# Supplementary material for: Multi-omics analysis reveals COVID-19 vaccine induced attenuation of inflammatory responses during breakthrough disease
Source: Nat Commun. 2024 Apr 22;15:3402. doi: 10.1038/s41467-024-47463-6 (PMC11035709; doi:10.1038/s41467-024-47463-6)
Supplement: Supplementary file 4 — Supplementary Data 1 [file 41467_2024_47463_MOESM4_ESM.xlsx]

## Sheet: overall_metadata
Participant number	NAAT result	age (years)	sex	randomisation group	stage	interval since last effective vaccination
1	+ve	19.8	F	ChAdOx1 nCoV-19	1	139
2	+ve	19.8	F	MenACWY	1	142
3	-ve	56.3	F	ChAdOx1 nCoV-19	1	32
4	-ve	49.7	F	MenACWY	1	116
5	-ve	48	M	MenACWY	1	120
6	-ve	27	M	ChAdOx1 nCoV-19	1	41
7	-ve	36	F	MenACWY	1	40
8	+ve	21	M	ChAdOx1 nCoV-19	1	27
9	-ve	28	M	ChAdOx1 nCoV-19	1	50
10	-ve	41.9	F	MenACWY	1	81
11	-ve	32	F	MenACWY	1	55
12	-ve	23	M	ChAdOx1 nCoV-19	1	37
13	-ve	70	M	ChAdOx1 nCoV-19	1	42
14	-ve	71	F	ChAdOx1 nCoV-19	1	34
15	+ve	32	M	ChAdOx1 nCoV-19	1	102
16	+ve	49	M	ChAdOx1 nCoV-19	1	71
17	+ve	23	F	ChAdOx1 nCoV-19	1	72
18	-ve	45	F	MenACWY	1	69
19	-ve	40	M	MenACWY	1	37
20	-ve	31	F	MenACWY	1	55
21	+ve	40	F	MenACWY	1	33
22	+ve	34	F	MenACWY	1	92
23	+ve	32	M	MenACWY	1	98
24	+ve	44	M	ChAdOx1 nCoV-19	1	15
25	+ve	34	M	MenACWY	1	93
26	-ve	44	M	ChAdOx1 nCoV-19	1	69
27	+ve	45	F	ChAdOx1 nCoV-19	1	89
28	+ve	20	F	MenACWY	1	112
29	+ve	51	F	MenACWY	1	39
30	+ve	52	M	MenACWY	1	34
31	-ve	25	M	MenACWY	1	79
32	+ve	29	M	MenACWY	1	88
33	-ve	40.6	M	ChAdOx1 nCoV-19	1	76
34	-ve	28	F	ChAdOx1 nCoV-19	1	91
35	D0 only	64.3	F	ChAdOx1 nCoV-19	2	NA
36	D0 only	63.4	F	MenACWY	2	NA
37	D0 only	26.5	M	ChAdOx1 nCoV-19	2	NA
38	D0 only	39.3	F	MenACWY	2	NA
39	D0 only	65	F	ChAdOx1 nCoV-19	2	NA
40	D0 only	51.9	M	ChAdOx1 nCoV-19	2	NA
41	D0 only	58.9	M	ChAdOx1 nCoV-19	2	NA
42	D0 only	24.9	F	ChAdOx1 nCoV-19	2	NA
43	D0 only	57.1	F	ChAdOx1 nCoV-19	2	NA
44	D0 only	51.5	F	MenACWY	2	NA
45	D0 only	34	M	ChAdOx1 nCoV-19	2	NA
46	D0 only	35	F	ChAdOx1 nCoV-19	2	NA
47	D0 only	37	F	MenACWY	2	NA
48	D0 only	41	M	MenACWY	2	NA
49	+ve	53	M	ChAdOx1 nCoV-19	2	84
50	+ve	51	F	ChAdOx1 nCoV-19	2	62
51	D0 only	21	M	ChAdOx1 nCoV-19	2	NA
52	D0 only	32	F	MenACWY	2	NA
53	D0 only	22	F	MenACWY	2	NA
54	D0 only	34	M	ChAdOx1 nCoV-19	2	NA
55	D0 only	29	F	ChAdOx1 nCoV-19	2	NA
56	+ve	25	F	MenACWY	2	90
57	+ve	34	F	MenACWY	2	68
58	+ve	33	F	MenACWY	2	92
59	+ve	44	F	ChAdOx1 nCoV-19	2	90
60	+ve	24	F	ChAdOx1 nCoV-19	2	62
61	+ve	49	F	MenACWY	2	40
62	+ve	53	F	MenACWY	2	44
63	+ve	42	F	MenACWY	2	42
64	+ve	37	F	ChAdOx1 nCoV-19	2	35
65	+ve	36	F	MenACWY	2	84
66	+ve	48	F	MenACWY	2	45
67	+ve	23	F	MenACWY	2	78
68	+ve	49	F	MenACWY	2	42
69	+ve	42	F	ChAdOx1 nCoV-19	2	30
70	+ve	31	F	ChAdOx1 nCoV-19	2	79
71	+ve	24	F	MenACWY	2	109
72	+ve	39	F	ChAdOx1 nCoV-19	2	93
73	+ve	19	M	ChAdOx1 nCoV-19	2	61
74	+ve	27	F	MenACWY	2	55
75	+ve	42	M	MenACWY	2	98
76	+ve	36	F	ChAdOx1 nCoV-19	2	58
77	+ve	29	F	ChAdOx1 nCoV-19	2	80
78	+ve	55.1	F	MenACWY	2	84
79	+ve	23	F	ChAdOx1 nCoV-19	2	87
80	+ve	32.1	F	ChAdOx1 nCoV-19	2	102
81	+ve	34	M	MenACWY	2	65
82	+ve	20	M	MenACWY	2	62
83	+ve	36	M	ChAdOx1 nCoV-19	2	28
84	+ve	33	M	ChAdOx1 nCoV-19	2	70
85	+ve	55	F	MenACWY	2	28
86	+ve	41	F	MenACWY	2	24
87	+ve	30	M	MenACWY	2	57
88	+ve	41	F	MenACWY	2	72
89	+ve	42	F	MenACWY	2	48
90	+ve	24	F	MenACWY	2	57
91	+ve	28	M	MenACWY	2	23
92	+ve	49	F	ChAdOx1 nCoV-19	2	55
93	+ve	44	F	MenACWY	2	90
94	+ve	46	F	MenACWY	2	70
95	+ve	53	F	MenACWY	2	80
96	+ve	65	M	ChAdOx1 nCoV-19	2	74
97	+ve	44	F	MenACWY	2	65
98	+ve	26	F	MenACWY	2	91
99	+ve	32	F	MenACWY	2	47
100	+ve	37	F	MenACWY	2	79
101	+ve	51	F	ChAdOx1 nCoV-19	2	96
102	+ve	42	M	ChAdOx1 nCoV-19	2	58
103	+ve	35	M	MenACWY	2	87
104	+ve	40	F	ChAdOx1 nCoV-19	2	83
105	+ve	52	F	ChAdOx1 nCoV-19	2	79

## Sheet: 3rd gen seq samples
Participant number	Time point
1	D0
1	CT
2	D0
2	CT
3	D0
3	CT
4	D0
4	CT
5	D0
5	CT
6	CT
7	D0
7	CT
8	D0
8	CT
10	D0
10	CT
11	CT
12	CT
13	D0
13	CT
14	D0
14	CT
15	CT
16	CT
17	CT
18	CT
19	CT
20	CT
21	CT
22	CT
23	CT
24	CT
25	CT
27	CT
28	CT
29	CT
30	CT
32	CT

## Sheet: next gen seq samples
Participant number	Time point
1	D0
1	CT
1	CT+7
2	D0
2	CT
2	CT+7
3	D0
3	CT
3	CT+7
4	D0
4	CT
5	D0
5	CT
6	CT
6	CT+7
7	D0
7	CT
7	CT+7
8	D0
8	CT
8	CT+7
10	D0
10	CT
11	CT
12	CT
13	D0
13	CT
13	CT+7
14	D0
14	CT
14	CT+7
15	CT
16	CT
16	CT+7
17	CT
17	CT+7
18	CT
19	CT
19	CT+7
20	CT
20	CT+7
21	CT
21	CT+7
22	CT
23	CT
23	CT+7
24	CT
25	CT
25	CT+7
27	CT
27	CT+7
28	CT
28	CT+7
29	CT
29	CT+7
30	CT
32	CT
32	CT+7
35	D0
36	D0
37	D0
38	D0
39	D0
40	D0
41	D0
42	D0
43	D0
44	D0
45	D0
46	D0
47	D0
48	D0
49	CT
49	CT+7
50	CT
50	CT+7
51	D0
52	D0
53	D0
54	D0
55	D0
56	CT
56	CT+7
57	CT+7
57	CT
58	CT
58	CT7
59	CT
59	CT+7
60	CT
60	CT+7
61	CT
61	CT7
62	CT
62	CT7
63	CT7
63	CT
64	CT+7
64	CT
65	CT
65	CT+7
66	CT+7
66	CT
67	CT
67	CT+7
68	CT
68	CT7
69	CT
69	CT+7
70	CT
70	CT+7
71	CT
71	CT+7
72	CT
72	CT+7
73	CT
73	CT+7
74	CT7
74	CT
75	CT
75	CT+7
76	CT
76	CT+7
77	CT
77	CT+7
78	CT
78	CT7
79	CT
79	CT+7
80	CT
80	CT+7
81	CT+7
82	CT
82	CT+7
83	CT+7
83	CT
84	CT+7
84	CT
85	CT
85	CT+7
86	CT
86	CT+7
87	CT
87	CT7
88	CT
88	CT+7
89	CT
89	CT+7
90	CT
90	CT+7
91	CT
91	CT+7
92	CT
92	CT+7
93	CT
93	CT7
94	CT
94	CT+7
95	CT+7
95	CT
96	CT
96	CT+7
97	CT
97	CT+7
98	CT
98	CT+7
99	CT
99	CT+7
100	CT+7
100	CT
101	CT
101	CT+7
102	CT
102	CT+7
103	CT
103	CT+7
104	CT
104	CT+7
105	CT+7
105	CT

## Sheet: small RNAseq samples
Participant number	Time point
1	D0
1	CT
1	CT+7
2	D0
2	CT
2	CT+7
3	CT+7
3	D0
3	CT
4	D0
4	CT
5	D0
5	CT
6	CT
6	CT+7
7	D0
7	CT
7	CT+7
8	D0
8	CT
8	CT+7
10	D0
10	CT
11	CT
12	CT
13	D0
13	CT
13	CT+7
14	D0
14	CT
14	CT+7
15	CT
16	CT
16	CT+7
17	CT
17	CT+7
18	CT
19	CT
19	CT+7
20	CT
20	CT+7
21	CT
21	CT+7
22	CT
23	CT
23	CT+7
24	CT
25	CT
25	CT+7
27	CT
27	CT+7
28	CT
28	CT+7
29	CT
29	CT+7
30	CT
32	CT
32	CT+7
35	D0
36	D0
37	D0
38	D0
39	D0
40	D0
41	D0
42	D0
43	D0
44	D0
45	D0
46	D0
47	D0
48	D0
49	CT
49	CT+7
50	CT
50	CT+7
51	D0
52	D0
53	D0
54	D0
55	D0
56	CT+7
56	CT
57	CT+7
57	CT
58	CT
58	CT+7
59	CT
59	CT+7
60	CT
60	CT+7
61	CT
61	CT+7
62	CT
62	CT+7
63	CT+7
63	CT
64	CT+7
64	CT
65	CT
65	CT+7
66	CT
66	CT+7
67	CT
67	CT+7
68	CT
68	CT+7
69	CT+7
69	CT
70	CT+7
70	CT
71	CT+7
71	CT
72	CT
72	CT+7
73	CT
73	CT+7
74	CT+7
74	CT
75	CT
75	CT+7
76	CT+7
76	CT
77	CT
77	CT+7
78	CT
78	CT+7
79	CT
79	CT+7
80	CT
80	CT+7
81	CT+7
82	CT+7
82	CT
83	CT
83	CT+7
84	CT+7
84	CT
85	CT
85	CT+7
86	CT
86	CT+7
87	CT
87	CT+7
88	CT
88	CT+7
89	CT
89	CT+7
90	CT
90	CT+7
91	CT
91	CT+7
92	CT
92	CT+7
93	CT
93	CT+7
94	CT
94	CT+7
95	CT
95	CT+7
96	CT+7
96	CT
97	CT+7
97	CT
98	CT
98	CT+7
99	CT+7
99	CT
100	CT
100	CT+7
101	CT
101	CT+7
102	CT
102	CT+7
103	CT+7
103	CT
104	CT
104	CT+7
105	CT
105	CT+7
