# Supplementary material for: Multi-omics analysis reveals COVID-19 vaccine induced attenuation of inflammatory responses during breakthrough disease
Source: Nat Commun. 2024 Apr 22;15:3402. doi: 10.1038/s41467-024-47463-6 (PMC11035709; doi:10.1038/s41467-024-47463-6)
Supplement: Supplementary file 5 — Supplementary Data 2 [file 41467_2024_47463_MOESM5_ESM.xlsx]

## Sheet: FileNames
sheet name	analysis name
1	STAGE 1 CT NAAT +ve ChAdOx vs CT NAAT +ve MenACWY
2	STAGE 1 CT+7 NAAT +ve ChAdOx vs CT+7 NAAT +ve MenACWY
3	STAGE 1 CT NAAT +ve vs CT NAAT -ve all subgroups
4	STAGE 1 CT+7 NAAT +ve vs CT+7 NAAT -ve all subgroups
5	STAGE 1 CT NAAT +ve ChAdOx vs CT NAAT -ve all subgroups
6	STAGE 1 CT+7 NAAT +ve ChAdOx vs CT+7 NAAT -ve all subgroups
7	STAGE 1 CT NAAT +ve MenACWY vs CT NAAT -ve all subgroups
8	STAGE 1 CT+7 NAAT +ve MenACWY vs CT+7 NAAT -ve all subgroups
9	STAGE 1 CT NAAT +ve ChAdOx vs CT+7 NAAT +ve ChAdOx
10	STAGE 1 CT NAAT +ve MenACWY vs CT+7 NAAT +ve MenACWY
11	STAGE 1 CT NAAT +ve vs CT+7 NAAT +ve all subgroups
12	STAGE 1 CT vs CT+7 all groups
13	STAGE 1 CT NAAT -ve vs CT+7 NAAT -ve all subgroups
14	STAGE 1 D0 vs CT all groups
15	STAGE 1 D0 vs CT NAAT +ve ChAdOx
16	STAGE 1 D0 vs CT NAAT +ve MenACWY
17	STAGE 1 D0 vs CT NAAT -ve all subgroups
18	STAGE 1 D0 vs CT NAAT +ve all subgroups
19	STAGE 1 D0 vs CT+7 all groups
20	STAGE 1 D0 vs CT+7 NAAT +ve ChAdOx
21	STAGE 1 D0 vs CT+7 NAAT +ve MenACWY
22	STAGE 1 D0 vs CT+7 NAAT -ve all subgroups
23	STAGE 1 D0 vs CT+7 NAAT +ve all subgroups

## Sheet: 1
ensembl_gene_id	gene_biotype	external_gene_name	chromosome_name	logFC	AveExpr	t	P.Value	adj.P.Val	B
ENSG00000133216	protein_coding	EPHB2	1	-1.80501	2.33682	-6.69775	1.89527e-08	0.000252437	7.90937
ENSG00000115155	protein_coding	OTOF	2	-3.54917	1.54429	-6.50694	3.75175e-08	0.000252437	7.5272
ENSG00000168003	protein_coding	SLC3A2	11	-0.456803	5.60975	-4.90509	1.05756e-05	0.0452277	3.19568
ENSG00000173786	protein_coding	CNP	17	-0.861316	5.5619	-4.80151	1.50552e-05	0.0452277	2.88015
ENSG00000184979	protein_coding	USP18	22	-2.31222	2.46253	-4.76914	1.68045e-05	0.0452277	2.63778
ENSG00000130487	protein_coding	KLHDC7B	22	-1.1279	3.17382	-4.5544	3.46403e-05	0.0654411	2.02579
ENSG00000223960	lncRNA	CHROMR	2	-0.752321	4.15051	-4.53307	3.71992e-05	0.0654411	2.05857
ENSG00000108679	protein_coding	LGALS3BP	17	-1.42906	4.71106	-4.51964	3.89038e-05	0.0654411	2.04192
ENSG00000188157	protein_coding	AGRN	1	-1.59001	3.77469	-4.47664	4.48926e-05	0.0671245	1.8948
ENSG00000173801	protein_coding	JUP	17	-1.59192	4.36849	-4.41397	5.52635e-05	0.0743681	1.73259
ENSG00000196141	protein_coding	SPATS2L	2	-1.99401	3.46556	-4.38279	6.12587e-05	0.0749417	1.61948
ENSG00000138642	protein_coding	HERC6	4	-1.40585	5.36162	-4.26338	9.06664e-05	0.0939687	1.29601
ENSG00000163644	protein_coding	PPM1K	4	-0.720808	6.42047	-4.263	9.07775e-05	0.0939687	1.28999
ENSG00000121281	protein_coding	ADCY7	16	-0.493838	8.69614	-4.13927	0.000135683	0.128758	0.792975
ENSG00000143554	protein_coding	SLC27A3	1	-0.857168	4.29881	-4.12186	0.000143521	0.128758	0.89207
ENSG00000188282	protein_coding	RUFY4	2	-1.63843	1.73048	-4.05909	0.000175605	0.136759	0.347748
ENSG00000247317	lncRNA	LY6E-DT	8	-1.25908	0.832228	-4.05506	0.000177888	0.136759	0.015141
ENSG00000117266	protein_coding	CDK18	1	-0.856716	1.81365	-4.04634	0.000182928	0.136759	0.196571
ENSG00000280007	lncRNA	AC008079.1	22	-1.08058	1.81308	-4.02591	0.000195274	0.138305	0.389037
ENSG00000072121	protein_coding	ZFYVE26	14	-0.553125	6.61292	-3.97671	0.000228404	0.153682	0.494224
ENSG00000181908	lncRNA	LINC02724	11	-0.784928	1.23792	-3.85605	0.000334295	0.210317	-0.54168
ENSG00000110497	protein_coding	AMBRA1	11	-0.405013	6.2375	-3.82917	0.000363649	0.210317	0.100584
ENSG00000166164	protein_coding	BRD7	16	-0.338558	5.79399	-3.82507	0.000368345	0.210317	0.0916907
ENSG00000003400	protein_coding	CASP10	2	-0.576675	6.58219	-3.81926	0.000375092	0.210317	0.0667493
ENSG00000162909	protein_coding	CAPN2	1	-0.480031	7.7399	-3.77605	0.000429122	0.21344	-0.0837276
ENSG00000177294	protein_coding	FBXO39	17	-1.34196	0.702546	-3.75839	0.000453304	0.21344	-0.511736
ENSG00000227500	protein_coding	SCAMP4	19	-0.35458	4.75962	-3.74801	0.000468118	0.21344	-0.120864
ENSG00000105726	protein_coding	ATP13A1	19	-0.398265	6.24214	-3.74581	0.000471311	0.21344	-0.124984
ENSG00000054219	protein_coding	LY75	2	0.404338	4.5385	3.74505	0.000472435	0.21344	-0.136297
ENSG00000237272	unitary_pseudogene	OR51R1P	11	-1.02028	3.14252	-3.74273	0.000475828	0.21344	-0.207207
ENSG00000156875	protein_coding	MFSD14A	1	-0.39089	1.81865	-3.71777	0.00051399	0.213542	-0.668896
ENSG00000142227	protein_coding	EMP3	19	-0.437587	6.40233	-3.71593	0.000516909	0.213542	-0.206495
ENSG00000100949	protein_coding	RABGGTA	14	-0.466164	3.81749	-3.69369	0.000553559	0.213542	-0.291448
ENSG00000182158	protein_coding	CREB3L2	7	-0.465215	6.0701	-3.68671	0.000565576	0.213542	-0.281818
ENSG00000225964	lncRNA	NRIR	2	-1.57016	2.64296	-3.68353	0.000571131	0.213542	-0.323368
ENSG00000187474	protein_coding	FPR3	19	-1.33185	0.866832	-3.68345	0.000571266	0.213542	-0.933907
ENSG00000172771	protein_coding	EFCAB12	3	0.95532	1.93894	3.65102	0.000630975	0.228088	-0.863898
ENSG00000145287	protein_coding	PLAC8	4	-0.705116	7.25906	-3.64407	0.000644536	0.228088	-0.413754
ENSG00000106785	protein_coding	TRIM14	9	-0.646566	6.8846	-3.6358	0.000661028	0.228088	-0.427084
ENSG00000105438	protein_coding	KDELR1	19	-0.282263	4.79621	-3.60845	0.000718503	0.241722	-0.490042
ENSG00000173706	protein_coding	HEG1	3	-0.716568	5.58618	-3.59913	0.00073917	0.24261	-0.513332
ENSG00000225101	transcribed_unprocessed_pseudogene	OR52K3P	11	-0.97601	4.96289	-3.58409	0.000773709	0.244683	-0.55285
ENSG00000130164	protein_coding	LDLR	19	-0.861327	4.53716	-3.58063	0.000781851	0.244683	-0.562818
ENSG00000181963	protein_coding	OR52K2	11	-1.06829	3.16338	-3.57089	0.000805288	0.244878	-0.642397
ENSG00000163872	protein_coding	YEATS2	3	-0.295564	5.98584	-3.56536	0.000818868	0.244878	-0.601942
ENSG00000132256	protein_coding	TRIM5	11	-0.96388	5.0654	-3.55332	0.000849237	0.248439	-0.633383
ENSG00000141971	protein_coding	MVB12A	19	-0.361899	4.13547	-3.54386	0.000873836	0.250196	-0.664716
ENSG00000130303	protein_coding	BST2	19	-0.946797	5.9782	-3.53593	0.000894982	0.250912	-0.678621
ENSG00000266074	protein_coding	BAHCC1	17	-0.842327	3.00179	-3.50491	0.000982485	0.258112	-0.814128
ENSG00000269720	protein_coding	CCDC194	19	-1.28244	1.11018	-3.50294	0.000988313	0.258112	-1.05188
ENSG00000124549	transcribed_unprocessed_pseudogene	BTN2A3P	6	-0.502129	2.57777	-3.50057	0.000995361	0.258112	-0.865581
ENSG00000184584	protein_coding	TMEM173	5	-0.417556	5.11599	-3.49989	0.000997387	0.258112	-0.772305
ENSG00000117010	protein_coding	ZNF684	1	-0.831503	2.08963	-3.49253	0.00101963	0.258889	-0.928373
ENSG00000113494	protein_coding	PRLR	5	-0.893743	1.79639	-3.47932	0.00106077	0.2629	-1.03766
ENSG00000155363	protein_coding	MOV10	1	-0.994115	6.01275	-3.46546	0.0011056	0.2629	-0.859964
ENSG00000108771	protein_coding	DHX58	17	-1.23407	5.16632	-3.46002	0.00112369	0.2629	-0.874442
ENSG00000168014	protein_coding	C2CD3	11	-0.223702	6.30425	-3.45949	0.00112546	0.2629	-0.875969
ENSG00000182179	protein_coding	UBA7	3	-0.452973	6.86702	-3.45722	0.0011331	0.2629	-0.881581
ENSG00000020577	protein_coding	SAMD4A	14	-1.31363	3.40171	-3.43828	0.00119884	0.265292	-0.936578
ENSG00000088827	protein_coding	SIGLEC1	20	-2.31734	4.85655	-3.43799	0.00119988	0.265292	-0.934544
ENSG00000145016	protein_coding	RUBCN	3	-0.653726	6.93326	-3.43189	0.00122181	0.265292	-0.946833
ENSG00000185482	protein_coding	STAC3	12	-0.712967	2.50056	-3.43176	0.00122227	0.265292	-1.02155
ENSG00000245060	lncRNA	LINC00847	5	-0.299434	4.52957	-3.4214	0.00126044	0.266037	-0.971937
ENSG00000138166	protein_coding	DUSP5	10	-0.863634	3.997	-3.42012	0.00126524	0.266037	-0.976027
ENSG00000159228	protein_coding	CBR1	21	-0.707362	3.7963	-3.41103	0.0012998	0.269098	-1.00182
ENSG00000135722	protein_coding	FBXL8	16	-0.473054	2.35622	-3.3902	0.00138236	0.27004	-1.20221
ENSG00000130813	protein_coding	SHFL	19	-0.677673	5.66416	-3.38444	0.00140604	0.27004	-1.068
ENSG00000143153	protein_coding	ATP1B1	1	-0.903193	1.39113	-3.38255	0.00141393	0.27004	-1.50271
ENSG00000162522	protein_coding	KIAA1522	1	-1.02649	1.58764	-3.38148	0.00141837	0.27004	-1.3665
ENSG00000112149	protein_coding	CD83	6	-0.554518	2.83328	-3.38066	0.00142182	0.27004	-1.13963
ENSG00000258056	lncRNA	AC009779.2	12	-0.616408	1.45264	-3.37759	0.00143474	0.27004	-1.52095
ENSG00000175573	protein_coding	C11orf68	11	-0.387943	5.27274	-3.37522	0.00144482	0.27004	-1.09268
ENSG00000178904	protein_coding	DPY19L3	19	0.41034	5.03743	3.37015	0.00146655	0.270347	-1.10227
ENSG00000121274	protein_coding	TENT4B	16	-0.249539	5.19243	-3.35859	0.00151726	0.275915	-1.13393
ENSG00000106100	protein_coding	NOD1	7	-0.494734	5.39868	-3.33621	0.0016202	0.290706	-1.19167
ENSG00000108622	protein_coding	ICAM2	17	-0.385962	5.65326	-3.32831	0.00165808	0.291752	-1.21166
ENSG00000185507	protein_coding	IRF7	11	-1.4069	6.00916	-3.31809	0.00170836	0.291752	-1.22999
ENSG00000043143	protein_coding	JADE2	5	-0.333117	7.62787	-3.30618	0.00176879	0.291752	-1.26134
ENSG00000157657	protein_coding	ZNF618	9	-0.598639	3.03324	-3.30375	0.00178134	0.291752	-1.3062
ENSG00000164167	protein_coding	LSM6	4	0.323607	3.87118	3.29774	0.00181284	0.291752	-1.28345
ENSG00000138670	protein_coding	RASGEF1B	4	-0.772313	4.25436	-3.29337	0.00183602	0.291752	-1.29124
ENSG00000106034	protein_coding	CPED1	7	-0.792462	3.30713	-3.28497	0.00188142	0.291752	-1.33117
ENSG00000260257	lncRNA	AL035071.1	20	0.403209	3.43095	3.28353	0.00188928	0.291752	-1.34795
ENSG00000188290	protein_coding	HES4	1	-1.5874	2.39427	-3.27167	0.00195544	0.291752	-1.35552
ENSG00000179044	protein_coding	EXOC3L1	16	-1.7283	1.2895	-3.27138	0.00195713	0.291752	-1.49273
ENSG00000185158	protein_coding	LRRC37B	17	-0.272669	5.46246	-3.26552	0.00199061	0.291752	-1.36914
ENSG00000061938	protein_coding	TNK2	3	-0.43739	7.99598	-3.25692	0.00204083	0.291752	-1.384
ENSG00000132669	protein_coding	RIN2	20	-1.08509	4.99016	-3.25631	0.00204442	0.291752	-1.38946
ENSG00000136448	protein_coding	NMT1	17	-0.236969	6.28785	-3.25042	0.00207953	0.291752	-1.40348
ENSG00000137842	protein_coding	TMEM62	15	-0.451737	4.37821	-3.24658	0.00210275	0.291752	-1.40801
ENSG00000059378	protein_coding	PARP12	7	-1.03568	6.86782	-3.24407	0.00211802	0.291752	-1.4114
ENSG00000106346	protein_coding	USP42	7	-0.326842	5.20334	-3.24265	0.00212671	0.291752	-1.42403
ENSG00000103966	protein_coding	EHD4	15	-0.411423	4.97865	-3.22835	0.00221626	0.291752	-1.45845
ENSG00000063046	protein_coding	EIF4B	12	0.426626	8.65378	3.22411	0.00224348	0.291752	-1.46609
ENSG00000282851	lncRNA	BISPR	19	-0.769022	4.345	-3.2224	0.00225451	0.291752	-1.46877
ENSG00000125384	protein_coding	PTGER2	14	-0.35425	4.92475	-3.22099	0.00226367	0.291752	-1.4759
ENSG00000285492	lncRNA	AL356417.3	6	-1.26951	1.58539	-3.21909	0.00227607	0.291752	-1.59251
ENSG00000164054	protein_coding	SHISA5	3	-0.803059	8.34867	-3.21899	0.00227676	0.291752	-1.4899
ENSG00000186001	protein_coding	LRCH3	3	-0.200816	6.64769	-3.21625	0.00229471	0.291752	-1.48307
ENSG00000154736	protein_coding	ADAMTS5	21	2.60937	0.955898	3.2157	0.00229835	0.291752	-2.67095
ENSG00000162702	protein_coding	ZNF281	1	0.487048	5.87464	3.2155	0.00229972	0.291752	-1.4932
ENSG00000253320	lncRNA	AZIN1-AS1	8	0.523247	3.39687	3.21116	0.00232856	0.291752	-1.52549
ENSG00000136932	protein_coding	TRMO	9	0.324079	4.91838	3.20844	0.00234681	0.291752	-1.5026
ENSG00000106605	protein_coding	BLVRA	7	-0.718858	4.21901	-3.20744	0.00235355	0.291752	-1.50432
ENSG00000055130	protein_coding	CUL1	7	-0.383528	5.80412	-3.20533	0.00236786	0.291752	-1.51721
ENSG00000171150	protein_coding	SOCS5	2	0.321426	4.38884	3.20359	0.00237966	0.291752	-1.5093
ENSG00000182473	protein_coding	EXOC7	17	-0.199035	7.27906	-3.20311	0.00238296	0.291752	-1.5103
ENSG00000184988	protein_coding	TMEM106A	17	-0.427186	5.37763	-3.20291	0.00238435	0.291752	-1.52323
ENSG00000204217	protein_coding	BMPR2	2	-0.418072	6.00204	-3.19892	0.00241173	0.291752	-1.53022
ENSG00000136514	protein_coding	RTP4	3	-1.37771	3.80025	-3.19751	0.00242154	0.291752	-1.52904
ENSG00000131355	protein_coding	ADGRE3	19	0.734354	7.0928	3.19489	0.00243979	0.291752	-1.53714
ENSG00000177337	lncRNA	DLGAP1-AS1	18	0.491939	4.06593	3.1948	0.00244041	0.291752	-1.52999
ENSG00000152818	protein_coding	UTRN	6	-0.335659	9.38169	-3.18984	0.00247533	0.291752	-1.5812
ENSG00000125148	protein_coding	MT2A	16	-1.49468	5.35054	-3.18487	0.00251074	0.291752	-1.56133
ENSG00000174600	protein_coding	CMKLR1	12	-0.746729	4.77649	-3.18484	0.00251098	0.291752	-1.56574
ENSG00000176087	protein_coding	SLC35A4	5	-0.326092	5.61632	-3.18018	0.00254464	0.291752	-1.58029
ENSG00000183087	protein_coding	GAS6	13	-0.857212	2.53833	-3.17556	0.00257845	0.291752	-1.6257
ENSG00000198133	protein_coding	TMEM229B	14	-0.57153	5.65416	-3.17152	0.00260835	0.291752	-1.60051
ENSG00000151148	protein_coding	UBE3B	12	-0.249652	6.46809	-3.1713	0.00260994	0.291752	-1.59663
ENSG00000197121	protein_coding	PGAP1	2	-0.756991	3.72073	-3.16995	0.00262002	0.291752	-1.58883
ENSG00000267534	protein_coding	S1PR2	19	-0.412342	2.51818	-3.16951	0.00262331	0.291752	-1.64213
ENSG00000178685	protein_coding	PARP10	8	-0.874043	7.24326	-3.16523	0.00265554	0.292915	-1.59957
ENSG00000100227	protein_coding	POLDIP3	22	-0.256669	6.59781	-3.15396	0.00274218	0.295894	-1.63624
ENSG00000157693	protein_coding	TMEM268	9	-0.691384	5.22323	-3.15346	0.00274607	0.295894	-1.64393
ENSG00000266028	protein_coding	SRGAP2	1	-0.670326	6.43605	-3.14894	0.00278153	0.295894	-1.64684
ENSG00000114745	protein_coding	GORASP1	3	-0.50773	5.19747	-3.14869	0.00278351	0.295894	-1.65551
ENSG00000174444	protein_coding	RPL4	15	0.511191	8.27826	3.14756	0.00279249	0.295894	-1.64208
ENSG00000129071	protein_coding	MBD4	3	0.355269	5.48944	3.13479	0.00289556	0.304418	-1.68956
ENSG00000235453	protein_coding	SMIM27	9	0.531257	2.45035	3.12245	0.00299859	0.312807	-1.80334
ENSG00000238015	processed_pseudogene	AC104837.2	1	-1.43854	-0.252461	-3.10886	0.00311606	0.320815	-2.07175
ENSG00000112419	protein_coding	PHACTR2	6	-0.58398	6.00444	-3.10806	0.00312304	0.320815	-1.75101
ENSG00000185722	protein_coding	ANKFY1	17	-0.546269	7.20297	-3.10501	0.00315003	0.321136	-1.74283
ENSG00000110274	protein_coding	CEP164	11	-0.31924	5.5253	-3.08519	0.0033309	0.337022	-1.81063
ENSG00000163964	protein_coding	PIGX	3	0.458478	5.09141	3.06009	0.00357391	0.349953	-1.86056
ENSG00000165949	protein_coding	IFI27	14	-2.74884	4.16864	-3.05385	0.00363689	0.349953	-1.86159
ENSG00000170581	protein_coding	STAT2	12	-0.991211	7.95881	-3.05322	0.00364327	0.349953	-1.86255
ENSG00000100129	protein_coding	EIF3L	22	0.399882	5.83422	3.05173	0.00365846	0.349953	-1.89039
ENSG00000160233	protein_coding	LRRC3	21	-0.615824	1.76842	-3.05154	0.00366045	0.349953	-2.00601
ENSG00000158089	protein_coding	GALNT14	2	1.46746	2.6095	3.05006	0.00367561	0.349953	-1.96683
ENSG00000239920	protein_coding	AC104389.5	11	-0.818117	1.39551	-3.04944	0.00368196	0.349953	-2.02111
ENSG00000206190	protein_coding	ATP10A	15	-0.492368	6.06335	-3.0453	0.00372479	0.349953	-1.901
ENSG00000234127	protein_coding	TRIM26	6	-0.48857	4.38704	-3.04309	0.00374784	0.349953	-1.89626
ENSG00000169136	protein_coding	ATF5	19	-0.640202	3.05301	-3.04306	0.00374823	0.349953	-1.88658
ENSG00000167434	protein_coding	CA4	17	1.37466	3.42942	3.04238	0.00375527	0.349953	-1.92442
ENSG00000228463	transcribed_processed_pseudogene	AP006222.1	1	1.67102	2.1162	3.04091	0.00377077	0.349953	-2.05034
ENSG00000114480	protein_coding	GBE1	3	0.365692	4.55967	3.03525	0.00383069	0.352101	-1.90866
ENSG00000120539	protein_coding	MASTL	10	-0.579251	3.96911	-3.0338	0.00384624	0.352101	-1.90802
ENSG00000143382	protein_coding	ADAMTSL4	1	-0.86099	5.38375	-3.0292	0.00389581	0.353598	-1.94187
ENSG00000127666	protein_coding	TICAM1	19	-0.396645	4.35818	-3.02659	0.00392425	0.353598	-1.93445
ENSG00000204386	protein_coding	NEU1	6	-0.464222	3.84785	-3.02502	0.00394143	0.353598	-1.92624
ENSG00000127418	protein_coding	FGFRL1	4	-0.483684	3.54142	-3.01126	0.00409499	0.363907	-1.95614
ENSG00000171631	protein_coding	P2RY6	11	-0.894093	1.09457	-3.00824	0.00412948	0.363907	-2.15355
ENSG00000287697	lncRNA	Z99127.4	1	0.48226	1.37565	3.00544	0.0041617	0.363907	-2.24284
ENSG00000105193	protein_coding	RPS16	19	0.40765	7.77741	3.00146	0.00420781	0.363907	-1.98209
ENSG00000106617	protein_coding	PRKAG2	7	-0.34262	6.35202	-3.00074	0.00421624	0.363907	-2.00339
ENSG00000137200	protein_coding	CMTR1	6	-0.655738	6.39995	-2.99832	0.00424454	0.363907	-2.00123
ENSG00000176720	protein_coding	BOK	2	-1.26479	1.17344	-2.99823	0.00424562	0.363907	-2.18199
ENSG00000223525	lncRNA	RABGAP1L-IT1	1	-0.783841	1.71098	-2.99461	0.00428837	0.364898	-2.09265
ENSG00000111335	protein_coding	OAS2	12	-1.4683	7.51187	-2.99267	0.00431143	0.364898	-2.00199
ENSG00000272325	protein_coding	NUDT3	6	0.337925	6.17086	2.98962	0.00434801	0.365695	-2.03761
ENSG00000038945	protein_coding	MSR1	8	-1.5122	2.20855	-2.98185	0.0044423	0.371304	-2.04115
ENSG00000141655	protein_coding	TNFRSF11A	18	-1.17925	1.04925	-2.97241	0.00455951	0.37695	-2.44381
ENSG00000111912	protein_coding	NCOA7	6	-0.619551	5.65898	-2.9719	0.00456587	0.37695	-2.07774
ENSG00000138760	protein_coding	SCARB2	4	-0.655886	5.97751	-2.96717	0.00462579	0.379569	-2.08304
ENSG00000204138	protein_coding	PHACTR4	1	-0.276165	5.25719	-2.96423	0.00466332	0.380329	-2.09551
ENSG00000270562	lncRNA	AC097634.1	3	0.601454	2.75234	2.95793	0.00474485	0.384647	-2.12276
ENSG00000077684	protein_coding	JADE1	4	0.325066	6.45292	2.95039	0.0048441	0.388608	-2.12436
ENSG00000130589	protein_coding	HELZ2	20	-0.990655	8.3878	-2.94984	0.00485146	0.388608	-2.09749
ENSG00000082641	protein_coding	NFE2L1	17	-0.27094	6.24643	-2.94088	0.0049722	0.391614	-2.14643
ENSG00000104951	protein_coding	IL4I1	19	-0.93331	1.45528	-2.93803	0.0050111	0.391614	-2.19765
ENSG00000237065	transcribed_processed_pseudogene	NANOGP4	7	-0.671289	1.97716	-2.93758	0.00501724	0.391614	-2.22765
ENSG00000145545	protein_coding	SRD5A1	5	-0.414686	4.2682	-2.93724	0.00502197	0.391614	-2.13764
ENSG00000180061	protein_coding	TMEM150B	19	-0.793473	3.33113	-2.93633	0.0050345	0.391614	-2.12374
ENSG00000129084	protein_coding	PSMA1	11	0.342944	3.35755	2.93185	0.00509653	0.394161	-2.13458
ENSG00000196123	protein_coding	KIAA0895L	16	-0.858061	2.40508	-2.92504	0.00519236	0.39861	-2.16659
ENSG00000135077	protein_coding	HAVCR2	5	-0.509825	4.55995	-2.92356	0.0052133	0.39861	-2.17957
ENSG00000165185	protein_coding	KIAA1958	9	-0.772803	4.26228	-2.91712	0.00530577	0.403389	-2.19452
ENSG00000173039	protein_coding	RELA	11	-0.224052	6.11291	-2.91414	0.00534912	0.404399	-2.21139
ENSG00000184897	protein_coding	H1FX	3	-0.377011	5.87467	-2.90879	0.0054277	0.406913	-2.22461
ENSG00000168026	protein_coding	TTC21A	3	-1.02495	3.43404	-2.90776	0.00544284	0.406913	-2.19315
ENSG00000178175	protein_coding	ZNF366	5	-0.860111	1.55197	-2.89865	0.00557941	0.414818	-2.31567
ENSG00000179915	protein_coding	NRXN1	2	1.83034	1.11265	2.89187	0.00568318	0.420212	-2.83491
ENSG00000211934	IG_V_gene	IGHV1-2	14	-1.92873	0.518791	-2.88802	0.00574285	0.422304	-2.7251
ENSG00000165650	protein_coding	PDZD8	10	0.433606	6.63586	2.8836	0.00581204	0.42322	-2.27856
ENSG00000020181	protein_coding	ADGRA2	8	-0.736804	2.68927	-2.88321	0.00581821	0.42322	-2.2501
ENSG00000004478	protein_coding	FKBP4	12	-0.424568	4.78634	-2.88107	0.005852	0.423389	-2.27829
ENSG00000119878	protein_coding	CRIPT	2	0.265814	5.35773	2.87582	0.00593585	0.4247	-2.29828
ENSG00000183688	protein_coding	RFLNB	17	0.793993	2.19617	2.87351	0.00597309	0.4247	-2.42632
ENSG00000126458	protein_coding	RRAS	19	-0.752538	3.02133	-2.86968	0.00603511	0.4247	-2.26945
ENSG00000164308	protein_coding	ERAP2	5	-0.618028	6.7758	-2.86764	0.00606849	0.4247	-2.30004
ENSG00000167487	protein_coding	KLHL26	19	-0.295892	3.62441	-2.86673	0.00608341	0.4247	-2.27754
ENSG00000113504	protein_coding	SLC12A7	5	-0.641714	5.60928	-2.86523	0.00610811	0.4247	-2.3252
ENSG00000111224	protein_coding	PARP11	12	-0.551423	5.25914	-2.86477	0.00611585	0.4247	-2.32682
ENSG00000227740	lncRNA	LINC02803	1	0.839969	0.968779	2.86436	0.0061226	0.4247	-2.62662
ENSG00000140287	protein_coding	HDC	15	-1.22221	2.71053	-2.85772	0.00623327	0.42956	-2.32285
ENSG00000177873	protein_coding	ZNF619	3	-0.224159	4.10646	-2.85517	0.00627627	0.42956	-2.31644
ENSG00000075884	protein_coding	ARHGAP15	2	0.436643	7.52432	2.85304	0.00631228	0.42956	-2.32213
ENSG00000160932	protein_coding	LY6E	8	-1.55375	6.46658	-2.8517	0.0063351	0.42956	-2.3121
ENSG00000148200	protein_coding	NR6A1	9	0.630371	3.68853	2.84889	0.00638324	0.42956	-2.31429
ENSG00000038210	protein_coding	PI4K2B	4	-0.537592	4.70499	-2.84884	0.00638419	0.42956	-2.35671
ENSG00000283041	processed_pseudogene	AC008038.1	7	0.467721	1.3154	2.84332	0.00647961	0.433812	-2.56483
ENSG00000228223	lncRNA	HCG11	6	0.348506	3.50121	2.83755	0.00658099	0.437158	-2.34016
ENSG00000068079	protein_coding	IFI35	17	-1.10888	5.5736	-2.83678	0.00659456	0.437158	-2.38024
ENSG00000183020	protein_coding	AP2A2	11	-0.247188	5.2362	-2.83276	0.00666606	0.43839	-2.39569
ENSG00000078081	protein_coding	LAMP3	3	-1.63728	1.41865	-2.83208	0.00667831	0.43839	-2.37971
ENSG00000135541	protein_coding	AHI1	6	0.777071	3.12636	2.8289	0.00673555	0.440002	-2.35687
ENSG00000205746	transcribed_unprocessed_pseudogene	AC126755.1	16	1.11449	2.03885	2.8233	0.00683727	0.444489	-2.44271
ENSG00000278195	protein_coding	SSTR3	22	-0.693617	2.91368	-2.82024	0.00689354	0.445992	-2.37528
ENSG00000142039	protein_coding	CCDC97	19	-0.295889	6.02805	-2.81512	0.00698869	0.447926	-2.43654
ENSG00000030582	protein_coding	GRN	17	-0.743283	8.61532	-2.81389	0.00701176	0.447926	-2.38873
ENSG00000165630	protein_coding	PRPF18	10	0.379988	2.2602	2.81206	0.00704601	0.447926	-2.43311
ENSG00000280248	TEC	AC124319.3	17	-0.805264	3.20385	-2.8115	0.00705658	0.447926	-2.39794
ENSG00000158481	protein_coding	CD1C	1	1.07176	2.23807	2.80621	0.00715707	0.450234	-2.49063
ENSG00000125827	protein_coding	TMX4	20	0.425471	7.32501	2.80346	0.00720964	0.450234	-2.4407
ENSG00000171812	protein_coding	COL8A2	1	-0.683526	1.75292	-2.80275	0.0072233	0.450234	-2.45996
ENSG00000213563	protein_coding	C8orf82	8	-0.361359	3.53271	-2.8016	0.00724551	0.450234	-2.41881
ENSG00000106714	protein_coding	CNTNAP3	9	1.93515	5.26341	2.80084	0.00726022	0.450234	-2.4203
ENSG00000176401	protein_coding	EID2B	19	0.357535	1.83996	2.79714	0.00733225	0.450703	-2.49937
ENSG00000258872	transcribed_processed_pseudogene	FDPSP3	14	-0.815107	1.96574	-2.7954	0.00736633	0.450703	-2.46705
ENSG00000175550	protein_coding	DRAP1	11	-0.626604	5.51473	-2.79037	0.00746553	0.450703	-2.49372
ENSG00000110906	protein_coding	KCTD10	12	-0.245698	5.4183	-2.78869	0.00749906	0.450703	-2.49917
ENSG00000124102	protein_coding	PI3	20	1.77806	4.16649	2.78742	0.00752435	0.450703	-2.44881
ENSG00000185885	protein_coding	IFITM1	11	-0.820728	4.98853	-2.78513	0.00757042	0.450703	-2.50534
ENSG00000174021	protein_coding	GNG5	1	-0.630636	2.1965	-2.78393	0.00759462	0.450703	-2.48449
ENSG00000174004	protein_coding	NRROS	3	-0.341635	5.32357	-2.78246	0.00762424	0.450703	-2.51287
ENSG00000263648	processed_pseudogene	AC005244.1	17	0.680263	1.25444	2.78175	0.00763872	0.450703	-2.65053
ENSG00000112773	protein_coding	TENT5A	6	-0.677822	5.88742	-2.78051	0.00766384	0.450703	-2.5096
ENSG00000196470	protein_coding	SIAH1	16	0.347737	4.6769	2.77186	0.0078417	0.450703	-2.50733
ENSG00000179921	protein_coding	GPBAR1	2	-0.66434	4.52279	-2.76943	0.00789245	0.450703	-2.528
ENSG00000172500	protein_coding	FIBP	11	-0.355295	4.33476	-2.7686	0.00790968	0.450703	-2.51888
ENSG00000115525	protein_coding	ST3GAL5	2	-0.373555	5.80295	-2.76808	0.00792059	0.450703	-2.54504
ENSG00000067221	protein_coding	STOML1	15	-0.51701	3.18937	-2.76774	0.00792786	0.450703	-2.48662
ENSG00000173402	protein_coding	DAG1	3	-0.268282	4.49292	-2.76659	0.00795205	0.450703	-2.52453
ENSG00000105499	protein_coding	PLA2G4C	19	-1.65556	1.42627	-2.76642	0.00795565	0.450703	-2.62261
ENSG00000138035	protein_coding	PNPT1	2	-0.742364	4.62547	-2.76572	0.00797038	0.450703	-2.54696
ENSG00000184232	protein_coding	OAF	11	-0.543287	3.87091	-2.76459	0.0079942	0.450703	-2.50781
ENSG00000231551	transcribed_unprocessed_pseudogene	AC245100.4	1	0.486718	1.54264	2.76321	0.00802356	0.450703	-2.59402
ENSG00000228140	lncRNA	AL031283.1	1	-0.524765	1.91145	-2.76241	0.00804048	0.450703	-2.55865
ENSG00000123992	protein_coding	DNPEP	2	-0.332214	4.87062	-2.75846	0.00812499	0.450703	-2.55697
ENSG00000124508	protein_coding	BTN2A2	6	-0.321022	4.89465	-2.75751	0.00814523	0.450703	-2.56272
ENSG00000162714	protein_coding	ZNF496	1	-0.609166	5.01226	-2.75607	0.0081763	0.450703	-2.57018
ENSG00000065989	protein_coding	PDE4A	19	-0.552163	4.18471	-2.75607	0.00817644	0.450703	-2.54253
ENSG00000100036	protein_coding	SLC35E4	22	-0.497408	1.2837	-2.75433	0.008214	0.450703	-2.67165
ENSG00000101347	protein_coding	SAMHD1	20	-0.443804	8.98899	-2.75389	0.0082236	0.450703	-2.51453
ENSG00000145908	protein_coding	ZNF300	5	0.600515	1.19652	2.75228	0.0082587	0.450703	-2.68607
ENSG00000168297	protein_coding	PXK	3	0.343742	5.88126	2.75172	0.0082708	0.450703	-2.58344
ENSG00000197024	protein_coding	ZNF398	7	0.255688	5.5376	2.75164	0.00827255	0.450703	-2.58102
ENSG00000187741	protein_coding	FANCA	16	-0.743737	4.94856	-2.74955	0.00831833	0.45137	-2.58031
ENSG00000175061	lncRNA	SNHG29	17	0.424675	6.08539	2.74489	0.00842112	0.452558	-2.59639
ENSG00000134575	protein_coding	ACP2	11	-0.480249	4.06637	-2.74403	0.00844042	0.452558	-2.56593
ENSG00000187608	protein_coding	ISG15	1	-2.09557	5.9786	-2.74399	0.00844111	0.452558	-2.54552
ENSG00000134809	protein_coding	TIMM10	11	-1.15965	2.81335	-2.7414	0.00849891	0.453081	-2.54715
ENSG00000035664	protein_coding	DAPK2	15	0.641279	6.44186	2.74054	0.0085182	0.453081	-2.6058
ENSG00000240233	misc_RNA	RN7SL587P	14	-0.578596	1.80587	-2.73846	0.00856501	0.453777	-2.5997
ENSG00000143344	protein_coding	RGL1	1	-0.62941	2.68976	-2.73325	0.00868327	0.456675	-2.55795
ENSG00000196074	protein_coding	SYCP2	20	0.592967	3.16236	2.7328	0.0086935	0.456675	-2.55822
ENSG00000054965	protein_coding	FAM168A	11	-0.212416	5.85567	-2.72833	0.00879631	0.456675	-2.63506
ENSG00000174032	protein_coding	SLC25A30	13	-0.288142	4.26451	-2.72544	0.00886328	0.456675	-2.60785
ENSG00000233431	lncRNA	LINC02596	1	1.47672	0.973607	2.72173	0.00895	0.456675	-2.9229
ENSG00000089127	protein_coding	OAS1	12	-1.46158	6.76847	-2.71993	0.00899242	0.456675	-2.593
ENSG00000114030	protein_coding	KPNA1	3	0.25299	6.56809	2.7174	0.00905225	0.456675	-2.65058
ENSG00000124762	protein_coding	CDKN1A	6	-0.852768	5.18416	-2.71713	0.00905877	0.456675	-2.65593
ENSG00000273156	lncRNA	AC124016.2	4	0.381136	2.03369	2.71631	0.00907807	0.456675	-2.65083
ENSG00000172716	protein_coding	SLFN11	17	-0.36654	5.6576	-2.71565	0.00909375	0.456675	-2.66248
ENSG00000115267	protein_coding	IFIH1	2	-1.11762	6.50498	-2.7127	0.00916444	0.456675	-2.62759
ENSG00000116663	protein_coding	FBXO6	1	-0.973025	4.1397	-2.7118	0.00918602	0.456675	-2.64683
ENSG00000135047	protein_coding	CTSL	9	-1.03459	2.47858	-2.71045	0.00921854	0.456675	-2.60574
ENSG00000258476	lncRNA	LINC02207	15	1.39608	3.48866	2.70998	0.00922987	0.456675	-2.60723
ENSG00000160216	protein_coding	AGPAT3	21	-0.37712	6.95913	-2.709	0.00925363	0.456675	-2.64815
ENSG00000279861	TEC	AC073548.1	19	-0.570055	1.94531	-2.70891	0.00925574	0.456675	-2.62961
ENSG00000185339	protein_coding	TCN2	22	-1.19879	2.89175	-2.70886	0.00925696	0.456675	-2.61674
ENSG00000159788	protein_coding	RGS12	4	-0.480226	4.01677	-2.70714	0.00929868	0.456675	-2.6425
ENSG00000196778	protein_coding	OR52K1	11	-0.751661	4.03587	-2.70572	0.00933329	0.456675	-2.64902
ENSG00000106804	protein_coding	C5	9	-0.639558	2.76797	-2.70544	0.00934024	0.456675	-2.61397
ENSG00000279236	TEC	AC064801.2	18	-0.715313	3.10811	-2.70527	0.00934442	0.456675	-2.62502
ENSG00000214548	lncRNA	MEG3	14	2.26432	0.124082	2.70437	0.00936631	0.456675	-3.28943
ENSG00000115507	protein_coding	OTX1	2	1.51313	1.19358	2.70222	0.00941917	0.457595	-3.00966
ENSG00000186407	protein_coding	CD300E	17	-0.893511	6.4295	-2.69898	0.00949908	0.458448	-2.66967
ENSG00000149534	protein_coding	MS4A2	11	-1.31236	1.35078	-2.69875	0.00950486	0.458448	-2.74361
ENSG00000149131	protein_coding	SERPING1	11	-1.84517	4.48734	-2.69712	0.00954538	0.458586	-2.68563
ENSG00000134882	protein_coding	UBAC2	13	-0.160812	6.24736	-2.6959	0.00957589	0.458586	-2.6995
ENSG00000013374	protein_coding	NUB1	7	-0.604592	6.78429	-2.6927	0.00965605	0.460785	-2.68245
ENSG00000171132	protein_coding	PRKCE	2	-0.452854	5.79521	-2.6901	0.00972174	0.462281	-2.7164
ENSG00000112343	protein_coding	TRIM38	6	-0.516981	7.85209	-2.68869	0.00975745	0.462345	-2.65995
ENSG00000110200	protein_coding	ANAPC15	11	0.511158	2.54561	2.68603	0.00982536	0.463929	-2.66112
ENSG00000162517	protein_coding	PEF1	1	-0.189175	4.72674	-2.6808	0.00995999	0.468463	-2.72226
ENSG00000124256	protein_coding	ZBP1	20	-1.01087	6.63913	-2.6796	0.009991	0.468463	-2.69798
ENSG00000100401	protein_coding	RANGAP1	22	-0.271222	6.06015	-2.67638	0.010075	0.468646	-2.74488
ENSG00000185338	protein_coding	SOCS1	16	-1.09759	3.62651	-2.67589	0.010088	0.468646	-2.69742
ENSG00000162512	protein_coding	SDC3	1	-1.2631	2.35534	-2.67545	0.0100994	0.468646	-2.67793
ENSG00000172159	protein_coding	FRMD3	9	-1.01711	4.01522	-2.67298	0.0101646	0.468681	-2.71333
ENSG00000010030	protein_coding	ETV7	6	-1.72457	3.58129	-2.67278	0.0101698	0.468681	-2.70867
ENSG00000163840	protein_coding	DTX3L	3	-0.781998	7.72857	-2.67078	0.0102226	0.469294	-2.69737
ENSG00000139618	protein_coding	BRCA2	13	-0.745457	3.57501	-2.66953	0.010256	0.469294	-2.71575
ENSG00000183762	protein_coding	KREMEN1	22	1.49235	5.66085	2.66834	0.0102877	0.469294	-2.73928
ENSG00000126003	protein_coding	PLAGL2	20	-0.458371	6.12632	-2.66018	0.0105076	0.473793	-2.77612
ENSG00000134326	protein_coding	CMPK2	2	-1.69147	5.7858	-2.6599	0.010515	0.473793	-2.73706
ENSG00000169660	protein_coding	HEXD	17	-0.36532	5.48215	-2.65838	0.0105565	0.473793	-2.78762
ENSG00000111801	protein_coding	BTN3A3	6	-0.37282	6.83938	-2.65513	0.0106456	0.473793	-2.7634
ENSG00000136147	protein_coding	PHF11	13	-0.517318	6.1292	-2.65404	0.0106758	0.473793	-2.77995
ENSG00000177989	protein_coding	ODF3B	22	-0.979021	5.74588	-2.65335	0.0106949	0.473793	-2.78567
ENSG00000181830	protein_coding	SLC35C1	11	-0.263673	4.52377	-2.65182	0.0107371	0.473793	-2.77655
ENSG00000251136	lncRNA	AF117829.1	8	-0.335602	3.60609	-2.65072	0.0107676	0.473793	-2.73829
ENSG00000167851	protein_coding	CD300A	17	-0.513229	7.43654	-2.65023	0.0107813	0.473793	-2.7579
ENSG00000225434	lncRNA	LINC01504	9	-0.624139	3.47237	-2.64996	0.0107888	0.473793	-2.74703
ENSG00000245904	lncRNA	AC025164.1	12	0.56426	2.12476	2.64976	0.0107946	0.473793	-2.74999
ENSG00000133313	protein_coding	CNDP2	18	-0.439787	6.59472	-2.64925	0.0108088	0.473793	-2.78788
ENSG00000008438	protein_coding	PGLYRP1	19	1.16983	4.12674	2.64311	0.0109813	0.474906	-2.74555
ENSG00000101337	protein_coding	TM9SF4	20	-0.304367	6.44733	-2.64246	0.011	0.474906	-2.80854
ENSG00000168961	protein_coding	LGALS9	17	-0.745669	6.55053	-2.6423	0.0110043	0.474906	-2.79405
ENSG00000128604	protein_coding	IRF5	7	-0.568526	5.96141	-2.64229	0.0110047	0.474906	-2.81456
ENSG00000076924	protein_coding	XAB2	19	-0.181652	5.63439	-2.64208	0.0110107	0.474906	-2.82402
ENSG00000093072	protein_coding	ADA2	22	-0.525486	8.04407	-2.63789	0.0111301	0.475339	-2.76211
ENSG00000276045	protein_coding	ORAI1	12	-0.296373	3.90705	-2.63742	0.0111436	0.475339	-2.77653
ENSG00000146192	protein_coding	FGD2	6	-0.61789	7.04689	-2.63712	0.0111523	0.475339	-2.79375
ENSG00000230092	transcribed_unprocessed_pseudogene	AL669831.4	1	0.418127	2.4178	2.63514	0.0112092	0.475339	-2.75847
ENSG00000140365	protein_coding	COMMD4	15	-0.342648	3.6759	-2.63438	0.0112312	0.475339	-2.78109
ENSG00000169299	protein_coding	PGM2	4	0.366303	5.54752	2.63385	0.0112467	0.475339	-2.83886
ENSG00000197258	processed_pseudogene	EIF4BP6	7	0.697801	1.08189	2.63311	0.011268	0.475339	-2.95223
ENSG00000120725	protein_coding	SIL1	5	-0.301336	4.11167	-2.63145	0.0113162	0.475882	-2.80186
ENSG00000152558	protein_coding	TMEM123	11	-0.682898	7.88808	-2.62837	0.0114062	0.478173	-2.77754
ENSG00000140750	protein_coding	ARHGAP17	16	-0.419255	5.10074	-2.62714	0.0114425	0.478205	-2.84981
ENSG00000165322	protein_coding	ARHGAP12	10	0.359638	4.99822	2.62383	0.0115402	0.480112	-2.85285
ENSG00000096384	protein_coding	HSP90AB1	6	-0.316496	7.43386	-2.62318	0.0115595	0.480112	-2.8164
ENSG00000183323	protein_coding	CCDC125	5	0.430675	4.0845	2.62111	0.0116211	0.481184	-2.80354
ENSG00000142528	protein_coding	ZNF473	19	0.238506	3.15069	2.61943	0.0116713	0.481781	-2.78763
ENSG00000138814	protein_coding	PPP3CA	4	0.305822	7.11105	2.61588	0.011778	0.483585	-2.8543
ENSG00000140464	protein_coding	PML	15	-0.84167	7.25808	-2.61559	0.0117869	0.483585	-2.82398
ENSG00000259658	transcribed_unprocessed_pseudogene	AC027559.1	15	0.654341	1.08695	2.61093	0.0119286	0.48449	-2.96906
ENSG00000185909	protein_coding	KLHDC8B	3	-0.786228	3.98399	-2.6103	0.0119476	0.48449	-2.84908
ENSG00000140406	protein_coding	TLNRD1	15	-0.262649	5.81289	-2.60983	0.011962	0.48449	-2.89242
ENSG00000227836	processed_pseudogene	AC008850.1	5	-0.359665	2.01638	-2.60854	0.0120016	0.48449	-2.82652
ENSG00000166949	protein_coding	SMAD3	15	-0.292749	6.78739	-2.60777	0.0120255	0.48449	-2.8713
ENSG00000273284	lncRNA	AP001033.2	18	0.431018	2.85376	2.60736	0.0120379	0.48449	-2.80959
ENSG00000084652	protein_coding	TXLNA	1	-0.269414	5.95432	-2.60616	0.0120751	0.48449	-2.89863
ENSG00000162772	protein_coding	ATF3	1	-1.56427	1.30137	-2.60431	0.0121324	0.48449	-2.8561
ENSG00000166340	protein_coding	TPP1	11	-0.413715	6.7146	-2.60429	0.0121329	0.48449	-2.87725
ENSG00000272462	lncRNA	U91328.1	6	-0.58582	3.35875	-2.59784	0.0123347	0.491087	-2.84697
ENSG00000156587	protein_coding	UBE2L6	11	-1.03784	6.95669	-2.59373	0.0124647	0.494497	-2.87467
ENSG00000267575	lncRNA	AC006504.5	19	0.257144	4.40052	2.59282	0.0124938	0.494497	-2.89282
ENSG00000137628	protein_coding	DDX60	4	-1.18936	6.79015	-2.59004	0.0125828	0.495444	-2.86811
ENSG00000135114	protein_coding	OASL	12	-1.32876	5.8114	-2.58977	0.0125913	0.495444	-2.89439
ENSG00000169245	protein_coding	CXCL10	4	-2.0949	-0.0430035	-2.58436	0.012766	0.499049	-3.02562
ENSG00000253106	lncRNA	AC090198.1	8	0.302844	2.96969	2.58312	0.0128064	0.499049	-2.85679
ENSG00000101558	protein_coding	VAPA	18	0.329452	7.08945	2.58135	0.0128642	0.499049	-2.92358
ENSG00000264247	lncRNA	LINC00909	18	0.313072	3.83478	2.57956	0.0129231	0.499049	-2.89514
ENSG00000279348	TEC	AC012513.3	2	0.372356	3.4876	2.57897	0.0129425	0.499049	-2.8742
ENSG00000128394	protein_coding	APOBEC3F	22	-0.480346	4.95499	-2.57885	0.0129465	0.499049	-2.95088
ENSG00000164674	protein_coding	SYTL3	6	-0.430777	6.04473	-2.57846	0.0129592	0.499049	-2.95533
ENSG00000127952	protein_coding	STYXL1	7	-0.360829	4.14144	-2.57623	0.013033	0.499049	-2.91885
ENSG00000135083	protein_coding	CCNJL	5	0.997672	6.40315	2.57425	0.0130985	0.499049	-2.96321
ENSG00000278970	lncRNA	HEIH	5	-0.272442	4.71625	-2.57221	0.0131666	0.499049	-2.95708
ENSG00000128271	protein_coding	ADORA2A	22	0.495942	1.83453	2.57062	0.01322	0.499049	-2.92742
ENSG00000103066	protein_coding	PLA2G15	16	-0.360733	3.31299	-2.57038	0.0132281	0.499049	-2.8943
ENSG00000163993	protein_coding	S100P	4	1.18204	4.44218	2.57036	0.0132287	0.499049	-2.92915
ENSG00000218739	protein_coding	CEBPZOS	2	0.251093	4.51278	2.57013	0.0132364	0.499049	-2.94461
ENSG00000116863	protein_coding	ADPRHL2	1	-0.324941	4.54373	-2.57005	0.0132392	0.499049	-2.95139
ENSG00000196943	protein_coding	NOP9	14	-0.266977	3.98102	-2.56782	0.0133142	0.500471	-2.92652
ENSG00000104419	protein_coding	NDRG1	8	-0.29868	6.94832	-2.5651	0.0134062	0.501275	-2.95665
ENSG00000188994	protein_coding	ZNF292	6	0.287871	7.61374	2.56348	0.0134617	0.501275	-2.94058
ENSG00000275437	lncRNA	AL121832.3	20	0.386211	2.37653	2.56326	0.0134692	0.501275	-2.90424
ENSG00000101400	protein_coding	SNTA1	20	0.451894	1.59094	2.56273	0.0134872	0.501275	-2.97543
ENSG00000159202	protein_coding	UBE2Z	17	-0.241538	6.50097	-2.5608	0.0135534	0.501275	-2.98103
ENSG00000177369	lncRNA	AC004797.1	17	-0.522583	1.29856	-2.56063	0.013559	0.501275	-3.02094
ENSG00000198755	protein_coding	RPL10A	6	0.478001	7.31583	2.55691	0.0136875	0.504638	-2.96444
ENSG00000166889	protein_coding	PATL1	11	-0.493713	6.38659	-2.55262	0.0138367	0.505099	-2.99604
ENSG00000151465	protein_coding	CDC123	10	0.251995	5.45727	2.55121	0.0138861	0.505099	-3.01301
ENSG00000196205	processed_pseudogene	EEF1A1P5	9	0.50275	4.56211	2.54857	0.0139791	0.505099	-2.98563
ENSG00000074964	protein_coding	ARHGEF10L	1	-0.538015	5.26984	-2.54856	0.0139794	0.505099	-3.01968
ENSG00000105402	protein_coding	NAPA	19	-0.579366	6.65074	-2.5484	0.0139851	0.505099	-2.99409
ENSG00000172183	protein_coding	ISG20	15	-0.528036	7.581	-2.54787	0.014004	0.505099	-2.96263
ENSG00000204103	protein_coding	MAFB	20	-0.842081	5.75738	-2.54775	0.014008	0.505099	-3.0137
ENSG00000178425	protein_coding	NT5DC1	6	0.291756	4.54593	2.54718	0.0140282	0.505099	-2.99106
ENSG00000134574	protein_coding	DDB2	11	-0.403982	4.61639	-2.54643	0.0140548	0.505099	-3.00982
ENSG00000172667	protein_coding	ZMAT3	3	0.213922	5.52044	2.54585	0.0140754	0.505099	-3.02731
ENSG00000125826	protein_coding	RBCK1	20	-0.554631	7.30821	-2.5427	0.0141879	0.505383	-2.98517
ENSG00000101188	protein_coding	NTSR1	20	-1.39937	0.918715	-2.54254	0.0141934	0.505383	-3.08957
ENSG00000173821	protein_coding	RNF213	17	-0.770433	10.9076	-2.54186	0.0142178	0.505383	-2.95316
ENSG00000142396	protein_coding	ERVK3-1	19	0.24007	4.09885	2.53918	0.0143142	0.505383	-2.98693
ENSG00000104133	protein_coding	SPG11	15	-0.291341	8.17554	-2.53883	0.0143269	0.505383	-2.96557
ENSG00000169047	protein_coding	IRS1	2	-0.607446	3.61848	-2.53853	0.0143378	0.505383	-2.96257
ENSG00000136816	protein_coding	TOR1B	9	-0.707635	5.55903	-2.53764	0.0143698	0.505383	-3.03878
ENSG00000133561	protein_coding	GIMAP6	7	-0.356701	7.56829	-2.53726	0.0143837	0.505383	-2.98581
ENSG00000055332	protein_coding	EIF2AK2	2	-0.971582	7.57075	-2.53542	0.0144504	0.506403	-2.9661
ENSG00000143303	protein_coding	RRNAD1	1	-0.227864	4.13324	-2.53383	0.0145083	0.507113	-3.00124
ENSG00000151116	protein_coding	UEVLD	11	-0.268062	4.09513	-2.53046	0.0146322	0.508849	-3.01125
ENSG00000272918	lncRNA	AC005070.3	7	0.452133	3.30472	2.5298	0.0146565	0.508849	-2.96141
ENSG00000025156	protein_coding	HSF2	6	0.393198	3.23924	2.52782	0.0147296	0.508849	-2.97559
ENSG00000237249	processed_pseudogene	Z99127.3	1	-0.665089	1.08754	-2.52703	0.014759	0.508849	-3.00911
ENSG00000078808	protein_coding	SDF4	1	-0.158201	6.59596	-2.52699	0.0147601	0.508849	-3.05104
ENSG00000183486	protein_coding	MX2	21	-0.773485	8.84312	-2.52633	0.0147849	0.508849	-2.96904
ENSG00000266777	transcribed_processed_pseudogene	SH3GL1P1	17	-0.263003	3.91107	-2.52521	0.0148265	0.508981	-3.00775
ENSG00000260473	lncRNA	AC068987.2	12	0.570093	1.39457	2.52418	0.0148647	0.508994	-3.04825
ENSG00000245958	transcribed_unprocessed_pseudogene	AC093752.1	4	0.332566	5.46357	2.51845	0.0150804	0.515067	-3.08405
ENSG00000124688	protein_coding	MAD2L1BP	6	-0.382642	3.95514	-2.51645	0.0151559	0.516336	-3.04474
ENSG00000285534	lncRNA	AL163541.1	13	2.6835	1.96982	2.50846	0.0154626	0.525454	-3.20139
ENSG00000110048	protein_coding	OSBP	11	-0.14825	5.80004	-2.50408	0.0156327	0.529558	-3.11633
ENSG00000284194	protein_coding	SCO2	22	-1.01082	5.11245	-2.50212	0.0157097	0.529558	-3.11296
ENSG00000213442	processed_pseudogene	RPL18AP3	12	0.375417	2.15751	2.50205	0.0157124	0.529558	-3.01985
ENSG00000135540	protein_coding	NHSL1	6	-0.621782	1.99183	-2.50121	0.0157455	0.529558	-3.01666
ENSG00000101346	protein_coding	POFUT1	20	-0.280385	4.81293	-2.50033	0.0157801	0.529558	-3.10937
ENSG00000130529	protein_coding	TRPM4	19	-0.687355	1.04458	-2.49831	0.01586	0.530915	-3.11677
ENSG00000020129	protein_coding	NCDN	1	-0.251419	4.40457	-2.49702	0.0159109	0.531297	-3.09558
ENSG00000175643	protein_coding	RMI2	16	-1.34033	1.65478	-2.49321	0.0160629	0.535045	-3.03288
ENSG00000186283	protein_coding	TOR3A	1	-0.288549	4.7275	-2.49111	0.0161471	0.536524	-3.12388
ENSG00000223336	snRNA	RNU2-6P	13	0.932018	1.29522	2.48945	0.0162141	0.537422	-3.19076
ENSG00000155561	protein_coding	NUP205	7	-0.295523	6.04447	-2.48496	0.0163965	0.541881	-3.14814
ENSG00000132017	protein_coding	DCAF15	19	-0.162791	4.8782	-2.48416	0.0164292	0.541881	-3.14097
ENSG00000132530	protein_coding	XAF1	17	-1.30582	7.47998	-2.48174	0.0165284	0.542754	-3.06405
ENSG00000100226	protein_coding	GTPBP1	22	-0.524104	7.38295	-2.48155	0.0165363	0.542754	-3.10762
ENSG00000100316	protein_coding	RPL3	22	0.48453	9.17319	2.47543	0.0167896	0.549727	-3.0728
ENSG00000103335	protein_coding	PIEZO1	16	-0.334004	7.73922	-2.4713	0.0169626	0.553211	-3.11648
ENSG00000105953	protein_coding	OGDH	7	-0.290788	7.14151	-2.47093	0.0169782	0.553211	-3.14433
ENSG00000087088	protein_coding	BAX	19	-0.268488	5.24356	-2.46821	0.0170932	0.55385	-3.18555
ENSG00000120738	protein_coding	EGR1	5	-0.56599	1.38389	-2.46554	0.0172065	0.55385	-3.11839
ENSG00000115841	protein_coding	RMDN2	2	0.38426	2.85102	2.46541	0.0172123	0.55385	-3.08023
ENSG00000219085	processed_pseudogene	NPM1P37	6	0.648754	1.10749	2.46432	0.0172588	0.55385	-3.188
ENSG00000152133	protein_coding	GPATCH11	2	0.448675	3.4814	2.46369	0.0172857	0.55385	-3.09959
ENSG00000196369	protein_coding	SRGAP2B	1	-0.556724	4.1972	-2.46333	0.0173008	0.55385	-3.15692
ENSG00000135452	protein_coding	TSPAN31	12	-0.192831	3.80407	-2.46269	0.0173283	0.55385	-3.13263
ENSG00000175390	protein_coding	EIF3F	11	0.279546	6.69636	2.46219	0.0173499	0.55385	-3.18475
ENSG00000169926	protein_coding	KLF13	15	-0.899692	5.26665	-2.46107	0.0173981	0.55385	-3.19143
ENSG00000171992	protein_coding	SYNPO	5	1.00946	1.88196	2.46018	0.0174366	0.55385	-3.13449
ENSG00000185122	protein_coding	HSF1	8	-0.245552	5.17119	-2.45964	0.0174596	0.55385	-3.19919
ENSG00000110066	protein_coding	KMT5B	11	0.185534	6.16426	2.4589	0.0174917	0.55385	-3.20595
ENSG00000213699	protein_coding	SLC35F6	2	-0.259666	5.26752	-2.45736	0.0175587	0.554664	-3.20807
ENSG00000149932	protein_coding	TMEM219	16	-0.26914	4.84027	-2.45584	0.0176246	0.555445	-3.20073
ENSG00000004660	protein_coding	CAMKK1	17	0.581048	4.53192	2.44975	0.0178917	0.555679	-3.1734
ENSG00000124226	protein_coding	RNF114	20	-0.254487	6.36078	-2.44855	0.017945	0.555679	-3.21794
ENSG00000157654	protein_coding	PALM2-AKAP2	9	-0.570042	4.79705	-2.44839	0.0179518	0.555679	-3.21329
ENSG00000156508	protein_coding	EEF1A1	6	0.453634	11.707	2.44752	0.0179907	0.555679	-3.12301
ENSG00000180340	protein_coding	FZD2	17	-0.537239	2.71832	-2.4473	0.0180002	0.555679	-3.11341
ENSG00000135148	protein_coding	TRAFD1	12	-0.631798	6.83897	-2.44702	0.0180126	0.555679	-3.19301
ENSG00000171161	protein_coding	ZNF672	1	-0.199358	5.74374	-2.44671	0.0180266	0.555679	-3.23444
ENSG00000268006	lncRNA	PTOV1-AS1	19	0.4553	1.44475	2.4467	0.0180267	0.555679	-3.18683
ENSG00000002549	protein_coding	LAP3	4	-1.07983	5.9073	-2.44623	0.0180478	0.555679	-3.21185
ENSG00000112941	protein_coding	TENT4A	5	-0.194424	5.4386	-2.44577	0.0180681	0.555679	-3.23433
ENSG00000175894	protein_coding	TSPEAR	21	2.25154	0.470126	2.4431	0.0181875	0.555679	-3.60015
ENSG00000261888	lncRNA	AC144831.1	17	0.712818	1.28661	2.44265	0.0182079	0.555679	-3.2381
ENSG00000125844	protein_coding	RRBP1	20	-0.361912	6.07002	-2.44098	0.0182829	0.555679	-3.23904
ENSG00000165806	protein_coding	CASP7	10	-0.507075	3.93229	-2.4406	0.0183	0.555679	-3.18748
ENSG00000172613	protein_coding	RAD9A	11	-0.258048	4.15005	-2.43976	0.0183379	0.555679	-3.19711
ENSG00000254676	lncRNA	AP000873.4	11	0.391541	1.492	2.43958	0.0183461	0.555679	-3.1664
ENSG00000183049	protein_coding	CAMK1D	10	0.409444	6.93637	2.43844	0.0183975	0.555679	-3.23594
ENSG00000142687	protein_coding	KIAA0319L	1	-0.472142	7.19587	-2.43836	0.018401	0.555679	-3.20246
ENSG00000169871	protein_coding	TRIM56	7	-0.346559	8.00327	-2.43802	0.0184167	0.555679	-3.16879
ENSG00000203872	protein_coding	C6orf163	6	0.317675	3.28572	2.43536	0.0185376	0.558077	-3.14922
ENSG00000149273	protein_coding	RPS3	11	0.409982	9.01939	2.43405	0.0185975	0.558631	-3.1548
ENSG00000234284	protein_coding	ZNF879	5	0.335223	2.30471	2.43262	0.0186629	0.559145	-3.13816
ENSG00000139343	protein_coding	SNRPF	12	0.438809	2.13881	2.43138	0.0187199	0.559145	-3.14151
ENSG00000197747	protein_coding	S100A10	1	-0.31944	5.97836	-2.43096	0.0187393	0.559145	-3.26222
ENSG00000139055	protein_coding	ERP27	12	0.359501	3.8721	2.42943	0.0188098	0.559348	-3.18859
ENSG00000103353	protein_coding	UBFD1	16	-0.292745	5.13087	-2.42827	0.0188633	0.559348	-3.2645
ENSG00000115459	protein_coding	ELMOD3	2	-0.176889	5.00348	-2.42762	0.0188936	0.559348	-3.26098
ENSG00000138172	protein_coding	CALHM2	10	-0.367223	5.46792	-2.42639	0.0189508	0.559348	-3.2746
ENSG00000124299	protein_coding	PEPD	19	-0.289153	5.14669	-2.42632	0.0189539	0.559348	-3.26863
ENSG00000156042	protein_coding	CFAP70	10	0.396367	2.72389	2.42144	0.0191822	0.564847	-3.15931
ENSG00000101412	protein_coding	E2F1	20	-0.838374	2.27152	-2.41927	0.0192843	0.565756	-3.1625
ENSG00000146802	protein_coding	TMEM168	7	0.268185	5.59386	2.419	0.0192972	0.565756	-3.29007
ENSG00000142856	protein_coding	ITGB3BP	1	0.377029	3.41107	2.41771	0.0193582	0.566312	-3.19795
ENSG00000138496	protein_coding	PARP9	3	-0.899892	7.79015	-2.41603	0.0194378	0.567136	-3.20156
ENSG00000213889	protein_coding	PPM1N	19	0.495403	1.415	2.41534	0.0194707	0.567136	-3.21183
ENSG00000117448	protein_coding	AKR1A1	1	-0.284326	4.68951	-2.41291	0.0195871	0.567256	-3.28271
ENSG00000245750	lncRNA	DRAIC	15	1.09632	2.91983	2.41266	0.0195988	0.567256	-3.17517
ENSG00000166801	protein_coding	FAM111A	11	-0.343938	6.70166	-2.41261	0.0196013	0.567256	-3.27517
ENSG00000232973	lncRNA	CYP1B1-AS1	2	0.745922	2.52897	2.41032	0.0197113	0.569218	-3.18111
ENSG00000141664	protein_coding	ZCCHC2	18	-0.756034	7.48691	-2.40553	0.0199436	0.570655	-3.22956
ENSG00000118965	protein_coding	WDR35	2	0.307485	3.42388	2.40538	0.019951	0.570655	-3.2183
ENSG00000135899	protein_coding	SP110	2	-0.537084	8.16791	-2.40476	0.019981	0.570655	-3.22228
ENSG00000122971	protein_coding	ACADS	12	-0.252265	3.44967	-2.40387	0.0200247	0.570655	-3.22186
ENSG00000173193	protein_coding	PARP14	3	-0.923796	9.27714	-2.40237	0.0200981	0.570655	-3.19514
ENSG00000189337	protein_coding	KAZN	1	1.56356	3.17211	2.4017	0.0201307	0.570655	-3.19352
ENSG00000019169	protein_coding	MARCO	2	-1.14457	2.63219	-2.40108	0.0201611	0.570655	-3.2081
ENSG00000141736	protein_coding	ERBB2	17	-0.656789	3.90187	-2.3997	0.0202295	0.570655	-3.26455
ENSG00000225205	lncRNA	AC078883.1	2	0.370676	3.63269	2.39928	0.0202499	0.570655	-3.22742
ENSG00000188827	protein_coding	SLX4	16	-0.272369	4.62282	-2.39912	0.0202577	0.570655	-3.30429
ENSG00000275560	lncRNA	AC008115.3	12	0.322135	3.2609	2.39884	0.0202715	0.570655	-3.21611
ENSG00000114956	protein_coding	DGUOK	2	-0.182041	4.55136	-2.39788	0.0203192	0.570655	-3.30019
ENSG00000004142	protein_coding	POLDIP2	17	-0.2122	5.15181	-2.39722	0.020352	0.570655	-3.32694
ENSG00000170667	protein_coding	RASA4B	7	-0.618402	1.37261	-2.39702	0.0203621	0.570655	-3.24377
ENSG00000144357	protein_coding	UBR3	2	0.194007	6.69809	2.39631	0.0203972	0.570655	-3.31344
ENSG00000169217	protein_coding	CD2BP2	16	-0.19289	6.03787	-2.39259	0.0205825	0.574646	-3.34036
ENSG00000083845	protein_coding	RPS5	19	0.404837	7.42057	2.39034	0.0206957	0.575427	-3.29954
ENSG00000111252	protein_coding	SH2B3	12	-0.394596	7.67984	-2.39033	0.020696	0.575427	-3.28058
ENSG00000153914	protein_coding	SREK1	5	0.223366	6.36126	2.38045	0.0211992	0.578175	-3.35572
ENSG00000135124	protein_coding	P2RX4	12	-0.29899	4.6961	-2.37966	0.0212397	0.578175	-3.3478
ENSG00000146232	protein_coding	NFKBIE	6	-0.413078	4.67537	-2.37911	0.0212681	0.578175	-3.35107
ENSG00000168566	protein_coding	SNRNP48	6	0.250018	4.35533	2.37903	0.0212722	0.578175	-3.32603
ENSG00000120833	protein_coding	SOCS2	12	-0.43824	3.35901	-2.37873	0.0212875	0.578175	-3.27682
ENSG00000171448	protein_coding	ZBTB26	9	0.230522	3.67598	2.37855	0.0212967	0.578175	-3.28543
ENSG00000198794	protein_coding	SCAMP5	15	-0.654515	1.33471	-2.37683	0.0213859	0.578175	-3.26346
ENSG00000176170	protein_coding	SPHK1	17	-0.52897	2.67749	-2.37673	0.0213911	0.578175	-3.24353
ENSG00000167925	protein_coding	GHDC	17	-0.206908	4.34847	-2.37554	0.0214532	0.578175	-3.33353
ENSG00000155096	protein_coding	AZIN1	8	0.208255	6.5705	2.37548	0.0214561	0.578175	-3.36162
ENSG00000286314	lncRNA	AC010359.3	5	-0.320711	3.96202	-2.3743	0.0215174	0.578175	-3.30422
ENSG00000179331	protein_coding	RAB39A	11	-0.658762	1.85868	-2.37373	0.0215474	0.578175	-3.24289
ENSG00000166189	protein_coding	HPS6	10	-0.243455	5.16588	-2.37313	0.0215789	0.578175	-3.37347
ENSG00000100528	protein_coding	CNIH1	14	0.240978	4.3167	2.37303	0.0215836	0.578175	-3.33233
ENSG00000274307	lncRNA	AC023449.2	15	-0.437288	2.63036	-2.373	0.0215856	0.578175	-3.2522
ENSG00000228340	lncRNA	MIR646HG	20	0.436357	5.53036	2.3726	0.0216062	0.578175	-3.37797
ENSG00000102871	protein_coding	TRADD	16	-0.203514	5.64889	-2.37244	0.0216145	0.578175	-3.3839
ENSG00000216809	processed_pseudogene	AL589993.1	6	0.418787	1.97426	2.3722	0.0216276	0.578175	-3.25093
ENSG00000117984	protein_coding	CTSD	11	-0.422915	6.78518	-2.3719	0.0216428	0.578175	-3.35158
ENSG00000177628	protein_coding	GBA	1	-0.421679	4.86012	-2.36975	0.021756	0.578175	-3.37388
ENSG00000186481	transcribed_unprocessed_pseudogene	ANKRD20A5P	18	0.584148	2.69187	2.36924	0.0217829	0.578175	-3.25917
ENSG00000263766	lncRNA	AC025682.1	17	-0.578869	3.19129	-2.36842	0.0218261	0.578175	-3.28817
ENSG00000185880	protein_coding	TRIM69	15	-0.602654	3.3784	-2.3684	0.0218272	0.578175	-3.3095
ENSG00000163249	protein_coding	CCNYL1	2	-0.207436	4.14595	-2.36835	0.0218296	0.578175	-3.33377
ENSG00000269514	lncRNA	AC024257.3	12	0.265599	3.78313	2.36761	0.021869	0.578175	-3.30965
ENSG00000164442	protein_coding	CITED2	6	-0.233097	5.87087	-2.36607	0.0219506	0.57843	-3.39605
ENSG00000196576	protein_coding	PLXNB2	22	-0.64197	7.31576	-2.3658	0.0219646	0.57843	-3.33342
ENSG00000150433	protein_coding	TMEM218	11	0.197522	3.61335	2.36387	0.0220677	0.57907	-3.30872
ENSG00000125551	protein_coding	PLGLB2	2	-1.00079	0.89846	-2.36373	0.022075	0.57907	-3.34732
ENSG00000236552	processed_pseudogene	RPL13AP5	10	0.468079	2.56618	2.3629	0.0221192	0.579084	-3.26344
ENSG00000104972	protein_coding	LILRB1	19	-0.708125	4.97695	-2.36211	0.0221616	0.579084	-3.3977
ENSG00000172432	protein_coding	GTPBP2	6	-0.459611	6.55414	-2.35943	0.0223057	0.581721	-3.37588
ENSG00000233030	lncRNA	AC243772.2	1	-0.989092	2.52054	-2.35747	0.0224114	0.583346	-3.29632
ENSG00000155090	protein_coding	KLF10	8	-0.423972	5.06849	-2.35583	0.0225	0.584523	-3.40885
ENSG00000141378	protein_coding	PTRH2	17	0.264871	3.75261	2.35379	0.0226112	0.58628	-3.33481
ENSG00000168062	protein_coding	BATF2	11	-1.45127	3.35205	-2.3518	0.0227196	0.587957	-3.3482
ENSG00000066322	protein_coding	ELOVL1	1	-0.180704	5.3848	-2.34842	0.0229054	0.5912	-3.42782
ENSG00000167461	protein_coding	RAB8A	19	-0.339404	7.03865	-2.34791	0.0229336	0.5912	-3.38396
ENSG00000254363	lncRNA	AC011379.2	5	0.693012	1.75176	2.34713	0.0229767	0.5912	-3.30606
ENSG00000196684	protein_coding	HSH2D	19	-0.548485	7.73618	-2.3446	0.0231167	0.593118	-3.35644
ENSG00000119922	protein_coding	IFIT2	10	-1.41491	7.95841	-2.3442	0.0231394	0.593118	-3.31343
ENSG00000225697	protein_coding	SLC26A6	3	-0.304261	3.8863	-2.3418	0.0232731	0.594391	-3.36758
ENSG00000140105	protein_coding	WARS	14	-0.808756	7.55343	-2.3414	0.0232953	0.594391	-3.37691
ENSG00000229754	transcribed_unprocessed_pseudogene	CXCR2P1	2	-0.786013	5.11067	-2.34093	0.0233216	0.594391	-3.44109
ENSG00000123096	protein_coding	SSPN	12	0.770198	1.45878	2.33992	0.0233783	0.594597	-3.3458
ENSG00000248791	processed_pseudogene	AC010627.1	5	0.476954	1.53411	2.33796	0.0234891	0.594597	-3.32046
ENSG00000067066	protein_coding	SP100	2	-0.488413	8.53766	-2.33684	0.0235523	0.594597	-3.33548
ENSG00000143891	protein_coding	GALM	2	-0.706501	4.36339	-2.33596	0.023602	0.594597	-3.42949
ENSG00000279328	TEC	AC073439.1	3	0.337087	2.23047	2.33542	0.0236324	0.594597	-3.30975
ENSG00000142937	protein_coding	RPS8	1	0.505755	7.95021	2.33391	0.023718	0.594597	-3.38004
ENSG00000100596	protein_coding	SPTLC2	14	-0.459585	7.27134	-2.33384	0.0237222	0.594597	-3.39798
ENSG00000081721	protein_coding	DUSP12	1	0.268554	2.93443	2.33379	0.0237248	0.594597	-3.33038
ENSG00000143801	protein_coding	PSEN2	1	-0.419407	2.83887	-2.33375	0.0237273	0.594597	-3.32447
ENSG00000233476	processed_pseudogene	EEF1A1P6	7	0.509319	2.15192	2.33286	0.0237781	0.594761	-3.31491
ENSG00000169967	protein_coding	MAP3K2	2	0.347018	8.14094	2.33165	0.0238469	0.595377	-3.38052
ENSG00000145246	protein_coding	ATP10D	4	-0.380845	5.3349	-2.3297	0.0239587	0.595456	-3.46329
ENSG00000025708	protein_coding	TYMP	22	-0.633504	7.92706	-2.32897	0.0240009	0.595456	-3.37314
ENSG00000148303	protein_coding	RPL7A	9	0.306178	8.98139	2.32866	0.0240185	0.595456	-3.35408
ENSG00000134030	protein_coding	CTIF	18	-0.456107	2.68861	-2.32851	0.0240271	0.595456	-3.3269
ENSG00000147408	protein_coding	CSGALNACT1	8	0.566699	5.94328	2.3277	0.024074	0.595522	-3.46995
ENSG00000111728	protein_coding	ST8SIA1	12	0.524527	3.3498	2.32664	0.0241353	0.595943	-3.34644
ENSG00000174748	protein_coding	RPL15	3	0.291491	8.37332	2.32478	0.0242425	0.597493	-3.37953
ENSG00000261468	lncRNA	AC096921.2	3	0.358106	4.11832	2.32012	0.0245145	0.603094	-3.40445
ENSG00000116857	protein_coding	TMEM9	1	0.394838	3.51209	2.31634	0.0247368	0.606953	-3.38918
ENSG00000287665	lncRNA	AC092428.1	7	-0.367932	2.94959	-2.31592	0.0247616	0.606953	-3.36071
ENSG00000142794	protein_coding	NBPF3	1	0.64092	3.68722	2.31395	0.0248781	0.608699	-3.39612
ENSG00000287932	lncRNA	AC000065.2	7	-0.47478	1.42581	-2.31303	0.0249332	0.608941	-3.38154
ENSG00000278376	lncRNA	AP004609.3	11	0.464633	1.26678	2.31161	0.0250176	0.609257	-3.39238
ENSG00000105223	protein_coding	PLD3	19	-0.275348	6.12747	-2.31073	0.0250703	0.609257	-3.49803
ENSG00000158882	protein_coding	TOMM40L	1	-0.330888	3.43328	-2.3093	0.0251558	0.609257	-3.40626
ENSG00000196458	protein_coding	ZNF605	12	0.416544	3.52469	2.30918	0.0251628	0.609257	-3.41196
ENSG00000131446	protein_coding	MGAT1	5	-0.292294	8.39693	-2.30902	0.0251725	0.609257	-3.4045
ENSG00000267080	lncRNA	ASB16-AS1	17	-0.19659	4.75481	-2.30738	0.0252711	0.610544	-3.48549
ENSG00000099940	protein_coding	SNAP29	22	-0.214342	5.42111	-2.30537	0.0253924	0.611168	-3.51424
ENSG00000196821	protein_coding	ILRUN	6	-0.214059	6.86546	-2.30433	0.0254554	0.611168	-3.48285
ENSG00000111331	protein_coding	OAS3	12	-1.67073	7.87328	-2.30345	0.025509	0.611168	-3.37862
ENSG00000029363	protein_coding	BCLAF1	6	0.257318	7.49082	2.30254	0.0255641	0.611168	-3.46256
ENSG00000197756	protein_coding	RPL37A	2	0.349481	8.10243	2.30251	0.0255659	0.611168	-3.43106
ENSG00000137726	protein_coding	FXYD6	11	-0.609661	1.4028	-2.30129	0.0256403	0.611168	-3.37488
ENSG00000268471	lncRNA	MIR4453HG	4	0.238687	2.80906	2.30016	0.0257093	0.611168	-3.38441
ENSG00000179988	protein_coding	PSTK	10	0.397429	1.50453	2.30002	0.025718	0.611168	-3.39159
ENSG00000103154	protein_coding	NECAB2	16	1.40263	1.87388	2.29999	0.0257198	0.611168	-3.43121
ENSG00000164086	protein_coding	DUSP7	3	-0.232234	5.67441	-2.29948	0.0257511	0.611168	-3.52736
ENSG00000258831	lncRNA	AC103996.2	15	1.53976	0.707419	2.29844	0.0258144	0.611592	-3.57723
ENSG00000075568	protein_coding	TMEM131	2	-0.260212	7.02173	-2.29698	0.025904	0.612255	-3.48963
ENSG00000110057	protein_coding	UNC93B1	11	-0.571921	7.01234	-2.29651	0.0259334	0.612255	-3.47485
ENSG00000136936	protein_coding	XPA	9	0.309338	3.59698	2.29383	0.0260987	0.614237	-3.44367
ENSG00000176386	protein_coding	CDC26	9	0.302422	2.59776	2.29238	0.0261886	0.614237	-3.38909
ENSG00000259343	lncRNA	TMC3-AS1	15	0.471917	1.84703	2.29221	0.0261996	0.614237	-3.38993
ENSG00000171612	protein_coding	SLC25A33	1	-0.263542	2.25702	-2.29126	0.0262584	0.614237	-3.38632
ENSG00000177842	protein_coding	ZNF620	3	-0.330031	1.77831	-2.29095	0.0262776	0.614237	-3.38665
ENSG00000229023	processed_pseudogene	AC067945.1	2	-0.738705	3.02827	-2.29073	0.0262912	0.614237	-3.42384
ENSG00000196535	protein_coding	MYO18A	17	-0.263012	7.15238	-2.28916	0.0263894	0.615463	-3.49279
ENSG00000010327	protein_coding	STAB1	3	-0.66836	6.84611	-2.28713	0.0265166	0.616517	-3.5067
ENSG00000153207	protein_coding	AHCTF1	1	0.377149	7.69104	2.28606	0.0265843	0.616517	-3.49311
ENSG00000100379	protein_coding	KCTD17	22	-0.231192	3.48129	-2.28602	0.0265864	0.616517	-3.44507
ENSG00000168394	protein_coding	TAP1	6	-0.698493	7.76514	-2.28553	0.0266179	0.616517	-3.46274
ENSG00000186818	protein_coding	LILRB4	19	-0.703498	3.31499	-2.2823	0.0268217	0.617235	-3.4715
ENSG00000105722	protein_coding	ERF	19	0.313088	5.142	2.28149	0.0268732	0.617235	-3.54179
ENSG00000023171	protein_coding	GRAMD1B	11	-0.72133	5.30637	-2.2809	0.0269111	0.617235	-3.55912
ENSG00000173744	protein_coding	AGFG1	2	0.231022	7.00529	2.28087	0.0269128	0.617235	-3.52523
ENSG00000118162	protein_coding	KPTN	19	-0.526601	2.23229	-2.28072	0.0269225	0.617235	-3.40876
ENSG00000161692	protein_coding	DBF4B	17	-0.457417	3.11482	-2.2793	0.027013	0.617235	-3.45025
ENSG00000143178	protein_coding	TBX19	1	-0.30491	3.0092	-2.27854	0.0270616	0.617235	-3.43188
ENSG00000175387	protein_coding	SMAD2	18	0.150281	7.80253	2.27851	0.0270638	0.617235	-3.49276
ENSG00000188313	protein_coding	PLSCR1	3	-1.0754	6.84616	-2.27822	0.0270823	0.617235	-3.4922
ENSG00000124201	protein_coding	ZNFX1	20	-0.509076	8.17666	-2.27745	0.0271316	0.617235	-3.46405
ENSG00000138639	protein_coding	ARHGAP24	4	0.516058	4.56651	2.27711	0.0271534	0.617235	-3.5206
ENSG00000158555	protein_coding	GDPD5	11	-0.418	5.46127	-2.27609	0.0272186	0.617674	-3.57006
ENSG00000261884	protein_coding	AC040162.1	16	-0.335737	3.16973	-2.27511	0.0272816	0.618061	-3.4465
ENSG00000197019	protein_coding	SERTAD1	19	-0.386956	3.51445	-2.26991	0.027619	0.624653	-3.48743
ENSG00000172375	protein_coding	C2CD2L	11	-0.222325	5.39201	-2.26833	0.0277217	0.624878	-3.58453
ENSG00000172725	protein_coding	CORO1B	11	-0.337288	5.91191	-2.26803	0.0277417	0.624878	-3.58536
ENSG00000164535	protein_coding	DAGLB	7	-0.225575	5.21917	-2.26727	0.0277916	0.624878	-3.58167
ENSG00000132478	protein_coding	UNK	17	-0.228491	5.31801	-2.26622	0.0278599	0.624878	-3.58853
ENSG00000213096	protein_coding	ZNF254	19	0.33957	3.89067	2.26621	0.0278611	0.624878	-3.50919
ENSG00000152270	protein_coding	PDE3B	11	0.377142	7.82346	2.26476	0.0279565	0.625419	-3.52275
ENSG00000184060	protein_coding	ADAP2	17	-0.535516	4.39607	-2.26389	0.0280137	0.625419	-3.56182
ENSG00000164506	protein_coding	STXBP5	6	0.320952	7.3392	2.26309	0.0280661	0.625419	-3.54971
ENSG00000153064	protein_coding	BANK1	4	0.714313	5.20688	2.26269	0.0280926	0.625419	-3.583
ENSG00000142089	protein_coding	IFITM3	11	-1.6149	7.04834	-2.26217	0.0281274	0.625419	-3.4894
ENSG00000226758	lncRNA	DISC1-IT1	1	-0.689217	2.00374	-2.25973	0.0282895	0.625419	-3.43683
ENSG00000137747	protein_coding	TMPRSS13	11	-0.374023	1.43106	-2.25957	0.0282998	0.625419	-3.45608
ENSG00000235531	lncRNA	MSC-AS1	8	0.772629	2.33609	2.25904	0.0283349	0.625419	-3.43908
ENSG00000242372	protein_coding	EIF6	20	-0.280779	3.71401	-2.25846	0.0283738	0.625419	-3.51504
ENSG00000099364	protein_coding	FBXL19	16	-0.234246	4.62084	-2.2579	0.0284112	0.625419	-3.57268
ENSG00000099290	protein_coding	WASHC2A	10	-0.274829	5.67176	-2.2579	0.0284112	0.625419	-3.60757
ENSG00000021762	protein_coding	OSBPL5	11	-0.507865	6.04296	-2.25707	0.0284665	0.625419	-3.59424
ENSG00000188603	protein_coding	CLN3	16	-0.320742	4.14813	-2.25673	0.0284894	0.625419	-3.54816
ENSG00000134827	protein_coding	TCN1	11	-0.800971	1.64214	-2.25603	0.0285366	0.625434	-3.4428
ENSG00000114737	protein_coding	CISH	3	-0.54842	6.16376	-2.25504	0.0286028	0.625866	-3.59555
ENSG00000137275	protein_coding	RIPK1	6	-0.222832	6.09109	-2.25411	0.0286657	0.626105	-3.6094
ENSG00000167123	protein_coding	CERCAM	9	-0.842962	1.31467	-2.25308	0.0287353	0.626105	-3.46696
ENSG00000101126	protein_coding	ADNP	20	0.139588	6.93787	2.25253	0.0287723	0.626105	-3.58301
ENSG00000204256	protein_coding	BRD2	6	-0.207987	6.90539	-2.25175	0.0288247	0.626105	-3.57799
ENSG00000160710	protein_coding	ADAR	1	-0.541495	9.93311	-2.25143	0.0288464	0.626105	-3.45886
ENSG00000232254	unprocessed_pseudogene	CSF2RBP1	22	0.982846	2.90902	2.25042	0.0289151	0.626587	-3.45806
ENSG00000125651	protein_coding	GTF2F1	19	-0.177254	5.34432	-2.24928	0.0289925	0.626925	-3.62124
ENSG00000106211	protein_coding	HSPB1	7	-0.529807	4.12131	-2.24825	0.0290625	0.626925	-3.56333
ENSG00000238160	lncRNA	AC116366.2	5	0.60459	5.0073	2.24732	0.0291263	0.626925	-3.58038
ENSG00000111860	protein_coding	CEP85L	6	0.278897	6.46119	2.24705	0.0291448	0.626925	-3.61229
ENSG00000079263	protein_coding	SP140	2	-0.521722	6.47117	-2.24613	0.0292076	0.626925	-3.59579
ENSG00000166484	protein_coding	MAPK7	17	-0.258051	4.50014	-2.24609	0.0292102	0.626925	-3.5923
ENSG00000100139	protein_coding	MICALL1	22	-0.304912	5.1419	-2.24263	0.0294482	0.628817	-3.62648
ENSG00000156599	protein_coding	ZDHHC5	11	-0.210164	6.63375	-2.24245	0.0294606	0.628817	-3.61294
ENSG00000148516	protein_coding	ZEB1	10	0.309492	5.9768	2.2396	0.029658	0.628817	-3.64143
ENSG00000178567	protein_coding	EPM2AIP1	3	0.231345	5.83612	2.23958	0.0296592	0.628817	-3.64259
ENSG00000050344	protein_coding	NFE2L3	7	-0.433257	2.77826	-2.239	0.0296997	0.628817	-3.49929
ENSG00000107864	protein_coding	CPEB3	10	-0.380876	4.40772	-2.23834	0.029745	0.628817	-3.61113
ENSG00000178935	protein_coding	ZNF552	19	0.31872	4.40336	2.23823	0.0297528	0.628817	-3.58114
ENSG00000087111	protein_coding	PIGS	17	-0.179829	5.3896	-2.23755	0.0298002	0.628817	-3.64312
ENSG00000172426	protein_coding	RSPH9	6	-0.962326	-0.038559	-2.23666	0.0298623	0.628817	-3.54042
ENSG00000090861	protein_coding	AARS	16	-0.31277	4.97514	-2.23618	0.0298956	0.628817	-3.63635
ENSG00000141349	protein_coding	G6PC3	17	-0.29228	3.71235	-2.23553	0.0299417	0.628817	-3.55712
ENSG00000100600	protein_coding	LGMN	14	-0.489451	2.0574	-2.23526	0.0299606	0.628817	-3.47854
ENSG00000113240	protein_coding	CLK4	5	0.277467	6.1784	2.23524	0.0299615	0.628817	-3.64562
ENSG00000235128	processed_pseudogene	AC013474.1	2	0.567843	1.42421	2.23523	0.0299623	0.628817	-3.49937
ENSG00000187240	protein_coding	DYNC2H1	11	0.504167	3.17343	2.23312	0.0301104	0.628817	-3.51541
ENSG00000127419	protein_coding	TMEM175	4	-0.191984	5.25996	-2.23203	0.0301871	0.628817	-3.65115
ENSG00000177943	protein_coding	MAMDC4	9	-0.491695	2.09108	-2.23202	0.0301877	0.628817	-3.48347
ENSG00000179941	protein_coding	BBS10	12	0.272884	3.53702	2.23189	0.030197	0.628817	-3.54961
ENSG00000171115	protein_coding	GIMAP8	7	-0.346511	6.5229	-2.23161	0.030217	0.628817	-3.62758
ENSG00000102786	protein_coding	INTS6	13	0.222905	7.26923	2.23138	0.030233	0.628817	-3.60865
ENSG00000100220	protein_coding	RTCB	22	-0.317284	4.65528	-2.22928	0.0303818	0.630202	-3.64511
ENSG00000214013	protein_coding	GANC	15	-0.208375	5.54444	-2.22912	0.0303932	0.630202	-3.6627
ENSG00000218510	lncRNA	LINC00339	1	-0.242673	2.99325	-2.22752	0.0305065	0.631579	-3.5172
ENSG00000168476	protein_coding	REEP4	8	-0.268971	4.6482	-2.22603	0.030613	0.632715	-3.6369
ENSG00000213024	protein_coding	NUP62	19	-0.223237	5.72429	-2.22544	0.0306554	0.632715	-3.66931
ENSG00000115464	protein_coding	USP34	2	0.164301	8.47133	2.22237	0.0308754	0.634922	-3.56577
ENSG00000161929	protein_coding	SCIMP	17	-0.489356	5.74119	-2.22223	0.0308853	0.634922	-3.67201
ENSG00000157445	protein_coding	CACNA2D3	3	0.791347	2.00364	2.22146	0.0309409	0.634922	-3.50224
ENSG00000169087	protein_coding	HSPBAP1	3	0.355553	5.60307	2.22113	0.0309647	0.634922	-3.67216
ENSG00000110367	protein_coding	DDX6	11	0.176758	8.6177	2.22009	0.0310399	0.634922	-3.56241
ENSG00000134802	protein_coding	SLC43A3	11	-0.334854	3.6081	-2.22001	0.0310455	0.634922	-3.58254
ENSG00000134470	protein_coding	IL15RA	10	-0.405633	4.00503	-2.21621	0.0313214	0.638497	-3.61838
ENSG00000006652	protein_coding	IFRD1	7	0.484113	6.94273	2.21534	0.0313847	0.638497	-3.66124
ENSG00000175602	protein_coding	CCDC85B	11	-0.324451	4.54531	-2.21423	0.0314657	0.638497	-3.6621
ENSG00000285410	lncRNA	GABPB1-IT1	15	0.172047	5.45061	2.21403	0.0314802	0.638497	-3.68756
ENSG00000223750	unprocessed_pseudogene	SIRPB3P	20	0.67426	1.26978	2.21377	0.0314996	0.638497	-3.56218
ENSG00000115594	protein_coding	IL1R1	2	0.8872	5.13689	2.21369	0.031505	0.638497	-3.6506
ENSG00000197536	lncRNA	C5orf56	5	-0.463968	7.22771	-2.21264	0.031582	0.639097	-3.62835
ENSG00000106636	protein_coding	YKT6	7	-0.173267	5.51889	-2.21192	0.0316351	0.63921	-3.69383
ENSG00000286194	lncRNA	AC138207.9	17	-0.55198	1.62909	-2.20655	0.0320315	0.643043	-3.52358
ENSG00000243335	protein_coding	KCTD7	7	0.283674	5.08185	2.20569	0.032096	0.643043	-3.69248
ENSG00000060491	protein_coding	OGFR	20	-0.32242	7.46605	-2.20546	0.0321127	0.643043	-3.64088
ENSG00000103707	protein_coding	MTFMT	15	0.211969	3.95351	2.20532	0.0321235	0.643043	-3.61481
ENSG00000138646	protein_coding	HERC5	4	-1.33721	5.87903	-2.20509	0.0321406	0.643043	-3.6428
ENSG00000114867	protein_coding	EIF4G1	3	-0.264045	7.59629	-2.205	0.0321475	0.643043	-3.63384
ENSG00000130816	protein_coding	DNMT1	19	-0.313506	6.52655	-2.20393	0.0322268	0.643043	-3.68406
ENSG00000004799	protein_coding	PDK4	7	-0.845266	4.32233	-2.20371	0.0322439	0.643043	-3.66503
ENSG00000143110	protein_coding	C1orf162	1	-0.395354	5.60501	-2.20353	0.0322567	0.643043	-3.70959
ENSG00000120696	protein_coding	KBTBD7	13	0.314724	5.07755	2.20292	0.0323027	0.643043	-3.68534
ENSG00000263266	processed_pseudogene	RPS7P1	17	0.805436	0.978544	2.20177	0.0323886	0.643802	-3.55791
ENSG00000260804	lncRNA	LINC01963	2	0.412853	3.21888	2.20113	0.0324369	0.64381	-3.57263
ENSG00000157601	protein_coding	MX1	21	-1.41439	7.87712	-2.19999	0.0325226	0.644235	-3.56555
ENSG00000103479	protein_coding	RBL2	16	0.176059	8.47316	2.19957	0.0325541	0.644235	-3.60582
ENSG00000146426	protein_coding	TIAM2	6	0.581838	4.14039	2.19703	0.0327465	0.647092	-3.65024
ENSG00000267787	lncRNA	AC027097.2	18	-0.299313	3.74251	-2.19575	0.0328436	0.64734	-3.62932
ENSG00000211456	protein_coding	SACM1L	3	0.179983	6.37384	2.19559	0.0328553	0.64734	-3.71131
ENSG00000176273	protein_coding	SLC35G1	10	0.422715	2.24688	2.19295	0.0330567	0.650357	-3.54843
ENSG00000211513	miRNA	MIR320E	19	-0.459514	1.23852	-2.19214	0.0331185	0.650417	-3.56244
ENSG00000184898	protein_coding	RBM43	2	-0.404041	3.96234	-2.19129	0.033184	0.650417	-3.67703
ENSG00000179218	protein_coding	CALR	19	-0.336546	7.67281	-2.19102	0.0332047	0.650417	-3.64907
ENSG00000121741	protein_coding	ZMYM2	13	0.188921	7.1305	2.19028	0.0332611	0.650573	-3.68858
ENSG00000100342	protein_coding	APOL1	22	-0.789299	5.61604	-2.18877	0.0333774	0.651517	-3.73206
ENSG00000169031	protein_coding	COL4A3	2	1.10357	1.78931	2.1884	0.0334062	0.651517	-3.55798
ENSG00000178718	protein_coding	RPP25	15	-0.370724	1.64659	-2.18658	0.0335468	0.653131	-3.55493
ENSG00000004468	protein_coding	CD38	4	-0.68997	5.35173	-2.18594	0.0335958	0.653131	-3.73985
ENSG00000281106	protein_coding	TMEM272	13	0.562107	5.11005	2.18544	0.0336345	0.653131	-3.71866
ENSG00000154305	protein_coding	MIA3	1	-0.248029	6.31262	-2.18448	0.033709	0.653635	-3.72897
ENSG00000164430	protein_coding	CGAS	6	-0.397666	4.92447	-2.18316	0.0338121	0.654413	-3.73818
ENSG00000130749	protein_coding	ZC3H4	19	-0.197886	6.66053	-2.18142	0.0339479	0.654413	-3.72925
ENSG00000176182	protein_coding	MYPOP	19	-0.23636	3.50739	-2.18065	0.0340079	0.654413	-3.63754
ENSG00000165572	protein_coding	KBTBD6	13	0.302212	3.59757	2.18065	0.0340081	0.654413	-3.63748
ENSG00000261098	lncRNA	AP000766.1	11	0.41607	3.32297	2.17997	0.0340617	0.654413	-3.62363
ENSG00000218809	unprocessed_pseudogene	AL391903.1	6	0.771918	3.26288	2.17786	0.0342275	0.654413	-3.59879
ENSG00000140931	protein_coding	CMTM3	16	-0.253804	5.99752	-2.17768	0.0342413	0.654413	-3.75514
ENSG00000162654	protein_coding	GBP4	1	-0.827936	6.89044	-2.1764	0.0343428	0.654413	-3.70232
ENSG00000110079	protein_coding	MS4A4A	11	-1.06564	1.49384	-2.17635	0.0343465	0.654413	-3.57823
ENSG00000103042	protein_coding	SLC38A7	16	-0.268817	3.75139	-2.17528	0.0344309	0.654413	-3.6736
ENSG00000165669	protein_coding	FAM204A	10	0.184754	5.34633	2.1741	0.0345244	0.654413	-3.76216
ENSG00000085644	protein_coding	ZNF213	16	-0.267147	4.54294	-2.17392	0.0345389	0.654413	-3.72264
ENSG00000132274	protein_coding	TRIM22	11	-0.787106	8.42486	-2.17382	0.0345472	0.654413	-3.62008
ENSG00000107796	protein_coding	ACTA2	10	-0.705875	2.16834	-2.1733	0.034588	0.654413	-3.58244
ENSG00000167186	protein_coding	COQ7	16	0.217401	3.29389	2.17303	0.0346101	0.654413	-3.62709
ENSG00000113552	protein_coding	GNPDA1	5	-0.236333	3.93345	-2.17267	0.0346381	0.654413	-3.69992
ENSG00000249863	processed_pseudogene	AC021106.1	4	0.442271	3.00971	2.17182	0.0347064	0.654413	-3.59645
ENSG00000100084	protein_coding	HIRA	22	-0.281078	3.47351	-2.17164	0.0347204	0.654413	-3.64993
ENSG00000108582	protein_coding	CPD	17	0.470807	8.07438	2.1705	0.0348119	0.654413	-3.69262
ENSG00000135900	protein_coding	MRPL44	2	-0.362251	4.45168	-2.17038	0.0348215	0.654413	-3.73096
ENSG00000241721	processed_pseudogene	SUMO1P1	20	0.782293	1.10093	2.17035	0.0348239	0.654413	-3.61992
ENSG00000107201	protein_coding	DDX58	9	-0.874419	7.26031	-2.17029	0.0348285	0.654413	-3.67473
ENSG00000142541	protein_coding	RPL13A	19	0.377622	9.20943	2.16883	0.0349454	0.654413	-3.62886
ENSG00000071243	protein_coding	ING3	7	0.25067	4.25061	2.16791	0.0350196	0.654413	-3.71724
ENSG00000062822	protein_coding	POLD1	19	-0.303186	4.277	-2.16782	0.0350263	0.654413	-3.72027
ENSG00000082898	protein_coding	XPO1	2	-0.277074	7.25671	-2.16766	0.0350396	0.654413	-3.71168
ENSG00000121797	protein_coding	CCRL2	3	-0.649713	2.34939	-2.16686	0.0351036	0.654413	-3.61362
ENSG00000117408	protein_coding	IPO13	1	-0.215229	4.42713	-2.16664	0.0351212	0.654413	-3.73478
ENSG00000160691	protein_coding	SHC1	1	-0.17941	5.67055	-2.16617	0.0351595	0.654413	-3.78064
ENSG00000176476	protein_coding	SGF29	16	-0.231108	4.01235	-2.16491	0.035261	0.655129	-3.7084
ENSG00000078043	protein_coding	PIAS2	18	0.235647	5.63314	2.16333	0.0353888	0.655129	-3.78539
ENSG00000087338	protein_coding	GMCL1	2	0.257005	5.22095	2.16329	0.0353921	0.655129	-3.7727
ENSG00000163608	protein_coding	NEPRO	3	0.167842	5.16024	2.16277	0.0354343	0.655129	-3.77763
ENSG00000264112	lncRNA	AC015813.1	17	0.25327	4.63391	2.16225	0.0354766	0.655129	-3.73812
ENSG00000221963	protein_coding	APOL6	22	-0.721464	8.37315	-2.16143	0.0355434	0.655129	-3.65401
ENSG00000242258	lncRNA	LINC00996	7	-0.66572	1.03033	-2.16079	0.0355954	0.655129	-3.61999
ENSG00000091542	protein_coding	ALKBH5	17	-0.213671	6.88402	-2.16045	0.0356237	0.655129	-3.75704
ENSG00000047346	protein_coding	FAM214A	15	0.264727	6.66381	2.16029	0.0356361	0.655129	-3.77167
ENSG00000070756	protein_coding	PABPC1	8	0.227952	9.61435	2.15852	0.0357815	0.656043	-3.63702
ENSG00000122406	protein_coding	RPL5	1	0.551262	7.1936	2.15849	0.0357833	0.656043	-3.74321
ENSG00000231047	processed_pseudogene	GCNT1P3	3	0.780235	1.64423	2.15653	0.0359445	0.657599	-3.61626
ENSG00000273272	lncRNA	U62317.4	22	-0.717366	2.61456	-2.15571	0.0360117	0.657599	-3.65133
ENSG00000008283	protein_coding	CYB561	17	-0.36279	4.7096	-2.15568	0.0360147	0.657599	-3.76681
ENSG00000135845	protein_coding	PIGC	1	-0.724739	4.85981	-2.15452	0.0361106	0.658456	-3.77081
ENSG00000168916	protein_coding	ZNF608	5	0.9174	2.05612	2.1529	0.0362441	0.659995	-3.60745
ENSG00000079819	protein_coding	EPB41L2	6	-0.338687	3.54399	-2.14876	0.0365886	0.664606	-3.69452
ENSG00000113583	protein_coding	C5orf15	5	-0.193111	4.44974	-2.14867	0.036596	0.664606	-3.76959
ENSG00000265982	unprocessed_pseudogene	AC103810.3	17	-0.343018	3.13998	-2.14677	0.0367553	0.666598	-3.66511
ENSG00000169224	protein_coding	GCSAML	1	-0.709589	1.38188	-2.14594	0.0368252	0.666968	-3.62916
ENSG00000164111	protein_coding	ANXA5	4	-0.43756	6.33955	-2.14534	0.0368756	0.666983	-3.79845
ENSG00000239779	protein_coding	WBP1	2	0.23734	2.99121	2.1437	0.0370136	0.66858	-3.66171
ENSG00000275342	protein_coding	PRAG1	8	0.541727	3.16563	2.14291	0.0370806	0.668892	-3.67739
ENSG00000111602	protein_coding	TIMELESS	12	-0.482421	3.32432	-2.14171	0.0371817	0.669106	-3.70116
ENSG00000188848	protein_coding	BEND4	4	0.642043	1.76383	2.14082	0.0372573	0.669106	-3.63144
ENSG00000085465	protein_coding	OVGP1	1	0.601822	1.11341	2.14039	0.0372942	0.669106	-3.66591
ENSG00000070010	protein_coding	UFD1	22	0.134002	5.48198	2.13962	0.0373591	0.669106	-3.82607
ENSG00000237840	transcribed_unprocessed_pseudogene	FAM21FP	10	-0.458432	1.28986	-2.13864	0.0374428	0.669106	-3.63214
ENSG00000287377	lncRNA	AC090948.4	3	0.537748	1.18817	2.13848	0.0374561	0.669106	-3.6417
ENSG00000115415	protein_coding	STAT1	2	-0.735662	9.07257	-2.13777	0.0375171	0.669106	-3.66991
ENSG00000128284	protein_coding	APOL3	22	-0.360499	6.96453	-2.137	0.0375828	0.669106	-3.78636
ENSG00000167716	protein_coding	WDR81	17	-0.47247	4.8041	-2.13691	0.03759	0.669106	-3.81423
ENSG00000177728	protein_coding	TMEM94	17	-0.206644	5.73437	-2.13631	0.037642	0.669106	-3.83574
ENSG00000236287	protein_coding	ZBED5	11	0.220875	5.85471	2.1362	0.0376509	0.669106	-3.83491
ENSG00000126709	protein_coding	IFI6	1	-1.45798	6.49208	-2.13453	0.0377947	0.669106	-3.73306
ENSG00000186111	protein_coding	PIP5K1C	19	-0.228163	6.04999	-2.13444	0.0378022	0.669106	-3.83661
ENSG00000138640	protein_coding	FAM13A	4	-0.581008	4.99654	-2.13242	0.0379765	0.669106	-3.82747
ENSG00000163743	protein_coding	RCHY1	4	0.218163	4.68442	2.13218	0.0379973	0.669106	-3.8143
ENSG00000062282	protein_coding	DGAT2	11	0.655178	7.0624	2.13197	0.038015	0.669106	-3.81786
ENSG00000106789	protein_coding	CORO2A	9	-0.271302	4.06192	-2.13196	0.0380161	0.669106	-3.77972
ENSG00000198911	protein_coding	SREBF2	22	-0.288922	6.60723	-2.13195	0.0380166	0.669106	-3.81386
ENSG00000159921	protein_coding	GNE	9	-0.182018	3.99332	-2.13128	0.038075	0.669106	-3.76469
ENSG00000081985	protein_coding	IL12RB2	1	-0.88393	2.95201	-2.13011	0.0381763	0.669106	-3.68686
ENSG00000196975	protein_coding	ANXA4	2	-0.310292	4.77578	-2.1301	0.0381769	0.669106	-3.83098
ENSG00000198382	protein_coding	UVRAG	11	-0.196617	6.30419	-2.12918	0.0382565	0.669106	-3.83384
ENSG00000179348	protein_coding	GATA2	3	-0.880007	4.51087	-2.1282	0.0383421	0.669106	-3.78454
ENSG00000272282	lncRNA	LINC02084	3	0.705548	1.29418	2.12706	0.0384413	0.669106	-3.65459
ENSG00000236682	lncRNA	MAP3K2-DT	2	0.852313	0.894198	2.12604	0.0385306	0.669106	-3.70389
ENSG00000262979	lncRNA	AC124319.1	17	-0.728984	0.684449	-2.12559	0.03857	0.669106	-3.66204
ENSG00000285219	lncRNA	HULC	6	0.652608	0.87422	2.12524	0.0386001	0.669106	-3.69258
ENSG00000153208	protein_coding	MERTK	2	-0.800525	2.62518	-2.12465	0.0386517	0.669106	-3.69106
ENSG00000091039	protein_coding	OSBPL8	12	0.35056	8.34779	2.12377	0.038729	0.669106	-3.7517
ENSG00000116698	protein_coding	SMG7	1	-0.186442	7.10346	-2.12325	0.0387749	0.669106	-3.81089
ENSG00000112576	protein_coding	CCND3	6	-0.247856	8.26661	-2.12006	0.0390558	0.669106	-3.74894
ENSG00000143374	protein_coding	TARS2	1	-0.2334	4.09796	-2.11983	0.0390769	0.669106	-3.79863
ENSG00000144959	protein_coding	NCEH1	3	-0.275611	3.31177	-2.11977	0.0390815	0.669106	-3.73076
ENSG00000115425	protein_coding	PECR	2	0.246256	3.60779	2.11955	0.0391014	0.669106	-3.74653
ENSG00000160753	protein_coding	RUSC1	1	-0.235786	3.33642	-2.11897	0.0391524	0.669106	-3.73997
ENSG00000171858	protein_coding	RPS21	20	0.604291	6.08719	2.11734	0.0392976	0.669106	-3.86097
ENSG00000272398	protein_coding	CD24	6	0.714024	3.75368	2.117	0.0393278	0.669106	-3.73904
ENSG00000110514	protein_coding	MADD	11	-0.242171	6.93295	-2.11658	0.0393648	0.669106	-3.82964
ENSG00000114933	protein_coding	INO80D	2	-0.157037	4.77437	-2.1159	0.039426	0.669106	-3.84543
ENSG00000232810	protein_coding	TNF	6	-0.454355	1.99533	-2.11545	0.0394655	0.669106	-3.67519
ENSG00000100784	protein_coding	RPS6KA5	14	0.395915	7.10933	2.11517	0.039491	0.669106	-3.84703
ENSG00000157796	protein_coding	WDR19	4	0.235805	3.72314	2.11472	0.0395315	0.669106	-3.75989
ENSG00000115159	protein_coding	GPD2	2	-0.397908	5.62796	-2.11401	0.0395945	0.669106	-3.87341
ENSG00000197142	protein_coding	ACSL5	10	-0.26647	5.73721	-2.11384	0.0396102	0.669106	-3.87599
ENSG00000124243	protein_coding	BCAS4	20	0.487354	4.53967	2.11377	0.0396166	0.669106	-3.82766
ENSG00000163823	protein_coding	CCR1	3	-0.891717	6.97	-2.1134	0.0396489	0.669106	-3.79567
ENSG00000030110	protein_coding	BAK1	6	-0.444275	5.25855	-2.11307	0.0396786	0.669106	-3.87455
ENSG00000246596	transcribed_unprocessed_pseudogene	AC139795.1	5	0.241496	4.28157	2.11289	0.0396951	0.669106	-3.81966
ENSG00000104897	protein_coding	SF3A2	19	-0.203589	5.93696	-2.1123	0.0397484	0.669106	-3.87742
ENSG00000164953	protein_coding	TMEM67	8	0.429208	2.0523	2.11103	0.0398619	0.669106	-3.67226
ENSG00000100504	protein_coding	PYGL	14	0.575314	8.00034	2.11082	0.0398811	0.669106	-3.80458
ENSG00000189114	protein_coding	BLOC1S3	19	-0.151501	4.7328	-2.11056	0.0399047	0.669106	-3.85153
ENSG00000133805	protein_coding	AMPD3	11	0.331392	6.4784	2.10967	0.0399852	0.669106	-3.87045
ENSG00000213741	protein_coding	RPS29	14	0.504088	5.9801	2.1091	0.0400367	0.669106	-3.87877
ENSG00000260361	lncRNA	AC106028.3	15	-0.67307	1.09811	-2.10897	0.0400481	0.669106	-3.6851
ENSG00000026950	protein_coding	BTN3A1	6	-0.327928	8.11548	-2.10872	0.0400706	0.669106	-3.76693
ENSG00000127080	protein_coding	IPPK	9	-0.163141	4.13307	-2.10805	0.0401316	0.669106	-3.81262
ENSG00000105939	protein_coding	ZC3HAV1	7	-0.403823	8.37545	-2.10726	0.0402035	0.669106	-3.75629
ENSG00000282572	lncRNA	AC215522.2	7	0.799368	4.91215	2.10716	0.0402123	0.669106	-3.85491
ENSG00000093144	protein_coding	ECHDC1	6	0.260834	5.20526	2.10639	0.0402821	0.669106	-3.88261
ENSG00000271461	processed_pseudogene	AL109809.4	20	0.908156	1.88273	2.10638	0.0402829	0.669106	-3.68554
ENSG00000178163	protein_coding	ZNF518B	4	0.241098	5.51094	2.10444	0.0404596	0.669106	-3.89248
ENSG00000198121	protein_coding	LPAR1	9	0.565721	3.24631	2.10337	0.0405575	0.669106	-3.7498
ENSG00000262001	lncRNA	DLGAP1-AS2	18	0.437587	2.49705	2.10297	0.0405943	0.669106	-3.69185
ENSG00000226200	lncRNA	SGMS1-AS1	10	0.252695	3.76873	2.10134	0.0407435	0.669106	-3.7832
ENSG00000159189	protein_coding	C1QC	1	-1.94195	-0.355991	-2.09969	0.0408949	0.669106	-3.75692
ENSG00000185875	protein_coding	THNSL1	10	0.474763	1.77013	2.09952	0.0409108	0.669106	-3.68878
ENSG00000109943	protein_coding	CRTAM	11	0.46807	2.39445	2.09883	0.0409739	0.669106	-3.7198
ENSG00000176986	protein_coding	SEC24C	10	-0.181889	7.08305	-2.09832	0.0410212	0.669106	-3.85851
ENSG00000181789	protein_coding	COPG1	3	-0.191086	6.60694	-2.09821	0.0410311	0.669106	-3.8795
ENSG00000229512	lncRNA	AC068580.1	11	-0.333584	2.22569	-2.09799	0.0410513	0.669106	-3.70525
ENSG00000065060	protein_coding	UHRF1BP1	6	-0.304958	5.02473	-2.09773	0.0410758	0.669106	-3.89252
ENSG00000179051	protein_coding	RCC2	1	-0.309969	5.17644	-2.09763	0.0410849	0.669106	-3.90086
ENSG00000261366	lncRNA	MANEA-DT	6	0.366219	2.09513	2.0976	0.0410875	0.669106	-3.70226
ENSG00000136830	protein_coding	NIBAN2	9	-0.495161	5.25303	-2.09551	0.0412817	0.669106	-3.90411
ENSG00000161021	protein_coding	MAML1	5	-0.209034	4.19995	-2.09528	0.0413029	0.669106	-3.84207
ENSG00000181409	protein_coding	AATK	17	0.700315	7.47052	2.09429	0.0413949	0.669106	-3.85659
ENSG00000171714	protein_coding	ANO5	11	-0.61176	1.31501	-2.09406	0.0414167	0.669106	-3.69623
ENSG00000174721	protein_coding	FGFBP3	10	0.33599	1.33758	2.09348	0.0414699	0.669106	-3.70127
ENSG00000101474	protein_coding	APMAP	20	0.342794	6.97415	2.09308	0.0415075	0.669106	-3.88476
ENSG00000157483	protein_coding	MYO1E	15	-0.391137	3.95346	-2.09284	0.0415303	0.669106	-3.82864
ENSG00000167880	protein_coding	EVPL	17	0.944956	1.61435	2.09282	0.0415318	0.669106	-3.70303
ENSG00000189343	processed_pseudogene	RPS2P46	17	0.648017	2.4793	2.09262	0.041551	0.669106	-3.71374
ENSG00000162551	protein_coding	ALPL	1	1.35179	7.23328	2.09222	0.0415878	0.669106	-3.87891
ENSG00000131375	protein_coding	CAPN7	3	0.188062	5.90258	2.09145	0.0416595	0.669106	-3.91659
ENSG00000121858	protein_coding	TNFSF10	3	-0.789511	7.47235	-2.09049	0.0417495	0.669106	-3.81831
ENSG00000261556	transcribed_unprocessed_pseudogene	SMG1P7	16	0.238101	3.98076	2.08994	0.0418014	0.669106	-3.82998
ENSG00000244486	protein_coding	SCARF2	22	0.423906	1.28087	2.08993	0.0418026	0.669106	-3.7136
ENSG00000105202	protein_coding	FBL	19	0.344963	5.58434	2.08978	0.0418164	0.669106	-3.91688
ENSG00000170921	protein_coding	TANC2	17	0.314629	5.70352	2.08846	0.0419407	0.669106	-3.91991
ENSG00000115590	protein_coding	IL1R2	2	0.747275	5.92518	2.08742	0.0420383	0.669106	-3.91972
ENSG00000103472	lncRNA	RRN3P2	16	-0.504317	1.33759	-2.08714	0.0420647	0.669106	-3.71434
ENSG00000256751	lncRNA	PLBD1-AS1	12	0.591618	3.77773	2.0871	0.0420692	0.669106	-3.81178
ENSG00000100889	protein_coding	PCK2	14	-0.334899	3.51034	-2.08589	0.0421834	0.669106	-3.82269
ENSG00000119655	protein_coding	NPC2	14	-0.458988	5.01834	-2.08565	0.0422057	0.669106	-3.91443
ENSG00000161618	protein_coding	ALDH16A1	19	-0.245702	4.98241	-2.08555	0.0422156	0.669106	-3.90833
ENSG00000158966	protein_coding	CACHD1	1	0.897918	1.6379	2.08479	0.0422877	0.669106	-3.70992
ENSG00000196411	protein_coding	EPHB4	7	0.710941	4.73551	2.08348	0.0424118	0.669106	-3.85565
ENSG00000196116	protein_coding	TDRD7	9	-0.59894	5.61465	-2.08317	0.0424416	0.669106	-3.92222
ENSG00000242802	protein_coding	AP5Z1	7	-0.174195	6.38172	-2.08233	0.0425209	0.669106	-3.92009
ENSG00000160013	protein_coding	PTGIR	19	-0.507681	3.71386	-2.0811	0.0426388	0.669106	-3.84562
ENSG00000171943	protein_coding	SRGAP2C	1	-0.489007	4.44383	-2.08075	0.042672	0.669106	-3.90497
ENSG00000125910	protein_coding	S1PR4	19	0.231613	7.66038	2.08063	0.042683	0.669106	-3.86759
ENSG00000139173	protein_coding	TMEM117	12	0.449005	1.81977	2.07968	0.0427741	0.669106	-3.71793
ENSG00000146859	protein_coding	TMEM140	7	-0.597454	7.64468	-2.07919	0.0428209	0.669106	-3.84863
ENSG00000069849	protein_coding	ATP1B3	3	-0.303399	4.64222	-2.07885	0.0428542	0.669106	-3.91247
ENSG00000111850	protein_coding	SMIM8	6	0.259057	4.0698	2.07877	0.0428619	0.669106	-3.85412
ENSG00000065559	protein_coding	MAP2K4	17	0.31328	6.1327	2.07795	0.0429404	0.669106	-3.9394
ENSG00000203965	protein_coding	EFCAB7	1	0.411722	2.34253	2.07658	0.0430724	0.669106	-3.74197
ENSG00000132801	protein_coding	ZSWIM3	20	-0.261962	2.63101	-2.07614	0.0431147	0.669106	-3.75984
ENSG00000108064	protein_coding	TFAM	10	0.259865	5.02841	2.07558	0.0431684	0.669106	-3.93208
ENSG00000167525	protein_coding	PROCA1	17	-0.301596	2.91559	-2.07422	0.0433004	0.669106	-3.77284
ENSG00000137965	protein_coding	IFI44	1	-1.46419	5.83216	-2.07336	0.0433831	0.669106	-3.85561
ENSG00000184182	protein_coding	UBE2F	2	-0.220868	4.21531	-2.07287	0.0434304	0.669106	-3.88623
ENSG00000166002	protein_coding	SMCO4	11	-0.578007	3.25162	-2.07249	0.0434681	0.669106	-3.81538
ENSG00000105671	protein_coding	DDX49	19	-0.197498	4.64545	-2.07067	0.0436447	0.669106	-3.91308
ENSG00000164889	protein_coding	SLC4A2	7	-0.21886	5.48472	-2.07012	0.0436985	0.669106	-3.95474
ENSG00000123179	protein_coding	EBPL	13	0.29665	2.81547	2.06958	0.0437509	0.669106	-3.77763
ENSG00000080298	protein_coding	RFX3	9	0.195389	5.5659	2.06946	0.0437625	0.669106	-3.95488
ENSG00000163960	protein_coding	UBXN7	3	0.154835	7.03859	2.06873	0.0438343	0.669106	-3.91788
ENSG00000136450	protein_coding	SRSF1	17	0.175815	5.72317	2.06847	0.0438596	0.669106	-3.95876
ENSG00000251093	lncRNA	AC093281.2	5	0.774738	0.906405	2.06844	0.0438622	0.669106	-3.77246
ENSG00000115524	protein_coding	SF3B1	2	0.202448	8.80564	2.06801	0.0439043	0.669106	-3.81876
ENSG00000177409	protein_coding	SAMD9L	7	-0.900597	7.64321	-2.06797	0.0439089	0.669106	-3.82603
ENSG00000111678	protein_coding	C12orf57	12	0.405392	4.60775	2.06715	0.0439889	0.669106	-3.91723
ENSG00000125755	protein_coding	SYMPK	19	-0.215203	6.7465	-2.06489	0.0442115	0.669106	-3.93135
ENSG00000008838	protein_coding	MED24	17	-0.259169	5.16565	-2.06484	0.0442159	0.669106	-3.95837
ENSG00000106665	protein_coding	CLIP2	7	-0.397557	4.73452	-2.06482	0.0442186	0.669106	-3.9326
ENSG00000278600	lncRNA	AC015871.4	15	0.363183	5.65177	2.064	0.0442991	0.669106	-3.96102
ENSG00000257221	lncRNA	AC007569.1	12	0.453071	2.56012	2.064	0.0442992	0.669106	-3.75469
ENSG00000105640	protein_coding	RPL18A	19	0.298639	8.5544	2.06385	0.0443141	0.669106	-3.83802
ENSG00000145439	protein_coding	CBR4	4	0.217655	4.83831	2.06348	0.0443507	0.669106	-3.93973
ENSG00000273599	lncRNA	AL731571.1	10	0.528124	1.35083	2.06328	0.0443704	0.669106	-3.76462
ENSG00000112146	protein_coding	FBXO9	6	0.416526	6.71706	2.06245	0.0444522	0.669106	-3.94593
ENSG00000257335	protein_coding	MGAM	7	0.622671	8.57633	2.06239	0.0444585	0.669106	-3.86088
ENSG00000163016	transcribed_unprocessed_pseudogene	ALMS1P1	2	-1.46228	0.977917	-2.06231	0.0444664	0.669106	-3.74297
ENSG00000160993	protein_coding	ALKBH4	7	-0.260643	2.83823	-2.06215	0.0444818	0.669106	-3.78839
ENSG00000138674	protein_coding	SEC31A	4	-0.170713	6.61112	-2.06152	0.0445449	0.669106	-3.9425
ENSG00000146072	protein_coding	TNFRSF21	6	-0.624397	1.00118	-2.06127	0.0445691	0.669106	-3.75118
ENSG00000283597	protein_coding	FAM169B	15	1.1009	1.20426	2.06052	0.0446439	0.669106	-3.79833
ENSG00000089041	protein_coding	P2RX7	12	-0.4943	4.98536	-2.05979	0.0447163	0.669106	-3.95833
ENSG00000247400	lncRNA	DNAJC3-DT	13	0.506712	2.70987	2.05978	0.0447178	0.669106	-3.77842
ENSG00000110700	protein_coding	RPS13	11	0.39837	7.0278	2.05845	0.0448501	0.669106	-3.9301
ENSG00000173597	protein_coding	SULT1B1	4	0.525339	7.01326	2.05832	0.0448634	0.669106	-3.94168
ENSG00000065154	protein_coding	OAT	10	0.234489	4.52533	2.05824	0.0448709	0.669106	-3.93138
ENSG00000155287	protein_coding	SLC25A28	10	-0.238822	4.75948	-2.05822	0.0448735	0.669106	-3.95046
ENSG00000134321	protein_coding	RSAD2	2	-1.91414	6.44893	-2.05785	0.0449096	0.669106	-3.83582
ENSG00000187866	protein_coding	FAM122A	9	0.191243	3.8272	2.05723	0.0449715	0.669106	-3.87168
ENSG00000286177	lncRNA	AC011462.5	19	-0.356927	1.99953	-2.05704	0.0449907	0.669106	-3.75805
ENSG00000138061	protein_coding	CYP1B1	2	0.722108	5.43604	2.05574	0.0451215	0.669106	-3.97078
ENSG00000131148	protein_coding	EMC8	16	-0.165704	4.18771	-2.05573	0.0451227	0.669106	-3.91169
ENSG00000087365	protein_coding	SF3B2	11	-0.174171	6.99136	-2.05518	0.045177	0.669106	-3.93897
ENSG00000164631	protein_coding	ZNF12	7	0.203457	5.42077	2.05481	0.045215	0.669106	-3.98056
ENSG00000119402	protein_coding	FBXW2	9	0.135165	6.84402	2.05347	0.0453498	0.669106	-3.95214
ENSG00000286681	lncRNA	AF235103.3	8	0.464211	1.31945	2.05344	0.0453528	0.669106	-3.7614
ENSG00000164587	protein_coding	RPS14	5	0.502976	8.47055	2.05328	0.0453682	0.669106	-3.85933
ENSG00000116641	protein_coding	DOCK7	1	-0.349391	3.89952	-2.05274	0.045423	0.669106	-3.89121
ENSG00000119917	protein_coding	IFIT3	10	-1.47963	7.39074	-2.05234	0.0454638	0.669106	-3.83248
ENSG00000107862	protein_coding	GBF1	10	-0.209271	6.41934	-2.05217	0.0454803	0.669106	-3.96994
ENSG00000026508	protein_coding	CD44	11	0.257308	8.8814	2.05195	0.0455033	0.669106	-3.84293
ENSG00000163453	protein_coding	IGFBP7	4	-0.580329	3.33559	-2.05166	0.0455324	0.669106	-3.85287
ENSG00000059758	protein_coding	CDK17	12	-0.290961	6.92583	-2.05111	0.0455873	0.669106	-3.93651
ENSG00000083828	protein_coding	ZNF586	19	0.226978	6.29135	2.05082	0.0456168	0.669106	-3.98347
ENSG00000160695	protein_coding	VPS11	11	-0.183698	4.87526	-2.05073	0.0456262	0.669106	-3.96947
ENSG00000108439	protein_coding	PNPO	17	-0.273683	3.34954	-2.05066	0.0456334	0.669106	-3.856
ENSG00000161643	transcribed_unprocessed_pseudogene	SIGLEC16	19	-0.642119	1.52694	-2.05066	0.0456337	0.669106	-3.76299
ENSG00000244045	protein_coding	TMEM199	17	-0.154288	4.09217	-2.05064	0.0456351	0.669106	-3.90904
ENSG00000160392	protein_coding	C19orf47	19	-0.194315	3.67904	-2.04968	0.0457329	0.669106	-3.87252
ENSG00000268521	unprocessed_pseudogene	VN1R83P	19	0.437192	1.83098	2.0496	0.0457412	0.669106	-3.76226
ENSG00000049249	protein_coding	TNFRSF9	1	0.777113	3.47299	2.0496	0.0457414	0.669106	-3.7955
ENSG00000287771	lncRNA	AC007271.1	2	0.905759	4.03862	2.04946	0.0457551	0.669106	-3.8545
ENSG00000272886	protein_coding	DCP1A	3	-0.150142	5.75655	-2.04866	0.0458359	0.669106	-3.9935
ENSG00000225830	protein_coding	ERCC6	10	0.16725	5.68072	2.04768	0.0459364	0.669106	-3.99511
ENSG00000185404	protein_coding	SP140L	2	-0.235496	5.85704	-2.04759	0.045945	0.669106	-3.99317
ENSG00000173276	protein_coding	ZBTB21	21	-0.169203	4.55671	-2.04748	0.0459565	0.669106	-3.95895
ENSG00000153066	protein_coding	TXNDC11	16	-0.201163	5.39252	-2.04742	0.0459624	0.669106	-3.99423
ENSG00000107819	protein_coding	SFXN3	10	-0.247234	5.19174	-2.04721	0.0459844	0.669106	-3.98803
ENSG00000129566	protein_coding	TEP1	14	-0.302481	7.61796	-2.0472	0.0459849	0.669106	-3.91237
ENSG00000230530	lncRNA	LIMD1-AS1	3	0.280116	1.73869	2.04686	0.0460196	0.669106	-3.76549
ENSG00000255423	protein_coding	EBLN2	3	0.2027	3.16548	2.04663	0.0460428	0.669106	-3.83415
ENSG00000162769	protein_coding	FLVCR1	1	0.280266	4.86173	2.04615	0.0460921	0.669106	-3.96292
ENSG00000270972	lncRNA	AC136475.9	11	-1.04259	1.7345	-2.04497	0.0462133	0.670143	-3.79806
ENSG00000232063	lncRNA	AL691447.2	9	-0.847609	0.944544	-2.04301	0.0464139	0.671978	-3.78446
ENSG00000174885	protein_coding	NLRP6	11	0.655663	6.00868	2.04276	0.0464397	0.671978	-4.00078
ENSG00000152242	protein_coding	C18orf25	18	-0.268484	6.61515	-2.04194	0.0465242	0.672477	-3.97294
ENSG00000132323	protein_coding	ILKAP	2	-0.142196	5.07655	-2.04057	0.046666	0.673062	-3.99402
ENSG00000259673	lncRNA	IQCH-AS1	15	0.310343	2.76838	2.04054	0.0466684	0.673062	-3.82261
ENSG00000042445	protein_coding	RETSAT	2	-0.215811	4.3601	-2.0401	0.0467147	0.673062	-3.95558
ENSG00000288380	protein_coding	CRIPAK	4	0.492183	3.81841	2.03898	0.0468302	0.674005	-3.89564
ENSG00000116191	protein_coding	RALGPS2	1	0.488368	5.93808	2.038	0.0469321	0.674749	-4.01041
ENSG00000267102	transcribed_processed_pseudogene	AC060766.1	17	-0.594465	1.31182	-2.03719	0.0470158	0.674754	-3.77896
ENSG00000154803	protein_coding	FLCN	17	-0.30426	5.93377	-2.03703	0.0470327	0.674754	-4.0108
ENSG00000225187	lncRNA	AC073283.1	2	-0.332617	2.02263	-2.03574	0.0471668	0.675957	-3.78872
ENSG00000138382	protein_coding	METTL5	2	0.315739	3.05289	2.03347	0.047404	0.678498	-3.86411
ENSG00000138942	protein_coding	RNF185	22	-0.230144	5.26322	-2.03291	0.0474631	0.678498	-4.01584
ENSG00000132470	protein_coding	ITGB4	17	1.62644	1.28973	2.03204	0.0475543	0.678498	-3.85868
ENSG00000233875	lncRNA	AL592078.1	1	-0.504572	2.37704	-2.03143	0.0476181	0.678498	-3.82369
ENSG00000135363	protein_coding	LMO2	11	-0.539439	6.03948	-2.03106	0.0476572	0.678498	-4.00806
ENSG00000254826	lncRNA	AP001922.3	11	0.750637	2.86126	2.03058	0.0477077	0.678498	-3.80928
ENSG00000169372	protein_coding	CRADD	12	-0.188417	3.90762	-2.03052	0.0477139	0.678498	-3.92851
ENSG00000071909	protein_coding	MYO3B	2	1.57818	0.366915	2.03001	0.0477678	0.678498	-3.84127
ENSG00000132122	protein_coding	SPATA6	1	0.497553	3.38916	2.02806	0.0479734	0.678498	-3.87337
ENSG00000203721	lncRNA	LINC00862	1	0.661001	2.64655	2.02703	0.0480822	0.678498	-3.80099
ENSG00000268403	lncRNA	AC132192.2	11	0.281108	1.8342	2.02663	0.0481255	0.678498	-3.79932
ENSG00000228079	lncRNA	AC012368.2	2	0.608279	1.26997	2.02623	0.0481672	0.678498	-3.80598
ENSG00000152784	protein_coding	PRDM8	4	0.288153	4.28003	2.02614	0.0481767	0.678498	-3.95078
ENSG00000287255	lncRNA	AC007877.1	2	1.00835	1.54576	2.02609	0.0481828	0.678498	-3.82694
ENSG00000137959	protein_coding	IFI44L	1	-1.9338	6.65375	-2.02577	0.0482169	0.678498	-3.86696
ENSG00000160602	protein_coding	NEK8	17	-0.333472	2.89386	-2.02562	0.0482325	0.678498	-3.85828
ENSG00000279320	TEC	AC069528.2	3	-0.816428	3.02659	-2.02533	0.0482636	0.678498	-3.91607
ENSG00000188215	protein_coding	DCUN1D3	16	-0.297699	3.68832	-2.02486	0.0483132	0.678498	-3.92732
ENSG00000127720	protein_coding	METTL25	12	0.222555	4.15342	2.02474	0.0483258	0.678498	-3.95261
ENSG00000005486	protein_coding	RHBDD2	7	-0.179185	5.25057	-2.02436	0.0483664	0.678498	-4.02617
ENSG00000185745	protein_coding	IFIT1	10	-1.64596	6.07659	-2.02358	0.0484497	0.678498	-3.91656
ENSG00000237491	lncRNA	LINC01409	1	0.397954	2.26418	2.02312	0.0484991	0.678498	-3.82535
ENSG00000184924	protein_coding	PTRHD1	2	0.37698	2.57776	2.02307	0.0485037	0.678498	-3.8358
ENSG00000103051	protein_coding	COG4	16	-0.190862	5.44357	-2.02233	0.0485831	0.678902	-4.03733
ENSG00000052795	protein_coding	FNIP2	4	-0.330404	4.88223	-2.02112	0.0487125	0.680004	-4.0293
ENSG00000136205	protein_coding	TNS3	7	-0.446295	5.68062	-2.02006	0.0488261	0.680416	-4.04157
ENSG00000139278	protein_coding	GLIPR1	12	0.370777	7.25527	2.01963	0.048873	0.680416	-3.99284
ENSG00000164221	protein_coding	CCDC112	5	0.403743	2.4512	2.01884	0.048958	0.680416	-3.84059
ENSG00000175274	protein_coding	TP53I11	11	0.529919	6.06233	2.01854	0.0489902	0.680416	-4.04439
ENSG00000076201	protein_coding	PTPN23	3	-0.231429	5.53064	-2.0177	0.0490801	0.680416	-4.04665
ENSG00000116679	protein_coding	IVNS1ABP	1	0.230632	7.78532	2.01728	0.0491264	0.680416	-3.96537
ENSG00000082196	protein_coding	C1QTNF3	5	0.403375	1.22568	2.01705	0.0491513	0.680416	-3.81487
ENSG00000162913	lncRNA	OBSCN-AS1	1	0.600243	1.40816	2.01665	0.0491936	0.680416	-3.81093
ENSG00000286965	lncRNA	AC108066.2	2	0.499197	2.15855	2.01614	0.0492491	0.680416	-3.82726
ENSG00000125652	protein_coding	ALKBH7	19	0.234695	3.89274	2.0155	0.0493188	0.680416	-3.93882
ENSG00000165029	protein_coding	ABCA1	9	-0.838997	7.34092	-2.01533	0.049337	0.680416	-3.96152
ENSG00000183570	protein_coding	PCBP3	21	0.547629	2.33964	2.01522	0.0493487	0.680416	-3.81664
ENSG00000162378	protein_coding	ZYG11B	1	0.283927	5.91802	2.01295	0.0495951	0.683113	-4.05636
ENSG00000215421	protein_coding	ZNF407	18	0.110744	6.47639	2.01221	0.0496756	0.683522	-4.04264
ENSG00000166411	protein_coding	IDH3A	15	-0.19993	4.57841	-2.01113	0.049794	0.683703	-4.02874
ENSG00000167526	protein_coding	RPL13	16	0.324536	9.34689	2.01045	0.0498683	0.683703	-3.89373
ENSG00000181381	protein_coding	DDX60L	4	-0.829186	8.69751	-2.01016	0.0499002	0.683703	-3.88716
ENSG00000137871	protein_coding	ZNF280D	15	0.239696	4.16858	2.00986	0.0499331	0.683703	-3.98802
ENSG00000185596	transcribed_unprocessed_pseudogene	WASH3P	15	-0.22218	3.73022	-2.00914	0.0500121	0.683703	-3.94412
ENSG00000120685	protein_coding	PROSER1	13	-0.187051	5.48739	-2.00912	0.0500142	0.683703	-4.06226
ENSG00000236213	lncRNA	AC006369.1	2	0.432178	3.69777	2.00878	0.0500513	0.683703	-3.94571
ENSG00000196549	protein_coding	MME	3	0.771001	8.3374	2.00715	0.0502309	0.683703	-3.96104
ENSG00000161533	protein_coding	ACOX1	17	0.457438	7.41143	2.00699	0.050248	0.683703	-4.01086
ENSG00000100181	transcribed_unprocessed_pseudogene	TPTEP1	22	0.698734	2.61846	2.00672	0.0502785	0.683703	-3.84541
ENSG00000243650	misc_RNA	RN7SL834P	2	-0.35796	3.03754	-2.00664	0.0502866	0.683703	-3.92377
ENSG00000202058	misc_RNA	RN7SKP80	22	0.275418	5.77016	2.00623	0.050332	0.683703	-4.06813
ENSG00000038219	protein_coding	BOD1L1	4	0.308079	8.27943	2.00482	0.0504874	0.683703	-3.95856
ENSG00000214765	transcribed_unprocessed_pseudogene	SEPTIN7P2	7	0.235352	4.13962	2.00476	0.0504946	0.683703	-3.99684
ENSG00000086848	protein_coding	ALG9	11	0.302815	2.42718	2.00456	0.0505168	0.683703	-3.85792
ENSG00000154328	protein_coding	NEIL2	8	0.469106	1.65499	2.00381	0.050599	0.683703	-3.82634
ENSG00000133794	protein_coding	ARNTL	11	0.233568	6.30388	2.00366	0.0506156	0.683703	-4.06561
ENSG00000204568	protein_coding	MRPS18B	6	-0.257431	3.13058	-2.00351	0.0506326	0.683703	-3.92938
ENSG00000180953	protein_coding	AC015871.1	15	0.472233	4.01348	2.00332	0.0506541	0.683703	-3.95986
ENSG00000177963	protein_coding	RIC8A	11	-0.133014	6.03255	-2.00261	0.0507321	0.684071	-4.07085
ENSG00000206965	snRNA	RNU6-5P	2	0.410915	3.39935	2.00058	0.0509582	0.68626	-3.91937
ENSG00000108639	protein_coding	SYNGR2	17	-0.266325	6.27299	-2.00018	0.0510033	0.68626	-4.06377
ENSG00000154263	protein_coding	ABCA10	17	0.407565	1.73073	1.99961	0.0510661	0.68626	-3.83424
ENSG00000089597	protein_coding	GANAB	11	-0.1884	7.19366	-1.99924	0.0511081	0.68626	-4.02329
ENSG00000224914	lncRNA	LINC00863	10	-0.29574	3.24907	-1.99858	0.0511819	0.68626	-3.92263
ENSG00000163947	protein_coding	ARHGEF3	3	-0.306431	7.00924	-1.99841	0.0512005	0.68626	-4.02386
ENSG00000090432	protein_coding	MUL1	1	-0.191858	4.64494	-1.99677	0.0513844	0.687612	-4.04668
ENSG00000121775	protein_coding	TMEM39B	1	-0.204093	3.95162	-1.99659	0.0514046	0.687612	-3.99183
ENSG00000149792	protein_coding	MRPL49	11	-0.179524	4.71587	-1.99593	0.0514786	0.687612	-4.05618
ENSG00000173141	protein_coding	MRPL57	13	0.229922	3.43308	1.99569	0.0515057	0.687612	-3.95331
ENSG00000219409	processed_pseudogene	AL590704.1	6	-0.35291	1.26479	-1.99376	0.0517232	0.688789	-3.84012
ENSG00000138111	protein_coding	MFSD13A	10	-0.522871	3.41783	-1.99356	0.0517466	0.688789	-3.96259
ENSG00000133063	protein_coding	CHIT1	1	0.569958	2.57284	1.99354	0.0517486	0.688789	-3.87317
ENSG00000142961	protein_coding	MOB3C	1	-0.321245	5.59897	-1.9931	0.0517987	0.688789	-4.08987
ENSG00000135049	protein_coding	AGTPBP1	9	0.296144	7.59475	1.99252	0.0518632	0.688852	-4.01916
ENSG00000274422	lncRNA	AC245060.5	22	0.824977	0.851074	1.99125	0.0520074	0.688852	-3.84528
ENSG00000100246	protein_coding	DNAL4	22	-0.238712	2.54792	-1.99121	0.0520118	0.688852	-3.88288
ENSG00000239883	transcribed_unprocessed_pseudogene	PARGP1	10	0.176328	4.58464	1.99067	0.0520736	0.688852	-4.0545
ENSG00000116005	protein_coding	PCYOX1	2	0.267668	4.18105	1.9904	0.052104	0.688852	-4.01584
ENSG00000184967	protein_coding	NOC4L	12	-0.291961	2.95814	-1.9892	0.0522409	0.688852	-3.92565
ENSG00000118960	protein_coding	HS1BP3	2	-0.235383	6.19091	-1.98877	0.0522892	0.688852	-4.08801
ENSG00000180773	protein_coding	SLC36A4	11	0.249094	4.73957	1.98871	0.0522964	0.688852	-4.06857
ENSG00000261542	lncRNA	AC011978.2	8	0.317564	1.69229	1.98856	0.0523136	0.688852	-3.84729
ENSG00000019582	protein_coding	CD74	5	-0.345739	10.1772	-1.98855	0.0523153	0.688852	-3.88921
ENSG00000164073	protein_coding	MFSD8	4	0.162154	5.2372	1.9879	0.0523894	0.689154	-4.09178
ENSG00000105793	protein_coding	GTPBP10	7	0.186183	4.76695	1.98688	0.0525059	0.689264	-4.07569
ENSG00000135535	protein_coding	CD164	6	-0.298927	7.90503	-1.98662	0.0525348	0.689264	-3.98619
ENSG00000235499	lncRNA	AC073046.1	2	-0.354045	3.11396	-1.98648	0.0525515	0.689264	-3.93127
ENSG00000237438	transcribed_unprocessed_pseudogene	CECR7	22	0.774105	1.31332	1.98603	0.0526034	0.689273	-3.85271
ENSG00000117228	protein_coding	GBP1	1	-0.968272	6.98394	-1.98548	0.0526659	0.689422	-4.0171
ENSG00000260565	lncRNA	ERVK13-1	16	0.262315	6.11345	1.98497	0.052724	0.689511	-4.09995
ENSG00000213172	processed_pseudogene	AL031985.1	1	-0.88682	0.822333	-1.98215	0.0530488	0.693085	-3.85942
ENSG00000110756	protein_coding	HPS5	11	-0.236887	4.10213	-1.98032	0.0532605	0.694558	-4.04142
ENSG00000189060	protein_coding	H1F0	22	-0.774347	5.73444	-1.9798	0.0533204	0.694558	-4.10778
ENSG00000183773	protein_coding	AIFM3	22	-0.465104	2.38529	-1.9795	0.053355	0.694558	-3.90303
ENSG00000058063	protein_coding	ATP11B	3	0.246983	7.68918	1.97901	0.0534128	0.694558	-4.02399
ENSG00000179562	protein_coding	GCC1	7	-0.223716	5.67945	-1.97895	0.0534196	0.694558	-4.11515
ENSG00000059769	protein_coding	DNAJC25	9	0.345238	1.55277	1.97811	0.0535174	0.694669	-3.86175
ENSG00000255733	lncRNA	IFNG-AS1	12	0.603865	2.71676	1.9771	0.0536342	0.694669	-3.8962
ENSG00000092529	protein_coding	CAPN3	15	-0.380387	2.45216	-1.97667	0.0536847	0.694669	-3.90794
ENSG00000276248	lncRNA	AL442125.1	13	0.314935	3.1171	1.97616	0.053744	0.694669	-3.93252
ENSG00000104894	protein_coding	CD37	19	-0.2408	8.14653	-1.97607	0.053754	0.694669	-3.99892
ENSG00000081052	protein_coding	COL4A4	2	0.903726	1.83488	1.9758	0.0537855	0.694669	-3.86633
ENSG00000177272	protein_coding	KCNA3	1	-0.252988	6.32943	-1.97577	0.0537895	0.694669	-4.10555
ENSG00000169902	protein_coding	TPST1	7	0.588381	3.78462	1.97388	0.0540104	0.696853	-3.95613
ENSG00000206337	lncRNA	HCP5	6	-0.350688	3.08289	-1.97084	0.0543679	0.70013	-3.97574
ENSG00000113721	protein_coding	PDGFRB	5	-0.631932	2.56524	-1.97065	0.05439	0.70013	-3.96591
ENSG00000185475	protein_coding	TMEM179B	11	-0.19455	4.15599	-1.9704	0.0544204	0.70013	-4.05467
ENSG00000110108	protein_coding	TMEM109	11	-0.226837	5.25089	-1.96926	0.054554	0.701051	-4.12628
ENSG00000146054	protein_coding	TRIM7	5	-0.539524	1.55946	-1.9686	0.0546323	0.701051	-3.87718
ENSG00000133106	protein_coding	EPSTI1	13	-1.13009	6.34466	-1.96822	0.0546775	0.701051	-4.04444
ENSG00000134755	protein_coding	DSC2	18	0.989675	5.36391	1.96738	0.054777	0.701051	-4.10764
ENSG00000176340	protein_coding	COX8A	11	-0.320098	2.02882	-1.96731	0.0547854	0.701051	-3.89453
ENSG00000108395	protein_coding	TRIM37	17	0.174636	4.70044	1.96681	0.0548448	0.701051	-4.09979
ENSG00000272825	lncRNA	AL844908.1	21	0.421158	1.35659	1.96671	0.0548567	0.701051	-3.87722
ENSG00000282936	protein_coding	AC004706.3	17	0.292566	1.5231	1.96505	0.0550539	0.701471	-3.87913
ENSG00000153029	protein_coding	MR1	1	-0.303759	6.07266	-1.9648	0.0550839	0.701471	-4.12799
ENSG00000284685	lncRNA	AC009093.10	16	-0.390705	2.22499	-1.96431	0.055143	0.701471	-3.89519
ENSG00000172661	protein_coding	WASHC2C	10	-0.247925	6.34815	-1.96397	0.0551829	0.701471	-4.12517
ENSG00000214029	protein_coding	ZNF891	12	0.276827	4.4656	1.96357	0.0552307	0.701471	-4.08683
ENSG00000205981	protein_coding	DNAJC19	3	0.229171	3.96178	1.96313	0.0552839	0.701471	-4.05192
ENSG00000253924	lncRNA	AC103831.1	8	0.733649	1.12033	1.96296	0.0553032	0.701471	-3.88979
ENSG00000172985	protein_coding	SH3RF3	2	0.550349	3.92738	1.96286	0.0553155	0.701471	-4.02687
ENSG00000088970	protein_coding	KIZ	20	0.211531	4.70722	1.9625	0.0553587	0.701471	-4.10274
ENSG00000274070	protein_coding	CASTOR2	7	0.320685	4.83552	1.96182	0.0554401	0.701842	-4.0877
ENSG00000122696	protein_coding	SLC25A51	9	0.216519	4.07313	1.96112	0.0555238	0.701987	-4.06003
ENSG00000143643	protein_coding	TTC13	1	0.179592	5.67323	1.96075	0.0555686	0.701987	-4.14683
ENSG00000129245	protein_coding	FXR2	17	-0.145629	4.95935	-1.96042	0.0556081	0.701987	-4.12387
ENSG00000108798	protein_coding	ABI3	17	-0.406393	6.15379	-1.95951	0.0557172	0.70231	-4.1272
ENSG00000101004	protein_coding	NINL	20	0.589725	1.28777	1.95934	0.0557381	0.70231	-3.88686
ENSG00000169223	protein_coding	LMAN2	5	-0.166655	6.5715	-1.95857	0.0558313	0.702827	-4.12492
ENSG00000152778	protein_coding	IFIT5	10	-0.80318	5.81764	-1.9577	0.0559358	0.703484	-4.10771
ENSG00000285967	lncRNA	NIPBL-DT	5	0.207843	4.61432	1.95669	0.0560583	0.703505	-4.10961
ENSG00000088256	protein_coding	GNA11	19	-0.493147	2.2325	-1.95623	0.0561133	0.703505	-3.92007
ENSG00000147677	protein_coding	EIF3H	8	0.176703	6.32009	1.95593	0.05615	0.703505	-4.1428
ENSG00000157764	protein_coding	BRAF	7	0.156018	7.10362	1.95563	0.0561869	0.703505	-4.10793
ENSG00000231500	protein_coding	RPS18	6	0.488696	8.09373	1.95537	0.0562183	0.703505	-4.04013
ENSG00000178075	protein_coding	GRAMD1C	3	1.17639	3.43336	1.9546	0.0563109	0.703505	-3.94749
ENSG00000131697	protein_coding	NPHP4	1	-0.218296	4.2607	-1.95439	0.0563364	0.703505	-4.08067
ENSG00000184162	protein_coding	NR2C2AP	19	-0.281017	2.52645	-1.95424	0.0563557	0.703505	-3.94042
ENSG00000133943	protein_coding	DGLUCY	14	-0.327493	7.99475	-1.95299	0.0565075	0.704747	-4.05591
ENSG00000135211	protein_coding	TMEM60	7	-0.306582	2.7984	-1.94849	0.0570574	0.710946	-4.00123
ENSG00000177565	protein_coding	TBL1XR1	3	0.220779	7.83563	1.94783	0.0571396	0.711311	-4.07643
ENSG00000233369	transcribed_processed_pseudogene	GTF2IP4	7	0.422966	5.39987	1.9473	0.0572041	0.711457	-4.15211
ENSG00000252620	snRNA	RNU6ATAC24P	3	0.358609	1.48885	1.94638	0.0573176	0.711607	-3.9042
ENSG00000110619	protein_coding	CARS	11	-0.191401	5.45704	-1.94634	0.057322	0.711607	-4.1679
ENSG00000198517	protein_coding	MAFK	7	-0.151075	5.82066	-1.94555	0.05742	0.712167	-4.17212
ENSG00000131469	protein_coding	RPL27	17	0.483104	6.69902	1.945	0.0574882	0.712348	-4.13917
ENSG00000215458	lncRNA	AATBC	21	-0.518457	5.82225	-1.94282	0.0577581	0.712348	-4.16967
ENSG00000160326	protein_coding	SLC2A6	9	-0.425575	4.08926	-1.94277	0.057764	0.712348	-4.10764
ENSG00000283378	protein_coding	CNTNAP3C	9	2.55384	2.78541	1.9423	0.0578228	0.712348	-3.91328
ENSG00000143575	protein_coding	HAX1	1	-0.199698	4.20121	-1.94224	0.0578297	0.712348	-4.11393
ENSG00000172059	protein_coding	KLF11	2	-0.346566	4.38311	-1.94224	0.0578305	0.712348	-4.12997
ENSG00000151151	protein_coding	IPMK	10	0.406071	6.30365	1.94224	0.0578306	0.712348	-4.1694
ENSG00000102580	protein_coding	DNAJC3	13	0.303135	6.68603	1.94179	0.0578858	0.712348	-4.15773
ENSG00000255398	protein_coding	HCAR3	12	0.853595	5.80795	1.94152	0.0579199	0.712348	-4.17298
ENSG00000108883	protein_coding	EFTUD2	17	-0.16977	6.09938	-1.94113	0.0579688	0.712348	-4.17312
ENSG00000240342	processed_pseudogene	RPS2P5	12	1.16742	6.61465	1.94052	0.0580439	0.712348	-4.15428
ENSG00000227232	unprocessed_pseudogene	WASH7P	1	-0.371216	3.00191	-1.93993	0.058118	0.712348	-3.99446
ENSG00000148090	protein_coding	AUH	9	0.234138	4.19287	1.93979	0.0581348	0.712348	-4.10303
ENSG00000136247	protein_coding	ZDHHC4	7	-0.184269	3.5915	-1.93896	0.0582395	0.712348	-4.05958
ENSG00000132670	protein_coding	PTPRA	20	-0.155529	6.65103	-1.93821	0.0583325	0.712348	-4.15055
ENSG00000123178	protein_coding	SPRYD7	13	0.299182	1.79709	1.93747	0.058426	0.712348	-3.9245
ENSG00000248932	lncRNA	AC046134.2	3	0.318266	2.30333	1.93738	0.058437	0.712348	-3.9512
ENSG00000169919	protein_coding	GUSB	7	-0.221113	5.37635	-1.93671	0.0585208	0.712348	-4.18476
ENSG00000179115	protein_coding	FARSA	19	-0.208143	4.9956	-1.93649	0.0585487	0.712348	-4.17219
ENSG00000075303	protein_coding	SLC25A40	7	0.217514	4.81517	1.93638	0.0585618	0.712348	-4.1571
ENSG00000225855	lncRNA	RUSC1-AS1	1	-0.272732	2.65725	-1.93607	0.0586019	0.712348	-3.98128
ENSG00000177932	protein_coding	ZNF354C	5	0.320879	3.45865	1.93583	0.058632	0.712348	-4.04637
ENSG00000100483	protein_coding	VCPKMT	14	0.268079	4.78683	1.93509	0.0587245	0.712348	-4.14811
ENSG00000222112	misc_RNA	RN7SKP16	1	0.502602	3.72567	1.93499	0.058737	0.712348	-4.04078
ENSG00000140497	protein_coding	SCAMP2	15	-0.151297	6.5667	-1.93483	0.058758	0.712348	-4.16545
ENSG00000108106	protein_coding	UBE2S	19	-0.46354	3.93888	-1.93324	0.0589586	0.713115	-4.10568
ENSG00000229474	protein_coding	PATL2	15	-0.433515	5.25709	-1.93293	0.0589973	0.713115	-4.18951
ENSG00000173726	protein_coding	TOMM20	1	0.19433	5.48861	1.93271	0.0590247	0.713115	-4.19242
ENSG00000287586	lncRNA	Z98886.1	1	0.659922	1.59664	1.93265	0.0590332	0.713115	-3.92292
ENSG00000171735	protein_coding	CAMTA1	1	0.183103	3.83295	1.93099	0.059243	0.715008	-4.08692
ENSG00000277151	lncRNA	AL138820.1	13	0.300968	2.3006	1.92895	0.0595017	0.715847	-3.95657
ENSG00000261659	lncRNA	Z92544.2	16	0.330421	2.62291	1.92889	0.0595098	0.715847	-3.95964
ENSG00000065665	protein_coding	SEC61A2	10	0.267291	3.87064	1.92863	0.0595434	0.715847	-4.07511
ENSG00000117543	protein_coding	DPH5	1	0.342872	3.43919	1.92838	0.0595754	0.715847	-4.06304
ENSG00000171530	protein_coding	TBCA	5	0.17123	3.09307	1.92835	0.0595785	0.715847	-4.031
ENSG00000122783	protein_coding	CYREN	7	0.197371	4.85266	1.92723	0.0597214	0.716838	-4.17055
ENSG00000116819	protein_coding	TFAP2E	1	-0.302709	1.83905	-1.92633	0.0598373	0.716838	-3.9412
ENSG00000115170	protein_coding	ACVR1	2	-0.230809	4.51417	-1.92605	0.0598723	0.716838	-4.1546
ENSG00000150054	protein_coding	MPP7	10	0.2502	5.70111	1.92597	0.0598826	0.716838	-4.20455
ENSG00000163606	protein_coding	CD200R1	3	0.344946	3.65649	1.92551	0.0599411	0.716838	-4.07804
ENSG00000155506	protein_coding	LARP1	5	-0.253104	7.58003	-1.92484	0.0600272	0.716838	-4.12106
ENSG00000223804	transcribed_unprocessed_pseudogene	AC244669.1	1	-0.562608	2.66964	-1.92479	0.0600339	0.716838	-4.00523
ENSG00000182885	protein_coding	ADGRG3	16	0.681044	7.22269	1.92366	0.0601795	0.71794	-4.16693
ENSG00000124164	protein_coding	VAPB	20	0.13006	5.77417	1.92272	0.0602998	0.718737	-4.21114
ENSG00000144827	protein_coding	ABHD10	3	0.211924	4.09288	1.92028	0.0606154	0.721768	-4.14836
ENSG00000112237	protein_coding	CCNC	6	0.245338	4.41666	1.91951	0.0607152	0.721768	-4.17042
ENSG00000259891	lncRNA	AC107375.1	8	0.273677	2.84679	1.91947	0.0607195	0.721768	-4.01013
ENSG00000133103	protein_coding	COG6	13	0.252024	4.19116	1.9191	0.0607686	0.721768	-4.15396
ENSG00000100983	protein_coding	GSS	20	-0.204394	3.92601	-1.91758	0.060965	0.722126	-4.12299
ENSG00000168488	protein_coding	ATXN2L	16	-0.205706	6.83995	-1.9162	0.0611454	0.722126	-4.18048
ENSG00000077097	protein_coding	TOP2B	3	0.24632	7.02108	1.91572	0.0612079	0.722126	-4.17227
ENSG00000108039	protein_coding	XPNPEP1	10	-0.200876	5.53101	-1.91535	0.0612555	0.722126	-4.22259
ENSG00000069966	protein_coding	GNB5	15	0.257374	5.27479	1.9153	0.0612628	0.722126	-4.21255
ENSG00000197122	protein_coding	SRC	20	-0.462516	5.21021	-1.91498	0.0613038	0.722126	-4.21981
ENSG00000082269	protein_coding	FAM135A	6	0.230513	4.28884	1.9146	0.0613543	0.722126	-4.16104
ENSG00000257621	lncRNA	PSMA3-AS1	14	0.160869	7.05506	1.9142	0.0614059	0.722126	-4.17608
ENSG00000172164	protein_coding	SNTB1	8	-0.317873	6.03381	-1.91417	0.0614106	0.722126	-4.21504
ENSG00000198695	protein_coding	MT-ND6	MT	-0.373788	3.42923	-1.91416	0.0614113	0.722126	-4.07848
ENSG00000106991	protein_coding	ENG	9	-0.33387	3.98795	-1.91411	0.0614178	0.722126	-4.12811
ENSG00000167210	protein_coding	LOXHD1	18	0.896754	3.48468	1.9138	0.0614583	0.722126	-4.05298
ENSG00000277301	lncRNA	AL034550.2	20	0.841168	1.06596	1.91351	0.0614963	0.722126	-3.95708
ENSG00000134884	protein_coding	ARGLU1	13	0.174104	7.60044	1.91235	0.0616482	0.722274	-4.14317
ENSG00000167207	protein_coding	NOD2	16	-0.670123	6.72897	-1.91226	0.0616601	0.722274	-4.19057
ENSG00000160888	protein_coding	IER2	19	-0.318837	7.39253	-1.91176	0.0617254	0.722274	-4.14942
ENSG00000105287	protein_coding	PRKD2	19	-0.309567	7.44981	-1.91152	0.0617575	0.722274	-4.14699
ENSG00000104823	protein_coding	ECH1	19	-0.224615	4.06221	-1.91137	0.0617773	0.722274	-4.15197
ENSG00000276644	protein_coding	DACH1	13	0.604597	2.64198	1.91074	0.0618596	0.722609	-3.98754
ENSG00000279884	TEC	AC010894.5	2	0.561042	3.62787	1.91021	0.0619295	0.722798	-4.06792
ENSG00000168216	protein_coding	LMBRD1	6	0.292089	6.26119	1.90879	0.0621168	0.72401	-4.22802
ENSG00000135945	protein_coding	REV1	2	0.157765	5.49361	1.90811	0.0622078	0.72401	-4.2324
ENSG00000170027	protein_coding	YWHAG	7	-0.214048	6.25588	-1.90762	0.0622721	0.72401	-4.22247
ENSG00000274322	protein_coding	AL136531.2	20	0.372421	1.86301	1.90706	0.062346	0.72401	-3.96328
ENSG00000119383	protein_coding	PTPA	9	-0.267075	6.12861	-1.90651	0.0624196	0.72401	-4.2278
ENSG00000168016	protein_coding	TRANK1	3	-0.458439	9.1528	-1.90644	0.0624287	0.72401	-4.05685
ENSG00000144843	protein_coding	ADPRH	3	-0.417602	3.58283	-1.90573	0.0625233	0.72401	-4.14534
ENSG00000230732	lncRNA	AC016949.1	3	0.266566	2.24979	1.90571	0.0625249	0.72401	-3.9847
ENSG00000279917	TEC	AC079331.2	17	0.390658	2.19325	1.90544	0.062561	0.72401	-3.98137
ENSG00000228409	transcribed_unprocessed_pseudogene	CCT6P1	7	-0.19857	3.26081	-1.90502	0.0626176	0.72401	-4.08262
ENSG00000158987	protein_coding	RAPGEF6	5	0.225658	5.03546	1.90462	0.0626705	0.72401	-4.21963
ENSG00000040531	protein_coding	CTNS	17	-0.186927	3.75974	-1.90456	0.062679	0.72401	-4.13351
ENSG00000205534	unprocessed_pseudogene	SMG1P2	16	0.199966	4.64741	1.90338	0.062836	0.724763	-4.19822
ENSG00000140830	protein_coding	TXNL4B	16	-0.213468	4.2563	-1.90318	0.0628627	0.724763	-4.18208
ENSG00000134186	protein_coding	PRPF38B	1	0.191953	6.31957	1.90285	0.0629058	0.724763	-4.23052
ENSG00000132109	protein_coding	TRIM21	11	-0.453807	6.25579	-1.90112	0.0631373	0.726808	-4.22525
ENSG00000167850	protein_coding	CD300C	17	-0.471759	4.2921	-1.90055	0.0632138	0.727067	-4.20065
ENSG00000245149	lncRNA	RNF139-AS1	8	0.270483	2.30707	1.89945	0.0633621	0.727682	-4.00676
ENSG00000086544	protein_coding	ITPKC	19	-0.188256	3.98331	-1.89895	0.0634294	0.727682	-4.15579
ENSG00000273002	lncRNA	AL355388.2	1	-0.303283	1.93641	-1.89821	0.0635283	0.727682	-3.99244
ENSG00000122033	protein_coding	MTIF3	13	0.193254	4.07207	1.89793	0.0635669	0.727682	-4.16685
ENSG00000250569	processed_pseudogene	NTAN1P2	8	-0.302713	1.71597	-1.89784	0.0635782	0.727682	-3.97455
ENSG00000259332	protein_coding	ST20-MTHFS	15	0.468801	1.13923	1.89671	0.0637306	0.727682	-3.97459
ENSG00000134248	protein_coding	LAMTOR5	1	0.265787	4.72179	1.89652	0.0637562	0.727682	-4.22071
ENSG00000243414	protein_coding	TICAM2	5	-0.386222	1.6294	-1.89594	0.0638345	0.727682	-3.97789
ENSG00000104885	protein_coding	DOT1L	19	-0.226843	5.92518	-1.89584	0.0638482	0.727682	-4.25278
ENSG00000065000	protein_coding	AP3D1	19	-0.177249	6.9825	-1.89537	0.063912	0.727682	-4.21104
ENSG00000131979	protein_coding	GCH1	14	-0.602165	5.83473	-1.89521	0.0639331	0.727682	-4.24359
ENSG00000167208	protein_coding	SNX20	16	-0.331347	7.24682	-1.89474	0.063997	0.727682	-4.18648
ENSG00000143815	protein_coding	LBR	1	0.267668	8.12617	1.89392	0.0641083	0.727682	-4.15076
ENSG00000122705	protein_coding	CLTA	9	-0.219325	5.66923	-1.89348	0.0641685	0.727682	-4.25936
ENSG00000054654	protein_coding	SYNE2	14	0.258639	9.2703	1.89346	0.0641709	0.727682	-4.08002
ENSG00000187210	protein_coding	GCNT1	9	-0.362281	4.54205	-1.89314	0.0642148	0.727682	-4.2127
ENSG00000169062	protein_coding	UPF3A	13	0.249831	4.9919	1.89299	0.0642347	0.727682	-4.241
ENSG00000108669	protein_coding	CYTH1	17	-0.116373	8.84185	-1.89275	0.064268	0.727682	-4.09932
ENSG00000272578	transcribed_unprocessed_pseudogene	AP000347.1	22	-0.262243	3.66616	-1.89254	0.0642968	0.727682	-4.11641
ENSG00000155660	protein_coding	PDIA4	7	-0.291211	5.81571	-1.89202	0.0643667	0.727682	-4.25991
ENSG00000261490	lncRNA	AC005674.2	4	0.216843	4.86428	1.89176	0.0644029	0.727682	-4.22942
ENSG00000188811	protein_coding	NHLRC3	13	-0.172995	5.13486	-1.89105	0.0644992	0.728159	-4.25611
ENSG00000137824	protein_coding	RMDN3	15	-0.275235	4.44631	-1.89013	0.0646252	0.728971	-4.21633
ENSG00000166912	protein_coding	MTMR10	15	0.333393	6.0336	1.88944	0.0647194	0.729129	-4.26332
ENSG00000008277	protein_coding	ADAM22	7	0.387317	2.67296	1.8892	0.0647521	0.729129	-4.04411
ENSG00000273015	lncRNA	AC008124.1	12	0.247137	4.78886	1.8883	0.0648758	0.729129	-4.23976
ENSG00000124357	protein_coding	NAGK	2	-0.452389	7.81937	-1.88823	0.0648852	0.729129	-4.15452
ENSG00000181610	protein_coding	MRPS23	17	0.212745	3.38734	1.88804	0.0649102	0.729129	-4.12456
ENSG00000141542	protein_coding	RAB40B	17	0.550375	1.44927	1.88682	0.0650778	0.729352	-3.98207
ENSG00000151490	protein_coding	PTPRO	12	-0.479554	3.14702	-1.88681	0.0650794	0.729352	-4.14541
ENSG00000140853	protein_coding	NLRC5	16	-0.375234	8.99694	-1.88661	0.0651073	0.729352	-4.09467
ENSG00000167083	protein_coding	GNGT2	17	-0.393302	2.23942	-1.88631	0.0651489	0.729352	-4.04538
ENSG00000196588	protein_coding	MRTFA	22	-0.225436	7.41546	-1.8853	0.0652872	0.729352	-4.19936
ENSG00000273729	lncRNA	AC007686.3	14	0.273493	3.49291	1.8849	0.0653434	0.729352	-4.11113
ENSG00000233006	lncRNA	MIR3936HG	5	0.564231	2.08508	1.88479	0.0653573	0.729352	-4.00022
ENSG00000230735	lncRNA	AC093423.2	1	0.299319	2.37488	1.88475	0.0653637	0.729352	-4.04258
ENSG00000181222	protein_coding	POLR2A	17	-0.267117	7.64401	-1.88431	0.0654244	0.729425	-4.18563
ENSG00000198951	protein_coding	NAGA	22	-0.386215	5.96352	-1.88333	0.0655598	0.729475	-4.26796
ENSG00000170653	protein_coding	ATF7	12	-0.223686	5.31676	-1.88279	0.0656337	0.729475	-4.27119
ENSG00000014914	protein_coding	MTMR11	1	-0.420622	3.42508	-1.88246	0.0656804	0.729475	-4.15051
ENSG00000009413	protein_coding	REV3L	6	0.167451	6.25682	1.88238	0.0656911	0.729475	-4.26826
ENSG00000118596	protein_coding	SLC16A7	12	0.248211	6.07165	1.88183	0.0657668	0.729475	-4.27237
ENSG00000071575	protein_coding	TRIB2	2	-0.443859	6.34214	-1.88144	0.0658219	0.729475	-4.25436
ENSG00000171466	protein_coding	ZNF562	19	-0.146239	5.25871	-1.88129	0.0658417	0.729475	-4.27507
ENSG00000256667	transcribed_unprocessed_pseudogene	KLRA1P	12	0.563198	2.63673	1.88114	0.0658625	0.729475	-4.07655
ENSG00000261485	lncRNA	PAN3-AS1	13	0.242852	2.14432	1.8805	0.0659524	0.729813	-4.01882
ENSG00000265206	lncRNA	AC004687.1	17	-0.212303	5.83625	-1.87944	0.0661	0.729813	-4.281
ENSG00000144136	protein_coding	SLC20A1	2	-0.21863	6.75312	-1.87929	0.0661209	0.729813	-4.23906
ENSG00000101473	protein_coding	ACOT8	20	-0.139713	4.77526	-1.87921	0.066131	0.729813	-4.2502
ENSG00000197579	protein_coding	TOPORS	9	0.375216	5.43982	1.87898	0.0661642	0.729813	-4.27335
ENSG00000149485	protein_coding	FADS1	11	-0.374589	3.53812	-1.87846	0.0662356	0.730002	-4.14521
ENSG00000171940	protein_coding	ZNF217	20	0.225708	8.386	1.87601	0.0665791	0.732205	-4.16422
ENSG00000278090	lncRNA	LUNAR1	15	0.854657	1.43393	1.87596	0.0665865	0.732205	-4.00635
ENSG00000186834	protein_coding	HEXIM1	17	-0.1882	6.10279	-1.87563	0.0666322	0.732205	-4.28143
ENSG00000125534	protein_coding	PPDPF	20	-0.496373	6.18271	-1.87548	0.0666531	0.732205	-4.27946
ENSG00000136874	protein_coding	STX17	9	-0.223069	5.92516	-1.87465	0.0667692	0.732227	-4.2846
ENSG00000184203	protein_coding	PPP1R2	3	0.165325	6.22094	1.87443	0.0668009	0.732227	-4.28154
ENSG00000281358	lncRNA	RASSF1-AS1	3	0.365265	1.33888	1.87427	0.0668237	0.732227	-3.99727
ENSG00000278661	TR_J_gene	TRAJ37	14	0.565522	1.53161	1.87377	0.066893	0.732227	-4.00198
ENSG00000152256	protein_coding	PDK1	2	0.279581	6.70237	1.87353	0.0669272	0.732227	-4.26788
ENSG00000196177	protein_coding	ACADSB	10	0.260894	4.26334	1.87266	0.0670501	0.732975	-4.22289
ENSG00000283994	lncRNA	AC092652.3	2	0.300302	3.82826	1.87138	0.0672304	0.733991	-4.16165
ENSG00000119787	protein_coding	ATL2	2	0.210918	4.80554	1.87123	0.067252	0.733991	-4.26389
ENSG00000163735	protein_coding	CXCL5	4	0.900882	3.48361	1.87066	0.0673317	0.734265	-4.11528
ENSG00000164120	protein_coding	HPGD	4	0.540466	1.98091	1.8701	0.0674112	0.734537	-4.01932
ENSG00000119707	protein_coding	RBM25	14	0.156303	7.12902	1.86855	0.0676316	0.736342	-4.24793
ENSG00000251247	protein_coding	ZNF345	19	0.239414	3.00473	1.86788	0.0677258	0.736771	-4.11779
ENSG00000100991	protein_coding	TRPC4AP	20	-0.169939	6.94822	-1.86734	0.0678029	0.736916	-4.25844
ENSG00000125821	protein_coding	DTD1	20	0.218448	2.96804	1.86702	0.0678486	0.736916	-4.09696
ENSG00000238228	unprocessed_pseudogene	OR7E7P	7	0.383757	1.77363	1.86627	0.0679556	0.737092	-4.02636
ENSG00000171766	protein_coding	GATM	15	0.650255	1.15956	1.86614	0.0679743	0.737092	-4.00871
ENSG00000116754	protein_coding	SRSF11	1	0.190425	7.04673	1.86517	0.0681125	0.737978	-4.25139
ENSG00000215196	lncRNA	BASP1-AS1	5	1.17497	1.74243	1.8648	0.0681658	0.737978	-4.01021
ENSG00000200488	misc_RNA	RN7SKP203	2	0.218798	4.31954	1.86431	0.0682353	0.738137	-4.23904
ENSG00000104427	protein_coding	ZC2HC1A	8	-0.579083	2.3431	-1.86388	0.068297	0.738211	-4.05201
ENSG00000105053	protein_coding	VRK3	19	-0.162452	6.4603	-1.86249	0.0684969	0.739777	-4.29511
ENSG00000167528	protein_coding	ZNF641	12	0.240816	7.00039	1.86114	0.0686912	0.740731	-4.26883
ENSG00000152382	protein_coding	TADA1	1	0.233525	2.92719	1.86105	0.0687042	0.740731	-4.12608
ENSG00000073969	protein_coding	NSF	17	-0.215324	3.69516	-1.85982	0.0688815	0.740731	-4.20005
ENSG00000165609	protein_coding	NUDT5	10	0.205453	5.45821	1.8595	0.0689276	0.740731	-4.30462
ENSG00000237440	protein_coding	ZNF737	19	0.310071	4.54507	1.85938	0.0689447	0.740731	-4.26478
ENSG00000277255	miRNA	MIR7854	16	-0.461225	1.74466	-1.85912	0.0689811	0.740731	-4.02502
ENSG00000174123	protein_coding	TLR10	4	0.477836	4.11416	1.85891	0.0690127	0.740731	-4.22384
ENSG00000187109	protein_coding	NAP1L1	12	0.210774	7.26029	1.85881	0.0690272	0.740731	-4.25488
ENSG00000240463	processed_pseudogene	RPS19P3	14	-0.287749	1.88686	-1.85839	0.0690872	0.740731	-4.04405
ENSG00000185803	protein_coding	SLC52A2	8	-0.289045	2.38363	-1.85806	0.0691356	0.740731	-4.0764
ENSG00000198093	protein_coding	ZNF649	19	0.232412	3.06894	1.85767	0.0691911	0.740735	-4.13793
ENSG00000054148	protein_coding	PHPT1	9	-0.297308	2.88813	-1.85697	0.0692929	0.740829	-4.12738
ENSG00000171916	protein_coding	LGALS9C	17	-1.41753	0.320973	-1.85658	0.0693501	0.740829	-4.03612
ENSG00000243927	protein_coding	MRPS6	21	0.291293	4.01291	1.85647	0.069365	0.740829	-4.21887
ENSG00000179253	lncRNA	AL162457.1	20	0.467655	1.23523	1.85583	0.0694586	0.741241	-4.02217
ENSG00000144036	protein_coding	EXOC6B	2	0.188012	4.45853	1.85491	0.0695914	0.742069	-4.27287
ENSG00000205413	protein_coding	SAMD9	7	-0.728777	7.32587	-1.85353	0.0697927	0.743626	-4.20157
ENSG00000157191	protein_coding	NECAP2	1	-0.161392	6.78933	-1.85312	0.0698535	0.743635	-4.28327
ENSG00000136689	protein_coding	IL1RN	2	-0.781679	5.91323	-1.85277	0.069904	0.743635	-4.2965
ENSG00000103249	protein_coding	CLCN7	16	-0.271118	6.5833	-1.85111	0.0701475	0.744288	-4.29769
ENSG00000201428	misc_RNA	RN7SKP71	12	0.247321	3.76345	1.85058	0.0702247	0.744288	-4.20497
ENSG00000228327	transcribed_unprocessed_pseudogene	AL669831.1	1	0.326766	4.56087	1.84982	0.0703353	0.744288	-4.27602
ENSG00000224699	lncRNA	LAMTOR5-AS1	1	0.20161	3.85602	1.84972	0.0703503	0.744288	-4.21021
ENSG00000115896	protein_coding	PLCL1	2	0.414254	4.17052	1.84964	0.0703621	0.744288	-4.26119
ENSG00000149294	protein_coding	NCAM1	11	-0.617464	4.06379	-1.84931	0.0704103	0.744288	-4.24261
ENSG00000070526	protein_coding	ST6GALNAC1	17	-0.673047	0.866948	-1.84873	0.0704969	0.744288	-4.03021
ENSG00000235106	protein_coding	BRD3OS	9	0.247353	3.179	1.84846	0.0705354	0.744288	-4.15079
ENSG00000203668	protein_coding	CHML	1	0.304129	4.28257	1.84836	0.0705499	0.744288	-4.27554
ENSG00000167004	protein_coding	PDIA3	15	-0.224912	6.51231	-1.84775	0.0706411	0.744288	-4.30651
ENSG00000136286	protein_coding	MYO1G	7	-0.243176	8.31342	-1.84774	0.0706419	0.744288	-4.19136
ENSG00000256262	lncRNA	USP30-AS1	12	-0.410941	1.83511	-1.84742	0.0706894	0.744288	-4.06013
ENSG00000101439	protein_coding	CST3	20	-0.42703	7.78057	-1.84712	0.0707335	0.744288	-4.21919
ENSG00000079246	protein_coding	XRCC5	2	0.183706	7.59311	1.84639	0.0708405	0.744288	-4.25013
ENSG00000146282	protein_coding	RARS2	6	0.161536	4.97542	1.84628	0.0708577	0.744288	-4.31784
ENSG00000123143	protein_coding	PKN1	19	-0.195042	7.69971	-1.84593	0.0709093	0.744288	-4.23709
ENSG00000143869	protein_coding	GDF7	2	1.26455	0.876249	1.84586	0.0709201	0.744288	-4.03819
ENSG00000090273	protein_coding	NUDC	1	-0.159078	4.48424	-1.84558	0.070961	0.744288	-4.28898
ENSG00000080503	protein_coding	SMARCA2	9	0.130857	8.15597	1.84509	0.0710337	0.744316	-4.22053
ENSG00000176371	protein_coding	ZSCAN2	15	0.248073	3.11698	1.84481	0.0710742	0.744316	-4.15368
ENSG00000063177	protein_coding	RPL18	19	0.252218	8.30598	1.8423	0.0714475	0.746543	-4.21769
ENSG00000136682	protein_coding	CBWD2	2	-0.341053	5.03523	-1.84227	0.0714521	0.746543	-4.33465
ENSG00000113719	protein_coding	ERGIC1	5	0.311606	8.16042	1.84223	0.071458	0.746543	-4.24528
ENSG00000187555	protein_coding	USP7	16	0.105782	7.26525	1.84189	0.0715088	0.746543	-4.28367
ENSG00000104447	protein_coding	TRPS1	8	0.250784	5.91487	1.8408	0.0716709	0.746804	-4.34498
ENSG00000179299	protein_coding	NSUN7	4	0.629597	3.47036	1.84033	0.0717404	0.746804	-4.17861
ENSG00000236567	processed_pseudogene	TCF3P1	9	-0.534216	3.96557	-1.83961	0.0718485	0.746804	-4.24848
ENSG00000150457	protein_coding	LATS2	13	-0.33826	5.37815	-1.83959	0.0718523	0.746804	-4.34318
ENSG00000170871	protein_coding	KIAA0232	4	0.263369	7.04657	1.8394	0.0718805	0.746804	-4.30464
ENSG00000010219	protein_coding	DYRK4	12	0.269987	2.1071	1.83918	0.0719133	0.746804	-4.08086
ENSG00000170889	protein_coding	RPS9	19	0.261737	8.2184	1.83912	0.0719222	0.746804	-4.22141
ENSG00000108604	protein_coding	SMARCD2	17	-0.149313	6.34861	-1.83861	0.0719976	0.74701	-4.33448
ENSG00000249476	lncRNA	AC008467.1	5	0.473619	3.95086	1.837	0.0722395	0.748719	-4.24377
ENSG00000173083	protein_coding	HPSE	4	-0.476036	5.51773	-1.83648	0.0723175	0.748719	-4.34944
ENSG00000078114	protein_coding	NEBL	10	2.41053	-0.154534	1.8364	0.0723292	0.748719	-4.07365
ENSG00000131504	protein_coding	DIAPH1	5	-0.207933	8.61132	-1.83598	0.0723933	0.748806	-4.19735
ENSG00000157827	protein_coding	FMNL2	2	-0.651702	3.0014	-1.83535	0.0724883	0.749213	-4.19726
ENSG00000166839	protein_coding	ANKDD1A	15	-0.72109	2.89092	-1.83448	0.0726194	0.749783	-4.16207
ENSG00000015153	protein_coding	YAF2	12	0.133933	5.65548	1.83391	0.0727046	0.749783	-4.35682
ENSG00000198561	protein_coding	CTNND1	11	-0.328182	5.25328	-1.83383	0.072717	0.749783	-4.35325
ENSG00000198087	protein_coding	CD2AP	6	-0.372242	5.41636	-1.8335	0.0727663	0.749783	-4.35621
ENSG00000287926	lncRNA	AC113208.5	15	0.620295	3.95606	1.83227	0.0729536	0.749934	-4.20172
ENSG00000180423	protein_coding	HARBI1	11	-0.280412	1.90069	-1.83199	0.0729949	0.749934	-4.08349
ENSG00000147853	protein_coding	AK3	9	0.231334	4.21388	1.83195	0.0730018	0.749934	-4.28627
ENSG00000196652	protein_coding	ZKSCAN5	7	-0.157019	4.11389	-1.83193	0.0730039	0.749934	-4.28065
ENSG00000279789	TEC	AC120114.3	16	0.160495	3.52142	1.83152	0.0730664	0.750003	-4.21114
ENSG00000102445	protein_coding	RUBCNL	13	0.604153	6.05147	1.83035	0.0732447	0.751189	-4.35959
ENSG00000269343	protein_coding	ZNF587B	19	0.167623	5.17792	1.83002	0.0732935	0.751189	-4.34802
ENSG00000204178	protein_coding	MACO1	1	-0.179894	4.88345	-1.82938	0.0733913	0.751619	-4.34138
ENSG00000153560	protein_coding	UBP1	3	-0.143734	6.56031	-1.82839	0.0735421	0.752056	-4.33469
ENSG00000136108	protein_coding	CKAP2	13	0.292432	3.70629	1.82837	0.0735458	0.752056	-4.24636
ENSG00000173653	protein_coding	RCE1	11	-0.193888	3.42332	-1.82722	0.0737216	0.752513	-4.2168
ENSG00000111911	protein_coding	HINT3	6	-0.296841	4.38045	-1.82715	0.0737319	0.752513	-4.32293
ENSG00000156973	protein_coding	PDE6D	2	-0.186819	3.89798	-1.82698	0.0737583	0.752513	-4.26555
ENSG00000163995	protein_coding	ABLIM2	4	0.460265	1.45908	1.82549	0.0739863	0.753409	-4.06088
ENSG00000145725	protein_coding	PPIP5K2	5	0.242477	6.76408	1.82511	0.0740445	0.753409	-4.33232
ENSG00000155313	protein_coding	USP25	21	-0.313182	7.49182	-1.82504	0.0740543	0.753409	-4.27189
ENSG00000144647	protein_coding	POMGNT2	3	-0.33628	2.62636	-1.82494	0.07407	0.753409	-4.13686
ENSG00000138764	protein_coding	CCNG2	4	0.264687	6.51106	1.82426	0.0741743	0.75385	-4.36034
ENSG00000143569	protein_coding	UBAP2L	1	-0.13609	6.73602	-1.82369	0.074262	0.75385	-4.33683
ENSG00000186314	protein_coding	PRELID2	5	-0.41883	1.77644	-1.82355	0.0742829	0.75385	-4.0812
ENSG00000114942	protein_coding	EEF1B2	2	0.707657	5.39821	1.8232	0.0743375	0.75385	-4.36695
ENSG00000058262	protein_coding	SEC61A1	3	-0.169599	6.97733	-1.82213	0.0745022	0.754952	-4.32413
ENSG00000224660	lncRNA	SH3BP5-AS1	3	0.173794	5.31711	1.82064	0.0747324	0.755575	-4.36773
ENSG00000001167	protein_coding	NFYA	6	-0.178734	5.91905	-1.82015	0.074808	0.755575	-4.37788
ENSG00000254703	lncRNA	SENCR	11	-0.37311	1.62607	-1.82006	0.074822	0.755575	-4.07519
ENSG00000161091	protein_coding	MFSD12	19	-0.266041	6.09463	-1.8196	0.0748926	0.755575	-4.37347
ENSG00000137154	protein_coding	RPS6	9	0.500457	8.01783	1.81901	0.0749837	0.755575	-4.26159
ENSG00000229054	processed_pseudogene	RPS29P14	7	-0.548895	1.48135	-1.81886	0.0750075	0.755575	-4.0943
ENSG00000143398	protein_coding	PIP5K1A	1	-0.165116	5.56426	-1.81871	0.0750308	0.755575	-4.38057
ENSG00000244480	transcribed_processed_pseudogene	AC005154.2	7	-0.263159	2.22884	-1.81844	0.0750731	0.755575	-4.10892
ENSG00000184371	protein_coding	CSF1	1	-0.494862	4.37162	-1.81842	0.0750758	0.755575	-4.32425
ENSG00000189068	protein_coding	VSTM1	19	0.589466	2.53838	1.8181	0.0751252	0.755575	-4.17134
ENSG00000103326	protein_coding	CAPN15	16	-0.290159	6.72649	-1.81712	0.0752777	0.756544	-4.33915
ENSG00000141401	protein_coding	IMPA2	18	0.39935	5.66859	1.81593	0.0754623	0.757684	-4.37636
ENSG00000259642	lncRNA	ST20-AS1	15	0.345916	3.11276	1.81567	0.0755038	0.757684	-4.17494
ENSG00000126746	protein_coding	ZNF384	12	-0.132778	5.6533	-1.81466	0.0756604	0.758049	-4.38713
ENSG00000156966	protein_coding	B3GNT7	2	-0.621389	1.84033	-1.81407	0.0757532	0.758049	-4.11328
ENSG00000263753	lncRNA	LINC00667	18	0.256686	4.9152	1.81381	0.0757941	0.758049	-4.36856
ENSG00000164985	protein_coding	PSIP1	9	0.214186	6.18439	1.81337	0.0758625	0.758049	-4.38069
ENSG00000136213	protein_coding	CHST12	7	-0.392636	6.8333	-1.81235	0.0760228	0.758049	-4.33995
ENSG00000185261	protein_coding	KIAA0825	5	0.441464	5.05093	1.81158	0.0761425	0.758049	-4.3652
ENSG00000042980	protein_coding	ADAM28	8	0.471551	5.1111	1.81149	0.0761569	0.758049	-4.37152
ENSG00000140280	protein_coding	LYSMD2	15	-0.39738	4.91545	-1.81137	0.0761762	0.758049	-4.38197
ENSG00000180787	protein_coding	ZFP3	17	0.259197	3.24833	1.81109	0.0762199	0.758049	-4.22583
ENSG00000168556	protein_coding	ING2	4	0.259645	1.88776	1.8106	0.0762974	0.758049	-4.09812
ENSG00000079134	protein_coding	THOC1	18	0.244783	4.57319	1.81056	0.0763031	0.758049	-4.35148
ENSG00000169118	protein_coding	CSNK1G1	15	-0.152094	5.18842	-1.81037	0.0763324	0.758049	-4.38494
ENSG00000148339	protein_coding	SLC25A25	9	-0.201863	4.41935	-1.80986	0.0764138	0.758049	-4.34098
ENSG00000110203	protein_coding	FOLR3	11	1.16014	4.10717	1.80936	0.076492	0.758049	-4.25677
ENSG00000253522	lncRNA	MIR3142HG	5	0.383146	1.68821	1.80917	0.0765214	0.758049	-4.09118
ENSG00000132002	protein_coding	DNAJB1	19	-0.176621	6.15081	-1.80915	0.0765247	0.758049	-4.39065
ENSG00000172936	protein_coding	MYD88	3	-0.382094	7.75734	-1.80885	0.0765722	0.758049	-4.28424
ENSG00000116962	protein_coding	NID1	1	-0.642263	3.95228	-1.80824	0.076669	0.758049	-4.32939
ENSG00000164944	protein_coding	VIRMA	8	0.122774	5.95885	1.80815	0.0766824	0.758049	-4.39614
ENSG00000274349	protein_coding	ZNF658	9	0.348034	1.81848	1.80785	0.0767298	0.758049	-4.10668
ENSG00000260923	lncRNA	LINC02193	16	0.75528	2.47921	1.80784	0.0767317	0.758049	-4.13532
ENSG00000164136	protein_coding	IL15	4	-0.40334	4.3244	-1.80734	0.0768114	0.758049	-4.35246
ENSG00000118690	protein_coding	ARMC2	6	0.239806	3.51974	1.80696	0.0768708	0.758049	-4.22851
ENSG00000078804	protein_coding	TP53INP2	20	0.555252	4.16713	1.80683	0.0768921	0.758049	-4.24796
ENSG00000151835	protein_coding	SACS	13	0.313886	5.61928	1.8047	0.0772296	0.759727	-4.40304
ENSG00000132359	protein_coding	RAP1GAP2	17	-0.188515	7.87948	-1.80377	0.0773775	0.759727	-4.30055
ENSG00000254783	processed_pseudogene	AP003084.1	11	-0.264908	1.39185	-1.80345	0.0774276	0.759727	-4.08661
ENSG00000162302	protein_coding	RPS6KA4	11	-0.239583	5.78818	-1.8032	0.0774673	0.759727	-4.40397
ENSG00000125741	protein_coding	OPA3	19	-0.221721	4.40404	-1.80255	0.0775712	0.759727	-4.35086
ENSG00000114999	protein_coding	TTL	2	-0.150543	5.1472	-1.8023	0.0776111	0.759727	-4.39558
ENSG00000198417	protein_coding	MT1F	16	-0.380688	1.54199	-1.80139	0.0777569	0.759727	-4.11134
ENSG00000165338	protein_coding	HECTD2	10	0.471183	1.30952	1.80119	0.0777892	0.759727	-4.09148
ENSG00000138018	protein_coding	SELENOI	2	-0.226101	4.98552	-1.80094	0.0778287	0.759727	-4.39566
ENSG00000112245	protein_coding	PTP4A1	6	-0.443214	1.13608	-1.80071	0.0778646	0.759727	-4.09343
ENSG00000278962	TEC	AC092645.1	2	0.614032	1.22231	1.80043	0.0779094	0.759727	-4.08668
ENSG00000122515	protein_coding	ZMIZ2	7	-0.219347	6.56237	-1.80037	0.0779203	0.759727	-4.38488
ENSG00000100097	protein_coding	LGALS1	22	-0.380387	5.85235	-1.80034	0.0779238	0.759727	-4.39686
ENSG00000117139	protein_coding	KDM5B	1	0.16957	6.50721	1.79919	0.0781086	0.759727	-4.39635
ENSG00000164114	protein_coding	MAP9	4	0.449916	2.19623	1.79911	0.0781211	0.759727	-4.14447
ENSG00000087502	protein_coding	ERGIC2	12	0.285519	5.10653	1.79869	0.0781896	0.759727	-4.40108
ENSG00000177576	protein_coding	C18orf32	18	0.170464	3.7529	1.79855	0.0782112	0.759727	-4.28089
ENSG00000065911	protein_coding	MTHFD2	2	-0.40986	4.85364	-1.7985	0.0782188	0.759727	-4.39865
ENSG00000117305	protein_coding	HMGCL	1	-0.142436	4.63679	-1.79828	0.0782552	0.759727	-4.37506
ENSG00000070495	protein_coding	JMJD6	17	0.146395	5.08962	1.79821	0.0782661	0.759727	-4.39647
ENSG00000266256	lncRNA	LINC00683	18	1.27513	0.879509	1.79811	0.0782814	0.759727	-4.09848
ENSG00000179406	lncRNA	LINC00174	7	-0.285176	4.64543	-1.79774	0.0783417	0.759727	-4.36826
ENSG00000141505	protein_coding	ASGR1	17	-0.468372	2.685	-1.79762	0.0783608	0.759727	-4.1946
ENSG00000049167	protein_coding	ERCC8	5	0.243253	3.35993	1.79709	0.0784465	0.759775	-4.25427
ENSG00000239665	lncRNA	AL157392.3	10	0.163403	6.24824	1.79661	0.0785229	0.759775	-4.4116
ENSG00000177721	protein_coding	ANXA2R	5	0.254572	3.86395	1.79635	0.0785648	0.759775	-4.29803
ENSG00000070018	protein_coding	LRP6	12	0.630317	0.951578	1.79619	0.0785915	0.759775	-4.09183
ENSG00000280033	TEC	AC116407.4	17	-0.302767	2.87618	-1.79561	0.0786839	0.759826	-4.21497
ENSG00000135457	protein_coding	TFCP2	12	-0.137909	5.20724	-1.79533	0.0787296	0.759826	-4.40915
ENSG00000141622	protein_coding	RNF165	18	-0.726187	3.07686	-1.7951	0.0787662	0.759826	-4.23777
ENSG00000112902	protein_coding	SEMA5A	5	-0.859333	0.9021	-1.79438	0.0788837	0.760272	-4.09877
ENSG00000163684	protein_coding	RPP14	3	0.140178	4.01562	1.79412	0.0789255	0.760272	-4.31563
ENSG00000119522	protein_coding	DENND1A	9	-0.300652	6.64113	-1.79369	0.078995	0.76037	-4.38942
ENSG00000126461	protein_coding	SCAF1	19	-0.162051	6.37918	-1.79292	0.079119	0.76037	-4.40655
ENSG00000174791	protein_coding	RIN1	11	-0.46446	3.24218	-1.79283	0.0791339	0.76037	-4.28299
ENSG00000176749	protein_coding	CDK5R1	17	0.492765	4.47393	1.79218	0.0792393	0.76037	-4.33721
ENSG00000211851	TR_J_gene	TRAJ38	14	0.44107	2.80299	1.79118	0.0794019	0.76037	-4.19729
ENSG00000100221	protein_coding	JOSD1	22	-0.163079	5.17368	-1.79061	0.0794955	0.76037	-4.41501
ENSG00000148110	protein_coding	MFSD14B	9	-0.323482	6.51981	-1.79025	0.0795534	0.76037	-4.39953
ENSG00000272145	lncRNA	NFYC-AS1	1	0.21404	2.70638	1.79011	0.0795759	0.76037	-4.19323
ENSG00000072694	protein_coding	FCGR2B	1	-0.622054	4.74358	-1.78996	0.0796005	0.76037	-4.39745
ENSG00000131473	protein_coding	ACLY	17	-0.171661	6.91173	-1.7896	0.0796601	0.76037	-4.37936
ENSG00000120784	protein_coding	ZFP30	19	0.384602	3.22464	1.78893	0.0797684	0.76037	-4.25131
ENSG00000176788	protein_coding	BASP1	5	0.630812	7.8748	1.78846	0.0798462	0.76037	-4.3414
ENSG00000165533	protein_coding	TTC8	14	0.318951	1.33491	1.78839	0.0798576	0.76037	-4.10549
ENSG00000108854	protein_coding	SMURF2	17	0.147263	5.50741	1.78748	0.080005	0.76037	-4.42824
ENSG00000111231	protein_coding	GPN3	12	0.274573	2.62412	1.78701	0.0800821	0.76037	-4.21121
ENSG00000152457	protein_coding	DCLRE1C	10	-0.152939	5.73979	-1.78683	0.0801119	0.76037	-4.43132
ENSG00000252908	snRNA	RNU6-1003P	5	0.769746	1.93759	1.78585	0.0802723	0.76037	-4.11913
ENSG00000134627	protein_coding	PIWIL4	11	-0.395883	2.40831	-1.78585	0.0802729	0.76037	-4.21031
ENSG00000100228	protein_coding	RAB36	22	0.764195	1.971	1.7856	0.0803131	0.76037	-4.1061
ENSG00000163681	protein_coding	SLMAP	3	0.123975	6.88456	1.7853	0.0803636	0.76037	-4.39463
ENSG00000135521	protein_coding	LTV1	6	0.348134	1.55103	1.78413	0.0805551	0.76037	-4.12889
ENSG00000137364	protein_coding	TPMT	6	-0.367471	3.21917	-1.78411	0.0805579	0.76037	-4.29867
ENSG00000224086	lncRNA	AC245452.1	22	-0.389153	1.69345	-1.78366	0.0806328	0.76037	-4.13391
ENSG00000184992	protein_coding	BRI3BP	12	0.244989	5.21741	1.78364	0.0806361	0.76037	-4.41293
ENSG00000135299	protein_coding	ANKRD6	6	0.244285	3.1926	1.78361	0.0806409	0.76037	-4.25007
ENSG00000136895	protein_coding	GARNL3	9	0.352435	1.68018	1.78181	0.0809371	0.76037	-4.12291
ENSG00000030419	protein_coding	IKZF2	2	0.413312	5.94279	1.78139	0.0810071	0.76037	-4.43101
ENSG00000117262	protein_coding	GPR89A	1	0.269642	3.36702	1.78124	0.0810318	0.76037	-4.2811
ENSG00000230724	lncRNA	LINC01001	11	0.718587	5.16011	1.78112	0.081052	0.76037	-4.4063
ENSG00000079257	protein_coding	LXN	3	0.375774	2.12154	1.78024	0.0811973	0.76037	-4.16597
ENSG00000179604	protein_coding	CDC42EP4	17	-0.410757	3.74568	-1.78015	0.0812122	0.76037	-4.32233
ENSG00000133574	protein_coding	GIMAP4	7	-0.30927	7.76788	-1.77989	0.0812552	0.76037	-4.3235
ENSG00000107960	protein_coding	STN1	10	0.224404	5.38883	1.77951	0.0813195	0.76037	-4.43116
ENSG00000145425	protein_coding	RPS3A	4	0.665676	7.54588	1.77913	0.0813811	0.76037	-4.35377
ENSG00000153187	protein_coding	HNRNPU	1	0.124476	8.93764	1.7789	0.0814207	0.76037	-4.26756
ENSG00000104969	protein_coding	SGTA	19	-0.150639	5.1099	-1.77862	0.0814657	0.76037	-4.42663
ENSG00000100109	protein_coding	TFIP11	22	-0.197297	5.60543	-1.77857	0.081475	0.76037	-4.44379
ENSG00000197599	protein_coding	CCDC154	16	-0.434809	2.33335	-1.77818	0.0815402	0.76037	-4.19186
ENSG00000213465	protein_coding	ARL2	11	-0.239953	1.92995	-1.77777	0.0816081	0.76037	-4.15308
ENSG00000280351	TEC	AC127496.7	17	0.348918	2.12433	1.77762	0.0816321	0.76037	-4.14752
ENSG00000177076	protein_coding	ACER2	9	-0.446182	2.65024	-1.77735	0.0816769	0.76037	-4.21309
ENSG00000185658	protein_coding	BRWD1	21	0.212441	7.52882	1.77709	0.0817205	0.76037	-4.36174
ENSG00000031081	protein_coding	ARHGAP31	3	-0.362325	5.02846	-1.77699	0.081738	0.76037	-4.43344
ENSG00000130881	protein_coding	LRP3	19	0.539891	2.79935	1.77699	0.0817383	0.76037	-4.20664
ENSG00000136014	protein_coding	USP44	12	0.579415	1.49976	1.77698	0.0817397	0.76037	-4.12685
ENSG00000042493	protein_coding	CAPG	2	-0.439457	5.97575	-1.77681	0.0817668	0.76037	-4.43171
ENSG00000133488	protein_coding	SEC14L4	22	1.00348	1.69043	1.77676	0.0817757	0.76037	-4.11431
ENSG00000270120	lncRNA	AC007728.3	16	-0.582882	2.53703	-1.77647	0.0818236	0.76037	-4.2063
ENSG00000255328	lncRNA	AC136475.5	11	-0.778236	2.61441	-1.77629	0.0818547	0.76037	-4.28228
ENSG00000067057	protein_coding	PFKP	10	-0.351907	5.61341	-1.7758	0.0819362	0.76037	-4.44811
ENSG00000141098	protein_coding	GFOD2	16	0.272554	5.00744	1.77537	0.082008	0.76037	-4.41746
ENSG00000196154	protein_coding	S100A4	1	-0.266189	7.81361	-1.77532	0.082017	0.76037	-4.33451
ENSG00000259548	lncRNA	AC021483.1	15	0.416832	1.27554	1.77471	0.0821174	0.76037	-4.11857
ENSG00000214456	protein_coding	PLIN5	19	0.68639	4.13957	1.77464	0.0821295	0.76037	-4.33382
ENSG00000131374	protein_coding	TBC1D5	3	-0.128888	6.87932	-1.77379	0.0822715	0.76037	-4.40805
ENSG00000165115	protein_coding	KIF27	9	0.516301	4.73641	1.77351	0.0823191	0.76037	-4.37804
ENSG00000110324	protein_coding	IL10RA	11	-0.225011	8.64474	-1.77293	0.0824161	0.76037	-4.28655
ENSG00000234534	processed_pseudogene	CSNK1G2P1	9	-0.507873	2.54841	-1.7729	0.0824206	0.76037	-4.22009
ENSG00000107175	protein_coding	CREB3	9	-0.198235	3.47593	-1.77273	0.0824497	0.76037	-4.31824
ENSG00000067225	protein_coding	PKM	15	-0.227847	8.58647	-1.7725	0.0824884	0.76037	-4.29494
ENSG00000115486	protein_coding	GGCX	2	-0.147778	4.87244	-1.77235	0.0825137	0.76037	-4.42824
ENSG00000278829	lncRNA	AC099811.5	17	0.325381	4.41896	1.772	0.0825726	0.76037	-4.37601
ENSG00000258634	lncRNA	AL160006.1	1	-0.194357	3.32607	-1.77186	0.0825964	0.76037	-4.26832
ENSG00000122335	protein_coding	SERAC1	6	-0.244844	3.62553	-1.77164	0.0826323	0.76037	-4.33642
ENSG00000151715	protein_coding	TMEM45B	11	0.565363	3.05865	1.77157	0.0826446	0.76037	-4.25996
ENSG00000083642	protein_coding	PDS5B	13	0.186646	6.33763	1.77145	0.0826649	0.76037	-4.44169
ENSG00000122390	protein_coding	NAA60	16	-0.132822	5.77688	-1.76994	0.0829191	0.761583	-4.45859
ENSG00000197385	protein_coding	ZNF860	3	0.839173	1.4179	1.76988	0.0829299	0.761583	-4.12293
ENSG00000196422	protein_coding	PPP1R26	9	-0.357094	2.8128	-1.76929	0.0830284	0.761583	-4.24163
ENSG00000160190	protein_coding	SLC37A1	21	-0.233415	5.26239	-1.76911	0.0830588	0.761583	-4.45245
ENSG00000188493	protein_coding	C19orf54	19	-0.282715	2.86089	-1.76899	0.0830797	0.761583	-4.2454
ENSG00000132386	protein_coding	SERPINF1	17	-0.490008	1.09085	-1.76855	0.0831533	0.761732	-4.13251
ENSG00000122643	protein_coding	NT5C3A	7	-0.520153	6.21376	-1.76822	0.0832092	0.761732	-4.42764
ENSG00000128335	protein_coding	APOL2	22	-0.449398	7.1808	-1.76623	0.0835463	0.764298	-4.39067
ENSG00000105229	protein_coding	PIAS4	19	-0.154519	5.01959	-1.76514	0.083731	0.765468	-4.44713
ENSG00000183648	protein_coding	NDUFB1	14	0.154809	4.24634	1.76367	0.0839822	0.767243	-4.39335
ENSG00000146409	protein_coding	SLC18B1	6	-0.264879	4.22611	-1.76228	0.0842183	0.768878	-4.39896
ENSG00000198888	protein_coding	MT-ND1	MT	-0.330498	8.13047	-1.76156	0.0843419	0.769186	-4.34566
ENSG00000285730	lncRNA	Z94721.3	6	0.368163	3.46532	1.76142	0.0843664	0.769186	-4.2839
ENSG00000137492	protein_coding	THAP12	11	0.196879	5.47234	1.76076	0.0844787	0.769367	-4.47081
ENSG00000198853	protein_coding	RUSC2	9	-0.364745	3.47167	-1.75982	0.0846399	0.769367	-4.32181
ENSG00000287644	lncRNA	AC080112.4	17	-0.568449	2.7883	-1.75927	0.084734	0.769367	-4.28475
ENSG00000185418	protein_coding	TARSL2	15	0.233943	4.40327	1.759	0.0847801	0.769367	-4.40784
ENSG00000111450	protein_coding	STX2	12	-0.337166	3.99164	-1.75885	0.0848064	0.769367	-4.37225
ENSG00000180891	protein_coding	CUEDC1	17	-0.366539	4.83071	-1.75763	0.0850167	0.769367	-4.45243
ENSG00000237637	lncRNA	FRY-AS1	13	0.45182	1.1244	1.75712	0.0851038	0.769367	-4.13613
ENSG00000108468	protein_coding	CBX1	17	0.215054	4.90931	1.75705	0.0851166	0.769367	-4.44889
ENSG00000185495	transcribed_unprocessed_pseudogene	AC138393.1	1	0.263146	4.24185	1.75701	0.0851226	0.769367	-4.40259
ENSG00000143434	protein_coding	SEMA6C	1	0.387501	2.16536	1.75666	0.085183	0.769367	-4.17451
ENSG00000182700	protein_coding	IGIP	5	0.259342	3.60764	1.75568	0.0853532	0.769367	-4.33878
ENSG00000127081	protein_coding	ZNF484	9	0.22929	4.52424	1.75528	0.0854216	0.769367	-4.4407
ENSG00000085719	protein_coding	CPNE3	8	0.152801	6.09768	1.7552	0.0854351	0.769367	-4.47698
ENSG00000145868	protein_coding	FBXO38	5	0.214707	6.76469	1.7551	0.0854534	0.769367	-4.44941
ENSG00000101104	protein_coding	PABPC1L	20	0.214701	5.11891	1.75467	0.0855272	0.769367	-4.46377
ENSG00000259581	processed_pseudogene	TYRO3P	15	-0.226106	3.30298	-1.75422	0.0856057	0.769367	-4.2955
ENSG00000131408	protein_coding	NR1H2	19	-0.203845	6.41488	-1.75386	0.0856674	0.769367	-4.4639
ENSG00000158683	protein_coding	PKD1L1	7	-0.491152	1.18169	-1.75367	0.0856998	0.769367	-4.14812
ENSG00000170365	protein_coding	SMAD1	4	-0.394791	2.19234	-1.75264	0.0858781	0.769367	-4.22516
ENSG00000089157	protein_coding	RPLP0	12	0.295037	8.34378	1.75218	0.0859584	0.769367	-4.34776
ENSG00000134330	protein_coding	IAH1	2	0.149918	4.58332	1.75211	0.0859703	0.769367	-4.44469
ENSG00000077232	protein_coding	DNAJC10	2	0.209659	5.96037	1.75183	0.0860192	0.769367	-4.48289
ENSG00000047315	protein_coding	POLR2B	4	0.191857	6.57133	1.75175	0.0860342	0.769367	-4.46002
ENSG00000236829	transcribed_processed_pseudogene	Z97634.1	16	0.331331	1.92251	1.75157	0.0860648	0.769367	-4.18001
ENSG00000189306	protein_coding	RRP7A	22	-0.254125	5.70134	-1.75095	0.0861734	0.769367	-4.48754
ENSG00000163520	protein_coding	FBLN2	3	0.656621	1.52725	1.75056	0.0862405	0.769367	-4.15223
ENSG00000168255	protein_coding	POLR2J3	7	-0.427805	3.88427	-1.74903	0.0865083	0.769367	-4.36238
ENSG00000138119	protein_coding	MYOF	10	-0.700491	5.28206	-1.74852	0.0865964	0.769367	-4.48648
ENSG00000115548	protein_coding	KDM3A	2	0.125483	7.0851	1.74824	0.0866448	0.769367	-4.44584
ENSG00000079385	protein_coding	CEACAM1	19	-0.697535	5.47432	-1.74806	0.086677	0.769367	-4.4872
ENSG00000279600	TEC	AC015804.1	17	0.346568	1.37954	1.74765	0.0867487	0.769367	-4.15243
ENSG00000241399	protein_coding	CD302	2	0.407082	5.96114	1.74757	0.0867624	0.769367	-4.49219
ENSG00000111906	protein_coding	HDDC2	6	0.310795	3.74739	1.74726	0.0868177	0.769367	-4.3696
ENSG00000275023	protein_coding	MLLT6	17	-0.186669	7.07308	-1.74696	0.0868691	0.769367	-4.43222
ENSG00000140265	protein_coding	ZSCAN29	15	-0.141726	5.22072	-1.74673	0.0869093	0.769367	-4.4855
ENSG00000123080	protein_coding	CDKN2C	1	-0.438908	2.0258	-1.74645	0.086959	0.769367	-4.22248
ENSG00000109466	protein_coding	KLHL2	4	0.359706	6.20915	1.74614	0.0870128	0.769367	-4.48911
ENSG00000119720	protein_coding	NRDE2	14	0.122797	6.06365	1.74588	0.0870596	0.769367	-4.49391
ENSG00000213918	protein_coding	DNASE1	16	-0.149758	6.30453	-1.74547	0.0871312	0.769367	-4.48333
ENSG00000214595	protein_coding	EML6	2	0.644706	2.21567	1.74496	0.0872213	0.769367	-4.20705
ENSG00000231682	lncRNA	LINC01891	2	0.512204	1.66422	1.74483	0.0872444	0.769367	-4.17895
ENSG00000150477	protein_coding	KIAA1328	18	0.223641	3.86057	1.74474	0.0872593	0.769367	-4.38509
ENSG00000131143	protein_coding	COX4I1	16	0.19188	6.32476	1.74444	0.0873118	0.769367	-4.48329
ENSG00000157881	protein_coding	PANK4	1	0.146225	5.09344	1.74403	0.0873849	0.769367	-4.47915
ENSG00000065427	protein_coding	KARS	16	-0.189607	6.03234	-1.74402	0.0873859	0.769367	-4.49205
ENSG00000281100	TEC	AC105749.1	3	-0.393197	3.64922	-1.74388	0.0874104	0.769367	-4.36592
ENSG00000135525	protein_coding	MAP7	6	0.532604	2.15533	1.74346	0.0874853	0.769367	-4.18755
ENSG00000124562	protein_coding	SNRPC	6	-0.257031	3.5521	-1.74275	0.0876098	0.769367	-4.36271
ENSG00000168060	protein_coding	NAALADL1	11	-0.282087	1.99064	-1.74273	0.0876131	0.769367	-4.20749
ENSG00000088930	protein_coding	XRN2	20	0.178519	6.91292	1.74263	0.0876308	0.769367	-4.46034
ENSG00000204348	protein_coding	DXO	6	-0.229067	1.7192	-1.74227	0.0876944	0.769367	-4.18371
ENSG00000214160	protein_coding	ALG3	3	-0.173741	3.77348	-1.74222	0.0877039	0.769367	-4.38711
ENSG00000249592	lncRNA	AC139887.2	4	0.184878	5.33658	1.74165	0.087804	0.769367	-4.49257
ENSG00000136295	protein_coding	TTYH3	7	-0.433111	6.86162	-1.74141	0.0878468	0.769367	-4.44303
ENSG00000100804	protein_coding	PSMB5	14	-0.184552	3.56722	-1.74099	0.0879209	0.769367	-4.36789
ENSG00000180644	protein_coding	PRF1	10	-0.544275	8.14019	-1.74074	0.0879654	0.769367	-4.35014
ENSG00000139697	protein_coding	SBNO1	12	0.117795	6.8197	1.74026	0.088051	0.769367	-4.46875
ENSG00000167658	protein_coding	EEF2	19	0.245503	10.2904	1.7401	0.0880789	0.769367	-4.26446
ENSG00000116731	protein_coding	PRDM2	1	0.097934	7.54658	1.7399	0.0881139	0.769367	-4.4243
ENSG00000205710	protein_coding	C17orf107	17	0.541799	1.0486	1.73928	0.0882241	0.769367	-4.15589
ENSG00000126882	protein_coding	FAM78A	9	-0.159166	7.37873	-1.73867	0.0883336	0.769367	-4.42941
ENSG00000105048	protein_coding	TNNT1	19	-1.10529	0.197901	-1.73799	0.0884541	0.769367	-4.15847
ENSG00000108298	protein_coding	RPL19	17	0.21427	8.34307	1.73797	0.088458	0.769367	-4.36693
ENSG00000150990	protein_coding	DHX37	12	-0.210919	4.92769	-1.73747	0.0885455	0.769367	-4.48747
ENSG00000085449	protein_coding	WDFY1	2	-0.378591	4.99244	-1.73681	0.0886638	0.769367	-4.49913
ENSG00000240505	protein_coding	TNFRSF13B	17	0.757875	1.29977	1.7368	0.0886655	0.769367	-4.169
ENSG00000140443	protein_coding	IGF1R	15	0.404026	7.94959	1.73672	0.0886805	0.769367	-4.42849
ENSG00000166295	protein_coding	ANAPC16	10	0.145981	6.3231	1.73634	0.0887468	0.769367	-4.49669
ENSG00000139626	protein_coding	ITGB7	12	-0.262448	6.79491	-1.73618	0.0887761	0.769367	-4.4634
ENSG00000162244	protein_coding	RPL29	3	0.258252	7.90548	1.73571	0.0888603	0.769367	-4.39716
ENSG00000073169	protein_coding	SELENOO	22	-0.158146	5.53965	-1.73531	0.0889316	0.769367	-4.51021
ENSG00000275302	protein_coding	CCL4	17	-0.481494	2.48626	-1.73503	0.0889822	0.769367	-4.28467
ENSG00000167797	protein_coding	CDK2AP2	11	-0.270037	4.83226	-1.73488	0.0890089	0.769367	-4.47934
ENSG00000150787	protein_coding	PTS	11	0.18352	3.17537	1.73473	0.0890361	0.769367	-4.32533
ENSG00000173818	protein_coding	ENDOV	17	0.222435	3.52093	1.73423	0.0891246	0.769367	-4.3389
ENSG00000103202	protein_coding	NME4	16	0.390182	3.8771	1.73401	0.0891647	0.769367	-4.39449
ENSG00000146425	protein_coding	DYNLT1	6	-0.39548	5.88381	-1.73381	0.0892008	0.769367	-4.50498
ENSG00000106290	protein_coding	TAF6	7	-0.139314	4.80408	-1.73367	0.0892249	0.769367	-4.48268
ENSG00000170396	protein_coding	ZNF804A	2	0.422844	1.21419	1.7334	0.0892738	0.769367	-4.16851
ENSG00000135974	protein_coding	C2orf49	2	0.15786	4.50643	1.73339	0.0892761	0.769367	-4.46316
ENSG00000203880	protein_coding	PCMTD2	20	0.230341	4.98907	1.73256	0.0894245	0.769367	-4.4895
ENSG00000196227	protein_coding	FAM217B	20	0.161288	5.17774	1.73248	0.0894383	0.769367	-4.50493
ENSG00000164284	protein_coding	GRPEL2	5	0.215406	4.20597	1.73234	0.0894632	0.769367	-4.4394
ENSG00000142733	protein_coding	MAP3K6	1	-0.403501	3.0482	-1.73218	0.0894923	0.769367	-4.33312
ENSG00000211875	TR_J_gene	TRAJ14	14	0.423648	1.56103	1.73173	0.0895727	0.769367	-4.18739
ENSG00000265241	protein_coding	RBM8A	1	0.169353	6.07622	1.73155	0.0896055	0.769367	-4.51266
ENSG00000169884	protein_coding	WNT10B	12	0.485208	1.50118	1.73144	0.0896246	0.769367	-4.1742
ENSG00000198081	protein_coding	ZBTB14	18	0.189549	4.58366	1.73126	0.0896578	0.769367	-4.47335
ENSG00000276334	lncRNA	AL133243.2	2	0.187848	2.55976	1.73109	0.0896882	0.769367	-4.27091
ENSG00000116251	protein_coding	RPL22	1	0.264297	4.6551	1.72978	0.0899252	0.769367	-4.47365
ENSG00000278972	TEC	AC015920.1	17	0.413071	1.99403	1.72899	0.0900667	0.769367	-4.20882
ENSG00000032742	protein_coding	IFT88	13	0.274908	3.72877	1.72895	0.0900741	0.769367	-4.38611
ENSG00000240065	protein_coding	PSMB9	6	-0.435886	6.64454	-1.72888	0.090086	0.769367	-4.47744
ENSG00000028203	protein_coding	VEZT	12	0.149423	4.90473	1.72793	0.0902593	0.769367	-4.50151
ENSG00000279361	TEC	AC079331.1	17	0.308498	2.5371	1.72742	0.0903508	0.769367	-4.25819
ENSG00000285737	lncRNA	LINC02680	10	0.435994	2.60798	1.72739	0.0903561	0.769367	-4.2534
ENSG00000213593	protein_coding	TMX2	11	-0.147544	4.09377	-1.7272	0.0903902	0.769367	-4.44874
ENSG00000010256	protein_coding	UQCRC1	3	-0.191448	5.94044	-1.72718	0.0903944	0.769367	-4.52151
ENSG00000197948	protein_coding	FCHSD1	5	-0.154288	5.97235	-1.7271	0.090409	0.769367	-4.52137
ENSG00000271856	lncRNA	LINC01215	3	0.349523	3.65021	1.727	0.0904271	0.769367	-4.37545
ENSG00000130684	protein_coding	ZNF337	20	0.214017	4.70534	1.72676	0.0904697	0.769367	-4.48934
ENSG00000156232	protein_coding	WHAMM	15	-0.155195	5.49278	-1.72643	0.0905301	0.769367	-4.5246
ENSG00000221025	miRNA	MIR1250	17	0.664139	1.36654	1.72632	0.0905494	0.769367	-4.17554
ENSG00000139537	protein_coding	CCDC65	12	0.485529	1.46501	1.72627	0.0905595	0.769367	-4.19755
ENSG00000116977	protein_coding	LGALS8	1	-0.222078	6.46349	-1.72621	0.0905706	0.769367	-4.49681
ENSG00000174456	protein_coding	C12orf76	12	-0.245122	3.82759	-1.72616	0.0905787	0.769367	-4.414
ENSG00000177688	protein_coding	SUMO4	6	0.33322	2.88297	1.72601	0.0906058	0.769367	-4.31853
ENSG00000166831	protein_coding	RBPMS2	15	-0.87591	0.917191	-1.72572	0.0906585	0.769367	-4.17095
ENSG00000139899	protein_coding	CBLN3	14	-0.539542	1.39514	-1.72565	0.090672	0.769367	-4.18917
ENSG00000189423	transcribed_unprocessed_pseudogene	USP32P3	17	0.427618	1.839	1.72554	0.0906925	0.769367	-4.20909
ENSG00000177697	protein_coding	CD151	11	-0.686633	4.72546	-1.72532	0.0907323	0.769367	-4.47872
ENSG00000131779	protein_coding	PEX11B	1	-0.160381	3.65356	-1.72437	0.0909045	0.770028	-4.39345
ENSG00000100056	protein_coding	ESS2	22	-0.145444	4.77979	-1.72423	0.0909308	0.770028	-4.49577
ENSG00000113318	protein_coding	MSH3	5	0.205693	5.02598	1.72394	0.090982	0.770028	-4.50989
ENSG00000126247	protein_coding	CAPNS1	19	-0.21995	6.79053	-1.72301	0.0911524	0.770865	-4.48742
ENSG00000175106	protein_coding	TVP23C	17	0.266909	3.8103	1.72267	0.0912144	0.770865	-4.39912
ENSG00000149100	protein_coding	EIF3M	11	0.199859	5.703	1.72229	0.091284	0.770865	-4.53195
ENSG00000149418	protein_coding	ST14	11	-0.3998	4.2615	-1.72163	0.0914046	0.770865	-4.47331
ENSG00000196814	protein_coding	MVB12B	9	-0.337445	4.43553	-1.72158	0.091413	0.770865	-4.4801
ENSG00000165516	protein_coding	KLHDC2	14	0.168502	5.26232	1.72152	0.0914246	0.770865	-4.52014
ENSG00000203814	protein_coding	HIST2H2BF	1	-0.379904	6.1766	-1.7207	0.0915741	0.771085	-4.51846
ENSG00000112715	protein_coding	VEGFA	6	-0.309582	4.38405	-1.72053	0.091606	0.771085	-4.47705
ENSG00000211788	TR_V_gene	TRAV13-1	14	0.501541	1.47891	1.72044	0.0916226	0.771085	-4.19325
ENSG00000157538	protein_coding	VPS26C	21	-0.116334	6.27325	-1.71973	0.0917519	0.771691	-4.52312
ENSG00000162614	protein_coding	NEXN	1	-0.488285	1.78479	-1.71914	0.0918604	0.771717	-4.27535
ENSG00000268170	lncRNA	AC073342.2	7	1.00287	1.63529	1.71776	0.0921147	0.771717	-4.18838
ENSG00000128438	transcribed_unprocessed_pseudogene	TBC1D27P	17	0.950075	1.05826	1.71769	0.0921266	0.771717	-4.18032
ENSG00000220848	transcribed_processed_pseudogene	RPS18P9	6	0.240864	2.21991	1.71766	0.0921332	0.771717	-4.24113
ENSG00000198105	protein_coding	ZNF248	10	0.272582	3.56928	1.71749	0.0921635	0.771717	-4.39084
ENSG00000146540	protein_coding	C7orf50	7	-0.245266	5.02413	-1.71722	0.0922137	0.771717	-4.53038
ENSG00000125735	protein_coding	TNFSF14	19	0.325783	6.13324	1.7171	0.0922361	0.771717	-4.53545
ENSG00000167523	protein_coding	SPATA33	16	-0.213625	2.27935	-1.71704	0.0922465	0.771717	-4.27005
ENSG00000188342	protein_coding	GTF2F2	13	0.172156	4.23351	1.71687	0.0922783	0.771717	-4.46407
ENSG00000227398	lncRNA	KIF9-AS1	3	-0.21229	2.39888	-1.7166	0.0923285	0.771717	-4.26535
ENSG00000143624	protein_coding	INTS3	1	-0.222956	5.78119	-1.71583	0.0924696	0.771763	-4.54162
ENSG00000105612	protein_coding	DNASE2	19	-0.254028	4.81	-1.71582	0.0924723	0.771763	-4.51739
ENSG00000151176	protein_coding	PLBD2	12	-0.227911	4.99446	-1.71563	0.092506	0.771763	-4.52514
ENSG00000197535	protein_coding	MYO5A	15	0.15887	7.39819	1.71516	0.0925944	0.771938	-4.47027
ENSG00000196628	protein_coding	TCF4	18	-0.33259	5.24244	-1.71457	0.0927023	0.771938	-4.53957
ENSG00000074603	protein_coding	DPP8	15	0.108798	6.7309	1.71409	0.0927922	0.771938	-4.50944
ENSG00000011021	protein_coding	CLCN6	1	-0.205917	4.98255	-1.71385	0.0928358	0.771938	-4.52544
ENSG00000124193	protein_coding	SRSF6	20	0.148881	6.17962	1.71377	0.092851	0.771938	-4.53537
ENSG00000085491	protein_coding	SLC25A24	1	-0.342684	3.88557	-1.71366	0.0928712	0.771938	-4.45577
ENSG00000188878	protein_coding	FBF1	17	-0.259065	2.44319	-1.71289	0.0930141	0.772357	-4.28556
ENSG00000088992	protein_coding	TESC	12	0.63205	6.60019	1.71204	0.0931725	0.772357	-4.53788
ENSG00000170571	protein_coding	EMB	5	0.201213	7.4681	1.7119	0.0931985	0.772357	-4.4617
ENSG00000180530	protein_coding	NRIP1	21	-0.263471	5.43028	-1.71167	0.0932403	0.772357	-4.54767
ENSG00000086065	protein_coding	CHMP5	9	-0.539522	5.13571	-1.71166	0.0932416	0.772357	-4.54498
ENSG00000178573	protein_coding	MAF	16	-0.266983	5.77337	-1.71125	0.0933178	0.772357	-4.54763
ENSG00000198598	protein_coding	MMP17	12	-0.382196	3.53918	-1.71042	0.0934736	0.772357	-4.41809
ENSG00000108387	protein_coding	SEPTIN4	17	-1.14478	1.83481	-1.71029	0.093498	0.772357	-4.27171
ENSG00000159131	protein_coding	GART	21	-0.19946	5.12615	-1.71014	0.0935242	0.772357	-4.54244
ENSG00000133195	protein_coding	SLC39A11	17	-0.230082	4.83154	-1.71007	0.093538	0.772357	-4.53021
ENSG00000185220	protein_coding	PGBD2	1	0.147336	3.5156	1.70999	0.093553	0.772357	-4.3853
ENSG00000101040	protein_coding	ZMYND8	20	-0.120246	6.7518	-1.70937	0.0936684	0.772836	-4.50849
ENSG00000072849	protein_coding	DERL2	17	0.118674	4.93415	1.70861	0.09381	0.77353	-4.53009
ENSG00000239713	protein_coding	APOBEC3G	22	-0.310902	6.04667	-1.708	0.0939247	0.774001	-4.53506
ENSG00000242247	protein_coding	ARFGAP3	22	0.160889	5.22651	1.70761	0.0939979	0.774131	-4.54138
ENSG00000105492	protein_coding	SIGLEC6	19	0.500674	1.48367	1.70619	0.0942643	0.775253	-4.20984
ENSG00000116396	protein_coding	KCNC4	1	0.305911	4.4566	1.70593	0.0943121	0.775253	-4.48796
ENSG00000155629	protein_coding	PIK3AP1	10	-0.525964	8.17235	-1.70572	0.0943525	0.775253	-4.40316
ENSG00000211881	TR_J_pseudogene	TRAJ8	14	0.435779	1.79452	1.70565	0.0943646	0.775253	-4.23528
ENSG00000103174	protein_coding	NAGPA	16	-0.209682	4.23112	-1.70494	0.0944976	0.775872	-4.48405
ENSG00000117906	protein_coding	RCN2	15	0.244508	3.91281	1.70409	0.0946579	0.776714	-4.45471
ENSG00000204856	protein_coding	FAM216A	12	0.266812	2.4636	1.70359	0.0947528	0.777019	-4.28655
ENSG00000272419	transcribed_unprocessed_pseudogene	LINC01145	1	-0.194975	5.99895	-1.70309	0.0948469	0.777317	-4.55823
ENSG00000196358	protein_coding	NTNG2	9	-0.612348	7.01994	-1.70184	0.0950832	0.777628	-4.47049
ENSG00000184678	protein_coding	HIST2H2BE	1	-0.347965	6.76014	-1.70167	0.0951142	0.777628	-4.51259
ENSG00000267767	lncRNA	LINC01801	19	0.497719	1.87588	1.70148	0.0951494	0.777628	-4.24391
ENSG00000067113	protein_coding	PLPP1	5	0.385209	1.93563	1.70128	0.0951884	0.777628	-4.24315
ENSG00000151092	protein_coding	NGLY1	3	0.117436	5.9434	1.70095	0.0952508	0.777628	-4.56295
ENSG00000134490	protein_coding	TMEM241	18	-0.337579	2.54097	-1.70037	0.0953594	0.777628	-4.31873
ENSG00000162688	protein_coding	AGL	1	0.191119	4.97153	1.69986	0.0954563	0.777628	-4.54369
ENSG00000164509	protein_coding	IL31RA	5	-0.794144	0.592004	-1.69985	0.0954581	0.777628	-4.19824
ENSG00000181744	protein_coding	DIPK2A	3	-0.200854	5.62035	-1.69923	0.0955762	0.777628	-4.56659
ENSG00000143067	protein_coding	ZNF697	1	0.434652	3.14851	1.69895	0.0956291	0.777628	-4.34451
ENSG00000137760	protein_coding	ALKBH8	11	0.228208	3.34641	1.69886	0.0956462	0.777628	-4.40694
ENSG00000272054	lncRNA	AC007390.2	2	0.385518	1.28823	1.69807	0.0957962	0.777628	-4.21621
ENSG00000106772	protein_coding	PRUNE2	9	-1.21557	0.953694	-1.69806	0.0957984	0.777628	-4.2001
ENSG00000109790	protein_coding	KLHL5	4	0.273469	5.40735	1.69789	0.0958309	0.777628	-4.564
ENSG00000181026	protein_coding	AEN	15	-0.213542	4.60693	-1.69782	0.0958448	0.777628	-4.53707
ENSG00000096063	protein_coding	SRPK1	6	0.360117	6.63774	1.69772	0.0958638	0.777628	-4.54871
ENSG00000197136	protein_coding	PCNX3	11	-0.158594	6.81421	-1.69768	0.0958706	0.777628	-4.52777
ENSG00000121579	protein_coding	NAA50	3	0.199858	6.33373	1.69736	0.0959307	0.777628	-4.55828
ENSG00000174607	protein_coding	UGT8	4	0.660296	0.813413	1.69701	0.0959987	0.777628	-4.2021
ENSG00000253729	protein_coding	PRKDC	8	0.20472	8.00294	1.69679	0.0960405	0.777628	-4.4648
ENSG00000174851	protein_coding	YIF1A	11	-0.223534	3.88122	-1.69601	0.096189	0.778196	-4.46298
ENSG00000149182	protein_coding	ARFGAP2	11	-0.105698	6.58709	-1.69581	0.0962264	0.778196	-4.54588
ENSG00000020426	protein_coding	MNAT1	14	0.34933	2.79868	1.69534	0.0963162	0.778367	-4.34779
ENSG00000145592	protein_coding	RPL37	5	0.368328	6.5224	1.69429	0.0965166	0.778367	-4.54498
ENSG00000113391	protein_coding	FAM172A	5	0.170581	5.13799	1.6941	0.0965538	0.778367	-4.56487
ENSG00000185869	protein_coding	ZNF829	19	0.290478	2.18321	1.6936	0.096649	0.778367	-4.29549
ENSG00000171148	protein_coding	TADA3	3	-0.181177	6.26554	-1.69313	0.0967389	0.778367	-4.56002
ENSG00000068903	protein_coding	SIRT2	19	-0.170131	4.61313	-1.69283	0.0967965	0.778367	-4.52922
ENSG00000273899	protein_coding	NOL12	22	-0.242774	3.21139	-1.69202	0.096953	0.778367	-4.3835
ENSG00000109756	protein_coding	RAPGEF2	4	0.312639	7.26515	1.69173	0.0970086	0.778367	-4.52788
ENSG00000117000	protein_coding	RLF	1	0.202621	5.69886	1.69135	0.097081	0.778367	-4.57898
ENSG00000257242	lncRNA	LINC01619	12	0.299154	2.97713	1.69135	0.0970818	0.778367	-4.35649
ENSG00000174243	protein_coding	DDX23	12	-0.109287	6.35007	-1.69095	0.0971577	0.778367	-4.56181
ENSG00000177599	protein_coding	ZNF491	19	0.33984	1.34003	1.69066	0.0972138	0.778367	-4.22486
ENSG00000110665	protein_coding	C11orf21	11	-0.187819	7.24574	-1.69059	0.0972264	0.778367	-4.50266
ENSG00000279356	TEC	AC007610.4	16	-0.281897	1.53094	-1.69043	0.097257	0.778367	-4.23559
ENSG00000163251	protein_coding	FZD5	2	-0.644899	2.74912	-1.69026	0.0972898	0.778367	-4.32941
ENSG00000080845	protein_coding	DLGAP4	20	-0.177712	5.73857	-1.68963	0.0974116	0.778367	-4.58133
ENSG00000101363	protein_coding	MANBAL	20	-0.193083	3.91133	-1.68937	0.0974625	0.778367	-4.46334
ENSG00000180758	protein_coding	GPR157	1	0.40832	3.1089	1.68936	0.0974638	0.778367	-4.34369
ENSG00000285994	lncRNA	AL731559.1	10	0.398129	4.57592	1.68929	0.0974772	0.778367	-4.48483
ENSG00000211870	TR_J_gene	TRAJ19	14	0.413359	2.44087	1.68833	0.0976626	0.778367	-4.30438
ENSG00000152443	protein_coding	ZNF776	19	0.209366	4.87336	1.68733	0.0978552	0.778367	-4.55071
ENSG00000211667	IG_V_gene	IGLV3-12	22	-2.11967	0.179595	-1.68716	0.0978887	0.778367	-4.26781
ENSG00000204628	protein_coding	RACK1	5	0.203771	8.7045	1.68704	0.097912	0.778367	-4.42099
ENSG00000183513	protein_coding	COA5	2	0.150199	4.40845	1.68699	0.0979224	0.778367	-4.52258
ENSG00000233452	lncRNA	STXBP5-AS1	6	0.266628	2.3448	1.68637	0.0980409	0.778367	-4.30605
ENSG00000125510	protein_coding	OPRL1	20	-0.310839	3.66165	-1.68625	0.0980657	0.778367	-4.45585
ENSG00000136436	protein_coding	CALCOCO2	17	-0.234213	6.73527	-1.68611	0.0980926	0.778367	-4.54902
ENSG00000100911	protein_coding	PSME2	14	-0.41629	4.96577	-1.68595	0.0981238	0.778367	-4.58063
ENSG00000140350	protein_coding	ANP32A	15	0.176956	7.14207	1.6856	0.0981914	0.778367	-4.53582
ENSG00000263874	protein_coding	LINC00672	17	0.350775	2.29658	1.68532	0.0982461	0.778367	-4.29103
ENSG00000102898	protein_coding	NUTF2	16	-0.20908	4.86649	-1.68467	0.0983714	0.778367	-4.56185
ENSG00000236194	lncRNA	AC099811.1	17	0.305577	4.53443	1.68456	0.0983923	0.778367	-4.52396
ENSG00000145936	protein_coding	KCNMB1	5	-0.491841	2.46107	-1.68442	0.0984193	0.778367	-4.33575
ENSG00000087095	protein_coding	NLK	17	-0.156165	5.24815	-1.68412	0.0984791	0.778367	-4.58125
ENSG00000144713	protein_coding	RPL32	3	0.36091	7.72663	1.68393	0.0985144	0.778367	-4.48255
ENSG00000234171	lncRNA	RNASEH1-AS1	2	0.236742	2.59893	1.68392	0.0985164	0.778367	-4.33325
ENSG00000169733	protein_coding	RFNG	17	-0.172021	4.3394	-1.68391	0.0985194	0.778367	-4.50993
ENSG00000234773	transcribed_unprocessed_pseudogene	AC012618.3	19	-0.254725	2.02847	-1.68363	0.098573	0.778367	-4.27668
ENSG00000157637	protein_coding	SLC38A10	17	-0.186502	7.40961	-1.68357	0.0985859	0.778367	-4.51003
ENSG00000204516	protein_coding	MICB	6	-0.586324	3.11206	-1.6834	0.0986175	0.778367	-4.41066
ENSG00000163565	protein_coding	IFI16	1	-0.457611	7.82812	-1.6834	0.0986189	0.778367	-4.44387
ENSG00000198146	protein_coding	ZNF770	15	0.151601	5.84002	1.68289	0.0987178	0.778691	-4.59083
ENSG00000140807	protein_coding	NKD1	16	-0.421324	2.44078	-1.68234	0.0988248	0.779078	-4.33938
ENSG00000196110	protein_coding	ZNF699	19	0.126369	3.97166	1.68203	0.0988863	0.779091	-4.49346
ENSG00000104408	protein_coding	EIF3E	8	0.313535	6.42546	1.68134	0.0990191	0.779091	-4.56886
ENSG00000162783	protein_coding	IER5	1	-0.316211	5.87581	-1.68115	0.0990571	0.779091	-4.58611
ENSG00000197619	protein_coding	ZNF615	19	0.23217	3.26024	1.68086	0.0991137	0.779091	-4.41053
ENSG00000225492	transcribed_unprocessed_pseudogene	GBP1P1	1	-1.42437	0.812286	-1.68085	0.0991159	0.779091	-4.25542
ENSG00000238045	lncRNA	AC009133.1	16	-0.318704	1.78535	-1.68029	0.0992251	0.779195	-4.28192
ENSG00000131149	protein_coding	GSE1	16	-0.198984	6.8286	-1.67996	0.09929	0.779195	-4.55276
ENSG00000105669	protein_coding	COPE	19	-0.134193	5.57089	-1.67922	0.0994352	0.779195	-4.59562
ENSG00000175224	protein_coding	ATG13	11	-0.121027	6.53478	-1.67921	0.0994366	0.779195	-4.57587
ENSG00000272529	lncRNA	AC090948.3	3	0.393877	2.34955	1.67913	0.0994517	0.779195	-4.32738
ENSG00000253590	IG_V_pseudogene	IGLV3-13	22	-1.48951	0.553771	-1.67855	0.0995668	0.779195	-4.23476
ENSG00000187231	protein_coding	SESTD1	2	-0.349667	5.49886	-1.67828	0.0996194	0.779195	-4.59705
ENSG00000251194	lncRNA	AL133330.1	11	0.300313	3.20844	1.67772	0.0997285	0.779195	-4.39933
ENSG00000076662	protein_coding	ICAM3	19	0.322086	8.79682	1.67715	0.0998404	0.779195	-4.45108
ENSG00000176160	protein_coding	HSF5	17	0.337858	1.83615	1.67683	0.0999042	0.779195	-4.27532
ENSG00000213983	protein_coding	AP1G2	14	-0.174405	6.62219	-1.67679	0.0999113	0.779195	-4.56505
ENSG00000189362	protein_coding	NEMP2	2	0.217043	4.1804	1.67669	0.099931	0.779195	-4.51749
ENSG00000100030	protein_coding	MAPK1	22	0.178662	8.41381	1.67655	0.0999596	0.779195	-4.46324
ENSG00000083520	protein_coding	DIS3	13	0.14088	5.79292	1.67639	0.0999901	0.779195	-4.60086
ENSG00000138032	protein_coding	PPM1B	2	0.211904	5.16186	1.67635	0.0999978	0.779195	-4.58925
ENSG00000240230	protein_coding	COX19	7	0.152155	5.55	1.67544	0.100177	0.77991	-4.59941
ENSG00000127838	protein_coding	PNKD	2	-0.29586	5.06396	-1.67503	0.100259	0.77991	-4.5908
ENSG00000273192	lncRNA	AL671710.1	22	0.322457	1.56992	1.67451	0.100362	0.77991	-4.24989
ENSG00000117308	protein_coding	GALE	1	-0.201248	2.46623	-1.67444	0.100374	0.77991	-4.35129
ENSG00000052126	protein_coding	PLEKHA5	12	0.364059	2.63713	1.67397	0.100467	0.77991	-4.37508
ENSG00000214413	protein_coding	BBIP1	10	0.175775	5.43291	1.67389	0.100484	0.77991	-4.59968
ENSG00000226950	lncRNA	DANCR	4	0.325418	2.35266	1.67383	0.100495	0.77991	-4.3222
ENSG00000141522	protein_coding	ARHGDIA	17	-0.189893	7.56236	-1.67276	0.100707	0.780043	-4.51027
ENSG00000225217	unprocessed_pseudogene	HSPA7	1	-0.549795	5.60207	-1.67179	0.1009	0.780043	-4.60427
ENSG00000147443	protein_coding	DOK2	8	-0.20324	6.80624	-1.67147	0.100964	0.780043	-4.55908
ENSG00000224614	lncRNA	TNK2-AS1	3	-0.456471	2.64235	-1.67143	0.100972	0.780043	-4.37833
ENSG00000151150	protein_coding	ANK3	10	0.461858	5.72492	1.6714	0.100978	0.780043	-4.60717
ENSG00000226742	protein_coding	HSBP1L1	18	0.37959	1.87175	1.67135	0.100988	0.780043	-4.28675
ENSG00000154188	protein_coding	ANGPT1	8	0.877453	2.23224	1.67111	0.101035	0.780043	-4.27331
ENSG00000143390	protein_coding	RFX5	1	-0.204726	5.67388	-1.67105	0.101046	0.780043	-4.60883
ENSG00000165097	protein_coding	KDM1B	6	-0.31768	6.20775	-1.67076	0.101104	0.780043	-4.59249
ENSG00000145685	protein_coding	LHFPL2	5	-0.541094	4.63206	-1.66955	0.101345	0.780043	-4.57529
ENSG00000168259	protein_coding	DNAJC7	17	-0.105494	5.98273	-1.66908	0.101438	0.780043	-4.60804
ENSG00000141540	protein_coding	TTYH2	17	-0.289822	4.95611	-1.66904	0.101447	0.780043	-4.59673
ENSG00000167968	protein_coding	DNASE1L2	16	-0.399671	1.22264	-1.66896	0.101462	0.780043	-4.23948
ENSG00000092330	protein_coding	TINF2	14	-0.166485	4.37319	-1.66788	0.101679	0.780043	-4.55034
ENSG00000197483	protein_coding	ZNF628	19	-0.17803	3.54715	-1.66776	0.101701	0.780043	-4.45134
ENSG00000187904	lncRNA	AC097382.1	4	0.490546	1.84482	1.66693	0.101867	0.780043	-4.26373
ENSG00000143952	protein_coding	VPS54	2	0.168006	4.90587	1.66655	0.101944	0.780043	-4.59342
ENSG00000198231	protein_coding	DDX42	17	0.0956977	6.40475	1.66645	0.101964	0.780043	-4.59824
ENSG00000134644	protein_coding	PUM1	1	-0.109544	7.06815	-1.66623	0.102008	0.780043	-4.55453
ENSG00000138442	protein_coding	WDR12	2	0.177073	3.59003	1.66585	0.102083	0.780043	-4.47322
ENSG00000143947	protein_coding	RPS27A	2	0.524273	6.717	1.66571	0.102113	0.780043	-4.57632
ENSG00000153936	protein_coding	HS2ST1	1	0.175355	4.28475	1.66554	0.102145	0.780043	-4.53524
ENSG00000072415	protein_coding	MPP5	14	0.181184	3.58524	1.66554	0.102147	0.780043	-4.46454
ENSG00000247828	lncRNA	TMEM161B-AS1	5	0.233509	6.29024	1.66515	0.102225	0.780043	-4.60283
ENSG00000230438	lncRNA	SERPINB9P1	6	-0.456141	4.17225	-1.66513	0.102228	0.780043	-4.53869
ENSG00000271383	protein_coding	NBPF19	1	-0.294447	1.81341	-1.66435	0.102385	0.780043	-4.29465
ENSG00000107736	protein_coding	CDH23	10	-0.40023	6.61377	-1.66433	0.102389	0.780043	-4.57802
ENSG00000127995	protein_coding	CASD1	7	0.253881	4.9263	1.66418	0.102419	0.780043	-4.59728
ENSG00000111716	protein_coding	LDHB	12	0.375549	2.29815	1.66381	0.102492	0.780043	-4.32861
ENSG00000122550	protein_coding	KLHL7	7	0.154177	4.13762	1.66335	0.102586	0.780043	-4.53178
ENSG00000244038	protein_coding	DDOST	1	-0.172921	6.04069	-1.66324	0.102607	0.780043	-4.61467
ENSG00000063176	protein_coding	SPHK2	19	-0.164235	4.385	-1.66307	0.102642	0.780043	-4.55522
ENSG00000239305	protein_coding	RNF103	2	0.169339	5.32654	1.66282	0.102693	0.780043	-4.60986
ENSG00000129467	protein_coding	ADCY4	14	-0.449705	1.9234	-1.66282	0.102693	0.780043	-4.31142
ENSG00000237489	protein_coding	C10orf143	10	0.252955	2.36045	1.66208	0.102841	0.780043	-4.33993
ENSG00000118513	protein_coding	MYB	6	0.229417	3.07247	1.66202	0.102853	0.780043	-4.42297
ENSG00000251600	lncRNA	AC107223.1	4	0.523489	1.85948	1.66181	0.102896	0.780043	-4.29613
ENSG00000183604	transcribed_unprocessed_pseudogene	SMG1P5	16	0.413571	5.8214	1.66153	0.102952	0.780043	-4.6222
ENSG00000099860	protein_coding	GADD45B	19	-0.402765	5.68672	-1.66144	0.102969	0.780043	-4.62029
ENSG00000171984	protein_coding	SHLD1	20	0.226798	2.97371	1.66104	0.103052	0.780043	-4.40415
ENSG00000179914	protein_coding	ITLN1	1	1.34176	0.905895	1.6609	0.10308	0.780043	-4.23996
ENSG00000150403	protein_coding	TMCO3	13	0.208423	5.79323	1.66081	0.103097	0.780043	-4.62323
ENSG00000119392	protein_coding	GLE1	9	-0.144368	5.64795	-1.66077	0.103105	0.780043	-4.62448
ENSG00000127663	protein_coding	KDM4B	19	0.260476	8.34839	1.6607	0.103118	0.780043	-4.50218
ENSG00000115808	protein_coding	STRN	2	0.175686	6.43063	1.66069	0.103121	0.780043	-4.60614
ENSG00000120690	protein_coding	ELF1	13	-0.255615	7.79809	-1.65936	0.103391	0.781251	-4.50014
ENSG00000163870	protein_coding	TPRA1	3	-0.156574	4.64246	-1.65933	0.103397	0.781251	-4.58187
ENSG00000108587	protein_coding	GOSR1	17	-0.0837569	5.9175	-1.65903	0.103457	0.781272	-4.62498
ENSG00000166275	protein_coding	BORCS7	10	0.300117	2.69116	1.65773	0.103721	0.782655	-4.39642
ENSG00000129465	protein_coding	RIPK3	14	-0.258966	3.3288	-1.65754	0.103759	0.782655	-4.47507
ENSG00000064651	protein_coding	SLC12A2	5	0.26121	4.34894	1.65701	0.103867	0.782655	-4.55846
ENSG00000171720	protein_coding	HDAC3	5	-0.111931	5.17819	-1.65698	0.103873	0.782655	-4.61653
ENSG00000083896	protein_coding	YTHDC1	4	0.148898	5.66788	1.6566	0.10395	0.782798	-4.63063
ENSG00000168028	protein_coding	RPSA	3	0.310079	7.96141	1.65599	0.104075	0.783296	-4.50996
ENSG00000172878	protein_coding	METAP1D	2	0.328877	2.35158	1.65506	0.104264	0.784234	-4.34074
ENSG00000114127	protein_coding	XRN1	3	-0.380234	8.10073	-1.6548	0.104316	0.784234	-4.48507
ENSG00000166405	protein_coding	RIC3	11	0.341961	3.80373	1.65423	0.104433	0.784672	-4.50346
ENSG00000168883	protein_coding	USP39	2	-0.108948	5.43773	-1.6538	0.104521	0.784839	-4.63106
ENSG00000116237	protein_coding	ICMT	1	-0.194695	4.66057	-1.65327	0.104628	0.784839	-4.59759
ENSG00000165271	protein_coding	NOL6	9	-0.196669	5.06394	-1.65321	0.104641	0.784839	-4.62232
ENSG00000107882	protein_coding	SUFU	10	-0.156501	5.04642	-1.65271	0.104744	0.784839	-4.62044
ENSG00000148356	protein_coding	LRSAM1	9	-0.14446	5.3134	-1.65237	0.104813	0.784839	-4.62929
ENSG00000080986	protein_coding	NDC80	18	-0.519524	2.08785	-1.65235	0.104817	0.784839	-4.37344
ENSG00000250138	unprocessed_pseudogene	AC139495.3	5	-1.15106	3.61039	-1.65212	0.104863	0.784839	-4.54874
ENSG00000141127	protein_coding	PRPSAP2	17	0.148105	4.8559	1.65179	0.104931	0.784913	-4.60646
ENSG00000120616	protein_coding	EPC1	10	0.0973895	6.92919	1.64999	0.1053	0.785376	-4.59083
ENSG00000176659	lncRNA	C20orf197	20	0.269192	3.25514	1.64979	0.105343	0.785376	-4.44581
ENSG00000168439	protein_coding	STIP1	11	-0.215229	5.48595	-1.64967	0.105366	0.785376	-4.63915
ENSG00000110315	protein_coding	RNF141	11	0.379333	6.30422	1.64942	0.105418	0.785376	-4.63186
ENSG00000120899	protein_coding	PTK2B	8	-0.228337	8.9665	-1.64939	0.105425	0.785376	-4.45046
ENSG00000163584	protein_coding	RPL22L1	3	0.379366	1.82971	1.64931	0.105441	0.785376	-4.32849
ENSG00000164543	protein_coding	STK17A	7	0.195111	6.84348	1.64898	0.105509	0.785376	-4.60268
ENSG00000151923	protein_coding	TIAL1	10	0.105468	6.62244	1.64892	0.105521	0.785376	-4.61141
ENSG00000211863	TR_J_gene	TRAJ26	14	0.38427	2.13823	1.64868	0.105569	0.785376	-4.32789
ENSG00000164654	protein_coding	MIOS	7	0.176513	4.7722	1.64865	0.105577	0.785376	-4.61508
ENSG00000172046	protein_coding	USP19	3	-0.169894	6.7541	-1.64728	0.105859	0.786341	-4.60916
ENSG00000164603	protein_coding	BMT2	7	0.229655	4.63894	1.64712	0.105891	0.786341	-4.59693
ENSG00000168899	protein_coding	VAMP5	2	-0.619573	4.01675	-1.64648	0.106023	0.786341	-4.56633
ENSG00000070476	protein_coding	ZXDC	3	0.148194	6.92034	1.64606	0.10611	0.786341	-4.60351
ENSG00000155393	protein_coding	HEATR3	16	-0.184398	4.69166	-1.64596	0.106132	0.786341	-4.60729
ENSG00000186205	protein_coding	MARC1	1	0.57477	4.73519	1.64592	0.10614	0.786341	-4.58048
ENSG00000008988	protein_coding	RPS20	8	0.458517	6.86313	1.64589	0.106146	0.786341	-4.59429
ENSG00000211877	TR_J_gene	TRAJ12	14	0.365402	2.59473	1.64575	0.106174	0.786341	-4.3774
ENSG00000226380	lncRNA	AC016831.1	7	0.287731	4.96594	1.64532	0.106264	0.786576	-4.60235
ENSG00000287091	lncRNA	AC009961.4	2	0.346748	2.68777	1.64499	0.106332	0.786646	-4.37946
ENSG00000182141	protein_coding	ZNF708	19	0.254635	5.00504	1.64441	0.106452	0.786662	-4.63014
ENSG00000273253	lncRNA	AL022328.4	22	0.302451	3.01668	1.64418	0.1065	0.786662	-4.42377
ENSG00000164010	protein_coding	ERMAP	1	-0.315	4.67315	-1.64413	0.10651	0.786662	-4.61076
ENSG00000211694	TR_V_gene	TRGV10	7	0.476004	1.60187	1.64339	0.106663	0.787093	-4.3129
ENSG00000132694	protein_coding	ARHGEF11	1	-0.389314	6.89376	-1.64278	0.10679	0.787093	-4.59121
ENSG00000138085	protein_coding	ATRAID	2	-0.143123	4.58037	-1.64274	0.106798	0.787093	-4.60307
ENSG00000068724	protein_coding	TTC7A	2	-0.2233	6.85482	-1.64272	0.106802	0.787093	-4.60444
ENSG00000204681	protein_coding	GABBR1	6	-0.405173	4.44245	-1.64229	0.106893	0.787182	-4.58743
ENSG00000091140	protein_coding	DLD	7	0.172842	5.42541	1.6421	0.106931	0.787182	-4.65028
ENSG00000280604	lncRNA	AJ239328.1	21	0.504862	1.05141	1.64147	0.107063	0.787723	-4.26042
ENSG00000159176	protein_coding	CSRP1	1	-0.169156	5.29533	-1.64093	0.107176	0.78807	-4.64797
ENSG00000166326	protein_coding	TRIM44	11	-0.131855	6.54905	-1.64068	0.107227	0.78807	-4.62249
ENSG00000170385	protein_coding	SLC30A1	1	-0.216859	5.69344	-1.63997	0.107376	0.788731	-4.65369
ENSG00000130717	protein_coding	UCK1	9	-0.116424	4.29225	-1.63906	0.107564	0.789686	-4.57152
ENSG00000118007	protein_coding	STAG1	3	0.18224	6.46783	1.63858	0.107665	0.789993	-4.63587
ENSG00000160877	protein_coding	NACC1	19	-0.194046	5.71966	-1.63766	0.107858	0.790873	-4.65805
ENSG00000116786	protein_coding	PLEKHM2	1	-0.17084	6.45748	-1.63745	0.107902	0.790873	-4.63379
ENSG00000224707	lncRNA	E2F3-IT1	6	0.274377	1.96766	1.63563	0.108284	0.791667	-4.33198
ENSG00000148153	protein_coding	INIP	9	-0.108165	4.66546	-1.63549	0.108313	0.791667	-4.61984
ENSG00000148296	protein_coding	SURF6	9	-0.215329	2.58445	-1.63541	0.108331	0.791667	-4.38879
ENSG00000246985	lncRNA	SOCS2-AS1	12	-0.343996	1.53403	-1.63407	0.108614	0.791667	-4.31265
ENSG00000233927	protein_coding	RPS28	19	0.209108	8.06422	1.6339	0.108649	0.791667	-4.53985
ENSG00000117479	protein_coding	SLC19A2	1	0.209636	2.43612	1.63383	0.108663	0.791667	-4.38505
ENSG00000279088	TEC	AC022400.6	10	0.270873	1.74743	1.63359	0.108715	0.791667	-4.31736
ENSG00000106069	protein_coding	CHN2	7	-0.356491	3.65269	-1.63356	0.10872	0.791667	-4.51339
ENSG00000177000	protein_coding	MTHFR	1	-0.185472	6.41335	-1.63354	0.108723	0.791667	-4.64301
ENSG00000089737	protein_coding	DDX24	14	-0.164054	5.18299	-1.63343	0.108747	0.791667	-4.65779
ENSG00000251179	lncRNA	TMEM92-AS1	17	0.846245	0.841365	1.63343	0.108748	0.791667	-4.26531
ENSG00000166793	protein_coding	YPEL4	11	-0.508755	2.07862	-1.63285	0.10887	0.791667	-4.34349
ENSG00000062598	protein_coding	ELMO2	20	-0.256904	6.02691	-1.63283	0.108875	0.791667	-4.65826
ENSG00000175265	protein_coding	GOLGA8A	15	0.380709	5.65941	1.63228	0.10899	0.791667	-4.66468
ENSG00000111058	protein_coding	ACSS3	12	0.516401	4.64049	1.63182	0.109087	0.791667	-4.60768
ENSG00000215424	lncRNA	MCM3AP-AS1	21	0.417374	2.7513	1.6318	0.109092	0.791667	-4.43864
ENSG00000134452	protein_coding	FBH1	10	-0.111918	6.3842	-1.63165	0.109122	0.791667	-4.65033
ENSG00000162711	protein_coding	NLRP3	1	-0.351766	5.5112	-1.63162	0.109129	0.791667	-4.66571
ENSG00000149930	protein_coding	TAOK2	16	-0.126356	6.26476	-1.63115	0.10923	0.791667	-4.65664
ENSG00000198752	protein_coding	CDC42BPB	14	-0.354057	4.51874	-1.6311	0.109239	0.791667	-4.61284
ENSG00000164241	protein_coding	C5orf63	5	0.359006	2.79387	1.63107	0.109246	0.791667	-4.43027
ENSG00000125746	protein_coding	EML2	19	-0.173463	4.80604	-1.63039	0.10939	0.79172	-4.64365
ENSG00000115758	protein_coding	ODC1	2	0.460059	6.91715	1.63031	0.109407	0.79172	-4.63882
ENSG00000126070	protein_coding	AGO3	1	0.121306	6.80949	1.6302	0.10943	0.79172	-4.63025
ENSG00000118707	protein_coding	TGIF2	20	-0.133098	4.73129	-1.6296	0.109558	0.79201	-4.63588
ENSG00000165178	unprocessed_pseudogene	NCF1C	7	-0.455008	7.45994	-1.62931	0.10962	0.79201	-4.58468
ENSG00000226281	lncRNA	AL031123.1	6	-0.456579	1.86531	-1.62905	0.109675	0.79201	-4.3467
ENSG00000121486	protein_coding	TRMT1L	1	-0.181866	5.24197	-1.62885	0.109718	0.79201	-4.66544
ENSG00000143878	protein_coding	RHOB	2	-0.327292	6.88171	-1.62863	0.109764	0.79201	-4.62063
ENSG00000232587	processed_pseudogene	EEF1A1P3	13	0.156806	4.18389	1.6281	0.109877	0.792396	-4.57791
ENSG00000100294	protein_coding	MCAT	22	0.236799	2.41592	1.62731	0.110043	0.793173	-4.39535
ENSG00000139354	protein_coding	GAS2L3	12	-0.376596	1.41943	-1.62682	0.110149	0.793201	-4.3081
ENSG00000241549	transcribed_unprocessed_pseudogene	GUSBP2	6	0.347921	2.84205	1.62644	0.11023	0.793201	-4.42604
ENSG00000174917	protein_coding	MICOS13	19	-0.206666	2.87573	-1.62573	0.110382	0.793201	-4.45739
ENSG00000107643	protein_coding	MAPK8	10	0.172597	5.2811	1.62563	0.110403	0.793201	-4.66631
ENSG00000182957	protein_coding	SPATA13	13	-0.223154	6.94336	-1.62555	0.110419	0.793201	-4.61273
ENSG00000100427	protein_coding	MLC1	22	-0.443477	4.09253	-1.62528	0.110476	0.793201	-4.59407
ENSG00000117713	protein_coding	ARID1A	1	-0.168114	8.3804	-1.62497	0.110543	0.793201	-4.52624
ENSG00000108592	protein_coding	FTSJ3	17	-0.157671	4.58035	-1.62452	0.11064	0.793201	-4.62785
ENSG00000105855	protein_coding	ITGB8	7	-0.919335	1.40292	-1.62448	0.110649	0.793201	-4.28872
ENSG00000176055	protein_coding	MBLAC2	5	0.267461	3.3774	1.62434	0.110679	0.793201	-4.501
ENSG00000128833	protein_coding	MYO5C	15	0.629044	0.783674	1.62414	0.110721	0.793201	-4.2746
ENSG00000134780	protein_coding	DAGLA	11	-0.399454	2.68123	-1.62388	0.110777	0.793201	-4.4567
ENSG00000277406	transcribed_unprocessed_pseudogene	SEC22B4P	1	0.457772	2.07227	1.62346	0.110867	0.793201	-4.36115
ENSG00000140025	protein_coding	EFCAB11	14	-0.257029	1.50382	-1.62343	0.110872	0.793201	-4.31605
ENSG00000254017	IG_C_pseudogene	IGHEP2	9	-0.459307	2.9394	-1.62255	0.111062	0.79376	-4.46342
ENSG00000100403	protein_coding	ZC3H7B	22	-0.192678	6.19967	-1.62231	0.111114	0.79376	-4.66564
ENSG00000118579	protein_coding	MED28	4	-0.1121	7.50659	-1.62215	0.111149	0.79376	-4.59077
ENSG00000279561	TEC	AL845472.2	9	0.5401	1.77633	1.62167	0.11125	0.79376	-4.3209
ENSG00000257169	processed_pseudogene	AC125612.1	12	-0.291659	2.29085	-1.62162	0.111262	0.79376	-4.40798
ENSG00000104518	protein_coding	GSDMD	8	-0.254684	5.71745	-1.62142	0.111305	0.79376	-4.68133
ENSG00000215305	protein_coding	VPS16	20	-0.145225	5.21105	-1.61979	0.111655	0.794986	-4.67334
ENSG00000234797	processed_pseudogene	RPS3AP6	15	0.668327	0.834817	1.61948	0.111721	0.794986	-4.2904
ENSG00000139508	protein_coding	SLC46A3	13	0.139345	4.67658	1.61929	0.111764	0.794986	-4.64633
ENSG00000130522	protein_coding	JUND	19	-0.307631	7.61777	-1.61929	0.111764	0.794986	-4.59255
ENSG00000141076	protein_coding	UTP4	16	-0.161543	3.92622	-1.61881	0.111867	0.794986	-4.58338
ENSG00000123609	protein_coding	NMI	2	-0.453588	6.20654	-1.6185	0.111933	0.794986	-4.65892
ENSG00000197217	protein_coding	ENTPD4	8	0.09155	7.05616	1.61845	0.111944	0.794986	-4.63068
ENSG00000168887	protein_coding	C2orf68	2	0.103598	6.3125	1.61843	0.111949	0.794986	-4.67417
ENSG00000172766	protein_coding	NAA16	13	0.198125	5.31761	1.61703	0.112252	0.795741	-4.68177
ENSG00000259924	processed_pseudogene	AC011939.1	15	0.32908	2.31093	1.61695	0.112269	0.795741	-4.40619
ENSG00000128283	protein_coding	CDC42EP1	22	-0.669907	1.94832	-1.61686	0.112288	0.795741	-4.3545
ENSG00000188820	protein_coding	CALHM6	6	-0.913431	2.42696	-1.6166	0.112344	0.795741	-4.43591
ENSG00000244509	protein_coding	APOBEC3C	22	-0.263067	6.51168	-1.61657	0.112351	0.795741	-4.65611
ENSG00000160111	protein_coding	CPAMD8	19	0.491526	3.21852	1.61627	0.112415	0.795776	-4.46493
ENSG00000167535	protein_coding	CACNB3	12	-0.330923	1.76378	-1.6154	0.112605	0.796533	-4.34436
ENSG00000179639	protein_coding	FCER1A	1	-0.64795	3.06763	-1.61481	0.112732	0.796533	-4.47005
ENSG00000138398	protein_coding	PPIG	2	0.256291	5.34637	1.61382	0.112948	0.796533	-4.68864
ENSG00000211865	TR_J_gene	TRAJ24	14	0.394623	2.29399	1.6136	0.112996	0.796533	-4.3826
ENSG00000277117	protein_coding	FP565260.3	21	0.953143	1.17832	1.61343	0.113033	0.796533	-4.31317
ENSG00000178878	protein_coding	APOLD1	12	0.36145	3.0565	1.61335	0.11305	0.796533	-4.46286
ENSG00000170734	protein_coding	POLH	6	-0.200469	4.31428	-1.6133	0.113061	0.796533	-4.62566
ENSG00000177301	protein_coding	KCNA2	1	-0.367061	1.59028	-1.61325	0.113071	0.796533	-4.33477
ENSG00000280184	TEC	AL023806.3	6	0.263626	1.41604	1.61319	0.113085	0.796533	-4.31042
ENSG00000197561	protein_coding	ELANE	19	1.0974	0.977375	1.61274	0.113184	0.796533	-4.29173
ENSG00000132952	protein_coding	USPL1	13	-0.198703	5.11585	-1.61261	0.113211	0.796533	-4.68679
ENSG00000154874	transcribed_unprocessed_pseudogene	CCDC144B	17	0.596113	4.34418	1.61251	0.113232	0.796533	-4.62749
ENSG00000107140	protein_coding	TESK1	9	-0.183135	4.3982	-1.6111	0.113542	0.798291	-4.63371
ENSG00000237638	lncRNA	LINC02245	2	0.352293	1.96336	1.61076	0.113615	0.798387	-4.35836
ENSG00000137815	protein_coding	RTF1	15	0.146139	5.64163	1.61044	0.113685	0.798468	-4.69777
ENSG00000199872	snRNA	RNU6-942P	2	-0.319021	1.6059	-1.60966	0.113856	0.799246	-4.34028
ENSG00000167232	protein_coding	ZNF91	19	0.302442	5.23175	1.609	0.114	0.799844	-4.69268
ENSG00000130758	protein_coding	MAP3K10	19	-0.224357	4.2741	-1.60822	0.11417	0.800349	-4.63035
ENSG00000176125	protein_coding	UFSP1	7	0.260661	1.38941	1.60813	0.114191	0.800349	-4.31576
ENSG00000141179	protein_coding	PCTP	17	0.336272	4.83597	1.60783	0.114257	0.800393	-4.656
ENSG00000197808	protein_coding	ZNF461	19	0.235942	2.55781	1.60729	0.114374	0.800799	-4.44854
ENSG00000160588	protein_coding	MPZL3	11	0.371121	6.51127	1.60665	0.114516	0.801053	-4.69287
ENSG00000132604	protein_coding	TERF2	16	-0.100125	4.9725	-1.60614	0.114627	0.801053	-4.68282
ENSG00000171798	protein_coding	KNDC1	10	0.797394	1.93695	1.60599	0.11466	0.801053	-4.34429
ENSG00000164663	protein_coding	USP49	6	-0.202488	3.85337	-1.60597	0.114666	0.801053	-4.58441
ENSG00000197563	protein_coding	PIGN	18	0.156034	5.39551	1.60578	0.114708	0.801053	-4.69925
ENSG00000284526	protein_coding	AC015802.6	17	0.464748	3.41858	1.60531	0.114811	0.801354	-4.49313
ENSG00000134072	protein_coding	CAMK1	3	-0.360864	4.1991	-1.60451	0.114988	0.802173	-4.64239
ENSG00000134242	protein_coding	PTPN22	1	0.266505	5.8365	1.6036	0.115189	0.803162	-4.70638
ENSG00000117362	protein_coding	APH1A	1	-0.140124	6.36375	-1.60314	0.11529	0.803446	-4.68966
ENSG00000198837	protein_coding	DENND4B	1	-0.181539	7.75339	-1.60261	0.115407	0.803828	-4.59883
ENSG00000100266	protein_coding	PACSIN2	22	0.289022	7.5536	1.602	0.115543	0.803828	-4.63323
ENSG00000188185	lncRNA	LINC00265	7	-0.242941	3.40139	-1.60166	0.115618	0.803828	-4.54346
ENSG00000156853	protein_coding	ZNF689	16	-0.188956	3.91595	-1.60162	0.115626	0.803828	-4.60832
ENSG00000082438	protein_coding	COBLL1	2	0.399093	4.07665	1.60091	0.115785	0.803828	-4.60254
ENSG00000186648	protein_coding	CARMIL3	14	-0.592274	1.0826	-1.60084	0.1158	0.803828	-4.3473
ENSG00000105968	protein_coding	H2AFV	7	0.14626	6.25562	1.6005	0.115875	0.803828	-4.70354
ENSG00000100731	protein_coding	PCNX1	14	0.235609	8.97327	1.60047	0.115882	0.803828	-4.52419
ENSG00000106635	protein_coding	BCL7B	7	-0.148475	4.83692	-1.60038	0.115903	0.803828	-4.68423
ENSG00000044574	protein_coding	HSPA5	9	-0.185388	6.90633	-1.6002	0.115942	0.803828	-4.66357
ENSG00000114796	protein_coding	KLHL24	3	0.128604	6.91968	1.59913	0.116181	0.805068	-4.67027
ENSG00000115661	protein_coding	STK16	2	0.157099	3.98187	1.59871	0.116272	0.805098	-4.59743
ENSG00000197841	protein_coding	ZNF181	19	0.33203	2.98432	1.59818	0.11639	0.805098	-4.49915
ENSG00000162972	protein_coding	MAIP1	2	-0.211029	2.01714	-1.59792	0.116449	0.805098	-4.41746
ENSG00000011258	protein_coding	MBTD1	17	0.101427	6.02761	1.59771	0.116495	0.805098	-4.71345
ENSG00000090686	protein_coding	USP48	1	0.140928	6.61516	1.59737	0.116572	0.805098	-4.68988
ENSG00000111271	protein_coding	ACAD10	12	-0.133504	5.42265	-1.59706	0.116642	0.805098	-4.71358
ENSG00000205155	protein_coding	PSENEN	19	0.367117	1.1119	1.59685	0.116688	0.805098	-4.31682
ENSG00000124588	protein_coding	NQO2	6	0.364904	5.92497	1.59677	0.116705	0.805098	-4.71483
ENSG00000198574	protein_coding	SH2D1B	1	-0.653306	4.21371	-1.59669	0.116723	0.805098	-4.63975
ENSG00000092964	protein_coding	DPYSL2	8	-0.344722	6.79618	-1.59565	0.116956	0.805734	-4.66368
ENSG00000180479	protein_coding	ZNF571	19	0.29921	2.15516	1.59538	0.117017	0.805734	-4.42489
ENSG00000205808	protein_coding	PLPP6	9	0.192427	3.51111	1.59481	0.117145	0.805734	-4.5633
ENSG00000123815	protein_coding	COQ8B	19	-0.132144	5.22954	-1.59479	0.117149	0.805734	-4.70965
ENSG00000108406	protein_coding	DHX40	17	0.202341	5.11513	1.59463	0.117184	0.805734	-4.70152
ENSG00000090612	protein_coding	ZNF268	12	0.271642	3.51399	1.59423	0.117273	0.805734	-4.57396
ENSG00000165929	protein_coding	TC2N	14	0.28237	6.32204	1.5942	0.11728	0.805734	-4.70737
ENSG00000184500	protein_coding	PROS1	3	0.905868	2.31383	1.59384	0.117361	0.805734	-4.34951
ENSG00000176393	protein_coding	RNPEP	1	-0.32715	5.94848	-1.59355	0.117426	0.805734	-4.7194
ENSG00000163635	protein_coding	ATXN7	3	-0.213462	4.77989	-1.59353	0.117432	0.805734	-4.68213
ENSG00000121577	protein_coding	POPDC2	3	-0.227103	1.52087	-1.59309	0.117531	0.805734	-4.3545
ENSG00000216490	protein_coding	IFI30	19	-0.433185	2.82612	-1.59307	0.117534	0.805734	-4.51726
ENSG00000175213	protein_coding	ZNF408	11	-0.148732	3.83151	-1.59218	0.117735	0.805871	-4.59559
ENSG00000162664	protein_coding	ZNF326	1	0.171823	4.78744	1.59206	0.117762	0.805871	-4.69341
ENSG00000158773	protein_coding	USF1	1	-0.237273	6.4627	-1.592	0.117776	0.805871	-4.69839
ENSG00000131899	protein_coding	LLGL1	17	-0.195513	4.3939	-1.59192	0.117794	0.805871	-4.66174
ENSG00000185347	protein_coding	TEDC1	14	-0.242351	3.75401	-1.59122	0.117951	0.806182	-4.59547
ENSG00000181804	protein_coding	SLC9A9	3	-0.180536	4.53935	-1.5911	0.117977	0.806182	-4.68072
ENSG00000125454	protein_coding	SLC25A19	17	-0.156549	3.23471	-1.59092	0.118019	0.806182	-4.55151
ENSG00000183401	protein_coding	CCDC159	19	-0.223148	4.21938	-1.59051	0.11811	0.806393	-4.64686
ENSG00000176024	protein_coding	ZNF613	19	0.213318	2.57046	1.58999	0.118227	0.806784	-4.47557
ENSG00000034510	protein_coding	TMSB10	2	-0.310148	8.74316	-1.58909	0.118431	0.807068	-4.52501
ENSG00000089169	protein_coding	RPH3A	12	-1.13429	1.92384	-1.58871	0.118517	0.807068	-4.36939
ENSG00000054116	protein_coding	TRAPPC3	1	-0.114504	4.7974	-1.58858	0.118546	0.807068	-4.70035
ENSG00000182903	protein_coding	ZNF721	4	0.3199	3.52509	1.58829	0.118613	0.807068	-4.57942
ENSG00000100280	protein_coding	AP1B1	22	-0.18632	6.52587	-1.58814	0.118646	0.807068	-4.70348
ENSG00000256223	protein_coding	ZNF10	12	0.288396	2.13198	1.58809	0.118658	0.807068	-4.4065
ENSG00000100142	protein_coding	POLR2F	22	-0.133581	4.51227	-1.58766	0.118755	0.807068	-4.67551
ENSG00000092010	protein_coding	PSME1	14	-0.309082	7.40608	-1.58754	0.118783	0.807068	-4.63993
ENSG00000125691	protein_coding	RPL23	17	0.540428	5.66252	1.58697	0.11891	0.807068	-4.72833
ENSG00000279078	lncRNA	SND1-IT1	7	-0.184274	2.74341	-1.58696	0.118913	0.807068	-4.47797
ENSG00000105329	protein_coding	TGFB1	19	-0.245045	8.71609	-1.5866	0.118994	0.807068	-4.55168
ENSG00000164821	protein_coding	DEFA4	8	1.38927	0.174257	1.58659	0.118997	0.807068	-4.31003
ENSG00000169385	protein_coding	RNASE2	14	-0.579333	2.77128	-1.58637	0.119048	0.807068	-4.57831
ENSG00000182718	protein_coding	ANXA2	15	-0.310633	7.05504	-1.58585	0.119166	0.807377	-4.65103
ENSG00000158715	protein_coding	SLC45A3	1	-0.491032	3.14394	-1.58549	0.119246	0.807377	-4.49838
ENSG00000277283	lncRNA	AC004812.2	12	-0.241884	1.72293	-1.58537	0.119274	0.807377	-4.37751
ENSG00000271913	lncRNA	AL035530.2	6	-0.175855	2.65478	-1.58493	0.119375	0.807529	-4.48567
ENSG00000185950	protein_coding	IRS2	13	0.477234	6.90578	1.5847	0.119426	0.807529	-4.70949
ENSG00000142632	protein_coding	ARHGEF19	1	-0.264015	2.5103	-1.58443	0.119489	0.807529	-4.46326
ENSG00000121964	protein_coding	GTDC1	2	0.192054	5.22079	1.58417	0.119547	0.807529	-4.71659
ENSG00000204954	protein_coding	C12orf73	12	0.21074	2.62492	1.58396	0.119596	0.807529	-4.47709
ENSG00000129691	protein_coding	ASH2L	8	-0.144908	5.75588	-1.58351	0.119697	0.807663	-4.73581
ENSG00000156299	protein_coding	TIAM1	21	-0.317692	6.25993	-1.58334	0.119736	0.807663	-4.72305
ENSG00000066739	protein_coding	ATG2B	14	0.124688	6.58721	1.58298	0.119819	0.80782	-4.71137
ENSG00000274922	lncRNA	AL139384.1	13	-0.253565	2.85918	-1.58237	0.119958	0.808053	-4.51153
ENSG00000236397	unprocessed_pseudogene	DDX11L2	2	-1.20242	1.93875	-1.58226	0.119983	0.808053	-4.35835
ENSG00000197933	protein_coding	ZNF823	19	0.347067	1.30343	1.58204	0.120034	0.808053	-4.35859
[truncated: 11,458 more rows]

## Sheet: 2
ensembl_gene_id	gene_biotype	external_gene_name	chromosome_name	logFC	AveExpr	t	P.Value	adj.P.Val	B
ENSG00000205746	transcribed_unprocessed_pseudogene	AC126755.1	16	1.64429	2.03885	3.53528	0.000896719	0.999872	-3.91701
ENSG00000211934	IG_V_gene	IGHV1-2	14	-2.50427	0.518791	-3.27702	0.00192537	0.999872	-4.30915
ENSG00000211653	IG_V_gene	IGLV1-40	22	-1.46803	2.14684	-3.12194	0.00300291	0.999872	-3.82608
ENSG00000211955	IG_V_gene	IGHV3-33	14	-1.8129	2.0289	-3.03827	0.00379865	0.999872	-3.92103
ENSG00000169629	protein_coding	RGPD8	2	-0.651216	3.08872	-2.78988	0.0074753	0.999872	-3.92937
ENSG00000123989	protein_coding	CHPF	2	-0.75704	2.28566	-2.68574	0.00983265	0.999872	-4.10752
ENSG00000100036	protein_coding	SLC35E4	22	-0.586037	1.2837	-2.66715	0.0103194	0.999872	-4.32009
ENSG00000227232	unprocessed_pseudogene	WASH7P	1	-0.591726	3.00191	-2.66352	0.0104169	0.999872	-4.01014
ENSG00000272556	transcribed_unprocessed_pseudogene	GTF2IP13	7	-0.720298	1.50983	-2.65798	0.0105675	0.999872	-4.27089
ENSG00000160972	protein_coding	PPP1R16A	8	-0.534405	3.02394	-2.64994	0.0107896	0.999872	-4.01564
ENSG00000141753	protein_coding	IGFBP4	17	-0.746432	1.87072	-2.63416	0.0112375	0.999872	-4.24655
ENSG00000227740	lncRNA	LINC02803	1	0.804338	0.968779	2.62311	0.0115617	0.999872	-4.32891
ENSG00000211677	IG_C_gene	IGLC2	22	-1.39732	4.57916	-2.61009	0.0119542	0.999872	-3.73787
ENSG00000230530	lncRNA	LIMD1-AS1	3	0.396242	1.73869	2.58292	0.0128129	0.999872	-4.23897
ENSG00000080823	protein_coding	MOK	14	-0.742566	1.25245	-2.56517	0.013404	0.999872	-4.31737
ENSG00000236753	lncRNA	MKLN1-AS	7	0.445432	1.45269	2.56458	0.0134242	0.999872	-4.2835
ENSG00000211659	IG_V_gene	IGLV3-25	22	-1.26522	1.4046	-2.55698	0.0136848	0.999872	-4.12604
ENSG00000105438	protein_coding	KDELR1	19	-0.231634	4.79621	-2.54978	0.0139365	0.999872	-3.78467
ENSG00000205534	unprocessed_pseudogene	SMG1P2	16	0.305362	4.64741	2.5365	0.0144112	0.999872	-3.80163
ENSG00000187122	protein_coding	SLIT1	10	-0.796005	1.6614	-2.53296	0.0145402	0.999872	-4.30129
ENSG00000135916	protein_coding	ITM2C	2	-0.755554	4.45799	-2.51714	0.0151297	0.999872	-3.81187
ENSG00000230063	lncRNA	AL360091.2	1	-0.484645	2.64485	-2.50968	0.0154155	0.999872	-4.1275
ENSG00000187049	protein_coding	TMEM216	11	-0.316293	2.88893	-2.48832	0.0162599	0.999872	-4.10265
ENSG00000227615	processed_pseudogene	AP001324.1	11	2.13985	1.16001	2.48309	0.016473	0.999872	-4.35341
ENSG00000275092	lncRNA	AL031710.2	16	0.379105	1.37825	2.48219	0.0165098	0.999872	-4.30885
ENSG00000151148	protein_coding	UBE3B	12	-0.224485	6.46809	-2.45069	0.0178505	0.999872	-3.83789
ENSG00000110274	protein_coding	CEP164	11	-0.294224	5.5253	-2.44316	0.0181848	0.999872	-3.81919
ENSG00000211666	IG_V_gene	IGLV2-14	22	-1.50963	3.63892	-2.43982	0.0183352	0.999872	-4.01494
ENSG00000263843	lncRNA	AC022211.2	17	0.610415	1.73328	2.43805	0.018415	0.999872	-4.29676
ENSG00000144233	protein_coding	AMMECR1L	2	-0.169058	4.75586	-2.43041	0.0187643	0.999872	-3.87147
ENSG00000246596	transcribed_unprocessed_pseudogene	AC139795.1	5	0.317241	4.28157	2.41876	0.0193083	0.999872	-3.91524
ENSG00000211673	IG_V_gene	IGLV3-1	22	-1.05263	1.42093	-2.40859	0.0197949	0.999872	-4.20694
ENSG00000103160	protein_coding	HSDL1	16	0.214214	4.19993	2.39109	0.0206582	0.999872	-3.94254
ENSG00000133216	protein_coding	EPHB2	1	-0.921355	2.33682	-2.3836	0.0210376	0.999872	-4.23436
ENSG00000225880	lncRNA	LINC00115	1	0.410354	2.41676	2.37568	0.0214459	0.999872	-4.19724
ENSG00000101004	protein_coding	NINL	20	0.840531	1.28777	2.3691	0.0217904	0.999872	-4.36521
ENSG00000128881	protein_coding	TTBK2	15	-0.160608	5.71971	-2.35198	0.0227099	0.999872	-3.88238
ENSG00000269560	lncRNA	AC010422.4	19	-0.375775	1.88541	-2.35136	0.022744	0.999872	-4.29347
ENSG00000204138	protein_coding	PHACTR4	1	-0.254393	5.25719	-2.34776	0.0229418	0.999872	-3.89467
ENSG00000229419	processed_pseudogene	RALGAPA1P1	9	-0.526823	1.28904	-2.33223	0.023814	0.999872	-4.38873
ENSG00000211956	IG_V_gene	IGHV4-34	14	-1.39876	1.16082	-2.32096	0.0244651	0.999872	-4.2723
ENSG00000254681	transcribed_unprocessed_pseudogene	PKD1P5	16	2.46753	2.83607	2.32061	0.024486	0.999872	-4.26866
ENSG00000173480	protein_coding	ZNF417	19	-0.220976	4.94719	-2.31456	0.024842	0.999872	-3.93826
ENSG00000175691	protein_coding	ZNF77	19	0.441356	1.44767	2.3132	0.0249229	0.999872	-4.34507
ENSG00000105379	protein_coding	ETFB	19	-0.283363	3.39065	-2.308	0.0252336	0.999872	-4.11281
ENSG00000286787	lncRNA	AL110114.1	20	0.489147	1.65315	2.30548	0.0253857	0.999872	-4.3353
ENSG00000270550	IG_V_gene	IGHV3-30	14	-1.2053	2.30237	-2.25705	0.028468	0.999872	-4.15687
ENSG00000175866	protein_coding	BAIAP2	17	-0.61222	3.85331	-2.25482	0.0286178	0.999872	-4.07072
ENSG00000145703	protein_coding	IQGAP2	5	-0.263312	7.61194	-2.24637	0.029191	0.999872	-4.06194
ENSG00000065154	protein_coding	OAT	10	0.298936	4.52533	2.23933	0.0296763	0.999872	-4.02573
ENSG00000020181	protein_coding	ADGRA2	8	-0.678864	2.68927	-2.23652	0.0298722	0.999872	-4.2291
ENSG00000179253	lncRNA	AL162457.1	20	0.6591	1.23523	2.23482	0.029991	0.999872	-4.39288
ENSG00000096060	protein_coding	FKBP5	6	0.522162	7.39412	2.23165	0.0302144	0.999872	-4.07655
ENSG00000211941	IG_V_gene	IGHV3-11	14	-1.28501	0.668616	-2.2161	0.0313289	0.999872	-4.40996
ENSG00000115685	protein_coding	PPP1R7	2	-0.188472	4.88202	-2.21348	0.0315208	0.999872	-4.0117
ENSG00000155090	protein_coding	KLF10	8	-0.470517	5.06849	-2.21161	0.0316578	0.999872	-4.0071
ENSG00000267575	lncRNA	AC006504.5	19	0.253789	4.40052	2.21151	0.031665	0.999872	-4.04513
ENSG00000146733	protein_coding	PSPH	7	-0.3837	1.75549	-2.20952	0.0318117	0.999872	-4.3634
ENSG00000137265	protein_coding	IRF4	6	-0.443544	5.15022	-2.20383	0.0322346	0.999872	-3.99985
ENSG00000153066	protein_coding	TXNDC11	16	-0.251397	5.39252	-2.19576	0.0328425	0.999872	-3.99828
ENSG00000143153	protein_coding	ATP1B1	1	-0.709161	1.39113	-2.19482	0.0329142	0.999872	-4.41062
ENSG00000169926	protein_coding	KLF13	15	-0.927833	5.26665	-2.16811	0.0350033	0.999872	-4.03782
ENSG00000119685	protein_coding	TTLL5	14	-0.220859	4.80074	-2.16691	0.0350993	0.999872	-4.05038
ENSG00000160767	protein_coding	FAM189B	1	-0.37082	2.17394	-2.16511	0.0352451	0.999872	-4.31664
ENSG00000096093	protein_coding	EFHC1	6	-0.359128	3.28801	-2.16096	0.0355817	0.999872	-4.19341
ENSG00000113504	protein_coding	SLC12A7	5	-0.559172	5.60928	-2.15469	0.036096	0.999872	-4.0255
ENSG00000285410	lncRNA	GABPB1-IT1	15	0.192822	5.45061	2.14722	0.0367171	0.999872	-4.02871
ENSG00000275557	lncRNA	AC242842.1	1	0.639071	4.1891	2.13553	0.0377089	0.999872	-4.1264
ENSG00000184897	protein_coding	H1FX	3	-0.318548	5.87467	-2.13178	0.0380318	0.999872	-4.0389
ENSG00000277147	transcribed_unprocessed_pseudogene	LINC00869	1	0.40234	4.85547	2.12858	0.0383091	0.999872	-4.06937
ENSG00000112144	protein_coding	ICK	6	-0.217195	4.65647	-2.12848	0.0383173	0.999872	-4.08052
ENSG00000223725	lncRNA	AC009226.1	2	-0.613309	1.98749	-2.12161	0.0389192	0.999872	-4.32973
ENSG00000127952	protein_coding	STYXL1	7	-0.353682	4.14144	-2.11529	0.0394804	0.999872	-4.13799
ENSG00000267096	lncRNA	AC008735.1	19	0.374276	1.29132	2.11279	0.0397037	0.999872	-4.39496
ENSG00000162997	transcribed_unitary_pseudogene	PRORSD1P	2	0.362077	1.72048	2.10701	0.0402259	0.999872	-4.3929
ENSG00000211662	IG_V_gene	IGLV3-21	22	-1.52751	2.17151	-2.10639	0.0402822	0.999872	-4.26798
ENSG00000211663	IG_V_gene	IGLV3-19	22	-1.39595	0.970932	-2.10136	0.0407411	0.999872	-4.36614
ENSG00000251580	lncRNA	LINC02482	4	-0.774157	1.22514	-2.07756	0.0429777	0.999872	-4.44403
ENSG00000223855	lncRNA	AC147651.1	7	0.856599	1.14095	2.06898	0.0438099	0.999872	-4.42173
ENSG00000277301	lncRNA	AL034550.2	20	0.875667	1.06596	2.06306	0.0443921	0.999872	-4.41896
ENSG00000260517	lncRNA	AC009093.2	16	-0.400584	3.54514	-2.06261	0.0444369	0.999872	-4.21797
ENSG00000267002	lncRNA	AC060780.1	17	-0.189036	4.05222	-2.06008	0.0446875	0.999872	-4.16839
ENSG00000161277	protein_coding	THAP8	19	-0.32135	1.70767	-2.05675	0.0450197	0.999872	-4.40666
ENSG00000134107	protein_coding	BHLHE40	3	-0.435525	5.93558	-2.05675	0.0450201	0.999872	-4.09318
ENSG00000269001	transcribed_unprocessed_pseudogene	AC092070.2	19	-0.505089	4.77211	-2.05313	0.0453839	0.999872	-4.12318
ENSG00000156869	protein_coding	FRRS1	1	-0.701863	2.67405	-2.04893	0.0458093	0.999872	-4.33595
ENSG00000271383	protein_coding	NBPF19	1	-0.417163	1.81341	-2.04604	0.0461035	0.999872	-4.37942
ENSG00000211668	IG_V_gene	IGLV2-11	22	-0.953278	1.4837	-2.04306	0.0464093	0.999872	-4.36886
ENSG00000269967	lncRNA	AL136115.2	1	-0.39045	2.04451	-2.04092	0.0466299	0.999872	-4.37663
ENSG00000065308	protein_coding	TRAM2	6	-0.29855	5.09878	-2.0391	0.0468182	0.999872	-4.11102
ENSG00000123870	transcribed_unprocessed_pseudogene	ZNF137P	19	-0.343928	2.75422	-2.03778	0.0469546	0.999872	-4.30654
ENSG00000070495	protein_coding	JMJD6	17	0.191	5.08962	2.03429	0.0473179	0.999872	-4.11393
ENSG00000115239	protein_coding	ASB3	2	0.164358	4.82425	2.03401	0.0473473	0.999872	-4.12439
ENSG00000188493	protein_coding	C19orf54	19	-0.381853	2.86089	-2.03293	0.0474606	0.999872	-4.2977
ENSG00000167034	protein_coding	NKX3-1	8	1.75584	1.93942	2.02794	0.0479861	0.999872	-4.30303
ENSG00000279328	TEC	AC073439.1	3	0.323108	2.23047	2.02692	0.0480938	0.999872	-4.3455
ENSG00000283103	lncRNA	AC010642.2	19	0.392539	1.33066	2.02647	0.0481417	0.999872	-4.42229
ENSG00000266900	lncRNA	AC027514.1	18	-0.322708	2.26088	-2.02445	0.0483569	0.999872	-4.35474
ENSG00000118690	protein_coding	ARMC2	6	-0.298968	3.51974	-2.02306	0.0485046	0.999872	-4.23853
ENSG00000177352	protein_coding	CCDC71	3	0.189439	4.69639	2.02191	0.0486285	0.999872	-4.14156
ENSG00000065665	protein_coding	SEC61A2	10	-0.30988	3.87064	-2.02151	0.0486706	0.999872	-4.2002
ENSG00000249492	lncRNA	AC114956.3	5	0.370538	1.66638	2.02084	0.0487427	0.999872	-4.39875
ENSG00000214595	protein_coding	EML6	2	0.814331	2.21567	2.02013	0.0488187	0.999872	-4.34702
ENSG00000138758	protein_coding	SEPTIN11	4	-0.334906	5.15905	-2.01672	0.0491869	0.999872	-4.12267
ENSG00000123219	protein_coding	CENPK	5	0.789676	4.06068	2.01183	0.0497176	0.999872	-4.19905
ENSG00000166164	protein_coding	BRD7	16	-0.205746	5.79399	-2.00942	0.0499815	0.999872	-4.12005
ENSG00000003393	protein_coding	ALS2	2	-0.212246	4.80327	-2.00779	0.0501599	0.999872	-4.14665
ENSG00000141655	protein_coding	TNFRSF11A	18	-0.852359	1.04925	-2.00475	0.0504953	0.999872	-4.45695
ENSG00000245060	lncRNA	LINC00847	5	-0.20861	4.52957	-1.9995	0.0510792	0.999872	-4.17249
ENSG00000106789	protein_coding	CORO2A	9	-0.305671	4.06192	-1.99582	0.0514918	0.999872	-4.20671
ENSG00000112902	protein_coding	SEMA5A	5	-1.1136	0.9021	-1.98747	0.0524384	0.999872	-4.4925
ENSG00000114383	protein_coding	TUSC2	3	0.206607	4.51287	1.98414	0.0528195	0.999872	-4.17481
ENSG00000197728	protein_coding	RPS26	12	-1.01362	6.30796	-1.97762	0.0535743	0.999872	-4.15263
ENSG00000163481	protein_coding	RNF25	2	-0.198012	3.36478	-1.97735	0.0536055	0.999872	-4.27159
ENSG00000155660	protein_coding	PDIA4	7	-0.353206	5.81571	-1.97535	0.0538392	0.999872	-4.1438
ENSG00000166025	protein_coding	AMOTL1	11	-0.48283	1.73774	-1.97114	0.0543333	0.999872	-4.41582
ENSG00000116985	protein_coding	BMP8B	1	-0.510685	1.38331	-1.96894	0.0545925	0.999872	-4.42544
ENSG00000239264	protein_coding	TXNDC5	6	-0.748015	1.34302	-1.9669	0.0548342	0.999872	-4.41705
ENSG00000171798	protein_coding	KNDC1	10	0.957639	1.93695	1.96677	0.05485	0.999872	-4.36875
ENSG00000130487	protein_coding	KLHDC7B	22	-0.671965	3.17382	-1.95577	0.0561699	0.999872	-4.32015
ENSG00000189343	processed_pseudogene	RPS2P46	17	0.688721	2.4793	1.954	0.0563841	0.999872	-4.36098
ENSG00000179820	protein_coding	MYADM	19	-0.555843	8.15975	-1.9533	0.0564691	0.999872	-4.25749
ENSG00000261056	transcribed_processed_pseudogene	AC079416.2	16	-0.430355	1.5816	-1.95314	0.0564887	0.999872	-4.44489
ENSG00000261476	lncRNA	AC009163.4	16	0.326519	1.50782	1.95298	0.0565088	0.999872	-4.42604
ENSG00000016864	protein_coding	GLT8D1	3	-0.175843	4.17789	-1.95147	0.0566928	0.999872	-4.21568
ENSG00000252759	misc_RNA	Y_RNA	2	-0.293735	1.98373	-1.95	0.0568722	0.999872	-4.39258
ENSG00000196456	protein_coding	ZNF775	7	-0.320029	2.09506	-1.94882	0.057017	0.999872	-4.3892
ENSG00000241351	IG_V_gene	IGKV3-11	2	-0.895805	2.03892	-1.94704	0.0572362	0.999872	-4.35318
ENSG00000130584	protein_coding	ZBTB46	20	-0.507923	1.98773	-1.94554	0.0574217	0.999872	-4.39376
ENSG00000228463	transcribed_processed_pseudogene	AP006222.1	1	1.16148	2.1162	1.94445	0.0575558	0.999872	-4.39813
ENSG00000239951	IG_V_gene	IGKV3-20	2	-1.0695	2.95577	-1.93979	0.0581359	0.999872	-4.29892
ENSG00000120925	protein_coding	RNF170	8	-0.216231	3.94046	-1.93878	0.058261	0.999872	-4.24174
ENSG00000211947	IG_V_gene	IGHV3-21	14	-1.0912	0.630966	-1.93766	0.0584013	0.999872	-4.45972
ENSG00000114631	protein_coding	PODXL2	3	0.646445	1.07278	1.93645	0.0585536	0.999872	-4.46975
ENSG00000283199	protein_coding	C13orf46	13	0.600257	1.1008	1.9354	0.0586857	0.999872	-4.46903
ENSG00000137494	protein_coding	ANKRD42	11	-0.268103	2.86573	-1.93217	0.0590933	0.999872	-4.33026
ENSG00000166295	protein_coding	ANAPC16	10	0.18931	6.3231	1.93171	0.0591516	0.999872	-4.18103
ENSG00000133835	protein_coding	HSD17B4	5	-0.226042	5.6024	-1.92881	0.0595204	0.999872	-4.17258
ENSG00000206344	lncRNA	HCG27	6	2.50362	1.09001	1.9201	0.0606389	0.999872	-4.46425
ENSG00000125967	protein_coding	NECAB3	20	-0.369738	2.93876	-1.91674	0.061075	0.999872	-4.34351
ENSG00000174004	protein_coding	NRROS	3	-0.274917	5.32357	-1.9113	0.061786	0.999872	-4.18954
ENSG00000115423	protein_coding	DNAH6	2	0.618918	1.06265	1.90599	0.0624886	0.999872	-4.45825
ENSG00000198824	protein_coding	CHAMP1	13	-0.217032	4.41809	-1.90548	0.0625558	0.999872	-4.2248
ENSG00000273759	lncRNA	AL117379.1	20	0.247791	2.45442	1.89737	0.063642	0.999872	-4.37296
ENSG00000069943	protein_coding	PIGB	15	-0.38774	5.48493	-1.89665	0.0637385	0.999872	-4.19669
ENSG00000211598	IG_V_gene	IGKV4-1	2	-0.852566	2.98458	-1.89653	0.0637559	0.999872	-4.30305
ENSG00000207117	misc_RNA	Y_RNA	2	-0.702785	1.6346	-1.89501	0.0639605	0.999872	-4.4505
ENSG00000170667	protein_coding	RASA4B	7	-0.545287	1.37261	-1.8905	0.0645745	0.999872	-4.44642
ENSG00000242259	protein_coding	C22orf39	22	0.155693	4.43284	1.88878	0.0648098	0.999872	-4.23043
ENSG00000211945	IG_V_gene	IGHV1-18	14	-1.02819	1.0528	-1.88637	0.0651398	0.999872	-4.44176
ENSG00000091831	protein_coding	ESR1	6	-0.553895	1.34608	-1.88577	0.0652232	0.999872	-4.45504
ENSG00000253250	protein_coding	C8orf88	8	0.710692	1.32518	1.88266	0.0656523	0.999872	-4.47178
ENSG00000044574	protein_coding	HSPA5	9	-0.252829	6.90633	-1.88175	0.065778	0.999872	-4.22991
ENSG00000105223	protein_coding	PLD3	19	-0.259212	6.12747	-1.88027	0.0659835	0.999872	-4.20689
ENSG00000211861	TR_J_gene	TRAJ28	14	0.46252	2.20091	1.87851	0.0662295	0.999872	-4.3925
ENSG00000224373	IG_V_gene	IGHV4-59	14	-1.04264	1.36543	-1.87847	0.0662351	0.999872	-4.42652
ENSG00000160233	protein_coding	LRRC3	21	-0.466098	1.76842	-1.87824	0.0662666	0.999872	-4.44133
ENSG00000108797	protein_coding	CNTNAP1	17	-0.861798	1.82759	-1.87785	0.0663209	0.999872	-4.43862
ENSG00000170476	protein_coding	MZB1	5	-0.823348	3.1371	-1.87692	0.0664519	0.999872	-4.29757
ENSG00000130363	protein_coding	RSPH3	6	-0.358742	4.35903	-1.8756	0.0666362	0.999872	-4.24189
ENSG00000173960	protein_coding	UBXN2A	2	0.263268	3.94361	1.87319	0.0669751	0.999872	-4.26483
ENSG00000186235	lncRNA	LINC02610	2	0.785372	1.23253	1.87262	0.0670547	0.999872	-4.48609
ENSG00000183155	protein_coding	RABIF	1	0.155571	4.17726	1.87046	0.06736	0.999872	-4.2602
ENSG00000099958	protein_coding	DERL3	22	-0.784586	0.786422	-1.86981	0.067452	0.999872	-4.47776
ENSG00000267546	lncRNA	AC015802.4	17	0.366066	1.24577	1.86722	0.0678209	0.999872	-4.47228
ENSG00000175348	protein_coding	TMEM9B	11	0.268318	4.85372	1.86584	0.068017	0.999872	-4.23085
ENSG00000146054	protein_coding	TRIM7	5	-0.646601	1.55946	-1.86265	0.068473	0.999872	-4.46538
ENSG00000179912	protein_coding	R3HDM2	12	-0.155256	5.63026	-1.85902	0.0689955	0.999872	-4.2154
ENSG00000182362	protein_coding	YBEY	21	0.337393	2.72689	1.85424	0.0696893	0.999872	-4.36913
ENSG00000173801	protein_coding	JUP	17	-0.831975	4.36849	-1.85016	0.0702865	0.999872	-4.26524
ENSG00000143437	protein_coding	ARNT	1	-0.168735	6.09073	-1.84798	0.0706062	0.999872	-4.22552
ENSG00000149534	protein_coding	MS4A2	11	-1.24312	1.35078	-1.84619	0.0708707	0.999872	-4.49876
ENSG00000166912	protein_coding	MTMR10	15	0.38173	6.0336	1.84496	0.0710525	0.999872	-4.22973
ENSG00000204525	protein_coding	HLA-C	6	2.99895	9.058	1.84493	0.0710565	0.999872	-4.34834
ENSG00000004799	protein_coding	PDK4	7	-0.947602	4.32233	-1.84428	0.071153	0.999872	-4.31414
ENSG00000273066	lncRNA	AL355987.4	9	-0.333211	1.56637	-1.84313	0.0713234	0.999872	-4.46306
ENSG00000170677	protein_coding	SOCS6	18	-0.303058	2.39297	-1.84286	0.0713641	0.999872	-4.4066
ENSG00000270647	protein_coding	TAF15	17	-0.202032	5.17156	-1.84246	0.0714234	0.999872	-4.23263
ENSG00000115289	protein_coding	PCGF1	2	-0.208787	2.79893	-1.83747	0.0721694	0.999872	-4.37368
ENSG00000172716	protein_coding	SLFN11	17	-0.288436	5.6576	-1.83684	0.0722634	0.999872	-4.2308
ENSG00000100319	protein_coding	ZMAT5	22	-0.222927	3.91027	-1.83545	0.0724726	0.999872	-4.29904
ENSG00000175376	protein_coding	EIF1AD	11	-0.138432	4.7408	-1.83465	0.0725939	0.999872	-4.24968
ENSG00000104219	protein_coding	ZDHHC2	8	0.398219	6.33673	1.83199	0.0729955	0.999872	-4.2415
ENSG00000166347	protein_coding	CYB5A	18	0.295412	3.21739	1.83095	0.0731532	0.999872	-4.34107
ENSG00000233806	lncRNA	LINC01237	2	0.616872	1.27698	1.82979	0.0733299	0.999872	-4.47051
ENSG00000134256	protein_coding	CD101	1	-0.79689	4.40065	-1.82907	0.073439	0.999872	-4.29106
ENSG00000159214	protein_coding	CCDC24	1	-0.542301	1.10328	-1.82796	0.0736085	0.999872	-4.491
ENSG00000281358	lncRNA	RASSF1-AS1	3	0.373266	1.33888	1.82751	0.0736763	0.999872	-4.46056
ENSG00000261455	lncRNA	LINC01003	7	0.265878	3.20194	1.82094	0.0746862	0.999872	-4.34699
ENSG00000234456	lncRNA	MAGI2-AS3	7	1.10079	0.503098	1.82062	0.0747352	0.999872	-4.49853
ENSG00000103319	protein_coding	EEF2K	16	-0.338499	3.54052	-1.82019	0.0748016	0.999872	-4.3235
ENSG00000176125	protein_coding	UFSP1	7	0.327911	1.38941	1.81966	0.0748831	0.999872	-4.46975
ENSG00000211896	IG_C_gene	IGHG1	14	-1.35788	4.62837	-1.81738	0.0752376	0.999872	-4.25386
ENSG00000172771	protein_coding	EFCAB12	3	0.474836	1.93894	1.81673	0.0753377	0.999872	-4.42145
ENSG00000125740	protein_coding	FOSB	19	-0.72255	1.41509	-1.8147	0.075655	0.999872	-4.4671
ENSG00000211937	IG_V_gene	IGHV2-5	14	-1.04065	0.468919	-1.81046	0.0763186	0.999872	-4.46451
ENSG00000223547	protein_coding	ZNF844	19	-0.422032	3.23643	-1.80695	0.0768733	0.999872	-4.34599
ENSG00000283041	processed_pseudogene	AC008038.1	7	0.320761	1.3154	1.80103	0.0778135	0.999872	-4.47662
ENSG00000146409	protein_coding	SLC18B1	6	-0.324527	4.22611	-1.80069	0.0778677	0.999872	-4.30173
ENSG00000100092	protein_coding	SH3BP1	22	-0.22529	4.8158	-1.80004	0.0779723	0.999872	-4.26944
ENSG00000227500	protein_coding	SCAMP4	19	-0.198313	4.75962	-1.79974	0.0780207	0.999872	-4.26939
ENSG00000131849	protein_coding	ZNF132	19	-0.295094	2.77439	-1.79867	0.0781919	0.999872	-4.39369
ENSG00000175779	lncRNA	LINC02694	15	-0.640021	1.34081	-1.79733	0.0784072	0.999872	-4.48335
ENSG00000183020	protein_coding	AP2A2	11	-0.180743	5.2362	-1.79287	0.0791285	0.999872	-4.25978
ENSG00000250950	lncRNA	AC093752.2	4	0.367475	2.68657	1.79239	0.0792054	0.999872	-4.38389
ENSG00000270137	lncRNA	AF230666.2	8	-0.392074	1.52789	-1.79142	0.0793639	0.999872	-4.47328
ENSG00000060982	protein_coding	BCAT1	12	-0.653128	3.12067	-1.78861	0.0798202	0.999872	-4.38294
ENSG00000143374	protein_coding	TARS2	1	-0.233538	4.09796	-1.78838	0.079858	0.999872	-4.30884
ENSG00000244038	protein_coding	DDOST	1	-0.215275	6.04069	-1.78723	0.0800467	0.999872	-4.26107
ENSG00000285534	lncRNA	AL163541.1	13	1.51117	1.96982	1.78537	0.0803515	0.999872	-4.44093
ENSG00000124783	protein_coding	SSR1	6	-0.154049	7.20336	-1.78265	0.0807985	0.999872	-4.29471
ENSG00000124831	protein_coding	LRRFIP1	2	-0.23302	8.79708	-1.78115	0.081047	0.999872	-4.35979
ENSG00000101052	protein_coding	IFT52	20	0.29336	3.60317	1.77343	0.0823329	0.999872	-4.34014
ENSG00000163751	protein_coding	CPA3	3	-0.920383	1.02366	-1.77241	0.0825034	0.999872	-4.519
ENSG00000177842	protein_coding	ZNF620	3	-0.315501	1.77831	-1.76984	0.0829366	0.999872	-4.46394
ENSG00000176593	lncRNA	AC008969.1	19	-0.232712	3.99803	-1.7678	0.0832809	0.999872	-4.31984
ENSG00000026036	protein_coding	RTEL1-TNFRSF6B	20	-0.411107	1.81059	-1.76432	0.0838704	0.999872	-4.46177
ENSG00000141698	protein_coding	NT5C3B	17	0.404011	2.41595	1.76152	0.0843485	0.999872	-4.41589
ENSG00000169031	protein_coding	COL4A3	2	0.857186	1.78931	1.75894	0.0847912	0.999872	-4.43273
ENSG00000168003	protein_coding	SLC3A2	11	-0.18927	5.60975	-1.75641	0.0852266	0.999872	-4.27798
ENSG00000230092	transcribed_unprocessed_pseudogene	AL669831.4	1	0.321384	2.4178	1.75621	0.0852616	0.999872	-4.41245
ENSG00000162174	protein_coding	ASRGL1	11	-0.424304	3.06814	-1.75618	0.0852655	0.999872	-4.39422
ENSG00000189114	protein_coding	BLOC1S3	19	-0.146589	4.7328	-1.75037	0.0862743	0.999872	-4.2999
ENSG00000211949	IG_V_gene	IGHV3-23	14	-0.986257	1.71121	-1.74876	0.0865551	0.999872	-4.45603
ENSG00000189337	protein_coding	KAZN	1	1.0693	3.17211	1.74652	0.0869461	0.999872	-4.36924
ENSG00000285535	lncRNA	AC021683.5	17	0.622041	1.05291	1.74587	0.0870601	0.999872	-4.49668
ENSG00000197747	protein_coding	S100A10	1	-0.264971	5.97836	-1.74548	0.0871294	0.999872	-4.28473
ENSG00000140365	protein_coding	COMMD4	15	-0.277559	3.6759	-1.74465	0.0872747	0.999872	-4.35691
ENSG00000110906	protein_coding	KCTD10	12	-0.177988	5.4183	-1.74105	0.08791	0.999872	-4.28759
ENSG00000086015	protein_coding	MAST2	1	-0.229185	4.17013	-1.73982	0.0881285	0.999872	-4.32981
ENSG00000150456	protein_coding	EEF1AKMT1	13	0.549695	1.19687	1.73778	0.0884914	0.999872	-4.49511
ENSG00000023228	protein_coding	NDUFS1	2	-0.138124	5.07782	-1.73767	0.0885102	0.999872	-4.29547
ENSG00000155542	protein_coding	SETD9	5	0.514784	1.31437	1.73559	0.0888807	0.999872	-4.49434
ENSG00000262089	lncRNA	AC040977.1	17	-0.275748	2.01383	-1.73384	0.0891948	0.999872	-4.45571
ENSG00000164105	protein_coding	SAP30	4	0.412982	2.5141	1.73379	0.0892041	0.999872	-4.41065
ENSG00000284649	transcribed_unprocessed_pseudogene	AC009093.8	16	-0.365414	1.72596	-1.72874	0.0901122	0.999872	-4.47231
ENSG00000262803	processed_pseudogene	AL354943.1	6	-0.281895	1.71933	-1.72789	0.0902663	0.999872	-4.47867
ENSG00000267534	protein_coding	S1PR2	19	-0.279096	2.51818	-1.72506	0.0907793	0.999872	-4.43299
ENSG00000237190	protein_coding	CDKN2AIPNL	5	0.277277	2.58594	1.72394	0.0909824	0.999872	-4.42224
ENSG00000089685	protein_coding	BIRC5	17	-1.32859	0.57458	-1.72296	0.0911618	0.999872	-4.52437
ENSG00000131778	protein_coding	CHD1L	1	0.374081	1.66586	1.72156	0.0914177	0.999872	-4.47046
ENSG00000273064	lncRNA	AC017083.1	2	0.400652	2.06955	1.72053	0.0916058	0.999872	-4.4547
ENSG00000169131	protein_coding	ZNF354A	5	0.441862	2.72828	1.71879	0.0919252	0.999872	-4.41234
ENSG00000240342	processed_pseudogene	RPS2P5	12	1.21335	6.61465	1.71802	0.0920671	0.999872	-4.31566
ENSG00000105855	protein_coding	ITGB8	7	-1.18509	1.40292	-1.71775	0.0921155	0.999872	-4.51221
ENSG00000106246	protein_coding	PTCD1	7	-0.322719	1.63467	-1.71757	0.0921494	0.999872	-4.47741
ENSG00000157306	lncRNA	ZFHX2-AS1	14	0.327023	1.60907	1.71731	0.0921974	0.999872	-4.47353
ENSG00000165501	protein_coding	LRR1	14	0.271702	3.39064	1.71626	0.0923907	0.999872	-4.37939
ENSG00000178074	protein_coding	C2orf69	2	-0.187896	3.76372	-1.71569	0.092495	0.999872	-4.36425
ENSG00000226287	transcribed_unprocessed_pseudogene	TMEM191A	22	0.296638	1.52175	1.71519	0.0925882	0.999872	-4.48367
ENSG00000139160	protein_coding	ETFBKMT	12	-0.39814	1.2454	-1.71482	0.0926556	0.999872	-4.50413
ENSG00000112146	protein_coding	FBXO9	6	0.407162	6.71706	1.71389	0.0928279	0.999872	-4.31758
ENSG00000252782	snRNA	RNU6-341P	14	-0.333307	1.65931	-1.71321	0.0929539	0.999872	-4.48135
ENSG00000171766	protein_coding	GATM	15	0.63941	1.15956	1.71114	0.0933383	0.999872	-4.49888
ENSG00000163735	protein_coding	CXCL5	4	0.848661	3.48361	1.7111	0.0933468	0.999872	-4.36306
ENSG00000258102	protein_coding	MAP1LC3B2	12	-0.480218	1.75842	-1.7106	0.0934398	0.999872	-4.45933
ENSG00000067064	protein_coding	IDI1	10	0.324152	4.82376	1.71038	0.0934806	0.999872	-4.31874
ENSG00000234284	protein_coding	ZNF879	5	0.279181	2.30471	1.70945	0.0936544	0.999872	-4.43808
ENSG00000150967	protein_coding	ABCB9	12	-0.30749	2.55363	-1.70623	0.0942554	0.999872	-4.42246
ENSG00000080546	protein_coding	SESN1	6	0.309694	4.96152	1.70532	0.0944277	0.999872	-4.31434
ENSG00000165138	protein_coding	ANKS6	9	0.372329	3.33283	1.70511	0.0944662	0.999872	-4.38163
ENSG00000134489	protein_coding	HRH4	18	-0.760533	2.87066	-1.70251	0.0949565	0.999872	-4.42897
ENSG00000287644	lncRNA	AC080112.4	17	-0.713798	2.7883	-1.70053	0.0953301	0.999872	-4.42895
ENSG00000133243	protein_coding	BTBD2	19	-0.228825	5.63826	-1.69738	0.0959271	0.999872	-4.31163
ENSG00000148908	protein_coding	RGS10	10	0.50344	6.16002	1.69387	0.0965975	0.999872	-4.31773
ENSG00000112306	protein_coding	RPS12	6	0.519271	7.42176	1.69326	0.0967151	0.999872	-4.34622
ENSG00000176401	protein_coding	EID2B	19	0.262027	1.83996	1.69273	0.0968158	0.999872	-4.4792
ENSG00000171368	protein_coding	TPPP	5	-0.740598	1.42579	-1.68947	0.0974429	0.999872	-4.4898
ENSG00000167645	protein_coding	YIF1B	19	-0.239688	4.43183	-1.6871	0.0978997	0.999872	-4.34252
ENSG00000115155	protein_coding	OTOF	2	-2.1219	1.54429	-1.68611	0.098093	0.999872	-4.52515
ENSG00000105507	protein_coding	CABP5	19	0.670267	0.983191	1.68446	0.0984115	0.999872	-4.48868
ENSG00000103363	protein_coding	ELOB	16	0.453243	5.88645	1.68446	0.0984127	0.999872	-4.3197
ENSG00000180229	transcribed_unprocessed_pseudogene	HERC2P3	15	0.944341	1.95587	1.68428	0.0984481	0.999872	-4.44505
ENSG00000149532	protein_coding	CPSF7	11	-0.156523	6.74557	-1.68404	0.0984941	0.999872	-4.33621
ENSG00000179348	protein_coding	GATA2	3	-0.822338	4.51087	-1.6831	0.098677	0.999872	-4.358
ENSG00000008083	protein_coding	JARID2	6	-0.215253	7.4928	-1.68179	0.0989314	0.999872	-4.35813
ENSG00000177106	protein_coding	EPS8L2	11	0.310625	1.78114	1.67944	0.0993911	0.999872	-4.48182
ENSG00000118985	protein_coding	ELL2	5	-0.284707	4.86593	-1.67874	0.0995286	0.999872	-4.33155
ENSG00000171621	protein_coding	SPSB1	1	-0.392473	1.96552	-1.67852	0.0995714	0.999872	-4.46761
ENSG00000226124	protein_coding	FTCDNL1	2	-0.379551	1.34418	-1.67828	0.0996183	0.999872	-4.50877
ENSG00000160908	protein_coding	ZNF394	7	0.0976905	6.25641	1.67747	0.0997774	0.999872	-4.32801
ENSG00000075240	protein_coding	GRAMD4	22	-0.302838	5.61405	-1.67572	0.100122	0.999872	-4.32426
ENSG00000151320	protein_coding	AKAP6	14	0.613818	2.00123	1.67489	0.100286	0.999872	-4.4615
ENSG00000277072	transcribed_unprocessed_pseudogene	STAG3L2	7	0.280668	4.3822	1.67479	0.100306	0.999872	-4.34667
ENSG00000276231	protein_coding	PIK3R6	17	-0.403329	4.48874	-1.67458	0.100347	0.999872	-4.34704
ENSG00000165309	protein_coding	ARMC3	10	0.693032	0.804725	1.67448	0.100367	0.999872	-4.49737
ENSG00000116106	protein_coding	EPHA4	2	-0.460861	4.11902	-1.66958	0.101339	0.999872	-4.3628
ENSG00000042832	protein_coding	TG	8	0.524446	3.64557	1.66783	0.101688	0.999872	-4.38362
ENSG00000058262	protein_coding	SEC61A1	3	-0.179474	6.97733	-1.66711	0.101831	0.999872	-4.34866
ENSG00000107862	protein_coding	GBF1	10	-0.197507	6.41934	-1.66589	0.102076	0.999872	-4.33735
ENSG00000248810	lncRNA	LINC02432	4	1.07822	3.87796	1.66505	0.102244	0.999872	-4.39196
ENSG00000211843	TR_J_gene	TRAJ46	14	0.454032	1.65518	1.6642	0.102414	0.999872	-4.48695
ENSG00000134248	protein_coding	LAMTOR5	1	0.274246	4.72179	1.66394	0.102467	0.999872	-4.34781
ENSG00000124496	protein_coding	TRERF1	6	-0.216981	6.66321	-1.66141	0.102976	0.999872	-4.34644
ENSG00000136868	protein_coding	SLC31A1	9	-0.33777	4.79402	-1.66115	0.103029	0.999872	-4.35074
ENSG00000114850	protein_coding	SSR3	3	-0.181005	5.94288	-1.66084	0.10309	0.999872	-4.33299
ENSG00000202058	misc_RNA	RN7SKP80	22	0.264524	5.77016	1.65864	0.103535	0.999872	-4.33354
ENSG00000284719	lncRNA	AL033527.4	1	-0.44367	1.0713	-1.65825	0.103616	0.999872	-4.51181
ENSG00000163993	protein_coding	S100P	4	0.840044	4.44218	1.65823	0.10362	0.999872	-4.35175
ENSG00000164040	protein_coding	PGRMC2	4	-0.158355	4.20451	-1.65484	0.104309	0.999872	-4.36698
ENSG00000270419	lncRNA	CAHM	6	-0.335726	1.40408	-1.65416	0.104447	0.999872	-4.5031
ENSG00000183762	protein_coding	KREMEN1	22	1.01277	5.66085	1.65391	0.104498	0.999872	-4.33954
ENSG00000261556	transcribed_unprocessed_pseudogene	SMG1P7	16	0.214155	3.98076	1.65388	0.104505	0.999872	-4.37299
ENSG00000137747	protein_coding	TMPRSS13	11	-0.321242	1.43106	-1.65298	0.104689	0.999872	-4.50257
ENSG00000106993	protein_coding	CDC37L1	9	0.237055	3.69884	1.65082	0.105131	0.999872	-4.39029
ENSG00000266472	protein_coding	MRPS21	1	0.261644	4.07534	1.65005	0.105289	0.999872	-4.37113
ENSG00000213085	protein_coding	CFAP45	1	-0.613366	2.2142	-1.6493	0.105442	0.999872	-4.44591
ENSG00000213963	lncRNA	AC019080.1	2	0.28421	2.14475	1.64915	0.105473	0.999872	-4.46445
ENSG00000173402	protein_coding	DAG1	3	-0.187379	4.49292	-1.64857	0.105592	0.999872	-4.36104
ENSG00000004468	protein_coding	CD38	4	-0.609072	5.35173	-1.6473	0.105854	0.999872	-4.34386
ENSG00000113583	protein_coding	C5orf15	5	-0.175706	4.44974	-1.64701	0.105914	0.999872	-4.36536
ENSG00000263916	lncRNA	AC100778.2	18	0.274395	1.59142	1.64561	0.106203	0.999872	-4.4958
ENSG00000164978	protein_coding	NUDT2	9	0.262746	2.75502	1.64304	0.106737	0.999872	-4.43278
ENSG00000092758	protein_coding	COL9A3	20	-0.98997	2.26286	-1.64262	0.106823	0.999872	-4.47107
ENSG00000134571	protein_coding	MYBPC3	11	-0.609676	3.86003	-1.64198	0.106956	0.999872	-4.38949
ENSG00000227533	lncRNA	SLC2A1-AS1	1	0.548904	1.31794	1.63997	0.107376	0.999872	-4.50916
ENSG00000105889	protein_coding	STEAP1B	7	0.702675	1.10669	1.63961	0.107451	0.999872	-4.50991
ENSG00000108559	protein_coding	NUP88	17	0.191759	5.33298	1.6387	0.107641	0.999872	-4.34667
ENSG00000262155	lncRNA	LINC02175	16	-0.336963	2.53396	-1.63855	0.107673	0.999872	-4.44927
ENSG00000010704	protein_coding	HFE	6	-0.238873	2.60983	-1.63841	0.107702	0.999872	-4.45046
ENSG00000065600	protein_coding	PACC1	1	0.223206	3.83599	1.63685	0.108029	0.999872	-4.39023
ENSG00000235621	lncRNA	LINC00494	20	0.688038	1.53579	1.63199	0.109051	0.999872	-4.48991
ENSG00000143641	protein_coding	GALNT2	1	-0.183143	5.95759	-1.62633	0.110254	0.999872	-4.35232
ENSG00000109066	protein_coding	TMEM104	17	-0.216584	5.13995	-1.62591	0.110343	0.999872	-4.35654
ENSG00000108829	protein_coding	LRRC59	17	-0.233391	5.29173	-1.62586	0.110353	0.999872	-4.3547
ENSG00000124370	protein_coding	MCEE	2	-0.259693	3.11047	-1.62536	0.11046	0.999872	-4.43197
ENSG00000093167	protein_coding	LRRFIP2	3	-0.201898	6.11799	-1.6253	0.110474	0.999872	-4.35419
ENSG00000133247	protein_coding	KMT5C	19	-0.268558	3.50548	-1.62507	0.110523	0.999872	-4.40768
ENSG00000211959	IG_V_gene	IGHV4-39	14	-1.05903	1.11178	-1.62472	0.110597	0.999872	-4.50442
ENSG00000272501	lncRNA	AL662844.4	6	4.30979	-1.03765	1.62465	0.110612	0.999872	-4.56859
ENSG00000211899	IG_C_gene	IGHM	14	-0.722032	7.33031	-1.62243	0.111088	0.999872	-4.38553
ENSG00000169016	protein_coding	E2F6	2	0.201769	2.67186	1.62155	0.111276	0.999872	-4.44553
ENSG00000177576	protein_coding	C18orf32	18	0.174449	3.7529	1.62138	0.111313	0.999872	-4.39912
ENSG00000134317	protein_coding	GRHL1	2	0.563611	1.76641	1.62057	0.111487	0.999872	-4.47452
ENSG00000065060	protein_coding	UHRF1BP1	6	-0.276324	5.02473	-1.61992	0.111628	0.999872	-4.36272
ENSG00000261094	lncRNA	AC007066.2	9	0.242996	1.46914	1.61741	0.112169	0.999872	-4.50184
ENSG00000109534	protein_coding	GAR1	4	-0.319606	1.90286	-1.61277	0.113175	0.999872	-4.49119
ENSG00000259453	lncRNA	AC087286.4	15	0.212115	3.41268	1.6127	0.113191	0.999872	-4.41867
ENSG00000182117	protein_coding	NOP10	15	0.417525	4.37925	1.61084	0.113598	0.999872	-4.38132
ENSG00000175595	protein_coding	ERCC4	16	-0.18716	3.86131	-1.61079	0.113607	0.999872	-4.4024
ENSG00000279457	unprocessed_pseudogene	WASH9P	1	-0.395351	3.54487	-1.61078	0.11361	0.999872	-4.41565
ENSG00000140950	protein_coding	MEAK7	16	-0.189557	4.09009	-1.60951	0.113889	0.999872	-4.3912
ENSG00000211895	IG_C_gene	IGHA1	14	-1.01336	5.10776	-1.60762	0.114303	0.999872	-4.36517
ENSG00000169385	protein_coding	RNASE2	14	-0.807318	2.77128	-1.60701	0.114436	0.999872	-4.45091
ENSG00000161654	protein_coding	LSM12	17	-0.178715	4.06058	-1.60698	0.114444	0.999872	-4.39751
ENSG00000220205	protein_coding	VAMP2	17	-0.135902	5.5843	-1.60697	0.114446	0.999872	-4.36217
ENSG00000063241	protein_coding	ISOC2	19	-0.363639	2.37974	-1.60669	0.114507	0.999872	-4.46881
ENSG00000174151	protein_coding	CYB561D1	1	0.125569	5.8298	1.60643	0.114564	0.999872	-4.36246
ENSG00000185485	transcribed_unprocessed_pseudogene	SDHAP1	3	0.304845	5.44752	1.60611	0.114634	0.999872	-4.36306
ENSG00000197705	protein_coding	KLHL14	18	-0.691207	2.3508	-1.60417	0.115062	0.999872	-4.45205
ENSG00000260910	lncRNA	LINC00565	13	0.614665	1.63974	1.60399	0.115102	0.999872	-4.50767
ENSG00000173786	protein_coding	CNP	17	-0.331083	5.5619	-1.60272	0.115382	0.999872	-4.36586
ENSG00000286872	lncRNA	AC024270.5	15	-0.51418	1.2251	-1.60221	0.115496	0.999872	-4.51504
ENSG00000256751	lncRNA	PLBD1-AS1	12	0.497636	3.77773	1.60124	0.115711	0.999872	-4.39992
ENSG00000230587	lncRNA	LINC02580	2	0.41412	3.42	1.60085	0.115796	0.999872	-4.41461
ENSG00000211660	IG_V_gene	IGLV2-23	22	-0.915499	1.98755	-1.60061	0.11585	0.999872	-4.46662
ENSG00000287733	lncRNA	AC083862.3	7	0.670382	3.99344	1.59966	0.116062	0.999872	-4.40645
ENSG00000131845	protein_coding	ZNF304	19	-0.234647	3.59918	-1.59729	0.11659	0.999872	-4.41534
ENSG00000282572	lncRNA	AC215522.2	7	0.681923	4.91215	1.59719	0.116612	0.999872	-4.37323
ENSG00000167881	protein_coding	SRP68	17	-0.189795	5.49988	-1.59677	0.116706	0.999872	-4.36835
ENSG00000146426	protein_coding	TIAM2	6	0.477056	4.14039	1.59669	0.116724	0.999872	-4.39206
ENSG00000245958	transcribed_unprocessed_pseudogene	AC093752.1	4	0.243625	5.46357	1.59485	0.117134	0.999872	-4.36901
ENSG00000007520	protein_coding	TSR3	16	-0.171331	4.38476	-1.59447	0.117219	0.999872	-4.38926
ENSG00000118705	protein_coding	RPN2	20	-0.199867	6.14952	-1.59405	0.117314	0.999872	-4.37186
ENSG00000120053	protein_coding	GOT1	10	-0.32248	2.66782	-1.59392	0.117343	0.999872	-4.45786
ENSG00000231682	lncRNA	LINC01891	2	0.538583	1.66422	1.59291	0.117571	0.999872	-4.49898
ENSG00000127022	protein_coding	CANX	5	-0.208691	6.78008	-1.59262	0.117635	0.999872	-4.38213
ENSG00000131016	protein_coding	AKAP12	6	-0.873262	1.98184	-1.59029	0.11816	0.999872	-4.50621
ENSG00000235128	processed_pseudogene	AC013474.1	2	0.444356	1.42421	1.59012	0.118198	0.999872	-4.50859
ENSG00000257242	lncRNA	LINC01619	12	0.312501	2.97713	1.58973	0.118287	0.999872	-4.44044
ENSG00000260859	lncRNA	AC025280.1	16	0.562321	1.17206	1.58941	0.118358	0.999872	-4.51428
ENSG00000279106	TEC	AC009093.7	16	-0.350633	2.75223	-1.58791	0.118698	0.999872	-4.45567
ENSG00000167840	protein_coding	ZNF232	17	0.213884	2.23742	1.58645	0.11903	0.999872	-4.4766
ENSG00000141505	protein_coding	ASGR1	17	-0.516723	2.685	-1.58371	0.119653	0.999872	-4.47071
ENSG00000136573	protein_coding	BLK	8	0.633006	3.54761	1.58367	0.119661	0.999872	-4.41263
ENSG00000162929	protein_coding	KIAA1841	2	-0.256089	3.41307	-1.58307	0.119798	0.999872	-4.43271
ENSG00000175746	lncRNA	C15orf54	15	0.86172	1.41503	1.58194	0.120056	0.999872	-4.4894
ENSG00000214654	protein_coding	B3GNT10	9	-0.304248	1.59629	-1.58163	0.120127	0.999872	-4.51136
ENSG00000251600	lncRNA	AC107223.1	4	0.555585	1.85948	1.57947	0.120621	0.999872	-4.48974
ENSG00000214548	lncRNA	MEG3	14	1.359	0.124082	1.5786	0.120821	0.999872	-4.55766
ENSG00000221838	protein_coding	AP4M1	7	-0.273866	2.81981	-1.57812	0.120931	0.999872	-4.45579
ENSG00000078808	protein_coding	SDF4	1	-0.115142	6.59596	-1.57682	0.12123	0.999872	-4.38742
ENSG00000136875	protein_coding	PRPF4	9	-0.154137	4.48667	-1.57626	0.12136	0.999872	-4.39564
ENSG00000132465	protein_coding	JCHAIN	4	-0.870747	5.61225	-1.57577	0.121472	0.999872	-4.38453
ENSG00000211679	IG_C_gene	IGLC3	22	-1.08046	3.23417	-1.57473	0.121714	0.999872	-4.41009
ENSG00000277053	transcribed_unprocessed_pseudogene	GTF2IP1	7	-0.237107	2.84566	-1.57461	0.121741	0.999872	-4.44772
ENSG00000183604	transcribed_unprocessed_pseudogene	SMG1P5	16	0.456149	5.8214	1.57299	0.122115	0.999872	-4.38146
ENSG00000188542	protein_coding	DUSP28	2	0.177959	3.09441	1.57276	0.122169	0.999872	-4.44318
ENSG00000243238	IG_V_gene	IGKV2-30	2	-0.899304	0.184639	-1.5722	0.122299	0.999872	-4.53515
ENSG00000127540	protein_coding	UQCR11	19	0.161684	3.42267	1.57109	0.122556	0.999872	-4.4339
ENSG00000129235	protein_coding	TXNDC17	17	0.28969	2.47516	1.56951	0.122924	0.999872	-4.46831
ENSG00000130749	protein_coding	ZC3H4	19	-0.166838	6.66053	-1.56951	0.122924	0.999872	-4.39246
ENSG00000141127	protein_coding	PRPSAP2	17	0.163179	4.8559	1.56914	0.12301	0.999872	-4.39107
ENSG00000104671	protein_coding	DCTN6	8	0.287609	1.67604	1.5688	0.123088	0.999872	-4.5063
ENSG00000178307	protein_coding	TMEM11	17	0.156466	4.30979	1.5687	0.123111	0.999872	-4.40461
ENSG00000100490	protein_coding	CDKL1	14	0.328283	4.04186	1.56842	0.123178	0.999872	-4.41587
ENSG00000130770	protein_coding	ATP5IF1	1	0.254828	2.05747	1.5679	0.123298	0.999872	-4.48418
ENSG00000167716	protein_coding	WDR81	17	-0.404219	4.8041	-1.56735	0.123429	0.999872	-4.39144
ENSG00000160791	protein_coding	CCR5	3	-0.48352	4.22341	-1.56525	0.123918	0.999872	-4.4098
ENSG00000222831	miRNA	MIR1537	1	-0.329363	1.75703	-1.5649	0.124001	0.999872	-4.50563
ENSG00000110108	protein_coding	TMEM109	11	-0.210715	5.25089	-1.5641	0.124189	0.999872	-4.38841
ENSG00000101412	protein_coding	E2F1	20	-0.7172	2.27152	-1.5636	0.124306	0.999872	-4.4952
ENSG00000177728	protein_coding	TMEM94	17	-0.175599	5.73437	-1.56334	0.124367	0.999872	-4.38571
ENSG00000196422	protein_coding	PPP1R26	9	-0.372274	2.8128	-1.56314	0.124416	0.999872	-4.463
ENSG00000233476	processed_pseudogene	EEF1A1P6	7	0.383404	2.15192	1.56202	0.124678	0.999872	-4.48688
ENSG00000119878	protein_coding	CRIPT	2	0.165968	5.35773	1.56169	0.124756	0.999872	-4.38754
ENSG00000249709	protein_coding	ZNF564	19	-0.213765	2.86766	-1.56148	0.124807	0.999872	-4.45703
ENSG00000178381	protein_coding	ZFAND2A	7	0.223176	3.41997	1.5602	0.125108	0.999872	-4.43706
ENSG00000178409	protein_coding	BEND3	6	-0.382852	1.38044	-1.56017	0.125113	0.999872	-4.51511
ENSG00000156603	protein_coding	MED19	11	-0.294487	2.19118	-1.55985	0.125191	0.999872	-4.49419
ENSG00000117399	protein_coding	CDC20	1	-1.2417	0.435288	-1.55815	0.125593	0.999872	-4.53782
ENSG00000111231	protein_coding	GPN3	12	0.284886	2.62412	1.55672	0.125932	0.999872	-4.46864
ENSG00000156345	protein_coding	CDK20	9	0.273624	1.7811	1.55644	0.125997	0.999872	-4.50331
ENSG00000138606	protein_coding	SHF	15	0.330117	1.69779	1.55492	0.12636	0.999872	-4.50476
ENSG00000148773	protein_coding	MKI67	10	-0.799692	4.50007	-1.55355	0.126686	0.999872	-4.40544
ENSG00000143569	protein_coding	UBAP2L	1	-0.134703	6.73602	-1.55297	0.126825	0.999872	-4.4018
ENSG00000188827	protein_coding	SLX4	16	-0.20591	4.62282	-1.55209	0.127035	0.999872	-4.40316
ENSG00000168280	protein_coding	KIF5C	2	0.458859	2.57812	1.55163	0.127146	0.999872	-4.46548
ENSG00000112759	protein_coding	SLC29A1	6	-0.611745	3.64122	-1.55099	0.127298	0.999872	-4.4465
ENSG00000130270	protein_coding	ATP8B3	19	-0.343179	2.02539	-1.55024	0.127478	0.999872	-4.50192
ENSG00000249309	lncRNA	AC020703.1	4	0.655314	1.95327	1.54969	0.12761	0.999872	-4.49161
ENSG00000184584	protein_coding	TMEM173	5	-0.215947	5.11599	-1.5494	0.127679	0.999872	-4.39683
ENSG00000184357	protein_coding	HIST1H1B	6	-0.981	4.73171	-1.5492	0.127727	0.999872	-4.40386
ENSG00000166454	protein_coding	ATMIN	16	-0.169613	5.13869	-1.54862	0.127867	0.999872	-4.39761
ENSG00000227165	lncRNA	WDR11-AS1	10	0.478014	2.20801	1.54849	0.127899	0.999872	-4.47447
ENSG00000161960	protein_coding	EIF4A1	17	0.235717	3.31944	1.5478	0.128063	0.999872	-4.44124
ENSG00000259658	transcribed_unprocessed_pseudogene	AC027559.1	15	0.426356	1.08695	1.54755	0.128123	0.999872	-4.52732
ENSG00000187244	protein_coding	BCAM	19	0.974004	1.87403	1.54741	0.128157	0.999872	-4.50266
ENSG00000168916	protein_coding	ZNF608	5	0.616159	2.05612	1.54734	0.128174	0.999872	-4.47322
ENSG00000074706	protein_coding	IPCEF1	6	0.164829	6.18882	1.54607	0.128482	0.999872	-4.39819
ENSG00000159579	protein_coding	RSPRY1	16	0.09616	5.3688	1.54424	0.128925	0.999872	-4.39684
ENSG00000070526	protein_coding	ST6GALNAC1	17	-0.629307	0.866948	-1.54285	0.129261	0.999872	-4.53291
ENSG00000158683	protein_coding	PKD1L1	7	-0.528743	1.18169	-1.54119	0.129663	0.999872	-4.53092
ENSG00000177337	lncRNA	DLGAP1-AS1	18	0.26234	4.06593	1.54069	0.129786	0.999872	-4.42125
ENSG00000177606	protein_coding	JUN	1	-0.371573	3.67379	-1.54057	0.129815	0.999872	-4.42507
ENSG00000272578	transcribed_unprocessed_pseudogene	AP000347.1	22	-0.23991	3.66616	-1.54044	0.129845	0.999872	-4.43774
ENSG00000113494	protein_coding	PRLR	5	-0.537937	1.79639	-1.54041	0.129854	0.999872	-4.51476
ENSG00000134198	protein_coding	TSPAN2	1	-0.413612	4.83492	-1.54032	0.129875	0.999872	-4.40634
ENSG00000177873	protein_coding	ZNF619	3	-0.142507	4.10646	-1.53872	0.130264	0.999872	-4.42427
ENSG00000252549	snRNA	RNU6-759P	20	0.253581	1.31082	1.53775	0.130501	0.999872	-4.52416
ENSG00000228485	lncRNA	GRK5-IT1	10	-0.312919	1.26758	-1.53761	0.130535	0.999872	-4.52643
ENSG00000270170	protein_coding	NCBP2AS2	3	0.212208	3.00388	1.53713	0.130653	0.999872	-4.46095
ENSG00000125122	protein_coding	LRRC29	16	-0.237702	3.05536	-1.53562	0.131022	0.999872	-4.46086
ENSG00000163378	protein_coding	EOGT	3	-0.25422	3.22075	-1.53329	0.131594	0.999872	-4.45849
ENSG00000064961	protein_coding	HMG20B	19	-0.12902	5.28693	-1.5312	0.132111	0.999872	-4.40429
ENSG00000230751	lncRNA	AC007036.2	7	-0.331658	1.62237	-1.53105	0.132147	0.999872	-4.51374
ENSG00000169733	protein_coding	RFNG	17	0.175719	4.3394	1.53104	0.132149	0.999872	-4.41751
ENSG00000260923	lncRNA	LINC02193	16	0.674808	2.47921	1.52924	0.132595	0.999872	-4.47651
ENSG00000234684	lncRNA	SDCBP2-AS1	20	-0.219685	3.45087	-1.52872	0.132722	0.999872	-4.45151
ENSG00000187474	protein_coding	FPR3	19	-0.765362	0.866832	-1.52707	0.133133	0.999872	-4.54496
ENSG00000222078	misc_RNA	RN7SKP110	6	0.436019	1.1788	1.52588	0.133429	0.999872	-4.5264
ENSG00000239823	misc_RNA	Y_RNA	17	-0.454778	1.09468	-1.52555	0.133511	0.999872	-4.53158
ENSG00000169020	protein_coding	ATP5ME	4	0.332475	2.39855	1.52545	0.133535	0.999872	-4.48154
ENSG00000124507	protein_coding	PACSIN1	6	-0.607744	1.95208	-1.52488	0.133677	0.999872	-4.49831
ENSG00000216895	lncRNA	AC009403.1	7	0.263455	1.72989	1.52426	0.13383	0.999872	-4.51226
ENSG00000125534	protein_coding	PPDPF	20	-0.462835	6.18271	-1.52262	0.13424	0.999872	-4.40781
ENSG00000122378	protein_coding	PRXL2A	10	0.363177	1.84193	1.52247	0.134277	0.999872	-4.50622
ENSG00000175854	protein_coding	SWI5	9	-0.198383	2.36229	-1.5221	0.134372	0.999872	-4.48681
ENSG00000158716	protein_coding	DUSP23	1	0.281344	3.06526	1.5215	0.134522	0.999872	-4.4649
ENSG00000198522	protein_coding	GPN1	2	0.231739	3.28953	1.52107	0.134628	0.999872	-4.45551
ENSG00000143368	protein_coding	SF3B4	1	-0.179174	5.12747	-1.52072	0.134717	0.999872	-4.41178
ENSG00000148481	protein_coding	MINDY3	10	0.216191	5.05004	1.52068	0.134725	0.999872	-4.41163
ENSG00000196544	protein_coding	BORCS6	17	-0.172753	4.66471	-1.52054	0.13476	0.999872	-4.41886
ENSG00000213145	protein_coding	CRIP1	14	-0.412747	1.92222	-1.52012	0.134868	0.999872	-4.50795
ENSG00000248863	transcribed_processed_pseudogene	AC097376.2	4	0.329306	2.12178	1.5201	0.134871	0.999872	-4.50115
ENSG00000107651	protein_coding	SEC23IP	10	-0.117549	5.65019	-1.51977	0.134956	0.999872	-4.40876
ENSG00000102974	protein_coding	CTCF	16	-0.12115	6.20637	-1.5197	0.134973	0.999872	-4.41163
ENSG00000108094	protein_coding	CUL2	10	0.162138	5.02238	1.51863	0.135241	0.999872	-4.41337
ENSG00000087365	protein_coding	SF3B2	11	-0.150027	6.99136	-1.51816	0.135358	0.999872	-4.42245
ENSG00000130958	protein_coding	SLC35D2	9	-0.2473	1.96809	-1.5169	0.135677	0.999872	-4.503
ENSG00000196943	protein_coding	NOP9	14	-0.185667	3.98102	-1.51616	0.135863	0.999872	-4.43801
ENSG00000287255	lncRNA	AC007877.1	2	0.642284	1.54576	1.51604	0.135894	0.999872	-4.51213
ENSG00000164574	protein_coding	GALNT10	5	-0.196266	6.61225	-1.5147	0.136231	0.999872	-4.4181
ENSG00000233695	lncRNA	GAS6-AS1	13	-0.676336	3.60667	-1.51311	0.136635	0.999872	-4.44891
ENSG00000154767	protein_coding	XPC	3	-0.176247	6.40215	-1.51191	0.136939	0.999872	-4.41759
ENSG00000267702	lncRNA	AP005131.6	18	0.209095	5.15869	1.5109	0.137195	0.999872	-4.41479
ENSG00000205138	protein_coding	SDHAF1	19	-0.214337	3.19573	-1.51031	0.137345	0.999872	-4.46526
ENSG00000236829	transcribed_processed_pseudogene	Z97634.1	16	0.316269	1.92251	1.50894	0.137695	0.999872	-4.50534
ENSG00000211651	IG_V_gene	IGLV1-44	22	-0.922721	1.23671	-1.50877	0.137738	0.999872	-4.52039
ENSG00000145730	protein_coding	PAM	5	-0.521301	5.26039	-1.50633	0.138363	0.999872	-4.42062
ENSG00000279632	TEC	AP003108.4	11	-0.239023	1.93139	-1.50576	0.138507	0.999872	-4.50926
ENSG00000137413	protein_coding	TAF8	6	0.179113	5.99752	1.50537	0.138606	0.999872	-4.41755
ENSG00000173226	protein_coding	IQCB1	3	-0.217733	4.31833	-1.50337	0.139122	0.999872	-4.43422
ENSG00000250361	protein_coding	GYPB	4	0.757334	4.47895	1.50313	0.139184	0.999872	-4.4387
ENSG00000253590	IG_V_pseudogene	IGLV3-13	22	-1.63913	0.553771	-1.5017	0.13955	0.999872	-4.56658
ENSG00000136231	protein_coding	IGF2BP3	7	0.521784	2.83662	1.50169	0.139554	0.999872	-4.47354
ENSG00000167378	protein_coding	IRGQ	19	-0.141665	4.5541	-1.50007	0.13997	0.999872	-4.42932
ENSG00000169359	protein_coding	SLC33A1	3	-0.195482	3.55522	-1.49967	0.140074	0.999872	-4.45666
ENSG00000189362	protein_coding	NEMP2	2	0.224545	4.1804	1.49963	0.140085	0.999872	-4.43771
ENSG00000277558	lncRNA	AL109923.1	20	-0.245159	2.01635	-1.49916	0.140207	0.999872	-4.50857
ENSG00000213889	protein_coding	PPM1N	19	0.377047	1.415	1.49916	0.140208	0.999872	-4.53286
ENSG00000019485	protein_coding	PRDM11	11	0.270492	3.89286	1.49914	0.140213	0.999872	-4.44491
ENSG00000176834	protein_coding	VSIG10	12	-0.595327	1.65287	-1.499	0.140247	0.999872	-4.51786
ENSG00000168803	protein_coding	ADAL	15	0.276945	2.04068	1.49899	0.14025	0.999872	-4.5053
ENSG00000184221	protein_coding	OLIG1	21	-0.456912	3.85626	-1.49836	0.140413	0.999872	-4.44294
ENSG00000123636	protein_coding	BAZ2B	2	-0.365708	8.26	-1.49836	0.140415	0.999872	-4.45372
ENSG00000198380	protein_coding	GFPT1	2	-0.202666	5.20592	-1.49732	0.140682	0.999872	-4.42246
ENSG00000156973	protein_coding	PDE6D	2	-0.180594	3.89798	-1.49651	0.140894	0.999872	-4.44898
ENSG00000134419	protein_coding	RPS15A	16	0.172384	4.40866	1.49615	0.140986	0.999872	-4.43435
ENSG00000198440	protein_coding	ZNF583	19	-0.326624	1.96625	-1.4954	0.141183	0.999872	-4.51322
ENSG00000105926	protein_coding	MPP6	7	0.37023	4.57286	1.49506	0.14127	0.999872	-4.43039
ENSG00000211787	TR_V_gene	TRAV8-3	14	0.398605	1.65221	1.4939	0.141572	0.999872	-4.51862
ENSG00000082805	protein_coding	ERC1	12	-0.159127	5.69656	-1.49321	0.141753	0.999872	-4.42247
ENSG00000126088	protein_coding	UROD	1	0.204731	4.06778	1.49318	0.141761	0.999872	-4.44554
ENSG00000141098	protein_coding	GFOD2	16	0.261067	5.00744	1.49255	0.141924	0.999872	-4.42701
ENSG00000175984	protein_coding	DENND2C	1	0.450871	1.83346	1.49248	0.141943	0.999872	-4.50619
ENSG00000131401	transcribed_unprocessed_pseudogene	NAPSB	19	0.487401	4.75804	1.49245	0.141952	0.999872	-4.43514
ENSG00000224043	lncRNA	CCNT2-AS1	2	0.299638	1.52682	1.49219	0.142018	0.999872	-4.52216
ENSG00000225205	lncRNA	AC078883.1	2	0.253744	3.63269	1.49188	0.142101	0.999872	-4.45558
ENSG00000274265	lncRNA	AC245297.3	1	0.237274	5.32649	1.49139	0.142227	0.999872	-4.42562
ENSG00000197959	protein_coding	DNM3	1	0.484881	4.51315	1.49061	0.142433	0.999872	-4.4289
ENSG00000178878	protein_coding	APOLD1	12	0.366589	3.0565	1.49034	0.142502	0.999872	-4.47183
ENSG00000187239	protein_coding	FNBP1	9	-0.132424	8.13252	-1.49023	0.142532	0.999872	-4.45545
ENSG00000121578	protein_coding	B4GALT4	3	0.188708	4.43961	1.48966	0.142681	0.999872	-4.43606
ENSG00000183813	protein_coding	CCR4	3	-0.384976	4.59712	-1.48908	0.142834	0.999872	-4.43604
ENSG00000264920	lncRNA	AC018521.5	17	-0.234244	1.83499	-1.48841	0.143011	0.999872	-4.52096
ENSG00000179406	lncRNA	LINC00174	7	-0.269357	4.64543	-1.48752	0.143243	0.999872	-4.43302
ENSG00000211842	TR_J_gene	TRAJ47	14	0.430905	1.27788	1.48749	0.143252	0.999872	-4.53039
ENSG00000162490	protein_coding	DRAXIN	1	-0.545668	1.65877	-1.48557	0.143757	0.999872	-4.53009
ENSG00000105053	protein_coding	VRK3	19	-0.151339	6.4603	-1.48544	0.143793	0.999872	-4.43064
ENSG00000167515	protein_coding	TRAPPC2L	16	0.202895	3.54941	1.48475	0.143975	0.999872	-4.46093
ENSG00000146540	protein_coding	C7orf50	7	-0.250294	5.02413	-1.4842	0.144119	0.999872	-4.43139
ENSG00000137106	protein_coding	GRHPR	9	0.232832	4.96729	1.48399	0.144174	0.999872	-4.43278
ENSG00000211893	IG_C_gene	IGHG2	14	-1.02421	3.724	-1.48301	0.144433	0.999872	-4.45811
ENSG00000128463	protein_coding	EMC4	15	0.158956	4.48778	1.48158	0.144812	0.999872	-4.43976
ENSG00000140265	protein_coding	ZSCAN29	15	-0.140073	5.22072	-1.48129	0.144891	0.999872	-4.43089
ENSG00000112149	protein_coding	CD83	6	-0.299099	2.83328	-1.47897	0.145507	0.999872	-4.49174
ENSG00000229833	protein_coding	PET100	19	0.267738	1.40455	1.47759	0.145875	0.999872	-4.53037
ENSG00000186193	protein_coding	SAPCD2	9	-0.954294	1.74558	-1.47712	0.146001	0.999872	-4.52224
ENSG00000133641	protein_coding	C12orf29	12	0.322919	3.26787	1.4766	0.146141	0.999872	-4.47556
ENSG00000196199	protein_coding	MPHOSPH8	13	-0.125354	6.1755	-1.47642	0.146187	0.999872	-4.43299
ENSG00000214753	protein_coding	HNRNPUL2	11	-0.141368	4.87744	-1.47641	0.14619	0.999872	-4.43621
ENSG00000271022	processed_pseudogene	AP002365.1	11	0.444407	1.05784	1.4757	0.146382	0.999872	-4.53726
ENSG00000008438	protein_coding	PGLYRP1	19	0.644477	4.12674	1.47536	0.146472	0.999872	-4.446
ENSG00000280120	TEC	AC073857.1	12	0.355556	1.42419	1.47307	0.147087	0.999872	-4.53082
ENSG00000286219	protein_coding	NOTCH2NLC	1	-0.238335	4.90229	-1.47267	0.147193	0.999872	-4.43631
ENSG00000073060	protein_coding	SCARB1	12	-0.276692	3.61608	-1.47266	0.147197	0.999872	-4.46498
ENSG00000203896	protein_coding	LIME1	20	0.33302	1.90053	1.47264	0.147203	0.999872	-4.5133
ENSG00000141027	protein_coding	NCOR1	17	-0.134136	8.18983	-1.47208	0.147353	0.999872	-4.46341
ENSG00000211696	TR_V_gene	TRGV8	7	0.539219	1.28492	1.47202	0.147367	0.999872	-4.53813
ENSG00000053501	protein_coding	USE1	19	0.221889	3.20251	1.47167	0.147463	0.999872	-4.47777
ENSG00000106003	protein_coding	LFNG	7	-0.236445	7.62523	-1.47114	0.147606	0.999872	-4.45281
ENSG00000274929	lncRNA	AL157813.1	13	0.343882	2.06418	1.4705	0.147777	0.999872	-4.51456
ENSG00000117543	protein_coding	DPH5	1	0.301829	3.43919	1.46979	0.147969	0.999872	-4.46806
ENSG00000266173	protein_coding	STRADA	17	-0.159918	4.88966	-1.4695	0.148048	0.999872	-4.43954
ENSG00000165029	protein_coding	ABCA1	9	-0.670696	7.34092	-1.46863	0.148284	0.999872	-4.44869
ENSG00000211847	TR_J_gene	TRAJ42	14	0.405445	1.90469	1.46765	0.148548	0.999872	-4.51481
ENSG00000240219	lncRNA	AL512306.2	1	0.327077	2.40169	1.46728	0.148649	0.999872	-4.5007
ENSG00000204256	protein_coding	BRD2	6	-0.155804	6.90539	-1.46601	0.148994	0.999872	-4.44567
ENSG00000166166	protein_coding	TRMT61A	14	0.23545	3.61603	1.4645	0.149404	0.999872	-4.46897
ENSG00000107611	protein_coding	CUBN	10	0.399764	4.5318	1.46422	0.14948	0.999872	-4.44769
ENSG00000213442	processed_pseudogene	RPL18AP3	12	0.251103	2.15751	1.4642	0.149484	0.999872	-4.51069
ENSG00000144668	protein_coding	ITGA9	3	-0.540973	0.916886	-1.46403	0.149532	0.999872	-4.54722
ENSG00000013375	protein_coding	PGM3	6	-0.196747	3.92262	-1.46349	0.14968	0.999872	-4.46028
ENSG00000060762	protein_coding	MPC1	6	0.176547	3.7063	1.46332	0.149724	0.999872	-4.46498
ENSG00000204520	protein_coding	MICA	6	0.651012	2.45262	1.46232	0.149999	0.999872	-4.50925
ENSG00000197054	protein_coding	ZNF763	19	-0.325092	2.21837	-1.46097	0.150366	0.999872	-4.50591
ENSG00000253738	lncRNA	OTUD6B-AS1	8	0.420025	3.48718	1.46091	0.150383	0.999872	-4.47059
ENSG00000129595	protein_coding	EPB41L4A	5	0.493301	2.28647	1.4604	0.150522	0.999872	-4.50577
ENSG00000287737	lncRNA	AC132872.5	17	0.439049	1.71261	1.45972	0.150709	0.999872	-4.52011
ENSG00000176890	protein_coding	TYMS	18	-1.07874	1.58235	-1.45914	0.150867	0.999872	-4.52969
ENSG00000085872	protein_coding	CHERP	19	-0.158809	5.50898	-1.45906	0.150889	0.999872	-4.44008
ENSG00000168264	protein_coding	IRF2BP2	1	-0.109891	7.1322	-1.45906	0.15089	0.999872	-4.45163
ENSG00000141378	protein_coding	PTRH2	17	0.189045	3.75261	1.45866	0.150998	0.999872	-4.46528
ENSG00000108175	protein_coding	ZMIZ1	10	-0.31907	7.53135	-1.45859	0.151018	0.999872	-4.45918
ENSG00000185432	protein_coding	METTL7A	12	-0.256265	6.12821	-1.45803	0.151171	0.999872	-4.44123
ENSG00000273983	protein_coding	HIST1H3G	6	-1.17821	2.6358	-1.45784	0.151225	0.999872	-4.49781
ENSG00000164002	protein_coding	EXO5	1	0.231116	2.72221	1.45637	0.151628	0.999872	-4.49197
ENSG00000149806	protein_coding	FAU	11	0.294915	5.58186	1.45601	0.151728	0.999872	-4.4416
ENSG00000173621	protein_coding	LRFN4	11	0.323062	2.25348	1.45574	0.151802	0.999872	-4.50983
ENSG00000121274	protein_coding	TENT4B	16	-0.125634	5.19243	-1.45471	0.152085	0.999872	-4.44388
ENSG00000259924	processed_pseudogene	AC011939.1	15	-0.352132	2.31093	-1.45464	0.152105	0.999872	-4.5086
ENSG00000076924	protein_coding	XAB2	19	-0.116071	5.63439	-1.45406	0.152266	0.999872	-4.44238
ENSG00000211875	TR_J_gene	TRAJ14	14	0.401028	1.56103	1.45291	0.152583	0.999872	-4.52825
ENSG00000279430	TEC	AL590560.4	1	-0.473692	1.16099	-1.45192	0.152855	0.999872	-4.53685
ENSG00000182578	protein_coding	CSF1R	5	-0.434666	7.27114	-1.45152	0.152968	0.999872	-4.4542
ENSG00000184371	protein_coding	CSF1	1	-0.477887	4.37162	-1.45137	0.153009	0.999872	-4.4603
ENSG00000261087	lncRNA	AP003469.4	8	0.233578	2.60605	1.45008	0.153366	0.999872	-4.49722
ENSG00000138166	protein_coding	DUSP5	10	-0.481887	3.997	-1.44937	0.153564	0.999872	-4.47489
ENSG00000063761	protein_coding	ADCK1	14	-0.328623	3.1947	-1.44807	0.153925	0.999872	-4.488
ENSG00000141577	protein_coding	CEP131	17	-0.239985	3.2277	-1.44801	0.153941	0.999872	-4.48215
ENSG00000169507	protein_coding	SLC38A11	2	0.820819	1.33892	1.44725	0.154153	0.999872	-4.53186
ENSG00000105619	protein_coding	TFPT	19	0.241435	2.4178	1.44719	0.15417	0.999872	-4.50959
ENSG00000117724	protein_coding	CENPF	1	-0.71385	2.58802	-1.44691	0.154248	0.999872	-4.50213
ENSG00000261529	lncRNA	AC100774.1	15	-0.258704	1.37125	-1.44593	0.154522	0.999872	-4.53855
ENSG00000142512	protein_coding	SIGLEC10	19	-0.47303	6.81118	-1.44547	0.154651	0.999872	-4.45614
ENSG00000049192	protein_coding	ADAMTS6	5	0.472662	1.85042	1.44493	0.154801	0.999872	-4.52438
ENSG00000272106	lncRNA	AL691432.2	1	0.257916	2.1049	1.44456	0.154905	0.999872	-4.5156
ENSG00000079819	protein_coding	EPB41L2	6	-0.2645	3.54399	-1.44453	0.154913	0.999872	-4.47754
ENSG00000179743	lncRNA	AL450998.2	1	0.170172	3.48353	1.44426	0.154989	0.999872	-4.47664
ENSG00000050344	protein_coding	NFE2L3	7	-0.339411	2.77826	-1.44382	0.155113	0.999872	-4.49844
ENSG00000004660	protein_coding	CAMKK1	17	0.378336	4.53192	1.44359	0.155178	0.999872	-4.45656
ENSG00000288380	protein_coding	CRIPAK	4	0.382367	3.81841	1.44219	0.15557	0.999872	-4.46723
ENSG00000155393	protein_coding	HEATR3	16	-0.189552	4.69166	-1.4419	0.155651	0.999872	-4.4562
ENSG00000142694	protein_coding	EVA1B	1	-0.371526	3.16515	-1.44153	0.155754	0.999872	-4.48839
ENSG00000139197	protein_coding	PEX5	12	0.171772	3.48675	1.44112	0.155871	0.999872	-4.48052
ENSG00000181991	protein_coding	MRPS11	15	0.171377	4.02828	1.44094	0.15592	0.999872	-4.46703
ENSG00000279236	TEC	AC064801.2	18	-0.513545	3.10811	-1.44077	0.155968	0.999872	-4.49553
ENSG00000276728	lncRNA	AC142472.1	17	-0.206274	1.8933	-1.43986	0.156226	0.999872	-4.52507
ENSG00000167487	protein_coding	KLHL26	19	-0.173772	3.62441	-1.43941	0.156351	0.999872	-4.47798
ENSG00000100376	protein_coding	FAM118A	22	0.493325	5.88086	1.43816	0.156704	0.999872	-4.45105
ENSG00000167880	protein_coding	EVPL	17	0.683765	1.61435	1.43646	0.157186	0.999872	-4.53013
ENSG00000240583	protein_coding	AQP1	7	0.653457	1.13781	1.43618	0.157265	0.999872	-4.54538
ENSG00000197415	protein_coding	VEPH1	3	0.628688	1.08883	1.43422	0.15782	0.999872	-4.53463
ENSG00000189068	protein_coding	VSTM1	19	0.576772	2.53838	1.43389	0.157913	0.999872	-4.50716
ENSG00000112576	protein_coding	CCND3	6	0.195865	8.26661	1.43175	0.158522	0.999872	-4.48176
ENSG00000211876	TR_J_gene	TRAJ13	14	0.364127	1.8816	1.43113	0.158699	0.999872	-4.52454
ENSG00000153879	protein_coding	CEBPG	19	0.177629	4.61875	1.43077	0.158803	0.999872	-4.46124
ENSG00000248483	protein_coding	POU5F2	5	0.16159	5.08671	1.43062	0.158846	0.999872	-4.45677
ENSG00000175309	protein_coding	PHYKPL	5	0.150862	7.30567	1.43061	0.158848	0.999872	-4.4672
ENSG00000166123	protein_coding	GPT2	16	-0.29541	1.17777	-1.43036	0.15892	0.999872	-4.54306
ENSG00000169047	protein_coding	IRS1	2	-0.38866	3.61848	-1.43022	0.158958	0.999872	-4.47952
ENSG00000115661	protein_coding	STK16	2	0.159468	3.98187	1.4301	0.158995	0.999872	-4.47125
ENSG00000175395	protein_coding	ZNF25	10	-0.190522	3.32632	-1.4294	0.159195	0.999872	-4.48878
ENSG00000120029	protein_coding	ARMH3	10	-0.128199	5.46686	-1.42892	0.159332	0.999872	-4.45541
ENSG00000101057	protein_coding	MYBL2	20	-0.591538	3.44219	-1.42811	0.159562	0.999872	-4.48528
ENSG00000104419	protein_coding	NDRG1	8	-0.192787	6.94832	-1.42798	0.1596	0.999872	-4.46362
ENSG00000101079	protein_coding	NDRG3	20	-0.180689	4.84596	-1.42764	0.159696	0.999872	-4.45958
ENSG00000260083	lncRNA	MIR762HG	16	0.329037	1.58449	1.427	0.159881	0.999872	-4.53503
ENSG00000144713	protein_coding	RPL32	3	0.356146	7.72663	1.42642	0.160046	0.999872	-4.47485
ENSG00000005075	protein_coding	POLR2J	7	0.196222	3.99583	1.42631	0.160078	0.999872	-4.4753
ENSG00000158286	protein_coding	RNF207	1	0.553702	1.72669	1.42603	0.160159	0.999872	-4.53822
ENSG00000105610	protein_coding	KLF1	19	0.739988	5.05342	1.4256	0.160284	0.999872	-4.46006
ENSG00000065989	protein_coding	PDE4A	19	-0.344542	4.18471	-1.42468	0.160547	0.999872	-4.47197
ENSG00000273703	protein_coding	HIST1H2BM	6	-0.970983	2.69055	-1.4246	0.160572	0.999872	-4.50671
ENSG00000216863	lncRNA	LY86-AS1	6	0.515885	1.56122	1.42457	0.16058	0.999872	-4.53764
ENSG00000276368	protein_coding	HIST1H2AJ	6	-1.10358	2.61813	-1.42419	0.160688	0.999872	-4.50436
ENSG00000145246	protein_coding	ATP10D	4	-0.271871	5.3349	-1.42146	0.161475	0.999872	-4.46041
ENSG00000229539	lncRNA	AL353194.1	20	-0.237747	1.71293	-1.42064	0.161714	0.999872	-4.53684
ENSG00000211450	protein_coding	SELENOH	11	0.166941	3.79508	1.42047	0.161762	0.999872	-4.48024
ENSG00000187954	protein_coding	CYHR1	8	0.143767	6.52851	1.41959	0.162018	0.999872	-4.46397
ENSG00000168765	protein_coding	GSTM4	1	-0.522571	2.94377	-1.41913	0.16215	0.999872	-4.49598
ENSG00000182010	protein_coding	RTKN2	10	-0.532183	3.2037	-1.41806	0.16246	0.999872	-4.49363
ENSG00000143079	protein_coding	CTTNBP2NL	1	-0.371995	2.01543	-1.41739	0.162656	0.999872	-4.52659
ENSG00000212978	lncRNA	AC016747.1	2	-0.302695	1.765	-1.41723	0.162703	0.999872	-4.53504
ENSG00000242737	processed_pseudogene	AC012170.1	15	0.228959	1.80865	1.4166	0.162887	0.999872	-4.52647
ENSG00000138658	protein_coding	ZGRF1	4	0.292524	3.53235	1.41653	0.162907	0.999872	-4.48537
ENSG00000197217	protein_coding	ENTPD4	8	0.0940226	7.05616	1.4162	0.163002	0.999872	-4.47046
ENSG00000176749	protein_coding	CDK5R1	17	0.420493	4.47393	1.41574	0.163137	0.999872	-4.46742
ENSG00000142856	protein_coding	ITGB3BP	1	0.259657	3.41107	1.41554	0.163194	0.999872	-4.48997
ENSG00000119138	protein_coding	KLF9	9	0.212752	4.88338	1.41527	0.163273	0.999872	-4.46447
ENSG00000127184	protein_coding	COX7C	5	0.33894	3.19994	1.41523	0.163286	0.999872	-4.49623
ENSG00000088038	protein_coding	CNOT3	19	-0.164591	5.49098	-1.41499	0.163354	0.999872	-4.46203
ENSG00000112941	protein_coding	TENT4A	5	-0.130723	5.4386	-1.41492	0.163375	0.999872	-4.4623
ENSG00000230006	transcribed_unprocessed_pseudogene	ANKRD36BP2	2	0.615141	5.64481	1.41483	0.163401	0.999872	-4.46236
ENSG00000132970	protein_coding	WASF3	13	0.635632	1.91939	1.41464	0.163457	0.999872	-4.51435
ENSG00000124587	protein_coding	PEX6	6	0.249201	5.11768	1.4142	0.163585	0.999872	-4.46345
ENSG00000162076	protein_coding	FLYWCH2	16	0.231018	2.8325	1.41352	0.163783	0.999872	-4.5018
ENSG00000276045	protein_coding	ORAI1	12	-0.183285	3.90705	-1.41293	0.163958	0.999872	-4.48002
ENSG00000124074	protein_coding	ENKD1	16	-0.242656	2.18704	-1.41278	0.164	0.999872	-4.51992
ENSG00000121774	protein_coding	KHDRBS1	1	-0.12462	6.85369	-1.41261	0.16405	0.999872	-4.46929
ENSG00000087903	protein_coding	RFX2	19	-0.499501	5.18491	-1.41249	0.164086	0.999872	-4.46407
ENSG00000070047	protein_coding	PHRF1	11	-0.174351	5.23629	-1.41168	0.164321	0.999872	-4.46475
ENSG00000175701	protein_coding	MTLN	2	0.304513	1.94822	1.41147	0.164384	0.999872	-4.52952
ENSG00000114670	protein_coding	NEK11	3	-0.296311	1.51925	-1.41126	0.164446	0.999872	-4.54078
ENSG00000157045	protein_coding	NTAN1	16	0.3273	3.30719	1.41093	0.164542	0.999872	-4.49652
ENSG00000273669	lncRNA	AC015819.1	18	-0.293772	1.51375	-1.41069	0.164614	0.999872	-4.53935
ENSG00000234426	lncRNA	AL139042.1	6	4.31379	1.27879	1.41059	0.164641	0.999872	-4.56798
ENSG00000110218	protein_coding	PANX1	11	0.250565	4.09672	1.40911	0.165078	0.999872	-4.47664
ENSG00000151150	protein_coding	ANK3	10	0.451926	5.72492	1.40788	0.165439	0.999872	-4.46547
ENSG00000169877	protein_coding	AHSP	16	0.876881	4.59497	1.40706	0.165681	0.999872	-4.47291
ENSG00000196652	protein_coding	ZKSCAN5	7	-0.142453	4.11389	-1.40681	0.165756	0.999872	-4.48018
ENSG00000007047	protein_coding	MARK4	19	0.20269	5.26799	1.40605	0.165978	0.999872	-4.46685
ENSG00000228049	protein_coding	POLR2J2	7	-0.418169	3.44891	-1.40572	0.166076	0.999872	-4.49218
ENSG00000168268	protein_coding	NT5DC2	3	-0.516052	1.65826	-1.40561	0.16611	0.999872	-4.52769
ENSG00000065621	protein_coding	GSTO2	10	-0.356792	1.3835	-1.40497	0.166299	0.999872	-4.54144
ENSG00000142227	protein_coding	EMP3	19	-0.187126	6.40233	-1.4048	0.166347	0.999872	-4.46868
ENSG00000266805	lncRNA	AP005432.1	18	-0.333319	2.67596	-1.40417	0.166536	0.999872	-4.51152
ENSG00000138722	protein_coding	MMRN1	4	0.618472	3.5237	1.40399	0.166587	0.999872	-4.48594
ENSG00000165572	protein_coding	KBTBD6	13	0.221066	3.59757	1.40396	0.166598	0.999872	-4.48966
ENSG00000164587	protein_coding	RPS14	5	0.406192	8.47055	1.40389	0.166618	0.999872	-4.4939
ENSG00000069966	protein_coding	GNB5	15	0.217034	5.27479	1.40351	0.166729	0.999872	-4.46804
ENSG00000110203	protein_coding	FOLR3	11	1.04992	4.10717	1.40269	0.166973	0.999872	-4.49183
ENSG00000124243	protein_coding	BCAS4	20	0.36673	4.53967	1.4025	0.16703	0.999872	-4.47375
ENSG00000150459	protein_coding	SAP18	13	0.207319	4.74569	1.40231	0.167088	0.999872	-4.47262
ENSG00000119431	protein_coding	HDHD3	9	0.219876	3.30989	1.40148	0.167332	0.999872	-4.49686
ENSG00000137880	protein_coding	GCHFR	15	0.269045	2.07613	1.39833	0.168271	0.999872	-4.52547
ENSG00000179119	protein_coding	SPTY2D1	11	-0.13287	5.56579	-1.39775	0.168443	0.999872	-4.47029
ENSG00000203965	protein_coding	EFCAB7	1	0.320536	2.34253	1.39748	0.168526	0.999872	-4.51984
ENSG00000274020	lncRNA	LINC01138	1	0.189884	5.32942	1.39738	0.168554	0.999872	-4.4711
ENSG00000234797	processed_pseudogene	RPS3AP6	15	0.661118	0.834817	1.39673	0.168749	0.999872	-4.55256
ENSG00000113658	protein_coding	SMAD5	5	-0.256656	5.03714	-1.39636	0.168859	0.999872	-4.47353
ENSG00000198794	protein_coding	SCAMP5	15	-0.474985	1.33471	-1.39593	0.168989	0.999872	-4.54627
ENSG00000164308	protein_coding	ERAP2	5	-0.339862	6.7758	-1.39429	0.169481	0.999872	-4.47592
ENSG00000141384	protein_coding	TAF4B	18	0.24855	3.8322	1.39428	0.169483	0.999872	-4.48746
ENSG00000137460	protein_coding	FHDC1	4	0.482527	2.93287	1.39265	0.169973	0.999872	-4.50987
ENSG00000125551	protein_coding	PLGLB2	2	-0.642804	0.89846	-1.39264	0.169974	0.999872	-4.55015
ENSG00000103194	protein_coding	USP10	16	0.210349	6.86979	1.39255	0.170003	0.999872	-4.47834
ENSG00000167257	protein_coding	RNF214	11	-0.167935	4.10019	-1.39219	0.17011	0.999872	-4.48546
ENSG00000247950	lncRNA	SEC24B-AS1	4	-0.20904	1.75865	-1.39181	0.170224	0.999872	-4.53908
ENSG00000135862	protein_coding	LAMC1	1	-0.534231	2.34931	-1.39146	0.17033	0.999872	-4.5247
ENSG00000232973	lncRNA	CYP1B1-AS1	2	0.44782	2.52897	1.3908	0.170531	0.999872	-4.51737
ENSG00000214279	protein_coding	SCART1	10	0.537511	3.83843	1.38993	0.170792	0.999872	-4.48679
ENSG00000082898	protein_coding	XPO1	2	-0.200503	7.25671	-1.38837	0.171265	0.999872	-4.48311
ENSG00000286488	lncRNA	AC103858.3	15	-0.292132	4.47594	-1.3883	0.171284	0.999872	-4.48103
ENSG00000204623	transcribed_unitary_pseudogene	ZNRD1ASP	6	-0.501794	1.55021	-1.38737	0.171567	0.999872	-4.54413
ENSG00000276043	protein_coding	UHRF1	19	-0.909752	2.04623	-1.38727	0.171596	0.999872	-4.53445
ENSG00000226471	lncRNA	Z93930.2	22	0.234548	2.52104	1.38707	0.171659	0.999872	-4.51696
ENSG00000241420	misc_RNA	RN7SL505P	7	0.260545	1.56914	1.38683	0.171731	0.999872	-4.54259
ENSG00000146858	protein_coding	ZC3HAV1L	7	-0.424006	1.75693	-1.38671	0.171767	0.999872	-4.54029
ENSG00000141503	protein_coding	MINK1	17	-0.169723	7.0263	-1.38664	0.171789	0.999872	-4.48313
ENSG00000182934	protein_coding	SRPRA	11	-0.143833	6.89065	-1.3861	0.171951	0.999872	-4.48182
ENSG00000211854	TR_J_gene	TRAJ35	14	0.369742	1.54131	1.38515	0.172241	0.999872	-4.54313
ENSG00000108187	protein_coding	PBLD	10	-0.245003	1.83014	-1.3851	0.172257	0.999872	-4.532
ENSG00000132017	protein_coding	DCAF15	19	-0.105565	4.8782	-1.38421	0.172525	0.999872	-4.4798
ENSG00000211445	protein_coding	GPX3	5	-0.85842	1.07403	-1.38413	0.172552	0.999872	-4.55878
ENSG00000196659	protein_coding	TTC30B	2	-0.320651	1.63091	-1.38364	0.172701	0.999872	-4.54229
ENSG00000180822	protein_coding	PSMG4	6	0.196989	5.324	1.38287	0.172936	0.999872	-4.47797
ENSG00000287917	lncRNA	AP000944.7	11	-0.458149	2.24386	-1.38232	0.173103	0.999872	-4.52013
ENSG00000251474	transcribed_unprocessed_pseudogene	RPL32P3	3	0.100702	5.60133	1.38156	0.173334	0.999872	-4.478
ENSG00000204568	protein_coding	MRPS18B	6	-0.215804	3.13058	-1.37978	0.173877	0.999872	-4.50826
ENSG00000025156	protein_coding	HSF2	6	0.251393	3.23924	1.37935	0.174009	0.999872	-4.50545
ENSG00000147872	protein_coding	PLIN2	9	-0.245479	4.62127	-1.37923	0.174048	0.999872	-4.48734
ENSG00000244625	lncRNA	MIATNB	22	0.14497	6.20732	1.37705	0.174715	0.999872	-4.48155
ENSG00000100711	protein_coding	ZFYVE21	14	0.128225	4.03492	1.37702	0.174725	0.999872	-4.49215
ENSG00000264663	processed_pseudogene	KRT8P34	17	0.317827	1.61087	1.37653	0.174875	0.999872	-4.53936
ENSG00000138640	protein_coding	FAM13A	4	-0.443036	4.99654	-1.37651	0.174883	0.999872	-4.4838
ENSG00000214193	protein_coding	SH3D21	1	-0.337983	2.96206	-1.37635	0.174931	0.999872	-4.51025
ENSG00000145741	protein_coding	BTF3	5	0.322383	6.98337	1.37631	0.174942	0.999872	-4.48526
ENSG00000157212	protein_coding	PAXIP1	7	-0.167858	4.28823	-1.37356	0.175791	0.999872	-4.49037
ENSG00000171848	protein_coding	RRM2	2	-0.917504	2.92825	-1.37346	0.175821	0.999872	-4.51374
ENSG00000204514	protein_coding	ZNF814	19	-0.285001	4.59307	-1.37168	0.17637	0.999872	-4.48684
ENSG00000096717	protein_coding	SIRT1	10	-0.127646	5.27283	-1.37158	0.176401	0.999872	-4.48346
ENSG00000226659	lncRNA	AC021028.1	10	-0.676785	0.702575	-1.37101	0.176578	0.999872	-4.55916
ENSG00000243696	protein_coding	AC006254.1	3	0.282132	1.73314	1.36991	0.17692	0.999872	-4.53914
ENSG00000163872	protein_coding	YEATS2	3	-0.130914	5.98584	-1.36988	0.17693	0.999872	-4.48387
ENSG00000126267	protein_coding	COX6B1	19	0.226593	5.72071	1.36932	0.177102	0.999872	-4.48388
ENSG00000061794	protein_coding	MRPS35	12	-0.198215	3.73369	-1.36908	0.177177	0.999872	-4.50095
ENSG00000281501	lncRNA	SEPSECS-AS1	4	0.324176	3.31165	1.36902	0.177197	0.999872	-4.50656
ENSG00000235852	lncRNA	AC005540.1	2	0.346921	1.15598	1.36898	0.177209	0.999872	-4.55259
ENSG00000166548	protein_coding	TK2	16	-0.275051	5.34978	-1.36896	0.177216	0.999872	-4.48452
ENSG00000116133	protein_coding	DHCR24	1	0.480226	3.02119	1.36791	0.17754	0.999872	-4.51536
ENSG00000215305	protein_coding	VPS16	20	-0.142177	5.21105	-1.36791	0.177542	0.999872	-4.48546
ENSG00000175220	protein_coding	ARHGAP1	11	-0.158196	6.87559	-1.36787	0.177555	0.999872	-4.4894
ENSG00000262049	lncRNA	AC139530.1	17	0.212483	2.58098	1.36746	0.177681	0.999872	-4.52125
ENSG00000100246	protein_coding	DNAL4	22	-0.191251	2.54792	-1.36693	0.177848	0.999872	-4.52548
ENSG00000156253	protein_coding	RWDD2B	21	-0.28231	1.89898	-1.36676	0.177899	0.999872	-4.54176
ENSG00000185168	lncRNA	LINC00482	17	0.51375	0.939484	1.36566	0.178243	0.999872	-4.55507
ENSG00000172586	protein_coding	CHCHD1	10	0.29836	1.92453	1.36527	0.178363	0.999872	-4.53944
ENSG00000132676	protein_coding	DAP3	1	0.108831	5.52627	1.36496	0.178462	0.999872	-4.48604
ENSG00000166171	protein_coding	DPCD	10	0.554351	1.13684	1.36477	0.17852	0.999872	-4.55456
ENSG00000163069	protein_coding	SGCB	4	0.347261	1.74146	1.36476	0.178523	0.999872	-4.53955
ENSG00000218018	lncRNA	AL109955.1	20	0.415692	1.37501	1.3647	0.178543	0.999872	-4.5499
ENSG00000176160	protein_coding	HSF5	17	0.311905	1.83615	1.36467	0.178553	0.999872	-4.53834
ENSG00000284959	lncRNA	AC007262.2	14	0.283223	1.59546	1.36342	0.178943	0.999872	-4.54312
ENSG00000170271	protein_coding	FAXDC2	5	0.789925	6.66786	1.36274	0.179157	0.999872	-4.49082
ENSG00000257261	lncRNA	AC008014.1	12	-0.2894	3.65075	-1.36235	0.179277	0.999872	-4.50368
ENSG00000168283	protein_coding	BMI1	10	0.198552	3.63312	1.36166	0.179493	0.999872	-4.50421
ENSG00000144283	protein_coding	PKP4	2	-0.241686	4.44375	-1.36087	0.179743	0.999872	-4.49334
ENSG00000186185	protein_coding	KIF18B	17	-0.684305	1.14763	-1.35987	0.180056	0.999872	-4.55224
ENSG00000147912	protein_coding	FBXO10	9	0.332831	1.14416	1.35964	0.180128	0.999872	-4.55096
ENSG00000163541	protein_coding	SUCLG1	2	0.142797	4.52648	1.35952	0.180167	0.999872	-4.49433
ENSG00000095139	protein_coding	ARCN1	11	-0.114037	6.61911	-1.35929	0.180238	0.999872	-4.49146
ENSG00000165568	protein_coding	AKR1E2	10	0.558977	2.912	1.35859	0.180459	0.999872	-4.51601
ENSG00000041353	protein_coding	RAB27B	18	0.435326	5.55364	1.35839	0.18052	0.999872	-4.4893
ENSG00000146674	protein_coding	IGFBP3	7	-0.826917	1.33162	-1.35756	0.180784	0.999872	-4.55774
ENSG00000261229	lncRNA	AC021483.2	15	-0.344824	1.9555	-1.35636	0.181162	0.999872	-4.53836
ENSG00000107643	protein_coding	MAPK8	10	0.166149	5.2811	1.35598	0.181283	0.999872	-4.49062
ENSG00000166598	protein_coding	HSP90B1	12	-0.277774	6.4547	-1.35512	0.181554	0.999872	-4.49326
ENSG00000237172	protein_coding	B3GNT9	16	-0.272514	2.29399	-1.35488	0.181631	0.999872	-4.52998
ENSG00000168255	protein_coding	POLR2J3	7	-0.371444	3.88427	-1.35439	0.181786	0.999872	-4.50295
ENSG00000131469	protein_coding	RPL27	17	0.393029	6.69902	1.35339	0.182101	0.999872	-4.49535
ENSG00000176393	protein_coding	RNPEP	1	-0.32232	5.94848	-1.35302	0.18222	0.999872	-4.49176
ENSG00000174600	protein_coding	CMKLR1	12	-0.386051	4.77649	-1.35273	0.182313	0.999872	-4.49592
ENSG00000135457	protein_coding	TFCP2	12	-0.120577	5.20724	-1.3526	0.182352	0.999872	-4.49258
ENSG00000228106	lncRNA	AL392172.1	1	0.254687	1.95288	1.35248	0.182391	0.999872	-4.53925
ENSG00000177301	protein_coding	KCNA2	1	-0.360919	1.59028	-1.35245	0.182402	0.999872	-4.54798
ENSG00000206965	snRNA	RNU6-5P	2	0.307225	3.39935	1.35213	0.182502	0.999872	-4.51119
ENSG00000198258	protein_coding	UBL5	19	0.297676	5.17315	1.35189	0.18258	0.999872	-4.49302
ENSG00000083838	protein_coding	ZNF446	19	-0.161614	3.17905	-1.35166	0.182652	0.999872	-4.51661
ENSG00000103343	protein_coding	ZNF174	16	-0.132909	3.12693	-1.35131	0.182763	0.999872	-4.51702
ENSG00000185156	protein_coding	MFSD6L	17	-0.393407	1.56961	-1.35125	0.182782	0.999872	-4.54589
ENSG00000173209	transcribed_unitary_pseudogene	AHSA2P	2	-0.121387	6.93386	-1.35098	0.182869	0.999872	-4.49702
ENSG00000168298	protein_coding	HIST1H1E	6	-0.329515	7.18554	-1.35072	0.182951	0.999872	-4.49822
ENSG00000196188	protein_coding	CTSE	1	0.727895	1.40314	1.35031	0.18308	0.999872	-4.55748
ENSG00000173218	protein_coding	VANGL1	1	-0.362607	2.84322	-1.3499	0.183213	0.999872	-4.52264
ENSG00000163629	protein_coding	PTPN13	4	0.444358	3.16777	1.34908	0.183474	0.999872	-4.51633
ENSG00000138172	protein_coding	CALHM2	10	-0.237744	5.46792	-1.34843	0.18368	0.999872	-4.49409
ENSG00000111602	protein_coding	TIMELESS	12	-0.376434	3.32432	-1.34793	0.183841	0.999872	-4.51839
ENSG00000178789	protein_coding	CD300LB	17	-0.329127	5.83385	-1.34792	0.183842	0.999872	-4.49415
ENSG00000113522	protein_coding	RAD50	5	0.208655	3.04055	1.34686	0.184182	0.999872	-4.5209
ENSG00000100441	protein_coding	KHNYN	14	0.134121	7.38168	1.34677	0.184212	0.999872	-4.5022
ENSG00000179134	protein_coding	SAMD4B	19	-0.140726	6.30007	-1.34669	0.184238	0.999872	-4.49571
ENSG00000122034	protein_coding	GTF3A	13	0.149507	5.75635	1.34661	0.184264	0.999872	-4.49463
ENSG00000187553	protein_coding	CYP26C1	10	0.432007	1.4915	1.34611	0.184423	0.999872	-4.54986
ENSG00000112077	protein_coding	RHAG	6	0.660166	2.1407	1.34572	0.184546	0.999872	-4.54097
ENSG00000162063	protein_coding	CCNF	16	-0.546149	2.5447	-1.34544	0.184638	0.999872	-4.52982
ENSG00000083844	protein_coding	ZNF264	19	-0.115856	6.47487	-1.34535	0.184667	0.999872	-4.49712
ENSG00000154016	protein_coding	GRAP	17	0.288302	4.8231	1.34494	0.184799	0.999872	-4.49739
ENSG00000204604	protein_coding	ZNF468	19	0.267274	3.87824	1.34406	0.185078	0.999872	-4.50757
ENSG00000261386	lncRNA	AC027682.4	16	0.29176	1.40666	1.34391	0.185129	0.999872	-4.5506
ENSG00000261338	lncRNA	AC021016.2	2	-0.167867	3.85749	-1.34362	0.185221	0.999872	-4.50635
ENSG00000175449	protein_coding	RFESD	5	0.290258	2.24808	1.34355	0.185245	0.999872	-4.53696
ENSG00000242485	protein_coding	MRPL20	1	0.13885	4.35507	1.34326	0.185336	0.999872	-4.50169
ENSG00000225447	processed_pseudogene	RPS15AP10	1	-0.281721	1.66484	-1.34292	0.185445	0.999872	-4.54938
ENSG00000183087	protein_coding	GAS6	13	-0.455743	2.53833	-1.34217	0.185689	0.999872	-4.53384
ENSG00000280649	TEC	AC245100.7	1	0.222172	2.45048	1.34211	0.185707	0.999872	-4.53201
ENSG00000237491	lncRNA	LINC01409	1	0.304488	2.26418	1.34182	0.185801	0.999872	-4.53322
ENSG00000279996	TEC	AC004491.1	7	-0.564345	1.76339	-1.34101	0.18606	0.999872	-4.54854
ENSG00000123144	protein_coding	TRIR	19	0.130285	6.25806	1.34083	0.186119	0.999872	-4.49831
ENSG00000177963	protein_coding	RIC8A	11	-0.103393	6.03255	-1.34073	0.18615	0.999872	-4.49767
ENSG00000217512	processed_pseudogene	AL356776.1	6	-0.242216	1.55426	-1.33974	0.186469	0.999872	-4.55188
ENSG00000237854	transcribed_unprocessed_pseudogene	LINC00674	17	-0.144144	3.56923	-1.33871	0.186805	0.999872	-4.51289
ENSG00000263584	miRNA	MIR4480	10	-0.398955	0.955808	-1.33829	0.186939	0.999872	-4.5578
ENSG00000247199	lncRNA	AC011346.1	5	0.466103	2.15185	1.33779	0.187102	0.999872	-4.53794
ENSG00000226752	transcribed_unitary_pseudogene	CUTALP	9	0.670912	5.14939	1.33759	0.187165	0.999872	-4.50041
ENSG00000068097	protein_coding	HEATR6	17	-0.22697	4.10687	-1.33745	0.187213	0.999872	-4.50811
ENSG00000154917	protein_coding	RAB6B	3	0.556845	2.15426	1.33724	0.187279	0.999872	-4.53112
ENSG00000163867	protein_coding	ZMYM6	1	-0.136	4.24233	-1.33649	0.187524	0.999872	-4.50586
ENSG00000169429	protein_coding	CXCL8	4	0.715711	3.64126	1.33481	0.188067	0.999872	-4.50838
ENSG00000079974	protein_coding	RABL2B	22	0.197463	4.28554	1.33408	0.188306	0.999872	-4.50519
ENSG00000181790	protein_coding	ADGRB1	8	0.363185	1.78981	1.33402	0.188325	0.999872	-4.54629
ENSG00000112039	protein_coding	FANCE	6	0.192961	2.83133	1.33361	0.188458	0.999872	-4.52525
ENSG00000211897	IG_C_gene	IGHG3	14	-0.704963	2.09838	-1.33344	0.188515	0.999872	-4.51497
ENSG00000145545	protein_coding	SRD5A1	5	-0.225521	4.2682	-1.33321	0.188588	0.999872	-4.508
ENSG00000154059	protein_coding	IMPACT	18	-0.148161	3.58008	-1.33296	0.18867	0.999872	-4.51621
ENSG00000220267	processed_pseudogene	ACTBP8	6	3.62118	-0.345388	1.33235	0.188868	0.999872	-4.58402
ENSG00000161920	protein_coding	MED11	17	0.180613	3.69677	1.33235	0.188868	0.999872	-4.51406
ENSG00000101190	protein_coding	TCFL5	20	-0.172743	3.38274	-1.33209	0.188954	0.999872	-4.51679
ENSG00000205085	protein_coding	FAM71F2	7	0.372512	2.15088	1.33194	0.189001	0.999872	-4.53374
ENSG00000284685	lncRNA	AC009093.10	16	-0.289749	2.22499	-1.33194	0.189002	0.999872	-4.5385
ENSG00000169313	protein_coding	P2RY12	3	0.489622	3.14771	1.33141	0.189175	0.999872	-4.51926
ENSG00000149273	protein_coding	RPS3	11	0.267396	9.01939	1.33127	0.189221	0.999872	-4.52328
ENSG00000122966	protein_coding	CIT	12	-0.542892	2.17453	-1.33076	0.189389	0.999872	-4.5426
ENSG00000125812	protein_coding	GZF1	20	0.108821	3.79859	1.32816	0.190239	0.999872	-4.51392
ENSG00000170889	protein_coding	RPS9	19	0.219617	8.2184	1.32724	0.19054	0.999872	-4.51627
ENSG00000149418	protein_coding	ST14	11	-0.385305	4.2615	-1.32717	0.190563	0.999872	-4.51305
ENSG00000127580	protein_coding	WDR24	16	-0.169252	3.82453	-1.32668	0.190726	0.999872	-4.51425
ENSG00000088325	protein_coding	TPX2	20	-0.743183	2.05593	-1.32471	0.191372	0.999872	-4.54364
ENSG00000088766	protein_coding	CRLS1	20	0.158905	2.94824	1.32458	0.191414	0.999872	-4.52746
ENSG00000255150	protein_coding	EID3	12	0.203966	2.50232	1.32334	0.191824	0.999872	-4.53556
ENSG00000131323	protein_coding	TRAF3	14	0.149882	6.36474	1.32328	0.191846	0.999872	-4.50667
ENSG00000165626	protein_coding	BEND7	10	0.482623	1.72926	1.32316	0.191885	0.999872	-4.53976
ENSG00000258181	lncRNA	AC008083.3	12	0.398649	1.33415	1.32308	0.191912	0.999872	-4.55649
ENSG00000117308	protein_coding	GALE	1	-0.189953	2.46623	-1.32251	0.192099	0.999872	-4.5364
ENSG00000112992	protein_coding	NNT	5	-0.154078	6.19754	-1.32226	0.192182	0.999872	-4.50647
ENSG00000010361	protein_coding	FUZ	19	-0.241211	3.78654	-1.32037	0.192806	0.999872	-4.51684
ENSG00000179051	protein_coding	RCC2	1	-0.22879	5.17644	-1.3198	0.192996	0.999872	-4.50789
ENSG00000141469	protein_coding	SLC14A1	18	0.517021	5.59594	1.31978	0.193001	0.999872	-4.50738
ENSG00000237440	protein_coding	ZNF737	19	0.252278	4.54507	1.31952	0.19309	0.999872	-4.5102
ENSG00000140264	protein_coding	SERF2	15	0.40461	9.09708	1.31948	0.193101	0.999872	-4.52641
ENSG00000168040	protein_coding	FADD	11	0.157763	5.19662	1.3188	0.193328	0.999872	-4.50817
ENSG00000072134	protein_coding	EPN2	17	-0.30803	4.05094	-1.31867	0.19337	0.999872	-4.51441
ENSG00000171858	protein_coding	RPS21	20	0.436432	6.08719	1.31864	0.193381	0.999872	-4.50823
ENSG00000196074	protein_coding	SYCP2	20	0.320262	3.16236	1.3186	0.193394	0.999872	-4.5264
ENSG00000064763	protein_coding	FAR2	12	-0.407959	5.42886	-1.31859	0.193398	0.999872	-4.50809
ENSG00000148153	protein_coding	INIP	9	-0.101943	4.66546	-1.31857	0.193403	0.999872	-4.51059
ENSG00000139146	protein_coding	SINHCAF	12	0.170988	3.36585	1.31717	0.19387	0.999872	-4.52389
ENSG00000124102	protein_coding	PI3	20	0.68065	4.16649	1.31681	0.193989	0.999872	-4.50897
ENSG00000133316	protein_coding	WDR74	11	0.175584	3.74429	1.31672	0.194019	0.999872	-4.51874
ENSG00000164535	protein_coding	DAGLB	7	-0.15153	5.21917	-1.3166	0.19406	0.999872	-4.50902
ENSG00000119684	protein_coding	MLH3	14	0.200871	5.00743	1.31651	0.194089	0.999872	-4.50934
ENSG00000234383	processed_pseudogene	CTBP2P8	1	0.581377	2.30771	1.31628	0.194165	0.999872	-4.53594
ENSG00000157657	protein_coding	ZNF618	9	-0.290929	3.03324	-1.31609	0.194229	0.999872	-4.53237
ENSG00000114656	protein_coding	KIAA1257	3	-0.388966	4.26602	-1.31606	0.194238	0.999872	-4.51316
ENSG00000140287	protein_coding	HDC	15	-0.674051	2.71053	-1.31589	0.194296	0.999872	-4.54094
ENSG00000173744	protein_coding	AGFG1	2	0.156057	7.00529	1.31583	0.194315	0.999872	-4.51263
ENSG00000169203	protein_coding	NPIPB12	16	0.354954	3.18451	1.31553	0.194414	0.999872	-4.52455
ENSG00000158623	protein_coding	COPG2	7	-0.173841	3.47759	-1.31542	0.194453	0.999872	-4.52326
ENSG00000287080	protein_coding	HIST1H3C	6	-0.960875	3.39	-1.31541	0.194457	0.999872	-4.52447
ENSG00000139343	protein_coding	SNRPF	12	-0.286671	2.13881	-1.31522	0.194518	0.999872	-4.5448
ENSG00000141858	protein_coding	SAMD1	19	-0.229176	3.31115	-1.31494	0.194613	0.999872	-4.52545
ENSG00000198146	protein_coding	ZNF770	15	0.137458	5.84002	1.31478	0.194667	0.999872	-4.50944
ENSG00000136273	protein_coding	HUS1	7	-0.137161	4.83045	-1.31465	0.194708	0.999872	-4.51144
ENSG00000133226	protein_coding	SRRM1	1	-0.103095	6.80311	-1.31457	0.194736	0.999872	-4.51209
ENSG00000158715	protein_coding	SLC45A3	1	-0.461995	3.14394	-1.31293	0.195283	0.999872	-4.53075
ENSG00000182481	protein_coding	KPNA2	17	-0.373918	3.41934	-1.31234	0.195481	0.999872	-4.5257
ENSG00000235683	processed_pseudogene	AC018442.1	8	0.235285	1.94085	1.31229	0.195497	0.999872	-4.54927
ENSG00000120159	protein_coding	CAAP1	9	0.185628	3.89651	1.31133	0.19582	0.999872	-4.51899
ENSG00000102931	protein_coding	ARL2BP	16	-0.126785	4.82848	-1.31025	0.19618	0.999872	-4.51317
ENSG00000122741	protein_coding	DCAF10	9	0.193013	5.96379	1.31009	0.196235	0.999872	-4.51163
ENSG00000155893	protein_coding	PXYLP1	3	0.231258	4.43945	1.30977	0.196344	0.999872	-4.51431
ENSG00000279573	TEC	AC134407.2	17	0.232802	1.88767	1.30923	0.196522	0.999872	-4.54738
ENSG00000161021	protein_coding	MAML1	5	-0.150903	4.19995	-1.30771	0.197034	0.999872	-4.51772
ENSG00000108384	protein_coding	RAD51C	17	0.22551	3.16592	1.3075	0.197106	0.999872	-4.52841
ENSG00000176986	protein_coding	SEC24C	10	-0.131981	7.08305	-1.30684	0.197328	0.999872	-4.51639
ENSG00000082641	protein_coding	NFE2L1	17	-0.138946	6.24643	-1.30679	0.197346	0.999872	-4.51359
ENSG00000103061	protein_coding	SLC7A6OS	16	0.0965804	5.20628	1.30608	0.197586	0.999872	-4.51385
ENSG00000198915	protein_coding	RASGEF1A	10	-0.280809	3.01407	-1.30553	0.19777	0.999872	-4.5324
ENSG00000172239	protein_coding	PAIP1	5	0.169391	4.45568	1.30532	0.197841	0.999872	-4.51732
ENSG00000138623	protein_coding	SEMA7A	15	-0.382887	3.03872	-1.3036	0.198422	0.999872	-4.53504
ENSG00000000457	protein_coding	SCYL3	1	-0.117529	5.0717	-1.30324	0.198545	0.999872	-4.51564
ENSG00000151914	protein_coding	DST	6	-0.31147	4.30875	-1.30321	0.198554	0.999872	-4.51847
ENSG00000108479	protein_coding	GALK1	17	-0.248303	4.0536	-1.30305	0.19861	0.999872	-4.52085
ENSG00000176124	lncRNA	DLEU1	13	0.411985	4.01604	1.30301	0.198623	0.999872	-4.52028
ENSG00000215795	processed_pseudogene	AL390728.2	1	0.374556	1.05655	1.30263	0.19875	0.999872	-4.56448
ENSG00000172780	protein_coding	RAB43	3	0.268606	3.67715	1.30263	0.19875	0.999872	-4.52475
ENSG00000274383	lncRNA	AC103691.1	15	-0.314192	1.71684	-1.30255	0.198779	0.999872	-4.55209
ENSG00000233844	lncRNA	KCNQ5-IT1	6	-0.425132	1.20704	-1.30168	0.199073	0.999872	-4.5597
ENSG00000235453	protein_coding	SMIM27	9	0.236638	2.45035	1.30046	0.199488	0.999872	-4.54045
ENSG00000147955	protein_coding	SIGMAR1	9	-0.182458	4.12629	-1.30004	0.199629	0.999872	-4.52166
ENSG00000196110	protein_coding	ZNF699	19	-0.11368	3.97166	-1.2997	0.199745	0.999872	-4.5225
ENSG00000163736	protein_coding	PPBP	4	0.626405	7.6636	1.29948	0.199822	0.999872	-4.52364
ENSG00000096654	protein_coding	ZNF184	6	0.24944	3.18174	1.29868	0.200094	0.999872	-4.53175
ENSG00000236682	lncRNA	MAP3K2-DT	2	0.546161	0.894198	1.29791	0.200355	0.999872	-4.56523
ENSG00000257815	lncRNA	AC025159.1	12	0.164163	4.00874	1.29756	0.200475	0.999872	-4.52301
ENSG00000227827	unprocessed_pseudogene	AC138969.2	16	1.83498	0.336131	1.29738	0.200536	0.999872	-4.5747
ENSG00000152904	protein_coding	GGPS1	1	0.157876	2.43634	1.29734	0.200552	0.999872	-4.54231
ENSG00000115241	protein_coding	PPM1G	2	-0.182229	5.48406	-1.29693	0.20069	0.999872	-4.51768
ENSG00000061918	protein_coding	GUCY1B1	4	0.457877	3.55093	1.29662	0.200796	0.999872	-4.52542
ENSG00000227355	lncRNA	AL359644.1	9	-0.538898	0.948184	-1.29625	0.200921	0.999872	-4.56638
ENSG00000182544	protein_coding	MFSD5	12	-0.168377	4.0687	-1.296	0.201009	0.999872	-4.52375
ENSG00000137221	protein_coding	TJAP1	6	-0.127587	4.85816	-1.29566	0.201125	0.999872	-4.51918
ENSG00000196218	protein_coding	RYR1	19	-0.345155	1.71116	-1.2956	0.201144	0.999872	-4.5593
ENSG00000069345	protein_coding	DNAJA2	16	0.14829	5.52752	1.29538	0.201221	0.999872	-4.51836
ENSG00000105640	protein_coding	RPL18A	19	0.220346	8.5544	1.29516	0.201295	0.999872	-4.53022
ENSG00000184162	protein_coding	NR2C2AP	19	0.215908	2.52645	1.29481	0.201414	0.999872	-4.54234
ENSG00000144659	protein_coding	SLC25A38	3	0.224457	5.14842	1.29459	0.201489	0.999872	-4.51913
ENSG00000175048	protein_coding	ZDHHC14	6	0.218953	3.36168	1.29457	0.201496	0.999872	-4.53052
ENSG00000168002	protein_coding	POLR2G	11	0.11979	4.49607	1.29424	0.201609	0.999872	-4.52121
ENSG00000181472	protein_coding	ZBTB2	6	0.141415	4.32789	1.29418	0.201631	0.999872	-4.5222
ENSG00000112139	protein_coding	MDGA1	6	2.41573	1.99555	1.29371	0.20179	0.999872	-4.55074
ENSG00000126822	protein_coding	PLEKHG3	14	-0.27797	8.50647	-1.29313	0.201991	0.999872	-4.53137
ENSG00000234171	lncRNA	RNASEH1-AS1	2	0.204397	2.59893	1.29311	0.201999	0.999872	-4.54012
ENSG00000170234	protein_coding	PWWP2A	5	0.0884613	5.85951	1.29285	0.202088	0.999872	-4.51949
ENSG00000125844	protein_coding	RRBP1	20	-0.22058	6.07002	-1.29153	0.202539	0.999872	-4.52019
ENSG00000090013	protein_coding	BLVRB	19	0.650086	7.23187	1.29045	0.202913	0.999872	-4.52339
ENSG00000136448	protein_coding	NMT1	17	-0.108594	6.28785	-1.289	0.203412	0.999872	-4.52157
ENSG00000062485	protein_coding	CS	12	-0.134214	6.09337	-1.28858	0.203556	0.999872	-4.52158
ENSG00000135070	protein_coding	ISCA1	9	0.549187	6.39878	1.28811	0.203719	0.999872	-4.52178
ENSG00000092853	protein_coding	CLSPN	1	-0.704116	1.73287	-1.28702	0.204095	0.999872	-4.5583
ENSG00000158435	protein_coding	CNOT11	2	-0.115445	5.13171	-1.28638	0.204316	0.999872	-4.52278
ENSG00000211845	TR_J_gene	TRAJ44	14	0.320484	1.97351	1.28637	0.20432	0.999872	-4.54942
ENSG00000273344	lncRNA	PAXIP1-AS1	7	0.205404	2.88894	1.28622	0.204371	0.999872	-4.53845
ENSG00000105371	protein_coding	ICAM4	19	0.478844	2.25297	1.28586	0.204498	0.999872	-4.55107
ENSG00000138674	protein_coding	SEC31A	4	-0.12321	6.61112	-1.28563	0.204578	0.999872	-4.52374
ENSG00000109272	protein_coding	PF4V1	4	0.894447	3.23234	1.28558	0.204594	0.999872	-4.53237
ENSG00000273151	lncRNA	AC073957.3	7	-0.277298	3.1794	-1.2854	0.204657	0.999872	-4.53663
ENSG00000165682	protein_coding	CLEC1B	12	0.585081	1.78416	1.28495	0.204814	0.999872	-4.55329
ENSG00000159713	protein_coding	TPPP3	16	-0.778207	2.28187	-1.28483	0.204853	0.999872	-4.55432
ENSG00000152056	protein_coding	AP1S3	2	0.324288	1.63865	1.28483	0.204855	0.999872	-4.5586
ENSG00000251095	lncRNA	AC093866.1	4	0.678276	0.677584	1.28417	0.205084	0.999872	-4.56883
ENSG00000169413	protein_coding	RNASE6	14	-0.393104	3.93689	-1.284	0.205141	0.999872	-4.52821
ENSG00000183134	protein_coding	PTGDR2	11	-0.543374	3.6931	-1.28361	0.205278	0.999872	-4.53304
ENSG00000089248	protein_coding	ERP29	12	-0.13735	5.93933	-1.28274	0.20558	0.999872	-4.52403
ENSG00000171530	protein_coding	TBCA	5	0.13468	3.09307	1.28189	0.205875	0.999872	-4.53854
ENSG00000213676	protein_coding	ATF6B	6	-0.130565	5.76515	-1.28185	0.20589	0.999872	-4.52441
ENSG00000129250	protein_coding	KIF1C	17	-0.152718	5.50182	-1.28154	0.205996	0.999872	-4.52459
ENSG00000197046	protein_coding	SIGLEC15	18	-0.497569	0.912046	-1.28149	0.206014	0.999872	-4.57178
ENSG00000126746	protein_coding	ZNF384	12	-0.108661	5.6533	-1.28027	0.20644	0.999872	-4.52512
ENSG00000089597	protein_coding	GANAB	11	-0.140597	7.19366	-1.28018	0.206472	0.999872	-4.52772
ENSG00000143222	protein_coding	UFC1	1	0.240588	4.09186	1.27997	0.206546	0.999872	-4.52898
ENSG00000197124	protein_coding	ZNF682	19	0.285187	2.04318	1.27978	0.20661	0.999872	-4.55298
ENSG00000243449	protein_coding	C4orf48	4	-0.18531	2.80734	-1.27962	0.206667	0.999872	-4.54262
ENSG00000148459	protein_coding	PDSS1	10	0.176615	2.45211	1.27951	0.206703	0.999872	-4.54527
ENSG00000164053	protein_coding	ATRIP	3	-0.142364	3.32786	-1.27946	0.206721	0.999872	-4.53646
ENSG00000152207	protein_coding	CYSLTR2	13	-0.383076	3.88978	-1.27896	0.206896	0.999872	-4.53264
ENSG00000164403	protein_coding	SHROOM1	5	-0.696835	2.12228	-1.27876	0.206968	0.999872	-4.55139
ENSG00000230735	lncRNA	AC093423.2	1	-0.240757	2.37488	-1.27872	0.20698	0.999872	-4.54793
ENSG00000137038	protein_coding	DMAC1	9	0.205457	3.16891	1.27848	0.207063	0.999872	-4.53825
ENSG00000170486	protein_coding	KRT72	12	1.05004	2.39224	1.27835	0.20711	0.999872	-4.54749
ENSG00000245149	lncRNA	RNF139-AS1	8	0.211547	2.30707	1.27771	0.207333	0.999872	-4.54968
ENSG00000229127	lncRNA	AC007038.1	2	-0.275601	3.49907	-1.27759	0.207374	0.999872	-4.53469
ENSG00000267106	lncRNA	ZNF561-AS1	19	-0.21388	2.18924	-1.2775	0.207407	0.999872	-4.55054
ENSG00000196526	protein_coding	AFAP1	4	0.415988	4.6434	1.27732	0.20747	0.999872	-4.52714
ENSG00000237296	transcribed_unprocessed_pseudogene	SMG1P1	16	0.354573	4.58826	1.27686	0.207631	0.999872	-4.52806
ENSG00000226067	lncRNA	LINC00623	1	0.267568	4.57043	1.27635	0.20781	0.999872	-4.52873
ENSG00000286522	protein_coding	HIST1H3B	6	-0.898372	3.76908	-1.27613	0.207888	0.999872	-4.53306
ENSG00000279549	TEC	AP000437.1	11	-0.290644	2.3584	-1.27612	0.20789	0.999872	-4.5492
ENSG00000091262	protein_coding	ABCC6	16	-0.400283	1.57573	-1.27549	0.208111	0.999872	-4.55471
ENSG00000229117	protein_coding	RPL41	12	0.419856	7.90508	1.27529	0.208182	0.999872	-4.53245
ENSG00000183458	transcribed_unprocessed_pseudogene	AC138932.1	16	0.291716	2.88327	1.27415	0.208581	0.999872	-4.54173
ENSG00000204120	protein_coding	GIGYF2	2	-0.0818647	6.95019	-1.27396	0.208648	0.999872	-4.52954
ENSG00000224536	lncRNA	AC096677.1	1	-0.254936	1.6119	-1.27381	0.208703	0.999872	-4.56018
ENSG00000252498	snRNA	RNU6-1016P	6	-0.207384	2.48715	-1.27348	0.208817	0.999872	-4.547
ENSG00000075618	protein_coding	FSCN1	7	-0.33228	2.38876	-1.27202	0.209331	0.999872	-4.54695
ENSG00000196357	protein_coding	ZNF565	19	0.23497	1.57817	1.27132	0.209578	0.999872	-4.56023
ENSG00000115896	protein_coding	PLCL1	2	0.326583	4.17052	1.27066	0.20981	0.999872	-4.53144
ENSG00000213563	protein_coding	C8orf82	8	-0.194764	3.53271	-1.27065	0.209816	0.999872	-4.53733
ENSG00000164611	protein_coding	PTTG1	5	-0.63998	1.05051	-1.2704	0.209903	0.999872	-4.56958
ENSG00000067369	protein_coding	TP53BP1	15	-0.114367	5.56262	-1.2701	0.21001	0.999872	-4.52968
ENSG00000147592	protein_coding	LACTB2	8	-0.181168	2.44338	-1.26978	0.210121	0.999872	-4.55025
ENSG00000285106	lncRNA	AC016831.7	7	0.371573	4.50783	1.26966	0.210164	0.999872	-4.5311
ENSG00000169224	protein_coding	GCSAML	1	-0.507005	1.38188	-1.26945	0.21024	0.999872	-4.56679
ENSG00000129084	protein_coding	PSMA1	11	0.167826	3.35755	1.26908	0.210369	0.999872	-4.53828
ENSG00000163902	protein_coding	RPN1	3	-0.125224	6.94734	-1.2686	0.210539	0.999872	-4.53162
ENSG00000204438	protein_coding	GPANK1	6	-0.233426	2.53725	-1.26841	0.210606	0.999872	-4.54974
ENSG00000243335	protein_coding	KCTD7	7	0.187456	5.08185	1.26774	0.210842	0.999872	-4.53089
ENSG00000168528	protein_coding	SERINC2	1	0.47853	1.63526	1.26758	0.2109	0.999872	-4.56009
ENSG00000260404	transcribed_unprocessed_pseudogene	AC110079.1	4	-0.225316	4.44022	-1.26742	0.210956	0.999872	-4.53287
ENSG00000164171	protein_coding	ITGA2	5	-0.620819	1.06056	-1.26709	0.211076	0.999872	-4.56604
ENSG00000173473	protein_coding	SMARCC1	3	-0.0801609	6.69708	-1.26616	0.211402	0.999872	-4.53217
ENSG00000164039	protein_coding	BDH2	4	-0.292454	1.64372	-1.266	0.211462	0.999872	-4.56113
ENSG00000119689	protein_coding	DLST	14	-0.0805849	6.10203	-1.26596	0.211475	0.999872	-4.5316
ENSG00000159348	protein_coding	CYB5R1	1	0.202945	4.79752	1.26574	0.211555	0.999872	-4.53218
ENSG00000126247	protein_coding	CAPNS1	19	-0.185898	6.79053	-1.26537	0.211684	0.999872	-4.5325
ENSG00000197147	protein_coding	LRRC8B	1	-0.226876	5.08699	-1.26523	0.211735	0.999872	-4.532
ENSG00000214960	protein_coding	CRPPA	7	0.362637	2.16636	1.26496	0.211832	0.999872	-4.55551
ENSG00000197153	protein_coding	HIST1H3J	6	-0.939656	2.67334	-1.26487	0.211864	0.999872	-4.54668
ENSG00000243660	protein_coding	ZNF487	10	-0.23142	3.64976	-1.26464	0.211944	0.999872	-4.53867
ENSG00000273142	lncRNA	LINC02604	7	-0.423896	1.43657	-1.264	0.212171	0.999872	-4.56364
ENSG00000135441	protein_coding	BLOC1S1	12	0.237832	2.61777	1.26384	0.212229	0.999872	-4.54913
ENSG00000106560	protein_coding	GIMAP2	7	0.249612	6.22614	1.26317	0.212468	0.999872	-4.53285
ENSG00000172336	protein_coding	POP7	7	0.244989	2.77655	1.26272	0.212629	0.999872	-4.54801
ENSG00000078043	protein_coding	PIAS2	18	0.15938	5.63314	1.2618	0.212956	0.999872	-4.53337
ENSG00000101558	protein_coding	VAPA	18	0.190224	7.08945	1.26161	0.213023	0.999872	-4.53484
ENSG00000120451	protein_coding	SNX19	11	0.207204	7.05047	1.26133	0.213125	0.999872	-4.53489
ENSG00000131508	protein_coding	UBE2D2	5	0.0888505	6.41	1.26082	0.213306	0.999872	-4.53404
ENSG00000104529	protein_coding	EEF1D	8	0.184757	7.02222	1.26081	0.21331	0.999872	-4.535
ENSG00000094975	protein_coding	SUCO	1	0.23853	6.28387	1.26078	0.213321	0.999872	-4.53397
ENSG00000114480	protein_coding	GBE1	3	0.170339	4.55967	1.26071	0.213346	0.999872	-4.53472
ENSG00000118777	protein_coding	ABCG2	4	0.565791	2.3697	1.26044	0.213442	0.999872	-4.55581
ENSG00000133112	protein_coding	TPT1	13	0.371882	9.58818	1.26025	0.213508	0.999872	-4.54672
ENSG00000135541	protein_coding	AHI1	6	0.405881	3.12636	1.26005	0.213582	0.999872	-4.54336
ENSG00000281207	lncRNA	SLFNL1-AS1	1	0.297502	3.21149	1.25995	0.213616	0.999872	-4.54199
ENSG00000099284	protein_coding	H2AFY2	10	-0.262606	1.38559	-1.25819	0.214248	0.999872	-4.56711
ENSG00000233937	lncRNA	AC008443.1	5	0.145938	3.05409	1.25772	0.214416	0.999872	-4.54466
ENSG00000215039	lncRNA	CD27-AS1	12	0.217646	3.06455	1.25766	0.214437	0.999872	-4.54417
ENSG00000049449	protein_coding	RCN1	11	0.320534	1.97909	1.25701	0.21467	0.999872	-4.55907
ENSG00000233614	transcribed_unprocessed_pseudogene	DDX11L10	16	1.62988	2.69624	1.25675	0.214764	0.999872	-4.55319
ENSG00000167272	protein_coding	POP5	12	0.1872	3.06031	1.25597	0.215045	0.999872	-4.54592
ENSG00000099995	protein_coding	SF3A1	22	-0.145351	7.56486	-1.25586	0.215083	0.999872	-4.53815
ENSG00000279873	lncRNA	LINC01126	2	0.169244	3.17031	1.25551	0.21521	0.999872	-4.54416
ENSG00000010017	protein_coding	RANBP9	6	0.19906	5.97594	1.25542	0.215241	0.999872	-4.5362
ENSG00000225663	protein_coding	MCRIP1	17	0.183369	3.75724	1.25513	0.215348	0.999872	-4.54064
ENSG00000213699	protein_coding	SLC35F6	2	-0.154515	5.26752	-1.25487	0.215439	0.999872	-4.53647
ENSG00000121417	protein_coding	ZNF211	19	-0.136943	4.34026	-1.25486	0.215443	0.999872	-4.53762
ENSG00000163945	protein_coding	UVSSA	4	0.325791	6.04695	1.25412	0.215711	0.999872	-4.53682
ENSG00000144559	protein_coding	TAMM41	3	0.232744	4.19511	1.25411	0.215712	0.999872	-4.53838
ENSG00000126254	protein_coding	RBM42	19	-0.142262	5.42879	-1.25315	0.216061	0.999872	-4.5372
ENSG00000182158	protein_coding	CREB3L2	7	-0.180656	6.0701	-1.25262	0.216251	0.999872	-4.53743
ENSG00000237424	lncRNA	FOXD2-AS1	1	-0.299258	2.37615	-1.25188	0.21652	0.999872	-4.55646
ENSG00000205981	protein_coding	DNAJC19	3	0.171516	3.96178	1.25103	0.216826	0.999872	-4.54078
ENSG00000277775	protein_coding	HIST1H3F	6	-0.846026	3.51402	-1.25097	0.216847	0.999872	-4.54353
ENSG00000149294	protein_coding	NCAM1	11	-0.484271	4.06379	-1.24976	0.217284	0.999872	-4.54058
ENSG00000198018	protein_coding	ENTPD7	10	-0.174662	3.79173	-1.24967	0.217318	0.999872	-4.54178
ENSG00000108592	protein_coding	FTSJ3	17	-0.141057	4.58035	-1.24954	0.217367	0.999872	-4.53924
ENSG00000116675	protein_coding	DNAJC6	1	0.498269	5.27881	1.2495	0.21738	0.999872	-4.53879
ENSG00000162910	protein_coding	MRPL55	1	-0.149496	2.99922	-1.24879	0.217636	0.999872	-4.54834
ENSG00000188312	protein_coding	CENPP	9	0.330368	2.68533	1.24854	0.217727	0.999872	-4.55099
ENSG00000116299	protein_coding	KIAA1324	1	-0.82191	5.77643	-1.2485	0.217743	0.999872	-4.53923
ENSG00000169371	protein_coding	SNUPN	15	0.15456	2.8001	1.24849	0.217745	0.999872	-4.54956
ENSG00000134644	protein_coding	PUM1	1	-0.0948662	7.06815	-1.24841	0.217776	0.999872	-4.53988
ENSG00000183291	protein_coding	SELENOF	1	0.165987	6.26558	1.24817	0.217863	0.999872	-4.53938
ENSG00000089737	protein_coding	DDX24	14	-0.146536	5.18299	-1.24668	0.218405	0.999872	-4.54002
ENSG00000172500	protein_coding	FIBP	11	-0.192153	4.33476	-1.24666	0.218411	0.999872	-4.54112
ENSG00000157184	protein_coding	CPT2	1	-0.15576	4.44478	-1.24625	0.218561	0.999872	-4.54086
ENSG00000058668	protein_coding	ATP2B4	1	-0.180953	7.88705	-1.24612	0.218609	0.999872	-4.54255
ENSG00000110048	protein_coding	OSBP	11	-0.0855675	5.80004	-1.24491	0.219049	0.999872	-4.54081
ENSG00000131473	protein_coding	ACLY	17	-0.137893	6.91173	-1.24465	0.219142	0.999872	-4.54114
ENSG00000165264	protein_coding	NDUFB6	9	0.232283	3.27151	1.2445	0.219197	0.999872	-4.54674
ENSG00000135974	protein_coding	C2orf49	2	0.131051	4.50643	1.2439	0.219415	0.999872	-4.54151
ENSG00000113615	protein_coding	SEC24A	5	-0.150026	5.20273	-1.24359	0.219531	0.999872	-4.54134
ENSG00000129521	protein_coding	EGLN3	14	-0.337657	2.17598	-1.24357	0.219537	0.999872	-4.55635
ENSG00000226380	lncRNA	AC016831.1	7	0.24352	4.96594	1.24288	0.219791	0.999872	-4.54164
ENSG00000092841	protein_coding	MYL6	12	0.334884	7.15502	1.24269	0.219858	0.999872	-4.54223
ENSG00000100385	protein_coding	IL2RB	22	-0.410478	7.12649	-1.24147	0.220306	0.999872	-4.54271
ENSG00000076382	protein_coding	SPAG5	17	-0.503316	1.43275	-1.24143	0.22032	0.999872	-4.56895
ENSG00000276282	lncRNA	AC022960.2	18	-0.223907	1.48757	-1.24129	0.22037	0.999872	-4.56589
ENSG00000271976	lncRNA	AC012467.2	3	-0.215008	1.69068	-1.24122	0.220398	0.999872	-4.56503
ENSG00000182389	protein_coding	CACNB4	2	-0.606178	3.38888	-1.24116	0.220418	0.999872	-4.54416
ENSG00000234741	lncRNA	GAS5	1	0.319591	5.14288	1.24077	0.22056	0.999872	-4.54256
ENSG00000155592	protein_coding	ZKSCAN2	16	-0.193452	2.79858	-1.24069	0.220591	0.999872	-4.55193
ENSG00000108932	protein_coding	SLC16A6	17	-0.280429	4.9247	-1.24044	0.22068	0.999872	-4.54274
ENSG00000075702	protein_coding	WDR62	19	-0.478146	1.54105	-1.23965	0.220973	0.999872	-4.56915
ENSG00000128039	protein_coding	SRD5A3	4	0.427904	2.41877	1.23962	0.220982	0.999872	-4.55729
ENSG00000149554	protein_coding	CHEK1	11	-0.586589	1.16044	-1.23959	0.220994	0.999872	-4.57159
ENSG00000156469	protein_coding	MTERF3	8	0.155067	3.07491	1.2395	0.221027	0.999872	-4.55013
ENSG00000144591	protein_coding	GMPPA	2	-0.16125	4.31594	-1.23944	0.221047	0.999872	-4.54371
ENSG00000238009	lncRNA	AL627309.1	1	0.652711	2.40796	1.2394	0.221065	0.999872	-4.55617
ENSG00000232022	transcribed_unprocessed_pseudogene	FAAHP1	1	0.537629	2.17734	1.23937	0.221073	0.999872	-4.55781
ENSG00000156966	protein_coding	B3GNT7	2	-0.508405	1.84033	-1.23931	0.221098	0.999872	-4.56155
ENSG00000099999	protein_coding	RNF215	22	-0.193214	2.69313	-1.23901	0.221208	0.999872	-4.55402
ENSG00000222162	misc_RNA	RN7SKP151	11	0.250139	1.2583	1.23852	0.221387	0.999872	-4.56904
ENSG00000089876	protein_coding	DHX32	10	0.198021	3.1424	1.23841	0.221428	0.999872	-4.5493
ENSG00000156299	protein_coding	TIAM1	21	-0.286831	6.25993	-1.23824	0.221488	0.999872	-4.54365
ENSG00000100802	protein_coding	C14orf93	14	-0.149178	3.67412	-1.23815	0.221523	0.999872	-4.54712
ENSG00000271856	lncRNA	LINC01215	3	0.274033	3.65021	1.23813	0.221529	0.999872	-4.54553
ENSG00000054965	protein_coding	FAM168A	11	-0.11176	5.85567	-1.23748	0.221768	0.999872	-4.54406
ENSG00000166145	protein_coding	SPINT1	15	-0.328575	4.06735	-1.23716	0.221888	0.999872	-4.54473
ENSG00000156482	protein_coding	RPL30	8	0.298106	7.93074	1.23655	0.22211	0.999872	-4.54626
ENSG00000112167	protein_coding	SAYSD1	6	0.169377	3.24356	1.23596	0.222328	0.999872	-4.54968
ENSG00000184990	protein_coding	SIVA1	14	0.163933	4.66549	1.23566	0.222437	0.999872	-4.5447
ENSG00000258227	protein_coding	CLEC5A	7	0.508022	1.99732	1.23562	0.222452	0.999872	-4.55909
ENSG00000175467	protein_coding	SART1	11	-0.146399	5.74552	-1.23559	0.222463	0.999872	-4.54488
ENSG00000261888	lncRNA	AC144831.1	17	-0.370129	1.28661	-1.23553	0.222488	0.999872	-4.56913
ENSG00000110324	protein_coding	IL10RA	11	-0.178766	8.64474	-1.23437	0.222915	0.999872	-4.54916
ENSG00000111652	protein_coding	COPS7A	12	-0.126912	4.76044	-1.23433	0.22293	0.999872	-4.54523
ENSG00000028839	protein_coding	TBPL1	6	0.212312	4.48608	1.2336	0.223201	0.999872	-4.54585
ENSG00000167210	protein_coding	LOXHD1	18	0.646659	3.48468	1.23279	0.223498	0.999872	-4.55029
ENSG00000113318	protein_coding	MSH3	5	0.170072	5.02598	1.23252	0.2236	0.999872	-4.54602
ENSG00000179859	protein_coding	RNF227	17	0.244328	1.44632	1.23192	0.223822	0.999872	-4.56719
ENSG00000167193	protein_coding	CRK	17	0.230719	4.23684	1.23165	0.223921	0.999872	-4.54669
ENSG00000162928	protein_coding	PEX13	2	-0.0855659	4.45545	-1.23145	0.223993	0.999872	-4.54652
ENSG00000173338	protein_coding	KCNK7	11	-0.383346	1.11807	-1.2312	0.224086	0.999872	-4.57124
ENSG00000151552	protein_coding	QDPR	4	0.200316	3.31876	1.23084	0.224222	0.999872	-4.55093
ENSG00000163348	protein_coding	PYGO2	1	-0.112713	5.64563	-1.23046	0.224362	0.999872	-4.54711
ENSG00000180747	transcribed_unprocessed_pseudogene	SMG1P3	16	0.171645	5.62337	1.23045	0.224366	0.999872	-4.54712
ENSG00000119514	protein_coding	GALNT12	9	0.256782	2.49514	1.23035	0.224403	0.999872	-4.55696
ENSG00000286127	lncRNA	AP000553.8	22	0.249327	1.31553	1.23032	0.224415	0.999872	-4.56672
ENSG00000172270	protein_coding	BSG	19	0.543346	9.3844	1.22994	0.224554	0.999872	-4.55349
ENSG00000108395	protein_coding	TRIM37	17	0.125774	4.70044	1.2299	0.224569	0.999872	-4.54702
ENSG00000200834	misc_RNA	Y_RNA	9	-0.371011	1.42962	-1.22971	0.224638	0.999872	-4.56827
ENSG00000256325	lncRNA	AC025423.1	12	0.216102	1.6319	1.22952	0.224709	0.999872	-4.56527
ENSG00000279600	TEC	AC015804.1	17	0.266454	1.37954	1.22905	0.224886	0.999872	-4.56935
ENSG00000108515	protein_coding	ENO3	17	0.20343	2.72354	1.22856	0.225068	0.999872	-4.55467
ENSG00000154822	protein_coding	PLCL2	3	0.184346	4.86051	1.22806	0.225253	0.999872	-4.54778
ENSG00000123612	protein_coding	ACVR1C	2	0.382256	1.67984	1.22782	0.225343	0.999872	-4.5666
ENSG00000227063	processed_pseudogene	RPL41P1	20	0.418626	3.36959	1.22756	0.22544	0.999872	-4.55247
ENSG00000229368	lncRNA	AC090587.2	11	0.240624	1.85015	1.22716	0.225588	0.999872	-4.56481
ENSG00000188603	protein_coding	CLN3	16	-0.20476	4.14813	-1.22703	0.225635	0.999872	-4.54869
ENSG00000256628	lncRNA	ZBTB11-AS1	3	0.167845	3.4583	1.22694	0.225672	0.999872	-4.55158
ENSG00000137124	protein_coding	ALDH1B1	9	-0.262088	2.06391	-1.2264	0.225871	0.999872	-4.56304
ENSG00000157654	protein_coding	PALM2-AKAP2	9	-0.338414	4.79705	-1.22622	0.22594	0.999872	-4.5485
ENSG00000259719	lncRNA	LINC02284	14	-0.2783	3.23228	-1.22587	0.226071	0.999872	-4.5526
ENSG00000164252	protein_coding	AGGF1	5	-0.124441	3.83789	-1.22574	0.226119	0.999872	-4.54991
ENSG00000117877	protein_coding	CD3EAP	19	-0.269847	1.32966	-1.22541	0.226242	0.999872	-4.57117
ENSG00000103051	protein_coding	COG4	16	-0.134182	5.44357	-1.22538	0.226253	0.999872	-4.54926
ENSG00000211648	IG_V_gene	IGLV1-47	22	-0.678596	1.52005	-1.22473	0.226496	0.999872	-4.56452
ENSG00000004975	protein_coding	DVL2	17	-0.145403	4.55716	-1.22445	0.2266	0.999872	-4.54921
ENSG00000149212	protein_coding	SESN3	11	0.391813	8.50789	1.2244	0.226616	0.999872	-4.55151
ENSG00000137513	protein_coding	NARS2	11	0.17178	3.74374	1.22438	0.226625	0.999872	-4.55072
ENSG00000211667	IG_V_gene	IGLV3-12	22	-1.6916	0.179595	-1.22352	0.226947	0.999872	-4.58568
ENSG00000112299	protein_coding	VNN1	6	0.534849	4.21778	1.22309	0.227106	0.999872	-4.54982
ENSG00000285437	protein_coding	POLR2J3	7	-0.334621	4.73982	-1.22292	0.227173	0.999872	-4.54986
ENSG00000107882	protein_coding	SUFU	10	-0.135054	5.04642	-1.22242	0.22736	0.999872	-4.55023
ENSG00000021645	protein_coding	NRXN3	14	1.10909	0.678452	1.22219	0.227445	0.999872	-4.58143
ENSG00000167315	protein_coding	ACAA2	18	-0.252129	3.83495	-1.22154	0.227688	0.999872	-4.55183
ENSG00000231500	protein_coding	RPS18	6	0.36041	8.09373	1.22152	0.227697	0.999872	-4.55211
ENSG00000117868	protein_coding	ESYT2	7	-0.221938	7.30888	-1.22116	0.227832	0.999872	-4.55065
ENSG00000185627	protein_coding	PSMD13	11	-0.115315	5.80266	-1.22092	0.227923	0.999872	-4.55123
ENSG00000205181	lncRNA	LINC00654	20	-0.329654	2.82262	-1.22058	0.228047	0.999872	-4.55643
ENSG00000134697	protein_coding	GNL2	1	0.159018	4.29085	1.2203	0.228155	0.999872	-4.55092
ENSG00000100949	protein_coding	RABGGTA	14	-0.186651	3.81749	-1.22021	0.228189	0.999872	-4.55241
ENSG00000166348	protein_coding	USP54	10	0.234653	2.31985	1.2202	0.228192	0.999872	-4.56046
ENSG00000106992	protein_coding	AK1	9	0.301261	2.06063	1.21995	0.228286	0.999872	-4.5628
ENSG00000177868	protein_coding	SVBP	1	0.34492	3.38936	1.21927	0.22854	0.999872	-4.55399
ENSG00000171311	protein_coding	EXOSC1	10	0.132508	4.47891	1.21925	0.228548	0.999872	-4.55124
ENSG00000188522	protein_coding	FAM83G	17	0.297826	3.24004	1.2192	0.228567	0.999872	-4.55402
ENSG00000132846	protein_coding	ZBED3	5	-0.298078	1.94816	-1.21868	0.228764	0.999872	-4.56423
ENSG00000164961	protein_coding	WASHC5	8	-0.120202	5.72044	-1.21836	0.228884	0.999872	-4.55234
ENSG00000182534	protein_coding	MXRA7	17	0.602714	2.86374	1.21797	0.229032	0.999872	-4.5559
ENSG00000114902	protein_coding	SPCS1	3	-0.108783	4.55717	-1.21667	0.229519	0.999872	-4.55225
ENSG00000161642	protein_coding	ZNF385A	12	-0.320647	5.80789	-1.21581	0.229843	0.999872	-4.5534
ENSG00000281195	lncRNA	AC007878.1	2	-0.116314	4.60592	-1.21572	0.229879	0.999872	-4.55268
ENSG00000214530	protein_coding	STARD10	11	0.297873	3.79957	1.21565	0.229907	0.999872	-4.55288
ENSG00000162702	protein_coding	ZNF281	1	0.213686	5.87464	1.21556	0.229938	0.999872	-4.5535
ENSG00000166527	protein_coding	CLEC4D	12	0.47181	4.0157	1.21555	0.229943	0.999872	-4.55282
ENSG00000136682	protein_coding	CBWD2	2	-0.267281	5.03523	-1.21541	0.229998	0.999872	-4.55302
ENSG00000113552	protein_coding	GNPDA1	5	-0.161172	3.93345	-1.21517	0.230085	0.999872	-4.55349
ENSG00000156508	protein_coding	EEF1A1	6	0.266715	11.707	1.21505	0.230133	0.999872	-4.56697
ENSG00000155749	protein_coding	FLACC1	2	0.412384	4.68178	1.21505	0.230133	0.999872	-4.55293
ENSG00000250565	protein_coding	ATP6V1E2	2	0.19552	2.61229	1.21502	0.230145	0.999872	-4.56021
ENSG00000232063	lncRNA	AL691447.2	9	-0.663126	0.944544	-1.21493	0.230178	0.999872	-4.57873
ENSG00000123200	protein_coding	ZC3H13	13	-0.087701	6.0776	-1.21456	0.230317	0.999872	-4.55378
ENSG00000145592	protein_coding	RPL37	5	0.306533	6.5224	1.21426	0.23043	0.999872	-4.55342
ENSG00000259804	lncRNA	AC027682.1	16	0.256423	1.5651	1.21391	0.230564	0.999872	-4.56908
ENSG00000226259	transcribed_unprocessed_pseudogene	GTF2H2B	5	1.33691	0.971675	1.21381	0.230602	0.999872	-4.57452
ENSG00000187091	protein_coding	PLCD1	3	-0.162677	4.07418	-1.21369	0.230648	0.999872	-4.55355
ENSG00000109079	protein_coding	TNFAIP1	17	-0.0977102	4.38561	-1.21294	0.23093	0.999872	-4.55365
ENSG00000106952	protein_coding	TNFSF8	9	0.280764	4.87929	1.21292	0.230937	0.999872	-4.55417
ENSG00000278768	lncRNA	BACE1-AS	11	-0.194228	3.19722	-1.21285	0.230964	0.999872	-4.55669
ENSG00000136444	protein_coding	RSAD1	17	0.170993	4.60189	1.21273	0.23101	0.999872	-4.55388
ENSG00000269825	lncRNA	AC022150.4	19	-0.187485	3.38897	-1.21252	0.231091	0.999872	-4.5562
ENSG00000285219	lncRNA	HULC	6	0.405831	0.87422	1.2122	0.23121	0.999872	-4.57536
ENSG00000100014	protein_coding	SPECC1L	22	0.127267	4.07653	1.21208	0.231256	0.999872	-4.55409
ENSG00000183666	transcribed_unprocessed_pseudogene	GUSBP1	5	0.288465	3.25477	1.21186	0.23134	0.999872	-4.5566
ENSG00000142408	protein_coding	CACNG8	19	-0.659817	1.01469	-1.2116	0.23144	0.999872	-4.5765
ENSG00000025434	protein_coding	NR1H3	11	-0.220883	2.6827	-1.21148	0.231483	0.999872	-4.56089
ENSG00000182899	protein_coding	RPL35A	3	0.351843	6.71927	1.21112	0.231622	0.999872	-4.55455
ENSG00000230615	lncRNA	AL139220.2	1	0.551678	2.54898	1.21096	0.231682	0.999872	-4.56227
ENSG00000159216	protein_coding	RUNX1	21	-0.156229	7.29257	-1.2108	0.231744	0.999872	-4.55446
ENSG00000106991	protein_coding	ENG	9	-0.243844	3.98795	-1.21008	0.232015	0.999872	-4.55496
ENSG00000115825	protein_coding	PRKD3	2	0.12731	5.63947	1.21005	0.232028	0.999872	-4.5559
ENSG00000180190	protein_coding	TDRP	8	0.417567	1.7471	1.20983	0.232112	0.999872	-4.56654
ENSG00000248275	lncRNA	TRIM52-AS1	5	0.234721	2.41666	1.2092	0.232353	0.999872	-4.5618
ENSG00000288025	lncRNA	AC093849.4	4	0.29019	2.33439	1.20847	0.232628	0.999872	-4.56187
ENSG00000163249	protein_coding	CCNYL1	2	-0.123723	4.14595	-1.20822	0.232724	0.999872	-4.55546
ENSG00000119777	protein_coding	TMEM214	2	-0.16139	5.03888	-1.20813	0.232757	0.999872	-4.55624
ENSG00000264678	miRNA	MIR3140	4	0.276199	1.40406	1.20804	0.232792	0.999872	-4.57284
ENSG00000279744	TEC	AC132938.5	17	-0.258727	3.48399	-1.20798	0.232816	0.999872	-4.55671
ENSG00000105808	protein_coding	RASA4	7	-0.334263	1.59595	-1.20701	0.233185	0.999872	-4.56956
ENSG00000206562	protein_coding	METTL6	3	0.135223	3.72477	1.20671	0.233301	0.999872	-4.55648
ENSG00000008277	protein_coding	ADAM22	7	0.277788	2.67296	1.20656	0.233356	0.999872	-4.56125
ENSG00000099219	protein_coding	ERMP1	9	-0.230816	5.15809	-1.20597	0.233582	0.999872	-4.55714
ENSG00000251093	lncRNA	AC093281.2	5	-0.482966	0.906405	-1.20584	0.233631	0.999872	-4.57626
ENSG00000159147	protein_coding	DONSON	21	-0.242822	2.1557	-1.20524	0.233863	0.999872	-4.56705
ENSG00000226742	protein_coding	HSBP1L1	18	0.310063	1.87175	1.2051	0.233916	0.999872	-4.56752
ENSG00000135951	protein_coding	TSGA10	2	0.243362	3.03803	1.20505	0.233936	0.999872	-4.5598
ENSG00000105245	protein_coding	NUMBL	19	-0.240472	3.10817	-1.20479	0.234036	0.999872	-4.55992
ENSG00000167925	protein_coding	GHDC	17	-0.123655	4.34847	-1.20474	0.234053	0.999872	-4.5567
ENSG00000224051	protein_coding	CPTP	1	-0.146032	4.43508	-1.20467	0.23408	0.999872	-4.55681
ENSG00000153064	protein_coding	BANK1	4	0.431365	5.20688	1.20427	0.234233	0.999872	-4.55821
ENSG00000173950	protein_coding	XXYLT1	3	-0.187821	3.63747	-1.20412	0.23429	0.999872	-4.55795
ENSG00000136542	protein_coding	GALNT5	2	0.544208	1.25399	1.20396	0.234353	0.999872	-4.57725
ENSG00000239415	lncRNA	AP001469.3	21	-0.293203	1.43379	-1.20347	0.23454	0.999872	-4.57347
ENSG00000111885	protein_coding	MAN1A1	6	-0.221833	6.9445	-1.20342	0.234559	0.999872	-4.55756
ENSG00000232303	processed_pseudogene	DFFBP1	9	0.228276	2.03143	1.20313	0.234671	0.999872	-4.56701
ENSG00000104969	protein_coding	SGTA	19	-0.117502	5.1099	-1.20273	0.234823	0.999872	-4.55852
ENSG00000249476	lncRNA	AC008467.1	5	0.349323	3.95086	1.20253	0.234902	0.999872	-4.55752
ENSG00000197044	protein_coding	ZNF441	19	-0.316678	3.22677	-1.20214	0.235049	0.999872	-4.55973
ENSG00000168385	protein_coding	SEPTIN2	2	-0.109532	7.20281	-1.20214	0.235051	0.999872	-4.5577
ENSG00000068903	protein_coding	SIRT2	19	-0.140558	4.61313	-1.20049	0.235685	0.999872	-4.55855
ENSG00000239213	lncRNA	NCK1-DT	3	0.200693	3.11742	1.20001	0.23587	0.999872	-4.56045
ENSG00000125449	protein_coding	ARMC7	17	-0.123498	4.51321	-1.19939	0.236108	0.999872	-4.55888
ENSG00000228696	protein_coding	ARL17B	17	-1.98133	-0.176659	-1.19929	0.236144	0.999872	-4.5872
ENSG00000162236	protein_coding	STX5	11	-0.100799	5.5028	-1.19917	0.236193	0.999872	-4.56041
ENSG00000145868	protein_coding	FBXO38	5	0.171759	6.76469	1.19895	0.236275	0.999872	-4.55937
ENSG00000196792	protein_coding	STRN3	14	0.12753	5.41543	1.19804	0.236626	0.999872	-4.56091
ENSG00000145740	protein_coding	SLC30A5	5	-0.0962724	4.99727	-1.19761	0.236794	0.999872	-4.56039
ENSG00000123815	protein_coding	COQ8B	19	-0.115213	5.22954	-1.19737	0.236886	0.999872	-4.56088
ENSG00000273141	lncRNA	AP001269.4	18	0.325533	2.5013	1.19689	0.237073	0.999872	-4.56469
ENSG00000130518	protein_coding	IQCN	19	-0.409803	4.81951	-1.1968	0.237106	0.999872	-4.56035
ENSG00000111796	protein_coding	KLRB1	12	0.473347	3.75098	1.19641	0.237256	0.999872	-4.55972
ENSG00000261485	lncRNA	PAN3-AS1	13	0.174453	2.14432	1.19632	0.23729	0.999872	-4.56763
ENSG00000168903	protein_coding	BTNL3	5	3.79231	-0.0561334	1.19619	0.237342	0.999872	-4.58818
ENSG00000110514	protein_coding	MADD	11	-0.159077	6.93295	-1.19548	0.237615	0.999872	-4.56043
ENSG00000160563	protein_coding	MED27	9	-0.163537	3.97095	-1.19524	0.237707	0.999872	-4.56016
ENSG00000171150	protein_coding	SOCS5	2	0.136142	4.38884	1.19521	0.23772	0.999872	-4.56046
ENSG00000167740	protein_coding	CYB5D2	17	-0.176049	2.88761	-1.19509	0.237767	0.999872	-4.56305
ENSG00000183077	protein_coding	AFMID	17	-0.318257	2.26753	-1.19436	0.238049	0.999872	-4.56803
ENSG00000164543	protein_coding	STK17A	7	0.165755	6.84348	1.19375	0.238288	0.999872	-4.56124
ENSG00000168118	protein_coding	RAB4A	1	0.104182	4.53848	1.19331	0.238456	0.999872	-4.56142
ENSG00000260592	lncRNA	AC130456.3	16	0.505783	5.03763	1.19319	0.238504	0.999872	-4.56203
ENSG00000103479	protein_coding	RBL2	16	0.112961	8.47316	1.19316	0.238516	0.999872	-4.56156
ENSG00000171631	protein_coding	P2RY6	11	-0.522173	1.09457	-1.19298	0.238586	0.999872	-4.57965
ENSG00000286909	lncRNA	AC024560.4	3	0.328822	1.44417	1.19289	0.238621	0.999872	-4.57396
ENSG00000168038	protein_coding	ULK4	3	-0.17379	4.38321	-1.19278	0.238662	0.999872	-4.56122
ENSG00000213658	protein_coding	LAT	16	0.308166	2.49617	1.1922	0.23889	0.999872	-4.56514
ENSG00000143185	protein_coding	XCL2	1	0.519936	0.953337	1.1912	0.239276	0.999872	-4.57647
ENSG00000286342	lncRNA	AC073210.3	7	0.624603	1.11881	1.19112	0.23931	0.999872	-4.57946
ENSG00000286965	lncRNA	AC108066.2	2	0.32698	2.15855	1.19099	0.23936	0.999872	-4.56706
ENSG00000255398	protein_coding	HCAR3	12	0.606971	5.80795	1.19079	0.239435	0.999872	-4.5638
ENSG00000100271	protein_coding	TTLL1	22	-0.229328	1.82728	-1.19071	0.239467	0.999872	-4.57187
ENSG00000201217	misc_RNA	Y_RNA	3	-0.246238	2.78005	-1.19069	0.239474	0.999872	-4.56478
ENSG00000140497	protein_coding	SCAMP2	15	-0.108157	6.5667	-1.19039	0.239593	0.999872	-4.56308
ENSG00000136942	protein_coding	RPL35	9	0.362935	6.40395	1.19033	0.239613	0.999872	-4.56317
ENSG00000130529	protein_coding	TRPM4	19	-0.399499	1.04458	-1.19032	0.239617	0.999872	-4.57814
ENSG00000257135	lncRNA	ODC1-DT	2	0.231365	1.52814	1.18992	0.239774	0.999872	-4.57382
ENSG00000244509	protein_coding	APOBEC3C	22	-0.220383	6.51168	-1.18987	0.239795	0.999872	-4.56366
ENSG00000177721	protein_coding	ANXA2R	5	0.194867	3.86395	1.18974	0.239845	0.999872	-4.56201
ENSG00000276903	protein_coding	HIST1H2AL	6	-0.84197	2.33015	-1.18863	0.240276	0.999872	-4.56921
ENSG00000224972	lncRNA	AL513412.1	9	0.205954	1.7998	1.1882	0.240446	0.999872	-4.57177
ENSG00000167994	protein_coding	RAB3IL1	11	0.64316	3.23973	1.18812	0.240477	0.999872	-4.56378
ENSG00000164296	protein_coding	TIGD6	5	0.252945	1.46207	1.18807	0.240497	0.999872	-4.5743
ENSG00000132740	protein_coding	IGHMBP2	11	-0.248341	4.85246	-1.18703	0.240902	0.999872	-4.56422
ENSG00000159714	protein_coding	ZDHHC1	16	-0.432163	1.29547	-1.18683	0.24098	0.999872	-4.57774
ENSG00000132591	protein_coding	ERAL1	17	-0.143155	3.60969	-1.18644	0.241134	0.999872	-4.5633
ENSG00000176182	protein_coding	MYPOP	19	-0.148479	3.50739	-1.18633	0.241175	0.999872	-4.5634
ENSG00000151117	protein_coding	TMEM86A	11	-0.263321	2.26732	-1.1862	0.241225	0.999872	-4.56905
ENSG00000011638	protein_coding	TMEM159	16	0.208952	2.40564	1.186	0.241306	0.999872	-4.56834
ENSG00000267174	lncRNA	AC011472.2	19	-0.386767	4.05058	-1.18578	0.24139	0.999872	-4.56336
ENSG00000266222	lncRNA	AC036222.2	17	0.306097	1.25139	1.18506	0.241674	0.999872	-4.5758
ENSG00000130202	protein_coding	NECTIN2	19	-1.15235	2.94948	-1.18348	0.242294	0.999872	-4.56532
ENSG00000130038	protein_coding	CRACR2A	12	0.135296	6.05775	1.18311	0.242439	0.999872	-4.56701
ENSG00000116455	protein_coding	WDR77	1	0.146885	4.08777	1.18295	0.242502	0.999872	-4.56436
ENSG00000076242	protein_coding	MLH1	3	-0.145997	4.75192	-1.18184	0.242936	0.999872	-4.56602
ENSG00000198298	protein_coding	ZNF485	10	0.244803	1.83077	1.18172	0.242983	0.999872	-4.57217
ENSG00000211592	IG_C_gene	IGKC	2	-0.611485	7.00775	-1.18165	0.243012	0.999872	-4.56481
ENSG00000154640	protein_coding	BTG3	21	-0.376941	1.28343	-1.18153	0.243059	0.999872	-4.57753
ENSG00000214826	unprocessed_pseudogene	DDX12P	12	-0.409065	2.35835	-1.18151	0.243065	0.999872	-4.56868
ENSG00000169193	protein_coding	CCDC126	7	0.222135	3.82831	1.18141	0.243107	0.999872	-4.56474
ENSG00000286912	lncRNA	AC006008.1	7	0.273548	1.7014	1.18105	0.243249	0.999872	-4.57432
ENSG00000149930	protein_coding	TAOK2	16	-0.106887	6.26476	-1.18087	0.24332	0.999872	-4.56743
ENSG00000134109	protein_coding	EDEM1	3	-0.108105	7.45885	-1.18044	0.243486	0.999872	-4.56539
ENSG00000026559	protein_coding	KCNG1	20	0.517887	1.40697	1.18022	0.243573	0.999872	-4.57538
ENSG00000171444	protein_coding	MCC	5	-0.400885	1.8254	-1.17987	0.243711	0.999872	-4.57296
ENSG00000122786	protein_coding	CALD1	7	0.489169	1.84887	1.17927	0.24395	0.999872	-4.57105
ENSG00000172985	protein_coding	SH3RF3	2	0.356816	3.92738	1.17927	0.24395	0.999872	-4.56578
ENSG00000113845	protein_coding	TIMMDC1	3	0.111828	4.83756	1.17897	0.244066	0.999872	-4.56746
ENSG00000260361	lncRNA	AC106028.3	15	-0.45929	1.09811	-1.17847	0.244266	0.999872	-4.57892
ENSG00000277117	protein_coding	FP565260.3	21	0.724074	1.17832	1.17816	0.244388	0.999872	-4.57427
ENSG00000249806	lncRNA	AC139720.1	4	0.42668	1.26679	1.17761	0.244603	0.999872	-4.57776
ENSG00000122026	protein_coding	RPL21	13	0.505284	7.18022	1.17736	0.244704	0.999872	-4.56695
ENSG00000169756	protein_coding	LIMS1	2	0.285104	7.25407	1.17729	0.244732	0.999872	-4.56658
ENSG00000232677	lncRNA	LINC00665	19	-0.404568	2.09574	-1.17724	0.244749	0.999872	-4.57127
ENSG00000248905	protein_coding	FMN1	15	0.447218	3.49225	1.17717	0.244778	0.999872	-4.56645
ENSG00000235859	processed_pseudogene	AC006978.1	7	0.145926	3.68241	1.177	0.244844	0.999872	-4.56616
ENSG00000126246	protein_coding	IGFLR1	19	0.35335	1.49102	1.1769	0.244883	0.999872	-4.57703
ENSG00000127528	protein_coding	KLF2	19	-0.119212	8.61922	-1.17577	0.24533	0.999872	-4.56676
ENSG00000150316	protein_coding	CWC15	11	0.242953	3.85395	1.17555	0.245418	0.999872	-4.56667
ENSG00000086544	protein_coding	ITPKC	19	-0.135601	3.98331	-1.17546	0.245453	0.999872	-4.56681
ENSG00000110628	protein_coding	SLC22A18	11	-0.284499	4.08039	-1.17528	0.245525	0.999872	-4.56701
ENSG00000136856	protein_coding	SLC2A8	9	-0.246489	2.11029	-1.17478	0.245722	0.999872	-4.57319
ENSG00000111252	protein_coding	SH2B3	12	-0.222573	7.67984	-1.17432	0.245906	0.999872	-4.56736
ENSG00000211848	TR_J_gene	TRAJ41	14	0.357212	1.84698	1.17404	0.246017	0.999872	-4.57436
ENSG00000134222	protein_coding	PSRC1	1	0.24081	2.29313	1.17348	0.246241	0.999872	-4.57067
ENSG00000172663	protein_coding	TMEM134	11	0.183521	4.17033	1.17318	0.246361	0.999872	-4.56802
ENSG00000143198	protein_coding	MGST3	1	0.168121	4.52364	1.17286	0.246484	0.999872	-4.56904
ENSG00000184178	protein_coding	SCFD2	4	0.145883	4.76034	1.17262	0.246583	0.999872	-4.57007
ENSG00000188672	protein_coding	RHCE	1	0.58676	0.912546	1.17254	0.246614	0.999872	-4.5808
ENSG00000214026	protein_coding	MRPL23	11	0.491651	1.51012	1.17236	0.246685	0.999872	-4.57685
ENSG00000156398	protein_coding	SFXN2	10	0.265041	4.03252	1.1722	0.246747	0.999872	-4.5682
ENSG00000140807	protein_coding	NKD1	16	-0.348884	2.44078	-1.17214	0.246773	0.999872	-4.57058
ENSG00000211885	TR_J_gene	TRAJ4	14	0.3198	2.39927	1.17205	0.246809	0.999872	-4.57015
ENSG00000168152	protein_coding	THAP9	4	-0.267861	1.62501	-1.17203	0.246817	0.999872	-4.57676
ENSG00000122644	protein_coding	ARL4A	7	0.555813	5.14214	1.17184	0.246891	0.999872	-4.56956
ENSG00000206199	protein_coding	ANKUB1	3	-0.62474	0.506513	-1.17176	0.246925	0.999872	-4.58182
ENSG00000213918	protein_coding	DNASE1	16	-0.116958	6.30453	-1.17099	0.24723	0.999872	-4.57145
ENSG00000103202	protein_coding	NME4	16	0.306398	3.8771	1.17086	0.247283	0.999872	-4.56816
ENSG00000205808	protein_coding	PLPP6	9	0.164838	3.51111	1.17064	0.24737	0.999872	-4.56817
ENSG00000200651	misc_RNA	Y_RNA	17	0.242643	1.70028	1.1704	0.247463	0.999872	-4.57464
ENSG00000140836	protein_coding	ZFHX3	16	-0.316273	4.96169	-1.17039	0.247469	0.999872	-4.5717
ENSG00000259315	transcribed_processed_pseudogene	ACTG1P17	15	-0.257674	1.24162	-1.16973	0.247731	0.999872	-4.57803
ENSG00000224861	processed_pseudogene	YBX1P1	14	0.414696	1.42253	1.16947	0.247835	0.999872	-4.57835
ENSG00000279672	TEC	AP006621.5	11	0.233158	2.97431	1.16922	0.247934	0.999872	-4.56916
ENSG00000285557	lncRNA	AC069410.1	3	0.6454	2.30342	1.16853	0.248209	0.999872	-4.5727
ENSG00000149503	protein_coding	INCENP	11	-0.222809	4.24284	-1.1685	0.248221	0.999872	-4.56972
ENSG00000166471	protein_coding	TMEM41B	11	-0.157546	4.51922	-1.16812	0.248376	0.999872	-4.57076
ENSG00000178623	protein_coding	GPR35	2	-0.302082	3.61026	-1.16811	0.24838	0.999872	-4.56892
ENSG00000054654	protein_coding	SYNE2	14	0.187086	9.2703	1.16763	0.248571	0.999872	-4.5697
ENSG00000196159	protein_coding	FAT4	4	-0.644946	1.78074	-1.16698	0.248829	0.999872	-4.5764
ENSG00000197965	protein_coding	MPZL1	1	-0.329824	5.91602	-1.16682	0.248894	0.999872	-4.57367
ENSG00000185347	protein_coding	TEDC1	14	-0.210643	3.75401	-1.16674	0.248925	0.999872	-4.56937
ENSG00000172954	protein_coding	LCLAT1	2	-0.242714	4.58889	-1.16673	0.248931	0.999872	-4.57176
ENSG00000180185	protein_coding	FAHD1	16	0.297263	3.54082	1.16669	0.248948	0.999872	-4.56939
ENSG00000100600	protein_coding	LGMN	14	-0.309489	2.0574	-1.16621	0.24914	0.999872	-4.57405
ENSG00000184992	protein_coding	BRI3BP	12	-0.181795	5.21741	-1.16594	0.249247	0.999872	-4.57387
ENSG00000145022	protein_coding	TCTA	3	0.110263	4.88865	1.16549	0.249428	0.999872	-4.57307
ENSG00000140416	protein_coding	TPM1	15	0.302574	4.79659	1.16522	0.249537	0.999872	-4.57328
ENSG00000135482	protein_coding	ZC3H10	12	-0.0986087	4.43442	-1.16507	0.249596	0.999872	-4.57142
ENSG00000204149	protein_coding	AGAP6	10	0.214942	2.31248	1.16442	0.249855	0.999872	-4.57264
ENSG00000173852	protein_coding	DPY19L1	7	-0.216596	4.33394	-1.16413	0.249973	0.999872	-4.57176
ENSG00000185130	protein_coding	HIST1H2BL	6	-0.797137	2.63041	-1.16398	0.250033	0.999872	-4.57215
ENSG00000057757	protein_coding	PITHD1	1	0.562695	6.73138	1.16362	0.250177	0.999872	-4.57312
ENSG00000139719	protein_coding	VPS33A	12	-0.120022	4.26174	-1.16291	0.250462	0.999872	-4.57182
ENSG00000108091	protein_coding	CCDC6	10	-0.122581	5.47562	-1.16237	0.250678	0.999872	-4.57561
ENSG00000188483	protein_coding	IER5L	9	-0.294665	3.24659	-1.16224	0.250733	0.999872	-4.57081
ENSG00000144043	protein_coding	TEX261	2	-0.0870872	5.00543	-1.16222	0.250739	0.999872	-4.57468
ENSG00000156050	protein_coding	FAM161B	14	-0.201361	2.40363	-1.16198	0.250837	0.999872	-4.57301
ENSG00000108839	protein_coding	ALOX12	17	0.521899	3.61627	1.16186	0.250884	0.999872	-4.57129
ENSG00000141522	protein_coding	ARHGDIA	17	-0.151173	7.56236	-1.16172	0.250943	0.999872	-4.57189
ENSG00000238083	protein_coding	LRRC37A2	17	-1.00235	1.74088	-1.16157	0.251003	0.999872	-4.57784
ENSG00000100628	protein_coding	ASB2	14	-0.374606	1.28564	-1.16102	0.251223	0.999872	-4.58039
ENSG00000118096	protein_coding	IFT46	11	-0.162456	2.50874	-1.16078	0.251319	0.999872	-4.57261
ENSG00000150756	protein_coding	ATPSCKMT	5	-0.155852	3.14165	-1.16076	0.251328	0.999872	-4.57132
ENSG00000268555	lncRNA	AC123912.4	19	0.700938	3.97467	1.16063	0.251379	0.999872	-4.57183
ENSG00000186470	protein_coding	BTN3A2	6	0.303683	7.50893	1.16032	0.251503	0.999872	-4.57244
ENSG00000132819	protein_coding	RBM38	20	0.588835	9.49623	1.1602	0.251552	0.999872	-4.57189
ENSG00000165802	protein_coding	NSMF	9	0.205634	5.09006	1.16008	0.251602	0.999872	-4.5759
ENSG00000278818	misc_RNA	Metazoa_SRP	14	-0.298645	1.42997	-1.16008	0.251603	0.999872	-4.57922
ENSG00000246705	protein_coding	H2AFJ	12	0.262321	4.30714	1.15927	0.251929	0.999872	-4.57329
ENSG00000074842	protein_coding	MYDGF	19	-0.191413	4.19947	-1.15893	0.252066	0.999872	-4.57332
ENSG00000127399	protein_coding	LRRC61	7	0.324947	1.7232	1.15874	0.252144	0.999872	-4.57707
ENSG00000271254	protein_coding	AC240274.1	KI270711.1	-0.381827	3.15803	-1.1586	0.2522	0.999872	-4.57188
ENSG00000285669	lncRNA	AC026979.4	8	0.213605	1.47402	1.15847	0.25225	0.999872	-4.57851
ENSG00000113282	protein_coding	CLINT1	5	-0.119259	6.12247	-1.1582	0.252359	0.999872	-4.57701
ENSG00000278463	protein_coding	HIST1H2AB	6	-0.861486	2.3668	-1.15726	0.252739	0.999872	-4.5743
ENSG00000170266	protein_coding	GLB1	3	-0.155697	5.78324	-1.1569	0.252886	0.999872	-4.57814
ENSG00000135476	protein_coding	ESPL1	12	-0.614962	1.11096	-1.15653	0.253037	0.999872	-4.58092
ENSG00000224877	protein_coding	NDUFAF8	17	0.212655	2.65339	1.15629	0.253132	0.999872	-4.57311
ENSG00000237950	lncRNA	AL357079.1	1	0.27381	1.76008	1.15551	0.25345	0.999872	-4.5772
ENSG00000142102	protein_coding	PGGHG	11	-0.318804	8.04279	-1.15544	0.25348	0.999872	-4.57297
ENSG00000136929	protein_coding	HEMGN	9	0.542859	7.26266	1.1553	0.253533	0.999872	-4.57584
ENSG00000198682	protein_coding	PAPSS2	10	0.49145	2.325	1.15521	0.253572	0.999872	-4.57465
ENSG00000135185	protein_coding	TMEM243	7	0.177805	4.74919	1.15519	0.253577	0.999872	-4.57694
ENSG00000117155	protein_coding	SSX2IP	1	0.291576	3.97844	1.15517	0.253589	0.999872	-4.57404
ENSG00000185624	protein_coding	P4HB	17	-0.141834	7.40915	-1.15447	0.253872	0.999872	-4.57455
ENSG00000161677	protein_coding	JOSD2	19	-0.188217	3.21952	-1.15405	0.254043	0.999872	-4.57312
ENSG00000164512	protein_coding	ANKRD55	5	0.363977	3.1435	1.15383	0.254133	0.999872	-4.57309
ENSG00000123146	protein_coding	ADGRE5	19	-0.282612	9.39958	-1.15379	0.254146	0.999872	-4.57339
ENSG00000183864	protein_coding	TOB2	22	-0.143226	5.8588	-1.15349	0.254268	0.999872	-4.57946
ENSG00000236670	processed_pseudogene	KRT18P5	22	-0.215891	1.47271	-1.15327	0.254358	0.999872	-4.57909
ENSG00000167207	protein_coding	NOD2	16	-0.462425	6.72897	-1.15312	0.254421	0.999872	-4.57758
ENSG00000154642	protein_coding	C21orf91	21	-0.198488	5.73875	-1.15295	0.254488	0.999872	-4.5797
ENSG00000166839	protein_coding	ANKDD1A	15	-0.537916	2.89092	-1.15289	0.254512	0.999872	-4.57371
ENSG00000176720	protein_coding	BOK	2	-0.597816	1.17344	-1.1525	0.25467	0.999872	-4.58031
ENSG00000145425	protein_coding	RPS3A	4	0.509474	7.54588	1.15244	0.254697	0.999872	-4.57453
ENSG00000196141	protein_coding	SPATS2L	2	-0.791654	3.46556	-1.15222	0.254786	0.999872	-4.57378
ENSG00000269924	lncRNA	AC024451.4	8	-0.208196	1.37796	-1.15186	0.254934	0.999872	-4.58047
ENSG00000168874	protein_coding	ATOH8	2	-0.89977	1.70185	-1.15184	0.254942	0.999872	-4.58047
ENSG00000131981	protein_coding	LGALS3	14	0.520657	6.31986	1.15152	0.255072	0.999872	-4.57939
ENSG00000172915	protein_coding	NBEA	13	0.318018	3.43687	1.1514	0.25512	0.999872	-4.57405
ENSG00000205643	protein_coding	CDPF1	22	0.201945	2.23124	1.15109	0.255246	0.999872	-4.57619
ENSG00000181026	protein_coding	AEN	15	0.172213	4.60693	1.15001	0.255687	0.999872	-4.57769
ENSG00000197771	protein_coding	MCMBP	10	0.168504	6.51205	1.14994	0.255714	0.999872	-4.57924
ENSG00000008988	protein_coding	RPS20	8	0.370311	6.86313	1.14921	0.256014	0.999872	-4.57804
ENSG00000099992	protein_coding	TBC1D10A	22	0.139675	5.1151	1.14898	0.256107	0.999872	-4.58049
ENSG00000197993	protein_coding	KEL	7	0.514169	2.69387	1.1484	0.256344	0.999872	-4.57519
ENSG00000167114	protein_coding	SLC27A4	9	-0.15781	3.87711	-1.14796	0.256523	0.999872	-4.5759
ENSG00000282980	processed_pseudogene	AC055839.1	17	-0.230273	2.44198	-1.14794	0.256533	0.999872	-4.57536
ENSG00000167123	protein_coding	CERCAM	9	-0.525315	1.31467	-1.14719	0.256837	0.999872	-4.58159
ENSG00000171681	protein_coding	ATF7IP	12	-0.108815	8.19657	-1.14716	0.25685	0.999872	-4.57542
ENSG00000274997	protein_coding	HIST1H2AH	6	-0.817561	2.94241	-1.14616	0.25726	0.999872	-4.57527
ENSG00000286634	lncRNA	AC146507.3	5	-0.189208	2.22494	-1.14591	0.257363	0.999872	-4.57714
ENSG00000151694	protein_coding	ADAM17	2	-0.161369	6.40682	-1.14583	0.257396	0.999872	-4.5812
ENSG00000283444	unitary_pseudogene	GPR141BP	7	-0.451426	1.48808	-1.14473	0.257846	0.999872	-4.5812
ENSG00000138286	protein_coding	FAM149B1	10	-0.0842417	4.06823	-1.1441	0.258104	0.999872	-4.57773
ENSG00000155621	protein_coding	C9orf85	9	-0.163538	3.1428	-1.14356	0.258328	0.999872	-4.57588
ENSG00000204351	protein_coding	SKIV2L	6	-0.11801	5.4744	-1.14355	0.258329	0.999872	-4.58346
ENSG00000260563	lncRNA	AC132872.1	17	0.238779	2.7342	1.14353	0.258339	0.999872	-4.57597
ENSG00000117222	protein_coding	RBBP5	1	-0.0973098	5.43206	-1.14335	0.258413	0.999872	-4.58335
ENSG00000175787	protein_coding	ZNF169	9	0.105514	4.51205	1.143	0.258558	0.999872	-4.58003
ENSG00000224177	lncRNA	LINC00570	2	0.649949	2.21948	1.14286	0.258615	0.999872	-4.57877
ENSG00000187815	protein_coding	ZFP69	1	0.151374	2.27056	1.14141	0.25921	0.999872	-4.57777
ENSG00000157985	protein_coding	AGAP1	2	0.42282	4.28332	1.14118	0.259304	0.999872	-4.57967
ENSG00000119403	protein_coding	PHF19	9	-0.176147	5.47309	-1.14111	0.259334	0.999872	-4.58416
ENSG00000205707	protein_coding	ETFRF1	12	-0.181061	3.32579	-1.14088	0.25943	0.999872	-4.57664
ENSG00000110756	protein_coding	HPS5	11	-0.163658	4.10213	-1.14072	0.259497	0.999872	-4.5785
ENSG00000141570	protein_coding	CBX8	17	-0.223748	2.63978	-1.13987	0.259845	0.999872	-4.57707
ENSG00000279570	TEC	AC099804.1	17	-0.12704	3.93172	-1.13919	0.260125	0.999872	-4.57861
ENSG00000075275	protein_coding	CELSR1	22	0.393369	3.06148	1.13849	0.260415	0.999872	-4.57721
ENSG00000105497	protein_coding	ZNF175	19	0.140262	3.62544	1.13841	0.260448	0.999872	-4.57807
ENSG00000146776	protein_coding	ATXN7L1	7	-0.120582	5.45614	-1.13837	0.260467	0.999872	-4.58544
ENSG00000088247	protein_coding	KHSRP	19	-0.148309	6.36937	-1.13836	0.260471	0.999872	-4.58418
ENSG00000131697	protein_coding	NPHP4	1	-0.145205	4.2607	-1.13806	0.260595	0.999872	-4.58063
ENSG00000278588	protein_coding	HIST1H2BI	6	-0.649364	3.47724	-1.13796	0.260635	0.999872	-4.57765
ENSG00000059122	protein_coding	FLYWCH1	16	0.278272	5.65566	1.13768	0.26075	0.999872	-4.58593
ENSG00000136240	protein_coding	KDELR2	7	-0.100334	4.91771	-1.13726	0.260925	0.999872	-4.58401
ENSG00000233006	lncRNA	MIR3936HG	5	0.362628	2.08508	1.1369	0.261076	0.999872	-4.57893
ENSG00000255423	protein_coding	EBLN2	3	0.126752	3.16548	1.13659	0.261202	0.999872	-4.57777
ENSG00000263934	snoRNA	SNORD3A	17	0.484804	5.21504	1.13653	0.261229	0.999872	-4.58552
ENSG00000132005	protein_coding	RFX1	19	-0.186101	4.80361	-1.13598	0.261454	0.999872	-4.58432
ENSG00000136930	protein_coding	PSMB7	9	0.130702	4.76853	1.13563	0.261599	0.999872	-4.58426
ENSG00000238045	lncRNA	AC009133.1	16	0.265492	1.78535	1.13545	0.261676	0.999872	-4.58071
ENSG00000169567	protein_coding	HINT1	5	0.258377	4.54679	1.13541	0.261691	0.999872	-4.58328
ENSG00000148835	protein_coding	TAF5	10	-0.136002	2.99462	-1.13537	0.261706	0.999872	-4.57796
ENSG00000206875	snRNA	RNU6-761P	6	0.334317	1.9156	1.1341	0.262237	0.999872	-4.57912
ENSG00000104177	protein_coding	MYEF2	15	-0.48041	3.06886	-1.13386	0.262337	0.999872	-4.57834
ENSG00000163430	protein_coding	FSTL1	3	0.71944	2.7042	1.13372	0.262392	0.999872	-4.57846
ENSG00000070476	protein_coding	ZXDC	3	0.120466	6.92034	1.13267	0.26283	0.999872	-4.58381
ENSG00000279608	TEC	AL353795.3	9	-0.193829	3.94632	-1.13227	0.262996	0.999872	-4.58124
ENSG00000143499	protein_coding	SMYD2	1	0.146372	4.6833	1.13195	0.26313	0.999872	-4.58525
ENSG00000146416	protein_coding	AIG1	6	0.24243	3.7624	1.13123	0.263431	0.999872	-4.58071
ENSG00000063176	protein_coding	SPHK2	19	-0.129885	4.385	-1.13122	0.263432	0.999872	-4.58356
ENSG00000219712	processed_pseudogene	AL357054.1	6	0.164168	1.94523	1.12921	0.264272	0.999872	-4.5812
ENSG00000145386	protein_coding	CCNA2	4	-0.670403	1.4689	-1.12915	0.264297	0.999872	-4.58273
ENSG00000075340	protein_coding	ADD2	2	0.333827	3.73088	1.12886	0.264419	0.999872	-4.58139
ENSG00000084463	protein_coding	WBP11	12	-0.116428	5.56276	-1.12868	0.264493	0.999872	-4.58951
ENSG00000173905	protein_coding	GOLIM4	3	-0.196922	3.408	-1.1285	0.264567	0.999872	-4.58017
ENSG00000131149	protein_coding	GSE1	16	-0.155826	6.8286	-1.12813	0.264724	0.999872	-4.58601
ENSG00000254999	protein_coding	BRK1	3	0.134587	5.81541	1.1279	0.264819	0.999872	-4.5899
ENSG00000163795	protein_coding	ZNF513	2	0.130522	3.68995	1.12752	0.264978	0.999872	-4.58161
ENSG00000123106	protein_coding	CCDC91	12	0.174335	5.49905	1.12695	0.265217	0.999872	-4.59013
ENSG00000121281	protein_coding	ADCY7	16	-0.151888	8.69614	-1.12686	0.265257	0.999872	-4.58071
ENSG00000221909	protein_coding	FAM200A	7	-0.141199	2.6751	-1.12654	0.26539	0.999872	-4.58015
ENSG00000081148	protein_coding	IMPG2	3	0.180623	2.183	1.12619	0.265537	0.999872	-4.58064
ENSG00000117091	protein_coding	CD48	1	0.169935	7.08703	1.126	0.265616	0.999872	-4.58627
ENSG00000184988	protein_coding	TMEM106A	17	-0.174466	5.37763	-1.12577	0.265712	0.999872	-4.5902
ENSG00000272282	lncRNA	LINC02084	3	0.435028	1.29418	1.1254	0.265867	0.999872	-4.5837
ENSG00000105819	protein_coding	PMPCB	7	-0.114574	5.34463	-1.12511	0.26599	0.999872	-4.5904
ENSG00000280077	TEC	AL353763.2	9	-0.215008	3.17846	-1.12495	0.266055	0.999872	-4.58081
ENSG00000166199	protein_coding	ALKBH3	11	-0.140683	3.55175	-1.12472	0.26615	0.999872	-4.58171
ENSG00000164442	protein_coding	CITED2	6	-0.128412	5.87087	-1.12432	0.266322	0.999872	-4.59133
ENSG00000125898	protein_coding	FAM110A	20	-0.190472	5.67298	-1.1242	0.266369	0.999872	-4.59133
ENSG00000204619	protein_coding	PPP1R11	6	-0.214763	4.33691	-1.12415	0.266393	0.999872	-4.58489
ENSG00000119699	protein_coding	TGFB3	14	-0.394622	1.17242	-1.12379	0.266545	0.999872	-4.5851
ENSG00000269720	protein_coding	CCDC194	19	-0.626619	1.11018	-1.12364	0.266608	0.999872	-4.58535
ENSG00000169740	protein_coding	ZNF32	10	0.232094	2.8145	1.12355	0.266645	0.999872	-4.58078
ENSG00000173456	protein_coding	RNF26	11	-0.204959	3.96001	-1.12337	0.26672	0.999872	-4.5838
ENSG00000171574	protein_coding	ZNF584	19	0.20879	2.21953	1.12336	0.266724	0.999872	-4.58127
ENSG00000113811	protein_coding	SELENOK	3	0.411871	4.96763	1.12307	0.266846	0.999872	-4.58919
ENSG00000255893	lncRNA	AP000786.1	11	-0.372461	1.99012	-1.12304	0.26686	0.999872	-4.58195
ENSG00000213066	protein_coding	FGFR1OP	6	-0.186588	4.67287	-1.12297	0.266889	0.999872	-4.58904
ENSG00000014138	protein_coding	POLA2	11	0.16082	2.71411	1.12295	0.266897	0.999872	-4.58091
ENSG00000171863	protein_coding	RPS7	2	0.391568	6.46974	1.12224	0.267196	0.999872	-4.58962
ENSG00000265735	misc_RNA	RN7SL5P	9	0.306997	6.4272	1.12207	0.267265	0.999872	-4.59072
ENSG00000177613	protein_coding	CSTF2T	10	-0.110698	5.10816	-1.1213	0.267592	0.999872	-4.59085
ENSG00000178922	protein_coding	HYI	1	0.281242	1.98717	1.12108	0.267684	0.999872	-4.58198
ENSG00000276853	lncRNA	AC026124.2	12	-0.192512	1.68594	-1.12108	0.267685	0.999872	-4.5835
ENSG00000196498	protein_coding	NCOR2	12	-0.173804	7.6992	-1.11989	0.268186	0.999872	-4.58529
ENSG00000123080	protein_coding	CDKN2C	1	-0.369525	2.0258	-1.11988	0.268187	0.999872	-4.58291
ENSG00000275714	protein_coding	HIST1H3A	6	-0.553653	2.23949	-1.11965	0.268286	0.999872	-4.58203
ENSG00000160447	protein_coding	PKN3	9	-0.39263	1.35989	-1.11956	0.268325	0.999872	-4.58399
ENSG00000176783	protein_coding	RUFY1	5	0.313675	5.97434	1.11923	0.268465	0.999872	-4.592
ENSG00000259673	lncRNA	IQCH-AS1	15	0.194949	2.76838	1.1191	0.26852	0.999872	-4.58183
ENSG00000243650	misc_RNA	RN7SL834P	2	-0.252538	3.03754	-1.11892	0.268594	0.999872	-4.58196
ENSG00000279233	TEC	AC122688.3	12	0.354677	1.17207	1.11835	0.268834	0.999872	-4.58473
ENSG00000254415	protein_coding	SIGLEC14	19	-1.76745	4.46641	-1.11816	0.268917	0.999872	-4.58634
ENSG00000143127	protein_coding	ITGA10	1	0.23239	1.83111	1.11812	0.268932	0.999872	-4.58314
ENSG00000162585	protein_coding	FAAP20	1	0.139602	4.84876	1.11792	0.269019	0.999872	-4.59157
ENSG00000214087	protein_coding	ARL16	17	-0.231615	3.58885	-1.11762	0.269144	0.999872	-4.58452
ENSG00000268521	unprocessed_pseudogene	VN1R83P	19	0.262129	1.83098	1.11757	0.269164	0.999872	-4.58288
ENSG00000163291	protein_coding	PAQR3	4	-0.176572	3.46781	-1.11717	0.269336	0.999872	-4.5832
ENSG00000104907	protein_coding	TRMT1	19	0.152249	4.49702	1.1167	0.269536	0.999872	-4.58987
ENSG00000007202	protein_coding	KIAA0100	17	-0.118118	7.56116	-1.11648	0.269625	0.999872	-4.58704
ENSG00000167562	protein_coding	ZNF701	19	-0.156863	5.12578	-1.11625	0.269724	0.999872	-4.59312
ENSG00000253320	lncRNA	AZIN1-AS1	8	0.188528	3.39687	1.11581	0.269911	0.999872	-4.58439
ENSG00000198015	protein_coding	MRPL42	12	0.147926	5.59113	1.11557	0.270015	0.999872	-4.59473
ENSG00000141096	protein_coding	DPEP3	16	-0.39372	2.7296	-1.11541	0.27008	0.999872	-4.58353
ENSG00000099377	protein_coding	HSD3B7	16	-0.363707	1.15021	-1.11535	0.270105	0.999872	-4.58596
ENSG00000196705	protein_coding	ZNF431	19	0.140357	5.48767	1.11532	0.27012	0.999872	-4.59471
ENSG00000163882	protein_coding	POLR2H	3	0.158147	3.72929	1.11516	0.270189	0.999872	-4.58557
ENSG00000169129	protein_coding	AFAP1L2	10	-0.294453	1.93936	-1.11514	0.270193	0.999872	-4.58361
ENSG00000168137	protein_coding	SETD5	3	-0.0863564	7.44914	-1.11439	0.270512	0.999872	-4.5881
ENSG00000166794	protein_coding	PPIB	15	-0.174467	6.31598	-1.11433	0.270538	0.999872	-4.59345
ENSG00000211855	TR_J_gene	TRAJ34	14	0.32236	1.99802	1.11419	0.270597	0.999872	-4.58325
ENSG00000143353	protein_coding	LYPLAL1	1	0.184948	4.47314	1.11401	0.270675	0.999872	-4.59069
ENSG00000275066	protein_coding	SYNRG	17	-0.0909083	6.2408	-1.11395	0.2707	0.999872	-4.59419
ENSG00000214773	lncRNA	AC112512.1	3	0.172086	1.93683	1.1133	0.270976	0.999872	-4.5834
ENSG00000012048	protein_coding	BRCA1	17	-0.297861	4.18051	-1.11318	0.271026	0.999872	-4.58832
ENSG00000137054	protein_coding	POLR1E	9	0.189547	3.6762	1.11274	0.271213	0.999872	-4.58606
ENSG00000242028	protein_coding	HYPK	15	0.117066	3.34709	1.11173	0.271646	0.999872	-4.58484
ENSG00000185905	protein_coding	C16orf54	16	-0.170515	8.16345	-1.11157	0.271712	0.999872	-4.58646
ENSG00000165506	protein_coding	DNAAF2	14	0.181116	2.19731	1.11136	0.271801	0.999872	-4.58355
ENSG00000129484	protein_coding	PARP2	14	-0.253519	1.9298	-1.11126	0.271844	0.999872	-4.58419
ENSG00000125648	protein_coding	SLC25A23	19	-0.31203	3.00216	-1.11015	0.272319	0.999872	-4.58435
ENSG00000250138	unprocessed_pseudogene	AC139495.3	5	-0.970383	3.61039	-1.10983	0.272455	0.999872	-4.58675
ENSG00000114209	protein_coding	PDCD10	3	0.241708	5.68651	1.1098	0.272467	0.999872	-4.59705
ENSG00000115514	protein_coding	TXNDC9	2	0.177228	3.6416	1.10963	0.272541	0.999872	-4.58683
ENSG00000179639	protein_coding	FCER1A	1	-0.527247	3.06763	-1.10951	0.272593	0.999872	-4.58412
ENSG00000100221	protein_coding	JOSD1	22	-0.11761	5.17368	-1.10926	0.272698	0.999872	-4.59594
ENSG00000165801	protein_coding	ARHGEF40	14	-0.488223	6.90617	-1.10925	0.272701	0.999872	-4.59137
ENSG00000196517	protein_coding	SLC6A9	1	0.590617	3.53718	1.10885	0.272874	0.999872	-4.58606
ENSG00000169223	protein_coding	LMAN2	5	-0.109364	6.5715	-1.10819	0.273157	0.999872	-4.59498
ENSG00000196152	protein_coding	ZNF79	9	0.125182	3.87962	1.10773	0.273352	0.999872	-4.58858
ENSG00000179909	protein_coding	ZNF154	19	-0.340324	3.82651	-1.10689	0.273714	0.999872	-4.58962
ENSG00000165637	protein_coding	VDAC2	10	-0.0915227	5.07906	-1.10677	0.273761	0.999872	-4.59664
ENSG00000127720	protein_coding	METTL25	12	0.139185	4.15342	1.10666	0.273808	0.999872	-4.59057
ENSG00000253307	lncRNA	AC011676.1	8	-0.310122	2.70665	-1.10657	0.273847	0.999872	-4.58509
ENSG00000100387	protein_coding	RBX1	22	0.241544	5.21058	1.10612	0.274041	0.999872	-4.59714
ENSG00000170633	protein_coding	RNF34	12	-0.0757618	5.90508	-1.10581	0.274172	0.999872	-4.59858
ENSG00000262001	lncRNA	DLGAP1-AS2	18	0.243078	2.49705	1.10565	0.274243	0.999872	-4.58466
ENSG00000287377	lncRNA	AC090948.4	3	0.316481	1.18817	1.10559	0.274268	0.999872	-4.58615
ENSG00000115902	protein_coding	SLC1A4	2	-0.304827	3.25972	-1.10532	0.274385	0.999872	-4.58661
ENSG00000137947	protein_coding	GTF2B	1	0.186172	4.40552	1.10514	0.274461	0.999872	-4.59273
ENSG00000072422	protein_coding	RHOBTB1	10	-0.471282	3.23037	-1.10485	0.274585	0.999872	-4.58704
ENSG00000117593	protein_coding	DARS2	1	-0.172725	3.89184	-1.10484	0.27459	0.999872	-4.58888
ENSG00000186448	protein_coding	ZNF197	3	0.215097	1.37396	1.10422	0.274856	0.999872	-4.58648
ENSG00000133794	protein_coding	ARNTL	11	0.150727	6.30388	1.1041	0.274909	0.999872	-4.59784
ENSG00000140839	protein_coding	CLEC18B	16	-0.514275	0.963872	-1.10363	0.27511	0.999872	-4.58731
ENSG00000240445	protein_coding	FOXO3B	17	0.19582	3.19947	1.10357	0.275133	0.999872	-4.58645
ENSG00000197841	protein_coding	ZNF181	19	0.268724	2.98432	1.10337	0.275222	0.999872	-4.58582
ENSG00000149679	protein_coding	CABLES2	20	-0.168162	3.40037	-1.10324	0.275276	0.999872	-4.58735
ENSG00000116288	protein_coding	PARK7	1	0.174979	5.41097	1.10318	0.275304	0.999872	-4.59937
ENSG00000155096	protein_coding	AZIN1	8	0.113454	6.5705	1.10307	0.275349	0.999872	-4.59659
ENSG00000110042	protein_coding	DTX4	11	-0.32402	3.88972	-1.10273	0.275499	0.999872	-4.59218
ENSG00000117262	protein_coding	GPR89A	1	0.19302	3.36702	1.10269	0.275515	0.999872	-4.58755
ENSG00000163125	protein_coding	RPRD2	1	-0.0994071	6.11191	-1.10252	0.275586	0.999872	-4.59922
ENSG00000110660	protein_coding	SLC35F2	11	-0.269887	1.90368	-1.10249	0.2756	0.999872	-4.58544
ENSG00000269514	lncRNA	AC024257.3	12	0.145485	3.78313	1.10134	0.276096	0.999872	-4.58932
ENSG00000228253	protein_coding	MT-ATP8	MT	-0.260863	2.85963	-1.10123	0.276142	0.999872	-4.58571
ENSG00000273149	lncRNA	AL138963.4	13	0.464263	0.944177	1.10102	0.276234	0.999872	-4.58731
ENSG00000180340	protein_coding	FZD2	17	-0.283314	2.71832	-1.10073	0.276357	0.999872	-4.58578
ENSG00000100219	protein_coding	XBP1	22	-0.212514	6.46776	-1.10051	0.276452	0.999872	-4.59805
ENSG00000147443	protein_coding	DOK2	8	-0.152972	6.80624	-1.10039	0.276503	0.999872	-4.5968
ENSG00000228223	lncRNA	HCG11	6	0.156621	3.50121	1.10005	0.276651	0.999872	-4.58896
ENSG00000147536	protein_coding	GINS4	8	-0.415242	1.89405	-1.10001	0.27667	0.999872	-4.58591
ENSG00000250574	processed_pseudogene	AC112173.1	5	-0.214717	1.99718	-1.09991	0.276712	0.999872	-4.58577
ENSG00000160961	protein_coding	ZNF333	19	-0.183787	5.71532	-1.0998	0.276761	0.999872	-4.60098
ENSG00000237753	lncRNA	AC079922.2	2	0.224603	2.00773	1.09973	0.276789	0.999872	-4.58579
ENSG00000092067	protein_coding	CEBPE	14	-0.349856	2.41552	-1.09967	0.276816	0.999872	-4.58574
ENSG00000113734	protein_coding	BNIP1	5	0.262914	1.64102	1.09962	0.276837	0.999872	-4.58622
ENSG00000266934	lncRNA	AC005746.1	17	-0.161409	2.23996	-1.09917	0.277031	0.999872	-4.5858
ENSG00000263883	transcribed_processed_pseudogene	EEF1DP7	17	-0.192423	2.65498	-1.09887	0.277162	0.999872	-4.58624
ENSG00000273451	lncRNA	AL031666.3	20	0.20683	1.68018	1.09853	0.277306	0.999872	-4.58652
ENSG00000124151	protein_coding	NCOA3	20	-0.125419	7.49901	-1.09843	0.277352	0.999872	-4.59336
ENSG00000089169	protein_coding	RPH3A	12	-0.858631	1.92384	-1.09817	0.277462	0.999872	-4.58615
ENSG00000201428	misc_RNA	RN7SKP71	12	0.171535	3.76345	1.09811	0.277491	0.999872	-4.5901
ENSG00000071082	protein_coding	RPL31	2	0.478884	6.89706	1.09766	0.277683	0.999872	-4.59623
ENSG00000167815	protein_coding	PRDX2	19	0.442845	5.80285	1.09751	0.277747	0.999872	-4.60173
ENSG00000125037	protein_coding	EMC3	3	0.299179	6.21647	1.09723	0.277872	0.999872	-4.60169
ENSG00000275437	lncRNA	AL121832.3	20	0.184561	2.37653	1.09694	0.277995	0.999872	-4.58627
ENSG00000175470	protein_coding	PPP2R2D	10	-0.0721352	6.19279	-1.09672	0.27809	0.999872	-4.6009
ENSG00000160813	protein_coding	PPP1R35	7	0.136493	4.28355	1.09649	0.278188	0.999872	-4.59551
ENSG00000170604	protein_coding	IRF2BP1	19	-0.119804	4.70885	-1.09648	0.278194	0.999872	-4.59822
ENSG00000211638	IG_V_gene	IGLV8-61	22	-1.43448	-0.536094	-1.09594	0.278426	0.999872	-4.59116
ENSG00000178538	protein_coding	CA8	8	-0.480692	1.14189	-1.0959	0.278447	0.999872	-4.58807
ENSG00000260917	lncRNA	AL158212.3	10	0.10904	4.07121	1.09521	0.278745	0.999872	-4.5942
ENSG00000065526	protein_coding	SPEN	1	-0.128895	7.9339	-1.09479	0.278927	0.999872	-4.59193
ENSG00000141696	protein_coding	P3H4	17	0.240582	1.89693	1.09475	0.278944	0.999872	-4.58665
ENSG00000100335	protein_coding	MIEF1	22	-0.125058	5.20056	-1.09462	0.279001	0.999872	-4.60182
ENSG00000249850	processed_pseudogene	KRT18P31	5	0.133385	4.69113	1.09458	0.279017	0.999872	-4.59883
ENSG00000223704	lncRNA	LINC01422	22	0.227809	4.02918	1.09455	0.27903	0.999872	-4.59487
ENSG00000134369	protein_coding	NAV1	1	-0.32715	3.36904	-1.09435	0.279117	0.999872	-4.58978
ENSG00000186111	protein_coding	PIP5K1C	19	-0.136781	6.04999	-1.09422	0.279174	0.999872	-4.60225
ENSG00000103066	protein_coding	PLA2G15	16	-0.185486	3.31299	-1.09394	0.279295	0.999872	-4.58894
ENSG00000167766	protein_coding	ZNF83	19	-0.203512	5.18106	-1.09391	0.279311	0.999872	-4.60188
ENSG00000198121	protein_coding	LPAR1	9	0.331166	3.24631	1.09382	0.279347	0.999872	-4.58974
ENSG00000101608	protein_coding	MYL12A	18	0.213744	7.53725	1.09375	0.279376	0.999872	-4.59491
ENSG00000198894	protein_coding	CIPC	14	-0.147286	3.67184	-1.09359	0.279447	0.999872	-4.5915
ENSG00000186625	protein_coding	KATNA1	6	-0.125678	3.63079	-1.09333	0.279562	0.999872	-4.59071
ENSG00000172366	protein_coding	MCRIP2	16	0.16517	3.4332	1.09311	0.279658	0.999872	-4.5905
ENSG00000136935	protein_coding	GOLGA1	9	-0.0977583	5.15717	-1.09306	0.279676	0.999872	-4.60239
ENSG00000272602	protein_coding	ZNF595	4	-0.413069	2.75629	-1.09296	0.279723	0.999872	-4.58793
ENSG00000110090	protein_coding	CPT1A	11	-0.320104	6.44348	-1.09274	0.279815	0.999872	-4.60195
ENSG00000167720	protein_coding	SRR	17	-0.304777	1.31758	-1.09258	0.279888	0.999872	-4.58778
ENSG00000104695	protein_coding	PPP2CB	8	-0.128364	4.31176	-1.09255	0.279899	0.999872	-4.59672
ENSG00000283122	lncRNA	HYMAI	6	-0.360286	1.58436	-1.09201	0.280134	0.999872	-4.58774
ENSG00000112667	protein_coding	DNPH1	6	0.243148	2.04244	1.09131	0.280442	0.999872	-4.5872
ENSG00000174106	protein_coding	LEMD3	12	0.0831794	6.04035	1.09114	0.280513	0.999872	-4.60388
ENSG00000135452	protein_coding	TSPAN31	12	-0.102331	3.80407	-1.09113	0.280517	0.999872	-4.5926
ENSG00000138326	protein_coding	RPS24	10	0.39052	6.622	1.09105	0.280551	0.999872	-4.60022
ENSG00000162444	protein_coding	RBP7	1	0.370444	2.76857	1.09104	0.280557	0.999872	-4.58849
ENSG00000122203	protein_coding	KIAA1191	5	0.110213	5.31358	1.09066	0.280722	0.999872	-4.60392
ENSG00000275454	lncRNA	AC105020.6	15	0.215748	1.89586	1.09061	0.280746	0.999872	-4.58733
ENSG00000120963	protein_coding	ZNF706	8	-0.108613	5.63494	-1.09033	0.280865	0.999872	-4.6047
ENSG00000069188	protein_coding	SDK2	17	1.08454	3.1068	1.09021	0.28092	0.999872	-4.591
ENSG00000167981	protein_coding	ZNF597	16	-0.159085	3.14861	-1.08943	0.281259	0.999872	-4.58981
ENSG00000111837	protein_coding	MAK	6	-0.529509	4.1061	-1.0894	0.281274	0.999872	-4.59797
ENSG00000168653	protein_coding	NDUFS5	1	0.331661	2.75721	1.0884	0.281711	0.999872	-4.58888
ENSG00000177076	protein_coding	ACER2	9	-0.315473	2.65024	-1.0878	0.281973	0.999872	-4.58862
ENSG00000121775	protein_coding	TMEM39B	1	-0.129442	3.95162	-1.08776	0.281987	0.999872	-4.59513
ENSG00000268670	lncRNA	AC016586.1	19	-0.134459	3.77898	-1.08759	0.282063	0.999872	-4.59383
ENSG00000196747	protein_coding	HIST1H2AI	6	-0.613427	3.55029	-1.08717	0.282248	0.999872	-4.59213
ENSG00000223804	transcribed_unprocessed_pseudogene	AC244669.1	1	-0.375925	2.66964	-1.08668	0.28246	0.999872	-4.58889
ENSG00000180817	protein_coding	PPA1	10	0.247548	4.09231	1.0865	0.282542	0.999872	-4.59685
ENSG00000010322	protein_coding	NISCH	3	-0.115905	6.91763	-1.08644	0.282567	0.999872	-4.60038
ENSG00000116922	protein_coding	C1orf109	1	0.150602	3.2363	1.08515	0.283132	0.999872	-4.59128
ENSG00000005486	protein_coding	RHBDD2	7	-0.110923	5.25057	-1.08494	0.283225	0.999872	-4.60583
ENSG00000240767	misc_RNA	RN7SL288P	13	0.234987	3.83564	1.08488	0.283252	0.999872	-4.59482
ENSG00000220842	processed_pseudogene	RPL21P16	10	0.552787	1.34283	1.08463	0.283358	0.999872	-4.58868
ENSG00000054219	protein_coding	LY75	2	0.134583	4.5385	1.08343	0.283885	0.999872	-4.60117
ENSG00000163818	protein_coding	LZTFL1	3	-0.192997	3.14615	-1.08337	0.28391	0.999872	-4.59122
ENSG00000162851	protein_coding	TFB2M	1	0.154096	2.76569	1.08318	0.283996	0.999872	-4.59019
ENSG00000162961	protein_coding	DPY30	2	0.18241	3.56204	1.08301	0.284073	0.999872	-4.59405
ENSG00000138668	protein_coding	HNRNPD	4	-0.110392	6.93699	-1.08278	0.284172	0.999872	-4.60207
ENSG00000267481	lncRNA	AC011477.2	19	0.182866	3.14905	1.08277	0.284175	0.999872	-4.5923
ENSG00000154370	protein_coding	TRIM11	1	0.0976438	6.25621	1.08188	0.284566	0.999872	-4.60611
ENSG00000188282	protein_coding	RUFY4	2	-0.659477	1.73048	-1.08177	0.284614	0.999872	-4.58908
ENSG00000160691	protein_coding	SHC1	1	-0.10401	5.67055	-1.08124	0.284848	0.999872	-4.60818
ENSG00000196247	protein_coding	ZNF107	7	0.272268	5.2548	1.08121	0.284861	0.999872	-4.60789
ENSG00000276168	misc_RNA	RN7SL1	14	0.320784	16.3448	1.08064	0.285112	0.999872	-4.5906
ENSG00000162366	protein_coding	PDZK1IP1	1	0.590859	5.94232	1.08031	0.285259	0.999872	-4.60815
ENSG00000118873	protein_coding	RAB3GAP2	1	0.0738049	6.29647	1.08031	0.285259	0.999872	-4.60685
ENSG00000178425	protein_coding	NT5DC1	6	0.140575	4.54593	1.08002	0.285385	0.999872	-4.60367
ENSG00000188157	protein_coding	AGRN	1	-0.503909	3.77469	-1.07998	0.285406	0.999872	-4.59604
ENSG00000091640	protein_coding	SPAG7	17	0.179119	3.55369	1.07977	0.285496	0.999872	-4.59427
ENSG00000157870	protein_coding	PRXL2B	1	-0.244144	1.9783	-1.07976	0.285503	0.999872	-4.58913
ENSG00000006712	protein_coding	PAF1	19	-0.106255	4.82705	-1.07946	0.285634	0.999872	-4.60553
ENSG00000240857	protein_coding	RDH14	2	0.200227	2.39377	1.07943	0.285647	0.999872	-4.58965
ENSG00000162909	protein_coding	CAPN2	1	-0.154076	7.7399	-1.07924	0.285731	0.999872	-4.59856
ENSG00000100003	protein_coding	SEC14L2	22	0.370121	1.21611	1.0792	0.285749	0.999872	-4.5893
ENSG00000131067	protein_coding	GGT7	20	0.24225	3.9221	1.07854	0.286041	0.999872	-4.59846
ENSG00000115944	protein_coding	COX7A2L	2	0.108721	5.09444	1.07821	0.286185	0.999872	-4.60736
ENSG00000168906	protein_coding	MAT2A	2	0.0914332	6.52594	1.07765	0.286434	0.999872	-4.60612
ENSG00000211872	TR_J_gene	TRAJ17	14	0.292336	2.26906	1.07745	0.286521	0.999872	-4.59008
ENSG00000166501	protein_coding	PRKCB	16	0.145382	8.77962	1.07724	0.286614	0.999872	-4.59373
ENSG00000125650	protein_coding	PSPN	19	-0.161587	2.18733	-1.07715	0.286654	0.999872	-4.58966
ENSG00000185164	protein_coding	NOMO2	16	-0.172408	4.64446	-1.07691	0.286759	0.999872	-4.60498
ENSG00000110700	protein_coding	RPS13	11	0.243609	7.0278	1.07675	0.286829	0.999872	-4.60315
ENSG00000122696	protein_coding	SLC25A51	9	0.137377	4.07313	1.07674	0.286836	0.999872	-4.59984
ENSG00000135930	protein_coding	EIF4E2	2	-0.0921146	6.04429	-1.07634	0.287013	0.999872	-4.6096
ENSG00000103222	protein_coding	ABCC1	16	-0.135729	6.09915	-1.07574	0.28728	0.999872	-4.60936
ENSG00000114391	protein_coding	RPL24	3	0.337306	6.57212	1.07556	0.287357	0.999872	-4.60671
ENSG00000181404	protein_coding	WASHC1	9	0.506638	3.13068	1.07494	0.287633	0.999872	-4.59527
ENSG00000161513	protein_coding	FDXR	17	-0.269172	2.33841	-1.07475	0.287719	0.999872	-4.59005
ENSG00000186687	protein_coding	LYRM7	5	0.153833	4.37408	1.07458	0.287792	0.999872	-4.60388
ENSG00000166435	protein_coding	XRRA1	11	0.430475	4.6523	1.07447	0.287841	0.999872	-4.60739
ENSG00000163221	protein_coding	S100A12	1	0.543185	5.64511	1.07442	0.287862	0.999872	-4.61024
ENSG00000170348	protein_coding	TMED10	14	-0.111772	6.75651	-1.07417	0.287972	0.999872	-4.60611
ENSG00000015153	protein_coding	YAF2	12	0.0910434	5.65548	1.07408	0.288013	0.999872	-4.61102
ENSG00000172794	protein_coding	RAB37	17	-0.140556	6.83648	-1.07335	0.288339	0.999872	-4.60556
ENSG00000130558	protein_coding	OLFM1	9	-0.604753	0.895263	-1.0733	0.28836	0.999872	-4.59012
ENSG00000178338	protein_coding	ZNF354B	5	0.203301	3.4365	1.07291	0.288535	0.999872	-4.59623
ENSG00000107249	protein_coding	GLIS3	9	0.418691	1.55754	1.07276	0.2886	0.999872	-4.59073
ENSG00000107874	protein_coding	CUEDC2	10	-0.133576	4.01214	-1.07266	0.288643	0.999872	-4.59995
ENSG00000162972	protein_coding	MAIP1	2	-0.179814	2.01714	-1.07192	0.288975	0.999872	-4.59033
ENSG00000229692	lncRNA	SOS1-IT1	2	-0.182889	3.21149	-1.07189	0.288985	0.999872	-4.59407
ENSG00000171044	protein_coding	XKR6	8	0.211852	2.73755	1.07118	0.289301	0.999872	-4.59247
ENSG00000260528	lncRNA	FAM157C	16	0.417499	7.05389	1.07109	0.289342	0.999872	-4.60428
ENSG00000108239	protein_coding	TBC1D12	10	0.224322	3.12892	1.07103	0.289368	0.999872	-4.59426
ENSG00000157800	protein_coding	SLC37A3	7	0.263783	5.04276	1.07075	0.289495	0.999872	-4.6094
ENSG00000167797	protein_coding	CDK2AP2	11	-0.193674	4.83226	-1.07027	0.289709	0.999872	-4.60808
ENSG00000153130	protein_coding	SCOC	4	0.241242	3.24075	1.07021	0.289735	0.999872	-4.59464
ENSG00000198216	protein_coding	CACNA1E	1	0.651132	4.02042	1.06978	0.289925	0.999872	-4.59911
ENSG00000154511	protein_coding	DIPK1A	1	-0.243317	3.20933	-1.06927	0.290154	0.999872	-4.59548
ENSG00000143869	protein_coding	GDF7	2	0.746416	0.876249	1.06924	0.290167	0.999872	-4.59067
ENSG00000042445	protein_coding	RETSAT	2	-0.132084	4.3601	-1.06896	0.290291	0.999872	-4.60506
ENSG00000170364	protein_coding	SETMAR	3	0.209166	2.2847	1.06874	0.290392	0.999872	-4.59187
ENSG00000156239	protein_coding	N6AMT1	21	0.205675	3.38239	1.06851	0.290491	0.999872	-4.59698
ENSG00000111775	protein_coding	COX6A1	12	-0.191177	1.39704	-1.06839	0.290548	0.999872	-4.59069
ENSG00000107954	protein_coding	NEURL1	10	0.442024	3.46009	1.06836	0.290561	0.999872	-4.59565
ENSG00000239839	protein_coding	DEFA3	8	-1.17258	3.12846	-1.06805	0.290699	0.999872	-4.5983
ENSG00000066468	protein_coding	FGFR2	10	-0.756859	1.29645	-1.06797	0.290733	0.999872	-4.59087
ENSG00000080822	protein_coding	CLDND1	3	-0.178228	5.2249	-1.06793	0.290752	0.999872	-4.61228
ENSG00000160124	protein_coding	CCDC58	3	0.231356	1.66412	1.0676	0.290901	0.999872	-4.59084
ENSG00000135622	protein_coding	SEMA4F	2	0.204291	3.65187	1.06751	0.290938	0.999872	-4.59976
ENSG00000119723	protein_coding	COQ6	14	-0.169092	3.75953	-1.0674	0.290987	0.999872	-4.59982
ENSG00000264739	lncRNA	AC093484.2	17	0.201659	1.66336	1.06728	0.291043	0.999872	-4.59082
ENSG00000186575	protein_coding	NF2	22	-0.144022	5.83418	-1.06715	0.291099	0.999872	-4.61358
ENSG00000151500	protein_coding	THYN1	11	0.125707	3.33429	1.06711	0.291116	0.999872	-4.59737
ENSG00000200488	misc_RNA	RN7SKP203	2	0.147108	4.31954	1.06696	0.291183	0.999872	-4.60416
ENSG00000211844	TR_J_gene	TRAJ45	14	0.32038	1.51844	1.06689	0.291217	0.999872	-4.59086
ENSG00000102760	protein_coding	RGCC	13	0.342403	4.9321	1.06682	0.291246	0.999872	-4.61058
ENSG00000105281	protein_coding	SLC1A5	19	0.468536	6.70047	1.06677	0.291272	0.999872	-4.61028
ENSG00000120279	protein_coding	MYCT1	6	0.360918	1.78151	1.06665	0.291323	0.999872	-4.59122
ENSG00000119969	protein_coding	HELLS	10	-0.389589	3.77787	-1.06663	0.291331	0.999872	-4.59984
ENSG00000025772	protein_coding	TOMM34	20	-0.262624	3.02163	-1.06647	0.291404	0.999872	-4.59485
ENSG00000151748	protein_coding	SAV1	14	0.191067	3.55596	1.06622	0.291515	0.999872	-4.59928
ENSG00000176171	protein_coding	BNIP3	10	0.211149	3.76273	1.0658	0.291703	0.999872	-4.60108
ENSG00000058091	protein_coding	CDK14	7	0.278097	5.14447	1.06571	0.291744	0.999872	-4.61298
ENSG00000198105	protein_coding	ZNF248	10	0.19094	3.56928	1.06567	0.291763	0.999872	-4.59991
ENSG00000248124	transcribed_unprocessed_pseudogene	RRN3P1	16	0.195788	2.94078	1.06462	0.292234	0.999872	-4.59559
ENSG00000205250	protein_coding	E2F4	16	0.162731	6.34979	1.06442	0.292321	0.999872	-4.6122
ENSG00000125166	protein_coding	GOT2	16	-0.206125	4.30066	-1.06386	0.292573	0.999872	-4.60613
ENSG00000169679	protein_coding	BUB1	2	-0.460116	2.24786	-1.06372	0.292636	0.999872	-4.59252
ENSG00000149476	protein_coding	TKFC	11	-0.15876	4.12837	-1.06372	0.292636	0.999872	-4.60421
ENSG00000103184	protein_coding	SEC14L5	16	0.511989	2.29709	1.06356	0.29271	0.999872	-4.59415
ENSG00000183513	protein_coding	COA5	2	0.109329	4.40845	1.06343	0.292766	0.999872	-4.60769
ENSG00000146918	protein_coding	NCAPG2	7	-0.362136	3.75894	-1.06225	0.293297	0.999872	-4.60089
ENSG00000136159	protein_coding	NUDT15	13	-0.272514	1.2363	-1.06219	0.293323	0.999872	-4.59149
ENSG00000173926	protein_coding	MARCH3	5	0.278812	3.21179	1.06174	0.293524	0.999872	-4.59726
ENSG00000156232	protein_coding	WHAMM	15	-0.111022	5.49278	-1.06154	0.293615	0.999872	-4.61542
ENSG00000166436	protein_coding	TRIM66	11	-0.278797	5.3739	-1.06125	0.293748	0.999872	-4.61562
ENSG00000185324	protein_coding	CDK10	16	0.203798	5.02129	1.06111	0.293807	0.999872	-4.61388
ENSG00000132024	protein_coding	CC2D1A	19	-0.129622	4.53988	-1.06063	0.294024	0.999872	-4.61022
ENSG00000135218	protein_coding	CD36	7	0.27662	6.96905	1.06027	0.294187	0.999872	-4.61049
ENSG00000171566	protein_coding	PLRG1	4	0.150379	4.57151	1.06018	0.294226	0.999872	-4.61004
ENSG00000112053	protein_coding	SLC26A8	6	0.639349	3.5149	1.06008	0.294271	0.999872	-4.59845
ENSG00000234358	processed_pseudogene	AC003080.1	7	0.620593	0.914413	1.0599	0.294353	0.999872	-4.59191
ENSG00000133884	protein_coding	DPF2	11	-0.100563	6.23084	-1.05983	0.294384	0.999872	-4.61452
ENSG00000106665	protein_coding	CLIP2	7	-0.233962	4.73452	-1.05916	0.294687	0.999872	-4.61269
ENSG00000103472	lncRNA	RRN3P2	16	-0.296488	1.33759	-1.05915	0.294692	0.999872	-4.59176
ENSG00000278730	lncRNA	AC005332.6	17	-0.098744	5.17625	-1.05905	0.294737	0.999872	-4.61554
ENSG00000261542	lncRNA	AC011978.2	8	0.185253	1.69229	1.05905	0.294737	0.999872	-4.59205
ENSG00000150048	protein_coding	CLEC1A	12	0.362088	2.183	1.05894	0.294786	0.999872	-4.59328
ENSG00000279821	TEC	AC145098.2	5	-0.427528	3.21354	-1.05882	0.294839	0.999872	-4.59789
ENSG00000204386	protein_coding	NEU1	6	-0.195864	3.84785	-1.0588	0.294848	0.999872	-4.60182
ENSG00000179094	protein_coding	PER1	17	0.293118	4.81982	1.0585	0.294986	0.999872	-4.61485
ENSG00000168303	protein_coding	MPLKIP	7	0.0971387	4.69637	1.05839	0.295034	0.999872	-4.61183
ENSG00000099290	protein_coding	WASHC2A	10	-0.149616	5.67176	-1.05837	0.295044	0.999872	-4.61686
ENSG00000156886	protein_coding	ITGAD	16	-0.354308	1.15916	-1.05813	0.295152	0.999872	-4.59192
ENSG00000246084	lncRNA	LINC02325	14	0.252494	3.38783	1.05777	0.295315	0.999872	-4.6
ENSG00000156127	protein_coding	BATF	14	0.252857	3.2589	1.05718	0.295582	0.999872	-4.59813
ENSG00000179627	protein_coding	ZBTB42	14	-0.189205	3.47404	-1.05713	0.295603	0.999872	-4.59919
ENSG00000260997	lncRNA	AC004847.1	7	-0.257553	3.52561	-1.05709	0.295621	0.999872	-4.60119
ENSG00000116497	protein_coding	S100PBP	1	-0.157922	5.97813	-1.05691	0.295701	0.999872	-4.61681
ENSG00000151715	protein_coding	TMEM45B	11	0.36635	3.05865	1.05675	0.295774	0.999872	-4.59977
ENSG00000182552	protein_coding	RWDD4	4	-0.123707	3.19775	-1.05672	0.295789	0.999872	-4.59788
ENSG00000225101	transcribed_unprocessed_pseudogene	OR52K3P	11	-0.339566	4.96289	-1.0566	0.295841	0.999872	-4.61382
ENSG00000187837	protein_coding	HIST1H1C	6	-0.281414	7.31946	-1.05654	0.29587	0.999872	-4.60905
ENSG00000102575	protein_coding	ACP5	19	0.299216	4.06592	1.0565	0.295889	0.999872	-4.60632
ENSG00000215630	unprocessed_pseudogene	GUSBP9	5	0.413125	1.97899	1.05644	0.295915	0.999872	-4.59274
ENSG00000134755	protein_coding	DSC2	18	0.593663	5.36391	1.05579	0.296209	0.999872	-4.61742
ENSG00000164631	protein_coding	ZNF12	7	0.121398	5.42077	1.05572	0.296239	0.999872	-4.61757
ENSG00000165280	protein_coding	VCP	9	-0.10591	7.52684	-1.05548	0.296348	0.999872	-4.60674
ENSG00000131944	protein_coding	FAAP24	19	-0.349367	1.16824	-1.05538	0.296393	0.999872	-4.59217
ENSG00000065882	protein_coding	TBC1D1	4	-0.151264	7.66912	-1.0552	0.296477	0.999872	-4.60637
ENSG00000159479	protein_coding	MED8	1	-0.100146	4.44072	-1.05515	0.2965	0.999872	-4.61
ENSG00000274114	transcribed_unprocessed_pseudogene	ALOX15P1	17	0.335884	2.50474	1.05492	0.296605	0.999872	-4.59616
ENSG00000235316	processed_pseudogene	DUSP8P5	10	0.162153	3.00456	1.05467	0.296716	0.999872	-4.59769
ENSG00000168958	protein_coding	MFF	2	-0.111125	5.23636	-1.05459	0.29675	0.999872	-4.617
ENSG00000197497	protein_coding	ZNF665	19	-0.256518	1.95233	-1.05438	0.296849	0.999872	-4.59309
ENSG00000176049	protein_coding	JAKMIP2	5	-0.449283	2.82772	-1.05435	0.29686	0.999872	-4.59597
ENSG00000163611	protein_coding	SPICE1	3	-0.171993	2.41398	-1.05423	0.296914	0.999872	-4.59458
ENSG00000153162	protein_coding	BMP6	6	-0.34577	4.0864	-1.05423	0.296915	0.999872	-4.61036
ENSG00000005700	protein_coding	IBTK	6	-0.136083	4.58089	-1.05398	0.297031	0.999872	-4.61228
ENSG00000178718	protein_coding	RPP25	15	-0.226627	1.64659	-1.05395	0.29704	0.999872	-4.59249
ENSG00000182841	transcribed_unprocessed_pseudogene	RRP7BP	22	0.167296	4.54764	1.05386	0.297082	0.999872	-4.6126
ENSG00000116209	protein_coding	TMEM59	1	0.155969	6.76201	1.0538	0.297111	0.999872	-4.61394
ENSG00000114270	protein_coding	COL7A1	3	-0.369773	1.12678	-1.05376	0.29713	0.999872	-4.59242
ENSG00000286885	lncRNA	AL138824.1	6	-0.413035	1.11411	-1.05345	0.29727	0.999872	-4.59239
ENSG00000110497	protein_coding	AMBRA1	11	-0.128079	6.2375	-1.05334	0.297321	0.999872	-4.61752
ENSG00000134780	protein_coding	DAGLA	11	-0.323011	2.68123	-1.05321	0.297377	0.999872	-4.59571
ENSG00000159352	protein_coding	PSMD4	1	0.146129	5.99026	1.05314	0.29741	0.999872	-4.61846
ENSG00000227436	processed_pseudogene	FCF1P1	7	-0.23758	1.33792	-1.05264	0.297639	0.999872	-4.59253
ENSG00000164048	protein_coding	ZNF589	3	-0.194014	4.7654	-1.05245	0.297722	0.999872	-4.61439
ENSG00000111206	protein_coding	FOXM1	12	-0.650394	1.13785	-1.05218	0.297847	0.999872	-4.59254
ENSG00000272047	protein_coding	GTF2H5	6	0.197856	2.49258	1.05198	0.297935	0.999872	-4.59567
ENSG00000154188	protein_coding	ANGPT1	8	0.47229	2.23224	1.05168	0.298075	0.999872	-4.5983
ENSG00000233013	transcribed_unprocessed_pseudogene	FAM157B	9	0.541962	5.33963	1.05146	0.298171	0.999872	-4.61854
ENSG00000136451	protein_coding	VEZF1	17	-0.0986021	6.45202	-1.05052	0.298598	0.999872	-4.61699
ENSG00000218510	lncRNA	LINC00339	1	-0.132231	2.99325	-1.05021	0.298739	0.999872	-4.59819
ENSG00000108883	protein_coding	EFTUD2	17	-0.106518	6.09938	-1.05008	0.298802	0.999872	-4.61913
ENSG00000127920	protein_coding	GNG11	7	0.448372	3.9049	1.05002	0.298827	0.999872	-4.6103
ENSG00000272858	lncRNA	Z93930.3	22	0.242043	1.5153	1.04993	0.298866	0.999872	-4.59304
ENSG00000178229	protein_coding	ZNF543	19	-0.157833	3.31239	-1.04985	0.298906	0.999872	-4.60053
ENSG00000105755	protein_coding	ETHE1	19	-0.136646	3.33167	-1.04957	0.299034	0.999872	-4.60038
ENSG00000196911	protein_coding	KPNA5	6	0.177799	4.89268	1.04916	0.299221	0.999872	-4.6167
ENSG00000136819	protein_coding	C9orf78	9	0.504845	7.27664	1.04893	0.299324	0.999872	-4.61079
ENSG00000158481	protein_coding	CD1C	1	0.377765	2.23807	1.04856	0.29949	0.999872	-4.59684
ENSG00000063322	protein_coding	MED29	19	0.0790651	5.36081	1.04748	0.299985	0.999872	-4.62039
ENSG00000142937	protein_coding	RPS8	1	0.268805	7.95021	1.0474	0.30002	0.999872	-4.60556
ENSG00000168487	protein_coding	BMP1	8	-0.232499	2.30645	-1.0471	0.300159	0.999872	-4.59516
ENSG00000115993	protein_coding	TRAK2	2	0.32759	7.67743	1.04687	0.300263	0.999872	-4.60959
ENSG00000181924	protein_coding	COA4	11	0.130766	3.69569	1.04645	0.300456	0.999872	-4.605
ENSG00000204394	protein_coding	VARS	6	-0.187705	4.91857	-1.04627	0.300536	0.999872	-4.61813
ENSG00000172809	protein_coding	RPL38	17	0.196968	7.48869	1.04623	0.300557	0.999872	-4.61065
ENSG00000171953	protein_coding	ATPAF2	17	0.135813	4.22596	1.04562	0.300835	0.999872	-4.61236
ENSG00000117862	protein_coding	TXNDC12	1	-0.136848	2.00379	-1.04522	0.301017	0.999872	-4.59479
ENSG00000119912	protein_coding	IDE	10	-0.112722	4.88109	-1.04492	0.301155	0.999872	-4.61798
ENSG00000230724	lncRNA	LINC01001	11	0.472546	5.16011	1.04387	0.301636	0.999872	-4.62069
ENSG00000083812	protein_coding	ZNF324	19	-0.100652	4.5593	-1.04341	0.301845	0.999872	-4.61575
ENSG00000259151	transcribed_processed_pseudogene	CAP2P1	14	-0.175843	2.50564	-1.04341	0.301847	0.999872	-4.59766
ENSG00000183431	protein_coding	SF3A3	1	0.158832	5.38354	1.04315	0.301964	0.999872	-4.6223
ENSG00000211795	TR_V_gene	TRAV8-6	14	0.369567	1.18108	1.04309	0.301993	0.999872	-4.59359
ENSG00000262823	lncRNA	AC127521.1	17	0.324269	1.38387	1.04289	0.302086	0.999872	-4.5939
ENSG00000162711	protein_coding	NLRP3	1	-0.261167	5.5112	-1.04283	0.302113	0.999872	-4.62255
ENSG00000149932	protein_coding	TMEM219	16	-0.134989	4.84027	-1.04259	0.302222	0.999872	-4.61791
ENSG00000068971	protein_coding	PPP2R5B	11	0.358	5.30817	1.04242	0.302302	0.999872	-4.62195
ENSG00000123349	protein_coding	PFDN5	12	0.364758	6.25202	1.04233	0.302344	0.999872	-4.62056
ENSG00000201793	misc_RNA	RN7SKP9	13	0.112315	3.15237	1.0422	0.3024	0.999872	-4.60179
ENSG00000118960	protein_coding	HS1BP3	2	-0.142677	6.19091	-1.04204	0.302477	0.999872	-4.62174
ENSG00000147535	protein_coding	PLPP5	8	-0.1781	4.25428	-1.04191	0.302535	0.999872	-4.61308
ENSG00000129071	protein_coding	MBD4	3	0.136135	5.48944	1.04157	0.302693	0.999872	-4.62317
ENSG00000154102	protein_coding	C16orf74	16	-0.301548	2.64348	-1.04148	0.302731	0.999872	-4.60033
ENSG00000197961	protein_coding	ZNF121	19	0.13028	5.67025	1.04122	0.30285	0.999872	-4.62342
ENSG00000149639	protein_coding	SOGA1	20	-0.256009	4.68094	-1.04099	0.302957	0.999872	-4.61806
ENSG00000174444	protein_coding	RPL4	15	0.202734	8.27826	1.04087	0.30301	0.999872	-4.60559
ENSG00000186205	protein_coding	MARC1	1	0.394761	4.73519	1.04033	0.303261	0.999872	-4.62092
ENSG00000101346	protein_coding	POFUT1	20	-0.138344	4.81293	-1.0402	0.303322	0.999872	-4.61833
ENSG00000171425	protein_coding	ZNF581	19	-0.141279	3.51472	-1.03967	0.303563	0.999872	-4.60476
ENSG00000279294	TEC	AC092135.1	16	0.189115	2.68049	1.0396	0.303597	0.999872	-4.59919
ENSG00000237840	transcribed_unprocessed_pseudogene	FAM21FP	10	-0.280066	1.28986	-1.0396	0.303598	0.999872	-4.59396
ENSG00000100558	protein_coding	PLEK2	14	0.591537	3.60811	1.0395	0.30364	0.999872	-4.60575
ENSG00000196220	protein_coding	SRGAP3	3	-0.293306	2.77424	-1.03926	0.30375	0.999872	-4.60029
ENSG00000186074	protein_coding	CD300LF	17	-0.28013	6.28239	-1.03904	0.303852	0.999872	-4.62254
ENSG00000149428	protein_coding	HYOU1	11	-0.194246	5.23198	-1.03889	0.303922	0.999872	-4.62281
ENSG00000196683	protein_coding	TOMM7	7	0.361767	4.46755	1.0388	0.303965	0.999872	-4.61698
ENSG00000139625	protein_coding	MAP3K12	12	-0.15148	3.87502	-1.03834	0.304176	0.999872	-4.60879
ENSG00000177192	protein_coding	PUS1	12	0.161619	4.36448	1.03829	0.3042	0.999872	-4.616
ENSG00000268279	protein_coding	AC090004.1	3	-0.210464	2.19564	-1.03818	0.304249	0.999872	-4.59689
ENSG00000111752	protein_coding	PHC1	12	-0.161884	3.98454	-1.03817	0.304252	0.999872	-4.61015
ENSG00000124164	protein_coding	VAPB	20	0.0816209	5.77417	1.03816	0.30426	0.999872	-4.62448
ENSG00000109184	protein_coding	DCUN1D4	4	0.142793	4.55667	1.03815	0.304262	0.999872	-4.61831
ENSG00000101782	protein_coding	RIOK3	18	0.452285	8.44848	1.03814	0.304267	0.999872	-4.60889
ENSG00000158966	protein_coding	CACHD1	1	0.477859	1.6379	1.03741	0.304606	0.999872	-4.59583
ENSG00000112473	protein_coding	SLC39A7	6	-0.140689	3.63171	-1.03739	0.304612	0.999872	-4.60676
ENSG00000225178	processed_pseudogene	RPSAP58	19	0.85577	1.71095	1.0373	0.304657	0.999872	-4.59497
ENSG00000198182	protein_coding	ZNF607	19	0.251393	1.96186	1.03706	0.304765	0.999872	-4.59615
ENSG00000226721	processed_pseudogene	EEF1DP2	9	0.255416	1.43611	1.03701	0.304788	0.999872	-4.5945
ENSG00000107554	protein_coding	DNMBP	10	-0.178227	4.58291	-1.03675	0.30491	0.999872	-4.61796
ENSG00000054148	protein_coding	PHPT1	9	-0.201609	2.88813	-1.03672	0.304922	0.999872	-4.60006
ENSG00000213965	protein_coding	NUDT19	19	-0.139279	3.78395	-1.03648	0.305033	0.999872	-4.60902
ENSG00000105829	protein_coding	BET1	7	0.147035	3.72849	1.03629	0.305121	0.999872	-4.60901
ENSG00000251432	lncRNA	LINC02615	4	0.225078	1.97492	1.03605	0.305234	0.999872	-4.59614
ENSG00000227825	transcribed_processed_pseudogene	SLC9A7P1	12	0.32535	2.69728	1.03599	0.305261	0.999872	-4.59973
ENSG00000117036	protein_coding	ETV3	1	-0.0741069	5.55601	-1.03595	0.305278	0.999872	-4.62522
ENSG00000204209	protein_coding	DAXX	6	-0.162598	4.06058	-1.03594	0.305285	0.999872	-4.61206
ENSG00000263465	protein_coding	SRSF8	11	0.194607	5.57641	1.03553	0.305471	0.999872	-4.62537
ENSG00000132481	protein_coding	TRIM47	17	-0.28913	1.35594	-1.03511	0.305667	0.999872	-4.59457
ENSG00000274737	lncRNA	AC004466.2	12	0.189975	2.52196	1.03498	0.305727	0.999872	-4.59984
ENSG00000141076	protein_coding	UTP4	16	0.120659	3.92622	1.03494	0.305747	0.999872	-4.61185
ENSG00000261644	lncRNA	AC007728.2	16	0.21714	2.85918	1.03477	0.305826	0.999872	-4.60042
ENSG00000100068	protein_coding	LRP5L	22	0.156909	4.08593	1.0344	0.305996	0.999872	-4.61319
ENSG00000184840	protein_coding	TMED9	5	-0.122894	5.268	-1.03437	0.306009	0.999872	-4.62446
ENSG00000184232	protein_coding	OAF	11	-0.240364	3.87091	-1.03404	0.306161	0.999872	-4.61038
ENSG00000143314	protein_coding	MRPL24	1	-0.161443	3.17956	-1.03253	0.306863	0.999872	-4.60376
ENSG00000197381	protein_coding	ADARB1	21	-0.216348	5.55502	-1.03247	0.306887	0.999872	-4.62643
ENSG00000166428	protein_coding	PLD4	14	-0.385476	4.21259	-1.03247	0.30689	0.999872	-4.61585
ENSG00000154447	protein_coding	SH3RF1	4	0.314403	2.29032	1.03236	0.306941	0.999872	-4.59794
ENSG00000163798	protein_coding	SLC4A1AP	2	0.0877931	4.66582	1.03232	0.306957	0.999872	-4.62071
ENSG00000147454	protein_coding	SLC25A37	8	0.449653	11.264	1.03231	0.306961	0.999872	-4.59737
ENSG00000182512	protein_coding	GLRX5	14	0.559902	6.25998	1.03224	0.306996	0.999872	-4.62515
ENSG00000243508	processed_pseudogene	AC108688.1	3	-0.172556	2.11463	-1.03222	0.307003	0.999872	-4.59728
ENSG00000155849	protein_coding	ELMO1	7	-0.128849	7.52433	-1.03208	0.307072	0.999872	-4.61394
ENSG00000168061	protein_coding	SAC3D1	11	-0.197036	2.21336	-1.032	0.307107	0.999872	-4.5966
ENSG00000268170	lncRNA	AC073342.2	7	0.606473	1.63529	1.03156	0.307309	0.999872	-4.59596
ENSG00000259332	protein_coding	ST20-MTHFS	15	0.258325	1.13923	1.03117	0.30749	0.999872	-4.59502
ENSG00000152270	protein_coding	PDE3B	11	0.206745	7.82346	1.03092	0.307608	0.999872	-4.61111
ENSG00000213204	protein_coding	AL049697.1	6	0.177086	1.51553	1.03061	0.307751	0.999872	-4.59547
ENSG00000090376	protein_coding	IRAK3	12	0.302851	7.40197	1.03043	0.307834	0.999872	-4.61508
ENSG00000127314	protein_coding	RAP1B	12	0.108361	7.85421	1.02997	0.308049	0.999872	-4.61172
ENSG00000109466	protein_coding	KLHL2	4	0.249486	6.20915	1.02959	0.308227	0.999872	-4.62524
ENSG00000204110	lncRNA	LINC02520	6	-0.767007	1.27838	-1.02906	0.308471	0.999872	-4.59537
ENSG00000143476	protein_coding	DTL	1	-0.511797	2.19161	-1.02903	0.308484	0.999872	-4.59807
ENSG00000110367	protein_coding	DDX6	11	0.095661	8.6177	1.02899	0.308506	0.999872	-4.60724
ENSG00000117394	protein_coding	SLC2A1	1	0.24936	6.13688	1.02854	0.308712	0.999872	-4.62749
ENSG00000051108	protein_coding	HERPUD1	16	-0.112029	6.47434	-1.02832	0.308817	0.999872	-4.62432
ENSG00000131504	protein_coding	DIAPH1	5	-0.134921	8.61132	-1.02823	0.308859	0.999872	-4.60729
ENSG00000163346	protein_coding	PBXIP1	1	-0.156816	7.8428	-1.02822	0.308865	0.999872	-4.61231
ENSG00000152620	protein_coding	NADK2	5	-0.132036	3.64177	-1.02797	0.30898	0.999872	-4.60917
ENSG00000100461	protein_coding	RBM23	14	-0.154449	7.37166	-1.02765	0.309129	0.999872	-4.61774
ENSG00000124193	protein_coding	SRSF6	20	0.104009	6.17962	1.02742	0.309236	0.999872	-4.62655
ENSG00000183828	protein_coding	NUDT14	14	0.154573	2.3962	1.02741	0.309239	0.999872	-4.60022
ENSG00000170456	protein_coding	DENND5B	12	-0.297408	3.09466	-1.0274	0.309244	0.999872	-4.60723
ENSG00000144746	protein_coding	ARL6IP5	3	0.141328	6.76371	1.02722	0.309328	0.999872	-4.62229
ENSG00000117461	protein_coding	PIK3R3	1	-0.433611	1.6098	-1.02706	0.309403	0.999872	-4.59543
ENSG00000162522	protein_coding	KIAA1522	1	-0.409361	1.58764	-1.02639	0.309716	0.999872	-4.59553
ENSG00000203705	protein_coding	TATDN3	1	-0.161457	3.98463	-1.0262	0.309804	0.999872	-4.61341
ENSG00000259488	lncRNA	AC023355.1	15	-0.644985	2.83818	-1.02605	0.309876	0.999872	-4.6003
ENSG00000198336	protein_coding	MYL4	17	0.456857	5.07231	1.02604	0.309879	0.999872	-4.62703
ENSG00000159176	protein_coding	CSRP1	1	-0.123658	5.29533	-1.02598	0.309909	0.999872	-4.62735
ENSG00000184500	protein_coding	PROS1	3	0.494939	2.31383	1.02436	0.310663	0.999872	-4.60267
ENSG00000197016	protein_coding	ZNF470	19	0.22646	1.98561	1.02386	0.310897	0.999872	-4.59889
ENSG00000162222	protein_coding	TTC9C	11	0.0809499	4.16302	1.02383	0.310911	0.999872	-4.61768
ENSG00000094914	protein_coding	AAAS	12	-0.117919	4.22304	-1.02378	0.310937	0.999872	-4.6182
ENSG00000100350	protein_coding	FOXRED2	22	-0.330727	1.80406	-1.02363	0.311003	0.999872	-4.59687
ENSG00000176407	protein_coding	KCMF1	2	0.111434	6.29149	1.02286	0.311365	0.999872	-4.62794
ENSG00000279088	TEC	AC022400.6	10	0.194519	1.74743	1.02279	0.3114	0.999872	-4.59722
ENSG00000188811	protein_coding	NHLRC3	13	-0.110052	5.13486	-1.02194	0.311798	0.999872	-4.62762
ENSG00000148450	protein_coding	MSRB2	10	0.296581	3.33153	1.02186	0.311836	0.999872	-4.60885
ENSG00000141736	protein_coding	ERBB2	17	-0.331962	3.90187	-1.0218	0.31186	0.999872	-4.61476
ENSG00000026025	protein_coding	VIM	10	-0.19286	9.52685	-1.02132	0.312088	0.999872	-4.60437
ENSG00000106086	protein_coding	PLEKHA8	7	0.120725	4.27899	1.02125	0.312119	0.999872	-4.62058
ENSG00000241527	unitary_pseudogene	CA15P1	22	0.342123	3.46479	1.02118	0.312153	0.999872	-4.60889
ENSG00000231563	lncRNA	AL139288.1	1	-0.136631	2.63638	-1.02113	0.312177	0.999872	-4.6018
ENSG00000197958	protein_coding	RPL12	9	0.209404	7.59566	1.02102	0.312229	0.999872	-4.61776
ENSG00000100664	protein_coding	EIF5	14	0.0903174	7.22796	1.02092	0.312273	0.999872	-4.62036
ENSG00000196290	protein_coding	NIF3L1	2	0.143065	3.4078	1.02089	0.312288	0.999872	-4.60827
ENSG00000159079	protein_coding	CFAP298	21	0.159735	2.3628	1.02084	0.312313	0.999872	-4.60076
ENSG00000104765	protein_coding	BNIP3L	8	0.442534	10.5489	1.02076	0.312349	0.999872	-4.60165
ENSG00000197050	protein_coding	ZNF420	19	0.196601	2.9916	1.02063	0.312411	0.999872	-4.60646
ENSG00000123179	protein_coding	EBPL	13	0.166485	2.81547	1.02042	0.312511	0.999872	-4.60454
ENSG00000230789	lncRNA	ARHGAP26-IT1	5	-0.268525	3.42091	-1.02024	0.312594	0.999872	-4.60951
ENSG00000066855	protein_coding	MTFR1	8	-0.156761	3.05144	-1.02023	0.312599	0.999872	-4.60613
ENSG00000182795	protein_coding	C1orf116	1	0.526976	1.23153	1.02007	0.312673	0.999872	-4.5965
ENSG00000167778	protein_coding	SPRYD3	12	-0.0983538	5.67876	-1.01977	0.312816	0.999872	-4.63133
ENSG00000138073	protein_coding	PREB	2	-0.119021	5.17767	-1.01952	0.312934	0.999872	-4.62949
ENSG00000225434	lncRNA	LINC01504	9	-0.307648	3.47237	-1.01925	0.313058	0.999872	-4.6084
ENSG00000164933	protein_coding	SLC25A32	8	-0.17619	2.19641	-1.01863	0.313348	0.999872	-4.5996
ENSG00000204323	protein_coding	SMIM5	17	0.422046	4.30501	1.0186	0.313366	0.999872	-4.61992
ENSG00000273363	lncRNA	AL353801.3	10	0.177366	1.72803	1.01859	0.313368	0.999872	-4.59734
ENSG00000166126	protein_coding	AMN	14	0.304827	1.37813	1.01831	0.313499	0.999872	-4.59711
ENSG00000231365	lncRNA	WARS2-AS1	1	0.176421	4.57715	1.01817	0.313567	0.999872	-4.62478
ENSG00000138639	protein_coding	ARHGAP24	4	0.25623	4.56651	1.01799	0.313649	0.999872	-4.62599
ENSG00000076003	protein_coding	MCM6	2	-0.27179	4.27745	-1.01791	0.31369	0.999872	-4.6201
ENSG00000243836	lncRNA	WDR86-AS1	7	-0.38234	1.83891	-1.01777	0.313752	0.999872	-4.59805
ENSG00000165480	protein_coding	SKA3	13	0.492569	3.14726	1.01749	0.313885	0.999872	-4.6085
ENSG00000158156	protein_coding	XKR8	1	-0.225118	5.75018	-1.01739	0.313933	0.999872	-4.6321
ENSG00000134884	protein_coding	ARGLU1	13	0.108124	7.60044	1.01724	0.314004	0.999872	-4.61793
ENSG00000132792	protein_coding	CTNNBL1	20	-0.102462	4.91797	-1.01705	0.314093	0.999872	-4.62764
ENSG00000171603	protein_coding	CLSTN1	1	-0.175655	6.47941	-1.01701	0.314111	0.999872	-4.62846
ENSG00000104738	protein_coding	MCM4	8	-0.429465	3.59451	-1.01681	0.314207	0.999872	-4.61148
ENSG00000139793	protein_coding	MBNL2	13	-0.123394	5.22748	-1.01645	0.314377	0.999872	-4.63103
ENSG00000204954	protein_coding	C12orf73	12	0.155829	2.62492	1.01638	0.314411	0.999872	-4.60378
ENSG00000111790	protein_coding	FGFR1OP2	12	0.207319	6.44683	1.01632	0.314436	0.999872	-4.62985
ENSG00000166261	protein_coding	ZNF202	11	0.138165	3.86413	1.01558	0.314787	0.999872	-4.6172
ENSG00000136518	protein_coding	ACTL6A	3	0.166089	3.64174	1.01504	0.315041	0.999872	-4.61327
ENSG00000167074	protein_coding	TEF	22	0.193207	3.00729	1.01466	0.315218	0.999872	-4.60845
ENSG00000178149	protein_coding	DALRD3	3	-0.0959553	4.1538	-1.01386	0.315596	0.999872	-4.6203
ENSG00000162148	protein_coding	PPP1R32	11	-0.157052	2.0648	-1.01381	0.315619	0.999872	-4.60047
ENSG00000176444	protein_coding	CLK2	1	-0.0893652	4.73387	-1.01378	0.315638	0.999872	-4.628
ENSG00000133895	protein_coding	MEN1	11	-0.157905	4.56769	-1.01376	0.315645	0.999872	-4.62623
ENSG00000229809	protein_coding	ZNF688	16	-0.132823	3.57486	-1.01374	0.315656	0.999872	-4.61217
ENSG00000173848	protein_coding	NET1	10	-0.210185	2.98883	-1.01368	0.315683	0.999872	-4.60755
ENSG00000125817	protein_coding	CENPB	20	-0.130391	5.91586	-1.01368	0.315684	0.999872	-4.63336
ENSG00000186026	protein_coding	ZNF284	19	0.202015	1.34938	1.01351	0.315766	0.999872	-4.5972
ENSG00000183281	protein_coding	PLGLB1	2	0.252387	1.78979	1.01329	0.315868	0.999872	-4.59896
ENSG00000182199	protein_coding	SHMT2	12	-0.165066	4.85302	-1.01324	0.315892	0.999872	-4.6294
ENSG00000267283	lncRNA	AC005306.1	19	-0.248027	3.38267	-1.01322	0.315899	0.999872	-4.61185
ENSG00000178573	protein_coding	MAF	16	-0.183292	5.77337	-1.01308	0.315967	0.999872	-4.6337
ENSG00000104960	protein_coding	PTOV1	19	-0.144149	5.70303	-1.01303	0.315989	0.999872	-4.63365
ENSG00000179833	protein_coding	SERTAD2	2	-0.144947	5.85512	-1.01277	0.316115	0.999872	-4.6336
ENSG00000211801	TR_V_gene	TRAV21	14	-0.366767	1.06068	-1.01229	0.316338	0.999872	-4.59665
ENSG00000032444	protein_coding	PNPLA6	19	-0.157052	7.02054	-1.0118	0.316574	0.999872	-4.6264
ENSG00000143774	protein_coding	GUK1	1	0.429271	9.21325	1.01091	0.316992	0.999872	-4.60793
ENSG00000108604	protein_coding	SMARCD2	17	-0.0953134	6.34861	-1.01031	0.317277	0.999872	-4.63203
ENSG00000125484	protein_coding	GTF3C4	9	-0.131458	4.67021	-1.01013	0.317363	0.999872	-4.62812
ENSG00000273243	lncRNA	Z82243.1	22	0.225059	2.76635	1.01006	0.317396	0.999872	-4.60599
ENSG00000198496	lncRNA	NBR2	17	-0.109467	3.42793	-1.00956	0.317636	0.999872	-4.61241
ENSG00000181789	protein_coding	COPG1	3	-0.106618	6.60694	-1.00942	0.317703	0.999872	-4.63011
ENSG00000074054	protein_coding	CLASP1	2	-0.083414	7.06682	-1.00928	0.317768	0.999872	-4.62599
ENSG00000225611	lncRNA	LINC02158	3	-0.371941	1.04205	-1.00914	0.317833	0.999872	-4.5972
ENSG00000122406	protein_coding	RPL5	1	0.304088	7.1936	1.00906	0.317871	0.999872	-4.62336
ENSG00000136732	protein_coding	GYPC	2	0.439221	9.20796	1.0089	0.317949	0.999872	-4.60842
ENSG00000256594	transcribed_unprocessed_pseudogene	AC010186.2	12	0.168434	4.79835	1.00859	0.318095	0.999872	-4.63004
ENSG00000143811	protein_coding	PYCR2	1	0.0957275	3.98147	1.00837	0.318197	0.999872	-4.6204
ENSG00000175274	protein_coding	TP53I11	11	0.308701	6.06233	1.00824	0.318262	0.999872	-4.63449
ENSG00000125388	protein_coding	GRK4	4	-0.258763	1.1946	-1.00815	0.318304	0.999872	-4.59689
ENSG00000256448	lncRNA	AP000763.3	11	-0.249062	3.84415	-1.00815	0.318305	0.999872	-4.6164
ENSG00000268895	lncRNA	A1BG-AS1	19	-0.244468	3.17155	-1.00795	0.3184	0.999872	-4.61066
ENSG00000141504	protein_coding	SAT2	17	-0.149843	3.65386	-1.00767	0.318534	0.999872	-4.6146
ENSG00000054277	protein_coding	OPN3	1	-0.177481	2.87346	-1.00742	0.318652	0.999872	-4.60703
ENSG00000269970	lncRNA	AL162424.1	9	0.328146	2.05896	1.0073	0.318705	0.999872	-4.60205
ENSG00000243746	processed_pseudogene	EEF1A1P10	7	-0.224495	1.43674	-1.00689	0.318905	0.999872	-4.59861
ENSG00000172331	protein_coding	BPGM	7	0.518865	6.93778	1.00659	0.319043	0.999872	-4.63078
ENSG00000196867	protein_coding	ZFP28	19	0.25696	2.17415	1.00641	0.31913	0.999872	-4.60345
ENSG00000279348	TEC	AC012513.3	2	0.162893	3.4876	1.00635	0.319161	0.999872	-4.61418
ENSG00000166887	protein_coding	VPS39	15	-0.0864666	6.89092	-1.00627	0.319196	0.999872	-4.62833
ENSG00000136238	protein_coding	RAC1	7	-0.148634	7.281	-1.00563	0.319504	0.999872	-4.62485
ENSG00000137726	protein_coding	FXYD6	11	-0.35482	1.4028	-1.00518	0.319715	0.999872	-4.59771
ENSG00000160949	protein_coding	TONSL	8	-0.302827	2.33898	-1.00457	0.32001	0.999872	-4.60283
ENSG00000130810	protein_coding	PPAN	19	0.192922	2.33897	1.00455	0.320016	0.999872	-4.60444
ENSG00000101695	protein_coding	RNF125	18	-0.151516	5.84525	-1.00436	0.320106	0.999872	-4.63672
ENSG00000132436	protein_coding	FIGNL1	7	-0.230911	2.95812	-1.00433	0.320124	0.999872	-4.60776
ENSG00000158292	protein_coding	GPR153	1	-0.249305	1.98497	-1.00392	0.320317	0.999872	-4.60134
ENSG00000124374	protein_coding	PAIP2B	2	0.235947	2.86472	1.00384	0.320358	0.999872	-4.60824
ENSG00000175061	lncRNA	SNHG29	17	0.181416	6.08539	1.00347	0.320531	0.999872	-4.63559
ENSG00000186951	protein_coding	PPARA	22	-0.147276	4.72498	-1.00324	0.320643	0.999872	-4.63113
ENSG00000139641	protein_coding	ESYT1	12	-0.168746	7.36148	-1.0026	0.320947	0.999872	-4.62475
ENSG00000277130	lncRNA	AC073569.3	12	-0.172929	2.58922	-1.00254	0.320976	0.999872	-4.60509
ENSG00000196922	transcribed_unprocessed_pseudogene	ZNF252P	8	0.132145	4.29318	1.00253	0.320979	0.999872	-4.62647
ENSG00000131747	protein_coding	TOP2A	17	-0.581776	2.6219	-1.00232	0.321081	0.999872	-4.60724
ENSG00000107537	protein_coding	PHYH	10	-0.189014	1.85938	-1.00208	0.321198	0.999872	-4.60004
ENSG00000079459	protein_coding	FDFT1	8	0.168633	5.54406	1.0018	0.321331	0.999872	-4.63737
ENSG00000186998	protein_coding	EMID1	22	0.40767	0.961915	1.00159	0.321431	0.999872	-4.59838
ENSG00000197150	protein_coding	ABCB8	7	-0.152608	4.97695	-1.00148	0.321483	0.999872	-4.63433
ENSG00000160932	protein_coding	LY6E	8	-0.537633	6.46658	-1.00145	0.321496	0.999872	-4.63387
ENSG00000104823	protein_coding	ECH1	19	-0.140604	4.06221	-1.00137	0.321535	0.999872	-4.62173
ENSG00000134313	protein_coding	KIDINS220	2	-0.130021	7.53007	-1.00137	0.321538	0.999872	-4.62464
ENSG00000196668	lncRNA	LINC00173	12	-0.259978	3.80338	-1.001	0.321713	0.999872	-4.62191
ENSG00000166947	protein_coding	EPB42	15	0.642065	5.89564	1.0006	0.321903	0.999872	-4.63745
ENSG00000168477	protein_coding	TNXB	6	0.352486	1.61738	1.00018	0.322103	0.999872	-4.60001
ENSG00000171453	protein_coding	POLR1C	6	0.162426	3.39474	1.00006	0.322162	0.999872	-4.61418
ENSG00000196275	protein_coding	GTF2IRD2	7	0.213158	2.85723	1.00006	0.322165	0.999872	-4.61106
ENSG00000029639	protein_coding	TFB1M	6	0.146174	4.02511	1.00004	0.322172	0.999872	-4.62351
ENSG00000074603	protein_coding	DPP8	15	0.0741609	6.7309	0.999955	0.322213	0.999872	-4.63168
ENSG00000240498	lncRNA	CDKN2B-AS1	9	-0.31705	2.19101	-0.999769	0.322303	0.999872	-4.60162
ENSG00000108578	protein_coding	BLMH	17	-0.208425	4.36506	-0.999619	0.322374	0.999872	-4.62747
ENSG00000141664	protein_coding	ZCCHC2	18	-0.328999	7.48691	-0.999318	0.322519	0.999872	-4.62654
ENSG00000276517	lncRNA	AL133243.3	2	0.130894	3.43435	0.999301	0.322527	0.999872	-4.61498
ENSG00000107485	protein_coding	GATA3	10	-0.205562	4.61493	-0.999091	0.322628	0.999872	-4.63041
ENSG00000170085	protein_coding	SIMC1	5	-0.137357	4.06907	-0.998781	0.322776	0.999872	-4.62418
ENSG00000148200	protein_coding	NR6A1	9	0.23092	3.68853	0.998302	0.323006	0.999872	-4.62008
ENSG00000212719	lncRNA	LINC02693	17	0.232086	2.83317	0.997626	0.323331	0.999872	-4.60982
ENSG00000105229	protein_coding	PIAS4	19	-0.101564	5.01959	-0.997411	0.323434	0.999872	-4.63574
ENSG00000129116	protein_coding	PALLD	4	-0.327056	2.45237	-0.997354	0.323462	0.999872	-4.60247
ENSG00000142528	protein_coding	ZNF473	19	0.103937	3.15069	0.996916	0.323672	0.999872	-4.61221
ENSG00000107223	protein_coding	EDF1	9	0.106074	5.03832	0.996894	0.323682	0.999872	-4.63652
ENSG00000121644	protein_coding	DESI2	1	-0.112206	4.81862	-0.996835	0.323711	0.999872	-4.6336
ENSG00000172922	protein_coding	RNASEH2C	11	0.104659	5.05851	0.996267	0.323984	0.999872	-4.63678
ENSG00000234545	protein_coding	FAM133B	7	0.156602	4.1838	0.99622	0.324006	0.999872	-4.62692
ENSG00000124508	protein_coding	BTN2A2	6	-0.136122	4.89465	-0.995605	0.324302	0.999872	-4.63587
ENSG00000109670	protein_coding	FBXW7	4	0.107294	6.74095	0.995521	0.324343	0.999872	-4.63325
ENSG00000224672	processed_pseudogene	RPL17P10	2	-0.376325	1.39947	-0.995505	0.32435	0.999872	-4.59926
ENSG00000104897	protein_coding	SF3A2	19	-0.111253	5.93696	-0.994853	0.324664	0.999872	-4.63991
ENSG00000188707	protein_coding	ZBED6CL	7	0.167241	3.93773	0.99458	0.324796	0.999872	-4.62308
ENSG00000266777	transcribed_processed_pseudogene	SH3GL1P1	17	-0.120819	3.91107	-0.994195	0.324981	0.999872	-4.62248
ENSG00000153774	protein_coding	CFDP1	16	-0.104974	3.63134	-0.994032	0.32506	0.999872	-4.61846
ENSG00000198690	protein_coding	FAN1	15	0.203758	3.2323	0.993732	0.325204	0.999872	-4.61548
ENSG00000169230	protein_coding	PRELID1	5	0.194529	6.36889	0.992604	0.325748	0.999872	-4.6381
ENSG00000165943	protein_coding	MOAP1	14	0.201777	1.35448	0.99244	0.325828	0.999872	-4.59953
ENSG00000004809	protein_coding	SLC22A16	6	0.35688	1.26963	0.992386	0.325853	0.999872	-4.599
ENSG00000183662	protein_coding	TAFA1	3	0.48528	0.935322	0.992017	0.326032	0.999872	-4.59878
ENSG00000189046	protein_coding	ALKBH2	12	0.197592	1.4999	0.991944	0.326067	0.999872	-4.60087
ENSG00000138768	protein_coding	USO1	4	-0.110832	5.83791	-0.991923	0.326077	0.999872	-4.64127
ENSG00000215424	lncRNA	MCM3AP-AS1	21	0.294666	2.7513	0.991692	0.326188	0.999872	-4.61061
[truncated: 11,458 more rows]

## Sheet: 3
ensembl_gene_id	gene_biotype	external_gene_name	chromosome_name	logFC	AveExpr	t	P.Value	adj.P.Val	B
ENSG00000138642	protein_coding	HERC6	4	1.86957	5.36162	7.48114	1.15233e-09	1.26293e-05	11.8675
ENSG00000168003	protein_coding	SLC3A2	11	0.51489	5.60975	7.31681	2.07051e-09	1.26293e-05	11.347
ENSG00000133216	protein_coding	EPHB2	1	1.91651	2.33682	7.23074	2.81548e-09	1.26293e-05	10.2515
ENSG00000223960	lncRNA	CHROMR	2	0.958111	4.15051	7.01217	6.15059e-09	2.06921e-05	10.2298
ENSG00000088827	protein_coding	SIGLEC1	20	3.60992	4.85655	6.85495	1.07963e-08	2.90573e-05	9.69401
ENSG00000183049	protein_coding	CAMK1D	10	-0.869535	6.93637	-6.62978	2.41729e-08	5.42157e-05	9.00529
ENSG00000160932	protein_coding	LY6E	8	2.43741	6.46658	6.55047	3.21067e-08	6.17229e-05	8.72572
ENSG00000280007	lncRNA	AC008079.1	22	1.6452	1.81308	6.25054	9.38072e-08	0.000144687	7.04085
ENSG00000163644	protein_coding	PPM1K	4	0.771318	6.42047	6.24184	9.67659e-08	0.000144687	7.70893
ENSG00000279811	TEC	AC093330.2	18	-0.765181	3.59832	-6.08634	1.68475e-07	0.000215758	7.10119
ENSG00000111335	protein_coding	OAS2	12	2.00285	7.51187	6.04867	1.92659e-07	0.000215758	7.02098
ENSG00000152558	protein_coding	TMEM123	11	1.1016	7.88808	6.03669	2.01052e-07	0.000215758	6.98018
ENSG00000140526	protein_coding	ABHD2	15	-0.806552	8.69039	-6.02656	2.08431e-07	0.000215758	6.90338
ENSG00000173801	protein_coding	JUP	17	1.78515	4.36849	5.90986	3.15575e-07	0.000303335	6.57413
ENSG00000115155	protein_coding	OTOF	2	4.78615	1.54429	5.83924	4.05427e-07	0.000343261	5.08847
ENSG00000149532	protein_coding	CPSF7	11	-0.348156	6.74557	-5.83737	4.08128e-07	0.000343261	6.34976
ENSG00000188157	protein_coding	AGRN	1	1.80783	3.77469	5.78625	4.89161e-07	0.000387214	6.13851
ENSG00000165949	protein_coding	IFI27	14	5.24807	4.16864	5.66616	7.47875e-07	0.000539871	5.59211
ENSG00000138035	protein_coding	PNPT1	2	1.23779	4.62547	5.66077	7.62246e-07	0.000539871	5.75938
ENSG00000184979	protein_coding	USP18	22	3.0747	2.46253	5.61758	8.87661e-07	0.000562031	5.2791
ENSG00000253320	lncRNA	AZIN1-AS1	8	-0.654202	3.39687	-5.60537	9.26684e-07	0.000562031	5.5205
ENSG00000137959	protein_coding	IFI44L	1	3.45602	6.65375	5.60207	9.37508e-07	0.000562031	5.55417
ENSG00000089127	protein_coding	OAS1	12	2.05061	6.76847	5.58889	9.82057e-07	0.000562031	5.51986
ENSG00000183688	protein_coding	RFLNB	17	-1.03834	2.19617	-5.58308	1.00236e-06	0.000562031	5.1552
ENSG00000137965	protein_coding	IFI44	1	2.74147	5.83216	5.54386	1.15069e-06	0.000619393	5.37329
ENSG00000196141	protein_coding	SPATS2L	2	2.29881	3.46556	5.52009	1.25097e-06	0.000624761	5.25315
ENSG00000137628	protein_coding	DDX60	4	1.75005	6.79015	5.51952	1.25351e-06	0.000624761	5.29269
ENSG00000204217	protein_coding	BMPR2	2	0.533916	6.00204	5.48056	1.43729e-06	0.00069077	5.16101
ENSG00000148200	protein_coding	NR6A1	9	-0.849125	3.68853	-5.43409	1.69165e-06	0.000784982	4.99446
ENSG00000049249	protein_coding	TNFRSF9	1	-1.36588	3.47299	-5.39644	1.93e-06	0.000865733	4.84506
ENSG00000274070	protein_coding	CASTOR2	7	-0.644093	4.83552	-5.38447	2.01254e-06	0.000873638	4.84844
ENSG00000106785	protein_coding	TRIM14	9	0.694149	6.8846	5.36323	2.16763e-06	0.000892885	4.77955
ENSG00000106714	protein_coding	CNTNAP3	9	-2.51582	5.26341	-5.36035	2.18958e-06	0.000892885	4.77059
ENSG00000135114	protein_coding	OASL	12	1.97551	5.8114	5.35164	2.25723e-06	0.000893397	4.74033
ENSG00000187608	protein_coding	ISG15	1	2.79435	5.9786	5.31068	2.60404e-06	0.00100122	4.60853
ENSG00000184992	protein_coding	BRI3BP	12	-0.539604	5.21741	-5.28049	2.893e-06	0.00108142	4.50229
ENSG00000059378	protein_coding	PARP12	7	1.18919	6.86782	5.25507	3.16064e-06	0.00114953	4.42688
ENSG00000130487	protein_coding	KLHDC7B	22	1.1008	3.17382	5.23389	3.40221e-06	0.0011799	4.32962
ENSG00000136147	protein_coding	PHF11	13	0.751497	6.1292	5.23244	3.41951e-06	0.0011799	4.34476
ENSG00000131355	protein_coding	ADGRE3	19	-0.938578	7.0928	-5.2209	3.55934e-06	0.00119745	4.31444
ENSG00000185745	protein_coding	IFIT1	10	2.87911	6.07659	5.21022	3.69388e-06	0.00119747	4.28198
ENSG00000285994	lncRNA	AL731559.1	10	-0.880008	4.57592	-5.20685	3.73735e-06	0.00119747	4.26992
ENSG00000076662	protein_coding	ICAM3	19	-0.784491	8.79682	-5.1821	4.07254e-06	0.00127451	4.17468
ENSG00000120696	protein_coding	KBTBD7	13	-0.547477	5.07755	-5.16542	4.31491e-06	0.00131003	4.12738
ENSG00000130813	protein_coding	SHFL	19	0.77581	5.66416	5.16106	4.38072e-06	0.00131003	4.1096
ENSG00000127663	protein_coding	KDM4B	19	-0.629931	8.34839	-5.14857	4.57431e-06	0.00133556	4.07874
ENSG00000165609	protein_coding	NUDT5	10	-0.425901	5.45821	-5.14293	4.6646e-06	0.00133556	4.04963
ENSG00000214439	transcribed_unprocessed_pseudogene	FAM185BP	7	-0.603818	3.4758	-5.10375	5.3415e-06	0.00149751	3.92551
ENSG00000108622	protein_coding	ICAM2	17	0.438349	5.65326	4.99672	7.72446e-06	0.00208765	3.57338
ENSG00000114030	protein_coding	KPNA1	3	-0.354144	6.56809	-4.9955	7.75674e-06	0.00208765	3.57591
ENSG00000108771	protein_coding	DHX58	17	1.35928	5.16632	4.98533	8.03252e-06	0.00208963	3.54492
ENSG00000175470	protein_coding	PPP2R2D	10	-0.211449	6.19279	-4.98381	8.07468e-06	0.00208963	3.53233
ENSG00000132530	protein_coding	XAF1	17	1.78228	7.47998	4.97525	8.31564e-06	0.00210415	3.52841
ENSG00000162972	protein_coding	MAIP1	2	0.549741	2.01714	4.9708	8.44348e-06	0.00210415	3.31987
ENSG00000078804	protein_coding	TP53INP2	20	-1.06231	4.16713	-4.95864	8.80343e-06	0.00215396	3.47541
ENSG00000173786	protein_coding	CNP	17	0.666102	5.5619	4.93028	9.70188e-06	0.00230882	3.36052
ENSG00000152778	protein_coding	IFIT5	10	1.47518	5.81764	4.92796	9.77952e-06	0.00230882	3.35897
ENSG00000272325	protein_coding	NUDT3	6	-0.422081	6.17086	-4.91416	1.02523e-05	0.00235376	3.30792
ENSG00000116337	protein_coding	AMPD2	1	-0.851513	7.56365	-4.91225	1.03197e-05	0.00235376	3.32484
ENSG00000197562	protein_coding	RAB40C	16	-0.38143	4.78592	-4.88938	1.11589e-05	0.00250275	3.24062
ENSG00000134326	protein_coding	CMPK2	2	2.1939	5.7858	4.88232	1.14315e-05	0.00250452	3.22038
ENSG00000172530	protein_coding	BANP	16	-0.367146	6.72464	-4.87958	1.1539e-05	0.00250452	3.20517
ENSG00000124588	protein_coding	NQO2	6	-0.845903	5.92497	-4.87187	1.18465e-05	0.00253044	3.17173
ENSG00000177294	protein_coding	FBXO39	17	1.70899	0.702546	4.84938	1.27914e-05	0.00268149	2.59321
ENSG00000108679	protein_coding	LGALS3BP	17	1.20438	4.71106	4.84571	1.29521e-05	0.00268149	3.10366
ENSG00000145287	protein_coding	PLAC8	4	0.67869	7.25906	4.83047	1.36423e-05	0.00276001	3.06221
ENSG00000119682	protein_coding	AREL1	14	-0.361344	7.17548	-4.82834	1.37416e-05	0.00276001	3.0513
ENSG00000197965	protein_coding	MPZL1	1	-0.885736	5.91602	-4.82321	1.39839e-05	0.00276737	3.01507
ENSG00000247317	lncRNA	LY6E-DT	8	1.40735	0.832228	4.80685	1.47843e-05	0.00288337	2.42626
ENSG00000107960	protein_coding	STN1	10	-0.453108	5.38883	-4.79852	1.5209e-05	0.00292383	2.93656
ENSG00000146463	protein_coding	ZMYM4	1	0.284209	5.75667	4.78671	1.58315e-05	0.00300062	2.89641
ENSG00000225964	lncRNA	NRIR	2	1.94413	2.64296	4.7756	1.64403e-05	0.00307274	2.86176
ENSG00000203721	lncRNA	LINC00862	1	-1.05349	2.64655	-4.75835	1.74305e-05	0.00321318	2.78781
ENSG00000197943	protein_coding	PLCG2	16	-0.450762	8.13085	-4.73735	1.87157e-05	0.00340348	2.77877
ENSG00000113719	protein_coding	ERGIC1	5	-0.624094	8.16042	-4.73202	1.90566e-05	0.00341927	2.76176
ENSG00000150403	protein_coding	TMCO3	13	-0.447441	5.79323	-4.72536	1.94912e-05	0.00345123	2.70041
ENSG00000134321	protein_coding	RSAD2	2	2.90284	6.44893	4.71901	1.99142e-05	0.00346053	2.715
ENSG00000238160	lncRNA	AC116366.2	5	-0.920728	5.0073	-4.71688	2.00581e-05	0.00346053	2.68898
ENSG00000203709	lncRNA	MIR29B2CHG	1	-0.520819	8.32114	-4.70936	2.05749e-05	0.00347352	2.69254
ENSG00000157601	protein_coding	MX1	21	2.02504	7.87712	4.70828	2.06496e-05	0.00347352	2.68974
ENSG00000232303	processed_pseudogene	DFFBP1	9	-0.603348	2.03143	-4.70435	2.09257e-05	0.0034765	2.55253
ENSG00000124102	protein_coding	PI3	20	-1.94018	4.16649	-4.70001	2.12347e-05	0.00348482	2.66382
ENSG00000197121	protein_coding	PGAP1	2	0.935381	3.72073	4.68927	2.20191e-05	0.00357	2.63075
ENSG00000111331	protein_coding	OAS3	12	2.25384	7.87328	4.67739	2.29196e-05	0.00365965	2.59413
ENSG00000227598	lncRNA	Z94721.1	6	-0.695656	3.26413	-4.67486	2.31159e-05	0.00365965	2.58231
ENSG00000101474	protein_coding	APMAP	20	-0.590801	6.97415	-4.66891	2.35844e-05	0.00369042	2.54376
ENSG00000100030	protein_coding	MAPK1	22	-0.381506	8.41381	-4.66037	2.42726e-05	0.0037342	2.54104
ENSG00000102796	protein_coding	DHRS12	13	-0.835374	3.96959	-4.65678	2.45683e-05	0.0037342	2.52218
ENSG00000055332	protein_coding	EIF2AK2	2	1.24595	7.57075	4.65523	2.46968e-05	0.0037342	2.51984
ENSG00000170017	protein_coding	ALCAM	3	-0.658983	4.57706	-4.64671	2.5415e-05	0.00377251	2.47621
ENSG00000278053	protein_coding	DDX52	17	0.3629	3.68103	4.64559	2.55108e-05	0.00377251	2.49553
ENSG00000187954	protein_coding	CYHR1	8	-0.300897	6.52851	-4.63308	2.66072e-05	0.00389188	2.4177
ENSG00000178904	protein_coding	DPY19L3	19	-0.420009	5.03743	-4.62495	2.73445e-05	0.00391388	2.39192
ENSG00000185507	protein_coding	IRF7	11	1.40864	6.00916	4.62396	2.7436e-05	0.00391388	2.39388
ENSG00000143344	protein_coding	RGL1	1	0.905358	2.68976	4.62158	2.76559e-05	0.00391388	2.40097
ENSG00000183762	protein_coding	KREMEN1	22	-1.90778	5.66085	-4.6162	2.81604e-05	0.00391388	2.37158
ENSG00000105722	protein_coding	ERF	19	-0.471741	5.142	-4.61566	2.82118e-05	0.00391388	2.36138
ENSG00000115548	protein_coding	KDM3A	2	-0.251223	7.0851	-4.60771	2.89744e-05	0.00397866	2.35167
ENSG00000136514	protein_coding	RTP4	3	1.71091	3.80025	4.59942	2.97925e-05	0.00404968	2.34928
ENSG00000148730	protein_coding	EIF4EBP2	10	-0.332574	7.79861	-4.59562	3.01743e-05	0.00406056	2.33205
ENSG00000090316	protein_coding	MAEA	4	-0.412053	7.05053	-4.58988	3.07602e-05	0.00409842	2.29626
ENSG00000213593	protein_coding	TMX2	11	0.306125	4.09377	4.57681	3.21376e-05	0.0042295	2.27304
ENSG00000087903	protein_coding	RFX2	19	-1.07609	5.18491	-4.57463	3.23726e-05	0.0042295	2.23559
ENSG00000138646	protein_coding	HERC5	4	1.96617	5.87903	4.56957	3.29261e-05	0.00426044	2.2284
ENSG00000114650	protein_coding	SCAP	3	-0.439241	6.91352	-4.55429	3.46534e-05	0.00444125	2.17979
ENSG00000165185	protein_coding	KIAA1958	9	0.982052	4.26228	4.54751	3.54473e-05	0.00450014	2.17666
ENSG00000035664	protein_coding	DAPK2	15	-0.813612	6.44186	-4.53208	3.73216e-05	0.00466512	2.09846
ENSG00000213390	protein_coding	ARHGAP19	10	-0.436484	4.90327	-4.53113	3.74402e-05	0.00466512	2.10309
ENSG00000100220	protein_coding	RTCB	22	0.502487	4.65528	4.51676	3.92789e-05	0.00480766	2.06541
ENSG00000183018	protein_coding	SPNS2	17	-1.04915	1.03749	-4.51661	3.92987e-05	0.00480766	1.66958
ENSG00000217527	transcribed_processed_pseudogene	RPS16P5	6	-0.542661	3.27757	-4.51077	4.00711e-05	0.00485799	2.08345
ENSG00000114480	protein_coding	GBE1	3	-0.402596	4.55967	-4.50803	4.04392e-05	0.00485884	2.04438
ENSG00000138814	protein_coding	PPP3CA	4	-0.402052	7.11105	-4.50087	4.14159e-05	0.00492424	2.01912
ENSG00000165650	protein_coding	PDZD8	10	-0.518316	6.63586	-4.4987	4.17153e-05	0.00492424	1.99887
ENSG00000038210	protein_coding	PI4K2B	4	0.665514	4.70499	4.48901	4.30829e-05	0.00496484	1.97861
ENSG00000110713	protein_coding	NUP98	11	-0.354386	7.91507	-4.48844	4.31642e-05	0.00496484	2.00313
ENSG00000141664	protein_coding	ZCCHC2	18	0.998763	7.48691	4.48602	4.35141e-05	0.00496484	1.99219
ENSG00000261659	lncRNA	Z92544.2	16	-0.549157	2.62291	-4.48587	4.3535e-05	0.00496484	1.98264
ENSG00000279330	TEC	AJ003147.3	16	-0.520498	3.86427	-4.4655	4.65862e-05	0.00526815	1.93965
ENSG00000170142	protein_coding	UBE2E1	3	0.297109	4.81279	4.46117	4.72607e-05	0.00529989	1.88811
ENSG00000185885	protein_coding	IFITM1	11	1.01359	4.98853	4.44159	5.04326e-05	0.00560116	1.82131
ENSG00000196470	protein_coding	SIAH1	16	-0.413504	4.6769	-4.43952	5.07796e-05	0.00560116	1.82988
ENSG00000137842	protein_coding	TMEM62	15	0.485307	4.37821	4.43062	5.22997e-05	0.00572193	1.81015
ENSG00000287255	lncRNA	AC007877.1	2	-1.42549	1.54576	-4.42437	5.33925e-05	0.00579438	1.57349
ENSG00000148719	protein_coding	DNAJB12	10	-0.299751	6.05054	-4.41649	5.4805e-05	0.00590008	1.73094
ENSG00000100129	protein_coding	EIF3L	22	-0.435583	5.83422	-4.4084	5.62908e-05	0.00601194	1.70526
ENSG00000137642	protein_coding	SORL1	11	-0.819927	11.3575	-4.40425	5.70674e-05	0.0060469	1.70375
ENSG00000004660	protein_coding	CAMKK1	17	-0.755175	4.53192	-4.39735	5.83838e-05	0.00613805	1.70111
ENSG00000279549	TEC	AP000437.1	11	-0.673933	2.3584	-4.38492	6.08308e-05	0.00631725	1.66368
ENSG00000130303	protein_coding	BST2	19	0.864839	5.9782	4.38394	6.10272e-05	0.00631725	1.63758
ENSG00000273599	lncRNA	AL731571.1	10	-0.777201	1.35083	-4.37621	6.26039e-05	0.00641276	1.43725
ENSG00000132463	protein_coding	GRSF1	4	0.244849	5.79613	4.36582	6.47856e-05	0.00641276	1.5731
ENSG00000204568	protein_coding	MRPS18B	6	0.448507	3.13058	4.36486	6.499e-05	0.00641276	1.6443
ENSG00000111490	protein_coding	TBC1D30	12	-0.719563	2.666	-4.36401	6.51723e-05	0.00641276	1.63096
ENSG00000174600	protein_coding	CMKLR1	12	0.804748	4.77649	4.36392	6.51923e-05	0.00641276	1.59005
ENSG00000269720	protein_coding	CCDC194	19	1.53618	1.11018	4.362	6.56052e-05	0.00641276	1.35173
ENSG00000115267	protein_coding	IFIH1	2	1.2766	6.50498	4.36197	6.56126e-05	0.00641276	1.58633
ENSG00000134352	protein_coding	IL6ST	5	0.49083	7.58297	4.36077	6.58719e-05	0.00641276	1.60115
ENSG00000100784	protein_coding	RPS6KA5	14	-0.629948	7.10933	-4.35908	6.62387e-05	0.00641276	1.57919
ENSG00000278090	lncRNA	LUNAR1	15	-1.29439	1.43393	-4.35248	6.76938e-05	0.00650682	1.35455
ENSG00000142208	protein_coding	AKT1	14	-0.329351	7.62197	-4.34972	6.83135e-05	0.00651982	1.57007
ENSG00000126709	protein_coding	IFI6	1	2.02697	6.49208	4.34112	7.0272e-05	0.00662009	1.53564
ENSG00000183323	protein_coding	CCDC125	5	-0.520078	4.0845	-4.34079	7.0348e-05	0.00662009	1.55102
ENSG00000110046	protein_coding	ATG2A	11	-0.629503	7.06321	-4.33827	7.09351e-05	0.00662898	1.51929
ENSG00000122068	protein_coding	FYTTD1	3	0.401521	5.40442	4.32932	7.30515e-05	0.00677969	1.46525
ENSG00000162434	protein_coding	JAK1	1	-0.26297	9.13588	-4.32674	7.36734e-05	0.00679057	1.53045
ENSG00000279430	TEC	AL590560.4	1	-1.02659	1.16099	-4.31092	7.76e-05	0.00708453	1.17968
ENSG00000110848	protein_coding	CD69	12	0.86809	3.04205	4.30968	7.79156e-05	0.00708453	1.47963
ENSG00000213753	transcribed_processed_pseudogene	CENPBD1P1	19	-0.406265	4.20718	-4.29959	8.05351e-05	0.00727356	1.41753
ENSG00000008438	protein_coding	PGLYRP1	19	-1.30238	4.12674	-4.29389	8.20542e-05	0.00731271	1.41107
ENSG00000264112	lncRNA	AC015813.1	17	-0.373762	4.63391	-4.29312	8.22609e-05	0.00731271	1.37931
ENSG00000100296	protein_coding	THOC5	22	-0.447425	6.64257	-4.29187	8.25988e-05	0.00731271	1.36306
ENSG00000140443	protein_coding	IGF1R	15	-0.783143	7.94959	-4.2888	8.34342e-05	0.00733839	1.39379
ENSG00000285106	lncRNA	AC016831.7	7	-0.835299	4.50783	-4.27616	8.69573e-05	0.0075986	1.33585
ENSG00000263584	miRNA	MIR4480	10	-0.916031	0.955808	-4.27147	8.83014e-05	0.00766627	1.02294
ENSG00000205413	protein_coding	SAMD9	7	1.18074	7.32587	4.26593	8.99122e-05	0.00771847	1.316
ENSG00000125834	protein_coding	STK35	20	-0.242404	5.86632	-4.26547	9.00498e-05	0.00771847	1.26449
ENSG00000132465	protein_coding	JCHAIN	4	1.55653	5.61225	4.26023	9.16029e-05	0.0078019	1.26743
ENSG00000238015	processed_pseudogene	AC104837.2	1	2.11775	-0.252461	4.2532	9.37304e-05	0.00793289	0.54618
ENSG00000130939	protein_coding	UBE4B	1	-0.327093	6.9229	-4.24741	9.55165e-05	0.0080209	1.23484
ENSG00000236008	lncRNA	LINC01814	2	-0.622481	3.02941	-4.24598	9.59623e-05	0.0080209	1.29238
ENSG00000118690	protein_coding	ARMC2	6	-0.412751	3.51974	-4.24306	9.68812e-05	0.00802377	1.27658
ENSG00000142227	protein_coding	EMP3	19	0.371025	6.40233	4.24209	9.71892e-05	0.00802377	1.20665
ENSG00000142186	protein_coding	SCYL1	11	-0.308759	6.08473	-4.23197	0.000100449	0.00822972	1.16454
ENSG00000055130	protein_coding	CUL1	7	0.380827	5.80412	4.23057	0.000100907	0.00822972	1.15982
ENSG00000110400	protein_coding	NECTIN1	11	-0.683137	4.04025	-4.22709	0.000102055	0.00824905	1.21158
ENSG00000225828	protein_coding	FAM229A	1	-0.316913	4.2381	-4.22434	0.000102973	0.00824905	1.19126
ENSG00000141401	protein_coding	IMPA2	18	-0.696087	5.66859	-4.22431	0.000102983	0.00824905	1.14163
ENSG00000117010	protein_coding	ZNF684	1	0.870844	2.08963	4.22207	0.000103739	0.00825149	1.17873
ENSG00000011114	protein_coding	BTBD7	14	-0.253239	3.5647	-4.21768	0.00010523	0.00825149	1.19917
ENSG00000130175	protein_coding	PRKCSH	19	-0.308652	7.26443	-4.21427	0.000106402	0.00825149	1.14856
ENSG00000269858	protein_coding	EGLN2	19	-0.3178	5.60805	-4.21272	0.00010694	0.00825149	1.10486
ENSG00000137200	protein_coding	CMTR1	6	0.675197	6.39995	4.21241	0.00010705	0.00825149	1.1196
ENSG00000162614	protein_coding	NEXN	1	1.08684	1.78479	4.20993	0.000107916	0.00825149	1.10621
ENSG00000186001	protein_coding	LRCH3	3	0.195763	6.64769	4.2068	0.00010902	0.00825149	1.10403
ENSG00000169385	protein_coding	RNASE2	14	1.40164	2.77128	4.20561	0.000109443	0.00825149	1.17121
ENSG00000159556	protein_coding	ISL2	15	-1.1995	2.42503	-4.20538	0.000109524	0.00825149	1.13735
ENSG00000012232	protein_coding	EXTL3	8	-0.533864	6.8653	-4.20519	0.000109593	0.00825149	1.1051
ENSG00000052749	protein_coding	RRP12	10	-0.682614	6.18455	-4.20472	0.000109758	0.00825149	1.08693
ENSG00000253729	protein_coding	PRKDC	8	-0.38972	8.00294	-4.20209	0.0001107	0.00827608	1.13743
ENSG00000104946	protein_coding	TBC1D17	19	-0.339789	5.6891	-4.19583	0.000112974	0.00836235	1.05286
ENSG00000158710	protein_coding	TAGLN2	1	-0.663275	9.37369	-4.1955	0.000113097	0.00836235	1.14403
ENSG00000145244	protein_coding	CORIN	4	-1.91064	1.06078	-4.19076	0.000114849	0.00837941	0.83596
ENSG00000137364	protein_coding	TPMT	6	0.710212	3.21917	4.18999	0.000115137	0.00837941	1.12584
ENSG00000125910	protein_coding	S1PR4	19	-0.356523	7.66038	-4.18983	0.000115196	0.00837941	1.0881
ENSG00000160703	protein_coding	NLRX1	11	-0.480955	5.02558	-4.18788	0.000115927	0.00838727	1.04251
ENSG00000171940	protein_coding	ZNF217	20	-0.386159	8.386	-4.18322	0.000117693	0.00844365	1.09251
ENSG00000133106	protein_coding	EPSTI1	13	1.68847	6.34466	4.18252	0.000117961	0.00844365	1.0458
ENSG00000188290	protein_coding	HES4	1	2.03971	2.39427	4.17651	0.00012028	0.00854643	1.06506
ENSG00000054611	protein_coding	TBC1D22A	22	-0.231332	6.98065	-4.17552	0.000120667	0.00854643	1.02074
ENSG00000196850	protein_coding	PPTC7	12	-0.347168	6.80659	-4.17281	0.000121732	0.00857666	1.00657
ENSG00000119922	protein_coding	IFIT2	10	1.71059	7.95841	4.16839	0.000123486	0.00864164	1.04954
ENSG00000279433	TEC	AC018529.3	18	-0.43635	4.92795	-4.16726	0.000123938	0.00864164	0.986585
ENSG00000103510	protein_coding	KAT8	16	-0.240055	5.67908	-4.16507	0.000124822	0.00865837	0.959625
ENSG00000213066	protein_coding	FGFR1OP	6	-0.464444	4.67287	-4.15767	0.000127846	0.0088227	0.971502
ENSG00000154736	protein_coding	ADAMTS5	21	-2.02183	0.955898	-4.15422	0.000129281	0.00884547	0.518878
ENSG00000151465	protein_coding	CDC123	10	-0.308502	5.45727	-4.15372	0.000129491	0.00884547	0.928009
ENSG00000146083	protein_coding	RNF44	5	-0.325795	7.76148	-4.14616	0.000132696	0.00901864	0.961346
ENSG00000268154	misc_RNA	Metazoa_SRP	1	-0.698398	1.60584	-4.13496	0.000137583	0.00930381	0.869775
ENSG00000272918	lncRNA	AC005070.3	7	-0.536585	3.30472	-4.12929	0.000140123	0.00942819	0.948843
ENSG00000100097	protein_coding	LGALS1	22	0.651905	5.85235	4.12447	0.00014232	0.00952834	0.841834
ENSG00000134697	protein_coding	GNL2	1	0.353344	4.29085	4.12004	0.000144368	0.00961764	0.874239
ENSG00000257335	protein_coding	MGAM	7	-0.990709	8.57633	-4.11719	0.000145698	0.00965838	0.904257
ENSG00000119917	protein_coding	IFIT3	10	1.99361	7.39074	4.10669	0.000150711	0.00994178	0.857266
ENSG00000102858	protein_coding	MGRN1	16	-0.441192	7.69281	-4.10482	0.000151624	0.00995318	0.836664
ENSG00000230751	lncRNA	AC007036.2	7	-0.617749	1.62237	-4.09863	0.00015467	0.0100782	0.748009
ENSG00000178935	protein_coding	ZNF552	19	-0.430475	4.40336	-4.09718	0.000155394	0.0100782	0.799715
ENSG00000136731	protein_coding	UGGT1	2	-0.214923	7.26482	-4.09642	0.000155776	0.0100782	0.794979
ENSG00000261221	protein_coding	ZNF865	19	-0.310374	5.63696	-4.09233	0.00015784	0.0101629	0.740648
ENSG00000106605	protein_coding	BLVRA	7	0.73199	4.21901	4.08912	0.000159476	0.0102193	0.780404
ENSG00000167658	protein_coding	EEF2	19	-0.443324	10.2904	-4.07941	0.000164526	0.010493	0.807327
ENSG00000140992	protein_coding	PDPK1	16	-0.292643	7.07201	-4.07247	0.000168235	0.0106789	0.716537
ENSG00000173825	protein_coding	TIGD3	11	-0.990684	3.72487	-4.06764	0.000170862	0.0107593	0.758375
ENSG00000158156	protein_coding	XKR8	1	-0.5863	5.75018	-4.0672	0.000171099	0.0107593	0.666112
ENSG00000132256	protein_coding	TRIM5	11	0.84615	5.0654	4.05394	0.000178527	0.0111428	0.641361
ENSG00000278195	protein_coding	SSTR3	22	0.870225	2.91368	4.05241	0.000179405	0.0111428	0.730154
ENSG00000276471	lncRNA	AC105265.4	3	-0.919188	1.1034	-4.05193	0.000179683	0.0111428	0.542673
ENSG00000226833	lncRNA	AC092164.1	2	-0.536657	2.05455	-4.04088	0.000186152	0.011491	0.665682
ENSG00000231113	lncRNA	AL035587.1	6	-0.414879	4.36549	-4.03933	0.000187076	0.0114953	0.634293
ENSG00000146826	protein_coding	MAP11	7	-0.396324	6.22435	-4.03747	0.000188194	0.0115115	0.582339
ENSG00000104960	protein_coding	PTOV1	19	-0.373411	5.70303	-4.03275	0.000191054	0.0116336	0.562895
ENSG00000108100	protein_coding	CCNY	10	-0.360285	7.15932	-4.03103	0.000192107	0.011645	0.595794
ENSG00000163346	protein_coding	PBXIP1	1	-0.390071	7.8428	-4.02775	0.000194131	0.0117149	0.613118
ENSG00000106392	protein_coding	C1GALT1	7	0.571454	6.29169	4.01987	0.000199077	0.0119597	0.535628
ENSG00000187446	protein_coding	CHP1	15	-0.433662	6.54919	-4.01311	0.000203415	0.012166	0.521018
ENSG00000260257	lncRNA	AL035071.1	20	-0.36385	3.43095	-4.00894	0.000206135	0.0122742	0.596578
ENSG00000213445	protein_coding	SIPA1	11	-0.312467	8.36341	-4.00389	0.000209484	0.0124186	0.566588
ENSG00000105726	protein_coding	ATP13A1	19	0.31695	6.24214	3.99898	0.000212785	0.0125137	0.471166
ENSG00000162909	protein_coding	CAPN2	1	0.374025	7.7399	3.99874	0.000212947	0.0125137	0.529307
ENSG00000063046	protein_coding	EIF4B	12	-0.405023	8.65378	-3.98536	0.000222212	0.012832	0.518622
[truncated: 13,227 more rows]

## Sheet: 4
ensembl_gene_id	gene_biotype	external_gene_name	chromosome_name	logFC	AveExpr	t	P.Value	adj.P.Val	B
[truncated: 13,457 more rows]

[truncated: 19 more sheets: 5, 6, 7, 8, 9, 10, 11, 12, 13, 14, 15, 16, 17, 18, 19, 20, 21, 22, 23]
