# Supplementary material for: Multi-omics analysis reveals COVID-19 vaccine induced attenuation of inflammatory responses during breakthrough disease
Source: Nat Commun. 2024 Apr 22;15:3402. doi: 10.1038/s41467-024-47463-6 (PMC11035709; doi:10.1038/s41467-024-47463-6)
Supplement: Supplementary file 6 — Supplementary Data 3 [file 41467_2024_47463_MOESM6_ESM.xlsx]

## Sheet: FileNames
sheet name	analysis name
1	STAGE 2 CT NAAT +ve ChAdOx vs CT NAAT +ve MenACWY
2	STAGE 2 CT+7 NAAT +ve ChAdOx vs CT+7 NAAT +ve MenACWY
3	STAGE 2 CT vs CT+7 all groups
4	STAGE 2 CT NAAT +ve ChAdOx vs CT+7 NAAT +ve ChAdOx
5	STAGE 2 CT NAAT +ve MenACWY vs CT+7 NAAT +ve MenACWY
6	STAGE 2 D0 vs CT all groups
7	STAGE 2 D0 vs CT NAAT +ve ChAdOx
8	STAGE 2 D0 vs CT NAAT +ve MenACWY
9	STAGE 2 D0 vs CT+7 all groups
10	STAGE 2 D0 vs CT+7 NAAT +ve ChAdOx
11	STAGE 2 D0 vs CT+7 NAAT +ve MenACWY
*note - stage 2 does not include any NAAT-ve samples

## Sheet: 1
ensembl_gene_id	gene_biotype	external_gene_name	chromosome_name	logFC	AveExpr	t	P.Value	adj.P.Val	B
ENSG00000115155	protein_coding	OTOF	2	-3.19821	2.81773	-6.89336	2.71028e-10	3.88084e-06	12.942
ENSG00000162551	protein_coding	ALPL	1	1.53288	7.29246	6.37207	3.59122e-09	2.57114e-05	10.6573
ENSG00000183762	protein_coding	KREMEN1	22	1.57463	5.66725	6.26295	6.0984e-09	2.91076e-05	10.1668
ENSG00000100220	protein_coding	RTCB	22	-0.542298	4.8414	-5.92339	3.08173e-08	0.000110318	8.63909
ENSG00000003400	protein_coding	CASP10	2	-0.439281	6.69999	-5.67069	9.99152e-08	0.000263615	7.53169
ENSG00000106714	protein_coding	CNTNAP3	9	1.80517	5.16819	5.64099	1.14532e-07	0.000263615	7.39563
ENSG00000133216	protein_coding	EPHB2	1	-1.18525	3.11934	-5.58371	1.48862e-07	0.000263615	7.12235
ENSG00000004468	protein_coding	CD38	4	-0.729543	5.33346	-5.57656	1.53799e-07	0.000263615	7.12572
ENSG00000108679	protein_coding	LGALS3BP	17	-1.04693	5.23865	-5.56022	1.65691e-07	0.000263615	7.05549
ENSG00000167601	protein_coding	AXL	19	-1.77542	0.926241	-5.50694	2.11064e-07	0.000302222	6.10661
ENSG00000223960	lncRNA	CHROMR	2	-0.746388	4.23085	-5.4166	3.17251e-07	0.000412975	6.44651
ENSG00000132780	protein_coding	NASP	1	-0.340947	5.25183	-5.29279	5.5121e-07	0.000657731	5.9251
ENSG00000184979	protein_coding	USP18	22	-1.88519	3.32989	-5.25828	6.42162e-07	0.000707317	5.78706
ENSG00000145287	protein_coding	PLAC8	4	-0.550625	7.2564	-5.24091	6.93306e-07	0.000709103	5.71646
ENSG00000087903	protein_coding	RFX2	19	0.976388	5.19786	5.17298	9.34366e-07	0.000891946	5.43531
ENSG00000129255	protein_coding	MPDU1	17	-0.358874	4.12132	-5.15721	1.00104e-06	0.000895873	5.37444
ENSG00000153561	protein_coding	RMND5A	2	0.532722	7.43884	5.1282	1.13605e-06	0.000916164	5.25521
ENSG00000269720	protein_coding	CCDC194	19	-1.36951	2.00496	-5.12382	1.15793e-06	0.000916164	5.08144
ENSG00000038210	protein_coding	PI4K2B	4	-0.644052	4.73542	-5.11213	1.21833e-06	0.000916164	5.18507
ENSG00000163644	protein_coding	PPM1K	4	-0.589077	6.50981	-5.09159	1.33195e-06	0.000916164	5.10092
ENSG00000124102	protein_coding	PI3	20	1.98652	3.57307	5.08458	1.37306e-06	0.000916164	4.99823
ENSG00000183049	protein_coding	CAMK1D	10	0.571739	6.98646	5.07884	1.40761e-06	0.000916164	5.04855
ENSG00000134758	protein_coding	RNF138	18	-0.296391	5.00672	-5.02658	1.76381e-06	0.00109809	4.83736
ENSG00000114030	protein_coding	KPNA1	3	0.30246	6.32654	4.95192	2.42889e-06	0.00125498	4.53133
ENSG00000280007	lncRNA	AC008079.1	22	-1.01642	2.34531	-4.94829	2.46678e-06	0.00125498	4.49794
ENSG00000273033	lncRNA	LINC02035	3	0.474835	4.56246	4.93216	2.64221e-06	0.00125498	4.47122
ENSG00000173757	protein_coding	STAT5B	17	0.404773	8.80908	4.92889	2.67916e-06	0.00125498	4.45979
ENSG00000180354	protein_coding	MTURN	7	0.591229	6.20421	4.92712	2.6995e-06	0.00125498	4.43273
ENSG00000172123	protein_coding	SLFN12	17	-0.604439	4.26539	-4.92636	2.70815e-06	0.00125498	4.44598
ENSG00000278970	lncRNA	HEIH	5	-0.355084	4.84178	-4.9179	2.80734e-06	0.00125498	4.40549
ENSG00000135083	protein_coding	CCNJL	5	0.840774	6.37347	4.90938	2.91077e-06	0.00125498	4.36296
ENSG00000197121	protein_coding	PGAP1	2	-0.745692	3.29218	-4.90629	2.94926e-06	0.00125498	4.36776
ENSG00000123908	protein_coding	AGO2	8	0.315462	8.08205	4.90456	2.97089e-06	0.00125498	4.36564
ENSG00000117266	protein_coding	CDK18	1	-0.563461	2.19636	-4.90385	2.97991e-06	0.00125498	4.26394
ENSG00000100422	protein_coding	CERK	22	0.208665	7.37926	4.89252	3.12645e-06	0.00127907	4.31048
ENSG00000100307	protein_coding	CBX7	22	0.351644	7.67562	4.84673	3.79358e-06	0.00148801	4.13344
ENSG00000173801	protein_coding	JUP	17	-1.17636	5.40839	-4.84353	3.84499e-06	0.00148801	4.10453
ENSG00000215196	lncRNA	BASP1-AS1	5	1.17693	1.82471	4.83673	3.95667e-06	0.00149094	3.83509
ENSG00000156052	protein_coding	GNAQ	9	0.495645	7.17629	4.82453	4.16481e-06	0.00152282	4.03955
ENSG00000100504	protein_coding	PYGL	14	0.659782	7.93634	4.81948	4.25398e-06	0.00152282	4.03168
ENSG00000268170	lncRNA	AC073342.2	7	1.11243	1.39321	4.8112	4.4045e-06	0.00153668	3.54498
ENSG00000159228	protein_coding	CBR1	21	-0.605082	4.00905	-4.80569	4.50733e-06	0.00153668	3.97896
ENSG00000138642	protein_coding	HERC6	4	-1.17084	5.83311	-4.77619	5.09924e-06	0.00168581	3.84649
ENSG00000131355	protein_coding	ADGRE3	19	0.757978	6.84565	4.77241	5.18021e-06	0.00168581	3.82765
ENSG00000176788	protein_coding	BASP1	5	0.890339	7.741	4.7547	5.57718e-06	0.00177466	3.77821
ENSG00000135047	protein_coding	CTSL	9	-1.04717	2.32786	-4.72483	6.31398e-06	0.00196543	3.6462
ENSG00000117010	protein_coding	ZNF684	1	-0.846601	1.96988	-4.71224	6.65204e-06	0.00197408	3.53863
ENSG00000247317	lncRNA	LY6E-DT	8	-1.02757	1.52088	-4.71069	6.69511e-06	0.00197408	3.45841
ENSG00000140416	protein_coding	TPM1	15	0.462875	4.67899	4.70852	6.75537e-06	0.00197408	3.59121
ENSG00000081377	protein_coding	CDC14B	9	0.561566	4.11178	4.69112	7.25898e-06	0.00207883	3.53976
ENSG00000278195	protein_coding	SSTR3	22	-0.767908	3.75091	-4.6855	7.42944e-06	0.00208592	3.52316
ENSG00000115594	protein_coding	IL1R1	2	0.878158	4.83774	4.67816	7.65784e-06	0.0021087	3.47939
ENSG00000124788	protein_coding	ATXN1	6	0.331698	7.47249	4.66352	8.13369e-06	0.00212923	3.42465
ENSG00000116729	protein_coding	WLS	1	0.943421	5.69896	4.66254	8.16633e-06	0.00212923	3.39983
ENSG00000172115	protein_coding	CYCS	7	-0.343952	3.82582	-4.66218	8.17848e-06	0.00212923	3.43381
ENSG00000272325	protein_coding	NUDT3	6	0.297581	6.04345	4.64499	8.77691e-06	0.00218653	3.32768
ENSG00000136682	protein_coding	CBWD2	2	-0.487525	4.86731	-4.64198	8.88603e-06	0.00218653	3.32924
ENSG00000138035	protein_coding	PNPT1	2	-0.82733	4.70631	-4.64148	8.90416e-06	0.00218653	3.32413
ENSG00000172500	protein_coding	FIBP	11	-0.33047	4.48911	-4.63862	9.00936e-06	0.00218653	3.32803
ENSG00000158710	protein_coding	TAGLN2	1	0.5785	9.34092	4.63265	9.23257e-06	0.00220335	3.32368
ENSG00000128394	protein_coding	APOBEC3F	22	-0.463139	5.29618	-4.60844	1.01937e-05	0.00224919	3.19245
ENSG00000140443	protein_coding	IGF1R	15	0.532804	7.94102	4.60725	1.0243e-05	0.00224919	3.21574
ENSG00000188282	protein_coding	RUFY4	2	-1.04031	2.23668	-4.6072	1.02454e-05	0.00224919	3.20712
ENSG00000071575	protein_coding	TRIB2	2	-0.460362	6.72952	-4.60643	1.02774e-05	0.00224919	3.19345
ENSG00000117448	protein_coding	AKR1A1	1	-0.345116	4.97866	-4.60354	1.03994e-05	0.00224919	3.18123
ENSG00000229808	transcribed_processed_pseudogene	AL391825.1	1	0.472632	3.41956	4.60324	1.04122e-05	0.00224919	3.21276
ENSG00000256356	processed_pseudogene	HSPA8P5	12	-0.985177	0.184209	-4.59902	1.05929e-05	0.00224919	2.4027
ENSG00000104549	protein_coding	SQLE	8	-0.479398	2.84898	-4.59699	1.06813e-05	0.00224919	3.17715
ENSG00000140526	protein_coding	ABHD2	15	0.486575	8.51444	4.58642	1.11511e-05	0.00231241	3.14799
ENSG00000136514	protein_coding	RTP4	3	-1.13999	4.2146	-4.57934	1.14772e-05	0.00231241	3.09181
ENSG00000154917	protein_coding	RAB6B	3	1.0492	2.22936	4.57713	1.15808e-05	0.00231241	3.02633
ENSG00000173786	protein_coding	CNP	17	-0.593835	6.0193	-4.57614	1.16274e-05	0.00231241	3.07035
ENSG00000106605	protein_coding	BLVRA	7	-0.686593	4.38743	-4.56184	1.23229e-05	0.00236966	3.03114
ENSG00000065413	protein_coding	ANKRD44	2	0.218496	9.03482	4.56164	1.23325e-05	0.00236966	3.05988
ENSG00000112096	protein_coding	SOD2	6	0.67342	9.71043	4.56006	1.24118e-05	0.00236966	3.05099
ENSG00000218809	unprocessed_pseudogene	AL391903.1	6	0.780838	3.47127	4.53639	1.36608e-05	0.0025738	2.96396
ENSG00000111224	protein_coding	PARP11	12	-0.513394	5.07658	-4.52228	1.44623e-05	0.00268727	2.86942
ENSG00000049249	protein_coding	TNFRSF9	1	0.933785	3.25197	4.51928	1.46384e-05	0.00268727	2.88857
ENSG00000062282	protein_coding	DGAT2	11	0.68214	7.19077	4.49931	1.58644e-05	0.00285634	2.79439
ENSG00000198478	protein_coding	SH3BGRL2	6	0.871396	5.2127	4.49784	1.59583e-05	0.00285634	2.7793
ENSG00000278090	lncRNA	LUNAR1	15	1.23139	1.10999	4.48648	1.67037e-05	0.00292115	2.10045
ENSG00000135842	protein_coding	NIBAN1	1	0.682824	9.25913	4.48611	1.67284e-05	0.00292115	2.78228
ENSG00000151490	protein_coding	PTPRO	12	-0.629295	3.17696	-4.46668	1.80842e-05	0.00311986	2.71144
ENSG00000152457	protein_coding	DCLRE1C	10	-0.206585	5.70954	-4.45603	1.8871e-05	0.00321041	2.61418
ENSG00000041357	protein_coding	PSMA4	15	-0.461573	5.14742	-4.45357	1.90576e-05	0.00321041	2.61092
ENSG00000171067	protein_coding	C11orf24	11	-0.301261	3.87747	-4.45028	1.93103e-05	0.00321516	2.64597
ENSG00000286194	lncRNA	AC138207.9	17	-0.64019	1.7118	-4.43751	2.03196e-05	0.00334432	2.49347
ENSG00000101474	protein_coding	APMAP	20	0.455397	7.05645	4.43462	2.05554e-05	0.00334469	2.55288
ENSG00000174175	protein_coding	SELP	1	0.769051	4.43357	4.43001	2.09363e-05	0.00336839	2.54955
ENSG00000285492	lncRNA	AL356417.3	6	-0.987465	1.83956	-4.42673	2.12111e-05	0.00337468	2.51302
ENSG00000161643	transcribed_unprocessed_pseudogene	SIGLEC16	19	-0.812674	1.97016	-4.41383	2.23283e-05	0.00350432	2.44885
ENSG00000132669	protein_coding	RIN2	20	-0.901155	5.16267	-4.41173	2.25153e-05	0.00350432	2.45488
ENSG00000100731	protein_coding	PCNX1	14	0.33294	8.85181	4.39626	2.3941e-05	0.00366954	2.45273
ENSG00000196141	protein_coding	SPATS2L	2	-1.41882	3.90423	-4.3947	2.40894e-05	0.00366954	2.41096
ENSG00000138463	protein_coding	SLC49A4	3	0.389847	5.20018	4.38938	2.46026e-05	0.00370825	2.38138
ENSG00000088827	protein_coding	SIGLEC1	20	-2.06792	6.05236	-4.38386	2.51457e-05	0.00370945	2.38744
ENSG00000257335	protein_coding	MGAM	7	0.775878	8.37982	4.38147	2.53849e-05	0.00370945	2.39134
ENSG00000137642	protein_coding	SORL1	11	0.579797	11.2905	4.38144	2.53877e-05	0.00370945	2.37945
ENSG00000049323	protein_coding	LTBP1	2	0.841315	4.78415	4.37042	2.65174e-05	0.00383538	2.31896
ENSG00000274307	lncRNA	AC023449.2	15	-0.499423	2.90483	-4.34948	2.88002e-05	0.00409166	2.28467
ENSG00000282851	lncRNA	BISPR	19	-0.696821	4.65409	-4.34894	2.88608e-05	0.00409166	2.2338
ENSG00000080986	protein_coding	NDC80	18	-0.608993	1.95833	-4.3412	2.9754e-05	0.00416804	2.21448
ENSG00000130487	protein_coding	KLHDC7B	22	-0.794946	3.91734	-4.33533	3.04475e-05	0.00416804	2.2125
ENSG00000135077	protein_coding	HAVCR2	5	-0.488467	4.574	-4.33432	3.05684e-05	0.00416804	2.19053
ENSG00000134575	protein_coding	ACP2	11	-0.397136	4.35049	-4.32881	3.12369e-05	0.00416804	2.18014
ENSG00000107960	protein_coding	STN1	10	0.291811	5.45499	4.32582	3.16062e-05	0.00416804	2.13973
ENSG00000144843	protein_coding	ADPRH	3	-0.557354	3.82554	-4.32534	3.16656e-05	0.00416804	2.18643
ENSG00000106785	protein_coding	TRIM14	9	-0.522603	7.27218	-4.32418	3.18103e-05	0.00416804	2.16783
ENSG00000149177	protein_coding	PTPRJ	11	0.452067	8.88422	4.32302	3.19553e-05	0.00416804	2.19083
ENSG00000228526	lncRNA	MIR34AHG	1	-1.102	0.144871	-4.31352	3.31667e-05	0.00416804	1.488
ENSG00000138385	protein_coding	SSB	2	-0.590889	4.03174	-4.31338	3.3185e-05	0.00416804	2.13381
ENSG00000138760	protein_coding	SCARB2	4	-0.525731	5.88608	-4.31331	3.31943e-05	0.00416804	2.0922
ENSG00000006652	protein_coding	IFRD1	7	0.484659	6.77846	4.31107	3.34872e-05	0.00416804	2.09447
ENSG00000089248	protein_coding	ERP29	12	-0.269024	5.87332	-4.31082	3.35199e-05	0.00416804	2.07983
ENSG00000124789	protein_coding	NUP153	6	0.188116	7.2203	4.30897	3.37633e-05	0.00416804	2.09966
ENSG00000090273	protein_coding	NUDC	1	-0.188042	4.52009	-4.30895	3.37658e-05	0.00416804	2.10799
ENSG00000234383	processed_pseudogene	CTBP2P8	1	1.00037	2.44389	4.30668	3.4067e-05	0.00416928	2.08524
ENSG00000160602	protein_coding	NEK8	17	-0.340949	3.36946	-4.30026	3.49322e-05	0.00423162	2.11442
ENSG00000232254	unprocessed_pseudogene	CSF2RBP1	22	0.913439	3.4511	4.29782	3.5267e-05	0.00423162	2.10621
ENSG00000077238	protein_coding	IL4R	16	0.389596	8.41577	4.2964	3.5463e-05	0.00423162	2.08649
ENSG00000163349	protein_coding	HIPK1	1	0.323959	8.18396	4.28913	3.64838e-05	0.00431745	2.05633
ENSG00000274070	protein_coding	CASTOR2	7	0.53405	5.04243	4.28283	3.73919e-05	0.00438864	2.00233
ENSG00000244682	polymorphic_pseudogene	FCGR2C	1	-0.812499	5.95531	-4.27766	3.81527e-05	0.00442907	1.9657
ENSG00000125827	protein_coding	TMX4	20	0.367779	7.2173	4.27338	3.87937e-05	0.00442907	1.96795
ENSG00000171310	protein_coding	CHST11	12	0.356133	7.93847	4.27249	3.8928e-05	0.00442907	1.988
ENSG00000102796	protein_coding	DHRS12	13	0.601276	4.09189	4.27208	3.89906e-05	0.00442907	1.99619
ENSG00000196663	protein_coding	TECPR2	14	0.548008	7.89782	4.27016	3.92829e-05	0.00442907	1.981
ENSG00000167434	protein_coding	CA4	17	0.987745	3.57442	4.26555	3.99934e-05	0.00447395	1.99343
ENSG00000115548	protein_coding	KDM3A	2	0.245962	6.95981	4.26163	4.06069e-05	0.00448277	1.9202
ENSG00000137364	protein_coding	TPMT	6	-0.499306	2.89402	-4.25949	4.09457e-05	0.00448277	1.97223
ENSG00000130164	protein_coding	LDLR	19	-0.567906	4.93927	-4.25885	4.10473e-05	0.00448277	1.90643
ENSG00000198087	protein_coding	CD2AP	6	-0.432658	5.3129	-4.25712	4.13245e-05	0.00448277	1.88864
ENSG00000138814	protein_coding	PPP3CA	4	0.311984	7.08013	4.2491	4.26314e-05	0.00458976	1.87718
ENSG00000111801	protein_coding	BTN3A3	6	-0.290373	7.0219	-4.24532	4.32604e-05	0.00462079	1.87091
ENSG00000111602	protein_coding	TIMELESS	12	-0.326445	3.60258	-4.24351	4.3565e-05	0.00462079	1.90777
ENSG00000198740	protein_coding	ZNF652	17	0.274689	7.36274	4.2392	4.42982e-05	0.00466401	1.85262
ENSG00000197971	protein_coding	MBP	18	0.343739	8.98458	4.23664	4.47396e-05	0.00467611	1.88472
ENSG00000165185	protein_coding	KIAA1958	9	-0.70559	4.50991	-4.22733	4.63791e-05	0.00481233	1.79876
ENSG00000245060	lncRNA	LINC00847	5	-0.282241	4.66012	-4.22243	4.72654e-05	0.00486901	1.79058
ENSG00000055130	protein_coding	CUL1	7	-0.314228	5.74341	-4.21918	4.78629e-05	0.00489535	1.74933
ENSG00000152558	protein_coding	TMEM123	11	-0.634211	7.70129	-4.21563	4.85224e-05	0.0049276	1.79502
ENSG00000087589	protein_coding	CASS4	20	0.56329	6.4375	4.21145	4.93103e-05	0.00493308	1.72487
ENSG00000188157	protein_coding	AGRN	1	-1.0589	4.8888	-4.21131	4.93368e-05	0.00493308	1.72808
ENSG00000168961	protein_coding	LGALS9	17	-0.744585	7.01254	-4.20988	4.96098e-05	0.00493308	1.75083
ENSG00000266074	protein_coding	BAHCC1	17	-0.527058	3.65386	-4.20686	5.01917e-05	0.00495652	1.77292
ENSG00000105967	protein_coding	TFEC	7	-0.851655	4.75103	-4.20502	5.05482e-05	0.00495753	1.71303
ENSG00000121797	protein_coding	CCRL2	3	-0.605924	2.52591	-4.1974	5.2053e-05	0.00503771	1.75344
ENSG00000146278	protein_coding	PNRC1	6	0.32397	8.49103	4.19731	5.20693e-05	0.00503771	1.73607
ENSG00000185339	protein_coding	TCN2	22	-1.00536	3.28574	-4.18825	5.39151e-05	0.00517891	1.70699
ENSG00000166086	protein_coding	JAM3	11	0.812838	4.13071	4.18663	5.42521e-05	0.00517891	1.68853
ENSG00000133816	protein_coding	MICAL2	11	0.627817	8.78383	4.18382	5.48402e-05	0.00517953	1.6957
ENSG00000127663	protein_coding	KDM4B	19	0.413368	8.77736	4.18103	5.54307e-05	0.00517953	1.68362
ENSG00000145016	protein_coding	RUBCN	3	-0.516043	7.30247	-4.17845	5.59829e-05	0.00517953	1.64647
ENSG00000177294	protein_coding	FBXO39	17	-1.01598	1.81902	-4.17689	5.63178e-05	0.00517953	1.6705
ENSG00000186806	protein_coding	VSIG10L	19	-0.77366	0.446264	-4.17534	5.66539e-05	0.00517953	1.26964
ENSG00000168259	protein_coding	DNAJC7	17	-0.188163	6.07598	-4.17479	5.6774e-05	0.00517953	1.59185
ENSG00000099194	protein_coding	SCD	10	-0.549918	2.46587	-4.17471	5.67907e-05	0.00517953	1.66321
ENSG00000100030	protein_coding	MAPK1	22	0.315068	8.14106	4.16928	5.79856e-05	0.00525504	1.62905
ENSG00000105204	protein_coding	DYRK1B	19	0.337315	4.7404	4.16636	5.86357e-05	0.00528053	1.59274
ENSG00000113719	protein_coding	ERGIC1	5	0.420374	8.25658	4.16047	5.99734e-05	0.00536725	1.59832
ENSG00000072121	protein_coding	ZFYVE26	14	-0.326202	6.90106	-4.15814	6.05091e-05	0.00537931	1.55697
ENSG00000181026	protein_coding	AEN	15	-0.296942	5.06424	-4.15663	6.08595e-05	0.00537931	1.54172
ENSG00000163016	transcribed_unprocessed_pseudogene	ALMS1P1	2	-1.29146	1.07586	-4.14657	6.3245e-05	0.00543554	1.43548
ENSG00000161692	protein_coding	DBF4B	17	-0.489792	3.52301	-4.14608	6.33629e-05	0.00543554	1.5643
ENSG00000142512	protein_coding	SIGLEC10	19	0.574958	7.02384	4.1452	6.35751e-05	0.00543554	1.50578
ENSG00000019995	protein_coding	ZRANB1	10	0.339129	5.59467	4.14476	6.36816e-05	0.00543554	1.48717
ENSG00000163359	protein_coding	COL6A3	2	0.769804	1.95328	4.1435	6.39882e-05	0.00543554	1.4825
ENSG00000236438	transcribed_unprocessed_pseudogene	FAM157A	3	0.724527	5.37858	4.14288	6.41411e-05	0.00543554	1.4871
ENSG00000142227	protein_coding	EMP3	19	-0.318037	6.46924	-4.1397	6.4922e-05	0.00543554	1.47769
ENSG00000160588	protein_coding	MPZL3	11	0.529246	6.21394	4.13824	6.52848e-05	0.00543554	1.46304
ENSG00000139618	protein_coding	BRCA2	13	-0.674445	3.27035	-4.13758	6.54507e-05	0.00543554	1.53723
ENSG00000175643	protein_coding	RMI2	16	-0.956404	1.90416	-4.13737	6.55022e-05	0.00543554	1.53909
ENSG00000127831	protein_coding	VIL1	2	0.903514	1.88022	4.13632	6.57647e-05	0.00543554	1.49316
ENSG00000188026	protein_coding	RILPL1	12	0.58893	3.25338	4.1338	6.63999e-05	0.00543554	1.53835
ENSG00000005194	protein_coding	CIAPIN1	16	-0.227386	4.21205	-4.13367	6.64306e-05	0.00543554	1.50041
ENSG00000110713	protein_coding	NUP98	11	0.290403	7.81126	4.13143	6.70008e-05	0.00545105	1.48742
ENSG00000167613	protein_coding	LAIR1	19	-0.33107	4.65169	-4.12744	6.80263e-05	0.00545662	1.45424
ENSG00000186818	protein_coding	LILRB4	19	-0.649247	3.61925	-4.12615	6.83615e-05	0.00545662	1.48494
ENSG00000020577	protein_coding	SAMD4A	14	-0.981039	3.45321	-4.12557	6.85108e-05	0.00545662	1.48086
ENSG00000184060	protein_coding	ADAP2	17	-0.503651	4.60165	-4.12526	6.85936e-05	0.00545662	1.4405
ENSG00000108771	protein_coding	DHX58	17	-0.943162	5.88916	-4.12132	6.96274e-05	0.00548295	1.41726
ENSG00000153162	protein_coding	BMP6	6	0.734615	4.23643	4.12065	6.98061e-05	0.00548295	1.4579
ENSG00000280832	lncRNA	GSEC	11	0.571606	4.21925	4.11964	7.00733e-05	0.00548295	1.44744
ENSG00000120802	protein_coding	TMPO	12	-0.232124	7.14502	-4.11673	7.08513e-05	0.00551334	1.41627
ENSG00000105726	protein_coding	ATP13A1	19	-0.324749	6.89634	-4.1152	7.1265e-05	0.00551334	1.40423
ENSG00000160932	protein_coding	LY6E	8	-1.37466	7.27166	-4.1139	7.16169e-05	0.00551334	1.44064
ENSG00000109756	protein_coding	RAPGEF2	4	0.415527	7.15799	4.11224	7.20703e-05	0.00551858	1.39415
ENSG00000059378	protein_coding	PARP12	7	-0.816645	7.30986	-4.11047	7.25566e-05	0.00552627	1.41984
ENSG00000124588	protein_coding	NQO2	6	0.521875	6.0245	4.1088	7.30164e-05	0.00553186	1.35863
ENSG00000167100	protein_coding	SAMD14	17	1.08322	1.67015	4.10204	7.49134e-05	0.00564218	1.3247
ENSG00000103184	protein_coding	SEC14L5	16	1.06654	2.39848	4.10082	7.52606e-05	0.00564218	1.41648
ENSG00000141682	protein_coding	PMAIP1	18	-0.582979	2.9329	-4.09561	7.67591e-05	0.00572455	1.40741
ENSG00000251259	lncRNA	AC004069.1	4	0.741818	0.899242	4.08645	7.94653e-05	0.00589566	1.04372
ENSG00000077684	protein_coding	JADE1	4	0.198418	6.54988	4.08355	8.03395e-05	0.0059298	1.2769
ENSG00000121236	protein_coding	TRIM6	11	-1.19319	-0.663267	-4.07446	8.31467e-05	0.00608181	0.762125
ENSG00000198133	protein_coding	TMEM229B	14	-0.450822	6.18088	-4.07413	8.32485e-05	0.00608181	1.24262
ENSG00000225964	lncRNA	NRIR	2	-1.20544	2.8401	-4.06979	8.46238e-05	0.00613805	1.3049
ENSG00000102580	protein_coding	DNAJC3	13	0.372986	6.27737	4.069	8.48756e-05	0.00613805	1.22153
ENSG00000206190	protein_coding	ATP10A	15	-0.421309	6.61592	-4.06456	8.63062e-05	0.00618642	1.21757
ENSG00000163960	protein_coding	UBXN7	3	0.216021	6.71999	4.06358	8.66242e-05	0.00618642	1.21322
ENSG00000239920	protein_coding	AC104389.5	11	-0.739255	1.64591	-4.0629	8.68469e-05	0.00618642	1.24441
ENSG00000184898	protein_coding	RBM43	2	-0.500828	3.78114	-4.0616	8.72726e-05	0.00618642	1.25831
ENSG00000155744	protein_coding	FAM126B	2	0.441998	7.37645	4.0544	8.96709e-05	0.00632511	1.20444
ENSG00000171631	protein_coding	P2RY6	11	-0.764339	1.40491	-4.04805	9.1835e-05	0.00643558	1.15952
ENSG00000267102	transcribed_processed_pseudogene	AC060766.1	17	-0.592785	1.39187	-4.04451	9.30641e-05	0.00643558	1.14922
ENSG00000084676	protein_coding	NCOA1	2	0.365659	7.82907	4.04387	9.32874e-05	0.00643558	1.18482
ENSG00000185880	protein_coding	TRIM69	15	-0.565295	3.64736	-4.04381	9.33084e-05	0.00643558	1.20355
ENSG00000122733	protein_coding	PHF24	9	2.22438	-0.806727	4.04331	9.34842e-05	0.00643558	-0.983222
ENSG00000155846	protein_coding	PPARGC1B	5	-0.384712	4.95383	-4.03927	9.49131e-05	0.00650268	1.13199
ENSG00000197852	protein_coding	INKA2	1	0.606745	7.58906	4.03672	9.58243e-05	0.00653385	1.14535
ENSG00000143344	protein_coding	RGL1	1	-0.719977	2.88369	-4.03369	9.69196e-05	0.00657721	1.19592
ENSG00000185482	protein_coding	STAC3	12	-0.478469	2.55515	-4.03177	9.7619e-05	0.00659343	1.19453
ENSG00000144677	protein_coding	CTDSPL	3	0.802258	3.77598	4.02865	9.87636e-05	0.0066178	1.15705
ENSG00000089127	protein_coding	OAS1	12	-1.27396	7.34872	-4.02827	9.89043e-05	0.0066178	1.15153
ENSG00000163346	protein_coding	PBXIP1	1	0.31387	8.17969	4.02691	9.94105e-05	0.00662074	1.13471
ENSG00000177426	protein_coding	TGIF1	18	0.25257	4.7179	4.0224	0.000101101	0.00667365	1.09186
ENSG00000120696	protein_coding	KBTBD7	13	0.409192	5.20021	4.02155	0.000101422	0.00667365	1.0715
ENSG00000023909	protein_coding	GCLM	1	0.26725	4.43486	4.02108	0.000101603	0.00667365	1.0972
ENSG00000008438	protein_coding	PGLYRP1	19	0.986114	4.10883	4.01898	0.000102403	0.00668076	1.12631
ENSG00000165650	protein_coding	PDZD8	10	0.407954	6.58709	4.01835	0.000102645	0.00668076	1.05006
ENSG00000141562	protein_coding	NARF	17	0.357492	6.82275	4.00758	0.000106857	0.00692345	1.02317
ENSG00000203739	lncRNA	AL645568.1	1	0.260408	5.37855	3.99715	0.000111093	0.00714831	0.977882
ENSG00000170921	protein_coding	TANC2	17	0.354644	5.76053	3.99659	0.000111326	0.00714831	0.969581
ENSG00000100228	protein_coding	RAB36	22	0.804902	2.08618	3.98994	0.000114117	0.00729481	0.942857
ENSG00000147454	protein_coding	SLC25A37	8	0.706655	10.942	3.98488	0.000116283	0.00736814	1.03721
ENSG00000287771	lncRNA	AC007271.1	2	0.879056	3.54396	3.98485	0.000116293	0.00736814	1.03045
ENSG00000134198	protein_coding	TSPAN2	1	0.589785	4.39407	3.98246	0.000117333	0.00740129	0.973983
ENSG00000060237	protein_coding	WNK1	12	0.495743	9.80348	3.98123	0.00011787	0.00740257	1.02265
ENSG00000105722	protein_coding	ERF	19	0.360685	5.36371	3.97924	0.000118743	0.00742478	0.920434
ENSG00000155363	protein_coding	MOV10	1	-0.679785	6.4816	-3.97803	0.000119279	0.00742589	0.928603
ENSG00000132256	protein_coding	TRIM5	11	-0.649838	5.15499	-3.97635	0.000120023	0.00743989	0.902766
ENSG00000133794	protein_coding	ARNTL	11	0.239141	6.22313	3.9747	0.000120763	0.00745348	0.894568
ENSG00000103066	protein_coding	PLA2G15	16	-0.347156	3.77475	-3.96445	0.000125439	0.00764626	0.939335
ENSG00000259207	protein_coding	ITGB3	17	1.05368	6.03241	3.964	0.00012565	0.00764626	0.865082
ENSG00000118707	protein_coding	TGIF2	20	-0.189715	4.95524	-3.96352	0.000125872	0.00764626	0.876456
ENSG00000140807	protein_coding	NKD1	16	-0.510153	3.0576	-3.9632	0.000126023	0.00764626	0.965154
ENSG00000254789	lncRNA	AC073172.1	11	1.17219	1.15816	3.9533	0.000130723	0.007898	0.71676
ENSG00000164002	protein_coding	EXO5	1	-0.377567	2.9951	-3.95051	0.000132078	0.0079463	0.922929
ENSG00000166046	protein_coding	TCP11L2	12	0.542192	8.04567	3.94922	0.000132709	0.0079509	0.871044
ENSG00000008226	protein_coding	DLEC1	3	0.472589	3.60313	3.94504	0.000134773	0.00804091	0.892641
ENSG00000165609	protein_coding	NUDT5	10	0.267599	5.24675	3.94225	0.000136167	0.00807316	0.798288
ENSG00000164236	protein_coding	ANKRD33B	5	0.451219	4.75884	3.94152	0.000136534	0.00807316	0.81172
ENSG00000139567	protein_coding	ACVRL1	12	-0.743254	1.04405	-3.93964	0.000137484	0.00807316	0.747835
ENSG00000073910	protein_coding	FRY	13	0.408819	7.79298	3.93948	0.000137569	0.00807316	0.827248
ENSG00000238009	lncRNA	AL627309.1	1	0.794149	2.66594	3.93525	0.000139729	0.0081201	0.873966
ENSG00000133106	protein_coding	EPSTI1	13	-1.05992	6.5159	-3.9346	0.000140064	0.0081201	0.798938
ENSG00000122786	protein_coding	CALD1	7	0.914811	1.51938	3.93327	0.000140754	0.0081201	0.774334
ENSG00000277511	lncRNA	AC116407.2	17	-1.0064	0.147029	-3.93271	0.000141044	0.0081201	0.560985
ENSG00000108100	protein_coding	CCNY	10	0.27145	7.13433	3.93192	0.000141453	0.0081201	0.77457
ENSG00000167658	protein_coding	EEF2	19	0.313417	10.4747	3.93131	0.000141771	0.0081201	0.862382
ENSG00000132530	protein_coding	XAF1	17	-1.07602	7.89105	-3.92614	0.000144497	0.00824324	0.819698
ENSG00000111335	protein_coding	OAS2	12	-1.15112	7.9997	-3.9221	0.000146661	0.00833348	0.810434
ENSG00000204568	protein_coding	MRPS18B	6	-0.377268	3.33688	-3.91792	0.000148933	0.00840905	0.804201
ENSG00000093072	protein_coding	ADA2	22	-0.397813	8.21282	-3.91749	0.000149165	0.00840905	0.779715
ENSG00000161929	protein_coding	SCIMP	17	-0.428808	5.67651	-3.91377	0.000151219	0.00849141	0.686528
ENSG00000124508	protein_coding	BTN2A2	6	-0.273006	5.06165	-3.91167	0.000152389	0.00852366	0.693438
ENSG00000118689	protein_coding	FOXO3	6	0.623453	8.85537	3.90795	0.000154484	0.00860722	0.759973
ENSG00000180061	protein_coding	TMEM150B	19	-0.565889	3.60329	-3.90222	0.000157764	0.00875591	0.733028
ENSG00000188290	protein_coding	HES4	1	-1.23229	3.2462	-3.89656	0.000161068	0.00887832	0.709033
ENSG00000108622	protein_coding	ICAM2	17	-0.243514	6.08427	-3.89632	0.00016121	0.00887832	0.628443
ENSG00000234614	lncRNA	C2CD4D-AS1	1	0.469558	2.10309	3.89123	0.000164239	0.00901048	0.711621
ENSG00000168003	protein_coding	SLC3A2	11	-0.349991	6.01587	-3.88565	0.000167626	0.00914115	0.592987
ENSG00000035720	protein_coding	STAP1	4	-0.678143	2.26909	-3.88521	0.000167897	0.00914115	0.7057
ENSG00000127824	protein_coding	TUBA4A	2	0.311178	6.75414	3.87928	0.000171571	0.00929164	0.584093
ENSG00000237249	processed_pseudogene	Z99127.3	1	-0.707641	0.963716	-3.87786	0.000172459	0.00929164	0.543276
ENSG00000130303	protein_coding	BST2	19	-0.710673	6.26526	-3.87667	0.000173211	0.00929164	0.580935
ENSG00000138670	protein_coding	RASGEF1B	4	-0.536429	4.17419	-3.87474	0.000174435	0.00929164	0.608159
ENSG00000138722	protein_coding	MMRN1	4	0.805143	3.11796	3.8745	0.000174588	0.00929164	0.668717
ENSG00000100784	protein_coding	RPS6KA5	14	0.407323	6.68825	3.8737	0.000175101	0.00929164	0.560079
ENSG00000180190	protein_coding	TDRP	8	0.746626	1.50857	3.87354	0.000175204	0.00929164	0.598186
ENSG00000163430	protein_coding	FSTL1	3	1.03835	2.58223	3.87075	0.000176993	0.00935187	0.667044
ENSG00000104671	protein_coding	DCTN6	8	-0.359198	1.52292	-3.86602	0.000180067	0.00946151	0.559074
ENSG00000170876	protein_coding	TMEM43	3	0.271591	6.84685	3.86553	0.000180389	0.00946151	0.542521
ENSG00000110047	protein_coding	EHD1	11	0.292213	8.81683	3.86144	0.000183097	0.00956849	0.604144
ENSG00000123096	protein_coding	SSPN	12	0.632831	1.13859	3.85927	0.000184546	0.00959302	0.392645
ENSG00000166579	protein_coding	NDEL1	17	0.36306	7.94054	3.85873	0.000184906	0.00959302	0.560935
ENSG00000110079	protein_coding	MS4A4A	11	-1.05465	1.44065	-3.85719	0.000185951	0.00961238	0.607175
ENSG00000134574	protein_coding	DDB2	11	-0.348848	4.94294	-3.85606	0.000186716	0.00961719	0.510398
ENSG00000119121	protein_coding	TRPM6	9	0.582927	5.33194	3.85215	0.000189382	0.00971152	0.492876
ENSG00000149554	protein_coding	CHEK1	11	-0.594631	0.969896	-3.8514	0.000189903	0.00971152	0.400519
ENSG00000240445	protein_coding	FOXO3B	17	0.270542	3.64137	3.84447	0.000194739	0.00987529	0.554411
ENSG00000124491	protein_coding	F13A1	6	0.673869	7.81985	3.84404	0.000195046	0.00987529	0.516765
ENSG00000254826	lncRNA	AP001922.3	11	0.673736	3.08975	3.84386	0.000195175	0.00987529	0.58079
ENSG00000111885	protein_coding	MAN1A1	6	0.422238	6.90035	3.84284	0.000195895	0.00987681	0.469816
ENSG00000137200	protein_coding	CMTR1	6	-0.53703	6.80686	-3.83968	0.000198152	0.00995557	0.473271
ENSG00000148660	protein_coding	CAMK2G	10	0.287851	7.68332	3.83466	0.000201792	0.010103	0.469121
ENSG00000141298	protein_coding	SSH2	17	0.36897	9.46454	3.83086	0.000204588	0.0101142	0.521271
ENSG00000252908	snRNA	RNU6-1003P	5	0.737376	1.65304	3.83062	0.000204761	0.0101142	0.454735
ENSG00000100804	protein_coding	PSMB5	14	-0.291397	3.68698	-3.83022	0.000205059	0.0101142	0.502833
ENSG00000204103	protein_coding	MAFB	20	-0.695164	6.11246	-3.83018	0.00020509	0.0101142	0.418567
ENSG00000026508	protein_coding	CD44	11	0.25833	8.63815	3.82956	0.000205547	0.0101142	0.495161
ENSG00000122068	protein_coding	FYTTD1	3	-0.260208	5.28554	-3.82777	0.000206888	0.0101453	0.403934
ENSG00000146192	protein_coding	FGD2	6	-0.469048	7.41928	-3.82607	0.000208157	0.0101727	0.446775
ENSG00000120709	protein_coding	FAM53C	5	0.441897	7.25637	3.82386	0.000209827	0.0102195	0.420154
ENSG00000171940	protein_coding	ZNF217	20	0.27672	8.35556	3.81978	0.000212945	0.0103081	0.450636
ENSG00000196123	protein_coding	KIAA0895L	16	-0.679389	3.06533	-3.8196	0.000213087	0.0103081	0.483983
ENSG00000137842	protein_coding	TMEM62	15	-0.375549	4.4335	-3.81775	0.000214513	0.0103421	0.402766
ENSG00000259845	unprocessed_pseudogene	HERC2P10	15	1.66598	0.507001	3.80878	0.000221568	0.0106464	0.0952947
ENSG00000169245	protein_coding	CXCL10	4	-2.03977	-0.266772	-3.80659	0.000223327	0.010695	0.153537
ENSG00000159189	protein_coding	C1QC	1	-1.70514	-0.0727	-3.80171	0.000227285	0.0108033	0.0766575
ENSG00000136044	protein_coding	APPL2	12	0.220316	5.87134	3.80071	0.000228103	0.0108033	0.30753
ENSG00000145495	protein_coding	MARCH6	5	0.200341	7.78042	3.79933	0.00022924	0.0108033	0.362989
ENSG00000096063	protein_coding	SRPK1	6	0.430064	6.26375	3.79915	0.000229393	0.0108033	0.306186
ENSG00000169967	protein_coding	MAP3K2	2	0.319481	7.82595	3.79905	0.000229475	0.0108033	0.36107
ENSG00000101193	protein_coding	GID8	20	0.238951	6.37298	3.79801	0.000230336	0.0108033	0.303763
ENSG00000137413	protein_coding	TAF8	6	-0.21246	6.00675	-3.79681	0.000231327	0.0108033	0.294865
ENSG00000083168	protein_coding	KAT6A	8	0.248853	8.46407	3.79646	0.000231624	0.0108033	0.380276
ENSG00000150403	protein_coding	TMCO3	13	0.267003	5.8912	3.79213	0.000235258	0.0109372	0.278843
ENSG00000253729	protein_coding	PRKDC	8	0.299911	7.75872	3.79022	0.000236874	0.0109426	0.329671
ENSG00000185507	protein_coding	IRF7	11	-1.04925	6.7848	-3.79019	0.000236902	0.0109426	0.326185
ENSG00000138735	protein_coding	PDE5A	4	0.679924	4.77601	3.7888	0.000238087	0.0109619	0.296527
ENSG00000157693	protein_coding	TMEM268	9	-0.527355	5.38689	-3.78665	0.000239932	0.0110115	0.263958
ENSG00000165806	protein_coding	CASP7	10	-0.330885	4.03929	-3.78384	0.000242361	0.0110874	0.320105
ENSG00000162923	protein_coding	WDR26	1	0.372872	8.30817	3.77987	0.000245845	0.0111873	0.321458
ENSG00000188559	protein_coding	RALGAPA2	20	0.282981	7.54971	3.77957	0.000246107	0.0111873	0.285515
ENSG00000140479	protein_coding	PCSK6	15	0.776647	3.79049	3.77738	0.000248048	0.0112399	0.319028
ENSG00000068878	protein_coding	PSME4	2	0.295378	7.06406	3.77351	0.000251507	0.0113607	0.249469
ENSG00000272512	lncRNA	AL645608.7	1	-1.30945	1.10075	-3.76543	0.000258887	0.0116199	0.283249
ENSG00000165949	protein_coding	IFI27	14	-2.30786	5.43418	-3.76325	0.000260915	0.0116199	0.221951
ENSG00000231680	lncRNA	LINC02723	11	-0.548874	1.3299	-3.76311	0.000261049	0.0116199	0.258856
ENSG00000132646	protein_coding	PCNA	20	-0.313697	4.04389	-3.76228	0.000261821	0.0116199	0.255279
ENSG00000179044	protein_coding	EXOC3L1	16	-1.22822	2.17709	-3.76167	0.000262394	0.0116199	0.309639
ENSG00000180867	transcribed_processed_pseudogene	PDIA3P1	1	-0.429333	1.96289	-3.76162	0.000262439	0.0116199	0.311158
ENSG00000163297	protein_coding	ANTXR2	4	0.3277	7.40336	3.7611	0.000262928	0.0116199	0.219037
ENSG00000090316	protein_coding	MAEA	4	0.287689	7.358	3.75966	0.000264288	0.0116441	0.210658
ENSG00000136731	protein_coding	UGGT1	2	0.189473	7.07401	3.75822	0.000265647	0.0116681	0.197379
ENSG00000238160	lncRNA	AC116366.2	5	0.656255	5.20079	3.7569	0.000266905	0.0116875	0.193585
ENSG00000116337	protein_coding	AMPD2	1	0.499936	7.7791	3.7551	0.000268627	0.011697	0.211306
ENSG00000135297	protein_coding	MTO1	6	-0.198165	5.30538	-3.75451	0.000269192	0.011697	0.165161
ENSG00000160326	protein_coding	SLC2A6	9	-0.469231	4.6143	-3.75412	0.000269572	0.011697	0.190524
ENSG00000271871	lncRNA	AC005740.4	5	0.458309	1.06631	3.75189	0.000271722	0.0117546	0.126977
ENSG00000157540	protein_coding	DYRK1A	21	0.196899	8.38117	3.75034	0.000273229	0.0117842	0.227634
ENSG00000245556	lncRNA	SCAMP1-AS1	5	-0.341368	3.80485	-3.74705	0.000276454	0.0118513	0.21223
ENSG00000187240	protein_coding	DYNC2H1	11	0.453447	2.94806	3.74629	0.000277201	0.0118513	0.266752
ENSG00000171848	protein_coding	RRM2	2	-0.738061	3.04093	-3.74623	0.000277267	0.0118513	0.264177
ENSG00000124731	protein_coding	TREM1	6	0.600023	7.76688	3.74194	0.000281537	0.011998	0.172265
ENSG00000137726	protein_coding	FXYD6	11	-0.645861	1.61039	-3.74081	0.000282671	0.0119985	0.223888
ENSG00000182885	protein_coding	ADGRG3	16	0.627203	7.23602	3.74026	0.000283225	0.0119985	0.145654
ENSG00000280270	TEC	AC068299.2	3	-1.47174	-0.952163	-3.73843	0.000285073	0.0120412	-0.354783
ENSG00000134698	protein_coding	AGO4	1	0.338528	7.761	3.7357	0.000287859	0.0121231	0.151921
ENSG00000137965	protein_coding	IFI44	1	-1.39024	5.98132	-3.73122	0.000292483	0.0122417	0.126095
ENSG00000101265	protein_coding	RASSF2	20	0.40161	9.66047	3.73062	0.000293099	0.0122417	0.202424
ENSG00000137959	protein_coding	IFI44L	1	-1.8429	6.82515	-3.73049	0.000293239	0.0122417	0.17056
ENSG00000204138	protein_coding	PHACTR4	1	-0.233504	5.24816	-3.72745	0.000296429	0.0123319	0.0783542
ENSG00000112773	protein_coding	TENT5A	6	-0.570323	5.88329	-3.72636	0.00029757	0.0123319	0.0702895
ENSG00000136147	protein_coding	PHF11	13	-0.472473	5.96115	-3.72597	0.000297985	0.0123319	0.0687975
ENSG00000163798	protein_coding	SLC4A1AP	2	-0.158014	4.70216	-3.72485	0.000299171	0.0123453	0.0946937
ENSG00000225873	transcribed_unitary_pseudogene	C3orf86	3	0.579816	3.78199	3.71606	0.000308648	0.0126994	0.13485
ENSG00000166902	protein_coding	MRPL16	11	-0.244793	3.89771	-3.71513	0.000309674	0.0126994	0.11319
ENSG00000066739	protein_coding	ATG2B	14	0.195024	6.30695	3.71445	0.000310412	0.0126994	0.0279335
ENSG00000160785	protein_coding	SLC25A44	1	0.30747	6.69606	3.71148	0.000313701	0.0127453	0.0315265
ENSG00000135932	protein_coding	CAB39	2	0.243763	7.41467	3.71096	0.00031428	0.0127453	0.0565215
ENSG00000279348	TEC	AC012513.3	2	0.29133	3.62284	3.71043	0.000314868	0.0127453	0.123518
ENSG00000091436	protein_coding	MAP3K20	2	0.38987	4.13262	3.71023	0.000315094	0.0127453	0.0811855
ENSG00000162928	protein_coding	PEX13	2	-0.20445	4.24524	-3.70557	0.00032033	0.0129206	0.0618178
ENSG00000110492	protein_coding	MDK	11	-0.784037	1.23708	-3.70375	0.000322399	0.0129675	0.0867069
ENSG00000140575	protein_coding	IQGAP1	15	0.331845	9.43244	3.70203	0.000324374	0.0130104	0.108815
ENSG00000284633	lncRNA	AL031590.1	22	0.772771	1.00263	3.6982	0.000328784	0.0130867	-0.0750242
ENSG00000133574	protein_coding	GIMAP4	7	-0.442757	7.77049	-3.69808	0.000328932	0.0130867	0.0447176
ENSG00000153207	protein_coding	AHCTF1	1	0.326512	7.44494	3.698	0.000329017	0.0130867	0.0123058
ENSG00000139180	protein_coding	NDUFA9	12	-0.250288	3.86265	-3.69307	0.000334804	0.0132772	0.0458128
ENSG00000143106	protein_coding	PSMA5	1	-0.245755	5.11589	-3.69095	0.000337312	0.0132772	-0.0384589
ENSG00000112078	protein_coding	KCTD20	6	0.223598	6.67371	3.69088	0.000337398	0.0132772	-0.0358976
ENSG00000005249	protein_coding	PRKAR2B	7	0.691706	5.41167	3.69078	0.000337517	0.0132772	-0.0447742
ENSG00000139921	protein_coding	TMX1	14	-0.363879	4.76467	-3.68897	0.000339684	0.0133006	-0.032365
ENSG00000112149	protein_coding	CD83	6	-0.387555	3.05605	-3.6874	0.000341561	0.0133006	0.0780216
ENSG00000021762	protein_coding	OSBPL5	11	-0.496541	6.81936	-3.68652	0.000342628	0.0133006	-0.0373215
ENSG00000154767	protein_coding	XPC	3	0.195067	6.55613	3.68592	0.000343351	0.0133006	-0.0587411
ENSG00000132405	protein_coding	TBC1D14	4	0.345264	7.94537	3.68562	0.000343719	0.0133006	-0.00227506
ENSG00000203710	protein_coding	CR1	1	0.517368	7.73092	3.68532	0.000344082	0.0133006	-0.00829491
ENSG00000111912	protein_coding	NCOA7	6	-0.42895	5.57909	-3.68471	0.000344823	0.0133006	-0.070525
ENSG00000180221	processed_pseudogene	TPT1P10	10	0.518485	2.18576	3.68412	0.000345542	0.0133006	0.0766627
ENSG00000185630	protein_coding	PBX1	1	0.689339	4.13492	3.67913	0.000351666	0.0135	-0.0149506
ENSG00000108582	protein_coding	CPD	17	0.447624	7.7562	3.67557	0.000356093	0.0135933	-0.0450377
ENSG00000232504	lncRNA	ST3GAL5-AS1	2	-0.601927	1.08841	-3.67525	0.000356494	0.0135933	-0.0212158
ENSG00000166123	protein_coding	GPT2	16	-0.43173	1.57054	-3.67443	0.000357531	0.0135933	0.00584536
ENSG00000101346	protein_coding	POFUT1	20	-0.247653	5.03169	-3.67383	0.000358282	0.0135933	-0.088568
ENSG00000161217	protein_coding	PCYT1A	3	0.202118	6.56699	3.67288	0.00035948	0.0135933	-0.0974875
ENSG00000103061	protein_coding	SLC7A6OS	16	-0.124232	5.39898	-3.67264	0.000359791	0.0135933	-0.103929
ENSG00000187608	protein_coding	ISG15	1	-1.69929	6.92683	-3.66528	0.00036921	0.0139124	-0.0436609
ENSG00000100949	protein_coding	RABGGTA	14	-0.294797	4.0892	-3.66302	0.00037215	0.0139864	-0.0663146
ENSG00000104951	protein_coding	IL4I1	19	-0.810253	2.26413	-3.66067	0.00037523	0.0139879	0.00546596
ENSG00000253981	transcribed_unprocessed_pseudogene	ALG1L13P	8	0.606501	2.54054	3.66043	0.000375555	0.0139879	0.00886216
ENSG00000100311	protein_coding	PDGFB	22	0.452706	3.25663	3.66032	0.000375697	0.0139879	-0.0143432
ENSG00000121964	protein_coding	GTDC1	2	0.281135	4.87761	3.66002	0.000376097	0.0139879	-0.11999
ENSG00000124164	protein_coding	VAPB	20	0.135304	5.67425	3.65636	0.000380944	0.0141314	-0.161331
ENSG00000169247	protein_coding	SH3TC2	5	0.848913	2.40168	3.65315	0.00038526	0.0142428	-0.0139508
ENSG00000107949	protein_coding	BCCIP	10	-0.340642	3.51039	-3.65265	0.000385935	0.0142428	-0.0568712
ENSG00000162434	protein_coding	JAK1	1	0.188138	9.20063	3.64743	0.00039305	0.0144182	-0.0715058
ENSG00000171385	protein_coding	KCND3	1	0.822073	0.551711	3.64683	0.00039388	0.0144182	-0.285317
ENSG00000086065	protein_coding	CHMP5	9	-0.607638	5.17498	-3.64647	0.000394379	0.0144182	-0.190884
ENSG00000145545	protein_coding	SRD5A1	5	-0.261514	4.24613	-3.64623	0.000394715	0.0144182	-0.135228
ENSG00000204217	protein_coding	BMPR2	2	-0.301736	6.04287	-3.64028	0.000403009	0.0146416	-0.210631
ENSG00000124107	protein_coding	SLPI	20	1.15537	1.84925	3.63891	0.000404937	0.0146416	-0.0974795
ENSG00000065559	protein_coding	MAP2K4	17	0.344215	5.79545	3.63869	0.000405257	0.0146416	-0.218025
ENSG00000243176	lncRNA	AC092944.1	3	-0.314311	3.48912	-3.63816	0.000406008	0.0146416	-0.104622
ENSG00000065665	protein_coding	SEC61A2	10	0.316962	3.6105	3.6374	0.000407086	0.0146416	-0.102759
ENSG00000143797	protein_coding	MBOAT2	2	0.451006	5.8296	3.63739	0.000407091	0.0146416	-0.223158
ENSG00000010361	protein_coding	FUZ	19	0.365181	4.17265	3.63518	0.000410257	0.0146416	-0.146288
ENSG00000186283	protein_coding	TOR3A	1	-0.285312	5.19735	-3.63488	0.000410678	0.0146416	-0.220498
ENSG00000078081	protein_coding	LAMP3	3	-1.32055	1.66438	-3.63474	0.000410879	0.0146416	-0.0721965
ENSG00000196549	protein_coding	MME	3	0.742882	8.03367	3.63427	0.000411555	0.0146416	-0.162798
ENSG00000164506	protein_coding	STXBP5	6	0.333017	7.15999	3.63338	0.000412836	0.0146416	-0.205742
ENSG00000178607	protein_coding	ERN1	17	0.359183	7.41536	3.6332	0.000413101	0.0146416	-0.194584
ENSG00000161057	protein_coding	PSMC2	7	-0.377446	4.24674	-3.63217	0.000414584	0.0146578	-0.183658
ENSG00000132274	protein_coding	TRIM22	11	-0.710217	8.57991	-3.62741	0.000421531	0.0148239	-0.131753
ENSG00000008838	protein_coding	MED24	17	-0.257207	5.60119	-3.62688	0.000422301	0.0148239	-0.254662
ENSG00000157654	protein_coding	PALM2-AKAP2	9	-0.40049	4.96076	-3.62648	0.0004229	0.0148239	-0.235489
ENSG00000110422	protein_coding	HIPK3	11	0.254511	8.35606	3.62554	0.000424282	0.0148239	-0.170723
ENSG00000157404	protein_coding	KIT	4	0.696991	1.10018	3.62507	0.000424981	0.0148239	-0.287281
ENSG00000285444	protein_coding	AL162377.3	13	0.609165	2.9488	3.62451	0.000425812	0.0148239	-0.110557
ENSG00000164308	protein_coding	ERAP2	5	-0.584815	6.40305	-3.62402	0.000426528	0.0148239	-0.25475
ENSG00000164211	protein_coding	STARD4	5	-0.360592	3.12377	-3.62205	0.00042947	0.01489	-0.138302
ENSG00000065600	protein_coding	PACC1	1	-0.208065	4.05393	-3.62042	0.000431918	0.0149387	-0.19714
ENSG00000103876	protein_coding	FAH	15	0.299882	3.42608	3.6191	0.000433904	0.0149407	-0.158124
ENSG00000148516	protein_coding	ZEB1	10	0.234067	5.86398	3.61895	0.000434134	0.0149407	-0.28242
ENSG00000135535	protein_coding	CD164	6	-0.290953	7.62287	-3.61831	0.000435106	0.0149407	-0.217285
ENSG00000149212	protein_coding	SESN3	11	0.469447	8.10422	3.61518	0.000439864	0.015068	-0.212746
ENSG00000279838	TEC	AL356273.3	1	0.347953	3.02798	3.61357	0.000442334	0.0151054	-0.145309
ENSG00000185261	protein_coding	KIAA0825	5	0.524701	4.51855	3.61309	0.000443067	0.0151054	-0.251955
ENSG00000174238	protein_coding	PITPNA	17	0.281478	6.45287	3.60926	0.000449006	0.0152038	-0.306137
ENSG00000103018	protein_coding	CYB5B	16	-0.233491	4.75269	-3.60918	0.000449135	0.0152038	-0.280993
ENSG00000115159	protein_coding	GPD2	2	-0.411397	5.54039	-3.60918	0.000449137	0.0152038	-0.31222
ENSG00000169136	protein_coding	ATF5	19	-0.533683	3.21863	-3.60667	0.000453071	0.0152535	-0.198499
ENSG00000155111	protein_coding	CDK19	6	0.311528	6.13067	3.60647	0.000453381	0.0152535	-0.32205
ENSG00000135365	protein_coding	PHF21A	11	0.297389	7.51027	3.6062	0.000453803	0.0152535	-0.270094
ENSG00000177565	protein_coding	TBL1XR1	3	0.231409	7.30612	3.60468	0.000456204	0.0152979	-0.285731
ENSG00000175970	protein_coding	UNC119B	12	0.197416	5.19911	3.60402	0.000457258	0.0152979	-0.310415
ENSG00000134375	protein_coding	TIMM17A	1	-0.295191	3.49615	-3.60198	0.000460514	0.0153709	-0.218483
ENSG00000253710	protein_coding	ALG11	13	-0.176651	4.39215	-3.59906	0.000465189	0.0154908	-0.287005
ENSG00000251095	lncRNA	AC093866.1	4	1.02876	1.52247	3.59255	0.000475816	0.0158079	-0.22532
ENSG00000063046	protein_coding	EIF4B	12	0.293289	8.71137	3.59089	0.000478548	0.0158619	-0.269452
ENSG00000115464	protein_coding	USP34	2	0.229192	8.12238	3.58884	0.000481958	0.015938	-0.296727
ENSG00000143110	protein_coding	C1orf162	1	-0.330262	5.23259	-3.5853	0.000487901	0.0160974	-0.379082
ENSG00000163512	protein_coding	AZI2	3	-0.360356	4.99107	-3.58209	0.000493338	0.0162393	-0.386266
ENSG00000128604	protein_coding	IRF5	7	-0.482616	6.42058	-3.58053	0.000496015	0.01629	-0.384601
ENSG00000101213	protein_coding	PTK6	20	-0.483754	1.46767	-3.57912	0.000498425	0.0163317	-0.27122
ENSG00000186407	protein_coding	CD300E	17	-0.655712	6.64408	-3.57783	0.000500654	0.0163673	-0.374538
ENSG00000262001	lncRNA	DLGAP1-AS2	18	0.421486	2.43835	3.57678	0.000502478	0.0163895	-0.242919
ENSG00000091732	protein_coding	ZC3HC1	7	-0.203501	3.55935	-3.57346	0.000508265	0.0164774	-0.306002
ENSG00000169403	protein_coding	PTAFR	1	0.445887	8.36499	3.57321	0.000508708	0.0164774	-0.338031
ENSG00000107242	protein_coding	PIP5K1B	9	0.381622	4.017	3.57288	0.000509293	0.0164774	-0.338029
ENSG00000160191	protein_coding	PDE9A	21	-0.829126	2.75267	-3.57254	0.000509891	0.0164774	-0.261442
ENSG00000278112	lncRNA	AC145423.3	12	0.668813	0.713798	3.56966	0.000514968	0.0164774	-0.515725
ENSG00000126458	protein_coding	RRAS	19	-0.549853	3.26314	-3.56927	0.000515664	0.0164774	-0.314474
ENSG00000008294	protein_coding	SPAG9	17	0.313339	7.59854	3.56869	0.000516695	0.0164774	-0.387345
ENSG00000132470	protein_coding	ITGB4	17	1.39309	1.49516	3.56857	0.000516917	0.0164774	-0.465371
ENSG00000203666	protein_coding	EFCAB2	1	0.345073	2.85006	3.56843	0.00051717	0.0164774	-0.281327
ENSG00000054654	protein_coding	SYNE2	14	0.311414	9.1856	3.56795	0.000518011	0.0164774	-0.314447
ENSG00000168026	protein_coding	TTC21A	3	-0.800228	3.96126	-3.56772	0.000518431	0.0164774	-0.3864
ENSG00000126822	protein_coding	PLEKHG3	14	0.381111	8.94345	3.56741	0.000518981	0.0164774	-0.335092
ENSG00000124496	protein_coding	TRERF1	6	0.230894	6.8788	3.56615	0.000521236	0.0165123	-0.427603
ENSG00000180667	protein_coding	YOD1	1	0.775066	7.52088	3.56432	0.000524543	0.0165646	-0.393896
ENSG00000187741	protein_coding	FANCA	16	-0.598903	5.27154	-3.56389	0.00052531	0.0165646	-0.451118
ENSG00000119682	protein_coding	AREL1	14	0.230604	7.14954	3.56331	0.000526357	0.0165646	-0.424719
ENSG00000185338	protein_coding	SOCS1	16	-0.768136	4.02472	-3.56183	0.000529049	0.0166128	-0.398411
ENSG00000004455	protein_coding	AK2	1	-0.162427	6.38258	-3.56066	0.000531191	0.0166436	-0.459315
ENSG00000101558	protein_coding	VAPA	18	0.243509	6.85504	3.55864	0.00053489	0.0167229	-0.450942
ENSG00000196083	protein_coding	IL1RAP	3	0.557382	6.35911	3.5565	0.000538849	0.01681	-0.475011
ENSG00000169087	protein_coding	HSPBAP1	3	0.329121	5.13753	3.55321	0.000544979	0.0169643	-0.466796
ENSG00000081019	protein_coding	RSBN1	1	0.153235	6.16387	3.54898	0.000552953	0.0171601	-0.502202
ENSG00000135049	protein_coding	AGTPBP1	9	0.304386	7.1381	3.54809	0.000554655	0.0171601	-0.47001
ENSG00000279433	TEC	AC018529.3	18	0.302716	4.81266	3.54798	0.000554867	0.0171601	-0.465293
ENSG00000227730	unprocessed_pseudogene	MTND6P5	9	-0.703117	0.556503	-3.54609	0.000558462	0.0172191	-0.510529
ENSG00000108244	protein_coding	KRT23	17	0.757139	5.17649	3.545	0.000560567	0.0172191	-0.496137
ENSG00000065534	protein_coding	MYLK	3	0.625729	4.39177	3.54478	0.000560979	0.0172191	-0.463439
ENSG00000196214	protein_coding	ZNF766	19	-0.192909	4.70359	-3.544	0.000562483	0.0172191	-0.478038
ENSG00000141469	protein_coding	SLC14A1	18	0.65963	5.33218	3.54289	0.000564637	0.0172191	-0.512798
ENSG00000155561	protein_coding	NUP205	7	-0.264714	5.99892	-3.54269	0.000565014	0.0172191	-0.521377
ENSG00000231246	lncRNA	AL445426.1	1	0.808101	1.54236	3.5426	0.000565191	0.0172191	-0.370364
ENSG00000119950	protein_coding	MXI1	10	0.734134	7.44445	3.53747	0.000575228	0.0174877	-0.483941
ENSG00000197965	protein_coding	MPZL1	1	0.629119	5.58055	3.53636	0.000577409	0.017502	-0.531352
ENSG00000196233	protein_coding	LCOR	10	0.175902	7.32702	3.53563	0.000578856	0.017502	-0.500436
ENSG00000147408	protein_coding	CSGALNACT1	8	0.449272	6.01574	3.53502	0.000580081	0.017502	-0.54657
ENSG00000139289	protein_coding	PHLDA1	12	0.362369	2.16993	3.53476	0.000580588	0.017502	-0.368341
ENSG00000136816	protein_coding	TOR1B	9	-0.613941	5.86474	-3.53287	0.000584352	0.0175784	-0.545346
ENSG00000144283	protein_coding	PKP4	2	0.296724	4.54167	3.52981	0.000590517	0.0177266	-0.499816
ENSG00000107438	protein_coding	PDLIM1	10	0.453106	4.95366	3.52661	0.00059701	0.0177897	-0.545543
ENSG00000110497	protein_coding	AMBRA1	11	-0.245469	6.56336	-3.5265	0.000597236	0.0177897	-0.558433
ENSG00000134755	protein_coding	DSC2	18	0.845579	4.74074	3.52644	0.000597351	0.0177897	-0.528945
ENSG00000255163	processed_pseudogene	HSPE1P18	11	0.45275	3.83131	3.52633	0.000597588	0.0177897	-0.462762
ENSG00000049759	protein_coding	NEDD4L	18	0.564734	4.21646	3.52308	0.000604251	0.0179117	-0.507294
ENSG00000137801	protein_coding	THBS1	15	0.744444	6.35858	3.52181	0.000606893	0.0179117	-0.575068
ENSG00000267680	protein_coding	ZNF224	19	-0.167592	5.70125	-3.52021	0.000610213	0.0179117	-0.593054
ENSG00000140564	protein_coding	FURIN	15	0.447244	8.80769	3.52015	0.000610329	0.0179117	-0.478814
ENSG00000132970	protein_coding	WASF3	13	0.84037	1.8362	3.5199	0.000610863	0.0179117	-0.417128
ENSG00000111540	protein_coding	RAB5B	12	0.269419	7.23039	3.5195	0.000611698	0.0179117	-0.555813
ENSG00000134809	protein_coding	TIMM10	11	-0.816277	3.18365	-3.51898	0.000612773	0.0179117	-0.495969
ENSG00000135211	protein_coding	TMEM60	7	-0.365009	2.71761	-3.51886	0.00061302	0.0179117	-0.434069
ENSG00000124549	transcribed_unprocessed_pseudogene	BTN2A3P	6	-0.345805	2.81399	-3.5185	0.000613783	0.0179117	-0.437116
ENSG00000138785	protein_coding	INTS12	4	-0.308243	2.94888	-3.5183	0.000614192	0.0179117	-0.441241
ENSG00000104517	protein_coding	UBR5	8	0.159787	7.75238	3.51641	0.000618169	0.017991	-0.538328
ENSG00000235531	lncRNA	MSC-AS1	8	0.663509	2.07977	3.51521	0.000620712	0.0180283	-0.42567
ENSG00000223525	lncRNA	RABGAP1L-IT1	1	-0.627259	1.64828	-3.5119	0.000627765	0.0181963	-0.440528
ENSG00000174032	protein_coding	SLC25A30	13	-0.222262	4.11978	-3.51092	0.000629868	0.0182204	-0.549055
ENSG00000196470	protein_coding	SIAH1	16	0.274238	4.52272	3.50977	0.000632325	0.0182546	-0.557215
ENSG00000106399	protein_coding	RPA3	7	-0.357015	1.89461	-3.50886	0.000634289	0.0182744	-0.448338
ENSG00000185650	protein_coding	ZFP36L1	14	0.343389	8.42899	3.50804	0.00063608	0.0182892	-0.532008
ENSG00000117009	protein_coding	KMO	1	-0.455901	3.05584	-3.50095	0.000651606	0.0186981	-0.503232
ENSG00000108839	protein_coding	ALOX12	17	0.705615	3.75429	3.49916	0.000655579	0.0187433	-0.557213
ENSG00000163322	protein_coding	ABRAXAS1	4	-0.249769	3.64582	-3.49869	0.000656644	0.0187433	-0.543995
ENSG00000263465	protein_coding	SRSF8	11	0.265723	5.5272	3.49744	0.000659434	0.0187433	-0.658977
ENSG00000008513	protein_coding	ST3GAL1	8	0.192125	8.43791	3.49739	0.000659555	0.0187433	-0.564993
ENSG00000104660	protein_coding	LEPROTL1	8	-0.193689	6.2469	-3.49731	0.000659726	0.0187433	-0.661554
ENSG00000174004	protein_coding	NRROS	3	-0.307043	5.56857	-3.49639	0.000661798	0.0187649	-0.665161
ENSG00000073792	protein_coding	IGF2BP2	3	0.828861	6.37425	3.4947	0.000665613	0.0188027	-0.657999
ENSG00000134326	protein_coding	CMPK2	2	-1.30956	6.49526	-3.49463	0.000665758	0.0188027	-0.604362
ENSG00000179331	protein_coding	RAB39A	11	-0.553388	1.736	-3.49173	0.00067236	0.0189518	-0.49323
ENSG00000137285	protein_coding	TUBB2B	6	1.97892	-2.27904	3.48843	0.000679916	0.0190925	-2.084
ENSG00000184106	transcribed_unprocessed_pseudogene	TREML3P	6	0.814933	1.52394	3.48804	0.000680825	0.0190925	-0.559946
ENSG00000129657	protein_coding	SEC14L1	17	0.450829	9.67848	3.48755	0.000681952	0.0190925	-0.547608
ENSG00000221823	protein_coding	PPP3R1	2	0.388318	6.11164	3.48724	0.000682683	0.0190925	-0.693208
ENSG00000100266	protein_coding	PACSIN2	22	0.35521	7.75179	3.48625	0.000684981	0.0191194	-0.63314
ENSG00000110080	protein_coding	ST3GAL4	11	0.442044	5.64839	3.48555	0.00068659	0.019127	-0.698832
ENSG00000117400	protein_coding	MPL	1	0.859963	2.09219	3.48384	0.000690585	0.0191539	-0.516919
ENSG00000171612	protein_coding	SLC25A33	1	-0.275515	2.29671	-3.48349	0.000691409	0.0191539	-0.517384
ENSG00000113068	protein_coding	PFDN1	5	-0.270025	3.5155	-3.48342	0.000691569	0.0191539	-0.583631
ENSG00000100567	protein_coding	PSMA3	14	-0.306573	4.43974	-3.48226	0.00069431	0.0191927	-0.66496
ENSG00000258632	processed_pseudogene	AC135626.1	15	0.541932	2.207	3.48124	0.000696694	0.0192215	-0.523802
ENSG00000168763	protein_coding	CNNM3	2	0.213345	6.32683	3.47921	0.000701513	0.0192963	-0.718543
ENSG00000050393	protein_coding	MCUR1	6	0.276906	4.20832	3.47859	0.000702983	0.0192963	-0.647726
ENSG00000137628	protein_coding	DDX60	4	-0.905914	6.86751	-3.47719	0.000706322	0.0192963	-0.656732
ENSG00000273272	lncRNA	U62317.4	22	-0.674897	2.51167	-3.47676	0.000707356	0.0192963	-0.559717
ENSG00000186625	protein_coding	KATNA1	6	-0.187401	3.57853	-3.47674	0.0007074	0.0192963	-0.606893
ENSG00000131871	protein_coding	SELENOS	15	-0.221426	3.64605	-3.4767	0.00070749	0.0192963	-0.611722
ENSG00000223117	misc_RNA	RN7SKP296	3	0.569161	1.36213	3.47579	0.00070968	0.0193192	-0.609063
ENSG00000125170	protein_coding	DOK4	16	0.715343	2.08932	3.47401	0.000713982	0.0193995	-0.548423
ENSG00000266028	protein_coding	SRGAP2	1	-0.489272	6.65302	-3.47261	0.000717372	0.0194546	-0.711063
ENSG00000163629	protein_coding	PTPN13	4	0.524226	3.12382	3.47032	0.000722928	0.0195682	-0.589874
ENSG00000150867	protein_coding	PIP4K2A	10	0.51344	8.95841	3.46822	0.000728088	0.0196707	-0.625184
ENSG00000109787	protein_coding	KLF3	4	0.204299	7.96915	3.46604	0.000733483	0.0197792	-0.682989
ENSG00000198598	protein_coding	MMP17	12	-0.49833	4.03833	-3.46281	0.000741511	0.0199581	-0.680734
ENSG00000005961	protein_coding	ITGA2B	17	0.952185	6.51922	3.46082	0.000746519	0.0200165	-0.753621
ENSG00000168303	protein_coding	MPLKIP	7	-0.183711	4.79748	-3.46054	0.000747226	0.0200165	-0.74151
ENSG00000179915	protein_coding	NRXN1	2	1.12631	1.18331	3.46004	0.000748475	0.0200165	-0.762877
ENSG00000166801	protein_coding	FAM111A	11	-0.223156	6.506	-3.45973	0.000749272	0.0200165	-0.763881
ENSG00000198925	protein_coding	ATG9A	2	0.236693	5.46814	3.4572	0.000755687	0.0201502	-0.781429
ENSG00000179750	protein_coding	APOBEC3B	22	-1.48689	0.332725	-3.45186	0.000769411	0.0204579	-0.893201
ENSG00000115267	protein_coding	IFIH1	2	-0.808961	6.72719	-3.4516	0.000770083	0.0204579	-0.750629
ENSG00000068079	protein_coding	IFI35	17	-0.817438	6.05553	-3.44899	0.000776889	0.0205274	-0.789491
ENSG00000100505	protein_coding	TRIM9	14	0.655074	1.60896	3.4483	0.000778691	0.0205274	-0.648562
ENSG00000242125	lncRNA	SNHG3	1	-0.220191	4.98077	-3.44806	0.000779316	0.0205274	-0.790183
ENSG00000143418	protein_coding	CERS2	1	0.183217	6.91294	3.44738	0.000781106	0.0205274	-0.792638
ENSG00000142733	protein_coding	MAP3K6	1	-0.379519	3.63688	-3.44735	0.000781179	0.0205274	-0.697496
ENSG00000140682	protein_coding	TGFB1I1	16	0.638978	1.57021	3.44731	0.000781301	0.0205274	-0.638937
ENSG00000130695	protein_coding	CEP85	1	-0.197517	4.58509	-3.44555	0.000785924	0.020587	-0.775941
ENSG00000178685	protein_coding	PARP10	8	-0.627843	8.08068	-3.44536	0.000786444	0.020587	-0.716316
ENSG00000148730	protein_coding	EIF4EBP2	10	0.204829	7.46959	3.44165	0.00079631	0.0208072	-0.783995
ENSG00000072422	protein_coding	RHOBTB1	10	0.677594	3.23428	3.43776	0.000806789	0.0209329	-0.703121
ENSG00000237772	lncRNA	LINC02631	2	0.475395	2.71532	3.43766	0.000807042	0.0209329	-0.65887
ENSG00000099875	protein_coding	MKNK2	19	0.310503	9.19631	3.43749	0.000807525	0.0209329	-0.716429
ENSG00000174885	protein_coding	NLRP6	11	0.630657	6.67115	3.43686	0.000809213	0.0209329	-0.84053
ENSG00000160117	protein_coding	ANKLE1	19	-0.447969	1.42627	-3.4365	0.000810213	0.0209329	-0.687753
ENSG00000108691	protein_coding	CCL2	17	-2.34892	-1.88248	-3.43596	0.000811669	0.0209329	-1.445
ENSG00000108773	protein_coding	KAT2A	17	-0.25082	4.66377	-3.4354	0.000813206	0.0209329	-0.80852
ENSG00000100345	protein_coding	MYH9	22	0.381333	10.8421	3.43535	0.000813335	0.0209329	-0.670998
ENSG00000151151	protein_coding	IPMK	10	0.392854	5.85468	3.43501	0.000814276	0.0209329	-0.855562
ENSG00000176903	protein_coding	PNMA1	14	0.289582	4.90823	3.43023	0.000827444	0.0212333	-0.841058
ENSG00000171132	protein_coding	PRKCE	2	-0.352671	6.16157	-3.42865	0.000831838	0.0213079	-0.869127
ENSG00000181220	protein_coding	ZNF746	7	0.333132	7.47582	3.42452	0.000843417	0.0215659	-0.8411
ENSG00000054793	protein_coding	ATP9A	20	0.53043	3.69819	3.42095	0.000853569	0.0217865	-0.782033
ENSG00000213085	protein_coding	CFAP45	1	0.783642	2.23683	3.41952	0.00085765	0.0218518	-0.704824
ENSG00000278829	lncRNA	AC099811.5	17	0.292508	4.32011	3.41786	0.000862431	0.0219345	-0.836955
ENSG00000225434	lncRNA	LINC01504	9	-0.466449	3.29294	-3.41711	0.000864604	0.0219508	-0.777644
ENSG00000127526	protein_coding	SLC35E1	19	0.173403	5.67504	3.41433	0.000872674	0.0220691	-0.915943
ENSG00000103154	protein_coding	NECAB2	16	1.02118	2.09191	3.41402	0.000873585	0.0220691	-0.74547
ENSG00000255221	protein_coding	CARD17	11	-0.864791	2.40444	-3.41384	0.000874099	0.0220691	-0.761679
ENSG00000179021	protein_coding	C3orf38	3	-0.262068	4.6071	-3.41339	0.000875429	0.0220691	-0.881895
ENSG00000215458	lncRNA	AATBC	21	-0.462294	6.43372	-3.41193	0.000879692	0.0220729	-0.906982
ENSG00000197272	protein_coding	IL27	16	-0.927476	0.386334	-3.41191	0.000879774	0.0220729	-0.837058
ENSG00000113916	protein_coding	BCL6	3	0.549441	8.76782	3.41176	0.000880205	0.0220729	-0.810105
ENSG00000232528	transcribed_unitary_pseudogene	AL109809.1	20	0.600941	3.36578	3.40903	0.000888253	0.0222358	-0.771312
ENSG00000002549	protein_coding	LAP3	4	-0.776181	5.93688	-3.40439	0.000902138	0.022544	-0.929958
ENSG00000124357	protein_coding	NAGK	2	-0.41709	8.18298	-3.40383	0.000903831	0.022547	-0.846124
ENSG00000136040	protein_coding	PLXNC1	12	0.413914	9.42544	3.40319	0.00090575	0.0225555	-0.806503
ENSG00000205837	lncRNA	LINC00487	2	-1.40801	-1.20476	-3.40122	0.000911732	0.022643	-1.19796
ENSG00000090238	protein_coding	YPEL3	16	0.431085	8.38524	3.40078	0.000913045	0.022643	-0.856893
ENSG00000181350	protein_coding	LRRC75A	17	0.487369	3.75095	3.40047	0.000914006	0.022643	-0.83565
ENSG00000164253	protein_coding	WDR41	5	-0.257968	4.44734	-3.39975	0.000916192	0.022658	-0.908123
ENSG00000103479	protein_coding	RBL2	16	0.19788	8.4675	3.39679	0.00092528	0.0228432	-0.86794
ENSG00000114626	protein_coding	ABTB1	3	0.430916	9.50212	3.39551	0.000929226	0.0228728	-0.83069
ENSG00000118217	protein_coding	ATF6	1	0.282568	6.761	3.39537	0.000929673	0.0228728	-0.953309
ENSG00000142186	protein_coding	SCYL1	11	0.228494	6.46241	3.39446	0.000932489	0.0229028	-0.973269
ENSG00000134548	protein_coding	SPX	12	0.830786	0.81646	3.39225	0.000939372	0.0230323	-0.894317
ENSG00000134955	protein_coding	SLC37A2	11	-0.388604	5.52911	-3.38875	0.000950365	0.0232212	-0.993878
ENSG00000158882	protein_coding	TOMM40L	1	-0.237751	3.84178	-3.3883	0.000951785	0.0232212	-0.894331
ENSG00000100911	protein_coding	PSME2	14	-0.470192	5.02792	-3.38801	0.000952709	0.0232212	-0.988652
ENSG00000158828	protein_coding	PINK1	1	0.511449	7.3129	3.38774	0.000953563	0.0232212	-0.953845
ENSG00000148339	protein_coding	SLC25A25	9	-0.234744	4.98093	-3.38478	0.000962979	0.0234107	-0.983487
ENSG00000128266	protein_coding	GNAZ	22	0.675837	4.92669	3.38404	0.000965371	0.0234291	-0.980502
ENSG00000154146	protein_coding	NRGN	11	0.644191	8.24766	3.38282	0.000969283	0.0234842	-0.912573
ENSG00000152464	protein_coding	RPP38	10	-0.196619	3.45735	-3.38047	0.000976889	0.0236285	-0.878138
ENSG00000274180	protein_coding	NATD1	17	0.460292	7.04916	3.3796	0.000979686	0.0236562	-0.993612
ENSG00000111707	protein_coding	SUDS3	12	0.180472	6.08775	3.379	0.000981668	0.0236642	-1.0249
ENSG00000141034	protein_coding	GID4	17	0.375155	4.67242	3.37725	0.000987372	0.0237616	-0.987319
ENSG00000180423	protein_coding	HARBI1	11	-0.264845	2.06451	-3.37662	0.000989445	0.0237716	-0.822682
ENSG00000225697	protein_coding	SLC26A6	3	-0.238123	4.39425	-3.37557	0.000992876	0.0238141	-0.972056
ENSG00000198673	protein_coding	TAFA2	12	-0.424212	4.77653	-3.37482	0.000995369	0.0238339	-1.00166
ENSG00000266412	protein_coding	NCOA4	10	0.502296	9.89829	3.37408	0.000997812	0.0238525	-0.87411
ENSG00000226380	lncRNA	AC016831.1	7	0.334159	4.78262	3.37326	0.00100052	0.0238531	-0.998508
ENSG00000113924	protein_coding	HGD	3	0.525034	1.30347	3.37307	0.00100117	0.0238531	-0.87349
ENSG00000185219	protein_coding	ZNF445	3	0.202865	7.17263	3.37069	0.00100908	0.0240017	-1.01428
ENSG00000076662	protein_coding	ICAM3	19	0.433528	9.03362	3.36914	0.00101427	0.0240735	-0.93002
ENSG00000197044	protein_coding	ZNF441	19	-0.375727	3.26707	-3.36879	0.00101546	0.0240735	-0.905205
ENSG00000126003	protein_coding	PLAGL2	20	-0.336282	6.21653	-3.36819	0.00101746	0.0240811	-1.05096
ENSG00000227811	lncRNA	INKA2-AS1	1	0.557211	1.39297	3.36709	0.00102117	0.0241023	-0.89063
ENSG00000108576	protein_coding	SLC6A4	17	0.639459	1.22802	3.36674	0.00102238	0.0241023	-0.885187
ENSG00000138018	protein_coding	SELENOI	2	-0.210168	4.74336	-3.36609	0.00102457	0.0241023	-1.02758
ENSG00000167460	protein_coding	TPM4	19	0.227044	7.54066	3.36555	0.00102641	0.0241023	-1.00614
ENSG00000158109	protein_coding	TPRG1L	1	0.272575	6.08684	3.36544	0.00102677	0.0241023	-1.06639
ENSG00000241860	lncRNA	AL627309.5	1	0.58339	3.75583	3.36394	0.00103188	0.0241825	-0.956087
ENSG00000140022	protein_coding	STON2	14	0.541611	4.93731	3.36287	0.00103553	0.0242285	-1.05204
ENSG00000125454	protein_coding	SLC25A19	17	-0.218379	3.52016	-3.3622	0.00103784	0.0242429	-0.942698
ENSG00000118816	protein_coding	CCNI	4	0.366103	8.87603	3.36053	0.00104359	0.0243374	-0.954993
ENSG00000114656	protein_coding	KIAA1257	3	0.513705	4.3101	3.35922	0.00104812	0.0244032	-0.994486
ENSG00000233431	lncRNA	LINC02596	1	0.878615	1.28943	3.35721	0.00105509	0.0244917	-0.967877
ENSG00000119705	protein_coding	SLIRP	14	-0.28941	2.18717	-3.35632	0.0010582	0.0244917	-0.881619
ENSG00000135250	protein_coding	SRPK2	7	0.260876	6.96534	3.3562	0.00105863	0.0244917	-1.06764
ENSG00000011105	protein_coding	TSPAN9	12	0.726332	3.38754	3.35616	0.00105876	0.0244917	-0.952973
ENSG00000171729	protein_coding	TMEM51	1	-0.821954	0.725404	-3.35491	0.00106313	0.0245531	-0.940377
ENSG00000140750	protein_coding	ARHGAP17	16	-0.268869	5.30727	-3.35437	0.00106502	0.0245573	-1.09183
ENSG00000145817	protein_coding	YIPF5	5	-0.231836	4.17476	-3.35374	0.00106726	0.0245693	-1.02068
ENSG00000130813	protein_coding	SHFL	19	-0.502794	6.23192	-3.35265	0.00107109	0.024618	-1.08698
ENSG00000279236	TEC	AC064801.2	18	-0.58407	3.49107	-3.35159	0.00107486	0.0246649	-1.00534
ENSG00000167088	protein_coding	SNRPD1	18	-0.32935	3.14073	-3.35109	0.00107663	0.024666	-0.941737
ENSG00000017797	protein_coding	RALBP1	18	0.340123	7.1602	3.35013	0.00108005	0.0247048	-1.0733
ENSG00000285106	lncRNA	AC016831.7	7	0.422793	4.18245	3.34795	0.00108785	0.0248422	-1.01932
ENSG00000013016	protein_coding	EHD3	2	0.460506	4.9941	3.34713	0.00109077	0.0248422	-1.09434
ENSG00000146592	protein_coding	CREB5	7	0.528424	7.67119	3.347	0.00109126	0.0248422	-1.05515
ENSG00000162909	protein_coding	CAPN2	1	-0.285437	8.03528	-3.34631	0.00109375	0.0248593	-1.02783
ENSG00000148484	protein_coding	RSU1	10	0.395444	6.26474	3.34481	0.00109914	0.0249424	-1.12093
ENSG00000122692	protein_coding	SMU1	9	-0.146838	5.89716	-3.34419	0.00110141	0.0249527	-1.13046
ENSG00000149131	protein_coding	SERPING1	11	-1.08279	4.59873	-3.34373	0.00110309	0.0249527	-1.11801
ENSG00000262265	lncRNA	AC002558.3	17	-0.272095	2.25106	-3.34146	0.00111137	0.0251004	-0.924461
ENSG00000138413	protein_coding	IDH1	2	-0.296524	4.79657	-3.33964	0.00111802	0.0252108	-1.11512
ENSG00000070961	protein_coding	ATP2B1	12	0.197788	7.36006	3.33886	0.00112091	0.0252364	-1.09437
ENSG00000225217	unprocessed_pseudogene	HSPA7	1	-0.638249	6.1527	-3.33818	0.00112343	0.0252533	-1.13652
ENSG00000024048	protein_coding	UBR2	6	0.282865	8.5139	3.33718	0.00112711	0.0252656	-1.0393
ENSG00000179921	protein_coding	GPBAR1	2	-0.500963	4.96627	-3.33708	0.0011275	0.0252656	-1.13623
ENSG00000069849	protein_coding	ATP1B3	3	-0.304728	4.37935	-3.33644	0.00112988	0.0252793	-1.09219
ENSG00000103035	protein_coding	PSMD7	16	-0.210604	4.64231	-3.33398	0.00113903	0.0254136	-1.11376
ENSG00000119812	protein_coding	FAM98A	2	-0.245753	3.46743	-3.33348	0.00114094	0.0254136	-1.02313
ENSG00000168785	protein_coding	TSPAN5	4	0.769932	6.81458	3.3334	0.00114121	0.0254136	-1.13421
ENSG00000132963	protein_coding	POMP	13	-0.372816	3.56337	-3.33126	0.00114929	0.0255201	-1.04432
ENSG00000188677	protein_coding	PARVB	22	0.351478	4.63439	3.33119	0.00114956	0.0255201	-1.12079
ENSG00000137055	protein_coding	PLAA	9	-0.16941	4.63266	-3.32772	0.00116271	0.0257419	-1.13302
ENSG00000035664	protein_coding	DAPK2	15	0.494036	6.53017	3.32761	0.00116314	0.0257419	-1.17414
ENSG00000108523	protein_coding	RNF167	17	0.17171	6.40587	3.32429	0.00117588	0.0259836	-1.18205
ENSG00000189266	protein_coding	PNRC2	1	-0.325827	6.09426	-3.32322	0.00118	0.0260098	-1.1882
ENSG00000145388	protein_coding	METTL14	4	-0.241532	4.42666	-3.32304	0.00118069	0.0260098	-1.13462
ENSG00000186591	protein_coding	UBE2H	7	0.36459	7.1292	3.32153	0.00118658	0.0260994	-1.15576
ENSG00000166783	protein_coding	MARF1	16	0.375886	7.65134	3.32103	0.0011885	0.0261015	-1.13138
ENSG00000081913	protein_coding	PHLPP1	18	0.313312	4.9675	3.31951	0.00119443	0.0261916	-1.16895
ENSG00000176542	protein_coding	USF3	3	0.242816	6.54503	3.31858	0.00119811	0.0262319	-1.19261
ENSG00000163050	protein_coding	COQ8A	1	0.249116	6.2258	3.31586	0.00120883	0.0264003	-1.2136
ENSG00000267009	lncRNA	AC007780.1	17	0.283209	3.38647	3.31564	0.0012097	0.0264003	-1.05197
ENSG00000008853	protein_coding	RHOBTB2	8	-0.230831	4.83242	-3.31513	0.0012117	0.0264003	-1.1789
ENSG00000119616	protein_coding	FCF1	14	-0.218567	4.47258	-3.31468	0.00121352	0.0264003	-1.16181
ENSG00000092051	protein_coding	JPH4	14	-0.657255	0.486535	-3.3143	0.00121502	0.0264003	-1.0751
ENSG00000175274	protein_coding	TP53I11	11	0.444551	6.28699	3.31043	0.00123051	0.0266964	-1.22722
ENSG00000205413	protein_coding	SAMD9	7	-0.754833	7.29484	-3.30928	0.00123516	0.0267567	-1.1496
ENSG00000121851	protein_coding	POLR3GL	1	-0.396617	1.34415	-3.30401	0.0012566	0.0271639	-1.04379
ENSG00000143149	protein_coding	ALDH9A1	1	0.187799	5.2867	3.30343	0.00125897	0.0271639	-1.23537
ENSG00000143033	protein_coding	MTF2	1	-0.198392	5.1639	-3.30327	0.00125964	0.0271639	-1.23767
ENSG00000108587	protein_coding	GOSR1	17	-0.105938	5.84491	-3.30108	0.00126868	0.0272875	-1.25847
ENSG00000071054	protein_coding	MAP4K4	2	0.261774	8.2211	3.30088	0.0012695	0.0272875	-1.16277
ENSG00000109466	protein_coding	KLHL2	4	0.333912	5.84858	3.3005	0.00127109	0.0272875	-1.25955
ENSG00000133805	protein_coding	AMPD3	11	0.21807	6.62298	3.29928	0.00127617	0.0273554	-1.25028
ENSG00000139679	protein_coding	LPAR6	13	-0.49833	4.23014	-3.29874	0.0012784	0.0273624	-1.2082
ENSG00000124145	protein_coding	SDC4	20	0.552616	1.83875	3.29768	0.00128283	0.0274125	-1.04205
ENSG00000043143	protein_coding	JADE2	5	-0.207646	8.19461	-3.29723	0.0012847	0.0274125	-1.16964
ENSG00000173210	protein_coding	ABLIM3	5	0.69009	3.77456	3.29681	0.00128649	0.0274125	-1.16168
ENSG00000112312	protein_coding	GMNN	6	-0.379425	1.70967	-3.29497	0.00129423	0.0275255	-1.04982
ENSG00000164978	protein_coding	NUDT2	9	-0.267327	2.91836	-3.29464	0.00129563	0.0275255	-1.09031
ENSG00000104960	protein_coding	PTOV1	19	0.252947	6.15421	3.29308	0.00130222	0.0276245	-1.282
ENSG00000111331	protein_coding	OAS3	12	-1.28132	8.70358	-3.29241	0.00130507	0.027644	-1.10717
ENSG00000141971	protein_coding	MVB12A	19	-0.258922	4.55514	-3.29122	0.00131014	0.027685	-1.23515
ENSG00000075413	protein_coding	MARK3	14	0.248538	7.76143	3.29105	0.00131088	0.027685	-1.21317
ENSG00000205038	protein_coding	PKHD1L1	8	0.65074	3.18998	3.2893	0.00131837	0.0277444	-1.13551
ENSG00000205302	protein_coding	SNX2	5	-0.263201	5.99836	-3.28922	0.00131871	0.0277444	-1.29095
ENSG00000118263	protein_coding	KLF7	2	0.269618	6.77993	3.28903	0.0013195	0.0277444	-1.27565
ENSG00000132952	protein_coding	USPL1	13	-0.234151	4.91177	-3.28782	0.00132474	0.0278136	-1.27278
ENSG00000112299	protein_coding	VNN1	6	0.720221	3.53687	3.2872	0.00132738	0.0278283	-1.14923
ENSG00000152520	protein_coding	PAN3	13	0.162435	7.55655	3.28597	0.00133271	0.0278891	-1.24292
ENSG00000172530	protein_coding	BANP	16	0.233454	7.00337	3.28523	0.00133592	0.0278891	-1.27751
ENSG00000286288	lncRNA	AL109809.5	20	0.519279	4.04916	3.28519	0.00133612	0.0278891	-1.18608
ENSG00000139112	protein_coding	GABARAPL1	12	0.33552	5.60158	3.2831	0.00134522	0.0280381	-1.30643
ENSG00000110756	protein_coding	HPS5	11	-0.238164	4.09739	-3.28211	0.00134958	0.0280882	-1.23229
ENSG00000165646	protein_coding	SLC18A2	10	0.519827	1.46159	3.28133	0.001353	0.0281005	-1.10961
ENSG00000141401	protein_coding	IMPA2	18	0.426236	5.80196	3.28108	0.0013541	0.0281005	-1.3113
ENSG00000099942	protein_coding	CRKL	22	0.183849	7.41278	3.27857	0.00136518	0.0281841	-1.27095
ENSG00000185745	protein_coding	IFIT1	10	-1.50614	6.72063	-3.2783	0.0013664	0.0281841	-1.22167
ENSG00000204160	protein_coding	ZDHHC18	1	0.419193	8.63196	3.27803	0.00136757	0.0281841	-1.20963
ENSG00000161911	protein_coding	TREML1	6	0.720746	4.60742	3.27794	0.00136797	0.0281841	-1.28026
ENSG00000164902	protein_coding	PHAX	5	-0.228796	3.98085	-3.27735	0.00137061	0.0281841	-1.22555
ENSG00000115590	protein_coding	IL1R2	2	0.594912	5.73401	3.27732	0.00137072	0.0281841	-1.3232
ENSG00000132792	protein_coding	CTNNBL1	20	-0.167616	4.9808	-3.27706	0.0013719	0.0281841	-1.30405
ENSG00000144029	protein_coding	MRPS5	2	-0.162427	4.78744	-3.27591	0.00137703	0.0282488	-1.29379
ENSG00000153066	protein_coding	TXNDC11	16	-0.227172	5.6611	-3.27446	0.00138352	0.0283413	-1.33379
ENSG00000026950	protein_coding	BTN3A1	6	-0.29035	8.26766	-3.27337	0.00138844	0.028388	-1.22896
ENSG00000158042	protein_coding	MRPL17	11	-0.25898	3.5417	-3.27307	0.00138976	0.028388	-1.2073
ENSG00000100614	protein_coding	PPM1A	14	0.449165	7.95892	3.27235	0.00139305	0.0283907	-1.25404
ENSG00000105656	protein_coding	ELL	19	0.31846	7.4631	3.27173	0.00139583	0.0283907	-1.29195
ENSG00000185052	protein_coding	SLC24A3	20	0.631478	2.57111	3.27146	0.00139707	0.0283907	-1.12737
ENSG00000142230	protein_coding	SAE1	19	-0.1768	5.12025	-3.27129	0.00139783	0.0283907	-1.32461
ENSG00000143324	protein_coding	XPR1	1	0.149502	5.34195	3.26889	0.00140875	0.0285722	-1.34201
ENSG00000258819	lncRNA	LINC02289	14	0.937666	3.98539	3.26752	0.00141503	0.0286365	-1.20832
ENSG00000122779	protein_coding	TRIM24	7	0.195622	5.60507	3.26732	0.00141592	0.0286365	-1.35314
ENSG00000178202	protein_coding	POGLUT3	11	-0.31147	3.23907	-3.26605	0.00142179	0.0287145	-1.19627
ENSG00000123933	protein_coding	MXD4	4	0.244064	7.4093	3.26382	0.00143209	0.0288818	-1.31684
ENSG00000137672	protein_coding	TRPC6	11	0.745751	0.531151	3.26275	0.00143706	0.0289028	-1.30038
ENSG00000280388	TEC	AC006330.1	7	-0.197292	4.14207	-3.26273	0.00143717	0.0289028	-1.28206
ENSG00000133063	protein_coding	CHIT1	1	0.529259	2.82876	3.26181	0.00144143	0.0289164	-1.17594
ENSG00000126709	protein_coding	IFI6	1	-1.28395	7.21575	-3.26172	0.00144188	0.0289164	-1.2623
ENSG00000177156	protein_coding	TALDO1	11	0.394426	8.44592	3.26101	0.00144517	0.0289419	-1.26893
ENSG00000164109	protein_coding	MAD2L1	4	-0.476031	1.00549	-3.25955	0.001452	0.029038	-1.22568
ENSG00000136874	protein_coding	STX17	9	-0.231234	5.73524	-3.25564	0.00147049	0.0293668	-1.39147
ENSG00000095303	protein_coding	PTGS1	9	0.515391	6.53744	3.25407	0.001478	0.0294549	-1.37673
ENSG00000082781	protein_coding	ITGB5	3	0.672612	4.68107	3.25385	0.00147902	0.0294549	-1.35818
ENSG00000276043	protein_coding	UHRF1	19	-0.569261	2.49548	-3.2532	0.00148216	0.0294764	-1.18056
ENSG00000100263	protein_coding	RHBDD3	22	-0.255482	3.67426	-3.25191	0.00148835	0.0295585	-1.26892
ENSG00000058056	protein_coding	USP13	3	0.26561	3.49314	3.24579	0.00151803	0.0301062	-1.2641
ENSG00000270137	lncRNA	AF230666.2	8	0.395272	1.4295	3.24386	0.00152749	0.0302519	-1.21459
ENSG00000211962	IG_V_gene	IGHV1-46	14	-1.25784	0.0952185	-3.24302	0.00153167	0.0302928	-1.6878
ENSG00000157954	protein_coding	WIPI2	7	0.217774	7.12095	3.24071	0.00154312	0.0304771	-1.39805
ENSG00000101335	protein_coding	MYL9	20	0.922911	4.9994	3.24009	0.00154616	0.0304952	-1.41372
ENSG00000124641	protein_coding	MED20	6	-0.200786	3.82202	-3.23887	0.00155226	0.0305488	-1.32643
ENSG00000065911	protein_coding	MTHFD2	2	-0.341975	4.80025	-3.23793	0.00155698	0.0305488	-1.41965
ENSG00000122008	protein_coding	POLK	5	-0.254071	5.02115	-3.23784	0.00155745	0.0305488	-1.42257
ENSG00000198948	protein_coding	MFAP3L	4	0.566667	5.05645	3.23756	0.00155886	0.0305488	-1.42203
ENSG00000103381	protein_coding	CPPED1	16	0.400019	8.22861	3.23742	0.00155955	0.0305488	-1.35268
ENSG00000152102	protein_coding	FAM168B	2	0.164191	6.39885	3.23682	0.00156254	0.0305657	-1.44107
ENSG00000143870	protein_coding	PDIA6	2	-0.23753	6.05287	-3.2334	0.00157986	0.0308622	-1.45371
ENSG00000101162	protein_coding	TUBB1	20	0.615176	8.36358	3.23189	0.00158754	0.0309666	-1.3457
ENSG00000182718	protein_coding	ANXA2	15	-0.376763	7.10482	-3.2315	0.00158953	0.0309666	-1.40921
ENSG00000131979	protein_coding	GCH1	14	-0.509057	5.83044	-3.22985	0.001598	0.0310894	-1.46134
ENSG00000204713	protein_coding	TRIM27	6	0.199683	4.99843	3.2284	0.00160545	0.0311845	-1.43949
ENSG00000112343	protein_coding	TRIM38	6	-0.336772	7.79866	-3.22768	0.0016092	0.0311845	-1.37856
ENSG00000244627	transcribed_unprocessed_pseudogene	TPTEP2	22	0.237938	5.01111	3.22746	0.00161034	0.0311845	-1.4417
ENSG00000185088	protein_coding	RPS27L	15	-0.282548	4.00721	-3.22721	0.0016116	0.0311845	-1.37482
ENSG00000284948	lncRNA	AC107959.4	8	0.511163	5.27116	3.22504	0.00162286	0.03136	-1.46203
ENSG00000162614	protein_coding	NEXN	1	-0.587828	1.60622	-3.22381	0.00162931	0.0314423	-1.24273
ENSG00000182481	protein_coding	KPNA2	17	-0.290733	3.40324	-3.22069	0.00164571	0.0317159	-1.34229
ENSG00000196914	protein_coding	ARHGEF12	11	0.585204	7.25908	3.21893	0.00165504	0.0318528	-1.44387
ENSG00000284052	lncRNA	AC006460.2	2	0.34358	1.41348	3.2181	0.00165943	0.0318888	-1.27283
ENSG00000140199	protein_coding	SLC12A6	15	0.294771	8.62695	3.21661	0.00166736	0.0318888	-1.3849
ENSG00000134152	protein_coding	KATNBL1	15	0.34486	5.65778	3.21622	0.00166946	0.0318888	-1.5019
ENSG00000162654	protein_coding	GBP4	1	-0.616799	6.71866	-3.21581	0.00167167	0.0318888	-1.4614
ENSG00000148498	protein_coding	PARD3	10	0.548857	2.33482	3.21568	0.00167238	0.0318888	-1.28374
ENSG00000179598	protein_coding	PLD6	17	-0.407098	2.74956	-3.21526	0.00167459	0.0318888	-1.29309
ENSG00000223387	lncRNA	LINC02068	3	-1.76714	-0.546692	-3.21501	0.00167593	0.0318888	-1.41368
ENSG00000087206	protein_coding	UIMC1	5	0.225745	6.67541	3.21486	0.00167677	0.0318888	-1.49149
ENSG00000112137	protein_coding	PHACTR1	6	-0.495378	4.62811	-3.21482	0.00167695	0.0318888	-1.45347
ENSG00000160948	protein_coding	VPS28	8	0.317076	6.08344	3.21438	0.00167932	0.0318915	-1.51031
ENSG00000250317	protein_coding	SMIM20	4	-0.377839	1.87221	-3.21395	0.00168165	0.0318934	-1.26933
ENSG00000282508	lncRNA	LINC01002	19	0.561436	5.15699	3.2132	0.00168572	0.0318966	-1.49301
ENSG00000138185	protein_coding	ENTPD1	10	0.355582	7.40087	3.21309	0.00168627	0.0318966	-1.46476
ENSG00000154845	protein_coding	PPP4R1	18	0.375074	7.39466	3.21228	0.00169065	0.0319367	-1.46435
ENSG00000185168	lncRNA	LINC00482	17	-0.538414	1.49293	-3.21148	0.00169499	0.0319367	-1.2811
ENSG00000167528	protein_coding	ZNF641	12	0.307637	7.12008	3.21147	0.00169508	0.0319367	-1.47847
ENSG00000173868	protein_coding	PHOSPHO1	17	0.584241	8.95372	3.2107	0.00169925	0.0319669	-1.394
ENSG00000006007	protein_coding	GDE1	16	0.369518	6.11756	3.21035	0.00170115	0.0319669	-1.52091
ENSG00000135114	protein_coding	OASL	12	-1.04102	6.68663	-3.20874	0.00170996	0.0320885	-1.45571
ENSG00000087074	protein_coding	PPP1R15A	19	0.398746	6.51796	3.2075	0.00171676	0.0320885	-1.51862
ENSG00000110442	protein_coding	COMMD9	11	-0.229381	4.49048	-3.20723	0.00171822	0.0320885	-1.47262
ENSG00000182179	protein_coding	UBA7	3	-0.310781	7.43835	-3.20669	0.00172118	0.0320885	-1.46517
ENSG00000135766	protein_coding	EGLN1	1	0.479954	6.87008	3.20664	0.00172147	0.0320885	-1.51099
ENSG00000196850	protein_coding	PPTC7	12	0.221625	6.58255	3.20663	0.00172153	0.0320885	-1.52074
ENSG00000087157	protein_coding	PGS1	17	0.343485	7.98707	3.20631	0.00172331	0.0320885	-1.44661
ENSG00000152778	protein_coding	IFIT5	10	-0.770255	5.93321	-3.20434	0.00173417	0.0322489	-1.51542
ENSG00000154518	protein_coding	ATP5MC3	2	-0.25946	4.55273	-3.2036	0.00173828	0.0322552	-1.49156
ENSG00000130175	protein_coding	PRKCSH	19	0.173017	7.5159	3.20347	0.00173902	0.0322552	-1.4847
ENSG00000176890	protein_coding	TYMS	18	-0.711057	1.88055	-3.20092	0.00175321	0.0324764	-1.30368
ENSG00000116678	protein_coding	LEPR	1	0.589558	3.19154	3.19724	0.00177395	0.0327897	-1.39478
ENSG00000184319	transcribed_unprocessed_pseudogene	RPL23AP82	22	-0.372493	2.16265	-3.19711	0.00177471	0.0327897	-1.31763
ENSG00000120885	protein_coding	CLU	8	0.636185	6.43971	3.19578	0.00178227	0.0328596	-1.54781
ENSG00000146232	protein_coding	NFKBIE	6	-0.319418	5.18469	-3.19563	0.00178308	0.0328596	-1.55476
ENSG00000203999	lncRNA	LINC01270	20	0.717261	4.24538	3.19449	0.00178958	0.0329048	-1.4715
ENSG00000204860	lncRNA	FAM201A	9	0.647173	0.685619	3.1944	0.00179013	0.0329048	-1.47378
ENSG00000139726	protein_coding	DENR	12	-0.189399	4.41159	-3.1936	0.0017947	0.0329466	-1.50575
ENSG00000196782	protein_coding	MAML3	4	0.340501	5.92165	3.19297	0.00179829	0.0329703	-1.57291
ENSG00000239305	protein_coding	RNF103	2	0.23778	5.28131	3.19237	0.00180174	0.0329911	-1.55506
ENSG00000152291	protein_coding	TGOLN2	2	0.163436	8.79699	3.19178	0.00180511	0.0330106	-1.44504
ENSG00000124942	protein_coding	AHNAK	11	0.311763	11.4117	3.19094	0.00180996	0.0330572	-1.34839
ENSG00000198876	protein_coding	DCAF12	9	0.840637	10.2201	3.18993	0.00181583	0.0331221	-1.38487
ENSG00000154127	protein_coding	UBASH3B	11	-0.199663	6.17686	-3.18923	0.00181984	0.0331531	-1.58124
ENSG00000178741	protein_coding	COX5A	15	-0.220479	4.11976	-3.18689	0.0018335	0.0333594	-1.50146
ENSG00000082701	protein_coding	GSK3B	3	0.191029	6.95676	3.1861	0.00183811	0.0333792	-1.56215
ENSG00000154736	protein_coding	ADAMTS5	21	1.29733	0.562924	3.1859	0.00183925	0.0333792	-1.63441
ENSG00000125870	protein_coding	SNRPB2	20	-0.362611	3.23402	-3.18458	0.001847	0.0334	-1.43613
ENSG00000156171	protein_coding	DRAM2	1	-0.217908	4.96943	-3.18454	0.00184725	0.0334	-1.57531
ENSG00000119280	protein_coding	C1orf198	1	0.524433	4.0432	3.18451	0.00184739	0.0334	-1.50301
ENSG00000168906	protein_coding	MAT2A	2	-0.143059	6.52705	-3.184	0.00185045	0.033413	-1.58409
ENSG00000128284	protein_coding	APOL3	22	-0.271914	7.19573	-3.18227	0.00186063	0.0335547	-1.55076
ENSG00000111728	protein_coding	ST8SIA1	12	0.421336	3.43927	3.18147	0.0018654	0.0335729	-1.44253
ENSG00000140968	protein_coding	IRF8	16	-0.246387	6.52293	-3.18081	0.00186927	0.0335729	-1.59254
ENSG00000157764	protein_coding	BRAF	7	0.173039	6.81687	3.18055	0.00187082	0.0335729	-1.58506
ENSG00000118690	protein_coding	ARMC2	6	0.287705	3.25854	3.17971	0.00187582	0.0335729	-1.42883
ENSG00000078804	protein_coding	TP53INP2	20	0.567547	3.89906	3.17971	0.00187584	0.0335729	-1.46638
ENSG00000185909	protein_coding	KLHDC8B	3	-0.525007	4.62428	-3.17952	0.00187699	0.0335729	-1.56163
ENSG00000147548	protein_coding	NSD3	8	0.153337	7.84538	3.17934	0.00187806	0.0335729	-1.5337
ENSG00000055332	protein_coding	EIF2AK2	2	-0.753906	7.48237	-3.17859	0.00188254	0.033611	-1.51155
ENSG00000127527	protein_coding	EPS15L1	19	0.234048	7.40718	3.17784	0.00188705	0.0336303	-1.56638
ENSG00000163625	protein_coding	WDFY3	4	0.457898	8.32091	3.17763	0.00188831	0.0336303	-1.50681
ENSG00000170448	protein_coding	NFXL1	4	0.600614	4.76672	3.17657	0.00189466	0.0336849	-1.56792
ENSG00000106348	protein_coding	IMPDH1	7	0.325161	7.92735	3.17604	0.00189784	0.0336849	-1.5417
ENSG00000171860	protein_coding	C3AR1	12	-0.66231	4.5725	-3.17594	0.00189844	0.0336849	-1.58863
ENSG00000114770	protein_coding	ABCC5	3	0.313805	6.12605	3.17505	0.00190383	0.0337387	-1.62447
ENSG00000058668	protein_coding	ATP2B4	1	0.247062	7.90665	3.17336	0.00191408	0.0338784	-1.54178
ENSG00000148426	protein_coding	PROSER2	10	0.527366	2.4528	3.17228	0.00192068	0.0339533	-1.40358
ENSG00000145901	protein_coding	TNIP1	5	0.279651	8.72009	3.17085	0.00192937	0.034065	-1.50624
ENSG00000113140	protein_coding	SPARC	5	0.685379	6.81128	3.16998	0.00193475	0.0341179	-1.60375
ENSG00000178860	protein_coding	MSC	8	0.687351	1.24023	3.16954	0.0019374	0.0341226	-1.41255
ENSG00000085117	protein_coding	CD82	11	0.291716	6.76633	3.16859	0.00194329	0.0341668	-1.62214
ENSG00000125148	protein_coding	MT2A	16	-0.952308	4.7898	-3.16813	0.00194609	0.0341668	-1.63266
ENSG00000171466	protein_coding	ZNF562	19	-0.158368	5.26649	-3.16797	0.00194707	0.0341668	-1.63189
ENSG00000087258	protein_coding	GNAO1	16	0.481263	3.00159	3.16755	0.0019497	0.0341711	-1.45363
ENSG00000267040	lncRNA	AC027097.1	18	-0.269667	2.85882	-3.16709	0.00195255	0.0341791	-1.44546
ENSG00000134697	protein_coding	GNL2	1	-0.284498	4.27935	-3.16626	0.00195769	0.0342273	-1.57935
ENSG00000143554	protein_coding	SLC27A3	1	-0.456072	4.86202	-3.16515	0.00196461	0.0343064	-1.63262
ENSG00000109118	protein_coding	PHF12	17	0.223317	7.72551	3.16439	0.00196929	0.0343462	-1.584
ENSG00000213563	protein_coding	C8orf82	8	-0.247152	4.07035	-3.16263	0.00198032	0.0344117	-1.56035
ENSG00000184500	protein_coding	PROS1	3	0.887779	1.75713	3.16235	0.00198211	0.0344117	-1.40597
ENSG00000138119	protein_coding	MYOF	10	-0.549925	5.23255	-3.16224	0.0019828	0.0344117	-1.65675
ENSG00000114796	protein_coding	KLHL24	3	0.133182	6.70488	3.16211	0.00198356	0.0344117	-1.64296
ENSG00000136960	protein_coding	ENPP2	8	-0.53938	1.07033	-3.16188	0.00198506	0.0344117	-1.43552
ENSG00000159348	protein_coding	CYB5R1	1	0.216686	5.03393	3.16097	0.00199075	0.0344687	-1.63816
ENSG00000123191	protein_coding	ATP7B	13	0.4141	2.33964	3.1605	0.00199374	0.0344787	-1.42294
ENSG00000143297	protein_coding	FCRL5	1	-0.694901	4.57943	-3.15966	0.00199907	0.0345292	-1.58749
ENSG00000261546	lncRNA	AC135782.3	16	-0.44056	1.20041	-3.1589	0.00200383	0.0345698	-1.42985
ENSG00000188994	protein_coding	ZNF292	6	0.193771	7.45005	3.1561	0.00202166	0.0348353	-1.62156
ENSG00000182621	protein_coding	PLCB1	20	0.284651	5.16164	3.15548	0.00202565	0.0348622	-1.66002
ENSG00000261888	lncRNA	AC144831.1	17	0.451116	1.73715	3.1546	0.0020313	0.0349173	-1.42919
ENSG00000121281	protein_coding	ADCY7	16	-0.239077	9.1759	-3.15108	0.00205403	0.035194	-1.53235
ENSG00000254362	lncRNA	AC011726.3	8	-0.370197	1.98259	-3.15067	0.0020567	0.035194	-1.43875
ENSG00000232587	processed_pseudogene	EEF1A1P3	13	0.225203	4.05392	3.15051	0.00205775	0.035194	-1.58687
ENSG00000213593	protein_coding	TMX2	11	-0.221818	3.95911	-3.15047	0.00205795	0.035194	-1.59146
ENSG00000157601	protein_coding	MX1	21	-1.13485	8.67438	-3.15021	0.00205968	0.035194	-1.51261
ENSG00000212916	protein_coding	MAP10	1	-0.368258	1.96767	-3.14977	0.00206257	0.0351996	-1.44014
ENSG00000170581	protein_coding	STAT2	12	-0.595532	8.31426	-3.1494	0.00206493	0.0351996	-1.55909
ENSG00000262979	lncRNA	AC124319.1	17	-0.675234	0.161533	-3.14696	0.00208092	0.0354301	-1.53964
ENSG00000287926	lncRNA	AC113208.5	15	0.627921	4.63887	3.14638	0.00208473	0.0354528	-1.62758
ENSG00000213390	protein_coding	ARHGAP19	10	0.253549	4.84092	3.14452	0.00209703	0.0356197	-1.67007
ENSG00000163235	protein_coding	TGFA	2	0.518566	5.12177	3.14195	0.00211405	0.0358661	-1.69316
ENSG00000117586	protein_coding	TNFSF4	1	0.488805	3.00166	3.14153	0.00211688	0.0358716	-1.52801
ENSG00000170871	protein_coding	KIAA0232	4	0.270582	6.86239	3.14052	0.00212365	0.0359439	-1.69687
ENSG00000142687	protein_coding	KIAA0319L	1	-0.391806	7.36108	-3.13869	0.00213592	0.0361089	-1.66375
ENSG00000130475	protein_coding	FCHO1	19	0.252252	6.81848	3.13678	0.00214879	0.0362482	-1.71332
ENSG00000129696	protein_coding	TTI2	8	-0.148626	3.81345	-3.13672	0.00214922	0.0362482	-1.60637
ENSG00000072110	protein_coding	ACTN1	14	0.331844	9.10466	3.13528	0.00215897	0.0363698	-1.58884
ENSG00000177409	protein_coding	SAMD9L	7	-0.761723	7.56324	-3.13431	0.00216558	0.0363861	-1.62903
ENSG00000023171	protein_coding	GRAMD1B	11	-0.506123	5.58673	-3.13402	0.00216758	0.0363861	-1.73894
ENSG00000187554	protein_coding	TLR5	1	0.423354	5.30883	3.13389	0.00216845	0.0363861	-1.73419
ENSG00000213699	protein_coding	SLC35F6	2	-0.178327	5.47675	-3.13364	0.0021701	0.0363861	-1.73731
ENSG00000100097	protein_coding	LGALS1	22	-0.425517	6.15095	-3.13275	0.00217624	0.0364463	-1.73561
ENSG00000090861	protein_coding	AARS	16	-0.216993	5.28117	-3.12946	0.00219888	0.0367639	-1.74149
ENSG00000117632	protein_coding	STMN1	1	-0.422622	2.97878	-3.12925	0.00220034	0.0367639	-1.55307
ENSG00000279430	TEC	AL590560.4	1	0.684431	1.31577	3.12746	0.00221274	0.0368305	-1.53399
ENSG00000139163	protein_coding	ETNK1	12	-0.167995	6.75823	-3.1273	0.00221381	0.0368305	-1.734
ENSG00000269970	lncRNA	AL162424.1	9	0.454736	2.50455	3.12696	0.00221621	0.0368305	-1.53469
ENSG00000259959	lncRNA	AC107068.1	4	0.641571	2.45644	3.12692	0.00221646	0.0368305	-1.51221
ENSG00000184076	protein_coding	UQCR10	22	-0.337839	2.93856	-3.12682	0.00221719	0.0368305	-1.56525
ENSG00000086232	protein_coding	EIF2AK1	7	0.578806	7.59739	3.12601	0.00222281	0.0368811	-1.69005
ENSG00000137288	protein_coding	UQCC2	6	-0.213547	3.98858	-3.12376	0.00223859	0.0371	-1.65441
ENSG00000132661	protein_coding	NXT1	20	-0.290484	2.47891	-3.12314	0.00224298	0.0371194	-1.53263
ENSG00000140332	protein_coding	TLE3	15	0.41482	9.02561	3.12286	0.00224495	0.0371194	-1.62833
ENSG00000095585	protein_coding	BLNK	10	-0.360423	3.8103	-3.12084	0.00225923	0.0373125	-1.64201
ENSG00000124256	protein_coding	ZBP1	20	-0.732177	7.29593	-3.11885	0.00227337	0.0375027	-1.69275
ENSG00000162377	protein_coding	COA7	1	-0.31623	2.19938	-3.11773	0.00228138	0.0375916	-1.53672
ENSG00000177842	protein_coding	ZNF620	3	-0.301044	1.89027	-3.1153	0.00229879	0.0378349	-1.53053
ENSG00000180530	protein_coding	NRIP1	21	-0.325475	5.28024	-3.11343	0.00231233	0.038014	-1.79244
ENSG00000106560	protein_coding	GIMAP2	7	-0.309194	6.28523	-3.11289	0.00231622	0.0380344	-1.78631
ENSG00000185721	protein_coding	DRG1	22	-0.202887	4.18668	-3.11185	0.00232376	0.0380611	-1.71879
ENSG00000084764	protein_coding	MAPRE3	2	0.381381	2.48546	3.11172	0.00232469	0.0380611	-1.5508
ENSG00000154122	protein_coding	ANKH	5	0.372892	6.7848	3.11157	0.00232583	0.0380611	-1.78086
ENSG00000137992	protein_coding	DBT	1	-0.177919	4.44983	-3.11083	0.00233121	0.0380739	-1.74277
ENSG00000106327	protein_coding	TFR2	7	0.541941	2.93126	3.11073	0.00233193	0.0380739	-1.60301
ENSG00000085733	protein_coding	CTTN	11	0.621239	4.64494	3.10939	0.00234174	0.0381708	-1.76659
ENSG00000171714	protein_coding	ANO5	11	-0.524673	1.21075	-3.10888	0.00234549	0.0381708	-1.54743
ENSG00000264456	lncRNA	AC138207.4	17	-0.340767	2.65654	-3.10883	0.00234586	0.0381708	-1.59587
ENSG00000158457	protein_coding	TSPAN33	7	0.433536	5.14603	3.10797	0.00235213	0.0382295	-1.79521
ENSG00000157657	protein_coding	ZNF618	9	-0.354146	3.37972	-3.10695	0.0023597	0.0383089	-1.65593
ENSG00000167994	protein_coding	RAB3IL1	11	0.874185	3.28264	3.10581	0.00236811	0.038402	-1.64546
ENSG00000157191	protein_coding	NECAP2	1	-0.152255	7.15824	-3.10274	0.00239096	0.0387261	-1.78407
ENSG00000177463	protein_coding	NR2C2	3	0.153458	7.24019	3.1024	0.0023935	0.0387261	-1.78399
ENSG00000134321	protein_coding	RSAD2	2	-1.52655	7.11011	-3.1011	0.00240325	0.0388353	-1.69839
ENSG00000133606	protein_coding	MKRN1	7	0.680825	9.50524	3.10077	0.00240568	0.0388353	-1.65731
ENSG00000198848	protein_coding	CES1	16	-0.770609	3.62493	-3.10038	0.00240861	0.0388388	-1.73031
ENSG00000205659	protein_coding	LIN52	14	-0.19922	3.09187	-3.09947	0.00241551	0.0389063	-1.64869
ENSG00000156587	protein_coding	UBE2L6	11	-0.664638	7.3076	-3.09854	0.00242255	0.0389714	-1.75396
ENSG00000105968	protein_coding	H2AFV	7	0.135697	6.10481	3.09821	0.002425	0.0389714	-1.8419
ENSG00000232022	transcribed_unprocessed_pseudogene	FAAHP1	1	0.529235	2.6886	3.09755	0.00243004	0.0390086	-1.62525
ENSG00000182831	protein_coding	C16orf72	16	0.217903	7.94093	3.095	0.0024494	0.0392755	-1.76298
ENSG00000142166	protein_coding	IFNAR1	21	0.287225	7.23142	3.09409	0.00245638	0.0393121	-1.80687
ENSG00000198053	protein_coding	SIRPA	20	0.386145	8.34609	3.09399	0.00245718	0.0393121	-1.74603
ENSG00000215421	protein_coding	ZNF407	18	0.135544	6.42905	3.09157	0.0024758	0.0394409	-1.85224
ENSG00000069943	protein_coding	PIGB	15	0.33232	4.94726	3.09149	0.00247636	0.0394409	-1.8312
ENSG00000107175	protein_coding	CREB3	9	-0.207404	3.81002	-3.09147	0.00247654	0.0394409	-1.7396
ENSG00000109046	protein_coding	WSB1	17	-0.276572	7.63282	-3.09127	0.00247808	0.0394409	-1.77766
ENSG00000113494	protein_coding	PRLR	5	-0.595049	1.59499	-3.09115	0.002479	0.0394409	-1.59477
ENSG00000231721	lncRNA	LINC-PINT	7	0.18919	7.01979	3.09059	0.00248336	0.0394665	-1.8311
ENSG00000141337	protein_coding	ARSG	17	0.247389	6.05663	3.08978	0.00248964	0.0394789	-1.86573
ENSG00000012822	protein_coding	CALCOCO1	12	0.194293	7.28515	3.08954	0.00249146	0.0394789	-1.81909
ENSG00000238243	protein_coding	OR2W3	1	0.981337	5.12247	3.08942	0.00249241	0.0394789	-1.8414
ENSG00000129472	protein_coding	RAB2B	14	0.643473	6.32983	3.08751	0.00250727	0.0396704	-1.86289
ENSG00000239713	protein_coding	APOBEC3G	22	-0.3115	6.37352	-3.08643	0.00251575	0.0397604	-1.85855
ENSG00000135870	protein_coding	RC3H1	1	0.18314	7.89835	3.08566	0.00252173	0.0398111	-1.7911
ENSG00000180953	protein_coding	AC015871.1	15	0.447068	3.62661	3.08496	0.00252725	0.0398544	-1.71775
ENSG00000225101	transcribed_unprocessed_pseudogene	OR52K3P	11	-0.514991	4.96401	-3.08426	0.0025328	0.0398979	-1.86354
ENSG00000143256	protein_coding	PFDN2	1	-0.39681	2.13322	-3.08377	0.00253662	0.0399141	-1.62496
ENSG00000167863	protein_coding	ATP5PD	17	-0.273731	4.48483	-3.08309	0.00254203	0.0399415	-1.82575
ENSG00000188033	protein_coding	ZNF490	19	-0.203945	3.56237	-3.08285	0.00254394	0.0399415	-1.73412
ENSG00000100485	protein_coding	SOS2	14	0.293256	6.98192	3.08222	0.00254887	0.0399751	-1.85538
ENSG00000211648	IG_V_gene	IGLV1-47	22	-1.11969	1.20355	-3.08137	0.00255564	0.0400374	-1.68533
ENSG00000075426	protein_coding	FOSL2	2	0.333931	8.82703	3.08079	0.00256025	0.0400658	-1.75076
ENSG00000130939	protein_coding	UBE4B	1	0.203542	6.95392	3.07795	0.00258295	0.0403769	-1.87064
ENSG00000120318	protein_coding	ARAP3	5	0.441924	7.11775	3.07661	0.00259377	0.0404579	-1.87041
ENSG00000179051	protein_coding	RCC2	1	-0.232188	5.53037	-3.0766	0.00259378	0.0404579	-1.89923
ENSG00000096080	protein_coding	MRPS18A	6	-0.180328	4.12818	-3.07559	0.00260194	0.0405054	-1.81104
ENSG00000139372	protein_coding	TDG	12	-0.162486	4.58002	-3.07553	0.00260248	0.0405054	-1.8498
ENSG00000224418	lncRNA	STK24-AS1	13	-0.452508	1.25849	-3.07451	0.0026107	0.0405892	-1.63715
ENSG00000143801	protein_coding	PSEN2	1	-0.293807	3.09506	-3.07387	0.00261591	0.0406261	-1.72107
ENSG00000173193	protein_coding	PARP14	3	-0.628657	9.31678	-3.07291	0.00262367	0.0407024	-1.71788
ENSG00000131370	protein_coding	SH3BP5	3	0.162719	6.4651	3.07199	0.00263119	0.0407151	-1.90515
ENSG00000105223	protein_coding	PLD3	19	-0.229184	6.44464	-3.07176	0.00263307	0.0407151	-1.90438
ENSG00000171135	protein_coding	JAGN1	3	-0.169451	3.98258	-3.07156	0.00263469	0.0407151	-1.80439
ENSG00000166188	protein_coding	ZNF319	16	0.227847	6.17144	3.07142	0.00263586	0.0407151	-1.91408
ENSG00000285737	lncRNA	LINC02680	10	0.476435	2.35011	3.06987	0.00264859	0.0408265	-1.65859
ENSG00000115839	protein_coding	RAB3GAP1	2	-0.178968	5.76123	-3.06984	0.00264877	0.0408265	-1.92104
ENSG00000171861	protein_coding	MRM3	17	-0.197307	3.51395	-3.0693	0.00265326	0.0408508	-1.76397
ENSG00000102738	protein_coding	MRPS31	13	-0.229493	3.69768	-3.06896	0.00265606	0.0408508	-1.78486
ENSG00000116273	protein_coding	PHF13	1	0.197512	3.80202	3.06788	0.00266498	0.0409409	-1.78743
ENSG00000162722	protein_coding	TRIM58	1	0.843324	9.17843	3.06756	0.00266763	0.0409409	-1.76394
ENSG00000183508	protein_coding	TENT5C	1	0.785906	10.3255	3.06675	0.0026743	0.04099	-1.71574
ENSG00000132467	protein_coding	UTP3	4	-0.235501	3.46519	-3.0659	0.00268135	0.04099	-1.77844
ENSG00000213066	protein_coding	FGFR1OP	6	0.325658	4.37674	3.06587	0.00268158	0.04099	-1.84329
ENSG00000119326	protein_coding	CTNNAL1	9	0.650433	2.27485	3.06579	0.00268229	0.04099	-1.68553
ENSG00000196371	protein_coding	FUT4	11	-0.304031	4.54575	-3.06471	0.00269127	0.0410397	-1.88727
ENSG00000052795	protein_coding	FNIP2	4	-0.283514	4.83987	-3.06471	0.00269127	0.0410397	-1.90662
ENSG00000090266	protein_coding	NDUFB2	7	-0.263689	3.854	-3.06406	0.00269671	0.0410789	-1.82343
ENSG00000108387	protein_coding	SEPTIN4	17	-0.932875	2.16432	-3.06341	0.00270214	0.0411179	-1.72531
ENSG00000167536	protein_coding	DHRS13	17	0.406098	5.51141	3.06195	0.00271436	0.04126	-1.93744
ENSG00000094804	protein_coding	CDC6	17	-0.507215	1.01469	-3.06005	0.00273038	0.0414595	-1.69725
ENSG00000204420	protein_coding	MPIG6B	6	0.683858	4.64878	3.05921	0.00273748	0.0415233	-1.90551
ENSG00000160789	protein_coding	LMNA	1	0.462531	5.11238	3.05885	0.00274055	0.0415258	-1.93066
ENSG00000136930	protein_coding	PSMB7	9	-0.161957	4.87338	-3.05824	0.0027457	0.0415337	-1.92053
ENSG00000134313	protein_coding	KIDINS220	2	0.171818	7.42549	3.0581	0.00274687	0.0415337	-1.89242
ENSG00000013561	protein_coding	RNF14	5	0.389857	5.68927	3.05593	0.00276536	0.0417692	-1.95852
ENSG00000168874	protein_coding	ATOH8	2	1.11028	1.56254	3.05553	0.00276881	0.0417772	-1.68148
ENSG00000116679	protein_coding	IVNS1ABP	1	0.211698	7.57194	3.05469	0.00277596	0.041816	-1.89844
ENSG00000287255	lncRNA	AC007877.1	2	0.888221	0.975071	3.05347	0.0027865	0.041816	-1.76
ENSG00000167862	protein_coding	MRPL58	17	-0.297227	2.53239	-3.05322	0.00278863	0.041816	-1.73043
ENSG00000172270	protein_coding	BSG	19	0.667165	9.60891	3.05262	0.0027938	0.041816	-1.78784
ENSG00000113460	protein_coding	BRIX1	5	-0.346356	2.6465	-3.05256	0.00279433	0.041816	-1.74067
ENSG00000168275	protein_coding	COA6	1	-0.40029	2.17209	-3.05241	0.00279566	0.041816	-1.7204
ENSG00000271461	processed_pseudogene	AL109809.4	20	0.636282	1.51166	3.05222	0.00279723	0.041816	-1.70246
ENSG00000285669	lncRNA	AC026979.4	8	-0.333876	1.31078	-3.0522	0.00279744	0.041816	-1.69769
ENSG00000197555	protein_coding	SIPA1L1	14	0.326411	7.70947	3.05198	0.00279938	0.041816	-1.89492
ENSG00000173559	protein_coding	NABP1	2	0.340087	8.53771	3.05184	0.00280058	0.041816	-1.84108
ENSG00000105677	protein_coding	TMEM147	19	-0.225097	3.42976	-3.05111	0.00280687	0.0418662	-1.81403
ENSG00000183891	protein_coding	TTC32	2	0.199845	3.85677	3.05046	0.00281249	0.0419064	-1.85583
ENSG00000175115	protein_coding	PACS1	11	0.198403	8.38227	3.05001	0.00281639	0.0419209	-1.86796
ENSG00000176087	protein_coding	SLC35A4	5	-0.21615	5.82596	-3.04951	0.0028208	0.0419332	-1.97734
ENSG00000283378	protein_coding	CNTNAP3C	9	1.23432	3.04102	3.04922	0.00282326	0.0419332	-1.7215
ENSG00000123104	protein_coding	ITPR2	12	0.176706	7.29667	3.04891	0.002826	0.0419332	-1.92515
ENSG00000182580	protein_coding	EPHB3	3	0.799117	0.707775	3.04773	0.00283629	0.0420423	-1.81681
ENSG00000279811	TEC	AC093330.2	18	0.33334	3.82855	3.04703	0.0028424	0.0420893	-1.83882
ENSG00000034152	protein_coding	MAP2K3	17	0.536524	9.42528	3.04582	0.00285309	0.0422039	-1.81449
ENSG00000165475	protein_coding	CRYL1	13	0.204806	3.82375	3.04427	0.00286678	0.0423626	-1.86464
ENSG00000181016	protein_coding	LSMEM1	7	0.499788	2.79421	3.04314	0.00287673	0.0424238	-1.75997
ENSG00000198342	protein_coding	ZNF442	19	-0.391422	1.12062	-3.04313	0.00287684	0.0424238	-1.72567
ENSG00000076984	protein_coding	MAP2K7	19	0.248498	6.67263	3.04256	0.0028819	0.0424547	-1.98022
ENSG00000230257	protein_coding	NFE4	7	0.599062	2.80247	3.04189	0.00288785	0.0424986	-1.75836
ENSG00000080802	protein_coding	CNOT4	7	-0.155022	5.42131	-3.0403	0.00290205	0.042642	-1.99526
ENSG00000102805	protein_coding	CLN5	13	-0.24641	3.72917	-3.03987	0.00290589	0.042642	-1.86985
ENSG00000119318	protein_coding	RAD23B	9	0.162208	6.60475	3.03959	0.00290841	0.042642	-1.98674
ENSG00000153989	protein_coding	NUS1	6	-0.173204	5.2183	-3.03946	0.00290951	0.042642	-1.99005
ENSG00000252206	snRNA	RNU7-40P	12	-0.578727	0.629326	-3.03855	0.00291767	0.0427179	-1.74131
ENSG00000176407	protein_coding	KCMF1	2	0.15585	6.19948	3.03805	0.00292217	0.0427401	-2.00664
ENSG00000116663	protein_coding	FBXO6	1	-0.57704	4.59035	-3.03711	0.00293071	0.042812	-1.98556
ENSG00000146223	protein_coding	RPL7L1	6	-0.148944	6.06942	-3.03553	0.002945	0.042812	-2.01526
ENSG00000169991	protein_coding	IFFO2	1	0.257383	5.79675	3.03546	0.00294556	0.042812	-2.01534
ENSG00000214160	protein_coding	ALG3	3	-0.210951	3.82212	-3.03546	0.00294558	0.042812	-1.89026
ENSG00000105383	protein_coding	CD33	19	-0.2854	5.19331	-3.03511	0.00294874	0.042812	-2.00167
ENSG00000101347	protein_coding	SAMHD1	20	-0.253892	9.02725	-3.0351	0.00294888	0.042812	-1.8517
ENSG00000060138	protein_coding	YBX3	12	0.754995	10.0339	3.03504	0.0029494	0.042812	-1.81317
ENSG00000216490	protein_coding	IFI30	19	-0.368058	3.18526	-3.03486	0.002951	0.042812	-1.85222
ENSG00000234284	protein_coding	ZNF879	5	-0.35252	2.58851	-3.0342	0.00295704	0.04282	-1.77777
ENSG00000153029	protein_coding	MR1	1	-0.230482	5.97181	-3.03396	0.00295918	0.04282	-2.01817
ENSG00000160563	protein_coding	MED27	9	-0.206442	4.13987	-3.03382	0.00296053	0.04282	-1.93105
ENSG00000185963	protein_coding	BICD2	9	0.207934	7.42874	3.03343	0.00296405	0.0428277	-1.96625
ENSG00000182795	protein_coding	C1orf116	1	0.735688	1.18405	3.03278	0.00296998	0.0428702	-1.7492
ENSG00000123739	protein_coding	PLA2G12A	4	0.26664	3.93744	3.0324	0.00297343	0.0428766	-1.90847
ENSG00000121022	protein_coding	COPS5	8	-0.154348	4.7251	-3.03165	0.00298031	0.0429085	-1.98187
ENSG00000159063	protein_coding	ALG8	11	-0.200978	3.5267	-3.03124	0.00298404	0.0429085	-1.87111
ENSG00000184752	protein_coding	NDUFA12	12	-0.259473	3.93719	-3.03118	0.00298463	0.0429085	-1.91952
ENSG00000187446	protein_coding	CHP1	15	0.270014	6.2367	3.03005	0.00299499	0.0429686	-2.02757
ENSG00000185722	protein_coding	ANKFY1	17	-0.32971	7.42168	-3.02986	0.00299671	0.0429686	-1.95378
ENSG00000140563	protein_coding	MCTP2	15	0.335327	7.98631	3.0295	0.00300005	0.0429686	-1.93716
ENSG00000074964	protein_coding	ARHGEF10L	1	-0.336855	5.80406	-3.02942	0.00300081	0.0429686	-2.03166
ENSG00000110871	protein_coding	COQ5	12	-0.281096	2.86728	-3.02905	0.00300421	0.0429742	-1.82234
ENSG00000128805	protein_coding	ARHGAP22	10	-0.441322	2.40887	-3.02782	0.00301555	0.0430935	-1.78331
ENSG00000170175	protein_coding	CHRNB1	17	-0.41312	0.954916	-3.02634	0.00302934	0.0432474	-1.76891
ENSG00000134802	protein_coding	SLC43A3	11	-0.254534	3.81267	-3.02582	0.0030342	0.0432736	-1.93013
ENSG00000156639	protein_coding	ZFAND3	6	0.23034	7.3597	3.02449	0.00304657	0.043384	-1.99151
ENSG00000173598	protein_coding	NUDT4	12	0.455572	6.35511	3.02434	0.003048	0.043384	-2.0369
ENSG00000121579	protein_coding	NAA50	3	0.156095	5.98362	3.02323	0.00305833	0.0434693	-2.05023
ENSG00000132388	protein_coding	UBE2G1	17	0.152846	5.76763	3.02305	0.00306006	0.0434693	-2.04914
ENSG00000162367	protein_coding	TAL1	1	0.577799	6.10488	3.02133	0.00307626	0.0436108	-2.04985
ENSG00000225936	lncRNA	AL731557.1	10	0.62275	2.78418	3.02128	0.00307669	0.0436108	-1.83791
ENSG00000120675	protein_coding	DNAJC15	13	-0.365474	3.57489	-3.02102	0.00307916	0.0436108	-1.90518
ENSG00000170525	protein_coding	PFKFB3	10	0.399538	7.59553	3.02059	0.00308324	0.0436255	-1.98261
ENSG00000271204	lncRNA	AC016831.5	7	0.252932	5.15983	3.01984	0.00309033	0.0436826	-2.03538
ENSG00000121691	protein_coding	CAT	11	0.376431	6.88184	3.01926	0.00309579	0.0437166	-2.03379
ENSG00000074201	protein_coding	CLNS1A	11	-0.200338	4.99507	-3.01865	0.00310161	0.0437556	-2.03662
ENSG00000135900	protein_coding	MRPL44	2	-0.274504	4.44252	-3.01744	0.00311311	0.0438733	-2.00477
ENSG00000101782	protein_coding	RIOK3	18	0.618706	7.93692	3.01713	0.00311608	0.0438733	-1.96172
ENSG00000287080	protein_coding	HIST1H3C	6	-0.672425	3.28066	-3.01673	0.00311996	0.0438847	-1.87958
ENSG00000185885	protein_coding	IFITM1	11	-0.530233	4.7438	-3.01411	0.00314509	0.0441948	-2.06027
ENSG00000110848	protein_coding	CD69	12	-0.46261	2.92665	-3.01351	0.00315087	0.0442327	-1.87595
ENSG00000103502	protein_coding	CDIPT	16	0.300749	6.84121	3.01314	0.00315441	0.044239	-2.05233
ENSG00000196576	protein_coding	PLXNB2	22	-0.40394	7.83423	-3.01272	0.00315843	0.044252	-1.9772
ENSG00000132341	protein_coding	RAN	12	-0.291005	5.66829	-3.01227	0.00316284	0.0442704	-2.07838
ENSG00000163964	protein_coding	PIGX	3	0.334329	4.90969	3.01161	0.00316924	0.0442948	-2.03068
ENSG00000158089	protein_coding	GALNT14	2	0.796771	2.79239	3.01145	0.00317076	0.0442948	-1.83052
ENSG00000284194	protein_coding	SCO2	22	-0.641721	5.80299	-3.00753	0.00320899	0.0447851	-2.0809
ENSG00000197415	protein_coding	VEPH1	3	0.694859	0.756753	3.0071	0.00321323	0.0448006	-1.83178
ENSG00000161040	protein_coding	FBXL13	7	0.576403	3.91101	3.0062	0.00322202	0.0448795	-1.95196
ENSG00000103657	protein_coding	HERC1	15	0.170833	8.60351	3.00328	0.00325095	0.0452385	-1.97357
ENSG00000183340	protein_coding	JRKL	11	-0.30377	2.8787	-3.00108	0.00327288	0.0454812	-1.89559
ENSG00000255398	protein_coding	HCAR3	12	0.564515	6.01538	3.00089	0.00327475	0.0454812	-2.10807
ENSG00000100764	protein_coding	PSMC1	14	-0.182404	4.44196	-2.99708	0.00331303	0.0459683	-2.05266
ENSG00000124209	protein_coding	RAB22A	20	0.181781	5.62269	2.99614	0.00332254	0.046009	-2.12032
ENSG00000284526	protein_coding	AC015802.6	17	0.473316	3.61276	2.99456	0.00333852	0.046009	-1.96091
ENSG00000274322	protein_coding	AL136531.2	20	0.341097	1.99734	2.99449	0.00333931	0.046009	-1.84175
ENSG00000100218	protein_coding	RSPH14	22	0.97598	-0.000662659	2.9944	0.00334014	0.046009	-2.22318
ENSG00000177337	lncRNA	DLGAP1-AS1	18	0.252693	4.20344	2.99428	0.00334142	0.046009	-2.03128
ENSG00000126215	protein_coding	XRCC3	14	-0.212809	4.02647	-2.99384	0.00334591	0.046009	-2.01834
ENSG00000143653	protein_coding	SCCPDH	1	-0.357331	2.83644	-2.99367	0.00334759	0.046009	-1.91394
ENSG00000227500	protein_coding	SCAMP4	19	-0.17702	5.10398	-2.99364	0.00334796	0.046009	-2.10668
ENSG00000170832	protein_coding	USP32	17	0.293039	7.86798	2.99355	0.00334881	0.046009	-2.04216
ENSG00000112167	protein_coding	SAYSD1	6	-0.240863	3.21997	-2.99304	0.00335408	0.046009	-1.94503
ENSG00000108423	protein_coding	TUBD1	17	-0.220153	3.66257	-2.99292	0.00335526	0.046009	-1.98225
ENSG00000122643	protein_coding	NT5C3A	7	-0.452824	5.96091	-2.99279	0.00335664	0.046009	-2.12308
ENSG00000165997	protein_coding	ARL5B	10	-0.236576	4.64095	-2.99268	0.00335774	0.046009	-2.09025
ENSG00000149792	protein_coding	MRPL49	11	-0.184467	4.96812	-2.99221	0.00336256	0.0460167	-2.10414
ENSG00000151893	protein_coding	CACUL1	10	0.214808	7.21439	2.99186	0.00336616	0.0460167	-2.09007
ENSG00000145244	protein_coding	CORIN	4	1.28186	1.0332	2.99168	0.00336794	0.0460167	-1.90131
ENSG00000165219	protein_coding	GAPVD1	9	0.148045	6.94692	2.99097	0.00337529	0.046063	-2.10414
ENSG00000141504	protein_coding	SAT2	17	-0.289198	3.60758	-2.99067	0.00337836	0.046063	-1.99988
ENSG00000066926	protein_coding	FECH	18	0.784211	7.67304	2.99013	0.00338386	0.046063	-2.05611
ENSG00000203721	lncRNA	LINC00862	1	0.594268	1.75298	2.98982	0.00338711	0.046063	-1.84595
ENSG00000103591	protein_coding	AAGAB	15	-0.173318	4.50641	-2.98979	0.00338741	0.046063	-2.08301
ENSG00000158869	protein_coding	FCER1G	1	-0.390153	5.58621	-2.98754	0.00341069	0.0463355	-2.14589
ENSG00000012660	protein_coding	ELOVL5	6	0.249298	7.08008	2.98709	0.00341536	0.046355	-2.10957
ENSG00000214456	protein_coding	PLIN5	19	0.573353	4.62509	2.98555	0.00343143	0.0465112	-2.0912
ENSG00000281106	protein_coding	TMEM272	13	0.352494	5.23131	2.9853	0.00343397	0.0465112	-2.13004
ENSG00000140350	protein_coding	ANP32A	15	0.17074	7.07594	2.98505	0.00343661	0.0465112	-2.11799
ENSG00000211699	TR_V_gene	TRGV3	7	0.607383	0.717989	2.98454	0.00344195	0.0465395	-1.89148
ENSG00000100647	protein_coding	SUSD6	14	0.274211	8.31784	2.98327	0.00345528	0.0466757	-2.04534
ENSG00000115946	protein_coding	PNO1	2	-0.274949	2.16327	-2.98199	0.00346867	0.0468123	-1.8864
ENSG00000152484	protein_coding	USP12	13	0.525261	6.53708	2.98037	0.00348585	0.047	-2.1481
ENSG00000099804	protein_coding	CDC34	19	0.623435	7.93381	2.97942	0.00349593	0.0470649	-2.07526
ENSG00000165355	protein_coding	FBXO33	14	0.186632	5.29631	2.97929	0.00349724	0.0470649	-2.15386
ENSG00000145335	protein_coding	SNCA	4	0.800228	9.55124	2.97796	0.00351139	0.0471904	-1.98243
ENSG00000198561	protein_coding	CTNND1	11	-0.278558	5.25313	-2.9778	0.00351316	0.0471904	-2.16333
ENSG00000227508	lncRNA	LINC01624	6	-0.493197	1.12923	-2.97645	0.00352751	0.0473387	-1.88814
ENSG00000116095	protein_coding	PLEKHA3	2	0.110262	5.46425	2.97481	0.00354517	0.0475274	-2.17487
ENSG00000123091	protein_coding	RNF11	1	0.50876	7.42714	2.9745	0.00354843	0.0475274	-2.11754
ENSG00000116819	protein_coding	TFAP2E	1	-0.251118	2.3443	-2.97422	0.00355153	0.0475274	-1.91234
ENSG00000167850	protein_coding	CD300C	17	-0.368826	4.66813	-2.97384	0.00355557	0.0475371	-2.14718
ENSG00000119403	protein_coding	PHF19	9	-0.202524	6.00721	-2.97269	0.00356802	0.0476141	-2.18695
ENSG00000132600	protein_coding	PRMT7	16	-0.205465	5.69067	-2.97244	0.00357074	0.0476141	-2.18549
ENSG00000162461	protein_coding	SLC25A34	1	-0.380162	1.69442	-2.97238	0.0035713	0.0476141	-1.88909
ENSG00000119917	protein_coding	IFIT3	10	-1.19202	7.74005	-2.97188	0.00357672	0.047642	-2.03432
ENSG00000103042	protein_coding	SLC38A7	16	-0.20745	4.12789	-2.97155	0.00358034	0.0476458	-2.09904
ENSG00000119760	protein_coding	SUPT7L	2	-0.143927	5.04539	-2.97122	0.00358391	0.047649	-2.1659
ENSG00000258215	processed_pseudogene	AC078886.1	12	0.48825	1.90457	2.97013	0.00359576	0.0477622	-1.89773
ENSG00000175215	protein_coding	CTDSP2	12	0.197444	8.8394	2.96751	0.00362442	0.0480716	-2.0597
ENSG00000229677	processed_pseudogene	AC018644.1	7	-0.394563	3.05949	-2.96739	0.00362576	0.0480716	-2.01903
ENSG00000166411	protein_coding	IDH3A	15	-0.191674	4.5712	-2.96556	0.00364584	0.0480948	-2.15669
ENSG00000163736	protein_coding	PPBP	4	0.713328	6.81986	2.96542	0.00364742	0.0480948	-2.1656
ENSG00000198642	protein_coding	KLHL9	9	-0.177434	5.65303	-2.9651	0.00365099	0.0480948	-2.20637
ENSG00000185404	protein_coding	SP140L	2	-0.216519	5.90267	-2.96498	0.00365228	0.0480948	-2.2078
ENSG00000179299	protein_coding	NSUN7	4	0.537842	3.33668	2.96482	0.00365407	0.0480948	-2.01122
ENSG00000144935	protein_coding	TRPC1	3	0.359091	2.33616	2.96462	0.00365627	0.0480948	-1.93094
ENSG00000149485	protein_coding	FADS1	11	-0.355943	3.72672	-2.96408	0.00366226	0.0480948	-2.07274
ENSG00000136295	protein_coding	TTYH3	7	-0.335772	7.33147	-2.964	0.00366308	0.0480948	-2.14312
ENSG00000087274	protein_coding	ADD1	4	0.198463	8.62261	2.96395	0.00366369	0.0480948	-2.0786
ENSG00000173369	protein_coding	C1QB	1	-1.02201	0.694622	-2.9637	0.00366649	0.0480948	-1.91991
ENSG00000243317	protein_coding	STMP1	7	0.368783	5.63664	2.96363	0.00366721	0.0480948	-2.21078
ENSG00000242247	protein_coding	ARFGAP3	22	0.163179	5.18283	2.96358	0.00366782	0.0480948	-2.19294
ENSG00000165801	protein_coding	ARHGEF40	14	0.445113	7.28902	2.96327	0.00367124	0.0480956	-2.17051
ENSG00000147459	protein_coding	DOCK5	8	0.384406	8.84858	2.96251	0.00367966	0.0481503	-2.07252
ENSG00000168497	protein_coding	CAVIN2	2	0.565875	7.55213	2.96229	0.00368214	0.0481503	-2.13906
ENSG00000121297	protein_coding	TSHZ3	19	0.362034	4.63341	2.96186	0.00368693	0.0481689	-2.15229
ENSG00000167083	protein_coding	GNGT2	17	-0.323783	2.46947	-2.96113	0.00369504	0.0482308	-1.97073
ENSG00000100596	protein_coding	SPTLC2	14	-0.301114	7.08388	-2.96031	0.0037042	0.0482735	-2.1655
ENSG00000112972	protein_coding	HMGCS1	5	-0.183037	4.23576	-2.96024	0.00370505	0.0482735	-2.13879
ENSG00000163468	protein_coding	CCT3	1	-0.181867	5.84502	-2.95882	0.00372096	0.0484286	-2.22485
ENSG00000225492	transcribed_unprocessed_pseudogene	GBP1P1	1	-1.0614	0.631018	-2.95857	0.00372371	0.0484286	-1.92246
ENSG00000185475	protein_coding	TMEM179B	11	-0.190568	4.03374	-2.95762	0.00373448	0.0484416	-2.11599
ENSG00000035403	protein_coding	VCL	10	0.343557	8.22875	2.95723	0.00373891	0.0484416	-2.11233
ENSG00000168214	protein_coding	RBPJ	4	0.248544	6.63094	2.95719	0.0037393	0.0484416	-2.21263
ENSG00000168062	protein_coding	BATF2	11	-0.906036	3.71759	-2.957	0.00374141	0.0484416	-2.16104
ENSG00000180304	protein_coding	OAZ2	15	0.309851	7.49566	2.95699	0.00374163	0.0484416	-2.16808
ENSG00000130382	protein_coding	MLLT1	19	0.188691	6.69194	2.95656	0.00374639	0.0484434	-2.21298
ENSG00000099998	protein_coding	GGT5	22	1.2081	-0.300811	2.95637	0.00374854	0.0484434	-2.31552
ENSG00000100034	protein_coding	PPM1F	22	0.321917	8.35207	2.9557	0.00375619	0.0484986	-2.12431
ENSG00000163872	protein_coding	YEATS2	3	-0.172811	6.1	-2.9551	0.00376299	0.0485426	-2.23174
ENSG00000163481	protein_coding	RNF25	2	-0.158636	3.75875	-2.95454	0.00376935	0.0485805	-2.09845
ENSG00000107736	protein_coding	CDH23	10	-0.365528	7.08179	-2.95406	0.00377484	0.0485805	-2.18713
ENSG00000011114	protein_coding	BTBD7	14	0.17647	3.49759	2.95395	0.00377611	0.0485805	-2.07006
ENSG00000105171	protein_coding	POP4	19	-0.138927	4.40992	-2.95363	0.00377974	0.0485836	-2.16981
ENSG00000082898	protein_coding	XPO1	2	-0.219652	6.76276	-2.95329	0.00378364	0.0485901	-2.20793
ENSG00000143621	protein_coding	ILF2	1	-0.221022	5.25086	-2.95266	0.00379081	0.0486121	-2.22904
ENSG00000164346	protein_coding	NSA2	5	-0.488598	2.96725	-2.95227	0.00379528	0.0486121	-2.03239
ENSG00000009780	protein_coding	FAM76A	1	-0.159264	3.87552	-2.95225	0.00379554	0.0486121	-2.12166
ENSG00000071127	protein_coding	WDR1	4	0.145094	9.11366	2.95192	0.00379931	0.0486169	-2.08245
ENSG00000171311	protein_coding	EXOSC1	10	-0.150504	4.52461	-2.9515	0.00380404	0.048634	-2.18187
ENSG00000169704	protein_coding	GP9	3	0.602001	4.47927	2.95103	0.00380948	0.04866	-2.18255
ENSG00000268555	lncRNA	AC123912.4	19	0.819411	4.06167	2.95043	0.00381633	0.0487041	-2.15013
ENSG00000270133	lncRNA	AC025766.1	5	0.383136	0.888941	2.94852	0.00383843	0.0489242	-1.96935
ENSG00000285994	lncRNA	AL731559.1	10	0.426181	4.43532	2.94835	0.00384041	0.0489242	-2.15733
ENSG00000144567	protein_coding	RETREG2	2	0.289702	7.71869	2.94672	0.0038593	0.0491025	-2.17999
ENSG00000132376	protein_coding	INPP5K	17	0.222221	6.64445	2.94655	0.00386126	0.0491025	-2.24075
ENSG00000108349	protein_coding	CASC3	17	0.261193	7.49302	2.94483	0.00388132	0.0493137	-2.19803
ENSG00000105711	protein_coding	SCN1B	19	0.407484	2.6302	2.94267	0.00390669	0.0495921	-2.02527
ENSG00000112592	protein_coding	TBP	6	-0.14542	3.92032	-2.94119	0.00392407	0.0497686	-2.14432
ENSG00000198171	protein_coding	DDRGK1	20	-0.161756	5.01469	-2.94088	0.00392768	0.0497703	-2.2476
ENSG00000182541	protein_coding	LIMK2	22	0.471788	8.68659	2.93911	0.00394873	0.0499928	-2.13497
ENSG00000151576	protein_coding	QTRT2	3	-0.129187	4.84341	-2.93875	0.00395293	0.0500018	-2.24185
ENSG00000133318	protein_coding	RTN3	11	0.316086	7.76647	2.93743	0.00396864	0.0501562	-2.20659
ENSG00000138798	protein_coding	EGF	4	0.602415	3.10048	2.93689	0.00397517	0.0501641	-2.09972
ENSG00000133561	protein_coding	GIMAP6	7	-0.25624	7.98033	-2.93653	0.00397947	0.0501641	-2.17982
ENSG00000065970	protein_coding	FOXJ2	12	0.183983	5.97881	2.9365	0.00397978	0.0501641	-2.28511
ENSG00000130816	protein_coding	DNMT1	19	-0.216361	6.99958	-2.93587	0.00398732	0.050215	-2.24667
ENSG00000085063	protein_coding	CD59	11	0.295251	4.89392	2.93367	0.00401383	0.0505045	-2.25678
ENSG00000100612	protein_coding	DHRS7	14	0.259542	5.83933	2.93283	0.00402396	0.0505759	-2.29421
ENSG00000119862	protein_coding	LGALSL	2	0.479054	4.42629	2.93261	0.00402658	0.0505759	-2.22385
ENSG00000175550	protein_coding	DRAP1	11	-0.465417	5.55619	-2.93052	0.00405189	0.0508492	-2.29854
ENSG00000173171	protein_coding	MTX1	1	0.356615	4.85318	2.93014	0.00405658	0.0508636	-2.25786
ENSG00000030582	protein_coding	GRN	17	-0.406651	9.16366	-2.92861	0.00407518	0.0509735	-2.12845
ENSG00000152784	protein_coding	PRDM8	4	0.285909	4.64499	2.92854	0.004076	0.0509735	-2.23616
ENSG00000212743	lncRNA	LINC02656	10	0.49809	3.38152	2.92854	0.00407603	0.0509735	-2.12815
ENSG00000135317	protein_coding	SNX14	6	-0.127854	5.53731	-2.92712	0.00409349	0.0511472	-2.30466
ENSG00000079263	protein_coding	SP140	2	-0.371189	6.58558	-2.92459	0.00412457	0.0514906	-2.28171
ENSG00000182158	protein_coding	CREB3L2	7	-0.199907	6.16585	-2.92393	0.00413272	0.0515474	-2.31237
ENSG00000132819	protein_coding	RBM38	20	0.671105	9.51883	2.92208	0.00415573	0.0517893	-2.13888
ENSG00000197959	protein_coding	DNM3	1	0.484713	4.1889	2.92112	0.00416762	0.0518552	-2.23447
ENSG00000112695	protein_coding	COX7A2	6	-0.417432	3.86565	-2.92107	0.00416826	0.0518552	-2.21652
ENSG00000160703	protein_coding	NLRX1	11	0.263529	5.47876	2.9201	0.0041804	0.0518778	-2.31726
ENSG00000198734	protein_coding	F5	1	0.447652	5.79881	2.92006	0.00418089	0.0518778	-2.3274
ENSG00000187555	protein_coding	USP7	16	0.123632	7.14332	2.92006	0.00418095	0.0518778	-2.2849
ENSG00000185950	protein_coding	IRS2	13	0.425584	7.06101	2.91854	0.00419995	0.0520685	-2.31018
ENSG00000163421	protein_coding	PROK2	3	0.557287	6.72732	2.91731	0.0042155	0.0522161	-2.31356
ENSG00000158156	protein_coding	XKR8	1	0.33971	5.90659	2.91654	0.00422513	0.0522901	-2.33679
ENSG00000062822	protein_coding	POLD1	19	-0.213806	4.90976	-2.91538	0.0042399	0.0524276	-2.30574
ENSG00000273729	lncRNA	AC007686.3	14	0.267184	3.79539	2.91469	0.00424863	0.0524901	-2.19122
ENSG00000001084	protein_coding	GCLC	6	0.308459	5.37544	2.9142	0.0042548	0.0525211	-2.33768
ENSG00000124562	protein_coding	SNRPC	6	-0.217216	3.59269	-2.91346	0.00426432	0.0525933	-2.19455
ENSG00000119922	protein_coding	IFIT2	10	-1.05574	8.27455	-2.91207	0.00428197	0.0527655	-2.17182
ENSG00000173567	protein_coding	ADGRF3	2	-0.341832	1.18318	-2.91104	0.00429519	0.052883	-2.04324
ENSG00000171115	protein_coding	GIMAP8	7	-0.312296	6.58408	-2.90992	0.00430963	0.0529841	-2.32785
ENSG00000100558	protein_coding	PLEK2	14	0.794368	3.54823	2.90983	0.00431081	0.0529841	-2.20741
ENSG00000140464	protein_coding	PML	15	-0.556119	7.86669	-2.90919	0.00431902	0.0530395	-2.23908
ENSG00000105514	protein_coding	RAB3D	19	0.352727	8.18939	2.90871	0.00432514	0.0530627	-2.25762
ENSG00000164663	protein_coding	USP49	6	-0.198586	3.9173	-2.90812	0.00433282	0.0530627	-2.23722
ENSG00000020129	protein_coding	NCDN	1	-0.198264	4.94154	-2.908	0.00433433	0.0530627	-2.32516
ENSG00000063176	protein_coding	SPHK2	19	-0.178295	4.94021	-2.9077	0.00433828	0.0530627	-2.32684
ENSG00000117139	protein_coding	KDM5B	1	0.170555	6.39464	2.90761	0.00433944	0.0530627	-2.35657
ENSG00000166326	protein_coding	TRIM44	11	-0.15961	6.61703	-2.90712	0.00434576	0.0530946	-2.34183
ENSG00000175110	protein_coding	MRPS22	3	-0.244929	3.19033	-2.90513	0.00437161	0.0533649	-2.18151
ENSG00000108798	protein_coding	ABI3	17	-0.345968	6.58292	-2.90454	0.00437935	0.0534138	-2.34212
ENSG00000163947	protein_coding	ARHGEF3	3	-0.221817	7.09056	-2.90331	0.00439537	0.0535131	-2.32285
ENSG00000108828	protein_coding	VAT1	17	0.199368	4.9896	2.9032	0.00439692	0.0535131	-2.33848
ENSG00000117054	protein_coding	ACADM	1	-0.255188	3.92423	-2.90306	0.00439869	0.0535131	-2.2588
ENSG00000120333	protein_coding	MRPS14	1	-0.21893	3.27084	-2.90259	0.00440485	0.0535425	-2.18381
ENSG00000180758	protein_coding	GPR157	1	0.366512	3.52239	2.90075	0.00442911	0.0537805	-2.18122
ENSG00000067066	protein_coding	SP100	2	-0.36457	8.45255	-2.90032	0.00443475	0.0537805	-2.23416
ENSG00000198363	protein_coding	ASPH	8	0.357028	5.75655	2.90018	0.00443655	0.0537805	-2.38024
ENSG00000181788	protein_coding	SIAH2	3	0.614171	7.32514	2.89996	0.00443945	0.0537805	-2.32269
ENSG00000146757	protein_coding	ZNF92	7	-0.345231	2.64043	-2.89916	0.00445007	0.0538301	-2.13445
ENSG00000179218	protein_coding	CALR	19	-0.242943	7.89382	-2.89909	0.00445107	0.0538301	-2.28684
ENSG00000270019	lncRNA	AC110769.2	2	-0.266045	2.52537	-2.8986	0.00445755	0.053863	-2.12166
ENSG00000151465	protein_coding	CDC123	10	0.19422	5.26536	2.89768	0.0044698	0.0539643	-2.37029
ENSG00000119669	protein_coding	IRF2BPL	14	0.338523	7.19946	2.8974	0.00447347	0.0539643	-2.34875
ENSG00000161533	protein_coding	ACOX1	17	0.341647	7.277	2.897	0.00447876	0.0539826	-2.34576
ENSG00000224888	lncRNA	AC138028.2	16	-0.490698	0.882682	-2.89577	0.00449521	0.054092	-2.11284
ENSG00000187800	protein_coding	PEAR1	1	0.587903	3.59685	2.89576	0.00449539	0.054092	-2.2553
ENSG00000180626	protein_coding	ZNF594	17	-0.299531	3.89152	-2.89464	0.00451041	0.0542271	-2.26471
ENSG00000272933	lncRNA	AL391121.1	10	0.297927	2.59659	2.89402	0.00451867	0.0542572	-2.13777
ENSG00000071051	protein_coding	NCK2	2	0.195719	7.09946	2.89389	0.00452049	0.0542572	-2.3601
ENSG00000107341	protein_coding	UBE2R2	9	0.247221	7.16414	2.89278	0.00453534	0.0543899	-2.35683
ENSG00000236008	lncRNA	LINC01814	2	0.397307	3.10664	2.89119	0.00455683	0.0546019	-2.17813
ENSG00000100373	protein_coding	UPK3A	22	-0.562863	0.977214	-2.89029	0.00456909	0.0547031	-2.09099
ENSG00000102908	protein_coding	NFAT5	16	0.186312	7.46725	2.88955	0.00457908	0.054772	-2.34527
ENSG00000038219	protein_coding	BOD1L1	4	0.260822	8.06501	2.8893	0.0045825	0.054772	-2.31181
ENSG00000136807	protein_coding	CDK9	9	0.114875	6.15366	2.88658	0.00461966	0.0551701	-2.416
ENSG00000143815	protein_coding	LBR	1	0.260125	7.86266	2.8861	0.00462633	0.0552005	-2.3323
ENSG00000159023	protein_coding	EPB41	1	0.5993	10.2964	2.88584	0.00462992	0.0552005	-2.1899
ENSG00000055950	protein_coding	MRPL43	10	-0.159011	4.26076	-2.8846	0.00464699	0.0553362	-2.33193
ENSG00000089041	protein_coding	P2RX7	12	-0.32096	5.08094	-2.88427	0.00465152	0.0553362	-2.40879
ENSG00000118162	protein_coding	KPTN	19	-0.38995	2.64189	-2.88417	0.0046529	0.0553362	-2.19784
ENSG00000166477	protein_coding	LEO1	15	-0.207568	3.35165	-2.88345	0.00466274	0.0554073	-2.24355
ENSG00000096093	protein_coding	EFHC1	6	0.256947	3.0725	2.88149	0.00468993	0.0556405	-2.20417
ENSG00000066427	protein_coding	ATXN3	14	-0.136597	5.38402	-2.88148	0.00469013	0.0556405	-2.42126
ENSG00000138495	protein_coding	COX17	3	-0.197797	3.07313	-2.87992	0.00471179	0.055782	-2.22694
ENSG00000042493	protein_coding	CAPG	2	-0.374092	6.51266	-2.87979	0.00471366	0.055782	-2.41053
ENSG00000157933	protein_coding	SKI	1	0.228355	7.50418	2.87978	0.00471375	0.055782	-2.38042
ENSG00000084110	protein_coding	HAL	12	0.399982	6.48277	2.87794	0.00473963	0.056042	-2.43153
ENSG00000150594	protein_coding	ADRA2A	10	0.747126	1.30392	2.87745	0.00474643	0.056076	-2.1184
ENSG00000134815	protein_coding	DHX34	19	0.321521	7.47995	2.87674	0.0047564	0.0561475	-2.38529
ENSG00000119402	protein_coding	FBXW2	9	0.129565	6.6163	2.87565	0.00477183	0.0562731	-2.4291
ENSG00000106144	protein_coding	CASP2	7	0.122188	6.56619	2.87543	0.0047749	0.0562731	-2.43207
ENSG00000119408	protein_coding	NEK6	9	0.275524	6.69016	2.87433	0.00479052	0.0564107	-2.43188
ENSG00000072682	protein_coding	P4HA2	5	0.48026	1.28589	2.87322	0.00480628	0.0565498	-2.12885
ENSG00000105676	protein_coding	ARMC6	19	-0.162718	4.76628	-2.87012	0.00485055	0.0570238	-2.41137
ENSG00000196517	protein_coding	SLC6A9	1	0.779047	3.21066	2.8696	0.004858	0.0570646	-2.25876
ENSG00000271605	protein_coding	MILR1	17	-0.409353	3.75343	-2.86898	0.0048669	0.0571169	-2.34182
ENSG00000184208	unitary_pseudogene	C22orf46	22	-0.196813	3.54026	-2.86874	0.00487043	0.0571169	-2.29971
ENSG00000061676	protein_coding	NCKAP1	2	0.2941	3.07889	2.8682	0.00487816	0.0571607	-2.26172
ENSG00000238015	processed_pseudogene	AC104837.2	1	-1.02073	0.265025	-2.86748	0.00488847	0.0572347	-2.14108
ENSG00000170271	protein_coding	FAXDC2	5	0.737937	6.36847	2.86698	0.0048957	0.0572491	-2.45323
ENSG00000178726	protein_coding	THBD	20	0.564429	5.32244	2.86669	0.0049	0.0572491	-2.43692
ENSG00000125650	protein_coding	PSPN	19	-0.236803	2.58061	-2.86657	0.00490169	0.0572491	-2.20943
ENSG00000100564	protein_coding	PIGH	14	-0.175799	3.39687	-2.86615	0.0049078	0.0572736	-2.29233
ENSG00000274717	processed_pseudogene	AL049757.1	22	0.3403	2.93447	2.86468	0.00492906	0.0574275	-2.23669
ENSG00000120071	protein_coding	KANSL1	17	0.199466	6.36745	2.86455	0.00493105	0.0574275	-2.46696
ENSG00000153317	protein_coding	ASAP1	8	0.281135	7.83155	2.86427	0.00493503	0.0574275	-2.38479
ENSG00000138646	protein_coding	HERC5	4	-0.997079	6.18434	-2.86414	0.00493703	0.0574275	-2.41308
ENSG00000259652	lncRNA	AC090181.1	15	0.739971	1.6749	2.86385	0.00494129	0.0574305	-2.15279
ENSG00000168297	protein_coding	PXK	3	0.206953	5.69174	2.86325	0.00494993	0.0574454	-2.47481
ENSG00000160752	protein_coding	FDPS	1	-0.153238	5.09527	-2.86316	0.00495129	0.0574454	-2.45298
ENSG00000013374	protein_coding	NUB1	7	-0.375533	6.91099	-2.86282	0.00495625	0.0574454	-2.42839
ENSG00000123427	protein_coding	EEF1AKMT3	12	0.417948	0.931355	2.86266	0.00495862	0.0574454	-2.16597
ENSG00000163517	protein_coding	HDAC11	3	0.230668	2.80096	2.86227	0.00496434	0.0574651	-2.24158
ENSG00000100129	protein_coding	EIF3L	22	0.255508	5.51603	2.85971	0.00500195	0.0578537	-2.47635
ENSG00000198417	protein_coding	MT1F	16	-0.442919	1.71262	-2.85844	0.00502068	0.0580123	-2.17799
ENSG00000182054	protein_coding	IDH2	15	-0.24375	6.06398	-2.85823	0.00502376	0.0580123	-2.48839
ENSG00000159346	protein_coding	ADIPOR1	1	0.637122	9.9393	2.85792	0.00502838	0.0580188	-2.27586
ENSG00000214439	transcribed_unprocessed_pseudogene	FAM185BP	7	0.345171	3.62474	2.85708	0.00504091	0.0581166	-2.32088
ENSG00000280248	TEC	AC124319.3	17	-0.506821	3.38607	-2.85597	0.00505739	0.0582596	-2.36365
ENSG00000236194	lncRNA	AC099811.1	17	0.275027	3.72336	2.85569	0.00506155	0.0582608	-2.35016
ENSG00000128789	protein_coding	PSMG2	18	-0.194096	4.10208	-2.85503	0.00507136	0.0583267	-2.40146
ENSG00000115484	protein_coding	CCT4	2	-0.172754	5.58549	-2.85428	0.00508263	0.0584095	-2.49851
ENSG00000054277	protein_coding	OPN3	1	-0.296029	2.62377	-2.85349	0.00509444	0.0584343	-2.24476
ENSG00000129353	protein_coding	SLC44A2	19	0.253652	8.80575	2.85344	0.00509516	0.0584343	-2.35748
ENSG00000125735	protein_coding	TNFSF14	19	0.321724	6.35849	2.85331	0.00509717	0.0584343	-2.49908
ENSG00000179967	processed_pseudogene	PPP1R14BP3	4	0.516522	3.47219	2.85268	0.0051067	0.0584343	-2.31766
ENSG00000110717	protein_coding	NDUFS8	11	-0.18693	4.6457	-2.85257	0.00510832	0.0584343	-2.44493
ENSG00000174130	protein_coding	TLR6	4	0.355061	7.08429	2.85205	0.00511607	0.0584343	-2.46609
ENSG00000133195	protein_coding	SLC39A11	17	-0.211949	5.05039	-2.852	0.00511684	0.0584343	-2.48626
ENSG00000185432	protein_coding	METTL7A	12	-0.238646	6.10537	-2.8518	0.00511979	0.0584343	-2.50551
ENSG00000100603	protein_coding	SNW1	14	-0.1916	4.93727	-2.85169	0.00512152	0.0584343	-2.47835
ENSG00000196705	protein_coding	ZNF431	19	-0.173988	5.21197	-2.85032	0.00514216	0.0586231	-2.49093
ENSG00000182732	protein_coding	RGS6	14	0.538907	2.83977	2.84932	0.0051573	0.0587489	-2.28346
ENSG00000160050	protein_coding	CCDC28B	1	-0.277907	2.46805	-2.84891	0.00516353	0.0587725	-2.24393
ENSG00000004478	protein_coding	FKBP4	12	-0.172329	4.9323	-2.84865	0.00516758	0.0587725	-2.48534
ENSG00000076513	protein_coding	ANKRD13A	12	0.218995	8.04819	2.84736	0.00518724	0.0589049	-2.41624
ENSG00000141497	protein_coding	ZMYND15	17	0.438252	2.02847	2.84711	0.00519103	0.0589049	-2.21731
ENSG00000084112	protein_coding	SSH1	12	0.198654	6.89479	2.84707	0.00519156	0.0589049	-2.49006
ENSG00000128050	protein_coding	PAICS	4	-0.238945	4.08801	-2.8465	0.00520027	0.0589419	-2.40941
ENSG00000167842	protein_coding	MIS12	17	-0.219709	3.95321	-2.8463	0.00520338	0.0589419	-2.40293
ENSG00000196323	protein_coding	ZBTB44	11	0.178552	6.92392	2.84605	0.00520717	0.0589419	-2.48901
ENSG00000152749	protein_coding	GPR180	13	-0.271215	3.35927	-2.84525	0.00521939	0.0590335	-2.34843
ENSG00000122547	protein_coding	EEPD1	7	0.357326	6.16988	2.84472	0.00522753	0.059079	-2.52656
ENSG00000170502	protein_coding	NUDT9	4	-0.204888	3.12967	-2.84386	0.00524076	0.0591358	-2.3194
ENSG00000198431	protein_coding	TXNRD1	12	0.214365	6.42486	2.8437	0.00524321	0.0591358	-2.51747
ENSG00000070731	protein_coding	ST6GALNAC2	17	0.436888	4.91436	2.84333	0.00524894	0.0591358	-2.48233
ENSG00000022840	protein_coding	RNF10	12	0.576229	9.79022	2.84332	0.00524908	0.0591358	-2.32277
ENSG00000169413	protein_coding	RNASE6	14	-0.447589	3.34227	-2.84193	0.00527058	0.0593313	-2.34828
ENSG00000106624	protein_coding	AEBP1	7	-0.387818	3.13076	-2.84085	0.00528725	0.0594216	-2.30536
ENSG00000125818	protein_coding	PSMF1	20	0.552226	8.32924	2.84083	0.00528769	0.0594216	-2.41075
ENSG00000106100	protein_coding	NOD1	7	-0.270417	5.72623	-2.84061	0.00529105	0.0594216	-2.53717
ENSG00000108826	protein_coding	MRPL27	17	-0.218919	3.54947	-2.83971	0.00530497	0.0595109	-2.38535
ENSG00000056558	protein_coding	TRAF1	9	0.253048	6.76566	2.83956	0.00530731	0.0595109	-2.52123
ENSG00000139436	protein_coding	GIT2	12	0.163637	7.92358	2.83729	0.00534288	0.0598628	-2.45219
ENSG00000107937	protein_coding	GTPBP4	10	-0.179743	4.43009	-2.83644	0.00535615	0.0599646	-2.47594
ENSG00000012779	protein_coding	ALOX5	10	0.341412	7.82645	2.83596	0.00536376	0.059971	-2.46371
ENSG00000254709	protein_coding	IGLL5	22	-0.724182	1.79162	-2.83577	0.00536675	0.059971	-2.21525
ENSG00000093000	protein_coding	NUP50	22	0.216908	7.5961	2.83526	0.00537465	0.059971	-2.47997
ENSG00000106305	protein_coding	AIMP2	7	-0.192589	3.10923	-2.835	0.00537884	0.059971	-2.34334
ENSG00000198951	protein_coding	NAGA	22	-0.266958	6.18605	-2.83498	0.0053792	0.059971	-2.54344
ENSG00000151948	protein_coding	GLT1D1	12	0.370518	7.68179	2.83481	0.00538185	0.059971	-2.47533
ENSG00000168291	protein_coding	PDHB	3	-0.184722	4.4713	-2.83451	0.0053866	0.0599773	-2.48704
ENSG00000060688	protein_coding	SNRNP40	1	-0.170695	4.7818	-2.83262	0.00541637	0.0602618	-2.51586
ENSG00000122359	protein_coding	ANXA11	10	0.176548	8.92521	2.83216	0.00542368	0.0602964	-2.4067
ENSG00000111110	protein_coding	PPM1H	12	0.319572	2.71894	2.83109	0.00544082	0.0604399	-2.29015
ENSG00000014914	protein_coding	MTMR11	1	-0.362764	3.46071	-2.82969	0.00546318	0.0605466	-2.41341
ENSG00000095397	protein_coding	WHRN	9	0.509745	3.27314	2.82959	0.00546476	0.0605466	-2.36258
ENSG00000197535	protein_coding	MYO5A	15	0.201166	7.25037	2.82935	0.00546859	0.0605466	-2.51654
ENSG00000070476	protein_coding	ZXDC	3	0.140709	7.19869	2.82931	0.00546919	0.0605466	-2.52404
ENSG00000182628	protein_coding	SKA2	17	-0.298258	2.38238	-2.82916	0.00547157	0.0605466	-2.29375
ENSG00000018280	protein_coding	SLC11A1	2	0.38946	8.53578	2.82853	0.00548171	0.060604	-2.44064
ENSG00000122952	protein_coding	ZWINT	10	-0.546999	0.617505	-2.82831	0.00548522	0.060604	-2.26525
ENSG00000086061	protein_coding	DNAJA1	9	-0.339801	5.30901	-2.82685	0.00550876	0.0607264	-2.56769
ENSG00000124459	protein_coding	ZNF45	19	-0.164304	4.17956	-2.82675	0.00551023	0.0607264	-2.47797
ENSG00000160445	protein_coding	ZER1	9	0.401444	7.51714	2.82673	0.00551062	0.0607264	-2.50526
ENSG00000251467	processed_pseudogene	AC020893.2	5	0.386225	1.75012	2.82657	0.00551326	0.0607264	-2.24041
ENSG00000163913	protein_coding	IFT122	3	0.161463	4.26478	2.8263	0.0055176	0.0607276	-2.4819
ENSG00000134107	protein_coding	BHLHE40	3	0.243407	6.08716	2.82555	0.00552967	0.0608136	-2.57644
ENSG00000121858	protein_coding	TNFSF10	3	-0.60272	7.34951	-2.82399	0.00555494	0.0610447	-2.48718
ENSG00000110013	protein_coding	SIAE	11	0.265929	3.11699	2.82317	0.00556829	0.0611087	-2.37451
ENSG00000198746	protein_coding	GPATCH3	1	-0.16194	4.53976	-2.82297	0.00557148	0.0611087	-2.51928
ENSG00000109381	protein_coding	ELF2	4	0.20648	6.96252	2.82284	0.00557357	0.0611087	-2.54769
ENSG00000114013	protein_coding	CD86	3	-0.350325	4.1814	-2.82176	0.00559129	0.061256	-2.51579
ENSG00000285793	lncRNA	AC125232.2	2	0.413126	2.38956	2.82096	0.00560441	0.061323	-2.29941
ENSG00000145416	protein_coding	MARCH1	4	-0.378007	5.83254	-2.8207	0.00560855	0.061323	-2.58717
ENSG00000166451	protein_coding	CENPN	16	-0.285245	1.48259	-2.82023	0.00561634	0.061323	-2.2567
ENSG00000034713	protein_coding	GABARAPL2	16	0.412976	6.69154	2.82007	0.00561892	0.061323	-2.56405
ENSG00000246731	lncRNA	AC100786.1	17	-0.364353	2.95522	-2.81985	0.0056225	0.061323	-2.39085
ENSG00000138641	protein_coding	HERC3	4	0.198718	3.67175	2.8198	0.00562341	0.061323	-2.44258
ENSG00000106366	protein_coding	SERPINE1	7	0.560585	1.49321	2.81945	0.00562912	0.061323	-2.25893
ENSG00000167447	protein_coding	SMG8	17	-0.149318	4.45105	-2.81929	0.00563166	0.061323	-2.52401
ENSG00000146670	protein_coding	CDCA5	11	-0.588548	0.882864	-2.81841	0.00564618	0.0614091	-2.27103
ENSG00000105507	protein_coding	CABP5	19	0.733629	0.841762	2.81829	0.00564814	0.0614091	-2.2694
ENSG00000181409	protein_coding	AATK	17	0.414214	8.08244	2.81761	0.00565943	0.0614851	-2.5033
ENSG00000060642	protein_coding	PIGV	1	-0.133293	4.32727	-2.81571	0.00569091	0.0617401	-2.51703
ENSG00000185917	protein_coding	SETD4	21	-0.14781	4.44325	-2.81547	0.00569486	0.0617401	-2.52649
ENSG00000188483	protein_coding	IER5L	9	0.303706	3.56624	2.81541	0.00569583	0.0617401	-2.43339
ENSG00000146386	protein_coding	ABRACL	6	-0.248355	3.89347	-2.8143	0.00571422	0.0618535	-2.49324
ENSG00000106392	protein_coding	C1GALT1	7	-0.29137	5.94776	-2.81426	0.00571493	0.0618535	-2.60105
ENSG00000107371	protein_coding	EXOSC3	9	-0.167882	3.73833	-2.81191	0.00575422	0.0622317	-2.46417
ENSG00000224295	unitary_pseudogene	OLFM5P	11	-0.510914	0.768692	-2.8111	0.00576785	0.0623292	-2.27536
ENSG00000181826	protein_coding	RELL1	4	0.329877	5.9033	2.81086	0.00577195	0.0623292	-2.61297
ENSG00000162714	protein_coding	ZNF496	1	-0.410193	5.58831	-2.81038	0.00578001	0.0623692	-2.61418
ENSG00000069974	protein_coding	RAB27A	15	0.213628	6.42582	2.80878	0.00580697	0.0626129	-2.60935
ENSG00000108946	protein_coding	PRKAR1A	17	0.250569	7.57492	2.80821	0.00581656	0.0626691	-2.54871
ENSG00000237190	protein_coding	CDKN2AIPNL	5	-0.192815	2.66862	-2.80742	0.00582993	0.062766	-2.36141
ENSG00000125877	protein_coding	ITPA	20	-0.191582	4.51717	-2.80709	0.00583554	0.0627792	-2.55941
ENSG00000106780	protein_coding	MEGF9	9	0.354298	8.76283	2.80635	0.00584822	0.0628055	-2.48145
ENSG00000199730	misc_RNA	RN7SKP95	15	0.255675	2.02534	2.80629	0.00584924	0.0628055	-2.30703
ENSG00000143819	protein_coding	EPHX1	1	-0.30569	1.94335	-2.80617	0.00585125	0.0628055	-2.30828
ENSG00000149527	protein_coding	PLCH2	1	0.418957	3.99107	2.8059	0.00585586	0.0628055	-2.49769
ENSG00000054116	protein_coding	TRAPPC3	1	-0.147033	4.87901	-2.80566	0.00585992	0.0628055	-2.59083
ENSG00000177169	protein_coding	ULK1	12	0.283461	7.62803	2.80368	0.00589367	0.0631058	-2.56741
ENSG00000250903	lncRNA	GMDS-DT	6	-0.187883	5.57688	-2.80327	0.00590072	0.0631058	-2.63061
ENSG00000151304	protein_coding	SRFBP1	5	-0.29746	2.79955	-2.80311	0.00590345	0.0631058	-2.3935
ENSG00000101188	protein_coding	NTSR1	20	-0.982173	1.45013	-2.80299	0.00590556	0.0631058	-2.29105
ENSG00000132465	protein_coding	JCHAIN	4	-0.892107	5.43998	-2.8022	0.00591923	0.0632047	-2.60906
ENSG00000011258	protein_coding	MBTD1	17	0.125681	5.90228	2.80123	0.0059359	0.0633096	-2.63985
ENSG00000150779	protein_coding	TIMM8B	11	-0.391467	2.64555	-2.80111	0.0059379	0.0633096	-2.39124
ENSG00000151693	protein_coding	ASAP2	2	0.504847	3.68867	2.79995	0.00595805	0.0634771	-2.50174
ENSG00000266498	lncRNA	AC055811.3	17	-0.318336	1.85947	-2.79956	0.00596478	0.0635016	-2.31689
ENSG00000110400	protein_coding	NECTIN1	11	0.391227	4.28383	2.799	0.00597435	0.0635563	-2.53722
ENSG00000100181	transcribed_unprocessed_pseudogene	TPTEP1	22	0.590217	2.68264	2.79843	0.00598431	0.063615	-2.38001
ENSG00000111666	protein_coding	CHPT1	12	0.36039	6.03219	2.79588	0.00602879	0.0640402	-2.6516
ENSG00000136213	protein_coding	CHST12	7	-0.317842	7.27269	-2.79528	0.00603929	0.0641042	-2.59309
ENSG00000162972	protein_coding	MAIP1	2	-0.267038	1.82654	-2.79447	0.00605344	0.0642068	-2.33056
ENSG00000133313	protein_coding	CNDP2	18	-0.244508	6.8012	-2.794	0.00606172	0.0642471	-2.622
ENSG00000234127	protein_coding	TRIM26	6	-0.295882	4.81339	-2.79251	0.006088	0.0644779	-2.63133
ENSG00000164975	protein_coding	SNAPC3	9	-0.197724	5.24221	-2.79172	0.00610196	0.0645779	-2.65033
ENSG00000160352	protein_coding	ZNF714	19	-0.274107	3.54698	-2.79127	0.00610991	0.0646144	-2.49092
ENSG00000248727	lncRNA	LINC01948	5	0.348474	3.40098	2.7908	0.00611825	0.0646547	-2.46818
ENSG00000166825	protein_coding	ANPEP	15	0.459535	8.07864	2.79001	0.00613221	0.0647545	-2.56873
ENSG00000143891	protein_coding	GALM	2	-0.431132	4.69062	-2.78936	0.00614382	0.0648021	-2.6416
ENSG00000170855	protein_coding	TRIAP1	12	-0.36529	1.5611	-2.78925	0.00614577	0.0648021	-2.33535
ENSG00000112799	protein_coding	LY86	6	-0.373091	3.24938	-2.78849	0.00615937	0.0648977	-2.48645
ENSG00000173465	protein_coding	ZNRD2	11	-0.192586	3.15366	-2.78749	0.00617713	0.065037	-2.45851
ENSG00000012232	protein_coding	EXTL3	8	0.307349	7.02367	2.78709	0.00618438	0.0650655	-2.64251
ENSG00000122729	protein_coding	ACO1	9	0.192674	3.92113	2.78682	0.00618916	0.065068	-2.54132
ENSG00000065135	protein_coding	GNAI3	1	0.20481	7.22481	2.78414	0.00623745	0.0655275	-2.63134
ENSG00000160712	protein_coding	IL6R	1	0.288831	9.21969	2.7829	0.00625981	0.0656677	-2.51209
ENSG00000147419	protein_coding	CCDC25	8	-0.242186	3.36108	-2.78289	0.00625996	0.0656677	-2.49872
ENSG00000266385	lncRNA	AC005899.5	17	-0.456349	1.47465	-2.78163	0.00628288	0.0658598	-2.34134
ENSG00000231389	protein_coding	HLA-DPA1	6	-0.356079	6.86111	-2.78112	0.00629205	0.0659077	-2.64926
ENSG00000283994	lncRNA	AC092652.3	2	0.329443	3.30976	2.77951	0.00632137	0.0661665	-2.48511
ENSG00000279744	TEC	AC132938.5	17	0.347516	3.60598	2.77917	0.00632772	0.0661783	-2.52803
ENSG00000182512	protein_coding	GLRX5	14	0.678549	5.60237	2.77895	0.00633175	0.0661783	-2.69226
ENSG00000127920	protein_coding	GNG11	7	0.578674	3.4509	2.77765	0.00635543	0.0663774	-2.54631
ENSG00000103044	protein_coding	HAS3	16	-0.335729	1.2456	-2.7769	0.00636922	0.066473	-2.35144
ENSG00000211698	TR_V_gene	TRGV4	7	1.11903	0.58907	2.77648	0.00637696	0.0664877	-2.37092
ENSG00000102786	protein_coding	INTS6	13	0.132908	7.0372	2.77615	0.00638315	0.0664877	-2.66645
ENSG00000165102	protein_coding	HGSNAT	8	0.129978	5.8628	2.77603	0.00638522	0.0664877	-2.70375
ENSG00000188185	lncRNA	LINC00265	7	-0.2479	3.42348	-2.77564	0.00639256	0.0664877	-2.52301
ENSG00000235105	processed_pseudogene	AL356968.2	1	0.752744	0.400626	2.77538	0.00639738	0.0664877	-2.39448
ENSG00000198858	protein_coding	R3HDM4	19	0.506865	10.1864	2.77524	0.00639985	0.0664877	-2.47675
ENSG00000157741	protein_coding	UBN2	7	0.142517	6.30572	2.77506	0.00640314	0.0664877	-2.70034
ENSG00000254521	protein_coding	SIGLEC12	19	-1.26773	-0.997004	-2.77322	0.00643729	0.0667939	-2.62302
ENSG00000105341	protein_coding	DMAC2	19	-0.160836	4.20817	-2.77283	0.00644457	0.066821	-2.61578
ENSG00000275713	protein_coding	HIST1H2BH	6	-0.365296	3.90236	-2.77045	0.00648889	0.0671933	-2.58779
ENSG00000006459	protein_coding	KDM7A	7	0.19889	7.60991	2.7704	0.00648986	0.0671933	-2.64106
ENSG00000230724	lncRNA	LINC01001	11	0.500355	5.16081	2.76971	0.00650281	0.0672787	-2.69889
ENSG00000107036	protein_coding	RIC1	9	-0.143154	6.57468	-2.76914	0.00651339	0.0673395	-2.70099
ENSG00000141367	protein_coding	CLTC	17	0.188043	7.78744	2.76801	0.00653472	0.0675113	-2.63589
ENSG00000197081	protein_coding	IGF2R	6	0.382877	10.3603	2.76756	0.00654324	0.0675315	-2.49083
ENSG00000151414	protein_coding	NEK7	1	0.212135	6.84376	2.76741	0.00654611	0.0675315	-2.69692
ENSG00000110367	protein_coding	DDX6	11	0.15569	8.24696	2.76711	0.00655164	0.0675399	-2.60841
ENSG00000136448	protein_coding	NMT1	17	-0.119306	6.55606	-2.76603	0.00657204	0.0676457	-2.711
ENSG00000196411	protein_coding	EPHB4	7	0.535226	5.09171	2.76602	0.00657235	0.0676457	-2.68117
ENSG00000155287	protein_coding	SLC25A28	10	-0.217714	4.97923	-2.76563	0.00657971	0.0676457	-2.70557
ENSG00000157557	protein_coding	ETS2	21	0.283978	6.38087	2.76557	0.0065808	0.0676457	-2.72067
ENSG00000143416	protein_coding	SELENBP1	1	0.907658	7.55939	2.76252	0.00663882	0.0681931	-2.66368
ENSG00000113552	protein_coding	GNPDA1	5	-0.205606	4.01934	-2.76178	0.00665296	0.0682894	-2.62951
ENSG00000172785	protein_coding	CBWD1	9	-0.257849	3.92169	-2.76123	0.0066635	0.0683486	-2.62528
ENSG00000137806	protein_coding	NDUFAF1	15	-0.209595	3.32448	-2.75992	0.00668863	0.0685572	-2.55924
ENSG00000084652	protein_coding	TXLNA	1	-0.128424	6.25989	-2.75801	0.00672539	0.0688847	-2.74321
ENSG00000156675	protein_coding	RAB11FIP1	8	0.323199	9.05234	2.75679	0.00674903	0.0690325	-2.58715
ENSG00000255529	protein_coding	POLR2M	15	-0.254851	2.80996	-2.75674	0.00675003	0.0690325	-2.50999
ENSG00000112715	protein_coding	VEGFA	6	-0.2888	4.75992	-2.75652	0.00675428	0.0690325	-2.70651
ENSG00000225783	lncRNA	MIAT	22	0.374322	6.72828	2.75542	0.00677579	0.06918	-2.73217
ENSG00000213753	transcribed_processed_pseudogene	CENPBD1P1	19	0.229418	4.48259	2.75528	0.00677837	0.06918	-2.67599
ENSG00000131480	protein_coding	AOC2	17	0.441931	4.43435	2.75463	0.00679112	0.0692607	-2.65785
ENSG00000153767	protein_coding	GTF2E1	3	-0.188888	4.14653	-2.75268	0.00682925	0.0695539	-2.67208
ENSG00000109445	protein_coding	ZNF330	4	-0.16461	4.16779	-2.75266	0.00682958	0.0695539	-2.6709
ENSG00000087338	protein_coding	GMCL1	2	0.180752	4.89794	2.75149	0.00685248	0.0697375	-2.72017
ENSG00000151692	protein_coding	RNF144A	2	0.204494	6.01346	2.74899	0.0069019	0.0701905	-2.77256
ENSG00000241772	lncRNA	AC092620.1	2	0.329097	2.5484	2.74802	0.00692117	0.0703365	-2.49461
ENSG00000171840	protein_coding	NINJ2	12	0.527819	4.67231	2.74729	0.00693566	0.0704339	-2.71893
ENSG00000167196	protein_coding	FBXO22	15	-0.18047	4.63825	-2.7463	0.00695525	0.0705827	-2.722
ENSG00000149577	protein_coding	SIDT2	11	-0.39059	6.67292	-2.74584	0.00696454	0.070627	-2.74752
ENSG00000177410	lncRNA	ZFAS1	20	0.310268	5.81074	2.74529	0.00697544	0.0706874	-2.78046
ENSG00000211592	IG_C_gene	IGKC	2	-0.717714	6.85668	-2.74454	0.00699051	0.0707242	-2.7684
ENSG00000167770	protein_coding	OTUB1	11	-0.144202	5.49689	-2.7445	0.00699118	0.0707242	-2.77691
ENSG00000099308	protein_coding	MAST3	19	0.280546	8.51471	2.74416	0.0069981	0.0707242	-2.65617
ENSG00000197818	protein_coding	SLC9A8	20	0.222623	6.66303	2.74412	0.00699883	0.0707242	-2.76242
ENSG00000142089	protein_coding	IFITM3	11	-1.14895	7.1311	-2.74225	0.00703645	0.0710543	-2.67959
ENSG00000074370	protein_coding	ATP2A3	17	0.18497	9.32318	2.74135	0.00705452	0.0711866	-2.61059
ENSG00000149532	protein_coding	CPSF7	11	0.160546	6.78052	2.74106	0.00706051	0.0711968	-2.77098
ENSG00000124762	protein_coding	CDKN1A	6	-0.489465	5.53982	-2.74052	0.00707125	0.0712368	-2.79136
ENSG00000104946	protein_coding	TBC1D17	19	0.184324	5.95268	2.74037	0.00707443	0.0712368	-2.7945
ENSG00000134668	protein_coding	SPOCD1	1	0.848673	1.91268	2.73954	0.00709113	0.0713548	-2.46112
ENSG00000143390	protein_coding	RFX5	1	-0.150785	5.87769	-2.73908	0.00710055	0.0713994	-2.79747
ENSG00000169564	protein_coding	PCBP1	2	0.257648	8.59487	2.73827	0.0071169	0.071489	-2.6578
ENSG00000172765	protein_coding	TMCC1	3	0.301006	6.77258	2.73815	0.00711945	0.071489	-2.77771
ENSG00000272491	lncRNA	AL109659.2	1	-1.19721	-0.0127822	-2.73749	0.00713288	0.0715269	-2.49277
ENSG00000117475	protein_coding	BLZF1	1	-0.287091	4.51068	-2.73747	0.00713321	0.0715269	-2.74964
ENSG00000117091	protein_coding	CD48	1	-0.225986	7.10682	-2.73639	0.0071553	0.0716982	-2.74723
ENSG00000100325	protein_coding	ASCC2	22	0.600821	8.50015	2.73557	0.00717216	0.0717193	-2.66958
ENSG00000154511	protein_coding	DIPK1A	1	-0.263602	3.02003	-2.73549	0.00717378	0.0717193	-2.57199
ENSG00000006451	protein_coding	RALA	7	-0.160712	4.24404	-2.73548	0.00717394	0.0717193	-2.71143
ENSG00000100296	protein_coding	THOC5	22	0.225569	6.73192	2.73492	0.00718547	0.0717193	-2.78524
ENSG00000204227	protein_coding	RING1	6	-0.180266	3.91199	-2.73488	0.00718621	0.0717193	-2.67989
ENSG00000107551	protein_coding	RASSF4	10	-0.266843	6.4463	-2.73482	0.00718746	0.0717193	-2.78836
ENSG00000196357	protein_coding	ZNF565	19	-0.244692	1.83521	-2.73356	0.00721349	0.0718614	-2.46582
ENSG00000107863	protein_coding	ARHGAP21	10	0.248734	5.16582	2.73344	0.00721588	0.0718614	-2.79657
ENSG00000229754	transcribed_unprocessed_pseudogene	CXCR2P1	2	-0.544924	5.0733	-2.73317	0.00722151	0.0718614	-2.80188
ENSG00000162543	protein_coding	UBXN10	1	0.408232	1.56418	2.73315	0.00722177	0.0718614	-2.45334
ENSG00000130635	protein_coding	COL5A1	9	0.612709	0.764331	2.7321	0.00724349	0.0719974	-2.46614
ENSG00000144815	protein_coding	NXPE3	3	-0.144622	5.95029	-2.73201	0.00724549	0.0719974	-2.81535
ENSG00000179144	protein_coding	GIMAP7	7	-0.381272	5.72436	-2.73049	0.00727694	0.0722597	-2.81756
ENSG00000124226	protein_coding	RNF114	20	-0.13982	6.35168	-2.72998	0.00728758	0.0723152	-2.8096
ENSG00000076242	protein_coding	MLH1	3	-0.140719	4.79609	-2.72877	0.00731278	0.0724891	-2.77842
ENSG00000171812	protein_coding	COL8A2	1	-0.443773	2.31061	-2.7283	0.00732245	0.0724891	-2.54329
ENSG00000224067	processed_pseudogene	AL354877.1	9	0.608479	1.64596	2.72822	0.00732407	0.0724891	-2.47184
ENSG00000166595	protein_coding	CIAO2B	16	-0.167461	3.89877	-2.72816	0.00732536	0.0724891	-2.70056
ENSG00000137076	protein_coding	TLN1	9	0.32197	10.6627	2.72684	0.00735309	0.0727133	-2.56859
ENSG00000120733	protein_coding	KDM3B	5	0.170096	7.96889	2.72574	0.00737603	0.0728898	-2.73138
ENSG00000140678	protein_coding	ITGAX	16	0.37537	9.54152	2.72434	0.00740559	0.0731135	-2.63301
ENSG00000138231	protein_coding	DBR1	3	-0.170335	4.02532	-2.72419	0.00740887	0.0731135	-2.72734
ENSG00000172716	protein_coding	SLFN11	17	-0.232955	5.63751	-2.72385	0.00741597	0.0731331	-2.83503
ENSG00000266805	lncRNA	AP005432.1	18	0.423386	1.98267	2.72342	0.00742508	0.0731726	-2.49026
ENSG00000268658	lncRNA	LINC00664	19	1.00447	0.268637	2.72219	0.00745106	0.0733781	-2.53842
ENSG00000188549	protein_coding	CCDC9B	15	0.264275	3.45079	2.72177	0.00746007	0.0734163	-2.65217
ENSG00000091640	protein_coding	SPAG7	17	-0.221376	3.63206	-2.72065	0.00748374	0.0735425	-2.69477
ENSG00000196116	protein_coding	TDRD7	9	-0.45706	5.76627	-2.7206	0.00748486	0.0735425	-2.8375
ENSG00000112419	protein_coding	PHACTR2	6	-0.296595	5.92736	-2.72044	0.0074883	0.0735425	-2.84108
ENSG00000079739	protein_coding	PGM1	1	0.179423	4.91552	2.71989	0.00749996	0.0736065	-2.80622
ENSG00000230751	lncRNA	AC007036.2	7	0.337854	1.90036	2.71919	0.007515	0.0737036	-2.49629
ENSG00000167641	protein_coding	PPP1R14A	19	0.507163	1.11698	2.71894	0.00752037	0.0737058	-2.48093
ENSG00000132640	protein_coding	BTBD3	20	-0.270749	2.44468	-2.71763	0.00754832	0.0738859	-2.57198
ENSG00000253438	lncRNA	PCAT1	8	-0.286157	4.1241	-2.7176	0.00754906	0.0738859	-2.74447
ENSG00000103249	protein_coding	CLCN7	16	-0.228105	7.17213	-2.71697	0.00756249	0.0739439	-2.79918
ENSG00000108846	protein_coding	ABCC3	17	0.423077	5.09804	2.71671	0.00756806	0.0739439	-2.83733
ENSG00000171204	protein_coding	TMEM126B	11	-0.281024	3.43884	-2.71653	0.00757195	0.0739439	-2.69038
ENSG00000119421	protein_coding	NDUFA8	9	-0.276888	2.61868	-2.71587	0.00758631	0.0739439	-2.5924
ENSG00000232956	lncRNA	SNHG15	7	-0.205796	3.29771	-2.71582	0.00758741	0.0739439	-2.65416
ENSG00000123983	protein_coding	ACSL3	2	-0.21379	5.03453	-2.71563	0.00759149	0.0739439	-2.83588
ENSG00000099991	protein_coding	CABIN1	22	0.17819	8.10294	2.71547	0.00759487	0.0739439	-2.75989
ENSG00000111911	protein_coding	HINT3	6	-0.237606	4.18449	-2.71533	0.00759792	0.0739439	-2.77322
ENSG00000116793	protein_coding	PHTF1	1	0.2161	4.84331	2.71495	0.00760606	0.0739439	-2.8208
ENSG00000177556	protein_coding	ATOX1	5	-0.119966	4.80022	-2.71493	0.00760663	0.0739439	-2.81201
ENSG00000270972	lncRNA	AC136475.9	11	-0.813646	2.38502	-2.71462	0.00761328	0.0739583	-2.62291
ENSG00000114573	protein_coding	ATP6V1A	3	0.252483	7.01643	2.71429	0.00762033	0.0739766	-2.8254
ENSG00000237272	unitary_pseudogene	OR51R1P	11	-0.475666	3.12397	-2.714	0.00762663	0.0739877	-2.66798
ENSG00000170298	protein_coding	LGALS9B	17	-0.958169	1.03909	-2.71287	0.00765109	0.0740973	-2.49938
ENSG00000185236	protein_coding	RAB11B	19	0.277818	6.65732	2.71286	0.00765144	0.0740973	-2.84377
ENSG00000165115	protein_coding	KIF27	9	0.409143	4.26089	2.71277	0.00765346	0.0740973	-2.74488
ENSG00000133731	protein_coding	IMPA1	8	-0.16414	4.1235	-2.71229	0.00766385	0.0741217	-2.767
ENSG00000166091	protein_coding	CMTM5	14	0.584106	2.97152	2.71217	0.00766633	0.0741217	-2.6445
ENSG00000277369	lncRNA	AC010654.1	16	-0.276194	2.71784	-2.71192	0.00767187	0.0741252	-2.60962
ENSG00000034510	protein_coding	TMSB10	2	-0.345875	8.46652	-2.71152	0.00768065	0.07416	-2.71389
ENSG00000217128	protein_coding	FNIP1	5	0.245393	6.7513	2.71102	0.00769159	0.0742155	-2.84242
ENSG00000068784	protein_coding	SRBD1	2	-0.232746	4.92479	-2.71031	0.00770706	0.0743148	-2.84609
ENSG00000115507	protein_coding	OTX1	2	0.782653	1.12822	2.70971	0.00772022	0.0743427	-2.5185
ENSG00000135821	protein_coding	GLUL	1	0.440495	9.68332	2.7097	0.00772034	0.0743427	-2.65931
ENSG00000104973	protein_coding	MED25	19	0.345171	7.6777	2.70945	0.00772589	0.0743461	-2.79467
ENSG00000168872	protein_coding	DDX19A	16	-0.251091	3.03054	-2.70894	0.00773696	0.0743627	-2.63908
ENSG00000124688	protein_coding	MAD2L1BP	6	-0.247323	4.09994	-2.7089	0.007738	0.0743627	-2.79298
ENSG00000095383	protein_coding	TBC1D2	9	-0.228164	6.00709	-2.70758	0.00776701	0.0745712	-2.87509
ENSG00000172164	protein_coding	SNTB1	8	-0.231753	6.26756	-2.7072	0.00777537	0.0745712	-2.86717
ENSG00000171611	protein_coding	PTCRA	6	0.479322	3.83636	2.70677	0.00778475	0.0745712	-2.75562
ENSG00000179988	protein_coding	PSTK	10	0.291781	1.40257	2.70636	0.00779383	0.0745712	-2.51071
ENSG00000103174	protein_coding	NAGPA	16	-0.190117	4.74662	-2.70633	0.00779444	0.0745712	-2.83113
ENSG00000087460	protein_coding	GNAS	20	0.282457	9.20092	2.70605	0.0078008	0.0745712	-2.70091
ENSG00000132305	protein_coding	IMMT	2	-0.150351	5.48566	-2.70571	0.00780814	0.0745712	-2.87409
ENSG00000140995	protein_coding	DEF8	16	0.26863	7.77895	2.70554	0.00781202	0.0745712	-2.8045
ENSG00000127125	protein_coding	PPCS	1	-0.116573	4.83088	-2.7055	0.00781287	0.0745712	-2.84108
ENSG00000124813	protein_coding	RUNX2	6	0.229338	5.84875	2.70532	0.00781683	0.0745712	-2.88094
ENSG00000085449	protein_coding	WDFY1	2	-0.311391	4.55999	-2.70513	0.00782113	0.0745712	-2.84053
ENSG00000087884	protein_coding	AAMDC	11	-0.292766	1.22583	-2.70508	0.00782219	0.0745712	-2.51121
ENSG00000174720	protein_coding	LARP7	4	-0.345335	4.19253	-2.7038	0.00785056	0.0747526	-2.79934
ENSG00000105447	protein_coding	GRWD1	19	-0.174821	4.98757	-2.70375	0.00785166	0.0747526	-2.85255
ENSG00000134001	protein_coding	EIF2S1	14	-0.219866	4.77086	-2.70324	0.0078631	0.0748118	-2.84896
ENSG00000287091	lncRNA	AC009961.4	2	0.299905	2.89441	2.70227	0.00788471	0.0749181	-2.63695
ENSG00000197798	protein_coding	FAM118B	11	-0.176338	3.61067	-2.70227	0.00788474	0.0749181	-2.73183
ENSG00000229619	lncRNA	MBNL1-AS1	3	0.329748	1.56112	2.70122	0.00790818	0.075091	-2.53264
ENSG00000009790	protein_coding	TRAF3IP3	1	-0.140444	8.14293	-2.70084	0.00791672	0.0751222	-2.77988
ENSG00000110880	protein_coding	CORO1C	12	0.241793	7.0132	2.69989	0.00793801	0.0752735	-2.85484
ENSG00000198513	protein_coding	ATL1	14	0.337644	1.59425	2.69966	0.00794317	0.0752735	-2.53177
ENSG00000135521	protein_coding	LTV1	6	-0.323509	1.3165	-2.69904	0.00795704	0.0753551	-2.52531
ENSG00000178385	protein_coding	PLEKHM3	2	0.168894	6.03597	2.69785	0.00798401	0.0755605	-2.90083
ENSG00000105323	protein_coding	HNRNPUL1	19	0.136453	8.17744	2.6968	0.00800768	0.0756482	-2.7917
ENSG00000057757	protein_coding	PITHD1	1	0.625867	6.41446	2.69655	0.00801349	0.0756482	-2.89043
ENSG00000241058	protein_coding	NSUN6	10	-0.178807	3.93085	-2.69646	0.00801552	0.0756482	-2.77389
ENSG00000115539	protein_coding	PDCL3	2	-0.333438	1.64691	-2.69629	0.00801929	0.0756482	-2.54807
ENSG00000277053	transcribed_unprocessed_pseudogene	GTF2IP1	7	0.276276	2.68005	2.69627	0.00801969	0.0756482	-2.6252
ENSG00000108671	protein_coding	PSMD11	17	-0.10508	5.43664	-2.69573	0.00803201	0.0756559	-2.89766
ENSG00000132122	protein_coding	SPATA6	1	0.300304	2.92014	2.6957	0.00803272	0.0756559	-2.65311
ENSG00000115204	protein_coding	MPV17	2	-0.145151	5.16256	-2.69515	0.00804521	0.0756559	-2.88418
ENSG00000030110	protein_coding	BAK1	6	-0.290173	5.66583	-2.69507	0.00804706	0.0756559	-2.90614
ENSG00000038945	protein_coding	MSR1	8	-0.784769	1.95032	-2.69486	0.00805177	0.0756559	-2.63927
ENSG00000259865	lncRNA	AL390728.6	1	-0.300358	2.23787	-2.69467	0.00805609	0.0756559	-2.59666
ENSG00000197993	protein_coding	KEL	7	0.702295	2.79084	2.69461	0.00805749	0.0756559	-2.65434
ENSG00000157259	protein_coding	GATAD1	7	-0.113582	5.04995	-2.69426	0.00806536	0.0756801	-2.88239
ENSG00000175711	protein_coding	B3GNTL1	17	0.369081	4.51664	2.69401	0.0080711	0.0756844	-2.82557
ENSG00000244437	IG_V_gene	IGKV3-15	2	-0.947407	2.28376	-2.69283	0.00809807	0.0758876	-2.55781
ENSG00000196975	protein_coding	ANXA4	2	-0.177561	4.67662	-2.69221	0.00811224	0.0759707	-2.87058
ENSG00000115525	protein_coding	ST3GAL5	2	-0.223471	5.90738	-2.69139	0.008131	0.0760458	-2.91513
ENSG00000278053	protein_coding	DDX52	17	-0.240268	3.43927	-2.69107	0.00813835	0.0760458	-2.73414
ENSG00000185245	protein_coding	GP1BA	17	0.515833	3.69109	2.69104	0.00813911	0.0760458	-2.76571
ENSG00000197321	protein_coding	SVIL	10	0.265376	7.96404	2.69094	0.00814151	0.0760458	-2.81887
ENSG00000135070	protein_coding	ISCA1	9	0.527096	5.8923	2.69033	0.00815538	0.0760882	-2.91591
ENSG00000261367	lncRNA	AC012645.2	16	0.598443	1.27879	2.69028	0.00815667	0.0760882	-2.54425
ENSG00000260804	lncRNA	LINC01963	2	0.264091	3.0947	2.68949	0.00817492	0.076129	-2.6877
ENSG00000202533	misc_RNA	Y_RNA	5	-0.358892	2.62763	-2.68924	0.00818052	0.076129	-2.66876
ENSG00000100811	protein_coding	YY1	14	0.139326	6.96612	2.68924	0.0081806	0.076129	-2.88919
ENSG00000279794	TEC	AC024580.1	19	-0.35021	1.09277	-2.68917	0.00818232	0.076129	-2.5482
ENSG00000166794	protein_coding	PPIB	15	-0.240202	6.38792	-2.68844	0.00819897	0.0761911	-2.91294
ENSG00000110060	protein_coding	PUS3	11	-0.2726	1.8383	-2.68842	0.00819963	0.0761911	-2.57799
ENSG00000205846	protein_coding	CLEC6A	12	-0.670597	0.640116	-2.68793	0.00821089	0.0762111	-2.55511
ENSG00000167987	protein_coding	VPS37C	11	0.27718	5.38922	2.68786	0.00821242	0.0762111	-2.90795
ENSG00000167720	protein_coding	SRR	17	-0.322292	1.18001	-2.68726	0.00822644	0.0762736	-2.55032
ENSG00000224032	lncRNA	EPB41L4A-AS1	5	-0.235459	3.08281	-2.68711	0.00822981	0.0762736	-2.70096
ENSG00000132294	protein_coding	EFR3A	8	-0.160549	6.48957	-2.68562	0.00826446	0.0765379	-2.91203
ENSG00000197943	protein_coding	PLCG2	16	0.213397	8.20675	2.68543	0.00826902	0.0765379	-2.8191
ENSG00000172183	protein_coding	ISG20	15	-0.371215	7.97888	-2.68507	0.00827748	0.0765379	-2.81095
ENSG00000197355	protein_coding	UAP1L1	9	-0.352488	4.64262	-2.68497	0.00827971	0.0765379	-2.86814
ENSG00000082397	protein_coding	EPB41L3	18	-0.366156	4.86801	-2.68474	0.00828515	0.0765388	-2.91335
ENSG00000251179	lncRNA	TMEM92-AS1	17	0.802636	0.59425	2.68449	0.00829103	0.0765437	-2.60607
ENSG00000167986	protein_coding	DDB1	11	0.222669	7.36122	2.68419	0.00829795	0.0765583	-2.87354
ENSG00000114745	protein_coding	GORASP1	3	-0.259154	5.57915	-2.68364	0.00831076	0.0766271	-2.9346
ENSG00000077380	protein_coding	DYNC1I2	2	-0.22076	4.76641	-2.68313	0.00832275	0.0766882	-2.89915
ENSG00000166164	protein_coding	BRD7	16	-0.181326	5.73256	-2.68242	0.00833954	0.0767513	-2.93859
ENSG00000173915	protein_coding	ATP5MD	10	-0.23643	3.52778	-2.68227	0.0083429	0.0767513	-2.76611
ENSG00000133059	protein_coding	DSTYK	1	0.0972263	5.76219	2.68215	0.00834568	0.0767513	-2.93854
ENSG00000068383	protein_coding	INPP5A	10	0.18945	5.84339	2.68192	0.00835114	0.0767523	-2.93845
ENSG00000165516	protein_coding	KLHDC2	14	0.160008	5.22938	2.68091	0.00837495	0.0768882	-2.92247
ENSG00000178458	processed_pseudogene	H3F3AP6	4	0.44427	1.49711	2.68084	0.00837667	0.0768882	-2.57056
ENSG00000271503	protein_coding	CCL5	17	0.342637	6.28972	2.68049	0.00838498	0.0769152	-2.9347
ENSG00000251136	lncRNA	AF117829.1	8	-0.23352	3.4643	-2.68025	0.00839053	0.0769168	-2.76185
ENSG00000130699	protein_coding	TAF4	20	0.181494	4.85376	2.67945	0.00840938	0.0770403	-2.89616
ENSG00000124098	protein_coding	FAM210B	20	0.650885	7.84849	2.67922	0.00841488	0.0770413	-2.84554
ENSG00000206418	protein_coding	RAB12	18	-0.170091	4.22185	-2.67796	0.00844479	0.0772658	-2.86532
ENSG00000166797	protein_coding	CIAO2A	15	-0.244995	3.93317	-2.67769	0.00845131	0.0772761	-2.8365
ENSG00000181634	protein_coding	TNFSF15	9	-0.608977	0.625255	-2.67731	0.00846033	0.0773092	-2.57287
ENSG00000187210	protein_coding	GCNT1	9	-0.250744	4.4384	-2.67645	0.00848082	0.077447	-2.88589
ENSG00000090581	protein_coding	GNPTG	16	-0.149811	5.56019	-2.67598	0.00849192	0.0774514	-2.94886
ENSG00000156990	protein_coding	RPUSD3	3	-0.143893	5.05849	-2.67589	0.00849404	0.0774514	-2.92586
ENSG00000142039	protein_coding	CCDC97	19	-0.170985	6.41667	-2.67575	0.00849753	0.0774514	-2.94099
ENSG00000161970	protein_coding	RPL26	17	-0.227138	2.24343	-2.67495	0.00851656	0.0775755	-2.63674
ENSG00000174791	protein_coding	RIN1	11	-0.404257	3.85322	-2.67434	0.00853131	0.077591	-2.8554
ENSG00000189050	protein_coding	RNFT1	17	-0.223373	3.21387	-2.67403	0.00853875	0.077591	-2.75294
ENSG00000156030	protein_coding	ELMSAN1	14	0.145277	7.78899	2.67389	0.00854213	0.077591	-2.87466
ENSG00000128594	protein_coding	LRRC4	7	0.451192	6.16783	2.67363	0.00854821	0.077591	-2.9578
ENSG00000116688	protein_coding	MFN2	1	0.285294	7.20541	2.67342	0.00855323	0.077591	-2.90908
ENSG00000064270	protein_coding	ATP2C2	16	1.07188	-0.0287054	2.67342	0.00855331	0.077591	-2.68882
ENSG00000135124	protein_coding	P2RX4	12	-0.202407	5.03703	-2.6733	0.00855619	0.077591	-2.93749
ENSG00000188313	protein_coding	PLSCR1	3	-0.692974	6.71407	-2.67302	0.00856298	0.0776034	-2.88906
ENSG00000285966	lncRNA	AC007686.4	14	1.45009	-0.0600468	2.67255	0.00857436	0.0776574	-2.83661
ENSG00000164430	protein_coding	CGAS	6	-0.279096	5.07061	-2.67213	0.00858439	0.0776717	-2.94762
ENSG00000206199	protein_coding	ANKUB1	3	0.806359	0.3518	2.67203	0.00858679	0.0776717	-2.64824
ENSG00000141505	protein_coding	ASGR1	17	-0.316161	2.80583	-2.67174	0.00859393	0.0776872	-2.72316
ENSG00000139168	protein_coding	ZCRB1	12	-0.342871	2.207	-2.67143	0.00860134	0.0777051	-2.66
ENSG00000143207	protein_coding	COP1	1	0.264458	7.74358	2.67107	0.00861007	0.0777349	-2.88324
ENSG00000132589	protein_coding	FLOT2	17	0.313544	8.88579	2.66886	0.00866367	0.0781493	-2.81015
ENSG00000103005	protein_coding	USB1	16	0.236901	6.45156	2.66872	0.00866688	0.0781493	-2.95859
ENSG00000070756	protein_coding	PABPC1	8	0.201054	9.34343	2.66798	0.00868493	0.0782627	-2.78999
ENSG00000172671	protein_coding	ZFAND4	10	0.1955	4.91878	2.66761	0.00869401	0.0782771	-2.94302
ENSG00000164849	protein_coding	GPR146	7	0.668298	5.67073	2.66747	0.00869746	0.0782771	-2.97164
ENSG00000243364	protein_coding	EFNA4	1	-0.181484	2.77791	-2.6661	0.00873089	0.0785287	-2.71424
ENSG00000112234	protein_coding	FBXL4	6	0.178964	5.62646	2.66547	0.00874652	0.0785873	-2.97737
ENSG00000149328	protein_coding	GLB1L2	11	0.721118	0.965751	2.66523	0.00875224	0.0785873	-2.60035
ENSG00000139291	protein_coding	TMEM19	12	-0.213854	4.10092	-2.66517	0.00875387	0.0785873	-2.86636
ENSG00000154174	protein_coding	TOMM70	3	-0.17554	4.96225	-2.6646	0.0087678	0.078663	-2.95151
ENSG00000170860	protein_coding	LSM3	3	-0.325944	2.72353	-2.66398	0.00878301	0.0787501	-2.72698
ENSG00000233013	transcribed_unprocessed_pseudogene	FAM157B	9	0.520699	5.78586	2.66347	0.00879556	0.078783	-2.98331
ENSG00000211947	IG_V_gene	IGHV3-21	14	-1.05465	0.584173	-2.66338	0.00879768	0.078783	-2.69644
ENSG00000177666	protein_coding	PNPLA2	11	0.342267	8.07392	2.66295	0.00880843	0.07883	-2.88029
ENSG00000123136	protein_coding	DDX39A	19	-0.154822	5.85474	-2.66179	0.00883711	0.0790372	-2.98962
ENSG00000100580	protein_coding	TMED8	14	0.156467	5.40809	2.66093	0.00885841	0.0791783	-2.98123
ENSG00000136205	protein_coding	TNS3	7	-0.286673	5.95106	-2.66049	0.00886932	0.0792263	-2.98969
ENSG00000172331	protein_coding	BPGM	7	0.655016	6.68318	2.65986	0.0088851	0.0793178	-2.95616
ENSG00000103489	protein_coding	XYLT1	16	0.19294	4.91831	2.65918	0.00890204	0.079378	-2.95592
ENSG00000234219	unprocessed_pseudogene	CDCA4P4	1	0.246097	2.86997	2.65914	0.00890294	0.079378	-2.74425
ENSG00000151012	protein_coding	SLC7A11	4	0.50567	0.791281	2.65848	0.00891946	0.0794759	-2.61912
ENSG00000131462	protein_coding	TUBG1	17	-0.221631	2.64434	-2.65759	0.00894155	0.0795877	-2.72343
ENSG00000173535	protein_coding	TNFRSF10C	8	0.428529	8.07593	2.65753	0.00894312	0.0795877	-2.89453
ENSG00000153560	protein_coding	UBP1	3	-0.116995	6.50466	-2.6573	0.00894897	0.0795903	-2.98347
ENSG00000171497	protein_coding	PPID	4	-0.166854	3.65165	-2.65701	0.00895606	0.0796039	-2.84339
ENSG00000067141	protein_coding	NEO1	15	0.321391	3.12734	2.65577	0.00898724	0.079776	-2.77935
ENSG00000100354	protein_coding	TNRC6B	22	0.14871	8.92787	2.65574	0.00898809	0.079776	-2.84002
ENSG00000139323	protein_coding	POC1B	12	0.241699	5.33246	2.65558	0.00899214	0.079776	-2.99551
ENSG00000059758	protein_coding	CDK17	12	-0.232002	6.98439	-2.65503	0.00900597	0.0798492	-2.95537
ENSG00000178694	protein_coding	NSUN3	3	0.295599	5.61187	2.65447	0.00901995	0.0799236	-3.00694
ENSG00000239665	lncRNA	AL157392.3	10	0.147017	6.25291	2.65404	0.00903078	0.0799701	-3.00598
ENSG00000260032	lncRNA	NORAD	20	0.173971	7.70797	2.65244	0.00907147	0.0802809	-2.92795
ENSG00000166233	protein_coding	ARIH1	15	0.0786267	6.9752	2.65212	0.00907959	0.0803031	-2.97512
ENSG00000123352	protein_coding	SPATS2	12	-0.258743	2.90352	-2.65088	0.00911103	0.08047	-2.75959
ENSG00000025293	protein_coding	PHF20	20	0.128374	6.83549	2.65056	0.00911921	0.08047	-2.99107
ENSG00000105993	protein_coding	DNAJB6	7	0.162752	7.38438	2.65055	0.00911946	0.08047	-2.95743
ENSG00000159556	protein_coding	ISL2	15	0.730148	2.46183	2.65032	0.00912532	0.08047	-2.66034
ENSG00000254402	protein_coding	LRRC24	8	-0.286575	1.73835	-2.65027	0.00912657	0.08047	-2.64746
ENSG00000146828	protein_coding	SLC12A9	7	0.271361	8.2691	2.64984	0.0091375	0.0805169	-2.90105
ENSG00000101493	protein_coding	ZNF516	18	0.271384	8.50886	2.64939	0.0091491	0.0805695	-2.88914
ENSG00000111837	protein_coding	MAK	6	0.565101	3.83428	2.64895	0.00916031	0.0805871	-2.86938
ENSG00000174579	protein_coding	MSL2	3	0.15101	7.18298	2.64887	0.00916236	0.0805871	-2.97494
ENSG00000106952	protein_coding	TNFSF8	9	-0.241138	5.04464	-2.64808	0.00918254	0.080715	-2.99455
ENSG00000131471	protein_coding	AOC3	17	0.527568	3.68994	2.64779	0.00918985	0.0807297	-2.82803
ENSG00000227533	lncRNA	SLC2A1-AS1	1	0.437354	1.61895	2.64743	0.00919916	0.0807384	-2.65179
ENSG00000267385	protein_coding	AC011498.4	19	0.621876	0.81206	2.64725	0.00920392	0.0807384	-2.64364
ENSG00000132357	protein_coding	CARD6	5	-0.312547	4.72335	-2.6471	0.00920775	0.0807384	-2.99283
ENSG00000261008	lncRNA	LINC01572	16	0.300211	1.71798	2.64637	0.00922649	0.0808532	-2.65893
ENSG00000112029	protein_coding	FBXO5	6	-0.258385	2.5856	-2.64521	0.00925648	0.0810664	-2.74785
ENSG00000100600	protein_coding	LGMN	14	-0.251359	2.35214	-2.64459	0.00927243	0.0811565	-2.72149
ENSG00000004779	protein_coding	NDUFAB1	16	-0.199015	3.03498	-2.64373	0.00929457	0.0813006	-2.7981
ENSG00000287431	lncRNA	AC027601.6	17	-0.368395	2.135	-2.64351	0.00930031	0.0813011	-2.7065
ENSG00000103051	protein_coding	COG4	16	-0.116302	5.72668	-2.64292	0.00931576	0.0813864	-3.03476
ENSG00000128311	protein_coding	TST	22	0.343206	4.24978	2.64198	0.00934002	0.0815486	-2.9213
ENSG00000125977	protein_coding	EIF2S2	20	-0.204166	4.58029	-2.64145	0.00935387	0.0816198	-2.98149
ENSG00000106070	protein_coding	GRB10	7	0.336476	4.04738	2.63976	0.00939797	0.0819546	-2.92159
ENSG00000135439	protein_coding	AGAP2	12	0.160542	7.31929	2.63942	0.00940704	0.0819838	-2.98978
ENSG00000068097	protein_coding	HEATR6	17	-0.182056	4.08275	-2.63902	0.00941733	0.0820236	-2.93376
ENSG00000120254	protein_coding	MTHFD1L	6	-0.259248	3.05364	-2.63838	0.00943426	0.0821211	-2.80847
ENSG00000136243	protein_coding	NUP42	7	-0.158688	4.10907	-2.63815	0.0094403	0.0821237	-2.93819
ENSG00000246273	lncRNA	SBF2-AS1	11	0.342615	1.68172	2.63782	0.00944886	0.0821483	-2.6711
ENSG00000130589	protein_coding	HELZ2	20	-0.591869	9.25325	-2.63733	0.00946195	0.0821901	-2.82878
ENSG00000112081	protein_coding	SRSF3	6	-0.132247	7.24472	-2.6372	0.00946515	0.0821901	-2.99411
ENSG00000165029	protein_coding	ABCA1	9	-0.488602	7.52807	-2.6365	0.00948386	0.0823027	-2.96441
ENSG00000125971	protein_coding	DYNLRB1	20	-0.196028	2.54176	-2.63613	0.00949359	0.0823372	-2.75437
ENSG00000109971	protein_coding	HSPA8	11	-0.253454	8.27601	-2.63558	0.00950813	0.0823859	-2.91816
ENSG00000148848	protein_coding	ADAM12	10	0.499246	1.98079	2.63548	0.00951071	0.0823859	-2.70936
ENSG00000137216	protein_coding	TMEM63B	6	0.538782	6.88196	2.63518	0.00951853	0.0824001	-3.01836
ENSG00000172239	protein_coding	PAIP1	5	-0.202023	4.54636	-2.63498	0.00952386	0.0824001	-2.99548
ENSG00000114480	protein_coding	GBE1	3	0.216186	4.37944	2.63419	0.0095448	0.0824154	-2.96133
ENSG00000115350	protein_coding	POLE4	2	-0.252877	3.80766	-2.63417	0.00954547	0.0824154	-2.93029
ENSG00000065809	protein_coding	FAM107B	10	0.155519	7.04737	2.63407	0.00954801	0.0824154	-3.0183
ENSG00000205639	protein_coding	MFSD2B	2	0.586354	3.85471	2.63405	0.00954865	0.0824154	-2.91664
ENSG00000133800	protein_coding	LYVE1	11	0.647716	0.677187	2.63232	0.00959455	0.0827617	-2.67767
ENSG00000254810	lncRNA	AP001189.3	11	1.03251	0.0998869	2.63135	0.00962062	0.0829366	-2.73032
ENSG00000108639	protein_coding	SYNGR2	17	-0.20669	6.5109	-2.63103	0.00962905	0.0829593	-3.04772
ENSG00000115816	protein_coding	CEBPZ	2	-0.298561	4.33018	-2.63078	0.00963587	0.0829681	-2.98659
ENSG00000136371	protein_coding	MTHFS	15	0.363485	2.0006	2.62933	0.0096747	0.0832363	-2.71126
ENSG00000197324	protein_coding	LRP10	14	0.319158	9.6687	2.62914	0.00967969	0.0832363	-2.85964
ENSG00000164051	protein_coding	CCDC51	3	-0.225773	2.30978	-2.62884	0.00968792	0.0832363	-2.76188
ENSG00000117335	protein_coding	CD46	1	0.256836	8.28976	2.62875	0.00969027	0.0832363	-2.946
ENSG00000183018	protein_coding	SPNS2	17	0.557336	1.37298	2.62735	0.00972795	0.0835099	-2.67953
ENSG00000137331	protein_coding	IER3	6	0.600856	1.37687	2.62673	0.00974484	0.0836048	-2.68406
ENSG00000164305	protein_coding	CASP3	4	-0.218882	4.72862	-2.62604	0.00976332	0.0836856	-3.03481
ENSG00000136925	protein_coding	TSTD2	9	-0.161421	4.16763	-2.62595	0.00976595	0.0836856	-2.97186
ENSG00000240857	protein_coding	RDH14	2	-0.30062	2.57845	-2.62562	0.00977483	0.0837015	-2.80255
ENSG00000162378	protein_coding	ZYG11B	1	0.183227	5.6263	2.62545	0.0097795	0.0837015	-3.07249
ENSG00000143387	protein_coding	CTSK	1	0.289838	2.70017	2.62489	0.00979464	0.0837524	-2.79903
ENSG00000143493	protein_coding	INTS7	1	-0.166371	4.33966	-2.6248	0.00979714	0.0837524	-2.99927
ENSG00000135540	protein_coding	NHSL1	6	-0.445522	2.15155	-2.62449	0.00980548	0.0837737	-2.78575
ENSG00000096968	protein_coding	JAK2	9	-0.30067	7.42829	-2.62424	0.00981232	0.0837822	-2.997
ENSG00000172667	protein_coding	ZMAT3	3	0.139369	5.23474	2.62402	0.0098183	0.0837832	-3.06259
ENSG00000164181	protein_coding	ELOVL7	5	0.472007	3.75286	2.62364	0.00982865	0.0838216	-2.93664
ENSG00000246430	lncRNA	LINC00968	8	-0.511924	0.669296	-2.62289	0.00984916	0.0839137	-2.68936
ENSG00000168329	protein_coding	CX3CR1	3	-0.405443	7.26682	-2.62282	0.00985117	0.0839137	-3.01023
ENSG00000163931	protein_coding	TKT	3	0.259605	9.29647	2.62096	0.00990184	0.0842952	-2.90342
ENSG00000166133	protein_coding	RPUSD2	15	-0.207062	3.08382	-2.62054	0.00991358	0.0842985	-2.85087
ENSG00000054179	protein_coding	ENTPD2	9	1.50159	-0.675358	2.62052	0.009914	0.0842985	-3.12354
ENSG00000171295	protein_coding	ZNF440	19	-0.176121	4.23585	-2.61968	0.00993721	0.0844456	-2.98764
ENSG00000262089	lncRNA	AC040977.1	17	-0.207585	2.36378	-2.6187	0.00996419	0.0845765	-2.77636
ENSG00000221995	protein_coding	TIAF1	17	-0.208118	3.90809	-2.61869	0.00996442	0.0845765	-2.96292
ENSG00000278600	lncRNA	AC015871.4	15	0.294428	5.39848	2.61844	0.0099714	0.0845856	-3.0789
ENSG00000100225	protein_coding	FBXO7	22	0.583365	9.38298	2.6178	0.00998897	0.0846354	-2.89506
ENSG00000160058	protein_coding	BSDC1	1	0.114501	7.07843	2.61774	0.00999079	0.0846354	-3.05465
ENSG00000160695	protein_coding	VPS11	11	-0.133589	4.99906	-2.61743	0.00999918	0.0846354	-3.0683
ENSG00000153391	protein_coding	INO80C	18	-0.165388	2.77088	-2.61737	0.0100009	0.0846354	-2.82741
ENSG00000103966	protein_coding	EHD4	15	-0.20774	5.41569	-2.61692	0.0100134	0.0846907	-3.09266
ENSG00000172771	protein_coding	EFCAB12	3	0.407165	2.2149	2.61552	0.0100523	0.0849697	-2.75138
ENSG00000126882	protein_coding	FAM78A	9	-0.120559	7.73361	-2.6153	0.0100583	0.08497	-3.01638
ENSG00000101290	protein_coding	CDS2	20	0.191705	7.6527	2.61359	0.0101061	0.0853237	-3.02752
ENSG00000170476	protein_coding	MZB1	5	-0.701448	3.54785	-2.61272	0.0101304	0.0854783	-2.88657
ENSG00000065268	protein_coding	WDR18	19	-0.21542	4.28062	-2.61233	0.0101413	0.0854958	-3.01228
ENSG00000173597	protein_coding	SULT1B1	4	0.3622	6.40721	2.61218	0.0101456	0.0854958	-3.10244
ENSG00000167815	protein_coding	PRDX2	19	0.451548	5.89969	2.61185	0.0101548	0.0854958	-3.10994
ENSG00000174840	protein_coding	PDE12	3	-0.134687	5.39963	-2.6118	0.0101563	0.0854958	-3.10174
ENSG00000132432	protein_coding	SEC61G	7	-0.238126	2.55037	-2.61119	0.0101734	0.0855896	-2.82728
ENSG00000160753	protein_coding	RUSC1	1	-0.198817	3.78435	-2.61048	0.0101933	0.0856814	-2.96713
ENSG00000154305	protein_coding	MIA3	1	-0.165452	6.09552	-2.61037	0.0101963	0.0856814	-3.11041
ENSG00000273149	lncRNA	AL138963.4	13	0.683207	2.53335	2.61013	0.0102033	0.0856899	-2.85644
ENSG00000265195	miRNA	MIR4312	15	0.243626	2.6853	2.60979	0.0102128	0.0857191	-2.82402
ENSG00000178075	protein_coding	GRAMD1C	3	0.667017	3.02053	2.60929	0.010227	0.08575	-2.81349
ENSG00000134352	protein_coding	IL6ST	5	-0.232919	7.3263	-2.60924	0.0102284	0.08575	-3.05468
ENSG00000136842	protein_coding	TMOD1	9	0.700405	5.85927	2.60885	0.0102393	0.0857911	-3.11433
ENSG00000240583	protein_coding	AQP1	7	0.732565	1.0753	2.60844	0.010251	0.0858383	-2.72076
ENSG00000278834	lncRNA	AC073508.3	17	-0.274339	1.26598	-2.60739	0.0102807	0.0859969	-2.72456
ENSG00000106617	protein_coding	PRKAG2	7	-0.151729	6.47617	-2.60735	0.0102819	0.0859969	-3.10376
ENSG00000120963	protein_coding	ZNF706	8	-0.141903	5.35204	-2.60687	0.0102955	0.0860455	-3.1118
ENSG00000172354	protein_coding	GNB2	7	0.268029	8.73476	2.60672	0.0102997	0.0860455	-2.96939
ENSG00000099800	protein_coding	TIMM13	19	-0.220555	4.23164	-2.60597	0.0103211	0.0861735	-3.02286
ENSG00000101337	protein_coding	TM9SF4	20	-0.145188	6.64291	-2.60523	0.0103422	0.0862995	-3.10334
ENSG00000137947	protein_coding	GTF2B	1	-0.24584	4.15801	-2.60484	0.0103532	0.0863409	-3.03409
ENSG00000147679	protein_coding	UTP23	8	-0.174339	3.91721	-2.60416	0.0103727	0.0864533	-2.99566
ENSG00000211899	IG_C_gene	IGHM	14	-0.45121	7.84921	-2.6035	0.0103917	0.086543	-3.06336
ENSG00000131446	protein_coding	MGAT1	5	-0.21198	8.90601	-2.60336	0.0103956	0.086543	-2.96187
ENSG00000166575	protein_coding	TMEM135	11	-0.216273	3.77928	-2.60313	0.0104022	0.0865483	-2.98483
ENSG00000164111	protein_coding	ANXA5	4	-0.317675	6.0231	-2.60275	0.010413	0.0865879	-3.1283
ENSG00000082146	protein_coding	STRADB	2	0.696658	8.61675	2.60181	0.0104402	0.0867632	-2.98242
ENSG00000110046	protein_coding	ATG2A	11	0.330094	7.51283	2.6014	0.0104519	0.08681	-3.07363
ENSG00000115211	protein_coding	EIF2B4	2	-0.159005	4.10354	-2.60037	0.0104816	0.0869868	-3.02459
ENSG00000105486	protein_coding	LIG1	19	-0.177368	5.48371	-2.60025	0.0104853	0.0869868	-3.13123
ENSG00000170017	protein_coding	ALCAM	3	0.271204	4.49628	2.59968	0.0105017	0.0870725	-3.05948
ENSG00000114650	protein_coding	SCAP	3	0.219991	7.35077	2.59938	0.0105104	0.0870939	-3.09211
ENSG00000230825	lncRNA	AC005532.1	7	-0.382404	2.10989	-2.59826	0.0105427	0.0873114	-2.83552
ENSG00000117133	protein_coding	RPF1	1	-0.316155	3.27238	-2.59746	0.0105661	0.0874048	-2.94288
ENSG00000134470	protein_coding	IL15RA	10	-0.288152	4.16376	-2.59721	0.0105734	0.0874048	-3.05331
ENSG00000204673	protein_coding	AKT1S1	19	0.25366	5.50295	2.59719	0.0105739	0.0874048	-3.1372
ENSG00000145703	protein_coding	IQGAP2	5	0.155613	7.52083	2.59704	0.0105784	0.0874048	-3.07239
ENSG00000107443	protein_coding	CCNJ	10	-0.179421	3.27901	-2.59675	0.0105869	0.087424	-2.95263
ENSG00000178718	protein_coding	RPP25	15	-0.288539	2.06463	-2.59603	0.0106078	0.0875308	-2.8119
ENSG00000166140	protein_coding	ZFYVE19	15	-0.146026	4.67	-2.59588	0.010612	0.0875308	-3.09475
ENSG00000162813	protein_coding	BPNT1	1	-0.216464	3.50516	-2.59513	0.010634	0.0876255	-2.97089
ENSG00000072864	protein_coding	NDE1	16	0.210598	6.31657	2.59507	0.0106357	0.0876255	-3.14811
ENSG00000101654	protein_coding	RNMT	18	-0.144285	5.13529	-2.59417	0.0106623	0.0877938	-3.13261
ENSG00000075568	protein_coding	TMEM131	2	-0.167936	6.89888	-2.59379	0.0106734	0.0878226	-3.11594
ENSG00000165006	protein_coding	UBAP1	9	0.279427	6.51334	2.59363	0.0106781	0.0878226	-3.13757
ENSG00000106524	protein_coding	ANKMY2	7	-0.188521	3.36528	-2.59333	0.0106869	0.0878238	-2.96302
ENSG00000155438	protein_coding	NIFK	2	-0.280528	3.27522	-2.59321	0.0106905	0.0878238	-2.95729
ENSG00000082196	protein_coding	C1QTNF3	5	0.33073	1.12963	2.59285	0.0107009	0.087859	-2.75214
ENSG00000134504	protein_coding	KCTD1	18	-0.242981	2.53729	-2.59215	0.0107216	0.0879761	-2.85843
ENSG00000261659	lncRNA	Z92544.2	16	0.274232	3.11906	2.59139	0.0107441	0.0879761	-2.90466
ENSG00000183431	protein_coding	SF3A3	1	-0.171509	5.31913	-2.59129	0.010747	0.0879761	-3.14831
ENSG00000073150	protein_coding	PANX2	22	0.481245	5.05028	2.59103	0.0107546	0.0879761	-3.11136
ENSG00000270277	lncRNA	AC009948.2	2	0.275913	3.4509	2.59091	0.0107581	0.0879761	-2.97119
ENSG00000169919	protein_coding	GUSB	7	-0.162136	5.67337	-2.59091	0.0107583	0.0879761	-3.1603
ENSG00000188895	protein_coding	MSL1	17	0.300097	8.45991	2.59067	0.0107652	0.0879761	-3.02738
ENSG00000168769	protein_coding	TET2	4	0.282674	8.43295	2.58996	0.0107864	0.0879761	-3.02239
ENSG00000116014	protein_coding	KISS1R	19	0.688639	0.36124	2.58958	0.0107976	0.0879761	-2.83375
ENSG00000072952	protein_coding	MRVI1	11	0.445882	6.04875	2.58956	0.0107981	0.0879761	-3.16214
ENSG00000156603	protein_coding	MED19	11	-0.232846	2.06165	-2.58948	0.0108005	0.0879761	-2.82096
ENSG00000154803	protein_coding	FLCN	17	-0.208092	6.28013	-2.5892	0.0108088	0.0879761	-3.1596
ENSG00000134072	protein_coding	CAMK1	3	-0.321032	4.38146	-2.58919	0.0108093	0.0879761	-3.09926
ENSG00000211598	IG_V_gene	IGKV4-1	2	-0.809522	2.56777	-2.58903	0.0108139	0.0879761	-2.83128
ENSG00000183828	protein_coding	NUDT14	14	-0.242775	3.00553	-2.58891	0.0108175	0.0879761	-2.93221
ENSG00000111144	protein_coding	LTA4H	12	0.292369	6.76655	2.58876	0.0108219	0.0879761	-3.13927
ENSG00000007516	protein_coding	BAIAP3	16	0.648847	4.52327	2.58862	0.0108262	0.0879761	-3.03982
ENSG00000267321	lncRNA	SNHG30	17	-0.189638	2.59431	-2.58849	0.0108301	0.0879761	-2.87891
ENSG00000105698	protein_coding	USF2	19	0.113817	7.09659	2.58815	0.0108402	0.0879761	-3.12391
ENSG00000005513	protein_coding	SOX8	16	-0.414425	1.73667	-2.58802	0.010844	0.0879761	-2.78574
ENSG00000150768	protein_coding	DLAT	11	-0.151488	4.10592	-2.58786	0.0108489	0.0879761	-3.0602
ENSG00000266236	lncRNA	NARF-IT1	17	0.374396	1.38297	2.58781	0.0108503	0.0879761	-2.76792
ENSG00000284602	lncRNA	AL031432.4	1	-0.212309	3.24036	-2.58699	0.0108748	0.0881245	-2.94885
ENSG00000137312	protein_coding	FLOT1	6	0.344092	7.35229	2.58586	0.0109085	0.0882997	-3.11248
ENSG00000040487	protein_coding	SLC66A1	1	-0.191485	3.96116	-2.58585	0.0109087	0.0882997	-3.03731
ENSG00000162769	protein_coding	FLVCR1	1	0.236857	4.70076	2.58529	0.0109254	0.0883848	-3.11097
ENSG00000189057	protein_coding	FAM111B	11	-0.526796	0.599315	-2.58501	0.010934	0.0884046	-2.78208
ENSG00000237649	protein_coding	KIFC1	6	-0.574628	0.696312	-2.58431	0.0109551	0.0884515	-2.77379
ENSG00000138496	protein_coding	PARP9	3	-0.526265	7.74374	-2.58426	0.0109566	0.0884515	-3.04432
ENSG00000109065	protein_coding	NAT9	17	-0.172487	4.71834	-2.5842	0.0109584	0.0884515	-3.12408
ENSG00000186184	protein_coding	POLR1D	13	0.274663	6.15855	2.5839	0.0109673	0.0884733	-3.17382
ENSG00000197208	protein_coding	SLC22A4	5	0.405034	5.77301	2.58308	0.0109919	0.0886224	-3.17944
ENSG00000152127	protein_coding	MGAT5	2	0.154441	6.76687	2.58281	0.0110001	0.0886309	-3.15946
ENSG00000163840	protein_coding	DTX3L	3	-0.428846	7.70524	-2.58264	0.0110054	0.0886309	-3.06143
ENSG00000146425	protein_coding	DYNLT1	6	-0.32232	6.05356	-2.58137	0.0110435	0.0888883	-3.1751
ENSG00000145191	protein_coding	EIF2B5	3	-0.138938	5.51851	-2.58061	0.0110666	0.0890241	-3.18004
ENSG00000279207	TEC	AC015813.6	17	0.211476	2.71373	2.5804	0.011073	0.0890252	-2.9062
ENSG00000172572	protein_coding	PDE3A	12	0.595804	1.56439	2.57981	0.0110908	0.0890379	-2.80708
ENSG00000172171	protein_coding	TEFM	17	-0.194385	3.02683	-2.57975	0.0110926	0.0890379	-2.95025
ENSG00000168995	protein_coding	SIGLEC7	19	-0.240405	4.93478	-2.57974	0.0110932	0.0890379	-3.14946
ENSG00000169660	protein_coding	HEXD	17	-0.212267	6.07661	-2.57867	0.0111257	0.0892218	-3.18862
ENSG00000175354	protein_coding	PTPN2	18	-0.12126	5.82552	-2.57856	0.011129	0.0892218	-3.1913
ENSG00000275527	lncRNA	AC100835.2	15	0.876423	2.17266	2.57837	0.0111348	0.0892218	-2.8331
ENSG00000160190	protein_coding	SLC37A1	21	-0.168051	5.54532	-2.57758	0.0111589	0.0893456	-3.18939
ENSG00000083290	protein_coding	ULK2	17	-0.21346	5.10332	-2.57739	0.0111648	0.0893456	-3.17636
ENSG00000134830	protein_coding	C5AR2	19	0.349953	7.3518	2.57725	0.011169	0.0893456	-3.1394
ENSG00000167768	protein_coding	KRT1	12	0.984529	5.13053	2.57703	0.0111758	0.0893487	-3.1722
ENSG00000161513	protein_coding	FDXR	17	-0.277381	2.86515	-2.57682	0.0111821	0.0893487	-2.94542
ENSG00000116752	protein_coding	BCAS2	1	-0.228966	2.99151	-2.57663	0.0111881	0.0893487	-2.958
ENSG00000166266	protein_coding	CUL5	11	-0.144248	5.0743	-2.57577	0.0112142	0.0894287	-3.17477
ENSG00000127666	protein_coding	TICAM1	19	-0.222409	4.82949	-2.57556	0.0112208	0.0894287	-3.16201
ENSG00000172264	protein_coding	MACROD2	20	-0.615196	0.630299	-2.57549	0.0112231	0.0894287	-2.8041
ENSG00000055609	protein_coding	KMT2C	7	0.192747	8.95966	2.57549	0.0112231	0.0894287	-3.02687
ENSG00000177868	protein_coding	SVBP	1	0.346492	2.99969	2.57511	0.0112346	0.089439	-2.97253
ENSG00000269981	processed_pseudogene	AL627309.7	1	0.422534	4.93695	2.57504	0.0112369	0.089439	-3.16211
ENSG00000229512	lncRNA	AC068580.1	11	-0.284535	3.20226	-2.57459	0.0112505	0.0894977	-2.97648
ENSG00000119471	protein_coding	HSDL2	9	0.316891	5.40598	2.57414	0.0112644	0.0895583	-3.18826
ENSG00000150712	protein_coding	MTMR12	5	0.120412	5.61757	2.5735	0.0112841	0.0896653	-3.19926
ENSG00000070404	protein_coding	FSTL3	19	-0.331497	2.47211	-2.57311	0.0112962	0.0897118	-2.90907
ENSG00000105851	protein_coding	PIK3CG	7	0.177647	7.77307	2.5718	0.0113368	0.0899842	-3.11546
ENSG00000197372	protein_coding	ZNF675	19	-0.193232	3.72479	-2.56998	0.0113933	0.0903594	-3.05287
ENSG00000108219	protein_coding	TSPAN14	10	-0.134924	8.5497	-2.56987	0.0113967	0.0903594	-3.06595
ENSG00000173273	protein_coding	TNKS	8	0.11666	5.20012	2.56944	0.0114103	0.0904173	-3.19285
ENSG00000122705	protein_coding	CLTA	9	-0.190958	5.89595	-2.56887	0.011428	0.0905076	-3.21412
ENSG00000134049	protein_coding	IER3IP1	18	-0.3463	1.02407	-2.56796	0.0114563	0.0906701	-2.80434
ENSG00000197111	protein_coding	PCBP2	12	0.186156	7.14847	2.56781	0.0114612	0.0906701	-3.16858
ENSG00000166387	protein_coding	PPFIBP2	11	-0.258854	5.1445	-2.56679	0.011493	0.0908718	-3.19526
ENSG00000141837	protein_coding	CACNA1A	19	-0.622782	1.07045	-2.56645	0.0115038	0.0909063	-2.82702
ENSG00000214756	protein_coding	CSKMT	11	-0.225879	1.81779	-2.56557	0.0115313	0.0910741	-2.84723
ENSG00000276533	lncRNA	AC018926.2	15	0.26158	3.9313	2.5653	0.0115398	0.091091	-3.08613
ENSG00000146083	protein_coding	RNF44	5	0.176527	8.04219	2.56429	0.0115716	0.0912076	-3.12427
ENSG00000143669	protein_coding	LYST	1	0.263717	9.61639	2.56429	0.0115719	0.0912076	-3.01169
ENSG00000247400	lncRNA	DNAJC3-DT	13	0.35982	2.61402	2.56421	0.0115743	0.0912076	-2.92768
ENSG00000117115	protein_coding	PADI2	1	0.53587	7.74093	2.56403	0.0115801	0.0912076	-3.14602
ENSG00000138756	protein_coding	BMP2K	4	0.225084	6.65642	2.56377	0.0115881	0.0912207	-3.20235
ENSG00000182324	protein_coding	KCNJ14	19	-0.321813	1.27145	-2.56197	0.0116451	0.0916187	-2.81812
ENSG00000229023	processed_pseudogene	AC067945.1	2	-0.447516	2.96441	-2.56138	0.0116641	0.0916854	-3.04501
ENSG00000127774	protein_coding	EMC6	17	-0.224241	2.93971	-2.5613	0.0116664	0.0916854	-2.98753
ENSG00000183354	protein_coding	KIAA2026	9	0.0982055	6.74222	2.56095	0.0116777	0.0917242	-3.20818
ENSG00000124214	protein_coding	STAU1	20	0.21802	6.67064	2.56007	0.0117058	0.0918945	-3.20974
ENSG00000113749	protein_coding	HRH2	5	0.318438	7.52748	2.55937	0.0117282	0.0920195	-3.16696
ENSG00000115756	protein_coding	HPCAL1	2	0.189891	7.24355	2.55891	0.0117429	0.0920844	-3.1858
ENSG00000023191	protein_coding	RNH1	11	-0.267864	6.74733	-2.5583	0.0117621	0.0921849	-3.20802
ENSG00000104765	protein_coding	BNIP3L	8	0.606601	10.2458	2.558	0.0117719	0.0922109	-2.9769
ENSG00000228463	transcribed_processed_pseudogene	AP006222.1	1	0.651383	1.60004	2.55473	0.011877	0.0929835	-2.84848
ENSG00000008382	protein_coding	MPND	19	-0.139706	4.3243	-2.554	0.0119009	0.0931193	-3.15645
ENSG00000171943	protein_coding	SRGAP2C	1	-0.433204	4.43292	-2.55367	0.0119115	0.0931516	-3.18802
ENSG00000146540	protein_coding	C7orf50	7	-0.241283	5.57033	-2.55332	0.0119227	0.0931885	-3.24838
ENSG00000117899	protein_coding	MESD	15	-0.127867	5.33175	-2.55242	0.011952	0.0933666	-3.24019
ENSG00000100330	protein_coding	MTMR3	22	0.225155	8.63846	2.55134	0.0119871	0.0935525	-3.1045
ENSG00000125445	protein_coding	MRPS7	17	-0.201793	3.91404	-2.55096	0.0119995	0.0935525	-3.13012
ENSG00000215244	lncRNA	LINC02649	10	0.413932	4.95497	2.5508	0.0120048	0.0935525	-3.22035
ENSG00000140365	protein_coding	COMMD4	15	-0.24105	4.03912	-2.55079	0.0120052	0.0935525	-3.14007
ENSG00000108651	protein_coding	UTP6	17	-0.156512	5.03566	-2.55063	0.0120102	0.0935525	-3.22801
ENSG00000140006	protein_coding	WDR89	14	-0.27915	3.35775	-2.55049	0.012015	0.0935525	-3.05776
ENSG00000115271	protein_coding	GCA	2	0.392276	8.12813	2.54977	0.0120384	0.0936836	-3.13968
ENSG00000133742	protein_coding	CA1	8	0.751682	5.58876	2.54887	0.0120678	0.0938617	-3.25714
ENSG00000165406	protein_coding	MARCH8	10	0.565685	7.94106	2.54867	0.0120746	0.0938635	-3.15613
ENSG00000101236	protein_coding	RNF24	20	0.375789	8.66198	2.54842	0.0120827	0.0938753	-3.10854
ENSG00000130703	protein_coding	OSBPL2	20	0.20973	7.39752	2.54762	0.0121091	0.094029	-3.20263
ENSG00000110057	protein_coding	UNC93B1	11	-0.40597	7.63105	-2.54704	0.0121281	0.0940783	-3.16096
ENSG00000163376	protein_coding	KBTBD8	3	-0.275978	2.80786	-2.5469	0.0121326	0.0940783	-3.00605
ENSG00000160991	protein_coding	ORAI2	7	0.314953	8.15749	2.54683	0.0121351	0.0940783	-3.15446
ENSG00000111859	protein_coding	NEDD9	6	0.236339	7.98517	2.54648	0.0121465	0.0941153	-3.16352
ENSG00000169231	protein_coding	THBS3	1	0.220967	4.80012	2.5455	0.012179	0.0943164	-3.21737
ENSG00000057252	protein_coding	SOAT1	1	0.144727	6.03654	2.54505	0.0121936	0.0943784	-3.26981
ENSG00000129292	protein_coding	PHF20L1	8	0.207244	7.04763	2.54454	0.0122106	0.0944419	-3.23033
ENSG00000258476	lncRNA	LINC02207	15	0.771442	2.98134	2.54431	0.0122184	0.0944419	-2.98138
ENSG00000272047	protein_coding	GTF2H5	6	-0.259124	2.19019	-2.54421	0.0122216	0.0944419	-2.93502
ENSG00000065457	protein_coding	ADAT1	16	0.128904	5.54352	2.54369	0.0122388	0.0945012	-3.2669
ENSG00000263528	protein_coding	IKBKE	1	-0.167673	6.56972	-2.54325	0.0122534	0.0945012	-3.25663
ENSG00000170473	protein_coding	PYM1	12	-0.138919	4.43285	-2.54319	0.0122555	0.0945012	-3.19611
ENSG00000221817	lncRNA	PPP3CB-AS1	10	-0.17893	3.51754	-2.54318	0.0122557	0.0945012	-3.09058
ENSG00000238966	snoRNA	AC090571.1	8	0.27676	1.60105	2.54247	0.0122792	0.0946147	-2.88308
ENSG00000115233	protein_coding	PSMD14	2	-0.263755	3.60342	-2.54224	0.0122872	0.0946147	-3.11639
ENSG00000092531	protein_coding	SNAP23	15	0.21641	6.43973	2.54215	0.0122902	0.0946147	-3.26537
ENSG00000278588	protein_coding	HIST1H2BI	6	-0.425596	3.39001	-2.54102	0.0123278	0.094853	-3.08252
ENSG00000181929	protein_coding	PRKAG1	12	-0.139431	4.5467	-2.54076	0.0123365	0.0948545	-3.22041
ENSG00000222112	misc_RNA	RN7SKP16	1	0.387975	3.51812	2.54062	0.0123412	0.0948545	-3.07587
ENSG00000155393	protein_coding	HEATR3	16	-0.19487	4.82976	-2.54005	0.0123602	0.0949496	-3.24276
ENSG00000168496	protein_coding	FEN1	11	-0.249094	2.55516	-2.53972	0.0123714	0.0949846	-2.98916
ENSG00000169288	protein_coding	MRPL1	4	-0.302664	2.66808	-2.53951	0.0123783	0.0949867	-3.01129
ENSG00000226833	lncRNA	AC092164.1	2	0.249254	1.88106	2.53921	0.0123885	0.0950136	-2.91152
ENSG00000108960	protein_coding	MMD	17	0.419474	5.66675	2.53884	0.012401	0.0950401	-3.2835
ENSG00000143742	protein_coding	SRP9	1	-0.21691	5.27684	-2.53871	0.0124052	0.0950401	-3.27234
ENSG00000061918	protein_coding	GUCY1B1	4	0.413016	3.29168	2.53847	0.0124132	0.0950414	-3.09785
ENSG00000011198	protein_coding	ABHD5	3	0.335673	6.62549	2.53827	0.0124199	0.0950414	-3.27355
ENSG00000132801	protein_coding	ZSWIM3	20	-0.174217	2.89769	-2.53804	0.0124279	0.0950414	-3.03347
ENSG00000149150	protein_coding	SLC43A1	11	0.18306	3.9983	2.53777	0.0124369	0.0950414	-3.1524
ENSG00000198785	protein_coding	GRIN3A	9	-0.739978	-0.297549	-2.53772	0.0124385	0.0950414	-2.87382
ENSG00000132768	protein_coding	DPH2	1	-0.192553	3.99744	-2.53671	0.0124724	0.0952091	-3.16245
ENSG00000250616	lncRNA	AC012645.1	16	0.557969	2.71529	2.53667	0.0124738	0.0952091	-2.98192
ENSG00000134255	protein_coding	CEPT1	1	-0.189826	5.3597	-2.53627	0.0124875	0.095263	-3.28266
ENSG00000131389	protein_coding	SLC6A6	3	0.287485	9.42826	2.53593	0.012499	0.0953	-3.09154
ENSG00000211651	IG_V_gene	IGLV1-44	22	-1.0923	1.08136	-2.5355	0.0125134	0.0953588	-2.87659
ENSG00000136521	protein_coding	NDUFB5	3	-0.192294	3.58022	-2.53527	0.0125213	0.0953687	-3.12545
ENSG00000151657	protein_coding	KIN	10	-0.137347	4.63883	-2.53488	0.0125345	0.0954092	-3.23903
ENSG00000112303	protein_coding	VNN2	6	0.432237	8.32617	2.53464	0.0125426	0.0954092	-3.16576
ENSG00000011028	protein_coding	MRC2	17	0.653417	5.16884	2.5345	0.0125474	0.0954092	-3.26604
ENSG00000165476	protein_coding	REEP3	10	-0.202882	4.1486	-2.53433	0.0125533	0.0954092	-3.20067
ENSG00000108439	protein_coding	PNPO	17	-0.175121	3.28316	-2.53395	0.0125661	0.0954558	-3.09207
ENSG00000172794	protein_coding	RAB37	17	0.176758	7.08963	2.53281	0.012605	0.095663	-3.25601
ENSG00000268279	protein_coding	AC090004.1	3	0.253979	2.58569	2.53276	0.0126068	0.095663	-2.99551
ENSG00000145730	protein_coding	PAM	5	0.336768	5.29332	2.53224	0.0126245	0.0957452	-3.28418
ENSG00000114948	protein_coding	ADAM23	2	0.560436	1.66278	2.53205	0.012631	0.0957452	-2.90101
ENSG00000162073	protein_coding	PAQR4	16	-0.246174	3.10534	-2.53167	0.0126436	0.0957906	-3.07069
ENSG00000100592	protein_coding	DAAM1	14	0.17943	3.91268	2.53093	0.0126691	0.0959324	-3.16994
ENSG00000120647	protein_coding	CCDC77	12	-0.224733	2.82637	-2.53073	0.012676	0.0959345	-3.04172
ENSG00000167972	protein_coding	ABCA3	16	0.257786	3.70696	2.53009	0.0126979	0.0959822	-3.13786
ENSG00000008324	protein_coding	SS18L2	3	-0.303465	2.83199	-2.52998	0.0127019	0.0959822	-3.04843
ENSG00000106526	protein_coding	ACTR3C	7	0.156376	3.93211	2.52996	0.0127024	0.0959822	-3.16439
ENSG00000170006	protein_coding	TMEM154	4	0.303759	8.72615	2.52835	0.0127576	0.0963483	-3.15401
ENSG00000130332	protein_coding	LSM7	19	-0.203027	4.26244	-2.52759	0.012784	0.0964154	-3.21536
ENSG00000087263	protein_coding	OGFOD1	16	-0.166133	4.25047	-2.52756	0.012785	0.0964154	-3.21688
ENSG00000028116	protein_coding	VRK2	2	-0.260019	4.56911	-2.52751	0.0127867	0.0964154	-3.26671
ENSG00000001036	protein_coding	FUCA2	6	-0.244513	4.06146	-2.5268	0.0128113	0.096538	-3.218
ENSG00000180817	protein_coding	PPA1	10	-0.309398	3.9084	-2.52665	0.0128164	0.096538	-3.19649
ENSG00000117676	protein_coding	RPS6KA1	1	0.213609	7.92121	2.52586	0.0128437	0.0966924	-3.216
ENSG00000141098	protein_coding	GFOD2	16	0.232619	5.24499	2.52497	0.0128749	0.0968763	-3.29427
ENSG00000010327	protein_coding	STAB1	3	-0.339471	7.49468	-2.52455	0.0128894	0.0969347	-3.23249
ENSG00000163513	protein_coding	TGFBR2	3	0.184812	8.9596	2.52346	0.0129271	0.0971674	-3.15266
ENSG00000107201	protein_coding	DDX58	9	-0.583349	7.2832	-2.52299	0.0129436	0.0972403	-3.21725
ENSG00000172731	protein_coding	LRRC20	10	-0.26472	1.69339	-2.52277	0.0129514	0.0972472	-2.92533
ENSG00000197258	processed_pseudogene	EIF4BP6	7	0.389218	1.43877	2.52181	0.012985	0.097397	-2.90623
ENSG00000175387	protein_coding	SMAD2	18	0.113827	7.54469	2.52173	0.0129876	0.097397	-3.25095
ENSG00000176273	protein_coding	SLC35G1	10	0.269651	2.22821	2.52162	0.0129917	0.097397	-2.98449
ENSG00000164054	protein_coding	SHISA5	3	-0.41703	8.7057	-2.51994	0.0130506	0.0977873	-3.14704
ENSG00000071537	protein_coding	SEL1L	14	0.182636	6.91746	2.51926	0.0130745	0.0979149	-3.29589
ENSG00000279500	TEC	AC108704.2	12	0.257104	4.33094	2.51879	0.013091	0.0979873	-3.24224
ENSG00000241351	IG_V_gene	IGKV3-11	2	-0.905659	2.02547	-2.51852	0.0131006	0.0980082	-2.92932
ENSG00000198176	protein_coding	TFDP1	13	0.323711	6.44405	2.51771	0.0131293	0.0981638	-3.32102
ENSG00000103978	protein_coding	TMEM87A	15	-0.11562	5.42737	-2.51754	0.0131351	0.0981638	-3.32797
ENSG00000162976	protein_coding	SLC66A3	2	-0.174162	4.29933	-2.51579	0.0131972	0.0985766	-3.254
ENSG00000117226	protein_coding	GBP3	1	-0.427406	5.03827	-2.51486	0.0132302	0.09877	-3.33207
ENSG00000173221	protein_coding	GLRX	5	-0.252678	6.43469	-2.51467	0.0132369	0.09877	-3.31904
ENSG00000101574	protein_coding	METTL4	18	-0.197949	4.06003	-2.51261	0.0133105	0.0991951	-3.23574
ENSG00000142507	protein_coding	PSMB6	17	-0.228562	3.85635	-2.51251	0.0133143	0.0991951	-3.218
ENSG00000269386	lncRNA	RAB11B-AS1	19	0.26848	1.25287	2.51236	0.0133195	0.0991951	-2.92614
ENSG00000141664	protein_coding	ZCCHC2	18	-0.466878	7.86494	-2.5123	0.0133216	0.0991951	-3.20985
ENSG00000259330	protein_coding	INAFM2	15	0.279533	5.68864	2.51154	0.0133489	0.0993469	-3.34698
ENSG00000165702	protein_coding	GFI1B	9	0.401395	5.17243	2.51132	0.013357	0.099355	-3.32754
ENSG00000112062	protein_coding	MAPK14	6	0.279202	8.40956	2.5111	0.0133649	0.0993627	-3.21003
ENSG00000146094	protein_coding	DOK3	5	0.312677	8.38884	2.51073	0.0133781	0.0994088	-3.21476
ENSG00000152240	protein_coding	HAUS1	18	-0.219932	3.05768	-2.50986	0.0134094	0.0995714	-3.12501
ENSG00000133872	protein_coding	SARAF	8	-0.130105	8.21742	-2.50974	0.0134139	0.0995714	-3.23264
ENSG00000120334	protein_coding	CENPL	1	-0.215728	2.153	-2.50903	0.0134395	0.0996301	-3.01134
ENSG00000172175	protein_coding	MALT1	18	-0.133454	6.33843	-2.50887	0.0134452	0.0996301	-3.34822
ENSG00000117450	protein_coding	PRDX1	1	-0.28458	5.27548	-2.50885	0.013446	0.0996301	-3.3483
ENSG00000159131	protein_coding	GART	21	-0.139775	5.14246	-2.50875	0.0134496	0.0996301	-3.33804
ENSG00000123066	protein_coding	MED13L	12	0.176953	8.8763	2.50838	0.0134629	0.0996772	-3.18829
ENSG00000189077	protein_coding	TMEM120A	7	0.222532	4.9647	2.50768	0.0134883	0.0997956	-3.31864
ENSG00000236682	lncRNA	MAP3K2-DT	2	0.645233	0.97855	2.50755	0.0134929	0.0997956	-2.92684
ENSG00000151552	protein_coding	QDPR	4	-0.203894	3.58074	-2.50659	0.0135277	0.100002	-3.1861
ENSG00000025434	protein_coding	NR1H3	11	-0.224307	3.117	-2.50592	0.0135521	0.100086	-3.12854
ENSG00000010270	protein_coding	STARD3NL	7	-0.182575	4.48469	-2.50589	0.0135531	0.100086	-3.29662
ENSG00000145491	protein_coding	ROPN1L	5	0.390706	4.65299	2.505	0.0135854	0.100273	-3.30437
ENSG00000169599	protein_coding	NFU1	2	-0.202135	2.77815	-2.50457	0.0136011	0.100336	-3.09353
ENSG00000139970	protein_coding	RTN1	14	0.328895	4.84727	2.50439	0.0136079	0.100336	-3.32098
ENSG00000275576	lncRNA	AL049539.1	20	-0.303114	1.2247	-2.50297	0.0136598	0.100633	-2.94006
ENSG00000100297	protein_coding	MCM5	22	-0.125745	6.1856	-2.50264	0.013672	0.100633	-3.36796
ENSG00000136463	protein_coding	TACO1	17	-0.155115	3.48578	-2.5026	0.0136733	0.100633	-3.18028
ENSG00000177125	protein_coding	ZBTB34	9	0.247911	6.89718	2.50252	0.0136763	0.100633	-3.33428
ENSG00000167004	protein_coding	PDIA3	15	-0.156394	6.41659	-2.50197	0.0136964	0.1007	-3.35653
ENSG00000135476	protein_coding	ESPL1	12	-0.458521	1.43061	-2.50189	0.0136995	0.1007	-2.95227
ENSG00000259332	protein_coding	ST20-MTHFS	15	0.419468	1.48879	2.50115	0.0137266	0.10079	-2.95357
ENSG00000166946	protein_coding	CCNDBP1	15	0.267966	7.09879	2.50093	0.0137347	0.10079	-3.32649
ENSG00000141867	protein_coding	BRD4	19	0.196317	8.29817	2.50079	0.0137398	0.10079	-3.24655
ENSG00000122042	protein_coding	UBL3	13	0.142715	6.02679	2.50076	0.013741	0.10079	-3.37443
ENSG00000137547	protein_coding	MRPL15	8	-0.247885	2.97738	-2.5006	0.0137469	0.10079	-3.13166
ENSG00000138600	protein_coding	SPPL2A	15	-0.145516	5.95738	-2.49932	0.0137942	0.101084	-3.37644
ENSG00000141905	protein_coding	NFIC	19	0.172359	6.59595	2.49839	0.0138286	0.101285	-3.36594
ENSG00000211584	protein_coding	SLC48A1	12	0.464402	5.44031	2.49772	0.0138534	0.101415	-3.37098
ENSG00000079308	protein_coding	TNS1	2	0.776132	8.9662	2.49676	0.0138891	0.101624	-3.20045
ENSG00000267312	processed_pseudogene	AC015911.4	17	-0.393765	1.6754	-2.4963	0.013906	0.101696	-2.99649
ENSG00000150636	protein_coding	CCDC102B	18	-0.284956	1.16993	-2.49583	0.0139237	0.101773	-2.95505
ENSG00000183978	protein_coding	COA3	17	-0.189535	3.34417	-2.49549	0.0139364	0.101814	-3.18623
ENSG00000168522	protein_coding	FNTA	8	-0.113836	5.75592	-2.49513	0.0139497	0.101859	-3.38634
ENSG00000155329	protein_coding	ZCCHC10	5	-0.275993	2.62685	-2.49468	0.0139665	0.10193	-3.10895
ENSG00000113312	protein_coding	TTC1	5	-0.180679	4.17537	-2.49266	0.0140422	0.10243	-3.29334
ENSG00000104972	protein_coding	LILRB1	19	-0.377595	5.34539	-2.492	0.0140668	0.102521	-3.39137
ENSG00000134686	protein_coding	PHC2	1	0.370239	8.08904	2.49179	0.0140747	0.102521	-3.28605
ENSG00000115514	protein_coding	TXNDC9	2	-0.229183	3.55389	-2.49154	0.0140842	0.102521	-3.22073
ENSG00000233369	transcribed_processed_pseudogene	GTF2IP4	7	0.313159	5.25408	2.49151	0.0140853	0.102521	-3.36501
ENSG00000119632	protein_coding	IFI27L2	14	-0.386194	1.535	-2.4913	0.0140933	0.102521	-3.00159
ENSG00000130725	protein_coding	UBE2M	19	0.184266	4.90888	2.49119	0.0140976	0.102521	-3.35595
ENSG00000271011	lncRNA	AC010680.3	2	0.294307	1.38616	2.49097	0.0141058	0.102529	-2.97695
ENSG00000246526	lncRNA	LINC002481	4	0.297459	3.42135	2.49005	0.0141403	0.102727	-3.19407
ENSG00000151116	protein_coding	UEVLD	11	-0.167184	3.77647	-2.48896	0.0141816	0.102975	-3.25621
ENSG00000100439	protein_coding	ABHD4	14	0.23022	5.3282	2.48855	0.0141972	0.103036	-3.38533
ENSG00000125089	protein_coding	SH3TC1	4	-0.244063	7.09945	-2.4883	0.0142066	0.103052	-3.35038
ENSG00000286676	processed_pseudogene	AC008695.2	5	0.309876	2.33364	2.48776	0.0142274	0.103089	-3.06298
ENSG00000133935	protein_coding	ERG28	14	-0.187013	2.88148	-2.48751	0.0142367	0.103089	-3.14098
ENSG00000111639	protein_coding	MRPL51	12	-0.429604	2.64941	-2.48745	0.0142391	0.103089	-3.133
ENSG00000162889	protein_coding	MAPKAPK2	1	0.191687	7.29337	2.48741	0.0142405	0.103089	-3.34763
ENSG00000183111	protein_coding	ARHGEF37	5	0.581592	2.01988	2.48572	0.0143049	0.103503	-3.05543
ENSG00000196352	protein_coding	CD55	1	0.280862	7.33515	2.48483	0.0143391	0.103688	-3.34851
ENSG00000214106	lncRNA	PAXIP1-AS2	7	-0.168125	4.50877	-2.4846	0.0143478	0.103688	-3.3444
ENSG00000137261	protein_coding	KIAA0319	6	0.493706	3.53009	2.48448	0.0143522	0.103688	-3.23582
ENSG00000087302	protein_coding	RTRAF	14	-0.189929	4.24741	-2.48323	0.0144001	0.103941	-3.31655
ENSG00000170364	protein_coding	SETMAR	3	-0.229537	2.50148	-2.48319	0.0144018	0.103941	-3.10119
ENSG00000008256	protein_coding	CYTH3	7	0.185319	4.09357	2.4823	0.0144362	0.104137	-3.29784
ENSG00000253320	lncRNA	AZIN1-AS1	8	0.246258	3.36939	2.48147	0.0144682	0.104315	-3.18468
ENSG00000143226	protein_coding	FCGR2A	1	0.362148	9.10396	2.48113	0.0144812	0.10434	-3.23094
ENSG00000269194	lncRNA	AC006942.1	19	0.391581	2.21454	2.48082	0.0144932	0.10434	-3.06057
ENSG00000103342	protein_coding	GSPT1	16	0.522452	8.5741	2.48066	0.0144994	0.10434	-3.26507
ENSG00000143595	protein_coding	AQP10	1	0.642822	1.67692	2.47995	0.0145269	0.10434	-3.03513
ENSG00000168807	protein_coding	SNTB2	16	0.169023	5.03678	2.47983	0.0145316	0.10434	-3.39413
ENSG00000160593	protein_coding	JAML	11	0.26728	9.40894	2.47962	0.0145394	0.10434	-3.22044
ENSG00000104324	protein_coding	CPQ	8	0.242103	6.34143	2.47951	0.0145439	0.10434	-3.4173
ENSG00000114784	protein_coding	EIF1B	3	0.384911	5.19377	2.47932	0.0145511	0.10434	-3.41054
ENSG00000059377	protein_coding	TBXAS1	7	0.224117	8.01768	2.47932	0.0145512	0.10434	-3.3182
ENSG00000136003	protein_coding	ISCU	12	0.249662	6.11512	2.47907	0.0145608	0.10434	-3.42265
ENSG00000196628	protein_coding	TCF4	18	-0.253669	5.1799	-2.47898	0.0145643	0.10434	-3.40802
ENSG00000173821	protein_coding	RNF213	17	-0.419437	11.2705	-2.47895	0.0145653	0.10434	-3.08948
ENSG00000176953	protein_coding	NFATC2IP	16	-0.138606	6.46573	-2.47885	0.0145693	0.10434	-3.41223
[truncated: 12,320 more rows]

## Sheet: 2
ensembl_gene_id	gene_biotype	external_gene_name	chromosome_name	logFC	AveExpr	t	P.Value	adj.P.Val	B
ENSG00000101782	protein_coding	RIOK3	18	0.984078	7.93692	4.96646	2.28265e-06	0.0121182	4.60932
ENSG00000019995	protein_coding	ZRANB1	10	0.396073	5.59467	4.88532	3.22326e-06	0.0121182	4.2793
ENSG00000270550	IG_V_gene	IGHV3-30	14	-1.76231	2.13706	-4.79909	4.63374e-06	0.0121182	3.77283
ENSG00000123908	protein_coding	AGO2	8	0.306665	8.08205	4.72677	6.26355e-06	0.0121182	3.67982
ENSG00000094804	protein_coding	CDC6	17	-0.791879	1.01469	-4.71036	6.70415e-06	0.0121182	2.93337
ENSG00000180667	protein_coding	YOD1	1	1.00325	7.52088	4.70668	6.80701e-06	0.0121182	3.59996
ENSG00000136929	protein_coding	HEMGN	9	1.15517	6.81942	4.67294	7.82423e-06	0.0121182	3.46119
ENSG00000117632	protein_coding	STMN1	1	-0.626984	2.97878	-4.6569	8.35795e-06	0.0121182	3.37697
ENSG00000150867	protein_coding	PIP4K2A	10	0.677617	8.95841	4.63324	9.21042e-06	0.0121182	3.32253
ENSG00000162923	protein_coding	WDR26	1	0.455168	8.30817	4.61799	9.80331e-06	0.0121182	3.26952
ENSG00000170476	protein_coding	MZB1	5	-1.10517	3.54785	-4.57567	1.16496e-05	0.0121182	3.11088
ENSG00000131153	protein_coding	GINS2	16	-0.958766	0.410651	-4.57543	1.1661e-05	0.0121182	2.06712
ENSG00000243317	protein_coding	STMP1	7	0.567829	5.63664	4.56081	1.23744e-05	0.0121182	3.02892
ENSG00000124508	protein_coding	BTN2A2	6	-0.320519	5.06165	-4.55937	1.24469e-05	0.0121182	3.03268
ENSG00000140416	protein_coding	TPM1	15	0.444166	4.67899	4.54908	1.29772e-05	0.0121182	2.99914
ENSG00000139323	protein_coding	POC1B	12	0.411502	5.33246	4.53013	1.40111e-05	0.0121182	2.91602
ENSG00000211659	IG_V_gene	IGLV3-25	22	-1.70519	0.997441	-4.51915	1.46459e-05	0.0121182	2.40028
ENSG00000133742	protein_coding	CA1	8	1.3487	5.58876	4.50939	1.52334e-05	0.0121182	2.8412
ENSG00000168496	protein_coding	FEN1	11	-0.447172	2.55516	-4.49108	1.63979e-05	0.0123469	2.73487
ENSG00000153561	protein_coding	RMND5A	2	0.469473	7.43884	4.47853	1.72454e-05	0.0123469	2.74384
ENSG00000166851	protein_coding	PLK1	16	-0.528527	2.54141	-4.46139	1.84712e-05	0.0125947	2.63186
ENSG00000114166	protein_coding	KAT2B	3	0.487768	7.54756	4.44654	1.96003e-05	0.0127571	2.62599
ENSG00000273983	protein_coding	HIST1H3G	6	-1.12365	2.6936	-4.42356	2.14806e-05	0.0132197	2.52526
ENSG00000229619	lncRNA	MBNL1-AS1	3	0.532386	1.56112	4.40729	2.29159e-05	0.0132197	2.26402
ENSG00000221823	protein_coding	PPP3R1	2	0.486162	6.11164	4.39291	2.42609e-05	0.0132197	2.40351
ENSG00000141469	protein_coding	SLC14A1	18	0.814373	5.33218	4.39106	2.44395e-05	0.0132197	2.4016
ENSG00000276043	protein_coding	UHRF1	19	-0.772278	2.49548	-4.3721	2.63418e-05	0.0132197	2.31142
ENSG00000159023	protein_coding	EPB41	1	0.89569	10.2964	4.36087	2.75356e-05	0.0132197	2.31384
ENSG00000089685	protein_coding	BIRC5	17	-1.04572	0.709163	-4.36022	2.76068e-05	0.0132197	1.7524
ENSG00000241351	IG_V_gene	IGKV3-11	2	-1.3765	2.02547	-4.3487	2.8889e-05	0.0132197	2.15752
ENSG00000176890	protein_coding	TYMS	18	-0.938354	1.88055	-4.3431	2.95316e-05	0.0132197	2.1186
ENSG00000043093	protein_coding	DCUN1D1	3	0.600444	6.40401	4.343	2.95432e-05	0.0132197	2.22395
ENSG00000115993	protein_coding	TRAK2	2	0.687293	7.45966	4.31256	3.32922e-05	0.013987	2.1388
ENSG00000086232	protein_coding	EIF2AK1	7	0.790436	7.59739	4.30549	3.42254e-05	0.013987	2.1169
ENSG00000274997	protein_coding	HIST1H2AH	6	-0.866391	3.15505	-4.27961	3.78639e-05	0.013987	2.0395
ENSG00000100558	protein_coding	PLEK2	14	1.19487	3.54823	4.27428	3.86573e-05	0.013987	2.024
ENSG00000103184	protein_coding	SEC14L5	16	1.09704	2.39848	4.25825	4.11436e-05	0.013987	1.9294
ENSG00000119636	protein_coding	BBOF1	14	1.08601	2.96317	4.25666	4.13977e-05	0.013987	1.94762
ENSG00000196517	protein_coding	SLC6A9	1	1.13077	3.21066	4.25378	4.18631e-05	0.013987	1.95094
ENSG00000066926	protein_coding	FECH	18	1.10304	7.67304	4.25062	4.23796e-05	0.013987	1.92339
ENSG00000135070	protein_coding	ISCA1	9	0.829963	5.8923	4.2499	4.24981e-05	0.013987	1.88613
ENSG00000239951	IG_V_gene	IGKV3-20	2	-1.10764	2.96475	-4.24894	4.26565e-05	0.013987	1.93031
ENSG00000147454	protein_coding	SLC25A37	8	0.743308	10.942	4.24422	4.3445e-05	0.013987	1.89281
ENSG00000171848	protein_coding	RRM2	2	-0.817746	3.04093	-4.23337	4.53081e-05	0.013987	1.87707
ENSG00000104765	protein_coding	BNIP3L	8	0.967159	10.2458	4.23222	4.55097e-05	0.013987	1.87067
ENSG00000174175	protein_coding	SELP	1	0.727114	4.43357	4.22686	4.64635e-05	0.013987	1.8314
ENSG00000154114	protein_coding	TBCEL	11	0.636606	4.39302	4.21478	4.86809e-05	0.013987	1.79532
ENSG00000170271	protein_coding	FAXDC2	5	1.07936	6.36847	4.21306	4.90054e-05	0.013987	1.76054
ENSG00000163736	protein_coding	PPBP	4	0.995845	6.81986	4.21133	4.93343e-05	0.013987	1.76339
ENSG00000211899	IG_C_gene	IGHM	14	-0.764775	7.84921	-4.20953	4.96775e-05	0.013987	1.78352
ENSG00000073792	protein_coding	IGF2BP2	3	0.991221	6.37425	4.2088	4.98174e-05	0.013987	1.74558
ENSG00000145386	protein_coding	CCNA2	4	-0.705332	1.39868	-4.18853	5.38577e-05	0.0146887	1.49012
ENSG00000125037	protein_coding	EMC3	3	0.574895	5.88192	4.18607	5.43682e-05	0.0146887	1.6572
ENSG00000211653	IG_V_gene	IGLV1-40	22	-1.48208	1.64468	-4.17852	5.59668e-05	0.0148405	1.49787
ENSG00000196914	protein_coding	ARHGEF12	11	0.750764	7.25908	4.15918	6.02696e-05	0.0148876	1.59115
ENSG00000068878	protein_coding	PSME4	2	0.3241	7.06406	4.15825	6.04844e-05	0.0148876	1.58084
ENSG00000119950	protein_coding	MXI1	10	0.855455	7.44445	4.15791	6.05641e-05	0.0148876	1.5902
ENSG00000149212	protein_coding	SESN3	11	0.537759	8.10422	4.1512	6.21364e-05	0.0148876	1.58315
ENSG00000138722	protein_coding	MMRN1	4	0.866291	3.11796	4.14283	6.41518e-05	0.0148876	1.56858
ENSG00000125818	protein_coding	PSMF1	20	0.794841	8.32924	4.14035	6.47629e-05	0.0148876	1.54923
ENSG00000143164	protein_coding	DCAF6	1	0.412634	6.08061	4.13393	6.63667e-05	0.0148876	1.4734
ENSG00000211962	IG_V_gene	IGHV1-46	14	-1.27581	0.0952185	-4.13287	6.66348e-05	0.0148876	0.730965
ENSG00000172331	protein_coding	BPGM	7	0.993404	6.68318	4.13207	6.6838e-05	0.0148876	1.47849
ENSG00000198478	protein_coding	SH3BGRL2	6	0.791192	5.2127	4.12651	6.82674e-05	0.0148876	1.45443
ENSG00000133816	protein_coding	MICAL2	11	0.630211	8.78383	4.12478	6.87169e-05	0.0148876	1.5043
ENSG00000166086	protein_coding	JAM3	11	0.778747	4.13071	4.12294	6.91994e-05	0.0148876	1.47649
ENSG00000034713	protein_coding	GABARAPL2	16	0.59635	6.69154	4.11918	7.01957e-05	0.0148876	1.43289
ENSG00000167100	protein_coding	SAMD14	17	1.04093	1.67015	4.1173	7.07005e-05	0.0148876	1.35798
ENSG00000166046	protein_coding	TCP11L2	12	0.563815	8.04567	4.11019	7.26333e-05	0.015073	1.43936
ENSG00000118689	protein_coding	FOXO3	6	0.654258	8.85537	4.08842	7.88763e-05	0.0160413	1.38019
ENSG00000178694	protein_coding	NSUN3	3	0.455714	5.61187	4.0862	7.95398e-05	0.0160413	1.30865
ENSG00000244437	IG_V_gene	IGKV3-15	2	-1.22103	2.28376	-4.06164	8.72592e-05	0.0171859	1.25865
ENSG00000235531	lncRNA	MSC-AS1	8	0.739496	2.07977	4.06056	8.76158e-05	0.0171859	1.24457
ENSG00000001084	protein_coding	GCLC	6	0.429429	5.37544	4.05292	9.01698e-05	0.0173313	1.19655
ENSG00000186591	protein_coding	UBE2H	7	0.440932	7.1292	4.04358	9.33905e-05	0.0173313	1.18416
ENSG00000004468	protein_coding	CD38	4	-0.533113	5.33346	-4.04194	9.3965e-05	0.0173313	1.16517
ENSG00000124507	protein_coding	PACSIN1	6	-0.602143	2.58811	-4.03937	9.48762e-05	0.0173313	1.20955
ENSG00000168785	protein_coding	TSPAN5	4	0.929981	6.81458	4.03733	9.5605e-05	0.0173313	1.15572
ENSG00000180354	protein_coding	MTURN	7	0.483454	6.20421	4.03219	9.74661e-05	0.0173313	1.12358
ENSG00000081377	protein_coding	CDC14B	9	0.468919	4.11178	4.02498	0.00010013	0.0173313	1.14061
ENSG00000117399	protein_coding	CDC20	1	-1.01184	0.780178	-4.02434	0.000100373	0.0173313	0.859301
ENSG00000057757	protein_coding	PITHD1	1	0.937436	6.41446	4.02416	0.00010044	0.0173313	1.10217
ENSG00000146278	protein_coding	PNRC1	6	0.313393	8.49103	4.0241	0.000100461	0.0173313	1.15542
ENSG00000243238	IG_V_gene	IGKV2-30	2	-1.53464	-0.328447	-4.01345	0.00010454	0.0178204	-0.0868863
ENSG00000137801	protein_coding	THBS1	15	0.843019	6.35858	4.00134	0.000109371	0.0182563	1.0231
ENSG00000211669	IG_V_gene	IGLV3-10	22	-1.83848	-0.667063	-4.00067	0.000109648	0.0182563	-0.297679
ENSG00000160752	protein_coding	FDPS	1	-0.212133	5.09527	-3.99484	0.000112051	0.0183898	1.00453
ENSG00000013561	protein_coding	RNF14	5	0.507688	5.68927	3.99254	0.000113018	0.0183898	0.983913
ENSG00000133606	protein_coding	MKRN1	7	0.868937	9.50524	3.98117	0.000117897	0.0189345	1.02583
ENSG00000075413	protein_coding	MARK3	14	0.300078	7.76143	3.97864	0.00011901	0.0189345	0.983443
ENSG00000100225	protein_coding	FBXO7	22	0.872919	9.38298	3.97041	0.000122697	0.0193066	0.988585
ENSG00000012983	protein_coding	MAP4K5	14	0.326087	5.43958	3.96472	0.000125314	0.0195041	0.891643
ENSG00000184500	protein_coding	PROS1	3	1.06056	1.75713	3.95378	0.000130492	0.0196737	0.858527
ENSG00000130227	protein_coding	XPO7	8	0.47545	7.1597	3.95362	0.000130568	0.0196737	0.878202
ENSG00000049323	protein_coding	LTBP1	2	0.749065	4.78415	3.95149	0.000131601	0.0196737	0.86258
ENSG00000127824	protein_coding	TUBA4A	2	0.319206	6.75414	3.95087	0.0001319	0.0196737	0.858564
ENSG00000105341	protein_coding	DMAC2	19	-0.229645	4.20817	-3.94423	0.000135175	0.0199543	0.873478
ENSG00000135916	protein_coding	ITM2C	2	-0.555628	4.60202	-3.94059	0.000137007	0.0200184	0.837427
ENSG00000171385	protein_coding	KCND3	1	0.8505	0.551711	3.93242	0.000141194	0.0204217	0.464616
ENSG00000182512	protein_coding	GLRX5	14	0.961286	5.60237	3.92664	0.00014423	0.0205696	0.764445
ENSG00000123091	protein_coding	RNF11	1	0.664878	7.42714	3.92503	0.000145089	0.0205696	0.790918
ENSG00000254709	protein_coding	IGLL5	22	-0.892606	1.79162	-3.92028	0.000147646	0.0207233	0.734552
ENSG00000211673	IG_V_gene	IGLV3-1	22	-1.21918	1.30318	-3.91767	0.000149068	0.0207233	0.687707
ENSG00000236320	protein_coding	SLFN14	17	0.815947	3.33976	3.90704	0.000154998	0.0212839	0.781621
ENSG00000107863	protein_coding	ARHGAP21	10	0.354364	5.16582	3.90516	0.000156073	0.0212839	0.696267
ENSG00000160932	protein_coding	LY6E	8	-1.12537	7.27166	-3.87554	0.00017393	0.0234953	0.600895
ENSG00000163349	protein_coding	HIPK1	1	0.292015	8.18396	3.8717	0.000176381	0.0236038	0.638735
ENSG00000122786	protein_coding	CALD1	7	0.85529	1.51938	3.86425	0.000181235	0.0238037	0.554694
ENSG00000105281	protein_coding	SLC1A5	19	0.764541	6.92743	3.86215	0.000182621	0.0238037	0.564431
ENSG00000167994	protein_coding	RAB3IL1	11	1.07697	3.28264	3.86127	0.000183211	0.0238037	0.632564
ENSG00000145495	protein_coding	MARCH6	5	0.203233	7.78042	3.85715	0.000185974	0.0238037	0.578251
ENSG00000166783	protein_coding	MARF1	16	0.4359	7.65134	3.85684	0.000186187	0.0238037	0.573162
ENSG00000287080	protein_coding	HIST1H3C	6	-0.835524	3.28066	-3.84807	0.000192215	0.0240705	0.589405
ENSG00000083857	protein_coding	FAT1	4	1.41048	-0.23248	3.84706	0.000192921	0.0240705	-0.328305
ENSG00000198876	protein_coding	DCAF12	9	1.00846	10.2201	3.84502	0.000194353	0.0240705	0.585213
ENSG00000134548	protein_coding	SPX	12	0.900219	0.81646	3.8433	0.000195568	0.0240705	0.306197
ENSG00000183508	protein_coding	TENT5C	1	0.977239	10.3255	3.84174	0.000196679	0.0240705	0.574759
ENSG00000211592	IG_C_gene	IGKC	2	-1.04098	6.85668	-3.83904	0.000198614	0.0241014	0.493406
ENSG00000196465	protein_coding	MYL6B	12	-0.531185	1.02635	-3.81995	0.000212814	0.0256075	0.268905
ENSG00000185630	protein_coding	PBX1	1	0.702508	4.13492	3.81671	0.000215319	0.025693	0.448016
ENSG00000065534	protein_coding	MYLK	3	0.669192	4.39177	3.80602	0.000223786	0.0264826	0.398648
ENSG00000235105	processed_pseudogene	AL356968.2	1	1.05808	0.400626	3.79433	0.000233399	0.0272481	-0.0708509
ENSG00000136842	protein_coding	TMOD1	9	1.01807	5.85927	3.79355	0.00023406	0.0272481	0.319609
ENSG00000185130	protein_coding	HIST1H2BL	6	-0.682776	2.42284	-3.78945	0.000237533	0.0272601	0.40336
ENSG00000172270	protein_coding	BSG	19	0.831008	9.60891	3.78787	0.00023888	0.0272601	0.399059
ENSG00000211896	IG_C_gene	IGHG1	14	-1.57688	5.24163	-3.7862	0.000240323	0.0272601	0.304755
ENSG00000211648	IG_V_gene	IGLV1-47	22	-1.17548	1.20355	-3.78451	0.000241779	0.0272601	0.216063
ENSG00000145335	protein_coding	SNCA	4	0.999562	9.55124	3.78175	0.00024419	0.0273169	0.378002
ENSG00000205639	protein_coding	MFSD2B	2	0.826754	3.85471	3.76559	0.000258741	0.0287145	0.300097
ENSG00000240445	protein_coding	FOXO3B	17	0.25624	3.64137	3.76211	0.000261984	0.0287145	0.296663
ENSG00000152484	protein_coding	USP12	13	0.659659	6.53708	3.75749	0.000266342	0.0287145	0.210203
ENSG00000103342	protein_coding	GSPT1	16	0.779813	8.5741	3.7572	0.00026662	0.0287145	0.277067
ENSG00000211949	IG_V_gene	IGHV3-23	14	-1.03576	1.66203	-3.7571	0.00026671	0.0287145	0.227816
ENSG00000127564	protein_coding	PKMYT1	16	-0.670536	1.50515	-3.75321	0.000270446	0.0288994	0.189284
ENSG00000180535	protein_coding	BHLHA15	7	-1.34703	-0.404538	-3.7494	0.000274147	0.0290695	-0.547813
ENSG00000122644	protein_coding	ARL4A	7	0.84051	4.73883	3.74584	0.000277652	0.0290695	0.20066
ENSG00000245552	lncRNA	AP000787.1	11	0.555775	3.04432	3.74535	0.000278129	0.0290695	0.268901
ENSG00000141034	protein_coding	GID4	17	0.41365	4.67242	3.73816	0.00028535	0.0292736	0.16847
ENSG00000156052	protein_coding	GNAQ	9	0.387187	7.17629	3.73771	0.000285807	0.0292736	0.166179
ENSG00000127831	protein_coding	VIL1	2	0.822799	1.88022	3.73708	0.000286443	0.0292736	0.208899
ENSG00000103876	protein_coding	FAH	15	0.310414	3.42608	3.73421	0.00028939	0.0292736	0.221773
ENSG00000105677	protein_coding	TMEM147	19	-0.284228	3.42976	-3.73114	0.000292562	0.0292736	0.216878
ENSG00000129472	protein_coding	RAB2B	14	0.775634	6.32983	3.72899	0.000294809	0.0292736	0.111996
ENSG00000060237	protein_coding	WNK1	12	0.466139	9.80348	3.72853	0.000295292	0.0292736	0.21409
ENSG00000145703	protein_coding	IQGAP2	5	0.221736	7.52083	3.72744	0.000296437	0.0292736	0.144386
ENSG00000065491	protein_coding	TBC1D22B	6	0.530986	5.44843	3.72143	0.000302824	0.0296563	0.0858682
ENSG00000266412	protein_coding	NCOA4	10	0.555918	9.89829	3.7182	0.000306321	0.0296563	0.18259
ENSG00000171793	protein_coding	CTPS1	1	-0.240312	4.62184	-3.71628	0.000308407	0.0296563	0.100823
ENSG00000112146	protein_coding	FBXO9	6	0.516459	6.66402	3.71611	0.000308596	0.0296563	0.0779354
ENSG00000114784	protein_coding	EIF1B	3	0.582812	5.19377	3.71081	0.000314441	0.0299634	0.0618519
ENSG00000258819	lncRNA	LINC02289	14	0.920113	3.98539	3.70925	0.000316182	0.0299634	0.0970553
ENSG00000197705	protein_coding	KLHL14	18	-0.722855	2.41558	-3.70707	0.00031864	0.0299634	0.151255
ENSG00000189057	protein_coding	FAM111B	11	-0.720682	0.599315	-3.7043	0.000321772	0.0299634	-0.188534
ENSG00000068796	protein_coding	KIF2A	5	0.329143	6.7179	3.70387	0.000322264	0.0299634	0.0423715
ENSG00000182732	protein_coding	RGS6	14	0.681895	2.83977	3.70198	0.000324427	0.0299634	0.133519
ENSG00000054654	protein_coding	SYNE2	14	0.321255	9.1856	3.70023	0.000326439	0.0299634	0.113964
ENSG00000138735	protein_coding	PDE5A	4	0.655555	4.77601	3.69707	0.000330105	0.0301069	0.0243122
ENSG00000008441	protein_coding	NFIX	19	0.928455	6.80319	3.69346	0.000334336	0.0302997	0.00828256
ENSG00000112335	protein_coding	SNX3	6	0.540643	5.93904	3.68349	0.0003463	0.0310555	-0.0425109
ENSG00000153814	protein_coding	JAZF1	7	0.502039	6.09452	3.68146	0.000348786	0.0310555	-0.0484759
ENSG00000211941	IG_V_gene	IGHV3-11	14	-1.55785	0.348919	-3.68114	0.000349182	0.0310555	-0.364537
ENSG00000123240	protein_coding	OPTN	10	0.534518	7.05006	3.67687	0.000354466	0.0311901	-0.0368613
ENSG00000211943	IG_V_gene	IGHV3-15	14	-1.08629	0.399948	-3.67641	0.000355052	0.0311901	-0.386216
ENSG00000211677	IG_C_gene	IGLC2	22	-1.06505	4.27122	-3.66435	0.000370415	0.0323413	-0.0532688
ENSG00000181350	protein_coding	LRRC75A	17	0.503869	3.75095	3.65808	0.000378657	0.0328605	-0.038726
ENSG00000187097	protein_coding	ENTPD5	14	0.311209	4.28908	3.65391	0.000384234	0.0329325	-0.079522
ENSG00000110367	protein_coding	DDX6	11	0.204515	8.24696	3.65237	0.000386311	0.0329325	-0.0663554
ENSG00000146670	protein_coding	CDCA5	11	-0.730148	0.882864	-3.65232	0.000386386	0.0329325	-0.221132
ENSG00000148484	protein_coding	RSU1	10	0.429101	6.26474	3.65041	0.000388979	0.0329574	-0.1433
ENSG00000243064	transcribed_unprocessed_pseudogene	ABCC13	21	0.923159	2.62604	3.64716	0.000393427	0.0331381	-0.0331647
ENSG00000110713	protein_coding	NUP98	11	0.256979	7.81126	3.64419	0.000397537	0.0332885	-0.106955
ENSG00000197111	protein_coding	PCBP2	12	0.262499	7.14847	3.63812	0.000406065	0.0338049	-0.156058
ENSG00000153827	protein_coding	TRIP12	2	0.288399	8.61162	3.63195	0.000414897	0.0343405	-0.118238
ENSG00000132819	protein_coding	RBM38	20	0.832354	9.51883	3.61972	0.00043297	0.0354605	-0.129766
ENSG00000114030	protein_coding	KPNA1	3	0.221581	6.32654	3.61833	0.000435064	0.0354605	-0.243771
ENSG00000152061	protein_coding	RABGAP1L	1	0.278679	7.59812	3.61633	0.000438103	0.0354605	-0.208511
ENSG00000100380	protein_coding	ST13	22	0.421857	6.89703	3.61618	0.000438334	0.0354605	-0.237141
ENSG00000029534	protein_coding	ANK1	8	0.950728	7.57573	3.61286	0.000443435	0.0356716	-0.213435
ENSG00000132465	protein_coding	JCHAIN	4	-1.11976	5.43998	-3.60952	0.000448613	0.0358866	-0.269854
ENSG00000162722	protein_coding	TRIM58	1	0.985054	9.17843	3.60468	0.000456208	0.0362913	-0.183176
ENSG00000276903	protein_coding	HIST1H2AL	6	-0.677815	2.17018	-3.59928	0.000464832	0.0367731	-0.189962
ENSG00000144677	protein_coding	CTDSPL	3	0.699884	3.77598	3.59695	0.000468608	0.0368681	-0.235033
ENSG00000183111	protein_coding	ARHGEF37	5	0.864904	2.01988	3.5904	0.000479357	0.0375077	-0.219788
ENSG00000131981	protein_coding	LGALS3	14	0.79294	6.2702	3.58286	0.000492036	0.0382629	-0.356429
ENSG00000100568	protein_coding	VTI1B	14	0.279894	5.35288	3.5815	0.000494353	0.0382629	-0.358534
ENSG00000259207	protein_coding	ITGB3	17	0.942789	6.03241	3.57944	0.000497878	0.0383286	-0.366386
ENSG00000132970	protein_coding	WASF3	13	0.82986	1.8362	3.56613	0.000521272	0.0399149	-0.291268
ENSG00000162063	protein_coding	CCNF	16	-0.359533	3.01538	-3.56321	0.000526542	0.0400781	-0.29416
ENSG00000100104	protein_coding	SRRD	22	0.518095	4.98618	3.56174	0.000529213	0.0400781	-0.406151
ENSG00000211966	IG_V_gene	IGHV5-51	14	-1.02514	0.714969	-3.55889	0.000534438	0.0400781	-0.493268
ENSG00000205038	protein_coding	PKHD1L1	8	0.700286	3.18998	3.55428	0.000542969	0.0400781	-0.331893
ENSG00000143416	protein_coding	SELENBP1	1	1.17955	7.55939	3.55325	0.000544911	0.0400781	-0.395957
ENSG00000079308	protein_coding	TNS1	2	1.08964	8.9662	3.55232	0.000546648	0.0400781	-0.351272
ENSG00000238243	protein_coding	OR2W3	1	1.12083	5.12247	3.55184	0.000547548	0.0400781	-0.441059
ENSG00000165006	protein_coding	UBAP1	9	0.37884	6.51334	3.55176	0.000547705	0.0400781	-0.45082
ENSG00000162366	protein_coding	PDZK1IP1	1	1.09061	6.04364	3.55129	0.000548593	0.0400781	-0.455454
ENSG00000165219	protein_coding	GAPVD1	9	0.175228	6.94692	3.54791	0.000554991	0.0403397	-0.444979
ENSG00000243466	IG_V_gene	IGKV1-5	2	-1.0716	2.17665	-3.5414	0.000567526	0.0410425	-0.351534
ENSG00000100614	protein_coding	PPM1A	14	0.480356	7.95892	3.53971	0.000570817	0.041073	-0.428408
ENSG00000104219	protein_coding	ZDHHC2	8	0.393275	5.94375	3.53166	0.000586782	0.0420107	-0.523282
ENSG00000141084	protein_coding	RANBP10	16	0.630972	7.33898	3.52955	0.000591035	0.0421046	-0.484425
ENSG00000135821	protein_coding	GLUL	1	0.56653	9.68332	3.52708	0.00059605	0.0422517	-0.409281
ENSG00000005249	protein_coding	PRKAR2B	7	0.653958	5.41167	3.5245	0.00060134	0.0424167	-0.54067
ENSG00000071462	protein_coding	BUD23	7	-0.203438	4.53748	-3.5149	0.000621369	0.0433813	-0.527523
ENSG00000109787	protein_coding	KLF3	4	0.207382	7.96915	3.51363	0.000624067	0.0433813	-0.506592
ENSG00000118816	protein_coding	CCNI	4	0.382301	8.87603	3.51337	0.000624614	0.0433813	-0.47323
ENSG00000032389	protein_coding	EIPR1	2	-0.198961	4.82072	-3.51132	0.000629006	0.0433813	-0.556556
ENSG00000136003	protein_coding	ISCU	12	0.352004	6.11512	3.50946	0.000632991	0.0433813	-0.590149
ENSG00000148175	protein_coding	STOM	9	0.44958	6.97794	3.50937	0.000633194	0.0433813	-0.567171
ENSG00000125650	protein_coding	PSPN	19	-0.295096	2.58061	-3.50747	0.000637317	0.0434559	-0.447344
ENSG00000251095	lncRNA	AC093866.1	4	1.01237	1.52247	3.50512	0.000642417	0.043596	-0.501275
ENSG00000136819	protein_coding	C9orf78	9	0.703888	7.08271	3.50023	0.000653216	0.0436756	-0.587411
ENSG00000143727	protein_coding	ACP1	2	0.332837	5.34083	3.49726	0.000659831	0.0436756	-0.619816
ENSG00000142230	protein_coding	SAE1	19	-0.187095	5.12025	-3.49563	0.000663497	0.0436756	-0.618893
ENSG00000204227	protein_coding	RING1	6	-0.232562	3.91199	-3.49503	0.000664858	0.0436756	-0.54169
ENSG00000104738	protein_coding	MCM4	8	-0.393604	3.57301	-3.49413	0.000666897	0.0436756	-0.528013
ENSG00000082146	protein_coding	STRADB	2	0.926432	8.61675	3.4914	0.000673108	0.0436756	-0.548191
ENSG00000211955	IG_V_gene	IGHV3-33	14	-1.38076	2.12843	-3.48979	0.000676798	0.0436756	-0.500822
ENSG00000277775	protein_coding	HIST1H3F	6	-0.683343	3.70044	-3.48917	0.000678211	0.0436756	-0.552577
ENSG00000117394	protein_coding	SLC2A1	1	0.41865	6.35387	3.48881	0.000679041	0.0436756	-0.650268
ENSG00000133193	protein_coding	FAM104A	17	0.629695	7.00574	3.48871	0.000679285	0.0436756	-0.626291
ENSG00000134152	protein_coding	KATNBL1	15	0.370322	5.65778	3.48864	0.000679451	0.0436756	-0.655396
ENSG00000162367	protein_coding	TAL1	1	0.662722	6.10488	3.48831	0.000680191	0.0436756	-0.653896
ENSG00000145949	protein_coding	MYLK4	6	0.509118	1.10185	3.48338	0.000691664	0.0437653	-0.619939
ENSG00000165406	protein_coding	MARCH8	10	0.772271	7.94106	3.4828	0.000693034	0.0437653	-0.599804
ENSG00000187555	protein_coding	USP7	16	0.147598	7.14332	3.48272	0.000693219	0.0437653	-0.637287
ENSG00000100228	protein_coding	RAB36	22	0.541535	2.08618	3.48247	0.000693813	0.0437653	-0.52021
ENSG00000197965	protein_coding	MPZL1	1	0.60549	5.58055	3.47568	0.000709941	0.0442322	-0.693821
ENSG00000178445	protein_coding	GLDC	9	-1.30228	-0.279422	-3.47375	0.000714596	0.0442322	-0.93765
ENSG00000009307	protein_coding	CSDE1	1	0.27916	8.23823	3.46834	0.000727787	0.0442322	-0.633107
ENSG00000099958	protein_coding	DERL3	22	-0.860184	1.05978	-3.46788	0.000728916	0.0442322	-0.672302
ENSG00000035403	protein_coding	VCL	10	0.398959	8.22875	3.46687	0.00073143	0.0442322	-0.63677
ENSG00000140682	protein_coding	TGFB1I1	16	0.632955	1.57021	3.46646	0.000732429	0.0442322	-0.600939
ENSG00000167460	protein_coding	TPM4	19	0.232957	7.54066	3.46615	0.000733206	0.0442322	-0.671294
ENSG00000167815	protein_coding	PRDX2	19	0.596547	5.89969	3.46343	0.00073996	0.0442322	-0.731885
ENSG00000142949	protein_coding	PTPRF	1	0.83232	2.18851	3.46343	0.000739961	0.0442322	-0.577116
ENSG00000170448	protein_coding	NFXL1	4	0.63232	4.76672	3.46236	0.000742637	0.0442322	-0.708623
ENSG00000050393	protein_coding	MCUR1	6	0.271205	4.20832	3.46197	0.000743625	0.0442322	-0.674387
ENSG00000172671	protein_coding	ZFAND4	10	0.253077	4.91878	3.46188	0.000743856	0.0442322	-0.712891
ENSG00000280388	TEC	AC006330.1	7	-0.209509	4.14207	-3.46156	0.000744642	0.0442322	-0.661349
ENSG00000166947	protein_coding	EPB42	15	1.14922	6.00585	3.46127	0.000745369	0.0442322	-0.731708
ENSG00000135049	protein_coding	AGTPBP1	9	0.296531	7.1381	3.46041	0.000747551	0.0442322	-0.705929
ENSG00000278195	protein_coding	SSTR3	22	-0.576657	3.75091	-3.45688	0.000756496	0.0445772	-0.642307
ENSG00000143479	protein_coding	DYRK3	1	0.950842	2.21919	3.45511	0.000761021	0.0446601	-0.60297
ENSG00000140022	protein_coding	STON2	14	0.55573	4.93731	3.45372	0.000764598	0.0446869	-0.740847
ENSG00000123136	protein_coding	DDX39A	19	-0.199568	5.85474	-3.45138	0.000770664	0.0448583	-0.770921
ENSG00000140479	protein_coding	PCSK6	15	0.700459	3.79049	3.44838	0.000778492	0.0451305	-0.687757
ENSG00000075218	protein_coding	GTSE1	22	-0.617437	1.47683	-3.44599	0.000784772	0.0453111	-0.673405
ENSG00000145741	protein_coding	BTF3	5	0.469011	6.62198	3.43611	0.000811263	0.0466525	-0.805227
ENSG00000116678	protein_coding	LEPR	1	0.642653	3.19154	3.4342	0.000816494	0.046681	-0.684972
ENSG00000110074	protein_coding	FOXRED1	11	-0.256648	4.17073	-3.43275	0.000820465	0.046681	-0.755742
ENSG00000119333	protein_coding	WDR34	9	-0.404464	2.45406	-3.43078	0.00082591	0.046681	-0.670634
ENSG00000172572	protein_coding	PDE3A	12	0.790998	1.56439	3.43047	0.000826761	0.046681	-0.699362
ENSG00000185760	protein_coding	KCNQ5	6	-0.432632	3.08548	-3.43	0.000828059	0.046681	-0.695338
ENSG00000090013	protein_coding	BLVRB	19	0.849683	7.39586	3.42346	0.000846415	0.0475287	-0.80517
ENSG00000184357	protein_coding	HIST1H1B	6	-0.722642	5.09868	-3.41885	0.000859583	0.0477846	-0.855731
ENSG00000006125	protein_coding	AP2B1	17	0.217072	7.72349	3.4148	0.000871299	0.0477846	-0.819321
ENSG00000100325	protein_coding	ASCC2	22	0.752842	8.50015	3.4136	0.000874809	0.0477846	-0.782788
ENSG00000177868	protein_coding	SVBP	1	0.473039	2.99969	3.41247	0.000878112	0.0477846	-0.736844
ENSG00000253729	protein_coding	PRKDC	8	0.274312	7.75872	3.41195	0.000879649	0.0477846	-0.818127
ENSG00000275714	protein_coding	HIST1H3A	6	-0.423616	2.28944	-3.41176	0.000880196	0.0477846	-0.723241
ENSG00000164733	protein_coding	CTSB	8	0.518746	8.35661	3.41108	0.00088221	0.0477846	-0.80354
ENSG00000115590	protein_coding	IL1R2	2	0.612591	5.73401	3.41058	0.000883678	0.0477846	-0.892961
ENSG00000196323	protein_coding	ZBTB44	11	0.212629	6.92392	3.40963	0.000886475	0.0477846	-0.870367
ENSG00000140534	protein_coding	TICRR	15	-0.710378	0.4203	-3.40932	0.00088742	0.0477846	-0.973405
ENSG00000211945	IG_V_gene	IGHV1-18	14	-0.948924	0.902708	-3.40858	0.00088961	0.0477846	-0.846022
ENSG00000106327	protein_coding	TFR2	7	0.583031	2.93126	3.40803	0.000891243	0.0477846	-0.751653
ENSG00000142512	protein_coding	SIGLEC10	19	0.48141	7.02384	3.40698	0.000894356	0.0477846	-0.866748
ENSG00000123989	protein_coding	CHPF	2	-0.489319	2.98305	-3.40561	0.000898479	0.0478264	-0.759591
ENSG00000180198	protein_coding	RCC1	1	-0.205449	4.14673	-3.39787	0.000921958	0.0488945	-0.858024
ENSG00000278588	protein_coding	HIST1H2BI	6	-0.568568	3.39001	-3.39344	0.000935657	0.0494053	-0.814003
ENSG00000054356	protein_coding	PTPRN	2	0.883615	0.189945	3.39253	0.00093849	0.0494053	-1.06775
ENSG00000100030	protein_coding	MAPK1	22	0.25789	8.14106	3.3901	0.000946121	0.0496246	-0.87045
ENSG00000139842	protein_coding	CUL4A	13	0.191965	6.75008	3.38824	0.000951983	0.0497498	-0.941695
ENSG00000109927	protein_coding	TECTA	11	0.502784	1.22939	3.38518	0.000961714	0.0500756	-0.877839
ENSG00000049759	protein_coding	NEDD4L	18	0.525891	4.21646	3.38303	0.000968623	0.0502286	-0.914666
ENSG00000125257	protein_coding	ABCC4	13	0.476253	5.54614	3.38208	0.000971669	0.0502286	-0.977137
ENSG00000060138	protein_coding	YBX3	12	0.835535	10.0339	3.3753	0.000993787	0.0510567	-0.847104
ENSG00000124491	protein_coding	F13A1	6	0.588304	7.81985	3.37498	0.000994819	0.0510567	-0.927127
ENSG00000287771	lncRNA	AC007271.1	2	0.683902	3.54396	3.37363	0.000999287	0.0511028	-0.896958
ENSG00000179262	protein_coding	RAD23A	19	0.537644	6.61633	3.37115	0.00100756	0.0513425	-0.999033
ENSG00000154917	protein_coding	RAB6B	3	0.728514	2.22936	3.36619	0.00102423	0.0519299	-0.85256
ENSG00000165949	protein_coding	IFI27	14	-2.11353	5.43418	-3.36557	0.00102634	0.0519299	-0.972807
ENSG00000080822	protein_coding	CLDND1	3	-0.265026	5.08448	-3.36315	0.00103457	0.0521618	-1.02024
ENSG00000149177	protein_coding	PTPRJ	11	0.351462	8.88422	3.36149	0.00104028	0.052266	-0.923175
ENSG00000163430	protein_coding	FSTL1	3	0.852297	2.58223	3.35755	0.0010539	0.0527651	-0.887275
ENSG00000115594	protein_coding	IL1R1	2	0.596183	4.83774	3.35617	0.00105873	0.0528039	-1.03645
ENSG00000065135	protein_coding	GNAI3	1	0.245223	7.22481	3.35522	0.00106205	0.0528039	-1.02024
ENSG00000108679	protein_coding	LGALS3BP	17	-0.661132	5.23865	-3.3487	0.00108516	0.0537395	-1.04052
ENSG00000125772	protein_coding	GPCPD1	20	0.276948	7.63969	3.3478	0.00108838	0.0537395	-1.01943
ENSG00000157404	protein_coding	KIT	4	0.541557	1.10018	3.34455	0.0011001	0.0541318	-0.963118
ENSG00000111206	protein_coding	FOXM1	12	-0.666618	1.19225	-3.34201	0.00110935	0.0543742	-0.987341
ENSG00000158828	protein_coding	PINK1	1	0.506777	7.3129	3.34044	0.00111508	0.0543742	-1.05576
ENSG00000124549	transcribed_unprocessed_pseudogene	BTN2A3P	6	-0.347612	2.81399	-3.34008	0.00111642	0.0543742	-0.933374
ENSG00000174485	protein_coding	DENND4A	15	0.2888	7.33005	3.33841	0.00112258	0.0544891	-1.06482
ENSG00000278463	protein_coding	HIST1H2AB	6	-0.713335	2.63824	-3.3344	0.00113746	0.0550245	-0.949381
ENSG00000198948	protein_coding	MFAP3L	4	0.575766	5.05645	3.33283	0.00114338	0.0551246	-1.11137
ENSG00000119280	protein_coding	C1orf198	1	0.543792	4.0432	3.33103	0.00115016	0.0552655	-1.05148
ENSG00000259845	unprocessed_pseudogene	HERC2P10	15	1.28883	0.507001	3.32827	0.00116063	0.0553634	-1.09398
ENSG00000273703	protein_coding	HIST1H2BM	6	-0.690738	2.32559	-3.32816	0.00116104	0.0553634	-0.95868
ENSG00000204010	protein_coding	IFIT1B	10	0.898073	4.78727	3.32744	0.00116379	0.0553634	-1.09552
ENSG00000196961	protein_coding	AP2A1	19	0.485384	8.26411	3.32586	0.00116982	0.0554659	-1.05754
ENSG00000111540	protein_coding	RAB5B	12	0.253575	7.23039	3.32057	0.0011903	0.0562506	-1.12187
ENSG00000113558	protein_coding	SKP1	5	0.191508	6.03936	3.31862	0.00119793	0.0563833	-1.16949
ENSG00000157456	protein_coding	CCNB2	15	-0.676996	0.222676	-3.31785	0.00120098	0.0563833	-1.23648
ENSG00000276368	protein_coding	HIST1H2AJ	6	-0.800063	3.05566	-3.31495	0.00121242	0.0566577	-1.03263
ENSG00000177565	protein_coding	TBL1XR1	3	0.212832	7.30612	3.31437	0.00121474	0.0566577	-1.13481
ENSG00000149218	protein_coding	ENDOD1	11	0.418657	5.12139	3.30682	0.00124509	0.0577172	-1.186
ENSG00000175155	protein_coding	YPEL2	17	0.16226	6.11113	3.30612	0.00124798	0.0577172	-1.20481
ENSG00000073111	protein_coding	MCM2	3	-0.351882	3.77816	-3.30573	0.00124955	0.0577172	-1.10354
ENSG00000132122	protein_coding	SPATA6	1	0.353998	2.92014	3.29826	0.0012804	0.0589518	-1.0656
ENSG00000225611	lncRNA	LINC02158	3	0.613922	0.771847	3.29421	0.00129743	0.0595447	-1.16185
ENSG00000005961	protein_coding	ITGA2B	17	0.895229	6.51922	3.29313	0.00130199	0.0595629	-1.22489
ENSG00000143162	protein_coding	CREG1	1	0.502444	5.89222	3.29056	0.00131297	0.0597396	-1.25084
ENSG00000072422	protein_coding	RHOBTB1	10	0.638503	3.23428	3.28876	0.00132069	0.0597396	-1.11972
ENSG00000181991	protein_coding	MRPS11	15	-0.1559	4.19455	-3.28837	0.00132237	0.0597396	-1.1798
ENSG00000023909	protein_coding	GCLM	1	0.216912	4.43486	3.28774	0.00132505	0.0597396	-1.20358
ENSG00000076984	protein_coding	MAP2K7	19	0.269566	6.67263	3.28736	0.00132671	0.0597396	-1.24121
ENSG00000167986	protein_coding	DDB1	11	0.272522	7.36122	3.28354	0.00134332	0.0599718	-1.22097
ENSG00000130487	protein_coding	KLHDC7B	22	-0.690781	3.91734	-3.28232	0.00134865	0.0599718	-1.1409
ENSG00000090674	protein_coding	MCOLN1	19	0.517192	5.52496	3.28216	0.00134935	0.0599718	-1.26889
ENSG00000124098	protein_coding	FAM210B	20	0.784629	7.84849	3.28207	0.00134974	0.0599718	-1.20373
ENSG00000167513	protein_coding	CDT1	16	-0.668752	1.63684	-3.28126	0.0013533	0.0599718	-1.10168
ENSG00000277157	protein_coding	HIST1H4D	6	-0.441752	4.4864	-3.28042	0.001357	0.0599718	-1.22264
ENSG00000180190	protein_coding	TDRP	8	0.622893	1.50857	3.27556	0.00137861	0.0607395	-1.12226
ENSG00000111726	protein_coding	CMAS	12	0.387335	4.02705	3.27288	0.00139062	0.0609693	-1.21092
ENSG00000120885	protein_coding	CLU	8	0.646075	6.43971	3.2725	0.00139234	0.0609693	-1.29051
ENSG00000154122	protein_coding	ANKH	5	0.393216	6.7848	3.26631	0.00142057	0.061866	-1.29562
ENSG00000116688	protein_coding	MFN2	1	0.349223	7.20541	3.26612	0.00142146	0.061866	-1.27771
ENSG00000171612	protein_coding	SLC25A33	1	-0.257102	2.29671	-3.26068	0.0014467	0.0627738	-1.14366
ENSG00000158195	protein_coding	WASF2	1	0.330971	9.20311	3.25724	0.00146292	0.0632857	-1.2147
ENSG00000171552	protein_coding	BCL2L1	20	0.787785	10.1287	3.25475	0.00147474	0.0636049	-1.18814
ENSG00000203880	protein_coding	PCMTD2	20	0.228627	4.76277	3.25205	0.00148765	0.0639688	-1.33333
ENSG00000116337	protein_coding	AMPD2	1	0.442539	7.7791	3.24794	0.00150752	0.0646292	-1.29914
ENSG00000101162	protein_coding	TUBB1	20	0.612791	8.36358	3.24419	0.0015259	0.0650661	-1.28235
ENSG00000126215	protein_coding	XRCC3	14	-0.228694	4.02647	-3.244	0.0015268	0.0650661	-1.29387
ENSG00000067955	protein_coding	CBFB	16	-0.118753	5.79992	-3.23763	0.00155848	0.0661721	-1.4061
ENSG00000143870	protein_coding	PDIA6	2	-0.23548	6.05287	-3.23693	0.00156199	0.0661721	-1.40821
ENSG00000179598	protein_coding	PLD6	17	-0.397827	2.74956	-3.23481	0.0015727	0.0664293	-1.23026
ENSG00000286522	protein_coding	HIST1H3B	6	-0.727943	3.68263	-3.23126	0.00159075	0.0669939	-1.31647
ENSG00000160957	protein_coding	RECQL4	8	-0.428057	2.1325	-3.22945	0.00160007	0.0671715	-1.22783
ENSG00000150594	protein_coding	ADRA2A	10	0.90051	1.30392	3.22682	0.00161365	0.0671715	-1.28059
ENSG00000013016	protein_coding	EHD3	2	0.435435	4.9941	3.22624	0.00161662	0.0671715	-1.42084
ENSG00000167768	protein_coding	KRT1	12	1.23648	5.13053	3.22536	0.00162124	0.0671715	-1.41806
ENSG00000133794	protein_coding	ARNTL	11	0.193402	6.22313	3.22356	0.00163063	0.0671715	-1.44275
ENSG00000274641	protein_coding	HIST1H2BO	6	-0.554178	2.67703	-3.22308	0.00163311	0.0671715	-1.25996
ENSG00000089127	protein_coding	OAS1	12	-0.866971	7.34872	-3.22277	0.00163477	0.0671715	-1.43206
ENSG00000119326	protein_coding	CTNNAL1	9	0.707926	2.27485	3.22169	0.00164044	0.0671715	-1.25012
ENSG00000154146	protein_coding	NRGN	11	0.608739	8.24766	3.22148	0.00164151	0.0671715	-1.35349
ENSG00000173598	protein_coding	NUDT4	12	0.482069	6.35511	3.22131	0.00164242	0.0671715	-1.44509
ENSG00000134690	protein_coding	CDCA8	1	-0.489183	1.10871	-3.22053	0.00164657	0.0671715	-1.3152
ENSG00000187244	protein_coding	BCAM	19	1.28581	1.86966	3.2188	0.0016557	0.0671908	-1.25766
ENSG00000061676	protein_coding	NCKAP1	2	0.331639	3.07889	3.21867	0.00165643	0.0671908	-1.29692
ENSG00000105364	protein_coding	MRPL4	19	-0.226449	4.12351	-3.21696	0.00166549	0.0673061	-1.37803
ENSG00000197959	protein_coding	DNM3	1	0.523096	4.1889	3.21637	0.00166867	0.0673061	-1.39763
ENSG00000108100	protein_coding	CCNY	10	0.22362	7.13433	3.21501	0.00167595	0.06741	-1.4296
ENSG00000170456	protein_coding	DENND5B	12	-0.458958	2.99964	-3.20947	0.00170593	0.0684234	-1.32101
ENSG00000026950	protein_coding	BTN3A1	6	-0.275334	8.26766	-3.20857	0.00171088	0.0684305	-1.39843
ENSG00000011028	protein_coding	MRC2	17	0.809695	5.16884	3.20748	0.00171684	0.0684648	-1.47907
ENSG00000186063	protein_coding	AIDA	1	0.283375	5.82357	3.20571	0.00172659	0.0684648	-1.49786
ENSG00000275713	protein_coding	HIST1H2BH	6	-0.416482	3.90236	-3.20512	0.00172985	0.0684648	-1.39911
ENSG00000104998	protein_coding	IL27RA	19	-0.243474	5.9958	-3.20494	0.00173086	0.0684648	-1.50046
ENSG00000186283	protein_coding	TOR3A	1	-0.253766	5.19735	-3.20335	0.00173965	0.068466	-1.48334
ENSG00000184792	protein_coding	OSBP2	22	1.07392	6.67793	3.20321	0.00174046	0.068466	-1.47828
ENSG00000147536	protein_coding	GINS4	8	-0.309418	2.22168	-3.20012	0.0017577	0.0689549	-1.30885
ENSG00000132768	protein_coding	DPH2	1	-0.242217	3.99744	-3.19797	0.00176984	0.0692413	-1.42058
ENSG00000161888	protein_coding	SPC24	19	-0.603569	0.874677	-3.19551	0.00178379	0.0695971	-1.40286
ENSG00000106070	protein_coding	GRB10	7	0.395007	4.04738	3.19376	0.00179379	0.0696965	-1.44892
ENSG00000211947	IG_V_gene	IGHV3-21	14	-0.993302	0.584173	-3.19336	0.00179608	0.0696965	-1.45281
ENSG00000104973	protein_coding	MED25	19	0.408757	7.6777	3.19246	0.00180119	0.0697062	-1.46718
ENSG00000005238	protein_coding	FAM214B	9	0.421555	7.14184	3.18937	0.00181907	0.0699705	-1.50383
ENSG00000141867	protein_coding	BRD4	19	0.250439	8.29817	3.18917	0.00182021	0.0699705	-1.44497
ENSG00000164849	protein_coding	GPR146	7	0.796386	5.67073	3.18874	0.00182268	0.0699705	-1.54192
ENSG00000178607	protein_coding	ERN1	17	0.321224	7.41536	3.18703	0.00183265	0.070165	-1.4904
ENSG00000125877	protein_coding	ITPA	20	-0.21755	4.51717	-3.18532	0.00184265	0.0703596	-1.49818
ENSG00000237649	protein_coding	KIFC1	6	-0.696885	0.696312	-3.18127	0.00186659	0.0707951	-1.47396
ENSG00000145730	protein_coding	PAM	5	0.417719	5.29332	3.18125	0.00186668	0.0707951	-1.55925
ENSG00000141098	protein_coding	GFOD2	16	0.287237	5.24499	3.18088	0.00186888	0.0707951	-1.55926
ENSG00000213563	protein_coding	C8orf82	8	-0.25184	4.07035	-3.17961	0.00187644	0.0708938	-1.47089
ENSG00000160445	protein_coding	ZER1	9	0.450191	7.51714	3.17851	0.001883	0.0709543	-1.51626
ENSG00000274180	protein_coding	NATD1	17	0.436662	7.04916	3.17681	0.00189319	0.0711511	-1.54136
ENSG00000274070	protein_coding	CASTOR2	7	0.37928	5.04243	3.17436	0.00190802	0.0713392	-1.57346
ENSG00000004939	protein_coding	SLC4A1	17	0.923114	9.96411	3.17434	0.00190816	0.0713392	-1.41556
ENSG00000131379	protein_coding	C3orf20	3	-0.614929	1.19011	-3.17335	0.00191413	0.0713396	-1.44506
ENSG00000164109	protein_coding	MAD2L1	4	-0.446178	1.00549	-3.17256	0.00191896	0.0713396	-1.45517
ENSG00000161021	protein_coding	MAML1	5	0.321737	4.39394	3.16978	0.00193598	0.0713396	-1.5389
ENSG00000206190	protein_coding	ATP10A	15	-0.322989	6.61592	-3.1686	0.00194322	0.0713396	-1.59181
ENSG00000136908	protein_coding	DPM2	9	0.616421	6.81343	3.16809	0.00194633	0.0713396	-1.58091
ENSG00000275527	lncRNA	AC100835.2	15	0.983774	2.17266	3.16774	0.00194854	0.0713396	-1.39523
ENSG00000088827	protein_coding	SIGLEC1	20	-1.42728	6.05236	-3.16758	0.00194953	0.0713396	-1.55935
ENSG00000162599	protein_coding	NFIA	1	0.248655	5.17947	3.16639	0.00195685	0.0713396	-1.59633
ENSG00000278467	lncRNA	AC138393.3	1	-0.281779	2.72361	-3.16566	0.00196139	0.0713396	-1.41781
ENSG00000100243	protein_coding	CYB5R3	22	0.31758	6.50893	3.16544	0.00196275	0.0713396	-1.6011
ENSG00000166946	protein_coding	CCNDBP1	15	0.337842	7.09879	3.16453	0.00196844	0.0713396	-1.57663
ENSG00000139546	protein_coding	TARBP2	12	-0.188442	3.72742	-3.16448	0.00196878	0.0713396	-1.49404
ENSG00000197993	protein_coding	KEL	7	0.819986	2.79084	3.16314	0.00197713	0.0713396	-1.43151
ENSG00000286817	lncRNA	AC105339.6	15	-0.311892	1.66306	-3.16236	0.00198201	0.0713396	-1.4111
ENSG00000109265	protein_coding	KIAA1211	4	0.671662	0.567996	3.16222	0.0019829	0.0713396	-1.51581
ENSG00000259652	lncRNA	AC090181.1	15	0.75892	1.6749	3.16105	0.00199024	0.0714241	-1.41009
ENSG00000128266	protein_coding	GNAZ	22	0.620434	4.92669	3.15807	0.00200915	0.0715159	-1.61019
ENSG00000137198	protein_coding	GMPR	6	0.867348	6.872	3.15756	0.00201235	0.0715159	-1.60534
ENSG00000153066	protein_coding	TXNDC11	16	-0.217443	5.6611	-3.1573	0.00201401	0.0715159	-1.63459
ENSG00000140941	protein_coding	MAP1LC3B	16	0.301383	6.67977	3.15687	0.00201677	0.0715159	-1.61955
ENSG00000198176	protein_coding	TFDP1	13	0.403401	6.44405	3.15671	0.00201777	0.0715159	-1.62704
ENSG00000124789	protein_coding	NUP153	6	0.137801	7.2203	3.15471	0.00203058	0.0716312	-1.59773
ENSG00000101003	protein_coding	GINS1	20	-0.478512	0.829928	-3.15464	0.00203103	0.0716312	-1.51627
ENSG00000183598	protein_coding	HIST2H3D	1	-0.417529	5.00622	-3.15199	0.0020481	0.072056	-1.62416
ENSG00000070182	protein_coding	SPTB	14	0.993408	7.10205	3.15037	0.00205866	0.0722498	-1.61338
ENSG00000110880	protein_coding	CORO1C	12	0.280777	7.0132	3.14822	0.00207266	0.0725635	-1.62693
ENSG00000144566	protein_coding	RAB5A	3	0.221672	5.47993	3.14688	0.00208143	0.0726926	-1.65944
ENSG00000197153	protein_coding	HIST1H3J	6	-0.722582	2.8975	-3.14193	0.00211422	0.0735403	-1.50483
ENSG00000170540	protein_coding	ARL6IP1	16	0.374131	5.44103	3.14166	0.00211597	0.0735403	-1.67043
ENSG00000173210	protein_coding	ABLIM3	5	0.652429	3.77456	3.13173	0.00218323	0.0756942	-1.60001
ENSG00000123485	protein_coding	HJURP	2	-0.716102	0.586251	-3.12978	0.00219666	0.0759757	-1.62604
ENSG00000022840	protein_coding	RNF10	12	0.629218	9.79022	3.12848	0.00220566	0.0761033	-1.5483
ENSG00000263465	protein_coding	SRSF8	11	0.235039	5.5272	3.12635	0.00222043	0.0764287	-1.7212
ENSG00000133106	protein_coding	EPSTI1	13	-0.771423	6.5159	-3.12522	0.00222837	0.076518	-1.72184
ENSG00000259959	lncRNA	AC107068.1	4	0.581638	2.45644	3.12387	0.00223778	0.0766278	-1.52769
ENSG00000115204	protein_coding	MPV17	2	-0.166602	5.16256	-3.12324	0.00224227	0.0766278	-1.71526
ENSG00000236753	lncRNA	MKLN1-AS	7	0.304159	1.39174	3.11984	0.00226627	0.0772637	-1.5329
ENSG00000168497	protein_coding	CAVIN2	2	0.594192	7.55213	3.11762	0.00228212	0.0774323	-1.67763
ENSG00000134278	protein_coding	SPIRE1	18	0.3644	2.16637	3.11628	0.00229173	0.0774323	-1.52809
ENSG00000165434	protein_coding	PGM2L1	11	0.307795	4.27252	3.11626	0.00229192	0.0774323	-1.67818
ENSG00000166140	protein_coding	ZFYVE19	15	-0.175519	4.67	-3.11613	0.00229285	0.0774323	-1.70276
ENSG00000113140	protein_coding	SPARC	5	0.665568	6.81128	3.11407	0.0023077	0.0777505	-1.7279
ENSG00000137942	protein_coding	FNBP1L	1	0.383567	2.35043	3.11217	0.00232141	0.0779326	-1.54773
ENSG00000087903	protein_coding	RFX2	19	0.558871	5.19786	3.11182	0.00232399	0.0779326	-1.75557
ENSG00000251179	lncRNA	TMEM92-AS1	17	0.784736	0.59425	3.10998	0.00233739	0.0780761	-1.62954
ENSG00000116199	protein_coding	FAM20B	1	0.225512	5.3509	3.10974	0.00233918	0.0780761	-1.7591
ENSG00000274290	protein_coding	HIST1H2BE	6	-0.355329	4.56278	-3.10887	0.00234557	0.0781074	-1.71681
ENSG00000142751	protein_coding	GPN2	1	-0.13506	5.25212	-3.1055	0.00237037	0.0787502	-1.76869
ENSG00000144354	protein_coding	CDCA7	2	-0.51683	1.26544	-3.10125	0.00240207	0.0794896	-1.58112
ENSG00000149554	protein_coding	CHEK1	11	-0.482964	0.969896	-3.10103	0.00240373	0.0794896	-1.63284
ENSG00000175931	protein_coding	UBE2O	17	0.639509	7.42945	3.0973	0.00243194	0.0797977	-1.74361
ENSG00000124214	protein_coding	STAU1	20	0.261149	6.67064	3.09719	0.00243275	0.0797977	-1.78689
ENSG00000116649	protein_coding	SRM	1	-0.265276	4.45094	-3.09698	0.00243436	0.0797977	-1.74377
ENSG00000160049	protein_coding	DFFA	1	-0.164578	4.96878	-3.09685	0.00243534	0.0797977	-1.77828
ENSG00000039068	protein_coding	CDH1	16	0.681772	2.47297	3.09557	0.0024451	0.0799345	-1.59349
ENSG00000100490	protein_coding	CDKL1	14	0.339126	3.85993	3.09319	0.00246332	0.0803039	-1.70043
ENSG00000004897	protein_coding	CDC27	17	0.269434	6.33901	3.09263	0.00246761	0.0803039	-1.81301
ENSG00000008853	protein_coding	RHOBTB2	8	-0.214333	4.83242	-3.08606	0.0025186	0.0815948	-1.79609
ENSG00000006007	protein_coding	GDE1	16	0.353176	6.11756	3.08577	0.00252093	0.0815948	-1.83488
ENSG00000011105	protein_coding	TSPAN9	12	0.660769	3.38754	3.08526	0.0025249	0.0815948	-1.6939
ENSG00000100263	protein_coding	RHBDD3	22	-0.240469	3.67426	-3.0846	0.00253007	0.0815948	-1.70885
ENSG00000168874	protein_coding	ATOH8	2	1.11888	1.56254	3.08107	0.00255805	0.0818459	-1.62318
ENSG00000082781	protein_coding	ITGB5	3	0.635005	4.68107	3.08076	0.00256053	0.0818459	-1.81076
ENSG00000169247	protein_coding	SH3TC2	5	0.715423	2.40168	3.08068	0.00256111	0.0818459	-1.63635
ENSG00000112078	protein_coding	KCTD20	6	0.186638	6.67371	3.0802	0.00256499	0.0818459	-1.83015
ENSG00000141965	protein_coding	FEM1A	19	0.269185	6.78233	3.08001	0.00256644	0.0818459	-1.82875
ENSG00000105610	protein_coding	KLF1	19	0.882016	5.46019	3.07929	0.00257225	0.0818489	-1.84576
ENSG00000211662	IG_V_gene	IGLV3-21	22	-1.32094	1.82409	-3.07763	0.00258556	0.0820901	-1.62504
ENSG00000109572	protein_coding	CLCN3	4	0.220411	6.08629	3.07472	0.00260903	0.082652	-1.86698
ENSG00000213593	protein_coding	TMX2	11	-0.22006	3.95911	-3.0725	0.00262705	0.0830393	-1.76262
ENSG00000108406	protein_coding	DHX40	17	0.236347	4.78678	3.07015	0.00264627	0.0834626	-1.8419
ENSG00000163554	protein_coding	SPTA1	1	0.739822	4.06436	3.06731	0.00266969	0.0840162	-1.79204
ENSG00000103257	protein_coding	SLC7A5	16	0.568017	5.992	3.06647	0.00267661	0.0840489	-1.88791
ENSG00000138073	protein_coding	PREB	2	-0.153872	5.59975	-3.06188	0.00271492	0.0849632	-1.90031
ENSG00000106366	protein_coding	SERPINE1	7	0.620493	1.49321	3.06151	0.00271802	0.0849632	-1.67228
ENSG00000151748	protein_coding	SAV1	14	0.280887	3.34328	3.06054	0.00272627	0.0849632	-1.75196
ENSG00000103404	protein_coding	USP31	16	0.21139	3.89456	3.06016	0.00272945	0.0849632	-1.79772
ENSG00000177119	protein_coding	ANO6	12	0.282413	6.43784	3.05912	0.0027382	0.0850504	-1.90012
ENSG00000250361	protein_coding	GYPB	4	0.800485	3.69243	3.05792	0.0027484	0.0851824	-1.7656
ENSG00000122952	protein_coding	ZWINT	10	-0.582303	0.617505	-3.05618	0.00276322	0.0854568	-1.78059
ENSG00000008952	protein_coding	SEC62	3	0.329821	5.92482	3.05543	0.00276969	0.0854725	-1.92131
ENSG00000005194	protein_coding	CIAPIN1	16	-0.167016	4.21205	-3.05219	0.00279749	0.0861446	-1.84489
ENSG00000138756	protein_coding	BMP2K	4	0.265314	6.65642	3.05055	0.00281171	0.0862375	-1.91665
ENSG00000065970	protein_coding	FOXJ2	12	0.190084	5.97881	3.05046	0.00281255	0.0862375	-1.93498
ENSG00000140564	protein_coding	FURIN	15	0.387988	8.80769	3.04939	0.0028218	0.0863363	-1.80418
ENSG00000133488	protein_coding	SEC14L4	22	0.905655	1.73314	3.04855	0.00282914	0.0863761	-1.69887
ENSG00000196233	protein_coding	LCOR	10	0.151464	7.32702	3.04778	0.00283584	0.0863966	-1.88939
ENSG00000139193	protein_coding	CD27	12	-0.359491	5.02233	-3.04661	0.00284612	0.0865257	-1.92494
ENSG00000056586	protein_coding	RC3H2	9	0.109788	7.11188	3.0448	0.00286208	0.0865285	-1.91143
ENSG00000171840	protein_coding	NINJ2	12	0.570694	4.67231	3.04415	0.00286784	0.0865285	-1.91323
ENSG00000159346	protein_coding	ADIPOR1	1	0.666166	9.9393	3.04369	0.00287189	0.0865285	-1.7731
ENSG00000131462	protein_coding	TUBG1	17	-0.254652	2.64434	-3.04345	0.00287401	0.0865285	-1.73838
ENSG00000158169	protein_coding	FANCC	9	-0.23002	3.33729	-3.04314	0.00287677	0.0865285	-1.79212
ENSG00000270133	lncRNA	AC025766.1	5	0.395695	0.888941	3.04249	0.00288247	0.0865285	-1.77516
ENSG00000161911	protein_coding	TREML1	6	0.666263	4.60742	3.03973	0.00290716	0.0870871	-1.91584
ENSG00000184752	protein_coding	NDUFA12	12	-0.266524	3.93719	-3.03812	0.00292156	0.087311	-1.85085
ENSG00000253710	protein_coding	ALG11	13	-0.149169	4.39215	-3.03711	0.00293066	0.087311	-1.90007
ENSG00000173064	protein_coding	HECTD4	12	0.217972	7.93462	3.03665	0.00293485	0.087311	-1.88303
ENSG00000145244	protein_coding	CORIN	4	1.09023	1.0332	3.03619	0.00293902	0.087311	-1.75421
ENSG00000162144	protein_coding	CYB561A3	11	-0.150824	6.28201	-3.03174	0.00297945	0.0880879	-1.9819
ENSG00000170921	protein_coding	TANC2	17	0.266312	5.76053	3.03135	0.00298302	0.0880879	-1.98774
ENSG00000158636	protein_coding	EMSY	11	0.178388	6.00089	3.03129	0.00298363	0.0880879	-1.98752
ENSG00000106624	protein_coding	AEBP1	7	-0.388889	3.13076	-3.02976	0.00299764	0.0883169	-1.81631
ENSG00000137959	protein_coding	IFI44L	1	-1.25277	6.82515	-3.0287	0.00300741	0.0883169	-1.97809
ENSG00000214160	protein_coding	ALG3	3	-0.212922	3.82212	-3.02843	0.00300989	0.0883169	-1.86798
ENSG00000008513	protein_coding	ST3GAL1	8	0.16665	8.43791	3.02282	0.00306225	0.0896695	-1.89404
ENSG00000137216	protein_coding	TMEM63B	6	0.613211	6.88196	3.02069	0.00308226	0.0900713	-1.98594
ENSG00000157741	protein_coding	UBN2	7	0.154144	6.30572	3.018	0.00310778	0.0904485	-2.01827
ENSG00000187240	protein_coding	DYNC2H1	11	0.351939	2.94806	3.01796	0.00310821	0.0904485	-1.84009
ENSG00000134198	protein_coding	TSPAN2	1	0.437042	4.39407	3.01734	0.00311412	0.0904485	-1.95885
ENSG00000102908	protein_coding	NFAT5	16	0.19394	7.46725	3.01665	0.00312064	0.0904544	-1.96705
ENSG00000132603	protein_coding	NIP7	16	-0.181627	3.77203	-3.01498	0.00313673	0.0904941	-1.90319
ENSG00000138867	protein_coding	GUCD1	22	0.618718	8.6527	3.01489	0.0031375	0.0904941	-1.90774
ENSG00000196782	protein_coding	MAML3	4	0.319541	5.92165	3.01453	0.00314097	0.0904941	-2.03311
ENSG00000099804	protein_coding	CDC34	19	0.626961	7.93381	3.00829	0.00320151	0.092053	-1.96139
ENSG00000112651	protein_coding	MRPL2	6	-0.173125	3.59021	-3.00592	0.00322478	0.0924455	-1.91541
ENSG00000267288	lncRNA	AC138150.2	17	-0.677694	0.813543	-3.00559	0.00322807	0.0924455	-1.86613
ENSG00000176953	protein_coding	NFATC2IP	16	-0.166924	6.46573	-3.00408	0.00324299	0.0926874	-2.05126
ENSG00000224650	IG_V_gene	IGHV3-74	14	-1.08496	-0.0378246	-3.00264	0.00325726	0.0929098	-2.08018
ENSG00000140575	protein_coding	IQGAP1	15	0.269008	9.43244	3.00065	0.00327711	0.0932901	-1.90517
ENSG00000108839	protein_coding	ALOX12	17	0.607576	3.75429	2.99934	0.00329022	0.0934776	-1.95363
ENSG00000239264	protein_coding	TXNDC5	6	-0.578381	1.60226	-2.99778	0.00330597	0.0936698	-1.82589
ENSG00000143297	protein_coding	FCRL5	1	-0.634063	4.57943	-2.99737	0.00331007	0.0936698	-2.01953
ENSG00000137265	protein_coding	IRF4	6	-0.355237	5.32212	-2.99652	0.00331868	0.0937282	-2.07085
ENSG00000135446	protein_coding	CDK4	12	-0.173271	4.38616	-2.99507	0.0033334	0.0939586	-2.01496
ENSG00000256020	lncRNA	AC006205.2	12	0.402142	1.28701	2.99372	0.00334711	0.0940359	-1.84552
ENSG00000034152	protein_coding	MAP2K3	17	0.527574	9.42528	2.99351	0.00334928	0.0940359	-1.92323
ENSG00000053372	protein_coding	MRTO4	1	-0.226057	3.6038	-2.9902	0.00338319	0.0946361	-1.95922
ENSG00000224373	IG_V_gene	IGHV4-59	14	-1.01614	0.686887	-2.99013	0.00338387	0.0946361	-1.91679
ENSG00000132470	protein_coding	ITGB4	17	0.763559	1.49516	2.98787	0.00340724	0.0951037	-1.85982
ENSG00000110888	protein_coding	CAPRIN2	12	0.259208	5.22071	2.98692	0.00341711	0.0951757	-2.09526
ENSG00000211651	IG_V_gene	IGLV1-44	22	-1.04321	1.08136	-2.98634	0.00342311	0.0951757	-1.86956
ENSG00000095261	protein_coding	PSMD5	9	-0.127812	4.72788	-2.98556	0.00343126	0.0952041	-2.06738
ENSG00000159348	protein_coding	CYB5R1	1	0.201857	5.03393	2.98497	0.00343743	0.0952041	-2.09212
ENSG00000283064	lncRNA	AL353759.1	6	-0.582382	1.72374	-2.98143	0.00347463	0.0960488	-1.86645
ENSG00000141753	protein_coding	IGFBP4	17	-0.374828	2.54424	-2.97877	0.00350285	0.0965716	-1.90588
ENSG00000178741	protein_coding	COX5A	15	-0.208903	4.11976	-2.97702	0.0035214	0.0965716	-2.03345
ENSG00000090266	protein_coding	NDUFB2	7	-0.263374	3.854	-2.97666	0.00352532	0.0965716	-2.00759
ENSG00000144893	protein_coding	MED12L	3	0.437902	2.61074	2.97659	0.003526	0.0965716	-1.91375
ENSG00000175334	protein_coding	BANF1	11	-0.286929	5.21442	-2.97648	0.00352727	0.0965716	-2.11392
ENSG00000124102	protein_coding	PI3	20	0.872699	3.57307	2.97529	0.00354004	0.0967362	-2.05353
ENSG00000101193	protein_coding	GID8	20	0.186461	6.37298	2.97329	0.00356154	0.0971385	-2.13629
ENSG00000268170	lncRNA	AC073342.2	7	0.633419	1.39321	2.97239	0.00357125	0.0972181	-1.8923
ENSG00000153574	protein_coding	RPIA	2	0.592592	6.28077	2.97113	0.00358493	0.0974054	-2.14413
ENSG00000117592	protein_coding	PRDX6	1	0.601125	7.26858	2.96735	0.00362623	0.0983289	-2.11298
ENSG00000110330	protein_coding	BIRC2	11	0.319232	6.5539	2.96674	0.00363292	0.0983289	-2.15051
ENSG00000182795	protein_coding	C1orf116	1	0.741201	1.18405	2.96614	0.00363952	0.0983289	-1.93149
ENSG00000187961	protein_coding	KLHL17	1	-0.237672	3.8646	-2.96406	0.00366248	0.0985774	-2.04938
ENSG00000101052	protein_coding	IFT52	20	0.258225	3.52319	2.96367	0.00366674	0.0985774	-2.02077
ENSG00000107262	protein_coding	BAG1	9	0.734744	8.23985	2.96275	0.00367703	0.0985774	-2.06976
ENSG00000120709	protein_coding	FAM53C	5	0.343285	7.25637	2.96231	0.00368196	0.0985774	-2.12253
ENSG00000140365	protein_coding	COMMD4	15	-0.282692	4.03912	-2.9622	0.00368314	0.0985774	-2.06678
ENSG00000112294	protein_coding	ALDH5A1	6	0.501617	5.42445	2.95882	0.00372093	0.0991361	-2.17769
ENSG00000287100	lncRNA	AL078600.1	6	0.416258	1.13093	2.95827	0.00372714	0.0991361	-1.95417
ENSG00000063854	protein_coding	HAGH	16	0.606771	7.43336	2.95815	0.00372853	0.0991361	-2.12408
ENSG00000151474	protein_coding	FRMD4A	10	0.676655	4.05529	2.95762	0.00373444	0.0991361	-2.07928
ENSG00000132471	protein_coding	WBP2	17	0.342673	7.76619	2.95725	0.00373863	0.0991361	-2.11165
ENSG00000156515	protein_coding	HK1	10	0.287308	7.69682	2.95602	0.00375252	0.0991577	-2.11843
ENSG00000148848	protein_coding	ADAM12	10	0.54494	1.98079	2.95584	0.00375462	0.0991577	-1.93611
ENSG00000211660	IG_V_gene	IGLV2-23	22	-0.892964	1.5283	-2.95534	0.00376022	0.0991577	-1.93029
ENSG00000103066	protein_coding	PLA2G15	16	-0.266952	3.77475	-2.95275	0.00378976	0.099753	-2.0582
ENSG00000068971	protein_coding	PPP2R5B	11	0.40779	5.44627	2.94997	0.00382167	0.100408	-2.19969
ENSG00000119048	protein_coding	UBE2B	5	0.279187	6.24412	2.94818	0.0038423	0.100765	-2.20866
ENSG00000186814	protein_coding	ZSCAN30	18	-0.231611	3.92647	-2.94705	0.0038554	0.100924	-2.09944
ENSG00000160050	protein_coding	CCDC28B	1	-0.290461	2.46805	-2.94508	0.00387835	0.101287	-1.97906
ENSG00000119599	protein_coding	DCAF4	14	-0.314516	3.50353	-2.94464	0.00388351	0.101287	-2.06988
ENSG00000168393	protein_coding	DTYMK	2	-0.2001	3.61242	-2.94405	0.00389047	0.101287	-2.08409
ENSG00000128805	protein_coding	ARHGAP22	10	-0.434912	2.40887	-2.94286	0.00390443	0.101466	-1.9805
ENSG00000154027	protein_coding	AK5	1	-0.47088	3.75228	-2.94134	0.00392227	0.101744	-2.1021
ENSG00000204420	protein_coding	MPIG6B	6	0.65343	4.64878	2.93745	0.00396849	0.102653	-2.19612
ENSG00000157954	protein_coding	WIPI2	7	0.19813	7.12095	2.93718	0.00397164	0.102653	-2.19697
ENSG00000197256	protein_coding	KANK2	19	0.892256	4.09286	2.93315	0.00402001	0.103716	-2.15795
ENSG00000049249	protein_coding	TNFRSF9	1	0.518757	3.25197	2.92939	0.00406563	0.104471	-2.11703
ENSG00000173801	protein_coding	JUP	17	-0.737846	5.40839	-2.92913	0.00406878	0.104471	-2.22261
ENSG00000111707	protein_coding	SUDS3	12	0.15549	6.08775	2.92894	0.00407114	0.104471	-2.2627
ENSG00000181788	protein_coding	SIAH2	3	0.614137	7.32514	2.92723	0.00409212	0.104821	-2.21461
ENSG00000145354	protein_coding	CISD2	4	0.433911	4.89423	2.92601	0.00410709	0.10496	-2.23492
ENSG00000261546	lncRNA	AC135782.3	16	-0.440555	1.20041	-2.92559	0.00411221	0.10496	-2.03169
ENSG00000197872	protein_coding	FAM49A	2	0.251126	6.84547	2.92251	0.00415034	0.105745	-2.25318
ENSG00000189308	protein_coding	LIN54	4	0.160765	4.89654	2.92075	0.00417233	0.106116	-2.25487
ENSG00000110693	protein_coding	SOX6	11	0.598107	5.24462	2.91746	0.00421356	0.106796	-2.27599
ENSG00000213639	protein_coding	PPP1CB	2	0.234734	6.97097	2.91743	0.00421395	0.106796	-2.2617
ENSG00000196547	protein_coding	MAN2A2	15	0.231126	7.86583	2.91561	0.00423691	0.107188	-2.20954
ENSG00000007968	protein_coding	E2F2	1	0.694386	5.14373	2.91072	0.00429934	0.108575	-2.29117
ENSG00000140391	protein_coding	TSPAN3	15	-0.246784	4.23632	-2.90738	0.00434235	0.109468	-2.23388
ENSG00000244045	protein_coding	TMEM199	17	-0.135218	4.22867	-2.90525	0.00437008	0.109602	-2.23943
ENSG00000134779	protein_coding	TPGS2	18	0.383388	6.2768	2.9047	0.00437718	0.109602	-2.32146
ENSG00000110871	protein_coding	COQ5	12	-0.276509	2.86728	-2.90465	0.00437789	0.109602	-2.10923
ENSG00000085733	protein_coding	CTTN	11	0.576348	4.64494	2.90462	0.00437825	0.109602	-2.28447
ENSG00000177042	protein_coding	TMEM80	11	-0.169021	4.88264	-2.90245	0.00440675	0.110123	-2.29876
ENSG00000132530	protein_coding	XAF1	17	-0.674219	7.89105	-2.89898	0.00445246	0.111043	-2.29752
ENSG00000160789	protein_coding	LMNA	1	0.433516	5.11238	2.89848	0.00445908	0.111043	-2.32693
ENSG00000254986	protein_coding	DPP3	11	-0.201422	4.39041	-2.89683	0.00448101	0.111395	-2.27149
ENSG00000145916	protein_coding	RMND5B	5	-0.126133	5.28655	-2.89514	0.00450371	0.111765	-2.34043
ENSG00000272645	transcribed_unprocessed_pseudogene	GTF2IP20	1	-0.219258	2.88155	-2.8943	0.00451495	0.111851	-2.14473
ENSG00000168268	protein_coding	NT5DC2	3	-0.51225	1.91616	-2.89048	0.0045665	0.112747	-2.09372
ENSG00000116731	protein_coding	PRDM2	1	0.165279	7.53355	2.89045	0.00456688	0.112747	-2.29689
ENSG00000128394	protein_coding	APOBEC3F	22	-0.295006	5.29618	-2.88769	0.00460447	0.113479	-2.34857
ENSG00000170473	protein_coding	PYM1	12	-0.156144	4.43285	-2.88596	0.00462818	0.113747	-2.31047
ENSG00000101335	protein_coding	MYL9	20	0.818403	4.9994	2.8854	0.00463593	0.113747	-2.35317
ENSG00000132405	protein_coding	TBC1D14	4	0.273823	7.94537	2.88501	0.00464126	0.113747	-2.28394
ENSG00000148346	protein_coding	LCN2	9	0.71187	2.73801	2.88459	0.00464711	0.113747	-2.17709
ENSG00000004455	protein_coding	AK2	1	-0.130428	6.38258	-2.88361	0.00466057	0.113791	-2.3762
ENSG00000127920	protein_coding	GNG11	7	0.618256	3.4509	2.88299	0.00466919	0.113791	-2.22652
ENSG00000143761	protein_coding	ARF1	1	0.259394	8.30936	2.88273	0.00467275	0.113791	-2.2749
ENSG00000161203	protein_coding	AP2M1	3	0.343604	7.90307	2.88176	0.00468618	0.113924	-2.29915
ENSG00000110422	protein_coding	HIPK3	11	0.201328	8.35606	2.87955	0.00471696	0.114385	-2.27902
ENSG00000223117	misc_RNA	RN7SKP296	3	0.436006	1.36213	2.87926	0.00472111	0.114385	-2.11505
ENSG00000143776	protein_coding	CDC42BPA	1	0.590819	3.64671	2.8768	0.00475566	0.115028	-2.25128
ENSG00000105722	protein_coding	ERF	19	0.255486	5.36371	2.87539	0.00477553	0.115313	-2.39782
ENSG00000243364	protein_coding	EFNA4	1	-0.195455	2.77791	-2.87438	0.00478981	0.115464	-2.17953
ENSG00000083168	protein_coding	KAT6A	8	0.18844	8.46407	2.87315	0.00480729	0.115641	-2.28695
ENSG00000116771	protein_coding	AGMAT	1	-0.367876	2.75015	-2.87273	0.00481331	0.115641	-2.19203
ENSG00000164051	protein_coding	CCDC51	3	-0.253136	2.30978	-2.87098	0.00483824	0.116045	-2.15406
ENSG00000081760	protein_coding	AACS	12	-0.174423	4.43994	-2.8676	0.00488678	0.116993	-2.35946
ENSG00000167900	protein_coding	TK1	17	-0.590996	1.75749	-2.86709	0.00489413	0.116993	-2.14404
ENSG00000168961	protein_coding	LGALS9	17	-0.472886	7.01254	-2.86462	0.00493004	0.117215	-2.41766
ENSG00000095303	protein_coding	PTGS1	9	0.448714	6.53744	2.86449	0.00493186	0.117215	-2.41621
ENSG00000284324	miRNA	MIR3175	15	0.351248	0.989515	2.86448	0.00493205	0.117215	-2.16886
ENSG00000158457	protein_coding	TSPAN33	7	0.39501	5.14603	2.8642	0.00493615	0.117215	-2.41826
ENSG00000100592	protein_coding	DAAM1	14	0.199252	3.91268	2.86139	0.00497729	0.117996	-2.33231
ENSG00000171611	protein_coding	PTCRA	6	0.512501	3.83636	2.8596	0.00500357	0.118091	-2.32416
ENSG00000104205	protein_coding	SGK3	8	-0.115794	5.64377	-2.85929	0.0050081	0.118091	-2.44357
ENSG00000240583	protein_coding	AQP1	7	0.855974	1.0753	2.85907	0.00501146	0.118091	-2.18968
ENSG00000129657	protein_coding	SEC14L1	17	0.374381	9.67848	2.85847	0.00502029	0.118091	-2.25861
ENSG00000111602	protein_coding	TIMELESS	12	-0.222862	3.60258	-2.85819	0.00502445	0.118091	-2.29676
ENSG00000074319	protein_coding	TSG101	11	0.160428	5.43946	2.85776	0.00503075	0.118091	-2.44356
ENSG00000150768	protein_coding	DLAT	11	-0.168178	4.10592	-2.85698	0.00504237	0.118159	-2.34966
ENSG00000186184	protein_coding	POLR1D	13	0.301215	6.15855	2.85645	0.00505017	0.118159	-2.45182
ENSG00000151693	protein_coding	ASAP2	2	0.507562	3.68867	2.8543	0.00508233	0.118576	-2.33339
ENSG00000000971	protein_coding	CFH	1	0.709687	1.30449	2.85397	0.00508724	0.118576	-2.17654
ENSG00000211679	IG_C_gene	IGLC3	22	-1.25908	2.88717	-2.85309	0.00510042	0.118576	-2.24995
ENSG00000124120	protein_coding	TTPAL	20	0.176736	5.21771	2.85305	0.00510113	0.118576	-2.44935
ENSG00000121964	protein_coding	GTDC1	2	0.214829	4.87761	2.85143	0.00512547	0.118781	-2.43779
ENSG00000184209	protein_coding	SNRNP35	12	-0.144417	4.29701	-2.85136	0.00512653	0.118781	-2.38564
ENSG00000003436	protein_coding	TFPI	2	0.566767	1.5413	2.85066	0.00513711	0.118834	-2.18049
ENSG00000123739	protein_coding	PLA2G12A	4	0.244664	3.93744	2.84999	0.00514723	0.118876	-2.36565
ENSG00000130725	protein_coding	UBE2M	19	0.208595	4.90888	2.84911	0.00516052	0.11896	-2.44061
ENSG00000133216	protein_coding	EPHB2	1	-0.73982	3.11934	-2.84865	0.00516747	0.11896	-2.23689
ENSG00000100350	protein_coding	FOXRED2	22	-0.423825	1.91327	-2.84524	0.00521959	0.119967	-2.19714
ENSG00000120942	protein_coding	UBIAD1	1	-0.173237	5.07471	-2.84072	0.00528939	0.121376	-2.47172
ENSG00000167085	protein_coding	PHB	17	-0.234052	5.10093	-2.83946	0.00530896	0.12163	-2.47185
ENSG00000115758	protein_coding	ODC1	2	0.485324	6.87966	2.83843	0.00532493	0.121801	-2.46992
ENSG00000186185	protein_coding	KIF18B	17	-0.569676	1.25851	-2.83615	0.00536075	0.122425	-2.21951
ENSG00000260032	lncRNA	NORAD	20	0.18604	7.70797	2.83549	0.00537114	0.122467	-2.4278
ENSG00000211964	IG_V_gene	IGHV3-48	14	-1.46899	-0.755617	-2.83434	0.00538922	0.122684	-2.64428
ENSG00000087274	protein_coding	ADD1	4	0.190176	8.62261	2.83158	0.00543289	0.123482	-2.3832
ENSG00000164181	protein_coding	ELOVL7	5	0.49784	3.75286	2.8307	0.00544704	0.123607	-2.40026
ENSG00000117625	protein_coding	RCOR3	1	0.132871	6.23922	2.82643	0.00551543	0.124961	-2.52809
ENSG00000124788	protein_coding	ATXN1	6	0.201321	7.47249	2.8256	0.00552883	0.125067	-2.46693
ENSG00000270049	lncRNA	AC009061.2	16	-0.166167	5.12596	-2.82414	0.00555256	0.125309	-2.51784
ENSG00000188677	protein_coding	PARVB	22	0.295166	4.63439	2.82386	0.00555703	0.125309	-2.48779
ENSG00000118707	protein_coding	TGIF2	20	-0.135	4.95524	-2.82322	0.00556743	0.125346	-2.5061
ENSG00000139970	protein_coding	RTN1	14	0.366206	4.84727	2.8214	0.0055971	0.12575	-2.50904
ENSG00000196083	protein_coding	IL1RAP	3	0.442352	6.35911	2.82105	0.00560294	0.12575	-2.53541
ENSG00000257103	protein_coding	LSM14A	19	0.185524	5.804	2.82019	0.005617	0.125782	-2.54855
ENSG00000152234	protein_coding	ATP5F1A	18	-0.145289	7.03601	-2.81989	0.00562192	0.125782	-2.51153
ENSG00000178999	protein_coding	AURKB	17	-0.453516	1.21873	-2.81883	0.00563928	0.125835	-2.25778
ENSG00000251442	lncRNA	LINC01094	4	0.501858	2.13448	2.81867	0.0056419	0.125835	-2.27002
ENSG00000211698	TR_V_gene	TRGV4	7	1.11232	0.58907	2.81561	0.00569243	0.126765	-2.30002
ENSG00000088930	protein_coding	XRN2	20	0.183848	6.56039	2.81302	0.00573563	0.127529	-2.55068
ENSG00000183207	protein_coding	RUVBL2	19	-0.157416	4.70758	-2.81185	0.00575529	0.127562	-2.52033
ENSG00000035141	protein_coding	FAM136A	2	-0.205623	3.59856	-2.81048	0.00577827	0.127562	-2.41882
ENSG00000048462	protein_coding	TNFRSF17	16	-0.911674	-0.106032	-2.81045	0.00577872	0.127562	-2.41875
ENSG00000275379	protein_coding	HIST1H3I	6	-0.331265	3.52372	-2.81032	0.00578104	0.127562	-2.4154
ENSG00000173137	protein_coding	ADCK5	8	-0.229372	3.39324	-2.81028	0.00578167	0.127562	-2.40271
ENSG00000108846	protein_coding	ABCC3	17	0.438307	5.09804	2.80947	0.00579522	0.127664	-2.55519
ENSG00000087460	protein_coding	GNAS	20	0.293728	9.20092	2.80891	0.00580477	0.127678	-2.40911
ENSG00000148498	protein_coding	PARD3	10	0.481696	2.33482	2.80836	0.005814	0.127685	-2.31984
ENSG00000132541	protein_coding	RIDA	8	0.394528	1.07899	2.80618	0.00585098	0.1283	-2.29436
ENSG00000084676	protein_coding	NCOA1	2	0.254236	7.82907	2.80553	0.00586212	0.128348	-2.49707
ENSG00000137309	protein_coding	HMGA1	6	-0.205403	6.03664	-2.80405	0.00588732	0.128703	-2.58878
ENSG00000276410	protein_coding	HIST1H2BB	6	-0.612681	1.20255	-2.80282	0.00590848	0.128789	-2.29647
ENSG00000118855	protein_coding	MFSD1	3	0.224338	6.27694	2.80278	0.00590923	0.128789	-2.58865
ENSG00000132376	protein_coding	INPP5K	17	0.211417	6.64445	2.80204	0.00592182	0.128867	-2.5734
ENSG00000021645	protein_coding	NRXN3	14	1.0034	0.404599	2.80129	0.0059348	0.128954	-2.43375
ENSG00000137845	protein_coding	ADAM10	15	0.197322	7.57569	2.79758	0.00599916	0.129999	-2.53544
ENSG00000145423	protein_coding	SFRP2	4	0.825746	2.39937	2.79737	0.00600279	0.129999	-2.35113
ENSG00000211938	IG_V_gene	IGHV3-7	14	-0.913076	0.632912	-2.79695	0.00601017	0.129999	-2.34409
ENSG00000233654	lncRNA	AC108047.1	2	-0.411356	0.851916	-2.79547	0.00603605	0.130362	-2.34365
ENSG00000146833	protein_coding	TRIM4	7	-0.115561	5.9327	-2.79388	0.00606386	0.130766	-2.61616
ENSG00000112312	protein_coding	GMNN	6	-0.347797	1.70967	-2.79262	0.00608598	0.131045	-2.31516
ENSG00000141510	protein_coding	TP53	17	-0.15401	6.17403	-2.78979	0.00613613	0.131927	-2.62435
ENSG00000117400	protein_coding	MPL	1	0.657756	2.09219	2.78883	0.00615332	0.13194	-2.35138
ENSG00000113719	protein_coding	ERGIC1	5	0.288971	8.25658	2.78831	0.00616262	0.13194	-2.50943
ENSG00000170832	protein_coding	USP32	17	0.271737	7.86798	2.78777	0.0061722	0.13194	-2.5407
ENSG00000101639	protein_coding	CEP192	18	0.137947	6.88978	2.78764	0.00617457	0.13194	-2.59831
ENSG00000100297	protein_coding	MCM5	22	-0.139493	6.1856	-2.78718	0.00618284	0.13194	-2.62958
ENSG00000172939	protein_coding	OXSR1	3	0.168061	6.0432	2.78625	0.00619937	0.132096	-2.63427
ENSG00000105887	protein_coding	MTPN	7	0.28103	8.13663	2.78556	0.00621186	0.132166	-2.53318
ENSG00000253986	lncRNA	AC104561.3	8	0.713373	0.651151	2.78047	0.00630389	0.13373	-2.42353
ENSG00000184897	protein_coding	H1FX	3	-0.258839	5.70727	-2.78046	0.00630405	0.13373	-2.64617
ENSG00000165548	protein_coding	TMEM63C	14	0.688456	2.52182	2.77747	0.00635888	0.134644	-2.39824
ENSG00000171634	protein_coding	BPTF	17	0.173759	7.99143	2.77708	0.00636592	0.134644	-2.55848
ENSG00000157045	protein_coding	NTAN1	16	0.379913	3.06277	2.77511	0.00640224	0.135212	-2.45024
ENSG00000061918	protein_coding	GUCY1B1	4	0.462806	3.29168	2.77327	0.00643635	0.135732	-2.48486
ENSG00000111801	protein_coding	BTN3A3	6	-0.184219	7.0219	-2.77265	0.00644791	0.135776	-2.6376
ENSG00000168872	protein_coding	DDX19A	16	-0.253173	3.03054	-2.76961	0.00650461	0.136572	-2.46625
ENSG00000229512	lncRNA	AC068580.1	11	-0.304744	3.20226	-2.76955	0.00650588	0.136572	-2.47837
ENSG00000004779	protein_coding	NDUFAB1	16	-0.208629	3.03498	-2.76906	0.00651497	0.136572	-2.46342
ENSG00000113595	protein_coding	TRIM23	5	0.245779	5.15218	2.76842	0.00652701	0.136572	-2.65924
ENSG00000165609	protein_coding	NUDT5	10	0.183597	5.24675	2.76808	0.00653342	0.136572	-2.67045
ENSG00000118473	protein_coding	SGIP1	1	0.896826	0.560993	2.76492	0.00659311	0.137446	-2.42865
ENSG00000123415	protein_coding	SMUG1	12	-0.144997	4.6752	-2.76485	0.00659443	0.137446	-2.63569
ENSG00000112118	protein_coding	MCM3	6	-0.19155	5.29574	-2.76433	0.00660432	0.137452	-2.67698
ENSG00000182199	protein_coding	SHMT2	12	-0.172425	5.15612	-2.76222	0.00664448	0.138087	-2.67907
ENSG00000185236	protein_coding	RAB11B	19	0.282229	6.65732	2.76017	0.00668388	0.138512	-2.67973
ENSG00000164010	protein_coding	ERMAP	1	0.287487	4.75078	2.76015	0.00668427	0.138512	-2.6503
ENSG00000261371	protein_coding	PECAM1	17	0.282553	9.11055	2.7595	0.0066967	0.138569	-2.53969
ENSG00000166595	protein_coding	CIAO2B	16	-0.171453	3.89877	-2.75866	0.00671298	0.138706	-2.57651
ENSG00000153162	protein_coding	BMP6	6	0.46526	4.23643	2.75565	0.00677128	0.139539	-2.64495
ENSG00000138798	protein_coding	EGF	4	0.577687	3.10048	2.75523	0.00677933	0.139539	-2.51474
ENSG00000099795	protein_coding	NDUFB7	19	-0.27678	4.44351	-2.75434	0.00679682	0.139539	-2.63819
ENSG00000149547	protein_coding	EI24	11	-0.151589	4.1782	-2.75422	0.00679901	0.139539	-2.61865
ENSG00000100162	protein_coding	CENPM	22	-0.500208	1.14591	-2.75375	0.00680835	0.139539	-2.40418
ENSG00000141985	protein_coding	SH3GL1	19	0.221661	6.40961	2.75357	0.00681178	0.139539	-2.70692
ENSG00000224177	lncRNA	LINC00570	2	0.944562	1.62378	2.75249	0.00683286	0.139771	-2.40573
ENSG00000155749	protein_coding	FLACC1	2	0.51571	4.40253	2.75169	0.00684867	0.139894	-2.64549
ENSG00000104549	protein_coding	SQLE	8	-0.304474	2.84898	-2.75031	0.00687589	0.140251	-2.47743
ENSG00000196747	protein_coding	HIST1H2AI	6	-0.425052	3.25956	-2.74881	0.00690535	0.140651	-2.54738
ENSG00000136542	protein_coding	GALNT5	2	0.731846	0.988417	2.74572	0.00696681	0.141587	-2.43243
ENSG00000132646	protein_coding	PCNA	20	-0.232049	4.04389	-2.74515	0.00697834	0.141587	-2.62341
ENSG00000174776	protein_coding	WDR49	3	0.49809	1.54212	2.74501	0.00698096	0.141587	-2.423
ENSG00000041353	protein_coding	RAB27B	18	0.448345	4.92762	2.74107	0.00706015	0.14299	-2.72249
ENSG00000197355	protein_coding	UAP1L1	9	-0.357741	4.64262	-2.73993	0.00708321	0.143229	-2.69104
ENSG00000255081	lncRNA	AP003168.2	11	-0.434348	1.64485	-2.7395	0.00709194	0.143229	-2.43536
ENSG00000186687	protein_coding	LYRM7	5	-0.192676	4.229	-2.73869	0.00710843	0.14336	-2.66717
ENSG00000065978	protein_coding	YBX1	1	0.491887	8.95852	2.73813	0.00711981	0.143388	-2.60577
ENSG00000006459	protein_coding	KDM7A	7	0.195678	7.60991	2.73701	0.0071426	0.143644	-2.68394
ENSG00000285533	lncRNA	RELA-DT	11	-0.244179	2.77967	-2.73555	0.00717261	0.144046	-2.51346
ENSG00000117586	protein_coding	TNFSF4	1	0.417801	3.00166	2.73469	0.00719021	0.144145	-2.55967
ENSG00000104522	protein_coding	TSTA3	8	0.462293	5.1569	2.73432	0.0071977	0.144145	-2.74225
ENSG00000218809	unprocessed_pseudogene	AL391903.1	6	0.427784	3.47127	2.73336	0.00721745	0.144154	-2.62184
ENSG00000090238	protein_coding	YPEL3	16	0.344812	8.38524	2.73326	0.00721963	0.144154	-2.64532
ENSG00000271503	protein_coding	CCL5	17	0.347957	6.28972	2.73284	0.00722833	0.144154	-2.76011
ENSG00000133641	protein_coding	C12orf29	12	0.269036	2.95744	2.73156	0.00725479	0.144296	-2.55556
ENSG00000105486	protein_coding	LIG1	19	-0.184682	5.48371	-2.7309	0.00726844	0.144296	-2.76935
ENSG00000104164	protein_coding	BLOC1S6	15	0.210056	5.48207	2.73089	0.00726863	0.144296	-2.76788
ENSG00000197721	protein_coding	CR1L	1	0.578139	3.49546	2.73055	0.00727574	0.144296	-2.6022
ENSG00000105223	protein_coding	PLD3	19	-0.201363	6.44464	-2.72978	0.00729175	0.14436	-2.76962
ENSG00000119632	protein_coding	IFI27L2	14	-0.467908	1.535	-2.72941	0.00729939	0.14436	-2.45755
ENSG00000160229	protein_coding	ZNF66	19	0.401812	4.1798	2.72893	0.00730925	0.14436	-2.68932
ENSG00000125741	protein_coding	OPA3	19	-0.164133	4.8709	-2.72774	0.00733414	0.144527	-2.74295
ENSG00000065413	protein_coding	ANKRD44	2	0.130877	9.03482	2.72749	0.00733937	0.144527	-2.61978
ENSG00000176542	protein_coding	USF3	3	0.198542	6.54503	2.72708	0.00734795	0.144527	-2.76811
ENSG00000262879	lncRNA	AC005670.3	17	-0.196828	5.54356	-2.72452	0.00740178	0.145386	-2.78679
ENSG00000171940	protein_coding	ZNF217	20	0.198454	8.35556	2.72277	0.00743889	0.145914	-2.67104
ENSG00000141367	protein_coding	CLTC	17	0.183916	7.78744	2.7219	0.00745718	0.146073	-2.71145
ENSG00000181555	protein_coding	SETD2	3	0.13237	7.61632	2.72061	0.00748477	0.146413	-2.72467
ENSG00000119729	protein_coding	RHOQ	2	0.201835	6.42693	2.72003	0.007497	0.146452	-2.79186
ENSG00000173812	protein_coding	EIF1	17	0.258871	8.27308	2.71864	0.00752677	0.146834	-2.69454
ENSG00000095787	protein_coding	WAC	10	0.20355	7.43886	2.71786	0.0075434	0.146898	-2.74601
ENSG00000118217	protein_coding	ATF6	1	0.224095	6.761	2.71753	0.00755058	0.146898	-2.78364
ENSG00000134802	protein_coding	SLC43A3	11	-0.240397	3.81267	-2.71647	0.00757333	0.147054	-2.65907
ENSG00000186193	protein_coding	SAPCD2	9	-0.689655	2.27257	-2.7162	0.00757916	0.147054	-2.52114
ENSG00000171241	protein_coding	SHCBP1	16	-0.534037	0.87217	-2.71483	0.00760868	0.147427	-2.50339
ENSG00000176619	protein_coding	LMNB2	19	-0.190748	5.04854	-2.71435	0.00761915	0.147431	-2.79076
ENSG00000211937	IG_V_gene	IGHV2-5	14	-0.921625	-0.1694	-2.71348	0.00763801	0.147596	-2.58537
ENSG00000168769	protein_coding	TET2	4	0.290526	8.43295	2.71275	0.00765386	0.147691	-2.69752
ENSG00000130560	protein_coding	UBAC1	9	0.185192	5.3973	2.7123	0.00766355	0.147691	-2.81352
ENSG00000059573	protein_coding	ALDH18A1	10	-0.175196	4.57583	-2.71106	0.00769053	0.148012	-2.77054
ENSG00000113811	protein_coding	SELENOK	3	0.501146	4.85089	2.70954	0.00772385	0.148453	-2.78214
ENSG00000143321	protein_coding	HDGF	1	0.48412	8.05733	2.70888	0.0077384	0.148534	-2.7282
ENSG00000115464	protein_coding	USP34	2	0.174006	8.12238	2.70667	0.00778696	0.149266	-2.72216
ENSG00000135842	protein_coding	NIBAN1	1	0.413015	9.25913	2.70141	0.00790402	0.150967	-2.66892
ENSG00000107438	protein_coding	PDLIM1	10	0.340537	4.95366	2.70114	0.00791009	0.150967	-2.824
ENSG00000136938	protein_coding	ANP32B	9	0.279607	6.2652	2.70089	0.00791553	0.150967	-2.84277
ENSG00000211895	IG_C_gene	IGHA1	14	-0.852389	5.1973	-2.70079	0.00791791	0.150967	-2.83688
ENSG00000245275	lncRNA	SAP30L-AS1	5	-0.202884	3.53159	-2.70002	0.00793517	0.151093	-2.67946
ENSG00000175582	protein_coding	RAB6A	11	0.191674	6.83586	2.69932	0.00795074	0.151093	-2.82464
ENSG00000105519	protein_coding	CAPS	19	-0.248597	3.98854	-2.69908	0.00795613	0.151093	-2.7438
ENSG00000211751	TR_C_gene	TRBC1	7	-0.265039	6.45831	-2.69814	0.00797747	0.151297	-2.84333
ENSG00000187800	protein_coding	PEAR1	1	0.555629	3.59685	2.69766	0.0079882	0.1513	-2.70634
ENSG00000146733	protein_coding	PSPH	7	-0.281358	1.85931	-2.69357	0.00808116	0.152692	-2.54797
ENSG00000252498	snRNA	RNU6-1016P	6	0.32242	1.89034	2.69349	0.008083	0.152692	-2.55741
ENSG00000167074	protein_coding	TEF	22	-0.214899	3.54703	-2.69158	0.0081267	0.153315	-2.71005
ENSG00000137221	protein_coding	TJAP1	6	-0.147053	5.22206	-2.69097	0.00814066	0.153376	-2.85804
ENSG00000106477	protein_coding	CEP41	7	-0.262763	2.81755	-2.68885	0.00818959	0.154047	-2.64298
ENSG00000167613	protein_coding	LAIR1	19	-0.218793	4.65169	-2.68845	0.00819874	0.154047	-2.81581
ENSG00000170871	protein_coding	KIAA0232	4	0.232004	6.86239	2.68725	0.00822669	0.154047	-2.8496
ENSG00000111199	protein_coding	TRPV4	12	-0.707842	0.28903	-2.68714	0.00822931	0.154047	-2.70097
ENSG00000167333	protein_coding	TRIM68	11	-0.155269	4.05351	-2.68682	0.00823654	0.154047	-2.77254
ENSG00000187446	protein_coding	CHP1	15	0.238166	6.2367	2.68664	0.00824081	0.154047	-2.88052
ENSG00000153093	protein_coding	ACOXL	2	-0.593812	0.895287	-2.68583	0.00825962	0.154198	-2.5768
ENSG00000082701	protein_coding	GSK3B	3	0.160662	6.95676	2.68473	0.0082854	0.154477	-2.85298
ENSG00000196074	protein_coding	SYCP2	20	0.351828	2.56234	2.68385	0.00830592	0.154659	-2.63855
ENSG00000166794	protein_coding	PPIB	15	-0.237375	6.38792	-2.68286	0.0083292	0.154783	-2.88631
ENSG00000168116	protein_coding	KIAA1586	6	0.350051	3.89982	2.68264	0.00833423	0.154783	-2.76271
ENSG00000105518	protein_coding	TMEM205	19	-0.230486	3.22755	-2.68124	0.00836721	0.155134	-2.69659
ENSG00000160191	protein_coding	PDE9A	21	-0.630824	2.75267	-2.68034	0.00838838	0.155134	-2.63704
ENSG00000255801	lncRNA	AC092746.1	12	0.619735	3.98888	2.68033	0.0083887	0.155134	-2.79304
ENSG00000241755	IG_V_gene	IGKV1-9	2	-1.08523	-0.0879827	-2.68	0.00839645	0.155134	-2.67111
ENSG00000176903	protein_coding	PNMA1	14	0.222673	4.90823	2.6785	0.00843203	0.155591	-2.87641
ENSG00000124164	protein_coding	VAPB	20	0.0982247	5.67425	2.67772	0.00845055	0.155732	-2.90632
ENSG00000120802	protein_coding	TMPO	12	-0.148315	7.14502	-2.67634	0.00848331	0.155856	-2.86842
ENSG00000090861	protein_coding	AARS	16	-0.18457	5.28117	-2.67613	0.00848852	0.155856	-2.89661
ENSG00000165646	protein_coding	SLC18A2	10	0.391073	1.46159	2.67607	0.00848995	0.155856	-2.57981
ENSG00000150093	protein_coding	ITGB1	10	0.208709	7.49174	2.67528	0.00850862	0.155999	-2.84132
ENSG00000123395	protein_coding	ATG101	12	-0.204343	3.8805	-2.67247	0.00857611	0.157035	-2.78018
ENSG00000072163	protein_coding	LIMS2	2	-0.373485	2.4623	-2.67102	0.00861132	0.157478	-2.6538
ENSG00000140265	protein_coding	ZSCAN29	15	-0.106732	5.46542	-2.67012	0.00863289	0.157671	-2.91768
ENSG00000139291	protein_coding	TMEM19	12	-0.213978	4.10092	-2.66905	0.00865908	0.157948	-2.81487
ENSG00000123836	protein_coding	PFKFB2	1	0.306251	4.46084	2.66766	0.00869285	0.158262	-2.85962
ENSG00000244682	polymorphic_pseudogene	FCGR2C	1	-0.500365	5.95531	-2.66743	0.00869838	0.158262	-2.92578
ENSG00000024048	protein_coding	UBR2	6	0.225422	8.5139	2.6662	0.00872849	0.158608	-2.79999
ENSG00000157540	protein_coding	DYRK1A	21	0.139366	8.38117	2.66487	0.00876108	0.158999	-2.81364
ENSG00000167553	protein_coding	TUBA1C	12	0.230226	4.64406	2.66374	0.00878898	0.159289	-2.88746
ENSG00000181104	protein_coding	F2R	5	0.35569	4.73513	2.66262	0.00881652	0.159289	-2.90066
ENSG00000138802	protein_coding	SEC24B	4	0.161912	6.0559	2.66176	0.00883787	0.159289	-2.94524
ENSG00000234383	processed_pseudogene	CTBP2P8	1	0.525644	2.44389	2.66118	0.00885218	0.159289	-2.70836
ENSG00000171310	protein_coding	CHST11	12	0.224923	7.93847	2.66104	0.00885578	0.159289	-2.84442
ENSG00000017797	protein_coding	RALBP1	18	0.271097	7.1602	2.66056	0.00886759	0.159289	-2.89657
ENSG00000173542	protein_coding	MOB1B	4	0.244069	5.16205	2.66047	0.00886984	0.159289	-2.9283
ENSG00000112234	protein_coding	FBXL4	6	0.177162	5.62646	2.66028	0.00887463	0.159289	-2.94803
ENSG00000178718	protein_coding	RPP25	15	-0.318102	2.06463	-2.66017	0.00887722	0.159289	-2.62548
ENSG00000164068	protein_coding	RNF123	3	0.326105	7.25429	2.65927	0.00889977	0.159389	-2.89575
ENSG00000126709	protein_coding	IFI6	1	-0.874816	7.21575	-2.65894	0.00890798	0.159389	-2.94247
ENSG00000264456	lncRNA	AC138207.4	17	-0.313318	2.65654	-2.65861	0.00891616	0.159389	-2.67523
ENSG00000204323	protein_coding	SMIM5	17	0.542109	4.42459	2.65679	0.0089616	0.15993	-2.88002
ENSG00000187824	protein_coding	TMEM220	17	-0.407647	0.913956	-2.65651	0.00896875	0.15993	-2.62632
ENSG00000068489	protein_coding	PRR11	17	-0.328909	2.49129	-2.65499	0.00900696	0.160266	-2.67097
ENSG00000087884	protein_coding	AAMDC	11	-0.281899	1.22583	-2.6545	0.00901921	0.160266	-2.62188
ENSG00000151065	protein_coding	DCP1B	12	0.240363	2.38419	2.65442	0.00902118	0.160266	-2.68435
ENSG00000166793	protein_coding	YPEL4	11	0.559423	2.11352	2.65326	0.00905061	0.16055	-2.65702
ENSG00000111335	protein_coding	OAS2	12	-0.655696	7.9997	-2.65252	0.00906937	0.16055	-2.91408
ENSG00000092853	protein_coding	CLSPN	1	-0.405104	1.68994	-2.65246	0.0090708	0.16055	-2.63604
ENSG00000092531	protein_coding	SNAP23	15	0.224335	6.43973	2.65163	0.00909187	0.160663	-2.95937
ENSG00000066697	protein_coding	MSANTD3	9	0.281289	2.23665	2.65133	0.00909962	0.160663	-2.68606
ENSG00000103489	protein_coding	XYLT1	16	0.18858	4.91831	2.64916	0.00915486	0.161439	-2.94732
ENSG00000141179	protein_coding	PCTP	17	0.328306	4.70417	2.6477	0.00919214	0.161897	-2.93148
ENSG00000169683	protein_coding	LRRC45	17	-0.205395	4.17614	-2.64614	0.00923232	0.162355	-2.88484
ENSG00000250644	protein_coding	AC068580.4	11	-0.42057	2.99102	-2.64581	0.00924085	0.162355	-2.76776
ENSG00000198171	protein_coding	DDRGK1	20	-0.145722	5.01469	-2.64487	0.0092652	0.162584	-2.9553
ENSG00000204713	protein_coding	TRIM27	6	0.160323	4.99843	2.6422	0.00933438	0.163597	-2.96787
ENSG00000070540	protein_coding	WIPI1	17	0.280239	4.94266	2.6414	0.0093551	0.16376	-2.96154
ENSG00000063241	protein_coding	ISOC2	19	-0.271654	2.87549	-2.6392	0.00941261	0.164566	-2.7572
ENSG00000175768	protein_coding	TOMM5	9	-0.301877	1.26568	-2.6385	0.00943114	0.164688	-2.65593
ENSG00000136021	protein_coding	SCYL2	12	0.162188	6.1167	2.63786	0.00944793	0.164781	-3.003
ENSG00000160948	protein_coding	VPS28	8	0.258678	6.08344	2.63712	0.00946729	0.164917	-3.0042
ENSG00000158710	protein_coding	TAGLN2	1	0.334942	9.34092	2.63637	0.00948711	0.165062	-2.81889
ENSG00000155660	protein_coding	PDIA4	7	-0.211265	6.21101	-2.63349	0.00956337	0.165661	-3.01002
ENSG00000140807	protein_coding	NKD1	16	-0.342493	3.0576	-2.63327	0.00956931	0.165661	-2.78588
ENSG00000154144	protein_coding	TBRG1	11	-0.0903877	6.257	-2.63318	0.00957176	0.165661	-3.01037
ENSG00000178935	protein_coding	ZNF552	19	0.197168	4.43235	2.633	0.00957644	0.165661	-2.94817
ENSG00000090376	protein_coding	IRAK3	12	0.299083	6.95978	2.6326	0.00958705	0.165661	-2.97995
ENSG00000089248	protein_coding	ERP29	12	-0.163305	5.87332	-2.63206	0.00960168	0.165661	-3.01734
ENSG00000132591	protein_coding	ERAL1	17	-0.153489	3.80485	-2.63202	0.00960254	0.165661	-2.8744
ENSG00000115548	protein_coding	KDM3A	2	0.152828	6.95981	2.63121	0.0096242	0.165835	-2.97863
ENSG00000105700	protein_coding	KXD1	19	0.0888419	5.96838	2.62979	0.00966226	0.166291	-3.02408
ENSG00000250616	lncRNA	AC012645.1	16	0.527444	2.71529	2.62922	0.00967759	0.166355	-2.78417
ENSG00000148339	protein_coding	SLC25A25	9	-0.182509	4.98093	-2.62844	0.00969855	0.166515	-2.99228
ENSG00000109501	protein_coding	WFS1	4	-0.288432	2.0251	-2.62731	0.00972907	0.166839	-2.72015
ENSG00000110917	protein_coding	MLEC	12	-0.120992	6.50151	-2.62668	0.0097462	0.166933	-3.01707
ENSG00000162434	protein_coding	JAK1	1	0.136296	9.20063	2.62429	0.0098109	0.167504	-2.85678
ENSG00000103657	protein_coding	HERC1	15	0.15007	8.60351	2.62423	0.00981265	0.167504	-2.89046
ENSG00000140526	protein_coding	ABHD2	15	0.28533	8.51444	2.62416	0.00981462	0.167504	-2.89312
ENSG00000115641	protein_coding	FHL2	2	0.475559	1.74722	2.62165	0.0098831	0.16823	-2.70789
ENSG00000233822	protein_coding	HIST1H2BN	6	-0.271395	3.93772	-2.62152	0.00988654	0.16823	-2.91637
ENSG00000100360	protein_coding	IFT27	22	-0.160319	4.53078	-2.62105	0.00989956	0.16823	-2.98377
ENSG00000285106	lncRNA	AC016831.7	7	0.311412	4.18245	2.62088	0.00990416	0.16823	-2.96206
ENSG00000196511	protein_coding	TPK1	7	0.183161	3.63708	2.61915	0.00995161	0.168835	-2.89761
ENSG00000196419	protein_coding	XRCC6	22	-0.127122	6.78263	-2.61834	0.00997413	0.169017	-3.02586
ENSG00000100266	protein_coding	PACSIN2	22	0.267747	7.75179	2.61773	0.00999082	0.1691	-2.96407
ENSG00000127452	protein_coding	FBXL12	19	-0.14049	4.6518	-2.61685	0.0100153	0.169314	-2.99828
ENSG00000174004	protein_coding	NRROS	3	-0.230366	5.56857	-2.61439	0.0100838	0.170271	-3.05093
ENSG00000215193	protein_coding	PEX26	22	-0.124591	6.47653	-2.61137	0.0101684	0.171497	-3.05573
ENSG00000259330	protein_coding	INAFM2	15	0.288311	5.68864	2.60967	0.0102162	0.172004	-3.07113
ENSG00000108439	protein_coding	PNPO	17	-0.184684	3.28316	-2.60915	0.0102308	0.172004	-2.86583
ENSG00000106367	protein_coding	AP1S1	7	-0.248962	2.68873	-2.60856	0.0102475	0.172004	-2.80703
ENSG00000196352	protein_coding	CD55	1	0.292192	7.33515	2.60808	0.0102612	0.172004	-3.01922
ENSG00000242125	lncRNA	SNHG3	1	-0.165791	4.98077	-2.60802	0.0102629	0.172004	-3.04355
ENSG00000100142	protein_coding	POLR2F	22	-0.117012	4.73271	-2.60775	0.0102705	0.172004	-3.03036
ENSG00000170088	protein_coding	TMEM192	4	-0.166994	3.70797	-2.60654	0.0103048	0.172276	-2.92076
ENSG00000163602	protein_coding	RYBP	3	0.312321	2.89004	2.60633	0.0103108	0.172276	-2.84219
ENSG00000101188	protein_coding	NTSR1	20	-0.902117	1.45013	-2.60418	0.0103721	0.173099	-2.72871
ENSG00000142945	protein_coding	KIF2C	1	-0.452938	0.916001	-2.60245	0.0104219	0.173566	-2.7323
ENSG00000231246	lncRNA	AL445426.1	1	0.579887	1.54236	2.60233	0.0104253	0.173566	-2.74491
ENSG00000144567	protein_coding	RETREG2	2	0.255958	7.71869	2.60194	0.0104365	0.173566	-3.00509
ENSG00000112308	protein_coding	C6orf62	6	0.196776	7.68845	2.60044	0.0104796	0.17408	-3.0185
ENSG00000161800	protein_coding	RACGAP1	12	-0.188535	3.33943	-2.59975	0.0104995	0.174209	-2.90293
ENSG00000114503	protein_coding	NCBP2	3	-0.179463	4.21917	-2.59915	0.010517	0.17428	-2.99786
ENSG00000169877	protein_coding	AHSP	16	0.739234	4.17594	2.59877	0.0105281	0.17428	-2.99946
ENSG00000139112	protein_coding	GABARAPL1	12	0.26254	5.60158	2.59673	0.0105873	0.175057	-3.10118
ENSG00000168003	protein_coding	SLC3A2	11	-0.231341	6.01587	-2.59621	0.0106024	0.175104	-3.10435
ENSG00000030110	protein_coding	BAK1	6	-0.279755	5.66583	-2.59534	0.010628	0.17525	-3.09989
ENSG00000225079	processed_pseudogene	FTH1P22	1	0.502492	1.06183	2.59502	0.0106373	0.17525	-2.74753
ENSG00000188175	protein_coding	HEPACAM2	7	0.715991	0.624029	2.59466	0.0106479	0.17525	-2.78149
ENSG00000230747	lncRNA	AC021188.1	2	0.369588	0.931648	2.59291	0.0106991	0.175891	-2.75271
ENSG00000111666	protein_coding	CHPT1	12	0.331841	6.03219	2.59201	0.0107256	0.176123	-3.11354
ENSG00000099875	protein_coding	MKNK2	19	0.236642	9.19631	2.59089	0.0107587	0.176465	-2.93577
ENSG00000130300	protein_coding	PLVAP	19	0.757665	4.34777	2.58971	0.0107939	0.176839	-3.04299
ENSG00000075884	protein_coding	ARHGAP15	2	0.278192	7.19108	2.58729	0.0108656	0.177812	-3.07388
ENSG00000174109	protein_coding	C16orf91	16	-0.327638	1.75561	-2.58651	0.0108889	0.177954	-2.77515
ENSG00000213995	protein_coding	NAXD	13	-0.178997	5.05242	-2.58617	0.0108992	0.177954	-3.10212
ENSG00000164209	protein_coding	SLC25A46	5	-0.181796	5.34084	-2.58534	0.0109242	0.178159	-3.11692
ENSG00000100784	protein_coding	RPS6KA5	14	0.275974	6.68825	2.58323	0.0109876	0.178564	-3.10538
ENSG00000169087	protein_coding	HSPBAP1	3	0.233272	5.13753	2.58283	0.0109995	0.178564	-3.12071
ENSG00000119318	protein_coding	RAD23B	9	0.136764	6.60475	2.58277	0.0110014	0.178564	-3.11839
ENSG00000254614	lncRNA	AP003068.2	11	0.466788	3.82184	2.58275	0.0110021	0.178564	-3.00516
ENSG00000156011	protein_coding	PSD3	8	0.391971	1.67288	2.58244	0.0110114	0.178564	-2.79084
ENSG00000268555	lncRNA	AC123912.4	19	0.717577	4.06167	2.58065	0.0110656	0.178906	-3.03387
ENSG00000223496	protein_coding	EXOSC6	16	-0.210059	5.32179	-2.5805	0.0110701	0.178906	-3.12762
ENSG00000196188	protein_coding	CTSE	1	0.786787	1.30975	2.58033	0.011075	0.178906	-2.77811
ENSG00000143418	protein_coding	CERS2	1	0.137224	6.91294	2.57954	0.0110993	0.178906	-3.10785
ENSG00000109466	protein_coding	KLHL2	4	0.259114	5.84858	2.57953	0.0110995	0.178906	-3.1445
ENSG00000160584	protein_coding	SIK3	11	0.17505	7.53399	2.57927	0.0111075	0.178906	-3.07302
ENSG00000117266	protein_coding	CDK18	1	-0.33105	2.19636	-2.57839	0.0111342	0.179091	-2.81562
ENSG00000146376	protein_coding	ARHGAP18	6	0.286683	4.54159	2.57807	0.011144	0.179091	-3.08481
ENSG00000141298	protein_coding	SSH2	17	0.249853	9.46454	2.57708	0.0111743	0.179377	-2.95174
ENSG00000093072	protein_coding	ADA2	22	-0.247572	8.21282	-2.57611	0.0112039	0.179652	-3.05202
ENSG00000250479	protein_coding	CHCHD10	22	-0.294021	2.92359	-2.57566	0.0112177	0.179672	-2.89582
ENSG00000183023	protein_coding	SLC8A1	2	0.314858	6.47375	2.57443	0.0112555	0.179996	-3.14614
ENSG00000155111	protein_coding	CDK19	6	0.222145	6.13067	2.57418	0.0112631	0.179996	-3.15257
ENSG00000009790	protein_coding	TRAF3IP3	1	-0.133092	8.14293	-2.57349	0.0112844	0.180136	-3.04606
ENSG00000205740	lncRNA	AL359878.1	10	-0.264826	2.09066	-2.57274	0.0113076	0.180304	-2.8252
ENSG00000099968	protein_coding	BCL2L13	22	0.213019	5.93566	2.57041	0.0113801	0.181258	-3.16636
ENSG00000175575	protein_coding	PAAF1	11	-0.172614	3.5908	-2.56899	0.0114242	0.181569	-3.00608
ENSG00000198342	protein_coding	ZNF442	19	-0.349829	1.12062	-2.56877	0.0114311	0.181569	-2.8041
ENSG00000185909	protein_coding	KLHDC8B	3	-0.426463	4.62428	-2.56838	0.0114432	0.181569	-3.10596
ENSG00000124641	protein_coding	MED20	6	-0.161728	3.82202	-2.56816	0.0114503	0.181569	-3.02316
ENSG00000132912	protein_coding	DCTN4	5	0.151852	5.94156	2.56744	0.0114728	0.181724	-3.17357
ENSG00000132434	protein_coding	LANCL2	7	-0.161246	3.04469	-2.56499	0.0115497	0.182618	-2.95133
ENSG00000274307	lncRNA	AC023449.2	15	-0.30065	2.90483	-2.56483	0.0115547	0.182618	-2.92312
ENSG00000164081	protein_coding	TEX264	3	-0.135975	5.56069	-2.56392	0.0115836	0.182718	-3.17623
ENSG00000118520	protein_coding	ARG1	6	0.68119	1.75919	2.56371	0.01159	0.182718	-2.83575
ENSG00000276180	protein_coding	HIST1H4I	6	-0.381994	4.01969	-2.56342	0.0115993	0.182718	-3.06099
ENSG00000137094	protein_coding	DNAJB5	9	0.454371	1.57947	2.56019	0.0117019	0.184131	-2.83991
ENSG00000154016	protein_coding	GRAP	17	-0.232419	5.41287	-2.55973	0.0117166	0.18416	-3.18286
ENSG00000177311	protein_coding	ZBTB38	3	0.211008	6.11443	2.55828	0.0117628	0.184342	-3.19162
ENSG00000250317	protein_coding	SMIM20	4	-0.311764	1.87221	-2.55729	0.0117947	0.184342	-2.84842
ENSG00000013306	protein_coding	SLC25A39	17	0.666282	10.6422	2.5571	0.0118008	0.184342	-2.93866
ENSG00000090581	protein_coding	GNPTG	16	-0.142124	5.56019	-2.55661	0.0118165	0.184342	-3.19354
ENSG00000172731	protein_coding	LRRC20	10	-0.259265	1.69339	-2.55659	0.0118173	0.184342	-2.84545
ENSG00000105135	protein_coding	ILVBL	19	-0.196171	4.41125	-2.55642	0.0118228	0.184342	-3.12246
ENSG00000075856	protein_coding	SART3	12	-0.100488	6.08101	-2.5562	0.0118298	0.184342	-3.19826
ENSG00000006695	protein_coding	COX10	17	-0.170969	4.09081	-2.55594	0.0118382	0.184342	-3.08763
ENSG00000126067	protein_coding	PSMB2	1	-0.153438	4.67249	-2.55538	0.0118563	0.184342	-3.14031
ENSG00000184584	protein_coding	TMEM173	5	-0.186351	5.54994	-2.55499	0.0118688	0.184342	-3.19597
ENSG00000148468	protein_coding	FAM171A1	10	-0.272761	2.54383	-2.55473	0.011877	0.184342	-2.92205
ENSG00000156990	protein_coding	RPUSD3	3	-0.135979	5.05849	-2.55456	0.0118826	0.184342	-3.17767
ENSG00000103152	protein_coding	MPG	16	-0.20659	4.6363	-2.55293	0.0119355	0.184504	-3.14697
ENSG00000183049	protein_coding	CAMK1D	10	0.29406	6.98646	2.55226	0.0119573	0.184504	-3.16124
ENSG00000198836	protein_coding	OPA1	3	0.244349	6.37332	2.55225	0.0119575	0.184504	-3.20073
ENSG00000106714	protein_coding	CNTNAP3	9	0.725159	5.16819	2.55223	0.0119582	0.184504	-3.2037
ENSG00000116679	protein_coding	IVNS1ABP	1	0.178349	7.57194	2.55145	0.0119835	0.184504	-3.1297
ENSG00000132406	protein_coding	TMEM128	4	-0.187881	2.83756	-2.55106	0.0119964	0.184504	-2.95383
ENSG00000131467	protein_coding	PSME3	17	0.177648	6.47433	2.55071	0.0120077	0.184504	-3.19687
ENSG00000163444	protein_coding	TMEM183A	1	0.219199	5.75007	2.55066	0.0120093	0.184504	-3.21207
ENSG00000100504	protein_coding	PYGL	14	0.354889	7.93634	2.55053	0.0120136	0.184504	-3.10486
ENSG00000170260	protein_coding	ZNF212	7	-0.149291	4.58813	-2.55011	0.0120272	0.184504	-3.1537
ENSG00000105197	protein_coding	TIMM50	19	-0.149222	4.37819	-2.54981	0.012037	0.184504	-3.13449
ENSG00000073737	protein_coding	DHRS9	2	-0.554414	4.84854	-2.54909	0.0120608	0.184504	-3.13883
ENSG00000211699	TR_V_gene	TRGV3	7	0.51941	0.717989	2.54863	0.0120757	0.184504	-2.84834
ENSG00000182481	protein_coding	KPNA2	17	-0.234152	3.40324	-2.54852	0.0120793	0.184504	-3.02285
ENSG00000227191	TR_C_gene	TRGC2	7	0.496554	3.97649	2.54831	0.0120864	0.184504	-3.10873
ENSG00000285966	lncRNA	AC007686.4	14	0.907119	-0.0600468	2.54508	0.0121928	0.18593	-2.86708
ENSG00000086666	protein_coding	ZFAND6	15	0.161639	5.85513	2.54202	0.0122945	0.187276	-3.23342
ENSG00000284154	miRNA	MIR3605	1	0.424428	1.07471	2.54138	0.0123159	0.187276	-2.85839
ENSG00000164308	protein_coding	ERAP2	5	-0.402555	6.40305	-2.54124	0.0123203	0.187276	-3.22866
ENSG00000167862	protein_coding	MRPL58	17	-0.251177	2.53239	-2.54072	0.0123377	0.187342	-2.94976
ENSG00000074842	protein_coding	MYDGF	19	-0.231738	4.58204	-2.54006	0.0123598	0.187479	-3.17276
ENSG00000073921	protein_coding	PICALM	11	0.263737	8.72746	2.53934	0.0123839	0.187646	-3.08861
ENSG00000159228	protein_coding	CBR1	21	-0.346649	4.00905	-2.53847	0.0124133	0.187892	-3.08487
ENSG00000167088	protein_coding	SNRPD1	18	-0.250819	3.14073	-2.53751	0.0124456	0.188138	-3.01768
ENSG00000025293	protein_coding	PHF20	20	0.12362	6.83549	2.53721	0.0124558	0.188138	-3.20951
ENSG00000135924	protein_coding	DNAJB2	2	0.402872	7.18308	2.5366	0.0124764	0.18825	-3.19135
ENSG00000112977	protein_coding	DAP	5	0.233914	6.42731	2.53381	0.012571	0.18895	-3.24016
ENSG00000148426	protein_coding	PROSER2	10	0.421181	2.4528	2.53376	0.0125726	0.18895	-2.96152
ENSG00000146223	protein_coding	RPL7L1	6	-0.123526	6.06942	-2.53374	0.0125733	0.18895	-3.25172
ENSG00000105447	protein_coding	GRWD1	19	-0.162419	4.98757	-2.53367	0.0125755	0.18895	-3.221
ENSG00000260293	lncRNA	AC106820.4	16	-0.262288	1.583	-2.53259	0.0126124	0.189127	-2.88524
ENSG00000251615	lncRNA	AC104825.1	4	-0.285776	1.25358	-2.53255	0.0126137	0.189127	-2.87739
ENSG00000198900	protein_coding	TOP1	20	0.225272	6.47207	2.53214	0.0126279	0.189141	-3.24567
ENSG00000143774	protein_coding	GUK1	1	0.531417	9.38343	2.53095	0.0126683	0.189548	-3.06546
ENSG00000112514	protein_coding	CUTA	6	-0.247216	4.45962	-2.5295	0.0127182	0.189921	-3.18243
ENSG00000038274	protein_coding	MAT2B	5	0.17962	6.57067	2.52887	0.0127397	0.189921	-3.2493
ENSG00000129696	protein_coding	TTI2	8	-0.118723	3.81345	-2.52864	0.0127478	0.189921	-3.12011
ENSG00000109332	protein_coding	UBE2D3	4	0.179443	8.55609	2.5285	0.0127525	0.189921	-3.12726
ENSG00000078237	protein_coding	TIGAR	12	-0.184093	3.70468	-2.5283	0.0127595	0.189921	-3.10031
ENSG00000125746	protein_coding	EML2	19	-0.175425	5.12908	-2.52605	0.0128374	0.190881	-3.24581
ENSG00000012232	protein_coding	EXTL3	8	0.281134	7.02367	2.52394	0.0129105	0.191769	-3.2295
ENSG00000166902	protein_coding	MRPL16	11	-0.169198	3.89771	-2.52314	0.0129385	0.191986	-3.1351
ENSG00000183684	protein_coding	ALYREF	17	-0.157179	4.21399	-2.52151	0.0129954	0.192631	-3.18062
ENSG00000110218	protein_coding	PANX1	11	0.192144	4.34139	2.52029	0.0130384	0.193068	-3.20103
ENSG00000108349	protein_coding	CASC3	17	0.22273	7.49302	2.51882	0.0130899	0.193363	-3.21619
ENSG00000157764	protein_coding	BRAF	7	0.137346	6.81687	2.51858	0.0130986	0.193363	-3.25454
ENSG00000142546	protein_coding	NOSIP	19	-0.178977	6.61624	-2.51857	0.0130988	0.193363	-3.26693
ENSG00000121104	protein_coding	FAM117A	17	0.366448	7.93691	2.51766	0.013131	0.193564	-3.19101
ENSG00000126581	protein_coding	BECN1	17	0.12882	6.36616	2.51694	0.0131563	0.193564	-3.28218
ENSG00000266897	lncRNA	AC005546.1	19	-0.306849	1.01772	-2.51687	0.0131589	0.193564	-2.90816
ENSG00000104660	protein_coding	LEPROTL1	8	-0.138624	6.2469	-2.51666	0.0131665	0.193564	-3.28776
ENSG00000173786	protein_coding	CNP	17	-0.321126	6.0193	-2.51585	0.013195	0.193784	-3.29091
ENSG00000198625	protein_coding	MDM4	1	-0.0990273	8.32762	-2.51457	0.0132407	0.194255	-3.17042
ENSG00000137076	protein_coding	TLN1	9	0.295656	10.6627	2.51357	0.0132765	0.194511	-3.03339
ENSG00000166963	protein_coding	MAP1A	15	0.453475	3.64023	2.51332	0.0132853	0.194511	-3.14567
ENSG00000197971	protein_coding	MBP	18	0.205674	8.98458	2.51267	0.0133084	0.194651	-3.12811
ENSG00000169967	protein_coding	MAP3K2	2	0.213035	7.82595	2.512	0.0133326	0.194805	-3.20529
ENSG00000179115	protein_coding	FARSA	19	-0.154362	5.42553	-2.50962	0.0134182	0.195811	-3.29901
ENSG00000144815	protein_coding	NXPE3	3	-0.131999	5.95029	-2.50932	0.0134288	0.195811	-3.30954
ENSG00000121073	protein_coding	SLC35B1	17	-0.123745	4.38555	-2.50772	0.0134867	0.196422	-3.23309
ENSG00000057935	protein_coding	MTA3	2	-0.226467	4.23901	-2.50741	0.0134981	0.196422	-3.22606
ENSG00000147912	protein_coding	FBXO10	9	-0.261657	1.58772	-2.50623	0.0135406	0.196804	-2.94939
ENSG00000119242	protein_coding	CCDC92	12	0.198765	4.02331	2.50593	0.0135518	0.196804	-3.20758
ENSG00000155363	protein_coding	MOV10	1	-0.406228	6.4816	-2.50499	0.0135861	0.197101	-3.31632
ENSG00000272655	transcribed_unprocessed_pseudogene	POLR2J4	7	-0.180171	2.67578	-2.50404	0.0136207	0.197403	-3.04549
ENSG00000185838	protein_coding	GNB1L	22	-0.19226	3.74403	-2.50296	0.01366	0.197678	-3.18142
ENSG00000169704	protein_coding	GP9	3	0.507853	4.47927	2.50267	0.0136706	0.197678	-3.25615
ENSG00000136732	protein_coding	GYPC	2	0.59365	9.15578	2.50217	0.013689	0.197678	-3.14583
ENSG00000140451	protein_coding	PIF1	15	-0.483945	1.08833	-2.50174	0.0137049	0.197678	-2.94
ENSG00000205534	unprocessed_pseudogene	SMG1P2	16	0.145438	4.63392	2.50131	0.0137206	0.197678	-3.27578
ENSG00000253250	protein_coding	C8orf88	8	0.426354	1.12109	2.50116	0.0137263	0.197678	-2.94075
ENSG00000167487	protein_coding	KLHL26	19	-0.175399	4.18002	-2.50087	0.013737	0.197678	-3.22137
ENSG00000137965	protein_coding	IFI44	1	-0.887523	5.98132	-2.50015	0.0137635	0.197678	-3.29509
ENSG00000179051	protein_coding	RCC2	1	-0.188926	5.53037	-2.50012	0.0137645	0.197678	-3.32149
ENSG00000170315	protein_coding	UBB	17	0.641951	10.814	2.49926	0.0137965	0.197678	-3.05937
ENSG00000113448	protein_coding	PDE4D	5	0.180076	5.2506	2.49921	0.0137981	0.197678	-3.31951
ENSG00000170035	protein_coding	UBE2E3	2	0.197657	4.69418	2.49877	0.0138146	0.197678	-3.2803
ENSG00000065457	protein_coding	ADAT1	16	0.125193	5.54352	2.49864	0.0138191	0.197678	-3.33121
ENSG00000040199	protein_coding	PHLPP2	16	0.247682	5.08321	2.49805	0.0138412	0.197797	-3.31123
ENSG00000132356	protein_coding	PRKAA1	5	0.148617	5.88345	2.49647	0.0138997	0.198263	-3.33958
ENSG00000287670	lncRNA	AC108479.3	2	0.539588	0.647366	2.49581	0.0139244	0.198263	-2.95881
ENSG00000261582	protein_coding	AL121753.1	20	0.294256	1.57456	2.49537	0.0139407	0.198263	-2.97334
ENSG00000211663	IG_V_gene	IGLV3-19	22	-0.959896	0.837364	-2.49505	0.0139525	0.198263	-2.95442
ENSG00000179091	protein_coding	CYC1	8	-0.204532	5.16725	-2.49485	0.0139602	0.198263	-3.31879
ENSG00000108960	protein_coding	MMD	17	0.409448	5.66675	2.49485	0.0139603	0.198263	-3.3415
ENSG00000162729	protein_coding	IGSF8	1	-0.219938	5.43308	-2.494	0.013992	0.198263	-3.33553
ENSG00000065154	protein_coding	OAT	10	0.213376	4.39869	2.49394	0.0139942	0.198263	-3.2652
ENSG00000069943	protein_coding	PIGB	15	0.267402	4.94726	2.49382	0.0139985	0.198263	-3.30952
ENSG00000186575	protein_coding	NF2	22	-0.131143	6.14932	-2.49313	0.0140244	0.198434	-3.34486
ENSG00000181896	protein_coding	ZNF101	19	-0.187068	6.67793	-2.49064	0.0141181	0.199562	-3.32933
ENSG00000087589	protein_coding	CASS4	20	0.336646	6.4375	2.48844	0.0142013	0.20054	-3.33801
ENSG00000239839	protein_coding	DEFA3	8	1.24051	3.10405	2.48709	0.0142526	0.201067	-3.17024
ENSG00000177192	protein_coding	PUS1	12	-0.166032	4.7972	-2.48672	0.0142669	0.20107	-3.31733
ENSG00000187608	protein_coding	ISG15	1	-0.968166	6.92683	-2.48414	0.0143653	0.202258	-3.35714
ENSG00000185261	protein_coding	KIAA0825	5	0.3579	4.51855	2.48347	0.0143909	0.202331	-3.30367
ENSG00000224397	lncRNA	SMIM25	20	0.366884	7.36929	2.48301	0.0144089	0.202331	-3.31388
ENSG00000137310	protein_coding	TCF19	6	-0.49722	1.19623	-2.48289	0.0144135	0.202331	-2.97734
ENSG00000117724	protein_coding	CENPF	1	-0.403273	2.44491	-2.48254	0.014427	0.202331	-3.08117
ENSG00000169258	protein_coding	GPRIN1	5	-0.406814	1.3353	-2.48026	0.0145148	0.203363	-2.98208
ENSG00000179914	protein_coding	ITLN1	1	0.967069	0.91517	2.47746	0.0146234	0.204563	-2.98695
ENSG00000008294	protein_coding	SPAG9	17	0.219922	7.59854	2.47721	0.014633	0.204563	-3.29877
ENSG00000103226	protein_coding	NOMO3	16	0.362869	3.31438	2.47682	0.0146483	0.204563	-3.20347
ENSG00000163374	protein_coding	YY1AP1	1	0.190936	6.98951	2.47658	0.0146576	0.204563	-3.34565
ENSG00000109756	protein_coding	RAPGEF2	4	0.254085	7.15799	2.47398	0.0147596	0.205639	-3.3334
ENSG00000100109	protein_coding	TFIP11	22	-0.155516	5.84386	-2.47388	0.0147634	0.205639	-3.39096
ENSG00000180071	protein_coding	ANKRD18A	9	0.370106	1.40454	2.47147	0.0148584	0.206761	-3.02185
ENSG00000142252	protein_coding	GEMIN7	19	-0.153413	4.03237	-2.47036	0.0149023	0.207076	-3.27669
ENSG00000110400	protein_coding	NECTIN1	11	0.328065	4.28383	2.47017	0.0149099	0.207076	-3.31866
ENSG00000141452	protein_coding	RMC1	18	0.134787	5.43626	2.46943	0.014939	0.207126	-3.39262
ENSG00000162873	protein_coding	KLHDC8A	1	0.629196	1.4949	2.46912	0.0149515	0.207126	-3.02942
ENSG00000185340	protein_coding	GAS2L1	22	0.3994	4.94701	2.46898	0.0149569	0.207126	-3.36751
ENSG00000014919	protein_coding	COX15	10	-0.119843	3.97344	-2.46801	0.0149955	0.207252	-3.27658
ENSG00000162889	protein_coding	MAPKAPK2	1	0.189479	7.29337	2.46771	0.0150073	0.207252	-3.34735
ENSG00000177076	protein_coding	ACER2	9	0.241371	2.53954	2.46762	0.015011	0.207252	-3.12358
ENSG00000278637	protein_coding	HIST1H4A	6	-0.459853	1.79367	-2.46665	0.01505	0.207252	-3.04171
ENSG00000169116	protein_coding	PARM1	4	-0.45096	1.0968	-2.46661	0.0150514	0.207252	-3.01232
ENSG00000133028	protein_coding	SCO1	17	-0.12613	5.39565	-2.46643	0.0150586	0.207252	-3.3973
ENSG00000107242	protein_coding	PIP5K1B	9	0.258085	4.017	2.46621	0.0150673	0.207252	-3.2936
ENSG00000114098	protein_coding	ARMC8	3	0.100722	6.03587	2.46356	0.0151736	0.208511	-3.41469
ENSG00000246089	lncRNA	AC016065.1	8	-0.256382	1.91112	-2.4632	0.015188	0.208511	-3.05699
ENSG00000102805	protein_coding	CLN5	13	-0.202545	3.72917	-2.46095	0.015279	0.209559	-3.25453
ENSG00000078804	protein_coding	TP53INP2	20	0.401071	3.89906	2.46026	0.015307	0.209742	-3.30455
ENSG00000189180	protein_coding	ZNF33A	10	0.226147	6.64166	2.45865	0.0153725	0.210411	-3.40051
ENSG00000197415	protein_coding	VEPH1	3	0.568391	0.756753	2.45814	0.0153932	0.210411	-3.02462
ENSG00000211598	IG_V_gene	IGKV4-1	2	-0.662815	2.56777	-2.45763	0.0154139	0.210411	-3.1624
ENSG00000158882	protein_coding	TOMM40L	1	-0.175692	3.84178	-2.45734	0.0154257	0.210411	-3.27941
ENSG00000059691	protein_coding	GATB	4	-0.153835	3.57915	-2.45689	0.015444	0.210411	-3.25595
ENSG00000145287	protein_coding	PLAC8	4	-0.247405	7.2564	-2.4567	0.0154518	0.210411	-3.38829
ENSG00000170515	protein_coding	PA2G4	12	0.207032	4.99042	2.45639	0.0154645	0.210411	-3.3994
ENSG00000087085	protein_coding	ACHE	7	0.839213	1.29502	2.45618	0.0154734	0.210411	-3.03231
ENSG00000122025	protein_coding	FLT3	13	0.439831	1.93125	2.45582	0.0154881	0.210412	-3.08476
ENSG00000167196	protein_coding	FBXO22	15	-0.160561	4.63825	-2.45452	0.0155413	0.210568	-3.37508
ENSG00000130517	protein_coding	PGPEP1	19	-0.15766	5.89166	-2.45429	0.015551	0.210568	-3.4359
ENSG00000283994	lncRNA	AC092652.3	2	0.275178	3.30976	2.45426	0.0155522	0.210568	-3.24449
ENSG00000233030	lncRNA	AC243772.2	1	-0.651485	2.91265	-2.45382	0.0155702	0.210568	-3.14627
ENSG00000131844	protein_coding	MCCC2	5	-0.154989	4.50648	-2.45375	0.0155731	0.210568	-3.36885
ENSG00000149136	protein_coding	SSRP1	11	-0.148459	5.60651	-2.45253	0.0156234	0.210962	-3.43653
ENSG00000287255	lncRNA	AC007877.1	2	0.607599	0.975071	2.45214	0.0156394	0.210962	-3.03846
ENSG00000196586	protein_coding	MYO6	6	0.444613	2.64863	2.45197	0.0156464	0.210962	-3.172
ENSG00000101057	protein_coding	MYBL2	20	-0.44676	3.64512	-2.45133	0.0156728	0.211118	-3.29054
ENSG00000164329	protein_coding	TENT2	5	0.113987	6.56576	2.44953	0.0157478	0.211885	-3.43122
ENSG00000108826	protein_coding	MRPL27	17	-0.194049	3.54947	-2.44925	0.0157593	0.211885	-3.2605
ENSG00000135960	protein_coding	EDAR	2	-0.388486	3.43809	-2.44809	0.0158077	0.21233	-3.27283
ENSG00000025434	protein_coding	NR1H3	11	-0.219764	3.117	-2.44774	0.0158221	0.21233	-3.21809
ENSG00000277224	protein_coding	HIST1H2BF	6	-0.27571	4.72682	-2.44725	0.0158429	0.212411	-3.40112
ENSG00000144036	protein_coding	EXOC6B	2	0.156206	4.41731	2.44554	0.0159142	0.212783	-3.37992
ENSG00000111331	protein_coding	OAS3	12	-0.766134	8.70358	-2.44527	0.0159256	0.212783	-3.36157
ENSG00000156639	protein_coding	ZFAND3	6	0.185801	7.3597	2.44518	0.0159293	0.212783	-3.39273
ENSG00000169902	protein_coding	TPST1	7	0.457923	3.74235	2.44517	0.0159301	0.212783	-3.34447
ENSG00000135119	protein_coding	RNFT2	12	-0.263691	2.29064	-2.44471	0.0159494	0.212843	-3.14397
ENSG00000198586	protein_coding	TLK1	2	0.142836	6.694	2.44401	0.0159788	0.213035	-3.43185
ENSG00000229833	protein_coding	PET100	19	-0.201782	1.77957	-2.44328	0.0160094	0.213246	-3.09091
ENSG00000121691	protein_coding	CAT	11	0.305284	6.88184	2.44177	0.0160733	0.213897	-3.42771
ENSG00000178440	lncRNA	TIMM23B-AGAP6	10	-0.225534	2.5595	-2.43979	0.0161575	0.213928	-3.17304
ENSG00000277075	protein_coding	HIST1H2AE	6	-0.276939	4.5559	-2.43974	0.0161597	0.213928	-3.40987
ENSG00000113845	protein_coding	TIMMDC1	3	-0.141327	4.8536	-2.43969	0.0161617	0.213928	-3.42388
ENSG00000240401	lncRNA	AC012358.3	2	-0.255882	1.34145	-2.43944	0.0161723	0.213928	-3.06717
ENSG00000157617	protein_coding	C2CD2	21	-0.178369	4.07872	-2.43926	0.01618	0.213928	-3.34682
ENSG00000111790	protein_coding	FGFR1OP2	12	0.260775	6.15868	2.43908	0.0161877	0.213928	-3.46821
ENSG00000166171	protein_coding	DPCD	10	0.569755	1.11193	2.43888	0.0161964	0.213928	-3.06436
ENSG00000172765	protein_coding	TMCC1	3	0.269645	6.77258	2.43826	0.0162227	0.213928	-3.44015
ENSG00000110321	protein_coding	EIF4G2	11	0.145695	8.95288	2.43826	0.0162227	0.213928	-3.30106
ENSG00000134313	protein_coding	KIDINS220	2	0.136018	7.42549	2.43821	0.016225	0.213928	-3.40411
ENSG00000178974	protein_coding	FBXO34	14	0.1106	5.49919	2.43687	0.0162824	0.214487	-3.46942
ENSG00000100804	protein_coding	PSMB5	14	-0.185763	3.68698	-2.43509	0.0163586	0.215293	-3.31193
ENSG00000136731	protein_coding	UGGT1	2	0.123073	7.07401	2.43443	0.0163868	0.215301	-3.43111
ENSG00000116729	protein_coding	WLS	1	0.483876	5.69896	2.43437	0.0163895	0.215301	-3.47867
ENSG00000134909	protein_coding	ARHGAP32	11	0.242575	3.72947	2.43403	0.0164043	0.215301	-3.33679
ENSG00000185880	protein_coding	TRIM69	15	-0.377389	3.64736	-2.43366	0.01642	0.21531	-3.27843
ENSG00000135250	protein_coding	SRPK2	7	0.190837	6.96534	2.43236	0.0164765	0.215852	-3.44113
ENSG00000071655	protein_coding	MBD3	19	-0.146244	5.49402	-2.43059	0.0165534	0.216662	-3.48338
ENSG00000128228	protein_coding	SDF2L1	22	-0.344476	3.42501	-2.42978	0.0165884	0.216921	-3.29265
ENSG00000174851	protein_coding	YIF1A	11	-0.151456	4.32576	-2.42817	0.016659	0.217516	-3.40316
ENSG00000148730	protein_coding	EIF4EBP2	10	0.144803	7.46959	2.42804	0.0166643	0.217516	-3.42304
ENSG00000134809	protein_coding	TIMM10	11	-0.726865	3.18365	-2.4276	0.0166839	0.217574	-3.20151
ENSG00000161671	protein_coding	EMC10	19	-0.138507	6.7081	-2.42627	0.0167421	0.217904	-3.47576
ENSG00000228526	lncRNA	MIR34AHG	1	-0.718884	0.144871	-2.42608	0.0167502	0.217904	-3.15299
ENSG00000130165	protein_coding	ELOF1	19	0.384392	5.43528	2.42598	0.0167548	0.217904	-3.48953
ENSG00000182324	protein_coding	KCNJ14	19	-0.290888	1.27145	-2.42473	0.01681	0.218363	-3.09593
ENSG00000186432	protein_coding	KPNA4	3	0.164363	6.51552	2.42417	0.0168344	0.218363	-3.4902
ENSG00000158864	protein_coding	NDUFS2	1	-0.0898412	5.35959	-2.42414	0.0168358	0.218363	-3.49151
ENSG00000137672	protein_coding	TRPC6	11	0.512632	0.531151	2.42345	0.0168661	0.218557	-3.09408
ENSG00000105723	protein_coding	GSK3A	19	0.175603	5.08381	2.42195	0.0169326	0.218976	-3.4842
ENSG00000204673	protein_coding	AKT1S1	19	0.234052	5.50295	2.42179	0.01694	0.218976	-3.50328
ENSG00000160208	protein_coding	RRP1B	21	-0.147548	5.88778	-2.42152	0.0169518	0.218976	-3.51003
ENSG00000175215	protein_coding	CTDSP2	12	0.162044	8.8394	2.42107	0.0169716	0.218976	-3.34423
ENSG00000106628	protein_coding	POLD2	7	-0.176583	4.21785	-2.421	0.0169749	0.218976	-3.41359
ENSG00000215421	protein_coding	ZNF407	18	0.105994	6.42905	2.41973	0.0170316	0.21951	-3.50035
ENSG00000273033	lncRNA	LINC02035	3	0.223408	4.56246	2.41896	0.0170658	0.219606	-3.46148
ENSG00000004866	protein_coding	ST7	7	0.220936	2.69395	2.41883	0.0170719	0.219606	-3.24491
ENSG00000089012	protein_coding	SIRPG	20	-0.256121	4.44873	-2.41853	0.0170851	0.219606	-3.45177
ENSG00000144712	protein_coding	CAND2	3	-0.459083	1.63051	-2.41801	0.0171082	0.219706	-3.12745
ENSG00000258102	protein_coding	MAP1LC3B2	12	-0.467507	2.05128	-2.41617	0.0171911	0.220573	-3.16755
ENSG00000211897	IG_C_gene	IGHG3	14	-0.917046	2.42033	-2.41538	0.0172264	0.220755	-3.25852
ENSG00000198740	protein_coding	ZNF652	17	0.157216	7.36274	2.41517	0.0172362	0.220755	-3.45655
ENSG00000130305	protein_coding	NSUN5	7	-0.128717	5.15968	-2.41448	0.0172672	0.220822	-3.50517
ENSG00000260592	lncRNA	AC130456.3	16	0.573267	4.65473	2.41437	0.0172722	0.220822	-3.45424
ENSG00000136560	protein_coding	TANK	2	0.204436	6.80022	2.41289	0.0173389	0.221477	-3.50348
ENSG00000111605	protein_coding	CPSF6	12	0.139199	6.62445	2.41163	0.0173963	0.222012	-3.50871
ENSG00000134684	protein_coding	YARS	1	-0.160922	5.68392	-2.41126	0.0174127	0.222024	-3.53088
ENSG00000181396	protein_coding	OGFOD3	17	-0.165051	5.03353	-2.40995	0.0174729	0.222583	-3.50548
ENSG00000152078	protein_coding	TLCD4	1	0.462447	2.85068	2.40943	0.0174964	0.222583	-3.28565
ENSG00000106605	protein_coding	BLVRA	7	-0.402945	4.38743	-2.40928	0.0175032	0.222583	-3.40976
ENSG00000051382	protein_coding	PIK3CB	3	0.139574	5.82116	2.40848	0.0175398	0.222851	-3.5395
ENSG00000235313	lncRNA	HM13-IT1	20	-0.231994	2.30052	-2.40729	0.0175942	0.223344	-3.211
ENSG00000167491	protein_coding	GATAD2A	19	0.14712	7.97831	2.40643	0.0176337	0.223646	-3.43545
ENSG00000137193	protein_coding	PIM1	6	0.445664	9.14528	2.40401	0.0177455	0.224717	-3.36599
ENSG00000130204	protein_coding	TOMM40	19	-0.148492	4.96598	-2.40369	0.0177604	0.224717	-3.51885
ENSG00000129355	protein_coding	CDKN2D	19	0.315595	6.58628	2.40328	0.0177791	0.224717	-3.53284
ENSG00000168826	protein_coding	ZBTB49	4	0.120152	3.84054	2.40215	0.0178317	0.224717	-3.41508
ENSG00000197885	protein_coding	NKIRAS1	3	-0.215104	1.45495	-2.40215	0.0178319	0.224717	-3.14814
ENSG00000119673	protein_coding	ACOT2	14	-0.265977	2.75896	-2.40187	0.0178447	0.224717	-3.28212
ENSG00000165516	protein_coding	KLHDC2	14	0.141146	5.22938	2.4013	0.0178713	0.224717	-3.54158
ENSG00000258632	processed_pseudogene	AC135626.1	15	0.364571	2.207	2.40119	0.0178766	0.224717	-3.23006
ENSG00000176407	protein_coding	KCMF1	2	0.122554	6.19948	2.40117	0.0178771	0.224717	-3.55178
ENSG00000214548	lncRNA	MEG3	14	1.42338	-0.457936	2.40107	0.0178819	0.224717	-3.31795
ENSG00000127080	protein_coding	IPPK	9	-0.112134	4.45009	-2.40088	0.0178908	0.224717	-3.48069
ENSG00000106052	protein_coding	TAX1BP1	7	0.256203	6.53213	2.40005	0.0179294	0.224849	-3.54199
ENSG00000147955	protein_coding	SIGMAR1	9	-0.159724	4.46673	-2.39998	0.0179327	0.224849	-3.48108
ENSG00000104299	protein_coding	INTS9	8	-0.117359	4.45103	-2.39864	0.0179955	0.22544	-3.48334
ENSG00000135018	protein_coding	UBQLN1	9	0.139011	7.26695	2.39765	0.0180421	0.225826	-3.5052
ENSG00000157557	protein_coding	ETS2	21	0.244138	6.38087	2.39594	0.0181223	0.226631	-3.55799
ENSG00000171368	protein_coding	TPPP	5	0.397762	2.06374	2.39466	0.0181828	0.227081	-3.24247
ENSG00000094914	protein_coding	AAAS	12	-0.113532	4.53135	-2.39392	0.0182179	0.227081	-3.50487
ENSG00000118263	protein_coding	KLF7	2	0.197817	6.77993	2.39367	0.0182297	0.227081	-3.53934
ENSG00000185245	protein_coding	GP1BA	17	0.448106	3.69109	2.39332	0.0182463	0.227081	-3.42724
ENSG00000286288	lncRNA	AL109809.5	20	0.348247	4.04916	2.39331	0.0182464	0.227081	-3.47693
ENSG00000159199	protein_coding	ATP5MC1	17	-0.176487	3.44074	-2.39317	0.0182534	0.227081	-3.37853
ENSG00000184371	protein_coding	CSF1	1	-0.345205	4.94104	-2.39249	0.0182857	0.227285	-3.52603
ENSG00000127804	protein_coding	METTL16	17	-0.154378	5.47557	-2.39195	0.0183113	0.227406	-3.5692
ENSG00000055118	protein_coding	KCNH2	7	0.378199	2.69795	2.38966	0.0184202	0.22806	-3.31191
ENSG00000166333	protein_coding	ILK	11	0.174149	6.68795	2.38953	0.0184265	0.22806	-3.5585
ENSG00000131747	protein_coding	TOP2A	17	-0.447287	2.29032	-2.38952	0.0184271	0.22806	-3.26631
ENSG00000181826	protein_coding	RELL1	4	0.27823	5.9033	2.38951	0.0184276	0.22806	-3.58089
ENSG00000137642	protein_coding	SORL1	11	0.323971	11.2905	2.38907	0.0184485	0.228085	-3.26771
ENSG00000259891	lncRNA	AC107375.1	8	-0.150391	3.26766	-2.38818	0.0184913	0.228085	-3.37017
ENSG00000169189	protein_coding	NSMCE1	16	-0.166245	4.28113	-2.38799	0.0185006	0.228085	-3.49198
ENSG00000112200	protein_coding	ZNF451	6	0.135013	6.54919	2.38793	0.0185031	0.228085	-3.56907
ENSG00000228474	protein_coding	OST4	2	0.306476	6.20314	2.3878	0.0185093	0.228085	-3.58143
ENSG00000177548	protein_coding	RABEP2	16	-0.177343	5.49934	-2.38739	0.0185292	0.228134	-3.57909
ENSG00000100983	protein_coding	GSS	20	-0.138831	4.19047	-2.38685	0.0185551	0.228256	-3.48198
ENSG00000175643	protein_coding	RMI2	16	-0.753114	1.90416	-2.38595	0.0185983	0.228428	-3.17378
ENSG00000185963	protein_coding	BICD2	9	0.164629	7.42874	2.38556	0.0186175	0.228428	-3.51792
ENSG00000163737	protein_coding	PF4	4	0.457535	6.61381	2.38548	0.0186214	0.228428	-3.56921
ENSG00000174327	protein_coding	SLC16A13	17	-0.179332	3.50482	-2.38524	0.0186329	0.228428	-3.39758
ENSG00000204136	transcribed_unitary_pseudogene	GGTA1P	9	0.558797	1.16206	2.38449	0.018669	0.228675	-3.17671
ENSG00000074416	protein_coding	MGLL	3	0.372941	4.93259	2.38353	0.0187156	0.228954	-3.5596
ENSG00000169129	protein_coding	AFAP1L2	10	0.255206	2.09181	2.38336	0.0187237	0.228954	-3.26099
ENSG00000213918	protein_coding	DNASE1	16	-0.12043	6.71203	-2.38299	0.0187419	0.22898	-3.57001
ENSG00000180221	processed_pseudogene	TPT1P10	10	0.324821	2.18576	2.38217	0.0187817	0.229131	-3.26083
ENSG00000099817	protein_coding	POLR2E	19	0.118681	6.43155	2.38189	0.018795	0.229131	-3.58618
ENSG00000105676	protein_coding	ARMC6	19	-0.133655	4.76628	-2.38175	0.0188022	0.229131	-3.54854
ENSG00000011478	protein_coding	QPCTL	19	-0.262022	2.43091	-2.38121	0.0188284	0.229255	-3.29199
ENSG00000167671	protein_coding	UBXN6	19	0.564133	9.42442	2.38021	0.018877	0.229614	-3.40045
ENSG00000164620	protein_coding	RELL2	5	-0.168295	4.71441	-2.37994	0.0188902	0.229614	-3.54636
ENSG00000185950	protein_coding	IRS2	13	0.360874	7.06101	2.37962	0.018906	0.229614	-3.54425
ENSG00000020256	protein_coding	ZFP64	20	-0.161482	4.1112	-2.37716	0.0190267	0.230722	-3.49463
ENSG00000160993	protein_coding	ALKBH4	7	-0.177506	3.2661	-2.3771	0.0190295	0.230722	-3.39346
ENSG00000099308	protein_coding	MAST3	19	0.24714	8.51471	2.37636	0.019066	0.23097	-3.45884
ENSG00000158106	protein_coding	RHPN1	8	-0.255367	4.32331	-2.37588	0.0190898	0.231063	-3.53062
ENSG00000148908	protein_coding	RGS10	10	0.362227	6.05523	2.37528	0.0191194	0.231072	-3.61198
ENSG00000099785	protein_coding	MARCH2	19	0.422863	6.84286	2.37521	0.0191229	0.231072	-3.57988
ENSG00000198208	protein_coding	RPS6KL1	14	-0.391462	1.14248	-2.3746	0.0191532	0.231176	-3.1921
ENSG00000155096	protein_coding	AZIN1	8	0.177956	6.37821	2.37437	0.0191643	0.231176	-3.60464
ENSG00000134698	protein_coding	AGO4	1	0.217044	7.761	2.37406	0.0191799	0.231176	-3.51868
ENSG00000286342	lncRNA	AC073210.3	7	0.73968	0.964565	2.3734	0.0192125	0.231327	-3.18725
ENSG00000272282	lncRNA	LINC02084	3	0.429637	1.48963	2.37283	0.0192407	0.231327	-3.21926
ENSG00000119720	protein_coding	NRDE2	14	-0.0943398	6.17838	-2.37272	0.0192463	0.231327	-3.61466
ENSG00000084090	protein_coding	STARD7	2	-0.127166	6.49187	-2.3722	0.019272	0.231327	-3.60781
ENSG00000135077	protein_coding	HAVCR2	5	-0.279573	4.574	-2.37218	0.0192732	0.231327	-3.53157
ENSG00000142655	protein_coding	PEX14	1	-0.167757	4.53492	-2.37043	0.0193602	0.232177	-3.55432
ENSG00000140577	protein_coding	CRTC3	15	-0.151085	6.60041	-2.36978	0.019393	0.232375	-3.60468
ENSG00000134321	protein_coding	RSAD2	2	-0.942694	7.11011	-2.36887	0.0194384	0.232582	-3.61745
ENSG00000078319	unprocessed_pseudogene	PMS2P1	7	-0.168793	3.19655	-2.36868	0.019448	0.232582	-3.40599
ENSG00000143252	protein_coding	SDHC	1	-0.0982963	5.87416	-2.36846	0.0194589	0.232582	-3.62828
ENSG00000164190	protein_coding	NIPBL	5	0.165314	8.09647	2.36803	0.0194808	0.232594	-3.51353
ENSG00000124688	protein_coding	MAD2L1BP	6	-0.232975	4.09994	-2.36685	0.0195399	0.232594	-3.48956
ENSG00000198924	protein_coding	DCLRE1A	10	-0.286304	2.49771	-2.36679	0.0195431	0.232594	-3.33343
ENSG00000196652	protein_coding	ZKSCAN5	7	-0.112503	4.24804	-2.36666	0.0195497	0.232594	-3.52937
ENSG00000225217	unprocessed_pseudogene	HSPA7	1	-0.442861	6.1527	-2.36657	0.0195542	0.232594	-3.62969
ENSG00000211934	IG_V_gene	IGHV1-2	14	-1.03876	0.606582	-2.3665	0.0195574	0.232594	-3.20041
ENSG00000113742	protein_coding	CPEB4	5	0.250364	7.24698	2.36605	0.0195805	0.232675	-3.57981
ENSG00000101473	protein_coding	ACOT8	20	-0.110729	5.07176	-2.36405	0.0196816	0.233332	-3.61019
ENSG00000139998	protein_coding	RAB15	14	-0.358089	2.15519	-2.36401	0.0196836	0.233332	-3.28857
ENSG00000182325	protein_coding	FBXL6	8	-0.208166	2.7624	-2.36399	0.0196847	0.233332	-3.35994
ENSG00000143106	protein_coding	PSMA5	1	-0.158571	5.11589	-2.36289	0.0197405	0.233747	-3.61073
ENSG00000250903	lncRNA	GMDS-DT	6	-0.157909	5.57688	-2.36265	0.0197523	0.233747	-3.63426
ENSG00000224861	processed_pseudogene	YBX1P1	14	0.471536	1.19884	2.36099	0.0198373	0.234558	-3.21381
ENSG00000177156	protein_coding	TALDO1	11	0.287616	8.44592	2.35979	0.0198987	0.235007	-3.50374
ENSG00000206965	snRNA	RNU6-5P	2	0.280216	3.27294	2.3596	0.0199081	0.235007	-3.44189
ENSG00000108961	protein_coding	RANGRF	17	-0.188275	3.08468	-2.35825	0.0199775	0.235586	-3.41429
ENSG00000152601	protein_coding	MBNL1	3	0.139223	9.25805	2.35801	0.01999	0.235586	-3.45665
ENSG00000260083	lncRNA	MIR762HG	16	-0.215087	1.95724	-2.35717	0.020033	0.235603	-3.27862
ENSG00000072195	protein_coding	SPEG	2	-0.377574	3.16446	-2.35694	0.0200447	0.235603	-3.43106
ENSG00000102978	protein_coding	POLR2C	16	0.116161	4.97159	2.35658	0.0200632	0.235603	-3.62473
ENSG00000162174	protein_coding	ASRGL1	11	-0.222694	3.13929	-2.35642	0.0200719	0.235603	-3.40686
ENSG00000012822	protein_coding	CALCOCO1	12	0.149065	7.28515	2.35573	0.0201071	0.235603	-3.59231
ENSG00000180304	protein_coding	OAZ2	15	0.247624	7.49566	2.35559	0.0201147	0.235603	-3.58057
ENSG00000267895	transcribed_unprocessed_pseudogene	AC063977.1	19	-0.296227	1.74442	-2.35515	0.0201371	0.235603	-3.25454
ENSG00000154822	protein_coding	PLCL2	3	0.188486	4.79887	2.35502	0.020144	0.235603	-3.61253
ENSG00000255200	transcribed_processed_pseudogene	PGAM1P8	11	0.30411	1.06666	2.35489	0.0201508	0.235603	-3.22975
ENSG00000177294	protein_coding	FBXO39	17	-0.818844	1.81902	-2.35479	0.020156	0.235603	-3.22641
ENSG00000227533	lncRNA	SLC2A1-AS1	1	0.366142	1.61895	2.35387	0.0202037	0.235823	-3.27284
ENSG00000062822	protein_coding	POLD1	19	-0.17171	4.90976	-2.35379	0.0202078	0.235823	-3.62073
ENSG00000166508	protein_coding	MCM7	7	-0.149919	5.77791	-2.35341	0.0202276	0.235862	-3.66108
ENSG00000137267	protein_coding	TUBB2A	6	1.42261	3.38169	2.35255	0.020272	0.236051	-3.46172
ENSG00000103381	protein_coding	CPPED1	16	0.296347	8.22861	2.35246	0.0202768	0.236051	-3.53174
ENSG00000140025	protein_coding	EFCAB11	14	-0.232092	1.22561	-2.35095	0.0203557	0.236778	-3.23437
ENSG00000187699	protein_coding	C2orf88	2	0.396124	5.08737	2.35027	0.020391	0.236986	-3.64793
ENSG00000226380	lncRNA	AC016831.1	7	0.226094	4.78262	2.34989	0.020411	0.236986	-3.62994
ENSG00000225936	lncRNA	AL731557.1	10	0.480684	2.78418	2.34966	0.0204232	0.236986	-3.40739
ENSG00000136699	protein_coding	SMPD4	2	-0.134381	5.7791	-2.34841	0.0204884	0.23747	-3.67155
ENSG00000196787	protein_coding	HIST1H2AG	6	-0.317934	5.58752	-2.34807	0.0205064	0.23747	-3.6705
ENSG00000288025	lncRNA	AC093849.4	4	0.358563	1.86539	2.34791	0.0205148	0.23747	-3.29915
ENSG00000140403	protein_coding	DNAJA4	15	0.358844	5.13445	2.34716	0.0205544	0.237528	-3.65156
ENSG00000173482	protein_coding	PTPRM	18	0.362947	3.4098	2.3471	0.0205573	0.237528	-3.48413
ENSG00000142089	protein_coding	IFITM3	11	-0.849597	7.1311	-2.34687	0.0205695	0.237528	-3.66419
ENSG00000183018	protein_coding	SPNS2	17	0.405035	1.37298	2.34492	0.0206725	0.238484	-3.28108
ENSG00000157191	protein_coding	NECAP2	1	-0.113546	7.15824	-2.34417	0.0207126	0.238484	-3.63404
ENSG00000175787	protein_coding	ZNF169	9	-0.112839	4.62035	-2.34407	0.0207178	0.238484	-3.62155
ENSG00000148200	protein_coding	NR6A1	9	0.340643	3.57185	2.3439	0.0207268	0.238484	-3.51698
ENSG00000064270	protein_coding	ATP2C2	16	0.791578	-0.0287054	2.3437	0.0207376	0.238484	-3.24861
ENSG00000159259	protein_coding	CHAF1B	21	-0.231059	1.74522	-2.34333	0.0207568	0.238484	-3.28004
ENSG00000130713	protein_coding	EXOSC2	9	-0.14318	4.87313	-2.34284	0.0207829	0.238484	-3.64645
ENSG00000136514	protein_coding	RTP4	3	-0.733502	4.2146	-2.34279	0.0207855	0.238484	-3.48238
ENSG00000121236	protein_coding	TRIM6	11	-1.21036	-0.663267	-2.34126	0.0208674	0.239232	-3.5668
ENSG00000148824	protein_coding	MTG1	10	-0.172449	4.09109	-2.34022	0.0209227	0.239284	-3.57564
ENSG00000198858	protein_coding	R3HDM4	19	0.427821	10.1864	2.33932	0.020971	0.239284	-3.43626
ENSG00000129292	protein_coding	PHF20L1	8	0.19037	7.04763	2.33912	0.0209818	0.239284	-3.64607
ENSG00000149485	protein_coding	FADS1	11	-0.288053	3.72672	-2.33899	0.0209889	0.239284	-3.51379
ENSG00000141504	protein_coding	SAT2	17	-0.236224	3.60758	-2.33855	0.0210124	0.239284	-3.50006
ENSG00000169375	protein_coding	SIN3A	15	0.132161	6.8521	2.33847	0.0210165	0.239284	-3.6569
ENSG00000100311	protein_coding	PDGFB	22	0.276806	3.25663	2.33831	0.0210252	0.239284	-3.4938
ENSG00000152763	protein_coding	WDR78	1	0.390661	1.36968	2.33812	0.0210357	0.239284	-3.27184
ENSG00000104903	protein_coding	LYL1	19	0.459612	8.05064	2.33808	0.0210376	0.239284	-3.58194
ENSG00000151779	protein_coding	NBAS	2	0.132512	6.26668	2.33805	0.0210391	0.239284	-3.68725
ENSG00000163161	protein_coding	ERCC3	2	-0.107148	5.67691	-2.33728	0.0210809	0.239469	-3.69471
ENSG00000165271	protein_coding	NOL6	9	-0.170585	5.55713	-2.33701	0.0210952	0.239469	-3.69153
ENSG00000138629	protein_coding	UBL7	15	0.287585	5.26092	2.33661	0.0211166	0.239469	-3.68243
ENSG00000111144	protein_coding	LTA4H	12	0.262234	6.76655	2.33651	0.0211223	0.239469	-3.66992
ENSG00000112624	protein_coding	BICRAL	6	0.17135	6.69537	2.33506	0.0212004	0.239891	-3.67558
ENSG00000005882	protein_coding	PDK2	17	0.173494	4.83435	2.33489	0.0212097	0.239891	-3.6612
ENSG00000006744	protein_coding	ELAC2	17	-0.123856	5.96709	-2.33489	0.0212098	0.239891	-3.70145
ENSG00000175773	lncRNA	ZBTB44-DT	11	0.273358	1.17122	2.3335	0.0212851	0.240554	-3.2689
ENSG00000205771	transcribed_unprocessed_pseudogene	CATSPER2P1	15	-0.228485	1.32063	-2.33307	0.0213088	0.240631	-3.27823
ENSG00000161643	transcribed_unprocessed_pseudogene	SIGLEC16	19	-0.491383	1.97016	-2.33056	0.0214456	0.241986	-3.30425
ENSG00000102898	protein_coding	NUTF2	16	0.137767	4.76702	2.33025	0.0214626	0.241986	-3.66241
ENSG00000171953	protein_coding	ATPAF2	17	-0.131904	4.56373	-2.32898	0.021532	0.242452	-3.64932
ENSG00000184967	protein_coding	NOC4L	12	-0.180468	3.36738	-2.3285	0.0215586	0.242452	-3.50358
ENSG00000278970	lncRNA	HEIH	5	-0.170942	4.84178	-2.32836	0.0215661	0.242452	-3.66059
ENSG00000054118	protein_coding	THRAP3	1	0.0981383	7.55558	2.32826	0.0215716	0.242452	-3.63713
ENSG00000158850	protein_coding	B4GALT3	1	0.191939	5.6783	2.32655	0.0216656	0.243318	-3.71813
ENSG00000070785	protein_coding	EIF2B3	1	-0.159695	3.70506	-2.32566	0.0217151	0.24336	-3.55675
ENSG00000087095	protein_coding	NLK	17	0.139115	5.14979	2.32557	0.02172	0.24336	-3.69797
ENSG00000224295	unitary_pseudogene	OLFM5P	11	-0.520817	0.768692	-2.32548	0.0217251	0.24336	-3.28257
ENSG00000143575	protein_coding	HAX1	1	-0.154028	4.3194	-2.32524	0.0217378	0.24336	-3.62765
ENSG00000206560	protein_coding	ANKRD28	3	0.200853	5.68863	2.32495	0.0217544	0.24336	-3.72286
ENSG00000116095	protein_coding	PLEKHA3	2	0.0856086	5.46425	2.3245	0.0217792	0.243447	-3.71643
ENSG00000120253	protein_coding	NUP43	6	-0.118282	5.33269	-2.32415	0.0217984	0.243472	-3.71088
ENSG00000113580	protein_coding	NR3C1	5	0.133847	7.77401	2.32353	0.0218332	0.24367	-3.63277
ENSG00000117862	protein_coding	TXNDC12	1	-0.196263	1.71649	-2.32317	0.021853	0.243702	-3.3187
ENSG00000133740	protein_coding	E2F5	8	-0.28414	2.38222	-2.31885	0.0220944	0.246037	-3.40875
ENSG00000100029	protein_coding	PES1	22	-0.144001	5.26931	-2.31881	0.0220968	0.246037	-3.71877
ENSG00000178685	protein_coding	PARP10	8	-0.384696	8.08068	-2.31766	0.0221612	0.246471	-3.65395
ENSG00000110717	protein_coding	NDUFS8	11	-0.149188	4.6457	-2.31736	0.0221782	0.246471	-3.681
ENSG00000084731	protein_coding	KIF3C	2	0.244349	4.17466	2.31689	0.0222044	0.246471	-3.63349
ENSG00000143797	protein_coding	MBOAT2	2	0.285067	5.8296	2.31689	0.0222046	0.246471	-3.74037
ENSG00000111725	protein_coding	PRKAB1	12	-0.116642	5.63923	-2.31556	0.0222795	0.247111	-3.73975
ENSG00000204613	protein_coding	TRIM10	6	0.694349	2.34337	2.31492	0.022316	0.247282	-3.40258
ENSG00000177200	protein_coding	CHD9	16	0.175959	6.29524	2.31465	0.0223312	0.247282	-3.73834
ENSG00000102837	protein_coding	OLFM4	13	1.13004	0.89435	2.31438	0.0223467	0.247282	-3.31208
ENSG00000168303	protein_coding	MPLKIP	7	-0.122183	4.79748	-2.31282	0.0224353	0.247949	-3.70059
ENSG00000184208	unitary_pseudogene	C22orf46	22	-0.156727	3.54026	-2.31247	0.0224551	0.247949	-3.56961
ENSG00000115677	protein_coding	HDLBP	2	0.142092	7.81912	2.3124	0.022459	0.247949	-3.65103
ENSG00000125744	protein_coding	RTN2	19	0.308844	3.48626	2.31064	0.0225597	0.248869	-3.55698
ENSG00000279433	TEC	AC018529.3	18	0.191589	4.81266	2.30899	0.0226543	0.249721	-3.71792
ENSG00000084070	protein_coding	SMAP2	1	0.265602	9.13369	2.30807	0.0227069	0.250031	-3.56618
ENSG00000135912	protein_coding	TTLL4	2	0.177612	5.37041	2.30778	0.0227236	0.250031	-3.75167
ENSG00000047410	protein_coding	TPR	1	0.167792	7.37611	2.3073	0.0227514	0.250031	-3.69082
ENSG00000074696	protein_coding	HACD3	15	-0.159191	3.9633	-2.30728	0.0227523	0.250031	-3.63306
ENSG00000155846	protein_coding	PPARGC1B	5	-0.225085	4.95383	-2.30677	0.0227815	0.250105	-3.7109
ENSG00000100485	protein_coding	SOS2	14	0.219866	6.98192	2.30586	0.022834	0.250105	-3.72151
ENSG00000088992	protein_coding	TESC	12	0.540699	6.60608	2.30583	0.0228359	0.250105	-3.74072
ENSG00000169371	protein_coding	SNUPN	15	-0.138398	2.93314	-2.30561	0.0228487	0.250105	-3.50347
ENSG00000198346	protein_coding	ZNF813	19	-0.218339	2.46256	-2.30551	0.0228545	0.250105	-3.4399
ENSG00000143436	protein_coding	MRPL9	1	-0.163921	3.92804	-2.30505	0.0228812	0.250105	-3.6292
ENSG00000185052	protein_coding	SLC24A3	20	0.413274	2.57111	2.30495	0.0228867	0.250105	-3.4825
ENSG00000135870	protein_coding	RC3H1	1	0.136421	7.89835	2.30446	0.0229154	0.250105	-3.66345
ENSG00000105204	protein_coding	DYRK1B	19	0.182524	4.7404	2.30444	0.0229162	0.250105	-3.72104
ENSG00000213339	protein_coding	QTRT1	19	-0.201136	3.66176	-2.30396	0.0229443	0.250169	-3.60531
ENSG00000109586	protein_coding	GALNT7	4	0.148715	4.96498	2.30374	0.022957	0.250169	-3.73855
ENSG00000197852	protein_coding	INKA2	1	0.35504	7.58906	2.30282	0.0230106	0.250561	-3.68022
ENSG00000163735	protein_coding	CXCL5	4	0.572883	2.90991	2.30191	0.0230637	0.250949	-3.52198
ENSG00000130303	protein_coding	BST2	19	-0.403997	6.26526	-2.30125	0.0231019	0.251061	-3.7717
ENSG00000230006	transcribed_unprocessed_pseudogene	ANKRD36BP2	2	0.557998	5.22723	2.30113	0.023109	0.251061	-3.75561
ENSG00000221983	protein_coding	UBA52	19	0.380452	9.38725	2.30064	0.0231375	0.25118	-3.57498
ENSG00000113924	protein_coding	HGD	3	0.338799	1.30347	2.29969	0.0231933	0.251594	-3.35078
ENSG00000204110	lncRNA	LINC02520	6	-0.7088	1.78063	-2.29889	0.0232404	0.251915	-3.39537
ENSG00000075702	protein_coding	WDR62	19	-0.274971	1.89155	-2.29849	0.0232639	0.25196	-3.40184
ENSG00000110934	protein_coding	BIN2	12	0.143684	8.34918	2.29822	0.0232798	0.25196	-3.64701
ENSG00000185475	protein_coding	TMEM179B	11	-0.147647	4.03374	-2.29734	0.0233312	0.252214	-3.65198
ENSG00000116478	protein_coding	HDAC1	1	-0.091596	6.42701	-2.29703	0.0233497	0.252214	-3.77072
ENSG00000137075	protein_coding	RNF38	9	0.089667	6.44339	2.29692	0.0233561	0.252214	-3.77122
ENSG00000143595	protein_coding	AQP10	1	0.622012	1.67692	2.29606	0.023407	0.252346	-3.37331
ENSG00000280832	lncRNA	GSEC	11	0.319494	4.21925	2.2959	0.0234163	0.252346	-3.6824
ENSG00000137207	protein_coding	YIPF3	6	0.202491	6.48185	2.2956	0.0234343	0.252346	-3.77112
ENSG00000154358	protein_coding	OBSCN	1	-0.296276	7.56355	-2.29533	0.02345	0.252346	-3.70029
ENSG00000055609	protein_coding	KMT2C	7	0.171962	8.95966	2.29522	0.0234564	0.252346	-3.60477
ENSG00000038532	protein_coding	CLEC16A	16	0.142928	6.94229	2.29407	0.0235245	0.252888	-3.74965
ENSG00000278705	protein_coding	HIST1H4B	6	-0.396386	5.04629	-2.29373	0.0235449	0.252918	-3.76171
ENSG00000162373	protein_coding	BEND5	1	-0.37437	1.48941	-2.29322	0.0235752	0.253054	-3.36696
ENSG00000159202	protein_coding	UBE2Z	17	-0.0973504	6.72778	-2.29275	0.0236031	0.253163	-3.77017
ENSG00000067113	protein_coding	PLPP1	5	-0.28209	2.27333	-2.29222	0.0236348	0.253313	-3.45031
ENSG00000197312	protein_coding	DDI2	1	0.120798	5.96998	2.2916	0.0236718	0.253474	-3.79483
ENSG00000106105	protein_coding	GARS	7	-0.107382	5.24122	-2.29137	0.0236852	0.253474	-3.77671
ENSG00000111271	protein_coding	ACAD10	12	-0.127457	5.67805	-2.2905	0.0237375	0.253844	-3.79562
ENSG00000113716	protein_coding	HMGXB3	5	-0.127725	5.90957	-2.28973	0.0237836	0.254079	-3.79896
ENSG00000107521	protein_coding	HPS1	10	0.283041	7.95808	2.2893	0.0238089	0.254079	-3.68975
ENSG00000281571	TEC	AC241585.2	1	-0.227965	2.46156	-2.28897	0.023829	0.254079	-3.48631
ENSG00000088726	protein_coding	TMEM40	3	0.420536	3.03587	2.28858	0.0238522	0.254079	-3.55972
ENSG00000093000	protein_coding	NUP50	22	0.175826	7.5961	2.28853	0.0238554	0.254079	-3.71513
ENSG00000132549	protein_coding	VPS13B	8	0.163399	8.01119	2.28804	0.0238846	0.254079	-3.69142
ENSG00000169660	protein_coding	HEXD	17	-0.186783	6.07661	-2.288	0.0238871	0.254079	-3.80176
ENSG00000176022	protein_coding	B3GALT6	1	-0.165984	5.09934	-2.28776	0.0239014	0.254079	-3.77473
ENSG00000234072	lncRNA	AC074117.1	2	-0.17476	3.27405	-2.28707	0.0239432	0.254334	-3.58294
ENSG00000065308	protein_coding	TRAM2	6	-0.186055	5.34883	-2.28618	0.0239966	0.254703	-3.79334
ENSG00000131779	protein_coding	PEX11B	1	-0.150027	3.71234	-2.28591	0.0240135	0.254703	-3.64418
ENSG00000165914	protein_coding	TTC7B	14	0.304384	3.91774	2.28545	0.0240409	0.254805	-3.67192
ENSG00000134317	protein_coding	GRHL1	2	0.408816	1.44305	2.28423	0.0241146	0.255375	-3.38737
ENSG00000131634	protein_coding	TMEM204	16	-0.291027	5.6252	-2.28398	0.0241303	0.255375	-3.80909
ENSG00000119862	protein_coding	LGALSL	2	0.367062	4.42629	2.28358	0.0241546	0.255443	-3.73923
ENSG00000135476	protein_coding	ESPL1	12	-0.391041	1.43061	-2.28144	0.0242844	0.256627	-3.39475
ENSG00000115241	protein_coding	PPM1G	2	-0.103329	5.37005	-2.28037	0.0243497	0.256935	-3.80638
ENSG00000112640	protein_coding	PPP2R5D	6	-0.109549	5.05034	-2.28014	0.0243641	0.256935	-3.79174
ENSG00000184060	protein_coding	ADAP2	17	-0.296015	4.60165	-2.28008	0.0243675	0.256935	-3.72377
ENSG00000130653	protein_coding	PNPLA7	9	-0.345728	4.07704	-2.27784	0.0245052	0.258198	-3.71598
ENSG00000179715	protein_coding	PCED1B	12	-0.21728	6.11988	-2.27723	0.0245426	0.258401	-3.82174
ENSG00000168807	protein_coding	SNTB2	16	0.153911	5.03678	2.2769	0.0245628	0.258424	-3.79879
ENSG00000100097	protein_coding	LGALS1	22	-0.303473	6.15095	-2.2766	0.0245817	0.258433	-3.82587
ENSG00000116539	protein_coding	ASH1L	1	0.119564	7.9723	2.27602	0.0246173	0.258617	-3.71543
ENSG00000100401	protein_coding	RANGAP1	22	-0.158368	6.63018	-2.27539	0.024656	0.258833	-3.81031
ENSG00000146904	protein_coding	EPHA1	7	-0.305488	3.31502	-2.27419	0.0247305	0.259235	-3.63042
ENSG00000204463	protein_coding	BAG6	6	0.339435	8.42628	2.27418	0.0247314	0.259235	-3.69403
ENSG00000116675	protein_coding	DNAJC6	1	0.457237	4.59718	2.27378	0.0247557	0.259235	-3.76113
ENSG00000125995	protein_coding	ROMO1	20	-0.318044	2.46068	-2.27309	0.0247989	0.259235	-3.4958
ENSG00000261373	lncRNA	VPS9D1-AS1	16	-0.426737	0.851597	-2.27268	0.024824	0.259235	-3.37121
ENSG00000139579	protein_coding	NABP2	12	-0.180543	3.11216	-2.27254	0.0248326	0.259235	-3.59109
ENSG00000224165	lncRNA	DNAJC27-AS1	2	-0.248929	1.43534	-2.27247	0.0248373	0.259235	-3.39937
ENSG00000172578	protein_coding	KLHL6	3	-0.136571	6.97588	-2.27205	0.0248632	0.259235	-3.79776
ENSG00000166411	protein_coding	IDH3A	15	-0.150062	4.5712	-2.27201	0.0248657	0.259235	-3.75854
ENSG00000159921	protein_coding	GNE	9	-0.118022	4.11283	-2.27186	0.0248753	0.259235	-3.72022
ENSG00000138231	protein_coding	DBR1	3	-0.145023	4.02532	-2.27146	0.0249001	0.259305	-3.70253
ENSG00000100220	protein_coding	RTCB	22	-0.215414	4.8414	-2.27068	0.0249486	0.259476	-3.77655
ENSG00000233369	transcribed_processed_pseudogene	GTF2IP4	7	0.275751	5.25408	2.27031	0.0249722	0.259476	-3.83107
ENSG00000115286	protein_coding	NDUFS7	19	-0.153999	5.37425	-2.2702	0.024979	0.259476	-3.82844
ENSG00000224959	lncRNA	AC017002.1	2	-0.292102	2.86634	-2.26988	0.0249987	0.259476	-3.56086
ENSG00000177410	lncRNA	ZFAS1	20	0.25443	5.81074	2.26975	0.0250071	0.259476	-3.84137
ENSG00000267904	lncRNA	AC024075.1	19	-0.188389	2.64584	-2.26938	0.02503	0.259526	-3.55334
ENSG00000065717	protein_coding	TLE2	19	-0.278254	3.21439	-2.26908	0.0250487	0.259532	-3.61807
ENSG00000113583	protein_coding	C5orf15	5	-0.132074	3.98359	-2.26825	0.0251008	0.259883	-3.70223
ENSG00000005102	protein_coding	MEOX1	17	-0.443668	0.670434	-2.26753	0.0251463	0.260106	-3.37779
ENSG00000164649	protein_coding	CDCA7L	7	-0.254592	4.27067	-2.26721	0.0251666	0.260106	-3.75907
ENSG00000280739	lncRNA	EIF1B-AS1	3	-0.196347	4.51926	-2.26705	0.0251768	0.260106	-3.77241
ENSG00000119917	protein_coding	IFIT3	10	-0.735582	7.74005	-2.2666	0.0252049	0.260135	-3.81821
ENSG00000180329	protein_coding	CCDC43	17	-0.170441	2.89622	-2.26642	0.025216	0.260135	-3.57124
ENSG00000213090	processed_pseudogene	AC007256.1	2	0.233168	2.37714	2.26433	0.0253483	0.261123	-3.52613
ENSG00000263528	protein_coding	IKBKE	1	-0.14835	6.56972	-2.26429	0.0253508	0.261123	-3.83412
ENSG00000197785	protein_coding	ATAD3A	1	-0.15504	4.19891	-2.26404	0.0253664	0.261123	-3.74962
ENSG00000100439	protein_coding	ABHD4	14	0.206607	5.3282	2.26334	0.0254112	0.261317	-3.84297
ENSG00000185507	protein_coding	IRF7	11	-0.562857	6.7848	-2.26302	0.0254313	0.261317	-3.85121
ENSG00000001461	protein_coding	NIPAL3	1	-0.149641	6.36358	-2.26255	0.0254612	0.261317	-3.84638
ENSG00000121797	protein_coding	CCRL2	3	-0.371746	2.52591	-2.26237	0.0254725	0.261317	-3.50228
ENSG00000114480	protein_coding	GBE1	3	0.178247	4.37944	2.26231	0.0254765	0.261317	-3.78259
ENSG00000182054	protein_coding	IDH2	15	-0.190847	6.06398	-2.26159	0.0255221	0.261597	-3.85825
ENSG00000227500	protein_coding	SCAMP4	19	-0.132864	5.10398	-2.26076	0.0255754	0.261955	-3.83295
ENSG00000100347	protein_coding	SAMM50	22	-0.117066	4.48605	-2.25995	0.0256268	0.262295	-3.78946
ENSG00000112208	protein_coding	BAG2	6	-0.201229	2.55809	-2.2594	0.0256621	0.262468	-3.55516
ENSG00000175063	protein_coding	UBE2C	20	-0.326091	1.61302	-2.25843	0.0257243	0.262912	-3.45785
ENSG00000049656	protein_coding	CLPTM1L	5	-0.118502	5.82124	-2.25815	0.0257422	0.262912	-3.86581
ENSG00000134247	protein_coding	PTGFRN	1	-0.401314	1.24811	-2.25752	0.0257828	0.263065	-3.4108
ENSG00000143365	protein_coding	RORC	1	0.34144	3.46168	2.25735	0.025794	0.263065	-3.68229
ENSG00000284194	protein_coding	SCO2	22	-0.481467	5.80299	-2.2553	0.0259259	0.264223	-3.85283
ENSG00000100218	protein_coding	RSPH14	22	0.522049	-0.000662659	2.25422	0.0259956	0.264744	-3.40182
ENSG00000142453	protein_coding	CARM1	19	0.408542	6.82248	2.25325	0.0260591	0.265138	-3.84385
ENSG00000170175	protein_coding	CHRNB1	17	-0.343845	0.954916	-2.25306	0.0260713	0.265138	-3.40385
ENSG00000078747	protein_coding	ITCH	20	0.132665	6.99008	2.25156	0.0261685	0.265881	-3.83743
ENSG00000135390	protein_coding	ATP5MC2	12	-0.151421	5.71149	-2.25128	0.026187	0.265881	-3.87731
ENSG00000225300	lncRNA	AL591623.1	1	-0.179477	3.64729	-2.25105	0.0262019	0.265881	-3.71611
ENSG00000059378	protein_coding	PARP12	7	-0.401435	7.30986	-2.25079	0.0262186	0.265881	-3.85253
ENSG00000166452	protein_coding	AKIP1	11	-0.196131	2.00985	-2.24994	0.0262742	0.266004	-3.49506
ENSG00000185745	protein_coding	IFIT1	10	-0.87694	6.72063	-2.24985	0.0262803	0.266004	-3.87088
ENSG00000102804	protein_coding	TSC22D1	13	0.233622	6.56066	2.24958	0.0262981	0.266004	-3.86195
ENSG00000146122	protein_coding	DAAM2	6	1.09932	1.64332	2.24931	0.0263155	0.266004	-3.45423
ENSG00000169313	protein_coding	P2RY12	3	0.445699	2.76407	2.24919	0.0263236	0.266004	-3.60371
ENSG00000168300	protein_coding	PCMTD1	8	0.236658	6.86829	2.2486	0.0263618	0.266137	-3.85513
ENSG00000266844	lncRNA	AC093330.1	18	0.222352	1.17215	2.24842	0.0263739	0.266137	-3.43721
ENSG00000088826	protein_coding	SMOX	20	0.473661	5.48836	2.24742	0.0264399	0.266506	-3.88409
ENSG00000117155	protein_coding	SSX2IP	1	0.263839	3.60316	2.2473	0.0264478	0.266506	-3.71565
ENSG00000181915	protein_coding	ADO	10	-0.168988	4.63651	-2.24664	0.0264908	0.266752	-3.81956
ENSG00000250510	protein_coding	GPR162	12	0.357655	3.92925	2.24625	0.0265166	0.266825	-3.77633
ENSG00000115307	protein_coding	AUP1	2	-0.0949247	5.9963	-2.24551	0.0265654	0.267127	-3.89252
ENSG00000165185	protein_coding	KIAA1958	9	-0.413936	4.50991	-2.24505	0.026596	0.267132	-3.77414
ENSG00000100911	protein_coding	PSME2	14	-0.327407	5.02792	-2.24494	0.0266031	0.267132	-3.83665
ENSG00000163577	protein_coding	EIF5A2	3	0.226814	2.09949	2.24413	0.0266564	0.26748	-3.51804
ENSG00000167658	protein_coding	EEF2	19	0.181858	10.4747	2.24379	0.0266789	0.267517	-3.61445
ENSG00000149260	protein_coding	CAPN5	11	0.449719	4.3065	2.24335	0.0267082	0.267624	-3.80458
ENSG00000112511	protein_coding	PHF1	6	-0.154572	5.72571	-2.24281	0.0267444	0.267685	-3.89699
ENSG00000168214	protein_coding	RBPJ	4	0.18839	6.63094	2.24269	0.0267517	0.267685	-3.87497
ENSG00000143476	protein_coding	DTL	1	-0.361822	1.87162	-2.24206	0.026794	0.267777	-3.49649
ENSG00000131471	protein_coding	AOC3	17	0.397827	3.68994	2.24199	0.0267982	0.267777	-3.76692
ENSG00000102781	protein_coding	KATNAL1	13	0.218894	3.18988	2.24022	0.0269166	0.268642	-3.67732
ENSG00000104983	protein_coding	CCDC61	19	-0.158564	4.03982	-2.24013	0.0269223	0.268642	-3.77993
ENSG00000187741	protein_coding	FANCA	16	-0.388191	5.27154	-2.23747	0.0271007	0.270066	-3.87098
ENSG00000122966	protein_coding	CIT	12	-0.269819	2.28699	-2.23718	0.0271205	0.270066	-3.57484
ENSG00000103769	protein_coding	RAB11A	15	0.188947	6.14436	2.23707	0.0271273	0.270066	-3.90748
ENSG00000110063	protein_coding	DCPS	11	-0.133457	4.84693	-2.23657	0.0271612	0.270066	-3.86844
ENSG00000115649	protein_coding	CNPPD1	2	0.332328	7.28001	2.23634	0.0271768	0.270066	-3.85147
ENSG00000173848	protein_coding	NET1	10	-0.255573	2.9936	-2.23632	0.0271783	0.270066	-3.66137
ENSG00000262312	lncRNA	AC004494.1	16	-0.413189	1.02432	-2.23591	0.0272059	0.270153	-3.44094
ENSG00000120451	protein_coding	SNX19	11	-0.128357	7.22522	-2.23552	0.0272316	0.270157	-3.85818
ENSG00000188157	protein_coding	AGRN	1	-0.634237	4.8888	-2.23513	0.027258	0.270157	-3.80247
ENSG00000115902	protein_coding	SLC1A4	2	-0.269003	3.48834	-2.23506	0.0272629	0.270157	-3.71536
ENSG00000177666	protein_coding	PNPLA2	11	0.287711	8.07392	2.23442	0.0273061	0.270178	-3.79623
ENSG00000103018	protein_coding	CYB5B	16	-0.145837	4.75269	-2.23441	0.0273069	0.270178	-3.85797
ENSG00000178057	protein_coding	NDUFAF3	3	0.166877	5.11286	2.23404	0.0273317	0.270178	-3.89028
ENSG00000225062	lncRNA	CATIP-AS1	2	0.343403	1.56267	2.23346	0.0273713	0.270178	-3.49591
ENSG00000078674	protein_coding	PCM1	8	0.137824	7.39283	2.23282	0.0274147	0.270178	-3.8469
ENSG00000146535	protein_coding	GNA12	7	0.345635	6.47446	2.2327	0.027423	0.270178	-3.89941
ENSG00000137714	protein_coding	FDX1	11	-0.157363	3.70668	-2.23269	0.0274237	0.270178	-3.74526
ENSG00000179632	protein_coding	MAF1	8	0.37006	7.56553	2.23239	0.0274438	0.270178	-3.83805
ENSG00000186818	protein_coding	LILRB4	19	-0.405207	3.61925	-2.23223	0.0274546	0.270178	-3.68376
ENSG00000066739	protein_coding	ATG2B	14	0.117225	6.30695	2.23207	0.0274654	0.270178	-3.91
ENSG00000280407	TEC	AC132872.4	17	-0.394992	3.10457	-2.23186	0.0274796	0.270178	-3.65121
ENSG00000174238	protein_coding	PITPNA	17	0.174139	6.45287	2.23169	0.0274914	0.270178	-3.90556
ENSG00000153317	protein_coding	ASAP1	8	0.217211	7.83155	2.23122	0.0275235	0.270308	-3.82169
ENSG00000155393	protein_coding	HEATR3	16	-0.172288	4.82976	-2.23062	0.027564	0.27052	-3.87242
ENSG00000211450	protein_coding	SELENOH	11	-0.241905	4.06054	-2.22995	0.0276097	0.270685	-3.78876
ENSG00000112394	protein_coding	SLC16A10	6	-0.362068	3.13022	-2.22982	0.0276186	0.270685	-3.69437
ENSG00000256720	processed_pseudogene	BTG1P1	12	0.440945	3.40239	2.22832	0.0277214	0.271506	-3.7442
ENSG00000161013	protein_coding	MGAT4B	5	0.212466	5.92124	2.22703	0.02781	0.272034	-3.93112
ENSG00000184164	protein_coding	CRELD2	22	-0.184805	4.55775	-2.22693	0.0278166	0.272034	-3.86561
ENSG00000168710	protein_coding	AHCYL1	1	0.0939938	5.75834	2.22658	0.0278408	0.272034	-3.93163
ENSG00000134107	protein_coding	BHLHE40	3	0.191166	6.08716	2.22643	0.0278513	0.272034	-3.92951
ENSG00000111961	protein_coding	SASH1	6	-0.402518	3.71238	-2.2257	0.0279014	0.272211	-3.72446
ENSG00000104267	protein_coding	CA2	8	0.354109	4.97392	2.22509	0.0279435	0.272211	-3.89996
ENSG00000119402	protein_coding	FBXW2	9	0.100228	6.6163	2.22492	0.0279553	0.272211	-3.91168
ENSG00000135069	protein_coding	PSAT1	9	-0.321997	1.23175	-2.22482	0.0279621	0.272211	-3.48364
ENSG00000120071	protein_coding	KANSL1	17	0.154459	6.36745	2.22478	0.0279644	0.272211	-3.92387
ENSG00000154328	protein_coding	NEIL2	8	0.386826	2.04317	2.22388	0.028027	0.272635	-3.56417
ENSG00000169756	protein_coding	LIMS1	2	0.243468	7.12606	2.22306	0.0280836	0.272988	-3.88586
ENSG00000109381	protein_coding	ELF2	4	0.161856	6.96252	2.2228	0.0281014	0.272988	-3.89884
ENSG00000130939	protein_coding	UBE4B	1	0.148535	6.95392	2.22147	0.0281939	0.273275	-3.89617
ENSG00000173214	protein_coding	MFSD4B	6	-0.140734	5.89995	-2.22125	0.0282097	0.273275	-3.94316
ENSG00000197879	protein_coding	MYO1C	17	0.166101	4.66332	2.22115	0.0282165	0.273275	-3.89131
ENSG00000094880	protein_coding	CDC23	5	-0.138568	3.85719	-2.22103	0.0282247	0.273275	-3.79569
ENSG00000272918	lncRNA	AC005070.3	7	0.244132	2.88332	2.221	0.0282264	0.273275	-3.6928
ENSG00000135776	protein_coding	ABCB10	1	0.189083	5.72016	2.21941	0.0283373	0.274069	-3.94505
ENSG00000007312	protein_coding	CD79B	17	-0.258405	4.11527	-2.21918	0.0283533	0.274069	-3.82907
ENSG00000148308	protein_coding	GTF3C5	9	-0.0865426	5.56076	-2.21901	0.0283658	0.274069	-3.94291
ENSG00000279838	TEC	AL356273.3	1	0.201253	3.02798	2.21717	0.028494	0.274938	-3.71489
ENSG00000213516	protein_coding	RBMXL1	1	0.136804	4.74684	2.21707	0.0285013	0.274938	-3.89968
ENSG00000146007	protein_coding	ZMAT2	5	0.337381	5.13133	2.2169	0.0285134	0.274938	-3.9309
ENSG00000091483	protein_coding	FH	1	-0.153712	3.70724	-2.21651	0.0285408	0.275018	-3.78149
ENSG00000204946	protein_coding	ZNF783	7	-0.142157	5.64483	-2.21592	0.0285823	0.275054	-3.95153
ENSG00000074054	protein_coding	CLASP1	2	0.102168	6.98686	2.21584	0.0285879	0.275054	-3.91154
ENSG00000113328	protein_coding	CCNG1	5	0.153361	4.99655	2.21564	0.0286022	0.275054	-3.92325
ENSG00000130699	protein_coding	TAF4	20	0.145397	4.85376	2.215	0.0286472	0.275181	-3.92252
ENSG00000166091	protein_coding	CMTM5	14	0.485015	2.97152	2.2149	0.0286539	0.275181	-3.69752
ENSG00000266946	processed_pseudogene	MRPL37P1	18	-0.169976	2.50174	-2.21438	0.0286905	0.275348	-3.63772
ENSG00000196510	protein_coding	ANAPC7	12	-0.127822	5.03627	-2.21337	0.0287619	0.275848	-3.93059
ENSG00000135655	protein_coding	USP15	12	0.260385	8.64286	2.21198	0.0288606	0.276211	-3.81032
ENSG00000131652	protein_coding	THOC6	16	-0.165423	4.29977	-2.21166	0.0288832	0.276211	-3.85889
ENSG00000131480	protein_coding	AOC2	17	0.3301	4.43435	2.21161	0.0288869	0.276211	-3.90379
ENSG00000080298	protein_coding	RFX3	9	0.142774	5.38164	2.21159	0.0288882	0.276211	-3.9536
ENSG00000104907	protein_coding	TRMT1	19	-0.140905	4.89511	-2.21148	0.0288962	0.276211	-3.92582
ENSG00000150455	protein_coding	TIRAP	11	0.113704	4.75574	2.20988	0.0290099	0.276906	-3.92003
ENSG00000139726	protein_coding	DENR	12	-0.130773	4.41159	-2.20987	0.0290103	0.276906	-3.88261
ENSG00000107317	protein_coding	PTGDS	9	0.469308	2.30577	2.20964	0.0290269	0.276906	-3.62104
ENSG00000174206	protein_coding	C12orf66	12	-0.168601	3.81484	-2.20903	0.0290703	0.276906	-3.81568
ENSG00000165801	protein_coding	ARHGEF40	14	0.33876	7.28902	2.20903	0.0290706	0.276906	-3.89887
ENSG00000105726	protein_coding	ATP13A1	19	-0.170406	6.89634	-2.20883	0.0290849	0.276906	-3.93912
ENSG00000163625	protein_coding	WDFY3	4	0.314709	8.32091	2.20812	0.0291356	0.277204	-3.83539
ENSG00000177030	protein_coding	DEAF1	11	-0.122786	5.39061	-2.20761	0.029172	0.277249	-3.96043
ENSG00000278771	misc_RNA	RN7SL3	14	-0.408433	5.34754	-2.20739	0.0291879	0.277249	-3.95025
ENSG00000105698	protein_coding	USF2	19	0.0969097	7.09659	2.20724	0.0291984	0.277249	-3.92202
ENSG00000143390	protein_coding	RFX5	1	-0.120765	5.87769	-2.20663	0.0292424	0.277483	-3.97296
ENSG00000099840	protein_coding	IZUMO4	19	-0.253735	1.20094	-2.20613	0.0292782	0.277638	-3.51483
ENSG00000136960	protein_coding	ENPP2	8	-0.405575	1.07033	-2.20554	0.0293204	0.277855	-3.49035
ENSG00000157184	protein_coding	CPT2	1	-0.109601	4.42705	-2.20417	0.0294195	0.278451	-3.89286
ENSG00000060688	protein_coding	SNRNP40	1	-0.132631	4.7818	-2.20412	0.0294231	0.278451	-3.92763
ENSG00000267637	lncRNA	AC040904.1	17	0.478147	1.0393	2.20348	0.0294695	0.278451	-3.5035
ENSG00000042429	protein_coding	MED17	11	-0.123841	4.47845	-2.20343	0.0294727	0.278451	-3.90332
ENSG00000117906	protein_coding	RCN2	15	-0.161856	3.70004	-2.20324	0.0294867	0.278451	-3.81635
ENSG00000127533	protein_coding	F2RL3	19	0.495426	1.16411	2.20305	0.0294999	0.278451	-3.51368
ENSG00000275221	protein_coding	HIST1H2AK	6	-0.276476	2.98937	-2.20197	0.0295783	0.279006	-3.72777
ENSG00000267100	lncRNA	ILF3-DT	19	-0.192582	4.29405	-2.20135	0.0296237	0.279131	-3.89021
ENSG00000167515	protein_coding	TRAPPC2L	16	-0.153853	3.93882	-2.20125	0.0296305	0.279131	-3.84832
ENSG00000127947	protein_coding	PTPN12	7	0.184177	6.81497	2.20053	0.0296833	0.279177	-3.95448
ENSG00000160551	protein_coding	TAOK1	17	0.127303	7.48832	2.20039	0.0296935	0.279177	-3.91067
ENSG00000132780	protein_coding	NASP	1	-0.142519	5.25183	-2.20038	0.0296938	0.279177	-3.963
ENSG00000148803	protein_coding	FUOM	10	-0.21009	3.7025	-2.19959	0.0297517	0.279312	-3.81035
ENSG00000171067	protein_coding	C11orf24	11	-0.148622	3.87747	-2.19915	0.0297838	0.279312	-3.83538
ENSG00000118162	protein_coding	KPTN	19	-0.338224	2.64189	-2.19914	0.0297844	0.279312	-3.64105
ENSG00000154518	protein_coding	ATP5MC3	2	-0.18034	4.55273	-2.1991	0.0297872	0.279312	-3.91145
ENSG00000119403	protein_coding	PHF19	9	-0.148757	6.00721	-2.19868	0.0298176	0.279312	-3.98959
ENSG00000185015	protein_coding	CA13	8	0.177259	2.62646	2.19833	0.0298433	0.279312	-3.6785
ENSG00000264773	miRNA	MIR4420	1	0.281768	1.03967	2.19823	0.0298507	0.279312	-3.51381
ENSG00000198860	protein_coding	TSEN15	1	-0.162354	3.86493	-2.19804	0.0298643	0.279312	-3.84273
ENSG00000054179	protein_coding	ENTPD2	9	0.821389	-0.675358	2.19714	0.0299306	0.279734	-3.51632
ENSG00000112167	protein_coding	SAYSD1	6	-0.178646	3.21997	-2.19689	0.0299485	0.279734	-3.75364
ENSG00000073910	protein_coding	FRY	13	0.229132	7.79298	2.19543	0.0300559	0.280555	-3.89434
ENSG00000278090	lncRNA	LUNAR1	15	0.453582	1.10999	2.19384	0.0301732	0.281416	-3.555
ENSG00000138018	protein_coding	SELENOI	2	-0.137333	4.74336	-2.19364	0.0301875	0.281416	-3.94503
ENSG00000162714	protein_coding	ZNF496	1	-0.324216	5.58831	-2.1931	0.0302275	0.281454	-3.98387
ENSG00000100918	protein_coding	REC8	14	-0.315137	4.21953	-2.19279	0.0302507	0.281454	-3.88195
ENSG00000276216	lncRNA	AC245014.3	1	-0.319745	1.39621	-2.19199	0.0303096	0.281454	-3.55071
ENSG00000163629	protein_coding	PTPN13	4	0.326657	3.12382	2.19182	0.0303224	0.281454	-3.76411
ENSG00000250318	unprocessed_pseudogene	AC003072.1	22	-0.283911	1.40198	-2.1907	0.0304052	0.281454	-3.54448
ENSG00000182866	protein_coding	LCK	1	-0.176126	7.6127	-2.19001	0.0304566	0.281454	-3.91826
ENSG00000148334	protein_coding	PTGES2	9	-0.159977	5.39339	-2.18952	0.0304933	0.281454	-3.99889
ENSG00000151461	protein_coding	UPF2	10	0.174945	5.85194	2.18949	0.030495	0.281454	-4.00887
ENSG00000099942	protein_coding	CRKL	22	0.12273	7.41278	2.18941	0.0305015	0.281454	-3.93632
ENSG00000149131	protein_coding	SERPING1	11	-0.868196	4.59873	-2.18922	0.0305157	0.281454	-3.83272
ENSG00000179151	protein_coding	EDC3	15	-0.0906616	5.34436	-2.189	0.0305319	0.281454	-3.99854
ENSG00000223725	lncRNA	AC009226.1	2	0.339962	1.812	2.18876	0.0305496	0.281454	-3.61447
ENSG00000227354	lncRNA	RBM26-AS1	13	-0.309339	1.88056	-2.18868	0.0305555	0.281454	-3.60776
ENSG00000134326	protein_coding	CMPK2	2	-0.732651	6.49526	-2.1886	0.0305614	0.281454	-3.99921
ENSG00000112782	protein_coding	CLIC5	6	0.2709	2.64642	2.18848	0.0305709	0.281454	-3.71908
ENSG00000101082	protein_coding	SLA2	20	0.156869	5.7883	2.18842	0.030575	0.281454	-4.01101
ENSG00000167987	protein_coding	VPS37C	11	0.221527	5.38922	2.18834	0.0305812	0.281454	-4.00219
ENSG00000188559	protein_coding	RALGAPA2	20	0.164898	7.54971	2.18829	0.030585	0.281454	-3.92688
ENSG00000271461	processed_pseudogene	AL109809.4	20	0.390791	1.51166	2.18806	0.0306017	0.281454	-3.58828
ENSG00000253586	lncRNA	AC067817.1	8	0.215227	1.79989	2.18786	0.0306171	0.281454	-3.61062
ENSG00000080493	protein_coding	SLC4A4	4	0.346838	2.25925	2.18739	0.0306517	0.281454	-3.6592
ENSG00000030066	protein_coding	NUP160	11	-0.109969	5.3856	-2.18718	0.0306673	0.281454	-4.00185
ENSG00000157593	protein_coding	SLC35B2	6	-0.134615	4.12895	-2.18706	0.0306769	0.281454	-3.89048
ENSG00000166126	protein_coding	AMN	14	-0.287621	2.10433	-2.18693	0.0306865	0.281454	-3.64166
ENSG00000100290	protein_coding	BIK	22	-0.335425	0.706316	-2.18692	0.030687	0.281454	-3.51986
ENSG00000125445	protein_coding	MRPS7	17	-0.176135	3.91404	-2.18671	0.0307027	0.281454	-3.86358
ENSG00000102710	protein_coding	SUPT20H	13	0.176226	6.28725	2.18612	0.0307467	0.2816	-4.00767
ENSG00000124469	protein_coding	CEACAM8	19	0.736657	1.81272	2.18586	0.0307663	0.2816	-3.65461
ENSG00000223336	snRNA	RNU2-6P	13	0.333141	1.26606	2.18571	0.0307776	0.2816	-3.56739
ENSG00000114209	protein_coding	PDCD10	3	0.257889	5.39513	2.18523	0.0308136	0.28175	-4.00441
ENSG00000020129	protein_coding	NCDN	1	-0.147288	4.94154	-2.1848	0.0308464	0.281839	-3.98202
ENSG00000119682	protein_coding	AREL1	14	0.142158	7.14954	2.18409	0.0308993	0.281839	-3.96301
ENSG00000087258	protein_coding	GNAO1	16	0.322084	3.00159	2.18272	0.0310025	0.281839	-3.7795
ENSG00000168297	protein_coding	PXK	3	0.156015	5.69174	2.18265	0.0310079	0.281839	-4.02224
ENSG00000182108	protein_coding	DEXI	16	-0.138912	4.55135	-2.18248	0.0310208	0.281839	-3.95396
ENSG00000274523	protein_coding	RCC1L	7	-0.163212	5.38176	-2.18207	0.0310517	0.281839	-4.01251
ENSG00000116698	protein_coding	SMG7	1	0.139481	6.96446	2.18203	0.0310552	0.281839	-3.98419
ENSG00000112293	protein_coding	GPLD1	6	0.274922	1.44254	2.18191	0.0310641	0.281839	-3.5823
ENSG00000197535	protein_coding	MYO5A	15	0.155688	7.25037	2.18191	0.0310642	0.281839	-3.9604
ENSG00000183431	protein_coding	SF3A3	1	-0.143764	5.31913	-2.18173	0.0310775	0.281839	-4.00996
ENSG00000198925	protein_coding	ATG9A	2	0.147878	5.46814	2.18154	0.0310919	0.281839	-4.01874
ENSG00000078269	protein_coding	SYNJ2	6	-0.18166	5.54516	-2.18152	0.0310938	0.281839	-4.02037
ENSG00000198682	protein_coding	PAPSS2	10	0.331376	2.23273	2.18124	0.0311149	0.281839	-3.66027
ENSG00000132153	protein_coding	DHX30	3	-0.120618	6.35701	-2.18104	0.0311299	0.281839	-4.0156
ENSG00000090273	protein_coding	NUDC	1	-0.0948976	4.52009	-2.18095	0.031137	0.281839	-3.94984
ENSG00000153207	protein_coding	AHCTF1	1	0.19697	7.44494	2.18077	0.0311502	0.281839	-3.94288
ENSG00000135144	protein_coding	DTX1	12	-0.272978	3.88607	-2.18067	0.031158	0.281839	-3.8905
ENSG00000211892	IG_C_gene	IGHG4	14	1.17784	-0.380075	2.18018	0.0311948	0.281904	-3.55734
ENSG00000279191	TEC	AC068491.4	2	-0.355091	2.99441	-2.18006	0.0312045	0.281904	-3.75792
ENSG00000170606	protein_coding	HSPA4	5	-0.114378	5.70467	-2.1793	0.0312617	0.282243	-4.02765
ENSG00000146021	protein_coding	KLHL3	5	-0.232289	4.30033	-2.17814	0.0313507	0.282546	-3.94614
ENSG00000118432	protein_coding	CNR1	6	-0.628846	0.493576	-2.178	0.0313609	0.282546	-3.53083
ENSG00000023734	protein_coding	STRAP	12	0.146242	5.31681	2.17799	0.0313616	0.282546	-4.01798
ENSG00000149527	protein_coding	PLCH2	1	0.30585	3.99107	2.17762	0.0313899	0.282546	-3.92817
ENSG00000122085	protein_coding	MTERF4	2	-0.153183	6.29115	-2.17757	0.031394	0.282546	-4.02352
ENSG00000107175	protein_coding	CREB3	9	-0.147903	3.81002	-2.17642	0.031482	0.283015	-3.87224
ENSG00000100697	protein_coding	DICER1	14	0.176644	7.66217	2.17613	0.0315037	0.283015	-3.94712
ENSG00000239763	processed_pseudogene	AC009120.1	16	-0.257237	2.13586	-2.17611	0.0315055	0.283015	-3.65925
ENSG00000136738	protein_coding	STAM	10	0.124373	4.58676	2.1755	0.0315519	0.28308	-3.97475
ENSG00000059915	protein_coding	PSD	10	-0.272645	1.49083	-2.1755	0.0315522	0.28308	-3.59075
ENSG00000174177	protein_coding	CTU2	16	-0.192697	3.73752	-2.17523	0.0315732	0.283091	-3.87537
ENSG00000084652	protein_coding	TXLNA	1	-0.100298	6.25989	-2.1741	0.0316594	0.283516	-4.03546
ENSG00000137474	protein_coding	MYO7A	11	-0.362392	2.39947	-2.17407	0.0316617	0.283516	-3.66385
ENSG00000139714	protein_coding	MORN3	12	0.330598	1.00951	2.17384	0.03168	0.283516	-3.56927
ENSG00000119042	protein_coding	SATB2	2	0.343996	1.20227	2.1734	0.0317139	0.283642	-3.56153
ENSG00000130349	protein_coding	MTRES1	6	-0.1585	2.67132	-2.1727	0.0317677	0.283648	-3.74014
ENSG00000109016	protein_coding	DHRS7B	17	-0.153462	4.76387	-2.17267	0.0317703	0.283648	-3.98999
ENSG00000270001	lncRNA	AL121894.2	20	-0.337915	1.07486	-2.17262	0.031774	0.283648	-3.54833
ENSG00000227920	lncRNA	AL353597.1	6	-0.775721	2.2384	-2.17178	0.0318389	0.284051	-3.70039
ENSG00000154127	protein_coding	UBASH3B	11	-0.135083	6.17686	-2.17146	0.0318631	0.28409	-4.0421
ENSG00000170445	protein_coding	HARS	5	-0.0887979	5.23123	-2.17114	0.0318883	0.284137	-4.02922
ENSG00000110958	protein_coding	PTGES3	12	0.138203	6.70483	2.17061	0.0319289	0.284149	-4.02628
ENSG00000182154	protein_coding	MRPL41	9	-0.232402	4.32721	-2.17047	0.0319398	0.284149	-3.95231
ENSG00000241560	lncRNA	ZBTB20-AS1	3	0.441245	1.03087	2.17035	0.0319492	0.284149	-3.56829
ENSG00000157107	protein_coding	FCHO2	5	0.277007	5.93909	2.17006	0.0319718	0.284162	-4.04807
ENSG00000111269	protein_coding	CREBL2	12	0.134315	5.55775	2.16982	0.0319903	0.284162	-4.04399
ENSG00000161328	protein_coding	LRRC56	11	-0.289826	1.57711	-2.16956	0.0320107	0.284167	-3.61389
ENSG00000091106	protein_coding	NLRC4	2	0.272164	5.20958	2.16927	0.032033	0.284189	-4.02189
ENSG00000248643	protein_coding	RBM14-RBM4	11	-0.229081	1.60174	-2.16871	0.0320769	0.284402	-3.61114
ENSG00000197969	protein_coding	VPS13A	9	0.181425	6.31389	2.16838	0.0321023	0.284451	-4.04059
ENSG00000250334	lncRNA	LINC00989	4	0.402832	4.50673	2.16757	0.0321657	0.284693	-3.99184
ENSG00000011114	protein_coding	BTBD7	14	0.125937	3.49759	2.16752	0.0321694	0.284693	-3.86733
ENSG00000164924	protein_coding	YWHAZ	8	0.129987	9.09766	2.16714	0.032199	0.284735	-3.86384
ENSG00000128050	protein_coding	PAICS	4	-0.178313	4.08801	-2.16694	0.0322142	0.284735	-3.93666
ENSG00000197226	protein_coding	TBC1D9B	5	-0.141941	6.22845	-2.16669	0.0322338	0.284735	-4.05159
ENSG00000163933	protein_coding	RFT1	3	-0.127137	4.6639	-2.16508	0.0323597	0.285606	-4.00068
ENSG00000147459	protein_coding	DOCK5	8	0.284331	8.84858	2.16483	0.0323793	0.285606	-3.87626
ENSG00000168924	protein_coding	LETM1	4	-0.131257	5.99812	-2.16459	0.0323986	0.285606	-4.0591
ENSG00000071051	protein_coding	NCK2	2	0.147874	7.09946	2.16416	0.0324323	0.285606	-4.00421
ENSG00000188002	transcribed_unprocessed_pseudogene	AC026412.1	5	-0.217272	3.18928	-2.16404	0.0324417	0.285606	-3.82952
ENSG00000117305	protein_coding	HMGCL	1	-0.104205	4.95004	-2.16391	0.0324521	0.285606	-4.02102
ENSG00000106459	protein_coding	NRF1	7	0.0694942	5.37516	2.16282	0.0325377	0.286184	-4.05268
ENSG00000232587	processed_pseudogene	EEF1A1P3	13	0.149321	4.05392	2.16169	0.032627	0.286545	-3.95164
ENSG00000111667	protein_coding	USP5	12	-0.142881	5.41516	-2.16161	0.0326331	0.286545	-4.05526
ENSG00000135624	protein_coding	CCT7	2	-0.102643	6.14196	-2.16154	0.0326388	0.286545	-4.06352
ENSG00000237181	lncRNA	AC147651.4	7	0.243927	1.58731	2.16109	0.0326737	0.28656	-3.63312
ENSG00000079462	protein_coding	PAFAH1B3	19	-0.209766	2.86496	-2.16101	0.0326806	0.28656	-3.78259
ENSG00000188672	protein_coding	RHCE	1	0.5693	0.8948	2.1602	0.0327447	0.286805	-3.56365
ENSG00000170522	protein_coding	ELOVL6	4	0.258586	2.43938	2.16015	0.0327485	0.286805	-3.73623
ENSG00000141401	protein_coding	IMPA2	18	0.276317	5.80196	2.15921	0.0328232	0.28726	-4.06992
ENSG00000269958	lncRNA	AL049840.5	14	-0.1178	4.69017	-2.15899	0.0328406	0.28726	-4.01644
ENSG00000138463	protein_coding	SLC49A4	3	0.187018	5.20018	2.15803	0.0329165	0.287748	-4.05759
ENSG00000196123	protein_coding	KIAA0895L	16	-0.43893	3.06533	-2.15718	0.0329841	0.287983	-3.76998
ENSG00000153046	protein_coding	CDYL	6	0.360532	6.45847	2.15656	0.0330341	0.287983	-4.06049
ENSG00000107362	protein_coding	ABHD17B	9	-0.110386	3.98864	-2.15614	0.0330671	0.287983	-3.93974
ENSG00000104805	protein_coding	NUCB1	19	0.229996	7.57213	2.15613	0.033068	0.287983	-3.99944
ENSG00000231047	processed_pseudogene	GCNT1P3	3	0.336178	1.54002	2.1559	0.0330864	0.287983	-3.63105
ENSG00000131943	protein_coding	C19orf12	19	-0.120821	5.20338	-2.15587	0.0330889	0.287983	-4.05379
ENSG00000040487	protein_coding	SLC66A1	1	-0.157146	3.96116	-2.15568	0.0331043	0.287983	-3.93903
ENSG00000243746	processed_pseudogene	EEF1A1P10	7	0.248944	1.53641	2.15563	0.0331083	0.287983	-3.63719
ENSG00000153989	protein_coding	NUS1	6	-0.122721	5.2183	-2.15524	0.033139	0.287983	-4.05607
ENSG00000213088	protein_coding	ACKR1	1	0.578202	1.33392	2.15518	0.0331444	0.287983	-3.60113
ENSG00000211668	IG_V_gene	IGLV2-11	22	-0.527503	1.06718	-2.15476	0.0331777	0.288097	-3.59342
ENSG00000115808	protein_coding	STRN	2	0.14266	5.84791	2.15404	0.0332358	0.288289	-4.08103
ENSG00000028839	protein_coding	TBPL1	6	0.189526	4.02447	2.15382	0.0332527	0.288289	-3.94359
ENSG00000168701	protein_coding	TMEM208	16	-0.169464	3.61709	-2.15373	0.0332603	0.288289	-3.90011
ENSG00000090924	protein_coding	PLEKHG2	19	-0.191477	5.23814	-2.15318	0.0333042	0.288495	-4.06734
ENSG00000260942	lncRNA	CAPN10-DT	2	-0.135046	3.55273	-2.15215	0.0333871	0.28883	-3.89037
ENSG00000078618	protein_coding	NRDC	1	0.154264	7.33476	2.15197	0.0334019	0.28883	-4.02135
ENSG00000171425	protein_coding	ZNF581	19	-0.163101	3.95459	-2.15195	0.0334033	0.28883	-3.93557
ENSG00000008438	protein_coding	PGLYRP1	19	0.475051	4.10883	2.15155	0.0334354	0.288921	-4.00053
ENSG00000063761	protein_coding	ADCK1	14	-0.219192	3.39747	-2.15132	0.0334543	0.288921	-3.87086
ENSG00000179218	protein_coding	CALR	19	-0.175715	7.89382	-2.15093	0.0334861	0.28899	-3.98949
ENSG00000229539	lncRNA	AL353194.1	20	-0.196388	2.10098	-2.15049	0.0335215	0.28899	-3.70247
ENSG00000105379	protein_coding	ETFB	19	-0.133791	3.39618	-2.15047	0.0335228	0.28899	-3.87994
ENSG00000065328	protein_coding	MCM10	10	-0.441083	0.706434	-2.1502	0.0335445	0.289003	-3.58027
ENSG00000110777	protein_coding	POU2AF1	11	-0.307155	4.68894	-2.14986	0.0335722	0.289068	-4.04592
ENSG00000143324	protein_coding	XPR1	1	0.0974449	5.34195	2.14904	0.0336385	0.289221	-4.07894
ENSG00000135926	protein_coding	TMBIM1	2	0.132225	7.3454	2.14888	0.0336519	0.289221	-4.02725
ENSG00000128891	protein_coding	CCDC32	15	-0.16959	5.25508	-2.14881	0.0336573	0.289221	-4.07343
ENSG00000222112	misc_RNA	RN7SKP16	1	0.308979	3.51812	2.14864	0.0336707	0.289221	-3.91114
ENSG00000124145	protein_coding	SDC4	20	0.365124	1.83875	2.14811	0.0337139	0.289418	-3.68154
ENSG00000189241	protein_coding	TSPYL1	6	0.0954357	6.67255	2.1474	0.0337722	0.28963	-4.06992
ENSG00000257335	protein_coding	MGAM	7	0.387598	8.37982	2.1471	0.0337965	0.28963	-3.94111
ENSG00000055130	protein_coding	CUL1	7	-0.15949	5.74341	-2.14706	0.0337993	0.28963	-4.09079
ENSG00000138642	protein_coding	HERC6	4	-0.520237	5.83311	-2.14609	0.0338789	0.290037	-4.06868
ENSG00000159592	protein_coding	GPBP1L1	1	0.105543	7.39105	2.1459	0.0338937	0.290037	-4.03064
ENSG00000167258	protein_coding	CDK12	17	0.0800736	7.64648	2.14549	0.0339272	0.290037	-4.01083
ENSG00000120696	protein_coding	KBTBD7	13	0.213236	5.20021	2.14549	0.0339278	0.290037	-4.08215
ENSG00000163960	protein_coding	UBXN7	3	0.114291	6.71999	2.14398	0.0340512	0.29073	-4.07036
ENSG00000177606	protein_coding	JUN	1	-0.240148	4.25435	-2.14385	0.0340616	0.29073	-4.02601
ENSG00000092051	protein_coding	JPH4	14	-0.565611	0.486535	-2.14325	0.0341107	0.29073	-3.5975
ENSG00000120053	protein_coding	GOT1	10	-0.170304	2.8189	-2.14309	0.0341239	0.29073	-3.81927
ENSG00000178385	protein_coding	PLEKHM3	2	0.133644	6.03597	2.14285	0.034144	0.29073	-4.10145
ENSG00000247317	lncRNA	LY6E-DT	8	-0.608144	1.52088	-2.14269	0.0341567	0.29073	-3.60688
ENSG00000112715	protein_coding	VEGFA	6	-0.225738	4.75992	-2.14261	0.0341634	0.29073	-4.04276
ENSG00000163644	protein_coding	PPM1K	4	-0.238731	6.50981	-2.14241	0.0341797	0.29073	-4.09805
ENSG00000103042	protein_coding	SLC38A7	16	-0.152789	4.12789	-2.14216	0.0342004	0.29073	-3.97597
ENSG00000137628	protein_coding	DDX60	4	-0.495119	6.86751	-2.14202	0.0342119	0.29073	-4.09766
ENSG00000154781	protein_coding	CCDC174	3	-0.0733665	5.03633	-2.14098	0.0342972	0.291171	-4.07721
ENSG00000102580	protein_coding	DNAJC3	13	0.195742	6.27737	2.14089	0.0343045	0.291171	-4.09878
ENSG00000105619	protein_coding	TFPT	19	-0.225592	2.51396	-2.13959	0.0344123	0.291913	-3.76686
ENSG00000166123	protein_coding	GPT2	16	-0.257693	1.57054	-2.13928	0.0344381	0.291959	-3.65051
ENSG00000013583	protein_coding	HEBP1	12	0.375607	4.48813	2.13856	0.0344976	0.292202	-4.0187
ENSG00000188070	protein_coding	C11orf95	11	-0.193776	3.27565	-2.13844	0.0345075	0.292202	-3.88518
ENSG00000135083	protein_coding	CCNJL	5	0.367724	6.37347	2.13803	0.034541	0.292244	-4.09565
ENSG00000135932	protein_coding	CAB39	2	0.141139	7.41467	2.13772	0.0345674	0.292244	-4.03931
ENSG00000213420	protein_coding	GPC2	7	-0.236153	2.9391	-2.13761	0.0345766	0.292244	-3.8607
ENSG00000002822	protein_coding	MAD1L1	7	-0.172762	4.6227	-2.13739	0.0345941	0.292244	-4.05098
ENSG00000197258	processed_pseudogene	EIF4BP6	7	0.301553	1.43877	2.13695	0.034631	0.292368	-3.663
ENSG00000136463	protein_coding	TACO1	17	-0.13255	3.48578	-2.13673	0.0346497	0.292368	-3.91043
ENSG00000103363	protein_coding	ELOB	16	0.329611	5.77232	2.13556	0.0347464	0.293012	-4.11618
ENSG00000153310	protein_coding	FAM49B	8	0.171945	7.76431	2.13519	0.0347775	0.293097	-4.02259
ENSG00000242324	unprocessed_pseudogene	AL049634.1	20	0.277909	2.32829	2.13472	0.0348168	0.293097	-3.76239
ENSG00000008838	protein_coding	MED24	17	-0.150531	5.60119	-2.13471	0.034818	0.293097	-4.11497
ENSG00000158406	protein_coding	HIST1H4H	6	-0.301458	5.55088	-2.13403	0.0348748	0.293225	-4.11431
ENSG00000155324	protein_coding	GRAMD2B	5	-0.218969	2.30213	-2.1339	0.0348854	0.293225	-3.7615
ENSG00000151883	protein_coding	PARP8	5	0.158935	8.35208	2.13372	0.0349001	0.293225	-3.98088
ENSG00000137331	protein_coding	IER3	6	0.460664	1.37687	2.13351	0.0349182	0.293225	-3.66029
ENSG00000123064	protein_coding	DDX54	12	-0.129481	6.18031	-2.1333	0.0349355	0.293225	-4.11951
ENSG00000076351	protein_coding	SLC46A1	17	-0.234712	3.04514	-2.13267	0.0349885	0.293424	-3.84901
ENSG00000159335	protein_coding	PTMS	12	0.469726	5.30677	2.13253	0.0350002	0.293424	-4.10545
ENSG00000285774	lncRNA	AL133444.1	14	0.504129	1.90838	2.13182	0.03506	0.293753	-3.73086
ENSG00000142675	protein_coding	CNKSR1	1	-0.330601	1.06977	-2.13115	0.035116	0.293762	-3.63578
ENSG00000110844	protein_coding	PRPF40B	12	-0.159222	3.52714	-2.13101	0.0351276	0.293762	-3.93669
ENSG00000236304	lncRNA	AP001189.1	11	0.697059	4.11138	2.13097	0.0351313	0.293762	-4.01596
ENSG00000099194	protein_coding	SCD	10	-0.281743	2.46587	-2.1307	0.0351543	0.293762	-3.78452
ENSG00000233264	processed_pseudogene	AC006042.3	7	-0.198464	2.19574	-2.13047	0.0351736	0.293762	-3.76662
ENSG00000037280	protein_coding	FLT4	5	0.339566	3.41522	2.13028	0.0351891	0.293762	-3.94423
ENSG00000086475	protein_coding	SEPHS1	10	-0.121405	4.34778	-2.13009	0.0352049	0.293762	-4.042
ENSG00000100600	protein_coding	LGMN	14	-0.200936	2.35214	-2.12985	0.0352252	0.293762	-3.77606
ENSG00000084764	protein_coding	MAPRE3	2	0.232206	2.48546	2.12928	0.0352733	0.293859	-3.82357
ENSG00000127483	protein_coding	HP1BP3	1	0.106357	7.63455	2.12923	0.0352778	0.293859	-4.04084
ENSG00000100345	protein_coding	MYH9	22	0.240044	10.8421	2.12875	0.0353184	0.294026	-3.81421
ENSG00000105393	protein_coding	BABAM1	19	0.23545	3.86285	2.12827	0.0353591	0.294105	-3.98677
ENSG00000134013	protein_coding	LOXL2	8	-0.183774	3.38952	-2.12815	0.035369	0.294105	-3.92835
ENSG00000164252	protein_coding	AGGF1	5	-0.144729	3.55881	-2.12721	0.0354487	0.294597	-3.94192
ENSG00000168646	protein_coding	AXIN2	17	-0.243473	3.78403	-2.12643	0.0355153	0.294916	-3.9853
ENSG00000109670	protein_coding	FBXW7	4	0.125272	6.75735	2.12603	0.0355487	0.294916	-4.10735
ENSG00000055917	protein_coding	PUM2	2	0.12403	7.80886	2.12588	0.035562	0.294916	-4.03495
ENSG00000236279	protein_coding	CLEC2L	7	0.682904	-0.00696566	2.12568	0.035579	0.294916	-3.6179
ENSG00000183597	protein_coding	TANGO2	22	0.22643	7.72128	2.12535	0.0356073	0.294916	-4.04379
ENSG00000160695	protein_coding	VPS11	11	-0.108593	4.99906	-2.12531	0.0356107	0.294916	-4.101
ENSG00000124496	protein_coding	TRERF1	6	0.138436	6.8788	2.12503	0.0356346	0.294943	-4.09801
ENSG00000162408	protein_coding	NOL9	1	-0.166199	5.44072	-2.12452	0.0356779	0.295069	-4.13162
ENSG00000188878	protein_coding	FBF1	17	-0.193249	2.88303	-2.12436	0.035691	0.295069	-3.85969
ENSG00000134668	protein_coding	SPOCD1	1	0.62098	1.91268	2.12369	0.0357481	0.295145	-3.75398
ENSG00000097007	protein_coding	ABL1	9	-0.128912	6.09645	-2.12358	0.0357581	0.295145	-4.14045
ENSG00000221829	protein_coding	FANCG	9	-0.153758	3.42877	-2.12351	0.0357639	0.295145	-3.94229
ENSG00000130311	protein_coding	DDA1	19	-0.108716	5.36212	-2.12329	0.0357827	0.295145	-4.12993
ENSG00000174243	protein_coding	DDX23	12	-0.0854746	6.59147	-2.12298	0.0358088	0.29519	-4.12379
ENSG00000177463	protein_coding	NR2C2	3	0.105048	7.24019	2.12227	0.0358699	0.295485	-4.08298
ENSG00000119314	protein_coding	PTBP3	9	0.150517	7.82146	2.12209	0.0358857	0.295485	-4.04522
ENSG00000227232	unprocessed_pseudogene	WASH7P	1	0.218025	3.71137	2.12165	0.0359235	0.295626	-3.99014
ENSG00000137992	protein_coding	DBT	1	-0.121585	4.44983	-2.12058	0.0360148	0.295858	-4.06307
ENSG00000175387	protein_coding	SMAD2	18	0.0954647	7.54469	2.12045	0.0360266	0.295858	-4.06689
ENSG00000205702	polymorphic_pseudogene	CYP2D7	22	-0.357012	1.12333	-2.12044	0.0360274	0.295858	-3.66287
ENSG00000131368	protein_coding	MRPS25	3	-0.127669	5.47276	-2.11974	0.0360873	0.295858	-4.14187
ENSG00000147804	protein_coding	SLC39A4	8	-0.303659	1.26939	-2.11904	0.0361473	0.295858	-3.65987
ENSG00000156475	protein_coding	PPP2R2B	5	0.322046	3.59062	2.11874	0.0361734	0.295858	-3.97498
ENSG00000228782	transcribed_unprocessed_pseudogene	MRPL45P2	17	-0.197662	2.7913	-2.11842	0.0362008	0.295858	-3.85664
ENSG00000236194	lncRNA	AC099811.1	17	0.19998	3.72336	2.11828	0.0362132	0.295858	-3.99015
ENSG00000101265	protein_coding	RASSF2	20	0.231811	9.66047	2.11827	0.0362143	0.295858	-3.91147
ENSG00000160602	protein_coding	NEK8	17	-0.169761	3.36946	-2.11816	0.0362237	0.295858	-3.92573
ENSG00000161618	protein_coding	ALDH16A1	19	-0.193961	5.45574	-2.11809	0.0362294	0.295858	-4.14228
ENSG00000163918	protein_coding	RFC4	3	-0.218258	2.19224	-2.11747	0.0362833	0.295858	-3.78234
ENSG00000198794	protein_coding	SCAMP5	15	-0.41789	1.78257	-2.11732	0.0362961	0.295858	-3.6996
ENSG00000284713	protein_coding	SMIM38	11	-0.541176	1.01792	-2.11732	0.0362966	0.295858	-3.65283
ENSG00000135452	protein_coding	TSPAN31	12	-0.119726	4.03893	-2.11699	0.0363245	0.295858	-4.02247
ENSG00000261236	protein_coding	BOP1	8	-0.148013	4.81035	-2.11694	0.036329	0.295858	-4.10592
ENSG00000126005	protein_coding	MMP24OS	20	0.115312	5.70088	2.11693	0.0363296	0.295858	-4.15399
ENSG00000137806	protein_coding	NDUFAF1	15	-0.164488	3.32448	-2.11678	0.036343	0.295858	-3.92325
ENSG00000258526	lncRNA	AL049828.1	14	0.187441	2.06131	2.11675	0.036346	0.295858	-3.76795
ENSG00000118369	protein_coding	USP35	11	-0.140039	4.44096	-2.11614	0.0363989	0.295858	-4.07494
ENSG00000157193	protein_coding	LRP8	1	-0.15707	4.51137	-2.1156	0.0364451	0.295858	-4.0873
ENSG00000141971	protein_coding	MVB12A	19	-0.167932	4.55514	-2.11558	0.0364474	0.295858	-4.0785
ENSG00000153363	lncRNA	LINC00467	1	-0.188855	1.95915	-2.11537	0.0364656	0.295858	-3.74891
ENSG00000118363	protein_coding	SPCS2	11	-0.122682	4.69099	-2.11523	0.0364779	0.295858	-4.09888
ENSG00000152558	protein_coding	TMEM123	11	-0.290422	7.70129	-2.11514	0.0364854	0.295858	-4.09772
ENSG00000115155	protein_coding	OTOF	2	-1.66612	2.81773	-2.11504	0.0364944	0.295858	-3.67918
ENSG00000108576	protein_coding	SLC6A4	17	0.405357	1.22802	2.11486	0.0365096	0.295858	-3.67575
ENSG00000104221	protein_coding	BRF2	8	-0.114671	3.81448	-2.11418	0.0365693	0.296174	-3.99965
ENSG00000121957	protein_coding	GPSM2	1	0.264016	3.13661	2.11322	0.036653	0.296684	-3.92718
ENSG00000252222	snRNA	RNU7-13P	1	0.370221	1.17505	2.11297	0.0366748	0.296693	-3.67126
ENSG00000140992	protein_coding	PDPK1	16	0.126274	7.3415	2.11272	0.0366964	0.2967	-4.09486
ENSG00000169598	protein_coding	DFFB	1	-0.129906	4.59912	-2.11149	0.0368043	0.297404	-4.10107
ENSG00000216316	processed_pseudogene	AL022722.1	6	0.260705	1.39148	2.11113	0.0368351	0.297486	-3.69814
ENSG00000198399	protein_coding	ITSN2	2	0.0995707	7.66923	2.11029	0.0369095	0.297918	-4.07914
ENSG00000196712	protein_coding	NF1	17	0.145952	6.35073	2.11005	0.0369305	0.29792	-4.15978
ENSG00000160179	protein_coding	ABCG1	21	-0.322828	6.42459	-2.10958	0.0369719	0.297959	-4.15681
ENSG00000156642	protein_coding	NPTN	15	0.14521	6.34367	2.10934	0.0369931	0.297959	-4.16232
ENSG00000152518	protein_coding	ZFP36L2	2	0.134293	9.23798	2.10898	0.0370242	0.297959	-3.96548
ENSG00000144468	protein_coding	RHBDD1	2	0.214396	6.0377	2.10896	0.0370266	0.297959	-4.17033
ENSG00000125952	protein_coding	MAX	14	0.14753	7.87104	2.10872	0.0370474	0.297959	-4.06756
ENSG00000122481	protein_coding	RWDD3	1	-0.16627	2.92376	-2.10857	0.0370601	0.297959	-3.89028
ENSG00000267009	lncRNA	AC007780.1	17	0.169855	3.38647	2.10792	0.0371175	0.298153	-3.97537
ENSG00000055208	protein_coding	TAB2	6	0.165693	7.21077	2.10783	0.037126	0.298153	-4.11631
ENSG00000139436	protein_coding	GIT2	12	0.121351	7.92358	2.10692	0.0372065	0.298627	-4.06377
ENSG00000131381	protein_coding	RBSN	3	-0.0738383	5.69325	-2.10669	0.0372267	0.298627	-4.17406
ENSG00000184056	protein_coding	VPS33B	15	-0.248281	1.1395	-2.10611	0.0372779	0.29887	-3.67369
ENSG00000218018	lncRNA	AL109955.1	20	0.272101	1.84991	2.10568	0.0373158	0.298985	-3.76399
ENSG00000150712	protein_coding	MTMR12	5	0.0976629	5.61757	2.10517	0.0373612	0.298985	-4.17603
ENSG00000141562	protein_coding	NARF	17	0.18855	6.82275	2.10512	0.0373653	0.298985	-4.14059
ENSG00000009413	protein_coding	REV3L	6	0.145439	5.98799	2.10477	0.0373971	0.298985	-4.17847
ENSG00000122733	protein_coding	PHF24	9	0.718465	-0.806727	2.10473	0.0373999	0.298985	-3.65956
ENSG00000132313	protein_coding	MRPL35	2	-0.195411	3.21929	-2.10454	0.0374176	0.298985	-3.93388
ENSG00000266385	lncRNA	AC005899.5	17	-0.348733	1.47465	-2.10425	0.0374425	0.299018	-3.70331
ENSG00000144591	protein_coding	GMPPA	2	-0.119508	4.7223	-2.10381	0.0374825	0.299086	-4.12414
ENSG00000259719	lncRNA	LINC02284	14	0.240314	3.04803	2.10348	0.0375119	0.299086	-3.92752
ENSG00000147789	protein_coding	ZNF7	8	-0.109514	4.98358	-2.10346	0.0375136	0.299086	-4.14901
ENSG00000198336	protein_coding	MYL4	17	0.496961	5.11346	2.10292	0.0375613	0.299214	-4.15825
ENSG00000085840	protein_coding	ORC1	1	-0.275895	0.998597	-2.10237	0.0376101	0.299214	-3.68329
ENSG00000103145	protein_coding	HCFC1R1	16	-0.18765	2.1416	-2.10234	0.0376129	0.299214	-3.78643
ENSG00000140443	protein_coding	IGF1R	15	0.252599	7.94102	2.10234	0.0376133	0.299214	-4.05835
ENSG00000072682	protein_coding	P4HA2	5	0.351677	1.28589	2.10174	0.0376668	0.299423	-3.69426
ENSG00000112077	protein_coding	RHAG	6	0.535189	2.11793	2.10124	0.0377115	0.299423	-3.7714
ENSG00000145901	protein_coding	TNIP1	5	0.184594	8.72009	2.10104	0.0377297	0.299423	-4.01592
ENSG00000213658	protein_coding	LAT	16	-0.287656	3.00635	-2.10072	0.0377576	0.299423	-3.93523
ENSG00000133069	protein_coding	TMCC2	1	0.494631	6.29046	2.10038	0.0377881	0.299423	-4.1819
ENSG00000159461	protein_coding	AMFR	16	0.181075	7.08398	2.09969	0.0378505	0.299423	-4.14127
ENSG00000123104	protein_coding	ITPR2	12	0.120837	7.29667	2.09953	0.0378644	0.299423	-4.12538
ENSG00000141279	protein_coding	NPEPPS	17	0.14009	6.83164	2.0993	0.0378853	0.299423	-4.15335
ENSG00000139278	protein_coding	GLIPR1	12	0.265527	6.71254	2.09921	0.037893	0.299423	-4.16221
ENSG00000113108	protein_coding	APBB3	5	-0.185651	4.52725	-2.09885	0.0379256	0.299423	-4.12322
ENSG00000271335	lncRNA	AL117336.2	10	-0.150494	2.45683	-2.09846	0.037961	0.299423	-3.85884
ENSG00000243179	lncRNA	AC110769.1	2	0.301905	1.09872	2.0983	0.0379757	0.299423	-3.68524
ENSG00000180185	protein_coding	FAHD1	16	0.272392	3.73769	2.09812	0.0379919	0.299423	-4.02109
ENSG00000114988	protein_coding	LMAN2L	2	-0.117651	3.26031	-2.09765	0.0380342	0.299423	-3.96199
ENSG00000093010	protein_coding	COMT	22	-0.125178	5.38885	-2.09754	0.0380442	0.299423	-4.18063
ENSG00000123154	protein_coding	WDR83	19	-0.139491	3.29544	-2.09742	0.0380543	0.299423	-3.965
ENSG00000156931	protein_coding	VPS8	3	0.170717	7.32215	2.0974	0.0380564	0.299423	-4.12571
ENSG00000171861	protein_coding	MRM3	17	-0.133745	3.51395	-2.09678	0.038112	0.299423	-3.99478
ENSG00000104946	protein_coding	TBC1D17	19	0.140241	5.95268	2.09675	0.0381152	0.299423	-4.19472
ENSG00000225138	lncRNA	SLC9A3-AS1	5	-0.354091	4.31444	-2.09671	0.0381182	0.299423	-4.10393
ENSG00000125454	protein_coding	SLC25A19	17	-0.138343	3.52016	-2.09663	0.0381254	0.299423	-3.98953
ENSG00000165115	protein_coding	KIF27	9	0.293558	4.26089	2.09614	0.0381699	0.299423	-4.11709
ENSG00000104976	protein_coding	SNAPC2	19	-0.19053	3.47086	-2.09607	0.038176	0.299423	-3.96942
ENSG00000099783	protein_coding	HNRNPM	19	-0.120246	7.38501	-2.09573	0.0382072	0.299423	-4.12765
ENSG00000142669	protein_coding	SH3BGRL3	1	0.211085	6.85883	2.09537	0.0382395	0.299423	-4.16568
ENSG00000188566	protein_coding	NDOR1	9	-0.149788	5.44139	-2.09536	0.0382406	0.299423	-4.18863
ENSG00000134982	protein_coding	APC	5	0.151962	6.71282	2.09532	0.0382443	0.299423	-4.17192
ENSG00000168994	protein_coding	PXDC1	6	0.304736	1.45786	2.09532	0.0382444	0.299423	-3.73948
ENSG00000079950	protein_coding	STX7	6	0.159973	7.25213	2.09521	0.0382539	0.299423	-4.13855
ENSG00000232022	transcribed_unprocessed_pseudogene	FAAHP1	1	0.350918	2.6886	2.09502	0.0382717	0.299423	-3.90963
ENSG00000149016	protein_coding	TUT1	11	-0.170874	3.39614	-2.09467	0.0383036	0.299423	-3.99093
ENSG00000162065	protein_coding	TBC1D24	16	-0.136481	3.92157	-2.09461	0.0383087	0.299423	-4.05059
ENSG00000010803	protein_coding	SCMH1	1	0.107428	4.45952	2.0921	0.0385372	0.301005	-4.13231
ENSG00000108510	protein_coding	MED13	17	0.120893	7.7626	2.09192	0.0385531	0.301005	-4.10914
ENSG00000120727	protein_coding	PAIP2	5	0.180009	5.8218	2.09167	0.0385759	0.301018	-4.20506
ENSG00000267278	lncRNA	MAP3K14-AS1	17	-0.187663	3.73659	-2.091	0.0386372	0.301331	-4.0475
ENSG00000128487	protein_coding	SPECC1	17	0.376531	7.79755	2.09077	0.038658	0.301331	-4.10955
ENSG00000112667	protein_coding	DNPH1	6	-0.251844	2.39971	-2.08957	0.0387683	0.302025	-3.86023
ENSG00000100422	protein_coding	CERK	22	0.0898596	7.37926	2.08871	0.0388473	0.302477	-4.13663
ENSG00000271204	lncRNA	AC016831.5	7	0.171413	5.15983	2.08779	0.038931	0.3028	-4.19572
ENSG00000126214	protein_coding	KLC1	14	-0.134916	7.17499	-2.08779	0.0389312	0.3028	-4.1559
ENSG00000151490	protein_coding	PTPRO	12	-0.329284	3.17696	-2.08745	0.0389626	0.30288	-3.92264
ENSG00000198169	protein_coding	ZNF251	8	-0.196715	1.76126	-2.08705	0.0389991	0.302999	-3.78846
ENSG00000186666	protein_coding	BCDIN3D	12	-0.160017	3.09318	-2.08644	0.0390553	0.303271	-3.95566
ENSG00000123374	protein_coding	CDK2	12	-0.12218	3.64392	-2.08536	0.0391551	0.303737	-4.03533
ENSG00000229325	lncRNA	ACAP2-IT1	3	0.191701	2.78668	2.08534	0.0391576	0.303737	-3.92218
ENSG00000102893	protein_coding	PHKB	16	0.102081	6.46928	2.08402	0.0392797	0.304519	-4.20619
ENSG00000010165	protein_coding	EEF1AKNMT	1	-0.103412	5.05823	-2.08377	0.0393024	0.30453	-4.19135
ENSG00000180628	protein_coding	PCGF5	10	0.25684	7.29746	2.08322	0.0393535	0.304761	-4.16514
ENSG00000185504	protein_coding	FAAP100	17	-0.127546	6.0296	-2.08289	0.0393838	0.304831	-4.22158
ENSG00000246174	lncRNA	KCTD21-AS1	11	-0.287789	2.17924	-2.08194	0.0394721	0.305349	-3.84016
ENSG00000283709	transcribed_unprocessed_pseudogene	FAM238C	10	-0.340861	1.35497	-2.08136	0.0395263	0.305603	-3.75614
ENSG00000116668	protein_coding	SWT1	1	0.370895	5.19665	2.08099	0.0395611	0.305707	-4.20154
ENSG00000144283	protein_coding	PKP4	2	0.165632	4.54167	2.08072	0.0395858	0.305733	-4.17354
ENSG00000178700	protein_coding	DHFR2	3	-0.17274	3.1602	-2.08013	0.0396411	0.305995	-3.98204
ENSG00000286809	lncRNA	AC008964.1	5	0.181424	3.38259	2.07936	0.0397135	0.306383	-4.00847
ENSG00000130348	protein_coding	QRSL1	6	-0.163143	4.05601	-2.07914	0.0397342	0.306383	-4.0993
ENSG00000127663	protein_coding	KDM4B	19	0.211001	8.77736	2.07848	0.0397958	0.306693	-4.04717
ENSG00000126453	protein_coding	BCL2L12	19	-0.1626	3.29755	-2.07781	0.0398585	0.30678	-4.00672
ENSG00000273270	lncRNA	AC090114.2	7	-0.146021	3.87245	-2.07767	0.0398713	0.30678	-4.0788
ENSG00000104904	protein_coding	OAZ1	19	0.336594	9.9935	2.07767	0.0398713	0.30678	-3.97181
ENSG00000132612	protein_coding	VPS4A	16	-0.0849051	4.45547	-2.07716	0.0399197	0.306987	-4.15097
ENSG00000130402	protein_coding	ACTN4	19	0.19373	7.94412	2.07664	0.0399681	0.307194	-4.12053
ENSG00000213614	protein_coding	HEXA	15	-0.12811	5.54578	-2.07639	0.0399923	0.307216	-4.22964
ENSG00000187109	protein_coding	NAP1L1	12	0.171183	6.72172	2.07579	0.0400485	0.307483	-4.20745
ENSG00000004975	protein_coding	DVL2	17	-0.111741	5.11322	-2.07508	0.0401151	0.307828	-4.21402
ENSG00000100351	protein_coding	GRAP2	22	0.140763	7.54054	2.07456	0.0401644	0.308042	-4.15116
ENSG00000197054	protein_coding	ZNF763	19	-0.25686	2.42309	-2.07433	0.0401865	0.308045	-3.88852
ENSG00000006652	protein_coding	IFRD1	7	0.234021	6.77846	2.0741	0.0402079	0.308045	-4.20324
ENSG00000103043	protein_coding	VAC14	16	-0.110666	6.45648	-2.07372	0.0402441	0.308117	-4.228
ENSG00000163382	protein_coding	NAXE	1	-0.14433	3.99481	-2.07355	0.0402603	0.308117	-4.10158
ENSG00000164171	protein_coding	ITGA2	5	0.60054	0.528509	2.07253	0.0403569	0.308691	-3.70396
ENSG00000279549	TEC	AP000437.1	11	0.256797	2.57333	2.07052	0.0405478	0.30996	-3.93506
ENSG00000172530	protein_coding	BANP	16	0.148719	7.00337	2.07033	0.040566	0.30996	-4.19768
ENSG00000065268	protein_coding	WDR18	19	-0.167878	4.28062	-2.06893	0.0406988	0.310809	-4.15097
ENSG00000160214	protein_coding	RRP1	21	-0.159583	4.19068	-2.06852	0.0407381	0.310943	-4.14517
ENSG00000073008	protein_coding	PVR	19	0.22278	3.79601	2.06763	0.0408232	0.311065	-4.09732
ENSG00000057019	protein_coding	DCBLD2	3	-0.284686	1.01619	-2.06744	0.0408419	0.311065	-3.73514
ENSG00000269720	protein_coding	CCDC194	19	-0.696003	2.00496	-2.06739	0.040846	0.311065	-3.7755
ENSG00000166169	protein_coding	POLL	10	0.299233	6.73283	2.06736	0.0408494	0.311065	-4.22306
ENSG00000141337	protein_coding	ARSG	17	0.165113	6.05663	2.06722	0.0408627	0.311065	-4.24963
ENSG00000106785	protein_coding	TRIM14	9	-0.234083	7.27218	-2.06676	0.0409067	0.31122	-4.21332
ENSG00000197461	protein_coding	PDGFA	7	0.370213	3.34865	2.06656	0.0409265	0.31122	-4.03371
ENSG00000065057	protein_coding	NTHL1	16	-0.164419	2.85618	-2.0661	0.0409702	0.311339	-3.97238
ENSG00000165055	protein_coding	METTL2B	7	-0.13382	4.12737	-2.06587	0.0409927	0.311339	-4.13638
ENSG00000273149	lncRNA	AL138963.4	13	0.56422	2.53335	2.06564	0.0410146	0.311339	-3.93374
ENSG00000124831	protein_coding	LRRFIP1	2	0.123898	8.66013	2.06549	0.0410292	0.311339	-4.08956
ENSG00000163346	protein_coding	PBXIP1	1	0.164244	8.17969	2.06481	0.0410946	0.31167	-4.11952
ENSG00000162368	protein_coding	CMPK1	1	0.150814	5.76984	2.06428	0.0411452	0.311889	-4.25838
ENSG00000111110	protein_coding	PPM1H	12	0.211188	2.71894	2.06318	0.0412517	0.312531	-3.97963
ENSG00000235859	processed_pseudogene	AC006978.1	7	0.126082	3.85319	2.062	0.0413656	0.313041	-4.10653
ENSG00000163050	protein_coding	COQ8A	1	0.155352	6.2258	2.06185	0.0413801	0.313041	-4.25422
ENSG00000105711	protein_coding	SCN1B	19	0.284605	2.6302	2.06145	0.0414193	0.313041	-3.94858
ENSG00000104324	protein_coding	CPQ	8	0.200858	6.34143	2.06139	0.0414247	0.313041	-4.25411
ENSG00000205133	protein_coding	TRIQK	8	0.246836	3.53038	2.0612	0.0414431	0.313041	-4.05645
ENSG00000198133	protein_coding	TMEM229B	14	-0.223787	6.18088	-2.06113	0.0414502	0.313041	-4.26415
ENSG00000164002	protein_coding	EXO5	1	-0.203161	2.9951	-2.06045	0.0415162	0.313374	-3.98033
ENSG00000003400	protein_coding	CASP10	2	-0.154838	6.69999	-2.05992	0.0415676	0.313441	-4.25098
ENSG00000010017	protein_coding	RANBP9	6	0.192447	5.75887	2.05991	0.0415689	0.313441	-4.2664
ENSG00000125386	protein_coding	FAM193A	4	0.115945	6.61226	2.05939	0.0416192	0.313655	-4.24345
ENSG00000180953	protein_coding	AC015871.1	15	0.280655	3.62661	2.05846	0.0417102	0.314176	-4.102
ENSG00000152464	protein_coding	RPP38	10	-0.119699	3.45735	-2.05763	0.0417907	0.314599	-4.05675
ENSG00000196792	protein_coding	STRN3	14	0.108772	5.21004	2.05743	0.0418103	0.314599	-4.25222
ENSG00000087088	protein_coding	BAX	19	-0.125806	5.49422	-2.05644	0.0419072	0.315162	-4.26488
ENSG00000091947	protein_coding	TMEM101	17	-0.146367	4.34625	-2.05612	0.0419384	0.315232	-4.17636
ENSG00000159176	protein_coding	CSRP1	1	-0.131784	5.61127	-2.05589	0.0419612	0.315238	-4.26892
ENSG00000140678	protein_coding	ITGAX	16	0.281759	9.54152	2.05521	0.0420282	0.315466	-4.04353
ENSG00000129255	protein_coding	MPDU1	17	-0.146208	4.12132	-2.05513	0.0420357	0.315466	-4.1436
ENSG00000084693	protein_coding	AGBL5	2	0.152947	3.53181	2.0549	0.0420585	0.315472	-4.08298
ENSG00000164494	protein_coding	PDSS2	6	-0.113036	3.7248	-2.05448	0.0420996	0.315615	-4.1045
ENSG00000054793	protein_coding	ATP9A	20	0.314024	3.69819	2.05356	0.0421901	0.316085	-4.11571
ENSG00000144580	protein_coding	CNOT9	2	-0.0976357	5.67274	-2.05327	0.0422185	0.316085	-4.27782
ENSG00000107566	protein_coding	ERLIN1	10	0.173333	4.20466	2.05317	0.0422285	0.316085	-4.17118
ENSG00000011198	protein_coding	ABHD5	3	0.274211	6.62549	2.05209	0.042335	0.316716	-4.25446
ENSG00000005483	protein_coding	KMT2E	7	0.103276	7.68919	2.05142	0.0424014	0.316749	-4.19182
ENSG00000125967	protein_coding	NECAB3	20	-0.154779	3.48042	-2.05141	0.0424022	0.316749	-4.07831
ENSG00000133678	protein_coding	TMEM254	10	-0.143182	2.78874	-2.05127	0.0424161	0.316749	-3.98213
ENSG00000225528	protein_coding	Z82206.1	22	0.161797	3.6218	2.05098	0.042445	0.316749	-4.11685
ENSG00000235655	processed_pseudogene	H3F3AP4	2	0.382167	6.55286	2.05074	0.042469	0.316749	-4.26217
ENSG00000141456	protein_coding	PELP1	17	-0.159426	5.61793	-2.05057	0.0424856	0.316749	-4.28235
ENSG00000121316	protein_coding	PLBD1	12	0.256646	6.24623	2.05048	0.0424942	0.316749	-4.2814
ENSG00000138081	protein_coding	FBXO11	2	0.11549	6.59682	2.05	0.0425419	0.316836	-4.26626
ENSG00000247077	protein_coding	PGAM5	12	-0.130152	4.31761	-2.04992	0.0425502	0.316836	-4.1859
ENSG00000029363	protein_coding	BCLAF1	6	0.160573	7.17148	2.0496	0.0425819	0.316857	-4.22969
ENSG00000108829	protein_coding	LRRC59	17	-0.123929	5.49064	-2.04943	0.0425988	0.316857	-4.27764
ENSG00000026652	protein_coding	AGPAT4	6	0.187501	5.5674	2.04922	0.0426194	0.316857	-4.28199
ENSG00000242485	protein_coding	MRPL20	1	-0.115837	4.42442	-2.04869	0.042672	0.317061	-4.20192
ENSG00000145191	protein_coding	EIF2B5	3	-0.109471	5.51851	-2.0485	0.042691	0.317061	-4.2833
ENSG00000198520	protein_coding	ARMH1	1	-0.207701	3.83188	-2.04764	0.0427767	0.317532	-4.14629
ENSG00000174718	protein_coding	RESF1	12	0.269541	9.64883	2.04672	0.0428686	0.31795	-4.05371
ENSG00000150637	protein_coding	CD226	18	0.175063	6.59334	2.0461	0.042931	0.31795	-4.27063
ENSG00000108771	protein_coding	DHX58	17	-0.460795	5.88916	-2.04605	0.042936	0.31795	-4.27362
ENSG00000101474	protein_coding	APMAP	20	0.212135	7.05645	2.04597	0.042944	0.31795	-4.23969
ENSG00000092096	protein_coding	SLC22A17	14	-0.290986	1.83931	-2.04597	0.042944	0.31795	-3.87358
ENSG00000227811	lncRNA	INKA2-AS1	1	0.313663	1.39297	2.04571	0.0429696	0.31796	-3.82108
ENSG00000112096	protein_coding	SOD2	6	0.30314	9.71043	2.04551	0.0429898	0.31796	-4.04859
ENSG00000104872	protein_coding	PIH1D1	19	-0.131023	5.31442	-2.04504	0.043037	0.318145	-4.28173
ENSG00000122042	protein_coding	UBL3	13	0.116034	6.02679	2.04466	0.0430749	0.318261	-4.29593
ENSG00000119681	protein_coding	LTBP2	14	0.28705	3.71531	2.04371	0.0431707	0.318743	-4.13791
ENSG00000262663	lncRNA	AC087222.1	17	-0.339707	1.14488	-2.04357	0.0431847	0.318743	-3.7867
ENSG00000167601	protein_coding	AXL	19	-0.901473	0.926241	-2.04278	0.0432635	0.319161	-3.74349
ENSG00000132341	protein_coding	RAN	12	-0.19647	5.66829	-2.04234	0.043308	0.319324	-4.29733
ENSG00000228423	lncRNA	AL357552.2	1	-0.276546	0.966229	-2.04143	0.0434002	0.319839	-3.78159
ENSG00000122741	protein_coding	DCAF10	9	0.164823	5.95207	2.04091	0.043452	0.319948	-4.30392
ENSG00000229808	transcribed_processed_pseudogene	AL391825.1	1	0.203931	3.41956	2.04084	0.0434596	0.319948	-4.09703
ENSG00000117448	protein_coding	AKR1A1	1	-0.154633	4.97866	-2.04006	0.0435387	0.320243	-4.26175
ENSG00000198431	protein_coding	TXNRD1	12	0.152528	6.42486	2.04	0.0435444	0.320243	-4.29307
ENSG00000037474	protein_coding	NSUN2	5	-0.109004	5.98453	-2.03939	0.0436067	0.320446	-4.30647
ENSG00000125122	protein_coding	LRRC29	16	-0.160352	3.52747	-2.03865	0.0436814	0.320446	-4.10714
ENSG00000178860	protein_coding	MSC	8	0.419007	1.24023	2.03857	0.0436895	0.320446	-3.81446
ENSG00000126353	protein_coding	CCR7	17	-0.281361	7.49478	-2.03848	0.0436988	0.320446	-4.22507
ENSG00000275074	protein_coding	NUDT18	8	-0.177252	4.68561	-2.03845	0.0437015	0.320446	-4.24682
ENSG00000136802	protein_coding	LRRC8A	9	0.148793	6.15418	2.03784	0.0437633	0.320446	-4.30582
ENSG00000224043	lncRNA	CCNT2-AS1	2	-0.224955	1.48666	-2.03775	0.0437729	0.320446	-3.83137
ENSG00000184113	protein_coding	CLDN5	22	0.453926	3.57606	2.0376	0.0437885	0.320446	-4.1266
ENSG00000100219	protein_coding	XBP1	22	-0.211999	6.82822	-2.03724	0.0438244	0.320446	-4.27746
ENSG00000229689	transcribed_unprocessed_pseudogene	AC009237.3	2	-0.306	1.19671	-2.03718	0.0438309	0.320446	-3.80703
ENSG00000110756	protein_coding	HPS5	11	-0.151819	4.09739	-2.037	0.043849	0.320446	-4.17688
ENSG00000072071	protein_coding	ADGRL1	19	-0.19731	4.04168	-2.03672	0.0438773	0.320446	-4.17923
ENSG00000167996	protein_coding	FTH1	11	0.273809	9.94951	2.03657	0.0438933	0.320446	-4.05571
ENSG00000114126	protein_coding	TFDP2	3	0.147029	5.82913	2.03644	0.0439057	0.320446	-4.31248
ENSG00000094975	protein_coding	SUCO	1	0.211531	6.02104	2.03642	0.0439078	0.320446	-4.31175
ENSG00000198393	protein_coding	ZNF26	12	-0.135503	5.49092	-2.03598	0.0439527	0.320611	-4.30694
ENSG00000154736	protein_coding	ADAMTS5	21	0.606043	0.562924	2.03555	0.0439971	0.320739	-3.78445
ENSG00000092621	protein_coding	PHGDH	1	-0.308048	2.14677	-2.03537	0.0440152	0.320739	-3.95015
ENSG00000183250	lncRNA	LINC01547	21	-0.224881	1.13866	-2.03487	0.0440663	0.320949	-3.80123
ENSG00000161921	protein_coding	CXCL16	17	0.303005	5.59294	2.03452	0.0441022	0.320965	-4.31054
ENSG00000238241	transcribed_unprocessed_pseudogene	CCR12P	13	-0.436236	3.72473	-2.03441	0.0441134	0.320965	-4.15585
ENSG00000160917	protein_coding	CPSF4	7	-0.126602	4.79557	-2.03292	0.0442666	0.321916	-4.27183
ENSG00000166035	protein_coding	LIPC	15	0.618136	1.23183	2.03075	0.0444889	0.323369	-3.81847
ENSG00000196436	protein_coding	NPIPB15	16	-0.976468	0.2038	-2.03028	0.0445374	0.323557	-3.76224
ENSG00000165140	protein_coding	FBP1	9	-0.217396	3.93798	-2.02923	0.0446464	0.323664	-4.15912
ENSG00000087206	protein_coding	UIMC1	5	0.142257	6.67541	2.0291	0.0446601	0.323664	-4.29885
ENSG00000167770	protein_coding	OTUB1	11	-0.106028	5.49689	-2.02904	0.0446658	0.323664	-4.31798
ENSG00000154188	protein_coding	ANGPT1	8	0.449416	1.8554	2.02891	0.0446793	0.323664	-3.9382
ENSG00000254521	protein_coding	SIGLEC12	19	-1.20072	-0.997004	-2.0288	0.0446903	0.323664	-3.89663
ENSG00000132466	protein_coding	ANKRD17	4	0.111231	7.40357	2.02864	0.0447069	0.323664	-4.25556
ENSG00000119669	protein_coding	IRF2BPL	14	0.240563	7.19946	2.02832	0.0447402	0.323664	-4.26402
ENSG00000067601	transcribed_unprocessed_pseudogene	PMS2P4	7	-0.195918	2.11464	-2.02806	0.044767	0.323664	-3.94023
ENSG00000059122	protein_coding	FLYWCH1	16	-0.223524	6.32543	-2.02789	0.044785	0.323664	-4.31861
ENSG00000140545	protein_coding	MFGE8	15	-0.230037	4.16395	-2.02777	0.0447977	0.323664	-4.22682
ENSG00000267436	lncRNA	AC005786.3	19	-0.288603	1.72536	-2.02749	0.0448261	0.323664	-3.87163
ENSG00000185761	protein_coding	ADAMTSL5	19	-0.343999	1.1323	-2.02739	0.0448365	0.323664	-3.80888
ENSG00000236859	lncRNA	NIFK-AS1	2	-0.121541	3.7623	-2.0273	0.0448459	0.323664	-4.16374
ENSG00000165309	protein_coding	ARMC3	10	0.465941	0.654624	2.02643	0.0449366	0.323955	-3.79055
ENSG00000188493	protein_coding	C19orf54	19	-0.14571	3.01261	-2.02617	0.0449635	0.323955	-4.05387
ENSG00000100181	transcribed_unprocessed_pseudogene	TPTEP1	22	0.405143	2.68264	2.02592	0.0449893	0.323955	-4.03417
ENSG00000276672	lncRNA	AL161891.1	13	-0.2434	1.51523	-2.02592	0.0449901	0.323955	-3.85545
ENSG00000182179	protein_coding	UBA7	3	-0.188814	7.43835	-2.02582	0.0449998	0.323955	-4.27091
ENSG00000111057	protein_coding	KRT18	12	0.284851	0.819774	2.02561	0.045022	0.323955	-3.79955
ENSG00000141385	protein_coding	AFG3L2	18	-0.112646	5.02367	-2.02519	0.0450661	0.324109	-4.30232
ENSG00000163931	protein_coding	TKT	3	0.202173	9.29647	2.02437	0.0451514	0.324493	-4.11737
ENSG00000166822	protein_coding	TMEM170A	16	-0.0838858	5.20606	-2.02424	0.0451648	0.324493	-4.31387
ENSG00000182621	protein_coding	PLCB1	20	0.180574	5.16164	2.02209	0.0453903	0.325949	-4.31756
ENSG00000279611	TEC	AC012313.10	19	-0.196058	2.1177	-2.02117	0.0454867	0.326478	-3.93825
ENSG00000230530	lncRNA	LIMD1-AS1	3	-0.170352	1.94971	-2.02085	0.0455202	0.326555	-3.91493
ENSG00000152620	protein_coding	NADK2	5	-0.132331	3.38728	-2.02002	0.0456079	0.32702	-4.11457
ENSG00000168275	protein_coding	COA6	1	-0.295896	2.17209	-2.01956	0.045656	0.327022	-3.92567
ENSG00000172292	protein_coding	CERS6	2	-0.135964	5.36211	-2.01947	0.045665	0.327022	-4.32909
[truncated: 12,320 more rows]

## Sheet: 3
ensembl_gene_id	gene_biotype	external_gene_name	chromosome_name	logFC	AveExpr	t	P.Value	adj.P.Val	B
ENSG00000138642	protein_coding	HERC6	4	-1.64895	5.83311	-9.56584	1.85739e-16	2.65959e-12	26.9174
ENSG00000132530	protein_coding	XAF1	17	-1.69329	7.89105	-9.42168	4.09274e-16	2.9302e-12	26.1006
ENSG00000152558	protein_coding	TMEM123	11	-0.937111	7.70129	-9.20175	1.36196e-15	3.38411e-12	24.9537
ENSG00000138646	protein_coding	HERC5	4	-2.18275	6.18434	-9.17764	1.55342e-15	3.38411e-12	24.8463
ENSG00000111335	protein_coding	OAS2	12	-1.75971	7.9997	-9.17164	1.60508e-15	3.38411e-12	24.7731
ENSG00000177409	protein_coding	SAMD9L	7	-1.47509	7.56324	-9.15002	1.80601e-15	3.38411e-12	24.6815
ENSG00000108771	protein_coding	DHX58	17	-1.46875	5.88916	-9.1488	1.81805e-15	3.38411e-12	24.6993
ENSG00000137965	protein_coding	IFI44	1	-2.34789	5.98132	-9.12455	2.07493e-15	3.38411e-12	24.5623
ENSG00000059378	protein_coding	PARP12	7	-1.21399	7.30986	-9.09409	2.44955e-15	3.38411e-12	24.3952
ENSG00000185745	protein_coding	IFIT1	10	-2.73663	6.72063	-9.08433	2.58338e-15	3.38411e-12	24.34
ENSG00000137628	protein_coding	DDX60	4	-1.58083	6.86751	-9.07773	2.67783e-15	3.38411e-12	24.3144
ENSG00000137959	protein_coding	IFI44L	1	-2.92105	6.82515	-9.06719	2.83604e-15	3.38411e-12	24.2434
ENSG00000136514	protein_coding	RTP4	3	-1.8027	4.2146	-9.0136	3.79626e-15	4.18144e-12	23.9376
ENSG00000089127	protein_coding	OAS1	12	-1.8488	7.34872	-8.9057	6.82336e-15	6.90346e-12	23.3949
ENSG00000152778	protein_coding	IFIT5	10	-1.49374	5.93321	-8.89075	7.39988e-15	6.90346e-12	23.3331
ENSG00000132274	protein_coding	TRIM22	11	-1.16127	8.57991	-8.86637	8.44621e-15	6.90346e-12	23.1463
ENSG00000134326	protein_coding	CMPK2	2	-2.2269	6.49526	-8.86363	8.57267e-15	6.90346e-12	23.1839
ENSG00000134321	protein_coding	RSAD2	2	-2.80393	7.11011	-8.85923	8.77978e-15	6.90346e-12	23.1461
ENSG00000119917	protein_coding	IFIT3	10	-2.28343	7.74005	-8.8514	9.16026e-15	6.90346e-12	23.0963
ENSG00000138496	protein_coding	PARP9	3	-1.19983	7.74374	-8.8045	1.1811e-14	8.42479e-12	22.8581
ENSG00000055332	protein_coding	EIF2AK2	2	-1.38935	7.48237	-8.79618	1.23557e-14	8.42479e-12	22.8205
ENSG00000188313	protein_coding	PLSCR1	3	-1.53281	6.71407	-8.78027	1.34668e-14	8.76506e-12	22.7479
ENSG00000136147	protein_coding	PHF11	13	-0.779636	5.96115	-8.75615	1.53451e-14	9.5533e-12	22.6245
ENSG00000126709	protein_coding	IFI6	1	-2.24084	7.21575	-8.73567	1.71425e-14	1.02276e-11	22.503
ENSG00000115267	protein_coding	IFIH1	2	-1.38178	6.72719	-8.72372	1.82863e-14	1.04736e-11	22.4508
ENSG00000173193	protein_coding	PARP14	3	-1.19107	9.31678	-8.70892	1.98098e-14	1.05981e-11	22.2809
ENSG00000157601	protein_coding	MX1	21	-2.02531	8.67438	-8.70627	2.00952e-14	1.05981e-11	22.2983
ENSG00000111331	protein_coding	OAS3	12	-2.1735	8.70358	-8.70057	2.0724e-14	1.05981e-11	22.2632
ENSG00000187608	protein_coding	ISG15	1	-2.61379	6.92683	-8.63106	3.01621e-14	1.48928e-11	21.9562
ENSG00000106785	protein_coding	TRIM14	9	-0.712345	7.27218	-8.6015	3.53744e-14	1.68842e-11	21.8061
ENSG00000119922	protein_coding	IFIT2	10	-2.0141	8.27455	-8.59003	3.76312e-14	1.7382e-11	21.7151
ENSG00000185507	protein_coding	IRF7	11	-1.5957	6.7848	-8.57552	4.06904e-14	1.82077e-11	21.6726
ENSG00000112343	protein_coding	TRIM38	6	-0.612597	7.79866	-8.55708	4.49405e-14	1.95001e-11	21.5651
ENSG00000002549	protein_coding	LAP3	4	-1.3633	5.93688	-8.53702	5.00663e-14	2.10853e-11	21.4728
ENSG00000185885	protein_coding	IFITM1	11	-1.11954	4.7438	-8.52148	5.44311e-14	2.22685e-11	21.3879
ENSG00000068079	protein_coding	IFI35	17	-1.40345	6.05553	-8.50145	6.06221e-14	2.39714e-11	21.2866
ENSG00000112773	protein_coding	TENT5A	6	-0.915347	5.88329	-8.49745	6.19417e-14	2.39714e-11	21.2656
ENSG00000188157	protein_coding	AGRN	1	-1.60645	4.8888	-8.47437	7.0121e-14	2.64227e-11	21.1415
ENSG00000088827	protein_coding	SIGLEC1	20	-2.7546	6.05236	-8.44532	8.19624e-14	3.00928e-11	20.9881
ENSG00000137200	protein_coding	CMTR1	6	-0.809023	6.80686	-8.42875	8.95864e-14	3.20697e-11	20.9064
ENSG00000132256	protein_coding	TRIM5	11	-0.99967	5.15499	-8.41253	9.7731e-14	3.41319e-11	20.8219
ENSG00000163840	protein_coding	DTX3L	3	-0.941287	7.70524	-8.37732	1.18043e-13	4.02441e-11	20.631
ENSG00000130303	protein_coding	BST2	19	-1.05978	6.26526	-8.35054	1.36248e-13	4.53707e-11	20.4986
ENSG00000138760	protein_coding	SCARB2	4	-0.710909	5.88608	-8.28113	1.97509e-13	6.42756e-11	20.1365
ENSG00000170581	protein_coding	STAT2	12	-1.05043	8.31426	-8.26441	2.15967e-13	6.87206e-11	20.033
ENSG00000156587	protein_coding	UBE2L6	11	-1.18781	7.3076	-8.23052	2.58797e-13	8.05589e-11	19.8742
ENSG00000124256	protein_coding	ZBP1	20	-1.29249	7.29593	-8.21852	2.75911e-13	8.31103e-11	19.8119
ENSG00000177989	protein_coding	ODF3B	22	-1.19806	6.45548	-8.2167	2.78602e-13	8.31103e-11	19.8031
ENSG00000173786	protein_coding	CNP	17	-0.740263	6.0193	-8.1338	4.33271e-13	1.26612e-10	19.3719
ENSG00000107201	protein_coding	DDX58	9	-1.26087	7.2832	-8.12876	4.45038e-13	1.2745e-10	19.3483
ENSG00000136816	protein_coding	TOR1B	9	-0.991822	5.86474	-8.10538	5.03967e-13	1.41404e-10	19.2253
ENSG00000138035	protein_coding	PNPT1	2	-1.0714	4.70631	-8.09922	5.20736e-13	1.41404e-10	19.1963
ENSG00000204103	protein_coding	MAFB	20	-1.026	6.11246	-8.09826	5.23388e-13	1.41404e-10	19.1887
ENSG00000124688	protein_coding	MAD2L1BP	6	-0.542391	4.09994	-8.07995	5.76855e-13	1.52963e-10	19.0907
ENSG00000181381	protein_coding	DDX60L	4	-1.15008	8.48254	-8.04012	7.12634e-13	1.85531e-10	18.8754
ENSG00000186407	protein_coding	CD300E	17	-1.00161	6.64408	-7.98626	9.4801e-13	2.42403e-10	18.6131
ENSG00000133106	protein_coding	EPSTI1	13	-1.45752	6.5159	-7.97829	9.88862e-13	2.45626e-10	18.5731
ENSG00000106605	protein_coding	BLVRA	7	-0.89742	4.38743	-7.97713	9.94925e-13	2.45626e-10	18.5672
ENSG00000163565	protein_coding	IFI16	1	-0.872829	7.64162	-7.97308	1.01648e-12	2.46694e-10	18.5467
ENSG00000102524	protein_coding	TNFSF13B	13	-1.15182	6.3981	-7.95571	1.11431e-12	2.65931e-10	18.4549
ENSG00000101347	protein_coding	SAMHD1	20	-0.458849	9.02725	-7.94514	1.17833e-12	2.76597e-10	18.3776
ENSG00000141664	protein_coding	ZCCHC2	18	-0.993212	7.86494	-7.92727	1.29502e-12	2.99088e-10	18.3104
ENSG00000086065	protein_coding	CHMP5	9	-0.955524	5.17498	-7.9216	1.33443e-12	3.03298e-10	18.2804
ENSG00000135114	protein_coding	OASL	12	-1.71922	6.68663	-7.91205	1.40345e-12	3.14001e-10	18.2338
ENSG00000282851	lncRNA	BISPR	19	-0.938575	4.65409	-7.90727	1.43932e-12	3.1707e-10	18.2103
ENSG00000205413	protein_coding	SAMD9	7	-1.20761	7.29484	-7.87647	1.69326e-12	3.6736e-10	18.0528
ENSG00000196141	protein_coding	SPATS2L	2	-2.10596	3.90423	-7.80568	2.45819e-12	5.25355e-10	17.6749
ENSG00000280007	lncRNA	AC008079.1	22	-1.33417	2.34531	-7.79345	2.6214e-12	5.48486e-10	17.4044
ENSG00000108679	protein_coding	LGALS3BP	17	-1.06289	5.23865	-7.79189	2.64303e-12	5.48486e-10	17.6175
ENSG00000284194	protein_coding	SCO2	22	-1.17045	5.80299	-7.75563	3.19751e-12	6.54072e-10	17.4292
ENSG00000196116	protein_coding	TDRD7	9	-0.920749	5.76627	-7.74824	3.32403e-12	6.70378e-10	17.39
ENSG00000115415	protein_coding	STAT1	2	-0.999224	9.06411	-7.74344	3.40872e-12	6.77909e-10	17.355
ENSG00000221963	protein_coding	APOL6	22	-0.933727	8.33441	-7.67346	4.91827e-12	9.64723e-10	17.0174
ENSG00000183486	protein_coding	MX2	21	-0.968926	9.14144	-7.65814	5.32867e-12	1.0311e-09	16.9246
ENSG00000135535	protein_coding	CD164	6	-0.42611	7.62287	-7.6554	5.40564e-12	1.03205e-09	16.9287
ENSG00000229023	processed_pseudogene	AC067945.1	2	-1.05554	2.96441	-7.64576	5.68493e-12	1.07109e-09	16.8127
ENSG00000185482	protein_coding	STAC3	12	-0.686774	2.55515	-7.60647	6.97949e-12	1.29791e-09	16.5617
ENSG00000198087	protein_coding	CD2AP	6	-0.551538	5.3129	-7.59623	7.36231e-12	1.35155e-09	16.6188
ENSG00000130813	protein_coding	SHFL	19	-0.791619	6.23192	-7.59176	7.53589e-12	1.3659e-09	16.5948
ENSG00000121858	protein_coding	TNFSF10	3	-1.09344	7.34951	-7.58838	7.67023e-12	1.37288e-09	16.5887
ENSG00000067066	protein_coding	SP100	2	-0.651936	8.45255	-7.57801	8.0962e-12	1.43123e-09	16.5356
ENSG00000100220	protein_coding	RTCB	22	-0.499312	4.8414	-7.57456	8.24291e-12	1.43939e-09	16.5155
ENSG00000106392	protein_coding	C1GALT1	7	-0.550141	5.94776	-7.55608	9.07585e-12	1.56575e-09	16.4117
ENSG00000079263	protein_coding	SP140	2	-0.66251	6.58558	-7.54955	9.38967e-12	1.58554e-09	16.3841
ENSG00000172123	protein_coding	SLFN12	17	-0.683395	4.26539	-7.54909	9.41201e-12	1.58554e-09	16.3929
ENSG00000155363	protein_coding	MOV10	1	-0.887813	6.4816	-7.53711	1.00176e-11	1.66792e-09	16.3208
ENSG00000185722	protein_coding	ANKFY1	17	-0.563539	7.42168	-7.52018	1.09391e-11	1.79464e-09	16.2451
ENSG00000132669	protein_coding	RIN2	20	-1.11921	5.16267	-7.5186	1.10293e-11	1.79464e-09	16.231
ENSG00000163512	protein_coding	AZI2	3	-0.542356	4.99107	-7.48909	1.28564e-11	2.06843e-09	16.0816
ENSG00000165185	protein_coding	KIAA1958	9	-0.927331	4.50991	-7.45726	1.5165e-11	2.41276e-09	15.9299
ENSG00000173821	protein_coding	RNF213	17	-0.853308	11.2705	-7.43115	1.73614e-11	2.73184e-09	15.6858
ENSG00000160932	protein_coding	LY6E	8	-1.64306	7.27166	-7.42303	1.81062e-11	2.81808e-09	15.7583
ENSG00000178685	protein_coding	PARP10	8	-0.914357	8.08068	-7.41897	1.84915e-11	2.8471e-09	15.7408
ENSG00000149131	protein_coding	SERPING1	11	-1.8963	4.59873	-7.40753	1.96186e-11	2.9885e-09	15.6831
ENSG00000093072	protein_coding	ADA2	22	-0.517186	8.21282	-7.39824	2.05844e-11	3.1026e-09	15.6373
ENSG00000162654	protein_coding	GBP4	1	-0.969866	6.71866	-7.39202	2.12569e-11	3.17059e-09	15.5931
ENSG00000122643	protein_coding	NT5C3A	7	-0.782119	5.96091	-7.37473	2.32427e-11	3.43106e-09	15.4987
ENSG00000179331	protein_coding	RAB39A	11	-0.939873	1.736	-7.34977	2.64382e-11	3.86294e-09	15.0598
ENSG00000128604	protein_coding	IRF5	7	-0.685677	6.42058	-7.32963	2.93315e-11	4.2424e-09	15.2753
ENSG00000117228	protein_coding	GBP1	1	-1.24549	6.92637	-7.318	3.11428e-11	4.45389e-09	15.2266
ENSG00000130589	protein_coding	HELZ2	20	-1.10141	9.25325	-7.3163	3.14158e-11	4.45389e-09	15.2195
ENSG00000184979	protein_coding	USP18	22	-2.33515	3.32989	-7.29176	3.56461e-11	5.00408e-09	15.0662
ENSG00000125148	protein_coding	MT2A	16	-1.68106	4.7898	-7.28529	3.68512e-11	5.09504e-09	15.0705
ENSG00000121236	protein_coding	TRIM6	11	-2.16404	-0.663267	-7.28448	3.70057e-11	5.09504e-09	11.8464
ENSG00000175550	protein_coding	DRAP1	11	-0.824426	5.55619	-7.27808	3.82435e-11	5.21532e-09	15.0166
ENSG00000135002	protein_coding	RFK	9	-0.365814	3.21705	-7.25478	4.31066e-11	5.82305e-09	14.9067
ENSG00000123610	protein_coding	TNFAIP6	2	-1.48768	4.14553	-7.22669	4.97893e-11	6.66292e-09	14.785
ENSG00000013374	protein_coding	NUB1	7	-0.653012	6.91099	-7.22248	5.08768e-11	6.74541e-09	14.7483
ENSG00000003400	protein_coding	CASP10	2	-0.389475	6.69999	-7.21655	5.24463e-11	6.88971e-09	14.7144
ENSG00000186818	protein_coding	LILRB4	19	-0.865778	3.61925	-7.20792	5.48188e-11	7.13592e-09	14.6891
ENSG00000100228	protein_coding	RAB36	22	0.917165	2.08618	7.20163	5.66128e-11	7.2669e-09	14.4362
ENSG00000204217	protein_coding	BMPR2	2	-0.419232	6.04287	-7.20085	5.68401e-11	7.2669e-09	14.6286
ENSG00000020577	protein_coding	SAMD4A	14	-1.36674	3.45321	-7.1891	6.03646e-11	7.64921e-09	14.5902
ENSG00000100911	protein_coding	PSME2	14	-0.723433	5.02792	-7.18686	6.10602e-11	7.66949e-09	14.5703
ENSG00000279320	TEC	AC069528.2	3	-1.194	2.62355	-7.16972	6.6654e-11	8.29929e-09	14.433
ENSG00000140464	protein_coding	PML	15	-0.924821	7.86669	-7.15006	7.36983e-11	9.09729e-09	14.4045
ENSG00000163644	protein_coding	PPM1K	4	-0.574051	6.50981	-7.14744	7.46901e-11	9.1328e-09	14.3692
ENSG00000135047	protein_coding	CTSL	9	-1.33234	2.32786	-7.14595	7.52616e-11	9.1328e-09	14.2364
ENSG00000135899	protein_coding	SP110	2	-0.634506	8.17158	-7.13222	8.0725e-11	9.71346e-09	14.3191
ENSG00000134809	protein_coding	TIMM10	11	-1.3482	3.18365	-7.11903	8.63468e-11	1.03033e-08	14.2367
ENSG00000161929	protein_coding	SCIMP	17	-0.552447	5.67651	-7.11381	8.86761e-11	1.04938e-08	14.198
ENSG00000138119	protein_coding	MYOF	10	-0.894311	5.23255	-7.10557	9.24755e-11	1.08537e-08	14.1646
ENSG00000163823	protein_coding	CCR1	3	-1.00179	7.11759	-7.09971	9.52792e-11	1.10636e-08	14.1455
ENSG00000172432	protein_coding	GTPBP2	6	-0.568621	6.98921	-7.09862	9.58091e-11	1.10636e-08	14.1367
ENSG00000168961	protein_coding	LGALS9	17	-0.857667	7.01254	-7.09007	1.00075e-10	1.14637e-08	14.094
ENSG00000185339	protein_coding	TCN2	22	-1.36946	3.28574	-7.05709	1.18358e-10	1.34506e-08	13.9376
ENSG00000116663	protein_coding	FBXO6	1	-0.999537	4.59035	-7.03145	1.34817e-10	1.52004e-08	13.815
ENSG00000158869	protein_coding	FCER1G	1	-0.652246	5.58621	-7.0238	1.40154e-10	1.56787e-08	13.7545
ENSG00000025708	protein_coding	TYMP	22	-0.741521	8.46113	-7.01739	1.44789e-10	1.60715e-08	13.758
ENSG00000131979	protein_coding	GCH1	14	-0.779903	5.83044	-7.01218	1.48666e-10	1.62707e-08	13.6968
ENSG00000137364	protein_coding	TPMT	6	-0.616842	2.89402	-7.01193	1.48856e-10	1.62707e-08	13.7033
ENSG00000255221	protein_coding	CARD17	11	-1.55036	2.40444	-7.00904	1.51052e-10	1.63857e-08	13.6039
ENSG00000109046	protein_coding	WSB1	17	-0.433332	7.63282	-7.00219	1.56393e-10	1.68375e-08	13.6738
ENSG00000100596	protein_coding	SPTLC2	14	-0.492582	7.08388	-6.99445	1.62642e-10	1.73797e-08	13.6252
ENSG00000163568	protein_coding	AIM2	1	-1.12318	3.90241	-6.97332	1.81007e-10	1.91988e-08	13.5428
ENSG00000188282	protein_coding	RUFY4	2	-1.30715	2.23668	-6.95847	1.95124e-10	2.0544e-08	13.3429
ENSG00000133216	protein_coding	EPHB2	1	-1.1613	3.11934	-6.92442	2.31744e-10	2.42214e-08	13.2948
ENSG00000181908	lncRNA	LINC02724	11	-0.711455	1.44458	-6.91745	2.40042e-10	2.49069e-08	12.9132
ENSG00000059758	protein_coding	CDK17	12	-0.418138	6.98439	-6.88884	2.77271e-10	2.85629e-08	13.1062
ENSG00000096968	protein_coding	JAK2	9	-0.543601	7.42829	-6.88341	2.84956e-10	2.90671e-08	13.0899
ENSG00000082397	protein_coding	EPB41L3	18	-0.681843	4.86801	-6.88252	2.86226e-10	2.90671e-08	13.0763
ENSG00000038210	protein_coding	PI4K2B	4	-0.628885	4.73542	-6.88112	2.88258e-10	2.90674e-08	13.0739
ENSG00000145016	protein_coding	RUBCN	3	-0.58511	7.30247	-6.87915	2.91129e-10	2.91516e-08	13.0668
ENSG00000146192	protein_coding	FGD2	6	-0.580449	7.41928	-6.87611	2.95615e-10	2.93953e-08	13.0539
ENSG00000129465	protein_coding	RIPK3	14	-0.41957	3.49279	-6.86562	3.11627e-10	3.07737e-08	13.022
ENSG00000184060	protein_coding	ADAP2	17	-0.610498	4.60165	-6.85123	3.35016e-10	3.28568e-08	12.9334
ENSG00000136689	protein_coding	IL1RN	2	-1.16625	5.94609	-6.83624	3.61206e-10	3.51844e-08	12.8388
ENSG00000099991	protein_coding	CABIN1	22	0.320608	8.10294	6.82137	3.89189e-10	3.7654e-08	12.801
ENSG00000142089	protein_coding	IFITM3	11	-1.88685	7.1311	-6.81527	4.01284e-10	3.85637e-08	12.7586
ENSG00000139618	protein_coding	BRCA2	13	-0.8452	3.27035	-6.8073	4.17651e-10	3.98689e-08	12.7386
ENSG00000123609	protein_coding	NMI	2	-0.669383	5.96509	-6.79689	4.39993e-10	4.17236e-08	12.643
ENSG00000169554	protein_coding	ZEB2	2	-0.373995	8.73337	-6.79207	4.50743e-10	4.24617e-08	12.6674
ENSG00000137842	protein_coding	TMEM62	15	-0.484262	4.4335	-6.78703	4.6226e-10	4.32621e-08	12.6258
ENSG00000246731	lncRNA	AC100786.1	17	-0.660303	2.95522	-6.78445	4.68279e-10	4.35408e-08	12.6159
ENSG00000179044	protein_coding	EXOC3L1	16	-2.10856	2.17709	-6.76591	5.13797e-10	4.74649e-08	12.3671
ENSG00000279236	TEC	AC064801.2	18	-0.902178	3.49107	-6.75691	5.37426e-10	4.93295e-08	12.4998
ENSG00000223960	lncRNA	CHROMR	2	-0.685848	4.23085	-6.75351	5.46627e-10	4.98545e-08	12.472
ENSG00000146425	protein_coding	DYNLT1	6	-0.589939	6.05356	-6.74243	5.77732e-10	5.23579e-08	12.3789
ENSG00000162714	protein_coding	ZNF496	1	-0.699322	5.58831	-6.73247	6.0717e-10	5.46797e-08	12.333
ENSG00000105939	protein_coding	ZC3HAV1	7	-0.55185	8.57357	-6.72112	6.42539e-10	5.75033e-08	12.3257
ENSG00000225964	lncRNA	NRIR	2	-1.6995	2.8401	-6.71689	6.56244e-10	5.83649e-08	12.282
ENSG00000164054	protein_coding	SHISA5	3	-0.756107	8.7057	-6.71111	6.75412e-10	5.96989e-08	12.279
ENSG00000197536	lncRNA	C5orf56	5	-0.552283	7.47829	-6.70118	7.09666e-10	6.23417e-08	12.2093
ENSG00000245556	lncRNA	SCAMP1-AS1	5	-0.44598	3.80485	-6.69913	7.16924e-10	6.25954e-08	12.2204
ENSG00000184898	protein_coding	RBM43	2	-0.611651	3.78114	-6.69703	7.24482e-10	6.28719e-08	12.211
ENSG00000137752	protein_coding	CASP1	11	-0.654989	6.89992	-6.68581	7.66079e-10	6.60812e-08	12.122
ENSG00000055130	protein_coding	CUL1	7	-0.351074	5.74341	-6.67514	8.0782e-10	6.92645e-08	12.0527
ENSG00000215458	lncRNA	AATBC	21	-0.627485	6.43372	-6.66451	8.51626e-10	7.23827e-08	12.007
[truncated: 14,151 more rows]

## Sheet: 4
ensembl_gene_id	gene_biotype	external_gene_name	chromosome_name	logFC	AveExpr	t	P.Value	adj.P.Val	B
[truncated: 14,319 more rows]

[truncated: 7 more sheets: 5, 6, 7, 8, 9, 10, 11]
