# Supplementary material for: Multi-omics analysis reveals COVID-19 vaccine induced attenuation of inflammatory responses during breakthrough disease
Source: Nat Commun. 2024 Apr 22;15:3402. doi: 10.1038/s41467-024-47463-6 (PMC11035709; doi:10.1038/s41467-024-47463-6)
Supplement: Supplementary file 7 — Supplementary Data 4 [file 41467_2024_47463_MOESM7_ESM.xlsx]

## Sheet: Sheet1
sheet name	analysis name
1	STAGE 1 CT NAAT +ve MenACWY vs baseline all subgroups
2	STAGE 1 CT NAAT +ve ChAdOx1 vs baseline all subgroups
3	STAGE 1 CT NAAT +ve MenACWY vs CT NAAT +ve ChAdOx
4	STAGE 1 CT NAAT +ve MenACWY vs CT NAAT -ve all subgroups
5	STAGE 1 CT NAAT +ve ChAdOx vs CT NAAT -ve all subgroups

## Sheet: 1
ensembl_transcript_id	hgnc_symbol	logFC	AveExpr	t	P.Value	adj.P.Val	B
ENST00000429120	LY6E	-3.81173	6.38139	-10.7843	2.31334e-13	8.72338e-09	20.3333
ENST00000619718	LY6E	-3.2427	8.8273	-10.5348	4.63179e-13	8.72338e-09	19.6194
ENST00000632424	LY6E	-3.64468	6.44313	-10.3532	7.71451e-13	8.72338e-09	19.1708
ENST00000292494	LY6E	-4.55822	7.06654	-10.1319	1.44529e-12	1.30744e-08	18.5654
ENST00000620396	IFI27	-5.84711	-0.884339	-10.3543	7.69216e-13	8.72338e-09	17.4977
ENST00000392583	OAS2	-2.99692	5.84495	-9.67669	5.36172e-12	4.04193e-08	17.2675
ENST00000618200	IFI27	-4.62675	-1.56614	-8.89669	5.38751e-11	3.48118e-07	13.6933
ENST00000353172	KCTD14	-5.19885	-1.65655	-8.78579	7.52485e-11	4.25445e-07	13.5163
ENST00000339598	OTOF	-6.18834	-0.498271	-8.73532	8.76488e-11	4.40494e-07	13.5074
ENST00000632519	LY6E	-6.20401	0.591537	-8.61614	1.25802e-10	5.69015e-07	13.0659
ENST00000426002	SHISA5	-1.85148	8.59603	-8.28569	3.45569e-10	1.30253e-06	13.0375
ENST00000361157	IFI6	-3.43918	8.40904	-8.09153	6.29251e-10	2.18936e-06	12.4818
ENST00000380097	TRIM6	-3.92579	-2.00658	-8.3124	3.18323e-10	1.30253e-06	11.8929
ENST00000521182	LY6E	-4.1988	-0.458983	-8.05556	7.03449e-10	2.27269e-06	11.4925
ENST00000626715	IFI27	-4.98443	-0.770385	-7.97793	8.95167e-10	2.69929e-06	11.4407
ENST00000313624	EPSTI1	-3.6116	5.05375	-7.63293	2.63154e-09	6.48153e-06	11.2306
ENST00000408968	IFITM1	-1.75183	11.9121	-7.81923	1.46794e-09	3.90568e-06	11.1509
ENST00000395822	ZBP1	-2.28315	4.2077	-7.60314	2.88986e-09	6.53556e-06	11.1215
ENST00000259030	RTP4	-2.77325	5.17898	-7.54154	3.50818e-09	7.55612e-06	10.9664
ENST00000620239	OASL	-3.96134	-0.172501	-7.82252	1.45293e-09	3.90568e-06	10.7852
ENST00000257570	OASL	-3.28579	6.80559	-7.46573	4.45553e-09	9.16038e-06	10.6774
ENST00000361842	XAF1	-2.57077	5.86174	-7.43099	4.97207e-09	9.21833e-06	10.611
ENST00000613997	IFI27	-7.27609	6.56655	-7.42325	5.09514e-09	9.21833e-06	10.6023
ENST00000263549	PARP12	-1.88687	4.84289	-7.36783	6.07111e-09	1.01705e-05	10.4371
ENST00000339145	IFI6	-5.22738	1.04025	-7.6221	2.72267e-09	6.48153e-06	10.3606
ENST00000621160	IFI27	-7.2908	6.52084	-7.31519	7.17243e-09	1.15863e-05	10.2707
ENST00000342315	OAS2	-3.34749	4.43208	-7.30092	7.5042e-09	1.17042e-05	10.2216
ENST00000362020	IFI6	-3.73508	5.12675	-7.27771	8.07733e-09	1.21782e-05	10.1615
ENST00000419548	SIGLEC1	-7.26407	0.145507	-7.43261	4.9467e-09	9.21833e-06	10.0117
ENST00000398598	MX1	-3.50493	7.56294	-7.25322	8.72985e-09	1.23394e-05	9.95603
ENST00000215794	USP18	-4.63682	3.63226	-7.23114	9.36396e-09	1.28346e-05	9.89238
ENST00000438323	IFI35	-2.10991	6.60332	-7.21099	9.98269e-09	1.32802e-05	9.87735
ENST00000647958	HESX1	-4.80216	-0.742731	-7.38218	5.80172e-09	1.0093e-05	9.79904
ENST00000649529	ISG15	-4.36754	10.4296	-7.18486	1.0847e-08	1.40178e-05	9.41944
ENST00000521699	LY6E	-5.19586	1.28137	-7.17203	1.12986e-08	1.41958e-05	9.11625
ENST00000555081	IFI27	-3.13238	-2.49809	-7.26698	8.35694e-09	1.21933e-05	9.01008
ENST00000262776	LGALS3BP	-2.67338	4.66709	-6.85671	3.08948e-08	3.4083e-05	8.86953
ENST00000551241	OAS1	-3.81762	2.04718	-7.01199	1.88109e-08	2.29956e-05	8.84004
ENST00000452357	OAS1	-3.29023	5.99713	-6.79162	3.80537e-08	3.82491e-05	8.61897
ENST00000371818	IFIT3	-3.27307	6.96567	-6.80262	3.67369e-08	3.77647e-05	8.59245
ENST00000399808	IFITM3	-3.71631	10.9581	-6.92444	2.48781e-08	2.85129e-05	8.50008
ENST00000228928	OAS3	-3.48423	5.39594	-6.70849	4.96745e-08	4.68089e-05	8.40136
ENST00000531688	IFITM3	-3.78386	0.181908	-6.93254	2.42428e-08	2.85129e-05	8.38056
ENST00000462041	IFI44L	-4.48373	-1.15575	-6.82953	3.37036e-08	3.62964e-05	8.24302
ENST00000339275	OASL	-3.00514	-0.706059	-6.92023	2.52154e-08	2.85129e-05	8.2385
ENST00000415816	IFI35	-2.02833	5.75826	-6.62148	6.56789e-08	5.60514e-05	8.08346
ENST00000252593	BST2	-1.43607	8.28567	-6.69177	5.24116e-08	4.83802e-05	8.06323
ENST00000344754	SIGLEC1	-4.46649	2.8097	-6.66021	5.7999e-08	5.14383e-05	8.01028
ENST00000450498	IFI44L	-3.83061	-1.77728	-6.77791	3.97627e-08	3.9098e-05	7.97845
ENST00000627913	IFI27	-3.53222	-2.33738	-6.81256	3.55848e-08	3.74311e-05	7.95439
ENST00000371811	IFIT3	-3.96951	6.73756	-6.58316	7.42836e-08	6.10895e-05	7.9301
ENST00000265523	BLVRA	-1.20955	6.43931	-6.5888	7.29484e-08	6.10895e-05	7.92575
ENST00000612838	IFI27	-8.1338	0.920408	-6.63325	6.32435e-08	5.50109e-05	7.89621
ENST00000382040	RSAD2	-5.41281	5.87036	-6.543	8.45186e-08	6.59114e-05	7.89379
ENST00000634384	ATRIP	-1.48625	5.33296	-6.54312	8.44848e-08	6.59114e-05	7.86477
ENST00000398600	MX1	-2.95736	4.60252	-6.51687	9.1926e-08	6.92305e-05	7.82412
ENST00000616764	IFI27	-7.79025	6.03263	-6.51076	9.37496e-08	6.92305e-05	7.80684
ENST00000576724	XAF1	-3.22457	-1.73685	-6.75314	4.30474e-08	4.14272e-05	7.78901
ENST00000334660	CHP1	0.877528	5.82088	6.52059	9.0835e-08	6.92305e-05	7.77012
ENST00000632978	LY6E	-3.89022	-0.704288	-6.68204	5.40745e-08	4.89169e-05	7.74222
ENST00000370751	IFI44L	-5.31092	4.61524	-6.47695	1.04522e-07	7.38696e-05	7.68371
ENST00000283632	RMND5A	1.13239	5.53697	6.41134	1.29096e-07	8.98327e-05	7.44819
ENST00000301178	AXL	-3.73756	-1.12626	-6.56995	7.75048e-08	6.26003e-05	7.41262
ENST00000573760	XAF1	-3.96458	-1.0087	-6.50698	9.48971e-08	6.92305e-05	7.28707
ENST00000371804	IFIT1	-4.33604	6.97859	-6.38278	1.41532e-07	9.69947e-05	7.28309
ENST00000553185	OAS1	-2.8625	0.0205017	-6.49661	9.81159e-08	7.04426e-05	7.08818
ENST00000360760	SPATS2L	-4.32877	2.25967	-6.36956	1.4769e-07	9.97041e-05	7.05885
ENST00000494854	SHISA5	-2.2138	3.82262	-6.25451	2.13961e-07	0.000138253	7.01339
ENST00000373218	EIF4EBP2	0.714358	6.88421	6.30488	1.81904e-07	0.000120996	6.99459
ENST00000342435	PLSCR1	-2.58035	6.82729	-6.26246	2.08552e-07	0.00013671	6.88736
ENST00000378319	PHF11	-1.11991	5.67662	-6.15832	2.91762e-07	0.000183287	6.6379
ENST00000625293	TREX1	-1.53881	6.08877	-6.14632	3.03275e-07	0.00018791	6.55733
ENST00000233057	EIF2AK2	-1.84929	5.28775	-6.11529	3.35197e-07	0.000204883	6.54283
ENST00000466424	SHISA5	-1.6635	5.54446	-6.04671	4.18174e-07	0.000245642	6.29394
ENST00000194530	STRADB	2.88062	8.17467	6.08123	3.74114e-07	0.000222652	6.20196
ENST00000202917	OAS1	-3.10595	6.62981	-6.02842	4.43593e-07	0.000257233	6.16191
ENST00000402924	BLVRA	-1.81324	3.42772	-5.96839	5.38364e-07	0.000304384	6.13787
ENST00000633855	IRF7	-3.4203	-1.56744	-6.08799	3.6604e-07	0.000220752	6.04152
ENST00000409719	CHCHD5	3.36301	-0.915658	6.23112	2.30717e-07	0.00014698	5.99607
ENST00000396496	CCDC125	1.21602	2.96422	5.9177	6.34e-07	0.000349713	5.97315
ENST00000515088	DDX60L	-2.24807	4.2011	-5.90922	6.51583e-07	0.000350854	5.95313
ENST00000393743	DDX60	-2.52046	4.19279	-5.84898	7.91278e-07	0.000418144	5.77614
ENST00000551007	OAS3	-3.09878	-1.37643	-5.9987	4.88225e-07	0.000279531	5.75855
ENST00000675868	OAS1	-4.35328	0.641114	-5.95808	5.56581e-07	0.000310799	5.74602
ENST00000328221	IFITM1	-1.83127	7.04308	-5.91236	6.45013e-07	0.000350854	5.73686
ENST00000251642	DHX58	-2.27464	3.65871	-5.83185	8.36223e-07	0.000433496	5.72372
ENST00000220592	AGO2	1.13119	5.08541	5.84751	7.95038e-07	0.000418144	5.71524
ENST00000319921	RNF213	-1.56279	3.37161	-5.79523	9.41014e-07	0.000472922	5.61395
ENST00000313640	EPSTI1	-3.46683	4.29784	-5.77226	1.01335e-06	0.000492846	5.54346
ENST00000618863	IFI27	-6.60799	6.23863	-5.78225	9.8124e-07	0.000483149	5.49938
ENST00000314191	PRKDC	1.38477	5.07006	5.75084	1.08578e-06	0.000516957	5.42317
ENST00000260197	SORL1	1.34942	8.00007	5.8292	8.43397e-07	0.000433496	5.39023
ENST00000476521	IFI44L	-3.57537	-1.61218	-5.81566	8.81026e-07	0.000447749	5.32105
ENST00000356709	BTN2A2	-3.88712	1.02694	-5.78178	9.82726e-07	0.000483149	5.2275
ENST00000359523	MPZL1	1.52414	3.77483	5.65619	1.47291e-06	0.00066621	5.18781
ENST00000395566	MDK	-3.31601	-2.12155	-5.76781	1.02798e-06	0.000494643	5.10755
ENST00000615978	IFI27	-6.52055	6.05883	-5.64231	1.54022e-06	0.000689758	5.05421
ENST00000335209	TESC	2.22208	7.4753	5.69612	1.29513e-06	0.000603918	5.03936
ENST00000409140	SPATS2L	-3.79204	-0.84726	-5.70057	1.2767e-06	0.000601526	5.03342
ENST00000633551	LY6E	-3.39101	-0.727877	-5.68668	1.3351e-06	0.000609977	4.97035
ENST00000360299	RAB5B	0.745597	5.59869	5.62394	1.63403e-06	0.000717563	4.96563
ENST00000262056	EIF4B	1.23514	7.85067	5.6872	1.33287e-06	0.000609977	4.94008
ENST00000532326	IRF7	-3.56079	-0.992977	-5.6312	1.59628e-06	0.000707858	4.81572
ENST00000612828	CNTNAP3B	3.10559	2.50644	5.54239	2.12435e-06	0.000904527	4.71397
ENST00000268896	PCTP	0.927442	5.0944	5.50115	2.42557e-06	0.000996779	4.63496
ENST00000575369	XAF1	-3.5679	0.829962	-5.54014	2.13978e-06	0.000904527	4.56854
ENST00000246024	TMX4	1.15277	5.83307	5.48823	2.52836e-06	0.00102108	4.53794
ENST00000619682	MX1	-3.09614	-1.68256	-5.53438	2.1798e-06	0.000912911	4.51868
ENST00000546318	IFIT1	-5.38082	1.5856	-5.49852	2.44616e-06	0.000996779	4.50964
ENST00000574285	HAPSTR1	1.10646	5.53903	5.44085	2.94408e-06	0.0011681	4.41509
ENST00000336032	PNRC1	1.16099	7.93719	5.51957	2.28607e-06	0.000948634	4.40709
ENST00000486882	IFI44L	-4.35662	2.53365	-5.39684	3.39085e-06	0.00129976	4.36367
ENST00000311507	PLAC8	-1.608	8.71926	-5.55136	2.06394e-06	0.000889088	4.35884
ENST00000395693	SCO2	-1.33632	4.76688	-5.38036	3.57489e-06	0.00133633	4.2883
ENST00000567622	FBXO31	3.1414	-1.69426	5.56574	1.97063e-06	0.000857052	4.27272
ENST00000312515	DRAP1	-0.984778	7.22477	-5.45307	2.83077e-06	0.00113308	4.25377
ENST00000449768	OAS2	-1.86342	3.72061	-5.34306	4.02916e-06	0.00142377	4.23766
ENST00000256722	CMPK2	-4.88048	0.836501	-5.39761	3.38244e-06	0.00129976	4.23422
ENST00000323557	FBXO9	1.74161	5.53004	5.36341	3.77471e-06	0.00136695	4.19279
ENST00000371173	ZBP1	-3.44052	2.13908	-5.358	3.84077e-06	0.00137875	4.18314
ENST00000461111	AGRN	-3.27068	-0.803343	-5.41117	3.2384e-06	0.0012737	4.18213
ENST00000393765	B4GALT4	-3.74606	-0.781918	-5.39064	3.45893e-06	0.00130376	4.16429
ENST00000438495	NCOA7	-5.863	0.972511	-5.36316	3.7777e-06	0.00136695	4.15792
ENST00000008938	PGLYRP1	1.99087	6.49666	5.36908	3.70661e-06	0.00136304	4.12986
ENST00000370747	IFI44	-3.43512	4.49002	-5.30598	4.53752e-06	0.00152489	4.10467
ENST00000395127	EIF2AK2	-5.03055	-0.789127	-5.33259	4.16662e-06	0.00146093	4.07655
ENST00000352732	ABHD2	0.850634	6.18689	5.35146	3.92214e-06	0.00139687	4.06919
ENST00000575497	CASP16P	-2.37113	-0.94942	-5.40525	3.30056e-06	0.00128696	4.06389
ENST00000341469	TRIM14	-0.931033	4.48164	-5.30504	4.55122e-06	0.00152489	4.06058
ENST00000577454	MSL1	0.9159	4.87517	5.30503	4.55132e-06	0.00152489	4.05209
ENST00000398073	CTDSP2	0.727534	7.09567	5.36937	3.70316e-06	0.00136304	4.01662
ENST00000436233	SEC14L1	0.970883	7.82895	5.39248	3.43858e-06	0.00130376	4.01051
ENST00000624697	ISG15	-4.08562	0.484309	-5.31873	4.35592e-06	0.00150399	3.96533
ENST00000278407	SERPING1	-3.37035	6.03602	-5.29466	4.70509e-06	0.0015534	3.94513
ENST00000355295	TDRD7	-1.42015	3.65466	-5.23807	5.63932e-06	0.00178372	3.9229
ENST00000258382	SP110	-1.15422	6.53499	-5.29632	4.68011e-06	0.0015534	3.84337
ENST00000359462	PCBP2	0.954447	7.81638	5.32449	4.27624e-06	0.00148784	3.79382
ENST00000264346	HERC6	-3.34372	2.39796	-5.20388	6.2906e-06	0.00194884	3.79348
ENST00000619168	CAMK1D	1.41502	4.3222	5.20094	6.34995e-06	0.00195384	3.77557
ENST00000589979	DHX58	-4.38457	1.73668	-5.24526	5.51111e-06	0.00175545	3.76948
ENST00000375946	MASTL	-3.24094	-0.873835	-5.25572	5.32959e-06	0.0017225	3.7517
ENST00000596315	EMP3	-0.775049	7.57603	-5.30709	4.52142e-06	0.00152489	3.74235
ENST00000445409	OAS1	-3.11975	2.48656	-5.18196	6.7469e-06	0.00203446	3.74226
ENST00000309880	TIGD3	1.64907	3.31426	5.17133	6.97998e-06	0.00209081	3.73019
ENST00000476876	IFI44L	-3.11646	-2.03718	-5.25561	5.33151e-06	0.0017225	3.67288
ENST00000462315	PARP9	-1.53813	4.16252	-5.15861	7.26917e-06	0.00210764	3.65324
ENST00000651911	WDR26	1.27699	6.3144	5.22026	5.96967e-06	0.0018751	3.65272
ENST00000452835	IFI44L	-4.95233	-1.79645	-5.18655	6.64876e-06	0.00201832	3.64589
ENST00000620358	ETV7	-3.44273	-0.00522839	-5.21426	6.08537e-06	0.00189826	3.63857
ENST00000371826	IFIT2	-2.59929	7.39936	-5.25319	5.37299e-06	0.00172359	3.63458
ENST00000237654	CCNI	1.31137	8.76946	5.28407	4.86739e-06	0.00159534	3.55182
ENST00000513638	GBP1P1	-3.90496	-1.2086	-5.16088	7.21685e-06	0.00210597	3.51621
ENST00000536441	SESN3	1.95019	6.06143	5.16364	7.15344e-06	0.00210185	3.51522
ENST00000367511	NIBAN1	1.16491	6.91589	5.1926	6.5215e-06	0.00199307	3.51237
ENST00000334464	PDZD8	1.18222	3.35275	5.0791	9.36702e-06	0.00255229	3.45298
ENST00000368485	IL6R	0.79812	6.72004	5.16352	7.15626e-06	0.00210185	3.42782
ENST00000563468	GSPT1	5.0096	6.53746	5.11079	8.46709e-06	0.00237873	3.4236
ENST00000393591	P2RY6	-3.83631	-0.972032	-5.11736	8.29156e-06	0.00236851	3.3983
ENST00000274140	MARCHF6	0.966462	5.15014	5.09596	8.87707e-06	0.00244828	3.37246
ENST00000330714	MX2	-1.32843	7.20312	-5.16481	7.12682e-06	0.00210185	3.3487
ENST00000259339	TOR1B	-1.19683	4.34264	-5.06185	9.89578e-06	0.0026023	3.34005
ENST00000494910	IFI44L	-3.39819	-0.956627	-5.10158	8.71958e-06	0.0024243	3.33701
ENST00000226299	LAP3	-1.69245	6.94951	-5.14001	7.7138e-06	0.00222231	3.31235
ENST00000468506	MX1	-2.17826	-0.888181	-5.1159	8.33025e-06	0.00236851	3.27039
ENST00000405159	FAM104A	1.46115	6.0983	5.08682	9.13945e-06	0.00250537	3.26173
ENST00000376753	FBXO6	-1.53804	5.57787	-5.072	9.58124e-06	0.00255272	3.25654
ENST00000610745	CYP1B1	1.88473	3.65772	5.003	1.19329e-05	0.00296558	3.22728
ENST00000488558	CUL4A	2.05356	4.73516	5.01991	1.13081e-05	0.00284155	3.19934
ENST00000321297	ATG16L2	0.906964	7.3145	5.1141	8.37835e-06	0.00236851	3.19192
ENST00000624234	EIF3L	1.1008	7.1662	5.10097	8.7365e-06	0.0024243	3.18571
ENST00000397356	HAGH	2.22272	6.10924	5.05788	1.00217e-05	0.00261343	3.18558
ENST00000372171	MAD2L1BP	-0.705294	5.56027	-5.05032	1.02658e-05	0.00265333	3.18414
ENST00000532788	IRF7	-2.90441	-2.32676	-5.07333	9.54064e-06	0.00255272	3.18241
ENST00000204566	SPG21	0.692291	6.24493	5.0693	9.66379e-06	0.00255616	3.18131
ENST00000590377	SLC14A1	3.19072	3.42897	4.98227	1.27448e-05	0.00305005	3.17399
ENST00000454158	RELL1	1.63922	4.71735	5.01078	1.16414e-05	0.00290912	3.16205
ENST00000243924	PI3	2.799	7.60934	5.07503	9.489e-06	0.00255272	3.12922
ENST00000545683	H2BC18	-2.88443	-0.213192	-5.03674	1.07189e-05	0.00273473	3.12139
ENST00000425604	POLR1HASP	-0.948955	5.76989	-5.03548	1.07621e-05	0.00273473	3.11856
ENST00000379965	TRIM22	-1.68103	7.04304	-5.05688	1.00536e-05	0.00261343	3.0538
ENST00000379883	RIGI	-1.42261	5.47603	-4.99786	1.21292e-05	0.00298162	3.04059
ENST00000397860	MBP	0.655999	6.91658	5.04391	1.04771e-05	0.00269255	3.0273
ENST00000634734	BAG1	2.39363	7.12476	5.03039	1.09377e-05	0.00276382	3.00074
ENST00000305798	TSPAN5	2.39259	6.01401	4.99157	1.2374e-05	0.00300908	2.99298
ENST00000427003	RNF213	-1.15702	6.12473	-5.00025	1.20375e-05	0.00297523	2.97487
ENST00000532933	DRAP1	-1.3306	3.3202	-4.92216	1.54225e-05	0.00359574	2.9708
ENST00000383432	RALBP1	0.831846	5.91094	4.98478	1.26438e-05	0.00304197	2.95137
ENST00000321348	CYBRD1	1.51444	4.4727	4.92818	1.51308e-05	0.00356449	2.94178
ENST00000374640	C1QC	-4.29665	0.263868	-4.93705	1.47112e-05	0.00348378	2.91421
ENST00000310706	JUP	-2.24077	3.41232	-4.90117	1.64827e-05	0.00374638	2.90478
ENST00000519973	SLC25A37	1.76035	9.00602	5.07157	9.59437e-06	0.00255272	2.86562
ENST00000403558	SERPING1	-3.94876	1.83941	-4.90802	1.61292e-05	0.00372214	2.86537
ENST00000392316	MYO1B	2.65751	-2.63641	4.99219	1.23497e-05	0.00300908	2.84538
ENST00000552215	CHPT1	2.63235	0.301222	4.98565	1.26089e-05	0.00304197	2.84481
ENST00000662884	NINJ2	1.56765	6.9852	4.97778	1.2928e-05	0.00307761	2.82551
ENST00000632827	IRF7	-2.91054	-1.65101	-4.91924	1.55655e-05	0.00361048	2.79623
ENST00000638108	IFIT2	-2.38968	5.13854	-4.89129	1.70064e-05	0.00384609	2.76184
ENST00000478738	CMPK2	-3.38251	3.9231	-4.85451	1.91048e-05	0.00417454	2.76174
ENST00000226279	CD38	-1.63819	4.20171	-4.86652	1.83928e-05	0.00408072	2.75532
ENST00000614468	NPL	1.03709	4.28423	4.85047	1.935e-05	0.0042078	2.71368
ENST00000253673	ADGRE3	1.36951	5.52668	4.87856	1.77055e-05	0.00396454	2.69717
ENST00000274063	SFRP2	2.7719	1.95324	4.83152	2.05437e-05	0.00433182	2.68121
ENST00000523847	LY6E	-2.9588	-0.695482	-4.86631	1.84048e-05	0.00408072	2.67564
ENST00000438707	BLTP1	3.79377	-2.73168	4.92518	1.52754e-05	0.0035799	2.65224
ENST00000228027	DGAT2	1.10692	6.85284	4.90503	1.62824e-05	0.00373842	2.61929
ENST00000234111	ODC1	1.40836	6.04698	4.88036	1.76051e-05	0.00396167	2.6181
ENST00000409341	SP100	-1.07539	5.52437	-4.86309	1.85933e-05	0.00410241	2.61688
ENST00000290759	ISL2	2.40425	0.190282	4.90149	1.64658e-05	0.00374638	2.60959
ENST00000559491	RNF31	-4.41888	-1.01768	-4.82025	2.1288e-05	0.00443723	2.60837
ENST00000651004	MXI1	5.04207	5.13154	4.78509	2.37856e-05	0.00477431	2.55564
ENST00000651915	STAT2	-3.04791	-1.50118	-4.82933	2.06865e-05	0.00433182	2.55239
ENST00000321925	SLC14A1	2.4784	4.16154	4.78068	2.41184e-05	0.00478464	2.53
ENST00000215832	MAPK1	0.922631	6.34826	4.85668	1.8974e-05	0.00416608	2.52313
ENST00000234310	PPP3R1	0.963375	5.84186	4.83995	2.00043e-05	0.00426964	2.52033
ENST00000340573	UBE2L6	-1.5695	3.25906	-4.75603	2.60654e-05	0.00499683	2.49613
ENST00000541210	TESC	2.18342	2.52002	4.74448	2.70311e-05	0.00513715	2.47888
ENST00000634142	TRIM69	-1.52763	4.46442	-4.77643	2.44431e-05	0.0048069	2.47512
ENST00000314940	HNRNPA0	0.868555	6.3223	4.84238	1.98512e-05	0.00426964	2.46233
ENST00000358716	BAZ1A	1.70255	3.81207	4.75122	2.6463e-05	0.00505042	2.4592
ENST00000380027	TRIM5	-2.60473	1.11678	-4.77097	2.48674e-05	0.0048654	2.44971
ENST00000300403	TPX2	-3.30954	-0.436743	-4.7812	2.4079e-05	0.00478464	2.44537
ENST00000393784	ERGIC1	1.05255	6.53807	4.83786	2.01365e-05	0.00427602	2.4441
ENST00000403946	OTOF	-2.7098	-2.89248	-4.8169	2.15143e-05	0.00445793	2.43955
ENST00000540470	EPSTI1	-3.16461	-1.7954	-4.78416	2.38552e-05	0.00477431	2.43951
ENST00000353258	GDE1	0.77439	5.70428	4.8093	2.2037e-05	0.00451022	2.43766
ENST00000222120	RAB3D	1.04037	7.07778	4.83983	2.0012e-05	0.00426964	2.38489
ENST00000368802	REV3L	3.09292	-3.31647	4.81587	2.15844e-05	0.00445793	2.38443
ENST00000397353	HAGH	1.96945	6.93473	4.82958	2.06703e-05	0.00433182	2.37944
ENST00000605197	TAF15	2.59614	-2.83361	4.79965	2.27182e-05	0.00460793	2.35145
ENST00000216392	PYGL	1.09926	6.56078	4.7998	2.27075e-05	0.00460793	2.33903
ENST00000371471	ZNF217	1.06108	6.00382	4.7788	2.42615e-05	0.00479201	2.32005
ENST00000337979	STX3	1.11566	5.65616	4.76327	2.54778e-05	0.00492473	2.3109
ENST00000486275	MX1	-2.62696	-1.72615	-4.75596	2.60717e-05	0.00499683	2.29909
ENST00000625437	IFI27	-2.32807	-2.94741	-4.76973	2.49649e-05	0.0048654	2.28859
ENST00000296140	CCR1	-1.4247	6.72947	-4.79406	2.3122e-05	0.00466889	2.26576
ENST00000417584	GLUL	1.00681	8.27394	4.84709	1.95578e-05	0.00423262	2.25401
ENST00000394009	BBOF1	2.15948	3.1018	4.66592	3.45964e-05	0.00611261	2.24516
ENST00000469266	PLSCR1	-2.42896	0.880359	-4.69016	3.20633e-05	0.00582432	2.22029
ENST00000392619	CD300E	-1.26868	5.98711	-4.73737	2.76424e-05	0.00523136	2.17383
ENST00000333486	UBA7	-0.695153	5.5734	-4.71911	2.92756e-05	0.00544924	2.16636
ENST00000380265	HERC6	-2.59087	1.28924	-4.64827	3.65646e-05	0.00638553	2.15846
ENST00000358380	KIF13A	2.85136	-2.33727	4.72764	2.85013e-05	0.00537143	2.12443
ENST00000334696	ENTPD5	1.49761	2.14153	4.619	4.00736e-05	0.00678865	2.11244
ENST00000371795	IFIT5	-1.74142	5.03586	-4.67126	3.40219e-05	0.00606407	2.10736
ENST00000246006	CD93	1.51739	6.47075	4.72038	2.91595e-05	0.00544924	2.09349
ENST00000556946	PPP2R5C	-0.755242	4.94291	-4.67149	3.39978e-05	0.00606407	2.08357
ENST00000446119	MRC2	2.82792	2.53335	4.60573	4.17725e-05	0.00692093	2.08172
ENST00000470612	TESC	1.78417	4.35043	4.63801	3.77594e-05	0.00656882	2.07831
ENST00000255977	MKRN1	1.9063	8.8605	4.81089	2.19262e-05	0.00450794	2.07603
ENST00000373930	MEGF9	1.11587	6.41081	4.70855	3.02637e-05	0.00561008	2.06794
ENST00000478730	ORAI2	0.97005	4.9356	4.64909	3.64707e-05	0.00638553	2.04459
ENST00000512397	LAP3	-2.33467	1.32776	-4.61307	4.08242e-05	0.00684374	2.04214
ENST00000549851	AVIL	2.64669	-3.25233	4.67568	3.35536e-05	0.00604647	2.03772
ENST00000367854	RCSD1	0.676074	6.26115	4.69822	3.12618e-05	0.00572471	2.03585
ENST00000405308	MDK	-3.43043	-0.995038	-4.61908	4.00635e-05	0.00678865	2.03454
ENST00000477522	PARP9	-1.42708	5.99645	-4.68238	3.28553e-05	0.00594431	2.02167
ENST00000520466	LY6E	-6.69037	0.996754	-4.60261	4.21815e-05	0.00693785	2.0202
ENST00000562192	PPCDC	2.42271	-2.48932	4.6902	3.20593e-05	0.00582432	2.01848
ENST00000356897	IL27	-1.51759	1.57208	-4.59441	4.32772e-05	0.00699507	2.01209
ENST00000375856	IRS2	1.82768	3.98052	4.59529	4.31575e-05	0.00699507	1.98885
ENST00000380034	TRIM5	-1.18048	3.68983	-4.59233	4.35584e-05	0.00699507	1.97474
ENST00000602402	DNAJC3	1.10375	4.71501	4.61536	4.05331e-05	0.00684087	1.97089
ENST00000425030	CFLAR	2.64152	-2.19094	4.65945	3.53055e-05	0.00621364	1.9422
ENST00000339438	CSDE1	0.559646	7.26262	4.70706	3.04059e-05	0.00561342	1.93917
ENST00000616645	HSH2D	-1.06819	5.11053	-4.62351	3.95119e-05	0.00676955	1.9382
ENST00000300935	RAB8A	-0.65653	7.32611	-4.6993	3.11564e-05	0.00572471	1.90253
ENST00000319836	MARCHF8	2.22527	6.90906	4.67097	3.40535e-05	0.00606407	1.90141
ENST00000361264	DCAF12	1.88081	9.21181	4.76848	2.50633e-05	0.0048654	1.88224
ENST00000225719	CPD	1.50698	5.69002	4.61158	4.10149e-05	0.00684556	1.87284
ENST00000455446	HAGH	2.79566	2.27024	4.53159	5.26467e-05	0.00791117	1.86714
ENST00000259365	TMOD1	2.42399	5.09572	4.58476	4.4601e-05	0.00707841	1.86607
ENST00000627426	ETV7	-2.55011	-1.4007	-4.56894	4.68593e-05	0.00733388	1.83234
ENST00000568961	ZNF821	2.59877	-3.27883	4.59201	4.36029e-05	0.00699507	1.82306
ENST00000465045	PHF11	-2.7067	-0.651007	-4.55611	4.87741e-05	0.00750374	1.80403
ENST00000344337	KPNA1	0.746835	4.94884	4.56612	4.72741e-05	0.00737329	1.79148
ENST00000475042	ABTB1	0.952949	5.98955	4.60271	4.21692e-05	0.00693785	1.78809
ENST00000295809	IFI16	-1.43415	5.86523	-4.59952	4.25905e-05	0.00697974	1.78287
ENST00000232744	ABTB1	0.865464	8.8684	4.72445	2.87883e-05	0.00540301	1.78011
ENST00000416495	SESN3	2.92291	-0.414748	4.58607	4.44187e-05	0.0070743	1.75744
ENST00000546072	FGFR1OP2	1.91662	6.30536	4.59497	4.32012e-05	0.00699507	1.74764
ENST00000344300	C15orf48	-2.72073	-1.02118	-4.53427	5.22088e-05	0.00787153	1.74546
ENST00000392121	MPZL1	1.47642	3.5333	4.5022	5.76903e-05	0.00847205	1.74102
ENST00000279550	YBX3	2.30093	8.27138	4.66903	3.42606e-05	0.00607703	1.73675
ENST00000555443	KLHDC2	2.00601	1.75196	4.49283	5.93959e-05	0.00863429	1.73568
ENST00000273047	RAB5A	0.98069	5.40361	4.55937	4.82798e-05	0.00747858	1.72907
ENST00000602735	IFITM3	-2.39719	3.36449	-4.48566	6.07338e-05	0.00872079	1.72107
ENST00000530336	PYGL	1.28112	3.2682	4.48725	6.04342e-05	0.00872079	1.71828
ENST00000357260	INKA2	0.867731	5.15827	4.5452	5.04608e-05	0.00768483	1.7076
ENST00000389720	SPTB	2.41556	3.61597	4.48273	6.12896e-05	0.00874227	1.68549
ENST00000215838	TCN2	-2.16047	4.01885	-4.49195	5.95587e-05	0.00863429	1.68439
ENST00000357085	TRIM38	-0.847555	5.89145	-4.57064	4.66116e-05	0.00732044	1.68136
ENST00000421017	ANXA2	-0.976689	6.4618	-4.59194	4.36119e-05	0.00699507	1.67517
ENST00000241261	TNFSF10	-1.65797	7.50674	-4.63321	3.83308e-05	0.00664269	1.6717
ENST00000469630	TBXAS1	0.957461	3.96052	4.49525	5.89501e-05	0.0086012	1.67162
ENST00000339399	ANP32B	0.583013	7.2829	4.62186	3.97169e-05	0.006779	1.66589
ENST00000321358	YBX1	1.40262	7.61298	4.62532	3.9289e-05	0.00676955	1.66376
ENST00000446688	TNS1	2.05512	5.06334	4.52148	5.43309e-05	0.00811036	1.65518
ENST00000258317	NPL	1.21032	4.67943	4.50737	5.67692e-05	0.00837916	1.6483
ENST00000394986	SNCA	2.37893	7.06375	4.58946	4.39519e-05	0.00702469	1.63468
ENST00000368373	GBA1	-0.683104	5.19751	-4.52381	5.39375e-05	0.00807831	1.63403
ENST00000393931	JUP	-3.0237	1.62222	-4.45531	6.67346e-05	0.00934511	1.63254
ENST00000275767	TMEM140	-1.03267	7.67741	-4.62461	3.93765e-05	0.00676955	1.61693
ENST00000676138	ATXN1	1.9966	0.484399	4.5087	5.65351e-05	0.00837916	1.61399
ENST00000242719	RNF11	1.52867	6.45559	4.55246	4.93311e-05	0.00753817	1.5868
ENST00000288383	MX1	-2.15884	-2.86158	-4.5004	5.8014e-05	0.00849201	1.58143
ENST00000338546	HPS1	1.71367	5.60101	4.509	5.64821e-05	0.00837916	1.54877
ENST00000395738	ADM2	2.41909	-3.4505	4.48182	6.14632e-05	0.00874227	1.54749
ENST00000498126	CNIH3	3.30798	3.40981	4.41523	7.55578e-05	0.0103562	1.53943
ENST00000632812	LY6E	-4.87989	3.0113	-4.41305	7.60689e-05	0.0103948	1.53628
ENST00000379483	KBTBD7	1.37093	2.7779	4.40504	7.79765e-05	0.0106206	1.50609
ENST00000374706	CCNY	0.937797	5.38279	4.4865	6.05755e-05	0.00872079	1.50477
ENST00000296444	SHISA5	-0.894421	7.71548	-4.58143	4.50674e-05	0.00712743	1.4833
ENST00000433677	CPPED1	0.821114	5.01914	4.46175	6.54146e-05	0.00921734	1.46664
ENST00000427120	ABCC5	2.07316	-0.666712	4.48305	6.12285e-05	0.00874227	1.43967
ENST00000332780	KLHDC8B	-1.17498	4.16586	-4.42428	7.34687e-05	0.0101101	1.43342
ENST00000379400	RASSF2	0.910496	7.33616	4.53708	5.17541e-05	0.00782906	1.42681
ENST00000290209	SLC12A6	0.915626	5.60822	4.46321	6.51192e-05	0.00920439	1.41514
ENST00000247881	TAS2R4	2.46706	-2.11908	4.45596	6.65985e-05	0.00934511	1.4097
ENST00000463777	PLSCR1	-2.41274	1.1925	-4.38288	8.35039e-05	0.0112076	1.39181
ENST00000258400	HTR2B	2.79542	-3.04004	4.4323	7.16668e-05	0.00991304	1.38023
ENST00000287156	UBE2L6	-1.36835	9.27071	-4.61285	4.08527e-05	0.00684374	1.37144
ENST00000585132	NCOA4	1.39637	8.36359	4.56251	4.78095e-05	0.00743117	1.36036
ENST00000528718	DGAT1	4.9051	1.78752	4.36841	8.73203e-05	0.0114813	1.34713
ENST00000360356	PARP9	-2.27352	0.810899	-4.36885	8.72001e-05	0.0114813	1.33541
ENST00000646071	IRF9	-0.773085	7.21265	-4.50679	5.68726e-05	0.00837916	1.33353
ENST00000359282	PCBP2	0.721929	5.99296	4.45382	6.70438e-05	0.00935944	1.32888
ENST00000053867	GRN	-1.06076	9.43129	-4.61003	4.12147e-05	0.00685361	1.32783
ENST00000491939	TXNRD2	2.18477	2.57963	4.33773	9.59802e-05	0.0123332	1.32279
ENST00000447402	SELENBP1	3.25391	1.87373	4.34073	9.50975e-05	0.0122546	1.3124
ENST00000428189	GNL1	4.36391	-2.70124	4.39741	7.98378e-05	0.010797	1.3106
ENST00000633898	LY6E	-3.59993	-0.57154	-4.35206	9.18361e-05	0.0119021	1.30849
ENST00000548514	OAS3	-2.50157	-1.87319	-4.36908	8.71395e-05	0.0114813	1.30319
ENST00000546260	SOD2	1.25359	8.56641	4.53971	5.1332e-05	0.00779127	1.2856
ENST00000521452	TMEM200B	2.0662	4.57623	4.36725	8.76312e-05	0.0114888	1.27068
ENST00000160262	ICAM3	1.00598	9.34946	4.57561	4.58948e-05	0.00723299	1.26989
ENST00000443720	MKRN1	1.7167	6.73349	4.45055	6.77265e-05	0.00942565	1.26205
ENST00000372163	RSPH9	-1.4575	2.69998	-4.31604	0.000102607	0.0128787	1.26084
ENST00000333229	BRWD1	1.30885	2.89057	4.32067	0.000101156	0.0128228	1.25941
ENST00000261978	LTBP2	1.64906	2.90113	4.31926	0.000101598	0.0128362	1.25112
ENST00000591145	ZCCHC2	-2.07052	1.2944	-4.31651	0.000102458	0.0128787	1.24371
ENST00000400335	KREMEN1	2.17756	2.81311	4.30315	0.000106754	0.0131928	1.22935
ENST00000674295	HEY1	2.46844	-3.35285	4.35563	9.08309e-05	0.0118397	1.2224
ENST00000395076	PPM1A	1.1575	6.23168	4.42398	7.35389e-05	0.0101101	1.21966
ENST00000396864	IRF9	-0.82988	7.23595	-4.46803	6.41522e-05	0.00909614	1.21877
ENST00000490574	TFG	-3.07764	1.04919	-4.32158	0.000100873	0.0128228	1.21786
ENST00000304842	TPST1	1.653	2.19897	4.29887	0.000108169	0.013259	1.216
ENST00000555794	SOS2	1.94684	0.061203	4.37169	8.64396e-05	0.0114655	1.21108
ENST00000607016	NUDT3	0.810072	5.21987	4.37625	8.52309e-05	0.0113719	1.19803
ENST00000401605	CLIP4	-2.30542	-1.41176	-4.32484	9.98655e-05	0.0127599	1.17438
ENST00000535268	OSBP2	2.28883	5.15894	4.35382	9.13378e-05	0.0118715	1.14157
ENST00000485566	MXI1	4.36008	4.99191	4.30987	0.000104572	0.01303	1.13377
ENST00000478442	RABGAP1L	-2.36033	3.25224	-4.28764	0.000111963	0.0134686	1.12965
ENST00000525682	DHDDS	-2.05676	-1.09623	-4.31177	0.000103964	0.0129901	1.12402
ENST00000532036	PPM1A	1.80649	6.59312	4.39689	7.99671e-05	0.010797	1.11549
ENST00000586283	CDC34	2.24059	4.61921	4.3205	0.000101208	0.0128228	1.1128
ENST00000398822	MAPK1	0.848849	4.09597	4.29969	0.000107897	0.013259	1.09865
ENST00000547153	TCP11L2	1.90401	5.02927	4.32947	9.84542e-05	0.0126153	1.09809
ENST00000397426	FBXO7	1.88311	10.2342	4.55395	4.91026e-05	0.00752868	1.07966
ENST00000525445	IRF7	-4.38651	2.07923	-4.2518	0.000124971	0.0145036	1.07902
ENST00000454678	TRIM26	-2.88184	2.6565	-4.24796	0.000126447	0.0145349	1.07671
ENST00000589228	PRKAR1A	0.848946	7.00329	4.40415	7.81912e-05	0.0106206	1.07231
ENST00000298307	KLHDC2	1.14677	4.12383	4.28807	0.000111818	0.0134686	1.06558
ENST00000372806	STK4	0.666386	6.7498	4.39271	8.10057e-05	0.0109047	1.06311
ENST00000382873	FECH	3.39038	3.67125	4.26044	0.000121706	0.0143581	1.06267
ENST00000458046	SYNE2	0.940778	4.61435	4.30332	0.000106699	0.0131928	1.05619
ENST00000367858	SGK1	2.30417	2.35402	4.23842	0.000130195	0.0147222	1.05005
ENST00000615781	ETV7	-3.58936	1.197	-4.24973	0.000125765	0.0145114	1.04755
ENST00000357578	ALDH5A1	1.61117	3.10947	4.25158	0.000125056	0.0145036	1.03926
ENST00000625404	MPHOSPH10P9	2.56742	-2.92854	4.2948	0.000109531	0.0133535	1.0293
ENST00000394620	CCL8	-3.49208	-0.635629	-4.23882	0.000130036	0.0147222	1.00843
ENST00000568479	PDK3	0.818773	5.31105	4.31547	0.000102788	0.0128787	1.00785
ENST00000608362	HNRNPA2B1	1.41662	2.50826	4.22693	0.000134852	0.0150977	1.00542
ENST00000611681	IFI27L1	-2.64521	-1.04559	-4.25287	0.000124563	0.0145036	1.00387
ENST00000412615	TRAFD1	-0.880412	6.36044	-4.36059	8.94504e-05	0.0116934	1.00229
ENST00000559582	IGF1R	2.31684	-3.28709	4.26099	0.0001215	0.0143581	0.987315
ENST00000416487	DDR1	2.4575	-2.79083	4.26672	0.000119385	0.0142746	0.982999
ENST00000282344	USP12	1.78996	4.14486	4.25948	0.000122064	0.0143581	0.982161
ENST00000396981	UBE2G1	0.739574	4.92867	4.29218	0.000110416	0.0133535	0.979415
ENST00000355520	OPHN1	1.28298	3.46852	4.23588	0.000131212	0.0147633	0.961771
ENST00000479679	TANGO2	2.16425	2.72655	4.20963	0.000142174	0.0156066	0.952718
ENST00000369151	CACUL1	0.894694	4.9869	4.27768	0.000115439	0.01385	0.936063
ENST00000480749	HLA-DQB1	2.82582	-2.765	4.24671	0.000126933	0.0145349	0.930678
ENST00000329251	EEF1G	0.840864	11.0819	4.55705	4.86305e-05	0.00750374	0.928399
ENST00000464394	BBOF1	1.65907	4.66398	4.25908	0.000122214	0.0143581	0.922963
ENST00000318607	PABPC1	0.746271	8.97297	4.44566	6.8762e-05	0.00954041	0.915578
ENST00000378536	SKI	1.14235	3.39147	4.22073	0.000137434	0.0152359	0.909658
ENST00000673295	ACAP1	2.80733	-2.84416	4.24032	0.00012944	0.0147103	0.895799
ENST00000482953	MX2	-3.1194	-0.719391	-4.19265	0.000149736	0.0162265	0.878979
ENST00000433541	TREX1	-2.43872	-1.61681	-4.21524	0.000139758	0.0154557	0.876881
ENST00000342505	JAK1	0.849143	5.84883	4.29479	0.000109533	0.0133535	0.866334
ENST00000310613	SULT1B1	1.15193	5.44992	4.26201	0.000121121	0.0143581	0.85845
ENST00000415493	NUDT4	3.20918	2.87239	4.16647	0.000162171	0.0170983	0.850255
ENST00000340855	IDS	0.683699	6.62417	4.30825	0.000105096	0.0130593	0.821518
ENST00000269159	IMPA2	0.908328	5.68595	4.2645	0.0001202	0.0143072	0.818757
ENST00000286548	GNAQ	1.34435	5.10439	4.23652	0.000130954	0.0147633	0.816786
ENST00000340342	CTSL	-2.51445	2.93029	-4.1583	0.000166253	0.0174253	0.810156
ENST00000490684	ST3GAL6	2.61105	-2.75747	4.21233	0.000141007	0.0155558	0.806426
ENST00000360358	OR2W3	2.72219	3.43581	4.16889	0.000160979	0.0170122	0.806319
ENST00000219789	CDIPT	0.698891	6.36578	4.29305	0.000110121	0.0133535	0.80151
ENST00000264904	USO1	1.76232	2.26794	4.13939	0.00017609	0.0179544	0.778665
ENST00000632194	IRF7	-3.54288	-0.292466	-4.14868	0.000171187	0.0177196	0.776029
ENST00000646370	ENO1	-2.31934	-1.93223	-4.1754	0.00015782	0.0167961	0.773237
ENST00000348655	IRF7	-3.59904	-1.74977	-4.15543	0.000167707	0.0175186	0.773165
ENST00000230085	SNX3	0.830463	7.85335	4.34429	9.40622e-05	0.0121558	0.770614
ENST00000393888	CNP	-4.88904	1.64369	-4.14109	0.000175181	0.0179267	0.767389
ENST00000494946	ELOB	1.28069	3.96907	4.17675	0.000157171	0.0167665	0.759938
ENST00000611551	NATD1	1.10949	4.77533	4.20887	0.000142502	0.0156066	0.7557
ENST00000373645	SP140	-1.5668	3.0692	-4.1391	0.000176245	0.0179544	0.734154
ENST00000477066	SRC	-4.38419	-1.32823	-4.12688	0.000182907	0.0184667	0.726169
ENST00000633274	IRF7	-4.43574	2.29381	-4.12039	0.000186547	0.0187089	0.721867
ENST00000327374	TANGO2	1.09904	5.49015	4.22503	0.000135638	0.0151211	0.711249
ENST00000557154	SRSF5	0.792458	7.25805	4.29924	0.000108044	0.013259	0.709785
ENST00000356956	IGF2R	0.82144	6.35137	4.25506	0.000123727	0.0144982	0.708557
ENST00000621833	GUCD1	1.67169	6.41389	4.25172	0.000125	0.0145036	0.70687
ENST00000481739	RXRA	1.0891	6.57934	4.26611	0.00011961	0.0142746	0.703002
ENST00000602775	SRA1	-0.765461	4.5133	-4.18223	0.000154568	0.0166856	0.700936
ENST00000459784	IFI44L	-2.83148	-2.15852	-4.13623	0.000177786	0.0180707	0.699886
ENST00000506496	FBXO4	2.02793	-3.25859	4.14265	0.000174353	0.0178825	0.697333
ENST00000636110	ARID1A	2.6988	-2.9304	4.15795	0.000166428	0.0174253	0.689046
ENST00000294353	ZYG11B	1.31132	3.22503	4.12478	0.000184078	0.0185023	0.685848
ENST00000646520	TNS1	3.64835	5.24911	4.1786	0.000156285	0.0167665	0.685835
ENST00000380152	BRCA2	-2.21453	-0.732929	-4.12814	0.000182213	0.0184378	0.678262
ENST00000504211	UBE2D3	2.18506	1.22344	4.10763	0.000193907	0.0191669	0.662702
ENST00000650641	CCDC39	2.05934	-2.31071	4.14904	0.000170999	0.0177196	0.654421
ENST00000310653	RAB6A	0.861558	4.50122	4.16523	0.000162783	0.0171229	0.65067
ENST00000346473	DDIT3	-1.25428	5.60592	-4.21078	0.000141674	0.0155914	0.649869
ENST00000423725	NDUFS1	-3.5009	-2.07973	-4.10879	0.000193226	0.0191662	0.643747
ENST00000228251	YBX3	1.83236	7.89652	4.29239	0.000110344	0.0133535	0.641503
ENST00000215917	SRRD	1.46505	5.15403	4.18115	0.000155076	0.0167006	0.635719
ENST00000580574	CCDC144CP	2.43234	-2.91774	4.14398	0.000173653	0.0178511	0.632585
ENST00000651144	GATA1	2.14	3.35511	4.10628	0.000194703	0.0191865	0.625719
ENST00000539121	USP30	-2.20039	0.456326	-4.09796	0.000199675	0.0194644	0.616674
ENST00000368715	S100A4	-1.48793	2.1892	-4.08084	0.000210289	0.0201085	0.614923
ENST00000380861	WWC3	0.755135	4.64966	4.14791	0.00017159	0.0177196	0.593825
ENST00000395321	ALDOC	1.97631	1.66594	4.07094	0.00021668	0.020418	0.590152
ENST00000215555	MARCHF2	1.73362	4.94723	4.14823	0.000171422	0.0177196	0.583038
ENST00000480552	MKRN1	5.36119	0.244039	4.08358	0.000208555	0.0200279	0.582955
ENST00000550333	C12orf29	1.50588	2.51227	4.07335	0.000215109	0.0203548	0.577894
ENST00000621391	IRF7	-3.88283	1.16775	-4.0697	0.000217495	0.0204522	0.573431
ENST00000362011	SHISA4	2.21611	4.4611	4.12504	0.000183932	0.0185023	0.572551
ENST00000377095	SLC25A39	1.91428	10.0749	4.37523	8.55003e-05	0.0113743	0.566603
ENST00000601005	CYP4F22	3.00119	-2.59432	4.10225	0.000197095	0.0192962	0.555851
ENST00000199389	EIF2AK1	1.22023	7.30291	4.24683	0.000126886	0.0145349	0.553405
ENST00000538698	MLXIP	2.89589	-2.45245	4.10057	0.000198102	0.0193528	0.545195
ENST00000434724	GSPT1	1.28216	5.86061	4.17749	0.000156817	0.0167665	0.536936
ENST00000369349	PDE4DIP	2.4854	-3.35875	4.08475	0.000207822	0.02	0.536058
ENST00000246151	PITHD1	1.38985	6.22944	4.19216	0.000149956	0.0162265	0.533444
ENST00000241052	CAT	0.803768	7.5167	4.24487	0.000127649	0.01458	0.531301
ENST00000301887	BATF2	-2.98273	3.15752	-4.05441	0.000227775	0.0212262	0.528428
ENST00000284268	ANKH	1.26579	5.31349	4.14917	0.000170932	0.0177196	0.515612
ENST00000581776	MSI2	2.53854	0.472653	4.07159	0.000216255	0.020418	0.510553
ENST00000558451	ICE2	2.63158	-2.80413	4.07688	0.000212828	0.0202236	0.493336
ENST00000477973	RYBP	0.953503	5.21338	4.12997	0.000181202	0.0183766	0.488977
ENST00000441366	EPB42	2.17649	6.34758	4.16949	0.000160683	0.0170122	0.482468
ENST00000631573	B2M	-1.30985	1.34395	-4.0279	0.000246734	0.0223648	0.47026
ENST00000325881	SNX22	1.57759	2.7363	4.03513	0.000241411	0.0220591	0.46629
ENST00000511430	CD38	-2.34811	-0.0790429	-4.03669	0.000240281	0.0220003	0.446935
ENST00000434344	CASS4	0.967125	4.26813	4.08252	0.000209228	0.02005	0.44667
ENST00000673915	AMPD2	2.22259	0.148372	4.05265	0.000228985	0.0212674	0.417423
ENST00000556492	NAA30	1.20916	2.78542	4.02342	0.00025008	0.0225776	0.416668
ENST00000368097	TAGLN2	0.712159	10.8791	4.37719	8.49848e-05	0.0113719	0.40799
ENST00000395473	LGALS9	-0.858739	7.06973	-4.19429	0.000148988	0.0161992	0.404171
ENST00000517503	LY6E	-3.4488	-0.648271	-4.00812	0.000261866	0.0230437	0.403012
ENST00000560083	RNF213	-1.33427	5.25617	-4.1041	0.000195993	0.0192717	0.399446
ENST00000528911	MVB12A	-2.6296	0.480321	-4.00463	0.000264627	0.0231993	0.392996
ENST00000261891	DAPK2	1.15605	3.74447	4.03786	0.000239438	0.0219676	0.391887
ENST00000273398	ATP6V1A	1.06991	5.55911	4.11233	0.000191163	0.0190451	0.391213
ENST00000612072	NLRP2	2.91158	-2.53099	4.0388	0.000238757	0.0219497	0.38891
ENST00000607555	RRP36	1.24169	1.83725	3.99375	0.000273423	0.0235118	0.385636
ENST00000415557	ACTA2	-2.52466	-0.10981	-4.00825	0.000261758	0.0230437	0.377814
ENST00000437356	TMEM169	3.06393	-2.56795	4.03051	0.000244799	0.0222786	0.369965
ENST00000262177	DNAJB6	0.584751	4.72369	4.07454	0.000214334	0.020324	0.366093
ENST00000542557	PTPRO	-2.91298	0.00969322	-3.99434	0.000272939	0.0235118	0.35605
ENST00000591092	RANBP3	-2.09904	-0.055161	-4.00459	0.00026466	0.0231993	0.355843
ENST00000263398	CD44	0.625088	8.2134	4.22126	0.000137208	0.0152359	0.353846
ENST00000503804	ROPN1L	1.26406	2.42928	3.9844	0.000281208	0.0238943	0.349397
ENST00000356003	WWP2	2.66733	-3.37436	4.01097	0.000259628	0.0230259	0.34635
ENST00000345097	FOXN3	0.722986	5.43017	4.09506	0.000201435	0.0195937	0.345965
ENST00000397762	RAB2B	1.50666	5.35962	4.08516	0.000207564	0.02	0.337763
ENST00000294338	PDZK1IP1	1.99723	8.97801	4.24303	0.000128371	0.0146256	0.336862
ENST00000498140	UPB1	2.19815	-3.28982	4.00298	0.000265945	0.0232668	0.336608
ENST00000421806	LCOR	0.777084	3.53125	4.01506	0.000256458	0.0229177	0.335527
ENST00000582970	RNF213	-1.13366	5.05214	-4.08015	0.000210728	0.0201085	0.333488
ENST00000274811	RNF44	0.760395	6.04658	4.11517	0.000189526	0.0189307	0.331418
ENST00000563536	EXOC3L1	-2.67912	0.503505	-3.97784	0.000286799	0.0241408	0.324165
ENST00000540029	EPB42	2.37516	3.54607	4.00164	0.000267016	0.0233154	0.320528
ENST00000624862	PRR5	1.93095	4.11096	4.02921	0.000245757	0.0223209	0.319139
ENST00000394236	PROS1	2.61911	0.944337	3.99412	0.000273115	0.0235118	0.316962
ENST00000403066	SEC14L3	2.18651	4.15095	4.02071	0.000252131	0.0226978	0.316026
ENST00000548908	PPP1R12A	1.9667	0.585201	3.99744	0.000270405	0.0234676	0.309092
ENST00000266546	CLSTN3	3.26489	-2.24961	4.00963	0.000260677	0.0230287	0.307398
ENST00000268719	GID4	0.961006	3.69479	4.01409	0.000257202	0.0229177	0.306749
ENST00000340181	ETV7	-3.64166	1.01902	-3.96875	0.000294717	0.0243282	0.305261
ENST00000538254	RNF10	2.92097	5.29443	4.04375	0.000235223	0.021713	0.297181
ENST00000542576	CA1	2.32396	5.75137	4.07898	0.000211479	0.0201377	0.296165
ENST00000507680	GNGT2	-1.04847	3.81615	-4.01227	0.000258613	0.022981	0.291849
ENST00000370473	GBP1	-1.5546	6.40118	-4.11505	0.000189596	0.0189307	0.289729
ENST00000257663	TMEM60	-0.78789	5.75899	-4.09399	0.000202086	0.0196149	0.287632
ENST00000473240	GCA	-2.5343	-0.35183	-3.96894	0.000294549	0.0243282	0.283804
ENST00000409202	ARHGAP25	-0.931275	5.66095	-4.08496	0.000207686	0.02	0.281215
ENST00000327042	TMEM86B	1.8891	3.26185	3.98853	0.000277744	0.0237479	0.27865
ENST00000643539	CCNJL	4.20196	-1.59728	3.98397	0.00028157	0.0238943	0.274781
ENST00000265565	SCAP	2.00611	3.72834	3.99465	0.000272684	0.0235118	0.270758
ENST00000326005	OAZ2	0.614166	8.25292	4.1945	0.00014889	0.0161992	0.269794
ENST00000413554	TNS1	2.77039	-2.41368	3.98417	0.000281402	0.0238943	0.258547
ENST00000524856	MAP3K11	-2.48393	-1.78642	-3.97038	0.000293286	0.0243282	0.257218
ENST00000242315	PHF24	3.03881	-1.55637	3.98928	0.000277114	0.0237389	0.24795
ENST00000348715	PAX8	2.68876	-2.88234	3.97439	0.000289777	0.0242128	0.246388
ENST00000464224	TTC12	2.23729	-3.00041	3.98074	0.000284315	0.0240371	0.239747
ENST00000492639	RWDD3	2.01966	-3.34378	3.95824	0.000304148	0.0248782	0.231903
ENST00000284073	MSI2	1.01008	3.2048	3.96811	0.000295289	0.0243282	0.229112
ENST00000394225	NDUFC1	-3.69446	1.69205	-3.93708	0.000324025	0.0259858	0.228638
ENST00000290349	CBR1	-0.745743	5.26301	-4.04808	0.000232169	0.021519	0.207496
ENST00000317506	RANBP10	1.52088	5.94666	4.0657	0.000220142	0.0206582	0.204038
ENST00000394989	SNCA	1.8916	3.49823	3.96597	0.000297189	0.0244403	0.202838
ENST00000264350	HERC5	-2.43167	3.62783	-3.9691	0.000294413	0.0243282	0.202238
ENST00000644635	ZNF746	0.898827	4.67348	4.01385	0.000257394	0.0229177	0.201157
ENST00000553988	SAMD4A	-4.12198	1.11201	-3.92633	0.000334601	0.0263359	0.197786
ENST00000283928	JAZF1	1.11904	6.95645	4.11135	0.000191734	0.01906	0.194785
ENST00000673902	SNCA	1.75417	3.20139	3.95419	0.000307862	0.0250448	0.192236
ENST00000342679	MAP2K3	1.29554	8.31948	4.17114	0.000159881	0.0169756	0.189866
ENST00000341657	ANKFY1	-0.651408	4.74445	-4.0097	0.000260624	0.0230287	0.173628
ENST00000413040	NUB1	-0.821478	5.11437	-4.01902	0.000253419	0.0226978	0.160215
ENST00000362093	CKLF	0.991855	2.53061	3.91816	0.000342871	0.0267848	0.152586
ENST00000494959	MYO7B	4.34629	2.78118	3.90686	0.000354622	0.0274313	0.152027
ENST00000602300	HNRNPDL	-5.17458	0.66883	-3.90757	0.000353872	0.0274313	0.151656
ENST00000374467	BAK1	-0.776577	6.17389	-4.05924	0.000224475	0.0210078	0.144593
ENST00000497216	SPTAN1	2.24229	-2.27584	3.94188	0.000319411	0.0257987	0.131064
ENST00000564353	CLK3	1.76814	4.41711	3.97397	0.000290141	0.0242128	0.128869
ENST00000373738	ETV7	-2.76339	-0.553253	-3.90526	0.000356311	0.0274611	0.126973
ENST00000366718	GUK1	1.8368	2.80842	3.91108	0.000350184	0.0273089	0.122292
ENST00000400751	KIF22	2.54811	-2.73694	3.92556	0.000335378	0.0263359	0.118054
ENST00000374737	VSIG4	2.28688	0.265028	3.9256	0.000335333	0.0263359	0.113851
ENST00000297814	KIF27	1.82332	2.17602	3.89133	0.000371418	0.0281873	0.108759
ENST00000599921	PLA2G4C	-2.45505	0.299079	-3.89782	0.000364305	0.0278813	0.105166
ENST00000276055	CHST7	0.897224	2.86414	3.90964	0.000351694	0.0273795	0.10257
ENST00000340990	ADIPOR1	1.48102	10.0754	4.22481	0.000135729	0.0151211	0.0983586
ENST00000518881	SLC25A37	1.9778	8.55242	4.14465	0.000173296	0.0178511	0.0958662
ENST00000472349	PLSCR1	-2.52043	-1.09807	-3.8932	0.000369354	0.0281676	0.0913011
ENST00000315927	YOD1	1.7499	5.22162	3.99078	0.000275873	0.0236774	0.0879893
ENST00000427522	HELZ2	-1.14356	4.66285	-3.97427	0.000289885	0.0242128	0.0833363
ENST00000595001	ZNF611	3.06221	-1.71928	3.92377	0.000337177	0.0264313	0.0804208
ENST00000382199	IGF2BP2	1.72545	4.57108	3.96213	0.000300629	0.0246783	0.07976
ENST00000312865	MED25	1.01989	4.36647	3.95762	0.000304714	0.0248782	0.0783017
ENST00000549939	PYM1	1.0497	2.01359	3.88091	0.000383109	0.0287847	0.0780822
ENST00000371158	PATJ	3.61201	-1.40292	3.90733	0.00035412	0.0274313	0.0755947
ENST00000225831	CCL2	-4.261	1.36857	-3.87604	0.000388698	0.0289641	0.0746741
ENST00000539275	REXO2	1.73187	2.77744	3.89212	0.000370537	0.0281676	0.0632046
ENST00000560141	TRIM69	-0.829	5.25609	-3.99692	0.000270834	0.0234676	0.0599728
ENST00000395366	PPP1CB	0.959354	6.45626	4.03382	0.000242366	0.0221017	0.0556503
ENST00000545012	TRIM46	3.31449	-1.92062	3.90185	0.000359953	0.0276418	0.0544144
ENST00000243347	TNFAIP6	-1.46761	6.23909	-4.02424	0.000249466	0.0225672	0.0508692
ENST00000376055	BCL2L1	1.93938	6.93571	4.05398	0.000228072	0.0212262	0.0395948
ENST00000335895	BTF3	0.70409	10.4778	4.231	0.000133184	0.014948	0.0381495
ENST00000461839	LILRB4	-2.26974	-0.657672	-3.87631	0.00038839	0.0289641	0.0362426
ENST00000595464	C5AR2	0.853735	5.0228	3.96828	0.000295132	0.0243282	0.0342632
ENST00000533211	SPTBN2	2.28312	-2.91645	3.88641	0.00037689	0.0284118	0.0259232
ENST00000367582	PHACTR2	-2.37653	1.26452	-3.85308	0.000416132	0.0301153	0.0146556
ENST00000526007	PARP10	-3.79092	2.16479	-3.85189	0.000417596	0.0301248	0.0111998
ENST00000563393	PPCDC	-0.795975	5.87835	-4.00023	0.000268146	0.023369	0.0105105
ENST00000367249	CYB5R1	0.559728	5.28109	3.97475	0.000289466	0.0242128	0.00780923
ENST00000309993	MSL2	0.900661	4.76578	3.94473	0.000316702	0.0256716	0.00450224
ENST00000373966	DNPEP	-2.72947	-0.407977	-3.86008	0.000407579	0.0298305	0.00439882
ENST00000438425	GSTA7P	2.90357	-1.15297	3.89001	0.00037287	0.0282028	0.00395133
ENST00000530691	MICAL2	1.42698	5.6674	3.98121	0.000283912	0.0240371	-0.0045435
ENST00000263867	CAPG	-0.634403	8.28702	-4.10734	0.00019408	0.0191669	-0.0066361
ENST00000610675	LILRB3	3.05598	-2.60361	3.87344	0.000391715	0.029093	-0.0113814
ENST00000409988	SPATS2L	-4.42404	-0.921387	-3.84311	0.000428615	0.0305901	-0.0146847
ENST00000360566	RRM2	-3.49896	2.52109	-3.84044	0.000432022	0.0306763	-0.018558
ENST00000313401	CDK5R1	1.39955	2.22119	3.84503	0.00042619	0.0305901	-0.0218827
ENST00000252590	PLVAP	2.05271	3.54955	3.87462	0.000390348	0.0290392	-0.0256194
ENST00000502059	SLC14A1	3.66241	-1.00658	3.86732	0.000398898	0.0295296	-0.0278994
ENST00000331334	GLRX5	1.95467	6.8256	4.01958	0.000252991	0.0226978	-0.0311676
ENST00000361099	STAT1	-1.59673	4.99909	-3.94037	0.000320855	0.0258531	-0.0336525
ENST00000569956	CDIPT	2.50609	-3.15542	3.85822	0.000409836	0.0298989	-0.0338386
ENST00000238647	IRF2BPL	0.961712	4.5899	3.92663	0.000334304	0.0263359	-0.0343337
ENST00000229395	FGFR1OP2	1.24623	3.00599	3.86445	0.000402324	0.0296651	-0.0347876
ENST00000407280	IFI30	-0.937222	11.1715	-4.25002	0.000125654	0.0145114	-0.03554
ENST00000477921	C22orf15	2.46656	-3.02622	3.86277	0.000404326	0.0297367	-0.0379685
ENST00000360105	NFIX	1.56925	3.46768	3.87821	0.0003862	0.0289424	-0.0411323
ENST00000347528	ANK1	1.69034	4.79088	3.92871	0.000332232	0.0263173	-0.0436142
ENST00000368868	SELENBP1	2.73712	7.67905	4.03978	0.000238056	0.0219298	-0.051927
ENST00000397560	KDM7A	0.601933	5.01262	3.93998	0.000321228	0.0258531	-0.0531051
ENST00000492235	TREX1	-2.27248	-0.395374	-3.83835	0.000434701	0.0308181	-0.055201
ENST00000359570	INPP5D	5.47726	0.829125	3.83158	0.000443512	0.0310179	-0.0611615
ENST00000528513	CARD16	-2.21994	-1.00756	-3.83713	0.000436285	0.0308338	-0.0612565
ENST00000553064	PCBP2	1.58668	4.46236	3.9067	0.000354786	0.0274313	-0.0663857
ENST00000246792	RRAS	-0.86943	5.3323	-3.95207	0.000309817	0.0251585	-0.0694286
ENST00000309446	KLF7	0.741549	3.71613	3.87796	0.000386487	0.0289424	-0.0706305
ENST00000441677	MX1	-2.4669	-2.26968	-3.83767	0.000435588	0.0308327	-0.0709707
ENST00000396847	TRIM5	-2.27833	-0.661112	-3.82947	0.000446291	0.0311515	-0.0770744
ENST00000515659	CFAP92	1.22384	2.28552	3.82488	0.000452398	0.031406	-0.0812908
ENST00000475269	RBCK1	-1.13132	5.19902	-3.93555	0.000325513	0.0260128	-0.0823794
ENST00000555192	SAMD4A	-1.91402	2.27177	-3.82439	0.000453052	0.031406	-0.0825225
ENST00000216274	RIPK3	-0.780713	3.33836	-3.85584	0.000412731	0.0300133	-0.083308
ENST00000340385	PRDX6	1.55118	10.2814	4.17744	0.000156839	0.0167665	-0.0842471
ENST00000381679	SON	0.972572	3.55803	3.86413	0.000402696	0.0296651	-0.0863073
ENST00000634006	MYO19	2.16159	-3.34378	3.83144	0.000443691	0.0310179	-0.0877066
ENST00000264896	SCARB2	-0.85238	4.24901	-3.89696	0.00036524	0.0279057	-0.0887759
ENST00000361078	PUM2	1.12019	5.04819	3.92172	0.000339242	0.0265471	-0.0906941
ENST00000579788	ICAM2	-0.601263	7.52237	-4.04606	0.00023359	0.0216064	-0.092908
ENST00000530498	STX3	1.57163	1.73651	3.81195	0.000470031	0.0321634	-0.092921
ENST00000424614	OPTN	2.58779	1.21324	3.81737	0.000462553	0.0318929	-0.0953984
ENST00000625521	UBAP1	1.85673	-0.767372	3.86067	0.000406863	0.0298263	-0.0957907
ENST00000272252	GALM	-1.29943	4.4928	-3.89904	0.000362982	0.0278272	-0.0967277
ENST00000554659	VTI1B	1.00235	6.82515	3.99863	0.000269441	0.0234367	-0.106126
ENST00000339796	ETV7	-2.49332	1.38494	-3.80664	0.00047746	0.0323778	-0.107684
ENST00000562408	XPO6	2.37807	-2.80012	3.83415	0.000440153	0.030962	-0.117286
ENST00000468624	MOV10	-1.95907	-0.437073	-3.81493	0.000465902	0.0320596	-0.119564
ENST00000380099	KL	2.21616	-2.4228	3.82779	0.00044851	0.0312582	-0.120954
ENST00000289734	ANK1	1.73004	3.35382	3.84175	0.000430349	0.0306308	-0.124142
ENST00000409836	GYPC	1.2741	6.05153	3.958	0.000304367	0.0248782	-0.129394
ENST00000466630	ZNF713	1.81122	-2.71045	3.81355	0.000467805	0.0320596	-0.131923
ENST00000373935	IPMK	1.32607	4.08505	3.85921	0.000408624	0.0298586	-0.13405
ENST00000528604	MVB12A	-2.4718	1.88843	-3.79426	0.000495231	0.0327004	-0.140605
ENST00000415374	PNPT1	-2.26981	-2.64953	-3.81397	0.000467233	0.0320596	-0.141442
ENST00000037243	GABARAPL2	0.862535	9.18475	4.10308	0.000196602	0.0192896	-0.144764
ENST00000222690	H2AZ2	0.988544	3.92789	3.85365	0.000415426	0.0301124	-0.149907
ENST00000220562	EXTL3	0.755463	4.44509	3.87611	0.000388613	0.0289641	-0.156364
ENST00000616182	H2BC17	-2.14022	2.91099	-3.81444	0.000466584	0.0320596	-0.157617
ENST00000553152	OAS1	-2.55817	-2.38381	-3.80468	0.000480233	0.0324529	-0.159506
ENST00000269141	CDH2	2.87007	-1.86177	3.81797	0.00046174	0.0318854	-0.166638
ENST00000326080	FAXDC2	1.84797	6.03387	3.92951	0.000331445	0.0263011	-0.175964
ENST00000674129	SNCA	1.91274	7.05022	3.97864	0.00028611	0.0241408	-0.178212
ENST00000358039	ST7L	-2.88999	-1.49836	-3.78842	0.000503839	0.0330757	-0.181855
ENST00000437418	FAM210B	1.81133	6.01182	3.93202	0.00032896	0.0261958	-0.185206
ENST00000546047	SLC26A11	3.69315	0.322275	3.79625	0.000492341	0.0326048	-0.18599
ENST00000330243	IRF7	-2.33374	-2.50852	-3.79703	0.000491207	0.0326048	-0.188581
ENST00000572837	TAS2R14	2.24703	-3.16304	3.79121	0.000499714	0.0329004	-0.191468
ENST00000311417	ZMAT3	1.28272	3.08289	3.80324	0.000482276	0.0324611	-0.193674
ENST00000464431	ABTB1	1.03114	2.86265	3.80434	0.00048072	0.0324529	-0.196489
ENST00000468249	ODF3B	-1.10045	2.9475	-3.79855	0.000489001	0.0325265	-0.203237
ENST00000518611	BNIP3L	1.53836	8.81869	4.05877	0.000224796	0.0210078	-0.208088
ENST00000225308	SLC25A39	1.78268	11.7131	4.20786	0.000142943	0.015617	-0.209236
ENST00000373963	DNPEP	-2.86005	-0.735512	-3.7723	0.000528345	0.0342437	-0.2107
ENST00000379704	BAG1	1.84993	7.47323	3.98399	0.000281552	0.0238943	-0.211895
ENST00000509479	MAML3	0.820336	3.05039	3.79863	0.000488891	0.0325265	-0.213506
ENST00000405547	SNED1	3.2022	-1.65739	3.79336	0.000496547	0.0327395	-0.220766
ENST00000336577	MMP25	0.973091	7.19067	3.97022	0.000293422	0.0243282	-0.226984
ENST00000577440	SEPTIN4	-2.69768	-2.05285	-3.77063	0.000530949	0.0342437	-0.22851
ENST00000619322	ZNG1C	3.16075	-2.01966	3.79022	0.000501175	0.0329486	-0.231713
ENST00000471363	CACNA2D3	1.55302	3.40624	3.79961	0.000487472	0.0325265	-0.240507
ENST00000272163	LBR	1.03497	6.64229	3.93473	0.000326313	0.0260308	-0.241526
ENST00000655340	MYSM1	2.12191	-2.93592	3.7703	0.000531473	0.0342437	-0.243326
ENST00000443185	ZNF516	1.02623	4.03286	3.82412	0.000453408	0.031406	-0.243374
ENST00000538183	SOD2	0.59768	8.32636	4.01926	0.000253235	0.0226978	-0.243692
ENST00000676452	UBE3A	2.27134	-0.238063	3.78201	0.000513457	0.033655	-0.25292
ENST00000371341	TMEM59	0.994623	4.77824	3.85526	0.000413442	0.0300167	-0.253982
ENST00000531732	MICAL2	2.28188	1.21569	3.74902	0.000565795	0.0355437	-0.257785
ENST00000642845	TGM1	-2.53471	-0.520032	-3.75302	0.000559184	0.0353246	-0.261687
ENST00000310858	TNS1	2.88453	-0.36695	3.7788	0.000518337	0.033831	-0.262494
ENST00000495892	MX2	-1.25223	5.58279	-3.88925	0.000373716	0.0282196	-0.269327
ENST00000442267	TBC1D9	1.23823	2.79554	3.76667	0.00053718	0.0344344	-0.271879
ENST00000263918	STRN	0.862433	3.82217	3.80825	0.000475194	0.0323698	-0.272228
ENST00000577539	VAPA	2.26041	-3.04329	3.75721	0.000552328	0.0350876	-0.273853
ENST00000253110	SHFL	-1.22699	4.97893	-3.85653	0.000411888	0.0300001	-0.275131
ENST00000216446	PLEK2	2.06311	4.67891	3.83261	0.000442161	0.0310068	-0.275376
ENST00000675272	FIG4	1.95635	0.215249	3.7663	0.000537755	0.0344344	-0.275519
ENST00000257264	TCN1	-1.27642	3.68283	-3.79925	0.000487998	0.0325265	-0.277531
ENST00000371835	BRD4	0.973421	4.66448	3.84147	0.000430704	0.0306308	-0.280907
ENST00000562234	ARL6IP1	2.20643	-2.5802	3.7621	0.000544444	0.0347331	-0.283363
ENST00000371117	PKHD1	1.50005	0.422278	3.75493	0.000556056	0.0351762	-0.285958
ENST00000618852	WASF2	0.741171	7.24998	3.95587	0.000306319	0.0249642	-0.291017
ENST00000585695	SLC25A39	1.83	0.812321	3.7425	0.000576733	0.035981	-0.29111
ENST00000565469	ARMH2	2.52747	-1.12402	3.77335	0.000526725	0.0342303	-0.2922
ENST00000674025	CFAP298-TCP10L	1.90458	-2.21326	3.77116	0.000530124	0.0342437	-0.29286
ENST00000366481	TRIM58	1.96427	7.03358	3.93565	0.000325418	0.0260128	-0.306068
ENST00000468059	BACH1	3.36307	-0.662295	3.75051	0.000563316	0.0354372	-0.320087
ENST00000475760	STPG1	1.8606	-3.18112	3.73459	0.000590264	0.0366734	-0.322738
ENST00000536981	SLC3A2	-2.01155	1.96843	-3.73025	0.000597837	0.037093	-0.33061
ENST00000409052	IL1RN	-2.3596	-0.856557	-3.72642	0.000604576	0.0373064	-0.333364
ENST00000327520	JMJD1C	2.55461	-2.2019	3.74523	0.00057212	0.0357882	-0.341476
ENST00000642865	DEFB1	-2.59091	-2.18018	-3.72224	0.000612032	0.0375615	-0.347601
ENST00000641815	STX3	-5.89061	1.76195	-3.71279	0.000629212	0.038126	-0.34814
ENST00000468262	TGM2	2.05929	1.81082	3.71177	0.000631085	0.0381612	-0.351936
ENST00000368096	TAGLN2	0.978286	6.32419	3.89003	0.000372857	0.0282028	-0.353036
ENST00000442721	TNXB	2.84656	-2.44108	3.72895	0.000600122	0.0371329	-0.35919
ENST00000379060	TPT1	1.8391	8.49563	3.97744	0.000287143	0.0241408	-0.363117
ENST00000321556	PINK1	1.19366	5.6569	3.85247	0.000416889	0.0301219	-0.366173
ENST00000303657	RFX2	1.41412	2.71568	3.72485	0.000607375	0.0373771	-0.369302
ENST00000390593	IGHV6-1	-2.54546	-2.12234	-3.71861	0.000618579	0.0378094	-0.370163
ENST00000298694	ARHGEF40	1.69406	5.27362	3.82597	0.000450943	0.0313794	-0.378633
ENST00000645109	SGCE	2.09424	-2.92914	3.71254	0.00062966	0.038126	-0.379281
ENST00000585124	AURKB	-2.80854	0.607644	-3.70233	0.000648751	0.0388143	-0.387065
ENST00000587311	LGALS3BP	-2.56188	-2.31787	-3.70901	0.000636203	0.0383682	-0.38773
ENST00000640252	PIGN	3.39817	-1.01423	3.71958	0.000616813	0.0377524	-0.38871
ENST00000676181	CEP290	2.30691	-3.07313	3.71433	0.000626372	0.0380799	-0.38975
ENST00000263826	AKT3	4.27841	-1.83753	3.71802	0.000619637	0.037823	-0.389833
ENST00000520654	SLC25A37	2.20582	3.74266	3.74815	0.000567239	0.035585	-0.397026
ENST00000329759	FAM43A	0.878487	2.47963	3.71295	0.000628913	0.038126	-0.397645
ENST00000529404	FADS3	2.1132	-3.16683	3.70379	0.000645991	0.0387517	-0.403004
ENST00000262096	ZDHHC2	1.23481	5.02498	3.80331	0.000482184	0.0324611	-0.403709
ENST00000582379	ACADVL	-2.3126	-0.994416	-3.69848	0.000656095	0.0390986	-0.412777
ENST00000368130	AIM2	-1.56509	3.83317	-3.75128	0.000562052	0.0354069	-0.413743
ENST00000388975	SEPTIN14	1.73479	2.11405	3.68804	0.000676409	0.0399408	-0.418622
ENST00000239906	FAM53C	0.590495	5.70287	3.83532	0.00043862	0.0309488	-0.423904
ENST00000374481	CD28	1.51061	1.55094	3.68318	0.000686085	0.0402449	-0.424083
ENST00000542920	NINJ2	1.98903	0.577706	3.69426	0.00066423	0.0394275	-0.424658
ENST00000256996	DDB2	-0.851969	4.05217	-3.76822	0.00053473	0.0344045	-0.425418
ENST00000316461	TTC9C	-0.550749	4.75237	-3.79443	0.000494985	0.0327004	-0.431017
ENST00000299440	RAG1	2.02971	-3.1171	3.69698	0.000658988	0.0392193	-0.432555
ENST00000473166	TMEM14B	1.36016	2.58396	3.7009	0.000651476	0.0389259	-0.439124
ENST00000568312	KIF22	1.06721	4.02915	3.75646	0.000553551	0.035116	-0.442584
ENST00000393006	WDR33	1.51029	2.27312	3.68842	0.000675656	0.0399408	-0.443241
ENST00000455164	MX1	-2.67079	-0.502136	-3.68017	0.000692137	0.0403429	-0.447379
ENST00000259396	ORM1	2.0541	4.35988	3.75732	0.000552152	0.0350876	-0.451287
ENST00000541110	TRERF1	0.915231	3.91893	3.7448	0.000572852	0.0357882	-0.451769
ENST00000162391	FOXJ2	0.723301	4.21812	3.75961	0.000548448	0.0349392	-0.452812
ENST00000376573	PIP4K2A	1.34093	8.26286	3.94339	0.000317973	0.0257285	-0.45543
ENST00000320954	CRTAP	1.05615	4.9495	3.79657	0.000491864	0.0326048	-0.456136
ENST00000620323	USP12	2.48948	0.0859876	3.68233	0.000687788	0.0402449	-0.46583
ENST00000495018	MFSD2B	1.5915	3.58077	3.72496	0.000607168	0.0373771	-0.471009
ENST00000334636	CYP2R1	2.41478	0.422916	3.67195	0.000708914	0.0408571	-0.473239
ENST00000651078	STAT2	-2.58347	-0.858281	-3.66754	0.000718078	0.0412699	-0.475475
ENST00000520981	KHDRBS3	2.04699	-3.15311	3.67531	0.000702006	0.0407083	-0.476433
ENST00000216218	ST13	0.762355	8.18372	3.93906	0.000322113	0.0258783	-0.47993
ENST00000347230	ZFYVE26	-0.664197	3.04689	-3.70515	0.000643427	0.0387006	-0.480541
ENST00000409607	LLCFC1	2.26391	-3.20698	3.67052	0.000711879	0.0409656	-0.487767
ENST00000464858	GUK1	1.96629	1.16388	3.656	0.000742619	0.0422508	-0.49373
ENST00000592787	OAZ1	1.31196	2.62363	3.68359	0.00068525	0.0402449	-0.494375
ENST00000640358	GOSR2	1.96546	-2.99706	3.67187	0.000709089	0.0408571	-0.50483
ENST00000296161	DTX3L	-0.87465	6.17372	-3.83482	0.000439281	0.0309488	-0.50783
ENST00000377540	ODAD4	2.22811	1.61742	3.64897	0.000757962	0.0426536	-0.510805
ENST00000674780	LARGE1	2.59768	-1.75585	3.67486	0.000702932	0.0407097	-0.513135
ENST00000262093	FECH	1.91555	5.88245	3.80713	0.000476775	0.0323778	-0.518949
ENST00000614798	CYSLTR1	-2.24223	-1.25329	-3.65137	0.000752702	0.0425941	-0.531429
ENST00000566228	SNX29	0.830539	3.84459	3.72134	0.000613655	0.0376101	-0.532003
ENST00000612534	IRF7	-3.17798	-1.70216	-3.64184	0.000773843	0.043264	-0.533824
ENST00000328046	KLHL15	1.23027	1.97891	3.64712	0.000762053	0.0428179	-0.534244
ENST00000644144	AK1	1.79576	6.98951	3.84581	0.000425198	0.0305757	-0.536408
ENST00000306402	SORBS1	2.45304	-2.7348	3.65796	0.000738409	0.0421172	-0.538841
ENST00000228872	CDKN1B	0.75583	6.03819	3.80918	0.000473891	0.0323297	-0.540017
ENST00000268717	COPS3	0.621345	6.0694	3.81131	0.000470913	0.032175	-0.540482
ENST00000376495	OTUD1	1.07069	3.82517	3.70248	0.000648469	0.0388143	-0.541259
ENST00000647449	PSME2	-1.98373	0.562692	-3.64076	0.000776269	0.043294	-0.541751
ENST00000327134	PAK2	0.710402	6.78298	3.84298	0.00042878	0.0305901	-0.542786
ENST00000377658	KLHL21	0.687653	5.15307	3.77137	0.000529802	0.0342437	-0.544018
ENST00000370610	ZFYVE27	2.76253	-3.19408	3.65107	0.00075335	0.0425941	-0.544471
ENST00000263805	ZNF106	0.928231	4.99801	3.75549	0.00055514	0.0351674	-0.54758
ENST00000281741	TXNDC16	1.39406	1.23403	3.63253	0.000795039	0.0440152	-0.552938
ENST00000376365	GKAP1	3.10922	-1.95843	3.65701	0.000740453	0.0421807	-0.553155
ENST00000453744	UBE2D3	0.718673	7.40252	3.86946	0.000396374	0.0293908	-0.554545
ENST00000278949	MPZL3	1.45515	5.10202	3.75144	0.000561785	0.0354069	-0.559776
ENST00000445537	PTPRO	1.85358	-3.36152	3.63744	0.000783788	0.0436032	-0.560289
ENST00000354514	H2AB2	2.11483	-2.96553	3.64189	0.000773719	0.043264	-0.563391
ENST00000380659	TLR7	-1.07774	2.83313	-3.66353	0.000726518	0.0415964	-0.563584
ENST00000359238	SNX11	-1.01296	3.92914	-3.69889	0.000655318	0.0390986	-0.564755
ENST00000527478	ZBTB44	2.34173	3.69104	3.68186	0.000688733	0.0402482	-0.565443
ENST00000273153	CSRNP1	-1.00387	4.49595	-3.72899	0.000600047	0.0371329	-0.567909
ENST00000412331	EIF3L	1.10366	7.01137	3.84425	0.000427172	0.0305901	-0.568828
ENST00000546462	BAG6	-4.45822	-1.04663	-3.62596	0.000810338	0.0445893	-0.569544
ENST00000378272	EBPL	2.03416	-2.99331	3.63553	0.000788141	0.0437404	-0.572849
ENST00000616978	SLC9A7	0.990052	2.24959	3.63704	0.000784705	0.0436032	-0.573975
ENST00000376372	WDR45	1.14302	7.05792	3.8433	0.00042838	0.0305901	-0.574438
ENST00000633942	PLIN4	2.37682	-3.37103	3.63387	0.000791942	0.0438975	-0.574939
ENST00000620176	NTAN1	0.886578	4.19582	3.71462	0.000625842	0.0380799	-0.575046
ENST00000565479	YPEL3	0.92636	8.32856	3.90519	0.000356386	0.0274611	-0.578334
ENST00000430045	POLL	2.48683	-2.36282	3.64576	0.000765078	0.0429345	-0.580305
ENST00000249363	LRRC4	1.0709	3.80794	3.68252	0.000687401	0.0402449	-0.582833
ENST00000367089	DYNLT1	-0.925255	8.06389	-3.8926	0.00037001	0.0281676	-0.59211
ENST00000556126	SMIM6	-1.96889	-1.26021	-3.62322	0.000816815	0.044728	-0.599688
ENST00000337908	MS4A4A	-1.79078	3.14144	-3.65106	0.000753362	0.0425941	-0.602762
ENST00000527146	IFITM2	-1.07039	5.20152	-3.74749	0.000568332	0.0356042	-0.604535
ENST00000378954	ATL2	1.17953	2.4525	3.63146	0.00079751	0.044098	-0.604886
ENST00000206765	TGM1	-2.53949	-0.88562	-3.61416	0.000838528	0.0455383	-0.605481
ENST00000391769	MYADM	1.6481	2.2089	3.62337	0.000816452	0.044728	-0.605482
ENST00000622165	ARL17B	-2.34393	-1.04096	-3.61791	0.000829474	0.0452024	-0.608216
ENST00000493111	TMEM120A	0.664427	6.52358	3.80219	0.000483779	0.0324648	-0.617216
ENST00000566993	REXO5	2.33189	-3.13173	3.61792	0.000829442	0.0452024	-0.62217
ENST00000229266	CHPT1	1.59777	5.89596	3.766	0.00053824	0.0344344	-0.624018
ENST00000426279	RRM2P3	2.26386	-2.99169	3.61411	0.000838659	0.0455383	-0.626189
ENST00000646277	OPA1	2.09587	-3.34613	3.61131	0.000845474	0.0457119	-0.627058
ENST00000530478	PARP10	-3.19323	-1.71056	-3.6029	0.000866312	0.046537	-0.628358
ENST00000361672	MSL3	2.00768	-2.64254	3.61114	0.0008459	0.0457119	-0.635364
ENST00000495073	MSH5-SAPCD1	2.69309	-3.00418	3.61454	0.00083761	0.0455383	-0.636781
ENST00000521334	DGLUCY	2.53192	-1.44183	3.62397	0.000815036	0.044728	-0.641618
ENST00000480395	TRIM22	-1.74842	1.18675	-3.59652	0.000882463	0.0471105	-0.642464
ENST00000301019	CDT1	-2.31135	0.156635	-3.59971	0.000874352	0.0468576	-0.642481
ENST00000534980	DDX6	0.795712	6.66901	3.80122	0.000485165	0.0324648	-0.649314
ENST00000221784	PDCD5	-2.09308	0.225187	-3.59653	0.000882419	0.0471105	-0.65403
ENST00000372310	SLC6A9	2	1.71043	3.59391	0.000889128	0.0471638	-0.654461
ENST00000493917	BAG1	2.39659	-2.20295	3.61049	0.000847499	0.0457437	-0.665729
ENST00000394991	SNCA	2.25329	8.34104	3.86488	0.000401802	0.0296651	-0.666339
ENST00000639416	ZNF577	1.70973	-3.28424	3.59297	0.000891553	0.0471638	-0.666868
ENST00000390299	IGLV1-40	-3.4024	0.261181	-3.5875	0.000905763	0.0474015	-0.667153
ENST00000273482	TRPC1	2.51394	-1.31628	3.61255	0.000842447	0.0456595	-0.671928
ENST00000266069	GID8	0.525541	6.24224	3.77785	0.000519777	0.0338762	-0.672258
ENST00000463890	ZBTB20	2.48732	-1.96261	3.6074	0.000855107	0.0460475	-0.672637
ENST00000319357	STK17A	0.951329	5.33519	3.72712	0.000603343	0.0372811	-0.673031
ENST00000453356	TNS1	2.63767	-0.455368	3.60615	0.000858219	0.0461571	-0.674934
ENST00000503776	ANXA3	1.90276	-2.89812	3.59443	0.00088781	0.0471638	-0.677
ENST00000436427	YBX1	1.27821	8.67217	3.88303	0.000380701	0.0286514	-0.677277
ENST00000591006	SLC25A39	1.57572	4.93241	3.70422	0.000645177	0.0387517	-0.677303
ENST00000407818	KIF2A	-3.31458	-0.77619	-3.58206	0.000920095	0.0477508	-0.679872
ENST00000265342	FSTL4	2.17857	-3.19072	3.59621	0.000883237	0.0471105	-0.679974
ENST00000673245	MFSD4B	1.99045	-2.59394	3.5957	0.000884534	0.0471241	-0.682128
ENST00000341491	ATF3	-2.78461	0.545897	-3.58069	0.000923747	0.0477508	-0.684397
ENST00000572447	PIMREG	-2.36898	-2.06248	-3.58832	0.000903605	0.0474015	-0.687576
ENST00000280154	PDCD4	0.674421	6.11807	3.76416	0.000541157	0.0345721	-0.687687
ENST00000309311	EEF2	0.838933	9.49129	3.93073	0.000330236	0.0262512	-0.690177
ENST00000643596	BLVRB	1.41977	5.67014	3.73738	0.000585455	0.0364246	-0.690856
ENST00000434316	TMCO3	0.796848	3.15923	3.62875	0.000803811	0.044338	-0.69284
ENST00000630734	TRAPPC12	2.02366	-0.0704648	3.59257	0.000892579	0.0471638	-0.695141
ENST00000627111	IFI27	-5.24725	-0.554896	-3.57897	0.000928336	0.0479333	-0.695612
ENST00000405673	FAM118A	2.41981	-2.54061	3.59519	0.000885855	0.047139	-0.696528
ENST00000378979	SHLD1	0.97237	4.58253	3.68891	0.000674691	0.0399408	-0.702693
ENST00000216277	PAPOLA	0.739002	5.84324	3.7404	0.000580291	0.0361531	-0.703213
ENST00000595483	BLVRB	1.72344	3.67879	3.64248	0.000772401	0.043264	-0.704404
ENST00000647741	FOXP1	1.9822	-1.63731	3.59924	0.000875526	0.046865	-0.709394
ENST00000287263	RAB11FIP1	0.580992	6.57961	3.77098	0.000530404	0.0342437	-0.721878
ENST00000398138	RDH16	2.4885	-2.8931	3.58197	0.000920332	0.0477508	-0.722139
ENST00000263655	CNRIP1	2.26902	-1.53086	3.59341	0.000890407	0.0471638	-0.722284
ENST00000223500	CHMP5	-1.39221	6.60391	-3.77507	0.000524055	0.0341058	-0.723073
ENST00000632960	IGHV4-61	-3.04243	-2.05205	-3.56952	0.000953988	0.0488673	-0.726869
ENST00000618645	MIF4GD	1.95889	-3.234	3.56854	0.000956678	0.0488944	-0.728063
ENST00000427980	ATXN1L	0.727113	3.92032	3.64142	0.000774775	0.043264	-0.741917
ENST00000593767	MED25	0.787656	3.16874	3.60738	0.000855164	0.0460475	-0.744566
ENST00000366919	MAP3K4	-2.89592	-1.90772	-3.56125	0.000976978	0.049466	-0.750249
ENST00000357081	AGTPBP1	1.08699	4.57335	3.66282	0.000728036	0.0416306	-0.751309
ENST00000382093	ADI1	0.939736	2.71281	3.58841	0.000903365	0.0474015	-0.752786
ENST00000303757	LST1	-2.01076	-1.59543	-3.5606	0.0009788	0.049466	-0.754587
ENST00000479467	PHC3	-3.0223	-2.16972	-3.55557	0.000993094	0.0498542	-0.757144
ENST00000613986	HSH2D	-0.673091	6.58002	-3.76761	0.000535689	0.0344173	-0.759522
ENST00000395686	ERO1A	0.874607	5.06112	3.68335	0.000685742	0.0402449	-0.763843
ENST00000307297	PATJ	2.10088	-3.04112	3.55595	0.000992018	0.0498542	-0.765207
ENST00000217402	CHMP4B	0.798899	4.88107	3.67304	0.000706675	0.040822	-0.767483
ENST00000265462	PRDX5	0.932968	9.53293	3.90304	0.000358677	0.0275907	-0.768337
ENST00000532529	CEP126	2.08799	-3.11046	3.56127	0.000976937	0.049466	-0.768664
ENST00000374012	PHF20	0.688461	4.33638	3.65268	0.000749829	0.042554	-0.769206
ENST00000421798	PNMA6A	2.45293	-2.10324	3.56392	0.000969486	0.0493815	-0.771602
ENST00000496462	U2AF1	2.5167	-1.85261	3.56489	0.000966781	0.0493434	-0.780309
ENST00000638660	GABRG2	1.5642	-3.11407	3.54538	0.00102263	0.0504414	-0.781023
ENST00000552521	TWF1	3.02138	-3.17431	3.55162	0.00100444	0.0500905	-0.786966
ENST00000399443	OSBPL1A	3.33448	-0.200091	3.55415	0.000997155	0.0499564	-0.79009
ENST00000300141	DPP8	0.970944	3.93508	3.6222	0.000819217	0.0447775	-0.791188
ENST00000452764	SLFN12	-2.07947	0.393912	-3.539	0.00104155	0.0507755	-0.792588
ENST00000519460	TMEM68	2.77458	-2.17141	3.5537	0.000998442	0.0499564	-0.798246
ENST00000647196	C9orf72	2.05924	-1.32677	3.55972	0.000981307	0.0495374	-0.802407
ENST00000489181	IL17RE	1.98839	-2.85036	3.54468	0.00102467	0.0504461	-0.808557
ENST00000533737	DENND5A	1.96557	-2.44965	3.54378	0.00102734	0.0504487	-0.810664
ENST00000354724	HEY1	2.10538	-3.19843	3.53394	0.0010568	0.0512876	-0.813628
ENST00000355631	OPRL1	-3.4463	1.11856	-3.52624	0.00108039	0.0519748	-0.816987
ENST00000474629	PARP14	-1.60418	5.62594	-3.6955	0.000661843	0.0393375	-0.818681
ENST00000581486	NCOA4	0.870349	7.52429	3.78155	0.000514151	0.033655	-0.819012
ENST00000533182	IRF7	-3.51621	0.56472	-3.52546	0.00108283	0.0519929	-0.819747
ENST00000354284	TMEM25	2.17797	-2.72502	3.54081	0.00103615	0.050721	-0.822271
ENST00000610357	NDUFA3	2.12276	-2.81519	3.53327	0.00105884	0.0513292	-0.824173
ENST00000475148	ANKHD1	2.11908	-3.01195	3.53401	0.00105657	0.0512876	-0.82912
ENST00000530791	DRAP1	-1.87334	-2.50456	-3.53291	0.00105993	0.0513292	-0.829935
ENST00000539332	DDB1	1.98234	-2.43658	3.53794	0.00104472	0.0508103	-0.831004
ENST00000555511	COQ6	2.02069	-2.88423	3.53012	0.00106844	0.0516861	-0.833136
ENST00000291565	PDXK	0.713259	4.32426	3.63085	0.000798933	0.0441228	-0.834651
ENST00000502366	ALPK1	-1.43812	2.80694	-3.54784	0.00101542	0.0502498	-0.839473
ENST00000648095	CD300A	-0.998201	4.91813	-3.65883	0.00073654	0.0420637	-0.840929
ENST00000603301	ATOSB	2.84619	1.76608	3.51802	0.00110615	0.0528884	-0.84106
ENST00000300900	CA4	1.64897	3.64981	3.57367	0.000942635	0.0484113	-0.843872
ENST00000491426	PDE4DIP	2.1274	-2.74079	3.51971	0.00110083	0.0526895	-0.84916
ENST00000369452	SHOC2	0.781199	5.57026	3.67379	0.000705126	0.0407846	-0.850183
ENST00000359228	LYPD2	2.2756	3.2613	3.56283	0.000972548	0.0494262	-0.851335
ENST00000645325	PSME2	-0.920366	8.11033	-3.80266	0.000483114	0.0324648	-0.859353
ENST00000461940	GIMAP4	-1.09024	3.02976	-3.56458	0.000967646	0.0493434	-0.860003
ENST00000482410	ZDHHC6	1.59175	-2.74156	3.51664	0.00111055	0.0529305	-0.860628
ENST00000481799	GGTA1	1.28367	2.99947	3.55402	0.000997526	0.0499564	-0.860638
ENST00000420234	PUM2	2.63453	-2.55797	3.52231	0.00109266	0.0524093	-0.86258
ENST00000544719	ZNF285	2.26313	-3.00041	3.51592	0.00111285	0.0529649	-0.86344
ENST00000618691	NAP1L1	0.904676	5.64096	3.67563	0.000701343	0.0407083	-0.86577
ENST00000263368	BLVRB	1.51782	10.6973	3.92801	0.00033293	0.0263265	-0.868925
ENST00000373491	TBC1D22B	1.11828	5.53654	3.66503	0.000723351	0.0415201	-0.871242
ENST00000318220	NBPF3	1.55709	1.33306	3.5044	0.00115016	0.0539013	-0.871402
ENST00000488813	COA1	1.99214	-0.935231	3.52847	0.00107351	0.0517947	-0.874446
ENST00000369093	TIAL1	0.65902	4.84215	3.63879	0.000780726	0.0434889	-0.874468
ENST00000629558	PRXL2B	3.43585	-2.6748	3.51568	0.00111361	0.0529649	-0.875592
ENST00000260641	ACTR2	0.726858	7.9656	3.78093	0.000515083	0.0336672	-0.876013
ENST00000287727	ZFYVE9	2.13059	-3.36106	3.50724	0.00114083	0.0538069	-0.879036
ENST00000424672	DHX16	-2.89316	-0.731879	-3.50247	0.00115651	0.0540591	-0.882742
ENST00000560061	IDH2	-2.72363	-1.33174	-3.50409	0.00115117	0.0539013	-0.88446
ENST00000403906	ZNF610	-2.09531	-2.39608	-3.50737	0.00114041	0.0538069	-0.888253
ENST00000426154	SCRN1	4.42954	0.402345	3.5	0.00116472	0.0542544	-0.888818
ENST00000255945	GIMAP4	-0.49402	8.66841	-3.8224	0.000455729	0.0315184	-0.893993
ENST00000528097	TALDO1	0.685313	9.25568	3.84642	0.000424432	0.0305692	-0.894245
ENST00000496384	BRAF	2.10064	3.09701	3.52827	0.00107412	0.0517947	-0.90007
ENST00000537550	UBTF	2.08605	-2.227	3.50811	0.00113801	0.0538055	-0.901158
ENST00000631499	ARHGAP27	6.27536	1.82273	3.49184	0.00119219	0.0550806	-0.901689
ENST00000233143	TMSB10	-0.54962	13.3791	-4.08782	0.000205898	0.0199422	-0.902278
ENST00000337989	CABIN1	1.08459	3.98463	3.58766	0.000905323	0.0474015	-0.903036
ENST00000443157	ADGRE3	1.08777	3.04871	3.53893	0.00104176	0.0507755	-0.905904
ENST00000466777	TNFSF10	-1.82574	-0.464287	-3.49441	0.00118346	0.0548454	-0.906472
ENST00000601437	KIAA1328	1.74229	-2.61952	3.50868	0.00113616	0.0538055	-0.907851
ENST00000541799	ZBP1	-1.79376	0.507497	-3.48872	0.00120286	0.0553475	-0.90983
ENST00000433880	GPANK1	2.81254	-3.0607	3.49879	0.00116874	0.0543301	-0.910363
ENST00000329421	MARCKSL1	0.657156	5.37148	3.65014	0.000755384	0.0426227	-0.911979
ENST00000305997	MBOAT2	0.996556	4.22454	3.581	0.000922916	0.0477508	-0.912878
ENST00000482899	ABCB8	1.91901	-3.19336	3.49367	0.00118598	0.054851	-0.913462
ENST00000369534	MPP1	1.27569	8.71391	3.8075	0.000476246	0.0323778	-0.9164
ENST00000159111	KDM4B	1.47509	4.3492	3.58183	0.000920694	0.0477508	-0.917102
ENST00000464954	MPZL1	2.15101	-1.44365	3.50651	0.00114322	0.0538636	-0.919797
ENST00000397843	ARHGEF12	1.03587	4.95736	3.62349	0.000816171	0.044728	-0.920542
ENST00000633350	IGHV1-2	-3.47135	0.223128	-3.48383	0.00121978	0.0556501	-0.921322
ENST00000293208	SAP30BP	1.16792	1.65913	3.48753	0.00120695	0.0554229	-0.922866
ENST00000491346	AGTRAP	-1.361	1.6129	-3.48599	0.0012123	0.0554584	-0.923024
ENST00000396650	C15orf48	-2.39584	-0.838313	-3.48269	0.00122374	0.0556501	-0.927318
ENST00000409930	IL1RN	-1.6165	0.697763	-3.47919	0.00123604	0.0558021	-0.933057
ENST00000373737	ETV7	-2.29214	-2.04498	-3.48288	0.00122309	0.0556501	-0.933964
ENST00000496577	MOV10	-2.1947	-1.67493	-3.48242	0.00122471	0.0556501	-0.934377
ENST00000244741	CDKN1A	-0.934202	5.51028	-3.6543	0.000746307	0.0424073	-0.934466
ENST00000616492	ZNF630	2.17609	-3.33929	3.48266	0.00122385	0.0556501	-0.935808
ENST00000368170	CD1C	1.47089	3.40641	3.5398	0.00103915	0.0507579	-0.945502
ENST00000633952	GFUS	3.24923	-1.79197	3.4866	0.00121016	0.0554577	-0.950231
ENST00000676114	RUBCNL	1.51494	0.646702	3.47344	0.00125648	0.0563806	-0.956311
ENST00000618834	PCDHA4	1.60587	-0.201673	3.48354	0.00122079	0.0556501	-0.957159
ENST00000357254	ZNF23	3.69104	-1.43095	3.48066	0.00123087	0.0557293	-0.957442
ENST00000571696	NAA60	-1.44192	-1.28357	-3.47791	0.00124056	0.0559439	-0.959047
ENST00000419505	PIEZO1	2.64661	-3.2722	3.47308	0.00125775	0.0563818	-0.963555
ENST00000474467	IQSEC1	2.32064	-2.83711	3.47264	0.00125935	0.0563901	-0.963754
ENST00000454366	GTSE1	-1.80246	-1.66125	-3.47531	0.0012498	0.0561924	-0.966347
ENST00000399082	HLA-DQB1	1.99916	-2.81439	3.47234	0.00126043	0.0563901	-0.967017
ENST00000371384	FAM210B	1.74553	7.13536	3.7056	0.000642572	0.0387006	-0.967538
ENST00000460393	MME	1.35199	5.71456	3.62817	0.000805169	0.0443588	-0.969504
ENST00000395407	PAQR5	2.03948	-3.24529	3.46757	0.00127766	0.0568799	-0.972106
ENST00000394744	RAB11FIP4	2.31289	-2.56015	3.47627	0.00124636	0.0560936	-0.973199
ENST00000559916	B2M	-1.09895	1.26733	-3.46356	0.00129234	0.0572047	-0.976542
ENST00000648081	DSC2	3.01748	2.80605	3.46493	0.00128731	0.0571405	-0.979946
ENST00000356208	RBM38	1.74016	6.69677	3.68122	0.000690018	0.0402713	-0.982434
ENST00000282570	GMCL1	0.858732	3.74087	3.54014	0.00103814	0.0507579	-0.984665
ENST00000309190	CAST	-3.00423	2.91687	-3.47463	0.0012522	0.0562444	-0.985397
ENST00000519980	AGO2	2.59154	-2.43985	3.4635	0.00129255	0.0572047	-0.986412
ENST00000674049	DUS4L-BCAP29	2.36294	-3.32509	3.46208	0.00129779	0.0572762	-0.987008
ENST00000473610	KCNH2	2.77993	-3.00742	3.46513	0.00128658	0.0571405	-0.987879
ENST00000299045	TCP11L2	1.30141	3.83302	3.54627	0.00102002	0.0503676	-0.98832
ENST00000572588	MRTFB	2.91858	-2.87757	3.46413	0.00129026	0.0572047	-0.992166
ENST00000372663	ZDHHC12	-0.512753	6.28734	-3.6644	0.000724674	0.0415434	-0.992487
ENST00000355097	ENTPD2	2.17935	-3.11811	3.45775	0.00131389	0.0575913	-0.996492
ENST00000431368	OSBP2	1.84003	1.61115	3.45639	0.00131898	0.0576971	-0.998255
ENST00000457156	HNRNPK	2.07799	-2.56741	3.46034	0.00130423	0.0574406	-1.00043
ENST00000590194	SLC25A39	1.73516	5.11952	3.58684	0.000907489	0.0474015	-1.00281
ENST00000319006	TALDO1	0.656091	9.77198	3.83277	0.000441951	0.0310068	-1.00517
ENST00000209728	CDC6	-2.25157	-0.765151	-3.45401	0.00132793	0.0578648	-1.00536
ENST00000414723	GCA	1.52063	1.96229	3.45641	0.00131889	0.0576971	-1.00615
ENST00000375905	ACBD5	2.46645	-2.88749	3.45827	0.00131193	0.0575913	-1.00719
ENST00000420434	SP140	-1.76568	2.4069	-3.45817	0.00131231	0.0575913	-1.00892
ENST00000480287	FAM166B	1.70554	-3.42475	3.45137	0.00133796	0.057909	-1.01049
ENST00000560031	GALK2	-1.35983	1.0483	-3.44758	0.00135243	0.0579277	-1.01131
ENST00000528759	DDIAS	2.90327	-2.86956	3.45432	0.00132677	0.0578648	-1.01407
ENST00000492687	TAPBP	2.07507	-3.31498	3.45234	0.00133424	0.057909	-1.01423
ENST00000397881	SHFL	-1.99338	-1.13178	-3.44868	0.00134821	0.057909	-1.01533
ENST00000389915	FAM168B	0.887205	4.31204	3.55622	0.000991219	0.0498542	-1.01674
ENST00000473418	EGFL8	2.34147	-3.37642	3.44818	0.00135014	0.057909	-1.02069
ENST00000544216	LSM14A	1.32445	3.1651	3.4997	0.00116571	0.0542544	-1.02093
ENST00000337198	AZIN1	0.78413	5.1245	3.59107	0.000896449	0.0472579	-1.02128
ENST00000564428	PML	-2.36254	0.194114	-3.44131	0.00137671	0.0586866	-1.02528
ENST00000322019	TM6SF1	0.849922	4.78817	3.57411	0.000941429	0.0484113	-1.02588
ENST00000366997	LPGAT1	0.949256	5.71746	3.61236	0.00084291	0.0456595	-1.0266
ENST00000336904	SNCA	2.40865	1.95051	3.44814	0.0013503	0.057909	-1.02822
ENST00000320256	ASPRV1	-1.24479	3.33294	-3.49964	0.00116591	0.0542544	-1.02846
ENST00000476391	HDAC1	1.84666	0.18034	3.44244	0.00137231	0.0585575	-1.03038
ENST00000566838	HSD17B2	1.63161	-1.25558	3.46283	0.00129504	0.057259	-1.03062
ENST00000648008	G2E3	1.94177	-3.19717	3.44303	0.00137002	0.058515	-1.03067
ENST00000592679	ZSCAN5A	1.94162	-3.0942	3.44023	0.00138097	0.0586866	-1.03506
ENST00000368468	MAN1A1	0.895099	4.76032	3.56209	0.000974634	0.049466	-1.03783
ENST00000535425	SCO2	-1.91373	1.15831	-3.43704	0.00139351	0.0590018	-1.0382
ENST00000469194	GBP1	-2.13573	-0.83534	-3.43788	0.00139019	0.0589312	-1.03902
ENST00000399598	UBXN2B	0.95368	5.01212	3.57356	0.000942945	0.0484113	-1.04916
ENST00000582730	SRSF1	1.3796	4.76877	3.55738	0.00098793	0.0497607	-1.05283
ENST00000494335	HLA-B	3.78331	-2.42395	3.4399	0.00138225	0.0586866	-1.05302
ENST00000429644	GBE1	0.904971	2.9595	3.48212	0.00122574	0.0556501	-1.05343
ENST00000533730	CASP4	-1.96574	-0.308897	-3.43255	0.00141139	0.0596065	-1.05611
ENST00000371569	UBE2A	2.50343	-0.77874	3.44346	0.00136837	0.0584996	-1.06102
ENST00000393141	CASP5	-3.51579	0.464758	-3.42268	0.00145143	0.0607306	-1.07003
ENST00000561863	DENND4A	2.46496	-1.31779	3.44005	0.00138165	0.0586866	-1.07126
ENST00000521626	ZNF674	2.12782	-2.64344	3.43202	0.00141351	0.0596406	-1.07598
ENST00000397871	THOC5	2.99556	-2.25559	3.4313	0.0014164	0.0596509	-1.07612
ENST00000316355	CCNG2	1.1099	4.94137	3.5593	0.000982484	0.0495415	-1.08029
ENST00000564249	CMC2	-2.7504	0.694411	-3.41785	0.00147141	0.061318	-1.08214
ENST00000296027	CXCL5	1.75546	3.49839	3.47746	0.00124214	0.0559595	-1.08848
ENST00000505583	GYPB	2.01081	3.95404	3.50798	0.00113842	0.0538055	-1.09022
ENST00000632685	DCUN1D1	1.6338	4.67908	3.55014	0.00100871	0.050187	-1.09155
ENST00000426431	SP1	-3.08151	-0.665913	-3.41314	0.00149118	0.0617652	-1.09346
ENST00000262811	MAST3	0.714385	5.46014	3.58228	0.000919503	0.0477508	-1.09476
ENST00000403230	DDX17	1.03695	7.68653	3.68617	0.00068011	0.0400646	-1.09809
ENST00000585281	ANXA8	-2.19673	-2.64964	-3.41714	0.00147439	0.061318	-1.09946
ENST00000216802	PSME2	-0.923311	8.10726	-3.71653	0.000622352	0.0379374	-1.09963
ENST00000531153	ANKRD36C	1.37294	0.872768	3.40923	0.00150773	0.061828	-1.10253
ENST00000293217	ACOX1	0.83736	5.67697	3.58599	0.000909719	0.0474596	-1.10402
ENST00000505126	BTNL8	-1.38933	0.691519	-3.40796	0.00151318	0.0618831	-1.10554
ENST00000276440	DOCK5	0.990181	5.77882	3.59189	0.000894346	0.047202	-1.10901
ENST00000626577	IFI27	-1.9839	-2.89098	-3.41398	0.00148762	0.0616741	-1.11003
ENST00000301335	SLC43A2	0.957783	4.66657	3.5443	0.00102581	0.0504461	-1.11023
ENST00000619145	SLC29A2	2.48233	-3.2473	3.40971	0.00150571	0.061828	-1.11185
ENST00000367059	CR2	2.54512	-3.04548	3.40992	0.00150481	0.061828	-1.11396
ENST00000305202	NECAB2	1.86543	3.70754	3.47915	0.00123618	0.0558021	-1.11509
ENST00000528555	SNX19	2.07836	-2.6878	3.41239	0.00149433	0.061828	-1.1163
ENST00000466898	GRAMD1C	2.34166	-3.17058	3.40724	0.00151625	0.0619091	-1.11712
ENST00000409298	GTDC1	2.36152	-1.3363	3.42067	0.00145971	0.0610203	-1.11788
ENST00000392086	DNAJB2	1.13886	5.74511	3.58915	0.000901444	0.0474015	-1.12122
ENST00000392249	STRADB	3.70663	2.54831	3.41168	0.00149734	0.061828	-1.12372
ENST00000482176	TESC	1.71481	1.45871	3.40206	0.00153865	0.0624858	-1.12427
ENST00000478660	RUNX2	2.22721	-1.87224	3.41845	0.00146893	0.061318	-1.12474
ENST00000430807	TANGO2	2.09738	1.74853	3.40548	0.00152383	0.062094	-1.12476
ENST00000420543	AZI2	-1.13222	2.42576	-3.43144	0.00141584	0.0596509	-1.12823
ENST00000504686	PTTG2	2.22478	-1.94391	3.41445	0.00148566	0.0616741	-1.12928
ENST00000397661	NFIX	1.92627	5.84349	3.58197	0.00092034	0.0477508	-1.13103
ENST00000370698	SLC9A6	2.28992	-3.09073	3.40808	0.00151265	0.0618831	-1.13187
ENST00000262134	LPCAT2	0.791699	5.20498	3.548	0.00101496	0.0502498	-1.13398
ENST00000321535	FBXO39	-1.6703	-2.9397	-3.40431	0.00152888	0.0622439	-1.13437
ENST00000474406	PFDN6	2.35821	-2.38615	3.4097	0.00150574	0.061828	-1.13479
ENST00000296795	TLR3	-1.90352	-0.79609	-3.39922	0.00155104	0.0628173	-1.13587
ENST00000571680	ITGB3	1.25365	2.25486	3.42327	0.001449	0.0606847	-1.13613
ENST00000399002	SPTLC3	1.79942	-3.07861	3.39765	0.0015579	0.0629716	-1.13708
ENST00000553777	RBM23	2.03771	-1.8421	3.41098	0.0015003	0.061828	-1.1383
ENST00000247226	PLEKHG3	0.76627	3.59656	3.48714	0.00120833	0.0554298	-1.13977
ENST00000269397	CBX4	0.901699	3.95025	3.48827	0.00120443	0.0553635	-1.14236
ENST00000463345	AKR1E2	1.9732	-2.73071	3.39495	0.00156984	0.0632847	-1.1425
ENST00000370203	TLCD4	1.9171	1.98466	3.40624	0.00152055	0.0620162	-1.14583
ENST00000403703	UNKL	2.35026	-3.09011	3.39311	0.00157803	0.0635015	-1.14997
ENST00000325954	RNF10	1.19296	8.42308	3.70922	0.00063582	0.0383682	-1.1512
ENST00000415318	CCDC153	1.28692	1.87299	3.40288	0.00153506	0.062439	-1.15134
ENST00000568993	SNX20	-0.963248	3.84663	-3.48128	0.00122868	0.0556856	-1.1515
ENST00000264834	KLF1	1.52332	5.14485	3.54966	0.00101012	0.050187	-1.15474
ENST00000264079	MCOLN1	1.09272	5.55939	3.5631	0.000971779	0.0494262	-1.15503
ENST00000487549	FLOT1	3.81503	-2.2156	3.39548	0.00156749	0.0632461	-1.15588
ENST00000161559	CEACAM1	-1.23071	4.08786	-3.48186	0.00122666	0.0556501	-1.15635
ENST00000495822	CTSL	-2.19313	-2.20329	-3.39029	0.00159063	0.0637817	-1.15637
ENST00000493645	PARP15	1.94043	-2.36807	3.40113	0.00154269	0.0625806	-1.15975
ENST00000495254	IFI44	-2.89876	0.480444	-3.38476	0.00161561	0.0643271	-1.16202
ENST00000265036	DEPDC1B	-2.10566	-0.928239	-3.38669	0.00160685	0.0642045	-1.16219
ENST00000261438	KLF3	0.724315	5.94243	3.57609	0.00093607	0.0482775	-1.16468
ENST00000289361	BTN3A1	-0.554972	6.25178	-3.60022	0.000873058	0.0468438	-1.16924
ENST00000491565	ZNF12	1.93929	-1.59088	3.398	0.00155635	0.0629655	-1.17013
ENST00000357525	PLN	1.79083	-0.677711	3.3944	0.00157226	0.063326	-1.17324
ENST00000506894	GPM6A	1.96169	-2.88256	3.38192	0.00162862	0.0647311	-1.17488
ENST00000381410	SNX18	0.886223	5.28592	3.53816	0.00104406	0.0508103	-1.17567
ENST00000295612	EIF4E3	-3.80597	-0.588526	-3.37934	0.00164048	0.065031	-1.17586
ENST00000638220	MAML1	4.77352	1.90799	3.37835	0.00164507	0.0650583	-1.17896
ENST00000395655	TBRG4	-2.41451	1.28211	-3.37728	0.00165003	0.0650677	-1.17943
ENST00000347635	NUP50	0.735279	5.91271	3.56869	0.000956267	0.0488944	-1.18392
ENST00000494941	PYROXD2	1.50273	0.312209	3.37767	0.00164824	0.0650583	-1.18697
ENST00000641276	OR2T12	1.86695	-2.84294	3.3784	0.00164486	0.0650583	-1.18924
ENST00000396464	GABPB1	2.23025	-3.14068	3.37678	0.00165235	0.0651025	-1.19151
ENST00000343528	PDXK	-4.27391	0.886458	-3.37222	0.00167373	0.0658247	-1.19359
ENST00000307677	BCL2L1	1.62746	8.96969	3.72251	0.000611552	0.0375615	-1.1943
ENST00000303577	PCBP1	0.526252	8.28665	3.69208	0.000668476	0.0396276	-1.19676
ENST00000308271	USP48	1.07561	3.5317	3.44994	0.00134339	0.057909	-1.19799
ENST00000367696	RC3H1	0.954725	4.7272	3.5048	0.00114883	0.0539013	-1.19872
ENST00000426613	MAMLD1	2.09662	-3.13734	3.37168	0.00167625	0.0658247	-1.19893
ENST00000491597	MME	2.17883	-1.84461	3.38527	0.00161331	0.0643271	-1.19939
ENST00000373509	PIM1	0.941079	8.09154	3.67833	0.000695857	0.0405075	-1.19997
ENST00000464488	B3GALT9	2.21722	-1.33624	3.38505	0.0016143	0.0643271	-1.20036
ENST00000427977	SELENBP1	2.4586	-0.227769	3.37764	0.00164836	0.0650583	-1.20176
ENST00000259254	GYPC	1.34969	11.5391	3.8615	0.000405858	0.0298009	-1.20491
ENST00000541750	MLXIP	1.86347	-2.93262	3.37068	0.001681	0.0658247	-1.2051
ENST00000354293	AP2A1	0.953482	6.06782	3.57411	0.000941438	0.0484113	-1.20945
ENST00000472152	IFI44	-2.56975	-1.87855	-3.36551	0.0017056	0.0660835	-1.20961
ENST00000368911	CDK19	0.709812	3.95822	3.46781	0.0012768	0.0568799	-1.2108
ENST00000430254	TRAK2	1.27621	3.64733	3.44815	0.00135025	0.057909	-1.21456
ENST00000417443	SMIM10L2A	2.10982	-2.75232	3.36872	0.0016903	0.0658987	-1.21778
ENST00000491926	SKIC2	2.39312	-2.9567	3.36533	0.00170647	0.0660835	-1.21808
ENST00000293328	STAT5B	0.624827	6.56029	3.58733	0.000906197	0.0474015	-1.22061
ENST00000573379	CIITA	3.09072	-0.973581	3.36978	0.00168524	0.0658247	-1.22177
ENST00000455773	CDC123	1.85927	-2.07325	3.37045	0.00168206	0.0658247	-1.2219
ENST00000414645	DPY19L4	0.992234	1.82766	3.3782	0.00164579	0.0650583	-1.22276
ENST00000299106	JAM3	1.30552	2.31943	3.39235	0.00158139	0.0635237	-1.22295
ENST00000467229	TMEM14B	1.27192	1.74851	3.37031	0.00168274	0.0658247	-1.22488
ENST00000447282	PCBP2	0.9913	4.05238	3.46793	0.00127634	0.0568799	-1.22636
ENST00000299130	BCCIP	-0.90777	1.95893	-3.36996	0.00168439	0.0658247	-1.2327
ENST00000330775	SLC37A4	-3.30218	-0.626358	-3.35458	0.00175883	0.0673853	-1.23352
ENST00000276373	SLC18A1	2.17608	-3.00087	3.35847	0.00173973	0.0667994	-1.23513
ENST00000369516	TSPAN2	0.901454	4.3857	3.47934	0.00123549	0.0558021	-1.23528
ENST00000370853	MBNL3	1.33401	4.49478	3.49028	0.00119753	0.0552148	-1.23604
ENST00000006251	PRR5	1.3917	3.84928	3.45192	0.00133583	0.057909	-1.23745
ENST00000426705	SELENBP1	1.85186	5.74947	3.5285	0.00107343	0.0517947	-1.24548
ENST00000624093	ZNF219	2.15901	-2.71277	3.35423	0.00176053	0.0673853	-1.25128
ENST00000648030	KAT6A	1.66139	-3.37482	3.34929	0.00178514	0.0679237	-1.25137
ENST00000443517	PPP1R18	2.85736	-2.79092	3.3515	0.0017741	0.0676597	-1.25244
ENST00000525238	ABCA7	2.14738	-2.75617	3.35161	0.00177356	0.0676597	-1.25365
ENST00000393926	GNB2	4.05489	-0.932928	3.34891	0.00178703	0.0679237	-1.25521
ENST00000369002	SEC63	0.86913	3.5664	3.43315	0.00140898	0.0595602	-1.25565
ENST00000261729	RASAL1	2.18901	-3.16274	3.34698	0.00179676	0.0682245	-1.25616
ENST00000651438	COL18A1	2.6896	-1.91675	3.35289	0.00176719	0.067567	-1.25661
ENST00000651929	FHL1	1.22085	3.12492	3.40717	0.00151655	0.0619091	-1.25816
ENST00000375440	CUL4A	0.956779	3.31537	3.41793	0.00147109	0.061318	-1.25959
ENST00000308660	MARCHF3	1.10958	2.94051	3.40198	0.00153897	0.0624858	-1.26255
ENST00000345125	CTSB	1.61085	2.41402	3.36435	0.00171117	0.0662088	-1.2632
ENST00000564996	KLHL36	1.1961	3.5074	3.43004	0.00142148	0.0598094	-1.26435
ENST00000222032	CNFN	1.10051	2.68295	3.38585	0.00161067	0.0643001	-1.26469
ENST00000300896	USP32	0.615251	5.26981	3.50982	0.00113243	0.0536908	-1.26647
ENST00000587259	VMP1	2.52174	-0.189781	3.34489	0.00180733	0.0684651	-1.2681
ENST00000631749	CCDC92	1.8119	-3.11159	3.34014	0.00183155	0.0689209	-1.27226
ENST00000504221	CAST	2.07539	-2.95237	3.34249	0.00181953	0.068646	-1.27343
ENST00000040738	BOD1L1	1.06832	5.23814	3.50027	0.00116383	0.0542544	-1.27356
ENST00000369114	ANP32E	2.04918	-2.53191	3.34314	0.00181621	0.0686289	-1.27548
ENST00000436863	CASP1	-1.0171	6.84806	-3.58681	0.000907557	0.0474015	-1.27734
ENST00000215574	CDC34	1.42228	6.12838	3.55285	0.00100089	0.0500233	-1.27921
ENST00000629385	ABCC4	1.79328	-3.3917	3.33736	0.0018459	0.0692877	-1.2817
ENST00000216036	RSPH14	2.08575	-0.793006	3.34901	0.00178654	0.0679237	-1.28184
ENST00000300086	TERF2IP	0.666086	5.73308	3.52751	0.00107648	0.0518533	-1.28248
ENST00000672308	AK2	-0.706464	3.39529	-3.417	0.00147496	0.061318	-1.28693
ENST00000474427	SGK1	2.40042	-0.979865	3.34351	0.00181434	0.0686289	-1.29253
ENST00000498260	ARG1	1.87366	2.08166	3.35025	0.00178035	0.0678407	-1.29276
ENST00000359709	IFI16	-2.22678	-1.59406	-3.33157	0.00187604	0.0699967	-1.29311
ENST00000331523	EEF1A1	0.951111	11.034	3.80119	0.000485203	0.0324648	-1.29367
ENST00000259053	CD302	0.771626	6.14477	3.54421	0.00102607	0.0504461	-1.29394
ENST00000487179	CTAGE8	2.06634	-3.002	3.33141	0.00187692	0.0699967	-1.29522
ENST00000302228	LGALS9	-1.08225	6.81515	-3.581	0.000922914	0.0477508	-1.2958
ENST00000400798	KAZN	2.98562	0.373057	3.33388	0.00186397	0.0697472	-1.29739
ENST00000666055	AP3B2	1.96137	-3.27566	3.32956	0.00188664	0.0702344	-1.30195
ENST00000495071	SUPT20H	1.19524	1.58964	3.33136	0.00187716	0.0699967	-1.30416
ENST00000368474	ADAR	-0.586435	7.71786	-3.622	0.000819698	0.0447775	-1.30591
ENST00000490413	MOV10	-2.76985	0.444039	-3.32431	0.00191456	0.0706917	-1.30676
ENST00000216061	PPP6R2	1.61226	-2.94957	3.32789	0.00189549	0.0703756	-1.30735
ENST00000494633	TBC1D20	1.34414	1.19601	3.32567	0.00190732	0.0705801	-1.30833
ENST00000371873	CMPK1	0.7951	5.73517	3.51718	0.00110884	0.052905	-1.30843
ENST00000403363	NAGA	-2.32929	-0.410069	-3.32308	0.00192117	0.0708288	-1.3092
ENST00000263636	LY75	1.02257	4.06438	3.42816	0.00142905	0.0600721	-1.30974
ENST00000267868	RAD51	-2.15151	-0.066757	-3.32304	0.0019214	0.0708288	-1.31005
ENST00000318238	SAMD9L	-1.45936	5.49257	-3.49652	0.00117635	0.0545717	-1.31624
ENST00000381774	CPPED1	0.649496	8.41539	3.64887	0.000758186	0.0426536	-1.31706
ENST00000355476	RBPJ	1.09873	5.00469	3.46802	0.00127604	0.0568799	-1.32077
ENST00000493467	TSC1	2.06917	-3.12327	3.32082	0.00193335	0.0710865	-1.32141
ENST00000643377	SLC19A2	2.0072	-3.08798	3.32245	0.00192455	0.070887	-1.32522
ENST00000216133	CBX7	0.849672	4.59455	3.46203	0.00129796	0.0572762	-1.32577
ENST00000280527	CRIM1	1.23169	0.933602	3.31506	0.00196475	0.0716098	-1.32717
ENST00000467415	TMEM14C	1.62209	-3.09755	3.31579	0.00196076	0.0715716	-1.32889
ENST00000544128	SP140	-1.86838	-2.18852	-3.31823	0.00194741	0.0713803	-1.32918
ENST00000473900	NENF	3.15842	-2.40569	3.32174	0.00192841	0.0709715	-1.33056
ENST00000446474	ZSCAN31	1.99493	-3.05877	3.3159	0.00196015	0.0715716	-1.33253
ENST00000315013	EXOC3	2.71075	-3.08822	3.31633	0.00195777	0.0715716	-1.33294
ENST00000328024	RAB11B	0.756813	5.97857	3.52595	0.0010813	0.0519748	-1.33482
ENST00000374864	ITCH	0.773951	4.69705	3.45224	0.00133463	0.057909	-1.34305
ENST00000282018	CYSLTR2	1.25223	1.79481	3.32035	0.00193587	0.0710865	-1.34542
ENST00000447208	TANGO2	1.59392	3.06129	3.36846	0.0016915	0.0658987	-1.34592
ENST00000377191	XRN2	0.533252	6.00279	3.51765	0.00110735	0.0528896	-1.3487
ENST00000477657	AMY2B	2.78051	-1.54848	3.31431	0.00196883	0.0717007	-1.34968
ENST00000615985	ZNF45	2.71993	-2.89505	3.30781	0.00200494	0.0726646	-1.35287
ENST00000357731	NEGR1	1.12561	3.06683	3.37126	0.00167826	0.0658247	-1.35488
ENST00000205557	ABCC6	2.78948	-2.17316	3.31246	0.00197906	0.0719573	-1.35564
ENST00000262803	UPF1	3.24405	-0.331473	3.3057	0.00201676	0.0728013	-1.35694
ENST00000395116	GPR135	1.64734	-3.23252	3.3021	0.00203715	0.0732637	-1.35993
ENST00000580322	SAP30BP	1.69278	0.13378	3.304	0.00202633	0.0730302	-1.3625
ENST00000392253	SCYL2P1	1.86441	-2.68785	3.30327	0.00203051	0.0731227	-1.36318
ENST00000428221	E2F6	2.69703	-3.25971	3.30106	0.00204305	0.0732823	-1.3679
ENST00000343968	MS4A4A	-2.57143	0.513769	-3.29857	0.00205727	0.0735594	-1.36844
ENST00000283646	RPIA	0.940189	5.92627	3.50599	0.00114493	0.0538878	-1.3701
ENST00000498497	PBX1	2.15601	-0.38862	3.30494	0.00202102	0.072897	-1.37441
ENST00000403633	BUD31	-0.437312	6.71686	-3.54904	0.00101193	0.050187	-1.37444
ENST00000526652	LGALS8	2.00392	-2.71227	3.3	0.00204907	0.0733818	-1.37542
ENST00000447667	WNK1	1.87564	0.548307	3.29468	0.00207971	0.0739348	-1.37591
ENST00000325222	CUL1	-0.675265	4.37173	-3.42673	0.00143488	0.0602609	-1.37944
ENST00000508794	NAIP	-2.01772	-0.556662	-3.29317	0.00208846	0.0739727	-1.38189
ENST00000444847	GPR146	2.08801	4.20189	3.40986	0.00150506	0.061828	-1.38292
ENST00000607355	H2AC19	-0.815165	9.28677	-3.67638	0.000699813	0.0406854	-1.38459
ENST00000456089	TREX1	-1.70328	2.12015	-3.31129	0.00198552	0.0721341	-1.38615
ENST00000361479	MPHOSPH8	0.535034	4.62195	3.43968	0.00138312	0.0586866	-1.38856
ENST00000367109	DYRK3	1.80286	0.473256	3.28882	0.00211392	0.0745533	-1.3891
ENST00000368132	IFI16	-1.75259	4.02125	-3.38286	0.0016243	0.0646162	-1.39059
ENST00000481288	STK24	2.44496	-1.35123	3.29931	0.00205302	0.0734653	-1.3912
ENST00000630848	CEACAM3	-1.53382	0.902833	-3.28868	0.00211474	0.0745533	-1.39189
ENST00000296677	F2RL1	1.0816	3.50585	3.36809	0.0016933	0.0659119	-1.39301
ENST00000342835	SPTB	1.87484	-2.97513	3.28806	0.00211839	0.0745579	-1.39353
ENST00000373275	BRWD3	0.734712	3.93837	3.39654	0.00156279	0.063113	-1.39375
ENST00000330398	ATP6V0C	1.12346	9.55127	3.68609	0.000680278	0.0400646	-1.39437
ENST00000376670	GATA1	1.20347	5.9901	3.49765	0.00117256	0.0544517	-1.3985
ENST00000520482	DENND3	2.02303	-2.4217	3.29175	0.00209678	0.0742092	-1.39891
ENST00000356200	CDK11A	1.88034	-2.94307	3.28923	0.00211149	0.0745533	-1.3996
ENST00000631680	LY6E	-1.98329	-2.5627	-3.28778	0.00212008	0.0745579	-1.40003
ENST00000254436	TRIM21	-0.728261	6.83543	-3.5411	0.00103528	0.050721	-1.40113
ENST00000593993	IL12RB1	-2.31427	2.38089	-3.29437	0.0020815	0.0739348	-1.40226
ENST00000511216	UVSSA	1.13054	2.62729	3.32767	0.00189666	0.0703756	-1.40561
ENST00000379310	VWA8	0.941396	2.13937	3.30703	0.0020093	0.0727643	-1.40655
ENST00000369875	CNNM2	1.84963	-2.26675	3.28726	0.00212312	0.0745579	-1.40714
ENST00000361924	GOLGA4	1.80438	1.94	3.30607	0.00201467	0.0728013	-1.409
ENST00000463100	TMEM14B	1.3238	2.74293	3.33509	0.00185766	0.0696714	-1.41393
ENST00000249042	TST	0.720476	4.48436	3.4173	0.00147373	0.061318	-1.41681
ENST00000612469	CCDC125	1.48984	-3.05254	3.27749	0.00218163	0.0761399	-1.41764
ENST00000521064	DGLUCY	2.44336	-2.55494	3.28077	0.00216183	0.0756239	-1.41839
ENST00000342374	SERINC3	0.377965	6.42624	3.51421	0.0011183	0.0531264	-1.41956
ENST00000586178	MBTD1	2.85515	2.46314	3.29137	0.00209896	0.0742282	-1.41965
ENST00000544392	CACUL1	2.15202	-2.09631	3.28403	0.00214227	0.0751141	-1.42106
ENST00000373210	AGO4	0.883044	5.32501	3.4497	0.0013443	0.057909	-1.42479
ENST00000317204	TOLLIP	0.68379	6.2854	3.50234	0.00115693	0.0540591	-1.42725
ENST00000616305	CASTOR2	1.14079	2.0176	3.30066	0.0020453	0.0733052	-1.42841
ENST00000356438	HYLS1	1.57116	-3.02653	3.27376	0.00220433	0.0767005	-1.42924
ENST00000483328	TYW5	-1.90589	-0.949845	-3.27374	0.00220448	0.0767005	-1.42926
ENST00000226730	IL2	2.07874	-3.04918	3.27264	0.00221122	0.0767582	-1.43017
ENST00000455239	MZT2B	1.04767	3.25492	3.34674	0.00179796	0.0682245	-1.43396
ENST00000395047	VDAC1	-1.75357	0.0398526	-3.2689	0.00223431	0.0773223	-1.43695
ENST00000374840	ALPL	1.7301	6.62338	3.49127	0.00119413	0.0551139	-1.44003
ENST00000355754	GBP4	-0.974969	5.64487	-3.46926	0.00127152	0.0568302	-1.44053
ENST00000528413	IRF7	-4.61359	2.20108	-3.27989	0.00216713	0.0757506	-1.44097
ENST00000555840	SLC39A9	-2.32558	-0.134967	-3.2658	0.00225361	0.0778116	-1.44276
ENST00000509887	STARD4	-1.96296	-2.11525	-3.26716	0.00224512	0.0775774	-1.44554
ENST00000216181	MYH9	0.587278	8.22203	3.59316	0.000891061	0.0471638	-1.44581
ENST00000369159	H2AC18	-0.951739	3.85787	-3.36662	0.00170029	0.0659569	-1.45159
ENST00000404138	ZBTB40	-2.05041	-3.00206	-3.26486	0.00225949	0.0778599	-1.45313
ENST00000373931	PPP1R8	-2.21655	-1.91607	-3.2633	0.00226934	0.0779322	-1.45389
ENST00000229795	MAPK14	1.28946	4.29595	3.38047	0.00163529	0.0649393	-1.45574
ENST00000637267	ZEB2	-2.19693	0.727342	-3.26219	0.00227633	0.0780595	-1.45579
ENST00000586748	YIPF2	1.16002	3.6919	3.36693	0.00169882	0.0659565	-1.45643
ENST00000652718	LHFPL5	2.0182	-2.34718	3.26474	0.00226026	0.0778599	-1.45856
ENST00000360716	DRC7	2.15578	-3.15256	3.25712	0.00230857	0.0788067	-1.46496
ENST00000559119	VPS13C	1.95323	-2.55699	3.25977	0.00229166	0.0784664	-1.4658
ENST00000378731	CCNI2	2.32866	-1.78979	3.26307	0.0022708	0.0779322	-1.46928
ENST00000409909	LSM5	-2.54437	0.365698	-3.25424	0.00232704	0.0793176	-1.46957
ENST00000369103	RGS10	0.801234	9.36114	3.64998	0.000755751	0.0426227	-1.47179
ENST00000585916	PIAS2	1.0187	2.24468	3.28893	0.00211326	0.0745533	-1.47385
ENST00000252244	KRT1	3.02555	5.84331	3.44997	0.00134326	0.057909	-1.47646
ENST00000566339	SPSB3	0.660239	6.64873	3.50417	0.00115089	0.0539013	-1.47755
ENST00000367634	RALGPS2	1.27484	3.35085	3.32546	0.00190841	0.0705801	-1.47759
ENST00000342745	SUSD6	0.542549	5.58808	3.44803	0.00135071	0.057909	-1.48051
ENST00000564415	COG4	2.84678	-1.94848	3.25656	0.00231212	0.0788683	-1.48385
ENST00000648057	KLHDC7B	-2.02786	-1.93287	-3.24898	0.00236123	0.0800604	-1.48397
ENST00000673901	BTG1	1.00591	7.62161	3.54343	0.00102836	0.0504487	-1.48411
ENST00000297508	MICALL2	1.67646	2.00704	3.27113	0.0022205	0.0769619	-1.48616
ENST00000557235	STAT2	-1.77682	-0.864761	-3.24736	0.00237182	0.0801791	-1.48677
ENST00000562499	RNF166	1.72521	-3.23028	3.24808	0.00236711	0.0801397	-1.48704
ENST00000526457	LRRK1	0.789616	5.60248	3.45024	0.00134226	0.057909	-1.48773
ENST00000303400	MAEA	0.554838	5.90607	3.45927	0.00130822	0.0575603	-1.48926
ENST00000242576	UNG	-2.8301	-0.89036	-3.24544	0.00238448	0.0803659	-1.4902
ENST00000296144	LRRC2	1.78286	-3.30888	3.24771	0.00236952	0.0801613	-1.49089
ENST00000265598	LAMP3	-2.26821	0.570923	-3.24563	0.00238323	0.0803659	-1.49144
ENST00000301770	VWCE	1.7723	4.13321	3.35989	0.00173279	0.0666757	-1.49196
ENST00000292807	AP2M1	0.898498	7.66676	3.54915	0.0010116	0.050187	-1.4926
ENST00000575955	ANKFY1	-2.53587	1.35581	-3.24605	0.00238042	0.0803659	-1.494
ENST00000534326	TMEM63B	1.62481	2.64449	3.2826	0.00215084	0.0753561	-1.49548
ENST00000508090	MGAT1	-2.13036	-0.670511	-3.24219	0.00240599	0.0807909	-1.49798
ENST00000326245	ITLN1	2.25343	2.53774	3.27299	0.00220909	0.0767582	-1.49872
ENST00000399017	TTC3	2.93655	-1.64643	3.24549	0.00238415	0.0803659	-1.50321
ENST00000646548	DYRK1A	2.50389	-2.68195	3.24517	0.00238623	0.0803659	-1.50448
ENST00000611132	VPS36	2.28692	-2.60917	3.24051	0.00241722	0.0809876	-1.51097
ENST00000235372	PRDM2	1.8736	0.428539	3.23597	0.00244777	0.0815056	-1.51197
ENST00000626891	KANSL1	2.34505	-3.09272	3.23825	0.00243239	0.0812551	-1.51248
ENST00000616584	SPC25	-4.18883	-0.368482	-3.23901	0.00242729	0.0812058	-1.51268
ENST00000489394	SAT1	-0.911847	5.94213	-3.45771	0.00131402	0.0575913	-1.51469
ENST00000427335	P3H2	1.86995	-3.18913	3.2358	0.0024489	0.0815056	-1.51542
ENST00000585507	KLRC4-KLRK1	2.51345	-2.80286	3.23673	0.0024426	0.0815056	-1.51598
ENST00000426877	TRAPPC5	0.894661	4.84585	3.38674	0.00160662	0.0642045	-1.51916
ENST00000592111	FECH	1.73469	2.55374	3.2727	0.00221085	0.0767582	-1.51966
ENST00000329285	ZNF599	1.71013	-3.02628	3.23254	0.00247105	0.0820617	-1.52021
ENST00000302190	SDC2	2.31579	-0.0773496	3.23602	0.0024474	0.0815056	-1.52066
ENST00000561086	IQGAP1	2.19746	6.66838	3.45458	0.00132577	0.0578648	-1.52149
ENST00000619161	GNRHR2	0.867127	3.58234	3.33382	0.0018643	0.0697472	-1.52269
ENST00000360929	SEZ6L	2.65602	-2.4184	3.23643	0.00244468	0.0815056	-1.52426
ENST00000545648	SARAF	0.641089	6.26624	3.46622	0.0012826	0.0570434	-1.52531
ENST00000674181	LARS1	2.90743	-2.89074	3.23076	0.00248323	0.0822851	-1.53036
ENST00000618519	MYO19	3.10748	-1.68177	3.2338	0.00246251	0.0818984	-1.53121
ENST00000425015	ZACN	1.84511	-3.34779	3.22842	0.00249932	0.0827577	-1.53165
ENST00000618434	LAIR1	-3.09941	2.15859	-3.24967	0.00235671	0.0800273	-1.53289
ENST00000672238	AKT3	2.01046	-3.15752	3.22372	0.00253202	0.0835344	-1.54264
ENST00000603520	CKAP2LP1	1.95276	-2.50075	3.22458	0.00252596	0.0834562	-1.54421
ENST00000262424	CRISPLD2	1.03639	5.30584	3.39916	0.0015513	0.0628173	-1.552
ENST00000359591	LRP10	0.646138	7.57044	3.52032	0.0010989	0.0526531	-1.55203
ENST00000593027	TMEM147	-1.48579	-0.817336	-3.21971	0.00256014	0.0843391	-1.55271
ENST00000314128	STAT2	-1.66549	4.4758	-3.37058	0.00168147	0.0658247	-1.55349
ENST00000530782	SLFN13	-3.21409	0.675627	-3.21863	0.00256778	0.0845293	-1.5543
ENST00000589647	MAP2K6	-0.944429	2.43767	-3.26081	0.00228504	0.0782989	-1.5571
ENST00000306621	CXCL11	-2.16863	-1.56224	-3.21616	0.00258532	0.0848182	-1.5582
ENST00000369448	TENT5C	1.64352	8.22033	3.54667	0.00101885	0.0503646	-1.55875
ENST00000602676	OAZ1	0.986645	12.7337	3.80595	0.000478435	0.0323954	-1.55985
ENST00000589706	SMAD4	2.03373	-1.40667	3.22423	0.00252841	0.0834763	-1.56004
ENST00000433283	NBAS	2.36401	-2.9614	3.21561	0.00258925	0.0848654	-1.56064
ENST00000415344	GPR107	1.81112	-2.72782	3.21807	0.00257173	0.0845977	-1.56146
ENST00000489919	PDZK1IP1	1.68302	3.35907	3.29728	0.0020647	0.0735664	-1.56321
ENST00000610546	PAN2	1.4645	1.22219	3.22526	0.00252123	0.0833611	-1.5664
ENST00000367843	DCAF6	0.935581	4.55998	3.35943	0.00173503	0.0666757	-1.56735
ENST00000634956	H4C8	-1.01587	3.98383	-3.3284	0.00189279	0.0703473	-1.56838
ENST00000591778	LGALS3BP	-2.87253	0.0338574	-3.2125	0.00261151	0.0854714	-1.56918
ENST00000615002	TEK	2.10795	-3.1131	3.21118	0.00262109	0.0857227	-1.57077
ENST00000643918	SAMHD1	-1.77864	0.000645223	-3.20702	0.00265127	0.0861491	-1.57902
ENST00000554514	ARHGEF40	1.90063	1.37238	3.20985	0.0026307	0.085819	-1.5797
ENST00000541009	ZNF268	-2.03126	-0.999647	-3.20567	0.00266111	0.086314	-1.58246
ENST00000321867	ULK1	0.698869	4.60996	3.35992	0.00173264	0.0666757	-1.58634
ENST00000256194	MICAL2	1.36454	3.27217	3.29737	0.00206416	0.0735664	-1.58722
ENST00000394357	TARBP2	-1.54703	1.11793	-3.20563	0.0026614	0.086314	-1.58726
ENST00000465342	POU5F1B	2.28794	-1.99856	3.20919	0.00263547	0.0858205	-1.58765
ENST00000542447	CADM1	2.01006	-3.0861	3.20313	0.0026798	0.08654	-1.58821
ENST00000621127	MRAS	2.28476	-3.29721	3.2033	0.00267853	0.08654	-1.58838
ENST00000316985	NSD3	0.587769	4.67372	3.36183	0.00172335	0.0665661	-1.59353
ENST00000485810	PRPF38B	2.05146	-2.88175	3.20363	0.00267608	0.08654	-1.59366
ENST00000616743	BASP1	1.30866	6.72244	3.44524	0.00136144	0.0582586	-1.59654
ENST00000462438	RAE1	2.04395	-2.56193	3.20146	0.00269213	0.0867291	-1.59861
ENST00000373547	PPP6C	0.467768	6.21667	3.4368	0.00139446	0.0590018	-1.59892
ENST00000320631	EHD1	0.717886	5.77382	3.41077	0.00150121	0.061828	-1.60048
ENST00000486774	LGALS9	-1.73311	-0.877549	-3.19791	0.00271856	0.0872698	-1.60063
ENST00000585652	AP3D1	-1.99601	-1.9404	-3.19877	0.00271215	0.0871258	-1.60082
ENST00000479441	CACNA2D2	2.1422	-3.17144	3.19625	0.00273098	0.0873673	-1.60392
ENST00000400559	C21orf91	-2.28006	0.926644	-3.19728	0.00272322	0.0872956	-1.6043
ENST00000312655	YPEL2	0.786211	3.91893	3.3168	0.00195522	0.0715716	-1.60531
ENST00000216797	NFKBIA	0.67132	6.55994	3.44819	0.0013501	0.057909	-1.60987
ENST00000585873	ZCCHC2	-2.23681	1.07898	-3.20054	0.00269898	0.0868878	-1.61071
ENST00000478508	NOP58	1.99716	-0.500772	3.19656	0.00272863	0.0873673	-1.6117
ENST00000417495	SP140	-3.22437	-0.18757	-3.19386	0.00274896	0.0877476	-1.61265
ENST00000413140	ACP1	2.01322	1.66444	3.20991	0.00263027	0.085819	-1.61395
ENST00000254480	SMARCC1	0.686547	4.14709	3.32555	0.00190796	0.0705801	-1.6148
ENST00000392533	TAOK3	0.982896	4.33416	3.33406	0.001863	0.0697472	-1.61706
ENST00000519998	CNOT7	2.02468	-1.66285	3.19915	0.00270931	0.0870965	-1.61797
ENST00000617204	MAP7	2.76808	-3.20155	3.19113	0.00276971	0.0880266	-1.61833
ENST00000302176	DCLK2	1.61677	-3.27037	3.18958	0.00278151	0.0880266	-1.61879
ENST00000644790	DGAT1	-4.16368	0.620927	-3.19401	0.00274788	0.0877476	-1.61891
ENST00000310544	PHOSPHO1	1.38467	7.79619	3.50427	0.00115057	0.0539013	-1.62488
ENST00000619997	GTF2H2	-3.15614	-0.380317	-3.1883	0.00279126	0.0880266	-1.62581
ENST00000368850	SLC16A10	2.52322	-2.27329	3.187	0.00280125	0.0880933	-1.62634
ENST00000466727	ZNF365	2.32846	-2.123	3.19274	0.00275747	0.0877875	-1.62667
ENST00000424365	MX1	-2.42782	-0.856238	-3.1861	0.00280816	0.0881443	-1.62676
ENST00000609556	IL10RB	2.23879	-2.66309	3.18778	0.00279525	0.0880266	-1.62911
ENST00000392614	RAB37	-1.97222	-0.326296	-3.18488	0.00281764	0.0883194	-1.62996
ENST00000536716	TNFAIP8L1	2.63652	-3.12759	3.18533	0.00281414	0.0882707	-1.6304
ENST00000483386	SLC35G1	2.45845	-2.07624	3.18984	0.00277951	0.0880266	-1.63098
ENST00000367607	CEP350	0.818307	3.83422	3.30627	0.00201356	0.0728013	-1.63178
ENST00000456808	DYNC1I2	1.69585	-2.22611	3.18798	0.00279375	0.0880266	-1.63524
ENST00000394311	MBNL3	1.78621	4.98514	3.35415	0.00176095	0.0673853	-1.63897
ENST00000414681	CREB1	1.94943	-2.94922	3.18175	0.00284189	0.0888272	-1.63973
ENST00000368465	PBXIP1	0.803393	6.82542	3.45092	0.00133965	0.057909	-1.64015
ENST00000401053	ZNF135	1.96592	-3.01274	3.18184	0.00284117	0.0888272	-1.64142
ENST00000524730	MICAL2	2.12285	-2.74547	3.18153	0.00284366	0.0888272	-1.64187
ENST00000394514	RNF14	1.15996	2.65139	3.23888	0.00242815	0.0812058	-1.64332
ENST00000470074	TANC1	1.6254	-3.37521	3.17818	0.00286987	0.0893374	-1.64512
ENST00000495577	MME	1.66434	-2.6393	3.17718	0.00287777	0.0895092	-1.64856
ENST00000374971	PAGE2B	1.72297	4.60164	3.33096	0.00187929	0.0700182	-1.65014
ENST00000442846	SIGLEC10	1.98514	2.79577	3.21608	0.00258593	0.0848182	-1.656
ENST00000540667	PTMS	1.7085	4.10974	3.2942	0.00208249	0.0739348	-1.65732
ENST00000628229	PADI4	0.79478	5.68246	3.38691	0.00160586	0.0642045	-1.65893
ENST00000254301	LGALS3	1.04609	9.18573	3.57126	0.000949197	0.048677	-1.66038
ENST00000544547	LIMS1	-1.81662	1.4615	-3.18018	0.00285421	0.0889724	-1.66087
ENST00000314070	SLAIN1	2.87457	-3.01469	3.17198	0.00291904	0.0900682	-1.66153
ENST00000278840	FADS2	-3.18328	-0.564512	-3.17196	0.00291924	0.0900682	-1.66171
ENST00000428239	CDC7	-1.92624	-2.11415	-3.17106	0.00292638	0.090227	-1.6636
ENST00000442849	GAS2L1P2	1.78012	-2.24749	3.17634	0.00288436	0.0896033	-1.66452
ENST00000274457	FEM1C	0.764888	3.81918	3.28231	0.0021526	0.0753595	-1.6648
ENST00000390297	IGLV1-44	-2.42285	0.959019	-3.17403	0.00290271	0.0899263	-1.66683
ENST00000432352	TMEM44	2.07396	-2.8872	3.16923	0.00294113	0.0904352	-1.6671
ENST00000436407	SLC14A1	1.82546	-2.84482	3.16863	0.00294595	0.0905151	-1.66755
ENST00000490164	PCGF5	1.04825	8.2872	3.51388	0.00111935	0.0531264	-1.66907
ENST00000409887	LRRC75A	0.823734	8.84232	3.55163	0.00100442	0.0500905	-1.66919
ENST00000640425	ST3GAL5	2.04145	-2.74829	3.16824	0.00294913	0.0905151	-1.67173
ENST00000567225	ZNF19	1.89006	-2.36462	3.17001	0.00293483	0.0903643	-1.67461
ENST00000531797	SERPING1	-1.85259	-2.31112	-3.16623	0.00296537	0.0909009	-1.67524
ENST00000297661	UBAP1	0.455959	6.28931	3.40943	0.00150688	0.061828	-1.67704
ENST00000216264	CERK	0.563822	5.07075	3.34492	0.00180716	0.0684651	-1.67709
ENST00000637259	FAM169BP	2.01859	-1.04789	3.17207	0.00291834	0.0900682	-1.67726
ENST00000648595	EPB42	1.81381	4.20346	3.29362	0.00208584	0.0739377	-1.68076
ENST00000573895	ABR	2.0019	-3.3002	3.16179	0.00300162	0.0913637	-1.68243
ENST00000491170	NT5DC4	1.82775	-3.00674	3.16229	0.00299751	0.0912999	-1.68251
ENST00000649979	IFIH1	-1.97044	3.362	-3.24912	0.00236028	0.0800604	-1.68307
ENST00000366698	TRIM17	1.54793	-3.09918	3.16033	0.00301366	0.0915452	-1.68551
ENST00000635003	WDR45	2.13946	-1.98299	3.16611	0.00296632	0.0909009	-1.68577
ENST00000371681	HECTD2	1.8124	-2.36355	3.16394	0.00298399	0.0911649	-1.68653
ENST00000266077	SLC2A4RG	0.961479	3.33553	3.26533	0.00225656	0.0778538	-1.68739
ENST00000405074	MAPRE3	2.09501	-3.25398	3.15862	0.00302774	0.0918636	-1.68945
ENST00000535236	SFSWAP	2.32965	-1.27639	3.16533	0.0029727	0.0910348	-1.68955
ENST00000376263	HNRNPK	0.491254	7.23621	3.45565	0.00132177	0.0577631	-1.69132
ENST00000521645	SLC25A32	2.90678	-2.73515	3.15783	0.00303433	0.0919878	-1.69289
ENST00000476602	ICA1L	1.7705	-3.25174	3.15615	0.00304826	0.0922863	-1.69503
ENST00000335877	PSMF1	1.2345	9.18742	3.54952	0.00101051	0.050187	-1.69576
ENST00000367079	PFKFB2	1.22484	1.04297	3.15633	0.00304678	0.0922863	-1.70084
ENST00000513000	INPP4B	1.03452	3.43689	3.25219	0.00234032	0.0797101	-1.70201
ENST00000227471	UNC93B1	-0.869545	4.04849	-3.28555	0.00213323	0.0748551	-1.70295
ENST00000389156	FAM169A	1.90986	-3.18258	3.15238	0.00307979	0.0931064	-1.7036
ENST00000430297	RETREG2	0.516014	5.52228	3.35964	0.001734	0.0666757	-1.70521
ENST00000467889	CALML4	-1.435	3.35401	-3.24117	0.00241279	0.0809591	-1.70891
ENST00000457866	AHI1	2.32021	-3.00615	3.15055	0.00309524	0.0932717	-1.71008
ENST00000265070	GOLPH3	0.757806	5.14164	3.33785	0.00184334	0.0692877	-1.71056
ENST00000505725	BMP2K	1.94573	-2.34425	3.15169	0.00308564	0.0931064	-1.71438
ENST00000283943	TRIP12	1.50487	5.09565	3.31276	0.00197742	0.0719555	-1.71562
ENST00000216038	RTCB	-0.501247	5.61692	-3.36741	0.0016965	0.0659545	-1.71693
ENST00000253039	EIF2S3	0.591298	6.81841	3.42575	0.00143888	0.0603379	-1.71695
ENST00000586868	TBCB	3.02599	-2.54921	3.14737	0.00312228	0.0936695	-1.72093
ENST00000397771	ASCC2	1.4929	6.45658	3.38881	0.00159728	0.0639915	-1.72148
ENST00000474664	DNAJB14	2.00303	-1.26143	3.15066	0.00309434	0.0932717	-1.72408
ENST00000301634	TK1	-1.84443	3.3114	-3.22004	0.00255782	0.084324	-1.72451
ENST00000333082	PSMF1	3.96616	3.91144	3.2174	0.00257652	0.0846937	-1.72578
ENST00000563924	PECAM1	0.602278	8.20396	3.49366	0.00118601	0.054851	-1.72579
ENST00000599180	FFAR2	-1.0679	7.35086	-3.44906	0.00134675	0.057909	-1.72621
ENST00000307790	ASCC2	1.51392	6.86688	3.40874	0.00150986	0.0618592	-1.72632
ENST00000451537	YIPF6	1.71786	4.50995	3.29387	0.00208443	0.0739377	-1.73017
ENST00000306103	HSPBAP1	0.778433	4.05381	3.27632	0.00218872	0.0763284	-1.7317
ENST00000588700	ANKRD27	1.81686	-2.0766	3.14074	0.00317923	0.0949801	-1.73362
ENST00000486886	PHLDB2	2.75462	-1.52769	3.14303	0.00315939	0.0945121	-1.73406
ENST00000322716	EPM2AIP1	0.930955	2.83369	3.20528	0.00266398	0.086314	-1.73533
ENST00000341119	SLC25A40	0.850629	3.87934	3.25778	0.00230431	0.0787207	-1.73538
ENST00000413982	KIF27	1.60288	-0.144962	3.13916	0.00319294	0.0953267	-1.73674
ENST00000370151	DPCD	1.1953	4.03561	3.26825	0.00223834	0.0774025	-1.73883
ENST00000344114	HERPUD1	1.422	0.620331	3.13762	0.0032064	0.0955393	-1.73957
ENST00000461993	CAP1	1.74862	-2.59834	3.1381	0.00320215	0.0954755	-1.73989
ENST00000474506	DNAI4	1.52065	0.663757	3.13689	0.00321279	0.0956037	-1.7402
ENST00000256474	VHL	0.585388	5.04925	3.32632	0.00190382	0.0705801	-1.74107
ENST00000263212	PPM1F	0.81543	5.70339	3.35639	0.00174992	0.0671337	-1.74336
ENST00000534180	FTH1	-0.730871	5.13371	-3.32882	0.00189055	0.070322	-1.74337
ENST00000592891	TMEM150B	1.92238	-2.31157	3.1366	0.00321533	0.0956164	-1.74393
ENST00000309534	CGGBP1	0.525697	5.90939	3.36129	0.00172595	0.0666097	-1.74524
ENST00000473341	PARP12	-2.92311	-2.08432	-3.13344	0.00324307	0.0961255	-1.7464
ENST00000309137	PSME3IP1	-0.371402	6.39308	-3.39243	0.00158106	0.0635237	-1.74783
ENST00000509081	RASGEF1B	-0.920056	2.01728	-3.17003	0.00293469	0.0903643	-1.75053
ENST00000603838	SMAGP	2.1435	-1.91501	3.13447	0.00323402	0.0959829	-1.75069
ENST00000507377	LARP1B	1.86307	-3.08366	3.13153	0.00325998	0.0964369	-1.75085
ENST00000316543	AACS	2.44216	-2.91998	3.13276	0.00324909	0.0962408	-1.75092
ENST00000600336	ATF5	-1.09678	1.00397	-3.13698	0.00321196	0.0956037	-1.75267
ENST00000608872	FBXW2	0.574601	5.00986	3.31554	0.00196212	0.0715716	-1.7538
ENST00000421807	INPP5K	0.692193	6.07911	3.36913	0.00168833	0.0658886	-1.75527
ENST00000585878	FECH	1.53213	2.23551	3.16357	0.00298703	0.0911649	-1.75703
ENST00000641986	OR2F1	1.60282	-2.77121	3.12838	0.00328809	0.0968253	-1.7583
ENST00000465072	SRPK2	1.89874	-0.456757	3.13027	0.00327121	0.0965798	-1.7598
ENST00000370441	IDS	0.577562	5.20345	3.31863	0.00194524	0.0713587	-1.76096
ENST00000475824	SLC50A1	-1.66865	-0.468728	-3.12647	0.00330526	0.0972042	-1.76276
ENST00000478953	MORN4	2.31234	-2.79462	3.12713	0.00329931	0.0970923	-1.76432
ENST00000269886	SH3GL1	0.707754	4.76332	3.30113	0.00204265	0.0732823	-1.76586
ENST00000636218	FTO	1.78285	-2.66505	3.12444	0.00332349	0.0973851	-1.76807
ENST00000417640	NECAB1	2.31004	-1.88132	3.12538	0.00331508	0.0973499	-1.76982
ENST00000344646	ZFAND4	2.62824	0.469355	3.12312	0.00333553	0.0973851	-1.76991
ENST00000615433	CCDC200	1.95029	-2.73774	3.1234	0.00333295	0.0973851	-1.7709
ENST00000595207	GMFG	-1.25396	3.26811	-3.20748	0.00264788	0.0861009	-1.77117
ENST00000478742	CHI3L1	2.38471	-2.95074	3.12254	0.00334078	0.0973851	-1.77161
ENST00000562759	ST20	1.94293	2.45455	3.16267	0.00299443	0.0912999	-1.77321
ENST00000536255	RPAIN	1.54324	-3.10781	3.12114	0.00335353	0.0976085	-1.77423
ENST00000453791	ABTB1	0.876584	6.16513	3.36236	0.00172081	0.0665246	-1.77475
ENST00000442487	APOBEC3H	-2.0571	-1.20764	-3.12071	0.0033574	0.0976583	-1.77508
ENST00000523505	CCDC71L	1.01396	3.16981	3.20008	0.00270236	0.0869349	-1.77662
ENST00000362007	GLMP	-0.904387	4.88449	-3.2961	0.00207149	0.0737179	-1.77672
ENST00000262510	NLRC5	-2.35032	1.01157	-3.12895	0.00328301	0.0967387	-1.78179
ENST00000626080	LPCAT1	-3.84864	1.32598	-3.12245	0.00334155	0.0973851	-1.7845
ENST00000651490	TYMP	-1.10765	4.91505	-3.302	0.00203767	0.0732637	-1.78481
ENST00000583684	ICAM2	-1.85904	-0.527531	-3.11617	0.0033991	0.0982318	-1.78569
ENST00000394817	SIL1	-0.592393	4.58115	-3.28757	0.00212128	0.0745579	-1.78581
ENST00000644580	PJVK	1.54645	-3.30385	3.11594	0.00340123	0.0982318	-1.7859
ENST00000393241	MRE11	-2.25636	-0.827624	-3.11583	0.00340222	0.0982318	-1.78605
ENST00000354777	WLS	1.47343	2.8819	3.18653	0.00280485	0.0881016	-1.78712
ENST00000634448	LGALS7B	2.22673	-2.89052	3.11614	0.00339937	0.0982318	-1.78717
ENST00000474657	FKBP1A	1.23338	2.01392	3.14501	0.00314237	0.0941276	-1.78743
ENST00000498270	SLC4A1	1.95937	4.6066	3.27148	0.00221839	0.0769478	-1.78782
ENST00000458153	MKLN1	-3.32686	-0.564471	-3.11704	0.00339111	0.0982318	-1.78859
ENST00000488485	ZNF789	1.90667	-3.01216	3.11527	0.00340745	0.0982318	-1.78905
ENST00000373674	PI16	2.19304	-2.75507	3.11608	0.00339989	0.0982318	-1.79116
ENST00000357546	DHRS9	-1.19508	5.23846	-3.31018	0.00199171	0.0723009	-1.79232
ENST00000392038	AKT2	0.682647	5.6621	3.3376	0.00184462	0.0692877	-1.79498
ENST00000565615	LRRC7	1.85631	-3.21788	3.11186	0.00343909	0.0986389	-1.79512
ENST00000471938	GBP4	-3.70085	-1.1909	-3.11469	0.00341281	0.0982589	-1.79518
ENST00000525547	IL18	1.70098	-2.87032	3.11087	0.00344841	0.0988435	-1.79763
ENST00000361779	IL1RN	-1.25617	6.72917	-3.39097	0.00158759	0.0637163	-1.80023
ENST00000452621	RCOR3	0.959352	2.87065	3.18101	0.00284772	0.0888924	-1.80067
ENST00000430138	EXOSC2	1.90875	-1.05854	3.11366	0.00342235	0.0983459	-1.80358
ENST00000612491	GLIS2	2.16481	-2.3047	3.10768	0.0034784	0.0992038	-1.80697
ENST00000587465	TNNT1	-2.40482	2.02524	-3.12394	0.00332803	0.0973851	-1.80741
ENST00000379303	ACOT9	-0.755446	4.96049	-3.29712	0.0020656	0.0735664	-1.8079
ENST00000538334	ANAPC5	2.0485	-2.44935	3.10747	0.00348033	0.0992038	-1.8088
ENST00000359933	ATG2B	0.884786	3.16327	3.19266	0.00275809	0.0877875	-1.81017
ENST00000513216	CENPC	2.27606	-1.89671	3.10743	0.00348072	0.0992038	-1.81066
ENST00000455662	NAGK	-0.6089	8.16711	-3.46127	0.00130079	0.0573451	-1.81137
ENST00000394283	TFEB	2.06018	-2.37328	3.1052	0.00350184	0.0995548	-1.81417
ENST00000613912	DAXX	1.89147	-3.07514	3.10276	0.00352511	0.0997389	-1.81532
ENST00000216468	TMED8	0.826072	3.49599	3.20269	0.00268302	0.086559	-1.81578
ENST00000591259	ZNF875	-1.77999	-1.50639	-3.10248	0.00352772	0.0997389	-1.8163
ENST00000269471	MBD1	2.18941	-1.84223	3.10468	0.00350677	0.0995699	-1.81667
ENST00000460482	CCDC180	1.74625	-2.89495	3.10221	0.00353036	0.0997389	-1.81708
ENST00000479362	CDK11A	2.08584	-2.57309	3.10373	0.00351582	0.0995862	-1.8175
ENST00000243346	NMI	-0.821853	7.37369	-3.41186	0.00149657	0.061828	-1.81873
ENST00000457111	ABCF1	-2.16792	-0.637303	-3.09926	0.00355867	0.100163	-1.82382
ENST00000375887	TNFSF13B	-1.16481	6.73688	-3.37463	0.0016624	0.0654411	-1.82695
ENST00000497556	ATP13A1	-3.09781	2.02711	-3.11226	0.00343535	0.0985941	-1.82799
ENST00000600514	MVB12A	-2.85269	0.0116191	-3.0977	0.00357371	0.100462	-1.82869
ENST00000602725	PTP4A2	3.9449	-2.11931	3.09744	0.00357632	0.100472	-1.82912
ENST00000428830	CHEK1	-1.82166	-1.81212	-3.09612	0.00358908	0.100608	-1.83087
ENST00000506597	SCOC	-2.04542	-1.5056	-3.09468	0.00360309	0.100786	-1.83395
ENST00000334095	ZNF761	2.68878	-2.86325	3.09314	0.00361815	0.100964	-1.83699
ENST00000336963	ARHGAP8	2.09635	-3.37125	3.09312	0.00361838	0.100964	-1.837
ENST00000544196	REXO2	1.53422	-2.00821	3.09602	0.00359003	0.100608	-1.83729
ENST00000429436	MARK3	0.948227	4.7617	3.26305	0.00227089	0.0779322	-1.83851
ENST00000432883	TANGO2	1.09027	3.26407	3.18841	0.00279042	0.0880266	-1.83967
ENST00000413366	PRKCA	0.752831	3.24003	3.1909	0.00277146	0.0880266	-1.84222
ENST00000452111	CTNS	1.698	-3.27251	3.09061	0.00364308	0.10154	-1.84256
ENST00000323883	PIP4K2A	2.24662	-3.02675	3.09029	0.00364616	0.10154	-1.84321
ENST00000230895	DAP	0.538186	5.35014	3.30132	0.00204155	0.0732823	-1.84427
ENST00000361908	OPA1	-2.93662	-0.755814	-3.08997	0.00364933	0.10154	-1.84591
ENST00000372699	ZNF684	-1.37224	1.37776	-3.10242	0.0035283	0.0997389	-1.84654
ENST00000268797	GFOD2	1.02837	3.81281	3.21056	0.00262553	0.0858059	-1.84782
ENST00000297564	COX6C	-3.26518	3.00957	-3.11387	0.00342037	0.0983459	-1.84886
ENST00000394457	AHSA2P	0.994297	4.73498	3.26323	0.00226975	0.0779322	-1.85098
ENST00000312263	DCAF6	1.46499	2.07	3.10974	0.003459	0.0990215	-1.85099
ENST00000445782	MZT2A	1.18737	1.51754	3.10476	0.00350599	0.0995699	-1.85101
ENST00000546519	SLC38A1	1.87069	-3.20418	3.08647	0.0036841	0.102293	-1.85171
ENST00000398805	HSDL2	0.842323	4.62291	3.25022	0.00235314	0.0799662	-1.85436
ENST00000215909	LGALS1	-0.665446	10.1007	-3.56095	0.000977816	0.049466	-1.85453
ENST00000276390	ATP6V1B2	0.456406	8.145	3.44044	0.00138013	0.0586866	-1.85502
ENST00000307063	PWWP2A	1.14714	2.12994	3.13122	0.00326281	0.0964577	-1.85567
ENST00000560302	AKAP13	1.56356	-2.68123	3.08423	0.00370648	0.102564	-1.85746
ENST00000522543	ANK1	1.99959	-3.11168	3.0839	0.00370973	0.102564	-1.85778
ENST00000264235	GSK3B	0.5938	4.44457	3.23873	0.00242912	0.0812058	-1.85781
ENST00000629591	IFI27L1	-1.04022	1.83866	-3.11723	0.00338928	0.0982318	-1.85855
ENST00000497831	GLMP	2.53218	-1.8452	3.08542	0.00369449	0.102456	-1.85902
ENST00000497914	URGCP	2.78529	-2.60963	3.084	0.00370876	0.102564	-1.85953
ENST00000370460	AFF2	1.75902	-3.03383	3.08294	0.00371944	0.102744	-1.85962
ENST00000674962	AARS1	1.77529	-2.93449	3.0828	0.00372079	0.102744	-1.85998
ENST00000523949	BNIP3L	2.17447	1.97366	3.10946	0.00346158	0.0990328	-1.86046
ENST00000299543	CTDP1	2.44481	1.61005	3.09976	0.00355389	0.100143	-1.86417
ENST00000537981	RTN3	0.606117	8.01504	3.42562	0.00143938	0.0603379	-1.86469
ENST00000610579	FURIN	0.776232	6.27924	3.34018	0.00183135	0.0689209	-1.86555
ENST00000379803	SIN3B	2.09085	3.09881	3.14907	0.0031078	0.0935255	-1.86585
ENST00000476214	PPT2	3.06576	-2.58542	3.08036	0.00374538	0.103297	-1.86829
ENST00000427521	MEST	2.22515	-2.58215	3.0784	0.00376528	0.10354	-1.86986
ENST00000313899	HNRNPD	0.901955	4.66005	3.25139	0.00234553	0.0797675	-1.87032
ENST00000374251	CXorf65	2.32306	-2.53546	3.07741	0.00377537	0.103619	-1.87185
ENST00000403627	FAM104A	1.03629	5.46472	3.28744	0.00212208	0.0745579	-1.87245
ENST00000394487	TLR4	-1.72478	0.75387	-3.08063	0.00374266	0.103285	-1.87369
ENST00000466653	ARID4B	1.57576	-2.14398	3.07889	0.00376032	0.10352	-1.87379
ENST00000675171	NDE1	1.95712	-2.94022	3.07622	0.00378758	0.103826	-1.87581
ENST00000652091	STAT2	-2.06695	-0.837853	-3.076	0.00378982	0.103826	-1.87633
ENST00000574749	ENTREP3	2.80288	-2.5346	3.07662	0.00378343	0.103777	-1.87698
ENST00000392549	RNFT2	2.31178	-2.4536	3.07572	0.00379265	0.103841	-1.87853
ENST00000642501	CNKSR2	1.83333	-3.22671	3.07421	0.00380814	0.103884	-1.87895
ENST00000461349	C9orf78	2.0639	0.235858	3.07425	0.00380776	0.103884	-1.87896
ENST00000510502	ANXA3	-1.47245	-1.03133	-3.0745	0.00380519	0.103884	-1.8792
ENST00000382401	CPEB2	2.73203	-2.91172	3.07426	0.00380764	0.103884	-1.88152
ENST00000633524	MROH6	2.39952	-2.83699	3.07346	0.00381585	0.103884	-1.88155
ENST00000593238	JSRP1	1.17057	3.15827	3.16816	0.00294973	0.0905151	-1.88175
ENST00000492192	AAK1	1.78502	0.734395	3.074	0.00381035	0.103884	-1.88205
ENST00000411832	BCL7B	-1.71233	-0.301427	-3.07269	0.00382385	0.103884	-1.88275
ENST00000597529	EMP3	-1.53655	-0.386227	-3.07247	0.00382606	0.103884	-1.88283
ENST00000317977	SLC5A10	-1.61129	-0.0409824	-3.07268	0.00382387	0.103884	-1.88335
ENST00000646734	MICAL2	2.24181	-3.12725	3.07143	0.00383686	0.104106	-1.88561
ENST00000409654	EPC2	1.02797	2.00698	3.1133	0.00342571	0.09838	-1.88578
ENST00000372991	CCND3	-0.648016	6.67535	-3.35164	0.00177339	0.0676597	-1.88754
ENST00000644266	XG	2.17134	-1.30347	3.07348	0.00381563	0.103884	-1.88882
ENST00000426077	TMEM185B	0.62231	3.56557	3.18774	0.00279556	0.0880266	-1.88891
ENST00000614908	LARP4B	1.78857	-2.74677	3.06921	0.00385989	0.104593	-1.89031
ENST00000366690	RAB4A	0.547853	4.63142	3.24286	0.00240152	0.0807608	-1.89122
ENST00000671907	ARHGEF9	2.13265	-3.05588	3.06717	0.00388113	0.104992	-1.89463
ENST00000462502	TESC	2.01374	-0.428352	3.06903	0.00386174	0.104593	-1.89474
ENST00000539361	MYRF	1.60997	-3.17664	3.0669	0.00388401	0.105008	-1.89521
ENST00000433197	ERN1	1.08752	4.07131	3.20822	0.00264254	0.0859889	-1.89563
ENST00000025301	AKAP11	0.909222	3.80598	3.18971	0.00278047	0.0880266	-1.89596
ENST00000419234	BRAP	0.508552	4.23742	3.21646	0.00258322	0.0848182	-1.89639
ENST00000407997	APOBEC3G	-0.74386	6.81654	-3.35966	0.0017339	0.0666757	-1.89766
ENST00000223136	FIS1	0.811699	9.23572	3.48896	0.00120206	0.0553475	-1.89812
ENST00000315614	NEURL4	1.91943	-3.3166	3.06414	0.00391304	0.10554	-1.90152
ENST00000334295	TPGS2	1.02125	5.50237	3.27802	0.00217839	0.0760856	-1.90178
ENST00000569967	PECAM1	1.02006	6.25165	3.32029	0.00193625	0.0710865	-1.90213
ENST00000447944	PNPT1	-1.0666	2.63841	-3.13176	0.00325801	0.0964369	-1.90225
ENST00000544398	TESMIN	1.71542	-3.27899	3.06314	0.00392355	0.105698	-1.90412
ENST00000471987	CD46	1.63411	-2.83205	3.06287	0.00392638	0.105711	-1.90447
ENST00000542393	ASCC2	2.28945	1.23805	3.06479	0.00390618	0.105481	-1.90504
ENST00000359511	SLC25A44	0.521422	5.34483	3.2701	0.00222689	0.0771244	-1.90513
ENST00000377100	MLLT10	0.681828	1.80411	3.09786	0.00357218	0.100462	-1.90516
ENST00000507358	MANBA	1.05982	3.79406	3.18397	0.00282468	0.0884587	-1.90529
ENST00000261401	CORO1C	0.577307	6.05403	3.3098	0.00199383	0.0723199	-1.90741
ENST00000393337	ZNF44	1.78183	-3.13885	3.06033	0.00395341	0.106123	-1.90986
ENST00000530021	MICAL2	2.8171	-2.02576	3.06095	0.00394677	0.106039	-1.91229
ENST00000449985	TMEM107	1.75937	7.34317	3.36725	0.00169731	0.0659545	-1.91312
ENST00000367590	XPR1	0.705702	3.14744	3.15201	0.00308293	0.0931064	-1.91331
ENST00000529750	GRAMD1B	-3.56142	-1.40487	-3.06208	0.00393482	0.105818	-1.9156
ENST00000388887	STAB2	1.65045	-3.08794	3.05766	0.00398189	0.106799	-1.91583
ENST00000258526	PLXNC1	0.883249	6.60027	3.32457	0.0019132	0.0706917	-1.91861
ENST00000526549	RNF121	-1.56596	-1.55097	-3.05665	0.00399276	0.106799	-1.9188
ENST00000340692	MOCS1	2.50039	-2.16817	3.05721	0.00398676	0.106799	-1.91916
ENST00000380155	SYAP1	0.443363	4.86031	3.24257	0.00240349	0.080767	-1.92233
ENST00000377534	LMO7	2.75007	-2.71104	3.0527	0.00403548	0.107307	-1.92721
ENST00000392039	GPR55	1.68305	-3.16734	3.05194	0.00404364	0.107398	-1.92846
ENST00000374525	PALM2AKAP2	-0.942537	3.1514	-3.14749	0.00312123	0.0936695	-1.93017
ENST00000322428	MAF1	0.972464	6.78138	3.34148	0.00182468	0.0687768	-1.93147
ENST00000290541	PSMB4	0.490965	7.50239	3.37968	0.00163893	0.0650266	-1.93152
ENST00000313349	SERTAD2	0.589319	4.0402	3.20153	0.00269165	0.0867291	-1.93208
ENST00000674727	POMK	1.6625	-1.32915	3.05383	0.00402313	0.107132	-1.93383
ENST00000610354	CD9	0.847691	4.9156	3.24465	0.00238969	0.0804225	-1.93555
ENST00000523854	ST3GAL1	1.85055	-2.85762	3.04924	0.00407315	0.107928	-1.93585
ENST00000616442	CWC15	1.8511	-1.14305	3.05305	0.00403158	0.107266	-1.93585
ENST00000645217	PCK2	-0.783058	3.05545	-3.14094	0.00317752	0.0949801	-1.93738
ENST00000398263	TGOLN2	1.02173	3.7701	3.17312	0.00290994	0.0900269	-1.93837
ENST00000399935	MAP3K7CL	1.87669	-3.2503	3.04697	0.00409815	0.108336	-1.93925
ENST00000477869	ALAS2	2.11715	-2.61097	3.04715	0.00409612	0.108336	-1.93945
ENST00000259253	UGGT1	0.613196	4.18947	3.20303	0.00268052	0.08654	-1.94105
ENST00000463851	GLUL	1.59755	2.64937	3.10765	0.00347869	0.0992038	-1.94127
ENST00000281141	CDC123	0.610068	7.02842	3.3432	0.0018159	0.0686289	-1.94264
ENST00000297439	DEFB1	-2.25708	-2.65205	-3.04435	0.00412704	0.108782	-1.94498
ENST00000522285	ST3GAL1	1.47161	2.7605	3.11584	0.00340213	0.0982318	-1.94512
ENST00000621267	HNRNPDL	2.47701	-2.68724	3.04442	0.00412626	0.108782	-1.9462
ENST00000392088	TUBA4A	0.793883	4.19074	3.20342	0.00267768	0.08654	-1.94637
ENST00000502320	FAM47E	1.56747	-2.55377	3.04358	0.00413566	0.108882	-1.94785
ENST00000591785	SPON1	1.79103	-3.09723	3.04115	0.00416271	0.109276	-1.95204
ENST00000509957	CPLANE1	1.6022	-2.65184	3.04228	0.0041501	0.109136	-1.95266
ENST00000614134	JRK	3.82037	-0.95069	3.03877	0.00418933	0.109657	-1.95724
ENST00000427179	ZNF300	2.28998	-2.54011	3.03944	0.00418185	0.109525	-1.95843
ENST00000220809	PLAT	2.02781	-3.15476	3.03755	0.00420312	0.109827	-1.95994
ENST00000513594	PDE5A	1.74833	-3.00448	3.03758	0.00420283	0.109827	-1.96003
ENST00000394564	AKAP9	1.85687	-2.87522	3.0381	0.00419694	0.109793	-1.96035
ENST00000261597	NDC80	-1.58683	1.34574	-3.05503	0.0040102	0.107012	-1.96071
ENST00000357234	IRF5	-0.664171	4.78681	-3.23189	0.00247549	0.0821489	-1.96371
ENST00000436623	NCR3	-2.21432	-1.33813	-3.03497	0.00423232	0.110272	-1.96656
ENST00000647337	RUNX2	4.516	-0.94748	3.03459	0.00423659	0.11032	-1.96662
ENST00000490686	IGKV1-17	2.31085	-2.59179	3.03502	0.00423171	0.110272	-1.96696
ENST00000539524	NRDC	2.41282	-2.62668	3.03405	0.00424278	0.11036	-1.96765
ENST00000625425	SLC2A6	-2.27502	-0.58905	-3.03357	0.00424821	0.110431	-1.9738
ENST00000503879	LEF1	2.25008	-3.34662	3.03143	0.00427265	0.111003	-1.97409
ENST00000418596	HYCC2	1.01547	4.85175	3.2097	0.00263179	0.085819	-1.97441
ENST00000309195	PTGR1	1.76063	-2.80258	3.03086	0.00427921	0.111046	-1.97624
ENST00000485617	UHRF2	1.93979	1.45542	3.04084	0.00416616	0.109304	-1.97649
ENST00000403491	NFIA	1.51636	1.25423	3.03999	0.00417573	0.109428	-1.97785
ENST00000530378	SOX6	1.8313	-3.132	3.02971	0.00429246	0.111262	-1.97903
ENST00000433978	EIF3EP1	1.79162	-3.21117	3.02832	0.00430846	0.111485	-1.9803
ENST00000403729	ANTXR2	0.571035	5.05109	3.22624	0.00251446	0.083198	-1.98072
ENST00000634105	IRF7	-2.64156	-0.779414	-3.02875	0.00430355	0.111485	-1.98391
ENST00000302327	ING2	1.08826	1.87577	3.05542	0.00400601	0.107012	-1.9841
ENST00000397004	NUP98	0.841134	3.14983	3.12261	0.00334012	0.0973851	-1.98568
ENST00000263369	MIA	1.74651	-3.10466	3.02562	0.0043397	0.112206	-1.98656
ENST00000482305	COP1	1.78441	2.20899	3.05681	0.00399105	0.106799	-1.98809
ENST00000370645	GNG5	-0.450318	9.75629	-3.48589	0.00121263	0.0554584	-1.98936
ENST00000419610	RBM6	3.05859	-2.11117	3.02388	0.00436002	0.11246	-1.99208
ENST00000399793	RETREG1	3.14163	-1.92588	3.02315	0.00436857	0.112542	-1.99337
ENST00000303375	MRC2	2.41644	-2.96827	3.02218	0.00437992	0.112644	-1.99379
ENST00000452656	OSBP2	2.23585	-2.51507	3.02191	0.00438312	0.112644	-1.99553
ENST00000650581	AP5Z1	3.11763	-2.46623	3.02195	0.00438265	0.112644	-1.99575
ENST00000264870	F13A1	0.917859	6.8483	3.31604	0.00195937	0.0715716	-1.99599
ENST00000621835	HDGFL2	3.25714	-2.32322	3.02074	0.00439686	0.112933	-1.99799
ENST00000651579	LARP7	1.67283	-3.1267	3.01962	0.00441	0.113142	-1.99922
ENST00000444463	C20orf204	1.93376	-3.20451	3.01992	0.00440653	0.113117	-2.00007
ENST00000390285	IGLV6-57	-2.28144	1.74011	-3.04205	0.00415263	0.109139	-2.00064
ENST00000409236	AFF3	2.83893	0.129667	3.01898	0.00441765	0.113274	-2.00066
ENST00000380833	CLCN4	1.4665	1.69179	3.04152	0.0041586	0.109232	-2.00067
ENST00000537056	NLRC5	-3.57048	-1.2987	-3.02447	0.0043531	0.112383	-2.00449
ENST00000222139	EPOR	0.593329	4.23546	3.17361	0.00290606	0.0899684	-2.0099
ENST00000650287	LPL	2.03167	-2.35974	3.01491	0.00446597	0.114252	-2.01015
ENST00000297632	TMEM65	0.92547	3.28456	3.12196	0.00334605	0.0974535	-2.01105
ENST00000638952	HNRNPU	2.00138	0.339065	3.0147	0.00446844	0.114252	-2.01179
ENST00000538285	FAM216A	1.6743	-3.02564	3.01367	0.00448075	0.114343	-2.01224
ENST00000417379	AATK	1.61887	1.80752	3.04057	0.00416923	0.109321	-2.01276
ENST00000465407	ZFAND4	1.96176	-2.26794	3.01239	0.00449613	0.114443	-2.01636
ENST00000424496	TMA7B	1.01263	2.25523	3.07272	0.00382351	0.103884	-2.01676
ENST00000281701	NVL	-1.66263	1.87436	-3.03106	0.0042769	0.111046	-2.01904
ENST00000379341	PRDX4	-0.598476	5.78416	-3.2581	0.00230227	0.0787104	-2.01993
ENST00000296490	WDR82	0.486394	6.15285	3.27394	0.00220324	0.0767005	-2.02215
ENST00000390652	BCAS3	3.05389	-1.90376	3.00939	0.00453236	0.115034	-2.02297
ENST00000296328	UBXN7	0.606422	4.11663	3.16242	0.00299645	0.0912999	-2.02357
ENST00000641189	OR6N1	2.51911	-2.09227	3.0092	0.00453464	0.115034	-2.02384
ENST00000220913	CHRAC1	0.577137	4.2415	3.17507	0.00289445	0.0897834	-2.024
ENST00000461958	ZNF746	1.28339	0.736224	3.01098	0.00451308	0.114809	-2.02432
ENST00000367070	C4BPA	2.34008	-1.00088	3.01007	0.00452409	0.115025	-2.02436
ENST00000544622	YBX3	2.36403	0.107045	3.00818	0.00454708	0.115285	-2.02437
ENST00000540230	UBE3B	1.73355	-2.63731	3.00699	0.00456154	0.115522	-2.02781
ENST00000341872	LGALS8	-2.29245	-0.355506	-3.00928	0.00453372	0.115034	-2.02801
ENST00000411955	SAMD9L	-2.97614	-1.0067	-3.00937	0.00453255	0.115034	-2.02829
ENST00000361339	IFT140	2.66948	-1.89339	3.00636	0.00456919	0.115651	-2.03088
ENST00000644371	ABHD5	0.862858	5.82138	3.24856	0.00236394	0.0800924	-2.03091
ENST00000301246	C19orf33	1.70609	2.8358	3.07244	0.00382637	0.103884	-2.03202
ENST00000472108	USP20	0.858789	4.5655	3.19005	0.0027779	0.0880266	-2.0323
ENST00000465787	MPZL1	1.7557	-2.73814	3.00429	0.00459457	0.116099	-2.03297
ENST00000379215	ECHDC3	1.51875	1.32881	3.0231	0.0043692	0.112542	-2.03382
ENST00000378946	GK	0.865863	4.9199	3.1876	0.00279663	0.0880266	-2.03711
ENST00000370253	FNBP1L	2.25364	-2.90753	3.0023	0.004619	0.116409	-2.03734
ENST00000396105	ZNFX1	-3.16378	3.48949	-3.08439	0.00370484	0.102564	-2.0378
ENST00000392710	PRKAR1A	4.63287	-1.16556	3.00205	0.00462207	0.116409	-2.03805
ENST00000262077	NUP153	1.04384	4.08078	3.14837	0.00311371	0.093641	-2.03875
ENST00000293695	SYCE2	-1.9809	-1.87638	-3.00119	0.00463265	0.116409	-2.03943
ENST00000614288	IFI27	-1.30324	-3.16304	-3.00124	0.00463203	0.116409	-2.03946
ENST00000418695	PRDX3P1	1.8647	-1.54483	3.00295	0.00461095	0.116409	-2.04083
ENST00000525015	CYP2R1	1.72108	-3.34959	3.00187	0.00462426	0.116409	-2.04094
ENST00000381998	MSR1	-1.88042	-0.000291608	-3.00239	0.00461787	0.116409	-2.04188
ENST00000563926	IL4R	1.55116	-3.26219	3.00113	0.00463348	0.116409	-2.04201
ENST00000673530	NOC4L	2.38228	-3.09652	2.99963	0.00465208	0.116684	-2.04283
ENST00000641931	OR2AT4	2.00571	-0.398349	3.00127	0.00463173	0.116409	-2.04303
ENST00000250092	CD68	-0.773624	8.84206	-3.41417	0.00148682	0.0616741	-2.04579
ENST00000463879	ANKRD44	1.81353	-1.19445	3.0006	0.00464005	0.116467	-2.04694
ENST00000511642	CCND3	1.80935	-3.28006	2.99819	0.00466998	0.116876	-2.04755
ENST00000282388	ZFP36L2	0.963848	7.77195	3.34246	0.00181969	0.068646	-2.04935
ENST00000409477	ELOB	0.88301	4.38121	3.16416	0.00298219	0.0911649	-2.04978
ENST00000569954	AHSP	-2.56885	-1.45607	-2.99734	0.00468048	0.117028	-2.05054
ENST00000613506	MBOAT7	3.00039	-2.70976	2.99546	0.00470411	0.117391	-2.05189
ENST00000561424	B2M	-0.801257	1.88474	-3.03547	0.00422661	0.110259	-2.05298
ENST00000373142	ST6GALNAC6	2.55178	-2.0988	2.99481	0.00471225	0.11744	-2.05421
ENST00000450333	TMEM161A	-1.74389	-1.53717	-2.99457	0.00471517	0.11744	-2.05431
ENST00000607663	AGAP5	1.69812	-2.37883	2.99361	0.00472727	0.117612	-2.05754
ENST00000370491	KYAT3	0.717973	3.55069	3.11502	0.0034097	0.0982318	-2.05946
ENST00000625494	ZNF660	1.63725	-2.99215	2.99188	0.00474914	0.117962	-2.05968
ENST00000647829	FOXP1	2.22148	-2.23248	2.99229	0.00474396	0.117898	-2.06023
ENST00000314595	POLR2B	4.00989	-1.85047	2.99113	0.00475869	0.118129	-2.06127
ENST00000356384	RXRA	-1.42797	4.41551	-3.15462	0.00306104	0.0926112	-2.06203
ENST00000394520	RNF14	0.740193	3.77958	3.13417	0.00323668	0.0959989	-2.06483
ENST00000488641	HLA-B	4.98283	-0.881365	2.99024	0.00476998	0.118185	-2.06609
ENST00000262144	WDR59	0.615588	3.38636	3.109	0.00346593	0.0990945	-2.06717
ENST00000523916	CASP3	-1.28866	3.39934	-3.08002	0.00374888	0.103331	-2.06767
ENST00000487099	NR6A1	1.4162	0.911822	2.99313	0.00473339	0.1177	-2.06927
ENST00000487196	TASOR2	1.70129	-3.08339	2.98761	0.00480342	0.118594	-2.07071
ENST00000444997	PDCD4	1.73162	-2.90648	2.98645	0.00481834	0.118832	-2.0714
ENST00000378757	OPTN	1.01302	7.11512	3.29779	0.00206176	0.0735664	-2.07345
ENST00000612130	UBE2F	-1.92524	0.19664	-2.9896	0.00477814	0.118185	-2.07433
ENST00000381962	SRXN1	0.875435	5.00858	3.18682	0.00280264	0.0880933	-2.07657
ENST00000495900	NAALADL2	1.77634	-2.71352	2.98401	0.00484979	0.119115	-2.07676
ENST00000302125	MZB1	-1.6662	5.08469	-3.19241	0.00275992	0.0877875	-2.07827
ENST00000368099	CFAP45	2.82376	-1.30489	2.98392	0.00485085	0.119115	-2.07891
ENST00000648925	AP5Z1	2.57761	-2.60187	2.98281	0.00486522	0.119338	-2.07927
ENST00000543283	CCSER2	4.57231	1.08365	2.98571	0.00482779	0.118936	-2.08171
ENST00000652373	PPP1R26	2.20094	-2.89509	2.98149	0.00488235	0.119628	-2.08213
ENST00000378781	RUBCNL	3.27611	-1.59711	2.98086	0.00489049	0.119745	-2.08417
ENST00000439617	DISC1	-3.3786	0.4726	-2.98882	0.00478806	0.118333	-2.08445
ENST00000600231	GRAMD1A	3.68081	-1.48596	2.98042	0.00489625	0.119745	-2.08457
ENST00000588188	PRKAR1A	0.88036	1.62082	3.0055	0.00457974	0.115854	-2.08505
ENST00000436447	AFG3L1P	-2.43387	-1.99322	-2.98031	0.00489769	0.119745	-2.08666
ENST00000415762	YDJC	-2.48334	0.277534	-2.98456	0.00484261	0.119115	-2.088
ENST00000581150	OAZ1	0.844303	2.54489	3.0481	0.00408572	0.108134	-2.08804
ENST00000262043	PHF3	0.748335	2.85932	3.06205	0.00393506	0.105818	-2.08831
ENST00000390353	TRBV6-1	1.72243	-2.71212	2.97852	0.00492108	0.120122	-2.08858
ENST00000350710	FCRLA	2.33853	-2.99221	2.97798	0.0049281	0.120163	-2.08973
ENST00000341162	FCF1	0.701814	4.59685	3.16364	0.00298645	0.0911649	-2.09035
ENST00000467202	GPR141	-1.16193	1.53719	-3.00735	0.00455712	0.115475	-2.0906
ENST00000542710	PPME1	1.77876	-2.65681	2.97712	0.00493947	0.120246	-2.09182
ENST00000643140	ABHD5	2.58731	-2.62529	2.97687	0.00494276	0.120261	-2.09249
ENST00000632691	PGBD4P1	1.78082	-2.89906	2.97598	0.00495438	0.120479	-2.09406
ENST00000617782	TMEM68	2.28201	-2.80023	2.97462	0.00497236	0.120657	-2.09697
ENST00000354300	PPTC7	0.741853	4.40729	3.14784	0.00311822	0.0936695	-2.09697
ENST00000222329	ERF	0.593428	3.37005	3.08763	0.00367248	0.102096	-2.0976
ENST00000540052	BCORL1	0.852692	1.99043	3.01773	0.00443242	0.113524	-2.09885
ENST00000358528	CSDE1	0.672052	5.97843	3.23101	0.00248153	0.0822851	-2.09911
ENST00000488124	TNXB	2.24845	-3.29228	2.97339	0.00498865	0.120849	-2.10184
ENST00000643588	DCP1B	1.3455	0.407274	2.97321	0.00499095	0.120849	-2.10296
ENST00000672073	ACP2	-1.03094	2.62443	-3.05144	0.00404918	0.107418	-2.10407
ENST00000462479	VPS52	3.02227	-2.86475	2.97103	0.00502001	0.121182	-2.10474
ENST00000367156	KLHDC8A	2.44846	-3.07299	2.97194	0.0050079	0.12113	-2.10486
ENST00000399824	CCDC157	1.92611	-0.138484	2.97055	0.00502641	0.121253	-2.10747
ENST00000442218	SLC48A1	0.893814	4.86357	3.16971	0.00293724	0.090377	-2.10829
ENST00000251241	DHX40	0.636142	3.91422	3.11053	0.00345152	0.0988698	-2.10889
ENST00000424530	HLA-DQB1	2.1378	-2.78218	2.96936	0.00504228	0.121477	-2.11018
ENST00000638764	ELP4	1.90563	-2.21838	2.96971	0.00503768	0.12146	-2.1122
ENST00000636051	ING5	0.763422	1.95135	3.01291	0.00448988	0.114443	-2.11246
ENST00000359331	SLAMF7	-2.18463	-0.507771	-2.96925	0.00504377	0.121477	-2.1125
ENST00000544604	ZNRF3	1.67897	-2.70955	2.96752	0.00506698	0.121904	-2.11251
ENST00000301765	VPS37C	0.944544	3.6425	3.10055	0.00354626	0.100126	-2.11394
ENST00000494252	MX2	-1.5243	3.82551	-3.10708	0.00348399	0.0992346	-2.11464
ENST00000309675	OR10P1	1.6342	-3.05254	2.96691	0.00507522	0.121904	-2.11507
ENST00000395458	NDUFAF3	1.59667	-2.72226	2.96619	0.00508496	0.121904	-2.1153
ENST00000262418	SLC4A1	1.55698	7.39362	3.29714	0.00206548	0.0735664	-2.11579
ENST00000455397	SELENBP1	3.1824	1.05716	2.96801	0.00506042	0.121814	-2.11589
ENST00000468404	NUB1	-0.723072	2.70428	-3.04358	0.00413561	0.108882	-2.11643
ENST00000383811	CRELD1	-1.41552	1.30698	-2.97962	0.00490675	0.119839	-2.11718
ENST00000392357	GPS1	1.66488	-2.79483	2.96521	0.0050981	0.121904	-2.11728
ENST00000478619	RASSF1	1.64527	-2.53517	2.96532	0.0050967	0.121904	-2.11732
ENST00000465044	HSPBAP1	1.49012	-0.342244	2.96506	0.00510018	0.121904	-2.11936
ENST00000477177	NDUFB5	1.77632	-2.28274	2.96394	0.00511532	0.122031	-2.12038
ENST00000339569	MSL1	1.03576	5.33219	3.17587	0.00288809	0.0896576	-2.12395
ENST00000485584	EIF1AY	1.60449	-3.35129	2.96329	0.00512424	0.122143	-2.12518
ENST00000558673	KLF13	1.06626	4.88753	3.16105	0.00300771	0.0914258	-2.12532
ENST00000392322	STAT1	-1.03821	5.21507	-3.1838	0.002826	0.0884587	-2.12592
ENST00000470557	PTRH2	1.61664	-1.30648	2.9632	0.0051254	0.122143	-2.12609
ENST00000472524	CCDC88B	-3.76678	0.024009	-2.97156	0.00501287	0.121174	-2.12655
ENST00000487422	TMLHE	1.42033	1.55477	2.9843	0.00484601	0.119115	-2.12881
ENST00000434041	ARL17B	1.9157	-3.19893	2.9603	0.00516494	0.122826	-2.12922
ENST00000643604	EPB41	1.61667	-2.98188	2.95956	0.00517505	0.122873	-2.12951
ENST00000280663	CACNA2D4	1.78718	-2.77044	2.95883	0.00518512	0.122983	-2.1312
ENST00000441289	EIF4ENIF1	1.64198	-1.50723	2.95991	0.00517035	0.122826	-2.13263
ENST00000330553	KRT79	2.46188	-2.23678	2.95816	0.00519435	0.123073	-2.13265
ENST00000303251	RAB24	-0.664681	5.53931	-3.19746	0.00272191	0.0872956	-2.13401
ENST00000478190	MBD5	0.759443	4.26312	3.13096	0.00326509	0.0964621	-2.13533
ENST00000470681	ACTMAP	-2.17997	-0.928167	-2.95853	0.00518925	0.123016	-2.13822
ENST00000493432	PLSCR1	-2.17755	0.559073	-2.96289	0.00512961	0.122179	-2.13841
ENST00000219400	CMC2	-0.732583	4.57536	-3.13862	0.00319767	0.0954049	-2.13855
ENST00000450801	ATP11C	2.79116	-2.93606	2.95537	0.00523294	0.123703	-2.1386
ENST00000536050	WDR59	1.58261	1.06703	2.96576	0.00509066	0.121904	-2.13941
ENST00000415764	TMEM191C	1.59036	-2.67674	2.95485	0.00524011	0.123703	-2.13979
ENST00000357727	CREB5	1.27956	5.45986	3.17242	0.0029155	0.0900682	-2.14058
ENST00000520753	CARD8	-1.84649	-0.680409	-2.9555	0.00523101	0.123703	-2.141
ENST00000640495	GOSR2	-1.41302	-0.0121289	-2.95505	0.00523737	0.123703	-2.14127
ENST00000508628	RNF213	-2.20767	1.92526	-2.99029	0.00476937	0.118185	-2.14205
ENST00000442987	CICP27	1.12714	1.96662	2.99094	0.0047611	0.118129	-2.14206
ENST00000554578	STAC3	-0.937914	2.1846	-3.01356	0.00448212	0.114343	-2.14288
ENST00000243562	LTBP4	1.96822	-3.19933	2.95493	0.00523904	0.123703	-2.14335
ENST00000589265	GRN	-0.765267	5.15846	-3.17486	0.00289611	0.0897834	-2.14505
ENST00000282096	PDE3B	0.912386	3.84917	3.09956	0.00355575	0.100143	-2.14509
ENST00000674802	KIAA0586	1.69499	-2.78426	2.95244	0.00527358	0.124299	-2.1453
ENST00000553774	DMAC2L	1.89627	-2.72169	2.9527	0.00526995	0.124278	-2.14606
ENST00000370664	UBTD1	0.690702	3.38021	3.06084	0.00394793	0.106039	-2.14847
ENST00000443773	SLC39A7	-2.62332	-1.42308	-2.95096	0.00529432	0.124658	-2.15104
ENST00000473685	DDX39B	-2.65064	-2.7751	-2.94852	0.00532869	0.125076	-2.15479
ENST00000481403	GPR146	1.32138	3.1833	3.06331	0.00392182	0.105698	-2.15581
ENST00000414893	CAP1	1.63541	-2.6208	2.94723	0.00534686	0.12532	-2.15582
ENST00000377833	CUBN	1.58616	-0.494002	2.94668	0.00535458	0.12532	-2.15781
ENST00000470665	PHF14	2.01766	-2.66176	2.94551	0.00537128	0.12549	-2.15997
ENST00000376730	GCNT1	-1.50148	2.20539	-2.97811	0.00492649	0.120163	-2.16116
ENST00000436483	DHRS9	-2.13531	-1.28554	-2.94587	0.00536611	0.125434	-2.16164
ENST00000455079	ATG9A	2.29603	-2.54743	2.94428	0.00538876	0.125712	-2.16217
ENST00000630714	DYRK1B	1.86322	-2.86309	2.94412	0.00539097	0.125712	-2.16259
ENST00000497474	FCGR2A	1.81931	-2.86996	2.94406	0.00539192	0.125712	-2.16266
ENST00000375960	TUT7	0.801419	3.43582	3.05516	0.00400885	0.107012	-2.16419
ENST00000476911	IFI44	-4.78877	2.30558	-2.96453	0.00510731	0.121904	-2.16665
ENST00000621570	LILRA6	-2.50966	-0.915798	-2.94636	0.0053591	0.125335	-2.16691
ENST00000577427	SCO1	-2.68345	-2.40262	-2.94192	0.00542251	0.126036	-2.16864
ENST00000464385	NRDC	1.00328	3.48933	3.0546	0.00401483	0.107021	-2.17043
ENST00000530365	SORL1	1.65761	-2.68202	2.93993	0.00545098	0.126308	-2.17251
ENST00000571071	SPDYE9	1.93632	-2.54432	2.93864	0.00546971	0.126449	-2.17438
ENST00000667157	DLG1	3.81914	0.906923	2.94239	0.00541575	0.125962	-2.17496
ENST00000443314	LANCL1	-2.6631	-0.274801	-2.94151	0.00542829	0.126041	-2.17533
ENST00000675061	C1orf21	-2.41598	-2.9561	-2.93746	0.00548668	0.126467	-2.1773
ENST00000475965	HDAC10	1.5543	-2.97228	2.93745	0.0054868	0.126467	-2.1778
ENST00000675908	ATRX	1.45508	-0.647438	2.93825	0.00547532	0.126449	-2.17801
ENST00000629438	DGUOK	-0.580425	4.96621	-3.15184	0.00308439	0.0931064	-2.17809
ENST00000525701	RNH1	-2.31921	-1.80197	-2.93839	0.00547324	0.126449	-2.17842
ENST00000511802	MARCHF6	0.696373	3.68575	3.07759	0.00377356	0.103619	-2.17969
ENST00000372470	MPL	1.3439	1.10657	2.95038	0.00530248	0.124713	-2.18114
ENST00000301671	GHDC	2.14746	-2.99262	2.93632	0.00550333	0.126484	-2.18238
ENST00000430127	EMID1	2.497	0.479526	2.93521	0.00551942	0.126661	-2.18445
ENST00000313486	PITPNA	0.436785	5.83831	3.19499	0.00274048	0.0876005	-2.1845
ENST00000648231	ADAR	-3.10684	0.768326	-2.94683	0.00535248	0.12532	-2.18469
ENST00000269703	CYP4F22	-2.32621	-1.31477	-2.93816	0.00547664	0.126449	-2.18491
ENST00000578649	UBB	1.76247	4.32059	3.10398	0.00351345	0.0995862	-2.18546
ENST00000544180	PYGL	2.80238	-0.636758	2.93343	0.00554538	0.126874	-2.18583
ENST00000396600	ABAT	3.03551	-2.43451	2.93307	0.00555062	0.126926	-2.18625
ENST00000510673	IGSF22	1.7121	-1.86513	2.93471	0.00552675	0.126701	-2.18629
ENST00000561734	RPUSD1	1.76432	-3.23817	2.93342	0.00554553	0.126874	-2.18679
ENST00000498316	CREB5	1.48823	-2.91954	2.93369	0.00554157	0.126874	-2.18854
ENST00000475031	CFAP69	1.13963	0.997066	2.94283	0.00540947	0.125927	-2.18866
ENST00000427175	RALGAPA2	2.01876	-1.31199	2.93258	0.00555783	0.127027	-2.18969
ENST00000400518	TXNRD2	2.86341	-1.09439	2.93076	0.00558453	0.127316	-2.19131
ENST00000484647	TIMM17A	1.7624	-1.47656	2.93139	0.00557528	0.127251	-2.19198
ENST00000585892	DNM2	1.71966	-2.30706	2.93022	0.00559254	0.12737	-2.19211
ENST00000504701	CDC42SE2	1.85507	-1.86137	2.93115	0.00557889	0.127251	-2.19222
ENST00000358278	TPM1	0.883998	3.9687	3.08733	0.0036755	0.102117	-2.19274
ENST00000650015	TMEM8B	2.59196	-2.15457	2.92871	0.00561487	0.127621	-2.19533
ENST00000361302	AGL	2.19356	-3.07483	2.92877	0.00561405	0.127621	-2.19624
ENST00000618321	IFI27	-6.19951	1.99315	-2.94905	0.00532114	0.124964	-2.19625
ENST00000372564	SH3GLB2	0.91381	3.67912	3.0727	0.0038237	0.103884	-2.19695
ENST00000552066	ARHGAP9	1.94585	-3.03182	2.92871	0.00561482	0.127621	-2.19747
ENST00000672225	ASF1B	1.45544	2.6816	3.00473	0.00458916	0.116027	-2.19807
ENST00000644981	CACNA2D4	2.45688	2.09073	2.96691	0.00507523	0.121904	-2.19868
ENST00000507136	WDR70	1.85727	-3.20056	2.92746	0.00563345	0.127851	-2.20108
ENST00000457309	YWHAZ	1.70196	7.27551	3.24051	0.00241722	0.0809876	-2.20235
ENST00000467368	PES1	1.76964	-2.86611	2.92568	0.00565994	0.128203	-2.20254
ENST00000515489	ELF2	-1.26459	0.202066	-2.92662	0.00564591	0.128069	-2.20256
ENST00000546425	HVCN1	1.61903	-2.56745	2.92565	0.00566033	0.128203	-2.20306
ENST00000367667	COP1	4.63152	1.1355	2.92826	0.00562153	0.127708	-2.20314
ENST00000467790	IFI44	-1.49257	-2.85189	-2.92476	0.00567361	0.128247	-2.20385
ENST00000523752	TNFRSF10B	0.678445	4.19471	3.09556	0.00359456	0.100672	-2.20557
ENST00000446486	IFI44	-3.37283	-1.52788	-2.93856	0.00547086	0.126449	-2.20626
ENST00000409668	TMEM150A	1.93015	-2.18348	2.92385	0.00568726	0.128372	-2.20665
ENST00000356577	SON	0.825596	3.15454	3.03573	0.00422371	0.110259	-2.20777
ENST00000647443	CHORDC1	1.83457	-2.6782	2.92313	0.00569807	0.128372	-2.20806
ENST00000542338	NPIPB4	1.83742	-2.95957	2.92307	0.00569899	0.128372	-2.20828
ENST00000521847	ENDOV	1.73299	-0.410785	2.92361	0.00569088	0.128372	-2.20834
ENST00000523891	ZNF696	1.62531	-2.75059	2.92313	0.00569808	0.128372	-2.2087
ENST00000633040	IGHV3-43	-2.65274	-1.54294	-2.92399	0.00568515	0.128372	-2.21063
ENST00000443674	ARHGAP26	-4.46207	1.25179	-2.9353	0.00551804	0.126661	-2.21064
ENST00000358704	ZBTB18	2.14122	4.15315	3.04576	0.00411139	0.108496	-2.21066
ENST00000593812	SLC35E1	2.37449	1.60884	2.9429	0.00540847	0.125927	-2.21114
ENST00000379153	CD83	-1.48417	2.26622	-2.96482	0.00510349	0.121904	-2.21421
ENST00000529780	ZNF250	1.6153	-2.89603	2.92042	0.00573887	0.128821	-2.21429
ENST00000228740	LTA4H	0.718332	7.40193	3.25927	0.00229485	0.0785162	-2.2174
ENST00000448720	TRAPPC14	-2.15538	0.238544	-2.92774	0.00562925	0.12782	-2.21782
ENST00000420329	CRTC3	3.36679	1.98201	2.95036	0.00530272	0.124713	-2.21923
ENST00000216568	SLC8A3	1.87512	-3.13137	2.91967	0.00575026	0.128885	-2.22047
ENST00000352331	KIF23	-1.84098	0.607489	-2.92252	0.0057072	0.128486	-2.22159
ENST00000477825	HLA-DMB	2.04777	-3.24922	2.91795	0.00577636	0.129224	-2.22177
ENST00000524553	CFL1	-1.5149	-1.73613	-2.91572	0.00581035	0.129741	-2.22404
ENST00000359015	MAP3K5	0.623615	4.44101	3.09603	0.00359	0.100608	-2.22475
ENST00000488600	LPGAT1	1.84542	-2.93796	2.91299	0.00585223	0.130166	-2.23022
ENST00000409906	ELOB	0.747232	10.7585	3.44928	0.00134592	0.057909	-2.23083
ENST00000612450	CEP170	2.07282	-3.27761	2.91396	0.00583724	0.13008	-2.23177
ENST00000494351	DDAH2	-2.24023	-1.8423	-2.91272	0.00585631	0.130166	-2.23179
ENST00000478268	MX1	-1.8141	-2.2433	-2.91286	0.00585423	0.130166	-2.23184
ENST00000334256	KPNA4	0.583034	5.0324	3.12366	0.00333062	0.0973851	-2.23226
ENST00000372455	MED8	-1.69372	-0.838795	-2.91203	0.00586703	0.130276	-2.23278
ENST00000643519	BLVRB	1.30322	1.15677	2.921	0.00573009	0.128688	-2.23424
ENST00000496459	RBMX	1.6418	3.46625	3.02536	0.00434274	0.112206	-2.2345
ENST00000474993	NPM3	1.62938	-2.03305	2.91114	0.00588076	0.130517	-2.23451
ENST00000467789	SSR3	-1.89409	1.08319	-2.92206	0.00571411	0.128486	-2.23492
ENST00000675943	ELP1	1.87328	-3.35225	2.91276	0.00585583	0.130166	-2.23529
ENST00000557626	TMEM260	1.86971	-2.29061	2.90971	0.0059029	0.130687	-2.2357
ENST00000381318	ITSN1	1.72653	-2.87148	2.90991	0.00589987	0.130684	-2.2374
ENST00000595985	TRAPPC5	2.06417	0.489702	2.91242	0.00586094	0.130204	-2.23786
ENST00000511251	GALNTL6	1.54883	-3.18696	2.9105	0.00589059	0.130606	-2.23841
ENST00000460110	NUDCD3	-1.95438	3.1848	-2.97961	0.00490684	0.119839	-2.23875
ENST00000531818	UVRAG	-3.21512	-1.09723	-2.91348	0.0058447	0.130163	-2.23895
ENST00000617869	OTUD6B	2.72604	-2.20565	2.9081	0.00592786	0.131067	-2.23912
ENST00000425234	BTN3A1	-1.09253	0.832322	-2.92101	0.00572994	0.128688	-2.2397
ENST00000277165	FAM120A	0.735228	5.76932	3.16111	0.00300718	0.0914258	-2.24031
ENST00000485908	WDR45	1.27391	0.929491	2.91849	0.0057682	0.129159	-2.2426
ENST00000295461	NIPAL1	1.92566	-2.47225	2.9063	0.0059561	0.131479	-2.2429
ENST00000633299	IGHV6-1	-2.66588	0.831696	-2.92503	0.00566961	0.128245	-2.24566
ENST00000613579	TLR10	2.23182	-2.723	2.90651	0.00595281	0.13147	-2.24613
ENST00000537098	CMIP	-2.77058	1.87508	-2.93638	0.00550232	0.126484	-2.24673
ENST00000418105	ICAM2	-0.668882	4.85164	-3.12481	0.00332019	0.0973851	-2.24704
ENST00000651157	UQCC6	1.66458	-3.15344	2.90579	0.00596407	0.131591	-2.24778
ENST00000546625	TCP11L2	1.35506	0.522679	2.90728	0.00594064	0.131266	-2.2488
ENST00000296414	DAPP1	-1.5282	1.14414	-2.91792	0.0057768	0.129224	-2.25042
ENST00000311936	KRAS	1.41866	4.21067	3.05246	0.00403807	0.107312	-2.25089
ENST00000394295	ANXA4	-0.625202	5.39256	-3.14594	0.00313444	0.0939523	-2.251
ENST00000619305	COA6	-0.630866	4.60414	-3.10581	0.00349605	0.0994528	-2.25149
ENST00000632891	IGKV1-6	-1.88326	-2.61877	-2.90135	0.00603394	0.132873	-2.25402
ENST00000469940	AGER	2.85691	-2.252	2.90073	0.00604382	0.132938	-2.2549
ENST00000502871	BMP2K	2.42299	2.03427	2.92624	0.00565155	0.128133	-2.25599
ENST00000643100	TRIM8	2.65536	-0.377956	2.90341	0.00600135	0.132284	-2.25691
ENST00000549992	NUDT4	0.956412	4.44287	3.07891	0.00376016	0.10352	-2.25712
ENST00000454683	ADAM1B	1.69918	-2.7008	2.89939	0.00606511	0.1333	-2.25743
ENST00000534365	INKA2	0.868	2.87895	2.99379	0.00472502	0.117612	-2.25805
ENST00000552421	YLPM1	-3.21392	-1.46702	-2.90442	0.00598555	0.132	-2.25822
ENST00000393346	PICALM	0.929523	6.58717	3.19308	0.00275486	0.0877875	-2.2588
ENST00000483512	CNIH3	1.39235	2.60315	2.98659	0.00481649	0.118832	-2.25981
ENST00000508871	NEDD4	2.57708	-2.23421	2.89748	0.00609553	0.133514	-2.26159
ENST00000589261	ICAM3	1.11906	3.33915	3.01255	0.00449422	0.114443	-2.26162
ENST00000643716	BCL11A	1.64119	-0.835591	2.89791	0.0060886	0.133489	-2.26175
ENST00000512783	PCBD2	1.45244	-0.217586	2.89689	0.00610503	0.133586	-2.26302
ENST00000503206	RNF212	1.83686	-3.03485	2.89857	0.00607808	0.133486	-2.26308
ENST00000418698	TAF4B	2.82437	-1.55913	2.89604	0.00611862	0.133586	-2.26448
ENST00000612762	TBCD	2.92221	-1.44194	2.89601	0.00611903	0.133586	-2.26454
ENST00000392391	PIGX	0.777722	3.89961	3.04637	0.00410474	0.108426	-2.26509
ENST00000558767	FAH	1.7328	-2.67892	2.89543	0.00612834	0.133586	-2.26578
ENST00000588681	EPOR	1.91491	-2.67291	2.89548	0.00612763	0.133586	-2.26593
ENST00000435494	STRIP2	1.88699	-2.7484	2.89589	0.00612099	0.133586	-2.26608
ENST00000646667	TRPM7	1.12176	2.76685	2.98395	0.00485049	0.119115	-2.26634
ENST00000540264	NFE2	1.54753	-0.0286575	2.89476	0.00613922	0.1337	-2.2681
ENST00000675690	IFT172	1.88719	-2.70746	2.89602	0.00611896	0.133586	-2.26837
ENST00000563380	BMERB1	1.95354	-3.16789	2.89546	0.00612786	0.133586	-2.26858
ENST00000369707	GSTO2	2.02116	-3.26107	2.89708	0.00610201	0.133586	-2.26903
ENST00000647788	DARS2	2.11966	-1.69424	2.89437	0.00614541	0.1337	-2.26928
ENST00000465050	STK19	-2.10053	-2.22107	-2.89213	0.00618165	0.134014	-2.27483
ENST00000576854	YWHAE	1.9296	-2.77695	2.89165	0.00618945	0.134014	-2.27528
ENST00000217456	APMAP	0.666414	7.41155	3.23337	0.00246538	0.0819334	-2.27549
ENST00000245448	DMAC2L	2.14423	-2.81707	2.89298	0.00616782	0.133994	-2.2755
ENST00000394662	GBP1P1	-1.91109	-1.85268	-2.89241	0.00617705	0.134002	-2.27632
ENST00000369407	PHGDH	2.35412	-2.50746	2.89021	0.00621286	0.134158	-2.27677
ENST00000471384	RNF185	1.45817	-3.28526	2.89195	0.00618463	0.134014	-2.27734
ENST00000301336	RILP	0.854308	5.27792	3.12618	0.00330784	0.0972169	-2.2787
ENST00000439231	ANKLE2	1.89359	-2.53864	2.88906	0.00623157	0.134158	-2.27928
ENST00000381775	LSP1	1.82031	-3.43008	2.89242	0.00617689	0.134002	-2.27964
ENST00000446900	KYAT3	1.86605	-2.90346	2.88949	0.00622452	0.134158	-2.28054
ENST00000370454	LRRC8C	0.669682	4.01713	3.05549	0.00400521	0.107012	-2.28204
ENST00000559540	DUT	1.55333	-2.68899	2.88905	0.00623169	0.134158	-2.28229
ENST00000312960	SIAH2	1.53686	6.67833	3.19621	0.00273125	0.0873673	-2.28334
ENST00000453172	FKBP11	-1.82072	-0.833021	-2.88849	0.0062409	0.134164	-2.28361
ENST00000252483	NECTIN2	-2.28649	1.12099	-2.90231	0.00601882	0.132605	-2.28541
ENST00000421550	RADX	2.5075	-2.2107	2.88612	0.00627972	0.134532	-2.28558
ENST00000493454	NAA50	1.9391	-1.28179	2.88636	0.0062758	0.134531	-2.2858
ENST00000344785	RBM38	2.8706	6.2281	3.14729	0.00312294	0.0936695	-2.28761
ENST00000368168	CD1B	2.20284	-1.55392	2.88519	0.006295	0.134687	-2.28812
ENST00000393179	POC1B	0.873538	2.33163	2.9502	0.00530494	0.124713	-2.28876
ENST00000250111	ATP1B2	1.61149	1.15472	2.90098	0.00603985	0.132938	-2.28923
ENST00000477442	SRSF3	-2.17328	1.83875	-2.92505	0.00566933	0.128245	-2.29095
ENST00000272647	AMMECR1L	0.650726	4.85212	3.09959	0.00355547	0.100143	-2.2912
ENST00000542104	RASSF3	0.842773	6.98941	3.2053	0.00266387	0.086314	-2.29131
ENST00000378616	XK	1.25911	4.23478	3.05374	0.00402418	0.107132	-2.29599
ENST00000419291	PABPN1L	1.67508	-2.76379	2.88255	0.00633872	0.135263	-2.29599
ENST00000507668	SERINC5	0.644463	4.03979	3.05169	0.00404636	0.107407	-2.29615
ENST00000360726	PAQR8	-1.9161	-2.26079	-2.88164	0.00635387	0.135307	-2.29718
ENST00000390294	IGLV1-47	-2.14854	1.98348	-2.92198	0.00571542	0.128486	-2.29721
ENST00000496575	OSBP2	1.91298	-3.05106	2.88214	0.00634544	0.135263	-2.29762
ENST00000588582	LSM14A	2.42468	-2.16973	2.88031	0.00637594	0.135585	-2.29763
ENST00000403610	ALKAL2	1.54823	-3.06784	2.88108	0.00636305	0.135375	-2.29836
ENST00000391975	HDLBP	-3.08729	-0.76707	-2.88647	0.00627393	0.134531	-2.29947
ENST00000572272	NLRP1	0.690786	4.28716	3.06447	0.00390956	0.105509	-2.30008
ENST00000557498	ARHGEF40	1.82857	-2.50792	2.87698	0.0064316	0.136191	-2.3047
ENST00000584067	MPRIP	-2.67385	-1.82071	-2.88125	0.00636034	0.135375	-2.30488
ENST00000518326	ADAM28	1.756	-2.64592	2.87818	0.0064116	0.13596	-2.30568
ENST00000460845	ZC3HAV1	-3.16034	0.844753	-2.89183	0.0061865	0.134014	-2.30647
ENST00000418217	GTF2B	1.50202	-2.33144	2.87588	0.00645024	0.13646	-2.3068
ENST00000375631	NEU1	-1.35804	0.539164	-2.882	0.00634784	0.135263	-2.30708
ENST00000675631	WNK1	2.57686	5.98497	3.12374	0.00332986	0.0973851	-2.30724
ENST00000629761	INPP5D	-3.2734	1.42546	-2.90805	0.00592873	0.131067	-2.3081
ENST00000488324	PPP1R18	1.93136	-3.36733	2.8789	0.0063995	0.135784	-2.30883
ENST00000645513	ITFG2	1.995	-2.49722	2.87549	0.00645671	0.136533	-2.3093
ENST00000589184	TMUB2	-2.07994	-0.577962	-2.87923	0.00639402	0.135784	-2.30937
ENST00000369397	TCF7L2	2.94769	-2.65498	2.87524	0.00646091	0.136558	-2.30954
ENST00000513295	CEP63	1.7276	-2.25313	2.87414	0.00647961	0.136644	-2.31077
ENST00000298649	HK1	2.26864	-0.847206	2.87399	0.0064821	0.136644	-2.31099
ENST00000368882	AMD1	0.652202	5.10002	3.1001	0.00355061	0.100143	-2.31106
ENST00000431823	JMJD7	1.73213	-2.7404	2.87382	0.00648504	0.136644	-2.31343
ENST00000288207	CCNB2	-1.99103	1.18729	-2.89112	0.00619798	0.13407	-2.31345
ENST00000547879	YLPM1	1.7245	-0.976841	2.87255	0.00650649	0.136881	-2.31511
ENST00000424818	POMZP3	1.81363	-2.92943	2.87119	0.00652976	0.13718	-2.31691
ENST00000509112	CALCOCO2	1.47333	-2.96892	2.87372	0.0064867	0.136644	-2.31795
ENST00000440023	NSDHL	-0.955585	2.11979	-2.93126	0.00557723	0.127251	-2.31815
ENST00000396014	METTL9	0.662533	5.93733	3.14323	0.00315772	0.0945121	-2.31956
ENST00000314392	DPM2	1.29109	8.25673	3.26448	0.0022619	0.0778599	-2.32074
ENST00000337530	KIAA1958	-1.90209	0.254356	-2.87771	0.0064195	0.136	-2.32199
ENST00000646393	FBXL6	2.87144	-0.594653	2.87202	0.00651556	0.137008	-2.32237
ENST00000371142	TM9SF3	1.03006	5.37888	3.10417	0.00351166	0.0995862	-2.32317
ENST00000426155	SNX3	1.78942	-3.15682	2.87179	0.00651956	0.137029	-2.32383
ENST00000609471	CCDC183	1.51846	-1.91064	2.86774	0.00658872	0.137842	-2.32433
ENST00000601460	PRPF18	0.808575	2.4146	2.94484	0.00538077	0.125647	-2.3249
ENST00000493164	B4GALT3	2.04744	-1.75558	2.86621	0.00661521	0.138179	-2.32722
ENST00000522138	DOCK2	1.58184	-2.75846	2.86916	0.00656448	0.137462	-2.32726
ENST00000306072	ISG20	-0.757367	9.2408	-3.33149	0.00187651	0.0699967	-2.32729
ENST00000551185	C12orf76	-3.24287	-0.271866	-2.87787	0.00641676	0.136	-2.32954
ENST00000374595	CTNNAL1	2.45994	1.12955	2.86941	0.00656014	0.137435	-2.33191
ENST00000314391	C19orf18	1.63778	-2.71454	2.86366	0.00665921	0.13872	-2.33257
ENST00000525444	MICAL2	4.82964	-0.0401996	2.86516	0.00663336	0.138328	-2.3358
ENST00000534719	FTH1	1.51036	-1.44166	2.86242	0.00668086	0.139062	-2.33619
ENST00000339139	CRISP2	1.77004	-3.14444	2.86521	0.00663249	0.138328	-2.33633
ENST00000326621	VSIG2	1.22493	3.07699	2.98043	0.00489618	0.119745	-2.3369
ENST00000309285	XCR1	1.59491	-3.01453	2.86173	0.0066929	0.13924	-2.337
ENST00000245046	EMC3	0.796058	8.87445	3.30595	0.00201533	0.0728013	-2.3381
ENST00000471367	OARD1	-1.74092	-1.49252	-2.86158	0.00669555	0.13924	-2.33879
ENST00000595465	AKAP8L	2.52427	-2.32299	2.85977	0.00672716	0.139768	-2.34043
ENST00000367468	PTGS2	1.19917	3.46433	2.98952	0.00477904	0.118185	-2.34177
ENST00000638947	SETD2	2.10339	-1.98456	2.85913	0.0067383	0.139903	-2.34177
ENST00000357668	ASAP1	2.96333	-2.73513	2.85988	0.00672521	0.139768	-2.34209
ENST00000616369	WDR59	1.81949	-0.779215	2.8585	0.00674946	0.139975	-2.34379
ENST00000263035	DHTKD1	0.595338	2.9565	2.95932	0.00517841	0.122888	-2.34534
ENST00000373418	PHC2	0.700551	7.0596	3.18935	0.00278327	0.0880266	-2.34795
ENST00000418919	GNS	2.01847	5.25586	3.06605	0.00389295	0.105186	-2.348
ENST00000625241	FBL	0.674655	5.8348	3.12895	0.00328298	0.0967387	-2.34897
ENST00000352397	CYB5R3	0.549601	6.68849	3.17698	0.00287935	0.0895092	-2.34919
ENST00000537606	SNX17	-1.57965	-0.980468	-2.85645	0.00678551	0.140377	-2.34993
ENST00000482108	PEG10	1.74182	-3.16813	2.85694	0.00677701	0.140353	-2.35192
ENST00000274605	N4BP3	1.70225	-0.915206	2.85406	0.00682797	0.141021	-2.35274
ENST00000630954	FBL	2.51953	-2.8312	2.85464	0.00681757	0.140935	-2.35324
ENST00000360141	CD300A	-0.508334	7.99652	-3.2515	0.00234482	0.0797675	-2.35392
ENST00000464809	TCTN1	1.9702	-3.04609	2.85414	0.00682654	0.141021	-2.35591
ENST00000425103	KIAA0232	2.36051	3.76402	2.97744	0.00493526	0.120246	-2.35606
ENST00000469535	CD46	0.827229	2.21105	2.91984	0.00574763	0.128885	-2.35616
[truncated: 43,232 more rows]

## Sheet: 2
ensembl_transcript_id	hgnc_symbol	logFC	AveExpr	t	P.Value	adj.P.Val	B
ENST00000429120	LY6E	-2.4162	6.38139	-6.17917	2.72785e-07	0.0123383	6.78804
ENST00000292494	LY6E	-2.95515	7.06654	-5.955	5.62138e-07	0.012713	6.08016
ENST00000632424	LY6E	-2.22756	6.44313	-5.68251	1.35317e-06	0.0204018	5.25532
ENST00000313624	EPSTI1	-2.76945	5.05375	-5.4424	2.92949e-06	0.0331259	4.53663
ENST00000619718	LY6E	-1.8493	8.8273	-5.33221	4.17177e-06	0.0377386	3.97568
ENST00000392583	OAS2	-1.7378	5.84495	-5.02494	1.11287e-05	0.0601054	3.27146
ENST00000646393	FBXL6	5.32796	-0.594653	5.2544	5.35229e-06	0.0403482	3.06782
ENST00000620396	IFI27	-3.90439	-0.884339	-5.20556	6.25697e-06	0.0404298	2.94782
ENST00000370751	IFI44L	-4.11765	4.61524	-4.7563	2.60438e-05	0.084142	2.49966
ENST00000643100	TRIM8	4.88828	-0.377956	5.00229	1.19597e-05	0.0601054	2.37608
ENST00000620239	OASL	-2.92291	-0.172501	-4.94749	1.42322e-05	0.0643739	2.33114
ENST00000366663	C1orf198	3.54833	2.11024	4.9078	1.614e-05	0.0663664	2.31923
ENST00000612838	IFI27	-6.2968	0.920408	-4.71274	2.98678e-05	0.0879973	2.14109
ENST00000339145	IFI6	-3.66261	1.04025	-4.7993	2.27431e-05	0.0791302	2.13562
ENST00000361157	IFI6	-2.21613	8.40904	-4.69959	3.11281e-05	0.0879973	2.07936
ENST00000483328	TYW5	-2.81705	-0.949845	-4.85006	1.9375e-05	0.0730293	2.06204
ENST00000613997	IFI27	-4.85249	6.56655	-4.59117	4.37178e-05	0.0998403	1.99862
ENST00000202917	OAS1	-2.54087	6.62981	-4.58054	4.51938e-05	0.0998403	1.87415
ENST00000621160	IFI27	-4.85509	6.52084	-4.51673	5.51393e-05	0.0998403	1.78185
ENST00000257570	OASL	-2.1899	6.80559	-4.52893	5.30842e-05	0.0998403	1.72893
ENST00000361842	XAF1	-1.71977	5.86174	-4.50387	5.73909e-05	0.0998403	1.71951
ENST00000554573	RALGAPA1	-4.49997	-1.01288	-4.61074	4.11226e-05	0.0998403	1.69701
ENST00000462041	IFI44L	-3.67031	-1.15575	-4.64821	3.65713e-05	0.0973033	1.64579
ENST00000616764	IFI27	-5.61641	6.03263	-4.43101	7.19555e-05	0.11317	1.57611
ENST00000394735	INTS12	-3.29789	-1.15894	-4.56174	4.79238e-05	0.0998403	1.43191
ENST00000378319	PHF11	-0.863384	5.67662	-4.37749	8.49072e-05	0.120014	1.34378
ENST00000371804	IFIT1	-3.23959	6.97859	-4.39245	8.10728e-05	0.11829	1.32353
ENST00000339275	OASL	-2.25267	-0.706059	-4.54192	5.09791e-05	0.0998403	1.28918
ENST00000521182	LY6E	-2.86992	-0.458983	-4.5096	5.6377e-05	0.0998403	1.26645
ENST00000370747	IFI44	-2.95651	4.49002	-4.29827	0.000108369	0.127524	1.20717
ENST00000449768	OAS2	-1.59837	3.72061	-4.28245	0.000113761	0.127524	1.17184
ENST00000356709	BTN2A2	-3.25162	1.02694	-4.41891	7.47013e-05	0.11317	1.14171
ENST00000560061	IDH2	-3.42794	-1.33174	-4.41736	7.50614e-05	0.11317	1.09413
ENST00000450498	IFI44L	-3.06788	-1.77728	-4.4457	6.87524e-05	0.11317	1.03349
ENST00000371818	IFIT3	-2.26524	6.96567	-4.28683	0.000112245	0.127524	1.00385
ENST00000228928	OAS3	-2.40506	5.39594	-4.23886	0.00013002	0.127524	0.999911
ENST00000382040	RSAD2	-3.77911	5.87036	-4.23581	0.00013124	0.127524	0.997827
ENST00000378536	SKI	1.2627	3.39147	4.19726	0.000147644	0.133987	0.937324
ENST00000392121	MPZL1	1.4699	3.5333	4.18995	0.000150971	0.133987	0.917304
ENST00000393765	B4GALT4	-3.43044	-0.781918	-4.32275	0.000100512	0.127524	0.871651
ENST00000393265	SLC24A4	-4.91931	-1.39854	-4.2796	0.000114762	0.127524	0.868976
ENST00000521699	LY6E	-3.40214	1.28137	-4.26962	0.000118329	0.127524	0.832775
ENST00000379660	SLC35B3	-3.30805	-0.173036	-4.26131	0.000121382	0.127524	0.771382
ENST00000551241	OAS1	-2.48664	2.04718	-4.18972	0.000151076	0.133987	0.729687
ENST00000454366	GTSE1	-2.3601	-1.66125	-4.33587	9.65316e-05	0.127524	0.724605
ENST00000362020	IFI6	-2.33638	5.12675	-4.12596	0.00018342	0.150841	0.704507
ENST00000398600	MX1	-2.03099	4.60252	-4.11066	0.000192135	0.155187	0.673166
ENST00000645910	CSNK2A1	4.25512	-1.79183	4.29854	0.000108279	0.127524	0.653477
ENST00000429791	SEPTIN2	2.7152	-2.06158	4.32883	9.86478e-05	0.127524	0.629943
ENST00000393743	DDX60	-1.90757	4.19279	-4.08327	0.00020875	0.157779	0.619234
ENST00000643539	CCNJL	4.65235	-1.59728	4.24407	0.000127963	0.127524	0.566402
ENST00000546318	IFIT1	-4.2618	1.5856	-4.12855	0.000181986	0.150841	0.553786
ENST00000465045	PHF11	-2.73217	-0.651007	-4.21149	0.000141369	0.133214	0.538101
ENST00000368802	REV3L	2.89712	-3.31647	4.2472	0.000126743	0.127524	0.504945
ENST00000371795	IFIT5	-1.61431	5.03586	-4.0508	0.000230272	0.165324	0.466736
ENST00000480128	ARID2	2.07093	-2.35508	4.23266	0.000132512	0.127524	0.455585
ENST00000437844	ZEB1	-3.2863	-1.12199	-4.09878	0.000199176	0.157779	0.394608
ENST00000325279	KLHL36	-4.29152	-1.21422	-4.07536	0.000213804	0.157779	0.382459
ENST00000426002	SHISA5	-1.02936	8.59603	-4.13861	0.000176511	0.150637	0.358462
ENST00000359282	PCBP2	0.712893	5.99296	4.04166	0.000236707	0.167289	0.353807
ENST00000435532	NEDD4	-3.11251	-1.30504	-4.07156	0.000216274	0.157779	0.299653
ENST00000360760	SPATS2L	-2.9233	2.25967	-4.00614	0.000263429	0.177838	0.299178
ENST00000580574	CCDC144CP	2.54871	-2.91774	4.15511	0.000167872	0.146019	0.263687
ENST00000601675	PTOV1	1.03506	3.57946	3.94669	0.000314849	0.185883	0.255543
ENST00000589979	DHX58	-3.59077	1.73668	-4.01836	0.000253924	0.174019	0.242504
ENST00000233057	EIF2AK2	-1.30991	5.28775	-3.9627	0.000300111	0.185883	0.210488
ENST00000320356	EZH2	-3.66254	0.489368	-3.95581	0.000306369	0.185883	0.085722
ENST00000438495	NCOA7	-4.72299	0.972511	-3.93285	0.00032815	0.185883	0.0697771
ENST00000259030	RTP4	-1.60577	5.17898	-3.90477	0.000356832	0.192141	0.0662688
ENST00000632519	LY6E	-3.47294	0.591537	-3.96362	0.000299286	0.185883	0.0529092
ENST00000617923	ZNF2	2.96277	-1.85096	4.07329	0.000215148	0.157779	0.0504442
ENST00000398598	MX1	-2.13389	7.56294	-3.97476	0.000289459	0.185883	0.0456532
ENST00000529272	EEF1D	5.96815	-0.704155	3.96958	0.000293989	0.185883	0.0336316
ENST00000395822	ZBP1	-1.28654	4.2077	-3.86424	0.000402573	0.202059	0.0218921
ENST00000508871	NEDD4	3.65352	-2.23421	4.02152	0.000251516	0.174019	-0.0124676
ENST00000209728	CDC6	-2.63466	-0.765151	-3.94898	0.0003127	0.185883	-0.0423413
ENST00000452764	SLFN12	-2.40604	0.393912	-3.91823	0.000342791	0.189083	-0.0774181
ENST00000215794	USP18	-2.68163	3.63226	-3.81702	0.000463031	0.206198	-0.0795485
ENST00000359523	MPZL1	1.0594	3.77483	3.82843	0.000447665	0.206198	-0.0811162
ENST00000479348	PCIF1	5.72428	1.59133	3.90586	0.000355682	0.192141	-0.0857915
ENST00000633551	LY6E	-2.7246	-0.727877	-3.9269	0.000334031	0.186525	-0.087644
ENST00000311459	DMAC2L	3.78891	-0.860961	3.97171	0.000292115	0.185883	-0.103412
ENST00000344754	SIGLEC1	-2.78709	2.8097	-3.82016	0.000458752	0.206198	-0.115652
ENST00000339598	OTOF	-3.44616	-0.498271	-3.88389	0.000379729	0.199716	-0.118242
ENST00000368097	TAGLN2	0.719651	10.8791	4.09033	0.000204336	0.157779	-0.134827
ENST00000300403	TPX2	-2.94128	-0.436743	-3.88945	0.000373493	0.198747	-0.14036
ENST00000296144	LRRC2	2.24325	-3.30888	3.93222	0.000328771	0.185883	-0.151654
ENST00000371811	IFIT3	-2.57767	6.73756	-3.86588	0.000400618	0.202059	-0.158264
ENST00000443314	LANCL1	-3.44811	-0.274801	-3.86095	0.000406522	0.202059	-0.163131
ENST00000562192	PPCDC	2.17023	-2.48932	3.96322	0.000299645	0.185883	-0.168375
ENST00000326877	LCORL	-3.33025	-0.0906361	-3.85481	0.000414001	0.202363	-0.177297
ENST00000666893	CCDC30	3.11436	-1.83941	3.94479	0.000316643	0.185883	-0.195949
ENST00000490684	ST3GAL6	2.56047	-2.75747	3.9332	0.000327803	0.185883	-0.221068
ENST00000569972	PARP6	-3.67104	-1.18339	-3.81295	0.000468639	0.206198	-0.288377
ENST00000359709	IFI16	-2.66455	-1.59406	-3.84595	0.000425029	0.202363	-0.293426
ENST00000313640	EPSTI1	-2.44016	4.29784	-3.73604	0.000587762	0.231174	-0.309484
ENST00000645780	FRY	-3.80725	1.11759	-3.78258	0.00051259	0.220809	-0.309987
ENST00000617316	ORAI1	0.825817	5.23016	3.7758	0.000522937	0.221056	-0.314575
ENST00000455164	MX1	-2.85962	-0.502136	-3.80902	0.000474112	0.206198	-0.317227
ENST00000538977	PPWD1	2.11221	-3.04899	3.86562	0.00040092	0.202059	-0.323484
ENST00000419548	SIGLEC1	-4.27722	0.145507	-3.76036	0.000547239	0.224277	-0.356313
ENST00000380097	TRIM6	-2.31694	-2.00658	-3.86552	0.000401037	0.202059	-0.368061
ENST00000464224	TTC12	2.27215	-3.00041	3.84836	0.000422001	0.202363	-0.390226
ENST00000405547	SNED1	3.41647	-1.65739	3.85185	0.000417646	0.202363	-0.390424
ENST00000646946	CACNA2D4	4.20779	-1.48587	3.82115	0.000457416	0.206198	-0.423082
ENST00000256722	CMPK2	-3.75409	0.836501	-3.72705	0.00060346	0.233291	-0.445121
ENST00000437356	TMEM169	3.06767	-2.56795	3.81897	0.000460373	0.206198	-0.447758
ENST00000619997	GTF2H2	-3.81817	-0.380317	-3.72801	0.000601768	0.233291	-0.456643
ENST00000346617	ZFP64	3.64769	-2.18643	3.81033	0.00047228	0.206198	-0.47065
ENST00000490230	PBXIP1	2.36067	-1.60794	3.83743	0.000435898	0.205376	-0.472923
ENST00000219789	CDIPT	0.661513	6.36578	3.75841	0.00055039	0.224277	-0.484694
ENST00000379965	TRIM22	-1.36466	7.04304	-3.7766	0.000521704	0.221056	-0.494137
ENST00000342435	PLSCR1	-1.70651	6.82729	-3.74719	0.000568839	0.227692	-0.5244
ENST00000373218	EIF4EBP2	0.452398	6.88421	3.75941	0.000548779	0.224277	-0.551244
ENST00000464454	CLK1	-4.50157	-1.48323	-3.6806	0.000691261	0.2584	-0.555915
ENST00000469940	AGER	3.76202	-2.252	3.76386	0.000541637	0.224277	-0.567729
ENST00000395510	TWF1	-2.50671	2.65436	-3.63318	0.000793542	0.279749	-0.56773
ENST00000478606	C1QTNF12	2.20491	-3.20581	3.73853	0.000583483	0.231174	-0.571159
ENST00000392276	C19orf12	-3.81027	-1.94562	-3.69564	0.000661557	0.249357	-0.578134
ENST00000675638	INF2	3.66786	-2.33752	3.75196	0.000560925	0.226529	-0.595535
ENST00000626715	IFI27	-3.06959	-0.770385	-3.71051	0.000633415	0.242797	-0.602405
ENST00000645495	RDX	-3.27095	-0.699302	-3.65909	0.000735967	0.272013	-0.630542
ENST00000487035	ARHGAP19	-4.10542	-1.30885	-3.63987	0.000778284	0.277185	-0.644932
ENST00000506157	ADD1	1.94515	-2.55089	3.6978	0.000657408	0.249357	-0.649577
ENST00000468581	SLC33A1	-3.53648	-1.59314	-3.63131	0.000797852	0.279749	-0.71255
ENST00000247226	PLEKHG3	0.862462	3.59656	3.58252	0.000918877	0.305601	-0.714705
ENST00000542557	PTPRO	-2.8155	0.00969322	-3.62536	0.00081176	0.282436	-0.725002
ENST00000399385	PFDN6	4.44161	-2.06778	3.65423	0.000746458	0.272013	-0.770399
ENST00000374647	ELP1	-3.03752	-1.42972	-3.60228	0.00086788	0.297387	-0.783336
ENST00000360566	RRM2	-3.32806	2.52109	-3.53829	0.00104368	0.33187	-0.817068
ENST00000430045	POLL	2.59836	-2.36282	3.65181	0.000751733	0.272013	-0.822345
ENST00000474763	TBXAS1	1.991	-2.68883	3.61538	0.000835573	0.288502	-0.828346
ENST00000536605	MYL12A	-3.17537	0.150046	-3.56396	0.000969378	0.315964	-0.842384
ENST00000330537	NOMO2	-4.13449	0.453144	-3.53402	0.00105656	0.33187	-0.872512
ENST00000545322	RBIS	-2.65579	-1.10309	-3.58997	0.000899304	0.303555	-0.878867
ENST00000596002	CD320	1.97499	-2.91578	3.5973	0.000880453	0.299427	-0.884854
ENST00000475965	HDAC10	1.98038	-2.97228	3.58581	0.000910181	0.304951	-0.89816
ENST00000301335	SLC43A2	1.05289	4.66657	3.52465	0.00108535	0.333955	-0.935026
ENST00000479679	TANGO2	1.86722	2.72655	3.46647	0.00128166	0.362769	-0.966376
ENST00000464848	TTC26	-2.58122	-0.0760679	-3.52866	0.00107293	0.332397	-0.968664
ENST00000541170	LUC7L2	2.08125	-2.82302	3.5609	0.000977979	0.315964	-0.975538
ENST00000539480	NDUFS7	2.73023	-2.67575	3.562	0.000974876	0.315964	-0.984157
ENST00000342315	OAS2	-1.78744	4.43208	-3.47183	0.00126225	0.362769	-1.01587
ENST00000593093	CIRBP	2.82776	-2.20421	3.56161	0.000975977	0.315964	-1.02309
ENST00000369349	PDE4DIP	2.2896	-3.35875	3.53027	0.00106797	0.332397	-1.02499
ENST00000305904	DYNLRB2	-2.16255	-1.95298	-3.53941	0.00104033	0.33187	-1.02867
ENST00000485810	PRPF38B	2.36068	-2.88175	3.53507	0.00105336	0.33187	-1.04063
ENST00000394243	SYNPO	2.24316	-3.00149	3.51558	0.00111392	0.338146	-1.05745
ENST00000674173	NIPA2	-2.09649	0.187811	-3.47335	0.00125679	0.362769	-1.06048
ENST00000473166	TMEM14B	1.36819	2.58396	3.42639	0.00143627	0.362769	-1.06187
ENST00000633782	GFUS	1.80977	0.958903	3.48148	0.001228	0.362769	-1.08576
ENST00000424358	MMP24OS	2.00961	4.03574	3.43014	0.00142107	0.362769	-1.09086
ENST00000264596	NEIL3	-2.72492	-0.528881	-3.46819	0.00127539	0.362769	-1.09321
ENST00000629385	ABCC4	1.97631	-3.3917	3.49252	0.00118988	0.358797	-1.0967
ENST00000355295	TDRD7	-1.01078	3.65466	-3.42283	0.00145083	0.362769	-1.10668
ENST00000414253	FAAP20	3.44201	-0.864979	3.51606	0.00111241	0.338146	-1.1093
ENST00000356003	WWP2	2.47154	-3.37436	3.4895	0.0012002	0.359511	-1.11717
ENST00000309880	TIGD3	1.12425	3.31426	3.41288	0.00149227	0.362769	-1.13185
ENST00000337304	ATF4	-2.204	-0.483703	-3.4592	0.00130847	0.362769	-1.14456
ENST00000261034	SLC35A5	-2.64163	0.559571	-3.43819	0.00138896	0.362769	-1.14736
ENST00000490574	TFG	-2.62471	1.04919	-3.42512	0.00144142	0.362769	-1.16536
ENST00000538877	RAP1B	1.95031	-3.23787	3.4566	0.00131817	0.362769	-1.16625
ENST00000558611	MARK3	2.36804	-2.96018	3.46345	0.00129274	0.362769	-1.17325
ENST00000355081	KLHL28	1.77465	-3.10568	3.45329	0.00133067	0.362769	-1.1817
ENST00000616884	DNAJC16	3.82311	-1.53293	3.46504	0.00128691	0.362769	-1.19436
ENST00000383432	RALBP1	0.619529	5.91094	3.47105	0.00126505	0.362769	-1.21546
ENST00000410100	GLB1L3	2.42581	-2.65562	3.44873	0.00134802	0.362769	-1.21869
ENST00000374443	EIF6	-1.87944	-0.30813	-3.42366	0.00144739	0.362769	-1.22662
ENST00000264346	HERC6	-2.31744	2.39796	-3.35642	0.00174977	0.389949	-1.23158
ENST00000472038	RCSD1	2.4605	-0.880136	3.47838	0.00123889	0.362769	-1.23527
ENST00000494724	FCRL3	2.4182	-3.25276	3.43196	0.00141376	0.362769	-1.23961
ENST00000481948	BANP	4.35253	-1.62156	3.43828	0.00138862	0.362769	-1.24098
ENST00000475086	SPATA6L	2.39539	-2.82374	3.42844	0.00142795	0.362769	-1.24838
ENST00000649529	ISG15	-2.49525	10.4296	-3.64049	0.00077687	0.277185	-1.25571
ENST00000498140	UPB1	2.00235	-3.28982	3.41651	0.001477	0.362769	-1.25725
ENST00000632812	LY6E	-3.86256	3.0113	-3.34384	0.00181267	0.395215	-1.25898
ENST00000618863	IFI27	-4.26223	6.23863	-3.41794	0.00147106	0.362769	-1.26191
ENST00000634142	TRIM69	-1.17192	4.46442	-3.38118	0.001632	0.372814	-1.27928
ENST00000488641	HLA-B	5.81803	-0.881365	3.38422	0.00161806	0.372708	-1.28361
ENST00000539361	MYRF	1.87472	-3.17664	3.39939	0.00155025	0.370917	-1.2854
ENST00000443095	BPGM	2.62605	-0.664255	3.44657	0.00135633	0.362769	-1.29276
ENST00000227524	PRPF19	0.81511	3.60893	3.35594	0.00175212	0.389949	-1.29322
ENST00000543939	COPS7A	1.96951	-2.41584	3.41123	0.00149925	0.362769	-1.29334
ENST00000378975	U2AF1L4	2.23363	-2.55474	3.42183	0.00145492	0.362769	-1.29455
ENST00000473343	TNFRSF25	-3.17829	-2.48293	-3.39575	0.0015663	0.370917	-1.29613
ENST00000544721	ARAP1	2.17092	-2.85394	3.39587	0.00156574	0.370917	-1.30676
ENST00000491526	NHSL1	2.10237	-2.14797	3.41301	0.00149171	0.362769	-1.3073
ENST00000646548	DYRK1A	2.73727	-2.68195	3.4135	0.00148963	0.362769	-1.31183
ENST00000455446	HAGH	2.01745	2.27024	3.32167	0.00192877	0.396434	-1.31202
ENST00000265523	BLVRA	-0.698541	6.43931	-3.44944	0.0013453	0.362769	-1.32277
ENST00000505284	MFSD8	2.0018	-2.84636	3.38308	0.0016233	0.372708	-1.3269
ENST00000424212	ELMO1	2.45806	-1.23987	3.43251	0.00141154	0.362769	-1.33206
ENST00000502726	CORIN	2.17462	-2.07747	3.41062	0.00150183	0.362769	-1.33385
ENST00000531688	IFITM3	-2.19086	0.181908	-3.36953	0.00168642	0.380098	-1.33675
ENST00000481739	RXRA	0.948708	6.57934	3.45028	0.0013421	0.362769	-1.3389
ENST00000396496	CCDC125	0.705889	2.96422	3.32015	0.00193699	0.396434	-1.34365
ENST00000513321	NEIL3	3.6479	-2.09042	3.38914	0.00159579	0.372708	-1.35458
ENST00000395816	PMEPA1	3.34031	-2.28105	3.38465	0.00161611	0.372708	-1.36736
ENST00000297564	COX6C	-3.52971	3.00957	-3.29877	0.0020561	0.403471	-1.36751
ENST00000354772	SLC22A17	3.04261	-2.1649	3.38943	0.00159448	0.372708	-1.36841
ENST00000483593	DDX50	2.06562	-2.53899	3.38474	0.00161573	0.372708	-1.37217
ENST00000521142	CPQ	2.23803	-2.0193	3.40921	0.00150783	0.362769	-1.37589
ENST00000568961	ZNF821	2.04941	-3.27883	3.36897	0.0016891	0.380098	-1.38441
ENST00000473852	PSMB9	2.07647	-3.0073	3.34918	0.0017857	0.392082	-1.40195
ENST00000646734	MICAL2	2.56517	-3.12725	3.3546	0.00175874	0.389949	-1.40201
ENST00000379339	C1orf159	2.92679	-2.50962	3.37133	0.00167794	0.380098	-1.4149
ENST00000626891	KANSL1	2.55458	-3.09272	3.34943	0.00178444	0.392082	-1.41735
ENST00000528513	CARD16	-2.18497	-1.00756	-3.34206	0.00182173	0.395215	-1.42808
ENST00000504764	LY75-CD302	1.53591	-3.03365	3.33058	0.00188129	0.396434	-1.43025
ENST00000554204	DMAC2L	-3.54264	-0.417397	-3.29446	0.00208098	0.403968	-1.43738
ENST00000359462	PCBP2	0.659592	7.81638	3.47221	0.00126088	0.362769	-1.44392
ENST00000494910	IFI44L	-2.57437	-0.956627	-3.30843	0.00200145	0.403471	-1.46228
ENST00000632587	EEF1D	-5.07014	1.04057	-3.26489	0.00225932	0.412486	-1.46657
ENST00000621805	RAB18	-2.07144	-0.872482	-3.32253	0.00192414	0.396434	-1.46927
ENST00000488558	CUL4A	1.4004	4.73516	3.32268	0.00192332	0.396434	-1.46953
ENST00000264834	KLF1	1.57598	5.14485	3.33263	0.0018705	0.396434	-1.47805
ENST00000534176	UBXN1	1.82112	-2.21663	3.32629	0.00190397	0.396434	-1.48248
ENST00000463865	SH3YL1	-3.34096	-1.30179	-3.27511	0.00219611	0.410949	-1.48664
ENST00000442880	LEPROTL1	1.93249	-3.07549	3.30519	0.00201966	0.403471	-1.4869
ENST00000643377	SLC19A2	2.10061	-3.08798	3.3222	0.0019259	0.396434	-1.48807
ENST00000630001	KAT6B	3.26063	-2.21598	3.32445	0.00191382	0.396434	-1.49033
ENST00000329421	MARCKSL1	0.653706	5.37148	3.33949	0.00183492	0.395215	-1.49421
ENST00000402924	BLVRA	-1.09329	3.42772	-3.25393	0.00232907	0.42271	-1.50229
ENST00000424672	DHX16	-2.89308	-0.731879	-3.28202	0.00215429	0.408574	-1.50977
ENST00000408968	IFITM1	-0.920771	11.9121	-3.6533	0.000748486	0.272013	-1.51764
ENST00000581302	RIOK3	1.44747	2.95711	3.24202	0.00240713	0.427172	-1.5201
ENST00000357525	PLN	1.91314	-0.677711	3.33962	0.00183424	0.395215	-1.52738
ENST00000321297	ATG16L2	0.64306	7.3145	3.41755	0.00147265	0.362769	-1.52925
ENST00000538273	NLRC5	1.89581	-3.0006	3.28222	0.00215311	0.408574	-1.53253
ENST00000611150	CDK11B	2.10302	-2.3535	3.30455	0.00202323	0.403471	-1.53358
ENST00000484731	PLEKHG3	1.04815	4.48172	3.28359	0.00214495	0.408574	-1.53425
ENST00000280663	CACNA2D4	2.08549	-2.77044	3.30108	0.0020429	0.403471	-1.54055
ENST00000464431	ABTB1	0.948206	2.86265	3.23165	0.00247713	0.427172	-1.54725
ENST00000258400	HTR2B	2.22914	-3.04004	3.29988	0.00204977	0.403471	-1.54922
ENST00000529691	ZNF202	2.0528	-3.27316	3.28126	0.0021589	0.408574	-1.54951
ENST00000615978	IFI27	-4.18245	6.05883	-3.30988	0.00199336	0.403471	-1.55014
ENST00000491939	TXNRD2	1.62066	2.57963	3.22241	0.00254119	0.430384	-1.55518
ENST00000586283	CDC34	1.81602	4.61921	3.27468	0.0021987	0.410949	-1.56567
ENST00000397083	ZFAND2A	-2.01732	-1.94957	-3.27583	0.00219172	0.410949	-1.56791
ENST00000465055	LST1	2.10056	-1.92109	3.29126	0.00209962	0.404119	-1.57117
ENST00000553823	NEK9	1.73659	-3.0781	3.26816	0.00223889	0.412486	-1.58435
ENST00000523916	CASP3	-1.41086	3.39934	-3.21778	0.00257382	0.430384	-1.58875
ENST00000372171	MAD2L1BP	-0.501757	5.56027	-3.31093	0.00198754	0.403471	-1.59047
ENST00000569022	FBXO22	-2.30824	-0.0467606	-3.23721	0.0024394	0.427172	-1.59354
ENST00000543561	CES4A	1.55248	-2.90095	3.25279	0.0023364	0.42271	-1.59402
ENST00000265342	FSTL4	2.09065	-3.19072	3.26452	0.00226164	0.412486	-1.59769
ENST00000575692	HNRNPA1P16	1.69301	-3.01505	3.25022	0.00235312	0.424039	-1.60341
ENST00000437707	B3GALT9	1.85621	-1.81634	3.27283	0.00221007	0.411374	-1.60665
ENST00000305798	TSPAN5	1.628	6.01401	3.32541	0.00190869	0.396434	-1.60694
ENST00000460822	HPS3	-3.58869	0.0281528	-3.20712	0.00265056	0.434375	-1.60978
ENST00000409341	SP100	-0.79349	5.52437	-3.298	0.00206058	0.403471	-1.6144
ENST00000589863	SAFB	1.88147	-1.21639	3.29479	0.00207904	0.403968	-1.6234
ENST00000303941	ANKK1	2.10196	-2.66712	3.2472	0.00237291	0.425909	-1.63086
ENST00000627111	IFI27	-5.29393	-0.554896	-3.19029	0.00277605	0.43582	-1.63424
ENST00000299498	CYB5R2	-1.85138	-0.291461	-3.23067	0.00248383	0.427172	-1.64203
ENST00000425604	POLR1HASP	-0.67595	5.76989	-3.29852	0.00205756	0.403471	-1.64226
ENST00000547459	TWF1	2.44182	-2.83787	3.23524	0.00245273	0.427172	-1.64948
ENST00000368132	IFI16	-1.74962	4.02125	-3.21181	0.00261653	0.434375	-1.65235
ENST00000216274	RIPK3	-0.691938	3.33836	-3.19551	0.00273653	0.43582	-1.65627
ENST00000450801	ATP11C	3.18954	-2.93606	3.24199	0.00240737	0.427172	-1.65646
ENST00000484162	SRSF11	-2.13379	-1.18028	-3.22741	0.0025063	0.429403	-1.66477
ENST00000326873	STK11	0.784233	3.64149	3.20296	0.00268102	0.43582	-1.66799
ENST00000415344	GPR107	1.90566	-2.72782	3.23242	0.0024719	0.427172	-1.67005
ENST00000444376	HNRNPU	-1.73511	2.58346	-3.16697	0.00295939	0.43582	-1.67157
ENST00000309285	XCR1	1.85707	-3.01453	3.22091	0.00255167	0.430384	-1.68558
ENST00000523091	CHMP7	4.40253	-1.72755	3.20774	0.00264601	0.434375	-1.69326
ENST00000371173	ZBP1	-2.20786	2.13908	-3.16	0.00301632	0.43582	-1.6936
ENST00000409909	LSM5	-2.57424	0.365698	-3.18291	0.00283291	0.43582	-1.69682
ENST00000586944	PTBP1	2.0074	-2.5132	3.21919	0.00256385	0.430384	-1.69708
ENST00000642252	MANBA	1.82012	-2.38075	3.23114	0.00248065	0.427172	-1.69755
ENST00000299130	BCCIP	-0.903802	1.95893	-3.1541	0.00306535	0.43582	-1.70006
ENST00000588460	MFSD11	-1.64073	-1.0235	-3.22235	0.00254159	0.430384	-1.70007
ENST00000646818	CCDC82	-3.12562	2.39726	-3.15428	0.00306388	0.43582	-1.70008
ENST00000402988	IGSF23	2.53319	-1.73259	3.2311	0.00248093	0.427172	-1.71123
ENST00000348579	ZDHHC1	2.01782	-3.02754	3.19838	0.00271507	0.43582	-1.71863
ENST00000465027	COPS6	1.76723	-2.85539	3.19857	0.00271358	0.43582	-1.73167
ENST00000506410	CENPC	1.82054	-2.57338	3.18928	0.00278378	0.43582	-1.73459
ENST00000396464	GABPB1	2.23399	-3.14068	3.18961	0.00278127	0.43582	-1.73804
ENST00000312865	MED25	0.890249	4.36647	3.20012	0.00270207	0.43582	-1.73884
ENST00000460760	EEF1B2	1.81467	-3.04051	3.1777	0.00287366	0.43582	-1.74646
ENST00000396904	RBAK-RBAKDN	1.92019	-2.90229	3.18844	0.00279018	0.43582	-1.7472
ENST00000228843	RAD51AP1	-2.22627	-2.10214	-3.19498	0.0027405	0.43582	-1.74745
ENST00000531971	DDX6	1.90676	-1.79009	3.21023	0.00262791	0.434375	-1.74992
ENST00000448007	METTL21A	1.86882	-2.91485	3.17676	0.00288106	0.43582	-1.7507
ENST00000597608	DMAC2	2.03613	-2.65184	3.18846	0.00279007	0.43582	-1.76026
ENST00000444935	ZPR1	2.12838	-3.28095	3.17277	0.00291272	0.43582	-1.76147
ENST00000593993	IL12RB1	-2.28773	2.38089	-3.12686	0.00330168	0.43582	-1.76315
ENST00000426431	SP1	-2.95945	-0.665913	-3.14526	0.00314031	0.43582	-1.76459
ENST00000508487	CXCL2	2.26545	-2.26185	3.19543	0.00273717	0.43582	-1.76587
ENST00000327839	CLECL1P	-1.4079	2.48246	-3.13251	0.0032513	0.43582	-1.7712
ENST00000394468	HEPACAM2	2.53482	-2.61185	3.17535	0.00289219	0.43582	-1.7746
ENST00000430117	CALCOCO1	3.04065	-0.240807	3.18311	0.00283131	0.43582	-1.7748
ENST00000485749	RTN4	1.77845	-2.92632	3.16799	0.00295109	0.43582	-1.77909
ENST00000486797	GBA2	1.85	-2.77999	3.17047	0.00293113	0.43582	-1.77927
ENST00000259075	TANK	-1.41083	3.67459	-3.15408	0.00306551	0.43582	-1.78267
ENST00000393879	NKIRAS2	1.75322	-2.75631	3.16195	0.00300027	0.43582	-1.79056
ENST00000368096	TAGLN2	0.882106	6.32419	3.26497	0.00225886	0.412486	-1.7924
ENST00000617635	BAG6	2.67194	-2.95286	3.16773	0.00295321	0.43582	-1.79333
ENST00000277537	SEC16A	-2.932	-0.276743	-3.13	0.0032736	0.43582	-1.79726
ENST00000672974	ADGRG1	1.66773	-2.84507	3.15442	0.00306271	0.43582	-1.79793
ENST00000494351	DDAH2	-2.62838	-1.8423	-3.16256	0.00299532	0.43582	-1.7997
ENST00000553185	OAS1	-1.64144	0.0205017	-3.1592	0.00302297	0.43582	-1.80042
ENST00000459779	GPX7	2.11537	-2.73168	3.16	0.00301635	0.43582	-1.80398
ENST00000281701	NVL	-1.77032	1.87436	-3.10768	0.00347836	0.43582	-1.80808
ENST00000465508	DNAJC11	2.0425	-3.09552	3.14904	0.00310804	0.43582	-1.80995
ENST00000338193	PRIM1	-2.02935	-0.315435	-3.15003	0.00309962	0.43582	-1.81048
ENST00000420292	LYN	2.03488	-2.63264	3.1591	0.00302375	0.43582	-1.81105
ENST00000380027	TRIM5	-1.87242	1.11678	-3.12021	0.00336197	0.43582	-1.81516
ENST00000467789	SSR3	-2.08333	1.08319	-3.11242	0.00343386	0.43582	-1.8174
ENST00000354284	TMEM25	2.04716	-2.72502	3.16349	0.00298769	0.43582	-1.81885
ENST00000267169	DIABLO	-1.80581	-0.371977	-3.13402	0.00323799	0.43582	-1.82093
ENST00000494854	SHISA5	-1.22313	3.82262	-3.12527	0.00331606	0.43582	-1.82576
ENST00000215574	CDC34	1.41684	6.12838	3.24096	0.0024142	0.427172	-1.83048
ENST00000376939	ALDH1A1	1.99591	-2.78666	3.14229	0.00316584	0.43582	-1.83205
ENST00000526115	NAP1L4	1.85925	-3.02079	3.1355	0.00322493	0.43582	-1.83357
ENST00000412105	MIPEPP3	1.70977	-2.65993	3.14902	0.00310818	0.43582	-1.83448
ENST00000468027	PTMA	1.67104	-2.33891	3.15516	0.00305652	0.43582	-1.83496
ENST00000622905	RASSF7	3.00055	-3.04818	3.14935	0.00310542	0.43582	-1.83756
ENST00000417134	CNN2P9	1.79684	-3.04325	3.13692	0.00321251	0.43582	-1.83978
ENST00000540945	DNAJC4	3.06673	-2.194	3.14655	0.00312921	0.43582	-1.85151
ENST00000585636	SLC25A39	2.0649	-1.62363	3.15781	0.00303444	0.43582	-1.85292
ENST00000453840	SRSF10	-2.38055	0.377599	-3.09757	0.00357505	0.43582	-1.85656
ENST00000533730	CASP4	-1.96	-0.308897	-3.13109	0.00326394	0.43582	-1.85996
ENST00000633942	PLIN4	2.18103	-3.37103	3.12394	0.00332804	0.43582	-1.86072
ENST00000588156	PIK3C3	-3.13299	-2.28724	-3.11801	0.00338211	0.43582	-1.86117
ENST00000519292	ERI1	2.71376	-1.46684	3.15343	0.00307099	0.43582	-1.86365
ENST00000675850	DISP1	2.06183	-3.09237	3.12268	0.00333948	0.43582	-1.86458
ENST00000411780	BLCAP	2.26086	-2.53875	3.13571	0.00322315	0.43582	-1.86508
ENST00000469356	SREBF1	1.75677	-3.18721	3.11673	0.00339391	0.43582	-1.86737
ENST00000375946	MASTL	-2.31868	-0.873835	-3.12173	0.00334812	0.43582	-1.87132
ENST00000495043	MYCBP	-2.16075	-1.45384	-3.12004	0.00336352	0.43582	-1.872
ENST00000585124	AURKB	-2.50184	0.607644	-3.09768	0.00357391	0.43582	-1.87548
ENST00000596477	NOSIP	2.28635	-0.0616664	3.13447	0.00323399	0.43582	-1.87581
ENST00000475824	SLC50A1	-1.79242	-0.468728	-3.12453	0.0033227	0.43582	-1.87737
ENST00000361908	OPA1	-3.1395	-0.755814	-3.10292	0.00352358	0.43582	-1.87777
ENST00000595207	GMFG	-1.28945	3.26811	-3.0984	0.00356703	0.43582	-1.87777
ENST00000482336	HLA-F	2.24253	-3.11358	3.11606	0.00340014	0.43582	-1.88177
ENST00000328024	RAB11B	0.747146	5.97857	3.2171	0.00257863	0.430384	-1.88269
ENST00000518592	CLVS1	-2.24851	-2.86956	-3.13296	0.00324738	0.43582	-1.88496
ENST00000398073	CTDSP2	0.469705	7.09567	3.27113	0.00222053	0.411626	-1.88645
ENST00000515489	ELF2	-1.4302	0.202066	-3.1112	0.00344532	0.43582	-1.88793
ENST00000558557	EIF2AK4	-3.46794	-0.834711	-3.08563	0.0036924	0.43582	-1.88818
ENST00000616390	CACNA1C	2.83048	-1.37569	3.13876	0.00319641	0.43582	-1.88891
ENST00000621410	ZNF658	-2.12958	-0.920151	-3.10819	0.00347354	0.43582	-1.89199
ENST00000641064	OR1D2	3.52465	1.88945	3.08269	0.0037219	0.43582	-1.89212
ENST00000360356	PARP9	-1.75441	0.810899	-3.08909	0.00365801	0.43582	-1.89657
ENST00000515390	CCT5	1.95023	-2.46328	3.11939	0.00336952	0.43582	-1.89687
ENST00000561488	XPO6	1.79338	-2.90293	3.10998	0.00345675	0.43582	-1.8982
ENST00000314391	C19orf18	1.86082	-2.71454	3.12019	0.00336217	0.43582	-1.89976
ENST00000303892	ATP6V1G2	1.94747	-3.03003	3.10111	0.00354089	0.43582	-1.90502
ENST00000482899	ABCB8	1.8123	-3.19336	3.10192	0.00353315	0.43582	-1.9076
ENST00000380265	HERC6	-1.85018	1.28924	-3.06023	0.00395448	0.43582	-1.91818
ENST00000394790	FUT11	2.39754	-2.45987	3.10842	0.00347139	0.43582	-1.92044
ENST00000398097	NHS	2.78077	-2.8979	3.10477	0.00350594	0.43582	-1.92159
ENST00000367201	ETNK2	2.36098	-2.74834	3.09452	0.00360469	0.43582	-1.92548
ENST00000442849	GAS2L1P2	1.8323	-2.24749	3.12244	0.00334166	0.43582	-1.92721
ENST00000638764	ELP4	2.10694	-2.21838	3.12853	0.00328671	0.43582	-1.92985
ENST00000448387	GOLGA8N	-3.43124	-0.938964	-3.06441	0.00391017	0.43582	-1.93196
ENST00000592599	SAFB2	1.97589	-2.19499	3.09393	0.0036104	0.43582	-1.94343
ENST00000555511	COQ6	1.87108	-2.88423	3.08623	0.00368651	0.43582	-1.9496
ENST00000429411	HPS4	2.07336	-3.18313	3.07979	0.00375123	0.43582	-1.95358
ENST00000361005	PRSS3	2.16901	-2.13422	3.08837	0.00366519	0.43582	-1.95532
ENST00000396444	USP8	-2.43064	3.16734	-3.04607	0.00410805	0.43582	-1.95828
ENST00000371826	IFIT2	-1.76814	7.39936	-3.23763	0.00243656	0.427172	-1.95909
ENST00000595336	HNRNPUL1	1.8171	-2.97913	3.08037	0.00374527	0.43582	-1.96036
ENST00000306279	ATOH8	3.02018	-1.74396	3.09631	0.00358723	0.43582	-1.96065
ENST00000379883	RIGI	-0.983206	5.47603	-3.15361	0.00306945	0.43582	-1.96279
ENST00000478344	EXD3	1.79642	-2.64605	3.08955	0.0036535	0.43582	-1.96702
ENST00000263549	PARP12	-0.89468	4.84289	-3.117	0.00339141	0.43582	-1.96831
ENST00000371438	RUNX2	2.33266	-3.39701	3.07046	0.00384692	0.43582	-1.96985
ENST00000549851	AVIL	1.87771	-3.25233	3.07889	0.00376034	0.43582	-1.97343
ENST00000534108	SULT1A2	2.09452	-2.99069	3.06618	0.00389153	0.43582	-1.9756
ENST00000370698	SLC9A6	2.17619	-3.09073	3.08393	0.0037095	0.43582	-1.97586
ENST00000337989	CABIN1	1.00728	3.98463	3.09007	0.00364835	0.43582	-1.97587
ENST00000449913	MARCHF6	2.68662	1.74316	3.03967	0.00417925	0.43582	-1.97676
ENST00000304842	TPST1	1.19093	2.19897	3.03386	0.00424495	0.43582	-1.98365
ENST00000436185	LST1	1.96266	-2.63353	3.08542	0.00369459	0.43582	-1.9839
ENST00000566229	CYBA	1.72298	-2.51177	3.07406	0.00380967	0.43582	-1.98399
ENST00000494335	HLA-B	3.58752	-2.42395	3.07582	0.00379162	0.43582	-1.98711
ENST00000641655	OR10G3	0.805244	2.33293	3.02966	0.00429296	0.43931	-1.98795
ENST00000397353	HAGH	1.3533	6.93473	3.22262	0.00253965	0.430384	-1.99037
ENST00000361485	PSMD9	1.92358	-0.340075	3.09368	0.0036129	0.43582	-1.99063
ENST00000541382	TEFM	1.65032	-2.7071	3.06371	0.00391758	0.43582	-1.99403
ENST00000447398	OGDH	1.85559	-2.93546	3.05779	0.00398049	0.43582	-1.99484
ENST00000675171	NDE1	2.04508	-2.94022	3.06649	0.00388835	0.43582	-1.99559
ENST00000647958	HESX1	-2.64276	-0.742731	-3.0568	0.00399111	0.43582	-1.99588
ENST00000506585	HDX	2.04445	-3.02052	3.05718	0.00398711	0.43582	-1.99633
ENST00000327374	TANGO2	0.872607	5.49015	3.15064	0.00309446	0.43582	-1.99665
ENST00000261597	NDC80	-1.67485	1.34574	-3.02214	0.00438042	0.440578	-1.99794
ENST00000373966	DNPEP	-2.33563	-0.407977	-3.04476	0.00412254	0.43582	-1.998
ENST00000433880	GPANK1	2.61675	-3.0607	3.06418	0.00391261	0.43582	-2.00124
ENST00000634030	NPIPA1	3.43014	-2.42153	3.06805	0.00387198	0.43582	-2.00949
ENST00000377254	THNSL2	1.8705	-3.25117	3.04667	0.00410138	0.43582	-2.01028
ENST00000675406	ELP1	2.49765	-3.18305	3.05607	0.00399904	0.43582	-2.01147
ENST00000231229	BTNL8	-2.48337	1.54134	-3.01222	0.00449825	0.444237	-2.01743
ENST00000473900	NENF	3.05679	-2.40569	3.06309	0.00392406	0.43582	-2.01842
ENST00000596825	ZNF544	-2.73188	-2.378	-3.05113	0.00405252	0.43582	-2.02489
ENST00000651849	TNS1	2.96715	-2.98027	3.05293	0.00403288	0.43582	-2.02538
ENST00000563319	NFATC3	2.22936	-2.67084	3.04153	0.00415847	0.43582	-2.02684
ENST00000476548	IFT27	1.57397	-2.40072	3.04903	0.00407543	0.43582	-2.02838
ENST00000545457	FLII	2.01823	-3.17976	3.04843	0.00408204	0.43582	-2.02858
ENST00000259339	TOR1B	-0.795778	4.34264	-3.07665	0.00378318	0.43582	-2.02878
ENST00000649704	MMAA	-2.6163	-2.33468	-3.04339	0.00413777	0.43582	-2.02894
ENST00000580729	C17orf58	-2.47567	-1.56149	-3.04303	0.00414175	0.43582	-2.03275
ENST00000450047	LST1	1.84868	-3.27254	3.03408	0.00424246	0.43582	-2.03437
ENST00000648039	ATP8B1	3.19235	-0.858991	3.05404	0.00402092	0.43582	-2.0348
ENST00000427521	MEST	2.3246	-2.58215	3.04025	0.00417271	0.43582	-2.0381
ENST00000547997	VEZT	-2.65564	0.317306	-3.01357	0.00448196	0.443596	-2.04146
ENST00000279281	VPS51	0.977228	5.00161	3.10926	0.00346345	0.43582	-2.04252
ENST00000572588	MRTFB	2.72278	-2.87757	3.04246	0.00414804	0.43582	-2.04449
ENST00000666055	AP3B2	1.89123	-3.27566	3.03357	0.00424821	0.43582	-2.05203
ENST00000395738	ADM2	1.7625	-3.4505	3.03396	0.00424379	0.43582	-2.05434
ENST00000335890	UXT	0.533901	4.59437	3.08474	0.00370131	0.43582	-2.05573
ENST00000624862	PRR5	1.55015	4.11096	3.05957	0.00396151	0.43582	-2.05875
ENST00000324866	LRRC51	2.42399	-2.809	3.03528	0.00422875	0.43582	-2.06067
ENST00000478738	CMPK2	-2.31113	3.9231	-3.03656	0.00421425	0.43582	-2.06103
ENST00000566838	HSD17B2	1.55046	-1.25558	3.06941	0.0038578	0.43582	-2.06458
ENST00000283928	JAZF1	0.928517	6.95645	3.19341	0.00275236	0.43582	-2.06465
ENST00000392258	CASP8	1.81286	-2.90213	3.02597	0.00433572	0.440578	-2.0653
ENST00000232744	ABTB1	0.641352	8.8684	3.29201	0.00209525	0.404119	-2.06667
ENST00000290759	ISL2	1.55899	0.190282	3.02598	0.00433562	0.440578	-2.06982
ENST00000668164	ARHGEF18	1.48996	-3.12453	3.01672	0.00444436	0.441946	-2.07291
ENST00000378979	SHLD1	0.869601	4.58253	3.07712	0.00377838	0.43582	-2.07317
ENST00000409173	TMEM182	2.10756	-2.87611	3.02637	0.00433104	0.440578	-2.07319
ENST00000358293	FAM217B	-2.85186	-1.90481	-3.02189	0.00438328	0.440578	-2.07485
ENST00000359238	SNX11	-0.891098	3.92914	-3.03736	0.00420531	0.43582	-2.07492
ENST00000349511	UBA3	-1.54572	2.161	-2.98632	0.00482006	0.449803	-2.07689
ENST00000487002	FDPS	2.10326	-2.37146	3.03348	0.00424922	0.43582	-2.07726
ENST00000612655	POLR2E	0.9722	2.17805	2.98401	0.00484971	0.449803	-2.08216
ENST00000650262	CDC14C	1.61852	-2.72382	3.01872	0.00442068	0.441946	-2.08606
ENST00000562590	RABEP2	1.9587	-2.00158	3.03864	0.00419078	0.43582	-2.08784
ENST00000643588	DCP1B	1.51995	0.407274	3.01777	0.00443195	0.441946	-2.08803
ENST00000610579	FURIN	0.796724	6.27924	3.14496	0.00314283	0.43582	-2.08948
ENST00000426142	CTNND1	2.56794	-3.13724	3.01627	0.00444976	0.441946	-2.09126
ENST00000341989	RAB36	-3.00173	-1.32865	-2.99803	0.00467195	0.449803	-2.09347
ENST00000216923	ZFP64	-3.0035	-0.987685	-2.98849	0.00479226	0.449803	-2.09565
ENST00000675251	LCOR	1.62039	-0.755651	3.05202	0.00404283	0.43582	-2.09605
ENST00000602583	C16orf74	1.85577	-3.14863	3.00497	0.00458621	0.448568	-2.10004
ENST00000361371	LTN1	-3.43158	0.914584	-2.9719	0.00500846	0.449803	-2.10401
ENST00000611140	JADE1	2.1776	-3.22244	3.00436	0.00459368	0.448568	-2.10476
ENST00000527697	FADS3	2.6508	-2.12071	3.01925	0.00441445	0.441946	-2.10611
ENST00000314940	HNRNPA0	0.596418	6.3223	3.14932	0.00310569	0.43582	-2.11045
ENST00000369962	WDR47	2.22152	-3.07316	3.002	0.00462267	0.449652	-2.11267
ENST00000638220	MAML1	4.21962	1.90799	2.96856	0.00505302	0.449803	-2.11313
ENST00000318238	SAMD9L	-1.38221	5.49257	-3.09197	0.00362967	0.43582	-2.11704
ENST00000411764	APBA2	3.57681	-2.08493	3.00888	0.00453853	0.446714	-2.11722
ENST00000356509	GMNN	-1.59416	0.931654	-2.97063	0.00502528	0.449803	-2.11769
ENST00000438707	BLTP1	2.59426	-2.73168	3.02194	0.00438278	0.440578	-2.12296
ENST00000355842	ADD1	-2.1373	-2.33505	-3.0085	0.00454309	0.446714	-2.12703
ENST00000243347	TNFAIP6	-1.23165	6.23909	-3.12311	0.00333558	0.43582	-2.12827
ENST00000269886	SH3GL1	0.712313	4.76332	3.06065	0.00395003	0.43582	-2.12828
ENST00000524237	SLC20A2	1.81883	-3.10995	2.98467	0.00484123	0.449803	-2.13237
ENST00000299045	TCP11L2	1.19149	3.83302	3.01579	0.00445551	0.441946	-2.13365
ENST00000220809	PLAT	2.10845	-3.15476	2.99039	0.0047681	0.449803	-2.13587
ENST00000646230	PTPRC	1.9873	-2.45296	3.00092	0.00463599	0.449803	-2.14543
ENST00000420553	NCF2	1.78614	-2.82684	2.98652	0.00481744	0.449803	-2.14576
ENST00000444059	INKA2	2.03448	-3.15801	2.98221	0.00487306	0.449803	-2.14832
ENST00000274063	SFRP2	1.6001	1.95324	2.95354	0.00525826	0.449803	-2.15021
ENST00000674049	DUS4L-BCAP29	2.16715	-3.32509	2.97536	0.00496258	0.449803	-2.15761
ENST00000544551	RDX	2.99598	-2.84267	2.98468	0.00484113	0.449803	-2.16127
ENST00000641874	OR5H1	2.01273	-2.45926	2.98306	0.00486195	0.449803	-2.16303
ENST00000399808	IFITM3	-2.04345	10.9581	-3.33765	0.00184441	0.395376	-2.16375
ENST00000360212	CD46	2.47754	-1.98125	2.99514	0.004708	0.449803	-2.16435
ENST00000407381	TBC1D22A	-2.82299	-2.42699	-2.96887	0.00504886	0.449803	-2.16797
ENST00000493821	MYSM1	-3.54419	1.11341	-2.94152	0.00542813	0.449803	-2.16938
ENST00000301336	RILP	0.913341	5.27792	3.06379	0.00391668	0.43582	-2.17105
ENST00000627532	ZEB2	-3.85455	-1.16071	-2.94805	0.00533528	0.449803	-2.17111
ENST00000517546	INTS10	1.88116	-2.88888	2.97094	0.00502123	0.449803	-2.17178
ENST00000616492	ZNF630	1.9803	-3.33929	2.9658	0.00509023	0.449803	-2.172
ENST00000525593	NADSYN1	0.872845	3.10366	2.97015	0.00503179	0.449803	-2.17222
ENST00000392021	ATG16L1	-2.84512	-2.37616	-2.96393	0.00511554	0.449803	-2.17427
ENST00000540556	ZNF211	-2.61035	-1.80589	-2.9722	0.00500436	0.449803	-2.17505
ENST00000478631	SCP2	1.65814	-2.63393	2.9829	0.00486403	0.449803	-2.17853
ENST00000482108	PEG10	1.90608	-3.16813	2.9631	0.00512683	0.449803	-2.17874
ENST00000637944	TEPSIN	3.75411	-0.750617	2.97393	0.00498152	0.449803	-2.17898
ENST00000303383	SHCBP1	-1.60101	-0.383168	-2.96893	0.00504806	0.449803	-2.1807
ENST00000489181	IL17RE	1.77032	-2.85036	2.9762	0.00495149	0.449803	-2.18202
ENST00000647117	ATXN7	-1.38764	0.338128	-2.96007	0.00516818	0.449803	-2.18358
ENST00000591126	SMAD4	-3.01763	-1.49975	-2.94889	0.00532344	0.449803	-2.18448
ENST00000299106	JAM3	1.22086	2.31943	2.94282	0.00540957	0.449803	-2.18475
ENST00000619301	C18orf25	-0.683289	3.68289	-2.98817	0.00479633	0.449803	-2.18605
ENST00000205557	ABCC6	2.65717	-2.17316	2.97984	0.00490385	0.449803	-2.1935
ENST00000346473	DDIT3	-0.998041	5.60592	-3.07185	0.00383247	0.43582	-2.1939
ENST00000416784	LPP	1.88423	-2.63753	2.95753	0.00520304	0.449803	-2.19394
ENST00000642937	EPB41	3.39924	3.41156	2.95373	0.00525568	0.449803	-2.19497
ENST00000405413	HPSE	-1.71105	0.953347	-2.93625	0.00550421	0.449803	-2.19599
ENST00000491142	HPS4	1.98097	-3.00992	2.95585	0.00522626	0.449803	-2.19603
ENST00000393150	CASP4	-1.41613	3.18455	-2.95131	0.00528939	0.449803	-2.19615
ENST00000295809	IFI16	-1.04678	5.86523	-3.08027	0.00374633	0.43582	-2.19623
ENST00000584196	RSKR	1.00149	1.80391	2.92913	0.00560863	0.45349	-2.19653
ENST00000360105	NFIX	1.28512	3.46768	2.97386	0.00498234	0.449803	-2.19824
ENST00000361600	GPRASP1	2.9997	-2.57164	2.96505	0.00510029	0.449803	-2.19893
ENST00000480537	DNAJB2	1.92502	-2.59838	2.9653	0.00509698	0.449803	-2.20207
ENST00000443551	C2orf88	-3.08038	-0.0656364	-2.93682	0.00549602	0.449803	-2.2021
ENST00000491154	GDI1	1.83541	-1.96964	2.97729	0.00493713	0.449803	-2.20331
ENST00000324631	CACNB2	1.77225	-2.90305	2.96421	0.00511175	0.449803	-2.2049
ENST00000366714	GJC2	2.21228	-1.62866	2.97451	0.00497376	0.449803	-2.2059
ENST00000642276	GMPR2	-1.15588	3.00186	-2.94152	0.00542822	0.449803	-2.20916
ENST00000517306	DGLUCY	-2.36874	-1.55619	-2.95077	0.00529705	0.449803	-2.21144
ENST00000368063	NCSTN	-2.30443	0.892621	-2.92804	0.00562478	0.453502	-2.21236
ENST00000422257	ITGB7	-2.45951	0.790919	-2.92364	0.00569047	0.45472	-2.21295
ENST00000512138	FYB1	1.76561	-2.97677	2.94879	0.00532484	0.449803	-2.21306
ENST00000622727	DMRTC1	2.29005	-2.18229	2.96952	0.00504013	0.449803	-2.21763
ENST00000533737	DENND5A	1.73754	-2.44965	2.95565	0.00522906	0.449803	-2.22116
ENST00000372899	UBR2	3.23493	3.55391	2.92939	0.00560488	0.45349	-2.2225
ENST00000509052	TMED2	1.67594	-3.1267	2.93774	0.0054826	0.449803	-2.22366
ENST00000377400	ZNG1A	-1.2366	2.70477	-2.94113	0.00543374	0.449803	-2.22371
ENST00000476602	ICA1L	1.75451	-3.25174	2.93828	0.00547484	0.449803	-2.22386
ENST00000615235	VSTM1	-1.45604	-2.61124	-2.96203	0.00514131	0.449803	-2.22414
ENST00000598820	NOSIP	0.993258	0.879725	2.92027	0.00574118	0.45472	-2.225
ENST00000407249	CDK11B	2.47413	-0.657258	2.96934	0.00504258	0.449803	-2.22596
ENST00000476876	IFI44L	-2.08148	-2.03718	-2.95372	0.00525578	0.449803	-2.22888
ENST00000650052	C2orf15	1.86058	-3.24598	2.9359	0.00550929	0.449803	-2.22892
ENST00000371485	CEP55	-2.02924	-1.301	-2.947	0.00535009	0.449803	-2.22988
ENST00000673902	SNCA	1.40102	3.20139	2.95052	0.00530049	0.449803	-2.23026
ENST00000252945	CYP2E1	2.01757	-2.87044	2.93708	0.00549226	0.449803	-2.23157
ENST00000468968	PPOX	2.3074	-3.13885	2.93843	0.00547264	0.449803	-2.23464
ENST00000311559	CYLD	-2.03684	0.554783	-2.91693	0.0057919	0.45472	-2.23612
ENST00000497474	FCGR2A	1.9041	-2.86996	2.9426	0.00541269	0.449803	-2.23624
ENST00000265724	ABCB1	2.11127	-3.21138	2.93915	0.00546235	0.449803	-2.23642
ENST00000652658	COBLL1	3.19293	-1.57047	2.9498	0.00531063	0.449803	-2.23737
ENST00000355899	PLS3	-1.63903	-3.07033	-2.95389	0.00525342	0.449803	-2.23824
ENST00000605197	TAF15	1.7367	-2.83361	2.94666	0.00535494	0.449803	-2.24073
ENST00000406172	SEPTIN5	1.98088	-3.1793	2.93645	0.00550135	0.449803	-2.24075
ENST00000296140	CCR1	-1.01452	6.72947	-3.10455	0.00350805	0.43582	-2.24175
ENST00000374640	C1QC	-2.95748	0.263868	-2.91674	0.00579479	0.45472	-2.24853
ENST00000577412	NBPF15	3.17223	-2.61638	2.93984	0.00545236	0.449803	-2.24894
ENST00000619129	ALG9	1.9153	-3.00889	2.92917	0.00560812	0.45349	-2.25408
ENST00000446119	MRC2	1.69397	2.53335	2.9234	0.00569406	0.45472	-2.25531
ENST00000612048	P3H3	1.97403	-2.63059	2.93939	0.00545887	0.449803	-2.25691
ENST00000430874	GART	1.67284	-2.67739	2.92406	0.00568411	0.45472	-2.25717
ENST00000361478	PJA1	-2.32745	-0.460477	-2.91584	0.00580854	0.45472	-2.25972
ENST00000478660	RUNX2	2.04938	-1.87224	2.95538	0.00523278	0.449803	-2.26041
ENST00000328221	IFITM1	-1.07061	7.04308	-3.10372	0.00351595	0.43582	-2.26592
ENST00000354293	AP2A1	0.884948	6.06782	3.06602	0.00389318	0.43582	-2.26614
ENST00000424496	TMA7B	1.05329	2.25523	2.90439	0.00598597	0.45472	-2.2667
ENST00000535268	OSBP2	1.66287	5.15894	3.02385	0.00436032	0.440578	-2.26868
ENST00000383847	FAM131A	2.78905	-1.6859	2.93597	0.00550835	0.449803	-2.27265
ENST00000518120	TBC1D9B	-1.87514	-1.72086	-2.92524	0.00566655	0.45472	-2.27415
ENST00000420543	AZI2	-1.02903	2.42576	-2.90413	0.00599002	0.45472	-2.27417
ENST00000442628	NRBP2	-2.66659	-0.917007	-2.9059	0.00596225	0.45472	-2.27779
ENST00000194530	STRADB	1.45548	8.17467	3.17922	0.00286167	0.43582	-2.27979
ENST00000526457	LRRK1	0.751795	5.60248	3.04012	0.00417423	0.43582	-2.27999
ENST00000507136	WDR70	1.95479	-3.20056	2.91024	0.00589468	0.45472	-2.28174
ENST00000485838	GUK1	1.83641	0.587941	2.91592	0.00580727	0.45472	-2.28199
ENST00000341105	GATA2	1.27277	2.69008	2.90662	0.00595109	0.45472	-2.28218
ENST00000563580	RAB11A	1.98773	-2.2861	2.9238	0.00568796	0.45472	-2.28321
ENST00000397356	HAGH	1.35966	6.10924	3.06694	0.00388354	0.43582	-2.28397
ENST00000506244	SNCA	2.09718	-0.114582	2.92873	0.0056146	0.45349	-2.28609
ENST00000006658	SPATA20	-3.00283	-1.5526	-2.8961	0.00611762	0.45472	-2.2878
ENST00000265586	ABCC5	2.92936	-2.16522	2.91793	0.0057766	0.45472	-2.28911
ENST00000340666	SYN1	1.9791	-2.53316	2.91514	0.00581917	0.45472	-2.29156
ENST00000560031	GALK2	-1.20304	1.0483	-2.88405	0.00631391	0.45472	-2.29311
ENST00000591160	NDUFA11	2.10453	-1.53412	2.93074	0.00558486	0.45349	-2.29368
ENST00000423316	EEF1D	3.20018	-1.39992	2.92199	0.00571521	0.45472	-2.29374
ENST00000484475	ATXN7L1	2.04943	-2.987	2.90382	0.00599494	0.45472	-2.29572
ENST00000638487	MED17	3.14919	-1.84896	2.92114	0.00572808	0.45472	-2.29647
ENST00000547226	PAN2	-3.11598	-0.378844	-2.88885	0.00623506	0.45472	-2.29652
ENST00000553981	SLIRP	-2.51334	-2.19678	-2.91623	0.00580248	0.45472	-2.29672
ENST00000416156	SERHL2	2.15972	-2.82505	2.91139	0.00587695	0.45472	-2.29973
ENST00000460698	ODF2L	-2.26313	-0.97082	-2.90329	0.00600337	0.45472	-2.29978
ENST00000233741	FANCL	-2.46453	0.611679	-2.8861	0.00628004	0.45472	-2.29993
ENST00000483458	MIGA2	2.61863	2.21595	2.87859	0.00640467	0.45472	-2.30117
ENST00000525445	IRF7	-3.15863	2.07923	-2.87624	0.00644407	0.45472	-2.30617
ENST00000376730	GCNT1	-1.52878	2.20539	-2.87715	0.00642886	0.45472	-2.30645
ENST00000428056	IDS	2.0149	-1.23079	2.93439	0.00553132	0.450788	-2.30717
ENST00000467431	CUTA	1.8223	-2.68438	2.90419	0.00598916	0.45472	-2.313
ENST00000345896	CERS2	1.7444	-3.2778	2.89202	0.00618349	0.45472	-2.3147
ENST00000474985	FAM98A	2.05444	-2.8281	2.90388	0.00599395	0.45472	-2.315
ENST00000464858	GUK1	1.66122	1.16388	2.87505	0.00646426	0.45472	-2.31606
ENST00000600514	MVB12A	-2.7313	0.0116191	-2.87941	0.00639099	0.45472	-2.31726
ENST00000437418	FAM210B	1.47715	6.01182	3.04334	0.00413829	0.43582	-2.31861
ENST00000674295	HEY1	1.7699	-3.35285	2.89737	0.00609733	0.45472	-2.32022
ENST00000488554	MYO1G	-2.41163	-1.73704	-2.89072	0.00620449	0.45472	-2.3203
ENST00000266069	GID8	0.457489	6.24224	3.05544	0.00400575	0.43582	-2.321
ENST00000426229	ADIPOR1	1.8195	-2.13166	2.91283	0.00585475	0.45472	-2.32365
ENST00000434981	FAM53C	1.63107	-3.02604	2.88628	0.00627713	0.45472	-2.32379
ENST00000591092	RANBP3	-1.65409	-0.055161	-2.88856	0.00623971	0.45472	-2.3245
ENST00000649807	PARP16	-2.72978	-0.201246	-2.87543	0.00645777	0.45472	-2.32532
ENST00000433104	IP6K2	1.86858	-2.91795	2.88774	0.00625317	0.45472	-2.32544
ENST00000631243	YWHAE	1.80412	-2.90964	2.89296	0.0061682	0.45472	-2.32558
ENST00000308860	ADCK5	2.62893	-1.344	2.90482	0.00597924	0.45472	-2.32636
ENST00000486882	IFI44L	-2.54466	2.53365	-2.87131	0.00652763	0.457941	-2.32651
ENST00000264350	HERC5	-1.92096	3.62783	-2.9211	0.00572861	0.45472	-2.3267
ENST00000532529	CEP126	1.80783	-3.11046	2.89991	0.00605685	0.45472	-2.328
ENST00000378938	GK	1.80526	-2.70625	2.89217	0.00618103	0.45472	-2.32887
ENST00000392745	TRAF3	-1.53819	2.9026	-2.8793	0.00639272	0.45472	-2.3292
ENST00000477431	TRAF3IP3	-2.08657	-0.7531	-2.88935	0.00622681	0.45472	-2.32987
ENST00000675040	NT5C2	1.68417	-2.25434	2.9047	0.00598112	0.45472	-2.33068
ENST00000399339	WASHC2A	3.62671	-2.21165	2.89405	0.00615061	0.45472	-2.33625
ENST00000602735	IFITM3	-1.68926	3.36449	-2.88838	0.00624271	0.45472	-2.3379
ENST00000265348	CUL7	2.26539	0.963624	2.89399	0.00615165	0.45472	-2.33977
ENST00000510502	ANXA3	-1.52087	-1.03133	-2.89768	0.00609231	0.45472	-2.34185
ENST00000333206	ZSCAN30	-2.41871	-2.00603	-2.87885	0.00640026	0.45472	-2.34262
ENST00000619590	AMD1	1.73386	-3.34326	2.87717	0.00642842	0.45472	-2.34263
ENST00000533084	BSDC1	1.86202	-2.59167	2.88956	0.00622346	0.45472	-2.34331
ENST00000372163	RSPH9	-1.04614	2.69998	-2.86755	0.00659204	0.457941	-2.34876
ENST00000468086	RBM39	1.58159	-2.36838	2.88537	0.00629204	0.45472	-2.35238
ENST00000300811	ZNF428	0.746379	4.3194	2.94901	0.00532174	0.449803	-2.35282
ENST00000585652	AP3D1	-1.9746	-1.9404	-2.88689	0.0062671	0.45472	-2.3541
ENST00000638108	IFIT2	-1.58448	5.13854	-2.97235	0.00500243	0.449803	-2.3543
ENST00000261822	BCL7A	2.27242	-2.68758	2.8755	0.00645653	0.45472	-2.35642
ENST00000646071	IRF9	-0.573046	7.21265	-3.08772	0.00367163	0.43582	-2.3565
ENST00000428221	E2F6	2.50123	-3.25971	2.87827	0.00641008	0.45472	-2.35678
ENST00000520177	G3BP1	-3.12646	2.00139	-2.85021	0.00689671	0.466714	-2.36035
ENST00000505134	SEC24D	2.35146	-2.71256	2.87912	0.00639575	0.45472	-2.36172
ENST00000438792	KTN1	-1.92824	-0.716109	-2.85979	0.00672678	0.461698	-2.36277
ENST00000371337	TMEM59	1.63838	-2.22045	2.87886	0.00640007	0.45472	-2.36323
ENST00000424082	RALGPS1	1.80214	-2.83185	2.86944	0.00655963	0.457941	-2.36387
ENST00000265462	PRDX5	0.825449	9.53293	3.20971	0.00263171	0.434375	-2.36551
ENST00000403558	SERPING1	-2.51647	1.83941	-2.84803	0.00693594	0.467721	-2.36728
ENST00000520299	ANK1	1.87388	-3.11208	2.86449	0.00664481	0.459559	-2.37446
ENST00000527884	E2F8	-1.69652	-2.65597	-2.87925	0.00639357	0.45472	-2.37489
ENST00000556645	WARS1	1.75225	-2.68281	2.86734	0.00659568	0.457941	-2.37575
ENST00000400490	PINK1	2.09345	5.19071	2.94907	0.00532094	0.449803	-2.37606
ENST00000373700	HERC4	-1.8856	0.0986859	-2.84986	0.00690304	0.466714	-2.37606
ENST00000420692	CTSB	2.3407	-2.97989	2.86946	0.0065593	0.457941	-2.37755
ENST00000524374	TRIM51EP	2.36971	-1.78197	2.88834	0.00624338	0.45472	-2.38161
ENST00000338546	HPS1	1.18048	5.60101	3.00381	0.00460046	0.448568	-2.38277
ENST00000367485	PRG4	2.38129	-1.59216	2.88247	0.00633995	0.45472	-2.38395
ENST00000376055	BCL2L1	1.56125	6.93571	3.06218	0.00393377	0.43582	-2.38547
ENST00000569956	CDIPT	1.99667	-3.15542	2.86278	0.00667456	0.460912	-2.38565
ENST00000367183	MDM4	3.29812	-2.69374	2.86798	0.00658461	0.457941	-2.38665
ENST00000610546	PAN2	1.36406	1.22219	2.83759	0.00712656	0.4695	-2.38717
ENST00000262177	DNAJB6	0.45287	4.72369	2.95251	0.00527266	0.449803	-2.3879
ENST00000357578	ALDH5A1	1.15456	3.10947	2.87718	0.00642836	0.45472	-2.39113
ENST00000535094	MCF2L	2.26861	-2.8536	2.86216	0.00668531	0.46095	-2.39314
ENST00000355155	VPS13B	1.90253	-1.35018	2.88393	0.00631589	0.45472	-2.39326
ENST00000523562	HSF4	1.509	-3.32057	2.85045	0.0068924	0.466714	-2.39741
ENST00000562499	RNF166	1.60914	-3.23028	2.85292	0.00684816	0.465788	-2.3976
ENST00000423485	TOP2A	-1.72633	0.295343	-2.84035	0.00707568	0.469467	-2.39937
ENST00000436407	SLC14A1	1.74015	-2.84482	2.84575	0.00697715	0.468921	-2.41092
ENST00000615665	SSBP2	1.30182	2.91731	2.84788	0.00693863	0.467721	-2.41205
ENST00000592721	CACTIN	2.55088	-2.11967	2.86129	0.0067005	0.461294	-2.41461
ENST00000392086	DNAJB2	1.02113	5.74511	2.98862	0.00479052	0.449803	-2.41585
ENST00000326648	ZNF609	0.665846	3.16725	2.86487	0.00663827	0.459559	-2.41941
ENST00000642603	TLR5	-1.80743	2.78687	-2.83311	0.00720996	0.47093	-2.4222
ENST00000554460	EVL	1.48902	-3.07092	2.83864	0.00710724	0.4695	-2.42404
ENST00000372452	TJAP1	-2.87432	-0.0110837	-2.8217	0.00742634	0.472949	-2.42452
ENST00000512397	LAP3	-1.57335	1.32776	-2.81967	0.00746537	0.47346	-2.42648
ENST00000575369	XAF1	-2.11317	0.829962	-2.82718	0.00732173	0.47093	-2.42803
ENST00000542077	DTL	-1.72148	-3.13169	-2.85221	0.00686094	0.465957	-2.42866
ENST00000359595	HAPLN3	0.852665	3.31246	2.86702	0.00660117	0.457941	-2.42971
ENST00000257261	FADS2	3.62706	-0.547517	2.84232	0.00703958	0.469467	-2.4315
ENST00000630672	DHX36	-3.51523	-1.21424	-2.8289	0.00728902	0.47093	-2.43184
ENST00000548752	CHURC1	-1.1901	3.31156	-2.85341	0.0068395	0.465788	-2.43337
ENST00000645500	CCDC82	2.74827	-2.81127	2.84019	0.00707869	0.469467	-2.43351
ENST00000483421	ZNF638	-3.33619	-0.784732	-2.8249	0.00736499	0.47154	-2.43426
ENST00000223122	C1GALT1	-2.42245	-2.78467	-2.84135	0.00705747	0.469467	-2.43429
ENST00000614293	ABCA2	3.14591	-2.33798	2.84173	0.0070505	0.469467	-2.43525
ENST00000428599	CTNND1	2.14241	-3.14107	2.83734	0.00713119	0.4695	-2.43748
ENST00000329267	PRSS57	1.81692	-3.16491	2.82775	0.00731087	0.47093	-2.43857
ENST00000360299	RAB5B	0.415789	5.59869	2.97988	0.00490332	0.449803	-2.44063
ENST00000535177	CYB561A3	1.55176	-3.13885	2.82406	0.00738101	0.47154	-2.44292
ENST00000551007	OAS3	-1.80646	-1.37643	-2.83864	0.00710719	0.4695	-2.44314
ENST00000474227	CZIB	-2.38182	-1.45971	-2.82853	0.00729603	0.47093	-2.44393
ENST00000342628	FOXM1	1.77152	-3.28748	2.82425	0.0073774	0.47154	-2.44426
ENST00000283474	UBALD1	0.779983	4.09771	2.89064	0.00620585	0.45472	-2.448
ENST00000641815	STX3	-4.8922	1.76195	-2.80788	0.00769649	0.474408	-2.44841
ENST00000396027	XRCC4	-1.66518	1.95556	-2.81441	0.00756767	0.474408	-2.4485
ENST00000656590	ATR	-2.09413	-0.270397	-2.81732	0.007511	0.473525	-2.44928
ENST00000383480	LST1	1.68706	-2.54445	2.82836	0.00729928	0.47093	-2.45364
ENST00000392316	MYO1B	1.6515	-2.63641	2.83589	0.00715809	0.469909	-2.45435
ENST00000355631	OPRL1	-2.93709	1.11856	-2.8058	0.0077379	0.474408	-2.45627
ENST00000395011	LRRC20	2.69625	-2.91382	2.82832	0.00730016	0.47093	-2.45638
ENST00000296795	TLR3	-1.71253	-0.79609	-2.82289	0.00740355	0.472313	-2.45955
ENST00000306448	ATP6V1E2	-2.06062	-2.20549	-2.83295	0.0072129	0.47093	-2.45983
ENST00000375300	SIK3	2.01136	-3.31128	2.81702	0.00751676	0.473525	-2.46178
ENST00000395963	CCR9	2.01389	-3.05288	2.81596	0.00753734	0.474161	-2.46295
ENST00000619757	HIC1	1.44572	1.34047	2.79907	0.0078733	0.474408	-2.46568
ENST00000509957	CPLANE1	1.56671	-2.65184	2.82975	0.0072731	0.47093	-2.46827
ENST00000577483	SSH2	1.6546	-2.90858	2.82055	0.0074484	0.473172	-2.46828
ENST00000523152	TATDN1	1.59455	-3.08794	2.81402	0.00757538	0.474408	-2.4704
ENST00000454678	TRIM26	-2.05622	2.6565	-2.8005	0.00784434	0.474408	-2.47171
ENST00000325089	SLITRK5	1.7114	-2.75322	2.8262	0.00734023	0.47093	-2.4721
ENST00000374751	CUL2	-1.83087	2.04443	-2.79817	0.00789169	0.474408	-2.47269
ENST00000672774	ASCC1	-1.72982	0.577064	-2.79895	0.0078759	0.474408	-2.47318
ENST00000578498	CNDP1	1.76907	-2.79483	2.8114	0.0076268	0.474408	-2.47579
ENST00000221992	CEACAM5	1.78766	-3.15805	2.80741	0.00770571	0.474408	-2.47777
ENST00000374481	CD28	1.24293	1.55094	2.79274	0.00800277	0.474408	-2.47838
ENST00000504211	UBE2D3	1.48286	1.22344	2.7925	0.00800773	0.474408	-2.4789
ENST00000494633	TBC1D20	1.20263	1.19601	2.79278	0.00800211	0.474408	-2.47908
ENST00000396252	NBN	-2.36588	2.18321	-2.79205	0.00801713	0.474408	-2.48061
ENST00000414849	NUSAP1	-2.5494	-1.49631	-2.80542	0.00774538	0.474408	-2.4818
ENST00000340342	CTSL	-1.84265	2.93029	-2.81251	0.00760496	0.474408	-2.48211
ENST00000453551	PUF60	-1.85413	-1.27199	-2.81405	0.00757474	0.474408	-2.4844
ENST00000557961	MORF4L1	1.51177	0.842838	2.80031	0.0078482	0.474408	-2.48586
ENST00000520482	DENND3	1.84556	-2.4217	2.81869	0.00748433	0.47346	-2.49083
ENST00000532439	CASP1	-1.99353	0.46273	-2.7941	0.00797486	0.474408	-2.49141
ENST00000495073	MSH5-SAPCD1	2.23604	-3.00418	2.80852	0.00768376	0.474408	-2.4959
ENST00000372699	ZNF684	-1.32678	1.37776	-2.78281	0.00821	0.474408	-2.49855
ENST00000034275	RANBP3	1.53779	-2.52397	2.81035	0.00764742	0.474408	-2.49979
ENST00000533642	IMMP1L	-3.13077	-0.0799642	-2.78424	0.00817976	0.474408	-2.50259
ENST00000463777	PLSCR1	-1.70492	1.1925	-2.78512	0.00816122	0.474408	-2.50339
ENST00000328747	ZNF92	-1.97303	1.63849	-2.78121	0.00824372	0.474408	-2.50504
ENST00000577501	RIOK3	1.59114	2.25324	2.79278	0.00800206	0.474408	-2.50617
ENST00000636780	CLN5	-2.88784	-0.801058	-2.78408	0.00818324	0.474408	-2.50701
ENST00000237642	STBD1	-1.21989	0.957876	-2.78117	0.00824465	0.474408	-2.50701
ENST00000486032	COPS3	1.98102	-2.21035	2.81062	0.00764227	0.474408	-2.50753
ENST00000466642	UGP2	1.80354	-2.53896	2.79772	0.00790076	0.474408	-2.5076
ENST00000545367	NPIPB4	1.84595	-3.12075	2.78937	0.00807252	0.474408	-2.51196
ENST00000540470	EPSTI1	-2.26244	-1.7954	-2.80139	0.00782648	0.474408	-2.51213
ENST00000526007	PARP10	-2.90516	2.16479	-2.77725	0.00832793	0.474408	-2.51297
ENST00000637106	VGLL3	1.74385	-2.66925	2.79203	0.00801739	0.474408	-2.51335
ENST00000380062	IFT74	-1.70865	0.123088	-2.78446	0.00817524	0.474408	-2.51388
ENST00000348610	SENP7	1.33188	-2.52949	2.79189	0.00802042	0.474408	-2.5141
ENST00000541180	IST1	1.84752	-2.2916	2.8129	0.00759734	0.474408	-2.51435
ENST00000371835	BRD4	0.780427	4.66448	2.89351	0.0061593	0.45472	-2.5171
ENST00000368130	AIM2	-1.28132	3.83317	-2.84165	0.00705186	0.469467	-2.51753
ENST00000265239	IQCG	-1.98022	-0.752456	-2.78758	0.00810977	0.474408	-2.5194
ENST00000343823	ASH2L	-0.488215	4.25755	-2.8696	0.00655683	0.457941	-2.51942
ENST00000591317	PRCD	2.32085	-2.83031	2.79081	0.00804269	0.474408	-2.52329
ENST00000595550	PIH1D1	1.66932	-2.68747	2.79197	0.00801878	0.474408	-2.52429
ENST00000520713	ANKRD46	1.75658	-2.6025	2.78528	0.00815806	0.474408	-2.52486
ENST00000393241	MRE11	-2.19423	-0.827624	-2.78593	0.00814437	0.474408	-2.52536
ENST00000612294	AMZ2	-2.06979	-0.546989	-2.78662	0.00812992	0.474408	-2.52703
ENST00000394989	SNCA	1.43242	3.49823	2.83162	0.00723787	0.47093	-2.52764
ENST00000300935	RAB8A	-0.458701	7.32611	-3.02414	0.00435704	0.440578	-2.52785
ENST00000447667	WNK1	1.72152	0.548307	2.78056	0.00825763	0.474408	-2.52857
ENST00000367537	SMG7	-3.26298	2.03663	-2.76966	0.00849177	0.474773	-2.52917
ENST00000495749	TM9SF4	2.83636	-2.54639	2.78927	0.00807455	0.474408	-2.52948
ENST00000625404	MPHOSPH10P9	1.82766	-2.92854	2.79866	0.00788175	0.474408	-2.53052
ENST00000593209	GHDC	1.50021	-2.7713	2.78021	0.00826496	0.474408	-2.53175
ENST00000346226	BIN1	1.51645	-3.31322	2.77718	0.00832951	0.474408	-2.53276
ENST00000636634	GPR141BP	-1.98314	-1.81274	-2.79109	0.00803688	0.474408	-2.5328
ENST00000335183	CDKN3	-2.02037	0.806898	-2.76738	0.00854165	0.475797	-2.53395
ENST00000490668	SFPQ	-2.25803	-2.91411	-2.79259	0.008006	0.474408	-2.53434
ENST00000515766	MAEA	2.50637	-1.71183	2.80141	0.00782604	0.474408	-2.53458
ENST00000369755	SLK	-2.94106	-2.32142	-2.77235	0.00843347	0.474408	-2.53834
ENST00000462085	BSPRY	2.22337	-2.65456	2.78272	0.00821192	0.474408	-2.53861
ENST00000498127	TAMM41	-2.15644	-1.86911	-2.78379	0.00818931	0.474408	-2.54118
ENST00000400559	C21orf91	-2.06677	0.926644	-2.7637	0.00862252	0.475921	-2.5413
ENST00000401752	LARGE2	2.17325	-3.1845	2.77609	0.00835295	0.474408	-2.54246
ENST00000651144	GATA1	1.49939	3.35511	2.8187	0.00748415	0.47346	-2.54312
ENST00000563779	CMC2	-1.67713	0.979662	-2.75981	0.0087089	0.476314	-2.54564
ENST00000552766	PA2G4	1.32564	2.06401	2.76502	0.00859333	0.475921	-2.54697
ENST00000376874	RILPL1	2.84562	-0.448848	2.79149	0.0080286	0.474408	-2.54792
ENST00000390453	TRAV24	1.79897	-2.52432	2.77614	0.00835176	0.474408	-2.55119
ENST00000635921	C17orf114	1.72656	-2.94549	2.77075	0.00846807	0.474408	-2.55235
ENST00000582379	ACADVL	-1.95471	-0.994416	-2.77558	0.00836384	0.474408	-2.55526
ENST00000511807	UBE2B	1.5284	-2.19307	2.78502	0.00816341	0.474408	-2.55567
ENST00000220913	CHRAC1	0.562677	4.2415	2.85847	0.00674998	0.462337	-2.55592
ENST00000619300	PSPC1	2.12178	-2.99606	2.77111	0.00846021	0.474408	-2.55686
ENST00000477922	MGAM2	-1.86548	-2.18305	-2.77956	0.00827877	0.474408	-2.55876
ENST00000602725	PTP4A2	3.7491	-2.11931	2.77465	0.00838373	0.474408	-2.55963
ENST00000631589	MLLT10	2.9146	-2.80754	2.7725	0.00843008	0.474408	-2.56076
ENST00000675687	LCOR	1.46318	-2.86926	2.76849	0.00851735	0.475562	-2.56226
ENST00000561807	MEAK7	1.65689	-3.26948	2.76345	0.00862806	0.475921	-2.56306
ENST00000635501	QARS1	1.85859	-2.51689	2.77198	0.00844134	0.474408	-2.56495
ENST00000536731	FCGR2A	1.71176	-1.50836	2.77868	0.00829742	0.474408	-2.56538
ENST00000533655	DDIAS	-2.55683	-0.672288	-2.76092	0.00868404	0.476314	-2.56551
ENST00000322428	MAF1	0.943596	6.78138	2.97807	0.00492702	0.449803	-2.56636
ENST00000586748	YIPF2	1.04109	3.6919	2.82904	0.00728643	0.47093	-2.56816
ENST00000462129	RER1	1.61605	-2.61882	2.76171	0.00866655	0.476314	-2.56823
ENST00000371317	MCTS1	-0.684515	4.84739	-2.8819	0.00634953	0.45472	-2.56909
ENST00000344175	AKT1S1	2.06043	-3.23082	2.76053	0.00869278	0.476314	-2.56966
ENST00000356521	ZNG1A	-1.06123	2.67159	-2.77826	0.00830637	0.474408	-2.57038
ENST00000478357	ZMIZ1	1.74727	-2.59172	2.76393	0.00861734	0.475921	-2.57105
ENST00000608362	HNRNPA2B1	0.964475	2.50826	2.77572	0.00836078	0.474408	-2.57244
ENST00000254321	ZNF700	-2.64233	0.161284	-2.74654	0.00900935	0.480545	-2.57291
ENST00000563898	UQCRC2	1.74393	-2.3046	2.77772	0.00831803	0.474408	-2.57351
ENST00000638883	NECAP1	1.87321	-3.06091	2.75798	0.00874966	0.476836	-2.5737
ENST00000472524	CCDC88B	-3.70547	0.024009	-2.74575	0.00902739	0.48094	-2.57497
ENST00000301905	PBK	-2.01216	-1.51624	-2.76486	0.00859699	0.475921	-2.57548
ENST00000621130	ZFAND2B	1.74769	-2.9841	2.75577	0.00879933	0.477298	-2.5807
ENST00000504221	CAST	1.82072	-2.95237	2.76004	0.00870359	0.476314	-2.58089
ENST00000421306	PITPNM3	1.58862	-2.59833	2.7625	0.00864911	0.476314	-2.58207
ENST00000601437	KIAA1328	1.48115	-2.61952	2.77566	0.00836203	0.474408	-2.58209
ENST00000642025	FBXO2	2.21701	-2.39559	2.76376	0.00862119	0.475921	-2.58272
ENST00000582117	LRRC37B	-2.26346	-2.39858	-2.76352	0.00862654	0.475921	-2.58298
ENST00000672225	ASF1B	1.39114	2.6816	2.77318	0.00841554	0.474408	-2.58342
ENST00000371884	TAL1	2.18668	4.03018	2.81035	0.00764759	0.474408	-2.58482
ENST00000674025	CFAP298-TCP10L	1.51318	-2.21326	2.7761	0.00835276	0.474408	-2.58626
ENST00000476700	AGBL3	-1.88482	-1.73443	-2.7585	0.00873798	0.476836	-2.59218
ENST00000413756	SUMF2	1.89364	-1.88867	2.77205	0.00843995	0.474408	-2.59252
ENST00000378308	USP9X	2.18251	3.12328	2.77044	0.00847475	0.474408	-2.59295
ENST00000465550	ANKZF1	1.86632	-3.03203	2.74895	0.00895393	0.479274	-2.59358
ENST00000640582	FCAR	-2.18267	0.880357	-2.73709	0.00922918	0.483979	-2.59429
ENST00000477522	PARP9	-0.976959	5.99645	-2.91893	0.00576142	0.45472	-2.59503
ENST00000472108	USP20	0.827366	4.5655	2.86019	0.00671987	0.461698	-2.59611
ENST00000455982	DENR	1.57987	-2.79483	2.75233	0.00887709	0.477703	-2.59622
ENST00000428417	TMEM51	2.0979	-2.62141	2.75164	0.0088927	0.477703	-2.59785
ENST00000475148	ANKHD1	1.76539	-3.01195	2.75386	0.00884232	0.477298	-2.59852
ENST00000199389	EIF2AK1	0.913002	7.30291	2.99755	0.00467791	0.449803	-2.60046
ENST00000229955	GPR63	2.05962	-2.34968	2.75295	0.00886294	0.477703	-2.60264
ENST00000590068	UBL5	-2.78927	-0.362699	-2.73705	0.00923017	0.483979	-2.60331
ENST00000473739	PHKA2	2.04398	-2.44065	2.75491	0.0088186	0.477298	-2.60384
ENST00000532808	BIRC3	2.85045	-2.97452	2.7485	0.00896434	0.479274	-2.60649
ENST00000261366	LMNB1	-0.745288	5.56677	-2.90257	0.0060146	0.45472	-2.60661
ENST00000615220	MILR1	-1.52505	0.552085	-2.72959	0.00940719	0.485419	-2.61127
ENST00000337530	KIAA1958	-1.91844	0.254356	-2.72979	0.00940228	0.485419	-2.61149
ENST00000612813	IFI27	-4.56052	-0.343736	-2.72633	0.00948532	0.485879	-2.61208
ENST00000643496	SPG7	1.50243	-3.40718	2.73519	0.00927394	0.483979	-2.61219
ENST00000438013	GPR35	1.77585	-3.26168	2.73745	0.00922058	0.483979	-2.61273
ENST00000263800	LTK	2.31116	-2.96595	2.73963	0.00916944	0.483979	-2.61355
ENST00000396082	UPK3A	-2.01185	-0.75206	-2.73927	0.00917798	0.483979	-2.61667
ENST00000611111	LRRC56	2.15231	-2.53593	2.75071	0.00891383	0.47827	-2.61696
ENST00000650810	MXI1	3.02818	-2.2653	2.74351	0.00907927	0.482567	-2.61714
ENST00000273668	EAF2	-1.06962	3.58606	-2.79875	0.00787982	0.474408	-2.61734
ENST00000592787	OAZ1	1.05974	2.62363	2.75387	0.00884218	0.477298	-2.619
ENST00000519858	NSMAF	1.64267	-2.90994	2.73512	0.0092756	0.483979	-2.61957
ENST00000258382	SP110	-0.704523	6.53499	-2.9398	0.00545285	0.449803	-2.62335
ENST00000419112	ATG7	1.80037	-2.52256	2.74357	0.00907795	0.482567	-2.62515
ENST00000553064	PCBP2	1.20814	4.46236	2.83757	0.00712703	0.4695	-2.62609
ENST00000618434	LAIR1	-2.74555	2.15859	-2.72805	0.00944415	0.485419	-2.6263
ENST00000356917	CREM	-2.13748	-0.307833	-2.72463	0.00952662	0.486891	-2.63265
ENST00000318121	CLSPN	-1.80628	-1.32515	-2.73506	0.00927704	0.483979	-2.63281
ENST00000336615	PNPLA2	0.926724	4.96687	2.85752	0.00676676	0.462337	-2.63341
ENST00000513762	ADD1	3.81271	-1.68244	2.73326	0.00931972	0.485308	-2.63437
ENST00000618200	IFI27	-1.9981	-1.56614	-2.73776	0.00921335	0.483979	-2.63597
ENST00000505127	ALPK1	-1.57335	2.69376	-2.73193	0.00935126	0.485308	-2.63779
ENST00000323060	OPA3	1.40359	0.337968	2.73149	0.00936183	0.485308	-2.63779
ENST00000367264	KDM5B	2.46788	-3.10492	2.72519	0.00951288	0.486739	-2.64041
ENST00000585058	RAB11FIP4	1.54889	-2.76776	2.72759	0.00945506	0.485428	-2.64391
ENST00000642867	VPS28	0.755193	3.53528	2.78383	0.0081885	0.474408	-2.64529
ENST00000636574	ATP6AP2	-2.04695	0.63965	-2.7098	0.00989221	0.492721	-2.64671
ENST00000492724	FUBP1	2.26438	-3.06302	2.72244	0.00957984	0.487543	-2.64702
ENST00000641498	RRM2	-1.53049	-2.0155	-2.73269	0.00933308	0.485308	-2.6483
ENST00000479441	CACNA2D2	1.94641	-3.17144	2.71773	0.00969494	0.491215	-2.6486
ENST00000594824	MYO9B	2.59456	-2.56699	2.72835	0.00943678	0.485419	-2.64877
ENST00000492687	TAPBP	1.75391	-3.31498	2.72233	0.0095825	0.487543	-2.649
ENST00000298048	MELK	-1.74819	-2.86491	-2.73142	0.00936342	0.485308	-2.64978
ENST00000555667	MAX	-1.45187	1.02495	-2.70785	0.00994114	0.492721	-2.64984
ENST00000262948	MAP2K2	0.62457	5.54187	2.87741	0.00642442	0.45472	-2.65196
ENST00000267202	VPS37B	0.558243	5.15664	2.85786	0.00676077	0.462337	-2.65763
ENST00000426154	SCRN1	3.77745	0.402345	2.71259	0.00982231	0.492631	-2.65795
ENST00000568956	ZNF865	0.698863	2.61953	2.72835	0.00943677	0.485419	-2.65881
ENST00000399402	GLB1	0.711262	3.31403	2.77502	0.00837579	0.474408	-2.65914
ENST00000356327	PLD1	2.76195	-2.9832	2.71691	0.00971517	0.4914	-2.66146
ENST00000619204	PYCR1	-2.2337	-1.46276	-2.71252	0.00982408	0.492631	-2.66479
ENST00000438323	IFI35	-0.964719	6.60332	-2.91283	0.00585462	0.45472	-2.66512
ENST00000497897	ABHD11	-1.78122	-0.574667	-2.71013	0.00988379	0.492721	-2.66553
ENST00000342505	JAK1	0.610931	5.84883	2.89641	0.00611274	0.45472	-2.66586
ENST00000340308	SLC37A3	2.2402	-3.09539	2.71082	0.00986664	0.492721	-2.66793
ENST00000458722	TBXAS1	-2.03144	-1.4392	-2.71193	0.00983877	0.492721	-2.66804
ENST00000422920	BCL2L1	1.30144	3.21759	2.75467	0.00882416	0.477298	-2.66835
ENST00000345941	LPAR6	-4.25138	-0.339625	-2.69647	0.0102316	0.494861	-2.67112
ENST00000451025	MAD2L1BP	-1.53413	-1.35277	-2.71411	0.00978442	0.492631	-2.67114
ENST00000347941	PRDX5	0.974505	3.02707	2.738	0.00920766	0.483979	-2.67511
ENST00000337841	SPTLC1	-1.14298	1.09825	-2.69401	0.0102955	0.494861	-2.67582
ENST00000433454	NEFM	1.84512	-3.234	2.70255	0.0100756	0.494861	-2.67623
ENST00000618103	LAIR2	1.76483	-3.29141	2.70205	0.0100883	0.494861	-2.67629
ENST00000282486	MBNL1	3.01418	0.742353	2.69828	0.0101848	0.494861	-2.67654
ENST00000309190	CAST	-2.47529	2.91687	-2.70825	0.00993093	0.492721	-2.67668
ENST00000674204	SYNJ1	1.59194	-3.37373	2.70019	0.0101358	0.494861	-2.67867
ENST00000650424	COL4A1	1.46424	-3.38011	2.69937	0.010157	0.494861	-2.67932
ENST00000652373	PPP1R26	2.11207	-2.89509	2.70638	0.00997832	0.493796	-2.68098
ENST00000449739	COX18	-2.80051	1.23825	-2.69133	0.0103655	0.494861	-2.68134
ENST00000361946	ZNF277	-2.0839	1.2302	-2.69195	0.0103492	0.494861	-2.68145
ENST00000526283	RELA	2.59404	-2.41574	2.70892	0.00991417	0.492721	-2.68213
ENST00000498574	IGKV1-39	-2.52751	0.00562323	-2.69268	0.0103302	0.494861	-2.6831
ENST00000252594	NSUN5	-1.27683	1.99821	-2.69391	0.0102981	0.494861	-2.68357
ENST00000441728	UBE2F	0.806159	2.75114	2.72649	0.00948162	0.485879	-2.68485
ENST00000591197	STX10	1.48685	-2.51387	2.71052	0.00987395	0.492721	-2.68494
ENST00000436233	SEC14L1	0.563689	7.82895	2.99414	0.00472059	0.449803	-2.68502
ENST00000361384	DCLRE1A	-2.53933	1.3108	-2.69584	0.0102481	0.494861	-2.68535
ENST00000564447	LAT	1.48087	-3.02964	2.69889	0.0101692	0.494861	-2.68778
ENST00000502380	DOK3	1.64627	-3.04827	2.69632	0.0102355	0.494861	-2.68957
ENST00000433677	CPPED1	0.559344	5.01914	2.83679	0.00714148	0.4695	-2.69006
ENST00000405430	SH3YL1	2.95789	-2.02344	2.70789	0.00994018	0.492721	-2.6921
ENST00000263734	EPAS1	2.51621	-2.33245	2.70382	0.010043	0.494861	-2.69274
ENST00000502311	PIGG	1.74009	-3.18508	2.69555	0.0102555	0.494861	-2.69338
ENST00000553139	OSBPL8	1.31067	-3.0401	2.69134	0.0103651	0.494861	-2.69573
ENST00000515829	SMG7	3.36687	3.19316	2.71814	0.00968503	0.491215	-2.69603
ENST00000498126	CNIH3	1.62056	3.40981	2.77894	0.00829188	0.474408	-2.69759
ENST00000390525	TRAJ12	2.23495	-3.01101	2.69442	0.0102848	0.494861	-2.69854
ENST00000361444	ST6GALNAC4	1.8414	-1.76947	2.71496	0.00976345	0.492631	-2.69857
ENST00000367009	HHAT	2.12902	-2.86095	2.6908	0.0103795	0.494861	-2.70135
ENST00000395655	TBRG4	-2.02915	1.28211	-2.68129	0.0106315	0.498314	-2.70154
ENST00000355946	SH3PXD2A	2.97137	-1.97228	2.69414	0.0102922	0.494861	-2.7052
ENST00000344300	C15orf48	-1.90331	-1.02118	-2.69487	0.0102731	0.494861	-2.70596
ENST00000511480	N4BP2	-2.80709	-2.05571	-2.68402	0.0105585	0.496028	-2.70614
ENST00000519486	SLIT3	1.5151	-1.98728	2.69865	0.0101755	0.494861	-2.70699
ENST00000442018	BCOR	-3.43775	0.856001	-2.67642	0.0107628	0.4992	-2.71024
ENST00000559981	PLEKHH1	1.9614	-2.84531	2.68789	0.010456	0.494861	-2.71063
ENST00000427335	P3H2	1.65055	-3.18913	2.68682	0.0104842	0.495081	-2.71091
ENST00000425340	FUT2	1.81203	-2.39691	2.68898	0.0104272	0.494861	-2.7129
ENST00000565918	TMX3	1.56843	-3.18721	2.68394	0.0105608	0.496028	-2.71419
ENST00000675840	PAQR7	0.814041	2.35519	2.6999	0.0101433	0.494861	-2.71456
ENST00000475972	IL20RB	1.71922	-2.45395	2.694	0.0102957	0.494861	-2.71554
ENST00000620073	HSP90AB1	3.00199	-2.88555	2.68922	0.0104209	0.494861	-2.71556
ENST00000339474	LRRC37A3	1.90673	-1.90197	2.69355	0.0103076	0.494861	-2.71705
ENST00000649414	ITPR1	1.74675	-2.96699	2.68424	0.0105527	0.496028	-2.71869
ENST00000674062	DUS4L-BCAP29	-2.35239	-1.08026	-2.68049	0.010653	0.498807	-2.71894
ENST00000519435	ST3GAL1	1.45826	-3.18091	2.67898	0.0106937	0.4992	-2.72194
ENST00000424818	POMZP3	1.77771	-2.92943	2.6862	0.0105006	0.495261	-2.723
ENST00000468589	DENND1B	-1.60395	-1.57248	-2.68532	0.010524	0.495843	-2.72491
ENST00000544381	MDH1	-0.808864	5.9994	-2.88129	0.00635962	0.45472	-2.72496
ENST00000234313	PLEK	-0.418596	7.96002	-2.98158	0.00488123	0.449803	-2.72522
ENST00000586555	CIRBP	2.08253	-3.30477	2.6775	0.0107336	0.4992	-2.7255
ENST00000590377	SLC14A1	1.63509	3.42897	2.7476	0.00898487	0.479805	-2.72798
ENST00000327042	TMEM86B	1.37207	3.26185	2.73545	0.00926776	0.483979	-2.729
ENST00000390430	TRAV8-1	1.46311	-2.17796	2.69297	0.0103226	0.494861	-2.73103
ENST00000463007	HDAC4	1.74879	-2.92635	2.67215	0.0108791	0.502115	-2.73155
ENST00000523409	UBXN2B	-1.41091	1.14929	-2.66564	0.0110589	0.503672	-2.73155
ENST00000450827	MAST4	-1.89076	-1.00857	-2.67576	0.0107807	0.4992	-2.73269
ENST00000429591	ZNF713	1.83898	-2.71738	2.67812	0.0107169	0.4992	-2.73298
ENST00000491597	MME	1.84894	-1.84461	2.69424	0.0102896	0.494861	-2.73304
ENST00000480809	DGKG	1.66775	-2.47683	2.67568	0.0107828	0.4992	-2.73397
ENST00000268150	MFGE8	0.782886	2.02015	2.67949	0.0106798	0.4992	-2.73457
ENST00000476170	PHYKPL	1.43536	-2.98558	2.66887	0.0109693	0.503072	-2.73597
ENST00000547216	ARHGAP9	1.6664	-2.86998	2.66867	0.0109749	0.503072	-2.73993
ENST00000568683	RNF166	1.41711	-2.84934	2.67509	0.0107988	0.499428	-2.74216
ENST00000674218	LARS1	1.80181	-2.92201	2.66826	0.0109862	0.503072	-2.74325
ENST00000227348	CRTAM	-1.54209	2.10667	-2.67572	0.0107819	0.4992	-2.74652
ENST00000444997	PDCD4	1.63327	-2.90648	2.67042	0.0109267	0.503072	-2.74717
ENST00000378621	LANCL3	-2.46174	-1.2631	-2.66311	0.0111293	0.503672	-2.74836
ENST00000376368	WDR45	1.80252	-1.49384	2.68847	0.0104407	0.494861	-2.74865
ENST00000402280	NLRC4	-1.35146	3.0802	-2.69606	0.0102424	0.494861	-2.74994
ENST00000475335	SIKE1	-1.87686	0.0441604	-2.65882	0.01125	0.504308	-2.75262
ENST00000373674	PI16	1.99008	-2.75507	2.67319	0.0108506	0.501312	-2.75353
ENST00000582490	NDEL1	1.6377	-3.23988	2.65972	0.0112246	0.503672	-2.75424
ENST00000335209	TESC	1.1453	7.4753	2.95016	0.0053056	0.449803	-2.75476
ENST00000612978	TMEM191B	1.84986	-3.04313	2.65999	0.0112168	0.503672	-2.75523
ENST00000637156	CLN8	1.61928	-3.23094	2.66037	0.0112062	0.503672	-2.75541
ENST00000525219	IL15RA	-2.11218	-1.00142	-2.6621	0.0111576	0.503672	-2.7559
ENST00000403066	SEC14L3	1.5221	4.15095	2.76076	0.00868756	0.476314	-2.75778
ENST00000223500	CHMP5	-1.15827	6.60391	-2.88929	0.00622778	0.45472	-2.75786
ENST00000527979	CASP1	-0.833802	3.32863	-2.7178	0.00969341	0.491215	-2.75828
ENST00000530691	MICAL2	1.07633	5.6674	2.84303	0.00702662	0.469467	-2.75836
ENST00000652647	ZNF598	1.60815	2.8847	2.66844	0.0109813	0.503072	-2.75854
ENST00000497459	SDCCAG8	-2.04179	-0.337149	-2.65493	0.0113604	0.506254	-2.75925
ENST00000326786	ETV3	1.6494	-2.12633	2.66851	0.0109792	0.503072	-2.7604
ENST00000397525	EIF4ENIF1	-2.30393	-1.902	-2.6618	0.0111661	0.503672	-2.76328
ENST00000546625	TCP11L2	1.33308	0.522679	2.65363	0.0113972	0.506254	-2.76515
ENST00000248437	TUBA4A	0.534883	8.2139	2.98266	0.00486713	0.449803	-2.76862
ENST00000489024	KIDINS220	1.45962	-2.14224	2.66157	0.0111726	0.503672	-2.76863
ENST00000376670	GATA1	1.05285	5.9901	2.8532	0.00684322	0.465788	-2.76984
ENST00000320542	MBOAT4	1.99509	-1.97014	2.66797	0.0109942	0.503072	-2.77013
ENST00000435428	LST1	1.91253	-1.81235	2.66035	0.0112067	0.503672	-2.77175
ENST00000381714	HMG20A	-2.06816	0.852495	-2.64473	0.0116544	0.507598	-2.77354
ENST00000615301	SHTN1	2.06504	-3.13882	2.65081	0.0114781	0.506462	-2.77677
ENST00000525238	ABCA7	1.81749	-2.75617	2.65478	0.0113647	0.506254	-2.77736
ENST00000265094	FBXW11	3.54127	-2.2936	2.65539	0.011347	0.506254	-2.77843
ENST00000544142	PASK	2.2979	-3.20891	2.64913	0.0115265	0.506462	-2.77885
ENST00000303688	CCDC174	1.81453	-2.24288	2.66011	0.0112134	0.503672	-2.779
ENST00000510204	SH3BP2	1.63102	-2.989	2.64901	0.0115302	0.506462	-2.77916
ENST00000469423	MAN2B1	1.63155	-3.47351	2.64617	0.0116124	0.507598	-2.77933
ENST00000355478	RIC8B	2.66376	-2.16555	2.66443	0.0110923	0.503672	-2.78027
ENST00000486650	ARHGAP26	2.59297	-2.14223	2.65253	0.0114288	0.506462	-2.7817
ENST00000558496	CRTC3	1.3935	-3.0942	2.64403	0.0116748	0.507598	-2.78394
ENST00000651208	TIMM23B-AGAP6	-2.92157	-1.9244	-2.64325	0.0116977	0.507598	-2.78412
ENST00000424459	GPBP1	-1.07072	4.03507	-2.74129	0.00913071	0.483979	-2.78534
ENST00000267868	RAD51	-1.86875	-0.066757	-2.64427	0.0116678	0.507598	-2.78539
ENST00000630114	HNRNPDL	2.20641	-2.25271	2.65134	0.0114631	0.506462	-2.78675
ENST00000518374	COPS5	-1.52498	0.00550198	-2.64275	0.0117122	0.507598	-2.78731
ENST00000597687	SH2D3A	1.53228	-3.35192	2.64092	0.011766	0.507598	-2.7883
ENST00000642209	TSHR	1.47832	-1.44532	2.66526	0.0110693	0.503672	-2.78912
ENST00000619773	HSDL1	3.1763	-2.10177	2.64834	0.0115496	0.506462	-2.7907
ENST00000560966	WDR73	1.94023	-2.41504	2.65112	0.0114693	0.506462	-2.79095
ENST00000673295	ACAP1	1.9315	-2.84416	2.65442	0.0113747	0.506254	-2.79097
ENST00000614798	CYSLTR1	-1.84769	-1.25329	-2.64955	0.0115145	0.506462	-2.79161
ENST00000488892	DMKN	1.49216	-3.48744	2.63886	0.0118267	0.507598	-2.7919
ENST00000614149	ZNF518A	3.62782	-2.08494	2.64768	0.0115686	0.506545	-2.79218
ENST00000649198	SAMD12	1.4054	-3.1199	2.6405	0.0117783	0.507598	-2.79266
ENST00000446688	TNS1	1.2998	5.06334	2.80156	0.00782295	0.474408	-2.7943
ENST00000626064	POLR1D	2.09753	-2.32944	2.64858	0.0115425	0.506462	-2.79593
ENST00000424279	TBL1X	2.20622	4.74744	2.75695	0.00877272	0.477298	-2.79815
ENST00000589881	ZNF24	0.81616	2.65205	2.66731	0.0110123	0.503072	-2.79832
ENST00000396650	C15orf48	-2.12114	-0.838313	-2.64053	0.0117774	0.507598	-2.79914
ENST00000308733	NFYC	2.66363	0.081379	2.65163	0.0114547	0.506462	-2.79943
ENST00000257663	TMEM60	-0.593163	5.75899	-2.82797	0.00730665	0.47093	-2.80217
ENST00000674928	SMNDC1	1.56824	-2.96548	2.63478	0.0119479	0.507866	-2.80381
ENST00000262188	SMARCD3	3.9331	-0.966119	2.63656	0.011895	0.507598	-2.80437
ENST00000414320	INO80D	-1.49289	-0.490822	-2.63816	0.0118476	0.507598	-2.8048
ENST00000411490	LST1	-0.860308	3.49876	-2.70405	0.0100373	0.494861	-2.80585
ENST00000586868	TBCB	2.70593	-2.54921	2.64326	0.0116973	0.507598	-2.80606
ENST00000390353	TRBV6-1	1.62095	-2.71212	2.63951	0.0118077	0.507598	-2.80671
ENST00000622719	SBNO2	-3.93887	-0.489323	-2.62774	0.01216	0.511821	-2.80698
ENST00000406971	NT5C1B	1.99783	-2.5078	2.63678	0.0118884	0.507598	-2.80778
ENST00000306729	ASPSCR1	1.3808	-2.99016	2.63444	0.0119581	0.507866	-2.80825
ENST00000613506	MBOAT7	2.80459	-2.70976	2.63716	0.0118771	0.507598	-2.80859
ENST00000630850	DNM1	1.94814	-3.06107	2.63187	0.0120352	0.509766	-2.80867
ENST00000406921	ITSN2	1.94272	-3.28371	2.63182	0.0120367	0.509766	-2.80883
ENST00000538658	CEP57	-1.80024	-0.80136	-2.63354	0.0119851	0.508535	-2.80946
ENST00000316543	AACS	2.19334	-2.91998	2.63673	0.01189	0.507598	-2.81251
ENST00000449141	DSTN	1.32395	-2.30991	2.63631	0.0119024	0.507598	-2.81438
ENST00000554271	JKAMP	-2.14443	0.202124	-2.62594	0.0122146	0.5123	-2.81441
ENST00000481921	PSMG1	1.45048	-3.26752	2.62627	0.0122047	0.5123	-2.81533
ENST00000404590	ACVR2A	1.98206	-3.40218	2.62569	0.0122222	0.5123	-2.8181
ENST00000383217	RXRB	4.02261	0.730154	2.62062	0.0123776	0.515518	-2.81817
ENST00000340385	PRDX6	1.2124	10.2814	3.08223	0.00372658	0.43582	-2.82156
ENST00000372310	SLC6A9	1.48134	1.71043	2.6285	0.0121367	0.51161	-2.82191
ENST00000594216	RAB11B	1.58369	-1.81068	2.643	0.011705	0.507598	-2.82227
ENST00000359047	TRPM6	1.51076	-2.68105	2.6249	0.0122465	0.512414	-2.82733
ENST00000310791	REP15	2.12684	-3.11347	2.62289	0.0123079	0.513558	-2.8275
ENST00000226279	CD38	-1.0068	4.20171	-2.72867	0.00942917	0.485419	-2.82772
ENST00000489103	HIVEP3	2.1959	-0.443639	2.64035	0.0117827	0.507598	-2.82781
ENST00000550787	TMEM19	-1.6643	-2.06121	-2.62988	0.0120951	0.510804	-2.82972
ENST00000592610	PLIN5	1.71604	-3.26219	2.61851	0.0124429	0.516798	-2.83021
ENST00000550527	APAF1	-3.23353	-0.427052	-2.61352	0.0125984	0.516798	-2.833
ENST00000537716	CD320	1.30016	-2.49247	2.62395	0.0122753	0.51267	-2.83399
ENST00000633274	IRF7	-3.03549	2.29381	-2.61531	0.0125424	0.516798	-2.83405
ENST00000634956	H4C8	-0.892346	3.98383	-2.71287	0.00981544	0.492631	-2.83414
ENST00000439887	GSPT1	3.21858	4.67617	2.73684	0.00923498	0.483979	-2.83424
ENST00000436587	C1GALT1	-0.650194	4.65176	-2.75796	0.00875006	0.476836	-2.83516
ENST00000264126	GPSM2	2.66205	-1.81944	2.62759	0.0121644	0.511821	-2.83624
ENST00000480653	AHCY	1.46424	-3.29934	2.61438	0.0125716	0.516798	-2.837
ENST00000447475	STIL	2.02071	-3.36538	2.61531	0.0125424	0.516798	-2.83802
ENST00000416213	TRIM39	1.78766	-3.12222	2.61471	0.0125613	0.516798	-2.83806
ENST00000488830	WIPF1	-1.80455	-0.264629	-2.61302	0.012614	0.516798	-2.83897
ENST00000589429	U2AF1L4	1.63876	-3.31128	2.61328	0.0126058	0.516798	-2.83979
ENST00000378605	BEND7	1.76971	-2.90731	2.61348	0.0125996	0.516798	-2.84037
ENST00000392640	METTL5	-1.72207	2.50535	-2.63541	0.0119293	0.507598	-2.84155
ENST00000564415	COG4	2.48842	-1.94848	2.63004	0.0120904	0.510804	-2.84475
ENST00000651961	GSG1	1.56451	-3.16304	2.61071	0.0126869	0.517772	-2.84678
ENST00000481791	CFAP36	1.68428	-2.99927	2.60817	0.0127672	0.518452	-2.8495
ENST00000378685	CCDC136	2.01389	-2.9597	2.6135	0.0125991	0.516798	-2.85017
ENST00000409836	GYPC	0.966468	6.05153	2.82639	0.00733661	0.47093	-2.85167
ENST00000611540	ZNF74	2.73977	-0.260049	2.62185	0.0123397	0.514411	-2.85171
ENST00000559582	IGF1R	1.53764	-3.28709	2.61063	0.0126892	0.517772	-2.85203
ENST00000644753	CTCF	3.38684	-2.18692	2.61404	0.0125823	0.516798	-2.85253
ENST00000541210	TESC	1.19485	2.52002	2.64121	0.0117576	0.507598	-2.85604
ENST00000337393	ZNF644	-2.58697	-1.64557	-2.6025	0.0129483	0.518643	-2.85725
ENST00000593922	IRF3	0.850508	4.29386	2.71658	0.00972349	0.4914	-2.85732
ENST00000515237	PIGG	-2.40935	-0.752538	-2.60062	0.0130089	0.518643	-2.85792
ENST00000491346	AGTRAP	-1.08874	1.6129	-2.60194	0.0129661	0.518643	-2.86028
ENST00000602023	ZNF708	1.57146	-2.92792	2.6036	0.012913	0.518643	-2.86263
ENST00000636667	UBE3A	-3.06605	-1.22162	-2.60033	0.013018	0.518643	-2.86306
ENST00000447282	PCBP2	0.824052	4.05238	2.71293	0.00981393	0.492631	-2.86333
ENST00000378619	LANCL3	2.63762	-1.60657	2.61002	0.0127087	0.517772	-2.86369
ENST00000291565	PDXK	0.576501	4.32426	2.72808	0.00944336	0.485419	-2.86391
ENST00000504013	CEP63	1.70151	-3.13697	2.60094	0.0129986	0.518643	-2.86502
ENST00000634707	SIRT2	2.0873	-2.55032	2.61094	0.0126796	0.517772	-2.86526
ENST00000451513	ATG7	-1.25651	1.41078	-2.5965	0.0131426	0.518643	-2.86562
ENST00000371542	LRRC26	1.76946	-2.96789	2.60267	0.0129428	0.518643	-2.86563
ENST00000606083	LPAL2	-1.67845	-0.138348	-2.59796	0.0130949	0.518643	-2.86751
ENST00000541015	KLF16	2.23537	-2.84141	2.59997	0.0130297	0.518643	-2.86781
ENST00000595483	BLVRB	1.34912	3.67879	2.68676	0.0104859	0.495081	-2.86889
ENST00000367588	KIAA1614	1.69854	-0.90884	2.62024	0.0123893	0.515529	-2.86983
ENST00000310775	FANCI	-2.63711	-0.889704	-2.59583	0.0131642	0.518643	-2.86999
ENST00000438980	GPR137	0.647913	3.26073	2.66275	0.0111394	0.503672	-2.87033
ENST00000476911	IFI44	-4.37913	2.30558	-2.59754	0.0131086	0.518643	-2.87105
ENST00000648030	KAT6A	1.37924	-3.37482	2.5967	0.0131358	0.518643	-2.87308
ENST00000226798	FRG1	-1.4286	1.54395	-2.59303	0.013256	0.519436	-2.87353
ENST00000621513	GSTT1	-2.01805	-1.4572	-2.59634	0.0131478	0.518643	-2.87521
ENST00000634057	CARS1	-2.14866	-2.69011	-2.59885	0.013066	0.518643	-2.87606
ENST00000528217	PCSK7	1.72015	-3.02308	2.597	0.0131262	0.518643	-2.87623
ENST00000311852	MMP14	1.69634	-1.86945	2.60811	0.012769	0.518452	-2.87628
ENST00000265565	SCAP	1.34087	3.72834	2.69986	0.0101443	0.494861	-2.87666
ENST00000675622	ADSL	1.55849	-2.74556	2.59945	0.0130467	0.518643	-2.87701
ENST00000469224	ALAS1	1.25173	-2.52631	2.59796	0.0130949	0.518643	-2.87865
ENST00000643596	BLVRB	1.12749	5.67014	2.78707	0.00812049	0.474408	-2.88103
ENST00000233078	DAZAP1	2.93651	-2.40146	2.60187	0.0129685	0.518643	-2.88121
ENST00000534928	ZCCHC7	-1.87074	0.952113	-2.58775	0.0134303	0.519797	-2.88132
ENST00000342556	NAB2	2.73543	-2.1893	2.59789	0.0130972	0.518643	-2.88331
ENST00000437809	GON4L	-2.1987	-2.7584	-2.59872	0.0130704	0.518643	-2.88356
ENST00000342679	MAP2K3	0.971681	8.31948	2.93771	0.00548307	0.449803	-2.88368
ENST00000652755	FECH	2.85834	0.609485	2.58602	0.0134881	0.519813	-2.88385
ENST00000535230	PZP	2.21559	-2.58789	2.59577	0.0131661	0.518643	-2.88493
ENST00000611151	RAB18	1.37744	-2.67758	2.58967	0.0133667	0.51978	-2.88542
ENST00000481136	PDCD10	1.64495	-2.30278	2.59463	0.0132035	0.519311	-2.88576
ENST00000611987	OSCAR	1.81257	-3.0908	2.59118	0.0133168	0.519436	-2.88789
ENST00000435041	UBE2J1	-0.674319	5.55449	-2.78663	0.00812974	0.474408	-2.88885
ENST00000420072	CRYZL1	-1.67009	-0.649257	-2.59136	0.013311	0.519436	-2.88889
ENST00000371698	EGFL7	2.29095	-2.43665	2.58834	0.0134108	0.51978	-2.88906
ENST00000317276	PER1	1.75291	2.20996	2.589	0.0133888	0.51978	-2.88916
ENST00000637001	FTO	1.71981	-2.50963	2.58999	0.0133563	0.51978	-2.89089
ENST00000495692	PANK2	1.87185	-1.74162	2.59866	0.0130721	0.518643	-2.89107
ENST00000288815	OLFML2A	1.73114	-2.36581	2.5955	0.0131751	0.518643	-2.89182
ENST00000373501	ZBTB8OS	-2.02669	0.495175	-2.58146	0.0136409	0.519813	-2.89206
ENST00000566228	SNX29	0.636142	3.84459	2.69586	0.0102476	0.494861	-2.89247
ENST00000331858	SLC35D3	1.76479	-1.94337	2.59684	0.0131314	0.518643	-2.89267
ENST00000283441	ZDHHC11	1.68947	-3.03592	2.58588	0.0134926	0.519813	-2.8928
ENST00000480182	MZT2B	-2.06198	0.377444	-2.58149	0.0136398	0.519813	-2.89349
ENST00000371225	TACSTD2	2.19837	-0.809587	2.60304	0.0129308	0.518643	-2.89436
ENST00000417037	MYD88	-1.56646	1.00327	-2.58023	0.0136825	0.519813	-2.89443
ENST00000204566	SPG21	0.405976	6.24493	2.81801	0.00749748	0.473525	-2.89544
ENST00000396600	ABAT	2.82002	-2.43451	2.59104	0.0133215	0.519436	-2.89757
ENST00000252797	ZNF764	2.83061	0.070795	2.59301	0.0132566	0.519436	-2.8986
ENST00000489158	EXOSC1	1.42119	-2.7362	2.58202	0.0136222	0.519813	-2.90144
ENST00000357375	SIGLEC10	1.48003	-3.18046	2.57921	0.013717	0.519813	-2.90155
ENST00000333911	NME9	1.46046	-2.57994	2.58411	0.0135518	0.519813	-2.90288
ENST00000490566	TNS1	3.41932	-0.852855	2.58416	0.0135502	0.519813	-2.90375
ENST00000311380	ARHGAP12	2.59107	-3.00561	2.58257	0.0136035	0.519813	-2.90408
ENST00000527326	CD44	1.41522	-2.85152	2.57829	0.0137483	0.519813	-2.90529
ENST00000337815	ZNF664	-2.59934	-1.92458	-2.57537	0.0138477	0.520071	-2.90602
ENST00000624683	KDM4B	1.81525	-1.87544	2.59269	0.0132672	0.519436	-2.90638
ENST00000482976	NCBP2	1.51441	-2.83859	2.58131	0.0136461	0.519813	-2.90757
ENST00000565081	SLX1A	2.19365	-1.61861	2.58894	0.0133908	0.51978	-2.90838
ENST00000393958	PC	2.19788	-3.06499	2.57688	0.0137961	0.520071	-2.90911
ENST00000674003	SYNE2	1.75386	-1.74657	2.59207	0.0132874	0.519436	-2.90953
ENST00000301178	AXL	-1.88223	-1.12626	-2.58084	0.0136618	0.519813	-2.90995
ENST00000370853	MBNL3	1.11567	4.49478	2.71761	0.0096981	0.491215	-2.91008
ENST00000591145	ZCCHC2	-1.37431	1.2944	-2.57279	0.013936	0.520071	-2.91026
ENST00000296414	DAPP1	-1.43369	1.14414	-2.57209	0.0139602	0.520071	-2.91083
ENST00000481910	HPS4	1.97244	-2.51425	2.57974	0.0136992	0.519813	-2.91186
ENST00000616288	PPP4R3B	-1.54612	-1.22604	-2.57999	0.0136906	0.519813	-2.91302
ENST00000380258	PCLAF	-2.07909	0.776954	-2.56921	0.0140598	0.520071	-2.91501
ENST00000507656	ANAPC10	-1.04407	2.08865	-2.59568	0.0131691	0.518643	-2.91555
ENST00000477921	C22orf15	1.7805	-3.02622	2.57971	0.0137001	0.519813	-2.91572
ENST00000523256	SLC25A32	2.04756	-2.89085	2.57258	0.0139433	0.520071	-2.9158
ENST00000612953	OSCAR	2.02493	-3.17597	2.5731	0.0139255	0.520071	-2.91631
ENST00000641833	OR1D2	-2.67977	-2.96223	-2.57808	0.0137555	0.519813	-2.91634
ENST00000343968	MS4A4A	-2.19042	0.513769	-2.56831	0.014091	0.520071	-2.91669
ENST00000532758	GPAA1	1.43594	-3.03152	2.57456	0.0138754	0.520071	-2.91716
ENST00000556921	EVL	-1.77684	-1.37532	-2.57365	0.0139068	0.520071	-2.91874
ENST00000625494	ZNF660	1.50216	-2.99215	2.57606	0.013824	0.520071	-2.91949
ENST00000370128	RTCA	-0.578152	3.93223	-2.67791	0.0107225	0.4992	-2.92089
ENST00000598597	AKAP8	-3.03859	-0.0525663	-2.56552	0.014188	0.520071	-2.92218
ENST00000334660	CHP1	0.391773	5.82088	2.78689	0.0081243	0.474408	-2.92259
ENST00000538035	RIPOR2	1.57034	-3.37334	2.5677	0.0141121	0.520071	-2.9227
ENST00000597537	ZNF724	1.78485	-2.85009	2.56939	0.0140536	0.520071	-2.92295
ENST00000654733	DLG1	1.72105	-2.91954	2.57316	0.0139235	0.520071	-2.92305
ENST00000489282	MYSM1	1.68023	-2.74272	2.57125	0.0139891	0.520071	-2.92428
ENST00000550067	SCYL2	1.88665	-2.97684	2.57028	0.0140228	0.520071	-2.92466
ENST00000340099	DOK4	1.5116	-3.41585	2.56613	0.0141669	0.520071	-2.92506
ENST00000394351	MITF	2.29711	-2.74558	2.57345	0.0139135	0.520071	-2.92566
ENST00000268349	FTO	-2.92921	-0.278443	-2.56351	0.0142587	0.520349	-2.92595
ENST00000442504	ELMO1	-1.58104	-1.6572	-2.5728	0.0139357	0.520071	-2.92799
ENST00000544547	LIMS1	-1.5754	1.4615	-2.56485	0.0142117	0.520071	-2.92802
ENST00000239830	CCDC77	-2.36701	-1.22957	-2.56419	0.0142348	0.520349	-2.92941
ENST00000528414	PTPN22	1.72402	-3.26162	2.56667	0.0141482	0.520071	-2.92983
ENST00000219400	CMC2	-0.676894	4.57536	-2.7051	0.0100107	0.494857	-2.93098
ENST00000514745	AASDH	2.32515	-3.0873	2.56544	0.014191	0.520071	-2.93131
ENST00000383596	GNL1	-3.49089	-1.58875	-2.56163	0.0143249	0.520349	-2.9315
ENST00000375887	TNFSF13B	-1.05178	6.73688	-2.82128	0.00743443	0.472949	-2.93305
ENST00000442625	MCF2L	1.73908	-2.87754	2.565	0.0142065	0.520071	-2.93318
ENST00000429182	IMPDH2	1.81359	-2.91827	2.56178	0.0143194	0.520349	-2.93411
ENST00000465703	SKIC2	1.50499	-3.31746	2.56133	0.0143353	0.520349	-2.93413
ENST00000467184	BAZ2B	1.54803	-2.79198	2.5628	0.0142835	0.520349	-2.93521
ENST00000579991	DYNLL2	0.511735	6.27162	2.7954	0.00794818	0.474408	-2.93609
ENST00000394564	AKAP9	1.66757	-2.87522	2.56873	0.0140765	0.520071	-2.93644
ENST00000282369	TRIM36	2.22026	-2.6782	2.5656	0.0141854	0.520071	-2.93702
ENST00000366197	ZNF548	3.06591	-2.42822	2.56551	0.0141886	0.520071	-2.9371
ENST00000618112	BSG	1.46992	0.831308	2.55796	0.0144547	0.520784	-2.93852
ENST00000390357	TRBV4-1	1.63505	-2.38506	2.56963	0.0140453	0.520071	-2.93871
ENST00000525028	PIDD1	2.49978	-2.1058	2.56801	0.0141015	0.520071	-2.93877
ENST00000426219	ABCF1	-2.43374	-1.11112	-2.55712	0.0144845	0.520784	-2.93905
ENST00000603544	PRORP	1.30586	-3.09034	2.56051	0.0143643	0.520349	-2.9393
ENST00000328771	DHX34	0.67533	3.75663	2.65761	0.0112842	0.504842	-2.93963
ENST00000611779	TAX1BP3	0.929974	1.53491	2.55934	0.0144059	0.520784	-2.94221
ENST00000319449	RUFY1	-2.83517	-0.335207	-2.55434	0.014584	0.521674	-2.94349
ENST00000399775	ENHO	1.23066	0.823629	2.5532	0.014625	0.521674	-2.94498
ENST00000435760	ATG7	-1.61912	-0.411198	-2.55832	0.0144419	0.520784	-2.94521
ENST00000398081	PDXK	1.64001	-3.34919	2.55507	0.0145576	0.521674	-2.94577
ENST00000358030	RAD17	1.92851	-3.18014	2.55535	0.014548	0.521674	-2.9461
ENST00000330398	ATP6V0C	0.977895	9.55127	2.9842	0.00484722	0.449803	-2.94709
ENST00000467273	PTCD3	1.72911	-2.77096	2.55877	0.014426	0.520784	-2.94755
ENST00000443773	SLC39A7	-2.49709	-1.42308	-2.55645	0.0145084	0.520817	-2.94878
ENST00000632730	DNAJA3	1.76922	-3.16252	2.55254	0.0146485	0.521674	-2.95094
ENST00000647241	LINC03006	1.64991	-2.80215	2.55872	0.0144277	0.520784	-2.95174
ENST00000503501	SENP6	-2.88955	-1.32551	-2.55124	0.0146953	0.521674	-2.95264
ENST00000463851	GLUL	1.43919	2.64937	2.58698	0.0134561	0.519797	-2.95272
ENST00000372455	MED8	-1.63866	-0.838795	-2.55648	0.0145074	0.520817	-2.9548
ENST00000409636	HNRNPLL	-1.72446	2.23476	-2.56316	0.0142708	0.520349	-2.95493
ENST00000294338	PDZK1IP1	1.43481	8.97801	2.94573	0.00536808	0.449803	-2.9561
ENST00000336642	GCK	1.71928	-2.87153	2.55463	0.0145736	0.521674	-2.95636
ENST00000250066	USP6	-2.59362	-0.431598	-2.5475	0.014831	0.521674	-2.95637
ENST00000528679	PTS	-0.935302	2.43723	-2.58502	0.0135213	0.519813	-2.9569
ENST00000533182	IRF7	-2.72548	0.56472	-2.54663	0.0148629	0.521674	-2.95707
ENST00000368977	AFG1L	-1.45276	-0.192152	-2.54741	0.0148344	0.521674	-2.95916
ENST00000618852	WASF2	0.568762	7.24998	2.8446	0.00699803	0.469467	-2.96014
ENST00000370276	CCDC18	-2.21088	-1.46466	-2.55172	0.0146783	0.521674	-2.96099
ENST00000284268	ANKH	0.876043	5.31349	2.74131	0.00913039	0.483979	-2.96275
ENST00000350612	SUPT20H	-1.10804	2.20898	-2.56733	0.014125	0.520071	-2.96301
ENST00000625570	OPRL1	2.38616	-3.03618	2.54835	0.0148001	0.521674	-2.9639
ENST00000611681	IFI27L1	-1.84484	-1.04559	-2.54977	0.0147487	0.521674	-2.96399
ENST00000261503	SPECC1	1.02297	3.20056	2.61036	0.012698	0.517772	-2.96402
ENST00000374897	TAP2	-3.02553	1.31484	-2.54364	0.0149723	0.521674	-2.96413
ENST00000553542	CALM1	1.57171	-0.969056	2.56256	0.0142919	0.520349	-2.96706
ENST00000486402	CASK	1.44782	-3.17976	2.54349	0.0149775	0.521674	-2.96789
ENST00000382699	EVA1C	1.95652	-3.0478	2.54335	0.0149827	0.521674	-2.96798
ENST00000420797	LST1	1.632	-2.00926	2.55061	0.0147183	0.521674	-2.96817
ENST00000672740	ARHGAP17	2.67138	-2.38246	2.54464	0.0149354	0.521674	-2.97088
ENST00000241436	POLK	-1.31636	2.36048	-2.5783	0.0137479	0.519813	-2.97089
ENST00000396385	MPV17L	3.33555	-1.79149	2.54696	0.0148508	0.521674	-2.97097
ENST00000481258	HLA-DPA1	-2.22572	-1.20442	-2.54431	0.0149476	0.521674	-2.97112
ENST00000447944	PNPT1	-0.945956	2.63841	-2.58694	0.0134572	0.519797	-2.97122
ENST00000586840	ALG1	1.68117	-3.026	2.5435	0.0149772	0.521674	-2.97216
ENST00000377658	KLHL21	0.531473	5.15307	2.72305	0.00956497	0.487543	-2.97235
ENST00000490265	OFD1	-2.05714	-2.17835	-2.54624	0.0148768	0.521674	-2.97306
ENST00000672498	ASL	1.65601	-1.76911	2.55271	0.0146427	0.521674	-2.97353
ENST00000535707	CD4	1.69253	-1.20843	2.55849	0.0144361	0.520784	-2.97459
ENST00000451537	YIPF6	1.45654	4.50995	2.69021	0.0103949	0.494861	-2.97505
ENST00000332070	PHF6	-2.39178	-1.74542	-2.5402	0.015099	0.521674	-2.97598
ENST00000339399	ANP32B	0.382617	7.2829	2.84595	0.00697354	0.468921	-2.97636
ENST00000453765	HYCC2	1.44681	-2.84574	2.53928	0.0151329	0.521674	-2.97669
ENST00000267488	SLC38A6	-1.41578	0.488583	-2.53581	0.0152622	0.521674	-2.977
ENST00000416617	IQCD	1.82141	-1.7199	2.55252	0.0146494	0.521674	-2.9773
ENST00000631392	TRBV7-2	1.64907	-2.81845	2.5416	0.0150471	0.521674	-2.97744
ENST00000488485	ZNF789	1.6577	-3.01216	2.54191	0.0150358	0.521674	-2.9783
ENST00000593233	NDUFA11	0.718333	2.68907	2.59152	0.0133055	0.519436	-2.97831
ENST00000444847	GPR146	1.77244	4.20189	2.65454	0.0113712	0.506254	-2.97893
ENST00000503561	PARP8	-1.73589	-0.0417713	-2.53444	0.0153134	0.521674	-2.97951
ENST00000486765	C1orf174	1.49836	-2.77154	2.53755	0.0151972	0.521674	-2.97968
ENST00000423823	ZNF302	-2.29088	-1.18674	-2.53713	0.0152129	0.521674	-2.97973
ENST00000488250	RAPGEF3	-1.61266	-2.11295	-2.54468	0.0149341	0.521674	-2.97992
ENST00000595985	TRAPPC5	1.93577	0.489702	2.53582	0.0152618	0.521674	-2.97994
ENST00000573895	ABR	1.7168	-3.3002	2.53651	0.0152361	0.521674	-2.98114
ENST00000369146	SV2A	1.44514	-0.364268	2.55044	0.0147243	0.521674	-2.98289
ENST00000646507	ERCC2	3.22233	-2.15338	2.54065	0.0150823	0.521674	-2.98336
ENST00000392006	HNRNPUL1	0.462323	6.36716	2.78443	0.00817586	0.474408	-2.98402
ENST00000475613	DLG5	1.53276	-3.1363	2.5345	0.0153112	0.521674	-2.98588
ENST00000468428	RRBP1	1.84233	-3.21377	2.53293	0.01537	0.521674	-2.98602
ENST00000496009	CFAP157	1.40358	-3.0757	2.53237	0.015391	0.521674	-2.98608
ENST00000617887	TMEM200A	1.72765	-2.64974	2.5402	0.0150989	0.521674	-2.9862
ENST00000264908	ANXA3	-1.20457	5.92203	-2.75207	0.008883	0.477703	-2.98679
ENST00000556687	RBM23	1.35056	-3.1453	2.53175	0.0154147	0.521674	-2.98681
ENST00000323688	NUCB2	-1.54903	-1.77981	-2.54008	0.0151034	0.521674	-2.98772
ENST00000357575	SLC66A2	-4.67402	1.39747	-2.53483	0.0152989	0.521674	-2.98808
ENST00000361496	RCSD1	1.93527	-1.93867	2.54568	0.0148973	0.521674	-2.98971
ENST00000495254	IFI44	-2.40347	0.480444	-2.52871	0.0155295	0.521674	-2.99006
ENST00000525682	DHDDS	-1.39305	-1.09623	-2.5388	0.0151507	0.521674	-2.99048
ENST00000517545	PCM1	1.75275	-2.71179	2.53224	0.0153961	0.521674	-2.99073
ENST00000539719	ZNF362	2.73883	-2.61111	2.5336	0.0153448	0.521674	-2.99191
ENST00000526760	BBS1	1.85933	-3.03141	2.53099	0.0154432	0.521674	-2.99213
ENST00000637014	ASAH1	2.35821	-2.15029	2.54066	0.0150819	0.521674	-2.99215
ENST00000376646	VPS13A	-2.69526	-2.19864	-2.5328	0.0153752	0.521674	-2.99254
ENST00000505838	SLC9B2	-1.36438	-1.43199	-2.53658	0.0152336	0.521674	-2.99295
ENST00000369626	SLC16A1	-2.51617	-0.165771	-2.52718	0.0155878	0.521674	-2.99302
ENST00000359788	ZNF675	-1.03622	1.5459	-2.53989	0.0151106	0.521674	-2.99361
ENST00000231526	TRAPPC13	-2.03832	-0.902031	-2.53061	0.0154575	0.521674	-2.9937
ENST00000390492	TRAJ45	-2.65192	-2.28441	-2.53184	0.0154112	0.521674	-2.994
ENST00000598564	SH3GL1	3.22493	-1.7867	2.53391	0.0153332	0.521674	-2.99436
ENST00000417963	MX1	-2.46253	1.75654	-2.53282	0.0153744	0.521674	-2.99476
ENST00000602133	ATP1A3	2.02861	-3.06127	2.52807	0.0155538	0.521674	-2.99533
ENST00000448393	IFI16	-1.69374	0.80274	-2.52598	0.0156337	0.521674	-2.9957
ENST00000371158	PATJ	2.58865	-1.40292	2.53495	0.0152945	0.521674	-2.99728
ENST00000355520	OPHN1	0.826424	3.46852	2.62578	0.0122194	0.5123	-2.99904
ENST00000552521	TWF1	2.32261	-3.17431	2.53139	0.0154282	0.521674	-2.99916
ENST00000352732	ABHD2	0.46352	6.18689	2.76805	0.00852692	0.475562	-3.00008
ENST00000346365	NUDT2	-1.04168	3.66706	-2.63747	0.011868	0.507598	-3.00082
ENST00000389720	SPTB	1.41062	3.61597	2.62948	0.0121072	0.51084	-3.00111
ENST00000612702	KCNJ15	-1.95862	0.327496	-2.5228	0.0157553	0.521674	-3.00213
ENST00000565479	YPEL3	0.736192	8.32856	2.8823	0.00634277	0.45472	-3.00285
ENST00000305850	CENPN	-1.67365	-0.350126	-2.52538	0.0156566	0.521674	-3.00329
ENST00000616684	CDH23	-1.03848	0.843583	-2.52126	0.0158148	0.521674	-3.00468
ENST00000633963	TRBV6-6	1.68231	-1.90111	2.53136	0.0154294	0.521674	-3.0048
ENST00000289734	ANK1	1.24048	3.35382	2.60632	0.0128259	0.518643	-3.00549
ENST00000326621	VSIG2	1.14194	3.07699	2.59653	0.0131416	0.518643	-3.00723
ENST00000544719	ZNF285	1.74381	-3.00041	2.52364	0.0157231	0.521674	-3.00731
ENST00000615626	MAGIX	1.54843	-3.13096	2.52073	0.0158353	0.521674	-3.00866
ENST00000481403	GPR146	1.21849	3.1833	2.59923	0.0130537	0.518643	-3.0087
ENST00000515355	SUB1	-1.87766	0.642165	-2.51994	0.0158659	0.521674	-3.00967
ENST00000565396	ZNF598	1.29147	-3.18862	2.51861	0.0159172	0.521674	-3.01139
ENST00000505180	PARP8	1.52035	-2.78375	2.52046	0.0158458	0.521674	-3.01144
ENST00000510457	TXK	1.38979	-0.171402	2.52732	0.0155825	0.521674	-3.01165
ENST00000356208	RBM38	1.409	6.69677	2.78624	0.00813776	0.474408	-3.01181
ENST00000590120	LYL1	1.40982	1.31948	2.51974	0.0158736	0.521674	-3.01246
ENST00000442107	TMEM106B	1.64566	-2.59452	2.52222	0.0157778	0.521674	-3.01258
ENST00000442506	NBAS	-2.56436	0.680345	-2.5174	0.0159643	0.521674	-3.01261
ENST00000485571	DDX39B	-2.12152	1.50897	-2.52512	0.0156663	0.521674	-3.0127
ENST00000242576	UNG	-2.503	-0.89036	-2.51881	0.0159097	0.521674	-3.01286
ENST00000644926	CCNJL	2.13647	-1.99526	2.52532	0.0156586	0.521674	-3.01291
ENST00000514989	BST1	-2.71877	1.3232	-2.51622	0.0160104	0.521674	-3.01296
ENST00000515482	HELQ	1.65099	-2.58025	2.5205	0.015844	0.521674	-3.01312
ENST00000616584	SPC25	-3.68194	-0.368482	-2.51567	0.0160318	0.521674	-3.01401
ENST00000355630	MRTFA	2.73929	-1.79942	2.5241	0.0157057	0.521674	-3.01404
ENST00000469430	INTS6	-2.12549	-1.88834	-2.51975	0.0158734	0.521674	-3.01417
ENST00000489152	TTC31	1.80286	-2.81417	2.52299	0.0157481	0.521674	-3.01425
ENST00000334841	CMC1	-2.81334	0.303597	-2.51559	0.016035	0.521674	-3.01448
ENST00000249042	TST	0.603507	4.48436	2.66533	0.0110674	0.503672	-3.01478
ENST00000527304	MAP3K11	1.81343	-1.87614	2.52328	0.0157369	0.521674	-3.01656
ENST00000439122	HDAC8	-1.73608	-1.06659	-2.51618	0.0160119	0.521674	-3.01685
ENST00000460934	SLC45A3	2.74274	-1.56186	2.52522	0.0156626	0.521674	-3.01759
ENST00000426274	LPP	1.41656	-2.68221	2.51667	0.0159927	0.521674	-3.01817
ENST00000390305	IGLV3-25	-1.96982	0.827462	-2.5148	0.0160661	0.521674	-3.0182
ENST00000316985	NSD3	0.501795	4.67372	2.67595	0.0107756	0.4992	-3.02106
ENST00000310955	CDC20	-2.21242	0.939313	-2.5124	0.0161601	0.521674	-3.02132
ENST00000571843	ARHGAP17	-3.00165	0.586392	-2.51135	0.0162017	0.521674	-3.02444
ENST00000382286	KANK1	1.90813	-3.04396	2.5138	0.0161052	0.521674	-3.02483
ENST00000529010	NUCB2	-1.05229	3.85903	-2.63564	0.0119223	0.507598	-3.02517
ENST00000360476	NMB	2.63166	-2.59061	2.51358	0.0161139	0.521674	-3.02582
ENST00000473212	COL18A1	-1.71538	-1.7564	-2.51697	0.0159812	0.521674	-3.02654
ENST00000473125	GOLGA8A	2.20129	1.33519	2.50812	0.0163295	0.521674	-3.02795
ENST00000393810	SLC35B2	2.69443	-1.8508	2.5193	0.0158905	0.521674	-3.02838
ENST00000600237	SYMPK	1.56489	-2.856	2.51126	0.016205	0.521674	-3.02849
ENST00000590890	LIN37	2.08355	-2.84577	2.51226	0.0161655	0.521674	-3.02916
ENST00000425175	SLC4A4	1.96484	-1.98699	2.5162	0.0160111	0.521674	-3.02946
ENST00000369304	ITGA10	1.61296	-3.07677	2.50823	0.0163252	0.521674	-3.0297
ENST00000645860	CCDC88A	1.77944	-3.1777	2.5084	0.0163182	0.521674	-3.02988
ENST00000260956	SSB	-0.90998	4.81016	-2.68318	0.010581	0.49646	-3.02994
ENST00000647352	MED18	0.615547	4.02488	2.6301	0.0120885	0.510804	-3.03
ENST00000556979	MAX	-1.15114	1.19888	-2.51189	0.0161805	0.521674	-3.03041
ENST00000450241	ZNF780A	4.5237	0.479414	2.50737	0.0163595	0.521674	-3.03069
ENST00000480110	BTN3A3	-1.87164	0.653444	-2.50757	0.0163514	0.521674	-3.03103
ENST00000478442	RABGAP1L	-1.56392	3.25224	-2.58282	0.0135952	0.519813	-3.03134
ENST00000378787	RUBCNL	1.69646	-2.78059	2.50995	0.016257	0.521674	-3.03167
ENST00000644123	ITFG2	2.41332	-2.11697	2.51424	0.016088	0.521674	-3.03187
ENST00000486002	ATP5PF	1.44053	-2.43161	2.51066	0.0162288	0.521674	-3.03275
ENST00000264052	SP100	-0.823539	3.15432	-2.57968	0.013701	0.519813	-3.03299
ENST00000409953	UBE2F	1.81376	-2.48259	2.51081	0.016223	0.521674	-3.03378
ENST00000256194	MICAL2	1.18358	3.27217	2.58922	0.0133818	0.51978	-3.03435
ENST00000675505	DYM	1.73653	-1.26782	2.52249	0.0157673	0.521674	-3.0345
ENST00000546443	CALCOCO1	-2.60841	2.56009	-2.51793	0.0159439	0.521674	-3.03572
ENST00000529248	PAK1	1.69562	-2.97937	2.50735	0.01636	0.521674	-3.03657
ENST00000389282	WIZ	-3.21075	0.691087	-2.50414	0.0164885	0.521778	-3.03747
ENST00000262811	MAST3	0.577447	5.46014	2.70767	0.0099457	0.492721	-3.03749
ENST00000591369	DNAH17	1.57793	-3.37815	2.50346	0.0165156	0.521778	-3.03804
ENST00000417550	ZNF250	-2.13399	-0.633149	-2.50334	0.0165207	0.521778	-3.03912
ENST00000323829	SH3TC2	1.63262	-3.43908	2.50288	0.0165389	0.521778	-3.03919
ENST00000523003	GTF2H2	1.54382	-2.66157	2.50932	0.0162818	0.521674	-3.04029
ENST00000644245	CNOT3	1.85771	-2.62931	2.50988	0.0162595	0.521674	-3.04082
ENST00000506636	BBS7	-1.70285	-1.24117	-2.50609	0.0164103	0.521674	-3.04097
ENST00000476521	IFI44L	-1.9793	-1.61218	-2.50666	0.0163875	0.521674	-3.04212
ENST00000645621	ATP13A3	1.65254	-2.98078	2.50219	0.0165669	0.521778	-3.04286
ENST00000672037	CARD16	-1.3906	3.79414	-2.60057	0.0130104	0.518643	-3.04352
ENST00000571004	PDE6G	1.43396	-2.7533	2.50227	0.0165636	0.521778	-3.04374
ENST00000367095	IL24	1.91191	-3.11923	2.49992	0.0166583	0.521778	-3.04543
ENST00000428216	MAVS	0.46072	4.48735	2.6538	0.0113924	0.506254	-3.0455
ENST00000645875	IRF9	-1.99237	-1.92848	-2.50462	0.0164691	0.521778	-3.04556
ENST00000407982	STRBP	1.76883	-3.08531	2.50003	0.0166538	0.521778	-3.04691
ENST00000470612	TESC	1.04394	4.35043	2.64447	0.0116619	0.507598	-3.04749
ENST00000507175	TCERG1	1.58859	-2.58772	2.50028	0.016644	0.521778	-3.04849
ENST00000475315	FXR1	-1.93973	-0.480095	-2.49836	0.0167218	0.521778	-3.04856
ENST00000617010	NBPF10	1.50636	-2.35038	2.50149	0.0165951	0.521778	-3.04986
ENST00000633071	ZNF623	3.22695	1.81689	2.49674	0.0167878	0.521778	-3.05155
ENST00000470316	NUB1	1.69439	-2.9167	2.49657	0.0167944	0.521778	-3.05169
ENST00000381884	CENPJ	-2.09383	-1.70536	-2.50174	0.0165848	0.521778	-3.05171
ENST00000314144	CCT6B	-2.01844	-2.2881	-2.50189	0.0165787	0.521778	-3.05203
ENST00000299440	RAG1	1.47451	-3.1171	2.49901	0.0166952	0.521778	-3.05204
ENST00000359741	SLC39A14	2.25991	-2.62269	2.49664	0.0167915	0.521778	-3.05214
ENST00000396934	BTN3A2	2.8312	-1.58601	2.50407	0.0164913	0.521778	-3.05243
ENST00000265838	ACAT1	-0.732688	4.15566	-2.63613	0.0119079	0.507598	-3.05427
ENST00000422989	IRGQ	2.06385	-0.295134	2.50663	0.0163889	0.521674	-3.05505
ENST00000673245	MFSD4B	1.49114	-2.59394	2.49888	0.0167007	0.521778	-3.05533
ENST00000641461	OR10A2	1.33094	-2.21312	2.50101	0.0166143	0.521778	-3.0562
ENST00000454683	ADAM1B	1.5593	-2.7008	2.50067	0.0166279	0.521778	-3.05667
ENST00000291270	DMPK	2.272	-2.88224	2.49444	0.0168816	0.522779	-3.05698
ENST00000559127	NDUFAF1	1.58687	-1.41364	2.50432	0.0164812	0.521778	-3.05736
ENST00000461909	RAB2B	2.29701	0.69189	2.49254	0.0169596	0.524334	-3.05746
ENST00000602338	TTLL3	1.84165	-1.64596	2.50604	0.0164123	0.521674	-3.05773
ENST00000631573	B2M	-0.897359	1.34395	-2.49433	0.0168862	0.522779	-3.05784
ENST00000425707	RARA	1.35092	3.78386	2.59254	0.013272	0.519436	-3.0579
ENST00000549578	VPS29	-0.757171	5.26656	-2.68938	0.0104165	0.494861	-3.05821
ENST00000447872	VSTM1	-2.19555	-0.356897	-2.49109	0.0170193	0.52546	-3.05878
ENST00000250559	RAP1B	-0.637767	4.7694	-2.66753	0.0110062	0.503072	-3.05917
ENST00000583444	SLC16A3	1.83703	-2.46185	2.49737	0.0167618	0.521778	-3.05953
ENST00000427977	SELENBP1	1.95089	-0.227769	2.49824	0.0167265	0.521778	-3.06093
ENST00000557626	TMEM260	1.70428	-2.29061	2.49751	0.016756	0.521778	-3.06231
ENST00000646768	NEDD8	-1.72445	0.289237	-2.48828	0.0171358	0.52705	-3.06369
ENST00000391834	AKT1S1	2.6638	2.88498	2.50868	0.0163074	0.521674	-3.06398
ENST00000242059	SCRN1	-3.16084	0.0967521	-2.48816	0.0171407	0.52705	-3.06641
ENST00000506754	HTN1	1.4807	-3.1486	2.48758	0.0171647	0.527072	-3.06697
ENST00000396212	CCP110	2.93611	-1.00419	2.49568	0.0168308	0.521778	-3.06715
ENST00000255684	LGALS12	1.87842	-2.24902	2.49139	0.0170068	0.525435	-3.06768
ENST00000513303	SELENOP	2.54088	-1.44372	2.49592	0.0168209	0.521778	-3.06802
ENST00000564353	CLK3	1.21984	4.41711	2.6413	0.011755	0.507598	-3.06939
ENST00000216133	CBX7	0.696633	4.59455	2.65335	0.0114053	0.506254	-3.06997
ENST00000519276	UBLCP1	1.8592	-3.25042	2.48571	0.0172425	0.528728	-3.07038
ENST00000263368	BLVRB	1.23243	10.6973	3.00371	0.00460161	0.448568	-3.07117
ENST00000373506	ZBTB8OS	-1.87601	-0.810584	-2.48872	0.0171173	0.527046	-3.07118
ENST00000486442	KLHL29	1.65584	-2.59285	2.48471	0.0172844	0.52931	-3.07294
ENST00000532094	ANO9	1.83448	-2.31071	2.49069	0.0170357	0.525609	-3.07377
ENST00000237654	CCNI	0.745191	8.76946	2.88969	0.00622135	0.45472	-3.07378
ENST00000336430	ACOT9	-1.05909	2.7858	-2.53502	0.0152917	0.521674	-3.07471
ENST00000515659	CFAP92	0.838585	2.28552	2.52274	0.0157576	0.521674	-3.07479
ENST00000610980	IBTK	2.05923	-3.08562	2.48443	0.0172962	0.529312	-3.07514
ENST00000216194	ADSL	2.19502	-3.02561	2.48406	0.0173119	0.529435	-3.07526
ENST00000523447	DECR1	1.48306	-2.51604	2.48545	0.0172537	0.528728	-3.07592
ENST00000390285	IGLV6-57	-1.94451	1.74011	-2.4961	0.0168138	0.521778	-3.07664
ENST00000493962	FBXO11	-1.46219	-2.669	-2.4895	0.0170851	0.526415	-3.07716
ENST00000536150	OGFOD2	-1.69858	-2.56577	-2.48775	0.0171575	0.527072	-3.07749
ENST00000617022	DDB2	1.54232	-2.75834	2.48148	0.0174203	0.529676	-3.07791
ENST00000609928	TOR1AIP2	1.57693	-2.58526	2.48275	0.0173667	0.529445	-3.07917
ENST00000578519	SKA2	-1.99992	-1.60566	-2.48136	0.0174252	0.529676	-3.08006
ENST00000629032	LRRC37A	-2.7786	-1.71391	-2.47756	0.0175863	0.530296	-3.08341
ENST00000497081	MFAP4	1.41821	-3.13766	2.47811	0.0175628	0.530296	-3.08355
ENST00000360845	GNL3L	0.500879	4.17805	2.61493	0.0125543	0.516798	-3.08489
ENST00000625172	UBE2V1	1.75499	-2.98861	2.47814	0.0175615	0.530296	-3.08508
ENST00000498020	HLA-DMB	2.35	-3.12776	2.47772	0.0175792	0.530296	-3.0859
ENST00000396553	AMPD3	-1.65375	2.35941	-2.50754	0.0163527	0.521674	-3.08681
ENST00000367808	BLZF1	-1.01495	2.9855	-2.54981	0.0147471	0.521674	-3.08776
ENST00000491351	RNF31	3.21703	-0.461761	2.47763	0.0175832	0.530296	-3.08821
ENST00000471368	TRAF3IP3	3.1211	-0.0525589	2.47888	0.0175299	0.530296	-3.08822
ENST00000454041	JAZF1	2.06061	-2.37566	2.47723	0.0176003	0.530366	-3.0884
ENST00000502873	TBC1D19	1.34575	-3.06231	2.47444	0.0177192	0.531378	-3.0919
ENST00000474852	TPR	1.45505	-2.88825	2.47441	0.0177205	0.531378	-3.09235
ENST00000440465	NAMPTP1	-1.81148	-0.302631	-2.47287	0.0177866	0.531378	-3.09348
ENST00000320580	PACS1	0.722453	5.51184	2.68776	0.0104594	0.494861	-3.09371
ENST00000652601	IFNAR1	1.41975	-0.218133	2.48291	0.0173601	0.529445	-3.0941
ENST00000420257	ABCF1	1.84895	-2.87562	2.4737	0.0177509	0.531378	-3.09429
ENST00000525574	TATDN3	-1.19891	-2.77903	-2.47819	0.0175592	0.530296	-3.09451
ENST00000381733	ASAH1	-1.97828	-0.191104	-2.47162	0.0178403	0.532278	-3.09458
ENST00000604925	SRGAP2	-2.23612	-2.15383	-2.47386	0.017744	0.531378	-3.0951
ENST00000513654	EXOSC9	-1.1546	-0.27867	-2.47303	0.0177797	0.531378	-3.09597
ENST00000528097	TALDO1	0.553535	9.25568	2.90674	0.00594913	0.45472	-3.09659
ENST00000572269	CLK2	2.78429	-2.81371	2.47331	0.0177675	0.531378	-3.09734
ENST00000464837	FLOT1	3.08654	-1.75328	2.47355	0.0177572	0.531378	-3.09791
ENST00000024061	SLC45A4	1.7261	-3.23243	2.46972	0.0179223	0.532723	-3.0981
ENST00000337908	MS4A4A	-1.35786	3.14144	-2.53357	0.0153462	0.521674	-3.09942
ENST00000473240	GCA	-1.83357	-0.35183	-2.4694	0.0179362	0.532723	-3.10122
ENST00000676402	CHMP1A	1.71132	-2.6162	2.46892	0.0179571	0.532723	-3.10241
ENST00000373509	PIM1	0.775636	8.09154	2.83485	0.00717754	0.470503	-3.10273
ENST00000291900	ZER1	0.837749	6.06999	2.71333	0.00980398	0.492631	-3.10275
ENST00000392197	ZBTB32	-1.93658	-1.6956	-2.4709	0.0178712	0.532723	-3.10304
ENST00000586035	PDCD5	-1.23669	0.860023	-2.46833	0.0179826	0.532723	-3.10314
ENST00000367245	MYCT1	-1.40962	0.48573	-2.46623	0.0180741	0.533274	-3.10393
ENST00000535653	MYEOV	1.82042	-3.01886	2.46828	0.0179847	0.532723	-3.10408
ENST00000514906	MBLAC2	1.50632	-3.1128	2.4669	0.0180449	0.532761	-3.10424
ENST00000649063	AP5Z1	0.537345	3.34397	2.5608	0.014354	0.520349	-3.10456
ENST00000493645	PARP15	1.52588	-2.36807	2.47783	0.0175746	0.530296	-3.10483
ENST00000299665	CLEC4D	-1.19018	4.45068	-2.61638	0.012509	0.516798	-3.1052
ENST00000589561	SLC44A2	2.93431	4.10119	2.54794	0.0148152	0.521674	-3.10606
ENST00000534941	C3orf33	1.85202	-2.62373	2.46749	0.0180189	0.532761	-3.10732
ENST00000544052	SCFD1	-1.77656	-0.18212	-2.46494	0.0181301	0.533881	-3.10779
ENST00000482149	DAGLB	1.65225	-3.17548	2.46389	0.0181761	0.534889	-3.10826
ENST00000216218	ST13	0.587122	8.18372	2.84099	0.00706396	0.469467	-3.10827
ENST00000318240	C18orf32	-0.661854	5.70642	-2.69732	0.0102098	0.494861	-3.10885
ENST00000646401	SMARCE1	1.48309	-3.18376	2.463	0.0182152	0.535689	-3.11017
ENST00000354880	CTSA	-1.69059	-2.22004	-2.46877	0.0179635	0.532723	-3.11067
ENST00000359273	BCS1L	-1.70431	1.86589	-2.46992	0.0179138	0.532723	-3.11226
ENST00000463657	ANXA11	1.46041	-3.03434	2.46068	0.0183175	0.535696	-3.11377
ENST00000633722	PTDSS2	1.72652	-3.03335	2.46224	0.0182487	0.535696	-3.11402
ENST00000322238	XPNPEP1	1.63367	-1.10171	2.47519	0.0176874	0.531378	-3.1148
ENST00000487909	MORC3	-3.23529	0.234205	-2.45974	0.0183587	0.535696	-3.11639
ENST00000592268	RAD23A	1.29092	0.0586145	2.46528	0.0181153	0.533881	-3.11658
ENST00000396864	IRF9	-0.559654	7.23595	-2.77094	0.00846405	0.474408	-3.11659
ENST00000649801	RAB2B	1.84708	-1.61614	2.4707	0.0178801	0.532723	-3.1182
ENST00000548125	TMEM263	-1.53666	1.62999	-2.46699	0.0180407	0.532761	-3.11831
ENST00000622266	CEP20	-1.21238	2.41926	-2.51111	0.0162112	0.521674	-3.11832
ENST00000400181	KDM1A	-2.44691	1.9617	-2.47409	0.0177343	0.531378	-3.11841
ENST00000298375	AKR1E2	1.41981	-3.21328	2.45776	0.0184467	0.535696	-3.11877
ENST00000593785	NAPA	1.55053	-2.45774	2.46014	0.0183412	0.535696	-3.12029
ENST00000530548	PPFIA1	2.19393	-2.64145	2.45767	0.0184505	0.535696	-3.12056
ENST00000410022	NFU1	-0.741715	3.9133	-2.58459	0.0135358	0.519813	-3.12104
ENST00000470744	CLTA	-1.66852	-1.54407	-2.46041	0.0183291	0.535696	-3.12236
ENST00000630087	FAM120B	-1.95009	-1.81062	-2.45992	0.0183508	0.535696	-3.12268
ENST00000310298	PDE8A	2.38484	-2.97527	2.45661	0.0184978	0.535696	-3.12349
ENST00000531833	FAM86B1	1.61869	-2.806	2.45615	0.0185184	0.535696	-3.12416
ENST00000676181	CEP290	1.65214	-3.07313	2.45762	0.0184527	0.535696	-3.1243
ENST00000339711	PRDM8	-2.40543	-1.44795	-2.45484	0.0185769	0.535875	-3.12486
ENST00000379579	SPDYA	2.21251	-1.89081	2.46195	0.0182616	0.535696	-3.12492
ENST00000350061	CACNA1D	1.55943	-3.29211	2.45486	0.0185758	0.535875	-3.12517
ENST00000372564	SH3GLB2	0.827137	3.67912	2.57106	0.0139959	0.520071	-3.12529
ENST00000256474	VHL	0.500763	5.04925	2.65144	0.0114602	0.506462	-3.12639
ENST00000457139	BET1	1.39935	-2.76664	2.4558	0.0185338	0.535696	-3.12686
ENST00000595191	MYO1F	1.64599	-2.65107	2.4555	0.018547	0.535696	-3.12711
ENST00000296127	ZDHHC3	0.449108	4.49994	2.6122	0.0126399	0.517389	-3.12714
ENST00000648397	ZNF331	1.85526	-3.2047	2.45337	0.0186427	0.536974	-3.12726
ENST00000528105	TMEM126A	-0.930849	1.58687	-2.47541	0.017678	0.531378	-3.12844
ENST00000566339	SPSB3	0.55161	6.64873	2.74019	0.00915647	0.483979	-3.12922
ENST00000404917	IL1RL1	2.26149	-2.26604	2.45558	0.0185437	0.535696	-3.12977
ENST00000631411	IGKV1-39	-2.13062	0.525245	-2.45216	0.0186966	0.536974	-3.13057
ENST00000355166	LTK	-2.50248	-0.743589	-2.45108	0.0187456	0.536974	-3.13063
ENST00000626459	REPS1	2.15834	-3.08398	2.45136	0.0187326	0.536974	-3.13203
ENST00000641276	OR2T12	1.4592	-2.84294	2.45286	0.0186656	0.536974	-3.13219
ENST00000652388	INTS14	2.40945	-1.44387	2.46031	0.0183336	0.535696	-3.13247
ENST00000564249	CMC2	-2.20773	0.694411	-2.45013	0.0187883	0.537156	-3.13281
ENST00000368347	RUSC1	2.44972	-0.428046	2.45938	0.0183746	0.535696	-3.13455
ENST00000492746	PPP1R18	2.33457	-2.97812	2.44848	0.0188628	0.537156	-3.1369
ENST00000352327	THYN1	-0.827362	3.18909	-2.53444	0.0153134	0.521674	-3.13751
ENST00000412278	RBM14-RBM4	1.66585	-0.562577	2.45621	0.0185157	0.535696	-3.13816
ENST00000330280	GTF2H2	-2.48379	-1.99356	-2.44741	0.0189113	0.537156	-3.13866
ENST00000272438	TEX261	0.474087	4.49688	2.60972	0.0127179	0.517772	-3.13953
ENST00000492317	RGL2	3.20318	-2.22984	2.45127	0.018737	0.536974	-3.13966
ENST00000283410	INO80C	1.24951	-2.34175	2.44875	0.0188509	0.537156	-3.14076
ENST00000216061	PPP6R2	1.27468	-2.94957	2.44757	0.0189041	0.537156	-3.14186
ENST00000356433	DLL3	-1.40968	-1.35727	-2.44769	0.0188989	0.537156	-3.14187
ENST00000480456	JAM2	1.36863	-3.08717	2.44447	0.0190455	0.537156	-3.1422
ENST00000530782	SLFN13	-2.66976	0.675627	-2.44452	0.0190431	0.537156	-3.14231
ENST00000319836	MARCHF8	1.32924	6.90906	2.75383	0.00884296	0.477298	-3.14349
ENST00000321867	ULK1	0.584081	4.60996	2.61488	0.0125558	0.516798	-3.14363
ENST00000215917	SRRD	0.970888	5.15403	2.64813	0.0115555	0.506462	-3.14424
ENST00000646558	CHD8	1.50649	-1.12828	2.45749	0.0184586	0.535696	-3.14441
ENST00000446544	AHCYL2	2.40837	1.05255	2.44253	0.0191345	0.538229	-3.1455
ENST00000372390	TSC22D3	1.18971	1.28337	2.44397	0.0190682	0.537156	-3.14566
ENST00000587994	ACAA2	-1.2326	2.17923	-2.46862	0.0179699	0.532723	-3.14575
ENST00000497556	ATP13A1	-2.57629	2.02711	-2.45419	0.018606	0.536371	-3.1464
ENST00000381039	RBBP6	-2.60416	-2.77409	-2.44486	0.0190278	0.537156	-3.14683
ENST00000583866	NBPF10	-0.675555	3.47966	-2.54954	0.0147571	0.521674	-3.14739
ENST00000464874	ATXN7L1	-1.63675	0.077452	-2.44009	0.0192465	0.539013	-3.15007
ENST00000361400	ST3GAL3	2.25004	-2.25743	2.44371	0.0190802	0.537156	-3.15036
ENST00000544492	RCBTB2	-3.16251	-2.02224	-2.44007	0.0192476	0.539013	-3.15048
ENST00000593920	ZNF584	2.09182	-2.45938	2.44442	0.0190478	0.537156	-3.15104
ENST00000670741	SRSF6	1.03113	1.53582	2.44886	0.0188458	0.537156	-3.15208
ENST00000352251	PROSER1	-3.2197	1.53793	-2.45625	0.0185136	0.535696	-3.15276
ENST00000474726	FKBP1A	1.4956	-1.97257	2.44704	0.0189281	0.537156	-3.15288
ENST00000466868	CDADC1	-1.64969	-1.98845	-2.44188	0.019164	0.538469	-3.15317
ENST00000446587	LLPH	-1.89679	2.6636	-2.47779	0.0175761	0.530296	-3.15366
ENST00000504346	PIGG	1.94592	-3.20173	2.43804	0.0193415	0.539201	-3.15403
ENST00000374861	ZNF189	-2.62262	0.891872	-2.43962	0.0192682	0.539013	-3.15508
ENST00000445439	PPP2R5C	-0.665401	5.0461	-2.63887	0.0118266	0.507598	-3.15574
ENST00000409406	RBM4	1.41518	-3.10597	2.43694	0.0193926	0.539201	-3.15592
ENST00000650567	PTPDC1	1.94075	-2.40704	2.43961	0.0192687	0.539013	-3.156
ENST00000314250	TNS2	1.44547	-2.96639	2.43638	0.0194184	0.539201	-3.15846
ENST00000368759	BCCIP	-0.878373	2.87054	-2.51443	0.0160803	0.521674	-3.1589
ENST00000347925	KLHDC4	2.24741	-2.36227	2.43745	0.019369	0.539201	-3.15892
ENST00000401605	CLIP4	-1.5198	-1.41176	-2.43939	0.019279	0.539013	-3.15916
ENST00000392779	B3GALNT1	1.48571	-3.16093	2.43479	0.0194925	0.539885	-3.15928
ENST00000368131	IFI16	-0.688793	5.81295	-2.67723	0.0107409	0.4992	-3.15929
ENST00000240488	MND1	-1.86553	-0.972581	-2.43585	0.0194432	0.539201	-3.1599
ENST00000576724	XAF1	-1.47225	-1.73685	-2.43933	0.0192815	0.539013	-3.16129
ENST00000311638	THAP6	-1.5714	1.55503	-2.44369	0.0190812	0.537156	-3.16133
ENST00000491108	ARHGAP22	1.44125	0.109946	2.43666	0.0194057	0.539201	-3.16174
ENST00000452463	CREB3L2	-1.13436	1.19098	-2.43646	0.019415	0.539201	-3.16203
ENST00000624664	HTR7P1	-1.16726	-0.475994	-2.43494	0.0194859	0.539885	-3.16238
ENST00000547437	CLEC17A	1.52037	-3.0497	2.432	0.0196232	0.540103	-3.16454
ENST00000474481	ATAD3B	1.5288	-3.26234	2.43168	0.0196386	0.540103	-3.16469
ENST00000379954	IL2RA	1.61334	-2.98881	2.43377	0.0195403	0.539935	-3.16511
ENST00000536355	CLEC2D	1.57842	-1.07307	2.44372	0.0190796	0.537156	-3.16517
ENST00000643490	POLR2A	3.87326	2.37529	2.44182	0.0191668	0.538469	-3.1655
ENST00000404405	PPP1R7	-1.49204	-0.274247	-2.43158	0.0196429	0.540103	-3.16572
ENST00000483702	CCDC154	-1.76391	-2.13369	-2.43324	0.0195652	0.539935	-3.16664
ENST00000393010	PXYLP1	-2.23832	-1.83463	-2.43168	0.0196383	0.540103	-3.16703
ENST00000640939	GRAMD1B	-2.2339	-1.77767	-2.43081	0.0196792	0.540315	-3.16808
ENST00000367070	C4BPA	2.05087	-1.00088	2.44012	0.0192452	0.539013	-3.16814
ENST00000429814	TRIM34	-0.55748	4.11463	-2.57438	0.0138816	0.520071	-3.16826
ENST00000629768	PYCR1	1.76869	-2.19878	2.43066	0.0196865	0.540315	-3.16885
ENST00000318737	SHOC1	1.9175	-2.97326	2.43067	0.019686	0.540315	-3.16935
ENST00000489597	SP110	1.61827	-2.07443	2.43268	0.0195915	0.540103	-3.1699
ENST00000340738	PAPLN	1.91344	-2.78788	2.42901	0.0197643	0.541465	-3.1707
ENST00000512153	COPB2	1.7152	-2.88767	2.4293	0.0197505	0.541415	-3.17236
ENST00000422955	RBM6	-2.03139	-0.660642	-2.42687	0.0198657	0.542927	-3.17302
ENST00000362049	BAG6	3.70706	0.264121	2.43239	0.0196051	0.540103	-3.17315
ENST00000379240	ACSL6	2.35874	-1.23184	2.43455	0.0195037	0.539885	-3.17427
ENST00000578649	UBB	1.57495	4.32059	2.57683	0.0137981	0.520071	-3.1744
ENST00000612248	SLC25A14	1.47426	-3.12057	2.42592	0.0199107	0.543087	-3.17501
ENST00000443199	RECQL5	2.43027	-1.28614	2.43367	0.019545	0.539935	-3.1764
ENST00000283632	RMND5A	0.485699	5.53697	2.66181	0.0111657	0.503672	-3.17646
ENST00000393110	STEAP3	2.45241	-2.04414	2.42851	0.0197879	0.541784	-3.17742
ENST00000444502	TOP3B	1.73027	-2.60031	2.42544	0.0199338	0.543087	-3.1779
ENST00000400566	SAMSN1	-0.852943	4.92892	-2.62536	0.0122324	0.5123	-3.17821
ENST00000436988	IER3	3.05674	-2.68297	2.42568	0.0199222	0.543087	-3.17955
ENST00000552593	ZNF740	1.57788	-2.50862	2.42709	0.0198553	0.542927	-3.17995
ENST00000495892	MX2	-0.932657	5.58279	-2.64855	0.0115435	0.506462	-3.18002
ENST00000405201	NCOR2	2.38785	-2.69939	2.42746	0.0198379	0.542823	-3.18013
ENST00000529128	CLMP	-1.99832	-0.124713	-2.42302	0.0200495	0.54411	-3.18044
ENST00000642844	SLC37A4	-2.29338	-2.71979	-2.42567	0.0199225	0.543087	-3.18053
ENST00000454844	AGAP10P	1.55646	-2.57991	2.42516	0.019947	0.543087	-3.18063
ENST00000478836	TTC26	1.71671	-3.1594	2.42167	0.0201142	0.544726	-3.18229
ENST00000452357	OAS1	-1.47195	5.99713	-2.63978	0.0117997	0.507598	-3.18299
ENST00000359629	BCL11A	1.22026	1.8708	2.45316	0.0186521	0.536974	-3.185
ENST00000490454	HLA-A	1.86591	-2.73365	2.42073	0.0201594	0.544726	-3.18616
ENST00000413382	PSMA4	-1.95255	0.160979	-2.41908	0.0202386	0.544726	-3.18671
ENST00000382447	ZNG1A	-1.46754	-0.926886	-2.42076	0.0201577	0.544726	-3.18843
ENST00000588463	VASP	1.43878	-2.53854	2.4203	0.0201801	0.544726	-3.18892
ENST00000361452	NF2	1.99529	-3.24602	2.41777	0.0203019	0.544726	-3.18925
ENST00000645049	CACNA2D4	1.69946	-2.50491	2.41968	0.0202098	0.544726	-3.18934
ENST00000251377	LILRA2	1.51241	-3.00307	2.41755	0.020313	0.544726	-3.18938
ENST00000527977	CLMP	-2.06302	-0.671261	-2.4174	0.0203201	0.544726	-3.18979
ENST00000488324	PPP1R18	1.73557	-3.36733	2.4172	0.0203297	0.544726	-3.18999
ENST00000407721	DHCR7	2.2379	-2.27047	2.42052	0.0201695	0.544726	-3.19036
ENST00000586044	RAD51D	1.42652	-3.12582	2.4169	0.0203444	0.544726	-3.19071
ENST00000321448	XRRA1	-2.12484	2.17213	-2.4334	0.0195578	0.539935	-3.1909
ENST00000392232	ZNF181	-2.53005	-1.99597	-2.41662	0.0203579	0.544726	-3.19137
ENST00000626623	ATG16L1	2.14566	-2.96181	2.41858	0.0202628	0.544726	-3.19162
ENST00000393337	ZNF44	1.49561	-3.13885	2.41688	0.0203452	0.544726	-3.1926
ENST00000261479	PSMA6	-0.654122	7.54564	-2.76518	0.00858991	0.475921	-3.19265
ENST00000560083	RNF213	-0.929013	5.25617	-2.61766	0.0124694	0.516798	-3.19384
ENST00000543879	AQR	-1.90579	-1.43748	-2.41535	0.0204199	0.544726	-3.19416
ENST00000523847	LY6E	-1.77388	-0.695482	-2.41588	0.0203941	0.544726	-3.19422
ENST00000361264	DCAF12	1.1668	9.21181	2.8689	0.00656889	0.457941	-3.19483
ENST00000399604	ZNF594	1.76572	-3.18776	2.41451	0.0204606	0.545024	-3.19509
ENST00000394054	NFKBIZ	-3.10523	-2.09329	-2.41264	0.0205519	0.545365	-3.19787
ENST00000218147	BCORL1	1.74183	-2.46103	2.41405	0.020483	0.545302	-3.19943
ENST00000358505	KCNN3	1.65826	-3.06869	2.41186	0.0205904	0.545365	-3.19971
ENST00000417637	H2BW2	1.51961	-3.19554	2.41139	0.0206135	0.545365	-3.20043
ENST00000392102	TTLL4	-2.37709	2.35872	-2.45149	0.018727	0.536974	-3.20074
ENST00000383763	TRIM71	1.48165	-3.00697	2.41094	0.0206355	0.545365	-3.20141
ENST00000455976	DUT	-1.36187	3.3351	-2.50437	0.0164791	0.521778	-3.20308
ENST00000630714	DYRK1B	1.62247	-2.86309	2.41113	0.0206261	0.545365	-3.20386
ENST00000357376	RTN4	1.6331	-3.38481	2.4091	0.020726	0.546305	-3.20405
ENST00000471952	HLA-F	-1.51614	-3.25586	-2.41303	0.0205328	0.545365	-3.20444
ENST00000461993	CAP1	1.43635	-2.59834	2.41166	0.0206002	0.545365	-3.20487
ENST00000506597	SCOC	-1.77967	-1.5056	-2.41246	0.0205608	0.545365	-3.2055
ENST00000444739	CASP4	-0.639906	8.01432	-2.78419	0.00818092	0.474408	-3.20576
ENST00000651992	DEK	1.74867	-2.3845	2.40957	0.0207028	0.54601	-3.20632
ENST00000538155	INTS13	1.75121	-3.17548	2.40754	0.0208031	0.546427	-3.20692
ENST00000625630	DERL3	-1.73568	-2.27464	-2.41011	0.0206765	0.545635	-3.20756
ENST00000474406	PFDN6	1.81609	-2.38615	2.41474	0.0204492	0.545024	-3.20759
ENST00000540933	GANAB	1.73409	-3.00475	2.40688	0.020836	0.546427	-3.20796
ENST00000616305	CASTOR2	0.897257	2.0176	2.44674	0.0189421	0.537156	-3.20851
ENST00000438794	SLMAP	1.37334	-3.10683	2.40699	0.0208304	0.546427	-3.20893
ENST00000432901	PET117	-0.614665	2.29502	-2.46034	0.0183324	0.535696	-3.20947
ENST00000572609	SPACA6	-2.07819	-2.50476	-2.40807	0.0207768	0.546427	-3.21128
ENST00000361034	GRAMD4	1.40513	1.90333	2.41612	0.0203822	0.544726	-3.21195
ENST00000358615	GYPE	-1.63857	-1.27938	-2.40675	0.0208421	0.546427	-3.21302
ENST00000672462	GPS2	1.97008	-2.47403	2.40699	0.0208307	0.546427	-3.21337
ENST00000630848	CEACAM3	-1.23316	0.902833	-2.40524	0.0209175	0.54689	-3.21387
ENST00000589604	VPS4B	1.37613	-2.35469	2.40456	0.0209511	0.547338	-3.21399
ENST00000396852	ZSCAN32	-1.63117	1.09894	-2.41057	0.0206535	0.545365	-3.21447
ENST00000327812	DOLPP1	2.83759	-1.9915	2.40632	0.0208635	0.546427	-3.21454
ENST00000631383	CATSPERB	1.99703	-2.26821	2.40647	0.0208561	0.546427	-3.2157
ENST00000585747	FECH	1.53038	0.717969	2.40302	0.0210281	0.548076	-3.21576
ENST00000675352	FANCI	1.45654	-3.05574	2.40239	0.0210597	0.54839	-3.21683
ENST00000674030	NIN	-1.7532	2.91543	-2.47183	0.0178314	0.532278	-3.21727
ENST00000397463	LYPD1	1.79136	-2.37333	2.40331	0.0210136	0.548076	-3.21727
ENST00000475042	ABTB1	0.580595	5.98955	2.66147	0.0111752	0.503672	-3.21735
ENST00000594496	KHSRP	1.72839	-2.53576	2.40332	0.0210132	0.548076	-3.21735
ENST00000646146	GRAMD1B	3.15479	-0.333556	2.40441	0.0209588	0.547338	-3.21767
ENST00000484447	USP24	1.59934	-2.2692	2.40635	0.0208622	0.546427	-3.21775
ENST00000524567	TMEM45B	-1.59221	-1.85674	-2.40287	0.0210356	0.548076	-3.21987
ENST00000673898	ATP10A	1.39385	-2.83953	2.40165	0.0210968	0.54904	-3.22008
ENST00000358038	KCNIP2	1.6063	-3.36254	2.39983	0.021188	0.550051	-3.22011
ENST00000460088	NDUFB2	-1.55076	-0.75395	-2.3998	0.02119	0.550051	-3.22348
ENST00000375847	DNAJC16	-2.63848	0.992184	-2.40866	0.0207478	0.546427	-3.22354
ENST00000411637	NUP214	-1.90709	3.17561	-2.44469	0.0190354	0.537156	-3.22361
ENST00000425063	ZNF655	-1.99346	-1.14333	-2.39661	0.0213511	0.552268	-3.22589
ENST00000674300	GNL3L	1.72108	-2.38549	2.40028	0.0211654	0.550051	-3.22601
ENST00000620323	USP12	1.69202	0.0859876	2.39653	0.0213552	0.552268	-3.22612
ENST00000610761	MAPK8IP3	0.673444	3.1279	2.49611	0.0168131	0.521778	-3.22634
ENST00000448077	PPARD	2.37836	-1.88971	2.40024	0.0211675	0.550051	-3.22762
ENST00000392533	TAOK3	0.815835	4.33416	2.55758	0.0144684	0.520784	-3.22791
ENST00000616581	PIGW	2.00839	-2.63119	2.39709	0.0213264	0.552156	-3.22903
ENST00000651579	LARP7	1.41227	-3.1267	2.39439	0.021464	0.553468	-3.2312
ENST00000548462	HSP90B1	1.49616	-2.8574	2.394	0.0214834	0.553468	-3.23207
ENST00000245046	EMC3	0.738961	8.87445	2.82648	0.00733503	0.47093	-3.2322
ENST00000646208	SERAC1	1.97903	-3.20488	2.39268	0.021551	0.554282	-3.2325
ENST00000289359	MITD1	-0.632995	4.31609	-2.56038	0.0143688	0.520349	-3.23253
ENST00000476908	TRIM33	1.59204	-2.61649	2.39408	0.0214796	0.553468	-3.2331
ENST00000505506	SLC2A9	1.61899	-2.97117	2.39251	0.0215596	0.554282	-3.23503
ENST00000673875	SPEN	1.57866	-0.487064	2.39845	0.0212579	0.550697	-3.23511
ENST00000432391	PFDN6	1.99299	-2.89773	2.39182	0.0215952	0.554354	-3.23579
ENST00000375735	DYNC2H1	1.56004	-3.30786	2.38949	0.0217147	0.554589	-3.23798
ENST00000368531	TPM3	-0.938895	0.578255	-2.38997	0.0216898	0.554589	-3.23816
ENST00000396165	MIA2	-1.75547	-0.928102	-2.38989	0.0216939	0.554589	-3.23895
ENST00000419521	LST1	1.82509	-1.95798	2.39393	0.0214872	0.553468	-3.24025
ENST00000406207	TBCE	-1.97011	-2.6598	-2.39097	0.0216384	0.554589	-3.24065
ENST00000488600	LPGAT1	1.61349	-2.93796	2.38842	0.0217699	0.554984	-3.24099
ENST00000263116	RAB36	2.52696	0.808128	2.38775	0.0218042	0.554984	-3.24103
ENST00000398712	SHARPIN	0.975025	6.89255	2.70151	0.010102	0.494861	-3.24154
ENST00000519984	CHMP7	1.60013	-2.73459	2.38893	0.0217433	0.554693	-3.24186
ENST00000329138	HGS	0.496301	4.37623	2.55202	0.0146673	0.521674	-3.24245
ENST00000359591	LRP10	0.539557	7.57044	2.73912	0.00918153	0.483979	-3.24302
ENST00000310544	PHOSPHO1	1.15425	7.79619	2.75608	0.00879232	0.477298	-3.24309
ENST00000646012	SLC12A1	2.14091	-3.215	2.38653	0.0218676	0.555343	-3.2433
ENST00000593238	JSRP1	0.994707	3.15827	2.4798	0.0174909	0.530296	-3.24438
ENST00000390299	IGLV1-40	-2.45822	0.261181	-2.38753	0.0218159	0.554984	-3.24486
ENST00000403422	NEIL2	1.99516	-3.24267	2.38538	0.021927	0.555343	-3.24508
ENST00000335512	PDE9A	-1.99262	-2.67909	-2.38799	0.0217921	0.554984	-3.24524
ENST00000497914	URGCP	2.31033	-2.60963	2.38753	0.021816	0.554984	-3.24582
ENST00000610922	PARG	1.69708	-1.37135	2.39399	0.0214841	0.553468	-3.24604
ENST00000632823	MGAM2	-1.57707	-2.01653	-2.38595	0.0218978	0.555343	-3.24937
ENST00000620578	COPS7B	1.71716	-2.84478	2.38257	0.0220735	0.555343	-3.25054
ENST00000392008	COPS8	-1.88371	-1.48097	-2.38242	0.0220815	0.555343	-3.25156
ENST00000377447	ZNG1A	1.47039	-2.06148	2.38286	0.0220586	0.555343	-3.25276
ENST00000542920	NINJ2	1.29136	0.577706	2.38198	0.0221046	0.555343	-3.25294
ENST00000451299	ANAPC10	-1.72598	-2.31601	-2.38352	0.022024	0.555343	-3.2534
ENST00000447208	TANGO2	1.23437	3.06129	2.4689	0.0179579	0.532723	-3.25355
ENST00000478145	SIRPG	1.99109	-3.05111	2.38022	0.0221968	0.555343	-3.25442
ENST00000391960	ZNF222	-1.31086	1.17761	-2.38987	0.0216953	0.554589	-3.25462
ENST00000590202	ZNF519	-1.81698	-1.88697	-2.38093	0.0221596	0.555343	-3.25463
ENST00000649344	PLD4	-1.35396	-0.606297	-2.38035	0.0221897	0.555343	-3.25531
ENST00000545683	H2BC18	-1.64951	-0.213192	-2.38041	0.0221869	0.555343	-3.25563
ENST00000294599	MEGF6	1.46552	-3.24953	2.37909	0.0222558	0.555343	-3.25584
ENST00000468435	UHRF2	-2.35827	-2.42463	-2.37919	0.022251	0.555343	-3.25588
ENST00000536459	ZNF324	1.8533	-3.08713	2.37871	0.0222759	0.555343	-3.2565
ENST00000527146	IFITM2	-0.803633	5.20152	-2.58731	0.013445	0.519797	-3.25694
ENST00000449078	DNTTIP1	1.53268	-2.40844	2.37997	0.0222096	0.555343	-3.25734
ENST00000521626	ZNF674	1.59811	-2.64344	2.38161	0.0221236	0.555343	-3.25781
ENST00000571490	ATP23	-1.91862	0.365202	-2.385	0.0219467	0.555343	-3.25787
ENST00000520654	SLC25A37	1.49	3.74266	2.50916	0.016288	0.521674	-3.25804
ENST00000369305	DCLRE1A	2.92603	-2.06003	2.37813	0.0223067	0.555343	-3.25931
ENST00000368465	PBXIP1	0.672219	6.82542	2.68966	0.0104092	0.494861	-3.25956
ENST00000615781	ETV7	-2.22882	1.197	-2.38065	0.0221739	0.555343	-3.25977
ENST00000568548	VAC14	1.80672	-2.81133	2.37713	0.0223596	0.555343	-3.25993
ENST00000656198	KCNAB2	2.01248	-1.77855	2.38267	0.0220683	0.555343	-3.2604
ENST00000643604	EPB41	1.38525	-2.98188	2.37728	0.0223514	0.555343	-3.26065
ENST00000454073	ZNF18	1.6319	-3.21265	2.37644	0.0223957	0.555343	-3.26088
ENST00000388825	GPX3	0.929638	2.65523	2.43774	0.0193552	0.539201	-3.26117
ENST00000428946	LRRC23	-1.70099	-2.69723	-2.37878	0.0222726	0.555343	-3.26131
ENST00000595876	TIMM44	1.26079	-2.44321	2.37758	0.0223358	0.555343	-3.26145
ENST00000563748	LPCAT4	2.13857	-0.951375	2.38095	0.0221582	0.555343	-3.262
ENST00000549021	TGFBR1	1.78258	-2.93146	2.37613	0.0224126	0.555343	-3.26212
ENST00000648008	G2E3	1.44251	-3.19717	2.375	0.0224725	0.555343	-3.26296
ENST00000624697	ISG15	-2.18503	0.484309	-2.37508	0.022468	0.555343	-3.26303
ENST00000591785	SPON1	1.4929	-3.09723	2.37531	0.0224559	0.555343	-3.26326
ENST00000356200	CDK11A	1.45629	-2.94307	2.37559	0.0224408	0.555343	-3.26501
ENST00000462863	GABBR1	1.53829	-3.38326	2.37371	0.0225409	0.555423	-3.26516
ENST00000467368	PES1	1.53347	-2.86611	2.37415	0.0225177	0.555343	-3.26563
ENST00000468262	TGM2	1.30019	1.81082	2.40557	0.0209009	0.546773	-3.26628
ENST00000530181	PPFIBP2	1.93166	-3.119	2.37255	0.0226028	0.555423	-3.26705
ENST00000469550	HDAC3	1.64707	-2.61372	2.37477	0.0224843	0.555343	-3.26709
ENST00000483271	CNST	1.56909	-1.6625	2.37775	0.0223269	0.555343	-3.26771
ENST00000607471	MED16	1.53088	-3.19564	2.37188	0.0226385	0.555423	-3.26819
ENST00000652185	ZNF611	-1.65017	-2.92513	-2.37447	0.0225004	0.555343	-3.2685
ENST00000403379	MPZL1	1.66889	-2.14281	2.37524	0.0224594	0.555343	-3.26882
ENST00000617279	TBC1D3L	1.44417	-3.3557	2.37134	0.0226673	0.555423	-3.2693
ENST00000489120	ABHD1	1.53438	-3.3299	2.3701	0.0227338	0.555423	-3.27138
ENST00000494380	ZNF138	-1.90407	-0.474783	-2.37016	0.0227306	0.555423	-3.27186
ENST00000392088	TUBA4A	0.6715	4.19074	2.53878	0.0151515	0.521674	-3.27191
ENST00000525256	C11orf58	1.67149	-1.84741	2.3746	0.0224937	0.555343	-3.27195
ENST00000602300	HNRNPDL	-3.5243	0.66883	-2.37418	0.0225157	0.555343	-3.27203
ENST00000498722	LMNA	2.72321	-1.50789	2.3733	0.0225629	0.555423	-3.27278
ENST00000484955	MLF1	1.40927	-3.25544	2.36831	0.0228302	0.555423	-3.27451
ENST00000477614	FHIP2B	1.54453	-2.68438	2.36922	0.0227811	0.555423	-3.27482
ENST00000449762	OXR1	-2.82486	1.50531	-2.38172	0.0221178	0.555343	-3.27523
ENST00000489652	PARP9	-1.41602	-1.66755	-2.37028	0.022724	0.555423	-3.2753
ENST00000355498	MUTYH	2.09434	-1.2779	2.37418	0.0225158	0.555343	-3.27565
ENST00000567051	SLC5A2	2.63824	-1.59218	2.37062	0.0227062	0.555423	-3.27579
ENST00000486234	AUP1	-1.29188	-1.10378	-2.36985	0.0227472	0.555423	-3.27627
ENST00000420764	SLC26A6	-1.66951	1.41352	-2.37636	0.0224003	0.555343	-3.27689
ENST00000586676	MOB3A	1.57276	-2.38979	2.36614	0.0229473	0.555423	-3.27835
ENST00000390593	IGHV6-1	-1.83638	-2.12234	-2.36756	0.0228703	0.555423	-3.2787
ENST00000496462	U2AF1	1.82914	-1.85261	2.37256	0.0226024	0.555423	-3.27894
ENST00000332592	DCUN1D2	3.11453	-1.05048	2.36856	0.0228165	0.555423	-3.27949
ENST00000376806	HLA-A	-4.15622	-1.0895	-2.36987	0.0227464	0.555423	-3.2813
ENST00000649248	LNX2	2.1745	-3.16921	2.36372	0.0230787	0.555423	-3.28211
ENST00000006251	PRR5	1.06982	3.84928	2.5064	0.0163981	0.521674	-3.28242
ENST00000376883	ZFP57	1.57172	-2.96639	2.36324	0.0231046	0.555423	-3.28314
ENST00000337190	MXD4	0.703509	5.11884	2.57805	0.0137564	0.519813	-3.28315
ENST00000528437	CASP4LP	-1.51954	1.11312	-2.37086	0.0226932	0.555423	-3.28326
ENST00000322734	ZNF660	1.30353	-3.0464	2.36365	0.0230823	0.555423	-3.28344
ENST00000489835	PRRT4	1.69741	-2.94009	2.36253	0.023143	0.555423	-3.28418
ENST00000546307	CYP26B1	1.70581	-3.43601	2.3624	0.0231503	0.555423	-3.2845
ENST00000463100	TMEM14B	1.01728	2.74293	2.44728	0.0189172	0.537156	-3.28503
ENST00000303459	METTL15	2.72912	-2.29063	2.36377	0.023076	0.555423	-3.28531
ENST00000480587	ZNF573	1.77516	-1.82735	2.36747	0.0228754	0.555423	-3.28604
ENST00000582528	DRG2	1.52532	-2.64445	2.3619	0.0231776	0.555423	-3.28652
ENST00000468553	ST3GAL6	-1.93253	-2.02951	-2.36248	0.0231461	0.555423	-3.28658
ENST00000424880	SEC61A1	1.63246	-3.32675	2.3611	0.0232215	0.555423	-3.28678
ENST00000252244	KRT1	2.39451	5.84331	2.61575	0.0125288	0.516798	-3.28704
ENST00000676107	CILK1	-2.44545	-0.766455	-2.3613	0.0232106	0.555423	-3.2874
ENST00000590296	ZNF653	1.86781	-2.5089	2.36058	0.0232498	0.555423	-3.28762
ENST00000344823	ZNF174	1.58582	-0.454616	2.3675	0.0228735	0.555423	-3.28772
ENST00000327741	KRT81	1.85318	-0.711057	2.36702	0.0228994	0.555423	-3.28774
ENST00000463598	NDUFAF5	-1.57122	-1.66606	-2.36196	0.0231746	0.555423	-3.28856
ENST00000629127	HHAT	1.70028	-3.25392	2.35943	0.0233127	0.555423	-3.28957
ENST00000426814	NOP58	1.4635	-2.91511	2.35975	0.0232955	0.555423	-3.2897
ENST00000416246	SNX10	1.44305	-2.34966	2.36104	0.0232249	0.555423	-3.29054
ENST00000352397	CYB5R3	0.498251	6.68849	2.66958	0.0109496	0.503072	-3.29069
ENST00000376545	ABCF1	1.52331	-3.08419	2.35837	0.0233709	0.555423	-3.29138
ENST00000352684	FBXO25	-1.52363	1.61369	-2.37566	0.0224372	0.555343	-3.29153
ENST00000563380	BMERB1	1.69683	-3.16789	2.3582	0.0233803	0.555423	-3.29164
ENST00000430811	NAP1L4	1.63239	-2.5542	2.35807	0.0233879	0.555423	-3.29254
ENST00000261978	LTBP2	0.95241	2.90113	2.45123	0.0187386	0.536974	-3.29273
ENST00000417664	SSBP3	2.08288	-2.8455	2.35883	0.0233461	0.555423	-3.2933
ENST00000620358	ETV7	-1.88756	-0.00522839	-2.35693	0.0234506	0.555592	-3.2938
ENST00000349556	CEP43	-1.31243	1.8723	-2.37623	0.0224071	0.555343	-3.29476
ENST00000594001	NAPA	-1.27698	0.534836	-2.35689	0.0234528	0.555592	-3.29482
ENST00000533692	TRIM21	3.01296	-1.98967	2.35734	0.0234281	0.555592	-3.29521
ENST00000318247	RORC	2.21554	-3.0764	2.35562	0.0235228	0.555752	-3.29587
ENST00000560079	ZNF592	0.468041	5.31761	2.5854	0.0135088	0.519813	-3.29611
ENST00000464809	TCTN1	1.73602	-3.04609	2.3555	0.0235295	0.555752	-3.29639
ENST00000625521	UBAP1	1.22229	-0.767372	2.36252	0.0231436	0.555423	-3.29641
ENST00000590474	MAP2K6	-0.659955	3.39521	-2.47469	0.0177085	0.531378	-3.29672
ENST00000297258	FABP5	-0.878783	4.16032	-2.5188	0.0159102	0.521674	-3.29704
ENST00000598192	ZNF528	1.7323	-2.14368	2.36057	0.0232505	0.555423	-3.29728
ENST00000376325	SHISA7	2.15557	-0.702974	2.35933	0.0233186	0.555423	-3.29752
ENST00000302017	ZNF467	0.803646	2.82727	2.42957	0.0197378	0.541396	-3.2981
ENST00000513442	BTNL8	1.65706	-2.64056	2.3542	0.0236015	0.555999	-3.29871
ENST00000409090	MYO7B	1.10227	2.54128	2.41567	0.020404	0.544726	-3.29919
ENST00000359040	IL31RA	1.59585	-3.2155	2.35373	0.0236279	0.556042	-3.29938
ENST00000563119	FAM219B	1.87062	-1.68832	2.35396	0.0236147	0.556021	-3.30232
ENST00000661047	ERCC6L2	1.29614	-2.80729	2.35166	0.0237427	0.556318	-3.30258
ENST00000273261	LRIG1	1.66184	-3.03053	2.35164	0.0237441	0.556318	-3.30283
ENST00000620569	TRBV12-3	1.58477	-2.5719	2.35089	0.0237857	0.556318	-3.30386
ENST00000439040	ATP13A3	3.5385	-0.806098	2.35127	0.0237644	0.556318	-3.3043
ENST00000521462	GPBAR1	-1.57826	-1.40792	-2.35198	0.0237251	0.556318	-3.30439
ENST00000485758	TPRKB	1.70523	-1.65955	2.35619	0.0234913	0.555629	-3.30451
ENST00000492028	ARHGAP12	2.00071	-3.19975	2.35048	0.0238088	0.556318	-3.30462
ENST00000474116	CUL4A	1.51419	-1.42378	2.35604	0.0234998	0.555629	-3.30639
ENST00000368911	CDK19	0.54352	3.95822	2.50103	0.0166135	0.521778	-3.30693
ENST00000483566	ADCY5	1.65776	-3.17264	2.34819	0.0239373	0.557164	-3.30842
ENST00000310837	EIF1	0.78563	5.81316	2.60672	0.0128133	0.518643	-3.30853
ENST00000504416	SLC12A2	1.4097	-2.67906	2.34819	0.0239371	0.557164	-3.3087
ENST00000622400	ACBD6	1.43339	-3.10466	2.34781	0.0239589	0.557164	-3.30914
ENST00000631499	ARHGAP27	3.58317	1.82273	2.39577	0.0213934	0.55294	-3.31029
ENST00000632842	GSDMD	1.65279	-3.22881	2.34725	0.0239903	0.557607	-3.31032
ENST00000505312	DMXL1	-2.84253	-0.636203	-2.34999	0.0238364	0.556318	-3.31048
ENST00000481637	STK19	1.69234	-2.7834	2.34683	0.0240138	0.557611	-3.31071
ENST00000410000	MXD1	1.67745	-2.04117	2.34834	0.0239287	0.557164	-3.31091
ENST00000546795	TMEM19	1.56418	-2.20099	2.3479	0.0239533	0.557164	-3.31105
ENST00000491546	ALDH5A1	1.64271	0.261455	2.34943	0.0238676	0.556758	-3.31216
ENST00000413140	ACP1	1.60483	1.66444	2.37054	0.02271	0.555423	-3.31232
ENST00000398897	ERG	1.66562	-2.91435	2.34582	0.0240707	0.55818	-3.31244
ENST00000539098	ZNF84	-1.82896	-1.04179	-2.34578	0.024073	0.55818	-3.3125
ENST00000619493	ARFRP1	2.13931	-0.870493	2.35088	0.0237865	0.556318	-3.31296
ENST00000434116	SLC24A1	1.57174	-1.94577	2.35043	0.0238116	0.556318	-3.31325
ENST00000645462	LZTS3	1.46897	-2.70803	2.34504	0.0241151	0.558297	-3.31396
ENST00000477421	COL27A1	1.34389	-3.03028	2.34475	0.024131	0.558297	-3.31455
ENST00000622405	PSMA6	-1.07142	0.331378	-2.34502	0.0241158	0.558297	-3.31547
ENST00000262776	LGALS3BP	-1.11567	4.66709	-2.51208	0.0161727	0.521674	-3.31611
ENST00000366919	MAP3K4	-2.17415	-1.90772	-2.34488	0.0241237	0.558297	-3.31636
ENST00000528638	AQP11	1.58034	-2.94427	2.34348	0.0242035	0.558448	-3.31636
ENST00000642633	WASHC1	1.76193	-2.82456	2.34323	0.0242175	0.558448	-3.31736
ENST00000242067	BBS9	-1.91016	-0.317328	-2.34572	0.0240766	0.55818	-3.31806
ENST00000382224	LCORL	-2.29224	-1.18255	-2.34199	0.0242878	0.558686	-3.31887
ENST00000570905	PTPRC	1.56208	-2.47818	2.34283	0.0242403	0.558448	-3.31895
ENST00000469600	ACAA1	1.76836	-2.18697	2.34268	0.0242487	0.558448	-3.31914
ENST00000543949	COMMD5	1.73507	-2.22001	2.34331	0.0242132	0.558448	-3.31983
ENST00000566075	ZDHHC1	1.56863	-3.36036	2.34065	0.0243647	0.55968	-3.32135
ENST00000574733	NMRAL1	1.59331	-2.95859	2.33991	0.0244069	0.55968	-3.32254
ENST00000515666	GRK6	-0.800252	1.45463	-2.35987	0.0232887	0.555423	-3.32258
ENST00000584397	ARHGDIA	1.61295	-2.62024	2.33995	0.0244042	0.55968	-3.32292
ENST00000474097	ZDHHC4	-1.57671	-2.36305	-2.34101	0.0243441	0.559507	-3.3238
ENST00000631145	CHCHD10	-2.89419	-0.394824	-2.34218	0.0242774	0.558686	-3.3239
ENST00000638128	ZEB2	2.00065	-3.22117	2.33903	0.0244568	0.55968	-3.32402
ENST00000558720	SRP14	1.75925	-1.56052	2.34427	0.0241583	0.558448	-3.3259
ENST00000586372	FAM98C	1.51605	-1.04088	2.34365	0.0241934	0.558448	-3.32592
ENST00000489244	CFAP44	2.28318	-2.22198	2.3388	0.0244704	0.55968	-3.32658
ENST00000489271	NGLY1	-1.93121	-0.959481	-2.33711	0.0245673	0.560037	-3.32725
ENST00000370610	ZFYVE27	1.92537	-3.19408	2.33691	0.0245791	0.560037	-3.32846
ENST00000264025	NECTIN1	1.37001	1.60079	2.36201	0.0231717	0.555423	-3.32858
ENST00000432479	MICA	1.7482	-3.37156	2.33634	0.0246115	0.560037	-3.32878
ENST00000478730	ORAI2	0.557396	4.9356	2.54928	0.0147663	0.521674	-3.32942
ENST00000281156	KHDRBS2	1.58348	-2.60595	2.33577	0.0246447	0.560037	-3.32944
ENST00000575497	CASP16P	-1.22931	-0.94942	-2.33725	0.0245592	0.560037	-3.32963
ENST00000288087	MDP1	-0.547163	3.31377	-2.45163	0.0187208	0.536974	-3.33007
ENST00000530474	GFUS	1.52351	-3.28424	2.33511	0.0246827	0.560037	-3.33068
ENST00000597017	KDELR1	-1.68761	-0.637309	-2.3348	0.0247003	0.560037	-3.33105
ENST00000419505	PIEZO1	1.92936	-3.2722	2.33478	0.0247018	0.560037	-3.33116
ENST00000300035	PCLAF	-1.60476	2.91299	-2.41591	0.0203926	0.544726	-3.33131
ENST00000264160	R3HDM1	2.2312	-1.95999	2.33496	0.0246913	0.560037	-3.33136
ENST00000432498	SFI1	1.8144	-2.38639	2.33531	0.0246711	0.560037	-3.33137
ENST00000251993	KIAA0930	2.40752	-2.63602	2.33375	0.0247615	0.560037	-3.33274
ENST00000647449	PSME2	-1.39569	0.562692	-2.33452	0.0247168	0.560037	-3.33289
ENST00000429978	GTDC1	1.81106	-1.35499	2.33872	0.0244751	0.55968	-3.33392
ENST00000468624	MOV10	-1.33656	-0.437073	-2.33294	0.0248081	0.560037	-3.33405
ENST00000550653	CCT2	2.56013	-1.43687	2.33659	0.0245973	0.560037	-3.33412
ENST00000263893	RWDD3	-1.46321	-0.22359	-2.33316	0.0247958	0.560037	-3.33413
ENST00000286070	RBM45	-0.802219	2.21806	-2.38591	0.0218995	0.555343	-3.33423
ENST00000588681	EPOR	1.64045	-2.67291	2.33341	0.024781	0.560037	-3.3345
ENST00000554457	PSMA6	1.57518	-1.09547	2.33893	0.024463	0.55968	-3.33463
ENST00000265602	AHI1	-2.02883	-2.46014	-2.33315	0.0247959	0.560037	-3.33502
ENST00000256413	CTIF	2.49541	-0.654035	2.33556	0.0246569	0.560037	-3.33548
ENST00000398870	PIK3C3	-2.14246	-1.13078	-2.33201	0.0248624	0.560037	-3.336
ENST00000475879	STX7	1.32015	-2.74459	2.33123	0.0249079	0.560037	-3.33739
ENST00000546388	CNPY2	1.25587	-3.15465	2.33116	0.0249117	0.560037	-3.33765
ENST00000646259	ATXN1	1.55309	-2.35488	2.331	0.0249214	0.560037	-3.33786
ENST00000496077	GABBR1	2.62198	-1.80329	2.33221	0.0248508	0.560037	-3.33799
ENST00000367047	CD46	1.92738	-2.82555	2.33034	0.0249599	0.560037	-3.33861
ENST00000671844	RET	1.77232	-3.24743	2.33027	0.0249635	0.560037	-3.3391
ENST00000565070	NSMCE1	1.50114	-2.22909	2.33222	0.0248499	0.560037	-3.33919
ENST00000262662	CDKN2C	1.72585	-2.79906	2.32917	0.0250283	0.560037	-3.34038
ENST00000395047	VDAC1	-1.37194	0.0398526	-2.32913	0.0250304	0.560037	-3.34043
ENST00000671775	BRI3BP	3.62843	0.296071	2.32993	0.0249838	0.560037	-3.34049
ENST00000222122	DBP	0.735562	3.44475	2.45598	0.0185256	0.535696	-3.34067
ENST00000636110	ARID1A	1.66054	-2.9304	2.33057	0.0249464	0.560037	-3.34103
ENST00000562593	GALNS	1.64074	-2.27665	2.33156	0.0248885	0.560037	-3.34138
ENST00000484368	PIGC	2.39202	4.87923	2.52153	0.0158044	0.521674	-3.34144
ENST00000489647	POLR1D	0.630261	3.5156	2.45571	0.0185378	0.535696	-3.34146
ENST00000509841	TNIP3	1.46385	-2.37452	2.32831	0.0250784	0.560037	-3.34198
ENST00000371315	MCTS1	1.87568	-2.43099	2.32848	0.0250685	0.560037	-3.34251
ENST00000571627	LITAF	1.64416	-2.38498	2.32727	0.0251393	0.560037	-3.34642
ENST00000420434	SP140	-1.29524	2.4069	-2.35673	0.0234614	0.555592	-3.34651
ENST00000469266	PLSCR1	-1.38666	0.880359	-2.32716	0.0251458	0.560037	-3.34665
ENST00000445935	C21orf58	1.50784	-2.67945	2.3254	0.0252496	0.560037	-3.34666
ENST00000570063	RSRP1	-1.62009	-1.12192	-2.32538	0.0252506	0.560037	-3.34696
ENST00000218004	NXT2	-1.70768	-2.6057	-2.32646	0.0251868	0.560037	-3.34715
ENST00000391881	CYTH2	-1.3601	3.30736	-2.39111	0.0216313	0.554589	-3.3472
ENST00000648973	ZNF600	-1.32486	2.0615	-2.36756	0.0228705	0.555423	-3.34744
ENST00000495655	TXNRD2	1.63401	-2.62972	2.32523	0.0252594	0.560037	-3.34805
ENST00000434500	CCT6P1	1.5052	-3.02183	2.32459	0.0252972	0.560037	-3.34819
ENST00000475721	EIF4G1	-3.3111	-0.516071	-2.32744	0.0251294	0.560037	-3.34839
ENST00000518695	TERF1	1.39645	-1.8052	2.32784	0.0251058	0.560037	-3.34852
ENST00000258729	IGF2BP3	-1.17821	-0.115762	-2.32393	0.0253362	0.560037	-3.34928
ENST00000625394	ZNF35	-1.99301	-2.01364	-2.32405	0.0253295	0.560037	-3.34952
ENST00000615920	KIR2DL1	1.72227	-2.7784	2.32369	0.0253507	0.560037	-3.34972
ENST00000484383	CREB5	1.64054	-1.05523	2.32959	0.0250035	0.560037	-3.35
ENST00000672545	ELP5	1.72627	-2.93081	2.32341	0.0253674	0.560037	-3.35017
ENST00000402937	NAGA	-1.51811	0.363855	-2.32311	0.0253849	0.560037	-3.35222
ENST00000511240	UGT2B28	-1.80355	-1.24602	-2.32179	0.0254633	0.560037	-3.35267
ENST00000465950	SCAF11	1.43702	-2.90315	2.32202	0.0254493	0.560037	-3.35285
ENST00000373304	CYSLTR1	-0.984957	4.42935	-2.51126	0.016205	0.521674	-3.35299
ENST00000480233	TTC12	1.47105	-3.30253	2.32218	0.0254398	0.560037	-3.35317
ENST00000581776	MSI2	1.43044	0.472653	2.32497	0.025275	0.560037	-3.35327
ENST00000305188	ESCO2	-1.47027	-2.1354	-2.32277	0.0254052	0.560037	-3.35372
ENST00000493053	ATP5F1C	-1.46534	0.0733264	-2.32148	0.0254816	0.560037	-3.35427
ENST00000395566	MDK	-1.66567	-2.12155	-2.32175	0.0254656	0.560037	-3.355
ENST00000587457	PPP6R1	0.56616	5.21113	2.54749	0.0148312	0.521674	-3.35548
ENST00000303757	LST1	-1.50266	-1.59543	-2.3212	0.0254981	0.560077	-3.35622
ENST00000555015	SRP54-AS1	-1.63807	-2.18735	-2.32084	0.0255196	0.560077	-3.3563
ENST00000505126	BTNL8	-1.04899	0.691519	-2.32161	0.0254741	0.560037	-3.35668
ENST00000481065	TIGIT	-2.04592	-0.433625	-2.31991	0.0255754	0.560465	-3.35828
ENST00000647309	RIPOR2	1.65655	-1.73426	2.32336	0.02537	0.560037	-3.35843
ENST00000618673	SYTL1	-1.37314	-0.752422	-2.31738	0.0257265	0.561455	-3.36043
ENST00000465823	PPIL3	-1.61714	-1.11731	-2.31709	0.0257438	0.561455	-3.36075
ENST00000633945	ARHGAP27	1.50088	-2.78453	2.31693	0.0257533	0.561455	-3.36135
ENST00000561798	UQCRC2	-1.0427	1.19843	-2.33005	0.0249763	0.560037	-3.36152
ENST00000613988	ZNG1A	1.5664	-2.74089	2.3162	0.0257975	0.561455	-3.36198
ENST00000370482	GBP3	-1.07175	0.920909	-2.32433	0.0253125	0.560037	-3.36249
ENST00000270861	PLK4	-1.70105	-1.02304	-2.31515	0.0258604	0.561455	-3.36386
ENST00000610670	IGHE	1.82585	-1.09325	2.31875	0.0256446	0.561039	-3.36428
ENST00000555884	ADSS1	1.86439	-2.96754	2.31477	0.0258835	0.561455	-3.36435
ENST00000647408	ENO1	-1.18081	-1.95546	-2.3165	0.0257795	0.561455	-3.36444
ENST00000555489	RPGRIP1	1.86849	-3.18547	2.31513	0.0258618	0.561455	-3.36453
ENST00000498260	ARG1	1.40181	2.08166	2.35827	0.0233768	0.555423	-3.36463
ENST00000614960	KIF14	-1.58635	-1.63803	-2.31551	0.0258388	0.561455	-3.36463
ENST00000640358	GOSR2	1.34316	-2.99706	2.31508	0.0258648	0.561455	-3.36532
ENST00000627060	OPRL1	2.38616	-2.8785	2.31416	0.0259201	0.561455	-3.36535
ENST00000311268	GPR162	1.54167	-2.32232	2.31434	0.0259096	0.561455	-3.36621
ENST00000530807	SLC39A4	1.7828	-2.37492	2.313	0.0259906	0.561791	-3.36728
ENST00000442218	SLC48A1	0.764863	4.86357	2.52536	0.0156572	0.521674	-3.36753
ENST00000367088	DYNLT1	-0.566088	3.59633	-2.45025	0.0187827	0.537156	-3.36854
ENST00000293695	SYCE2	-1.69654	-1.87638	-2.31292	0.0259949	0.561791	-3.36898
ENST00000395407	PAQR5	1.46539	-3.24529	2.31215	0.026042	0.561791	-3.36899
ENST00000253462	GINS2	-1.55557	2.36174	-2.36722	0.0228889	0.555423	-3.3698
ENST00000521429	E2F5	-1.6304	-1.29186	-2.31137	0.0260893	0.561791	-3.37
ENST00000564777	STOML1	1.86071	-2.51451	2.31128	0.0260948	0.561791	-3.37016
ENST00000675868	OAS1	-2.06251	0.641114	-2.31108	0.0261067	0.561791	-3.37145
ENST00000496518	USP45	1.67121	-3.36636	2.31101	0.0261108	0.561791	-3.37176
ENST00000368423	DCST2	1.41443	-3.30598	2.31113	0.0261038	0.561791	-3.37196
ENST00000487962	STK25	-1.78471	-0.985463	-2.30986	0.0261807	0.561791	-3.37247
ENST00000511642	CCND3	1.49292	-3.28006	2.3101	0.0261661	0.561791	-3.37257
ENST00000459637	COX7A2	-1.41698	2.22112	-2.3619	0.0231779	0.555423	-3.37263
ENST00000470617	FARP2	1.51546	-2.71274	2.30955	0.0262002	0.561791	-3.37329
ENST00000389153	ATXN2	1.81655	-3.0679	2.30949	0.0262034	0.561791	-3.37412
ENST00000441438	SYNE2	1.45869	-3.17304	2.30955	0.0261996	0.561791	-3.37438
ENST00000496623	PHF11	1.37096	-2.75948	2.30876	0.0262478	0.561791	-3.37471
ENST00000548358	MARCHF9	-2.04679	-0.066279	-2.31069	0.0261307	0.561791	-3.37516
ENST00000382252	ZNF316	0.712828	3.13802	2.41105	0.0206301	0.545365	-3.37526
ENST00000436408	MUC20	1.49334	-2.73938	2.30775	0.0263096	0.561791	-3.37612
ENST00000395884	KLF10	1.62663	-2.79245	2.3076	0.0263192	0.561791	-3.37634
ENST00000373428	ZNF362	-1.70359	2.19612	-2.34322	0.0242183	0.558448	-3.37693
ENST00000615143	BAG6	1.66714	-3.15918	2.30771	0.0263121	0.561791	-3.37703
ENST00000613798	PDXDC1	1.44666	-3.31715	2.30753	0.0263234	0.561791	-3.37706
ENST00000456350	MMP24OS	1.47951	-3.08573	2.3074	0.0263314	0.561791	-3.37738
ENST00000303577	PCBP1	0.418055	8.28665	2.73127	0.00936688	0.485308	-3.37756
ENST00000392712	TUFT1	2.04509	-2.63197	2.30678	0.026369	0.561974	-3.3776
ENST00000394009	BBOF1	1.10388	3.1018	2.42498	0.0199556	0.543087	-3.37799
ENST00000634448	LGALS7B	1.77977	-2.89052	2.30647	0.0263882	0.561974	-3.37863
ENST00000588442	ZSCAN5A	-1.89088	-2.53812	-2.30625	0.0264021	0.561974	-3.37893
ENST00000478105	DIP2A	2.03192	-3.13045	2.30614	0.0264083	0.561974	-3.37907
ENST00000589237	ZNF227	1.38564	-1.22794	2.31078	0.026125	0.561791	-3.37914
ENST00000550288	ARHGAP9	1.89284	-3.24555	2.30637	0.0263942	0.561974	-3.37923
ENST00000380013	TET2	-2.6281	1.65406	-2.32389	0.025339	0.560037	-3.3796
ENST00000432564	HCAR1	1.2312	-2.62694	2.30515	0.0264693	0.561974	-3.38025
ENST00000360342	LZTS3	1.46897	-2.78002	2.30449	0.0265098	0.561974	-3.38134
ENST00000328459	TTC7B	0.915465	2.42267	2.37627	0.0224051	0.555343	-3.38172
ENST00000393283	RGPD5	1.70004	-2.06542	2.30509	0.026473	0.561974	-3.38188
ENST00000591151	SLC25A39	1.38989	-1.38341	2.30922	0.02622	0.561791	-3.38201
ENST00000566895	FANCI	2.2386	-2.34855	2.3042	0.026528	0.561974	-3.38201
ENST00000536349	MAN1B1	1.78747	-3.05259	2.30404	0.0265376	0.561974	-3.38211
ENST00000378383	FNDC3A	1.34993	-2.90345	2.30388	0.0265479	0.561974	-3.38269
ENST00000315013	EXOC3	2.03288	-3.08822	2.30374	0.0265564	0.561974	-3.3827
ENST00000441339	MYEOV	-1.69382	-1.9504	-2.30362	0.0265637	0.561974	-3.38335
ENST00000421707	MBNL3	0.961427	4.49106	2.48564	0.0172456	0.528728	-3.38373
ENST00000617471	APBA1	1.7228	-2.26012	2.30252	0.0266314	0.562353	-3.3854
ENST00000514541	FBXL5	-1.06219	2.11093	-2.35163	0.0237445	0.556318	-3.38609
ENST00000613571	AOC3	1.53914	-3.41239	2.30254	0.0266303	0.562353	-3.38626
ENST00000375533	BAMBI	1.46281	-1.5598	2.30363	0.0265632	0.561974	-3.38722
ENST00000505916	LRP2BP	1.51247	-2.29921	2.30085	0.0267349	0.562353	-3.38888
ENST00000442484	TMIGD3	1.61879	-2.98255	2.30012	0.0267805	0.562353	-3.38908
ENST00000487003	RAB3GAP1	1.65156	-2.00057	2.30001	0.0267872	0.562353	-3.38938
ENST00000474806	EVI5	1.74713	-2.34015	2.30011	0.0267812	0.562353	-3.38949
ENST00000457378	SUN1	-1.46964	-2.55317	-2.30005	0.0267846	0.562353	-3.38975
ENST00000369442	GDAP2	-0.930162	0.113485	-2.30049	0.0267572	0.562353	-3.38987
ENST00000367763	GORAB	-1.13196	1.35875	-2.31864	0.0256512	0.561039	-3.38988
ENST00000675588	AARS1	1.86007	-2.88637	2.29921	0.0268369	0.562353	-3.39009
ENST00000526194	ECE1	1.40537	-2.08547	2.3006	0.0267505	0.562353	-3.39015
ENST00000265748	ANLN	-1.6994	-2.06853	-2.29925	0.0268344	0.562353	-3.39035
ENST00000218200	FMR1	2.18623	-2.57956	2.29918	0.0268389	0.562353	-3.39039
ENST00000392290	MAIP1	-3.27581	1.97075	-2.32693	0.0251594	0.560037	-3.39048
ENST00000531581	SAAL1	1.73442	-2.79351	2.2988	0.0268628	0.562353	-3.39074
ENST00000561886	SMIM1	2.43701	-0.530301	2.30067	0.0267464	0.562353	-3.39145
ENST00000568674	YPEL3	1.5378	-0.937168	2.30313	0.026594	0.562352	-3.39179
ENST00000419610	RBM6	2.50172	-2.11117	2.29945	0.0268223	0.562353	-3.39195
ENST00000644032	MYO1F	0.638901	7.24675	2.64487	0.0116504	0.507598	-3.39209
ENST00000474046	PBX1	1.47953	-2.77581	2.29769	0.0269322	0.562757	-3.39261
ENST00000309137	PSME3IP1	-0.308295	6.39308	-2.60739	0.0127919	0.518643	-3.39273
ENST00000546286	STK38L	-1.38738	-2.16444	-2.29816	0.0269023	0.56256	-3.39308
ENST00000269856	FEM1A	0.563637	3.82151	2.4501	0.0187894	0.537156	-3.39348
ENST00000618451	PPP1R12B	1.52916	-2.78834	2.2968	0.0269873	0.563037	-3.39444
ENST00000344641	MRRF	-0.658178	2.8001	-2.38429	0.0219837	0.555343	-3.39476
ENST00000546265	PRH1	-1.6813	-2.00702	-2.29556	0.0270654	0.564005	-3.39654
ENST00000552681	GNPTAB	1.34977	-0.583873	2.29902	0.026849	0.562353	-3.39671
ENST00000223084	LSM5	-2.49999	-0.847558	-2.29569	0.027057	0.564005	-3.39789
ENST00000597390	PRKD2	3.00539	-1.723	2.29441	0.0271376	0.564441	-3.39802
ENST00000468822	SRRM1	1.20462	-1.48233	2.29868	0.0268701	0.562353	-3.39871
ENST00000575858	STX8	-1.50522	-0.251351	-2.29366	0.0271846	0.564441	-3.39919
ENST00000479966	WDR81	2.08109	0.173814	2.29431	0.0271438	0.564441	-3.39984
ENST00000436969	LST1	1.37905	-3.15876	2.29355	0.0271919	0.564441	-3.40035
ENST00000425015	ZACN	1.40992	-3.34779	2.29299	0.0272268	0.564906	-3.40043
ENST00000434581	TMEM68	-1.37999	1.52483	-2.3141	0.025924	0.561455	-3.40063
ENST00000637049	FTO	2.87012	0.368092	2.29361	0.0271881	0.564441	-3.40066
ENST00000332496	SEMA4B	-2.19312	2.48094	-2.33535	0.0246687	0.560037	-3.40099
ENST00000480176	SSR2	-0.7971	1.5298	-2.31865	0.0256505	0.561039	-3.40108
ENST00000160262	ICAM3	0.643918	9.34946	2.78239	0.00821869	0.474408	-3.40362
ENST00000432543	NAPB	-2.39753	-0.605564	-2.29265	0.0272487	0.565101	-3.40393
ENST00000634560	H4C8	-0.847846	3.55267	-2.41914	0.0202359	0.544726	-3.40466
ENST00000424365	MX1	-1.96366	-0.856238	-2.29038	0.027392	0.565788	-3.4047
ENST00000478310	SLC13A4	1.1362	-3.28526	2.29148	0.0273226	0.565647	-3.40474
ENST00000526549	RNF121	-1.29498	-1.55097	-2.29126	0.0273363	0.565647	-3.40475
ENST00000457962	KLF7	1.24909	-2.87784	2.29023	0.0274015	0.565788	-3.40484
ENST00000595633	PIH1D1	1.63244	-2.82168	2.28924	0.0274647	0.565788	-3.40666
ENST00000475059	PIGC	1.98316	-1.56585	2.28975	0.0274322	0.565788	-3.40777
ENST00000395693	SCO2	-0.684836	4.76688	-2.48278	0.0173654	0.529445	-3.40808
ENST00000352331	KIF23	-1.5902	0.607489	-2.28981	0.0274285	0.565788	-3.4085
ENST00000548985	COX14	1.61038	-2.12205	2.28961	0.0274413	0.565788	-3.40863
ENST00000549701	DNM1L	-2.1462	1.29228	-2.30494	0.026482	0.561974	-3.40882
ENST00000270538	TIMM44	-0.885087	1.51199	-2.30858	0.0262589	0.561791	-3.40884
ENST00000561273	DHRS1	-1.89798	-1.66972	-2.28778	0.0275577	0.56646	-3.40926
ENST00000592960	PKN1	1.51266	-3.33299	2.28877	0.0274945	0.565788	-3.40934
ENST00000440825	FAAP20	1.42557	-2.45807	2.28733	0.0275864	0.566648	-3.40953
ENST00000402563	FAM210A	-2.16704	-0.659814	-2.28799	0.0275438	0.56646	-3.40955
ENST00000489399	MAL	1.55527	-2.01375	2.28909	0.0274741	0.565788	-3.41043
ENST00000560608	ADAM10	1.00574	0.870532	2.29225	0.0272736	0.565359	-3.41125
ENST00000472184	RWDD2B	-1.98787	-1.13855	-2.28623	0.0276565	0.567293	-3.4118
ENST00000291458	MIX23	-0.914525	3.17446	-2.41591	0.0203925	0.544726	-3.41215
ENST00000471994	RSRC1	1.45137	-2.60607	2.28488	0.0277433	0.567809	-3.41354
ENST00000359626	TYW1	-1.61879	2.0225	-2.32633	0.0251949	0.560037	-3.41388
ENST00000321385	TIGD5	1.81786	0.815858	2.28935	0.0274575	0.565788	-3.41412
ENST00000390284	IGLV4-60	-1.59077	-2.08569	-2.28361	0.0278248	0.568457	-3.41594
ENST00000390368	TRBV6-5	1.81697	-2.15633	2.28335	0.0278414	0.568457	-3.41664
ENST00000445409	OAS1	-1.5783	2.48656	-2.32807	0.0250926	0.560037	-3.41684
ENST00000576090	TEPSIN	1.45124	-3.14663	2.28313	0.0278555	0.568457	-3.41757
ENST00000597810	ZNF738	1.58856	-2.78683	2.28236	0.0279053	0.568789	-3.41773
ENST00000646571	SPAST	2.42772	-2.71817	2.28217	0.0279175	0.568789	-3.41804
ENST00000221455	CLASRP	-2.43015	0.46534	-2.29378	0.0271774	0.564441	-3.41827
ENST00000545238	NEURL2	1.39491	-3.29886	2.28245	0.0278991	0.568789	-3.41878
ENST00000626062	CENATAC	1.55601	-3.09003	2.28198	0.0279295	0.568789	-3.41907
ENST00000586032	TJP3	1.74879	-2.51456	2.28142	0.0279661	0.569022	-3.41931
ENST00000467570	PHC3	1.53227	-1.43791	2.28361	0.0278245	0.568457	-3.41984
ENST00000395523	PPT2	1.96609	-3.2648	2.28164	0.0279518	0.568987	-3.4201
ENST00000555085	TMED10	1.33637	-2.13814	2.28302	0.0278629	0.568457	-3.42034
ENST00000602775	SRA1	-0.493617	4.5133	-2.47406	0.0177355	0.531378	-3.42038
[truncated: 43,232 more rows]

## Sheet: 3
ensembl_transcript_id	hgnc_symbol	logFC	AveExpr	t	P.Value	adj.P.Val	B
ENST00000619718	LY6E	-1.3934	8.8273	-5.44442	2.91055e-06	0.0329118	4.17932
ENST00000409719	CHCHD5	3.27898	-0.915658	5.95605	5.60234e-07	0.02534	3.98276
ENST00000353172	KCTD14	-4.34761	-1.65655	-5.65173	1.49416e-06	0.0274516	3.57987
ENST00000429120	LY6E	-1.39553	6.38139	-5.12351	8.13063e-06	0.0720482	3.425
ENST00000632424	LY6E	-1.41711	6.44313	-5.07278	9.55737e-06	0.0720482	3.26963
ENST00000288383	MX1	-2.92498	-2.86158	-5.59033	1.82076e-06	0.0274516	3.10797
ENST00000292494	LY6E	-1.60307	7.06654	-4.93914	1.46144e-05	0.094432	2.75388
ENST00000610745	CYP1B1	1.84413	3.65772	4.85084	1.93276e-05	0.0971341	2.73857
ENST00000392583	OAS2	-1.25912	5.84495	-4.85542	1.905e-05	0.0971341	2.67954
ENST00000215794	USP18	-1.95519	3.63226	-4.62411	3.94386e-05	0.11755	2.10617
ENST00000262776	LGALS3BP	-1.5577	4.66709	-4.5446	5.05551e-05	0.11755	1.86416
ENST00000273047	RAB5A	0.989547	5.40361	4.53637	5.18684e-05	0.11755	1.84846
ENST00000388975	SEPTIN14	2.0957	2.11405	4.59024	4.38445e-05	0.11755	1.80147
ENST00000625293	TREX1	-1.09698	6.08877	-4.52493	5.37495e-05	0.11755	1.72757
ENST00000613997	IFI27	-2.4236	6.56655	-4.60525	4.18356e-05	0.11755	1.67898
ENST00000418698	TAF4B	4.44866	-1.55913	4.75573	2.609e-05	0.115531	1.57003
ENST00000621160	IFI27	-2.43571	6.52084	-4.55436	4.90398e-05	0.11755	1.52665
ENST00000632519	LY6E	-2.73107	0.591537	-4.44627	6.86312e-05	0.134968	1.49662
ENST00000403946	OTOF	-2.97096	-2.89248	-4.73218	2.80968e-05	0.115531	1.31574
ENST00000651911	WDR26	1.09416	6.3144	4.35034	9.23228e-05	0.159692	1.25015
ENST00000452357	OAS1	-1.81828	5.99713	-4.33899	9.56085e-05	0.159692	1.15376
ENST00000263549	PARP12	-0.992187	4.84289	-4.27549	0.000116216	0.171634	1.08046
ENST00000625437	IFI27	-2.52383	-2.94741	-4.63322	3.8329e-05	0.11755	1.04431
ENST00000342315	OAS2	-1.56005	4.43208	-4.25743	0.000122833	0.171634	1.02573
ENST00000310613	SULT1B1	1.16299	5.44992	4.24139	0.000129017	0.171634	1.0033
ENST00000246024	TMX4	0.921634	5.83307	4.24881	0.000126118	0.171634	0.997429
ENST00000373935	IPMK	1.45289	4.08505	4.21847	0.000138385	0.173582	0.994045
ENST00000215832	MAPK1	0.829492	6.34826	4.25281	0.000124586	0.171634	0.961871
ENST00000371569	UBE2A	3.16268	-0.77874	4.50534	5.71295e-05	0.11755	0.938985
ENST00000479348	PCIF1	-6.07809	1.59133	-4.36795	8.74426e-05	0.158205	0.921109
ENST00000252593	BST2	-0.898044	8.28567	-4.32814	9.88567e-05	0.159692	0.908863
ENST00000415374	PNPT1	-2.96518	-2.64953	-4.52758	5.33085e-05	0.11755	0.878097
ENST00000361005	PRSS3	-3.15231	-2.13422	-4.50508	5.71754e-05	0.11755	0.859594
ENST00000438323	IFI35	-1.14519	6.60332	-4.24409	0.000127954	0.171634	0.835599
ENST00000419548	SIGLEC1	-2.98685	0.145507	-4.15679	0.000167016	0.173582	0.815123
ENST00000272163	LBR	1.11772	6.64229	4.19882	0.000146941	0.173582	0.781567
ENST00000333229	BRWD1	1.25558	2.89057	4.14743	0.00017184	0.173582	0.777516
ENST00000523505	CCDC71L	1.2698	3.16981	4.1248	0.000184066	0.177138	0.735489
ENST00000415816	IFI35	-1.19484	5.75826	-4.17999	0.000155627	0.173582	0.73361
ENST00000627913	IFI27	-2.79235	-2.33738	-4.42981	7.22214e-05	0.13611	0.688864
ENST00000634384	ATRIP	-0.892958	5.33296	-4.1458	0.000172695	0.173582	0.68282
ENST00000339598	OTOF	-2.74218	-0.498271	-4.13588	0.000177975	0.175	0.65922
ENST00000515088	DDX60L	-1.40186	4.2011	-4.10427	0.000195893	0.183408	0.639817
ENST00000596315	EMP3	-0.611191	7.57603	-4.1588	0.000166001	0.173582	0.522018
ENST00000221200	KCTD9	1.21225	2.68447	4.01341	0.000257729	0.20997	0.423799
ENST00000265175	SEC24B	0.913995	3.50863	3.9547	0.000307394	0.218233	0.279077
ENST00000466424	SHISA5	-1.05497	5.54446	-4.00466	0.000264604	0.20997	0.269643
ENST00000477657	AMY2B	3.59931	-1.54848	4.19574	0.000148331	0.173582	0.189156
ENST00000455997	SACM1L	3.10724	-1.72761	4.16707	0.000161871	0.173582	0.139664
ENST00000251642	DHX58	-1.3388	3.65871	-3.91877	0.000342245	0.227648	0.138858
ENST00000344754	SIGLEC1	-1.6794	2.8097	-3.9053	0.000356276	0.23249	0.124615
ENST00000527884	E2F8	2.56069	-2.65597	4.21146	0.000141381	0.173582	0.0938734
ENST00000395822	ZBP1	-0.996606	4.2077	-3.90199	0.000359804	0.23249	0.0672077
ENST00000327839	CLECL1P	1.56348	2.48246	3.86578	0.000400737	0.240024	0.0458821
ENST00000376495	OTUD1	1.11445	3.82517	3.85174	0.000417788	0.242269	0.00277661
ENST00000323716	ARMC10	3.80193	0.12018	3.97606	0.000288333	0.215	-0.02878
ENST00000366663	C1orf198	-2.83955	2.11024	-3.96867	0.000294793	0.215061	-0.0390688
ENST00000530443	OR52I1	-2.53653	-0.937929	-4.09959	0.000198691	0.183408	-0.0584365
ENST00000318220	NBPF3	1.69091	1.33306	3.89158	0.000371138	0.236436	-0.0618681
ENST00000263636	LY75	1.14309	4.06438	3.82766	0.000448685	0.244368	-0.0727736
ENST00000520466	LY6E	-3.84601	0.996754	-3.81409	0.000467071	0.244368	-0.0874123
ENST00000649529	ISG15	-1.87229	10.4296	-4.14926	0.000170887	0.173582	-0.0885094
ENST00000426002	SHISA5	-0.822118	8.59603	-4.01045	0.000260038	0.20997	-0.0899343
ENST00000395473	LGALS9	-0.814039	7.06973	-3.92107	0.000339901	0.227648	-0.0957326
ENST00000355897	GPR160	1.08353	3.43059	3.81015	0.000472532	0.244368	-0.103021
ENST00000521699	LY6E	-1.79372	1.28137	-3.80607	0.000478266	0.244368	-0.108294
ENST00000356433	DLL3	2.40642	-1.35727	4.07737	0.00021251	0.192241	-0.113483
ENST00000650810	MXI1	-4.22686	-2.2653	-3.98523	0.00028051	0.215	-0.1871
ENST00000591126	SMAD4	4.15398	-1.49975	3.94762	0.000313978	0.218485	-0.19971
ENST00000490668	SFPQ	3.34049	-2.91411	4.0452	0.000234193	0.203708	-0.213609
ENST00000378946	GK	1.0325	4.9199	3.78936	0.000502448	0.244368	-0.224215
ENST00000612828	CNTNAP3B	2.21908	2.50644	3.80587	0.000478556	0.244368	-0.227062
ENST00000550023	KRR1	2.74791	-1.66091	4.03705	0.000240019	0.204836	-0.230873
ENST00000341119	SLC25A40	0.981921	3.87934	3.75674	0.000553097	0.25524	-0.255987
ENST00000488554	MYO1G	3.43969	-1.73704	3.97419	0.000289956	0.215	-0.256541
ENST00000555081	IFI27	-2.10515	-2.49809	-4.01814	0.00025409	0.20997	-0.265114
ENST00000588156	PIK3C3	4.11432	-2.28724	3.95318	0.000308791	0.218233	-0.269353
ENST00000632978	LY6E	-2.56201	-0.704288	-3.87555	0.000389262	0.237929	-0.277547
ENST00000618200	IFI27	-2.62865	-1.56614	-3.92347	0.000337474	0.227648	-0.279287
ENST00000379483	KBTBD7	1.17657	2.7779	3.74057	0.000579999	0.25524	-0.284886
ENST00000532933	DRAP1	-0.963726	3.3202	-3.74167	0.000578138	0.25524	-0.296623
ENST00000648081	DSC2	3.21338	2.80605	3.76495	0.000539909	0.25524	-0.299042
ENST00000340042	GLI4	3.76666	-1.04186	3.88123	0.000382745	0.237929	-0.307241
ENST00000359933	ATG2B	1.02178	3.16327	3.72307	0.000610545	0.2557	-0.323683
ENST00000616170	SH3GLB1	2.96323	0.826589	3.84285	0.000428952	0.242524	-0.326489
ENST00000567622	FBXO31	2.46413	-1.69426	3.98596	0.00027989	0.215	-0.365438
ENST00000471229	ARMCX3	5.88756	0.119646	3.81124	0.000471019	0.244368	-0.365652
ENST00000025301	AKAP11	1.05026	3.80598	3.69772	0.000657559	0.265554	-0.408324
ENST00000468581	SLC33A1	3.9806	-1.59314	3.85212	0.000417315	0.242269	-0.410926
ENST00000448387	GOLGA8N	4.39768	-0.938964	3.81377	0.000467508	0.244368	-0.423055
ENST00000321348	CYBRD1	1.17349	4.4727	3.69861	0.000655844	0.265554	-0.424478
ENST00000265348	CUL7	-2.75869	0.963624	-3.84376	0.00042779	0.242524	-0.425072
ENST00000469381	GSE1	3.55793	2.02195	3.71644	0.000622516	0.258322	-0.427937
ENST00000409947	MAP3K2	1.16785	5.5062	3.72499	0.000607117	0.2557	-0.449817
ENST00000303221	EMB	0.866469	5.73809	3.73339	0.000592354	0.2557	-0.456124
ENST00000408968	IFITM1	-0.83106	11.9121	-4.05906	0.000224602	0.199195	-0.458639
ENST00000259030	RTP4	-1.16748	5.17898	-3.74739	0.0005685	0.25524	-0.464902
ENST00000262803	UPF1	3.60294	-0.331473	3.79356	0.000496266	0.244368	-0.481953
ENST00000521988	TRIQK	1.06249	2.74106	3.65394	0.000747086	0.271618	-0.497942
ENST00000532788	IRF7	-2.59316	-2.32676	-3.86363	0.000403303	0.240024	-0.506036
ENST00000374647	ELP1	3.44314	-1.42972	3.81333	0.000468111	0.244368	-0.516979
ENST00000359570	INPP5D	5.37783	0.829125	3.73026	0.00059781	0.2557	-0.540114
ENST00000323557	FBXO9	1.23972	5.53004	3.6717	0.000709436	0.271618	-0.565778
ENST00000532326	IRF7	-2.88979	-0.992977	-3.79054	0.000500706	0.244368	-0.569432
ENST00000294066	MAP4K2	1.09781	2.84382	3.61619	0.000833611	0.274595	-0.592945
ENST00000263805	ZNF106	0.91961	4.99801	3.65249	0.000750245	0.271618	-0.597964
ENST00000319921	RNF213	-0.879261	3.37161	-3.62707	0.00080773	0.274595	-0.598063
ENST00000450142	PPP1R12A	1.05349	5.41456	3.65754	0.000739307	0.271618	-0.632822
ENST00000551241	OAS1	-1.33098	2.04718	-3.60056	0.000872189	0.274595	-0.642416
ENST00000528718	DGAT1	4.22748	1.78752	3.67289	0.000706985	0.271618	-0.651114
ENST00000563468	GSPT1	3.75267	6.53746	3.63148	0.000797459	0.274595	-0.656195
ENST00000616764	IFI27	-2.17384	6.03263	-3.79197	0.00049859	0.244368	-0.657826
ENST00000612328	NAIP	-3.92364	-2.15727	-3.73985	0.000581233	0.25524	-0.683992
ENST00000389032	STK38L	0.982052	4.57212	3.61016	0.000848313	0.274595	-0.684616
ENST00000574285	HAPSTR1	0.770432	5.53903	3.63316	0.000793597	0.274595	-0.685612
ENST00000507358	MANBA	1.19101	3.79406	3.59026	0.00089857	0.275847	-0.685904
ENST00000545012	TRIM46	3.52331	-1.92062	3.79785	0.000490017	0.244368	-0.692041
ENST00000554573	RALGAPA1	4.03533	-1.01288	3.70537	0.000643012	0.264401	-0.694342
ENST00000373212	SH3BGRL	0.427872	8.08206	3.74241	0.000576883	0.25524	-0.711918
ENST00000552215	CHPT1	2.05793	0.301222	3.72887	0.000600262	0.2557	-0.727298
ENST00000367511	NIBAN1	0.855197	6.91589	3.66484	0.000723757	0.271618	-0.727364
ENST00000415035	STAT1	-2.64422	-1.356	-3.75788	0.000551249	0.25524	-0.732428
ENST00000355476	RBPJ	1.15129	5.00469	3.59976	0.000874218	0.274595	-0.736836
ENST00000368468	MAN1A1	0.908191	4.76032	3.58689	0.000907358	0.275847	-0.75205
ENST00000216277	PAPOLA	0.729398	5.84324	3.62519	0.000812162	0.274595	-0.752606
ENST00000337198	AZIN1	0.795075	5.1245	3.59311	0.000891181	0.275847	-0.773542
ENST00000274400	GTF2H2	3.31062	-2.5969	3.75623	0.000553932	0.25524	-0.775856
ENST00000582730	SRSF1	1.40378	4.76877	3.57462	0.000940054	0.281587	-0.783481
ENST00000438792	KTN1	2.49825	-0.716109	3.66035	0.000733286	0.271618	-0.797166
ENST00000361355	AMY2B	1.28374	2.22366	3.53508	0.00105333	0.301538	-0.802267
ENST00000633934	LY6E	-1.93916	-2.86336	-3.74634	0.000570263	0.25524	-0.809793
ENST00000415385	MAP2K4	4.25458	-1.1846	3.66645	0.000720365	0.271618	-0.844926
ENST00000643962	ZYX	-4.26773	-1.3278	-3.62928	0.000802578	0.274595	-0.860991
ENST00000675061	C1orf21	-3.30265	-2.9561	-3.69292	0.000666841	0.266919	-0.865899
ENST00000675868	OAS1	-2.29077	0.641114	-3.51643	0.00111122	0.308991	-0.887631
ENST00000262134	LPCAT2	0.805182	5.20498	3.54518	0.0010232	0.298583	-0.895177
ENST00000399808	IFITM3	-1.67286	10.9581	-3.87963	0.000384572	0.237929	-0.898807
ENST00000403230	DDX17	1.0461	7.68653	3.64415	0.000768657	0.271618	-0.900419
ENST00000362020	IFI6	-1.39871	5.12675	-3.58638	0.000908697	0.275847	-0.926324
ENST00000573760	XAF1	-2.66221	-1.0087	-3.60321	0.000865534	0.274595	-0.930321
ENST00000222462	WNT16	2.82448	-1.81471	3.67047	0.000711972	0.271618	-0.93731
ENST00000286548	GNAQ	1.1476	5.10439	3.51788	0.00110661	0.308991	-0.952459
ENST00000646544	OPA1	3.45939	2.86531	3.46927	0.00127147	0.310337	-0.957957
ENST00000543561	CES4A	-1.88888	-2.90095	-3.66076	0.000732412	0.271618	-0.960422
ENST00000638894	TOP3A	-3.21158	-1.35989	-3.62385	0.000815314	0.274595	-0.961225
ENST00000392276	C19orf12	4.01357	-1.94562	3.60699	0.000856119	0.274595	-0.964303
ENST00000369645	MOV10	-4.21734	-1.94808	-3.5913	0.000895869	0.275847	-0.96456
ENST00000310706	JUP	-1.41757	3.41232	-3.49659	0.00117611	0.310337	-0.965774
ENST00000260197	SORL1	0.88275	8.00007	3.61948	0.000825707	0.274595	-0.97006
ENST00000455146	COG6	1.16687	1.97411	3.46544	0.00128543	0.310337	-0.971927
ENST00000336032	PNRC1	0.796492	7.93719	3.62018	0.000824043	0.274595	-0.975289
ENST00000268896	PCTP	0.615554	5.0944	3.51068	0.00112965	0.308991	-0.976981
ENST00000264904	USO1	1.48354	2.26794	3.46119	0.00130108	0.310337	-0.994515
ENST00000261438	KLF3	0.727909	5.94243	3.53739	0.00104638	0.301458	-0.995705
ENST00000512773	PLRG1	3.31936	-2.5712	3.6485	0.000758995	0.271618	-0.99585
ENST00000261233	IRAK3	1.09929	5.05047	3.50408	0.00115121	0.308991	-1.00402
ENST00000341469	TRIM14	-0.597329	4.48164	-3.49353	0.00118645	0.310337	-1.01914
ENST00000428135	SNX13	1.08224	3.53453	3.45683	0.00131734	0.310337	-1.01944
ENST00000281741	TXNDC16	1.3206	1.23403	3.48481	0.00121638	0.310337	-1.02301
ENST00000521145	ZNF596	2.19463	-3.11132	3.64943	0.000756957	0.271618	-1.0248
ENST00000225719	CPD	1.19045	5.69002	3.50308	0.00115451	0.308991	-1.03027
ENST00000646946	CACNA2D4	-3.78478	-1.48587	-3.57136	0.000948931	0.282376	-1.03033
ENST00000493962	FBXO11	2.22261	-2.669	3.65922	0.000735689	0.271618	-1.03443
ENST00000497831	GLMP	3.07959	-1.8452	3.61222	0.000843268	0.274595	-1.03743
ENST00000472708	HLA-DQB1	2.42331	-3.0768	3.64495	0.000766864	0.271618	-1.04009
ENST00000418596	HYCC2	1.10737	4.85175	3.47453	0.00125257	0.310337	-1.05316
ENST00000651004	MXI1	3.82084	5.13154	3.43262	0.0014111	0.31061	-1.07031
ENST00000367696	RC3H1	0.958605	4.7272	3.46503	0.00128692	0.310337	-1.07076
ENST00000494959	MYO7B	3.86843	2.78118	3.45273	0.00133277	0.31061	-1.07685
ENST00000407381	TBC1D22A	3.53835	-2.42699	3.57575	0.000937007	0.281587	-1.07806
ENST00000478188	POLR2B	1.7348	2.82758	3.41501	0.00148331	0.31061	-1.08884
ENST00000381410	SNX18	0.886216	5.28592	3.47503	0.0012508	0.310337	-1.08967
ENST00000555443	KLHDC2	1.58327	1.75196	3.43588	0.00139811	0.31061	-1.10067
ENST00000283632	RMND5A	0.646689	5.53697	3.4762	0.00124662	0.310337	-1.10167
ENST00000369774	SH3PXD2A	3.40664	-0.652874	3.50994	0.00113205	0.308991	-1.10375
ENST00000295612	EIF4E3	-4.59637	-0.588526	-3.50957	0.00113326	0.308991	-1.10674
ENST00000294353	ZYG11B	1.10623	3.22503	3.40649	0.00151949	0.313827	-1.11617
ENST00000283943	TRIP12	1.57243	5.09565	3.45033	0.00134191	0.31061	-1.12213
ENST00000322244	UBA6	0.919402	3.57179	3.41505	0.00148314	0.31061	-1.12978
ENST00000392210	PPP1R14B	-4.19443	-1.41473	-3.50612	0.00114449	0.308991	-1.13064
ENST00000394620	CCL8	-3.4215	-0.635629	-3.51	0.00113187	0.308991	-1.13926
ENST00000328046	KLHL15	1.14182	1.97891	3.38939	0.00159465	0.314825	-1.16174
ENST00000258884	ABHD17C	2.09567	-0.101117	3.50845	0.00113688	0.308991	-1.16374
ENST00000369248	FHIP2A	1.04288	4.25721	3.41621	0.00147826	0.31061	-1.16463
ENST00000220592	AGO2	0.6977	5.08541	3.43126	0.00141657	0.31061	-1.17551
ENST00000439240	ATF6B	-2.42371	1.02721	-3.43767	0.00139102	0.31061	-1.17871
ENST00000404138	ZBTB40	-2.45167	-3.00206	-3.55002	0.00100908	0.297372	-1.18191
ENST00000641833	OR1D2	3.76224	-2.96223	3.54176	0.00103333	0.299605	-1.19409
ENST00000347635	NUP50	0.726624	5.91271	3.45786	0.00131348	0.310337	-1.20274
ENST00000632753	IRF7	-4.23441	-2.56894	-3.48866	0.00120306	0.310337	-1.22435
ENST00000381024	ATAD2B	4.41501	-1.40446	3.48453	0.00121734	0.310337	-1.22694
ENST00000344337	KPNA1	0.573502	4.94884	3.41132	0.00149885	0.310985	-1.22763
ENST00000399455	USP47	4.37227	0.795895	3.39783	0.00155714	0.314825	-1.24016
ENST00000334660	CHP1	0.485755	5.82088	3.43414	0.00140503	0.31061	-1.24398
ENST00000556946	PPP2R5C	-0.550754	4.94291	-3.41801	0.00147074	0.31061	-1.24954
ENST00000553612	GTF2A1	0.838196	4.41286	3.38316	0.00162293	0.314825	-1.25762
ENST00000261951	CNOT6	0.808628	3.92453	3.3661	0.00170279	0.316996	-1.26905
ENST00000650641	CCDC39	1.96768	-2.31071	3.53276	0.00106037	0.301646	-1.27939
ENST00000477973	RYBP	0.804644	5.21338	3.39479	0.00157056	0.314825	-1.2874
ENST00000565296	CCNDBP1	1.06101	2.37571	3.33118	0.00187812	0.320563	-1.289
ENST00000517654	CYRIB	0.636334	6.87182	3.46559	0.00128488	0.310337	-1.29552
ENST00000413089	HLA-DQB1	5.91152	-0.327234	3.37717	0.00165056	0.314825	-1.29642
ENST00000640477	KIR2DL1	-2.00485	-3.24813	-3.48193	0.00122642	0.310337	-1.30408
ENST00000216392	PYGL	0.816911	6.56078	3.43393	0.00140587	0.31061	-1.30845
ENST00000361157	IFI6	-1.22305	8.40904	-3.59987	0.000873948	0.274595	-1.30901
ENST00000486882	IFI44L	-1.81196	2.53365	-3.35595	0.00175207	0.318109	-1.31119
ENST00000457836	BCKDHA	2.34331	-0.492726	3.46229	0.001297	0.310337	-1.31824
ENST00000369577	ZNF292	1.06191	4.00037	3.34601	0.00180163	0.318109	-1.31945
ENST00000485101	EIF4A2	1.00424	3.98605	3.3473	0.00179516	0.318109	-1.32276
ENST00000547879	YLPM1	2.11497	-0.976841	3.47982	0.00123381	0.310337	-1.32292
ENST00000398598	MX1	-1.37104	7.56294	-3.54885	0.00101248	0.297372	-1.32328
ENST00000589228	PRKAR1A	0.686091	7.00329	3.45393	0.00132824	0.31061	-1.32569
ENST00000360760	SPATS2L	-1.40547	2.25967	-3.3424	0.00181999	0.318109	-1.32666
ENST00000619835	MIER2	-3.51005	0.0423403	-3.42471	0.00144312	0.31061	-1.32814
ENST00000251241	DHX40	0.683539	3.91422	3.33793	0.00184291	0.318109	-1.33514
ENST00000486774	LGALS9	-2.11451	-0.877549	-3.4581	0.00131258	0.310337	-1.3387
ENST00000529565	CASP4	0.922647	3.65046	3.32858	0.00189182	0.321502	-1.34641
ENST00000338523	SNX10	0.927378	5.72637	3.39612	0.00156465	0.314825	-1.34911
ENST00000376170	ABI1	2.53965	-2.94411	3.48375	0.00122006	0.310337	-1.35061
ENST00000340828	CCNG1	0.684752	5.01934	3.36833	0.00169215	0.316996	-1.36009
ENST00000300141	DPP8	0.908016	3.93508	3.32425	0.00191492	0.321984	-1.36788
ENST00000494854	SHISA5	-0.990678	3.82262	-3.34351	0.00181432	0.318109	-1.3683
ENST00000651490	TYMP	-1.14646	4.91505	-3.36102	0.00172728	0.318109	-1.37341
ENST00000619493	ARFRP1	-2.85176	-0.870493	-3.42278	0.001451	0.31061	-1.37778
ENST00000442697	DNAJB14	0.881249	4.26588	3.33527	0.00185671	0.318109	-1.37856
ENST00000326793	ACAP2	0.915877	5.91773	3.39276	0.00157958	0.314825	-1.38012
ENST00000260045	THAP12	1.04213	4.05888	3.32282	0.00192257	0.322073	-1.38542
ENST00000636934	CLN8	2.25472	-3.08494	3.46482	0.00128772	0.310337	-1.3869
ENST00000369239	PNISR	0.992413	5.72771	3.38666	0.00160698	0.314825	-1.38752
ENST00000612072	NLRP2	2.77071	-2.53099	3.45924	0.00130833	0.310337	-1.38999
ENST00000445409	OAS1	-1.54145	2.48656	-3.30357	0.00202878	0.326561	-1.39035
ENST00000330714	MX2	-0.865344	7.20312	-3.46657	0.00128129	0.310337	-1.39148
ENST00000252797	ZNF764	-3.41621	0.070795	-3.39606	0.0015649	0.314825	-1.39555
ENST00000559127	NDUFAF1	-2.14177	-1.41364	-3.44753	0.00135263	0.31061	-1.39696
ENST00000264235	GSK3B	0.61593	4.44457	3.32744	0.00189791	0.321502	-1.40083
ENST00000298307	KLHDC2	0.912551	4.12383	3.3115	0.00198439	0.323265	-1.40249
ENST00000520694	DNPEP	-2.90274	-1.14898	-3.41716	0.00147428	0.31061	-1.40629
ENST00000523256	SLC25A32	-2.90338	-2.89085	-3.42251	0.00145212	0.31061	-1.41011
ENST00000223122	C1GALT1	3.04383	-2.78467	3.43578	0.0013985	0.31061	-1.41401
ENST00000531688	IFITM3	-1.593	0.181908	-3.27981	0.00216759	0.330886	-1.43319
ENST00000469430	INTS6	2.98984	-1.88834	3.41243	0.00149418	0.310985	-1.43401
ENST00000369367	SCAF11	0.701783	5.45912	3.35675	0.00174814	0.318109	-1.43509
ENST00000398988	KSR1	2.64572	-2.80165	3.43903	0.00138568	0.31061	-1.43563
ENST00000408947	TAS2R40	2.5316	-1.53428	3.41814	0.00147023	0.31061	-1.44185
ENST00000325658	PPM1A	1.16974	1.9704	3.26692	0.00224662	0.330886	-1.44224
ENST00000426126	ZDHHC17	1.08675	3.68174	3.28867	0.0021148	0.330886	-1.44396
ENST00000526680	LONRF1	3.51446	-0.274206	3.34186	0.00182275	0.318109	-1.44573
ENST00000351989	DGCR8	-3.23056	-1.91381	-3.38544	0.00161253	0.314825	-1.44753
ENST00000367634	RALGPS2	1.25819	3.35085	3.27218	0.00221403	0.330886	-1.45179
ENST00000322716	EPM2AIP1	0.94485	2.83369	3.26442	0.00226229	0.330886	-1.45542
ENST00000228872	CDKN1B	0.683104	6.03819	3.36523	0.00170694	0.316996	-1.46029
ENST00000360820	SCYL2	0.910081	4.35225	3.30383	0.00202731	0.326561	-1.46079
ENST00000366997	LPGAT1	0.898648	5.71746	3.34543	0.00180456	0.318109	-1.46325
ENST00000400798	KAZN	2.96137	0.373057	3.34946	0.0017843	0.318109	-1.46419
ENST00000393006	WDR33	1.35267	2.27312	3.25636	0.00231343	0.330886	-1.46516
ENST00000354366	NRDE2	0.972659	2.28878	3.25314	0.00233413	0.330886	-1.47217
ENST00000503561	PARP8	2.23661	-0.0417713	3.31105	0.00198686	0.323265	-1.47588
ENST00000327305	NETO1	2.1989	-2.05316	3.41866	0.00146805	0.31061	-1.4789
ENST00000258526	PLXNC1	0.912373	6.60027	3.37588	0.00165657	0.314825	-1.48528
ENST00000262052	SLC11A2	3.29652	-1.74504	3.37313	0.00166943	0.315942	-1.48553
ENST00000519749	ITK	5.15581	2.50757	3.25911	0.00229587	0.330886	-1.48737
ENST00000313115	ATOX1	-0.492846	6.45401	-3.38161	0.00163002	0.314825	-1.48787
ENST00000400335	KREMEN1	1.69665	2.81311	3.24677	0.0023757	0.330886	-1.49103
ENST00000381039	RBBP6	3.68662	-2.77409	3.38619	0.0016091	0.314825	-1.49156
ENST00000275767	TMEM140	-0.762103	7.67741	-3.44487	0.00136288	0.31061	-1.49573
ENST00000295050	SPRTN	1.03763	1.96025	3.23833	0.00243186	0.330886	-1.50791
ENST00000394236	PROS1	2.2161	0.944337	3.31519	0.00196405	0.322398	-1.50987
ENST00000554709	MAX	-1.96518	-1.4979	-3.39135	0.00158585	0.314825	-1.51403
ENST00000483067	SP110	-2.90791	-1.53846	-3.35799	0.00174205	0.318109	-1.51689
ENST00000461111	AGRN	-2.32135	-0.803343	-3.31551	0.00196224	0.322398	-1.52561
ENST00000479472	SULF2	3.12172	-2.33996	3.37672	0.00165264	0.314825	-1.5344
ENST00000468589	DENND1B	2.09079	-1.57248	3.37609	0.00165558	0.314825	-1.53487
ENST00000477177	NDUFB5	2.25006	-2.28274	3.3928	0.00157939	0.314825	-1.53487
ENST00000394809	MYLK3	1.93436	-2.18783	3.402	0.00153887	0.314825	-1.5368
ENST00000357081	AGTPBP1	1.00141	4.57335	3.27317	0.00220801	0.330886	-1.53706
ENST00000480128	ARID2	-1.70714	-2.35508	-3.36459	0.00171005	0.316996	-1.5515
ENST00000349213	ARID4B	1.16745	4.01206	3.25883	0.00229766	0.330886	-1.55332
ENST00000399598	UBXN2B	0.893642	5.01212	3.28321	0.00214722	0.330886	-1.55842
ENST00000316963	LYPLA1	0.661098	5.05175	3.29227	0.00209372	0.330886	-1.56262
ENST00000334256	KPNA4	0.620986	5.0324	3.28465	0.00213859	0.330886	-1.56386
ENST00000463977	TRIM26	2.58422	-3.21283	3.36542	0.00170607	0.316996	-1.57261
ENST00000269195	GALNT1	0.716323	4.4101	3.25926	0.0022949	0.330886	-1.57453
ENST00000264380	PIKFYVE	0.832412	4.56184	3.26579	0.00225367	0.330886	-1.57496
ENST00000292782	DCUN1D1	0.903757	4.74793	3.27065	0.00222347	0.330886	-1.57866
ENST00000336735	SEL1L	0.857517	5.02083	3.27612	0.00218995	0.330886	-1.58273
ENST00000480037	ZBP1	-1.96697	-2.81881	-3.35158	0.00177372	0.318109	-1.58422
ENST00000643169	PSME1	-0.790696	3.39442	-3.21896	0.00256542	0.330886	-1.59367
ENST00000439174	GNA13	0.844253	6.13938	3.31673	0.00195561	0.322398	-1.59672
ENST00000402905	CARF	2.97687	-2.2081	3.33558	0.00185511	0.318109	-1.60563
ENST00000381226	MIER3	4.29404	-0.267408	3.25327	0.00233332	0.330886	-1.61205
ENST00000437707	B3GALT9	-1.94688	-1.81634	-3.33773	0.00184396	0.318109	-1.61266
ENST00000528627	NSD3	1.18633	1.13468	3.20532	0.00266369	0.330886	-1.61581
ENST00000537541	TRIQK	2.36968	-2.66877	3.34738	0.00179473	0.318109	-1.61616
ENST00000335508	SF3B1	1.1	6.47284	3.32611	0.00190494	0.321502	-1.61758
ENST00000371142	TM9SF3	1.09874	5.37888	3.27487	0.00219757	0.330886	-1.62064
ENST00000506894	GPM6A	2.28257	-2.88256	3.33589	0.00185348	0.318109	-1.62209
ENST00000635647	PTBP1	-3.43078	0.0956887	-3.27788	0.00217927	0.330886	-1.62747
ENST00000288502	TMEM268	-2.36161	2.78308	-3.18696	0.00280154	0.330886	-1.62865
ENST00000261891	DAPK2	0.937081	3.74447	3.20594	0.00265916	0.330886	-1.63429
ENST00000618863	IFI27	-2.34576	6.23863	-3.41661	0.00147659	0.31061	-1.63521
ENST00000225831	CCL2	-2.64086	1.36857	-3.18738	0.00279835	0.330886	-1.63616
ENST00000629761	INPP5D	-4.43724	1.42546	-3.22921	0.00249389	0.330886	-1.63918
ENST00000498238	RSRP1	0.883471	5.38113	3.2672	0.00224491	0.330886	-1.64523
ENST00000339145	IFI6	-1.56478	1.04025	-3.18389	0.00282527	0.330886	-1.64598
ENST00000402364	SACS	3.14469	0.0375872	3.23598	0.00244766	0.330886	-1.64609
ENST00000568808	CCPG1	3.24027	3.32019	3.1788	0.002865	0.330886	-1.64719
ENST00000481073	XPO1	4.05588	2.45201	3.18306	0.00283175	0.330886	-1.6476
ENST00000579534	POLI	1.3436	1.87889	3.17734	0.00287647	0.330886	-1.64766
ENST00000461515	INTS6	2.0542	-1.94689	3.33844	0.00184028	0.318109	-1.64848
ENST00000368488	CEP85L	3.92757	-1.88031	3.24855	0.00236402	0.330886	-1.65508
ENST00000243924	PI3	1.93813	7.60934	3.31601	0.00195952	0.322398	-1.65878
ENST00000538932	ZNF664	3.09667	2.13486	3.17672	0.00288142	0.330886	-1.6623
ENST00000373609	TXLNA	-3.564	-0.952663	-3.25507	0.0023217	0.330886	-1.66402
ENST00000305997	MBOAT2	0.906602	4.22454	3.20703	0.00265118	0.330886	-1.66571
ENST00000245304	RAP2A	1.00877	3.48101	3.19393	0.00274841	0.330886	-1.67322
ENST00000263398	CD44	0.515029	8.2134	3.38463	0.00161623	0.314825	-1.67416
ENST00000308330	LEMD3	1.04571	3.39802	3.18544	0.00281329	0.330886	-1.67508
ENST00000261366	LMNB1	0.783221	5.56677	3.27119	0.00222018	0.330886	-1.67673
ENST00000033079	FAM13B	1.06607	3.85107	3.19667	0.00272786	0.330886	-1.68031
ENST00000400960	CR1	0.855631	5.77422	3.26292	0.00227175	0.330886	-1.6915
ENST00000645513	ITFG2	2.61154	-2.49722	3.30406	0.00202604	0.326561	-1.69184
ENST00000289703	ELK4	-2.25286	-1.14695	-3.2754	0.00219436	0.330886	-1.69728
ENST00000375533	BAMBI	-2.03891	-1.5598	-3.28918	0.00211183	0.330886	-1.69962
ENST00000253673	ADGRE3	0.94891	5.52668	3.23526	0.00245259	0.330886	-1.70133
ENST00000467646	TYW3	2.8044	-3.14871	3.29286	0.00209029	0.330886	-1.7031
ENST00000396349	MANSC1	4.33023	1.46379	3.16487	0.00297646	0.330886	-1.70819
ENST00000506157	ADD1	-1.83494	-2.55089	-3.26791	0.0022405	0.330886	-1.71171
ENST00000559491	RNF31	-3.70243	-1.01768	-3.22526	0.00252124	0.330886	-1.72167
ENST00000471979	PACRGL	2.3244	-3.13452	3.2867	0.00212641	0.330886	-1.72394
ENST00000519802	PCM1	3.37313	-0.965805	3.22416	0.00252895	0.330886	-1.72461
ENST00000530336	PYGL	0.925762	3.2682	3.15178	0.00308485	0.330886	-1.72913
ENST00000274140	MARCHF6	0.636566	5.15014	3.22073	0.00255298	0.330886	-1.72917
ENST00000577185	TTC39C	3.18644	-1.4261	3.24471	0.00238932	0.330886	-1.73374
ENST00000305737	TET2	0.752503	3.12887	3.15077	0.00309335	0.330886	-1.73648
ENST00000542527	MOSMO	1.29682	1.05946	3.14807	0.00311627	0.330886	-1.73865
ENST00000476559	RPGR	2.73937	-1.79255	3.26854	0.00223654	0.330886	-1.74153
ENST00000322652	SUZ12	0.97545	3.98809	3.175	0.00289496	0.330886	-1.7465
ENST00000437809	GON4L	2.85763	-2.7584	3.26967	0.00222954	0.330886	-1.74744
ENST00000265271	RBM27	0.838418	3.68237	3.16661	0.0029623	0.330886	-1.7511
ENST00000258418	CAB39	0.892625	6.08551	3.25002	0.0023544	0.330886	-1.75508
ENST00000391555	HSPA1B	-2.65345	-2.80269	-3.24689	0.00237493	0.330886	-1.75509
ENST00000536731	FCGR2A	-2.00242	-1.50836	-3.25353	0.00233164	0.330886	-1.75552
ENST00000366971	FLVCR1	1.04699	2.01506	3.12897	0.00328286	0.330886	-1.75652
ENST00000430385	ZNF799	1.80425	0.85199	3.15308	0.00307396	0.330886	-1.75726
ENST00000558934	SPPL2A	1.17489	3.0509	3.14102	0.00317676	0.330886	-1.75861
ENST00000223023	WASL	0.951431	2.13461	3.12874	0.00328486	0.330886	-1.75875
ENST00000480673	FUBP1	2.42738	2.09692	3.12798	0.00329167	0.330886	-1.76172
ENST00000645388	KBTBD4	-2.83365	-1.84503	-3.23645	0.00244451	0.330886	-1.76254
ENST00000481909	C10orf88	0.994	2.0264	3.1263	0.00330678	0.330886	-1.7628
ENST00000464385	NRDC	1.03186	3.48933	3.1445	0.00314677	0.330886	-1.7676
ENST00000417640	NECAB1	2.63944	-1.88132	3.25972	0.00229195	0.330886	-1.76943
ENST00000206765	TGM1	-2.57102	-0.88562	-3.20408	0.00267281	0.330886	-1.76986
ENST00000371471	ZNF217	0.749881	6.00382	3.23606	0.00244717	0.330886	-1.77259
ENST00000355619	FBXL3	0.906301	4.70786	3.19269	0.00275786	0.330886	-1.77403
ENST00000511393	ANKRD37	1.95218	-1.35587	3.26832	0.0022379	0.330886	-1.77437
ENST00000483194	BIRC6	2.32566	-1.6832	3.25136	0.0023457	0.330886	-1.77603
ENST00000642845	TGM1	-2.46918	-0.520032	-3.19969	0.0027053	0.330886	-1.78162
ENST00000479307	RFC4	1.82098	-0.324604	3.2112	0.00262088	0.330886	-1.78181
ENST00000645078	TAP1	-2.62377	-1.95748	-3.23211	0.00247401	0.330886	-1.78281
ENST00000381679	SON	0.805374	3.55803	3.14183	0.0031698	0.330886	-1.78467
ENST00000393346	PICALM	0.962991	6.58717	3.25981	0.00229141	0.330886	-1.78592
ENST00000234453	PLEKHA3	0.977103	3.31781	3.13607	0.00321992	0.330886	-1.78889
ENST00000322019	TM6SF1	0.769916	4.78817	3.18435	0.00282175	0.330886	-1.79053
ENST00000350592	C1orf43	0.599651	4.95094	3.19996	0.00270324	0.330886	-1.79103
ENST00000397083	ZFAND2A	2.11947	-1.94957	3.23868	0.00242948	0.330886	-1.79112
ENST00000472194	ATAD3B	-2.5901	-2.66594	-3.22965	0.0024909	0.330886	-1.79194
ENST00000570495	ZFP90	-3.62486	-1.92571	-3.19162	0.00276594	0.330886	-1.80567
ENST00000453840	SRSF10	2.27853	0.377599	3.12901	0.00328242	0.330886	-1.80795
ENST00000333486	UBA7	-0.472536	5.5734	-3.22372	0.00253201	0.330886	-1.8088
ENST00000413643	DBF4	2.29868	-3.00771	3.23955	0.00242367	0.330886	-1.81156
ENST00000612287	ZGRF1	2.78489	-2.73426	3.23528	0.00245244	0.330886	-1.81216
ENST00000614468	NPL	0.696554	4.28423	3.14678	0.00312726	0.330886	-1.81919
ENST00000260641	ACTR2	0.652043	7.9656	3.3146	0.00196728	0.322398	-1.82002
ENST00000574428	ATPAF1	3.94156	-1.38562	3.17511	0.00289409	0.330886	-1.82327
ENST00000517490	CPNE3	0.479305	4.79854	3.17189	0.00291974	0.330886	-1.825
ENST00000483458	MIGA2	-2.68752	2.21595	-3.10591	0.00349511	0.333286	-1.82529
ENST00000266517	ETNK1	0.837334	4.54155	3.16774	0.00295316	0.330886	-1.8281
ENST00000309395	MOB1B	1.0004	3.45732	3.12773	0.00329392	0.330886	-1.82897
ENST00000557235	STAT2	-1.99027	-0.864761	-3.19965	0.00270559	0.330886	-1.83221
ENST00000502972	OCIAD1	1.33416	0.397558	3.13102	0.00326454	0.330886	-1.83221
ENST00000427716	FGD4	0.74728	3.38919	3.12413	0.00332629	0.330886	-1.83383
ENST00000008938	PGLYRP1	1.26344	6.49666	3.21251	0.0026115	0.330886	-1.83503
ENST00000674433	N4BP2L2	2.37523	0.524626	3.13606	0.00322007	0.330886	-1.83628
ENST00000397256	ARPC4-TTLL3	-3.17549	-1.17011	-3.18155	0.00284346	0.330886	-1.83642
ENST00000361371	LTN1	3.31983	0.914584	3.0973	0.00357766	0.333286	-1.83753
ENST00000354817	FAR1	1.16316	4.79382	3.16993	0.00293549	0.330886	-1.8386
ENST00000558496	CRTC3	-1.84317	-3.0942	-3.20548	0.00266249	0.330886	-1.84093
ENST00000676138	ATXN1	1.46833	0.484399	3.16758	0.00295442	0.330886	-1.84581
ENST00000360595	MEF2D	-3.13304	-2.83271	-3.18928	0.00278379	0.330886	-1.84792
ENST00000584067	MPRIP	-3.31013	-1.82071	-3.1743	0.00290054	0.330886	-1.85267
ENST00000362093	CKLF	0.797138	2.53061	3.0886	0.00366294	0.335367	-1.85335
ENST00000438709	ANKRD36B	2.68155	-1.99629	3.21289	0.00260874	0.330886	-1.85393
ENST00000439122	HDAC8	2.23141	-1.06659	3.16984	0.00293623	0.330886	-1.85493
ENST00000563319	NFATC3	-2.50073	-2.67084	-3.19469	0.00274271	0.330886	-1.85623
ENST00000389063	DCP2	0.862694	5.60705	3.19392	0.00274849	0.330886	-1.85749
ENST00000366687	CCSAP	0.811028	3.26926	3.10756	0.00347948	0.333286	-1.85805
ENST00000646370	ENO1	-2.0903	-1.93223	-3.20829	0.00264204	0.330886	-1.85976
ENST00000482953	MX2	-2.75836	-0.719391	-3.15543	0.00305424	0.330886	-1.86016
ENST00000314191	PRKDC	0.800579	5.07006	3.1528	0.00307631	0.330886	-1.8631
ENST00000381334	TMEM165	0.923229	4.20508	3.13579	0.00322242	0.330886	-1.86332
ENST00000620396	IFI27	-1.94272	-0.884339	-3.09185	0.00363078	0.333343	-1.86508
ENST00000441289	EIF4ENIF1	1.89274	-1.50723	3.21943	0.00256213	0.330886	-1.86516
ENST00000380314	RXFP2	2.32785	-0.898981	3.16038	0.00301322	0.330886	-1.8678
ENST00000479187	LRRK2	1.689	3.43661	3.10503	0.00350344	0.333286	-1.86921
ENST00000396776	GAPT	0.966929	5.08261	3.17203	0.00291863	0.330886	-1.87288
ENST00000380733	PSIP1	3.07607	3.43218	3.09934	0.00355793	0.333286	-1.87335
ENST00000591435	ZCCHC2	-2.15515	-2.03824	-3.18707	0.00280076	0.330886	-1.8864
ENST00000400000	VAPA	0.558146	7.20933	3.25822	0.0023015	0.330886	-1.88704
ENST00000394094	SENP7	2.39296	0.137182	3.0995	0.00355641	0.333286	-1.88782
ENST00000375856	IRS2	1.29303	3.98052	3.10003	0.00355122	0.333286	-1.88845
ENST00000357604	UPF2	0.654245	4.33475	3.12994	0.00327419	0.330886	-1.88891
ENST00000470450	CCT8	1.93689	0.959951	3.08683	0.00368046	0.335626	-1.89046
ENST00000366698	TRIM17	1.8402	-3.09918	3.18225	0.00283805	0.330886	-1.89292
ENST00000615978	IFI27	-2.3381	6.05883	-3.3197	0.00193942	0.322398	-1.89441
ENST00000229395	FGFR1OP2	1.00961	3.00599	3.08088	0.00374014	0.33834	-1.89486
ENST00000399383	PFDN6	2.45783	-2.73697	3.19197	0.00276328	0.330886	-1.89894
ENST00000405089	AIFM3	2.21293	-3.21773	3.19307	0.00275495	0.330886	-1.90044
ENST00000441391	TTYH2	2.17312	-3.11812	3.19215	0.00276194	0.330886	-1.90312
ENST00000396668	TMEM106B	0.695641	4.27179	3.12572	0.00331195	0.330886	-1.90707
ENST00000282570	GMCL1	0.762207	3.74087	3.0949	0.003601	0.333286	-1.91115
ENST00000650719	TYMP	-1.95265	-2.17292	-3.1809	0.00284854	0.330886	-1.91153
ENST00000319551	KRBA1	3.00257	-1.21404	3.12962	0.00327705	0.330886	-1.91203
ENST00000529652	FOXK2	2.8073	-1.69258	3.16028	0.003014	0.330886	-1.91583
ENST00000329285	ZNF599	1.97685	-3.02628	3.16672	0.00296137	0.330886	-1.91693
ENST00000397128	PRKAA1	0.911537	4.8227	3.13378	0.0032401	0.330886	-1.92008
ENST00000484341	AGER	-3.57986	-2.14063	-3.13821	0.00320119	0.330886	-1.92163
ENST00000652185	ZNF611	2.28508	-2.92513	3.18175	0.0028419	0.330886	-1.92306
ENST00000548908	PPP1R12A	1.6097	0.585201	3.1284	0.00328791	0.330886	-1.92433
ENST00000430211	TRIM73	1.77989	-0.35821	3.12027	0.00336142	0.331532	-1.92779
ENST00000331758	SS18L1	1.04565	2.34974	3.05632	0.00399635	0.340474	-1.92795
ENST00000571490	ATP23	2.45497	0.365202	3.07534	0.0037965	0.340168	-1.92921
ENST00000471534	HSPBAP1	1.16186	1.31875	3.06004	0.00395646	0.340327	-1.92927
ENST00000395374	PHF20L1	1.27026	1.17616	3.05867	0.00397106	0.340327	-1.93125
ENST00000514253	ATG10	-2.16107	-2.20588	-3.16382	0.00298499	0.330886	-1.93584
ENST00000550513	PFDN5	2.0042	-2.68478	3.17897	0.00286368	0.330886	-1.93773
ENST00000541110	TRERF1	0.770602	3.91893	3.08786	0.0036702	0.335367	-1.93936
ENST00000505675	FAM135A	3.37286	-1.65276	3.13272	0.0032495	0.330886	-1.94299
ENST00000290209	SLC12A6	0.67079	5.60822	3.15054	0.00309533	0.330886	-1.94549
ENST00000447266	SENP6	1.12122	3.77642	3.08418	0.00370698	0.336688	-1.94636
ENST00000427120	ABCC5	1.56167	-0.666712	3.17113	0.00292589	0.330886	-1.94754
ENST00000434407	HLA-F	-2.01358	0.0897005	-3.12432	0.00332458	0.330886	-1.94789
ENST00000369151	CACUL1	0.675073	4.9869	3.12453	0.00332273	0.330886	-1.94825
ENST00000572338	GBA1	-2.53989	-0.876802	-3.13227	0.00325343	0.330886	-1.94985
ENST00000311507	PLAC8	-0.930144	8.71926	-3.33974	0.00183359	0.318109	-1.95448
ENST00000413055	TRIM10	3.22132	-2.16663	3.13662	0.0032151	0.330886	-1.95507
ENST00000652292	DEK	2.25145	-0.516123	3.10946	0.00346156	0.333128	-1.95578
ENST00000340729	CLPB	-2.98593	-2.22547	-3.13694	0.00321232	0.330886	-1.95645
ENST00000496459	RBMX	1.66995	3.46625	3.06176	0.00393816	0.340327	-1.95705
ENST00000470665	PHF14	2.47624	-2.66176	3.16017	0.00301492	0.330886	-1.95805
ENST00000552316	DYNLL1	2.02347	-0.421512	3.12861	0.00328602	0.330886	-1.96108
ENST00000296027	CXCL5	1.53533	3.49839	3.05943	0.00396301	0.340327	-1.96268
ENST00000641064	OR1D2	-3.38782	1.88945	-3.06124	0.00394371	0.340327	-1.96285
ENST00000316355	CCNG2	0.999952	4.94137	3.11449	0.00341466	0.332611	-1.96629
ENST00000367186	SCAF8	4.33591	-1.93401	3.10375	0.00351565	0.333286	-1.96909
ENST00000360726	PAQR8	-2.3496	-2.26079	-3.14054	0.00318094	0.330886	-1.96966
ENST00000358965	NUMA1	2.50133	-3.28167	3.14491	0.00314324	0.330886	-1.9755
ENST00000452335	DYTN	2.82583	-0.963727	3.09392	0.00361058	0.333286	-1.97552
ENST00000337273	TNPO1	0.874489	4.92342	3.11283	0.00343005	0.332611	-1.9774
ENST00000473037	LYST	1.06513	5.3173	3.13161	0.00325934	0.330886	-1.97776
ENST00000238738	RHOQ	0.985364	5.23948	3.12304	0.00333626	0.330926	-1.97982
ENST00000346348	SNX14	2.47586	0.460002	3.03938	0.00418247	0.349036	-1.98252
ENST00000399799	ROCK1	0.949945	5.21401	3.12389	0.00332854	0.330886	-1.98362
ENST00000367498	IVNS1ABP	0.760837	5.7385	3.14792	0.00311758	0.330886	-1.98434
ENST00000611357	MMEL1	2.38495	-1.23878	3.11313	0.00342727	0.332611	-1.98734
ENST00000256689	SLC38A2	0.917063	5.4518	3.13697	0.00321209	0.330886	-1.98747
ENST00000268717	COPS3	0.526873	6.0694	3.16005	0.00301597	0.330886	-1.98944
ENST00000495577	MME	1.92667	-2.6393	3.14522	0.00314062	0.330886	-1.98969
ENST00000593279	ZNF627	2.27393	-2.26207	3.14795	0.00311729	0.330886	-1.98971
ENST00000447454	HLA-DMB	-2.05136	-1.73353	-3.13616	0.00321918	0.330886	-1.99056
ENST00000317178	ZNF776	0.818215	2.52138	3.02952	0.00429458	0.351355	-1.99063
ENST00000248553	HSPB1	-0.732784	5.45185	-3.14237	0.00316513	0.330886	-1.99371
ENST00000497666	DCTN1	-4.6895	-0.109978	-3.06426	0.00391169	0.340327	-1.99804
ENST00000367667	COP1	4.75552	1.1355	3.05272	0.00403517	0.342429	-1.99817
ENST00000354724	HEY1	2.17367	-3.19843	3.12486	0.00331977	0.330886	-2.0007
ENST00000357086	ITPR1	2.77758	0.202388	3.04296	0.00414252	0.347626	-2.00137
ENST00000579788	ICAM2	-0.48545	7.52237	-3.24006	0.00242025	0.330886	-2.00393
ENST00000496934	GNAS	2.09041	-2.93181	3.1431	0.00315883	0.330886	-2.00519
ENST00000638660	GABRG2	1.60263	-3.11407	3.11069	0.00345004	0.332726	-2.00571
ENST00000263035	DHTKD1	0.604377	2.9565	3.03231	0.00426262	0.349914	-2.00625
ENST00000554015	ZBTB1	0.992966	3.18308	3.04539	0.00411553	0.346647	-2.00633
ENST00000312814	TMEM168	0.935014	2.936	3.03419	0.00424115	0.349419	-2.0065
ENST00000619322	ZNG1C	2.83838	-2.01966	3.12733	0.00329751	0.330886	-2.00978
ENST00000589614	TREM1	1.15599	2.67942	3.02092	0.00439468	0.353693	-2.01014
ENST00000472226	ARGLU1	1.38294	4.0631	3.07049	0.00384652	0.340191	-2.01078
ENST00000475760	STPG1	1.80345	-3.18112	3.11161	0.00344149	0.332611	-2.01146
ENST00000278407	SERPING1	-1.69423	6.03602	-3.19019	0.00277685	0.330886	-2.01176
ENST00000308742	ALG10B	1.04694	2.53178	3.02122	0.00439124	0.353693	-2.01502
ENST00000460822	HPS3	3.20125	0.0281528	3.0222	0.00437968	0.353693	-2.01734
ENST00000452510	DDX46	0.692005	4.28432	3.07356	0.00381488	0.340168	-2.0179
ENST00000367385	NEK7	0.949882	4.92821	3.09525	0.00359755	0.333286	-2.01986
ENST00000373275	BRWD3	0.669115	3.93837	3.05863	0.00397158	0.340327	-2.02071
ENST00000373344	ATRX	1.00393	4.35038	3.07456	0.00380456	0.340168	-2.02417
ENST00000463417	CAPN7	3.32114	-2.36355	3.10188	0.00353348	0.333286	-2.02765
ENST00000624204	PMS1	2.65873	-2.61254	3.12107	0.00335414	0.331532	-2.02781
ENST00000419623	NFKBIL1	2.06792	-3.26939	3.11788	0.00338338	0.33196	-2.02812
ENST00000040738	BOD1L1	0.971263	5.23814	3.10094	0.00354254	0.333286	-2.02917
ENST00000273398	ATP6V1A	0.840358	5.55911	3.11396	0.00341956	0.332611	-2.0295
ENST00000593767	MED25	0.666958	3.16874	3.02811	0.00431084	0.351355	-2.02959
ENST00000650639	ZCCHC18	-1.8254	-2.03444	-3.11915	0.00337168	0.331532	-2.02969
ENST00000611618	TRIM52	0.84032	3.42879	3.04171	0.00415643	0.348147	-2.03098
ENST00000380003	C9orf72	1.07228	4.33046	3.07153	0.00383575	0.340186	-2.03123
ENST00000607016	NUDT3	0.592107	5.21987	3.10074	0.00354448	0.333286	-2.03333
ENST00000564365	TRAPPC2L	-1.80154	-2.12247	-3.11935	0.00336984	0.331532	-2.03349
ENST00000659705	SLMAP	3.07546	-1.94449	3.09685	0.00358203	0.333286	-2.03633
ENST00000379060	TPT1	1.55182	8.49563	3.2454	0.00238475	0.330886	-2.03644
ENST00000374279	UGCG	0.983599	3.47996	3.0363	0.00421723	0.349372	-2.03697
ENST00000643273	CEP78	3.27315	0.976696	3.01336	0.00448456	0.355239	-2.04264
ENST00000322349	EEA1	1.00653	2.67608	3.01065	0.00451716	0.357195	-2.04873
ENST00000553152	OAS1	-2.37421	-2.38381	-3.09313	0.00361826	0.333314	-2.05034
ENST00000370397	CHUK	0.828281	3.51179	3.03245	0.00426097	0.349914	-2.05411
ENST00000223428	ZNF510	3.28111	-0.121795	3.05468	0.00401401	0.341274	-2.05533
ENST00000375099	UBXN10	1.12305	0.778023	3.01841	0.00442433	0.354189	-2.05916
ENST00000563536	EXOC3L1	-1.95444	0.503505	-3.0003	0.0046437	0.361368	-2.0623
ENST00000340181	ETV7	-2.49176	1.01902	-2.99258	0.00474032	0.361368	-2.06268
ENST00000536201	METTL3	1.86998	-2.98959	3.10703	0.00348448	0.333286	-2.06556
ENST00000514204	PPM1K	-2.1038	-1.56189	-3.0916	0.0036333	0.333343	-2.06589
ENST00000309993	MSL2	0.720519	4.76578	3.06731	0.00387975	0.340327	-2.0662
ENST00000570063	RSRP1	2.22754	-1.12192	3.08474	0.00370133	0.336688	-2.06635
ENST00000647741	FOXP1	1.83615	-1.63731	3.11165	0.00344107	0.332611	-2.06663
ENST00000585507	KLRC4-KLRK1	2.72389	-2.80286	3.09608	0.0035895	0.333286	-2.06865
ENST00000602402	DNAJC3	0.759835	4.71501	3.05851	0.00397277	0.340327	-2.07042
ENST00000371335	LAMP2	0.596084	6.3273	3.13951	0.00318989	0.330886	-2.07146
ENST00000430046	FCHO2	1.28734	3.22782	3.00909	0.00453599	0.357648	-2.07487
ENST00000216468	TMED8	0.779708	3.49599	3.01559	0.00445787	0.355239	-2.07623
ENST00000369755	SLK	3.39558	-2.32142	3.05005	0.00406425	0.343608	-2.08085
ENST00000309534	CGGBP1	0.494422	5.90939	3.11582	0.00340231	0.332611	-2.08521
ENST00000654013	FAN1	2.24768	-1.40493	3.08301	0.00371865	0.337071	-2.08522
ENST00000366812	ACBD3	0.743996	3.47176	3.01516	0.00446293	0.355239	-2.08529
ENST00000490413	MOV10	-2.72532	0.444039	-3.00887	0.0045387	0.357648	-2.09017
ENST00000454859	ECHDC1	0.88814	4.75041	3.06764	0.00387626	0.340327	-2.09036
ENST00000489711	SLC15A2	1.18079	1.80056	2.97754	0.00493389	0.366168	-2.09069
ENST00000566308	TMEM62	1.96176	-2.73584	3.09393	0.00361047	0.333286	-2.09125
ENST00000485566	MXI1	3.24223	4.99191	3.01856	0.0044226	0.354189	-2.09402
ENST00000468059	BACH1	2.92521	-0.662295	3.06329	0.00392193	0.340327	-2.09543
ENST00000302472	PTGER4	0.758862	4.14498	3.03517	0.00423008	0.349372	-2.09571
ENST00000379310	VWA8	0.842585	2.13937	2.97587	0.00495583	0.366168	-2.09688
ENST00000341517	PDE4B	-1.80029	-3.12742	-3.07247	0.00382607	0.340168	-2.09775
ENST00000482563	RBM39	1.29838	2.02224	2.97497	0.00496775	0.366168	-2.09797
ENST00000258062	REPS1	-3.54808	-2.02341	-3.03624	0.00421792	0.349372	-2.09851
ENST00000478268	MX1	-2.1407	-2.2433	-3.06112	0.003945	0.340327	-2.09919
ENST00000286298	SLC26A2	0.985165	2.24554	2.97443	0.00497481	0.366168	-2.10537
ENST00000395366	PPP1CB	0.765653	6.45626	3.12543	0.00331461	0.330886	-2.10537
ENST00000531224	BCLAF1	1.18459	4.43355	3.03733	0.00420562	0.349372	-2.11152
ENST00000357727	CREB5	1.2568	5.45986	3.07228	0.00382803	0.340168	-2.11487
ENST00000395001	MS4A14	2.36375	-3.08468	3.07486	0.00380152	0.340168	-2.11772
ENST00000594083	ZNF615	3.43617	-1.67649	3.02802	0.00431196	0.351355	-2.12319
ENST00000585848	PEX3	1.58485	-3.18091	3.06579	0.00389569	0.340327	-2.12354
ENST00000357949	SERTAD1	-0.558042	5.1268	-3.07008	0.00385085	0.340191	-2.12682
ENST00000383657	HACD2	0.820871	3.13962	2.98704	0.00481082	0.364385	-2.128
ENST00000633952	GFUS	2.98849	-1.79197	3.04466	0.00412363	0.346684	-2.12884
ENST00000312515	DRAP1	-0.561627	7.22477	-3.18143	0.0028444	0.330886	-2.12979
ENST00000244741	CDKN1A	-0.791729	5.51028	-3.09418	0.00360797	0.333286	-2.13051
ENST00000417977	TRBV30	1.9212	-2.20206	3.06923	0.00385968	0.340306	-2.14349
ENST00000583228	THOC1	2.08245	-2.19592	3.06574	0.00389619	0.340327	-2.14397
ENST00000311936	KRAS	1.4094	4.21067	3.00226	0.00461954	0.361368	-2.14431
ENST00000647958	HESX1	-2.1594	-0.742731	-2.96529	0.00509706	0.366935	-2.14872
ENST00000416160	ITSN2	1.12592	3.88573	3.00255	0.00461586	0.361368	-2.15026
ENST00000357244	RC3H2	0.865273	4.20314	3.0161	0.00445181	0.355239	-2.15737
ENST00000380680	UBL3	0.845388	4.64172	3.0268	0.004326	0.351355	-2.16114
ENST00000393792	UBTD2	0.918314	1.46473	2.94506	0.00537761	0.373032	-2.16186
ENST00000367161	DSTYK	3.43623	-1.19969	2.99326	0.00473174	0.361368	-2.1638
ENST00000464454	CLK1	4.0659	-1.48323	2.98773	0.00480192	0.364385	-2.16505
ENST00000477062	TNXB	3.15237	-2.67403	3.03492	0.00423285	0.349372	-2.16965
ENST00000380492	MOSPD2	0.902879	4.4717	3.02182	0.00438415	0.353693	-2.17041
ENST00000381911	TNNI2	1.95613	0.0875629	2.99777	0.00467519	0.361368	-2.17052
ENST00000538183	SOD2	0.488306	8.32636	3.19499	0.00274048	0.330886	-2.17304
ENST00000302327	ING2	1.04328	1.87577	2.93916	0.00546207	0.373651	-2.17307
ENST00000536441	SESN3	1.22979	6.06143	3.06539	0.0038998	0.340327	-2.17323
ENST00000220849	EIF3E	1.12306	7.55032	3.16473	0.00297761	0.330886	-2.17382
ENST00000398822	MAPK1	0.607354	4.09597	2.99302	0.00473471	0.361368	-2.17488
ENST00000486797	GBA2	-1.87527	-2.77999	-3.02674	0.00432678	0.351355	-2.17821
ENST00000259050	MARCHF7	0.843323	5.80459	3.07281	0.00382254	0.340168	-2.17951
ENST00000356321	ZNF770	0.992359	4.10048	2.99479	0.00471248	0.361368	-2.18489
ENST00000237281	FBXO30	0.840331	3.35154	2.97233	0.00500265	0.366168	-2.18566
ENST00000382040	RSAD2	-1.6337	5.87036	-3.17152	0.00292273	0.330886	-2.18869
ENST00000269397	CBX4	0.785982	3.95025	2.98196	0.00487626	0.365162	-2.18995
ENST00000263967	PIK3CA	1.11308	3.40565	2.97236	0.00500233	0.366168	-2.19109
ENST00000466630	ZNF713	1.64982	-2.71045	3.01385	0.00447866	0.355239	-2.19279
ENST00000488300	RNF182	3.97422	-0.147157	2.97211	0.00500563	0.366168	-2.19468
ENST00000355431	ARID4A	1.12136	3.75911	2.97844	0.00492207	0.366168	-2.19545
ENST00000370550	HS2ST1	0.838074	2.96773	2.94962	0.00531313	0.371435	-2.19553
ENST00000560302	AKAP13	1.77487	-2.68123	3.03502	0.00423179	0.349372	-2.19703
ENST00000348343	BMX	2.32869	0.959156	2.93784	0.00548122	0.373651	-2.19762
ENST00000372806	STK4	0.486561	6.7498	3.10488	0.00350486	0.333286	-2.19902
ENST00000599848	UPF1	-3.38686	-2.0417	-2.99907	0.00465899	0.361368	-2.20208
ENST00000616725	CRISP2	2.49358	-2.65979	3.02438	0.00435418	0.352946	-2.2021
ENST00000576724	XAF1	-1.75232	-1.73685	-2.99965	0.00465181	0.361368	-2.20211
ENST00000373930	MEGF9	0.761647	6.41081	3.07806	0.00376874	0.340168	-2.20564
ENST00000577454	MSL1	0.540338	4.87517	3.00653	0.00456718	0.358643	-2.21094
ENST00000261721	BTBD1	0.857275	3.87188	2.97518	0.00496495	0.366168	-2.2172
ENST00000356692	PPP4R2	0.664152	4.72211	3.0139	0.00447805	0.355239	-2.21731
ENST00000511562	TMA16	-1.92404	-2.61669	-3.00656	0.00456679	0.358643	-2.21926
ENST00000456089	TREX1	-1.32497	2.12015	-2.92737	0.00563476	0.37581	-2.21983
ENST00000340573	UBE2L6	-0.877092	3.25906	-2.96869	0.00505128	0.366168	-2.22347
ENST00000555794	SOS2	1.40997	0.061203	2.99365	0.00472678	0.361368	-2.22383
ENST00000515533	CDC42SE2	2.15545	-1.68969	3.01893	0.00441818	0.354189	-2.22395
ENST00000388901	COPS2	1.01305	3.18299	2.94785	0.00533804	0.371454	-2.2262
ENST00000274457	FEM1C	0.695614	3.81918	2.96427	0.00511085	0.366935	-2.22756
ENST00000371323	CUL4B	4.24377	0.00332358	2.93493	0.00552351	0.373651	-2.23419
ENST00000399002	SPTLC3	1.85724	-3.07861	2.99701	0.00468466	0.361368	-2.2346
ENST00000589478	ATP5F1D	-3.92757	-1.15779	-2.9593	0.00517863	0.36869	-2.2372
ENST00000554180	TDP1	1.66263	-3.05698	3.00149	0.00462899	0.361368	-2.2446
ENST00000271002	ITGB3BP	2.71603	0.721816	2.90622	0.00595722	0.387022	-2.24477
ENST00000316308	CLK4	1.09885	4.14575	2.97577	0.00495713	0.366168	-2.24622
ENST00000462315	PARP9	-0.817756	4.16252	-2.99215	0.00474569	0.361368	-2.24826
ENST00000399012	PLCXD1	-3.04308	-1.45749	-2.95853	0.00518919	0.36869	-2.25165
ENST00000394829	PPP3CB	-3.56591	-1.41667	-2.96626	0.0050839	0.366935	-2.25166
ENST00000373719	OGT	0.921986	6.47798	3.07431	0.00380715	0.340168	-2.25876
ENST00000671883	MFSD4B	2.22846	-3.2965	2.98651	0.00481754	0.364385	-2.25905
ENST00000572544	ZNF174	1.6932	-2.98437	2.99809	0.00467122	0.361368	-2.26034
ENST00000295588	POGLUT1	0.719783	3.16349	2.93477	0.00552583	0.373651	-2.26267
ENST00000487035	ARHGAP19	3.65556	-1.30885	2.93214	0.00556428	0.374521	-2.26406
ENST00000374864	ITCH	0.68434	4.69705	2.98354	0.00485577	0.365158	-2.26657
ENST00000480749	HLA-DQB1	2.22771	-2.765	2.97925	0.00491155	0.366168	-2.26762
ENST00000434821	ACVR1	-3.06718	-2.17879	-2.95616	0.00522197	0.36869	-2.2694
ENST00000495036	CPED1	-1.99916	-1.9078	-2.98321	0.00486005	0.365158	-2.27071
ENST00000651438	COL18A1	2.64436	-1.91675	2.98457	0.00484247	0.36505	-2.27118
ENST00000460571	RWDD3	2.30841	-0.478161	2.93753	0.00548569	0.373651	-2.27575
ENST00000449141	DSTN	-1.57538	-2.30991	-2.98477	0.00483989	0.36505	-2.27581
ENST00000319670	ARHGEF18	-3.36507	-0.992882	-2.93608	0.00550678	0.373651	-2.27682
ENST00000258317	NPL	0.83189	4.67943	2.97094	0.00502118	0.366168	-2.27823
ENST00000426013	MORF4L1	0.445061	7.68275	3.12911	0.00328161	0.330886	-2.27899
ENST00000468272	RBCK1	-3.33939	2.26537	-2.89263	0.0061735	0.387022	-2.28346
ENST00000304434	ELOVL5	0.771162	6.42127	3.05625	0.00399708	0.340474	-2.28726
ENST00000344646	ZFAND4	2.45433	0.469355	2.91945	0.00575363	0.380072	-2.28772
ENST00000297338	RAD21	0.697333	6.06539	3.04576	0.00411144	0.346647	-2.28782
ENST00000276072	TAF1	3.84935	1.25419	2.89174	0.00618804	0.387022	-2.28993
ENST00000367090	TMEM181	0.993771	3.6709	2.93911	0.00546292	0.373651	-2.291
ENST00000474763	TBXAS1	-1.73452	-2.68883	-2.95562	0.00522944	0.36869	-2.29157
ENST00000473749	MARCHF7	-1.83159	-2.63756	-2.96444	0.00510862	0.366935	-2.29177
ENST00000332707	XPOT	0.752456	3.42543	2.92863	0.00561605	0.375769	-2.29377
ENST00000330243	IRF7	-2.0636	-2.50852	-2.96444	0.00510858	0.366935	-2.29655
ENST00000275072	PM20D2	1.11737	1.95792	2.88208	0.00634642	0.39002	-2.29756
ENST00000644774	ACTG1	-1.73361	-2.74493	-2.961	0.00515536	0.36869	-2.29773
ENST00000517970	WWP1	0.89685	3.7044	2.93472	0.00552658	0.373651	-2.29868
ENST00000468892	ABCF3	2.25194	-2.86482	2.96915	0.00504515	0.366168	-2.30003
ENST00000369304	ITGA10	-2.06871	-3.07677	-2.95314	0.00526391	0.369708	-2.30137
ENST00000257570	OASL	-1.09589	6.80559	-3.13945	0.00319042	0.330886	-2.30445
ENST00000537868	AKAP7	1.95731	-2.76816	2.96971	0.00503762	0.366168	-2.30657
ENST00000633350	IGHV1-2	-2.99638	0.223128	-2.89067	0.00620533	0.387022	-2.30735
ENST00000219919	AQP9	0.835188	8.46435	3.15333	0.00307181	0.330886	-2.30883
ENST00000278949	MPZL3	1.19118	5.10202	2.97308	0.0049928	0.366168	-2.3096
ENST00000626464	ZDHHC20	1.56832	3.88942	2.91834	0.00577048	0.380072	-2.30964
ENST00000348610	SENP7	-1.51432	-2.52949	-2.95429	0.00524791	0.369157	-2.30999
ENST00000415909	RXRB	4.47746	-0.0647289	2.89898	0.00607156	0.387022	-2.31058
ENST00000458046	SYNE2	0.666073	4.61435	2.95545	0.00523183	0.36869	-2.31314
ENST00000335007	PPP1CC	0.618525	6.18886	3.04028	0.00417246	0.348844	-2.31379
ENST00000673974	TBL1XR1	4.27659	-1.33606	2.89442	0.00614459	0.387022	-2.31388
ENST00000271373	MPC2	2.14216	-1.15274	2.94852	0.00532857	0.371454	-2.31527
ENST00000503078	DDX41	-1.8841	-3.08939	-2.95238	0.00527443	0.369775	-2.31581
ENST00000558939	TLE3	3.59118	1.02164	2.89197	0.00618427	0.387022	-2.31584
ENST00000559540	DUT	1.86672	-2.68899	2.96323	0.00512494	0.367363	-2.31804
ENST00000310078	AGFG1	0.603775	4.75099	2.97208	0.00500603	0.366168	-2.32096
ENST00000297814	KIF27	1.39794	2.17602	2.86853	0.00657523	0.391046	-2.32276
ENST00000328114	LGALS9C	-3.29363	-0.610244	-2.91313	0.0058501	0.381826	-2.32679
ENST00000514325	HNRNPD	0.958189	3.61762	2.91763	0.0057812	0.380072	-2.32819
ENST00000416283	PHTF2	1.36483	2.70152	2.88415	0.00631214	0.388971	-2.32868
ENST00000432329	CREB1	0.574039	4.32613	2.94393	0.00539371	0.373032	-2.3311
ENST00000528004	HIKESHI	1.95601	-0.940632	2.93329	0.00554747	0.373946	-2.33122
ENST00000531153	ANKRD36C	1.18328	0.872768	2.87915	0.00639529	0.391046	-2.33136
ENST00000620222	ZNF117	4.02655	-1.42837	2.91818	0.0057729	0.380072	-2.33151
ENST00000301178	AXL	-1.85533	-1.12626	-2.88879	0.006236	0.387022	-2.33241
ENST00000308860	ADCK5	-2.60685	-1.344	-2.92875	0.0056143	0.375769	-2.33373
ENST00000305626	RAB33B	0.840927	3.74735	2.91936	0.005755	0.380072	-2.33685
ENST00000626296	ASB2	-1.82696	-2.88278	-2.93574	0.00551165	0.373651	-2.33701
ENST00000520441	LYRM2	-1.76353	-3.06091	-2.93336	0.00554639	0.373946	-2.3401
ENST00000618982	LILRA6	-1.89715	-1.88471	-2.94443	0.00538664	0.373032	-2.3416
ENST00000293217	ACOX1	0.717669	5.67697	2.99402	0.0047222	0.361368	-2.34167
ENST00000338983	MAP3K20	0.963023	1.34625	2.85921	0.00673693	0.391046	-2.34444
ENST00000543763	RESF1	1.25676	5.71962	2.99611	0.0046959	0.361368	-2.3478
ENST00000311417	ZMAT3	0.99479	3.08289	2.87699	0.00643146	0.391046	-2.34985
ENST00000305904	DYNLRB2	1.93351	-1.95298	2.94181	0.00542402	0.373651	-2.3523
ENST00000261681	PALS1	2.58912	0.158452	2.88338	0.00632491	0.389227	-2.35565
ENST00000512635	PRRC1	2.51342	-2.47036	2.94103	0.00543524	0.373651	-2.35651
ENST00000672401	ACSL4	0.960967	5.0722	2.96867	0.00505159	0.366168	-2.35656
ENST00000370767	FUBP1	-0.815162	3.25572	-2.88655	0.00627267	0.3876	-2.35693
ENST00000578692	CRLF3	1.75203	-3.09318	2.92952	0.00560284	0.375769	-2.36283
ENST00000355943	SLC25A46	0.901578	3.56304	2.90156	0.00603061	0.387022	-2.36632
ENST00000379660	SLC35B3	2.19089	-0.173036	2.86312	0.00666863	0.391046	-2.36674
ENST00000234347	PRTN3	2.47704	-2.14195	2.92585	0.00565745	0.376312	-2.36949
ENST00000614288	IFI27	-1.41769	-3.16304	-2.92766	0.00563046	0.37581	-2.3702
ENST00000263918	STRN	0.675596	3.82217	2.89983	0.00605807	0.387022	-2.37153
ENST00000334705	FAM91A1	0.939694	4.52255	2.93662	0.00549894	0.373651	-2.37163
ENST00000455948	POLR1H	-3.04674	-0.755601	-2.89674	0.00610739	0.387022	-2.37416
ENST00000463156	ANKRD10	1.23422	1.24791	2.84695	0.00695535	0.39449	-2.37519
ENST00000375001	COL15A1	1.98929	-2.61377	2.93516	0.00552017	0.373651	-2.37763
ENST00000337386	NAB1	0.850783	3.68196	2.89352	0.00615919	0.387022	-2.38278
ENST00000370521	PKN2	0.924114	4.89281	2.94599	0.00536437	0.372713	-2.38336
ENST00000379719	IPO7	0.824617	4.12847	2.91385	0.00583899	0.381652	-2.38387
ENST00000369144	EIF3A	0.524057	5.39239	2.97023	0.00503064	0.366168	-2.38434
ENST00000582081	SMURF2	3.53256	-0.76321	2.86276	0.00667492	0.391046	-2.38441
ENST00000332783	ASB7	0.68259	2.89951	2.86416	0.00665062	0.391046	-2.38654
ENST00000520552	ANKRD46	1.89584	-2.74926	2.93081	0.00558393	0.375285	-2.38784
ENST00000473156	LILRA1	-1.90282	-0.855962	-2.91129	0.00587848	0.382575	-2.39035
ENST00000222690	H2AZ2	0.761957	3.92789	2.89325	0.00616357	0.387022	-2.3904
ENST00000372870	SLC27A4	-3.20811	-0.585736	-2.88783	0.0062517	0.387357	-2.39096
ENST00000373210	AGO4	0.776922	5.32501	2.95583	0.00522651	0.36869	-2.39274
ENST00000367858	SGK1	1.61082	2.35402	2.8342	0.00718968	0.398982	-2.39368
ENST00000456329	PWWP2A	0.9317	2.35764	2.84705	0.00695367	0.39449	-2.39523
ENST00000378551	PPM1B	0.981055	3.99948	2.90231	0.0060187	0.387022	-2.39682
ENST00000444172	CIRBP	-2.72709	-2.74054	-2.89745	0.00609607	0.387022	-2.39967
ENST00000624697	ISG15	-1.90059	0.484309	-2.83104	0.00724874	0.398982	-2.4006
ENST00000310653	RAB6A	0.625345	4.50122	2.91872	0.00576467	0.380072	-2.40091
ENST00000443185	ZNF516	0.798543	4.03286	2.89227	0.0061794	0.387022	-2.40159
ENST00000412676	CMKLR1	-3.29492	0.495698	-2.85305	0.00684593	0.392955	-2.40211
ENST00000559193	SPG11	1.61621	-2.89341	2.92179	0.0057182	0.379794	-2.40233
ENST00000473343	TNFRSF25	2.90399	-2.48293	2.89547	0.00612778	0.387022	-2.40305
ENST00000553185	OAS1	-1.22105	0.0205017	-2.83757	0.00712707	0.397981	-2.40329
ENST00000561086	IQGAP1	1.95787	6.66838	2.99004	0.00477247	0.362796	-2.40418
ENST00000369397	TCF7L2	3.32223	-2.65498	2.9033	0.00600311	0.387022	-2.40646
ENST00000358694	CTNND1	-2.9104	-2.16804	-2.88885	0.00623506	0.387022	-2.40931
ENST00000482016	CGGBP1	0.576791	3.79416	2.88868	0.00623773	0.387022	-2.41153
ENST00000589265	GRN	-0.721831	5.15846	-2.9519	0.00528122	0.369775	-2.41379
ENST00000622266	CEP20	1.1983	2.41926	2.84918	0.00691513	0.39449	-2.41761
ENST00000637935	PLCB1	2.76033	-2.07272	2.89649	0.00611145	0.387022	-2.41958
ENST00000351193	NMD3	0.832669	3.33841	2.86933	0.00656143	0.391046	-2.4266
ENST00000608713	POLR2F	1.80851	-2.93518	2.90339	0.00600167	0.387022	-2.42741
ENST00000440235	FMR1	4.12943	-0.940528	2.84382	0.00701222	0.39449	-2.42744
ENST00000511995	CCT5	1.81454	-1.37483	2.90434	0.0059867	0.387022	-2.42912
ENST00000494429	SUZ12	1.77221	-3.0942	2.89103	0.00619943	0.387022	-2.43054
ENST00000644790	DGAT1	-4.34577	0.620927	-2.84392	0.00701049	0.39449	-2.43069
ENST00000331302	RPH3AL	-2.83152	-2.37	-2.87292	0.00650026	0.391046	-2.43214
ENST00000381809	AK3	0.699453	3.56489	2.8709	0.00653462	0.391046	-2.43292
ENST00000299608	TMX3	0.934984	4.18533	2.89985	0.00605783	0.387022	-2.43384
ENST00000629542	TNFRSF14	-2.48923	-1.6737	-2.88084	0.00636711	0.390761	-2.43432
ENST00000380060	NHS	2.83981	-3.00346	2.89007	0.0062151	0.387022	-2.43542
ENST00000556883	MOAP1	2.39378	-3.14763	2.89284	0.00617014	0.387022	-2.43576
ENST00000368226	PTPRK	1.97445	-1.25998	2.89989	0.00605711	0.387022	-2.4363
ENST00000308271	USP48	0.911047	3.5317	2.85819	0.00675495	0.391046	-2.4391
ENST00000399233	MYO5A	-2.59149	-3.01601	-2.87623	0.0064443	0.391046	-2.43928
ENST00000259395	ZNF189	2.89176	-1.14536	2.86217	0.00668512	0.391046	-2.43965
ENST00000295770	STT3B	1.0194	5.30795	2.93943	0.00545828	0.373651	-2.44098
ENST00000312637	FAM174A	0.837859	3.63909	2.86528	0.00663121	0.391046	-2.44131
ENST00000535177	CYB561A3	-1.7066	-3.13885	-2.87122	0.00652924	0.391046	-2.44143
ENST00000473576	EBPL	2.10855	-2.8872	2.88014	0.00637879	0.390947	-2.44276
ENST00000551665	HNRNPA1	1.17882	1.0961	2.81312	0.00759288	0.402134	-2.44566
ENST00000443095	BPGM	-2.1573	-0.664255	-2.87584	0.00645094	0.391046	-2.45194
ENST00000633898	LY6E	-2.39217	-0.57154	-2.81341	0.00758718	0.402134	-2.45289
ENST00000374244	KIAA1958	-1.86145	-1.45798	-2.87762	0.00642092	0.391046	-2.45293
ENST00000326197	SCMH1	-3.24428	-1.6981	-2.85734	0.00676985	0.391046	-2.45335
ENST00000378115	ARHGEF35	1.76759	-0.118545	2.85655	0.00678376	0.391046	-2.45408
ENST00000306846	PAIP1	0.919149	2.09818	2.81473	0.00756147	0.402134	-2.45426
ENST00000432060	DHRS9	2.28432	-1.6319	2.87515	0.00646252	0.391046	-2.45467
ENST00000497216	SPTAN1	1.82693	-2.27584	2.89081	0.00620301	0.387022	-2.45641
ENST00000620078	ABCC6	2.11582	-3.34522	2.87156	0.00652344	0.391046	-2.45678
ENST00000406189	MEX3C	0.780117	3.48155	2.85799	0.00675835	0.391046	-2.45818
ENST00000622719	SBNO2	4.43778	-0.489323	2.81202	0.00761458	0.402134	-2.46096
ENST00000492068	PTGDS	-1.54132	-3.13263	-2.86636	0.00661257	0.391046	-2.46131
ENST00000651078	STAT2	-2.3367	-0.858281	-2.84546	0.00698236	0.39449	-2.4673
ENST00000320230	SLC25A22	3.48375	-1.47347	2.84285	0.00702994	0.394995	-2.4676
ENST00000470416	PPP2R2D	-2.45059	-1.50669	-2.8583	0.00675295	0.391046	-2.46864
ENST00000615235	VSTM1	1.49562	-2.61124	2.88654	0.00627275	0.3876	-2.46874
ENST00000633152	LINC03009	-2.68999	-0.159067	-2.85016	0.00689767	0.39449	-2.46888
ENST00000282096	PDE3B	0.853502	3.84917	2.86449	0.00664493	0.391046	-2.46955
ENST00000473685	DDX39B	-2.87195	-2.7751	-2.85551	0.00680222	0.391046	-2.47011
ENST00000496384	BRAF	1.72729	3.09701	2.81157	0.00762342	0.402134	-2.4733
ENST00000310806	MIS18BP1	0.923565	4.04357	2.8723	0.00651081	0.391046	-2.47336
ENST00000615801	C2	2.51711	-2.20642	2.87188	0.00651793	0.391046	-2.47358
ENST00000378743	ZFC3H1	0.803685	3.8503	2.86117	0.00670268	0.391046	-2.47868
ENST00000494870	ARSD	-1.19989	-0.450022	-2.85541	0.00680403	0.391046	-2.47878
ENST00000312916	AGGF1	0.805561	3.39743	2.84571	0.00697781	0.39449	-2.48028
ENST00000480503	MYO1G	-2.03182	-0.893166	-2.85661	0.00678282	0.391046	-2.48127
ENST00000633855	IRF7	-1.97106	-1.56744	-2.84017	0.00707899	0.396274	-2.48257
ENST00000300900	CA4	1.34247	3.64981	2.82726	0.00732021	0.399045	-2.48436
ENST00000521847	ENDOV	1.74091	-0.410785	2.85679	0.00677966	0.391046	-2.48535
ENST00000543411	VIPR1	3.46403	-0.929943	2.82102	0.00743941	0.402134	-2.48578
ENST00000522684	PTK2	2.63256	-0.600406	2.82458	0.0073712	0.401058	-2.48641
ENST00000537111	LTA4H	-2.0269	-3.27926	-2.84888	0.00692059	0.39449	-2.48835
ENST00000261558	AP5M1	0.763029	4.09684	2.87237	0.0065096	0.391046	-2.48843
ENST00000549939	PYM1	0.767017	2.01359	2.79126	0.0080334	0.40781	-2.48877
ENST00000344517	ABCB10	0.896122	2.70747	2.81648	0.0075272	0.402134	-2.48938
ENST00000354848	CD46	1.05462	6.03144	2.94831	0.00533155	0.371454	-2.49106
ENST00000448257	CDK1	1.89362	-2.68063	2.86586	0.00662121	0.391046	-2.4988
ENST00000368564	KPNA5	1.16367	2.85843	2.81278	0.00759965	0.402134	-2.50153
ENST00000429791	SEPTIN2	-1.82081	-2.06158	-2.84823	0.00693236	0.39449	-2.50153
ENST00000339995	EIF4G2	0.507239	7.95337	3.0564	0.0039954	0.340474	-2.5027
ENST00000395556	FIGNL1	-2.18852	-2.73755	-2.84478	0.00699475	0.39449	-2.50363
ENST00000400522	EFCAB8	1.64392	-2.67261	2.8555	0.00680232	0.391046	-2.5045
ENST00000342785	VCAN	1.33749	6.34085	2.95535	0.00523312	0.36869	-2.50451
ENST00000465906	RBM17	2.03424	-0.948573	2.8306	0.00725708	0.398982	-2.50503
ENST00000392232	ZNF181	3.0855	-1.99597	2.82859	0.00729495	0.398982	-2.50549
ENST00000540806	ZNF506	1.11246	1.91025	2.78347	0.00819607	0.409806	-2.50568
ENST00000239940	PFN2	2.41018	-1.07093	2.82965	0.0072749	0.398982	-2.50571
ENST00000377819	RTN3	2.01338	-3.0838	2.84701	0.00695429	0.39449	-2.5067
ENST00000378954	ATL2	0.926796	2.4525	2.78942	0.00807159	0.407813	-2.50683
ENST00000422784	ZCCHC18	1.96819	-0.890514	2.84469	0.00699639	0.39449	-2.50916
ENST00000167825	ARHGEF10L	2.74334	-2.92562	2.84867	0.00692442	0.39449	-2.51068
ENST00000283195	RANBP2	0.981468	4.33972	2.86774	0.00658882	0.391046	-2.51235
ENST00000488618	STK4	1.72915	-0.26643	2.81876	0.00748305	0.402134	-2.51336
ENST00000626715	IFI27	-1.91484	-0.770385	-2.77788	0.00831454	0.41128	-2.51471
ENST00000593209	GHDC	-1.65499	-2.7713	-2.83599	0.00715639	0.398982	-2.51486
ENST00000527304	MAP3K11	-2.07767	-1.87614	-2.84154	0.00705383	0.395355	-2.51497
ENST00000442196	CCPG1	1.37372	2.98493	2.80279	0.00779831	0.404502	-2.51692
ENST00000646641	S1PR2	-0.791916	1.93546	-2.77969	0.00827591	0.41128	-2.51786
ENST00000390594	IGHV1-2	-3.42648	0.246889	-2.79702	0.00791515	0.407183	-2.51822
ENST00000614555	CEACAM21	1.99153	0.495193	2.7881	0.00809906	0.407813	-2.51857
ENST00000371873	CMPK1	0.678781	5.73517	2.92691	0.0056416	0.37581	-2.51871
ENST00000380916	ZDHHC21	1.00946	1.63792	2.7741	0.0083957	0.41128	-2.51928
ENST00000594295	ZNF841	-2.61172	-1.97715	-2.83219	0.00722729	0.398982	-2.52204
ENST00000263634	ASB3	0.717976	2.97102	2.80994	0.00765551	0.402134	-2.52386
ENST00000460482	CCDC180	1.85872	-2.89495	2.82713	0.00732257	0.399045	-2.52547
ENST00000645847	EPHA1	2.78486	-1.03328	2.81193	0.00761642	0.402134	-2.5274
ENST00000451136	IKZF2	2.2309	1.45373	2.76831	0.00852127	0.41128	-2.52806
ENST00000379800	CSNK1A1L	1.06057	2.52872	2.7833	0.00819956	0.409806	-2.52839
ENST00000603838	SMAGP	2.15737	-1.91501	2.8461	0.00697081	0.39449	-2.5288
ENST00000647169	ERCC3	-1.80251	-2.94915	-2.8308	0.00725323	0.398982	-2.53029
ENST00000489994	IFRD1	2.48086	-0.443614	2.81838	0.00749031	0.402134	-2.53242
ENST00000371811	IFIT3	-1.39183	6.73756	-3.05145	0.00404898	0.342958	-2.53603
ENST00000492492	GPR160	1.93596	-1.36857	2.84427	0.00700401	0.39449	-2.53653
ENST00000237455	RNF103	0.877417	3.35487	2.81034	0.00764771	0.402134	-2.53716
ENST00000523981	NAIP	3.45516	-1.28915	2.79633	0.00792915	0.407183	-2.53779
ENST00000297439	DEFB1	-2.36803	-2.65205	-2.82426	0.00737725	0.401058	-2.5384
ENST00000529742	MUS81	3.59971	-0.274609	2.78813	0.00809835	0.407813	-2.53962
ENST00000463345	AKR1E2	1.90025	-2.73071	2.81962	0.00746636	0.402134	-2.53967
ENST00000366690	RAB4A	0.493192	4.63142	2.86884	0.00656988	0.391046	-2.54072
ENST00000427003	RNF213	-0.664094	6.12473	-2.95735	0.00520546	0.36869	-2.54239
ENST00000303892	ATP6V1G2	-1.89138	-3.03003	-2.81694	0.0075183	0.402134	-2.5424
ENST00000518979	CARD8	3.16199	-0.741725	2.78855	0.00808967	0.407813	-2.54765
ENST00000322177	RPP25	-0.874756	1.12271	-2.75917	0.0087232	0.41254	-2.54814
ENST00000336787	RAB27A	0.556535	6.16149	2.93662	0.00549883	0.373651	-2.54875
ENST00000241052	CAT	0.58723	7.5167	2.99917	0.00465771	0.361368	-2.54977
ENST00000225388	NUFIP2	0.739461	5.50764	2.90401	0.00599199	0.387022	-2.55015
ENST00000524553	CFL1	-1.68876	-1.73613	-2.82863	0.00729421	0.398982	-2.55016
ENST00000616407	PPP4R3B	0.701533	4.75266	2.87749	0.00642311	0.391046	-2.55094
ENST00000442628	NRBP2	2.70046	-0.917007	2.79494	0.00795773	0.407346	-2.55225
ENST00000393094	CUL5	0.834384	3.25924	2.80818	0.00769042	0.402134	-2.55286
ENST00000586178	MBTD1	2.44469	2.46314	2.75547	0.0088061	0.41254	-2.55528
ENST00000394605	CLDN12	2.15359	-2.41217	2.82768	0.00731227	0.399045	-2.5574
ENST00000534187	FAM86B1	-2.28274	-2.47763	-2.81284	0.0075985	0.402134	-2.55892
ENST00000374921	INVS	1.82182	-2.55735	2.83066	0.0072559	0.398982	-2.55989
ENST00000630734	TRAPPC12	1.62765	-0.0704648	2.79389	0.00797922	0.407346	-2.5616
ENST00000463899	NPL	1.393	-0.130516	2.79151	0.00802823	0.40781	-2.56171
ENST00000420283	TSPYL4	0.57792	2.30544	2.76756	0.00853758	0.41128	-2.56183
ENST00000568733	NUB1	-0.663238	4.56222	-2.86375	0.00665774	0.391046	-2.56344
ENST00000480456	JAM2	-1.71211	-3.08717	-2.80391	0.00777568	0.404178	-2.56374
ENST00000327134	PAK2	0.564066	6.78298	2.95821	0.00519365	0.36869	-2.56455
ENST00000577427	SCO1	-2.86525	-2.40262	-2.80457	0.00776249	0.404034	-2.56492
ENST00000577103	ABCC6	2.10854	-3.27541	2.80874	0.00767941	0.402134	-2.56649
ENST00000626389	ZNF546	2.15593	-1.51331	2.81775	0.00750269	0.402134	-2.5671
ENST00000426721	FBXW4P1	-2.18774	-2.37495	-2.80874	0.00767927	0.402134	-2.5679
ENST00000216264	CERK	0.494151	5.07075	2.87368	0.00648732	0.391046	-2.57006
ENST00000265433	NBN	1.08589	4.76069	2.86842	0.00657711	0.391046	-2.57055
ENST00000675578	IFRD1	1.267	1.71544	2.7483	0.00896891	0.41254	-2.57075
ENST00000424530	HLA-DQB1	2.38463	-2.78218	2.81358	0.00758386	0.402134	-2.57098
ENST00000459693	TASOR2	1.50246	2.1399	2.74965	0.00893812	0.41254	-2.57156
ENST00000261729	RASAL1	2.13165	-3.16274	2.80507	0.00775251	0.404023	-2.57187
ENST00000484291	DUSP12	-1.39976	-3.03219	-2.80998	0.00765477	0.402134	-2.57369
ENST00000368373	GBA1	-0.430867	5.19751	-2.88899	0.00623277	0.387022	-2.57377
ENST00000296444	SHISA5	-0.583922	7.71548	-3.02844	0.00430712	0.351355	-2.5741
ENST00000577440	SEPTIN4	-2.35678	-2.05285	-2.79811	0.00789287	0.407183	-2.57577
ENST00000254323	ZSWIM4	2.02564	-0.643877	2.79674	0.0079209	0.407183	-2.57596
ENST00000263640	ACVR1	3.59806	0.112828	2.76537	0.00858574	0.41155	-2.57684
ENST00000337435	NIPA1	-2.85506	0.150181	-2.77322	0.00841459	0.41128	-2.57924
ENST00000603301	ATOSB	2.273	1.76608	2.74257	0.009101	0.413691	-2.5803
ENST00000265981	RNF141	0.740798	5.98317	2.91533	0.00581623	0.381266	-2.58199
ENST00000286307	LSM11	0.953225	0.82991	2.74468	0.00905225	0.413691	-2.58231
ENST00000281631	PARP8	0.786279	5.39318	2.88946	0.00622507	0.387022	-2.58391
ENST00000359393	EHD1	-3.39001	-0.309857	-2.77244	0.00843148	0.41128	-2.5842
ENST00000491426	PDE4DIP	1.94312	-2.74079	2.79624	0.00793102	0.407183	-2.58421
ENST00000530220	TYK2	-3.46644	-1.23753	-2.77914	0.00828775	0.41128	-2.58426
ENST00000592576	EFTUD2	-2.00833	-3.14255	-2.79295	0.00799846	0.40781	-2.58464
ENST00000471654	KLHL29	2.20583	-2.92301	2.80851	0.00768401	0.402134	-2.58475
ENST00000457309	YWHAZ	1.58961	7.27551	2.96054	0.00516173	0.36869	-2.58487
ENST00000626080	LPCAT1	-3.35576	1.32598	-2.74139	0.00912858	0.413691	-2.58528
ENST00000530378	SOX6	1.97462	-3.132	2.79438	0.00796905	0.407346	-2.58532
ENST00000440886	LPAR3	-1.80231	-3.0846	-2.79412	0.00797436	0.407346	-2.58631
ENST00000371173	ZBP1	-1.23265	2.13908	-2.7913	0.00803264	0.40781	-2.58661
ENST00000246792	RRAS	-0.633444	5.3323	-2.8954	0.00612896	0.387022	-2.58727
ENST00000304743	PCNX1	0.713253	5.28899	2.87797	0.00641504	0.391046	-2.58754
ENST00000376883	ZFP57	-2.02914	-2.96639	-2.79237	0.00801044	0.40781	-2.58757
ENST00000491485	ZNG1E	2.51116	-1.47387	2.80354	0.00778313	0.404178	-2.58889
ENST00000648096	GAS2	2.06605	-1.96203	2.81097	0.00763523	0.402134	-2.59148
ENST00000261263	RAB21	0.66923	5.01882	2.86378	0.00665727	0.391046	-2.59149
ENST00000427522	HELZ2	-0.795171	4.66285	-2.8652	0.00663262	0.391046	-2.59191
ENST00000361924	GOLGA4	1.52738	1.94	2.74176	0.00911995	0.413691	-2.59251
ENST00000216373	SOS2	0.776835	4.14967	2.82059	0.00744768	0.402134	-2.5952
ENST00000377443	CA6	2.62746	-0.463479	2.7654	0.0085851	0.41155	-2.59792
ENST00000592679	ZSCAN5A	1.82102	-3.0942	2.78504	0.00816301	0.409806	-2.59842
ENST00000319357	STK17A	0.754178	5.33519	2.86864	0.00657331	0.391046	-2.5985
ENST00000394662	GBP1P1	-2.11768	-1.85268	-2.78944	0.00807106	0.407813	-2.59967
ENST00000367481	STXBP5	0.886734	4.09707	2.81382	0.00757925	0.402134	-2.60071
ENST00000398805	HSDL2	0.751956	4.62291	2.83462	0.00718182	0.398982	-2.60116
ENST00000396862	TIGD7	1.0465	0.807628	2.7335	0.00931395	0.413691	-2.60134
ENST00000449165	C2CD2	2.76041	-0.329974	2.74766	0.00898347	0.41254	-2.60442
ENST00000393249	OSBPL8	4.5443	3.35033	2.7685	0.008517	0.41128	-2.60736
ENST00000244040	RAB22A	0.815804	3.9018	2.80503	0.00775336	0.404023	-2.60857
ENST00000614711	HYOU1	-2.47616	-2.52148	-2.78139	0.00823986	0.410459	-2.61029
ENST00000411809	CLINT1	0.651147	5.11396	2.85741	0.00676858	0.391046	-2.61037
ENST00000468506	MX1	-1.2805	-0.888181	-2.75713	0.00876868	0.41254	-2.61115
ENST00000575369	XAF1	-1.45473	0.829962	-2.73032	0.00938962	0.413786	-2.6138
ENST00000394066	KLC2	2.09902	-3.31382	2.78148	0.008238	0.410459	-2.61397
ENST00000527059	SLC25A51P4	1.071	1.66431	2.72573	0.00949982	0.415547	-2.61495
ENST00000334464	PDZD8	0.679861	3.35275	2.76397	0.00861647	0.411568	-2.61562
ENST00000396388	TSEN34	0.709247	3.76634	2.79868	0.00788137	0.407183	-2.61645
ENST00000330794	STING1	-0.629435	5.13463	-2.867	0.00660159	0.391046	-2.61724
ENST00000370859	SLC44A5	1.89633	-3.05197	2.78778	0.00810559	0.407813	-2.61794
ENST00000277165	FAM120A	0.685888	5.76932	2.88416	0.00631198	0.388971	-2.62018
ENST00000512733	PAQR3	1.46345	2.7058	2.75283	0.00886568	0.41254	-2.6203
ENST00000395987	DNAI7	2.24131	-2.07983	2.78888	0.00808279	0.407813	-2.62186
ENST00000468435	UHRF2	2.89502	-2.42463	2.76892	0.00850788	0.41128	-2.624
ENST00000394287	MED1	1.13757	2.58028	2.73328	0.00931915	0.413691	-2.62628
ENST00000383052	ZFY	3.13723	-2.51007	2.77228	0.00843492	0.41128	-2.62871
ENST00000497722	PSPC1	2.54036	-2.08854	2.78153	0.00823706	0.410459	-2.62894
ENST00000612339	TMEM106A	-0.783229	2.28368	-2.7384	0.00919831	0.413691	-2.62966
ENST00000355624	RAB11FIP2	0.966933	2.18939	2.73229	0.00934276	0.413691	-2.63077
ENST00000466846	PAXBP1	2.97549	-0.987286	2.74141	0.00912796	0.413691	-2.63105
ENST00000369681	CYB5R4	0.531864	6.48393	2.9179	0.00577711	0.380072	-2.63117
ENST00000366691	RHOU	-3.3712	1.33063	-2.73096	0.00937431	0.413786	-2.6345
ENST00000442267	TBC1D9	0.926493	2.79554	2.73764	0.00921617	0.413691	-2.63503
ENST00000649704	MMAA	2.53675	-2.33468	2.76755	0.00853789	0.41128	-2.63652
ENST00000440685	S100A13	-1.97942	-1.4261	-2.77583	0.00835851	0.41128	-2.63708
ENST00000342449	BRWD1	1.06219	2.84153	2.74764	0.00898392	0.41254	-2.63725
ENST00000229971	FBXL4	1.77741	1.77698	2.71327	0.00980537	0.419319	-2.63785
ENST00000395127	EIF2AK2	-3.07648	-0.789127	-2.72259	0.00957598	0.416873	-2.64014
ENST00000321535	FBXO39	-1.53429	-2.9397	-2.77454	0.00838619	0.41128	-2.64273
ENST00000314845	AMBRA1	-2.83177	0.951155	-2.72072	0.00962164	0.417655	-2.643
ENST00000413996	SGK1	1.0984	2.43119	2.73209	0.0093474	0.413691	-2.64314
ENST00000355899	PLS3	1.63172	-3.07033	2.78408	0.00818318	0.409806	-2.64329
ENST00000356554	MAN1A2	0.916964	3.40954	2.76521	0.00858932	0.41155	-2.64415
ENST00000361272	CNOT7	0.562872	5.37617	2.86169	0.00669358	0.391046	-2.6448
ENST00000380097	TRIM6	-1.60885	-2.00658	-2.74962	0.00893879	0.41254	-2.64516
ENST00000633963	TRBV6-6	-1.88021	-1.90111	-2.77093	0.00846415	0.41128	-2.64571
ENST00000465375	DAP3	1.80837	-2.66833	2.77971	0.00827569	0.41128	-2.64689
ENST00000400060	PTPRM	2.32354	-0.875603	2.74857	0.00896277	0.41254	-2.64989
ENST00000371953	PTEN	0.844017	7.55945	2.96955	0.0050398	0.366168	-2.65052
ENST00000457111	ABCF1	-2.13345	-0.637303	-2.74054	0.00914833	0.413691	-2.65083
ENST00000299613	WEE1	2.63328	0.774423	2.72413	0.00953876	0.415653	-2.65086
ENST00000433283	NBAS	2.35722	-2.9614	2.76395	0.00861699	0.411568	-2.65086
ENST00000407417	NFIA	-1.71828	-2.04812	-2.76779	0.00853257	0.41128	-2.65112
ENST00000360150	ERGIC2	0.869988	4.48725	2.82984	0.00727137	0.398982	-2.65282
ENST00000483427	CEPT1	2.07807	-1.49791	2.76884	0.00850979	0.41128	-2.65372
ENST00000582299	AGAP7P	1.94661	-1.76133	2.77362	0.00840605	0.41128	-2.65406
ENST00000515393	MCTP1	0.846673	3.33374	2.75934	0.00871924	0.41254	-2.65513
ENST00000563310	ARIH1	1.35071	3.70658	2.76333	0.0086306	0.411783	-2.65532
ENST00000338435	GLS	1.0149	4.47997	2.81428	0.00757021	0.402134	-2.65554
ENST00000549992	NUDT4	0.881799	4.44287	2.80226	0.00780896	0.40459	-2.65774
ENST00000286733	NAAA	0.652835	5.49355	2.86274	0.00667536	0.391046	-2.65921
ENST00000568372	CCPG1	-2.76897	-2.3176	-2.74454	0.00905546	0.413691	-2.65926
ENST00000302176	DCLK2	1.60779	-3.27037	2.74572	0.0090282	0.413315	-2.6594
ENST00000370238	GCLM	0.652265	3.0229	2.74391	0.00907007	0.413691	-2.66187
ENST00000581980	CEP95	3.25337	-1.79077	2.75164	0.00889261	0.41254	-2.66202
ENST00000528422	SAMD3	1.95371	-1.80151	2.76109	0.00868038	0.412217	-2.66369
ENST00000361672	MSL3	1.76715	-2.64254	2.75756	0.00875916	0.41254	-2.66415
ENST00000358691	HELZ	0.600766	4.51056	2.80903	0.00767368	0.402134	-2.66429
ENST00000513000	INPP4B	0.891069	3.43689	2.75658	0.0087811	0.41254	-2.66433
ENST00000301030	ANKRD11	3.54436	-2.41346	2.73826	0.00920154	0.413691	-2.66572
ENST00000442721	TNXB	2.36568	-2.44108	2.75487	0.00881966	0.41254	-2.66645
ENST00000513295	CEP63	1.88045	-2.25313	2.76713	0.00854702	0.41128	-2.66738
ENST00000451560	TMEM38B	-1.62311	-3.29576	-2.74223	0.00910883	0.413691	-2.66776
ENST00000674349	N4BP2L2	2.40013	0.493965	2.70383	0.010043	0.420647	-2.66789
ENST00000463865	SH3YL1	3.06224	-1.30179	2.72497	0.00951834	0.415547	-2.668
ENST00000339569	MSL1	0.944129	5.33219	2.83453	0.00718347	0.398982	-2.66946
ENST00000536435	ZNF268	0.87914	1.73258	2.70196	0.0100905	0.420647	-2.6736
ENST00000523983	LETM2	1.85821	-2.95874	2.76132	0.00867516	0.412217	-2.67499
ENST00000330947	LRRC8B	2.78437	1.03229	2.69543	0.0102586	0.42115	-2.67507
ENST00000493089	FOXP1	-2.80688	-0.851408	-2.72973	0.00940375	0.413786	-2.67525
ENST00000494675	LRIF1	3.16865	-1.98996	2.74934	0.00894515	0.41254	-2.67655
ENST00000298784	SHLD2	1.68621	0.747024	2.69354	0.0103079	0.42115	-2.67671
ENST00000475308	SLC22A5	2.46026	-1.38736	2.74009	0.00915879	0.413691	-2.67676
ENST00000571079	FXR2	-1.58087	-3.10481	-2.74025	0.00915502	0.413691	-2.67706
ENST00000604714	WDR11	2.55349	1.16762	2.69361	0.010306	0.42115	-2.67763
ENST00000456517	HIPK3	3.34103	-0.876604	2.72117	0.00961065	0.417655	-2.67891
ENST00000523292	DST	1.61137	-3.4329	2.73355	0.00931262	0.413691	-2.68
ENST00000329378	KIAA0825	1.43583	0.428643	2.70208	0.0100874	0.420647	-2.68043
ENST00000555452	ZFYVE26	-1.74577	-1.8813	-2.75111	0.00890476	0.41254	-2.68062
ENST00000306402	SORBS1	2.06787	-2.7348	2.75204	0.00888363	0.41254	-2.68069
ENST00000415784	ZNF101	-1.88152	-1.95413	-2.74978	0.00893504	0.41254	-2.68466
ENST00000559119	VPS13C	1.87469	-2.55699	2.75273	0.00886806	0.41254	-2.68522
ENST00000381151	SLC5A3	0.867312	2.94467	2.73649	0.00924312	0.413691	-2.68576
ENST00000242848	ZC3H13	0.577393	3.89845	2.76811	0.00852563	0.41128	-2.69007
ENST00000529032	EMSY	0.834995	2.67049	2.71522	0.00975696	0.419319	-2.69119
ENST00000216044	GTPBP1	-0.549317	4.73887	-2.8129	0.00759735	0.402134	-2.69167
ENST00000613986	HSH2D	-0.52252	6.58002	-2.91648	0.00579872	0.38067	-2.6918
ENST00000296754	ERAP1	1.03797	1.7629	2.69284	0.010326	0.42115	-2.69193
ENST00000552346	USP15	3.34489	1.22121	2.68402	0.0105585	0.422591	-2.69574
ENST00000542104	RASSF3	0.78554	6.98941	2.91211	0.00586581	0.382301	-2.69692
ENST00000651699	STING1	-2.13091	-2.24291	-2.73229	0.00934273	0.413691	-2.69714
ENST00000546857	BICDL1	2.69664	-0.852611	2.71524	0.00975659	0.419319	-2.69768
ENST00000378731	CCNI2	2.11084	-1.78979	2.74359	0.00907744	0.413691	-2.69815
ENST00000494604	MCUB	1.4999	0.0430871	2.70088	0.0101181	0.420747	-2.69862
ENST00000553999	HIF1A	-1.65984	-0.80248	-2.73676	0.00923678	0.413691	-2.69959
ENST00000611293	VSTM1	1.34461	1.36552	2.68209	0.0106102	0.422591	-2.70114
ENST00000409930	IL1RN	-1.1965	0.697763	-2.67914	0.0106892	0.422591	-2.70489
ENST00000304698	FAM171B	1.65882	-2.79458	2.73971	0.00916775	0.413691	-2.70738
ENST00000490728	ARHGEF4	1.99973	-2.88398	2.73713	0.00922823	0.413691	-2.70776
ENST00000612321	KLRF1	1.89697	-2.83122	2.73898	0.00918483	0.413691	-2.70794
ENST00000339711	PRDM8	2.7887	-1.44795	2.71517	0.00975817	0.419319	-2.70838
ENST00000265523	BLVRA	-0.511007	6.43931	-2.91462	0.00582715	0.381429	-2.71094
ENST00000506233	SCLT1	2.04755	-1.7745	2.73916	0.00918046	0.413691	-2.71099
ENST00000591160	NDUFA11	-1.95811	-1.53412	-2.7266	0.00947898	0.415547	-2.71809
ENST00000476139	TVP23B	1.70924	-1.23293	2.72998	0.00939784	0.413786	-2.71859
ENST00000556029	TMPO	0.7472	4.97775	2.80995	0.00765544	0.402134	-2.71997
ENST00000367582	PHACTR2	-1.41829	1.26452	-2.6855	0.0105193	0.422019	-2.72019
ENST00000316068	MCM9	2.2516	-2.14981	2.73264	0.00933445	0.413691	-2.72172
ENST00000327827	HAPSTR1	0.730664	5.66064	2.83083	0.00725278	0.398982	-2.72262
ENST00000620457	APBA2	3.16679	-0.333176	2.68089	0.0106422	0.422591	-2.72274
ENST00000607388	RPF2	-1.35928	-3.13942	-2.71204	0.009836	0.419319	-2.72294
ENST00000406902	GRAMD4	2.04451	-3.00401	2.73025	0.00939126	0.413786	-2.72311
ENST00000505606	ZNF131	1.02103	2.6886	2.70315	0.0100602	0.420647	-2.72352
ENST00000485595	PHF20L1	1.54698	-0.0827529	2.69971	0.0101483	0.42115	-2.72397
ENST00000524896	EIF3M	0.815105	4.23637	2.77209	0.00843898	0.41128	-2.72431
ENST00000528413	IRF7	-2.82904	2.20108	-2.71221	0.00983172	0.419319	-2.72572
ENST00000672740	ARHGAP17	-2.93332	-2.38246	-2.70971	0.00989433	0.420082	-2.7265
ENST00000546425	HVCN1	1.7493	-2.56745	2.7246	0.00952715	0.415547	-2.73036
ENST00000476170	PHYKPL	-1.57852	-2.98558	-2.70659	0.00997287	0.420647	-2.73039
ENST00000360688	GDPD3	2.39897	-2.52238	2.72471	0.00952472	0.415547	-2.73105
ENST00000359015	MAP3K5	0.565655	4.44101	2.77359	0.00840669	0.41128	-2.73123
ENST00000454497	OTUD4	0.764831	3.71984	2.74646	0.00901118	0.412953	-2.73483
ENST00000361842	XAF1	-0.850999	5.86174	-2.89905	0.00607056	0.387022	-2.73606
ENST00000400451	ZNF74	2.90311	-2.32127	2.7076	0.00994737	0.420495	-2.73634
ENST00000375440	CUL4A	0.771809	3.31537	2.71688	0.0097159	0.419319	-2.73833
ENST00000375403	DCUN1D2	2.90365	-2.09288	2.70227	0.0100827	0.420647	-2.73871
ENST00000356897	IL27	-0.789457	1.57208	-2.66992	0.0109403	0.422591	-2.73888
ENST00000442687	MEIKIN	2.08643	-2.68222	2.72098	0.00961537	0.417655	-2.74053
ENST00000486442	KLHL29	-1.93887	-2.59285	-2.7058	0.00999279	0.420647	-2.74089
ENST00000402924	BLVRA	-0.719949	3.42772	-2.75218	0.00888032	0.41254	-2.74272
ENST00000462386	IDH1	1.59233	-3.07704	2.71428	0.00978038	0.419319	-2.74448
ENST00000542232	RIMKLB	2.6504	-1.34357	2.69686	0.0102216	0.42115	-2.74532
ENST00000366528	COX20	2.86455	-1.90209	2.71163	0.0098462	0.419354	-2.74532
ENST00000230461	TMEM30A	0.747029	5.7762	2.83776	0.00712352	0.397981	-2.74853
ENST00000646667	TRPM7	1.02383	2.76685	2.6874	0.010469	0.421815	-2.74925
ENST00000469867	FAM228B	4.58681	1.71896	2.65768	0.0112821	0.42703	-2.75016
ENST00000470873	MCFD2	2.0226	-3.10488	2.70707	0.00996074	0.420647	-2.75085
ENST00000396027	XRCC4	1.32704	1.95556	2.6814	0.0106285	0.422591	-2.75129
ENST00000490289	UBE2V1	2.03041	-2.02794	2.7149	0.00976505	0.419319	-2.75175
ENST00000323037	ZNRF2	0.83512	3.2339	2.71497	0.00976314	0.419319	-2.75192
ENST00000491154	GDI1	-1.69313	-1.96964	-2.70778	0.00994282	0.420495	-2.75544
ENST00000357115	LRBA	-2.90501	-0.0182801	-2.66996	0.0109392	0.422591	-2.75661
ENST00000331327	PURA	0.769578	3.27086	2.71657	0.00972355	0.419319	-2.75782
ENST00000642200	CCDC88A	2.14981	-0.398305	2.66994	0.0109397	0.422591	-2.75837
ENST00000264451	SLC30A9	0.736172	3.58587	2.72967	0.00940511	0.413786	-2.759
ENST00000296370	S100P	1.13323	8.61913	2.98198	0.00487598	0.365162	-2.76102
ENST00000426219	ABCF1	2.6719	-1.11112	2.67391	0.0108311	0.422591	-2.76171
ENST00000555720	SAV1	2.70173	-1.58618	2.70078	0.0101208	0.420747	-2.76229
ENST00000496623	PHF11	-1.73226	-2.75948	-2.69499	0.0102702	0.42115	-2.76267
ENST00000485617	UHRF2	1.72596	1.45542	2.64984	0.011506	0.431188	-2.76281
ENST00000370272	DR1	0.513781	5.71663	2.83015	0.00726558	0.398982	-2.76408
ENST00000473303	ANGEL2	0.912972	2.32785	2.67044	0.0109261	0.422591	-2.76451
ENST00000589868	LINC02210	2.10047	-1.8741	2.69953	0.0101529	0.42115	-2.76503
ENST00000358293	FAM217B	2.73536	-1.90481	2.69731	0.01021	0.42115	-2.76504
ENST00000340553	FOXN2	0.746694	4.36136	2.76087	0.00868525	0.412217	-2.76538
ENST00000311048	ZNF431	0.826598	2.89615	2.69459	0.0102805	0.42115	-2.76735
ENST00000358776	ACADSB	0.838163	2.87925	2.69713	0.0102147	0.42115	-2.76877
ENST00000495822	CTSL	-2.04063	-2.20329	-2.69633	0.0102354	0.42115	-2.76886
ENST00000395693	SCO2	-0.651488	4.76688	-2.79499	0.00795655	0.407346	-2.76909
ENST00000633602	IGHV3-72	-1.80004	-2.89281	-2.6921	0.0103453	0.421404	-2.77094
ENST00000616369	WDR59	1.76888	-0.779215	2.69379	0.0103014	0.42115	-2.77107
ENST00000395116	GPR135	1.55738	-3.23252	2.68654	0.0104915	0.421815	-2.77248
ENST00000517546	INTS10	-1.79588	-2.88888	-2.6853	0.0105246	0.422019	-2.77321
ENST00000251810	RRM2B	0.905335	4.44701	2.75261	0.00887067	0.41254	-2.77389
ENST00000394370	FBXO38	1.77094	1.70326	2.64507	0.0116445	0.432778	-2.77439
ENST00000651915	STAT2	-2.06529	-1.50118	-2.6822	0.0106073	0.422591	-2.77459
ENST00000398411	CST3	1.3335	0.88732	2.64568	0.0116267	0.432472	-2.77569
ENST00000374466	CSGALNACT2	0.78085	4.57861	2.77519	0.00837213	0.41128	-2.77577
ENST00000370706	ZNF451	0.885629	2.93177	2.69064	0.0103836	0.421511	-2.77709
ENST00000250024	E2F8	-1.61231	-3.2861	-2.68015	0.0106621	0.422591	-2.7773
ENST00000473835	U2SURP	0.944996	4.06881	2.7466	0.00900804	0.412953	-2.77747
ENST00000394980	MMRN1	2.92484	0.483891	2.64994	0.0115033	0.431188	-2.77748
ENST00000369985	MYO6	2.47694	-1.28038	2.6911	0.0103715	0.421511	-2.7781
ENST00000541657	RHOF	0.798439	2.78412	2.68157	0.0106241	0.422591	-2.77911
ENST00000265000	GALNT7	0.774444	3.40449	2.70225	0.0100832	0.420647	-2.77988
ENST00000469224	ALAS1	-1.37817	-2.52631	-2.69047	0.010388	0.421511	-2.78219
ENST00000372692	SET	0.619476	6.17719	2.84165	0.00705191	0.395355	-2.78303
ENST00000612469	CCDC125	1.39667	-3.05254	2.67735	0.0107376	0.422591	-2.78598
ENST00000461407	XPO1	2.00797	-1.22245	2.68233	0.0106037	0.422591	-2.78646
ENST00000418105	ICAM2	-0.601968	4.85164	-2.78449	0.00817459	0.409806	-2.78735
ENST00000635268	HNRNPL	2.27092	-1.4	2.68288	0.0105889	0.422591	-2.78759
ENST00000472038	RCSD1	-1.88066	-0.880136	-2.68537	0.0105226	0.422019	-2.78774
ENST00000650287	LPL	2.04432	-2.35974	2.69189	0.0103509	0.421404	-2.78881
ENST00000538509	NPIPB5	-1.9291	-3.15281	-2.67387	0.0108321	0.422591	-2.78927
ENST00000505658	LUC7L3	1.23462	4.10914	2.73628	0.00924828	0.413691	-2.79008
ENST00000481673	CHKB	1.77077	-2.45952	2.6955	0.0102567	0.42115	-2.79148
ENST00000358855	NOL8	-2.60807	-1.82907	-2.67233	0.0108742	0.422591	-2.793
ENST00000287773	TMEM171	2.00524	-2.90256	2.68867	0.0104355	0.421511	-2.79418
ENST00000474457	FBXO9	1.98193	-1.29756	2.67621	0.0107686	0.422591	-2.79441
ENST00000491546	ALDH5A1	-1.73472	0.261455	-2.66142	0.0111766	0.425171	-2.79582
ENST00000341533	NAPEPLD	2.28676	-2.75896	2.68152	0.0106253	0.422591	-2.79791
ENST00000405486	RANGAP1	-2.81796	-2.17434	-2.66717	0.0110162	0.422591	-2.79823
ENST00000628482	NAIP	-2.98554	-2.25495	-2.66505	0.0110753	0.422738	-2.80001
ENST00000406072	HDAC9	3.15693	-2.53217	2.67264	0.0108658	0.422591	-2.80026
ENST00000380099	KL	1.74643	-2.4228	2.67804	0.0107191	0.422591	-2.80043
ENST00000352689	MKLN1	0.740121	4.74786	2.76712	0.00854731	0.41128	-2.8005
ENST00000435962	TC2N	0.756557	4.89959	2.7725	0.00843026	0.41128	-2.80128
ENST00000463609	DMD	-2.11608	0.935685	-2.64251	0.0117192	0.433568	-2.80187
ENST00000560240	COPS2	1.40898	-3.41546	2.66883	0.0109706	0.422591	-2.80202
ENST00000592599	SAFB2	-1.78547	-2.19499	-2.67078	0.0109169	0.422591	-2.80552
ENST00000463745	ARL6	1.42679	0.0902545	2.65155	0.0114571	0.431188	-2.80689
ENST00000539294	YTHDF3	0.772929	5.20192	2.77722	0.00832863	0.41128	-2.80705
ENST00000520539	UBR5	0.875101	4.89013	2.76569	0.00857869	0.41155	-2.80834
ENST00000376840	TBC1D8	3.05681	-1.04777	2.64669	0.0115975	0.432137	-2.80898
ENST00000354577	MED23	1.47434	-0.627068	2.67018	0.0109331	0.422591	-2.8099
ENST00000618288	CLIC1	2.42343	-2.23101	2.67435	0.010819	0.422591	-2.81081
ENST00000296220	OSBPL11	0.748786	4.42196	2.73894	0.00918569	0.413691	-2.8109
ENST00000357852	SFI1	2.61849	-2.59158	2.67449	0.0108152	0.422591	-2.81122
ENST00000260970	PPIG	0.967845	3.7026	2.71367	0.00979556	0.419319	-2.81187
ENST00000633111	LINC02210	2.13759	-1.82014	2.67825	0.0107132	0.422591	-2.8137
ENST00000308488	RSF1	0.652172	3.78734	2.70767	0.00994574	0.420495	-2.81421
ENST00000243562	LTBP4	2.09769	-3.19933	2.66521	0.0110707	0.422738	-2.81586
ENST00000521645	SLC25A32	2.80402	-2.73515	2.66749	0.0110074	0.422591	-2.81778
ENST00000520564	RNF130	1.76825	-0.594998	2.65776	0.0112799	0.42703	-2.81804
ENST00000415493	NUDT4	2.14237	2.87239	2.62843	0.0121389	0.440215	-2.8194
ENST00000648057	KLHDC7B	-1.9466	-1.93287	-2.66586	0.0110527	0.422591	-2.8196
ENST00000585682	GASK1B	1.38881	3.5347	2.7046	0.0100234	0.420647	-2.81976
ENST00000378781	RUBCNL	3.09518	-1.59711	2.65809	0.0112705	0.42703	-2.82006
ENST00000642499	CASK	2.21811	-3.02046	2.66323	0.0111259	0.423955	-2.82037
ENST00000396737	PPM1N	0.99503	1.39379	2.62069	0.0123756	0.441474	-2.82147
ENST00000582970	RNF213	-0.756971	5.05214	-2.78464	0.00817132	0.409806	-2.82158
ENST00000425863	SETMAR	-1.89237	-3.07794	-2.66061	0.0111993	0.425279	-2.82238
ENST00000567606	PML	-2.99127	2.23797	-2.63416	0.0119666	0.436518	-2.82316
ENST00000349752	GALNT14	2.21438	0.910671	2.61933	0.0124177	0.441474	-2.82354
ENST00000347230	ZFYVE26	-0.464109	3.04689	-2.68106	0.0106377	0.422591	-2.82389
ENST00000414253	FAAP20	-2.59645	-0.864979	-2.65335	0.0114053	0.430611	-2.82482
ENST00000494941	PYROXD2	1.20964	0.312209	2.63374	0.011979	0.436601	-2.82502
ENST00000534905	ATG16L2	0.755753	2.5576	2.65107	0.0114707	0.431188	-2.82506
ENST00000471363	CACNA2D3	1.13189	3.40624	2.67153	0.0108961	0.422591	-2.82508
ENST00000366645	EXOC8	0.856757	3.33992	2.68686	0.0104831	0.421815	-2.82529
ENST00000395686	ERO1A	0.676967	5.06112	2.75664	0.00877984	0.41254	-2.82622
ENST00000390532	TRAJ5	1.95448	-3.14784	2.66045	0.011204	0.425279	-2.82673
ENST00000338380	SLPI	1.01157	4.95863	2.75383	0.00884313	0.41254	-2.82753
ENST00000466868	CDADC1	1.90253	-1.98845	2.66605	0.0110473	0.422591	-2.82849
ENST00000642751	SPAST	3.63571	1.57644	2.61716	0.0124847	0.441474	-2.8288
ENST00000635540	ROCK1	3.97176	-0.617759	2.62461	0.0122552	0.441474	-2.82969
ENST00000538273	NLRC5	-1.62819	-3.0006	-2.64868	0.0115396	0.431719	-2.83004
ENST00000410080	PRPF40A	0.700411	4.94091	2.76419	0.00861167	0.411568	-2.83015
ENST00000485303	NECTIN3	2.08183	-2.0207	2.66694	0.0110228	0.422591	-2.83139
ENST00000437844	ZEB1	2.33478	-1.12199	2.63168	0.012041	0.43821	-2.83146
ENST00000487976	CCDC180	2.05605	-2.40163	2.6664	0.0110378	0.422591	-2.83213
ENST00000631650	EEF1D	1.69228	-2.02305	2.67275	0.0108627	0.422591	-2.8325
ENST00000368715	S100A4	-0.861934	2.1892	-2.64673	0.0115962	0.432137	-2.83378
ENST00000262043	PHF3	0.655006	2.85932	2.64918	0.0115253	0.431539	-2.83637
ENST00000226094	FAM20A	-2.27493	-2.54452	-2.64983	0.0115064	0.431188	-2.83653
ENST00000546462	BAG6	-4.08024	-1.04663	-2.624	0.0122739	0.441474	-2.83802
ENST00000457205	SMOX	-4.88042	0.905841	-2.6219	0.0123382	0.441474	-2.83824
ENST00000264160	R3HDM1	-2.58642	-1.95999	-2.64644	0.0116046	0.432137	-2.83888
ENST00000333206	ZSCAN30	2.3922	-2.00603	2.64468	0.0116558	0.432844	-2.8424
ENST00000421138	RECQL	1.61822	-2.04916	2.66676	0.0110276	0.422591	-2.84334
ENST00000371337	TMEM59	-1.58437	-2.22045	-2.6504	0.0114899	0.431188	-2.84478
ENST00000473565	CLK1	0.873015	3.93498	2.69614	0.0102403	0.42115	-2.84512
ENST00000552994	ZFC3H1	1.4563	1.63194	2.60758	0.0127858	0.445081	-2.84717
ENST00000072516	IL1RAP	1.89922	2.95371	2.62555	0.0122266	0.441474	-2.84769
ENST00000642810	CHD4	-2.84359	-2.49562	-2.63924	0.0118155	0.433568	-2.84806
ENST00000336904	SNCA	1.87153	1.95051	2.60708	0.0128017	0.445081	-2.84982
ENST00000264345	HERC3	3.06781	-1.13985	2.64126	0.0117561	0.433568	-2.8531
ENST00000246549	FFAR2	-3.14595	-0.394535	-2.62183	0.0123405	0.441474	-2.85385
ENST00000262077	NUP153	0.909822	4.08078	2.6964	0.0102334	0.42115	-2.85513
ENST00000396976	ZSCAN29	0.949657	2.43697	2.62954	0.0121054	0.440029	-2.85672
ENST00000393705	IL18BP	-2.4186	0.377168	-2.61319	0.0126088	0.443233	-2.85709
ENST00000619168	CAMK1D	0.775734	4.3222	2.693	0.0103219	0.42115	-2.85776
ENST00000469407	PHF14	1.22017	0.0899814	2.61709	0.0124871	0.441474	-2.85933
ENST00000452248	STOML2	-0.980402	0.381435	-2.60661	0.0128169	0.445254	-2.86121
ENST00000336505	SCAI	0.973554	1.50448	2.60284	0.0129373	0.446276	-2.86122
ENST00000464757	COX20	1.28262	3.49627	2.67155	0.0108957	0.422591	-2.86205
ENST00000431651	COA1	1.49327	-2.71538	2.64632	0.0116081	0.432137	-2.86246
ENST00000575519	MED31	1.03036	0.820616	2.59704	0.0131248	0.447306	-2.86276
ENST00000478137	ZFAND2A	1.59617	-2.60541	2.6523	0.0114355	0.431188	-2.86287
ENST00000644773	TUG1	0.956583	3.23525	2.667	0.0110211	0.422591	-2.86346
ENST00000221856	FSD1	-1.94583	-1.22284	-2.64175	0.0117415	0.433568	-2.86546
ENST00000318348	GLTP	0.44814	5.1156	2.74945	0.0089427	0.41254	-2.86682
ENST00000393888	CNP	-2.33286	1.64369	-2.62428	0.0122653	0.441474	-2.86943
ENST00000614204	IFI27	-2.41918	-2.70137	-2.62819	0.0121463	0.440215	-2.87003
ENST00000355977	MIER1	3.68491	-1.0749	2.60787	0.0127766	0.445081	-2.87112
ENST00000261918	SEMA7A	-3.30315	0.677751	-2.60388	0.012904	0.446276	-2.87122
ENST00000644978	HECW2	1.46549	1.04635	2.59249	0.0132738	0.447306	-2.8721
ENST00000374114	RBM12	0.712887	4.36482	2.71339	0.00980251	0.419319	-2.87366
ENST00000378164	TAF2	0.775995	2.80019	2.64066	0.0117737	0.433568	-2.87377
ENST00000658925	MFSD4B	2.11454	-2.24137	2.63912	0.0118191	0.433568	-2.87557
[truncated: 44,065 more rows]

## Sheet: 4
ensembl_transcript_id	hgnc_symbol	logFC	AveExpr	t	P.Value	adj.P.Val	B
[truncated: 45,231 more rows]

[truncated: 1 more sheets: 5]
