# Supplementary material for: Multi-omics analysis reveals COVID-19 vaccine induced attenuation of inflammatory responses during breakthrough disease
Source: Nat Commun. 2024 Apr 22;15:3402. doi: 10.1038/s41467-024-47463-6 (PMC11035709; doi:10.1038/s41467-024-47463-6)
Supplement: Supplementary file 8 — Supplementary Data 5 [file 41467_2024_47463_MOESM8_ESM.xlsx]

## Sheet: sheet info
sheet name	analysis name
1	STAGE 1 baseline all subgroups vs CT NAAT -ve
2	STAGE 1 baseline all subgroups vs CT NAAT +ve both vaccine groups
3	STAGE 1 baseline all subgroups vs CT+7 NAAT -ve
4	STAGE 1 baseline all subgroups vs CT+7 NAAT +ve both vaccine groups
5	STAGE 1 CT NAAT +ve both vaccine group vs CT NAAT -ve
6	STAGE 1 CT NAAT +ve ChAdOx vs CT NAAT -ve
7	STAGE 1 CT NAAT +ve ChAdOx vs CT+7 NAAT +ve ChAdOx
8	STAGE 1 CT NAAT +ve ChAdOx1 vs baseline all subgroups
9	STAGE 1 CT NAAT +ve MenACWY vs baseline all subgroups
10	STAGE 1 CT NAAT +ve MenACWY vs CT NAAT -ve
11	STAGE 1 CT NAAT +ve MenACWY vs CT NAAT +ve ChAdOx
12	STAGE 1 CT NAAT +ve MenACWY vs CT+7 NAAT +ve MenACWY
13	STAGE 1 CT+7 NAAT -ve vs CT NAAT -ve
14	STAGE 1 CT+7 NAAT +ve both vaccine group vs CT NAAT +ve both vaccine groups
15	STAGE 1 CT+7 NAAT +ve ChAdOx vs baseline all subgroups
16	STAGE 1 CT+7 NAAT +ve ChAdOx1 vs CT+7 NAAT -ve
17	STAGE 1 CT+7 NAAT +ve MenACWY vs baseline all subgroups
18	STAGE 1 CT+7 NAAT +ve MenACWY vs CT+7 NAAT +ve ChAdOx1
19	STAGE 1 CT+7 NAAT +ve MenACWY vs CT+7 NAAT -ve
20	STAGE 1 CT+7 +ve both vaccine group vs CT+7 NAAT -ve
21	STAGE 1 diff diff CT CT+7 NAAT +ve MenACWY vs ChAdOx1

## Sheet: 1
feature_name	shortened_feature_name	logFC	CI.L	CI.R	AveExpr	t	P.Value	adj.P.Val	B
ReverseComplement_ENSG00000275700.6	ReverseComplement_AATF	0.809329	0.245277	1.37338	1.88937	2.87092	0.00566924	0.998819	-4.28959
snoRNA__Homo_sapiens300571_SNORD88C	snoRNA:SNORD88C	0.405876	0.101846	0.709906	3.18902	2.6711	0.00974738	0.998819	-4.11641
ENSG00000164715.6	LMTK2	0.511933	0.112548	0.911318	2.37419	2.56469	0.0128816	0.998819	-4.2439
tRNA__Homo_sapiens_tRNA-Val-TAC-1-1&tRNA__Homo_sapiens_tRNA-Val-TAC-1-2	tRNA-Val_isoforms	0.849403	0.180898	1.51791	1.43573	2.54228	0.0136486	0.998819	-4.39273
ENSG00000111728.11	ST8SIA1	0.51616	0.106542	0.925778	2.39938	2.52127	0.0144048	0.998819	-4.24503
ReverseComplement_ENSG00000142733.17	ReverseComplement_MAP3K6	-0.555736	-1.00544	-0.106028	1.91748	-2.47259	0.0163047	0.998819	-4.31867
MiR.hp__hsa-mir-3130-1&MiR.hp__hsa-mir-3130-2	MiR.hp:hsa-mir-3130-1 & MiR.hp:hsa-mir-3130-2	-1.01098	-1.83085	-0.191113	1.75185	-2.46725	0.0165262	0.998819	-4.35735
lncRNA__URS000075E815_9606_Homo_sapiens_small_nucleolar_RNA_host_gene_10_SNHG10__lncRNA&snoRNA__Homo_sapiens300781_SCARNA13	lncRNA:small_nucleolar_RNA_host_gene_10_SNHG10 & snoRNA:Homo_sapiens300781_SCARNA13	0.549285	0.0886996	1.00987	2.25192	2.38617	0.0202402	0.998819	-4.30839
lncRNA__URS0000BC45AE_9606_Homo_sapiens_small_nucleolar_RNA_host_gene_12_SNHG12__lncRNA&lncRNA__URS0000BC4602_9606_Homo_sapiens_small_nucleolar_RNA_host_gene_12_SNHG12__lncRNA&lncRNA__URS0000BC4546_9606_Homo_sapiens_small_nucleolar_RNA_host_gene_12_SNHG12__lncRNA&snoRNA__Homo_sapiens300652_SNORA61	lncRNA:small_nucleolar_RNA_host_gene_12_SNHG12 & snoRNA:SNORA61	0.471915	0.06243	0.8814	1.85354	2.3059	0.0246359	0.998819	-4.36695
MiR.hp__hsa-mir-26a-2	MiR.hp:hsa-mir-26a-2	0.558194	0.0672578	1.04913	3.11442	2.27496	0.0265444	0.998819	-4.26917
hsa-miR-25-5p	hsa-miR-25-5p	-0.362156	-0.682872	-0.0414404	4.7185	-2.25938	0.0275543	0.998819	-4.20595
snoRNA__Homo_sapiens300700_SNORA48	snoRNA:SNORA48	0.46469	0.0478908	0.881489	2.2298	2.23075	0.0294992	0.998819	-4.35763
lncRNA__URS0000204428_9606_Homo_sapiens_human__nuclear_paraspeckle_assembly_transcript_1_NEAT1_	lncRNA:nuclear_paraspeckle_assembly_transcript_1_NEAT1	0.771997	0.0741726	1.46982	1.54253	2.21352	0.0307269	0.998819	-4.42539
snoRNA__Homo_sapiens300529_SNORD52	snoRNA:SNORD52	0.554147	0.049422	1.05887	2.28764	2.19677	0.0319636	0.998819	-4.35078
MiR.hp__hsa-mir-320c-2&MiR.hp__hsa-mir-320c-1	MiR.hp:hsa-mir-320c-2 & MiR.hp:hsa-mir-320c-1	-0.501831	-0.961361	-0.042302	3.45399	-2.18504	0.0328556	0.998819	-4.2703
lncRNA__URS0000D77F8F_9606_Homo_sapiens_uncharacterized_LOC284454_LOC284454__lncRNA	lncRNA:LOC284454	0.485201	0.0395875	0.930815	2.20796	2.1786	0.0333542	0.998819	-4.36592
ReverseComplement_ENSG00000145349.18	ReverseComplement_CAMK2D	1.00681	0.068489	1.94513	3.68923	2.14689	0.0359083	0.998819	-4.29479
lncRNA__URS0000759BEC_9606_Homo_sapiens_DiGeorge_syndrome_critical_region_gene_9_DGCR9_	lncRNA:DiGeorge_syndrome_critical_region_gene_9_DGCR9	-0.396787	-0.767428	-0.0261465	3.18975	-2.142	0.0363176	0.998819	-4.30693
MiR.hp__hsa-mir-1285-1	MiR.hp:hsa-mir-1285-1	-0.373116	-0.725047	-0.021185	2.35046	-2.12129	0.0380936	0.998819	-4.35909
ReverseComplement_lncRNA__URS000022CFA6_9606_Homo_sapiens_WEE2_antisense_RNA_1_WEE2-AS1_&ReverseComplement_ENSG00000145349.18	ReverseComplement_lncRNA:WEE2_antisense_RNA_1_WEE2-AS1 & ReverseComplement_CAMK2D	0.641802	0.0337808	1.24982	4.09816	2.11201	0.038914	0.998819	-4.28601
tRNA__Homo_sapiens_tRNA-Glu-TTC-1-1&tRNA__Homo_sapiens_tRNA-Glu-TTC-1-2&tRNA__Homo_sapiens_tRNA-Glu-TTC-2-1&tRNA__Homo_sapiens_tRNA-Glu-TTC-2-2	tRNA-Glu_isoforms	0.436138	0.0195295	0.852747	2.98985	2.09464	0.0404909	0.998819	-4.33076
snoRNA__Homo_sapiens300058_SNORA26	snoRNA:SNORA26	0.65258	0.028615	1.27654	1.46968	2.09261	0.0406793	0.998819	-4.45864
lncRNA__URS000075DE27_9606_Homo_sapiens_HLA_complex_group_11_HCG11_&lncRNA__URS000073968D_9606_Homo_sapiens_EMX2_opposite_strand/antisense_RNA_EMX2OS_&lncRNA__URS000075CCEF_9606_Homo_sapiens_RNF139_antisense_RNA_1_head_to_head__RNF139-AS1_&lncRNA__URS000075DBBD_9606_Homo_sapiens_KDM4A_antisense_RNA_1_KDM4A-AS1_&lncRNA__URS000075E2F0_9606_Homo_sapiens_long_intergenic_non-protein_coding_RNA_1122_LI…	lncRNA:ZBTB20_antisense_RNA_4_ZBTB20-AS4	-0.488931	-0.960738	-0.0171247	2.36262	-2.07347	0.0424879	0.998819	-4.36823
lncRNA__URS0000759E00_9606_Homo_sapiens_uncharacterized_LOC100272217_LOC100272217__lncRNA&lncRNA__URS000075A473_9606_Homo_sapiens_UPK1A_antisense_RNA_1_UPK1A-AS1_	lncRNA:UPK1A_antisense_RNA_1_UPK1A-AS1	0.538719	0.0155097	1.06193	1.72104	2.06016	0.0437866	0.998819	-4.43019
snoRNA__Homo_sapiens300702_SNORD118	snoRNA:SNORD118	1.02214	0.0270798	2.01721	4.13471	2.0553	0.0442694	0.998819	-4.30503
lncRNA__URS0000D77F8F_9606_Homo_sapiens_uncharacterized_LOC284454_LOC284454__lncRNA&lncRNA__URS0000A775F0_9606_Homo_sapiens_neighbor_of_BRCA1_lncRNA_2_NBR2__lncRNA&lncRNA__URS00007E3CC0_9606_Homo_sapiens_uncharacterized_LOC101928304_LOC101928304__lncRNA&lncRNA__URS000075A26E_9606_Homo_sapiens_CSTF3_divergent_transcript_CSTF3-DT_&lncRNA__URS0000759AD2_9606_Homo_sapiens_long_intergenic_non-protein_…	lncRNA:LINC01098	-0.439214	-0.867549	-0.0108779	2.66492	-2.05166	0.0446338	0.998819	-4.35881
hsa-miR-1307-5p	hsa-miR-1307-5p	0.366334	0.00651381	0.726154	3.03312	2.03707	0.0461213	0.998819	-4.35616
hsa-miR-550a-3-5p	hsa-miR-550a-3-5p	-0.303666	-0.602975	-0.00435711	4.73962	-2.02997	0.0468599	0.998819	-4.29829
hsa-miR-4781-3p	hsa-miR-4781-3p	-0.42604	-0.848026	-0.00405332	2.15375	-2.02007	0.0479084	0.998819	-4.41082
lncRNA__URS00008B4804_9606_Homo_sapiens_human__non-protein_coding_lnc-KDM3B-1:6	lncRNA:lnc-KDM3B-1:6	-0.418613	-0.841611	0.00438399	3.1907	-1.98011	0.0523444	0.998819	-4.3612
lncRNA__URS0000BC447A_9606_Homo_sapiens_uncharacterized_LOC100130027_LOC100130027__lncRNA	lncRNA:LOC100130027	-0.361769	-0.727796	0.00425854	4.55394	-1.97757	0.0526381	0.998819	-4.32337
hsa-miR-423-5p	hsa-miR-423-5p	-0.244547	-0.492605	0.00351015	13.9393	-1.97253	0.0532241	0.998819	-4.21869
lncRNA__URS0000A776EA_9606_Homo_sapiens_human__non-protein_coding_MIR4435-2HG:46&lncRNA__URS0000A76A17_9606_Homo_sapiens_human__non-protein_coding_MIR4435-2HG:44&lncRNA__URS0000A7682F_9606_Homo_sapiens_human__non-protein_coding_MIR4435-2HG:42	lncRNA:non-protein_coding_MIR4435-2HG:42	-0.588029	-1.18676	0.0106977	1.75759	-1.9651	0.0541	0.998819	-4.44289
ReverseComplement_ENSG00000169710.9&ReverseComplement_ENSG00000141255.13	ReverseComplement_FASN & ReverseComplement_SPATA22	-0.7479	-1.50944	0.0136444	1.96596	-1.965	0.0541117	0.998819	-4.44532
snoRNA__Homo_sapiens300482_SNORD17	snoRNA:SNORD17	0.508397	-0.0184092	1.0352	5.34121	1.93093	0.0582842	0.998819	-4.333
hsa-miR-20b-5p	hsa-miR-20b-5p	0.545527	-0.0217489	1.1128	7.24804	1.92414	0.0591479	0.998819	-4.32548
hsa-miR-106b-5p	hsa-miR-106b-5p	0.568912	-0.0241078	1.16193	6.95158	1.91951	0.0597428	0.998819	-4.32884
hsa-miR-223-5p	hsa-miR-223-5p	0.667411	-0.0338521	1.36867	3.56902	1.90426	0.0617386	0.998819	-4.37552
hsa-miR-660-5p	hsa-miR-660-5p	0.536562	-0.0293138	1.10244	4.80553	1.8972	0.0626819	0.998819	-4.34894
hsa-miR-146b-5p	hsa-miR-146b-5p	0.442799	-0.0255826	0.91118	7.11046	1.89156	0.0634435	0.998819	-4.33845
tRNA__Homo_sapiens_tRNA-Lys-TTT-3-1&tRNA__Homo_sapiens_tRNA-Lys-TTT-3-2&tRNA__Homo_sapiens_tRNA-Lys-TTT-3-3&tRNA__Homo_sapiens_tRNA-Lys-TTT-3-4&tRNA__Homo_sapiens_tRNA-Lys-TTT-3-5&tRNA__Homo_sapiens_tRNA-Lys-TTT-5-1	tRNA-Lys_isoforms	0.363525	-0.025035	0.752085	3.68517	1.87193	0.0661577	0.998819	-4.38164
hsa-miR-2110	hsa-miR-2110	-0.272242	-0.565652	0.0211683	8.02769	-1.8565	0.0683604	0.998819	-4.34749
ENSG00000229809.9	ZNF688	-0.323025	-0.67222	0.0261711	2.7882	-1.85089	0.0691754	0.998819	-4.41434
hsa-miR-597-3p	hsa-miR-597-3p	-0.39539	-0.823281	0.0325015	1.74287	-1.84887	0.0694714	0.998819	-4.4802
ENSG00000115234.11	SNX17	-0.38433	-0.800282	0.0316223	2.06751	-1.84874	0.0694908	0.998819	-4.45836
hsa-miR-4732-5p	hsa-miR-4732-5p	-0.251007	-0.52614	0.0241266	6.44389	-1.82539	0.0729867	0.998819	-4.3657
hsa-miR-338-5p	hsa-miR-338-5p	0.548397	-0.0568424	1.15364	1.6892	1.81293	0.0749121	0.998819	-4.47384
lncRNA__URS000075C3E9_9606_Homo_sapiens_human__non-protein_coding_lnc-ZNF382-5:1&lncRNA__URS00004FA0FF_9606_Homo_sapiens_long_intergenic_non-protein_coding_RNA_2043_LINC02043_	lncRNA:LINC02043	-0.50427	-1.0617	0.0531618	1.76321	-1.81003	0.075367	0.998819	-4.49434
hsa-miR-144-3p	hsa-miR-144-3p	0.967485	-0.104489	2.03946	3.64432	1.80582	0.0760307	0.998819	-4.40569
ReverseComplement_ENSG00000073536.18	ReverseComplement_NLE1	-0.249217	-0.525746	0.0273119	6.36716	-1.80323	0.076441	0.998819	-4.37492
hsa-miR-222-3p	hsa-miR-222-3p	0.352282	-0.0400857	0.74465	6.40708	1.79643	0.0775273	0.998819	-4.37734
hsa-miR-21-5p	hsa-miR-21-5p	0.645547	-0.07439	1.36548	10.0385	1.7941	0.0779028	0.998819	-4.35691
snoRNA__Homo_sapiens300197_SNORD81&snoRNA__Homo_sapiens300426_SNORD81L4	snoRNA:SNORD81L4	0.393365	-0.0458471	0.832578	6.69396	1.79199	0.0782446	0.998819	-4.37739
tRNA__Homo_sapiens_tRNA-Gly-GCC-2-1&tRNA__Homo_sapiens_tRNA-Gly-GCC-2-2&tRNA__Homo_sapiens_tRNA-Gly-GCC-2-3&tRNA__Homo_sapiens_tRNA-Gly-GCC-2-4&tRNA__Homo_sapiens_tRNA-Gly-GCC-2-5&tRNA__Homo_sapiens_tRNA-Gly-GCC-2-6	tRNA-Gly_isoforms	-0.38729	-0.82022	0.0456402	3.53055	-1.78991	0.0785813	0.998819	-4.40567
ENSG00000177311.12	ZBTB38	0.576338	-0.0698277	1.2225	2.80144	1.78463	0.0794452	0.998819	-4.44355
hsa-miR-210-5p	hsa-miR-210-5p	-0.384863	-0.816646	0.0469204	2.46634	-1.78342	0.079643	0.998819	-4.44452
hsa-miR-148b-3p	hsa-miR-148b-3p	0.291588	-0.0369654	0.620141	10.0339	1.77573	0.0809158	0.998819	-4.36366
hsa-miR-6509-3p	hsa-miR-6509-3p	-0.29991	-0.638723	0.0389042	2.33995	-1.7711	0.0816907	0.998819	-4.44959
hsa-miR-4429	hsa-miR-4429	-0.365273	-0.778966	0.0484187	2.29062	-1.76667	0.0824381	0.998819	-4.45159
hsa-miR-93-5p	hsa-miR-93-5p	0.419121	-0.0560379	0.89428	11.0845	1.76488	0.0827415	0.998819	-4.35765
hsa-miR-92b-5p	hsa-miR-92b-5p	-0.429308	-0.9162	0.0575841	3.3806	-1.76421	0.0828549	0.998819	-4.4182
MiR.hp__hsa-mir-30e	MiR.hp:hsa-mir-30e	0.455691	-0.063469	0.974851	3.04678	1.75624	0.0842189	0.998819	-4.42898
ReverseComplement_lncRNA__URS0000A77209_9606_Homo_sapiens_uncharacterized_LOC101927974_LOC101927974__lncRNA	ReverseComplement_lncRNA:LOC101927974	-0.526082	-1.12953	0.0773697	1.46088	-1.74431	0.0862935	0.998819	-4.51287
MiR.hp__hsa-mir-1285-1&MiR.hp__hsa-mir-1285-2	MiR.hp:hsa-mir-1285-1 & MiR.hp:hsa-mir-1285-2	0.449703	-0.0719901	0.971395	1.6991	1.72474	0.0897907	0.998819	-4.50302
snoRNA__Homo_sapiens300112_SNORD3@&snoRNA__Homo_sapiens300182_SNORD3@&snoRNA__Homo_sapiens300250_SNORD3@&snoRNA__Homo_sapiens300448_SNORD3@&snoRNA__Homo_sapiens300361_SNORD3@L38&snoRNA__Homo_sapiens300248_SNORD3@L26&snoRNA__Homo_sapiens300285_SNORD3@L31	snoRNA:SNORD3@L31	0.547029	-0.0916692	1.18573	4.00084	1.71368	0.0918198	0.998819	-4.42416
lncRNA__URS0000BC450F_9606_Homo_sapiens_long_intergenic_non-protein_coding_RNA_1715_LINC01715_	lncRNA:LINC01715	0.456024	-0.0773221	0.989371	1.77238	1.71077	0.092358	0.998819	-4.49854
hsa-miR-6743-3p	hsa-miR-6743-3p	-0.447788	-0.972852	0.0772756	2.56822	-1.70637	0.0931788	0.998819	-4.46573
hsa-miR-142-3p	hsa-miR-142-3p	0.57234	-0.103278	1.24796	5.07196	1.69499	0.0953312	0.998819	-4.41826
hsa-miR-26b-5p	hsa-miR-26b-5p	0.550472	-0.100414	1.20136	9.3302	1.69217	0.0958702	0.998819	-4.40188
snoRNA__Homo_sapiens300249_SNORD32B	snoRNA:SNORD32B	0.448493	-0.0826196	0.979605	2.54362	1.6896	0.0963647	0.998819	-4.46619
lncRNA__URS000075ED94_9606_Homo_sapiens_long_intergenic_non-protein_coding_RNA_1355_LINC01355_&lncRNA__URS0000D7806A_9606_Homo_sapiens_uncharacterized_LOC102725021_LOC102725021__lncRNA&lncRNA__URS0000D7801A_9606_Homo_sapiens_uncharacterized_LOC102725021_LOC102725021__lncRNA&lncRNA__URS0000D7802D_9606_Homo_sapiens_uncharacterized_LOC102725021_LOC102725021__lncRNA&lncRNA__URS000025784F_9606_Homo_sa…	lncRNA:LINC01355 & lncRNA:LOC100506472	-0.436906	-0.955886	0.0820748	2.0471	-1.68442	0.0973653	0.998819	-4.48774
hsa-miR-4646-3p	hsa-miR-4646-3p	-0.250315	-0.547975	0.0473446	3.57899	-1.6826	0.0977192	0.998819	-4.43925
ReverseComplement_ENSG00000179335.20	ReverseComplement_CLK3	-0.346029	-0.758058	0.0659999	2.61626	-1.68035	0.0981591	0.998819	-4.46735
MiR.hp__hsa-mir-486-2	MiR.hp:hsa-mir-486-2	-0.321295	-0.704661	0.0620707	11.0723	-1.67689	0.0988364	0.998819	-4.39201
MiR.hp__hsa-mir-486-1&MiR.hp__hsa-mir-486-2	MiR.hp:hsa-mir-486-1 & MiR.hp:hsa-mir-486-2	-0.224723	-0.493134	0.0436876	17.7942	-1.67518	0.0991727	0.998819	-4.32694
hsa-miR-1249-3p	hsa-miR-1249-3p	-0.431988	-0.952903	0.0889276	4.88886	-1.65927	0.102349	0.998819	-4.42984
lncRNA__URS0000ABD7FD_9606_Homo_sapiens_uncharacterized_LOC100128988_LOC100128988__lncRNA&lncRNA__URS0000ABD7F2_9606_Homo_sapiens_uncharacterized_LOC100128988_LOC100128988__lncRNA&MiR.hp__hsa-mir-1246	lncRNA:LOC100128988 & MiR.hp:hsa-mir-1246	1.42567	-0.295254	3.14659	-1.3367	1.65757	0.102695	0.998819	-4.58125
snoRNA__Homo_sapiens300476_SNORA51	snoRNA:SNORA51	-0.358543	-0.792321	0.0752356	1.92219	-1.65382	0.103458	0.998819	-4.4981
ReverseComplement_MiR.hp__hsa-mir-486-1	ReverseComplement_MiR.hp:hsa-mir-486-1	-0.239691	-0.530714	0.0513325	5.79442	-1.64793	0.104665	0.998819	-4.43087
hsa-miR-6877-5p	hsa-miR-6877-5p	-0.302727	-0.67301	0.067555	2.4461	-1.63581	0.107185	0.998819	-4.47735
hsa-miR-3124-5p	hsa-miR-3124-5p	-0.326516	-0.726958	0.0739253	2.10655	-1.63147	0.108099	0.998819	-4.49437
ENSG00000147955.18	SIGMAR1	-0.452644	-1.00876	0.103471	1.68351	-1.62857	0.108714	0.998819	-4.52083
hsa-miR-1306-5p	hsa-miR-1306-5p	-0.237516	-0.529657	0.0546248	7.82728	-1.62673	0.109106	0.998819	-4.43152
lncRNA__URS000075C708_9606_Homo_sapiens_MIRLET7B_host_gene_MIRLET7BHG_&lncRNA__URS000075B158_9606_Homo_sapiens_human__non-protein_coding_MIRLET7BHG:9	lncRNA:non-protein_coding_MIRLET7BHG:9	0.446301	-0.102794	0.995395	1.95585	1.62628	0.109202	0.998819	-4.5098
snoRNA__Homo_sapiens300395_SNORA16AL1yRNA__Y5	snoRNA:SNORA16AL1yRNA:Y5	0.308634	-0.0733568	0.690624	9.65453	1.61661	0.111279	0.998819	-4.42702
hsa-miR-30e-5p	hsa-miR-30e-5p	0.43085	-0.104156	0.965857	10.3476	1.61132	0.112429	0.998819	-4.42416
lncRNA__URS000075DE64_9606_Homo_sapiens_human__non-protein_coding_MIR17HG:3&MiR.hp__hsa-mir-92a-1&MiR.hp__hsa-mir-92a-2	lncRNA:non-protein_coding_MIR17HG:3 & MiR.hp:hsa-mir-92a-1 & MiR.hp:hsa-mir-92a-2	-0.145674	-0.327078	0.03573	17.1241	-1.60675	0.113429	0.998819	-4.36953
ENSG00000270647.6	TAF15	0.707249	-0.173948	1.58845	1.5539	1.60588	0.113621	0.998819	-4.52976
hsa-miR-1234-3p	hsa-miR-1234-3p	-0.350235	-0.787095	0.0866239	2.28473	-1.6041	0.114013	0.998819	-4.49709
hsa-miR-641	hsa-miR-641	0.454637	-0.112941	1.02222	1.83799	1.6027	0.114322	0.998819	-4.5154
lncRNA__URS0000A77400_9606_Homo_sapiens_metastasis_associated_lung_adenocarcinoma_transcript_1_MALAT1_&lncRNA__URS0000A77408_9606_Homo_sapiens_metastasis_associated_lung_adenocarcinoma_transcript_1_MALAT1__lncRNA&lncRNA__URS0000A76CFF_9606_Homo_sapiens_metastasis_associated_lung_adenocarcinoma_transcript_1_MALAT1__lncRNA	lncRNA:metastasis_associated_lung_adenocarcinoma_transcript_1_MALAT1	0.508879	-0.127615	1.14537	2.91068	1.59969	0.114991	0.998819	-4.47939
ENSG00000168298.7	H1-4	-0.305349	-0.689855	0.0791577	4.26169	-1.58894	0.117401	0.998819	-4.45844
hsa-miR-106a-5p	hsa-miR-106a-5p	0.426356	-0.1155	0.968211	5.97362	1.57435	0.120734	0.998819	-4.45457
ENSG00000133606.11	MKRN1	0.311395	-0.0848215	0.707611	2.44656	1.57251	0.121162	0.998819	-4.49601
ReverseComplement_ENSG00000198663.17	ReverseComplement_C6orf89	-0.352576	-0.801646	0.096493	2.08383	-1.57092	0.121531	0.998819	-4.50713
lncRNA__URS000075996B_9606_Homo_sapiens_EMC3_antisense_RNA_1_EMC3-AS1_&lncRNA__URS000075B250_9606_Homo_sapiens_human__non-protein_coding_lnc-HNRNPUL2-BSCL2-1:1	lncRNA:lnc-HNRNPUL2-BSCL2-1:1	0.602794	-0.165368	1.37096	2.77266	1.57011	0.121719	0.998819	-4.49199
tRNA__Homo_sapiens_tRNA-Glu-TTC-1-1&tRNA__Homo_sapiens_tRNA-Glu-TTC-1-2	tRNA-Glu_isoforms_repeat1	0.434759	-0.121743	0.99126	6.95383	1.56313	0.123351	0.998819	-4.45565
ENSG00000115234.11&ReverseComplement_ENSG00000124006.15	SNX17 & ReverseComplement_OBSL1	-0.293411	-0.669488	0.0826672	2.94221	-1.56103	0.123846	0.998819	-4.48697
hsa-miR-320a-3p	hsa-miR-320a-3p	-0.234476	-0.536431	0.0674778	12.6195	-1.55372	0.125581	0.998819	-4.43
hsa-miR-196b-5p	hsa-miR-196b-5p	0.430008	-0.127845	0.987861	3.4936	1.54231	0.128327	0.998819	-4.48344
ENSG00000242485.6&ReverseComplement_lncRNA__URS000075B5B7_9606_Homo_sapiens_SNAP25_antisense_RNA_1_SNAP25-AS1_	MRPL20 & ReverseComplement_lncRNA:SNAP25_antisense_RNA_1_SNAP25-AS1	0.462873	-0.139472	1.06522	2.3386	1.53756	0.129485	0.998819	-4.50596
hsa-miR-3150a-5p	hsa-miR-3150a-5p	-0.28006	-0.645606	0.0854865	2.52197	-1.53293	0.130619	0.998819	-4.49811
snoRNA__Homo_sapiens300592_SNORD111B	snoRNA:SNORD111B	0.42645	-0.132498	0.985398	2.52911	1.52655	0.132198	0.998819	-4.50203
MiR.hp__hsa-mir-3615	MiR.hp:hsa-mir-3615	0.36091	-0.113512	0.835331	3.72036	1.52212	0.133303	0.998819	-4.48264
snoRNA__Homo_sapiens300731_SNORA54	snoRNA:SNORA54	-0.289504	-0.670898	0.0918908	3.1243	-1.51878	0.134141	0.998819	-4.49169
hsa-miR-374a-5p	hsa-miR-374a-5p	0.747054	-0.237489	1.7316	3.17273	1.51821	0.134284	0.998819	-4.4933
hsa-miR-1292-5p	hsa-miR-1292-5p	-0.207693	-0.482593	0.0672073	4.39776	-1.51168	0.135934	0.998819	-4.47918
ENSG00000105701.16	FKBP8	0.31567	-0.104121	0.735462	3.18453	1.50458	0.137749	0.998819	-4.49872
MiR.hp__hsa-mir-26a-2&MiR.hp__hsa-mir-26a-1	MiR.hp:hsa-mir-26a-2 & MiR.hp:hsa-mir-26a-1	0.28872	-0.0953586	0.672798	12.688	1.50408	0.137877	0.998819	-4.45009
lncRNA__URS000075DE64_9606_Homo_sapiens_human__non-protein_coding_MIR17HG:3&MiR.hp__hsa-mir-92a-1	lncRNA:non-protein_coding_MIR17HG:3 & MiR.hp:hsa-mir-92a-1	-0.152239	-0.355294	0.0508152	14.018	-1.50013	0.138895	0.998819	-4.4432
hsa-miR-6803-3p	hsa-miR-6803-3p	-0.195825	-0.457412	0.0657608	5.23505	-1.49785	0.139485	0.998819	-4.47993
MiR.hp__hsa-mir-10399	MiR.hp:hsa-mir-10399	0.270804	-0.0925084	0.634116	5.36797	1.49138	0.14117	0.998819	-4.48208
lncRNA__URS000075C527_9606_Homo_sapiens_human__non-protein_coding_lnc-PDPK1-3:1&MiR.hp__hsa-mir-1285-1&MiR.hp__hsa-mir-1285-2	lncRNA:lnc-PDPK1-3:1 & MiR.hp:hsa-mir-1285-1 & MiR.hp:hsa-mir-1285-2	-0.184974	-0.433312	0.0633637	5.42155	-1.49033	0.141446	0.998819	-4.48195
ENSG00000171940.14	ZNF217	0.330556	-0.113602	0.774714	4.38103	1.48909	0.141771	0.998819	-4.48836
tRNA__Homo_sapiens_tRNA-Asp-GTC-2-1&tRNA__Homo_sapiens_tRNA-Asp-GTC-2-10&tRNA__Homo_sapiens_tRNA-Asp-GTC-2-11&tRNA__Homo_sapiens_tRNA-Asp-GTC-2-2&tRNA__Homo_sapiens_tRNA-Asp-GTC-2-3&tRNA__Homo_sapiens_tRNA-Asp-GTC-2-4&tRNA__Homo_sapiens_tRNA-Asp-GTC-2-5&tRNA__Homo_sapiens_tRNA-Asp-GTC-2-6&tRNA__Homo_sapiens_tRNA-Asp-GTC-2-7&tRNA__Homo_sapiens_tRNA-Asp-GTC-2-8&tRNA__Homo_sapiens_tRNA-Asp-GTC-2-9	tRNA-Asp_isoforms	0.250747	-0.0871965	0.588691	3.71354	1.48459	0.142958	0.998819	-4.49337
ReverseComplement_ENSG00000115828.17	ReverseComplement_QPCT	-0.259577	-0.609456	0.0903028	2.37695	-1.48443	0.142998	0.998819	-4.51798
ReverseComplement_ENSG00000104886.12&ReverseComplement_ENSG00000107679.14&ENSG00000104643.10	ReverseComplement_PLEKHJ1 & ReverseComplement_PLEKHA1 & MTMR9	0.584216	-0.204101	1.37253	1.3347	1.48281	0.143427	0.998819	-4.55447
snoRNA__Homo_sapiens300098_SNORA24	snoRNA:SNORA24	0.659086	-0.23088	1.54905	1.39691	1.48178	0.143703	0.998819	-4.5429
MiR.hp__hsa-mir-16-2&MiR.hp__hsa-mir-16-1	MiR.hp:hsa-mir-16-2 & MiR.hp:hsa-mir-16-1	0.449068	-0.158252	1.05639	9.28514	1.47948	0.144314	0.998819	-4.47647
ENSG00000046774.10	MAGEC2	-0.351685	-0.829111	0.12574	2.38895	-1.47388	0.145811	0.998819	-4.51749
ReverseComplement_ENSG00000169045.17&ReverseComplement_ENSG00000154027.19&ReverseComplement_ENSG00000169302.16&ReverseComplement_ENSG00000142856.17&ReverseComplement_ENSG00000105053.11&ReverseComplement_ENSG00000198453.13	ReverseComplement_HNRNPH1 & ReverseComplement_AK5 & ReverseComplement_STK32A & ReverseComplement_ITGB3BP & ReverseComplement_VRK3 & ReverseComplement_ZNF568	0.630689	-0.226778	1.48816	0.782048	1.47167	0.146404	0.998819	-4.55756
MiR.hp__hsa-mir-101-2&MiR.hp__hsa-mir-101-1	MiR.hp:hsa-mir-101-2 & MiR.hp:hsa-mir-101-1	0.650156	-0.235413	1.53572	9.13113	1.46896	0.147138	0.998819	-4.48046
hsa-miR-140-5p	hsa-miR-140-5p	0.475098	-0.172709	1.1229	4.01119	1.46741	0.147557	0.998819	-4.49514
lncRNA__URS0000A770E0_9606_Homo_sapiens_human__non-protein_coding_lnc-RAB40B-1:8	lncRNA:lnc-RAB40B-1:8	0.533695	-0.19477	1.26216	1.62286	1.46588	0.147972	0.998819	-4.54219
snoRNA__Homo_sapiens300217_SNORD45BL3&snoRNA__Homo_sapiens300006_SNORD45BL2&snoRNA__Homo_sapiens300668_SNORD45B	snoRNA:SNORD45B	-0.89461	-2.14575	0.356533	5.23351	-1.43067	0.15778	0.998819	-4.49996
lncRNA__URS000075E0D3_9606_Homo_sapiens_inactivation_escape_2_INE2_	lncRNA:inactivation_escape_2_INE2	0.360694	-0.143918	0.865307	2.70414	1.4302	0.157917	0.998819	-4.52072
MiR.hp__hsa-mir-486-1&MiR.hp__hsa-mir-486-2&lncRNA__URS0000759BA5_9606_Homo_sapiens_SVIL_antisense_RNA_1_SVIL-AS1__lncRNA&lncRNA__URS000075BF39_9606_Homo_sapiens_SVIL_antisense_RNA_1_SVIL-AS1__lncRNA&lncRNA__URS000075EEA4_9606_Homo_sapiens_SVIL_antisense_RNA_1_SVIL-AS1__lncRNA	MiR.hp:hsa-mir-486-1 & MiR.hp:hsa-mir-486-2 & lncRNA:SVIL_antisense_RNA_1_SVIL-AS1	-0.22271	-0.536254	0.0908339	5.70883	-1.4212	0.160504	0.998819	-4.50191
lncRNA__URS0000759AD2_9606_Homo_sapiens_long_intergenic_non-protein_coding_RNA_294_LINC00294_&lncRNA__URS000075C353_9606_Homo_sapiens_long_intergenic_non-protein_coding_RNA_963_LINC00963_&lncRNA__URS0000CCE0A2_9606_Homo_sapiens_long_intergenic_non-protein_coding_RNA_330_LINC00330_&lncRNA__URS000075C0A6_9606_Homo_sapiens_long_intergenic_non-protein_coding_RNA_1252_LINC01252_&lncRNA__URS000075EAC8_…	lncRNA:LINC01012 & lncRNA:lnc-SLC10A1-1:1 & lncRNA:non-protein_coding_HAND2-AS1:114	-0.27197	-0.65487	0.11093	3.11657	-1.42118	0.160509	0.998819	-4.51666
snoRNA__Homo_sapiens300647_SNORA56	snoRNA:SNORA56	-0.317112	-0.765997	0.131773	2.33935	-1.41349	0.162749	0.998819	-4.53411
hsa-miR-183-5p	hsa-miR-183-5p	0.341977	-0.142382	0.826336	9.39576	1.41268	0.162985	0.998819	-4.49751
hsa-miR-92b-3p	hsa-miR-92b-3p	-0.245398	-0.594273	0.103476	9.44123	-1.40739	0.164539	0.998819	-4.49889
MiR.hp__hsa-let-7a-3	MiR.hp:hsa-let-7a-3	0.301298	-0.128411	0.731007	2.88446	1.40293	0.165861	0.998819	-4.52376
lncRNA__URS000075E6A8_9606_Homo_sapiens_uncharacterized_LOC100507388_LOC100507388__lncRNA	lncRNA:LOC100507388	-0.291625	-0.707687	0.124438	4.17254	-1.40242	0.16601	0.998819	-4.51089
hsa-miR-148b-5p	hsa-miR-148b-5p	0.275069	-0.118389	0.668527	4.85104	1.39881	0.167088	0.998819	-4.5104
snoRNA__Homo_sapiens300570_SNORD88A	snoRNA:SNORD88A	0.306113	-0.132128	0.744354	2.74785	1.3976	0.167448	0.998819	-4.52532
hsa-miR-296-5p	hsa-miR-296-5p	-0.271221	-0.659584	0.117141	4.90537	-1.39733	0.167528	0.998819	-4.51009
hsa-miR-1343-3p	hsa-miR-1343-3p	0.327919	-0.142015	0.797852	3.57575	1.39619	0.167871	0.998819	-4.521
hsa-miR-10527-5p	hsa-miR-10527-5p	0.22042	-0.0972389	0.538078	4.30034	1.38836	0.170227	0.998819	-4.51535
hsa-miR-484	hsa-miR-484	-0.196529	-0.479782	0.0867242	13.8857	-1.38824	0.170264	0.998819	-4.48952
MiR.hp__hsa-mir-6859-1&MiR.hp__hsa-mir-6859-2&MiR.hp__hsa-mir-6859-3&MiR.hp__hsa-mir-6859-4	MiR.hp:hsa-mir-6859-1 & MiR.hp:hsa-mir-6859-2 & MiR.hp:hsa-mir-6859-3 & MiR.hp:hsa-mir-6859-4	-0.236382	-0.577473	0.104708	3.74922	-1.38663	0.170754	0.998819	-4.51945
hsa-miR-421	hsa-miR-421	0.247092	-0.110826	0.60501	4.46813	1.38131	0.172376	0.998819	-4.51645
MiR.hp__hsa-mir-181a-1&MiR.hp__hsa-mir-181a-2	MiR.hp:hsa-mir-181a-1 & MiR.hp:hsa-mir-181a-2	0.32927	-0.147774	0.806314	10.531	1.38104	0.172456	0.998819	-4.50424
ENSG00000089157.16	RPLP0	0.284222	-0.128809	0.697253	2.35617	1.37686	0.17374	0.998819	-4.54133
hsa-miR-1908-5p	hsa-miR-1908-5p	-0.310549	-0.763247	0.142148	4.04163	-1.37258	0.175061	0.998819	-4.52015
hsa-miR-629-3p	hsa-miR-629-3p	-0.642852	-1.58183	0.296123	1.99571	-1.36984	0.175909	0.998819	-4.54764
ENSG00000136450.13&ENSG00000266086.3	SRSF1 & ENSG00000266086.3	0.571294	-0.263597	1.40618	1.24376	1.36913	0.176131	0.998819	-4.57067
ReverseComplement_ENSG00000025796.14	ReverseComplement_SEC63	-0.335447	-0.825674	0.15478	2.35454	-1.36912	0.176134	0.998819	-4.54058
hsa-miR-132-3p	hsa-miR-132-3p	-0.23534	-0.579521	0.10884	3.05921	-1.36812	0.176445	0.998819	-4.52954
ReverseComplement_lncRNA__URS000075CFAE_9606_Homo_sapiens_CSNK1G2_antisense_RNA_1_CSNK1G2-AS1_	ReverseComplement_lncRNA:CSNK1G2_antisense_RNA_1_CSNK1G2-AS1	-0.262693	-0.647458	0.122072	2.34133	-1.36605	0.177089	0.998819	-4.53839
ReverseComplement_lncRNA__URS00001668D8_9606_Homo_sapiens_KRT73_antisense_RNA_1_KRT73-AS1_	ReverseComplement_lncRNA:KRT73_antisense_RNA_1_KRT73-AS1	-0.27718	-0.683169	0.128808	1.8572	-1.36604	0.177094	0.998819	-4.54739
hsa-miR-3143	hsa-miR-3143	0.476989	-0.221767	1.17574	1.41018	1.36583	0.177158	0.998819	-4.56032
lncRNA__URS000075E322_9606_Homo_sapiens_long_intergenic_non-protein_coding_RNA_1749_LINC01749_	lncRNA:LINC01749	-0.211655	-0.522135	0.0988251	4.13225	-1.36398	0.177736	0.998819	-4.5225
hsa-miR-342-5p	hsa-miR-342-5p	-0.188262	-0.464687	0.0881633	5.7082	-1.36269	0.178139	0.998819	-4.51871
hsa-miR-6501-5p	hsa-miR-6501-5p	0.294411	-0.139598	0.72842	3.39251	1.35728	0.179844	0.998819	-4.53272
lncRNA__URS0000BC43CE_9606_Homo_sapiens_long_intergenic_non-protein_coding_RNA_1905_LINC01905_&lncRNA__URS0000BC453B_9606_Homo_sapiens_long_intergenic_non-protein_coding_RNA_1905_LINC01905__lncRNA&lncRNA__URS00008E3A50_9606_Homo_sapiens_uncharacterized_LOC100506124_LOC100506124__lncRNA	lncRNA:LINC01905 & lncRNA:LOC100506124	0.375789	-0.179992	0.93157	1.94928	1.35286	0.181242	0.998819	-4.55368
ReverseComplement_ENSG00000166448.15	ReverseComplement_TMEM130	-0.262337	-0.651334	0.126659	1.84043	-1.34936	0.182358	0.998819	-4.55029
ENSG00000172270.22	BSG	0.284075	-0.137599	0.705749	2.024	1.34794	0.182813	0.998819	-4.54826
MiR.hp__hsa-mir-7-1&MiR.hp__hsa-mir-7-2&MiR.hp__hsa-mir-7-3	MiR.hp:hsa-mir-7-1 & MiR.hp:hsa-mir-7-2 & MiR.hp:hsa-mir-7-3	0.416906	-0.20594	1.03975	9.58923	1.33928	0.185598	0.998819	-4.52009
tRNA__Homo_sapiens_tRNA-His-GTG-1-1&tRNA__Homo_sapiens_tRNA-His-GTG-1-2&tRNA__Homo_sapiens_tRNA-His-GTG-1-3&tRNA__Homo_sapiens_tRNA-His-GTG-1-4&tRNA__Homo_sapiens_tRNA-His-GTG-1-5&tRNA__Homo_sapiens_tRNA-His-GTG-1-6&tRNA__Homo_sapiens_tRNA-His-GTG-1-7&tRNA__Homo_sapiens_tRNA-His-GTG-1-8&tRNA__Homo_sapiens_tRNA-His-GTG-1-9	tRNA-His_isoforms	0.301648	-0.150074	0.753371	4.3057	1.33611	0.186625	0.998819	-4.52892
hsa-miR-199b-5p	hsa-miR-199b-5p	0.487902	-0.244428	1.22023	2.64229	1.33303	0.187629	0.998819	-4.54132
lncRNA__URS000075C2D9_9606_Homo_sapiens_uncharacterized_LOC441072_FLJ31104__lncRNA	lncRNA:LOC441072_FLJ31104	-0.227744	-0.569817	0.114329	3.28638	-1.33211	0.187928	0.998819	-4.53632
hsa-miR-29a-3p	hsa-miR-29a-3p	0.296458	-0.149466	0.742381	6.3026	1.3302	0.188555	0.998819	-4.52716
hsa-miR-98-5p	hsa-miR-98-5p	0.362211	-0.186668	0.91109	5.53586	1.32038	0.191789	0.998819	-4.53072
hsa-miR-378i	hsa-miR-378i	0.260683	-0.134948	0.656314	3.12162	1.31837	0.192459	0.998819	-4.54175
ENSG00000112667.13	DNPH1	0.514066	-0.267168	1.2953	1.15229	1.31659	0.193048	0.998819	-4.56737
MiR.hp__hsa-mir-222	MiR.hp:hsa-mir-222	0.346408	-0.183232	0.876049	6.43758	1.30864	0.195712	0.998819	-4.53296
hsa-miR-6782-3p	hsa-miR-6782-3p	-0.272889	-0.693082	0.147305	2.78359	-1.29942	0.198836	0.998819	-4.54653
ReverseComplement_ENSG00000102858.13	ReverseComplement_MGRN1	-0.238732	-0.60658	0.129116	3.62724	-1.29854	0.199136	0.998819	-4.54256
hsa-miR-6503-3p	hsa-miR-6503-3p	0.392942	-0.213431	0.999316	1.65207	1.29659	0.199803	0.998819	-4.56476
ENSG00000122877.17&ReverseComplement_ENSG00000111087.10&ENSG00000139610.2	EGR2 & ReverseComplement_GLI1 & CELA1	0.252644	-0.137427	0.642715	2.67789	1.29592	0.200031	0.998819	-4.54961
MiR.hp__hsa-mir-320b-2&MiR.hp__hsa-mir-320b-1	MiR.hp:hsa-mir-320b-2 & MiR.hp:hsa-mir-320b-1	-0.245335	-0.625201	0.134531	6.60104	-1.29224	0.201294	0.998819	-4.53724
snoRNA__Homo_sapiens300616_SNORA63	snoRNA:SNORA63	0.152942	-0.0839379	0.389822	5.46073	1.29185	0.201429	0.998819	-4.5385
snoRNA__Homo_sapiens300041_SNORD1B	snoRNA:SNORD1B	0.375212	-0.207957	0.958381	6.51888	1.28735	0.202982	0.998819	-4.53878
ENSG00000116670.15	MAD2L2	-0.303979	-0.777175	0.169216	2.25776	-1.28534	0.203679	0.998819	-4.55544
ReverseComplement_ENSG00000196220.16&ReverseComplement_ENSG00000158062.20	ReverseComplement_SRGAP3 & ReverseComplement_UBXN11	-0.227787	-0.58327	0.127696	2.55404	-1.28211	0.204802	0.998819	-4.55246
hsa-miR-454-3p	hsa-miR-454-3p	0.499047	-0.280994	1.27909	3.89465	1.28008	0.205508	0.998819	-4.54579
snoRNA__Homo_sapiens300612_SNORA7B&snoRNA__Homo_sapiens300602_SNORA7A	snoRNA:SNORA7A	0.343773	-0.194513	0.882058	2.23733	1.27783	0.206297	0.998819	-4.5587
hsa-miR-532-5p	hsa-miR-532-5p	0.212995	-0.120857	0.546847	9.99753	1.27653	0.206754	0.998819	-4.53807
tRNA__Homo_sapiens_tRNA-Gly-GCC-2-1&tRNA__Homo_sapiens_tRNA-Gly-GCC-2-2&tRNA__Homo_sapiens_tRNA-Gly-GCC-2-3&tRNA__Homo_sapiens_tRNA-Gly-GCC-2-4&tRNA__Homo_sapiens_tRNA-Gly-GCC-2-5&tRNA__Homo_sapiens_tRNA-Gly-GCC-2-6&tRNA__Homo_sapiens_tRNA-Gly-GCC-3-1&tRNA__Homo_sapiens_tRNA-Gly-GCC-5-1	tRNA-Gly_isoforms_repeat2	0.327213	-0.185901	0.840328	7.36017	1.27594	0.206959	0.998819	-4.54121
lncRNA__URS0000D77F8F_9606_Homo_sapiens_uncharacterized_LOC284454_LOC284454__lncRNA&MiR.hp__hsa-mir-24-1&MiR.hp__hsa-mir-24-2	lncRNA:LOC284454 & MiR.hp:hsa-mir-24-1 & MiR.hp:hsa-mir-24-2	0.188702	-0.108252	0.485656	8.55361	1.27146	0.208538	0.998819	-4.54148
tRNA__Homo_sapiens_tRNA-Glu-TTC-2-1&tRNA__Homo_sapiens_tRNA-Glu-TTC-2-2	tRNA-Glu_isoforms_repeat3	0.221154	-0.128053	0.570362	5.70792	1.26714	0.210066	0.998819	-4.54486
hsa-miR-4326	hsa-miR-4326	-1.3642	-3.51834	0.78995	6.16278	-1.26711	0.210076	0.998819	-4.54421
lncRNA__URS00007E3E96_9606_Homo_sapiens_MCPH1_antisense_RNA_1_MCPH1-AS1_&lncRNA__URS000075B300_9606_Homo_sapiens_long_intergenic_non-protein_coding_RNA_1118_LINC01118_	lncRNA:LINC01118	-0.345646	-0.893513	0.20222	1.57856	-1.26232	0.211782	0.998819	-4.57032
ENSG00000107372.13	ZFAND5	-0.243314	-0.629224	0.142596	3.91222	-1.26152	0.212068	0.998819	-4.54932
MiR.hp__hsa-mir-191	MiR.hp:hsa-mir-191	-0.305896	-0.791696	0.179904	1.97217	-1.25988	0.212655	0.998819	-4.56232
hsa-miR-150-5p	hsa-miR-150-5p	-0.232547	-0.60322	0.138126	10.6546	-1.25526	0.214316	0.998819	-4.54323
hsa-let-7i-3p	hsa-let-7i-3p	0.296964	-0.176816	0.770744	3.59361	1.25412	0.214725	0.998819	-4.55327
tRNA__Homo_sapiens_tRNA-Lys-TTT-3-1&tRNA__Homo_sapiens_tRNA-Lys-TTT-3-2&tRNA__Homo_sapiens_tRNA-Lys-TTT-3-3&tRNA__Homo_sapiens_tRNA-Lys-TTT-3-4&tRNA__Homo_sapiens_tRNA-Lys-TTT-3-5&tRNA__Homo_sapiens_tRNA-Lys-TTT-5-1&tRNA__Homo_sapiens_tRNA-Lys-TTT-4-1&tRNA__Homo_sapiens_tRNA-Lys-TTT-6-1	tRNA-Lys_isoforms_repeat4	0.296604	-0.177616	0.770824	2.5865	1.25144	0.215694	0.998819	-4.5583
ENSG00000011114.15	BTBD7	-0.272372	-0.708122	0.163377	1.75843	-1.25066	0.215977	0.998819	-4.56931
hsa-miR-1299	hsa-miR-1299	-1.79492	-4.6708	1.08097	2.0329	-1.24878	0.216659	0.998819	-4.57683
hsa-miR-186-5p	hsa-miR-186-5p	0.183952	-0.110886	0.47879	11.3456	1.24835	0.216818	0.998819	-4.54466
snoRNA__Homo_sapiens300662_SNORD46	snoRNA:SNORD46	0.284267	-0.174581	0.743115	1.62426	1.23957	0.220024	0.998819	-4.56978
ReverseComplement_ENSG00000104290.11	ReverseComplement_FZD3	-0.400205	-1.04626	0.245855	2.2091	-1.23943	0.220075	0.998819	-4.56674
hsa-miR-495-3p	hsa-miR-495-3p	-0.44898	-1.17465	0.276692	1.35487	-1.23794	0.220623	0.998819	-4.57115
ENSG00000103534.17	TMC5	0.332961	-0.206603	0.872526	2.28212	1.23471	0.221817	0.998819	-4.56357
snoRNA__Homo_sapiens300474_SNORA19	snoRNA:SNORA19	0.265543	-0.165908	0.696995	2.58533	1.23145	0.223023	0.998819	-4.56232
ENSG00000133316.16	WDR74	0.324106	-0.203006	0.851219	5.18039	1.23026	0.223464	0.998819	-4.55469
tRNA__Homo_sapiens_tRNA-Glu-CTC-1-1&tRNA__Homo_sapiens_tRNA-Glu-CTC-1-2&tRNA__Homo_sapiens_tRNA-Glu-CTC-1-3&tRNA__Homo_sapiens_tRNA-Glu-CTC-1-4&tRNA__Homo_sapiens_tRNA-Glu-CTC-1-5&tRNA__Homo_sapiens_tRNA-Glu-CTC-1-6&tRNA__Homo_sapiens_tRNA-Glu-CTC-1-7&tRNA__Homo_sapiens_tRNA-Glu-CTC-2-1&lncRNA__URS0000A7736C_9606_Homo_sapiens_long_intergenic_non-protein_coding_RNA_1783_LINC01783_&tRNA__Homo_sapie…	tRNA-Glu_isoforms_repeat5	0.284426	-0.17929	0.748142	3.96775	1.22724	0.224588	0.998819	-4.55691
ReverseComplement_ENSG00000138606.19	ReverseComplement_SHF	0.317449	-0.201428	0.836326	2.35732	1.22412	0.225756	0.998819	-4.56647
snoRNA__Homo_sapiens300779_SCARNA15	snoRNA:Homo_sapiens300779_SCARNA15	0.299086	-0.189894	0.788066	7.01899	1.22383	0.225866	0.998819	-4.55548
lncRNA__URS000075CF6A_9606_Homo_sapiens_long_intergenic_non-protein_coding_RNA_1492_LINC01492_&lncRNA__URS000075B254_9606_Homo_sapiens_long_intergenic_non-protein_coding_RNA_2139_LINC02139_	lncRNA:LINC02139	-0.28269	-0.745309	0.179928	2.4913	-1.22265	0.226307	0.998819	-4.56535
ReverseComplement_ENSG00000112200.17&ReverseComplement_ENSG00000168116.14	ReverseComplement_ZNF451 & ReverseComplement_KIAA1586	-0.239014	-0.632461	0.154433	2.75278	-1.21549	0.229004	0.998819	-4.56464
hsa-miR-18b-3p	hsa-miR-18b-3p	-0.18355	-0.485862	0.118763	5.45092	-1.21482	0.229257	0.998819	-4.55847
ReverseComplement_ENSG00000118557.16	ReverseComplement_PMFBP1	-0.194303	-0.514338	0.125732	4.34865	-1.21478	0.229273	0.998819	-4.5594
ENSG00000175040.6&ReverseComplement_ENSG00000184261.5&ENSG00000155545.20&ENSG00000170365.10&ReverseComplement_ENSG00000144406.19&ReverseComplement_ENSG00000164053.22&ReverseComplement_lncRNA__URS0000CCE03A_9606_Homo_sapiens_ATRIP-TREX1_readthrough_ATRIP-TREX1__lncRNA&ReverseComplement_ENSG00000185008.17&ReverseComplement_ENSG00000166947.15&ReverseComplement_ENSG00000067066.17&ENSG00000172053.18&R…	CHST2 & ReverseComplement_KCNK12 & MIER3 & SMAD1 & ReverseComplement_UNC80 & ReverseComplement_ATRIP & ReverseComplement_lncRNA:ATRIP-TREX1_readthrough_ATRIP-TREX1 & ReverseComplement_ROBO2 & ReverseComplement_EPB42 & ReverseComplement_SP100 & QARS1 & ReverseComplement_ATP8A1 & ReverseComplement_TMEM104 & ReverseComplement_RIOK2	0.349169	-0.227397	0.925735	1.69232	1.21171	0.230435	0.998819	-4.57608
lncRNA__URS000075E68F_9606_Homo_sapiens_NR2F2_antisense_RNA_1_NR2F2-AS1__lncRNA&lncRNA__URS000075E3E5_9606_Homo_sapiens_long_intergenic_non-protein_coding_RNA_1343_LINC01343_&lncRNA__URS000075A94E_9606_Homo_sapiens_long_intergenic_non-protein_coding_RNA_1431_LINC01431_	lncRNA:LINC01431	-0.236408	-0.627408	0.154592	2.15799	-1.20976	0.231179	0.998819	-4.56765
hsa-miR-3127-3p	hsa-miR-3127-3p	-0.225626	-0.60046	0.149208	3.37145	-1.20438	0.233235	0.998819	-4.56442
MiR.hp__hsa-mir-125b-1&MiR.hp__hsa-mir-125b-2	MiR.hp:hsa-mir-125b-1 & MiR.hp:hsa-mir-125b-2	-0.558603	-1.48864	0.37143	8.45828	-1.20176	0.23424	0.998819	-4.56068
ENSG00000101162.4	TUBB1	-0.205574	-0.5491	0.137951	2.89451	-1.19736	0.235939	0.998819	-4.56725
lncRNA__URS0000ABD7FD_9606_Homo_sapiens_uncharacterized_LOC100128988_LOC100128988__lncRNA&lncRNA__URS0000ABD7F2_9606_Homo_sapiens_uncharacterized_LOC100128988_LOC100128988__lncRNA	lncRNA:LOC100128988	0.214771	-0.14439	0.573931	4.67101	1.19647	0.236284	0.998819	-4.56348
hsa-miR-96-5p	hsa-miR-96-5p	0.422204	-0.286767	1.13117	4.3004	1.19154	0.238197	0.998819	-4.56504
hsa-miR-378a-5p	hsa-miR-378a-5p	0.208375	-0.141596	0.558347	4.83119	1.19132	0.238282	0.998819	-4.56462
hsa-miR-6873-3p	hsa-miR-6873-3p	0.275257	-0.187468	0.737981	1.94353	1.19023	0.238708	0.998819	-4.57462
hsa-miR-363-3p	hsa-miR-363-3p	0.243005	-0.165933	0.651943	11.5576	1.18897	0.239197	0.998819	-4.56266
ReverseComplement_ENSG00000118557.16&ReverseComplement_ENSG00000065534.19&ReverseComplement_ENSG00000150779.12	ReverseComplement_PMFBP1 & ReverseComplement_MYLK & ReverseComplement_TIMM8B	-0.229649	-0.61623	0.156931	3.61166	-1.18861	0.239339	0.998819	-4.56715
ReverseComplement_ENSG00000085265.11&ENSG00000160691.19	ReverseComplement_FCN1 & SHC1	-0.21488	-0.576849	0.147088	3.29847	-1.18779	0.239659	0.998819	-4.56796
ReverseComplement_ENSG00000127954.13	ReverseComplement_STEAP4	-0.25563	-0.689566	0.178306	3.23089	-1.17869	0.243237	0.998819	-4.56991
ENSG00000143569.19	UBAP2L	-0.323095	-0.87191	0.225721	2.65494	-1.17792	0.24354	0.998819	-4.57218
MiR.hp__hsa-mir-329-1&MiR.hp__hsa-mir-329-2	MiR.hp:hsa-mir-329-1 & MiR.hp:hsa-mir-329-2	-0.427541	-1.15405	0.298968	2.79914	-1.17747	0.243718	0.998819	-4.57091
hsa-miR-221-3p	hsa-miR-221-3p	0.285597	-0.200985	0.77218	7.75619	1.17439	0.244941	0.998819	-4.56803
hsa-miR-126-3p	hsa-miR-126-3p	0.424578	-0.299578	1.14873	9.74265	1.17311	0.245449	0.998819	-4.56786
hsa-miR-4746-5p	hsa-miR-4746-5p	0.238882	-0.169591	0.647356	3.01088	1.17013	0.246637	0.998819	-4.57261
tRNA__Homo_sapiens_tRNA-Ala-AGC-2-1&tRNA__Homo_sapiens_tRNA-Ala-AGC-2-2&tRNA__Homo_sapiens_tRNA-Ala-AGC-7-1&tRNA__Homo_sapiens_tRNA-Ala-AGC-3-1	tRNA-Ala_isoforms	-0.30245	-0.820227	0.215327	2.42837	-1.16876	0.247184	0.998819	-4.57335
rRNA__45S_pre-ribosomal_N2_(RNA45SN2)&rRNA__45S_pre-ribosomal_N3_(RNA45SN3)&rRNA__28S_ribosomal_N2_(RNA28SN2)&rRNA__28S_ribosomal_N3_(RNA28SN3)	RNA45SN2 & RNA45SN3 & RNA28SN2 & RNA28SN3	0.355821	-0.25442	0.966062	5.06113	1.16666	0.248025	0.998819	-4.57056
snoRNA__Homo_sapiens300590_SNORA50	snoRNA:SNORA50	-0.248502	-0.675667	0.178663	2.16671	-1.16399	0.249098	0.998819	-4.57616
ENSG00000153563.16	CD8A	-0.184002	-0.500501	0.132497	3.36592	-1.16322	0.249405	0.998819	-4.57291
snoRNA__Homo_sapiens300780_SCARNA4	snoRNA:Homo_sapiens300780_SCARNA4	0.32727	-0.23842	0.89296	1.85074	1.15755	0.251694	0.998819	-4.57875
MiR.hp__hsa-mir-3688-2&MiR.hp__hsa-mir-3688-1	MiR.hp:hsa-mir-3688-2 & MiR.hp:hsa-mir-3688-1	0.22827	-0.166435	0.622974	3.63289	1.15715	0.251858	0.998819	-4.57374
ENSG00000206172.8&ENSG00000188536.13&ENSG00000130656.6	HBA1 & HBA2 & HBZ	0.389727	-0.285231	1.06469	1.60191	1.15531	0.252606	0.998819	-4.58328
MiR.hp__hsa-mir-486-1	MiR.hp:hsa-mir-486-1	-0.198098	-0.541296	0.1451	11.4548	-1.15491	0.252766	0.998819	-4.57272
ReverseComplement_lncRNA__URS000075B5B7_9606_Homo_sapiens_SNAP25_antisense_RNA_1_SNAP25-AS1_	ReverseComplement_lncRNA:SNAP25_antisense_RNA_1_SNAP25-AS1	0.291028	-0.219431	0.801486	2.13168	1.14074	0.258571	0.998819	-4.58019
snoRNA__Homo_sapiens300733_SNORA3	snoRNA:SNORA3	0.153131	-0.11547	0.421733	5.10552	1.14069	0.25859	0.998819	-4.5767
hsa-miR-1304-3p	hsa-miR-1304-3p	-0.192583	-0.530744	0.145578	5.2208	-1.13948	0.259091	0.998819	-4.57697
hsa-let-7g-5p	hsa-let-7g-5p	0.320536	-0.243046	0.884118	12.8838	1.13798	0.259713	0.998819	-4.57828
MiR.hp__hsa-mir-6511b-1&MiR.hp__hsa-mir-6511a-1&MiR.hp__hsa-mir-6511a-2&MiR.hp__hsa-mir-6511a-3&MiR.hp__hsa-mir-6511a-4&MiR.hp__hsa-mir-6511b-2	MiR.hp:hsa-mir-6511b-1 & MiR.hp:hsa-mir-6511a-1 & MiR.hp:hsa-mir-6511a-2 & MiR.hp:hsa-mir-6511a-3 & MiR.hp:hsa-mir-6511a-4 & MiR.hp:hsa-mir-6511b-2	-0.289233	-0.798792	0.220325	1.56832	-1.13571	0.260653	0.998819	-4.58429
lncRNA__URS000075B559_9606_Homo_sapiens_uncharacterized_LOC25845_PP7080__lncRNA	lncRNA:LOC25845_PP7080	-0.24097	-0.665678	0.183737	2.82623	-1.13524	0.260849	0.998819	-4.5793
MiR.hp__hsa-mir-101-2	MiR.hp:hsa-mir-101-2	0.472112	-0.365974	1.3102	4.71437	1.12712	0.264239	0.998819	-4.5799
hsa-miR-10399-3p	hsa-miR-10399-3p	0.208365	-0.162974	0.579703	6.07549	1.12271	0.266093	0.998819	-4.58094
MiR.hp__hsa-mir-486-1&MiR.hp__hsa-mir-486-2&lncRNA__URS000075A7EF_9606_Homo_sapiens_human__non-protein_coding_lnc-MARCH8-1:2	MiR.hp:hsa-mir-486-1 & MiR.hp:hsa-mir-486-2 & lncRNA:lnc-MARCH8-1:2	-0.192418	-0.535418	0.150582	3.59165	-1.12245	0.266203	0.998819	-4.58109
hsa-miR-1270	hsa-miR-1270	-0.406067	-1.13024	0.318106	1.8588	-1.12194	0.266418	0.998819	-4.58433
MiR.hp__hsa-mir-181a-1	MiR.hp:hsa-mir-181a-1	0.320304	-0.252258	0.892866	3.75585	1.11932	0.267524	0.998819	-4.58171
ENSG00000170265.12	ZNF282	0.314298	-0.248583	0.87718	1.60979	1.11722	0.268413	0.998819	-4.5863
ENSG00000213626.13	LBH	-0.180047	-0.502597	0.142503	4.28958	-1.11687	0.268562	0.998819	-4.58221
hsa-miR-11401	hsa-miR-11401	-1.03815	-2.91351	0.837217	2.4211	-1.10761	0.27251	0.998819	-4.58426
hsa-miR-584-3p	hsa-miR-584-3p	-0.258046	-0.72481	0.208717	2.38291	-1.10615	0.273135	0.998819	-4.5849
ENSG00000186815.13	TPCN1	-0.228608	-0.6426	0.185384	2.33346	-1.10488	0.273683	0.998819	-4.58522
lncRNA__URS000075A717_9606_Homo_sapiens_SLC26A9_and_RAB7B_antisense_RNA_1_SLC26A9-AS1__lncRNA&lncRNA__URS0000759AFD_9606_Homo_sapiens_SLC26A9_and_RAB7B_antisense_RNA_1_SLC26A9-AS1__lncRNA	lncRNA:SLC26A9_and_RAB7B_antisense_RNA_1_SLC26A9-AS1	-0.177916	-0.501146	0.145314	2.18995	-1.10133	0.27521	0.998819	-4.58571
tRNA__Homo_sapiens_tRNA-Gln-CTG-1-1&tRNA__Homo_sapiens_tRNA-Gln-CTG-1-2&tRNA__Homo_sapiens_tRNA-Gln-CTG-1-3&tRNA__Homo_sapiens_tRNA-Gln-CTG-1-4&tRNA__Homo_sapiens_tRNA-Gln-CTG-1-5&tRNA__Homo_sapiens_tRNA-Gln-CTG-5-1	tRNA-Gln_isoforms	-0.360348	-1.01526	0.294564	1.96831	-1.10091	0.27539	0.998819	-4.58683
MiR.hp__hsa-let-7f-2	MiR.hp:hsa-let-7f-2	0.3242	-0.266353	0.914753	11.9035	1.09842	0.276468	0.998819	-4.58932
ReverseComplement_ENSG00000273274.2&ENSG00000140323.6&ENSG00000140832.11	ReverseComplement_ZBTB8B & DISP2 & MARVELD3	0.336633	-0.277064	0.950329	3.04557	1.09753	0.276853	0.998819	-4.58607
lncRNA__URS0000759AD2_9606_Homo_sapiens_long_intergenic_non-protein_coding_RNA_294_LINC00294_&lncRNA__URS000075C353_9606_Homo_sapiens_long_intergenic_non-protein_coding_RNA_963_LINC00963_&lncRNA__URS000075B7A7_9606_Homo_sapiens_T_cell_receptor_gamma_locus_antisense_RNA_1_TRG-AS1_&lncRNA__URS0000CCE0A2_9606_Homo_sapiens_long_intergenic_non-protein_coding_RNA_330_LINC00330_&lncRNA__URS000075C0A6_96…	lncRNA:LINC00471	-0.224325	-0.633528	0.184877	2.35289	-1.09687	0.277141	0.998819	-4.58634
hsa-miR-323a-3p	hsa-miR-323a-3p	-0.339731	-0.959959	0.280498	3.42169	-1.09597	0.277532	0.998819	-4.58652
hsa-miR-6513-3p	hsa-miR-6513-3p	-0.201864	-0.570907	0.167179	3.96341	-1.09445	0.27819	0.998819	-4.58696
ReverseComplement_ENSG00000196220.16	ReverseComplement_SRGAP3	-0.124298	-0.352068	0.103472	6.6994	-1.0919	0.2793	0.998819	-4.58831
snoRNA__Homo_sapiens300707_SNORD4A	snoRNA:SNORD4A	-0.318776	-0.903581	0.266029	2.2144	-1.09066	0.279843	0.998819	-4.58747
ReverseComplement_ENSG00000236609.4	ReverseComplement_ZNF853	-0.236326	-0.671767	0.199115	2.16881	-1.08592	0.281918	0.998819	-4.58829
ENSG00000171435.14	KSR2	0.214692	-0.181168	0.610553	2.32349	1.08515	0.282256	0.998819	-4.5882
ENSG00000188486.3	H2AX	0.234004	-0.197901	0.665908	3.10759	1.08405	0.282738	0.998819	-4.58858
lncRNA__URS000075B82C_9606_Homo_sapiens_human__non-protein_coding_lnc-RAB23-1:3&lncRNA__URS000075EEEA_9606_Homo_sapiens_long_intergenic_non-protein_coding_RNA_1561_LINC01561_	lncRNA:LINC01561	0.366477	-0.310967	1.04392	1.30259	1.0824	0.283464	0.998819	-4.59006
vault__VTRNA1-3	vault:VTRNA1-3	0.679185	-0.576907	1.93528	3.50114	1.08188	0.283691	0.998819	-4.58905
ReverseComplement_ENSG00000105136.21	ReverseComplement_ZNF419	-0.37217	-1.06161	0.317272	3.70854	-1.08008	0.284485	0.998819	-4.58961
hsa-miR-625-5p	hsa-miR-625-5p	-0.271733	-0.775198	0.231732	3.84692	-1.07991	0.284562	0.998819	-4.58997
ReverseComplement_ENSG00000179240.13&ReverseComplement_ENSG00000188315.8	ReverseComplement_GVQW3 & ReverseComplement_C3orf62	0.29591	-0.258576	0.850396	3.03	1.06778	0.289953	0.998819	-4.59139
tRNA__Homo_sapiens_tRNA-Leu-CAG-2-1&tRNA__Homo_sapiens_tRNA-Leu-CAG-2-2&tRNA__Homo_sapiens_tRNA-Leu-CAA-1-1&tRNA__Homo_sapiens_tRNA-Leu-CAA-1-2&tRNA__Homo_sapiens_tRNA-Leu-CAA-3-1&tRNA__Homo_sapiens_tRNA-Leu-CAA-4-1&tRNA__Homo_sapiens_tRNA-Leu-CAA-2-1	tRNA-Leu_isoforms	-0.309282	-0.889069	0.270504	2.05615	-1.06734	0.290153	0.998819	-4.59076
MiR.hp__hsa-mir-12136	MiR.hp:hsa-mir-12136	0.3165	-0.278513	0.911512	2.68928	1.06429	0.291517	0.998819	-4.59172
hsa-miR-1301-3p	hsa-miR-1301-3p	0.128752	-0.113769	0.371274	5.62557	1.06223	0.292443	0.998819	-4.59483
hsa-miR-130b-3p	hsa-miR-130b-3p	0.199169	-0.176372	0.57471	4.09834	1.06115	0.292929	0.998819	-4.59377
ENSG00000005483.21	KMT2E	-0.329539	-0.951595	0.292517	3.34513	-1.05996	0.293465	0.998819	-4.59318
hsa-miR-223-3p	hsa-miR-223-3p	0.264107	-0.235833	0.764046	9.24586	1.057	0.294804	0.998819	-4.59771
hsa-miR-15a-5p	hsa-miR-15a-5p	0.358847	-0.320588	1.03828	4.91732	1.05676	0.294915	0.998819	-4.59574
hsa-miR-15b-5p	hsa-miR-15b-5p	0.211377	-0.189995	0.612748	8.70845	1.05372	0.296293	0.998819	-4.598
lncRNA__URS0000204428_9606_Homo_sapiens_human__nuclear_paraspeckle_assembly_transcript_1_NEAT1_&lncRNA__URS000075DAEC_9606_Homo_sapiens_nuclear_paraspeckle_assembly_transcript_1_NEAT1_	lncRNA:nuclear_paraspeckle_assembly_transcript_1_NEAT1_repeat6	0.312066	-0.281228	0.905361	4.19073	1.05242	0.296881	0.998819	-4.59621
tRNA__Homo_sapiens_tRNA-Asn-GTT-2-1&tRNA__Homo_sapiens_tRNA-Asn-GTT-2-2&tRNA__Homo_sapiens_tRNA-Asn-GTT-2-3&tRNA__Homo_sapiens_tRNA-Asn-GTT-2-4&tRNA__Homo_sapiens_tRNA-Asn-GTT-2-5&tRNA__Homo_sapiens_tRNA-Asn-GTT-2-6&tRNA__Homo_sapiens_tRNA-Asn-GTT-2-7&tRNA__Homo_sapiens_tRNA-Asn-GTT-2-8&tRNA__Homo_sapiens_tRNA-Asn-GTT-7-1&tRNA__Homo_sapiens_tRNA-Asn-GTT-3-1&tRNA__Homo_sapiens_tRNA-Asn-GTT-6-1&tRN…	tRNA-Asn_isoforms	0.363598	-0.328242	1.05544	2.25976	1.05155	0.297279	0.998819	-4.59344
hsa-miR-21-3p	hsa-miR-21-3p	0.401125	-0.364476	1.16672	1.94631	1.04831	0.298755	0.998819	-4.59318
vault__VTRNA1-1	vault:VTRNA1-1	0.572876	-0.523152	1.6689	8.34179	1.04581	0.299899	0.998819	-4.59961
hsa-miR-769-5p	hsa-miR-769-5p	0.171765	-0.157933	0.501464	5.07957	1.04239	0.301466	0.998819	-4.59904
MiR.hp__hsa-mir-4732	MiR.hp:hsa-mir-4732	-0.26496	-0.773611	0.243691	4.48137	-1.04226	0.30153	0.998819	-4.59869
snoRNA__Homo_sapiens300777_SCARNA9&lncRNA__URS000075BDDC_9606_Homo_sapiens_human__non-protein_coding_lnc-RPS6KA3-3:1	snoRNA:Homo_sapiens300777_SCARNA9 & lncRNA:lnc-RPS6KA3-3:1	0.274333	-0.252933	0.801599	2.62438	1.04103	0.302094	0.998819	-4.59547
snoRNA__Homo_sapiens300706_SNORD42B	snoRNA:SNORD42B	-0.25702	-0.751629	0.237589	3.58957	-1.03973	0.302694	0.998819	-4.5977
MiR.hp__hsa-mir-3913-1&MiR.hp__hsa-mir-3913-2	MiR.hp:hsa-mir-3913-1 & MiR.hp:hsa-mir-3913-2	0.296659	-0.274236	0.867554	2.5821	1.03972	0.302698	0.998819	-4.59532
rRNA__45S_pre-ribosomal_N5_(RNA45SN5)&rRNA__45S_pre-ribosomal_N1_(RNA45SN1)&rRNA__45S_pre-ribosomal_N2_(RNA45SN2)&rRNA__45S_pre-ribosomal_N3_(RNA45SN3)&rRNA__28S_ribosomal_N5_(RNA28SN5)&rRNA__28S_ribosomal_N1_(RNA28SN1)&rRNA__28S_ribosomal_N2_(RNA28SN2)&rRNA__28S_ribosomal_N3_(RNA28SN3)	RNA45SN5 & RNA45SN1 & RNA45SN2 & RNA45SN3 & RNA28SN5 & RNA28SN1 & RNA28SN2 & RNA28SN3	-0.20697	-0.606933	0.192993	6.38849	-1.03538	0.3047	0.998819	-4.60115
lncRNA__URS0000608F58_9606_Homo_sapiens_human__non-protein_coding_lnc-LMX1A-2:1	lncRNA:lnc-LMX1A-2:1	0.258297	-0.241493	0.758087	2.27843	1.03406	0.305313	0.998819	-4.59556
hsa-miR-340-5p	hsa-miR-340-5p	0.394151	-0.37024	1.15854	5.47514	1.03172	0.3064	0.998819	-4.60157
ReverseComplement_ENSG00000245848.3&ReverseComplement_ENSG00000134690.11&ENSG00000112208.11	ReverseComplement_CEBPA & ReverseComplement_CDCA8 & BAG2	-0.314888	-0.927617	0.29784	1.93974	-1.02826	0.308011	0.998819	-4.59517
ReverseComplement_ENSG00000065150.21	ReverseComplement_IPO5	-0.253867	-0.74876	0.241027	1.85744	-1.02638	0.308887	0.998819	-4.5957
hsa-miR-30e-3p	hsa-miR-30e-3p	0.155436	-0.148159	0.459032	9.27472	1.0244	0.309811	0.998819	-4.60549
lncRNA__URS000075B250_9606_Homo_sapiens_human__non-protein_coding_lnc-HNRNPUL2-BSCL2-1:1	lncRNA:lnc-HNRNPUL2-BSCL2-1:1_repeat7	0.347005	-0.33158	1.02559	1.80973	1.02317	0.310392	0.998819	-4.59546
lncRNA__URS000075D758_9606_Homo_sapiens_long_intergenic_non-protein_coding_RNA_506_LINC00506_	lncRNA:LINC00506	-0.300968	-0.88985	0.287914	1.64185	-1.0226	0.310657	0.998819	-4.59588
MiR.hp__hsa-mir-4326	MiR.hp:hsa-mir-4326	-1.04855	-3.10034	1.00325	4.35564	-1.02251	0.310699	0.998819	-4.60287
lncRNA__URS000075DE64_9606_Homo_sapiens_human__non-protein_coding_MIR17HG:3&MiR.hp__hsa-mir-19b-2&MiR.hp__hsa-mir-19b-1	lncRNA:non-protein_coding_MIR17HG:3 & MiR.hp:hsa-mir-19b-2 & MiR.hp:hsa-mir-19b-1	0.317998	-0.304789	0.940784	6.60324	1.02164	0.311107	0.998819	-4.60425
tRNA__Homo_sapiens_tRNA-Pro-TGG-2-1	tRNA-Pro_isoforms	0.242614	-0.233943	0.719171	2.40754	1.01863	0.312525	0.998819	-4.59837
hsa-miR-100-5p	hsa-miR-100-5p	-1.23202	-3.65254	1.1885	7.4968	-1.01841	0.312625	0.998819	-4.60531
hsa-miR-27b-3p	hsa-miR-27b-3p	0.238306	-0.229887	0.706498	7.28921	1.01841	0.312626	0.998819	-4.60531
ReverseComplement_ENSG00000189233.12	ReverseComplement_NUGGC	0.224335	-0.216419	0.665089	2.50538	1.01839	0.312635	0.998819	-4.59845
MiR.hp__hsa-mir-5695	MiR.hp:hsa-mir-5695	0.269552	-0.262231	0.801334	1.76607	1.0142	0.314616	0.998819	-4.59648
ReverseComplement_ENSG00000197217.13	ReverseComplement_ENTPD4	-0.326398	-0.971908	0.319111	5.08326	-1.01172	0.31579	0.998819	-4.60492
hsa-miR-659-5p	hsa-miR-659-5p	-0.220365	-0.656209	0.21548	2.37544	-1.01164	0.315829	0.998819	-4.59957
ENSG00000188266.14	HYKK	0.226501	-0.222517	0.675519	3.30791	1.0093	0.316938	0.998819	-4.6026
hsa-miR-654-3p	hsa-miR-654-3p	-0.365893	-1.09257	0.360783	4.00953	-1.00746	0.317814	0.998819	-4.60541
ENSG00000198015.14	MRPL42	0.247265	-0.244024	0.738555	2.31951	1.00702	0.318021	0.998819	-4.59998
hsa-miR-181a-2-3p	hsa-miR-181a-2-3p	-0.142011	-0.424542	0.140519	6.81489	-1.00571	0.318648	0.998819	-4.60792
lncRNA__URS0000759AD2_9606_Homo_sapiens_long_intergenic_non-protein_coding_RNA_294_LINC00294_&lncRNA__URS000075C353_9606_Homo_sapiens_long_intergenic_non-protein_coding_RNA_963_LINC00963_&lncRNA__URS000075B7A7_9606_Homo_sapiens_T_cell_receptor_gamma_locus_antisense_RNA_1_TRG-AS1_&lncRNA__URS0000CCE0A2_9606_Homo_sapiens_long_intergenic_non-protein_coding_RNA_330_LINC00330_&lncRNA__URS000075C0A6_96…	lncRNA:PRICKLE2_antisense_RNA_3_PRICKLE2-AS3	-0.170533	-0.509813	0.168746	4.60922	-1.00569	0.318655	0.998819	-4.60643
snoRNA__Homo_sapiens300586_SNORA64	snoRNA:SNORA64	0.208666	-0.208009	0.625341	2.42429	1.002	0.32042	0.998819	-4.60133
ENSG00000204427.12	ABHD16A	-0.304663	-0.91336	0.304034	3.93235	-1.00146	0.32068	0.998819	-4.60571
hsa-miR-361-3p	hsa-miR-361-3p	-0.0963382	-0.28942	0.0967431	10.9789	-0.998325	0.322184	0.998819	-4.61451
hsa-miR-224-5p	hsa-miR-224-5p	0.496762	-0.501854	1.49538	2.57614	0.995322	0.32363	0.998819	-4.60225
snoRNA__Homo_sapiens300769_SNORD105B	snoRNA:SNORD105B	-0.298247	-0.90152	0.305027	2.51875	-0.989179	0.326601	0.998819	-4.60434
hsa-miR-425-3p	hsa-miR-425-3p	0.145098	-0.14878	0.438975	6.18982	0.987888	0.327228	0.998819	-4.61124
lncRNA__URS000075B82C_9606_Homo_sapiens_human__non-protein_coding_lnc-RAB23-1:3	lncRNA:lnc-RAB23-1:3	0.182933	-0.187899	0.553765	5.14351	0.987027	0.327646	0.998819	-4.61081
snoRNA__Homo_sapiens300661_SNORD55	snoRNA:SNORD55	-0.262187	-0.794428	0.270055	4.35933	-0.985634	0.328323	0.998819	-4.61034
hsa-miR-6802-3p	hsa-miR-6802-3p	-0.157669	-0.477798	0.162459	4.11531	-0.985456	0.32841	0.998819	-4.60938
hsa-let-7c-5p	hsa-let-7c-5p	0.201881	-0.208765	0.612527	5.86695	0.983652	0.329289	0.998819	-4.61199
snoRNA__Homo_sapiens300206_SNORD74	snoRNA:SNORD74	-0.177435	-0.538511	0.183641	9.93724	-0.983228	0.329496	0.998819	-4.61632
ReverseComplement_ENSG00000203943.9	ReverseComplement_SAMD13	0.194191	-0.201294	0.589675	3.9415	0.982455	0.329873	0.998819	-4.60914
hsa-miR-374b-5p	hsa-miR-374b-5p	0.366139	-0.382411	1.11469	5.96256	0.978677	0.331721	0.998819	-4.61303
snoRNA__Homo_sapiens300524_SNORD18A	snoRNA:SNORD18A	-0.33878	-1.03363	0.356073	3.18207	-0.975525	0.333269	0.998819	-4.60875
snoRNA__Homo_sapiens300737_SNORD14A	snoRNA:SNORD14A	0.282953	-0.298567	0.864474	2.84027	0.973563	0.334234	0.998819	-4.6073
ENSG00000148908.15	RGS10	-0.228114	-0.697221	0.240993	2.47644	-0.972957	0.334533	0.998819	-4.60589
ENSG00000137193.14	PIM1	0.187548	-0.198623	0.57372	1.9674	0.971734	0.335136	0.998819	-4.60215
ReverseComplement_ENSG00000245848.3	ReverseComplement_CEBPA	-0.312773	-0.958276	0.33273	1.5372	-0.969493	0.336243	0.998819	-4.59896
hsa-miR-4521	hsa-miR-4521	-0.252246	-0.773941	0.269449	2.4646	-0.967433	0.337263	0.998819	-4.60589
snoRNA__Homo_sapiens300538_SNORA20	snoRNA:SNORA20	0.336485	-0.360684	1.03365	2.63582	0.965699	0.338123	0.998819	-4.60801
lncRNA__URS000075C353_9606_Homo_sapiens_long_intergenic_non-protein_coding_RNA_963_LINC00963_&lncRNA__URS000073968D_9606_Homo_sapiens_EMX2_opposite_strand/antisense_RNA_EMX2OS_&lncRNA__URS00002A4A09_9606_Homo_sapiens_MRTFA_antisense_RNA_1_MRTFA-AS1_&lncRNA__URS000075C5C5_9606_Homo_sapiens_DNAJC27_antisense_RNA_1_DNAJC27-AS1_&lncRNA__URS00005B18F1_9606_Homo_sapiens_long_intergenic_non-protein_codi…	lncRNA:SUCLG2_antisense_RNA_1_head_to_head:SUCLG2-AS1	-0.178854	-0.550126	0.192417	3.24791	-0.963877	0.339028	0.998819	-4.61016
tRNA__Homo_sapiens_tRNA-Ser-AGA-2-1&tRNA__Homo_sapiens_tRNA-Ser-AGA-2-2&tRNA__Homo_sapiens_tRNA-Ser-AGA-2-3&tRNA__Homo_sapiens_tRNA-Ser-AGA-2-4&tRNA__Homo_sapiens_tRNA-Ser-AGA-2-5&tRNA__Homo_sapiens_tRNA-Ser-AGA-2-6&tRNA__Homo_sapiens_tRNA-Ser-TGA-3-1&tRNA__Homo_sapiens_tRNA-Ser-AGA-4-1&tRNA__Homo_sapiens_tRNA-Ser-AGA-1-1&tRNA__Homo_sapiens_tRNA-Ser-TGA-2-1&tRNA__Homo_sapiens_tRNA-Ser-TGA-4-1&tRN…	tRNA-Ser_isoforms	-0.265919	-0.818265	0.286428	1.9851	-0.963277	0.339326	0.998819	-4.60305
tRNA__Homo_sapiens_tRNA-Lys-CTT-1-1&tRNA__Homo_sapiens_tRNA-Lys-CTT-1-2&tRNA__Homo_sapiens_tRNA-Lys-CTT-4-1	tRNA-Lys_isoforms_repeat8	0.247676	-0.267144	0.762497	5.95579	0.962593	0.339667	0.998819	-4.61646
hsa-let-7e-5p	hsa-let-7e-5p	0.23128	-0.249728	0.712289	2.58649	0.962055	0.339935	0.998819	-4.60765
hsa-miR-126-5p	hsa-miR-126-5p	0.392001	-0.423558	1.20756	4.74606	0.961714	0.340105	0.998819	-4.61533
hsa-miR-485-3p	hsa-miR-485-3p	-0.333345	-1.02879	0.362101	5.57192	-0.959058	0.34143	0.998819	-4.61701
hsa-let-7i-5p	hsa-let-7i-5p	0.236381	-0.257226	0.729988	14.0826	0.958176	0.34187	0.998819	-4.63358
tRNA__Homo_sapiens_tRNA-Val-CAC-1-1&tRNA__Homo_sapiens_tRNA-Val-CAC-1-2&tRNA__Homo_sapiens_tRNA-Val-CAC-1-3&tRNA__Homo_sapiens_tRNA-Val-CAC-1-4&tRNA__Homo_sapiens_tRNA-Val-CAC-1-5&tRNA__Homo_sapiens_tRNA-Val-CAC-1-6&tRNA__Homo_sapiens_tRNA-Val-CAC-1-7&tRNA__Homo_sapiens_tRNA-Val-CAC-5-1&tRNA__Homo_sapiens_tRNA-Val-AAC-1-1&tRNA__Homo_sapiens_tRNA-Val-AAC-1-2&tRNA__Homo_sapiens_tRNA-Val-AAC-1-3&tRN…	tRNA-Val_isoforms_repeat9	-0.282315	-0.875999	0.311369	2.38109	-0.951464	0.345237	0.998819	-4.60749
hsa-miR-3928-3p	hsa-miR-3928-3p	-0.208468	-0.647831	0.230896	2.12496	-0.949354	0.3463	0.998819	-4.60705
hsa-miR-30d-5p	hsa-miR-30d-5p	0.0988177	-0.109999	0.307634	14.0776	0.946855	0.347561	0.998819	-4.63708
ENSG00000177570.15	SAMD12	-0.344099	-1.07421	0.386011	1.36012	-0.942994	0.349516	0.998819	-4.60034
lncRNA__URS0000A77348_9606_Homo_sapiens_MIR29B2_and_MIR29C_host_gene_MIR29B2CHG__lncRNA&lncRNA__URS0000A77143_9606_Homo_sapiens_MIR29B2_and_MIR29C_host_gene_MIR29B2CHG_&MiR.hp__hsa-mir-29b-2&MiR.hp__hsa-mir-29b-1	lncRNA:MIR29B2_and_MIR29C_host_gene_MIR29B2CHG & MiR.hp:hsa-mir-29b-2 & MiR.hp:hsa-mir-29b-1	0.285306	-0.320137	0.89075	4.67829	0.942869	0.349579	0.998819	-4.61911
MiR.hp__hsa-mir-103a-2&MiR.hp__hsa-mir-103a-1	MiR.hp:hsa-mir-103a-2 & MiR.hp:hsa-mir-103a-1	0.174394	-0.195955	0.544743	12.7105	0.942182	0.349928	0.998819	-4.63331
snoRNA__Homo_sapiens300608_SNORD19B	snoRNA:SNORD19B	0.327254	-0.368392	1.0229	1.64487	0.941262	0.350395	0.998819	-4.60234
hsa-miR-1271-5p	hsa-miR-1271-5p	-0.166176	-0.520166	0.187815	2.85319	-0.939268	0.351409	0.998819	-4.61284
ENSG00000101412.13	E2F1	-0.24802	-0.778365	0.282326	2.65127	-0.93571	0.353223	0.998819	-4.61166
snoRNA__Homo_sapiens300742_SNORD15B	snoRNA:SNORD15B	0.275321	-0.313416	0.864057	2.2306	0.93569	0.353234	0.998819	-4.6084
snoRNA__Homo_sapiens300667_SNORD45A	snoRNA:SNORD45A	0.215596	-0.246244	0.677436	3.65325	0.934033	0.35408	0.998819	-4.61691
ReverseComplement_ENSG00000104140.7	ReverseComplement_RHOV	-0.222924	-0.700781	0.254933	2.93768	-0.93341	0.354399	0.998819	-4.61456
lncRNA__URS00008E39B8_9606_Homo_sapiens_MIR34A_host_gene_MIR34AHG_	lncRNA:MIR34A_host_gene_MIR34AHG	0.263552	-0.302961	0.830066	1.65948	0.930831	0.355721	0.998819	-4.604
hsa-miR-370-3p	hsa-miR-370-3p	-0.273113	-0.860746	0.31452	3.89555	-0.929929	0.356184	0.998819	-4.61999
MiR.hp__hsa-mir-92a-2	MiR.hp:hsa-mir-92a-2	-0.166791	-0.527028	0.193447	9.99257	-0.926395	0.358002	0.998819	-4.62928
MiR.hp__hsa-mir-223	MiR.hp:hsa-mir-223	0.344211	-0.400454	1.08887	2.61496	0.924863	0.358791	0.998819	-4.61328
snoRNA__Homo_sapiens300200_SNORD79	snoRNA:SNORD79	-0.272217	-0.862107	0.317674	3.25137	-0.923331	0.359582	0.998819	-4.61733
MiR.hp__hsa-mir-320a	MiR.hp:hsa-mir-320a	-0.165805	-0.525194	0.193583	2.13348	-0.923098	0.359703	0.998819	-4.61114
ENSG00000148773.14	MKI67	0.201263	-0.235992	0.638518	2.4963	0.920964	0.360806	0.998819	-4.61152
MiR.hp__hsa-mir-423	MiR.hp:hsa-mir-423	0.185175	-0.217822	0.588172	2.3793	0.91938	0.361627	0.998819	-4.61392
ENSG00000104812.15	GYS1	-0.181419	-0.577876	0.215037	5.41603	-0.915593	0.363595	0.998819	-4.62547
lncRNA__URS000075DA51_9606_Homo_sapiens_BASP1_antisense_RNA_1_BASP1-AS1_	lncRNA:BASP1_antisense_RNA_1_BASP1-AS1	-0.209808	-0.668401	0.248784	2.35178	-0.915397	0.363696	0.998819	-4.61114
lncRNA__URS000075B927_9606_Homo_sapiens_family_with_sequence_similarity_30_member_A_FAM30A_	lncRNA:family_with_sequence_similarity_30_member_A_FAM30A	-0.115544	-0.368198	0.137111	4.51049	-0.915024	0.363891	0.998819	-4.62393
snoRNA__Homo_sapiens300564_SNORD33	snoRNA:SNORD33	0.2168	-0.257688	0.691288	2.84004	0.914216	0.364311	0.998819	-4.61715
lncRNA__URS0000394A79_9606_Homo_sapiens_long_intergenic_non-protein_coding_RNA_1714_LINC01714_&lncRNA__URS000075E3E5_9606_Homo_sapiens_long_intergenic_non-protein_coding_RNA_1343_LINC01343_&lncRNA__URS0000759BE2_9606_Homo_sapiens_human__non-protein_coding_lnc-OR1D5-1:2	lncRNA:LINC01343 & lncRNA:lnc-OR1D5-1:2	-0.297036	-0.947399	0.353328	1.34495	-0.913831	0.364512	0.998819	-4.60529
hsa-miR-342-3p	hsa-miR-342-3p	-0.164241	-0.525815	0.197333	7.61367	-0.908862	0.367108	0.998819	-4.62887
lncRNA__URS000075E6A8_9606_Homo_sapiens_uncharacterized_LOC100507388_LOC100507388__lncRNA&lncRNA__URS000075A16D_9606_Homo_sapiens_long_intergenic_non-protein_coding_RNA_1268_LINC01268_	lncRNA:LINC01268	-0.322589	-1.033	0.387818	1.35567	-0.908565	0.367263	0.998819	-4.60487
lncRNA__URS000075DDC4_9606_Homo_sapiens_NFYC_antisense_RNA_1_NFYC-AS1_&lncRNA__URS000081219E_9606_Homo_sapiens_TLX1_neighbor_TLX1NB__lncRNA&lncRNA__URS00008121F1_9606_Homo_sapiens_TLX1_neighbor_TLX1NB_	lncRNA:TLX1_neighbor_TLX1NB	-0.360529	-1.15621	0.435148	1.71578	-0.906603	0.368292	0.998819	-4.61029
ENSG00000104812.15&ENSG00000102034.17&ENSG00000048707.15	GYS1 & ELF4 & VPS13D	-0.360529	-1.15621	0.435148	1.71578	-0.906603	0.368292	0.998819	-4.61029
ENSG00000213626.13&ReverseComplement_ENSG00000182902.14	LBH & ReverseComplement_SLC25A18	-0.172672	-0.553925	0.20858	2.7719	-0.9062	0.368503	0.998819	-4.61635
MiR.hp__hsa-mir-1273c	MiR.hp:hsa-mir-1273c	-0.182609	-0.586131	0.220913	6.53309	-0.905458	0.368892	0.998819	-4.6285
snoRNA__Homo_sapiens300705_SNORD65	snoRNA:SNORD65	0.675656	-0.825276	2.17659	1.32632	0.900697	0.371399	0.998819	-4.60526
hsa-miR-494-3p	hsa-miR-494-3p	-0.284843	-0.917749	0.348063	3.97153	-0.900493	0.371506	0.998819	-4.62596
ReverseComplement_ENSG00000143226.15	ReverseComplement_FCGR2A	-0.163345	-0.527532	0.200841	9.21957	-0.897423	0.373128	0.998819	-4.63379
ENSG00000244734.4&ENSG00000223609.11	HBB & HBD	0.125082	-0.15424	0.404403	4.57689	0.895991	0.373886	0.998819	-4.62765
tRNA__Homo_sapiens_tRNA-Trp-CCA-4-1	tRNA-Trp_isoforms	-0.258074	-0.835586	0.319439	2.53903	-0.894121	0.374877	0.998819	-4.61617
ReverseComplement_lncRNA__URS000075A3EA_9606_Homo_sapiens_human__non-protein_coding_lnc-SEPT7-5:1	ReverseComplement_lncRNA:lnc-SEPT7-5:1	-0.242426	-0.785209	0.300356	2.40333	-0.893652	0.375126	0.998819	-4.61539
ReverseComplement_ENSG00000144785.8	ReverseComplement_ENSG00000144785.8	0.197037	-0.245701	0.639774	2.90697	0.890461	0.376823	0.998819	-4.62077
ENSG00000183354.12	KIAA2026	0.235544	-0.294399	0.765486	2.90057	0.889316	0.377432	0.998819	-4.61985
hsa-miR-877-5p	hsa-miR-877-5p	0.195123	-0.244751	0.634996	2.58881	0.887551	0.378373	0.998819	-4.61788
MiR.hp__hsa-let-7a-1	MiR.hp:hsa-let-7a-1	0.177213	-0.222618	0.577044	13.4971	0.886816	0.378766	0.998819	-4.65078
tRNA__Homo_sapiens_tRNA-Leu-CAG-1-1&tRNA__Homo_sapiens_tRNA-Leu-CAG-1-2&tRNA__Homo_sapiens_tRNA-Leu-CAG-1-3&tRNA__Homo_sapiens_tRNA-Leu-CAG-1-4&tRNA__Homo_sapiens_tRNA-Leu-CAG-1-5&tRNA__Homo_sapiens_tRNA-Leu-CAG-1-6&tRNA__Homo_sapiens_tRNA-Leu-CAG-1-7	tRNA-Leu_isoforms_repeat10	-0.208197	-0.679608	0.263213	5.02539	-0.883668	0.380449	0.998819	-4.63079
lncRNA__URS0000CCE08E_9606_Homo_sapiens_uncharacterized_LOC107985355_LOC107985355__lncRNA	lncRNA:LOC107985355	0.205294	-0.260507	0.671096	6.20242	0.881841	0.381429	0.998819	-4.63264
hsa-miR-6741-3p	hsa-miR-6741-3p	-0.138035	-0.451567	0.175496	4.79826	-0.880892	0.381938	0.998819	-4.63112
rRNA__45S_pre-ribosomal_N5_(RNA45SN5)&rRNA__45S_pre-ribosomal_N1_(RNA45SN1)&rRNA__45S_pre-ribosomal_N4_(RNA45SN4)&rRNA__45S_pre-ribosomal_N2_(RNA45SN2)&rRNA__45S_pre-ribosomal_N3_(RNA45SN3)&rRNA__28S_ribosomal_N5_(RNA28SN5)&rRNA__28S_ribosomal_N1_(RNA28SN1)&rRNA__28S_ribosomal_N4_(RNA28SN4)&rRNA__28S_ribosomal_N2_(RNA28SN2)&rRNA__28S_ribosomal_N3_(RNA28SN3)&lncRNA__URS0000BC43B9_9606_Homo_sapiens…	RNA45SN5 & RNA45SN1 & RNA45SN4 & RNA45SN2 & RNA45SN3 & RNA28SN5 & RNA28SN1 & RNA28SN4 & RNA28SN2 & RNA28SN3 & lncRNA:LOC105369147	0.452137	-0.578512	1.48279	1.56554	0.877755	0.383625	0.998819	-4.60733
MiR.hp__hsa-mir-550a-2&MiR.hp__hsa-mir-550a-1	MiR.hp:hsa-mir-550a-2 & MiR.hp:hsa-mir-550a-1	-0.201599	-0.661759	0.258561	6.02621	-0.876584	0.384255	0.998819	-4.63358
hsa-miR-1287-5p	hsa-miR-1287-5p	0.344679	-0.443673	1.13303	2.10192	0.874801	0.385217	0.998819	-4.61317
hsa-miR-628-3p	hsa-miR-628-3p	0.222241	-0.286539	0.731021	1.7906	0.873994	0.385653	0.998819	-4.60969
hsa-miR-28-3p	hsa-miR-28-3p	0.135	-0.17437	0.44437	7.34168	0.873111	0.38613	0.998819	-4.6355
ENSG00000104812.15&ENSG00000102034.17	GYS1 & ELF4	0.227853	-0.294585	0.750292	4.30704	0.872638	0.386386	0.998819	-4.63118
hsa-miR-423-3p	hsa-miR-423-3p	-0.157892	-0.520596	0.204812	13.6181	-0.871008	0.387268	0.998819	-4.65507
ENSG00000104290.11	FZD3	-0.172251	-0.572647	0.228145	2.57252	-0.860769	0.392837	0.998819	-4.62173
snoRNA__Homo_sapiens300506_SNORD51	snoRNA:SNORD51	0.248829	-0.331483	0.829142	3.53086	0.857933	0.394389	0.998819	-4.62878
snoRNA__Homo_sapiens300686_SNORD43	snoRNA:SNORD43	-0.189032	-0.631298	0.253235	5.62382	-0.855194	0.395891	0.998819	-4.63707
hsa-miR-5010-3p	hsa-miR-5010-3p	-0.140458	-0.469693	0.188777	9.17949	-0.853602	0.396766	0.998819	-4.64246
ENSG00000215421.10	ZNF407	-0.156996	-0.525282	0.211289	2.57059	-0.85294	0.39713	0.998819	-4.62265
MiR.hp__hsa-mir-409	MiR.hp:hsa-mir-409	-0.302453	-1.01227	0.407358	0.937663	-0.852569	0.397334	0.998819	-4.6067
MiR.hp__hsa-mir-450a-1&MiR.hp__hsa-mir-450a-2	MiR.hp:hsa-mir-450a-1 & MiR.hp:hsa-mir-450a-2	0.270484	-0.366889	0.907856	2.69764	0.849106	0.399242	0.998819	-4.62445
hsa-miR-6833-3p	hsa-miR-6833-3p	-0.136194	-0.457447	0.185059	3.96061	-0.848254	0.399713	0.998819	-4.63314
hsa-miR-1468-5p	hsa-miR-1468-5p	-0.156304	-0.525222	0.212615	3.55214	-0.847721	0.400007	0.998819	-4.63117
snoRNA__Homo_sapiens300786_SCARNA10	snoRNA:Homo_sapiens300786_SCARNA10	0.29696	-0.405208	0.999128	1.80304	0.846196	0.40085	0.998819	-4.6138
lncRNA__URS0000042637_9606_Homo_sapiens_RNF216_intronic_transcript_1_RNF216-IT1_	lncRNA:RNF216_intronic_transcript_1_RNF216-IT1	-0.168152	-0.56601	0.229706	2.15767	-0.845645	0.401155	0.998819	-4.61838
lncRNA__URS000075BAA8_9606_Homo_sapiens_long_intergenic_non-protein_coding_RNA_662_LINC00662_&lncRNA__URS00007E3683_9606_Homo_sapiens_UBR5_antisense_RNA_1_UBR5-AS1_	lncRNA:UBR5_antisense_RNA_1_UBR5-AS1	-0.271529	-0.914681	0.371623	1.7628	-0.844727	0.401664	0.998819	-4.61779
snoRNA__Homo_sapiens300162_SNORD22	snoRNA:SNORD22	0.202977	-0.278002	0.683955	3.52703	0.844373	0.40186	0.998819	-4.63203
ReverseComplement_ENSG00000085265.11	ReverseComplement_FCN1	-0.128588	-0.434305	0.177129	5.13545	-0.841578	0.40341	0.998819	-4.63888
snoRNA__Homo_sapiens300596_SNORD68	snoRNA:SNORD68	-0.190296	-0.642764	0.262172	5.34981	-0.841503	0.403452	0.998819	-4.63925
hsa-miR-874-3p	hsa-miR-874-3p	-0.164699	-0.557339	0.227941	1.98511	-0.839287	0.404684	0.998819	-4.61922
ENSG00000182481.10	KPNA2	-0.214141	-0.724915	0.296633	2.01071	-0.83885	0.404927	0.998819	-4.61788
snoRNA__Homo_sapiens300262_SNORD60	snoRNA:SNORD60	-0.149003	-0.50634	0.208333	6.4655	-0.834319	0.407455	0.998819	-4.64181
ENSG00000048828.17	FAM120A	-0.171444	-0.583254	0.240366	2.54365	-0.83299	0.408198	0.998819	-4.62438
snoRNA__Homo_sapiens300667_SNORD45A&snoRNA__Homo_sapiens300666_SNORD45C	snoRNA:SNORD45C	0.237096	-0.332725	0.806917	1.80628	0.83253	0.408456	0.998819	-4.61585
hsa-miR-4732-3p	hsa-miR-4732-3p	-0.153151	-0.521285	0.214984	10.7589	-0.832388	0.408535	0.998819	-4.65177
hsa-miR-6749-3p	hsa-miR-6749-3p	-0.157823	-0.537754	0.222107	2.98006	-0.831153	0.409227	0.998819	-4.6288
snoRNA__Homo_sapiens300785_SCARNA6	snoRNA:Homo_sapiens300785_SCARNA6	0.112808	-0.159057	0.384673	4.1364	0.830237	0.40974	0.998819	-4.63728
hsa-miR-191-3p	hsa-miR-191-3p	0.169179	-0.238872	0.57723	2.28851	0.829557	0.410122	0.998819	-4.62307
hsa-miR-433-3p	hsa-miR-433-3p	-0.249455	-0.851847	0.352937	3.707	-0.828566	0.410678	0.998819	-4.6367
hsa-miR-11400	hsa-miR-11400	0.266434	-0.377874	0.910741	1.91311	0.82739	0.411338	0.998819	-4.61701
snoRNA__Homo_sapiens300536_SNORD100	snoRNA:SNORD100	-0.179602	-0.615817	0.256613	6.36881	-0.823806	0.413356	0.998819	-4.64371
tRNA__Homo_sapiens_tRNA-Val-CAC-1-1&tRNA__Homo_sapiens_tRNA-Val-CAC-1-2&tRNA__Homo_sapiens_tRNA-Val-CAC-1-3&tRNA__Homo_sapiens_tRNA-Val-CAC-1-4&tRNA__Homo_sapiens_tRNA-Val-CAC-1-5&tRNA__Homo_sapiens_tRNA-Val-CAC-1-6&tRNA__Homo_sapiens_tRNA-Val-CAC-1-7&tRNA__Homo_sapiens_tRNA-Val-CAC-5-1&tRNA__Homo_sapiens_tRNA-Val-CAC-4-1&tRNA__Homo_sapiens_tRNA-Val-CAC-14-1&tRNA__Homo_sapiens_tRNA-Val-CAC-2-1&tR…	tRNA-Val_isoforms_repeat11	-0.242847	-0.833721	0.348028	1.65996	-0.822339	0.414184	0.998819	-4.61657
ReverseComplement_ENSG00000162642.14	ReverseComplement_C1orf52	0.297026	-0.425698	1.01975	2.47907	0.82231	0.4142	0.998819	-4.62847
MiR.hp__hsa-mir-144	MiR.hp:hsa-mir-144	0.372779	-0.535021	1.28058	1.68216	0.821628	0.414585	0.998819	-4.6107
snoRNA__Homo_sapiens300112_SNORD3@&snoRNA__Homo_sapiens300182_SNORD3@&snoRNA__Homo_sapiens300250_SNORD3@&snoRNA__Homo_sapiens300243_SNORD3@&snoRNA__Homo_sapiens300448_SNORD3@	snoRNA:SNORD3@	0.159246	-0.229124	0.547616	4.99243	0.82042	0.415267	0.998819	-4.64234
ENSG00000142279.13	WTIP	-0.213399	-0.736532	0.309733	1.91403	-0.816198	0.417659	0.998819	-4.61922
MiR.hp__hsa-mir-103a-1	MiR.hp:hsa-mir-103a-1	0.274591	-0.400356	0.949539	1.94921	0.814012	0.4189	0.998819	-4.62012
hsa-miR-127-3p	hsa-miR-127-3p	-0.231089	-0.79922	0.337042	5.14727	-0.81385	0.418992	0.998819	-4.64401
hsa-miR-6783-3p	hsa-miR-6783-3p	0.166218	-0.242432	0.574868	3.9015	0.813844	0.418995	0.998819	-4.6381
snoRNA__Homo_sapiens300580_SNORD24	snoRNA:SNORD24	0.204153	-0.298838	0.707145	3.17868	0.8121	0.419987	0.998819	-4.63315
ReverseComplement_ENSG00000111647.13	ReverseComplement_BLTP3B	-0.251542	-0.872441	0.369358	1.53973	-0.810593	0.420846	0.998819	-4.61105
lncRNA__URS0000394A79_9606_Homo_sapiens_long_intergenic_non-protein_coding_RNA_1714_LINC01714_	lncRNA:LINC01714	-0.11896	-0.413152	0.175233	6.6896	-0.809062	0.421719	0.998819	-4.64668
hsa-miR-625-3p	hsa-miR-625-3p	-0.124062	-0.431821	0.183697	7.71413	-0.806569	0.423143	0.998819	-4.64844
hsa-miR-130a-3p	hsa-miR-130a-3p	0.18217	-0.269905	0.634245	4.98389	0.806269	0.423314	0.998819	-4.64442
ReverseComplement_ENSG00000261796.1&ReverseComplement_ENSG00000172780.17&ENSG00000128591.16	ReverseComplement_ISY1-RAB43 & ReverseComplement_RAB43 & FLNC	-0.141491	-0.49331	0.210328	6.93395	-0.804681	0.424223	0.998819	-4.64775
snoRNA__Homo_sapiens300741_SNORD15A	snoRNA:SNORD15A	0.156054	-0.235786	0.547893	4.52225	0.796855	0.428719	0.998819	-4.645
MiR.hp__hsa-mir-486-1&MiR.hp__hsa-mir-486-2&lncRNA__URS0000CCE0C9_9606_Homo_sapiens_long_intergenic_non-protein_coding_RNA_319_LINC00319__lncRNA&lncRNA__URS0000D77F73_9606_Homo_sapiens_TIMM23B-AGAP6_readthrough_TIMM23B-AGAP6__lncRNA&lncRNA__URS0000D780F6_9606_Homo_sapiens_TIMM23B-AGAP6_readthrough_TIMM23B-AGAP6__lncRNA&lncRNA__URS0000D77FDF_9606_Homo_sapiens_TIMM23B-AGAP6_readthrough_TIMM23B-AGAP…	MiR.hp:hsa-mir-486-1 & MiR.hp:hsa-mir-486-2 & lncRNA:TIMM23B-AGAP6_readthrough_TIMM23B-AGAP6	-0.150607	-0.529317	0.228103	2.76601	-0.795704	0.429383	0.998819	-4.63345
lncRNA__URS000075DE64_9606_Homo_sapiens_human__non-protein_coding_MIR17HG:3&MiR.hp__hsa-mir-92a-1&MiR.hp__hsa-mir-92a-2&lncRNA__URS000075A717_9606_Homo_sapiens_SLC26A9_and_RAB7B_antisense_RNA_1_SLC26A9-AS1__lncRNA&lncRNA__URS0000759AFD_9606_Homo_sapiens_SLC26A9_and_RAB7B_antisense_RNA_1_SLC26A9-AS1__lncRNA	lncRNA:SLC26A9_and_RAB7B_antisense_RNA_1_SLC26A9-AS1_repeat12	-0.116645	-0.410613	0.177323	3.51676	-0.793928	0.430408	0.998819	-4.64003
tRNA__Homo_sapiens_tRNA-SeC-TCA-1-1&tRNA__Homo_sapiens_tRNA-SeC-TCA-2-1	tRNA-SeC_isoforms	0.214286	-0.32677	0.755342	2.54958	0.792439	0.431269	0.998819	-4.62929
snoRNA__Homo_sapiens300657_SNORD85	snoRNA:SNORD85	0.179449	-0.273738	0.632637	4.71951	0.79228	0.431361	0.998819	-4.64652
hsa-miR-324-5p	hsa-miR-324-5p	0.144132	-0.220169	0.508432	4.84385	0.791614	0.431746	0.998819	-4.64669
MiR.hp__hsa-mir-103a-2	MiR.hp:hsa-mir-103a-2	-0.178721	-0.631685	0.274244	2.26895	-0.789449	0.433	0.998819	-4.63008
ENSG00000154803.13&ENSG00000264187.1	FLCN & ENSG00000264187.1	-0.28738	-1.01756	0.4428	1.62554	-0.787482	0.434141	0.998819	-4.61794
hsa-miR-4511	hsa-miR-4511	0.192953	-0.297776	0.683681	2.73531	0.786725	0.43458	0.998819	-4.63239
snoRNA__Homo_sapiens300430_SNORD89	snoRNA:SNORD89	-0.252243	-0.896313	0.391827	4.24427	-0.783611	0.436392	0.998819	-4.64585
snoRNA__Homo_sapiens300205_SNORD75	snoRNA:SNORD75	-0.210476	-0.750126	0.329175	1.87791	-0.780374	0.438279	0.998819	-4.6219
snoRNA__Homo_sapiens300669_SNORD21	snoRNA:SNORD21	-0.147626	-0.527303	0.232052	5.06438	-0.777966	0.439687	0.998819	-4.64964
lncRNA__URS000075DE64_9606_Homo_sapiens_human__non-protein_coding_MIR17HG:3&lncRNA__URS0000759CF4_9606_Homo_sapiens_KCNQ1_opposite_strand/antisense_transcript_1_KCNQ1OT1_&lncRNA__URS000075DE27_9606_Homo_sapiens_HLA_complex_group_11_HCG11_&lncRNA__URS0000D7806A_9606_Homo_sapiens_uncharacterized_LOC102725021_LOC102725021__lncRNA&lncRNA__URS0000D7801A_9606_Homo_sapiens_uncharacterized_LOC102725021_L…	lncRNA:LINC01301 & lncRNA:lnc-SHF-3:4	-0.198648	-0.709557	0.312261	2.88105	-0.777955	0.439693	0.998819	-4.63426
ReverseComplement_lncRNA__URS0000CCDF90_9606_Homo_sapiens_long_intergenic_non-protein_coding_RNA_lncRNA	ReverseComplement_lncRNA:long_intergenic_non-protein_coding_RNA_lncRNA	0.152579	-0.240209	0.545367	4.45145	0.77723	0.440117	0.998819	-4.64814
snoRNA__Homo_sapiens300754_SNORD14B	snoRNA:SNORD14B	0.535256	-0.843529	1.91404	1.97891	0.776746	0.440401	0.998819	-4.6249
vault__VTRNA1-1&vault__VTRNA1-3	vault:VTRNA1-1 & vault:VTRNA1-3	0.424734	-0.671098	1.52057	4.65838	0.775509	0.441126	0.998819	-4.64797
lncRNA__URS000075A69B_9606_Homo_sapiens_long_intergenic_non-protein_coding_RNA_324_LINC00324_&tRNA__Homo_sapiens_tRNA-Pro-TGG-3-1&tRNA__Homo_sapiens_tRNA-Pro-TGG-3-2&tRNA__Homo_sapiens_tRNA-Pro-TGG-3-3&tRNA__Homo_sapiens_tRNA-Pro-TGG-3-4&tRNA__Homo_sapiens_tRNA-Pro-TGG-3-5&tRNA__Homo_sapiens_tRNA-Pro-CGG-1-1&tRNA__Homo_sapiens_tRNA-Pro-CGG-1-2&tRNA__Homo_sapiens_tRNA-Pro-CGG-1-3&tRNA__Homo_sapien…	tRNA-Pro_isoforms_repeat13	-0.124946	-0.447368	0.197475	5.44823	-0.775377	0.441203	0.998819	-4.65055
snoRNA__Homo_sapiens300748_SNORD6	snoRNA:SNORD6	0.221799	-0.351513	0.79511	3.59107	0.774073	0.441967	0.998819	-4.64316
snoRNA__Homo_sapiens300112_SNORD3@	snoRNA:SNORD3@_repeat14	0.166457	-0.265852	0.598766	6.27244	0.77041	0.44412	0.998819	-4.65263
hsa-miR-4738-3p	hsa-miR-4738-3p	0.27633	-0.441924	0.994585	1.74462	0.769776	0.444493	0.998819	-4.61741
ENSG00000203811.1&ENSG00000203852.3	H3C14 & H3C15	0.107674	-0.172278	0.387626	3.79446	0.769559	0.444621	0.998819	-4.64429
hsa-miR-3605-3p	hsa-miR-3605-3p	0.137367	-0.219821	0.494554	7.06112	0.769484	0.444665	0.998819	-4.65396
lncRNA__URS0000D7806A_9606_Homo_sapiens_uncharacterized_LOC102725021_LOC102725021__lncRNA&lncRNA__URS0000D7801A_9606_Homo_sapiens_uncharacterized_LOC102725021_LOC102725021__lncRNA&lncRNA__URS0000D7802D_9606_Homo_sapiens_uncharacterized_LOC102725021_LOC102725021__lncRNA&lncRNA__URS000075D84F_9606_Homo_sapiens_uncharacterized_LOC100506472_LOC100506472__lncRNA	lncRNA:LOC100506472	0.223709	-0.358512	0.80593	4.99681	0.768794	0.445071	0.998819	-4.65056
MiR.hp__hsa-mir-30d	MiR.hp:hsa-mir-30d	0.121696	-0.195041	0.438433	4.53456	0.768762	0.445091	0.998819	-4.64999
rRNA__45S_pre-ribosomal_N5_(RNA45SN5)&rRNA__45S_pre-ribosomal_N1_(RNA45SN1)&rRNA__45S_pre-ribosomal_N3_(RNA45SN3)&rRNA__28S_ribosomal_N5_(RNA28SN5)&rRNA__28S_ribosomal_N1_(RNA28SN1)&rRNA__28S_ribosomal_N3_(RNA28SN3)	RNA45SN5 & RNA45SN1 & RNA45SN3 & RNA28SN5 & RNA28SN1 & RNA28SN3	-0.270908	-0.976554	0.434739	2.98441	-0.768154	0.445449	0.998819	-4.64003
hsa-miR-1303	hsa-miR-1303	0.2386	-0.383711	0.860911	4.42179	0.767143	0.446045	0.998819	-4.64869
ReverseComplement_ENSG00000186283.14&ENSG00000168280.18	ReverseComplement_TOR3A & KIF5C	-0.217652	-0.787118	0.351814	1.54903	-0.764731	0.447469	0.998819	-4.61987
lncRNA__URS000075C528_9606_Homo_sapiens_long_intergenic_non-protein_coding_RNA_342_LINC00342_&lncRNA__URS000075B927_9606_Homo_sapiens_family_with_sequence_similarity_30_member_A_FAM30A_&lncRNA__URS000075D573_9606_Homo_sapiens_small_nucleolar_RNA_host_gene_9_SNHG9_&lncRNA__URS0000BC4453_9606_Homo_sapiens_long_intergenic_non-protein_coding_RNA_2038_LINC02038_	lncRNA:LINC02038	0.225261	-0.367881	0.818403	3.9721	0.759872	0.450346	0.998819	-4.64934
lncRNA__URS0000BC4452_9606_Homo_sapiens_SEMA6A_antisense_RNA_2_SEMA6A-AS2_&lncRNA__URS0000D7810A_9606_Homo_sapiens_uncharacterized_LOC646588_LOC646588__lncRNA&lncRNA__URS0000D7811A_9606_Homo_sapiens_uncharacterized_LOC646588_LOC646588__lncRNA&lncRNA__URS0000D7804F_9606_Homo_sapiens_uncharacterized_LOC646588_LOC646588__lncRNA&lncRNA__URS0000D7812A_9606_Homo_sapiens_uncharacterized_LOC646588_LOC646…	lncRNA:LOC646588	0.268551	-0.439162	0.976265	8.63135	0.759248	0.450717	0.998819	-4.65897
ENSG00000170801.10	HTRA3	0.365016	-0.598204	1.32824	3.12041	0.758229	0.451321	0.998819	-4.63981
ReverseComplement_ENSG00000141622.14	ReverseComplement_RNF165	-0.166813	-0.607805	0.274179	2.92671	-0.756856	0.452137	0.998819	-4.63953
hsa-miR-3177-3p	hsa-miR-3177-3p	-0.123315	-0.449673	0.203043	2.93346	-0.756026	0.452631	0.998819	-4.6399
MiR.hp__hsa-mir-128-1	MiR.hp:hsa-mir-128-1	0.147262	-0.243078	0.537603	6.65526	0.754853	0.45333	0.998819	-4.65598
rRNA__5S_ribosomal_1_(RNA5S1-8,_RNA5S10-17)&rRNA__5S_ribosomal_9_(RNA5S9)&lncRNA__URS000048471C_9606_Homo_sapiens_LZTS1_antisense_RNA_1_LZTS1-AS1_	rRNA:5S_ribsomal isoforms & lncRNA:LZTS1_antisense_RNA_1_LZTS1-AS1	0.150941	-0.250248	0.55213	5.32863	0.752786	0.454561	0.998819	-4.65332
ENSG00000089876.12	DHX32	-0.142847	-0.52338	0.237687	4.26564	-0.751088	0.455574	0.998819	-4.65047
hsa-miR-4685-3p	hsa-miR-4685-3p	-0.165357	-0.607756	0.277042	6.90461	-0.747863	0.457503	0.998819	-4.65738
tRNA__Homo_sapiens_tRNA-Lys-CTT-1-1&tRNA__Homo_sapiens_tRNA-Lys-CTT-1-2	tRNA-Lys_isoforms_repeat15	0.237839	-0.399454	0.875131	2.40101	0.74672	0.458188	0.998819	-4.63556
hsa-miR-6840-5p	hsa-miR-6840-5p	0.404961	-0.681571	1.49149	1.54716	0.745736	0.458777	0.998819	-4.61468
hsa-miR-28-5p	hsa-miR-28-5p	0.164461	-0.278398	0.607321	4.69538	0.743038	0.460397	0.998819	-4.65404
snoRNA__Homo_sapiens300204_SNORD76	snoRNA:SNORD76	-0.192438	-0.711029	0.326152	3.68601	-0.742473	0.460736	0.998819	-4.64705
ENSG00000204469.13	PRRC2A	-0.162251	-0.599674	0.275172	2.85103	-0.742165	0.460922	0.998819	-4.63949
hsa-miR-671-3p	hsa-miR-671-3p	-0.141747	-0.524831	0.241337	4.71126	-0.740344	0.462017	0.998819	-4.65477
tRNA__Homo_sapiens_tRNA-Ser-AGA-2-1&tRNA__Homo_sapiens_tRNA-Ser-AGA-2-2&tRNA__Homo_sapiens_tRNA-Ser-AGA-2-3&tRNA__Homo_sapiens_tRNA-Ser-AGA-2-4&tRNA__Homo_sapiens_tRNA-Ser-AGA-2-5&tRNA__Homo_sapiens_tRNA-Ser-AGA-2-6&tRNA__Homo_sapiens_tRNA-Ser-TGA-3-1&tRNA__Homo_sapiens_tRNA-Ser-AGA-4-1&tRNA__Homo_sapiens_tRNA-Ser-CGA-1-1&tRNA__Homo_sapiens_tRNA-Ser-TGA-1-1	tRNA-Ser_isoforms_repeat16	-0.222219	-0.824978	0.380539	2.16932	-0.737653	0.463639	0.998819	-4.62843
hsa-miR-1294	hsa-miR-1294	0.1422	-0.244164	0.528564	4.55117	0.736407	0.464391	0.998819	-4.65487
ENSG00000131242.18&ENSG00000117266.16&ENSG00000139174.12&ENSG00000177189.14&ENSG00000175893.12&ReverseComplement_ENSG00000055813.6&ReverseComplement_ENSG00000136040.9&ReverseComplement_ENSG00000171053.10&ReverseComplement_ENSG00000203760.9	RAB11FIP4 & CDK18 & PRICKLE1 & RPS6KA3 & ZDHHC21 & ReverseComplement_CCDC85A & ReverseComplement_PLXNC1 & ReverseComplement_PATE1 & ReverseComplement_CENPW	-0.297849	-1.10783	0.512131	0.731228	-0.735759	0.464782	0.998819	-4.62572
hsa-miR-6857-3p	hsa-miR-6857-3p	-0.153663	-0.572671	0.265346	3.18155	-0.733769	0.465985	0.998819	-4.64426
tRNA__Homo_sapiens_tRNA-Gln-CTG-1-1&tRNA__Homo_sapiens_tRNA-Gln-CTG-1-2&tRNA__Homo_sapiens_tRNA-Gln-CTG-1-3&tRNA__Homo_sapiens_tRNA-Gln-CTG-1-4&tRNA__Homo_sapiens_tRNA-Gln-CTG-1-5&tRNA__Homo_sapiens_tRNA-Gln-CTG-2-1&tRNA__Homo_sapiens_tRNA-Gln-CTG-5-1	tRNA-Gln_isoforms_repeat17	0.130322	-0.225485	0.486129	2.20517	0.732854	0.466539	0.998819	-4.63328
ENSG00000132510.11&ENSG00000181085.15	KDM6B & MAPK15	-0.131371	-0.490119	0.227377	3.26753	-0.732697	0.466634	0.998819	-4.64572
hsa-miR-328-3p	hsa-miR-328-3p	-0.152895	-0.570924	0.265133	10.889	-0.731816	0.467168	0.998819	-4.67196
MiR.hp__hsa-mir-451a	MiR.hp:hsa-mir-451a	0.197961	-0.343722	0.739644	9.10737	0.73122	0.467529	0.998819	-4.66527
lncRNA__URS000075F019_9606_Homo_sapiens_long_intergenic_non-protein_coding_RNA_1160_LINC01160_	lncRNA:LINC01160	0.153664	-0.266865	0.574193	2.48255	0.731125	0.467587	0.998819	-4.63781
snoRNA__Homo_sapiens300533_SNORD50B	snoRNA:SNORD50B	0.22204	-0.385867	0.829948	1.81314	0.730817	0.467773	0.998819	-4.6276
hsa-miR-122-5p	hsa-miR-122-5p	0.519815	-0.903894	1.94352	1.93946	0.730536	0.467944	0.998819	-4.62179
lncRNA__URS00008E3A09_9606_Homo_sapiens_MIR194-2_host_gene_MIR194-2HG_&MiR.hp__hsa-mir-192	lncRNA:MIR194-2_host_gene_MIR194-2HG & MiR.hp:hsa-mir-192	0.140462	-0.244259	0.525183	3.2025	0.73051	0.46796	0.998819	-4.64405
tRNA__Homo_sapiens_tRNA-Gln-CTG-1-1&tRNA__Homo_sapiens_tRNA-Gln-CTG-1-2&tRNA__Homo_sapiens_tRNA-Gln-CTG-1-3&tRNA__Homo_sapiens_tRNA-Gln-CTG-1-4&tRNA__Homo_sapiens_tRNA-Gln-CTG-1-5&tRNA__Homo_sapiens_tRNA-Gln-CTG-2-1&tRNA__Homo_sapiens_tRNA-Gln-CTG-5-1&tRNA__Homo_sapiens_tRNA-Gln-CTG-6-1&tRNA__Homo_sapiens_tRNA-Gln-CTG-3-1&tRNA__Homo_sapiens_tRNA-Gln-CTG-3-2&tRNA__Homo_sapiens_tRNA-Gln-CTG-4-1&tRN…	tRNA-Gln_isoforms_repeat18	0.206173	-0.359024	0.77137	3.20226	0.72987	0.468348	0.998819	-4.64613
yRNA__Y1	yRNA:Y1	0.129491	-0.226004	0.484986	13.9552	0.72882	0.468985	0.998819	-4.68965
lncRNA__URS000075C528_9606_Homo_sapiens_long_intergenic_non-protein_coding_RNA_342_LINC00342_	lncRNA:LINC00342	0.200588	-0.351112	0.752287	6.93668	0.727471	0.469804	0.998819	-4.66111
lncRNA__URS000075AB50_9606_Homo_sapiens_SENP3-EIF4A1_readthrough_NMD_candidate__SENP3-EIF4A1__lncRNA&lncRNA__URS000075A17C_9606_Homo_sapiens_C1RL_antisense_RNA_1_C1RL-AS1_&lncRNA__URS0000A76F9D_9606_Homo_sapiens_human__non-protein_coding_lnc-ARAP2-80:1	lncRNA:lnc-ARAP2-80:1	0.33823	-0.594757	1.27122	1.00073	0.725354	0.471092	0.998819	-4.60889
hsa-miR-30b-5p	hsa-miR-30b-5p	0.163591	-0.287844	0.615026	7.87571	0.725067	0.471267	0.998819	-4.6627
tRNA__Homo_sapiens_tRNA-Ala-TGC-4-1&tRNA__Homo_sapiens_tRNA-Ala-CGC-1-1&tRNA__Homo_sapiens_tRNA-Ala-TGC-3-1&tRNA__Homo_sapiens_tRNA-Ala-TGC-3-2&tRNA__Homo_sapiens_tRNA-Ala-TGC-2-1&tRNA__Homo_sapiens_tRNA-Ala-CGC-2-1&tRNA__Homo_sapiens_tRNA-Ala-CGC-3-1&tRNA__Homo_sapiens_tRNA-Ala-AGC-4-1	tRNA-Ala_isoforms_repeat19	0.195797	-0.344598	0.736191	3.16782	0.72495	0.471338	0.998819	-4.64481
snoRNA__Homo_sapiens300202_SNORD44	snoRNA:SNORD44	-0.148599	-0.558947	0.261749	7.23834	-0.724565	0.471573	0.998819	-4.66182
hsa-miR-323b-3p	hsa-miR-323b-3p	-0.27639	-1.04035	0.487564	4.90668	-0.723884	0.471987	0.998819	-4.65852
hsa-miR-3909	hsa-miR-3909	0.150683	-0.267033	0.5684	4.13723	0.721768	0.473278	0.998819	-4.65485
snoRNA__Homo_sapiens300578_SNORD62A&snoRNA__Homo_sapiens300579_SNORD62B	snoRNA:SNORD62B	-0.17764	-0.670096	0.314816	4.92643	-0.721751	0.473289	0.998819	-4.65849
MiR.hp__hsa-mir-101-1	MiR.hp:hsa-mir-101-1	0.368457	-0.655344	1.39226	1.72016	0.720087	0.474305	0.998819	-4.62075
lncRNA__URS000075A69B_9606_Homo_sapiens_long_intergenic_non-protein_coding_RNA_324_LINC00324_&tRNA__Homo_sapiens_tRNA-Pro-TGG-3-1&tRNA__Homo_sapiens_tRNA-Pro-TGG-3-2&tRNA__Homo_sapiens_tRNA-Pro-TGG-3-3&tRNA__Homo_sapiens_tRNA-Pro-TGG-3-4&tRNA__Homo_sapiens_tRNA-Pro-TGG-3-5&tRNA__Homo_sapiens_tRNA-Pro-CGG-1-1&tRNA__Homo_sapiens_tRNA-Pro-CGG-1-2&tRNA__Homo_sapiens_tRNA-Pro-CGG-1-3&tRNA__Homo_sapien…	tRNA-Pro_isoforms_repeat20	0.121687	-0.216675	0.460049	4.71769	0.719575	0.474617	0.998819	-4.6579
snoRNA__Homo_sapiens300597_SNORD102	snoRNA:SNORD102	-0.176982	-0.669211	0.315246	3.49778	-0.71941	0.474718	0.998819	-4.65109
ENSG00000273079.7	GRIN2B	-0.18169	-0.687497	0.324118	2.88406	-0.718718	0.475141	0.998819	-4.64291
snoRNA__Homo_sapiens300612_SNORA7B	snoRNA:SNORA7B	0.202397	-0.362406	0.767199	1.90169	0.717003	0.476191	0.998819	-4.62268
hsa-miR-30a-5p	hsa-miR-30a-5p	0.178988	-0.320913	0.678888	5.6229	0.716397	0.476563	0.998819	-4.66039
hsa-miR-6894-3p	hsa-miR-6894-3p	-0.198646	-0.755221	0.35793	2.37743	-0.714116	0.477961	0.998819	-4.6384
ReverseComplement_ENSG00000008988.11	ReverseComplement_RPS20	0.111362	-0.20119	0.423913	3.9716	0.7129	0.478708	0.998819	-4.65358
ENSG00000132819.17	RBM38	0.141534	-0.255948	0.539015	2.17508	0.712454	0.478982	0.998819	-4.63144
yRNA__Y4	yRNA:Y4	0.16264	-0.296158	0.621438	16.4423	0.709282	0.480933	0.998819	-4.71268
tRNA__Homo_sapiens_tRNA-Leu-TAG-3-1	tRNA-Leu_isoforms_repeat21	0.208462	-0.379776	0.796699	2.21846	0.709067	0.481066	0.998819	-4.6353
hsa-miR-183-3p	hsa-miR-183-3p	-0.199678	-0.76348	0.364123	2.52594	-0.708628	0.481336	0.998819	-4.64006
MiR.hp__hsa-mir-941-1&MiR.hp__hsa-mir-941-2&MiR.hp__hsa-mir-941-3&MiR.hp__hsa-mir-941-4&MiR.hp__hsa-mir-941-5	MiR.hp:hsa-mir-941-1 & MiR.hp:hsa-mir-941-2 & MiR.hp:hsa-mir-941-3 & MiR.hp:hsa-mir-941-4 & MiR.hp:hsa-mir-941-5	0.118762	-0.216678	0.454201	9.59947	0.708397	0.481479	0.998819	-4.67051
MiR.hp__hsa-mir-2110	MiR.hp:hsa-mir-2110	-0.184585	-0.70598	0.336811	6.78111	-0.708342	0.481512	0.998819	-4.66355
hsa-miR-532-3p	hsa-miR-532-3p	-0.0874816	-0.337136	0.162173	8.88457	-0.701119	0.485975	0.998819	-4.66908
hsa-miR-451a	hsa-miR-451a	0.235504	-0.43721	0.908219	15.4309	0.700458	0.486385	0.998819	-4.70619
tRNA__Homo_sapiens_tRNA-Lys-CTT-2-1&tRNA__Homo_sapiens_tRNA-Lys-CTT-2-2&tRNA__Homo_sapiens_tRNA-Lys-CTT-2-3&tRNA__Homo_sapiens_tRNA-Lys-CTT-2-4&tRNA__Homo_sapiens_tRNA-Lys-CTT-2-5&tRNA__Homo_sapiens_tRNA-Lys-CTT-3-1	tRNA-Lys_isoforms_repeat22	0.20683	-0.384868	0.798529	4.17857	0.699403	0.487039	0.998819	-4.65826
hsa-miR-361-5p	hsa-miR-361-5p	0.113852	-0.212226	0.439929	5.26019	0.698606	0.487533	0.998819	-4.66247
hsa-let-7d-5p	hsa-let-7d-5p	0.116566	-0.218344	0.451477	11.4484	0.6964	0.488903	0.998819	-4.6816
lncRNA__URS000075D94D_9606_Homo_sapiens_SLC25A25_antisense_RNA_1_SLC25A25-AS1_&lncRNA__URS000075DC9A_9606_Homo_sapiens_TM4SF19_antisense_RNA_1_TM4SF19-AS1_&lncRNA__URS000016073B_9606_Homo_sapiens_prostate_cancer_associated_transcript_18_PCAT18_&lncRNA__URS0000BC4493_9606_Homo_sapiens_long_intergenic_non-protein_coding_RNA_2257_LINC02257_	lncRNA:LINC02257	0.144304	-0.270336	0.558943	2.8519	0.696338	0.488942	0.998819	-4.64593
hsa-miR-210-3p	hsa-miR-210-3p	-0.121149	-0.469647	0.22735	7.72253	-0.695554	0.489429	0.998819	-4.66732
lncRNA__URS000075A69B_9606_Homo_sapiens_long_intergenic_non-protein_coding_RNA_324_LINC00324_&tRNA__Homo_sapiens_tRNA-Pro-TGG-3-1&tRNA__Homo_sapiens_tRNA-Pro-TGG-3-2&tRNA__Homo_sapiens_tRNA-Pro-TGG-3-3&tRNA__Homo_sapiens_tRNA-Pro-TGG-3-4&tRNA__Homo_sapiens_tRNA-Pro-TGG-3-5&tRNA__Homo_sapiens_tRNA-Pro-CGG-1-1&tRNA__Homo_sapiens_tRNA-Pro-CGG-1-2&tRNA__Homo_sapiens_tRNA-Pro-CGG-1-3&tRNA__Homo_sapien…	tRNA-Pro_isoforms_repeat23	0.108471	-0.203644	0.420586	3.43591	0.695362	0.489549	0.998819	-4.65069
hsa-miR-1226-3p	hsa-miR-1226-3p	-0.130517	-0.506286	0.245252	4.59747	-0.694959	0.489799	0.998819	-4.66053
tRNA__Homo_sapiens_tRNA-Gly-GCC-2-1&tRNA__Homo_sapiens_tRNA-Gly-GCC-2-2&tRNA__Homo_sapiens_tRNA-Gly-GCC-2-3&tRNA__Homo_sapiens_tRNA-Gly-GCC-2-4&tRNA__Homo_sapiens_tRNA-Gly-GCC-2-5&tRNA__Homo_sapiens_tRNA-Gly-GCC-2-6&tRNA__Homo_sapiens_tRNA-Gly-GCC-3-1&tRNA__Homo_sapiens_tRNA-Gly-GCC-5-1&tRNA__Homo_sapiens_tRNA-Gly-CCC-1-1&tRNA__Homo_sapiens_tRNA-Gly-CCC-1-2&tRNA__Homo_sapiens_tRNA-Gly-GCC-1-1&tRN…	tRNA-Gly_isoforms_repeat24	0.139347	-0.261901	0.540595	3.97604	0.694863	0.489859	0.998819	-4.65764
hsa-miR-409-3p	hsa-miR-409-3p	-0.215484	-0.836767	0.405799	7.75549	-0.693968	0.490416	0.998819	-4.66785
lncRNA__URS000075C9B4_9606_Homo_sapiens_uncharacterized_LOC101927870_LOC101927870__lncRNA	lncRNA:LOC101927870	-0.136089	-0.528886	0.256707	2.73211	-0.693218	0.490883	0.998819	-4.64308
hsa-miR-4433b-5p	hsa-miR-4433b-5p	-0.532413	-2.07429	1.00946	6.01081	-0.690897	0.49233	0.998819	-4.66409
viral.miR.hp__hsv2-miR-H10	viral.miR.hp:hsv2-miR-H10	0.20995	-0.398624	0.818525	1.86801	0.690266	0.492724	0.998819	-4.63068
hsa-miR-576-3p	hsa-miR-576-3p	0.228365	-0.433597	0.890326	4.08535	0.690255	0.492731	0.998819	-4.65753
rRNA__5S_ribosomal_1_(RNA5S1-8,_RNA5S10-17)	rRNA:5S_ribsomal isoforms	-0.137117	-0.534583	0.260348	9.31054	-0.69025	0.492734	0.998819	-4.67243
ReverseComplement_ENSG00000117859.19	ReverseComplement_OSBPL9	-0.218821	-0.853286	0.415644	2.32975	-0.690074	0.492844	0.998819	-4.63489
ENSG00000103495.14	MAZ	-0.136533	-0.532458	0.259391	2.54107	-0.689986	0.492899	0.998819	-4.6433
tRNA__Homo_sapiens_tRNA-Val-CAC-1-1&tRNA__Homo_sapiens_tRNA-Val-CAC-1-2&tRNA__Homo_sapiens_tRNA-Val-CAC-1-3&tRNA__Homo_sapiens_tRNA-Val-CAC-1-4&tRNA__Homo_sapiens_tRNA-Val-CAC-1-5&tRNA__Homo_sapiens_tRNA-Val-CAC-1-6&tRNA__Homo_sapiens_tRNA-Val-CAC-1-7&tRNA__Homo_sapiens_tRNA-Val-CAC-5-1&tRNA__Homo_sapiens_tRNA-Val-CAC-4-1&tRNA__Homo_sapiens_tRNA-Val-CAC-2-1&tRNA__Homo_sapiens_tRNA-Val-CAC-6-1	tRNA-Val_isoforms_repeat25	-0.220481	-0.859937	0.418975	2.33635	-0.689881	0.492964	0.998819	-4.64441
ENSG00000143549.21	TPM3	0.13784	-0.262811	0.538491	3.43875	0.688371	0.493908	0.998819	-4.65049
hsa-miR-4677-3p	hsa-miR-4677-3p	0.17449	-0.333259	0.682239	2.31177	0.687599	0.49439	0.998819	-4.6382
ENSG00000121060.19	TRIM25	0.292503	-0.560538	1.14554	1.53731	0.686079	0.495341	0.998819	-4.61638
snoRNA__Homo_sapiens300684_SNORD83B	snoRNA:SNORD83B	0.122699	-0.236968	0.482366	3.66184	0.682579	0.497535	0.998819	-4.65538
tRNA__Homo_sapiens_tRNA-Ser-AGA-2-1&tRNA__Homo_sapiens_tRNA-Ser-AGA-2-2&tRNA__Homo_sapiens_tRNA-Ser-AGA-2-3&tRNA__Homo_sapiens_tRNA-Ser-AGA-2-4&tRNA__Homo_sapiens_tRNA-Ser-AGA-2-5&tRNA__Homo_sapiens_tRNA-Ser-AGA-2-6&tRNA__Homo_sapiens_tRNA-Ser-TGA-3-1&tRNA__Homo_sapiens_tRNA-Ser-AGA-4-1&tRNA__Homo_sapiens_tRNA-Ser-AGA-1-1&tRNA__Homo_sapiens_tRNA-Ser-TGA-2-1&tRNA__Homo_sapiens_tRNA-Ser-TGA-4-1&tRN…	tRNA-Ser_isoforms_repeat26	0.131906	-0.255253	0.519066	3.80143	0.681695	0.49809	0.998819	-4.65832
lncRNA__URS000075E0DA_9606_Homo_sapiens_uncharacterized_LOC101929384_LOC101929384__lncRNA&lncRNA__URS000075C5BA_9606_Homo_sapiens_long_intergenic_non-protein_coding_RNA_1667_LINC01667_	lncRNA:LINC01667	0.237398	-0.459472	0.934267	2.17379	0.681614	0.49814	0.998819	-4.64397
tRNA__Homo_sapiens_tRNA-Gln-CTG-1-1&tRNA__Homo_sapiens_tRNA-Gln-CTG-1-2&tRNA__Homo_sapiens_tRNA-Gln-CTG-1-3&tRNA__Homo_sapiens_tRNA-Gln-CTG-1-4&tRNA__Homo_sapiens_tRNA-Gln-CTG-1-5&tRNA__Homo_sapiens_tRNA-Gln-CTG-2-1&tRNA__Homo_sapiens_tRNA-Gln-CTG-6-1&tRNA__Homo_sapiens_tRNA-Gln-CTG-3-1&tRNA__Homo_sapiens_tRNA-Gln-CTG-3-2&tRNA__Homo_sapiens_tRNA-Gln-CTG-4-1&tRNA__Homo_sapiens_tRNA-Gln-CTG-4-2	tRNA-Gln_isoforms_repeat27	0.206027	-0.401666	0.81372	1.94749	0.678351	0.500192	0.998819	-4.63173
lncRNA__URS000075E68F_9606_Homo_sapiens_NR2F2_antisense_RNA_1_NR2F2-AS1__lncRNA&lncRNA__URS0000812192_9606_Homo_sapiens_PROX1_antisense_RNA_1_PROX1-AS1_	lncRNA:PROX1_antisense_RNA_1_PROX1-AS1	-0.249301	-0.984919	0.486318	2.08186	-0.678086	0.500359	0.998819	-4.63926
ENSG00000186417.14	GLDN	-0.17575	-0.695977	0.344478	1.57254	-0.675951	0.501704	0.998819	-4.62671
hsa-miR-1306-3p	hsa-miR-1306-3p	-0.163389	-0.649687	0.322909	1.78891	-0.672254	0.504037	0.998819	-4.63091
hsa-miR-148a-5p	hsa-miR-148a-5p	0.110316	-0.218952	0.439583	4.52076	0.670351	0.50524	0.998819	-4.66375
snoRNA__Homo_sapiens300418_SNORA9&snoRNA__Homo_sapiens300696_SNORA9	snoRNA:SNORA9	0.157474	-0.313476	0.628424	2.73866	0.669034	0.506074	0.998819	-4.64532
lncRNA__URS000075CAAA_9606_Homo_sapiens_human__non-protein_coding_lnc-RNF215-1:2	lncRNA:lnc-RNF215-1:2	0.129318	-0.257539	0.516175	3.68814	0.668841	0.506197	0.998819	-4.65844
hsa-miR-6799-3p	hsa-miR-6799-3p	-0.132515	-0.529505	0.264474	2.18831	-0.667885	0.506802	0.998819	-4.63744
snoRNA__Homo_sapiens300197_SNORD81	snoRNA:SNORD81	-0.159799	-0.64034	0.320742	8.92013	-0.665359	0.508404	0.998819	-4.67499
hsa-miR-5189-3p	hsa-miR-5189-3p	-0.54021	-2.16771	1.08729	3.81273	-0.664134	0.509182	0.998819	-4.66129
hsa-miR-636	hsa-miR-636	-0.121502	-0.488036	0.245032	4.7938	-0.663258	0.50974	0.998819	-4.66595
ENSG00000196747.4	H2AC13	-0.101246	-0.406764	0.204272	4.58878	-0.663066	0.509862	0.998819	-4.66565
hsa-miR-4473	hsa-miR-4473	-0.155028	-0.623865	0.313808	2.49208	-0.661613	0.510786	0.998819	-4.64354
ReverseComplement_ENSG00000114656.12&ENSG00000177646.20	ReverseComplement_CFAP92 & ACAD9	-0.141274	-0.568523	0.285975	3.02654	-0.661599	0.510795	0.998819	-4.6503
snoRNA__Homo_sapiens300532_SNORD50A	snoRNA:SNORD50A	-0.160926	-0.64922	0.327368	4.80243	-0.659416	0.512185	0.998819	-4.66735
lncRNA__URS0000A77033_9606_Homo_sapiens_HAND2_antisense_RNA_1_HAND2-AS1__lncRNA&lncRNA__URS0000A76C09_9606_Homo_sapiens_HAND2_antisense_RNA_1_HAND2-AS1__lncRNA&lncRNA__URS0000A77681_9606_Homo_sapiens_HAND2_antisense_RNA_1_HAND2-AS1__lncRNA&lncRNA__URS000075E9D2_9606_Homo_sapiens_mir-497-195_cluster_host_gene_MIR497HG_	lncRNA:mir-497-195_cluster_host_gene_MIR497HG	0.217615	-0.446456	0.881686	1.91381	0.655675	0.514573	0.998819	-4.6396
hsa-let-7f-1-3p	hsa-let-7f-1-3p	0.161568	-0.331627	0.654763	2.47968	0.655467	0.514706	0.998819	-4.64428
ReverseComplement_ENSG00000196110.8&ReverseComplement_ENSG00000172954.14	ReverseComplement_ZNF699 & ReverseComplement_LCLAT1	0.230145	-0.473369	0.933659	1.83522	0.654551	0.515292	0.998819	-4.62586
lncRNA__URS000075C708_9606_Homo_sapiens_MIRLET7B_host_gene_MIRLET7BHG_&lncRNA__URS000075B158_9606_Homo_sapiens_human__non-protein_coding_MIRLET7BHG:9&lncRNA__URS0000759AD2_9606_Homo_sapiens_long_intergenic_non-protein_coding_RNA_294_LINC00294_&lncRNA__URS000075DE27_9606_Homo_sapiens_HLA_complex_group_11_HCG11_&lncRNA__URS000075ADD8_9606_Homo_sapiens_human__non-protein_coding_PRKCQ-AS1:53&lncRNA__…	lncRNA:ROPN1L_antisense_RNA_1_ROPN1L-AS1	-0.266826	-1.08312	0.549472	1.2774	-0.654024	0.515629	0.998819	-4.61437
hsa-miR-107	hsa-miR-107	0.140922	-0.290889	0.572733	9.90148	0.65298	0.516297	0.998819	-4.68068
hsa-miR-10395-3p	hsa-miR-10395-3p	-0.211142	-0.858913	0.436629	1.62693	-0.652179	0.51681	0.998819	-4.62856
snoRNA__Homo_sapiens300763_SNORD12B	snoRNA:SNORD12B	0.160025	-0.332393	0.652442	6.08551	0.65023	0.518059	0.998819	-4.67081
tRNA__Homo_sapiens_tRNA-Arg-CCT-4-1&tRNA__Homo_sapiens_tRNA-Arg-CCT-3-1&tRNA__Homo_sapiens_tRNA-Arg-CCT-1-1&tRNA__Homo_sapiens_tRNA-Arg-CCT-2-1&tRNA__Homo_sapiens_tRNA-Arg-CCT-5-1	tRNA-Arg_isoforms	0.140921	-0.294571	0.576413	5.59156	0.647454	0.519841	0.998819	-4.67045
lncRNA__URS0000ABD7E9_9606_Homo_sapiens_small_nucleolar_RNA_host_gene_14_SNHG14_&lncRNA__URS000075D1D3_9606_Homo_sapiens_Prader_Willi/Angelman_region_RNA_SNRPN_neighbor_PWARSN_&snoRNA__Homo_sapiens300790_SNORD107	lncRNA:URS0000ABD7E9_9606_SNORD107	-0.192941	-0.789938	0.404057	3.17658	-0.646644	0.520362	0.998819	-4.65516
snoRNA__Homo_sapiens300551_SNORA74A	snoRNA:SNORA74A	0.135138	-0.283304	0.55358	2.19625	0.646184	0.520657	0.998819	-4.64226
ReverseComplement_ENSG00000125630.16	ReverseComplement_POLR1B	0.171293	-0.360154	0.702741	2.95393	0.644903	0.521481	0.998819	-4.65249
ENSG00000110911.17	SLC11A2	0.0890087	-0.189068	0.367085	4.7806	0.640445	0.524354	0.998819	-4.66927
hsa-miR-6806-3p	hsa-miR-6806-3p	0.167186	-0.355786	0.690159	2.06461	0.63964	0.524874	0.998819	-4.63509
MiR.hp__hsa-let-7f-1	MiR.hp:hsa-let-7f-1	0.176198	-0.375548	0.727944	3.54186	0.638964	0.52531	0.998819	-4.65996
MiR.hp__hsa-mir-6800	MiR.hp:hsa-mir-6800	0.142393	-0.304724	0.589509	1.98901	0.637209	0.526445	0.998819	-4.63396
rRNA__Homo_sapiens_mitochondrially_encoded_16S_RNA_(MT-RNR2)	MT-RNR2	0.106697	-0.228333	0.441727	6.42529	0.637208	0.526445	0.998819	-4.67327
hsa-miR-6861-3p	hsa-miR-6861-3p	0.135961	-0.292729	0.56465	2.04615	0.634577	0.528149	0.998819	-4.6364
snoRNA__Homo_sapiens300479_SNORD57	snoRNA:SNORD57	-0.11946	-0.49662	0.257701	6.51205	-0.633737	0.528693	0.998819	-4.67426
ReverseComplement_ENSG00000184898.7&ReverseComplement_ENSG00000198663.17	ReverseComplement_RBM43 & ReverseComplement_C6orf89	-0.121277	-0.505135	0.262581	4.74103	-0.632152	0.529721	0.998819	-4.67094
hsa-miR-4433a-5p	hsa-miR-4433a-5p	0.318996	-0.69106	1.32905	1.44482	0.631908	0.529879	0.998819	-4.62404
ReverseComplement_lncRNA__URS000022CFA6_9606_Homo_sapiens_WEE2_antisense_RNA_1_WEE2-AS1_	ReverseComplement_lncRNA:WEE2_antisense_RNA_1_WEE2-AS1	-0.100261	-0.418233	0.217711	5.70731	-0.630894	0.530538	0.998819	-4.67266
lncRNA__URS000025784F_9606_Homo_sapiens_TSIX_transcript_XIST_antisense_RNA_TSIX_	lncRNA:TSIX_transcript_XIST_antisense_RNA	0.135642	-0.294798	0.566082	1.83506	0.630515	0.530784	0.998819	-4.63441
snoRNA__Homo_sapiens300714_SNORD1C	snoRNA:SNORD1C	-0.1193	-0.500638	0.262038	2.97881	-0.625957	0.533749	0.998819	-4.65537
ENSG00000064687.13	ABCA7	0.142749	-0.315125	0.600624	1.94364	0.623795	0.535158	0.998819	-4.63659
hsa-miR-3074-5p	hsa-miR-3074-5p	-0.102448	-0.433102	0.228206	4.30639	-0.619933	0.537681	0.998819	-4.66902
ENSG00000079308.20	TNS1	-0.126831	-0.536892	0.283229	1.82447	-0.61886	0.538383	0.998819	-4.63353
tRNA__Homo_sapiens_tRNA-Lys-CTT-2-1&tRNA__Homo_sapiens_tRNA-Lys-CTT-2-2&tRNA__Homo_sapiens_tRNA-Lys-CTT-2-3&tRNA__Homo_sapiens_tRNA-Lys-CTT-2-4&tRNA__Homo_sapiens_tRNA-Lys-CTT-2-5	tRNA-Lys_isoforms_repeat28	-0.168526	-0.716476	0.379424	2.67852	-0.615376	0.540664	0.998819	-4.65354
lncRNA__URS0000A775F0_9606_Homo_sapiens_neighbor_of_BRCA1_lncRNA_2_NBR2__lncRNA	lncRNA:neighbor_of_BRCA1_lncRNA_2_NBR2	-0.104497	-0.444279	0.235286	7.19737	-0.615341	0.540688	0.998819	-4.67776
hsa-miR-4745-3p	hsa-miR-4745-3p	-0.197613	-0.840733	0.445508	1.51641	-0.614803	0.54104	0.998819	-4.6246
ReverseComplement_ENSG00000181381.15	ReverseComplement_DDX60L	-0.112108	-0.477107	0.252891	5.18239	-0.614552	0.541205	0.998819	-4.67433
ENSG00000069431.13&ENSG00000111602.12&ENSG00000099998.19&ReverseComplement_ENSG00000104884.17&ENSG00000124159.16&ReverseComplement_ENSG00000157106.17&ReverseComplement_ENSG00000118961.15	ABCC9 & TIMELESS & GGT5 & ReverseComplement_ERCC2 & MATN4 & ReverseComplement_SMG1 & ReverseComplement_LDAH	0.266268	-0.60093	1.13347	2.07174	0.614349	0.541338	0.998819	-4.64275
hsa-miR-6842-3p	hsa-miR-6842-3p	-0.109921	-0.467933	0.248091	5.35772	-0.614323	0.541355	0.998819	-4.67432
tRNA__Homo_sapiens_tRNA-Ala-AGC-2-1&tRNA__Homo_sapiens_tRNA-Ala-AGC-2-2&tRNA__Homo_sapiens_tRNA-Ala-AGC-7-1	tRNA-Ala_isoforms_repeat29	-0.21088	-0.898172	0.476412	3.24659	-0.613915	0.541623	0.998819	-4.65993
lncRNA__URS0000A775F0_9606_Homo_sapiens_neighbor_of_BRCA1_lncRNA_2_NBR2__lncRNA&lncRNA__URS000075A26E_9606_Homo_sapiens_CSTF3_divergent_transcript_CSTF3-DT_&lncRNA__URS000003C588_9606_Homo_sapiens_long_intergenic_non-protein_coding_RNA_1044_LINC01044_	lncRNA:LINC01044	-0.125562	-0.535996	0.284872	4.8439	-0.612108	0.54281	0.998819	-4.67339
rRNA__45S_pre-ribosomal_N5_(RNA45SN5)&rRNA__45S_pre-ribosomal_N1_(RNA45SN1)&rRNA__45S_pre-ribosomal_N4_(RNA45SN4)&rRNA__45S_pre-ribosomal_N2_(RNA45SN2)&rRNA__28S_ribosomal_N5_(RNA28SN5)&rRNA__28S_ribosomal_N1_(RNA28SN1)&rRNA__28S_ribosomal_N4_(RNA28SN4)&rRNA__28S_ribosomal_N2_(RNA28SN2)	RNA45SN5 & RNA45SN1 & RNA45SN4 & RNA45SN2 & RNA28SN5 & RNA28SN1 & RNA28SN4 & RNA28SN2	0.124102	-0.282026	0.530229	8.06909	0.611405	0.543272	0.998819	-4.68011
ENSG00000183597.16	TANGO2	0.13806	-0.313811	0.589931	4.56045	0.611317	0.54333	0.998819	-4.67282
hsa-miR-576-5p	hsa-miR-576-5p	0.102223	-0.233612	0.438058	7.44956	0.609026	0.544837	0.998819	-4.67922
snoRNA__Homo_sapiens300556_SNORD95	snoRNA:SNORD95	-0.138915	-0.598391	0.320561	8.10399	-0.604924	0.547541	0.998819	-4.68162
hsa-miR-181d-5p	hsa-miR-181d-5p	-0.154046	-0.66366	0.355569	2.14441	-0.604814	0.547614	0.998819	-4.6401
ENSG00000151503.13	NCAPD3	0.108135	-0.250189	0.46646	3.37902	0.603817	0.548272	0.998819	-4.66069
ENSG00000244734.4	HBB	0.115053	-0.266567	0.496674	5.41654	0.603227	0.548661	0.998819	-4.67595
lncRNA__URS0000394A79_9606_Homo_sapiens_long_intergenic_non-protein_coding_RNA_1714_LINC01714_&lncRNA__URS000075E3E5_9606_Homo_sapiens_long_intergenic_non-protein_coding_RNA_1343_LINC01343_&lncRNA__URS00001C235B_9606_Homo_sapiens_long_intergenic_non-protein_coding_RNA_242_LINC00242_&lncRNA__URS0000759BE2_9606_Homo_sapiens_human__non-protein_coding_lnc-OR1D5-1:2	lncRNA:LINC00242 & lncRNA:lnc-OR1D5-1:2	-0.18587	-0.803368	0.431628	1.73016	-0.602264	0.549298	0.998819	-4.64375
lncRNA__URS000075A6F2_9606_Homo_sapiens_BRWD1_antisense_RNA_2_BRWD1-AS2_	lncRNA:BRWD1_antisense_RNA_2_BRWD1-AS2	0.138781	-0.322341	0.599903	2.27314	0.602181	0.549353	0.998819	-4.6472
hsa-miR-409-5p	hsa-miR-409-5p	-0.236291	-1.02151	0.548928	1.4686	-0.602102	0.549405	0.998819	-4.62806
tRNA__Homo_sapiens_tRNA-Gly-GCC-2-1&tRNA__Homo_sapiens_tRNA-Gly-GCC-2-2&tRNA__Homo_sapiens_tRNA-Gly-GCC-2-3&tRNA__Homo_sapiens_tRNA-Gly-GCC-2-4&tRNA__Homo_sapiens_tRNA-Gly-GCC-2-5&tRNA__Homo_sapiens_tRNA-Gly-GCC-2-6&tRNA__Homo_sapiens_tRNA-Gly-GCC-3-1&tRNA__Homo_sapiens_tRNA-Gly-GCC-5-1&tRNA__Homo_sapiens_tRNA-Gly-CCC-1-1&tRNA__Homo_sapiens_tRNA-Gly-CCC-1-2	tRNA-Gly_isoforms_repeat30	0.13645	-0.317781	0.59068	10.4719	0.60105	0.550101	0.998819	-4.69182
ENSG00000166913.13&ENSG00000127663.15&ReverseComplement_ENSG00000143570.19&ReverseComplement_ENSG00000174951.12	YWHAB & KDM4B & ReverseComplement_SLC39A1 & ReverseComplement_FUT1	0.192932	-0.450061	0.835925	4.28687	0.60036	0.550557	0.998819	-4.67117
rRNA__45S_pre-ribosomal_N5_(RNA45SN5)&rRNA__45S_pre-ribosomal_N1_(RNA45SN1)&rRNA__45S_pre-ribosomal_N4_(RNA45SN4)&rRNA__45S_pre-ribosomal_N2_(RNA45SN2)&rRNA__45S_pre-ribosomal_N3_(RNA45SN3)&rRNA__28S_ribosomal_N5_(RNA28SN5)&rRNA__28S_ribosomal_N1_(RNA28SN1)&rRNA__28S_ribosomal_N4_(RNA28SN4)&rRNA__28S_ribosomal_N2_(RNA28SN2)&rRNA__28S_ribosomal_N3_(RNA28SN3)	RNA45SN5 & RNA45SN1 & RNA45SN4 & RNA45SN2 & RNA45SN3 & RNA28SN5 & RNA28SN1 & RNA28SN4 & RNA28SN2 & RNA28SN3	0.0959345	-0.225016	0.416885	15.7373	0.598068	0.552075	0.998819	-4.73118
snoRNA__Homo_sapiens300550_SNORD63	snoRNA:SNORD63	-0.133088	-0.579722	0.313547	6.56845	-0.59621	0.553308	0.998819	-4.67925
ReverseComplement_ENSG00000111331.14	ReverseComplement_OAS3	-0.123803	-0.539443	0.291838	1.99953	-0.595972	0.553466	0.998819	-4.64023
hsa-miR-504-5p	hsa-miR-504-5p	0.252079	-0.594609	1.09877	2.90308	0.5957	0.553646	0.998819	-4.65625
hsa-miR-1260b	hsa-miR-1260b	-0.134385	-0.586437	0.317667	6.78989	-0.594808	0.554238	0.998819	-4.67971
tRNA__Homo_sapiens_tRNA-Val-AAC-2-1	tRNA-Val_isoforms_repeat31	0.183859	-0.435532	0.803251	3.33424	0.593929	0.554822	0.998819	-4.66475
hsa-miR-106b-3p	hsa-miR-106b-3p	0.0740573	-0.176877	0.324992	11.8854	0.590502	0.557102	0.998819	-4.70173
hsa-miR-1273h-3p	hsa-miR-1273h-3p	0.10482	-0.250802	0.460442	3.92739	0.589752	0.557601	0.998819	-4.6683
hsa-miR-151a-5p	hsa-miR-151a-5p	0.100959	-0.243029	0.444947	5.91847	0.587241	0.559275	0.998819	-4.67867
rRNA__45S_pre-ribosomal_N4_(RNA45SN4)&rRNA__45S_pre-ribosomal_N2_(RNA45SN2)&rRNA__28S_ribosomal_N4_(RNA28SN4)&rRNA__28S_ribosomal_N2_(RNA28SN2)	RNA45SN4 & RNA45SN2 & RNA28SN4 & RNA28SN2	-0.154098	-0.679789	0.371592	3.61017	-0.58652	0.559756	0.998819	-4.66587
snoRNA__Homo_sapiens300685_SNORD83A	snoRNA:SNORD83A	0.169706	-0.40936	0.748772	1.70083	0.586386	0.559845	0.998819	-4.63282
tRNA__Homo_sapiens_tRNA-Gly-GCC-1-1&tRNA__Homo_sapiens_tRNA-Gly-GCC-1-2&tRNA__Homo_sapiens_tRNA-Gly-GCC-1-3&tRNA__Homo_sapiens_tRNA-Gly-GCC-1-4&tRNA__Homo_sapiens_tRNA-Gly-GCC-1-5	tRNA-Gly_isoforms_repeat32	0.154362	-0.372571	0.681295	6.68072	0.586136	0.560012	0.998819	-4.68084
lncRNA__URS000075A69B_9606_Homo_sapiens_long_intergenic_non-protein_coding_RNA_324_LINC00324_	lncRNA:LINC00324	-0.060502	-0.26788	0.146876	9.14617	-0.583741	0.561612	0.998819	-4.68767
vault__VTRNA2-1	vault:VTRNA2-1	-0.159835	-0.710281	0.390611	6.87075	-0.580992	0.563451	0.998819	-4.68178
tRNA__Homo_sapiens_tRNA-iMet-CAT-1-1&tRNA__Homo_sapiens_tRNA-iMet-CAT-1-2&tRNA__Homo_sapiens_tRNA-iMet-CAT-1-3&tRNA__Homo_sapiens_tRNA-iMet-CAT-1-4&tRNA__Homo_sapiens_tRNA-iMet-CAT-1-5&tRNA__Homo_sapiens_tRNA-iMet-CAT-1-6&tRNA__Homo_sapiens_tRNA-iMet-CAT-1-7&tRNA__Homo_sapiens_tRNA-iMet-CAT-1-8&tRNA__Homo_sapiens_tRNA-iMet-CAT-2-1	tRNA-iMet_isoforms	-0.12999	-0.577811	0.317831	7.89302	-0.580791	0.563585	0.998819	-4.68442
ENSG00000169926.11	KLF13	0.116654	-0.285757	0.519065	4.45455	0.580023	0.5641	0.998819	-4.6729
tRNA__Homo_sapiens_tRNA-SeC-TCA-1-1	tRNA-SeC_isoforms_repeat33	0.154093	-0.379463	0.687649	7.49838	0.577853	0.565554	0.998819	-4.68415
hsa-miR-6747-3p	hsa-miR-6747-3p	0.127527	-0.315015	0.570069	3.85517	0.576582	0.566407	0.998819	-4.66912
snoRNA__Homo_sapiens300168_SNORD26	snoRNA:SNORD26	-0.126351	-0.564901	0.3122	7.38604	-0.576463	0.566488	0.998819	-4.68359
hsa-miR-3163	hsa-miR-3163	-0.157456	-0.705969	0.391057	1.56111	-0.574362	0.567899	0.998819	-4.6302
hsa-miR-152-3p	hsa-miR-152-3p	0.110992	-0.275837	0.497821	4.60786	0.574098	0.568076	0.998819	-4.67625
snoRNA__Homo_sapiens300505_SNORD70L1	snoRNA:SNORD70L1	-0.113949	-0.5113	0.283402	4.07628	-0.573785	0.568287	0.998819	-4.67369
ENSG00000182898.4	TCHHL1	0.226196	-0.563452	1.01584	1.29536	0.573146	0.568717	0.998819	-4.62433
hsa-miR-30a-3p	hsa-miR-30a-3p	-0.212429	-0.954474	0.529617	1.77244	-0.572791	0.568955	0.998819	-4.63618
ReverseComplement_ENSG00000054803.4&ENSG00000160194.18&ENSG00000134910.14	ReverseComplement_CBLN4 & NDUFV3 & STT3A	0.120725	-0.301621	0.543072	3.3769	0.57193	0.569534	0.998819	-4.6633
ReverseComplement_lncRNA__URS0000BC44B7_9606_Homo_sapiens_long_intergenic_non-protein_coding_RNA_2558_LINC02558_	ReverseComplement_lncRNA:LINC02558	0.0998637	-0.250736	0.450464	4.16544	0.569915	0.570892	0.998819	-4.6741
lncRNA__URS000075DA25_9606_Homo_sapiens_ZNF436_antisense_RNA_1_ZNF436-AS1__lncRNA	lncRNA:ZNF436_antisense_RNA_1_ZNF436-AS1	0.142632	-0.358529	0.643792	8.32423	0.569446	0.571208	0.998819	-4.68693
ReverseComplement_lncRNA__URS000075B565_9606_Homo_sapiens_GRIK1_antisense_RNA_1_GRIK1-AS1_	ReverseComplement_lncRNA:GRIK1_antisense_RNA_1_GRIK1-AS1	0.145389	-0.36566	0.656438	2.0457	0.569223	0.571358	0.998819	-4.64245
hsa-miR-424-3p	hsa-miR-424-3p	0.0876713	-0.22075	0.396093	6.7448	0.568757	0.571672	0.998819	-4.6832
lncRNA__URS0000A77033_9606_Homo_sapiens_HAND2_antisense_RNA_1_HAND2-AS1__lncRNA&lncRNA__URS0000A76C09_9606_Homo_sapiens_HAND2_antisense_RNA_1_HAND2-AS1__lncRNA&lncRNA__URS0000A77681_9606_Homo_sapiens_HAND2_antisense_RNA_1_HAND2-AS1__lncRNA&lncRNA__URS0000A773E7_9606_Homo_sapiens_HAND2_antisense_RNA_1_HAND2-AS1__lncRNA&lncRNA__URS0000A76676_9606_Homo_sapiens_HAND2_antisense_RNA_1_HAND2-AS1_&lncRNA…	lncRNA:HAND2_antisense_RNA_1_HAND2-AS1	-0.32544	-1.47202	0.821135	1.27819	-0.567914	0.57224	0.998819	-4.62377
hsa-miR-584-5p	hsa-miR-584-5p	0.109709	-0.277035	0.496452	7.72802	0.567587	0.572462	0.998819	-4.68536
hsa-miR-331-5p	hsa-miR-331-5p	0.0977889	-0.248912	0.44449	3.99043	0.564349	0.574648	0.998819	-4.67287
ENSG00000105939.14	ZC3HAV1	0.0880565	-0.224458	0.400571	3.24996	0.563775	0.575037	0.998819	-4.6628
snoRNA__Homo_sapiens300558_SNORD105	snoRNA:SNORD105	0.140742	-0.359633	0.641117	3.04459	0.562784	0.575707	0.998819	-4.66261
ENSG00000099365.11&ReverseComplement_ENSG00000132688.11	STX1B & ReverseComplement_NES	-0.113666	-0.520427	0.293094	2.35466	-0.559123	0.578186	0.998819	-4.65323
hsa-miR-6734-3p	hsa-miR-6734-3p	0.105232	-0.271414	0.481879	2.93827	0.559023	0.578255	0.998819	-4.66011
hsa-miR-3173-5p	hsa-miR-3173-5p	-0.109245	-0.502443	0.283953	6.96953	-0.555909	0.580368	0.998819	-4.68532
lncRNA__URS000052446E_9606_Homo_sapiens_PINK1_antisense_RNA_PINK1-AS_&lncRNA__URS00002A4A09_9606_Homo_sapiens_MRTFA_antisense_RNA_1_MRTFA-AS1_	lncRNA:MRTFA_antisense_RNA_1_MRTFA-AS1	0.119745	-0.311961	0.551451	2.04616	0.554987	0.580994	0.998819	-4.64162
snoRNA__Homo_sapiens300169_SNORD25&lncRNA__URS0000CCDF81_9606_Homo_sapiens_small_nucleolar_RNA_host_gene_1_SNHG1__lncRNA&lncRNA__URS0000CCE06F_9606_Homo_sapiens_small_nucleolar_RNA_host_gene_1_SNHG1__lncRNA&lncRNA__URS0000CCE076_9606_Homo_sapiens_small_nucleolar_RNA_host_gene_1_SNHG1__lncRNA&lncRNA__URS0000CCE0BC_9606_Homo_sapiens_small_nucleolar_RNA_host_gene_1_SNHG1__lncRNA	snoRNA:SNORD25 & lncRNA:small_nucleolar_RNA_host_gene_1_SNHG1	-0.112219	-0.5172	0.292762	5.47211	-0.55443	0.581373	0.998819	-4.68224
hsa-miR-93-3p	hsa-miR-93-3p	-0.0851758	-0.393057	0.222706	7.50085	-0.553536	0.581981	0.998819	-4.68659
hsa-miR-330-5p	hsa-miR-330-5p	0.0930425	-0.243599	0.429684	4.78953	0.553003	0.582343	0.998819	-4.67984
hsa-miR-6786-3p	hsa-miR-6786-3p	-0.0958728	-0.442852	0.251106	3.49745	-0.552848	0.582449	0.998819	-4.66879
hsa-miR-3940-3p	hsa-miR-3940-3p	-0.106952	-0.495017	0.281113	7.32017	-0.55144	0.583407	0.998819	-4.68651
lncRNA__URS000075EFF6_9606_Homo_sapiens_DNM3_opposite_strand/antisense_RNA_DNM3OS_&MiR.hp__hsa-mir-199a-2&MiR.hp__hsa-mir-199a-1	lncRNA:DNM3_opposite_strand/antisense_RNA_DNM3OS & MiR.hp:hsa-mir-199a-2 & MiR.hp:hsa-mir-199a-1	0.137159	-0.361582	0.6359	7.10048	0.550254	0.584215	0.998819	-4.68622
ENSG00000105443.15&ENSG00000068489.13	CYTH2 & PRR11	0.177238	-0.468496	0.822971	6.49834	0.549182	0.584946	0.998819	-4.68429
lncRNA__URS0000759C0C_9606_Homo_sapiens_ZBTB11_antisense_RNA_1_ZBTB11-AS1_	lncRNA:ZBTB11_antisense_RNA_1_ZBTB11-AS1	0.164476	-0.435334	0.764285	2.08055	0.548659	0.585303	0.998819	-4.64353
ReverseComplement_ENSG00000053770.12&ENSG00000171132.14&ReverseComplement_ENSG00000142733.17&ReverseComplement_ENSG00000163347.6&ReverseComplement_ENSG00000266074.10&ReverseComplement_ENSG00000204962.6	ReverseComplement_AP5M1 & PRKCE & ReverseComplement_MAP3K6 & ReverseComplement_CLDN1 & ReverseComplement_BAHCC1 & ReverseComplement_PCDHA8	-0.110871	-0.515425	0.293682	2.60418	-0.548349	0.585514	0.998819	-4.65713
tRNA__Homo_sapiens_tRNA-Lys-TTT-3-1&tRNA__Homo_sapiens_tRNA-Lys-TTT-3-2&tRNA__Homo_sapiens_tRNA-Lys-TTT-3-3&tRNA__Homo_sapiens_tRNA-Lys-TTT-3-4&tRNA__Homo_sapiens_tRNA-Lys-TTT-3-5&tRNA__Homo_sapiens_tRNA-Lys-TTT-4-1&tRNA__Homo_sapiens_tRNA-Lys-TTT-6-1&tRNA__Homo_sapiens_tRNA-Lys-TTT-1-1&tRNA__Homo_sapiens_tRNA-Lys-TTT-2-1	tRNA-Lys_isoforms_repeat34	0.130432	-0.347375	0.60824	1.94018	0.546193	0.586986	0.998819	-4.6393
tRNA__Homo_sapiens_tRNA-Glu-CTC-1-1&tRNA__Homo_sapiens_tRNA-Glu-CTC-1-2&tRNA__Homo_sapiens_tRNA-Glu-CTC-1-3&tRNA__Homo_sapiens_tRNA-Glu-CTC-1-4&tRNA__Homo_sapiens_tRNA-Glu-CTC-1-5&tRNA__Homo_sapiens_tRNA-Glu-CTC-1-6&tRNA__Homo_sapiens_tRNA-Glu-CTC-1-7&tRNA__Homo_sapiens_tRNA-Glu-CTC-2-1	tRNA-Glu_isoforms_repeat35	0.129152	-0.344529	0.602834	11.5611	0.545544	0.587429	0.998819	-4.7068
ReverseComplement_lncRNA__URS0000BC450F_9606_Homo_sapiens_long_intergenic_non-protein_coding_RNA_1715_LINC01715_&ReverseComplement_lncRNA__URS0000BC454F_9606_Homo_sapiens_long_intergenic_non-protein_coding_RNA_1715_LINC01715__lncRNA	ReverseComplement_lncRNA:LINC01715	-0.115772	-0.540748	0.309203	3.70342	-0.545074	0.58775	0.998819	-4.67261
rRNA__45S_pre-ribosomal_N5_(RNA45SN5)&rRNA__45S_pre-ribosomal_N1_(RNA45SN1)&rRNA__45S_pre-ribosomal_N2_(RNA45SN2)&rRNA__45S_pre-ribosomal_N3_(RNA45SN3)	RNA45SN5 & RNA45SN1 & RNA45SN2 & RNA45SN3	-0.115796	-0.541585	0.309993	2.26002	-0.544144	0.588386	0.998819	-4.64652
hsa-miR-324-3p	hsa-miR-324-3p	-0.0704989	-0.329977	0.188979	7.16461	-0.54362	0.588744	0.998819	-4.68707
hsa-miR-610	hsa-miR-610	-0.127835	-0.600717	0.345046	1.93187	-0.540895	0.590609	0.998819	-4.6433
yRNA__Y3	yRNA:Y3	0.0786413	-0.212754	0.370036	11.8033	0.539986	0.591232	0.998819	-4.70816
hsa-miR-548o-3p	hsa-miR-548o-3p	-0.104365	-0.492442	0.283712	4.84642	-0.538084	0.592536	0.998819	-4.68256
lncRNA__URS000075C528_9606_Homo_sapiens_long_intergenic_non-protein_coding_RNA_342_LINC00342_&lncRNA__URS000075D573_9606_Homo_sapiens_small_nucleolar_RNA_host_gene_9_SNHG9_	lncRNA:small_nucleolar_RNA_host_gene_9_SNHG9	0.182105	-0.503079	0.867289	5.06894	0.531775	0.596871	0.998819	-4.68421
hsa-miR-629-5p	hsa-miR-629-5p	-0.0805751	-0.384426	0.223275	8.76423	-0.530585	0.597691	0.998819	-4.6929
ENSG00000087460.29&ReverseComplement_ENSG00000085449.15&ReverseComplement_ENSG00000006788.14	GNAS & ReverseComplement_WDFY1 & ReverseComplement_MYH13	0.18635	-0.520944	0.893643	1.62689	0.52716	0.600052	0.998819	-4.62861
ReverseComplement_ENSG00000107679.14	ReverseComplement_PLEKHA1	0.123946	-0.351806	0.599699	6.18706	0.521274	0.60412	0.998819	-4.68723
hsa-miR-151a-3p	hsa-miR-151a-3p	0.0713019	-0.202535	0.345139	11.2431	0.520981	0.604323	0.998819	-4.70617
ENSG00000132510.11	KDM6B	-0.101816	-0.494224	0.290592	2.63023	-0.51915	0.605591	0.998819	-4.6607
hsa-miR-3187-3p	hsa-miR-3187-3p	0.101524	-0.290352	0.4934	2.56231	0.518363	0.606137	0.998819	-4.65861
ReverseComplement_lncRNA__URS000081220A_9606_Homo_sapiens_long_intergenic_non-protein_coding_RNA_434_LINC00434_	ReverseComplement_lncRNA:LINC00434	-0.0753222	-0.366241	0.215597	5.68208	-0.518043	0.606359	0.998819	-4.68669
ENSG00000147454.14	SLC25A37	-0.100062	-0.487631	0.287507	2.55375	-0.516575	0.607377	0.998819	-4.65567
ReverseComplement_ENSG00000101940.18&ENSG00000280789.2	ReverseComplement_WDR13 & PAGR1	-0.0995198	-0.485042	0.286002	5.47176	-0.516505	0.607425	0.998819	-4.68646
rRNA__45S_pre-ribosomal_N5_(RNA45SN5)&rRNA__45S_pre-ribosomal_N1_(RNA45SN1)&rRNA__45S_pre-ribosomal_N4_(RNA45SN4)&rRNA__28S_ribosomal_N5_(RNA28SN5)&rRNA__28S_ribosomal_N1_(RNA28SN1)&rRNA__28S_ribosomal_N4_(RNA28SN4)	RNA45SN5 & RNA45SN1 & RNA45SN4 & RNA28SN5 & RNA28SN1 & RNA28SN4	0.100932	-0.290659	0.492523	7.18466	0.515716	0.607973	0.998819	-4.69026
ENSG00000272196.2&ENSG00000203812.2	ENSG00000272196.2 & ENSG00000203812.2	0.0909347	-0.262469	0.444339	3.54655	0.51484	0.608582	0.998819	-4.67247
tRNA__Homo_sapiens_tRNA-Gly-GCC-2-1&tRNA__Homo_sapiens_tRNA-Gly-GCC-2-2&tRNA__Homo_sapiens_tRNA-Gly-GCC-2-3&tRNA__Homo_sapiens_tRNA-Gly-GCC-2-4&tRNA__Homo_sapiens_tRNA-Gly-GCC-2-5&tRNA__Homo_sapiens_tRNA-Gly-GCC-2-6&tRNA__Homo_sapiens_tRNA-Gly-GCC-3-1	tRNA-Gly_isoforms_repeat36	-0.196636	-0.961208	0.567935	1.83689	-0.514588	0.608757	0.998819	-4.64516
hsa-miR-125a-5p	hsa-miR-125a-5p	-0.0689293	-0.337196	0.199337	8.88859	-0.514104	0.609093	0.998819	-4.696
tRNA__Homo_sapiens_tRNA-Met-CAT-3-1&tRNA__Homo_sapiens_tRNA-Met-CAT-3-2&tRNA__Homo_sapiens_tRNA-Met-CAT-2-1&tRNA__Homo_sapiens_tRNA-Met-CAT-4-1&tRNA__Homo_sapiens_tRNA-Met-CAT-4-2&tRNA__Homo_sapiens_tRNA-Met-CAT-4-3&tRNA__Homo_sapiens_tRNA-Met-CAT-5-1&tRNA__Homo_sapiens_tRNA-Met-CAT-5-2	tRNA-Met_isoforms	0.1719	-0.498816	0.842616	2.07982	0.512803	0.609997	0.998819	-4.65319
snoRNA__Homo_sapiens300081_SNORD104	snoRNA:SNORD104	-0.0942614	-0.462187	0.273665	10.6509	-0.51261	0.610131	0.998819	-4.70546
lncRNA__URS0000A775F0_9606_Homo_sapiens_neighbor_of_BRCA1_lncRNA_2_NBR2__lncRNA&lncRNA__URS00007E3CC0_9606_Homo_sapiens_uncharacterized_LOC101928304_LOC101928304__lncRNA	lncRNA:LOC101928304	-0.0894058	-0.438799	0.259987	7.28786	-0.511995	0.610559	0.998819	-4.6911
ENSG00000072274.13	TFRC	0.0768495	-0.223655	0.377354	3.40359	0.511687	0.610773	0.998819	-4.66988
tRNA__Homo_sapiens_tRNA-Val-CAC-1-1&tRNA__Homo_sapiens_tRNA-Val-CAC-1-2&tRNA__Homo_sapiens_tRNA-Val-CAC-1-3&tRNA__Homo_sapiens_tRNA-Val-CAC-1-4&tRNA__Homo_sapiens_tRNA-Val-CAC-1-5&tRNA__Homo_sapiens_tRNA-Val-CAC-1-6&tRNA__Homo_sapiens_tRNA-Val-CAC-1-7&tRNA__Homo_sapiens_tRNA-Val-CAC-5-1&tRNA__Homo_sapiens_tRNA-Val-CAC-4-1&tRNA__Homo_sapiens_tRNA-Val-AAC-1-1&tRNA__Homo_sapiens_tRNA-Val-AAC-1-2&tRN…	tRNA-Val_isoforms_repeat37	-0.166457	-0.819579	0.486665	1.85722	-0.509943	0.611987	0.998819	-4.64835
ReverseComplement_ENSG00000150275.20	ReverseComplement_PCDH15	-0.139355	-0.688148	0.409438	2.27962	-0.508074	0.613289	0.998819	-4.65353
hsa-miR-6881-3p	hsa-miR-6881-3p	-0.0915849	-0.453157	0.269987	3.27601	-0.506808	0.614172	0.998819	-4.6702
snoRNA__Homo_sapiens300446_SNORD87	snoRNA:SNORD87	-0.120253	-0.595015	0.354509	2.96476	-0.506796	0.61418	0.998819	-4.66646
ReverseComplement_ENSG00000184898.7&ReverseComplement_ENSG00000198663.17&ReverseComplement_lncRNA__URS000075C2A5_9606_Homo_sapiens_long_intergenic_non-protein_coding_RNA_1733_LINC01733_&ENSG00000071282.12	ReverseComplement_RBM43 & ReverseComplement_C6orf89 & ReverseComplement_lncRNA:LINC01733 & LMCD1	0.121041	-0.357975	0.600056	2.36752	0.505587	0.615023	0.998819	-4.65911
hsa-miR-139-3p	hsa-miR-139-3p	-0.135369	-0.672769	0.40203	1.94472	-0.504007	0.616127	0.998819	-4.65172
tRNA__Homo_sapiens_tRNA-Val-CAC-1-1&tRNA__Homo_sapiens_tRNA-Val-CAC-1-2&tRNA__Homo_sapiens_tRNA-Val-CAC-1-3&tRNA__Homo_sapiens_tRNA-Val-CAC-1-4&tRNA__Homo_sapiens_tRNA-Val-CAC-1-5&tRNA__Homo_sapiens_tRNA-Val-CAC-1-6&tRNA__Homo_sapiens_tRNA-Val-CAC-1-7&tRNA__Homo_sapiens_tRNA-Val-CAC-5-1&tRNA__Homo_sapiens_tRNA-Val-CAC-4-1&tRNA__Homo_sapiens_tRNA-Val-AAC-1-1&tRNA__Homo_sapiens_tRNA-Val-AAC-1-2&tRN…	tRNA-Val_isoforms_repeat38	0.143689	-0.427168	0.714545	3.16582	0.503628	0.616391	0.998819	-4.67046
lncRNA__URS000075D573_9606_Homo_sapiens_small_nucleolar_RNA_host_gene_9_SNHG9_	lncRNA:small_nucleolar_RNA_host_gene_9_SNHG9_repeat39	0.158909	-0.472814	0.790632	2.56732	0.50331	0.616613	0.998819	-4.66137
snoRNA__Homo_sapiens300778_SCARNA8	snoRNA:Homo_sapiens300778_SCARNA8	0.0731123	-0.217794	0.364019	3.18797	0.502865	0.616925	0.998819	-4.66809
snoRNA__Homo_sapiens300609_SNORD69	snoRNA:SNORD69	-0.108403	-0.539776	0.322971	7.15066	-0.502807	0.616965	0.998819	-4.69198
vault__VTRNA1-2	vault:VTRNA1-2	0.462177	-1.38424	2.3086	4.88069	0.500832	0.618346	0.998819	-4.68378
rRNA__45S_pre-ribosomal_N4_(RNA45SN4)&rRNA__45S_pre-ribosomal_N2_(RNA45SN2)&rRNA__45S_pre-ribosomal_N3_(RNA45SN3)&rRNA__18S_ribosomal_N2_(RNA18SN2-4)	RNA45SN4 & RNA45SN2 & RNA45SN3 & RNA18SN2-4	0.120593	-0.361778	0.602965	2.26658	0.500214	0.618778	0.998819	-4.65144
MiR.hp__hsa-mir-4286	MiR.hp:hsa-mir-4286	0.105971	-0.318152	0.530095	2.11809	0.499932	0.618976	0.998819	-4.64945
ReverseComplement_ENSG00000117298.16&ReverseComplement_ENSG00000168056.17&ENSG00000285947.1&ENSG00000259384.7&ENSG00000007314.12	ReverseComplement_ECE1 & ReverseComplement_LTBP3 & ENSG00000285947.1 & GH1 & SCN4A	0.199527	-0.602502	1.00156	1.93175	0.497767	0.620492	0.998819	-4.64699
lncRNA__URS0000A775F0_9606_Homo_sapiens_neighbor_of_BRCA1_lncRNA_2_NBR2__lncRNA&lncRNA__URS000024580C_9606_Homo_sapiens_long_intergenic_non-protein_coding_RNA_1772_LINC01772_	lncRNA:LINC01772	-0.101129	-0.507666	0.305408	3.63685	-0.497724	0.620522	0.998819	-4.67746
hsa-miR-1538	hsa-miR-1538	-0.114629	-0.576334	0.347075	2.83373	-0.496759	0.621199	0.998819	-4.66412
ReverseComplement_ENSG00000109851.7	ReverseComplement_DBX1	-0.128444	-0.647805	0.390916	1.6421	-0.494834	0.622548	0.998819	-4.63289
lncRNA__URS0000394A79_9606_Homo_sapiens_long_intergenic_non-protein_coding_RNA_1714_LINC01714_&lncRNA__URS000075D547_9606_Homo_sapiens_D4Z4_binding_element_transcript_DBET_&lncRNA__URS00003FB8AF_9606_Homo_sapiens_SLC12A5_and_MMP9_antisense_RNA_1_SLC12A5-AS1_&lncRNA__URS0000759D46_9606_Homo_sapiens_long_intergenic_non-protein_coding_RNA_1488_LINC01488_&lncRNA__URS000075DFDA_9606_Homo_sapiens_human…	lncRNA:LINC002481	0.139794	-0.425738	0.705326	2.67108	0.494591	0.622719	0.998819	-4.66583
snoRNA__Homo_sapiens300042_SNORD1A	snoRNA:SNORD1A	0.130056	-0.396372	0.656484	2.61681	0.494317	0.622911	0.998819	-4.66388
ENSG00000197299.13	BLM	0.151332	-0.463691	0.766355	7.06825	0.492326	0.62431	0.998819	-4.69314
snoRNA__Homo_sapiens300761_SNORD10	snoRNA:SNORD10	0.0944026	-0.289793	0.478599	4.26722	0.491637	0.624793	0.998819	-4.68406
hsa-miR-331-3p	hsa-miR-331-3p	-0.0858826	-0.435473	0.263708	7.05088	-0.49154	0.624862	0.998819	-4.69292
tRNA__Homo_sapiens_tRNA-Leu-AAG-2-1&tRNA__Homo_sapiens_tRNA-Leu-AAG-2-2&tRNA__Homo_sapiens_tRNA-Leu-AAG-2-3&tRNA__Homo_sapiens_tRNA-Leu-AAG-2-4&tRNA__Homo_sapiens_tRNA-Leu-AAG-3-1&tRNA__Homo_sapiens_tRNA-Leu-AAG-4-1&tRNA__Homo_sapiens_tRNA-Leu-TAG-2-1	tRNA-Leu_isoforms_repeat40	0.163398	-0.505576	0.832372	4.52194	0.48871	0.626853	0.998819	-4.68633
ENSG00000106327.13	TFR2	-0.0679511	-0.347275	0.211373	5.15819	-0.486746	0.628235	0.998819	-4.68907
snoRNA__Homo_sapiens300112_SNORD3@&snoRNA__Homo_sapiens300448_SNORD3@	snoRNA:SNORD3@_repeat41	0.133378	-0.416868	0.683624	2.58429	0.484998	0.629467	0.998819	-4.66293
MiR.hp__hsa-mir-4422	MiR.hp:hsa-mir-4422	-0.148277	-0.76001	0.463455	1.28512	-0.484984	0.629477	0.998819	-4.63487
hsa-miR-505-5p	hsa-miR-505-5p	-0.0692627	-0.356271	0.217745	5.00679	-0.482858	0.630977	0.998819	-4.68948
ReverseComplement_ENSG00000166961.15&ReverseComplement_lncRNA__URS000075B2AA_9606_Homo_sapiens_long_intergenic_non-protein_coding_RNA_891_LINC00891_	ReverseComplement_MS4A15 & ReverseComplement_lncRNA:LINC00891	-0.0831073	-0.427979	0.261764	3.4352	-0.482165	0.631466	0.998819	-4.67594
tRNA__Homo_sapiens_tRNA-Lys-CTT-1-1&tRNA__Homo_sapiens_tRNA-Lys-CTT-1-2&tRNA__Homo_sapiens_tRNA-Lys-CTT-4-1&tRNA__Homo_sapiens_tRNA-Lys-CTT-2-1&tRNA__Homo_sapiens_tRNA-Lys-CTT-2-2&tRNA__Homo_sapiens_tRNA-Lys-CTT-2-3&tRNA__Homo_sapiens_tRNA-Lys-CTT-2-4&tRNA__Homo_sapiens_tRNA-Lys-CTT-2-5&tRNA__Homo_sapiens_tRNA-Lys-CTT-3-1&tRNA__Homo_sapiens_tRNA-Lys-CTT-5-1	tRNA-Lys_isoforms_repeat42	-0.148529	-0.765231	0.468174	2.64225	-0.48189	0.63166	0.998819	-4.66545
snoRNA__Homo_sapiens300241_SNORD58B	snoRNA:SNORD58B	0.134102	-0.424018	0.692222	4.38381	0.480752	0.632464	0.998819	-4.6866
hsa-miR-148a-3p	hsa-miR-148a-3p	0.159301	-0.503722	0.822324	10.8314	0.480733	0.632478	0.998819	-4.7109
ReverseComplement_ENSG00000008988.11&ReverseComplement_lncRNA__URS0000CCE039_9606_Homo_sapiens_small_nucleolar_RNA_host_gene_17_SNHG17__lncRNA&ReverseComplement_lncRNA__URS0000CCDFFF_9606_Homo_sapiens_small_nucleolar_RNA_host_gene_17_SNHG17_&ReverseComplement_lncRNA__URS0000CCDFE9_9606_Homo_sapiens_small_nucleolar_RNA_host_gene_17_SNHG17__lncRNA&ReverseComplement_lncRNA__URS0000CCE068_9606_Homo_s…	ReverseComplement_RPS20 & ReverseComplement_lncRNA:small_nucleolar_RNA_host_gene_17_SNHG17	0.0922008	-0.291881	0.476283	2.55212	0.480313	0.632774	0.998819	-4.66073
tRNA__Homo_sapiens_tRNA-Val-CAC-2-1	tRNA-Val_isoforms_repeat43	0.133355	-0.42435	0.69106	5.77686	0.478431	0.634105	0.998819	-4.69129
ENSG00000109917.11	ZPR1	0.112865	-0.360374	0.586104	4.40684	0.477191	0.634983	0.998819	-4.6867
yRNA__Y4&lncRNA__URS000075DA25_9606_Homo_sapiens_ZNF436_antisense_RNA_1_ZNF436-AS1__lncRNA	yRNA:Y4 & lncRNA:ZNF436_antisense_RNA_1_ZNF436-AS1	0.0816336	-0.260978	0.424246	10.7206	0.476739	0.635303	0.998819	-4.7099
ENSG00000204628.12	RACK1	-0.101822	-0.529791	0.326147	4.13337	-0.476041	0.635797	0.998819	-4.68529
snoRNA__Homo_sapiens300240_SNORD58C	snoRNA:SNORD58C	-0.110752	-0.576567	0.355063	5.43641	-0.47572	0.636025	0.998819	-4.6909
rRNA__45S_pre-ribosomal_N4_(RNA45SN4)&rRNA__28S_ribosomal_N4_(RNA28SN4)	RNA45SN4 & RNA28SN4	0.250605	-0.805572	1.30678	3.54454	0.474753	0.63671	0.998819	-4.67818
lncRNA__URS0000BC44BA_9606_Homo_sapiens_uncharacterized_LOC100287837_LOC100287837__lncRNA&lncRNA__URS00007E4D55_9606_Homo_sapiens_human__non-protein_coding_lnc-ERV3-1-10:18	lncRNA:lnc-ERV3-1-10:18	0.210253	-0.67783	1.09833	1.34029	0.473698	0.637457	0.998819	-4.63575
tRNA__Homo_sapiens_tRNA-Val-CAC-1-1&tRNA__Homo_sapiens_tRNA-Val-CAC-1-2&tRNA__Homo_sapiens_tRNA-Val-CAC-1-3&tRNA__Homo_sapiens_tRNA-Val-CAC-1-4&tRNA__Homo_sapiens_tRNA-Val-CAC-1-5&tRNA__Homo_sapiens_tRNA-Val-CAC-1-6&tRNA__Homo_sapiens_tRNA-Val-CAC-1-7&tRNA__Homo_sapiens_tRNA-Val-CAC-5-1&tRNA__Homo_sapiens_tRNA-Val-CAC-4-1&tRNA__Homo_sapiens_tRNA-Val-AAC-1-1&tRNA__Homo_sapiens_tRNA-Val-AAC-1-2&tRN…	tRNA-Val_isoforms_repeat44	0.122094	-0.395986	0.640175	7.42761	0.471534	0.638993	0.998819	-4.69636
ReverseComplement_ENSG00000184898.7	ReverseComplement_RBM43	-0.0774338	-0.409844	0.254977	6.6235	-0.46609	0.642861	0.998819	-4.69456
hsa-miR-4286	hsa-miR-4286	-0.0779272	-0.413949	0.258094	4.4649	-0.464019	0.644335	0.998819	-4.68922
hsa-miR-618	hsa-miR-618	0.317443	-1.05503	1.68992	3.58691	0.462781	0.645218	0.998819	-4.68185
ENSG00000206172.8&ENSG00000188536.13	HBA1 & HBA2	0.112169	-0.373892	0.598229	6.73815	0.461738	0.645961	0.998819	-4.69524
ReverseComplement_ENSG00000198663.17&ReverseComplement_lncRNA__URS0000BC450F_9606_Homo_sapiens_long_intergenic_non-protein_coding_RNA_1715_LINC01715_&ReverseComplement_lncRNA__URS0000BC454F_9606_Homo_sapiens_long_intergenic_non-protein_coding_RNA_1715_LINC01715__lncRNA&ENSG00000112137.18&ReverseComplement_ENSG00000086712.13&ReverseComplement_ENSG00000153029.16	ReverseComplement_C6orf89 & ReverseComplement_lncRNA:LINC01715 & PHACTR1 & ReverseComplement_TXLNG & ReverseComplement_MR1	-0.1245	-0.66683	0.41783	2.46903	-0.459325	0.647682	0.998819	-4.6647
hsa-miR-6505-3p	hsa-miR-6505-3p	-0.112672	-0.603773	0.378428	1.67972	-0.45905	0.647879	0.998819	-4.63705
MiR.hp__hsa-mir-1255a	MiR.hp:hsa-mir-1255a	0.11087	-0.373566	0.595306	1.82877	0.457922	0.648685	0.998819	-4.64478
hsa-miR-1238-3p	hsa-miR-1238-3p	0.122364	-0.412916	0.657643	1.92805	0.45739	0.649065	0.998819	-4.6423
ReverseComplement_ENSG00000107736.22	ReverseComplement_CDH23	-0.0920263	-0.494751	0.310699	3.33558	-0.457211	0.649192	0.998819	-4.67529
tRNA__Homo_sapiens_tRNA-Leu-TAA-1-1	tRNA-Leu_isoforms_repeat45	0.134728	-0.459461	0.728917	1.65176	0.453677	0.65172	0.998819	-4.6368
ENSG00000102034.17	ELF4	0.127244	-0.434359	0.688847	2.4236	0.453338	0.651963	0.998819	-4.66088
hsa-miR-182-5p	hsa-miR-182-5p	0.0957973	-0.330303	0.521898	11.8433	0.449837	0.654471	0.998819	-4.72089
hsa-miR-6885-3p	hsa-miR-6885-3p	-0.134705	-0.734595	0.465185	1.69558	-0.44929	0.654863	0.998819	-4.63496
snoRNA__Homo_sapiens300575_SNORD90	snoRNA:SNORD90	0.12307	-0.425178	0.671319	2.39924	0.449148	0.654964	0.998819	-4.65996
lncRNA__URS000075E68F_9606_Homo_sapiens_NR2F2_antisense_RNA_1_NR2F2-AS1__lncRNA&lncRNA__URS0000394A79_9606_Homo_sapiens_long_intergenic_non-protein_coding_RNA_1714_LINC01714_	lncRNA:LINC01714_repeat46	-0.0797916	-0.435464	0.275881	4.82009	-0.448871	0.655164	0.998819	-4.69201
ENSG00000272031.3	ANKRD34A	0.130193	-0.452882	0.713268	1.54752	0.446764	0.656676	0.998819	-4.63766
hsa-miR-6726-3p	hsa-miR-6726-3p	-0.0821673	-0.450182	0.285848	3.51324	-0.446733	0.656698	0.998819	-4.6784
snoRNA__Homo_sapiens300593_SNORD111	snoRNA:SNORD111	-0.12262	-0.673643	0.428403	2.41663	-0.445253	0.657761	0.998819	-4.66217
snoRNA__Homo_sapiens300468_SNORD58A	snoRNA:SNORD58A	-0.101532	-0.558804	0.355739	4.61984	-0.444268	0.658469	0.998819	-4.6917
hsa-miR-7706	hsa-miR-7706	-0.0574773	-0.317658	0.202703	6.70044	-0.442014	0.660089	0.998819	-4.69725
hsa-miR-10a-5p	hsa-miR-10a-5p	0.114538	-0.408194	0.63727	6.16126	0.438415	0.662681	0.998819	-4.69632
ReverseComplement_ENSG00000138821.14&ReverseComplement_ENSG00000140057.9	ReverseComplement_SLC39A8 & ReverseComplement_AK7	-0.0827273	-0.460836	0.295382	2.59781	-0.437769	0.663146	0.998819	-4.66677
hsa-miR-660-3p	hsa-miR-660-3p	0.142078	-0.51223	0.796385	1.63395	0.434468	0.665528	0.998819	-4.63739
hsa-miR-3613-3p	hsa-miR-3613-3p	-0.103398	-0.579599	0.372803	3.3492	-0.434447	0.665543	0.998819	-4.67815
tRNA__Homo_sapiens_tRNA-Gly-GCC-2-1&tRNA__Homo_sapiens_tRNA-Gly-GCC-2-2&tRNA__Homo_sapiens_tRNA-Gly-GCC-2-3&tRNA__Homo_sapiens_tRNA-Gly-GCC-2-4&tRNA__Homo_sapiens_tRNA-Gly-GCC-2-5&tRNA__Homo_sapiens_tRNA-Gly-GCC-2-6&tRNA__Homo_sapiens_tRNA-Gly-GCC-3-1&tRNA__Homo_sapiens_tRNA-Gly-GCC-5-1&tRNA__Homo_sapiens_tRNA-Gly-GCC-1-1&tRNA__Homo_sapiens_tRNA-Gly-GCC-1-2&tRNA__Homo_sapiens_tRNA-Gly-GCC-1-3&tRN…	tRNA-Gly_isoforms_repeat47	0.0863128	-0.311676	0.484302	5.84097	0.433929	0.665917	0.998819	-4.696
tRNA__Homo_sapiens_tRNA-Gly-GCC-2-1&tRNA__Homo_sapiens_tRNA-Gly-GCC-2-2&tRNA__Homo_sapiens_tRNA-Gly-GCC-2-3&tRNA__Homo_sapiens_tRNA-Gly-GCC-2-4&tRNA__Homo_sapiens_tRNA-Gly-GCC-2-5&tRNA__Homo_sapiens_tRNA-Gly-GCC-2-6&tRNA__Homo_sapiens_tRNA-Gly-GCC-3-1&tRNA__Homo_sapiens_tRNA-Gly-GCC-5-1&tRNA__Homo_sapiens_tRNA-Gly-CCC-1-1&tRNA__Homo_sapiens_tRNA-Gly-CCC-1-2&tRNA__Homo_sapiens_tRNA-Gly-GCC-4-1	tRNA-Gly_isoforms_repeat48	0.139842	-0.50741	0.787093	2.82492	0.432293	0.667099	0.998819	-4.67496
hsa-miR-548k	hsa-miR-548k	0.170745	-0.620556	0.962045	2.00205	0.431738	0.6675	0.998819	-4.64704
rRNA__45S_pre-ribosomal_N5_(RNA45SN5)&rRNA__45S_pre-ribosomal_N1_(RNA45SN1)&rRNA__45S_pre-ribosomal_N4_(RNA45SN4)&rRNA__45S_pre-ribosomal_N2_(RNA45SN2)&rRNA__45S_pre-ribosomal_N3_(RNA45SN3)&rRNA__18S_ribosomal_N2_(RNA18SN2-4)&rRNA__18S_ribosomal_N1_(RNA18SN1,_RNA18SN5)	RNA45SN5 & RNA45SN1 & RNA45SN4 & RNA45SN2 & RNA45SN3 & RNA18SN2-4 & RNA18SN1,_RNA18SN5	0.0716977	-0.260722	0.404118	12.098	0.431551	0.667635	0.998819	-4.72532
snoRNA__Homo_sapiens300509_SNORD20	snoRNA:SNORD20	0.122619	-0.448488	0.693726	2.60972	0.42959	0.669053	0.998819	-4.66661
ReverseComplement_ENSG00000154358.23	ReverseComplement_OBSCN	-0.0928183	-0.525311	0.339674	2.66107	-0.429407	0.669186	0.998819	-4.66801
lncRNA__URS000075E68F_9606_Homo_sapiens_NR2F2_antisense_RNA_1_NR2F2-AS1__lncRNA&lncRNA__URS0000394A79_9606_Homo_sapiens_long_intergenic_non-protein_coding_RNA_1714_LINC01714_&lncRNA__URS000075E3E5_9606_Homo_sapiens_long_intergenic_non-protein_coding_RNA_1343_LINC01343_	lncRNA:LINC01343	-0.147449	-0.835238	0.54034	2.13791	-0.428944	0.669521	0.998819	-4.65645
ENSG00000087086.15	FTL	0.0952828	-0.351296	0.541862	1.83952	0.426904	0.670998	0.998819	-4.64236
ENSG00000103257.9	SLC7A5	0.0959196	-0.356172	0.548011	1.85435	0.424517	0.672728	0.998819	-4.63988
hsa-miR-1284	hsa-miR-1284	0.0681304	-0.253054	0.389314	4.55208	0.424425	0.672794	0.998819	-4.69287
MiR.hp__hsa-mir-3179-1&MiR.hp__hsa-mir-3179-2&MiR.hp__hsa-mir-3179-3&MiR.hp__hsa-mir-3179-4	MiR.hp:hsa-mir-3179-1 & MiR.hp:hsa-mir-3179-2 & MiR.hp:hsa-mir-3179-3 & MiR.hp:hsa-mir-3179-4	-0.0915352	-0.523889	0.340819	2.30542	-0.423606	0.673388	0.998819	-4.65978
hsa-miR-6818-3p	hsa-miR-6818-3p	0.100126	-0.373957	0.57421	2.96822	0.422579	0.674133	0.998819	-4.67133
hsa-miR-10b-5p	hsa-miR-10b-5p	0.131097	-0.490249	0.752443	1.49301	0.422155	0.674441	0.998819	-4.63492
snoRNA__Homo_sapiens300492_SNORD12	snoRNA:SNORD12	-0.168335	-0.970918	0.634248	3.01674	-0.41966	0.676252	0.998819	-4.68231
rRNA__5S_ribosomal_1_(RNA5S1-8,_RNA5S10-17)&rRNA__5S_ribosomal_9_(RNA5S9)	rRNA:5S_ribsomal isoforms_repeat49	-0.0704333	-0.406914	0.266047	12.4063	-0.418825	0.67686	0.998819	-4.72983
hsa-miR-543	hsa-miR-543	-0.14426	-0.835752	0.547231	4.94521	-0.417421	0.67788	0.998819	-4.6958
hsa-miR-340-3p	hsa-miR-340-3p	0.108982	-0.414472	0.632437	5.30323	0.416572	0.678497	0.998819	-4.6964
hsa-miR-4659b-3p	hsa-miR-4659b-3p	0.098556	-0.377312	0.574424	2.4704	0.414391	0.680085	0.998819	-4.66467
ENSG00000260220.7	CCDC187	-0.0746909	-0.437379	0.287997	3.51656	-0.412049	0.681792	0.998819	-4.68341
hsa-miR-378a-3p	hsa-miR-378a-3p	0.0594334	-0.231619	0.350486	9.83316	0.408576	0.684325	0.998819	-4.71146
snoRNA__Homo_sapiens300644_SNORD61	snoRNA:SNORD61	0.123988	-0.485469	0.733445	3.63598	0.407052	0.685437	0.998819	-4.68455
hsa-miR-193a-5p	hsa-miR-193a-5p	-0.0674236	-0.399206	0.264359	5.10117	-0.406605	0.685764	0.998819	-4.69656
snoRNA__Homo_sapiens300535_SNORD101	snoRNA:SNORD101	-0.0843871	-0.504403	0.335629	5.51704	-0.401998	0.689133	0.998819	-4.69816
snoRNA__Homo_sapiens300651_SNORD99	snoRNA:SNORD99	-0.0919057	-0.552373	0.368562	3.85473	-0.399353	0.69107	0.998819	-4.68912
snoRNA__Homo_sapiens300165_SNORD29	snoRNA:SNORD29	-0.121127	-0.730876	0.488621	5.71927	-0.397471	0.69245	0.998819	-4.69891
rRNA__5S_ribosomal_1_(RNA5S1-8,_RNA5S10-17)&lncRNA__URS0000BC44FE_9606_Homo_sapiens_long_intergenic_non-protein_coding_RNA_537_LINC00537_	rRNA:5S_ribsomal isoforms & lncRNA:LINC00537	-0.128691	-0.781844	0.524461	1.93696	-0.394229	0.694828	0.998819	-4.64753
rRNA__5S_ribosomal_9_(RNA5S9)	rRNA:5S_ribsomal isoforms_repeat50	0.120133	-0.491455	0.731722	1.98847	0.393023	0.695714	0.998819	-4.6557
hsa-miR-652-3p	hsa-miR-652-3p	0.0575591	-0.238623	0.353741	9.34442	0.388838	0.69879	0.998819	-4.71099
ENSG00000196228.5	SULT1C3	-0.103748	-0.639664	0.432168	2.2896	-0.387343	0.699891	0.998819	-4.65545
ReverseComplement_ENSG00000078403.17	ReverseComplement_MLLT10	0.0858617	-0.36185	0.533573	2.90282	0.38372	0.70256	0.998819	-4.67315
ENSG00000105443.15&ENSG00000068489.13&ReverseComplement_ENSG00000104886.12	CYTH2 & PRR11 & ReverseComplement_PLEKHJ1	0.113578	-0.483448	0.710603	7.75323	0.38064	0.704833	0.998819	-4.70502
ENSG00000065526.12	SPEN	0.0672494	-0.286268	0.420767	4.01714	0.38062	0.704847	0.998819	-4.68964
hsa-miR-339-3p	hsa-miR-339-3p	-0.0571675	-0.359377	0.245042	6.16621	-0.37849	0.70642	0.998819	-4.7014
lncRNA__URS0000BC43CE_9606_Homo_sapiens_long_intergenic_non-protein_coding_RNA_1905_LINC01905_&lncRNA__URS0000BC453B_9606_Homo_sapiens_long_intergenic_non-protein_coding_RNA_1905_LINC01905__lncRNA	lncRNA:LINC01905	-0.0874991	-0.550752	0.375754	3.0324	-0.37792	0.706842	0.998819	-4.6769
lncRNA__URS000075E186_9606_Homo_sapiens_GABPB1_antisense_RNA_1_GABPB1-AS1_&lncRNA__URS000075CF99_9606_Homo_sapiens_JPX_transcript_XIST_activator_JPX_&lncRNA__URS000075B993_9606_Homo_sapiens_ILF3_divergent_tranacript_ILF3-DT_&lncRNA__URS000075DA22_9606_Homo_sapiens_FRMD6_antisense_RNA_1_FRMD6-AS1_&lncRNA__URS0000759CED_9606_Homo_sapiens_CAPN10_divergent_transcript_CAPN10-DT_&lncRNA__URS000075E7AC_…	lncRNA:MIR548A1_host_gene_MIR548A1HG	-0.0868664	-0.548284	0.374551	2.10738	-0.376679	0.707758	0.998819	-4.65819
ENSG00000127328.22	RAB3IP	-0.126788	-0.800578	0.547002	2.16082	-0.376503	0.707889	0.998819	-4.65463
MiR.hp__hsa-mir-218-2&MiR.hp__hsa-mir-218-1	MiR.hp:hsa-mir-218-2 & MiR.hp:hsa-mir-218-1	0.399342	-1.73205	2.53073	-1.09931	0.374882	0.709087	0.998819	-4.6037
ReverseComplement_ENSG00000230989.7&ENSG00000183696.14&ENSG00000089063.15&ReverseComplement_ENSG00000162695.12&ReverseComplement_ENSG00000158019.21	ReverseComplement_HSBP1 & UPP1 & TMEM230 & ReverseComplement_SLC30A7 & ReverseComplement_BABAM2	-0.0705082	-0.447882	0.306866	2.4852	-0.373836	0.709861	0.998819	-4.67267
hsa-miR-185-3p	hsa-miR-185-3p	0.0471869	-0.205845	0.300219	7.45488	0.37313	0.710384	0.998819	-4.70523
lncRNA__URS0000A775F0_9606_Homo_sapiens_neighbor_of_BRCA1_lncRNA_2_NBR2__lncRNA&lncRNA__URS00002DAAC2_9606_Homo_sapiens_WWTR1_antisense_RNA_1_WWTR1-AS1_&lncRNA__URS000075AE5D_9606_Homo_sapiens_uncharacterized_LOC100506083_LOC100506083__lncRNA	lncRNA:LOC100506083	-0.0798766	-0.509276	0.349523	3.50873	-0.372196	0.711076	0.998819	-4.68528
lncRNA__URS000075A69B_9606_Homo_sapiens_long_intergenic_non-protein_coding_RNA_324_LINC00324_&lncRNA__URS0000759CF4_9606_Homo_sapiens_KCNQ1_opposite_strand/antisense_transcript_1_KCNQ1OT1_&lncRNA__URS000075EA71_9606_Homo_sapiens_NAGPA_antisense_RNA_1_NAGPA-AS1_	lncRNA:NAGPA_antisense_RNA_1_NAGPA-AS1	0.0776925	-0.341122	0.496507	4.90038	0.371168	0.711837	0.998819	-4.69923
snoRNA__Homo_sapiens300690_SNORD59B	snoRNA:SNORD59B	-0.0842128	-0.538979	0.370553	4.8437	-0.370514	0.712322	0.998819	-4.6993
ReverseComplement_lncRNA__URS000075BD1A_9606_Homo_sapiens_ITPKB_intronic_transcript_1_ITPKB-IT1_	ReverseComplement_lncRNA:ITPKB_intronic_transcript_1_ITPKB-IT1	-0.086471	-0.561111	0.388169	2.33281	-0.364519	0.716769	0.998819	-4.66362
hsa-miR-5100	hsa-miR-5100	0.0925099	-0.415565	0.600585	6.20077	0.364313	0.716922	0.998819	-4.70314
rRNA__45S_pre-ribosomal_N5_(RNA45SN5)&rRNA__45S_pre-ribosomal_N3_(RNA45SN3)&rRNA__28S_ribosomal_N5_(RNA28SN5)&rRNA__28S_ribosomal_N3_(RNA28SN3)	RNA45SN5 & RNA45SN3 & RNA28SN5 & RNA28SN3	0.133859	-0.608568	0.876285	1.84384	0.360751	0.719569	0.998819	-4.64176
ENSG00000122565.19	CBX3	-0.0780663	-0.511295	0.355162	3.85213	-0.360546	0.719722	0.998819	-4.68887
lncRNA__URS000075990E_9606_Homo_sapiens_Prader_Willi/Angelman_region_RNA_5_PWAR5_&snoRNA__Homo_sapiens300402_SNORD64	lncRNA:URS000075990E_9606_SNORD64	-0.103807	-0.68224	0.474626	1.53801	-0.359076	0.720815	0.998819	-4.64647
hsa-miR-144-5p	hsa-miR-144-5p	0.178075	-0.814831	1.17098	7.6883	0.358846	0.720987	0.998819	-4.70714
lncRNA__URS000075C759_9606_Homo_sapiens_RBAK_downstream_neighbor_RBAKDN_	lncRNA:RBAK_downstream_neighbor_RBAKDN	0.100078	-0.458878	0.659034	2.59203	0.358241	0.721437	0.998819	-4.67605
hsa-miR-943	hsa-miR-943	-0.0941061	-0.621486	0.433274	2.02043	-0.357033	0.722337	0.998819	-4.64802
snoRNA__Homo_sapiens300777_SCARNA9	snoRNA:Homo_sapiens300777_SCARNA9	0.0841448	-0.389451	0.55774	3.84734	0.355495	0.723482	0.998819	-4.69076
lncRNA__URS000075E68F_9606_Homo_sapiens_NR2F2_antisense_RNA_1_NR2F2-AS1__lncRNA&lncRNA__URS0000CCDFFB_9606_Homo_sapiens_cat_eye_syndrome_chromosome_region_lncRNA&lncRNA__URS0000CCE07B_9606_Homo_sapiens_cat_eye_syndrome_chromosome_region_candidate_7_CECR7_	lncRNA:cat_eye_syndrome_chromosome_region_candidate_7_CECR7	-0.119795	-0.798445	0.558855	1.95529	-0.353188	0.725202	0.998819	-4.66202
snoRNA__Homo_sapiens300468_SNORD58A&lncRNA__URS000053D37B_9606_Homo_sapiens_long_intergenic_non-protein_coding_RNA_1104_LINC01104_&lncRNA__URS0000A76636_9606_Homo_sapiens_human__non-protein_coding_lnc-ZNF485-68:16&lncRNA__URS0000CCE0CE_9606_Homo_sapiens_long_intergenic_non-protein_coding_RNA_673_LINC00673__lncRNA&lncRNA__URS0000CCE0D9_9606_Homo_sapiens_long_intergenic_non-protein_coding_RNA_673_L…	snoRNA:SNORD58A & lncRNA:TSBP1_and_BTNL2_antisense_RNA_1_TSBP1-AS1	0.0949035	-0.445405	0.635212	1.82542	0.351443	0.726504	0.998819	-4.6502
lncRNA__URS00008E3A09_9606_Homo_sapiens_MIR194-2_host_gene_MIR194-2HG_&MiR.hp__hsa-mir-194-2&MiR.hp__hsa-mir-194-1	lncRNA:MIR194-2_host_gene_MIR194-2HG & MiR.hp:hsa-mir-194-2 & MiR.hp:hsa-mir-194-1	0.0868807	-0.408411	0.582173	8.13715	0.350975	0.726853	0.998819	-4.70893
ReverseComplement_lncRNA__URS000024466C_9606_Homo_sapiens_long_intergenic_non-protein_coding_RNA_665_LINC00665_&ReverseComplement_lncRNA__URS000075E076_9606_Homo_sapiens_long_intergenic_non-protein_coding_RNA_665_LINC00665__lncRNA	ReverseComplement_lncRNA:LINC00665	-0.0909389	-0.610506	0.428628	2.51645	-0.350205	0.727428	0.998819	-4.66917
snoRNA__Homo_sapiens300614_SNORD66	snoRNA:SNORD66	-0.0623148	-0.418398	0.293769	6.97497	-0.350149	0.727469	0.998819	-4.70599
tRNA__Homo_sapiens_tRNA-Ser-GCT-3-1&tRNA__Homo_sapiens_tRNA-Ser-GCT-4-1&tRNA__Homo_sapiens_tRNA-Ser-GCT-4-2&tRNA__Homo_sapiens_tRNA-Ser-GCT-4-3&tRNA__Homo_sapiens_tRNA-Ser-GCT-6-1&tRNA__Homo_sapiens_tRNA-Ser-GCT-5-1	tRNA-Ser_isoforms_repeat51	0.061874	-0.292023	0.415771	6.33874	0.34982	0.727715	0.998819	-4.70384
snoRNA__Homo_sapiens300199_SNORD80	snoRNA:SNORD80	-0.0736447	-0.49558	0.348291	5.76245	-0.349228	0.728157	0.998819	-4.70305
snoRNA__Homo_sapiens300164_SNORD30	snoRNA:SNORD30	-0.0977116	-0.657799	0.462376	6.11113	-0.349064	0.72828	0.998819	-4.70412
lncRNA__URS000075E3E5_9606_Homo_sapiens_long_intergenic_non-protein_coding_RNA_1343_LINC01343_	lncRNA:LINC01343_repeat52	-0.0697381	-0.469724	0.330247	5.82084	-0.348851	0.728439	0.998819	-4.70316
hsa-miR-4672	hsa-miR-4672	0.0796913	-0.378765	0.538147	1.77126	0.347798	0.729225	0.998819	-4.64891
ReverseComplement_lncRNA__URS0000083F23_9606_Homo_sapiens_human__non-protein_coding_lnc-NPIPA1-1:1	ReverseComplement_lncRNA:lnc-NPIPA1-1:1	0.0461568	-0.219644	0.311957	4.25512	0.347451	0.729484	0.998819	-4.69625
snoRNA__Homo_sapiens300774_SCARNA7	snoRNA:Homo_sapiens300774_SCARNA7	0.128519	-0.62085	0.877889	1.51563	0.343151	0.7327	0.998819	-4.63723
snoRNA__Homo_sapiens300525_SNORD117	snoRNA:SNORD117	0.0970967	-0.47078	0.664974	1.49402	0.342109	0.73348	0.998819	-4.64062
hsa-miR-1180-3p	hsa-miR-1180-3p	-0.0378203	-0.259645	0.184004	8.85836	-0.341137	0.734208	0.998819	-4.71267
lncRNA__URS0000A775F0_9606_Homo_sapiens_neighbor_of_BRCA1_lncRNA_2_NBR2__lncRNA&lncRNA__URS0000759AD2_9606_Homo_sapiens_long_intergenic_non-protein_coding_RNA_294_LINC00294_&lncRNA__URS0000ABD7FD_9606_Homo_sapiens_uncharacterized_LOC100128988_LOC100128988__lncRNA&lncRNA__URS0000ABD8B7_9606_Homo_sapiens_long_intergenic_non-protein_coding_RNA_2012_LINC02012__lncRNA&lncRNA__URS000075ADD8_9606_Homo_s…	lncRNA:C9orf41_antisense_RNA_1_C9orf41-AS1	-0.0762202	-0.52544	0.373	3.42095	-0.339488	0.735443	0.998819	-4.68508
ReverseComplement_ENSG00000104886.12	ReverseComplement_PLEKHJ1	0.131985	-0.647811	0.91178	2.53797	0.338654	0.736068	0.998819	-4.66687
ENSG00000001084.13	GCLC	0.0741358	-0.364467	0.512739	2.27483	0.338197	0.736411	0.998819	-4.65748
hsa-miR-221-5p	hsa-miR-221-5p	0.119999	-0.589951	0.82995	2.0103	0.338193	0.736414	0.998819	-4.65509
MiR.hp__hsa-mir-6511a-1&MiR.hp__hsa-mir-6511a-2&MiR.hp__hsa-mir-6511a-3&MiR.hp__hsa-mir-6511a-4	MiR.hp:hsa-mir-6511a-1 & MiR.hp:hsa-mir-6511a-2 & MiR.hp:hsa-mir-6511a-3 & MiR.hp:hsa-mir-6511a-4	-0.0513703	-0.358769	0.256028	5.86217	-0.334367	0.739284	0.998819	-4.70397
hsa-miR-139-5p	hsa-miR-139-5p	-0.100387	-0.701463	0.500689	4.05132	-0.334166	0.739435	0.998819	-4.69495
snoRNA__Homo_sapiens300559_SNORD41	snoRNA:SNORD41	-0.0778852	-0.546489	0.390719	2.70287	-0.332555	0.740645	0.998819	-4.67667
lncRNA__URS00003074D5_9606_Homo_sapiens_TCERG1L_antisense_RNA_1_TCERG1L-AS1_	lncRNA:TCERG1L_antisense_RNA_1_TCERG1L-AS1	0.130611	-0.65599	0.917211	1.32357	0.33223	0.740889	0.998819	-4.63385
tRNA__Homo_sapiens_tRNA-Leu-AAG-2-1&tRNA__Homo_sapiens_tRNA-Leu-AAG-2-2&tRNA__Homo_sapiens_tRNA-Leu-AAG-2-3&tRNA__Homo_sapiens_tRNA-Leu-AAG-2-4&tRNA__Homo_sapiens_tRNA-Leu-AAG-3-1&tRNA__Homo_sapiens_tRNA-Leu-TAG-1-1&tRNA__Homo_sapiens_tRNA-Leu-AAG-1-1&tRNA__Homo_sapiens_tRNA-Leu-AAG-1-2&tRNA__Homo_sapiens_tRNA-Leu-AAG-1-3	tRNA-Leu_isoforms_repeat53	0.0857658	-0.43228	0.603811	2.79391	0.331253	0.741623	0.998819	-4.67937
ENSG00000175564.13	UCP3	0.0669538	-0.338047	0.471954	3.41965	0.330776	0.741982	0.998819	-4.68403
snoRNA__Homo_sapiens300600_SNORA31	snoRNA:SNORA31	0.0952406	-0.491198	0.681679	3.72537	0.324948	0.746366	0.998819	-4.69068
hsa-miR-1976	hsa-miR-1976	-0.0565239	-0.404647	0.291599	5.35531	-0.324872	0.746423	0.998819	-4.70374
snoRNA__Homo_sapiens300510_SNORD82	snoRNA:SNORD82	0.0794264	-0.412168	0.57102	4.90521	0.323275	0.747626	0.998819	-4.70248
lncRNA__URS000075AE1B_9606_Homo_sapiens_human__non-protein_coding_lnc-CELA3A-5:14&lncRNA__URS000075D5F9_9606_Homo_sapiens_long_intergenic_non-protein_coding_RNA_339_LINC00339_&lncRNA__URS000075BB12_9606_Homo_sapiens_human__non-protein_coding_lnc-CELA3A-5:13&lncRNA__URS000075D659_9606_Homo_sapiens_human__non-protein_coding_lnc-CELA3A-5:16&lncRNA__URS000075E9D1_9606_Homo_sapiens_human__non-protein_…	lncRNA:LINC00339 & lncRNA:lnc-CELA3A-5:12	-0.0680031	-0.490155	0.354149	5.39524	-0.32231	0.748353	0.998819	-4.70427
snoRNA__Homo_sapiens300500_SNORD94	snoRNA:SNORD94	-0.0841754	-0.607552	0.439201	1.70097	-0.321799	0.748738	0.998819	-4.64982
hsa-miR-574-3p	hsa-miR-574-3p	-0.0468	-0.338606	0.245006	6.6453	-0.320897	0.749418	0.998819	-4.70708
hsa-miR-16-2-3p	hsa-miR-16-2-3p	0.0941067	-0.496449	0.684662	10.9376	0.318841	0.750969	0.998819	-4.72798
hsa-miR-744-5p	hsa-miR-744-5p	-0.0380318	-0.278348	0.202284	8.23746	-0.316649	0.752624	0.998819	-4.71238
lncRNA__URS000075BAA8_9606_Homo_sapiens_long_intergenic_non-protein_coding_RNA_662_LINC00662_	lncRNA:LINC00662	-0.093925	-0.693495	0.505645	3.73987	-0.313441	0.755047	0.998819	-4.69399
hsa-miR-23b-3p	hsa-miR-23b-3p	-0.0638666	-0.473503	0.34577	5.47434	-0.311953	0.756172	0.998819	-4.70496
lncRNA__URS0000A7717F_9606_Homo_sapiens_HOMER3_antisense_RNA_1_HOMER3-AS1__lncRNA&lncRNA__URS0000A77656_9606_Homo_sapiens_HOMER3_antisense_RNA_1_HOMER3-AS1_&lncRNA__URS000075AB50_9606_Homo_sapiens_SENP3-EIF4A1_readthrough_NMD_candidate__SENP3-EIF4A1__lncRNA&lncRNA__URS0000D7809B_9606_Homo_sapiens_proline_rich_31_PRR31__lncRNA	lncRNA:proline_rich_31_PRR31	0.114176	-0.620493	0.848844	1.0757	0.310954	0.756928	0.998819	-4.63661
hsa-miR-548e-3p	hsa-miR-548e-3p	0.100849	-0.551533	0.753232	2.02659	0.309304	0.758176	0.998819	-4.6575
ReverseComplement_ENSG00000101940.18	ReverseComplement_WDR13	-0.0562025	-0.421486	0.309081	4.95879	-0.307851	0.759276	0.998819	-4.70282
snoRNA__Homo_sapiens300475_SNORD110	snoRNA:SNORD110	-0.0684578	-0.514532	0.377616	4.91349	-0.307065	0.759872	0.998819	-4.70386
hsa-miR-191-5p	hsa-miR-191-5p	-0.032461	-0.244161	0.179239	15.8118	-0.3068	0.760072	0.998819	-4.77356
hsa-miR-6855-3p	hsa-miR-6855-3p	-0.0671755	-0.506189	0.371838	2.58859	-0.306159	0.760558	0.998819	-4.6707
lncRNA__URS000075E1F2_9606_Homo_sapiens_KMT2E_antisense_RNA_1_KMT2E-AS1_	lncRNA:KMT2E_antisense_RNA_1_KMT2E-AS1	0.0914613	-0.506301	0.689224	1.63762	0.306142	0.760571	0.998819	-4.6419
ReverseComplement_ENSG00000047056.16	ReverseComplement_WDR37	-0.0796949	-0.603767	0.444377	3.82037	-0.304266	0.761992	0.998819	-4.69245
hsa-miR-500a-3p	hsa-miR-500a-3p	0.0407805	-0.227631	0.309192	8.22233	0.303995	0.762198	0.998819	-4.71325
ENSG00000171989.6&ReverseComplement_ENSG00000105329.11	LDHAL6B & ReverseComplement_TGFB1	-0.0518229	-0.393739	0.290093	3.62707	-0.303261	0.762754	0.998819	-4.69071
ReverseComplement_ENSG00000138246.17&ReverseComplement_ENSG00000078369.18	ReverseComplement_DNAJC13 & ReverseComplement_GNB1	0.0776388	-0.436937	0.592215	1.81944	0.301886	0.763797	0.998819	-4.64723
ENSG00000105443.15&ReverseComplement_ENSG00000101940.18	CYTH2 & ReverseComplement_WDR13	0.0968797	-0.54657	0.740329	1.79902	0.301254	0.764276	0.998819	-4.64191
rRNA__45S_pre-ribosomal_N5_(RNA45SN5)&rRNA__45S_pre-ribosomal_N1_(RNA45SN1)&rRNA__45S_pre-ribosomal_N4_(RNA45SN4)&rRNA__45S_pre-ribosomal_N2_(RNA45SN2)&rRNA__45S_pre-ribosomal_N3_(RNA45SN3)&rRNA__28S_ribosomal_N5_(RNA28SN5)&rRNA__28S_ribosomal_N1_(RNA28SN1)&rRNA__28S_ribosomal_N4_(RNA28SN4)&rRNA__28S_ribosomal_N2_(RNA28SN2)&rRNA__28S_ribosomal_N3_(RNA28SN3)&lncRNA__URS000075E27F_9606_Homo_sapiens…	RNA45SN5 & RNA45SN1 & RNA45SN4 & RNA45SN2 & RNA45SN3 & RNA28SN5 & RNA28SN1 & RNA28SN4 & RNA28SN2 & RNA28SN3 & lncRNA:LOC101928009	0.105649	-0.602054	0.813351	1.43412	0.298695	0.766219	0.998819	-4.64314
snoRNA__Homo_sapiens300504_SNORD70	snoRNA:SNORD70	0.0603753	-0.345664	0.466415	3.81223	0.297512	0.767117	0.998819	-4.69357
ENSG00000087460.29	GNAS	-0.0536384	-0.41775	0.310473	4.3982	-0.294752	0.769215	0.998819	-4.70048
ENSG00000270276.2&ENSG00000270882.2	H4C15 & H4C14	0.0464	-0.26969	0.36249	2.91046	0.293712	0.770005	0.998819	-4.67778
lncRNA__URS0000CCDFFB_9606_Homo_sapiens_cat_eye_syndrome_chromosome_region_lncRNA&lncRNA__URS0000CCE07B_9606_Homo_sapiens_cat_eye_syndrome_chromosome_region_candidate_7_CECR7_	lncRNA:cat_eye_syndrome_chromosome_region_candidate_7_CECR7_repeat54	-0.0713711	-0.560204	0.417461	2.16298	-0.29213	0.771208	0.998819	-4.66494
ENSG00000172086.9	KRCC1	-0.0559765	-0.440535	0.328582	3.69694	-0.291245	0.771882	0.998819	-4.69145
ENSG00000107404.20	DVL1	-0.0650368	-0.512873	0.3828	3.45655	-0.290572	0.772394	0.998819	-4.6887
hsa-miR-4443	hsa-miR-4443	-0.131858	-1.04308	0.779366	2.41547	-0.289532	0.773186	0.998819	-4.67154
rRNA__45S_pre-ribosomal_N5_(RNA45SN5)&rRNA__45S_pre-ribosomal_N1_(RNA45SN1)&rRNA__45S_pre-ribosomal_N4_(RNA45SN4)&rRNA__45S_pre-ribosomal_N2_(RNA45SN2)&rRNA__45S_pre-ribosomal_N3_(RNA45SN3)&rRNA__5.8S_ribosomal_N1_(RNA5-8SN_1_to_3,_RNA5-8SN5)&rRNA__5.8S_ribosomal_N4_(RNA5-8SN4)	RNA45SN5 & RNA45SN1 & RNA45SN4 & RNA45SN2 & RNA45SN3 & RNA5-8SN_1_to_3,_RNA5-8SN5 & RNA5-8SN4	-0.0343541	-0.272252	0.203544	10.4439	-0.288936	0.77364	0.998819	-4.72634
hsa-miR-130b-5p	hsa-miR-130b-5p	-0.0527132	-0.418739	0.313312	8.81292	-0.288152	0.774236	0.998819	-4.71636
tRNA__Homo_sapiens_tRNA-Asp-GTC-2-1&tRNA__Homo_sapiens_tRNA-Asp-GTC-2-10&tRNA__Homo_sapiens_tRNA-Asp-GTC-2-11&tRNA__Homo_sapiens_tRNA-Asp-GTC-2-2&tRNA__Homo_sapiens_tRNA-Asp-GTC-2-3&tRNA__Homo_sapiens_tRNA-Asp-GTC-2-4&tRNA__Homo_sapiens_tRNA-Asp-GTC-2-5&tRNA__Homo_sapiens_tRNA-Asp-GTC-2-6&tRNA__Homo_sapiens_tRNA-Asp-GTC-2-7&tRNA__Homo_sapiens_tRNA-Asp-GTC-2-8&tRNA__Homo_sapiens_tRNA-Asp-GTC-2-9&t…	tRNA-Asp_isoforms_repeat55	-0.0840331	-0.671391	0.503325	2.01046	-0.28626	0.775678	0.998819	-4.66638
hsa-miR-362-5p	hsa-miR-362-5p	0.0527863	-0.317307	0.422879	4.25391	0.28538	0.776349	0.998819	-4.70028
ReverseComplement_ENSG00000184898.7&ReverseComplement_ENSG00000198663.17&ENSG00000204887.4	ReverseComplement_RBM43 & ReverseComplement_C6orf89 & KRTAP1-4	-0.0771588	-0.620033	0.465715	1.63	-0.284381	0.777111	0.998819	-4.64434
ENSG00000102104.9	RS1	-0.10185	-0.819901	0.616201	1.78793	-0.283805	0.77755	0.998819	-4.64246
hsa-miR-30c-1-3p	hsa-miR-30c-1-3p	-0.0479899	-0.387733	0.291753	3.44853	-0.282627	0.778449	0.998819	-4.68998
ENSG00000197299.13&ENSG00000188266.14&ReverseComplement_ENSG00000169045.17&ReverseComplement_ENSG00000154027.19&ReverseComplement_ENSG00000169302.16&ReverseComplement_ENSG00000174839.13	BLM & HYKK & ReverseComplement_HNRNPH1 & ReverseComplement_AK5 & ReverseComplement_STK32A & ReverseComplement_DENND6A	0.109424	-0.666298	0.885145	4.73284	0.28224	0.778743	0.998819	-4.70484
lncRNA__URS0000394A79_9606_Homo_sapiens_long_intergenic_non-protein_coding_RNA_1714_LINC01714_&lncRNA__URS000075E3E5_9606_Homo_sapiens_long_intergenic_non-protein_coding_RNA_1343_LINC01343_&lncRNA__URS00001C235B_9606_Homo_sapiens_long_intergenic_non-protein_coding_RNA_242_LINC00242_	lncRNA:LINC00242	0.0759402	-0.466631	0.618512	3.97258	0.280046	0.780419	0.998819	-4.69875
ENSG00000140798.16	ABCC12	-0.0527266	-0.430393	0.32494	3.67762	-0.279341	0.780956	0.998819	-4.69234
tRNA__Homo_sapiens_tRNA-Leu-CAG-1-1&tRNA__Homo_sapiens_tRNA-Leu-CAG-1-2&tRNA__Homo_sapiens_tRNA-Leu-CAG-1-3&tRNA__Homo_sapiens_tRNA-Leu-CAG-1-4&tRNA__Homo_sapiens_tRNA-Leu-CAG-1-5&tRNA__Homo_sapiens_tRNA-Leu-CAG-1-6&tRNA__Homo_sapiens_tRNA-Leu-CAG-1-7&tRNA__Homo_sapiens_tRNA-Leu-CAG-2-1&tRNA__Homo_sapiens_tRNA-Leu-CAG-2-2	tRNA-Leu_isoforms_repeat56	0.061086	-0.376948	0.49912	4.38739	0.279028	0.781196	0.998819	-4.70326
lncRNA__URS000075E815_9606_Homo_sapiens_small_nucleolar_RNA_host_gene_10_SNHG10__lncRNA&lncRNA__URS000075DE81_9606_Homo_sapiens_small_nucleolar_RNA_host_gene_10_SNHG10_	lncRNA:small_nucleolar_RNA_host_gene_10_SNHG10	-0.0521649	-0.426863	0.322533	5.86607	-0.278555	0.781557	0.998819	-4.70791
hsa-miR-939-5p	hsa-miR-939-5p	0.0686795	-0.424837	0.562196	1.80887	0.278445	0.781641	0.998819	-4.64266
ENSG00000178971.16	CTC1	-0.0523492	-0.429348	0.324649	8.33215	-0.277833	0.782108	0.998819	-4.71517
snoRNA__Homo_sapiens300472_SNORD98	snoRNA:SNORD98	-0.0969386	-0.795884	0.602007	2.19176	-0.277503	0.782361	0.998819	-4.66117
ENSG00000108312.15	UBTF	-0.0529607	-0.435682	0.329761	2.30814	-0.276876	0.78284	0.998819	-4.66639
snoRNA__Homo_sapiens300198_SNORD47	snoRNA:SNORD47	0.0702585	-0.44226	0.582777	6.04231	0.274286	0.78482	0.998819	-4.70854
ReverseComplement_ENSG00000156413.15	ReverseComplement_FUT6	-0.0679566	-0.563858	0.427944	3.31079	-0.27419	0.784893	0.998819	-4.68722
MiR.hp__hsa-mir-140	MiR.hp:hsa-mir-140	-0.0431854	-0.358928	0.272557	5.185	-0.273664	0.785295	0.998819	-4.70685
lncRNA__URS000075DE27_9606_Homo_sapiens_HLA_complex_group_11_HCG11_	lncRNA:HLA_complex_group_11_HCG11	0.042525	-0.27118	0.35623	4.08413	0.271229	0.787158	0.998819	-4.69751
ReverseComplement_ENSG00000261796.1&ReverseComplement_ENSG00000172780.17&ENSG00000142233.14	ReverseComplement_ISY1-RAB43 & ReverseComplement_RAB43 & NTN5	0.0594241	-0.381829	0.500677	1.84248	0.269457	0.788515	0.998819	-4.65071
lncRNA__URS0000759CF4_9606_Homo_sapiens_KCNQ1_opposite_strand/antisense_transcript_1_KCNQ1OT1_	lncRNA:KCNQ1_opposite_strand/antisense_transcript_1_KCNQ1OT1	-0.0446647	-0.377395	0.288066	4.4008	-0.268587	0.789181	0.998819	-4.70176
hsa-miR-589-5p	hsa-miR-589-5p	0.0328746	-0.213227	0.278976	6.6928	0.267276	0.790186	0.998819	-4.71091
hsa-miR-942-3p	hsa-miR-942-3p	-0.0474083	-0.403727	0.30891	2.19652	-0.266213	0.791	0.998819	-4.66317
snoRNA__Homo_sapiens300757_SNORD2	snoRNA:SNORD2	0.0658274	-0.431771	0.563426	5.77856	0.264692	0.792166	0.998819	-4.70867
tRNA__Homo_sapiens_tRNA-Gly-CCC-2-1&tRNA__Homo_sapiens_tRNA-Gly-CCC-2-2	tRNA-Gly_isoforms_repeat57	0.0487899	-0.32022	0.4178	4.66071	0.264549	0.792276	0.998819	-4.70509
lncRNA__URS000075B335_9606_Homo_sapiens_uncharacterized_LOC642361_LOC642361__lncRNA	lncRNA:LOC642361	-0.0790975	-0.678598	0.520403	2.09052	-0.26399	0.792704	0.998819	-4.66728
snoRNA__Homo_sapiens300663_SNORD38A	snoRNA:SNORD38A	-0.0631782	-0.542046	0.415689	3.1762	-0.263977	0.792714	0.998819	-4.68743
snoRNA__Homo_sapiens300771_SNORD71	snoRNA:SNORD71	0.0503681	-0.331709	0.432445	3.98071	0.263766	0.792876	0.998819	-4.69862
hsa-miR-7976	hsa-miR-7976	-0.039905	-0.345894	0.266083	7.4902	-0.260937	0.795046	0.998819	-4.71346
hsa-miR-15b-3p	hsa-miR-15b-3p	-0.0478421	-0.414783	0.319099	7.12602	-0.260872	0.795096	0.998819	-4.71249
tRNA__Homo_sapiens_tRNA-Lys-CTT-1-1&tRNA__Homo_sapiens_tRNA-Lys-CTT-1-2&tRNA__Homo_sapiens_tRNA-Lys-CTT-4-1&tRNA__Homo_sapiens_tRNA-Lys-CTT-2-1&tRNA__Homo_sapiens_tRNA-Lys-CTT-2-2&tRNA__Homo_sapiens_tRNA-Lys-CTT-2-3&tRNA__Homo_sapiens_tRNA-Lys-CTT-2-4&tRNA__Homo_sapiens_tRNA-Lys-CTT-2-5&tRNA__Homo_sapiens_tRNA-Lys-CTT-3-1	tRNA-Lys_isoforms_repeat58	0.0800902	-0.534314	0.694495	2.27158	0.260819	0.795137	0.998819	-4.66515
lncRNA__URS0000BC4452_9606_Homo_sapiens_SEMA6A_antisense_RNA_2_SEMA6A-AS2_	lncRNA:SEMA6A_antisense_RNA_2_SEMA6A-AS2	0.0688403	-0.461763	0.599444	3.10375	0.259589	0.796081	0.998819	-4.6873
lncRNA__URS000075D30C_9606_Homo_sapiens_human__non-protein_coding_lnc-FAM182B-8:5&lncRNA__URS0000A7717F_9606_Homo_sapiens_HOMER3_antisense_RNA_1_HOMER3-AS1__lncRNA&lncRNA__URS0000A77656_9606_Homo_sapiens_HOMER3_antisense_RNA_1_HOMER3-AS1_&lncRNA__URS000075B2AD_9606_Homo_sapiens_uncharacterized_LOC102723885_LOC102723885__lncRNA	lncRNA:lnc-FAM182B-8:5 & lncRNA:LOC102723885	0.0752434	-0.505215	0.655702	8.6854	0.259365	0.796253	0.998819	-4.71857
lncRNA__URS0000A775F0_9606_Homo_sapiens_neighbor_of_BRCA1_lncRNA_2_NBR2__lncRNA&lncRNA__URS00007E3CC0_9606_Homo_sapiens_uncharacterized_LOC101928304_LOC101928304__lncRNA&lncRNA__URS000075A26E_9606_Homo_sapiens_CSTF3_divergent_transcript_CSTF3-DT_&lncRNA__URS000075EFE7_9606_Homo_sapiens_human__non-protein_coding_lnc-SLC16A1-2:2&lncRNA__URS000075BE30_9606_Homo_sapiens_long_intergenic_non-protein_co…	lncRNA:LINC01545	-0.0598634	-0.52412	0.404393	5.5698	-0.257998	0.797303	0.998819	-4.70846
lncRNA__URS0000732D2A_9606_Homo_sapiens_PAX6_upstream_antisense_RNA_PAUPAR_	lncRNA:PAX6_upstream_antisense_RNA_PAUPAR	0.0519486	-0.351353	0.455251	4.10711	0.257725	0.797513	0.998819	-4.70112
hsa-miR-766-3p	hsa-miR-766-3p	-0.0400481	-0.353132	0.273035	4.289	-0.255938	0.798885	0.998819	-4.70212
snoRNA__Homo_sapiens300589_SNORA46	snoRNA:SNORA46	0.0597768	-0.409817	0.52937	2.89685	0.254697	0.799839	0.998819	-4.67919
ENSG00000286522.2	H3C2	0.0590355	-0.405086	0.523157	2.17755	0.254504	0.799988	0.998819	-4.66421
snoRNA__Homo_sapiens300664_SNORD38B	snoRNA:SNORD38B	0.0503563	-0.349384	0.450096	4.57034	0.252052	0.801874	0.998819	-4.70478
ReverseComplement_ENSG00000166448.15&ENSG00000162430.18&ReverseComplement_ENSG00000175513.9	ReverseComplement_TMEM130 & SELENON & ReverseComplement_TSGA10IP	0.0454316	-0.318908	0.409771	3.07469	0.249498	0.803839	0.998819	-4.68386
ReverseComplement_ENSG00000197646.8	ReverseComplement_PDCD1LG2	0.0682195	-0.479869	0.616308	3.15826	0.249042	0.804191	0.998819	-4.68229
lncRNA__URS000037910D_9606_Homo_sapiens_human__non-protein_coding_lnc-CD36-11:1&lncRNA__URS000075C14B_9606_Homo_sapiens_human__non-protein_coding_lnc-CD36-11:2&MiR.hp__hsa-mir-1255b-1&MiR.hp__hsa-mir-1255b-2	lncRNA:lnc-CD36-11:2 & MiR.hp:hsa-mir-1255b-1 & MiR.hp:hsa-mir-1255b-2	-0.0459433	-0.417355	0.325468	4.2473	-0.247503	0.805375	0.998819	-4.70221
hsa-miR-5695	hsa-miR-5695	0.0607396	-0.430766	0.552245	2.48034	0.247262	0.805561	0.998819	-4.67096
lncRNA__URS000075ABCD_9606_Homo_sapiens_uncharacterized_LOC101927550_LOC101927550__lncRNA	lncRNA:LOC101927550	0.0487831	-0.346887	0.444453	3.68116	0.246689	0.806002	0.998819	-4.69274
hsa-miR-185-5p	hsa-miR-185-5p	-0.033124	-0.302244	0.235996	13.3099	-0.24627	0.806325	0.998819	-4.75285
ENSG00000198015.14&ENSG00000119820.11	MRPL42 & YIPF4	0.0710161	-0.507909	0.649941	2.16965	0.245442	0.806963	0.998819	-4.66282
snoRNA__Homo_sapiens300560_SNORA68	snoRNA:SNORA68	0.0605579	-0.433914	0.55503	1.85835	0.245043	0.80727	0.998819	-4.65728
hsa-miR-483-3p	hsa-miR-483-3p	0.12669	-0.908094	1.16147	1.13423	0.244966	0.80733	0.998819	-4.63136
ReverseComplement_lncRNA__URS0000759D4A_9606_Homo_sapiens_FOXF1_adjacent_non-coding_developmental_regulatory_RNA_FENDRR_&ENSG00000179023.9&ReverseComplement_ENSG00000072736.19&ReverseComplement_ENSG00000197930.13&ENSG00000166343.10&ReverseComplement_ENSG00000113231.14&ReverseComplement_ENSG00000145362.21&ENSG00000175857.9&ENSG00000109685.19&ENSG00000108557.19&ReverseComplement_ENSG00000184956.16&…	ReverseComplement_lncRNA:FOXF1_adjacent_non-coding_developmental_regulatory_RNA_FENDRR & KLHDC7A & ReverseComplement_NFATC3 & ReverseComplement_ERO1A & MSS51 & ReverseComplement_PDE8B & ReverseComplement_ANK2 & GAPT & NSD2 & RAI1 & ReverseComplement_MUC6 & ReverseComplement_TMED2 & ReverseComplement_LAMB2 & ZNF696 & ReverseComplement_PCSK5 & MOK & ENSG00000280571.2 & ReverseComplement_SH3PXD2B & …	0.105009	-0.755092	0.96511	1.66832	0.244282	0.807857	0.998819	-4.65443
hsa-miR-454-5p	hsa-miR-454-5p	0.0452721	-0.327226	0.41777	6.22751	0.243176	0.80871	0.998819	-4.71092
lncRNA__URS000075E68F_9606_Homo_sapiens_NR2F2_antisense_RNA_1_NR2F2-AS1__lncRNA&lncRNA__URS000075A94E_9606_Homo_sapiens_long_intergenic_non-protein_coding_RNA_1431_LINC01431_	lncRNA:LINC01431_repeat59	-0.0785781	-0.72784	0.570683	2.19798	-0.242156	0.809496	0.998819	-4.67161
hsa-miR-502-3p	hsa-miR-502-3p	-0.0353039	-0.331617	0.261009	6.37269	-0.238389	0.812403	0.998819	-4.71188
ReverseComplement_ENSG00000053770.12&ENSG00000171132.14	ReverseComplement_AP5M1 & PRKCE	-0.0516951	-0.487264	0.383874	2.14149	-0.237468	0.813113	0.998819	-4.66445
tRNA__Homo_sapiens_tRNA-Val-CAC-3-1	tRNA-Val_isoforms_repeat60	-0.0814946	-0.770125	0.607136	1.60601	-0.236786	0.81364	0.998819	-4.64626
rRNA__45S_pre-ribosomal_N5_(RNA45SN5)&rRNA__45S_pre-ribosomal_N1_(RNA45SN1)&rRNA__45S_pre-ribosomal_N4_(RNA45SN4)&rRNA__45S_pre-ribosomal_N2_(RNA45SN2)&rRNA__45S_pre-ribosomal_N3_(RNA45SN3)&rRNA__28S_ribosomal_N5_(RNA28SN5)&rRNA__28S_ribosomal_N1_(RNA28SN1)&rRNA__28S_ribosomal_N4_(RNA28SN4)&rRNA__28S_ribosomal_N2_(RNA28SN2)&rRNA__28S_ribosomal_N3_(RNA28SN3)&lncRNA__URS000075B335_9606_Homo_sapiens…	RNA45SN5 & RNA45SN1 & RNA45SN4 & RNA45SN2 & RNA45SN3 & RNA28SN5 & RNA28SN1 & RNA28SN4 & RNA28SN2 & RNA28SN3 & lncRNA:LOC642361	-0.0890466	-0.841752	0.663659	1.11785	-0.236704	0.813703	0.998819	-4.63186
MiR.hp__hsa-mir-484	MiR.hp:hsa-mir-484	-0.0472831	-0.447509	0.352943	2.03891	-0.236382	0.813952	0.998819	-4.66868
snoRNA__Homo_sapiens300776_SCARNA2	snoRNA:Homo_sapiens300776_SCARNA2	0.0638328	-0.478232	0.605898	1.53924	0.235617	0.814543	0.998819	-4.6419
hsa-miR-1229-3p	hsa-miR-1229-3p	-0.0405902	-0.385804	0.304623	4.03298	-0.23526	0.814819	0.998819	-4.70033
ENSG00000167978.17	SRRM2	-0.0436525	-0.41615	0.328845	2.60419	-0.234477	0.815424	0.998819	-4.67045
snoRNA__Homo_sapiens300167_SNORD27	snoRNA:SNORD27	-0.0520898	-0.4968	0.39262	7.34833	-0.234363	0.815512	0.998819	-4.71473
ReverseComplement_ENSG00000168056.17&ENSG00000157873.18	ReverseComplement_LTBP3 & TNFRSF14	0.121156	-0.917883	1.16019	2.58343	0.233306	0.816328	0.998819	-4.67646
hsa-miR-1304-5p	hsa-miR-1304-5p	-0.042701	-0.411215	0.325813	4.35587	-0.231845	0.817458	0.998819	-4.70363
ENSG00000060237.19	WNK1	-0.0410433	-0.398086	0.316	2.13294	-0.230004	0.818882	0.998819	-4.66035
lncRNA__URS0000A76862_9606_Homo_sapiens_human__non-protein_coding_lnc-SEPT7-3:10	lncRNA:lnc-SEPT7-3:10	-0.0359924	-0.35036	0.278375	2.91376	-0.22908	0.819596	0.998819	-4.68526
hsa-miR-345-5p	hsa-miR-345-5p	0.0388323	-0.303883	0.381547	5.96719	0.226712	0.821429	0.998819	-4.71099
hsa-miR-548j-5p	hsa-miR-548j-5p	0.0659515	-0.526898	0.658801	2.26674	0.222584	0.824625	0.998819	-4.66288
snoRNA__Homo_sapiens300691_SNORD59A	snoRNA:SNORD59A	-0.0581662	-0.581524	0.465192	2.42353	-0.222375	0.824788	0.998819	-4.6755
ENSG00000178338.11	ZNF354B	-0.0335417	-0.336008	0.268924	3.88588	-0.221882	0.825169	0.998819	-4.69933
lncRNA__URS0000BC452E_9606_Homo_sapiens_uncharacterized_LOC107984784_LOC107984784__lncRNA	lncRNA:LOC107984784	-0.0406795	-0.408567	0.327208	2.88457	-0.221245	0.825663	0.998819	-4.6836
snoRNA__Homo_sapiens300789_SCARNA3&MiR.hp__hsa-mir-1843	snoRNA:Homo_sapiens300789_SCARNA3 & MiR.hp:hsa-mir-1843	-0.0360954	-0.362788	0.290597	7.31657	-0.221068	0.8258	0.998819	-4.71516
hsa-miR-4482-3p	hsa-miR-4482-3p	-0.112145	-1.13	0.905715	0.181323	-0.220447	0.826281	0.998819	-4.62512
MiR.hp__hsa-mir-30c-2&MiR.hp__hsa-mir-30c-1	MiR.hp:hsa-mir-30c-2 & MiR.hp:hsa-mir-30c-1	-0.0396116	-0.39992	0.320697	12.7302	-0.219969	0.826652	0.998819	-4.74978
hsa-miR-142-5p	hsa-miR-142-5p	0.0554739	-0.450572	0.561519	12.3291	0.219337	0.827142	0.998819	-4.74644
hsa-miR-26b-3p	hsa-miR-26b-3p	-0.0433319	-0.445742	0.359078	3.81652	-0.215453	0.830155	0.998819	-4.69801
tRNA__Homo_sapiens_tRNA-Val-CAC-1-1&tRNA__Homo_sapiens_tRNA-Val-CAC-1-2&tRNA__Homo_sapiens_tRNA-Val-CAC-1-3&tRNA__Homo_sapiens_tRNA-Val-CAC-1-4&tRNA__Homo_sapiens_tRNA-Val-CAC-1-5&tRNA__Homo_sapiens_tRNA-Val-CAC-1-6&tRNA__Homo_sapiens_tRNA-Val-CAC-1-7&tRNA__Homo_sapiens_tRNA-Val-CAC-5-1&tRNA__Homo_sapiens_tRNA-Val-CAC-4-1&tRNA__Homo_sapiens_tRNA-Val-AAC-1-1&tRNA__Homo_sapiens_tRNA-Val-AAC-1-2&tRN…	tRNA-Val_isoforms_repeat61	-0.0568851	-0.586123	0.472353	6.91463	-0.215061	0.830459	0.998819	-4.71489
hsa-miR-140-3p	hsa-miR-140-3p	-0.032744	-0.337694	0.272206	13.4069	-0.214841	0.83063	0.998819	-4.75604
rRNA__45S_pre-ribosomal_N5_(RNA45SN5)&rRNA__45S_pre-ribosomal_N1_(RNA45SN1)&rRNA__45S_pre-ribosomal_N4_(RNA45SN4)&rRNA__45S_pre-ribosomal_N2_(RNA45SN2)&rRNA__45S_pre-ribosomal_N3_(RNA45SN3)&rRNA__28S_ribosomal_N5_(RNA28SN5)&rRNA__28S_ribosomal_N1_(RNA28SN1)&rRNA__28S_ribosomal_N4_(RNA28SN4)&rRNA__28S_ribosomal_N2_(RNA28SN2)&rRNA__28S_ribosomal_N3_(RNA28SN3)&lncRNA__URS0000CCE02A_9606_Homo_sapiens…	RNA45SN5 & RNA45SN1 & RNA45SN4 & RNA45SN2 & RNA45SN3 & RNA28SN5 & RNA28SN1 & RNA28SN4 & RNA28SN2 & RNA28SN3 & lncRNA:C2CD4D_and_THEM5_antisense_RNA_1_C2CD4D-AS1	0.0839842	-0.700758	0.868726	1.50882	0.214134	0.831179	0.998819	-4.65225
ReverseComplement_ENSG00000142188.17	ReverseComplement_TMEM50B	-0.0545083	-0.563861	0.454845	2.11572	-0.21412	0.831189	0.998819	-4.66207
snoRNA__Homo_sapiens300770_SNORD127	snoRNA:SNORD127	0.0533854	-0.449278	0.556049	3.1267	0.2125	0.832447	0.998819	-4.68841
rRNA__45S_pre-ribosomal_N5_(RNA45SN5)&rRNA__45S_pre-ribosomal_N1_(RNA45SN1)&rRNA__45S_pre-ribosomal_N4_(RNA45SN4)&rRNA__45S_pre-ribosomal_N2_(RNA45SN2)&rRNA__45S_pre-ribosomal_N3_(RNA45SN3)&rRNA__5.8S_ribosomal_N1_(RNA5-8SN_1_to_3,_RNA5-8SN5)&rRNA__5.8S_ribosomal_N4_(RNA5-8SN4)&lncRNA__URS000075C058_9606_Homo_sapiens_uncharacterized_LOC100507373_LOC100507373__lncRNA	RNA45SN5 & RNA45SN1 & RNA45SN4 & RNA45SN2 & RNA45SN3 & RNA5-8SN_1_to_3,_RNA5-8SN5 & RNA5-8SN4 & lncRNA:LOC100507373	-0.0511115	-0.535108	0.432885	1.93557	-0.211296	0.833382	0.998819	-4.66124
hsa-miR-382-5p	hsa-miR-382-5p	-0.0709111	-0.748426	0.606604	2.58023	-0.209416	0.834843	0.998819	-4.6802
snoRNA__Homo_sapiens300766_SNORD119	snoRNA:SNORD119	-0.0478592	-0.506684	0.410966	3.96798	-0.208705	0.835395	0.998819	-4.7006
ENSG00000150867.14	PIP4K2A	-0.052824	-0.559466	0.453818	1.59882	-0.208614	0.835465	0.998819	-4.64349
lncRNA__URS0000394A79_9606_Homo_sapiens_long_intergenic_non-protein_coding_RNA_1714_LINC01714_&lncRNA__URS000075E3E5_9606_Homo_sapiens_long_intergenic_non-protein_coding_RNA_1343_LINC01343_&lncRNA__URS0000759B1D_9606_Homo_sapiens_long_intergenic_non-protein_coding_RNA_1299_LINC01299_&lncRNA__URS000075CB2F_9606_Homo_sapiens_PHKA2_antisense_RNA_1_PHKA2-AS1_	lncRNA:PHKA2_antisense_RNA_1_PHKA2-AS1	0.0684137	-0.589055	0.725883	2.59138	0.2082	0.835787	0.998819	-4.68181
hsa-miR-4659a-3p	hsa-miR-4659a-3p	0.0320387	-0.277094	0.341171	5.30198	0.207369	0.836433	0.998819	-4.71031
lncRNA__URS000075BE06_9606_Homo_sapiens_PITRM1_antisense_RNA_1_PITRM1-AS1_	lncRNA:PITRM1_antisense_RNA_1_PITRM1-AS1	-0.0749528	-0.798552	0.648646	1.29119	-0.207255	0.836522	0.998819	-4.64218
hsa-miR-146b-3p	hsa-miR-146b-3p	-0.032538	-0.349208	0.284132	3.46118	-0.205588	0.837818	0.998819	-4.69354
hsa-miR-25-3p	hsa-miR-25-3p	0.0213597	-0.186677	0.229396	14.7644	0.205432	0.837939	0.998819	-4.76919
lncRNA__URS0000BC4453_9606_Homo_sapiens_long_intergenic_non-protein_coding_RNA_2038_LINC02038_	lncRNA:LINC02038_repeat62	-0.0593443	-0.638227	0.519539	1.68965	-0.205117	0.838184	0.998819	-4.64879
MiR.hp__hsa-mir-3158-1&MiR.hp__hsa-mir-3158-2	MiR.hp:hsa-mir-3158-1 & MiR.hp:hsa-mir-3158-2	0.0324243	-0.28723	0.352079	8.57798	0.202957	0.839865	0.998819	-4.72009
hsa-miR-134-5p	hsa-miR-134-5p	-0.0598345	-0.656271	0.536602	3.47329	-0.200725	0.841602	0.998819	-4.69656
hsa-miR-505-3p	hsa-miR-505-3p	0.0421182	-0.37947	0.463707	5.94631	0.199892	0.84225	0.998819	-4.71253
rRNA__45S_pre-ribosomal_N5_(RNA45SN5)&rRNA__45S_pre-ribosomal_N1_(RNA45SN1)&rRNA__45S_pre-ribosomal_N4_(RNA45SN4)&rRNA__45S_pre-ribosomal_N2_(RNA45SN2)&rRNA__45S_pre-ribosomal_N3_(RNA45SN3)	RNA45SN5 & RNA45SN1 & RNA45SN4 & RNA45SN2 & RNA45SN3	0.0336775	-0.303641	0.370996	10.9553	0.199762	0.842351	0.998819	-4.73553
hsa-miR-4454	hsa-miR-4454	-0.0367494	-0.407515	0.334017	5.72018	-0.198319	0.843475	0.998819	-4.71155
lncRNA__URS000075A143_9606_Homo_sapiens_RUNDC3A_antisense_RNA_1_RUNDC3A-AS1_	lncRNA:RUNDC3A_antisense_RNA_1_RUNDC3A-AS1	0.0462904	-0.427822	0.520402	2.21527	0.195355	0.845784	0.998819	-4.66903
hsa-miR-425-5p	hsa-miR-425-5p	0.0280689	-0.259861	0.315999	11.4566	0.195053	0.846019	0.998819	-4.7391
tRNA__Homo_sapiens_tRNA-Gly-TCC-2-1&tRNA__Homo_sapiens_tRNA-Gly-TCC-2-2&tRNA__Homo_sapiens_tRNA-Gly-TCC-2-3&tRNA__Homo_sapiens_tRNA-Gly-TCC-2-4&tRNA__Homo_sapiens_tRNA-Gly-TCC-2-5&tRNA__Homo_sapiens_tRNA-Gly-TCC-2-6&tRNA__Homo_sapiens_tRNA-Gly-TCC-1-1&tRNA__Homo_sapiens_tRNA-Gly-TCC-3-1	tRNA-Gly_isoforms_repeat63	0.0390034	-0.361578	0.439585	2.0313	0.194817	0.846203	0.998819	-4.65938
ReverseComplement_ENSG00000120162.10	ReverseComplement_MOB3B	-0.0348971	-0.394192	0.324397	3.98712	-0.194336	0.846578	0.998819	-4.69825
hsa-miR-877-3p	hsa-miR-877-3p	0.0366418	-0.343004	0.416288	2.568	0.193114	0.847531	0.998819	-4.68052
ReverseComplement_ENSG00000117298.16&ReverseComplement_lncRNA__URS0000759D4A_9606_Homo_sapiens_FOXF1_adjacent_non-coding_developmental_regulatory_RNA_FENDRR_&ReverseComplement_ENSG00000168137.19&ENSG00000176920.13&ReverseComplement_ENSG00000186115.13&ReverseComplement_ENSG00000196689.13&ENSG00000101350.8&ReverseComplement_ENSG00000139746.16&ReverseComplement_lncRNA__URS00007E413A_9606_Homo_sapien…	ReverseComplement_ECE1 & ReverseComplement_lncRNA:LINC01770:14	0.0631895	-0.594457	0.720836	3.53921	0.19225	0.848204	0.998819	-4.69771
MiR.hp__hsa-mir-4435-1&MiR.hp__hsa-mir-4435-2	MiR.hp:hsa-mir-4435-1 & MiR.hp:hsa-mir-4435-2	0.0646643	-0.608864	0.738193	2.26856	0.192098	0.848323	0.998819	-4.66752
snoRNA__Homo_sapiens300201_SNORD78	snoRNA:SNORD78	0.0438351	-0.41461	0.502281	4.28101	0.191315	0.848933	0.998819	-4.70402
hsa-miR-6775-3p	hsa-miR-6775-3p	-0.0498449	-0.574789	0.4751	2.51828	-0.189986	0.84997	0.998819	-4.67373
hsa-miR-1255a	hsa-miR-1255a	0.12971	-1.23799	1.49741	1.19326	0.189756	0.850149	0.998819	-4.63186
hsa-miR-326	hsa-miR-326	0.0277682	-0.26958	0.325116	6.03785	0.186852	0.852416	0.998819	-4.71297
ReverseComplement_ENSG00000118557.16&ReverseComplement_ENSG00000065534.19	ReverseComplement_PMFBP1 & ReverseComplement_MYLK	-0.0306698	-0.36454	0.303201	4.88858	-0.1838	0.854798	0.998819	-4.70969
snoRNA__Homo_sapiens300783_SCARNA17	snoRNA:Homo_sapiens300783_SCARNA17	-0.0548382	-0.651971	0.542294	2.92392	-0.183749	0.854838	0.998819	-4.68519
hsa-miR-501-5p	hsa-miR-501-5p	-0.0417731	-0.496672	0.413126	2.38939	-0.183737	0.854848	0.998819	-4.66735
hsa-miR-1296-5p	hsa-miR-1296-5p	-0.0446144	-0.534461	0.445232	1.73332	-0.182234	0.856022	0.998819	-4.65865
ENSG00000122877.17&ENSG00000272031.3&ReverseComplement_lncRNA__URS00001668D8_9606_Homo_sapiens_KRT73_antisense_RNA_1_KRT73-AS1_&ENSG00000124466.9&ReverseComplement_ENSG00000198598.7	EGR2 & ANKRD34A & ReverseComplement_lncRNA:KRT73_antisense_RNA_1_KRT73-AS1 & LYPD3 & ReverseComplement_MMP17	0.0511303	-0.513643	0.615904	6.88146	0.181142	0.856875	0.998819	-4.7161
hsa-miR-548ay-3p	hsa-miR-548ay-3p	0.0414497	-0.421901	0.5048	2.42887	0.178989	0.858558	0.998819	-4.67665
MiR.hp__hsa-mir-550a-2&MiR.hp__hsa-mir-550a-1&MiR.hp__hsa-mir-550a-3	MiR.hp:hsa-mir-550a-2 & MiR.hp:hsa-mir-550a-1 & MiR.hp:hsa-mir-550a-3	-0.0412462	-0.502658	0.420166	4.07577	-0.178858	0.85866	0.998819	-4.70331
ENSG00000101438.4&ENSG00000140718.21	SLC32A1 & FTO	0.0618864	-0.633163	0.756936	3.36051	0.178153	0.859211	0.998819	-4.69594
ENSG00000135821.19	GLUL	-0.0244422	-0.300027	0.251142	5.09801	-0.17746	0.859753	0.998819	-4.71092
hsa-miR-363-5p	hsa-miR-363-5p	0.0320361	-0.330117	0.394189	3.32928	0.176995	0.860117	0.998819	-4.68898
lncRNA__URS0000D7810A_9606_Homo_sapiens_uncharacterized_LOC646588_LOC646588__lncRNA&lncRNA__URS0000D7811A_9606_Homo_sapiens_uncharacterized_LOC646588_LOC646588__lncRNA&lncRNA__URS0000D7804F_9606_Homo_sapiens_uncharacterized_LOC646588_LOC646588__lncRNA&lncRNA__URS0000D7812A_9606_Homo_sapiens_uncharacterized_LOC646588_LOC646588__lncRNA&lncRNA__URS0000D77F8A_9606_Homo_sapiens_uncharacterized_LOC6465…	lncRNA:LOC646588_repeat64	0.0591987	-0.611209	0.729606	1.74304	0.17668	0.860363	0.998819	-4.65406
MiR.hp__hsa-mir-128-1&MiR.hp__hsa-mir-128-2	MiR.hp:hsa-mir-128-1 & MiR.hp:hsa-mir-128-2	0.0259429	-0.27187	0.323756	11.1483	0.174297	0.862227	0.998819	-4.73839
MiR.hp__hsa-mir-6511b-1	MiR.hp:hsa-mir-6511b-1	-0.0392868	-0.49655	0.417977	2.92723	-0.171907	0.864097	0.998819	-4.68481
ENSG00000197943.10	PLCG2	0.0471269	-0.502583	0.596837	1.70219	0.171533	0.864389	0.998819	-4.64902
MiR.hp__hsa-mir-6511b-1&MiR.hp__hsa-mir-6511b-2	MiR.hp:hsa-mir-6511b-1 & MiR.hp:hsa-mir-6511b-2	-0.0257324	-0.327662	0.276198	5.72835	-0.170525	0.865179	0.998819	-4.71249
ReverseComplement_ENSG00000118369.13	ReverseComplement_USP35	-0.040866	-0.521222	0.43949	2.24291	-0.170221	0.865417	0.998819	-4.66546
lncRNA__URS0000BC465C_9606_Homo_sapiens_small_nucleolar_RNA_host_gene_12_SNHG12__lncRNA&snoRNA__Homo_sapiens300653_SNORA44	lncRNA:small_nucleolar_RNA_host_gene_12_SNHG12 & snoRNA:SNORA44	0.0489769	-0.527249	0.625203	3.20967	0.170064	0.86554	0.998819	-4.69278
hsa-miR-3200-5p	hsa-miR-3200-5p	0.0508359	-0.549341	0.651013	2.26288	0.169475	0.866001	0.998819	-4.67175
ReverseComplement_ENSG00000084112.15&ReverseComplement_ENSG00000155252.13&ReverseComplement_ENSG00000249967.1	ReverseComplement_SSH1 & ReverseComplement_PI4K2A & ReverseComplement_ENSG00000249967.1	0.0551691	-0.596691	0.707029	1.80028	0.169339	0.866108	0.998819	-4.65463
tRNA__Homo_sapiens_tRNA-Gly-GCC-2-1&tRNA__Homo_sapiens_tRNA-Gly-GCC-2-2&tRNA__Homo_sapiens_tRNA-Gly-GCC-2-3&tRNA__Homo_sapiens_tRNA-Gly-GCC-2-4&tRNA__Homo_sapiens_tRNA-Gly-GCC-2-5&tRNA__Homo_sapiens_tRNA-Gly-GCC-2-6&tRNA__Homo_sapiens_tRNA-Gly-GCC-3-1&tRNA__Homo_sapiens_tRNA-Gly-GCC-5-1&tRNA__Homo_sapiens_tRNA-Gly-CCC-1-1&tRNA__Homo_sapiens_tRNA-Gly-CCC-1-2&tRNA__Homo_sapiens_tRNA-Gly-GCC-1-1&tRN…	tRNA-Gly_isoforms_repeat65	-0.0472539	-0.609283	0.514776	2.17093	-0.168226	0.866979	0.998819	-4.66935
hsa-miR-1260a	hsa-miR-1260a	-0.0368532	-0.477841	0.404134	8.97574	-0.167211	0.867774	0.998819	-4.72409
MiR.hp__hsa-mir-342	MiR.hp:hsa-mir-342	-0.0279697	-0.363169	0.30723	2.78979	-0.166954	0.867975	0.998819	-4.68337
ReverseComplement_ENSG00000006283.18	ReverseComplement_CACNA1G	0.0615915	-0.681096	0.804279	1.71647	0.165932	0.868776	0.998819	-4.64779
MiR.hp__hsa-mir-30c-2	MiR.hp:hsa-mir-30c-2	0.0450173	-0.501567	0.591601	2.90239	0.164792	0.869669	0.998819	-4.68597
ENSG00000086827.9	ZW10	-0.0334221	-0.440132	0.373288	1.92783	-0.164423	0.869958	0.998819	-4.65928
hsa-miR-330-3p	hsa-miR-330-3p	-0.0224912	-0.297819	0.252837	4.67525	-0.163447	0.870723	0.998819	-4.70928
lncRNA__URS000075D30C_9606_Homo_sapiens_human__non-protein_coding_lnc-FAM182B-8:5&lncRNA__URS000075B2AD_9606_Homo_sapiens_uncharacterized_LOC102723885_LOC102723885__lncRNA	lncRNA:lnc-FAM182B-8:5 & lncRNA:LOC102723885_repeat66	-0.038372	-0.510562	0.433818	1.73576	-0.162597	0.871389	0.998819	-4.65342
lncRNA__URS0000ABD871_9606_Homo_sapiens_family_with_sequence_similarity_157_member_A_FAM157A_&lncRNA__URS000075C832_9606_Homo_sapiens_long_intergenic_non-protein_coding_RNA_1002_LINC01002_&lncRNA__URS000075A49B_9606_Homo_sapiens_human__non-protein_coding_lnc-OR4F29-7:1&lncRNA__URS0000BC45FE_9606_Homo_sapiens_long_intergenic_non-protein_coding_RNA_1001_LINC01001__lncRNA&lncRNA__URS0000BC4565_9606_…	lncRNA:LINC00599	-0.0657393	-0.875741	0.744262	2.90508	-0.162388	0.871554	0.998819	-4.68953
tRNA__Homo_sapiens_tRNA-Pro-TGG-1-1	tRNA-Pro_isoforms_repeat67	0.0929045	-1.05976	1.24557	1.72003	0.161268	0.872431	0.998819	-4.64017
lncRNA__URS00007E4B6C_9606_Homo_sapiens_WWC2_antisense_RNA_1_WWC2-AS1_	lncRNA:WWC2_antisense_RNA_1_WWC2-AS1	-0.0327966	-0.439816	0.374223	3.47879	-0.161223	0.872467	0.998819	-4.69404
tRNA__Homo_sapiens_tRNA-Gly-GCC-5-1	tRNA-Gly_isoforms_repeat68	0.0425742	-0.487097	0.572245	3.02136	0.160825	0.872778	0.998819	-4.6912
ENSG00000148334.16	PTGES2	0.0373137	-0.429023	0.503651	2.8754	0.160097	0.87335	0.998819	-4.68322
ReverseComplement_lncRNA__URS00005ACFEB_9606_Homo_sapiens_long_intergenic_non-protein_coding_RNA_2102_LINC02102_	ReverseComplement_lncRNA:LINC02102	-0.0493059	-0.6752	0.576588	1.68922	-0.15762	0.875292	0.998819	-4.64724
ReverseComplement_ENSG00000104886.12&ReverseComplement_ENSG00000107679.14	ReverseComplement_PLEKHJ1 & ReverseComplement_PLEKHA1	-0.0344717	-0.472922	0.403978	4.04968	-0.15731	0.875536	0.998819	-4.70215
lncRNA__URS0000759B1D_9606_Homo_sapiens_long_intergenic_non-protein_coding_RNA_1299_LINC01299_	lncRNA:LINC01299	-0.0364159	-0.501435	0.428604	3.20627	-0.156687	0.876024	0.998819	-4.69018
ENSG00000004939.16	SLC4A1	0.021839	-0.257961	0.301639	4.01938	0.156171	0.87643	0.998819	-4.70168
ReverseComplement_ENSG00000156413.15&ReverseComplement_ENSG00000105732.13&ReverseComplement_ENSG00000143970.18&ReverseComplement_ENSG00000224383.8	ReverseComplement_FUT6 & ReverseComplement_ZNF574 & ReverseComplement_ASXL2 & ReverseComplement_PRR29	0.034485	-0.407836	0.476806	2.17155	0.155993	0.876569	0.998819	-4.66447
ENSG00000117394.24	SLC2A1	-0.0336955	-0.469253	0.401862	2.14633	-0.154789	0.877514	0.998819	-4.6658
snoRNA__Homo_sapiens300760_SNORD54	snoRNA:SNORD54	0.037173	-0.443829	0.518175	1.88201	0.15463	0.877639	0.998819	-4.66258
snoRNA__Homo_sapiens300699_SNORD91A	snoRNA:SNORD91A	0.0437956	-0.529823	0.617415	2.03128	0.152764	0.879104	0.998819	-4.66091
ENSG00000148357.17	HMCN2	0.0451321	-0.547813	0.638077	2.94305	0.152295	0.879472	0.998819	-4.68875
rRNA__Homo_sapiens_mitochondrially_encoded_12S_RNA_(MT-RNR1)	MT-RNR1	0.027395	-0.3327	0.38749	4.02076	0.152219	0.879532	0.998819	-4.70435
ENSG00000123908.12	AGO2	0.0293988	-0.370584	0.429382	2.4298	0.147062	0.883582	0.998819	-4.67128
ENSG00000119866.22	BCL11A	0.0226911	-0.287272	0.332654	2.48809	0.146473	0.884045	0.998819	-4.67664
ReverseComplement_ENSG00000120162.10&ENSG00000100991.12&ENSG00000082074.19	ReverseComplement_MOB3B & TRPC4AP & FYB1	-0.0432986	-0.63761	0.551012	1.77077	-0.145772	0.884597	0.998819	-4.65119
hsa-miR-1307-3p	hsa-miR-1307-3p	0.0266837	-0.340388	0.393755	8.76511	0.145449	0.884851	0.998819	-4.7233
lncRNA__URS00008B5DDA_9606_Homo_sapiens_DENND6A_divergent_transcript_DENND6A-DT_	lncRNA:DENND6A_divergent_transcript_DENND6A-DT	0.0291204	-0.371894	0.430135	2.38919	0.145295	0.884972	0.998819	-4.67593
ENSG00000206172.8	HBA1	-0.0316981	-0.468885	0.405489	3.75802	-0.145071	0.885148	0.998819	-4.69861
rRNA__45S_pre-ribosomal_N1_(RNA45SN1)&rRNA__45S_pre-ribosomal_N2_(RNA45SN2)&rRNA__28S_ribosomal_N1_(RNA28SN1)&rRNA__28S_ribosomal_N2_(RNA28SN2)	RNA45SN1 & RNA45SN2 & RNA28SN1 & RNA28SN2	-0.0487406	-0.731063	0.633582	2.17981	-0.142927	0.886833	0.998819	-4.66733
ENSG00000184863.11	RBM33	-0.0295609	-0.450702	0.391581	1.75838	-0.140444	0.888786	0.998819	-4.65185
MiR.hp__hsa-mir-128-2	MiR.hp:hsa-mir-128-2	-0.0263558	-0.402621	0.349909	2.51724	-0.140151	0.889016	0.998819	-4.6824
hsa-miR-378c	hsa-miR-378c	-0.0318015	-0.488102	0.424499	2.95859	-0.139448	0.88957	0.998819	-4.68639
ReverseComplement_ENSG00000186283.14	ReverseComplement_TOR3A	-0.0197858	-0.304079	0.264508	5.18708	-0.139252	0.889724	0.998819	-4.71257
ReverseComplement_ENSG00000280204.4	ReverseComplement_OR1S1	0.0362527	-0.489077	0.561582	1.57933	0.138078	0.890648	0.998819	-4.64125
ENSG00000182150.19	ERCC6L2	0.0490428	-0.69218	0.790266	3.16373	0.132386	0.895128	0.998819	-4.68697
hsa-miR-5001-3p	hsa-miR-5001-3p	0.0270429	-0.386262	0.440348	3.18369	0.130917	0.896285	0.998819	-4.69231
lncRNA__URS000075CE39_9606_Homo_sapiens_PCBP1_antisense_RNA_1_PCBP1-AS1_	lncRNA:PCBP1_antisense_RNA_1_PCBP1-AS1	0.0298589	-0.426815	0.486533	3.50778	0.130822	0.896359	0.998819	-4.69566
ENSG00000105443.15&ReverseComplement_ENSG00000101940.18&ENSG00000280789.2	CYTH2 & ReverseComplement_WDR13 & PAGR1	0.0365481	-0.524943	0.598039	2.46786	0.130237	0.89682	0.998819	-4.67411
lncRNA__URS000075AB50_9606_Homo_sapiens_SENP3-EIF4A1_readthrough_NMD_candidate__SENP3-EIF4A1__lncRNA	lncRNA:SENP3-EIF4A1_readthrough_NMD_candidate:SENP3-EIF4A1	0.0194811	-0.281544	0.320507	5.23704	0.129487	0.897411	0.998819	-4.71298
hsa-miR-4690-3p	hsa-miR-4690-3p	-0.0329051	-0.554134	0.488324	1.92242	-0.126313	0.899912	0.998819	-4.65594
snoRNA__Homo_sapiens300577_SNORA65	snoRNA:SNORA65	-0.0312559	-0.526435	0.463923	1.88639	-0.126294	0.899927	0.998819	-4.65894
hsa-miR-3615	hsa-miR-3615	-0.0232331	-0.392508	0.346042	11.8582	-0.125884	0.90025	0.998819	-4.74512
lncRNA__URS00007E4CEC_9606_Homo_sapiens_uncharacterized_LOC221946_LOC221946__lncRNA&lncRNA__URS0000CCDFB4_9606_Homo_sapiens_MIR31_host_gene_MIR31HG_&lncRNA__URS0000CCDFC8_9606_Homo_sapiens_MIR31_host_gene_MIR31HG__lncRNA&lncRNA__URS0000CCE142_9606_Homo_sapiens_MIR31_host_gene_MIR31HG__lncRNA&lncRNA__URS0000CCE0D1_9606_Homo_sapiens_MIR31_host_gene_MIR31HG__lncRNA	lncRNA:MIR31_host_gene_MIR31HG	-0.0339215	-0.582414	0.514571	1.91402	-0.123742	0.901938	0.998819	-4.65673
hsa-miR-4742-3p	hsa-miR-4742-3p	-0.0297726	-0.518511	0.458966	4.91697	-0.121886	0.903402	0.998819	-4.71172
ReverseComplement_lncRNA__URS000075F019_9606_Homo_sapiens_long_intergenic_non-protein_coding_RNA_1160_LINC01160_	ReverseComplement_lncRNA:LINC01160	-0.0289074	-0.512862	0.455048	2.48251	-0.119514	0.905273	0.998819	-4.67436
ReverseComplement_lncRNA__URS00003D0DA0_9606_Homo_sapiens_human__lncRNA_AL357153.1	ReverseComplement_lncRNA:lncRNA_AL357153.1	-0.0274395	-0.490222	0.435343	1.87156	-0.118635	0.905966	0.998819	-4.65859
rRNA__45S_pre-ribosomal_N5_(RNA45SN5)&rRNA__45S_pre-ribosomal_N1_(RNA45SN1)&rRNA__45S_pre-ribosomal_N2_(RNA45SN2)&rRNA__45S_pre-ribosomal_N3_(RNA45SN3)&rRNA__28S_ribosomal_N5_(RNA28SN5)&rRNA__28S_ribosomal_N1_(RNA28SN1)&rRNA__28S_ribosomal_N2_(RNA28SN2)&rRNA__28S_ribosomal_N3_(RNA28SN3)&lncRNA__URS0000A7731D_9606_Homo_sapiens_human__non-protein_coding_lnc-PIK3AP1-6:4	RNA45SN5 & RNA45SN1 & RNA45SN2 & RNA45SN3 & RNA28SN5 & RNA28SN1 & RNA28SN2 & RNA28SN3 & lncRNA:lnc-PIK3AP1-6:4	-0.0327263	-0.587613	0.52216	2.19214	-0.118007	0.906462	0.998819	-4.66113
tRNA__Homo_sapiens_tRNA-iMet-CAT-1-1&tRNA__Homo_sapiens_tRNA-iMet-CAT-1-2&tRNA__Homo_sapiens_tRNA-iMet-CAT-1-3&tRNA__Homo_sapiens_tRNA-iMet-CAT-1-4&tRNA__Homo_sapiens_tRNA-iMet-CAT-1-5&tRNA__Homo_sapiens_tRNA-iMet-CAT-1-6&tRNA__Homo_sapiens_tRNA-iMet-CAT-1-7&tRNA__Homo_sapiens_tRNA-iMet-CAT-1-8	tRNA-iMet_isoforms_repeat69	-0.0247674	-0.449448	0.399913	6.50385	-0.11669	0.907501	0.998819	-4.71663
hsa-miR-493-5p	hsa-miR-493-5p	0.0446813	-0.725456	0.814819	1.94627	0.116084	0.907979	0.998819	-4.66744
hsa-let-7d-3p	hsa-let-7d-3p	0.0181211	-0.29542	0.331663	10.5677	0.115639	0.90833	0.998819	-4.73653
ReverseComplement_ENSG00000138246.17	ReverseComplement_DNAJC13	0.035991	-0.588311	0.660293	1.30783	0.115349	0.908559	0.998819	-4.63771
lncRNA__URS0000175810_9606_Homo_sapiens_CXXC4_antisense_RNA_1_CXXC4-AS1_	lncRNA:CXXC4_antisense_RNA_1_CXXC4-AS1	-0.0244232	-0.450366	0.40152	2.94444	-0.114727	0.90905	0.998819	-4.68803
hsa-miR-6735-5p	hsa-miR-6735-5p	0.0245459	-0.404739	0.45383	1.91714	0.114406	0.909303	0.998819	-4.66539
ReverseComplement_lncRNA__URS0000BC4407_9606_Homo_sapiens_uncharacterized_LOC107985544_LOC107985544__lncRNA	ReverseComplement_lncRNA:LOC107985544	0.0230931	-0.386485	0.432671	5.01937	0.112813	0.91056	0.998819	-4.71269
rRNA__45S_pre-ribosomal_N5_(RNA45SN5)&rRNA__45S_pre-ribosomal_N1_(RNA45SN1)&rRNA__45S_pre-ribosomal_N4_(RNA45SN4)&rRNA__45S_pre-ribosomal_N3_(RNA45SN3)&rRNA__28S_ribosomal_N5_(RNA28SN5)&rRNA__28S_ribosomal_N1_(RNA28SN1)&rRNA__28S_ribosomal_N4_(RNA28SN4)&rRNA__28S_ribosomal_N3_(RNA28SN3)	RNA45SN5 & RNA45SN1 & RNA45SN4 & RNA45SN3 & RNA28SN5 & RNA28SN1 & RNA28SN4 & RNA28SN3	0.0257077	-0.432999	0.484414	4.46967	0.112135	0.911096	0.998819	-4.70888
lncRNA__URS000075DE2E_9606_Homo_sapiens_human__non-protein_coding_lnc-SORBS2-4:1	lncRNA:lnc-SORBS2-4:1	-0.0452036	-0.854258	0.76385	1.7712	-0.111792	0.911367	0.998819	-4.65211
snoRNA__Homo_sapiens300704_SNORD49A	snoRNA:SNORD49A	-0.024589	-0.467211	0.418033	3.04746	-0.111153	0.911871	0.998819	-4.69208
lncRNA__URS000075ED94_9606_Homo_sapiens_long_intergenic_non-protein_coding_RNA_1355_LINC01355_&lncRNA__URS0000759CF4_9606_Homo_sapiens_KCNQ1_opposite_strand/antisense_transcript_1_KCNQ1OT1_&lncRNA__URS000075DE27_9606_Homo_sapiens_HLA_complex_group_11_HCG11_&lncRNA__URS0000D7806A_9606_Homo_sapiens_uncharacterized_LOC102725021_LOC102725021__lncRNA&lncRNA__URS0000D7801A_9606_Homo_sapiens_uncharacter…	lncRNA:LINC00958 & lncRNA:lnc-SLC17A5-1:2	0.0308976	-0.536379	0.598174	2.71026	0.108979	0.913587	0.998819	-4.68308
ENSG00000188536.13	HBA2	0.0270606	-0.472818	0.526939	3.0399	0.108315	0.914112	0.998819	-4.68776
lncRNA__URS000075ED94_9606_Homo_sapiens_long_intergenic_non-protein_coding_RNA_1355_LINC01355_&lncRNA__URS000075ABCD_9606_Homo_sapiens_uncharacterized_LOC101927550_LOC101927550__lncRNA&lncRNA__URS00007E4BE4_9606_Homo_sapiens_POT1_antisense_RNA_1_POT1-AS1_&lncRNA__URS000075B198_9606_Homo_sapiens_TMCC1_antisense_RNA_1_head_to_head__TMCC1-AS1_&lncRNA__URS0000A77213_9606_Homo_sapiens_PCF11_antisense_…	lncRNA:CXXC4_antisense_RNA_1_CXXC4-AS1_repeat70	-0.0218341	-0.426264	0.382596	4.42376	-0.10802	0.914345	0.998819	-4.70904
ENSG00000242485.6	MRPL20	0.0270974	-0.477467	0.531662	4.16953	0.107455	0.914791	0.998819	-4.70464
ENSG00000101057.16	MYBL2	0.0202501	-0.357137	0.397637	1.95439	0.107363	0.914864	0.998819	-4.6629
tRNA__Homo_sapiens_tRNA-Arg-ACG-2-1&tRNA__Homo_sapiens_tRNA-Arg-ACG-2-2&tRNA__Homo_sapiens_tRNA-Arg-ACG-2-3&tRNA__Homo_sapiens_tRNA-Arg-ACG-2-4&tRNA__Homo_sapiens_tRNA-Arg-ACG-1-1&tRNA__Homo_sapiens_tRNA-Arg-ACG-1-2&tRNA__Homo_sapiens_tRNA-Arg-ACG-1-3	tRNA-Arg_isoforms_repeat71	0.0237282	-0.420762	0.468218	5.42064	0.106811	0.9153	0.998819	-4.71353
snoRNA__Homo_sapiens300755_SNORD14AL2	snoRNA:SNORD14AL2	-0.0236569	-0.474278	0.426964	3.95084	-0.105041	0.916698	0.998819	-4.7038
ReverseComplement_ENSG00000106278.12	ReverseComplement_PTPRZ1	-0.0329714	-0.667188	0.601245	3.40887	-0.104019	0.917506	0.998819	-4.69253
ENSG00000275591.5	XKR5	-0.0202022	-0.418489	0.378085	5.04137	-0.101488	0.919506	0.998819	-4.71318
lncRNA__URS000075ED94_9606_Homo_sapiens_long_intergenic_non-protein_coding_RNA_1355_LINC01355_	lncRNA:LINC01355	0.0232655	-0.443853	0.490384	5.90765	0.0996551	0.920955	0.998819	-4.71517
lncRNA__URS00008E3A09_9606_Homo_sapiens_MIR194-2_host_gene_MIR194-2HG_&MiR.hp__hsa-mir-194-2	lncRNA:MIR194-2_host_gene_MIR194-2HG & MiR.hp:hsa-mir-194-2	-0.0269516	-0.569141	0.515238	5.36573	-0.0994598	0.921109	0.998819	-4.714
snoRNA__Homo_sapiens300557_SNORD37	snoRNA:SNORD37	-0.0273354	-0.58159	0.526919	1.80283	-0.0986804	0.921725	0.998819	-4.65547
lncRNA__URS000075E0DA_9606_Homo_sapiens_uncharacterized_LOC101929384_LOC101929384__lncRNA	lncRNA:LOC101929384	-0.027137	-0.58952	0.535246	2.87594	-0.0965479	0.923411	0.998819	-4.68587
hsa-miR-7855-5p	hsa-miR-7855-5p	-0.0251641	-0.551931	0.501603	2.40411	-0.0955822	0.924175	0.998819	-4.67287
ENSG00000105610.6	KLF1	0.0222803	-0.453705	0.498265	1.72319	0.0936572	0.925698	0.998819	-4.65171
ReverseComplement_lncRNA__URS0000BC44B7_9606_Homo_sapiens_long_intergenic_non-protein_coding_RNA_2558_LINC02558_&ReverseComplement_lncRNA__URS00003D0DA0_9606_Homo_sapiens_human__lncRNA_AL357153.1	ReverseComplement_lncRNA:LINC02558 & ReverseComplement_lncRNA:lncRNA_AL357153.1	0.0206622	-0.424173	0.465497	3.40741	0.0929375	0.926267	0.998819	-4.69439
ReverseComplement_ENSG00000156413.15&ENSG00000101160.15	ReverseComplement_FUT6 & CTSZ	-0.0154899	-0.353291	0.322312	5.56158	-0.0917486	0.927207	0.998819	-4.71466
snoRNA__Homo_sapiens300759_SNORD5	snoRNA:SNORD5	-0.0271211	-0.62641	0.572168	1.68485	-0.0905492	0.928156	0.998819	-4.65561
ENSG00000277075.2	H2AC8	-0.0203709	-0.492407	0.451665	1.73802	-0.0863474	0.931482	0.998819	-4.65037
hsa-miR-7977	hsa-miR-7977	0.0184084	-0.424141	0.460958	5.83849	0.0832275	0.933951	0.998819	-4.71589
hsa-miR-548ac	hsa-miR-548ac	0.0263524	-0.625761	0.678466	1.56898	0.0808557	0.935829	0.998819	-4.65028
lncRNA__URS0000394A79_9606_Homo_sapiens_long_intergenic_non-protein_coding_RNA_1714_LINC01714_&lncRNA__URS000075E3E5_9606_Homo_sapiens_long_intergenic_non-protein_coding_RNA_1343_LINC01343_	lncRNA:LINC01343_repeat72	-0.0199932	-0.515054	0.475068	9.62442	-0.0808049	0.93587	0.998819	-4.73084
hsa-miR-3200-3p	hsa-miR-3200-3p	-0.0230225	-0.59758	0.551535	3.42855	-0.080174	0.936369	0.998819	-4.69879
snoRNA__Homo_sapiens300349_SNORD93	snoRNA:SNORD93	0.0178547	-0.429501	0.46521	6.46699	0.0798571	0.93662	0.998819	-4.71782
hsa-miR-3133	hsa-miR-3133	-0.0161969	-0.423616	0.391222	2.3252	-0.0795436	0.936868	0.998819	-4.67229
snoRNA__Homo_sapiens300526_SNORD84	snoRNA:SNORD84	-0.022803	-0.605163	0.559557	6.14137	-0.0783456	0.937817	0.998819	-4.71655
ReverseComplement_ENSG00000184898.7&ReverseComplement_ENSG00000198663.17&ReverseComplement_lncRNA__URS0000CCDF90_9606_Homo_sapiens_long_intergenic_non-protein_coding_RNA_lncRNA	ReverseComplement_RBM43 & ReverseComplement_C6orf89 & ReverseComplement_lncRNA:long_intergenic_non-protein_coding_RNA_lncRNA	-0.0149383	-0.4015	0.371623	6.18339	-0.0773206	0.938629	0.998819	-4.71686
lncRNA__URS0000ABD7E9_9606_Homo_sapiens_small_nucleolar_RNA_host_gene_14_SNHG14_	lncRNA:small_nucleolar_RNA_host_gene_14_SNHG14	0.0222994	-0.566344	0.610942	1.51838	0.0757976	0.939836	0.998819	-4.64547
tRNA__Homo_sapiens_tRNA-Glu-CTC-1-1&tRNA__Homo_sapiens_tRNA-Glu-CTC-1-2&tRNA__Homo_sapiens_tRNA-Glu-CTC-1-3&tRNA__Homo_sapiens_tRNA-Glu-CTC-1-4&tRNA__Homo_sapiens_tRNA-Glu-CTC-1-5&tRNA__Homo_sapiens_tRNA-Glu-CTC-1-6&tRNA__Homo_sapiens_tRNA-Glu-CTC-1-7&tRNA__Homo_sapiens_tRNA-Glu-CTC-2-1&lncRNA__URS0000A7736C_9606_Homo_sapiens_long_intergenic_non-protein_coding_RNA_1783_LINC01783_&tRNA__Homo_sapie…	tRNA-Glu_isoforms_repeat73	-0.0174845	-0.480236	0.445268	3.29598	-0.0755994	0.939993	0.998819	-4.69533
snoRNA__Homo_sapiens300708_SNORD42A	snoRNA:SNORD42A	-0.021804	-0.633153	0.589545	2.0203	-0.0713612	0.943351	0.998819	-4.66236
lncRNA__URS000075C929_9606_Homo_sapiens_MIR133A1_host_gene_MIR133A1HG_&MiR.hp__hsa-mir-133a-1&MiR.hp__hsa-mir-133a-2	lncRNA:MIR133A1_host_gene_MIR133A1HG & MiR.hp:hsa-mir-133a-1 & MiR.hp:hsa-mir-133a-2	0.0345695	-0.968672	1.03781	0.939601	0.0689448	0.945266	0.998819	-4.63322
yRNA__Y4&yRNA__Y1&lncRNA__URS000075DA25_9606_Homo_sapiens_ZNF436_antisense_RNA_1_ZNF436-AS1__lncRNA	yRNA:Y4 & yRNA:Y1 & lncRNA:ZNF436_antisense_RNA_1_ZNF436-AS1	-0.0110199	-0.331729	0.309689	3.73633	-0.0687513	0.945419	0.998819	-4.70133
ENSG00000109971.14	HSPA8	-0.0216533	-0.654056	0.61075	1.92191	-0.0685086	0.945612	0.998819	-4.65749
hsa-miR-937-3p	hsa-miR-937-3p	-0.0121315	-0.370088	0.345824	4.1803	-0.067811	0.946165	0.998819	-4.70573
hsa-miR-99b-3p	hsa-miR-99b-3p	0.0264564	-0.75986	0.812773	1.3608	0.0673205	0.946553	0.998819	-4.63974
lncRNA__URS000053D37B_9606_Homo_sapiens_long_intergenic_non-protein_coding_RNA_1104_LINC01104_&lncRNA__URS0000A76636_9606_Homo_sapiens_human__non-protein_coding_lnc-ZNF485-68:16	lncRNA:LINC01104 & lncRNA:lnc-ZNF485-68:16	0.0118872	-0.3471	0.370874	4.1582	0.0662547	0.947398	0.998819	-4.70849
ENSG00000076706.17	MCAM	-0.036175	-1.14151	1.06916	1.59338	-0.0654828	0.94801	0.998819	-4.63951
ReverseComplement_ENSG00000101940.18&ENSG00000280789.2&ENSG00000102445.20	ReverseComplement_WDR13 & PAGR1 & RUBCNL	-0.0157605	-0.517475	0.485954	3.30797	-0.0628532	0.950095	0.998819	-4.69428
ENSG00000171989.6&ReverseComplement_ENSG00000105329.11&ReverseComplement_ENSG00000155066.16	LDHAL6B & ReverseComplement_TGFB1 & ReverseComplement_PROM2	-0.0115761	-0.393749	0.370597	2.54677	-0.060606	0.951877	0.998819	-4.67838
hsa-miR-197-3p	hsa-miR-197-3p	-0.00954085	-0.330988	0.311906	9.36429	-0.059387	0.952844	0.998819	-4.72885
hsa-miR-365a-3p	hsa-miR-365a-3p	0.0104588	-0.360948	0.381865	3.69846	0.0563438	0.955258	0.998819	-4.70113
ENSG00000181322.15	NME9	0.014729	-0.525596	0.555054	2.06254	0.054542	0.956687	0.998819	-4.67294
rRNA__45S_pre-ribosomal_N5_(RNA45SN5)&rRNA__45S_pre-ribosomal_N1_(RNA45SN1)&rRNA__45S_pre-ribosomal_N4_(RNA45SN4)&rRNA__45S_pre-ribosomal_N2_(RNA45SN2)&rRNA__45S_pre-ribosomal_N3_(RNA45SN3)&rRNA__5.8S_ribosomal_N1_(RNA5-8SN_1_to_3,_RNA5-8SN5)	RNA45SN5 & RNA45SN1 & RNA45SN4 & RNA45SN2 & RNA45SN3 & RNA5-8SN_1_to_3,_RNA5-8SN5	-0.00977209	-0.380915	0.361371	10.269	-0.0526817	0.958163	0.998819	-4.7351
hsa-miR-335-3p	hsa-miR-335-3p	-0.0142571	-0.578156	0.549642	4.55451	-0.0505875	0.959824	0.998819	-4.71146
hsa-miR-6868-3p	hsa-miR-6868-3p	-0.0323443	-1.33169	1.267	1.19978	-0.0498067	0.960444	0.998819	-4.62534
ENSG00000185344.15&ENSG00000137700.18&ReverseComplement_ENSG00000078304.19&ReverseComplement_ENSG00000145536.15&ENSG00000164040.18&ReverseComplement_ENSG00000144028.15&ReverseComplement_ENSG00000114735.10&ENSG00000105323.17&ENSG00000131386.19&ENSG00000164941.14&ENSG00000168675.19&ENSG00000179407.3&ReverseComplement_ENSG00000105619.14&ENSG00000267796.8&ENSG00000188223.9&ReverseComplement_ENSG00000…	ATP6V0A2 & SLC37A4 & ReverseComplement_PPP2R5C & ReverseComplement_ADAMTS16 & PGRMC2 & ReverseComplement_SNRNP200 & ReverseComplement_HEMK1 & HNRNPUL1 & GALNT15 & INTS8 & LDLRAD4 & DNAJB8 & ReverseComplement_TFPT & LIN37 & ENSG00000188223.9 & ReverseComplement_CTBP2 & ReverseComplement_MiR.hp:hsa-mir-6880 & ReverseComplement_OBSCN & ReverseComplement_MELTF & ReverseComplement_NEIL1 & PKDCC & TMEM…	0.0119115	-0.467219	0.491042	4.6223	0.0497424	0.960495	0.998819	-4.71228
ENSG00000176490.5&ENSG00000261210.8	DIRAS1 & CLEC19A	-0.00994163	-0.41285	0.392966	3.40278	-0.0493703	0.96079	0.998819	-4.69484
hsa-miR-99b-5p	hsa-miR-99b-5p	0.00772336	-0.307645	0.323092	7.65406	0.0490007	0.961084	0.998819	-4.7214
ENSG00000171823.7	FBXL14	0.0374339	-1.49932	1.57419	1.76724	0.0487389	0.961291	0.998819	-4.65833
lncRNA__URS000075ED94_9606_Homo_sapiens_long_intergenic_non-protein_coding_RNA_1355_LINC01355_&lncRNA__URS000075ABCD_9606_Homo_sapiens_uncharacterized_LOC101927550_LOC101927550__lncRNA&lncRNA__URS00007E4BE4_9606_Homo_sapiens_POT1_antisense_RNA_1_POT1-AS1_&lncRNA__URS000075B198_9606_Homo_sapiens_TMCC1_antisense_RNA_1_head_to_head__TMCC1-AS1_&lncRNA__URS0000A77213_9606_Homo_sapiens_PCF11_antisense_…	lncRNA:PCF11_antisense_RNA_1_PCF11-AS1	0.00923552	-0.370992	0.389463	6.24538	0.0485996	0.961402	0.998819	-4.71684
snoRNA__Homo_sapiens300197_SNORD81&snoRNA__Homo_sapiens300426_SNORD81L4&snoRNA__Homo_sapiens300132_SNORD81L3	snoRNA:SNORD81L3	-0.0197469	-0.843198	0.803704	1.19876	-0.0479818	0.961892	0.998819	-4.64078
hsa-miR-942-5p	hsa-miR-942-5p	0.00652372	-0.268681	0.281728	8.17662	0.04743	0.96233	0.998819	-4.72297
ENSG00000185344.15&ENSG00000137700.18&ReverseComplement_ENSG00000078304.19&ReverseComplement_ENSG00000145536.15&ENSG00000164040.18&ReverseComplement_ENSG00000144028.15&ReverseComplement_ENSG00000114735.10&ENSG00000105323.17&ENSG00000131386.19&ENSG00000164941.14&ENSG00000168675.19&ENSG00000179407.3&ReverseComplement_ENSG00000105619.14&ENSG00000267796.8&ENSG00000188223.9&ReverseComplement_ENSG00000…	ATP6V0A2 & SLC37A4 & ReverseComplement_PPP2R5C & ReverseComplement_ADAMTS16 & PGRMC2 & ReverseComplement_SNRNP200 & ReverseComplement_HEMK1 & HNRNPUL1 & GALNT15 & INTS8 & LDLRAD4 & DNAJB8 & ReverseComplement_TFPT & LIN37 & ENSG00000188223.9 & ReverseComplement_CTBP2 & ReverseComplement_MiR.hp:hsa-mir-6880	-0.0109408	-0.472889	0.451007	4.63111	-0.0473881	0.962363	0.998819	-4.71238
snoRNA__Homo_sapiens300565_SNORD34	snoRNA:SNORD34	0.0104178	-0.437506	0.458342	2.61892	0.0465358	0.96304	0.998819	-4.68415
snoRNA__Homo_sapiens300163_SNORD31	snoRNA:SNORD31	-0.0108039	-0.483829	0.462222	8.02025	-0.0456993	0.963704	0.998819	-4.72294
lncRNA__URS000075E68F_9606_Homo_sapiens_NR2F2_antisense_RNA_1_NR2F2-AS1__lncRNA	lncRNA:NR2F2_antisense_RNA_1_NR2F2-AS1	0.0116002	-0.506174	0.529374	10.3348	0.0448271	0.964396	0.998819	-4.73644
lncRNA__URS000075E68F_9606_Homo_sapiens_NR2F2_antisense_RNA_1_NR2F2-AS1__lncRNA&lncRNA__URS0000BC450C_9606_Homo_sapiens_long_intergenic_non-protein_coding_RNA_1191_LINC01191__lncRNA	lncRNA:LINC01191	-0.017177	-0.812861	0.778507	4.23625	-0.0431937	0.965692	0.998819	-4.7091
lncRNA__URS000075ABCD_9606_Homo_sapiens_uncharacterized_LOC101927550_LOC101927550__lncRNA&lncRNA__URS00007E4BE4_9606_Homo_sapiens_POT1_antisense_RNA_1_POT1-AS1_&lncRNA__URS000075B198_9606_Homo_sapiens_TMCC1_antisense_RNA_1_head_to_head__TMCC1-AS1_&lncRNA__URS0000175810_9606_Homo_sapiens_CXXC4_antisense_RNA_1_CXXC4-AS1_	lncRNA:CXXC4_antisense_RNA_1_CXXC4-AS1_repeat74	-0.00947458	-0.449678	0.430729	3.64908	-0.0430646	0.965795	0.998819	-4.69751
lncRNA__URS0000BC44C1_9606_Homo_sapiens_growth_arrest_associated_lncRNA_1_GASAL1_	lncRNA:growth_arrest_associated_lncRNA_1_GASAL1	-0.0100324	-0.497327	0.477262	1.95196	-0.0411933	0.96728	0.998819	-4.65924
lncRNA__URS000075ACCB_9606_Homo_sapiens_human__non-protein_coding_lnc-CNTNAP3B-49:2&lncRNA__URS000075B5AE_9606_Homo_sapiens_long_intergenic_non-protein_coding_RNA_1189_LINC01189_	lncRNA:LINC01189	0.00678529	-0.350859	0.364429	3.20253	0.0379604	0.969847	0.998819	-4.69361
lncRNA__URS000075BB47_9606_Homo_sapiens_long_intergenic_non-protein_coding_RNA_837_LINC00837_&lncRNA__URS000075D173_9606_Homo_sapiens_human__non-protein_coding_LINC00837:4&lncRNA__URS000075D55B_9606_Homo_sapiens_human__non-protein_coding_LINC00837:3	lncRNA:LINC00837:3	0.0075643	-0.39339	0.408518	2.62853	0.0377475	0.970016	0.998819	-4.68061
snoRNA__Homo_sapiens300491_SNORD12C	snoRNA:SNORD12C	0.010343	-0.539567	0.560253	4.0332	0.0376331	0.970107	0.998819	-4.70593
ENSG00000029993.15	HMGB3	-0.0133029	-0.746192	0.719586	1.24414	-0.0363179	0.971151	0.998819	-4.63469
lncRNA__URS000075ADD8_9606_Homo_sapiens_human__non-protein_coding_PRKCQ-AS1:53	lncRNA:non-protein_coding_PRKCQ-AS1:53	0.00776843	-0.460729	0.476266	1.81929	0.0331772	0.973645	0.998819	-4.65638
hsa-miR-99a-5p	hsa-miR-99a-5p	0.00783913	-0.46673	0.482409	7.1219	0.0330508	0.973745	0.998819	-4.71993
ReverseComplement_ENSG00000141404.17	ReverseComplement_GNAL	0.00731166	-0.458539	0.473162	1.71333	0.0314039	0.975053	0.998819	-4.64963
hsa-miR-145-5p	hsa-miR-145-5p	0.00725427	-0.459987	0.474495	6.04344	0.0310647	0.975322	0.998819	-4.71733
lncRNA__URS000075EEE0_9606_Homo_sapiens_human__non-protein_coding_LINC01128:59&lncRNA__URS000075B941_9606_Homo_sapiens_long_intergenic_non-protein_coding_RNA_1128_LINC01128_&lncRNA__URS000075C67B_9606_Homo_sapiens_human__non-protein_coding_LINC01128:58&lncRNA__URS000075E2AB_9606_Homo_sapiens_human__non-protein_coding_LINC01128:63&lncRNA__URS000075DA1A_9606_Homo_sapiens_human__non-protein_coding_L…	lncRNA:LINC01128:83	0.0156063	-1.0199	1.05112	1.74284	0.0301549	0.976045	0.998819	-4.64407
ReverseComplement_ENSG00000065534.19	ReverseComplement_MYLK	0.0054604	-0.374916	0.385836	4.10526	0.0287227	0.977182	0.998819	-4.70681
ENSG00000161021.13&ENSG00000081913.14	MAML1 & PHLPP1	-0.0076989	-0.559023	0.543625	1.97015	-0.0279406	0.977803	0.998819	-4.66477
yRNA__Y4&yRNA__Y1	yRNA:Y4 & yRNA:Y1	-0.00830535	-0.608716	0.592106	2.29615	-0.0276773	0.978013	0.998819	-4.66935
ENSG00000197153.5	H3C12	0.00634591	-0.465922	0.478613	1.9495	0.0268856	0.978641	0.998819	-4.65859
hsa-miR-548q	hsa-miR-548q	0.00661415	-0.4969	0.510128	1.83451	0.0262831	0.97912	0.998819	-4.65916
hsa-miR-503-5p	hsa-miR-503-5p	0.00557049	-0.428753	0.439894	6.49072	0.0256622	0.979613	0.998819	-4.71803
ENSG00000196422.11	PPP1R26	0.0092108	-0.732892	0.751313	2.95108	0.024834	0.980271	0.998819	-4.69074
hsa-miR-6793-3p	hsa-miR-6793-3p	-0.00501586	-0.455409	0.445378	1.77394	-0.0222827	0.982297	0.998819	-4.65468
ENSG00000127948.16	POR	-0.0064309	-0.610477	0.597615	1.96728	-0.0213018	0.983077	0.998819	-4.65601
tRNA__Homo_sapiens_tRNA-Val-CAC-1-1&tRNA__Homo_sapiens_tRNA-Val-CAC-1-2&tRNA__Homo_sapiens_tRNA-Val-CAC-1-3&tRNA__Homo_sapiens_tRNA-Val-CAC-1-4&tRNA__Homo_sapiens_tRNA-Val-CAC-1-5&tRNA__Homo_sapiens_tRNA-Val-CAC-1-6&tRNA__Homo_sapiens_tRNA-Val-CAC-1-7&tRNA__Homo_sapiens_tRNA-Val-CAC-5-1&tRNA__Homo_sapiens_tRNA-Val-CAC-4-1&tRNA__Homo_sapiens_tRNA-Val-AAC-1-1&tRNA__Homo_sapiens_tRNA-Val-AAC-1-2&tRN…	tRNA-Val_isoforms_repeat75	-0.00532388	-0.53045	0.519803	3.33072	-0.0202852	0.983884	0.998819	-4.69826
hsa-miR-339-5p	hsa-miR-339-5p	-0.00390191	-0.390162	0.382359	8.31149	-0.0202121	0.983942	0.998819	-4.72394
tRNA__Homo_sapiens_tRNA-Gly-GCC-2-1&tRNA__Homo_sapiens_tRNA-Gly-GCC-2-2&tRNA__Homo_sapiens_tRNA-Gly-GCC-2-3&tRNA__Homo_sapiens_tRNA-Gly-GCC-2-4&tRNA__Homo_sapiens_tRNA-Gly-GCC-2-5&tRNA__Homo_sapiens_tRNA-Gly-GCC-2-6&tRNA__Homo_sapiens_tRNA-Gly-GCC-3-1&tRNA__Homo_sapiens_tRNA-Gly-GCC-1-1&tRNA__Homo_sapiens_tRNA-Gly-GCC-1-2&tRNA__Homo_sapiens_tRNA-Gly-GCC-1-3&tRNA__Homo_sapiens_tRNA-Gly-GCC-1-4&tRN…	tRNA-Gly_isoforms_repeat76	-0.0038299	-0.384779	0.37712	7.73181	-0.0201157	0.984019	0.998819	-4.72231
hsa-miR-5193	hsa-miR-5193	-0.00426828	-0.439387	0.43085	2.26966	-0.0196272	0.984407	0.998819	-4.6708
ReverseComplement_ENSG00000165661.17	ReverseComplement_QSOX2	-0.00492405	-0.512895	0.503046	2.17954	-0.0193954	0.984591	0.998819	-4.67228
lncRNA__URS000075ED94_9606_Homo_sapiens_long_intergenic_non-protein_coding_RNA_1355_LINC01355_&lncRNA__URS0000759CF4_9606_Homo_sapiens_KCNQ1_opposite_strand/antisense_transcript_1_KCNQ1OT1_&lncRNA__URS0000ABD8B7_9606_Homo_sapiens_long_intergenic_non-protein_coding_RNA_2012_LINC02012__lncRNA&lncRNA__URS00008E3A3D_9606_Homo_sapiens_uncharacterized_LOC101929227_LOC101929227__lncRNA&lncRNA__URS000075…	lncRNA:LINC00950 & lncRNA:non-protein_coding_TRIM52-AS1:36	0.00546063	-0.559571	0.570492	1.86177	0.0193368	0.984637	0.998819	-4.66273
ReverseComplement_ENSG00000152439.13&ReverseComplement_ENSG00000268107.6	ReverseComplement_ZNF773 & ReverseComplement_ENSG00000268107.6	0.0046369	-0.494876	0.50415	2.69652	0.0185736	0.985244	0.998819	-4.68394
tRNA__Homo_sapiens_tRNA-Thr-AGT-1-1&tRNA__Homo_sapiens_tRNA-Thr-AGT-1-2&tRNA__Homo_sapiens_tRNA-Thr-AGT-1-3&tRNA__Homo_sapiens_tRNA-Thr-AGT-5-1	tRNA-Thr_isoforms	0.00508142	-0.602928	0.613091	1.95598	0.016722	0.986715	0.998819	-4.65452
hsa-miR-4755-5p	hsa-miR-4755-5p	-0.00236828	-0.327937	0.3232	4.87934	-0.0145548	0.988436	0.998819	-4.71355
ReverseComplement_ENSG00000168803.16	ReverseComplement_ADAL	0.00263531	-0.374691	0.379962	7.35934	0.0139743	0.988898	0.998819	-4.72072
lncRNA__URS000075AE68_9606_Homo_sapiens_NEBL_antisense_RNA_1_NEBL-AS1_	lncRNA:NEBL_antisense_RNA_1_NEBL-AS1	-0.00479449	-0.713872	0.704283	2.63602	-0.0135289	0.989251	0.998819	-4.6852
ENSG00000134504.14	KCTD1	-0.00379126	-0.571887	0.564304	2.02749	-0.0133529	0.989391	0.998819	-4.66052
MiR.hp__hsa-mir-181b-2&MiR.hp__hsa-mir-181b-1	MiR.hp:hsa-mir-181b-2 & MiR.hp:hsa-mir-181b-1	0.00266569	-0.405665	0.410996	6.50237	0.0130621	0.989622	0.998819	-4.71775
lncRNA__URS000075C600_9606_Homo_sapiens_spermatogenesis_associated_41_SPATA41_	lncRNA:spermatogenesis_associated_41_SPATA41	0.00400596	-0.615887	0.623899	1.67377	0.0129302	0.989727	0.998819	-4.64886
hsa-miR-150-3p	hsa-miR-150-3p	0.00274258	-0.445059	0.450544	3.33882	0.0122543	0.990264	0.998819	-4.69521
ENSG00000163534.15	FCRL1	0.0047807	-0.883192	0.892753	1.91943	0.0107722	0.991441	0.998819	-4.64947
hsa-miR-1273c	hsa-miR-1273c	0.00161621	-0.334122	0.337355	3.01231	0.00963185	0.992347	0.998819	-4.68895
ReverseComplement_ENSG00000172554.12&ENSG00000055483.19&ENSG00000130703.17&ReverseComplement_lncRNA__URS000075E632_9606_Homo_sapiens_small_nucleolar_RNA_host_gene_20_SNHG20_&ReverseComplement_ENSG00000129657.16&ReverseComplement_ENSG00000127561.15	ReverseComplement_SNTG2 & USP36 & OSBPL2 & ReverseComplement_lncRNA:small_nucleolar_RNA_host_gene_20_SNHG20 & ReverseComplement_SEC14L1 & ReverseComplement_SYNGR3	0.00206589	-0.470834	0.474966	2.27352	0.00874082	0.993055	0.998819	-4.67038
ReverseComplement_ENSG00000198842.10&ENSG00000160208.13&ENSG00000134109.11&ENSG00000255346.10	ReverseComplement_STYXL2 & RRP1B & EDEM1 & NOX5	0.0019977	-0.480567	0.484562	3.08322	0.00828303	0.993419	0.998819	-4.68764
hsa-miR-501-3p	hsa-miR-501-3p	0.000762461	-0.207146	0.208671	9.601	0.00733769	0.99417	0.998819	-4.73078
snoRNA__Homo_sapiens300734_SNORA45	snoRNA:SNORA45	-0.00150933	-0.47538	0.472361	2.74335	-0.00637293	0.994937	0.998819	-4.68583
snoRNA__Homo_sapiens300528_SNORD48	snoRNA:SNORD48	0.00125944	-0.418449	0.420968	6.97938	0.00600402	0.99523	0.998819	-4.72005
tRNA__Homo_sapiens_tRNA-Arg-CCT-4-1&tRNA__Homo_sapiens_tRNA-Arg-CCT-3-1	tRNA-Arg_isoforms_repeat77	0.000923748	-0.558717	0.560564	2.41072	0.00330262	0.997376	0.999066	-4.67907
hsa-miR-200c-3p	hsa-miR-200c-3p	-0.000393408	-0.285118	0.284331	4.20166	-0.00276459	0.997803	0.999066	-4.70878
hsa-miR-335-5p	hsa-miR-335-5p	0.000683748	-0.592904	0.594272	3.05625	0.00230476	0.998169	0.999066	-4.69006
lncRNA__URS0000A7736C_9606_Homo_sapiens_long_intergenic_non-protein_coding_RNA_1783_LINC01783_&tRNA__Homo_sapiens_tRNA-Glu-TTC-4-1&tRNA__Homo_sapiens_tRNA-Glu-TTC-4-2&tRNA__Homo_sapiens_tRNA-Glu-TTC-3-1&lncRNA__URS0000A76D9A_9606_Homo_sapiens_uncharacterized_LOC440570_LOC440570__lncRNA&tRNA__Homo_sapiens_tRNA-Glu-TTC-14-1	tRNA-Glu_isoforms_repeat78	0.000258822	-0.473797	0.474315	4.08785	0.00109241	0.999132	0.999132	-4.70615

## Sheet: 2
feature_name	shortened_feature_name	logFC	CI.L	CI.R	AveExpr	t	P.Value	adj.P.Val	B
rRNA__5S_ribosomal_1_(RNA5S1-8,_RNA5S10-17)&rRNA__5S_ribosomal_9_(RNA5S9)&lncRNA__URS000048471C_9606_Homo_sapiens_LZTS1_antisense_RNA_1_LZTS1-AS1_	rRNA:5S_ribsomal isoforms & lncRNA:LZTS1_antisense_RNA_1_LZTS1-AS1	0.86621	0.482882	1.24954	5.32863	4.52134	3.00186e-05	0.0334107	2.23405
ENSG00000131242.18&ENSG00000117266.16&ENSG00000139174.12&ENSG00000177189.14&ENSG00000175893.12&ReverseComplement_ENSG00000055813.6&ReverseComplement_ENSG00000136040.9&ReverseComplement_ENSG00000171053.10&ReverseComplement_ENSG00000203760.9	RAB11FIP4 & CDK18 & PRICKLE1 & RPS6KA3 & ZDHHC21 & ReverseComplement_CCDC85A & ReverseComplement_PLXNC1 & ReverseComplement_PATE1 & ReverseComplement_CENPW	-2.15298	-3.24876	-1.0572	0.731228	-3.93125	0.000223958	0.124633	-0.311361
MiR.hp__hsa-mir-128-2	MiR.hp:hsa-mir-128-2	-0.654369	-1.02306	-0.285675	2.51724	-3.55116	0.000759442	0.22049	-0.596377
lncRNA__URS0000394A79_9606_Homo_sapiens_long_intergenic_non-protein_coding_RNA_1714_LINC01714_&lncRNA__URS000075E3E5_9606_Homo_sapiens_long_intergenic_non-protein_coding_RNA_1343_LINC01343_&lncRNA__URS00001C235B_9606_Homo_sapiens_long_intergenic_non-protein_coding_RNA_242_LINC00242_&lncRNA__URS0000759BE2_9606_Homo_sapiens_human__non-protein_coding_lnc-OR1D5-1:2	lncRNA:LINC00242 & lncRNA:lnc-OR1D5-1:2	-1.16993	-1.83165	-0.508215	1.73016	-3.53755	0.000792417	0.22049	-0.748182
hsa-miR-151a-3p	hsa-miR-151a-3p	0.450494	0.1901	0.710889	11.2431	3.46156	0.00100313	0.223297	-0.803915
hsa-miR-125a-5p	hsa-miR-125a-5p	-0.42965	-0.686956	-0.172344	8.88859	-3.34102	0.0014497	0.238524	-1.11273
lncRNA__URS000075E68F_9606_Homo_sapiens_NR2F2_antisense_RNA_1_NR2F2-AS1__lncRNA&lncRNA__URS000075E3E5_9606_Homo_sapiens_long_intergenic_non-protein_coding_RNA_1343_LINC01343_&lncRNA__URS000075A94E_9606_Homo_sapiens_long_intergenic_non-protein_coding_RNA_1431_LINC01431_	lncRNA:LINC01431	-0.627377	-1.00437	-0.250381	2.15799	-3.3297	0.00150015	0.238524	-1.16646
tRNA__Homo_sapiens_tRNA-Val-CAC-1-1&tRNA__Homo_sapiens_tRNA-Val-CAC-1-2&tRNA__Homo_sapiens_tRNA-Val-CAC-1-3&tRNA__Homo_sapiens_tRNA-Val-CAC-1-4&tRNA__Homo_sapiens_tRNA-Val-CAC-1-5&tRNA__Homo_sapiens_tRNA-Val-CAC-1-6&tRNA__Homo_sapiens_tRNA-Val-CAC-1-7&tRNA__Homo_sapiens_tRNA-Val-CAC-5-1&tRNA__Homo_sapiens_tRNA-Val-CAC-4-1&tRNA__Homo_sapiens_tRNA-Val-CAC-2-1&tRNA__Homo_sapiens_tRNA-Val-CAC-6-1	tRNA-Val_isoforms	-0.976595	-1.61747	-0.335722	2.33635	-3.04899	0.00343023	0.439622	-1.82831
ReverseComplement_ENSG00000230989.7&ENSG00000183696.14&ENSG00000089063.15&ReverseComplement_ENSG00000162695.12&ReverseComplement_ENSG00000158019.21	ReverseComplement_HSBP1 & UPP1 & TMEM230 & ReverseComplement_SLC30A7 & ReverseComplement_BABAM2	-0.531613	-0.896108	-0.167118	2.4852	-2.91822	0.00496962	0.439622	-2.12502
hsa-miR-505-5p	hsa-miR-505-5p	-0.40041	-0.675499	-0.12532	5.00679	-2.91236	0.00505176	0.439622	-2.16366
MiR.hp__hsa-mir-423	MiR.hp:hsa-mir-423	-0.581392	-0.981938	-0.180845	2.3793	-2.90422	0.0051678	0.439622	-2.15688
hsa-miR-6501-5p	hsa-miR-6501-5p	0.58986	0.179741	0.99998	3.39251	2.87775	0.00556279	0.439622	-2.22095
snoRNA__Homo_sapiens300492_SNORD12	snoRNA:SNORD12	-1.12499	-1.91175	-0.338223	3.01674	-2.86099	0.0058271	0.439622	-2.26112
lncRNA__URS000075C528_9606_Homo_sapiens_long_intergenic_non-protein_coding_RNA_342_LINC00342_&lncRNA__URS000075B927_9606_Homo_sapiens_family_with_sequence_similarity_30_member_A_FAM30A_&lncRNA__URS000075D573_9606_Homo_sapiens_small_nucleolar_RNA_host_gene_9_SNHG9_&lncRNA__URS0000BC4453_9606_Homo_sapiens_long_intergenic_non-protein_coding_RNA_2038_LINC02038_	lncRNA:LINC02038	-0.830718	-1.41192	-0.249515	3.9721	-2.85983	0.0058459	0.439622	-2.27279
hsa-miR-130b-3p	hsa-miR-130b-3p	0.500692	0.144752	0.856632	4.09834	2.81454	0.00662159	0.439622	-2.37763
MiR.hp__hsa-mir-320c-2&MiR.hp__hsa-mir-320c-1	MiR.hp:hsa-mir-320c-2 & MiR.hp:hsa-mir-320c-1	-0.610016	-1.04744	-0.17259	3.45399	-2.7903	0.00707486	0.439622	-2.42808
lncRNA__URS000075E0DA_9606_Homo_sapiens_uncharacterized_LOC101929384_LOC101929384__lncRNA&lncRNA__URS000075C5BA_9606_Homo_sapiens_long_intergenic_non-protein_coding_RNA_1667_LINC01667_	lncRNA:LINC01667	-1.03843	-1.78372	-0.29315	2.17379	-2.78786	0.00712193	0.439622	-2.41368
lncRNA__URS000075E6A8_9606_Homo_sapiens_uncharacterized_LOC100507388_LOC100507388__lncRNA	lncRNA:LOC100507388	-0.544925	-0.943115	-0.146736	4.17254	-2.73818	0.00814757	0.439622	-2.55583
MiR.hp__hsa-mir-484	MiR.hp:hsa-mir-484	-0.53583	-0.929007	-0.142652	2.03891	-2.72679	0.0084009	0.439622	-2.54117
lncRNA__URS000075DDC4_9606_Homo_sapiens_NFYC_antisense_RNA_1_NFYC-AS1_&lncRNA__URS000081219E_9606_Homo_sapiens_TLX1_neighbor_TLX1NB__lncRNA&lncRNA__URS00008121F1_9606_Homo_sapiens_TLX1_neighbor_TLX1NB_	lncRNA:TLX1_neighbor_TLX1NB	-1.13661	-1.97227	-0.300937	1.71578	-2.72138	0.00852373	0.439622	-2.56818
ENSG00000104812.15&ENSG00000102034.17&ENSG00000048707.15	GYS1 & ELF4 & VPS13D	-1.13661	-1.97227	-0.300937	1.71578	-2.72138	0.00852373	0.439622	-2.56818
lncRNA__URS000075BAA8_9606_Homo_sapiens_long_intergenic_non-protein_coding_RNA_662_LINC00662_&lncRNA__URS00007E3683_9606_Homo_sapiens_UBR5_antisense_RNA_1_UBR5-AS1_	lncRNA:UBR5_antisense_RNA_1_UBR5-AS1	-0.87523	-1.52043	-0.230027	1.7628	-2.71419	0.00868974	0.439622	-2.57206
MiR.hp__hsa-mir-6511b-1&MiR.hp__hsa-mir-6511b-2	MiR.hp:hsa-mir-6511b-1 & MiR.hp:hsa-mir-6511b-2	0.388116	0.0995178	0.676714	5.72835	2.6908	0.00924998	0.447619	-2.67134
tRNA__Homo_sapiens_tRNA-Gly-GCC-5-1	tRNA-Gly_isoforms	-0.682341	-1.19791	-0.166775	3.02136	-2.64808	0.0103596	0.480425	-2.72475
hsa-miR-495-3p	hsa-miR-495-3p	-0.952238	-1.68178	-0.222699	1.35487	-2.61162	0.0114009	0.507569	-2.79615
ReverseComplement_ENSG00000203943.9	ReverseComplement_SAMD13	0.483333	0.108671	0.857995	3.9415	2.58119	0.0123422	0.516467	-2.88998
hsa-miR-494-3p	hsa-miR-494-3p	-0.78508	-1.39501	-0.175149	3.97153	-2.57541	0.0125288	0.516467	-2.90654
ReverseComplement_ENSG00000184898.7&ReverseComplement_ENSG00000198663.17	ReverseComplement_RBM43 & ReverseComplement_C6orf89	-0.463262	-0.831223	-0.0953014	4.74103	-2.51906	0.0144864	0.561144	-3.03672
hsa-miR-1343-3p	hsa-miR-1343-3p	0.557645	0.11281	1.00248	3.57575	2.50826	0.0148919	0.561144	-3.02708
ENSG00000177311.12	ZBTB38	0.769112	0.154095	1.38413	2.80144	2.50217	0.0151252	0.561144	-3.00883
hsa-miR-370-3p	hsa-miR-370-3p	-0.703034	-1.26834	-0.137731	3.89555	-2.48834	0.0156667	0.562487	-3.08624
hsa-miR-939-5p	hsa-miR-939-5p	0.543904	0.104093	0.983714	1.80887	2.4744	0.0162301	0.564503	-3.04295
lncRNA__URS000075C528_9606_Homo_sapiens_long_intergenic_non-protein_coding_RNA_342_LINC00342_	lncRNA:LINC00342	-0.651085	-1.18142	-0.120752	6.93668	-2.45642	0.0169838	0.567308	-3.17971
ENSG00000143549.21	TPM3	0.457915	0.0800416	0.835789	3.43875	2.42467	0.0183925	0.567308	-3.19488
hsa-miR-323a-3p	hsa-miR-323a-3p	-0.718093	-1.3141	-0.122082	3.42169	-2.41068	0.0190454	0.567308	-3.22967
ENSG00000181322.15	NME9	-0.647881	-1.1873	-0.108461	2.06254	-2.40316	0.0194055	0.567308	-3.18687
hsa-miR-4482-3p	hsa-miR-4482-3p	-1.46873	-2.6926	-0.244858	0.181323	-2.40115	0.0195022	0.567308	-3.3665
lncRNA__URS000075E68F_9606_Homo_sapiens_NR2F2_antisense_RNA_1_NR2F2-AS1__lncRNA&lncRNA__URS0000CCDFFB_9606_Homo_sapiens_cat_eye_syndrome_chromosome_region_lncRNA&lncRNA__URS0000CCE07B_9606_Homo_sapiens_cat_eye_syndrome_chromosome_region_candidate_7_CECR7_	lncRNA:cat_eye_syndrome_chromosome_region_candidate_7_CECR7	-0.828892	-1.5202	-0.137587	1.95529	-2.39907	0.0196036	0.567308	-3.18894
lncRNA__URS000075DE64_9606_Homo_sapiens_human__non-protein_coding_MIR17HG:3&MiR.hp__hsa-mir-92a-1	lncRNA:non-protein_coding_MIR17HG:3 & MiR.hp:hsa-mir-92a-1	-0.231542	-0.425612	-0.0374724	14.018	-2.38719	0.0201895	0.567308	-3.4343
hsa-miR-433-3p	hsa-miR-433-3p	-0.690658	-1.27066	-0.110653	3.707	-2.38257	0.0204214	0.567308	-3.29541
lncRNA__URS000075DE64_9606_Homo_sapiens_human__non-protein_coding_MIR17HG:3&MiR.hp__hsa-mir-92a-1&MiR.hp__hsa-mir-92a-2&lncRNA__URS000075A717_9606_Homo_sapiens_SLC26A9_and_RAB7B_antisense_RNA_1_SLC26A9-AS1__lncRNA&lncRNA__URS0000759AFD_9606_Homo_sapiens_SLC26A9_and_RAB7B_antisense_RNA_1_SLC26A9-AS1__lncRNA	lncRNA:SLC26A9_and_RAB7B_antisense_RNA_1_SLC26A9-AS1	-0.333149	-0.61437	-0.051929	3.51676	-2.37032	0.0210483	0.567308	-3.31267
hsa-miR-654-3p	hsa-miR-654-3p	-0.825128	-1.52452	-0.125735	4.00953	-2.36055	0.0215601	0.567308	-3.34805
hsa-miR-323b-3p	hsa-miR-323b-3p	-0.852067	-1.58549	-0.118643	4.90668	-2.32452	0.0235469	0.567308	-3.43458
hsa-miR-4732-5p	hsa-miR-4732-5p	-0.305187	-0.568484	-0.0418914	6.44389	-2.31919	0.0238539	0.567308	-3.45543
hsa-miR-127-3p	hsa-miR-127-3p	-0.624752	-1.16937	-0.0801357	5.14727	-2.29526	0.0252782	0.567308	-3.49364
hsa-miR-1307-5p	hsa-miR-1307-5p	0.391731	0.0489917	0.734471	3.03312	2.28685	0.0257959	0.567308	-3.444
MiR.hp__hsa-mir-103a-2	MiR.hp:hsa-mir-103a-2	-0.496695	-0.932377	-0.0610126	2.26895	-2.28104	0.0261591	0.567308	-3.43358
MiR.hp__hsa-mir-4422	MiR.hp:hsa-mir-4422	-0.68362	-1.28647	-0.0807719	1.28512	-2.26893	0.0269315	0.567308	-3.40873
hsa-miR-139-3p	hsa-miR-139-3p	-0.597644	-1.1251	-0.0701883	1.94472	-2.2671	0.0270498	0.567308	-3.4368
hsa-miR-145-5p	hsa-miR-145-5p	-0.505963	-0.954379	-0.0575461	6.04344	-2.25762	0.0276706	0.567308	-3.5714
snoRNA__Homo_sapiens300612_SNORA7B	snoRNA:SNORA7B	0.57233	0.0642508	1.08041	1.90169	2.25387	0.0279195	0.567308	-3.444
hsa-miR-25-5p	hsa-miR-25-5p	-0.34498	-0.651328	-0.0386313	4.7185	-2.25316	0.027967	0.567308	-3.57237
ENSG00000148357.17	HMCN2	-0.648966	-1.22657	-0.0713577	2.94305	-2.24803	0.0283112	0.567308	-3.51864
ReverseComplement_ENSG00000120162.10	ReverseComplement_MOB3B	0.378737	0.0402135	0.717261	3.98712	2.23853	0.028959	0.567308	-3.57858
hsa-miR-423-5p	hsa-miR-423-5p	-0.263992	-0.500836	-0.0271474	13.9393	-2.23019	0.0295385	0.567308	-3.75168
hsa-miR-1296-5p	hsa-miR-1296-5p	-0.538863	-1.02288	-0.0548496	1.73332	-2.22759	0.0297211	0.567308	-3.49111
MiR.hp__hsa-mir-329-1&MiR.hp__hsa-mir-329-2	MiR.hp:hsa-mir-329-1 & MiR.hp:hsa-mir-329-2	-0.774593	-1.47042	-0.0787612	2.79914	-2.22732	0.0297398	0.567308	-3.55888
tRNA__Homo_sapiens_tRNA-Gly-GCC-2-1&tRNA__Homo_sapiens_tRNA-Gly-GCC-2-2&tRNA__Homo_sapiens_tRNA-Gly-GCC-2-3&tRNA__Homo_sapiens_tRNA-Gly-GCC-2-4&tRNA__Homo_sapiens_tRNA-Gly-GCC-2-5&tRNA__Homo_sapiens_tRNA-Gly-GCC-2-6&tRNA__Homo_sapiens_tRNA-Gly-GCC-3-1&tRNA__Homo_sapiens_tRNA-Gly-GCC-1-1&tRNA__Homo_sapiens_tRNA-Gly-GCC-1-2&tRNA__Homo_sapiens_tRNA-Gly-GCC-1-3&tRNA__Homo_sapiens_tRNA-Gly-GCC-1-4&tRN…	tRNA-Gly_isoforms_repeat1	-0.405594	-0.771017	-0.0401714	7.73181	-2.2208	0.0302025	0.567308	-3.65442
ReverseComplement_ENSG00000275700.6	ReverseComplement_AATF	0.602871	0.058787	1.14695	1.88937	2.21703	0.0304729	0.567308	-3.49578
lncRNA__URS000075DE27_9606_Homo_sapiens_HLA_complex_group_11_HCG11_&lncRNA__URS000073968D_9606_Homo_sapiens_EMX2_opposite_strand/antisense_RNA_EMX2OS_&lncRNA__URS000075CCEF_9606_Homo_sapiens_RNF139_antisense_RNA_1_head_to_head__RNF139-AS1_&lncRNA__URS000075DBBD_9606_Homo_sapiens_KDM4A_antisense_RNA_1_KDM4A-AS1_&lncRNA__URS000075E2F0_9606_Homo_sapiens_long_intergenic_non-protein_coding_RNA_1122_LI…	lncRNA:ZBTB20_antisense_RNA_4_ZBTB20-AS4	-0.483796	-0.923398	-0.0441938	2.36262	-2.202	0.0315731	0.567308	-3.58665
lncRNA__URS000075DE64_9606_Homo_sapiens_human__non-protein_coding_MIR17HG:3&MiR.hp__hsa-mir-92a-1&MiR.hp__hsa-mir-92a-2	lncRNA:non-protein_coding_MIR17HG:3 & MiR.hp:hsa-mir-92a-1 & MiR.hp:hsa-mir-92a-2	-0.190627	-0.363846	-0.0174078	17.1241	-2.20192	0.0315784	0.567308	-3.89177
tRNA__Homo_sapiens_tRNA-Asp-GTC-2-1&tRNA__Homo_sapiens_tRNA-Asp-GTC-2-10&tRNA__Homo_sapiens_tRNA-Asp-GTC-2-11&tRNA__Homo_sapiens_tRNA-Asp-GTC-2-2&tRNA__Homo_sapiens_tRNA-Asp-GTC-2-3&tRNA__Homo_sapiens_tRNA-Asp-GTC-2-4&tRNA__Homo_sapiens_tRNA-Asp-GTC-2-5&tRNA__Homo_sapiens_tRNA-Asp-GTC-2-6&tRNA__Homo_sapiens_tRNA-Asp-GTC-2-7&tRNA__Homo_sapiens_tRNA-Asp-GTC-2-8&tRNA__Homo_sapiens_tRNA-Asp-GTC-2-9&t…	tRNA-Asp_isoforms	-0.642459	-1.22633	-0.058584	2.01046	-2.20161	0.0316021	0.567308	-3.55568
snoRNA__Homo_sapiens300769_SNORD105B	snoRNA:SNORD105B	-0.631892	-1.20912	-0.0546661	2.51875	-2.19034	0.0324499	0.570939	-3.61762
lncRNA__URS0000A76862_9606_Homo_sapiens_human__non-protein_coding_lnc-SEPT7-3:10	lncRNA:lnc-SEPT7-3:10	-0.329159	-0.630526	-0.0277919	2.91376	-2.18536	0.0328303	0.570939	-3.63858
lncRNA__URS0000BC4452_9606_Homo_sapiens_SEMA6A_antisense_RNA_2_SEMA6A-AS2_	lncRNA:SEMA6A_antisense_RNA_2_SEMA6A-AS2	-0.55558	-1.07043	-0.0407337	3.10375	-2.15915	0.0349012	0.597615	-3.68978
tRNA__Homo_sapiens_tRNA-SeC-TCA-1-1	tRNA-SeC_isoforms	-0.54648	-1.05907	-0.0338881	7.49838	-2.13313	0.0370694	0.616451	-3.81717
hsa-miR-485-3p	hsa-miR-485-3p	-0.709113	-1.37574	-0.0424862	5.57192	-2.12837	0.0374783	0.616451	-3.81207
tRNA__Homo_sapiens_tRNA-Ala-AGC-2-1&tRNA__Homo_sapiens_tRNA-Ala-AGC-2-2&tRNA__Homo_sapiens_tRNA-Ala-AGC-7-1&tRNA__Homo_sapiens_tRNA-Ala-AGC-3-1	tRNA-Ala_isoforms	-0.523328	-1.0161	-0.0305527	2.42837	-2.1249	0.0377785	0.616451	-3.73284
MiR.hp__hsa-mir-409	MiR.hp:hsa-mir-409	-0.729341	-1.41773	-0.0409559	0.937663	-2.11989	0.0382167	0.616451	-3.64944
ENSG00000105701.16	FKBP8	0.421083	0.022212	0.819954	3.18453	2.11227	0.0388911	0.618368	-3.77147
lncRNA__URS0000A77033_9606_Homo_sapiens_HAND2_antisense_RNA_1_HAND2-AS1__lncRNA&lncRNA__URS0000A76C09_9606_Homo_sapiens_HAND2_antisense_RNA_1_HAND2-AS1__lncRNA&lncRNA__URS0000A77681_9606_Homo_sapiens_HAND2_antisense_RNA_1_HAND2-AS1__lncRNA&lncRNA__URS000075E9D2_9606_Homo_sapiens_mir-497-195_cluster_host_gene_MIR497HG_	lncRNA:mir-497-195_cluster_host_gene_MIR497HG	-0.71658	-1.4036	-0.0295638	1.91381	-2.08695	0.0412069	0.630831	-3.73525
ReverseComplement_lncRNA__URS00001668D8_9606_Homo_sapiens_KRT73_antisense_RNA_1_KRT73-AS1_	ReverseComplement_lncRNA:KRT73_antisense_RNA_1_KRT73-AS1	-0.394375	-0.772648	-0.0161027	1.8572	-2.08602	0.0412939	0.630831	-3.74782
ENSG00000001084.13	GCLC	0.418189	0.0156035	0.820774	2.27483	2.0784	0.0420157	0.630831	-3.77769
ENSG00000171940.14	ZNF217	0.439929	0.0163468	0.863512	4.38103	2.07806	0.0420475	0.630831	-3.88064
ReverseComplement_ENSG00000181381.15	ReverseComplement_DDX60L	-0.362422	-0.712187	-0.0126571	5.18239	-2.07325	0.0425088	0.630831	-3.90882
hsa-miR-4286	hsa-miR-4286	-0.332425	-0.654226	-0.0106239	4.4649	-2.0669	0.0431244	0.631546	-3.91203
lncRNA__URS0000A776EA_9606_Homo_sapiens_human__non-protein_coding_MIR4435-2HG:46&lncRNA__URS0000A76A17_9606_Homo_sapiens_human__non-protein_coding_MIR4435-2HG:44&lncRNA__URS0000A7682F_9606_Homo_sapiens_human__non-protein_coding_MIR4435-2HG:42	lncRNA:non-protein_coding_MIR4435-2HG:42	-0.549129	-1.08894	-0.00932191	1.75759	-2.0354	0.0462941	0.649567	-3.83074
lncRNA__URS000075BE06_9606_Homo_sapiens_PITRM1_antisense_RNA_1_PITRM1-AS1_	lncRNA:PITRM1_antisense_RNA_1_PITRM1-AS1	-0.750186	-1.49125	-0.00911659	1.29119	-2.02546	0.0473349	0.649567	-3.79214
ReverseComplement_ENSG00000054803.4&ENSG00000160194.18&ENSG00000134910.14	ReverseComplement_CBLN4 & NDUFV3 & STT3A	0.402149	0.00338458	0.800913	3.3769	2.01783	0.0481478	0.649567	-3.95012
ENSG00000169926.11	KLF13	0.385437	0.00314538	0.767729	4.45455	2.01731	0.0482037	0.649567	-3.99002
ENSG00000105443.15&ENSG00000068489.13	CYTH2 & PRR11	0.620589	0.00410868	1.23707	6.49834	2.01418	0.0485406	0.649567	-4.02227
ENSG00000147454.14	SLC25A37	0.356821	-0.00134274	0.714984	2.55375	1.99335	0.0508374	0.649567	-3.95049
lncRNA__URS000075DE27_9606_Homo_sapiens_HLA_complex_group_11_HCG11_	lncRNA:HLA_complex_group_11_HCG11	0.295493	-0.00184372	0.592829	4.08413	1.98844	0.0513915	0.649567	-4.03493
MiR.hp__hsa-mir-10399	MiR.hp:hsa-mir-10399	0.34578	-0.0022089	0.693769	5.36797	1.98815	0.0514249	0.649567	-4.05734
lncRNA__URS0000A7717F_9606_Homo_sapiens_HOMER3_antisense_RNA_1_HOMER3-AS1__lncRNA&lncRNA__URS0000A77656_9606_Homo_sapiens_HOMER3_antisense_RNA_1_HOMER3-AS1_&lncRNA__URS000075AB50_9606_Homo_sapiens_SENP3-EIF4A1_readthrough_NMD_candidate__SENP3-EIF4A1__lncRNA&lncRNA__URS0000D7809B_9606_Homo_sapiens_proline_rich_31_PRR31__lncRNA	lncRNA:proline_rich_31_PRR31	-0.767245	-1.53948	0.00498704	1.0757	-1.98793	0.05145	0.649567	-3.84243
hsa-miR-493-5p	hsa-miR-493-5p	-0.796805	-1.59952	0.00591073	1.94627	-1.98611	0.0516561	0.649567	-3.89344
snoRNA__Homo_sapiens300704_SNORD49A	snoRNA:SNORD49A	-0.421595	-0.847582	0.00439239	3.04746	-1.98022	0.0523322	0.649567	-4.00563
hsa-miR-4511	hsa-miR-4511	0.457158	-0.00519992	0.919516	2.73531	1.97834	0.0525483	0.649567	-3.98629
hsa-miR-10399-3p	hsa-miR-10399-3p	0.351206	-0.0040006	0.706412	6.07549	1.97831	0.052552	0.649567	-4.08013
ENSG00000087086.15	FTL	0.399218	-0.00475461	0.803191	1.83952	1.9773	0.0526695	0.649567	-3.9107
lncRNA__URS000075D30C_9606_Homo_sapiens_human__non-protein_coding_lnc-FAM182B-8:5&lncRNA__URS0000A7717F_9606_Homo_sapiens_HOMER3_antisense_RNA_1_HOMER3-AS1__lncRNA&lncRNA__URS0000A77656_9606_Homo_sapiens_HOMER3_antisense_RNA_1_HOMER3-AS1_&lncRNA__URS000075B2AD_9606_Homo_sapiens_uncharacterized_LOC102723885_LOC102723885__lncRNA	lncRNA:lnc-FAM182B-8:5 & lncRNA:LOC102723885	-0.549654	-1.10752	0.00821089	8.6854	-1.9714	0.0533571	0.649567	-4.11798
hsa-miR-543	hsa-miR-543	-0.652801	-1.31632	0.0107134	4.94521	-1.96854	0.0536929	0.649567	-4.09007
rRNA__45S_pre-ribosomal_N5_(RNA45SN5)&rRNA__45S_pre-ribosomal_N3_(RNA45SN3)&rRNA__28S_ribosomal_N5_(RNA28SN5)&rRNA__28S_ribosomal_N3_(RNA28SN3)	RNA45SN5 & RNA45SN3 & RNA28SN5 & RNA28SN3	0.654297	-0.0141512	1.32275	1.84384	1.95849	0.0548885	0.651304	-3.92954
lncRNA__URS000075AE1B_9606_Homo_sapiens_human__non-protein_coding_lnc-CELA3A-5:14&lncRNA__URS000075D5F9_9606_Homo_sapiens_long_intergenic_non-protein_coding_RNA_339_LINC00339_&lncRNA__URS000075BB12_9606_Homo_sapiens_human__non-protein_coding_lnc-CELA3A-5:13&lncRNA__URS000075D659_9606_Homo_sapiens_human__non-protein_coding_lnc-CELA3A-5:16&lncRNA__URS000075E9D1_9606_Homo_sapiens_human__non-protein_…	lncRNA:LINC00339 & lncRNA:lnc-CELA3A-5:12	-0.390381	-0.795051	0.0142892	5.39524	-1.9302	0.0583768	0.651304	-4.15868
snoRNA__Homo_sapiens300778_SCARNA8	snoRNA:Homo_sapiens300778_SCARNA8	0.264406	-0.0108401	0.539652	3.18797	1.92205	0.0594158	0.651304	-4.10249
tRNA__Homo_sapiens_tRNA-Ser-GCT-3-1&tRNA__Homo_sapiens_tRNA-Ser-GCT-4-1&tRNA__Homo_sapiens_tRNA-Ser-GCT-4-2&tRNA__Homo_sapiens_tRNA-Ser-GCT-4-3&tRNA__Homo_sapiens_tRNA-Ser-GCT-6-1&tRNA__Homo_sapiens_tRNA-Ser-GCT-5-1	tRNA-Ser_isoforms	0.324037	-0.0140931	0.662167	6.33874	1.91745	0.0600085	0.651304	-4.18733
MiR.hp__hsa-mir-3615	MiR.hp:hsa-mir-3615	-0.441971	-0.904676	0.0207345	3.72036	-1.91119	0.0608251	0.651304	-4.14083
tRNA__Homo_sapiens_tRNA-Val-TAC-1-1&tRNA__Homo_sapiens_tRNA-Val-TAC-1-2	tRNA-Val_isoforms_repeat2	0.616674	-0.0295546	1.2629	1.43573	1.90934	0.0610674	0.651304	-3.95922
ENSG00000089157.16	RPLP0	0.369654	-0.0191938	0.758501	2.35617	1.90208	0.062028	0.651304	-4.06278
ReverseComplement_ENSG00000186283.14&ENSG00000168280.18	ReverseComplement_TOR3A & KIF5C	-0.515779	-1.06068	0.0291216	1.54903	-1.89391	0.0631247	0.651304	-4.01645
hsa-miR-134-5p	hsa-miR-134-5p	-0.54386	-1.11955	0.0318327	3.47329	-1.89021	0.0636273	0.651304	-4.1751
ENSG00000004939.16	SLC4A1	0.250108	-0.0150056	0.515222	4.01938	1.8876	0.0639839	0.651304	-4.20191
lncRNA__URS000075E6A8_9606_Homo_sapiens_uncharacterized_LOC100507388_LOC100507388__lncRNA&lncRNA__URS000075A16D_9606_Homo_sapiens_long_intergenic_non-protein_coding_RNA_1268_LINC01268_	lncRNA:LINC01268	-0.627378	-1.29289	0.038138	1.35567	-1.88619	0.0641772	0.651304	-4.00704
lncRNA__URS0000394A79_9606_Homo_sapiens_long_intergenic_non-protein_coding_RNA_1714_LINC01714_&lncRNA__URS000075E3E5_9606_Homo_sapiens_long_intergenic_non-protein_coding_RNA_1343_LINC01343_&lncRNA__URS0000759BE2_9606_Homo_sapiens_human__non-protein_coding_lnc-OR1D5-1:2	lncRNA:LINC01343 & lncRNA:lnc-OR1D5-1:2	-0.589193	-1.21499	0.0366012	1.34495	-1.88382	0.0645022	0.651304	-4.01331
ENSG00000099365.11&ReverseComplement_ENSG00000132688.11	STX1B & ReverseComplement_NES	-0.365004	-0.753413	0.0234056	2.35466	-1.88028	0.0649923	0.651304	-4.12223
hsa-miR-505-3p	hsa-miR-505-3p	-0.379851	-0.784246	0.0245436	5.94631	-1.87941	0.0651122	0.651304	-4.24688
tRNA__Homo_sapiens_tRNA-Leu-CAG-1-1&tRNA__Homo_sapiens_tRNA-Leu-CAG-1-2&tRNA__Homo_sapiens_tRNA-Leu-CAG-1-3&tRNA__Homo_sapiens_tRNA-Leu-CAG-1-4&tRNA__Homo_sapiens_tRNA-Leu-CAG-1-5&tRNA__Homo_sapiens_tRNA-Leu-CAG-1-6&tRNA__Homo_sapiens_tRNA-Leu-CAG-1-7&tRNA__Homo_sapiens_tRNA-Leu-CAG-2-1&tRNA__Homo_sapiens_tRNA-Leu-CAG-2-2	tRNA-Leu_isoforms	-0.39505	-0.816081	0.0259813	4.38739	-1.87738	0.0653952	0.651304	-4.23245
MiR.hp__hsa-mir-320a	MiR.hp:hsa-mir-320a	-0.317658	-0.657018	0.0217022	2.13348	-1.87289	0.0660227	0.651304	-4.12291
rRNA__45S_pre-ribosomal_N2_(RNA45SN2)&rRNA__45S_pre-ribosomal_N3_(RNA45SN3)&rRNA__28S_ribosomal_N2_(RNA28SN2)&rRNA__28S_ribosomal_N3_(RNA28SN3)	RNA45SN2 & RNA45SN3 & RNA28SN2 & RNA28SN3	0.545627	-0.0386317	1.12989	5.06113	1.86855	0.0666351	0.651304	-4.25504
lncRNA__URS0000394A79_9606_Homo_sapiens_long_intergenic_non-protein_coding_RNA_1714_LINC01714_&lncRNA__URS000075D547_9606_Homo_sapiens_D4Z4_binding_element_transcript_DBET_&lncRNA__URS00003FB8AF_9606_Homo_sapiens_SLC12A5_and_MMP9_antisense_RNA_1_SLC12A5-AS1_&lncRNA__URS0000759D46_9606_Homo_sapiens_long_intergenic_non-protein_coding_RNA_1488_LINC01488_&lncRNA__URS000075DFDA_9606_Homo_sapiens_human…	lncRNA:LINC002481	-0.514664	-1.06617	0.0368392	2.67108	-1.86719	0.0668272	0.651304	-4.16242
hsa-miR-1260a	hsa-miR-1260a	-0.394356	-0.817349	0.0286381	8.97574	-1.86538	0.0670847	0.651304	-4.301
hsa-let-7d-3p	hsa-let-7d-3p	-0.279569	-0.580196	0.0210577	10.5677	-1.8607	0.067755	0.651304	-4.34015
hsa-miR-550a-3-5p	hsa-miR-550a-3-5p	-0.265205	-0.551073	0.0206623	4.73962	-1.85623	0.0683991	0.651304	-4.27636
hsa-miR-7977	hsa-miR-7977	-0.392264	-0.816705	0.0321773	5.83849	-1.84916	0.0694284	0.651304	-4.29562
ReverseComplement_ENSG00000198663.17	ReverseComplement_C6orf89	-0.381515	-0.794908	0.0318776	2.08383	-1.84656	0.0698109	0.651304	-4.15143
ReverseComplement_ENSG00000197646.8	ReverseComplement_PDCD1LG2	0.474804	-0.0399497	0.989558	3.15826	1.84556	0.0699575	0.651304	-4.22101
tRNA__Homo_sapiens_tRNA-Val-CAC-1-1&tRNA__Homo_sapiens_tRNA-Val-CAC-1-2&tRNA__Homo_sapiens_tRNA-Val-CAC-1-3&tRNA__Homo_sapiens_tRNA-Val-CAC-1-4&tRNA__Homo_sapiens_tRNA-Val-CAC-1-5&tRNA__Homo_sapiens_tRNA-Val-CAC-1-6&tRNA__Homo_sapiens_tRNA-Val-CAC-1-7&tRNA__Homo_sapiens_tRNA-Val-CAC-5-1&tRNA__Homo_sapiens_tRNA-Val-CAC-4-1&tRNA__Homo_sapiens_tRNA-Val-AAC-1-1&tRNA__Homo_sapiens_tRNA-Val-AAC-1-2&tRN…	tRNA-Val_isoforms_repeat3	-0.466926	-0.973628	0.0397765	3.33072	-1.84378	0.070221	0.651304	-4.24321
hsa-miR-874-3p	hsa-miR-874-3p	-0.339739	-0.708859	0.0293815	1.98511	-1.84158	0.0705467	0.651304	-4.15193
ENSG00000242485.6	MRPL20	0.438857	-0.0386388	0.916353	4.16953	1.83894	0.0709403	0.651304	-4.28693
hsa-miR-151a-5p	hsa-miR-151a-5p	0.301121	-0.027853	0.630096	5.91847	1.83144	0.0720666	0.651304	-4.32472
ENSG00000076706.17	MCAM	0.869493	-0.0822098	1.8212	1.59338	1.82801	0.0725873	0.651304	-4.10837
hsa-miR-330-5p	hsa-miR-330-5p	0.293663	-0.0279125	0.615239	4.78953	1.82718	0.0727144	0.651304	-4.31978
ENSG00000213626.13&ReverseComplement_ENSG00000182902.14	LBH & ReverseComplement_SLC25A18	0.323114	-0.0310185	0.677247	2.7719	1.82559	0.0729559	0.651304	-4.24044
MiR.hp__hsa-mir-6800	MiR.hp:hsa-mir-6800	0.373494	-0.0363292	0.783317	1.98901	1.82348	0.0732794	0.651304	-4.16248
MiR.hp__hsa-mir-181b-2&MiR.hp__hsa-mir-181b-1	MiR.hp:hsa-mir-181b-2 & MiR.hp:hsa-mir-181b-1	0.354986	-0.0349599	0.744933	6.50237	1.82147	0.073589	0.651304	-4.3466
ENSG00000101438.4&ENSG00000140718.21	SLC32A1 & FTO	-0.614499	-1.28986	0.0608627	3.36051	-1.82053	0.0737325	0.651304	-4.27789
hsa-miR-25-3p	hsa-miR-25-3p	0.179043	-0.0191952	0.377282	14.7644	1.80711	0.0758269	0.656489	-4.53441
lncRNA__URS000075E68F_9606_Homo_sapiens_NR2F2_antisense_RNA_1_NR2F2-AS1__lncRNA&lncRNA__URS000075A94E_9606_Homo_sapiens_long_intergenic_non-protein_coding_RNA_1431_LINC01431_	lncRNA:LINC01431_repeat4	-0.569537	-1.20428	0.0652068	2.19798	-1.7953	0.0777095	0.656489	-4.23728
hsa-miR-338-5p	hsa-miR-338-5p	-0.58691	-1.24226	0.0684433	1.6892	-1.79188	0.0782616	0.656489	-4.13879
tRNA__Homo_sapiens_tRNA-Val-CAC-1-1&tRNA__Homo_sapiens_tRNA-Val-CAC-1-2&tRNA__Homo_sapiens_tRNA-Val-CAC-1-3&tRNA__Homo_sapiens_tRNA-Val-CAC-1-4&tRNA__Homo_sapiens_tRNA-Val-CAC-1-5&tRNA__Homo_sapiens_tRNA-Val-CAC-1-6&tRNA__Homo_sapiens_tRNA-Val-CAC-1-7&tRNA__Homo_sapiens_tRNA-Val-CAC-5-1&tRNA__Homo_sapiens_tRNA-Val-CAC-4-1&tRNA__Homo_sapiens_tRNA-Val-AAC-1-1&tRNA__Homo_sapiens_tRNA-Val-AAC-1-2&tRN…	tRNA-Val_isoforms_repeat5	-0.453365	-0.960847	0.0541162	6.91463	-1.78748	0.0789775	0.656489	-4.40506
hsa-miR-148b-5p	hsa-miR-148b-5p	0.335823	-0.0407058	0.712352	4.85104	1.78454	0.0794595	0.656489	-4.38683
tRNA__Homo_sapiens_tRNA-Val-CAC-1-1&tRNA__Homo_sapiens_tRNA-Val-CAC-1-2&tRNA__Homo_sapiens_tRNA-Val-CAC-1-3&tRNA__Homo_sapiens_tRNA-Val-CAC-1-4&tRNA__Homo_sapiens_tRNA-Val-CAC-1-5&tRNA__Homo_sapiens_tRNA-Val-CAC-1-6&tRNA__Homo_sapiens_tRNA-Val-CAC-1-7&tRNA__Homo_sapiens_tRNA-Val-CAC-5-1&tRNA__Homo_sapiens_tRNA-Val-CAC-4-1&tRNA__Homo_sapiens_tRNA-Val-AAC-1-1&tRNA__Homo_sapiens_tRNA-Val-AAC-1-2&tRN…	tRNA-Val_isoforms_repeat6	-0.568325	-1.20616	0.0695061	1.85722	-1.78281	0.0797438	0.656489	-4.22047
hsa-miR-152-3p	hsa-miR-152-3p	0.326893	-0.0420922	0.695878	4.60786	1.7726	0.0814393	0.656489	-4.40224
snoRNA__Homo_sapiens300661_SNORD55	snoRNA:SNORD55	-0.449659	-0.958435	0.0591162	4.35933	-1.76836	0.0821516	0.656489	-4.40905
lncRNA__URS0000394A79_9606_Homo_sapiens_long_intergenic_non-protein_coding_RNA_1714_LINC01714_&lncRNA__URS000075E3E5_9606_Homo_sapiens_long_intergenic_non-protein_coding_RNA_1343_LINC01343_&lncRNA__URS0000759B1D_9606_Homo_sapiens_long_intergenic_non-protein_coding_RNA_1299_LINC01299_&lncRNA__URS000075CB2F_9606_Homo_sapiens_PHKA2_antisense_RNA_1_PHKA2-AS1_	lncRNA:PHKA2_antisense_RNA_1_PHKA2-AS1	-0.566277	-1.20773	0.0751773	2.59138	-1.76635	0.0824916	0.656489	-4.31398
ReverseComplement_ENSG00000197217.13	ReverseComplement_ENTPD4	0.539568	-0.0722142	1.15135	5.08326	1.76467	0.0827769	0.656489	-4.41878
tRNA__Homo_sapiens_tRNA-Arg-ACG-2-1&tRNA__Homo_sapiens_tRNA-Arg-ACG-2-2&tRNA__Homo_sapiens_tRNA-Arg-ACG-2-3&tRNA__Homo_sapiens_tRNA-Arg-ACG-2-4&tRNA__Homo_sapiens_tRNA-Arg-ACG-1-1&tRNA__Homo_sapiens_tRNA-Arg-ACG-1-2&tRNA__Homo_sapiens_tRNA-Arg-ACG-1-3	tRNA-Arg_isoforms	0.374706	-0.0505642	0.799976	5.42064	1.76295	0.0830695	0.656489	-4.42838
lncRNA__URS000075E68F_9606_Homo_sapiens_NR2F2_antisense_RNA_1_NR2F2-AS1__lncRNA&lncRNA__URS0000812192_9606_Homo_sapiens_PROX1_antisense_RNA_1_PROX1-AS1_	lncRNA:PROX1_antisense_RNA_1_PROX1-AS1	-0.625727	-1.3377	0.0862498	2.08186	-1.75846	0.0838364	0.656489	-4.28489
hsa-miR-378i	hsa-miR-378i	0.329092	-0.0472939	0.705479	3.12162	1.74944	0.0853973	0.656489	-4.36586
lncRNA__URS000075C528_9606_Homo_sapiens_long_intergenic_non-protein_coding_RNA_342_LINC00342_&lncRNA__URS000075D573_9606_Homo_sapiens_small_nucleolar_RNA_host_gene_9_SNHG9_	lncRNA:small_nucleolar_RNA_host_gene_9_SNHG9	-0.572356	-1.23059	0.0858804	5.06894	-1.7398	0.0870909	0.656489	-4.461
ReverseComplement_ENSG00000196220.16&ReverseComplement_ENSG00000158062.20	ReverseComplement_SRGAP3 & ReverseComplement_UBXN11	-0.291136	-0.626438	0.0441663	2.55404	-1.73729	0.0875349	0.656489	-4.36022
lncRNA__URS000075A69B_9606_Homo_sapiens_long_intergenic_non-protein_coding_RNA_324_LINC00324_&lncRNA__URS0000759CF4_9606_Homo_sapiens_KCNQ1_opposite_strand/antisense_transcript_1_KCNQ1OT1_&lncRNA__URS000075EA71_9606_Homo_sapiens_NAGPA_antisense_RNA_1_NAGPA-AS1_	lncRNA:NAGPA_antisense_RNA_1_NAGPA-AS1	-0.348399	-0.750112	0.0533135	4.90038	-1.7353	0.0878895	0.656489	-4.46696
rRNA__45S_pre-ribosomal_N5_(RNA45SN5)&rRNA__45S_pre-ribosomal_N1_(RNA45SN1)&rRNA__45S_pre-ribosomal_N4_(RNA45SN4)&rRNA__45S_pre-ribosomal_N2_(RNA45SN2)&rRNA__28S_ribosomal_N5_(RNA28SN5)&rRNA__28S_ribosomal_N1_(RNA28SN1)&rRNA__28S_ribosomal_N4_(RNA28SN4)&rRNA__28S_ribosomal_N2_(RNA28SN2)	RNA45SN5 & RNA45SN1 & RNA45SN4 & RNA45SN2 & RNA28SN5 & RNA28SN1 & RNA28SN4 & RNA28SN2	0.335885	-0.0521634	0.723932	8.06909	1.73188	0.0885016	0.656489	-4.50227
hsa-miR-501-5p	hsa-miR-501-5p	0.362211	-0.0563321	0.780755	2.38939	1.73155	0.0885612	0.656489	-4.34043
tRNA__Homo_sapiens_tRNA-Gly-GCC-2-1&tRNA__Homo_sapiens_tRNA-Gly-GCC-2-2&tRNA__Homo_sapiens_tRNA-Gly-GCC-2-3&tRNA__Homo_sapiens_tRNA-Gly-GCC-2-4&tRNA__Homo_sapiens_tRNA-Gly-GCC-2-5&tRNA__Homo_sapiens_tRNA-Gly-GCC-2-6&tRNA__Homo_sapiens_tRNA-Gly-GCC-3-1&tRNA__Homo_sapiens_tRNA-Gly-GCC-5-1&tRNA__Homo_sapiens_tRNA-Gly-CCC-1-1&tRNA__Homo_sapiens_tRNA-Gly-CCC-1-2&tRNA__Homo_sapiens_tRNA-Gly-GCC-4-1	tRNA-Gly_isoforms_repeat7	-0.543087	-1.17255	0.0863766	2.82492	-1.72629	0.089511	0.656489	-4.39681
lncRNA__URS0000394A79_9606_Homo_sapiens_long_intergenic_non-protein_coding_RNA_1714_LINC01714_&lncRNA__URS000075E3E5_9606_Homo_sapiens_long_intergenic_non-protein_coding_RNA_1343_LINC01343_	lncRNA:LINC01343	-0.409837	-0.884971	0.0652975	9.62442	-1.72587	0.0895861	0.656489	-4.53592
ReverseComplement_ENSG00000101940.18	ReverseComplement_WDR13	0.300837	-0.0480175	0.649691	4.95879	1.72544	0.0896637	0.656489	-4.4814
lncRNA__URS000075C759_9606_Homo_sapiens_RBAK_downstream_neighbor_RBAKDN_	lncRNA:RBAK_downstream_neighbor_RBAKDN	-0.467592	-1.01003	0.0748456	2.59203	-1.72477	0.0897859	0.656489	-4.3843
ENSG00000105939.14	ZC3HAV1	0.255003	-0.0409798	0.550987	3.24996	1.72382	0.089958	0.656489	-4.41399
hsa-miR-4429	hsa-miR-4429	-0.332108	-0.718049	0.0538317	2.29062	-1.72176	0.0903332	0.656489	-4.36754
hsa-miR-3150a-5p	hsa-miR-3150a-5p	-0.294804	-0.639148	0.0495401	2.52197	-1.71299	0.0919468	0.656489	-4.40136
rRNA__45S_pre-ribosomal_N5_(RNA45SN5)&rRNA__45S_pre-ribosomal_N1_(RNA45SN1)&rRNA__45S_pre-ribosomal_N4_(RNA45SN4)&rRNA__28S_ribosomal_N5_(RNA28SN5)&rRNA__28S_ribosomal_N1_(RNA28SN1)&rRNA__28S_ribosomal_N4_(RNA28SN4)	RNA45SN5 & RNA45SN1 & RNA45SN4 & RNA28SN5 & RNA28SN1 & RNA28SN4	0.320632	-0.0538924	0.695157	7.18466	1.71293	0.091957	0.656489	-4.52228
hsa-let-7i-3p	hsa-let-7i-3p	0.38541	-0.0650804	0.8359	3.59361	1.71179	0.0921686	0.656489	-4.44857
ReverseComplement_ENSG00000102858.13	ReverseComplement_MGRN1	0.293219	-0.0508656	0.637303	3.62724	1.70506	0.0934245	0.656489	-4.47555
ReverseComplement_ENSG00000008988.11&ReverseComplement_lncRNA__URS0000CCE039_9606_Homo_sapiens_small_nucleolar_RNA_host_gene_17_SNHG17__lncRNA&ReverseComplement_lncRNA__URS0000CCDFFF_9606_Homo_sapiens_small_nucleolar_RNA_host_gene_17_SNHG17_&ReverseComplement_lncRNA__URS0000CCDFE9_9606_Homo_sapiens_small_nucleolar_RNA_host_gene_17_SNHG17__lncRNA&ReverseComplement_lncRNA__URS0000CCE068_9606_Homo_s…	ReverseComplement_RPS20 & ReverseComplement_lncRNA:small_nucleolar_RNA_host_gene_17_SNHG17	0.307669	-0.0537264	0.669064	2.55212	1.70339	0.0937384	0.656489	-4.40358
ReverseComplement_ENSG00000198663.17&ReverseComplement_lncRNA__URS0000BC450F_9606_Homo_sapiens_long_intergenic_non-protein_coding_RNA_1715_LINC01715_&ReverseComplement_lncRNA__URS0000BC454F_9606_Homo_sapiens_long_intergenic_non-protein_coding_RNA_1715_LINC01715__lncRNA&ENSG00000112137.18&ReverseComplement_ENSG00000086712.13&ReverseComplement_ENSG00000153029.16	ReverseComplement_C6orf89 & ReverseComplement_lncRNA:LINC01715 & PHACTR1 & ReverseComplement_TXLNG & ReverseComplement_MR1	-0.441451	-0.960937	0.0780359	2.46903	-1.70029	0.0943249	0.656489	-4.40875
hsa-miR-1306-3p	hsa-miR-1306-3p	-0.394121	-0.859045	0.0708039	1.78891	-1.69614	0.0951125	0.656489	-4.3241
lncRNA__URS000075E3E5_9606_Homo_sapiens_long_intergenic_non-protein_coding_RNA_1343_LINC01343_	lncRNA:LINC01343_repeat8	-0.324581	-0.707937	0.0587754	5.82084	-1.69408	0.0955045	0.656489	-4.53786
tRNA__Homo_sapiens_tRNA-Thr-AGT-1-1&tRNA__Homo_sapiens_tRNA-Thr-AGT-1-2&tRNA__Homo_sapiens_tRNA-Thr-AGT-1-3&tRNA__Homo_sapiens_tRNA-Thr-AGT-5-1	tRNA-Thr_isoforms	0.463901	-0.0840559	1.01186	1.95598	1.69392	0.0955353	0.656489	-4.3418
lncRNA__URS000075BAA8_9606_Homo_sapiens_long_intergenic_non-protein_coding_RNA_662_LINC00662_	lncRNA:LINC00662	-0.487585	-1.06431	0.0891393	3.73987	-1.69159	0.0959809	0.656489	-4.49688
hsa-miR-636	hsa-miR-636	0.294516	-0.0550357	0.644068	4.7938	1.68582	0.0970938	0.656489	-4.54039
hsa-miR-409-3p	hsa-miR-409-3p	-0.500597	-1.09605	0.0948541	7.75549	-1.68212	0.0978135	0.656489	-4.57527
hsa-miR-4746-5p	hsa-miR-4746-5p	0.326245	-0.0619181	0.714409	3.01088	1.68168	0.0978984	0.656489	-4.45883
hsa-miR-324-5p	hsa-miR-324-5p	0.292469	-0.0560045	0.640942	4.84385	1.67928	0.0983671	0.656489	-4.54985
snoRNA__Homo_sapiens300612_SNORA7B&snoRNA__Homo_sapiens300602_SNORA7A	snoRNA:SNORA7A	0.424102	-0.0813885	0.929593	2.23733	1.67869	0.0984826	0.656489	-4.3933
ENSG00000260220.7	CCDC187	-0.291139	-0.638162	0.055883	3.51656	-1.67864	0.0984931	0.656489	-4.50549
ENSG00000121060.19	TRIM25	0.643677	-0.123978	1.41133	1.53731	1.67771	0.0986763	0.656489	-4.27543
lncRNA__URS000075E68F_9606_Homo_sapiens_NR2F2_antisense_RNA_1_NR2F2-AS1__lncRNA	lncRNA:NR2F2_antisense_RNA_1_NR2F2-AS1	-0.416118	-0.913337	0.0811019	10.3348	-1.67449	0.0993096	0.656489	-4.62913
snoRNA__Homo_sapiens300524_SNORD18A	snoRNA:SNORD18A	-0.554615	-1.21807	0.108843	3.18207	-1.6726	0.0996825	0.656489	-4.50085
ENSG00000103257.9	SLC7A5	0.343826	-0.0695797	0.757231	1.85435	1.66409	0.101379	0.663554	-4.35255
hsa-miR-363-5p	hsa-miR-363-5p	0.283899	-0.0581378	0.625936	3.32928	1.66075	0.10205	0.663554	-4.51182
lncRNA__URS000075D30C_9606_Homo_sapiens_human__non-protein_coding_lnc-FAM182B-8:5&lncRNA__URS000075B2AD_9606_Homo_sapiens_uncharacterized_LOC102723885_LOC102723885__lncRNA	lncRNA:lnc-FAM182B-8:5 & lncRNA:LOC102723885_repeat9	-0.376992	-0.832306	0.078322	1.73576	-1.65667	0.102877	0.663554	-4.36236
hsa-miR-1284	hsa-miR-1284	-0.254687	-0.562663	0.0532884	4.55208	-1.65464	0.103289	0.663554	-4.58097
hsa-miR-92b-5p	hsa-miR-92b-5p	-0.380852	-0.842002	0.0802971	3.3806	-1.65245	0.103736	0.663554	-4.54182
snoRNA__Homo_sapiens300700_SNORA48	snoRNA:SNORA48	0.325436	-0.0728767	0.723749	2.2298	1.63477	0.107404	0.681241	-4.43917
hsa-miR-574-3p	hsa-miR-574-3p	0.227591	-0.0512256	0.506407	6.6453	1.63324	0.107725	0.681241	-4.63667
hsa-miR-200c-3p	hsa-miR-200c-3p	-0.221687	-0.494272	0.050898	4.20166	-1.62724	0.108996	0.681877	-4.61132
hsa-miR-1287-5p	hsa-miR-1287-5p	0.5965	-0.137069	1.33007	2.10192	1.62698	0.109051	0.681877	-4.44039
hsa-miR-744-5p	hsa-miR-744-5p	-0.184534	-0.414657	0.0455895	8.23746	-1.60446	0.113934	0.707104	-4.69446
hsa-miR-11401	hsa-miR-11401	-1.43754	-3.23297	0.357896	2.4211	-1.602	0.114477	0.707104	-4.56553
snoRNA__Homo_sapiens300597_SNORD102	snoRNA:SNORD102	-0.375526	-0.846038	0.0949855	3.49778	-1.59692	0.115607	0.707104	-4.62765
ReverseComplement_ENSG00000189233.12	ReverseComplement_NUGGC	0.331713	-0.0841975	0.747624	2.50538	1.59579	0.115859	0.707104	-4.54083
ReverseComplement_ENSG00000117298.16&ReverseComplement_lncRNA__URS0000759D4A_9606_Homo_sapiens_FOXF1_adjacent_non-coding_developmental_regulatory_RNA_FENDRR_&ReverseComplement_ENSG00000168137.19&ENSG00000176920.13&ReverseComplement_ENSG00000186115.13&ReverseComplement_ENSG00000196689.13&ENSG00000101350.8&ReverseComplement_ENSG00000139746.16&ReverseComplement_lncRNA__URS00007E413A_9606_Homo_sapien…	ReverseComplement_ECE1 & ReverseComplement_lncRNA:LINC01770:14	-0.506342	-1.14327	0.130589	3.53921	-1.59062	0.117021	0.707104	-4.62915
tRNA__Homo_sapiens_tRNA-Gly-GCC-2-1&tRNA__Homo_sapiens_tRNA-Gly-GCC-2-2&tRNA__Homo_sapiens_tRNA-Gly-GCC-2-3&tRNA__Homo_sapiens_tRNA-Gly-GCC-2-4&tRNA__Homo_sapiens_tRNA-Gly-GCC-2-5&tRNA__Homo_sapiens_tRNA-Gly-GCC-2-6&tRNA__Homo_sapiens_tRNA-Gly-GCC-3-1&tRNA__Homo_sapiens_tRNA-Gly-GCC-5-1&tRNA__Homo_sapiens_tRNA-Gly-GCC-1-1&tRNA__Homo_sapiens_tRNA-Gly-GCC-1-2&tRNA__Homo_sapiens_tRNA-Gly-GCC-1-3&tRN…	tRNA-Gly_isoforms_repeat10	-0.3025	-0.684195	0.0791951	5.84097	-1.58571	0.118133	0.707104	-4.69582
lncRNA__URS000075C9B4_9606_Homo_sapiens_uncharacterized_LOC101927870_LOC101927870__lncRNA	lncRNA:LOC101927870	0.289834	-0.0765695	0.656237	2.73211	1.58272	0.118813	0.707104	-4.59033
lncRNA__URS000075DA51_9606_Homo_sapiens_BASP1_antisense_RNA_1_BASP1-AS1_	lncRNA:BASP1_antisense_RNA_1_BASP1-AS1	0.328031	-0.0869345	0.742997	2.35178	1.58167	0.119052	0.707104	-4.55584
ReverseComplement_ENSG00000145349.18	ReverseComplement_CAMK2D	0.713119	-0.19063	1.61687	3.68923	1.5788	0.119709	0.707104	-4.63198
lncRNA__URS000075AB50_9606_Homo_sapiens_SENP3-EIF4A1_readthrough_NMD_candidate__SENP3-EIF4A1__lncRNA&lncRNA__URS000075A17C_9606_Homo_sapiens_C1RL_antisense_RNA_1_C1RL-AS1_&lncRNA__URS0000A76F9D_9606_Homo_sapiens_human__non-protein_coding_lnc-ARAP2-80:1	lncRNA:lnc-ARAP2-80:1	0.669926	-0.180838	1.52069	1.00073	1.57555	0.120459	0.707104	-4.34853
MiR.hp__hsa-mir-486-1&MiR.hp__hsa-mir-486-2&lncRNA__URS0000CCE0C9_9606_Homo_sapiens_long_intergenic_non-protein_coding_RNA_319_LINC00319__lncRNA&lncRNA__URS0000D77F73_9606_Homo_sapiens_TIMM23B-AGAP6_readthrough_TIMM23B-AGAP6__lncRNA&lncRNA__URS0000D780F6_9606_Homo_sapiens_TIMM23B-AGAP6_readthrough_TIMM23B-AGAP6__lncRNA&lncRNA__URS0000D77FDF_9606_Homo_sapiens_TIMM23B-AGAP6_readthrough_TIMM23B-AGAP…	MiR.hp:hsa-mir-486-1 & MiR.hp:hsa-mir-486-2 & lncRNA:TIMM23B-AGAP6_readthrough_TIMM23B-AGAP6	-0.283487	-0.643741	0.0767669	2.76601	-1.57448	0.120704	0.707104	-4.60999
ReverseComplement_ENSG00000008988.11	ReverseComplement_RPS20	0.233537	-0.063245	0.530319	3.9716	1.57446	0.12071	0.707104	-4.67352
ENSG00000167978.17	SRRM2	0.271823	-0.0742354	0.617881	2.60419	1.57163	0.121365	0.707222	-4.57886
MiR.hp__hsa-mir-486-2	MiR.hp:hsa-mir-486-2	-0.28659	-0.652428	0.0792487	11.0723	-1.56742	0.122346	0.708633	-4.80848
lncRNA__URS0000D7806A_9606_Homo_sapiens_uncharacterized_LOC102725021_LOC102725021__lncRNA&lncRNA__URS0000D7801A_9606_Homo_sapiens_uncharacterized_LOC102725021_LOC102725021__lncRNA&lncRNA__URS0000D7802D_9606_Homo_sapiens_uncharacterized_LOC102725021_LOC102725021__lncRNA&lncRNA__URS000075D84F_9606_Homo_sapiens_uncharacterized_LOC100506472_LOC100506472__lncRNA	lncRNA:LOC100506472	0.435734	-0.121492	0.992961	4.99681	1.5646	0.123006	0.708633	-4.71553
hsa-miR-1238-3p	hsa-miR-1238-3p	0.381265	-0.107158	0.869687	1.92805	1.56187	0.123648	0.708633	-4.51021
ENSG00000105443.15&ReverseComplement_ENSG00000101940.18	CYTH2 & ReverseComplement_WDR13	0.452998	-0.129511	1.03551	1.79902	1.55599	0.125039	0.708633	-4.48415
ENSG00000136450.13&ENSG00000266086.3	SRSF1 & ENSG00000266086.3	0.611237	-0.176086	1.39856	1.24376	1.55335	0.125668	0.708633	-4.37466
snoRNA__Homo_sapiens300608_SNORD19B	snoRNA:SNORD19B	0.500445	-0.144447	1.14534	1.64487	1.55269	0.125828	0.708633	-4.4579
snoRNA__Homo_sapiens300529_SNORD52	snoRNA:SNORD52	0.375227	-0.108613	0.859067	2.28764	1.5517	0.126064	0.708633	-4.57003
hsa-miR-6735-5p	hsa-miR-6735-5p	-0.317783	-0.730346	0.094781	1.91714	-1.54118	0.128601	0.715052	-4.56345
MiR.hp__hsa-mir-3913-1&MiR.hp__hsa-mir-3913-2	MiR.hp:hsa-mir-3913-1 & MiR.hp:hsa-mir-3913-2	0.415845	-0.124557	0.956246	2.5821	1.53967	0.128968	0.715052	-4.6182
tRNA__Homo_sapiens_tRNA-Lys-CTT-2-1&tRNA__Homo_sapiens_tRNA-Lys-CTT-2-2&tRNA__Homo_sapiens_tRNA-Lys-CTT-2-3&tRNA__Homo_sapiens_tRNA-Lys-CTT-2-4&tRNA__Homo_sapiens_tRNA-Lys-CTT-2-5	tRNA-Lys_isoforms	-0.403305	-0.927642	0.121032	2.67852	-1.53899	0.129133	0.715052	-4.64664
hsa-miR-335-3p	hsa-miR-335-3p	-0.41466	-0.956101	0.126781	4.55451	-1.53234	0.130765	0.71886	-4.7525
tRNA__Homo_sapiens_tRNA-Gly-GCC-2-1&tRNA__Homo_sapiens_tRNA-Gly-GCC-2-2&tRNA__Homo_sapiens_tRNA-Gly-GCC-2-3&tRNA__Homo_sapiens_tRNA-Gly-GCC-2-4&tRNA__Homo_sapiens_tRNA-Gly-GCC-2-5&tRNA__Homo_sapiens_tRNA-Gly-GCC-2-6	tRNA-Gly_isoforms_repeat11	-0.312758	-0.722719	0.0972039	3.53055	-1.52644	0.132226	0.71886	-4.7293
tRNA__Homo_sapiens_tRNA-Lys-CTT-1-1&tRNA__Homo_sapiens_tRNA-Lys-CTT-1-2&tRNA__Homo_sapiens_tRNA-Lys-CTT-4-1&tRNA__Homo_sapiens_tRNA-Lys-CTT-2-1&tRNA__Homo_sapiens_tRNA-Lys-CTT-2-2&tRNA__Homo_sapiens_tRNA-Lys-CTT-2-3&tRNA__Homo_sapiens_tRNA-Lys-CTT-2-4&tRNA__Homo_sapiens_tRNA-Lys-CTT-2-5&tRNA__Homo_sapiens_tRNA-Lys-CTT-3-1&tRNA__Homo_sapiens_tRNA-Lys-CTT-5-1	tRNA-Lys_isoforms_repeat12	-0.449515	-1.04029	0.141257	2.64225	-1.52243	0.133224	0.71886	-4.66673
lncRNA__URS000075C708_9606_Homo_sapiens_MIRLET7B_host_gene_MIRLET7BHG_&lncRNA__URS000075B158_9606_Homo_sapiens_human__non-protein_coding_MIRLET7BHG:9&lncRNA__URS0000759AD2_9606_Homo_sapiens_long_intergenic_non-protein_coding_RNA_294_LINC00294_&lncRNA__URS000075DE27_9606_Homo_sapiens_HLA_complex_group_11_HCG11_&lncRNA__URS000075ADD8_9606_Homo_sapiens_human__non-protein_coding_PRKCQ-AS1:53&lncRNA__…	lncRNA:ROPN1L_antisense_RNA_1_ROPN1L-AS1	0.522364	-0.164385	1.20911	1.2774	1.52191	0.133354	0.71886	-4.45755
hsa-miR-340-3p	hsa-miR-340-3p	-0.381702	-0.883736	0.120333	5.30323	-1.52126	0.133516	0.71886	-4.78039
ReverseComplement_ENSG00000236609.4	ReverseComplement_ZNF853	0.294586	-0.0933482	0.682521	2.16881	1.51939	0.133988	0.71886	-4.61956
ReverseComplement_ENSG00000127954.13	ReverseComplement_STEAP4	-0.313031	-0.725638	0.0995759	3.23089	-1.51798	0.134342	0.71886	-4.71355
tRNA__Homo_sapiens_tRNA-SeC-TCA-1-1&tRNA__Homo_sapiens_tRNA-SeC-TCA-2-1	tRNA-SeC_isoforms_repeat13	0.383588	-0.126942	0.894118	2.54958	1.50334	0.138067	0.733259	-4.66997
MiR.hp__hsa-mir-320b-2&MiR.hp__hsa-mir-320b-1	MiR.hp:hsa-mir-320b-2 & MiR.hp:hsa-mir-320b-1	-0.272473	-0.635949	0.0910045	6.60104	-1.49989	0.138956	0.733259	-4.8241
rRNA__45S_pre-ribosomal_N5_(RNA45SN5)&rRNA__45S_pre-ribosomal_N1_(RNA45SN1)&rRNA__45S_pre-ribosomal_N4_(RNA45SN4)&rRNA__45S_pre-ribosomal_N3_(RNA45SN3)&rRNA__28S_ribosomal_N5_(RNA28SN5)&rRNA__28S_ribosomal_N1_(RNA28SN1)&rRNA__28S_ribosomal_N4_(RNA28SN4)&rRNA__28S_ribosomal_N3_(RNA28SN3)	RNA45SN5 & RNA45SN1 & RNA45SN4 & RNA45SN3 & RNA28SN5 & RNA28SN1 & RNA28SN4 & RNA28SN3	0.327307	-0.109379	0.763993	4.46967	1.49968	0.13901	0.733259	-4.79746
snoRNA__Homo_sapiens300731_SNORA54	snoRNA:SNORA54	-0.269797	-0.631666	0.0920712	3.1243	-1.49177	0.14107	0.734307	-4.74583
ENSG00000172086.9	KRCC1	0.269741	-0.0926857	0.632167	3.69694	1.48916	0.141753	0.734307	-4.77961
ENSG00000197299.13	BLM	-0.439157	-1.02947	0.151151	7.06825	-1.48852	0.141921	0.734307	-4.84169
lncRNA__URS000075E68F_9606_Homo_sapiens_NR2F2_antisense_RNA_1_NR2F2-AS1__lncRNA&lncRNA__URS0000394A79_9606_Homo_sapiens_long_intergenic_non-protein_coding_RNA_1714_LINC01714_	lncRNA:LINC01714	-0.252776	-0.593295	0.0877434	4.82009	-1.48528	0.142775	0.734307	-4.82438
hsa-miR-6806-3p	hsa-miR-6806-3p	0.356005	-0.124817	0.836827	2.06461	1.48145	0.14379	0.734307	-4.6379
MiR.hp__hsa-mir-6511a-1&MiR.hp__hsa-mir-6511a-2&MiR.hp__hsa-mir-6511a-3&MiR.hp__hsa-mir-6511a-4	MiR.hp:hsa-mir-6511a-1 & MiR.hp:hsa-mir-6511a-2 & MiR.hp:hsa-mir-6511a-3 & MiR.hp:hsa-mir-6511a-4	0.217434	-0.0764679	0.511336	5.86217	1.48026	0.144105	0.734307	-4.84127
ReverseComplement_ENSG00000169045.17&ReverseComplement_ENSG00000154027.19&ReverseComplement_ENSG00000169302.16&ReverseComplement_ENSG00000142856.17&ReverseComplement_ENSG00000105053.11&ReverseComplement_ENSG00000198453.13	ReverseComplement_HNRNPH1 & ReverseComplement_AK5 & ReverseComplement_STK32A & ReverseComplement_ITGB3BP & ReverseComplement_VRK3 & ReverseComplement_ZNF568	-0.717813	-1.69117	0.255544	0.782048	-1.47555	0.145364	0.734307	-4.43032
tRNA__Homo_sapiens_tRNA-Val-CAC-1-1&tRNA__Homo_sapiens_tRNA-Val-CAC-1-2&tRNA__Homo_sapiens_tRNA-Val-CAC-1-3&tRNA__Homo_sapiens_tRNA-Val-CAC-1-4&tRNA__Homo_sapiens_tRNA-Val-CAC-1-5&tRNA__Homo_sapiens_tRNA-Val-CAC-1-6&tRNA__Homo_sapiens_tRNA-Val-CAC-1-7&tRNA__Homo_sapiens_tRNA-Val-CAC-5-1&tRNA__Homo_sapiens_tRNA-Val-CAC-4-1&tRNA__Homo_sapiens_tRNA-Val-AAC-1-1&tRNA__Homo_sapiens_tRNA-Val-AAC-1-2&tRN…	tRNA-Val_isoforms_repeat14	-0.366099	-0.86325	0.131053	7.42761	-1.47341	0.145937	0.734307	-4.86604
hsa-miR-363-3p	hsa-miR-363-3p	0.287094	-0.1035	0.677688	11.5576	1.47066	0.146677	0.734307	-4.94742
ReverseComplement_ENSG00000166961.15&ReverseComplement_lncRNA__URS000075B2AA_9606_Homo_sapiens_long_intergenic_non-protein_coding_RNA_891_LINC00891_	ReverseComplement_MS4A15 & ReverseComplement_lncRNA:LINC00891	-0.242104	-0.571549	0.0873416	3.4352	-1.47039	0.146751	0.734307	-4.78779
lncRNA__URS000075D758_9606_Homo_sapiens_long_intergenic_non-protein_coding_RNA_506_LINC00506_	lncRNA:LINC00506	-0.398884	-0.94179	0.144021	1.64185	-1.47007	0.146838	0.734307	-4.61726
snoRNA__Homo_sapiens300559_SNORD41	snoRNA:SNORD41	-0.328549	-0.776419	0.119321	2.70287	-1.46778	0.147456	0.734307	-4.74417
rRNA__45S_pre-ribosomal_N5_(RNA45SN5)&rRNA__45S_pre-ribosomal_N1_(RNA45SN1)&rRNA__45S_pre-ribosomal_N2_(RNA45SN2)&rRNA__45S_pre-ribosomal_N3_(RNA45SN3)	RNA45SN5 & RNA45SN1 & RNA45SN2 & RNA45SN3	0.283803	-0.103391	0.670997	2.26002	1.46657	0.147785	0.734307	-4.69232
ReverseComplement_ENSG00000143226.15	ReverseComplement_FCGR2A	-0.254506	-0.602905	0.0938922	9.21957	-1.46163	0.149131	0.735358	-4.90769
lncRNA__URS000075996B_9606_Homo_sapiens_EMC3_antisense_RNA_1_EMC3-AS1_&lncRNA__URS000075B250_9606_Homo_sapiens_human__non-protein_coding_lnc-HNRNPUL2-BSCL2-1:1	lncRNA:lnc-HNRNPUL2-BSCL2-1:1	0.536998	-0.198453	1.27245	2.77266	1.46094	0.149318	0.735358	-4.72497
lncRNA__URS000025784F_9606_Homo_sapiens_TSIX_transcript_XIST_antisense_RNA_TSIX_	lncRNA:TSIX_transcript_XIST_antisense_RNA	0.289928	-0.10796	0.687815	1.83506	1.45795	0.150138	0.73614	-4.65308
lncRNA__URS000075ED94_9606_Homo_sapiens_long_intergenic_non-protein_coding_RNA_1355_LINC01355_&lncRNA__URS0000759CF4_9606_Homo_sapiens_KCNQ1_opposite_strand/antisense_transcript_1_KCNQ1OT1_&lncRNA__URS0000ABD8B7_9606_Homo_sapiens_long_intergenic_non-protein_coding_RNA_2012_LINC02012__lncRNA&lncRNA__URS00008E3A3D_9606_Homo_sapiens_uncharacterized_LOC101929227_LOC101929227__lncRNA&lncRNA__URS000075…	lncRNA:LINC00950 & lncRNA:non-protein_coding_TRIM52-AS1:36	-0.39976	-0.951203	0.151683	1.86177	-1.45048	0.152201	0.737756	-4.65206
ReverseComplement_lncRNA__URS0000BC44B7_9606_Homo_sapiens_long_intergenic_non-protein_coding_RNA_2558_LINC02558_	ReverseComplement_lncRNA:LINC02558	0.241103	-0.0924519	0.574658	4.16544	1.44627	0.153375	0.737756	-4.85677
ReverseComplement_ENSG00000104886.12	ReverseComplement_PLEKHJ1	0.526648	-0.202499	1.25579	2.53797	1.44517	0.153682	0.737756	-4.74272
ReverseComplement_ENSG00000138606.19	ReverseComplement_SHF	0.354261	-0.136249	0.84477	2.35732	1.44507	0.15371	0.737756	-4.71096
hsa-miR-1271-5p	hsa-miR-1271-5p	-0.243013	-0.57961	0.0935845	2.85319	-1.44455	0.153856	0.737756	-4.78318
MiR.hp__hsa-mir-128-1	MiR.hp:hsa-mir-128-1	-0.269616	-0.644056	0.104824	6.65526	-1.44071	0.154933	0.737756	-4.90061
ENSG00000060237.19	WNK1	0.234903	-0.0924121	0.562218	2.13294	1.43594	0.156282	0.737756	-4.71231
hsa-miR-425-5p	hsa-miR-425-5p	0.196821	-0.0776339	0.471276	11.4566	1.43488	0.156584	0.737756	-4.99576
hsa-miR-4738-3p	hsa-miR-4738-3p	0.475503	-0.188164	1.13917	1.74462	1.43356	0.156957	0.737756	-4.62236
hsa-miR-150-5p	hsa-miR-150-5p	-0.253599	-0.607673	0.100474	10.6546	-1.43307	0.157096	0.737756	-4.98032
hsa-miR-671-3p	hsa-miR-671-3p	-0.261773	-0.628143	0.104597	4.71126	-1.42961	0.158084	0.739082	-4.8948
MiR.hp__hsa-mir-144	MiR.hp:hsa-mir-144	0.603627	-0.244686	1.45194	1.68216	1.42373	0.159774	0.739082	-4.58978
lncRNA__URS0000A77400_9606_Homo_sapiens_metastasis_associated_lung_adenocarcinoma_transcript_1_MALAT1_&lncRNA__URS0000A77408_9606_Homo_sapiens_metastasis_associated_lung_adenocarcinoma_transcript_1_MALAT1__lncRNA&lncRNA__URS0000A76CFF_9606_Homo_sapiens_metastasis_associated_lung_adenocarcinoma_transcript_1_MALAT1__lncRNA	lncRNA:metastasis_associated_lung_adenocarcinoma_transcript_1_MALAT1	0.431248	-0.177519	1.04001	2.91068	1.41739	0.16161	0.739082	-4.8017
hsa-miR-877-3p	hsa-miR-877-3p	-0.257164	-0.621323	0.106995	2.568	-1.41297	0.1629	0.739082	-4.80037
ReverseComplement_ENSG00000117298.16&ReverseComplement_ENSG00000168056.17&ENSG00000285947.1&ENSG00000259384.7&ENSG00000007314.12	ReverseComplement_ECE1 & ReverseComplement_LTBP3 & ENSG00000285947.1 & GH1 & SCN4A	-0.581025	-1.40381	0.241763	1.93175	-1.41293	0.162912	0.739082	-4.66861
lncRNA__URS000075B250_9606_Homo_sapiens_human__non-protein_coding_lnc-HNRNPUL2-BSCL2-1:1	lncRNA:lnc-HNRNPUL2-BSCL2-1:1_repeat15	0.448091	-0.187289	1.08347	1.80973	1.41106	0.163459	0.739082	-4.6481
hsa-miR-6509-3p	hsa-miR-6509-3p	-0.220795	-0.534585	0.0929955	2.33995	-1.40787	0.164398	0.739082	-4.7954
MiR.hp__hsa-mir-30d	MiR.hp:hsa-mir-30d	-0.212713	-0.516464	0.0910378	4.53456	-1.40117	0.166383	0.739082	-4.92685
hsa-miR-132-3p	hsa-miR-132-3p	-0.228735	-0.555405	0.097935	3.05921	-1.401	0.166434	0.739082	-4.85369
ReverseComplement_ENSG00000118369.13	ReverseComplement_USP35	0.30733	-0.132654	0.747314	2.24291	1.3976	0.167448	0.739082	-4.7769
hsa-miR-6877-5p	hsa-miR-6877-5p	-0.242154	-0.589005	0.104697	2.4461	-1.39689	0.16766	0.739082	-4.81614
rRNA__45S_pre-ribosomal_N5_(RNA45SN5)&rRNA__45S_pre-ribosomal_N1_(RNA45SN1)&rRNA__45S_pre-ribosomal_N4_(RNA45SN4)&rRNA__45S_pre-ribosomal_N2_(RNA45SN2)&rRNA__45S_pre-ribosomal_N3_(RNA45SN3)&rRNA__28S_ribosomal_N5_(RNA28SN5)&rRNA__28S_ribosomal_N1_(RNA28SN1)&rRNA__28S_ribosomal_N4_(RNA28SN4)&rRNA__28S_ribosomal_N2_(RNA28SN2)&rRNA__28S_ribosomal_N3_(RNA28SN3)&lncRNA__URS000075E27F_9606_Homo_sapiens…	RNA45SN5 & RNA45SN1 & RNA45SN4 & RNA45SN2 & RNA45SN3 & RNA28SN5 & RNA28SN1 & RNA28SN4 & RNA28SN2 & RNA28SN3 & lncRNA:LOC101928009	-0.491588	-1.19617	0.21299	1.43412	-1.396	0.167927	0.739082	-4.63196
hsa-miR-99b-5p	hsa-miR-99b-5p	-0.210614	-0.512815	0.091588	7.65406	-1.39445	0.168392	0.739082	-4.96982
snoRNA__Homo_sapiens300479_SNORD57	snoRNA:SNORD57	-0.251355	-0.612485	0.109774	6.51205	-1.39264	0.168936	0.739082	-4.96231
hsa-miR-5100	hsa-miR-5100	-0.338844	-0.826324	0.148636	6.20077	-1.39078	0.169498	0.739082	-4.95981
tRNA__Homo_sapiens_tRNA-Glu-CTC-1-1&tRNA__Homo_sapiens_tRNA-Glu-CTC-1-2&tRNA__Homo_sapiens_tRNA-Glu-CTC-1-3&tRNA__Homo_sapiens_tRNA-Glu-CTC-1-4&tRNA__Homo_sapiens_tRNA-Glu-CTC-1-5&tRNA__Homo_sapiens_tRNA-Glu-CTC-1-6&tRNA__Homo_sapiens_tRNA-Glu-CTC-1-7&tRNA__Homo_sapiens_tRNA-Glu-CTC-2-1&lncRNA__URS0000A7736C_9606_Homo_sapiens_long_intergenic_non-protein_coding_RNA_1783_LINC01783_&tRNA__Homo_sapie…	tRNA-Glu_isoforms	-0.311562	-0.759962	0.136837	3.96775	-1.39025	0.169656	0.739082	-4.9151
ReverseComplement_lncRNA__URS0000BC44B7_9606_Homo_sapiens_long_intergenic_non-protein_coding_RNA_2558_LINC02558_&ReverseComplement_lncRNA__URS00003D0DA0_9606_Homo_sapiens_human__lncRNA_AL357153.1	ReverseComplement_lncRNA:LINC02558 & ReverseComplement_lncRNA:lncRNA_AL357153.1	0.291769	-0.128169	0.711707	3.40741	1.39017	0.169682	0.739082	-4.88747
vault__VTRNA1-2	vault:VTRNA1-2	1.22172	-0.540597	2.98404	4.88069	1.38708	0.170617	0.739082	-4.93959
ENSG00000244734.4&ENSG00000223609.11	HBB & HBD	0.184915	-0.0819152	0.451745	4.57689	1.3866	0.170763	0.739082	-4.94459
ENSG00000104812.15	GYS1	-0.26245	-0.642218	0.117319	5.41603	-1.38274	0.171937	0.739082	-4.96323
hsa-miR-6503-3p	hsa-miR-6503-3p	0.390871	-0.175066	0.956807	1.65207	1.38191	0.172192	0.739082	-4.68003
tRNA__Homo_sapiens_tRNA-Leu-AAG-2-1&tRNA__Homo_sapiens_tRNA-Leu-AAG-2-2&tRNA__Homo_sapiens_tRNA-Leu-AAG-2-3&tRNA__Homo_sapiens_tRNA-Leu-AAG-2-4&tRNA__Homo_sapiens_tRNA-Leu-AAG-3-1&tRNA__Homo_sapiens_tRNA-Leu-TAG-1-1&tRNA__Homo_sapiens_tRNA-Leu-AAG-1-1&tRNA__Homo_sapiens_tRNA-Leu-AAG-1-2&tRNA__Homo_sapiens_tRNA-Leu-AAG-1-3	tRNA-Leu_isoforms_repeat16	-0.344234	-0.843798	0.155331	2.79391	-1.37872	0.173168	0.739082	-4.86051
snoRNA__Homo_sapiens300616_SNORA63	snoRNA:SNORA63	0.155973	-0.0709304	0.382876	5.46073	1.37538	0.174196	0.739082	-4.97093
hsa-miR-409-5p	hsa-miR-409-5p	-0.516144	-1.27041	0.238125	1.4686	-1.36917	0.176116	0.739082	-4.66931
ReverseComplement_ENSG00000179240.13&ReverseComplement_ENSG00000188315.8	ReverseComplement_GVQW3 & ReverseComplement_C3orf62	0.360509	-0.167088	0.888105	3.03	1.36719	0.176735	0.739082	-4.87757
ENSG00000065526.12	SPEN	0.229146	-0.106291	0.564583	4.01714	1.36683	0.176845	0.739082	-4.94712
hsa-miR-382-5p	hsa-miR-382-5p	-0.445348	-1.09768	0.206983	2.58023	-1.36598	0.177111	0.739082	-4.85554
tRNA__Homo_sapiens_tRNA-Glu-TTC-1-1&tRNA__Homo_sapiens_tRNA-Glu-TTC-1-2	tRNA-Glu_isoforms_repeat17	0.363593	-0.169439	0.896625	6.95383	1.36482	0.177473	0.739082	-4.99926
MiR.hp__hsa-mir-191	MiR.hp:hsa-mir-191	-0.303785	-0.749651	0.14208	1.97217	-1.36325	0.177964	0.739082	-4.80392
ENSG00000072274.13	TFRC	0.19378	-0.0911605	0.47872	3.40359	1.36072	0.17876	0.739082	-4.91359
tRNA__Homo_sapiens_tRNA-Ser-AGA-2-1&tRNA__Homo_sapiens_tRNA-Ser-AGA-2-2&tRNA__Homo_sapiens_tRNA-Ser-AGA-2-3&tRNA__Homo_sapiens_tRNA-Ser-AGA-2-4&tRNA__Homo_sapiens_tRNA-Ser-AGA-2-5&tRNA__Homo_sapiens_tRNA-Ser-AGA-2-6&tRNA__Homo_sapiens_tRNA-Ser-TGA-3-1&tRNA__Homo_sapiens_tRNA-Ser-AGA-4-1&tRNA__Homo_sapiens_tRNA-Ser-CGA-1-1&tRNA__Homo_sapiens_tRNA-Ser-TGA-1-1	tRNA-Ser_isoforms_repeat18	0.362649	-0.170886	0.896183	2.16932	1.36	0.178987	0.739082	-4.82401
ENSG00000170265.12	ZNF282	0.357673	-0.168669	0.884015	1.60979	1.35967	0.179091	0.739082	-4.67409
ReverseComplement_ENSG00000144785.8	ReverseComplement_ENSG00000144785.8	-0.289011	-0.716871	0.138849	2.90697	-1.35153	0.181667	0.739082	-4.89131
lncRNA__URS0000394A79_9606_Homo_sapiens_long_intergenic_non-protein_coding_RNA_1714_LINC01714_&lncRNA__URS000075E3E5_9606_Homo_sapiens_long_intergenic_non-protein_coding_RNA_1343_LINC01343_&lncRNA__URS00001C235B_9606_Homo_sapiens_long_intergenic_non-protein_coding_RNA_242_LINC00242_	lncRNA:LINC00242	-0.351631	-0.87382	0.170558	3.97258	-1.34733	0.183008	0.739082	-4.97033
ENSG00000148773.14	MKI67	0.278249	-0.135064	0.691562	2.4963	1.347	0.183113	0.739082	-4.84043
tRNA__Homo_sapiens_tRNA-Ser-AGA-2-1&tRNA__Homo_sapiens_tRNA-Ser-AGA-2-2&tRNA__Homo_sapiens_tRNA-Ser-AGA-2-3&tRNA__Homo_sapiens_tRNA-Ser-AGA-2-4&tRNA__Homo_sapiens_tRNA-Ser-AGA-2-5&tRNA__Homo_sapiens_tRNA-Ser-AGA-2-6&tRNA__Homo_sapiens_tRNA-Ser-TGA-3-1&tRNA__Homo_sapiens_tRNA-Ser-AGA-4-1&tRNA__Homo_sapiens_tRNA-Ser-AGA-1-1&tRNA__Homo_sapiens_tRNA-Ser-TGA-2-1&tRNA__Homo_sapiens_tRNA-Ser-TGA-4-1&tRN…	tRNA-Ser_isoforms_repeat19	-0.250025	-0.622387	0.122336	3.80143	-1.34348	0.184242	0.739082	-4.96653
tRNA__Homo_sapiens_tRNA-Gln-CTG-1-1&tRNA__Homo_sapiens_tRNA-Gln-CTG-1-2&tRNA__Homo_sapiens_tRNA-Gln-CTG-1-3&tRNA__Homo_sapiens_tRNA-Gln-CTG-1-4&tRNA__Homo_sapiens_tRNA-Gln-CTG-1-5&tRNA__Homo_sapiens_tRNA-Gln-CTG-2-1&tRNA__Homo_sapiens_tRNA-Gln-CTG-5-1&tRNA__Homo_sapiens_tRNA-Gln-CTG-6-1&tRNA__Homo_sapiens_tRNA-Gln-CTG-3-1&tRNA__Homo_sapiens_tRNA-Gln-CTG-3-2&tRNA__Homo_sapiens_tRNA-Gln-CTG-4-1&tRN…	tRNA-Gln_isoforms	-0.367759	-0.915534	0.180017	3.20226	-1.3433	0.1843	0.739082	-4.92258
MiR.hp__hsa-mir-181a-1&MiR.hp__hsa-mir-181a-2	MiR.hp:hsa-mir-181a-1 & MiR.hp:hsa-mir-181a-2	0.305961	-0.150174	0.762097	10.531	1.34211	0.184686	0.739082	-5.0867
ENSG00000105443.15&ENSG00000068489.13&ReverseComplement_ENSG00000104886.12	CYTH2 & PRR11 & ReverseComplement_PLEKHJ1	0.382032	-0.188387	0.952452	7.75323	1.34005	0.18535	0.739082	-5.03862
lncRNA__URS000075E815_9606_Homo_sapiens_small_nucleolar_RNA_host_gene_10_SNHG10__lncRNA&snoRNA__Homo_sapiens300781_SCARNA13	lncRNA:small_nucleolar_RNA_host_gene_10_SNHG10 & snoRNA:Homo_sapiens300781_SCARNA13	0.296725	-0.146547	0.739998	2.25192	1.33936	0.185572	0.739082	-4.8143
snoRNA__Homo_sapiens300686_SNORD43	snoRNA:SNORD43	-0.283417	-0.70705	0.140215	5.62382	-1.3386	0.185818	0.739082	-5.01943
ENSG00000196228.5	SULT1C3	0.321795	-0.159862	0.803452	2.2896	1.33677	0.186413	0.739082	-4.85081
MiR.hp__hsa-mir-550a-2&MiR.hp__hsa-mir-550a-1	MiR.hp:hsa-mir-550a-2 & MiR.hp:hsa-mir-550a-1	-0.294323	-0.734906	0.14626	6.02621	-1.33663	0.186458	0.739082	-5.02644
hsa-miR-3615	hsa-miR-3615	0.234534	-0.116991	0.586058	11.8582	1.33495	0.187004	0.739082	-5.13394
lncRNA__URS0000CCDFFB_9606_Homo_sapiens_cat_eye_syndrome_chromosome_region_lncRNA&lncRNA__URS0000CCE07B_9606_Homo_sapiens_cat_eye_syndrome_chromosome_region_candidate_7_CECR7_	lncRNA:cat_eye_syndrome_chromosome_region_candidate_7_CECR7_repeat20	-0.310791	-0.777248	0.155666	2.16298	-1.33312	0.187598	0.739082	-4.84249
ENSG00000197299.13&ENSG00000188266.14&ReverseComplement_ENSG00000169045.17&ReverseComplement_ENSG00000154027.19&ReverseComplement_ENSG00000169302.16&ReverseComplement_ENSG00000174839.13	BLM & HYKK & ReverseComplement_HNRNPH1 & ReverseComplement_AK5 & ReverseComplement_STK32A & ReverseComplement_DENND6A	-0.495027	-1.2409	0.250842	4.73284	-1.32795	0.189293	0.739082	-5.01915
lncRNA__URS0000175810_9606_Homo_sapiens_CXXC4_antisense_RNA_1_CXXC4-AS1_	lncRNA:CXXC4_antisense_RNA_1_CXXC4-AS1	-0.270395	-0.678411	0.137622	2.94444	-1.32597	0.189942	0.739082	-4.92907
ReverseComplement_ENSG00000280204.4	ReverseComplement_OR1S1	0.313685	-0.159721	0.787092	1.57933	1.32579	0.190003	0.739082	-4.72976
snoRNA__Homo_sapiens300551_SNORA74A	snoRNA:SNORA74A	-0.269703	-0.676915	0.137508	2.19625	-1.3252	0.190197	0.739082	-4.84522
ENSG00000206172.8&ENSG00000188536.13&ENSG00000130656.6	HBA1 & HBA2 & HBZ	0.417437	-0.213384	1.04826	1.60191	1.32403	0.190581	0.739082	-4.69041
lncRNA__URS000075C3E9_9606_Homo_sapiens_human__non-protein_coding_lnc-ZNF382-5:1&lncRNA__URS00004FA0FF_9606_Homo_sapiens_long_intergenic_non-protein_coding_RNA_2043_LINC02043_	lncRNA:LINC02043	0.303005	-0.155829	0.761839	1.76321	1.32132	0.191478	0.739097	-4.80829
ReverseComplement_lncRNA__URS000075B5B7_9606_Homo_sapiens_SNAP25_antisense_RNA_1_SNAP25-AS1_	ReverseComplement_lncRNA:SNAP25_antisense_RNA_1_SNAP25-AS1	0.315879	-0.163581	0.795339	2.13168	1.3182	0.192513	0.739097	-4.85023
ENSG00000133606.11	MKRN1	0.247769	-0.128365	0.623902	2.44656	1.31801	0.192577	0.739097	-4.88292
snoRNA__Homo_sapiens300199_SNORD80	snoRNA:SNORD80	-0.264416	-0.668712	0.13988	5.76245	-1.30859	0.195731	0.742208	-5.05597
snoRNA__Homo_sapiens300482_SNORD17	snoRNA:SNORD17	0.330273	-0.174752	0.835298	5.34121	1.3085	0.19576	0.742208	-5.0494
hsa-miR-342-5p	hsa-miR-342-5p	-0.173008	-0.437679	0.0916626	5.7082	-1.3079	0.195963	0.742208	-5.05637
ReverseComplement_ENSG00000166448.15	ReverseComplement_TMEM130	-0.233304	-0.590291	0.123683	1.84043	-1.30763	0.196055	0.742208	-4.84327
snoRNA__Homo_sapiens300058_SNORA26	snoRNA:SNORA26	0.393189	-0.209848	0.996226	1.46968	1.30458	0.197084	0.743573	-4.70793
hsa-miR-6818-3p	hsa-miR-6818-3p	0.291354	-0.156992	0.739699	2.96822	1.30023	0.198559	0.746386	-4.9564
snoRNA__Homo_sapiens300500_SNORD94	snoRNA:SNORD94	-0.322128	-0.819128	0.174873	1.70097	-1.29684	0.199719	0.746386	-4.8091
tRNA__Homo_sapiens_tRNA-Glu-CTC-1-1&tRNA__Homo_sapiens_tRNA-Glu-CTC-1-2&tRNA__Homo_sapiens_tRNA-Glu-CTC-1-3&tRNA__Homo_sapiens_tRNA-Glu-CTC-1-4&tRNA__Homo_sapiens_tRNA-Glu-CTC-1-5&tRNA__Homo_sapiens_tRNA-Glu-CTC-1-6&tRNA__Homo_sapiens_tRNA-Glu-CTC-1-7&tRNA__Homo_sapiens_tRNA-Glu-CTC-2-1&lncRNA__URS0000A7736C_9606_Homo_sapiens_long_intergenic_non-protein_coding_RNA_1783_LINC01783_&tRNA__Homo_sapie…	tRNA-Glu_isoforms_repeat21	-0.287222	-0.731024	0.156581	3.29598	-1.29491	0.200376	0.746386	-4.99196
ReverseComplement_lncRNA__URS000022CFA6_9606_Homo_sapiens_WEE2_antisense_RNA_1_WEE2-AS1_&ReverseComplement_ENSG00000145349.18	ReverseComplement_lncRNA:WEE2_antisense_RNA_1_WEE2-AS1 & ReverseComplement_CAMK2D	0.377674	-0.20607	0.961419	4.09816	1.29452	0.200512	0.746386	-5.02806
tRNA__Homo_sapiens_tRNA-Lys-TTT-3-1&tRNA__Homo_sapiens_tRNA-Lys-TTT-3-2&tRNA__Homo_sapiens_tRNA-Lys-TTT-3-3&tRNA__Homo_sapiens_tRNA-Lys-TTT-3-4&tRNA__Homo_sapiens_tRNA-Lys-TTT-3-5&tRNA__Homo_sapiens_tRNA-Lys-TTT-4-1&tRNA__Homo_sapiens_tRNA-Lys-TTT-6-1&tRNA__Homo_sapiens_tRNA-Lys-TTT-1-1&tRNA__Homo_sapiens_tRNA-Lys-TTT-2-1	tRNA-Lys_isoforms_repeat22	0.283156	-0.155612	0.721925	1.94018	1.29123	0.201641	0.748088	-4.84164
tRNA__Homo_sapiens_tRNA-Gly-GCC-2-1&tRNA__Homo_sapiens_tRNA-Gly-GCC-2-2&tRNA__Homo_sapiens_tRNA-Gly-GCC-2-3&tRNA__Homo_sapiens_tRNA-Gly-GCC-2-4&tRNA__Homo_sapiens_tRNA-Gly-GCC-2-5&tRNA__Homo_sapiens_tRNA-Gly-GCC-2-6&tRNA__Homo_sapiens_tRNA-Gly-GCC-3-1&tRNA__Homo_sapiens_tRNA-Gly-GCC-5-1&tRNA__Homo_sapiens_tRNA-Gly-CCC-1-1&tRNA__Homo_sapiens_tRNA-Gly-CCC-1-2&tRNA__Homo_sapiens_tRNA-Gly-GCC-1-1&tRN…	tRNA-Gly_isoforms_repeat23	-0.248495	-0.634374	0.137384	3.97604	-1.28849	0.202589	0.749107	-5.03836
tRNA__Homo_sapiens_tRNA-iMet-CAT-1-1&tRNA__Homo_sapiens_tRNA-iMet-CAT-1-2&tRNA__Homo_sapiens_tRNA-iMet-CAT-1-3&tRNA__Homo_sapiens_tRNA-iMet-CAT-1-4&tRNA__Homo_sapiens_tRNA-iMet-CAT-1-5&tRNA__Homo_sapiens_tRNA-iMet-CAT-1-6&tRNA__Homo_sapiens_tRNA-iMet-CAT-1-7&tRNA__Homo_sapiens_tRNA-iMet-CAT-1-8&tRNA__Homo_sapiens_tRNA-iMet-CAT-2-1	tRNA-iMet_isoforms	-0.275688	-0.704527	0.153151	7.89302	-1.28629	0.20335	0.749432	-5.10622
hsa-miR-6749-3p	hsa-miR-6749-3p	0.228341	-0.127825	0.584508	2.98006	1.28276	0.204576	0.749529	-4.98657
ReverseComplement_lncRNA__URS0000759D4A_9606_Homo_sapiens_FOXF1_adjacent_non-coding_developmental_regulatory_RNA_FENDRR_&ENSG00000179023.9&ReverseComplement_ENSG00000072736.19&ReverseComplement_ENSG00000197930.13&ENSG00000166343.10&ReverseComplement_ENSG00000113231.14&ReverseComplement_ENSG00000145362.21&ENSG00000175857.9&ENSG00000109685.19&ENSG00000108557.19&ReverseComplement_ENSG00000184956.16&…	ReverseComplement_lncRNA:FOXF1_adjacent_non-coding_developmental_regulatory_RNA_FENDRR & KLHDC7A & ReverseComplement_NFATC3 & ReverseComplement_ERO1A & MSS51 & ReverseComplement_PDE8B & ReverseComplement_ANK2 & GAPT & NSD2 & RAI1 & ReverseComplement_MUC6 & ReverseComplement_TMED2 & ReverseComplement_LAMB2 & ZNF696 & ReverseComplement_PCSK5 & MOK & ENSG00000280571.2 & ReverseComplement_SH3PXD2B & …	-0.557176	-1.42713	0.312778	1.66832	-1.28148	0.205023	0.749529	-4.79858
lncRNA__URS000075DE64_9606_Homo_sapiens_human__non-protein_coding_MIR17HG:3&lncRNA__URS0000759CF4_9606_Homo_sapiens_KCNQ1_opposite_strand/antisense_transcript_1_KCNQ1OT1_&lncRNA__URS000075DE27_9606_Homo_sapiens_HLA_complex_group_11_HCG11_&lncRNA__URS0000D7806A_9606_Homo_sapiens_uncharacterized_LOC102725021_LOC102725021__lncRNA&lncRNA__URS0000D7801A_9606_Homo_sapiens_uncharacterized_LOC102725021_L…	lncRNA:LINC01301 & lncRNA:lnc-SHF-3:4	0.304564	-0.171369	0.780496	2.88105	1.2804	0.205397	0.749529	-4.97825
tRNA__Homo_sapiens_tRNA-Val-CAC-1-1&tRNA__Homo_sapiens_tRNA-Val-CAC-1-2&tRNA__Homo_sapiens_tRNA-Val-CAC-1-3&tRNA__Homo_sapiens_tRNA-Val-CAC-1-4&tRNA__Homo_sapiens_tRNA-Val-CAC-1-5&tRNA__Homo_sapiens_tRNA-Val-CAC-1-6&tRNA__Homo_sapiens_tRNA-Val-CAC-1-7&tRNA__Homo_sapiens_tRNA-Val-CAC-5-1&tRNA__Homo_sapiens_tRNA-Val-CAC-4-1&tRNA__Homo_sapiens_tRNA-Val-CAC-14-1&tRNA__Homo_sapiens_tRNA-Val-CAC-2-1&tR…	tRNA-Val_isoforms_repeat24	-0.345276	-0.894944	0.204392	1.65996	-1.25684	0.213747	0.775354	-4.85934
lncRNA__URS000053D37B_9606_Homo_sapiens_long_intergenic_non-protein_coding_RNA_1104_LINC01104_&lncRNA__URS0000A76636_9606_Homo_sapiens_human__non-protein_coding_lnc-ZNF485-68:16	lncRNA:LINC01104 & lncRNA:lnc-ZNF485-68:16	-0.215812	-0.559468	0.127844	4.1582	-1.25651	0.213867	0.775354	-5.08917
tRNA__Homo_sapiens_tRNA-Trp-CCA-4-1	tRNA-Trp_isoforms	0.329825	-0.198363	0.858014	2.53903	1.24942	0.216427	0.779333	-4.99145
hsa-miR-186-5p	hsa-miR-186-5p	0.175791	-0.105964	0.457546	11.3456	1.24836	0.216815	0.779333	-5.22088
ENSG00000186417.14	GLDN	-0.303318	-0.792511	0.185874	1.57254	-1.2406	0.219646	0.779333	-4.848
ENSG00000111728.11	ST8SIA1	0.243951	-0.150131	0.638033	2.39938	1.2386	0.220383	0.779333	-4.95534
snoRNA__Homo_sapiens300690_SNORD59B	snoRNA:SNORD59B	-0.269083	-0.704606	0.166441	4.8437	-1.2362	0.221266	0.779333	-5.13113
ENSG00000185344.15&ENSG00000137700.18&ReverseComplement_ENSG00000078304.19&ReverseComplement_ENSG00000145536.15&ENSG00000164040.18&ReverseComplement_ENSG00000144028.15&ReverseComplement_ENSG00000114735.10&ENSG00000105323.17&ENSG00000131386.19&ENSG00000164941.14&ENSG00000168675.19&ENSG00000179407.3&ReverseComplement_ENSG00000105619.14&ENSG00000267796.8&ENSG00000188223.9&ReverseComplement_ENSG00000…	ATP6V0A2 & SLC37A4 & ReverseComplement_PPP2R5C & ReverseComplement_ADAMTS16 & PGRMC2 & ReverseComplement_SNRNP200 & ReverseComplement_HEMK1 & HNRNPUL1 & GALNT15 & INTS8 & LDLRAD4 & DNAJB8 & ReverseComplement_TFPT & LIN37 & ENSG00000188223.9 & ReverseComplement_CTBP2 & ReverseComplement_MiR.hp:hsa-mir-6880 & ReverseComplement_OBSCN & ReverseComplement_MELTF & ReverseComplement_NEIL1 & PKDCC & TMEM…	-0.283397	-0.742577	0.175783	4.6223	-1.23488	0.221752	0.779333	-5.12637
ReverseComplement_ENSG00000162642.14	ReverseComplement_C1orf52	-0.436809	-1.14493	0.271314	2.47907	-1.23423	0.221993	0.779333	-4.99203
MiR.hp__hsa-mir-140	MiR.hp:hsa-mir-140	-0.186474	-0.488981	0.116032	5.185	-1.23339	0.222306	0.779333	-5.13735
snoRNA__Homo_sapiens300651_SNORD99	snoRNA:SNORD99	-0.271062	-0.711035	0.16891	3.85473	-1.2327	0.22256	0.779333	-5.10228
hsa-miR-6734-3p	hsa-miR-6734-3p	0.220042	-0.137171	0.577254	2.93827	1.23252	0.222628	0.779333	-5.03025
hsa-miR-1468-5p	hsa-miR-1468-5p	-0.216188	-0.567197	0.134822	3.55214	-1.23233	0.222698	0.779333	-5.08108
snoRNA__Homo_sapiens300536_SNORD100	snoRNA:SNORD100	-0.255957	-0.673479	0.161566	6.36881	-1.22659	0.224832	0.779333	-5.15816
snoRNA__Homo_sapiens300760_SNORD54	snoRNA:SNORD54	-0.285046	-0.750249	0.180158	1.88201	-1.22599	0.225057	0.779333	-4.916
lncRNA__URS0000759C0C_9606_Homo_sapiens_ZBTB11_antisense_RNA_1_ZBTB11-AS1_	lncRNA:ZBTB11_antisense_RNA_1_ZBTB11-AS1	0.340537	-0.217677	0.898751	2.08055	1.22061	0.227072	0.779333	-4.94053
snoRNA__Homo_sapiens300535_SNORD101	snoRNA:SNORD101	-0.245436	-0.647888	0.157016	5.51704	-1.22022	0.227219	0.779333	-5.15484
ENSG00000087460.29&ReverseComplement_ENSG00000085449.15&ReverseComplement_ENSG00000006788.14	GNAS & ReverseComplement_WDFY1 & ReverseComplement_MYH13	0.389004	-0.249525	1.02753	1.62689	1.21895	0.227696	0.779333	-4.8303
hsa-miR-181a-2-3p	hsa-miR-181a-2-3p	-0.1645	-0.434886	0.105887	6.81489	-1.21729	0.228324	0.779333	-5.17275
tRNA__Homo_sapiens_tRNA-Asp-GTC-2-1&tRNA__Homo_sapiens_tRNA-Asp-GTC-2-10&tRNA__Homo_sapiens_tRNA-Asp-GTC-2-11&tRNA__Homo_sapiens_tRNA-Asp-GTC-2-2&tRNA__Homo_sapiens_tRNA-Asp-GTC-2-3&tRNA__Homo_sapiens_tRNA-Asp-GTC-2-4&tRNA__Homo_sapiens_tRNA-Asp-GTC-2-5&tRNA__Homo_sapiens_tRNA-Asp-GTC-2-6&tRNA__Homo_sapiens_tRNA-Asp-GTC-2-7&tRNA__Homo_sapiens_tRNA-Asp-GTC-2-8&tRNA__Homo_sapiens_tRNA-Asp-GTC-2-9	tRNA-Asp_isoforms_repeat25	-0.198211	-0.524152	0.127729	3.71354	-1.21676	0.228524	0.779333	-5.10001
ReverseComplement_ENSG00000184898.7&ReverseComplement_ENSG00000198663.17&ReverseComplement_lncRNA__URS0000CCDF90_9606_Homo_sapiens_long_intergenic_non-protein_coding_RNA_lncRNA	ReverseComplement_RBM43 & ReverseComplement_C6orf89 & ReverseComplement_lncRNA:long_intergenic_non-protein_coding_RNA_lncRNA	-0.225184	-0.595562	0.145195	6.18339	-1.21648	0.22863	0.779333	-5.16567
ENSG00000175564.13	UCP3	0.232863	-0.150429	0.616155	3.41965	1.21558	0.228968	0.779333	-5.08282
ENSG00000048828.17	FAM120A	0.229522	-0.150891	0.609935	2.54365	1.20721	0.232152	0.781959	-5.03364
ReverseComplement_lncRNA__URS000022CFA6_9606_Homo_sapiens_WEE2_antisense_RNA_1_WEE2-AS1_	ReverseComplement_lncRNA:WEE2_antisense_RNA_1_WEE2-AS1	0.183065	-0.121067	0.487197	5.70731	1.20436	0.233242	0.781959	-5.17395
ENSG00000151503.13	NCAPD3	0.204552	-0.135383	0.544487	3.37902	1.20399	0.233386	0.781959	-5.09206
hsa-miR-6885-3p	hsa-miR-6885-3p	0.316196	-0.209394	0.841786	1.69558	1.20371	0.233491	0.781959	-4.88826
snoRNA__Homo_sapiens300565_SNORD34	snoRNA:SNORD34	-0.257631	-0.686824	0.171562	2.61892	-1.20105	0.234515	0.781959	-5.04643
hsa-miR-943	hsa-miR-943	0.286816	-0.191396	0.765028	2.02043	1.20004	0.234902	0.781959	-4.93721
hsa-miR-361-5p	hsa-miR-361-5p	-0.187312	-0.499894	0.12527	5.26019	-1.19899	0.235308	0.781959	-5.17492
lncRNA__URS000075E68F_9606_Homo_sapiens_NR2F2_antisense_RNA_1_NR2F2-AS1__lncRNA&lncRNA__URS0000394A79_9606_Homo_sapiens_long_intergenic_non-protein_coding_RNA_1714_LINC01714_&lncRNA__URS000075E3E5_9606_Homo_sapiens_long_intergenic_non-protein_coding_RNA_1343_LINC01343_	lncRNA:LINC01343_repeat26	-0.392681	-1.04835	0.262984	2.13791	-1.19832	0.235568	0.781959	-4.9809
lncRNA__URS000075A69B_9606_Homo_sapiens_long_intergenic_non-protein_coding_RNA_324_LINC00324_&tRNA__Homo_sapiens_tRNA-Pro-TGG-3-1&tRNA__Homo_sapiens_tRNA-Pro-TGG-3-2&tRNA__Homo_sapiens_tRNA-Pro-TGG-3-3&tRNA__Homo_sapiens_tRNA-Pro-TGG-3-4&tRNA__Homo_sapiens_tRNA-Pro-TGG-3-5&tRNA__Homo_sapiens_tRNA-Pro-CGG-1-1&tRNA__Homo_sapiens_tRNA-Pro-CGG-1-2&tRNA__Homo_sapiens_tRNA-Pro-CGG-1-3&tRNA__Homo_sapien…	tRNA-Pro_isoforms	0.176985	-0.119419	0.47339	3.43591	1.19472	0.23696	0.781959	-5.10603
ReverseComplement_ENSG00000152439.13&ReverseComplement_ENSG00000268107.6	ReverseComplement_ZNF773 & ReverseComplement_ENSG00000268107.6	-0.285711	-0.764445	0.193022	2.69652	-1.19412	0.237194	0.781959	-5.05194
ENSG00000122877.17&ENSG00000272031.3&ReverseComplement_lncRNA__URS00001668D8_9606_Homo_sapiens_KRT73_antisense_RNA_1_KRT73-AS1_&ENSG00000124466.9&ReverseComplement_ENSG00000198598.7	EGR2 & ANKRD34A & ReverseComplement_lncRNA:KRT73_antisense_RNA_1_KRT73-AS1 & LYPD3 & ReverseComplement_MMP17	-0.322783	-0.864324	0.218757	6.88146	-1.1926	0.237784	0.781959	-5.19961
lncRNA__URS0000732D2A_9606_Homo_sapiens_PAX6_upstream_antisense_RNA_PAUPAR_	lncRNA:PAX6_upstream_antisense_RNA_PAUPAR	-0.230295	-0.616988	0.156398	4.10711	-1.1916	0.238171	0.781959	-5.15566
MiR.hp__hsa-mir-7-1&MiR.hp__hsa-mir-7-2&MiR.hp__hsa-mir-7-3	MiR.hp:hsa-mir-7-1 & MiR.hp:hsa-mir-7-2 & MiR.hp:hsa-mir-7-3	0.354215	-0.24177	0.9502	9.58923	1.18918	0.239118	0.782759	-5.24068
lncRNA__URS000075AE68_9606_Homo_sapiens_NEBL_antisense_RNA_1_NEBL-AS1_	lncRNA:NEBL_antisense_RNA_1_NEBL-AS1	-0.404427	-1.08685	0.27799	2.63602	-1.18578	0.240446	0.784799	-5.0632
ReverseComplement_ENSG00000138246.17&ReverseComplement_ENSG00000078369.18	ReverseComplement_DNAJC13 & ReverseComplement_GNB1	0.275055	-0.190882	0.740991	1.81944	1.18115	0.242264	0.788422	-4.93815
lncRNA__URS0000BC4452_9606_Homo_sapiens_SEMA6A_antisense_RNA_2_SEMA6A-AS2_&lncRNA__URS0000D7810A_9606_Homo_sapiens_uncharacterized_LOC646588_LOC646588__lncRNA&lncRNA__URS0000D7811A_9606_Homo_sapiens_uncharacterized_LOC646588_LOC646588__lncRNA&lncRNA__URS0000D7804F_9606_Homo_sapiens_uncharacterized_LOC646588_LOC646588__lncRNA&lncRNA__URS0000D7812A_9606_Homo_sapiens_uncharacterized_LOC646588_LOC646…	lncRNA:LOC646588	-0.400427	-1.08089	0.280041	8.63135	-1.17741	0.243741	0.789458	-5.23568
hsa-miR-130a-3p	hsa-miR-130a-3p	0.254516	-0.178239	0.68727	4.98389	1.17676	0.244001	0.789458	-5.19384
lncRNA__URS0000A775F0_9606_Homo_sapiens_neighbor_of_BRCA1_lncRNA_2_NBR2__lncRNA&lncRNA__URS000024580C_9606_Homo_sapiens_long_intergenic_non-protein_coding_RNA_1772_LINC01772_	lncRNA:LINC01772	-0.227341	-0.615085	0.160403	3.63685	-1.17313	0.24544	0.791812	-5.15366
lncRNA__URS000075A69B_9606_Homo_sapiens_long_intergenic_non-protein_coding_RNA_324_LINC00324_	lncRNA:LINC00324	-0.115975	-0.314329	0.08238	9.14617	-1.16986	0.246744	0.792825	-5.25545
ReverseComplement_ENSG00000166448.15&ENSG00000162430.18&ReverseComplement_ENSG00000175513.9	ReverseComplement_TMEM130 & SELENON & ReverseComplement_TSGA10IP	0.20143	-0.143402	0.546262	3.07469	1.16877	0.247179	0.792825	-5.11184
ReverseComplement_lncRNA__URS000075CFAE_9606_Homo_sapiens_CSNK1G2_antisense_RNA_1_CSNK1G2-AS1_	ReverseComplement_lncRNA:CSNK1G2_antisense_RNA_1_CSNK1G2-AS1	-0.208043	-0.566393	0.150307	2.34133	-1.16161	0.250055	0.799746	-5.06811
ReverseComplement_ENSG00000261796.1&ReverseComplement_ENSG00000172780.17&ENSG00000142233.14	ReverseComplement_ISY1-RAB43 & ReverseComplement_RAB43 & NTN5	0.230789	-0.168132	0.62971	1.84248	1.15755	0.251694	0.802681	-4.9785
ENSG00000183354.12	KIAA2026	0.291056	-0.2131	0.795212	2.90057	1.15512	0.252683	0.803532	-5.10544
snoRNA__Homo_sapiens300206_SNORD74	snoRNA:SNORD74	-0.198182	-0.543152	0.146788	9.93724	-1.14947	0.254986	0.803564	-5.29762
snoRNA__Homo_sapiens300779_SCARNA15	snoRNA:Homo_sapiens300779_SCARNA15	0.268774	-0.199451	0.736999	7.01899	1.14854	0.255364	0.803564	-5.2468
hsa-miR-1306-5p	hsa-miR-1306-5p	-0.160145	-0.439506	0.119215	7.82728	-1.147	0.255996	0.803564	-5.26033
ReverseComplement_ENSG00000196220.16	ReverseComplement_SRGAP3	-0.124881	-0.342818	0.0930554	6.6994	-1.14652	0.256193	0.803564	-5.24757
ENSG00000069431.13&ENSG00000111602.12&ENSG00000099998.19&ReverseComplement_ENSG00000104884.17&ENSG00000124159.16&ReverseComplement_ENSG00000157106.17&ReverseComplement_ENSG00000118961.15	ABCC9 & TIMELESS & GGT5 & ReverseComplement_ERCC2 & MATN4 & ReverseComplement_SMG1 & ReverseComplement_LDAH	-0.501071	-1.37912	0.376976	2.07174	-1.14181	0.258128	0.803564	-4.99355
snoRNA__Homo_sapiens300532_SNORD50A	snoRNA:SNORD50A	-0.266532	-0.733791	0.200727	4.80243	-1.14132	0.258334	0.803564	-5.233
lncRNA__URS0000D7810A_9606_Homo_sapiens_uncharacterized_LOC646588_LOC646588__lncRNA&lncRNA__URS0000D7811A_9606_Homo_sapiens_uncharacterized_LOC646588_LOC646588__lncRNA&lncRNA__URS0000D7804F_9606_Homo_sapiens_uncharacterized_LOC646588_LOC646588__lncRNA&lncRNA__URS0000D7812A_9606_Homo_sapiens_uncharacterized_LOC646588_LOC646588__lncRNA&lncRNA__URS0000D77F8A_9606_Homo_sapiens_uncharacterized_LOC6465…	lncRNA:LOC646588_repeat27	-0.374459	-1.03298	0.284059	1.74304	-1.13776	0.259804	0.803564	-4.94816
ENSG00000148908.15	RGS10	-0.2506	-0.691911	0.19071	2.47644	-1.13619	0.260454	0.803564	-5.10529
hsa-miR-425-3p	hsa-miR-425-3p	0.159669	-0.121561	0.440898	6.18982	1.13599	0.26054	0.803564	-5.2514
ReverseComplement_ENSG00000245848.3	ReverseComplement_CEBPA	0.307853	-0.235755	0.85146	1.5372	1.13311	0.261736	0.803564	-4.91286
snoRNA__Homo_sapiens300164_SNORD30	snoRNA:SNORD30	-0.303376	-0.839985	0.233233	6.11113	-1.13119	0.262534	0.803564	-5.25702
lncRNA__URS00008E39B8_9606_Homo_sapiens_MIR34A_host_gene_MIR34AHG_	lncRNA:MIR34A_host_gene_MIR34AHG	0.296853	-0.22871	0.822415	1.65948	1.13014	0.262977	0.803564	-4.93292
hsa-miR-320a-3p	hsa-miR-320a-3p	-0.161929	-0.449941	0.126083	12.6195	-1.12494	0.265155	0.803564	-5.39868
hsa-miR-877-5p	hsa-miR-877-5p	0.234263	-0.182565	0.65109	2.58881	1.1245	0.265338	0.803564	-5.10766
hsa-miR-618	hsa-miR-618	-0.758879	-2.10979	0.592029	3.58691	-1.12399	0.265555	0.803564	-5.18516
tRNA__Homo_sapiens_tRNA-Ser-AGA-2-1&tRNA__Homo_sapiens_tRNA-Ser-AGA-2-2&tRNA__Homo_sapiens_tRNA-Ser-AGA-2-3&tRNA__Homo_sapiens_tRNA-Ser-AGA-2-4&tRNA__Homo_sapiens_tRNA-Ser-AGA-2-5&tRNA__Homo_sapiens_tRNA-Ser-AGA-2-6&tRNA__Homo_sapiens_tRNA-Ser-TGA-3-1&tRNA__Homo_sapiens_tRNA-Ser-AGA-4-1&tRNA__Homo_sapiens_tRNA-Ser-AGA-1-1&tRNA__Homo_sapiens_tRNA-Ser-TGA-2-1&tRNA__Homo_sapiens_tRNA-Ser-TGA-4-1&tRN…	tRNA-Ser_isoforms_repeat28	0.269594	-0.210459	0.749647	1.9851	1.12366	0.265693	0.803564	-5.05802
hsa-miR-421	hsa-miR-421	0.192041	-0.150182	0.534265	4.46813	1.12279	0.266058	0.803564	-5.23813
hsa-miR-532-5p	hsa-miR-532-5p	0.178876	-0.140346	0.498098	9.99753	1.12117	0.266741	0.803564	-5.32469
lncRNA__URS000075CAAA_9606_Homo_sapiens_human__non-protein_coding_lnc-RNF215-1:2	lncRNA:lnc-RNF215-1:2	-0.207164	-0.578897	0.16457	3.68814	-1.11505	0.269333	0.803564	-5.20899
snoRNA__Homo_sapiens300395_SNORA16AL1yRNA__Y5	snoRNA:SNORA16AL1yRNA:Y5	0.203713	-0.161901	0.569326	9.65453	1.11483	0.269427	0.803564	-5.32244
snoRNA__Homo_sapiens300596_SNORD68	snoRNA:SNORD68	-0.241425	-0.674808	0.191958	5.34981	-1.11461	0.26952	0.803564	-5.26617
snoRNA__Homo_sapiens300742_SNORD15B	snoRNA:SNORD15B	0.3091	-0.246223	0.864423	2.2306	1.1137	0.26991	0.803564	-5.0649
snoRNA__Homo_sapiens300564_SNORD33	snoRNA:SNORD33	-0.254989	-0.713187	0.203209	2.84004	-1.11348	0.270002	0.803564	-5.15058
hsa-miR-331-5p	hsa-miR-331-5p	0.183268	-0.146384	0.51292	3.99043	1.11236	0.27048	0.803564	-5.2312
lncRNA__URS0000D77F8F_9606_Homo_sapiens_uncharacterized_LOC284454_LOC284454__lncRNA&lncRNA__URS0000A775F0_9606_Homo_sapiens_neighbor_of_BRCA1_lncRNA_2_NBR2__lncRNA&lncRNA__URS00007E3CC0_9606_Homo_sapiens_uncharacterized_LOC101928304_LOC101928304__lncRNA&lncRNA__URS000075A26E_9606_Homo_sapiens_CSTF3_divergent_transcript_CSTF3-DT_&lncRNA__URS0000759AD2_9606_Homo_sapiens_long_intergenic_non-protein_…	lncRNA:LINC01098	-0.222013	-0.62158	0.177553	2.66492	-1.11174	0.270743	0.803564	-5.15242
hsa-miR-625-5p	hsa-miR-625-5p	-0.265297	-0.743719	0.213124	3.84692	-1.10952	0.271691	0.804235	-5.23078
hsa-miR-340-5p	hsa-miR-340-5p	-0.405842	-1.13986	0.328174	5.47514	-1.10628	0.27308	0.80459	-5.27376
MiR.hp__hsa-mir-4732	MiR.hp:hsa-mir-4732	-0.268186	-0.753416	0.217044	4.48137	-1.10587	0.273257	0.80459	-5.26385
snoRNA__Homo_sapiens300528_SNORD48	snoRNA:SNORD48	-0.221457	-0.623596	0.180682	6.97938	-1.10186	0.274981	0.807529	-5.29632
hsa-miR-10527-5p	hsa-miR-10527-5p	0.166785	-0.136685	0.470256	4.30034	1.09965	0.275935	0.808198	-5.25581
hsa-miR-1226-3p	hsa-miR-1226-3p	0.195736	-0.161867	0.55334	4.59747	1.09517	0.277875	0.809306	-5.27348
ENSG00000175040.6&ReverseComplement_ENSG00000184261.5&ENSG00000155545.20&ENSG00000170365.10&ReverseComplement_ENSG00000144406.19&ReverseComplement_ENSG00000164053.22&ReverseComplement_lncRNA__URS0000CCE03A_9606_Homo_sapiens_ATRIP-TREX1_readthrough_ATRIP-TREX1__lncRNA&ReverseComplement_ENSG00000185008.17&ReverseComplement_ENSG00000166947.15&ReverseComplement_ENSG00000067066.17&ENSG00000172053.18&R…	CHST2 & ReverseComplement_KCNK12 & MIER3 & SMAD1 & ReverseComplement_UNC80 & ReverseComplement_ATRIP & ReverseComplement_lncRNA:ATRIP-TREX1_readthrough_ATRIP-TREX1 & ReverseComplement_ROBO2 & ReverseComplement_EPB42 & ReverseComplement_SP100 & QARS1 & ReverseComplement_ATP8A1 & ReverseComplement_TMEM104 & ReverseComplement_RIOK2	0.296163	-0.245966	0.838292	1.69232	1.09306	0.278796	0.809306	-4.94338
rRNA__5S_ribosomal_1_(RNA5S1-8,_RNA5S10-17)&rRNA__5S_ribosomal_9_(RNA5S9)	rRNA:5S_ribsomal isoforms	-0.175617	-0.49739	0.146156	12.4063	-1.09202	0.279248	0.809306	-5.42532
MiR.hp__hsa-mir-1285-1&MiR.hp__hsa-mir-1285-2	MiR.hp:hsa-mir-1285-1 & MiR.hp:hsa-mir-1285-2	0.272916	-0.227136	0.772968	1.6991	1.09201	0.279251	0.809306	-4.95882
ENSG00000103495.14	MAZ	-0.203747	-0.577978	0.170484	2.54107	-1.08934	0.280416	0.809306	-5.15545
hsa-miR-4454	hsa-miR-4454	0.193	-0.161685	0.547684	5.72018	1.08875	0.280676	0.809306	-5.29474
ENSG00000137193.14	PIM1	0.19568	-0.165454	0.556813	1.9674	1.08416	0.28269	0.813008	-5.04509
hsa-miR-4433b-5p	hsa-miR-4433b-5p	0.788104	-0.678624	2.25483	6.01081	1.0751	0.286693	0.818599	-5.31254
hsa-miR-378a-3p	hsa-miR-378a-3p	0.149019	-0.12882	0.426857	9.83316	1.07315	0.287557	0.818599	-5.37065
hsa-miR-937-3p	hsa-miR-937-3p	0.181737	-0.157836	0.521309	4.1803	1.07084	0.288588	0.818599	-5.28091
MiR.hp__hsa-let-7a-1	MiR.hp:hsa-let-7a-1	-0.205355	-0.589325	0.178615	13.4971	-1.07009	0.28892	0.818599	-5.47567
snoRNA__Homo_sapiens300418_SNORA9&snoRNA__Homo_sapiens300696_SNORA9	snoRNA:SNORA9	0.237907	-0.207415	0.683228	2.73866	1.06892	0.289442	0.818599	-5.1727
ReverseComplement_ENSG00000118557.16&ReverseComplement_ENSG00000065534.19	ReverseComplement_PMFBP1 & ReverseComplement_MYLK	0.170488	-0.148666	0.489643	4.88858	1.06883	0.289486	0.818599	-5.30509
ReverseComplement_ENSG00000184898.7&ReverseComplement_ENSG00000198663.17&ReverseComplement_lncRNA__URS000075C2A5_9606_Homo_sapiens_long_intergenic_non-protein_coding_RNA_1733_LINC01733_&ENSG00000071282.12	ReverseComplement_RBM43 & ReverseComplement_C6orf89 & ReverseComplement_lncRNA:LINC01733 & LMCD1	-0.246295	-0.707647	0.215057	2.36752	-1.06816	0.289783	0.818599	-5.15039
MiR.hp__hsa-mir-30e	MiR.hp:hsa-mir-30e	-0.269616	-0.775736	0.236504	3.04678	-1.06587	0.290808	0.819416	-5.20114
ENSG00000182481.10	KPNA2	-0.250095	-0.720352	0.220163	2.01071	-1.0641	0.291603	0.819582	-5.09921
hsa-miR-324-3p	hsa-miR-324-3p	0.131318	-0.116851	0.379486	7.16461	1.05874	0.294017	0.824284	-5.34093
tRNA__Homo_sapiens_tRNA-Arg-CCT-4-1&tRNA__Homo_sapiens_tRNA-Arg-CCT-3-1&tRNA__Homo_sapiens_tRNA-Arg-CCT-1-1&tRNA__Homo_sapiens_tRNA-Arg-CCT-2-1&tRNA__Homo_sapiens_tRNA-Arg-CCT-5-1	tRNA-Arg_isoforms_repeat29	-0.2203	-0.637896	0.197296	5.59156	-1.05553	0.29547	0.826277	-5.32553
ENSG00000011114.15	BTBD7	-0.209335	-0.607493	0.188824	1.75843	-1.05196	0.297093	0.827052	-5.0392
ENSG00000204628.12	RACK1	-0.214411	-0.622934	0.194113	4.13337	-1.05013	0.297926	0.827052	-5.30561
rRNA__45S_pre-ribosomal_N5_(RNA45SN5)&rRNA__45S_pre-ribosomal_N1_(RNA45SN1)&rRNA__45S_pre-ribosomal_N4_(RNA45SN4)&rRNA__45S_pre-ribosomal_N2_(RNA45SN2)&rRNA__45S_pre-ribosomal_N3_(RNA45SN3)&rRNA__28S_ribosomal_N5_(RNA28SN5)&rRNA__28S_ribosomal_N1_(RNA28SN1)&rRNA__28S_ribosomal_N4_(RNA28SN4)&rRNA__28S_ribosomal_N2_(RNA28SN2)&rRNA__28S_ribosomal_N3_(RNA28SN3)&lncRNA__URS0000BC43B9_9606_Homo_sapiens…	RNA45SN5 & RNA45SN1 & RNA45SN4 & RNA45SN2 & RNA45SN3 & RNA28SN5 & RNA28SN1 & RNA28SN4 & RNA28SN2 & RNA28SN3 & lncRNA:LOC105369147	0.502488	-0.455021	1.46	1.56554	1.05002	0.297976	0.827052	-4.9733
hsa-let-7d-5p	hsa-let-7d-5p	-0.167722	-0.488876	0.153432	11.4484	-1.04494	0.300299	0.82839	-5.44036
ENSG00000166913.13&ENSG00000127663.15&ReverseComplement_ENSG00000143570.19&ReverseComplement_ENSG00000174951.12	YWHAB & KDM4B & ReverseComplement_SLC39A1 & ReverseComplement_FUT1	0.319373	-0.293402	0.932148	4.28687	1.04282	0.301269	0.82839	-5.31147
snoRNA__Homo_sapiens300098_SNORA24	snoRNA:SNORA24	-0.503429	-1.4695	0.462643	1.39691	-1.04266	0.301345	0.82839	-4.9042
ENSG00000140798.16	ABCC12	0.185926	-0.170931	0.542783	3.67762	1.04246	0.301436	0.82839	-5.28452
ReverseComplement_lncRNA__URS0000CCDF90_9606_Homo_sapiens_long_intergenic_non-protein_coding_RNA_lncRNA	ReverseComplement_lncRNA:long_intergenic_non-protein_coding_RNA_lncRNA	-0.195742	-0.572576	0.181091	4.45145	-1.03932	0.302881	0.830009	-5.32215
lncRNA__URS000075ACCB_9606_Homo_sapiens_human__non-protein_coding_lnc-CNTNAP3B-49:2&lncRNA__URS000075B5AE_9606_Homo_sapiens_long_intergenic_non-protein_coding_RNA_1189_LINC01189_	lncRNA:LINC01189	-0.177496	-0.519656	0.164663	3.20253	-1.03794	0.303516	0.830009	-5.25209
hsa-miR-92b-3p	hsa-miR-92b-3p	-0.172495	-0.50557	0.160579	9.44123	-1.03621	0.304315	0.830155	-5.39912
hsa-miR-106b-5p	hsa-miR-106b-5p	0.2938	-0.27474	0.862339	6.95158	1.03396	0.305358	0.830963	-5.35956
ENSG00000115234.11&ReverseComplement_ENSG00000124006.15	SNX17 & ReverseComplement_OBSL1	0.180438	-0.170397	0.531274	2.94221	1.02906	0.307639	0.832414	-5.24751
snoRNA__Homo_sapiens300349_SNORD93	snoRNA:SNORD93	-0.220156	-0.648816	0.208505	6.46699	-1.02762	0.308311	0.832414	-5.36291
hsa-miR-6861-3p	hsa-miR-6861-3p	0.205516	-0.194861	0.605892	2.04615	1.02705	0.308576	0.832414	-5.11803
MiR.hp__hsa-mir-342	MiR.hp:hsa-mir-342	-0.163881	-0.483353	0.15559	2.78979	-1.02639	0.308883	0.832414	-5.22883
lncRNA__URS0000BC44BA_9606_Homo_sapiens_uncharacterized_LOC100287837_LOC100287837__lncRNA&lncRNA__URS00007E4D55_9606_Homo_sapiens_human__non-protein_coding_lnc-ERV3-1-10:18	lncRNA:lnc-ERV3-1-10:18	-0.463988	-1.37065	0.442676	1.34029	-1.02394	0.310029	0.833484	-4.96973
lncRNA__URS0000D77F8F_9606_Homo_sapiens_uncharacterized_LOC284454_LOC284454__lncRNA&MiR.hp__hsa-mir-24-1&MiR.hp__hsa-mir-24-2	lncRNA:LOC284454 & MiR.hp:hsa-mir-24-1 & MiR.hp:hsa-mir-24-2	0.144997	-0.139212	0.429206	8.55361	1.02079	0.311508	0.835442	-5.39353
hsa-miR-10395-3p	hsa-miR-10395-3p	-0.302467	-0.898276	0.293343	1.62693	-1.01574	0.313884	0.835678	-5.07467
hsa-miR-6840-5p	hsa-miR-6840-5p	0.51761	-0.502317	1.53754	1.54716	1.01542	0.314035	0.835678	-4.96262
ENSG00000206172.8&ENSG00000188536.13	HBA1 & HBA2	0.235472	-0.229459	0.700402	6.73815	1.01336	0.315011	0.835678	-5.3793
ENSG00000196422.11	PPP1R26	-0.361269	-1.07478	0.352246	2.95108	-1.01307	0.315147	0.835678	-5.25759
ReverseComplement_ENSG00000109851.7	ReverseComplement_DBX1	0.235163	-0.229486	0.699811	1.6421	1.01265	0.31535	0.835678	-5.04909
hsa-miR-6894-3p	hsa-miR-6894-3p	-0.263682	-0.786618	0.259253	2.37743	-1.0089	0.31713	0.838397	-5.2151
tRNA__Homo_sapiens_tRNA-Gln-CTG-1-1&tRNA__Homo_sapiens_tRNA-Gln-CTG-1-2&tRNA__Homo_sapiens_tRNA-Gln-CTG-1-3&tRNA__Homo_sapiens_tRNA-Gln-CTG-1-4&tRNA__Homo_sapiens_tRNA-Gln-CTG-1-5&tRNA__Homo_sapiens_tRNA-Gln-CTG-2-1&tRNA__Homo_sapiens_tRNA-Gln-CTG-5-1	tRNA-Gln_isoforms_repeat30	-0.171859	-0.513841	0.170122	2.20517	-1.0055	0.318746	0.839452	-5.17101
ENSG00000178338.11	ZNF354B	-0.144926	-0.433488	0.143636	3.88588	-1.00489	0.319037	0.839452	-5.33022
hsa-miR-3928-3p	hsa-miR-3928-3p	-0.205555	-0.615642	0.204532	2.12496	-1.00292	0.31998	0.839949	-5.18328
hsa-miR-501-3p	hsa-miR-501-3p	-0.0993567	-0.298251	0.0995381	9.601	-0.999511	0.321615	0.84045	-5.43614
ReverseComplement_ENSG00000196110.8&ReverseComplement_ENSG00000172954.14	ReverseComplement_ZNF699 & ReverseComplement_LCLAT1	0.325443	-0.326294	0.977179	1.83522	0.999117	0.321804	0.84045	-5.05582
ReverseComplement_ENSG00000245848.3&ReverseComplement_ENSG00000134690.11&ENSG00000112208.11	ReverseComplement_CEBPA & ReverseComplement_CDCA8 & BAG2	0.26235	-0.264272	0.788973	1.93974	0.996772	0.322931	0.84045	-5.14494
snoRNA__Homo_sapiens300081_SNORD104	snoRNA:SNORD104	-0.175085	-0.526869	0.1767	10.6509	-0.995831	0.323385	0.84045	-5.46794
ReverseComplement_ENSG00000198842.10&ENSG00000160208.13&ENSG00000134109.11&ENSG00000255346.10	ReverseComplement_STYXL2 & RRP1B & EDEM1 & NOX5	0.226226	-0.229323	0.681775	3.08322	0.993622	0.32445	0.84045	-5.27503
hsa-miR-1273c	hsa-miR-1273c	0.157674	-0.16	0.475349	3.01231	0.993101	0.324702	0.84045	-5.2798
ENSG00000164715.6	LMTK2	0.190444	-0.194991	0.575879	2.37419	0.988623	0.32687	0.843775	-5.17882
hsa-miR-1273h-3p	hsa-miR-1273h-3p	0.166522	-0.171553	0.504596	3.92739	0.985536	0.328371	0.843775	-5.34209
ReverseComplement_lncRNA__URS0000BC450F_9606_Homo_sapiens_long_intergenic_non-protein_coding_RNA_1715_LINC01715_&ReverseComplement_lncRNA__URS0000BC454F_9606_Homo_sapiens_long_intergenic_non-protein_coding_RNA_1715_LINC01715__lncRNA	ReverseComplement_lncRNA:LINC01715	-0.199421	-0.604311	0.205469	3.70342	-0.985479	0.328399	0.843775	-5.33687
lncRNA__URS0000204428_9606_Homo_sapiens_human__nuclear_paraspeckle_assembly_transcript_1_NEAT1_&lncRNA__URS000075DAEC_9606_Homo_sapiens_nuclear_paraspeckle_assembly_transcript_1_NEAT1_	lncRNA:nuclear_paraspeckle_assembly_transcript_1_NEAT1	-0.281608	-0.854381	0.291166	4.19073	-0.983729	0.329252	0.843775	-5.35983
tRNA__Homo_sapiens_tRNA-Met-CAT-3-1&tRNA__Homo_sapiens_tRNA-Met-CAT-3-2&tRNA__Homo_sapiens_tRNA-Met-CAT-2-1&tRNA__Homo_sapiens_tRNA-Met-CAT-4-1&tRNA__Homo_sapiens_tRNA-Met-CAT-4-2&tRNA__Homo_sapiens_tRNA-Met-CAT-4-3&tRNA__Homo_sapiens_tRNA-Met-CAT-5-1&tRNA__Homo_sapiens_tRNA-Met-CAT-5-2	tRNA-Met_isoforms	-0.32225	-0.978406	0.333906	2.07982	-0.982652	0.329777	0.843775	-5.17981
rRNA__Homo_sapiens_mitochondrially_encoded_16S_RNA_(MT-RNR2)	MT-RNR2	0.156531	-0.163973	0.477034	6.42529	0.977194	0.332449	0.84866	-5.4085
yRNA__Y3	yRNA:Y3	0.135561	-0.142593	0.413715	11.8033	0.975134	0.333461	0.849296	-5.51608
vault__VTRNA1-3	vault:VTRNA1-3	0.583512	-0.617713	1.78474	3.50114	0.97194	0.335034	0.850355	-5.30694
hsa-miR-148b-3p	hsa-miR-148b-3p	0.152156	-0.162418	0.46673	10.0339	0.96779	0.337086	0.850355	-5.47291
hsa-miR-326	hsa-miR-326	0.137429	-0.146978	0.421835	6.03785	0.966834	0.33756	0.850355	-5.41334
snoRNA__Homo_sapiens300786_SCARNA10	snoRNA:Homo_sapiens300786_SCARNA10	0.31656	-0.33964	0.972761	1.80304	0.965237	0.338352	0.850355	-5.11812
hsa-miR-10a-5p	hsa-miR-10a-5p	-0.241836	-0.743172	0.259499	6.16126	-0.965177	0.338382	0.850355	-5.41513
ReverseComplement_ENSG00000172554.12&ENSG00000055483.19&ENSG00000130703.17&ReverseComplement_lncRNA__URS000075E632_9606_Homo_sapiens_small_nucleolar_RNA_host_gene_20_SNHG20_&ReverseComplement_ENSG00000129657.16&ReverseComplement_ENSG00000127561.15	ReverseComplement_SNTG2 & USP36 & OSBPL2 & ReverseComplement_lncRNA:small_nucleolar_RNA_host_gene_20_SNHG20 & ReverseComplement_SEC14L1 & ReverseComplement_SYNGR3	0.211529	-0.22705	0.650107	2.27352	0.965018	0.338461	0.850355	-5.22558
snoRNA__Homo_sapiens300112_SNORD3@&snoRNA__Homo_sapiens300448_SNORD3@	snoRNA:SNORD3@	-0.253866	-0.784192	0.27646	2.58429	-0.957803	0.342057	0.856139	-5.26192
snoRNA__Homo_sapiens300042_SNORD1A	snoRNA:SNORD1A	-0.242049	-0.74821	0.264111	2.61681	-0.956818	0.34255	0.856139	-5.27504
hsa-miR-3177-3p	hsa-miR-3177-3p	-0.148134	-0.458247	0.161979	2.93346	-0.95576	0.343079	0.856139	-5.31108
ENSG00000204469.13	PRRC2A	0.195503	-0.214551	0.605557	2.85103	0.95395	0.343987	0.856139	-5.30401
vault__VTRNA1-1&vault__VTRNA1-3	vault:VTRNA1-1 & vault:VTRNA1-3	0.499013	-0.548995	1.54702	4.65838	0.952711	0.34461	0.856139	-5.39996
hsa-miR-148a-3p	hsa-miR-148a-3p	-0.302208	-0.939477	0.335061	10.8314	-0.948849	0.346554	0.857353	-5.51203
lncRNA__URS000075EEE0_9606_Homo_sapiens_human__non-protein_coding_LINC01128:59&lncRNA__URS000075B941_9606_Homo_sapiens_long_intergenic_non-protein_coding_RNA_1128_LINC01128_&lncRNA__URS000075C67B_9606_Homo_sapiens_human__non-protein_coding_LINC01128:58&lncRNA__URS000075E2AB_9606_Homo_sapiens_human__non-protein_coding_LINC01128:63&lncRNA__URS000075DA1A_9606_Homo_sapiens_human__non-protein_coding_L…	lncRNA:LINC01128:83	0.445173	-0.494333	1.38468	1.74284	0.948076	0.346944	0.857353	-5.0883
ENSG00000182150.19	ERCC6L2	0.33105	-0.368332	1.03043	3.16373	0.947094	0.34744	0.857353	-5.31981
ENSG00000104290.11	FZD3	-0.177928	-0.5547	0.198843	2.57252	-0.94489	0.348555	0.857353	-5.28042
snoRNA__Homo_sapiens300570_SNORD88A	snoRNA:SNORD88A	-0.200093	-0.624147	0.223962	2.74785	-0.944111	0.34895	0.857353	-5.29381
hsa-miR-3074-5p	hsa-miR-3074-5p	0.147657	-0.166265	0.461578	4.30639	0.941122	0.350466	0.859182	-5.40819
tRNA__Homo_sapiens_tRNA-Pro-TGG-1-1	tRNA-Pro_isoforms_repeat31	0.503218	-0.570058	1.57649	1.72003	0.938121	0.351994	0.859725	-5.05757
hsa-miR-4443	hsa-miR-4443	-0.408115	-1.2799	0.463674	2.41547	-0.936667	0.352735	0.859725	-5.2658
rRNA__45S_pre-ribosomal_N4_(RNA45SN4)&rRNA__45S_pre-ribosomal_N2_(RNA45SN2)&rRNA__45S_pre-ribosomal_N3_(RNA45SN3)&rRNA__18S_ribosomal_N2_(RNA18SN2-4)	RNA45SN4 & RNA45SN2 & RNA45SN3 & RNA18SN2-4	0.210981	-0.239958	0.661921	2.26658	0.936138	0.353005	0.859725	-5.23456
MiR.hp__hsa-mir-30c-2&MiR.hp__hsa-mir-30c-1	MiR.hp:hsa-mir-30c-2 & MiR.hp:hsa-mir-30c-1	-0.160784	-0.505437	0.183869	12.7302	-0.933416	0.354396	0.861229	-5.58369
ENSG00000102104.9	RS1	0.293176	-0.338571	0.924924	1.78793	0.928537	0.356899	0.865422	-5.14251
lncRNA__URS00008E3A09_9606_Homo_sapiens_MIR194-2_host_gene_MIR194-2HG_&MiR.hp__hsa-mir-192	lncRNA:MIR194-2_host_gene_MIR194-2HG & MiR.hp:hsa-mir-192	0.169309	-0.196737	0.535356	3.2025	0.925461	0.358483	0.865969	-5.34305
tRNA__Homo_sapiens_tRNA-Leu-CAG-1-1&tRNA__Homo_sapiens_tRNA-Leu-CAG-1-2&tRNA__Homo_sapiens_tRNA-Leu-CAG-1-3&tRNA__Homo_sapiens_tRNA-Leu-CAG-1-4&tRNA__Homo_sapiens_tRNA-Leu-CAG-1-5&tRNA__Homo_sapiens_tRNA-Leu-CAG-1-6&tRNA__Homo_sapiens_tRNA-Leu-CAG-1-7	tRNA-Leu_isoforms_repeat32	0.207795	-0.24239	0.657981	5.02539	0.923546	0.359471	0.865969	-5.43927
ENSG00000198015.14	MRPL42	0.214624	-0.251266	0.680515	2.31951	0.921742	0.360404	0.865969	-5.26597
lncRNA__URS0000BC465C_9606_Homo_sapiens_small_nucleolar_RNA_host_gene_12_SNHG12__lncRNA&snoRNA__Homo_sapiens300653_SNORA44	lncRNA:small_nucleolar_RNA_host_gene_12_SNHG12 & snoRNA:SNORA44	-0.25462	-0.807969	0.298729	3.20967	-0.920677	0.360955	0.865969	-5.3599
ENSG00000110911.17	SLC11A2	0.122364	-0.143595	0.388322	4.7806	0.920562	0.361015	0.865969	-5.4371
lncRNA__URS000075B559_9606_Homo_sapiens_uncharacterized_LOC25845_PP7080__lncRNA	lncRNA:LOC25845_PP7080	0.181335	-0.214837	0.577506	2.82623	0.915824	0.363474	0.869994	-5.33842
hsa-miR-576-3p	hsa-miR-576-3p	0.287602	-0.343149	0.918353	4.08535	0.912322	0.365299	0.871869	-5.41505
snoRNA__Homo_sapiens300586_SNORA64	snoRNA:SNORA64	-0.182293	-0.583782	0.219196	2.42429	-0.908469	0.367313	0.871869	-5.2866
ENSG00000185344.15&ENSG00000137700.18&ReverseComplement_ENSG00000078304.19&ReverseComplement_ENSG00000145536.15&ENSG00000164040.18&ReverseComplement_ENSG00000144028.15&ReverseComplement_ENSG00000114735.10&ENSG00000105323.17&ENSG00000131386.19&ENSG00000164941.14&ENSG00000168675.19&ENSG00000179407.3&ReverseComplement_ENSG00000105619.14&ENSG00000267796.8&ENSG00000188223.9&ReverseComplement_ENSG00000…	ATP6V0A2 & SLC37A4 & ReverseComplement_PPP2R5C & ReverseComplement_ADAMTS16 & PGRMC2 & ReverseComplement_SNRNP200 & ReverseComplement_HEMK1 & HNRNPUL1 & GALNT15 & INTS8 & LDLRAD4 & DNAJB8 & ReverseComplement_TFPT & LIN37 & ENSG00000188223.9 & ReverseComplement_CTBP2 & ReverseComplement_MiR.hp:hsa-mir-6880	-0.200527	-0.642789	0.241734	4.63111	-0.907212	0.367972	0.871869	-5.44707
hsa-miR-4781-3p	hsa-miR-4781-3p	-0.171651	-0.550663	0.207362	2.15375	-0.906161	0.368523	0.871869	-5.26749
MiR.hp__hsa-mir-128-1&MiR.hp__hsa-mir-128-2	MiR.hp:hsa-mir-128-1 & MiR.hp:hsa-mir-128-2	-0.128922	-0.413976	0.156132	11.1483	-0.904929	0.369171	0.871869	-5.56022
ENSG00000177570.15	SAMD12	0.275956	-0.335403	0.887315	1.36012	0.903146	0.370108	0.871869	-5.07731
lncRNA__URS000075CF6A_9606_Homo_sapiens_long_intergenic_non-protein_coding_RNA_1492_LINC01492_&lncRNA__URS000075B254_9606_Homo_sapiens_long_intergenic_non-protein_coding_RNA_2139_LINC02139_	lncRNA:LINC02139	0.190295	-0.231344	0.611933	2.4913	0.903026	0.370171	0.871869	-5.31545
lncRNA__URS0000D77F8F_9606_Homo_sapiens_uncharacterized_LOC284454_LOC284454__lncRNA	lncRNA:LOC284454	0.193389	-0.235589	0.622366	2.20796	0.902007	0.370708	0.871869	-5.22988
MiR.hp__hsa-mir-12136	MiR.hp:hsa-mir-12136	0.255211	-0.311827	0.822248	2.68928	0.900536	0.371483	0.871869	-5.31734
snoRNA__Homo_sapiens300575_SNORD90	snoRNA:SNORD90	0.23083	-0.283903	0.745563	2.39924	0.897272	0.373208	0.871869	-5.29684
ReverseComplement_lncRNA__URS000075F019_9606_Homo_sapiens_long_intergenic_non-protein_coding_RNA_1160_LINC01160_	ReverseComplement_lncRNA:LINC01160	0.202761	-0.249797	0.655318	2.48251	0.896446	0.373645	0.871869	-5.30266
ReverseComplement_ENSG00000156413.15&ReverseComplement_ENSG00000105732.13&ReverseComplement_ENSG00000143970.18&ReverseComplement_ENSG00000224383.8	ReverseComplement_FUT6 & ReverseComplement_ZNF574 & ReverseComplement_ASXL2 & ReverseComplement_PRR29	0.182914	-0.225357	0.591186	2.17155	0.896421	0.373658	0.871869	-5.2606
ENSG00000119866.22	BCL11A	-0.131211	-0.426007	0.163585	2.48809	-0.890557	0.376771	0.873852	-5.30901
hsa-miR-3909	hsa-miR-3909	-0.17793	-0.578935	0.223075	4.13723	-0.887795	0.378243	0.873852	-5.44135
hsa-miR-122-5p	hsa-miR-122-5p	0.602873	-0.7559	1.96165	1.93946	0.887754	0.378265	0.873852	-5.13716
hsa-miR-30a-5p	hsa-miR-30a-5p	-0.212206	-0.691635	0.267222	5.6229	-0.885621	0.379404	0.873852	-5.47696
lncRNA__URS0000BC452E_9606_Homo_sapiens_uncharacterized_LOC107984784_LOC107984784__lncRNA	lncRNA:LOC107984784	-0.155123	-0.50582	0.195574	2.88457	-0.88503	0.379721	0.873852	-5.35909
snoRNA__Homo_sapiens300168_SNORD26	snoRNA:SNORD26	-0.185679	-0.605573	0.234214	7.38604	-0.884786	0.379851	0.873852	-5.4988
hsa-miR-28-3p	hsa-miR-28-3p	0.130779	-0.165409	0.426966	7.34168	0.883456	0.380563	0.873852	-5.49786
tRNA__Homo_sapiens_tRNA-Val-AAC-2-1	tRNA-Val_isoforms_repeat33	-0.263908	-0.86189	0.334075	3.33424	-0.883034	0.380789	0.873852	-5.39709
ENSG00000132819.17	RBM38	0.164053	-0.209292	0.537398	2.17508	0.879199	0.382848	0.874537	-5.2521
hsa-miR-210-3p	hsa-miR-210-3p	-0.146508	-0.480033	0.187018	7.72253	-0.878912	0.383002	0.874537	-5.50807
snoRNA__Homo_sapiens300202_SNORD44	snoRNA:SNORD44	-0.172399	-0.565233	0.220436	7.23834	-0.878089	0.383445	0.874537	-5.50273
hsa-miR-3173-5p	hsa-miR-3173-5p	-0.163972	-0.540385	0.212442	6.96953	-0.8716	0.386947	0.877539	-5.50509
lncRNA__URS0000BC4453_9606_Homo_sapiens_long_intergenic_non-protein_coding_RNA_2038_LINC02038_	lncRNA:LINC02038_repeat34	-0.237654	-0.783427	0.308119	1.68965	-0.871259	0.387132	0.877539	-5.16831
lncRNA__URS0000A775F0_9606_Homo_sapiens_neighbor_of_BRCA1_lncRNA_2_NBR2__lncRNA	lncRNA:neighbor_of_BRCA1_lncRNA_2_NBR2	0.141306	-0.183593	0.466205	7.19737	0.870216	0.387697	0.877539	-5.50816
MiR.hp__hsa-mir-486-1	MiR.hp:hsa-mir-486-1	0.141841	-0.184438	0.468119	11.4548	0.869814	0.387915	0.877539	-5.60241
snoRNA__Homo_sapiens300691_SNORD59A	snoRNA:SNORD59A	-0.215424	-0.71248	0.281631	2.42353	-0.867169	0.38935	0.879	-5.33397
ReverseComplement_lncRNA__URS000024466C_9606_Homo_sapiens_long_intergenic_non-protein_coding_RNA_665_LINC00665_&ReverseComplement_lncRNA__URS000075E076_9606_Homo_sapiens_long_intergenic_non-protein_coding_RNA_665_LINC00665__lncRNA	ReverseComplement_lncRNA:LINC00665	-0.212406	-0.704093	0.279281	2.51645	-0.864355	0.390881	0.880669	-5.33565
hsa-miR-23b-3p	hsa-miR-23b-3p	-0.168538	-0.560991	0.223915	5.47434	-0.85926	0.393663	0.885145	-5.49714
lncRNA__URS000075A717_9606_Homo_sapiens_SLC26A9_and_RAB7B_antisense_RNA_1_SLC26A9-AS1__lncRNA&lncRNA__URS0000759AFD_9606_Homo_sapiens_SLC26A9_and_RAB7B_antisense_RNA_1_SLC26A9-AS1__lncRNA	lncRNA:SLC26A9_and_RAB7B_antisense_RNA_1_SLC26A9-AS1_repeat35	-0.128646	-0.429051	0.171759	2.18995	-0.856845	0.394985	0.885206	-5.32438
ENSG00000135821.19	GLUL	0.112887	-0.150885	0.37666	5.09801	0.856306	0.395281	0.885206	-5.49539
hsa-miR-1303	hsa-miR-1303	0.253321	-0.341078	0.847719	4.42179	0.852721	0.39725	0.886261	-5.47886
hsa-miR-6783-3p	hsa-miR-6783-3p	0.165829	-0.223355	0.555013	3.9015	0.852551	0.397344	0.886261	-5.4532
hsa-miR-628-3p	hsa-miR-628-3p	0.203986	-0.276096	0.684068	1.7906	0.850158	0.398662	0.887422	-5.16598
ENSG00000123908.12	AGO2	0.158092	-0.216572	0.532755	2.4298	0.84427	0.401917	0.892882	-5.32729
ENSG00000064687.13	ABCA7	0.179331	-0.247969	0.606632	1.94364	0.839724	0.404441	0.896125	-5.26256
snoRNA__Homo_sapiens300785_SCARNA6	snoRNA:Homo_sapiens300785_SCARNA6	0.108521	-0.150628	0.367669	4.1364	0.837873	0.405472	0.896125	-5.48109
hsa-miR-3124-5p	hsa-miR-3124-5p	-0.153056	-0.519049	0.212936	2.10655	-0.836744	0.406101	0.896125	-5.31269
snoRNA__Homo_sapiens300774_SCARNA7	snoRNA:Homo_sapiens300774_SCARNA7	0.284373	-0.401472	0.970219	1.51563	0.829615	0.410089	0.896125	-5.1574
hsa-miR-139-5p	hsa-miR-139-5p	-0.237795	-0.811649	0.33606	4.05132	-0.829114	0.41037	0.896125	-5.48498
hsa-miR-500a-3p	hsa-miR-500a-3p	-0.10647	-0.363516	0.150576	8.22233	-0.828763	0.410567	0.896125	-5.55417
hsa-miR-99b-3p	hsa-miR-99b-3p	-0.316814	-1.08226	0.448631	1.3608	-0.828141	0.410916	0.896125	-5.09456
ENSG00000154803.13&ENSG00000264187.1	FLCN & ENSG00000264187.1	-0.275246	-0.941135	0.390642	1.62554	-0.827054	0.411527	0.896125	-5.22327
ENSG00000132510.11&ENSG00000181085.15	KDM6B & MAPK15	-0.140381	-0.481249	0.200487	3.26753	-0.824015	0.413238	0.896125	-5.44056
MiR.hp__hsa-mir-4326	MiR.hp:hsa-mir-4326	-0.799854	-2.74264	1.14293	4.35564	-0.823757	0.413383	0.896125	-5.51917
tRNA__Homo_sapiens_tRNA-Lys-CTT-1-1&tRNA__Homo_sapiens_tRNA-Lys-CTT-1-2	tRNA-Lys_isoforms_repeat36	-0.25475	-0.874922	0.365422	2.40101	-0.821895	0.414434	0.896125	-5.34582
MiR.hp__hsa-mir-3130-1&MiR.hp__hsa-mir-3130-2	MiR.hp:hsa-mir-3130-1 & MiR.hp:hsa-mir-3130-2	-0.272844	-0.93932	0.393633	1.75185	-0.819111	0.416008	0.896125	-5.30967
hsa-miR-3200-3p	hsa-miR-3200-3p	-0.22364	-0.773285	0.326004	3.42855	-0.814108	0.418845	0.896125	-5.46449
hsa-miR-378a-5p	hsa-miR-378a-5p	0.136267	-0.198826	0.47136	4.83119	0.813654	0.419103	0.896125	-5.52257
snoRNA__Homo_sapiens300556_SNORD95	snoRNA:SNORD95	-0.178732	-0.618383	0.260919	8.10399	-0.813409	0.419243	0.896125	-5.56512
MiR.hp__hsa-mir-218-2&MiR.hp__hsa-mir-218-1	MiR.hp:hsa-mir-218-2 & MiR.hp:hsa-mir-218-1	-0.91325	-3.16358	1.33708	-1.09931	-0.812002	0.420043	0.896125	-4.71879
ENSG00000206172.8	HBA1	0.167612	-0.245934	0.581158	3.75802	0.810953	0.420641	0.896125	-5.48191
ReverseComplement_ENSG00000117859.19	ReverseComplement_OSBPL9	0.231134	-0.339672	0.80194	2.32975	0.810194	0.421073	0.896125	-5.3513
hsa-miR-4326	hsa-miR-4326	-0.831188	-2.8852	1.22283	6.16278	-0.809672	0.421371	0.896125	-5.55099
snoRNA__Homo_sapiens300733_SNORA3	snoRNA:SNORA3	0.104009	-0.153287	0.361306	5.10552	0.808821	0.421856	0.896125	-5.53081
ENSG00000242485.6&ReverseComplement_lncRNA__URS000075B5B7_9606_Homo_sapiens_SNAP25_antisense_RNA_1_SNAP25-AS1_	MRPL20 & ReverseComplement_lncRNA:SNAP25_antisense_RNA_1_SNAP25-AS1	0.232638	-0.344413	0.809688	2.3386	0.806641	0.423101	0.896125	-5.33661
hsa-miR-1292-5p	hsa-miR-1292-5p	-0.105461	-0.367139	0.156217	4.39776	-0.806377	0.423253	0.896125	-5.52202
hsa-miR-130b-5p	hsa-miR-130b-5p	-0.141119	-0.491435	0.209196	8.81292	-0.806011	0.423462	0.896125	-5.58023
tRNA__Homo_sapiens_tRNA-Glu-TTC-2-1&tRNA__Homo_sapiens_tRNA-Glu-TTC-2-2	tRNA-Glu_isoforms_repeat37	0.134734	-0.199806	0.469273	5.70792	0.80583	0.423565	0.896125	-5.53943
lncRNA__URS000075F019_9606_Homo_sapiens_long_intergenic_non-protein_coding_RNA_1160_LINC01160_	lncRNA:LINC01160	-0.162581	-0.566526	0.241363	2.48255	-0.80531	0.423863	0.896125	-5.37273
ReverseComplement_ENSG00000186283.14	ReverseComplement_TOR3A	-0.109498	-0.381817	0.162821	5.18708	-0.804528	0.424311	0.896125	-5.5357
lncRNA__URS000075DE2E_9606_Homo_sapiens_human__non-protein_coding_lnc-SORBS2-4:1	lncRNA:lnc-SORBS2-4:1	-0.314478	-1.09868	0.469729	1.7712	-0.802369	0.425549	0.896214	-5.20806
snoRNA__Homo_sapiens300163_SNORD31	snoRNA:SNORD31	-0.181433	-0.634504	0.271638	8.02025	-0.801242	0.426195	0.896214	-5.57201
tRNA__Homo_sapiens_tRNA-Lys-CTT-2-1&tRNA__Homo_sapiens_tRNA-Lys-CTT-2-2&tRNA__Homo_sapiens_tRNA-Lys-CTT-2-3&tRNA__Homo_sapiens_tRNA-Lys-CTT-2-4&tRNA__Homo_sapiens_tRNA-Lys-CTT-2-5&tRNA__Homo_sapiens_tRNA-Lys-CTT-3-1	tRNA-Lys_isoforms_repeat38	-0.227774	-0.797325	0.341777	4.17857	-0.800175	0.426808	0.896214	-5.50808
lncRNA__URS000075990E_9606_Homo_sapiens_Prader_Willi/Angelman_region_RNA_5_PWAR5_&snoRNA__Homo_sapiens300402_SNORD64	lncRNA:URS000075990E_9606_SNORD64	-0.218396	-0.765408	0.328616	1.53801	-0.798844	0.427574	0.896214	-5.23479
hsa-miR-7855-5p	hsa-miR-7855-5p	0.193939	-0.296645	0.684522	2.40411	0.79098	0.432113	0.901151	-5.37414
hsa-miR-199b-5p	hsa-miR-199b-5p	-0.285384	-1.00741	0.436645	2.64229	-0.79084	0.432194	0.901151	-5.37782
hsa-miR-597-3p	hsa-miR-597-3p	0.144295	-0.221542	0.510133	1.74287	0.789185	0.433153	0.901151	-5.28624
lncRNA__URS0000759AD2_9606_Homo_sapiens_long_intergenic_non-protein_coding_RNA_294_LINC00294_&lncRNA__URS000075C353_9606_Homo_sapiens_long_intergenic_non-protein_coding_RNA_963_LINC00963_&lncRNA__URS000075B7A7_9606_Homo_sapiens_T_cell_receptor_gamma_locus_antisense_RNA_1_TRG-AS1_&lncRNA__URS0000CCE0A2_9606_Homo_sapiens_long_intergenic_non-protein_coding_RNA_330_LINC00330_&lncRNA__URS000075C0A6_96…	lncRNA:PRICKLE2_antisense_RNA_3_PRICKLE2-AS3	-0.127585	-0.451391	0.19622	4.60922	-0.788372	0.433624	0.901151	-5.54
ENSG00000122565.19	CBX3	0.161222	-0.248268	0.570713	3.85213	0.787763	0.433978	0.901151	-5.50338
hsa-miR-30c-1-3p	hsa-miR-30c-1-3p	-0.127078	-0.450926	0.19677	3.44853	-0.785135	0.435505	0.901461	-5.47989
ReverseComplement_ENSG00000104140.7	ReverseComplement_RHOV	-0.177671	-0.630688	0.275347	2.93768	-0.784719	0.435747	0.901461	-5.45139
snoRNA__Homo_sapiens300663_SNORD38A	snoRNA:SNORD38A	-0.178711	-0.63547	0.278049	3.1762	-0.782847	0.436837	0.902031	-5.46364
MiR.hp__hsa-mir-1273c	MiR.hp:hsa-mir-1273c	-0.150557	-0.53654	0.235425	6.53309	-0.780454	0.438233	0.902031	-5.57046
ENSG00000170801.10	HTRA3	0.356965	-0.561434	1.27536	3.12041	0.777693	0.439847	0.902031	-5.44861
ReverseComplement_ENSG00000112200.17&ReverseComplement_ENSG00000168116.14	ReverseComplement_ZNF451 & ReverseComplement_KIAA1586	-0.143106	-0.512354	0.226142	2.75278	-0.77545	0.44116	0.902031	-5.42929
hsa-miR-6873-3p	hsa-miR-6873-3p	0.170214	-0.268991	0.60942	1.94353	0.775429	0.441172	0.902031	-5.27971
hsa-miR-30d-5p	hsa-miR-30d-5p	-0.077348	-0.277278	0.122582	14.0776	-0.774079	0.441964	0.902031	-5.753
hsa-miR-1908-5p	hsa-miR-1908-5p	-0.165068	-0.594251	0.264115	4.04163	-0.769546	0.444629	0.902031	-5.5391
ENSG00000029993.15	HMGB3	0.248669	-0.398023	0.895361	1.24414	0.769375	0.444729	0.902031	-5.15517
snoRNA__Homo_sapiens300589_SNORA46	snoRNA:SNORA46	0.170586	-0.273561	0.614734	2.89685	0.768477	0.445259	0.902031	-5.43592
hsa-miR-5001-3p	hsa-miR-5001-3p	-0.151704	-0.546937	0.24353	3.18369	-0.767992	0.445544	0.902031	-5.47239
lncRNA__URS0000ABD871_9606_Homo_sapiens_family_with_sequence_similarity_157_member_A_FAM157A_&lncRNA__URS000075C832_9606_Homo_sapiens_long_intergenic_non-protein_coding_RNA_1002_LINC01002_&lncRNA__URS000075A49B_9606_Homo_sapiens_human__non-protein_coding_lnc-OR4F29-7:1&lncRNA__URS0000BC45FE_9606_Homo_sapiens_long_intergenic_non-protein_coding_RNA_1001_LINC01001__lncRNA&lncRNA__URS0000BC4565_9606_…	lncRNA:LINC00599	-0.297202	-1.07271	0.478311	2.90508	-0.76679	0.446253	0.902031	-5.46283
hsa-miR-502-3p	hsa-miR-502-3p	-0.108539	-0.39218	0.175102	6.37269	-0.765653	0.446924	0.902031	-5.57863
ReverseComplement_ENSG00000106278.12	ReverseComplement_PTPRZ1	0.228824	-0.369227	0.826876	3.40887	0.765557	0.446981	0.902031	-5.48425
hsa-miR-148a-5p	hsa-miR-148a-5p	0.120225	-0.194262	0.434712	4.52076	0.764901	0.447369	0.902031	-5.5497
lncRNA__URS000075ABCD_9606_Homo_sapiens_uncharacterized_LOC101927550_LOC101927550__lncRNA	lncRNA:LOC101927550	0.143117	-0.232324	0.518558	3.68116	0.762716	0.448661	0.903001	-5.50421
ENSG00000188536.13	HBA2	0.179796	-0.293336	0.652928	3.0399	0.760347	0.450064	0.90419	-5.46182
tRNA__Homo_sapiens_tRNA-Val-CAC-1-1&tRNA__Homo_sapiens_tRNA-Val-CAC-1-2&tRNA__Homo_sapiens_tRNA-Val-CAC-1-3&tRNA__Homo_sapiens_tRNA-Val-CAC-1-4&tRNA__Homo_sapiens_tRNA-Val-CAC-1-5&tRNA__Homo_sapiens_tRNA-Val-CAC-1-6&tRNA__Homo_sapiens_tRNA-Val-CAC-1-7&tRNA__Homo_sapiens_tRNA-Val-CAC-5-1&tRNA__Homo_sapiens_tRNA-Val-CAC-4-1&tRNA__Homo_sapiens_tRNA-Val-AAC-1-1&tRNA__Homo_sapiens_tRNA-Val-AAC-1-2&tRN…	tRNA-Val_isoforms_repeat39	-0.208128	-0.75746	0.341204	3.16582	-0.758071	0.451415	0.90527	-5.47163
hsa-miR-589-5p	hsa-miR-589-5p	0.0887106	-0.146732	0.324154	6.6928	0.753883	0.453907	0.905946	-5.59014
hsa-miR-1249-3p	hsa-miR-1249-3p	-0.186733	-0.684046	0.310579	4.88886	-0.751288	0.455455	0.905946	-5.57316
MiR.hp__hsa-mir-101-2	MiR.hp:hsa-mir-101-2	0.301418	-0.501788	1.10462	4.71437	0.750855	0.455713	0.905946	-5.56097
snoRNA__Homo_sapiens300580_SNORD24	snoRNA:SNORD24	0.179661	-0.299807	0.659128	3.17868	0.749735	0.456383	0.905946	-5.47472
rRNA__45S_pre-ribosomal_N5_(RNA45SN5)&rRNA__45S_pre-ribosomal_N1_(RNA45SN1)&rRNA__45S_pre-ribosomal_N3_(RNA45SN3)&rRNA__28S_ribosomal_N5_(RNA28SN5)&rRNA__28S_ribosomal_N1_(RNA28SN1)&rRNA__28S_ribosomal_N3_(RNA28SN3)	RNA45SN5 & RNA45SN1 & RNA45SN3 & RNA28SN5 & RNA28SN1 & RNA28SN3	-0.250584	-0.919583	0.418416	2.98441	-0.749447	0.456555	0.905946	-5.4873
lncRNA__URS0000CCE08E_9606_Homo_sapiens_uncharacterized_LOC107985355_LOC107985355__lncRNA	lncRNA:LOC107985355	-0.166975	-0.613776	0.279826	6.20242	-0.747741	0.457576	0.905946	-5.58652
ENSG00000112667.13	DNPH1	-0.298937	-1.10289	0.505013	1.15229	-0.743986	0.459828	0.905946	-5.09627
MiR.hp__hsa-mir-101-2&MiR.hp__hsa-mir-101-1	MiR.hp:hsa-mir-101-2 & MiR.hp:hsa-mir-101-1	0.314201	-0.535907	1.16431	9.13113	0.739516	0.462516	0.905946	-5.62959
lncRNA__URS000075C353_9606_Homo_sapiens_long_intergenic_non-protein_coding_RNA_963_LINC00963_&lncRNA__URS000073968D_9606_Homo_sapiens_EMX2_opposite_strand/antisense_RNA_EMX2OS_&lncRNA__URS00002A4A09_9606_Homo_sapiens_MRTFA_antisense_RNA_1_MRTFA-AS1_&lncRNA__URS000075C5C5_9606_Homo_sapiens_DNAJC27_antisense_RNA_1_DNAJC27-AS1_&lncRNA__URS00005B18F1_9606_Homo_sapiens_long_intergenic_non-protein_codi…	lncRNA:SUCLG2_antisense_RNA_1_head_to_head:SUCLG2-AS1	0.129033	-0.220335	0.478401	3.24791	0.738978	0.46284	0.905946	-5.501
ENSG00000215421.10	ZNF407	0.126099	-0.216508	0.468705	2.57059	0.736426	0.464379	0.905946	-5.44402
snoRNA__Homo_sapiens300468_SNORD58A	snoRNA:SNORD58A	-0.160674	-0.59781	0.276462	4.61984	-0.735434	0.464978	0.905946	-5.57817
ReverseComplement_ENSG00000104290.11	ReverseComplement_FZD3	0.205337	-0.355275	0.76595	2.2091	0.732857	0.466537	0.905946	-5.39705
lncRNA__URS0000BC450F_9606_Homo_sapiens_long_intergenic_non-protein_coding_RNA_1715_LINC01715_	lncRNA:LINC01715	0.188427	-0.32661	0.703465	1.77238	0.732013	0.467048	0.905946	-5.25292
MiR.hp__hsa-mir-222	MiR.hp:hsa-mir-222	-0.185307	-0.69386	0.323246	6.43758	-0.729069	0.468834	0.905946	-5.60146
snoRNA__Homo_sapiens300577_SNORA65	snoRNA:SNORA65	-0.169787	-0.635765	0.29619	1.88639	-0.729044	0.468849	0.905946	-5.32512
hsa-miR-223-3p	hsa-miR-223-3p	-0.174676	-0.654863	0.30551	9.24586	-0.727843	0.469578	0.905946	-5.64311
hsa-miR-1234-3p	hsa-miR-1234-3p	0.141905	-0.249457	0.533266	2.28473	0.725493	0.471008	0.905946	-5.41942
snoRNA__Homo_sapiens300780_SCARNA4	snoRNA:Homo_sapiens300780_SCARNA4	0.194185	-0.341519	0.729889	1.85074	0.725279	0.471138	0.905946	-5.32558
hsa-miR-222-3p	hsa-miR-222-3p	0.135819	-0.240209	0.511847	6.40708	0.722693	0.472714	0.905946	-5.60561
hsa-miR-6855-3p	hsa-miR-6855-3p	0.148527	-0.26302	0.560074	2.58859	0.722104	0.473073	0.905946	-5.43935
snoRNA__Homo_sapiens300167_SNORD27	snoRNA:SNORD27	-0.153212	-0.579107	0.272683	7.34833	-0.719786	0.474488	0.905946	-5.62076
lncRNA__URS000075C600_9606_Homo_sapiens_spermatogenesis_associated_41_SPATA41_	lncRNA:spermatogenesis_associated_41_SPATA41	0.202111	-0.360379	0.764601	1.67377	0.718935	0.475009	0.905946	-5.28264
snoRNA__Homo_sapiens300759_SNORD5	snoRNA:SNORD5	-0.204694	-0.774566	0.365179	1.68485	-0.718689	0.475159	0.905946	-5.29807
snoRNA__Homo_sapiens300667_SNORD45A	snoRNA:SNORD45A	0.158138	-0.282444	0.598721	3.65325	0.718165	0.47548	0.905946	-5.5323
snoRNA__Homo_sapiens300506_SNORD51	snoRNA:SNORD51	0.197912	-0.355715	0.751539	3.53086	0.715268	0.477255	0.905946	-5.52449
hsa-miR-6775-3p	hsa-miR-6775-3p	0.175149	-0.314861	0.66516	2.51828	0.715183	0.477307	0.905946	-5.4392
hsa-miR-126-3p	hsa-miR-126-3p	0.247545	-0.446317	0.941407	9.74265	0.71383	0.478137	0.905946	-5.66122
snoRNA__Homo_sapiens300578_SNORD62A&snoRNA__Homo_sapiens300579_SNORD62B	snoRNA:SNORD62B	-0.168103	-0.639303	0.303098	4.92643	-0.71381	0.478149	0.905946	-5.59809
ENSG00000117394.24	SLC2A1	0.143655	-0.259059	0.546369	2.14633	0.713737	0.478194	0.905946	-5.39579
lncRNA__URS000052446E_9606_Homo_sapiens_PINK1_antisense_RNA_PINK1-AS_&lncRNA__URS00002A4A09_9606_Homo_sapiens_MRTFA_antisense_RNA_1_MRTFA-AS1_	lncRNA:MRTFA_antisense_RNA_1_MRTFA-AS1	0.143326	-0.259092	0.545744	2.04616	0.712626	0.478877	0.905946	-5.34847
lncRNA__URS0000759E00_9606_Homo_sapiens_uncharacterized_LOC100272217_LOC100272217__lncRNA&lncRNA__URS000075A473_9606_Homo_sapiens_UPK1A_antisense_RNA_1_UPK1A-AS1_	lncRNA:UPK1A_antisense_RNA_1_UPK1A-AS1	0.1809	-0.32825	0.690051	1.72104	0.710899	0.479938	0.905946	-5.26905
ENSG00000127328.22	RAB3IP	0.21622	-0.393333	0.825773	2.16082	0.709738	0.480653	0.905946	-5.39388
ENSG00000122877.17&ReverseComplement_ENSG00000111087.10&ENSG00000139610.2	EGR2 & ReverseComplement_GLI1 & CELA1	0.131482	-0.240966	0.503929	2.67789	0.706341	0.482746	0.905946	-5.45119
lncRNA__URS000075C2D9_9606_Homo_sapiens_uncharacterized_LOC441072_FLJ31104__lncRNA	lncRNA:LOC441072_FLJ31104	-0.114119	-0.43776	0.209522	3.28638	-0.70552	0.483254	0.905946	-5.52474
vault__VTRNA1-1	vault:VTRNA1-1	0.369369	-0.681075	1.41981	8.34179	0.70356	0.484464	0.905946	-5.64103
MiR.hp__hsa-mir-4286	MiR.hp:hsa-mir-4286	0.139291	-0.257994	0.536575	2.11809	0.70151	0.485733	0.905946	-5.38539
hsa-miR-18b-3p	hsa-miR-18b-3p	0.101264	-0.187996	0.390523	5.45092	0.700454	0.486387	0.905946	-5.61159
ENSG00000101057.16	MYBL2	-0.124373	-0.480079	0.231333	1.95439	-0.699599	0.486917	0.905946	-5.36568
hsa-miR-1299	hsa-miR-1299	0.631292	-1.1751	2.43769	2.0329	0.699248	0.487135	0.905946	-5.43585
hsa-let-7i-5p	hsa-let-7i-5p	0.164889	-0.307224	0.637002	14.0826	0.69881	0.487407	0.905946	-5.80359
tRNA__Homo_sapiens_tRNA-Glu-TTC-1-1&tRNA__Homo_sapiens_tRNA-Glu-TTC-1-2&tRNA__Homo_sapiens_tRNA-Glu-TTC-2-1&tRNA__Homo_sapiens_tRNA-Glu-TTC-2-2	tRNA-Glu_isoforms_repeat40	-0.14119	-0.545453	0.263073	2.98985	-0.698803	0.487411	0.905946	-5.4835
tRNA__Homo_sapiens_tRNA-Lys-CTT-1-1&tRNA__Homo_sapiens_tRNA-Lys-CTT-1-2&tRNA__Homo_sapiens_tRNA-Lys-CTT-4-1	tRNA-Lys_isoforms_repeat41	-0.172307	-0.66625	0.321635	5.95579	-0.697977	0.487923	0.905946	-5.61719
hsa-miR-196b-5p	hsa-miR-196b-5p	0.186009	-0.349956	0.721975	3.4936	0.694403	0.490146	0.905946	-5.52391
hsa-let-7c-5p	hsa-let-7c-5p	-0.136544	-0.530347	0.25726	5.86695	-0.693755	0.490549	0.905946	-5.61877
ENSG00000275591.5	XKR5	-0.13222	-0.513667	0.249226	5.04137	-0.693552	0.490675	0.905946	-5.61094
hsa-miR-181d-5p	hsa-miR-181d-5p	0.161518	-0.305219	0.628255	2.14441	0.692409	0.491387	0.905946	-5.39441
snoRNA__Homo_sapiens300197_SNORD81&snoRNA__Homo_sapiens300426_SNORD81L4	snoRNA:SNORD81L4	0.145057	-0.275921	0.566035	6.69396	0.689434	0.493243	0.905946	-5.63158
yRNA__Y4&yRNA__Y1	yRNA:Y4 & yRNA:Y1	0.192619	-0.367	0.752238	2.29615	0.688684	0.493712	0.905946	-5.41639
hsa-miR-3613-3p	hsa-miR-3613-3p	0.154547	-0.294626	0.60372	3.3492	0.688433	0.493869	0.905946	-5.54469
rRNA__45S_pre-ribosomal_N5_(RNA45SN5)&rRNA__45S_pre-ribosomal_N1_(RNA45SN1)&rRNA__45S_pre-ribosomal_N2_(RNA45SN2)&rRNA__45S_pre-ribosomal_N3_(RNA45SN3)&rRNA__28S_ribosomal_N5_(RNA28SN5)&rRNA__28S_ribosomal_N1_(RNA28SN1)&rRNA__28S_ribosomal_N2_(RNA28SN2)&rRNA__28S_ribosomal_N3_(RNA28SN3)	RNA45SN5 & RNA45SN1 & RNA45SN2 & RNA45SN3 & RNA28SN5 & RNA28SN1 & RNA28SN2 & RNA28SN3	-0.131131	-0.513598	0.251336	6.38849	-0.686	0.49539	0.905946	-5.63301
hsa-miR-142-3p	hsa-miR-142-3p	0.221774	-0.426269	0.869817	5.07196	0.684732	0.496185	0.905946	-5.61225
hsa-miR-1304-5p	hsa-miR-1304-5p	0.119848	-0.230794	0.470491	4.35587	0.683882	0.496718	0.905946	-5.60135
ReverseComplement_ENSG00000118557.16&ReverseComplement_ENSG00000065534.19&ReverseComplement_ENSG00000150779.12	ReverseComplement_PMFBP1 & ReverseComplement_MYLK & ReverseComplement_TIMM8B	0.122897	-0.240424	0.486219	3.61166	0.676807	0.501164	0.905946	-5.56922
snoRNA__Homo_sapiens300169_SNORD25&lncRNA__URS0000CCDF81_9606_Homo_sapiens_small_nucleolar_RNA_host_gene_1_SNHG1__lncRNA&lncRNA__URS0000CCE06F_9606_Homo_sapiens_small_nucleolar_RNA_host_gene_1_SNHG1__lncRNA&lncRNA__URS0000CCE076_9606_Homo_sapiens_small_nucleolar_RNA_host_gene_1_SNHG1__lncRNA&lncRNA__URS0000CCE0BC_9606_Homo_sapiens_small_nucleolar_RNA_host_gene_1_SNHG1__lncRNA	snoRNA:SNORD25 & lncRNA:small_nucleolar_RNA_host_gene_1_SNHG1	-0.130913	-0.518793	0.256968	5.47211	-0.675303	0.502112	0.905946	-5.62761
tRNA__Homo_sapiens_tRNA-Glu-CTC-1-1&tRNA__Homo_sapiens_tRNA-Glu-CTC-1-2&tRNA__Homo_sapiens_tRNA-Glu-CTC-1-3&tRNA__Homo_sapiens_tRNA-Glu-CTC-1-4&tRNA__Homo_sapiens_tRNA-Glu-CTC-1-5&tRNA__Homo_sapiens_tRNA-Glu-CTC-1-6&tRNA__Homo_sapiens_tRNA-Glu-CTC-1-7&tRNA__Homo_sapiens_tRNA-Glu-CTC-2-1	tRNA-Glu_isoforms_repeat42	-0.153283	-0.607493	0.300928	11.5611	-0.675227	0.50216	0.905946	-5.74187
hsa-miR-93-5p	hsa-miR-93-5p	0.153563	-0.302199	0.609324	11.0845	0.674157	0.502835	0.905946	-5.725
ENSG00000142279.13	WTIP	-0.160722	-0.638983	0.317539	1.91403	-0.672395	0.503948	0.905946	-5.38295
hsa-miR-20b-5p	hsa-miR-20b-5p	0.182487	-0.361606	0.726581	7.24804	0.671078	0.50478	0.905946	-5.64799
lncRNA__URS0000BC44C1_9606_Homo_sapiens_growth_arrest_associated_lncRNA_1_GASAL1_	lncRNA:growth_arrest_associated_lncRNA_1_GASAL1	0.150933	-0.299089	0.600956	1.95196	0.671067	0.504788	0.905946	-5.37116
snoRNA__Homo_sapiens300262_SNORD60	snoRNA:SNORD60	-0.114334	-0.456137	0.227469	6.4655	-0.669288	0.505913	0.905946	-5.64372
ReverseComplement_ENSG00000142733.17	ReverseComplement_MAP3K6	-0.131354	-0.52412	0.261412	1.91748	-0.66915	0.506001	0.905946	-5.41598
hsa-miR-6868-3p	hsa-miR-6868-3p	0.376872	-0.750252	1.504	1.19978	0.669015	0.506086	0.905946	-5.12805
hsa-miR-504-5p	hsa-miR-504-5p	-0.274208	-1.09473	0.546318	2.90308	-0.668655	0.506314	0.905946	-5.48742
hsa-miR-548e-3p	hsa-miR-548e-3p	0.203532	-0.405958	0.813023	2.02659	0.66816	0.506628	0.905946	-5.3919
hsa-miR-423-3p	hsa-miR-423-3p	-0.115483	-0.46158	0.230614	13.6181	-0.667629	0.506964	0.905946	-5.81403
lncRNA__URS0000ABD7FD_9606_Homo_sapiens_uncharacterized_LOC100128988_LOC100128988__lncRNA&lncRNA__URS0000ABD7F2_9606_Homo_sapiens_uncharacterized_LOC100128988_LOC100128988__lncRNA	lncRNA:LOC100128988	0.114652	-0.229131	0.458435	4.67101	0.667284	0.507183	0.905946	-5.61889
hsa-miR-548j-5p	hsa-miR-548j-5p	0.185418	-0.370976	0.741812	2.26674	0.666782	0.507502	0.905946	-5.40451
snoRNA__Homo_sapiens300162_SNORD22	snoRNA:SNORD22	-0.153909	-0.616578	0.30876	3.52703	-0.66559	0.508258	0.905946	-5.56116
snoRNA__Homo_sapiens300197_SNORD81	snoRNA:SNORD81	-0.152545	-0.611988	0.306898	8.92013	-0.664326	0.509061	0.905946	-5.68066
rRNA__45S_pre-ribosomal_N5_(RNA45SN5)&rRNA__45S_pre-ribosomal_N1_(RNA45SN1)&rRNA__45S_pre-ribosomal_N2_(RNA45SN2)&rRNA__45S_pre-ribosomal_N3_(RNA45SN3)&rRNA__28S_ribosomal_N5_(RNA28SN5)&rRNA__28S_ribosomal_N1_(RNA28SN1)&rRNA__28S_ribosomal_N2_(RNA28SN2)&rRNA__28S_ribosomal_N3_(RNA28SN3)&lncRNA__URS0000A7731D_9606_Homo_sapiens_human__non-protein_coding_lnc-PIK3AP1-6:4	RNA45SN5 & RNA45SN1 & RNA45SN2 & RNA45SN3 & RNA28SN5 & RNA28SN1 & RNA28SN2 & RNA28SN3 & lncRNA:lnc-PIK3AP1-6:4	0.167822	-0.341414	0.677059	2.19214	0.659392	0.512201	0.905946	-5.40048
ReverseComplement_ENSG00000047056.16	ReverseComplement_WDR37	0.163033	-0.331933	0.657999	3.82037	0.659044	0.512423	0.905946	-5.58895
hsa-miR-548k	hsa-miR-548k	0.244821	-0.499191	0.988833	2.00205	0.65839	0.51284	0.905946	-5.35682
lncRNA__URS000075DE64_9606_Homo_sapiens_human__non-protein_coding_MIR17HG:3&MiR.hp__hsa-mir-19b-2&MiR.hp__hsa-mir-19b-1	lncRNA:non-protein_coding_MIR17HG:3 & MiR.hp:hsa-mir-19b-2 & MiR.hp:hsa-mir-19b-1	0.196179	-0.400324	0.792681	6.60324	0.658043	0.513061	0.905946	-5.65044
hsa-miR-361-3p	hsa-miR-361-3p	0.060436	-0.123623	0.244495	10.9789	0.656979	0.51374	0.905946	-5.73916
snoRNA__Homo_sapiens300777_SCARNA9&lncRNA__URS000075BDDC_9606_Homo_sapiens_human__non-protein_coding_lnc-RPS6KA3-3:1	snoRNA:Homo_sapiens300777_SCARNA9 & lncRNA:lnc-RPS6KA3-3:1	0.164732	-0.338119	0.667583	2.62438	0.655469	0.514705	0.905946	-5.48138
ReverseComplement_ENSG00000053770.12&ENSG00000171132.14	ReverseComplement_AP5M1 & PRKCE	-0.133688	-0.542012	0.274635	2.14149	-0.655094	0.514945	0.905946	-5.4252
ENSG00000178971.16	CTC1	-0.118117	-0.478927	0.242693	8.33215	-0.655009	0.514998	0.905946	-5.67511
hsa-miR-378c	hsa-miR-378c	0.141313	-0.290603	0.573228	2.95859	0.654629	0.515241	0.905946	-5.52565
ENSG00000270276.2&ENSG00000270882.2	H4C15 & H4C14	0.0977676	-0.202395	0.39793	2.91046	0.651707	0.517112	0.907114	-5.50896
ReverseComplement_ENSG00000138821.14&ReverseComplement_ENSG00000140057.9	ReverseComplement_SLC39A8 & ReverseComplement_AK7	-0.116576	-0.475182	0.242029	2.59781	-0.650441	0.517923	0.907114	-5.49686
snoRNA__Homo_sapiens300505_SNORD70L1	snoRNA:SNORD70L1	-0.122685	-0.500885	0.255515	4.07628	-0.649059	0.51881	0.907114	-5.61341
lncRNA__URS0000759AD2_9606_Homo_sapiens_long_intergenic_non-protein_coding_RNA_294_LINC00294_&lncRNA__URS000075C353_9606_Homo_sapiens_long_intergenic_non-protein_coding_RNA_963_LINC00963_&lncRNA__URS000075B7A7_9606_Homo_sapiens_T_cell_receptor_gamma_locus_antisense_RNA_1_TRG-AS1_&lncRNA__URS0000CCE0A2_9606_Homo_sapiens_long_intergenic_non-protein_coding_RNA_330_LINC00330_&lncRNA__URS000075C0A6_96…	lncRNA:LINC00471	-0.122641	-0.502754	0.257472	2.35289	-0.64556	0.521059	0.907114	-5.47885
ENSG00000079308.20	TNS1	-0.122173	-0.500958	0.256611	1.82447	-0.645353	0.521191	0.907114	-5.35987
hsa-miR-142-5p	hsa-miR-142-5p	-0.156322	-0.641061	0.328416	12.3291	-0.645249	0.521259	0.907114	-5.78547
ENSG00000132510.11	KDM6B	-0.11941	-0.49075	0.25193	2.63023	-0.643404	0.522446	0.907114	-5.50428
hsa-miR-185-5p	hsa-miR-185-5p	0.0823123	-0.174321	0.338946	13.3099	0.64175	0.523512	0.907114	-5.81987
rRNA__45S_pre-ribosomal_N5_(RNA45SN5)&rRNA__45S_pre-ribosomal_N1_(RNA45SN1)&rRNA__45S_pre-ribosomal_N4_(RNA45SN4)&rRNA__45S_pre-ribosomal_N2_(RNA45SN2)&rRNA__45S_pre-ribosomal_N3_(RNA45SN3)&rRNA__18S_ribosomal_N2_(RNA18SN2-4)&rRNA__18S_ribosomal_N1_(RNA18SN1,_RNA18SN5)	RNA45SN5 & RNA45SN1 & RNA45SN4 & RNA45SN2 & RNA45SN3 & RNA18SN2-4 & RNA18SN1,_RNA18SN5	0.101802	-0.215611	0.419215	12.098	0.641722	0.52353	0.907114	-5.78204
ReverseComplement_ENSG00000107679.14	ReverseComplement_PLEKHA1	0.145309	-0.309962	0.60058	6.18706	0.638612	0.525538	0.907114	-5.65666
hsa-miR-30b-5p	hsa-miR-30b-5p	0.137524	-0.294543	0.569591	7.87571	0.636857	0.526673	0.907114	-5.67873
tRNA__Homo_sapiens_tRNA-Leu-TAG-3-1	tRNA-Leu_isoforms_repeat43	-0.181781	-0.753002	0.38944	2.21846	-0.636734	0.526752	0.907114	-5.42249
tRNA__Homo_sapiens_tRNA-Gln-CTG-1-1&tRNA__Homo_sapiens_tRNA-Gln-CTG-1-2&tRNA__Homo_sapiens_tRNA-Gln-CTG-1-3&tRNA__Homo_sapiens_tRNA-Gln-CTG-1-4&tRNA__Homo_sapiens_tRNA-Gln-CTG-1-5&tRNA__Homo_sapiens_tRNA-Gln-CTG-2-1&tRNA__Homo_sapiens_tRNA-Gln-CTG-6-1&tRNA__Homo_sapiens_tRNA-Gln-CTG-3-1&tRNA__Homo_sapiens_tRNA-Gln-CTG-3-2&tRNA__Homo_sapiens_tRNA-Gln-CTG-4-1&tRNA__Homo_sapiens_tRNA-Gln-CTG-4-2	tRNA-Gln_isoforms_repeat44	-0.189317	-0.784695	0.406061	1.94749	-0.636226	0.527081	0.907114	-5.34801
ENSG00000203811.1&ENSG00000203852.3	H3C14 & H3C15	0.0847441	-0.181917	0.351405	3.79446	0.635863	0.527316	0.907114	-5.59529
hsa-miR-629-5p	hsa-miR-629-5p	0.0920266	-0.198173	0.382226	8.76423	0.634499	0.528199	0.907232	-5.69541
ENSG00000163534.15	FCRL1	0.252418	-0.549167	1.054	1.91943	0.630065	0.531076	0.908273	-5.34194
rRNA__Homo_sapiens_mitochondrially_encoded_12S_RNA_(MT-RNR1)	MT-RNR1	-0.108262	-0.452235	0.235711	4.02076	-0.629744	0.531285	0.908273	-5.6198
MiR.hp__hsa-mir-30c-2	MiR.hp:hsa-mir-30c-2	-0.164339	-0.687326	0.358648	2.90239	-0.62873	0.531944	0.908273	-5.53271
hsa-miR-6747-3p	hsa-miR-6747-3p	0.131395	-0.289762	0.552553	3.85517	0.624238	0.534869	0.908273	-5.60203
hsa-miR-6743-3p	hsa-miR-6743-3p	0.147705	-0.326134	0.621544	2.56822	0.623705	0.535217	0.908273	-5.5147
hsa-miR-548q	hsa-miR-548q	-0.150105	-0.631943	0.331734	1.83451	-0.623313	0.535473	0.908273	-5.3684
snoRNA__Homo_sapiens300205_SNORD75	snoRNA:SNORD75	-0.152063	-0.640702	0.336576	1.87791	-0.622657	0.535901	0.908273	-5.40724
hsa-miR-183-5p	hsa-miR-183-5p	0.144381	-0.31974	0.608501	9.39576	0.622433	0.536047	0.908273	-5.71261
ReverseComplement_ENSG00000111331.14	ReverseComplement_OAS3	-0.119713	-0.504637	0.26521	1.99953	-0.622274	0.536151	0.908273	-5.42045
hsa-miR-548ac	hsa-miR-548ac	-0.194206	-0.821397	0.432986	1.56898	-0.619549	0.537931	0.908536	-5.30679
ReverseComplement_ENSG00000184898.7	ReverseComplement_RBM43	-0.0984933	-0.416585	0.219598	6.6235	-0.619539	0.537938	0.908536	-5.67462
tRNA__Homo_sapiens_tRNA-Lys-TTT-3-1&tRNA__Homo_sapiens_tRNA-Lys-TTT-3-2&tRNA__Homo_sapiens_tRNA-Lys-TTT-3-3&tRNA__Homo_sapiens_tRNA-Lys-TTT-3-4&tRNA__Homo_sapiens_tRNA-Lys-TTT-3-5&tRNA__Homo_sapiens_tRNA-Lys-TTT-5-1	tRNA-Lys_isoforms_repeat45	0.114576	-0.258526	0.487678	3.68517	0.614443	0.541277	0.909139	-5.58957
ENSG00000161021.13&ENSG00000081913.14	MAML1 & PHLPP1	-0.160555	-0.683564	0.362454	1.97015	-0.614228	0.541418	0.909139	-5.41644
ENSG00000109971.14	HSPA8	0.176508	-0.398763	0.751779	1.92191	0.613911	0.541626	0.909139	-5.4045
lncRNA__URS0000A77033_9606_Homo_sapiens_HAND2_antisense_RNA_1_HAND2-AS1__lncRNA&lncRNA__URS0000A76C09_9606_Homo_sapiens_HAND2_antisense_RNA_1_HAND2-AS1__lncRNA&lncRNA__URS0000A77681_9606_Homo_sapiens_HAND2_antisense_RNA_1_HAND2-AS1__lncRNA&lncRNA__URS0000A773E7_9606_Homo_sapiens_HAND2_antisense_RNA_1_HAND2-AS1__lncRNA&lncRNA__URS0000A76676_9606_Homo_sapiens_HAND2_antisense_RNA_1_HAND2-AS1_&lncRNA…	lncRNA:HAND2_antisense_RNA_1_HAND2-AS1	-0.325632	-1.38868	0.73742	1.27819	-0.612896	0.542292	0.909139	-5.22541
ENSG00000172270.22	BSG	0.122567	-0.27765	0.522785	2.024	0.612764	0.542379	0.909139	-5.4136
hsa-miR-4646-3p	hsa-miR-4646-3p	-0.085724	-0.367018	0.19557	3.57899	-0.609755	0.544357	0.911082	-5.60918
snoRNA__Homo_sapiens300560_SNORA68	snoRNA:SNORA68	-0.142438	-0.612218	0.327342	1.85835	-0.606661	0.546395	0.912878	-5.39509
MiR.hp__hsa-mir-101-1	MiR.hp:hsa-mir-101-1	0.297118	-0.686553	1.28079	1.72016	0.604356	0.547916	0.912878	-5.28091
MiR.hp__hsa-mir-3158-1&MiR.hp__hsa-mir-3158-2	MiR.hp:hsa-mir-3158-1 & MiR.hp:hsa-mir-3158-2	0.0922199	-0.213433	0.397873	8.57798	0.603685	0.548359	0.912878	-5.70912
lncRNA__URS0000ABD7FD_9606_Homo_sapiens_uncharacterized_LOC100128988_LOC100128988__lncRNA&lncRNA__URS0000ABD7F2_9606_Homo_sapiens_uncharacterized_LOC100128988_LOC100128988__lncRNA&MiR.hp__hsa-mir-1246	lncRNA:LOC100128988 & MiR.hp:hsa-mir-1246	0.534486	-1.24289	2.31186	-1.3367	0.601689	0.549678	0.912878	-4.75943
lncRNA__URS0000759CF4_9606_Homo_sapiens_KCNQ1_opposite_strand/antisense_transcript_1_KCNQ1OT1_	lncRNA:KCNQ1_opposite_strand/antisense_transcript_1_KCNQ1OT1	0.0950911	-0.221489	0.411671	4.4008	0.600994	0.550138	0.912878	-5.65063
vault__VTRNA2-1	vault:VTRNA2-1	0.15785	-0.368153	0.683854	6.87075	0.600441	0.550504	0.912878	-5.68944
hsa-miR-424-3p	hsa-miR-424-3p	-0.0884676	-0.383909	0.206974	6.7448	-0.599138	0.551366	0.912878	-5.68725
snoRNA__Homo_sapiens300249_SNORD32B	snoRNA:SNORD32B	0.152323	-0.35805	0.662696	2.54362	0.597162	0.552676	0.912878	-5.49032
hsa-miR-4659a-3p	hsa-miR-4659a-3p	-0.087981	-0.384166	0.208205	5.30198	-0.594345	0.554545	0.912878	-5.67247
snoRNA__Homo_sapiens300706_SNORD42B	snoRNA:SNORD42B	-0.13881	-0.606626	0.329006	3.58957	-0.59369	0.554981	0.912878	-5.61901
snoRNA__Homo_sapiens300741_SNORD15A	snoRNA:SNORD15A	0.111163	-0.263511	0.485837	4.52225	0.593635	0.555018	0.912878	-5.65921
snoRNA__Homo_sapiens300734_SNORA45	snoRNA:SNORA45	-0.133882	-0.585422	0.317659	2.74335	-0.593251	0.555273	0.912878	-5.5431
hsa-miR-21-5p	hsa-miR-21-5p	0.202297	-0.489881	0.894474	10.0385	0.584771	0.560924	0.919516	-5.74497
hsa-miR-3605-3p	hsa-miR-3605-3p	0.0999437	-0.242057	0.441944	7.06112	0.584713	0.560963	0.919516	-5.69832
hsa-miR-150-3p	hsa-miR-150-3p	-0.124243	-0.5519	0.303415	3.33882	-0.581286	0.563254	0.921915	-5.59422
ENSG00000188266.14	HYKK	-0.124955	-0.557264	0.307354	3.30791	-0.578325	0.565238	0.923651	-5.58581
MiR.hp__hsa-let-7f-2	MiR.hp:hsa-let-7f-2	-0.163864	-0.731894	0.404166	11.9035	-0.5772	0.565993	0.923651	-5.80727
hsa-miR-26b-3p	hsa-miR-26b-3p	-0.110366	-0.493751	0.273018	3.81652	-0.57599	0.566805	0.923651	-5.63339
snoRNA__Homo_sapiens300699_SNORD91A	snoRNA:SNORD91A	0.152241	-0.379498	0.68398	2.03128	0.572859	0.568909	0.924457	-5.44129
snoRNA__Homo_sapiens300647_SNORA56	snoRNA:SNORA56	0.11554	-0.290413	0.521493	2.33935	0.569471	0.571191	0.924457	-5.50182
snoRNA__Homo_sapiens300771_SNORD71	snoRNA:SNORD71	-0.103916	-0.469051	0.261218	3.98071	-0.569435	0.571215	0.924457	-5.6479
ENSG00000102034.17	ELF4	0.149011	-0.37956	0.677581	2.4236	0.564064	0.574841	0.924457	-5.51858
hsa-miR-197-3p	hsa-miR-197-3p	-0.0866688	-0.394143	0.220805	9.36429	-0.563986	0.574894	0.924457	-5.74754
hsa-miR-6726-3p	hsa-miR-6726-3p	0.0979735	-0.249807	0.445754	3.51324	0.563661	0.575114	0.924457	-5.62134
ENSG00000134504.14	KCTD1	-0.150264	-0.686031	0.385504	2.02749	-0.561166	0.576802	0.924457	-5.42062
lncRNA__URS00008E3A09_9606_Homo_sapiens_MIR194-2_host_gene_MIR194-2HG_&MiR.hp__hsa-mir-194-2&MiR.hp__hsa-mir-194-1	lncRNA:MIR194-2_host_gene_MIR194-2HG & MiR.hp:hsa-mir-194-2 & MiR.hp:hsa-mir-194-1	0.132797	-0.340954	0.606548	8.13715	0.560856	0.577012	0.924457	-5.72486
hsa-miR-629-3p	hsa-miR-629-3p	-0.229067	-1.04936	0.591225	1.99571	-0.558737	0.578448	0.924457	-5.47704
lncRNA__URS0000ABD7E9_9606_Homo_sapiens_small_nucleolar_RNA_host_gene_14_SNHG14_	lncRNA:small_nucleolar_RNA_host_gene_14_SNHG14	-0.153359	-0.704787	0.398069	1.51838	-0.556461	0.579993	0.924457	-5.32054
lncRNA__URS000075ED94_9606_Homo_sapiens_long_intergenic_non-protein_coding_RNA_1355_LINC01355_&lncRNA__URS000075ABCD_9606_Homo_sapiens_uncharacterized_LOC101927550_LOC101927550__lncRNA&lncRNA__URS00007E4BE4_9606_Homo_sapiens_POT1_antisense_RNA_1_POT1-AS1_&lncRNA__URS000075B198_9606_Homo_sapiens_TMCC1_antisense_RNA_1_head_to_head__TMCC1-AS1_&lncRNA__URS0000A77213_9606_Homo_sapiens_PCF11_antisense_…	lncRNA:PCF11_antisense_RNA_1_PCF11-AS1	0.101095	-0.262581	0.464772	6.24538	0.556199	0.580171	0.924457	-5.70322
snoRNA__Homo_sapiens300509_SNORD20	snoRNA:SNORD20	0.15022	-0.390708	0.691148	2.60972	0.555651	0.580543	0.924457	-5.54455
MiR.hp__hsa-mir-486-1&MiR.hp__hsa-mir-486-2&lncRNA__URS000075A7EF_9606_Homo_sapiens_human__non-protein_coding_lnc-MARCH8-1:2	MiR.hp:hsa-mir-486-1 & MiR.hp:hsa-mir-486-2 & lncRNA:lnc-MARCH8-1:2	-0.0897307	-0.414449	0.234988	3.59165	-0.552902	0.582412	0.924457	-5.63747
hsa-miR-331-3p	hsa-miR-331-3p	0.0923686	-0.242004	0.426741	7.05088	0.552723	0.582534	0.924457	-5.71676
snoRNA__Homo_sapiens300702_SNORD118	snoRNA:SNORD118	0.264688	-0.698871	1.22825	4.13471	0.54963	0.58464	0.924457	-5.64726
hsa-miR-454-3p	hsa-miR-454-3p	0.205705	-0.544462	0.955873	3.89465	0.548658	0.585303	0.924457	-5.63338
yRNA__Y1	yRNA:Y1	0.093105	-0.246655	0.432865	13.9552	0.548296	0.58555	0.924457	-5.8914
MiR.hp__hsa-let-7a-3	MiR.hp:hsa-let-7a-3	-0.113133	-0.527841	0.301574	2.88446	-0.545836	0.587229	0.924457	-5.56427
rRNA__45S_pre-ribosomal_N5_(RNA45SN5)&rRNA__45S_pre-ribosomal_N1_(RNA45SN1)&rRNA__45S_pre-ribosomal_N4_(RNA45SN4)&rRNA__45S_pre-ribosomal_N2_(RNA45SN2)&rRNA__45S_pre-ribosomal_N3_(RNA45SN3)&rRNA__28S_ribosomal_N5_(RNA28SN5)&rRNA__28S_ribosomal_N1_(RNA28SN1)&rRNA__28S_ribosomal_N4_(RNA28SN4)&rRNA__28S_ribosomal_N2_(RNA28SN2)&rRNA__28S_ribosomal_N3_(RNA28SN3)	RNA45SN5 & RNA45SN1 & RNA45SN4 & RNA45SN2 & RNA45SN3 & RNA28SN5 & RNA28SN1 & RNA28SN4 & RNA28SN2 & RNA28SN3	-0.0838089	-0.391081	0.223463	15.7373	-0.545734	0.587299	0.924457	-5.9563
hsa-miR-4672	hsa-miR-4672	-0.11923	-0.556839	0.318379	1.77126	-0.545147	0.5877	0.924457	-5.38716
MiR.hp__hsa-mir-6511b-1	MiR.hp:hsa-mir-6511b-1	0.117612	-0.314186	0.54941	2.92723	0.544985	0.587811	0.924457	-5.58344
rRNA__45S_pre-ribosomal_N5_(RNA45SN5)&rRNA__45S_pre-ribosomal_N1_(RNA45SN1)&rRNA__45S_pre-ribosomal_N4_(RNA45SN4)&rRNA__45S_pre-ribosomal_N2_(RNA45SN2)&rRNA__45S_pre-ribosomal_N3_(RNA45SN3)&rRNA__28S_ribosomal_N5_(RNA28SN5)&rRNA__28S_ribosomal_N1_(RNA28SN1)&rRNA__28S_ribosomal_N4_(RNA28SN4)&rRNA__28S_ribosomal_N2_(RNA28SN2)&rRNA__28S_ribosomal_N3_(RNA28SN3)&lncRNA__URS0000CCE02A_9606_Homo_sapiens…	RNA45SN5 & RNA45SN1 & RNA45SN4 & RNA45SN2 & RNA45SN3 & RNA28SN5 & RNA28SN1 & RNA28SN4 & RNA28SN2 & RNA28SN3 & lncRNA:C2CD4D_and_THEM5_antisense_RNA_1_C2CD4D-AS1	-0.204824	-0.957123	0.547475	1.50882	-0.544758	0.587966	0.924457	-5.37641
hsa-miR-2110	hsa-miR-2110	0.0760864	-0.203953	0.356125	8.02769	0.543629	0.588738	0.924457	-5.73417
hsa-miR-4685-3p	hsa-miR-4685-3p	0.11483	-0.308003	0.537663	6.90461	0.543377	0.58891	0.924457	-5.72016
hsa-miR-185-3p	hsa-miR-185-3p	0.0657668	-0.176422	0.307956	7.45488	0.543333	0.58894	0.924457	-5.72485
hsa-miR-5189-3p	hsa-miR-5189-3p	-0.417311	-1.95571	1.12109	3.81273	-0.542754	0.589336	0.924457	-5.67013
MiR.hp__hsa-mir-1285-1	MiR.hp:hsa-mir-1285-1	-0.0875063	-0.411457	0.236445	2.35046	-0.540473	0.590898	0.924457	-5.54104
lncRNA__URS000075A69B_9606_Homo_sapiens_long_intergenic_non-protein_coding_RNA_324_LINC00324_&tRNA__Homo_sapiens_tRNA-Pro-TGG-3-1&tRNA__Homo_sapiens_tRNA-Pro-TGG-3-2&tRNA__Homo_sapiens_tRNA-Pro-TGG-3-3&tRNA__Homo_sapiens_tRNA-Pro-TGG-3-4&tRNA__Homo_sapiens_tRNA-Pro-TGG-3-5&tRNA__Homo_sapiens_tRNA-Pro-CGG-1-1&tRNA__Homo_sapiens_tRNA-Pro-CGG-1-2&tRNA__Homo_sapiens_tRNA-Pro-CGG-1-3&tRNA__Homo_sapien…	tRNA-Pro_isoforms_repeat46	0.0874053	-0.236336	0.411146	4.71769	0.540199	0.591086	0.924457	-5.69219
hsa-miR-210-5p	hsa-miR-210-5p	0.10541	-0.287869	0.498689	2.46634	0.536284	0.593772	0.924457	-5.56206
lncRNA__URS0000BC43CE_9606_Homo_sapiens_long_intergenic_non-protein_coding_RNA_1905_LINC01905_&lncRNA__URS0000BC453B_9606_Homo_sapiens_long_intergenic_non-protein_coding_RNA_1905_LINC01905__lncRNA&lncRNA__URS00008E3A50_9606_Homo_sapiens_uncharacterized_LOC100506124_LOC100506124__lncRNA	lncRNA:LINC01905 & lncRNA:LOC100506124	0.14265	-0.393581	0.678881	1.94928	0.532271	0.59653	0.924457	-5.36937
snoRNA__Homo_sapiens300112_SNORD3@&snoRNA__Homo_sapiens300182_SNORD3@&snoRNA__Homo_sapiens300250_SNORD3@&snoRNA__Homo_sapiens300243_SNORD3@&snoRNA__Homo_sapiens300448_SNORD3@	snoRNA:SNORD3@_repeat47	-0.0987267	-0.470943	0.27349	4.99243	-0.530705	0.597608	0.924457	-5.70156
hsa-miR-5695	hsa-miR-5695	0.122745	-0.340738	0.586227	2.48034	0.529886	0.598172	0.924457	-5.52821
lncRNA__URS000075E0DA_9606_Homo_sapiens_uncharacterized_LOC101929384_LOC101929384__lncRNA	lncRNA:LOC101929384	-0.14184	-0.677918	0.394237	2.87594	-0.529402	0.598506	0.924457	-5.57936
lncRNA__URS000075D573_9606_Homo_sapiens_small_nucleolar_RNA_host_gene_9_SNHG9_	lncRNA:small_nucleolar_RNA_host_gene_9_SNHG9_repeat48	-0.158995	-0.766457	0.448466	2.56732	-0.523696	0.602445	0.924457	-5.54883
ENSG00000171989.6&ReverseComplement_ENSG00000105329.11&ReverseComplement_ENSG00000155066.16	LDHAL6B & ReverseComplement_TGFB1 & ReverseComplement_PROM2	0.0933353	-0.266041	0.452711	2.54677	0.51965	0.605245	0.924457	-5.55278
hsa-miR-106b-3p	hsa-miR-106b-3p	0.0622404	-0.17752	0.302001	11.8854	0.519409	0.605412	0.924457	-5.84074
ENSG00000182898.4	TCHHL1	-0.200358	-0.972184	0.571468	1.29536	-0.519399	0.605419	0.924457	-5.23918
hsa-miR-584-3p	hsa-miR-584-3p	0.110517	-0.31671	0.537745	2.38291	0.517588	0.606674	0.924457	-5.55152
tRNA__Homo_sapiens_tRNA-Asn-GTT-2-1&tRNA__Homo_sapiens_tRNA-Asn-GTT-2-2&tRNA__Homo_sapiens_tRNA-Asn-GTT-2-3&tRNA__Homo_sapiens_tRNA-Asn-GTT-2-4&tRNA__Homo_sapiens_tRNA-Asn-GTT-2-5&tRNA__Homo_sapiens_tRNA-Asn-GTT-2-6&tRNA__Homo_sapiens_tRNA-Asn-GTT-2-7&tRNA__Homo_sapiens_tRNA-Asn-GTT-2-8&tRNA__Homo_sapiens_tRNA-Asn-GTT-7-1&tRNA__Homo_sapiens_tRNA-Asn-GTT-3-1&tRNA__Homo_sapiens_tRNA-Asn-GTT-6-1&tRN…	tRNA-Asn_isoforms	-0.175168	-0.852515	0.502178	2.25976	-0.517438	0.606778	0.924457	-5.50291
ENSG00000270647.6	TAF15	0.226484	-0.652068	1.10504	1.5539	0.515804	0.607912	0.924457	-5.25784
rRNA__45S_pre-ribosomal_N5_(RNA45SN5)&rRNA__45S_pre-ribosomal_N1_(RNA45SN1)&rRNA__45S_pre-ribosomal_N4_(RNA45SN4)&rRNA__45S_pre-ribosomal_N2_(RNA45SN2)&rRNA__45S_pre-ribosomal_N3_(RNA45SN3)&rRNA__5.8S_ribosomal_N1_(RNA5-8SN_1_to_3,_RNA5-8SN5)&rRNA__5.8S_ribosomal_N4_(RNA5-8SN4)	RNA45SN5 & RNA45SN1 & RNA45SN4 & RNA45SN2 & RNA45SN3 & RNA5-8SN_1_to_3,_RNA5-8SN5 & RNA5-8SN4	-0.0585952	-0.285925	0.168735	10.4439	-0.515726	0.607966	0.924457	-5.80129
MiR.hp__hsa-mir-16-2&MiR.hp__hsa-mir-16-1	MiR.hp:hsa-mir-16-2 & MiR.hp:hsa-mir-16-1	0.150098	-0.432574	0.73277	9.28514	0.515426	0.608175	0.924457	-5.76453
snoRNA__Homo_sapiens300510_SNORD82	snoRNA:SNORD82	0.121114	-0.349428	0.591655	4.90521	0.515002	0.608469	0.924457	-5.70869
lncRNA__URS0000A775F0_9606_Homo_sapiens_neighbor_of_BRCA1_lncRNA_2_NBR2__lncRNA&lncRNA__URS00007E3CC0_9606_Homo_sapiens_uncharacterized_LOC101928304_LOC101928304__lncRNA&lncRNA__URS000075A26E_9606_Homo_sapiens_CSTF3_divergent_transcript_CSTF3-DT_&lncRNA__URS000075EFE7_9606_Homo_sapiens_human__non-protein_coding_lnc-SLC16A1-2:2&lncRNA__URS000075BE30_9606_Homo_sapiens_long_intergenic_non-protein_co…	lncRNA:LINC01545	-0.114345	-0.559048	0.330357	5.5698	-0.514474	0.608836	0.924457	-5.71681
snoRNA__Homo_sapiens300446_SNORD87	snoRNA:SNORD87	-0.114878	-0.565213	0.335456	2.96476	-0.510407	0.611664	0.924457	-5.60274
lncRNA__URS0000394A79_9606_Homo_sapiens_long_intergenic_non-protein_coding_RNA_1714_LINC01714_	lncRNA:LINC01714_repeat49	-0.07163	-0.353053	0.209793	6.6896	-0.509271	0.612455	0.924457	-5.73418
lncRNA__URS000075EFF6_9606_Homo_sapiens_DNM3_opposite_strand/antisense_RNA_DNM3OS_&MiR.hp__hsa-mir-199a-2&MiR.hp__hsa-mir-199a-1	lncRNA:DNM3_opposite_strand/antisense_RNA_DNM3OS & MiR.hp:hsa-mir-199a-2 & MiR.hp:hsa-mir-199a-1	-0.121552	-0.599535	0.356431	7.10048	-0.508819	0.61277	0.924457	-5.73725
MiR.hp__hsa-mir-5695	MiR.hp:hsa-mir-5695	0.128131	-0.376313	0.632575	1.76607	0.508223	0.613185	0.924457	-5.3615
lncRNA__URS000075ED94_9606_Homo_sapiens_long_intergenic_non-protein_coding_RNA_1355_LINC01355_&lncRNA__URS000075ABCD_9606_Homo_sapiens_uncharacterized_LOC101927550_LOC101927550__lncRNA&lncRNA__URS00007E4BE4_9606_Homo_sapiens_POT1_antisense_RNA_1_POT1-AS1_&lncRNA__URS000075B198_9606_Homo_sapiens_TMCC1_antisense_RNA_1_head_to_head__TMCC1-AS1_&lncRNA__URS0000A77213_9606_Homo_sapiens_PCF11_antisense_…	lncRNA:CXXC4_antisense_RNA_1_CXXC4-AS1_repeat50	-0.0978136	-0.484087	0.28846	4.42376	-0.506662	0.614273	0.924457	-5.6999
lncRNA__URS000075C527_9606_Homo_sapiens_human__non-protein_coding_lnc-PDPK1-3:1&MiR.hp__hsa-mir-1285-1&MiR.hp__hsa-mir-1285-2	lncRNA:lnc-PDPK1-3:1 & MiR.hp:hsa-mir-1285-1 & MiR.hp:hsa-mir-1285-2	0.059996	-0.177659	0.297651	5.42155	0.505114	0.615354	0.924457	-5.71977
hsa-miR-182-5p	hsa-miR-182-5p	0.102436	-0.304598	0.509469	11.8433	0.503541	0.616452	0.924457	-5.84739
hsa-miR-30e-3p	hsa-miR-30e-3p	-0.0732069	-0.364155	0.217741	9.27472	-0.503443	0.616521	0.924457	-5.77305
tRNA__Homo_sapiens_tRNA-Leu-TAA-1-1	tRNA-Leu_isoforms_repeat51	0.139013	-0.413696	0.691721	1.65176	0.503236	0.616665	0.924457	-5.3603
snoRNA__Homo_sapiens300609_SNORD69	snoRNA:SNORD69	-0.103766	-0.516683	0.309152	7.15066	-0.502811	0.616963	0.924457	-5.74215
rRNA__45S_pre-ribosomal_N4_(RNA45SN4)&rRNA__45S_pre-ribosomal_N2_(RNA45SN2)&rRNA__28S_ribosomal_N4_(RNA28SN4)&rRNA__28S_ribosomal_N2_(RNA28SN2)	RNA45SN4 & RNA45SN2 & RNA28SN4 & RNA28SN2	0.124189	-0.371227	0.619606	3.61017	0.501566	0.617832	0.924457	-5.66001
tRNA__Homo_sapiens_tRNA-Gly-GCC-2-1&tRNA__Homo_sapiens_tRNA-Gly-GCC-2-2&tRNA__Homo_sapiens_tRNA-Gly-GCC-2-3&tRNA__Homo_sapiens_tRNA-Gly-GCC-2-4&tRNA__Homo_sapiens_tRNA-Gly-GCC-2-5&tRNA__Homo_sapiens_tRNA-Gly-GCC-2-6&tRNA__Homo_sapiens_tRNA-Gly-GCC-3-1&tRNA__Homo_sapiens_tRNA-Gly-GCC-5-1&tRNA__Homo_sapiens_tRNA-Gly-CCC-1-1&tRNA__Homo_sapiens_tRNA-Gly-CCC-1-2&tRNA__Homo_sapiens_tRNA-Gly-GCC-1-1&tRN…	tRNA-Gly_isoforms_repeat52	-0.132825	-0.663179	0.397528	2.17093	-0.501106	0.618155	0.924457	-5.51626
ReverseComplement_ENSG00000154358.23	ReverseComplement_OBSCN	-0.102405	-0.511507	0.306696	2.66107	-0.500847	0.618335	0.924457	-5.58047
hsa-miR-660-5p	hsa-miR-660-5p	0.135618	-0.40738	0.678615	4.80553	0.499726	0.61912	0.924457	-5.70958
ReverseComplement_ENSG00000025796.14	ReverseComplement_SEC63	0.110555	-0.332176	0.553286	2.35454	0.499633	0.619185	0.924457	-5.55255
tRNA__Homo_sapiens_tRNA-Val-CAC-3-1	tRNA-Val_isoforms_repeat53	-0.160919	-0.805344	0.483506	1.60601	-0.499631	0.619187	0.924457	-5.37336
tRNA__Homo_sapiens_tRNA-Arg-CCT-4-1&tRNA__Homo_sapiens_tRNA-Arg-CCT-3-1	tRNA-Arg_isoforms_repeat54	-0.133088	-0.666486	0.400311	2.41072	-0.49923	0.619468	0.924457	-5.55283
hsa-miR-27b-3p	hsa-miR-27b-3p	0.111237	-0.337285	0.559759	7.28921	0.496226	0.621572	0.924457	-5.74449
ReverseComplement_ENSG00000085265.11&ENSG00000160691.19	ReverseComplement_FCN1 & SHC1	-0.084821	-0.42725	0.257608	3.29847	-0.495618	0.621999	0.924457	-5.64035
snoRNA__Homo_sapiens300538_SNORA20	snoRNA:SNORA20	-0.166739	-0.842355	0.508878	2.63582	-0.493799	0.623275	0.924457	-5.57077
ENSG00000087460.29	GNAS	0.0853591	-0.26115	0.431869	4.3982	0.492888	0.623914	0.924457	-5.70619
lncRNA__URS00003074D5_9606_Homo_sapiens_TCERG1L_antisense_RNA_1_TCERG1L-AS1_	lncRNA:TCERG1L_antisense_RNA_1_TCERG1L-AS1	-0.187477	-0.952707	0.577754	1.32357	-0.490195	0.625807	0.924457	-5.25893
ReverseComplement_ENSG00000273274.2&ENSG00000140323.6&ENSG00000140832.11	ReverseComplement_ZBTB8B & DISP2 & MARVELD3	0.14423	-0.444563	0.733022	3.04557	0.490124	0.625857	0.924457	-5.59804
hsa-miR-26b-5p	hsa-miR-26b-5p	0.152643	-0.472566	0.777851	9.3302	0.4885	0.627	0.924457	-5.77691
ReverseComplement_ENSG00000084112.15&ReverseComplement_ENSG00000155252.13&ReverseComplement_ENSG00000249967.1	ReverseComplement_SSH1 & ReverseComplement_PI4K2A & ReverseComplement_ENSG00000249967.1	-0.150599	-0.768359	0.467161	1.80028	-0.487771	0.627514	0.924457	-5.42085
hsa-miR-4690-3p	hsa-miR-4690-3p	0.114988	-0.361865	0.59184	1.92242	0.482483	0.631242	0.924457	-5.45593
hsa-miR-6833-3p	hsa-miR-6833-3p	0.0731648	-0.23079	0.37712	3.96061	0.481622	0.63185	0.924457	-5.69137
snoRNA__Homo_sapiens300662_SNORD46	snoRNA:SNORD46	-0.107533	-0.554582	0.339517	1.62426	-0.48128	0.632091	0.924457	-5.37492
lncRNA__URS00007E4B6C_9606_Homo_sapiens_WWC2_antisense_RNA_1_WWC2-AS1_	lncRNA:WWC2_antisense_RNA_1_WWC2-AS1	-0.0932689	-0.481023	0.294485	3.47879	-0.481276	0.632094	0.924457	-5.65075
hsa-miR-339-3p	hsa-miR-339-3p	0.069426	-0.21956	0.358412	6.16621	0.480684	0.632512	0.924457	-5.73994
ReverseComplement_ENSG00000006283.18	ReverseComplement_CACNA1G	-0.170793	-0.887077	0.545491	1.71647	-0.477088	0.635056	0.924457	-5.35913
hsa-miR-126-5p	hsa-miR-126-5p	0.185786	-0.595862	0.967435	4.74606	0.475572	0.636129	0.924457	-5.71845
ReverseComplement_ENSG00000169710.9&ReverseComplement_ENSG00000141255.13	ReverseComplement_FASN & ReverseComplement_SPATA22	0.150604	-0.484811	0.78602	1.96596	0.474235	0.637077	0.924457	-5.52563
snoRNA__Homo_sapiens300789_SCARNA3&MiR.hp__hsa-mir-1843	snoRNA:Homo_sapiens300789_SCARNA3 & MiR.hp:hsa-mir-1843	-0.0735397	-0.38633	0.239251	7.31657	-0.470416	0.639786	0.924457	-5.75791
ENSG00000197943.10	PLCG2	0.118011	-0.385149	0.621171	1.70219	0.469278	0.640594	0.924457	-5.41442
snoRNA__Homo_sapiens300198_SNORD47	snoRNA:SNORD47	0.114856	-0.375563	0.605275	6.04231	0.468598	0.641078	0.924457	-5.74323
hsa-miR-769-5p	hsa-miR-769-5p	-0.0739476	-0.389947	0.242052	5.07957	-0.468221	0.641345	0.924457	-5.7319
snoRNA__Homo_sapiens300600_SNORA31	snoRNA:SNORA31	0.129689	-0.427952	0.68733	3.72537	0.465332	0.643401	0.924457	-5.6803
lncRNA__URS000075B927_9606_Homo_sapiens_family_with_sequence_similarity_30_member_A_FAM30A_	lncRNA:family_with_sequence_similarity_30_member_A_FAM30A	0.055887	-0.184712	0.296486	4.51049	0.464763	0.643806	0.924457	-5.72319
hsa-miR-15b-5p	hsa-miR-15b-5p	0.0892286	-0.295132	0.473589	8.70845	0.464493	0.643998	0.924457	-5.77885
snoRNA__Homo_sapiens300468_SNORD58A&lncRNA__URS000053D37B_9606_Homo_sapiens_long_intergenic_non-protein_coding_RNA_1104_LINC01104_&lncRNA__URS0000A76636_9606_Homo_sapiens_human__non-protein_coding_lnc-ZNF485-68:16&lncRNA__URS0000CCE0CE_9606_Homo_sapiens_long_intergenic_non-protein_coding_RNA_673_LINC00673__lncRNA&lncRNA__URS0000CCE0D9_9606_Homo_sapiens_long_intergenic_non-protein_coding_RNA_673_L…	snoRNA:SNORD58A & lncRNA:TSBP1_and_BTNL2_antisense_RNA_1_TSBP1-AS1	-0.119175	-0.632938	0.394588	1.82542	-0.464127	0.644259	0.924457	-5.43649
snoRNA__Homo_sapiens300590_SNORA50	snoRNA:SNORA50	-0.0908969	-0.483608	0.301815	2.16671	-0.463116	0.644979	0.924457	-5.54733
lncRNA__URS000075B335_9606_Homo_sapiens_uncharacterized_LOC642361_LOC642361__lncRNA	lncRNA:LOC642361	-0.129842	-0.690957	0.431272	2.09052	-0.462997	0.645063	0.924457	-5.54523
hsa-miR-30a-3p	hsa-miR-30a-3p	-0.157996	-0.842084	0.526092	1.77244	-0.462113	0.645694	0.924457	-5.44352
ReverseComplement_ENSG00000184898.7&ReverseComplement_ENSG00000198663.17&ENSG00000204887.4	ReverseComplement_RBM43 & ReverseComplement_C6orf89 & KRTAP1-4	-0.114117	-0.608337	0.380103	1.63	-0.462004	0.645772	0.924457	-5.40528
snoRNA__Homo_sapiens300684_SNORD83B	snoRNA:SNORD83B	0.0788542	-0.26384	0.421548	3.66184	0.460397	0.646918	0.924457	-5.67555
ENSG00000171823.7	FBXL14	-0.345246	-1.84928	1.15879	1.76724	-0.459288	0.647709	0.924457	-5.42117
snoRNA__Homo_sapiens300200_SNORD79	snoRNA:SNORD79	-0.127871	-0.685219	0.429477	3.25137	-0.459051	0.647879	0.924457	-5.65726
ReverseComplement_ENSG00000114656.12&ENSG00000177646.20	ReverseComplement_CFAP92 & ACAD9	0.0921795	-0.310367	0.494726	3.02654	0.458175	0.648504	0.924457	-5.62636
lncRNA__URS000075ED94_9606_Homo_sapiens_long_intergenic_non-protein_coding_RNA_1355_LINC01355_	lncRNA:LINC01355	0.102267	-0.34477	0.549304	5.90765	0.457727	0.648824	0.924457	-5.74558
hsa-miR-3133	hsa-miR-3133	0.0871249	-0.293802	0.468052	2.3252	0.45763	0.648893	0.924457	-5.55075
hsa-miR-3940-3p	hsa-miR-3940-3p	-0.0848891	-0.456327	0.286549	7.32017	-0.457277	0.649145	0.924457	-5.76397
hsa-miR-660-3p	hsa-miR-660-3p	0.138155	-0.466804	0.743114	1.63395	0.456935	0.64939	0.924457	-5.38106
ENSG00000176490.5&ENSG00000261210.8	DIRAS1 & CLEC19A	0.0870139	-0.294962	0.46899	3.40278	0.455792	0.650207	0.924457	-5.65916
ENSG00000115234.11	SNX17	0.0835447	-0.283783	0.450872	2.06751	0.455072	0.650722	0.924457	-5.52226
lncRNA__URS0000759AD2_9606_Homo_sapiens_long_intergenic_non-protein_coding_RNA_294_LINC00294_&lncRNA__URS000075C353_9606_Homo_sapiens_long_intergenic_non-protein_coding_RNA_963_LINC00963_&lncRNA__URS0000CCE0A2_9606_Homo_sapiens_long_intergenic_non-protein_coding_RNA_330_LINC00330_&lncRNA__URS000075C0A6_9606_Homo_sapiens_long_intergenic_non-protein_coding_RNA_1252_LINC01252_&lncRNA__URS000075EAC8_…	lncRNA:LINC01012 & lncRNA:lnc-SLC10A1-1:1 & lncRNA:non-protein_coding_HAND2-AS1:114	-0.0818804	-0.443348	0.279587	3.11657	-0.453236	0.652036	0.924457	-5.64813
hsa-miR-16-2-3p	hsa-miR-16-2-3p	-0.127854	-0.6937	0.437992	10.9376	-0.452097	0.652851	0.924457	-5.84343
MiR.hp__hsa-mir-2110	MiR.hp:hsa-mir-2110	-0.111937	-0.610631	0.386757	6.78111	-0.449111	0.654991	0.924457	-5.76192
ENSG00000183597.16	TANGO2	-0.0970772	-0.529953	0.335799	4.56045	-0.448712	0.655277	0.924457	-5.73164
rRNA__5S_ribosomal_1_(RNA5S1-8,_RNA5S10-17)	rRNA:5S_ribsomal isoforms_repeat55	0.0845078	-0.294419	0.463435	9.31054	0.446226	0.657061	0.924457	-5.80491
hsa-miR-3200-5p	hsa-miR-3200-5p	0.124928	-0.437897	0.687753	2.26288	0.444118	0.658576	0.924457	-5.56024
ENSG00000046774.10	MAGEC2	-0.0967351	-0.532923	0.339452	2.38895	-0.443736	0.658851	0.924457	-5.5879
ENSG00000108312.15	UBTF	0.0787543	-0.277556	0.435065	2.30814	0.442242	0.659926	0.924457	-5.55565
ENSG00000148334.16	PTGES2	0.0977002	-0.344443	0.539843	2.8754	0.442127	0.660008	0.924457	-5.61554
ENSG00000105610.6	KLF1	0.09706	-0.342247	0.536367	1.72319	0.442065	0.660053	0.924457	-5.4304
snoRNA__Homo_sapiens300757_SNORD2	snoRNA:SNORD2	-0.105238	-0.582035	0.371558	5.77856	-0.441627	0.660368	0.924457	-5.7515
hsa-miR-576-5p	hsa-miR-576-5p	0.0707819	-0.250754	0.392318	7.44956	0.440461	0.661207	0.924457	-5.7718
snoRNA__Homo_sapiens300748_SNORD6	snoRNA:SNORD6	-0.121285	-0.672704	0.430134	3.59107	-0.440088	0.661476	0.924457	-5.67902
ReverseComplement_ENSG00000179335.20	ReverseComplement_CLK3	0.0828389	-0.294997	0.460675	2.61626	0.438677	0.662492	0.924457	-5.60813
snoRNA__Homo_sapiens300667_SNORD45A&snoRNA__Homo_sapiens300666_SNORD45C	snoRNA:SNORD45C	0.117814	-0.419768	0.655395	1.80628	0.438496	0.662623	0.924457	-5.43824
hsa-miR-6782-3p	hsa-miR-6782-3p	-0.086569	-0.482038	0.3089	2.78359	-0.43799	0.662987	0.924457	-5.63252
lncRNA__URS000075ABCD_9606_Homo_sapiens_uncharacterized_LOC101927550_LOC101927550__lncRNA&lncRNA__URS00007E4BE4_9606_Homo_sapiens_POT1_antisense_RNA_1_POT1-AS1_&lncRNA__URS000075B198_9606_Homo_sapiens_TMCC1_antisense_RNA_1_head_to_head__TMCC1-AS1_&lncRNA__URS0000175810_9606_Homo_sapiens_CXXC4_antisense_RNA_1_CXXC4-AS1_	lncRNA:CXXC4_antisense_RNA_1_CXXC4-AS1_repeat56	0.091197	-0.326288	0.508682	3.64908	0.437073	0.663649	0.924457	-5.67916
ENSG00000116670.15	MAD2L2	-0.0943793	-0.527796	0.339037	2.25776	-0.435698	0.664641	0.924505	-5.5706
ReverseComplement_ENSG00000104886.12&ReverseComplement_ENSG00000107679.14&ENSG00000104643.10	ReverseComplement_PLEKHJ1 & ReverseComplement_PLEKHA1 & MTMR9	0.169072	-0.61032	0.948463	1.3347	0.434039	0.665837	0.924505	-5.21388
lncRNA__URS000075E815_9606_Homo_sapiens_small_nucleolar_RNA_host_gene_10_SNHG10__lncRNA&lncRNA__URS000075DE81_9606_Homo_sapiens_small_nucleolar_RNA_host_gene_10_SNHG10_	lncRNA:small_nucleolar_RNA_host_gene_10_SNHG10	-0.0777428	-0.43651	0.281025	5.86607	-0.433572	0.666175	0.924505	-5.75572
ReverseComplement_ENSG00000115828.17	ReverseComplement_QPCT	0.0693086	-0.252036	0.390653	2.37695	0.431549	0.667636	0.924956	-5.5696
snoRNA__Homo_sapiens300241_SNORD58B	snoRNA:SNORD58B	-0.11513	-0.649823	0.419563	4.38381	-0.430822	0.668162	0.924956	-5.73237
ReverseComplement_lncRNA__URS000075A3EA_9606_Homo_sapiens_human__non-protein_coding_lnc-SEPT7-5:1	ReverseComplement_lncRNA:lnc-SEPT7-5:1	0.106472	-0.390975	0.60392	2.40333	0.428256	0.670018	0.926373	-5.58536
snoRNA__Homo_sapiens300201_SNORD78	snoRNA:SNORD78	0.0927412	-0.343882	0.529364	4.28101	0.424991	0.672384	0.92849	-5.72669
tRNA__Homo_sapiens_tRNA-Ala-TGC-4-1&tRNA__Homo_sapiens_tRNA-Ala-CGC-1-1&tRNA__Homo_sapiens_tRNA-Ala-TGC-3-1&tRNA__Homo_sapiens_tRNA-Ala-TGC-3-2&tRNA__Homo_sapiens_tRNA-Ala-TGC-2-1&tRNA__Homo_sapiens_tRNA-Ala-CGC-2-1&tRNA__Homo_sapiens_tRNA-Ala-CGC-3-1&tRNA__Homo_sapiens_tRNA-Ala-AGC-4-1	tRNA-Ala_isoforms_repeat57	0.109123	-0.406924	0.625169	3.16782	0.423097	0.673757	0.929234	-5.64633
hsa-miR-1270	hsa-miR-1270	0.13376	-0.502498	0.770019	1.8588	0.420638	0.675543	0.930242	-5.49053
hsa-miR-144-3p	hsa-miR-144-3p	0.219391	-0.826297	1.26508	3.64432	0.419788	0.676159	0.930242	-5.65839
hsa-miR-30e-5p	hsa-miR-30e-5p	0.107424	-0.406064	0.620913	10.3476	0.418588	0.677032	0.930292	-5.83582
tRNA__Homo_sapiens_tRNA-Lys-CTT-1-1&tRNA__Homo_sapiens_tRNA-Lys-CTT-1-2&tRNA__Homo_sapiens_tRNA-Lys-CTT-4-1&tRNA__Homo_sapiens_tRNA-Lys-CTT-2-1&tRNA__Homo_sapiens_tRNA-Lys-CTT-2-2&tRNA__Homo_sapiens_tRNA-Lys-CTT-2-3&tRNA__Homo_sapiens_tRNA-Lys-CTT-2-4&tRNA__Homo_sapiens_tRNA-Lys-CTT-2-5&tRNA__Homo_sapiens_tRNA-Lys-CTT-3-1	tRNA-Lys_isoforms_repeat58	-0.122232	-0.711239	0.466775	2.27158	-0.415221	0.679481	0.932506	-5.52897
hsa-miR-1294	hsa-miR-1294	-0.0760001	-0.446061	0.294061	4.55117	-0.410917	0.682617	0.934904	-5.74465
snoRNA__Homo_sapiens300165_SNORD29	snoRNA:SNORD29	-0.119789	-0.703634	0.464057	5.71927	-0.410517	0.682908	0.934904	-5.76363
hsa-miR-6803-3p	hsa-miR-6803-3p	0.0512062	-0.199089	0.301502	5.23505	0.409339	0.683768	0.934931	-5.75907
ReverseComplement_lncRNA__URS00005ACFEB_9606_Homo_sapiens_long_intergenic_non-protein_coding_RNA_2102_LINC02102_	ReverseComplement_lncRNA:LINC02102	0.114567	-0.448036	0.677169	1.68922	0.407446	0.68515	0.935428	-5.43587
hsa-miR-3163	hsa-miR-3163	-0.103608	-0.614036	0.40682	1.56111	-0.406137	0.686106	0.935428	-5.39184
hsa-miR-584-5p	hsa-miR-584-5p	-0.0750762	-0.445624	0.295472	7.72802	-0.405389	0.686653	0.935428	-5.78868
ENSG00000109917.11	ZPR1	0.0907672	-0.361311	0.542846	4.40684	0.401726	0.689332	0.93793	-5.74479
snoRNA__Homo_sapiens300593_SNORD111	snoRNA:SNORD111	-0.102736	-0.619172	0.413701	2.41663	-0.398032	0.692038	0.938967	-5.59858
lncRNA__URS000075E0D3_9606_Homo_sapiens_inactivation_escape_2_INE2_	lncRNA:inactivation_escape_2_INE2	0.096154	-0.388102	0.58041	2.70414	0.397289	0.692583	0.938967	-5.60781
lncRNA__URS0000A775F0_9606_Homo_sapiens_neighbor_of_BRCA1_lncRNA_2_NBR2__lncRNA&lncRNA__URS00007E3CC0_9606_Homo_sapiens_uncharacterized_LOC101928304_LOC101928304__lncRNA	lncRNA:LOC101928304	-0.0660101	-0.400434	0.268414	7.28786	-0.394936	0.69431	0.938967	-5.78821
snoRNA__Homo_sapiens300475_SNORD110	snoRNA:SNORD110	-0.084007	-0.510938	0.342924	4.91349	-0.393706	0.695212	0.938967	-5.76121
hsa-miR-1260b	hsa-miR-1260b	0.0848363	-0.347237	0.51691	6.78989	0.39286	0.695834	0.938967	-5.7837
lncRNA__URS000075A69B_9606_Homo_sapiens_long_intergenic_non-protein_coding_RNA_324_LINC00324_&tRNA__Homo_sapiens_tRNA-Pro-TGG-3-1&tRNA__Homo_sapiens_tRNA-Pro-TGG-3-2&tRNA__Homo_sapiens_tRNA-Pro-TGG-3-3&tRNA__Homo_sapiens_tRNA-Pro-TGG-3-4&tRNA__Homo_sapiens_tRNA-Pro-TGG-3-5&tRNA__Homo_sapiens_tRNA-Pro-CGG-1-1&tRNA__Homo_sapiens_tRNA-Pro-CGG-1-2&tRNA__Homo_sapiens_tRNA-Pro-CGG-1-3&tRNA__Homo_sapien…	tRNA-Pro_isoforms_repeat59	0.0605868	-0.248036	0.36921	5.44823	0.392793	0.695883	0.938967	-5.7668
hsa-miR-6793-3p	hsa-miR-6793-3p	-0.0828738	-0.505195	0.339447	1.77394	-0.392634	0.696	0.938967	-5.45376
snoRNA__Homo_sapiens300217_SNORD45BL3&snoRNA__Homo_sapiens300006_SNORD45BL2&snoRNA__Homo_sapiens300668_SNORD45B	snoRNA:SNORD45B	-0.231407	-1.42427	0.96146	5.23351	-0.388149	0.699298	0.939837	-5.76979
tRNA__Homo_sapiens_tRNA-Leu-AAG-2-1&tRNA__Homo_sapiens_tRNA-Leu-AAG-2-2&tRNA__Homo_sapiens_tRNA-Leu-AAG-2-3&tRNA__Homo_sapiens_tRNA-Leu-AAG-2-4&tRNA__Homo_sapiens_tRNA-Leu-AAG-3-1&tRNA__Homo_sapiens_tRNA-Leu-AAG-4-1&tRNA__Homo_sapiens_tRNA-Leu-TAG-2-1	tRNA-Leu_isoforms_repeat60	-0.124253	-0.765563	0.517058	4.52194	-0.38766	0.699658	0.939837	-5.75097
ReverseComplement_lncRNA__URS0000083F23_9606_Homo_sapiens_human__non-protein_coding_lnc-NPIPA1-1:1	ReverseComplement_lncRNA:lnc-NPIPA1-1:1	0.0490596	-0.204412	0.302531	4.25512	0.387266	0.699948	0.939837	-5.74385
snoRNA__Homo_sapiens300571_SNORD88C	snoRNA:SNORD88C	0.0566651	-0.236177	0.349507	3.18902	0.387165	0.700023	0.939837	-5.65623
lncRNA__URS0000A775F0_9606_Homo_sapiens_neighbor_of_BRCA1_lncRNA_2_NBR2__lncRNA&lncRNA__URS00002DAAC2_9606_Homo_sapiens_WWTR1_antisense_RNA_1_WWTR1-AS1_&lncRNA__URS000075AE5D_9606_Homo_sapiens_uncharacterized_LOC100506083_LOC100506083__lncRNA	lncRNA:LOC100506083	-0.078092	-0.48606	0.329876	3.50873	-0.382996	0.703094	0.940464	-5.70128
hsa-miR-548o-3p	hsa-miR-548o-3p	-0.0710071	-0.442121	0.300107	4.84642	-0.382832	0.703215	0.940464	-5.76357
MiR.hp__hsa-mir-451a	MiR.hp:hsa-mir-451a	-0.0993679	-0.618875	0.420139	9.10737	-0.382709	0.703306	0.940464	-5.82208
hsa-miR-223-5p	hsa-miR-223-5p	0.1298	-0.550169	0.80977	3.56902	0.381945	0.703869	0.940464	-5.67556
ENSG00000127948.16	POR	0.104985	-0.448127	0.658098	1.96728	0.379777	0.70547	0.941472	-5.48739
ENSG00000104812.15&ENSG00000102034.17	GYS1 & ELF4	0.0940853	-0.405615	0.593785	4.30704	0.376727	0.707723	0.943349	-5.74778
hsa-miR-1307-3p	hsa-miR-1307-3p	0.0652393	-0.285745	0.416223	8.76511	0.371908	0.711289	0.946967	-5.81843
ReverseComplement_ENSG00000085265.11	ReverseComplement_FCN1	-0.0539296	-0.346584	0.238725	5.13545	-0.368711	0.713658	0.948954	-5.77263
lncRNA__URS0000759BEC_9606_Homo_sapiens_DiGeorge_syndrome_critical_region_gene_9_DGCR9_	lncRNA:DiGeorge_syndrome_critical_region_gene_9_DGCR9	-0.0639136	-0.411801	0.283974	3.18975	-0.367594	0.714487	0.948954	-5.68846
ENSG00000101412.13	E2F1	0.0901783	-0.403022	0.583379	2.65127	0.365841	0.715788	0.949549	-5.63603
MiR.hp__hsa-mir-26a-2&MiR.hp__hsa-mir-26a-1	MiR.hp:hsa-mir-26a-2 & MiR.hp:hsa-mir-26a-1	0.0667093	-0.301417	0.434835	12.688	0.36258	0.71821	0.949763	-5.92762
hsa-miR-942-5p	hsa-miR-942-5p	0.0476664	-0.215552	0.310885	8.17662	0.362334	0.718392	0.949763	-5.81125
hsa-miR-4659b-3p	hsa-miR-4659b-3p	-0.0821145	-0.536188	0.371959	2.4704	-0.361833	0.718765	0.949763	-5.59845
hsa-miR-221-5p	hsa-miR-221-5p	-0.124118	-0.813577	0.565341	2.0103	-0.360198	0.719981	0.949763	-5.48872
snoRNA__Homo_sapiens300664_SNORD38B	snoRNA:SNORD38B	0.0681974	-0.313631	0.450026	4.57034	0.357366	0.722088	0.949763	-5.76487
ENSG00000213626.13	LBH	0.0546102	-0.251405	0.360626	4.28958	0.357063	0.722314	0.949763	-5.75895
hsa-miR-4732-3p	hsa-miR-4732-3p	-0.0626354	-0.413844	0.288574	10.7589	-0.356835	0.722484	0.949763	-5.87607
ENSG00000188486.3	H2AX	0.0732757	-0.340212	0.486763	3.10759	0.354577	0.724166	0.949763	-5.66565
hsa-miR-7706	hsa-miR-7706	-0.043979	-0.292927	0.204969	6.70044	-0.353469	0.724992	0.949763	-5.7965
snoRNA__Homo_sapiens300474_SNORA19	snoRNA:SNORA19	0.0726872	-0.339462	0.484836	2.58533	0.352872	0.725437	0.949763	-5.61331
lncRNA__URS000075E322_9606_Homo_sapiens_long_intergenic_non-protein_coding_RNA_1749_LINC01749_	lncRNA:LINC01749	-0.0518038	-0.34619	0.242582	4.13225	-0.352093	0.726018	0.949763	-5.75406
rRNA__45S_pre-ribosomal_N5_(RNA45SN5)&rRNA__45S_pre-ribosomal_N1_(RNA45SN1)&rRNA__45S_pre-ribosomal_N4_(RNA45SN4)&rRNA__45S_pre-ribosomal_N2_(RNA45SN2)&rRNA__45S_pre-ribosomal_N3_(RNA45SN3)&rRNA__5.8S_ribosomal_N1_(RNA5-8SN_1_to_3,_RNA5-8SN5)&rRNA__5.8S_ribosomal_N4_(RNA5-8SN4)&lncRNA__URS000075C058_9606_Homo_sapiens_uncharacterized_LOC100507373_LOC100507373__lncRNA	RNA45SN5 & RNA45SN1 & RNA45SN4 & RNA45SN2 & RNA45SN3 & RNA5-8SN_1_to_3,_RNA5-8SN5 & RNA5-8SN4 & lncRNA:LOC100507373	-0.0785873	-0.527353	0.370178	1.93557	-0.350386	0.727293	0.949763	-5.54244
tRNA__Homo_sapiens_tRNA-Val-CAC-2-1	tRNA-Val_isoforms_repeat61	-0.0934446	-0.627983	0.441093	5.77686	-0.349776	0.727748	0.949763	-5.78469
hsa-miR-6842-3p	hsa-miR-6842-3p	0.0598754	-0.282828	0.402578	5.35772	0.349578	0.727896	0.949763	-5.78063
viral.miR.hp__hsv2-miR-H10	viral.miR.hp:hsv2-miR-H10	-0.102069	-0.691524	0.487385	1.86801	-0.346465	0.730221	0.950409	-5.47823
hsa-miR-483-3p	hsa-miR-483-3p	0.165369	-0.792499	1.12324	1.13423	0.345432	0.730994	0.950409	-5.29723
tRNA__Homo_sapiens_tRNA-Leu-CAG-2-1&tRNA__Homo_sapiens_tRNA-Leu-CAG-2-2&tRNA__Homo_sapiens_tRNA-Leu-CAA-1-1&tRNA__Homo_sapiens_tRNA-Leu-CAA-1-2&tRNA__Homo_sapiens_tRNA-Leu-CAA-3-1&tRNA__Homo_sapiens_tRNA-Leu-CAA-4-1&tRNA__Homo_sapiens_tRNA-Leu-CAA-2-1	tRNA-Leu_isoforms_repeat62	0.0884715	-0.424791	0.601734	2.05615	0.344888	0.731401	0.950409	-5.55613
ReverseComplement_ENSG00000105136.21	ReverseComplement_ZNF419	0.110948	-0.533727	0.755623	3.70854	0.344345	0.731807	0.950409	-5.72504
snoRNA__Homo_sapiens300472_SNORD98	snoRNA:SNORD98	0.110058	-0.533881	0.753997	2.19176	0.341973	0.733582	0.950882	-5.56479
ReverseComplement_ENSG00000107736.22	ReverseComplement_CDH23	0.0647609	-0.316129	0.445651	3.33558	0.340195	0.734914	0.950882	-5.69989
hsa-miR-4745-3p	hsa-miR-4745-3p	0.0973481	-0.477031	0.671727	1.51641	0.339112	0.735725	0.950882	-5.40287
snoRNA__Homo_sapiens300041_SNORD1B	snoRNA:SNORD1B	0.0945597	-0.464526	0.653645	6.51888	0.338409	0.736252	0.950882	-5.79676
hsa-miR-183-3p	hsa-miR-183-3p	-0.0893399	-0.61891	0.440231	2.52594	-0.337548	0.736898	0.950882	-5.62741
hsa-miR-766-3p	hsa-miR-766-3p	0.0501986	-0.247828	0.348225	4.289	0.337016	0.737296	0.950882	-5.76313
tRNA__Homo_sapiens_tRNA-Gly-GCC-2-1&tRNA__Homo_sapiens_tRNA-Gly-GCC-2-2&tRNA__Homo_sapiens_tRNA-Gly-GCC-2-3&tRNA__Homo_sapiens_tRNA-Gly-GCC-2-4&tRNA__Homo_sapiens_tRNA-Gly-GCC-2-5&tRNA__Homo_sapiens_tRNA-Gly-GCC-2-6&tRNA__Homo_sapiens_tRNA-Gly-GCC-3-1&tRNA__Homo_sapiens_tRNA-Gly-GCC-5-1	tRNA-Gly_isoforms_repeat63	0.0823242	-0.409536	0.574184	7.36017	0.334888	0.738893	0.951063	-5.80832
hsa-miR-1180-3p	hsa-miR-1180-3p	-0.0354013	-0.247533	0.17673	8.85836	-0.333908	0.739629	0.951063	-5.83295
lncRNA__URS000075E1F2_9606_Homo_sapiens_KMT2E_antisense_RNA_1_KMT2E-AS1_	lncRNA:KMT2E_antisense_RNA_1_KMT2E-AS1	0.0921392	-0.460997	0.645275	1.63762	0.333293	0.74009	0.951063	-5.41941
ENSG00000168298.7	H1-4	-0.0604487	-0.42445	0.303553	4.26169	-0.332275	0.740855	0.951063	-5.76433
hsa-miR-1538	hsa-miR-1538	0.0709705	-0.363807	0.505748	2.83373	0.326607	0.745117	0.952606	-5.65753
ENSG00000273079.7	GRIN2B	-0.0777757	-0.554776	0.399224	2.88406	-0.326242	0.745392	0.952606	-5.66581
lncRNA__URS000075D94D_9606_Homo_sapiens_SLC25A25_antisense_RNA_1_SLC25A25-AS1_&lncRNA__URS000075DC9A_9606_Homo_sapiens_TM4SF19_antisense_RNA_1_TM4SF19-AS1_&lncRNA__URS000016073B_9606_Homo_sapiens_prostate_cancer_associated_transcript_18_PCAT18_&lncRNA__URS0000BC4493_9606_Homo_sapiens_long_intergenic_non-protein_coding_RNA_2257_LINC02257_	lncRNA:LINC02257	-0.0644662	-0.461237	0.332305	2.8519	-0.325092	0.746257	0.952606	-5.65662
lncRNA__URS000075C929_9606_Homo_sapiens_MIR133A1_host_gene_MIR133A1HG_&MiR.hp__hsa-mir-133a-1&MiR.hp__hsa-mir-133a-2	lncRNA:MIR133A1_host_gene_MIR133A1HG & MiR.hp:hsa-mir-133a-1 & MiR.hp:hsa-mir-133a-2	-0.153418	-1.09936	0.792526	0.939601	-0.324508	0.746698	0.952606	-5.28669
ENSG00000272031.3	ANKRD34A	-0.0904016	-0.648208	0.467405	1.54752	-0.32427	0.746877	0.952606	-5.40495
lncRNA__URS000075B82C_9606_Homo_sapiens_human__non-protein_coding_lnc-RAB23-1:3	lncRNA:lnc-RAB23-1:3	-0.0575284	-0.412956	0.297899	5.14351	-0.323851	0.747192	0.952606	-5.78527
hsa-miR-362-5p	hsa-miR-362-5p	0.0566341	-0.296339	0.409607	4.25391	0.321034	0.749315	0.95422	-5.76534
lncRNA__URS0000608F58_9606_Homo_sapiens_human__non-protein_coding_lnc-LMX1A-2:1	lncRNA:lnc-LMX1A-2:1	-0.0770267	-0.560289	0.406235	2.27843	-0.318913	0.750915	0.95452	-5.54733
hsa-let-7e-5p	hsa-let-7e-5p	-0.0733849	-0.536387	0.389617	2.58649	-0.31713	0.75226	0.95452	-5.61788
hsa-miR-29a-3p	hsa-miR-29a-3p	-0.0676122	-0.495341	0.360117	6.3026	-0.316279	0.752903	0.95452	-5.80064
lncRNA__URS000075ADD8_9606_Homo_sapiens_human__non-protein_coding_PRKCQ-AS1:53	lncRNA:non-protein_coding_PRKCQ-AS1:53	0.0680836	-0.362769	0.498937	1.81929	0.316175	0.752982	0.95452	-5.50582
MiR.hp__hsa-mir-125b-1&MiR.hp__hsa-mir-125b-2	MiR.hp:hsa-mir-125b-1 & MiR.hp:hsa-mir-125b-2	0.138263	-0.746729	1.02326	8.45828	0.312594	0.755687	0.95686	-5.83471
ENSG00000196747.4	H2AC13	-0.0451911	-0.336798	0.246416	4.58878	-0.310076	0.757592	0.957732	-5.78207
lncRNA__URS000075DA25_9606_Homo_sapiens_ZNF436_antisense_RNA_1_ZNF436-AS1__lncRNA	lncRNA:ZNF436_antisense_RNA_1_ZNF436-AS1	-0.0742607	-0.554481	0.40596	8.32423	-0.309408	0.758097	0.957732	-5.83045
ReverseComplement_MiR.hp__hsa-mir-486-1	ReverseComplement_MiR.hp:hsa-mir-486-1	-0.042712	-0.321106	0.235682	5.79442	-0.306976	0.759939	0.95897	-5.79953
yRNA__Y4	yRNA:Y4	0.0664427	-0.372379	0.505264	16.4423	0.302951	0.762989	0.961729	-6.07856
ENSG00000204427.12	ABHD16A	-0.0859813	-0.66102	0.489057	3.93235	-0.299172	0.765856	0.962423	-5.75876
MiR.hp__hsa-mir-26a-2	MiR.hp:hsa-mir-26a-2	0.07083	-0.40453	0.54619	3.11442	0.298132	0.766646	0.962423	-5.66871
hsa-miR-1301-3p	hsa-miR-1301-3p	-0.0345806	-0.266985	0.197824	5.62557	-0.297716	0.766962	0.962423	-5.79858
snoRNA__Homo_sapiens300240_SNORD58C	snoRNA:SNORD58C	-0.066362	-0.51243	0.379706	5.43641	-0.297668	0.766998	0.962423	-5.79774
hsa-miR-6857-3p	hsa-miR-6857-3p	-0.0586006	-0.455411	0.33821	3.18155	-0.295483	0.768659	0.963309	-5.7007
ENSG00000133316.16	WDR74	0.0742507	-0.43107	0.579571	5.18039	0.294	0.769786	0.963309	-5.79406
snoRNA__Homo_sapiens300476_SNORA51	snoRNA:SNORA51	-0.0566099	-0.444125	0.330905	1.92219	-0.292293	0.771085	0.963309	-5.56064
ENSG00000107372.13	ZFAND5	-0.0533147	-0.418408	0.311778	3.91222	-0.292185	0.771167	0.963309	-5.76116
ENSG00000286522.2	H3C2	-0.063449	-0.502617	0.375719	2.17755	-0.289073	0.773535	0.965185	-5.57155
ENSG00000107404.20	DVL1	0.0609721	-0.363083	0.485027	3.45655	0.287689	0.774589	0.965418	-5.72478
MiR.hp__hsa-mir-103a-2&MiR.hp__hsa-mir-103a-1	MiR.hp:hsa-mir-103a-2 & MiR.hp:hsa-mir-103a-1	0.0507325	-0.303704	0.405169	12.7105	0.286392	0.775577	0.965568	-5.95411
hsa-miR-454-5p	hsa-miR-454-5p	-0.0502046	-0.406873	0.306463	6.22751	-0.281639	0.779202	0.968324	-5.81065
ReverseComplement_ENSG00000111647.13	ReverseComplement_BLTP3B	0.0776655	-0.474939	0.63027	1.53973	0.281208	0.779531	0.968324	-5.39288
hsa-miR-342-3p	hsa-miR-342-3p	-0.0479889	-0.393779	0.297802	7.61367	-0.277678	0.782227	0.970135	-5.82997
snoRNA__Homo_sapiens300708_SNORD42A	snoRNA:SNORD42A	-0.0790262	-0.64982	0.491768	2.0203	-0.277016	0.782732	0.970135	-5.54682
lncRNA__URS0000A770E0_9606_Homo_sapiens_human__non-protein_coding_lnc-RAB40B-1:8	lncRNA:lnc-RAB40B-1:8	0.0962649	-0.618564	0.811094	1.62286	0.269451	0.788519	0.97622	-5.3983
snoRNA__Homo_sapiens300783_SCARNA17	snoRNA:Homo_sapiens300783_SCARNA17	0.0756756	-0.489722	0.641073	2.92392	0.267803	0.789781	0.976696	-5.68708
rRNA__45S_pre-ribosomal_N4_(RNA45SN4)&rRNA__28S_ribosomal_N4_(RNA28SN4)	RNA45SN4 & RNA28SN4	-0.134276	-1.15123	0.882678	3.54454	-0.264186	0.792554	0.979037	-5.73102
snoRNA__Homo_sapiens300526_SNORD84	snoRNA:SNORD84	0.0728436	-0.48413	0.629817	6.14137	0.26168	0.794476	0.980076	-5.81588
tRNA__Homo_sapiens_tRNA-Val-CAC-1-1&tRNA__Homo_sapiens_tRNA-Val-CAC-1-2&tRNA__Homo_sapiens_tRNA-Val-CAC-1-3&tRNA__Homo_sapiens_tRNA-Val-CAC-1-4&tRNA__Homo_sapiens_tRNA-Val-CAC-1-5&tRNA__Homo_sapiens_tRNA-Val-CAC-1-6&tRNA__Homo_sapiens_tRNA-Val-CAC-1-7&tRNA__Homo_sapiens_tRNA-Val-CAC-5-1&tRNA__Homo_sapiens_tRNA-Val-AAC-1-1&tRNA__Homo_sapiens_tRNA-Val-AAC-1-2&tRNA__Homo_sapiens_tRNA-Val-AAC-1-3&tRN…	tRNA-Val_isoforms_repeat64	0.070638	-0.472786	0.614062	2.38109	0.260084	0.795701	0.980076	-5.63243
lncRNA__URS00007E4CEC_9606_Homo_sapiens_uncharacterized_LOC221946_LOC221946__lncRNA&lncRNA__URS0000CCDFB4_9606_Homo_sapiens_MIR31_host_gene_MIR31HG_&lncRNA__URS0000CCDFC8_9606_Homo_sapiens_MIR31_host_gene_MIR31HG__lncRNA&lncRNA__URS0000CCE142_9606_Homo_sapiens_MIR31_host_gene_MIR31HG__lncRNA&lncRNA__URS0000CCE0D1_9606_Homo_sapiens_MIR31_host_gene_MIR31HG__lncRNA	lncRNA:MIR31_host_gene_MIR31HG	-0.0669636	-0.582987	0.44906	1.91402	-0.259647	0.796037	0.980076	-5.50945
hsa-miR-15a-5p	hsa-miR-15a-5p	0.0812228	-0.570175	0.732621	4.91732	0.249485	0.803849	0.987395	-5.79916
snoRNA__Homo_sapiens300491_SNORD12C	snoRNA:SNORD12C	0.0642244	-0.458868	0.587317	4.0332	0.245661	0.806795	0.987395	-5.77576
MiR.hp__hsa-mir-6859-1&MiR.hp__hsa-mir-6859-2&MiR.hp__hsa-mir-6859-3&MiR.hp__hsa-mir-6859-4	MiR.hp:hsa-mir-6859-1 & MiR.hp:hsa-mir-6859-2 & MiR.hp:hsa-mir-6859-3 & MiR.hp:hsa-mir-6859-4	0.0393255	-0.282323	0.360974	3.74922	0.244629	0.80759	0.987395	-5.76296
snoRNA__Homo_sapiens300592_SNORD111B	snoRNA:SNORD111B	0.0658782	-0.473492	0.605249	2.52911	0.244382	0.80778	0.987395	-5.62868
rRNA__45S_pre-ribosomal_N5_(RNA45SN5)&rRNA__45S_pre-ribosomal_N1_(RNA45SN1)&rRNA__45S_pre-ribosomal_N4_(RNA45SN4)&rRNA__45S_pre-ribosomal_N2_(RNA45SN2)&rRNA__45S_pre-ribosomal_N3_(RNA45SN3)&rRNA__28S_ribosomal_N5_(RNA28SN5)&rRNA__28S_ribosomal_N1_(RNA28SN1)&rRNA__28S_ribosomal_N4_(RNA28SN4)&rRNA__28S_ribosomal_N2_(RNA28SN2)&rRNA__28S_ribosomal_N3_(RNA28SN3)&lncRNA__URS000075B335_9606_Homo_sapiens…	RNA45SN5 & RNA45SN1 & RNA45SN4 & RNA45SN2 & RNA45SN3 & RNA28SN5 & RNA28SN1 & RNA28SN4 & RNA28SN2 & RNA28SN3 & lncRNA:LOC642361	0.0809374	-0.588555	0.75043	1.11785	0.24189	0.809701	0.987395	-5.35594
hsa-miR-6881-3p	hsa-miR-6881-3p	0.0412434	-0.300968	0.383455	3.27601	0.241143	0.810278	0.987395	-5.72089
hsa-miR-146b-5p	hsa-miR-146b-5p	0.0540698	-0.395155	0.503294	7.11046	0.240827	0.810521	0.987395	-5.82975
hsa-miR-140-3p	hsa-miR-140-3p	-0.0344239	-0.325665	0.256817	13.4069	-0.236495	0.813865	0.987395	-5.99197
rRNA__5S_ribosomal_9_(RNA5S9)	rRNA:5S_ribsomal isoforms_repeat65	0.0673553	-0.508263	0.642974	1.98847	0.234127	0.815694	0.987395	-5.57189
lncRNA__URS000075E68F_9606_Homo_sapiens_NR2F2_antisense_RNA_1_NR2F2-AS1__lncRNA&lncRNA__URS0000BC450C_9606_Homo_sapiens_long_intergenic_non-protein_coding_RNA_1191_LINC01191__lncRNA	lncRNA:LINC01191	-0.087838	-0.847487	0.671811	4.23625	-0.231357	0.817835	0.987395	-5.79012
rRNA__45S_pre-ribosomal_N1_(RNA45SN1)&rRNA__45S_pre-ribosomal_N2_(RNA45SN2)&rRNA__28S_ribosomal_N1_(RNA28SN1)&rRNA__28S_ribosomal_N2_(RNA28SN2)	RNA45SN1 & RNA45SN2 & RNA28SN1 & RNA28SN2	0.0732176	-0.560291	0.706726	2.17981	0.231247	0.81792	0.987395	-5.60144
snoRNA__Homo_sapiens300714_SNORD1C	snoRNA:SNORD1C	-0.0415412	-0.402934	0.319851	2.97881	-0.229993	0.81889	0.987395	-5.70164
ReverseComplement_ENSG00000150275.20	ReverseComplement_PCDH15	-0.058072	-0.567603	0.451459	2.27962	-0.22804	0.820401	0.987395	-5.62359
snoRNA__Homo_sapiens300112_SNORD3@&snoRNA__Homo_sapiens300182_SNORD3@&snoRNA__Homo_sapiens300250_SNORD3@&snoRNA__Homo_sapiens300448_SNORD3@&snoRNA__Homo_sapiens300361_SNORD3@L38&snoRNA__Homo_sapiens300248_SNORD3@L26&snoRNA__Homo_sapiens300285_SNORD3@L31	snoRNA:SNORD3@L31	0.0702412	-0.546189	0.686671	4.00084	0.227994	0.820437	0.987395	-5.7576
hsa-miR-1304-3p	hsa-miR-1304-3p	-0.0368143	-0.360483	0.286855	5.2208	-0.227577	0.820759	0.987395	-5.81299
ENSG00000089876.12	DHX32	0.0402316	-0.320873	0.401337	4.26564	0.22292	0.824365	0.987395	-5.79117
hsa-miR-4521	hsa-miR-4521	0.0536269	-0.429401	0.536655	2.4646	0.222139	0.82497	0.987395	-5.64804
snoRNA__Homo_sapiens300550_SNORD63	snoRNA:SNORD63	-0.0472811	-0.474397	0.379835	6.56845	-0.221491	0.825472	0.987395	-5.83076
tRNA__Homo_sapiens_tRNA-iMet-CAT-1-1&tRNA__Homo_sapiens_tRNA-iMet-CAT-1-2&tRNA__Homo_sapiens_tRNA-iMet-CAT-1-3&tRNA__Homo_sapiens_tRNA-iMet-CAT-1-4&tRNA__Homo_sapiens_tRNA-iMet-CAT-1-5&tRNA__Homo_sapiens_tRNA-iMet-CAT-1-6&tRNA__Homo_sapiens_tRNA-iMet-CAT-1-7&tRNA__Homo_sapiens_tRNA-iMet-CAT-1-8	tRNA-iMet_isoforms_repeat66	0.0445106	-0.36167	0.450691	6.50385	0.21926	0.827202	0.987395	-5.82922
snoRNA__Homo_sapiens300669_SNORD21	snoRNA:SNORD21	-0.0393889	-0.402699	0.323921	5.06438	-0.216926	0.829012	0.987395	-5.81303
ENSG00000153563.16	CD8A	-0.032304	-0.331552	0.266944	3.36592	-0.215993	0.829736	0.987395	-5.73765
hsa-miR-451a	hsa-miR-451a	0.0694416	-0.574721	0.713605	15.4309	0.215694	0.829968	0.987395	-6.06156
snoRNA__Homo_sapiens300755_SNORD14AL2	snoRNA:SNORD14AL2	0.0456632	-0.382475	0.473802	3.95084	0.213401	0.831747	0.987395	-5.77835
ReverseComplement_ENSG00000101940.18&ENSG00000280789.2	ReverseComplement_WDR13 & PAGR1	0.0392391	-0.329839	0.408317	5.47176	0.212723	0.832274	0.987395	-5.81774
hsa-miR-659-5p	hsa-miR-659-5p	-0.0427454	-0.446959	0.361468	2.37544	-0.211589	0.833155	0.987395	-5.65339
snoRNA__Homo_sapiens300763_SNORD12B	snoRNA:SNORD12B	0.049442	-0.422157	0.521041	6.08551	0.209767	0.83457	0.987395	-5.82518
hsa-miR-10b-5p	hsa-miR-10b-5p	0.0612018	-0.522728	0.645132	1.49301	0.209709	0.834615	0.987395	-5.40625
ENSG00000101162.4	TUBB1	-0.0334671	-0.357069	0.290134	2.89451	-0.206929	0.836775	0.987395	-5.70006
ENSG00000244734.4	HBB	0.0378059	-0.32782	0.403432	5.41654	0.206889	0.836807	0.987395	-5.81783
ReverseComplement_ENSG00000073536.18	ReverseComplement_NLE1	0.0270686	-0.237056	0.291193	6.36716	0.205055	0.838232	0.987395	-5.83169
hsa-miR-652-3p	hsa-miR-652-3p	-0.0286079	-0.311978	0.254763	9.34442	-0.201997	0.840612	0.987395	-5.87643
ENSG00000105443.15&ReverseComplement_ENSG00000101940.18&ENSG00000280789.2	CYTH2 & ReverseComplement_WDR13 & PAGR1	0.053342	-0.476601	0.583285	2.46786	0.201397	0.841078	0.987395	-5.63342
lncRNA__URS0000A77348_9606_Homo_sapiens_MIR29B2_and_MIR29C_host_gene_MIR29B2CHG__lncRNA&lncRNA__URS0000A77143_9606_Homo_sapiens_MIR29B2_and_MIR29C_host_gene_MIR29B2CHG_&MiR.hp__hsa-mir-29b-2&MiR.hp__hsa-mir-29b-1	lncRNA:MIR29B2_and_MIR29C_host_gene_MIR29B2CHG & MiR.hp:hsa-mir-29b-2 & MiR.hp:hsa-mir-29b-1	0.05816	-0.522008	0.638328	4.67829	0.200579	0.841716	0.987395	-5.80602
MiR.hp__hsa-mir-450a-1&MiR.hp__hsa-mir-450a-2	MiR.hp:hsa-mir-450a-1 & MiR.hp:hsa-mir-450a-2	-0.061432	-0.67495	0.552086	2.69764	-0.200346	0.841896	0.987395	-5.65789
lncRNA__URS000075A143_9606_Homo_sapiens_RUNDC3A_antisense_RNA_1_RUNDC3A-AS1_	lncRNA:RUNDC3A_antisense_RNA_1_RUNDC3A-AS1	-0.0446682	-0.491798	0.402461	2.21527	-0.199885	0.842256	0.987395	-5.61276
MiR.hp__hsa-mir-1255a	MiR.hp:hsa-mir-1255a	-0.0458552	-0.505654	0.413943	1.82877	-0.199542	0.842522	0.987395	-5.51064
tRNA__Homo_sapiens_tRNA-His-GTG-1-1&tRNA__Homo_sapiens_tRNA-His-GTG-1-2&tRNA__Homo_sapiens_tRNA-His-GTG-1-3&tRNA__Homo_sapiens_tRNA-His-GTG-1-4&tRNA__Homo_sapiens_tRNA-His-GTG-1-5&tRNA__Homo_sapiens_tRNA-His-GTG-1-6&tRNA__Homo_sapiens_tRNA-His-GTG-1-7&tRNA__Homo_sapiens_tRNA-His-GTG-1-8&tRNA__Homo_sapiens_tRNA-His-GTG-1-9	tRNA-His_isoforms	-0.0430037	-0.47677	0.390762	4.3057	-0.198364	0.843439	0.987395	-5.79094
hsa-miR-7976	hsa-miR-7976	-0.0287755	-0.321637	0.264086	7.4902	-0.196596	0.844817	0.987395	-5.84556
ENSG00000147955.18	SIGMAR1	0.0459136	-0.427284	0.519111	1.68351	0.194139	0.846732	0.987395	-5.51524
tRNA__Homo_sapiens_tRNA-Pro-TGG-2-1	tRNA-Pro_isoforms_repeat67	-0.0443523	-0.50295	0.414245	2.40754	-0.193508	0.847224	0.987395	-5.61682
snoRNA__Homo_sapiens300644_SNORD61	snoRNA:SNORD61	-0.0563521	-0.639182	0.526478	3.63598	-0.193456	0.847264	0.987395	-5.7557
snoRNA__Homo_sapiens300766_SNORD119	snoRNA:SNORD119	0.0421089	-0.393664	0.477881	3.96798	0.193343	0.847352	0.987395	-5.78274
hsa-miR-144-5p	hsa-miR-144-5p	-0.0918221	-1.04371	0.860065	7.6883	-0.193008	0.847613	0.987395	-5.84716
hsa-miR-6786-3p	hsa-miR-6786-3p	-0.0316927	-0.360748	0.297363	3.49745	-0.19271	0.847846	0.987395	-5.7484
tRNA__Homo_sapiens_tRNA-Lys-TTT-3-1&tRNA__Homo_sapiens_tRNA-Lys-TTT-3-2&tRNA__Homo_sapiens_tRNA-Lys-TTT-3-3&tRNA__Homo_sapiens_tRNA-Lys-TTT-3-4&tRNA__Homo_sapiens_tRNA-Lys-TTT-3-5&tRNA__Homo_sapiens_tRNA-Lys-TTT-5-1&tRNA__Homo_sapiens_tRNA-Lys-TTT-4-1&tRNA__Homo_sapiens_tRNA-Lys-TTT-6-1	tRNA-Lys_isoforms_repeat68	0.0438207	-0.411158	0.4988	2.5865	0.192709	0.847846	0.987395	-5.65301
ENSG00000198015.14&ENSG00000119820.11	MRPL42 & YIPF4	0.0525401	-0.495825	0.600905	2.16965	0.191706	0.848629	0.987395	-5.57983
hsa-miR-107	hsa-miR-107	0.0394989	-0.373679	0.452677	9.90148	0.191276	0.848964	0.987395	-5.89155
rRNA__5S_ribosomal_1_(RNA5S1-8,_RNA5S10-17)&lncRNA__URS0000BC44FE_9606_Homo_sapiens_long_intergenic_non-protein_coding_RNA_537_LINC00537_	rRNA:5S_ribsomal isoforms & lncRNA:LINC00537	0.0555313	-0.527509	0.638572	1.93696	0.19057	0.849515	0.987395	-5.56029
snoRNA__Homo_sapiens300761_SNORD10	snoRNA:SNORD10	-0.0348087	-0.402	0.332383	4.26722	-0.189675	0.850213	0.987395	-5.79597
ReverseComplement_ENSG00000138246.17	ReverseComplement_DNAJC13	0.0541247	-0.518609	0.626859	1.30783	0.189085	0.850673	0.987395	-5.38367
lncRNA__URS00008B4804_9606_Homo_sapiens_human__non-protein_coding_lnc-KDM3B-1:6	lncRNA:lnc-KDM3B-1:6	-0.0371385	-0.433192	0.358914	3.1907	-0.187623	0.851814	0.987395	-5.73302
lncRNA__URS000075B82C_9606_Homo_sapiens_human__non-protein_coding_lnc-RAB23-1:3&lncRNA__URS000075EEEA_9606_Homo_sapiens_long_intergenic_non-protein_coding_RNA_1561_LINC01561_	lncRNA:LINC01561	0.061775	-0.598465	0.722015	1.30259	0.187208	0.852138	0.987395	-5.32071
hsa-miR-330-3p	hsa-miR-330-3p	-0.0245977	-0.287697	0.238501	4.67525	-0.187063	0.85225	0.987395	-5.81031
tRNA__Homo_sapiens_tRNA-Ala-AGC-2-1&tRNA__Homo_sapiens_tRNA-Ala-AGC-2-2&tRNA__Homo_sapiens_tRNA-Ala-AGC-7-1	tRNA-Ala_isoforms_repeat69	-0.0606918	-0.710475	0.589091	3.24659	-0.186886	0.852389	0.987395	-5.73626
snoRNA__Homo_sapiens300737_SNORD14A	snoRNA:SNORD14A	0.0513625	-0.506065	0.60879	2.84027	0.184362	0.854359	0.987395	-5.68816
hsa-miR-191-5p	hsa-miR-191-5p	0.0185784	-0.183371	0.220528	15.8118	0.184068	0.854589	0.987395	-6.08532
yRNA__Y4&lncRNA__URS000075DA25_9606_Homo_sapiens_ZNF436_antisense_RNA_1_ZNF436-AS1__lncRNA	yRNA:Y4 & lncRNA:ZNF436_antisense_RNA_1_ZNF436-AS1	0.0301203	-0.297459	0.357699	10.7206	0.183974	0.854662	0.987395	-5.91714
hsa-miR-93-3p	hsa-miR-93-3p	0.0267114	-0.267795	0.321217	7.50085	0.181475	0.856615	0.987395	-5.84866
lncRNA__URS000075ED94_9606_Homo_sapiens_long_intergenic_non-protein_coding_RNA_1355_LINC01355_&lncRNA__URS0000759CF4_9606_Homo_sapiens_KCNQ1_opposite_strand/antisense_transcript_1_KCNQ1OT1_&lncRNA__URS000075DE27_9606_Homo_sapiens_HLA_complex_group_11_HCG11_&lncRNA__URS0000D7806A_9606_Homo_sapiens_uncharacterized_LOC102725021_LOC102725021__lncRNA&lncRNA__URS0000D7801A_9606_Homo_sapiens_uncharacter…	lncRNA:LINC00958 & lncRNA:lnc-SLC17A5-1:2	-0.0489028	-0.588451	0.490645	2.71026	-0.18135	0.856712	0.987395	-5.67917
hsa-miR-15b-3p	hsa-miR-15b-3p	0.0314608	-0.319681	0.382603	7.12602	0.179267	0.85834	0.987395	-5.84451
lncRNA__URS000075C708_9606_Homo_sapiens_MIRLET7B_host_gene_MIRLET7BHG_&lncRNA__URS000075B158_9606_Homo_sapiens_human__non-protein_coding_MIRLET7BHG:9	lncRNA:non-protein_coding_MIRLET7BHG:9	0.0476462	-0.487624	0.582917	1.95585	0.178102	0.859251	0.987395	-5.47341
hsa-miR-532-3p	hsa-miR-532-3p	0.0208696	-0.217638	0.259377	8.88457	0.175076	0.861618	0.987395	-5.87205
lncRNA__URS0000BC43CE_9606_Homo_sapiens_long_intergenic_non-protein_coding_RNA_1905_LINC01905_&lncRNA__URS0000BC453B_9606_Homo_sapiens_long_intergenic_non-protein_coding_RNA_1905_LINC01905__lncRNA	lncRNA:LINC01905	0.0383098	-0.40033	0.47695	3.0324	0.174749	0.861873	0.987395	-5.71229
tRNA__Homo_sapiens_tRNA-Gly-GCC-1-1&tRNA__Homo_sapiens_tRNA-Gly-GCC-1-2&tRNA__Homo_sapiens_tRNA-Gly-GCC-1-3&tRNA__Homo_sapiens_tRNA-Gly-GCC-1-4&tRNA__Homo_sapiens_tRNA-Gly-GCC-1-5	tRNA-Gly_isoforms_repeat70	0.0440287	-0.460581	0.548638	6.68072	0.17458	0.862005	0.987395	-5.83974
hsa-miR-503-5p	hsa-miR-503-5p	0.0361571	-0.379349	0.451664	6.49072	0.174112	0.862371	0.987395	-5.83714
ReverseComplement_ENSG00000141404.17	ReverseComplement_GNAL	0.0371305	-0.392262	0.466523	1.71333	0.173018	0.863227	0.987395	-5.48229
ENSG00000106327.13	TFR2	-0.0230113	-0.29044	0.244417	5.15819	-0.172166	0.863894	0.987395	-5.82177
rRNA__45S_pre-ribosomal_N5_(RNA45SN5)&rRNA__45S_pre-ribosomal_N1_(RNA45SN1)&rRNA__45S_pre-ribosomal_N4_(RNA45SN4)&rRNA__45S_pre-ribosomal_N2_(RNA45SN2)&rRNA__45S_pre-ribosomal_N3_(RNA45SN3)	RNA45SN5 & RNA45SN1 & RNA45SN4 & RNA45SN2 & RNA45SN3	-0.0277036	-0.3502	0.294792	10.9553	-0.17188	0.864118	0.987395	-5.92669
MiR.hp__hsa-mir-486-1&MiR.hp__hsa-mir-486-2&lncRNA__URS0000759BA5_9606_Homo_sapiens_SVIL_antisense_RNA_1_SVIL-AS1__lncRNA&lncRNA__URS000075BF39_9606_Homo_sapiens_SVIL_antisense_RNA_1_SVIL-AS1__lncRNA&lncRNA__URS000075EEA4_9606_Homo_sapiens_SVIL_antisense_RNA_1_SVIL-AS1__lncRNA	MiR.hp:hsa-mir-486-1 & MiR.hp:hsa-mir-486-2 & lncRNA:SVIL_antisense_RNA_1_SVIL-AS1	-0.0256459	-0.325616	0.274324	5.70883	-0.171062	0.864758	0.987395	-5.82912
hsa-miR-4755-5p	hsa-miR-4755-5p	0.0264338	-0.285071	0.337938	4.87934	0.169789	0.865755	0.987395	-5.81837
hsa-miR-146b-3p	hsa-miR-146b-3p	-0.0254752	-0.326424	0.275474	3.46118	-0.169371	0.866082	0.987395	-5.75093
ReverseComplement_ENSG00000118557.16	ReverseComplement_PMFBP1	0.0254245	-0.27859	0.329439	4.34865	0.16733	0.867681	0.987395	-5.80825
ReverseComplement_lncRNA__URS000081220A_9606_Homo_sapiens_long_intergenic_non-protein_coding_RNA_434_LINC00434_	ReverseComplement_lncRNA:LINC00434	0.0231446	-0.255341	0.30163	5.68208	0.166288	0.868497	0.987395	-5.82823
hsa-miR-4473	hsa-miR-4473	-0.0363199	-0.475143	0.402503	2.49208	-0.165604	0.869033	0.987395	-5.65538
lncRNA__URS000075E186_9606_Homo_sapiens_GABPB1_antisense_RNA_1_GABPB1-AS1_&lncRNA__URS000075CF99_9606_Homo_sapiens_JPX_transcript_XIST_activator_JPX_&lncRNA__URS000075B993_9606_Homo_sapiens_ILF3_divergent_tranacript_ILF3-DT_&lncRNA__URS000075DA22_9606_Homo_sapiens_FRMD6_antisense_RNA_1_FRMD6-AS1_&lncRNA__URS0000759CED_9606_Homo_sapiens_CAPN10_divergent_transcript_CAPN10-DT_&lncRNA__URS000075E7AC_…	lncRNA:MIR548A1_host_gene_MIR548A1HG	-0.0351056	-0.461452	0.391241	2.10738	-0.164751	0.869701	0.987395	-5.61217
hsa-miR-4677-3p	hsa-miR-4677-3p	-0.0398221	-0.526306	0.446662	2.31177	-0.163783	0.87046	0.987395	-5.60826
hsa-miR-296-5p	hsa-miR-296-5p	-0.0298292	-0.400829	0.34117	4.90537	-0.160873	0.872741	0.987395	-5.82179
hsa-miR-339-5p	hsa-miR-339-5p	-0.0294721	-0.399055	0.34011	8.31149	-0.159556	0.873774	0.987395	-5.86356
lncRNA__URS0000ABD7E9_9606_Homo_sapiens_small_nucleolar_RNA_host_gene_14_SNHG14_&lncRNA__URS000075D1D3_9606_Homo_sapiens_Prader_Willi/Angelman_region_RNA_SNRPN_neighbor_PWARSN_&snoRNA__Homo_sapiens300790_SNORD107	lncRNA:URS0000ABD7E9_9606_SNORD107	-0.0447272	-0.60871	0.519255	3.17658	-0.158679	0.874462	0.987395	-5.73336
snoRNA__Homo_sapiens300685_SNORD83A	snoRNA:SNORD83A	0.0430944	-0.500541	0.58673	1.70083	0.158609	0.874517	0.987395	-5.48188
ReverseComplement_ENSG00000156413.15&ENSG00000101160.15	ReverseComplement_FUT6 & CTSZ	0.0254238	-0.298057	0.348904	5.56158	0.157255	0.875579	0.987395	-5.82813
ReverseComplement_ENSG00000168803.16	ReverseComplement_ADAL	-0.0280895	-0.38935	0.333171	7.35934	-0.155574	0.876898	0.987395	-5.85026
hsa-miR-484	hsa-miR-484	-0.0207842	-0.290546	0.248977	13.8857	-0.154158	0.878009	0.987395	-6.02528
lncRNA__URS0000759B1D_9606_Homo_sapiens_long_intergenic_non-protein_coding_RNA_1299_LINC01299_	lncRNA:LINC01299	0.0338377	-0.407041	0.474717	3.20627	0.153566	0.878474	0.987395	-5.72991
ReverseComplement_ENSG00000261796.1&ReverseComplement_ENSG00000172780.17&ENSG00000128591.16	ReverseComplement_ISY1-RAB43 & ReverseComplement_RAB43 & FLNC	0.0257846	-0.310664	0.362233	6.93395	0.15334	0.878651	0.987395	-5.84701
lncRNA__URS000075CE39_9606_Homo_sapiens_PCBP1_antisense_RNA_1_PCBP1-AS1_	lncRNA:PCBP1_antisense_RNA_1_PCBP1-AS1	0.0330866	-0.401152	0.467325	3.50778	0.152454	0.879347	0.987395	-5.75175
ReverseComplement_ENSG00000053770.12&ENSG00000171132.14&ReverseComplement_ENSG00000142733.17&ReverseComplement_ENSG00000163347.6&ReverseComplement_ENSG00000266074.10&ReverseComplement_ENSG00000204962.6	ReverseComplement_AP5M1 & PRKCE & ReverseComplement_MAP3K6 & ReverseComplement_CLDN1 & ReverseComplement_BAHCC1 & ReverseComplement_PCDHA8	-0.0288033	-0.409604	0.351997	2.60418	-0.151341	0.880221	0.987395	-5.67709
ENSG00000229809.9	ZNF688	-0.024624	-0.350544	0.301296	2.7882	-0.151168	0.880357	0.987395	-5.70106
hsa-miR-98-5p	hsa-miR-98-5p	-0.0395804	-0.566036	0.486876	5.53586	-0.150429	0.880937	0.987395	-5.82696
snoRNA__Homo_sapiens300533_SNORD50B	snoRNA:SNORD50B	0.043121	-0.537021	0.623263	1.81314	0.14872	0.88228	0.987685	-5.53844
hsa-miR-100-5p	hsa-miR-100-5p	0.168721	-2.12867	2.46612	7.4968	0.146943	0.883677	0.987685	-5.85805
lncRNA__URS000075AB50_9606_Homo_sapiens_SENP3-EIF4A1_readthrough_NMD_candidate__SENP3-EIF4A1__lncRNA	lncRNA:SENP3-EIF4A1_readthrough_NMD_candidate:SENP3-EIF4A1	-0.0210845	-0.309427	0.267258	5.23704	-0.146308	0.884175	0.987685	-5.82607
ReverseComplement_ENSG00000165661.17	ReverseComplement_QSOX2	0.0346886	-0.442064	0.511441	2.17954	0.145582	0.884746	0.987685	-5.62847
hsa-miR-641	hsa-miR-641	0.0401385	-0.516925	0.597202	1.83799	0.144169	0.885857	0.987935	-5.46286
hsa-miR-224-5p	hsa-miR-224-5p	-0.0692384	-1.04432	0.905845	2.57614	-0.142076	0.887503	0.988779	-5.62858
MiR.hp__hsa-mir-4435-1&MiR.hp__hsa-mir-4435-2	MiR.hp:hsa-mir-4435-1 & MiR.hp:hsa-mir-4435-2	-0.0433981	-0.680344	0.593548	2.26856	-0.136327	0.892025	0.989881	-5.60962
ReverseComplement_ENSG00000065150.21	ReverseComplement_IPO5	-0.0300322	-0.474329	0.414265	1.85744	-0.135247	0.892875	0.989881	-5.56823
ENSG00000186815.13	TPCN1	0.0256051	-0.354031	0.405241	2.33346	0.13495	0.893109	0.989881	-5.64527
snoRNA__Homo_sapiens300614_SNORD66	snoRNA:SNORD66	0.0228767	-0.317814	0.363567	6.97497	0.134353	0.893579	0.989881	-5.8495
ReverseComplement_lncRNA__URS000075B565_9606_Homo_sapiens_GRIK1_antisense_RNA_1_GRIK1-AS1_	ReverseComplement_lncRNA:GRIK1_antisense_RNA_1_GRIK1-AS1	0.031901	-0.449062	0.512864	2.0457	0.132711	0.894872	0.989881	-5.57034
MiR.hp__hsa-let-7f-1	MiR.hp:hsa-let-7f-1	-0.035067	-0.56408	0.493946	3.54186	-0.132631	0.894935	0.989881	-5.75279
ReverseComplement_lncRNA__URS000075BD1A_9606_Homo_sapiens_ITPKB_intronic_transcript_1_ITPKB-IT1_	ReverseComplement_lncRNA:ITPKB_intronic_transcript_1_ITPKB-IT1	-0.0290385	-0.472369	0.414292	2.33281	-0.131057	0.896174	0.989881	-5.64104
lncRNA__URS0000BC447A_9606_Homo_sapiens_uncharacterized_LOC100130027_LOC100130027__lncRNA	lncRNA:LOC100130027	0.0224592	-0.324829	0.369748	4.55394	0.129395	0.897484	0.989881	-5.81884
lncRNA__URS00007E3E96_9606_Homo_sapiens_MCPH1_antisense_RNA_1_MCPH1-AS1_&lncRNA__URS000075B300_9606_Homo_sapiens_long_intergenic_non-protein_coding_RNA_1118_LINC01118_	lncRNA:LINC01118	-0.0306727	-0.506895	0.44555	1.57856	-0.128871	0.897896	0.989881	-5.49085
hsa-miR-328-3p	hsa-miR-328-3p	-0.0252242	-0.423833	0.373385	10.889	-0.126615	0.899674	0.989881	-5.93267
ReverseComplement_ENSG00000101940.18&ENSG00000280789.2&ENSG00000102445.20	ReverseComplement_WDR13 & PAGR1 & RUBCNL	-0.0298279	-0.507108	0.447452	3.30797	-0.125044	0.900912	0.989881	-5.74189
MiR.hp__hsa-mir-550a-2&MiR.hp__hsa-mir-550a-1&MiR.hp__hsa-mir-550a-3	MiR.hp:hsa-mir-550a-2 & MiR.hp:hsa-mir-550a-1 & MiR.hp:hsa-mir-550a-3	0.0273753	-0.411273	0.466023	4.07577	0.12487	0.90105	0.989881	-5.79924
lncRNA__URS0000BC45AE_9606_Homo_sapiens_small_nucleolar_RNA_host_gene_12_SNHG12__lncRNA&lncRNA__URS0000BC4602_9606_Homo_sapiens_small_nucleolar_RNA_host_gene_12_SNHG12__lncRNA&lncRNA__URS0000BC4546_9606_Homo_sapiens_small_nucleolar_RNA_host_gene_12_SNHG12__lncRNA&snoRNA__Homo_sapiens300652_SNORA61	lncRNA:small_nucleolar_RNA_host_gene_12_SNHG12 & snoRNA:SNORA61	-0.0250362	-0.429777	0.379704	1.85354	-0.123767	0.901919	0.989881	-5.4856
hsa-miR-1229-3p	hsa-miR-1229-3p	-0.020181	-0.348661	0.308299	4.03298	-0.122927	0.902581	0.989881	-5.79573
ENSG00000197153.5	H3C12	0.0269773	-0.413001	0.466955	1.9495	0.122682	0.902774	0.989881	-5.5474
snoRNA__Homo_sapiens300204_SNORD76	snoRNA:SNORD76	0.028569	-0.460888	0.518026	3.68601	0.116787	0.907424	0.989881	-5.77292
hsa-miR-28-5p	hsa-miR-28-5p	0.024553	-0.399419	0.448525	4.69538	0.115873	0.908146	0.989881	-5.81869
hsa-miR-374a-5p	hsa-miR-374a-5p	-0.0555479	-1.01882	0.907722	3.17273	-0.115381	0.908534	0.989881	-5.70071
ENSG00000272196.2&ENSG00000203812.2	ENSG00000272196.2 & ENSG00000203812.2	0.0193507	-0.31781	0.356512	3.54655	0.114835	0.908965	0.989881	-5.7534
hsa-miR-3187-3p	hsa-miR-3187-3p	0.0213432	-0.351383	0.394069	2.56231	0.114573	0.909171	0.989881	-5.66446
hsa-miR-942-3p	hsa-miR-942-3p	-0.0189877	-0.351731	0.313756	2.19652	-0.114176	0.909484	0.989881	-5.60987
tRNA__Homo_sapiens_tRNA-Gly-CCC-2-1&tRNA__Homo_sapiens_tRNA-Gly-CCC-2-2	tRNA-Gly_isoforms_repeat71	0.0194788	-0.333425	0.372383	4.66071	0.110438	0.912435	0.989881	-5.82197
hsa-miR-6802-3p	hsa-miR-6802-3p	0.0167077	-0.286867	0.320282	4.11531	0.11012	0.912687	0.989881	-5.80381
snoRNA__Homo_sapiens300777_SCARNA9	snoRNA:Homo_sapiens300777_SCARNA9	0.0244631	-0.427089	0.476016	3.84734	0.108397	0.914047	0.989881	-5.78303
hsa-miR-345-5p	hsa-miR-345-5p	0.0176706	-0.310423	0.345765	5.96719	0.107762	0.914549	0.989881	-5.83896
tRNA__Homo_sapiens_tRNA-Gln-CTG-1-1&tRNA__Homo_sapiens_tRNA-Gln-CTG-1-2&tRNA__Homo_sapiens_tRNA-Gln-CTG-1-3&tRNA__Homo_sapiens_tRNA-Gln-CTG-1-4&tRNA__Homo_sapiens_tRNA-Gln-CTG-1-5&tRNA__Homo_sapiens_tRNA-Gln-CTG-5-1	tRNA-Gln_isoforms_repeat72	0.0310624	-0.555932	0.618057	1.96831	0.10588	0.916035	0.989881	-5.54859
hsa-miR-96-5p	hsa-miR-96-5p	0.0360221	-0.645228	0.717272	4.3004	0.105798	0.9161	0.989881	-5.80355
snoRNA__Homo_sapiens300112_SNORD3@	snoRNA:SNORD3@_repeat73	-0.0214617	-0.435649	0.392725	6.27244	-0.103677	0.917776	0.989881	-5.8429
lncRNA__URS000075A6F2_9606_Homo_sapiens_BRWD1_antisense_RNA_2_BRWD1-AS2_	lncRNA:BRWD1_antisense_RNA_2_BRWD1-AS2	0.0221088	-0.413392	0.457609	2.27314	0.101576	0.919436	0.989881	-5.63771
hsa-miR-6799-3p	hsa-miR-6799-3p	-0.0185853	-0.386189	0.349018	2.18831	-0.101159	0.919766	0.989881	-5.618
hsa-miR-221-3p	hsa-miR-221-3p	0.023123	-0.44336	0.489606	7.75619	0.0991796	0.921331	0.989881	-5.86034
lncRNA__URS000075BB47_9606_Homo_sapiens_long_intergenic_non-protein_coding_RNA_837_LINC00837_&lncRNA__URS000075D173_9606_Homo_sapiens_human__non-protein_coding_LINC00837:4&lncRNA__URS000075D55B_9606_Homo_sapiens_human__non-protein_coding_LINC00837:3	lncRNA:LINC00837:3	0.0184484	-0.36031	0.397207	2.62853	0.0974561	0.922693	0.989881	-5.67729
ReverseComplement_ENSG00000120162.10&ENSG00000100991.12&ENSG00000082074.19	ReverseComplement_MOB3B & TRPC4AP & FYB1	0.0261959	-0.51384	0.566231	1.77077	0.0970564	0.923009	0.989881	-5.52416
lncRNA__URS0000A775F0_9606_Homo_sapiens_neighbor_of_BRCA1_lncRNA_2_NBR2__lncRNA&lncRNA__URS0000759AD2_9606_Homo_sapiens_long_intergenic_non-protein_coding_RNA_294_LINC00294_&lncRNA__URS0000ABD7FD_9606_Homo_sapiens_uncharacterized_LOC100128988_LOC100128988__lncRNA&lncRNA__URS0000ABD8B7_9606_Homo_sapiens_long_intergenic_non-protein_coding_RNA_2012_LINC02012__lncRNA&lncRNA__URS000075ADD8_9606_Homo_s…	lncRNA:C9orf41_antisense_RNA_1_C9orf41-AS1	0.0203419	-0.405385	0.446069	3.42095	0.0956037	0.924158	0.989881	-5.75371
snoRNA__Homo_sapiens300657_SNORD85	snoRNA:SNORD85	-0.020717	-0.454844	0.41341	4.71951	-0.0954828	0.924254	0.989881	-5.82325
lncRNA__URS00008B5DDA_9606_Homo_sapiens_DENND6A_divergent_transcript_DENND6A-DT_	lncRNA:DENND6A_divergent_transcript_DENND6A-DT	-0.0178951	-0.396893	0.361103	2.38919	-0.0944738	0.925052	0.989881	-5.65907
hsa-miR-3127-3p	hsa-miR-3127-3p	0.0166728	-0.336567	0.369913	3.37145	0.094439	0.925079	0.989881	-5.75374
ENSG00000143569.19	UBAP2L	-0.0239499	-0.532319	0.484419	2.65494	-0.0942626	0.925219	0.989881	-5.69081
snoRNA__Homo_sapiens300770_SNORD127	snoRNA:SNORD127	-0.022559	-0.501834	0.456716	3.1267	-0.094178	0.925286	0.989881	-5.73201
ReverseComplement_ENSG00000141622.14	ReverseComplement_RNF165	0.0191611	-0.3971	0.435423	2.92671	0.0921019	0.926928	0.989881	-5.72282
hsa-miR-191-3p	hsa-miR-191-3p	0.0177335	-0.370071	0.405538	2.28851	0.0914947	0.927408	0.989881	-5.62734
hsa-let-7f-1-3p	hsa-let-7f-1-3p	-0.0214877	-0.492611	0.449636	2.47968	-0.0912576	0.927596	0.989881	-5.64719
rRNA__45S_pre-ribosomal_N5_(RNA45SN5)&rRNA__45S_pre-ribosomal_N1_(RNA45SN1)&rRNA__45S_pre-ribosomal_N4_(RNA45SN4)&rRNA__45S_pre-ribosomal_N2_(RNA45SN2)&rRNA__45S_pre-ribosomal_N3_(RNA45SN3)&rRNA__5.8S_ribosomal_N1_(RNA5-8SN_1_to_3,_RNA5-8SN5)	RNA45SN5 & RNA45SN1 & RNA45SN4 & RNA45SN2 & RNA45SN3 & RNA5-8SN_1_to_3,_RNA5-8SN5	-0.0160569	-0.37066	0.338546	10.269	-0.090601	0.928115	0.989881	-5.91793
snoRNA__Homo_sapiens300430_SNORD89	snoRNA:SNORD89	0.0275592	-0.582626	0.637744	4.24427	0.090369	0.928299	0.989881	-5.81555
hsa-miR-374b-5p	hsa-miR-374b-5p	0.032064	-0.685881	0.750009	5.96256	0.0893595	0.929098	0.989881	-5.83843
snoRNA__Homo_sapiens300776_SCARNA2	snoRNA:Homo_sapiens300776_SCARNA2	0.0218764	-0.482339	0.526092	1.53924	0.0868109	0.931115	0.989881	-5.44143
hsa-miR-6513-3p	hsa-miR-6513-3p	0.0150431	-0.333881	0.363967	3.96341	0.0862622	0.931549	0.989881	-5.79609
lncRNA__URS000075ED94_9606_Homo_sapiens_long_intergenic_non-protein_coding_RNA_1355_LINC01355_&lncRNA__URS0000D7806A_9606_Homo_sapiens_uncharacterized_LOC102725021_LOC102725021__lncRNA&lncRNA__URS0000D7801A_9606_Homo_sapiens_uncharacterized_LOC102725021_LOC102725021__lncRNA&lncRNA__URS0000D7802D_9606_Homo_sapiens_uncharacterized_LOC102725021_LOC102725021__lncRNA&lncRNA__URS000025784F_9606_Homo_sa…	lncRNA:LINC01355 & lncRNA:LOC100506472	-0.0193847	-0.479571	0.440801	2.0471	-0.0842828	0.933116	0.989881	-5.62401
ReverseComplement_lncRNA__URS0000A77209_9606_Homo_sapiens_uncharacterized_LOC101927974_LOC101927974__lncRNA	ReverseComplement_lncRNA:LOC101927974	0.0215572	-0.492055	0.53517	1.46088	0.083979	0.933356	0.989881	-5.47607
ReverseComplement_ENSG00000104886.12&ReverseComplement_ENSG00000107679.14	ReverseComplement_PLEKHJ1 & ReverseComplement_PLEKHA1	0.0173727	-0.399413	0.434159	4.04968	0.0834002	0.933815	0.989881	-5.79442
tRNA__Homo_sapiens_tRNA-Gly-GCC-2-1&tRNA__Homo_sapiens_tRNA-Gly-GCC-2-2&tRNA__Homo_sapiens_tRNA-Gly-GCC-2-3&tRNA__Homo_sapiens_tRNA-Gly-GCC-2-4&tRNA__Homo_sapiens_tRNA-Gly-GCC-2-5&tRNA__Homo_sapiens_tRNA-Gly-GCC-2-6&tRNA__Homo_sapiens_tRNA-Gly-GCC-3-1	tRNA-Gly_isoforms_repeat74	-0.0291031	-0.727689	0.669482	1.83689	-0.0833555	0.93385	0.989881	-5.59077
snoRNA__Homo_sapiens300557_SNORD37	snoRNA:SNORD37	-0.0203708	-0.532856	0.492114	1.80283	-0.079532	0.936878	0.992145	-5.53871
ENSG00000150867.14	PIP4K2A	-0.018057	-0.485235	0.449121	1.59882	-0.0773351	0.938618	0.992568	-5.45836
ENSG00000277075.2	H2AC8	-0.0165061	-0.453103	0.420091	1.73802	-0.0756445	0.939957	0.992568	-5.49841
hsa-miR-4742-3p	hsa-miR-4742-3p	0.0174851	-0.449921	0.484891	4.91697	0.0748491	0.940587	0.992568	-5.82848
ReverseComplement_ENSG00000142188.17	ReverseComplement_TMEM50B	-0.017706	-0.493073	0.457661	2.11572	-0.0745254	0.940844	0.992568	-5.59459
ReverseComplement_lncRNA__URS0000BC4407_9606_Homo_sapiens_uncharacterized_LOC107985544_LOC107985544__lncRNA	ReverseComplement_lncRNA:LOC107985544	-0.0141684	-0.406326	0.377989	5.01937	-0.0722895	0.942615	0.993495	-5.83084
lncRNA__URS0000204428_9606_Homo_sapiens_human__nuclear_paraspeckle_assembly_transcript_1_NEAT1_	lncRNA:nuclear_paraspeckle_assembly_transcript_1_NEAT1_repeat75	0.0240846	-0.689597	0.737767	1.54253	0.0675224	0.946393	0.995579	-5.37128
ENSG00000005483.21	KMT2E	0.0194712	-0.564297	0.603239	3.34513	0.066737	0.947016	0.995579	-5.75238
hsa-miR-610	hsa-miR-610	0.0138381	-0.422788	0.450464	1.93187	0.0634133	0.949651	0.995579	-5.58199
MiR.hp__hsa-mir-486-1&MiR.hp__hsa-mir-486-2	MiR.hp:hsa-mir-486-1 & MiR.hp:hsa-mir-486-2	-0.00810217	-0.264315	0.24811	17.7942	-0.0632725	0.949763	0.995579	-6.17068
tRNA__Homo_sapiens_tRNA-Gly-TCC-2-1&tRNA__Homo_sapiens_tRNA-Gly-TCC-2-2&tRNA__Homo_sapiens_tRNA-Gly-TCC-2-3&tRNA__Homo_sapiens_tRNA-Gly-TCC-2-4&tRNA__Homo_sapiens_tRNA-Gly-TCC-2-5&tRNA__Homo_sapiens_tRNA-Gly-TCC-2-6&tRNA__Homo_sapiens_tRNA-Gly-TCC-1-1&tRNA__Homo_sapiens_tRNA-Gly-TCC-3-1	tRNA-Gly_isoforms_repeat76	0.0115961	-0.359965	0.383158	2.0313	0.0624448	0.950419	0.995579	-5.57813
snoRNA__Homo_sapiens300525_SNORD117	snoRNA:SNORD117	-0.0165279	-0.549419	0.516364	1.49402	-0.0620572	0.950726	0.995579	-5.45159
MiR.hp__hsa-mir-103a-1	MiR.hp:hsa-mir-103a-1	0.0202667	-0.634876	0.675409	1.94921	0.0618958	0.950854	0.995579	-5.53862
hsa-let-7g-5p	hsa-let-7g-5p	0.0161705	-0.524635	0.556976	12.8838	0.0598269	0.952495	0.995853	-5.9944
MiR.hp__hsa-mir-6511b-1&MiR.hp__hsa-mir-6511a-1&MiR.hp__hsa-mir-6511a-2&MiR.hp__hsa-mir-6511a-3&MiR.hp__hsa-mir-6511a-4&MiR.hp__hsa-mir-6511b-2	MiR.hp:hsa-mir-6511b-1 & MiR.hp:hsa-mir-6511a-1 & MiR.hp:hsa-mir-6511a-2 & MiR.hp:hsa-mir-6511a-3 & MiR.hp:hsa-mir-6511a-4 & MiR.hp:hsa-mir-6511b-2	0.01319	-0.437255	0.463635	1.56832	0.0585889	0.953477	0.995853	-5.47352
ReverseComplement_ENSG00000078403.17	ReverseComplement_MLLT10	0.0120703	-0.414291	0.438431	2.90282	0.0566439	0.95502	0.995853	-5.69924
MiR.hp__hsa-mir-3688-2&MiR.hp__hsa-mir-3688-1	MiR.hp:hsa-mir-3688-2 & MiR.hp:hsa-mir-3688-1	-0.0105378	-0.388853	0.367777	3.63289	-0.0557328	0.955742	0.995853	-5.76793
ReverseComplement_ENSG00000168056.17&ENSG00000157873.18	ReverseComplement_LTBP3 & TNFRSF14	-0.0274076	-1.0191	0.964288	2.58343	-0.0552976	0.956088	0.995853	-5.67162
lncRNA__URS00008E3A09_9606_Homo_sapiens_MIR194-2_host_gene_MIR194-2HG_&MiR.hp__hsa-mir-194-2	lncRNA:MIR194-2_host_gene_MIR194-2HG & MiR.hp:hsa-mir-194-2	0.0139598	-0.505292	0.533212	5.36573	0.0537915	0.957282	0.995853	-5.83605
MiR.hp__hsa-mir-3179-1&MiR.hp__hsa-mir-3179-2&MiR.hp__hsa-mir-3179-3&MiR.hp__hsa-mir-3179-4	MiR.hp:hsa-mir-3179-1 & MiR.hp:hsa-mir-3179-2 & MiR.hp:hsa-mir-3179-3 & MiR.hp:hsa-mir-3179-4	-0.0102698	-0.415272	0.394733	2.30542	-0.0507363	0.959706	0.995853	-5.64193
hsa-miR-99a-5p	hsa-miR-99a-5p	-0.0114593	-0.465792	0.442874	7.1219	-0.050466	0.959921	0.995853	-5.85761
ReverseComplement_ENSG00000065534.19	ReverseComplement_MYLK	0.00904295	-0.353172	0.371258	4.10526	0.0499525	0.960328	0.995853	-5.80528
hsa-miR-5010-3p	hsa-miR-5010-3p	0.00768713	-0.306536	0.32191	9.17949	0.0489486	0.961125	0.995853	-5.89274
lncRNA__URS0000A7736C_9606_Homo_sapiens_long_intergenic_non-protein_coding_RNA_1783_LINC01783_&tRNA__Homo_sapiens_tRNA-Glu-TTC-4-1&tRNA__Homo_sapiens_tRNA-Glu-TTC-4-2&tRNA__Homo_sapiens_tRNA-Glu-TTC-3-1&lncRNA__URS0000A76D9A_9606_Homo_sapiens_uncharacterized_LOC440570_LOC440570__lncRNA&tRNA__Homo_sapiens_tRNA-Glu-TTC-14-1	tRNA-Glu_isoforms_repeat77	0.0108196	-0.440652	0.462291	4.08785	0.0479508	0.961917	0.995853	-5.8019
tRNA__Homo_sapiens_tRNA-Gly-GCC-2-1&tRNA__Homo_sapiens_tRNA-Gly-GCC-2-2&tRNA__Homo_sapiens_tRNA-Gly-GCC-2-3&tRNA__Homo_sapiens_tRNA-Gly-GCC-2-4&tRNA__Homo_sapiens_tRNA-Gly-GCC-2-5&tRNA__Homo_sapiens_tRNA-Gly-GCC-2-6&tRNA__Homo_sapiens_tRNA-Gly-GCC-3-1&tRNA__Homo_sapiens_tRNA-Gly-GCC-5-1&tRNA__Homo_sapiens_tRNA-Gly-CCC-1-1&tRNA__Homo_sapiens_tRNA-Gly-CCC-1-2	tRNA-Gly_isoforms_repeat78	0.010309	-0.424424	0.445042	10.4719	0.0474469	0.962317	0.995853	-5.92482
ENSG00000086827.9	ZW10	-0.00868628	-0.388239	0.370867	1.92783	-0.0457905	0.963631	0.995853	-5.56806
hsa-miR-6505-3p	hsa-miR-6505-3p	-0.0100956	-0.451361	0.43117	1.67972	-0.0457771	0.963642	0.995853	-5.49919
hsa-miR-140-5p	hsa-miR-140-5p	-0.013898	-0.638847	0.611051	4.01119	-0.0444961	0.964659	0.995979	-5.7897
MiR.hp__hsa-mir-181a-1	MiR.hp:hsa-mir-181a-1	-0.0114207	-0.56176	0.538919	3.75585	-0.0415218	0.96702	0.996812	-5.77264
hsa-miR-548ay-3p	hsa-miR-548ay-3p	-0.00904362	-0.447992	0.429904	2.42887	-0.0412234	0.967257	0.996812	-5.66951
ENSG00000171435.14	KSR2	-0.00727669	-0.385772	0.371219	2.32349	-0.0384669	0.969445	0.998143	-5.63544
hsa-miR-365a-3p	hsa-miR-365a-3p	-0.00612042	-0.359602	0.347361	3.69846	-0.0346441	0.97248	0.999448	-5.78109
snoRNA__Homo_sapiens300707_SNORD4A	snoRNA:SNORD4A	0.00903631	-0.517924	0.535997	2.2144	0.0343105	0.972745	0.999448	-5.64628
MiR.hp__hsa-mir-941-1&MiR.hp__hsa-mir-941-2&MiR.hp__hsa-mir-941-3&MiR.hp__hsa-mir-941-4&MiR.hp__hsa-mir-941-5	MiR.hp:hsa-mir-941-1 & MiR.hp:hsa-mir-941-2 & MiR.hp:hsa-mir-941-3 & MiR.hp:hsa-mir-941-4 & MiR.hp:hsa-mir-941-5	0.00537089	-0.315634	0.326376	9.59947	0.0334772	0.973407	0.999448	-5.9013
hsa-miR-6741-3p	hsa-miR-6741-3p	0.00453482	-0.294977	0.304047	4.79826	0.0302942	0.975934	0.999605	-5.83062
hsa-miR-193a-5p	hsa-miR-193a-5p	0.0046254	-0.312952	0.322203	5.10117	0.0291416	0.97685	0.999605	-5.83437
MiR.hp__hsa-mir-223	MiR.hp:hsa-mir-223	0.00968861	-0.708504	0.727881	2.61496	0.026992	0.978557	0.999605	-5.66482
snoRNA__Homo_sapiens300197_SNORD81&snoRNA__Homo_sapiens300426_SNORD81L4&snoRNA__Homo_sapiens300132_SNORD81L3	snoRNA:SNORD81L3	0.00946892	-0.737068	0.756006	1.19876	0.0253783	0.979839	0.999605	-5.43224
snoRNA__Homo_sapiens300705_SNORD65	snoRNA:SNORD65	-0.019073	-1.54193	1.50379	1.32632	-0.0250596	0.980092	0.999605	-5.34248
hsa-miR-3143	hsa-miR-3143	-0.00736782	-0.711281	0.696546	1.41018	-0.0209427	0.983362	0.999605	-5.34888
hsa-miR-11400	hsa-miR-11400	0.00633654	-0.617105	0.629778	1.91311	0.0203362	0.983844	0.999605	-5.51159
snoRNA__Homo_sapiens300558_SNORD105	snoRNA:SNORD105	-0.00463142	-0.483086	0.473823	3.04459	-0.0193682	0.984613	0.999605	-5.72284
lncRNA__URS0000A775F0_9606_Homo_sapiens_neighbor_of_BRCA1_lncRNA_2_NBR2__lncRNA&lncRNA__URS000075A26E_9606_Homo_sapiens_CSTF3_divergent_transcript_CSTF3-DT_&lncRNA__URS000003C588_9606_Homo_sapiens_long_intergenic_non-protein_coding_RNA_1044_LINC01044_	lncRNA:LINC01044	-0.00376212	-0.395993	0.388469	4.8439	-0.0191913	0.984753	0.999605	-5.83129
snoRNA__Homo_sapiens300754_SNORD14B	snoRNA:SNORD14B	0.0104184	-1.3477	1.36854	1.97891	0.0153489	0.987805	0.999605	-5.54338
yRNA__Y4&yRNA__Y1&lncRNA__URS000075DA25_9606_Homo_sapiens_ZNF436_antisense_RNA_1_ZNF436-AS1__lncRNA	yRNA:Y4 & yRNA:Y1 & lncRNA:ZNF436_antisense_RNA_1_ZNF436-AS1	0.00220045	-0.302832	0.307233	3.73633	0.0144337	0.988532	0.999605	-5.78382
ENSG00000171989.6&ReverseComplement_ENSG00000105329.11	LDHAL6B & ReverseComplement_TGFB1	0.00231444	-0.322188	0.326817	3.62707	0.0142706	0.988662	0.999605	-5.77487
ENSG00000184863.11	RBM33	-0.00275503	-0.393003	0.387493	1.75838	-0.0141254	0.988777	0.999605	-5.51622
hsa-miR-21-3p	hsa-miR-21-3p	-0.00381425	-0.756311	0.748683	1.94631	-0.0101419	0.991942	0.999605	-5.52078
snoRNA__Homo_sapiens300504_SNORD70	snoRNA:SNORD70	-0.00188236	-0.388933	0.385168	3.81223	-0.0097308	0.992269	0.999605	-5.78394
hsa-miR-625-3p	hsa-miR-625-3p	-0.00126175	-0.295555	0.293031	7.71413	-0.00857843	0.993184	0.999605	-5.86672
ReverseComplement_ENSG00000156413.15	ReverseComplement_FUT6	-0.00191224	-0.471999	0.468174	3.31079	-0.00813912	0.993533	0.999605	-5.74935
hsa-miR-1976	hsa-miR-1976	-0.00135314	-0.334726	0.332019	5.35531	-0.0081213	0.993548	0.999605	-5.83786
hsa-miR-106a-5p	hsa-miR-106a-5p	-0.00196622	-0.521938	0.518005	5.97362	-0.00756601	0.993989	0.999605	-5.84203
ReverseComplement_ENSG00000125630.16	ReverseComplement_POLR1B	-0.0016872	-0.509987	0.506613	2.95393	-0.00664142	0.994723	0.999605	-5.711
hsa-miR-1255a	hsa-miR-1255a	-0.00330488	-1.31661	1.31	1.19326	-0.00503506	0.996	0.999605	-5.31184
ENSG00000103534.17	TMC5	0.00115728	-0.519001	0.521316	2.28212	0.00445159	0.996463	0.999605	-5.62357
hsa-miR-4433a-5p	hsa-miR-4433a-5p	-0.00206616	-0.960231	0.956099	1.44482	-0.00431457	0.996572	0.999605	-5.40739
hsa-miR-5193	hsa-miR-5193	0.000640777	-0.406813	0.408095	2.26966	0.00314661	0.9975	0.999605	-5.63075
[truncated: 5 more rows]

## Sheet: 3
feature_name	shortened_feature_name	logFC	CI.L	CI.R	AveExpr	t	P.Value	adj.P.Val	B
[truncated: 1,113 more rows]

## Sheet: 4
feature_name	shortened_feature_name	logFC	CI.L	CI.R	AveExpr	t	P.Value	adj.P.Val	B
[truncated: 1,113 more rows]

[truncated: 17 more sheets: 5, 6, 7, 8, 9, 10, 11, 12, 13, 14, 15, 16, 17, 18, 19, 20, 21]
