# Supplementary material for: Multi-omics analysis reveals COVID-19 vaccine induced attenuation of inflammatory responses during breakthrough disease
Source: Nat Commun. 2024 Apr 22;15:3402. doi: 10.1038/s41467-024-47463-6 (PMC11035709; doi:10.1038/s41467-024-47463-6)
Supplement: Supplementary file 9 — Supplementary Data 6 [file 41467_2024_47463_MOESM9_ESM.xlsx]

## Sheet: Sheet info
sheet name	analysis name
1	STAGE 2 baseline all subgroups vs CT NAAT +ve all subgroups
2	STAGE 2 baseline all subgroups vs CT+7 NAAT +ve all subgroups
3	STAGE 2 CT NAAT +ve ChAdOx vs CT+7 NAAT +ve ChAdOx
4	STAGE 2 CT NAAT +ve ChAdOx1 vs baseline all subgroups
5	STAGE 2 CT NAAT +ve MenACWY vs baseline all subgroups
6	STAGE 2 CT NAAT +ve MenACWY vs CT NAAT +ve ChAdOx
7	STAGE 2 CT NAAT +ve MenACWY vs CT+7 NAAT +ve MenACWY
8	STAGE 2 CT+7 NAAT +ve all subgroups vs CT NAAT +ve all subgroups
9	STAGE 2 CT+7 NAAT +ve ChAdOx vs baseline all subgroups
10	STAGE 2 CT+7 NAAT +ve ChAdOx vs CT+7 NAAT +ve MenACWY
11	STAGE 2 CT+7 NAAT +ve MenACWY vs baseline all subgroups
12	STAGE 2 difference between vaccine groups for CT NAAT +ve vs CT+7 NAAT +ve

## Sheet: 1
feature_name	shortened_feature_name	logFC	CI.L	CI.R	AveExpr	t	P.Value	adj.P.Val	B
tRNA__Homo_sapiens_tRNA-Val-CAC-1-1&tRNA__Homo_sapiens_tRNA-Val-CAC-1-2&tRNA__Homo_sapiens_tRNA-Val-CAC-1-3&tRNA__Homo_sapiens_tRNA-Val-CAC-1-4&tRNA__Homo_sapiens_tRNA-Val-CAC-1-5&tRNA__Homo_sapiens_tRNA-Val-CAC-1-6&tRNA__Homo_sapiens_tRNA-Val-CAC-1-7&tRNA__Homo_sapiens_tRNA-Val-CAC-5-1&tRNA__Homo_sapiens_tRNA-Val-CAC-4-1&tRNA__Homo_sapiens_tRNA-Val-CAC-2-1&tRNA__Homo_sapiens_tRNA-Val-CAC-6-1	tRNA-Val_isoforms	-1.53201	-2.06881	-0.995197	1.89468	-5.64829	1.03854e-07	0.000117355	7.48395
tRNA__Homo_sapiens_tRNA-Asn-GTT-2-1&tRNA__Homo_sapiens_tRNA-Asn-GTT-2-2&tRNA__Homo_sapiens_tRNA-Asn-GTT-2-3&tRNA__Homo_sapiens_tRNA-Asn-GTT-2-4&tRNA__Homo_sapiens_tRNA-Asn-GTT-2-5&tRNA__Homo_sapiens_tRNA-Asn-GTT-2-6&tRNA__Homo_sapiens_tRNA-Asn-GTT-2-7&tRNA__Homo_sapiens_tRNA-Asn-GTT-2-8&tRNA__Homo_sapiens_tRNA-Asn-GTT-3-1&tRNA__Homo_sapiens_tRNA-Asn-GTT-7-1&tRNA__Homo_sapiens_tRNA-Asn-GTT-1-1&tRN…	tRNA-Asn_isoforms	-1.36992	-1.86988	-0.869963	1.4829	-5.42297	2.91456e-07	0.000164673	6.48641
tRNA__Homo_sapiens_tRNA-Val-CAC-1-1&tRNA__Homo_sapiens_tRNA-Val-CAC-1-2&tRNA__Homo_sapiens_tRNA-Val-CAC-1-3&tRNA__Homo_sapiens_tRNA-Val-CAC-1-4&tRNA__Homo_sapiens_tRNA-Val-CAC-1-5&tRNA__Homo_sapiens_tRNA-Val-CAC-1-6&tRNA__Homo_sapiens_tRNA-Val-CAC-1-7&tRNA__Homo_sapiens_tRNA-Val-CAC-5-1&tRNA__Homo_sapiens_tRNA-Val-CAC-4-1&tRNA__Homo_sapiens_tRNA-Val-AAC-1-1&tRNA__Homo_sapiens_tRNA-Val-AAC-1-2&tRN…	tRNA-Val_isoforms_repeat1	-1.55569	-2.16011	-0.951267	1.62381	-5.09401	1.25941e-06	0.000313322	5.15561
MiR.hp__hsa-mir-486-1&MiR.hp__hsa-mir-486-2&lncRNA__URS000075A7EF_9606_Homo_sapiens_human__non-protein_coding_lnc-MARCH8-1:2	MiR.hp:hsa-mir-486-1 & MiR.hp:hsa-mir-486-2 & lncRNA:lnc-MARCH8-1:2	0.831348	0.507597	1.1551	3.3823	5.08216	1.32629e-06	0.000313322	5.10045
ReverseComplement_ENSG00000181143.15&ReverseComplement_ENSG00000139304.16&ENSG00000196932.12&ENSG00000101849.18	ReverseComplement_ENSG00000181143.15 & ReverseComplement_ENSG00000139304.16 & ENSG00000196932.12 & ENSG00000101849.18	-2.40862	-3.34848	-1.46875	0.949634	-5.07199	1.38638e-06	0.000313322	5.02571
ENSG00000089876.12	DHX32	1.51324	0.914737	2.11174	4.72211	5.00401	1.86205e-06	0.000350686	4.77397
lncRNA__URS000075C759_9606_Homo_sapiens_RBAK_downstream_neighbor_RBAKDN_	lncRNA:RBAK_downstream_neighbor_RBAKDN	-1.1805	-1.66589	-0.695112	3.02667	-4.8134	4.2033e-06	0.000678532	4.01165
ReverseComplement_lncRNA__URS0000083F23_9606_Homo_sapiens_human__non-protein_coding_lnc-NPIPA1-1:1	ReverseComplement_lncRNA:lnc-NPIPA1-1:1	-0.976448	-1.38597	-0.566922	3.92966	-4.71894	6.24719e-06	0.000747866	3.63529
tRNA__Homo_sapiens_tRNA-Lys-TTT-3-1&tRNA__Homo_sapiens_tRNA-Lys-TTT-3-2&tRNA__Homo_sapiens_tRNA-Lys-TTT-3-3&tRNA__Homo_sapiens_tRNA-Lys-TTT-3-4&tRNA__Homo_sapiens_tRNA-Lys-TTT-3-5&tRNA__Homo_sapiens_tRNA-Lys-TTT-5-1	tRNA-Lys_isoforms	-0.728818	-1.0366	-0.421034	3.20414	-4.6865	7.14978e-06	0.000747866	3.51587
hsa-miR-505-3p	hsa-miR-505-3p	-0.836915	-1.1925	-0.481334	4.87222	-4.65821	8.03893e-06	0.000747866	3.3972
ENSG00000182481.10	KPNA2	0.870168	0.499822	1.24051	3.28719	4.6502	8.30942e-06	0.000747866	3.39345
snoRNA__Homo_sapiens300199_SNORD80	snoRNA:SNORD80	0.755693	0.433938	1.07745	5.66718	4.64833	8.37395e-06	0.000747866	3.35978
ReverseComplement_ENSG00000138606.19	ReverseComplement_SHF	-0.741349	-1.05769	-0.425011	3.46885	-4.63817	8.73263e-06	0.000747866	3.32652
hsa-miR-30c-1-3p	hsa-miR-30c-1-3p	-0.713635	-1.0191	-0.408175	2.95419	-4.62379	9.2656e-06	0.000747866	3.27777
hsa-miR-27b-3p	hsa-miR-27b-3p	-1.13448	-1.62943	-0.639528	7.3157	-4.53639	1.32487e-05	0.00099807	2.94616
hsa-miR-222-3p	hsa-miR-222-3p	-1.00257	-1.44286	-0.562275	6.23417	-4.50658	1.49523e-05	0.001056	2.82587
MiR.hp__hsa-mir-30e	MiR.hp:hsa-mir-30e	-1.18992	-1.71544	-0.664407	2.38304	-4.48134	1.65585e-05	0.00110065	2.75429
lncRNA__URS000075D573_9606_Homo_sapiens_small_nucleolar_RNA_host_gene_9_SNHG9_	lncRNA:small_nucleolar_RNA_host_gene_9_SNHG9	-0.974418	-1.4093	-0.539533	1.76719	-4.43453	1.99884e-05	0.00125483	2.6004
tRNA__Homo_sapiens_tRNA-His-GTG-1-1&tRNA__Homo_sapiens_tRNA-His-GTG-1-2&tRNA__Homo_sapiens_tRNA-His-GTG-1-3&tRNA__Homo_sapiens_tRNA-His-GTG-1-4&tRNA__Homo_sapiens_tRNA-His-GTG-1-5&tRNA__Homo_sapiens_tRNA-His-GTG-1-6&tRNA__Homo_sapiens_tRNA-His-GTG-1-7&tRNA__Homo_sapiens_tRNA-His-GTG-1-8&tRNA__Homo_sapiens_tRNA-His-GTG-1-9	tRNA-His_isoforms	-0.874263	-1.26872	-0.479801	4.43295	-4.38645	2.42192e-05	0.00129413	2.36828
MiR.hp__hsa-mir-30d&MiR.hp__hsa-mir-30a	MiR.hp:hsa-mir-30d & MiR.hp:hsa-mir-30a	-0.607047	-0.881029	-0.333066	3.63915	-4.38508	2.43521e-05	0.00129413	2.36818
MiR.hp__hsa-mir-185	MiR.hp:hsa-mir-185	-0.935711	-1.35881	-0.512611	2.48025	-4.37699	2.51483e-05	0.00129413	2.36107
snoRNA__Homo_sapiens300755_SNORD14AL2	snoRNA:SNORD14AL2	0.795321	0.435181	1.15546	4.2637	4.37067	2.57878e-05	0.00129413	2.3185
tRNA__Homo_sapiens_tRNA-Ala-TGC-4-1&tRNA__Homo_sapiens_tRNA-Ala-TGC-3-1&tRNA__Homo_sapiens_tRNA-Ala-TGC-3-2&tRNA__Homo_sapiens_tRNA-Ala-CGC-1-1&tRNA__Homo_sapiens_tRNA-Ala-CGC-2-1&tRNA__Homo_sapiens_tRNA-Ala-TGC-2-1&tRNA__Homo_sapiens_tRNA-Ala-CGC-3-1&tRNA__Homo_sapiens_tRNA-Ala-AGC-4-1	tRNA-Ala_isoforms	-1.27579	-1.8542	-0.697374	4.30334	-4.36532	2.63407e-05	0.00129413	2.29032
ENSG00000104812.15&ENSG00000102034.17&ENSG00000048707.15	GYS1 & ELF4 & VPS13D	-1.19633	-1.74235	-0.650313	1.79985	-4.33631	2.95461e-05	0.00139113	2.24619
MiR.hp__hsa-let-7g	MiR.hp:hsa-let-7g	-1.12966	-1.65038	-0.608936	1.924	-4.29357	3.49613e-05	0.00148303	2.08793
snoRNA__Homo_sapiens300596_SNORD68	snoRNA:SNORD68	0.850571	0.458346	1.2428	5.35891	4.29192	3.51874e-05	0.00148303	2.02103
hsa-miR-30d-5p	hsa-miR-30d-5p	-0.601194	-0.880633	-0.321756	13.7219	-4.25799	4.01838e-05	0.00148303	1.85549
hsa-miR-140-5p	hsa-miR-140-5p	-1.4273	-2.09093	-0.763672	3.60303	-4.25664	4.03966e-05	0.00148303	1.89774
hsa-miR-625-5p	hsa-miR-625-5p	-0.657543	-0.963439	-0.351648	3.81462	-4.25429	4.07681e-05	0.00148303	1.88791
ENSG00000181322.15	NME9	-1.54472	-2.2638	-0.82563	2.12365	-4.25152	4.12118e-05	0.00148303	1.91184
hsa-miR-145-5p	hsa-miR-145-5p	-1.90186	-2.788	-1.01572	5.69514	-4.24768	4.18326e-05	0.00148303	1.86753
ReverseComplement_ENSG00000073536.18	ReverseComplement_NLE1	0.470819	0.251054	0.690585	6.5339	4.24004	4.3095e-05	0.00148303	1.83837
hsa-miR-23a-3p	hsa-miR-23a-3p	-1.36667	-2.00534	-0.728004	7.13157	-4.23512	4.39289e-05	0.00148303	1.83185
hsa-miR-221-5p	hsa-miR-221-5p	-1.01667	-1.49223	-0.541111	1.75977	-4.23109	4.46221e-05	0.00148303	1.87773
ReverseComplement_ENSG00000203943.9	ReverseComplement_SAMD13	0.772676	0.410201	1.13515	6.05952	4.21886	4.6792e-05	0.00151071	1.7579
MiR.hp__hsa-mir-182	MiR.hp:hsa-mir-182	-0.915642	-1.34816	-0.48312	1.46629	-4.1898	5.23616e-05	0.00164357	1.7444
hsa-miR-378i	hsa-miR-378i	-0.90139	-1.32804	-0.474741	1.81299	-4.18137	5.40943e-05	0.00165207	1.69323
lncRNA__URS000075E6A8_9606_Homo_sapiens_uncharacterized_LOC100507388_LOC100507388__lncRNA&lncRNA__URS000075A16D_9606_Homo_sapiens_long_intergenic_non-protein_coding_RNA_1268_LINC01268_	lncRNA:LINC01268	-1.09932	-1.62105	-0.577597	1.73645	-4.17022	5.64683e-05	0.00165484	1.65414
tRNA__Homo_sapiens_tRNA-Gln-CTG-1-1&tRNA__Homo_sapiens_tRNA-Gln-CTG-1-2&tRNA__Homo_sapiens_tRNA-Gln-CTG-1-3&tRNA__Homo_sapiens_tRNA-Gln-CTG-1-4&tRNA__Homo_sapiens_tRNA-Gln-CTG-1-5&tRNA__Homo_sapiens_tRNA-Gln-CTG-2-1&tRNA__Homo_sapiens_tRNA-Gln-CTG-6-1&tRNA__Homo_sapiens_tRNA-Gln-CTG-3-1&tRNA__Homo_sapiens_tRNA-Gln-CTG-3-2&tRNA__Homo_sapiens_tRNA-Gln-CTG-4-1&tRNA__Homo_sapiens_tRNA-Gln-CTG-4-2	tRNA-Gln_isoforms	-0.93696	-1.38195	-0.491975	1.68591	-4.16727	5.71138e-05	0.00165484	1.65138
hsa-miR-221-3p	hsa-miR-221-3p	-1.12344	-1.66104	-0.585848	7.12618	-4.13591	6.44172e-05	0.00181978	1.47773
snRNA__URS000032B6B6_9606_Homo_sapiens_(human)_RNA,_U1_small_nuclear_3&snRNA__URS00000081EA_9606_Homo_sapiens_(human)_RNA,_variant_U1_small_nuclear_7&snRNA__URS0000162127_9606_Homo_sapiens_(human)_RNA,_variant_U1_small_nuclear_1&snRNA__URS0000669D0F_9606_Homo_sapiens_(human)_RNA,_variant_U1_small_nuclear_17	human_RNA,_U1_small_nuclear_3 & human_RNA,_variant_U1_small_nuclear_7 & human_RNA,_variant_U1_small_nuclear_1 & human_RNA,_variant_U1_small_nuclear_17	0.800922	0.415527	1.18632	2.98333	4.11302	7.03065e-05	0.00193771	1.42975
hsa-miR-29a-3p	hsa-miR-29a-3p	-0.815186	-1.21191	-0.418461	6.11151	-4.06671	8.38319e-05	0.00225548	1.22174
hsa-miR-5100	hsa-miR-5100	-0.870229	-1.2978	-0.442654	6.22923	-4.02808	9.69883e-05	0.00254876	1.09131
rRNA__45S_pre-ribosomal_N1_(RNA45SN1)&rRNA__45S_pre-ribosomal_N5_(RNA45SN5)&rRNA__45S_pre-ribosomal_N4_(RNA45SN4)&rRNA__45S_pre-ribosomal_N3_(RNA45SN3)&rRNA__28S_ribosomal_N1_(RNA28SN1)&rRNA__28S_ribosomal_N5_(RNA28SN5)&rRNA__28S_ribosomal_N4_(RNA28SN4)&rRNA__28S_ribosomal_N3_(RNA28SN3)	RNA45SN1 & RNA45SN5 & RNA45SN4 & RNA45SN3 & RNA28SN1 & RNA28SN5 & RNA28SN4 & RNA28SN3	0.744791	0.377792	1.11179	5.51058	4.01648	0.000101309	0.00257159	1.04006
lncRNA__URS0000CCE08E_9606_Homo_sapiens_uncharacterized_LOC107985355_LOC107985355__lncRNA	lncRNA:LOC107985355	-0.70863	-1.05833	-0.358927	6.15887	-4.01048	0.000103615	0.00257159	1.02809
hsa-miR-664a-3p	hsa-miR-664a-3p	-1.15184	-1.72065	-0.583029	5.97198	-4.00774	0.000104684	0.00257159	1.01715
hsa-miR-7977	hsa-miR-7977	-0.842325	-1.25945	-0.425204	5.83162	-3.99663	0.000109132	0.0026238	0.97664
hsa-miR-1294	hsa-miR-1294	-0.969567	-1.45193	-0.487207	3.811	-3.97816	0.000116925	0.00267136	0.910439
hsa-miR-503-5p	hsa-miR-503-5p	-0.866304	-1.29737	-0.435235	6.37947	-3.9774	0.000117257	0.00267136	0.91703
lncRNA__URS000075AB50_9606_Homo_sapiens_SENP3-EIF4A1_readthrough_NMD_candidate__SENP3-EIF4A1__lncRNA	lncRNA:SENP3-EIF4A1_readthrough_NMD_candidate:SENP3-EIF4A1	-0.533578	-0.799227	-0.267928	4.87029	-3.97525	0.000118202	0.00267136	0.896494
snoRNA__Homo_sapiens300504_SNORD70	snoRNA:SNORD70	0.822442	0.411699	1.23319	3.35799	3.96288	0.000123773	0.00274242	0.897855
ENSG00000171940.14	ZNF217	0.653996	0.326605	0.981387	4.23712	3.95352	0.000128154	0.00278489	0.832818
tRNA__Homo_sapiens_tRNA-Lys-CTT-1-1&tRNA__Homo_sapiens_tRNA-Lys-CTT-1-2&tRNA__Homo_sapiens_tRNA-Lys-CTT-4-1	tRNA-Lys_isoforms_repeat2	-0.763565	-1.14681	-0.380316	5.33014	-3.94313	0.000133193	0.00283977	0.787031
MiR.hp__hsa-mir-150	MiR.hp:hsa-mir-150	-0.909661	-1.36763	-0.451695	1.53948	-3.93117	0.000139221	0.00291334	0.868699
ENSG00000143569.19	UBAP2L	1.22286	0.605422	1.8403	3.19013	3.91977	0.000145216	0.00298354	0.78103
lncRNA__URS000075CAAA_9606_Homo_sapiens_human__non-protein_coding_lnc-RNF215-1:2	lncRNA:lnc-RNF215-1:2	-0.716665	-1.07912	-0.354205	3.9283	-3.91321	0.000148774	0.00300205	0.6878
hsa-miR-132-3p	hsa-miR-132-3p	-1.10976	-1.67309	-0.546439	2.65759	-3.89895	0.000156793	0.00308501	0.66473
hsa-miR-335-3p	hsa-miR-335-3p	-0.813278	-1.2264	-0.400154	3.86996	-3.89615	0.00015842	0.00308501	0.63149
hsa-miR-5690	hsa-miR-5690	-1.49461	-2.25564	-0.733593	1.61701	-3.88694	0.000163869	0.00308501	0.702566
ReverseComplement_ENSG00000144057.15	ReverseComplement_ENSG00000144057.15	-1.03586	-1.56421	-0.507519	2.4353	-3.88026	0.000167935	0.00308501	0.601347
MiR.hp__hsa-let-7i	MiR.hp:hsa-let-7i	-1.06654	-1.61055	-0.522527	4.57263	-3.88012	0.000168023	0.00308501	0.572515
hsa-miR-1260b	hsa-miR-1260b	-0.863608	-1.30458	-0.422633	9.22719	-3.87596	0.000170605	0.00308501	0.572002
hsa-miR-223-3p	hsa-miR-223-3p	-1.51988	-2.29641	-0.743357	8.90031	-3.87374	0.000171996	0.00308501	0.565862
hsa-miR-30e-3p	hsa-miR-30e-3p	-0.84308	-1.27481	-0.411351	8.94498	-3.86486	0.000177678	0.00313713	0.537081
ReverseComplement_ENSG00000203943.9&ENSG00000198015.14	ReverseComplement_SAMD13 & MRPL42	0.961868	0.467638	1.4561	2.93915	3.85179	0.000186367	0.00320412	0.540172
MiR.hp__hsa-let-7f-1	MiR.hp:hsa-let-7f-1	-1.07752	-1.63134	-0.523701	3.77117	-3.85065	0.000187143	0.00320412	0.478518
hsa-miR-183-5p	hsa-miR-183-5p	-0.871188	-1.32044	-0.421934	9.33637	-3.83793	0.000196022	0.00322243	0.443247
MiR.hp__hsa-mir-3179-1&MiR.hp__hsa-mir-3179-2&MiR.hp__hsa-mir-3179-3&MiR.hp__hsa-mir-3179-4	MiR.hp:hsa-mir-3179-1 & MiR.hp:hsa-mir-3179-2 & MiR.hp:hsa-mir-3179-3 & MiR.hp:hsa-mir-3179-4	-0.694859	-1.05339	-0.336325	2.1736	-3.83568	0.000197629	0.00322243	0.485676
lncRNA__URS000075C528_9606_Homo_sapiens_long_intergenic_non-protein_coding_RNA_342_LINC00342_	lncRNA:LINC00342	-0.770927	-1.16875	-0.373103	6.04488	-3.83529	0.000197913	0.00322243	0.431478
hsa-miR-548k	hsa-miR-548k	-1.11044	-1.68381	-0.537061	1.88796	-3.83293	0.000199619	0.00322243	0.500968
hsa-miR-27a-3p	hsa-miR-27a-3p	-0.981683	-1.49243	-0.470939	8.02385	-3.80403	0.000221674	0.00352805	0.338952
hsa-miR-196b-5p	hsa-miR-196b-5p	-1.04006	-1.58186	-0.498252	3.49963	-3.79918	0.000225599	0.00353779	0.310105
tRNA__Homo_sapiens_tRNA-Leu-CAG-1-1&tRNA__Homo_sapiens_tRNA-Leu-CAG-1-2&tRNA__Homo_sapiens_tRNA-Leu-CAG-1-3&tRNA__Homo_sapiens_tRNA-Leu-CAG-1-4&tRNA__Homo_sapiens_tRNA-Leu-CAG-1-5&tRNA__Homo_sapiens_tRNA-Leu-CAG-1-6&tRNA__Homo_sapiens_tRNA-Leu-CAG-1-7&tRNA__Homo_sapiens_tRNA-Leu-CAG-2-1&tRNA__Homo_sapiens_tRNA-Leu-CAG-2-2	tRNA-Leu_isoforms	-0.879258	-1.33798	-0.420532	4.77479	-3.79349	0.000230283	0.00353779	0.281813
hsa-miR-576-5p	hsa-miR-576-5p	-1.00617	-1.53134	-0.480999	7.4138	-3.79181	0.000231679	0.00353779	0.29966
ENSG00000111843.14	ENSG00000111843.14	1.42903	0.681534	2.17653	3.23815	3.78362	0.000238628	0.00359533	0.341087
rRNA__Homo_sapiens_mitochondrially_encoded_12S_RNA_(MT-RNR1)	MT-RNR1	0.763587	0.362883	1.16429	4.79314	3.77147	0.000249297	0.00369142	0.213012
hsa-miR-7976	hsa-miR-7976	-0.572125	-0.872576	-0.271674	6.83265	-3.76872	0.000251774	0.00369142	0.220079
ReverseComplement_lncRNA__URS0000759D4A_9606_Homo_sapiens_FOXF1_adjacent_non-coding_developmental_regulatory_RNA_FENDRR_&ReverseComplement_ENSG00000072736.19&ReverseComplement_ENSG00000197930.13&ReverseComplement_ENSG00000113231.14&ReverseComplement_ENSG00000145362.21&ENSG00000179023.9&ReverseComplement_ENSG00000184956.16&ReverseComplement_ENSG00000099139.14&ReverseComplement_ENSG00000086598.11&R…	ReverseComplement_lncRNA:FOXF1_adjacent_non-coding_developmental_regulatory_RNA_FENDRR & ReverseComplement_NFATC3 & ReverseComplement_ERO1A & ReverseComplement_PDE8B & ReverseComplement_ANK2 & KLHDC7A & ReverseComplement_MUC6 & ReverseComplement_PCSK5 & ReverseComplement_TMED2 & ReverseComplement_LAMB2 & ReverseComplement_SH3PXD2B & ReverseComplement_MMP9 & ReverseComplement_GRK6 & GAPT & MSS51 &…	-1.20489	-1.83819	-0.571582	1.28462	-3.76539	0.000254806	0.00369142	0.328773
hsa-let-7i-5p	hsa-let-7i-5p	-0.9832	-1.50106	-0.465339	13.6316	-3.75755	0.000262071	0.00374861	0.113457
hsa-miR-143-3p	hsa-miR-143-3p	-1.17716	-1.79854	-0.555791	5.04473	-3.74939	0.000269854	0.00381169	0.136377
lncRNA__URS000075E6A8_9606_Homo_sapiens_uncharacterized_LOC100507388_LOC100507388__lncRNA	lncRNA:LOC100507388	-0.836797	-1.27941	-0.394182	4.4246	-3.74171	0.000277373	0.00386952	0.11137
tRNA__Homo_sapiens_tRNA-Gly-GCC-2-1&tRNA__Homo_sapiens_tRNA-Gly-GCC-2-2&tRNA__Homo_sapiens_tRNA-Gly-GCC-2-3&tRNA__Homo_sapiens_tRNA-Gly-GCC-2-4&tRNA__Homo_sapiens_tRNA-Gly-GCC-2-5&tRNA__Homo_sapiens_tRNA-Gly-GCC-2-6	tRNA-Gly_isoforms	-0.727875	-1.11367	-0.342083	3.48847	-3.73404	0.000285075	0.00392848	0.0947619
ENSG00000109971.14	HSPA8	1.05759	0.495923	1.61926	2.7811	3.72662	0.000292735	0.00395199	0.173677
ReverseComplement_ENSG00000141404.17	ReverseComplement_GNAL	0.626912	0.293881	0.959943	2.25204	3.72562	0.000293776	0.00395199	0.186098
hsa-miR-15b-3p	hsa-miR-15b-3p	-1.03537	-1.58688	-0.483859	7.51936	-3.7155	0.000304556	0.0040488	0.0490804
ReverseComplement_ENSG00000245848.3&ReverseComplement_ENSG00000134690.11&ENSG00000112208.11	ReverseComplement_CEBPA & ReverseComplement_CDCA8 & BAG2	1.01732	0.474384	1.56026	3.27899	3.70838	0.000312368	0.00410437	0.0607496
ReverseComplement_ENSG00000117298.16&ReverseComplement_ENSG00000168137.19&ReverseComplement_ENSG00000186115.13&ReverseComplement_ENSG00000196689.13&ReverseComplement_ENSG00000139746.16&ReverseComplement_lncRNA__URS0000759D4A_9606_Homo_sapiens_FOXF1_adjacent_non-coding_developmental_regulatory_RNA_FENDRR_&ENSG00000176920.13&ENSG00000101350.8&ReverseComplement_lncRNA__URS00007E413A_9606_Homo_sapien…	ReverseComplement_ECE1 & ReverseComplement_SETD5 & ReverseComplement_CYP4F2 & ReverseComplement_TRPV1 & ReverseComplement_RBM26 & ReverseComplement_lncRNA:LINC01770:14	-0.978973	-1.50422	-0.453729	5.0388	-3.68881	0.000334831	0.00430184	-0.0616951
hsa-miR-106a-5p	hsa-miR-106a-5p	-1.1742	-1.80421	-0.544186	5.60984	-3.68866	0.00033501	0.00430184	-0.0579255
hsa-miR-17-5p	hsa-miR-17-5p	-1.12458	-1.73064	-0.518527	9.31555	-3.67244	0.00035478	0.00440905	-0.100976
hsa-miR-769-5p	hsa-miR-769-5p	-0.759157	-1.16844	-0.349878	4.93663	-3.67103	0.000356548	0.00440905	-0.11987
snoRNA__Homo_sapiens300651_SNORD99	snoRNA:SNORD99	0.926102	0.426348	1.42586	4.1586	3.66757	0.000360923	0.00440905	-0.115875
ENSG00000107404.20	DVL1	0.771386	0.354739	1.18803	3.09808	3.66421	0.000365236	0.00440905	-0.0944667
hsa-miR-199b-3p	hsa-miR-199b-3p	-1.25311	-1.92998	-0.576234	3.43089	-3.66401	0.000365485	0.00440905	-0.130251
tRNA__Homo_sapiens_tRNA-Val-CAC-1-1&tRNA__Homo_sapiens_tRNA-Val-CAC-1-2&tRNA__Homo_sapiens_tRNA-Val-CAC-1-3&tRNA__Homo_sapiens_tRNA-Val-CAC-1-4&tRNA__Homo_sapiens_tRNA-Val-CAC-1-5&tRNA__Homo_sapiens_tRNA-Val-CAC-1-6&tRNA__Homo_sapiens_tRNA-Val-CAC-1-7&tRNA__Homo_sapiens_tRNA-Val-CAC-5-1&tRNA__Homo_sapiens_tRNA-Val-CAC-4-1&tRNA__Homo_sapiens_tRNA-Val-AAC-1-1&tRNA__Homo_sapiens_tRNA-Val-AAC-1-2&tRN…	tRNA-Val_isoforms_repeat3	-0.958641	-1.4766	-0.440684	3.61817	-3.66302	0.000366771	0.00440905	-0.138243
MiR.hp__hsa-mir-26a-2	MiR.hp:hsa-mir-26a-2	-0.894039	-1.3777	-0.410382	2.3104	-3.65843	0.000372742	0.00443367	-0.105199
snoRNA__Homo_sapiens300165_SNORD29	snoRNA:SNORD29	1.0139	0.464063	1.56373	6.65608	3.64954	0.000384581	0.00452684	-0.182987
MiR.hp__hsa-mir-30a	MiR.hp:hsa-mir-30a	-0.560789	-0.865277	-0.256301	3.19694	-3.64506	0.000390679	0.00455121	-0.187811
hsa-miR-378a-3p	hsa-miR-378a-3p	-0.799029	-1.23358	-0.364475	9.61319	-3.63911	0.00039893	0.0045999	-0.210546
MiR.hp__hsa-mir-450a-2&MiR.hp__hsa-mir-450a-1	MiR.hp:hsa-mir-450a-2 & MiR.hp:hsa-mir-450a-1	-0.974612	-1.50512	-0.444109	2.27194	-3.63597	0.000403351	0.0046039	-0.168983
snoRNA__Homo_sapiens300702_SNORD118	snoRNA:SNORD118	0.82413	0.374655	1.2736	4.89332	3.62883	0.000413568	0.00467332	-0.25224
hsa-miR-30e-5p	hsa-miR-30e-5p	-1.01391	-1.56777	-0.460059	9.83799	-3.62311	0.000421925	0.00467688	-0.263743
hsa-miR-425-3p	hsa-miR-425-3p	-0.77554	-1.19981	-0.351273	5.9563	-3.61777	0.00042987	0.00467688	-0.283889
MiR.hp__hsa-mir-30d	MiR.hp:hsa-mir-30d	-0.562121	-0.86968	-0.254561	3.95991	-3.61724	0.000430675	0.00467688	-0.288251
hsa-miR-584-5p	hsa-miR-584-5p	-0.728038	-1.12652	-0.329551	7.57402	-3.6159	0.00043269	0.00467688	-0.271412
hsa-miR-29b-2-5p	hsa-miR-29b-2-5p	-0.972398	-1.50501	-0.43979	3.16367	-3.61337	0.00043653	0.00467688	-0.287965
lncRNA__URS0000394A79_9606_Homo_sapiens_long_intergenic_non-protein_coding_RNA_1714_LINC01714_&lncRNA__URS000075E3E5_9606_Homo_sapiens_long_intergenic_non-protein_coding_RNA_1343_LINC01343_&lncRNA__URS00001C235B_9606_Homo_sapiens_long_intergenic_non-protein_coding_RNA_242_LINC00242_	lncRNA:LINC00242	-0.811182	-1.25566	-0.3667	3.87168	-3.61194	0.000438717	0.00467688	-0.306235
MiR.hp__hsa-let-7f-2	MiR.hp:hsa-let-7f-2	-1.03741	-1.60697	-0.467861	12.2412	-3.60491	0.000449605	0.0046897	-0.354751
snoRNA__Homo_sapiens300779_SCARNA15	snoRNA:Homo_sapiens300779_SCARNA15	-0.933594	-1.44634	-0.420851	7.21047	-3.60359	0.000451681	0.0046897	-0.311967
ENSG00000133606.11	MKRN1	0.444515	0.200322	0.688709	2.40007	3.6027	0.000453072	0.0046897	-0.238217
hsa-miR-6833-3p	hsa-miR-6833-3p	-0.646179	-1.00138	-0.29098	3.81746	-3.60046	0.000456628	0.0046897	-0.340241
MiR.hp__hsa-mir-223	MiR.hp:hsa-mir-223	-0.969212	-1.50235	-0.436071	2.05408	-3.59793	0.00046067	0.0046897	-0.265554
hsa-miR-96-5p	hsa-miR-96-5p	-1.34817	-2.09113	-0.605211	4.10959	-3.59134	0.000471345	0.00474508	-0.372321
hsa-miR-17-3p	hsa-miR-17-3p	-1.19335	-1.85136	-0.535331	2.23835	-3.58927	0.00047474	0.00474508	-0.313835
hsa-miR-150-5p	hsa-miR-150-5p	-0.795706	-1.23517	-0.35624	11.0371	-3.58347	0.000484405	0.00474508	-0.401002
hsa-miR-18a-5p	hsa-miR-18a-5p	-1.25535	-1.94888	-0.561822	3.4138	-3.58242	0.00048618	0.00474508	-0.391612
hsa-miR-199b-5p	hsa-miR-199b-5p	-1.03555	-1.60773	-0.463362	2.24759	-3.58187	0.000487105	0.00474508	-0.332418
snoRNA__Homo_sapiens300197_SNORD81	snoRNA:SNORD81	0.871923	0.389759	1.35409	8.22744	3.57898	0.000492009	0.00475188	-0.390417
hsa-miR-26b-5p	hsa-miR-26b-5p	-1.04353	-1.62322	-0.46384	9.49475	-3.56275	0.000520445	0.00495449	-0.452316
rRNA__5S_ribosomal_1_(RNA5S1-8,_RNA5S10-17)	rRNA:5S_ribsomal isoforms	0.812431	0.361026	1.26384	9.32676	3.56202	0.000521757	0.00495449	-0.447891
lncRNA__URS000075A6F2_9606_Homo_sapiens_BRWD1_antisense_RNA_2_BRWD1-AS2_	lncRNA:BRWD1_antisense_RNA_2_BRWD1-AS2	-0.938027	-1.45997	-0.416086	1.78968	-3.55689	0.000531088	0.00500107	-0.386533
lncRNA__URS000075D30C_9606_Homo_sapiens_human__non-protein_coding_lnc-FAM182B-8:5&lncRNA__URS0000A77656_9606_Homo_sapiens_HOMER3_antisense_RNA_1_HOMER3-AS1_&lncRNA__URS0000A7717F_9606_Homo_sapiens_HOMER3_antisense_RNA_1_HOMER3-AS1__lncRNA&lncRNA__URS000075B2AD_9606_Homo_sapiens_uncharacterized_LOC102723885_LOC102723885__lncRNA	lncRNA:lnc-FAM182B-8:5 & lncRNA:LOC102723885	-0.964592	-1.50457	-0.424611	8.65528	-3.53542	0.000571857	0.00526763	-0.532617
MiR.hp__hsa-mir-103a-2	MiR.hp:hsa-mir-103a-2	-0.796444	-1.24236	-0.35053	1.62833	-3.53493	0.000572826	0.00526763	-0.423155
snoRNA__Homo_sapiens300644_SNORD61	snoRNA:SNORD61	0.653446	0.287382	1.01951	4.38657	3.53288	0.000576879	0.00526763	-0.551005
snoRNA__Homo_sapiens300734_SNORA45	snoRNA:SNORA45	0.771258	0.339123	1.20339	2.77457	3.53229	0.000578041	0.00526763	-0.466339
hsa-miR-365a-3p	hsa-miR-365a-3p	-1.24485	-1.94282	-0.546879	4.10179	-3.52985	0.000582912	0.00526952	-0.566475
hsa-miR-660-5p	hsa-miR-660-5p	-1.12316	-1.75357	-0.492754	4.11111	-3.52612	0.000590414	0.00528856	-0.578106
hsa-miR-21-5p	hsa-miR-21-5p	-1.01469	-1.58457	-0.444819	9.82299	-3.52397	0.000594796	0.00528856	-0.576989
MiR.hp__hsa-mir-16-2&MiR.hp__hsa-mir-16-1	MiR.hp:hsa-mir-16-2 & MiR.hp:hsa-mir-16-1	-1.24826	-1.95069	-0.545823	10.0973	-3.51702	0.000609131	0.00528856	-0.602193
hsa-miR-28-3p	hsa-miR-28-3p	-0.681499	-1.06503	-0.297964	7.08109	-3.51671	0.000609779	0.00528856	-0.586169
ReverseComplement_ENSG00000107554.17&ENSG00000173540.14&ENSG00000144136.11&ENSG00000176020.9&ENSG00000105819.14&ENSG00000185264.12	ReverseComplement_ENSG00000107554.17 & ENSG00000173540.14 & ENSG00000144136.11 & ENSG00000176020.9 & ENSG00000105819.14 & ENSG00000185264.12	0.951404	0.415956	1.48685	2.28785	3.5166	0.000609998	0.00528856	-0.44651
hsa-miR-181a-2-3p	hsa-miR-181a-2-3p	-0.612672	-0.957827	-0.267516	6.37277	-3.51309	0.000617391	0.00528856	-0.608161
hsa-miR-20a-5p	hsa-miR-20a-5p	-1.29311	-2.02163	-0.564582	8.59597	-3.5129	0.000617779	0.00528856	-0.601526
MiR.hp__hsa-let-7b	MiR.hp:hsa-let-7b	-0.68541	-1.07182	-0.299002	2.69147	-3.51059	0.000622679	0.00529043	-0.599704
hsa-miR-500a-3p	hsa-miR-500a-3p	-0.751665	-1.17571	-0.327617	7.77828	-3.50821	0.000627777	0.00529394	-0.611024
snoRNA__Homo_sapiens300706_SNORD42B	snoRNA:SNORD42B	0.861255	0.374959	1.34755	4.68088	3.50516	0.000634358	0.00530981	-0.639696
ReverseComplement_ENSG00000104290.11	ReverseComplement_FZD3	0.848549	0.368825	1.32827	3.50803	3.50075	0.000643973	0.00535066	-0.626534
tRNA__Homo_sapiens_tRNA-Val-CAC-1-1&tRNA__Homo_sapiens_tRNA-Val-CAC-1-2&tRNA__Homo_sapiens_tRNA-Val-CAC-1-3&tRNA__Homo_sapiens_tRNA-Val-CAC-1-4&tRNA__Homo_sapiens_tRNA-Val-CAC-1-5&tRNA__Homo_sapiens_tRNA-Val-CAC-1-6&tRNA__Homo_sapiens_tRNA-Val-CAC-1-7&tRNA__Homo_sapiens_tRNA-Val-CAC-5-1&tRNA__Homo_sapiens_tRNA-Val-CAC-4-1&tRNA__Homo_sapiens_tRNA-Val-AAC-1-1&tRNA__Homo_sapiens_tRNA-Val-AAC-1-2&tRN…	tRNA-Val_isoforms_repeat4	-1.18108	-1.85057	-0.511589	1.41829	-3.49149	0.000664638	0.00546305	-0.541665
MiR.hp__hsa-mir-16-2	MiR.hp:hsa-mir-16-2	-0.893702	-1.40063	-0.38678	1.42651	-3.48921	0.000669824	0.00546305	-0.53102
ENSG00000143549.21	TPM3	0.62078	0.268567	0.972993	4.45938	3.48826	0.000672004	0.00546305	-0.693055
ReverseComplement_ENSG00000186283.14	ReverseComplement_TOR3A	-0.539406	-0.846726	-0.232087	6.1406	-3.47378	0.000705911	0.00568103	-0.734319
hsa-let-7i-3p	hsa-let-7i-3p	-1.13382	-1.78002	-0.487612	3.91971	-3.47255	0.000708871	0.00568103	-0.743059
ENSG00000196228.5	SULT1C3	1.00154	0.4296	1.57349	2.45406	3.46571	0.000725508	0.00570409	-0.612199
tRNA__Homo_sapiens_tRNA-Arg-CCT-4-1&tRNA__Homo_sapiens_tRNA-Arg-CCT-3-1&tRNA__Homo_sapiens_tRNA-Arg-CCT-1-1&tRNA__Homo_sapiens_tRNA-Arg-CCT-2-1&tRNA__Homo_sapiens_tRNA-Arg-CCT-5-1	tRNA-Arg_isoforms	-0.642767	-1.00989	-0.27564	5.5239	-3.46509	0.00072705	0.00570409	-0.769301
hsa-miR-374b-5p	hsa-miR-374b-5p	-1.32147	-2.07653	-0.566416	6.90088	-3.46382	0.000730181	0.00570409	-0.751699
ENSG00000140718.21&ENSG00000101438.4	FTO & SLC32A1	-0.761974	-1.1977	-0.326248	3.30645	-3.46101	0.000737159	0.00570409	-0.769569
hsa-miR-664b-3p	hsa-miR-664b-3p	-1.05958	-1.66582	-0.453342	4.17695	-3.45913	0.000741868	0.00570409	-0.787188
hsa-miR-1304-5p	hsa-miR-1304-5p	-0.613434	-0.965121	-0.261748	3.97487	-3.45214	0.000759615	0.00570409	-0.805891
hsa-miR-548q	hsa-miR-548q	-0.843825	-1.32768	-0.359975	1.87978	-3.45158	0.000761068	0.00570409	-0.701267
hsa-miR-4732-5p	hsa-miR-4732-5p	-0.673397	-1.05967	-0.287123	5.86932	-3.45026	0.000764468	0.00570409	-0.810022
ReverseComplement_ENSG00000186283.14&ENSG00000168280.18	ReverseComplement_TOR3A & KIF5C	-1.02148	-1.60756	-0.435404	3.35955	-3.44946	0.000766524	0.00570409	-0.808252
hsa-miR-185-5p	hsa-miR-185-5p	-0.771545	-1.21423	-0.328859	12.8276	-3.44939	0.00076672	0.00570409	-0.854329
ReverseComplement_ENSG00000101109.12	ReverseComplement_ENSG00000101109.12	1.25877	0.536487	1.98106	1.64501	3.44917	0.000767275	0.00570409	-0.619512
snoRNA__Homo_sapiens300708_SNORD42A	snoRNA:SNORD42A	1.08296	0.460127	1.7058	2.74688	3.44124	0.000788093	0.00578717	-0.71909
hsa-miR-374a-5p	hsa-miR-374a-5p	-1.24174	-1.95671	-0.526773	3.28529	-3.43732	0.000798575	0.00578717	-0.840723
snoRNA__Homo_sapiens300468_SNORD58A	snoRNA:SNORD58A	0.883269	0.37443	1.39211	4.65405	3.43549	0.000803527	0.00578717	-0.854732
rRNA__45S_pre-ribosomal_N1_(RNA45SN1)&rRNA__45S_pre-ribosomal_N5_(RNA45SN5)&rRNA__45S_pre-ribosomal_N2_(RNA45SN2)&rRNA__45S_pre-ribosomal_N3_(RNA45SN3)&rRNA__28S_ribosomal_N1_(RNA28SN1)&rRNA__28S_ribosomal_N5_(RNA28SN5)&rRNA__28S_ribosomal_N2_(RNA28SN2)&rRNA__28S_ribosomal_N3_(RNA28SN3)	RNA45SN1 & RNA45SN5 & RNA45SN2 & RNA45SN3 & RNA28SN1 & RNA28SN5 & RNA28SN2 & RNA28SN3	1.55229	0.657577	2.447	5.05665	3.43373	0.000808315	0.00578717	-0.860571
hsa-miR-618	hsa-miR-618	-1.21986	-1.92312	-0.516612	2.79162	-3.43302	0.000810239	0.00578717	-0.848151
hsa-miR-93-3p	hsa-miR-93-3p	-0.766417	-1.20855	-0.324282	7.16712	-3.43073	0.000816502	0.00578717	-0.850429
hsa-miR-576-3p	hsa-miR-576-3p	-1.07729	-1.69935	-0.455234	3.68101	-3.42751	0.000825403	0.00578717	-0.878339
tRNA__Homo_sapiens_tRNA-Val-AAC-2-1	tRNA-Val_isoforms_repeat5	-0.75919	-1.19759	-0.320791	2.73757	-3.42734	0.000825889	0.00578717	-0.855209
hsa-miR-223-5p	hsa-miR-223-5p	-0.950357	-1.49924	-0.401472	3.51328	-3.42674	0.000827541	0.00578717	-0.877442
rRNA__45S_pre-ribosomal_N2_(RNA45SN2)&rRNA__45S_pre-ribosomal_N3_(RNA45SN3)&rRNA__28S_ribosomal_N2_(RNA28SN2)&rRNA__28S_ribosomal_N3_(RNA28SN3)	RNA45SN2 & RNA45SN3 & RNA28SN2 & RNA28SN3	1.00218	0.422937	1.58142	5.75757	3.42422	0.000834581	0.00578717	-0.894288
hsa-miR-4286	hsa-miR-4286	-1.15352	-1.82025	-0.486792	4.57037	-3.42415	0.000834786	0.00578717	-0.896096
hsa-miR-500a-5p	hsa-miR-500a-5p	-1.13818	-1.79649	-0.479865	2.24606	-3.4218	0.000841414	0.00579754	-0.841319
MiR.hp__hsa-mir-451a	MiR.hp:hsa-mir-451a	-1.30976	-2.06961	-0.54991	9.2561	-3.41145	0.000871132	0.00593979	-0.920684
hsa-miR-126-3p	hsa-miR-126-3p	-1.09601	-1.73195	-0.460073	9.65069	-3.41096	0.000872571	0.00593979	-0.924466
hsa-miR-22-5p	hsa-miR-22-5p	-0.894286	-1.41368	-0.374896	3.78586	-3.40768	0.000882215	0.00596948	-0.940648
hsa-miR-26b-3p	hsa-miR-26b-3p	-0.932039	-1.47555	-0.388526	3.1888	-3.39391	0.0009238	0.00617726	-0.972595
hsa-miR-148a-3p	hsa-miR-148a-3p	-1.01987	-1.61461	-0.425137	10.418	-3.39389	0.000923856	0.00617726	-0.984066
hsa-let-7b-3p	hsa-let-7b-3p	-0.58308	-0.923822	-0.242339	5.53506	-3.38673	0.000946226	0.00628962	-1.009
MiR.hp__hsa-mir-181a-1	MiR.hp:hsa-mir-181a-1	-0.863264	-1.36844	-0.358083	3.10951	-3.382	0.000961261	0.00630259	-1.00528
MiR.hp__hsa-mir-25	MiR.hp:hsa-mir-25	-0.728193	-1.15439	-0.301992	3.18976	-3.38149	0.000962885	0.00630259	-1.00879
ReverseComplement_ENSG00000144785.8	ReverseComplement_ENSG00000144785.8	-0.577734	-0.915936	-0.239531	4.14803	-3.38086	0.00096491	0.00630259	-1.02607
hsa-miR-182-5p	hsa-miR-182-5p	-0.738699	-1.17137	-0.306022	11.747	-3.37894	0.000971098	0.00630656	-1.04864
ENSG00000178971.16	CTC1	-0.832128	-1.3203	-0.343958	8.71229	-3.37361	0.000988464	0.00638265	-1.02871
tRNA__Homo_sapiens_tRNA-Pro-TGG-2-1	tRNA-Pro_isoforms	-0.775022	-1.23024	-0.319808	1.62438	-3.36957	0.00100185	0.00643234	-0.910186
snoRNA__Homo_sapiens300197_SNORD81&snoRNA__Homo_sapiens300426_SNORD81L4&snoRNA__Homo_sapiens300132_SNORD81L3	snoRNA:SNORD81L3	0.880876	0.362019	1.39973	3.26568	3.36003	0.00103409	0.00660179	-1.03303
hsa-miR-331-5p	hsa-miR-331-5p	-0.830966	-1.32083	-0.341102	3.536	-3.35725	0.00104367	0.00662554	-1.0892
hsa-miR-106b-5p	hsa-miR-106b-5p	-1.09554	-1.74227	-0.448823	6.6686	-3.35266	0.00105967	0.00668951	-1.09325
ReverseComplement_ENSG00000105329.11&ENSG00000171989.6	ReverseComplement_TGFB1 & LDHAL6B	-0.691861	-1.10103	-0.28269	4.41766	-3.3465	0.00108149	0.00678936	-1.13106
lncRNA__URS0000A775F0_9606_Homo_sapiens_neighbor_of_BRCA1_lncRNA_2_NBR2__lncRNA&lncRNA__URS00007E3CC0_9606_Homo_sapiens_uncharacterized_LOC101928304_LOC101928304__lncRNA	lncRNA:LOC101928304	0.407968	0.166308	0.649628	6.99112	3.34117	0.00110071	0.00687184	-1.1293
hsa-miR-664a-5p	hsa-miR-664a-5p	-0.604294	-0.962674	-0.245913	3.51762	-3.33718	0.00111531	0.00692471	-1.14836
snoRNA__Homo_sapiens300112_SNORD3@	snoRNA:SNORD3@	0.685514	0.278417	1.09261	6.90388	3.33268	0.00113197	0.00698976	-1.16079
snoRNA__Homo_sapiens300737_SNORD14A	snoRNA:SNORD14A	0.868572	0.352322	1.38482	5.4136	3.32983	0.00114267	0.00701746	-1.18048
hsa-miR-23b-3p	hsa-miR-23b-3p	-0.965375	-1.53952	-0.391229	5.09391	-3.32775	0.00115054	0.00701746	-1.188
ENSG00000109270.13	ENSG00000109270.13	1.10983	0.449534	1.77013	1.77094	3.32655	0.00115509	0.00701746	-0.95575
rRNA__45S_pre-ribosomal_N1_(RNA45SN1)&rRNA__45S_pre-ribosomal_N5_(RNA45SN5)&rRNA__45S_pre-ribosomal_N4_(RNA45SN4)&rRNA__28S_ribosomal_N1_(RNA28SN1)&rRNA__28S_ribosomal_N5_(RNA28SN5)&rRNA__28S_ribosomal_N4_(RNA28SN4)	RNA45SN1 & RNA45SN5 & RNA45SN4 & RNA28SN1 & RNA28SN5 & RNA28SN4	0.800975	0.323632	1.27832	7.14693	3.32097	0.00117649	0.00710929	-1.19192
hsa-miR-107	hsa-miR-107	-0.85134	-1.359	-0.343684	9.50025	-3.31902	0.00118408	0.00711707	-1.19914
lncRNA__URS0000A77400_9606_Homo_sapiens_metastasis_associated_lung_adenocarcinoma_transcript_1_MALAT1_&lncRNA__URS0000A77408_9606_Homo_sapiens_metastasis_associated_lung_adenocarcinoma_transcript_1_MALAT1__lncRNA&lncRNA__URS0000A76CFF_9606_Homo_sapiens_metastasis_associated_lung_adenocarcinoma_transcript_1_MALAT1__lncRNA	lncRNA:metastasis_associated_lung_adenocarcinoma_transcript_1_MALAT1	0.841813	0.338723	1.3449	4.06534	3.31167	0.00121301	0.00724222	-1.22086
ReverseComplement_ENSG00000166503.9	ReverseComplement_ENSG00000166503.9	-1.40415	-2.24361	-0.564696	1.64526	-3.31049	0.00121772	0.00724222	-1.11472
hsa-miR-378c	hsa-miR-378c	-0.810256	-1.29529	-0.325225	2.39368	-3.3062	0.00123499	0.00729368	-1.19857
hsa-miR-93-5p	hsa-miR-93-5p	-0.976704	-1.56156	-0.391847	10.8616	-3.30514	0.00123928	0.00729368	-1.25577
ReverseComplement_lncRNA__URS000075F019_9606_Homo_sapiens_long_intergenic_non-protein_coding_RNA_1160_LINC01160_	ReverseComplement_lncRNA:LINC01160	-0.828217	-1.32458	-0.331851	1.9156	-3.30231	0.0012508	0.00731029	-1.15289
lncRNA__URS0000A77033_9606_Homo_sapiens_HAND2_antisense_RNA_1_HAND2-AS1__lncRNA&lncRNA__URS0000A76C09_9606_Homo_sapiens_HAND2_antisense_RNA_1_HAND2-AS1__lncRNA&lncRNA__URS0000A77681_9606_Homo_sapiens_HAND2_antisense_RNA_1_HAND2-AS1__lncRNA&lncRNA__URS000075E9D2_9606_Homo_sapiens_mir-497-195_cluster_host_gene_MIR497HG_	lncRNA:mir-497-195_cluster_host_gene_MIR497HG	-0.909582	-1.45488	-0.364282	1.75934	-3.30128	0.00125504	0.00731029	-1.15675
lncRNA__URS0000D77F8F_9606_Homo_sapiens_uncharacterized_LOC284454_LOC284454__lncRNA&MiR.hp__hsa-mir-24-1&MiR.hp__hsa-mir-24-2	lncRNA:LOC284454 & MiR.hp:hsa-mir-24-1 & MiR.hp:hsa-mir-24-2	-0.686656	-1.09877	-0.27454	8.72984	-3.29758	0.00127034	0.00735918	-1.25504
MiR.hp__hsa-mir-103a-2&MiR.hp__hsa-mir-103a-1	MiR.hp:hsa-mir-103a-2 & MiR.hp:hsa-mir-103a-1	-0.853989	-1.36689	-0.341092	12.3433	-3.29533	0.00127974	0.00735918	-1.31094
hsa-miR-20b-5p	hsa-miR-20b-5p	-0.9554	-1.5297	-0.381097	7.26215	-3.29246	0.00129179	0.00735918	-1.26611
MiR.hp__hsa-mir-7-1&MiR.hp__hsa-mir-7-2&MiR.hp__hsa-mir-7-3	MiR.hp:hsa-mir-7-1 & MiR.hp:hsa-mir-7-2 & MiR.hp:hsa-mir-7-3	-1.05459	-1.68856	-0.420631	9.11353	-3.29228	0.00129254	0.00735918	-1.27498
hsa-miR-548ay-5p	hsa-miR-548ay-5p	-1.25769	-2.01416	-0.501216	1.58581	-3.29045	0.00130029	0.00735918	-1.14777
tRNA__Homo_sapiens_tRNA-Gly-GCC-2-1&tRNA__Homo_sapiens_tRNA-Gly-GCC-2-2&tRNA__Homo_sapiens_tRNA-Gly-GCC-2-3&tRNA__Homo_sapiens_tRNA-Gly-GCC-2-4&tRNA__Homo_sapiens_tRNA-Gly-GCC-2-5&tRNA__Homo_sapiens_tRNA-Gly-GCC-2-6&tRNA__Homo_sapiens_tRNA-Gly-GCC-3-1&tRNA__Homo_sapiens_tRNA-Gly-GCC-5-1&tRNA__Homo_sapiens_tRNA-Gly-GCC-1-1&tRNA__Homo_sapiens_tRNA-Gly-GCC-1-2&tRNA__Homo_sapiens_tRNA-Gly-GCC-1-3&tRN…	tRNA-Gly_isoforms_repeat6	-0.546896	-0.875894	-0.217897	5.41718	-3.28993	0.00130251	0.00735918	-1.29947
hsa-miR-4454	hsa-miR-4454	-1.17864	-1.88975	-0.467536	5.66671	-3.28037	0.00134379	0.00755463	-1.32227
tRNA__Homo_sapiens_tRNA-Asp-GTC-2-10&tRNA__Homo_sapiens_tRNA-Asp-GTC-2-11&tRNA__Homo_sapiens_tRNA-Asp-GTC-2-1&tRNA__Homo_sapiens_tRNA-Asp-GTC-2-2&tRNA__Homo_sapiens_tRNA-Asp-GTC-2-3&tRNA__Homo_sapiens_tRNA-Asp-GTC-2-4&tRNA__Homo_sapiens_tRNA-Asp-GTC-2-5&tRNA__Homo_sapiens_tRNA-Asp-GTC-2-6&tRNA__Homo_sapiens_tRNA-Asp-GTC-2-7&tRNA__Homo_sapiens_tRNA-Asp-GTC-2-8&tRNA__Homo_sapiens_tRNA-Asp-GTC-2-9	tRNA-Asp_isoforms	-0.675051	-1.08332	-0.266785	2.86631	-3.27243	0.00137904	0.00771045	-1.32504
tRNA__Homo_sapiens_tRNA-Glu-TTC-1-1&tRNA__Homo_sapiens_tRNA-Glu-TTC-1-2&tRNA__Homo_sapiens_tRNA-Glu-TTC-2-1&tRNA__Homo_sapiens_tRNA-Glu-TTC-2-2	tRNA-Glu_isoforms	-0.497637	-0.798729	-0.196545	2.75416	-3.27107	0.00138515	0.00771045	-1.32202
hsa-miR-548o-3p	hsa-miR-548o-3p	-0.749351	-1.20319	-0.295509	4.00806	-3.26781	0.00139989	0.00775432	-1.36151
lncRNA__URS000075A143_9606_Homo_sapiens_RUNDC3A_antisense_RNA_1_RUNDC3A-AS1_	lncRNA:RUNDC3A_antisense_RNA_1_RUNDC3A-AS1	-0.626564	-1.00623	-0.246895	2.25923	-3.26616	0.00140745	0.00775816	-1.29536
lncRNA__URS00008E39B8_9606_Homo_sapiens_MIR34A_host_gene_MIR34AHG_	lncRNA:MIR34A_host_gene_MIR34AHG	-0.590969	-0.950822	-0.231115	1.78851	-3.25024	0.00148207	0.00809177	-1.2786
ENSG00000272031.3	ANKRD34A	-0.729338	-1.17345	-0.285222	2.16018	-3.25019	0.0014823	0.00809177	-1.33899
ReverseComplement_ENSG00000184898.7	ReverseComplement_RBM43	-0.487675	-0.785041	-0.19031	7.59114	-3.24576	0.00150372	0.00816926	-1.40156
ENSG00000198015.14	MRPL42	0.788334	0.307409	1.26926	3.58105	3.24422	0.00151125	0.0081709	-1.40933
snoRNA__Homo_sapiens300162_SNORD22	snoRNA:SNORD22	0.66972	0.260871	1.07857	4.40644	3.24195	0.00152235	0.00819167	-1.43204
hsa-miR-151a-5p	hsa-miR-151a-5p	-0.786566	-1.26724	-0.305891	5.82293	-3.23862	0.00153886	0.00824128	-1.44587
hsa-miR-340-5p	hsa-miR-340-5p	-0.995554	-1.6054	-0.385705	4.99199	-3.23086	0.00157786	0.00841028	-1.47391
snRNA__URS000032B6B6_9606_Homo_sapiens_(human)_RNA,_U1_small_nuclear_3&snRNA__URS00000081EA_9606_Homo_sapiens_(human)_RNA,_variant_U1_small_nuclear_7&snRNA__URS0000162127_9606_Homo_sapiens_(human)_RNA,_variant_U1_small_nuclear_1	human_RNA,_U1_small_nuclear_3 & human_RNA,_variant_U1_small_nuclear_7 & human_RNA,_variant_U1_small_nuclear_1	0.591311	0.228346	0.954277	3.44571	3.22424	0.00161191	0.00855145	-1.46368
ReverseComplement_ENSG00000133246.12	ReverseComplement_ENSG00000133246.12	-0.877745	-1.41953	-0.335958	2.6623	-3.20639	0.00170712	0.00892528	-1.51093
ReverseComplement_ENSG00000145536.15&ReverseComplement_ENSG00000144028.15&ReverseComplement_ENSG00000078304.19&ReverseComplement_ENSG00000114735.10&ReverseComplement_ENSG00000105619.14&ReverseComplement_ENSG00000175029.17&ENSG00000185344.15&ENSG00000137700.18&ENSG00000164040.18&ENSG00000267796.8&ENSG00000105323.17&ENSG00000188223.9&ENSG00000179407.3&ENSG00000131386.19&ENSG00000168675.19&ENSG00000…	ReverseComplement_ADAMTS16 & ReverseComplement_SNRNP200 & ReverseComplement_PPP2R5C & ReverseComplement_HEMK1 & ReverseComplement_TFPT & ReverseComplement_CTBP2 & ATP6V0A2 & SLC37A4 & PGRMC2 & LIN37 & HNRNPUL1 & ENSG00000188223.9 & DNAJB8 & GALNT15 & LDLRAD4 & INTS8 & ReverseComplement_MiR.hp:hsa-mir-6880	-0.709886	-1.14807	-0.2717	5.65356	-3.20631	0.00170753	0.00892528	-1.54076
tRNA__Homo_sapiens_tRNA-Thr-AGT-1-1&tRNA__Homo_sapiens_tRNA-Thr-AGT-1-2&tRNA__Homo_sapiens_tRNA-Thr-AGT-1-3&tRNA__Homo_sapiens_tRNA-Thr-AGT-5-1	tRNA-Thr_isoforms	-1.02612	-1.65953	-0.392704	2.28261	-3.20617	0.00170834	0.00892528	-1.48611
tRNA__Homo_sapiens_tRNA-Val-CAC-1-1&tRNA__Homo_sapiens_tRNA-Val-CAC-1-2&tRNA__Homo_sapiens_tRNA-Val-CAC-1-3&tRNA__Homo_sapiens_tRNA-Val-CAC-1-4&tRNA__Homo_sapiens_tRNA-Val-CAC-1-5&tRNA__Homo_sapiens_tRNA-Val-CAC-1-6&tRNA__Homo_sapiens_tRNA-Val-CAC-1-7&tRNA__Homo_sapiens_tRNA-Val-CAC-5-1&tRNA__Homo_sapiens_tRNA-Val-CAC-4-1&tRNA__Homo_sapiens_tRNA-Val-AAC-1-1&tRNA__Homo_sapiens_tRNA-Val-AAC-1-2&tRN…	tRNA-Val_isoforms_repeat7	-0.851354	-1.37723	-0.325482	2.22211	-3.2041	0.0017197	0.00892528	-1.48323
snoRNA__Homo_sapiens300505_SNORD70L1	snoRNA:SNORD70L1	0.757497	0.289542	1.22545	3.21639	3.20371	0.00172187	0.00892528	-1.48623
hsa-miR-625-3p	hsa-miR-625-3p	-0.470541	-0.761605	-0.179476	7.44692	-3.19951	0.00174517	0.00900478	-1.5359
lncRNA__URS000037910D_9606_Homo_sapiens_human__non-protein_coding_lnc-CD36-11:1&lncRNA__URS000075C14B_9606_Homo_sapiens_human__non-protein_coding_lnc-CD36-11:2&MiR.hp__hsa-mir-1255b-1&MiR.hp__hsa-mir-1255b-2	lncRNA:lnc-CD36-11:2 & MiR.hp:hsa-mir-1255b-1 & MiR.hp:hsa-mir-1255b-2	-0.587643	-0.95157	-0.223716	4.24281	-3.19577	0.00176622	0.00907192	-1.57325
lncRNA__URS000075C528_9606_Homo_sapiens_long_intergenic_non-protein_coding_RNA_342_LINC00342_&lncRNA__URS000075B927_9606_Homo_sapiens_family_with_sequence_similarity_30_member_A_FAM30A_&lncRNA__URS000075D573_9606_Homo_sapiens_small_nucleolar_RNA_host_gene_9_SNHG9_&lncRNA__URS0000BC4453_9606_Homo_sapiens_long_intergenic_non-protein_coding_RNA_2038_LINC02038_	lncRNA:LINC02038	-0.693202	-1.1231	-0.2633	3.09388	-3.19129	0.00179172	0.00912052	-1.57104
hsa-miR-6881-3p	hsa-miR-6881-3p	-0.478983	-0.776036	-0.181931	2.95046	-3.19127	0.00179182	0.00912052	-1.56276
hsa-miR-532-5p	hsa-miR-532-5p	-0.697533	-1.13031	-0.264751	9.79549	-3.18986	0.00179991	0.00912064	-1.58021
ReverseComplement_lncRNA__URS000075A3EA_9606_Homo_sapiens_human__non-protein_coding_lnc-SEPT7-5:1	ReverseComplement_lncRNA:lnc-SEPT7-5:1	0.555239	0.210499	0.89998	3.14583	3.1876	0.00181296	0.00914571	-1.54987
ReverseComplement_ENSG00000126705.15&ReverseComplement_ENSG00000170871.12&ENSG00000117245.13	ReverseComplement_ENSG00000126705.15 & ReverseComplement_ENSG00000170871.12 & ENSG00000117245.13	-0.87471	-1.41866	-0.330755	1.49799	-3.18257	0.00184233	0.00925261	-1.44748
MiR.hp__hsa-mir-3158-1&MiR.hp__hsa-mir-3158-2	MiR.hp:hsa-mir-3158-1 & MiR.hp:hsa-mir-3158-2	-0.51773	-0.840293	-0.195166	8.63297	-3.17661	0.00187767	0.00936669	-1.60658
snoRNA__Homo_sapiens300240_SNORD58C	snoRNA:SNORD58C	0.659581	0.248534	1.07063	5.5	3.1758	0.00188252	0.00936669	-1.63252
tRNA__Homo_sapiens_tRNA-Val-CAC-1-1&tRNA__Homo_sapiens_tRNA-Val-CAC-1-2&tRNA__Homo_sapiens_tRNA-Val-CAC-1-3&tRNA__Homo_sapiens_tRNA-Val-CAC-1-4&tRNA__Homo_sapiens_tRNA-Val-CAC-1-5&tRNA__Homo_sapiens_tRNA-Val-CAC-1-6&tRNA__Homo_sapiens_tRNA-Val-CAC-1-7&tRNA__Homo_sapiens_tRNA-Val-CAC-5-1&tRNA__Homo_sapiens_tRNA-Val-CAC-4-1&tRNA__Homo_sapiens_tRNA-Val-CAC-14-1&tRNA__Homo_sapiens_tRNA-Val-CAC-2-1&tR…	tRNA-Val_isoforms_repeat8	-0.921935	-1.49687	-0.347001	1.659	-3.17365	0.00189549	0.00936669	-1.49445
hsa-miR-15b-5p	hsa-miR-15b-5p	-1.04742	-1.7007	-0.394138	9.04602	-3.1732	0.00189821	0.00936669	-1.62089
hsa-miR-1260a	hsa-miR-1260a	-0.342367	-0.556024	-0.12871	6.72087	-3.1714	0.00190909	0.00937944	-1.62656
tRNA__Homo_sapiens_tRNA-Gln-CTG-1-1&tRNA__Homo_sapiens_tRNA-Gln-CTG-1-2&tRNA__Homo_sapiens_tRNA-Gln-CTG-1-3&tRNA__Homo_sapiens_tRNA-Gln-CTG-1-4&tRNA__Homo_sapiens_tRNA-Gln-CTG-1-5&tRNA__Homo_sapiens_tRNA-Gln-CTG-2-1&tRNA__Homo_sapiens_tRNA-Gln-CTG-5-1	tRNA-Gln_isoforms_repeat9	-0.910021	-1.47975	-0.340291	2.08012	-3.16125	0.00197172	0.0096452	-1.59648
ReverseComplement_ENSG00000104884.17&ReverseComplement_ENSG00000118961.15&ReverseComplement_ENSG00000157106.17&ENSG00000069431.13&ENSG00000111602.12&ENSG00000099998.19&ENSG00000124159.16	ReverseComplement_ERCC2 & ReverseComplement_LDAH & ReverseComplement_SMG1 & ABCC9 & TIMELESS & GGT5 & MATN4	-1.18819	-1.93353	-0.442856	2.27954	-3.15508	0.00201069	0.00979347	-1.63172
hsa-miR-6782-3p	hsa-miR-6782-3p	-0.69763	-1.13547	-0.259794	2.59341	-3.15348	0.00202093	0.00980106	-1.65773
snoRNA__Homo_sapiens300241_SNORD58B	snoRNA:SNORD58B	1.03689	0.385376	1.6884	3.92868	3.14981	0.00204454	0.00987323	-1.68129
MiR.hp__hsa-mir-106b	MiR.hp:hsa-mir-106b	-0.520618	-0.848438	-0.192798	2.21735	-3.14311	0.00208838	0.0100377	-1.64596
ENSG00000153563.16	CD8A	0.401864	0.148617	0.655111	2.2398	3.14059	0.00210513	0.0100377	-1.60146
snoRNA__Homo_sapiens300661_SNORD55	snoRNA:SNORD55	0.790407	0.292163	1.28865	5.79608	3.13968	0.0021112	0.0100377	-1.73479
ReverseComplement_ENSG00000105329.11&ENSG00000171989.6&ReverseComplement_ENSG00000155066.16	ReverseComplement_TGFB1 & LDHAL6B & ReverseComplement_PROM2	-0.676235	-1.10257	-0.249901	3.15188	-3.13924	0.00211413	0.0100377	-1.71841
MiR.hp__hsa-mir-30c-2&MiR.hp__hsa-mir-30c-1	MiR.hp:hsa-mir-30c-2 & MiR.hp:hsa-mir-30c-1	-0.58327	-0.951445	-0.215095	11.6612	-3.13539	0.00214	0.010118	-1.76161
hsa-miR-629-5p	hsa-miR-629-5p	-0.593378	-0.968263	-0.218493	8.76288	-3.13264	0.00215866	0.0101451	-1.73257
MiR.hp__hsa-mir-3913-1&MiR.hp__hsa-mir-3913-2	MiR.hp:hsa-mir-3913-1 & MiR.hp:hsa-mir-3913-2	-0.760748	-1.24149	-0.280009	2.06125	-3.1319	0.00216369	0.0101451	-1.65939
snoRNA__Homo_sapiens300612_SNORA7B&snoRNA__Homo_sapiens300602_SNORA7A	snoRNA:SNORA7A	0.671914	0.246918	1.09691	2.92084	3.129	0.00218359	0.0101961	-1.68607
snoRNA__Homo_sapiens300446_SNORD87	snoRNA:SNORD87	0.589251	0.215641	0.96286	3.94039	3.12146	0.00223603	0.010398	-1.76857
ENSG00000197299.13	BLM	-0.669846	-1.09552	-0.244173	6.85693	-3.1144	0.00228622	0.0105878	-1.78342
MiR.hp__hsa-mir-101-2&MiR.hp__hsa-mir-101-1	MiR.hp:hsa-mir-101-2 & MiR.hp:hsa-mir-101-1	-1.15858	-1.89579	-0.421368	8.94513	-3.11035	0.0023155	0.0106796	-1.79835
hsa-miR-129-1-3p	hsa-miR-129-1-3p	-0.956913	-1.56743	-0.346399	1.96202	-3.10208	0.00237636	0.0109158	-1.73062
hsa-miR-454-3p	hsa-miR-454-3p	-1.14816	-1.8816	-0.414712	3.88198	-3.0982	0.00240541	0.0110045	-1.84675
lncRNA__URS0000A775F0_9606_Homo_sapiens_neighbor_of_BRCA1_lncRNA_2_NBR2__lncRNA&lncRNA__URS00007E3CC0_9606_Homo_sapiens_uncharacterized_LOC101928304_LOC101928304__lncRNA&lncRNA__URS000075A26E_9606_Homo_sapiens_CSTF3_divergent_transcript_CSTF3-DT_&lncRNA__URS000075EFE7_9606_Homo_sapiens_human__non-protein_coding_lnc-SLC16A1-2:2&lncRNA__URS000075BE30_9606_Homo_sapiens_long_intergenic_non-protein_co…	lncRNA:LINC01545	0.494972	0.178527	0.811418	5.10403	3.09569	0.00242437	0.0110465	-1.86045
hsa-miR-146b-5p	hsa-miR-146b-5p	-0.709104	-1.16281	-0.255401	7.03881	-3.09324	0.00244301	0.0110868	-1.84186
ENSG00000122565.19	CBX3	0.503827	0.180719	0.826935	3.49337	3.0861	0.00249816	0.0111908	-1.86378
ENSG00000167112.10	ENSG00000167112.10	0.75253	0.269921	1.23514	1.98075	3.08606	0.00249848	0.0111908	-1.67726
rRNA__45S_pre-ribosomal_N1_(RNA45SN1)&rRNA__45S_pre-ribosomal_N5_(RNA45SN5)&rRNA__45S_pre-ribosomal_N4_(RNA45SN4)&rRNA__45S_pre-ribosomal_N2_(RNA45SN2)&rRNA__45S_pre-ribosomal_N2_(RNA45SN2)&rRNA__45S_pre-ribosomal_N3_(RNA45SN3)&rRNA__28S_ribosomal_N1_(RNA28SN1)&rRNA__28S_ribosomal_N5_(RNA28SN5)&rRNA__28S_ribosomal_N4_(RNA28SN4)&rRNA__28S_ribosomal_N2_(RNA28SN2)&rRNA__28S_ribosomal_N3_(RNA28SN3)	RNA45SN1 & RNA45SN5 & RNA45SN4 & RNA45SN2 & RNA45SN3 & RNA28SN1 & RNA28SN5 & RNA28SN4 & RNA28SN2 & RNA28SN3	0.703879	0.252438	1.15532	4.21928	3.08584	0.00250021	0.0111908	-1.87854
rRNA__5S_ribosomal_1_(RNA5S1-8,_RNA5S10-17)&rRNA__5S_ribosomal_9_(RNA5S9)&lncRNA__URS000048471C_9606_Homo_sapiens_LZTS1_antisense_RNA_1_LZTS1-AS1_	rRNA:5S_ribsomal isoforms & lncRNA:LZTS1_antisense_RNA_1_LZTS1-AS1	0.581879	0.208494	0.955265	6.35587	3.08427	0.00251251	0.0111908	-1.88953
hsa-miR-146a-5p	hsa-miR-146a-5p	-0.752794	-1.23591	-0.269676	7.69105	-3.08389	0.00251545	0.0111908	-1.86401
hsa-miR-550a-3-5p	hsa-miR-550a-3-5p	-0.341746	-0.561327	-0.122166	4.67966	-3.08026	0.00254414	0.0112361	-1.90361
hsa-miR-659-5p	hsa-miR-659-5p	-0.629922	-1.03468	-0.225159	1.7585	-3.08008	0.00254552	0.0112361	-1.76838
hsa-miR-152-3p	hsa-miR-152-3p	-0.705596	-1.16091	-0.250287	4.39227	-3.06709	0.00265061	0.0116544	-1.9392
ReverseComplement_ENSG00000197417.9&ReverseComplement_ENSG00000262304.2&ReverseComplement_lncRNA__URS000075CFAE_9606_Homo_sapiens_CSNK1G2_antisense_RNA_1_CSNK1G2-AS1_	ReverseComplement_ENSG00000197417.9 & ReverseComplement_ENSG00000262304.2 & ReverseComplement_lncRNA:CSNK1G2_antisense_RNA_1_CSNK1G2-AS1	0.538486	0.190395	0.886577	2.35769	3.06166	0.00269563	0.0118065	-1.82033
hsa-miR-340-3p	hsa-miR-340-3p	-0.639755	-1.05361	-0.225905	4.44108	-3.05948	0.00271399	0.011818	-1.9612
ReverseComplement_ENSG00000143226.15	ReverseComplement_FCGR2A	-0.585054	-0.963689	-0.20642	10.1564	-3.05811	0.00272554	0.011818	-1.95693
hsa-miR-15a-5p	hsa-miR-15a-5p	-1.13893	-1.87625	-0.401604	5.01214	-3.05713	0.00273381	0.011818	-1.96836
snoRNA__Homo_sapiens300559_SNORD41	snoRNA:SNORD41	0.851571	0.300015	1.40313	3.0099	3.05568	0.00274616	0.011818	-1.87942
hsa-miR-1270	hsa-miR-1270	-0.703797	-1.15972	-0.247876	1.97515	-3.05516	0.00275057	0.011818	-1.86545
snRNA__URS000032B6B6_9606_Homo_sapiens_(human)_RNA,_U1_small_nuclear_3&snRNA__URS00000081EA_9606_Homo_sapiens_(human)_RNA,_variant_U1_small_nuclear_7&snRNA__URS000012964C_9606_Homo_sapiens_(human)_RNA,_variant_U1_small_nuclear_2A&snRNA__URS0000162127_9606_Homo_sapiens_(human)_RNA,_variant_U1_small_nuclear_1	human_RNA,_U1_small_nuclear_3 & human_RNA,_variant_U1_small_nuclear_7 & human_RNA,_variant_U1_small_nuclear_2A & human_RNA,_variant_U1_small_nuclear_1	0.535087	0.187204	0.882969	5.55638	3.04416	0.00284582	0.012156	-2.00386
ReverseComplement_ENSG00000143226.15&ReverseComplement_ENSG00000144057.15	ReverseComplement_FCGR2A & ReverseComplement_ENSG00000144057.15	-0.735616	-1.21396	-0.257273	2.32838	-3.0436	0.00285073	0.012156	-1.94642
lncRNA__URS0000A775F0_9606_Homo_sapiens_neighbor_of_BRCA1_lncRNA_2_NBR2__lncRNA&lncRNA__URS000024580C_9606_Homo_sapiens_long_intergenic_non-protein_coding_RNA_1772_LINC01772_	lncRNA:LINC01772	0.523271	0.182589	0.863954	3.23425	3.03986	0.00288393	0.0122513	-1.98096
lncRNA__URS000075BAA8_9606_Homo_sapiens_long_intergenic_non-protein_coding_RNA_662_LINC00662_	lncRNA:LINC00662	-0.633412	-1.04603	-0.220791	3.9038	-3.03816	0.00289908	0.0122695	-2.01547
snRNA__URS000032B6B6_9606_Homo_sapiens_(human)_RNA,_U1_small_nuclear_3&snRNA__URS00000081EA_9606_Homo_sapiens_(human)_RNA,_variant_U1_small_nuclear_7&snRNA__URS000012964C_9606_Homo_sapiens_(human)_RNA,_variant_U1_small_nuclear_2A&snRNA__URS00006C1430_9606_Homo_sapiens_(human)_RNA,_variant_U1_small_nuclear_14	human_RNA,_U1_small_nuclear_3 & human_RNA,_variant_U1_small_nuclear_7 & human_RNA,_variant_U1_small_nuclear_2A & human_RNA,_variant_U1_small_nuclear_14	0.655801	0.228115	1.08349	5.38833	3.03475	0.00292971	0.0123529	-2.02983
ReverseComplement_ENSG00000198598.7&ENSG00000122877.17&ENSG00000272031.3&ReverseComplement_lncRNA__URS00001668D8_9606_Homo_sapiens_KRT73_antisense_RNA_1_KRT73-AS1_&ENSG00000124466.9	ReverseComplement_MMP17 & EGR2 & ANKRD34A & ReverseComplement_lncRNA:KRT73_antisense_RNA_1_KRT73-AS1 & LYPD3	-0.745406	-1.23274	-0.258074	7.96249	-3.02722	0.00299852	0.012596	-2.02267
MiR.hp__hsa-mir-26a-2&MiR.hp__hsa-mir-26a-1	MiR.hp:hsa-mir-26a-2 & MiR.hp:hsa-mir-26a-1	-0.625517	-1.03508	-0.215957	12.4897	-3.02272	0.00304039	0.0126233	-2.09367
ReverseComplement_ENSG00000072736.19&ReverseComplement_ENSG00000197930.13&ReverseComplement_ENSG00000113231.14&ReverseComplement_ENSG00000145362.21&ENSG00000179023.9&ENSG00000175857.9	ReverseComplement_NFATC3 & ReverseComplement_ERO1A & ReverseComplement_PDE8B & ReverseComplement_ANK2 & KLHDC7A & GAPT	-0.856339	-1.41707	-0.295606	1.89267	-3.02249	0.00304246	0.0126233	-1.95107
snoRNA__Homo_sapiens300669_SNORD21	snoRNA:SNORD21	0.419918	0.144941	0.694895	5.17957	3.02235	0.00304382	0.0126233	-2.0644
lncRNA__URS0000BC452E_9606_Homo_sapiens_uncharacterized_LOC107984784_LOC107984784__lncRNA	lncRNA:LOC107984784	-0.63428	-1.04986	-0.218701	2.03733	-3.02067	0.00305959	0.0126233	-1.9784
hsa-miR-3200-3p	hsa-miR-3200-3p	-0.947786	-1.5688	-0.32677	3.86982	-3.02053	0.00306086	0.0126233	-2.06421
snRNA__URS000032B6B6_9606_Homo_sapiens_(human)_RNA,_U1_small_nuclear_3&snRNA__URS00000081EA_9606_Homo_sapiens_(human)_RNA,_variant_U1_small_nuclear_7	human_RNA,_U1_small_nuclear_3 & human_RNA,_variant_U1_small_nuclear_7	0.730051	0.249445	1.21066	4.93158	3.00636	0.00319701	0.0131242	-2.10619
hsa-miR-210-3p	hsa-miR-210-3p	-0.811376	-1.3458	-0.276955	7.31198	-3.0048	0.00321232	0.0131242	-2.08323
ReverseComplement_ENSG00000135655.16&ReverseComplement_ENSG00000077782.22&ReverseComplement_ENSG00000168522.13&ReverseComplement_ENSG00000248383.5&ENSG00000234616.9&ENSG00000136111.14&ENSG00000196458.11&ENSG00000044446.12&ENSG00000126337.14	ReverseComplement_ENSG00000135655.16 & ReverseComplement_ENSG00000077782.22 & ReverseComplement_ENSG00000168522.13 & ReverseComplement_ENSG00000248383.5 & ENSG00000234616.9 & ENSG00000136111.14 & ENSG00000196458.11 & ENSG00000044446.12 & ENSG00000126337.14	-0.620798	-1.0298	-0.211792	1.71711	-3.00398	0.00322037	0.0131242	-1.97707
hsa-miR-130a-3p	hsa-miR-130a-3p	-0.866063	-1.4371	-0.295024	4.92201	-3.00165	0.00324341	0.0131242	-2.12171
ReverseComplement_MiR.hp__hsa-mir-486-1	ReverseComplement_MiR.hp:hsa-mir-486-1	0.391671	0.133407	0.649936	5.14087	3.00147	0.00324519	0.0131242	-2.12195
tRNA__Homo_sapiens_tRNA-Val-CAC-1-1&tRNA__Homo_sapiens_tRNA-Val-CAC-1-2&tRNA__Homo_sapiens_tRNA-Val-CAC-1-3&tRNA__Homo_sapiens_tRNA-Val-CAC-1-4&tRNA__Homo_sapiens_tRNA-Val-CAC-1-5&tRNA__Homo_sapiens_tRNA-Val-CAC-1-6&tRNA__Homo_sapiens_tRNA-Val-CAC-1-7&tRNA__Homo_sapiens_tRNA-Val-CAC-5-1&tRNA__Homo_sapiens_tRNA-Val-CAC-4-1&tRNA__Homo_sapiens_tRNA-Val-AAC-1-1&tRNA__Homo_sapiens_tRNA-Val-AAC-1-2&tRN…	tRNA-Val_isoforms_repeat10	-0.891529	-1.47953	-0.30353	5.13434	-3.00078	0.00325202	0.0131242	-2.12376
ReverseComplement_ENSG00000168137.19&ReverseComplement_ENSG00000091157.14&ReverseComplement_ENSG00000167733.14&ENSG00000134757.5&ENSG00000174915.12&ENSG00000204577.11&ENSG00000133619.17	ReverseComplement_SETD5 & ReverseComplement_ENSG00000091157.14 & ReverseComplement_ENSG00000167733.14 & ENSG00000134757.5 & ENSG00000174915.12 & ENSG00000204577.11 & ENSG00000133619.17	-0.959549	-1.59299	-0.326104	1.6784	-2.99802	0.00327964	0.0131886	-1.98639
hsa-miR-200c-3p	hsa-miR-200c-3p	-0.532665	-0.884963	-0.180367	4.0414	-2.9924	0.0033364	0.0133369	-2.14181
hsa-miR-151a-3p	hsa-miR-151a-3p	-0.566175	-0.940683	-0.191668	10.7659	-2.99204	0.00334012	0.0133369	-2.14573
snoRNA__Homo_sapiens300738_SNORD67	snoRNA:SNORD67	0.717483	0.242414	1.19255	1.79699	2.98904	0.00337088	0.0134123	-1.88963
snRNA__URS00001EC8D7_9606_Homo_sapiens_(human)_RNA,_U6_small_nuclear_2&snRNA__URS000021BDC3_9606_Homo_sapiens_(human)_RNA,_U6_small_nuclear_7&snRNA__URS000035C796_9606_Homo_sapiens_(human)_RNA,_U6_small_nuclear_1	human_RNA,_U6_small_nuclear_2 & human_RNA,_U6_small_nuclear_7 & human_RNA,_U6_small_nuclear_1	0.691062	0.232772	1.14935	3.34076	2.98437	0.00341916	0.0135438	-2.12151
ReverseComplement_ENSG00000185219.17	ReverseComplement_ENSG00000185219.17	0.603474	0.203157	1.00379	2.1606	2.98353	0.0034279	0.0135438	-1.98102
lncRNA__URS000075E68F_9606_Homo_sapiens_NR2F2_antisense_RNA_1_NR2F2-AS1__lncRNA	lncRNA:NR2F2_antisense_RNA_1_NR2F2-AS1	-0.564211	-0.938678	-0.189744	9.66309	-2.98198	0.00344421	0.0135608	-2.16122
MiR.hp__hsa-mir-101-2	MiR.hp:hsa-mir-101-2	-1.09572	-1.82323	-0.368204	4.25524	-2.98081	0.0034565	0.0135619	-2.17564
hsa-miR-25-3p	hsa-miR-25-3p	-0.50962	-0.849597	-0.169643	14.3574	-2.9667	0.00360801	0.0140622	-2.2903
hsa-miR-6802-3p	hsa-miR-6802-3p	-0.404393	-0.674178	-0.134607	3.93199	-2.96662	0.00360889	0.0140622	-2.21006
snoRNA__Homo_sapiens300197_SNORD81&snoRNA__Homo_sapiens300426_SNORD81L4	snoRNA:SNORD81L4	0.518457	0.172186	0.864729	7.48317	2.96328	0.00364559	0.0141302	-2.20188
snoRNA__Homo_sapiens300608_SNORD19B	snoRNA:SNORD19B	0.901293	0.299114	1.50347	2.14037	2.96222	0.00365738	0.0141302	-1.99439
snoRNA__Homo_sapiens300684_SNORD83B	snoRNA:SNORD83B	0.436393	0.14477	0.728017	3.76952	2.96163	0.00366384	0.0141302	-2.20901
tRNA__Homo_sapiens_tRNA-Arg-CCT-4-1&tRNA__Homo_sapiens_tRNA-Arg-CCT-3-1	tRNA-Arg_isoforms_repeat11	-0.51737	-0.863617	-0.171123	1.97118	-2.95727	0.0037126	0.0142695	-2.12155
hsa-miR-6786-3p	hsa-miR-6786-3p	0.447686	0.147741	0.747631	3.04873	2.95399	0.00374971	0.0143633	-2.20427
hsa-let-7g-5p	hsa-let-7g-5p	-0.821254	-1.37202	-0.270488	13.2314	-2.95112	0.00378236	0.0144394	-2.30644
lncRNA__URS0000BC4452_9606_Homo_sapiens_SEMA6A_antisense_RNA_2_SEMA6A-AS2_&lncRNA__URS0000D7811A_9606_Homo_sapiens_uncharacterized_LOC646588_LOC646588__lncRNA&lncRNA__URS0000D7804F_9606_Homo_sapiens_uncharacterized_LOC646588_LOC646588__lncRNA&lncRNA__URS0000D7810A_9606_Homo_sapiens_uncharacterized_LOC646588_LOC646588__lncRNA&lncRNA__URS0000D77F8A_9606_Homo_sapiens_uncharacterized_LOC646588_LOC646…	lncRNA:LOC646588	-0.827671	-1.38348	-0.271866	8.52347	-2.94721	0.00382728	0.0145617	-2.24374
hsa-let-7f-1-3p	hsa-let-7f-1-3p	-0.777916	-1.30282	-0.25301	2.03874	-2.9331	0.00399364	0.0151437	-2.20725
snoRNA__Homo_sapiens300200_SNORD79	snoRNA:SNORD79	0.975832	0.317111	1.63455	3.94172	2.9319	0.00400809	0.0151476	-2.28219
rRNA__45S_pre-ribosomal_N4_(RNA45SN4)&rRNA__28S_ribosomal_N4_(RNA28SN4)	RNA45SN4 & RNA28SN4	0.810255	0.2626	1.35791	3.21478	2.92813	0.00405382	0.0152483	-2.24958
lncRNA__URS0000A76AD1_9606_Homo_sapiens_prostate_cancer_associated_transcript_7_PCAT7_&lncRNA__URS0000A763F0_9606_Homo_sapiens_prostate_cancer_associated_transcript_7_PCAT7__lncRNA&lncRNA__URS0000A76486_9606_Homo_sapiens_prostate_cancer_associated_transcript_7_PCAT7__lncRNA	lncRNA:prostate_cancer_associated_transcript_7_PCAT7	0.953922	0.308926	1.59892	2.77675	2.92706	0.00406688	0.0152483	-2.19458
ReverseComplement_ENSG00000115317.12	ReverseComplement_ENSG00000115317.12	0.497398	0.161003	0.833792	2.4677	2.92638	0.00407521	0.0152483	-2.21244
hsa-miR-652-3p	hsa-miR-652-3p	-0.767288	-1.28673	-0.247845	9.39699	-2.92346	0.00411115	0.015332	-2.31531
hsa-miR-1284	hsa-miR-1284	-0.593294	-0.995725	-0.190863	3.89357	-2.9178	0.0041816	0.0155434	-2.34223
tRNA__Homo_sapiens_tRNA-Leu-AAG-2-1&tRNA__Homo_sapiens_tRNA-Leu-AAG-2-2&tRNA__Homo_sapiens_tRNA-Leu-AAG-2-3&tRNA__Homo_sapiens_tRNA-Leu-AAG-2-4&tRNA__Homo_sapiens_tRNA-Leu-AAG-3-1&tRNA__Homo_sapiens_tRNA-Leu-TAG-1-1&tRNA__Homo_sapiens_tRNA-Leu-AAG-1-1&tRNA__Homo_sapiens_tRNA-Leu-AAG-1-2&tRNA__Homo_sapiens_tRNA-Leu-AAG-1-3	tRNA-Leu_isoforms_repeat12	-0.569083	-0.955314	-0.182852	3.09007	-2.91611	0.00420276	0.0155709	-2.32708
MiR.hp__hsa-mir-128-1	MiR.hp:hsa-mir-128-1	-0.55388	-0.929996	-0.177765	5.90242	-2.91455	0.00422255	0.0155931	-2.34933
lncRNA__URS00008E3A09_9606_Homo_sapiens_MIR194-2_host_gene_MIR194-2HG_&MiR.hp__hsa-mir-192	lncRNA:MIR194-2_host_gene_MIR194-2HG & MiR.hp:hsa-mir-192	-0.541403	-0.910106	-0.172701	2.78469	-2.90617	0.00432978	0.015937	-2.34173
lncRNA__URS000075C528_9606_Homo_sapiens_long_intergenic_non-protein_coding_RNA_342_LINC00342_&lncRNA__URS000075D573_9606_Homo_sapiens_small_nucleolar_RNA_host_gene_9_SNHG9_	lncRNA:small_nucleolar_RNA_host_gene_9_SNHG9_repeat13	-0.654288	-1.10056	-0.208012	4.12623	-2.90163	0.00438896	0.0161024	-2.38922
hsa-miR-28-5p	hsa-miR-28-5p	-0.629354	-1.05944	-0.199265	4.46758	-2.89609	0.00446206	0.016247	-2.40482
lncRNA__URS0000ABD871_9606_Homo_sapiens_family_with_sequence_similarity_157_member_A_FAM157A_&lncRNA__URS000075C832_9606_Homo_sapiens_long_intergenic_non-protein_coding_RNA_1002_LINC01002_&lncRNA__URS000075A49B_9606_Homo_sapiens_human__non-protein_coding_lnc-OR4F29-7:1&lncRNA__URS0000BC45FE_9606_Homo_sapiens_long_intergenic_non-protein_coding_RNA_1001_LINC01001__lncRNA&lncRNA__URS0000BC4565_9606_…	lncRNA:LINC00599	-1.03465	-1.74173	-0.327573	2.55496	-2.89602	0.00446298	0.016247	-2.36914
lncRNA__URS000075D30C_9606_Homo_sapiens_human__non-protein_coding_lnc-FAM182B-8:5&lncRNA__URS000075B2AD_9606_Homo_sapiens_uncharacterized_LOC102723885_LOC102723885__lncRNA	lncRNA:lnc-FAM182B-8:5 & lncRNA:LOC102723885_repeat14	-0.546963	-0.92084	-0.173087	1.96962	-2.89538	0.00447151	0.016247	-2.28393
hsa-miR-425-5p	hsa-miR-425-5p	-0.678553	-1.1429	-0.214204	11.0224	-2.89212	0.00451528	0.0163534	-2.41852
lncRNA__URS000075E845_9606_Homo_sapiens_MIR22_host_gene_MIR22HG_&lncRNA__URS000075A858_9606_Homo_sapiens_MIR22_host_gene_MIR22HG__lncRNA&lncRNA__URS000075E9E4_9606_Homo_sapiens_MIR22_host_gene_MIR22HG__lncRNA&lncRNA__URS00007599E7_9606_Homo_sapiens_MIR22_host_gene_MIR22HG__lncRNA&MiR.hp__hsa-mir-22	lncRNA:MIR22_host_gene_MIR22HG & MiR.hp:hsa-mir-22	-0.793804	-1.33825	-0.249363	1.56747	-2.88562	0.00460353	0.0165211	-2.24616
ReverseComplement_ENSG00000156413.15&ENSG00000101160.15	ReverseComplement_FUT6 & CTSZ	0.40952	0.128635	0.690405	6.73124	2.88551	0.00460497	0.0165211	-2.41943
lncRNA__URS00007E4B6C_9606_Homo_sapiens_WWC2_antisense_RNA_1_WWC2-AS1_	lncRNA:WWC2_antisense_RNA_1_WWC2-AS1	-0.454356	-0.765997	-0.142715	3.07097	-2.88548	0.00460545	0.0165211	-2.40966
MiR.hp__hsa-mir-144	MiR.hp:hsa-mir-144	-0.968421	-1.63373	-0.303117	2.0112	-2.88085	0.00466931	0.0166554	-2.30552
hsa-miR-1304-3p	hsa-miR-1304-3p	-0.431409	-0.727809	-0.135009	4.79196	-2.88063	0.00467235	0.0166554	-2.44696
snoRNA__Homo_sapiens300262_SNORD60	snoRNA:SNORD60	0.493477	0.153835	0.833119	6.71199	2.87556	0.00474323	0.0168549	-2.44959
hsa-miR-5581-3p	hsa-miR-5581-3p	-0.988459	-1.66949	-0.307427	1.07116	-2.87255	0.00478578	0.0169528	-2.19685
lncRNA__URS00008E3A09_9606_Homo_sapiens_MIR194-2_host_gene_MIR194-2HG_&MiR.hp__hsa-mir-194-2&MiR.hp__hsa-mir-194-1	lncRNA:MIR194-2_host_gene_MIR194-2HG & MiR.hp:hsa-mir-194-2 & MiR.hp:hsa-mir-194-1	-0.716793	-1.21087	-0.222712	7.68795	-2.87125	0.00480418	0.0169648	-2.44026
hsa-miR-4677-3p	hsa-miR-4677-3p	-0.631741	-1.06757	-0.195912	2.02	-2.86879	0.00483939	0.0170358	-2.36346
snRNA__URS000032B6B6_9606_Homo_sapiens_(human)_RNA,_U1_small_nuclear_3&snRNA__URS0000669D0F_9606_Homo_sapiens_(human)_RNA,_variant_U1_small_nuclear_17&snRNA__URS000069B06F_9606_Homo_sapiens_(human)_RNA,_variant_U1_small_nuclear_15	human_RNA,_U1_small_nuclear_3 & human_RNA,_variant_U1_small_nuclear_17 & human_RNA,_variant_U1_small_nuclear_15	0.483051	0.149536	0.816566	5.50396	2.86651	0.00487218	0.017098	-2.48383
hsa-miR-10a-5p	hsa-miR-10a-5p	-0.608013	-1.02819	-0.187833	6.04019	-2.86387	0.00491042	0.0171722	-2.48215
hsa-miR-126-5p	hsa-miR-126-5p	-1.02499	-1.73356	-0.316423	4.7294	-2.86296	0.00492371	0.0171722	-2.49298
ReverseComplement_ENSG00000179335.20	ReverseComplement_CLK3	0.455656	0.139775	0.771537	3.02889	2.85489	0.00504244	0.0174942	-2.46085
snoRNA__Homo_sapiens300742_SNORD15B	snoRNA:SNORD15B	0.712227	0.218427	1.20603	3.25153	2.85459	0.00504699	0.0174942	-2.45177
hsa-miR-1307-5p	hsa-miR-1307-5p	-0.542908	-0.919619	-0.166197	3.07616	-2.85229	0.00508129	0.0175592	-2.49611
ReverseComplement_ENSG00000184261.5&ENSG00000175040.6&ReverseComplement_ENSG00000144406.19&ReverseComplement_ENSG00000164053.22&ReverseComplement_ENSG00000067066.17&ReverseComplement_ENSG00000166947.15&ReverseComplement_ENSG00000185008.17&ReverseComplement_ENSG00000124406.16&ReverseComplement_ENSG00000109066.14&ReverseComplement_ENSG00000058729.11&ENSG00000155545.20&ENSG00000170365.10&ReverseComp…	ReverseComplement_KCNK12 & CHST2 & ReverseComplement_UNC80 & ReverseComplement_ATRIP & ReverseComplement_SP100 & ReverseComplement_EPB42 & ReverseComplement_ROBO2 & ReverseComplement_ATP8A1 & ReverseComplement_TMEM104 & ReverseComplement_RIOK2 & MIER3 & SMAD1 & ReverseComplement_lncRNA:ATRIP-TREX1_readthrough_ATRIP-TREX1 & QARS1	0.565388	0.172628	0.958148	3.80172	2.84902	0.00513059	0.0176611	-2.50806
hsa-miR-142-3p	hsa-miR-142-3p	-0.793115	-1.34422	-0.242013	4.84559	-2.84826	0.00514203	0.0176611	-2.53198
ReverseComplement_ENSG00000117298.16&ReverseComplement_ENSG00000168056.17&ENSG00000285947.1&ENSG00000259384.7&ENSG00000007314.12	ReverseComplement_ECE1 & ReverseComplement_LTBP3 & ENSG00000285947.1 & GH1 & SCN4A	-0.837497	-1.41972	-0.255275	2.59677	-2.84689	0.00516285	0.0176788	-2.49344
hsa-miR-148b-3p	hsa-miR-148b-3p	-0.684831	-1.16141	-0.208254	9.58583	-2.84398	0.00520731	0.0177772	-2.52692
hsa-miR-6509-3p	hsa-miR-6509-3p	-0.51372	-0.871494	-0.155945	1.99635	-2.8418	0.00524089	0.0177926	-2.42669
ReverseComplement_ENSG00000006283.18	ReverseComplement_CACNA1G	-0.862871	-1.46384	-0.261901	2.04074	-2.84164	0.00524332	0.0177926	-2.45864
ENSG00000170500.13	ENSG00000170500.13	0.801443	0.242009	1.36088	1.90784	2.8353	0.00534192	0.018073	-2.29509
snoRNA__Homo_sapiens300786_SCARNA10	snoRNA:Homo_sapiens300786_SCARNA10	0.750791	0.226364	1.27522	2.13006	2.83341	0.00537168	0.0181194	-2.34969
ReverseComplement_ENSG00000273274.2&ENSG00000140323.6&ENSG00000140832.11	ReverseComplement_ZBTB8B & DISP2 & MARVELD3	-0.62703	-1.06545	-0.188608	4.12711	-2.83056	0.00541687	0.0181888	-2.57487
rRNA__45S_pre-ribosomal_N1_(RNA45SN1)&rRNA__45S_pre-ribosomal_N5_(RNA45SN5)&rRNA__45S_pre-ribosomal_N2_(RNA45SN2)&rRNA__45S_pre-ribosomal_N3_(RNA45SN3)	RNA45SN1 & RNA45SN5 & RNA45SN2 & RNA45SN3	0.351798	0.105707	0.597888	2.46975	2.82927	0.00543742	0.0181888	-2.45782
hsa-miR-18a-3p	hsa-miR-18a-3p	-0.364334	-0.61924	-0.109428	9.22851	-2.82876	0.00544554	0.0181888	-2.56199
hsa-miR-99b-5p	hsa-miR-99b-5p	-0.446387	-0.758871	-0.133903	7.54097	-2.82723	0.0054701	0.0181888	-2.55499
tRNA__Homo_sapiens_tRNA-Val-CAC-2-1	tRNA-Val_isoforms_repeat15	-0.807352	-1.37257	-0.242133	4.46464	-2.82698	0.00547412	0.0181888	-2.58686
hsa-miR-6818-3p	hsa-miR-6818-3p	-0.497616	-0.846204	-0.149027	2.05299	-2.82525	0.00550183	0.0181888	-2.47751
ReverseComplement_ENSG00000152439.13&ReverseComplement_ENSG00000268107.6	ReverseComplement_ZNF773 & ReverseComplement_ENSG00000268107.6	-0.695121	-1.1821	-0.208144	3.28874	-2.82506	0.00550492	0.0181888	-2.57467
snRNA__URS000032B6B6_9606_Homo_sapiens_(human)_RNA,_U1_small_nuclear_3&snRNA__URS00000081EA_9606_Homo_sapiens_(human)_RNA,_variant_U1_small_nuclear_7&snRNA__URS000012964C_9606_Homo_sapiens_(human)_RNA,_variant_U1_small_nuclear_2A	human_RNA,_U1_small_nuclear_3 & human_RNA,_variant_U1_small_nuclear_7 & human_RNA,_variant_U1_small_nuclear_2A	0.633819	0.186379	1.08126	2.987	2.80354	0.00586226	0.019313	-2.5863
hsa-miR-155-5p	hsa-miR-155-5p	-0.528453	-0.9028	-0.154106	5.70729	-2.79388	0.0060294	0.0197026	-2.67102
hsa-miR-98-5p	hsa-miR-98-5p	-0.736992	-1.25909	-0.214897	5.835	-2.79376	0.00603149	0.0197026	-2.66824
hsa-miR-345-5p	hsa-miR-345-5p	-0.640926	-1.09498	-0.186873	5.8047	-2.79369	0.00603282	0.0197026	-2.66819
lncRNA__URS000075ACCB_9606_Homo_sapiens_human__non-protein_coding_lnc-CNTNAP3B-49:2&lncRNA__URS000075B5AE_9606_Homo_sapiens_long_intergenic_non-protein_coding_RNA_1189_LINC01189_	lncRNA:LINC01189	-0.448547	-0.766686	-0.130409	2.5606	-2.79041	0.00609056	0.0198338	-2.63135
lncRNA__URS00008E3A09_9606_Homo_sapiens_MIR194-2_host_gene_MIR194-2HG_&MiR.hp__hsa-mir-194-2	lncRNA:MIR194-2_host_gene_MIR194-2HG & MiR.hp:hsa-mir-194-2	-0.709676	-1.21355	-0.205803	4.68101	-2.7875	0.0061422	0.0199445	-2.68902
hsa-miR-362-5p	hsa-miR-362-5p	-0.91776	-1.57251	-0.263006	3.83359	-2.77413	0.00638479	0.0206728	-2.71729
MiR.hp__hsa-mir-222	MiR.hp:hsa-mir-222	-0.503695	-0.863516	-0.143875	5.7476	-2.7705	0.00645225	0.0208315	-2.72903
hsa-miR-6741-3p	hsa-miR-6741-3p	0.330363	0.0942682	0.566457	4.53815	2.76937	0.00647328	0.0208399	-2.73201
lncRNA__URS0000A77348_9606_Homo_sapiens_MIR29B2_and_MIR29C_host_gene_MIR29B2CHG__lncRNA&lncRNA__URS0000A77143_9606_Homo_sapiens_MIR29B2_and_MIR29C_host_gene_MIR29B2CHG_&MiR.hp__hsa-mir-29b-2&MiR.hp__hsa-mir-29b-1	lncRNA:MIR29B2_and_MIR29C_host_gene_MIR29B2CHG & MiR.hp:hsa-mir-29b-2 & MiR.hp:hsa-mir-29b-1	-0.740108	-1.26975	-0.210461	4.4329	-2.76557	0.00654476	0.0210102	-2.7438
ReverseComplement_ENSG00000160145.16	ReverseComplement_ENSG00000160145.16	1.51455	0.429888	2.59922	2.00819	2.76354	0.00658329	0.021074	-2.41013
MiR.hp__hsa-mir-181a-1&MiR.hp__hsa-mir-181a-2	MiR.hp:hsa-mir-181a-1 & MiR.hp:hsa-mir-181a-2	-0.754714	-1.29639	-0.213037	9.64083	-2.75752	0.00669845	0.0213395	-2.75047
hsa-miR-421	hsa-miR-421	-0.718325	-1.23394	-0.202712	4.2043	-2.75723	0.00670401	0.0213395	-2.76346
ReverseComplement_ENSG00000008988.11&ReverseComplement_lncRNA__URS0000CCE039_9606_Homo_sapiens_small_nucleolar_RNA_host_gene_17_SNHG17__lncRNA&ReverseComplement_lncRNA__URS0000CCDFFF_9606_Homo_sapiens_small_nucleolar_RNA_host_gene_17_SNHG17_&ReverseComplement_lncRNA__URS0000CCE068_9606_Homo_sapiens_small_nucleolar_RNA_host_gene_17_SNHG17__lncRNA&ReverseComplement_lncRNA__URS0000CCE100_9606_Homo_s…	ReverseComplement_RPS20 & ReverseComplement_lncRNA:small_nucleolar_RNA_host_gene_17_SNHG17	-0.502016	-0.862726	-0.141306	3.06062	-2.75445	0.00675785	0.0214505	-2.749
ENSG00000005483.21	KMT2E	0.683095	0.192053	1.17414	3.91934	2.75321	0.00678211	0.0214645	-2.75529
hsa-miR-16-2-3p	hsa-miR-16-2-3p	-0.754604	-1.2973	-0.211911	9.60468	-2.75195	0.00680657	0.0214645	-2.76408
snoRNA__Homo_sapiens300575_SNORD90	snoRNA:SNORD90	0.586846	0.164594	1.0091	3.15655	2.75061	0.00683301	0.0214645	-2.71381
hsa-miR-3163	hsa-miR-3163	-0.417477	-0.717893	-0.117062	2.21471	-2.75034	0.00683825	0.0214645	-2.68362
snoRNA__Homo_sapiens300112_SNORD3@&snoRNA__Homo_sapiens300182_SNORD3@&snoRNA__Homo_sapiens300250_SNORD3@&snoRNA__Homo_sapiens300448_SNORD3@&snoRNA__Homo_sapiens300361_SNORD3@L38&snoRNA__Homo_sapiens300248_SNORD3@L26&snoRNA__Homo_sapiens300285_SNORD3@L31&snoRNA__Homo_sapiens300640_SNORD3@L45	snoRNA:SNORD3@L45	0.858852	0.239582	1.47812	2.41018	2.74482	0.0069475	0.021747	-2.60066
ENSG00000270276.2&ENSG00000270882.2	H4C15 & H4C14	-0.372223	-0.641229	-0.103216	2.42688	-2.73852	0.00707421	0.0220302	-2.74416
hsa-miR-589-5p	hsa-miR-589-5p	-0.404392	-0.696663	-0.112122	6.25309	-2.73838	0.00707697	0.0220302	-2.80178
lncRNA__URS000075EFF6_9606_Homo_sapiens_DNM3_opposite_strand/antisense_RNA_DNM3OS_&MiR.hp__hsa-mir-199a-2&MiR.hp__hsa-mir-199a-1	lncRNA:DNM3_opposite_strand/antisense_RNA_DNM3OS & MiR.hp:hsa-mir-199a-2 & MiR.hp:hsa-mir-199a-1	-0.657644	-1.13386	-0.181427	6.68207	-2.73314	0.007184	0.022302	-2.80527
lncRNA__URS0000732D2A_9606_Homo_sapiens_PAX6_upstream_antisense_RNA_PAUPAR_	lncRNA:PAX6_upstream_antisense_RNA_PAUPAR	-0.304053	-0.52481	-0.0832951	4.08205	-2.7259	0.00733438	0.0227064	-2.84117
hsa-miR-106b-3p	hsa-miR-106b-3p	-0.465645	-0.804113	-0.127177	11.783	-2.72279	0.00739976	0.0228463	-2.86859
hsa-miR-30b-5p	hsa-miR-30b-5p	-1.01843	-1.75987	-0.276982	7.75034	-2.71849	0.00749116	0.0230654	-2.83296
ReverseComplement_ENSG00000166961.15&ReverseComplement_lncRNA__URS000075B2AA_9606_Homo_sapiens_long_intergenic_non-protein_coding_RNA_891_LINC00891_	ReverseComplement_MS4A15 & ReverseComplement_lncRNA:LINC00891	-0.54809	-0.947626	-0.148555	5.34272	-2.71502	0.00756554	0.0231879	-2.87335
hsa-miR-532-3p	hsa-miR-532-3p	-0.738084	-1.27618	-0.199991	8.28658	-2.71472	0.00757198	0.0231879	-2.8446
ENSG00000151503.13	NCAPD3	0.413626	0.111266	0.715985	2.77479	2.70745	0.00773029	0.023554	-2.82003
snoRNA__Homo_sapiens300249_SNORD32B	snoRNA:SNORD32B	0.695152	0.186843	1.20346	3.15222	2.70663	0.0077483	0.023554	-2.82542
tRNA__Homo_sapiens_tRNA-Lys-CTT-1-1&tRNA__Homo_sapiens_tRNA-Lys-CTT-1-2&tRNA__Homo_sapiens_tRNA-Lys-CTT-4-1&tRNA__Homo_sapiens_tRNA-Lys-CTT-2-1&tRNA__Homo_sapiens_tRNA-Lys-CTT-2-2&tRNA__Homo_sapiens_tRNA-Lys-CTT-2-3&tRNA__Homo_sapiens_tRNA-Lys-CTT-2-4&tRNA__Homo_sapiens_tRNA-Lys-CTT-2-5&tRNA__Homo_sapiens_tRNA-Lys-CTT-3-1	tRNA-Lys_isoforms_repeat16	-0.638071	-1.10469	-0.171456	2.10075	-2.70637	0.00775405	0.023554	-2.78524
tRNA__Homo_sapiens_tRNA-Gly-GCC-2-1&tRNA__Homo_sapiens_tRNA-Gly-GCC-2-2&tRNA__Homo_sapiens_tRNA-Gly-GCC-2-3&tRNA__Homo_sapiens_tRNA-Gly-GCC-2-4&tRNA__Homo_sapiens_tRNA-Gly-GCC-2-5&tRNA__Homo_sapiens_tRNA-Gly-GCC-2-6&tRNA__Homo_sapiens_tRNA-Gly-GCC-3-1&tRNA__Homo_sapiens_tRNA-Gly-GCC-5-1&tRNA__Homo_sapiens_tRNA-Gly-CCC-1-1&tRNA__Homo_sapiens_tRNA-Gly-CCC-1-2	tRNA-Gly_isoforms_repeat17	-0.509349	-0.882063	-0.136635	9.30263	-2.70468	0.00779123	0.0235763	-2.87898
snoRNA__Homo_sapiens300641_SNORD96B	snoRNA:SNORD96B	0.925022	0.248007	1.60204	1.98806	2.70415	0.00780312	0.0235763	-2.6184
snRNA__URS0000734D8F_9606_Homo_sapiens_(human)_RNA_component_of_7SK_nuclear_ribonucleoprotein	human_RNA_component_of_7SK_nuclear_ribonucleoprotein	0.456402	0.122162	0.790643	3.84661	2.7025	0.00783976	0.0236238	-2.88734
snoRNA__Homo_sapiens300112_SNORD3@&snoRNA__Homo_sapiens300182_SNORD3@&snoRNA__Homo_sapiens300250_SNORD3@&snoRNA__Homo_sapiens300448_SNORD3@&snoRNA__Homo_sapiens300361_SNORD3@L38&snoRNA__Homo_sapiens300248_SNORD3@L26&snoRNA__Homo_sapiens300285_SNORD3@L31	snoRNA:SNORD3@L31	-0.710028	-1.23044	-0.18961	3.72004	-2.70022	0.00789047	0.0236588	-2.90017
rRNA__45S_pre-ribosomal_N1_(RNA45SN1)&rRNA__45S_pre-ribosomal_N5_(RNA45SN5)&rRNA__45S_pre-ribosomal_N4_(RNA45SN4)&rRNA__45S_pre-ribosomal_N2_(RNA45SN2)&rRNA__45S_pre-ribosomal_N3_(RNA45SN3)&rRNA__5.8S_ribosomal_N1_(RNA5-8SN_1_to_3,_RNA5-8SN5)&rRNA__5.8S_ribosomal_N4_(RNA5-8SN4)	RNA45SN1 & RNA45SN5 & RNA45SN4 & RNA45SN2 & RNA45SN3 & RNA5-8SN_1_to_3,_RNA5-8SN5 & RNA5-8SN4	0.427222	0.114018	0.740427	10.7042	2.69962	0.00790412	0.0236588	-2.90242
tRNA__Homo_sapiens_tRNA-iMet-CAT-1-1&tRNA__Homo_sapiens_tRNA-iMet-CAT-1-2&tRNA__Homo_sapiens_tRNA-iMet-CAT-1-3&tRNA__Homo_sapiens_tRNA-iMet-CAT-1-4&tRNA__Homo_sapiens_tRNA-iMet-CAT-1-5&tRNA__Homo_sapiens_tRNA-iMet-CAT-1-6&tRNA__Homo_sapiens_tRNA-iMet-CAT-1-7&tRNA__Homo_sapiens_tRNA-iMet-CAT-1-8	tRNA-iMet_isoforms	-0.439011	-0.760912	-0.11711	5.88968	-2.69917	0.00791418	0.0236588	-2.90668
hsa-miR-24-2-5p	hsa-miR-24-2-5p	-0.72275	-1.25358	-0.191919	2.13896	-2.69468	0.00801541	0.0238982	-2.81233
MiR.hp__hsa-mir-550a-2&MiR.hp__hsa-mir-550a-1&MiR.hp__hsa-mir-550a-3	MiR.hp:hsa-mir-550a-2 & MiR.hp:hsa-mir-550a-1 & MiR.hp:hsa-mir-550a-3	-0.925332	-1.60525	-0.245411	4.50842	-2.69349	0.00804257	0.0239161	-2.92618
ReverseComplement_ENSG00000138821.14&ReverseComplement_ENSG00000140057.9	ReverseComplement_SLC39A8 & ReverseComplement_AK7	-0.597184	-1.03641	-0.157961	3.48764	-2.69091	0.0081015	0.0240281	-2.91954
rRNA__45S_pre-ribosomal_N1_(RNA45SN1)&rRNA__45S_pre-ribosomal_N5_(RNA45SN5)&rRNA__45S_pre-ribosomal_N4_(RNA45SN4)&rRNA__45S_pre-ribosomal_N2_(RNA45SN2)&rRNA__45S_pre-ribosomal_N3_(RNA45SN3)&rRNA__18S_ribosomal_N2_(RNA18SN2-4)&rRNA__18S_ribosomal_N1_(RNA18SN1,_RNA18SN5)	RNA45SN1 & RNA45SN5 & RNA45SN4 & RNA45SN2 & RNA45SN3 & RNA18SN2-4 & RNA18SN1,_RNA18SN5	0.399259	0.105241	0.693277	12.7551	2.68756	0.00817875	0.0241937	-2.97056
snoRNA__Homo_sapiens300523_SNORD16	snoRNA:SNORD16	1.03925	0.270892	1.80762	2.10465	2.6769	0.00842855	0.0247562	-2.6802
ReverseComplement_ENSG00000105136.21	ReverseComplement_ZNF419	0.744818	0.194132	1.29551	5.00349	2.67684	0.00843005	0.0247562	-2.96536
hsa-miR-331-3p	hsa-miR-331-3p	-0.971098	-1.68914	-0.253058	7.5194	-2.67664	0.00843463	0.0247562	-2.93662
snoRNA__Homo_sapiens300198_SNORD47	snoRNA:SNORD47	0.563312	0.146633	0.979992	5.4168	2.67561	0.00845918	0.0247639	-2.97101
hsa-miR-502-3p	hsa-miR-502-3p	-0.490217	-0.853542	-0.126892	5.74821	-2.67036	0.00858533	0.0250455	-2.98013
hsa-miR-144-3p	hsa-miR-144-3p	-1.03174	-1.79683	-0.26666	4.08326	-2.66894	0.0086196	0.0250455	-2.98221
ENSG00000111843.14&ReverseComplement_ENSG00000171843.17&ReverseComplement_ENSG00000164284.15	ENSG00000111843.14 & ReverseComplement_ENSG00000171843.17 & ReverseComplement_ENSG00000164284.15	1.50061	0.387803	2.61342	1.40007	2.66885	0.00862184	0.0250455	-2.59344
snoRNA__Homo_sapiens300770_SNORD127	snoRNA:SNORD127	0.562402	0.145102	0.979701	3.36278	2.66732	0.00865898	0.0250888	-2.94565
snoRNA__Homo_sapiens300550_SNORD63	snoRNA:SNORD63	0.550858	0.140109	0.961607	7.54611	2.65424	0.00898297	0.025961	-2.99826
hsa-miR-148b-5p	hsa-miR-148b-5p	-0.57274	-1.00075	-0.144728	4.68262	-2.64836	0.00913191	0.0263241	-3.03806
MiR.hp__hsa-mir-486-1&MiR.hp__hsa-mir-486-2	MiR.hp:hsa-mir-486-1 & MiR.hp:hsa-mir-486-2	0.25428	0.0640913	0.444469	17.788	2.64608	0.00919033	0.0263321	-3.20779
ReverseComplement_ENSG00000053770.12&ENSG00000171132.14	ReverseComplement_AP5M1 & PRKCE	-0.61762	-1.07961	-0.155631	3.19483	-2.64586	0.0091962	0.0263321	-3.02261
ReverseComplement_ENSG00000083067.24&ReverseComplement_ENSG00000146409.12	ReverseComplement_ENSG00000083067.24 & ReverseComplement_ENSG00000146409.12	-0.726873	-1.27065	-0.183094	1.68837	-2.64553	0.00920459	0.0263321	-2.8853
MiR.hp__hsa-let-7a-3	MiR.hp:hsa-let-7a-3	-0.613351	-1.073	-0.153701	2.43921	-2.64094	0.00932347	0.0266049	-2.99655
hsa-miR-363-3p	hsa-miR-363-3p	-0.538472	-0.94268	-0.134263	11.5418	-2.63653	0.00943872	0.0268659	-3.07741
ReverseComplement_ENSG00000145536.15&ReverseComplement_ENSG00000144028.15&ReverseComplement_ENSG00000078304.19&ReverseComplement_ENSG00000114735.10&ReverseComplement_ENSG00000105619.14&ReverseComplement_ENSG00000175029.17&ReverseComplement_ENSG00000154358.23&ENSG00000185344.15&ReverseComplement_ENSG00000163975.12&ReverseComplement_ENSG00000140398.14&ENSG00000137700.18&ReverseComplement_ENSG000001…	ReverseComplement_ADAMTS16 & ReverseComplement_SNRNP200 & ReverseComplement_PPP2R5C & ReverseComplement_HEMK1 & ReverseComplement_TFPT & ReverseComplement_CTBP2 & ReverseComplement_OBSCN & ATP6V0A2 & ReverseComplement_MELTF & ReverseComplement_NEIL1 & SLC37A4 & ReverseComplement_SPRED3 & ReverseComplement_LRIG1 & PGRMC2 & LIN37 & HNRNPUL1 & ENSG00000188223.9 & DNAJB8 & GALNT15 & LDLRAD4 & Reverse…	-0.547013	-0.958327	-0.1357	5.59409	-2.63209	0.00955625	0.0270377	-3.07553
hsa-miR-186-5p	hsa-miR-186-5p	-0.570131	-0.998868	-0.141395	10.8472	-2.63185	0.00956287	0.0270377	-3.0774
hsa-miR-130b-3p	hsa-miR-130b-3p	-0.691587	-1.21172	-0.171457	4.1356	-2.63155	0.00957086	0.0270377	-3.07529
hsa-miR-22-3p	hsa-miR-22-3p	-0.517313	-0.907567	-0.12706	11.7038	-2.62351	0.00978715	0.0275797	-3.11274
tRNA__Homo_sapiens_tRNA-Ser-GCT-3-1&tRNA__Homo_sapiens_tRNA-Ser-GCT-4-1&tRNA__Homo_sapiens_tRNA-Ser-GCT-4-2&tRNA__Homo_sapiens_tRNA-Ser-GCT-4-3&tRNA__Homo_sapiens_tRNA-Ser-GCT-6-1&tRNA__Homo_sapiens_tRNA-Ser-GCT-5-1	tRNA-Ser_isoforms	-0.430288	-0.755086	-0.10549	6.06511	-2.62194	0.00983014	0.027632	-3.09399
snoRNA__Homo_sapiens300685_SNORD83A	snoRNA:SNORD83A	1.01022	0.246641	1.7738	2.18464	2.61841	0.00992677	0.0278344	-2.84383
snoRNA__Homo_sapiens300564_SNORD33	snoRNA:SNORD33	0.414118	0.100694	0.727543	3.48218	2.61497	0.0100219	0.0280055	-3.08985
ReverseComplement_ENSG00000275700.6	ReverseComplement_AATF	-0.612734	-1.07658	-0.148889	2.61596	-2.61442	0.0100374	0.0280055	-3.07754
snoRNA__Homo_sapiens300662_SNORD46&snoRNA__Homo_sapiens300627_SNORD46.1-201	snoRNA:SNORD46.1-201	0.55754	0.134862	0.980218	3.5412	2.61061	0.0101438	0.0281849	-3.09551
rRNA__45S_pre-ribosomal_N1_(RNA45SN1)&rRNA__45S_pre-ribosomal_N5_(RNA45SN5)&rRNA__45S_pre-ribosomal_N4_(RNA45SN4)&rRNA__45S_pre-ribosomal_N2_(RNA45SN2)&rRNA__45S_pre-ribosomal_N3_(RNA45SN3)&rRNA__5.8S_ribosomal_N1_(RNA5-8SN_1_to_3,_RNA5-8SN5)	RNA45SN1 & RNA45SN5 & RNA45SN4 & RNA45SN2 & RNA45SN3 & RNA5-8SN_1_to_3,_RNA5-8SN5	0.456789	0.110455	0.803123	11.0443	2.61034	0.0101516	0.0281849	-3.12587
snRNA__URS00006ECA78_9606_Homo_sapiens_(human)_RNA,_U12_small_nuclear	human_RNA,_U12_small_nuclear	-0.373713	-0.657903	-0.0895223	7.64133	-2.60258	0.0103716	0.0287253	-3.11645
hsa-miR-339-3p	hsa-miR-339-3p	-0.469832	-0.82733	-0.112334	5.8498	-2.60103	0.0104162	0.0287782	-3.14858
MiR.hp__hsa-mir-3130-1&MiR.hp__hsa-mir-3130-2	MiR.hp:hsa-mir-3130-1 & MiR.hp:hsa-mir-3130-2	-0.741924	-1.30713	-0.176721	1.76239	-2.59795	0.010505	0.0289529	-3.00941
ENSG00000170801.10	HTRA3	0.87068	0.205182	1.53618	2.96462	2.58933	0.0107577	0.029577	-3.08668
hsa-miR-29c-5p	hsa-miR-29c-5p	-0.946216	-1.67017	-0.222267	4.21756	-2.58677	0.0108337	0.0297139	-3.18569
ReverseComplement_ENSG00000150275.20	ReverseComplement_PCDH15	0.497717	0.116619	0.878815	3.07211	2.58477	0.0108936	0.029727	-3.13181
ENSG00000196422.11	PPP1R26	-0.631253	-1.11473	-0.147777	2.68046	-2.58407	0.0109144	0.029727	-3.15487
lncRNA__URS000075AE1B_9606_Homo_sapiens_human__non-protein_coding_lnc-CELA3A-5:14&lncRNA__URS000075D5F9_9606_Homo_sapiens_long_intergenic_non-protein_coding_RNA_339_LINC00339_&lncRNA__URS000075E9D1_9606_Homo_sapiens_human__non-protein_coding_lnc-CELA3A-5:12&lncRNA__URS000075BB12_9606_Homo_sapiens_human__non-protein_coding_lnc-CELA3A-5:13&lncRNA__URS000075D659_9606_Homo_sapiens_human__non-protein_…	lncRNA:LINC00339 & lncRNA:lnc-CELA3A-5:16	-0.502252	-0.886941	-0.117563	5.62963	-2.58397	0.0109174	0.029727	-3.19228
hsa-miR-19a-3p	hsa-miR-19a-3p	-0.818533	-1.44635	-0.190711	2.58169	-2.58034	0.0110271	0.0299535	-3.14264
snRNA__URS000032B6B6_9606_Homo_sapiens_(human)_RNA,_U1_small_nuclear_3&snRNA__URS00000081EA_9606_Homo_sapiens_(human)_RNA,_variant_U1_small_nuclear_7&snRNA__URS000012964C_9606_Homo_sapiens_(human)_RNA,_variant_U1_small_nuclear_2A&snRNA__URS0000162127_9606_Homo_sapiens_(human)_RNA,_variant_U1_small_nuclear_1&snRNA__URS000075AD80_9606_Homo_sapiens_(human)_RNA,_variant_U1_small_nuclear_19	human_RNA,_U1_small_nuclear_3 & human_RNA,_variant_U1_small_nuclear_7 & human_RNA,_variant_U1_small_nuclear_2A & human_RNA,_variant_U1_small_nuclear_1 & human_RNA,_variant_U1_small_nuclear_19	0.74156	0.170982	1.31214	5.18156	2.57222	0.0112755	0.0305547	-3.2218
hsa-miR-342-3p	hsa-miR-342-3p	-0.874398	-1.54837	-0.20042	8.22926	-2.56767	0.0114166	0.0308631	-3.20272
tRNA__Homo_sapiens_tRNA-Asp-GTC-2-10&tRNA__Homo_sapiens_tRNA-Asp-GTC-2-11&tRNA__Homo_sapiens_tRNA-Asp-GTC-2-1&tRNA__Homo_sapiens_tRNA-Asp-GTC-2-2&tRNA__Homo_sapiens_tRNA-Asp-GTC-2-3&tRNA__Homo_sapiens_tRNA-Asp-GTC-2-4&tRNA__Homo_sapiens_tRNA-Asp-GTC-2-5&tRNA__Homo_sapiens_tRNA-Asp-GTC-2-6&tRNA__Homo_sapiens_tRNA-Asp-GTC-2-7&tRNA__Homo_sapiens_tRNA-Asp-GTC-2-8&tRNA__Homo_sapiens_tRNA-Asp-GTC-2-9&t…	tRNA-Asp_isoforms_repeat18	-0.697096	-1.23505	-0.159143	2.21859	-2.56463	0.0115121	0.031047	-3.15099
lncRNA__URS000075DE64_9606_Homo_sapiens_human__non-protein_coding_MIR17HG:3&MiR.hp__hsa-mir-19b-2&MiR.hp__hsa-mir-19b-1	lncRNA:non-protein_coding_MIR17HG:3 & MiR.hp:hsa-mir-19b-2 & MiR.hp:hsa-mir-19b-1	-0.931917	-1.65169	-0.212143	6.52849	-2.56246	0.0115806	0.0311187	-3.2266
MiR.hp__hsa-mir-486-1&MiR.hp__hsa-mir-486-2&lncRNA__URS0000CCE0C9_9606_Homo_sapiens_long_intergenic_non-protein_coding_RNA_319_LINC00319__lncRNA&lncRNA__URS0000D77F73_9606_Homo_sapiens_TIMM23B-AGAP6_readthrough_TIMM23B-AGAP6__lncRNA&lncRNA__URS0000D780F6_9606_Homo_sapiens_TIMM23B-AGAP6_readthrough_TIMM23B-AGAP6__lncRNA&lncRNA__URS0000D77FDF_9606_Homo_sapiens_TIMM23B-AGAP6_readthrough_TIMM23B-AGAP…	MiR.hp:hsa-mir-486-1 & MiR.hp:hsa-mir-486-2 & lncRNA:TIMM23B-AGAP6_readthrough_TIMM23B-AGAP6	0.472378	0.107473	0.837283	2.47142	2.56204	0.0115938	0.0311187	-3.11316
hsa-miR-10395-3p	hsa-miR-10395-3p	0.668029	0.150482	1.18558	3.07024	2.55459	0.011832	0.0316829	-3.18481
MiR.hp__hsa-mir-4732	MiR.hp:hsa-mir-4732	0.467901	0.105112	0.83069	3.53564	2.55256	0.0118976	0.0317602	-3.24645
rRNA__45S_pre-ribosomal_N1_(RNA45SN1)&rRNA__45S_pre-ribosomal_N5_(RNA45SN5)&rRNA__45S_pre-ribosomal_N4_(RNA45SN4)&rRNA__45S_pre-ribosomal_N2_(RNA45SN2)&rRNA__45S_pre-ribosomal_N3_(RNA45SN3)&rRNA__28S_ribosomal_N1_(RNA28SN1)&rRNA__28S_ribosomal_N5_(RNA28SN5)&rRNA__28S_ribosomal_N4_(RNA28SN4)&rRNA__28S_ribosomal_N2_(RNA28SN2)&rRNA__28S_ribosomal_N3_(RNA28SN3)&lncRNA__URS000075BB79_9606_Homo_sapiens…	RNA45SN1 & RNA45SN5 & RNA45SN4 & RNA45SN2 & RNA45SN3 & RNA28SN1 & RNA28SN5 & RNA28SN4 & RNA28SN2 & RNA28SN3 & lncRNA:NKAIN3_intronic_transcript_NKAIN3-IT1	0.842145	0.189031	1.49526	2.40381	2.55196	0.0119171	0.0317602	-3.06127
ENSG00000133316.16	WDR74	0.656677	0.14635	1.167	4.21422	2.54671	0.0120888	0.0321001	-3.26981
tRNA__Homo_sapiens_tRNA-Lys-CTT-1-1&tRNA__Homo_sapiens_tRNA-Lys-CTT-1-2	tRNA-Lys_isoforms_repeat19	-0.616566	-1.09579	-0.137338	1.71439	-2.54632	0.0121014	0.0321001	-3.10881
hsa-miR-11400	hsa-miR-11400	-0.607949	-1.0814	-0.134496	2.10438	-2.54136	0.0122659	0.03246	-3.17866
MiR.hp__hsa-mir-191	MiR.hp:hsa-mir-191	-0.457705	-0.814749	-0.10066	6.55551	-2.53711	0.0124082	0.03276	-3.28653
lncRNA__URS0000204428_9606_Homo_sapiens_human__nuclear_paraspeckle_assembly_transcript_1_NEAT1_	lncRNA:nuclear_paraspeckle_assembly_transcript_1_NEAT1	0.646539	0.140829	1.15225	2.36267	2.53029	0.0126399	0.0332939	-3.15347
hsa-miR-148a-5p	hsa-miR-148a-5p	-0.576091	-1.02744	-0.124743	3.98638	-2.52613	0.0127828	0.033592	-3.32602
snoRNA__Homo_sapiens300202_SNORD44	snoRNA:SNORD44	0.590411	0.127539	1.05328	6.74828	2.52447	0.0128405	0.0336654	-3.32431
lncRNA__URS000075E815_9606_Homo_sapiens_small_nucleolar_RNA_host_gene_10_SNHG10__lncRNA&snoRNA__Homo_sapiens300781_SCARNA13	lncRNA:small_nucleolar_RNA_host_gene_10_SNHG10 & snoRNA:Homo_sapiens300781_SCARNA13	0.498311	0.10669	0.889932	2.26177	2.51832	0.0130556	0.03415	-3.15227
ENSG00000204628.12	RACK1	0.518008	0.110554	0.925461	5.72683	2.51614	0.0131326	0.0342722	-3.35474
ENSG00000270647.6	TAF15	-0.718819	-1.28481	-0.15283	1.55482	-2.51355	0.0132245	0.0344324	-3.12528
ENSG00000197299.13&ReverseComplement_ENSG00000169045.17&ReverseComplement_ENSG00000154027.19&ReverseComplement_ENSG00000169302.16&ReverseComplement_ENSG00000174839.13&ENSG00000188266.14	BLM & ReverseComplement_HNRNPH1 & ReverseComplement_AK5 & ReverseComplement_STK32A & ReverseComplement_DENND6A & HYKK	-0.532386	-0.952258	-0.112514	4.93075	-2.50949	0.0133699	0.0346893	-3.37158
snoRNA__Homo_sapiens300041_SNORD1B	snoRNA:SNORD1B	-0.675938	-1.20911	-0.142766	5.81857	-2.50909	0.0133846	0.0346893	-3.36932
snoRNA__Homo_sapiens300647_SNORA56	snoRNA:SNORA56	-0.488494	-0.874215	-0.102773	2.16951	-2.50647	0.0134791	0.0348545	-3.27119
snoRNA__Homo_sapiens300533_SNORD50B	snoRNA:SNORD50B	0.751532	0.156009	1.34705	2.30794	2.49761	0.0138036	0.0355689	-3.16217
MiR.hp__hsa-mir-4286	MiR.hp:hsa-mir-4286	-0.656236	-1.17633	-0.136144	2.1728	-2.49722	0.0138183	0.0355689	-3.29993
snoRNA__Homo_sapiens300430_SNORD89	snoRNA:SNORD89	0.958919	0.197078	1.72076	5.2818	2.49112	0.0140462	0.0360731	-3.4108
snoRNA__Homo_sapiens300168_SNORD26	snoRNA:SNORD26	0.66198	0.135524	1.18844	8.07546	2.48862	0.0141403	0.0362326	-3.38811
snoRNA__Homo_sapiens300774_SCARNA7	snoRNA:Homo_sapiens300774_SCARNA7	0.882961	0.180116	1.58581	1.53739	2.48633	0.0142273	0.0363731	-3.04475
ENSG00000170315.14	ENSG00000170315.14	0.740065	0.149035	1.3311	2.39191	2.4782	0.0145396	0.0370457	-3.28957
hsa-miR-18b-3p	hsa-miR-18b-3p	-0.570341	-1.0259	-0.114778	5.76454	-2.47778	0.014556	0.0370457	-3.44053
hsa-miR-1271-5p	hsa-miR-1271-5p	-0.494971	-0.891752	-0.0981894	2.26226	-2.46891	0.0149043	0.0378468	-3.37889
ENSG00000206172.8&ENSG00000188536.13	HBA1 & HBA2	0.464852	0.0920742	0.83763	7.62781	2.46798	0.0149412	0.0378555	-3.43527
rRNA__45S_pre-ribosomal_N1_(RNA45SN1)&rRNA__45S_pre-ribosomal_N5_(RNA45SN5)&rRNA__45S_pre-ribosomal_N4_(RNA45SN4)&rRNA__45S_pre-ribosomal_N2_(RNA45SN2)&rRNA__28S_ribosomal_N1_(RNA28SN1)&rRNA__28S_ribosomal_N5_(RNA28SN5)&rRNA__28S_ribosomal_N4_(RNA28SN4)&rRNA__28S_ribosomal_N2_(RNA28SN2)	RNA45SN1 & RNA45SN5 & RNA45SN4 & RNA45SN2 & RNA28SN1 & RNA28SN5 & RNA28SN4 & RNA28SN2	0.402513	0.0792811	0.725745	8.47561	2.46457	0.0150769	0.0381139	-3.44247
hsa-miR-140-3p	hsa-miR-140-3p	-0.502514	-0.906625	-0.0984037	13.1831	-2.46107	0.0152179	0.0383843	-3.53325
ReverseComplement_ENSG00000053770.12&ReverseComplement_ENSG00000142733.17&ReverseComplement_ENSG00000163347.6&ReverseComplement_ENSG00000266074.10&ReverseComplement_ENSG00000204962.6&ENSG00000171132.14	ReverseComplement_AP5M1 & ReverseComplement_MAP3K6 & ReverseComplement_CLDN1 & ReverseComplement_BAHCC1 & ReverseComplement_PCDHA8 & PRKCE	-0.540827	-0.976249	-0.105406	3.78595	-2.45825	0.0153324	0.0385871	-3.4809
snoRNA__Homo_sapiens300776_SCARNA2	snoRNA:Homo_sapiens300776_SCARNA2	0.487599	0.0942854	0.880912	2.29538	2.45358	0.0155233	0.0389221	-3.30601
ReverseComplement_ENSG00000184261.5&ENSG00000175040.6&ENSG00000155545.20&ENSG00000170365.10	ReverseComplement_KCNK12 & CHST2 & MIER3 & SMAD1	0.476635	0.0921231	0.861147	3.76084	2.45331	0.0155344	0.0389221	-3.47826
snoRNA__Homo_sapiens300532_SNORD50A	snoRNA:SNORD50A	0.591402	0.113935	1.06887	4.76183	2.45141	0.0156128	0.0390319	-3.5001
hsa-miR-1255a	hsa-miR-1255a	-0.74029	-1.3401	-0.140481	1.53122	-2.44267	0.0159777	0.0398562	-3.31562
vault__VTRNA1-1&vault__VTRNA1-3	vault:VTRNA1-1 & vault:VTRNA1-3	0.661799	0.124755	1.19884	4.25199	2.43889	0.0161379	0.040167	-3.52267
hsa-miR-3940-3p	hsa-miR-3940-3p	-0.617383	-1.11902	-0.115747	7.27728	-2.4358	0.0162698	0.0404064	-3.50769
hsa-miR-548j-5p	hsa-miR-548j-5p	-0.66741	-1.20994	-0.124879	2.22729	-2.43469	0.0163176	0.0404362	-3.43893
hsa-miR-5010-3p	hsa-miR-5010-3p	-0.467958	-0.848704	-0.0872128	9.27375	-2.43248	0.0164131	0.0405839	-3.52662
lncRNA__URS000075A69B_9606_Homo_sapiens_long_intergenic_non-protein_coding_RNA_324_LINC00324_&tRNA__Homo_sapiens_tRNA-Pro-TGG-3-1&tRNA__Homo_sapiens_tRNA-Pro-TGG-3-2&tRNA__Homo_sapiens_tRNA-Pro-TGG-3-3&tRNA__Homo_sapiens_tRNA-Pro-TGG-3-4&tRNA__Homo_sapiens_tRNA-Pro-TGG-3-5&tRNA__Homo_sapiens_tRNA-Pro-CGG-1-1&tRNA__Homo_sapiens_tRNA-Pro-CGG-1-2&tRNA__Homo_sapiens_tRNA-Pro-CGG-1-3&tRNA__Homo_sapien…	tRNA-Pro_isoforms_repeat20	-0.433538	-0.787241	-0.0798358	3.92353	-2.42586	0.0167014	0.0411079	-3.5566
hsa-miR-192-5p	hsa-miR-192-5p	-0.472234	-0.85759	-0.086877	10.3641	-2.42533	0.0167247	0.0411079	-3.55596
hsa-miR-3613-3p	hsa-miR-3613-3p	-0.950237	-1.72573	-0.174747	3.60924	-2.42511	0.0167342	0.0411079	-3.55327
hsa-miR-144-5p	hsa-miR-144-5p	-0.959231	-1.74473	-0.173734	7.97629	-2.41688	0.0170998	0.0419148	-3.55058
hsa-miR-99a-5p	hsa-miR-99a-5p	-0.497346	-0.905193	-0.0895002	6.74571	-2.41345	0.0172539	0.042178	-3.56696
ReverseComplement_ENSG00000127483.19	ReverseComplement_ENSG00000127483.19	1.21447	0.218295	2.21064	1.41361	2.41284	0.0172818	0.042178	-3.14396
ReverseComplement_ENSG00000168056.17&ENSG00000157873.18	ReverseComplement_LTBP3 & TNFRSF14	-0.953359	-1.73756	-0.169162	3.32589	-2.40607	0.0175905	0.0428388	-3.59297
MiR.hp__hsa-mir-140	MiR.hp:hsa-mir-140	-0.390677	-0.712345	-0.0690101	5.2011	-2.40374	0.0176977	0.0430072	-3.6143
ENSG00000101412.13	E2F1	0.504576	0.0884737	0.920677	2.0111	2.39995	0.0178734	0.0433411	-3.38525
lncRNA__URS00007E4CEC_9606_Homo_sapiens_uncharacterized_LOC221946_LOC221946__lncRNA&lncRNA__URS0000CCDFB4_9606_Homo_sapiens_MIR31_host_gene_MIR31HG_&lncRNA__URS0000CCDFC8_9606_Homo_sapiens_MIR31_host_gene_MIR31HG__lncRNA&lncRNA__URS0000CCE142_9606_Homo_sapiens_MIR31_host_gene_MIR31HG__lncRNA&lncRNA__URS0000CCE0D1_9606_Homo_sapiens_MIR31_host_gene_MIR31HG__lncRNA	lncRNA:MIR31_host_gene_MIR31HG	-0.589938	-1.07761	-0.102266	1.88806	-2.39417	0.0181449	0.0439052	-3.47412
tRNA__Homo_sapiens_tRNA-Gln-CTG-1-1&tRNA__Homo_sapiens_tRNA-Gln-CTG-1-2&tRNA__Homo_sapiens_tRNA-Gln-CTG-1-3&tRNA__Homo_sapiens_tRNA-Gln-CTG-1-4&tRNA__Homo_sapiens_tRNA-Gln-CTG-1-5&tRNA__Homo_sapiens_tRNA-Gln-CTG-2-1&tRNA__Homo_sapiens_tRNA-Gln-CTG-5-1&tRNA__Homo_sapiens_tRNA-Gln-CTG-6-1&tRNA__Homo_sapiens_tRNA-Gln-CTG-3-1&tRNA__Homo_sapiens_tRNA-Gln-CTG-3-2&tRNA__Homo_sapiens_tRNA-Gln-CTG-4-1&tRN…	tRNA-Gln_isoforms_repeat21	-0.717065	-1.3111	-0.123032	3.05834	-2.38904	0.0183885	0.0443995	-3.62393
tRNA__Homo_sapiens_tRNA-SeC-TCA-1-1&tRNA__Homo_sapiens_tRNA-SeC-TCA-2-1	tRNA-SeC_isoforms	-0.411919	-0.753413	-0.0704248	2.77675	-2.38729	0.0184726	0.0445075	-3.60731
tRNA__Homo_sapiens_tRNA-Gly-GCC-2-1&tRNA__Homo_sapiens_tRNA-Gly-GCC-2-2&tRNA__Homo_sapiens_tRNA-Gly-GCC-2-3&tRNA__Homo_sapiens_tRNA-Gly-GCC-2-4&tRNA__Homo_sapiens_tRNA-Gly-GCC-2-5&tRNA__Homo_sapiens_tRNA-Gly-GCC-2-6&tRNA__Homo_sapiens_tRNA-Gly-GCC-3-1&tRNA__Homo_sapiens_tRNA-Gly-GCC-1-1&tRNA__Homo_sapiens_tRNA-Gly-GCC-1-2&tRNA__Homo_sapiens_tRNA-Gly-GCC-1-3&tRNA__Homo_sapiens_tRNA-Gly-GCC-1-4&tRN…	tRNA-Gly_isoforms_repeat22	-0.359701	-0.658189	-0.0612133	7.28446	-2.38502	0.0185819	0.0446755	-3.62167
lncRNA__URS000075E68F_9606_Homo_sapiens_NR2F2_antisense_RNA_1_NR2F2-AS1__lncRNA&lncRNA__URS0000394A79_9606_Homo_sapiens_long_intergenic_non-protein_coding_RNA_1714_LINC01714_	lncRNA:LINC01714	-0.262257	-0.480586	-0.0439282	4.33468	-2.37735	0.0189553	0.0454766	-3.66992
hsa-miR-501-5p	hsa-miR-501-5p	-0.658422	-1.20706	-0.109786	2.68014	-2.37518	0.019062	0.0456357	-3.62864
lncRNA__URS00004F6E74_9606_Homo_sapiens_long_intergenic_non-protein_coding_RNA_858_LINC00858_	lncRNA:LINC00858	0.551608	0.0915072	1.01171	3.06638	2.37276	0.0191817	0.0458251	-3.62613
lncRNA__URS000075B335_9606_Homo_sapiens_uncharacterized_LOC642361_LOC642361__lncRNA	lncRNA:LOC642361	0.639766	0.102953	1.17658	2.11325	2.35871	0.0198902	0.0474175	-3.48627
hsa-miR-324-5p	hsa-miR-324-5p	-0.699793	-1.28727	-0.112313	5.16897	-2.3575	0.0199521	0.0474649	-3.71703
hsa-miR-874-3p	hsa-miR-874-3p	-0.521537	-0.959643	-0.0834318	2.38227	-2.35604	0.0200274	0.047544	-3.61837
snoRNA__Homo_sapiens300759_SNORD5	snoRNA:SNORD5	0.9743	0.155559	1.79304	2.39391	2.35517	0.0200724	0.0475509	-3.47304
ENSG00000108848.16	ENSG00000108848.16	1.003	0.157669	1.84832	1.37116	2.34829	0.0204308	0.0482052	-3.29095
ENSG00000229809.9	ZNF688	0.372201	0.0585016	0.685901	2.7364	2.34823	0.0204339	0.0482052	-3.64173
rRNA__45S_pre-ribosomal_N1_(RNA45SN1)&rRNA__45S_pre-ribosomal_N5_(RNA45SN5)&rRNA__45S_pre-ribosomal_N4_(RNA45SN4)&rRNA__45S_pre-ribosomal_N2_(RNA45SN2)&rRNA__45S_pre-ribosomal_N3_(RNA45SN3)&rRNA__28S_ribosomal_N1_(RNA28SN1)&rRNA__28S_ribosomal_N5_(RNA28SN5)&rRNA__28S_ribosomal_N4_(RNA28SN4)&rRNA__28S_ribosomal_N2_(RNA28SN2)&rRNA__28S_ribosomal_N3_(RNA28SN3)&lncRNA__URS0000BC43B9_9606_Homo_sapiens…	RNA45SN1 & RNA45SN5 & RNA45SN4 & RNA45SN2 & RNA45SN3 & RNA28SN1 & RNA28SN5 & RNA28SN4 & RNA28SN2 & RNA28SN3 & lncRNA:LOC105369147	0.905611	0.141401	1.66982	1.80002	2.34534	0.020586	0.0484629	-3.38819
snoRNA__Homo_sapiens300714_SNORD1C	snoRNA:SNORD1C	0.461608	0.071646	0.851569	2.98251	2.34276	0.0207227	0.0486833	-3.66676
hsa-miR-1273c	hsa-miR-1273c	-0.453063	-0.836988	-0.0691378	2.44307	-2.33554	0.021109	0.049488	-3.69916
lncRNA__URS0000204428_9606_Homo_sapiens_human__nuclear_paraspeckle_assembly_transcript_1_NEAT1_&lncRNA__URS000075DAEC_9606_Homo_sapiens_nuclear_paraspeckle_assembly_transcript_1_NEAT1_	lncRNA:nuclear_paraspeckle_assembly_transcript_1_NEAT1_repeat23	-0.489926	-0.905314	-0.0745377	4.32175	-2.33428	0.0211776	0.0495459	-3.76564
rRNA__45S_pre-ribosomal_N5_(RNA45SN5)&rRNA__45S_pre-ribosomal_N3_(RNA45SN3)&rRNA__28S_ribosomal_N5_(RNA28SN5)&rRNA__28S_ribosomal_N3_(RNA28SN3)	RNA45SN5 & RNA45SN3 & RNA28SN5 & RNA28SN3	0.798553	0.120442	1.47666	1.59174	2.33066	0.0213742	0.0499026	-3.37231
ENSG00000102781.14	ENSG00000102781.14	1.03732	0.153969	1.92068	1.00993	2.3241	0.021735	0.0506403	-3.31161
hsa-miR-339-5p	hsa-miR-339-5p	-0.460777	-0.85416	-0.0673934	7.61598	-2.3182	0.0220643	0.0512195	-3.76741
hsa-miR-6734-3p	hsa-miR-6734-3p	-0.473316	-0.877436	-0.0691966	3.00024	-2.31802	0.0220742	0.0512195	-3.77143
ReverseComplement_ENSG00000111879.20	ReverseComplement_ENSG00000111879.20	0.566941	0.0821735	1.05171	2.34817	2.31462	0.0222658	0.0515173	-3.60824
vault__VTRNA1-3	vault:VTRNA1-3	0.810426	0.117317	1.50353	2.93073	2.31413	0.0222938	0.0515173	-3.71249
vault__VTRNA1-1	vault:VTRNA1-1	0.582978	0.0835496	1.08241	7.83569	2.31023	0.0225159	0.0518637	-3.78727
snoRNA__Homo_sapiens300600_SNORA31	snoRNA:SNORA31	-0.537079	-0.997411	-0.0767465	2.62559	-2.3091	0.0225805	0.0518637	-3.76561
hsa-miR-183-3p	hsa-miR-183-3p	-0.575845	-1.06951	-0.0821838	2.3597	-2.30862	0.0226079	0.0518637	-3.74862
ReverseComplement_ENSG00000163347.6	ReverseComplement_CLDN1	-0.551766	-1.02485	-0.0786782	1.98438	-2.30828	0.0226273	0.0518637	-3.68904
tRNA__Homo_sapiens_tRNA-SeC-TCA-1-1	tRNA-SeC_isoforms_repeat24	-0.439523	-0.81651	-0.0625354	7.16492	-2.30744	0.0226757	0.0518695	-3.79164
ReverseComplement_ENSG00000111331.14	ReverseComplement_OAS3	0.337655	0.0476488	0.627662	3.25555	2.30432	0.0228561	0.052085	-3.79736
MiR.hp__hsa-mir-3688-2&MiR.hp__hsa-mir-3688-1	MiR.hp:hsa-mir-3688-2 & MiR.hp:hsa-mir-3688-1	-0.550712	-1.02374	-0.0776817	3.23955	-2.30416	0.0228654	0.052085	-3.81067
snoRNA__Homo_sapiens300757_SNORD2	snoRNA:SNORD2	0.649006	0.0913683	1.20664	5.47155	2.30342	0.0229082	0.052085	-3.83402
hsa-miR-744-5p	hsa-miR-744-5p	-0.209204	-0.389115	-0.0292934	8.26928	-2.30139	0.0230264	0.0522487	-3.80612
hsa-miR-451a	hsa-miR-451a	-0.690918	-1.28592	-0.095917	15.411	-2.29819	0.0232137	0.052568	-3.95659
rRNA__5S_ribosomal_1_(RNA5S1-8,_RNA5S10-17)&lncRNA__URS0000BC44FE_9606_Homo_sapiens_long_intergenic_non-protein_coding_RNA_537_LINC00537_	rRNA:5S_ribsomal isoforms & lncRNA:LINC00537	0.514932	0.0712476	0.958617	2.61376	2.29695	0.0232862	0.0526267	-3.71785
lncRNA__URS000075E322_9606_Homo_sapiens_long_intergenic_non-protein_coding_RNA_1749_LINC01749_	lncRNA:LINC01749	-0.281115	-0.52366	-0.0385688	3.82571	-2.29385	0.0234692	0.0527928	-3.84591
hsa-miR-3127-3p	hsa-miR-3127-3p	0.300502	0.0411665	0.559837	3.11307	2.2933	0.0235018	0.0527928	-3.81456
ReverseComplement_ENSG00000138246.17&ReverseComplement_ENSG00000078369.18	ReverseComplement_DNAJC13 & ReverseComplement_GNB1	0.378437	0.0518317	0.705042	2.46599	2.29322	0.0235065	0.0527928	-3.72761
tRNA__Homo_sapiens_tRNA-Ser-GCT-3-1	tRNA-Ser_isoforms_repeat25	-0.444635	-0.828485	-0.0607858	1.75025	-2.29255	0.0235465	0.0527928	-3.67744
hsa-miR-4732-3p	hsa-miR-4732-3p	0.518553	0.0699631	0.967142	9.35117	2.28781	0.02383	0.0533225	-3.84312
ENSG00000183597.16	TANGO2	-0.315973	-0.589776	-0.0421707	4.68764	-2.28396	0.0240621	0.0537307	-3.876
snoRNA__Homo_sapiens300614_SNORD66&snoRNA__Homo_sapiens300381_SNORD66L1	snoRNA:SNORD66L1	0.987781	0.13133	1.84423	2.19113	2.28262	0.0241433	0.0537307	-3.56788
MiR.hp__hsa-mir-3615	MiR.hp:hsa-mir-3615	-0.348883	-0.651523	-0.0462433	3.51461	-2.28155	0.0242086	0.0537307	-3.86429
hsa-miR-29c-3p	hsa-miR-29c-3p	-0.575417	-1.07472	-0.0761103	2.84984	-2.28082	0.024253	0.0537307	-3.84354
snoRNA__Homo_sapiens300500_SNORD94	snoRNA:SNORD94	0.567881	0.0748809	1.06088	2.51847	2.27975	0.0243188	0.0537307	-3.71545
vault__VTRNA2-1	vault:VTRNA2-1	-0.417797	-0.78065	-0.0549433	6.72674	-2.27882	0.0243755	0.0537307	-3.86242
ReverseComplement_ENSG00000168803.16	ReverseComplement_ADAL	-0.306602	-0.572887	-0.040317	7.77466	-2.27879	0.0243773	0.0537307	-3.85242
tRNA__Homo_sapiens_tRNA-Lys-TTT-3-1&tRNA__Homo_sapiens_tRNA-Lys-TTT-3-2&tRNA__Homo_sapiens_tRNA-Lys-TTT-3-3&tRNA__Homo_sapiens_tRNA-Lys-TTT-3-4&tRNA__Homo_sapiens_tRNA-Lys-TTT-3-5&tRNA__Homo_sapiens_tRNA-Lys-TTT-5-1&tRNA__Homo_sapiens_tRNA-Lys-TTT-4-1&tRNA__Homo_sapiens_tRNA-Lys-TTT-6-1	tRNA-Lys_isoforms_repeat26	-0.458618	-0.856974	-0.0602623	2.4208	-2.27854	0.0243928	0.0537307	-3.82007
lncRNA__URS0000394A79_9606_Homo_sapiens_long_intergenic_non-protein_coding_RNA_1714_LINC01714_&lncRNA__URS000075E3E5_9606_Homo_sapiens_long_intergenic_non-protein_coding_RNA_1343_LINC01343_	lncRNA:LINC01343	-0.517947	-0.969647	-0.0662472	9.08241	-2.2694	0.0249587	0.0548703	-3.88392
hsa-miR-30a-5p	hsa-miR-30a-5p	-0.627224	-1.17647	-0.0779755	4.88487	-2.26011	0.025546	0.055974	-3.9277
ENSG00000177311.12	ZBTB38	-0.481662	-0.903786	-0.0595384	2.55036	-2.25829	0.0256629	0.055974	-3.87055
ReverseComplement_ENSG00000165661.17	ReverseComplement_QSOX2	-0.409396	-0.768229	-0.0505627	3.89164	-2.25802	0.0256802	0.055974	-3.92503
ENSG00000102104.9	RS1	0.636174	0.0784654	1.19388	1.91768	2.25759	0.0257076	0.055974	-3.61287
hsa-miR-146b-3p	hsa-miR-146b-3p	-0.354483	-0.665246	-0.0437201	3.67253	-2.25758	0.0257084	0.055974	-3.91913
snRNA__URS000032B6B6_9606_Homo_sapiens_(human)_RNA,_U1_small_nuclear_3&snRNA__URS00000081EA_9606_Homo_sapiens_(human)_RNA,_variant_U1_small_nuclear_7&snRNA__URS000012964C_9606_Homo_sapiens_(human)_RNA,_variant_U1_small_nuclear_2A&snRNA__URS0000162127_9606_Homo_sapiens_(human)_RNA,_variant_U1_small_nuclear_1&snRNA__URS00006C1430_9606_Homo_sapiens_(human)_RNA,_variant_U1_small_nuclear_14	human_RNA,_U1_small_nuclear_3 & human_RNA,_variant_U1_small_nuclear_7 & human_RNA,_variant_U1_small_nuclear_2A & human_RNA,_variant_U1_small_nuclear_1 & human_RNA,_variant_U1_small_nuclear_14	0.45109	0.0552273	0.846953	3.00731	2.25525	0.0258581	0.0561917	-3.87536
lncRNA__URS000075E68F_9606_Homo_sapiens_NR2F2_antisense_RNA_1_NR2F2-AS1__lncRNA&lncRNA__URS0000BC450C_9606_Homo_sapiens_long_intergenic_non-protein_coding_RNA_1191_LINC01191__lncRNA	lncRNA:LINC01191	-0.69046	-1.2966	-0.0843199	3.1243	-2.25446	0.0259095	0.0561952	-3.91802
MiR.hp__hsa-mir-486-1	MiR.hp:hsa-mir-486-1	0.239854	0.0291757	0.450533	11.1538	2.25322	0.0259896	0.056261	-3.94101
ReverseComplement_ENSG00000168056.17	ReverseComplement_LTBP3	-0.626649	-1.17994	-0.0733621	2.38853	-2.24156	0.0267552	0.0578075	-3.89276
snoRNA__Homo_sapiens300783_SCARNA17	snoRNA:Homo_sapiens300783_SCARNA17	0.752044	0.0867024	1.41739	1.64262	2.23705	0.0270568	0.0581955	-3.5597
hsa-miR-181d-5p	hsa-miR-181d-5p	-0.568658	-1.07177	-0.0655423	1.74966	-2.23697	0.0270621	0.0581955	-3.78258
hsa-miR-378a-5p	hsa-miR-378a-5p	-0.499679	-0.941845	-0.057512	4.3214	-2.23656	0.0270892	0.0581955	-3.97514
hsa-let-7b-5p	hsa-let-7b-5p	-0.45913	-0.866509	-0.0517516	11.756	-2.23056	0.0274954	0.058956	-4.00631
lncRNA__URS000075E0DA_9606_Homo_sapiens_uncharacterized_LOC101929384_LOC101929384__lncRNA	lncRNA:LOC101929384	-0.435068	-0.821351	-0.048786	1.98077	-2.2291	0.0275952	0.0590579	-3.85675
ReverseComplement_ENSG00000167522.16	ReverseComplement_ENSG00000167522.16	-0.4875	-0.920702	-0.0542989	2.5191	-2.22721	0.0277243	0.0591366	-3.93756
hsa-miR-324-3p	hsa-miR-324-3p	-0.538808	-1.01764	-0.059975	7.50954	-2.22703	0.0277367	0.0591366	-3.96185
tRNA__Homo_sapiens_tRNA-Gly-GCC-1-1&tRNA__Homo_sapiens_tRNA-Gly-GCC-1-2&tRNA__Homo_sapiens_tRNA-Gly-GCC-1-3&tRNA__Homo_sapiens_tRNA-Gly-GCC-1-4&tRNA__Homo_sapiens_tRNA-Gly-GCC-1-5	tRNA-Gly_isoforms_repeat27	-0.440992	-0.833597	-0.0483877	5.65078	-2.22306	0.0280101	0.0596071	-4.00299
snoRNA__Homo_sapiens300593_SNORD111	snoRNA:SNORD111	0.463596	0.0493303	0.877861	2.59246	2.21481	0.0285862	0.0607189	-3.87602
ENSG00000122877.17&ReverseComplement_ENSG00000111087.10&ENSG00000139610.2	EGR2 & ReverseComplement_GLI1 & CELA1	-0.346755	-0.657399	-0.0361096	2.86051	-2.2092	0.0289844	0.0614312	-3.99326
lncRNA__URS000075DBA6_9606_Homo_sapiens_uncharacterized_LOC101928009_LOC101928009__lncRNA	lncRNA:LOC101928009	1.25945	0.130825	2.38808	0.828511	2.20855	0.0290303	0.0614312	-3.51911
hsa-miR-3074-5p	hsa-miR-3074-5p	-0.376522	-0.716291	-0.0367525	3.97686	-2.19322	0.0301432	0.0636669	-4.06058
snoRNA__Homo_sapiens300509_SNORD20	snoRNA:SNORD20	0.49989	0.0480268	0.951753	3.67864	2.18949	0.0304192	0.0640586	-4.04543
ReverseComplement_ENSG00000184898.7&ReverseComplement_ENSG00000198663.17	ReverseComplement_RBM43 & ReverseComplement_C6orf89	-0.339475	-0.646379	-0.0325721	4.83945	-2.18919	0.030442	0.0640586	-4.07616
tRNA__Homo_sapiens_tRNA-Leu-CAG-1-1&tRNA__Homo_sapiens_tRNA-Leu-CAG-1-2&tRNA__Homo_sapiens_tRNA-Leu-CAG-1-3&tRNA__Homo_sapiens_tRNA-Leu-CAG-1-4&tRNA__Homo_sapiens_tRNA-Leu-CAG-1-5&tRNA__Homo_sapiens_tRNA-Leu-CAG-1-6&tRNA__Homo_sapiens_tRNA-Leu-CAG-1-7	tRNA-Leu_isoforms_repeat28	-0.351822	-0.670051	-0.0335935	5.00106	-2.18806	0.0305257	0.0641153	-4.07889
ReverseComplement_lncRNA__URS00001668D8_9606_Homo_sapiens_KRT73_antisense_RNA_1_KRT73-AS1_	ReverseComplement_lncRNA:KRT73_antisense_RNA_1_KRT73-AS1	-0.441719	-0.841763	-0.0416758	2.14705	-2.18532	0.0307309	0.0644265	-3.95589
hsa-miR-548e-3p	hsa-miR-548e-3p	-0.619436	-1.18095	-0.0579238	1.62278	-2.1833	0.0308829	0.0646253	-3.86036
tRNA__Homo_sapiens_tRNA-Val-CAC-1-1&tRNA__Homo_sapiens_tRNA-Val-CAC-1-2&tRNA__Homo_sapiens_tRNA-Val-CAC-1-3&tRNA__Homo_sapiens_tRNA-Val-CAC-1-4&tRNA__Homo_sapiens_tRNA-Val-CAC-1-5&tRNA__Homo_sapiens_tRNA-Val-CAC-1-6&tRNA__Homo_sapiens_tRNA-Val-CAC-1-7&tRNA__Homo_sapiens_tRNA-Val-CAC-5-1&tRNA__Homo_sapiens_tRNA-Val-CAC-4-1&tRNA__Homo_sapiens_tRNA-Val-AAC-1-1&tRNA__Homo_sapiens_tRNA-Val-AAC-1-2&tRN…	tRNA-Val_isoforms_repeat29	-0.592734	-1.13088	-0.0545832	6.42175	-2.17988	0.0311417	0.0650465	-4.07541
ENSG00000110911.17	SLC11A2	0.240053	0.0220065	0.458099	4.50849	2.17888	0.0312171	0.0650837	-4.09294
ReverseComplement_ENSG00000138246.17	ReverseComplement_DNAJC13	0.412624	0.036871	0.788377	1.9107	2.17334	0.0316412	0.0658462	-3.87011
hsa-miR-4511	hsa-miR-4511	-0.444015	-0.851069	-0.0369599	2.32778	-2.15884	0.0327744	0.0679554	-4.046
ENSG00000204427.12	ABHD16A	0.488377	0.0406512	0.936102	3.19012	2.15883	0.0327749	0.0679554	-4.09212
hsa-miR-382-5p	hsa-miR-382-5p	-0.613017	-1.17542	-0.0506104	1.97488	-2.15724	0.0329017	0.0680932	-3.98242
snoRNA__Homo_sapiens300166_SNORD28	snoRNA:SNORD28	1.45003	0.116765	2.78329	1.69195	2.15247	0.0332834	0.0687573	-3.6894
snRNA__URS000032B6B6_9606_Homo_sapiens_(human)_RNA,_U1_small_nuclear_3&snRNA__URS00000081EA_9606_Homo_sapiens_(human)_RNA,_variant_U1_small_nuclear_7&snRNA__URS0000162127_9606_Homo_sapiens_(human)_RNA,_variant_U1_small_nuclear_1&snRNA__URS0000669D0F_9606_Homo_sapiens_(human)_RNA,_variant_U1_small_nuclear_17&snRNA__URS000075AD80_9606_Homo_sapiens_(human)_RNA,_variant_U1_small_nuclear_19	human_RNA,_U1_small_nuclear_3 & human_RNA,_variant_U1_small_nuclear_7 & human_RNA,_variant_U1_small_nuclear_1 & human_RNA,_variant_U1_small_nuclear_17 & human_RNA,_variant_U1_small_nuclear_19	0.569506	0.0451928	1.09382	2.24423	2.14973	0.0335043	0.0690873	-3.94911
lncRNA__URS000075AB50_9606_Homo_sapiens_SENP3-EIF4A1_readthrough_NMD_candidate__SENP3-EIF4A1__lncRNA&lncRNA__URS000075A17C_9606_Homo_sapiens_C1RL_antisense_RNA_1_C1RL-AS1_&lncRNA__URS0000A76F9D_9606_Homo_sapiens_human__non-protein_coding_lnc-ARAP2-80:1	lncRNA:lnc-ARAP2-80:1	-0.752784	-1.44632	-0.05925	1.45432	-2.14822	0.0336265	0.0690921	-3.88317
hsa-miR-424-3p	hsa-miR-424-3p	-0.367781	-0.706619	-0.0289426	6.22645	-2.14819	0.0336289	0.0690921	-4.14679
ReverseComplement_ENSG00000169045.17&ReverseComplement_ENSG00000154027.19&ReverseComplement_ENSG00000169302.16&ReverseComplement_ENSG00000142856.17&ReverseComplement_ENSG00000105053.11&ReverseComplement_ENSG00000198453.13	ReverseComplement_HNRNPH1 & ReverseComplement_AK5 & ReverseComplement_STK32A & ReverseComplement_ITGB3BP & ReverseComplement_VRK3 & ReverseComplement_ZNF568	-0.712208	-1.36971	-0.0547022	1.56337	-2.1438	0.0339871	0.0696235	-3.95865
lncRNA__URS0000A775F0_9606_Homo_sapiens_neighbor_of_BRCA1_lncRNA_2_NBR2__lncRNA&lncRNA__URS000075A26E_9606_Homo_sapiens_CSTF3_divergent_transcript_CSTF3-DT_&lncRNA__URS000003C588_9606_Homo_sapiens_long_intergenic_non-protein_coding_RNA_1044_LINC01044_	lncRNA:LINC01044	0.252597	0.0193697	0.485825	4.58204	2.14351	0.0340108	0.0696235	-4.16597
ENSG00000177570.15	SAMD12	0.654767	0.048855	1.26068	1.82825	2.13872	0.0344051	0.0703034	-3.84129
lncRNA__URS000075DF3E_9606_Homo_sapiens_human__non-protein_coding_LRRC75A-AS1:95&lncRNA__URS000075CC86_9606_Homo_sapiens_human__non-protein_coding_LRRC75A-AS1:77&lncRNA__URS000075BC33_9606_Homo_sapiens_LRRC75A_antisense_RNA_1_LRRC75A-AS1_&lncRNA__URS000075C273_9606_Homo_sapiens_human__non-protein_coding_LRRC75A-AS1:97&lncRNA__URS000075E65C_9606_Homo_sapiens_human__non-protein_coding_LRRC75A-AS1:8…	lncRNA:non-protein_coding_LRRC75A-AS1:79	0.646633	0.0477052	1.24556	1.51948	2.13678	0.0345659	0.0705044	-3.77943
ENSG00000215421.10	ZNF407	0.274267	0.0201306	0.528403	2.25954	2.13591	0.0346381	0.0705244	-4.01927
ReverseComplement_ENSG00000055813.6&ReverseComplement_ENSG00000136040.9&ReverseComplement_ENSG00000171053.10&ReverseComplement_ENSG00000203760.9&ENSG00000139174.12&ENSG00000177189.14&ENSG00000131242.18&ENSG00000117266.16&ENSG00000175893.12	ReverseComplement_CCDC85A & ReverseComplement_PLXNC1 & ReverseComplement_PATE1 & ReverseComplement_CENPW & PRICKLE1 & RPS6KA3 & RAB11FIP4 & CDK18 & ZDHHC21	-1.28505	-2.48027	-0.0898214	1.21737	-2.12787	0.0353128	0.0717689	-3.9334
hsa-miR-6513-3p	hsa-miR-6513-3p	-0.410299	-0.794413	-0.0261853	3.11059	-2.11406	0.0364987	0.0740459	-4.20031
ReverseComplement_ENSG00000245848.3&ReverseComplement_ENSG00000134690.11&ENSG00000112208.11&ENSG00000084463.8&ENSG00000049167.16&ENSG00000108100.18	ReverseComplement_CEBPA & ReverseComplement_CDCA8 & BAG2 & ENSG00000084463.8 & ENSG00000049167.16 & ENSG00000108100.18	0.7846	0.0491804	1.52002	1.69268	2.11149	0.0367228	0.0743151	-3.83629
lncRNA__URS0000ABD7E9_9606_Homo_sapiens_small_nucleolar_RNA_host_gene_14_SNHG14_&lncRNA__URS000075D1D3_9606_Homo_sapiens_Prader_Willi/Angelman_region_RNA_SNRPN_neighbor_PWARSN_&snoRNA__Homo_sapiens300790_SNORD107	lncRNA:URS0000ABD7E9_9606_SNORD107	0.646993	0.0404231	1.25356	2.40069	2.11103	0.036763	0.0743151	-4.00148
ReverseComplement_ENSG00000142733.17	ReverseComplement_MAP3K6	-0.428245	-0.830783	-0.0257066	3.14165	-2.10553	0.037248	0.0751611	-4.21845
snoRNA__Homo_sapiens300536_SNORD100	snoRNA:SNORD100	0.431052	0.025153	0.83695	5.34257	2.10178	0.0375812	0.0756752	-4.25279
hsa-miR-361-5p	hsa-miR-361-5p	-0.422361	-0.820195	-0.0245282	5.19098	-2.10116	0.0376367	0.0756752	-4.25499
hsa-miR-335-5p	hsa-miR-335-5p	-0.602092	-1.17169	-0.0324988	2.62083	-2.09206	0.0384581	0.0771894	-4.21549
ReverseComplement_ENSG00000101940.18	ReverseComplement_WDR13	0.39353	0.0205105	0.76655	4.54444	2.08796	0.038833	0.0777927	-4.27503
snRNA__URS00003EE995_9606_Homo_sapiens_(human)_RNA,_U2_small_nuclear_1	human_RNA,_U2_small_nuclear_1	0.459956	0.0238286	0.896083	7.8081	2.08727	0.0388963	0.0777927	-4.24754
hsa-miR-21-3p	hsa-miR-21-3p	-0.632284	-1.23237	-0.0321972	1.63134	-2.08533	0.0390756	0.0780131	-4.06323
tRNA__Homo_sapiens_tRNA-Trp-CCA-4-1	tRNA-Trp_isoforms	-0.451681	-0.881018	-0.0223436	3.34535	-2.08214	0.0393712	0.0784646	-4.27182
lncRNA__URS0000ABD7FD_9606_Homo_sapiens_uncharacterized_LOC100128988_LOC100128988__lncRNA&lncRNA__URS0000ABD7F2_9606_Homo_sapiens_uncharacterized_LOC100128988_LOC100128988__lncRNA	lncRNA:LOC100128988	0.688235	0.0334072	1.34306	5.00254	2.08011	0.0395602	0.0785596	-4.29335
ReverseComplement_ENSG00000120254.16&ReverseComplement_ENSG00000146005.4&ReverseComplement_ENSG00000165694.10&ReverseComplement_ENSG00000159433.12	ReverseComplement_ENSG00000120254.16 & ReverseComplement_ENSG00000146005.4 & ReverseComplement_ENSG00000165694.10 & ReverseComplement_ENSG00000159433.12	0.792591	0.0382485	1.54693	4.55949	2.07949	0.0396179	0.0785596	-4.28959
snoRNA__Homo_sapiens300691_SNORD59A	snoRNA:SNORD59A	0.756313	0.0364627	1.47616	2.54215	2.07939	0.0396274	0.0785596	-4.08513
tRNA__Homo_sapiens_tRNA-Ala-AGC-2-1&tRNA__Homo_sapiens_tRNA-Ala-AGC-2-2&tRNA__Homo_sapiens_tRNA-Ala-AGC-7-1	tRNA-Ala_isoforms_repeat30	-0.468349	-0.921309	-0.0153889	3.30404	-2.04638	0.0428177	0.0847355	-4.33689
hsa-miR-4473	hsa-miR-4473	-0.415433	-0.818253	-0.0126119	2.05618	-2.0411	0.0433473	0.0855215	-4.23664
tRNA__Homo_sapiens_tRNA-Gly-CCC-2-1&tRNA__Homo_sapiens_tRNA-Gly-CCC-2-2	tRNA-Gly_isoforms_repeat31	-0.373821	-0.736326	-0.0113154	4.40374	-2.04092	0.0433662	0.0855215	-4.37067
snoRNA__Homo_sapiens300769_SNORD105B	snoRNA:SNORD105B	0.493315	0.0147367	0.971893	4.28088	2.04008	0.0434505	0.0855385	-4.36132
hsa-miR-584-3p	hsa-miR-584-3p	-0.682294	-1.34586	-0.0187239	2.74552	-2.03498	0.0439688	0.0863702	-4.34096
hsa-miR-484	hsa-miR-484	-0.441967	-0.871923	-0.0120107	13.2968	-2.03443	0.0440259	0.0863702	-4.44118
rRNA__45S_pre-ribosomal_N1_(RNA45SN1)&rRNA__45S_pre-ribosomal_N5_(RNA45SN5)&rRNA__45S_pre-ribosomal_N4_(RNA45SN4)&rRNA__45S_pre-ribosomal_N2_(RNA45SN2)&rRNA__45S_pre-ribosomal_N3_(RNA45SN3)	RNA45SN1 & RNA45SN5 & RNA45SN4 & RNA45SN2 & RNA45SN3	0.352259	0.0077591	0.69676	12.7983	2.02371	0.0451332	0.088389	-4.438
snoRNA__Homo_sapiens300508_SNORA75	snoRNA:SNORA75	0.649669	0.0125287	1.28681	1.51275	2.01806	0.0457276	0.0893589	-3.99198
hsa-miR-942-5p	hsa-miR-942-5p	-0.281357	-0.557364	-0.00534963	7.40244	-2.0175	0.0457866	0.0893589	-4.38131
lncRNA__URS00008B8B78_9606_Homo_sapiens_long_intergenic_non-protein_coding_RNA_312_LINC00312_	lncRNA:LINC00312	0.853996	0.0149787	1.69301	1.83151	2.01447	0.0461077	0.0898305	-4.02229
snoRNA__Homo_sapiens300478_SNORD56	snoRNA:SNORD56	0.569868	0.0092134	1.13052	1.91306	2.01166	0.0464074	0.0902588	-4.10604
snoRNA__Homo_sapiens300167_SNORD27	snoRNA:SNORD27	0.455129	0.0060483	0.904211	7.43294	2.00579	0.0470389	0.0912232	-4.41181
ReverseComplement_ENSG00000196220.16	ReverseComplement_SRGAP3	0.18703	0.00246354	0.371597	6.45515	2.00556	0.0470647	0.0912232	-4.42675
hsa-miR-766-3p	hsa-miR-766-3p	-0.621654	-1.23604	-0.00726513	4.71985	-2.00254	0.047392	0.0917002	-4.44514
ReverseComplement_ENSG00000106278.12	ReverseComplement_PTPRZ1	0.626726	0.00684106	1.24661	5.67238	2.00098	0.0475623	0.0918725	-4.44785
hsa-miR-4659a-3p	hsa-miR-4659a-3p	-0.341193	-0.679532	-0.00285362	4.51855	-1.99583	0.0481277	0.092806	-4.45726
hsa-miR-134-5p	hsa-miR-134-5p	-0.536759	-1.06951	-0.00400979	3.09288	-1.99403	0.0483263	0.0929124	-4.43141
hsa-miR-92b-3p	hsa-miR-92b-3p	0.186228	0.00137355	0.371083	9.70379	1.99384	0.0483474	0.0929124	-4.44115
hsa-miR-197-3p	hsa-miR-197-3p	-0.422265	-0.842359	-0.00217117	9.69872	-1.98937	0.0488455	0.0937104	-4.45181
MiR.hp__hsa-mir-941-1&MiR.hp__hsa-mir-941-2&MiR.hp__hsa-mir-941-3&MiR.hp__hsa-mir-941-4&MiR.hp__hsa-mir-941-5	MiR.hp:hsa-mir-941-1 & MiR.hp:hsa-mir-941-2 & MiR.hp:hsa-mir-941-3 & MiR.hp:hsa-mir-941-4 & MiR.hp:hsa-mir-941-5	-0.270893	-0.540787	-0.000999377	9.77547	-1.98647	0.0491705	0.0941741	-4.45825
snoRNA__Homo_sapiens300667_SNORD45A	snoRNA:SNORD45A	0.450581	0.0010472	0.900114	2.45208	1.98375	0.0494768	0.0946003	-4.28608
lncRNA__URS000075E3E5_9606_Homo_sapiens_long_intergenic_non-protein_coding_RNA_1343_LINC01343_	lncRNA:LINC01343_repeat32	-0.402512	-0.804673	-0.000349609	4.6655	-1.98086	0.0498042	0.0950655	-4.48616
ENSG00000272196.2&ENSG00000203812.2	ENSG00000272196.2 & ENSG00000203812.2	-0.335832	-0.672759	0.00109404	2.21501	-1.97271	0.0507371	0.0966829	-4.37244
ENSG00000273079.7	GRIN2B	0.319502	-0.00157888	0.640584	2.96361	1.96941	0.0511199	0.0972482	-4.44525
snoRNA__Homo_sapiens300589_SNORA46	snoRNA:SNORA46	-0.339805	-0.682437	0.00282739	2.54974	-1.96281	0.0518913	0.098486	-4.45446
ReverseComplement_ENSG00000105732.13	ReverseComplement_ZNF574	0.390802	-0.00334307	0.784947	2.43343	1.96235	0.0519448	0.098486	-4.37136
snoRNA__Homo_sapiens300492_SNORD12	snoRNA:SNORD12	0.826923	-0.0111838	1.66503	2.62602	1.95273	0.0530884	0.100485	-4.33167
ENSG00000257218.6&ENSG00000111780.8	ENSG00000257218.6 & ENSG00000111780.8	0.783251	-0.0110572	1.57756	1.70018	1.95159	0.0532253	0.100576	-4.13628
snoRNA__Homo_sapiens300112_SNORD3@&snoRNA__Homo_sapiens300182_SNORD3@&snoRNA__Homo_sapiens300250_SNORD3@&snoRNA__Homo_sapiens300243_SNORD3@&snoRNA__Homo_sapiens300448_SNORD3@	snoRNA:SNORD3@_repeat33	0.36794	-0.00548983	0.74137	5.53294	1.95004	0.0534113	0.100759	-4.54403
MiR.hp__hsa-mir-186	MiR.hp:hsa-mir-186	-0.440824	-0.88941	0.00776129	1.95209	-1.9449	0.0540347	0.101735	-4.39871
ReverseComplement_lncRNA__URS000081220A_9606_Homo_sapiens_long_intergenic_non-protein_coding_RNA_434_LINC00434_	ReverseComplement_lncRNA:LINC00434	-0.418551	-0.844604	0.00750212	6.44646	-1.94429	0.0541087	0.101735	-4.5361
snoRNA__Homo_sapiens300754_SNORD14B	snoRNA:SNORD14B	1.44119	-0.0293964	2.91178	1.96158	1.93958	0.0546856	0.102649	-4.13402
MiR.hp__hsa-mir-484	MiR.hp:hsa-mir-484	-0.331445	-0.672891	0.0100003	4.05837	-1.92117	0.0569884	0.10679	-4.59081
snoRNA__Homo_sapiens300763_SNORD12B	snoRNA:SNORD12B	0.413121	-0.0126253	0.838866	5.77005	1.92045	0.0570808	0.10679	-4.59787
hsa-miR-5193	hsa-miR-5193	-0.386546	-0.785868	0.0127749	1.98657	-1.91582	0.0576731	0.10772	-4.43399
snoRNA__Homo_sapiens300123_SNORD116-8&snoRNA__Homo_sapiens300118_SNORD116-3&snoRNA__Homo_sapiens300124_SNORD116-9&snoRNA__Homo_sapiens300116_SNORD116-1&snoRNA__Homo_sapiens300121_SNORD116-6&snoRNA__Homo_sapiens300117_SNORD116-2	snoRNA:SNORD116-2	0.678814	-0.0235727	1.3812	1.85873	1.91272	0.0580737	0.108289	-4.2643
ReverseComplement_ENSG00000172554.12&ReverseComplement_ENSG00000129657.16&ReverseComplement_ENSG00000127561.15&ENSG00000055483.19&ENSG00000130703.17&ReverseComplement_lncRNA__URS000075E632_9606_Homo_sapiens_small_nucleolar_RNA_host_gene_20_SNHG20_	ReverseComplement_SNTG2 & ReverseComplement_SEC14L1 & ReverseComplement_SYNGR3 & USP36 & OSBPL2 & ReverseComplement_lncRNA:small_nucleolar_RNA_host_gene_20_SNHG20	0.296105	-0.0109874	0.603197	3.70086	1.90833	0.0586438	0.109172	-4.60058
snoRNA__Homo_sapiens300667_SNORD45A&snoRNA__Homo_sapiens300666_SNORD45C	snoRNA:SNORD45C	0.359337	-0.0138945	0.732569	2.30747	1.90546	0.0590188	0.10969	-4.4277
lncRNA__URS0000759BEC_9606_Homo_sapiens_DiGeorge_syndrome_critical_region_gene_9_DGCR9_	lncRNA:DiGeorge_syndrome_critical_region_gene_9_DGCR9	-0.34429	-0.702097	0.013517	3.22385	-1.90437	0.0591616	0.109774	-4.60221
hsa-miR-493-5p	hsa-miR-493-5p	-0.624253	-1.27368	0.0251767	1.56319	-1.90241	0.0594195	0.110072	-4.37411
lncRNA__URS000075A69B_9606_Homo_sapiens_long_intergenic_non-protein_coding_RNA_324_LINC00324_&tRNA__Homo_sapiens_tRNA-Pro-TGG-3-1&tRNA__Homo_sapiens_tRNA-Pro-TGG-3-2&tRNA__Homo_sapiens_tRNA-Pro-TGG-3-3&tRNA__Homo_sapiens_tRNA-Pro-TGG-3-4&tRNA__Homo_sapiens_tRNA-Pro-TGG-3-5&tRNA__Homo_sapiens_tRNA-Pro-CGG-1-1&tRNA__Homo_sapiens_tRNA-Pro-CGG-1-2&tRNA__Homo_sapiens_tRNA-Pro-CGG-1-3&tRNA__Homo_sapien…	tRNA-Pro_isoforms_repeat34	-0.218029	-0.445011	0.0089527	5.44934	-1.90108	0.0595959	0.110218	-4.63398
hsa-miR-142-5p	hsa-miR-142-5p	-0.411208	-0.8455	0.0230833	11.7924	-1.87394	0.0632745	0.11683	-4.69738
snoRNA__Homo_sapiens300789_SCARNA3&MiR.hp__hsa-mir-1843	snoRNA:Homo_sapiens300789_SCARNA3 & MiR.hp:hsa-mir-1843	-0.218697	-0.449888	0.0124946	7.01287	-1.87218	0.0635205	0.117093	-4.65469
hsa-miR-2110	hsa-miR-2110	0.28663	-0.0168148	0.590074	7.59941	1.86947	0.0638993	0.1176	-4.65544
rRNA__5S_ribosomal_1_(RNA5S1-8,_RNA5S10-17)&rRNA__5S_ribosomal_9_(RNA5S9)&lncRNA__URS000048471C_9606_Homo_sapiens_LZTS1_antisense_RNA_1_LZTS1-AS1_&lncRNA__URS0000BC44FE_9606_Homo_sapiens_long_intergenic_non-protein_coding_RNA_537_LINC00537_	rRNA:5S_ribsomal isoforms & lncRNA:LINC00537_repeat35	0.483273	-0.0287284	0.995274	1.99799	1.86809	0.0640928	0.117602	-4.35383
snoRNA__Homo_sapiens300112_SNORD3@&snoRNA__Homo_sapiens300182_SNORD3@&snoRNA__Homo_sapiens300250_SNORD3@&snoRNA__Homo_sapiens300243_SNORD3@&snoRNA__Homo_sapiens300448_SNORD3@&snoRNA__Homo_sapiens300011_SNORD3@L39	snoRNA:SNORD3@L39	1.31658	-0.078684	2.71183	0.272479	1.86753	0.0641718	0.117602	-4.09095
tRNA__Homo_sapiens_tRNA-Ser-AGA-2-1&tRNA__Homo_sapiens_tRNA-Ser-AGA-2-2&tRNA__Homo_sapiens_tRNA-Ser-AGA-2-3&tRNA__Homo_sapiens_tRNA-Ser-AGA-2-4&tRNA__Homo_sapiens_tRNA-Ser-AGA-2-5&tRNA__Homo_sapiens_tRNA-Ser-AGA-2-6&tRNA__Homo_sapiens_tRNA-Ser-TGA-3-1&tRNA__Homo_sapiens_tRNA-Ser-AGA-4-1&tRNA__Homo_sapiens_tRNA-Ser-AGA-1-1&tRNA__Homo_sapiens_tRNA-Ser-TGA-2-1&tRNA__Homo_sapiens_tRNA-Ser-TGA-4-1&tRN…	tRNA-Ser_isoforms_repeat36	-0.308479	-0.635444	0.018487	3.90158	-1.86724	0.0642127	0.117602	-4.68533
snoRNA__Homo_sapiens300761_SNORD10	snoRNA:SNORD10	0.47087	-0.0288315	0.970571	7.54849	1.86495	0.0645355	0.117885	-4.66648
ReverseComplement_ENSG00000132688.11&ENSG00000099365.11	ReverseComplement_NES & STX1B	-0.342834	-0.706716	0.0210478	3.16275	-1.86466	0.064576	0.117885	-4.66856
hsa-miR-491-5p	hsa-miR-491-5p	-0.477095	-0.986185	0.0319951	1.5043	-1.85475	0.0659894	0.120271	-4.44111
MiR.hp__hsa-mir-128-1&MiR.hp__hsa-mir-128-2	MiR.hp:hsa-mir-128-1 & MiR.hp:hsa-mir-128-2	-0.312689	-0.64708	0.0217016	10.5485	-1.85069	0.066576	0.121074	-4.71702
tRNA__Homo_sapiens_tRNA-Ala-AGC-2-1&tRNA__Homo_sapiens_tRNA-Ala-AGC-2-2&tRNA__Homo_sapiens_tRNA-Ala-AGC-7-1&tRNA__Homo_sapiens_tRNA-Ala-AGC-3-1	tRNA-Ala_isoforms_repeat37	-0.33325	-0.68972	0.0232194	2.18406	-1.85022	0.0666444	0.121074	-4.62836
hsa-miR-877-5p	hsa-miR-877-5p	-0.495633	-1.02975	0.0384802	2.70719	-1.83655	0.0686538	0.124524	-4.69386
lncRNA__URS0000BC4602_9606_Homo_sapiens_small_nucleolar_RNA_host_gene_12_SNHG12__lncRNA&lncRNA__URS0000BC45AE_9606_Homo_sapiens_small_nucleolar_RNA_host_gene_12_SNHG12__lncRNA&lncRNA__URS0000BC4546_9606_Homo_sapiens_small_nucleolar_RNA_host_gene_12_SNHG12__lncRNA&snoRNA__Homo_sapiens300652_SNORA61	lncRNA:small_nucleolar_RNA_host_gene_12_SNHG12 & snoRNA:SNORA61	0.351344	-0.0296779	0.732366	2.13476	1.82498	0.070393	0.127197	-4.53688
hsa-miR-3173-5p	hsa-miR-3173-5p	0.36043	-0.030545	0.751406	6.0481	1.82452	0.0704637	0.127197	-4.76313
MiR.hp__hsa-mir-10395	MiR.hp:hsa-mir-10395	0.593209	-0.0502747	1.23669	1.60929	1.82451	0.0704649	0.127197	-4.35077
ReverseComplement_ENSG00000158856.18	ReverseComplement_ENSG00000158856.18	-0.560832	-1.16964	0.047972	2.23747	-1.82319	0.0706662	0.127357	-4.66518
ReverseComplement_ENSG00000085265.11	ReverseComplement_FCN1	-0.293354	-0.612637	0.0259278	6.19317	-1.81842	0.0713961	0.128467	-4.76895
MiR.hp__hsa-mir-550a-2&MiR.hp__hsa-mir-550a-1	MiR.hp:hsa-mir-550a-2 & MiR.hp:hsa-mir-550a-1	-0.193317	-0.404018	0.0173843	5.95798	-1.81585	0.0717925	0.128975	-4.77738
ReverseComplement_ENSG00000236609.4	ReverseComplement_ZNF853	-0.416992	-0.872339	0.0383557	3.72564	-1.81243	0.072322	0.12972	-4.77754
snoRNA__Homo_sapiens300538_SNORA20	snoRNA:SNORA20	0.565642	-0.0530357	1.18432	1.62512	1.80948	0.0727814	0.130338	-4.37445
ENSG00000072274.13	TFRC	0.181985	-0.0175071	0.381477	3.06195	1.80545	0.0734124	0.13126	-4.74777
hsa-miR-1226-3p	hsa-miR-1226-3p	-0.213638	-0.447972	0.020695	4.03563	-1.80435	0.0735857	0.131362	-4.79735
MiR.hp__hsa-mir-2392	MiR.hp:hsa-mir-2392	-0.662376	-1.38946	0.0647097	1.11653	-1.803	0.0737994	0.131431	-4.40551
snoRNA__Homo_sapiens300395_SNORA16AL1yRNA__Y5	snoRNA:SNORA16AL1yRNA:Y5	-0.270794	-0.568104	0.0265151	9.15439	-1.80263	0.0738572	0.131431	-4.78026
hsa-miR-1287-5p	hsa-miR-1287-5p	-0.510928	-1.07245	0.0505957	1.96571	-1.80081	0.0741458	0.131737	-4.62222
ENSG00000148357.17	HMCN2	-0.459615	-0.965141	0.0459102	2.65324	-1.7994	0.0743697	0.131927	-4.75879
tRNA__Homo_sapiens_tRNA-Leu-AAG-4-1	tRNA-Leu_isoforms_repeat38	-0.367737	-0.77498	0.0395058	1.69564	-1.78715	0.0763391	0.135209	-4.58306
tRNA__Homo_sapiens_tRNA-Gly-GCC-2-1&tRNA__Homo_sapiens_tRNA-Gly-GCC-2-2&tRNA__Homo_sapiens_tRNA-Gly-GCC-2-3&tRNA__Homo_sapiens_tRNA-Gly-GCC-2-4&tRNA__Homo_sapiens_tRNA-Gly-GCC-2-5&tRNA__Homo_sapiens_tRNA-Gly-GCC-2-6&tRNA__Homo_sapiens_tRNA-Gly-GCC-3-1&tRNA__Homo_sapiens_tRNA-Gly-GCC-5-1	tRNA-Gly_isoforms_repeat39	-0.491207	-1.0359	0.0534822	5.01303	-1.78481	0.0767195	0.13567	-4.83865
ReverseComplement_lncRNA__URS0000BC4407_9606_Homo_sapiens_uncharacterized_LOC107985544_LOC107985544__lncRNA	ReverseComplement_lncRNA:LOC107985544	-0.28477	-0.600799	0.0312587	4.32986	-1.78338	0.076953	0.13587	-4.83804
snoRNA__Homo_sapiens300169_SNORD25&lncRNA__URS0000CCDF81_9606_Homo_sapiens_small_nucleolar_RNA_host_gene_1_SNHG1__lncRNA&lncRNA__URS0000CCE06F_9606_Homo_sapiens_small_nucleolar_RNA_host_gene_1_SNHG1__lncRNA&lncRNA__URS0000CCE0BC_9606_Homo_sapiens_small_nucleolar_RNA_host_gene_1_SNHG1__lncRNA&lncRNA__URS0000CCE076_9606_Homo_sapiens_small_nucleolar_RNA_host_gene_1_SNHG1__lncRNA	snoRNA:SNORD25 & lncRNA:small_nucleolar_RNA_host_gene_1_SNHG1	0.462133	-0.0513661	0.975633	5.30557	1.78116	0.0773164	0.136299	-4.84386
hsa-miR-939-5p	hsa-miR-939-5p	-0.368136	-0.777623	0.0413509	1.81943	-1.77928	0.0776259	0.136631	-4.62521
hsa-miR-4659b-3p	hsa-miR-4659b-3p	-0.33384	-0.705886	0.038207	1.89698	-1.77589	0.0781856	0.137402	-4.66612
hsa-miR-328-3p	hsa-miR-328-3p	0.208918	-0.0254272	0.443263	10.3746	1.7644	0.0801099	0.140565	-4.85984
hsa-miR-6799-3p	hsa-miR-6799-3p	-0.462327	-0.983002	0.0583489	2.18171	-1.75735	0.0813084	0.142447	-4.76112
ENSG00000104290.11	FZD3	0.293841	-0.0376598	0.625341	3.12712	1.7543	0.0818315	0.143061	-4.83512
snoRNA__Homo_sapiens300616_SNORA63	snoRNA:SNORA63	-0.17415	-0.370672	0.0223722	5.09432	-1.75383	0.081912	0.143061	-4.891
MiR.hp__hsa-mir-1273c	MiR.hp:hsa-mir-1273c	0.249363	-0.0326683	0.531394	5.96523	1.74989	0.082593	0.144028	-4.89204
hsa-miR-326	hsa-miR-326	-0.297713	-0.636484	0.0410588	6.04238	-1.73927	0.084451	0.147041	-4.90608
snRNA__URS00003F07BD_9606_Homo_sapiens_(human)_RNA,_U4_small_nuclear_1	human_RNA,_U4_small_nuclear_1	0.478579	-0.0676564	1.02482	2.74489	1.734	0.0853847	0.148154	-4.79427
snoRNA__Homo_sapiens300524_SNORD18A	snoRNA:SNORD18A	0.698268	-0.0987294	1.49527	4.58519	1.73397	0.0853908	0.148154	-4.91376
snoRNA__Homo_sapiens300614_SNORD66	snoRNA:SNORD66	0.350698	-0.0497058	0.751102	6.59968	1.73345	0.0854834	0.148154	-4.91158
lncRNA__URS0000BC44C1_9606_Homo_sapiens_growth_arrest_associated_lncRNA_1_GASAL1_	lncRNA:growth_arrest_associated_lncRNA_1_GASAL1	-0.293898	-0.631524	0.0437278	2.0605	-1.72281	0.0873979	0.15124	-4.77632
hsa-miR-6747-3p	hsa-miR-6747-3p	0.35088	-0.0527644	0.754525	3.0846	1.72043	0.0878315	0.151758	-4.90156
ReverseComplement_ENSG00000156413.15	ReverseComplement_FUT6	0.307261	-0.0464989	0.661021	4.23673	1.719	0.0880923	0.151976	-4.93967
hsa-miR-10399-3p	hsa-miR-10399-3p	-0.291177	-0.626952	0.0445987	6.08072	-1.71626	0.0885928	0.152301	-4.94565
tRNA__Homo_sapiens_tRNA-Asp-GTC-2-10&tRNA__Homo_sapiens_tRNA-Asp-GTC-2-11&tRNA__Homo_sapiens_tRNA-Asp-GTC-2-1&tRNA__Homo_sapiens_tRNA-Asp-GTC-2-2&tRNA__Homo_sapiens_tRNA-Asp-GTC-2-3&tRNA__Homo_sapiens_tRNA-Asp-GTC-2-4&tRNA__Homo_sapiens_tRNA-Asp-GTC-2-5&tRNA__Homo_sapiens_tRNA-Asp-GTC-2-6&tRNA__Homo_sapiens_tRNA-Asp-GTC-2-7&tRNA__Homo_sapiens_tRNA-Asp-GTC-2-8&tRNA__Homo_sapiens_tRNA-Asp-GTC-2-9&t…	tRNA-Asp_isoforms_repeat40	-0.558612	-1.20341	0.0861878	1.45143	-1.71459	0.0888996	0.152301	-4.64568
ReverseComplement_ENSG00000151572.18	ReverseComplement_ENSG00000151572.18	-0.291418	-0.627831	0.0449949	2.83457	-1.71443	0.0889298	0.152301	-4.91151
MiR.hp__hsa-mir-125b-1&MiR.hp__hsa-mir-125b-2	MiR.hp:hsa-mir-125b-1 & MiR.hp:hsa-mir-125b-2	-0.495892	-1.06845	0.0766619	8.00524	-1.71414	0.0889829	0.152301	-4.9193
ENSG00000242485.6	MRPL20	0.333783	-0.0516198	0.719186	5.21879	1.71406	0.0889985	0.152301	-4.95627
rRNA__45S_pre-ribosomal_N1_(RNA45SN1)&rRNA__45S_pre-ribosomal_N2_(RNA45SN2)&rRNA__28S_ribosomal_N1_(RNA28SN1)&rRNA__28S_ribosomal_N2_(RNA28SN2)	RNA45SN1 & RNA45SN2 & RNA28SN1 & RNA28SN2	0.501566	-0.0778624	1.08099	2.26209	1.71319	0.0891593	0.152301	-4.74459
hsa-miR-25-5p	hsa-miR-25-5p	-0.260688	-0.561906	0.0405305	4.09529	-1.71283	0.0892241	0.152301	-4.95229
snRNA__URS0000149178_9606_Homo_sapiens_(human)_RNA,_U4_small_nuclear_2	human_RNA,_U4_small_nuclear_2	0.4987	-0.0795123	1.07691	2.20405	1.70698	0.0903107	0.153923	-4.71988
hsa-miR-139-5p	hsa-miR-139-5p	-0.428952	-0.926946	0.0690426	4.03503	-1.70475	0.0907275	0.154167	-4.96398
snoRNA__Homo_sapiens300556_SNORD95	snoRNA:SNORD95	0.347246	-0.0560736	0.750566	7.21411	1.70398	0.0908716	0.154167	-4.9463
rRNA__5S_ribosomal_1_(RNA5S1-8,_RNA5S10-17)&rRNA__5S_ribosomal_9_(RNA5S9)	rRNA:5S_ribsomal isoforms_repeat41	0.330403	-0.053384	0.714189	13.064	1.70384	0.0908968	0.154167	-5.01512
snoRNA__Homo_sapiens300506_SNORD51	snoRNA:SNORD51	-0.308468	-0.66689	0.0499548	2.78005	-1.7033	0.0909992	0.154167	-4.9066
hsa-miR-1843	hsa-miR-1843	-0.255445	-0.552549	0.0416588	5.38391	-1.70163	0.0913124	0.154466	-4.97721
ReverseComplement_ENSG00000146005.4	ReverseComplement_ENSG00000146005.4	0.82677	-0.138917	1.79246	0.968837	1.69443	0.092675	0.156286	-4.39942
ENSG00000206172.8	HBA1	0.286587	-0.0482861	0.621461	4.84502	1.69376	0.0928028	0.156286	-4.98873
ReverseComplement_ENSG00000158470.5&ENSG00000141646.14&ENSG00000132199.20	ReverseComplement_ENSG00000158470.5 & ENSG00000141646.14 & ENSG00000132199.20	0.420027	-0.0707702	0.910823	4.08059	1.69376	0.0928036	0.156286	-4.97285
lncRNA__URS0000394A79_9606_Homo_sapiens_long_intergenic_non-protein_coding_RNA_1714_LINC01714_&lncRNA__URS000075E3E5_9606_Homo_sapiens_long_intergenic_non-protein_coding_RNA_1343_LINC01343_&lncRNA__URS0000759B1D_9606_Homo_sapiens_long_intergenic_non-protein_coding_RNA_1299_LINC01299_&lncRNA__URS000075CB2F_9606_Homo_sapiens_PHKA2_antisense_RNA_1_PHKA2-AS1_	lncRNA:PHKA2_antisense_RNA_1_PHKA2-AS1	-0.495689	-1.07751	0.0861375	1.62208	-1.68613	0.0942664	0.158513	-4.75925
MiR.hp__hsa-mir-2110	MiR.hp:hsa-mir-2110	0.333043	-0.0587741	0.724859	6.06289	1.68226	0.0950168	0.159018	-5.00108
ReverseComplement_ENSG00000198730.9	ReverseComplement_ENSG00000198730.9	0.570049	-0.100822	1.24092	2.21962	1.6817	0.0951247	0.159018	-4.76066
hsa-let-7d-3p	hsa-let-7d-3p	0.234711	-0.0415825	0.511004	10.1916	1.68128	0.0952082	0.159018	-4.99446
hsa-miR-4646-3p	hsa-miR-4646-3p	-0.275117	-0.599003	0.0487688	3.76204	-1.68113	0.0952362	0.159018	-4.99691
tRNA__Homo_sapiens_tRNA-Gly-GCC-5-1	tRNA-Gly_isoforms_repeat42	-0.333923	-0.72708	0.0592338	1.9869	-1.68096	0.0952701	0.159018	-4.85999
rRNA__45S_pre-ribosomal_N4_(RNA45SN4)&rRNA__45S_pre-ribosomal_N2_(RNA45SN2)&rRNA__45S_pre-ribosomal_N3_(RNA45SN3)&rRNA__18S_ribosomal_N2_(RNA18SN2-4)	RNA45SN4 & RNA45SN2 & RNA45SN3 & RNA18SN2-4	0.333233	-0.0596511	0.726117	3.52397	1.67865	0.0957208	0.159535	-4.98493
hsa-miR-1343-3p	hsa-miR-1343-3p	0.293044	-0.0539633	0.640051	3.8988	1.67136	0.0971539	0.161685	-5.01079
hsa-miR-6857-3p	hsa-miR-6857-3p	0.235004	-0.0448498	0.514858	2.92972	1.66196	0.0990287	0.164535	-4.98607
snRNA__URS000032B6B6_9606_Homo_sapiens_(human)_RNA,_U1_small_nuclear_3&snRNA__URS00000081EA_9606_Homo_sapiens_(human)_RNA,_variant_U1_small_nuclear_7&snRNA__URS000012964C_9606_Homo_sapiens_(human)_RNA,_variant_U1_small_nuclear_2A&snRNA__URS0000162127_9606_Homo_sapiens_(human)_RNA,_variant_U1_small_nuclear_1&snRNA__URS0000669D0F_9606_Homo_sapiens_(human)_RNA,_variant_U1_small_nuclear_17	human_RNA,_U1_small_nuclear_3 & human_RNA,_variant_U1_small_nuclear_7 & human_RNA,_variant_U1_small_nuclear_2A & human_RNA,_variant_U1_small_nuclear_1 & human_RNA,_variant_U1_small_nuclear_17	0.518652	-0.0994884	1.13679	1.77525	1.6606	0.099302	0.164535	-4.71334
ReverseComplement_ENSG00000141622.14	ReverseComplement_RNF165	-0.345917	-0.758329	0.0664958	3.99909	-1.66003	0.099417	0.164535	-5.03496
snoRNA__Homo_sapiens300081_SNORD104	snoRNA:SNORD104	-0.269148	-0.590066	0.0517694	10.3312	-1.65987	0.0994491	0.164535	-5.03109
tRNA__Homo_sapiens_tRNA-Ser-AGA-2-1&tRNA__Homo_sapiens_tRNA-Ser-AGA-2-2&tRNA__Homo_sapiens_tRNA-Ser-AGA-2-3&tRNA__Homo_sapiens_tRNA-Ser-AGA-2-4&tRNA__Homo_sapiens_tRNA-Ser-AGA-2-5&tRNA__Homo_sapiens_tRNA-Ser-AGA-2-6&tRNA__Homo_sapiens_tRNA-Ser-TGA-3-1&tRNA__Homo_sapiens_tRNA-Ser-AGA-4-1&tRNA__Homo_sapiens_tRNA-Ser-CGA-1-1&tRNA__Homo_sapiens_tRNA-Ser-TGA-1-1	tRNA-Ser_isoforms_repeat43	-0.587496	-1.29213	0.117137	2.77654	-1.65013	0.101429	0.167528	-5.01236
tRNA__Homo_sapiens_tRNA-Lys-CTT-2-1&tRNA__Homo_sapiens_tRNA-Lys-CTT-2-2&tRNA__Homo_sapiens_tRNA-Lys-CTT-2-3&tRNA__Homo_sapiens_tRNA-Lys-CTT-2-4&tRNA__Homo_sapiens_tRNA-Lys-CTT-2-5&tRNA__Homo_sapiens_tRNA-Lys-CTT-3-1	tRNA-Lys_isoforms_repeat44	-0.360958	-0.794047	0.0721304	2.61206	-1.64952	0.101555	0.167528	-4.99462
ReverseComplement_ENSG00000156413.15&ReverseComplement_ENSG00000105732.13&ReverseComplement_ENSG00000143970.18&ReverseComplement_ENSG00000224383.8	ReverseComplement_FUT6 & ReverseComplement_ZNF574 & ReverseComplement_ASXL2 & ReverseComplement_PRR29	0.327145	-0.0659976	0.720288	3.53899	1.6469	0.102093	0.16817	-5.034
MiR.hp__hsa-mir-1285-1	MiR.hp:hsa-mir-1285-1	-0.564052	-1.24254	0.114433	2.94046	-1.64534	0.102414	0.168455	-5.02838
snoRNA__Homo_sapiens300586_SNORA64	snoRNA:SNORA64	0.316977	-0.0646649	0.69862	1.91034	1.6438	0.102733	0.168733	-4.77734
yRNA__Y4&yRNA__Y1&lncRNA__URS000075DA25_9606_Homo_sapiens_ZNF436_antisense_RNA_1_ZNF436-AS1__lncRNA	yRNA:Y4 & yRNA:Y1 & lncRNA:ZNF436_antisense_RNA_1_ZNF436-AS1	0.398803	-0.082943	0.880549	3.0943	1.63839	0.103858	0.170333	-5.02602
hsa-miR-454-5p	hsa-miR-454-5p	-0.282339	-0.623618	0.0589392	5.05067	-1.63734	0.104077	0.170444	-5.08003
hsa-let-7e-5p	hsa-let-7e-5p	-0.392755	-0.867749	0.0822387	6.46981	-1.63648	0.104257	0.170492	-5.06191
ReverseComplement_ENSG00000118369.13	ReverseComplement_USP35	0.319528	-0.0678044	0.70686	3.22891	1.63268	0.105055	0.171329	-5.04548
lncRNA__URS000075996B_9606_Homo_sapiens_EMC3_antisense_RNA_1_EMC3-AS1_&lncRNA__URS000075B250_9606_Homo_sapiens_human__non-protein_coding_lnc-HNRNPUL2-BSCL2-1:1	lncRNA:lnc-HNRNPUL2-BSCL2-1:1	-0.51235	-1.13345	0.108753	2.99513	-1.6326	0.105072	0.171329	-5.04912
ReverseComplement_ENSG00000120254.16	ReverseComplement_ENSG00000120254.16	0.691484	-0.147866	1.53083	2.07791	1.63048	0.105519	0.171787	-4.78293
hsa-miR-363-5p	hsa-miR-363-5p	-0.268684	-0.594953	0.0575847	3.2811	-1.62983	0.105657	0.171787	-5.06323
ENSG00000164715.6	LMTK2	0.232064	-0.0499834	0.51411	2.15009	1.6284	0.105959	0.172032	-4.86681
MiR.hp__hsa-mir-1285-1&lncRNA__URS000075C527_9606_Homo_sapiens_human__non-protein_coding_lnc-PDPK1-3:1&MiR.hp__hsa-mir-1285-2	MiR.hp:hsa-mir-1285-1 & lncRNA:lnc-PDPK1-3:1 & MiR.hp:hsa-mir-1285-2	-0.242891	-0.538639	0.0528564	5.42422	-1.62542	0.106593	0.172812	-5.09856
ReverseComplement_ENSG00000114656.12&ENSG00000177646.20	ReverseComplement_CFAP92 & ACAD9	0.203263	-0.0459552	0.452481	3.45936	1.61419	0.10901	0.176477	-5.08772
lncRNA__URS0000759C0C_9606_Homo_sapiens_ZBTB11_antisense_RNA_1_ZBTB11-AS1_	lncRNA:ZBTB11_antisense_RNA_1_ZBTB11-AS1	0.353763	-0.0801913	0.787717	2.31409	1.61341	0.109179	0.176499	-4.9189
tRNA__Homo_sapiens_tRNA-Gly-GCC-2-1&tRNA__Homo_sapiens_tRNA-Gly-GCC-2-2&tRNA__Homo_sapiens_tRNA-Gly-GCC-2-3&tRNA__Homo_sapiens_tRNA-Gly-GCC-2-4&tRNA__Homo_sapiens_tRNA-Gly-GCC-2-5&tRNA__Homo_sapiens_tRNA-Gly-GCC-2-6&tRNA__Homo_sapiens_tRNA-Gly-GCC-3-1&tRNA__Homo_sapiens_tRNA-Gly-GCC-5-1&tRNA__Homo_sapiens_tRNA-Gly-CCC-1-1&tRNA__Homo_sapiens_tRNA-Gly-CCC-1-2&tRNA__Homo_sapiens_tRNA-Gly-GCC-1-1&tRN…	tRNA-Gly_isoforms_repeat45	-0.304352	-0.678571	0.0698664	3.73122	-1.60963	0.110002	0.177575	-5.11041
hsa-miR-7855-5p	hsa-miR-7855-5p	-0.299447	-0.668002	0.0691074	1.77573	-1.60803	0.110353	0.177887	-4.90516
viral.miR.hp__hsv2-miR-H10	viral.miR.hp:hsv2-miR-H10	0.637067	-0.148747	1.42288	1.49935	1.60451	0.111128	0.178881	-4.65606
lncRNA__URS000075DE64_9606_Homo_sapiens_human__non-protein_coding_MIR17HG:3&MiR.hp__hsa-mir-92a-1&MiR.hp__hsa-mir-92a-2	lncRNA:non-protein_coding_MIR17HG:3 & MiR.hp:hsa-mir-92a-1 & MiR.hp:hsa-mir-92a-2	0.124971	-0.0303347	0.280277	16.9519	1.59257	0.113785	0.182897	-5.30991
ENSG00000151090.20	ENSG00000151090.20	-0.511174	-1.14859	0.126238	1.48558	-1.58717	0.115002	0.184591	-4.89233
snoRNA__Homo_sapiens300555_SNORD96A	snoRNA:SNORD96A	0.535049	-0.133948	1.20405	1.99061	1.58287	0.115979	0.185896	-4.84379
rRNA__45S_pre-ribosomal_N1_(RNA45SN1)&rRNA__45S_pre-ribosomal_N5_(RNA45SN5)&rRNA__45S_pre-ribosomal_N4_(RNA45SN4)&rRNA__45S_pre-ribosomal_N2_(RNA45SN2)&rRNA__45S_pre-ribosomal_N3_(RNA45SN3)&rRNA__28S_ribosomal_N1_(RNA28SN1)&rRNA__28S_ribosomal_N5_(RNA28SN5)&rRNA__28S_ribosomal_N4_(RNA28SN4)&rRNA__28S_ribosomal_N2_(RNA28SN2)&rRNA__28S_ribosomal_N3_(RNA28SN3)&lncRNA__URS0000A77313_9606_Homo_sapiens…	RNA45SN1 & RNA45SN5 & RNA45SN4 & RNA45SN2 & RNA45SN3 & RNA28SN1 & RNA28SN5 & RNA28SN4 & RNA28SN2 & RNA28SN3 & lncRNA:LINC01988	0.476783	-0.11964	1.07321	2.07028	1.58213	0.116149	0.185904	-4.89735
lncRNA__URS000075B82C_9606_Homo_sapiens_human__non-protein_coding_lnc-RAB23-1:3	lncRNA:lnc-RAB23-1:3	0.247879	-0.0638459	0.559603	4.9391	1.57378	0.118068	0.188708	-5.1769
hsa-miR-548ay-3p	hsa-miR-548ay-3p	-0.368003	-0.83148	0.0954744	2.2692	-1.57144	0.118609	0.189257	-5.0577
snoRNA__Homo_sapiens300565_SNORD34	snoRNA:SNORD34	0.305994	-0.0795315	0.691519	2.68034	1.57085	0.118746	0.189257	-5.06361
MiR.hp__hsa-mir-6511b-1	MiR.hp:hsa-mir-6511b-1	-0.264944	-0.599312	0.0694237	2.92843	-1.56822	0.11936	0.189964	-5.14104
ENSG00000188266.14	HYKK	-0.23696	-0.536146	0.0622263	3.08201	-1.56751	0.119526	0.189964	-5.15414
snoRNA__Homo_sapiens300670_SNORA66	snoRNA:SNORA66	0.432119	-0.114995	0.979233	1.82576	1.56315	0.120547	0.191317	-4.83883
hsa-miR-4521	hsa-miR-4521	-0.333454	-0.757699	0.0907913	2.10842	-1.55559	0.122336	0.193884	-5.05384
hsa-miR-5001-3p	hsa-miR-5001-3p	-0.322643	-0.733415	0.088129	2.57801	-1.55452	0.122589	0.194014	-5.14104
snoRNA__Homo_sapiens300510_SNORD82	snoRNA:SNORD82	0.339937	-0.0930574	0.772932	4.60578	1.55379	0.122765	0.19402	-5.20072
ENSG00000105698.16	ENSG00000105698.16	0.33905	-0.0930687	0.771169	1.93931	1.55288	0.122983	0.194093	-4.93061
snoRNA__Homo_sapiens300491_SNORD12C	snoRNA:SNORD12C	0.381666	-0.107062	0.870395	5.2185	1.54558	0.124735	0.196584	-5.21898
hsa-miR-7704	hsa-miR-7704	0.259744	-0.0731668	0.592656	2.033	1.54417	0.125078	0.19685	-4.99609
MiR.hp__hsa-mir-12136	MiR.hp:hsa-mir-12136	-0.448014	-1.02466	0.128629	2.86832	-1.53766	0.126661	0.199064	-5.18225
hsa-miR-494-3p	hsa-miR-494-3p	-0.572049	-1.30884	0.164744	2.90039	-1.53661	0.126918	0.199191	-5.19105
ENSG00000154358.23	OBSCN	-0.427984	-0.982384	0.126416	1.54896	-1.52785	0.129079	0.202301	-4.95207
rRNA__45S_pre-ribosomal_N1_(RNA45SN1)&rRNA__45S_pre-ribosomal_N5_(RNA45SN5)&rRNA__45S_pre-ribosomal_N3_(RNA45SN3)&rRNA__28S_ribosomal_N1_(RNA28SN1)&rRNA__28S_ribosomal_N5_(RNA28SN5)&rRNA__28S_ribosomal_N3_(RNA28SN3)	RNA45SN1 & RNA45SN5 & RNA45SN3 & RNA28SN1 & RNA28SN5 & RNA28SN3	0.43824	-0.133656	1.01014	3.766	1.5166	0.131895	0.206398	-5.23595
ReverseComplement_ENSG00000189233.12	ReverseComplement_NUGGC	-0.247391	-0.570563	0.0757808	3.04979	-1.51505	0.132287	0.206398	-5.22816
snoRNA__Homo_sapiens300662_SNORD46	snoRNA:SNORD46	0.38974	-0.119531	0.89901	1.79521	1.51462	0.132396	0.206398	-4.89853
snoRNA__Homo_sapiens300771_SNORD71	snoRNA:SNORD71	0.260305	-0.0798581	0.600469	4.03183	1.51451	0.132423	0.206398	-5.24929
ReverseComplement_ENSG00000280204.4	ReverseComplement_OR1S1	0.386272	-0.122151	0.894695	2.08833	1.50364	0.135198	0.210336	-5.02039
snoRNA__Homo_sapiens300474_SNORA19	snoRNA:SNORA19	-0.26261	-0.608377	0.0831565	1.88848	-1.50316	0.135322	0.210336	-5.0802
lncRNA__URS000075E679_9606_Homo_sapiens_human__non-protein_coding_lnc-ANGPT2-2:6	lncRNA:lnc-ANGPT2-2:6	0.429313	-0.138245	0.99687	2.02132	1.49706	0.136899	0.212495	-5.01818
hsa-miR-125a-5p	hsa-miR-125a-5p	-0.233489	-0.542525	0.0755479	8.06065	-1.49531	0.137355	0.21291	-5.25463
ReverseComplement_ENSG00000196110.8&ReverseComplement_ENSG00000172954.14	ReverseComplement_ZNF699 & ReverseComplement_LCLAT1	0.430391	-0.140072	1.00085	2.69277	1.49318	0.137912	0.21348	-5.15768
MiR.hp__hsa-mir-486-2	MiR.hp:hsa-mir-486-2	0.19379	-0.063271	0.450852	10.8048	1.49201	0.138218	0.213661	-5.29194
snoRNA__Homo_sapiens300475_SNORD110	snoRNA:SNORD110	0.281604	-0.0922706	0.655479	5.07312	1.4907	0.138562	0.213901	-5.29915
ReverseComplement_ENSG00000008988.11	ReverseComplement_RPS20	-0.173919	-0.405098	0.0572595	4.74266	-1.48894	0.139025	0.214322	-5.30163
snoRNA__Homo_sapiens300479_SNORD57	snoRNA:SNORD57	0.285653	-0.094701	0.666006	6.66579	1.48637	0.139701	0.215071	-5.29133
hsa-miR-127-3p	hsa-miR-127-3p	-0.437377	-1.02059	0.145833	4.55381	-1.48425	0.140262	0.215641	-5.30736
tRNA__Homo_sapiens_tRNA-Gln-CTG-1-1&tRNA__Homo_sapiens_tRNA-Gln-CTG-1-2&tRNA__Homo_sapiens_tRNA-Gln-CTG-1-3&tRNA__Homo_sapiens_tRNA-Gln-CTG-1-4&tRNA__Homo_sapiens_tRNA-Gln-CTG-1-5&tRNA__Homo_sapiens_tRNA-Gln-CTG-5-1	tRNA-Gln_isoforms_repeat46	-0.342124	-0.79953	0.115283	1.72893	-1.48032	0.141305	0.216949	-5.07926
MiR.hp__hsa-mir-6511a-1&MiR.hp__hsa-mir-6511a-2&MiR.hp__hsa-mir-6511a-3&MiR.hp__hsa-mir-6511a-4	MiR.hp:hsa-mir-6511a-1 & MiR.hp:hsa-mir-6511a-2 & MiR.hp:hsa-mir-6511a-3 & MiR.hp:hsa-mir-6511a-4	-0.260773	-0.610091	0.0885456	5.98282	-1.47746	0.142068	0.217825	-5.31252
ReverseComplement_ENSG00000117859.19	ReverseComplement_OSBPL9	-0.390672	-0.916955	0.135611	1.94456	-1.46916	0.144303	0.220952	-5.14127
snoRNA__Homo_sapiens300704_SNORD49A	snoRNA:SNORD49A	0.290566	-0.102236	0.683368	3.7715	1.46402	0.1457	0.222789	-5.31231
hsa-miR-3909	hsa-miR-3909	-0.19465	-0.458594	0.0692936	3.95706	-1.45955	0.146924	0.223495	-5.3351
snoRNA__Homo_sapiens300570_SNORD88A	snoRNA:SNORD88A	0.248237	-0.0884054	0.58488	2.85518	1.4594	0.146966	0.223495	-5.26495
hsa-miR-342-5p	hsa-miR-342-5p	0.242295	-0.0864309	0.571021	5.66764	1.45877	0.147139	0.223495	-5.34433
hsa-miR-122-5p	hsa-miR-122-5p	-0.568362	-1.33955	0.202825	2.16869	-1.45862	0.14718	0.223495	-5.19767
lncRNA__URS0000BC4452_9606_Homo_sapiens_SEMA6A_antisense_RNA_2_SEMA6A-AS2_	lncRNA:SEMA6A_antisense_RNA_2_SEMA6A-AS2	-0.303002	-0.714189	0.108185	3.43866	-1.45842	0.147236	0.223495	-5.32174
snoRNA__Homo_sapiens300609_SNORD69	snoRNA:SNORD69	0.303086	-0.108331	0.714503	6.18365	1.45801	0.147349	0.223495	-5.34131
snoRNA__Homo_sapiens300482_SNORD17	snoRNA:SNORD17	-0.262277	-0.619374	0.0948212	4.94053	-1.45361	0.148562	0.225033	-5.35175
hsa-miR-100-5p	hsa-miR-100-5p	-0.987157	-2.33596	0.361651	7.84653	-1.44848	0.149989	0.226605	-5.32239
yRNA__Y4&lncRNA__URS00003A520D_9606_Homo_sapiens_MCM3AP_antisense_RNA_1_MCM3AP-AS1__lncRNA&lncRNA__URS000075BD4C_9606_Homo_sapiens_MCM3AP_antisense_RNA_1_MCM3AP-AS1_	yRNA:Y4 & lncRNA:MCM3AP_antisense_RNA_1_MCM3AP-AS1	-0.324953	-0.769166	0.119261	2.01179	-1.44779	0.150182	0.226605	-5.17758
hsa-miR-628-3p	hsa-miR-628-3p	-0.254206	-0.601724	0.0933123	2.53284	-1.44772	0.150201	0.226605	-5.26801
tRNA__Homo_sapiens_tRNA-Glu-TTC-2-1&tRNA__Homo_sapiens_tRNA-Glu-TTC-2-2	tRNA-Glu_isoforms_repeat47	-0.24656	-0.584233	0.0911129	5.18501	-1.44512	0.15093	0.2274	-5.36467
ENSG00000203811.1&ENSG00000203852.3	H3C14 & H3C15	-0.188287	-0.446784	0.0702098	3.31637	-1.44159	0.151921	0.228589	-5.34219
hsa-miR-1296-5p	hsa-miR-1296-5p	-0.298826	-0.711806	0.114155	1.69968	-1.43207	0.154621	0.232343	-5.14022
ENSG00000244734.4&ENSG00000223609.11	HBB & HBD	0.26449	-0.101987	0.630968	4.99881	1.42836	0.155683	0.233627	-5.38713
snoRNA__Homo_sapiens300657_SNORD85	snoRNA:SNORD85	-0.276669	-0.661307	0.107968	4.48179	-1.42359	0.157058	0.235066	-5.39027
ReverseComplement_ENSG00000111647.13	ReverseComplement_BLTP3B	-0.305903	-0.731338	0.119531	1.9721	-1.42308	0.157207	0.235066	-5.21715
snoRNA__Homo_sapiens300522_SNORD18B	snoRNA:SNORD18B	0.434118	-0.169716	1.03795	2.16404	1.42287	0.157266	0.235066	-5.10044
ReverseComplement_ENSG00000115828.17	ReverseComplement_QPCT	0.330082	-0.134732	0.794896	2.01279	1.40546	0.162367	0.24237	-5.16057
ENSG00000244734.4	HBB	0.306374	-0.125487	0.738235	6.09874	1.40406	0.162783	0.242672	-5.41308
ENSG00000196747.4	H2AC13	0.209078	-0.0867222	0.504879	3.81627	1.3989	0.164322	0.2445	-5.41017
ENSG00000087086.15	FTL	0.229037	-0.0950942	0.553167	2.89853	1.39849	0.164443	0.2445	-5.35536
ReverseComplement_ENSG00000078403.17	ReverseComplement_MLLT10	-0.209722	-0.506928	0.0874836	3.48837	-1.39657	0.165019	0.245035	-5.40995
MiR.hp__hsa-mir-342	MiR.hp:hsa-mir-342	0.234445	-0.0993696	0.568259	2.53262	1.38999	0.167004	0.247657	-5.30088
snoRNA__Homo_sapiens300578_SNORD62A&snoRNA__Homo_sapiens300579_SNORD62B	snoRNA:SNORD62B	0.251654	-0.106875	0.610183	4.27296	1.38917	0.167252	0.2477	-5.43002
snoRNA__Homo_sapiens300472_SNORD98	snoRNA:SNORD98	-0.42776	-1.03779	0.182272	1.86665	-1.38779	0.167672	0.247996	-5.19252
ENSG00000183354.12	KIAA2026	-0.271962	-0.661044	0.11712	1.79356	-1.38339	0.169014	0.249654	-5.20065
snoRNA__Homo_sapiens300058_SNORA26	snoRNA:SNORA26	0.328087	-0.141827	0.798001	2.00907	1.3818	0.169498	0.250043	-5.17006
hsa-miR-495-3p	hsa-miR-495-3p	-0.60275	-1.46682	0.261316	1.18855	-1.3806	0.169869	0.250263	-5.03775
lncRNA__URS000075DE64_9606_Homo_sapiens_human__non-protein_coding_MIR17HG:3&MiR.hp__hsa-mir-92a-1	lncRNA:non-protein_coding_MIR17HG:3 & MiR.hp:hsa-mir-92a-1	0.160383	-0.069819	0.390585	13.5304	1.37888	0.170397	0.250455	-5.51371
ReverseComplement_ENSG00000181381.15	ReverseComplement_DDX60L	0.237465	-0.103411	0.578341	6.55779	1.37873	0.170442	0.250455	-5.44103
snoRNA__Homo_sapiens300580_SNORD24	snoRNA:SNORD24	0.314011	-0.137657	0.765678	2.36317	1.37595	0.1713	0.251388	-5.25893
hsa-miR-296-5p	hsa-miR-296-5p	-0.356525	-0.871525	0.158475	5.07943	-1.37012	0.173107	0.253711	-5.46622
hsa-miR-224-5p	hsa-miR-224-5p	-0.404537	-0.989489	0.180415	2.32263	-1.36872	0.173543	0.254015	-5.3388
hsa-miR-1908-5p	hsa-miR-1908-5p	0.36136	-0.161428	0.884148	3.42947	1.36801	0.173764	0.254015	-5.43991
snoRNA__Homo_sapiens300525_SNORD117	snoRNA:SNORD117	0.314457	-0.142406	0.77132	3.95007	1.36223	0.175575	0.256331	-5.45612
ReverseComplement_ENSG00000162642.14	ReverseComplement_C1orf52	0.328317	-0.151112	0.807746	3.38949	1.35533	0.177758	0.259183	-5.44918
tRNA__Homo_sapiens_tRNA-Glu-TTC-1-1&tRNA__Homo_sapiens_tRNA-Glu-TTC-1-2	tRNA-Glu_isoforms_repeat48	-0.339617	-0.836115	0.15688	5.45192	-1.35378	0.17825	0.259565	-5.48766
snoRNA__Homo_sapiens300686_SNORD43	snoRNA:SNORD43	0.265996	-0.125151	0.657143	7.34673	1.3459	0.180774	0.262902	-5.46707
ReverseComplement_ENSG00000197217.13	ReverseComplement_ENTPD4	0.452265	-0.216476	1.12101	5.83997	1.33848	0.183172	0.266046	-5.50671
hsa-miR-6894-3p	hsa-miR-6894-3p	0.193237	-0.0927852	0.47926	2.79148	1.33711	0.183617	0.266351	-5.43321
ReverseComplement_ENSG00000047056.16	ReverseComplement_WDR37	0.210584	-0.101973	0.523142	4.24106	1.33344	0.184816	0.267746	-5.50636
lncRNA__URS000075F019_9606_Homo_sapiens_long_intergenic_non-protein_coding_RNA_1160_LINC01160_	lncRNA:LINC01160	-0.304025	-0.757087	0.149038	1.82649	-1.32809	0.186571	0.269942	-5.31128
hsa-miR-574-3p	hsa-miR-574-3p	-0.313425	-0.781888	0.155037	6.97404	-1.32415	0.187873	0.271478	-5.49551
ReverseComplement_ENSG00000181381.15&ReverseComplement_ENSG00000111879.20	ReverseComplement_DDX60L & ReverseComplement_ENSG00000111879.20	0.362094	-0.179896	0.904084	2.02729	1.32223	0.188509	0.272049	-5.22803
lncRNA__URS0000A775F0_9606_Homo_sapiens_neighbor_of_BRCA1_lncRNA_2_NBR2__lncRNA	lncRNA:neighbor_of_BRCA1_lncRNA_2_NBR2	0.140594	-0.0716938	0.352881	6.91454	1.31074	0.192349	0.277238	-5.51529
MiR.hp__hsa-let-7a-1	MiR.hp:hsa-let-7a-1	-0.305526	-0.768096	0.157045	13.2521	-1.30721	0.193542	0.278597	-5.60207
ReverseComplement_ENSG00000245848.3	ReverseComplement_CEBPA	0.362016	-0.186383	0.910414	2.11721	1.30649	0.193785	0.278597	-5.28938
ENSG00000198876.13	ENSG00000198876.13	0.271199	-0.141078	0.683477	1.76858	1.30189	0.195349	0.280489	-5.23383
snRNA__URS000032B6B6_9606_Homo_sapiens_(human)_RNA,_U1_small_nuclear_3&snRNA__URS0000669D0F_9606_Homo_sapiens_(human)_RNA,_variant_U1_small_nuclear_17	human_RNA,_U1_small_nuclear_3 & human_RNA,_variant_U1_small_nuclear_17	0.395728	-0.21048	1.00194	2.39956	1.29197	0.198754	0.285015	-5.37228
hsa-miR-6877-5p	hsa-miR-6877-5p	-0.195779	-0.496574	0.105015	2.02785	-1.28817	0.200068	0.286537	-5.40313
snoRNA__Homo_sapiens300597_SNORD102	snoRNA:SNORD102	0.285518	-0.156628	0.727665	4.65296	1.27804	0.203605	0.291233	-5.57767
snoRNA__Homo_sapiens300733_SNORA3	snoRNA:SNORA3	-0.212506	-0.541921	0.11691	4.60387	-1.27674	0.204063	0.291518	-5.58361
ReverseComplement_ENSG00000107679.14	ReverseComplement_PLEKHA1	0.35916	-0.202717	0.921037	4.11466	1.26509	0.208193	0.297043	-5.58355
hsa-miR-4742-3p	hsa-miR-4742-3p	-0.231375	-0.595267	0.132516	4.48543	-1.25841	0.210591	0.300086	-5.60559
ENSG00000119866.22	BCL11A	0.155375	-0.0898978	0.400648	2.27296	1.25374	0.212277	0.302108	-5.44073
hsa-miR-4755-5p	hsa-miR-4755-5p	-0.178585	-0.460786	0.103615	4.19808	-1.25246	0.212742	0.302388	-5.60941
lncRNA__URS0000759CF4_9606_Homo_sapiens_KCNQ1_opposite_strand/antisense_transcript_1_KCNQ1OT1_	lncRNA:KCNQ1_opposite_strand/antisense_transcript_1_KCNQ1OT1	0.157898	-0.0921609	0.407956	4.45143	1.24971	0.213741	0.303427	-5.61263
lncRNA__URS000075C353_9606_Homo_sapiens_long_intergenic_non-protein_coding_RNA_963_LINC00963_&lncRNA__URS000073968D_9606_Homo_sapiens_EMX2_opposite_strand/antisense_RNA_EMX2OS_&lncRNA__URS00002A4A09_9606_Homo_sapiens_MRTFA_antisense_RNA_1_MRTFA-AS1_&lncRNA__URS000075C5C5_9606_Homo_sapiens_DNAJC27_antisense_RNA_1_DNAJC27-AS1_&lncRNA__URS00005B18F1_9606_Homo_sapiens_long_intergenic_non-protein_codi…	lncRNA:PAX8_antisense_RNA_1_PAX8-AS1	-0.320691	-0.829022	0.18764	3.34305	-1.24858	0.214154	0.303631	-5.59237
snoRNA__Homo_sapiens300529_SNORD52	snoRNA:SNORD52	0.289236	-0.170978	0.749449	1.80508	1.24385	0.215884	0.3057	-5.26458
rRNA__Homo_sapiens_mitochondrially_encoded_16S_RNA_(MT-RNR2)	MT-RNR2	0.212034	-0.126385	0.550453	6.94547	1.24001	0.217295	0.307313	-5.60605
ENSG00000169926.11	KLF13	0.157694	-0.0945641	0.409953	4.35069	1.23722	0.218327	0.308387	-5.62125
snoRNA__Homo_sapiens300690_SNORD59B	snoRNA:SNORD59B	0.293802	-0.17733	0.764934	6.13029	1.23421	0.219442	0.309575	-5.63274
hsa-miR-671-3p	hsa-miR-671-3p	0.193306	-0.118028	0.504641	4.11144	1.22884	0.221442	0.312007	-5.63298
lncRNA__URS0000BC447A_9606_Homo_sapiens_uncharacterized_LOC100130027_LOC100130027__lncRNA	lncRNA:LOC100130027	0.12313	-0.0755503	0.321811	4.02912	1.22655	0.222299	0.312824	-5.63486
ENSG00000260220.7	CCDC187	-0.185913	-0.486165	0.114339	2.87037	-1.22546	0.222707	0.313008	-5.60255
MiR.hp__hsa-mir-181b-2&MiR.hp__hsa-mir-181b-1	MiR.hp:hsa-mir-181b-2 & MiR.hp:hsa-mir-181b-1	-0.25904	-0.677844	0.159764	5.56237	-1.22414	0.223202	0.313314	-5.64859
rRNA__5S_ribosomal_9_(RNA5S9)	rRNA:5S_ribsomal isoforms_repeat49	0.379822	-0.235844	0.995487	1.83095	1.22099	0.224391	0.314593	-5.32457
ReverseComplement_lncRNA__URS0000BC450F_9606_Homo_sapiens_long_intergenic_non-protein_coding_RNA_1715_LINC01715_&ReverseComplement_lncRNA__URS0000BC454F_9606_Homo_sapiens_long_intergenic_non-protein_coding_RNA_1715_LINC01715__lncRNA	ReverseComplement_lncRNA:LINC01715	-0.211254	-0.556612	0.134104	2.98679	-1.21063	0.228324	0.31971	-5.62578
lncRNA__URS000075D758_9606_Homo_sapiens_long_intergenic_non-protein_coding_RNA_506_LINC00506_	lncRNA:LINC00506	0.505141	-0.329617	1.3399	2.88684	1.19764	0.233323	0.326306	-5.58526
ENSG00000140798.16	ABCC12	-0.238635	-0.634288	0.157018	3.57162	-1.1937	0.234857	0.327747	-5.66657
ReverseComplement_ENSG00000173409.14&ENSG00000054523.19&ReverseComplement_ENSG00000169169.15&ReverseComplement_ENSG00000075415.15&ReverseComplement_ENSG00000221944.9&ReverseComplement_ENSG00000152954.12&ReverseComplement_ENSG00000254004.7&ENSG00000100784.12&ENSG00000196811.13&ENSG00000185621.11	ReverseComplement_ENSG00000173409.14 & ENSG00000054523.19 & ReverseComplement_ENSG00000169169.15 & ReverseComplement_ENSG00000075415.15 & ReverseComplement_ENSG00000221944.9 & ReverseComplement_ENSG00000152954.12 & ReverseComplement_ENSG00000254004.7 & ENSG00000100784.12 & ENSG00000196811.13 & ENSG00000185621.11	0.51622	-0.339805	1.37224	1.09148	1.19351	0.234933	0.327747	-5.0543
lncRNA__URS000075A69B_9606_Homo_sapiens_long_intergenic_non-protein_coding_RNA_324_LINC00324_&tRNA__Homo_sapiens_tRNA-Pro-TGG-3-1&tRNA__Homo_sapiens_tRNA-Pro-TGG-3-2&tRNA__Homo_sapiens_tRNA-Pro-TGG-3-3&tRNA__Homo_sapiens_tRNA-Pro-TGG-3-4&tRNA__Homo_sapiens_tRNA-Pro-TGG-3-5&tRNA__Homo_sapiens_tRNA-Pro-CGG-1-1&tRNA__Homo_sapiens_tRNA-Pro-CGG-1-2&tRNA__Homo_sapiens_tRNA-Pro-CGG-1-3&tRNA__Homo_sapien…	tRNA-Pro_isoforms_repeat50	-0.139873	-0.37206	0.0923142	3.56282	-1.19226	0.235419	0.328019	-5.66673
hsa-miR-6735-5p	hsa-miR-6735-5p	0.210202	-0.139949	0.560353	1.82966	1.18811	0.237044	0.329877	-5.39652
rRNA__45S_pre-ribosomal_N1_(RNA45SN1)&rRNA__45S_pre-ribosomal_N5_(RNA45SN5)&rRNA__45S_pre-ribosomal_N4_(RNA45SN4)&rRNA__45S_pre-ribosomal_N4_(RNA45SN4)&rRNA__45S_pre-ribosomal_N2_(RNA45SN2)&rRNA__45S_pre-ribosomal_N2_(RNA45SN2)&rRNA__45S_pre-ribosomal_N3_(RNA45SN3)&rRNA__45S_pre-ribosomal_N3_(RNA45SN3)&rRNA__28S_ribosomal_N1_(RNA28SN1)&rRNA__28S_ribosomal_N5_(RNA28SN5)&rRNA__28S_ribosomal_N4_(RNA…	RNA45SN1 & RNA45SN5 & RNA45SN4 & RNA45SN2 & RNA45SN3 & RNA28SN1 & RNA28SN5 & RNA28SN4 & RNA28SN2 & RNA28SN3_repeat51	0.211917	-0.142693	0.566527	4.29127	1.18275	0.239156	0.33233	-5.68891
hsa-let-7c-5p	hsa-let-7c-5p	-0.27364	-0.731768	0.184488	9.72503	-1.18214	0.239395	0.33233	-5.67681
ReverseComplement_ENSG00000107736.22	ReverseComplement_CDH23	-0.189555	-0.507741	0.12863	4.20057	-1.17905	0.24062	0.33362	-5.69418
hsa-miR-937-3p	hsa-miR-937-3p	0.142995	-0.0979129	0.383903	4.00164	1.17475	0.242329	0.335578	-5.69462
lncRNA__URS0000759B1D_9606_Homo_sapiens_long_intergenic_non-protein_coding_RNA_1299_LINC01299_	lncRNA:LINC01299	0.25328	-0.175292	0.681852	2.75683	1.16964	0.244371	0.337992	-5.6287
hsa-miR-1301-3p	hsa-miR-1301-3p	0.124312	-0.0864191	0.335043	5.18671	1.16751	0.245228	0.338763	-5.71455
hsa-miR-323b-3p	hsa-miR-323b-3p	-0.318709	-0.860218	0.2228	3.91401	-1.16484	0.246305	0.339834	-5.70661
tRNA__Homo_sapiens_tRNA-Arg-ACG-2-1&tRNA__Homo_sapiens_tRNA-Arg-ACG-2-2&tRNA__Homo_sapiens_tRNA-Arg-ACG-2-3&tRNA__Homo_sapiens_tRNA-Arg-ACG-2-4&tRNA__Homo_sapiens_tRNA-Arg-ACG-1-1&tRNA__Homo_sapiens_tRNA-Arg-ACG-1-2&tRNA__Homo_sapiens_tRNA-Arg-ACG-1-3	tRNA-Arg_isoforms_repeat52	0.170584	-0.122333	0.463501	5.39946	1.15257	0.251286	0.346285	-5.73117
snoRNA__Homo_sapiens300349_SNORD93	snoRNA:SNORD93	-0.207819	-0.565082	0.149443	5.41411	-1.15126	0.251823	0.346602	-5.73324
ENSG00000147454.14	SLC25A37	0.123621	-0.0898045	0.337047	2.57769	1.14636	0.253836	0.348947	-5.62583
lncRNA__URS0000759CF4_9606_Homo_sapiens_KCNQ1_opposite_strand/antisense_transcript_1_KCNQ1OT1_&lncRNA__URS0000759CF4_9606_Homo_sapiens_KCNQ1_opposite_strand/antisense_transcript_1_KCNQ1OT1_&lncRNA__URS000075ED94_9606_Homo_sapiens_long_intergenic_non-protein_coding_RNA_1355_LINC01355_&lncRNA__URS000075DE27_9606_Homo_sapiens_HLA_complex_group_11_HCG11_&lncRNA__URS000025784F_9606_Homo_sapiens_TSIX_t…	lncRNA:LINC00958 & lncRNA:lnc-SLC17A5-1:2	-0.300351	-0.820742	0.220039	2.25768	-1.14229	0.255518	0.350833	-5.61053
hsa-miR-877-3p	hsa-miR-877-3p	-0.19825	-0.542895	0.146395	2.59974	-1.13846	0.257107	0.352587	-5.67328
hsa-miR-636	hsa-miR-636	-0.246079	-0.676561	0.184403	5.29226	-1.13135	0.260076	0.356226	-5.75532
rRNA__45S_pre-ribosomal_N4_(RNA45SN4)&rRNA__45S_pre-ribosomal_N2_(RNA45SN2)&rRNA__28S_ribosomal_N4_(RNA28SN4)&rRNA__28S_ribosomal_N2_(RNA28SN2)	RNA45SN4 & RNA45SN2 & RNA28SN4 & RNA28SN2	0.281079	-0.212537	0.774696	4.17659	1.12698	0.261912	0.358306	-5.74685
snoRNA__Homo_sapiens300557_SNORD37	snoRNA:SNORD37	0.311558	-0.237111	0.860226	2.29466	1.12384	0.263236	0.359681	-5.55016
lncRNA__URS0000BC44C1_9606_Homo_sapiens_growth_arrest_associated_lncRNA_1_GASAL1_&lncRNA__URS0000ABD8B8_9606_Homo_sapiens_long_intergenic_non-protein_coding_RNA_1415_LINC01415__lncRNA&lncRNA__URS0000ABD80C_9606_Homo_sapiens_long_intergenic_non-protein_coding_RNA_1415_LINC01415_&lncRNA__URS0000ABD8CB_9606_Homo_sapiens_long_intergenic_non-protein_coding_RNA_1415_LINC01415__lncRNA	lncRNA:LINC01415	0.456153	-0.3481	1.26041	1.87293	1.12252	0.263794	0.360009	-5.42057
tRNA__Homo_sapiens_tRNA-Ser-AGA-2-1&tRNA__Homo_sapiens_tRNA-Ser-AGA-2-2&tRNA__Homo_sapiens_tRNA-Ser-AGA-2-3&tRNA__Homo_sapiens_tRNA-Ser-AGA-2-4&tRNA__Homo_sapiens_tRNA-Ser-AGA-2-5&tRNA__Homo_sapiens_tRNA-Ser-AGA-2-6&tRNA__Homo_sapiens_tRNA-Ser-TGA-3-1&tRNA__Homo_sapiens_tRNA-Ser-AGA-4-1&tRNA__Homo_sapiens_tRNA-Ser-AGA-1-1&tRNA__Homo_sapiens_tRNA-Ser-TGA-2-1&tRNA__Homo_sapiens_tRNA-Ser-TGA-4-1&tRN…	tRNA-Ser_isoforms_repeat53	-0.305163	-0.843886	0.233559	2.01933	-1.1211	0.264397	0.360397	-5.58658
ReverseComplement_ENSG00000085265.11&ENSG00000160691.19	ReverseComplement_FCN1 & SHC1	-0.2	-0.554336	0.154335	4.42612	-1.1171	0.266096	0.362275	-5.76644
lncRNA__URS000075ED94_9606_Homo_sapiens_long_intergenic_non-protein_coding_RNA_1355_LINC01355_	lncRNA:LINC01355	-0.240348	-0.667543	0.186847	5.34864	-1.1135	0.267631	0.363927	-5.77465
lncRNA__URS0000D7806A_9606_Homo_sapiens_uncharacterized_LOC102725021_LOC102725021__lncRNA&lncRNA__URS0000D7801A_9606_Homo_sapiens_uncharacterized_LOC102725021_LOC102725021__lncRNA&lncRNA__URS0000D7802D_9606_Homo_sapiens_uncharacterized_LOC102725021_LOC102725021__lncRNA&lncRNA__URS000075D84F_9606_Homo_sapiens_uncharacterized_LOC100506472_LOC100506472__lncRNA	lncRNA:LOC100506472	-0.353768	-0.984023	0.276488	2.89416	-1.11091	0.268742	0.364999	-5.72589
ENSG00000104812.15&ENSG00000102034.17	GYS1 & ELF4	-0.285671	-0.795181	0.223839	4.37576	-1.10966	0.269277	0.365286	-5.77464
ENSG00000046774.10	MAGEC2	-0.174796	-0.487738	0.138146	1.95303	-1.10546	0.271085	0.367297	-5.60065
ENSG00000105701.16	FKBP8	0.12548	-0.0993766	0.350336	3.20533	1.10445	0.271522	0.367449	-5.74378
snoRNA__Homo_sapiens300123_SNORD116-8&snoRNA__Homo_sapiens300118_SNORD116-3&snoRNA__Homo_sapiens300124_SNORD116-9	snoRNA:SNORD116-9	0.407718	-0.32626	1.1417	1.84162	1.09939	0.273711	0.369968	-5.39883
ENSG00000065526.12	SPEN	0.189542	-0.152627	0.531712	3.13822	1.09633	0.275043	0.371325	-5.7481
MiR.hp__hsa-mir-486-1&MiR.hp__hsa-mir-486-2&lncRNA__URS0000759BA5_9606_Homo_sapiens_SVIL_antisense_RNA_1_SVIL-AS1__lncRNA&lncRNA__URS000075BF39_9606_Homo_sapiens_SVIL_antisense_RNA_1_SVIL-AS1__lncRNA&lncRNA__URS000075EEA4_9606_Homo_sapiens_SVIL_antisense_RNA_1_SVIL-AS1__lncRNA	MiR.hp:hsa-mir-486-1 & MiR.hp:hsa-mir-486-2 & lncRNA:SVIL_antisense_RNA_1_SVIL-AS1	0.165719	-0.135473	0.466911	5.57759	1.08894	0.278275	0.375239	-5.79942
ENSG00000132510.11&ENSG00000181085.15	KDM6B & MAPK15	0.244786	-0.205828	0.695399	2.74801	1.07512	0.284393	0.383032	-5.72775
tRNA__Homo_sapiens_tRNA-Lys-CTT-1-1&tRNA__Homo_sapiens_tRNA-Lys-CTT-1-2&tRNA__Homo_sapiens_tRNA-Lys-CTT-4-1&tRNA__Homo_sapiens_tRNA-Lys-CTT-2-1&tRNA__Homo_sapiens_tRNA-Lys-CTT-2-2&tRNA__Homo_sapiens_tRNA-Lys-CTT-2-3&tRNA__Homo_sapiens_tRNA-Lys-CTT-2-4&tRNA__Homo_sapiens_tRNA-Lys-CTT-2-5&tRNA__Homo_sapiens_tRNA-Lys-CTT-3-1&tRNA__Homo_sapiens_tRNA-Lys-CTT-5-1	tRNA-Lys_isoforms_repeat54	-0.257175	-0.733693	0.219344	3.80585	-1.06813	0.287522	0.386785	-5.81136
lncRNA__URS000075C929_9606_Homo_sapiens_MIR133A1_host_gene_MIR133A1HG_&MiR.hp__hsa-mir-133a-1&MiR.hp__hsa-mir-133a-2	lncRNA:MIR133A1_host_gene_MIR133A1HG & MiR.hp:hsa-mir-133a-1 & MiR.hp:hsa-mir-133a-2	-0.476271	-1.36375	0.411208	1.11785	-1.06212	0.290232	0.389704	-5.3617
yRNA__Y4&lncRNA__URS000075DA25_9606_Homo_sapiens_ZNF436_antisense_RNA_1_ZNF436-AS1__lncRNA	yRNA:Y4 & lncRNA:ZNF436_antisense_RNA_1_ZNF436-AS1	0.248891	-0.215034	0.712816	10.2823	1.06179	0.290381	0.389704	-5.81206
MiR.hp__hsa-mir-10399	MiR.hp:hsa-mir-10399	-0.168046	-0.481789	0.145697	5.09588	-1.06006	0.291164	0.390228	-5.8306
hsa-miR-4508	hsa-miR-4508	0.300663	-0.261027	0.862353	5.8656	1.0594	0.291462	0.390228	-5.82841
ENSG00000105939.14	ZC3HAV1	0.106084	-0.0934482	0.305615	3.22038	1.05223	0.294724	0.394127	-5.79541
hsa-miR-330-3p	hsa-miR-330-3p	-0.154299	-0.445053	0.136455	4.23911	-1.0503	0.295607	0.394842	-5.83367
ReverseComplement_ENSG00000172780.17&ReverseComplement_ENSG00000261796.1&ENSG00000142233.14	ReverseComplement_RAB43 & ReverseComplement_ISY1-RAB43 & NTN5	-0.20444	-0.591517	0.182636	2.82531	-1.04531	0.297897	0.39743	-5.79886
hsa-miR-505-5p	hsa-miR-505-5p	-0.154244	-0.446987	0.138499	4.72209	-1.04279	0.299057	0.398508	-5.8472
snoRNA__Homo_sapiens300164_SNORD30	snoRNA:SNORD30	0.329434	-0.296874	0.955742	6.42394	1.04101	0.29988	0.399134	-5.84169
lncRNA__URS0000BC450F_9606_Homo_sapiens_long_intergenic_non-protein_coding_RNA_1715_LINC01715_&snRNA__URS000000A142_9606_Homo_sapiens_(human)_RNA,_U11_small_nuclear	human_RNA,_U11_small_nuclear	0.156904	-0.143142	0.456949	2.55141	1.03496	0.302688	0.402398	-5.74271
ENSG00000004939.16	SLC4A1	-0.135864	-0.396351	0.124624	4.11501	-1.03227	0.303941	0.403588	-5.8504
ReverseComplement_ENSG00000198842.10&ENSG00000134109.11&ENSG00000160208.13&ENSG00000255346.10	ReverseComplement_STYXL2 & EDEM1 & RRP1B & NOX5	-0.179494	-0.525551	0.166564	3.26722	-1.02654	0.30662	0.406667	-5.83651
lncRNA__URS000025784F_9606_Homo_sapiens_TSIX_transcript_XIST_antisense_RNA_TSIX_	lncRNA:TSIX_transcript_XIST_antisense_RNA	0.186925	-0.174564	0.548413	2.20645	1.02341	0.308094	0.407694	-5.66861
hsa-miR-6726-3p	hsa-miR-6726-3p	0.149395	-0.139529	0.438318	3.4901	1.02336	0.308116	0.407694	-5.83952
hsa-miR-1234-3p	hsa-miR-1234-3p	0.211712	-0.205083	0.628507	2.30357	1.00531	0.316692	0.418552	-5.72115
lncRNA__URS0000759AD2_9606_Homo_sapiens_long_intergenic_non-protein_coding_RNA_294_LINC00294_&lncRNA__URS000075C353_9606_Homo_sapiens_long_intergenic_non-protein_coding_RNA_963_LINC00963_&lncRNA__URS0000CCE0A2_9606_Homo_sapiens_long_intergenic_non-protein_coding_RNA_330_LINC00330_&lncRNA__URS000075B7A7_9606_Homo_sapiens_T_cell_receptor_gamma_locus_antisense_RNA_1_TRG-AS1_&lncRNA__URS000075C0A6_96…	lncRNA:LINC00471	-0.1543	-0.458814	0.150213	2.68549	-1.00285	0.317871	0.41962	-5.81899
hsa-miR-3200-5p	hsa-miR-3200-5p	-0.264468	-0.788866	0.25993	2.44137	-0.998133	0.320144	0.422127	-5.78426
snRNA__URS000032B6B6_9606_Homo_sapiens_(human)_RNA,_U1_small_nuclear_3&snRNA__URS00000081EA_9606_Homo_sapiens_(human)_RNA,_variant_U1_small_nuclear_7&snRNA__URS000012964C_9606_Homo_sapiens_(human)_RNA,_variant_U1_small_nuclear_2A&snRNA__URS0000162127_9606_Homo_sapiens_(human)_RNA,_variant_U1_small_nuclear_1&snRNA__URS000075AD80_9606_Homo_sapiens_(human)_RNA,_variant_U1_small_nuclear_19&snRNA__URS…	human_RNA,_U1_small_nuclear_3 & human_RNA,_variant_U1_small_nuclear_7 & human_RNA,_variant_U1_small_nuclear_2A & human_RNA,_variant_U1_small_nuclear_1 & human_RNA,_variant_U1_small_nuclear_19 & human_RNA,_variant_U1_small_nuclear_8	0.247677	-0.247532	0.742886	1.99133	0.98986	0.324156	0.426919	-5.63021
ENSG00000135821.19	GLUL	-0.112132	-0.337738	0.113474	4.72734	-0.983681	0.327174	0.430216	-5.90532
hsa-miR-210-5p	hsa-miR-210-5p	-0.345876	-1.04213	0.350374	3.23952	-0.983176	0.327421	0.430216	-5.87344
lncRNA__URS000075B559_9606_Homo_sapiens_uncharacterized_LOC25845_PP7080__lncRNA	lncRNA:LOC25845_PP7080	-0.237643	-0.716603	0.241316	3.21998	-0.981981	0.328008	0.430486	-5.87517
ENSG00000148334.16	PTGES2	0.145317	-0.148469	0.439104	3.38673	0.978954	0.329495	0.431936	-5.87553
snoRNA__Homo_sapiens300528_SNORD48	snoRNA:SNORD48	0.198692	-0.204635	0.602019	6.36914	0.974989	0.33145	0.433996	-5.90504
snoRNA__Homo_sapiens300590_SNORA50	snoRNA:SNORA50	0.184102	-0.191142	0.559346	2.33642	0.971003	0.333423	0.436075	-5.75462
ReverseComplement_ENSG00000166448.15&ReverseComplement_ENSG00000175513.9&ENSG00000162430.18	ReverseComplement_TMEM130 & ReverseComplement_TSGA10IP & SELENON	-0.181521	-0.55444	0.191397	4.16565	-0.963364	0.337226	0.440539	-5.91811
hsa-miR-1180-3p	hsa-miR-1180-3p	0.100585	-0.107224	0.308393	8.65182	0.957955	0.339936	0.443115	-5.89404
ReverseComplement_ENSG00000141252.21	ReverseComplement_ENSG00000141252.21	0.177559	-0.189314	0.544433	2.04544	0.957862	0.339983	0.443115	-5.70485
snoRNA__Homo_sapiens300748_SNORD6	snoRNA:SNORD6	0.280696	-0.306132	0.867525	3.50287	0.946676	0.345632	0.449958	-5.90302
snoRNA__Homo_sapiens300204_SNORD76	snoRNA:SNORD76	0.286775	-0.315651	0.8892	4.53424	0.942136	0.347942	0.452445	-5.9372
hsa-miR-370-3p	hsa-miR-370-3p	-0.275478	-0.856405	0.305449	3.27444	-0.938515	0.349791	0.454326	-5.91855
hsa-miR-433-3p	hsa-miR-433-3p	0.233937	-0.262708	0.730582	3.1748	0.932242	0.35301	0.45798	-5.90755
snoRNA__Homo_sapiens300526_SNORD84	snoRNA:SNORD84	0.219954	-0.248049	0.687958	3.88813	0.930165	0.35408	0.458769	-5.9352
snoRNA__Homo_sapiens300205_SNORD75	snoRNA:SNORD75	0.200132	-0.226005	0.626269	2.05188	0.929487	0.354429	0.458769	-5.71058
ReverseComplement_ENSG00000118557.16&ReverseComplement_ENSG00000065534.19	ReverseComplement_PMFBP1 & ReverseComplement_MYLK	-0.135263	-0.425163	0.154636	5.89402	-0.923442	0.357557	0.462288	-5.95733
hsa-miR-6842-3p	hsa-miR-6842-3p	-0.140504	-0.442894	0.161886	5.27848	-0.919599	0.359555	0.46434	-5.96609
tRNA__Homo_sapiens_tRNA-Glu-CTC-1-1&tRNA__Homo_sapiens_tRNA-Glu-CTC-1-2&tRNA__Homo_sapiens_tRNA-Glu-CTC-1-3&tRNA__Homo_sapiens_tRNA-Glu-CTC-1-4&tRNA__Homo_sapiens_tRNA-Glu-CTC-1-5&tRNA__Homo_sapiens_tRNA-Glu-CTC-1-6&tRNA__Homo_sapiens_tRNA-Glu-CTC-1-7&tRNA__Homo_sapiens_tRNA-Glu-CTC-2-1	tRNA-Glu_isoforms_repeat55	0.188706	-0.220698	0.59811	9.83133	0.91224	0.3634	0.468236	-5.94971
snRNA__URS000075BAAE_9606_Homo_sapiens_(human)_RNA,_U5A_small_nuclear_1	human_RNA,_U5A_small_nuclear_1	0.186516	-0.218138	0.591169	3.38955	0.912238	0.363401	0.468236	-5.93672
ReverseComplement_ENSG00000105793.16&ReverseComplement_ENSG00000104408.11	ReverseComplement_ENSG00000105793.16 & ReverseComplement_ENSG00000104408.11	0.424038	-0.497957	1.34603	2.22997	0.910233	0.364453	0.469056	-5.7231
hsa-miR-150-3p	hsa-miR-150-3p	0.12844	-0.151547	0.408428	3.84366	0.907904	0.365677	0.470097	-5.95579
snoRNA__Homo_sapiens300116_SNORD116-1&snoRNA__Homo_sapiens300121_SNORD116-6&snoRNA__Homo_sapiens300117_SNORD116-2	snoRNA:SNORD116-2_repeat56	0.419666	-0.508162	1.34749	1.47949	0.895184	0.37241	0.478209	-5.44212
snoRNA__Homo_sapiens300535_SNORD101	snoRNA:SNORD101	0.194856	-0.236551	0.626263	5.91746	0.893929	0.373079	0.478343	-5.98671
lncRNA__URS00008B4804_9606_Homo_sapiens_human__non-protein_coding_lnc-KDM3B-1:6	lncRNA:lnc-KDM3B-1:6	-0.224579	-0.722087	0.272929	3.59604	-0.893399	0.373361	0.478343	-5.96823
ReverseComplement_ENSG00000120162.10&ENSG00000100991.12&ENSG00000082074.19	ReverseComplement_MOB3B & TRPC4AP & FYB1	-0.214904	-0.691516	0.261707	2.01766	-0.892395	0.373897	0.478487	-5.84029
ReverseComplement_ENSG00000103811.18	ReverseComplement_ENSG00000103811.18	0.171441	-0.213207	0.556088	2.24485	0.882118	0.379407	0.484508	-5.84741
ReverseComplement_ENSG00000127954.13	ReverseComplement_STEAP4	0.138674	-0.172492	0.44984	3.81256	0.882021	0.37946	0.484508	-5.98319
hsa-miR-5189-3p	hsa-miR-5189-3p	-0.547943	-1.78915	0.693266	2.73319	-0.873709	0.383954	0.489387	-5.96653
ENSG00000176490.5&ENSG00000261210.8	DIRAS1 & CLEC19A	-0.131805	-0.430493	0.166883	2.90305	-0.873353	0.384147	0.489387	-5.95963
tRNA__Homo_sapiens_tRNA-Glu-CTC-1-1&tRNA__Homo_sapiens_tRNA-Glu-CTC-1-2&tRNA__Homo_sapiens_tRNA-Glu-CTC-1-3&tRNA__Homo_sapiens_tRNA-Glu-CTC-1-4&tRNA__Homo_sapiens_tRNA-Glu-CTC-1-5&tRNA__Homo_sapiens_tRNA-Glu-CTC-1-6&tRNA__Homo_sapiens_tRNA-Glu-CTC-1-7&tRNA__Homo_sapiens_tRNA-Glu-CTC-2-1&lncRNA__URS0000A7736C_9606_Homo_sapiens_long_intergenic_non-protein_coding_RNA_1783_LINC01783_&tRNA__Homo_sapie…	tRNA-Glu_isoforms_repeat57	0.16348	-0.209478	0.536437	2.93083	0.86752	0.387321	0.492383	-5.95504
hsa-miR-629-3p	hsa-miR-629-3p	-0.209428	-0.687263	0.268406	2.11279	-0.86743	0.38737	0.492383	-5.84688
MiR.hp__hsa-mir-6859-1&MiR.hp__hsa-mir-6859-2&MiR.hp__hsa-mir-6859-3&MiR.hp__hsa-mir-6859-4	MiR.hp:hsa-mir-6859-1 & MiR.hp:hsa-mir-6859-2 & MiR.hp:hsa-mir-6859-3 & MiR.hp:hsa-mir-6859-4	0.0896452	-0.117906	0.297197	3.45796	0.854825	0.394285	0.500609	-5.99319
hsa-miR-1229-3p	hsa-miR-1229-3p	0.16402	-0.217988	0.546028	4.16371	0.849768	0.39708	0.503592	-6.0159
ENSG00000087460.29	GNAS	-0.108492	-0.361905	0.144921	4.13825	-0.847317	0.398439	0.504436	-6.02044
hsa-miR-6861-3p	hsa-miR-6861-3p	0.146151	-0.195369	0.487671	1.99573	0.846959	0.398638	0.504436	-5.80419
ENSG00000275591.5	XKR5	-0.144225	-0.482765	0.194316	4.09463	-0.84315	0.400756	0.506549	-6.02448
hsa-miR-10527-5p	hsa-miR-10527-5p	-0.126455	-0.424603	0.171694	4.12467	-0.83942	0.402837	0.5086	-6.02607
yRNA__Y3	yRNA:Y3	-0.100239	-0.3368	0.136322	11.1904	-0.83863	0.403279	0.5086	-6.03644
hsa-miR-1248	hsa-miR-1248	0.15858	-0.219229	0.53639	2.05632	0.830717	0.407718	0.513625	-5.77002
hsa-miR-130b-5p	hsa-miR-130b-5p	-0.170701	-0.57853	0.237129	7.27587	-0.828386	0.409032	0.514534	-6.00373
ReverseComplement_ENSG00000166448.15	ReverseComplement_TMEM130	-0.160378	-0.543807	0.223051	2.81626	-0.827821	0.40935	0.514534	-5.98216
ENSG00000171823.7	FBXL14	0.401606	-0.559551	1.36276	1.22138	0.826955	0.409839	0.514576	-5.4628
hsa-let-7d-5p	hsa-let-7d-5p	-0.165616	-0.563023	0.231791	10.9428	-0.824788	0.411064	0.514938	-6.04165
ENSG00000108312.15	UBTF	-0.124483	-0.423454	0.174487	2.23597	-0.824061	0.411475	0.514938	-5.90534
ENSG00000104812.15	GYS1	-0.101194	-0.344345	0.141956	4.83665	-0.823678	0.411693	0.514938	-6.04654
lncRNA__URS000075DE64_9606_Homo_sapiens_human__non-protein_coding_MIR17HG:3&MiR.hp__hsa-mir-92a-1&MiR.hp__hsa-mir-92a-2&lncRNA__URS000075A717_9606_Homo_sapiens_SLC26A9_and_RAB7B_antisense_RNA_1_SLC26A9-AS1__lncRNA&lncRNA__URS0000759AFD_9606_Homo_sapiens_SLC26A9_and_RAB7B_antisense_RNA_1_SLC26A9-AS1__lncRNA	lncRNA:SLC26A9_and_RAB7B_antisense_RNA_1_SLC26A9-AS1	0.10992	-0.154342	0.374181	3.83885	0.823223	0.41195	0.514938	-6.03277
snRNA__URS00003EE995_9606_Homo_sapiens_(human)_RNA,_U2_small_nuclear_1&lncRNA__URS0000ABD7FD_9606_Homo_sapiens_uncharacterized_LOC100128988_LOC100128988__lncRNA&lncRNA__URS0000ABD7F2_9606_Homo_sapiens_uncharacterized_LOC100128988_LOC100128988__lncRNA	human_RNA,_U2_small_nuclear_1 & lncRNA:LOC100128988	0.310937	-0.437378	1.05925	1.64747	0.822364	0.412437	0.514976	-5.65568
vault__VTRNA1-2	vault:VTRNA1-2	-0.528636	-1.81875	0.761481	4.02742	-0.810968	0.418926	0.522069	-6.05061
ReverseComplement_ENSG00000025796.14	ReverseComplement_SEC63	0.149328	-0.215192	0.513849	3.62863	0.810767	0.419042	0.522069	-6.03199
ReverseComplement_ENSG00000125818.18	ReverseComplement_ENSG00000125818.18	0.237231	-0.342444	0.816906	1.7373	0.80996	0.419504	0.522069	-5.69336
rRNA__45S_pre-ribosomal_N1_(RNA45SN1)&rRNA__45S_pre-ribosomal_N5_(RNA45SN5)&rRNA__45S_pre-ribosomal_N4_(RNA45SN4)&rRNA__45S_pre-ribosomal_N2_(RNA45SN2)&rRNA__45S_pre-ribosomal_N3_(RNA45SN3)&rRNA__28S_ribosomal_N1_(RNA28SN1)&rRNA__28S_ribosomal_N5_(RNA28SN5)&rRNA__28S_ribosomal_N4_(RNA28SN4)&rRNA__28S_ribosomal_N2_(RNA28SN2)&rRNA__28S_ribosomal_N3_(RNA28SN3)	RNA45SN1 & RNA45SN5 & RNA45SN4 & RNA45SN2 & RNA45SN3 & RNA28SN1 & RNA28SN5 & RNA28SN4 & RNA28SN2 & RNA28SN3_repeat58	0.130253	-0.189887	0.450393	16.9692	0.805238	0.422212	0.524451	-6.23057
MiR.hp__hsa-mir-329-1&MiR.hp__hsa-mir-329-2	MiR.hp:hsa-mir-329-1 & MiR.hp:hsa-mir-329-2	-0.238047	-0.823859	0.347765	1.91079	-0.804232	0.422791	0.524451	-5.8397
hsa-miR-6803-3p	hsa-miR-6803-3p	-0.111543	-0.386052	0.162965	5.39845	-0.8042	0.422809	0.524451	-6.06281
ReverseComplement_ENSG00000198663.17	ReverseComplement_C6orf89	-0.151515	-0.527688	0.224657	2.5515	-0.79716	0.426871	0.527836	-5.98501
ENSG00000172086.9	KRCC1	-0.209044	-0.72806	0.309973	4.23564	-0.797135	0.426885	0.527836	-6.06076
snoRNA__Homo_sapiens300163_SNORD31	snoRNA:SNORD31	0.189594	-0.281188	0.660376	7.70223	0.797041	0.42694	0.527836	-6.02984
ENSG00000132510.11	KDM6B	0.151905	-0.229498	0.533308	2.29768	0.788251	0.432043	0.533562	-5.90298
ReverseComplement_ENSG00000189050.16	ReverseComplement_ENSG00000189050.16	-0.182485	-0.642329	0.277358	3.27909	-0.785406	0.433703	0.535026	-6.04264
hsa-miR-485-3p	hsa-miR-485-3p	0.187368	-0.285568	0.660305	4.78201	0.784096	0.434468	0.535195	-6.07581
lncRNA__URS000075C2D9_9606_Homo_sapiens_uncharacterized_LOC441072_FLJ31104__lncRNA	lncRNA:LOC441072_FLJ31104	-0.151117	-0.532815	0.230582	3.09776	-0.783551	0.434787	0.535195	-6.04414
hsa-miR-501-3p	hsa-miR-501-3p	0.0985792	-0.150798	0.347956	9.28859	0.782358	0.435485	0.535471	-6.05041
hsa-miR-1307-3p	hsa-miR-1307-3p	-0.153118	-0.541045	0.234808	8.51633	-0.781185	0.436172	0.535732	-6.04277
hsa-miR-423-3p	hsa-miR-423-3p	0.0830759	-0.130121	0.296272	13.4607	0.771207	0.442041	0.541899	-6.14882
ReverseComplement_ENSG00000149273.15	ReverseComplement_ENSG00000149273.15	0.235874	-0.369594	0.841343	2.21874	0.77102	0.442151	0.541899	-5.87007
ReverseComplement_ENSG00000104886.12&ReverseComplement_ENSG00000107679.14	ReverseComplement_PLEKHJ1 & ReverseComplement_PLEKHA1	0.287888	-0.452217	1.02799	2.28098	0.769851	0.442842	0.542157	-5.80755
lncRNA__URS000075DE64_9606_Homo_sapiens_human__non-protein_coding_MIR17HG:3&lncRNA__URS0000759CF4_9606_Homo_sapiens_KCNQ1_opposite_strand/antisense_transcript_1_KCNQ1OT1_&lncRNA__URS000075DE27_9606_Homo_sapiens_HLA_complex_group_11_HCG11_&lncRNA__URS000025784F_9606_Homo_sapiens_TSIX_transcript_XIST_antisense_RNA_TSIX_&lncRNA__URS000073968D_9606_Homo_sapiens_EMX2_opposite_strand/antisense_RNA_EMX2…	lncRNA:LINC02175 & lncRNA:lnc-SHF-3:4	-0.179291	-0.642806	0.284224	3.1787	-0.765544	0.445392	0.544689	-6.06136
hsa-miR-1976	hsa-miR-1976	0.0994855	-0.160358	0.359329	5.18955	0.757746	0.45003	0.549767	-6.09795
ReverseComplement_ENSG00000184898.7&ReverseComplement_ENSG00000198663.17&ENSG00000204887.4	ReverseComplement_RBM43 & ReverseComplement_C6orf89 & KRTAP1-4	-0.15612	-0.565691	0.253451	1.77742	-0.754408	0.452024	0.551607	-5.86647
hsa-miR-191-5p	hsa-miR-191-5p	-0.121256	-0.440865	0.198352	15.068	-0.750865	0.454146	0.553598	-6.2138
snoRNA__Homo_sapiens300592_SNORD111B	snoRNA:SNORD111B	0.203979	-0.334709	0.742667	2.42334	0.749417	0.455015	0.554059	-5.91868
lncRNA__URS000075A69B_9606_Homo_sapiens_long_intergenic_non-protein_coding_RNA_324_LINC00324_&lncRNA__URS0000759CF4_9606_Homo_sapiens_KCNQ1_opposite_strand/antisense_transcript_1_KCNQ1OT1_&lncRNA__URS000075EA71_9606_Homo_sapiens_NAGPA_antisense_RNA_1_NAGPA-AS1_	lncRNA:NAGPA_antisense_RNA_1_NAGPA-AS1	-0.112348	-0.411296	0.186601	4.89587	-0.74378	0.458406	0.557588	-6.10794
hsa-miR-1227-3p	hsa-miR-1227-3p	-0.151344	-0.55508	0.252392	1.80236	-0.741899	0.459541	0.558367	-5.85275
snoRNA__Homo_sapiens300766_SNORD119	snoRNA:SNORD119	-0.151823	-0.557513	0.253868	3.78962	-0.740657	0.460291	0.558678	-6.09114
snoRNA__Homo_sapiens300705_SNORD65	snoRNA:SNORD65	0.319587	-0.541471	1.18065	2.22376	0.73457	0.463978	0.562549	-5.89389
lncRNA__URS0000A775F0_9606_Homo_sapiens_neighbor_of_BRCA1_lncRNA_2_NBR2__lncRNA&lncRNA__URS0000759AD2_9606_Homo_sapiens_long_intergenic_non-protein_coding_RNA_294_LINC00294_&lncRNA__URS0000ABD7FD_9606_Homo_sapiens_uncharacterized_LOC100128988_LOC100128988__lncRNA&lncRNA__URS0000ABD8B7_9606_Homo_sapiens_long_intergenic_non-protein_coding_RNA_2012_LINC02012__lncRNA&lncRNA__URS000075ADD8_9606_Homo_s…	lncRNA:C9orf41_antisense_RNA_1_C9orf41-AS1	0.0897724	-0.152698	0.332243	3.15137	0.732759	0.465078	0.563278	-6.07751
lncRNA__URS0000BC465C_9606_Homo_sapiens_small_nucleolar_RNA_host_gene_12_SNHG12__lncRNA&snoRNA__Homo_sapiens300653_SNORA44	lncRNA:small_nucleolar_RNA_host_gene_12_SNHG12 & snoRNA:SNORA44	0.155411	-0.264894	0.575717	2.46905	0.731803	0.465659	0.563378	-5.95814
hsa-miR-3615	hsa-miR-3615	-0.082321	-0.307807	0.143165	12.1132	-0.722549	0.471308	0.569602	-6.14796
ENSG00000102034.17	ELF4	-0.178281	-0.668181	0.31162	2.48862	-0.720232	0.472728	0.570708	-6.03286
ReverseComplement_ENSG00000126778.12	ReverseComplement_ENSG00000126778.12	0.1144	-0.200548	0.429347	2.04593	0.718892	0.47355	0.571091	-5.91753
hsa-miR-5695	hsa-miR-5695	-0.180941	-0.68578	0.323897	1.74987	-0.709352	0.479428	0.576984	-5.85709
hsa-miR-4746-5p	hsa-miR-4746-5p	-0.100051	-0.379297	0.179195	3.01954	-0.709105	0.479581	0.576984	-6.09079
hsa-miR-92b-5p	hsa-miR-92b-5p	0.156177	-0.280106	0.59246	2.98436	0.708477	0.479969	0.576984	-6.08287
lncRNA__URS000075B927_9606_Homo_sapiens_family_with_sequence_similarity_30_member_A_FAM30A_	lncRNA:family_with_sequence_similarity_30_member_A_FAM30A	0.0993836	-0.180676	0.379443	4.8886	0.702329	0.483781	0.580868	-6.13639
lncRNA__URS000075DE27_9606_Homo_sapiens_HLA_complex_group_11_HCG11_	lncRNA:HLA_complex_group_11_HCG11	0.11145	-0.20313	0.426029	4.58286	0.701173	0.484499	0.580868	-6.13483
tRNA__Homo_sapiens_tRNA-Leu-TAG-3-1	tRNA-Leu_isoforms_repeat59	-0.106326	-0.406658	0.194006	2.34088	-0.700671	0.484812	0.580868	-6.01287
hsa-miR-6749-3p	hsa-miR-6749-3p	-0.197939	-0.757615	0.361737	3.39674	-0.699957	0.485256	0.580868	-6.111
snRNA__URS000075B029_9606_Homo_sapiens_(human)_RNA,_U5B_small_nuclear_1	human_RNA,_U5B_small_nuclear_1	0.187652	-0.347952	0.723256	3.72987	0.693402	0.489345	0.585091	-6.11943
ENSG00000188486.3	H2AX	0.11303	-0.209939	0.435998	3.20203	0.692642	0.48982	0.585091	-6.10297
hsa-miR-1249-3p	hsa-miR-1249-3p	-0.162663	-0.630227	0.304902	5.3576	-0.688529	0.492396	0.587548	-6.14709
hsa-miR-4433a-5p	hsa-miR-4433a-5p	-0.211721	-0.822314	0.398873	1.4394	-0.686257	0.493823	0.588628	-5.78648
ENSG00000175564.13	UCP3	-0.105535	-0.415067	0.203996	3.20461	-0.674789	0.501057	0.596622	-6.1238
ENSG00000105443.15&ENSG00000068489.13	CYTH2 & PRR11	-0.202489	-0.804787	0.399808	3.74553	-0.665376	0.507037	0.603107	-6.14335
lncRNA__URS0000394A79_9606_Homo_sapiens_long_intergenic_non-protein_coding_RNA_1714_LINC01714_	lncRNA:LINC01714_repeat60	-0.0884613	-0.354044	0.177122	6.28357	-0.659218	0.510969	0.60685	-6.15211
ENSG00000115234.11	SNX17	0.139881	-0.280687	0.56045	2.14097	0.658261	0.511582	0.60685	-5.96233
snoRNA__Homo_sapiens300741_SNORD15A	snoRNA:SNORD15A	0.103965	-0.208776	0.416707	3.70036	0.657929	0.511794	0.60685	-6.14012
lncRNA__URS000075DA25_9606_Homo_sapiens_ZNF436_antisense_RNA_1_ZNF436-AS1__lncRNA	lncRNA:ZNF436_antisense_RNA_1_ZNF436-AS1	0.158798	-0.320543	0.638139	7.09288	0.655656	0.513252	0.607474	-6.13712
hsa-miR-6793-3p	hsa-miR-6793-3p	-0.1828	-0.734782	0.369183	2.47776	-0.65543	0.513396	0.607474	-6.06041
lncRNA__URS000075A69B_9606_Homo_sapiens_long_intergenic_non-protein_coding_RNA_324_LINC00324_	lncRNA:LINC00324	-0.0587089	-0.236871	0.119453	9.32304	-0.652177	0.515485	0.608822	-6.14265
ENSG00000105419.18&ENSG00000248713.2&ENSG00000145283.8	ENSG00000105419.18 & ENSG00000248713.2 & ENSG00000145283.8	0.243979	-0.496641	0.984599	3.61674	0.651978	0.515613	0.608822	-6.14376
hsa-miR-3124-5p	hsa-miR-3124-5p	-0.0900549	-0.36436	0.18425	2.17868	-0.649755	0.517043	0.609874	-6.01155
tRNA__Homo_sapiens_tRNA-Gly-TCC-2-1&tRNA__Homo_sapiens_tRNA-Gly-TCC-2-2&tRNA__Homo_sapiens_tRNA-Gly-TCC-2-3&tRNA__Homo_sapiens_tRNA-Gly-TCC-2-4&tRNA__Homo_sapiens_tRNA-Gly-TCC-2-5&tRNA__Homo_sapiens_tRNA-Gly-TCC-2-6&tRNA__Homo_sapiens_tRNA-Gly-TCC-1-1&tRNA__Homo_sapiens_tRNA-Gly-TCC-3-1	tRNA-Gly_isoforms_repeat61	-0.110656	-0.449464	0.228151	1.96553	-0.646398	0.519207	0.611787	-5.94907
ENSG00000109917.11	ZPR1	-0.104112	-0.42427	0.216045	4.60921	-0.643596	0.521017	0.612789	-6.17443
ENSG00000206172.8&ENSG00000188536.13&ENSG00000130656.6	HBA1 & HBA2 & HBZ	0.139499	-0.289607	0.568605	2.3585	0.643403	0.521142	0.612789	-6.0551
MiR.hp__hsa-mir-4326	MiR.hp:hsa-mir-4326	-0.352304	-1.44706	0.742452	3.74537	-0.636907	0.525351	0.617096	-6.16708
lncRNA__URS000075ED94_9606_Homo_sapiens_long_intergenic_non-protein_coding_RNA_1355_LINC01355_&lncRNA__URS000075ABCD_9606_Homo_sapiens_uncharacterized_LOC101927550_LOC101927550__lncRNA&lncRNA__URS00007E4BE4_9606_Homo_sapiens_POT1_antisense_RNA_1_POT1-AS1_&lncRNA__URS000075B198_9606_Homo_sapiens_TMCC1_antisense_RNA_1_head_to_head__TMCC1-AS1_&lncRNA__URS0000A77213_9606_Homo_sapiens_PCF11_antisense_…	lncRNA:CXXC4_antisense_RNA_1_CXXC4-AS1	0.109131	-0.233441	0.451704	3.93958	0.630483	0.52953	0.62136	-6.16886
hsa-miR-1273h-3p	hsa-miR-1273h-3p	0.0696016	-0.149814	0.289017	3.81375	0.627809	0.531275	0.62276	-6.16949
lncRNA__URS000075ABCD_9606_Homo_sapiens_uncharacterized_LOC101927550_LOC101927550__lncRNA&lncRNA__URS00007E4BE4_9606_Homo_sapiens_POT1_antisense_RNA_1_POT1-AS1_&lncRNA__URS000075B198_9606_Homo_sapiens_TMCC1_antisense_RNA_1_head_to_head__TMCC1-AS1_&lncRNA__URS0000175810_9606_Homo_sapiens_CXXC4_antisense_RNA_1_CXXC4-AS1_	lncRNA:CXXC4_antisense_RNA_1_CXXC4-AS1_repeat62	-0.134611	-0.562534	0.293312	3.17716	-0.622573	0.5347	0.626126	-6.14986
ENSG00000167978.17	SRRM2	-0.0798989	-0.335461	0.175663	2.49699	-0.618758	0.537203	0.628405	-6.07121
MiR.hp__hsa-mir-6511b-1&MiR.hp__hsa-mir-6511b-2	MiR.hp:hsa-mir-6511b-1 & MiR.hp:hsa-mir-6511b-2	-0.105014	-0.441454	0.231427	5.79634	-0.617751	0.537864	0.628528	-6.18914
lncRNA__URS0000A7736C_9606_Homo_sapiens_long_intergenic_non-protein_coding_RNA_1783_LINC01783_&tRNA__Homo_sapiens_tRNA-Glu-TTC-4-1&tRNA__Homo_sapiens_tRNA-Glu-TTC-4-2&tRNA__Homo_sapiens_tRNA-Glu-TTC-3-1&lncRNA__URS0000A76D9A_9606_Homo_sapiens_uncharacterized_LOC440570_LOC440570__lncRNA&tRNA__Homo_sapiens_tRNA-Glu-TTC-14-1	tRNA-Glu_isoforms_repeat63	0.137202	-0.308792	0.583196	2.2972	0.608845	0.543733	0.63473	-6.00566
hsa-miR-10401-3p	hsa-miR-10401-3p	-0.202821	-0.866672	0.461029	5.54386	-0.604672	0.546494	0.637294	-6.19939
ReverseComplement_lncRNA__URS0000BC44B7_9606_Homo_sapiens_long_intergenic_non-protein_coding_RNA_2558_LINC02558_&ReverseComplement_lncRNA__URS00003D0DA0_9606_Homo_sapiens_human__lncRNA_AL357153.1	ReverseComplement_lncRNA:LINC02558 & ReverseComplement_lncRNA:lncRNA_AL357153.1	0.105509	-0.245939	0.456956	4.08005	0.59416	0.55348	0.644775	-6.19702
ENSG00000213626.13	LBH	0.0884534	-0.207866	0.384773	2.90505	0.590786	0.555731	0.646731	-6.15491
snoRNA__Homo_sapiens300785_SCARNA6	snoRNA:Homo_sapiens300785_SCARNA6	-0.0611658	-0.267275	0.144944	3.74315	-0.587336	0.558038	0.648748	-6.19287
rRNA__45S_pre-ribosomal_N1_(RNA45SN1)&rRNA__45S_pre-ribosomal_N5_(RNA45SN5)&rRNA__45S_pre-ribosomal_N4_(RNA45SN4)&rRNA__45S_pre-ribosomal_N2_(RNA45SN2)	RNA45SN1 & RNA45SN5 & RNA45SN4 & RNA45SN2	0.125327	-0.300964	0.551617	1.76434	0.581854	0.561714	0.652158	-5.86084
hsa-miR-483-3p	hsa-miR-483-3p	0.198572	-0.477569	0.874712	1.4102	0.581241	0.562125	0.652158	-5.75771
lncRNA__URS000075AE68_9606_Homo_sapiens_NEBL_antisense_RNA_1_NEBL-AS1_	lncRNA:NEBL_antisense_RNA_1_NEBL-AS1	0.112147	-0.273375	0.497669	2.15981	0.575724	0.565837	0.655281	-6.04866
snoRNA__Homo_sapiens300558_SNORD105	snoRNA:SNORD105	0.132154	-0.322309	0.586618	2.66433	0.575517	0.565977	0.655281	-6.09726
ReverseComplement_ENSG00000198663.17&ReverseComplement_lncRNA__URS0000BC450F_9606_Homo_sapiens_long_intergenic_non-protein_coding_RNA_1715_LINC01715_&ReverseComplement_lncRNA__URS0000BC454F_9606_Homo_sapiens_long_intergenic_non-protein_coding_RNA_1715_LINC01715__lncRNA&ReverseComplement_ENSG00000086712.13&ReverseComplement_ENSG00000153029.16&ENSG00000112137.18	ReverseComplement_C6orf89 & ReverseComplement_lncRNA:LINC01715 & ReverseComplement_TXLNG & ReverseComplement_MR1 & PHACTR1	-0.120948	-0.540188	0.298292	2.66816	-0.570968	0.569047	0.658161	-6.15635
hsa-miR-504-5p	hsa-miR-504-5p	-0.153793	-0.69349	0.385905	2.75969	-0.563977	0.573781	0.662958	-6.12152
ReverseComplement_ENSG00000005339.15	ReverseComplement_ENSG00000005339.15	-0.0916671	-0.419517	0.236183	1.9851	-0.553369	0.581	0.670613	-6.03924
lncRNA__URS0000175810_9606_Homo_sapiens_CXXC4_antisense_RNA_1_CXXC4-AS1_	lncRNA:CXXC4_antisense_RNA_1_CXXC4-AS1_repeat64	0.122402	-0.316555	0.56136	2.26041	0.551879	0.582017	0.671102	-6.04455
hsa-miR-1306-5p	hsa-miR-1306-5p	0.0737246	-0.191442	0.338891	7.55473	0.550262	0.583122	0.67169	-6.19022
hsa-miR-361-3p	hsa-miR-361-3p	-0.0851811	-0.398095	0.227732	10.7402	-0.53876	0.591012	0.680085	-6.22887
ENSG00000242485.6&ReverseComplement_lncRNA__URS000075B5B7_9606_Homo_sapiens_SNAP25_antisense_RNA_1_SNAP25-AS1_	MRPL20 & ReverseComplement_lncRNA:SNAP25_antisense_RNA_1_SNAP25-AS1	-0.206483	-0.981509	0.568543	4.56449	-0.527284	0.598932	0.688497	-6.23953
lncRNA__URS0000759E00_9606_Homo_sapiens_uncharacterized_LOC100272217_LOC100272217__lncRNA&lncRNA__URS000075A473_9606_Homo_sapiens_UPK1A_antisense_RNA_1_UPK1A-AS1_	lncRNA:UPK1A_antisense_RNA_1_UPK1A-AS1	-0.109105	-0.519773	0.301563	1.93251	-0.525811	0.599952	0.688523	-6.01759
lncRNA__URS0000759AD2_9606_Homo_sapiens_long_intergenic_non-protein_coding_RNA_294_LINC00294_&lncRNA__URS000075C353_9606_Homo_sapiens_long_intergenic_non-protein_coding_RNA_963_LINC00963_&lncRNA__URS0000CCE0A2_9606_Homo_sapiens_long_intergenic_non-protein_coding_RNA_330_LINC00330_&lncRNA__URS000075C0A6_9606_Homo_sapiens_long_intergenic_non-protein_coding_RNA_1252_LINC01252_&lncRNA__URS000075EAC8_…	lncRNA:LINC01012 & lncRNA:lnc-SLC10A1-1:1 & lncRNA:non-protein_coding_HAND2-AS1:114	-0.0793795	-0.378413	0.219654	3.30037	-0.525369	0.600258	0.688523	-6.21225
snoRNA__Homo_sapiens300780_SCARNA4	snoRNA:Homo_sapiens300780_SCARNA4	0.0992925	-0.275295	0.47388	2.01329	0.524613	0.600782	0.688523	-5.98185
ReverseComplement_lncRNA__URS000075B5B7_9606_Homo_sapiens_SNAP25_antisense_RNA_1_SNAP25-AS1_	ReverseComplement_lncRNA:SNAP25_antisense_RNA_1_SNAP25-AS1	-0.195648	-0.937455	0.546158	3.86741	-0.521989	0.602602	0.68991	-6.2306
snoRNA__Homo_sapiens300731_SNORA54	snoRNA:SNORA54	0.0882827	-0.248136	0.424701	3.10283	0.519364	0.604426	0.691297	-6.19561
hsa-miR-193a-5p	hsa-miR-193a-5p	0.0727172	-0.205317	0.350752	4.49452	0.517625	0.605636	0.69198	-6.24257
hsa-miR-1468-5p	hsa-miR-1468-5p	-0.0928208	-0.451025	0.265383	2.94393	-0.512851	0.608961	0.695077	-6.20729
MiR.hp__hsa-mir-92a-2	MiR.hp:hsa-mir-92a-2	0.0559239	-0.160836	0.272684	9.79411	0.510616	0.610521	0.696154	-6.22859
snoRNA__Homo_sapiens300663_SNORD38A	snoRNA:SNORD38A	0.124202	-0.359751	0.608156	2.83712	0.507928	0.6124	0.697592	-6.16718
hsa-miR-6743-3p	hsa-miR-6743-3p	-0.114478	-0.564205	0.335249	2.83771	-0.503789	0.615297	0.700187	-6.19207
hsa-miR-4433b-5p	hsa-miR-4433b-5p	0.112265	-0.330217	0.554747	6.27763	0.502141	0.616453	0.700482	-6.24335
hsa-miR-6885-3p	hsa-miR-6885-3p	-0.0916357	-0.453161	0.26989	1.70971	-0.501651	0.616796	0.700482	-5.96523
hsa-miR-654-3p	hsa-miR-654-3p	-0.127625	-0.63528	0.38003	3.31816	-0.497557	0.619671	0.70304	-6.2245
ReverseComplement_ENSG00000171532.5	ReverseComplement_ENSG00000171532.5	0.16161	-0.489137	0.812358	1.7332	0.49151	0.623928	0.706916	-5.89038
ReverseComplement_ENSG00000143570.19&ReverseComplement_ENSG00000174951.12&ENSG00000166913.13&ENSG00000127663.15	ReverseComplement_SLC39A1 & ReverseComplement_FUT1 & YWHAB & KDM4B	-0.161528	-0.812714	0.489658	2.54382	-0.490929	0.624338	0.706916	-6.15747
hsa-miR-1292-5p	hsa-miR-1292-5p	-0.0583832	-0.295456	0.17869	4.09938	-0.487396	0.626832	0.709029	-6.25284
ReverseComplement_ENSG00000104140.7	ReverseComplement_RHOV	-0.100825	-0.514887	0.313237	3.90404	-0.481924	0.630703	0.712695	-6.25245
ReverseComplement_ENSG00000115977.21&ENSG00000167981.7&ENSG00000122966.17&ENSG00000050438.17	ReverseComplement_ENSG00000115977.21 & ENSG00000167981.7 & ENSG00000122966.17 & ENSG00000050438.17	0.240642	-0.767385	1.24867	1.10607	0.472471	0.637415	0.719559	-5.67725
MiR.hp__hsa-mir-320c-2&MiR.hp__hsa-mir-320c-1	MiR.hp:hsa-mir-320c-2 & MiR.hp:hsa-mir-320c-1	-0.11071	-0.581996	0.360575	2.32288	-0.464922	0.642797	0.72491	-6.1443
ENSG00000204469.13	PRRC2A	-0.0876627	-0.471341	0.296016	3.13995	-0.452193	0.651915	0.73446	-6.23681
ENSG00000048828.17	FAM120A	-0.0993782	-0.539432	0.340676	3.01565	-0.446953	0.655683	0.73797	-6.23308
lncRNA__URS000053D37B_9606_Homo_sapiens_long_intergenic_non-protein_coding_RNA_1104_LINC01104_&snoRNA__Homo_sapiens300468_SNORD58A&lncRNA__URS0000A76636_9606_Homo_sapiens_human__non-protein_coding_lnc-ZNF485-68:16&lncRNA__URS0000CCE0CE_9606_Homo_sapiens_long_intergenic_non-protein_coding_RNA_673_LINC00673__lncRNA&lncRNA__URS0000CCE0D9_9606_Homo_sapiens_long_intergenic_non-protein_coding_RNA_673_L…	lncRNA:TSBP1_and_BTNL2_antisense_RNA_1_TSBP1-AS1	-0.0934783	-0.51059	0.323634	3.02317	-0.443542	0.658141	0.739834	-6.22692
ReverseComplement_ENSG00000154358.23	ReverseComplement_OBSCN	-0.0520526	-0.28495	0.180845	3.33114	-0.442337	0.659011	0.739834	-6.25285
ReverseComplement_ENSG00000179240.13&ReverseComplement_ENSG00000188315.8	ReverseComplement_GVQW3 & ReverseComplement_C3orf62	0.106282	-0.370759	0.583323	2.31181	0.44094	0.660019	0.739834	-6.10988
ReverseComplement_ENSG00000118557.16	ReverseComplement_PMFBP1	-0.0596779	-0.327541	0.208185	5.17512	-0.440938	0.66002	0.739834	-6.28356
ReverseComplement_lncRNA__URS0000CCDF90_9606_Homo_sapiens_long_intergenic_non-protein_coding_RNA_lncRNA	ReverseComplement_lncRNA:long_intergenic_non-protein_coding_RNA_lncRNA	-0.0748421	-0.411396	0.261712	3.5779	-0.440117	0.660613	0.739834	-6.26367
lncRNA__URS000053D37B_9606_Homo_sapiens_long_intergenic_non-protein_coding_RNA_1104_LINC01104_&lncRNA__URS0000A76636_9606_Homo_sapiens_human__non-protein_coding_lnc-ZNF485-68:16	lncRNA:LINC01104 & lncRNA:lnc-ZNF485-68:16	0.0827382	-0.293649	0.459126	5.23089	0.435058	0.664271	0.743195	-6.28572
ReverseComplement_ENSG00000178038.17&ReverseComplement_ENSG00000102547.19&ENSG00000092445.12&ENSG00000059122.17	ReverseComplement_ENSG00000178038.17 & ReverseComplement_ENSG00000102547.19 & ENSG00000092445.12 & ENSG00000059122.17	-0.122313	-0.683505	0.438878	2.26051	-0.431359	0.666951	0.745455	-6.14104
lncRNA__URS000075ED94_9606_Homo_sapiens_long_intergenic_non-protein_coding_RNA_1355_LINC01355_&lncRNA__URS000075ABCD_9606_Homo_sapiens_uncharacterized_LOC101927550_LOC101927550__lncRNA&lncRNA__URS00007E4BE4_9606_Homo_sapiens_POT1_antisense_RNA_1_POT1-AS1_&lncRNA__URS000075B198_9606_Homo_sapiens_TMCC1_antisense_RNA_1_head_to_head__TMCC1-AS1_&lncRNA__URS0000A77213_9606_Homo_sapiens_PCF11_antisense_…	lncRNA:PCF11_antisense_RNA_1_PCF11-AS1	-0.0746635	-0.430931	0.281604	5.56276	-0.414771	0.679021	0.758195	-6.29406
ReverseComplement_ENSG00000132768.14	ReverseComplement_ENSG00000132768.14	-0.0975518	-0.568874	0.37377	1.80437	-0.409632	0.682778	0.761083	-6.03406
snRNA__URS00003F07BD_9606_Homo_sapiens_(human)_RNA,_U4_small_nuclear_1&snRNA__URS0000149178_9606_Homo_sapiens_(human)_RNA,_U4_small_nuclear_2	human_RNA,_U4_small_nuclear_1 & human_RNA,_U4_small_nuclear_2	0.126143	-0.484298	0.736584	1.74358	0.408975	0.683258	0.761083	-5.94572
snoRNA__Homo_sapiens300101_SNORA20L1&snoRNA__Homo_sapiens300538_SNORA20	snoRNA:SNORA20_repeat65	0.193673	-0.74472	1.13207	1.2943	0.408471	0.683627	0.761083	-5.76401
snRNA__URS000075B029_9606_Homo_sapiens_(human)_RNA,_U5B_small_nuclear_1&snRNA__URS000075BAAE_9606_Homo_sapiens_(human)_RNA,_U5A_small_nuclear_1	human_RNA,_U5B_small_nuclear_1 & human_RNA,_U5A_small_nuclear_1	0.106834	-0.41305	0.626718	4.27956	0.406703	0.684922	0.761773	-6.28866
hsa-miR-6783-3p	hsa-miR-6783-3p	-0.0600454	-0.360748	0.240658	3.73809	-0.395201	0.693368	0.770409	-6.28803
ReverseComplement_ENSG00000118557.16&ReverseComplement_ENSG00000065534.19&ReverseComplement_ENSG00000150779.12	ReverseComplement_PMFBP1 & ReverseComplement_MYLK & ReverseComplement_TIMM8B	0.0490887	-0.197492	0.295669	4.47819	0.394002	0.694251	0.770633	-6.29781
ReverseComplement_ENSG00000085265.11&ENSG00000198915.12	ReverseComplement_FCN1 & ENSG00000198915.12	-0.0640447	-0.389705	0.261615	2.79172	-0.38922	0.697776	0.773785	-6.23867
ReverseComplement_lncRNA__URS0000BC44B7_9606_Homo_sapiens_long_intergenic_non-protein_coding_RNA_2558_LINC02558_	ReverseComplement_lncRNA:LINC02558	0.0580096	-0.23837	0.35439	4.85804	0.387371	0.699141	0.774538	-6.30435
snoRNA__Homo_sapiens300418_SNORA9&snoRNA__Homo_sapiens300696_SNORA9	snoRNA:SNORA9	0.0924789	-0.381934	0.566892	3.31252	0.3858	0.700301	0.775064	-6.26471
ENSG00000170265.12	ZNF282	0.091047	-0.378864	0.560958	1.80928	0.383465	0.702027	0.776213	-6.02154
ReverseComplement_ENSG00000167895.15	ReverseComplement_ENSG00000167895.15	0.0708463	-0.298971	0.440663	2.23265	0.379146	0.705223	0.778985	-6.13833
ReverseComplement_ENSG00000120162.10	ReverseComplement_MOB3B	-0.0666041	-0.424377	0.291168	4.34283	-0.368443	0.713167	0.786662	-6.30703
ReverseComplement_ENSG00000197646.8	ReverseComplement_PDCD1LG2	0.0828774	-0.362957	0.528712	4.05729	0.367907	0.713565	0.786662	-6.29889
lncRNA__URS0000A76862_9606_Homo_sapiens_human__non-protein_coding_lnc-SEPT7-3:10	lncRNA:lnc-SEPT7-3:10	-0.0565259	-0.36481	0.251759	3.04655	-0.362887	0.717302	0.790011	-6.26697
lncRNA__URS000075E815_9606_Homo_sapiens_small_nucleolar_RNA_host_gene_10_SNHG10__lncRNA&lncRNA__URS000075DE81_9606_Homo_sapiens_small_nucleolar_RNA_host_gene_10_SNHG10_	lncRNA:small_nucleolar_RNA_host_gene_10_SNHG10	0.0550626	-0.251059	0.361185	5.17515	0.35599	0.722448	0.79475	-6.31658
ReverseComplement_ENSG00000101940.18&ENSG00000280789.2	ReverseComplement_WDR13 & PAGR1	0.0701492	-0.320675	0.460973	4.8569	0.355237	0.723012	0.79475	-6.31576
hsa-miR-185-3p	hsa-miR-185-3p	-0.048209	-0.317848	0.22143	7.19175	-0.353852	0.724046	0.795114	-6.28112
ENSG00000123908.12	AGO2	0.0393288	-0.182252	0.26091	2.41608	0.351281	0.72597	0.79581	-6.16421
ENSG00000188536.13	HBA2	0.0629032	-0.291659	0.417465	4.13467	0.351121	0.726089	0.79581	-6.30991
lncRNA__URS000075990E_9606_Homo_sapiens_Prader_Willi/Angelman_region_RNA_5_PWAR5_&snoRNA__Homo_sapiens300402_SNORD64	lncRNA:URS000075990E_9606_SNORD64	0.120315	-0.56367	0.804301	1.70781	0.348137	0.728324	0.797486	-5.91517
hsa-miR-1303	hsa-miR-1303	-0.0702677	-0.471078	0.330543	4.32174	-0.346971	0.729197	0.79767	-6.31338
lncRNA__URS000075B250_9606_Homo_sapiens_human__non-protein_coding_lnc-HNRNPUL2-BSCL2-1:1	lncRNA:lnc-HNRNPUL2-BSCL2-1:1_repeat66	-0.074441	-0.514099	0.365217	1.96491	-0.335099	0.738112	0.806097	-6.07788
ReverseComplement_ENSG00000155506.18	ReverseComplement_ENSG00000155506.18	0.0479361	-0.235468	0.33134	2.31553	0.33476	0.738368	0.806097	-6.18346
ReverseComplement_ENSG00000142188.17	ReverseComplement_TMEM50B	-0.0859566	-0.595503	0.42359	3.0296	-0.333865	0.739041	0.806097	-6.271
ReverseComplement_ENSG00000101940.18&ENSG00000280789.2&ENSG00000102445.20	ReverseComplement_WDR13 & PAGR1 & RUBCNL	-0.0731525	-0.509742	0.363437	2.64306	-0.331614	0.740737	0.807167	-6.24201
hsa-miR-7706	hsa-miR-7706	-0.0560463	-0.392535	0.280442	6.16422	-0.32965	0.742217	0.808001	-6.31384
ReverseComplement_ENSG00000065150.21	ReverseComplement_IPO5	0.0811762	-0.411553	0.573905	2.60455	0.326059	0.744925	0.809576	-6.22298
hsa-miR-320a-3p	hsa-miR-320a-3p	-0.0609266	-0.431	0.309147	11.885	-0.325833	0.745096	0.809576	-6.34439
lncRNA__URS00008B5DDA_9606_Homo_sapiens_DENND6A_divergent_transcript_DENND6A-DT_	lncRNA:DENND6A_divergent_transcript_DENND6A-DT	-0.0497687	-0.359734	0.260197	2.17719	-0.317775	0.751187	0.815297	-6.16638
ReverseComplement_ENSG00000109851.7	ReverseComplement_DBX1	0.0815359	-0.427588	0.59066	3.00834	0.316958	0.751805	0.815297	-6.27042
snoRNA__Homo_sapiens300778_SCARNA8	snoRNA:Homo_sapiens300778_SCARNA8	-0.0368245	-0.272102	0.198453	3.18075	-0.309765	0.757256	0.820421	-6.29323
lncRNA__URS0000D77F8F_9606_Homo_sapiens_uncharacterized_LOC284454_LOC284454__lncRNA	lncRNA:LOC284454	0.0389346	-0.221115	0.298984	2.31693	0.296317	0.76748	0.83001	-6.18728
hsa-miR-4326	hsa-miR-4326	-0.176375	-1.35491	1.00216	5.51521	-0.296191	0.767576	0.83001	-6.33501
tRNA__Homo_sapiens_tRNA-iMet-CAT-1-1&tRNA__Homo_sapiens_tRNA-iMet-CAT-1-2&tRNA__Homo_sapiens_tRNA-iMet-CAT-1-3&tRNA__Homo_sapiens_tRNA-iMet-CAT-1-4&tRNA__Homo_sapiens_tRNA-iMet-CAT-1-5&tRNA__Homo_sapiens_tRNA-iMet-CAT-1-6&tRNA__Homo_sapiens_tRNA-iMet-CAT-1-7&tRNA__Homo_sapiens_tRNA-iMet-CAT-1-8&tRNA__Homo_sapiens_tRNA-iMet-CAT-2-1	tRNA-iMet_isoforms_repeat67	-0.0492093	-0.379305	0.280887	7.55866	-0.295042	0.768452	0.830163	-6.29393
ReverseComplement_ENSG00000084112.15&ReverseComplement_ENSG00000155252.13&ReverseComplement_ENSG00000249967.1	ReverseComplement_SSH1 & ReverseComplement_PI4K2A & ReverseComplement_ENSG00000249967.1	0.0595243	-0.346481	0.465529	2.05927	0.290161	0.772174	0.833388	-6.13361
lncRNA__URS0000759AD2_9606_Homo_sapiens_long_intergenic_non-protein_coding_RNA_294_LINC00294_&lncRNA__URS000075C353_9606_Homo_sapiens_long_intergenic_non-protein_coding_RNA_963_LINC00963_&lncRNA__URS0000CCE0A2_9606_Homo_sapiens_long_intergenic_non-protein_coding_RNA_330_LINC00330_&lncRNA__URS000075B7A7_9606_Homo_sapiens_T_cell_receptor_gamma_locus_antisense_RNA_1_TRG-AS1_&lncRNA__URS000075C0A6_96…	lncRNA:PRICKLE2_antisense_RNA_3_PRICKLE2-AS3	-0.0327046	-0.257011	0.191601	4.20518	-0.288566	0.773392	0.833906	-6.33053
lncRNA__URS0000A775F0_9606_Homo_sapiens_neighbor_of_BRCA1_lncRNA_2_NBR2__lncRNA&lncRNA__URS00002DAAC2_9606_Homo_sapiens_WWTR1_antisense_RNA_1_WWTR1-AS1_&lncRNA__URS000075AE5D_9606_Homo_sapiens_uncharacterized_LOC100506083_LOC100506083__lncRNA	lncRNA:LOC100506083	0.034657	-0.204411	0.273725	3.14541	0.28691	0.774656	0.834473	-6.30073
hsa-miR-1299	hsa-miR-1299	-0.177787	-1.40885	1.05328	1.04133	-0.285821	0.775488	0.834573	-5.80132
lncRNA__URS000075A717_9606_Homo_sapiens_SLC26A9_and_RAB7B_antisense_RNA_1_SLC26A9-AS1__lncRNA&lncRNA__URS0000759AFD_9606_Homo_sapiens_SLC26A9_and_RAB7B_antisense_RNA_1_SLC26A9-AS1__lncRNA	lncRNA:SLC26A9_and_RAB7B_antisense_RNA_1_SLC26A9-AS1_repeat68	-0.0490633	-0.393906	0.295779	2.38717	-0.281587	0.778726	0.83726	-6.22478
hsa-miR-6501-5p	hsa-miR-6501-5p	-0.050572	-0.407322	0.306178	3.49491	-0.280558	0.779513	0.83731	-6.3023
snoRNA__Homo_sapiens300707_SNORD4A	snoRNA:SNORD4A	0.0651507	-0.398412	0.528713	2.46452	0.278155	0.781353	0.838489	-6.17417
ReverseComplement_ENSG00000112200.17&ReverseComplement_ENSG00000168116.14	ReverseComplement_ZNF451 & ReverseComplement_KIAA1586	-0.0504764	-0.430054	0.329102	3.00298	-0.263187	0.79284	0.850009	-6.30334
lncRNA__URS000075ABCD_9606_Homo_sapiens_uncharacterized_LOC101927550_LOC101927550__lncRNA	lncRNA:LOC101927550	-0.0484937	-0.414666	0.317678	2.98608	-0.262106	0.793672	0.850094	-6.29105
hsa-miR-4685-3p	hsa-miR-4685-3p	-0.0444415	-0.382124	0.293241	7.24401	-0.260469	0.794931	0.850232	-6.30867
lncRNA__URS000075B8E6_9606_Homo_sapiens_TSC22D1_antisense_RNA_1_TSC22D1-AS1_	lncRNA:TSC22D1_antisense_RNA_1_TSC22D1-AS1	0.0671407	-0.445851	0.580132	1.75803	0.259031	0.796038	0.850232	-5.98305
ReverseComplement_ENSG00000230989.7&ReverseComplement_ENSG00000162695.12&ReverseComplement_ENSG00000158019.21&ENSG00000089063.15&ENSG00000183696.14	ReverseComplement_HSBP1 & ReverseComplement_SLC30A7 & ReverseComplement_BABAM2 & TMEM230 & UPP1	0.0513339	-0.340925	0.443593	3.87154	0.259005	0.796058	0.850232	-6.32766
ReverseComplement_lncRNA__URS000024466C_9606_Homo_sapiens_long_intergenic_non-protein_coding_RNA_665_LINC00665_&ReverseComplement_lncRNA__URS000075E076_9606_Homo_sapiens_long_intergenic_non-protein_coding_RNA_665_LINC00665__lncRNA	ReverseComplement_lncRNA:LINC00665	-0.0560935	-0.487747	0.37556	2.50874	-0.25719	0.797456	0.850921	-6.24788
hsa-miR-3177-3p	hsa-miR-3177-3p	0.0295413	-0.199764	0.258846	2.91407	0.254972	0.799164	0.851939	-6.28974
snoRNA__Homo_sapiens300571_SNORD88C	snoRNA:SNORD88C	-0.054686	-0.480912	0.37154	4.78001	-0.253929	0.799968	0.851992	-6.34518
ENSG00000158856.18	ENSG00000158856.18	0.0418603	-0.291207	0.374927	1.8679	0.248741	0.80397	0.855147	-6.07556
hsa-miR-4443	hsa-miR-4443	-0.0826574	-0.741957	0.576643	3.47089	-0.248127	0.804443	0.855147	-6.32242
ENSG00000117394.24	SLC2A1	-0.0345972	-0.313443	0.244249	1.9912	-0.245557	0.806428	0.856451	-6.13132
snoRNA__Homo_sapiens300497_SNORD53L1	snoRNA:SNORD53L1	0.0507646	-0.365435	0.466964	2.19373	0.241399	0.809642	0.859057	-6.12715
hsa-miR-11401	hsa-miR-11401	0.130353	-0.96211	1.22282	2.40225	0.236151	0.813702	0.861786	-6.16523
snoRNA__Homo_sapiens300777_SCARNA9	snoRNA:Homo_sapiens300777_SCARNA9	-0.0580103	-0.544283	0.428262	2.40814	-0.236103	0.81374	0.861786	-6.1836
snoRNA__Homo_sapiens300217_SNORD45BL3&snoRNA__Homo_sapiens300006_SNORD45BL2&snoRNA__Homo_sapiens300668_SNORD45B	snoRNA:SNORD45B	-0.139633	-1.32537	1.0461	2.52536	-0.233066	0.816092	0.863277	-6.25344
lncRNA__URS0000759B6F_9606_Homo_sapiens_long_intergenic_non-protein_coding_RNA_864_LINC00864_	lncRNA:LINC00864	0.0445917	-0.335298	0.424481	1.95636	0.232313	0.816675	0.863277	-6.09019
hsa-miR-330-5p	hsa-miR-330-5p	-0.0339234	-0.326841	0.258994	4.73289	-0.229208	0.819082	0.865012	-6.35133
tRNA__Homo_sapiens_tRNA-Leu-AAG-2-1&tRNA__Homo_sapiens_tRNA-Leu-AAG-2-2&tRNA__Homo_sapiens_tRNA-Leu-AAG-2-3&tRNA__Homo_sapiens_tRNA-Leu-AAG-2-4&tRNA__Homo_sapiens_tRNA-Leu-AAG-3-1&tRNA__Homo_sapiens_tRNA-Leu-AAG-4-1&tRNA__Homo_sapiens_tRNA-Leu-TAG-2-1	tRNA-Leu_isoforms_repeat69	-0.0483259	-0.4708	0.374149	4.48477	-0.226389	0.821269	0.866192	-6.35017
hsa-miR-4707-3p	hsa-miR-4707-3p	0.163251	-1.26769	1.59419	0.0755939	0.225792	0.821732	0.866192	-5.51525
ReverseComplement_ENSG00000169710.9&ReverseComplement_ENSG00000141255.13	ReverseComplement_FASN & ReverseComplement_SPATA22	-0.065233	-0.64226	0.511794	3.48436	-0.223742	0.823324	0.86706	-6.32571
hsa-miR-323a-3p	hsa-miR-323a-3p	-0.0623757	-0.619096	0.494345	2.50382	-0.221745	0.824874	0.867697	-6.25222
ReverseComplement_ENSG00000184898.7&ReverseComplement_ENSG00000198663.17&ReverseComplement_lncRNA__URS000075C2A5_9606_Homo_sapiens_long_intergenic_non-protein_coding_RNA_1733_LINC01733_&ENSG00000071282.12	ReverseComplement_RBM43 & ReverseComplement_C6orf89 & ReverseComplement_lncRNA:LINC01733 & LMCD1	-0.0539533	-0.537154	0.429247	2.38857	-0.220987	0.825463	0.867697	-6.25329
ENSG00000135678.12&ReverseComplement_lncRNA__URS0000788DD1_9606_Homo_sapiens_GPR107_adjacent_cis_regulating_lncRNA_GPRACR_	ENSG00000135678.12 & ReverseComplement_lncRNA:GPR107_adjacent_cis_regulating_lncRNA_GPRACR	0.0714294	-0.585488	0.728347	1.80604	0.2152	0.829962	0.871615	-6.03452
ReverseComplement_lncRNA__URS000075BD1A_9606_Homo_sapiens_ITPKB_intronic_transcript_1_ITPKB-IT1_	ReverseComplement_lncRNA:ITPKB_intronic_transcript_1_ITPKB-IT1	0.0588473	-0.494566	0.612261	2.84852	0.210452	0.833658	0.874288	-6.29027
snoRNA__Homo_sapiens300004_SNORA70L2&snoRNA__Homo_sapiens300186_SNORA70CL2&snoRNA__Homo_sapiens300093_SNORA70EL1&snoRNA__Homo_sapiens300135_SNORA70BL4&snoRNA__Homo_sapiens300389_SNORA70BL2&snoRNA__Homo_sapiens300645_SNORA70&snoRNA__Homo_sapiens300398_SNORA70L4&snoRNA__Homo_sapiens300498_SNORA70B	snoRNA:SNORA70B	-0.0788375	-0.822044	0.664369	1.8319	-0.209942	0.834055	0.874288	-6.03847
ReverseComplement_ENSG00000065534.19	ReverseComplement_MYLK	-0.0243406	-0.262298	0.213617	4.90084	-0.202446	0.839898	0.879596	-6.35795
hsa-miR-3613-5p	hsa-miR-3613-5p	-0.154147	-1.66922	1.36092	0.379442	-0.201363	0.840743	0.879666	-5.56273
snoRNA__Homo_sapiens300206_SNORD74	snoRNA:SNORD74	-0.0395207	-0.440359	0.361317	9.28786	-0.195133	0.845606	0.883936	-6.32834
yRNA__Y4	yRNA:Y4	-0.0371562	-0.420834	0.346522	15.581	-0.191664	0.848317	0.88595	-6.48659
lncRNA__URS000075CE39_9606_Homo_sapiens_PCBP1_antisense_RNA_1_PCBP1-AS1_	lncRNA:PCBP1_antisense_RNA_1_PCBP1-AS1	0.0288819	-0.27159	0.329353	3.42218	0.190238	0.849431	0.886295	-6.33366
ENSG00000101162.4	TUBB1	-0.0193182	-0.223847	0.185211	2.96076	-0.186934	0.852016	0.888171	-6.30881
tRNA__Homo_sapiens_tRNA-Val-CAC-1-1&tRNA__Homo_sapiens_tRNA-Val-CAC-1-2&tRNA__Homo_sapiens_tRNA-Val-CAC-1-3&tRNA__Homo_sapiens_tRNA-Val-CAC-1-4&tRNA__Homo_sapiens_tRNA-Val-CAC-1-5&tRNA__Homo_sapiens_tRNA-Val-CAC-1-6&tRNA__Homo_sapiens_tRNA-Val-CAC-1-7&tRNA__Homo_sapiens_tRNA-Val-CAC-5-1&tRNA__Homo_sapiens_tRNA-Val-AAC-1-1&tRNA__Homo_sapiens_tRNA-Val-AAC-1-2&tRNA__Homo_sapiens_tRNA-Val-AAC-1-3&tRN…	tRNA-Val_isoforms_repeat70	-0.02993	-0.354748	0.294887	2.81177	-0.182366	0.855591	0.891076	-6.29802
ReverseComplement_ENSG00000124006.15&ENSG00000115234.11	ReverseComplement_OBSL1 & SNX17	-0.0432678	-0.521719	0.435184	4.11309	-0.17898	0.858244	0.893016	-6.35327
lncRNA__URS000075CF6A_9606_Homo_sapiens_long_intergenic_non-protein_coding_RNA_1492_LINC01492_&lncRNA__URS000075B254_9606_Homo_sapiens_long_intergenic_non-protein_coding_RNA_2139_LINC02139_	lncRNA:LINC02139	0.0292044	-0.301502	0.359911	2.49864	0.174776	0.861539	0.89562	-6.25703
ENSG00000168298.7	H1-4	-0.0185379	-0.236551	0.199476	3.63863	-0.168288	0.866629	0.900083	-6.34429
ReverseComplement_ENSG00000104886.12&ENSG00000105443.15&ENSG00000068489.13	ReverseComplement_PLEKHJ1 & CYTH2 & PRR11	-0.047781	-0.636549	0.540987	6.1547	-0.160615	0.872656	0.905511	-6.35841
ReverseComplement_ENSG00000102858.13	ReverseComplement_MGRN1	-0.0246334	-0.344217	0.29495	3.90207	-0.152551	0.878998	0.91051	-6.35618
lncRNA__URS000075D94D_9606_Homo_sapiens_SLC25A25_antisense_RNA_1_SLC25A25-AS1_&lncRNA__URS000075DC9A_9606_Homo_sapiens_TM4SF19_antisense_RNA_1_TM4SF19-AS1_&lncRNA__URS000016073B_9606_Homo_sapiens_prostate_cancer_associated_transcript_18_PCAT18_&lncRNA__URS0000BC4493_9606_Homo_sapiens_long_intergenic_non-protein_coding_RNA_2257_LINC02257_	lncRNA:LINC02257	0.0239095	-0.286507	0.334325	2.31316	0.152441	0.879085	0.91051	-6.22599
ENSG00000171435.14	KSR2	0.0178645	-0.229166	0.264895	2.4126	0.143125	0.886422	0.917268	-6.23745
MiR.hp__hsa-mir-6800	MiR.hp:hsa-mir-6800	0.0206307	-0.270243	0.311505	2.07264	0.140374	0.888591	0.918671	-6.16795
tRNA__Homo_sapiens_tRNA-Glu-CTC-1-1&tRNA__Homo_sapiens_tRNA-Glu-CTC-1-2&tRNA__Homo_sapiens_tRNA-Glu-CTC-1-3&tRNA__Homo_sapiens_tRNA-Glu-CTC-1-4&tRNA__Homo_sapiens_tRNA-Glu-CTC-1-5&tRNA__Homo_sapiens_tRNA-Glu-CTC-1-6&tRNA__Homo_sapiens_tRNA-Glu-CTC-1-7&tRNA__Homo_sapiens_tRNA-Glu-CTC-2-1&lncRNA__URS0000A7736C_9606_Homo_sapiens_long_intergenic_non-protein_coding_RNA_1783_LINC01783_&tRNA__Homo_sapie…	tRNA-Glu_isoforms_repeat71	0.0253212	-0.371104	0.421746	2.05472	0.126415	0.899607	0.92921	-6.16319
ENSG00000107372.13	ZFAND5	-0.0175544	-0.294865	0.259756	3.69207	-0.125284	0.9005	0.929283	-6.35274
ReverseComplement_ENSG00000125630.16	ReverseComplement_POLR1B	0.0229181	-0.361071	0.406908	2.46644	0.118123	0.90616	0.934271	-6.25337
snoRNA__Homo_sapiens300112_SNORD3@&snoRNA__Homo_sapiens300448_SNORD3@	snoRNA:SNORD3@_repeat72	-0.0254688	-0.479133	0.428195	3.00982	-0.111109	0.911708	0.93796	-6.31851
hsa-miR-3605-3p	hsa-miR-3605-3p	0.0181264	-0.305139	0.341392	6.23014	0.110976	0.911814	0.93796	-6.3585
snoRNA__Homo_sapiens300427_SNORD95L1	snoRNA:SNORD95L1	0.0272538	-0.461096	0.515603	2.64229	0.110452	0.912228	0.93796	-6.26238
MiR.hp__hsa-mir-320b-2&MiR.hp__hsa-mir-320b-1	MiR.hp:hsa-mir-320b-2 & MiR.hp:hsa-mir-320b-1	-0.019054	-0.422208	0.3841	5.66019	-0.093539	0.925625	0.95087	-6.37259
hsa-miR-409-3p	hsa-miR-409-3p	-0.0215015	-0.488695	0.445692	7.09659	-0.0910851	0.927571	0.952003	-6.34148
ENSG00000161021.13&ENSG00000081913.14	MAML1 & PHLPP1	0.0202147	-0.462345	0.502774	1.89195	0.0829074	0.934058	0.957791	-6.11494
lncRNA__URS000075ABCD_9606_Homo_sapiens_uncharacterized_LOC101927550_LOC101927550__lncRNA&lncRNA__URS0000175810_9606_Homo_sapiens_CXXC4_antisense_RNA_1_CXXC4-AS1_&lncRNA__URS000075F0E3_9606_Homo_sapiens_SOD2_overlapping_transcript_1_SOD2-OT1_	lncRNA:SOD2_overlapping_transcript_1_SOD2-OT1	0.019681	-0.466067	0.505429	2.02894	0.0801888	0.936215	0.958748	-6.16078
ReverseComplement_ENSG00000184898.7&ReverseComplement_ENSG00000198663.17&ReverseComplement_lncRNA__URS0000CCDF90_9606_Homo_sapiens_long_intergenic_non-protein_coding_RNA_lncRNA	ReverseComplement_RBM43 & ReverseComplement_C6orf89 & ReverseComplement_lncRNA:long_intergenic_non-protein_coding_RNA_lncRNA	0.0137976	-0.32929	0.356886	6.47515	0.0795931	0.936688	0.958748	-6.35544
ReverseComplement_ENSG00000100106.22&ReverseComplement_ENSG00000100101.15	ReverseComplement_ENSG00000100106.22 & ReverseComplement_ENSG00000100101.15	0.0201653	-0.488418	0.528749	2.01182	0.0784729	0.937577	0.95879	-6.14717
yRNA__Y1	yRNA:Y1	0.0107147	-0.276077	0.297507	13.0556	0.0739416	0.941175	0.961151	-6.42561
ENSG00000175354.20	ENSG00000175354.20	-0.0201318	-0.562799	0.522535	1.81074	-0.073422	0.941588	0.961151	-6.08948
hsa-miR-423-5p	hsa-miR-423-5p	0.0095122	-0.256267	0.275291	13.6707	0.070833	0.943644	0.962381	-6.44509
hsa-miR-1538	hsa-miR-1538	-0.0119232	-0.382137	0.358291	1.96943	-0.0637409	0.949278	0.967254	-6.15489
ENSG00000103495.14	MAZ	-0.00667827	-0.2391	0.225743	2.14491	-0.0568675	0.954742	0.971944	-6.20064
ENSG00000148908.15	RGS10	-0.00804438	-0.311854	0.295765	2.27382	-0.0524043	0.95829	0.973972	-6.22168
ENSG00000106327.13	TFR2	0.00576707	-0.212915	0.224449	4.39594	0.0521938	0.958458	0.973972	-6.37225
lncRNA__URS000075DE2E_9606_Homo_sapiens_human__non-protein_coding_lnc-SORBS2-4:1	lncRNA:lnc-SORBS2-4:1	-0.012522	-0.516289	0.491245	1.73046	-0.049195	0.960842	0.975518	-6.0537
lncRNA__URS000075DA51_9606_Homo_sapiens_BASP1_antisense_RNA_1_BASP1-AS1_	lncRNA:BASP1_antisense_RNA_1_BASP1-AS1	-0.00646965	-0.321875	0.308935	2.61897	-0.0405965	0.967682	0.981581	-6.29069
snoRNA__Homo_sapiens300101_SNORA20L1	snoRNA:SNORA20L1	-0.0229263	-1.19457	1.14871	1.59024	-0.0387272	0.96917	0.982051	-5.98205
lncRNA__URS000075BB47_9606_Homo_sapiens_long_intergenic_non-protein_coding_RNA_837_LINC00837_&lncRNA__URS000075D173_9606_Homo_sapiens_human__non-protein_coding_LINC00837:4&lncRNA__URS000075D55B_9606_Homo_sapiens_human__non-protein_coding_LINC00837:3	lncRNA:LINC00837:3	-0.00636716	-0.339482	0.326748	2.02845	-0.0378293	0.969884	0.982051	-6.17617
MiR.hp__hsa-mir-423	MiR.hp:hsa-mir-423	0.00386257	-0.20453	0.212256	5.17626	0.0366834	0.970796	0.982094	-6.37801
ENSG00000148773.14	MKI67	0.00487094	-0.289857	0.299599	2.43086	0.032709	0.973959	0.984413	-6.23826
hsa-miR-3187-3p	hsa-miR-3187-3p	0.00497289	-0.343372	0.353318	2.14839	0.0282537	0.977505	0.986505	-6.18994
snoRNA__Homo_sapiens300201_SNORD78	snoRNA:SNORD78	0.00649083	-0.453717	0.466698	3.76184	0.027914	0.977775	0.986505	-6.35526
ReverseComplement_ENSG00000172780.17&ReverseComplement_ENSG00000261796.1&ENSG00000128591.16	ReverseComplement_RAB43 & ReverseComplement_ISY1-RAB43 & FLNC	-0.00492985	-0.379315	0.369456	7.51424	-0.026061	0.97925	0.987112	-6.33736
ENSG00000182150.19	ERCC6L2	0.00785545	-0.626512	0.642223	3.48465	0.0245079	0.980487	0.987478	-6.34534
hsa-miR-6820-3p	hsa-miR-6820-3p	0.00367809	-0.334955	0.342312	2.10599	0.0214966	0.982884	0.987659	-6.18794
ReverseComplement_ENSG00000054803.4&ENSG00000160194.18&ENSG00000134910.14	ReverseComplement_CBLN4 & NDUFV3 & STT3A	-0.00407774	-0.383748	0.375593	4.38689	-0.0212563	0.983075	0.987659	-6.37244
ReverseComplement_ENSG00000124006.15	ReverseComplement_OBSL1	-0.00484279	-0.461515	0.451829	2.23783	-0.0209878	0.983289	0.987659	-6.21227
ReverseComplement_lncRNA__URS00003D0DA0_9606_Homo_sapiens_human__lncRNA_AL357153.1	ReverseComplement_lncRNA:lncRNA_AL357153.1	0.00302916	-0.341964	0.348022	2.18626	0.0173775	0.986163	0.989666	-6.2425
hsa-miR-6775-3p	hsa-miR-6775-3p	-0.0028876	-0.405362	0.399587	1.73122	-0.0141996	0.988693	0.99057	-6.09491
hsa-miR-543	hsa-miR-543	0.00430675	-0.60257	0.611183	3.82046	0.0140451	0.988816	0.99057	-6.36255
ReverseComplement_ENSG00000172780.17&ReverseComplement_ENSG00000261796.1	ReverseComplement_RAB43 & ReverseComplement_ISY1-RAB43	-0.00240854	-0.458143	0.453326	2.12047	-0.0104597	0.991671	0.99255	-6.17418
snoRNA__Homo_sapiens300664_SNORD38B	snoRNA:SNORD38B	-0.000142263	-0.315744	0.315459	4.40098	-0.000892135	0.99929	0.99929	-6.37069

## Sheet: 2
feature_name	shortened_feature_name	logFC	CI.L	CI.R	AveExpr	t	P.Value	adj.P.Val	B
ENSG00000169926.11	KLF13	0.895352	0.643905	1.1468	4.35069	7.04733	1.09033e-10	1.23207e-07	13.972
rRNA__5S_ribosomal_1_(RNA5S1-8,_RNA5S10-17)&rRNA__5S_ribosomal_9_(RNA5S9)&lncRNA__URS000048471C_9606_Homo_sapiens_LZTS1_antisense_RNA_1_LZTS1-AS1_	rRNA:5S_ribsomal isoforms & lncRNA:LZTS1_antisense_RNA_1_LZTS1-AS1	1.08215	0.708371	1.45592	6.35587	5.72995	7.10496e-08	4.0143e-05	7.84888
ReverseComplement_ENSG00000197217.13	ReverseComplement_ENTPD4	1.90282	1.22999	2.57564	5.83997	5.59722	1.31484e-07	4.95258e-05	7.2691
ENSG00000171940.14	ZNF217	0.897485	0.570625	1.22435	4.23712	5.43427	2.76907e-07	7.82263e-05	6.56922
snoRNA__Homo_sapiens300755_SNORD14AL2	snoRNA:SNORD14AL2	0.919849	0.560191	1.27951	4.2637	5.06177	1.44947e-06	0.00032758	5.01682
ReverseComplement_ENSG00000181143.15&ReverseComplement_ENSG00000139304.16&ENSG00000196932.12&ENSG00000101849.18	ReverseComplement_ENSG00000181143.15 & ReverseComplement_ENSG00000139304.16 & ENSG00000196932.12 & ENSG00000101849.18	-2.10264	-2.96996	-1.23532	0.949634	-4.79803	4.48478e-06	0.000844633	3.97347
lncRNA__URS000075C759_9606_Homo_sapiens_RBAK_downstream_neighbor_RBAKDN_	lncRNA:RBAK_downstream_neighbor_RBAKDN	-1.15412	-1.63971	-0.668523	3.02667	-4.70385	6.65237e-06	0.000994988	3.59392
tRNA__Homo_sapiens_tRNA-Val-CAC-1-1&tRNA__Homo_sapiens_tRNA-Val-CAC-1-2&tRNA__Homo_sapiens_tRNA-Val-CAC-1-3&tRNA__Homo_sapiens_tRNA-Val-CAC-1-4&tRNA__Homo_sapiens_tRNA-Val-CAC-1-5&tRNA__Homo_sapiens_tRNA-Val-CAC-1-6&tRNA__Homo_sapiens_tRNA-Val-CAC-1-7&tRNA__Homo_sapiens_tRNA-Val-CAC-5-1&tRNA__Homo_sapiens_tRNA-Val-CAC-4-1&tRNA__Homo_sapiens_tRNA-Val-CAC-2-1&tRNA__Homo_sapiens_tRNA-Val-CAC-6-1	tRNA-Val_isoforms	-1.22474	-1.74391	-0.705556	1.89468	-4.66876	7.69559e-06	0.000994988	3.47819
snoRNA__Homo_sapiens300199_SNORD80	snoRNA:SNORD80	0.755998	0.435035	1.07696	5.66718	4.66167	7.92468e-06	0.000994988	3.42348
snoRNA__Homo_sapiens300504_SNORD70	snoRNA:SNORD70	0.947234	0.536787	1.35768	3.35799	4.56747	1.16725e-05	0.00131899	3.08851
lncRNA__URS000075D573_9606_Homo_sapiens_small_nucleolar_RNA_host_gene_9_SNHG9_	lncRNA:small_nucleolar_RNA_host_gene_9_SNHG9	-0.998862	-1.43818	-0.55954	1.76719	-4.49986	1.5365e-05	0.00157841	2.85101
ReverseComplement_ENSG00000144057.15	ReverseComplement_ENSG00000144057.15	-1.18845	-1.72178	-0.655114	2.4353	-4.41019	2.20325e-05	0.00207473	2.49399
snoRNA__Homo_sapiens300446_SNORD87	snoRNA:SNORD87	0.823235	0.45023	1.19624	3.94039	4.36802	2.60597e-05	0.00222739	2.32571
snoRNA__Homo_sapiens300596_SNORD68	snoRNA:SNORD68	0.86096	0.469567	1.25235	5.35891	4.35357	2.7596e-05	0.00222739	2.26211
ENSG00000089876.12	DHX32	1.30603	0.708314	1.90374	4.72211	4.32449	3.09564e-05	0.00233205	2.1631
snoRNA__Homo_sapiens300684_SNORD83B	snoRNA:SNORD83B	0.614102	0.322845	0.905358	3.76952	4.17293	5.58822e-05	0.00394668	1.62053
hsa-miR-6501-5p	hsa-miR-6501-5p	0.740582	0.386011	1.09515	3.49491	4.13377	6.49484e-05	0.00426312	1.48336
snoRNA__Homo_sapiens300262_SNORD60	snoRNA:SNORD60	0.705862	0.366761	1.04496	6.71199	4.11971	6.85343e-05	0.00426312	1.4252
snoRNA__Homo_sapiens300644_SNORD61	snoRNA:SNORD61	0.754536	0.388991	1.12008	4.38657	4.08522	7.81525e-05	0.00426312	1.30386
ENSG00000109971.14	HSPA8	1.15813	0.596704	1.71955	2.7811	4.08265	7.89186e-05	0.00426312	1.36894
tRNA__Homo_sapiens_tRNA-Val-CAC-1-1&tRNA__Homo_sapiens_tRNA-Val-CAC-1-2&tRNA__Homo_sapiens_tRNA-Val-CAC-1-3&tRNA__Homo_sapiens_tRNA-Val-CAC-1-4&tRNA__Homo_sapiens_tRNA-Val-CAC-1-5&tRNA__Homo_sapiens_tRNA-Val-CAC-1-6&tRNA__Homo_sapiens_tRNA-Val-CAC-1-7&tRNA__Homo_sapiens_tRNA-Val-CAC-5-1&tRNA__Homo_sapiens_tRNA-Val-CAC-4-1&tRNA__Homo_sapiens_tRNA-Val-AAC-1-1&tRNA__Homo_sapiens_tRNA-Val-AAC-1-2&tRN…	tRNA-Val_isoforms_repeat1	-1.18786	-1.76384	-0.611879	1.62381	-4.08162	7.92261e-05	0.00426312	1.34736
ENSG00000181322.15	NME9	-1.44772	-2.16131	-0.734118	2.12365	-4.01519	0.0001018	0.0052288	1.09127
lncRNA__URS000075C528_9606_Homo_sapiens_long_intergenic_non-protein_coding_RNA_342_LINC00342_	lncRNA:LINC00342	-0.79242	-1.18919	-0.39565	6.04488	-3.95269	0.000128548	0.00631563	0.846503
snoRNA__Homo_sapiens300198_SNORD47	snoRNA:SNORD47	0.828481	0.412372	1.24459	5.4168	3.9405	0.000134495	0.00633247	0.796642
snoRNA__Homo_sapiens300669_SNORD21	snoRNA:SNORD21	0.544065	0.26959	0.818539	5.17957	3.92306	0.000143461	0.00648442	0.73694
snoRNA__Homo_sapiens300165_SNORD29	snoRNA:SNORD29	1.0784	0.530036	1.62676	6.65608	3.89214	0.000160769	0.0067423	0.636582
lncRNA__URS0000394A79_9606_Homo_sapiens_long_intergenic_non-protein_coding_RNA_1714_LINC01714_&lncRNA__URS000075E3E5_9606_Homo_sapiens_long_intergenic_non-protein_coding_RNA_1343_LINC01343_&lncRNA__URS00001C235B_9606_Homo_sapiens_long_intergenic_non-protein_coding_RNA_242_LINC00242_	lncRNA:LINC00242	-0.872499	-1.31705	-0.427951	3.87168	-3.88439	0.000165415	0.0067423	0.609538
snoRNA__Homo_sapiens300706_SNORD42B	snoRNA:SNORD42B	0.950252	0.464792	1.43571	4.68088	3.87402	0.000171823	0.0067423	0.576427
rRNA__Homo_sapiens_mitochondrially_encoded_12S_RNA_(MT-RNR1)	MT-RNR1	0.782657	0.382619	1.18269	4.79314	3.8721	0.000173032	0.0067423	0.568046
snoRNA__Homo_sapiens300575_SNORD90	snoRNA:SNORD90	0.821161	0.399683	1.24264	3.15655	3.85593	0.000183569	0.00691445	0.555811
tRNA__Homo_sapiens_tRNA-SeC-TCA-1-1	tRNA-SeC_isoforms	-0.725372	-1.10075	-0.349998	7.16492	-3.82448	0.00020584	0.00736554	0.425277
snoRNA__Homo_sapiens300737_SNORD14A	snoRNA:SNORD14A	0.994866	0.47954	1.51019	5.4136	3.82084	0.000208582	0.00736554	0.393616
ENSG00000182481.10	KPNA2	0.706224	0.335291	1.07716	3.28719	3.76811	0.000252325	0.00854643	0.262288
snoRNA__Homo_sapiens300505_SNORD70L1	snoRNA:SNORD70L1	0.889044	0.421434	1.35665	3.21639	3.76284	0.000257149	0.00854643	0.252246
snoRNA__Homo_sapiens300162_SNORD22	snoRNA:SNORD22	0.772456	0.3642	1.18071	4.40644	3.7447	0.000274421	0.00885989	0.148705
ENSG00000072274.13	TFRC	0.375705	0.176527	0.574882	3.06195	3.73321	0.000285924	0.00897484	0.136666
hsa-miR-7976	hsa-miR-7976	-0.56351	-0.86308	-0.263941	6.83265	-3.72289	0.000296647	0.00905975	0.08841
lncRNA__URS000075AB50_9606_Homo_sapiens_SENP3-EIF4A1_readthrough_NMD_candidate__SENP3-EIF4A1__lncRNA	lncRNA:SENP3-EIF4A1_readthrough_NMD_candidate:SENP3-EIF4A1	-0.496592	-0.761811	-0.231373	4.87029	-3.70571	0.000315352	0.00937758	0.0132694
snoRNA__Homo_sapiens300197_SNORD81	snoRNA:SNORD81	0.892682	0.411646	1.37372	8.22744	3.67279	0.000354345	0.0102669	-0.0714032
ENSG00000143569.19	UBAP2L	1.12853	0.510478	1.74658	3.19013	3.6138	0.000435871	0.0123134	-0.200219
snoRNA__Homo_sapiens300197_SNORD81&snoRNA__Homo_sapiens300426_SNORD81L4	snoRNA:SNORD81L4	0.628843	0.283486	0.974199	7.48317	3.60372	0.00045147	0.012443	-0.295899
ENSG00000111843.14	ENSG00000111843.14	1.35061	0.602579	2.09864	3.23815	3.57345	0.000501536	0.0134937	-0.313847
lncRNA__URS000075E6A8_9606_Homo_sapiens_uncharacterized_LOC100507388_LOC100507388__lncRNA&lncRNA__URS000075A16D_9606_Homo_sapiens_long_intergenic_non-protein_coding_RNA_1268_LINC01268_	lncRNA:LINC01268	-0.918314	-1.4289	-0.40773	1.73645	-3.55959	0.000526161	0.013544	-0.366281
hsa-miR-505-3p	hsa-miR-505-3p	-0.63454	-0.989421	-0.279658	4.87222	-3.53876	0.000565319	0.013544	-0.520045
lncRNA__URS000075C528_9606_Homo_sapiens_long_intergenic_non-protein_coding_RNA_342_LINC00342_&lncRNA__URS000075B927_9606_Homo_sapiens_family_with_sequence_similarity_30_member_A_FAM30A_&lncRNA__URS000075D573_9606_Homo_sapiens_small_nucleolar_RNA_host_gene_9_SNHG9_&lncRNA__URS0000BC4453_9606_Homo_sapiens_long_intergenic_non-protein_coding_RNA_2038_LINC02038_	lncRNA:LINC02038	-0.770018	-1.20078	-0.339255	3.09388	-3.53784	0.000567113	0.013544	-0.50523
snoRNA__Homo_sapiens300468_SNORD58A	snoRNA:SNORD58A	0.907899	0.399856	1.41594	4.65405	3.53683	0.000569102	0.013544	-0.518958
tRNA__Homo_sapiens_tRNA-Ala-AGC-2-1&tRNA__Homo_sapiens_tRNA-Ala-AGC-2-2&tRNA__Homo_sapiens_tRNA-Ala-AGC-7-1&tRNA__Homo_sapiens_tRNA-Ala-AGC-3-1	tRNA-Ala_isoforms	-0.651914	-1.01713	-0.286695	2.18406	-3.53276	0.000577118	0.013544	-0.463471
snoRNA__Homo_sapiens300550_SNORD63	snoRNA:SNORD63	0.731112	0.321452	1.14077	7.54611	3.53213	0.000578368	0.013544	-0.521192
snoRNA__Homo_sapiens300200_SNORD79	snoRNA:SNORD79	1.17245	0.514663	1.83023	3.94172	3.52766	0.000587306	0.013544	-0.531272
ReverseComplement_ENSG00000245848.3&ReverseComplement_ENSG00000134690.11&ENSG00000112208.11	ReverseComplement_CEBPA & ReverseComplement_CDCA8 & BAG2	0.964197	0.420874	1.50752	3.27899	3.51224	0.000619182	0.0138907	-0.540656
snoRNA__Homo_sapiens300770_SNORD127	snoRNA:SNORD127	0.738878	0.322091	1.15567	3.36278	3.5086	0.000626928	0.0138907	-0.578164
snoRNA__Homo_sapiens300742_SNORD15B	snoRNA:SNORD15B	0.872458	0.379209	1.36571	3.25153	3.5007	0.000644101	0.0139968	-0.587659
lncRNA__URS000075CAAA_9606_Homo_sapiens_human__non-protein_coding_lnc-RNF215-1:2	lncRNA:lnc-RNF215-1:2	-0.63768	-0.999836	-0.275524	3.9283	-3.48484	0.000679859	0.0144446	-0.68327
snoRNA__Homo_sapiens300240_SNORD58C	snoRNA:SNORD58C	0.720535	0.310329	1.13074	5.5	3.47639	0.000699677	0.0144446	-0.713399
snoRNA__Homo_sapiens300651_SNORD99	snoRNA:SNORD99	0.876841	0.377445	1.37624	4.1586	3.47498	0.000703055	0.0144446	-0.702294
tRNA__Homo_sapiens_tRNA-Lys-TTT-3-1&tRNA__Homo_sapiens_tRNA-Lys-TTT-3-2&tRNA__Homo_sapiens_tRNA-Lys-TTT-3-3&tRNA__Homo_sapiens_tRNA-Lys-TTT-3-4&tRNA__Homo_sapiens_tRNA-Lys-TTT-3-5&tRNA__Homo_sapiens_tRNA-Lys-TTT-5-1	tRNA-Lys_isoforms	-0.535894	-0.843049	-0.228739	3.20414	-3.45301	0.000757389	0.0150622	-0.770625
tRNA__Homo_sapiens_tRNA-Gln-CTG-1-1&tRNA__Homo_sapiens_tRNA-Gln-CTG-1-2&tRNA__Homo_sapiens_tRNA-Gln-CTG-1-3&tRNA__Homo_sapiens_tRNA-Gln-CTG-1-4&tRNA__Homo_sapiens_tRNA-Gln-CTG-1-5&tRNA__Homo_sapiens_tRNA-Gln-CTG-2-1&tRNA__Homo_sapiens_tRNA-Gln-CTG-6-1&tRNA__Homo_sapiens_tRNA-Gln-CTG-3-1&tRNA__Homo_sapiens_tRNA-Gln-CTG-3-2&tRNA__Homo_sapiens_tRNA-Gln-CTG-4-1&tRNA__Homo_sapiens_tRNA-Gln-CTG-4-2	tRNA-Gln_isoforms	-0.762269	-1.19985	-0.324683	1.68591	-3.44764	0.000771265	0.0150622	-0.69405
lncRNA__URS0000732D2A_9606_Homo_sapiens_PAX6_upstream_antisense_RNA_PAUPAR_	lncRNA:PAX6_upstream_antisense_RNA_PAUPAR	-0.384014	-0.604741	-0.163287	4.08205	-3.44324	0.000782804	0.0150622	-0.810938
snoRNA__Homo_sapiens300662_SNORD46&snoRNA__Homo_sapiens300627_SNORD46.1-201	snoRNA:SNORD46.1-201	0.733859	0.311715	1.156	3.5412	3.44055	0.00078994	0.0150622	-0.796412
MiR.hp__hsa-mir-30d&MiR.hp__hsa-mir-30a	MiR.hp:hsa-mir-30d & MiR.hp:hsa-mir-30a	-0.475418	-0.749188	-0.201647	3.63915	-3.43688	0.000799765	0.0150622	-0.826901
tRNA__Homo_sapiens_tRNA-Asn-GTT-2-1&tRNA__Homo_sapiens_tRNA-Asn-GTT-2-2&tRNA__Homo_sapiens_tRNA-Asn-GTT-2-3&tRNA__Homo_sapiens_tRNA-Asn-GTT-2-4&tRNA__Homo_sapiens_tRNA-Asn-GTT-2-5&tRNA__Homo_sapiens_tRNA-Asn-GTT-2-6&tRNA__Homo_sapiens_tRNA-Asn-GTT-2-7&tRNA__Homo_sapiens_tRNA-Asn-GTT-2-8&tRNA__Homo_sapiens_tRNA-Asn-GTT-3-1&tRNA__Homo_sapiens_tRNA-Asn-GTT-7-1&tRNA__Homo_sapiens_tRNA-Asn-GTT-1-1&tRN…	tRNA-Asn_isoforms	-0.79736	-1.2617	-0.333017	1.4829	-3.39853	0.000909643	0.0166236	-0.837336
tRNA__Homo_sapiens_tRNA-Gly-GCC-2-1&tRNA__Homo_sapiens_tRNA-Gly-GCC-2-2&tRNA__Homo_sapiens_tRNA-Gly-GCC-2-3&tRNA__Homo_sapiens_tRNA-Gly-GCC-2-4&tRNA__Homo_sapiens_tRNA-Gly-GCC-2-5&tRNA__Homo_sapiens_tRNA-Gly-GCC-2-6&tRNA__Homo_sapiens_tRNA-Gly-GCC-3-1&tRNA__Homo_sapiens_tRNA-Gly-GCC-5-1&tRNA__Homo_sapiens_tRNA-Gly-GCC-1-1&tRNA__Homo_sapiens_tRNA-Gly-GCC-1-2&tRNA__Homo_sapiens_tRNA-Gly-GCC-1-3&tRN…	tRNA-Gly_isoforms	-0.563673	-0.892006	-0.23534	5.41718	-3.39773	0.00091209	0.0166236	-0.953804
tRNA__Homo_sapiens_tRNA-Ala-TGC-4-1&tRNA__Homo_sapiens_tRNA-Ala-TGC-3-1&tRNA__Homo_sapiens_tRNA-Ala-TGC-3-2&tRNA__Homo_sapiens_tRNA-Ala-CGC-1-1&tRNA__Homo_sapiens_tRNA-Ala-CGC-2-1&tRNA__Homo_sapiens_tRNA-Ala-TGC-2-1&tRNA__Homo_sapiens_tRNA-Ala-CGC-3-1&tRNA__Homo_sapiens_tRNA-Ala-AGC-4-1	tRNA-Ala_isoforms_repeat2	-0.987669	-1.56493	-0.410405	4.30334	-3.38621	0.000947864	0.0170014	-0.988535
lncRNA__URS000075E6A8_9606_Homo_sapiens_uncharacterized_LOC100507388_LOC100507388__lncRNA	lncRNA:LOC100507388	-0.754733	-1.19682	-0.312647	4.4246	-3.3788	0.000971554	0.0171221	-1.01088
ENSG00000164715.6	LMTK2	0.477679	0.197538	0.75782	2.15009	3.3747	0.000984898	0.0171221	-0.888373
snoRNA__Homo_sapiens300197_SNORD81&snoRNA__Homo_sapiens300426_SNORD81L4&snoRNA__Homo_sapiens300132_SNORD81L3	snoRNA:SNORD81L3	0.88227	0.363294	1.40125	3.26568	3.36458	0.0010186	0.0171976	-0.997769
lncRNA__URS000075D30C_9606_Homo_sapiens_human__non-protein_coding_lnc-FAM182B-8:5&lncRNA__URS0000A77656_9606_Homo_sapiens_HOMER3_antisense_RNA_1_HOMER3-AS1_&lncRNA__URS0000A7717F_9606_Homo_sapiens_HOMER3_antisense_RNA_1_HOMER3-AS1__lncRNA&lncRNA__URS000075B2AD_9606_Homo_sapiens_uncharacterized_LOC102723885_LOC102723885__lncRNA	lncRNA:lnc-FAM182B-8:5 & lncRNA:LOC102723885	-0.914871	-1.45355	-0.376191	8.65528	-3.36128	0.00102979	0.0171976	-1.04537
snoRNA__Homo_sapiens300667_SNORD45A	snoRNA:SNORD45A	0.759686	0.312181	1.20719	2.45208	3.35979	0.0010349	0.0171976	-0.941947
ReverseComplement_ENSG00000144785.8	ReverseComplement_ENSG00000144785.8	-0.571178	-0.90916	-0.233196	4.14803	-3.34467	0.00108803	0.0178138	-1.11142
tRNA__Homo_sapiens_tRNA-His-GTG-1-1&tRNA__Homo_sapiens_tRNA-His-GTG-1-2&tRNA__Homo_sapiens_tRNA-His-GTG-1-3&tRNA__Homo_sapiens_tRNA-His-GTG-1-4&tRNA__Homo_sapiens_tRNA-His-GTG-1-5&tRNA__Homo_sapiens_tRNA-His-GTG-1-6&tRNA__Homo_sapiens_tRNA-His-GTG-1-7&tRNA__Homo_sapiens_tRNA-His-GTG-1-8&tRNA__Homo_sapiens_tRNA-His-GTG-1-9	tRNA-His_isoforms	-0.664705	-1.05853	-0.270877	4.43295	-3.3404	0.00110351	0.0178138	-1.12634
ReverseComplement_lncRNA__URS0000083F23_9606_Homo_sapiens_human__non-protein_coding_lnc-NPIPA1-1:1	ReverseComplement_lncRNA:lnc-NPIPA1-1:1	-0.685255	-1.09394	-0.276575	3.92966	-3.31852	0.001186	0.0188596	-1.18896
MiR.hp__hsa-mir-486-1&MiR.hp__hsa-mir-486-2&lncRNA__URS000075A7EF_9606_Homo_sapiens_human__non-protein_coding_lnc-MARCH8-1:2	MiR.hp:hsa-mir-486-1 & MiR.hp:hsa-mir-486-2 & lncRNA:lnc-MARCH8-1:2	0.543592	0.219008	0.868177	3.3823	3.31453	0.00120167	0.0188596	-1.16437
hsa-miR-30d-5p	hsa-miR-30d-5p	-0.464245	-0.743	-0.185491	13.7219	-3.29611	0.00127646	0.0191236	-1.31377
ENSG00000196228.5	SULT1C3	0.954768	0.381312	1.52822	2.45406	3.29514	0.00128052	0.0191236	-1.09929
ReverseComplement_ENSG00000135655.16&ReverseComplement_ENSG00000077782.22&ReverseComplement_ENSG00000168522.13&ReverseComplement_ENSG00000248383.5&ENSG00000234616.9&ENSG00000136111.14&ENSG00000196458.11&ENSG00000044446.12&ENSG00000126337.14	ReverseComplement_ENSG00000135655.16 & ReverseComplement_ENSG00000077782.22 & ReverseComplement_ENSG00000168522.13 & ReverseComplement_ENSG00000248383.5 & ENSG00000234616.9 & ENSG00000136111.14 & ENSG00000196458.11 & ENSG00000044446.12 & ENSG00000126337.14	-0.691063	-1.10637	-0.275754	1.71711	-3.29323	0.00128855	0.0191236	-1.13962
snoRNA__Homo_sapiens300112_SNORD3@	snoRNA:SNORD3@	0.675001	0.269185	1.08082	6.90388	3.29193	0.00129401	0.0191236	-1.25982
hsa-miR-5100	hsa-miR-5100	-0.709606	-1.1365	-0.282707	6.22923	-3.28979	0.00130311	0.0191236	-1.26276
lncRNA__URS0000BC452E_9606_Homo_sapiens_uncharacterized_LOC107984784_LOC107984784__lncRNA	lncRNA:LOC107984784	-0.691389	-1.11008	-0.272701	2.03733	-3.26819	0.00139816	0.0200389	-1.25483
lncRNA__URS0000CCE08E_9606_Homo_sapiens_uncharacterized_LOC107985355_LOC107985355__lncRNA	lncRNA:LOC107985355	-0.576339	-0.925421	-0.227257	6.15887	-3.26758	0.00140095	0.0200389	-1.33089
snoRNA__Homo_sapiens300738_SNORD67	snoRNA:SNORD67	0.776667	0.300793	1.25254	1.79699	3.23012	0.00158164	0.0223407	-1.2324
snoRNA__Homo_sapiens300168_SNORD26	snoRNA:SNORD26	0.853312	0.328291	1.37833	8.07546	3.21668	0.00165163	0.0230412	-1.46591
snoRNA__Homo_sapiens300509_SNORD20	snoRNA:SNORD20	0.731066	0.279912	1.18222	3.67864	3.20706	0.00170343	0.0234741	-1.49543
snoRNA__Homo_sapiens300202_SNORD44	snoRNA:SNORD44	0.746676	0.28475	1.2086	6.74828	3.19916	0.00174716	0.0237867	-1.53226
lncRNA__URS000075C528_9606_Homo_sapiens_long_intergenic_non-protein_coding_RNA_342_LINC00342_&lncRNA__URS000075D573_9606_Homo_sapiens_small_nucleolar_RNA_host_gene_9_SNHG9_	lncRNA:small_nucleolar_RNA_host_gene_9_SNHG9_repeat3	-0.720053	-1.16625	-0.273856	4.12623	-3.19385	0.0017771	0.0238802	-1.55419
ReverseComplement_ENSG00000101109.12	ReverseComplement_ENSG00000101109.12	1.17138	0.444745	1.89802	1.64501	3.19049	0.0017963	0.0238802	-1.32968
snoRNA__Homo_sapiens300757_SNORD2	snoRNA:SNORD2	0.895755	0.338873	1.45264	5.47155	3.18348	0.00183698	0.024137	-1.58617
hsa-miR-1294	hsa-miR-1294	-0.771493	-1.25323	-0.289755	3.811	-3.16955	0.00192039	0.0248041	-1.62202
ENSG00000105939.14	ZC3HAV1	0.318828	0.119629	0.518027	3.22038	3.16771	0.00193164	0.0248041	-1.60205
rRNA__5S_ribosomal_1_(RNA5S1-8,_RNA5S10-17)&rRNA__5S_ribosomal_9_(RNA5S9)&lncRNA__URS000048471C_9606_Homo_sapiens_LZTS1_antisense_RNA_1_LZTS1-AS1_&lncRNA__URS0000BC44FE_9606_Homo_sapiens_long_intergenic_non-protein_coding_RNA_537_LINC00537_	rRNA:5S_ribsomal isoforms & lncRNA:LINC00537	0.809145	0.301341	1.31695	1.99799	3.1536	0.00202017	0.0256494	-1.46017
ENSG00000104812.15&ENSG00000102034.17&ENSG00000048707.15	GYS1 & ELF4 & VPS13D	-0.83479	-1.3615	-0.308076	1.79985	-3.13674	0.00213086	0.0267541	-1.62714
hsa-miR-7977	hsa-miR-7977	-0.65819	-1.07469	-0.241694	5.83162	-3.12764	0.00219296	0.0272312	-1.73811
lncRNA__URS0000A77033_9606_Homo_sapiens_HAND2_antisense_RNA_1_HAND2-AS1__lncRNA&lncRNA__URS0000A76C09_9606_Homo_sapiens_HAND2_antisense_RNA_1_HAND2-AS1__lncRNA&lncRNA__URS0000A77681_9606_Homo_sapiens_HAND2_antisense_RNA_1_HAND2-AS1__lncRNA&lncRNA__URS000075E9D2_9606_Homo_sapiens_mir-497-195_cluster_host_gene_MIR497HG_	lncRNA:mir-497-195_cluster_host_gene_MIR497HG	-0.859964	-1.40582	-0.314105	1.75934	-3.118	0.00226052	0.0275174	-1.65911
MiR.hp__hsa-mir-182	MiR.hp:hsa-mir-182	-0.662134	-1.0825	-0.241768	1.46629	-3.11741	0.00226471	0.0275174	-1.61765
snoRNA__Homo_sapiens300523_SNORD16	snoRNA:SNORD16	1.20449	0.437874	1.9711	2.10465	3.10959	0.00232108	0.0279024	-1.5699
snoRNA__Homo_sapiens300532_SNORD50A	snoRNA:SNORD50A	0.744787	0.268212	1.22136	4.76183	3.09298	0.00244503	0.0287829	-1.83923
ENSG00000204628.12	RACK1	0.635511	0.228812	1.04221	5.72683	3.09262	0.00244779	0.0287829	-1.84405
ReverseComplement_ENSG00000141404.17	ReverseComplement_GNAL	0.523209	0.188055	0.858363	2.25204	3.08963	0.00247074	0.0287829	-1.68504
snRNA__URS00001EC8D7_9606_Homo_sapiens_(human)_RNA,_U6_small_nuclear_2&snRNA__URS000021BDC3_9606_Homo_sapiens_(human)_RNA,_U6_small_nuclear_7&snRNA__URS000035C796_9606_Homo_sapiens_(human)_RNA,_U6_small_nuclear_1	human_RNA,_U6_small_nuclear_2 & human_RNA,_U6_small_nuclear_7 & human_RNA,_U6_small_nuclear_1	0.713719	0.255416	1.17202	3.34076	3.08212	0.00252935	0.029131	-1.82827
snoRNA__Homo_sapiens300741_SNORD15A	snoRNA:SNORD15A	0.484677	0.172743	0.796611	3.70036	3.07515	0.00258494	0.029131	-1.8754
MiR.hp__hsa-mir-30a	MiR.hp:hsa-mir-30a	-0.472978	-0.777411	-0.168544	3.19694	-3.07485	0.00258733	0.029131	-1.87542
snoRNA__Homo_sapiens300241_SNORD58B	snoRNA:SNORD58B	1.01112	0.359878	1.66235	3.92868	3.07282	0.00260374	0.029131	-1.87316
snoRNA__Homo_sapiens300661_SNORD55	snoRNA:SNORD55	0.768566	0.271675	1.26546	5.79608	3.06123	0.00269927	0.0299036	-1.93135
snoRNA__Homo_sapiens300533_SNORD50B	snoRNA:SNORD50B	0.918498	0.323624	1.51337	2.30794	3.05583	0.00274485	0.0301134	-1.75739
ReverseComplement_ENSG00000168803.16	ReverseComplement_ADAL	-0.408606	-0.674233	-0.14298	7.77466	-3.04446	0.00284322	0.0308737	-1.94986
lncRNA__URS000075E815_9606_Homo_sapiens_small_nucleolar_RNA_host_gene_10_SNHG10__lncRNA&snoRNA__Homo_sapiens300781_SCARNA13	lncRNA:small_nucleolar_RNA_host_gene_10_SNHG10 & snoRNA:Homo_sapiens300781_SCARNA13	0.602108	0.210246	0.993969	2.26177	3.04101	0.00287369	0.0308737	-1.82363
rRNA__45S_pre-ribosomal_N4_(RNA45SN4)&rRNA__28S_ribosomal_N4_(RNA28SN4)	RNA45SN4 & RNA28SN4	0.840785	0.293135	1.38844	3.21478	3.03849	0.00289612	0.0308737	-1.9272
ENSG00000109270.13	ENSG00000109270.13	1.01787	0.353078	1.68265	1.77094	3.03028	0.00297036	0.0313693	-1.74564
ENSG00000005483.21	KMT2E	0.74934	0.258692	1.23999	3.91934	3.02263	0.00304121	0.0318201	-2.0184
ReverseComplement_ENSG00000107554.17&ENSG00000173540.14&ENSG00000144136.11&ENSG00000176020.9&ENSG00000105819.14&ENSG00000185264.12	ReverseComplement_ENSG00000107554.17 & ENSG00000173540.14 & ENSG00000144136.11 & ENSG00000176020.9 & ENSG00000105819.14 & ENSG00000185264.12	0.819947	0.28185	1.35804	2.28785	3.01579	0.00310577	0.0321724	-1.85683
ReverseComplement_lncRNA__URS00003D0DA0_9606_Homo_sapiens_human__lncRNA_AL357153.1	ReverseComplement_lncRNA:lncRNA_AL357153.1	-0.544101	-0.901494	-0.186708	2.18626	-3.01307	0.00313183	0.0321724	-1.95071
hsa-miR-30c-1-3p	hsa-miR-30c-1-3p	-0.462489	-0.767093	-0.157886	2.95419	-3.00499	0.00321042	0.0326488	-2.06251
snoRNA__Homo_sapiens300167_SNORD27	snoRNA:SNORD27	0.679519	0.23159	1.12745	7.43294	3.0024	0.00323599	0.0326488	-2.07234
rRNA__45S_pre-ribosomal_N1_(RNA45SN1)&rRNA__45S_pre-ribosomal_N5_(RNA45SN5)&rRNA__45S_pre-ribosomal_N4_(RNA45SN4)&rRNA__45S_pre-ribosomal_N3_(RNA45SN3)&rRNA__28S_ribosomal_N1_(RNA28SN1)&rRNA__28S_ribosomal_N5_(RNA28SN5)&rRNA__28S_ribosomal_N4_(RNA28SN4)&rRNA__28S_ribosomal_N3_(RNA28SN3)	RNA45SN1 & RNA45SN5 & RNA45SN4 & RNA45SN3 & RNA28SN1 & RNA28SN5 & RNA28SN4 & RNA28SN3	0.554435	0.18854	0.920329	5.51058	2.99896	0.00327021	0.0327021	-2.10358
MiR.hp__hsa-mir-550a-2&MiR.hp__hsa-mir-550a-1	MiR.hp:hsa-mir-550a-2 & MiR.hp:hsa-mir-550a-1	-0.317556	-0.527557	-0.107555	5.95798	-2.99278	0.00333252	0.0330329	-2.11578
ReverseComplement_ENSG00000184261.5&ENSG00000175040.6&ReverseComplement_ENSG00000144406.19&ReverseComplement_ENSG00000164053.22&ReverseComplement_ENSG00000067066.17&ReverseComplement_ENSG00000166947.15&ReverseComplement_ENSG00000185008.17&ReverseComplement_ENSG00000124406.16&ReverseComplement_ENSG00000109066.14&ReverseComplement_ENSG00000058729.11&ENSG00000155545.20&ENSG00000170365.10&ReverseComp…	ReverseComplement_KCNK12 & CHST2 & ReverseComplement_UNC80 & ReverseComplement_ATRIP & ReverseComplement_SP100 & ReverseComplement_EPB42 & ReverseComplement_ROBO2 & ReverseComplement_ATP8A1 & ReverseComplement_TMEM104 & ReverseComplement_RIOK2 & MIER3 & SMAD1 & ReverseComplement_lncRNA:ATRIP-TREX1_readthrough_ATRIP-TREX1 & QARS1	0.592147	0.199584	0.98471	3.80172	2.98536	0.0034089	0.0334939	-2.11911
ReverseComplement_ENSG00000127483.19	ReverseComplement_ENSG00000127483.19	1.49437	0.502535	2.48621	1.41361	2.98191	0.0034449	0.0334939	-1.86247
snoRNA__Homo_sapiens300714_SNORD1C	snoRNA:SNORD1C	0.586657	0.196998	0.976315	2.98251	2.97972	0.00346795	0.0334939	-2.08587
ReverseComplement_ENSG00000104290.11	ReverseComplement_FZD3	0.72016	0.23999	1.20033	3.50803	2.96832	0.00359029	0.0343816	-2.14696
ReverseComplement_ENSG00000073536.18	ReverseComplement_NLE1	0.325188	0.106353	0.544023	6.5339	2.941	0.00389975	0.0370312	-2.25217
tRNA__Homo_sapiens_tRNA-Gln-CTG-1-1&tRNA__Homo_sapiens_tRNA-Gln-CTG-1-2&tRNA__Homo_sapiens_tRNA-Gln-CTG-1-3&tRNA__Homo_sapiens_tRNA-Gln-CTG-1-4&tRNA__Homo_sapiens_tRNA-Gln-CTG-1-5&tRNA__Homo_sapiens_tRNA-Gln-CTG-2-1&tRNA__Homo_sapiens_tRNA-Gln-CTG-5-1	tRNA-Gln_isoforms_repeat4	-0.841582	-1.40877	-0.274392	2.08012	-2.93659	0.00395186	0.0372133	-2.19309
snoRNA__Homo_sapiens300704_SNORD49A	snoRNA:SNORD49A	0.579788	0.18774	0.971835	3.7715	2.92689	0.00406896	0.0379993	-2.27881
snoRNA__Homo_sapiens300593_SNORD111	snoRNA:SNORD111	0.608397	0.19454	1.02225	2.59246	2.90946	0.00428733	0.0397105	-2.22269
snoRNA__Homo_sapiens300510_SNORD82	snoRNA:SNORD82	0.632657	0.200575	1.06474	4.60578	2.89787	0.00443852	0.0398774	-2.37058
tRNA__Homo_sapiens_tRNA-Gly-GCC-2-1&tRNA__Homo_sapiens_tRNA-Gly-GCC-2-2&tRNA__Homo_sapiens_tRNA-Gly-GCC-2-3&tRNA__Homo_sapiens_tRNA-Gly-GCC-2-4&tRNA__Homo_sapiens_tRNA-Gly-GCC-2-5&tRNA__Homo_sapiens_tRNA-Gly-GCC-2-6	tRNA-Gly_isoforms_repeat5	-0.563337	-0.948597	-0.178078	3.48847	-2.89395	0.00449067	0.0398774	-2.37437
hsa-miR-618	hsa-miR-618	-1.02548	-1.7271	-0.323862	2.79162	-2.89269	0.00450756	0.0398774	-2.36558
snoRNA__Homo_sapiens300763_SNORD12B	snoRNA:SNORD12B	0.620691	0.19552	1.04586	5.77005	2.88927	0.00455374	0.0398774	-2.39731
snoRNA__Homo_sapiens300608_SNORD19B	snoRNA:SNORD19B	0.880837	0.276658	1.48502	2.14037	2.8854	0.00460648	0.0398774	-2.17453
ENSG00000123908.12	AGO2	0.321058	0.100774	0.541342	2.41608	2.88454	0.00461832	0.0398774	-2.30525
rRNA__45S_pre-ribosomal_N1_(RNA45SN1)&rRNA__45S_pre-ribosomal_N5_(RNA45SN5)&rRNA__45S_pre-ribosomal_N2_(RNA45SN2)&rRNA__45S_pre-ribosomal_N3_(RNA45SN3)	RNA45SN1 & RNA45SN5 & RNA45SN2 & RNA45SN3	0.359382	0.112762	0.606002	2.46975	2.88406	0.00462493	0.0398774	-2.29131
snRNA__URS000032B6B6_9606_Homo_sapiens_(human)_RNA,_U1_small_nuclear_3&snRNA__URS0000669D0F_9606_Homo_sapiens_(human)_RNA,_variant_U1_small_nuclear_17&snRNA__URS000069B06F_9606_Homo_sapiens_(human)_RNA,_variant_U1_small_nuclear_15	human_RNA,_U1_small_nuclear_3 & human_RNA,_variant_U1_small_nuclear_17 & human_RNA,_variant_U1_small_nuclear_15	0.484899	0.152132	0.817666	5.50396	2.88395	0.00462648	0.0398774	-2.4123
snoRNA__Homo_sapiens300708_SNORD42A	snoRNA:SNORD42A	0.9095	0.28486	1.53414	2.74688	2.8817	0.00465741	0.0398774	-2.26806
lncRNA__URS000075E68F_9606_Homo_sapiens_NR2F2_antisense_RNA_1_NR2F2-AS1__lncRNA	lncRNA:NR2F2_antisense_RNA_1_NR2F2-AS1	-0.544154	-0.917883	-0.170424	9.66309	-2.88164	0.00465825	0.0398774	-2.40451
snoRNA__Homo_sapiens300702_SNORD118	snoRNA:SNORD118	0.65238	0.203587	1.10117	4.89332	2.87694	0.00472381	0.0401346	-2.42665
snoRNA__Homo_sapiens300564_SNORD33	snoRNA:SNORD33	0.453261	0.139898	0.766623	3.48218	2.86271	0.00492726	0.0414393	-2.4391
snoRNA__Homo_sapiens300641_SNORD96B	snoRNA:SNORD96B	0.978537	0.301294	1.65578	1.98806	2.85962	0.00497246	0.0414393	-2.22062
snoRNA__Homo_sapiens300491_SNORD12C	snoRNA:SNORD12C	0.704789	0.216833	1.19274	5.2185	2.85861	0.00498739	0.0414393	-2.47837
snoRNA__Homo_sapiens300430_SNORD89	snoRNA:SNORD89	1.09615	0.335652	1.85665	5.2818	2.85265	0.00507599	0.0418633	-2.49162
rRNA__45S_pre-ribosomal_N1_(RNA45SN1)&rRNA__45S_pre-ribosomal_N5_(RNA45SN5)&rRNA__45S_pre-ribosomal_N4_(RNA45SN4)&rRNA__45S_pre-ribosomal_N2_(RNA45SN2)&rRNA__45S_pre-ribosomal_N3_(RNA45SN3)&rRNA__5.8S_ribosomal_N1_(RNA5-8SN_1_to_3,_RNA5-8SN5)&rRNA__5.8S_ribosomal_N4_(RNA5-8SN4)	RNA45SN1 & RNA45SN5 & RNA45SN4 & RNA45SN2 & RNA45SN3 & RNA5-8SN_1_to_3,_RNA5-8SN5 & RNA5-8SN4	0.449899	0.13727	0.762529	10.7042	2.84814	0.00514387	0.0418633	-2.49738
snoRNA__Homo_sapiens300559_SNORD41	snoRNA:SNORD41	0.794546	0.242353	1.34674	3.0099	2.84777	0.00514955	0.0418633	-2.40954
snoRNA__Homo_sapiens300686_SNORD43	snoRNA:SNORD43	0.560841	0.170603	0.951079	7.34673	2.84437	0.00520137	0.0419825	-2.49263
hsa-miR-378i	hsa-miR-378i	-0.595972	-1.01118	-0.18076	1.81299	-2.84075	0.00525714	0.0419975	-2.41489
MiR.hp__hsa-mir-30d	MiR.hp:hsa-mir-30d	-0.44082	-0.748081	-0.13356	3.95991	-2.83943	0.00527756	0.0419975	-2.52308
ReverseComplement_ENSG00000165661.17	ReverseComplement_QSOX2	-0.514068	-0.873013	-0.155124	3.89164	-2.83446	0.00535521	0.0423174	-2.53424
MiR.hp__hsa-let-7b	MiR.hp:hsa-let-7b	-0.550766	-0.936982	-0.16455	2.69147	-2.82236	0.00554859	0.043541	-2.53718
snoRNA__Homo_sapiens300112_SNORD3@&snoRNA__Homo_sapiens300182_SNORD3@&snoRNA__Homo_sapiens300250_SNORD3@&snoRNA__Homo_sapiens300448_SNORD3@&snoRNA__Homo_sapiens300361_SNORD3@L38&snoRNA__Homo_sapiens300248_SNORD3@L26&snoRNA__Homo_sapiens300285_SNORD3@L31&snoRNA__Homo_sapiens300640_SNORD3@L45	snoRNA:SNORD3@L45	0.883089	0.262981	1.5032	2.41018	2.81847	0.00561223	0.0437367	-2.39469
ReverseComplement_ENSG00000145536.15&ReverseComplement_ENSG00000144028.15&ReverseComplement_ENSG00000078304.19&ReverseComplement_ENSG00000114735.10&ReverseComplement_ENSG00000105619.14&ReverseComplement_ENSG00000175029.17&ENSG00000185344.15&ENSG00000137700.18&ENSG00000164040.18&ENSG00000267796.8&ENSG00000105323.17&ENSG00000188223.9&ENSG00000179407.3&ENSG00000131386.19&ENSG00000168675.19&ENSG00000…	ReverseComplement_ADAMTS16 & ReverseComplement_SNRNP200 & ReverseComplement_PPP2R5C & ReverseComplement_HEMK1 & ReverseComplement_TFPT & ReverseComplement_CTBP2 & ATP6V0A2 & SLC37A4 & PGRMC2 & LIN37 & HNRNPUL1 & ENSG00000188223.9 & DNAJB8 & GALNT15 & LDLRAD4 & INTS8 & ReverseComplement_MiR.hp:hsa-mir-6880	-0.620317	-1.05767	-0.18296	5.65356	-2.80708	0.00580214	0.044907	-2.60807
snoRNA__Homo_sapiens300759_SNORD5	snoRNA:SNORD5	1.15847	0.340948	1.976	2.39391	2.80454	0.00584526	0.044933	-2.40741
tRNA__Homo_sapiens_tRNA-Gly-GCC-2-1&tRNA__Homo_sapiens_tRNA-Gly-GCC-2-2&tRNA__Homo_sapiens_tRNA-Gly-GCC-2-3&tRNA__Homo_sapiens_tRNA-Gly-GCC-2-4&tRNA__Homo_sapiens_tRNA-Gly-GCC-2-5&tRNA__Homo_sapiens_tRNA-Gly-GCC-2-6&tRNA__Homo_sapiens_tRNA-Gly-GCC-3-1&tRNA__Homo_sapiens_tRNA-Gly-GCC-1-1&tRNA__Homo_sapiens_tRNA-Gly-GCC-1-2&tRNA__Homo_sapiens_tRNA-Gly-GCC-1-3&tRNA__Homo_sapiens_tRNA-Gly-GCC-1-4&tRN…	tRNA-Gly_isoforms_repeat6	-0.419613	-0.717185	-0.122041	7.28446	-2.79083	0.00608322	0.0458412	-2.62486
ReverseComplement_lncRNA__URS000075A3EA_9606_Homo_sapiens_human__non-protein_coding_lnc-SEPT7-5:1	ReverseComplement_lncRNA:lnc-SEPT7-5:1	0.486728	0.141557	0.831899	3.14583	2.7908	0.00608375	0.0458412	-2.59923
snoRNA__Homo_sapiens300776_SCARNA2	snoRNA:Homo_sapiens300776_SCARNA2	0.554702	0.16113	0.948275	2.29538	2.78941	0.00610836	0.0458412	-2.48394
ReverseComplement_ENSG00000111879.20	ReverseComplement_ENSG00000111879.20	0.683264	0.198305	1.16822	2.34817	2.78843	0.00612568	0.0458412	-2.48522
snoRNA__Homo_sapiens300667_SNORD45A&snoRNA__Homo_sapiens300666_SNORD45C	snoRNA:SNORD45C	0.52385	0.151702	0.895998	2.30747	2.78592	0.00617056	0.0458732	-2.50832
hsa-miR-27b-3p	hsa-miR-27b-3p	-0.694675	-1.18904	-0.200306	7.3157	-2.78104	0.00625847	0.0462227	-2.64885
rRNA__45S_pre-ribosomal_N1_(RNA45SN1)&rRNA__45S_pre-ribosomal_N5_(RNA45SN5)&rRNA__45S_pre-ribosomal_N4_(RNA45SN4)&rRNA__45S_pre-ribosomal_N2_(RNA45SN2)&rRNA__45S_pre-ribosomal_N3_(RNA45SN3)&rRNA__5.8S_ribosomal_N1_(RNA5-8SN_1_to_3,_RNA5-8SN5)	RNA45SN1 & RNA45SN5 & RNA45SN4 & RNA45SN2 & RNA45SN3 & RNA5-8SN_1_to_3,_RNA5-8SN5	0.484374	0.138657	0.830091	11.0443	2.77291	0.00640743	0.0468192	-2.69518
snoRNA__Homo_sapiens300769_SNORD105B	snoRNA:SNORD105B	0.668844	0.190965	1.14672	4.28088	2.77002	0.00646117	0.0468192	-2.69653
ReverseComplement_ENSG00000106278.12	ReverseComplement_PTPRZ1	0.866373	0.247234	1.48551	5.67238	2.76945	0.00647189	0.0468192	-2.70789
snoRNA__Homo_sapiens300734_SNORA45	snoRNA:SNORA45	0.606223	0.17272	1.03973	2.77457	2.76768	0.00650497	0.0468192	-2.59173
snoRNA__Homo_sapiens300479_SNORD57	snoRNA:SNORD57	0.529032	0.149147	0.908916	6.66579	2.75617	0.00672443	0.0478674	-2.73065
hsa-miR-6881-3p	hsa-miR-6881-3p	-0.413404	-0.710536	-0.116272	2.95046	-2.7536	0.00677439	0.0478674	-2.71976
snoRNA__Homo_sapiens300771_SNORD71	snoRNA:SNORD71	0.4725	0.132872	0.812127	4.03183	2.75343	0.00677768	0.0478674	-2.73664
snRNA__URS000032B6B6_9606_Homo_sapiens_(human)_RNA,_U1_small_nuclear_3&snRNA__URS00000081EA_9606_Homo_sapiens_(human)_RNA,_variant_U1_small_nuclear_7&snRNA__URS0000162127_9606_Homo_sapiens_(human)_RNA,_variant_U1_small_nuclear_1&snRNA__URS0000669D0F_9606_Homo_sapiens_(human)_RNA,_variant_U1_small_nuclear_17	human_RNA,_U1_small_nuclear_3 & human_RNA,_variant_U1_small_nuclear_7 & human_RNA,_variant_U1_small_nuclear_1 & human_RNA,_variant_U1_small_nuclear_17	0.536513	0.149722	0.923304	2.98333	2.74524	0.00693922	0.0487039	-2.68292
ReverseComplement_ENSG00000117298.16&ReverseComplement_ENSG00000168137.19&ReverseComplement_ENSG00000186115.13&ReverseComplement_ENSG00000196689.13&ReverseComplement_ENSG00000139746.16&ReverseComplement_lncRNA__URS0000759D4A_9606_Homo_sapiens_FOXF1_adjacent_non-coding_developmental_regulatory_RNA_FENDRR_&ENSG00000176920.13&ENSG00000101350.8&ReverseComplement_lncRNA__URS00007E413A_9606_Homo_sapien…	ReverseComplement_ECE1 & ReverseComplement_SETD5 & ReverseComplement_CYP4F2 & ReverseComplement_TRPV1 & ReverseComplement_RBM26 & ReverseComplement_lncRNA:LINC01770:14	-0.724438	-1.24859	-0.200282	5.0388	-2.73537	0.00713825	0.0497915	-2.79521
MiR.hp__hsa-mir-128-1	MiR.hp:hsa-mir-128-1	-0.518093	-0.893353	-0.142833	5.90242	-2.73244	0.00719839	0.0499029	-2.79535
snRNA__URS00003F07BD_9606_Homo_sapiens_(human)_RNA,_U4_small_nuclear_1	human_RNA,_U4_small_nuclear_1	0.749995	0.205387	1.2946	2.74489	2.72553	0.00734216	0.0505893	-2.71539
hsa-miR-340-3p	hsa-miR-340-3p	-0.566982	-0.980337	-0.153626	4.44108	-2.7147	0.00757249	0.0516258	-2.84596
hsa-miR-625-5p	hsa-miR-625-5p	-0.41875	-0.724128	-0.113371	3.81462	-2.71389	0.00758987	0.0516258	-2.84176
snoRNA__Homo_sapiens300597_SNORD102	snoRNA:SNORD102	0.604562	0.163379	1.04574	4.65296	2.71205	0.00762966	0.0516258	-2.84951
snoRNA__Homo_sapiens300612_SNORA7B&snoRNA__Homo_sapiens300602_SNORA7A	snoRNA:SNORA7A	0.581897	0.15612	1.00767	2.92084	2.70483	0.00778796	0.0523833	-2.78158
snoRNA__Homo_sapiens300556_SNORD95	snoRNA:SNORD95	0.548367	0.145984	0.950749	7.21411	2.69717	0.00795919	0.0532182	-2.86912
snoRNA__Homo_sapiens300500_SNORD94	snoRNA:SNORD94	0.669169	0.176324	1.16201	2.51847	2.68721	0.00818671	0.0544175	-2.76355
snoRNA__Homo_sapiens300169_SNORD25&lncRNA__URS0000CCDF81_9606_Homo_sapiens_small_nucleolar_RNA_host_gene_1_SNHG1__lncRNA&lncRNA__URS0000CCE06F_9606_Homo_sapiens_small_nucleolar_RNA_host_gene_1_SNHG1__lncRNA&lncRNA__URS0000CCE0BC_9606_Homo_sapiens_small_nucleolar_RNA_host_gene_1_SNHG1__lncRNA&lncRNA__URS0000CCE076_9606_Homo_sapiens_small_nucleolar_RNA_host_gene_1_SNHG1__lncRNA	snoRNA:SNORD25 & lncRNA:small_nucleolar_RNA_host_gene_1_SNHG1	0.693857	0.181177	1.20654	5.30557	2.67855	0.00838945	0.0547097	-2.93669
ReverseComplement_ENSG00000160145.16	ReverseComplement_ENSG00000160145.16	1.47127	0.38373	2.5588	2.00819	2.67746	0.00841516	0.0547097	-2.59991
snoRNA__Homo_sapiens300578_SNORD62A&snoRNA__Homo_sapiens300579_SNORD62B	snoRNA:SNORD62B	0.48412	0.126171	0.842069	4.27296	2.67675	0.00843209	0.0547097	-2.93296
hsa-miR-4732-5p	hsa-miR-4732-5p	-0.521095	-0.906729	-0.135461	5.86932	-2.67435	0.00848936	0.0547097	-2.93965
lncRNA__URS000075E68F_9606_Homo_sapiens_NR2F2_antisense_RNA_1_NR2F2-AS1__lncRNA&lncRNA__URS0000394A79_9606_Homo_sapiens_long_intergenic_non-protein_coding_RNA_1714_LINC01714_	lncRNA:LINC01714	-0.294159	-0.512316	-0.0760019	4.33468	-2.66863	0.00862705	0.0547097	-2.95838
lncRNA__URS000075A6F2_9606_Homo_sapiens_BRWD1_antisense_RNA_2_BRWD1-AS2_	lncRNA:BRWD1_antisense_RNA_2_BRWD1-AS2	-0.690171	-1.20226	-0.178077	1.78968	-2.66737	0.00865773	0.0547097	-2.84969
tRNA__Homo_sapiens_tRNA-Leu-CAG-1-1&tRNA__Homo_sapiens_tRNA-Leu-CAG-1-2&tRNA__Homo_sapiens_tRNA-Leu-CAG-1-3&tRNA__Homo_sapiens_tRNA-Leu-CAG-1-4&tRNA__Homo_sapiens_tRNA-Leu-CAG-1-5&tRNA__Homo_sapiens_tRNA-Leu-CAG-1-6&tRNA__Homo_sapiens_tRNA-Leu-CAG-1-7&tRNA__Homo_sapiens_tRNA-Leu-CAG-2-1&tRNA__Homo_sapiens_tRNA-Leu-CAG-2-2	tRNA-Leu_isoforms	-0.61655	-1.07433	-0.158774	4.77479	-2.66558	0.00870154	0.0547097	-2.96942
ReverseComplement_ENSG00000186283.14	ReverseComplement_TOR3A	-0.412986	-0.719743	-0.106228	6.1406	-2.6645	0.00872793	0.0547097	-2.96025
ReverseComplement_ENSG00000105329.11&ENSG00000171989.6	ReverseComplement_TGFB1 & LDHAL6B	-0.549937	-0.958547	-0.141327	4.41766	-2.66367	0.00874834	0.0547097	-2.97253
tRNA__Homo_sapiens_tRNA-Arg-CCT-4-1&tRNA__Homo_sapiens_tRNA-Arg-CCT-3-1	tRNA-Arg_isoforms	-0.465952	-0.812182	-0.119722	1.97118	-2.6635	0.00875241	0.0547097	-2.846
snoRNA__Homo_sapiens300691_SNORD59A	snoRNA:SNORD59A	0.966924	0.248324	1.68552	2.54215	2.66306	0.00876323	0.0547097	-2.79414
ENSG00000170500.13	ENSG00000170500.13	0.755222	0.192415	1.31803	1.90784	2.65578	0.00894425	0.0554321	-2.71039
ENSG00000102104.9	RS1	0.748361	0.190393	1.30633	1.91768	2.65447	0.00897706	0.0554321	-2.72065
hsa-miR-150-3p	hsa-miR-150-3p	0.374034	0.0945162	0.653552	3.84366	2.64836	0.00913188	0.0559115	-2.99538
ReverseComplement_ENSG00000166503.9	ReverseComplement_ENSG00000166503.9	-1.08465	-1.89547	-0.273823	1.64526	-2.64751	0.00915366	0.0559115	-2.88633
snoRNA__Homo_sapiens300664_SNORD38B	snoRNA:SNORD38B	0.420657	0.105756	0.735559	4.40098	2.64381	0.00924893	0.0561897	-3.01709
tRNA__Homo_sapiens_tRNA-Lys-CTT-1-1&tRNA__Homo_sapiens_tRNA-Lys-CTT-1-2&tRNA__Homo_sapiens_tRNA-Lys-CTT-4-1	tRNA-Lys_isoforms_repeat7	-0.508686	-0.891258	-0.126113	5.33014	-2.63155	0.00957065	0.0577191	-3.05159
ReverseComplement_ENSG00000150275.20	ReverseComplement_PCDH15	0.50686	0.125486	0.888234	3.07211	2.63035	0.00960282	0.0577191	-2.99429
snoRNA__Homo_sapiens300536_SNORD100	snoRNA:SNORD100	0.537249	0.1321	0.942397	5.34257	2.62444	0.00976187	0.0583646	-3.06955
hsa-miR-10395-3p	hsa-miR-10395-3p	0.685003	0.167333	1.20267	3.07024	2.61888	0.00991384	0.0589613	-3.00439
ENSG00000111843.14&ReverseComplement_ENSG00000171843.17&ReverseComplement_ENSG00000164284.15	ENSG00000111843.14 & ReverseComplement_ENSG00000171843.17 & ReverseComplement_ENSG00000164284.15	1.47775	0.359249	2.59626	1.40007	2.61481	0.0100264	0.0590162	-2.7071
ReverseComplement_ENSG00000186283.14&ENSG00000168280.18	ReverseComplement_TOR3A & KIF5C	-0.772103	-1.35661	-0.187591	3.35955	-2.61432	0.0100402	0.0590162	-3.08196
hsa-miR-183-5p	hsa-miR-183-5p	-0.591258	-1.03911	-0.14341	9.33637	-2.6129	0.0100798	0.0590162	-3.08064
hsa-let-7b-3p	hsa-let-7b-3p	-0.448059	-0.788195	-0.107923	5.53506	-2.60711	0.0102426	0.0592481	-3.10972
lncRNA__URS0000ABD871_9606_Homo_sapiens_family_with_sequence_similarity_157_member_A_FAM157A_&lncRNA__URS000075C832_9606_Homo_sapiens_long_intergenic_non-protein_coding_RNA_1002_LINC01002_&lncRNA__URS000075A49B_9606_Homo_sapiens_human__non-protein_coding_lnc-OR4F29-7:1&lncRNA__URS0000BC45FE_9606_Homo_sapiens_long_intergenic_non-protein_coding_RNA_1001_LINC01001__lncRNA&lncRNA__URS0000BC4565_9606_…	lncRNA:LINC00599	-0.929552	-1.63537	-0.223733	2.55496	-2.60649	0.01026	0.0592481	-3.07444
tRNA__Homo_sapiens_tRNA-Val-CAC-1-1&tRNA__Homo_sapiens_tRNA-Val-CAC-1-2&tRNA__Homo_sapiens_tRNA-Val-CAC-1-3&tRNA__Homo_sapiens_tRNA-Val-CAC-1-4&tRNA__Homo_sapiens_tRNA-Val-CAC-1-5&tRNA__Homo_sapiens_tRNA-Val-CAC-1-6&tRNA__Homo_sapiens_tRNA-Val-CAC-1-7&tRNA__Homo_sapiens_tRNA-Val-CAC-5-1&tRNA__Homo_sapiens_tRNA-Val-CAC-4-1&tRNA__Homo_sapiens_tRNA-Val-AAC-1-1&tRNA__Homo_sapiens_tRNA-Val-AAC-1-2&tRN…	tRNA-Val_isoforms_repeat8	-0.83724	-1.47311	-0.201372	1.41829	-2.60591	0.0102767	0.0592481	-2.9481
ReverseComplement_ENSG00000138606.19	ReverseComplement_SHF	-0.414496	-0.729912	-0.0990795	3.46885	-2.60083	0.0104219	0.0597805	-3.11388
snoRNA__Homo_sapiens300535_SNORD101	snoRNA:SNORD101	0.562056	0.130777	0.993335	5.91746	2.57927	0.0110594	0.0630113	-3.17631
snoRNA__Homo_sapiens300522_SNORD18B	snoRNA:SNORD18B	0.778941	0.180762	1.37712	2.16404	2.57721	0.0111221	0.0630113	-2.95904
snoRNA__Homo_sapiens300609_SNORD69	snoRNA:SNORD69	0.534956	0.123985	0.945928	6.18365	2.57622	0.0111525	0.0630113	-3.18131
ReverseComplement_ENSG00000198598.7&ENSG00000122877.17&ENSG00000272031.3&ReverseComplement_lncRNA__URS00001668D8_9606_Homo_sapiens_KRT73_antisense_RNA_1_KRT73-AS1_&ENSG00000124466.9	ReverseComplement_MMP17 & EGR2 & ANKRD34A & ReverseComplement_lncRNA:KRT73_antisense_RNA_1_KRT73-AS1 & LYPD3	-0.629585	-1.11564	-0.143533	7.96249	-2.56359	0.011545	0.0649047	-3.18542
lncRNA__URS00007E4B6C_9606_Homo_sapiens_WWC2_antisense_RNA_1_WWC2-AS1_	lncRNA:WWC2_antisense_RNA_1_WWC2-AS1	-0.403049	-0.714785	-0.0913136	3.07097	-2.55887	0.0116948	0.0654212	-3.19975
MiR.hp__hsa-let-7g	MiR.hp:hsa-let-7g	-0.641155	-1.13976	-0.142553	1.924	-2.54499	0.0121456	0.0676084	-3.16587
lncRNA__URS0000ABD7E9_9606_Homo_sapiens_small_nucleolar_RNA_host_gene_14_SNHG14_&lncRNA__URS000075D1D3_9606_Homo_sapiens_Prader_Willi/Angelman_region_RNA_SNRPN_neighbor_PWARSN_&snoRNA__Homo_sapiens300790_SNORD107	lncRNA:URS0000ABD7E9_9606_SNORD107	0.777688	0.171435	1.38394	2.40069	2.53879	0.0123516	0.0684183	-3.06735
snoRNA__Homo_sapiens300525_SNORD117	snoRNA:SNORD117	0.583724	0.127703	1.03975	3.95007	2.53337	0.0125347	0.0690936	-3.27049
snoRNA__Homo_sapiens300580_SNORD24	snoRNA:SNORD24	0.574435	0.124908	1.02396	2.36317	2.52907	0.0126816	0.0695639	-3.13824
ENSG00000104290.11	FZD3	0.422607	0.0913605	0.753854	3.12712	2.525	0.012822	0.0699943	-3.25864
ReverseComplement_ENSG00000185219.17	ReverseComplement_ENSG00000185219.17	0.513065	0.110425	0.915705	2.1606	2.52192	0.0129291	0.07024	-3.09683
snoRNA__Homo_sapiens300783_SCARNA17	snoRNA:Homo_sapiens300783_SCARNA17	0.845895	0.180781	1.51101	1.64262	2.51708	0.0130994	0.0707617	-2.96235
hsa-miR-18a-3p	hsa-miR-18a-3p	-0.323306	-0.577662	-0.0689498	9.22851	-2.51564	0.0131504	0.0707617	-3.30731
hsa-miR-1260b	hsa-miR-1260b	-0.557765	-0.997313	-0.118217	9.22719	-2.51143	0.0133003	0.070843	-3.31999
snoRNA__Homo_sapiens300786_SCARNA10	snoRNA:Homo_sapiens300786_SCARNA10	0.669224	0.141668	1.19678	2.13006	2.51061	0.0133298	0.070843	-3.09886
hsa-miR-550a-3-5p	hsa-miR-550a-3-5p	-0.277927	-0.497171	-0.0586832	4.67966	-2.50888	0.013392	0.070843	-3.34396
hsa-miR-93-3p	hsa-miR-93-3p	-0.559239	-1.00052	-0.117963	7.16712	-2.50821	0.0134163	0.070843	-3.31433
ReverseComplement_ENSG00000105136.21	ReverseComplement_ZNF419	0.69595	0.146248	1.24565	5.00349	2.50569	0.0135075	0.0709931	-3.34896
MiR.hp__hsa-mir-3158-1&MiR.hp__hsa-mir-3158-2	MiR.hp:hsa-mir-3158-1 & MiR.hp:hsa-mir-3158-2	-0.406442	-0.728183	-0.0847005	8.63297	-2.50016	0.0137096	0.0717216	-3.33787
ReverseComplement_ENSG00000184261.5&ENSG00000175040.6&ENSG00000155545.20&ENSG00000170365.10	ReverseComplement_KCNK12 & CHST2 & MIER3 & SMAD1	0.484579	0.100195	0.868963	3.76084	2.49503	0.0138998	0.0723813	-3.35345
ENSG00000143549.21	TPM3	0.443322	0.0913821	0.795261	4.45938	2.49303	0.0139744	0.0724363	-3.37316
snoRNA__Homo_sapiens300163_SNORD31	snoRNA:SNORD31	0.590273	0.120835	1.05971	7.70223	2.48857	0.0141421	0.0729708	-3.36167
tRNA__Homo_sapiens_tRNA-Gln-CTG-1-1&tRNA__Homo_sapiens_tRNA-Gln-CTG-1-2&tRNA__Homo_sapiens_tRNA-Gln-CTG-1-3&tRNA__Homo_sapiens_tRNA-Gln-CTG-1-4&tRNA__Homo_sapiens_tRNA-Gln-CTG-1-5&tRNA__Homo_sapiens_tRNA-Gln-CTG-2-1&tRNA__Homo_sapiens_tRNA-Gln-CTG-5-1&tRNA__Homo_sapiens_tRNA-Gln-CTG-6-1&tRNA__Homo_sapiens_tRNA-Gln-CTG-3-1&tRNA__Homo_sapiens_tRNA-Gln-CTG-3-2&tRNA__Homo_sapiens_tRNA-Gln-CTG-4-1&tRN…	tRNA-Gln_isoforms_repeat9	-0.745751	-1.34035	-0.15115	3.05834	-2.48224	0.0143835	0.073879	-3.3825
tRNA__Homo_sapiens_tRNA-Asp-GTC-2-10&tRNA__Homo_sapiens_tRNA-Asp-GTC-2-11&tRNA__Homo_sapiens_tRNA-Asp-GTC-2-1&tRNA__Homo_sapiens_tRNA-Asp-GTC-2-2&tRNA__Homo_sapiens_tRNA-Asp-GTC-2-3&tRNA__Homo_sapiens_tRNA-Asp-GTC-2-4&tRNA__Homo_sapiens_tRNA-Asp-GTC-2-5&tRNA__Homo_sapiens_tRNA-Asp-GTC-2-6&tRNA__Homo_sapiens_tRNA-Asp-GTC-2-7&tRNA__Homo_sapiens_tRNA-Asp-GTC-2-8&tRNA__Homo_sapiens_tRNA-Asp-GTC-2-9	tRNA-Asp_isoforms	-0.508661	-0.916042	-0.101281	2.86631	-2.47118	0.0148142	0.0756211	-3.4003
snoRNA__Homo_sapiens300614_SNORD66	snoRNA:SNORD66	0.49877	0.0991381	0.898402	6.59968	2.47011	0.0148565	0.0756211	-3.4232
snoRNA__Homo_sapiens300478_SNORD56	snoRNA:SNORD56	0.697254	0.137527	1.25698	1.91306	2.46542	0.0150431	0.0762275	-3.16483
tRNA__Homo_sapiens_tRNA-Val-CAC-1-1&tRNA__Homo_sapiens_tRNA-Val-CAC-1-2&tRNA__Homo_sapiens_tRNA-Val-CAC-1-3&tRNA__Homo_sapiens_tRNA-Val-CAC-1-4&tRNA__Homo_sapiens_tRNA-Val-CAC-1-5&tRNA__Homo_sapiens_tRNA-Val-CAC-1-6&tRNA__Homo_sapiens_tRNA-Val-CAC-1-7&tRNA__Homo_sapiens_tRNA-Val-CAC-5-1&tRNA__Homo_sapiens_tRNA-Val-CAC-4-1&tRNA__Homo_sapiens_tRNA-Val-AAC-1-1&tRNA__Homo_sapiens_tRNA-Val-AAC-1-2&tRN…	tRNA-Val_isoforms_repeat10	-0.64124	-1.15779	-0.124692	3.61817	-2.45689	0.0153876	0.077625	-3.45579
MiR.hp__hsa-mir-185	MiR.hp:hsa-mir-185	-0.516909	-0.93388	-0.0999381	2.48025	-2.45349	0.0155269	0.0779797	-3.4279
snoRNA__Homo_sapiens300565_SNORD34	snoRNA:SNORD34	0.476282	0.0913673	0.861198	2.68034	2.44893	0.0157157	0.0785786	-3.38139
hsa-miR-744-5p	hsa-miR-744-5p	-0.221831	-0.401327	-0.0423347	8.26928	-2.44592	0.015841	0.078856	-3.45849
hsa-miR-504-5p	hsa-miR-504-5p	0.655406	0.122844	1.18797	2.75969	2.43566	0.0162761	0.0806668	-3.44041
rRNA__45S_pre-ribosomal_N1_(RNA45SN1)&rRNA__45S_pre-ribosomal_N5_(RNA45SN5)&rRNA__45S_pre-ribosomal_N4_(RNA45SN4)&rRNA__28S_ribosomal_N1_(RNA28SN1)&rRNA__28S_ribosomal_N5_(RNA28SN5)&rRNA__28S_ribosomal_N4_(RNA28SN4)	RNA45SN1 & RNA45SN5 & RNA45SN4 & RNA28SN1 & RNA28SN5 & RNA28SN4	0.583687	0.108073	1.0593	7.14693	2.42886	0.0165703	0.0817661	-3.51033
ReverseComplement_ENSG00000181381.15	ReverseComplement_DDX60L	0.416513	0.0761827	0.756844	6.55779	2.42217	0.0168641	0.0828541	-3.53203
ENSG00000177570.15	SAMD12	0.73994	0.134102	1.34578	1.82825	2.41722	0.0170843	0.0829392	-3.24895
hsa-miR-503-5p	hsa-miR-503-5p	-0.526188	-0.957146	-0.0952297	6.37947	-2.41647	0.0171179	0.0829392	-3.53583
hsa-miR-659-5p	hsa-miR-659-5p	-0.489758	-0.891125	-0.0883901	1.7585	-2.41499	0.0171846	0.0829392	-3.40552
ENSG00000133316.16	WDR74	0.62189	0.111983	1.1318	4.21422	2.41379	0.0172388	0.0829392	-3.54788
ENSG00000133606.11	MKRN1	0.299932	0.0539425	0.545921	2.40007	2.41314	0.017268	0.0829392	-3.41516
ReverseComplement_ENSG00000145536.15&ReverseComplement_ENSG00000144028.15&ReverseComplement_ENSG00000078304.19&ReverseComplement_ENSG00000114735.10&ReverseComplement_ENSG00000105619.14&ReverseComplement_ENSG00000175029.17&ReverseComplement_ENSG00000154358.23&ENSG00000185344.15&ReverseComplement_ENSG00000163975.12&ReverseComplement_ENSG00000140398.14&ENSG00000137700.18&ReverseComplement_ENSG000001…	ReverseComplement_ADAMTS16 & ReverseComplement_SNRNP200 & ReverseComplement_PPP2R5C & ReverseComplement_HEMK1 & ReverseComplement_TFPT & ReverseComplement_CTBP2 & ReverseComplement_OBSCN & ATP6V0A2 & ReverseComplement_MELTF & ReverseComplement_NEIL1 & SLC37A4 & ReverseComplement_SPRED3 & ReverseComplement_LRIG1 & PGRMC2 & LIN37 & HNRNPUL1 & ENSG00000188223.9 & DNAJB8 & GALNT15 & LDLRAD4 & Reverse…	-0.500248	-0.910728	-0.089767	5.59409	-2.41195	0.0173218	0.0829392	-3.56393
rRNA__45S_pre-ribosomal_N1_(RNA45SN1)&rRNA__45S_pre-ribosomal_N5_(RNA45SN5)&rRNA__45S_pre-ribosomal_N4_(RNA45SN4)&rRNA__45S_pre-ribosomal_N2_(RNA45SN2)&rRNA__28S_ribosomal_N1_(RNA28SN1)&rRNA__28S_ribosomal_N5_(RNA28SN5)&rRNA__28S_ribosomal_N4_(RNA28SN4)&rRNA__28S_ribosomal_N2_(RNA28SN2)	RNA45SN1 & RNA45SN5 & RNA45SN4 & RNA45SN2 & RNA28SN1 & RNA28SN5 & RNA28SN4 & RNA28SN2	0.392459	0.0699399	0.714978	8.47561	2.40832	0.0174869	0.0833766	-3.54258
snoRNA__Homo_sapiens300123_SNORD116-8&snoRNA__Homo_sapiens300118_SNORD116-3&snoRNA__Homo_sapiens300124_SNORD116-9	snoRNA:SNORD116-9	0.877169	0.155771	1.59857	1.84162	2.40649	0.0175708	0.0834244	-3.28914
ReverseComplement_lncRNA__URS0000BC4407_9606_Homo_sapiens_uncharacterized_LOC107985544_LOC107985544__lncRNA	ReverseComplement_lncRNA:LOC107985544	-0.382611	-0.698462	-0.0667601	4.32986	-2.39746	0.01799	0.0843968	-3.59599
rRNA__45S_pre-ribosomal_N2_(RNA45SN2)&rRNA__45S_pre-ribosomal_N3_(RNA45SN3)&rRNA__28S_ribosomal_N2_(RNA28SN2)&rRNA__28S_ribosomal_N3_(RNA28SN3)	RNA45SN2 & RNA45SN3 & RNA28SN2 & RNA28SN3	0.698441	0.121728	1.27515	5.75757	2.39688	0.0180172	0.0843968	-3.59983
hsa-miR-1248	hsa-miR-1248	0.452145	0.0784409	0.825849	2.05632	2.39456	0.0181264	0.0843968	-3.39895
tRNA__Homo_sapiens_tRNA-Ser-GCT-3-1	tRNA-Ser_isoforms	-0.468114	-0.855017	-0.0812102	1.75025	-2.39456	0.0181266	0.0843968	-3.4257
snoRNA__Homo_sapiens300249_SNORD32B	snoRNA:SNORD32B	0.615529	0.106684	1.12438	3.15222	2.39408	0.018149	0.0843968	-3.53251
lncRNA__URS00008B8B78_9606_Homo_sapiens_long_intergenic_non-protein_coding_RNA_312_LINC00312_	lncRNA:LINC00312	1.01154	0.174001	1.84908	1.83151	2.39031	0.018328	0.0848796	-3.26553
tRNA__Homo_sapiens_tRNA-Arg-CCT-4-1&tRNA__Homo_sapiens_tRNA-Arg-CCT-3-1&tRNA__Homo_sapiens_tRNA-Arg-CCT-1-1&tRNA__Homo_sapiens_tRNA-Arg-CCT-2-1&tRNA__Homo_sapiens_tRNA-Arg-CCT-5-1	tRNA-Arg_isoforms_repeat11	-0.441719	-0.808251	-0.0751872	5.5239	-2.38512	0.0185768	0.0856088	-3.62457
tRNA__Homo_sapiens_tRNA-Val-CAC-2-1	tRNA-Val_isoforms_repeat12	-0.679875	-1.24432	-0.11543	4.46464	-2.38388	0.018637	0.0856088	-3.62842
hsa-miR-6833-3p	hsa-miR-6833-3p	-0.425234	-0.779873	-0.0705959	3.81746	-2.37311	0.0191641	0.0876736	-3.64536
lncRNA__URS000075BAA8_9606_Homo_sapiens_long_intergenic_non-protein_coding_RNA_662_LINC00662_	lncRNA:LINC00662	-0.489921	-0.902054	-0.0777875	3.9038	-2.35269	0.0202009	0.0915426	-3.6916
ReverseComplement_ENSG00000126705.15&ReverseComplement_ENSG00000170871.12&ENSG00000117245.13	ReverseComplement_ENSG00000126705.15 & ReverseComplement_ENSG00000170871.12 & ENSG00000117245.13	-0.634922	-1.16906	-0.100786	1.49799	-2.35258	0.0202063	0.0915426	-3.5018
ReverseComplement_ENSG00000133246.12	ReverseComplement_ENSG00000133246.12	-0.64061	-1.17974	-0.101485	2.6623	-2.35169	0.0202528	0.0915426	-3.6628
ReverseComplement_ENSG00000143226.15&ReverseComplement_ENSG00000144057.15	ReverseComplement_FCGR2A & ReverseComplement_ENSG00000144057.15	-0.563839	-1.03898	-0.0886997	2.32838	-2.34861	0.0204139	0.0915965	-3.64307
ReverseComplement_ENSG00000196110.8&ReverseComplement_ENSG00000172954.14	ReverseComplement_ZNF699 & ReverseComplement_LCLAT1	0.675139	0.106149	1.24413	2.69277	2.34836	0.0204268	0.0915965	-3.58875
tRNA__Homo_sapiens_tRNA-Gly-GCC-5-1	tRNA-Gly_isoforms_repeat13	-0.473256	-0.87332	-0.073192	1.9869	-2.34122	0.0208043	0.0928105	-3.5769
ReverseComplement_ENSG00000245848.3&ReverseComplement_ENSG00000134690.11&ENSG00000112208.11&ENSG00000084463.8&ENSG00000049167.16&ENSG00000108100.18	ReverseComplement_CEBPA & ReverseComplement_CDCA8 & BAG2 & ENSG00000084463.8 & ENSG00000049167.16 & ENSG00000108100.18	0.868849	0.133929	1.60377	1.69268	2.33981	0.0208798	0.0928105	-3.3651
ReverseComplement_lncRNA__URS0000759D4A_9606_Homo_sapiens_FOXF1_adjacent_non-coding_developmental_regulatory_RNA_FENDRR_&ReverseComplement_ENSG00000072736.19&ReverseComplement_ENSG00000197930.13&ReverseComplement_ENSG00000113231.14&ReverseComplement_ENSG00000145362.21&ENSG00000179023.9&ReverseComplement_ENSG00000184956.16&ReverseComplement_ENSG00000099139.14&ReverseComplement_ENSG00000086598.11&R…	ReverseComplement_lncRNA:FOXF1_adjacent_non-coding_developmental_regulatory_RNA_FENDRR & ReverseComplement_NFATC3 & ReverseComplement_ERO1A & ReverseComplement_PDE8B & ReverseComplement_ANK2 & KLHDC7A & ReverseComplement_MUC6 & ReverseComplement_PCSK5 & ReverseComplement_TMED2 & ReverseComplement_LAMB2 & ReverseComplement_SH3PXD2B & ReverseComplement_MMP9 & ReverseComplement_GRK6 & GAPT & MSS51 &…	-0.699177	-1.29088	-0.107472	1.28462	-2.33861	0.020944	0.0928105	-3.52795
snRNA__URS000032B6B6_9606_Homo_sapiens_(human)_RNA,_U1_small_nuclear_3&snRNA__URS00000081EA_9606_Homo_sapiens_(human)_RNA,_variant_U1_small_nuclear_7&snRNA__URS0000162127_9606_Homo_sapiens_(human)_RNA,_variant_U1_small_nuclear_1	human_RNA,_U1_small_nuclear_3 & human_RNA,_variant_U1_small_nuclear_7 & human_RNA,_variant_U1_small_nuclear_1	0.428535	0.0650889	0.791981	3.44571	2.33358	0.0212154	0.0929452	-3.7027
ReverseComplement_ENSG00000158470.5&ENSG00000141646.14&ENSG00000132199.20	ReverseComplement_ENSG00000158470.5 & ENSG00000141646.14 & ENSG00000132199.20	0.577762	0.0876338	1.06789	4.08059	2.333	0.0212467	0.0929452	-3.72631
MiR.hp__hsa-mir-103a-2	MiR.hp:hsa-mir-103a-2	-0.512332	-0.947075	-0.077589	1.62833	-2.33236	0.0212818	0.0929452	-3.57185
hsa-miR-27a-3p	hsa-miR-27a-3p	-0.599743	-1.10896	-0.0905237	8.02385	-2.33097	0.0213574	0.0929452	-3.71521
MiR.hp__hsa-mir-3179-1&MiR.hp__hsa-mir-3179-2&MiR.hp__hsa-mir-3179-3&MiR.hp__hsa-mir-3179-4	MiR.hp:hsa-mir-3179-1 & MiR.hp:hsa-mir-3179-2 & MiR.hp:hsa-mir-3179-3 & MiR.hp:hsa-mir-3179-4	-0.416388	-0.770007	-0.0627703	2.1736	-2.33045	0.0213856	0.0929452	-3.65946
ReverseComplement_ENSG00000006283.18	ReverseComplement_CACNA1G	-0.700134	-1.29513	-0.105137	2.04074	-2.32885	0.0214731	0.0929678	-3.65745
hsa-miR-181a-2-3p	hsa-miR-181a-2-3p	-0.404819	-0.749548	-0.0600901	6.37277	-2.32412	0.0217338	0.0935106	-3.74283
ReverseComplement_ENSG00000143226.15	ReverseComplement_FCGR2A	-0.443465	-0.821192	-0.0657382	10.1564	-2.32358	0.021764	0.0935106	-3.75249
ReverseComplement_ENSG00000008988.11&ReverseComplement_lncRNA__URS0000CCE039_9606_Homo_sapiens_small_nucleolar_RNA_host_gene_17_SNHG17__lncRNA&ReverseComplement_lncRNA__URS0000CCDFFF_9606_Homo_sapiens_small_nucleolar_RNA_host_gene_17_SNHG17_&ReverseComplement_lncRNA__URS0000CCE068_9606_Homo_sapiens_small_nucleolar_RNA_host_gene_17_SNHG17__lncRNA&ReverseComplement_lncRNA__URS0000CCE100_9606_Homo_s…	ReverseComplement_RPS20 & ReverseComplement_lncRNA:small_nucleolar_RNA_host_gene_17_SNHG17	-0.423205	-0.783919	-0.0624902	3.06062	-2.32201	0.0218515	0.0935311	-3.73765
hsa-miR-30e-3p	hsa-miR-30e-3p	-0.504274	-0.934566	-0.0739822	8.94498	-2.31942	0.0219958	0.0937933	-3.74818
tRNA__Homo_sapiens_tRNA-Val-CAC-1-1&tRNA__Homo_sapiens_tRNA-Val-CAC-1-2&tRNA__Homo_sapiens_tRNA-Val-CAC-1-3&tRNA__Homo_sapiens_tRNA-Val-CAC-1-4&tRNA__Homo_sapiens_tRNA-Val-CAC-1-5&tRNA__Homo_sapiens_tRNA-Val-CAC-1-6&tRNA__Homo_sapiens_tRNA-Val-CAC-1-7&tRNA__Homo_sapiens_tRNA-Val-CAC-5-1&tRNA__Homo_sapiens_tRNA-Val-CAC-4-1&tRNA__Homo_sapiens_tRNA-Val-AAC-1-1&tRNA__Homo_sapiens_tRNA-Val-AAC-1-2&tRN…	tRNA-Val_isoforms_repeat14	-0.607769	-1.12709	-0.0884458	2.22211	-2.3162	0.0221765	0.0942086	-3.70389
hsa-miR-500a-3p	hsa-miR-500a-3p	-0.494397	-0.917319	-0.0714748	7.77828	-2.31362	0.0223229	0.0944753	-3.75053
tRNA__Homo_sapiens_tRNA-iMet-CAT-1-1&tRNA__Homo_sapiens_tRNA-iMet-CAT-1-2&tRNA__Homo_sapiens_tRNA-iMet-CAT-1-3&tRNA__Homo_sapiens_tRNA-iMet-CAT-1-4&tRNA__Homo_sapiens_tRNA-iMet-CAT-1-5&tRNA__Homo_sapiens_tRNA-iMet-CAT-1-6&tRNA__Homo_sapiens_tRNA-iMet-CAT-1-7&tRNA__Homo_sapiens_tRNA-iMet-CAT-1-8	tRNA-iMet_isoforms	-0.375175	-0.696387	-0.0539632	5.88968	-2.31163	0.0224358	0.0945989	-3.78172
hsa-miR-378a-3p	hsa-miR-378a-3p	-0.504806	-0.937998	-0.0716139	9.61319	-2.30632	0.0227401	0.0955254	-3.78438
snoRNA__Homo_sapiens300662_SNORD46	snoRNA:SNORD46	0.589012	0.0829452	1.09508	1.79521	2.30352	0.0229021	0.0958496	-3.50327
ReverseComplement_ENSG00000184898.7	ReverseComplement_RBM43	-0.344835	-0.641436	-0.0482339	7.59114	-2.30099	0.0230494	0.096047	-3.77684
lncRNA__URS000075E0DA_9606_Homo_sapiens_uncharacterized_LOC101929384_LOC101929384__lncRNA	lncRNA:LOC101929384	-0.451939	-0.841198	-0.0626807	1.98077	-2.29783	0.0232345	0.096047	-3.67863
snoRNA__Homo_sapiens300774_SCARNA7	snoRNA:Homo_sapiens300774_SCARNA7	0.821053	0.113165	1.52894	1.53739	2.29553	0.02337	0.096047	-3.42356
snoRNA__Homo_sapiens300614_SNORD66&snoRNA__Homo_sapiens300381_SNORD66L1	snoRNA:SNORD66L1	0.994774	0.136738	1.85281	2.19113	2.29454	0.0234287	0.096047	-3.5195
tRNA__Homo_sapiens_tRNA-Glu-TTC-1-1&tRNA__Homo_sapiens_tRNA-Glu-TTC-1-2&tRNA__Homo_sapiens_tRNA-Glu-TTC-2-1&tRNA__Homo_sapiens_tRNA-Glu-TTC-2-2	tRNA-Glu_isoforms	-0.34845	-0.649036	-0.0478652	2.75416	-2.2943	0.023443	0.096047	-3.78374
tRNA__Homo_sapiens_tRNA-Lys-CTT-1-1&tRNA__Homo_sapiens_tRNA-Lys-CTT-1-2	tRNA-Lys_isoforms_repeat15	-0.553061	-1.03041	-0.0757071	1.71439	-2.29303	0.0235184	0.096047	-3.64738
snoRNA__Homo_sapiens300112_SNORD3@&snoRNA__Homo_sapiens300182_SNORD3@&snoRNA__Homo_sapiens300250_SNORD3@&snoRNA__Homo_sapiens300243_SNORD3@&snoRNA__Homo_sapiens300448_SNORD3@	snoRNA:SNORD3@_repeat16	0.431538	0.0588676	0.804209	5.53294	2.29177	0.0235933	0.096047	-3.83087
snoRNA__Homo_sapiens300685_SNORD83A	snoRNA:SNORD83A	0.889097	0.120802	1.65739	2.18464	2.29033	0.0236792	0.096047	-3.54216
ReverseComplement_ENSG00000120162.10&ENSG00000100991.12&ENSG00000082074.19	ReverseComplement_MOB3B & TRPC4AP & FYB1	-0.569727	-1.06217	-0.0772828	2.01766	-2.28974	0.0237143	0.096047	-3.68546
hsa-miR-502-3p	hsa-miR-502-3p	-0.418009	-0.780599	-0.0554195	5.74821	-2.28164	0.0242034	0.0973677	-3.8482
snoRNA__Homo_sapiens300492_SNORD12	snoRNA:SNORD12	0.965075	0.127462	1.80269	2.62602	2.28031	0.0242843	0.0973677	-3.66292
snoRNA__Homo_sapiens300555_SNORD96A	snoRNA:SNORD96A	0.765797	0.101073	1.43052	1.99061	2.28007	0.0242988	0.0973677	-3.58523
ReverseComplement_ENSG00000105329.11&ENSG00000171989.6&ReverseComplement_ENSG00000155066.16	ReverseComplement_TGFB1 & LDHAL6B & ReverseComplement_PROM2	-0.488932	-0.914478	-0.0633861	3.15188	-2.27394	0.0246764	0.0978627	-3.84645
hsa-miR-1284	hsa-miR-1284	-0.461761	-0.863783	-0.0597389	3.89357	-2.27323	0.0247202	0.0978627	-3.86316
snRNA__URS00006ECA78_9606_Homo_sapiens_(human)_RNA,_U12_small_nuclear	human_RNA,_U12_small_nuclear	-0.32553	-0.608981	-0.0420801	7.64133	-2.27295	0.0247373	0.0978627	-3.83674
MiR.hp__hsa-let-7i	MiR.hp:hsa-let-7i	-0.623197	-1.16596	-0.0804373	4.57263	-2.27245	0.0247688	0.0978627	-3.87205
hsa-miR-5690	hsa-miR-5690	-0.794217	-1.48772	-0.10071	1.61701	-2.26655	0.025138	0.0986751	-3.76186
snoRNA__Homo_sapiens300529_SNORD52	snoRNA:SNORD52	0.523205	0.0663093	0.980101	1.80508	2.26637	0.0251491	0.0986751	-3.59425
ENSG00000140718.21&ENSG00000101438.4	FTO & SLC32A1	-0.496399	-0.930941	-0.0618575	3.30645	-2.26087	0.0254976	0.0996964	-3.87967
snoRNA__Homo_sapiens300690_SNORD59B	snoRNA:SNORD59B	0.537081	0.0664216	1.00774	6.13029	2.25844	0.0256528	0.0997959	-3.89785
hsa-miR-6782-3p	hsa-miR-6782-3p	-0.497863	-0.934295	-0.0614301	2.59341	-2.25771	0.0256997	0.0997959	-3.8578
MiR.hp__hsa-mir-30e	MiR.hp:hsa-mir-30e	-0.577991	-1.08665	-0.0693337	2.38304	-2.24891	0.0262702	0.101478	-3.87654
hsa-miR-625-3p	hsa-miR-625-3p	-0.329815	-0.620149	-0.0394801	7.44692	-2.24826	0.0263125	0.101478	-3.8892
rRNA__45S_pre-ribosomal_N1_(RNA45SN1)&rRNA__45S_pre-ribosomal_N5_(RNA45SN5)&rRNA__45S_pre-ribosomal_N2_(RNA45SN2)&rRNA__45S_pre-ribosomal_N3_(RNA45SN3)&rRNA__28S_ribosomal_N1_(RNA28SN1)&rRNA__28S_ribosomal_N5_(RNA28SN5)&rRNA__28S_ribosomal_N2_(RNA28SN2)&rRNA__28S_ribosomal_N3_(RNA28SN3)	RNA45SN1 & RNA45SN5 & RNA45SN2 & RNA45SN3 & RNA28SN1 & RNA28SN5 & RNA28SN2 & RNA28SN3	1.0118	0.119208	1.90439	5.05665	2.24346	0.0266291	0.10235	-3.92539
ReverseComplement_ENSG00000181381.15&ReverseComplement_ENSG00000111879.20	ReverseComplement_DDX60L & ReverseComplement_ENSG00000111879.20	0.609796	0.0712352	1.14836	2.02729	2.24092	0.0267978	0.102649	-3.6895
hsa-miR-222-3p	hsa-miR-222-3p	-0.497642	-0.938281	-0.0570022	6.23417	-2.23516	0.0271833	0.103619	-3.93174
MiR.hp__hsa-mir-30c-2&MiR.hp__hsa-mir-30c-1	MiR.hp:hsa-mir-30c-2 & MiR.hp:hsa-mir-30c-1	-0.414521	-0.781685	-0.0473572	11.6612	-2.23441	0.0272343	0.103619	-3.96862
tRNA__Homo_sapiens_tRNA-Pro-TGG-2-1	tRNA-Pro_isoforms	-0.501317	-0.945895	-0.056739	1.62438	-2.23172	0.0274161	0.10396	-3.76232
snoRNA__Homo_sapiens300508_SNORA75	snoRNA:SNORA75	0.714966	0.076981	1.35295	1.51275	2.21795	0.0283662	0.107203	-3.59483
snRNA__URS000032B6B6_9606_Homo_sapiens_(human)_RNA,_U1_small_nuclear_3&snRNA__URS00000081EA_9606_Homo_sapiens_(human)_RNA,_variant_U1_small_nuclear_7&snRNA__URS000012964C_9606_Homo_sapiens_(human)_RNA,_variant_U1_small_nuclear_2A&snRNA__URS0000162127_9606_Homo_sapiens_(human)_RNA,_variant_U1_small_nuclear_1	human_RNA,_U1_small_nuclear_3 & human_RNA,_variant_U1_small_nuclear_7 & human_RNA,_variant_U1_small_nuclear_2A & human_RNA,_variant_U1_small_nuclear_1	0.387391	0.0405139	0.734268	5.55638	2.21029	0.0289061	0.108614	-4.00307
snoRNA__Homo_sapiens300204_SNORD76	snoRNA:SNORD76	0.671162	0.0700935	1.27223	4.53424	2.20994	0.0289316	0.108614	-3.99736
tRNA__Homo_sapiens_tRNA-Gly-CCC-2-1&tRNA__Homo_sapiens_tRNA-Gly-CCC-2-2	tRNA-Gly_isoforms_repeat17	-0.403978	-0.766156	-0.0418003	4.40374	-2.20756	0.0291013	0.10871	-4.00634
snoRNA__Homo_sapiens300670_SNORA66	snoRNA:SNORA66	0.607537	0.0625038	1.15257	1.82576	2.2061	0.0292055	0.10871	-3.70695
lncRNA__URS000075E68F_9606_Homo_sapiens_NR2F2_antisense_RNA_1_NR2F2-AS1__lncRNA&lncRNA__URS0000BC450C_9606_Homo_sapiens_long_intergenic_non-protein_coding_RNA_1191_LINC01191__lncRNA	lncRNA:LINC01191	-0.675481	-1.28192	-0.0690395	3.1243	-2.20445	0.0293244	0.10871	-3.99181
lncRNA__URS0000394A79_9606_Homo_sapiens_long_intergenic_non-protein_coding_RNA_1714_LINC01714_&lncRNA__URS000075E3E5_9606_Homo_sapiens_long_intergenic_non-protein_coding_RNA_1343_LINC01343_	lncRNA:LINC01343	-0.501728	-0.952467	-0.0509884	9.08241	-2.20302	0.0294275	0.10871	-3.99454
tRNA__Homo_sapiens_tRNA-Thr-AGT-1-1&tRNA__Homo_sapiens_tRNA-Thr-AGT-1-2&tRNA__Homo_sapiens_tRNA-Thr-AGT-1-3&tRNA__Homo_sapiens_tRNA-Thr-AGT-5-1	tRNA-Thr_isoforms	-0.691098	-1.31205	-0.0701473	2.28261	-2.20272	0.0294495	0.10871	-3.95994
hsa-miR-589-5p	hsa-miR-589-5p	-0.324401	-0.616031	-0.0327718	6.25309	-2.20154	0.0295345	0.10871	-4.00762
hsa-let-7i-5p	hsa-let-7i-5p	-0.572577	-1.08796	-0.0571929	13.6316	-2.19877	0.0297364	0.109098	-4.09725
ENSG00000272031.3	ANKRD34A	-0.487031	-0.925739	-0.0483231	2.16018	-2.19714	0.0298553	0.10918	-3.93967
hsa-miR-28-3p	hsa-miR-28-3p	-0.421067	-0.804011	-0.0381239	7.08109	-2.17617	0.0314241	0.114546	-4.04057
lncRNA__URS000075A69B_9606_Homo_sapiens_long_intergenic_non-protein_coding_RNA_324_LINC00324_&tRNA__Homo_sapiens_tRNA-Pro-TGG-3-1&tRNA__Homo_sapiens_tRNA-Pro-TGG-3-2&tRNA__Homo_sapiens_tRNA-Pro-TGG-3-3&tRNA__Homo_sapiens_tRNA-Pro-TGG-3-4&tRNA__Homo_sapiens_tRNA-Pro-TGG-3-5&tRNA__Homo_sapiens_tRNA-Pro-CGG-1-1&tRNA__Homo_sapiens_tRNA-Pro-CGG-1-2&tRNA__Homo_sapiens_tRNA-Pro-CGG-1-3&tRNA__Homo_sapien…	tRNA-Pro_isoforms_repeat18	-0.387564	-0.741039	-0.0340882	3.92353	-2.17	0.0318992	0.115904	-4.07774
ReverseComplement_ENSG00000168137.19&ReverseComplement_ENSG00000091157.14&ReverseComplement_ENSG00000167733.14&ENSG00000134757.5&ENSG00000174915.12&ENSG00000204577.11&ENSG00000133619.17	ReverseComplement_SETD5 & ReverseComplement_ENSG00000091157.14 & ReverseComplement_ENSG00000167733.14 & ENSG00000134757.5 & ENSG00000174915.12 & ENSG00000204577.11 & ENSG00000133619.17	-0.676397	-1.29503	-0.0577606	1.6784	-2.16393	0.0323731	0.117249	-3.94006
snoRNA__Homo_sapiens300748_SNORD6	snoRNA:SNORD6	0.637829	0.0524876	1.22317	3.50287	2.15661	0.032952	0.118964	-4.08082
snoRNA__Homo_sapiens300707_SNORD4A	snoRNA:SNORD4A	0.499095	0.0395838	0.958606	2.46452	2.14963	0.0335125	0.120602	-3.99443
lncRNA__URS000075E322_9606_Homo_sapiens_long_intergenic_non-protein_coding_RNA_1749_LINC01749_	lncRNA:LINC01749	-0.263199	-0.505681	-0.0207177	3.82571	-2.14824	0.0336252	0.120624	-4.11934
snoRNA__Homo_sapiens300475_SNORD110	snoRNA:SNORD110	0.404342	0.031169	0.777515	5.07312	2.14444	0.033934	0.121346	-4.13751
ReverseComplement_ENSG00000156413.15&ReverseComplement_ENSG00000105732.13&ReverseComplement_ENSG00000143970.18&ReverseComplement_ENSG00000224383.8	ReverseComplement_FUT6 & ReverseComplement_ZNF574 & ReverseComplement_ASXL2 & ReverseComplement_PRR29	0.425005	0.0320886	0.817922	3.53899	2.14077	0.0342356	0.122039	-4.11609
lncRNA__URS0000A77400_9606_Homo_sapiens_metastasis_associated_lung_adenocarcinoma_transcript_1_MALAT1_&lncRNA__URS0000A77408_9606_Homo_sapiens_metastasis_associated_lung_adenocarcinoma_transcript_1_MALAT1__lncRNA&lncRNA__URS0000A76CFF_9606_Homo_sapiens_metastasis_associated_lung_adenocarcinoma_transcript_1_MALAT1__lncRNA	lncRNA:metastasis_associated_lung_adenocarcinoma_transcript_1_MALAT1	0.543722	0.0404182	1.04703	4.06534	2.13807	0.0344583	0.122446	-4.12981
snoRNA__Homo_sapiens300116_SNORD116-1&snoRNA__Homo_sapiens300121_SNORD116-6&snoRNA__Homo_sapiens300117_SNORD116-2	snoRNA:SNORD116-2	0.978188	0.0716752	1.8847	1.47949	2.13562	0.034662	0.122784	-3.74636
rRNA__45S_pre-ribosomal_N1_(RNA45SN1)&rRNA__45S_pre-ribosomal_N5_(RNA45SN5)&rRNA__45S_pre-ribosomal_N4_(RNA45SN4)&rRNA__45S_pre-ribosomal_N2_(RNA45SN2)&rRNA__45S_pre-ribosomal_N3_(RNA45SN3)&rRNA__28S_ribosomal_N1_(RNA28SN1)&rRNA__28S_ribosomal_N5_(RNA28SN5)&rRNA__28S_ribosomal_N4_(RNA28SN4)&rRNA__28S_ribosomal_N2_(RNA28SN2)&rRNA__28S_ribosomal_N3_(RNA28SN3)&lncRNA__URS000075BB79_9606_Homo_sapiens…	RNA45SN1 & RNA45SN5 & RNA45SN4 & RNA45SN2 & RNA45SN3 & RNA28SN1 & RNA28SN5 & RNA28SN4 & RNA28SN2 & RNA28SN3 & lncRNA:NKAIN3_intronic_transcript_NKAIN3-IT1	0.707268	0.0510448	1.36349	2.40381	2.13309	0.0348738	0.123148	-3.92929
lncRNA__URS0000A76AD1_9606_Homo_sapiens_prostate_cancer_associated_transcript_7_PCAT7_&lncRNA__URS0000A763F0_9606_Homo_sapiens_prostate_cancer_associated_transcript_7_PCAT7__lncRNA&lncRNA__URS0000A76486_9606_Homo_sapiens_prostate_cancer_associated_transcript_7_PCAT7__lncRNA	lncRNA:prostate_cancer_associated_transcript_7_PCAT7	0.696206	0.0487107	1.3437	2.77675	2.12803	0.0352996	0.124158	-4.01466
snoRNA__Homo_sapiens300524_SNORD18A	snoRNA:SNORD18A	0.855034	0.0594701	1.6506	4.58519	2.12708	0.0353795	0.124158	-4.16362
rRNA__Homo_sapiens_mitochondrially_encoded_16S_RNA_(MT-RNR2)	MT-RNR2	0.361146	0.0234753	0.698817	6.94547	2.11673	0.0362666	0.126877	-4.17253
ENSG00000229809.9	ZNF688	0.335934	0.0214687	0.650399	2.7364	2.11426	0.0364815	0.127235	-4.09727
ReverseComplement_ENSG00000104884.17&ReverseComplement_ENSG00000118961.15&ReverseComplement_ENSG00000157106.17&ENSG00000069431.13&ENSG00000111602.12&ENSG00000099998.19&ENSG00000124159.16	ReverseComplement_ERCC2 & ReverseComplement_LDAH & ReverseComplement_SMG1 & ABCC9 & TIMELESS & GGT5 & MATN4	-0.773942	-1.499	-0.0488874	2.27954	-2.11258	0.0366273	0.12735	-4.1479
hsa-miR-23a-3p	hsa-miR-23a-3p	-0.680986	-1.32022	-0.0417488	7.13157	-2.1084	0.0369946	0.128233	-4.17512
hsa-miR-132-3p	hsa-miR-132-3p	-0.589804	-1.14488	-0.0347281	2.65759	-2.10296	0.037476	0.129504	-4.18623
ENSG00000148334.16	PTGES2	0.311623	0.018167	0.605078	3.38673	2.10166	0.0375921	0.129509	-4.19193
snRNA__URS000032B6B6_9606_Homo_sapiens_(human)_RNA,_U1_small_nuclear_3&snRNA__URS0000669D0F_9606_Homo_sapiens_(human)_RNA,_variant_U1_small_nuclear_17	human_RNA,_U1_small_nuclear_3 & human_RNA,_variant_U1_small_nuclear_17	0.639553	0.0359826	1.24312	2.39956	2.09713	0.0379989	0.130509	-4.06297
hsa-miR-769-5p	hsa-miR-769-5p	-0.43246	-0.840836	-0.0240843	4.93663	-2.09586	0.0381133	0.130509	-4.23558
hsa-miR-221-5p	hsa-miR-221-5p	-0.474382	-0.924249	-0.0245145	1.75977	-2.08699	0.0389226	0.132878	-4.11584
ReverseComplement_ENSG00000083067.24&ReverseComplement_ENSG00000146409.12	ReverseComplement_ENSG00000083067.24 & ReverseComplement_ENSG00000146409.12	-0.567787	-1.10752	-0.0280534	1.68837	-2.08201	0.0393833	0.133243	-4.08892
snoRNA__Homo_sapiens300164_SNORD30	snoRNA:SNORD30	0.658142	0.0320376	1.28425	6.42394	2.08041	0.0395319	0.133243	-4.257
rRNA__5S_ribosomal_1_(RNA5S1-8,_RNA5S10-17)	rRNA:5S_ribsomal isoforms	0.474233	0.0230615	0.925405	9.32676	2.0803	0.0395421	0.133243	-4.23668
ENSG00000197299.13	BLM	-0.446622	-0.871688	-0.0215548	6.85693	-2.0795	0.039617	0.133243	-4.23712
tRNA__Homo_sapiens_tRNA-Val-CAC-1-1&tRNA__Homo_sapiens_tRNA-Val-CAC-1-2&tRNA__Homo_sapiens_tRNA-Val-CAC-1-3&tRNA__Homo_sapiens_tRNA-Val-CAC-1-4&tRNA__Homo_sapiens_tRNA-Val-CAC-1-5&tRNA__Homo_sapiens_tRNA-Val-CAC-1-6&tRNA__Homo_sapiens_tRNA-Val-CAC-1-7&tRNA__Homo_sapiens_tRNA-Val-CAC-5-1&tRNA__Homo_sapiens_tRNA-Val-CAC-4-1&tRNA__Homo_sapiens_tRNA-Val-CAC-14-1&tRNA__Homo_sapiens_tRNA-Val-CAC-2-1&tR…	tRNA-Val_isoforms_repeat19	-0.584216	-1.14024	-0.0281891	1.659	-2.07948	0.0396192	0.133243	-4.10241
snoRNA__Homo_sapiens300166_SNORD28	snoRNA:SNORD28	1.40498	0.0656856	2.74428	1.69195	2.07621	0.0399259	0.133736	-3.80955
ReverseComplement_ENSG00000125818.18	ReverseComplement_ENSG00000125818.18	0.59649	0.0275433	1.16544	1.7373	2.07495	0.040044	0.133736	-3.98689
hsa-miR-182-5p	hsa-miR-182-5p	-0.451795	-0.882896	-0.0206928	11.747	-2.07414	0.0401208	0.133736	-4.29763
MiR.hp__hsa-mir-106b	MiR.hp:hsa-mir-106b	-0.340324	-0.665566	-0.0150833	2.21735	-2.07092	0.0404255	0.134355	-4.18839
ReverseComplement_ENSG00000156413.15&ENSG00000101160.15	ReverseComplement_FUT6 & CTSZ	0.292104	0.012329	0.57188	6.73124	2.06635	0.0408618	0.135222	-4.27792
hsa-miR-1304-3p	hsa-miR-1304-3p	-0.308815	-0.60469	-0.0129391	4.79196	-2.06569	0.0409257	0.135222	-4.29406
ReverseComplement_ENSG00000184898.7&ReverseComplement_ENSG00000198663.17	ReverseComplement_RBM43 & ReverseComplement_C6orf89	-0.317958	-0.624377	-0.0115397	4.83945	-2.05367	0.0420943	0.138678	-4.31746
snoRNA__Homo_sapiens300754_SNORD14B	snoRNA:SNORD14B	1.52378	0.05421	2.99335	1.96158	2.05215	0.0422449	0.13877	-3.91159
hsa-miR-584-5p	hsa-miR-584-5p	-0.411731	-0.809271	-0.0141913	7.57402	-2.04979	0.0424781	0.139131	-4.2895
MiR.hp__hsa-mir-128-1&MiR.hp__hsa-mir-128-2	MiR.hp:hsa-mir-128-1 & MiR.hp:hsa-mir-128-2	-0.345214	-0.679049	-0.0113799	10.5485	-2.0466	0.0427951	0.139764	-4.32453
snoRNA__Homo_sapiens300528_SNORD48	snoRNA:SNORD48	0.41499	0.0121506	0.81783	6.36914	2.03883	0.0435769	0.141537	-4.33743
hsa-miR-140-5p	hsa-miR-140-5p	-0.678954	-1.33807	-0.0198422	3.60303	-2.03872	0.0435885	0.141537	-4.33983
ReverseComplement_ENSG00000072736.19&ReverseComplement_ENSG00000197930.13&ReverseComplement_ENSG00000113231.14&ReverseComplement_ENSG00000145362.21&ENSG00000179023.9&ENSG00000175857.9	ReverseComplement_NFATC3 & ReverseComplement_ERO1A & ReverseComplement_PDE8B & ReverseComplement_ANK2 & KLHDC7A & GAPT	-0.563078	-1.11064	-0.0155105	1.89267	-2.0352	0.0439467	0.141976	-4.23186
tRNA__Homo_sapiens_tRNA-iMet-CAT-1-1&tRNA__Homo_sapiens_tRNA-iMet-CAT-1-2&tRNA__Homo_sapiens_tRNA-iMet-CAT-1-3&tRNA__Homo_sapiens_tRNA-iMet-CAT-1-4&tRNA__Homo_sapiens_tRNA-iMet-CAT-1-5&tRNA__Homo_sapiens_tRNA-iMet-CAT-1-6&tRNA__Homo_sapiens_tRNA-iMet-CAT-1-7&tRNA__Homo_sapiens_tRNA-iMet-CAT-1-8&tRNA__Homo_sapiens_tRNA-iMet-CAT-2-1	tRNA-iMet_isoforms_repeat20	-0.338439	-0.667599	-0.00927815	7.55866	-2.03493	0.0439748	0.141976	-4.31855
hsa-miR-151a-3p	hsa-miR-151a-3p	-0.383683	-0.757201	-0.0101642	10.7659	-2.03299	0.0441724	0.142207	-4.35566
hsa-miR-1226-3p	hsa-miR-1226-3p	-0.240103	-0.474363	-0.00584275	4.03563	-2.0285	0.0446354	0.142939	-4.35788
hsa-miR-664b-3p	hsa-miR-664b-3p	-0.619625	-1.22422	-0.0150291	4.17695	-2.02834	0.0446525	0.142939	-4.3644
tRNA__Homo_sapiens_tRNA-Val-AAC-2-1	tRNA-Val_isoforms_repeat21	-0.445719	-0.881368	-0.0100697	2.73757	-2.02488	0.045011	0.143679	-4.33438
lncRNA__URS000075ACCB_9606_Homo_sapiens_human__non-protein_coding_lnc-CNTNAP3B-49:2&lncRNA__URS000075B5AE_9606_Homo_sapiens_long_intergenic_non-protein_coding_RNA_1189_LINC01189_	lncRNA:LINC01189	-0.324234	-0.642205	-0.00626263	2.5606	-2.01812	0.045721	0.145534	-4.32745
ENSG00000108848.16	ENSG00000108848.16	0.867854	0.0130222	1.72269	1.37116	2.00929	0.046662	0.148113	-3.90563
snoRNA__Homo_sapiens300526_SNORD84	snoRNA:SNORD84	0.472692	0.00550937	0.939875	3.88813	2.00248	0.0473989	0.15003	-4.39717
lncRNA__URS0000BC4602_9606_Homo_sapiens_small_nucleolar_RNA_host_gene_12_SNHG12__lncRNA&lncRNA__URS0000BC45AE_9606_Homo_sapiens_small_nucleolar_RNA_host_gene_12_SNHG12__lncRNA&lncRNA__URS0000BC4546_9606_Homo_sapiens_small_nucleolar_RNA_host_gene_12_SNHG12__lncRNA&snoRNA__Homo_sapiens300652_SNORA61	lncRNA:small_nucleolar_RNA_host_gene_12_SNHG12 & snoRNA:SNORA61	0.385579	0.00411038	0.767048	2.13476	2.00046	0.0476187	0.150305	-4.19535
ReverseComplement_ENSG00000107679.14	ReverseComplement_PLEKHA1	0.566413	0.00537828	1.12745	4.11466	1.99811	0.0478766	0.15043	-4.40921
MiR.hp__hsa-mir-25	MiR.hp:hsa-mir-25	-0.428799	-0.853618	-0.00397907	3.18976	-1.99768	0.0479244	0.15043	-4.4028
tRNA__Homo_sapiens_tRNA-Gly-GCC-2-1&tRNA__Homo_sapiens_tRNA-Gly-GCC-2-2&tRNA__Homo_sapiens_tRNA-Gly-GCC-2-3&tRNA__Homo_sapiens_tRNA-Gly-GCC-2-4&tRNA__Homo_sapiens_tRNA-Gly-GCC-2-5&tRNA__Homo_sapiens_tRNA-Gly-GCC-2-6&tRNA__Homo_sapiens_tRNA-Gly-GCC-3-1&tRNA__Homo_sapiens_tRNA-Gly-GCC-5-1&tRNA__Homo_sapiens_tRNA-Gly-CCC-1-1&tRNA__Homo_sapiens_tRNA-Gly-CCC-1-2	tRNA-Gly_isoforms_repeat22	-0.374762	-0.746537	-0.00298744	9.30263	-1.99504	0.0482148	0.150922	-4.40791
lncRNA__URS0000204428_9606_Homo_sapiens_human__nuclear_paraspeckle_assembly_transcript_1_NEAT1_&lncRNA__URS000075DAEC_9606_Homo_sapiens_nuclear_paraspeckle_assembly_transcript_1_NEAT1_	lncRNA:nuclear_paraspeckle_assembly_transcript_1_NEAT1	-0.417342	-0.832261	-0.00242245	4.32175	-1.99069	0.0486975	0.152012	-4.43532
lncRNA__URS00008E39B8_9606_Homo_sapiens_MIR34A_host_gene_MIR34AHG_	lncRNA:MIR34A_host_gene_MIR34AHG	-0.355987	-0.710451	-0.00152288	1.78851	-1.98764	0.0490387	0.152655	-4.26526
ENSG00000275591.5	XKR5	-0.339404	-0.678098	-0.000710883	4.09463	-1.98329	0.0495284	0.153756	-4.4442
hsa-miR-26b-3p	hsa-miR-26b-3p	-0.541445	-1.08242	-0.000466481	3.1888	-1.98085	0.0498058	0.15402	-4.43751
ENSG00000196422.11	PPP1R26	-0.4831	-0.965956	-0.000244231	2.68046	-1.98014	0.049886	0.15402	-4.41409
hsa-miR-221-3p	hsa-miR-221-3p	-0.535633	-1.07337	0.002106	7.12618	-1.97139	0.0508902	0.156692	-4.43862
hsa-miR-548k	hsa-miR-548k	-0.539774	-1.08295	0.00340584	1.88796	-1.96673	0.0514316	0.157479	-4.37515
lncRNA__URS000075A69B_9606_Homo_sapiens_long_intergenic_non-protein_coding_RNA_324_LINC00324_&tRNA__Homo_sapiens_tRNA-Pro-TGG-3-1&tRNA__Homo_sapiens_tRNA-Pro-TGG-3-2&tRNA__Homo_sapiens_tRNA-Pro-TGG-3-3&tRNA__Homo_sapiens_tRNA-Pro-TGG-3-4&tRNA__Homo_sapiens_tRNA-Pro-TGG-3-5&tRNA__Homo_sapiens_tRNA-Pro-CGG-1-1&tRNA__Homo_sapiens_tRNA-Pro-CGG-1-2&tRNA__Homo_sapiens_tRNA-Pro-CGG-1-3&tRNA__Homo_sapien…	tRNA-Pro_isoforms_repeat23	-0.225039	-0.451543	0.00146478	5.44934	-1.96634	0.0514771	0.157479	-4.48395
vault__VTRNA2-1	vault:VTRNA2-1	-0.359448	-0.721372	0.0024761	6.72674	-1.9656	0.0515638	0.157479	-4.4595
lncRNA__URS000075AE1B_9606_Homo_sapiens_human__non-protein_coding_lnc-CELA3A-5:14&lncRNA__URS000075D5F9_9606_Homo_sapiens_long_intergenic_non-protein_coding_RNA_339_LINC00339_&lncRNA__URS000075E9D1_9606_Homo_sapiens_human__non-protein_coding_lnc-CELA3A-5:12&lncRNA__URS000075BB12_9606_Homo_sapiens_human__non-protein_coding_lnc-CELA3A-5:13&lncRNA__URS000075D659_9606_Homo_sapiens_human__non-protein_…	lncRNA:LINC00339 & lncRNA:lnc-CELA3A-5:16	-0.380812	-0.764808	0.00318304	5.62963	-1.96273	0.0519	0.157507	-4.48755
rRNA__45S_pre-ribosomal_N1_(RNA45SN1)&rRNA__45S_pre-ribosomal_N5_(RNA45SN5)&rRNA__45S_pre-ribosomal_N4_(RNA45SN4)&rRNA__45S_pre-ribosomal_N2_(RNA45SN2)&rRNA__45S_pre-ribosomal_N3_(RNA45SN3)&rRNA__18S_ribosomal_N2_(RNA18SN2-4)&rRNA__18S_ribosomal_N1_(RNA18SN1,_RNA18SN5)	RNA45SN1 & RNA45SN5 & RNA45SN4 & RNA45SN2 & RNA45SN3 & RNA18SN2-4 & RNA18SN1,_RNA18SN5	0.291359	-0.00251763	0.585236	12.7551	1.96218	0.0519647	0.157507	-4.52184
ENSG00000178971.16	CTC1	-0.482361	-0.968947	0.00422436	8.71229	-1.96196	0.0519914	0.157507	-4.46452
MiR.hp__hsa-mir-222	MiR.hp:hsa-mir-222	-0.354027	-0.71324	0.00518624	5.7476	-1.95056	0.0533485	0.161169	-4.50829
hsa-miR-1304-5p	hsa-miR-1304-5p	-0.3455	-0.696553	0.0055524	3.97487	-1.94784	0.0536779	0.161169	-4.51131
hsa-miR-425-3p	hsa-miR-425-3p	-0.417353	-0.841417	0.00671113	5.9563	-1.94782	0.0536801	0.161169	-4.5068
ENSG00000102781.14	ENSG00000102781.14	0.88108	-0.0145109	1.77667	1.00993	1.94707	0.0537705	0.161169	-3.97237
snoRNA__Homo_sapiens300538_SNORA20	snoRNA:SNORA20	0.6066	-0.0128528	1.22605	1.62512	1.93807	0.0548706	0.16391	-4.13226
hsa-miR-6783-3p	hsa-miR-6783-3p	-0.294785	-0.595947	0.0063775	3.73809	-1.93723	0.054975	0.16391	-4.52255
ReverseComplement_ENSG00000275700.6	ReverseComplement_AATF	-0.452398	-0.91525	0.0104551	2.61596	-1.93443	0.0553211	0.164313	-4.49442
snoRNA__Homo_sapiens300789_SCARNA3&MiR.hp__hsa-mir-1843	snoRNA:Homo_sapiens300789_SCARNA3 & MiR.hp:hsa-mir-1843	-0.225206	-0.455694	0.00528123	7.01287	-1.93379	0.055401	0.164313	-4.51431
hsa-miR-25-5p	hsa-miR-25-5p	-0.293881	-0.594997	0.00723546	4.09529	-1.93158	0.0556761	0.164696	-4.54073
rRNA__45S_pre-ribosomal_N1_(RNA45SN1)&rRNA__45S_pre-ribosomal_N5_(RNA45SN5)&rRNA__45S_pre-ribosomal_N4_(RNA45SN4)&rRNA__45S_pre-ribosomal_N2_(RNA45SN2)&rRNA__45S_pre-ribosomal_N3_(RNA45SN3)	RNA45SN1 & RNA45SN5 & RNA45SN4 & RNA45SN2 & RNA45SN3	0.335589	-0.00850434	0.679682	12.7983	1.93022	0.0558459	0.164767	-4.58237
lncRNA__URS0000BC465C_9606_Homo_sapiens_small_nucleolar_RNA_host_gene_12_SNHG12__lncRNA&snoRNA__Homo_sapiens300653_SNORA44	lncRNA:small_nucleolar_RNA_host_gene_12_SNHG12 & snoRNA:SNORA44	0.40799	-0.0106098	0.826589	2.46905	1.92898	0.0560023	0.164798	-4.41517
ReverseComplement_ENSG00000198730.9	ReverseComplement_ENSG00000198730.9	0.653453	-0.0176034	1.32451	2.21962	1.92722	0.0562228	0.164804	-4.31877
rRNA__45S_pre-ribosomal_N1_(RNA45SN1)&rRNA__45S_pre-ribosomal_N5_(RNA45SN5)&rRNA__45S_pre-ribosomal_N3_(RNA45SN3)&rRNA__28S_ribosomal_N1_(RNA28SN1)&rRNA__28S_ribosomal_N5_(RNA28SN5)&rRNA__28S_ribosomal_N3_(RNA28SN3)	RNA45SN1 & RNA45SN5 & RNA45SN3 & RNA28SN1 & RNA28SN5 & RNA28SN3	0.556179	-0.0151549	1.12751	3.766	1.92664	0.0562958	0.164804	-4.53138
ENSG00000188266.14	HYKK	-0.291073	-0.59075	0.00860475	3.08201	-1.92231	0.0568438	0.165246	-4.53085
ENSG00000197299.13&ReverseComplement_ENSG00000169045.17&ReverseComplement_ENSG00000154027.19&ReverseComplement_ENSG00000169302.16&ReverseComplement_ENSG00000174839.13&ENSG00000188266.14	BLM & ReverseComplement_HNRNPH1 & ReverseComplement_AK5 & ReverseComplement_STK32A & ReverseComplement_DENND6A & HYKK	-0.407032	-0.826126	0.0120625	4.93075	-1.92217	0.0568611	0.165246	-4.56547
hsa-miR-664a-3p	hsa-miR-664a-3p	-0.552797	-1.12203	0.016439	5.97198	-1.92198	0.0568854	0.165246	-4.54971
ReverseComplement_ENSG00000273274.2&ENSG00000140323.6&ENSG00000140832.11	ReverseComplement_ZBTB8B & DISP2 & MARVELD3	-0.418792	-0.85657	0.018987	4.12711	-1.8933	0.0606313	0.175675	-4.61308
hsa-miR-500a-5p	hsa-miR-500a-5p	-0.607796	-1.24422	0.0286268	2.24606	-1.89012	0.0610598	0.176002	-4.56298
lncRNA__URS0000BC4452_9606_Homo_sapiens_SEMA6A_antisense_RNA_2_SEMA6A-AS2_&lncRNA__URS0000D7811A_9606_Homo_sapiens_uncharacterized_LOC646588_LOC646588__lncRNA&lncRNA__URS0000D7804F_9606_Homo_sapiens_uncharacterized_LOC646588_LOC646588__lncRNA&lncRNA__URS0000D7810A_9606_Homo_sapiens_uncharacterized_LOC646588_LOC646588__lncRNA&lncRNA__URS0000D77F8A_9606_Homo_sapiens_uncharacterized_LOC646588_LOC646…	lncRNA:LOC646588	-0.529005	-1.08314	0.0251268	8.52347	-1.8894	0.061157	0.176002	-4.59476
ReverseComplement_ENSG00000280204.4	ReverseComplement_OR1S1	0.485141	-0.0231516	0.993433	2.08833	1.88899	0.0612114	0.176002	-4.38097
hsa-miR-130b-5p	hsa-miR-130b-5p	-0.386954	-0.793333	0.0194248	7.27587	-1.88454	0.0618164	0.176454	-4.59905
MiR.hp__hsa-mir-3130-1&MiR.hp__hsa-mir-3130-2	MiR.hp:hsa-mir-3130-1 & MiR.hp:hsa-mir-3130-2	-0.529622	-1.08587	0.0266215	1.76239	-1.88442	0.0618326	0.176454	-4.47282
ReverseComplement_ENSG00000055813.6&ReverseComplement_ENSG00000136040.9&ReverseComplement_ENSG00000171053.10&ReverseComplement_ENSG00000203760.9&ENSG00000139174.12&ENSG00000177189.14&ENSG00000131242.18&ENSG00000117266.16&ENSG00000175893.12	ReverseComplement_CCDC85A & ReverseComplement_PLXNC1 & ReverseComplement_PATE1 & ReverseComplement_CENPW & PRICKLE1 & RPS6KA3 & RAB11FIP4 & CDK18 & ZDHHC21	-1.12042	-2.29719	0.0563392	1.21737	-1.88438	0.0618371	0.176454	-4.36731
snoRNA__Homo_sapiens300557_SNORD37	snoRNA:SNORD37	0.51807	-0.0285673	1.06471	2.29466	1.87571	0.0630297	0.179404	-4.45819
tRNA__Homo_sapiens_tRNA-Ser-GCT-3-1&tRNA__Homo_sapiens_tRNA-Ser-GCT-4-1&tRNA__Homo_sapiens_tRNA-Ser-GCT-4-2&tRNA__Homo_sapiens_tRNA-Ser-GCT-4-3&tRNA__Homo_sapiens_tRNA-Ser-GCT-6-1&tRNA__Homo_sapiens_tRNA-Ser-GCT-5-1	tRNA-Ser_isoforms_repeat24	-0.306547	-0.630745	0.0176522	6.06511	-1.87138	0.0636322	0.180664	-4.64633
hsa-miR-22-5p	hsa-miR-22-5p	-0.487362	-1.00526	0.030532	3.78586	-1.86246	0.0648878	0.183569	-4.66475
tRNA__Homo_sapiens_tRNA-Val-CAC-1-1&tRNA__Homo_sapiens_tRNA-Val-CAC-1-2&tRNA__Homo_sapiens_tRNA-Val-CAC-1-3&tRNA__Homo_sapiens_tRNA-Val-CAC-1-4&tRNA__Homo_sapiens_tRNA-Val-CAC-1-5&tRNA__Homo_sapiens_tRNA-Val-CAC-1-6&tRNA__Homo_sapiens_tRNA-Val-CAC-1-7&tRNA__Homo_sapiens_tRNA-Val-CAC-5-1&tRNA__Homo_sapiens_tRNA-Val-CAC-4-1&tRNA__Homo_sapiens_tRNA-Val-AAC-1-1&tRNA__Homo_sapiens_tRNA-Val-AAC-1-2&tRN…	tRNA-Val_isoforms_repeat25	-0.551978	-1.13874	0.0347848	5.13434	-1.86181	0.0649801	0.183569	-4.67342
ReverseComplement_ENSG00000105793.16&ReverseComplement_ENSG00000104408.11	ReverseComplement_ENSG00000105793.16 & ReverseComplement_ENSG00000104408.11	0.856182	-0.0554239	1.76779	2.22997	1.85881	0.0654076	0.184165	-4.46387
snoRNA__Homo_sapiens300586_SNORA64	snoRNA:SNORA64	0.359071	-0.0234018	0.741544	1.91034	1.85804	0.0655172	0.184165	-4.39905
snoRNA__Homo_sapiens300497_SNORD53L1	snoRNA:SNORD53L1	0.385891	-0.0257367	0.797519	2.19373	1.85539	0.0658972	0.184774	-4.49924
hsa-miR-548o-3p	hsa-miR-548o-3p	-0.423399	-0.876266	0.0294687	4.00806	-1.85035	0.0666255	0.185791	-4.6885
lncRNA__URS000053D37B_9606_Homo_sapiens_long_intergenic_non-protein_coding_RNA_1104_LINC01104_&lncRNA__URS0000A76636_9606_Homo_sapiens_human__non-protein_coding_lnc-ZNF485-68:16	lncRNA:LINC01104 & lncRNA:lnc-ZNF485-68:16	0.35128	-0.0244635	0.727023	5.23089	1.85028	0.0666358	0.185791	-4.69392
lncRNA__URS000075DBA6_9606_Homo_sapiens_uncharacterized_LOC101928009_LOC101928009__lncRNA	lncRNA:LOC101928009	1.07209	-0.0751632	2.21933	0.828511	1.84947	0.0667533	0.185791	-4.10897
MiR.hp__hsa-mir-451a	MiR.hp:hsa-mir-451a	-0.704318	-1.46081	0.0521746	9.2561	-1.84264	0.0677529	0.18811	-4.6895
rRNA__45S_pre-ribosomal_N4_(RNA45SN4)&rRNA__45S_pre-ribosomal_N2_(RNA45SN2)&rRNA__28S_ribosomal_N4_(RNA28SN4)&rRNA__28S_ribosomal_N2_(RNA28SN2)	RNA45SN4 & RNA45SN2 & RNA28SN4 & RNA28SN2	0.457514	-0.0353983	0.950427	4.17659	1.83701	0.0685859	0.189956	-4.70517
ReverseComplement_ENSG00000117298.16&ReverseComplement_ENSG00000168056.17&ENSG00000285947.1&ENSG00000259384.7&ENSG00000007314.12	ReverseComplement_ECE1 & ReverseComplement_LTBP3 & ENSG00000285947.1 & GH1 & SCN4A	-0.536065	-1.11399	0.0418602	2.59677	-1.83579	0.0687677	0.189994	-4.67429
MiR.hp__hsa-mir-10395	MiR.hp:hsa-mir-10395	0.59804	-0.0484385	1.24452	1.60929	1.83085	0.0695067	0.191567	-4.31223
lncRNA__URS000075A69B_9606_Homo_sapiens_long_intergenic_non-protein_coding_RNA_324_LINC00324_&lncRNA__URS0000759CF4_9606_Homo_sapiens_KCNQ1_opposite_strand/antisense_transcript_1_KCNQ1OT1_&lncRNA__URS000075EA71_9606_Homo_sapiens_NAGPA_antisense_RNA_1_NAGPA-AS1_	lncRNA:NAGPA_antisense_RNA_1_NAGPA-AS1	-0.275001	-0.573554	0.0235516	4.89587	-1.82301	0.070693	0.194363	-4.74115
hsa-miR-378c	hsa-miR-378c	-0.438699	-0.916026	0.0386276	2.39368	-1.81898	0.0713104	0.195584	-4.68849
lncRNA__URS000075D30C_9606_Homo_sapiens_human__non-protein_coding_lnc-FAM182B-8:5&lncRNA__URS000075B2AD_9606_Homo_sapiens_uncharacterized_LOC102723885_LOC102723885__lncRNA	lncRNA:lnc-FAM182B-8:5 & lncRNA:LOC102723885_repeat26	-0.338961	-0.708392	0.0304708	1.96962	-1.8159	0.0717844	0.196408	-4.6098
hsa-miR-1270	hsa-miR-1270	-0.410787	-0.859444	0.0378705	1.97515	-1.81208	0.0723757	0.197547	-4.63318
rRNA__45S_pre-ribosomal_N5_(RNA45SN5)&rRNA__45S_pre-ribosomal_N3_(RNA45SN3)&rRNA__28S_ribosomal_N5_(RNA28SN5)&rRNA__28S_ribosomal_N3_(RNA28SN3)	RNA45SN5 & RNA45SN3 & RNA28SN5 & RNA28SN3	0.62541	-0.0590444	1.30986	1.59174	1.80841	0.0729487	0.198631	-4.30055
hsa-miR-1271-5p	hsa-miR-1271-5p	-0.359543	-0.754793	0.0357068	2.26226	-1.80034	0.0742197	0.20148	-4.68708
ReverseComplement_ENSG00000166961.15&ReverseComplement_lncRNA__URS000075B2AA_9606_Homo_sapiens_long_intergenic_non-protein_coding_RNA_891_LINC00891_	ReverseComplement_MS4A15 & ReverseComplement_lncRNA:LINC00891	-0.362632	-0.761461	0.0361972	5.34272	-1.79951	0.0743514	0.20148	-4.78188
hsa-miR-3909	hsa-miR-3909	-0.239691	-0.503602	0.0242187	3.95706	-1.79752	0.0746697	0.201858	-4.77553
hsa-miR-664a-5p	hsa-miR-664a-5p	-0.324529	-0.682159	0.0331013	3.51762	-1.79595	0.0749191	0.202049	-4.77299
ReverseComplement_ENSG00000179335.20	ReverseComplement_CLK3	0.285045	-0.0317077	0.601797	3.02889	1.78102	0.0773395	0.20808	-4.74535
ReverseComplement_ENSG00000203943.9	ReverseComplement_SAMD13	0.323697	-0.0365982	0.683992	6.05952	1.7781	0.0778205	0.208877	-4.81717
snRNA__URS000032B6B6_9606_Homo_sapiens_(human)_RNA,_U1_small_nuclear_3&snRNA__URS00000081EA_9606_Homo_sapiens_(human)_RNA,_variant_U1_small_nuclear_7	human_RNA,_U1_small_nuclear_3 & human_RNA,_variant_U1_small_nuclear_7	0.430824	-0.0490983	0.910745	4.93158	1.77666	0.078058	0.209018	-4.8174
hsa-miR-185-5p	hsa-miR-185-5p	-0.39422	-0.834934	0.0464937	12.8276	-1.77035	0.079109	0.211105	-4.88068
hsa-miR-145-5p	hsa-miR-145-5p	-0.792795	-1.67961	0.0940191	5.69514	-1.76931	0.0792822	0.211105	-4.8155
lncRNA__URS000037910D_9606_Homo_sapiens_human__non-protein_coding_lnc-CD36-11:1&lncRNA__URS000075C14B_9606_Homo_sapiens_human__non-protein_coding_lnc-CD36-11:2&MiR.hp__hsa-mir-1255b-1&MiR.hp__hsa-mir-1255b-2	lncRNA:lnc-CD36-11:2 & MiR.hp:hsa-mir-1255b-1 & MiR.hp:hsa-mir-1255b-2	-0.324649	-0.687941	0.0386425	4.24281	-1.76862	0.0793979	0.211105	-4.83122
MiR.hp__hsa-mir-26a-2	MiR.hp:hsa-mir-26a-2	-0.421147	-0.893363	0.051069	2.3104	-1.7651	0.0799909	0.211121	-4.7745
tRNA__Homo_sapiens_tRNA-Leu-CAG-1-1&tRNA__Homo_sapiens_tRNA-Leu-CAG-1-2&tRNA__Homo_sapiens_tRNA-Leu-CAG-1-3&tRNA__Homo_sapiens_tRNA-Leu-CAG-1-4&tRNA__Homo_sapiens_tRNA-Leu-CAG-1-5&tRNA__Homo_sapiens_tRNA-Leu-CAG-1-6&tRNA__Homo_sapiens_tRNA-Leu-CAG-1-7	tRNA-Leu_isoforms_repeat27	-0.283278	-0.600937	0.0343803	5.00106	-1.76494	0.0800186	0.211121	-4.84112
hsa-miR-548q	hsa-miR-548q	-0.415082	-0.880613	0.0504496	1.87978	-1.76466	0.0800653	0.211121	-4.70477
tRNA__Homo_sapiens_tRNA-Gly-GCC-1-1&tRNA__Homo_sapiens_tRNA-Gly-GCC-1-2&tRNA__Homo_sapiens_tRNA-Gly-GCC-1-3&tRNA__Homo_sapiens_tRNA-Gly-GCC-1-4&tRNA__Homo_sapiens_tRNA-Gly-GCC-1-5	tRNA-Gly_isoforms_repeat28	-0.349287	-0.741141	0.0425657	5.65078	-1.76415	0.0801512	0.211121	-4.83918
snoRNA__Homo_sapiens300058_SNORA26	snoRNA:SNORA26	0.416485	-0.0530711	0.88604	2.00907	1.75545	0.0816342	0.214527	-4.59272
ReverseComplement_ENSG00000245848.3	ReverseComplement_CEBPA	0.485131	-0.0631171	1.03338	2.11721	1.75129	0.0823506	0.215343	-4.62092
hsa-miR-6802-3p	hsa-miR-6802-3p	-0.238273	-0.507719	0.0311731	3.93199	-1.75017	0.0825452	0.215343	-4.85646
hsa-miR-1468-5p	hsa-miR-1468-5p	-0.318121	-0.678049	0.0418079	2.94393	-1.74925	0.0827041	0.215343	-4.82291
MiR.hp__hsa-mir-140	MiR.hp:hsa-mir-140	-0.283348	-0.604412	0.037716	5.2011	-1.74665	0.0831571	0.215343	-4.87205
snRNA__URS00003EE995_9606_Homo_sapiens_(human)_RNA,_U2_small_nuclear_1	human_RNA,_U2_small_nuclear_1	0.383985	-0.0511184	0.819089	7.8081	1.74662	0.0831618	0.215343	-4.83633
hsa-miR-4454	hsa-miR-4454	-0.627141	-1.33791	0.083629	5.66671	-1.74627	0.0832219	0.215343	-4.86221
ENSG00000260220.7	CCDC187	-0.265679	-0.566842	0.0354841	2.87037	-1.74595	0.0832785	0.215343	-4.82617
hsa-miR-6509-3p	hsa-miR-6509-3p	-0.31214	-0.666483	0.0422021	1.99635	-1.74342	0.0837202	0.215991	-4.7338
hsa-miR-339-5p	hsa-miR-339-5p	-0.344798	-0.737162	0.0475661	7.61598	-1.73921	0.0844617	0.217407	-4.84637
hsa-miR-532-5p	hsa-miR-532-5p	-0.37737	-0.808779	0.0540394	9.79549	-1.73123	0.0858805	0.220232	-4.8819
hsa-miR-424-3p	hsa-miR-424-3p	-0.295577	-0.633653	0.0424994	6.22645	-1.73034	0.086039	0.220232	-4.88494
snRNA__URS0000734D8F_9606_Homo_sapiens_(human)_RNA_component_of_7SK_nuclear_ribonucleoprotein	human_RNA_component_of_7SK_nuclear_ribonucleoprotein	0.292233	-0.0421799	0.626646	3.84661	1.72951	0.0861887	0.220232	-4.87767
ENSG00000147454.14	SLC25A37	0.186538	-0.0270464	0.400122	2.57769	1.72852	0.0863665	0.220232	-4.79432
ENSG00000270276.2&ENSG00000270882.2	H4C15 & H4C14	-0.234085	-0.502512	0.0343431	2.42688	-1.72592	0.0868339	0.220232	-4.82368
hsa-let-7b-5p	hsa-let-7b-5p	-0.354395	-0.760843	0.0520534	11.756	-1.72567	0.0868794	0.220232	-4.92362
ReverseComplement_ENSG00000105732.13	ReverseComplement_ZNF574	0.345193	-0.0507576	0.741144	2.43343	1.72543	0.0869232	0.220232	-4.74746
MiR.hp__hsa-let-7f-1	MiR.hp:hsa-let-7f-1	-0.479245	-1.03066	0.0721671	3.77117	-1.72011	0.0878882	0.222178	-4.90829
hsa-miR-942-5p	hsa-miR-942-5p	-0.238695	-0.513959	0.0365692	7.40244	-1.71621	0.0886032	0.223486	-4.88522
tRNA__Homo_sapiens_tRNA-Lys-CTT-1-1&tRNA__Homo_sapiens_tRNA-Lys-CTT-1-2&tRNA__Homo_sapiens_tRNA-Lys-CTT-4-1&tRNA__Homo_sapiens_tRNA-Lys-CTT-2-1&tRNA__Homo_sapiens_tRNA-Lys-CTT-2-2&tRNA__Homo_sapiens_tRNA-Lys-CTT-2-3&tRNA__Homo_sapiens_tRNA-Lys-CTT-2-4&tRNA__Homo_sapiens_tRNA-Lys-CTT-2-5&tRNA__Homo_sapiens_tRNA-Lys-CTT-3-1	tRNA-Lys_isoforms_repeat29	-0.398177	-0.858385	0.0620314	2.10075	-1.71237	0.0893098	0.224572	-4.80852
lncRNA__URS0000394A79_9606_Homo_sapiens_long_intergenic_non-protein_coding_RNA_1714_LINC01714_&lncRNA__URS000075E3E5_9606_Homo_sapiens_long_intergenic_non-protein_coding_RNA_1343_LINC01343_&lncRNA__URS0000759B1D_9606_Homo_sapiens_long_intergenic_non-protein_coding_RNA_1299_LINC01299_&lncRNA__URS000075CB2F_9606_Homo_sapiens_PHKA2_antisense_RNA_1_PHKA2-AS1_	lncRNA:PHKA2_antisense_RNA_1_PHKA2-AS1	-0.506208	-1.0915	0.0790862	1.62208	-1.71171	0.0894314	0.224572	-4.6838
snoRNA__Homo_sapiens300592_SNORD111B	snoRNA:SNORD111B	0.462975	-0.0731021	0.999051	2.42334	1.70925	0.0898874	0.224902	-4.76758
hsa-let-7f-1-3p	hsa-let-7f-1-3p	-0.44374	-0.957664	0.0701841	2.03874	-1.70886	0.089961	0.224902	-4.82509
hsa-miR-576-5p	hsa-miR-576-5p	-0.452295	-0.976767	0.0721762	7.4138	-1.70678	0.0903487	0.225152	-4.89963
hsa-miR-4755-5p	hsa-miR-4755-5p	-0.243175	-0.525253	0.0389033	4.19808	-1.70618	0.0904593	0.225152	-4.93158
snoRNA__Homo_sapiens300201_SNORD78	snoRNA:SNORD78	0.395373	-0.063646	0.854392	3.76184	1.70472	0.0907331	0.225337	-4.92057
ENSG00000107404.20	DVL1	0.360539	-0.058317	0.779394	3.09808	1.70358	0.0909455	0.225369	-4.86326
snoRNA__Homo_sapiens300616_SNORA63	snoRNA:SNORA63	-0.168277	-0.364447	0.0278933	5.09432	-1.69773	0.0920496	0.227507	-4.95219
ENSG00000215421.10	ZNF407	0.219029	-0.0365778	0.474636	2.25954	1.69592	0.0923921	0.227507	-4.77305
hsa-miR-4286	hsa-miR-4286	-0.569686	-1.23456	0.095184	4.57037	-1.6958	0.0924147	0.227507	-4.95474
snRNA__URS0000149178_9606_Homo_sapiens_(human)_RNA,_U4_small_nuclear_2	human_RNA,_U4_small_nuclear_2	0.496153	-0.0834864	1.07579	2.20405	1.69408	0.0927421	0.227507	-4.70841
hsa-miR-345-5p	hsa-miR-345-5p	-0.388055	-0.841567	0.0654568	5.8047	-1.69348	0.092856	0.227507	-4.95158
rRNA__5S_ribosomal_1_(RNA5S1-8,_RNA5S10-17)&lncRNA__URS0000BC44FE_9606_Homo_sapiens_long_intergenic_non-protein_coding_RNA_537_LINC00537_	rRNA:5S_ribsomal isoforms & lncRNA:LINC00537_repeat30	0.380955	-0.06448	0.826389	2.61376	1.69264	0.0930163	0.227507	-4.8127
ENSG00000046774.10	MAGEC2	-0.270471	-0.587439	0.0464963	1.95303	-1.68882	0.0937495	0.228603	-4.78441
snoRNA__Homo_sapiens300558_SNORD105	snoRNA:SNORD105	0.386314	-0.0666695	0.839297	2.66433	1.68785	0.0939352	0.228603	-4.86074
hsa-miR-106a-5p	hsa-miR-106a-5p	-0.536767	-1.16649	0.0929588	5.60984	-1.68698	0.0941027	0.228603	-4.96093
hsa-miR-196b-5p	hsa-miR-196b-5p	-0.458839	-0.997756	0.0800791	3.49963	-1.68505	0.0944752	0.228603	-4.96059
ReverseComplement_ENSG00000152439.13&ReverseComplement_ENSG00000268107.6	ReverseComplement_ZNF773 & ReverseComplement_ENSG00000268107.6	-0.413133	-0.898684	0.072418	3.28874	-1.68396	0.0946872	0.228603	-4.95365
hsa-miR-200c-3p	hsa-miR-200c-3p	-0.299246	-0.650968	0.0524755	4.0414	-1.68386	0.0947065	0.228603	-4.96761
hsa-miR-25-3p	hsa-miR-25-3p	-0.288185	-0.627086	0.0507164	14.3574	-1.68296	0.0948805	0.228603	-5.06422
hsa-miR-3200-3p	hsa-miR-3200-3p	-0.525315	-1.14454	0.0939134	3.86982	-1.67898	0.0956562	0.229982	-4.97588
MiR.hp__hsa-mir-181a-1	MiR.hp:hsa-mir-181a-1	-0.425256	-0.927647	0.0771354	3.10951	-1.67527	0.0963833	0.230877	-4.96412
lncRNA__URS0000759BEC_9606_Homo_sapiens_DiGeorge_syndrome_critical_region_gene_9_DGCR9_	lncRNA:DiGeorge_syndrome_critical_region_gene_9_DGCR9	-0.302845	-0.660681	0.0549903	3.22385	-1.67499	0.0964371	0.230877	-4.96036
hsa-miR-339-3p	hsa-miR-339-3p	-0.301879	-0.658813	0.0550554	5.8498	-1.67387	0.0966594	0.23092	-4.98393
ENSG00000273079.7	GRIN2B	0.271162	-0.0503907	0.592714	2.96361	1.66899	0.0976247	0.232665	-4.93015
lncRNA__URS000075C2D9_9606_Homo_sapiens_uncharacterized_LOC441072_FLJ31104__lncRNA	lncRNA:LOC441072_FLJ31104	-0.322528	-0.705428	0.0603715	3.09776	-1.66709	0.0980021	0.232665	-4.96495
hsa-miR-331-5p	hsa-miR-331-5p	-0.411112	-0.899215	0.0769899	3.536	-1.66696	0.0980274	0.232665	-4.98849
lncRNA__URS000075E679_9606_Homo_sapiens_human__non-protein_coding_lnc-ANGPT2-2:6	lncRNA:lnc-ANGPT2-2:6	0.479024	-0.0900467	1.0481	2.02132	1.66597	0.0982253	0.232665	-4.73597
ENSG00000101412.13	E2F1	0.35389	-0.0667694	0.774548	2.0111	1.665	0.0984195	0.232665	-4.72449
MiR.hp__hsa-let-7a-3	MiR.hp:hsa-let-7a-3	-0.383989	-0.841146	0.073168	2.43921	-1.66238	0.0989447	0.23291	-4.94191
ReverseComplement_ENSG00000102858.13	ReverseComplement_MGRN1	-0.268702	-0.588634	0.0512294	3.90207	-1.66223	0.0989749	0.23291	-4.99641
ENSG00000105698.16	ENSG00000105698.16	0.363112	-0.0694448	0.795669	1.93931	1.6614	0.0991414	0.23291	-4.73691
hsa-miR-17-5p	hsa-miR-17-5p	-0.505831	-1.10917	0.0975122	9.31555	-1.65927	0.0995701	0.23308	-4.99445
lncRNA__URS000075DF3E_9606_Homo_sapiens_human__non-protein_coding_LRRC75A-AS1:95&lncRNA__URS000075CC86_9606_Homo_sapiens_human__non-protein_coding_LRRC75A-AS1:77&lncRNA__URS000075BC33_9606_Homo_sapiens_LRRC75A_antisense_RNA_1_LRRC75A-AS1_&lncRNA__URS000075C273_9606_Homo_sapiens_human__non-protein_coding_LRRC75A-AS1:97&lncRNA__URS000075E65C_9606_Homo_sapiens_human__non-protein_coding_LRRC75A-AS1:8…	lncRNA:non-protein_coding_LRRC75A-AS1:79	0.509024	-0.0982292	1.11628	1.51948	1.65899	0.0996261	0.23308	-4.55828
tRNA__Homo_sapiens_tRNA-Trp-CCA-4-1	tRNA-Trp_isoforms	-0.358523	-0.787639	0.0705923	3.34535	-1.65356	0.100729	0.233689	-5.00021
hsa-miR-335-3p	hsa-miR-335-3p	-0.34407	-0.755918	0.067778	3.86996	-1.65343	0.100754	0.233689	-5.01538
lncRNA__URS000075DE64_9606_Homo_sapiens_human__non-protein_coding_MIR17HG:3&lncRNA__URS0000759CF4_9606_Homo_sapiens_KCNQ1_opposite_strand/antisense_transcript_1_KCNQ1OT1_&lncRNA__URS000075DE27_9606_Homo_sapiens_HLA_complex_group_11_HCG11_&lncRNA__URS000025784F_9606_Homo_sapiens_TSIX_transcript_XIST_antisense_RNA_TSIX_&lncRNA__URS000073968D_9606_Homo_sapiens_EMX2_opposite_strand/antisense_RNA_EMX2…	lncRNA:LINC02175 & lncRNA:lnc-SHF-3:4	-0.38823	-0.853106	0.0766457	3.1787	-1.65283	0.100877	0.233689	-4.99108
ReverseComplement_ENSG00000172780.17&ReverseComplement_ENSG00000261796.1&ENSG00000142233.14	ReverseComplement_RAB43 & ReverseComplement_ISY1-RAB43 & NTN5	-0.324519	-0.713131	0.0640935	2.82531	-1.65272	0.100899	0.233689	-4.97482
hsa-miR-3074-5p	hsa-miR-3074-5p	-0.283463	-0.622932	0.0560063	3.97686	-1.65262	0.10092	0.233689	-5.01539
snRNA__URS000032B6B6_9606_Homo_sapiens_(human)_RNA,_U1_small_nuclear_3&snRNA__URS00000081EA_9606_Homo_sapiens_(human)_RNA,_variant_U1_small_nuclear_7&snRNA__URS000012964C_9606_Homo_sapiens_(human)_RNA,_variant_U1_small_nuclear_2A&snRNA__URS00006C1430_9606_Homo_sapiens_(human)_RNA,_variant_U1_small_nuclear_14	human_RNA,_U1_small_nuclear_3 & human_RNA,_variant_U1_small_nuclear_7 & human_RNA,_variant_U1_small_nuclear_2A & human_RNA,_variant_U1_small_nuclear_14	0.35576	-0.0706706	0.78219	5.38833	1.65114	0.101221	0.233906	-5.02619
hsa-miR-6513-3p	hsa-miR-6513-3p	-0.319333	-0.703233	0.0645659	3.11059	-1.64628	0.10222	0.235733	-5.00298
snoRNA__Homo_sapiens300123_SNORD116-8&snoRNA__Homo_sapiens300118_SNORD116-3&snoRNA__Homo_sapiens300124_SNORD116-9&snoRNA__Homo_sapiens300116_SNORD116-1&snoRNA__Homo_sapiens300121_SNORD116-6&snoRNA__Homo_sapiens300117_SNORD116-2	snoRNA:SNORD116-2_repeat31	0.587216	-0.120255	1.29469	1.85873	1.64273	0.102955	0.236943	-4.671
hsa-miR-1260a	hsa-miR-1260a	-0.176369	-0.389652	0.0369142	6.72087	-1.6366	0.104232	0.239307	-5.02398
hsa-miR-1307-5p	hsa-miR-1307-5p	-0.310348	-0.686165	0.0654675	3.07616	-1.63437	0.104699	0.239307	-5.02241
ReverseComplement_ENSG00000168056.17&ENSG00000157873.18	ReverseComplement_LTBP3 & TNFRSF14	-0.645336	-1.42708	0.136407	3.32589	-1.6338	0.10482	0.239307	-5.03761
tRNA__Homo_sapiens_tRNA-Gly-GCC-2-1&tRNA__Homo_sapiens_tRNA-Gly-GCC-2-2&tRNA__Homo_sapiens_tRNA-Gly-GCC-2-3&tRNA__Homo_sapiens_tRNA-Gly-GCC-2-4&tRNA__Homo_sapiens_tRNA-Gly-GCC-2-5&tRNA__Homo_sapiens_tRNA-Gly-GCC-2-6&tRNA__Homo_sapiens_tRNA-Gly-GCC-3-1&tRNA__Homo_sapiens_tRNA-Gly-GCC-5-1&tRNA__Homo_sapiens_tRNA-Gly-CCC-1-1&tRNA__Homo_sapiens_tRNA-Gly-CCC-1-2&tRNA__Homo_sapiens_tRNA-Gly-GCC-1-1&tRN…	tRNA-Gly_isoforms_repeat32	-0.308856	-0.683006	0.0652944	3.73122	-1.63375	0.104829	0.239307	-5.04001
hsa-miR-1273c	hsa-miR-1273c	-0.316244	-0.699676	0.0671876	2.44307	-1.63234	0.105126	0.239502	-4.9833
hsa-miR-548ay-5p	hsa-miR-548ay-5p	-0.573554	-1.27037	0.123259	1.58581	-1.62905	0.105822	0.240227	-4.90307
ReverseComplement_ENSG00000184898.7&ReverseComplement_ENSG00000198663.17&ENSG00000204887.4	ReverseComplement_RBM43 & ReverseComplement_C6orf89 & KRTAP1-4	-0.34548	-0.765262	0.0743029	1.77742	-1.62882	0.10587	0.240227	-4.82615
hsa-miR-6818-3p	hsa-miR-6818-3p	-0.283656	-0.628644	0.0613318	2.05299	-1.62729	0.106196	0.240397	-4.92984
tRNA__Homo_sapiens_tRNA-Lys-CTT-1-1&tRNA__Homo_sapiens_tRNA-Lys-CTT-1-2&tRNA__Homo_sapiens_tRNA-Lys-CTT-4-1&tRNA__Homo_sapiens_tRNA-Lys-CTT-2-1&tRNA__Homo_sapiens_tRNA-Lys-CTT-2-2&tRNA__Homo_sapiens_tRNA-Lys-CTT-2-3&tRNA__Homo_sapiens_tRNA-Lys-CTT-2-4&tRNA__Homo_sapiens_tRNA-Lys-CTT-2-5&tRNA__Homo_sapiens_tRNA-Lys-CTT-3-1&tRNA__Homo_sapiens_tRNA-Lys-CTT-5-1	tRNA-Lys_isoforms_repeat33	-0.391845	-0.868653	0.0849642	3.80585	-1.62647	0.10637	0.240397	-5.05262
lncRNA__URS0000ABD7FD_9606_Homo_sapiens_uncharacterized_LOC100128988_LOC100128988__lncRNA&lncRNA__URS0000ABD7F2_9606_Homo_sapiens_uncharacterized_LOC100128988_LOC100128988__lncRNA	lncRNA:LOC100128988	0.536262	-0.117444	1.18997	5.00254	1.62357	0.106989	0.241312	-5.06656
hsa-miR-15b-3p	hsa-miR-15b-3p	-0.45071	-1.00129	0.0998711	7.51936	-1.62014	0.107725	0.242169	-5.0372
ENSG00000148773.14	MKI67	0.240124	-0.0533582	0.533606	2.43086	1.61931	0.107903	0.242169	-4.95184
ReverseComplement_ENSG00000053770.12&ReverseComplement_ENSG00000142733.17&ReverseComplement_ENSG00000163347.6&ReverseComplement_ENSG00000266074.10&ReverseComplement_ENSG00000204962.6&ENSG00000171132.14	ReverseComplement_AP5M1 & ReverseComplement_MAP3K6 & ReverseComplement_CLDN1 & ReverseComplement_BAHCC1 & ReverseComplement_PCDHA8 & PRKCE	-0.355652	-0.790468	0.0791653	3.78595	-1.61881	0.108012	0.242169	-5.0664
hsa-miR-454-5p	hsa-miR-454-5p	-0.278452	-0.619139	0.0622341	5.05067	-1.6176	0.108271	0.242269	-5.07912
ReverseComplement_ENSG00000169045.17&ReverseComplement_ENSG00000154027.19&ReverseComplement_ENSG00000169302.16&ReverseComplement_ENSG00000142856.17&ReverseComplement_ENSG00000105053.11&ReverseComplement_ENSG00000198453.13	ReverseComplement_HNRNPH1 & ReverseComplement_AK5 & ReverseComplement_STK32A & ReverseComplement_ITGB3BP & ReverseComplement_VRK3 & ReverseComplement_ZNF568	-0.532235	-1.1841	0.119627	1.56337	-1.61594	0.108631	0.242596	-4.86033
tRNA__Homo_sapiens_tRNA-Lys-TTT-3-1&tRNA__Homo_sapiens_tRNA-Lys-TTT-3-2&tRNA__Homo_sapiens_tRNA-Lys-TTT-3-3&tRNA__Homo_sapiens_tRNA-Lys-TTT-3-4&tRNA__Homo_sapiens_tRNA-Lys-TTT-3-5&tRNA__Homo_sapiens_tRNA-Lys-TTT-5-1&tRNA__Homo_sapiens_tRNA-Lys-TTT-4-1&tRNA__Homo_sapiens_tRNA-Lys-TTT-6-1	tRNA-Lys_isoforms_repeat34	-0.324355	-0.722581	0.0738703	2.4208	-1.61201	0.109484	0.244016	-5.0118
hsa-miR-362-5p	hsa-miR-362-5p	-0.530414	-1.1834	0.12257	3.83359	-1.60764	0.110439	0.245662	-5.08715
hsa-miR-4659a-3p	hsa-miR-4659a-3p	-0.274253	-0.612146	0.063639	4.51855	-1.60639	0.110714	0.24579	-5.09409
tRNA__Homo_sapiens_tRNA-Val-CAC-1-1&tRNA__Homo_sapiens_tRNA-Val-CAC-1-2&tRNA__Homo_sapiens_tRNA-Val-CAC-1-3&tRNA__Homo_sapiens_tRNA-Val-CAC-1-4&tRNA__Homo_sapiens_tRNA-Val-CAC-1-5&tRNA__Homo_sapiens_tRNA-Val-CAC-1-6&tRNA__Homo_sapiens_tRNA-Val-CAC-1-7&tRNA__Homo_sapiens_tRNA-Val-CAC-5-1&tRNA__Homo_sapiens_tRNA-Val-CAC-4-1&tRNA__Homo_sapiens_tRNA-Val-AAC-1-1&tRNA__Homo_sapiens_tRNA-Val-AAC-1-2&tRN…	tRNA-Val_isoforms_repeat35	-0.43501	-0.972287	0.102267	6.42175	-1.60242	0.111588	0.246763	-5.08066
ReverseComplement_ENSG00000142733.17	ReverseComplement_MAP3K6	-0.325651	-0.72786	0.0765589	3.14165	-1.60242	0.111589	0.246763	-5.07245
snoRNA__Homo_sapiens300418_SNORA9&snoRNA__Homo_sapiens300696_SNORA9	snoRNA:SNORA9	0.381527	-0.0916975	0.854752	3.31252	1.59564	0.113097	0.249608	-5.07562
snoRNA__Homo_sapiens300761_SNORD10	snoRNA:SNORD10	0.401138	-0.0972467	0.899523	7.54849	1.59296	0.113696	0.250442	-5.08424
snoRNA__Homo_sapiens300206_SNORD74	snoRNA:SNORD74	0.320842	-0.0786417	0.720326	9.28786	1.58953	0.114469	0.251654	-5.09444
lncRNA__URS0000204428_9606_Homo_sapiens_human__nuclear_paraspeckle_assembly_transcript_1_NEAT1_	lncRNA:nuclear_paraspeckle_assembly_transcript_1_NEAT1_repeat36	0.409315	-0.100846	0.919477	2.36267	1.58791	0.114834	0.251676	-4.91788
hsa-miR-425-5p	hsa-miR-425-5p	-0.371199	-0.833969	0.0915713	11.0224	-1.58751	0.114925	0.251676	-5.1284
hsa-miR-3615	hsa-miR-3615	-0.180463	-0.405798	0.0448709	12.1132	-1.58503	0.115488	0.252401	-5.1509
ENSG00000257218.6&ENSG00000111780.8	ENSG00000257218.6 & ENSG00000111780.8	0.641869	-0.160074	1.44381	1.70018	1.58409	0.115702	0.252401	-4.69073
hsa-miR-10a-5p	hsa-miR-10a-5p	-0.335534	-0.755337	0.0842701	6.04019	-1.58185	0.116212	0.253025	-5.1216
ReverseComplement_lncRNA__URS000075F019_9606_Homo_sapiens_long_intergenic_non-protein_coding_RNA_1160_LINC01160_	ReverseComplement_lncRNA:LINC01160	-0.380719	-0.858989	0.0975503	1.9156	-1.57546	0.117679	0.255725	-5.01321
snRNA__URS000032B6B6_9606_Homo_sapiens_(human)_RNA,_U1_small_nuclear_3&snRNA__URS00000081EA_9606_Homo_sapiens_(human)_RNA,_variant_U1_small_nuclear_7&snRNA__URS000012964C_9606_Homo_sapiens_(human)_RNA,_variant_U1_small_nuclear_2A&snRNA__URS0000162127_9606_Homo_sapiens_(human)_RNA,_variant_U1_small_nuclear_1&snRNA__URS000075AD80_9606_Homo_sapiens_(human)_RNA,_variant_U1_small_nuclear_19	human_RNA,_U1_small_nuclear_3 & human_RNA,_variant_U1_small_nuclear_7 & human_RNA,_variant_U1_small_nuclear_2A & human_RNA,_variant_U1_small_nuclear_1 & human_RNA,_variant_U1_small_nuclear_19	0.451726	-0.11757	1.02102	5.18156	1.57041	0.118849	0.257473	-5.14964
hsa-miR-99b-5p	hsa-miR-99b-5p	-0.247268	-0.558969	0.0644325	7.54097	-1.57003	0.118939	0.257473	-5.11328
hsa-miR-5010-3p	hsa-miR-5010-3p	-0.300831	-0.680566	0.0789043	9.27375	-1.5679	0.119435	0.258053	-5.13056
rRNA__45S_pre-ribosomal_N1_(RNA45SN1)&rRNA__45S_pre-ribosomal_N5_(RNA45SN5)&rRNA__45S_pre-ribosomal_N4_(RNA45SN4)&rRNA__45S_pre-ribosomal_N2_(RNA45SN2)&rRNA__45S_pre-ribosomal_N3_(RNA45SN3)&rRNA__28S_ribosomal_N1_(RNA28SN1)&rRNA__28S_ribosomal_N5_(RNA28SN5)&rRNA__28S_ribosomal_N4_(RNA28SN4)&rRNA__28S_ribosomal_N2_(RNA28SN2)&rRNA__28S_ribosomal_N3_(RNA28SN3)&lncRNA__URS0000A77313_9606_Homo_sapiens…	RNA45SN1 & RNA45SN5 & RNA45SN4 & RNA45SN2 & RNA45SN3 & RNA28SN1 & RNA28SN5 & RNA28SN4 & RNA28SN2 & RNA28SN3 & lncRNA:LINC01988	0.473501	-0.125007	1.07201	2.07028	1.56577	0.119933	0.258558	-4.88808
hsa-miR-96-5p	hsa-miR-96-5p	-0.584656	-1.32424	0.154933	4.10959	-1.56454	0.120221	0.258558	-5.15754
hsa-miR-484	hsa-miR-484	-0.339022	-0.76804	0.0899967	13.2968	-1.56397	0.120355	0.258558	-5.21939
vault__VTRNA1-1&vault__VTRNA1-3	vault:VTRNA1-1 & vault:VTRNA1-3	0.423603	-0.113298	0.960503	4.25199	1.5615	0.120937	0.258677	-5.14988
hsa-miR-365a-3p	hsa-miR-365a-3p	-0.548093	-1.24317	0.146983	4.10179	-1.56062	0.121142	0.258677	-5.16316
hsa-miR-378a-5p	hsa-miR-378a-5p	-0.348137	-0.789693	0.0934195	4.3214	-1.56041	0.121192	0.258677	-5.16279
MiR.hp__hsa-mir-342	MiR.hp:hsa-mir-342	0.263455	-0.0708175	0.597728	2.53262	1.55985	0.121326	0.258677	-5.02888
ENSG00000087086.15	FTL	0.253397	-0.0709181	0.577712	2.89853	1.54636	0.124548	0.264748	-5.11349
MiR.hp__hsa-mir-191	MiR.hp:hsa-mir-191	-0.278394	-0.634892	0.0781043	6.55551	-1.54553	0.124747	0.264748	-5.16495
ReverseComplement_ENSG00000138821.14&ReverseComplement_ENSG00000140057.9	ReverseComplement_SLC39A8 & ReverseComplement_AK7	-0.342173	-0.780497	0.0961501	3.48764	-1.545	0.124877	0.264748	-5.17235
hsa-miR-223-3p	hsa-miR-223-3p	-0.601092	-1.37365	0.171467	8.90031	-1.53988	0.12612	0.266884	-5.17391
lncRNA__URS000075990E_9606_Homo_sapiens_Prader_Willi/Angelman_region_RNA_5_PWAR5_&snoRNA__Homo_sapiens300402_SNORD64	lncRNA:URS000075990E_9606_SNORD64	0.521209	-0.149909	1.19233	1.70781	1.53705	0.126809	0.267545	-4.85413
tRNA__Homo_sapiens_tRNA-SeC-TCA-1-1&tRNA__Homo_sapiens_tRNA-SeC-TCA-2-1	tRNA-SeC_isoforms_repeat37	-0.26439	-0.605371	0.076592	2.77675	-1.53458	0.127416	0.267545	-5.15561
hsa-miR-210-3p	hsa-miR-210-3p	-0.413725	-0.947356	0.119906	7.31198	-1.53443	0.127453	0.267545	-5.16629
ReverseComplement_ENSG00000101940.18	ReverseComplement_WDR13	0.288779	-0.0838609	0.661419	4.54444	1.53374	0.127622	0.267545	-5.19872
lncRNA__URS000075E845_9606_Homo_sapiens_MIR22_host_gene_MIR22HG_&lncRNA__URS000075A858_9606_Homo_sapiens_MIR22_host_gene_MIR22HG__lncRNA&lncRNA__URS000075E9E4_9606_Homo_sapiens_MIR22_host_gene_MIR22HG__lncRNA&lncRNA__URS00007599E7_9606_Homo_sapiens_MIR22_host_gene_MIR22HG__lncRNA&MiR.hp__hsa-mir-22	lncRNA:MIR22_host_gene_MIR22HG & MiR.hp:hsa-mir-22	-0.405815	-0.929857	0.118227	1.56747	-1.53263	0.127895	0.267545	-4.98987
ENSG00000109917.11	ZPR1	-0.247575	-0.567437	0.0722873	4.60921	-1.53186	0.128085	0.267545	-5.20602
ReverseComplement_ENSG00000053770.12&ENSG00000171132.14	ReverseComplement_AP5M1 & PRKCE	-0.356588	-0.817299	0.104123	3.19483	-1.53184	0.12809	0.267545	-5.18299
lncRNA__URS0000D77F8F_9606_Homo_sapiens_uncharacterized_LOC284454_LOC284454__lncRNA&MiR.hp__hsa-mir-24-1&MiR.hp__hsa-mir-24-2	lncRNA:LOC284454 & MiR.hp:hsa-mir-24-1 & MiR.hp:hsa-mir-24-2	-0.317446	-0.728195	0.0933033	8.72984	-1.52957	0.128652	0.268223	-5.18161
hsa-miR-3605-3p	hsa-miR-3605-3p	-0.24823	-0.569947	0.0734867	6.23014	-1.52706	0.129274	0.269022	-5.20505
ReverseComplement_ENSG00000104886.12&ReverseComplement_ENSG00000107679.14	ReverseComplement_PLEKHJ1 & ReverseComplement_PLEKHA1	0.56698	-0.169076	1.30304	2.28098	1.52452	0.129907	0.269844	-4.9624
lncRNA__URS000075A69B_9606_Homo_sapiens_long_intergenic_non-protein_coding_RNA_324_LINC00324_&tRNA__Homo_sapiens_tRNA-Pro-TGG-3-1&tRNA__Homo_sapiens_tRNA-Pro-TGG-3-2&tRNA__Homo_sapiens_tRNA-Pro-TGG-3-3&tRNA__Homo_sapiens_tRNA-Pro-TGG-3-4&tRNA__Homo_sapiens_tRNA-Pro-TGG-3-5&tRNA__Homo_sapiens_tRNA-Pro-CGG-1-1&tRNA__Homo_sapiens_tRNA-Pro-CGG-1-2&tRNA__Homo_sapiens_tRNA-Pro-CGG-1-3&tRNA__Homo_sapien…	tRNA-Pro_isoforms_repeat38	-0.177911	-0.410193	0.054371	3.56282	-1.51587	0.132078	0.273396	-5.21069
hsa-miR-1255a	hsa-miR-1255a	-0.448203	-1.03342	0.13701	1.53122	-1.51578	0.132101	0.273396	-5.0055
snoRNA__Homo_sapiens300570_SNORD88A	snoRNA:SNORD88A	0.257579	-0.0793613	0.59452	2.85518	1.51298	0.13281	0.274361	-5.15501
vault__VTRNA1-1	vault:VTRNA1-1	0.379937	-0.118419	0.878293	7.83569	1.50886	0.133861	0.276026	-5.20572
snoRNA__Homo_sapiens300766_SNORD119	snoRNA:SNORD119	0.308051	-0.0964201	0.712522	3.78962	1.50734	0.134249	0.276322	-5.22691
hsa-miR-629-5p	hsa-miR-629-5p	-0.284358	-0.658059	0.0893419	8.76288	-1.50598	0.134597	0.27639	-5.21571
ReverseComplement_ENSG00000008988.11	ReverseComplement_RPS20	-0.175574	-0.406414	0.0552667	4.74266	-1.5053	0.134771	0.27639	-5.24576
lncRNA__URS000075A69B_9606_Homo_sapiens_long_intergenic_non-protein_coding_RNA_324_LINC00324_	lncRNA:LINC00324	-0.134603	-0.312474	0.0432687	9.32304	-1.4977	0.136735	0.27991	-5.23155
hsa-miR-374b-5p	hsa-miR-374b-5p	-0.572226	-1.32893	0.184479	6.90088	-1.49664	0.13701	0.279965	-5.22229
ENSG00000206172.8&ENSG00000188536.13&ENSG00000130656.6	HBA1 & HBA2 & HBZ	-0.331378	-0.769984	0.107227	2.3585	-1.49529	0.13736	0.280175	-5.12773
snoRNA__Homo_sapiens300779_SCARNA15	snoRNA:Homo_sapiens300779_SCARNA15	-0.38623	-0.898742	0.126283	7.21047	-1.49148	0.138357	0.280724	-5.22863
hsa-miR-4677-3p	hsa-miR-4677-3p	-0.322003	-0.749358	0.105352	2.02	-1.49124	0.13842	0.280724	-5.13691
tRNA__Homo_sapiens_tRNA-Asp-GTC-2-10&tRNA__Homo_sapiens_tRNA-Asp-GTC-2-11&tRNA__Homo_sapiens_tRNA-Asp-GTC-2-1&tRNA__Homo_sapiens_tRNA-Asp-GTC-2-2&tRNA__Homo_sapiens_tRNA-Asp-GTC-2-3&tRNA__Homo_sapiens_tRNA-Asp-GTC-2-4&tRNA__Homo_sapiens_tRNA-Asp-GTC-2-5&tRNA__Homo_sapiens_tRNA-Asp-GTC-2-6&tRNA__Homo_sapiens_tRNA-Asp-GTC-2-7&tRNA__Homo_sapiens_tRNA-Asp-GTC-2-8&tRNA__Homo_sapiens_tRNA-Asp-GTC-2-9&t…	tRNA-Asp_isoforms_repeat39	-0.398287	-0.926916	0.130342	2.21859	-1.49115	0.138444	0.280724	-5.17562
lncRNA__URS000075E3E5_9606_Homo_sapiens_long_intergenic_non-protein_coding_RNA_1343_LINC01343_	lncRNA:LINC01343_repeat40	-0.30237	-0.703878	0.0991371	4.6655	-1.49047	0.138623	0.280724	-5.26709
snRNA__URS000032B6B6_9606_Homo_sapiens_(human)_RNA,_U1_small_nuclear_3&snRNA__URS00000081EA_9606_Homo_sapiens_(human)_RNA,_variant_U1_small_nuclear_7&snRNA__URS0000162127_9606_Homo_sapiens_(human)_RNA,_variant_U1_small_nuclear_1&snRNA__URS0000669D0F_9606_Homo_sapiens_(human)_RNA,_variant_U1_small_nuclear_17&snRNA__URS000075AD80_9606_Homo_sapiens_(human)_RNA,_variant_U1_small_nuclear_19	human_RNA,_U1_small_nuclear_3 & human_RNA,_variant_U1_small_nuclear_7 & human_RNA,_variant_U1_small_nuclear_1 & human_RNA,_variant_U1_small_nuclear_17 & human_RNA,_variant_U1_small_nuclear_19	0.397768	-0.130779	0.926314	2.24423	1.48944	0.138893	0.280767	-5.03323
MiR.hp__hsa-mir-3913-1&MiR.hp__hsa-mir-3913-2	MiR.hp:hsa-mir-3913-1 & MiR.hp:hsa-mir-3913-2	-0.350709	-0.818603	0.117186	2.06125	-1.48346	0.140472	0.283453	-5.16513
lncRNA__URS000053D37B_9606_Homo_sapiens_long_intergenic_non-protein_coding_RNA_1104_LINC01104_&snoRNA__Homo_sapiens300468_SNORD58A&lncRNA__URS0000A76636_9606_Homo_sapiens_human__non-protein_coding_lnc-ZNF485-68:16&lncRNA__URS0000CCE0CE_9606_Homo_sapiens_long_intergenic_non-protein_coding_RNA_673_LINC00673__lncRNA&lncRNA__URS0000CCE0D9_9606_Homo_sapiens_long_intergenic_non-protein_coding_RNA_673_L…	lncRNA:TSBP1_and_BTNL2_antisense_RNA_1_TSBP1-AS1	0.310382	-0.104835	0.725598	3.02317	1.47944	0.14154	0.284599	-5.23486
ReverseComplement_ENSG00000151572.18	ReverseComplement_ENSG00000151572.18	-0.25162	-0.588231	0.0849909	2.83457	-1.47943	0.141544	0.284599	-5.23652
hsa-miR-23b-3p	hsa-miR-23b-3p	-0.427522	-1.00034	0.145292	5.09391	-1.47714	0.142155	0.285321	-5.28723
hsa-miR-6877-5p	hsa-miR-6877-5p	-0.225511	-0.528471	0.077449	2.02785	-1.47319	0.143215	0.286939	-5.12138
hsa-miR-342-5p	hsa-miR-342-5p	0.243907	-0.0840354	0.57185	5.66764	1.47198	0.14354	0.287081	-5.29413
hsa-miR-129-1-3p	hsa-miR-129-1-3p	-0.434411	-1.01928	0.150457	1.96202	-1.47001	0.144074	0.287416	-5.18021
hsa-miR-3940-3p	hsa-miR-3940-3p	-0.37172	-0.872363	0.128923	7.27728	-1.46948	0.144217	0.287416	-5.2602
ENSG00000198015.14	MRPL42	0.356624	-0.125636	0.838884	3.58105	1.46354	0.145831	0.289887	-5.2674
MiR.hp__hsa-mir-103a-2&MiR.hp__hsa-mir-103a-1	MiR.hp:hsa-mir-103a-2 & MiR.hp:hsa-mir-103a-1	-0.377169	-0.88739	0.133051	12.3433	-1.46304	0.14597	0.289887	-5.34509
hsa-miR-29b-2-5p	hsa-miR-29b-2-5p	-0.390007	-0.918857	0.138843	3.16367	-1.45954	0.146927	0.290836	-5.29073
lncRNA__URS000075A143_9606_Homo_sapiens_RUNDC3A_antisense_RNA_1_RUNDC3A-AS1_	lncRNA:RUNDC3A_antisense_RNA_1_RUNDC3A-AS1	-0.275245	-0.648657	0.0981676	2.25923	-1.45884	0.14712	0.290836	-5.22024
ENSG00000119866.22	BCL11A	0.181241	-0.0647016	0.427185	2.27296	1.45848	0.14722	0.290836	-5.14163
MiR.hp__hsa-mir-26a-2&MiR.hp__hsa-mir-26a-1	MiR.hp:hsa-mir-26a-2 & MiR.hp:hsa-mir-26a-1	-0.300343	-0.708258	0.107572	12.4897	-1.45722	0.147566	0.291012	-5.35425
hsa-miR-99a-5p	hsa-miR-99a-5p	-0.298307	-0.705542	0.108927	6.74571	-1.44976	0.149632	0.294571	-5.29726
snoRNA__Homo_sapiens300731_SNORA54	snoRNA:SNORA54	0.245819	-0.0902085	0.581846	3.10283	1.44783	0.150171	0.295118	-5.28008
snoRNA__Homo_sapiens300112_SNORD3@&snoRNA__Homo_sapiens300182_SNORD3@&snoRNA__Homo_sapiens300250_SNORD3@&snoRNA__Homo_sapiens300243_SNORD3@&snoRNA__Homo_sapiens300448_SNORD3@&snoRNA__Homo_sapiens300011_SNORD3@L39	snoRNA:SNORD3@L39	1.04853	-0.388697	2.48575	0.272479	1.44388	0.151276	0.295779	-4.64497
lncRNA__URS000075B8E6_9606_Homo_sapiens_TSC22D1_antisense_RNA_1_TSC22D1-AS1_	lncRNA:TSC22D1_antisense_RNA_1_TSC22D1-AS1	0.36849	-0.136604	0.873584	1.75803	1.44388	0.151278	0.295779	-5.01644
MiR.hp__hsa-mir-16-2	MiR.hp:hsa-mir-16-2	-0.347503	-0.823848	0.128841	1.42651	-1.44382	0.151293	0.295779	-5.09337
ReverseComplement_ENSG00000115828.17	ReverseComplement_QPCT	0.339807	-0.126653	0.806267	2.01279	1.44176	0.151871	0.296026	-5.07745
snoRNA__Homo_sapiens300777_SCARNA9	snoRNA:Homo_sapiens300777_SCARNA9	0.350551	-0.130788	0.83189	2.40814	1.44137	0.151982	0.296026	-5.18983
hsa-miR-29c-5p	hsa-miR-29c-5p	-0.525621	-1.24774	0.196501	4.21756	-1.44058	0.152205	0.296026	-5.33598
ReverseComplement_MiR.hp__hsa-mir-486-1	ReverseComplement_MiR.hp:hsa-mir-486-1	0.187431	-0.0703355	0.445198	5.14087	1.4391	0.152623	0.296164	-5.34007
rRNA__45S_pre-ribosomal_N1_(RNA45SN1)&rRNA__45S_pre-ribosomal_N2_(RNA45SN2)&rRNA__28S_ribosomal_N1_(RNA28SN1)&rRNA__28S_ribosomal_N2_(RNA28SN2)	RNA45SN1 & RNA45SN2 & RNA28SN1 & RNA28SN2	0.423371	-0.159127	1.00587	2.26209	1.43848	0.152799	0.296164	-5.11612
hsa-miR-30e-5p	hsa-miR-30e-5p	-0.399611	-0.951038	0.151815	9.83799	-1.43426	0.153998	0.297684	-5.33391
hsa-miR-4473	hsa-miR-4473	-0.290558	-0.69161	0.110495	2.05618	-1.43386	0.154111	0.297684	-5.20439
hsa-miR-148a-3p	hsa-miR-148a-3p	-0.428024	-1.02025	0.164196	10.418	-1.43041	0.155096	0.298297	-5.3476
lncRNA__URS0000759C0C_9606_Homo_sapiens_ZBTB11_antisense_RNA_1_ZBTB11-AS1_	lncRNA:ZBTB11_antisense_RNA_1_ZBTB11-AS1	0.31493	-0.120961	0.750821	2.31409	1.42992	0.155236	0.298297	-5.14694
hsa-miR-660-5p	hsa-miR-660-5p	-0.453539	-1.08147	0.174388	4.11111	-1.42949	0.155359	0.298297	-5.35104
ReverseComplement_ENSG00000163347.6	ReverseComplement_CLDN1	-0.336451	-0.802419	0.129518	1.98438	-1.42903	0.155492	0.298297	-5.21349
hsa-miR-151a-5p	hsa-miR-151a-5p	-0.346748	-0.827279	0.133782	5.82293	-1.42814	0.155748	0.298297	-5.34664
ReverseComplement_ENSG00000167522.16	ReverseComplement_ENSG00000167522.16	-0.310783	-0.743101	0.121534	2.5191	-1.42276	0.157299	0.300758	-5.29758
hsa-let-7i-3p	hsa-let-7i-3p	-0.461736	-1.105	0.181527	3.91971	-1.42063	0.157915	0.301426	-5.36121
snRNA__URS000032B6B6_9606_Homo_sapiens_(human)_RNA,_U1_small_nuclear_3&snRNA__URS00000081EA_9606_Homo_sapiens_(human)_RNA,_variant_U1_small_nuclear_7&snRNA__URS000012964C_9606_Homo_sapiens_(human)_RNA,_variant_U1_small_nuclear_2A&snRNA__URS0000162127_9606_Homo_sapiens_(human)_RNA,_variant_U1_small_nuclear_1&snRNA__URS00006C1430_9606_Homo_sapiens_(human)_RNA,_variant_U1_small_nuclear_14	human_RNA,_U1_small_nuclear_3 & human_RNA,_variant_U1_small_nuclear_7 & human_RNA,_variant_U1_small_nuclear_2A & human_RNA,_variant_U1_small_nuclear_1 & human_RNA,_variant_U1_small_nuclear_14	0.284176	-0.112788	0.68114	3.00731	1.41681	0.159027	0.303035	-5.2976
MiR.hp__hsa-mir-484	MiR.hp:hsa-mir-484	-0.24377	-0.584901	0.0973612	4.05837	-1.41428	0.159768	0.303935	-5.36652
ENSG00000167978.17	SRRM2	0.181507	-0.0728295	0.435844	2.49699	1.41241	0.160316	0.304465	-5.26685
ReverseComplement_ENSG00000162642.14	ReverseComplement_C1orf52	0.341901	-0.137656	0.821457	3.38949	1.41103	0.160721	0.304723	-5.34116
hsa-miR-106b-3p	hsa-miR-106b-3p	-0.240371	-0.57777	0.0970281	11.783	-1.40998	0.161029	0.304796	-5.39873
snRNA__URS000075BAAE_9606_Homo_sapiens_(human)_RNA,_U5A_small_nuclear_1	human_RNA,_U5A_small_nuclear_1	0.287803	-0.116593	0.692198	3.38955	1.40853	0.16146	0.3051	-5.34722
ReverseComplement_ENSG00000149273.15	ReverseComplement_ENSG00000149273.15	0.429552	-0.17458	1.03368	2.21874	1.40721	0.161848	0.305322	-5.17925
hsa-miR-148a-5p	hsa-miR-148a-5p	-0.318628	-0.769167	0.13191	3.98638	-1.39968	0.164088	0.309033	-5.38687
ENSG00000176490.5&ENSG00000261210.8	DIRAS1 & CLEC19A	-0.211223	-0.510661	0.0882155	2.90305	-1.39608	0.165167	0.310548	-5.3508
ReverseComplement_ENSG00000230989.7&ReverseComplement_ENSG00000162695.12&ReverseComplement_ENSG00000158019.21&ENSG00000089063.15&ENSG00000183696.14	ReverseComplement_HSBP1 & ReverseComplement_SLC30A7 & ReverseComplement_BABAM2 & TMEM230 & UPP1	0.275671	-0.115964	0.667306	3.87154	1.39311	0.16606	0.311708	-5.38607
ReverseComplement_ENSG00000198842.10&ENSG00000134109.11&ENSG00000160208.13&ENSG00000255346.10	ReverseComplement_STYXL2 & EDEM1 & RRP1B & NOX5	-0.242769	-0.589325	0.103786	3.26722	-1.38643	0.168086	0.314987	-5.38198
MiR.hp__hsa-mir-3688-2&MiR.hp__hsa-mir-3688-1	MiR.hp:hsa-mir-3688-2 & MiR.hp:hsa-mir-3688-1	-0.329611	-0.801649	0.142427	3.23955	-1.38198	0.169445	0.317008	-5.39293
ENSG00000182150.19	ERCC6L2	0.441024	-0.191245	1.07329	3.48465	1.3805	0.169898	0.317024	-5.39054
hsa-miR-186-5p	hsa-miR-186-5p	-0.297909	-0.725313	0.129495	10.8472	-1.3795	0.170205	0.317024	-5.42022
MiR.hp__hsa-mir-181a-1&MiR.hp__hsa-mir-181a-2	MiR.hp:hsa-mir-181a-1 & MiR.hp:hsa-mir-181a-2	-0.376171	-0.91597	0.163628	9.64083	-1.37921	0.170295	0.317024	-5.40406
tRNA__Homo_sapiens_tRNA-Leu-AAG-2-1&tRNA__Homo_sapiens_tRNA-Leu-AAG-2-2&tRNA__Homo_sapiens_tRNA-Leu-AAG-2-3&tRNA__Homo_sapiens_tRNA-Leu-AAG-2-4&tRNA__Homo_sapiens_tRNA-Leu-AAG-3-1&tRNA__Homo_sapiens_tRNA-Leu-TAG-1-1&tRNA__Homo_sapiens_tRNA-Leu-AAG-1-1&tRNA__Homo_sapiens_tRNA-Leu-AAG-1-2&tRNA__Homo_sapiens_tRNA-Leu-AAG-1-3	tRNA-Leu_isoforms_repeat41	-0.267844	-0.652667	0.116979	3.09007	-1.37752	0.170816	0.317336	-5.39303
ENSG00000175564.13	UCP3	-0.21573	-0.52583	0.0943709	3.20461	-1.37684	0.171024	0.317336	-5.39102
ReverseComplement_ENSG00000197646.8	ReverseComplement_PDCD1LG2	0.309402	-0.135721	0.754525	4.05729	1.37569	0.17138	0.317475	-5.4136
hsa-miR-26b-5p	hsa-miR-26b-5p	-0.400271	-0.977297	0.176755	9.49475	-1.37289	0.172247	0.31853	-5.41209
hsa-miR-18b-3p	hsa-miR-18b-3p	-0.31526	-0.770273	0.139752	5.76454	-1.37127	0.17275	0.31853	-5.42634
ReverseComplement_ENSG00000138246.17&ReverseComplement_ENSG00000078369.18	ReverseComplement_DNAJC13 & ReverseComplement_GNB1	0.227757	-0.101077	0.55659	2.46599	1.37079	0.172898	0.31853	-5.27908
hsa-miR-576-3p	hsa-miR-576-3p	-0.428225	-1.04714	0.190687	3.68101	-1.36937	0.173342	0.31853	-5.42582
hsa-miR-6734-3p	hsa-miR-6734-3p	-0.279059	-0.682397	0.12428	3.00024	-1.36931	0.173359	0.31853	-5.39919
hsa-miR-107	hsa-miR-107	-0.349534	-0.85516	0.156091	9.50025	-1.36816	0.173718	0.318671	-5.41721
ReverseComplement_lncRNA__URS0000BC450F_9606_Homo_sapiens_long_intergenic_non-protein_coding_RNA_1715_LINC01715_&ReverseComplement_lncRNA__URS0000BC454F_9606_Homo_sapiens_long_intergenic_non-protein_coding_RNA_1715_LINC01715__lncRNA	ReverseComplement_lncRNA:LINC01715	-0.238128	-0.584032	0.107776	2.98679	-1.36248	0.175498	0.321414	-5.40223
ReverseComplement_ENSG00000025796.14	ReverseComplement_SEC63	0.250297	-0.11399	0.614584	3.62863	1.35984	0.176329	0.322415	-5.42181
MiR.hp__hsa-mir-550a-2&MiR.hp__hsa-mir-550a-1&MiR.hp__hsa-mir-550a-3	MiR.hp:hsa-mir-550a-2 & MiR.hp:hsa-mir-550a-1 & MiR.hp:hsa-mir-550a-3	-0.464726	-1.14302	0.21357	4.50842	-1.35598	0.177551	0.324124	-5.45131
snoRNA__Homo_sapiens300663_SNORD38A	snoRNA:SNORD38A	0.330335	-0.152644	0.813314	2.83712	1.35364	0.178297	0.32496	-5.37517
ReverseComplement_ENSG00000197417.9&ReverseComplement_ENSG00000262304.2&ReverseComplement_lncRNA__URS000075CFAE_9606_Homo_sapiens_CSNK1G2_antisense_RNA_1_CSNK1G2-AS1_	ReverseComplement_ENSG00000197417.9 & ReverseComplement_ENSG00000262304.2 & ReverseComplement_lncRNA:CSNK1G2_antisense_RNA_1_CSNK1G2-AS1	0.240464	-0.111683	0.59261	2.35769	1.35146	0.178991	0.325281	-5.25852
rRNA__45S_pre-ribosomal_N1_(RNA45SN1)&rRNA__45S_pre-ribosomal_N5_(RNA45SN5)&rRNA__45S_pre-ribosomal_N4_(RNA45SN4)&rRNA__45S_pre-ribosomal_N2_(RNA45SN2)&rRNA__45S_pre-ribosomal_N2_(RNA45SN2)&rRNA__45S_pre-ribosomal_N3_(RNA45SN3)&rRNA__28S_ribosomal_N1_(RNA28SN1)&rRNA__28S_ribosomal_N5_(RNA28SN5)&rRNA__28S_ribosomal_N4_(RNA28SN4)&rRNA__28S_ribosomal_N2_(RNA28SN2)&rRNA__28S_ribosomal_N3_(RNA28SN3)	RNA45SN1 & RNA45SN5 & RNA45SN4 & RNA45SN2 & RNA45SN3 & RNA28SN1 & RNA28SN5 & RNA28SN4 & RNA28SN2 & RNA28SN3	0.308154	-0.143472	0.759779	4.21928	1.35041	0.179327	0.325281	-5.4443
hsa-miR-93-5p	hsa-miR-93-5p	-0.397211	-0.979371	0.184949	10.8616	-1.35038	0.179337	0.325281	-5.46225
MiR.hp__hsa-let-7f-2	MiR.hp:hsa-let-7f-2	-0.385112	-0.950907	0.180684	12.2412	-1.34711	0.180383	0.326522	-5.5012
tRNA__Homo_sapiens_tRNA-Ser-AGA-2-1&tRNA__Homo_sapiens_tRNA-Ser-AGA-2-2&tRNA__Homo_sapiens_tRNA-Ser-AGA-2-3&tRNA__Homo_sapiens_tRNA-Ser-AGA-2-4&tRNA__Homo_sapiens_tRNA-Ser-AGA-2-5&tRNA__Homo_sapiens_tRNA-Ser-AGA-2-6&tRNA__Homo_sapiens_tRNA-Ser-TGA-3-1&tRNA__Homo_sapiens_tRNA-Ser-AGA-4-1&tRNA__Homo_sapiens_tRNA-Ser-AGA-1-1&tRNA__Homo_sapiens_tRNA-Ser-TGA-2-1&tRNA__Homo_sapiens_tRNA-Ser-TGA-4-1&tRN…	tRNA-Ser_isoforms_repeat42	-0.22225	-0.548935	0.104436	3.90158	-1.34644	0.180599	0.326522	-5.45377
hsa-miR-140-3p	hsa-miR-140-3p	-0.273117	-0.675924	0.129691	13.1831	-1.34192	0.182056	0.328632	-5.52788
MiR.hp__hsa-mir-486-1&MiR.hp__hsa-mir-486-2&lncRNA__URS0000CCE0C9_9606_Homo_sapiens_long_intergenic_non-protein_coding_RNA_319_LINC00319__lncRNA&lncRNA__URS0000D77F73_9606_Homo_sapiens_TIMM23B-AGAP6_readthrough_TIMM23B-AGAP6__lncRNA&lncRNA__URS0000D780F6_9606_Homo_sapiens_TIMM23B-AGAP6_readthrough_TIMM23B-AGAP6__lncRNA&lncRNA__URS0000D77FDF_9606_Homo_sapiens_TIMM23B-AGAP6_readthrough_TIMM23B-AGAP…	MiR.hp:hsa-mir-486-1 & MiR.hp:hsa-mir-486-2 & lncRNA:TIMM23B-AGAP6_readthrough_TIMM23B-AGAP6	0.249271	-0.118756	0.617298	2.47142	1.3405	0.182514	0.328933	-5.30203
MiR.hp__hsa-mir-16-2&MiR.hp__hsa-mir-16-1	MiR.hp:hsa-mir-16-2 & MiR.hp:hsa-mir-16-1	-0.472269	-1.1712	0.226661	10.0973	-1.33731	0.183552	0.32978	-5.46826
hsa-miR-16-2-3p	hsa-miR-16-2-3p	-0.365397	-0.906182	0.175389	9.60468	-1.33726	0.183568	0.32978	-5.45829
tRNA__Homo_sapiens_tRNA-Gly-GCC-2-1&tRNA__Homo_sapiens_tRNA-Gly-GCC-2-2&tRNA__Homo_sapiens_tRNA-Gly-GCC-2-3&tRNA__Homo_sapiens_tRNA-Gly-GCC-2-4&tRNA__Homo_sapiens_tRNA-Gly-GCC-2-5&tRNA__Homo_sapiens_tRNA-Gly-GCC-2-6&tRNA__Homo_sapiens_tRNA-Gly-GCC-3-1&tRNA__Homo_sapiens_tRNA-Gly-GCC-5-1	tRNA-Gly_isoforms_repeat43	-0.366807	-0.910474	0.17686	5.01303	-1.3353	0.184205	0.330399	-5.47937
snoRNA__Homo_sapiens300590_SNORA50	snoRNA:SNORA50	0.25239	-0.123263	0.628042	2.33642	1.32972	0.186033	0.332559	-5.32565
hsa-miR-326	hsa-miR-326	-0.227051	-0.565082	0.11098	6.04238	-1.32936	0.186151	0.332559	-5.47776
hsa-miR-126-3p	hsa-miR-126-3p	-0.425013	-1.05797	0.207945	9.65069	-1.32893	0.186292	0.332559	-5.47171
ReverseComplement_ENSG00000112200.17&ReverseComplement_ENSG00000168116.14	ReverseComplement_ZNF451 & ReverseComplement_KIAA1586	-0.254972	-0.63612	0.126177	3.00298	-1.32396	0.187936	0.334964	-5.44929
snoRNA__Homo_sapiens300205_SNORD75	snoRNA:SNORD75	0.284594	-0.141514	0.710703	2.05188	1.32185	0.188633	0.335678	-5.25866
hsa-miR-331-3p	hsa-miR-331-3p	-0.477813	-1.19449	0.238861	7.5194	-1.31951	0.189412	0.336534	-5.4603
snoRNA__Homo_sapiens300647_SNORA56	snoRNA:SNORA56	-0.252723	-0.634134	0.128687	2.16951	-1.31138	0.192134	0.34064	-5.39137
hsa-miR-29a-3p	hsa-miR-29a-3p	-0.262687	-0.659788	0.134415	6.11151	-1.30922	0.192864	0.34064	-5.49637
ENSG00000151090.20	ENSG00000151090.20	-0.419906	-1.05472	0.214908	1.48558	-1.30913	0.192894	0.34064	-5.24237
hsa-miR-652-3p	hsa-miR-652-3p	-0.342296	-0.85982	0.175227	9.39699	-1.30903	0.192929	0.34064	-5.49142
ENSG00000104812.15	GYS1	-0.160473	-0.403273	0.0823257	4.83665	-1.30807	0.19325	0.340675	-5.51287
snoRNA__Homo_sapiens300506_SNORD51	snoRNA:SNORD51	0.234488	-0.120822	0.589798	2.78005	1.30614	0.193906	0.341298	-5.45251
lncRNA__URS000025784F_9606_Homo_sapiens_TSIX_transcript_XIST_antisense_RNA_TSIX_	lncRNA:TSIX_transcript_XIST_antisense_RNA	0.23847	-0.123299	0.600239	2.20645	1.3046	0.194427	0.341683	-5.32289
hsa-miR-183-3p	hsa-miR-183-3p	-0.322577	-0.812384	0.16723	2.3597	-1.30342	0.194829	0.341859	-5.44018
ENSG00000183597.16	TANGO2	-0.17955	-0.452876	0.0937754	4.68764	-1.30012	0.195955	0.343302	-5.52259
lncRNA__URS000075EFF6_9606_Homo_sapiens_DNM3_opposite_strand/antisense_RNA_DNM3OS_&MiR.hp__hsa-mir-199a-2&MiR.hp__hsa-mir-199a-1	lncRNA:DNM3_opposite_strand/antisense_RNA_DNM3OS & MiR.hp:hsa-mir-199a-2 & MiR.hp:hsa-mir-199a-1	-0.312321	-0.788389	0.163748	6.68207	-1.2984	0.196543	0.343798	-5.49695
ReverseComplement_ENSG00000120254.16	ReverseComplement_ENSG00000120254.16	0.554071	-0.291159	1.3993	2.07791	1.29738	0.196892	0.343877	-5.20103
MiR.hp__hsa-mir-186	MiR.hp:hsa-mir-186	-0.291267	-0.736744	0.154211	1.95209	-1.29402	0.198046	0.345359	-5.36878
hsa-miR-17-3p	hsa-miR-17-3p	-0.407041	-1.03121	0.217132	2.23835	-1.29065	0.199208	0.346849	-5.47264
vault__VTRNA1-3	vault:VTRNA1-3	0.453512	-0.243076	1.1501	2.93073	1.28851	0.199949	0.347604	-5.41918
ENSG00000105701.16	FKBP8	0.146175	-0.0787566	0.371108	3.20533	1.28617	0.200762	0.348481	-5.4997
ENSG00000153563.16	CD8A	0.166265	-0.0903659	0.422896	2.2398	1.28224	0.202135	0.350325	-5.34307
hsa-miR-148b-3p	hsa-miR-148b-3p	-0.30605	-0.780972	0.168872	9.58583	-1.2754	0.204535	0.353942	-5.53536
lncRNA__URS0000A775F0_9606_Homo_sapiens_neighbor_of_BRCA1_lncRNA_2_NBR2__lncRNA&lncRNA__URS000024580C_9606_Homo_sapiens_long_intergenic_non-protein_coding_RNA_1772_LINC01772_	lncRNA:LINC01772	0.220023	-0.12187	0.561916	3.23425	1.27366	0.205148	0.354461	-5.50491
hsa-miR-3163	hsa-miR-3163	-0.191377	-0.489317	0.106562	2.21471	-1.27127	0.205994	0.35538	-5.43919
lncRNA__URS0000759CF4_9606_Homo_sapiens_KCNQ1_opposite_strand/antisense_transcript_1_KCNQ1OT1_	lncRNA:KCNQ1_opposite_strand/antisense_transcript_1_KCNQ1OT1	0.160035	-0.0897374	0.409807	4.45143	1.26808	0.207128	0.356791	-5.55704
lncRNA__URS000075E815_9606_Homo_sapiens_small_nucleolar_RNA_host_gene_10_SNHG10__lncRNA&lncRNA__URS000075DE81_9606_Homo_sapiens_small_nucleolar_RNA_host_gene_10_SNHG10_	lncRNA:small_nucleolar_RNA_host_gene_10_SNHG10	-0.19505	-0.500599	0.110499	5.17515	-1.2634	0.208799	0.359121	-5.56934
ReverseComplement_lncRNA__URS000081220A_9606_Homo_sapiens_long_intergenic_non-protein_coding_RNA_434_LINC00434_	ReverseComplement_lncRNA:LINC00434	-0.271126	-0.696436	0.154184	6.44646	-1.26166	0.209422	0.359646	-5.55078
ReverseComplement_lncRNA__URS0000BC44B7_9606_Homo_sapiens_long_intergenic_non-protein_coding_RNA_2558_LINC02558_&ReverseComplement_lncRNA__URS00003D0DA0_9606_Homo_sapiens_human__lncRNA_AL357153.1	ReverseComplement_lncRNA:LINC02558 & ReverseComplement_lncRNA:lncRNA_AL357153.1	-0.224069	-0.575836	0.127698	4.08005	-1.26067	0.209776	0.359708	-5.56152
hsa-miR-18a-5p	hsa-miR-18a-5p	-0.437021	-1.12463	0.250587	3.4138	-1.25788	0.210783	0.360886	-5.56361
ENSG00000148357.17	HMCN2	-0.319887	-0.82446	0.184686	2.65324	-1.25473	0.211921	0.362285	-5.52236
ReverseComplement_ENSG00000078403.17	ReverseComplement_MLLT10	-0.188003	-0.485225	0.109219	3.48837	-1.25187	0.212955	0.363503	-5.56042
rRNA__45S_pre-ribosomal_N4_(RNA45SN4)&rRNA__45S_pre-ribosomal_N2_(RNA45SN2)&rRNA__45S_pre-ribosomal_N3_(RNA45SN3)&rRNA__18S_ribosomal_N2_(RNA18SN2-4)	RNA45SN4 & RNA45SN2 & RNA45SN3 & RNA18SN2-4	0.248413	-0.144711	0.641537	3.52397	1.25061	0.213416	0.36374	-5.55221
snoRNA__Homo_sapiens300589_SNORA46	snoRNA:SNORA46	-0.216098	-0.558508	0.126312	2.54974	-1.24905	0.213981	0.364154	-5.51413
MiR.hp__hsa-mir-941-1&MiR.hp__hsa-mir-941-2&MiR.hp__hsa-mir-941-3&MiR.hp__hsa-mir-941-4&MiR.hp__hsa-mir-941-5	MiR.hp:hsa-mir-941-1 & MiR.hp:hsa-mir-941-2 & MiR.hp:hsa-mir-941-3 & MiR.hp:hsa-mir-941-4 & MiR.hp:hsa-mir-941-5	-0.168957	-0.438242	0.100329	9.77547	-1.24176	0.216652	0.367336	-5.57605
ENSG00000170801.10	HTRA3	0.420018	-0.249494	1.08953	2.96462	1.24161	0.216706	0.367336	-5.47327
hsa-miR-21-5p	hsa-miR-21-5p	-0.355784	-0.923055	0.211487	9.82299	-1.24129	0.216826	0.367336	-5.58199
tRNA__Homo_sapiens_tRNA-Leu-TAG-3-1	tRNA-Leu_isoforms_repeat44	-0.189016	-0.491389	0.113358	2.34088	-1.23717	0.218344	0.369354	-5.47244
hsa-miR-532-3p	hsa-miR-532-3p	-0.332237	-0.868627	0.204152	8.28658	-1.22587	0.222554	0.375914	-5.57927
lncRNA__URS00008E3A09_9606_Homo_sapiens_MIR194-2_host_gene_MIR194-2HG_&MiR.hp__hsa-mir-192	lncRNA:MIR194-2_host_gene_MIR194-2HG & MiR.hp:hsa-mir-192	-0.226588	-0.593546	0.14037	2.78469	-1.22207	0.223982	0.377761	-5.57324
MiR.hp__hsa-mir-450a-2&MiR.hp__hsa-mir-450a-1	MiR.hp:hsa-mir-450a-2 & MiR.hp:hsa-mir-450a-1	-0.314381	-0.824683	0.19592	2.27194	-1.21929	0.225032	0.378322	-5.55137
lncRNA__URS0000BC44C1_9606_Homo_sapiens_growth_arrest_associated_lncRNA_1_GASAL1_&lncRNA__URS0000ABD8B8_9606_Homo_sapiens_long_intergenic_non-protein_coding_RNA_1415_LINC01415__lncRNA&lncRNA__URS0000ABD80C_9606_Homo_sapiens_long_intergenic_non-protein_coding_RNA_1415_LINC01415_&lncRNA__URS0000ABD8CB_9606_Homo_sapiens_long_intergenic_non-protein_coding_RNA_1415_LINC01415__lncRNA	lncRNA:LINC01415	0.496994	-0.310119	1.30411	1.87293	1.21869	0.225259	0.378322	-5.28022
hsa-miR-20a-5p	hsa-miR-20a-5p	-0.446549	-1.17183	0.278737	8.59597	-1.21853	0.225319	0.378322	-5.59378
hsa-miR-28-5p	hsa-miR-28-5p	-0.263864	-0.693072	0.165344	4.46758	-1.21672	0.226006	0.378913	-5.62328
snRNA__URS000075B029_9606_Homo_sapiens_(human)_RNA,_U5B_small_nuclear_1	human_RNA,_U5B_small_nuclear_1	0.328521	-0.206505	0.863546	3.72987	1.21525	0.226564	0.379285	-5.60289
lncRNA__URS00008E3A09_9606_Homo_sapiens_MIR194-2_host_gene_MIR194-2HG_&MiR.hp__hsa-mir-194-2	lncRNA:MIR194-2_host_gene_MIR194-2HG & MiR.hp:hsa-mir-194-2	-0.307137	-0.809845	0.195572	4.68101	-1.20918	0.228877	0.382535	-5.63337
yRNA__Y4&lncRNA__URS000075DA25_9606_Homo_sapiens_ZNF436_antisense_RNA_1_ZNF436-AS1__lncRNA	yRNA:Y4 & lncRNA:ZNF436_antisense_RNA_1_ZNF436-AS1	0.282712	-0.180325	0.74575	10.2823	1.20838	0.229183	0.382535	-5.61834
hsa-miR-6786-3p	hsa-miR-6786-3p	0.183468	-0.117694	0.484631	3.04873	1.20569	0.230215	0.383231	-5.57155
snoRNA__Homo_sapiens300780_SCARNA4	snoRNA:Homo_sapiens300780_SCARNA4	0.227446	-0.145956	0.600849	2.01329	1.20553	0.230278	0.383231	-5.39071
MiR.hp__hsa-mir-125b-1&MiR.hp__hsa-mir-125b-2	MiR.hp:hsa-mir-125b-1 & MiR.hp:hsa-mir-125b-2	-0.346848	-0.917878	0.224183	8.00524	-1.20214	0.231582	0.384295	-5.604
hsa-miR-130a-3p	hsa-miR-130a-3p	-0.345954	-0.915532	0.223623	4.92201	-1.2021	0.231597	0.384295	-5.64254
MiR.hp__hsa-mir-7-1&MiR.hp__hsa-mir-7-2&MiR.hp__hsa-mir-7-3	MiR.hp:hsa-mir-7-1 & MiR.hp:hsa-mir-7-2 & MiR.hp:hsa-mir-7-3	-0.382435	-1.01349	0.248623	9.11353	-1.1994	0.232642	0.385463	-5.62156
hsa-miR-192-5p	hsa-miR-192-5p	-0.232198	-0.616487	0.152091	10.3641	-1.19585	0.234021	0.38718	-5.63962
ENSG00000087460.29	GNAS	-0.152938	-0.406242	0.100367	4.13825	-1.19494	0.234373	0.387195	-5.64186
ReverseComplement_ENSG00000173409.14&ENSG00000054523.19&ReverseComplement_ENSG00000169169.15&ReverseComplement_ENSG00000075415.15&ReverseComplement_ENSG00000221944.9&ReverseComplement_ENSG00000152954.12&ReverseComplement_ENSG00000254004.7&ENSG00000100784.12&ENSG00000196811.13&ENSG00000185621.11	ReverseComplement_ENSG00000173409.14 & ENSG00000054523.19 & ReverseComplement_ENSG00000169169.15 & ReverseComplement_ENSG00000075415.15 & ReverseComplement_ENSG00000221944.9 & ReverseComplement_ENSG00000152954.12 & ReverseComplement_ENSG00000254004.7 & ENSG00000100784.12 & ENSG00000196811.13 & ENSG00000185621.11	0.516874	-0.343494	1.37724	1.09148	1.18899	0.236701	0.38976	-5.028
ENSG00000203811.1&ENSG00000203852.3	H3C14 & H3C15	-0.155204	-0.413722	0.103314	3.31637	-1.1882	0.23701	0.38976	-5.62891
lncRNA__URS0000A775F0_9606_Homo_sapiens_neighbor_of_BRCA1_lncRNA_2_NBR2__lncRNA&lncRNA__URS00002DAAC2_9606_Homo_sapiens_WWTR1_antisense_RNA_1_WWTR1-AS1_&lncRNA__URS000075AE5D_9606_Homo_sapiens_uncharacterized_LOC100506083_LOC100506083__lncRNA	lncRNA:LOC100506083	-0.143926	-0.383685	0.0958326	3.14541	-1.18807	0.237061	0.38976	-5.6182
MiR.hp__hsa-mir-4286	MiR.hp:hsa-mir-4286	-0.30629	-0.816791	0.20421	2.1728	-1.18744	0.237305	0.38976	-5.55522
ENSG00000167112.10	ENSG00000167112.10	0.295451	-0.198117	0.789018	1.98075	1.18472	0.238379	0.390641	-5.31824
hsa-miR-433-3p	hsa-miR-433-3p	0.297245	-0.199484	0.793975	3.1748	1.18433	0.238533	0.390641	-5.61498
rRNA__5S_ribosomal_1_(RNA5S1-8,_RNA5S10-17)&rRNA__5S_ribosomal_9_(RNA5S9)	rRNA:5S_ribsomal isoforms_repeat45	0.228482	-0.155116	0.612079	13.064	1.17883	0.240706	0.393629	-5.71104
MiR.hp__hsa-mir-486-1&MiR.hp__hsa-mir-486-2	MiR.hp:hsa-mir-486-1 & MiR.hp:hsa-mir-486-2	0.112894	-0.0770949	0.302883	17.788	1.17603	0.241819	0.394878	-5.85965
hsa-miR-483-3p	hsa-miR-483-3p	0.397672	-0.27274	1.06808	1.4102	1.17398	0.242638	0.395643	-5.25047
ENSG00000110911.17	SLC11A2	0.128927	-0.0889164	0.34677	4.50849	1.17132	0.2437	0.39668	-5.67142
rRNA__45S_pre-ribosomal_N1_(RNA45SN1)&rRNA__45S_pre-ribosomal_N5_(RNA45SN5)&rRNA__45S_pre-ribosomal_N4_(RNA45SN4)&rRNA__45S_pre-ribosomal_N4_(RNA45SN4)&rRNA__45S_pre-ribosomal_N2_(RNA45SN2)&rRNA__45S_pre-ribosomal_N2_(RNA45SN2)&rRNA__45S_pre-ribosomal_N3_(RNA45SN3)&rRNA__45S_pre-ribosomal_N3_(RNA45SN3)&rRNA__28S_ribosomal_N1_(RNA28SN1)&rRNA__28S_ribosomal_N5_(RNA28SN5)&rRNA__28S_ribosomal_N4_(RNA…	RNA45SN1 & RNA45SN5 & RNA45SN4 & RNA45SN2 & RNA45SN3 & RNA28SN1 & RNA28SN5 & RNA28SN4 & RNA28SN2 & RNA28SN3_repeat46	0.209552	-0.144729	0.563833	4.29127	1.17063	0.243976	0.39668	-5.66904
ReverseComplement_ENSG00000111647.13	ReverseComplement_BLTP3B	-0.24974	-0.675459	0.17598	1.9721	-1.16102	0.247847	0.402046	-5.50573
ReverseComplement_ENSG00000146005.4	ReverseComplement_ENSG00000146005.4	0.576298	-0.407581	1.56018	0.968837	1.15926	0.248561	0.402046	-5.0241
hsa-miR-11400	hsa-miR-11400	-0.271338	-0.73495	0.192274	2.10438	-1.15833	0.248939	0.402046	-5.56686
hsa-miR-584-3p	hsa-miR-584-3p	-0.386173	-1.04618	0.273835	2.74552	-1.158	0.249073	0.402046	-5.64867
hsa-miR-22-3p	hsa-miR-22-3p	-0.227274	-0.616116	0.161567	11.7038	-1.15679	0.249566	0.402046	-5.71099
ReverseComplement_ENSG00000120254.16&ReverseComplement_ENSG00000146005.4&ReverseComplement_ENSG00000165694.10&ReverseComplement_ENSG00000159433.12	ReverseComplement_ENSG00000120254.16 & ReverseComplement_ENSG00000146005.4 & ReverseComplement_ENSG00000165694.10 & ReverseComplement_ENSG00000159433.12	0.440344	-0.313595	1.19428	4.55949	1.15593	0.249915	0.402046	-5.68494
ReverseComplement_ENSG00000184898.7&ReverseComplement_ENSG00000198663.17&ReverseComplement_lncRNA__URS0000CCDF90_9606_Homo_sapiens_long_intergenic_non-protein_coding_RNA_lncRNA	ReverseComplement_RBM43 & ReverseComplement_C6orf89 & ReverseComplement_lncRNA:long_intergenic_non-protein_coding_RNA_lncRNA	-0.199213	-0.540707	0.142282	6.47515	-1.15454	0.250483	0.402046	-5.67983
hsa-miR-148b-5p	hsa-miR-148b-5p	-0.249049	-0.67614	0.178042	4.68262	-1.15409	0.250666	0.402046	-5.69602
hsa-miR-152-3p	hsa-miR-152-3p	-0.264813	-0.719057	0.18943	4.39227	-1.15379	0.250789	0.402046	-5.69505
hsa-miR-5189-3p	hsa-miR-5189-3p	-0.728945	-1.97945	0.52156	2.73319	-1.15368	0.250834	0.402046	-5.65028
hsa-miR-106b-5p	hsa-miR-106b-5p	-0.376248	-1.02459	0.272089	6.6686	-1.14855	0.252937	0.404842	-5.66974
ReverseComplement_ENSG00000111331.14	ReverseComplement_OAS3	0.168486	-0.122169	0.459142	3.25555	1.14726	0.253466	0.405115	-5.65999
hsa-miR-5001-3p	hsa-miR-5001-3p	-0.237315	-0.648139	0.173508	2.57801	-1.14326	0.255116	0.407176	-5.63944
hsa-miR-6842-3p	hsa-miR-6842-3p	-0.174084	-0.475876	0.127708	5.27848	-1.14163	0.25579	0.407666	-5.7111
ENSG00000204427.12	ABHD16A	0.258876	-0.190248	0.708001	3.19012	1.14078	0.256144	0.407666	-5.6553
hsa-miR-340-5p	hsa-miR-340-5p	-0.349801	-0.958035	0.258433	4.99199	-1.13822	0.257206	0.408781	-5.71475
ENSG00000122565.19	CBX3	0.185149	-0.1388	0.509098	3.49337	1.13115	0.260159	0.412507	-5.68582
lncRNA__URS0000A7736C_9606_Homo_sapiens_long_intergenic_non-protein_coding_RNA_1783_LINC01783_&tRNA__Homo_sapiens_tRNA-Glu-TTC-4-1&tRNA__Homo_sapiens_tRNA-Glu-TTC-4-2&tRNA__Homo_sapiens_tRNA-Glu-TTC-3-1&lncRNA__URS0000A76D9A_9606_Homo_sapiens_uncharacterized_LOC440570_LOC440570__lncRNA&tRNA__Homo_sapiens_tRNA-Glu-TTC-14-1	tRNA-Glu_isoforms_repeat47	0.254854	-0.191171	0.700878	2.2972	1.13086	0.260281	0.412507	-5.5364
snoRNA__Homo_sapiens300482_SNORD17	snoRNA:SNORD17	0.202916	-0.153345	0.559178	4.94053	1.12726	0.261794	0.413799	-5.72609
hsa-miR-15b-5p	hsa-miR-15b-5p	-0.370368	-1.02067	0.279938	9.04602	-1.12718	0.261829	0.413799	-5.70177
hsa-miR-3613-5p	hsa-miR-3613-5p	0.800735	-0.613299	2.21477	0.379442	1.12074	0.264549	0.417514	-5.06145
ReverseComplement_ENSG00000171532.5	ReverseComplement_ENSG00000171532.5	0.3644	-0.280857	1.00966	1.7332	1.11769	0.265844	0.418566	-5.391
hsa-miR-30a-5p	hsa-miR-30a-5p	-0.309422	-0.857456	0.238612	4.88487	-1.11743	0.265956	0.418566	-5.73718
hsa-miR-223-5p	hsa-miR-223-5p	-0.306963	-0.852718	0.238792	3.51328	-1.11318	0.26777	0.420835	-5.7284
ReverseComplement_ENSG00000198663.17&ReverseComplement_lncRNA__URS0000BC450F_9606_Homo_sapiens_long_intergenic_non-protein_coding_RNA_1715_LINC01715_&ReverseComplement_lncRNA__URS0000BC454F_9606_Homo_sapiens_long_intergenic_non-protein_coding_RNA_1715_LINC01715__lncRNA&ReverseComplement_ENSG00000086712.13&ReverseComplement_ENSG00000153029.16&ENSG00000112137.18	ReverseComplement_C6orf89 & ReverseComplement_lncRNA:LINC01715 & ReverseComplement_TXLNG & ReverseComplement_MR1 & PHACTR1	-0.23686	-0.659041	0.18532	2.66816	-1.11038	0.268969	0.421032	-5.67588
hsa-miR-146a-5p	hsa-miR-146a-5p	-0.270328	-0.752215	0.211558	7.69105	-1.11026	0.269021	0.421032	-5.70517
hsa-miR-143-3p	hsa-miR-143-3p	-0.347547	-0.967262	0.272168	5.04473	-1.10994	0.269159	0.421032	-5.74502
lncRNA__URS000075ED94_9606_Homo_sapiens_long_intergenic_non-protein_coding_RNA_1355_LINC01355_&lncRNA__URS000075ABCD_9606_Homo_sapiens_uncharacterized_LOC101927550_LOC101927550__lncRNA&lncRNA__URS00007E4BE4_9606_Homo_sapiens_POT1_antisense_RNA_1_POT1-AS1_&lncRNA__URS000075B198_9606_Homo_sapiens_TMCC1_antisense_RNA_1_head_to_head__TMCC1-AS1_&lncRNA__URS0000A77213_9606_Homo_sapiens_PCF11_antisense_…	lncRNA:CXXC4_antisense_RNA_1_CXXC4-AS1	0.191874	-0.150421	0.534169	3.93958	1.10941	0.269386	0.421032	-5.72994
hsa-miR-4742-3p	hsa-miR-4742-3p	-0.203136	-0.566591	0.16032	4.48543	-1.10614	0.270791	0.422643	-5.74629
MiR.hp__hsa-mir-223	MiR.hp:hsa-mir-223	-0.282096	-0.788573	0.224381	2.05408	-1.10233	0.272436	0.424624	-5.64916
ReverseComplement_ENSG00000184898.7&ReverseComplement_ENSG00000198663.17&ReverseComplement_lncRNA__URS000075C2A5_9606_Homo_sapiens_long_intergenic_non-protein_coding_RNA_1733_LINC01733_&ENSG00000071282.12	ReverseComplement_RBM43 & ReverseComplement_C6orf89 & ReverseComplement_lncRNA:LINC01733 & LMCD1	-0.272088	-0.763384	0.219208	2.38857	-1.09608	0.275152	0.428267	-5.64589
ReverseComplement_ENSG00000168056.17	ReverseComplement_LTBP3	-0.302568	-0.849529	0.244393	2.38853	-1.09482	0.275703	0.428534	-5.68569
rRNA__45S_pre-ribosomal_N1_(RNA45SN1)&rRNA__45S_pre-ribosomal_N5_(RNA45SN5)&rRNA__45S_pre-ribosomal_N4_(RNA45SN4)&rRNA__45S_pre-ribosomal_N2_(RNA45SN2)	RNA45SN1 & RNA45SN5 & RNA45SN4 & RNA45SN2	0.23421	-0.190157	0.658578	1.76434	1.09229	0.276806	0.429225	-5.42914
hsa-miR-20b-5p	hsa-miR-20b-5p	-0.316785	-0.890892	0.257322	7.26215	-1.09206	0.276907	0.429225	-5.7244
lncRNA__URS000075A717_9606_Homo_sapiens_SLC26A9_and_RAB7B_antisense_RNA_1_SLC26A9-AS1__lncRNA&lncRNA__URS0000759AFD_9606_Homo_sapiens_SLC26A9_and_RAB7B_antisense_RNA_1_SLC26A9-AS1__lncRNA	lncRNA:SLC26A9_and_RAB7B_antisense_RNA_1_SLC26A9-AS1	-0.190821	-0.538967	0.157324	2.38717	-1.08478	0.280108	0.433591	-5.65116
ReverseComplement_ENSG00000142188.17	ReverseComplement_TMEM50B	0.277338	-0.230208	0.784885	3.0296	1.08146	0.281576	0.435268	-5.72631
ENSG00000242485.6	MRPL20	0.209888	-0.174723	0.594499	5.21879	1.08005	0.282203	0.435641	-5.77659
snoRNA__Homo_sapiens300427_SNORD95L1	snoRNA:SNORD95L1	0.263608	-0.223239	0.750454	2.64229	1.07162	0.285955	0.440831	-5.68113
lncRNA__URS00008E3A09_9606_Homo_sapiens_MIR194-2_host_gene_MIR194-2HG_&MiR.hp__hsa-mir-194-2&MiR.hp__hsa-mir-194-1	lncRNA:MIR194-2_host_gene_MIR194-2HG & MiR.hp:hsa-mir-194-2 & MiR.hp:hsa-mir-194-1	-0.265903	-0.758717	0.226911	7.68795	-1.06786	0.287641	0.442826	-5.74969
ENSG00000122877.17&ReverseComplement_ENSG00000111087.10&ENSG00000139610.2	EGR2 & ReverseComplement_GLI1 & CELA1	-0.166418	-0.476478	0.143642	2.86051	-1.06226	0.290168	0.446108	-5.74836
ReverseComplement_ENSG00000114656.12&ENSG00000177646.20	ReverseComplement_CFAP92 & ACAD9	0.13252	-0.11694	0.38198	3.45936	1.05137	0.295118	0.453102	-5.77447
tRNA__Homo_sapiens_tRNA-Leu-AAG-4-1	tRNA-Leu_isoforms_repeat48	-0.213914	-0.617925	0.190098	1.69564	-1.0479	0.296706	0.454487	-5.54257
yRNA__Y3	yRNA:Y3	-0.124965	-0.361177	0.111248	11.1904	-1.04703	0.297105	0.454487	-5.81188
hsa-miR-1301-3p	hsa-miR-1301-3p	0.111244	-0.0990861	0.321574	5.18671	1.04677	0.297227	0.454487	-5.81109
hsa-miR-374a-5p	hsa-miR-374a-5p	-0.372669	-1.0803	0.334958	3.28529	-1.0423	0.299284	0.457014	-5.80018
hsa-miR-100-5p	hsa-miR-100-5p	-0.706508	-2.05165	0.638635	7.84653	-1.0395	0.30058	0.458374	-5.78094
rRNA__45S_pre-ribosomal_N1_(RNA45SN1)&rRNA__45S_pre-ribosomal_N5_(RNA45SN5)&rRNA__45S_pre-ribosomal_N4_(RNA45SN4)&rRNA__45S_pre-ribosomal_N2_(RNA45SN2)&rRNA__45S_pre-ribosomal_N3_(RNA45SN3)&rRNA__28S_ribosomal_N1_(RNA28SN1)&rRNA__28S_ribosomal_N5_(RNA28SN5)&rRNA__28S_ribosomal_N4_(RNA28SN4)&rRNA__28S_ribosomal_N2_(RNA28SN2)&rRNA__28S_ribosomal_N3_(RNA28SN3)&lncRNA__URS0000BC43B9_9606_Homo_sapiens…	RNA45SN1 & RNA45SN5 & RNA45SN4 & RNA45SN2 & RNA45SN3 & RNA28SN1 & RNA28SN5 & RNA28SN4 & RNA28SN2 & RNA28SN3 & lncRNA:LOC105369147	0.408034	-0.373488	1.18956	1.80002	1.03331	0.303455	0.462134	-5.34978
hsa-miR-199b-3p	hsa-miR-199b-3p	-0.349102	-1.01965	0.321442	3.43089	-1.03039	0.304819	0.463588	-5.81517
snRNA__URS000075B029_9606_Homo_sapiens_(human)_RNA,_U5B_small_nuclear_1&snRNA__URS000075BAAE_9606_Homo_sapiens_(human)_RNA,_U5A_small_nuclear_1	human_RNA,_U5B_small_nuclear_1 & human_RNA,_U5A_small_nuclear_1	0.269422	-0.249723	0.788566	4.27956	1.02712	0.30635	0.465289	-5.82185
hsa-miR-6894-3p	hsa-miR-6894-3p	0.147878	-0.13882	0.434575	2.79148	1.02083	0.309307	0.46915	-5.75567
lncRNA__URS00007E4CEC_9606_Homo_sapiens_uncharacterized_LOC221946_LOC221946__lncRNA&lncRNA__URS0000CCDFB4_9606_Homo_sapiens_MIR31_host_gene_MIR31HG_&lncRNA__URS0000CCDFC8_9606_Homo_sapiens_MIR31_host_gene_MIR31HG__lncRNA&lncRNA__URS0000CCE142_9606_Homo_sapiens_MIR31_host_gene_MIR31HG__lncRNA&lncRNA__URS0000CCE0D1_9606_Homo_sapiens_MIR31_host_gene_MIR31HG__lncRNA	lncRNA:MIR31_host_gene_MIR31HG	-0.245026	-0.720695	0.230643	1.88806	-1.01949	0.309941	0.469481	-5.66602
hsa-miR-4659b-3p	hsa-miR-4659b-3p	-0.190394	-0.560516	0.179728	1.89698	-1.01809	0.310604	0.469856	-5.64063
lncRNA__URS0000759B6F_9606_Homo_sapiens_long_intergenic_non-protein_coding_RNA_864_LINC00864_	lncRNA:LINC00864	0.194286	-0.184039	0.572611	1.95636	1.01637	0.311418	0.470458	-5.59268
hsa-miR-485-3p	hsa-miR-485-3p	0.240781	-0.231371	0.712934	4.78201	1.00929	0.314786	0.474911	-5.84598
ReverseComplement_ENSG00000005339.15	ReverseComplement_ENSG00000005339.15	-0.168903	-0.501398	0.163593	1.9851	-1.00537	0.316661	0.477102	-5.65391
ENSG00000188486.3	H2AX	0.163426	-0.159603	0.486455	3.20203	1.00128	0.318626	0.479424	-5.81415
ENSG00000140798.16	ABCC12	-0.199773	-0.595368	0.195821	3.57162	-0.999455	0.319506	0.479614	-5.83817
ReverseComplement_ENSG00000109851.7	ReverseComplement_DBX1	0.256652	-0.251675	0.764978	3.00834	0.999259	0.319601	0.479614	-5.80093
hsa-miR-421	hsa-miR-421	-0.25927	-0.773512	0.254971	4.2043	-0.997841	0.320285	0.480003	-5.85583
hsa-miR-505-5p	hsa-miR-505-5p	-0.147122	-0.439438	0.145193	4.72209	-0.996099	0.321128	0.480629	-5.85984
ENSG00000177311.12	ZBTB38	-0.210049	-0.629893	0.209795	2.55036	-0.990168	0.324006	0.484295	-5.80022
snoRNA__Homo_sapiens300474_SNORA19	snoRNA:SNORA19	-0.17167	-0.516378	0.173038	1.88848	-0.98564	0.326215	0.486952	-5.66157
lncRNA__URS000075ABCD_9606_Homo_sapiens_uncharacterized_LOC101927550_LOC101927550__lncRNA&lncRNA__URS0000175810_9606_Homo_sapiens_CXXC4_antisense_RNA_1_CXXC4-AS1_&lncRNA__URS000075F0E3_9606_Homo_sapiens_SOD2_overlapping_transcript_1_SOD2-OT1_	lncRNA:SOD2_overlapping_transcript_1_SOD2-OT1	-0.24647	-0.741878	0.248938	2.02894	-0.98464	0.326704	0.487039	-5.64655
snRNA__URS000032B6B6_9606_Homo_sapiens_(human)_RNA,_U1_small_nuclear_3&snRNA__URS00000081EA_9606_Homo_sapiens_(human)_RNA,_variant_U1_small_nuclear_7&snRNA__URS000012964C_9606_Homo_sapiens_(human)_RNA,_variant_U1_small_nuclear_2A&snRNA__URS0000162127_9606_Homo_sapiens_(human)_RNA,_variant_U1_small_nuclear_1&snRNA__URS000075AD80_9606_Homo_sapiens_(human)_RNA,_variant_U1_small_nuclear_19&snRNA__URS…	human_RNA,_U1_small_nuclear_3 & human_RNA,_variant_U1_small_nuclear_7 & human_RNA,_variant_U1_small_nuclear_2A & human_RNA,_variant_U1_small_nuclear_1 & human_RNA,_variant_U1_small_nuclear_19 & human_RNA,_variant_U1_small_nuclear_8	0.246977	-0.24994	0.743895	1.99133	0.983669	0.32718	0.487106	-5.59948
hsa-miR-6726-3p	hsa-miR-6726-3p	0.14324	-0.145767	0.432247	3.4901	0.980917	0.32853	0.488472	-5.84562
ReverseComplement_ENSG00000085265.11	ReverseComplement_FCN1	-0.157318	-0.476023	0.161388	6.19317	-0.97693	0.330492	0.489206	-5.86703
ReverseComplement_ENSG00000118369.13	ReverseComplement_USP35	0.191214	-0.196824	0.579252	3.22891	0.975261	0.331316	0.489206	-5.83404
hsa-miR-1234-3p	hsa-miR-1234-3p	0.206079	-0.212266	0.624424	2.30357	0.974933	0.331478	0.489206	-5.71243
ReverseComplement_ENSG00000196220.16	ReverseComplement_SRGAP3	0.0904993	-0.093373	0.274372	6.45515	0.974104	0.331888	0.489206	-5.86907
ReverseComplement_ENSG00000115317.12	ReverseComplement_ENSG00000115317.12	0.167605	-0.172956	0.508166	2.4677	0.97402	0.331929	0.489206	-5.71644
hsa-miR-4433a-5p	hsa-miR-4433a-5p	-0.305214	-0.925514	0.315087	1.4394	-0.973819	0.332029	0.489206	-5.5148
ReverseComplement_ENSG00000203943.9&ENSG00000198015.14	ReverseComplement_SAMD13 & MRPL42	0.245511	-0.253479	0.7445	2.93915	0.973768	0.332054	0.489206	-5.75444
ReverseComplement_ENSG00000156413.15	ReverseComplement_FUT6	0.173623	-0.179994	0.52724	4.23673	0.971742	0.333057	0.489595	-5.87372
lncRNA__URS0000A775F0_9606_Homo_sapiens_neighbor_of_BRCA1_lncRNA_2_NBR2__lncRNA&lncRNA__URS00007E3CC0_9606_Homo_sapiens_uncharacterized_LOC101928304_LOC101928304__lncRNA&lncRNA__URS000075A26E_9606_Homo_sapiens_CSTF3_divergent_transcript_CSTF3-DT_&lncRNA__URS000075EFE7_9606_Homo_sapiens_human__non-protein_coding_lnc-SLC16A1-2:2&lncRNA__URS000075BE30_9606_Homo_sapiens_long_intergenic_non-protein_co…	lncRNA:LINC01545	0.155046	-0.160818	0.47091	5.10403	0.971484	0.333185	0.489595	-5.8839
hsa-miR-6741-3p	hsa-miR-6741-3p	0.115638	-0.120287	0.351562	4.53815	0.970068	0.333887	0.48999	-5.87983
hsa-let-7g-5p	hsa-let-7g-5p	-0.267521	-0.815035	0.279992	13.2314	-0.967031	0.335397	0.491568	-5.95261
hsa-miR-5581-3p	hsa-miR-5581-3p	-0.301768	-0.921749	0.318214	1.07116	-0.963319	0.337249	0.493641	-5.56067
ReverseComplement_lncRNA__URS0000CCDF90_9606_Homo_sapiens_long_intergenic_non-protein_coding_RNA_lncRNA	ReverseComplement_lncRNA:long_intergenic_non-protein_coding_RNA_lncRNA	-0.163498	-0.500379	0.173383	3.5779	-0.960533	0.338643	0.49504	-5.87285
hsa-miR-363-3p	hsa-miR-363-3p	-0.195111	-0.597739	0.207517	11.5418	-0.959076	0.339373	0.495467	-5.90978
lncRNA__URS0000759AD2_9606_Homo_sapiens_long_intergenic_non-protein_coding_RNA_294_LINC00294_&lncRNA__URS000075C353_9606_Homo_sapiens_long_intergenic_non-protein_coding_RNA_963_LINC00963_&lncRNA__URS0000CCE0A2_9606_Homo_sapiens_long_intergenic_non-protein_coding_RNA_330_LINC00330_&lncRNA__URS000075B7A7_9606_Homo_sapiens_T_cell_receptor_gamma_locus_antisense_RNA_1_TRG-AS1_&lncRNA__URS000075C0A6_96…	lncRNA:PRICKLE2_antisense_RNA_3_PRICKLE2-AS3	-0.107962	-0.332163	0.116239	4.20518	-0.953036	0.342412	0.499259	-5.89368
hsa-miR-181d-5p	hsa-miR-181d-5p	-0.23454	-0.725275	0.256196	1.74966	-0.9459	0.346026	0.503878	-5.70093
hsa-miR-7706	hsa-miR-7706	-0.159652	-0.494962	0.175658	6.16422	-0.942333	0.347841	0.505869	-5.90224
lncRNA__URS000075B927_9606_Homo_sapiens_family_with_sequence_similarity_30_member_A_FAM30A_	lncRNA:family_with_sequence_similarity_30_member_A_FAM30A	0.132455	-0.147126	0.412037	4.8886	0.937644	0.350237	0.508663	-5.91498
ENSG00000132510.11	KDM6B	0.180947	-0.201327	0.563222	2.29768	0.936813	0.350662	0.508663	-5.7434
lncRNA__URS00004F6E74_9606_Homo_sapiens_long_intergenic_non-protein_coding_RNA_858_LINC00858_	lncRNA:LINC00858	0.217784	-0.244429	0.679998	3.06638	0.932525	0.352864	0.511201	-5.848
ENSG00000135821.19	GLUL	-0.105851	-0.331126	0.119424	4.72734	-0.929949	0.354191	0.512466	-5.92158
hsa-miR-30b-5p	hsa-miR-30b-5p	-0.346764	-1.08626	0.392736	7.75034	-0.928052	0.35517	0.513226	-5.88573
MiR.hp__hsa-mir-3615	MiR.hp:hsa-mir-3615	-0.141295	-0.443471	0.160881	3.51461	-0.925431	0.356527	0.514527	-5.90637
hsa-miR-324-5p	hsa-miR-324-5p	-0.27281	-0.859108	0.313487	5.16897	-0.920913	0.358871	0.51725	-5.93145
hsa-miR-4511	hsa-miR-4511	-0.18719	-0.590935	0.216555	2.32778	-0.917595	0.360599	0.519079	-5.83468
ReverseComplement_ENSG00000189233.12	ReverseComplement_NUGGC	-0.148476	-0.471491	0.174538	3.04979	-0.909727	0.364719	0.524341	-5.90167
hsa-miR-361-5p	hsa-miR-361-5p	-0.182309	-0.579387	0.21477	5.19098	-0.908672	0.365273	0.524471	-5.94252
tRNA__Homo_sapiens_tRNA-Glu-CTC-1-1&tRNA__Homo_sapiens_tRNA-Glu-CTC-1-2&tRNA__Homo_sapiens_tRNA-Glu-CTC-1-3&tRNA__Homo_sapiens_tRNA-Glu-CTC-1-4&tRNA__Homo_sapiens_tRNA-Glu-CTC-1-5&tRNA__Homo_sapiens_tRNA-Glu-CTC-1-6&tRNA__Homo_sapiens_tRNA-Glu-CTC-1-7&tRNA__Homo_sapiens_tRNA-Glu-CTC-2-1&lncRNA__URS0000A7736C_9606_Homo_sapiens_long_intergenic_non-protein_coding_RNA_1783_LINC01783_&tRNA__Homo_sapie…	tRNA-Glu_isoforms_repeat49	-0.185024	-0.588966	0.218919	2.05472	-0.906533	0.366399	0.52542	-5.7244
lncRNA__URS000075D758_9606_Homo_sapiens_long_intergenic_non-protein_coding_RNA_506_LINC00506_	lncRNA:LINC00506	0.382367	-0.454234	1.21897	2.88684	0.904561	0.367439	0.525746	-5.84552
snoRNA__Homo_sapiens300571_SNORD88C	snoRNA:SNORD88C	0.194356	-0.230991	0.619702	4.78001	0.904338	0.367557	0.525746	-5.94438
ReverseComplement_ENSG00000138246.17	ReverseComplement_DNAJC13	0.17435	-0.208361	0.557062	1.9107	0.901629	0.368989	0.527127	-5.64846
ENSG00000188536.13	HBA2	-0.161336	-0.516005	0.193334	4.13467	-0.900292	0.369698	0.527473	-5.93935
hsa-miR-142-3p	hsa-miR-142-3p	-0.24855	-0.798202	0.301102	4.84559	-0.894958	0.372531	0.530845	-5.95427
snoRNA__Homo_sapiens300705_SNORD65	snoRNA:SNORD65	0.386984	-0.475617	1.24958	2.22376	0.88789	0.376307	0.53555	-5.73898
snoRNA__Homo_sapiens300004_SNORA70L2&snoRNA__Homo_sapiens300186_SNORA70CL2&snoRNA__Homo_sapiens300093_SNORA70EL1&snoRNA__Homo_sapiens300135_SNORA70BL4&snoRNA__Homo_sapiens300389_SNORA70BL2&snoRNA__Homo_sapiens300645_SNORA70&snoRNA__Homo_sapiens300398_SNORA70L4&snoRNA__Homo_sapiens300498_SNORA70B	snoRNA:SNORA70B	0.327066	-0.40342	1.05755	1.8319	0.886135	0.377248	0.53561	-5.66816
lncRNA__URS0000A775F0_9606_Homo_sapiens_neighbor_of_BRCA1_lncRNA_2_NBR2__lncRNA&lncRNA__URS00007E3CC0_9606_Homo_sapiens_uncharacterized_LOC101928304_LOC101928304__lncRNA	lncRNA:LOC101928304	0.107596	-0.132956	0.348149	6.99112	0.885243	0.377726	0.53561	-5.93773
snRNA__URS000032B6B6_9606_Homo_sapiens_(human)_RNA,_U1_small_nuclear_3&snRNA__URS00000081EA_9606_Homo_sapiens_(human)_RNA,_variant_U1_small_nuclear_7&snRNA__URS000012964C_9606_Homo_sapiens_(human)_RNA,_variant_U1_small_nuclear_2A	human_RNA,_U1_small_nuclear_3 & human_RNA,_variant_U1_small_nuclear_7 & human_RNA,_variant_U1_small_nuclear_2A	0.201312	-0.248936	0.65156	2.987	0.884901	0.37791	0.53561	-5.87527
hsa-miR-3127-3p	hsa-miR-3127-3p	0.116197	-0.143868	0.376262	3.11307	0.884279	0.378245	0.53561	-5.90999
hsa-miR-1180-3p	hsa-miR-1180-3p	0.0920136	-0.115345	0.299372	8.65182	0.878225	0.381508	0.539554	-5.93206
viral.miR.hp__hsv2-miR-H10	viral.miR.hp:hsv2-miR-H10	0.351043	-0.449125	1.15121	1.49935	0.868272	0.386911	0.546153	-5.43725
hsa-miR-2110	hsa-miR-2110	0.132715	-0.169942	0.435371	7.59941	0.867851	0.38714	0.546153	-5.93937
tRNA__Homo_sapiens_tRNA-Lys-CTT-2-1&tRNA__Homo_sapiens_tRNA-Lys-CTT-2-2&tRNA__Homo_sapiens_tRNA-Lys-CTT-2-3&tRNA__Homo_sapiens_tRNA-Lys-CTT-2-4&tRNA__Homo_sapiens_tRNA-Lys-CTT-2-5&tRNA__Homo_sapiens_tRNA-Lys-CTT-3-1	tRNA-Lys_isoforms_repeat50	-0.188684	-0.620548	0.24318	2.61206	-0.864698	0.388862	0.547391	-5.9108
snoRNA__Homo_sapiens300112_SNORD3@&snoRNA__Homo_sapiens300182_SNORD3@&snoRNA__Homo_sapiens300250_SNORD3@&snoRNA__Homo_sapiens300448_SNORD3@&snoRNA__Homo_sapiens300361_SNORD3@L38&snoRNA__Homo_sapiens300248_SNORD3@L26&snoRNA__Homo_sapiens300285_SNORD3@L31	snoRNA:SNORD3@L31	-0.226538	-0.745179	0.292103	3.72004	-0.86447	0.388987	0.547391	-5.96864
ENSG00000213626.13	LBH	-0.129464	-0.427196	0.168267	2.90505	-0.860601	0.391107	0.54969	-5.92509
hsa-miR-130b-3p	hsa-miR-130b-3p	-0.225162	-0.743847	0.293524	4.1356	-0.859145	0.391906	0.550129	-5.97963
hsa-miR-7855-5p	hsa-miR-7855-5p	-0.158074	-0.524217	0.208068	1.77573	-0.854451	0.394491	0.55307	-5.75715
ReverseComplement_ENSG00000065534.19	ReverseComplement_MYLK	-0.102083	-0.339683	0.135517	4.90084	-0.85032	0.396774	0.55531	-5.99111
hsa-miR-324-3p	hsa-miR-324-3p	-0.205124	-0.682855	0.272607	7.50954	-0.849784	0.397071	0.55531	-5.95177
MiR.hp__hsa-mir-423	MiR.hp:hsa-mir-423	-0.0888394	-0.296843	0.119164	5.17626	-0.845299	0.39956	0.557243	-5.99624
lncRNA__URS000075B335_9606_Homo_sapiens_uncharacterized_LOC642361_LOC642361__lncRNA	lncRNA:LOC642361	0.233533	-0.313439	0.780504	2.11325	0.845005	0.399724	0.557243	-5.69672
lncRNA__URS000075AE68_9606_Homo_sapiens_NEBL_antisense_RNA_1_NEBL-AS1_	lncRNA:NEBL_antisense_RNA_1_NEBL-AS1	-0.167991	-0.56163	0.225647	2.15981	-0.844629	0.399933	0.557243	-5.81075
lncRNA__URS0000394A79_9606_Homo_sapiens_long_intergenic_non-protein_coding_RNA_1714_LINC01714_	lncRNA:LINC01714_repeat51	-0.112802	-0.377579	0.151975	6.28357	-0.843165	0.400748	0.55747	-5.98517
ENSG00000171823.7	FBXL14	0.40941	-0.554078	1.3729	1.22138	0.840985	0.401963	0.55747	-5.41902
MiR.hp__hsa-mir-101-2&MiR.hp__hsa-mir-101-1	MiR.hp:hsa-mir-101-2 & MiR.hp:hsa-mir-101-1	-0.311342	-1.04488	0.422198	8.94513	-0.84002	0.402502	0.55747	-5.97413
hsa-miR-3613-3p	hsa-miR-3613-3p	-0.327368	-1.09886	0.44412	3.60924	-0.839815	0.402617	0.55747	-5.98907
hsa-miR-98-5p	hsa-miR-98-5p	-0.221465	-0.743612	0.300681	5.835	-0.83944	0.402826	0.55747	-5.9921
ReverseComplement_ENSG00000065150.21	ReverseComplement_IPO5	0.208735	-0.283639	0.701109	2.60455	0.839029	0.403056	0.55747	-5.89901
snoRNA__Homo_sapiens300112_SNORD3@&snoRNA__Homo_sapiens300448_SNORD3@	snoRNA:SNORD3@_repeat52	0.18911	-0.263555	0.641776	3.00982	0.826826	0.409912	0.56626	-5.95874
snRNA__URS00003F07BD_9606_Homo_sapiens_(human)_RNA,_U4_small_nuclear_1&snRNA__URS0000149178_9606_Homo_sapiens_(human)_RNA,_U4_small_nuclear_2	human_RNA,_U4_small_nuclear_1 & human_RNA,_U4_small_nuclear_2	0.25345	-0.354839	0.86174	1.74358	0.824629	0.411154	0.566813	-5.67264
ENSG00000115234.11	SNX17	0.175508	-0.245863	0.596878	2.14097	0.824344	0.411315	0.566813	-5.80793
ENSG00000065526.12	SPEN	0.141062	-0.201572	0.483697	3.13822	0.81481	0.416732	0.572892	-5.97242
hsa-miR-877-3p	hsa-miR-877-3p	-0.142046	-0.487077	0.202984	2.59974	-0.814794	0.416741	0.572892	-5.94286
MiR.hp__hsa-mir-486-2	MiR.hp:hsa-mir-486-2	-0.105108	-0.362111	0.151895	10.8048	-0.809421	0.419812	0.575974	-6.01693
hsa-miR-4746-5p	hsa-miR-4746-5p	-0.114305	-0.39391	0.1653	3.01954	-0.80909	0.420002	0.575974	-5.98059
ReverseComplement_ENSG00000132688.11&ENSG00000099365.11	ReverseComplement_NES & STX1B	-0.148038	-0.511217	0.215142	3.16275	-0.806728	0.421356	0.577131	-5.99338
hsa-miR-1229-3p	hsa-miR-1229-3p	0.155157	-0.226599	0.536914	4.16371	0.804382	0.422705	0.578276	-6.01776
hsa-miR-146b-5p	hsa-miR-146b-5p	-0.183399	-0.637114	0.270317	7.03881	-0.799998	0.425231	0.580876	-5.99496
MiR.hp__hsa-mir-101-2	MiR.hp:hsa-mir-101-2	-0.292618	-1.01717	0.431929	4.25524	-0.799302	0.425633	0.580876	-6.03081
MiR.hp__hsa-mir-486-1	MiR.hp:hsa-mir-486-1	0.0848033	-0.125734	0.29534	11.1538	0.797187	0.426855	0.581841	-6.03158
lncRNA__URS0000A775F0_9606_Homo_sapiens_neighbor_of_BRCA1_lncRNA_2_NBR2__lncRNA&lncRNA__URS000075A26E_9606_Homo_sapiens_CSTF3_divergent_transcript_CSTF3-DT_&lncRNA__URS000003C588_9606_Homo_sapiens_long_intergenic_non-protein_coding_RNA_1044_LINC01044_	lncRNA:LINC01044	0.0928322	-0.140186	0.32585	4.58204	0.78847	0.431916	0.58803	-6.03602
ReverseComplement_ENSG00000104886.12&ENSG00000105443.15&ENSG00000068489.13	ReverseComplement_PLEKHJ1 & CYTH2 & PRR11	0.233014	-0.355303	0.82133	6.1547	0.783874	0.434598	0.590763	-6.03637
ENSG00000196747.4	H2AC13	0.117019	-0.17887	0.412908	3.81627	0.782717	0.435275	0.590763	-6.02534
lncRNA__URS0000BC450F_9606_Homo_sapiens_long_intergenic_non-protein_coding_RNA_1715_LINC01715_&snRNA__URS000000A142_9606_Homo_sapiens_(human)_RNA,_U11_small_nuclear	human_RNA,_U11_small_nuclear	0.118946	-0.181958	0.419851	2.55141	0.782346	0.435492	0.590763	-5.92666
hsa-miR-1843	hsa-miR-1843	-0.116386	-0.412956	0.180185	5.38391	-0.77669	0.43881	0.594551	-6.05033
hsa-miR-1538	hsa-miR-1538	-0.146774	-0.522324	0.228776	1.96943	-0.773494	0.440691	0.596091	-5.82161
ENSG00000270647.6	TAF15	-0.210817	-0.750601	0.328968	1.55482	-0.772967	0.441002	0.596091	-5.78771
hsa-miR-423-5p	hsa-miR-423-5p	-0.102998	-0.368684	0.162688	13.6707	-0.767248	0.444382	0.598964	-6.12358
tRNA__Homo_sapiens_tRNA-Glu-CTC-1-1&tRNA__Homo_sapiens_tRNA-Glu-CTC-1-2&tRNA__Homo_sapiens_tRNA-Glu-CTC-1-3&tRNA__Homo_sapiens_tRNA-Glu-CTC-1-4&tRNA__Homo_sapiens_tRNA-Glu-CTC-1-5&tRNA__Homo_sapiens_tRNA-Glu-CTC-1-6&tRNA__Homo_sapiens_tRNA-Glu-CTC-1-7&tRNA__Homo_sapiens_tRNA-Glu-CTC-2-1	tRNA-Glu_isoforms_repeat53	0.15839	-0.25032	0.5671	9.83133	0.766988	0.444536	0.598964	-6.03459
MiR.hp__hsa-mir-320c-2&MiR.hp__hsa-mir-320c-1	MiR.hp:hsa-mir-320c-2 & MiR.hp:hsa-mir-320c-1	-0.183927	-0.658722	0.290868	2.32288	-0.766681	0.444718	0.598964	-5.92257
ReverseComplement_ENSG00000198663.17	ReverseComplement_C6orf89	-0.145833	-0.523254	0.231588	2.5515	-0.764726	0.445877	0.599733	-5.97134
hsa-miR-501-5p	hsa-miR-501-5p	-0.209681	-0.752908	0.333547	2.68014	-0.76393	0.44635	0.599733	-6.00935
hsa-miR-939-5p	hsa-miR-939-5p	-0.155796	-0.560058	0.248467	1.81943	-0.762724	0.447066	0.599982	-5.82505
lncRNA__URS000075BB47_9606_Homo_sapiens_long_intergenic_non-protein_coding_RNA_837_LINC00837_&lncRNA__URS000075D173_9606_Homo_sapiens_human__non-protein_coding_LINC00837:4&lncRNA__URS000075D55B_9606_Homo_sapiens_human__non-protein_coding_LINC00837:3	lncRNA:LINC00837:3	-0.129065	-0.466306	0.208176	2.02845	-0.757431	0.450218	0.603495	-5.85458
MiR.hp__hsa-mir-150	MiR.hp:hsa-mir-150	-0.161668	-0.586012	0.262675	1.53948	-0.754021	0.452256	0.605508	-5.82618
hsa-miR-6735-5p	hsa-miR-6735-5p	0.133998	-0.2201	0.488096	1.82966	0.748946	0.455298	0.60886	-5.75508
hsa-miR-1296-5p	hsa-miR-1296-5p	-0.154691	-0.564533	0.255151	1.69968	-0.747008	0.456463	0.609696	-5.82167
hsa-miR-199b-5p	hsa-miR-199b-5p	-0.202922	-0.747107	0.341263	2.24759	-0.738005	0.461896	0.615555	-6.00207
tRNA__Homo_sapiens_tRNA-Gln-CTG-1-1&tRNA__Homo_sapiens_tRNA-Gln-CTG-1-2&tRNA__Homo_sapiens_tRNA-Gln-CTG-1-3&tRNA__Homo_sapiens_tRNA-Gln-CTG-1-4&tRNA__Homo_sapiens_tRNA-Gln-CTG-1-5&tRNA__Homo_sapiens_tRNA-Gln-CTG-5-1	tRNA-Gln_isoforms_repeat54	-0.168262	-0.619542	0.283017	1.72893	-0.737934	0.461939	0.615555	-5.83924
ENSG00000103495.14	MAZ	-0.0870483	-0.321728	0.147631	2.14491	-0.734109	0.464258	0.617917	-5.89829
hsa-miR-4646-3p	hsa-miR-4646-3p	-0.119649	-0.443167	0.20387	3.76204	-0.731956	0.465567	0.61893	-6.06812
tRNA__Homo_sapiens_tRNA-Leu-AAG-2-1&tRNA__Homo_sapiens_tRNA-Leu-AAG-2-2&tRNA__Homo_sapiens_tRNA-Leu-AAG-2-3&tRNA__Homo_sapiens_tRNA-Leu-AAG-2-4&tRNA__Homo_sapiens_tRNA-Leu-AAG-3-1&tRNA__Homo_sapiens_tRNA-Leu-AAG-4-1&tRNA__Homo_sapiens_tRNA-Leu-TAG-2-1	tRNA-Leu_isoforms_repeat55	-0.15591	-0.578001	0.26618	4.48477	-0.731047	0.46612	0.618937	-6.07956
ReverseComplement_lncRNA__URS000024466C_9606_Homo_sapiens_long_intergenic_non-protein_coding_RNA_665_LINC00665_&ReverseComplement_lncRNA__URS000075E076_9606_Homo_sapiens_long_intergenic_non-protein_coding_RNA_665_LINC00665__lncRNA	ReverseComplement_lncRNA:LINC00665	-0.160044	-0.594239	0.274152	2.50874	-0.729506	0.467058	0.619455	-5.98098
ReverseComplement_ENSG00000120162.10	ReverseComplement_MOB3B	-0.131591	-0.489097	0.225915	4.34283	-0.72848	0.467683	0.619557	-6.07945
MiR.hp__hsa-mir-6859-1&MiR.hp__hsa-mir-6859-2&MiR.hp__hsa-mir-6859-3&MiR.hp__hsa-mir-6859-4	MiR.hp:hsa-mir-6859-1 & MiR.hp:hsa-mir-6859-2 & MiR.hp:hsa-mir-6859-3 & MiR.hp:hsa-mir-6859-4	0.0762952	-0.131337	0.283927	3.45796	0.727242	0.468439	0.619831	-6.05562
ReverseComplement_ENSG00000172554.12&ReverseComplement_ENSG00000129657.16&ReverseComplement_ENSG00000127561.15&ENSG00000055483.19&ENSG00000130703.17&ReverseComplement_lncRNA__URS000075E632_9606_Homo_sapiens_small_nucleolar_RNA_host_gene_20_SNHG20_	ReverseComplement_SNTG2 & ReverseComplement_SEC14L1 & ReverseComplement_SYNGR3 & USP36 & OSBPL2 & ReverseComplement_lncRNA:small_nucleolar_RNA_host_gene_20_SNHG20	0.112603	-0.19481	0.420016	3.70086	0.724943	0.469843	0.620962	-6.06263
hsa-miR-454-3p	hsa-miR-454-3p	-0.266118	-0.995112	0.462876	3.88198	-0.722482	0.471349	0.621536	-6.08385
ReverseComplement_ENSG00000154358.23	ReverseComplement_OBSCN	-0.0850392	-0.318129	0.148051	3.33114	-0.722057	0.471609	0.621536	-6.05793
hsa-miR-6775-3p	hsa-miR-6775-3p	-0.14958	-0.559869	0.26071	1.73122	-0.721537	0.471928	0.621536	-5.79431
snoRNA__Homo_sapiens300472_SNORD98	snoRNA:SNORD98	0.210993	-0.373833	0.79582	1.86665	0.714032	0.476539	0.626477	-5.86952
hsa-miR-15a-5p	hsa-miR-15a-5p	-0.264982	-1.00028	0.470314	5.01214	-0.713231	0.477033	0.626477	-6.09632
ENSG00000106327.13	TFR2	-0.0786879	-0.297192	0.139816	4.39594	-0.712731	0.477342	0.626477	-6.09068
hsa-let-7e-5p	hsa-let-7e-5p	-0.170057	-0.644505	0.304392	6.46981	-0.709383	0.479409	0.628459	-6.07767
snoRNA__Homo_sapiens300101_SNORA20L1&snoRNA__Homo_sapiens300538_SNORA20	snoRNA:SNORA20_repeat56	0.334547	-0.602475	1.27157	1.2943	0.706616	0.481121	0.629973	-5.57955
ENSG00000107372.13	ZFAND5	-0.0988673	-0.376328	0.178594	3.69207	-0.705224	0.481984	0.630372	-6.08163
hsa-miR-21-3p	hsa-miR-21-3p	-0.202593	-0.779575	0.374389	1.63134	-0.694926	0.488393	0.638016	-5.88308
snoRNA__Homo_sapiens300657_SNORD85	snoRNA:SNORD85	0.134326	-0.249449	0.518102	4.48179	0.692724	0.489768	0.638557	-6.10654
lncRNA__URS000075CE39_9606_Homo_sapiens_PCBP1_antisense_RNA_1_PCBP1-AS1_	lncRNA:PCBP1_antisense_RNA_1_PCBP1-AS1	-0.105215	-0.406139	0.195708	3.42218	-0.69199	0.490228	0.638557	-6.0808
lncRNA__URS000075DE2E_9606_Homo_sapiens_human__non-protein_coding_lnc-SORBS2-4:1	lncRNA:lnc-SORBS2-4:1	0.174212	-0.324362	0.672786	1.73046	0.691552	0.490502	0.638557	-5.80268
snRNA__URS000032B6B6_9606_Homo_sapiens_(human)_RNA,_U1_small_nuclear_3&snRNA__URS00000081EA_9606_Homo_sapiens_(human)_RNA,_variant_U1_small_nuclear_7&snRNA__URS000012964C_9606_Homo_sapiens_(human)_RNA,_variant_U1_small_nuclear_2A&snRNA__URS0000162127_9606_Homo_sapiens_(human)_RNA,_variant_U1_small_nuclear_1&snRNA__URS0000669D0F_9606_Homo_sapiens_(human)_RNA,_variant_U1_small_nuclear_17	human_RNA,_U1_small_nuclear_3 & human_RNA,_variant_U1_small_nuclear_7 & human_RNA,_variant_U1_small_nuclear_2A & human_RNA,_variant_U1_small_nuclear_1 & human_RNA,_variant_U1_small_nuclear_17	0.219749	-0.411332	0.85083	1.77525	0.689156	0.492003	0.639444	-5.72808
hsa-miR-150-5p	hsa-miR-150-5p	-0.151882	-0.589039	0.285274	11.0371	-0.687618	0.492968	0.639444	-6.11762
lncRNA__URS000075ABCD_9606_Homo_sapiens_uncharacterized_LOC101927550_LOC101927550__lncRNA	lncRNA:LOC101927550	0.127013	-0.238591	0.492616	2.98608	0.687564	0.493002	0.639444	-6.06038
hsa-miR-29c-3p	hsa-miR-29c-3p	-0.172252	-0.668589	0.324084	2.84984	-0.686856	0.493447	0.639444	-6.07127
hsa-miR-134-5p	hsa-miR-134-5p	-0.183365	-0.714184	0.347454	3.09288	-0.68367	0.49545	0.641304	-6.08354
hsa-miR-146b-3p	hsa-miR-146b-3p	-0.106929	-0.417136	0.203277	3.67253	-0.682215	0.496366	0.641755	-6.1008
MiR.hp__hsa-mir-10399	MiR.hp:hsa-mir-10399	0.107276	-0.205849	0.4204	5.09588	0.678049	0.498995	0.644417	-6.12003
snoRNA__Homo_sapiens300600_SNORA31	snoRNA:SNORA31	-0.15566	-0.612084	0.300763	2.62559	-0.674972	0.500941	0.646191	-6.0612
hsa-miR-320a-3p	hsa-miR-320a-3p	-0.123971	-0.493682	0.245741	11.885	-0.663639	0.508144	0.654736	-6.1462
hsa-miR-193a-5p	hsa-miR-193a-5p	0.0922106	-0.185483	0.369904	4.49452	0.65719	0.512268	0.659297	-6.12813
ReverseComplement_lncRNA__URS00001668D8_9606_Homo_sapiens_KRT73_antisense_RNA_1_KRT73-AS1_	ReverseComplement_lncRNA:KRT73_antisense_RNA_1_KRT73-AS1	-0.130307	-0.5248	0.264185	2.14705	-0.653741	0.51448	0.661391	-5.99709
lncRNA__URS000075F019_9606_Homo_sapiens_long_intergenic_non-protein_coding_RNA_1160_LINC01160_	lncRNA:LINC01160	-0.147843	-0.597626	0.301941	1.82649	-0.650537	0.51654	0.663285	-5.92331
hsa-miR-92b-3p	hsa-miR-92b-3p	0.0605826	-0.124027	0.245192	9.70379	0.649488	0.517216	0.663398	-6.11398
hsa-miR-125a-5p	hsa-miR-125a-5p	-0.100753	-0.408985	0.207478	8.06065	-0.646932	0.518863	0.664756	-6.09994
ENSG00000132510.11&ENSG00000181085.15	KDM6B & MAPK15	0.147301	-0.305059	0.59966	2.74801	0.644461	0.520459	0.666045	-6.04707
lncRNA__URS00008B5DDA_9606_Homo_sapiens_DENND6A_divergent_transcript_DENND6A-DT_	lncRNA:DENND6A_divergent_transcript_DENND6A-DT	-0.101441	-0.413708	0.210826	2.17719	-0.642932	0.521447	0.666414	-5.97346
lncRNA__URS000075DE64_9606_Homo_sapiens_human__non-protein_coding_MIR17HG:3&MiR.hp__hsa-mir-92a-1&MiR.hp__hsa-mir-92a-2	lncRNA:non-protein_coding_MIR17HG:3 & MiR.hp:hsa-mir-92a-1 & MiR.hp:hsa-mir-92a-2	0.0503727	-0.104869	0.205614	16.9519	0.642191	0.521926	0.666414	-6.31079
ENSG00000183354.12	KIAA2026	-0.125191	-0.51248	0.262098	1.79356	-0.639755	0.523504	0.666924	-5.88516
hsa-miR-874-3p	hsa-miR-874-3p	0.138057	-0.289037	0.565152	2.38227	0.639751	0.523506	0.666924	-6.04494
hsa-miR-548j-5p	hsa-miR-548j-5p	-0.170165	-0.698203	0.357873	2.22729	-0.637795	0.524774	0.667787	-6.04173
yRNA__Y4&yRNA__Y1&lncRNA__URS000075DA25_9606_Homo_sapiens_ZNF436_antisense_RNA_1_ZNF436-AS1__lncRNA	yRNA:Y4 & yRNA:Y1 & lncRNA:ZNF436_antisense_RNA_1_ZNF436-AS1	0.154387	-0.329271	0.638045	3.0943	0.631755	0.528702	0.672028	-6.08812
hsa-miR-6799-3p	hsa-miR-6799-3p	-0.163513	-0.676617	0.349591	2.18171	-0.630699	0.52939	0.672146	-6.02682
hsa-miR-4508	hsa-miR-4508	0.177921	-0.381896	0.737738	5.8656	0.62901	0.530491	0.672789	-6.14964
lncRNA__URS0000759CF4_9606_Homo_sapiens_KCNQ1_opposite_strand/antisense_transcript_1_KCNQ1OT1_&lncRNA__URS0000759CF4_9606_Homo_sapiens_KCNQ1_opposite_strand/antisense_transcript_1_KCNQ1OT1_&lncRNA__URS000075ED94_9606_Homo_sapiens_long_intergenic_non-protein_coding_RNA_1355_LINC01355_&lncRNA__URS000075DE27_9606_Homo_sapiens_HLA_complex_group_11_HCG11_&lncRNA__URS000025784F_9606_Homo_sapiens_TSIX_t…	lncRNA:LINC00958 & lncRNA:lnc-SLC17A5-1:2	-0.163488	-0.682397	0.35542	2.25768	-0.623551	0.53406	0.675709	-6.01946
hsa-miR-671-3p	hsa-miR-671-3p	0.0979176	-0.21334	0.409175	4.11144	0.622611	0.534675	0.675709	-6.14273
vault__VTRNA1-2	vault:VTRNA1-2	-0.404726	-1.69351	0.884059	4.02742	-0.621522	0.535389	0.675709	-6.14829
ENSG00000151503.13	NCAPD3	0.0955858	-0.208898	0.40007	2.77479	0.621305	0.535531	0.675709	-6.05471
ENSG00000105419.18&ENSG00000248713.2&ENSG00000145283.8	ENSG00000105419.18 & ENSG00000248713.2 & ENSG00000145283.8	0.232361	-0.508272	0.972993	3.61674	0.62092	0.535783	0.675709	-6.12747
hsa-miR-155-5p	hsa-miR-155-5p	-0.117075	-0.491189	0.257039	5.70729	-0.61935	0.536814	0.676254	-6.15284
lncRNA__URS0000A77348_9606_Homo_sapiens_MIR29B2_and_MIR29C_host_gene_MIR29B2CHG__lncRNA&lncRNA__URS0000A77143_9606_Homo_sapiens_MIR29B2_and_MIR29C_host_gene_MIR29B2CHG_&MiR.hp__hsa-mir-29b-2&MiR.hp__hsa-mir-29b-1	lncRNA:MIR29B2_and_MIR29C_host_gene_MIR29B2CHG & MiR.hp:hsa-mir-29b-2 & MiR.hp:hsa-mir-29b-1	-0.164925	-0.693091	0.36324	4.4329	-0.618007	0.537696	0.67661	-6.15614
ReverseComplement_ENSG00000158856.18	ReverseComplement_ENSG00000158856.18	-0.186544	-0.7849	0.411813	2.23747	-0.617017	0.538347	0.676676	-6.05494
ENSG00000102034.17	ELF4	-0.151141	-0.642068	0.339787	2.48862	-0.609312	0.543424	0.681991	-6.06706
snoRNA__Homo_sapiens300349_SNORD93	snoRNA:SNORD93	0.109737	-0.247022	0.466495	5.41411	0.60877	0.543782	0.681991	-6.16336
hsa-miR-4707-3p	hsa-miR-4707-3p	0.42783	-0.971104	1.82676	0.0755939	0.605272	0.546097	0.682587	-5.36915
hsa-miR-197-3p	hsa-miR-197-3p	-0.127942	-0.546748	0.290864	9.69872	-0.604611	0.546534	0.682587	-6.14549
tRNA__Homo_sapiens_tRNA-Ser-AGA-2-1&tRNA__Homo_sapiens_tRNA-Ser-AGA-2-2&tRNA__Homo_sapiens_tRNA-Ser-AGA-2-3&tRNA__Homo_sapiens_tRNA-Ser-AGA-2-4&tRNA__Homo_sapiens_tRNA-Ser-AGA-2-5&tRNA__Homo_sapiens_tRNA-Ser-AGA-2-6&tRNA__Homo_sapiens_tRNA-Ser-TGA-3-1&tRNA__Homo_sapiens_tRNA-Ser-AGA-4-1&tRNA__Homo_sapiens_tRNA-Ser-CGA-1-1&tRNA__Homo_sapiens_tRNA-Ser-TGA-1-1	tRNA-Ser_isoforms_repeat57	-0.213836	-0.91396	0.486288	2.77654	-0.60448	0.546621	0.682587	-6.11954
snoRNA__Homo_sapiens300395_SNORA16AL1yRNA__Y5	snoRNA:SNORA16AL1yRNA:Y5	-0.0905478	-0.387051	0.205956	9.15439	-0.6044	0.546674	0.682587	-6.13664
ReverseComplement_ENSG00000118557.16&ReverseComplement_ENSG00000065534.19	ReverseComplement_PMFBP1 & ReverseComplement_MYLK	-0.0876079	-0.376847	0.201632	5.89402	-0.599462	0.549951	0.685921	-6.16425
ENSG00000175354.20	ENSG00000175354.20	0.162483	-0.375341	0.700307	1.81074	0.597921	0.550976	0.686441	-5.89495
ENSG00000105443.15&ENSG00000068489.13	CYTH2 & PRR11	0.179795	-0.420933	0.780522	3.74553	0.592346	0.55469	0.690027	-6.15504
lncRNA__URS0000759B1D_9606_Homo_sapiens_long_intergenic_non-protein_coding_RNA_1299_LINC01299_	lncRNA:LINC01299	0.128748	-0.301842	0.559338	2.75683	0.591769	0.555075	0.690027	-6.08111
ReverseComplement_lncRNA__URS0000BC44B7_9606_Homo_sapiens_long_intergenic_non-protein_coding_RNA_2558_LINC02558_	ReverseComplement_lncRNA:LINC02558	-0.0883133	-0.384299	0.207673	4.85804	-0.590515	0.555913	0.690309	-6.17288
ENSG00000135678.12&ReverseComplement_lncRNA__URS0000788DD1_9606_Homo_sapiens_GPR107_adjacent_cis_regulating_lncRNA_GPRACR_	ENSG00000135678.12 & ReverseComplement_lncRNA:GPR107_adjacent_cis_regulating_lncRNA_GPRACR	0.194919	-0.459747	0.849585	1.80604	0.589265	0.556748	0.690423	-5.86005
lncRNA__URS000075DE64_9606_Homo_sapiens_human__non-protein_coding_MIR17HG:3&MiR.hp__hsa-mir-92a-1&MiR.hp__hsa-mir-92a-2&lncRNA__URS000075A717_9606_Homo_sapiens_SLC26A9_and_RAB7B_antisense_RNA_1_SLC26A9-AS1__lncRNA&lncRNA__URS0000759AFD_9606_Homo_sapiens_SLC26A9_and_RAB7B_antisense_RNA_1_SLC26A9-AS1__lncRNA	lncRNA:SLC26A9_and_RAB7B_antisense_RNA_1_SLC26A9-AS1_repeat58	-0.0786511	-0.343134	0.185832	3.83885	-0.58855	0.557226	0.690423	-6.15778
lncRNA__URS000075C929_9606_Homo_sapiens_MIR133A1_host_gene_MIR133A1HG_&MiR.hp__hsa-mir-133a-1&MiR.hp__hsa-mir-133a-2	lncRNA:MIR133A1_host_gene_MIR133A1HG & MiR.hp:hsa-mir-133a-1 & MiR.hp:hsa-mir-133a-2	0.242197	-0.575454	1.05985	1.11785	0.586242	0.558771	0.691578	-5.76528
hsa-miR-139-5p	hsa-miR-139-5p	-0.145084	-0.642104	0.351935	4.03503	-0.577728	0.564488	0.69789	-6.17289
hsa-miR-24-2-5p	hsa-miR-24-2-5p	-0.148532	-0.660445	0.36338	2.13896	-0.57425	0.566831	0.698882	-6.07045
lncRNA__URS0000A76862_9606_Homo_sapiens_human__non-protein_coding_lnc-SEPT7-3:10	lncRNA:lnc-SEPT7-3:10	0.0892438	-0.218694	0.397181	3.04655	0.573577	0.567286	0.698882	-6.13633
lncRNA__URS0000A775F0_9606_Homo_sapiens_neighbor_of_BRCA1_lncRNA_2_NBR2__lncRNA&lncRNA__URS0000759AD2_9606_Homo_sapiens_long_intergenic_non-protein_coding_RNA_294_LINC00294_&lncRNA__URS0000ABD7FD_9606_Homo_sapiens_uncharacterized_LOC100128988_LOC100128988__lncRNA&lncRNA__URS0000ABD8B7_9606_Homo_sapiens_long_intergenic_non-protein_coding_RNA_2012_LINC02012__lncRNA&lncRNA__URS000075ADD8_9606_Homo_s…	lncRNA:C9orf41_antisense_RNA_1_C9orf41-AS1	-0.0704058	-0.313505	0.172693	3.15137	-0.573194	0.567544	0.698882	-6.14092
hsa-miR-328-3p	hsa-miR-328-3p	0.0677491	-0.16631	0.301808	10.3746	0.572867	0.567764	0.698882	-6.16916
snoRNA__Homo_sapiens300081_SNORD104	snoRNA:SNORD104	0.0923913	-0.227485	0.412268	10.3312	0.571642	0.568591	0.699139	-6.17204
snoRNA__Homo_sapiens300733_SNORA3	snoRNA:SNORA3	-0.0944244	-0.423312	0.234463	4.60387	-0.568216	0.570908	0.700598	-6.18452
lncRNA__URS000075DA25_9606_Homo_sapiens_ZNF436_antisense_RNA_1_ZNF436-AS1__lncRNA	lncRNA:ZNF436_antisense_RNA_1_ZNF436-AS1	0.137058	-0.340811	0.614927	7.09288	0.567639	0.571299	0.700598	-6.15694
ENSG00000204469.13	PRRC2A	0.109754	-0.273253	0.49276	3.13995	0.567138	0.571638	0.700598	-6.14581
yRNA__Y4&lncRNA__URS00003A520D_9606_Homo_sapiens_MCM3AP_antisense_RNA_1_MCM3AP-AS1__lncRNA&lncRNA__URS000075BD4C_9606_Homo_sapiens_MCM3AP_antisense_RNA_1_MCM3AP-AS1_	yRNA:Y4 & lncRNA:MCM3AP_antisense_RNA_1_MCM3AP-AS1	-0.125386	-0.56563	0.314858	2.01179	-0.563679	0.573983	0.702709	-6.00118
lncRNA__URS0000759AD2_9606_Homo_sapiens_long_intergenic_non-protein_coding_RNA_294_LINC00294_&lncRNA__URS000075C353_9606_Homo_sapiens_long_intergenic_non-protein_coding_RNA_963_LINC00963_&lncRNA__URS0000CCE0A2_9606_Homo_sapiens_long_intergenic_non-protein_coding_RNA_330_LINC00330_&lncRNA__URS000075B7A7_9606_Homo_sapiens_T_cell_receptor_gamma_locus_antisense_RNA_1_TRG-AS1_&lncRNA__URS000075C0A6_96…	lncRNA:LINC00471	-0.0864387	-0.391042	0.218165	2.68549	-0.561628	0.575376	0.703652	-6.11797
MiR.hp__hsa-mir-1285-1	MiR.hp:hsa-mir-1285-1	-0.190944	-0.866106	0.484219	2.94046	-0.559723	0.57667	0.704401	-6.15256
ENSG00000108312.15	UBTF	-0.0845978	-0.384173	0.214978	2.23597	-0.558893	0.577235	0.704401	-6.04532
ReverseComplement_ENSG00000127954.13	ReverseComplement_STEAP4	-0.0876352	-0.399151	0.22388	3.81256	-0.556769	0.578681	0.705404	-6.17441
hsa-miR-126-5p	hsa-miR-126-5p	-0.196689	-0.90297	0.509592	4.7294	-0.551162	0.582507	0.708531	-6.19611
hsa-miR-6861-3p	hsa-miR-6861-3p	0.0957384	-0.24844	0.439917	1.99573	0.550527	0.582941	0.708531	-5.96062
lncRNA__URS000075ED94_9606_Homo_sapiens_long_intergenic_non-protein_coding_RNA_1355_LINC01355_&lncRNA__URS000075ABCD_9606_Homo_sapiens_uncharacterized_LOC101927550_LOC101927550__lncRNA&lncRNA__URS00007E4BE4_9606_Homo_sapiens_POT1_antisense_RNA_1_POT1-AS1_&lncRNA__URS000075B198_9606_Homo_sapiens_TMCC1_antisense_RNA_1_head_to_head__TMCC1-AS1_&lncRNA__URS0000A77213_9606_Homo_sapiens_PCF11_antisense_…	lncRNA:PCF11_antisense_RNA_1_PCF11-AS1	0.0988899	-0.256794	0.454573	5.56276	0.550255	0.583127	0.708531	-6.19602
hsa-miR-495-3p	hsa-miR-495-3p	0.220342	-0.573579	1.01426	1.18855	0.549284	0.583791	0.708576	-5.82604
lncRNA__URS000075ED94_9606_Homo_sapiens_long_intergenic_non-protein_coding_RNA_1355_LINC01355_	lncRNA:LINC01355	-0.118019	-0.544434	0.308396	5.34864	-0.547767	0.584829	0.709074	-6.1981
hsa-miR-3124-5p	hsa-miR-3124-5p	-0.0759795	-0.351267	0.199308	2.17868	-0.546244	0.585872	0.709578	-6.03277
ReverseComplement_ENSG00000141252.21	ReverseComplement_ENSG00000141252.21	0.101076	-0.268988	0.47114	2.04544	0.540563	0.589772	0.713049	-5.96126
lncRNA__URS000075DE64_9606_Homo_sapiens_human__non-protein_coding_MIR17HG:3&MiR.hp__hsa-mir-19b-2&MiR.hp__hsa-mir-19b-1	lncRNA:non-protein_coding_MIR17HG:3 & MiR.hp:hsa-mir-19b-2 & MiR.hp:hsa-mir-19b-1	-0.196997	-0.9187	0.524706	6.52849	-0.540229	0.590001	0.713049	-6.17302
ReverseComplement_ENSG00000169710.9&ReverseComplement_ENSG00000141255.13	ReverseComplement_FASN & ReverseComplement_SPATA22	0.155877	-0.420141	0.731894	3.48436	0.535577	0.593203	0.715465	-6.17613
hsa-miR-363-5p	hsa-miR-363-5p	-0.0881592	-0.413993	0.237674	3.2811	-0.535486	0.593266	0.715465	-6.17342
MiR.hp__hsa-mir-486-1&MiR.hp__hsa-mir-486-2&lncRNA__URS0000759BA5_9606_Homo_sapiens_SVIL_antisense_RNA_1_SVIL-AS1__lncRNA&lncRNA__URS000075BF39_9606_Homo_sapiens_SVIL_antisense_RNA_1_SVIL-AS1__lncRNA&lncRNA__URS000075EEA4_9606_Homo_sapiens_SVIL_antisense_RNA_1_SVIL-AS1__lncRNA	MiR.hp:hsa-mir-486-1 & MiR.hp:hsa-mir-486-2 & lncRNA:SVIL_antisense_RNA_1_SVIL-AS1	-0.0810935	-0.381334	0.219147	5.57759	-0.534556	0.593907	0.715475	-6.20487
hsa-miR-423-3p	hsa-miR-423-3p	-0.0567327	-0.269899	0.156433	13.4607	-0.526735	0.599312	0.721217	-6.26844
hsa-miR-628-3p	hsa-miR-628-3p	0.0898184	-0.255192	0.434829	2.53284	0.515239	0.607297	0.730048	-6.12161
lncRNA__URS0000BC447A_9606_Homo_sapiens_uncharacterized_LOC100130027_LOC100130027__lncRNA	lncRNA:LOC100130027	0.0513272	-0.147321	0.249976	4.02912	0.511374	0.609992	0.731865	-6.20322
ReverseComplement_ENSG00000115977.21&ENSG00000167981.7&ENSG00000122966.17&ENSG00000050438.17	ReverseComplement_ENSG00000115977.21 & ENSG00000167981.7 & ENSG00000122966.17 & ENSG00000050438.17	0.262372	-0.753387	1.27813	1.10607	0.511214	0.610103	0.731865	-5.62052
ReverseComplement_ENSG00000103811.18	ReverseComplement_ENSG00000103811.18	-0.100443	-0.49262	0.291734	2.24485	-0.506889	0.613126	0.734711	-6.04525
ReverseComplement_ENSG00000236609.4	ReverseComplement_ZNF853	-0.115538	-0.569883	0.338808	3.72564	-0.503285	0.61565	0.736954	-6.20616
hsa-miR-335-5p	hsa-miR-335-5p	-0.139603	-0.703322	0.424116	2.62083	-0.490128	0.624903	0.746756	-6.16983
tRNA__Homo_sapiens_tRNA-Ala-AGC-2-1&tRNA__Homo_sapiens_tRNA-Ala-AGC-2-2&tRNA__Homo_sapiens_tRNA-Ala-AGC-7-1	tRNA-Ala_isoforms_repeat59	-0.111697	-0.563066	0.339672	3.30404	-0.489763	0.625161	0.746756	-6.20028
hsa-miR-654-3p	hsa-miR-654-3p	0.12376	-0.382922	0.630441	3.31816	0.483415	0.629647	0.751321	-6.19742
rRNA__5S_ribosomal_9_(RNA5S9)	rRNA:5S_ribsomal isoforms_repeat60	0.151355	-0.474895	0.777605	1.83095	0.478327	0.633254	0.754828	-5.86992
hsa-miR-493-5p	hsa-miR-493-5p	-0.149665	-0.773781	0.474452	1.56319	-0.474602	0.6359	0.757148	-5.97332
ReverseComplement_ENSG00000155506.18	ReverseComplement_ENSG00000155506.18	-0.0684799	-0.354591	0.217631	2.31553	-0.473701	0.63654	0.757148	-6.08464
ReverseComplement_ENSG00000172780.17&ReverseComplement_ENSG00000261796.1	ReverseComplement_RAB43 & ReverseComplement_ISY1-RAB43	0.108614	-0.347055	0.564282	2.12047	0.471749	0.637929	0.758002	-6.03193
MiR.hp__hsa-mir-4326	MiR.hp:hsa-mir-4326	-0.257734	-1.35159	0.836122	3.74537	-0.466324	0.641796	0.76121	-6.22397
hsa-miR-3173-5p	hsa-miR-3173-5p	-0.0914354	-0.480141	0.29727	6.0481	-0.465554	0.642346	0.76121	-6.23462
hsa-miR-451a	hsa-miR-451a	-0.138976	-0.730327	0.452375	15.411	-0.465127	0.64265	0.76121	-6.36885
ReverseComplement_ENSG00000141622.14	ReverseComplement_RNF165	-0.0962266	-0.507915	0.315462	3.99909	-0.462597	0.644458	0.762552	-6.23001
ReverseComplement_ENSG00000189050.16	ReverseComplement_ENSG00000189050.16	0.106571	-0.352048	0.565191	3.27909	0.459901	0.646387	0.764035	-6.20692
ReverseComplement_ENSG00000124006.15	ReverseComplement_OBSL1	0.105259	-0.351428	0.561946	2.23783	0.45616	0.649067	0.766208	-6.07649
ENSG00000104812.15&ENSG00000102034.17	GYS1 & ELF4	-0.11708	-0.625852	0.391693	4.37576	-0.455443	0.649581	0.766208	-6.23865
lncRNA__URS0000759AD2_9606_Homo_sapiens_long_intergenic_non-protein_coding_RNA_294_LINC00294_&lncRNA__URS000075C353_9606_Homo_sapiens_long_intergenic_non-protein_coding_RNA_963_LINC00963_&lncRNA__URS0000CCE0A2_9606_Homo_sapiens_long_intergenic_non-protein_coding_RNA_330_LINC00330_&lncRNA__URS000075C0A6_9606_Homo_sapiens_long_intergenic_non-protein_coding_RNA_1252_LINC01252_&lncRNA__URS000075EAC8_…	lncRNA:LINC01012 & lncRNA:lnc-SLC10A1-1:1 & lncRNA:non-protein_coding_HAND2-AS1:114	-0.068411	-0.367517	0.230695	3.30037	-0.452665	0.651575	0.766498	-6.21097
MiR.hp__hsa-mir-2110	MiR.hp:hsa-mir-2110	-0.0890974	-0.478705	0.30051	6.06289	-0.452599	0.651623	0.766498	-6.24002
lncRNA__URS000075B82C_9606_Homo_sapiens_human__non-protein_coding_lnc-RAB23-1:3	lncRNA:lnc-RAB23-1:3	0.0711307	-0.240141	0.382403	4.9391	0.452265	0.651862	0.766498	-6.24318
hsa-miR-191-5p	hsa-miR-191-5p	-0.0719564	-0.391039	0.247126	15.068	-0.446316	0.656142	0.770728	-6.35837
hsa-miR-3187-3p	hsa-miR-3187-3p	0.0781502	-0.270444	0.426745	2.14839	0.443696	0.65803	0.772143	-6.05935
snoRNA__Homo_sapiens300041_SNORD1B	snoRNA:SNORD1B	0.11863	-0.415313	0.652573	5.81857	0.439721	0.660899	0.774706	-6.24284
hsa-let-7c-5p	hsa-let-7c-5p	-0.099446	-0.556404	0.357512	9.72503	-0.430713	0.66742	0.78074	-6.23244
MiR.hp__hsa-mir-1285-1&lncRNA__URS000075C527_9606_Homo_sapiens_human__non-protein_coding_lnc-PDPK1-3:1&MiR.hp__hsa-mir-1285-2	MiR.hp:hsa-mir-1285-1 & lncRNA:lnc-PDPK1-3:1 & MiR.hp:hsa-mir-1285-2	-0.064251	-0.359495	0.230993	5.42422	-0.4307	0.667429	0.78074	-6.25369
hsa-miR-766-3p	hsa-miR-766-3p	-0.132059	-0.744893	0.480774	4.71985	-0.426484	0.670489	0.783508	-6.25491
ReverseComplement_ENSG00000117859.19	ReverseComplement_OSBPL9	-0.110255	-0.627434	0.406924	1.94456	-0.421925	0.673805	0.78657	-6.06905
hsa-miR-342-3p	hsa-miR-342-3p	-0.142503	-0.813939	0.528934	8.22926	-0.420044	0.675175	0.787048	-6.2212
hsa-miR-4732-3p	hsa-miR-4732-3p	0.0948642	-0.353639	0.543368	9.35117	0.418613	0.676218	0.787048	-6.22703
ENSG00000161021.13&ENSG00000081913.14	MAML1 & PHLPP1	-0.103169	-0.591072	0.384735	1.89195	-0.418494	0.676304	0.787048	-5.9889
lncRNA__URS000075D94D_9606_Homo_sapiens_SLC25A25_antisense_RNA_1_SLC25A25-AS1_&lncRNA__URS000075DC9A_9606_Homo_sapiens_TM4SF19_antisense_RNA_1_TM4SF19-AS1_&lncRNA__URS000016073B_9606_Homo_sapiens_prostate_cancer_associated_transcript_18_PCAT18_&lncRNA__URS0000BC4493_9606_Homo_sapiens_long_intergenic_non-protein_coding_RNA_2257_LINC02257_	lncRNA:LINC02257	-0.0652464	-0.378191	0.247698	2.31316	-0.412635	0.680582	0.791211	-6.11155
hsa-miR-7704	hsa-miR-7704	0.0699298	-0.267964	0.407823	2.033	0.409599	0.682802	0.792976	-6.00124
ReverseComplement_ENSG00000118557.16&ReverseComplement_ENSG00000065534.19&ReverseComplement_ENSG00000150779.12	ReverseComplement_PMFBP1 & ReverseComplement_MYLK & ReverseComplement_TIMM8B	0.0508418	-0.19545	0.297134	4.47819	0.408551	0.683569	0.793052	-6.25738
hsa-miR-409-3p	hsa-miR-409-3p	0.0953436	-0.37072	0.561407	7.09659	0.404877	0.686261	0.795131	-6.23202
ReverseComplement_ENSG00000167895.15	ReverseComplement_ENSG00000167895.15	0.0758439	-0.295534	0.447222	2.23265	0.404185	0.686768	0.795131	-6.0895
rRNA__45S_pre-ribosomal_N1_(RNA45SN1)&rRNA__45S_pre-ribosomal_N5_(RNA45SN5)&rRNA__45S_pre-ribosomal_N4_(RNA45SN4)&rRNA__45S_pre-ribosomal_N2_(RNA45SN2)&rRNA__45S_pre-ribosomal_N3_(RNA45SN3)&rRNA__28S_ribosomal_N1_(RNA28SN1)&rRNA__28S_ribosomal_N5_(RNA28SN5)&rRNA__28S_ribosomal_N4_(RNA28SN4)&rRNA__28S_ribosomal_N2_(RNA28SN2)&rRNA__28S_ribosomal_N3_(RNA28SN3)	RNA45SN1 & RNA45SN5 & RNA45SN4 & RNA45SN2 & RNA45SN3 & RNA28SN1 & RNA28SN5 & RNA28SN4 & RNA28SN2 & RNA28SN3_repeat61	0.0650573	-0.254917	0.385032	16.9692	0.402399	0.688079	0.795833	-6.43433
MiR.hp__hsa-mir-329-1&MiR.hp__hsa-mir-329-2	MiR.hp:hsa-mir-329-1 & MiR.hp:hsa-mir-329-2	0.116367	-0.459085	0.69182	1.91079	0.400219	0.689679	0.796868	-6.05497
ReverseComplement_ENSG00000179240.13&ReverseComplement_ENSG00000188315.8	ReverseComplement_GVQW3 & ReverseComplement_C3orf62	0.096328	-0.382495	0.575151	2.31181	0.398157	0.691194	0.797803	-6.08834
lncRNA__URS000075ABCD_9606_Homo_sapiens_uncharacterized_LOC101927550_LOC101927550__lncRNA&lncRNA__URS00007E4BE4_9606_Homo_sapiens_POT1_antisense_RNA_1_POT1-AS1_&lncRNA__URS000075B198_9606_Homo_sapiens_TMCC1_antisense_RNA_1_head_to_head__TMCC1-AS1_&lncRNA__URS0000175810_9606_Homo_sapiens_CXXC4_antisense_RNA_1_CXXC4-AS1_	lncRNA:CXXC4_antisense_RNA_1_CXXC4-AS1_repeat62	0.0837866	-0.343313	0.510886	3.17716	0.388259	0.698485	0.805028	-6.23141
ReverseComplement_ENSG00000101940.18&ENSG00000280789.2&ENSG00000102445.20	ReverseComplement_WDR13 & PAGR1 & RUBCNL	-0.0854293	-0.523053	0.352194	2.64306	-0.386351	0.699894	0.805028	-6.18497
ENSG00000168298.7	H1-4	-0.0425498	-0.260613	0.175513	3.63863	-0.386182	0.700019	0.805028	-6.2492
ENSG00000244734.4&ENSG00000223609.11	HBB & HBD	-0.0711038	-0.437076	0.294868	4.99881	-0.384522	0.701245	0.805028	-6.27112
hsa-miR-1343-3p	hsa-miR-1343-3p	0.0674152	-0.279875	0.414705	3.8988	0.384186	0.701494	0.805028	-6.25331
lncRNA__URS000075DE64_9606_Homo_sapiens_human__non-protein_coding_MIR17HG:3&MiR.hp__hsa-mir-92a-1	lncRNA:non-protein_coding_MIR17HG:3 & MiR.hp:hsa-mir-92a-1	0.0444779	-0.185652	0.274608	13.5304	0.382514	0.70273	0.805028	-6.33328
lncRNA__URS000075B250_9606_Homo_sapiens_human__non-protein_coding_lnc-HNRNPUL2-BSCL2-1:1	lncRNA:lnc-HNRNPUL2-BSCL2-1:1	0.0848059	-0.354063	0.523675	1.96491	0.382443	0.702783	0.805028	-6.02817
snoRNA__Homo_sapiens300785_SCARNA6	snoRNA:Homo_sapiens300785_SCARNA6	-0.0397644	-0.245814	0.166285	3.74315	-0.381943	0.703153	0.805028	-6.25453
hsa-miR-877-5p	hsa-miR-877-5p	-0.102062	-0.632399	0.428275	2.70719	-0.380879	0.70394	0.805114	-6.21736
lncRNA__URS000075AB50_9606_Homo_sapiens_SENP3-EIF4A1_readthrough_NMD_candidate__SENP3-EIF4A1__lncRNA&lncRNA__URS000075A17C_9606_Homo_sapiens_C1RL_antisense_RNA_1_C1RL-AS1_&lncRNA__URS0000A76F9D_9606_Homo_sapiens_human__non-protein_coding_lnc-ARAP2-80:1	lncRNA:lnc-ARAP2-80:1	-0.12435	-0.775984	0.527284	1.45432	-0.377674	0.706314	0.807011	-5.99306
hsa-miR-1976	hsa-miR-1976	0.0490359	-0.210311	0.308383	5.18955	0.374205	0.708887	0.809133	-6.27592
ReverseComplement_ENSG00000132768.14	ReverseComplement_ENSG00000132768.14	-0.0891334	-0.564385	0.386118	1.80437	-0.371187	0.711127	0.809449	-6.0056
hsa-miR-548e-3p	hsa-miR-548e-3p	-0.100703	-0.637965	0.436559	1.62278	-0.370964	0.711293	0.809449	-6.04047
hsa-miR-382-5p	hsa-miR-382-5p	-0.101737	-0.64504	0.441565	1.97488	-0.370609	0.711557	0.809449	-6.11966
tRNA__Homo_sapiens_tRNA-Gly-TCC-2-1&tRNA__Homo_sapiens_tRNA-Gly-TCC-2-2&tRNA__Homo_sapiens_tRNA-Gly-TCC-2-3&tRNA__Homo_sapiens_tRNA-Gly-TCC-2-4&tRNA__Homo_sapiens_tRNA-Gly-TCC-2-5&tRNA__Homo_sapiens_tRNA-Gly-TCC-2-6&tRNA__Homo_sapiens_tRNA-Gly-TCC-1-1&tRNA__Homo_sapiens_tRNA-Gly-TCC-3-1	tRNA-Gly_isoforms_repeat63	0.062883	-0.273503	0.399269	1.96553	0.369974	0.712028	0.809449	-6.05564
hsa-miR-11401	hsa-miR-11401	0.203718	-0.889766	1.2972	2.40225	0.368718	0.712962	0.809696	-6.09028
tRNA__Homo_sapiens_tRNA-Glu-CTC-1-1&tRNA__Homo_sapiens_tRNA-Glu-CTC-1-2&tRNA__Homo_sapiens_tRNA-Glu-CTC-1-3&tRNA__Homo_sapiens_tRNA-Glu-CTC-1-4&tRNA__Homo_sapiens_tRNA-Glu-CTC-1-5&tRNA__Homo_sapiens_tRNA-Glu-CTC-1-6&tRNA__Homo_sapiens_tRNA-Glu-CTC-1-7&tRNA__Homo_sapiens_tRNA-Glu-CTC-2-1&lncRNA__URS0000A7736C_9606_Homo_sapiens_long_intergenic_non-protein_coding_RNA_1783_LINC01783_&tRNA__Homo_sapie…	tRNA-Glu_isoforms_repeat64	-0.0686771	-0.443248	0.305894	2.93083	-0.362872	0.717314	0.81382	-6.21708
hsa-miR-6743-3p	hsa-miR-6743-3p	0.0814568	-0.367347	0.53026	2.83771	0.359209	0.720045	0.815823	-6.21909
MiR.hp__hsa-mir-320b-2&MiR.hp__hsa-mir-320b-1	MiR.hp:hsa-mir-320b-2 & MiR.hp:hsa-mir-320b-1	-0.0727884	-0.474908	0.329332	5.66019	-0.358247	0.720763	0.815823	-6.28064
hsa-miR-224-5p	hsa-miR-224-5p	0.103532	-0.469462	0.676525	2.32263	0.357602	0.721245	0.815823	-6.16309
ReverseComplement_ENSG00000054803.4&ENSG00000160194.18&ENSG00000134910.14	ReverseComplement_CBLN4 & NDUFV3 & STT3A	0.0676254	-0.31158	0.446831	4.38689	0.352949	0.724722	0.818936	-6.277
hsa-miR-127-3p	hsa-miR-127-3p	-0.103117	-0.685149	0.478915	4.55381	-0.350639	0.72645	0.819483	-6.2824
hsa-miR-501-3p	hsa-miR-501-3p	-0.0440866	-0.293124	0.204951	9.28859	-0.350363	0.726656	0.819483	-6.25441
hsa-miR-491-5p	hsa-miR-491-5p	-0.085903	-0.578346	0.40654	1.5043	-0.345246	0.73049	0.822757	-5.99824
snoRNA__Homo_sapiens300101_SNORA20L1	snoRNA:SNORA20L1	0.202117	-0.959372	1.36361	1.59024	0.3444	0.731124	0.822757	-5.90034
hsa-miR-494-3p	hsa-miR-494-3p	-0.127109	-0.859313	0.605095	2.90039	-0.343574	0.731744	0.822757	-6.24579
hsa-miR-1306-5p	hsa-miR-1306-5p	0.0451462	-0.219317	0.30961	7.55473	0.337856	0.736039	0.826679	-6.24897
ReverseComplement_ENSG00000084112.15&ReverseComplement_ENSG00000155252.13&ReverseComplement_ENSG00000249967.1	ReverseComplement_SSH1 & ReverseComplement_PI4K2A & ReverseComplement_ENSG00000249967.1	-0.0701024	-0.481822	0.341617	2.05927	-0.336983	0.736695	0.826679	-6.07088
ENSG00000172086.9	KRCC1	0.0868907	-0.431147	0.604928	4.23564	0.331962	0.740475	0.82816	-6.28303
MiR.hp__hsa-mir-1273c	MiR.hp:hsa-mir-1273c	-0.04708	-0.327827	0.233667	5.96523	-0.331893	0.740527	0.82816	-6.28725
tRNA__Homo_sapiens_tRNA-Ser-AGA-2-1&tRNA__Homo_sapiens_tRNA-Ser-AGA-2-2&tRNA__Homo_sapiens_tRNA-Ser-AGA-2-3&tRNA__Homo_sapiens_tRNA-Ser-AGA-2-4&tRNA__Homo_sapiens_tRNA-Ser-AGA-2-5&tRNA__Homo_sapiens_tRNA-Ser-AGA-2-6&tRNA__Homo_sapiens_tRNA-Ser-TGA-3-1&tRNA__Homo_sapiens_tRNA-Ser-AGA-4-1&tRNA__Homo_sapiens_tRNA-Ser-AGA-1-1&tRNA__Homo_sapiens_tRNA-Ser-TGA-2-1&tRNA__Homo_sapiens_tRNA-Ser-TGA-4-1&tRN…	tRNA-Ser_isoforms_repeat65	-0.0894833	-0.623182	0.444216	2.01933	-0.331835	0.74057	0.82816	-6.1112
hsa-miR-10527-5p	hsa-miR-10527-5p	-0.0498661	-0.347727	0.247995	4.12467	-0.331335	0.740946	0.82816	-6.28132
ENSG00000170265.12	ZNF282	0.0783634	-0.394353	0.551079	1.80928	0.328087	0.743395	0.830076	-5.9998
snRNA__URS00003EE995_9606_Homo_sapiens_(human)_RNA,_U2_small_nuclear_1&lncRNA__URS0000ABD7FD_9606_Homo_sapiens_uncharacterized_LOC100128988_LOC100128988__lncRNA&lncRNA__URS0000ABD7F2_9606_Homo_sapiens_uncharacterized_LOC100128988_LOC100128988__lncRNA	human_RNA,_U2_small_nuclear_1 & lncRNA:LOC100128988	0.125471	-0.634786	0.885727	1.64747	0.326631	0.744494	0.830481	-5.87459
ReverseComplement_ENSG00000178038.17&ReverseComplement_ENSG00000102547.19&ENSG00000092445.12&ENSG00000059122.17	ReverseComplement_ENSG00000178038.17 & ReverseComplement_ENSG00000102547.19 & ENSG00000092445.12 & ENSG00000059122.17	-0.087766	-0.649573	0.474041	2.26051	-0.309183	0.757697	0.844377	-6.14828
ENSG00000272196.2&ENSG00000203812.2	ENSG00000272196.2 & ENSG00000203812.2	-0.0516415	-0.384685	0.281402	2.21501	-0.306883	0.759443	0.844517	-6.15917
MiR.hp__hsa-mir-92a-2	MiR.hp:hsa-mir-92a-2	0.0334728	-0.182911	0.249857	9.79411	0.306156	0.759995	0.844517	-6.27595
MiR.hp__hsa-mir-6511a-1&MiR.hp__hsa-mir-6511a-2&MiR.hp__hsa-mir-6511a-3&MiR.hp__hsa-mir-6511a-4	MiR.hp:hsa-mir-6511a-1 & MiR.hp:hsa-mir-6511a-2 & MiR.hp:hsa-mir-6511a-3 & MiR.hp:hsa-mir-6511a-4	-0.0539493	-0.402807	0.294909	5.98282	-0.306065	0.760065	0.844517	-6.29123
yRNA__Y4	yRNA:Y4	0.0590129	-0.323883	0.441909	15.581	0.30503	0.760851	0.84456	-6.42463
ReverseComplement_lncRNA__URS000075BD1A_9606_Homo_sapiens_ITPKB_intronic_transcript_1_ITPKB-IT1_	ReverseComplement_lncRNA:ITPKB_intronic_transcript_1_ITPKB-IT1	0.0840218	-0.469806	0.63785	2.84852	0.300257	0.76448	0.845821	-6.23142
lncRNA__URS0000175810_9606_Homo_sapiens_CXXC4_antisense_RNA_1_CXXC4-AS1_	lncRNA:CXXC4_antisense_RNA_1_CXXC4-AS1_repeat66	0.0670246	-0.374827	0.508877	2.26041	0.300216	0.764511	0.845821	-6.10636
ENSG00000198876.13	ENSG00000198876.13	0.0636381	-0.35607	0.483346	1.76858	0.300086	0.76461	0.845821	-5.94006
ReverseComplement_ENSG00000104140.7	ReverseComplement_RHOV	-0.0626461	-0.476484	0.351192	3.90404	-0.299599	0.764981	0.845821	-6.28671
ENSG00000048828.17	FAM120A	0.0659799	-0.373426	0.505386	3.01565	0.297181	0.766822	0.846195	-6.25304
lncRNA__URS000075996B_9606_Homo_sapiens_EMC3_antisense_RNA_1_EMC3-AS1_&lncRNA__URS000075B250_9606_Homo_sapiens_human__non-protein_coding_lnc-HNRNPUL2-BSCL2-1:1	lncRNA:lnc-HNRNPUL2-BSCL2-1:1_repeat67	-0.0926453	-0.710787	0.525496	2.99513	-0.296628	0.767243	0.846195	-6.26294
ENSG00000171435.14	KSR2	0.0370094	-0.210758	0.284777	2.4126	0.295626	0.768006	0.846195	-6.16654
hsa-miR-4521	hsa-miR-4521	-0.0625227	-0.481669	0.356624	2.10842	-0.295222	0.768315	0.846195	-6.14781
MiR.hp__hsa-mir-4732	MiR.hp:hsa-mir-4732	0.0539569	-0.31005	0.417964	3.53564	0.293368	0.769728	0.846925	-6.2681
hsa-miR-4685-3p	hsa-miR-4685-3p	0.0493635	-0.287449	0.386176	7.24401	0.290065	0.772248	0.848872	-6.26735
ReverseComplement_lncRNA__URS000075B5B7_9606_Homo_sapiens_SNAP25_antisense_RNA_1_SNAP25-AS1_	ReverseComplement_lncRNA:SNAP25_antisense_RNA_1_SNAP25-AS1	0.106401	-0.633848	0.84665	3.86741	0.284476	0.776517	0.852735	-6.29032
ReverseComplement_ENSG00000166448.15	ReverseComplement_TMEM130	0.0533942	-0.329057	0.435846	2.81626	0.276308	0.782768	0.858249	-6.24497
ENSG00000206172.8&ENSG00000188536.13	HBA1 & HBA2	-0.0517918	-0.423637	0.320054	7.62781	-0.275661	0.783264	0.858249	-6.26824
MiR.hp__hsa-mir-2392	MiR.hp:hsa-mir-2392	-0.0950858	-0.781023	0.590852	1.11653	-0.274351	0.784268	0.858249	-5.88775
ENSG00000158856.18	ENSG00000158856.18	0.0462051	-0.288327	0.380738	1.8679	0.273356	0.785031	0.858249	-6.03015
MiR.hp__hsa-let-7a-1	MiR.hp:hsa-let-7a-1	-0.0635886	-0.524651	0.397473	13.2521	-0.272958	0.785336	0.858249	-6.36628
MiR.hp__hsa-mir-6511b-1	MiR.hp:hsa-mir-6511b-1	-0.045696	-0.379267	0.287875	2.92843	-0.271123	0.786744	0.858957	-6.2605
hsa-miR-10399-3p	hsa-miR-10399-3p	0.0457015	-0.289934	0.381337	6.08072	0.269488	0.787999	0.859497	-6.29931
hsa-let-7d-5p	hsa-let-7d-5p	0.0533299	-0.342941	0.449601	10.9428	0.266351	0.790408	0.861293	-6.3059
lncRNA__URS0000BC44C1_9606_Homo_sapiens_growth_arrest_associated_lncRNA_1_GASAL1_	lncRNA:growth_arrest_associated_lncRNA_1_GASAL1	-0.0440574	-0.377792	0.289677	2.0605	-0.261272	0.794313	0.864714	-6.13624
[truncated: 92 more rows]

## Sheet: 3
feature_name	shortened_feature_name	logFC	CI.L	CI.R	AveExpr	t	P.Value	adj.P.Val	B
[truncated: 1,153 more rows]

## Sheet: 4
feature_name	shortened_feature_name	logFC	CI.L	CI.R	AveExpr	t	P.Value	adj.P.Val	B
[truncated: 1,130 more rows]

## Sheet: 5
feature_name	shortened_feature_name	logFC	CI.L	CI.R	AveExpr	t	P.Value	adj.P.Val	B
[truncated: 1,130 more rows]

[truncated: 7 more sheets: 6, 7, 8, 9, 10, 11, 12]
