# Supplementary material for: Multi-omics analysis reveals COVID-19 vaccine induced attenuation of inflammatory responses during breakthrough disease
Source: Nat Commun. 2024 Apr 22;15:3402. doi: 10.1038/s41467-024-47463-6 (PMC11035709; doi:10.1038/s41467-024-47463-6)
Supplement: Supplementary file 10 — Supplementary Data 7 [file 41467_2024_47463_MOESM10_ESM.xlsx]

## Sheet: file overview
MIEAA2 GSEA style analysis
Results of MIEAA2 Gene Set Enrichment Analysis performed at https://ccb-compute2.cs.uni-saarland.de/mieaa
The name of each sheet indicates the comparison that was used for the GSEA analysis
miRNAs were ranked by t-statistic from most upregulated to most downregulated
Enriched means positive enrichment
Depleted means negative enrichment
See Supplementary methods for more information

## Sheet: D0 vs CT NAAT+ve
Category	Subcategory	enriched or depleted	P value	FDR	no. miRNAs Observed	miRNAs.precursors
Annotations derived over miRTarBase (Gene Ontology)	fatty acid beta-oxidation GO0006635	enriched	0.108193	0.463019	76	hsa-miR-151a-3p; hsa-miR-130b-3p; hsa-miR-152-3p; hsa-miR-324-5p; hsa-miR-363-5p; hsa-miR-186-5p; hsa-miR-130a-3p; hsa-miR-877-5p; hsa-miR-421; hsa-miR-378a-3p; hsa-miR-1226-3p; hsa-miR-106b-5p; hsa-miR-148b-3p; hsa-miR-3074-5p; hsa-miR-589-5p; hsa-let-7i-5p; hsa-miR-142-3p; hsa-miR-93-5p; hsa-miR-20b-5p; hsa-miR-6775-3p; hsa-miR-183-5p; hsa-miR-19a-3p; hsa-miR-21-5p; hsa-miR-6747-3p; hsa-miR-454…
Annotations derived over miRTarBase (Gene Ontology)	positive regulation of high-density lipoprotein particle assembly GO0090108	enriched	0.0077908	0.456586	10	hsa-miR-106b-5p; hsa-miR-27a-3p; hsa-miR-148a-5p; hsa-miR-93-5p; hsa-miR-20b-5p; hsa-miR-19a-3p; hsa-miR-27b-3p; hsa-miR-26b-5p; hsa-miR-20a-5p; hsa-miR-17-5p
Annotations derived over miRTarBase (Gene Ontology)	regulation of high-density lipoprotein particle assembly GO0090107	enriched	0.0077908	0.456586	10	hsa-miR-106b-5p; hsa-miR-27a-3p; hsa-miR-148a-5p; hsa-miR-93-5p; hsa-miR-20b-5p; hsa-miR-19a-3p; hsa-miR-27b-3p; hsa-miR-26b-5p; hsa-miR-20a-5p; hsa-miR-17-5p
Annotations derived over miRTarBase (Gene Ontology)	cell proliferation involved in kidney development GO0072111	depleted	0.36921	0.501529	5	hsa-miR-93-5p; hsa-miR-21-5p; hsa-miR-451a; hsa-miR-1271-5p; hsa-miR-200c-3p
Annotations derived over miRTarBase (Gene Ontology)	mesonephric duct morphogenesis GO0072180	depleted	0.36921	0.501529	5	hsa-miR-93-5p; hsa-miR-21-5p; hsa-miR-451a; hsa-miR-1271-5p; hsa-miR-200c-3p
Annotations derived over miRTarBase (Gene Ontology)	brain morphogenesis GO0048854	enriched	0.297548	0.484072	66	hsa-miR-130b-3p; hsa-miR-939-5p; hsa-miR-25-3p; hsa-miR-152-3p; hsa-miR-1287-5p; hsa-miR-425-5p; hsa-miR-6749-3p; hsa-miR-22-3p; hsa-miR-130a-3p; hsa-miR-4433b-5p; hsa-miR-106b-5p; hsa-miR-222-3p; hsa-miR-93-5p; hsa-miR-20b-5p; hsa-miR-548e-3p; hsa-miR-19a-3p; hsa-miR-21-5p; hsa-miR-4685-3p; hsa-miR-106b-3p; hsa-miR-182-5p; hsa-miR-26b-5p; hsa-miR-18a-5p; hsa-miR-15b-5p; hsa-miR-144-3p; hsa-miR-1…
Annotations derived over miRTarBase (Gene Ontology)	histone H2A ubiquitination GO0033522	enriched	0.411797	0.517311	25	hsa-miR-877-5p; hsa-miR-1226-3p; hsa-miR-1303; hsa-let-7i-5p; hsa-miR-19a-3p; hsa-miR-21-5p; hsa-miR-6747-3p; hsa-miR-144-3p; hsa-miR-6833-3p; hsa-miR-942-5p; hsa-miR-766-3p; hsa-miR-6873-3p; hsa-miR-107; hsa-let-7g-5p; hsa-let-7b-5p; hsa-miR-335-5p; hsa-miR-942-3p; hsa-miR-98-5p; hsa-miR-769-5p; hsa-let-7e-5p; hsa-miR-30c-1-3p; hsa-let-7c-5p; hsa-let-7d-5p; hsa-miR-744-5p; hsa-miR-7977
Annotations derived over miRTarBase (Gene Ontology)	cellular response to nerve growth factor stimulus GO1990090	depleted	0.23019	0.477752	76	hsa-miR-151a-3p; hsa-miR-330-5p; hsa-miR-25-3p; hsa-miR-378i; hsa-miR-636; hsa-miR-6503-3p; hsa-miR-22-3p; hsa-miR-378a-3p; hsa-miR-1226-3p; hsa-miR-106b-5p; hsa-miR-326; hsa-miR-126-3p; hsa-miR-196b-5p; hsa-miR-93-5p; hsa-miR-20b-5p; hsa-miR-185-5p; hsa-miR-19a-3p; hsa-miR-185-3p; hsa-miR-4685-3p; hsa-miR-378c; hsa-miR-27b-3p; hsa-miR-26b-5p; hsa-miR-18a-5p; hsa-miR-942-5p; hsa-miR-766-3p; hsa-m…
Annotations derived over miRTarBase (Gene Ontology)	positive regulation of early endosome to late endosome transport GO2000643	enriched	0.298388	0.484445	58	hsa-miR-939-5p; hsa-miR-25-3p; hsa-miR-363-5p; hsa-miR-186-5p; hsa-miR-4433b-5p; hsa-miR-106b-5p; hsa-miR-122-5p; hsa-miR-222-3p; hsa-let-7i-5p; hsa-miR-142-3p; hsa-miR-196b-5p; hsa-miR-93-5p; hsa-miR-183-5p; hsa-miR-19a-3p; hsa-miR-6747-3p; hsa-miR-331-3p; hsa-miR-26b-5p; hsa-miR-18a-5p; hsa-miR-660-3p; hsa-miR-144-3p; hsa-miR-6833-3p; hsa-miR-766-3p; hsa-miR-15a-5p; hsa-miR-6881-3p; hsa-miR-687…
Annotations derived over miRTarBase (Gene Ontology)	negative regulation of astrocyte activation GO0061889	enriched	0.444401	0.528896	42	hsa-miR-130b-3p; hsa-miR-152-3p; hsa-miR-6818-3p; hsa-miR-130a-3p; hsa-miR-106b-5p; hsa-miR-148b-3p; hsa-miR-27a-3p; hsa-miR-93-5p; hsa-miR-20b-5p; hsa-miR-181d-5p; hsa-miR-3613-3p; hsa-miR-30b-5p; hsa-miR-19a-3p; hsa-miR-454-3p; hsa-miR-3133; hsa-miR-27b-3p; hsa-miR-30e-5p; hsa-miR-223-5p; hsa-miR-1307-3p; hsa-miR-641; hsa-let-7b-5p; hsa-miR-6741-3p; hsa-miR-335-5p; hsa-miR-106a-5p; hsa-miR-20a-…
Annotations derived over miRTarBase (Gene Ontology)	epithelial cell migration GO0010631	depleted	0.451631	0.532428	16	hsa-miR-425-3p; hsa-miR-421; hsa-miR-1226-3p; hsa-miR-324-3p; hsa-miR-183-5p; hsa-miR-26b-5p; hsa-miR-17-3p; hsa-miR-339-5p; hsa-miR-140-3p; hsa-miR-4672; hsa-miR-504-5p; hsa-miR-10a-5p; hsa-miR-155-5p; hsa-miR-744-5p; hsa-miR-1284; hsa-miR-423-5p
Annotations derived over miRTarBase (Gene Ontology)	negative regulation of inward rectifier potassium channel activity GO1903609	enriched	0.0107168	0.456586	15	hsa-miR-1238-3p; hsa-miR-6749-3p; hsa-miR-106b-5p; hsa-miR-93-5p; hsa-miR-20b-5p; hsa-miR-584-3p; hsa-miR-26b-5p; hsa-miR-660-3p; hsa-miR-107; hsa-miR-106a-5p; hsa-miR-20a-5p; hsa-miR-5193; hsa-miR-192-5p; hsa-miR-17-5p; hsa-miR-338-5p
Annotations derived over miRTarBase (Gene Ontology)	negative regulation of peptidyl-tyrosine autophosphorylation GO1900085	enriched	0.0107168	0.456586	15	hsa-miR-1238-3p; hsa-miR-6749-3p; hsa-miR-106b-5p; hsa-miR-93-5p; hsa-miR-20b-5p; hsa-miR-584-3p; hsa-miR-26b-5p; hsa-miR-660-3p; hsa-miR-107; hsa-miR-106a-5p; hsa-miR-20a-5p; hsa-miR-5193; hsa-miR-192-5p; hsa-miR-17-5p; hsa-miR-338-5p
Annotations derived over miRTarBase (Gene Ontology)	nitric oxide homeostasis GO0033484	enriched	0.0107168	0.456586	15	hsa-miR-1238-3p; hsa-miR-6749-3p; hsa-miR-106b-5p; hsa-miR-93-5p; hsa-miR-20b-5p; hsa-miR-584-3p; hsa-miR-26b-5p; hsa-miR-660-3p; hsa-miR-107; hsa-miR-106a-5p; hsa-miR-20a-5p; hsa-miR-5193; hsa-miR-192-5p; hsa-miR-17-5p; hsa-miR-338-5p
Annotations derived over miRTarBase (Gene Ontology)	positive regulation of gap junction assembly GO1903598	enriched	0.0107168	0.456586	15	hsa-miR-1238-3p; hsa-miR-6749-3p; hsa-miR-106b-5p; hsa-miR-93-5p; hsa-miR-20b-5p; hsa-miR-584-3p; hsa-miR-26b-5p; hsa-miR-660-3p; hsa-miR-107; hsa-miR-106a-5p; hsa-miR-20a-5p; hsa-miR-5193; hsa-miR-192-5p; hsa-miR-17-5p; hsa-miR-338-5p
Annotations derived over miRTarBase (Gene Ontology)	regulation of peptidase activity GO0052547	enriched	0.0107168	0.456586	15	hsa-miR-1238-3p; hsa-miR-6749-3p; hsa-miR-106b-5p; hsa-miR-93-5p; hsa-miR-20b-5p; hsa-miR-584-3p; hsa-miR-26b-5p; hsa-miR-660-3p; hsa-miR-107; hsa-miR-106a-5p; hsa-miR-20a-5p; hsa-miR-5193; hsa-miR-192-5p; hsa-miR-17-5p; hsa-miR-338-5p
Annotations derived over miRTarBase (Gene Ontology)	telencephalon regionalization GO0021978	enriched	0.357506	0.497725	16	hsa-miR-106b-5p; hsa-miR-93-5p; hsa-miR-20b-5p; hsa-miR-106b-3p; hsa-miR-26b-5p; hsa-miR-576-5p; hsa-miR-766-3p; hsa-miR-335-5p; hsa-miR-106a-5p; hsa-miR-20a-5p; hsa-miR-17-5p; hsa-miR-339-5p; hsa-miR-625-5p; hsa-miR-342-5p; hsa-miR-505-3p; hsa-miR-495-3p
Annotations derived over miRTarBase (Gene Ontology)	mesoderm formation GO0001707	enriched	0.121294	0.465382	50	hsa-miR-6501-5p; hsa-miR-324-5p; hsa-miR-425-5p; hsa-miR-3615; hsa-miR-22-3p; hsa-miR-130a-3p; hsa-miR-106b-5p; hsa-miR-27a-3p; hsa-miR-122-5p; hsa-miR-7855-5p; hsa-miR-142-3p; hsa-miR-93-5p; hsa-miR-20b-5p; hsa-miR-181d-5p; hsa-miR-3613-3p; hsa-miR-30b-5p; hsa-miR-19a-3p; hsa-miR-21-5p; hsa-miR-27b-3p; hsa-miR-26b-5p; hsa-miR-18a-5p; hsa-miR-15b-5p; hsa-miR-30e-5p; hsa-miR-483-3p; hsa-miR-146a-5…
Annotations derived over miRTarBase (Gene Ontology)	regulation of protein deacetylation GO0090311	enriched	0.119127	0.465113	25	hsa-miR-1343-3p; hsa-miR-425-5p; hsa-miR-186-5p; hsa-miR-106b-5p; hsa-miR-6783-3p; hsa-miR-126-3p; hsa-miR-93-5p; hsa-miR-20b-5p; hsa-miR-126-5p; hsa-miR-15b-5p; hsa-miR-6842-3p; hsa-miR-15a-5p; hsa-miR-503-5p; hsa-miR-335-5p; hsa-miR-106a-5p; hsa-miR-20a-5p; hsa-miR-140-5p; hsa-miR-192-5p; hsa-miR-17-5p; hsa-miR-155-5p; hsa-miR-877-3p; hsa-miR-132-3p; hsa-miR-25-5p; hsa-miR-370-3p; hsa-miR-505-5p
Annotations derived over miRTarBase (Gene Ontology)	regulation of neutrophil migration GO1902622	enriched	0.387131	0.507885	26	hsa-miR-939-5p; hsa-miR-574-3p; hsa-miR-425-3p; hsa-miR-122-5p; hsa-miR-142-3p; hsa-miR-181d-5p; hsa-miR-2110; hsa-miR-576-5p; hsa-miR-144-3p; hsa-miR-6833-3p; hsa-miR-483-3p; hsa-miR-146a-5p; hsa-miR-374b-5p; hsa-miR-6513-3p; hsa-let-7b-5p; hsa-miR-365a-3p; hsa-miR-224-5p; hsa-miR-374a-5p; hsa-miR-652-3p; hsa-miR-183-3p; hsa-miR-142-5p; hsa-miR-320a-3p; hsa-miR-155-5p; hsa-miR-361-5p; hsa-miR-67…
Annotations derived over miRTarBase (Gene Ontology)	positive regulation of calcium ion transport into cytosol GO0010524	enriched	0.08078	0.463019	35	hsa-miR-130b-3p; hsa-miR-1238-3p; hsa-miR-186-5p; hsa-miR-6749-3p; hsa-miR-130a-3p; hsa-miR-106b-5p; hsa-miR-576-3p; hsa-miR-378a-5p; hsa-miR-664a-5p; hsa-miR-196b-5p; hsa-miR-93-5p; hsa-miR-20b-5p; hsa-miR-19a-3p; hsa-miR-454-3p; hsa-miR-584-3p; hsa-miR-26b-5p; hsa-miR-660-3p; hsa-miR-6833-3p; hsa-miR-107; hsa-miR-221-3p; hsa-miR-335-5p; hsa-miR-106a-5p; hsa-miR-20a-5p; hsa-miR-5193; hsa-miR-192…
Annotations derived over miRTarBase (Gene Ontology)	development of primary sexual characteristics GO0045137	enriched	0.359871	0.497973	17	hsa-miR-186-5p; hsa-miR-222-3p; hsa-miR-30b-5p; hsa-miR-584-3p; hsa-miR-15b-5p; hsa-miR-30e-5p; hsa-miR-15a-5p; hsa-miR-503-5p; hsa-miR-6799-3p; hsa-miR-146b-3p; hsa-miR-29c-3p; hsa-miR-7976; hsa-miR-29a-3p; hsa-miR-30a-5p; hsa-miR-30d-5p; hsa-miR-3173-5p; hsa-miR-874-3p
Annotations derived over miRTarBase (Gene Ontology)	positive regulation of basement membrane assembly involved in embryonic body morphogenesis GO1904261	depleted	0.135943	0.470891	17	hsa-miR-152-3p; hsa-miR-148b-3p; hsa-miR-222-3p; hsa-miR-142-3p; hsa-miR-3613-3p; hsa-miR-21-3p; hsa-miR-1229-3p; hsa-miR-29c-3p; hsa-miR-29a-3p; hsa-miR-18a-3p; hsa-miR-30a-5p; hsa-miR-504-5p; hsa-miR-548ac; hsa-miR-210-3p; hsa-miR-148a-3p; hsa-miR-155-5p; hsa-miR-423-5p
Annotations derived over miRTarBase (Gene Ontology)	ethylene metabolic process GO0009692	depleted	0.275131	0.478133	4	hsa-miR-6833-3p; hsa-miR-4677-3p; hsa-miR-155-5p; hsa-miR-200c-3p
Annotations derived over miRTarBase (Gene Ontology)	retrograde transport, vesicle recycling within Golgi GO0000301	enriched	0.323449	0.490307	4	hsa-miR-142-3p; hsa-miR-6833-3p; hsa-miR-15a-5p; hsa-miR-1296-5p
Annotations derived over miRTarBase (Gene Ontology)	odontogenesis GO0042476	depleted	0.477926	0.537936	68	hsa-miR-939-5p; hsa-miR-330-5p; hsa-miR-25-3p; hsa-miR-378i; hsa-miR-425-5p; hsa-miR-186-5p; hsa-miR-130a-3p; hsa-miR-877-5p; hsa-miR-378a-3p; hsa-miR-148b-3p; hsa-miR-548ay-5p; hsa-let-7i-5p; hsa-miR-93-5p; hsa-miR-361-3p; hsa-miR-185-5p; hsa-miR-19a-3p; hsa-miR-21-5p; hsa-miR-548j-5p; hsa-miR-4685-3p; hsa-miR-378c; hsa-miR-26b-5p; hsa-miR-4690-3p; hsa-miR-15b-5p; hsa-miR-223-5p; hsa-miR-942-5p;…
Annotations derived over miRTarBase (Gene Ontology)	positive regulation of oxidative stress-induced neuron intrinsic apoptotic signaling pathway GO1903378	enriched	0.268891	0.478133	37	hsa-miR-151a-3p; hsa-miR-25-3p; hsa-miR-148b-5p; hsa-miR-363-3p; hsa-miR-186-5p; hsa-miR-6749-3p; hsa-miR-106b-5p; hsa-miR-27a-3p; hsa-miR-1303; hsa-miR-93-5p; hsa-miR-20b-5p; hsa-miR-6747-3p; hsa-miR-182-5p; hsa-miR-26b-5p; hsa-miR-339-3p; hsa-miR-660-3p; hsa-miR-144-3p; hsa-miR-223-5p; hsa-miR-15a-5p; hsa-miR-107; hsa-miR-503-5p; hsa-miR-664b-3p; hsa-miR-20a-5p; hsa-miR-5193; hsa-miR-17-5p; hsa…
Annotations derived over miRTarBase (Gene Ontology)	long-chain fatty acid biosynthetic process GO0042759	depleted	0.0853161	0.463019	40	hsa-miR-130b-3p; hsa-miR-363-5p; hsa-miR-106b-5p; hsa-miR-589-5p; hsa-miR-185-5p; hsa-miR-19a-3p; hsa-miR-21-5p; hsa-miR-4685-3p; hsa-miR-27b-3p; hsa-miR-26b-5p; hsa-miR-660-3p; hsa-miR-144-3p; hsa-miR-6833-3p; hsa-miR-942-5p; hsa-miR-766-3p; hsa-miR-146a-5p; hsa-miR-6873-3p; hsa-miR-107; hsa-miR-4742-3p; hsa-miR-3127-3p; hsa-let-7b-5p; hsa-miR-6741-3p; hsa-miR-335-5p; hsa-miR-21-3p; hsa-miR-143-…
Annotations derived over miRTarBase (Gene Ontology)	sperm capacitation GO0048240	enriched	0.28036	0.478133	42	hsa-miR-1343-3p; hsa-miR-186-5p; hsa-miR-22-3p; hsa-miR-106b-5p; hsa-miR-148b-3p; hsa-miR-6783-3p; hsa-miR-222-3p; hsa-miR-196b-5p; hsa-miR-93-5p; hsa-miR-20b-5p; hsa-miR-331-3p; hsa-miR-3133; hsa-miR-26b-5p; hsa-miR-15b-5p; hsa-miR-144-3p; hsa-miR-1260b; hsa-miR-1307-3p; hsa-miR-15a-5p; hsa-miR-532-3p; hsa-miR-221-3p; hsa-let-7b-5p; hsa-miR-6741-3p; hsa-miR-335-5p; hsa-miR-20a-5p; hsa-miR-365a-3…
Annotations derived over miRTarBase (Gene Ontology)	dihydrobiopterin metabolic process GO0051066	depleted	0.317347	0.490307	8	hsa-let-7i-5p; hsa-miR-26b-5p; hsa-let-7g-5p; hsa-let-7b-5p; hsa-miR-98-5p; hsa-let-7e-5p; hsa-let-7c-5p; hsa-let-7d-5p
Annotations derived over miRTarBase (Gene Ontology)	creatine metabolic process GO0006600	depleted	0.195232	0.474204	27	hsa-miR-324-5p; hsa-miR-27a-3p; hsa-let-7i-5p; hsa-miR-196b-5p; hsa-miR-19a-3p; hsa-miR-126-5p; hsa-miR-6833-3p; hsa-miR-1260b; hsa-miR-6881-3p; hsa-miR-6873-3p; hsa-miR-107; hsa-let-7g-5p; hsa-let-7b-5p; hsa-miR-192-5p; hsa-miR-484; hsa-miR-98-5p; hsa-miR-6782-3p; hsa-miR-548ac; hsa-let-7e-5p; hsa-let-7c-5p; hsa-let-7d-5p; hsa-miR-340-5p; hsa-miR-320a-3p; hsa-miR-155-5p; hsa-miR-382-5p; hsa-miR-…
Annotations derived over miRTarBase (Gene Ontology)	fasciculation of sensory neuron axon GO0097155	depleted	0.3373	0.490307	27	hsa-miR-130b-3p; hsa-miR-22-5p; hsa-miR-106b-5p; hsa-let-7i-5p; hsa-miR-93-5p; hsa-miR-20b-5p; hsa-miR-21-5p; hsa-miR-26b-5p; hsa-miR-10b-5p; hsa-miR-4755-5p; hsa-miR-1255a; hsa-let-7g-5p; hsa-let-7b-5p; hsa-miR-335-5p; hsa-miR-106a-5p; hsa-miR-20a-5p; hsa-miR-17-5p; hsa-miR-484; hsa-miR-98-5p; hsa-let-7e-5p; hsa-let-7c-5p; hsa-miR-10a-5p; hsa-let-7d-5p; hsa-miR-320a-3p; hsa-miR-361-5p; hsa-miR-1…
Annotations derived over miRTarBase (Gene Ontology)	UDP-N-acetylglucosamine biosynthetic process GO0006048	enriched	0.0726442	0.463019	59	hsa-miR-939-5p; hsa-miR-25-3p; hsa-miR-363-3p; hsa-miR-331-5p; hsa-miR-1226-3p; hsa-miR-4433b-5p; hsa-miR-106b-5p; hsa-miR-27a-3p; hsa-miR-122-5p; hsa-miR-93-5p; hsa-miR-20b-5p; hsa-miR-199b-3p; hsa-miR-185-5p; hsa-miR-30b-5p; hsa-miR-19a-3p; hsa-miR-6747-3p; hsa-miR-331-3p; hsa-miR-2110; hsa-miR-27b-3p; hsa-miR-26b-5p; hsa-miR-4690-3p; hsa-miR-126-5p; hsa-miR-30e-5p; hsa-miR-6833-3p; hsa-miR-126…
Annotations derived over miRTarBase (Gene Ontology)	peripheral nervous system development GO0007422	depleted	0.564192	0.588803	58	hsa-miR-130b-3p; hsa-miR-939-5p; hsa-miR-324-5p; hsa-miR-22-3p; hsa-miR-4454; hsa-miR-22-5p; hsa-miR-148b-3p; hsa-miR-27a-3p; hsa-miR-122-5p; hsa-miR-378a-5p; hsa-miR-142-3p; hsa-miR-93-5p; hsa-miR-181d-5p; hsa-miR-19a-3p; hsa-miR-21-5p; hsa-miR-331-3p; hsa-miR-182-5p; hsa-miR-27b-3p; hsa-miR-5695; hsa-miR-26b-5p; hsa-miR-126-5p; hsa-miR-1260b; hsa-miR-15a-5p; hsa-miR-6881-3p; hsa-miR-10b-5p; hsa…
Annotations derived over miRTarBase (Gene Ontology)	biotin metabolic process GO0006768	depleted	0.304232	0.486333	48	hsa-miR-130b-3p; hsa-miR-636; hsa-miR-6749-3p; hsa-miR-130a-3p; hsa-miR-378a-3p; hsa-miR-106b-5p; hsa-miR-148a-5p; hsa-let-7i-5p; hsa-miR-93-5p; hsa-miR-20b-5p; hsa-miR-199b-3p; hsa-miR-6747-3p; hsa-miR-454-3p; hsa-miR-4685-3p; hsa-miR-27b-3p; hsa-miR-26b-5p; hsa-miR-660-3p; hsa-miR-144-3p; hsa-miR-15b-3p; hsa-let-7g-5p; hsa-let-7b-5p; hsa-miR-335-5p; hsa-miR-664b-3p; hsa-miR-20a-5p; hsa-miR-1976…
Annotations derived over miRTarBase (Gene Ontology)	pri-miRNA transcription by RNA polymerase II GO0061614	enriched	0.0992564	0.463019	52	hsa-miR-130b-3p; hsa-miR-25-3p; hsa-miR-152-3p; hsa-miR-324-5p; hsa-miR-363-5p; hsa-miR-186-5p; hsa-miR-6749-3p; hsa-miR-130a-3p; hsa-miR-877-5p; hsa-miR-106b-5p; hsa-miR-6861-3p; hsa-miR-27a-3p; hsa-miR-1303; hsa-miR-222-3p; hsa-miR-93-5p; hsa-miR-20b-5p; hsa-miR-181d-5p; hsa-miR-1299; hsa-miR-185-5p; hsa-miR-30b-5p; hsa-miR-27b-3p; hsa-miR-584-3p; hsa-miR-18a-5p; hsa-miR-15b-5p; hsa-miR-144-3p;…
Annotations derived over miRTarBase (Gene Ontology)	regulation of viral release from host cell GO1902186	enriched	0.0997836	0.463019	16	hsa-miR-130b-3p; hsa-miR-106b-5p; hsa-miR-378a-5p; hsa-miR-93-5p; hsa-miR-20b-5p; hsa-miR-181d-5p; hsa-miR-1299; hsa-miR-331-3p; hsa-miR-15b-3p; hsa-miR-193a-5p; hsa-miR-106a-5p; hsa-miR-20a-5p; hsa-miR-17-5p; hsa-miR-140-3p; hsa-miR-877-3p; hsa-miR-7977
Annotations derived over miRTarBase (Gene Ontology)	macrophage activation GO0042116	enriched	0.0090137	0.456586	41	hsa-miR-152-3p; hsa-miR-4738-3p; hsa-miR-22-3p; hsa-miR-106b-5p; hsa-miR-148b-3p; hsa-miR-122-5p; hsa-let-7i-5p; hsa-miR-93-5p; hsa-miR-20b-5p; hsa-miR-19a-3p; hsa-miR-21-5p; hsa-miR-182-5p; hsa-miR-26b-5p; hsa-miR-660-3p; hsa-miR-6833-3p; hsa-miR-223-5p; hsa-miR-942-5p; hsa-miR-146a-5p; hsa-miR-146b-5p; hsa-miR-6873-3p; hsa-miR-4755-5p; hsa-miR-100-5p; hsa-miR-28-5p; hsa-miR-4742-3p; hsa-let-7b-…
Annotations derived over miRTarBase (Gene Ontology)	fatty acid metabolic process GO0006631	enriched	0.0450741	0.462675	107	hsa-miR-130b-3p; hsa-miR-1343-3p; hsa-miR-25-3p; hsa-miR-152-3p; hsa-miR-363-5p; hsa-miR-363-3p; hsa-miR-186-5p; hsa-miR-6749-3p; hsa-miR-22-3p; hsa-miR-130a-3p; hsa-miR-425-3p; hsa-miR-532-5p; hsa-miR-1226-3p; hsa-miR-324-3p; hsa-miR-106b-5p; hsa-miR-326; hsa-miR-148b-3p; hsa-miR-27a-3p; hsa-miR-1303; hsa-miR-548ay-5p; hsa-miR-6783-3p; hsa-miR-222-3p; hsa-miR-6855-3p; hsa-miR-196b-5p; hsa-miR-93…
Annotations derived over miRTarBase (Gene Ontology)	N-acetylglucosamine catabolic process GO0006046	enriched	0.237604	0.478133	11	hsa-miR-106b-5p; hsa-miR-122-5p; hsa-miR-30b-5p; hsa-miR-26b-5p; hsa-miR-4690-3p; hsa-miR-1260b; hsa-miR-483-3p; hsa-miR-374a-5p; hsa-miR-6793-3p; hsa-miR-1260a; hsa-miR-139-3p
Annotations derived over miRTarBase (Gene Ontology)	dendritic cell homeostasis GO0036145	enriched	0.0215668	0.459835	9	hsa-miR-106b-5p; hsa-miR-1303; hsa-miR-93-5p; hsa-miR-20b-5p; hsa-miR-26b-5p; hsa-miR-1270; hsa-miR-106a-5p; hsa-miR-20a-5p; hsa-miR-17-5p
Annotations derived over miRTarBase (Gene Ontology)	olfactory bulb interneuron development GO0021891	depleted	0.311928	0.488621	9	hsa-miR-186-5p; hsa-miR-21-5p; hsa-miR-26b-5p; hsa-miR-374a-5p; hsa-miR-183-3p; hsa-miR-30a-5p; hsa-miR-155-5p; hsa-miR-342-5p; hsa-miR-145-5p
Annotations derived over miRTarBase (Gene Ontology)	regulation of astrocyte chemotaxis GO2000458	enriched	0.0215668	0.459835	9	hsa-miR-106b-5p; hsa-miR-1303; hsa-miR-93-5p; hsa-miR-20b-5p; hsa-miR-26b-5p; hsa-miR-1270; hsa-miR-106a-5p; hsa-miR-20a-5p; hsa-miR-17-5p
Annotations derived over miRTarBase (Gene Ontology)	miRNA catabolic process GO0010587	enriched	0.0789008	0.463019	42	hsa-miR-151a-3p; hsa-miR-186-5p; hsa-miR-6749-3p; hsa-miR-6734-3p; hsa-miR-106b-5p; hsa-miR-576-3p; hsa-miR-93-5p; hsa-miR-20b-5p; hsa-miR-1234-3p; hsa-miR-181d-5p; hsa-miR-3613-3p; hsa-miR-30b-5p; hsa-miR-3133; hsa-miR-26b-5p; hsa-miR-15b-5p; hsa-miR-30e-5p; hsa-miR-107; hsa-miR-4755-5p; hsa-miR-100-5p; hsa-miR-374b-5p; hsa-miR-96-5p; hsa-let-7b-5p; hsa-miR-625-3p; hsa-miR-335-5p; hsa-miR-106a-5…
Annotations derived over miRTarBase (Gene Ontology)	cell cycle phase transition GO0044770	depleted	0.565991	0.590037	24	hsa-miR-324-5p; hsa-miR-1238-3p; hsa-miR-186-5p; hsa-miR-122-5p; hsa-miR-93-5p; hsa-miR-30b-5p; hsa-miR-183-5p; hsa-miR-30e-5p; hsa-miR-1270; hsa-miR-766-3p; hsa-miR-483-3p; hsa-miR-192-5p; hsa-miR-484; hsa-miR-1304-3p; hsa-miR-29a-3p; hsa-miR-3940-3p; hsa-miR-30a-5p; hsa-miR-423-3p; hsa-miR-5001-3p; hsa-miR-30d-5p; hsa-miR-877-3p; hsa-miR-7977; hsa-miR-423-5p; hsa-miR-125a-5p
Annotations derived over miRTarBase (Gene Ontology)	mesenchymal cell proliferation involved in ureteric bud development GO0072138	enriched	0.292758	0.482015	13	hsa-miR-106b-5p; hsa-miR-93-5p; hsa-miR-20b-5p; hsa-miR-106b-3p; hsa-miR-26b-5p; hsa-miR-576-5p; hsa-miR-335-5p; hsa-miR-106a-5p; hsa-miR-20a-5p; hsa-miR-17-5p; hsa-miR-342-5p; hsa-miR-1271-5p; hsa-miR-505-3p
Annotations derived over miRTarBase (Gene Ontology)	establishment or maintenance of apicalbasal cell polarity GO0035088	enriched	0.0902835	0.463019	20	hsa-miR-130b-3p; hsa-miR-130a-3p; hsa-miR-106b-5p; hsa-miR-122-5p; hsa-miR-142-3p; hsa-miR-93-5p; hsa-miR-20b-5p; hsa-miR-19a-3p; hsa-miR-454-3p; hsa-miR-5695; hsa-miR-144-3p; hsa-miR-335-5p; hsa-miR-106a-5p; hsa-miR-20a-5p; hsa-miR-17-5p; hsa-miR-374a-5p; hsa-miR-548o-3p; hsa-miR-139-5p; hsa-miR-3928-3p; hsa-miR-155-5p
Annotations derived over miRTarBase (Gene Ontology)	response to peptide hormone GO0043434	depleted	0.0876537	0.463019	84	hsa-miR-130b-3p; hsa-miR-25-3p; hsa-miR-152-3p; hsa-miR-501-5p; hsa-miR-363-3p; hsa-miR-6818-3p; hsa-miR-186-5p; hsa-miR-6749-3p; hsa-miR-324-3p; hsa-miR-106b-5p; hsa-miR-28-3p; hsa-miR-378a-5p; hsa-miR-222-3p; hsa-miR-126-3p; hsa-let-7i-5p; hsa-miR-93-5p; hsa-miR-20b-5p; hsa-miR-1234-3p; hsa-miR-3613-3p; hsa-miR-361-3p; hsa-miR-30b-5p; hsa-miR-19a-3p; hsa-miR-21-5p; hsa-miR-106b-3p; hsa-miR-26b-…
Annotations derived over miRTarBase (Gene Ontology)	brain development GO0007420	depleted	0.366857	0.500123	190	hsa-miR-130b-3p; hsa-miR-1343-3p; hsa-miR-939-5p; hsa-miR-4511; hsa-miR-330-5p; hsa-miR-25-3p; hsa-miR-501-5p; hsa-miR-363-5p; hsa-miR-363-3p; hsa-miR-24-2-5p; hsa-miR-6818-3p; hsa-miR-186-5p; hsa-miR-6749-3p; hsa-miR-22-3p; hsa-miR-130a-3p; hsa-miR-877-5p; hsa-miR-532-5p; hsa-miR-331-5p; hsa-miR-421; hsa-miR-378a-3p; hsa-miR-1226-3p; hsa-miR-22-5p; hsa-miR-324-3p; hsa-miR-106b-5p; hsa-miR-326; h…
Annotations derived over miRTarBase (Gene Ontology)	positive regulation of behavioral fear response GO2000987	depleted	0.306533	0.487352	10	hsa-miR-93-5p; hsa-miR-21-5p; hsa-miR-26b-5p; hsa-let-7b-5p; hsa-miR-335-5p; hsa-miR-17-5p; hsa-miR-484; hsa-miR-223-3p; hsa-let-7c-5p; hsa-miR-23a-3p
Annotations derived over miRTarBase (Gene Ontology)	negative regulation of cell-matrix adhesion GO0001953	depleted	0.293799	0.482015	82	hsa-miR-130b-3p; hsa-miR-330-5p; hsa-miR-25-3p; hsa-miR-4746-5p; hsa-miR-363-3p; hsa-miR-130a-3p; hsa-miR-106b-5p; hsa-miR-326; hsa-miR-27a-3p; hsa-miR-548ay-5p; hsa-miR-122-5p; hsa-let-7i-5p; hsa-miR-142-3p; hsa-miR-196b-5p; hsa-miR-93-5p; hsa-miR-20b-5p; hsa-miR-199b-3p; hsa-miR-3613-3p; hsa-miR-19a-3p; hsa-miR-21-5p; hsa-miR-548j-5p; hsa-miR-454-3p; hsa-miR-3133; hsa-miR-185-3p; hsa-miR-4685-3…
Annotations derived over miRTarBase (Gene Ontology)	sialylation GO0097503	enriched	0.0423204	0.462675	12	hsa-miR-6501-5p; hsa-miR-324-3p; hsa-miR-122-5p; hsa-miR-21-5p; hsa-miR-1307-3p; hsa-miR-4755-5p; hsa-miR-6741-3p; hsa-miR-335-5p; hsa-miR-5193; hsa-miR-484; hsa-miR-1304-3p; hsa-miR-18a-3p
Annotations derived over miRTarBase (Gene Ontology)	negative regulation of blood vessel endothelial cell differentiation GO0110059	depleted	0.189098	0.474204	11	hsa-miR-106b-5p; hsa-miR-93-5p; hsa-miR-20b-5p; hsa-miR-106a-5p; hsa-miR-20a-5p; hsa-miR-17-5p; hsa-miR-197-3p; hsa-miR-142-5p; hsa-miR-423-3p; hsa-miR-625-5p; hsa-miR-92b-5p
Annotations derived over miRTarBase (Gene Ontology)	notochord development GO0030903	depleted	0.158913	0.470891	6	hsa-miR-26b-5p; hsa-miR-106a-5p; hsa-miR-20a-5p; hsa-miR-192-5p; hsa-miR-17-5p; hsa-miR-7977
Annotations derived over miRTarBase (Gene Ontology)	SCF complex assembly GO0010265	enriched	0.0711271	0.463019	29	hsa-miR-151a-5p; hsa-miR-425-5p; hsa-miR-186-5p; hsa-miR-22-5p; hsa-miR-106b-5p; hsa-miR-27a-3p; hsa-miR-6855-3p; hsa-miR-93-5p; hsa-miR-20b-5p; hsa-miR-1304-5p; hsa-miR-30b-5p; hsa-miR-27b-3p; hsa-miR-30e-5p; hsa-miR-100-5p; hsa-let-7b-5p; hsa-miR-106a-5p; hsa-miR-20a-5p; hsa-miR-1976; hsa-miR-192-5p; hsa-miR-17-5p; hsa-miR-29c-3p; hsa-miR-6857-3p; hsa-miR-1301-3p; hsa-miR-29a-3p; hsa-miR-30a-5p…
Annotations derived over miRTarBase (Gene Ontology)	closure of optic fissure GO0061386	depleted	0.0379641	0.459835	29	hsa-miR-25-3p; hsa-miR-363-3p; hsa-miR-22-3p; hsa-miR-148b-3p; hsa-miR-222-3p; hsa-let-7i-5p; hsa-miR-5695; hsa-miR-221-3p; hsa-let-7g-5p; hsa-let-7b-5p; hsa-miR-21-3p; hsa-miR-484; hsa-miR-339-5p; hsa-miR-98-5p; hsa-miR-454-5p; hsa-miR-1294; hsa-miR-769-5p; hsa-miR-197-3p; hsa-let-7e-5p; hsa-miR-30c-1-3p; hsa-let-7c-5p; hsa-let-7d-5p; hsa-miR-92b-3p; hsa-miR-361-5p; hsa-miR-877-3p; hsa-miR-505-3…
Annotations derived over miRTarBase (Gene Ontology)	branch elongation involved in ureteric bud branching GO0060681	enriched	0.177918	0.474204	5	hsa-miR-943; hsa-miR-326; hsa-miR-6855-3p; hsa-miR-6857-3p; hsa-miR-130b-5p
Annotations derived over miRTarBase (Gene Ontology)	mesonephric epithelium development GO0072163	enriched	0.177918	0.474204	5	hsa-miR-943; hsa-miR-326; hsa-miR-6855-3p; hsa-miR-6857-3p; hsa-miR-130b-5p
Annotations derived over miRTarBase (Gene Ontology)	intestinal epithelial structure maintenance GO0060729	depleted	0.302122	0.485367	18	hsa-miR-4738-3p; hsa-let-7i-5p; hsa-miR-21-5p; hsa-miR-26b-5p; hsa-miR-942-5p; hsa-miR-146a-5p; hsa-miR-146b-5p; hsa-miR-4742-3p; hsa-let-7b-5p; hsa-miR-335-5p; hsa-miR-140-5p; hsa-miR-4659b-3p; hsa-miR-548o-3p; hsa-miR-4659a-3p; hsa-miR-338-5p; hsa-miR-7977; hsa-miR-145-5p; hsa-miR-495-3p
Annotations derived over miRTarBase (Gene Ontology)	endocardial cushion morphogenesis GO0003203	depleted	0.152704	0.470891	106	hsa-miR-130b-3p; hsa-miR-1343-3p; hsa-miR-25-3p; hsa-miR-378i; hsa-miR-363-3p; hsa-miR-6818-3p; hsa-miR-186-5p; hsa-miR-943; hsa-miR-130a-3p; hsa-miR-331-5p; hsa-miR-378a-3p; hsa-miR-106b-5p; hsa-miR-326; hsa-miR-148b-3p; hsa-miR-122-5p; hsa-miR-6783-3p; hsa-let-7i-5p; hsa-miR-93-5p; hsa-miR-20b-5p; hsa-miR-3613-3p; hsa-miR-30b-5p; hsa-miR-183-5p; hsa-miR-21-5p; hsa-miR-6747-3p; hsa-miR-454-3p; h…
Annotations derived over miRTarBase (Gene Ontology)	platelet dense granule organization GO0060155	enriched	0.34349	0.491739	23	hsa-miR-378a-3p; hsa-miR-106b-5p; hsa-miR-27a-3p; hsa-miR-378a-5p; hsa-miR-148a-5p; hsa-miR-93-5p; hsa-miR-20b-5p; hsa-miR-181d-5p; hsa-miR-19a-3p; hsa-miR-27b-3p; hsa-miR-26b-5p; hsa-miR-106a-5p; hsa-miR-20a-5p; hsa-miR-1976; hsa-miR-17-5p; hsa-miR-330-3p; hsa-miR-221-5p; hsa-miR-3940-3p; hsa-miR-500a-3p; hsa-miR-23b-3p; hsa-miR-877-3p; hsa-miR-150-5p; hsa-miR-744-5p
Annotations derived over miRTarBase (Gene Ontology)	negative regulation of fibrinolysis GO0051918	depleted	0.271518	0.478133	53	hsa-miR-1343-3p; hsa-miR-6818-3p; hsa-miR-6749-3p; hsa-miR-106b-5p; hsa-miR-122-5p; hsa-miR-6783-3p; hsa-miR-378a-5p; hsa-let-7i-5p; hsa-miR-93-5p; hsa-miR-20b-5p; hsa-miR-30b-5p; hsa-miR-19a-3p; hsa-miR-6747-3p; hsa-miR-4685-3p; hsa-miR-182-5p; hsa-miR-27b-3p; hsa-miR-660-3p; hsa-miR-30e-5p; hsa-miR-6833-3p; hsa-miR-1260b; hsa-miR-93-3p; hsa-miR-532-3p; hsa-let-7g-5p; hsa-let-7b-5p; hsa-miR-335-…
Annotations derived over miRTarBase (Gene Ontology)	glycogen biosynthetic process GO0005978	enriched	0.125785	0.468435	55	hsa-miR-330-5p; hsa-miR-25-3p; hsa-miR-324-5p; hsa-miR-363-3p; hsa-miR-186-5p; hsa-miR-425-3p; hsa-miR-106b-5p; hsa-miR-326; hsa-miR-27a-3p; hsa-miR-122-5p; hsa-miR-597-3p; hsa-let-7i-5p; hsa-miR-93-5p; hsa-miR-20b-5p; hsa-miR-181d-5p; hsa-miR-3613-3p; hsa-miR-30b-5p; hsa-miR-183-5p; hsa-miR-19a-3p; hsa-miR-21-5p; hsa-miR-6747-3p; hsa-miR-3133; hsa-miR-27b-3p; hsa-miR-26b-5p; hsa-miR-660-3p; hsa-…
Annotations derived over miRTarBase (Gene Ontology)	plasma lipoprotein particle clearance GO0034381	enriched	0.534802	0.568384	46	hsa-miR-130b-3p; hsa-miR-152-3p; hsa-miR-6818-3p; hsa-miR-130a-3p; hsa-miR-106b-5p; hsa-miR-148b-3p; hsa-miR-27a-3p; hsa-miR-93-5p; hsa-miR-20b-5p; hsa-miR-181d-5p; hsa-miR-3613-3p; hsa-miR-30b-5p; hsa-miR-19a-3p; hsa-miR-454-3p; hsa-miR-3133; hsa-miR-27b-3p; hsa-miR-26b-5p; hsa-miR-30e-5p; hsa-miR-223-5p; hsa-miR-1307-3p; hsa-miR-641; hsa-miR-3187-3p; hsa-let-7b-5p; hsa-miR-6741-3p; hsa-miR-335-…
Annotations derived over miRTarBase (Gene Ontology)	negative regulation of CD40 signaling pathway GO2000349	depleted	0.043961	0.462675	15	hsa-miR-19a-3p; hsa-miR-26b-5p; hsa-miR-18a-5p; hsa-miR-6802-3p; hsa-miR-374a-5p; hsa-miR-4659b-3p; hsa-miR-29a-3p; hsa-miR-4659a-3p; hsa-let-7e-5p; hsa-miR-23b-3p; hsa-miR-23a-3p; hsa-miR-877-3p; hsa-miR-335-3p; hsa-miR-505-3p; hsa-miR-125a-5p
Annotations derived over miRTarBase (Gene Ontology)	regulation of phosphatidylcholine catabolic process GO0010899	enriched	0.397256	0.511581	48	hsa-miR-130b-3p; hsa-miR-152-3p; hsa-miR-501-5p; hsa-miR-324-5p; hsa-miR-6818-3p; hsa-miR-130a-3p; hsa-miR-106b-5p; hsa-miR-148b-3p; hsa-miR-27a-3p; hsa-miR-93-5p; hsa-miR-20b-5p; hsa-miR-181d-5p; hsa-miR-3613-3p; hsa-miR-185-5p; hsa-miR-30b-5p; hsa-miR-19a-3p; hsa-miR-454-3p; hsa-miR-3133; hsa-miR-27b-3p; hsa-miR-30e-5p; hsa-miR-223-5p; hsa-miR-1307-3p; hsa-miR-641; hsa-miR-96-5p; hsa-let-7b-5p;…
Annotations derived over miRTarBase (Gene Ontology)	interleukin-6-mediated signaling pathway GO0070102	enriched	0.138834	0.470891	105	hsa-miR-130b-3p; hsa-miR-25-3p; hsa-miR-501-5p; hsa-miR-574-3p; hsa-miR-363-3p; hsa-miR-4738-3p; hsa-miR-186-5p; hsa-miR-6749-3p; hsa-miR-130a-3p; hsa-miR-331-5p; hsa-miR-421; hsa-miR-1226-3p; hsa-miR-106b-5p; hsa-miR-27a-3p; hsa-miR-1303; hsa-miR-548ay-5p; hsa-let-7i-5p; hsa-miR-142-3p; hsa-miR-93-5p; hsa-miR-20b-5p; hsa-miR-1234-3p; hsa-miR-1304-5p; hsa-miR-548k; hsa-miR-30b-5p; hsa-miR-183-5p;…
Annotations derived over miRTarBase (Gene Ontology)	regulation of extracellular exosome assembly GO1903551	enriched	0.21885	0.477103	17	hsa-miR-130b-3p; hsa-miR-106b-5p; hsa-miR-142-3p; hsa-miR-93-5p; hsa-miR-20b-5p; hsa-miR-181d-5p; hsa-miR-331-3p; hsa-miR-15a-5p; hsa-miR-641; hsa-miR-106a-5p; hsa-miR-20a-5p; hsa-miR-192-5p; hsa-miR-17-5p; hsa-let-7e-5p; hsa-miR-130b-5p; hsa-miR-23b-3p; hsa-miR-23a-3p
Annotations derived over miRTarBase (Gene Ontology)	localization within membrane GO0051668	enriched	0.217975	0.477103	22	hsa-miR-939-5p; hsa-miR-574-3p; hsa-miR-425-3p; hsa-miR-3074-5p; hsa-miR-122-5p; hsa-miR-142-3p; hsa-miR-2110; hsa-miR-576-5p; hsa-miR-144-3p; hsa-miR-483-3p; hsa-miR-146a-5p; hsa-miR-374b-5p; hsa-miR-6513-3p; hsa-miR-365a-3p; hsa-miR-224-5p; hsa-miR-374a-5p; hsa-miR-652-3p; hsa-miR-183-3p; hsa-miR-142-5p; hsa-miR-320a-3p; hsa-miR-155-5p; hsa-miR-361-5p
Annotations derived over miRTarBase (Gene Ontology)	regulation of hydrogen peroxide metabolic process GO0010310	enriched	0.217975	0.477103	22	hsa-miR-939-5p; hsa-miR-574-3p; hsa-miR-425-3p; hsa-miR-122-5p; hsa-miR-142-3p; hsa-miR-2110; hsa-miR-576-5p; hsa-miR-144-3p; hsa-miR-483-3p; hsa-miR-146a-5p; hsa-miR-374b-5p; hsa-miR-6513-3p; hsa-miR-365a-3p; hsa-miR-192-5p; hsa-miR-224-5p; hsa-miR-374a-5p; hsa-miR-652-3p; hsa-miR-183-3p; hsa-miR-142-5p; hsa-miR-320a-3p; hsa-miR-155-5p; hsa-miR-361-5p
Annotations derived over miRTarBase (Gene Ontology)	regulation of respiratory burst GO0060263	enriched	0.217975	0.477103	22	hsa-miR-939-5p; hsa-miR-574-3p; hsa-miR-425-3p; hsa-miR-122-5p; hsa-miR-142-3p; hsa-miR-2110; hsa-miR-576-5p; hsa-miR-144-3p; hsa-miR-483-3p; hsa-miR-146a-5p; hsa-miR-374b-5p; hsa-miR-6513-3p; hsa-miR-365a-3p; hsa-miR-192-5p; hsa-miR-224-5p; hsa-miR-374a-5p; hsa-miR-652-3p; hsa-miR-183-3p; hsa-miR-142-5p; hsa-miR-320a-3p; hsa-miR-155-5p; hsa-miR-361-5p
Annotations derived over miRTarBase (Gene Ontology)	replication fork processing GO0031297	depleted	0.223845	0.477752	77	hsa-miR-4511; hsa-miR-25-3p; hsa-miR-324-5p; hsa-miR-363-3p; hsa-miR-186-5p; hsa-miR-877-5p; hsa-miR-4454; hsa-miR-3074-5p; hsa-miR-27a-3p; hsa-miR-378a-5p; hsa-miR-7855-5p; hsa-miR-142-3p; hsa-miR-196b-5p; hsa-miR-3613-3p; hsa-miR-361-3p; hsa-miR-21-5p; hsa-miR-6747-3p; hsa-miR-331-3p; hsa-miR-3133; hsa-miR-182-5p; hsa-miR-27b-3p; hsa-miR-5695; hsa-miR-26b-5p; hsa-miR-18a-5p; hsa-miR-15b-5p; hsa…
Annotations derived over miRTarBase (Gene Ontology)	chromosome organization GO0051276	depleted	0.475267	0.537936	61	hsa-miR-1343-3p; hsa-miR-151a-5p; hsa-miR-25-3p; hsa-miR-186-5p; hsa-miR-130a-3p; hsa-miR-378a-3p; hsa-miR-324-3p; hsa-miR-106b-5p; hsa-miR-3074-5p; hsa-miR-6783-3p; hsa-miR-148a-5p; hsa-miR-222-3p; hsa-let-7i-5p; hsa-miR-196b-5p; hsa-miR-93-5p; hsa-miR-1304-5p; hsa-miR-181d-5p; hsa-miR-185-5p; hsa-miR-19a-3p; hsa-miR-21-5p; hsa-miR-3133; hsa-miR-182-5p; hsa-miR-26b-5p; hsa-miR-126-5p; hsa-miR-45…
Annotations derived over miRTarBase (Gene Ontology)	protein localization to basolateral plasma membrane GO1903361	enriched	0.0581198	0.463019	46	hsa-miR-130b-3p; hsa-miR-1238-3p; hsa-miR-6749-3p; hsa-miR-22-3p; hsa-miR-130a-3p; hsa-miR-421; hsa-miR-106b-5p; hsa-miR-122-5p; hsa-miR-93-5p; hsa-miR-20b-5p; hsa-miR-548k; hsa-miR-30b-5p; hsa-miR-21-5p; hsa-miR-454-3p; hsa-miR-584-3p; hsa-miR-26b-5p; hsa-miR-660-3p; hsa-miR-30e-5p; hsa-miR-1307-3p; hsa-miR-107; hsa-miR-4755-5p; hsa-miR-6513-3p; hsa-let-7b-5p; hsa-miR-6741-3p; hsa-miR-335-5p; hs…
Annotations derived over miRTarBase (Gene Ontology)	positive regulation of lamellipodium assembly GO0010592	enriched	0.176743	0.474204	97	hsa-miR-1343-3p; hsa-miR-939-5p; hsa-miR-152-3p; hsa-miR-574-3p; hsa-miR-1238-3p; hsa-miR-425-5p; hsa-miR-3615; hsa-miR-6818-3p; hsa-miR-6749-3p; hsa-miR-6734-3p; hsa-miR-22-3p; hsa-miR-425-3p; hsa-miR-106b-5p; hsa-miR-6861-3p; hsa-miR-326; hsa-miR-148b-3p; hsa-miR-27a-3p; hsa-miR-122-5p; hsa-miR-6783-3p; hsa-miR-378a-5p; hsa-miR-222-3p; hsa-miR-142-3p; hsa-miR-93-5p; hsa-miR-3613-3p; hsa-miR-185…
Annotations derived over miRTarBase (Gene Ontology)	UDP-glucose metabolic process GO0006011	enriched	0.323449	0.490307	4	hsa-miR-106b-5p; hsa-miR-26b-5p; hsa-miR-15a-5p; hsa-miR-197-3p
Annotations derived over miRTarBase (Gene Ontology)	astrocyte cell migration GO0043615	depleted	0.128747	0.469907	5	hsa-miR-26b-5p; hsa-miR-98-5p; hsa-miR-223-3p; hsa-miR-155-5p; hsa-miR-495-3p
Annotations derived over miRTarBase (Gene Ontology)	transmembrane transport GO0055085	depleted	0.316939	0.490307	216	hsa-miR-151a-3p; hsa-miR-6501-5p; hsa-miR-130b-3p; hsa-miR-1343-3p; hsa-miR-939-5p; hsa-miR-4511; hsa-miR-330-5p; hsa-miR-25-3p; hsa-miR-148b-5p; hsa-miR-501-5p; hsa-miR-324-5p; hsa-miR-636; hsa-miR-1287-5p; hsa-miR-363-3p; hsa-miR-4738-3p; hsa-miR-425-5p; hsa-miR-186-5p; hsa-miR-6749-3p; hsa-miR-1273h-3p; hsa-miR-6734-3p; hsa-miR-130a-3p; hsa-miR-877-5p; hsa-miR-425-3p; hsa-miR-421; hsa-miR-378a…
Annotations derived over miRTarBase (Gene Ontology)	regulation of peptidyl-serine phosphorylation GO0033135	enriched	0.6324	0.643793	19	hsa-miR-148b-5p; hsa-miR-186-5p; hsa-miR-6749-3p; hsa-miR-27a-3p; hsa-let-7i-5p; hsa-miR-664a-5p; hsa-miR-27b-3p; hsa-miR-5695; hsa-let-7g-5p; hsa-let-7b-5p; hsa-miR-335-5p; hsa-miR-374a-5p; hsa-miR-98-5p; hsa-let-7e-5p; hsa-miR-23b-3p; hsa-let-7c-5p; hsa-let-7d-5p; hsa-miR-4286; hsa-miR-423-5p
Annotations derived over miRTarBase (Gene Ontology)	embryonic digit morphogenesis GO0042733	depleted	0.279156	0.478133	60	hsa-miR-151a-3p; hsa-miR-186-5p; hsa-miR-22-3p; hsa-miR-378a-3p; hsa-miR-1226-3p; hsa-miR-324-3p; hsa-miR-106b-5p; hsa-miR-148b-3p; hsa-miR-122-5p; hsa-miR-628-3p; hsa-miR-93-5p; hsa-miR-6743-3p; hsa-miR-21-5p; hsa-miR-210-5p; hsa-miR-6747-3p; hsa-miR-331-3p; hsa-miR-2110; hsa-miR-26b-5p; hsa-miR-15b-5p; hsa-miR-660-3p; hsa-miR-144-3p; hsa-miR-223-5p; hsa-miR-6842-3p; hsa-miR-942-5p; hsa-miR-15a-…
Annotations derived over miRTarBase (Gene Ontology)	activation of blood coagulation via clotting cascade GO0002543	enriched	0.0803485	0.463019	17	hsa-miR-130b-3p; hsa-miR-106b-5p; hsa-miR-93-5p; hsa-miR-20b-5p; hsa-miR-182-5p; hsa-miR-5695; hsa-miR-26b-5p; hsa-miR-18a-5p; hsa-miR-335-5p; hsa-miR-106a-5p; hsa-miR-20a-5p; hsa-miR-192-5p; hsa-miR-224-5p; hsa-miR-17-5p; hsa-miR-18a-3p; hsa-miR-223-3p; hsa-miR-10a-5p
Annotations derived over miRTarBase (Gene Ontology)	maintenance of protein location in cell GO0032507	enriched	0.0225115	0.459835	17	hsa-miR-1238-3p; hsa-miR-6749-3p; hsa-miR-877-5p; hsa-miR-106b-5p; hsa-miR-93-5p; hsa-miR-20b-5p; hsa-miR-584-3p; hsa-miR-26b-5p; hsa-miR-660-3p; hsa-miR-107; hsa-miR-106a-5p; hsa-miR-20a-5p; hsa-miR-5193; hsa-miR-192-5p; hsa-miR-17-5p; hsa-miR-338-5p; hsa-miR-4732-5p
Annotations derived over miRTarBase (Gene Ontology)	negative regulation of pinocytosis GO0048550	enriched	0.0559751	0.462675	18	hsa-miR-939-5p; hsa-miR-1238-3p; hsa-miR-6749-3p; hsa-miR-106b-5p; hsa-miR-93-5p; hsa-miR-20b-5p; hsa-miR-584-3p; hsa-miR-26b-5p; hsa-miR-660-3p; hsa-miR-107; hsa-miR-106a-5p; hsa-miR-20a-5p; hsa-miR-5193; hsa-miR-192-5p; hsa-miR-17-5p; hsa-miR-155-5p; hsa-miR-6735-5p; hsa-miR-338-5p
Annotations derived over miRTarBase (Gene Ontology)	positive regulation of dendrite extension GO1903861	depleted	0.387862	0.507885	66	hsa-miR-6501-5p; hsa-miR-939-5p; hsa-miR-636; hsa-miR-186-5p; hsa-miR-421; hsa-miR-106b-5p; hsa-miR-148b-3p; hsa-miR-27a-3p; hsa-miR-122-5p; hsa-miR-7855-5p; hsa-let-7i-5p; hsa-miR-142-3p; hsa-miR-6868-3p; hsa-miR-185-5p; hsa-miR-21-5p; hsa-miR-6747-3p; hsa-miR-331-3p; hsa-miR-27b-3p; hsa-miR-584-3p; hsa-miR-26b-5p; hsa-miR-18a-5p; hsa-miR-126-5p; hsa-miR-15b-5p; hsa-miR-660-3p; hsa-miR-144-3p; h…
Annotations derived over miRTarBase (Gene Ontology)	positive regulation of neuron projection development GO0010976	depleted	0.21154	0.476179	147	hsa-miR-151a-3p; hsa-miR-939-5p; hsa-miR-330-5p; hsa-miR-25-3p; hsa-miR-324-5p; hsa-miR-636; hsa-miR-363-5p; hsa-miR-574-3p; hsa-miR-1238-3p; hsa-miR-363-3p; hsa-miR-4738-3p; hsa-miR-186-5p; hsa-miR-6749-3p; hsa-miR-22-3p; hsa-miR-4454; hsa-miR-106b-5p; hsa-miR-6861-3p; hsa-miR-326; hsa-miR-27a-3p; hsa-miR-1303; hsa-miR-122-5p; hsa-miR-378a-5p; hsa-miR-222-3p; hsa-let-7i-5p; hsa-miR-142-3p; hsa-m…
Annotations derived over miRTarBase (Gene Ontology)	positive regulation of peptidyl-tyrosine phosphorylation GO0050731	enriched	0.0951348	0.463019	189	hsa-miR-130b-3p; hsa-miR-939-5p; hsa-miR-4511; hsa-miR-151a-5p; hsa-miR-330-5p; hsa-miR-25-3p; hsa-miR-152-3p; hsa-miR-501-5p; hsa-miR-324-5p; hsa-miR-636; hsa-miR-363-5p; hsa-miR-574-3p; hsa-miR-1238-3p; hsa-miR-4738-3p; hsa-miR-186-5p; hsa-miR-6749-3p; hsa-miR-6734-3p; hsa-miR-22-3p; hsa-miR-130a-3p; hsa-miR-877-5p; hsa-miR-331-5p; hsa-miR-421; hsa-miR-378a-3p; hsa-miR-4454; hsa-miR-4433b-5p; h…
Annotations derived over miRTarBase (Gene Ontology)	regulation of dendritic spine morphogenesis GO0061001	depleted	0.409615	0.516365	74	hsa-miR-130b-3p; hsa-miR-25-3p; hsa-miR-324-5p; hsa-miR-363-5p; hsa-miR-1238-3p; hsa-miR-363-3p; hsa-miR-24-2-5p; hsa-miR-186-5p; hsa-miR-22-5p; hsa-miR-106b-5p; hsa-miR-3074-5p; hsa-miR-378a-5p; hsa-let-7i-5p; hsa-miR-196b-5p; hsa-miR-93-5p; hsa-miR-20b-5p; hsa-miR-181d-5p; hsa-miR-548e-3p; hsa-miR-185-5p; hsa-miR-19a-3p; hsa-miR-21-5p; hsa-miR-6747-3p; hsa-miR-331-3p; hsa-miR-2110; hsa-miR-26b-…
Annotations derived over miRTarBase (Gene Ontology)	negative regulation of smooth muscle cell proliferation GO0048662	enriched	0.174768	0.474204	94	hsa-miR-130b-3p; hsa-miR-148b-5p; hsa-miR-152-3p; hsa-miR-501-5p; hsa-miR-6806-3p; hsa-miR-186-5p; hsa-miR-6749-3p; hsa-miR-6734-3p; hsa-miR-130a-3p; hsa-miR-532-5p; hsa-miR-331-5p; hsa-miR-1226-3p; hsa-miR-324-3p; hsa-miR-106b-5p; hsa-miR-148b-3p; hsa-miR-27a-3p; hsa-miR-122-5p; hsa-miR-18b-3p; hsa-miR-6852-3p; hsa-miR-93-5p; hsa-miR-20b-5p; hsa-miR-6775-3p; hsa-miR-3613-3p; hsa-miR-1299; hsa-mi…
Annotations derived over miRTarBase (Gene Ontology)	nephron development GO0072006	enriched	0.172675	0.474204	32	hsa-miR-130b-3p; hsa-miR-324-5p; hsa-miR-1287-5p; hsa-miR-27a-3p; hsa-miR-1303; hsa-let-7i-5p; hsa-miR-93-5p; hsa-miR-199b-3p; hsa-miR-3613-3p; hsa-miR-21-5p; hsa-miR-6747-3p; hsa-miR-27b-3p; hsa-miR-26b-5p; hsa-miR-15b-5p; hsa-miR-6842-3p; hsa-miR-93-3p; hsa-miR-1255a; hsa-let-7g-5p; hsa-let-7b-5p; hsa-miR-335-5p; hsa-miR-192-5p; hsa-miR-144-5p; hsa-miR-98-5p; hsa-let-7f-1-3p; hsa-miR-1301-3p; h…
Annotations derived over miRTarBase (Gene Ontology)	chronic inflammatory response GO0002544	depleted	0.21579	0.477086	15	hsa-let-7i-5p; hsa-miR-19a-3p; hsa-miR-182-5p; hsa-miR-27b-3p; hsa-miR-26b-5p; hsa-let-7g-5p; hsa-let-7b-5p; hsa-miR-98-5p; hsa-miR-30a-3p; hsa-miR-30a-5p; hsa-let-7e-5p; hsa-let-7c-5p; hsa-let-7d-5p; hsa-miR-155-5p; hsa-miR-132-3p
Annotations derived over miRTarBase (Gene Ontology)	positive regulation of cytotoxic T cell differentiation GO0045585	depleted	0.250181	0.478133	15	hsa-miR-222-3p; hsa-let-7i-5p; hsa-miR-3200-5p; hsa-miR-26b-5p; hsa-miR-15b-5p; hsa-miR-15a-5p; hsa-miR-374b-5p; hsa-let-7g-5p; hsa-let-7b-5p; hsa-miR-335-5p; hsa-miR-374a-5p; hsa-miR-98-5p; hsa-let-7e-5p; hsa-let-7c-5p; hsa-let-7d-5p
Annotations derived over miRTarBase (Gene Ontology)	neurotransmitter receptor cycle GO0099627	depleted	0.0120037	0.456586	2	hsa-miR-340-3p; hsa-miR-7977
Annotations derived over miRTarBase (Gene Ontology)	postsynaptic neurotransmitter receptor cycle GO0099630	depleted	0.0120037	0.456586	2	hsa-miR-340-3p; hsa-miR-7977
Annotations derived over miRTarBase (Gene Ontology)	spontaneous synaptic transmission GO0098814	depleted	0.0120037	0.456586	2	hsa-miR-340-3p; hsa-miR-7977
Annotations derived over miRTarBase (Gene Ontology)	paraxial mesoderm morphogenesis GO0048340	depleted	0.314168	0.489102	23	hsa-miR-6501-5p; hsa-miR-324-5p; hsa-miR-425-5p; hsa-miR-27a-3p; hsa-miR-3613-3p; hsa-miR-27b-3p; hsa-miR-18a-5p; hsa-miR-15b-5p; hsa-miR-146a-5p; hsa-miR-503-5p; hsa-let-7g-5p; hsa-miR-484; hsa-miR-652-3p; hsa-let-7f-1-3p; hsa-let-7b-3p; hsa-miR-148a-3p; hsa-miR-155-5p; hsa-miR-361-5p; hsa-miR-132-3p; hsa-miR-505-3p; hsa-miR-145-5p; hsa-miR-323a-3p; hsa-miR-125a-5p
Annotations derived over miRTarBase (Gene Ontology)	regulation of neuron death GO1901214	enriched	0.0705174	0.463019	71	hsa-miR-130b-3p; hsa-miR-330-5p; hsa-miR-148b-5p; hsa-miR-1287-5p; hsa-miR-4738-3p; hsa-miR-425-5p; hsa-miR-186-5p; hsa-miR-130a-3p; hsa-miR-106b-5p; hsa-miR-326; hsa-miR-122-5p; hsa-miR-7855-5p; hsa-miR-93-5p; hsa-miR-20b-5p; hsa-miR-6868-3p; hsa-miR-1299; hsa-miR-183-5p; hsa-miR-19a-3p; hsa-miR-21-5p; hsa-miR-6747-3p; hsa-miR-454-3p; hsa-miR-3133; hsa-miR-26b-5p; hsa-miR-15b-5p; hsa-miR-660-3p;…
Annotations derived over miRTarBase (Gene Ontology)	phagocytosis, engulfment GO0006911	enriched	0.315241	0.489671	58	hsa-miR-130b-3p; hsa-miR-939-5p; hsa-miR-25-3p; hsa-miR-363-3p; hsa-miR-130a-3p; hsa-miR-1226-3p; hsa-miR-324-3p; hsa-miR-106b-5p; hsa-miR-27a-3p; hsa-miR-142-3p; hsa-miR-93-5p; hsa-miR-20b-5p; hsa-miR-1304-5p; hsa-miR-3613-3p; hsa-miR-185-5p; hsa-miR-183-5p; hsa-miR-19a-3p; hsa-miR-454-3p; hsa-miR-331-3p; hsa-miR-27b-3p; hsa-miR-584-3p; hsa-miR-26b-5p; hsa-miR-18a-5p; hsa-miR-15b-5p; hsa-miR-146…
Annotations derived over miRTarBase (Gene Ontology)	negative regulation of glucose import GO0046325	enriched	0.0600955	0.463019	36	hsa-miR-130b-3p; hsa-miR-4738-3p; hsa-miR-6749-3p; hsa-miR-130a-3p; hsa-miR-877-5p; hsa-miR-106b-5p; hsa-miR-6840-5p; hsa-miR-122-5p; hsa-miR-222-3p; hsa-miR-664a-5p; hsa-miR-93-5p; hsa-miR-20b-5p; hsa-miR-3613-3p; hsa-miR-19a-3p; hsa-miR-454-3p; hsa-miR-660-3p; hsa-miR-17-3p; hsa-miR-766-3p; hsa-miR-107; hsa-miR-93-3p; hsa-miR-221-3p; hsa-let-7b-5p; hsa-miR-335-5p; hsa-miR-106a-5p; hsa-miR-20a-5…
Annotations derived over miRTarBase (Gene Ontology)	activation of NF-kappaB-inducing kinase activity GO0007250	enriched	0.381882	0.506064	104	hsa-miR-6501-5p; hsa-miR-130b-3p; hsa-miR-939-5p; hsa-miR-330-5p; hsa-miR-25-3p; hsa-miR-501-5p; hsa-miR-363-5p; hsa-miR-363-3p; hsa-miR-425-5p; hsa-miR-186-5p; hsa-miR-6749-3p; hsa-miR-130a-3p; hsa-miR-877-5p; hsa-miR-1226-3p; hsa-miR-106b-5p; hsa-miR-576-3p; hsa-miR-378a-5p; hsa-miR-222-3p; hsa-let-7i-5p; hsa-miR-142-3p; hsa-miR-93-5p; hsa-miR-20b-5p; hsa-miR-1304-5p; hsa-miR-181d-5p; hsa-miR-3…
Annotations derived over miRTarBase (Gene Ontology)	regulation of JNK cascade GO0046328	enriched	0.0489709	0.462675	110	hsa-miR-6501-5p; hsa-miR-130b-3p; hsa-miR-4511; hsa-miR-152-3p; hsa-miR-363-5p; hsa-miR-574-3p; hsa-miR-1238-3p; hsa-miR-186-5p; hsa-miR-130a-3p; hsa-miR-877-5p; hsa-miR-378a-3p; hsa-miR-1226-3p; hsa-miR-4433b-5p; hsa-miR-106b-5p; hsa-miR-6861-3p; hsa-miR-27a-3p; hsa-miR-122-5p; hsa-miR-378a-5p; hsa-miR-7855-5p; hsa-let-7i-5p; hsa-miR-196b-5p; hsa-miR-93-5p; hsa-miR-20b-5p; hsa-miR-6868-3p; hsa-m…
Annotations derived over miRTarBase (Gene Ontology)	cellular response to calcium ion GO0071277	enriched	0.449747	0.531765	125	hsa-miR-6501-5p; hsa-miR-130b-3p; hsa-miR-939-5p; hsa-miR-324-5p; hsa-miR-363-5p; hsa-miR-1238-3p; hsa-miR-6806-3p; hsa-miR-186-5p; hsa-miR-6749-3p; hsa-miR-1273h-3p; hsa-miR-6734-3p; hsa-miR-130a-3p; hsa-miR-532-5p; hsa-miR-421; hsa-miR-378a-3p; hsa-miR-324-3p; hsa-miR-106b-5p; hsa-miR-148b-3p; hsa-miR-3074-5p; hsa-miR-27a-3p; hsa-miR-122-5p; hsa-miR-378a-5p; hsa-let-7i-5p; hsa-miR-142-3p; hsa-m…
Annotations derived over miRTarBase (Gene Ontology)	maternal behavior GO0042711	depleted	0.231561	0.477752	8	hsa-miR-21-5p; hsa-miR-126-5p; hsa-miR-766-3p; hsa-miR-451a; hsa-miR-374b-5p; hsa-miR-374a-5p; hsa-miR-221-5p; hsa-miR-200c-3p
Annotations derived over miRTarBase (Gene Ontology)	L-ascorbic acid metabolic process GO0019852	enriched	0.14071	0.470891	48	hsa-miR-6503-3p; hsa-miR-6734-3p; hsa-miR-22-3p; hsa-miR-532-5p; hsa-miR-378a-3p; hsa-miR-324-3p; hsa-miR-106b-5p; hsa-miR-148b-3p; hsa-miR-122-5p; hsa-miR-597-3p; hsa-miR-196b-5p; hsa-miR-93-5p; hsa-miR-20b-5p; hsa-miR-183-5p; hsa-miR-15b-5p; hsa-miR-660-3p; hsa-miR-17-3p; hsa-miR-6842-3p; hsa-miR-1538; hsa-miR-766-3p; hsa-miR-15a-5p; hsa-miR-1291; hsa-miR-6881-3p; hsa-miR-10b-5p; hsa-miR-107; h…
Annotations derived over miRTarBase (Gene Ontology)	positive regulation of protein export from nucleus GO0046827	enriched	0.247203	0.478133	105	hsa-miR-130b-3p; hsa-miR-1343-3p; hsa-miR-151a-5p; hsa-miR-25-3p; hsa-miR-501-5p; hsa-miR-324-5p; hsa-miR-363-5p; hsa-miR-425-5p; hsa-miR-186-5p; hsa-miR-6749-3p; hsa-miR-130a-3p; hsa-miR-421; hsa-miR-106b-5p; hsa-miR-148b-3p; hsa-miR-27a-3p; hsa-miR-548ay-5p; hsa-miR-28-3p; hsa-miR-6783-3p; hsa-miR-378a-5p; hsa-miR-597-3p; hsa-miR-222-3p; hsa-miR-142-3p; hsa-miR-93-5p; hsa-miR-20b-5p; hsa-miR-54…
Annotations derived over miRTarBase (Gene Ontology)	aorta development GO0035904	enriched	0.643814	0.652896	27	hsa-miR-25-3p; hsa-miR-636; hsa-miR-1287-5p; hsa-miR-106b-5p; hsa-miR-142-3p; hsa-miR-93-5p; hsa-miR-3613-3p; hsa-miR-21-5p; hsa-miR-26b-5p; hsa-miR-4690-3p; hsa-miR-146a-5p; hsa-miR-221-3p; hsa-miR-335-5p; hsa-miR-548ay-3p; hsa-miR-192-5p; hsa-miR-17-5p; hsa-miR-374a-5p; hsa-miR-330-3p; hsa-miR-29a-3p; hsa-miR-30a-5p; hsa-miR-142-5p; hsa-miR-423-3p; hsa-miR-210-3p; hsa-miR-92b-3p; hsa-miR-342-5p…
Annotations derived over miRTarBase (Gene Ontology)	interstrand cross-link repair GO0036297	enriched	0.345318	0.492978	136	hsa-miR-6501-5p; hsa-miR-130b-3p; hsa-miR-1343-3p; hsa-miR-25-3p; hsa-miR-148b-5p; hsa-miR-324-5p; hsa-miR-1287-5p; hsa-miR-363-3p; hsa-miR-4738-3p; hsa-miR-425-5p; hsa-miR-186-5p; hsa-miR-6749-3p; hsa-miR-6734-3p; hsa-miR-130a-3p; hsa-miR-877-5p; hsa-miR-378a-3p; hsa-miR-1226-3p; hsa-miR-4454; hsa-miR-324-3p; hsa-miR-106b-5p; hsa-miR-6840-5p; hsa-miR-3074-5p; hsa-miR-1303; hsa-miR-122-5p; hsa-mi…
Annotations derived over miRTarBase (Gene Ontology)	3-phosphoadenosine 5-phosphosulfate biosynthetic process GO0050428	enriched	0.287577	0.480022	24	hsa-miR-501-5p; hsa-miR-324-5p; hsa-miR-27a-3p; hsa-miR-1303; hsa-miR-21-5p; hsa-miR-6747-3p; hsa-miR-27b-3p; hsa-miR-26b-5p; hsa-miR-18a-5p; hsa-miR-660-3p; hsa-miR-223-5p; hsa-miR-15a-5p; hsa-miR-100-5p; hsa-let-7b-5p; hsa-miR-29b-2-5p; hsa-miR-1976; hsa-miR-192-5p; hsa-miR-4659b-3p; hsa-miR-4659a-3p; hsa-miR-199b-5p; hsa-miR-130b-5p; hsa-miR-10a-5p; hsa-miR-335-3p; hsa-miR-145-5p
Annotations derived over miRTarBase (Gene Ontology)	bone mineralization involved in bone maturation GO0035630	enriched	0.433316	0.525611	25	hsa-miR-130b-3p; hsa-miR-421; hsa-miR-106b-5p; hsa-miR-27a-3p; hsa-let-7i-5p; hsa-miR-93-5p; hsa-miR-20b-5p; hsa-miR-106b-3p; hsa-miR-26b-5p; hsa-miR-576-5p; hsa-miR-223-5p; hsa-miR-483-3p; hsa-miR-28-5p; hsa-miR-335-5p; hsa-miR-106a-5p; hsa-miR-20a-5p; hsa-miR-17-5p; hsa-miR-98-5p; hsa-miR-29a-3p; hsa-let-7e-5p; hsa-miR-30c-1-3p; hsa-miR-130b-5p; hsa-miR-342-5p; hsa-miR-7977; hsa-miR-505-3p
Annotations derived over miRTarBase (Gene Ontology)	fatty acid elongation, monounsaturated fatty acid GO0034625	enriched	0.0918932	0.463019	25	hsa-miR-501-5p; hsa-miR-324-5p; hsa-miR-24-2-5p; hsa-miR-6818-3p; hsa-miR-106b-5p; hsa-miR-185-5p; hsa-miR-30b-5p; hsa-miR-19a-3p; hsa-miR-21-5p; hsa-miR-26b-5p; hsa-miR-30e-5p; hsa-miR-17-3p; hsa-miR-766-3p; hsa-miR-10b-5p; hsa-let-7b-5p; hsa-miR-335-5p; hsa-miR-192-5p; hsa-miR-484; hsa-miR-339-5p; hsa-miR-652-3p; hsa-miR-30a-5p; hsa-miR-5189-3p; hsa-miR-142-5p; hsa-miR-30d-5p; hsa-miR-10a-5p
Annotations derived over miRTarBase (Gene Ontology)	fatty acid elongation, polyunsaturated fatty acid GO0034626	enriched	0.0918932	0.463019	25	hsa-miR-501-5p; hsa-miR-324-5p; hsa-miR-24-2-5p; hsa-miR-6818-3p; hsa-miR-106b-5p; hsa-miR-185-5p; hsa-miR-30b-5p; hsa-miR-19a-3p; hsa-miR-21-5p; hsa-miR-26b-5p; hsa-miR-30e-5p; hsa-miR-17-3p; hsa-miR-766-3p; hsa-miR-10b-5p; hsa-let-7b-5p; hsa-miR-335-5p; hsa-miR-192-5p; hsa-miR-484; hsa-miR-339-5p; hsa-miR-652-3p; hsa-miR-30a-5p; hsa-miR-5189-3p; hsa-miR-142-5p; hsa-miR-30d-5p; hsa-miR-10a-5p
Annotations derived over miRTarBase (Gene Ontology)	fatty acid elongation, saturated fatty acid GO0019367	enriched	0.0918932	0.463019	25	hsa-miR-501-5p; hsa-miR-324-5p; hsa-miR-24-2-5p; hsa-miR-6818-3p; hsa-miR-106b-5p; hsa-miR-185-5p; hsa-miR-30b-5p; hsa-miR-19a-3p; hsa-miR-21-5p; hsa-miR-26b-5p; hsa-miR-30e-5p; hsa-miR-17-3p; hsa-miR-766-3p; hsa-miR-10b-5p; hsa-let-7b-5p; hsa-miR-335-5p; hsa-miR-192-5p; hsa-miR-484; hsa-miR-339-5p; hsa-miR-652-3p; hsa-miR-30a-5p; hsa-miR-5189-3p; hsa-miR-142-5p; hsa-miR-30d-5p; hsa-miR-10a-5p
Annotations derived over miRTarBase (Gene Ontology)	positive regulation of potassium ion transport GO0043268	enriched	0.2076	0.475246	24	hsa-miR-25-3p; hsa-miR-363-3p; hsa-miR-186-5p; hsa-miR-122-5p; hsa-miR-142-3p; hsa-miR-30b-5p; hsa-miR-21-5p; hsa-miR-26b-5p; hsa-miR-15b-5p; hsa-miR-30e-5p; hsa-miR-766-3p; hsa-miR-15a-5p; hsa-miR-6873-3p; hsa-miR-503-5p; hsa-miR-641; hsa-miR-335-5p; hsa-miR-192-5p; hsa-miR-30a-5p; hsa-miR-504-5p; hsa-miR-30d-5p; hsa-miR-92b-3p; hsa-miR-382-5p; hsa-miR-877-3p; hsa-miR-1296-5p
Annotations derived over miRTarBase (Gene Ontology)	negative regulation of translation GO0017148	depleted	0.377422	0.504921	198	hsa-miR-151a-3p; hsa-miR-130b-3p; hsa-miR-1343-3p; hsa-miR-939-5p; hsa-miR-25-3p; hsa-miR-152-3p; hsa-miR-501-5p; hsa-miR-324-5p; hsa-miR-636; hsa-miR-6806-3p; hsa-miR-363-3p; hsa-miR-425-5p; hsa-miR-24-2-5p; hsa-miR-186-5p; hsa-miR-6734-3p; hsa-miR-130a-3p; hsa-miR-877-5p; hsa-miR-532-5p; hsa-miR-331-5p; hsa-miR-421; hsa-miR-378a-3p; hsa-miR-1226-3p; hsa-miR-22-5p; hsa-miR-4433b-5p; hsa-miR-324-…
Annotations derived over miRTarBase (Gene Ontology)	evasion or tolerance of host defenses by virus GO0019049	enriched	0.409628	0.516365	23	hsa-miR-574-3p; hsa-miR-130a-3p; hsa-miR-324-3p; hsa-miR-122-5p; hsa-miR-93-5p; hsa-miR-185-5p; hsa-miR-21-5p; hsa-miR-18a-5p; hsa-miR-15b-5p; hsa-miR-144-3p; hsa-miR-146a-5p; hsa-miR-15a-5p; hsa-miR-335-5p; hsa-miR-106a-5p; hsa-miR-143-3p; hsa-miR-17-5p; hsa-miR-18a-3p; hsa-miR-142-5p; hsa-miR-23a-3p; hsa-miR-92b-3p; hsa-miR-744-5p; hsa-miR-145-5p; hsa-miR-323a-3p
Annotations derived over miRTarBase (Gene Ontology)	minus-end-directed organelle transport along microtubule GO0072385	enriched	0.209351	0.475246	23	hsa-miR-939-5p; hsa-miR-324-5p; hsa-miR-186-5p; hsa-miR-106b-5p; hsa-miR-93-5p; hsa-miR-20b-5p; hsa-miR-21-5p; hsa-miR-3133; hsa-miR-576-5p; hsa-miR-144-3p; hsa-miR-766-3p; hsa-miR-191-5p; hsa-miR-335-5p; hsa-miR-106a-5p; hsa-miR-20a-5p; hsa-miR-192-5p; hsa-miR-17-5p; hsa-miR-1301-3p; hsa-miR-769-5p; hsa-miR-92b-3p; hsa-miR-155-5p; hsa-miR-382-5p; hsa-miR-505-3p
Annotations derived over miRTarBase (Gene Ontology)	response to hydroperoxide GO0033194	depleted	0.351443	0.49633	48	hsa-miR-324-5p; hsa-miR-186-5p; hsa-miR-6749-3p; hsa-miR-22-3p; hsa-miR-106b-5p; hsa-miR-326; hsa-miR-27a-3p; hsa-miR-378a-5p; hsa-miR-142-3p; hsa-miR-93-5p; hsa-miR-20b-5p; hsa-miR-181d-5p; hsa-miR-21-5p; hsa-miR-6747-3p; hsa-miR-4685-3p; hsa-miR-2110; hsa-miR-27b-3p; hsa-miR-17-3p; hsa-miR-4755-5p; hsa-miR-374b-5p; hsa-miR-3127-3p; hsa-let-7b-5p; hsa-miR-335-5p; hsa-miR-106a-5p; hsa-miR-20a-5p;…
Annotations derived over miRTarBase (Gene Ontology)	mesenchymal to epithelial transition involved in metanephros morphogenesis GO0003337	depleted	0.0622474	0.463019	18	hsa-let-7i-5p; hsa-miR-3200-5p; hsa-miR-26b-5p; hsa-miR-15b-5p; hsa-miR-146b-5p; hsa-miR-15a-5p; hsa-miR-107; hsa-miR-503-5p; hsa-miR-345-5p; hsa-miR-21-3p; hsa-miR-548ac; hsa-miR-199b-5p; hsa-let-7e-5p; hsa-miR-320a-3p; hsa-miR-744-5p; hsa-miR-505-3p; hsa-miR-423-5p; hsa-miR-4482-3p
Annotations derived over miRTarBase (Gene Ontology)	positive regulation of protein import into nucleus GO0042307	enriched	0.110357	0.463019	103	hsa-miR-6501-5p; hsa-miR-130b-3p; hsa-miR-1343-3p; hsa-miR-25-3p; hsa-miR-324-5p; hsa-miR-574-3p; hsa-miR-186-5p; hsa-miR-22-3p; hsa-miR-130a-3p; hsa-miR-421; hsa-miR-378a-3p; hsa-miR-22-5p; hsa-miR-324-3p; hsa-miR-106b-5p; hsa-miR-27a-3p; hsa-miR-1303; hsa-miR-122-5p; hsa-miR-6783-3p; hsa-miR-378a-5p; hsa-miR-222-3p; hsa-miR-126-3p; hsa-miR-142-3p; hsa-miR-93-5p; hsa-miR-20b-5p; hsa-miR-181d-5p;…
Annotations derived over miRTarBase (Gene Ontology)	positive regulation of chemokine production GO0032722	enriched	0.0827648	0.463019	75	hsa-miR-151a-3p; hsa-miR-25-3p; hsa-miR-152-3p; hsa-miR-363-3p; hsa-miR-4738-3p; hsa-miR-186-5p; hsa-miR-22-3p; hsa-miR-130a-3p; hsa-miR-877-5p; hsa-miR-331-5p; hsa-miR-106b-5p; hsa-miR-27a-3p; hsa-miR-576-3p; hsa-miR-122-5p; hsa-let-7i-5p; hsa-miR-142-3p; hsa-miR-93-5p; hsa-miR-20b-5p; hsa-miR-1234-3p; hsa-miR-181d-5p; hsa-miR-19a-3p; hsa-miR-21-5p; hsa-miR-6747-3p; hsa-miR-106b-3p; hsa-miR-5695…
Annotations derived over miRTarBase (Gene Ontology)	vesicle budding from membrane GO0006900	enriched	0.453777	0.534059	60	hsa-miR-130b-3p; hsa-miR-25-3p; hsa-miR-152-3p; hsa-miR-363-3p; hsa-miR-130a-3p; hsa-miR-877-5p; hsa-miR-1226-3p; hsa-miR-324-3p; hsa-miR-106b-5p; hsa-miR-148b-3p; hsa-miR-27a-3p; hsa-let-7i-5p; hsa-miR-142-3p; hsa-miR-93-5p; hsa-miR-20b-5p; hsa-miR-6868-3p; hsa-miR-30b-5p; hsa-miR-19a-3p; hsa-miR-454-3p; hsa-miR-27b-3p; hsa-miR-26b-5p; hsa-miR-15b-5p; hsa-miR-30e-5p; hsa-miR-17-3p; hsa-miR-1260b…
Annotations derived over miRTarBase (Gene Ontology)	regulation of oligodendrocyte differentiation GO0048713	enriched	0.0769351	0.463019	10	hsa-miR-130b-3p; hsa-miR-106b-5p; hsa-miR-93-5p; hsa-miR-20b-5p; hsa-miR-126-5p; hsa-miR-106a-5p; hsa-miR-20a-5p; hsa-miR-17-5p; hsa-miR-98-5p; hsa-miR-584-5p
Annotations derived over miRTarBase (Gene Ontology)	negative regulation of Notch signaling pathway GO0045746	enriched	0.173741	0.474204	129	hsa-miR-6501-5p; hsa-miR-130b-3p; hsa-miR-939-5p; hsa-miR-330-5p; hsa-miR-25-3p; hsa-miR-378i; hsa-miR-363-5p; hsa-miR-574-3p; hsa-miR-1238-3p; hsa-miR-363-3p; hsa-miR-6503-3p; hsa-miR-3615; hsa-miR-186-5p; hsa-miR-6734-3p; hsa-miR-22-3p; hsa-miR-130a-3p; hsa-miR-378a-3p; hsa-miR-106b-5p; hsa-miR-326; hsa-miR-148b-3p; hsa-miR-27a-3p; hsa-miR-1303; hsa-miR-122-5p; hsa-miR-378a-5p; hsa-miR-7855-5p;…
Annotations derived over miRTarBase (Gene Ontology)	regulation of mRNA splicing, via spliceosome GO0048024	depleted	0.376068	0.503964	70	hsa-miR-130b-3p; hsa-miR-501-5p; hsa-miR-186-5p; hsa-miR-22-3p; hsa-miR-877-5p; hsa-miR-22-5p; hsa-miR-324-3p; hsa-miR-106b-5p; hsa-miR-148b-3p; hsa-miR-1303; hsa-miR-7855-5p; hsa-miR-222-3p; hsa-miR-93-5p; hsa-miR-20b-5p; hsa-miR-183-5p; hsa-miR-21-5p; hsa-miR-331-3p; hsa-miR-3133; hsa-miR-27b-3p; hsa-miR-26b-5p; hsa-miR-18a-5p; hsa-miR-126-5p; hsa-miR-15b-5p; hsa-miR-1260b; hsa-miR-15a-5p; hsa-…
Annotations derived over miRTarBase (Gene Ontology)	regulation of cellular response to stress GO0080135	enriched	0.0580525	0.463019	29	hsa-miR-186-5p; hsa-miR-27a-3p; hsa-miR-222-3p; hsa-let-7i-5p; hsa-miR-142-3p; hsa-miR-185-5p; hsa-miR-3133; hsa-miR-4685-3p; hsa-miR-27b-3p; hsa-miR-26b-5p; hsa-miR-15b-5p; hsa-miR-6833-3p; hsa-miR-1260b; hsa-miR-15a-5p; hsa-miR-6873-3p; hsa-miR-107; hsa-miR-221-3p; hsa-miR-96-5p; hsa-let-7g-5p; hsa-let-7b-5p; hsa-miR-335-5p; hsa-miR-192-5p; hsa-miR-98-5p; hsa-let-7e-5p; hsa-let-7c-5p; hsa-let-7…
Annotations derived over miRTarBase (Gene Ontology)	positive regulation of TRAIL-activated apoptotic signaling pathway GO1903984	enriched	0.542995	0.573857	48	hsa-miR-130b-3p; hsa-miR-25-3p; hsa-miR-152-3p; hsa-miR-1287-5p; hsa-miR-425-5p; hsa-miR-22-3p; hsa-miR-130a-3p; hsa-miR-106b-5p; hsa-miR-222-3p; hsa-miR-93-5p; hsa-miR-20b-5p; hsa-miR-19a-3p; hsa-miR-21-5p; hsa-miR-331-3p; hsa-miR-106b-3p; hsa-miR-182-5p; hsa-miR-584-3p; hsa-miR-26b-5p; hsa-miR-18a-5p; hsa-miR-144-3p; hsa-miR-17-3p; hsa-miR-6842-3p; hsa-miR-10b-5p; hsa-miR-221-3p; hsa-miR-335-5p…
Annotations derived over miRTarBase (Gene Ontology)	energy homeostasis GO0097009	depleted	0.206149	0.475246	95	hsa-miR-130b-3p; hsa-miR-939-5p; hsa-miR-25-3p; hsa-miR-501-5p; hsa-miR-324-5p; hsa-miR-363-3p; hsa-miR-186-5p; hsa-miR-1273h-3p; hsa-miR-6734-3p; hsa-miR-130a-3p; hsa-miR-877-5p; hsa-miR-425-3p; hsa-miR-421; hsa-miR-106b-5p; hsa-miR-1273c; hsa-miR-148b-3p; hsa-miR-27a-3p; hsa-miR-378a-5p; hsa-miR-222-3p; hsa-miR-142-3p; hsa-miR-93-5p; hsa-miR-20b-5p; hsa-miR-1234-3p; hsa-miR-1304-5p; hsa-miR-183…
Annotations derived over miRTarBase (Gene Ontology)	mitochondrial electron transport, cytochrome c to oxygen GO0006123	depleted	0.0381886	0.459835	98	hsa-miR-130b-3p; hsa-miR-1343-3p; hsa-miR-939-5p; hsa-miR-4511; hsa-miR-324-5p; hsa-miR-425-5p; hsa-miR-186-5p; hsa-miR-1273h-3p; hsa-miR-22-3p; hsa-miR-130a-3p; hsa-miR-324-3p; hsa-miR-106b-5p; hsa-miR-28-3p; hsa-miR-628-3p; hsa-miR-6783-3p; hsa-miR-378a-5p; hsa-miR-7855-5p; hsa-let-7i-5p; hsa-miR-196b-5p; hsa-miR-93-5p; hsa-miR-20b-5p; hsa-miR-199b-3p; hsa-miR-19a-3p; hsa-miR-21-5p; hsa-miR-674…
Annotations derived over miRTarBase (Gene Ontology)	response to wounding GO0009611	enriched	0.370275	0.502051	154	hsa-miR-1343-3p; hsa-miR-939-5p; hsa-miR-25-3p; hsa-miR-152-3p; hsa-miR-324-5p; hsa-miR-378i; hsa-miR-363-5p; hsa-miR-574-3p; hsa-miR-363-3p; hsa-miR-6818-3p; hsa-miR-186-5p; hsa-miR-6749-3p; hsa-miR-6734-3p; hsa-miR-22-3p; hsa-miR-130a-3p; hsa-miR-425-3p; hsa-miR-532-5p; hsa-miR-421; hsa-miR-378a-3p; hsa-miR-22-5p; hsa-miR-324-3p; hsa-miR-106b-5p; hsa-miR-148b-3p; hsa-miR-3074-5p; hsa-miR-27a-3p…
Annotations derived over miRTarBase (Gene Ontology)	negative regulation of ERAD pathway GO1904293	depleted	0.462709	0.537936	8	hsa-miR-27a-3p; hsa-miR-27b-3p; hsa-miR-144-3p; hsa-miR-223-5p; hsa-miR-454-5p; hsa-miR-30e-3p; hsa-miR-155-5p; hsa-miR-200c-3p
Annotations derived over miRTarBase (Gene Ontology)	negative regulation of cell adhesion involved in sprouting angiogenesis GO0106089	enriched	0.32239	0.490307	8	hsa-miR-27a-3p; hsa-miR-30b-5p; hsa-miR-27b-3p; hsa-miR-30e-5p; hsa-miR-107; hsa-miR-1301-3p; hsa-miR-30a-5p; hsa-miR-30d-5p
Annotations derived over miRTarBase (Gene Ontology)	regulation of GTP binding GO1904424	enriched	0.0562444	0.462675	21	hsa-miR-186-5p; hsa-miR-421; hsa-miR-324-3p; hsa-miR-106b-5p; hsa-miR-93-5p; hsa-miR-20b-5p; hsa-miR-199b-3p; hsa-miR-181d-5p; hsa-miR-21-5p; hsa-miR-26b-5p; hsa-miR-6833-3p; hsa-miR-942-5p; hsa-miR-6873-3p; hsa-miR-3187-3p; hsa-miR-106a-5p; hsa-miR-20a-5p; hsa-miR-17-5p; hsa-miR-652-3p; hsa-miR-18a-3p; hsa-miR-155-5p; hsa-miR-505-3p
Annotations derived over miRTarBase (Gene Ontology)	negative regulation of glycogen starch synthase activity GO2000466	depleted	0.219534	0.477103	25	hsa-miR-501-5p; hsa-miR-425-5p; hsa-miR-27a-3p; hsa-miR-183-5p; hsa-miR-182-5p; hsa-miR-26b-5p; hsa-miR-15b-5p; hsa-miR-942-5p; hsa-miR-15a-5p; hsa-miR-374b-5p; hsa-miR-96-5p; hsa-let-7b-5p; hsa-miR-224-5p; hsa-miR-374a-5p; hsa-let-7f-1-3p; hsa-miR-29a-3p; hsa-miR-769-5p; hsa-let-7b-3p; hsa-miR-99b-3p; hsa-let-7c-5p; hsa-miR-155-5p; hsa-miR-877-3p; hsa-miR-409-5p; hsa-miR-744-5p; hsa-miR-409-3p
Annotations derived over miRTarBase (Gene Ontology)	negative regulation of type B pancreatic cell development GO2000077	depleted	0.219534	0.477103	25	hsa-miR-501-5p; hsa-miR-425-5p; hsa-miR-27a-3p; hsa-miR-183-5p; hsa-miR-182-5p; hsa-miR-26b-5p; hsa-miR-15b-5p; hsa-miR-942-5p; hsa-miR-15a-5p; hsa-miR-374b-5p; hsa-miR-96-5p; hsa-let-7b-5p; hsa-miR-224-5p; hsa-miR-374a-5p; hsa-let-7f-1-3p; hsa-miR-29a-3p; hsa-miR-769-5p; hsa-let-7b-3p; hsa-miR-99b-3p; hsa-let-7c-5p; hsa-miR-155-5p; hsa-miR-877-3p; hsa-miR-409-5p; hsa-miR-744-5p; hsa-miR-409-3p
Annotations derived over miRTarBase (Gene Ontology)	regulation of DNA recombination GO0000018	depleted	0.186512	0.474204	46	hsa-miR-186-5p; hsa-miR-106b-5p; hsa-miR-326; hsa-miR-548ay-5p; hsa-miR-222-3p; hsa-let-7i-5p; hsa-miR-93-5p; hsa-miR-20b-5p; hsa-miR-181d-5p; hsa-miR-548e-3p; hsa-miR-548j-5p; hsa-miR-26b-5p; hsa-miR-15b-5p; hsa-miR-144-3p; hsa-miR-17-3p; hsa-miR-6842-3p; hsa-miR-15a-5p; hsa-miR-100-5p; hsa-miR-641; hsa-miR-221-3p; hsa-let-7g-5p; hsa-let-7b-5p; hsa-miR-106a-5p; hsa-miR-20a-5p; hsa-miR-365a-3p; h…
Annotations derived over miRTarBase (Gene Ontology)	regulation of actin polymerization or depolymerization GO0008064	enriched	0.108755	0.463019	18	hsa-miR-6749-3p; hsa-miR-106b-5p; hsa-miR-126-3p; hsa-miR-93-5p; hsa-miR-20b-5p; hsa-miR-454-3p; hsa-miR-126-5p; hsa-miR-660-3p; hsa-miR-146a-5p; hsa-miR-221-3p; hsa-miR-5010-3p; hsa-miR-20a-5p; hsa-miR-5193; hsa-miR-17-5p; hsa-miR-6786-3p; hsa-miR-4443; hsa-miR-210-3p; hsa-miR-23a-3p
Annotations derived over miRTarBase (Gene Ontology)	negative regulation of protein glycosylation in Golgi GO0090285	depleted	0.188202	0.474204	34	hsa-miR-106b-5p; hsa-miR-27a-3p; hsa-miR-122-5p; hsa-miR-378a-5p; hsa-let-7i-5p; hsa-miR-142-3p; hsa-miR-196b-5p; hsa-miR-93-5p; hsa-miR-20b-5p; hsa-miR-199b-3p; hsa-miR-3613-3p; hsa-miR-182-5p; hsa-miR-27b-3p; hsa-miR-584-3p; hsa-miR-1260b; hsa-miR-93-3p; hsa-miR-96-5p; hsa-let-7g-5p; hsa-let-7b-5p; hsa-miR-106a-5p; hsa-miR-20a-5p; hsa-miR-17-5p; hsa-miR-98-5p; hsa-miR-140-3p; hsa-miR-4732-3p; h…
Annotations derived over miRTarBase (Gene Ontology)	long-chain fatty-acyl-CoA biosynthetic process GO0035338	depleted	0.236811	0.478133	73	hsa-miR-6501-5p; hsa-miR-130b-3p; hsa-miR-324-5p; hsa-miR-24-2-5p; hsa-miR-6818-3p; hsa-miR-186-5p; hsa-miR-130a-3p; hsa-miR-378a-3p; hsa-miR-106b-5p; hsa-miR-7855-5p; hsa-miR-142-3p; hsa-miR-93-5p; hsa-miR-20b-5p; hsa-miR-199b-3p; hsa-miR-185-5p; hsa-miR-30b-5p; hsa-miR-19a-3p; hsa-miR-21-5p; hsa-miR-454-3p; hsa-miR-26b-5p; hsa-miR-144-3p; hsa-miR-30e-5p; hsa-miR-17-3p; hsa-miR-1307-3p; hsa-miR-…
Annotations derived over miRTarBase (Gene Ontology)	regulation of cytokinesis GO0032465	depleted	0.622971	0.635754	136	hsa-miR-130b-3p; hsa-miR-330-5p; hsa-miR-25-3p; hsa-miR-148b-5p; hsa-miR-152-3p; hsa-miR-324-5p; hsa-miR-363-5p; hsa-miR-574-3p; hsa-miR-6806-3p; hsa-miR-363-3p; hsa-miR-186-5p; hsa-miR-6734-3p; hsa-miR-22-3p; hsa-miR-943; hsa-miR-130a-3p; hsa-miR-877-5p; hsa-miR-1226-3p; hsa-miR-324-3p; hsa-miR-106b-5p; hsa-miR-326; hsa-miR-148b-3p; hsa-miR-1303; hsa-miR-122-5p; hsa-miR-148a-5p; hsa-miR-126-3p; …
Annotations derived over miRTarBase (Gene Ontology)	regulation of intestinal absorption GO1904478	depleted	0.189852	0.474204	13	hsa-miR-148b-3p; hsa-miR-1299; hsa-miR-30b-5p; hsa-miR-30e-5p; hsa-miR-766-3p; hsa-miR-140-3p; hsa-miR-342-3p; hsa-miR-30a-5p; hsa-miR-5001-3p; hsa-miR-30d-5p; hsa-miR-320a-3p; hsa-miR-877-3p; hsa-miR-423-5p
Annotations derived over miRTarBase (Gene Ontology)	focal adhesion assembly GO0048041	depleted	0.5397	0.571498	92	hsa-miR-130b-3p; hsa-miR-152-3p; hsa-miR-378i; hsa-miR-574-3p; hsa-miR-1287-5p; hsa-miR-6503-3p; hsa-miR-186-5p; hsa-miR-22-3p; hsa-miR-130a-3p; hsa-miR-378a-3p; hsa-miR-1226-3p; hsa-miR-106b-5p; hsa-miR-6861-3p; hsa-miR-148b-3p; hsa-miR-3074-5p; hsa-miR-576-3p; hsa-miR-548ay-5p; hsa-miR-222-3p; hsa-miR-142-3p; hsa-miR-196b-5p; hsa-miR-93-5p; hsa-miR-20b-5p; hsa-miR-548k; hsa-miR-185-5p; hsa-miR-…
Annotations derived over miRTarBase (Gene Ontology)	positive regulation of filopodium assembly GO0051491	enriched	0.247862	0.478133	91	hsa-miR-130b-3p; hsa-miR-330-5p; hsa-miR-25-3p; hsa-miR-152-3p; hsa-miR-324-5p; hsa-miR-1238-3p; hsa-miR-363-3p; hsa-miR-6818-3p; hsa-miR-186-5p; hsa-miR-6749-3p; hsa-miR-6734-3p; hsa-miR-130a-3p; hsa-miR-877-5p; hsa-miR-106b-5p; hsa-miR-326; hsa-miR-148b-3p; hsa-miR-27a-3p; hsa-miR-122-5p; hsa-let-7i-5p; hsa-miR-142-3p; hsa-miR-93-5p; hsa-miR-20b-5p; hsa-miR-6868-3p; hsa-miR-185-5p; hsa-miR-19a-…
Annotations derived over miRTarBase (Gene Ontology)	positive regulation of trophoblast cell migration GO1901165	enriched	0.0866342	0.463019	61	hsa-miR-1343-3p; hsa-miR-939-5p; hsa-miR-152-3p; hsa-miR-186-5p; hsa-miR-4454; hsa-miR-106b-5p; hsa-miR-148b-3p; hsa-miR-548ay-5p; hsa-miR-122-5p; hsa-miR-6783-3p; hsa-miR-378a-5p; hsa-miR-222-3p; hsa-miR-93-5p; hsa-miR-20b-5p; hsa-miR-1234-3p; hsa-miR-548k; hsa-miR-3613-3p; hsa-miR-185-5p; hsa-miR-30b-5p; hsa-miR-21-5p; hsa-miR-548j-5p; hsa-miR-3133; hsa-miR-182-5p; hsa-miR-26b-5p; hsa-miR-4690-…
Annotations derived over miRTarBase (Gene Ontology)	regulation of cell migration GO0030334	enriched	0.142451	0.470891	212	hsa-miR-1343-3p; hsa-miR-939-5p; hsa-miR-1307-5p; hsa-miR-151a-5p; hsa-miR-330-5p; hsa-miR-25-3p; hsa-miR-152-3p; hsa-miR-501-5p; hsa-miR-324-5p; hsa-miR-378i; hsa-miR-363-5p; hsa-miR-574-3p; hsa-miR-1287-5p; hsa-miR-1238-3p; hsa-miR-6806-3p; hsa-miR-363-3p; hsa-miR-4738-3p; hsa-miR-425-5p; hsa-miR-6503-3p; hsa-miR-186-5p; hsa-miR-6749-3p; hsa-miR-6734-3p; hsa-miR-22-3p; hsa-miR-130a-3p; hsa-miR-…
Annotations derived over miRTarBase (Gene Ontology)	positive regulation of protein kinase C activity GO1900020	depleted	0.692763	0.69583	19	hsa-miR-574-3p; hsa-miR-186-5p; hsa-miR-27a-3p; hsa-miR-122-5p; hsa-miR-21-5p; hsa-miR-27b-3p; hsa-miR-26b-5p; hsa-miR-146a-5p; hsa-miR-146b-5p; hsa-miR-335-5p; hsa-miR-374a-5p; hsa-miR-98-5p; hsa-miR-183-3p; hsa-miR-30a-5p; hsa-miR-340-5p; hsa-miR-155-5p; hsa-miR-132-3p; hsa-miR-145-5p; hsa-miR-125a-5p
Annotations derived over miRTarBase (Gene Ontology)	receptor internalization involved in canonical Wnt signaling pathway GO2000286	enriched	0.0021146	0.430699	19	hsa-miR-130b-3p; hsa-miR-1238-3p; hsa-miR-6749-3p; hsa-miR-130a-3p; hsa-miR-106b-5p; hsa-miR-93-5p; hsa-miR-20b-5p; hsa-miR-584-3p; hsa-miR-26b-5p; hsa-miR-18a-5p; hsa-miR-660-3p; hsa-miR-451a; hsa-miR-107; hsa-miR-106a-5p; hsa-miR-20a-5p; hsa-miR-5193; hsa-miR-192-5p; hsa-miR-17-5p; hsa-miR-338-5p
Annotations derived over miRTarBase (Gene Ontology)	respiratory gaseous exchange GO0007585	depleted	0.43285	0.525165	18	hsa-miR-939-5p; hsa-miR-148b-3p; hsa-miR-122-5p; hsa-miR-7855-5p; hsa-miR-30b-5p; hsa-miR-27b-3p; hsa-miR-30e-5p; hsa-miR-335-5p; hsa-miR-224-5p; hsa-miR-29a-3p; hsa-miR-183-3p; hsa-miR-30a-5p; hsa-miR-199b-5p; hsa-miR-30d-5p; hsa-miR-342-5p; hsa-miR-340-3p; hsa-miR-200c-3p; hsa-miR-505-5p
Annotations derived over miRTarBase (Gene Ontology)	cellular response to leucine GO0071233	depleted	0.367323	0.500447	79	hsa-miR-6501-5p; hsa-miR-130b-3p; hsa-miR-1343-3p; hsa-miR-25-3p; hsa-miR-152-3p; hsa-miR-6806-3p; hsa-miR-363-3p; hsa-miR-130a-3p; hsa-miR-425-3p; hsa-miR-106b-5p; hsa-miR-148b-3p; hsa-miR-27a-3p; hsa-miR-576-3p; hsa-miR-1303; hsa-miR-6783-3p; hsa-miR-378a-5p; hsa-miR-196b-5p; hsa-miR-93-5p; hsa-miR-20b-5p; hsa-miR-3613-3p; hsa-miR-1299; hsa-miR-30b-5p; hsa-miR-183-5p; hsa-miR-19a-3p; hsa-miR-21…
Annotations derived over miRTarBase (Gene Ontology)	regulation of receptor recycling GO0001919	depleted	0.532418	0.566798	16	hsa-miR-1226-3p; hsa-miR-106b-5p; hsa-miR-93-5p; hsa-miR-20b-5p; hsa-miR-3613-3p; hsa-miR-3200-5p; hsa-miR-221-3p; hsa-miR-106a-5p; hsa-miR-20a-5p; hsa-miR-17-5p; hsa-miR-548ac; hsa-miR-210-3p; hsa-let-7c-5p; hsa-miR-877-3p; hsa-miR-150-5p; hsa-miR-505-5p
Annotations derived over miRTarBase (Gene Ontology)	negative regulation of glucokinase activity GO0033132	enriched	0.10671	0.463019	34	hsa-miR-130b-3p; hsa-miR-425-5p; hsa-miR-106b-5p; hsa-miR-1303; hsa-miR-222-3p; hsa-let-7i-5p; hsa-miR-93-5p; hsa-miR-20b-5p; hsa-miR-19a-3p; hsa-miR-2110; hsa-miR-106b-3p; hsa-miR-26b-5p; hsa-miR-6833-3p; hsa-miR-6873-3p; hsa-miR-221-3p; hsa-miR-3187-3p; hsa-miR-191-3p; hsa-miR-3127-3p; hsa-let-7g-5p; hsa-let-7b-5p; hsa-miR-335-5p; hsa-miR-106a-5p; hsa-miR-20a-5p; hsa-miR-548ay-3p; hsa-miR-17-5p…
Annotations derived over miRTarBase (Gene Ontology)	positive regulation of positive chemotaxis GO0050927	enriched	0.135842	0.470891	65	hsa-miR-151a-3p; hsa-miR-6501-5p; hsa-miR-130b-3p; hsa-miR-363-5p; hsa-miR-186-5p; hsa-miR-130a-3p; hsa-miR-378a-3p; hsa-miR-106b-5p; hsa-miR-3074-5p; hsa-miR-122-5p; hsa-miR-126-3p; hsa-miR-93-5p; hsa-miR-20b-5p; hsa-miR-185-5p; hsa-miR-21-5p; hsa-miR-6747-3p; hsa-miR-454-3p; hsa-miR-5695; hsa-miR-26b-5p; hsa-miR-18a-5p; hsa-miR-126-5p; hsa-miR-15b-5p; hsa-miR-660-3p; hsa-miR-576-5p; hsa-miR-683…
Annotations derived over miRTarBase (Gene Ontology)	phagosome acidification GO0090383	depleted	0.177379	0.474204	62	hsa-miR-130b-3p; hsa-miR-186-5p; hsa-miR-130a-3p; hsa-miR-421; hsa-miR-4433b-5p; hsa-miR-324-3p; hsa-miR-106b-5p; hsa-let-7i-5p; hsa-miR-142-3p; hsa-miR-196b-5p; hsa-miR-93-5p; hsa-miR-20b-5p; hsa-miR-3613-3p; hsa-miR-548e-3p; hsa-miR-183-5p; hsa-miR-19a-3p; hsa-miR-454-3p; hsa-miR-3133; hsa-miR-26b-5p; hsa-miR-15b-5p; hsa-miR-6881-3p; hsa-miR-503-5p; hsa-miR-641; hsa-miR-221-3p; hsa-miR-374b-5p;…
Annotations derived over miRTarBase (Gene Ontology)	phosphatidylinositol 3-kinase signaling GO0014065	depleted	0.199579	0.475088	161	hsa-miR-130b-3p; hsa-miR-1343-3p; hsa-miR-4511; hsa-miR-330-5p; hsa-miR-25-3p; hsa-miR-152-3p; hsa-miR-378i; hsa-miR-363-5p; hsa-miR-363-3p; hsa-miR-6503-3p; hsa-miR-6734-3p; hsa-miR-22-3p; hsa-miR-130a-3p; hsa-miR-421; hsa-miR-378a-3p; hsa-miR-1226-3p; hsa-miR-4454; hsa-miR-22-5p; hsa-miR-4433b-5p; hsa-miR-6861-3p; hsa-miR-326; hsa-miR-148b-3p; hsa-miR-3074-5p; hsa-miR-27a-3p; hsa-miR-122-5p; hs…
Annotations derived over miRTarBase (Gene Ontology)	very long-chain fatty acid biosynthetic process GO0042761	enriched	0.435962	0.526534	43	hsa-miR-501-5p; hsa-miR-324-5p; hsa-miR-24-2-5p; hsa-miR-6818-3p; hsa-miR-1273h-3p; hsa-miR-106b-5p; hsa-miR-122-5p; hsa-miR-378a-5p; hsa-miR-185-5p; hsa-miR-30b-5p; hsa-miR-19a-3p; hsa-miR-21-5p; hsa-miR-26b-5p; hsa-miR-660-3p; hsa-miR-30e-5p; hsa-miR-17-3p; hsa-miR-223-5p; hsa-miR-766-3p; hsa-miR-10b-5p; hsa-miR-100-5p; hsa-miR-3187-3p; hsa-miR-5010-3p; hsa-let-7b-5p; hsa-miR-335-5p; hsa-miR-51…
Annotations derived over miRTarBase (Gene Ontology)	protein destabilization GO0031648	depleted	0.301365	0.48535	150	hsa-miR-151a-3p; hsa-miR-130b-3p; hsa-miR-151a-5p; hsa-miR-25-3p; hsa-miR-324-5p; hsa-miR-636; hsa-miR-574-3p; hsa-miR-1287-5p; hsa-miR-363-3p; hsa-miR-425-5p; hsa-miR-186-5p; hsa-miR-6734-3p; hsa-miR-22-3p; hsa-miR-130a-3p; hsa-miR-877-5p; hsa-miR-421; hsa-miR-1226-3p; hsa-miR-324-3p; hsa-miR-106b-5p; hsa-miR-148b-3p; hsa-miR-27a-3p; hsa-miR-1303; hsa-miR-628-3p; hsa-miR-222-3p; hsa-miR-126-3p; …
Annotations derived over miRTarBase (Gene Ontology)	cellular response to mycophenolic acid GO0071506	enriched	0.177542	0.474204	21	hsa-miR-363-5p; hsa-miR-106b-5p; hsa-let-7i-5p; hsa-miR-93-5p; hsa-miR-20b-5p; hsa-miR-183-5p; hsa-miR-26b-5p; hsa-miR-191-5p; hsa-let-7g-5p; hsa-let-7b-5p; hsa-miR-106a-5p; hsa-miR-143-3p; hsa-miR-20a-5p; hsa-miR-192-5p; hsa-miR-17-5p; hsa-miR-146b-3p; hsa-miR-98-5p; hsa-let-7e-5p; hsa-let-7c-5p; hsa-let-7d-5p; hsa-miR-625-5p
Annotations derived over miRTarBase (Gene Ontology)	regulation of angiogenesis GO0045765	enriched	0.396381	0.511581	112	hsa-miR-130b-3p; hsa-miR-939-5p; hsa-miR-25-3p; hsa-miR-152-3p; hsa-miR-324-5p; hsa-miR-363-3p; hsa-miR-186-5p; hsa-miR-6749-3p; hsa-miR-6734-3p; hsa-miR-22-3p; hsa-miR-943; hsa-miR-1226-3p; hsa-miR-22-5p; hsa-miR-326; hsa-miR-148b-3p; hsa-miR-27a-3p; hsa-miR-122-5p; hsa-miR-378a-5p; hsa-miR-222-3p; hsa-let-7i-5p; hsa-miR-142-3p; hsa-miR-196b-5p; hsa-miR-199b-3p; hsa-miR-6868-3p; hsa-miR-181d-5p;…
Annotations derived over miRTarBase (Gene Ontology)	desmosome organization GO0002934	depleted	0.231455	0.477752	14	hsa-miR-186-5p; hsa-miR-629-5p; hsa-miR-126-5p; hsa-miR-15b-5p; hsa-let-7b-5p; hsa-miR-192-5p; hsa-let-7f-1-3p; hsa-miR-30a-5p; hsa-miR-629-3p; hsa-let-7b-3p; hsa-let-7e-5p; hsa-miR-3928-3p; hsa-miR-155-5p; hsa-miR-494-3p
Annotations derived over miRTarBase (Gene Ontology)	microtubule anchoring at microtubule organizing center GO0072393	enriched	0.161769	0.470891	18	hsa-miR-939-5p; hsa-miR-186-5p; hsa-miR-106b-5p; hsa-miR-93-5p; hsa-miR-20b-5p; hsa-miR-3133; hsa-miR-576-5p; hsa-miR-144-3p; hsa-miR-766-3p; hsa-miR-191-5p; hsa-miR-106a-5p; hsa-miR-20a-5p; hsa-miR-192-5p; hsa-miR-17-5p; hsa-miR-1301-3p; hsa-miR-769-5p; hsa-miR-92b-3p; hsa-miR-505-3p
Annotations derived over miRTarBase (Gene Ontology)	regulation of odontoblast differentiation GO1901329	enriched	0.299434	0.484445	19	hsa-miR-421; hsa-miR-22-5p; hsa-miR-106b-5p; hsa-miR-93-5p; hsa-miR-20b-5p; hsa-miR-3613-3p; hsa-miR-185-5p; hsa-miR-21-5p; hsa-miR-126-5p; hsa-miR-191-5p; hsa-miR-106a-5p; hsa-miR-20a-5p; hsa-miR-17-5p; hsa-miR-374a-5p; hsa-miR-142-5p; hsa-let-7c-5p; hsa-miR-155-5p; hsa-miR-423-5p; hsa-miR-4482-3p
Annotations derived over miRTarBase (Gene Ontology)	regulation of cohesin loading GO0071922	depleted	0.337718	0.490307	24	hsa-miR-130b-3p; hsa-miR-106b-5p; hsa-miR-6852-3p; hsa-miR-93-5p; hsa-miR-20b-5p; hsa-miR-21-5p; hsa-miR-26b-5p; hsa-miR-18a-5p; hsa-miR-100-5p; hsa-miR-221-3p; hsa-miR-335-5p; hsa-miR-106a-5p; hsa-miR-20a-5p; hsa-miR-99a-5p; hsa-miR-192-5p; hsa-miR-17-5p; hsa-miR-6793-3p; hsa-miR-3909; hsa-miR-23b-3p; hsa-miR-148a-3p; hsa-miR-1306-5p; hsa-miR-132-3p; hsa-miR-323b-3p; hsa-miR-494-3p
Annotations derived over miRTarBase (Gene Ontology)	negative regulation of actin filament severing GO1903919	depleted	0.292907	0.482015	17	hsa-miR-324-3p; hsa-miR-106b-5p; hsa-miR-93-5p; hsa-miR-20b-5p; hsa-miR-331-3p; hsa-miR-15b-3p; hsa-miR-106a-5p; hsa-miR-20a-5p; hsa-miR-17-5p; hsa-miR-484; hsa-miR-1294; hsa-miR-197-3p; hsa-miR-30c-1-3p; hsa-miR-877-3p; hsa-miR-150-5p; hsa-miR-7977; hsa-miR-1296-5p
Annotations derived over miRTarBase (Gene Ontology)	B-1 B cell homeostasis GO0001922	depleted	0.035514	0.459835	13	hsa-miR-19a-3p; hsa-miR-26b-5p; hsa-miR-18a-5p; hsa-miR-374a-5p; hsa-miR-4659b-3p; hsa-miR-29a-3p; hsa-miR-4659a-3p; hsa-let-7e-5p; hsa-miR-23b-3p; hsa-miR-23a-3p; hsa-miR-335-3p; hsa-miR-505-3p; hsa-miR-125a-5p
Annotations derived over miRTarBase (Gene Ontology)	regulation of vascular wound healing GO0061043	depleted	0.035514	0.459835	13	hsa-miR-19a-3p; hsa-miR-26b-5p; hsa-miR-18a-5p; hsa-miR-374a-5p; hsa-miR-4659b-3p; hsa-miR-29a-3p; hsa-miR-4659a-3p; hsa-let-7e-5p; hsa-miR-23b-3p; hsa-miR-23a-3p; hsa-miR-335-3p; hsa-miR-505-3p; hsa-miR-125a-5p
Annotations derived over miRTarBase (Gene Ontology)	tolerance induction to lipopolysaccharide GO0072573	depleted	0.035514	0.459835	13	hsa-miR-19a-3p; hsa-miR-26b-5p; hsa-miR-18a-5p; hsa-miR-374a-5p; hsa-miR-4659b-3p; hsa-miR-29a-3p; hsa-miR-4659a-3p; hsa-let-7e-5p; hsa-miR-23b-3p; hsa-miR-23a-3p; hsa-miR-335-3p; hsa-miR-505-3p; hsa-miR-125a-5p
Annotations derived over miRTarBase (Gene Ontology)	positive regulation of glucose import GO0046326	enriched	0.471119	0.537936	118	hsa-miR-130b-3p; hsa-miR-1343-3p; hsa-miR-151a-5p; hsa-miR-330-5p; hsa-miR-152-3p; hsa-miR-324-5p; hsa-miR-378i; hsa-miR-636; hsa-miR-363-5p; hsa-miR-1238-3p; hsa-miR-6503-3p; hsa-miR-186-5p; hsa-miR-6749-3p; hsa-miR-22-3p; hsa-miR-421; hsa-miR-378a-3p; hsa-miR-324-3p; hsa-miR-326; hsa-miR-3074-5p; hsa-miR-27a-3p; hsa-miR-28-3p; hsa-miR-6783-3p; hsa-miR-378a-5p; hsa-miR-148a-5p; hsa-miR-126-3p; h…
Annotations derived over miRTarBase (Gene Ontology)	negative regulation of transcription from RNA polymerase II promoter in response to stress GO0097201	depleted	0.17373	0.474204	12	hsa-miR-122-5p; hsa-miR-26b-5p; hsa-miR-223-5p; hsa-miR-766-3p; hsa-miR-146a-5p; hsa-miR-15a-5p; hsa-miR-221-3p; hsa-miR-335-5p; hsa-miR-143-3p; hsa-miR-30a-5p; hsa-miR-10a-5p; hsa-miR-155-5p
Annotations derived over miRTarBase (Gene Ontology)	response to growth factor GO0070848	enriched	0.187664	0.474204	78	hsa-miR-151a-5p; hsa-miR-25-3p; hsa-miR-363-3p; hsa-miR-186-5p; hsa-miR-22-3p; hsa-miR-943; hsa-miR-130a-3p; hsa-miR-425-3p; hsa-miR-331-5p; hsa-miR-378a-3p; hsa-miR-324-3p; hsa-miR-106b-5p; hsa-miR-3074-5p; hsa-miR-122-5p; hsa-miR-378a-5p; hsa-miR-148a-5p; hsa-miR-222-3p; hsa-miR-126-3p; hsa-let-7i-5p; hsa-miR-664a-5p; hsa-miR-196b-5p; hsa-miR-93-5p; hsa-miR-20b-5p; hsa-miR-1304-5p; hsa-miR-181d…
Annotations derived over miRTarBase (Gene Ontology)	random inactivation of X chromosome GO0060816	enriched	0.0607578	0.463019	22	hsa-miR-130b-3p; hsa-miR-25-3p; hsa-miR-363-3p; hsa-miR-186-5p; hsa-miR-130a-3p; hsa-miR-106b-5p; hsa-miR-93-5p; hsa-miR-20b-5p; hsa-miR-181d-5p; hsa-miR-19a-3p; hsa-miR-454-3p; hsa-miR-18a-5p; hsa-miR-15b-5p; hsa-miR-100-5p; hsa-miR-106a-5p; hsa-miR-20a-5p; hsa-miR-17-5p; hsa-miR-548o-3p; hsa-miR-142-5p; hsa-miR-10a-5p; hsa-miR-92b-3p; hsa-miR-7977
Annotations derived over miRTarBase (Gene Ontology)	regulation of dosage compensation by inactivation of X chromosome GO1900095	enriched	0.0607578	0.463019	22	hsa-miR-130b-3p; hsa-miR-25-3p; hsa-miR-363-3p; hsa-miR-186-5p; hsa-miR-130a-3p; hsa-miR-106b-5p; hsa-miR-93-5p; hsa-miR-20b-5p; hsa-miR-181d-5p; hsa-miR-19a-3p; hsa-miR-454-3p; hsa-miR-18a-5p; hsa-miR-15b-5p; hsa-miR-100-5p; hsa-miR-106a-5p; hsa-miR-20a-5p; hsa-miR-17-5p; hsa-miR-548o-3p; hsa-miR-142-5p; hsa-miR-10a-5p; hsa-miR-92b-3p; hsa-miR-7977
Annotations derived over miRTarBase (Gene Ontology)	regulation of lipid storage GO0010883	depleted	0.244914	0.478133	29	hsa-miR-25-3p; hsa-miR-363-3p; hsa-miR-22-3p; hsa-miR-27a-3p; hsa-miR-1303; hsa-miR-126-3p; hsa-miR-331-3p; hsa-miR-182-5p; hsa-miR-144-3p; hsa-miR-223-5p; hsa-miR-107; hsa-miR-503-5p; hsa-let-7b-5p; hsa-miR-664b-3p; hsa-miR-192-5p; hsa-miR-29c-3p; hsa-miR-197-3p; hsa-miR-142-5p; hsa-miR-223-3p; hsa-miR-199b-5p; hsa-miR-30c-1-3p; hsa-miR-23b-3p; hsa-let-7c-5p; hsa-miR-155-5p; hsa-miR-132-3p; hsa-…
Annotations derived over miRTarBase (Gene Ontology)	endosomal vesicle fusion GO0034058	depleted	0.292115	0.482015	48	hsa-miR-130b-3p; hsa-miR-425-5p; hsa-miR-324-3p; hsa-miR-106b-5p; hsa-miR-122-5p; hsa-miR-628-3p; hsa-miR-7855-5p; hsa-miR-93-5p; hsa-miR-20b-5p; hsa-miR-185-5p; hsa-miR-30b-5p; hsa-miR-331-3p; hsa-miR-15b-5p; hsa-miR-576-5p; hsa-miR-30e-5p; hsa-miR-1260b; hsa-miR-766-3p; hsa-miR-15a-5p; hsa-miR-107; hsa-miR-532-3p; hsa-miR-374b-5p; hsa-miR-3187-3p; hsa-let-7b-5p; hsa-miR-335-5p; hsa-miR-20a-5p; …
Annotations derived over miRTarBase (Gene Ontology)	membrane fusion GO0061025	depleted	0.0982527	0.463019	84	hsa-miR-6501-5p; hsa-miR-130b-3p; hsa-miR-25-3p; hsa-miR-6749-3p; hsa-miR-6734-3p; hsa-miR-421; hsa-miR-22-5p; hsa-miR-106b-5p; hsa-miR-597-3p; hsa-let-7i-5p; hsa-miR-142-3p; hsa-miR-6852-3p; hsa-miR-93-5p; hsa-miR-20b-5p; hsa-miR-3613-3p; hsa-miR-1299; hsa-miR-185-5p; hsa-miR-30b-5p; hsa-miR-19a-3p; hsa-miR-21-5p; hsa-miR-3133; hsa-miR-26b-5p; hsa-miR-126-5p; hsa-miR-15b-5p; hsa-miR-660-3p; hsa-…
Annotations derived over miRTarBase (Gene Ontology)	rRNA transcription GO0009303	depleted	0.430879	0.524803	46	hsa-miR-6501-5p; hsa-miR-324-5p; hsa-miR-6806-3p; hsa-miR-186-5p; hsa-miR-106b-5p; hsa-miR-122-5p; hsa-miR-222-3p; hsa-miR-18b-3p; hsa-miR-664a-5p; hsa-miR-93-5p; hsa-miR-20b-5p; hsa-miR-185-5p; hsa-miR-21-5p; hsa-miR-5695; hsa-miR-6803-3p; hsa-miR-223-5p; hsa-miR-1260b; hsa-miR-6842-3p; hsa-miR-641; hsa-let-7b-5p; hsa-miR-335-5p; hsa-miR-106a-5p; hsa-miR-20a-5p; hsa-miR-192-5p; hsa-miR-17-5p; hs…
Annotations derived over miRTarBase (Gene Ontology)	positive regulation of cell adhesion GO0045785	enriched	0.454699	0.534403	128	hsa-miR-6501-5p; hsa-miR-130b-3p; hsa-miR-939-5p; hsa-miR-4511; hsa-miR-25-3p; hsa-miR-378i; hsa-miR-363-5p; hsa-miR-363-3p; hsa-miR-186-5p; hsa-miR-6734-3p; hsa-miR-22-3p; hsa-miR-130a-3p; hsa-miR-532-5p; hsa-miR-421; hsa-miR-378a-3p; hsa-miR-4454; hsa-miR-22-5p; hsa-miR-106b-5p; hsa-miR-326; hsa-miR-27a-3p; hsa-miR-1303; hsa-miR-378a-5p; hsa-miR-126-3p; hsa-let-7i-5p; hsa-miR-142-3p; hsa-miR-93…
Annotations derived over miRTarBase (Gene Ontology)	actin modification GO0030047	enriched	0.513648	0.5546	17	hsa-miR-532-5p; hsa-miR-106b-5p; hsa-miR-93-5p; hsa-miR-20b-5p; hsa-miR-30b-5p; hsa-miR-26b-5p; hsa-miR-30e-5p; hsa-miR-106a-5p; hsa-miR-20a-5p; hsa-miR-17-5p; hsa-miR-1301-3p; hsa-miR-30a-5p; hsa-miR-4443; hsa-miR-30d-5p; hsa-miR-3200-3p; hsa-miR-320a-3p; hsa-miR-150-5p
Annotations derived over miRTarBase (Gene Ontology)	neuron-neuron synaptic transmission GO0007270	enriched	0.391678	0.509241	46	hsa-miR-130b-3p; hsa-miR-25-3p; hsa-miR-152-3p; hsa-miR-1287-5p; hsa-miR-425-5p; hsa-miR-22-3p; hsa-miR-130a-3p; hsa-miR-106b-5p; hsa-miR-222-3p; hsa-miR-93-5p; hsa-miR-20b-5p; hsa-miR-19a-3p; hsa-miR-21-5p; hsa-miR-106b-3p; hsa-miR-182-5p; hsa-miR-27b-3p; hsa-miR-26b-5p; hsa-miR-18a-5p; hsa-miR-126-5p; hsa-miR-144-3p; hsa-miR-17-3p; hsa-miR-6842-3p; hsa-miR-10b-5p; hsa-miR-221-3p; hsa-miR-3187-3…
Annotations derived over miRTarBase (Gene Ontology)	negative regulation of actin filament polymerization GO0030837	enriched	0.321239	0.490307	70	hsa-miR-939-5p; hsa-miR-25-3p; hsa-miR-324-5p; hsa-miR-363-3p; hsa-miR-4738-3p; hsa-miR-4454; hsa-miR-106b-5p; hsa-miR-1303; hsa-miR-378a-5p; hsa-miR-222-3p; hsa-miR-142-3p; hsa-miR-93-5p; hsa-miR-20b-5p; hsa-miR-181d-5p; hsa-miR-548k; hsa-miR-361-3p; hsa-miR-30b-5p; hsa-miR-19a-3p; hsa-miR-3200-5p; hsa-miR-182-5p; hsa-miR-26b-5p; hsa-miR-18a-5p; hsa-miR-4690-3p; hsa-miR-15b-5p; hsa-miR-30e-5p; h…
Annotations derived over miRTarBase (Gene Ontology)	positive regulation of microtubule nucleation GO0090063	enriched	0.437513	0.526847	66	hsa-miR-330-5p; hsa-miR-25-3p; hsa-miR-324-5p; hsa-miR-6749-3p; hsa-miR-22-3p; hsa-miR-130a-3p; hsa-miR-425-3p; hsa-miR-378a-3p; hsa-miR-1226-3p; hsa-miR-324-3p; hsa-miR-106b-5p; hsa-miR-326; hsa-miR-148b-3p; hsa-miR-122-5p; hsa-miR-378a-5p; hsa-miR-142-3p; hsa-miR-664a-5p; hsa-miR-93-5p; hsa-miR-20b-5p; hsa-miR-181d-5p; hsa-miR-3613-3p; hsa-miR-183-5p; hsa-miR-19a-3p; hsa-miR-331-3p; hsa-miR-660…
Annotations derived over miRTarBase (Gene Ontology)	tissue remodeling GO0048771	enriched	0.023519	0.459835	13	hsa-miR-130b-3p; hsa-miR-1238-3p; hsa-miR-6749-3p; hsa-miR-106b-5p; hsa-miR-21-5p; hsa-miR-451a; hsa-miR-221-3p; hsa-miR-335-5p; hsa-miR-29b-2-5p; hsa-miR-143-3p; hsa-miR-17-5p; hsa-miR-29c-3p; hsa-miR-29a-3p
Annotations derived over miRTarBase (Gene Ontology)	negative regulation of Schwann cell migration GO1900148	depleted	0.503284	0.548468	7	hsa-miR-222-3p; hsa-miR-93-5p; hsa-miR-221-3p; hsa-miR-29b-2-5p; hsa-miR-20a-5p; hsa-miR-625-5p; hsa-miR-5100
Annotations derived over miRTarBase (Gene Ontology)	negative regulation of Schwann cell proliferation involved in axon regeneration GO1905045	depleted	0.503284	0.548468	7	hsa-miR-222-3p; hsa-miR-93-5p; hsa-miR-221-3p; hsa-miR-29b-2-5p; hsa-miR-20a-5p; hsa-miR-625-5p; hsa-miR-5100
Annotations derived over miRTarBase (Gene Ontology)	cellular calcium ion homeostasis GO0006874	depleted	0.0709457	0.463019	158	hsa-miR-130b-3p; hsa-miR-1343-3p; hsa-miR-939-5p; hsa-miR-4511; hsa-miR-25-3p; hsa-miR-324-5p; hsa-miR-363-5p; hsa-miR-1238-3p; hsa-miR-186-5p; hsa-miR-6749-3p; hsa-miR-6734-3p; hsa-miR-22-3p; hsa-miR-130a-3p; hsa-miR-532-5p; hsa-miR-1226-3p; hsa-miR-106b-5p; hsa-miR-148b-3p; hsa-miR-27a-3p; hsa-miR-122-5p; hsa-miR-6783-3p; hsa-miR-148a-5p; hsa-miR-589-5p; hsa-miR-222-3p; hsa-miR-126-3p; hsa-miR-…
Annotations derived over miRTarBase (Gene Ontology)	positive regulation of Rho protein signal transduction GO0035025	enriched	0.242916	0.478133	87	hsa-miR-6501-5p; hsa-miR-130b-3p; hsa-miR-939-5p; hsa-miR-25-3p; hsa-miR-636; hsa-miR-574-3p; hsa-miR-1287-5p; hsa-miR-1238-3p; hsa-miR-363-3p; hsa-miR-186-5p; hsa-miR-6749-3p; hsa-miR-130a-3p; hsa-miR-425-3p; hsa-miR-331-5p; hsa-miR-22-5p; hsa-miR-106b-5p; hsa-miR-122-5p; hsa-miR-378a-5p; hsa-miR-142-3p; hsa-miR-93-5p; hsa-miR-20b-5p; hsa-miR-1234-3p; hsa-miR-183-5p; hsa-miR-6747-3p; hsa-miR-454…
Annotations derived over miRTarBase (Gene Ontology)	sphingomyelin biosynthetic process GO0006686	enriched	0.0123999	0.456586	35	hsa-miR-130b-3p; hsa-miR-363-5p; hsa-miR-130a-3p; hsa-miR-106b-5p; hsa-miR-27a-3p; hsa-miR-576-3p; hsa-miR-548ay-5p; hsa-miR-142-3p; hsa-miR-93-5p; hsa-miR-20b-5p; hsa-miR-548k; hsa-miR-3613-3p; hsa-miR-19a-3p; hsa-miR-548j-5p; hsa-miR-6747-3p; hsa-miR-454-3p; hsa-miR-27b-3p; hsa-miR-660-3p; hsa-miR-576-5p; hsa-miR-6802-3p; hsa-miR-335-5p; hsa-miR-106a-5p; hsa-miR-143-3p; hsa-miR-20a-5p; hsa-miR-…
Annotations derived over miRTarBase (Gene Ontology)	positive regulation of histone H3-K79 methylation GO2001162	depleted	0.0819622	0.463019	5	hsa-miR-221-3p; hsa-let-7b-5p; hsa-miR-20a-5p; hsa-miR-1301-3p; hsa-let-7c-5p
Annotations derived over miRTarBase (Gene Ontology)	negative regulation of osteoclast proliferation GO0090291	depleted	0.0102261	0.456586	15	hsa-miR-19a-3p; hsa-miR-26b-5p; hsa-miR-18a-5p; hsa-miR-374a-5p; hsa-let-7f-1-3p; hsa-miR-4659b-3p; hsa-miR-29a-3p; hsa-miR-4659a-3p; hsa-let-7b-3p; hsa-let-7e-5p; hsa-miR-23b-3p; hsa-miR-23a-3p; hsa-miR-335-3p; hsa-miR-505-3p; hsa-miR-125a-5p
Annotations derived over miRTarBase (Gene Ontology)	neural tube development GO0021915	enriched	0.0069263	0.456586	59	hsa-miR-130b-3p; hsa-miR-324-5p; hsa-miR-574-3p; hsa-miR-6749-3p; hsa-miR-6734-3p; hsa-miR-130a-3p; hsa-miR-877-5p; hsa-miR-378a-3p; hsa-miR-324-3p; hsa-miR-106b-5p; hsa-miR-148b-3p; hsa-miR-548ay-5p; hsa-miR-122-5p; hsa-let-7i-5p; hsa-miR-93-5p; hsa-miR-1234-3p; hsa-miR-6868-3p; hsa-miR-185-5p; hsa-miR-183-5p; hsa-miR-21-5p; hsa-miR-548j-5p; hsa-miR-454-3p; hsa-miR-4685-3p; hsa-miR-2110; hsa-miR…
Annotations derived over miRTarBase (Gene Ontology)	toll-like receptor 9 signaling pathway GO0034162	enriched	0.206704	0.475246	58	hsa-miR-939-5p; hsa-miR-151a-5p; hsa-miR-330-5p; hsa-miR-636; hsa-miR-363-5p; hsa-miR-1226-3p; hsa-miR-106b-5p; hsa-miR-326; hsa-miR-3074-5p; hsa-miR-548ay-5p; hsa-miR-222-3p; hsa-miR-142-3p; hsa-miR-93-5p; hsa-miR-20b-5p; hsa-miR-1234-3p; hsa-miR-1304-5p; hsa-miR-548k; hsa-miR-30b-5p; hsa-miR-19a-3p; hsa-miR-21-5p; hsa-miR-548j-5p; hsa-miR-6747-3p; hsa-miR-26b-5p; hsa-miR-30e-5p; hsa-miR-766-3p;…
Annotations derived over miRTarBase (Gene Ontology)	negative regulation of T cell proliferation GO0042130	enriched	0.0808475	0.463019	64	hsa-miR-151a-3p; hsa-miR-130b-3p; hsa-miR-152-3p; hsa-miR-324-5p; hsa-miR-363-5p; hsa-miR-6749-3p; hsa-miR-130a-3p; hsa-miR-421; hsa-miR-22-5p; hsa-miR-324-3p; hsa-miR-106b-5p; hsa-miR-1273c; hsa-miR-326; hsa-miR-148b-3p; hsa-miR-27a-3p; hsa-miR-664a-5p; hsa-miR-93-5p; hsa-miR-20b-5p; hsa-miR-3613-3p; hsa-miR-1299; hsa-miR-185-5p; hsa-miR-183-5p; hsa-miR-19a-3p; hsa-miR-21-5p; hsa-miR-454-3p; hsa…
Annotations derived over miRTarBase (Gene Ontology)	protein palmitoylation GO0018345	enriched	0.0603092	0.463019	107	hsa-miR-130b-3p; hsa-miR-4511; hsa-miR-330-5p; hsa-miR-25-3p; hsa-miR-152-3p; hsa-miR-363-3p; hsa-miR-6818-3p; hsa-miR-186-5p; hsa-miR-6734-3p; hsa-miR-943; hsa-miR-877-5p; hsa-miR-4433b-5p; hsa-miR-324-3p; hsa-miR-937-3p; hsa-miR-106b-5p; hsa-miR-148b-3p; hsa-miR-27a-3p; hsa-miR-548ay-5p; hsa-miR-122-5p; hsa-let-7i-5p; hsa-miR-93-5p; hsa-miR-20b-5p; hsa-miR-181d-5p; hsa-miR-548k; hsa-miR-361-3p;…
Annotations derived over miRTarBase (Gene Ontology)	negative regulation of cardiac myofibril assembly GO1905305	enriched	0.0017924	0.430691	26	hsa-miR-130b-3p; hsa-miR-574-3p; hsa-miR-186-5p; hsa-miR-130a-3p; hsa-miR-421; hsa-miR-106b-5p; hsa-miR-27a-3p; hsa-miR-93-5p; hsa-miR-20b-5p; hsa-miR-183-5p; hsa-miR-19a-3p; hsa-miR-454-3p; hsa-miR-182-5p; hsa-miR-27b-3p; hsa-miR-18a-5p; hsa-miR-144-3p; hsa-miR-1260b; hsa-miR-483-3p; hsa-miR-146a-5p; hsa-miR-106a-5p; hsa-miR-20a-5p; hsa-miR-224-5p; hsa-miR-17-5p; hsa-miR-144-5p; hsa-miR-145-5p; …
Annotations derived over miRTarBase (Gene Ontology)	positive regulation of cell proliferation involved in heart valve morphogenesis GO0003251	enriched	0.0017924	0.430691	26	hsa-miR-130b-3p; hsa-miR-574-3p; hsa-miR-186-5p; hsa-miR-130a-3p; hsa-miR-421; hsa-miR-106b-5p; hsa-miR-27a-3p; hsa-miR-93-5p; hsa-miR-20b-5p; hsa-miR-183-5p; hsa-miR-19a-3p; hsa-miR-454-3p; hsa-miR-182-5p; hsa-miR-27b-3p; hsa-miR-18a-5p; hsa-miR-144-3p; hsa-miR-1260b; hsa-miR-483-3p; hsa-miR-146a-5p; hsa-miR-106a-5p; hsa-miR-20a-5p; hsa-miR-224-5p; hsa-miR-17-5p; hsa-miR-144-5p; hsa-miR-145-5p; …
Annotations derived over miRTarBase (Gene Ontology)	nose morphogenesis GO0043585	depleted	0.278627	0.478133	34	hsa-miR-943; hsa-miR-378a-3p; hsa-miR-106b-5p; hsa-miR-148b-3p; hsa-miR-93-5p; hsa-miR-20b-5p; hsa-miR-185-3p; hsa-miR-2110; hsa-miR-584-3p; hsa-miR-15b-5p; hsa-miR-15a-5p; hsa-miR-503-5p; hsa-miR-221-3p; hsa-miR-3187-3p; hsa-let-7b-5p; hsa-miR-20a-5p; hsa-miR-548ay-3p; hsa-miR-99a-5p; hsa-miR-17-5p; hsa-miR-374a-5p; hsa-miR-484; hsa-miR-140-3p; hsa-miR-1301-3p; hsa-miR-548ac; hsa-miR-1908-5p; hs…
Annotations derived over miRTarBase (Gene Ontology)	corticospinal tract morphogenesis GO0021957	depleted	0.283698	0.478133	25	hsa-miR-130b-3p; hsa-miR-22-5p; hsa-miR-106b-5p; hsa-let-7i-5p; hsa-miR-93-5p; hsa-miR-20b-5p; hsa-miR-21-5p; hsa-miR-10b-5p; hsa-miR-4755-5p; hsa-miR-1255a; hsa-let-7g-5p; hsa-let-7b-5p; hsa-miR-335-5p; hsa-miR-106a-5p; hsa-miR-20a-5p; hsa-miR-17-5p; hsa-miR-98-5p; hsa-let-7e-5p; hsa-let-7c-5p; hsa-miR-10a-5p; hsa-let-7d-5p; hsa-miR-320a-3p; hsa-miR-361-5p; hsa-miR-132-3p; hsa-miR-505-3p
Annotations derived over miRTarBase (Gene Ontology)	fasciculation of motor neuron axon GO0097156	depleted	0.283698	0.478133	25	hsa-miR-130b-3p; hsa-miR-22-5p; hsa-miR-106b-5p; hsa-let-7i-5p; hsa-miR-93-5p; hsa-miR-20b-5p; hsa-miR-21-5p; hsa-miR-10b-5p; hsa-miR-4755-5p; hsa-miR-1255a; hsa-let-7g-5p; hsa-let-7b-5p; hsa-miR-335-5p; hsa-miR-106a-5p; hsa-miR-20a-5p; hsa-miR-17-5p; hsa-miR-98-5p; hsa-let-7e-5p; hsa-let-7c-5p; hsa-miR-10a-5p; hsa-let-7d-5p; hsa-miR-320a-3p; hsa-miR-361-5p; hsa-miR-132-3p; hsa-miR-505-3p
Annotations derived over miRTarBase (Gene Ontology)	muscular septum morphogenesis GO0003150	enriched	0.173061	0.474204	24	hsa-miR-1238-3p; hsa-miR-186-5p; hsa-miR-148b-3p; hsa-miR-27a-3p; hsa-let-7i-5p; hsa-miR-196b-5p; hsa-miR-21-5p; hsa-miR-27b-3p; hsa-miR-15b-5p; hsa-miR-144-3p; hsa-miR-15a-5p; hsa-miR-6881-3p; hsa-miR-6873-3p; hsa-miR-107; hsa-let-7g-5p; hsa-let-7b-5p; hsa-miR-330-3p; hsa-miR-98-5p; hsa-miR-183-3p; hsa-let-7e-5p; hsa-miR-4326; hsa-miR-130b-5p; hsa-let-7c-5p; hsa-let-7d-5p
Annotations derived over miRTarBase (Gene Ontology)	neuron projection fasciculation GO0106030	depleted	0.283698	0.478133	25	hsa-miR-130b-3p; hsa-miR-22-5p; hsa-miR-106b-5p; hsa-let-7i-5p; hsa-miR-93-5p; hsa-miR-20b-5p; hsa-miR-21-5p; hsa-miR-10b-5p; hsa-miR-4755-5p; hsa-miR-1255a; hsa-let-7g-5p; hsa-let-7b-5p; hsa-miR-335-5p; hsa-miR-106a-5p; hsa-miR-20a-5p; hsa-miR-17-5p; hsa-miR-98-5p; hsa-let-7e-5p; hsa-let-7c-5p; hsa-miR-10a-5p; hsa-let-7d-5p; hsa-miR-320a-3p; hsa-miR-361-5p; hsa-miR-132-3p; hsa-miR-505-3p
Annotations derived over miRTarBase (Gene Ontology)	positive regulation of Rho guanyl-nucleotide exchange factor activity GO2001108	depleted	0.283698	0.478133	25	hsa-miR-130b-3p; hsa-miR-22-5p; hsa-miR-106b-5p; hsa-let-7i-5p; hsa-miR-93-5p; hsa-miR-20b-5p; hsa-miR-21-5p; hsa-miR-10b-5p; hsa-miR-4755-5p; hsa-miR-1255a; hsa-let-7g-5p; hsa-let-7b-5p; hsa-miR-335-5p; hsa-miR-106a-5p; hsa-miR-20a-5p; hsa-miR-17-5p; hsa-miR-98-5p; hsa-let-7e-5p; hsa-let-7c-5p; hsa-miR-10a-5p; hsa-let-7d-5p; hsa-miR-320a-3p; hsa-miR-361-5p; hsa-miR-132-3p; hsa-miR-505-3p
Annotations derived over miRTarBase (Gene Ontology)	positive regulation of receptor catabolic process GO2000646	enriched	0.119127	0.465113	25	hsa-miR-363-5p; hsa-miR-324-3p; hsa-miR-106b-5p; hsa-miR-27a-3p; hsa-miR-548ay-5p; hsa-miR-122-5p; hsa-let-7i-5p; hsa-miR-93-5p; hsa-miR-20b-5p; hsa-miR-21-5p; hsa-miR-548j-5p; hsa-miR-27b-3p; hsa-miR-26b-5p; hsa-miR-766-3p; hsa-let-7g-5p; hsa-let-7b-5p; hsa-miR-3143; hsa-miR-20a-5p; hsa-miR-17-5p; hsa-miR-98-5p; hsa-let-7e-5p; hsa-miR-210-3p; hsa-let-7c-5p; hsa-let-7d-5p; hsa-miR-543
Annotations derived over miRTarBase (Gene Ontology)	regulation of astrocyte differentiation GO0048710	depleted	0.283698	0.478133	25	hsa-miR-130b-3p; hsa-miR-22-5p; hsa-miR-106b-5p; hsa-let-7i-5p; hsa-miR-93-5p; hsa-miR-20b-5p; hsa-miR-21-5p; hsa-miR-10b-5p; hsa-miR-4755-5p; hsa-miR-1255a; hsa-let-7g-5p; hsa-let-7b-5p; hsa-miR-335-5p; hsa-miR-106a-5p; hsa-miR-20a-5p; hsa-miR-17-5p; hsa-miR-98-5p; hsa-let-7e-5p; hsa-let-7c-5p; hsa-miR-10a-5p; hsa-let-7d-5p; hsa-miR-320a-3p; hsa-miR-361-5p; hsa-miR-132-3p; hsa-miR-505-3p
Annotations derived over miRTarBase (Gene Ontology)	positive regulation of RNA splicing GO0033120	enriched	0.0934679	0.463019	74	hsa-miR-130b-3p; hsa-miR-1343-3p; hsa-miR-330-5p; hsa-miR-324-5p; hsa-miR-186-5p; hsa-miR-6749-3p; hsa-miR-130a-3p; hsa-miR-324-3p; hsa-miR-106b-5p; hsa-miR-326; hsa-miR-3074-5p; hsa-miR-6783-3p; hsa-miR-126-3p; hsa-miR-93-5p; hsa-miR-20b-5p; hsa-miR-30b-5p; hsa-miR-19a-3p; hsa-miR-21-5p; hsa-miR-454-3p; hsa-miR-185-3p; hsa-miR-26b-5p; hsa-miR-4690-3p; hsa-miR-15b-5p; hsa-miR-30e-5p; hsa-miR-6833…
Annotations derived over miRTarBase (Gene Ontology)	positive regulation of vascular endothelial growth factor production GO0010575	enriched	0.0564426	0.462852	128	hsa-miR-151a-3p; hsa-miR-1343-3p; hsa-miR-25-3p; hsa-miR-148b-5p; hsa-miR-324-5p; hsa-miR-574-3p; hsa-miR-6806-3p; hsa-miR-363-3p; hsa-miR-186-5p; hsa-miR-6749-3p; hsa-miR-6734-3p; hsa-miR-22-3p; hsa-miR-943; hsa-miR-130a-3p; hsa-miR-324-3p; hsa-miR-106b-5p; hsa-miR-27a-3p; hsa-miR-576-3p; hsa-miR-1303; hsa-miR-548ay-5p; hsa-miR-122-5p; hsa-miR-6783-3p; hsa-miR-378a-5p; hsa-miR-148a-5p; hsa-miR-5…
Annotations derived over miRTarBase (Gene Ontology)	negative regulation of G1S transition of mitotic cell cycle GO2000134	depleted	0.174055	0.474204	166	hsa-miR-6501-5p; hsa-miR-130b-3p; hsa-miR-1343-3p; hsa-miR-939-5p; hsa-miR-25-3p; hsa-miR-152-3p; hsa-miR-1287-5p; hsa-miR-363-3p; hsa-miR-425-5p; hsa-miR-6818-3p; hsa-miR-186-5p; hsa-miR-6749-3p; hsa-miR-22-3p; hsa-miR-130a-3p; hsa-miR-378a-3p; hsa-miR-1226-3p; hsa-miR-324-3p; hsa-miR-106b-5p; hsa-miR-148b-3p; hsa-miR-27a-3p; hsa-miR-1303; hsa-miR-548ay-5p; hsa-miR-122-5p; hsa-miR-6783-3p; hsa-m…
Annotations derived over miRTarBase (Gene Ontology)	positive regulation of exosomal secretion GO1903543	depleted	0.582484	0.603039	54	hsa-miR-130b-3p; hsa-miR-25-3p; hsa-miR-363-3p; hsa-miR-186-5p; hsa-miR-877-5p; hsa-miR-324-3p; hsa-miR-106b-5p; hsa-miR-27a-3p; hsa-miR-1303; hsa-miR-142-3p; hsa-miR-93-5p; hsa-miR-20b-5p; hsa-miR-181d-5p; hsa-miR-629-5p; hsa-miR-19a-3p; hsa-miR-331-3p; hsa-miR-26b-5p; hsa-miR-18a-5p; hsa-miR-15b-5p; hsa-miR-1260b; hsa-miR-15a-5p; hsa-miR-6881-3p; hsa-miR-10b-5p; hsa-miR-107; hsa-miR-532-3p; hsa…
Annotations derived over miRTarBase (Gene Ontology)	negative regulation of glycogen biosynthetic process GO0045719	depleted	0.441871	0.528132	32	hsa-miR-501-5p; hsa-miR-4738-3p; hsa-miR-425-5p; hsa-miR-6840-5p; hsa-miR-27a-3p; hsa-miR-664a-5p; hsa-miR-183-5p; hsa-miR-182-5p; hsa-miR-26b-5p; hsa-miR-15b-5p; hsa-miR-942-5p; hsa-miR-766-3p; hsa-miR-15a-5p; hsa-miR-93-3p; hsa-miR-374b-5p; hsa-miR-96-5p; hsa-let-7b-5p; hsa-miR-192-5p; hsa-miR-224-5p; hsa-miR-374a-5p; hsa-let-7f-1-3p; hsa-miR-29a-3p; hsa-miR-221-5p; hsa-miR-769-5p; hsa-let-7b-3…
Annotations derived over miRTarBase (Gene Ontology)	cell junction assembly GO0034329	depleted	0.476748	0.537936	107	hsa-miR-6501-5p; hsa-miR-939-5p; hsa-miR-330-5p; hsa-miR-25-3p; hsa-let-7i-3p; hsa-miR-324-5p; hsa-miR-3615; hsa-miR-877-5p; hsa-miR-331-5p; hsa-miR-421; hsa-miR-378a-3p; hsa-miR-1226-3p; hsa-miR-106b-5p; hsa-miR-326; hsa-miR-27a-3p; hsa-miR-1303; hsa-miR-548ay-5p; hsa-miR-122-5p; hsa-miR-378a-5p; hsa-miR-597-3p; hsa-miR-222-3p; hsa-miR-548k; hsa-miR-3613-3p; hsa-miR-361-3p; hsa-miR-185-5p; hsa-m…
Annotations derived over miRTarBase (Gene Ontology)	response to redox state GO0051775	enriched	0.0356535	0.459835	39	hsa-miR-25-3p; hsa-miR-152-3p; hsa-miR-106b-5p; hsa-miR-27a-3p; hsa-let-7i-5p; hsa-miR-142-3p; hsa-miR-93-5p; hsa-miR-20b-5p; hsa-miR-3613-3p; hsa-miR-548e-3p; hsa-miR-19a-3p; hsa-miR-21-5p; hsa-miR-331-3p; hsa-miR-182-5p; hsa-miR-27b-3p; hsa-miR-26b-5p; hsa-miR-223-5p; hsa-miR-107; hsa-miR-93-3p; hsa-miR-5010-3p; hsa-let-7g-5p; hsa-let-7b-5p; hsa-miR-335-5p; hsa-miR-21-3p; hsa-miR-143-3p; hsa-mi…
Annotations derived over miRTarBase (Gene Ontology)	hematopoietic stem cell proliferation GO0071425	enriched	0.0502935	0.462675	43	hsa-miR-152-3p; hsa-miR-186-5p; hsa-miR-22-3p; hsa-miR-378a-3p; hsa-miR-324-3p; hsa-miR-106b-5p; hsa-miR-148b-3p; hsa-miR-27a-3p; hsa-miR-93-5p; hsa-miR-1304-5p; hsa-miR-3613-3p; hsa-miR-19a-3p; hsa-miR-21-5p; hsa-miR-6747-3p; hsa-miR-27b-3p; hsa-miR-26b-5p; hsa-miR-18a-5p; hsa-miR-17-3p; hsa-miR-223-5p; hsa-miR-4755-5p; hsa-miR-221-3p; hsa-miR-610; hsa-miR-335-5p; hsa-miR-106a-5p; hsa-miR-20a-5p…
Annotations derived over miRTarBase (Gene Ontology)	mitophagy GO0000423	enriched	0.0317288	0.459835	37	hsa-miR-1343-3p; hsa-miR-152-3p; hsa-miR-6806-3p; hsa-miR-186-5p; hsa-miR-877-5p; hsa-miR-106b-5p; hsa-miR-6783-3p; hsa-miR-93-5p; hsa-miR-20b-5p; hsa-miR-1299; hsa-miR-30b-5p; hsa-miR-19a-3p; hsa-miR-331-3p; hsa-miR-15b-5p; hsa-miR-30e-5p; hsa-miR-1307-3p; hsa-miR-146a-5p; hsa-miR-146b-5p; hsa-miR-15a-5p; hsa-miR-10b-5p; hsa-miR-107; hsa-miR-100-5p; hsa-miR-221-3p; hsa-miR-6741-3p; hsa-miR-335-5…
Annotations derived over miRTarBase (Gene Ontology)	receptor clustering GO0043113	depleted	0.291726	0.482015	70	hsa-miR-939-5p; hsa-miR-324-5p; hsa-miR-1287-5p; hsa-miR-186-5p; hsa-miR-6734-3p; hsa-miR-22-3p; hsa-miR-378a-3p; hsa-miR-106b-5p; hsa-miR-148b-3p; hsa-miR-378a-5p; hsa-miR-222-3p; hsa-let-7i-5p; hsa-miR-93-5p; hsa-miR-20b-5p; hsa-miR-3613-3p; hsa-miR-183-5p; hsa-miR-21-5p; hsa-miR-331-3p; hsa-miR-4685-3p; hsa-miR-26b-5p; hsa-miR-144-3p; hsa-miR-1260b; hsa-miR-766-3p; hsa-miR-146a-5p; hsa-miR-688…
Annotations derived over miRTarBase (Gene Ontology)	positive regulation of phosphatase activity GO0010922	enriched	0.501755	0.547568	22	hsa-miR-130b-3p; hsa-miR-4454; hsa-miR-106b-5p; hsa-miR-142-3p; hsa-miR-93-5p; hsa-miR-20b-5p; hsa-miR-21-5p; hsa-miR-106b-3p; hsa-miR-26b-5p; hsa-miR-576-5p; hsa-miR-335-5p; hsa-miR-106a-5p; hsa-miR-20a-5p; hsa-miR-192-5p; hsa-miR-17-5p; hsa-miR-548o-3p; hsa-miR-148a-3p; hsa-miR-342-5p; hsa-miR-150-5p; hsa-miR-505-3p; hsa-miR-433-3p; hsa-miR-495-3p
Annotations derived over miRTarBase (Gene Ontology)	positive regulation of neutrophil chemotaxis GO0090023	enriched	0.344691	0.492978	64	hsa-miR-939-5p; hsa-miR-25-3p; hsa-miR-574-3p; hsa-miR-363-3p; hsa-miR-6749-3p; hsa-miR-425-3p; hsa-miR-22-5p; hsa-miR-148b-3p; hsa-miR-122-5p; hsa-miR-378a-5p; hsa-let-7i-5p; hsa-miR-142-3p; hsa-miR-93-5p; hsa-miR-30b-5p; hsa-miR-21-5p; hsa-miR-185-3p; hsa-miR-2110; hsa-miR-5695; hsa-miR-4690-3p; hsa-miR-576-5p; hsa-miR-144-3p; hsa-miR-1260b; hsa-miR-766-3p; hsa-miR-483-3p; hsa-miR-146a-5p; hsa-…
Annotations derived over miRTarBase (Gene Ontology)	regulation of nucleocytoplasmic transport GO0046822	enriched	0.312505	0.488621	16	hsa-miR-22-3p; hsa-miR-148a-5p; hsa-miR-331-3p; hsa-miR-15b-5p; hsa-miR-6833-3p; hsa-miR-223-5p; hsa-miR-146a-5p; hsa-miR-6873-3p; hsa-miR-28-5p; hsa-let-7b-5p; hsa-miR-20a-5p; hsa-miR-328-3p; hsa-miR-197-3p; hsa-let-7e-5p; hsa-miR-618; hsa-miR-1296-5p
Annotations derived over miRTarBase (Gene Ontology)	interleukin-18-mediated signaling pathway GO0035655	enriched	0.0554734	0.462675	51	hsa-miR-330-5p; hsa-miR-378i; hsa-miR-363-5p; hsa-miR-6503-3p; hsa-miR-22-3p; hsa-miR-130a-3p; hsa-miR-378a-3p; hsa-miR-106b-5p; hsa-miR-326; hsa-miR-126-3p; hsa-let-7i-5p; hsa-miR-196b-5p; hsa-miR-93-5p; hsa-miR-20b-5p; hsa-miR-185-5p; hsa-miR-19a-3p; hsa-miR-185-3p; hsa-miR-378c; hsa-miR-26b-5p; hsa-miR-6873-3p; hsa-miR-451a; hsa-miR-10b-5p; hsa-miR-100-5p; hsa-miR-374b-5p; hsa-miR-4742-3p; hsa…
Annotations derived over miRTarBase (Gene Ontology)	chromatin remodeling GO0006338	depleted	0.25529	0.478133	216	hsa-miR-6501-5p; hsa-miR-130b-3p; hsa-miR-1343-3p; hsa-miR-939-5p; hsa-miR-4511; hsa-miR-151a-5p; hsa-miR-25-3p; hsa-miR-152-3p; hsa-miR-501-5p; hsa-miR-324-5p; hsa-miR-636; hsa-miR-4746-5p; hsa-miR-363-5p; hsa-miR-363-3p; hsa-miR-4738-3p; hsa-miR-425-5p; hsa-miR-3615; hsa-miR-186-5p; hsa-miR-6749-3p; hsa-miR-6734-3p; hsa-miR-22-3p; hsa-miR-130a-3p; hsa-miR-425-3p; hsa-miR-421; hsa-miR-378a-3p; h…
Annotations derived over miRTarBase (Gene Ontology)	sterol metabolic process GO0016125	enriched	0.590296	0.609519	45	hsa-miR-151a-3p; hsa-miR-130b-3p; hsa-miR-148b-5p; hsa-miR-363-5p; hsa-miR-130a-3p; hsa-miR-378a-3p; hsa-miR-27a-3p; hsa-miR-548ay-5p; hsa-miR-122-5p; hsa-miR-378a-5p; hsa-miR-148a-5p; hsa-miR-548k; hsa-miR-3613-3p; hsa-miR-21-5p; hsa-miR-548j-5p; hsa-miR-454-3p; hsa-miR-27b-3p; hsa-miR-26b-5p; hsa-miR-15b-5p; hsa-miR-223-5p; hsa-miR-15a-5p; hsa-miR-503-5p; hsa-miR-221-3p; hsa-miR-335-5p; hsa-miR…
Annotations derived over miRTarBase (Gene Ontology)	negative regulation of cell proliferation in midbrain GO1904934	enriched	0.601704	0.618397	7	hsa-miR-186-5p; hsa-miR-21-5p; hsa-miR-26b-5p; hsa-miR-374a-5p; hsa-miR-183-3p; hsa-miR-30a-5p; hsa-miR-155-5p
Annotations derived over miRTarBase (Gene Ontology)	planar cell polarity pathway involved in midbrain dopaminergic neuron differentiation GO1904955	enriched	0.601704	0.618397	7	hsa-miR-186-5p; hsa-miR-21-5p; hsa-miR-26b-5p; hsa-miR-374a-5p; hsa-miR-183-3p; hsa-miR-30a-5p; hsa-miR-155-5p
Annotations derived over miRTarBase (Gene Ontology)	positive regulation of RNA biosynthetic process GO1902680	depleted	0.272737	0.478133	7	hsa-miR-21-5p; hsa-miR-26b-5p; hsa-miR-106a-5p; hsa-miR-484; hsa-miR-155-5p; hsa-miR-877-3p; hsa-miR-423-5p
Annotations derived over miRTarBase (Gene Ontology)	positive regulation of mononuclear cell migration GO0071677	enriched	0.666161	0.671898	7	hsa-miR-130a-3p; hsa-miR-19a-3p; hsa-miR-26b-5p; hsa-miR-143-3p; hsa-miR-17-5p; hsa-miR-424-3p; hsa-miR-744-5p
Annotations derived over miRTarBase (Gene Ontology)	regulation of developmental pigmentation GO0048070	enriched	0.368304	0.501042	7	hsa-miR-199b-3p; hsa-miR-30b-5p; hsa-miR-26b-5p; hsa-miR-30e-5p; hsa-miR-98-5p; hsa-miR-30a-5p; hsa-miR-30d-5p
Annotations derived over miRTarBase (Gene Ontology)	regulation of glycogen metabolic process GO0070873	depleted	0.264658	0.478133	8	hsa-miR-30b-5p; hsa-miR-26b-5p; hsa-miR-30e-5p; hsa-miR-335-5p; hsa-miR-30a-5p; hsa-miR-30d-5p; hsa-miR-6735-5p; hsa-miR-1296-5p
Annotations derived over miRTarBase (Gene Ontology)	regulation of postsynaptic cytosolic calcium ion concentration GO0099566	enriched	0.601704	0.618397	7	hsa-miR-186-5p; hsa-miR-21-5p; hsa-miR-26b-5p; hsa-miR-374a-5p; hsa-miR-183-3p; hsa-miR-30a-5p; hsa-miR-155-5p
Annotations derived over miRTarBase (Gene Ontology)	negative regulation of aldosterone biosynthetic process GO0032348	enriched	0.370367	0.502051	32	hsa-miR-378i; hsa-miR-6734-3p; hsa-miR-421; hsa-miR-378a-3p; hsa-miR-106b-5p; hsa-miR-93-5p; hsa-miR-20b-5p; hsa-miR-183-5p; hsa-miR-21-5p; hsa-miR-4685-3p; hsa-miR-378c; hsa-miR-106b-3p; hsa-miR-26b-5p; hsa-miR-576-5p; hsa-miR-1270; hsa-miR-942-5p; hsa-miR-641; hsa-miR-335-5p; hsa-miR-106a-5p; hsa-miR-20a-5p; hsa-miR-17-5p; hsa-miR-29c-3p; hsa-miR-29a-3p; hsa-miR-4732-3p; hsa-miR-6793-3p; hsa-mi…
Annotations derived over miRTarBase (Gene Ontology)	negative regulation of cortisol biosynthetic process GO2000065	enriched	0.370367	0.502051	32	hsa-miR-378i; hsa-miR-6734-3p; hsa-miR-421; hsa-miR-378a-3p; hsa-miR-106b-5p; hsa-miR-93-5p; hsa-miR-20b-5p; hsa-miR-183-5p; hsa-miR-21-5p; hsa-miR-4685-3p; hsa-miR-378c; hsa-miR-106b-3p; hsa-miR-26b-5p; hsa-miR-576-5p; hsa-miR-1270; hsa-miR-942-5p; hsa-miR-641; hsa-miR-335-5p; hsa-miR-106a-5p; hsa-miR-20a-5p; hsa-miR-17-5p; hsa-miR-29c-3p; hsa-miR-29a-3p; hsa-miR-4732-3p; hsa-miR-6793-3p; hsa-mi…
Annotations derived over miRTarBase (Gene Ontology)	female pregnancy GO0007565	enriched	0.0661828	0.463019	69	hsa-miR-152-3p; hsa-miR-501-5p; hsa-miR-636; hsa-miR-24-2-5p; hsa-miR-6749-3p; hsa-miR-22-3p; hsa-miR-877-5p; hsa-miR-331-5p; hsa-miR-4433b-5p; hsa-miR-148b-3p; hsa-miR-27a-3p; hsa-miR-126-3p; hsa-miR-142-3p; hsa-miR-196b-5p; hsa-miR-6868-3p; hsa-miR-181d-5p; hsa-miR-548k; hsa-miR-185-5p; hsa-miR-30b-5p; hsa-miR-21-5p; hsa-miR-182-5p; hsa-miR-27b-3p; hsa-miR-26b-5p; hsa-miR-18a-5p; hsa-miR-15b-5p…
Annotations derived over miRTarBase (Gene Ontology)	negative regulation of amyloid precursor protein catabolic process GO1902992	depleted	0.638104	0.648134	30	hsa-miR-130b-3p; hsa-miR-130a-3p; hsa-miR-106b-5p; hsa-miR-148b-3p; hsa-miR-126-3p; hsa-miR-93-5p; hsa-miR-20b-5p; hsa-miR-454-3p; hsa-miR-584-3p; hsa-miR-15b-5p; hsa-miR-1260b; hsa-miR-146a-5p; hsa-miR-15a-5p; hsa-miR-4433a-5p; hsa-miR-335-5p; hsa-miR-106a-5p; hsa-miR-20a-5p; hsa-miR-192-5p; hsa-miR-17-5p; hsa-miR-144-5p; hsa-miR-221-5p; hsa-miR-584-5p; hsa-miR-423-3p; hsa-miR-148a-3p; hsa-miR-3…
Annotations derived over miRTarBase (Gene Ontology)	regulation of innate immune response GO0045088	enriched	0.136654	0.470891	80	hsa-miR-6501-5p; hsa-miR-130b-3p; hsa-miR-25-3p; hsa-miR-363-3p; hsa-miR-6818-3p; hsa-miR-186-5p; hsa-miR-6749-3p; hsa-miR-6734-3p; hsa-miR-130a-3p; hsa-miR-421; hsa-miR-1226-3p; hsa-miR-324-3p; hsa-miR-106b-5p; hsa-miR-548ay-5p; hsa-miR-122-5p; hsa-miR-378a-5p; hsa-miR-142-3p; hsa-miR-93-5p; hsa-miR-20b-5p; hsa-miR-1234-3p; hsa-miR-6868-3p; hsa-miR-548k; hsa-miR-30b-5p; hsa-miR-183-5p; hsa-miR-1…
Annotations derived over miRTarBase (Gene Ontology)	regulation of cardiac muscle contraction by calcium ion signaling GO0010882	enriched	0.14114	0.470891	34	hsa-miR-25-3p; hsa-miR-501-5p; hsa-miR-186-5p; hsa-miR-1226-3p; hsa-miR-106b-5p; hsa-miR-122-5p; hsa-miR-142-3p; hsa-miR-548e-3p; hsa-miR-185-5p; hsa-miR-30b-5p; hsa-miR-19a-3p; hsa-miR-331-3p; hsa-miR-3133; hsa-miR-26b-5p; hsa-miR-15b-5p; hsa-miR-30e-5p; hsa-miR-223-5p; hsa-miR-15a-5p; hsa-miR-100-5p; hsa-miR-221-3p; hsa-let-7b-5p; hsa-miR-335-5p; hsa-miR-192-5p; hsa-miR-17-5p; hsa-miR-484; hsa-…
Annotations derived over miRTarBase (Gene Ontology)	mast cell cytokine production GO0032762	enriched	0.078858	0.463019	9	hsa-miR-186-5p; hsa-miR-222-3p; hsa-miR-19a-3p; hsa-miR-146b-5p; hsa-miR-107; hsa-miR-221-3p; hsa-miR-335-5p; hsa-miR-20a-5p; hsa-miR-199b-5p
Annotations derived over miRTarBase (Gene Ontology)	negative regulation of endodermal cell differentiation GO1903225	depleted	0.31499	0.489438	9	hsa-miR-222-3p; hsa-miR-21-5p; hsa-miR-26b-5p; hsa-miR-143-3p; hsa-miR-29c-3p; hsa-miR-29a-3p; hsa-miR-744-5p; hsa-miR-543; hsa-miR-145-5p
Annotations derived over miRTarBase (Gene Ontology)	cellular response to interleukin-12 GO0071349	enriched	0.0559751	0.462675	18	hsa-miR-363-5p; hsa-miR-106b-5p; hsa-miR-548ay-5p; hsa-miR-93-5p; hsa-miR-20b-5p; hsa-miR-548k; hsa-miR-3613-3p; hsa-miR-21-5p; hsa-miR-548j-5p; hsa-miR-625-3p; hsa-miR-106a-5p; hsa-miR-20a-5p; hsa-miR-140-5p; hsa-miR-192-5p; hsa-miR-17-5p; hsa-miR-142-5p; hsa-miR-505-3p; hsa-miR-4286
Annotations derived over miRTarBase (Gene Ontology)	negative regulation of telomerase activity GO0051974	depleted	0.457437	0.535775	54	hsa-miR-1343-3p; hsa-miR-151a-5p; hsa-miR-25-3p; hsa-miR-324-5p; hsa-miR-6749-3p; hsa-miR-106b-5p; hsa-miR-27a-3p; hsa-miR-28-3p; hsa-miR-6783-3p; hsa-miR-222-3p; hsa-miR-185-5p; hsa-miR-30b-5p; hsa-miR-19a-3p; hsa-miR-454-3p; hsa-miR-331-3p; hsa-miR-185-3p; hsa-miR-2110; hsa-miR-18a-5p; hsa-miR-6820-3p; hsa-miR-660-3p; hsa-miR-30e-5p; hsa-miR-223-5p; hsa-miR-766-3p; hsa-miR-15a-5p; hsa-miR-6881-…
Annotations derived over miRTarBase (Gene Ontology)	positive regulation of bone resorption GO0045780	enriched	0.0314014	0.459835	46	hsa-miR-1343-3p; hsa-miR-939-5p; hsa-miR-151a-5p; hsa-miR-324-5p; hsa-miR-877-5p; hsa-miR-532-5p; hsa-miR-106b-5p; hsa-miR-3074-5p; hsa-miR-1303; hsa-miR-6783-3p; hsa-miR-142-3p; hsa-miR-93-5p; hsa-miR-20b-5p; hsa-miR-185-5p; hsa-miR-183-5p; hsa-miR-19a-3p; hsa-miR-6747-3p; hsa-miR-331-3p; hsa-miR-106b-3p; hsa-miR-26b-5p; hsa-miR-18a-5p; hsa-miR-4690-3p; hsa-miR-660-3p; hsa-miR-17-3p; hsa-miR-684…
Annotations derived over miRTarBase (Gene Ontology)	positive regulation of TOR signaling GO0032008	depleted	0.312557	0.488621	108	hsa-miR-6501-5p; hsa-miR-130b-3p; hsa-miR-1343-3p; hsa-miR-25-3p; hsa-miR-501-5p; hsa-miR-363-5p; hsa-miR-1287-5p; hsa-miR-363-3p; hsa-miR-24-2-5p; hsa-miR-130a-3p; hsa-miR-4433b-5p; hsa-miR-106b-5p; hsa-miR-148b-3p; hsa-miR-27a-3p; hsa-miR-122-5p; hsa-miR-6783-3p; hsa-let-7i-5p; hsa-miR-142-3p; hsa-miR-196b-5p; hsa-miR-93-5p; hsa-miR-20b-5p; hsa-miR-181d-5p; hsa-miR-3613-3p; hsa-miR-30b-5p; hsa-…
Annotations derived over miRTarBase (Gene Ontology)	negative regulation of cAMP-dependent protein kinase activity GO2000480	enriched	0.567892	0.591729	56	hsa-miR-6501-5p; hsa-miR-1343-3p; hsa-miR-25-3p; hsa-miR-363-5p; hsa-miR-24-2-5p; hsa-miR-6749-3p; hsa-miR-22-3p; hsa-miR-331-5p; hsa-miR-324-3p; hsa-miR-106b-5p; hsa-miR-6783-3p; hsa-miR-126-3p; hsa-miR-93-5p; hsa-miR-20b-5p; hsa-miR-30b-5p; hsa-miR-331-3p; hsa-miR-4685-3p; hsa-miR-26b-5p; hsa-miR-15b-5p; hsa-miR-30e-5p; hsa-miR-6833-3p; hsa-miR-17-3p; hsa-miR-1260b; hsa-miR-15a-5p; hsa-miR-532-…
Annotations derived over miRTarBase (Gene Ontology)	negative regulation of neurotransmitter secretion GO0046929	enriched	0.0225115	0.459835	17	hsa-miR-24-2-5p; hsa-miR-186-5p; hsa-miR-106b-5p; hsa-miR-27a-3p; hsa-miR-93-5p; hsa-miR-20b-5p; hsa-miR-181d-5p; hsa-miR-3133; hsa-miR-27b-3p; hsa-miR-10b-5p; hsa-let-7b-5p; hsa-miR-106a-5p; hsa-miR-20a-5p; hsa-miR-192-5p; hsa-miR-17-5p; hsa-miR-548ac; hsa-miR-155-5p
Annotations derived over miRTarBase (Gene Ontology)	protein-DNA complex disassembly GO0032986	depleted	0.501369	0.547279	52	hsa-miR-151a-5p; hsa-miR-25-3p; hsa-miR-363-3p; hsa-miR-186-5p; hsa-miR-130a-3p; hsa-miR-378a-3p; hsa-miR-324-3p; hsa-miR-106b-5p; hsa-miR-148a-5p; hsa-miR-222-3p; hsa-let-7i-5p; hsa-miR-196b-5p; hsa-miR-93-5p; hsa-miR-1304-5p; hsa-miR-185-5p; hsa-miR-183-5p; hsa-miR-19a-3p; hsa-miR-21-5p; hsa-miR-3133; hsa-miR-126-5p; hsa-miR-766-3p; hsa-miR-451a; hsa-miR-503-5p; hsa-let-7g-5p; hsa-let-7b-5p; hs…
Annotations derived over miRTarBase (Gene Ontology)	regulation of synapse maturation GO0090128	depleted	0.0767813	0.463019	37	hsa-miR-939-5p; hsa-miR-22-3p; hsa-miR-378a-3p; hsa-miR-22-5p; hsa-miR-106b-5p; hsa-miR-27a-3p; hsa-let-7i-5p; hsa-miR-93-5p; hsa-miR-20b-5p; hsa-miR-548k; hsa-miR-17-3p; hsa-miR-1255a; hsa-let-7g-5p; hsa-let-7b-5p; hsa-miR-106a-5p; hsa-miR-20a-5p; hsa-miR-17-5p; hsa-miR-1229-3p; hsa-miR-484; hsa-miR-98-5p; hsa-miR-548o-3p; hsa-miR-1294; hsa-miR-30a-3p; hsa-miR-30e-3p; hsa-miR-30a-5p; hsa-miR-548…
Annotations derived over miRTarBase (Gene Ontology)	embryonic cranial skeleton morphogenesis GO0048701	depleted	0.356373	0.497469	83	hsa-miR-151a-3p; hsa-miR-130b-3p; hsa-miR-1343-3p; hsa-miR-501-5p; hsa-miR-186-5p; hsa-miR-6734-3p; hsa-miR-130a-3p; hsa-miR-324-3p; hsa-miR-106b-5p; hsa-miR-27a-3p; hsa-miR-6783-3p; hsa-miR-222-3p; hsa-let-7i-5p; hsa-miR-142-3p; hsa-miR-196b-5p; hsa-miR-93-5p; hsa-miR-20b-5p; hsa-miR-3613-3p; hsa-miR-185-5p; hsa-miR-629-5p; hsa-miR-30b-5p; hsa-miR-183-5p; hsa-miR-6743-3p; hsa-miR-19a-3p; hsa-miR…
Annotations derived over miRTarBase (Gene Ontology)	negative regulation of epithelial to mesenchymal transition GO0010719	enriched	0.226042	0.477752	94	hsa-miR-130b-3p; hsa-miR-939-5p; hsa-miR-330-5p; hsa-miR-25-3p; hsa-miR-152-3p; hsa-miR-363-5p; hsa-miR-1287-5p; hsa-miR-1238-3p; hsa-miR-425-5p; hsa-miR-22-3p; hsa-miR-130a-3p; hsa-miR-324-3p; hsa-miR-106b-5p; hsa-miR-326; hsa-miR-27a-3p; hsa-miR-222-3p; hsa-miR-664a-5p; hsa-miR-93-5p; hsa-miR-20b-5p; hsa-miR-6868-3p; hsa-miR-3613-3p; hsa-miR-185-5p; hsa-miR-30b-5p; hsa-miR-19a-3p; hsa-miR-21-5p…
Annotations derived over miRTarBase (Gene Ontology)	cell-cell adhesion via plasma-membrane adhesion molecules GO0098742	depleted	0.190832	0.474204	13	hsa-miR-1304-5p; hsa-miR-21-5p; hsa-miR-26b-5p; hsa-miR-146a-5p; hsa-miR-107; hsa-let-7b-5p; hsa-miR-335-5p; hsa-miR-20a-5p; hsa-miR-140-5p; hsa-miR-29c-3p; hsa-miR-1304-3p; hsa-miR-210-3p; hsa-miR-145-5p
Annotations derived over miRTarBase (Gene Ontology)	mitochondrial RNA metabolic process GO0000959	depleted	0.0371653	0.459835	2	hsa-miR-23a-3p; hsa-miR-155-5p
Annotations derived over miRTarBase (Gene Ontology)	negative regulation of L-glutamate import across plasma membrane GO0002037	depleted	0.0245614	0.459835	2	hsa-miR-155-5p; hsa-miR-145-5p
Annotations derived over miRTarBase (Gene Ontology)	protein heterotetramerization GO0051290	enriched	0.0277815	0.459835	98	hsa-miR-4511; hsa-miR-501-5p; hsa-miR-324-5p; hsa-miR-363-5p; hsa-miR-6749-3p; hsa-miR-877-5p; hsa-miR-425-3p; hsa-miR-421; hsa-miR-378a-3p; hsa-miR-1226-3p; hsa-miR-106b-5p; hsa-miR-148b-3p; hsa-miR-27a-3p; hsa-miR-548ay-5p; hsa-miR-122-5p; hsa-miR-589-5p; hsa-miR-222-3p; hsa-miR-126-3p; hsa-miR-18b-3p; hsa-miR-142-3p; hsa-miR-93-5p; hsa-miR-20b-5p; hsa-miR-1234-3p; hsa-miR-1304-5p; hsa-miR-6868…
Annotations derived over miRTarBase (Gene Ontology)	fucose metabolic process GO0006004	enriched	0.41946	0.51947	6	hsa-miR-186-5p; hsa-miR-30b-5p; hsa-miR-30e-5p; hsa-miR-335-5p; hsa-miR-30a-5p; hsa-miR-30d-5p
Annotations derived over miRTarBase (Gene Ontology)	regulation of axon regeneration GO0048679	depleted	0.467151	0.537936	6	hsa-miR-186-5p; hsa-miR-766-3p; hsa-miR-29b-2-5p; hsa-miR-140-5p; hsa-miR-155-5p; hsa-miR-877-3p
Annotations derived over miRTarBase (Gene Ontology)	TOR signaling GO0031929	depleted	0.232895	0.477752	118	hsa-miR-1343-3p; hsa-miR-939-5p; hsa-miR-330-5p; hsa-miR-25-3p; hsa-miR-378i; hsa-miR-6806-3p; hsa-miR-363-3p; hsa-miR-6503-3p; hsa-miR-24-2-5p; hsa-miR-186-5p; hsa-miR-22-3p; hsa-miR-877-5p; hsa-miR-378a-3p; hsa-miR-326; hsa-miR-3074-5p; hsa-miR-27a-3p; hsa-miR-6783-3p; hsa-miR-378a-5p; hsa-miR-126-3p; hsa-miR-6855-3p; hsa-miR-196b-5p; hsa-miR-93-5p; hsa-miR-181d-5p; hsa-miR-548e-3p; hsa-miR-185…
Annotations derived over miRTarBase (Gene Ontology)	cellular response to 2,3,7,8-tetrachlorodibenzodioxine GO1904613	depleted	0.0322185	0.459835	16	hsa-miR-130b-3p; hsa-let-7i-5p; hsa-miR-4690-3p; hsa-let-7g-5p; hsa-let-7b-5p; hsa-miR-335-5p; hsa-miR-192-5p; hsa-miR-98-5p; hsa-miR-29a-3p; hsa-let-7e-5p; hsa-miR-30c-1-3p; hsa-let-7c-5p; hsa-let-7d-5p; hsa-miR-625-5p; hsa-miR-7977; hsa-let-7d-3p
Annotations derived over miRTarBase (Gene Ontology)	positive regulation of centrosome duplication GO0010825	depleted	0.110729	0.463019	16	hsa-miR-548ay-5p; hsa-let-7i-5p; hsa-miR-548k; hsa-miR-548j-5p; hsa-let-7g-5p; hsa-let-7b-5p; hsa-miR-20a-5p; hsa-miR-548ay-3p; hsa-miR-192-5p; hsa-miR-98-5p; hsa-miR-142-5p; hsa-miR-199b-5p; hsa-let-7e-5p; hsa-miR-30c-1-3p; hsa-let-7c-5p; hsa-let-7d-5p
Annotations derived over miRTarBase (Gene Ontology)	smooth muscle cell chemotaxis GO0071670	enriched	0.0953291	0.463019	8	hsa-miR-24-2-5p; hsa-miR-30b-5p; hsa-miR-660-3p; hsa-miR-483-3p; hsa-miR-5193; hsa-miR-224-5p; hsa-miR-29c-3p; hsa-miR-29a-3p
Annotations derived over miRTarBase (Gene Ontology)	histone H3-T6 phosphorylation GO0035408	depleted	0.364331	0.498945	25	hsa-miR-6734-3p; hsa-miR-106b-5p; hsa-miR-142-3p; hsa-miR-93-5p; hsa-miR-20b-5p; hsa-miR-6868-3p; hsa-miR-6747-3p; hsa-miR-660-3p; hsa-miR-17-3p; hsa-miR-6842-3p; hsa-miR-6881-3p; hsa-miR-4742-3p; hsa-miR-106a-5p; hsa-miR-20a-5p; hsa-miR-1976; hsa-miR-5193; hsa-miR-17-5p; hsa-miR-4659b-3p; hsa-miR-4659a-3p; hsa-miR-142-5p; hsa-miR-130b-5p; hsa-miR-877-3p; hsa-miR-150-5p; hsa-miR-7977; hsa-miR-505…
Annotations derived over miRTarBase (Gene Ontology)	regulation of sodium ion transport GO0002028	enriched	0.0600391	0.463019	78	hsa-miR-130b-3p; hsa-miR-152-3p; hsa-miR-324-5p; hsa-miR-636; hsa-miR-186-5p; hsa-miR-130a-3p; hsa-miR-378a-3p; hsa-miR-106b-5p; hsa-miR-148b-3p; hsa-miR-27a-3p; hsa-miR-548ay-5p; hsa-miR-28-3p; hsa-miR-378a-5p; hsa-miR-7855-5p; hsa-miR-142-3p; hsa-miR-93-5p; hsa-miR-20b-5p; hsa-miR-548e-3p; hsa-miR-183-5p; hsa-miR-19a-3p; hsa-miR-21-5p; hsa-miR-548j-5p; hsa-miR-454-3p; hsa-miR-331-3p; hsa-miR-10…
Annotations derived over miRTarBase (Gene Ontology)	platelet aggregation GO0070527	depleted	0.200296	0.475088	126	hsa-miR-130b-3p; hsa-miR-25-3p; hsa-let-7i-3p; hsa-miR-324-5p; hsa-miR-186-5p; hsa-miR-22-3p; hsa-miR-130a-3p; hsa-miR-877-5p; hsa-miR-425-3p; hsa-miR-378a-3p; hsa-miR-1226-3p; hsa-miR-324-3p; hsa-miR-106b-5p; hsa-miR-326; hsa-miR-148b-3p; hsa-miR-27a-3p; hsa-miR-1303; hsa-miR-122-5p; hsa-miR-378a-5p; hsa-miR-597-3p; hsa-miR-222-3p; hsa-miR-126-3p; hsa-miR-18b-3p; hsa-let-7i-5p; hsa-miR-142-3p; h…
Annotations derived over miRTarBase (Gene Ontology)	limb bud formation GO0060174	enriched	0.416812	0.518209	47	hsa-miR-130b-3p; hsa-miR-151a-5p; hsa-miR-25-3p; hsa-miR-363-3p; hsa-miR-186-5p; hsa-miR-6749-3p; hsa-miR-130a-3p; hsa-miR-106b-5p; hsa-miR-148b-3p; hsa-miR-576-3p; hsa-miR-93-5p; hsa-miR-20b-5p; hsa-miR-3613-3p; hsa-miR-548e-3p; hsa-miR-30b-5p; hsa-miR-19a-3p; hsa-miR-454-3p; hsa-miR-185-3p; hsa-miR-30e-5p; hsa-miR-191-5p; hsa-miR-221-3p; hsa-miR-3187-3p; hsa-miR-3127-3p; hsa-miR-335-5p; hsa-miR…
Annotations derived over miRTarBase (Gene Ontology)	positive regulation of vesicle fusion GO0031340	depleted	0.33953	0.490934	22	hsa-miR-151a-5p; hsa-miR-25-3p; hsa-miR-186-5p; hsa-miR-148a-5p; hsa-miR-126-3p; hsa-miR-21-5p; hsa-miR-26b-5p; hsa-miR-221-3p; hsa-let-7g-5p; hsa-let-7b-5p; hsa-miR-335-5p; hsa-miR-143-3p; hsa-miR-29c-3p; hsa-miR-29a-3p; hsa-miR-30a-5p; hsa-miR-423-3p; hsa-miR-155-5p; hsa-miR-877-3p; hsa-miR-132-3p; hsa-miR-744-5p; hsa-miR-92b-5p; hsa-miR-1296-5p
Annotations derived over miRTarBase (Gene Ontology)	cellular response to vascular endothelial growth factor stimulus GO0035924	enriched	0.0389159	0.459835	112	hsa-miR-6501-5p; hsa-miR-130b-3p; hsa-miR-330-5p; hsa-miR-152-3p; hsa-miR-324-5p; hsa-miR-378i; hsa-miR-363-5p; hsa-miR-363-3p; hsa-miR-24-2-5p; hsa-miR-186-5p; hsa-miR-6749-3p; hsa-miR-130a-3p; hsa-miR-877-5p; hsa-miR-421; hsa-miR-378a-3p; hsa-miR-4454; hsa-miR-106b-5p; hsa-miR-326; hsa-miR-148b-3p; hsa-miR-27a-3p; hsa-miR-1303; hsa-miR-122-5p; hsa-miR-148a-5p; hsa-miR-126-3p; hsa-miR-93-5p; hsa…
Annotations derived over miRTarBase (Gene Ontology)	ciliary neurotrophic factor-mediated signaling pathway GO0070120	depleted	0.374515	0.502979	52	hsa-miR-25-3p; hsa-miR-363-3p; hsa-miR-4738-3p; hsa-miR-331-5p; hsa-miR-27a-3p; hsa-miR-1303; hsa-miR-548ay-5p; hsa-let-7i-5p; hsa-miR-142-3p; hsa-miR-548k; hsa-miR-30b-5p; hsa-miR-21-5p; hsa-miR-548j-5p; hsa-miR-6747-3p; hsa-miR-27b-3p; hsa-miR-5695; hsa-miR-26b-5p; hsa-miR-6820-3p; hsa-miR-126-5p; hsa-miR-144-3p; hsa-miR-30e-5p; hsa-miR-6833-3p; hsa-miR-223-5p; hsa-miR-1307-3p; hsa-miR-451a; hs…
Annotations derived over miRTarBase (Gene Ontology)	pyridoxine biosynthetic process GO0008615	depleted	0.0529376	0.462675	17	hsa-miR-186-5p; hsa-miR-26b-5p; hsa-miR-18a-5p; hsa-miR-126-5p; hsa-miR-15b-5p; hsa-miR-1260b; hsa-miR-15a-5p; hsa-miR-503-5p; hsa-miR-4433a-5p; hsa-miR-140-3p; hsa-miR-342-3p; hsa-miR-504-5p; hsa-miR-548ac; hsa-miR-3200-3p; hsa-miR-155-5p; hsa-miR-1260a; hsa-miR-145-5p
Annotations derived over miRTarBase (Gene Ontology)	negative regulation of cell-cell adhesion mediated by cadherin GO2000048	enriched	0.131256	0.470891	51	hsa-miR-324-5p; hsa-miR-363-5p; hsa-miR-186-5p; hsa-miR-22-3p; hsa-miR-378a-3p; hsa-miR-106b-5p; hsa-miR-126-3p; hsa-miR-93-5p; hsa-miR-20b-5p; hsa-miR-6775-3p; hsa-miR-185-5p; hsa-miR-21-5p; hsa-miR-3133; hsa-miR-26b-5p; hsa-miR-126-5p; hsa-miR-15b-5p; hsa-miR-660-3p; hsa-miR-576-5p; hsa-miR-6803-3p; hsa-miR-223-5p; hsa-miR-15a-5p; hsa-miR-1291; hsa-miR-107; hsa-miR-503-5p; hsa-miR-374b-5p; hsa-…
Annotations derived over miRTarBase (Gene Ontology)	negative regulation of cell size GO0045792	enriched	0.586029	0.605932	75	hsa-miR-130b-3p; hsa-miR-25-3p; hsa-miR-152-3p; hsa-miR-4746-5p; hsa-miR-1287-5p; hsa-miR-425-5p; hsa-miR-22-3p; hsa-miR-130a-3p; hsa-miR-331-5p; hsa-miR-4433b-5p; hsa-miR-106b-5p; hsa-miR-122-5p; hsa-miR-222-3p; hsa-let-7i-5p; hsa-miR-142-3p; hsa-miR-196b-5p; hsa-miR-93-5p; hsa-miR-20b-5p; hsa-miR-3613-3p; hsa-miR-185-5p; hsa-miR-19a-3p; hsa-miR-21-5p; hsa-miR-331-3p; hsa-miR-106b-3p; hsa-miR-18…
Annotations derived over miRTarBase (Gene Ontology)	dentate gyrus development GO0021542	enriched	0.233595	0.477752	72	hsa-miR-130b-3p; hsa-miR-25-3p; hsa-miR-152-3p; hsa-miR-1287-5p; hsa-miR-425-5p; hsa-miR-22-3p; hsa-miR-130a-3p; hsa-miR-877-5p; hsa-miR-378a-3p; hsa-miR-106b-5p; hsa-miR-148b-3p; hsa-miR-1303; hsa-miR-7855-5p; hsa-miR-222-3p; hsa-miR-93-5p; hsa-miR-20b-5p; hsa-miR-548k; hsa-miR-185-5p; hsa-miR-183-5p; hsa-miR-19a-3p; hsa-miR-21-5p; hsa-miR-106b-3p; hsa-miR-182-5p; hsa-miR-26b-5p; hsa-miR-18a-5p;…
Annotations derived over miRTarBase (Gene Ontology)	GTP metabolic process GO0046039	enriched	0.0902666	0.463019	59	hsa-miR-130b-3p; hsa-miR-939-5p; hsa-miR-324-5p; hsa-miR-186-5p; hsa-miR-130a-3p; hsa-miR-22-5p; hsa-miR-106b-5p; hsa-miR-122-5p; hsa-miR-597-3p; hsa-miR-222-3p; hsa-let-7i-5p; hsa-miR-142-3p; hsa-miR-93-5p; hsa-miR-20b-5p; hsa-miR-181d-5p; hsa-miR-3613-3p; hsa-miR-19a-3p; hsa-miR-21-5p; hsa-miR-454-3p; hsa-miR-331-3p; hsa-miR-4685-3p; hsa-miR-26b-5p; hsa-miR-18a-5p; hsa-miR-15b-5p; hsa-miR-223-5…
Annotations derived over miRTarBase (Gene Ontology)	negative regulation of heterotypic cell-cell adhesion GO0034115	depleted	0.309088	0.488139	59	hsa-miR-25-3p; hsa-miR-152-3p; hsa-miR-324-5p; hsa-miR-363-5p; hsa-miR-186-5p; hsa-miR-130a-3p; hsa-miR-378a-3p; hsa-miR-4454; hsa-miR-27a-3p; hsa-miR-378a-5p; hsa-miR-548e-3p; hsa-miR-30b-5p; hsa-miR-183-5p; hsa-miR-19a-3p; hsa-miR-21-5p; hsa-miR-331-3p; hsa-miR-106b-3p; hsa-miR-27b-3p; hsa-miR-26b-5p; hsa-miR-126-5p; hsa-miR-144-3p; hsa-miR-15a-5p; hsa-miR-10b-5p; hsa-miR-107; hsa-miR-93-3p; hs…
Annotations derived over miRTarBase (Gene Ontology)	positive regulation of receptor-mediated endocytosis GO0048260	enriched	0.272166	0.478133	86	hsa-miR-1343-3p; hsa-miR-4511; hsa-miR-330-5p; hsa-miR-501-5p; hsa-miR-636; hsa-miR-6806-3p; hsa-miR-425-5p; hsa-miR-186-5p; hsa-miR-106b-5p; hsa-miR-326; hsa-miR-148b-3p; hsa-miR-122-5p; hsa-miR-6783-3p; hsa-miR-378a-5p; hsa-miR-7855-5p; hsa-miR-93-5p; hsa-miR-20b-5p; hsa-miR-30b-5p; hsa-miR-19a-3p; hsa-miR-21-5p; hsa-miR-210-5p; hsa-miR-6747-3p; hsa-miR-3133; hsa-miR-4685-3p; hsa-miR-106b-3p; h…
Annotations derived over miRTarBase (Gene Ontology)	cardiac muscle cell proliferation GO0060038	enriched	0.116492	0.464361	32	hsa-miR-378i; hsa-miR-1238-3p; hsa-miR-186-5p; hsa-miR-378a-3p; hsa-miR-148b-3p; hsa-miR-27a-3p; hsa-let-7i-5p; hsa-miR-196b-5p; hsa-miR-3613-3p; hsa-miR-1299; hsa-miR-21-5p; hsa-miR-378c; hsa-miR-27b-3p; hsa-miR-15b-5p; hsa-miR-144-3p; hsa-miR-15a-5p; hsa-miR-6881-3p; hsa-miR-6873-3p; hsa-miR-107; hsa-let-7g-5p; hsa-let-7b-5p; hsa-miR-335-5p; hsa-miR-330-3p; hsa-miR-98-5p; hsa-miR-142-5p; hsa-le…
Annotations derived over miRTarBase (Gene Ontology)	positive regulation of signaling receptor activity GO2000273	enriched	0.15332	0.470891	30	hsa-miR-130b-3p; hsa-miR-4511; hsa-miR-25-3p; hsa-miR-186-5p; hsa-miR-106b-5p; hsa-miR-378a-5p; hsa-miR-93-5p; hsa-miR-20b-5p; hsa-miR-183-5p; hsa-miR-4521; hsa-miR-96-5p; hsa-miR-106a-5p; hsa-miR-143-3p; hsa-miR-20a-5p; hsa-miR-1976; hsa-miR-192-5p; hsa-miR-17-5p; hsa-miR-29c-3p; hsa-let-7f-1-3p; hsa-miR-4659b-3p; hsa-miR-29a-3p; hsa-miR-183-3p; hsa-miR-221-5p; hsa-miR-769-5p; hsa-miR-4659a-3p; …
Annotations derived over miRTarBase (Gene Ontology)	nucleotide-excision repair GO0006289	depleted	0.380241	0.505757	125	hsa-miR-6501-5p; hsa-miR-130b-3p; hsa-miR-1343-3p; hsa-miR-151a-5p; hsa-miR-25-3p; hsa-miR-324-5p; hsa-miR-1238-3p; hsa-miR-363-3p; hsa-miR-186-5p; hsa-miR-6749-3p; hsa-miR-6734-3p; hsa-miR-1226-3p; hsa-miR-324-3p; hsa-miR-106b-5p; hsa-miR-3074-5p; hsa-miR-27a-3p; hsa-miR-548ay-5p; hsa-miR-122-5p; hsa-miR-28-3p; hsa-miR-6783-3p; hsa-miR-378a-5p; hsa-miR-7855-5p; hsa-miR-222-3p; hsa-let-7i-5p; hsa…
Annotations derived over miRTarBase (Gene Ontology)	cellular response to nitric oxide GO0071732	depleted	0.201161	0.475088	47	hsa-miR-324-5p; hsa-miR-186-5p; hsa-miR-106b-5p; hsa-miR-27a-3p; hsa-miR-222-3p; hsa-miR-93-5p; hsa-miR-20b-5p; hsa-miR-30b-5p; hsa-miR-183-5p; hsa-miR-21-5p; hsa-miR-106b-3p; hsa-miR-182-5p; hsa-miR-27b-3p; hsa-miR-660-5p; hsa-miR-26b-5p; hsa-miR-339-3p; hsa-miR-15b-5p; hsa-miR-30e-5p; hsa-miR-942-5p; hsa-miR-362-5p; hsa-miR-15a-5p; hsa-miR-10b-5p; hsa-miR-107; hsa-miR-93-3p; hsa-miR-532-3p; hsa…
Annotations derived over miRTarBase (Gene Ontology)	response to antibiotic GO0046677	enriched	0.0710825	0.463019	93	hsa-miR-151a-5p; hsa-miR-25-3p; hsa-miR-152-3p; hsa-miR-501-5p; hsa-miR-324-5p; hsa-miR-363-3p; hsa-miR-425-5p; hsa-miR-186-5p; hsa-miR-6749-3p; hsa-miR-421; hsa-miR-378a-3p; hsa-miR-1226-3p; hsa-miR-324-3p; hsa-miR-106b-5p; hsa-miR-148b-3p; hsa-miR-3074-5p; hsa-miR-27a-3p; hsa-miR-548ay-5p; hsa-miR-28-3p; hsa-miR-222-3p; hsa-miR-93-5p; hsa-miR-20b-5p; hsa-miR-548k; hsa-miR-185-5p; hsa-miR-30b-5p…
Annotations derived over miRTarBase (Gene Ontology)	conversion of ds siRNA to ss siRNA GO0036404	enriched	0.106305	0.463019	25	hsa-miR-130b-3p; hsa-miR-152-3p; hsa-miR-425-5p; hsa-miR-130a-3p; hsa-miR-148b-3p; hsa-miR-222-3p; hsa-miR-3613-3p; hsa-miR-19a-3p; hsa-miR-21-5p; hsa-miR-454-3p; hsa-miR-18a-5p; hsa-miR-15b-5p; hsa-miR-15a-5p; hsa-miR-107; hsa-miR-221-3p; hsa-let-7b-5p; hsa-miR-192-5p; hsa-miR-374a-5p; hsa-miR-29c-3p; hsa-miR-98-5p; hsa-miR-29a-3p; hsa-miR-148a-3p; hsa-miR-3928-3p; hsa-let-7d-5p; hsa-miR-382-5p
Annotations derived over miRTarBase (Gene Ontology)	conversion of ds siRNA to ss siRNA involved in RNA interference GO0033168	enriched	0.106305	0.463019	25	hsa-miR-130b-3p; hsa-miR-152-3p; hsa-miR-425-5p; hsa-miR-130a-3p; hsa-miR-148b-3p; hsa-miR-222-3p; hsa-miR-3613-3p; hsa-miR-19a-3p; hsa-miR-21-5p; hsa-miR-454-3p; hsa-miR-18a-5p; hsa-miR-15b-5p; hsa-miR-15a-5p; hsa-miR-107; hsa-miR-221-3p; hsa-let-7b-5p; hsa-miR-192-5p; hsa-miR-374a-5p; hsa-miR-29c-3p; hsa-miR-98-5p; hsa-miR-29a-3p; hsa-miR-148a-3p; hsa-miR-3928-3p; hsa-let-7d-5p; hsa-miR-382-5p
Annotations derived over miRTarBase (Gene Ontology)	positive regulation of Schwann cell differentiation GO0014040	enriched	0.106305	0.463019	25	hsa-miR-130b-3p; hsa-miR-152-3p; hsa-miR-425-5p; hsa-miR-130a-3p; hsa-miR-148b-3p; hsa-miR-222-3p; hsa-miR-3613-3p; hsa-miR-19a-3p; hsa-miR-21-5p; hsa-miR-454-3p; hsa-miR-18a-5p; hsa-miR-15b-5p; hsa-miR-15a-5p; hsa-miR-107; hsa-miR-221-3p; hsa-let-7b-5p; hsa-miR-192-5p; hsa-miR-374a-5p; hsa-miR-29c-3p; hsa-miR-98-5p; hsa-miR-29a-3p; hsa-miR-148a-3p; hsa-miR-3928-3p; hsa-let-7d-5p; hsa-miR-382-5p
Annotations derived over miRTarBase (Gene Ontology)	immune response-activating cell surface receptor signaling pathway GO0002429	enriched	0.33354	0.490307	15	hsa-miR-1226-3p; hsa-miR-106b-5p; hsa-miR-378a-5p; hsa-miR-222-3p; hsa-miR-93-5p; hsa-miR-20b-5p; hsa-miR-331-3p; hsa-let-7b-5p; hsa-miR-20a-5p; hsa-miR-17-5p; hsa-miR-484; hsa-miR-140-3p; hsa-let-7c-5p; hsa-miR-92b-3p; hsa-miR-744-5p
Annotations derived over miRTarBase (Gene Ontology)	negative regulation of circadian rhythm GO0042754	enriched	0.445458	0.529373	52	hsa-miR-130b-3p; hsa-miR-939-5p; hsa-miR-25-3p; hsa-miR-324-5p; hsa-miR-363-3p; hsa-miR-186-5p; hsa-miR-6734-3p; hsa-miR-425-3p; hsa-miR-106b-5p; hsa-let-7i-5p; hsa-miR-93-5p; hsa-miR-20b-5p; hsa-miR-181d-5p; hsa-miR-30b-5p; hsa-miR-21-5p; hsa-miR-331-3p; hsa-miR-3133; hsa-miR-26b-5p; hsa-miR-576-5p; hsa-miR-30e-5p; hsa-miR-10b-5p; hsa-miR-93-3p; hsa-miR-532-3p; hsa-miR-3187-3p; hsa-miR-5010-3p; …
Annotations derived over miRTarBase (Gene Ontology)	error-free translesion synthesis GO0070987	enriched	0.104703	0.463019	85	hsa-miR-130b-3p; hsa-miR-939-5p; hsa-miR-148b-5p; hsa-miR-1287-5p; hsa-miR-4738-3p; hsa-miR-186-5p; hsa-miR-1273h-3p; hsa-miR-130a-3p; hsa-miR-877-5p; hsa-miR-378a-3p; hsa-miR-1226-3p; hsa-miR-324-3p; hsa-miR-106b-5p; hsa-miR-122-5p; hsa-miR-7855-5p; hsa-miR-222-3p; hsa-let-7i-5p; hsa-miR-6855-3p; hsa-miR-93-5p; hsa-miR-20b-5p; hsa-miR-1304-5p; hsa-miR-361-3p; hsa-miR-185-5p; hsa-miR-30b-5p; hsa-…
Annotations derived over miRTarBase (Gene Ontology)	negative chemotaxis GO0050919	depleted	0.100972	0.463019	104	hsa-miR-1343-3p; hsa-miR-4511; hsa-miR-25-3p; hsa-miR-1238-3p; hsa-miR-6749-3p; hsa-miR-6734-3p; hsa-miR-331-5p; hsa-miR-421; hsa-miR-106b-5p; hsa-miR-3074-5p; hsa-miR-27a-3p; hsa-miR-122-5p; hsa-miR-6783-3p; hsa-let-7i-5p; hsa-miR-142-3p; hsa-miR-93-5p; hsa-miR-20b-5p; hsa-miR-3613-3p; hsa-miR-361-3p; hsa-miR-185-5p; hsa-miR-30b-5p; hsa-miR-19a-3p; hsa-miR-331-3p; hsa-miR-185-3p; hsa-miR-4685-3p…
Annotations derived over miRTarBase (Gene Ontology)	response to light stimulus GO0009416	enriched	0.270753	0.478133	67	hsa-miR-130b-3p; hsa-miR-939-5p; hsa-miR-25-3p; hsa-miR-324-5p; hsa-miR-363-3p; hsa-miR-186-5p; hsa-miR-6734-3p; hsa-miR-425-3p; hsa-miR-106b-5p; hsa-miR-28-3p; hsa-let-7i-5p; hsa-miR-93-5p; hsa-miR-20b-5p; hsa-miR-181d-5p; hsa-miR-30b-5p; hsa-miR-183-5p; hsa-miR-21-5p; hsa-miR-331-3p; hsa-miR-3133; hsa-miR-26b-5p; hsa-miR-15b-5p; hsa-miR-576-5p; hsa-miR-30e-5p; hsa-miR-483-3p; hsa-miR-15a-5p; hs…
Annotations derived over miRTarBase (Gene Ontology)	protein desumoylation GO0016926	depleted	0.156991	0.470891	23	hsa-miR-324-5p; hsa-miR-421; hsa-miR-106b-5p; hsa-miR-93-5p; hsa-miR-20b-5p; hsa-miR-183-5p; hsa-miR-185-3p; hsa-miR-223-5p; hsa-miR-20a-5p; hsa-miR-192-5p; hsa-miR-17-5p; hsa-miR-98-5p; hsa-miR-140-3p; hsa-let-7f-1-3p; hsa-miR-18a-3p; hsa-let-7b-3p; hsa-miR-30d-5p; hsa-let-7d-5p; hsa-miR-320a-3p; hsa-miR-625-5p; hsa-miR-744-5p; hsa-miR-1284; hsa-miR-145-5p
Annotations derived over miRTarBase (Gene Ontology)	negative regulation of protein kinase B signaling GO0051898	enriched	0.0202848	0.459835	159	hsa-miR-130b-3p; hsa-miR-151a-5p; hsa-miR-330-5p; hsa-miR-25-3p; hsa-miR-152-3p; hsa-miR-324-5p; hsa-miR-378i; hsa-miR-363-5p; hsa-miR-1287-5p; hsa-miR-363-3p; hsa-miR-425-5p; hsa-miR-6503-3p; hsa-miR-186-5p; hsa-miR-6749-3p; hsa-miR-22-3p; hsa-miR-130a-3p; hsa-miR-877-5p; hsa-miR-421; hsa-miR-378a-3p; hsa-miR-1226-3p; hsa-miR-324-3p; hsa-miR-106b-5p; hsa-miR-326; hsa-miR-148b-3p; hsa-miR-27a-3p;…
Annotations derived over miRTarBase (Gene Ontology)	positive regulation of intracellular protein transport GO0090316	depleted	0.14884	0.470891	45	hsa-miR-330-5p; hsa-miR-1238-3p; hsa-miR-425-5p; hsa-miR-186-5p; hsa-miR-6734-3p; hsa-miR-326; hsa-miR-378a-5p; hsa-miR-222-3p; hsa-miR-142-3p; hsa-miR-30b-5p; hsa-miR-21-5p; hsa-miR-3133; hsa-miR-182-5p; hsa-miR-26b-5p; hsa-miR-30e-5p; hsa-miR-374b-5p; hsa-miR-96-5p; hsa-let-7b-5p; hsa-miR-335-5p; hsa-miR-664b-3p; hsa-miR-143-3p; hsa-miR-192-5p; hsa-miR-224-5p; hsa-miR-374a-5p; hsa-miR-484; hsa-…
Annotations derived over miRTarBase (Gene Ontology)	regulation of long-term synaptic potentiation GO1900271	depleted	0.417298	0.518438	45	hsa-miR-501-5p; hsa-miR-425-5p; hsa-miR-186-5p; hsa-miR-421; hsa-miR-27a-3p; hsa-miR-576-3p; hsa-miR-378a-5p; hsa-miR-548k; hsa-miR-185-5p; hsa-miR-183-5p; hsa-miR-19a-3p; hsa-miR-331-3p; hsa-miR-182-5p; hsa-miR-660-5p; hsa-miR-26b-5p; hsa-miR-6820-3p; hsa-miR-15b-5p; hsa-miR-223-5p; hsa-miR-942-5p; hsa-miR-15a-5p; hsa-miR-374b-5p; hsa-miR-96-5p; hsa-miR-335-5p; hsa-miR-365a-3p; hsa-miR-6505-3p; …
Annotations derived over miRTarBase (Gene Ontology)	interleukin-1-mediated signaling pathway GO0070498	enriched	0.0573232	0.463019	195	hsa-miR-151a-3p; hsa-miR-6501-5p; hsa-miR-130b-3p; hsa-miR-1343-3p; hsa-miR-939-5p; hsa-miR-151a-5p; hsa-miR-330-5p; hsa-miR-25-3p; hsa-miR-148b-5p; hsa-miR-152-3p; hsa-miR-324-5p; hsa-miR-636; hsa-miR-363-5p; hsa-miR-1287-5p; hsa-miR-4738-3p; hsa-miR-425-5p; hsa-miR-3615; hsa-miR-6818-3p; hsa-miR-186-5p; hsa-miR-6749-3p; hsa-miR-130a-3p; hsa-miR-877-5p; hsa-miR-425-3p; hsa-miR-532-5p; hsa-miR-42…
Annotations derived over miRTarBase (Gene Ontology)	negative regulation of p38MAPK cascade GO1903753	enriched	0.129755	0.469907	50	hsa-miR-130b-3p; hsa-miR-25-3p; hsa-miR-6818-3p; hsa-miR-186-5p; hsa-miR-6734-3p; hsa-miR-22-5p; hsa-miR-106b-5p; hsa-miR-378a-5p; hsa-miR-597-3p; hsa-miR-222-3p; hsa-let-7i-5p; hsa-miR-93-5p; hsa-miR-20b-5p; hsa-miR-183-5p; hsa-miR-21-5p; hsa-miR-182-5p; hsa-miR-26b-5p; hsa-miR-18a-5p; hsa-miR-126-5p; hsa-miR-15b-5p; hsa-miR-660-3p; hsa-miR-6833-3p; hsa-miR-942-5p; hsa-miR-362-5p; hsa-miR-146a-5…
Annotations derived over miRTarBase (Gene Ontology)	regulation of collagen catabolic process GO0010710	enriched	0.117866	0.465113	20	hsa-miR-130b-3p; hsa-miR-25-3p; hsa-miR-186-5p; hsa-miR-106b-5p; hsa-miR-93-5p; hsa-miR-20b-5p; hsa-miR-183-5p; hsa-miR-4521; hsa-miR-106a-5p; hsa-miR-143-3p; hsa-miR-20a-5p; hsa-miR-192-5p; hsa-miR-17-5p; hsa-miR-29c-3p; hsa-miR-29a-3p; hsa-miR-183-3p; hsa-miR-221-5p; hsa-miR-769-5p; hsa-miR-223-3p; hsa-miR-134-5p
Annotations derived over miRTarBase (Gene Ontology)	segment specification GO0007379	depleted	0.125945	0.468435	31	hsa-miR-324-3p; hsa-miR-27a-3p; hsa-miR-548ay-5p; hsa-miR-30b-5p; hsa-miR-183-5p; hsa-miR-19a-3p; hsa-miR-21-5p; hsa-miR-548j-5p; hsa-miR-106b-3p; hsa-miR-30e-5p; hsa-miR-6833-3p; hsa-miR-15a-5p; hsa-miR-221-3p; hsa-let-7g-5p; hsa-miR-192-5p; hsa-miR-374a-5p; hsa-miR-484; hsa-miR-98-5p; hsa-miR-16-2-3p; hsa-miR-30a-5p; hsa-miR-548ac; hsa-miR-30d-5p; hsa-miR-10a-5p; hsa-miR-340-5p; hsa-miR-320a-3p…
Annotations derived over miRTarBase (Gene Ontology)	cellular response to chemokine GO1990869	enriched	0.295351	0.482972	96	hsa-miR-25-3p; hsa-miR-501-5p; hsa-miR-324-5p; hsa-miR-363-3p; hsa-miR-186-5p; hsa-miR-6749-3p; hsa-miR-943; hsa-miR-877-5p; hsa-miR-331-5p; hsa-miR-378a-3p; hsa-miR-22-5p; hsa-miR-4433b-5p; hsa-miR-106b-5p; hsa-miR-27a-3p; hsa-miR-576-3p; hsa-miR-122-5p; hsa-miR-597-3p; hsa-miR-126-3p; hsa-let-7i-5p; hsa-miR-6855-3p; hsa-miR-93-5p; hsa-miR-20b-5p; hsa-miR-6868-3p; hsa-miR-3613-3p; hsa-miR-548e-3…
Annotations derived over miRTarBase (Gene Ontology)	histone H3-S28 phosphorylation GO0043988	enriched	0.286883	0.479662	32	hsa-miR-6501-5p; hsa-miR-130b-3p; hsa-miR-152-3p; hsa-miR-130a-3p; hsa-miR-106b-5p; hsa-miR-148b-3p; hsa-miR-27a-3p; hsa-miR-122-5p; hsa-let-7i-5p; hsa-miR-93-5p; hsa-miR-20b-5p; hsa-miR-19a-3p; hsa-miR-454-3p; hsa-miR-2110; hsa-miR-18a-5p; hsa-let-7b-5p; hsa-miR-106a-5p; hsa-miR-20a-5p; hsa-miR-17-5p; hsa-miR-16-2-3p; hsa-miR-142-5p; hsa-let-7e-5p; hsa-miR-148a-3p; hsa-miR-664a-3p; hsa-miR-340-5…
Annotations derived over miRTarBase (Gene Ontology)	synapse maturation GO0060074	enriched	0.44331	0.528177	42	hsa-miR-130b-3p; hsa-miR-25-3p; hsa-miR-152-3p; hsa-miR-1287-5p; hsa-miR-425-5p; hsa-miR-22-3p; hsa-miR-130a-3p; hsa-miR-106b-5p; hsa-miR-222-3p; hsa-miR-93-5p; hsa-miR-20b-5p; hsa-miR-19a-3p; hsa-miR-21-5p; hsa-miR-106b-3p; hsa-miR-182-5p; hsa-miR-26b-5p; hsa-miR-18a-5p; hsa-miR-144-3p; hsa-miR-17-3p; hsa-miR-6842-3p; hsa-miR-10b-5p; hsa-miR-221-3p; hsa-miR-335-5p; hsa-miR-21-3p; hsa-miR-106a-5p…
Annotations derived over miRTarBase (Gene Ontology)	glutamate metabolic process GO0006536	depleted	0.439715	0.527992	35	hsa-miR-1343-3p; hsa-miR-4738-3p; hsa-miR-1226-3p; hsa-miR-6783-3p; hsa-miR-222-3p; hsa-miR-181d-5p; hsa-miR-548e-3p; hsa-miR-30b-5p; hsa-miR-6747-3p; hsa-miR-26b-5p; hsa-miR-576-5p; hsa-miR-30e-5p; hsa-miR-17-3p; hsa-miR-483-3p; hsa-miR-15a-5p; hsa-miR-93-3p; hsa-miR-532-3p; hsa-miR-20a-5p; hsa-miR-1976; hsa-miR-192-5p; hsa-miR-484; hsa-miR-4677-3p; hsa-miR-140-3p; hsa-miR-342-3p; hsa-miR-29a-3p…
Annotations derived over miRTarBase (Gene Ontology)	inflammatory response GO0006954	enriched	0.221537	0.477752	244	hsa-miR-151a-3p; hsa-miR-6501-5p; hsa-miR-130b-3p; hsa-miR-939-5p; hsa-miR-4511; hsa-miR-330-5p; hsa-miR-25-3p; hsa-miR-501-5p; hsa-miR-324-5p; hsa-miR-363-5p; hsa-miR-574-3p; hsa-miR-1238-3p; hsa-miR-363-3p; hsa-miR-4738-3p; hsa-miR-6818-3p; hsa-miR-186-5p; hsa-miR-6749-3p; hsa-miR-1273h-3p; hsa-miR-6734-3p; hsa-miR-22-3p; hsa-miR-943; hsa-miR-130a-3p; hsa-miR-877-5p; hsa-miR-425-3p; hsa-miR-532…
Annotations derived over miRTarBase (Gene Ontology)	positive regulation of hormone secretion GO0046887	depleted	0.130707	0.470766	28	hsa-miR-130b-3p; hsa-miR-25-3p; hsa-miR-363-3p; hsa-miR-130a-3p; hsa-miR-148b-3p; hsa-let-7i-5p; hsa-miR-454-3p; hsa-miR-6833-3p; hsa-miR-221-3p; hsa-let-7g-5p; hsa-let-7b-5p; hsa-miR-21-3p; hsa-miR-339-5p; hsa-miR-98-5p; hsa-miR-1294; hsa-miR-197-3p; hsa-miR-5001-3p; hsa-let-7e-5p; hsa-let-7c-5p; hsa-miR-664a-3p; hsa-let-7d-5p; hsa-miR-92b-3p; hsa-miR-155-5p; hsa-miR-505-3p; hsa-miR-550a-3-5p; h…
Annotations derived over miRTarBase (Gene Ontology)	long-term memory GO0007616	depleted	0.18084	0.474204	86	hsa-miR-130b-3p; hsa-miR-25-3p; hsa-miR-152-3p; hsa-miR-4746-5p; hsa-miR-363-3p; hsa-miR-6818-3p; hsa-miR-130a-3p; hsa-miR-106b-5p; hsa-miR-148b-3p; hsa-miR-27a-3p; hsa-miR-576-3p; hsa-miR-378a-5p; hsa-miR-93-5p; hsa-miR-20b-5p; hsa-miR-181d-5p; hsa-miR-3613-3p; hsa-miR-185-5p; hsa-miR-30b-5p; hsa-miR-183-5p; hsa-miR-19a-3p; hsa-miR-21-5p; hsa-miR-454-3p; hsa-miR-331-3p; hsa-miR-3133; hsa-miR-27b…
Annotations derived over miRTarBase (Gene Ontology)	actomyosin contractile ring assembly GO0000915	enriched	0.0975009	0.463019	34	hsa-miR-130b-3p; hsa-miR-24-2-5p; hsa-miR-943; hsa-miR-130a-3p; hsa-miR-421; hsa-miR-106b-5p; hsa-miR-576-3p; hsa-miR-122-5p; hsa-miR-93-5p; hsa-miR-20b-5p; hsa-miR-629-5p; hsa-miR-19a-3p; hsa-miR-454-3p; hsa-miR-26b-5p; hsa-miR-15b-5p; hsa-miR-15a-5p; hsa-miR-107; hsa-miR-503-5p; hsa-miR-4755-5p; hsa-miR-221-3p; hsa-miR-106a-5p; hsa-miR-20a-5p; hsa-miR-192-5p; hsa-miR-17-5p; hsa-miR-484; hsa-miR…
Annotations derived over miRTarBase (Gene Ontology)	positive regulation of T cell tolerance induction GO0002666	depleted	0.23529	0.478133	27	hsa-miR-130b-3p; hsa-miR-152-3p; hsa-miR-130a-3p; hsa-miR-106b-5p; hsa-miR-148b-3p; hsa-miR-196b-5p; hsa-miR-93-5p; hsa-miR-20b-5p; hsa-miR-19a-3p; hsa-miR-21-5p; hsa-miR-454-3p; hsa-miR-3200-5p; hsa-miR-18a-5p; hsa-miR-610; hsa-miR-335-5p; hsa-miR-106a-5p; hsa-miR-20a-5p; hsa-miR-17-5p; hsa-miR-142-5p; hsa-miR-148a-3p; hsa-miR-335-3p; hsa-miR-409-3p; hsa-miR-505-3p; hsa-miR-145-5p; hsa-miR-4732-…
Annotations derived over miRTarBase (Gene Ontology)	proteolysis involved in cellular protein catabolic process GO0051603	enriched	0.183585	0.474204	75	hsa-miR-1343-3p; hsa-miR-4511; hsa-miR-330-5p; hsa-miR-25-3p; hsa-miR-363-3p; hsa-miR-425-5p; hsa-miR-130a-3p; hsa-miR-106b-5p; hsa-miR-326; hsa-miR-6783-3p; hsa-miR-378a-5p; hsa-miR-7855-5p; hsa-miR-222-3p; hsa-miR-664a-5p; hsa-miR-93-5p; hsa-miR-20b-5p; hsa-miR-181d-5p; hsa-miR-185-5p; hsa-miR-183-5p; hsa-miR-21-5p; hsa-miR-6747-3p; hsa-miR-27b-3p; hsa-miR-26b-5p; hsa-miR-30e-5p; hsa-miR-1270; …
Annotations derived over miRTarBase (Gene Ontology)	tube formation GO0035148	enriched	0.22145	0.477752	78	hsa-miR-130b-3p; hsa-miR-330-5p; hsa-miR-152-3p; hsa-miR-363-5p; hsa-miR-363-3p; hsa-miR-425-5p; hsa-miR-186-5p; hsa-miR-6734-3p; hsa-miR-130a-3p; hsa-miR-378a-3p; hsa-miR-106b-5p; hsa-miR-326; hsa-miR-148b-3p; hsa-miR-222-3p; hsa-miR-126-3p; hsa-miR-93-5p; hsa-miR-20b-5p; hsa-miR-3613-3p; hsa-miR-185-5p; hsa-miR-30b-5p; hsa-miR-19a-3p; hsa-miR-21-5p; hsa-miR-454-3p; hsa-miR-27b-3p; hsa-miR-5695;…
Annotations derived over miRTarBase (Gene Ontology)	presynaptic membrane assembly GO0097105	enriched	0.0805874	0.463019	63	hsa-miR-130b-3p; hsa-miR-151a-5p; hsa-miR-25-3p; hsa-miR-152-3p; hsa-miR-1287-5p; hsa-miR-1238-3p; hsa-miR-425-5p; hsa-miR-22-3p; hsa-miR-130a-3p; hsa-miR-378a-3p; hsa-miR-106b-5p; hsa-miR-6840-5p; hsa-miR-148b-3p; hsa-miR-122-5p; hsa-miR-7855-5p; hsa-miR-222-3p; hsa-miR-93-5p; hsa-miR-20b-5p; hsa-miR-19a-3p; hsa-miR-21-5p; hsa-miR-106b-3p; hsa-miR-182-5p; hsa-miR-26b-5p; hsa-miR-18a-5p; hsa-miR-…
Annotations derived over miRTarBase (Gene Ontology)	substantia nigra development GO0021762	enriched	0.0946249	0.463019	164	hsa-miR-151a-3p; hsa-miR-6501-5p; hsa-miR-130b-3p; hsa-miR-1343-3p; hsa-let-7i-3p; hsa-miR-324-5p; hsa-miR-1287-5p; hsa-miR-425-5p; hsa-miR-186-5p; hsa-miR-6734-3p; hsa-miR-943; hsa-miR-130a-3p; hsa-miR-877-5p; hsa-miR-331-5p; hsa-miR-378a-3p; hsa-miR-22-5p; hsa-miR-106b-5p; hsa-miR-326; hsa-miR-27a-3p; hsa-miR-576-3p; hsa-miR-1303; hsa-miR-548ay-5p; hsa-miR-122-5p; hsa-miR-6783-3p; hsa-miR-378a-…
Annotations derived over miRTarBase (Gene Ontology)	peripheral nervous system myelin formation GO0032290	enriched	0.398054	0.511869	30	hsa-miR-130b-3p; hsa-miR-152-3p; hsa-miR-425-5p; hsa-miR-130a-3p; hsa-miR-148b-3p; hsa-miR-222-3p; hsa-miR-3613-3p; hsa-miR-19a-3p; hsa-miR-21-5p; hsa-miR-454-3p; hsa-miR-18a-5p; hsa-miR-15b-5p; hsa-miR-15a-5p; hsa-miR-107; hsa-miR-221-3p; hsa-let-7b-5p; hsa-miR-192-5p; hsa-miR-374a-5p; hsa-miR-29c-3p; hsa-miR-330-3p; hsa-miR-98-5p; hsa-miR-29a-3p; hsa-miR-30a-3p; hsa-miR-30e-3p; hsa-miR-30c-1-3p…
Annotations derived over miRTarBase (Gene Ontology)	protein homooligomerization GO0051260	enriched	0.52596	0.562887	210	hsa-miR-6501-5p; hsa-miR-130b-3p; hsa-miR-939-5p; hsa-miR-4511; hsa-miR-330-5p; hsa-miR-25-3p; hsa-miR-148b-5p; hsa-miR-152-3p; hsa-miR-324-5p; hsa-miR-636; hsa-miR-363-5p; hsa-miR-574-3p; hsa-miR-6806-3p; hsa-miR-363-3p; hsa-miR-4738-3p; hsa-miR-3615; hsa-miR-6818-3p; hsa-miR-186-5p; hsa-miR-6749-3p; hsa-miR-6734-3p; hsa-miR-130a-3p; hsa-miR-877-5p; hsa-miR-421; hsa-miR-1226-3p; hsa-miR-4454; hs…
Annotations derived over miRTarBase (Gene Ontology)	collagen-activated signaling pathway GO0038065	enriched	0.0209682	0.459835	24	hsa-miR-636; hsa-miR-363-5p; hsa-miR-106b-5p; hsa-miR-93-5p; hsa-miR-20b-5p; hsa-miR-19a-3p; hsa-miR-6747-3p; hsa-miR-26b-5p; hsa-miR-18a-5p; hsa-miR-15b-5p; hsa-miR-15a-5p; hsa-miR-107; hsa-miR-1255a; hsa-miR-6513-3p; hsa-miR-335-5p; hsa-miR-106a-5p; hsa-miR-20a-5p; hsa-miR-1976; hsa-miR-192-5p; hsa-miR-17-5p; hsa-miR-29a-3p; hsa-miR-30a-5p; hsa-miR-548ac; hsa-miR-5001-3p
Annotations derived over miRTarBase (Gene Ontology)	regulation of type B pancreatic cell development GO2000074	enriched	0.0634446	0.463019	24	hsa-miR-152-3p; hsa-miR-106b-5p; hsa-miR-27a-3p; hsa-miR-142-3p; hsa-miR-93-5p; hsa-miR-20b-5p; hsa-miR-548e-3p; hsa-miR-19a-3p; hsa-miR-21-5p; hsa-miR-182-5p; hsa-miR-27b-3p; hsa-miR-26b-5p; hsa-miR-107; hsa-miR-5010-3p; hsa-miR-335-5p; hsa-miR-21-3p; hsa-miR-20a-5p; hsa-miR-6505-3p; hsa-miR-17-5p; hsa-miR-18a-3p; hsa-miR-548ac; hsa-miR-155-5p; hsa-miR-744-5p; hsa-miR-494-3p
Annotations derived over miRTarBase (Gene Ontology)	regulation of ubiquitin-protein transferase activity GO0051438	depleted	0.283267	0.478133	45	hsa-miR-1343-3p; hsa-miR-1287-5p; hsa-miR-186-5p; hsa-miR-106b-5p; hsa-miR-27a-3p; hsa-miR-6783-3p; hsa-miR-6855-3p; hsa-miR-93-5p; hsa-miR-20b-5p; hsa-miR-3613-3p; hsa-miR-30b-5p; hsa-miR-6747-3p; hsa-miR-2110; hsa-miR-27b-3p; hsa-miR-660-3p; hsa-miR-17-3p; hsa-miR-10b-5p; hsa-miR-4755-5p; hsa-let-7b-5p; hsa-miR-106a-5p; hsa-miR-20a-5p; hsa-miR-548ay-3p; hsa-miR-1976; hsa-miR-224-5p; hsa-miR-17-…
Annotations derived over miRTarBase (Gene Ontology)	positive regulation of monocyte chemotaxis GO0090026	enriched	0.0306051	0.459835	66	hsa-miR-6749-3p; hsa-miR-22-3p; hsa-miR-532-5p; hsa-miR-1226-3p; hsa-miR-324-3p; hsa-miR-106b-5p; hsa-miR-148b-3p; hsa-miR-3074-5p; hsa-miR-378a-5p; hsa-miR-126-3p; hsa-miR-142-3p; hsa-miR-93-5p; hsa-miR-20b-5p; hsa-miR-6868-3p; hsa-miR-181d-5p; hsa-miR-548e-3p; hsa-miR-30b-5p; hsa-miR-21-5p; hsa-miR-6747-3p; hsa-miR-454-3p; hsa-miR-182-5p; hsa-miR-26b-5p; hsa-miR-126-5p; hsa-miR-660-3p; hsa-miR-…
Annotations derived over miRTarBase (Gene Ontology)	neuron migration GO0001764	enriched	0.314486	0.48913	149	hsa-miR-151a-3p; hsa-miR-130b-3p; hsa-miR-1343-3p; hsa-miR-939-5p; hsa-miR-25-3p; hsa-miR-152-3p; hsa-miR-501-5p; hsa-miR-636; hsa-miR-574-3p; hsa-miR-363-3p; hsa-miR-24-2-5p; hsa-miR-6818-3p; hsa-miR-186-5p; hsa-miR-6749-3p; hsa-miR-22-3p; hsa-miR-130a-3p; hsa-miR-877-5p; hsa-miR-425-3p; hsa-miR-421; hsa-miR-1226-3p; hsa-miR-324-3p; hsa-miR-106b-5p; hsa-miR-27a-3p; hsa-miR-1303; hsa-miR-548ay-5p…
Annotations derived over miRTarBase (Gene Ontology)	optic cup formation involved in camera-type eye development GO0003408	depleted	0.218035	0.477103	12	hsa-miR-186-5p; hsa-miR-21-5p; hsa-miR-26b-5p; hsa-miR-374b-5p; hsa-miR-374a-5p; hsa-miR-4659b-3p; hsa-miR-183-3p; hsa-miR-30a-5p; hsa-miR-4659a-3p; hsa-miR-155-5p; hsa-miR-200c-3p; hsa-miR-494-3p
Annotations derived over miRTarBase (Gene Ontology)	positive regulation of nuclear-transcribed mRNA catabolic process, deadenylation-dependent decay GO1900153	enriched	0.262533	0.478133	128	hsa-miR-130b-3p; hsa-miR-1343-3p; hsa-miR-939-5p; hsa-miR-4511; hsa-miR-25-3p; hsa-miR-152-3p; hsa-miR-1238-3p; hsa-miR-363-3p; hsa-miR-186-5p; hsa-miR-6749-3p; hsa-miR-6734-3p; hsa-miR-130a-3p; hsa-miR-331-5p; hsa-miR-421; hsa-miR-22-5p; hsa-miR-106b-5p; hsa-miR-148b-3p; hsa-miR-3074-5p; hsa-miR-27a-3p; hsa-miR-548ay-5p; hsa-miR-6783-3p; hsa-miR-378a-5p; hsa-miR-222-3p; hsa-miR-142-3p; hsa-miR-9…
Annotations derived over miRTarBase (Gene Ontology)	dendritic spine maintenance GO0097062	depleted	0.286192	0.479382	86	hsa-miR-130b-3p; hsa-miR-4511; hsa-miR-152-3p; hsa-miR-363-5p; hsa-miR-1287-5p; hsa-miR-130a-3p; hsa-miR-378a-3p; hsa-miR-1226-3p; hsa-miR-4433b-5p; hsa-miR-106b-5p; hsa-miR-6861-3p; hsa-miR-148b-3p; hsa-miR-122-5p; hsa-miR-7855-5p; hsa-let-7i-5p; hsa-miR-93-5p; hsa-miR-20b-5p; hsa-miR-199b-3p; hsa-miR-3613-3p; hsa-miR-185-5p; hsa-miR-183-5p; hsa-miR-21-5p; hsa-miR-454-3p; hsa-miR-3200-5p; hsa-mi…
Annotations derived over miRTarBase (Gene Ontology)	branched-chain amino acid catabolic process GO0009083	enriched	0.0272975	0.459835	59	hsa-miR-25-3p; hsa-miR-324-5p; hsa-miR-363-3p; hsa-miR-6818-3p; hsa-miR-6734-3p; hsa-miR-22-3p; hsa-miR-532-5p; hsa-miR-106b-5p; hsa-miR-122-5p; hsa-miR-378a-5p; hsa-miR-664a-5p; hsa-miR-196b-5p; hsa-miR-93-5p; hsa-miR-20b-5p; hsa-miR-199b-3p; hsa-miR-183-5p; hsa-miR-21-5p; hsa-miR-6747-3p; hsa-miR-26b-5p; hsa-miR-660-3p; hsa-miR-6833-3p; hsa-miR-223-5p; hsa-miR-1260b; hsa-miR-6842-3p; hsa-miR-94…
Annotations derived over miRTarBase (Gene Ontology)	endosome transport via multivesicular body sorting pathway GO0032509	depleted	0.364449	0.498966	27	hsa-miR-6818-3p; hsa-miR-186-5p; hsa-miR-222-3p; hsa-miR-93-5p; hsa-miR-181d-5p; hsa-miR-3613-3p; hsa-miR-183-5p; hsa-miR-27b-3p; hsa-miR-26b-5p; hsa-miR-126-5p; hsa-miR-15b-5p; hsa-miR-15a-5p; hsa-miR-10b-5p; hsa-let-7b-5p; hsa-miR-339-5p; hsa-miR-4659b-3p; hsa-miR-183-3p; hsa-miR-548o-3p; hsa-miR-4659a-3p; hsa-miR-548ac; hsa-miR-223-3p; hsa-miR-30c-1-3p; hsa-miR-500a-3p; hsa-miR-10a-5p; hsa-miR…
Annotations derived over miRTarBase (Gene Ontology)	pre-miRNA processing GO0031054	enriched	0.101055	0.463019	126	hsa-miR-151a-3p; hsa-miR-130b-3p; hsa-miR-1343-3p; hsa-miR-939-5p; hsa-miR-151a-5p; hsa-miR-25-3p; hsa-miR-152-3p; hsa-miR-324-5p; hsa-miR-425-5p; hsa-miR-186-5p; hsa-miR-130a-3p; hsa-miR-877-5p; hsa-miR-421; hsa-miR-378a-3p; hsa-miR-1226-3p; hsa-miR-106b-5p; hsa-miR-326; hsa-miR-148b-3p; hsa-miR-27a-3p; hsa-miR-576-3p; hsa-miR-548ay-5p; hsa-miR-122-5p; hsa-miR-628-3p; hsa-miR-6783-3p; hsa-miR-37…
Annotations derived over miRTarBase (Gene Ontology)	RNA splicing GO0008380	depleted	0.126397	0.468523	225	hsa-miR-6501-5p; hsa-miR-130b-3p; hsa-miR-1343-3p; hsa-miR-4511; hsa-miR-330-5p; hsa-miR-25-3p; hsa-miR-148b-5p; hsa-miR-501-5p; hsa-miR-324-5p; hsa-miR-363-5p; hsa-miR-1238-3p; hsa-miR-6806-3p; hsa-miR-363-3p; hsa-miR-4738-3p; hsa-miR-425-5p; hsa-miR-6503-3p; hsa-miR-3615; hsa-miR-186-5p; hsa-miR-6749-3p; hsa-miR-6734-3p; hsa-miR-22-3p; hsa-miR-943; hsa-miR-130a-3p; hsa-miR-877-5p; hsa-miR-425-3…
Annotations derived over miRTarBase (Gene Ontology)	negative regulation of extrinsic apoptotic signaling pathway via death domain receptors GO1902042	depleted	0.0969677	0.463019	126	hsa-miR-6501-5p; hsa-miR-130b-3p; hsa-miR-25-3p; hsa-miR-363-5p; hsa-miR-363-3p; hsa-miR-425-5p; hsa-miR-186-5p; hsa-miR-6749-3p; hsa-miR-6734-3p; hsa-miR-130a-3p; hsa-miR-1226-3p; hsa-miR-324-3p; hsa-miR-106b-5p; hsa-miR-326; hsa-miR-148b-3p; hsa-miR-122-5p; hsa-miR-7855-5p; hsa-miR-222-3p; hsa-miR-196b-5p; hsa-miR-93-5p; hsa-miR-20b-5p; hsa-miR-1304-5p; hsa-miR-6775-3p; hsa-miR-3613-3p; hsa-miR…
Annotations derived over miRTarBase (Gene Ontology)	negative regulation of cytokine activity GO0060302	depleted	0.273623	0.478133	5	hsa-miR-19a-3p; hsa-miR-106a-5p; hsa-miR-98-5p; hsa-let-7c-5p; hsa-miR-200c-3p
Annotations derived over miRTarBase (Gene Ontology)	late endosome to vacuole transport GO0045324	depleted	0.133165	0.470891	34	hsa-miR-6818-3p; hsa-miR-186-5p; hsa-miR-1226-3p; hsa-miR-181d-5p; hsa-miR-3613-3p; hsa-miR-30b-5p; hsa-miR-26b-5p; hsa-miR-126-5p; hsa-miR-15b-5p; hsa-miR-30e-5p; hsa-miR-15a-5p; hsa-miR-10b-5p; hsa-miR-503-5p; hsa-miR-100-5p; hsa-miR-221-3p; hsa-let-7b-5p; hsa-miR-192-5p; hsa-miR-484; hsa-miR-339-5p; hsa-miR-330-3p; hsa-miR-4659b-3p; hsa-miR-183-3p; hsa-miR-548o-3p; hsa-miR-30a-3p; hsa-miR-30a-…
Annotations derived over miRTarBase (Gene Ontology)	mesangial cell development GO0072143	enriched	0.355976	0.49713	4	hsa-miR-93-5p; hsa-miR-21-5p; hsa-miR-451a; hsa-miR-200c-3p
Annotations derived over miRTarBase (Gene Ontology)	metanephric cap mesenchymal cell proliferation involved in metanephros development GO0090094	enriched	0.355976	0.49713	4	hsa-miR-93-5p; hsa-miR-21-5p; hsa-miR-451a; hsa-miR-200c-3p
Annotations derived over miRTarBase (Gene Ontology)	metanephric glomerulus vasculature development GO0072239	enriched	0.355976	0.49713	4	hsa-miR-93-5p; hsa-miR-21-5p; hsa-miR-451a; hsa-miR-200c-3p
Annotations derived over miRTarBase (Gene Ontology)	metanephric interstitial fibroblast development GO0072259	enriched	0.355976	0.49713	4	hsa-miR-93-5p; hsa-miR-21-5p; hsa-miR-451a; hsa-miR-200c-3p
Annotations derived over miRTarBase (Gene Ontology)	metanephric mesenchyme morphogenesis GO0072133	enriched	0.355976	0.49713	4	hsa-miR-93-5p; hsa-miR-21-5p; hsa-miR-451a; hsa-miR-200c-3p
Annotations derived over miRTarBase (Gene Ontology)	metanephric nephron tubule development GO0072234	enriched	0.355976	0.49713	4	hsa-miR-93-5p; hsa-miR-21-5p; hsa-miR-451a; hsa-miR-200c-3p
Annotations derived over miRTarBase (Gene Ontology)	negative regulation of creatine transmembrane transporter activity GO1905408	enriched	0.355976	0.49713	4	hsa-miR-93-5p; hsa-miR-21-5p; hsa-miR-451a; hsa-miR-200c-3p
Annotations derived over miRTarBase (Gene Ontology)	negative regulation of nephron tubule epithelial cell differentiation GO0072183	enriched	0.355976	0.49713	4	hsa-miR-93-5p; hsa-miR-21-5p; hsa-miR-451a; hsa-miR-200c-3p
Annotations derived over miRTarBase (Gene Ontology)	pattern specification involved in metanephros development GO0072268	enriched	0.355976	0.49713	4	hsa-miR-93-5p; hsa-miR-21-5p; hsa-miR-451a; hsa-miR-200c-3p
Annotations derived over miRTarBase (Gene Ontology)	renal vesicle progenitor cell differentiation GO0072184	enriched	0.355976	0.49713	4	hsa-miR-93-5p; hsa-miR-21-5p; hsa-miR-451a; hsa-miR-200c-3p
Annotations derived over miRTarBase (Gene Ontology)	specification of anterior mesonephric tubule identity GO0072168	enriched	0.355976	0.49713	4	hsa-miR-93-5p; hsa-miR-21-5p; hsa-miR-451a; hsa-miR-200c-3p
Annotations derived over miRTarBase (Gene Ontology)	specification of posterior mesonephric tubule identity GO0072169	enriched	0.355976	0.49713	4	hsa-miR-93-5p; hsa-miR-21-5p; hsa-miR-451a; hsa-miR-200c-3p
Annotations derived over miRTarBase (Gene Ontology)	ureter urothelium development GO0072190	enriched	0.355976	0.49713	4	hsa-miR-93-5p; hsa-miR-21-5p; hsa-miR-451a; hsa-miR-200c-3p
Annotations derived over miRTarBase (Gene Ontology)	cellular response to electrical stimulus GO0071257	enriched	0.230259	0.477752	55	hsa-miR-130b-3p; hsa-miR-25-3p; hsa-miR-152-3p; hsa-miR-324-5p; hsa-miR-378i; hsa-miR-1287-5p; hsa-miR-425-5p; hsa-miR-22-3p; hsa-miR-130a-3p; hsa-miR-421; hsa-miR-378a-3p; hsa-miR-106b-5p; hsa-miR-222-3p; hsa-miR-93-5p; hsa-miR-20b-5p; hsa-miR-183-5p; hsa-miR-19a-3p; hsa-miR-21-5p; hsa-miR-378c; hsa-miR-106b-3p; hsa-miR-182-5p; hsa-miR-26b-5p; hsa-miR-18a-5p; hsa-miR-144-3p; hsa-miR-1270; hsa-mi…
Annotations derived over miRTarBase (Gene Ontology)	sphingolipid metabolic process GO0006665	enriched	0.103795	0.463019	34	hsa-miR-330-5p; hsa-miR-186-5p; hsa-miR-1226-3p; hsa-miR-106b-5p; hsa-miR-326; hsa-miR-27a-3p; hsa-miR-122-5p; hsa-miR-222-3p; hsa-miR-93-5p; hsa-miR-20b-5p; hsa-miR-199b-3p; hsa-miR-2110; hsa-miR-27b-3p; hsa-miR-5695; hsa-miR-26b-5p; hsa-miR-15b-5p; hsa-miR-144-3p; hsa-miR-223-5p; hsa-miR-15a-5p; hsa-miR-374b-5p; hsa-miR-5010-3p; hsa-miR-106a-5p; hsa-miR-143-3p; hsa-miR-20a-5p; hsa-miR-17-5p; hs…
Annotations derived over miRTarBase (Gene Ontology)	positive regulation of substrate adhesion-dependent cell spreading GO1900026	depleted	0.0937229	0.463019	146	hsa-miR-1343-3p; hsa-miR-939-5p; hsa-miR-4511; hsa-miR-152-3p; hsa-miR-324-5p; hsa-miR-636; hsa-miR-574-3p; hsa-miR-4738-3p; hsa-miR-425-5p; hsa-miR-6818-3p; hsa-miR-186-5p; hsa-miR-1273h-3p; hsa-miR-425-3p; hsa-miR-532-5p; hsa-miR-421; hsa-miR-378a-3p; hsa-miR-1226-3p; hsa-miR-4454; hsa-miR-106b-5p; hsa-miR-27a-3p; hsa-miR-122-5p; hsa-miR-6783-3p; hsa-miR-378a-5p; hsa-miR-148a-5p; hsa-miR-222-3p…
Annotations derived over miRTarBase (Gene Ontology)	DNA damage response, signal transduction by p53 class mediator resulting in cell cycle arrest GO0006977	depleted	0.248629	0.478133	211	hsa-miR-130b-3p; hsa-miR-939-5p; hsa-miR-151a-5p; hsa-miR-330-5p; hsa-miR-25-3p; hsa-miR-152-3p; hsa-miR-324-5p; hsa-miR-636; hsa-miR-574-3p; hsa-miR-1238-3p; hsa-miR-363-3p; hsa-miR-425-5p; hsa-miR-186-5p; hsa-miR-6749-3p; hsa-miR-6734-3p; hsa-miR-22-3p; hsa-miR-130a-3p; hsa-miR-877-5p; hsa-miR-425-3p; hsa-miR-331-5p; hsa-miR-421; hsa-miR-378a-3p; hsa-miR-1226-3p; hsa-miR-4454; hsa-miR-106b-5p; …
Annotations derived over miRTarBase (Gene Ontology)	regulation of T cell activation GO0050863	enriched	0.0230454	0.459835	27	hsa-miR-1343-3p; hsa-miR-877-5p; hsa-miR-106b-5p; hsa-miR-3074-5p; hsa-miR-1303; hsa-miR-6783-3p; hsa-miR-378a-5p; hsa-miR-93-5p; hsa-miR-20b-5p; hsa-miR-183-5p; hsa-miR-21-5p; hsa-miR-331-3p; hsa-miR-15b-5p; hsa-miR-146a-5p; hsa-miR-15a-5p; hsa-miR-107; hsa-miR-6513-3p; hsa-miR-5010-3p; hsa-miR-106a-5p; hsa-miR-20a-5p; hsa-miR-5193; hsa-miR-17-5p; hsa-miR-98-5p; hsa-miR-30c-1-3p; hsa-miR-7977; h…
Annotations derived over miRTarBase (Gene Ontology)	positive regulation of extracellular matrix organization GO1903055	enriched	0.121425	0.465382	19	hsa-miR-130b-3p; hsa-miR-106b-5p; hsa-miR-6852-3p; hsa-miR-93-5p; hsa-miR-20b-5p; hsa-miR-21-5p; hsa-miR-26b-5p; hsa-miR-100-5p; hsa-miR-221-3p; hsa-miR-335-5p; hsa-miR-106a-5p; hsa-miR-20a-5p; hsa-miR-99a-5p; hsa-miR-192-5p; hsa-miR-17-5p; hsa-miR-3909; hsa-miR-23b-3p; hsa-miR-132-3p; hsa-miR-494-3p
Annotations derived over miRTarBase (Gene Ontology)	regulation of centromere complex assembly GO0090230	enriched	0.121425	0.465382	19	hsa-miR-130b-3p; hsa-miR-106b-5p; hsa-miR-6852-3p; hsa-miR-93-5p; hsa-miR-20b-5p; hsa-miR-21-5p; hsa-miR-26b-5p; hsa-miR-100-5p; hsa-miR-221-3p; hsa-miR-335-5p; hsa-miR-106a-5p; hsa-miR-20a-5p; hsa-miR-99a-5p; hsa-miR-192-5p; hsa-miR-17-5p; hsa-miR-3909; hsa-miR-23b-3p; hsa-miR-132-3p; hsa-miR-494-3p
Annotations derived over miRTarBase (Gene Ontology)	defense response to Gram-positive bacterium GO0050830	enriched	0.171106	0.473904	117	hsa-miR-6501-5p; hsa-miR-130b-3p; hsa-miR-25-3p; hsa-miR-152-3p; hsa-miR-636; hsa-miR-363-5p; hsa-miR-6806-3p; hsa-miR-363-3p; hsa-miR-186-5p; hsa-miR-22-3p; hsa-miR-130a-3p; hsa-miR-331-5p; hsa-miR-22-5p; hsa-miR-324-3p; hsa-miR-106b-5p; hsa-miR-1273c; hsa-miR-6861-3p; hsa-miR-122-5p; hsa-miR-378a-5p; hsa-miR-148a-5p; hsa-miR-589-5p; hsa-let-7i-5p; hsa-miR-142-3p; hsa-miR-93-5p; hsa-miR-20b-5p; …
Annotations derived over miRTarBase (Gene Ontology)	regulation of postsynaptic neurotransmitter receptor internalization GO0099149	depleted	0.0893803	0.463019	13	hsa-miR-30b-5p; hsa-miR-30e-5p; hsa-miR-17-3p; hsa-miR-3187-3p; hsa-miR-192-5p; hsa-miR-98-5p; hsa-miR-548o-3p; hsa-miR-30a-5p; hsa-miR-30c-1-3p; hsa-miR-30d-5p; hsa-let-7c-5p; hsa-miR-320a-3p; hsa-miR-7977
Annotations derived over miRTarBase (Gene Ontology)	response to xenobiotic stimulus GO0009410	depleted	0.124523	0.468314	13	hsa-miR-130b-3p; hsa-let-7i-5p; hsa-miR-18a-5p; hsa-let-7g-5p; hsa-let-7b-5p; hsa-miR-98-5p; hsa-miR-29a-3p; hsa-let-7e-5p; hsa-miR-30c-1-3p; hsa-let-7c-5p; hsa-let-7d-5p; hsa-miR-625-5p; hsa-miR-7977
Annotations derived over miRTarBase (Gene Ontology)	regulation of protein autophosphorylation GO0031952	depleted	0.172757	0.474204	30	hsa-miR-939-5p; hsa-miR-576-3p; hsa-miR-93-5p; hsa-miR-181d-5p; hsa-miR-185-5p; hsa-miR-19a-3p; hsa-miR-331-3p; hsa-miR-26b-5p; hsa-miR-15b-5p; hsa-miR-17-3p; hsa-miR-15a-5p; hsa-miR-29c-5p; hsa-miR-107; hsa-miR-503-5p; hsa-miR-6513-3p; hsa-let-7b-5p; hsa-miR-335-5p; hsa-miR-143-3p; hsa-miR-365a-3p; hsa-miR-17-5p; hsa-miR-484; hsa-miR-769-5p; hsa-miR-30a-5p; hsa-miR-4672; hsa-miR-30c-1-3p; hsa-le…
Annotations derived over miRTarBase (Gene Ontology)	tissue development GO0009888	depleted	0.140261	0.470891	78	hsa-miR-151a-3p; hsa-miR-4511; hsa-miR-151a-5p; hsa-miR-148b-5p; hsa-miR-877-5p; hsa-miR-324-3p; hsa-miR-106b-5p; hsa-miR-148b-3p; hsa-miR-222-3p; hsa-miR-142-3p; hsa-miR-196b-5p; hsa-miR-93-5p; hsa-miR-20b-5p; hsa-miR-548k; hsa-miR-3613-3p; hsa-miR-1299; hsa-miR-361-3p; hsa-miR-21-5p; hsa-miR-6726-3p; hsa-miR-3133; hsa-miR-185-3p; hsa-miR-4685-3p; hsa-miR-27b-3p; hsa-miR-26b-5p; hsa-miR-15b-5p; …
Annotations derived over miRTarBase (Gene Ontology)	positive regulation of histone H3-K4 methylation GO0051571	enriched	0.0820775	0.463019	94	hsa-miR-130b-3p; hsa-miR-1343-3p; hsa-miR-152-3p; hsa-miR-636; hsa-miR-363-5p; hsa-miR-574-3p; hsa-miR-186-5p; hsa-miR-6749-3p; hsa-miR-130a-3p; hsa-miR-421; hsa-miR-1226-3p; hsa-miR-106b-5p; hsa-miR-148b-3p; hsa-miR-27a-3p; hsa-miR-6783-3p; hsa-miR-222-3p; hsa-miR-126-3p; hsa-miR-142-3p; hsa-miR-93-5p; hsa-miR-20b-5p; hsa-miR-199b-3p; hsa-miR-185-5p; hsa-miR-30b-5p; hsa-miR-183-5p; hsa-miR-6743-…
Annotations derived over miRTarBase (Gene Ontology)	ascending aorta morphogenesis GO0035910	enriched	0.137942	0.470891	50	hsa-miR-130b-3p; hsa-miR-151a-5p; hsa-miR-25-3p; hsa-miR-378i; hsa-miR-363-3p; hsa-miR-6749-3p; hsa-miR-130a-3p; hsa-miR-378a-3p; hsa-miR-106b-5p; hsa-miR-148b-3p; hsa-miR-576-3p; hsa-miR-222-3p; hsa-miR-93-5p; hsa-miR-20b-5p; hsa-miR-3613-3p; hsa-miR-548e-3p; hsa-miR-30b-5p; hsa-miR-19a-3p; hsa-miR-21-5p; hsa-miR-454-3p; hsa-miR-185-3p; hsa-miR-378c; hsa-miR-30e-5p; hsa-miR-191-5p; hsa-miR-3187-…
Annotations derived over miRTarBase (Gene Ontology)	regulation of small GTPase mediated signal transduction GO0051056	enriched	0.465871	0.537936	231	hsa-miR-6501-5p; hsa-miR-130b-3p; hsa-miR-1343-3p; hsa-miR-939-5p; hsa-miR-4511; hsa-miR-151a-5p; hsa-miR-330-5p; hsa-miR-25-3p; hsa-miR-152-3p; hsa-miR-501-5p; hsa-miR-363-5p; hsa-miR-574-3p; hsa-miR-1287-5p; hsa-miR-1238-3p; hsa-miR-6806-3p; hsa-miR-425-5p; hsa-miR-24-2-5p; hsa-miR-6818-3p; hsa-miR-186-5p; hsa-miR-6749-3p; hsa-miR-1273h-3p; hsa-miR-22-3p; hsa-miR-943; hsa-miR-130a-3p; hsa-miR-8…
Annotations derived over miRTarBase (Gene Ontology)	negative regulation of vascular associated smooth muscle cell apoptotic process GO1905460	enriched	0.442027	0.528132	38	hsa-miR-130b-3p; hsa-miR-1343-3p; hsa-miR-152-3p; hsa-miR-421; hsa-miR-148b-3p; hsa-miR-27a-3p; hsa-miR-6783-3p; hsa-miR-126-3p; hsa-let-7i-5p; hsa-miR-185-5p; hsa-miR-30b-5p; hsa-miR-19a-3p; hsa-miR-26b-5p; hsa-miR-18a-5p; hsa-miR-576-5p; hsa-miR-223-5p; hsa-miR-1260b; hsa-miR-483-3p; hsa-miR-100-5p; hsa-miR-28-5p; hsa-miR-20a-5p; hsa-miR-140-5p; hsa-miR-17-5p; hsa-miR-484; hsa-miR-98-5p; hsa-mi…
Annotations derived over miRTarBase (Gene Ontology)	regulation of transforming growth factor beta2 production GO0032909	enriched	0.0341815	0.459835	52	hsa-miR-151a-3p; hsa-miR-130b-3p; hsa-miR-378i; hsa-miR-574-3p; hsa-miR-186-5p; hsa-miR-22-3p; hsa-miR-130a-3p; hsa-miR-421; hsa-miR-378a-3p; hsa-miR-106b-5p; hsa-miR-27a-3p; hsa-miR-576-3p; hsa-miR-93-5p; hsa-miR-20b-5p; hsa-miR-183-5p; hsa-miR-19a-3p; hsa-miR-21-5p; hsa-miR-454-3p; hsa-miR-378c; hsa-miR-106b-3p; hsa-miR-182-5p; hsa-miR-27b-3p; hsa-miR-18a-5p; hsa-miR-15b-5p; hsa-miR-144-3p; hsa…
Annotations derived over miRTarBase (Gene Ontology)	negative regulation of receptor binding GO1900121	depleted	0.633391	0.644621	35	hsa-miR-4511; hsa-miR-363-5p; hsa-miR-363-3p; hsa-miR-186-5p; hsa-miR-425-3p; hsa-miR-106b-5p; hsa-miR-378a-5p; hsa-miR-93-5p; hsa-miR-20b-5p; hsa-miR-3133; hsa-miR-18a-5p; hsa-miR-6803-3p; hsa-miR-1260b; hsa-miR-15b-3p; hsa-miR-221-3p; hsa-miR-5010-3p; hsa-miR-106a-5p; hsa-miR-20a-5p; hsa-miR-1976; hsa-miR-17-5p; hsa-miR-1229-3p; hsa-miR-4677-3p; hsa-miR-16-2-3p; hsa-miR-142-5p; hsa-miR-502-3p; …
Annotations derived over miRTarBase (Gene Ontology)	secondary heart field specification GO0003139	depleted	0.393412	0.509747	9	hsa-let-7i-5p; hsa-miR-21-5p; hsa-miR-26b-5p; hsa-miR-146a-5p; hsa-let-7b-5p; hsa-miR-223-3p; hsa-let-7c-5p; hsa-miR-23a-3p; hsa-let-7d-5p
Annotations derived over miRTarBase (Gene Ontology)	apoptotic signaling pathway GO0097190	enriched	0.0251159	0.459835	137	hsa-miR-130b-3p; hsa-miR-1343-3p; hsa-miR-939-5p; hsa-miR-330-5p; hsa-miR-25-3p; hsa-miR-152-3p; hsa-miR-324-5p; hsa-miR-636; hsa-miR-1238-3p; hsa-miR-363-3p; hsa-miR-4738-3p; hsa-miR-425-5p; hsa-miR-186-5p; hsa-miR-6749-3p; hsa-miR-6734-3p; hsa-miR-130a-3p; hsa-miR-421; hsa-miR-1226-3p; hsa-miR-324-3p; hsa-miR-106b-5p; hsa-miR-326; hsa-miR-148b-3p; hsa-miR-27a-3p; hsa-miR-1303; hsa-miR-122-5p; h…
Annotations derived over miRTarBase (Gene Ontology)	detection of mechanical stimulus involved in sensory perception of sound GO0050910	enriched	0.335688	0.490307	12	hsa-miR-186-5p; hsa-miR-222-3p; hsa-miR-19a-3p; hsa-miR-4685-3p; hsa-miR-146b-5p; hsa-miR-221-3p; hsa-miR-335-5p; hsa-miR-20a-5p; hsa-miR-140-3p; hsa-miR-197-3p; hsa-miR-199b-5p; hsa-miR-10a-5p
Annotations derived over miRTarBase (Gene Ontology)	guanylate kinase-associated protein clustering GO0097117	depleted	0.255304	0.478133	4	hsa-miR-223-5p; hsa-miR-140-3p; hsa-miR-769-5p; hsa-miR-423-5p
Annotations derived over miRTarBase (Gene Ontology)	positive regulation of glutamate receptor signaling pathway GO1900451	depleted	0.255304	0.478133	4	hsa-miR-223-5p; hsa-miR-140-3p; hsa-miR-769-5p; hsa-miR-423-5p
Annotations derived over miRTarBase (Gene Ontology)	protein neddylation GO0045116	enriched	0.0080515	0.456586	42	hsa-miR-130b-3p; hsa-miR-152-3p; hsa-miR-130a-3p; hsa-miR-106b-5p; hsa-miR-148b-3p; hsa-miR-27a-3p; hsa-miR-1303; hsa-miR-378a-5p; hsa-miR-6855-3p; hsa-miR-93-5p; hsa-miR-1234-3p; hsa-miR-185-5p; hsa-miR-30b-5p; hsa-miR-19a-3p; hsa-miR-6747-3p; hsa-miR-454-3p; hsa-miR-331-3p; hsa-miR-27b-3p; hsa-miR-26b-5p; hsa-miR-18a-5p; hsa-miR-4690-3p; hsa-miR-144-3p; hsa-miR-30e-5p; hsa-miR-1270; hsa-miR-223…
Annotations derived over miRTarBase (Gene Ontology)	regulation of rhodopsin mediated signaling pathway GO0022400	enriched	0.156515	0.470891	56	hsa-miR-501-5p; hsa-miR-324-5p; hsa-miR-1287-5p; hsa-miR-186-5p; hsa-miR-6749-3p; hsa-miR-106b-5p; hsa-miR-148b-3p; hsa-miR-1303; hsa-miR-378a-5p; hsa-miR-148a-5p; hsa-miR-142-3p; hsa-miR-196b-5p; hsa-miR-93-5p; hsa-miR-20b-5p; hsa-miR-181d-5p; hsa-miR-548e-3p; hsa-miR-183-5p; hsa-miR-19a-3p; hsa-miR-21-5p; hsa-miR-6747-3p; hsa-miR-584-3p; hsa-miR-26b-5p; hsa-miR-15b-5p; hsa-miR-6833-3p; hsa-miR-…
Annotations derived over miRTarBase (Gene Ontology)	proteasomal protein catabolic process GO0010498	enriched	0.020046	0.459835	132	hsa-miR-130b-3p; hsa-miR-1343-3p; hsa-miR-4511; hsa-miR-25-3p; hsa-miR-324-5p; hsa-miR-636; hsa-miR-363-3p; hsa-miR-4738-3p; hsa-miR-6818-3p; hsa-miR-186-5p; hsa-miR-6749-3p; hsa-miR-6734-3p; hsa-miR-130a-3p; hsa-miR-877-5p; hsa-miR-532-5p; hsa-miR-378a-3p; hsa-miR-1226-3p; hsa-miR-22-5p; hsa-miR-106b-5p; hsa-miR-27a-3p; hsa-miR-576-3p; hsa-miR-1303; hsa-miR-548ay-5p; hsa-miR-122-5p; hsa-miR-28-3…
Annotations derived over miRTarBase (Gene Ontology)	cell-matrix adhesion GO0007160	enriched	0.0281645	0.459835	171	hsa-miR-6501-5p; hsa-miR-130b-3p; hsa-miR-1343-3p; hsa-miR-939-5p; hsa-miR-330-5p; hsa-miR-25-3p; hsa-miR-152-3p; hsa-miR-324-5p; hsa-miR-636; hsa-miR-363-5p; hsa-miR-574-3p; hsa-miR-1287-5p; hsa-miR-363-3p; hsa-miR-4738-3p; hsa-miR-425-5p; hsa-miR-186-5p; hsa-miR-6749-3p; hsa-miR-1273h-3p; hsa-miR-6734-3p; hsa-miR-22-3p; hsa-miR-425-3p; hsa-miR-378a-3p; hsa-miR-1226-3p; hsa-miR-22-5p; hsa-miR-32…
Annotations derived over miRTarBase (Gene Ontology)	intracellular transport of virus GO0075733	enriched	0.067419	0.463019	172	hsa-miR-6501-5p; hsa-miR-130b-3p; hsa-miR-1343-3p; hsa-miR-330-5p; hsa-miR-25-3p; hsa-miR-148b-5p; hsa-miR-152-3p; hsa-miR-324-5p; hsa-miR-378i; hsa-miR-363-5p; hsa-miR-1287-5p; hsa-miR-363-3p; hsa-miR-4738-3p; hsa-miR-186-5p; hsa-miR-1273h-3p; hsa-miR-22-3p; hsa-miR-943; hsa-miR-130a-3p; hsa-miR-877-5p; hsa-miR-421; hsa-miR-378a-3p; hsa-miR-1226-3p; hsa-miR-22-5p; hsa-miR-324-3p; hsa-miR-106b-5p…
Annotations derived over miRTarBase (Gene Ontology)	negative regulation of monocyte differentiation GO0045656	depleted	0.455956	0.535062	72	hsa-miR-151a-5p; hsa-miR-25-3p; hsa-miR-186-5p; hsa-miR-22-3p; hsa-miR-130a-3p; hsa-miR-378a-3p; hsa-miR-324-3p; hsa-miR-106b-5p; hsa-miR-1303; hsa-miR-7855-5p; hsa-miR-148a-5p; hsa-miR-222-3p; hsa-let-7i-5p; hsa-miR-142-3p; hsa-miR-196b-5p; hsa-miR-93-5p; hsa-miR-20b-5p; hsa-miR-1304-5p; hsa-miR-548k; hsa-miR-185-5p; hsa-miR-19a-3p; hsa-miR-21-5p; hsa-miR-3133; hsa-miR-2110; hsa-miR-26b-5p; hsa-…
Annotations derived over miRTarBase (Gene Ontology)	protein-DNA complex assembly GO0065004	enriched	0.11291	0.463019	9	hsa-miR-130b-3p; hsa-miR-106b-5p; hsa-miR-126-3p; hsa-miR-93-5p; hsa-miR-20b-5p; hsa-miR-20a-5p; hsa-miR-17-5p; hsa-let-7e-5p; hsa-miR-155-5p
Annotations derived over miRTarBase (Gene Ontology)	positive regulation of mitotic cell cycle spindle assembly checkpoint GO0090267	depleted	0.139647	0.470891	20	hsa-miR-4738-3p; hsa-miR-378a-5p; hsa-miR-93-5p; hsa-miR-26b-5p; hsa-miR-223-5p; hsa-miR-28-5p; hsa-miR-374b-5p; hsa-miR-664b-3p; hsa-miR-192-5p; hsa-miR-224-5p; hsa-miR-374a-5p; hsa-miR-652-3p; hsa-miR-1180-3p; hsa-miR-30a-3p; hsa-miR-30e-3p; hsa-miR-30a-5p; hsa-miR-548ac; hsa-miR-664a-3p; hsa-miR-155-5p; hsa-miR-127-3p
Annotations derived over miRTarBase (Gene Ontology)	positive regulation of protein localization to cell cortex GO1904778	depleted	0.335139	0.490307	28	hsa-miR-186-5p; hsa-miR-148b-3p; hsa-miR-122-5p; hsa-miR-378a-5p; hsa-miR-222-3p; hsa-miR-1299; hsa-miR-30b-5p; hsa-miR-331-3p; hsa-miR-30e-5p; hsa-miR-17-3p; hsa-miR-766-3p; hsa-miR-335-5p; hsa-miR-192-5p; hsa-miR-17-5p; hsa-miR-1229-3p; hsa-miR-140-3p; hsa-miR-342-3p; hsa-miR-30a-5p; hsa-miR-4672; hsa-miR-5001-3p; hsa-miR-30d-5p; hsa-miR-10a-5p; hsa-miR-320a-3p; hsa-miR-155-5p; hsa-miR-877-3p; …
Annotations derived over miRTarBase (Gene Ontology)	nuclear-transcribed mRNA catabolic process GO0000956	depleted	0.321674	0.490307	72	hsa-miR-130b-3p; hsa-miR-151a-5p; hsa-miR-25-3p; hsa-miR-324-5p; hsa-miR-186-5p; hsa-miR-877-5p; hsa-miR-421; hsa-miR-378a-3p; hsa-miR-106b-5p; hsa-miR-326; hsa-miR-148b-3p; hsa-miR-548ay-5p; hsa-miR-628-3p; hsa-miR-222-3p; hsa-let-7i-5p; hsa-miR-93-5p; hsa-miR-20b-5p; hsa-miR-185-5p; hsa-miR-19a-3p; hsa-miR-548j-5p; hsa-miR-18a-5p; hsa-miR-15b-5p; hsa-miR-1307-3p; hsa-miR-942-5p; hsa-miR-483-3p;…
Annotations derived over miRTarBase (Gene Ontology)	skeletal muscle satellite cell migration GO1902766	enriched	0.510858	0.553688	28	hsa-miR-501-5p; hsa-miR-331-5p; hsa-miR-106b-5p; hsa-miR-3074-5p; hsa-miR-122-5p; hsa-miR-93-5p; hsa-miR-20b-5p; hsa-miR-3613-3p; hsa-miR-185-5p; hsa-miR-2110; hsa-miR-483-3p; hsa-miR-146a-5p; hsa-miR-146b-5p; hsa-miR-221-3p; hsa-miR-3187-3p; hsa-miR-106a-5p; hsa-miR-20a-5p; hsa-miR-17-5p; hsa-miR-4677-3p; hsa-miR-1304-3p; hsa-miR-142-5p; hsa-miR-504-5p; hsa-miR-548ac; hsa-miR-340-5p; hsa-miR-155…
Annotations derived over miRTarBase (Gene Ontology)	epithelial to mesenchymal transition GO0001837	enriched	0.55701	0.583809	156	hsa-miR-151a-3p; hsa-miR-130b-3p; hsa-miR-1343-3p; hsa-miR-330-5p; hsa-miR-25-3p; hsa-miR-501-5p; hsa-miR-378i; hsa-miR-574-3p; hsa-miR-1238-3p; hsa-miR-363-3p; hsa-miR-4738-3p; hsa-miR-425-5p; hsa-miR-3615; hsa-miR-186-5p; hsa-miR-6749-3p; hsa-miR-22-3p; hsa-miR-130a-3p; hsa-miR-532-5p; hsa-miR-421; hsa-miR-378a-3p; hsa-miR-1226-3p; hsa-miR-324-3p; hsa-miR-106b-5p; hsa-miR-326; hsa-miR-148b-3p; …
Annotations derived over miRTarBase (Gene Ontology)	integrin-mediated signaling pathway GO0007229	enriched	0.324696	0.490307	176	hsa-miR-130b-3p; hsa-miR-1343-3p; hsa-miR-4511; hsa-miR-330-5p; hsa-miR-25-3p; hsa-miR-152-3p; hsa-miR-378i; hsa-miR-636; hsa-miR-363-5p; hsa-miR-1287-5p; hsa-miR-363-3p; hsa-miR-6503-3p; hsa-miR-186-5p; hsa-miR-6749-3p; hsa-miR-6734-3p; hsa-miR-22-3p; hsa-miR-130a-3p; hsa-miR-532-5p; hsa-miR-378a-3p; hsa-miR-1226-3p; hsa-miR-324-3p; hsa-miR-106b-5p; hsa-miR-6861-3p; hsa-miR-148b-3p; hsa-miR-3074…
Annotations derived over miRTarBase (Gene Ontology)	extracellular matrix organization GO0030198	depleted	0.23189	0.477752	224	hsa-miR-6501-5p; hsa-miR-130b-3p; hsa-miR-939-5p; hsa-miR-4511; hsa-miR-330-5p; hsa-miR-25-3p; hsa-miR-148b-5p; hsa-miR-152-3p; hsa-miR-324-5p; hsa-miR-636; hsa-miR-363-5p; hsa-miR-1287-5p; hsa-miR-1238-3p; hsa-miR-363-3p; hsa-miR-425-5p; hsa-miR-186-5p; hsa-miR-6749-3p; hsa-miR-1273h-3p; hsa-miR-6734-3p; hsa-miR-22-3p; hsa-miR-943; hsa-miR-421; hsa-miR-378a-3p; hsa-miR-1226-3p; hsa-miR-4454; hsa…
Annotations derived over miRTarBase (Gene Ontology)	Golgi apparatus mannose trimming GO1904381	enriched	0.389387	0.508526	11	hsa-miR-130b-3p; hsa-miR-142-3p; hsa-miR-93-5p; hsa-miR-181d-5p; hsa-miR-146a-5p; hsa-miR-146b-5p; hsa-miR-335-5p; hsa-miR-20a-5p; hsa-miR-30a-5p; hsa-miR-155-5p; hsa-miR-4286
Annotations derived over miRTarBase (Gene Ontology)	histone H2A K63-linked deubiquitination GO0070537	enriched	0.480757	0.537936	11	hsa-miR-324-5p; hsa-miR-106b-5p; hsa-miR-93-5p; hsa-miR-20b-5p; hsa-miR-182-5p; hsa-miR-223-5p; hsa-miR-20a-5p; hsa-miR-17-5p; hsa-miR-30a-5p; hsa-miR-320a-3p; hsa-miR-7977
Annotations derived over miRTarBase (Gene Ontology)	negative regulation of transposon integration GO0070895	enriched	0.0548011	0.462675	11	hsa-miR-106b-5p; hsa-miR-93-5p; hsa-miR-20b-5p; hsa-miR-6747-3p; hsa-miR-15b-5p; hsa-miR-15a-5p; hsa-miR-106a-5p; hsa-miR-20a-5p; hsa-miR-1976; hsa-miR-17-5p; hsa-miR-142-5p
Annotations derived over miRTarBase (Gene Ontology)	positive regulation of ubiquitin-dependent protein catabolic process GO2000060	enriched	0.282996	0.478133	70	hsa-miR-130b-3p; hsa-miR-330-5p; hsa-miR-25-3p; hsa-miR-152-3p; hsa-miR-1287-5p; hsa-miR-363-3p; hsa-miR-425-5p; hsa-miR-22-3p; hsa-miR-130a-3p; hsa-miR-22-5p; hsa-miR-106b-5p; hsa-miR-326; hsa-miR-27a-3p; hsa-miR-1303; hsa-miR-7855-5p; hsa-miR-148a-5p; hsa-miR-222-3p; hsa-miR-93-5p; hsa-miR-20b-5p; hsa-miR-19a-3p; hsa-miR-21-5p; hsa-miR-106b-3p; hsa-miR-182-5p; hsa-miR-27b-3p; hsa-miR-26b-5p; hs…
Annotations derived over miRTarBase (Gene Ontology)	positive regulation of sarcomere organization GO0060298	depleted	0.5605	0.586552	36	hsa-miR-130b-3p; hsa-miR-130a-3p; hsa-miR-877-5p; hsa-miR-106b-5p; hsa-miR-148b-3p; hsa-miR-576-3p; hsa-let-7i-5p; hsa-miR-93-5p; hsa-miR-20b-5p; hsa-miR-6747-3p; hsa-miR-454-3p; hsa-miR-660-3p; hsa-miR-223-5p; hsa-miR-766-3p; hsa-miR-532-3p; hsa-miR-5010-3p; hsa-let-7g-5p; hsa-let-7b-5p; hsa-miR-335-5p; hsa-miR-106a-5p; hsa-miR-20a-5p; hsa-miR-17-5p; hsa-miR-1304-3p; hsa-miR-98-5p; hsa-miR-221-5…
Annotations derived over miRTarBase (Gene Ontology)	positive regulation of transforming growth factor beta1 production GO0032914	enriched	0.455346	0.534649	19	hsa-miR-1226-3p; hsa-miR-148b-3p; hsa-let-7i-5p; hsa-miR-19a-3p; hsa-miR-182-5p; hsa-miR-27b-3p; hsa-miR-26b-5p; hsa-miR-576-5p; hsa-let-7g-5p; hsa-let-7b-5p; hsa-miR-98-5p; hsa-miR-140-3p; hsa-miR-30a-3p; hsa-miR-30a-5p; hsa-let-7e-5p; hsa-let-7c-5p; hsa-let-7d-5p; hsa-miR-155-5p; hsa-miR-132-3p
Annotations derived over miRTarBase (Gene Ontology)	temperature homeostasis GO0001659	depleted	0.468281	0.537936	59	hsa-miR-130b-3p; hsa-miR-324-5p; hsa-miR-6806-3p; hsa-miR-186-5p; hsa-miR-130a-3p; hsa-miR-425-3p; hsa-miR-421; hsa-miR-106b-5p; hsa-miR-148b-3p; hsa-miR-27a-3p; hsa-miR-378a-5p; hsa-miR-222-3p; hsa-miR-93-5p; hsa-miR-20b-5p; hsa-miR-1234-3p; hsa-miR-183-5p; hsa-miR-21-5p; hsa-miR-106b-3p; hsa-miR-182-5p; hsa-miR-27b-3p; hsa-miR-339-3p; hsa-miR-15b-5p; hsa-miR-6833-3p; hsa-miR-942-5p; hsa-miR-15a…
Annotations derived over miRTarBase (Gene Ontology)	histone methylation GO0016571	enriched	0.327252	0.490307	72	hsa-miR-25-3p; hsa-miR-148b-5p; hsa-miR-574-3p; hsa-miR-24-2-5p; hsa-miR-186-5p; hsa-miR-6749-3p; hsa-miR-6734-3p; hsa-miR-1226-3p; hsa-miR-27a-3p; hsa-miR-1303; hsa-miR-548ay-5p; hsa-miR-378a-5p; hsa-miR-126-3p; hsa-let-7i-5p; hsa-miR-664a-5p; hsa-miR-196b-5p; hsa-miR-93-5p; hsa-miR-181d-5p; hsa-miR-548k; hsa-miR-361-3p; hsa-miR-185-5p; hsa-miR-30b-5p; hsa-miR-21-5p; hsa-miR-548j-5p; hsa-miR-27b…
Annotations derived over miRTarBase (Gene Ontology)	negative regulation of cold-induced thermogenesis GO0120163	depleted	0.171287	0.473956	143	hsa-miR-6501-5p; hsa-miR-130b-3p; hsa-miR-939-5p; hsa-miR-25-3p; hsa-miR-152-3p; hsa-miR-636; hsa-miR-363-5p; hsa-miR-1238-3p; hsa-miR-363-3p; hsa-miR-4738-3p; hsa-miR-425-5p; hsa-miR-186-5p; hsa-miR-6749-3p; hsa-miR-877-5p; hsa-miR-532-5p; hsa-miR-106b-5p; hsa-miR-326; hsa-miR-148b-3p; hsa-miR-27a-3p; hsa-miR-122-5p; hsa-miR-222-3p; hsa-miR-126-3p; hsa-let-7i-5p; hsa-miR-142-3p; hsa-miR-196b-5p;…
Annotations derived over miRTarBase (Gene Ontology)	ER overload response GO0006983	enriched	0.176234	0.474204	77	hsa-miR-6501-5p; hsa-miR-130b-3p; hsa-miR-151a-5p; hsa-miR-25-3p; hsa-miR-501-5p; hsa-miR-324-5p; hsa-miR-425-5p; hsa-miR-6749-3p; hsa-miR-130a-3p; hsa-miR-22-5p; hsa-miR-106b-5p; hsa-miR-27a-3p; hsa-miR-122-5p; hsa-miR-28-3p; hsa-miR-628-3p; hsa-miR-222-3p; hsa-miR-185-5p; hsa-miR-30b-5p; hsa-miR-183-5p; hsa-miR-19a-3p; hsa-miR-21-5p; hsa-miR-6747-3p; hsa-miR-454-3p; hsa-miR-2110; hsa-miR-182-5p…
Annotations derived over miRTarBase (Gene Ontology)	amyloid-beta clearance by transcytosis GO0150093	depleted	0.303933	0.486333	50	hsa-miR-130b-3p; hsa-miR-939-5p; hsa-miR-574-3p; hsa-miR-186-5p; hsa-miR-130a-3p; hsa-miR-4454; hsa-miR-324-3p; hsa-miR-106b-5p; hsa-miR-378a-5p; hsa-miR-93-5p; hsa-miR-20b-5p; hsa-miR-3613-3p; hsa-miR-30b-5p; hsa-miR-26b-5p; hsa-miR-18a-5p; hsa-miR-30e-5p; hsa-miR-17-3p; hsa-miR-6881-3p; hsa-miR-451a; hsa-miR-503-5p; hsa-miR-3187-3p; hsa-miR-335-5p; hsa-miR-106a-5p; hsa-miR-20a-5p; hsa-miR-17-5p…
Annotations derived over miRTarBase (Gene Ontology)	cortical cytoskeleton organization GO0030865	depleted	0.200965	0.475088	10	hsa-miR-629-5p; hsa-miR-26b-5p; hsa-miR-503-5p; hsa-let-7b-5p; hsa-miR-192-5p; hsa-miR-223-3p; hsa-miR-877-3p; hsa-miR-7977; hsa-miR-1296-5p; hsa-miR-145-5p
Annotations derived over miRTarBase (Gene Ontology)	skin development GO0043588	depleted	0.522301	0.560456	70	hsa-miR-324-5p; hsa-miR-363-5p; hsa-miR-1287-5p; hsa-miR-186-5p; hsa-miR-6749-3p; hsa-miR-130a-3p; hsa-miR-378a-3p; hsa-miR-148b-3p; hsa-miR-548ay-5p; hsa-miR-122-5p; hsa-miR-222-3p; hsa-let-7i-5p; hsa-miR-199b-3p; hsa-miR-1234-3p; hsa-miR-1299; hsa-miR-361-3p; hsa-miR-185-5p; hsa-miR-19a-3p; hsa-miR-21-5p; hsa-miR-548j-5p; hsa-miR-26b-5p; hsa-miR-4690-3p; hsa-miR-15b-5p; hsa-miR-6833-3p; hsa-miR…
Annotations derived over miRTarBase (Gene Ontology)	nitrogen utilization GO0019740	enriched	0.0627458	0.463019	20	hsa-miR-378i; hsa-miR-378a-3p; hsa-miR-106b-5p; hsa-miR-93-5p; hsa-miR-20b-5p; hsa-miR-6747-3p; hsa-miR-378c; hsa-miR-5695; hsa-miR-660-3p; hsa-miR-6833-3p; hsa-miR-6873-3p; hsa-miR-106a-5p; hsa-miR-20a-5p; hsa-miR-1976; hsa-miR-5193; hsa-miR-17-5p; hsa-miR-4659b-3p; hsa-miR-221-5p; hsa-miR-4659a-3p; hsa-miR-150-5p
Annotations derived over miRTarBase (Gene Ontology)	protein kinase C-activating G protein-coupled receptor signaling pathway GO0007205	enriched	0.0751899	0.463019	40	hsa-miR-1343-3p; hsa-miR-4511; hsa-miR-363-3p; hsa-miR-877-5p; hsa-miR-421; hsa-miR-106b-5p; hsa-miR-148b-3p; hsa-miR-6783-3p; hsa-miR-378a-5p; hsa-miR-93-5p; hsa-miR-20b-5p; hsa-miR-629-5p; hsa-miR-19a-3p; hsa-miR-21-5p; hsa-miR-6747-3p; hsa-miR-3133; hsa-miR-26b-5p; hsa-miR-660-3p; hsa-miR-6833-3p; hsa-miR-223-5p; hsa-miR-766-3p; hsa-miR-483-3p; hsa-miR-107; hsa-miR-93-3p; hsa-miR-106a-5p; hsa-…
Annotations derived over miRTarBase (Gene Ontology)	regulation of isotype switching GO0045191	depleted	0.0615877	0.463019	8	hsa-miR-19a-3p; hsa-miR-335-5p; hsa-miR-106a-5p; hsa-miR-652-3p; hsa-miR-98-5p; hsa-let-7c-5p; hsa-miR-10a-5p; hsa-miR-340-5p
Annotations derived over miRTarBase (Gene Ontology)	microtubule severing GO0051013	enriched	0.209351	0.475246	23	hsa-miR-130b-3p; hsa-miR-186-5p; hsa-miR-106b-5p; hsa-miR-548ay-5p; hsa-miR-122-5p; hsa-miR-93-5p; hsa-miR-20b-5p; hsa-miR-548k; hsa-miR-19a-3p; hsa-miR-548j-5p; hsa-miR-15b-5p; hsa-miR-223-5p; hsa-miR-15a-5p; hsa-miR-106a-5p; hsa-miR-20a-5p; hsa-miR-192-5p; hsa-miR-17-5p; hsa-let-7e-5p; hsa-let-7d-5p; hsa-miR-132-3p; hsa-miR-5100; hsa-miR-335-3p; hsa-miR-7977
Annotations derived over miRTarBase (Gene Ontology)	adaptive immune response GO0002250	enriched	0.0414757	0.462675	78	hsa-miR-130b-3p; hsa-miR-1343-3p; hsa-miR-25-3p; hsa-miR-1287-5p; hsa-miR-363-3p; hsa-miR-4738-3p; hsa-miR-425-5p; hsa-miR-186-5p; hsa-miR-130a-3p; hsa-miR-532-5p; hsa-miR-421; hsa-miR-106b-5p; hsa-miR-148b-3p; hsa-miR-3074-5p; hsa-miR-27a-3p; hsa-miR-576-3p; hsa-miR-1303; hsa-miR-122-5p; hsa-miR-6783-3p; hsa-miR-126-3p; hsa-miR-142-3p; hsa-miR-664a-5p; hsa-miR-196b-5p; hsa-miR-93-5p; hsa-miR-20b…
Annotations derived over miRTarBase (Gene Ontology)	cartilage condensation GO0001502	depleted	0.228021	0.477752	14	hsa-miR-22-3p; hsa-miR-6726-3p; hsa-miR-26b-5p; hsa-miR-144-3p; hsa-let-7b-5p; hsa-miR-335-5p; hsa-miR-140-5p; hsa-miR-548o-3p; hsa-miR-769-5p; hsa-miR-197-3p; hsa-miR-664a-3p; hsa-miR-338-5p; hsa-miR-145-5p; hsa-miR-495-3p
Annotations derived over miRTarBase (Gene Ontology)	positive regulation of prostaglandin biosynthetic process GO0031394	enriched	0.193089	0.474204	13	hsa-miR-589-5p; hsa-miR-21-5p; hsa-miR-26b-5p; hsa-miR-144-3p; hsa-miR-146a-5p; hsa-miR-221-3p; hsa-let-7b-5p; hsa-miR-335-5p; hsa-miR-106a-5p; hsa-miR-143-3p; hsa-miR-30a-5p; hsa-miR-877-3p; hsa-miR-132-3p
Annotations derived over miRTarBase (Gene Ontology)	negative regulation of lymphocyte migration GO2000402	enriched	0.0083118	0.456586	65	hsa-miR-130b-3p; hsa-miR-330-5p; hsa-miR-25-3p; hsa-miR-152-3p; hsa-miR-378i; hsa-miR-6806-3p; hsa-miR-363-3p; hsa-miR-6503-3p; hsa-miR-22-3p; hsa-miR-130a-3p; hsa-miR-877-5p; hsa-miR-378a-3p; hsa-miR-106b-5p; hsa-miR-326; hsa-miR-148b-3p; hsa-miR-27a-3p; hsa-miR-126-3p; hsa-let-7i-5p; hsa-miR-142-3p; hsa-miR-196b-5p; hsa-miR-93-5p; hsa-miR-20b-5p; hsa-miR-6868-3p; hsa-miR-185-5p; hsa-miR-30b-5p;…
Annotations derived over miRTarBase (Gene Ontology)	dendrite extension GO0097484	enriched	0.0157798	0.459835	21	hsa-miR-6734-3p; hsa-miR-421; hsa-miR-106b-5p; hsa-miR-222-3p; hsa-miR-93-5p; hsa-miR-20b-5p; hsa-miR-183-5p; hsa-miR-19a-3p; hsa-miR-21-5p; hsa-miR-26b-5p; hsa-miR-15b-5p; hsa-miR-15a-5p; hsa-miR-107; hsa-miR-3127-3p; hsa-let-7b-5p; hsa-miR-106a-5p; hsa-miR-20a-5p; hsa-miR-17-5p; hsa-miR-330-3p; hsa-miR-142-5p; hsa-miR-23b-3p
Annotations derived over miRTarBase (Gene Ontology)	response to cholesterol GO0070723	enriched	0.36213	0.498647	66	hsa-miR-6501-5p; hsa-miR-130b-3p; hsa-miR-1343-3p; hsa-miR-324-5p; hsa-miR-574-3p; hsa-miR-425-5p; hsa-miR-130a-3p; hsa-miR-324-3p; hsa-miR-106b-5p; hsa-miR-27a-3p; hsa-miR-122-5p; hsa-miR-6783-3p; hsa-miR-142-3p; hsa-miR-196b-5p; hsa-miR-93-5p; hsa-miR-20b-5p; hsa-miR-6868-3p; hsa-miR-3613-3p; hsa-miR-185-5p; hsa-miR-19a-3p; hsa-miR-21-5p; hsa-miR-454-3p; hsa-miR-4685-3p; hsa-miR-3200-5p; hsa-mi…
Annotations derived over miRTarBase (Gene Ontology)	glutathione biosynthetic process GO0006750	depleted	0.0582961	0.463019	30	hsa-miR-6501-5p; hsa-miR-363-5p; hsa-miR-30b-5p; hsa-miR-331-3p; hsa-miR-26b-5p; hsa-miR-15b-5p; hsa-miR-144-3p; hsa-miR-30e-5p; hsa-miR-15a-5p; hsa-miR-10b-5p; hsa-miR-503-5p; hsa-miR-610; hsa-let-7b-5p; hsa-miR-335-5p; hsa-miR-106a-5p; hsa-miR-224-5p; hsa-miR-484; hsa-miR-6857-3p; hsa-miR-30a-5p; hsa-miR-142-5p; hsa-miR-504-5p; hsa-miR-30d-5p; hsa-miR-4781-3p; hsa-miR-10a-5p; hsa-miR-625-5p; hs…
Annotations derived over miRTarBase (Gene Ontology)	cardiac muscle tissue morphogenesis GO0055008	depleted	0.567404	0.591263	51	hsa-miR-25-3p; hsa-miR-324-5p; hsa-miR-363-3p; hsa-miR-943; hsa-miR-106b-5p; hsa-miR-326; hsa-miR-148b-3p; hsa-miR-378a-5p; hsa-miR-142-3p; hsa-miR-93-5p; hsa-miR-20b-5p; hsa-miR-3613-3p; hsa-miR-30b-5p; hsa-miR-183-5p; hsa-miR-106b-3p; hsa-miR-27b-3p; hsa-miR-5695; hsa-miR-26b-5p; hsa-miR-576-5p; hsa-miR-144-3p; hsa-miR-30e-5p; hsa-miR-1538; hsa-miR-146a-5p; hsa-miR-10b-5p; hsa-miR-4755-5p; hsa-…
Annotations derived over miRTarBase (Gene Ontology)	cellular response to organic cyclic compound GO0071407	enriched	0.046778	0.462675	67	hsa-miR-130b-3p; hsa-miR-25-3p; hsa-miR-148b-5p; hsa-miR-152-3p; hsa-miR-501-5p; hsa-miR-574-3p; hsa-miR-6806-3p; hsa-miR-186-5p; hsa-miR-130a-3p; hsa-miR-532-5p; hsa-miR-1226-3p; hsa-miR-324-3p; hsa-miR-106b-5p; hsa-miR-148b-3p; hsa-miR-27a-3p; hsa-miR-122-5p; hsa-miR-148a-5p; hsa-miR-222-3p; hsa-miR-142-3p; hsa-miR-93-5p; hsa-miR-20b-5p; hsa-miR-3613-3p; hsa-miR-548e-3p; hsa-miR-185-5p; hsa-miR…
Annotations derived over miRTarBase (Gene Ontology)	response to insulin GO0032868	depleted	0.111025	0.463019	67	hsa-miR-130b-3p; hsa-miR-152-3p; hsa-miR-425-5p; hsa-miR-22-3p; hsa-miR-130a-3p; hsa-miR-1226-3p; hsa-miR-106b-5p; hsa-miR-222-3p; hsa-miR-126-3p; hsa-miR-142-3p; hsa-miR-1234-3p; hsa-miR-181d-5p; hsa-miR-548e-3p; hsa-miR-19a-3p; hsa-miR-21-5p; hsa-miR-454-3p; hsa-miR-331-3p; hsa-miR-185-3p; hsa-miR-26b-5p; hsa-miR-15b-5p; hsa-miR-144-3p; hsa-miR-6833-3p; hsa-miR-223-5p; hsa-miR-1260b; hsa-miR-15…
Annotations derived over miRTarBase (Gene Ontology)	neutrophil mediated immunity GO0002446	depleted	0.325748	0.490307	35	hsa-miR-152-3p; hsa-miR-106b-5p; hsa-miR-3074-5p; hsa-miR-122-5p; hsa-miR-142-3p; hsa-miR-93-5p; hsa-miR-20b-5p; hsa-miR-1234-3p; hsa-miR-181d-5p; hsa-miR-5695; hsa-miR-26b-5p; hsa-miR-6842-3p; hsa-miR-146a-5p; hsa-miR-146b-5p; hsa-miR-451a; hsa-miR-107; hsa-miR-335-5p; hsa-miR-106a-5p; hsa-miR-20a-5p; hsa-miR-365a-3p; hsa-miR-192-5p; hsa-miR-17-5p; hsa-miR-1304-3p; hsa-miR-98-5p; hsa-miR-1301-3p…
Annotations derived over miRTarBase (Gene Ontology)	amyloid precursor protein catabolic process GO0042987	depleted	0.393872	0.510105	25	hsa-miR-1343-3p; hsa-miR-186-5p; hsa-miR-421; hsa-miR-122-5p; hsa-miR-6783-3p; hsa-miR-183-5p; hsa-miR-21-5p; hsa-miR-26b-5p; hsa-miR-451a; hsa-miR-107; hsa-miR-93-3p; hsa-miR-17-5p; hsa-miR-328-3p; hsa-miR-484; hsa-miR-339-5p; hsa-miR-29c-3p; hsa-miR-29a-3p; hsa-miR-769-5p; hsa-miR-30c-1-3p; hsa-miR-10a-5p; hsa-miR-92b-3p; hsa-miR-155-5p; hsa-miR-877-3p; hsa-miR-505-3p; hsa-miR-145-5p
Annotations derived over miRTarBase (Gene Ontology)	response to cAMP GO0051591	depleted	0.24479	0.478133	25	hsa-miR-501-5p; hsa-miR-186-5p; hsa-miR-6749-3p; hsa-miR-1226-3p; hsa-miR-93-5p; hsa-miR-26b-5p; hsa-miR-660-3p; hsa-miR-146a-5p; hsa-miR-15a-5p; hsa-miR-335-5p; hsa-miR-5193; hsa-miR-140-5p; hsa-miR-29c-3p; hsa-miR-342-3p; hsa-miR-30a-5p; hsa-miR-223-3p; hsa-miR-199b-5p; hsa-miR-1908-5p; hsa-miR-139-5p; hsa-miR-625-5p; hsa-miR-155-5p; hsa-miR-150-5p; hsa-miR-200c-3p; hsa-miR-7977; hsa-miR-145-5p
Annotations derived over miRTarBase (Gene Ontology)	positive regulation of telomere maintenance via telomerase GO0032212	depleted	0.334387	0.490307	149	hsa-miR-130b-3p; hsa-miR-151a-5p; hsa-miR-330-5p; hsa-miR-25-3p; hsa-miR-152-3p; hsa-miR-324-5p; hsa-miR-636; hsa-miR-1238-3p; hsa-miR-6818-3p; hsa-miR-186-5p; hsa-miR-6734-3p; hsa-miR-130a-3p; hsa-miR-421; hsa-miR-378a-3p; hsa-miR-4454; hsa-miR-22-5p; hsa-miR-324-3p; hsa-miR-106b-5p; hsa-miR-326; hsa-miR-148b-3p; hsa-miR-548ay-5p; hsa-miR-122-5p; hsa-miR-378a-5p; hsa-miR-222-3p; hsa-miR-18b-3p; …
Annotations derived over miRTarBase (Gene Ontology)	regulation of vesicle size GO0097494	enriched	0.130182	0.469907	36	hsa-miR-6501-5p; hsa-miR-1226-3p; hsa-miR-106b-5p; hsa-miR-148b-3p; hsa-miR-1303; hsa-miR-93-5p; hsa-miR-20b-5p; hsa-miR-629-5p; hsa-miR-30b-5p; hsa-miR-21-5p; hsa-miR-27b-3p; hsa-miR-15b-5p; hsa-miR-30e-5p; hsa-miR-17-3p; hsa-miR-942-5p; hsa-miR-766-3p; hsa-miR-483-3p; hsa-miR-4742-3p; hsa-miR-106a-5p; hsa-miR-143-3p; hsa-miR-20a-5p; hsa-miR-192-5p; hsa-miR-224-5p; hsa-miR-17-5p; hsa-miR-1229-3p…
Annotations derived over miRTarBase (Gene Ontology)	bundle of His cell-Purkinje myocyte adhesion involved in cell communication GO0086073	depleted	0.469676	0.537936	19	hsa-miR-25-3p; hsa-miR-186-5p; hsa-miR-222-3p; hsa-miR-3613-3p; hsa-miR-182-5p; hsa-miR-126-5p; hsa-miR-15b-5p; hsa-let-7b-5p; hsa-miR-335-5p; hsa-miR-548ay-3p; hsa-miR-29c-3p; hsa-let-7f-1-3p; hsa-miR-29a-3p; hsa-miR-30a-5p; hsa-let-7b-3p; hsa-let-7e-5p; hsa-miR-155-5p; hsa-miR-744-5p; hsa-miR-494-3p
Annotations derived over miRTarBase (Gene Ontology)	presynapse assembly GO0099054	depleted	0.218269	0.477103	35	hsa-miR-1238-3p; hsa-miR-186-5p; hsa-miR-378a-3p; hsa-miR-148b-3p; hsa-miR-122-5p; hsa-miR-7855-5p; hsa-miR-21-5p; hsa-miR-26b-5p; hsa-miR-144-3p; hsa-miR-6833-3p; hsa-miR-223-5p; hsa-miR-942-5p; hsa-miR-15a-5p; hsa-miR-6873-3p; hsa-miR-15b-3p; hsa-miR-335-5p; hsa-miR-192-5p; hsa-miR-374a-5p; hsa-miR-339-5p; hsa-miR-183-3p; hsa-miR-6793-3p; hsa-miR-30a-5p; hsa-miR-502-3p; hsa-miR-130b-5p; hsa-miR…
Annotations derived over miRTarBase (Gene Ontology)	negative regulation of DNA-binding transcription factor activity GO0043433	depleted	0.131127	0.470891	171	hsa-miR-130b-3p; hsa-miR-939-5p; hsa-miR-25-3p; hsa-miR-148b-5p; hsa-miR-152-3p; hsa-miR-501-5p; hsa-miR-324-5p; hsa-miR-363-5p; hsa-miR-4738-3p; hsa-miR-6818-3p; hsa-miR-186-5p; hsa-miR-6749-3p; hsa-miR-6734-3p; hsa-miR-22-3p; hsa-miR-943; hsa-miR-130a-3p; hsa-miR-877-5p; hsa-miR-331-5p; hsa-miR-421; hsa-miR-378a-3p; hsa-miR-106b-5p; hsa-miR-148b-3p; hsa-miR-548ay-5p; hsa-miR-122-5p; hsa-miR-378…
Annotations derived over miRTarBase (Gene Ontology)	female meiotic nuclear division GO0007143	enriched	0.454101	0.53435	23	hsa-miR-130b-3p; hsa-miR-130a-3p; hsa-miR-106b-5p; hsa-miR-93-5p; hsa-miR-20b-5p; hsa-miR-183-5p; hsa-miR-19a-3p; hsa-miR-454-3p; hsa-miR-576-5p; hsa-miR-532-3p; hsa-miR-335-5p; hsa-miR-3143; hsa-miR-106a-5p; hsa-miR-20a-5p; hsa-miR-17-5p; hsa-miR-29c-3p; hsa-miR-29a-3p; hsa-miR-769-5p; hsa-miR-629-3p; hsa-miR-664a-3p; hsa-miR-155-5p; hsa-miR-150-5p; hsa-miR-323a-3p
Annotations derived over miRTarBase (Gene Ontology)	metanephric mesenchymal cell differentiation GO0072162	depleted	0.497359	0.545765	22	hsa-miR-501-5p; hsa-miR-1238-3p; hsa-miR-3615; hsa-miR-6749-3p; hsa-miR-93-5p; hsa-miR-1234-3p; hsa-miR-21-5p; hsa-miR-146a-5p; hsa-miR-29c-5p; hsa-miR-6873-3p; hsa-miR-451a; hsa-miR-140-5p; hsa-miR-29c-3p; hsa-miR-30a-3p; hsa-miR-30e-3p; hsa-miR-223-3p; hsa-miR-155-5p; hsa-miR-150-5p; hsa-miR-744-5p; hsa-miR-200c-3p; hsa-miR-423-5p; hsa-miR-145-5p
Annotations derived over miRTarBase (Gene Ontology)	positive regulation of lysosomal protein catabolic process GO1905167	enriched	0.380359	0.505757	43	hsa-miR-130b-3p; hsa-miR-152-3p; hsa-miR-6818-3p; hsa-miR-130a-3p; hsa-miR-106b-5p; hsa-miR-148b-3p; hsa-miR-27a-3p; hsa-miR-93-5p; hsa-miR-20b-5p; hsa-miR-181d-5p; hsa-miR-3613-3p; hsa-miR-30b-5p; hsa-miR-19a-3p; hsa-miR-454-3p; hsa-miR-3133; hsa-miR-27b-3p; hsa-miR-30e-5p; hsa-miR-223-5p; hsa-miR-1307-3p; hsa-miR-146a-5p; hsa-miR-641; hsa-let-7b-5p; hsa-miR-6741-3p; hsa-miR-335-5p; hsa-miR-106a…
Annotations derived over miRTarBase (Gene Ontology)	cellular protein modification process GO0006464	enriched	0.0201033	0.459835	182	hsa-miR-6501-5p; hsa-miR-130b-3p; hsa-miR-939-5p; hsa-miR-4511; hsa-miR-151a-5p; hsa-miR-330-5p; hsa-miR-25-3p; hsa-miR-152-3p; hsa-miR-501-5p; hsa-miR-324-5p; hsa-miR-378i; hsa-miR-363-5p; hsa-miR-574-3p; hsa-miR-1238-3p; hsa-miR-363-3p; hsa-miR-4738-3p; hsa-miR-425-5p; hsa-miR-6503-3p; hsa-miR-6818-3p; hsa-miR-186-5p; hsa-miR-6749-3p; hsa-miR-22-3p; hsa-miR-130a-3p; hsa-miR-877-5p; hsa-miR-421;…
Annotations derived over miRTarBase (Gene Ontology)	telencephalon development GO0021537	enriched	0.125565	0.468314	23	hsa-miR-106b-5p; hsa-let-7i-5p; hsa-miR-93-5p; hsa-miR-20b-5p; hsa-miR-4685-3p; hsa-miR-106b-3p; hsa-miR-26b-5p; hsa-miR-15b-5p; hsa-miR-576-5p; hsa-miR-766-3p; hsa-miR-15a-5p; hsa-miR-107; hsa-miR-335-5p; hsa-miR-106a-5p; hsa-miR-20a-5p; hsa-miR-192-5p; hsa-miR-17-5p; hsa-miR-339-5p; hsa-let-7c-5p; hsa-miR-625-5p; hsa-miR-342-5p; hsa-miR-505-3p; hsa-miR-495-3p
Annotations derived over miRTarBase (Gene Ontology)	histone H3-S10 phosphorylation GO0043987	enriched	0.190196	0.474204	28	hsa-miR-6501-5p; hsa-miR-130b-3p; hsa-miR-152-3p; hsa-miR-130a-3p; hsa-miR-106b-5p; hsa-miR-148b-3p; hsa-miR-27a-3p; hsa-miR-122-5p; hsa-miR-93-5p; hsa-miR-20b-5p; hsa-miR-19a-3p; hsa-miR-454-3p; hsa-miR-2110; hsa-miR-18a-5p; hsa-miR-106a-5p; hsa-miR-20a-5p; hsa-miR-17-5p; hsa-miR-16-2-3p; hsa-miR-142-5p; hsa-miR-148a-3p; hsa-miR-664a-3p; hsa-miR-340-5p; hsa-miR-625-5p; hsa-miR-342-5p; hsa-miR-33…
Annotations derived over miRTarBase (Gene Ontology)	positive regulation of heart rate GO0010460	depleted	0.346468	0.493389	53	hsa-miR-130b-3p; hsa-miR-25-3p; hsa-miR-1238-3p; hsa-miR-186-5p; hsa-miR-130a-3p; hsa-miR-1226-3p; hsa-miR-126-3p; hsa-let-7i-5p; hsa-miR-142-3p; hsa-miR-3613-3p; hsa-miR-548e-3p; hsa-miR-30b-5p; hsa-miR-454-3p; hsa-miR-3133; hsa-miR-660-5p; hsa-miR-26b-5p; hsa-miR-15b-5p; hsa-miR-660-3p; hsa-miR-30e-5p; hsa-miR-6833-3p; hsa-miR-223-5p; hsa-miR-942-5p; hsa-miR-6881-3p; hsa-miR-6873-3p; hsa-miR-10…
Annotations derived over miRTarBase (Gene Ontology)	mitotic cytokinesis GO0000281	enriched	0.503613	0.548482	148	hsa-miR-130b-3p; hsa-miR-25-3p; hsa-miR-148b-5p; hsa-miR-152-3p; hsa-miR-501-5p; hsa-miR-363-3p; hsa-miR-425-5p; hsa-miR-24-2-5p; hsa-miR-186-5p; hsa-miR-6749-3p; hsa-miR-6734-3p; hsa-miR-22-3p; hsa-miR-943; hsa-miR-130a-3p; hsa-miR-877-5p; hsa-miR-421; hsa-miR-1226-3p; hsa-miR-22-5p; hsa-miR-324-3p; hsa-miR-106b-5p; hsa-miR-148b-3p; hsa-miR-3074-5p; hsa-miR-27a-3p; hsa-miR-576-3p; hsa-miR-1303; …
Annotations derived over miRTarBase (Gene Ontology)	positive regulation of endothelial cell differentiation GO0045603	enriched	0.201426	0.475088	31	hsa-miR-130b-3p; hsa-miR-22-3p; hsa-miR-130a-3p; hsa-miR-106b-5p; hsa-miR-93-5p; hsa-miR-20b-5p; hsa-miR-548e-3p; hsa-miR-19a-3p; hsa-miR-454-3p; hsa-miR-331-3p; hsa-miR-26b-5p; hsa-miR-126-5p; hsa-miR-15b-5p; hsa-miR-17-3p; hsa-miR-15a-5p; hsa-miR-503-5p; hsa-miR-6513-3p; hsa-miR-106a-5p; hsa-miR-20a-5p; hsa-miR-140-5p; hsa-miR-17-5p; hsa-miR-484; hsa-miR-1304-3p; hsa-let-7f-1-3p; hsa-let-7b-3p;…
Annotations derived over miRTarBase (Gene Ontology)	neural tube closure GO0001843	enriched	0.524323	0.561576	128	hsa-miR-130b-3p; hsa-miR-330-5p; hsa-miR-25-3p; hsa-miR-501-5p; hsa-miR-324-5p; hsa-miR-378i; hsa-miR-574-3p; hsa-miR-4738-3p; hsa-miR-3615; hsa-miR-186-5p; hsa-miR-22-3p; hsa-miR-943; hsa-miR-130a-3p; hsa-miR-877-5p; hsa-miR-378a-3p; hsa-miR-1226-3p; hsa-miR-324-3p; hsa-miR-106b-5p; hsa-miR-3074-5p; hsa-miR-576-3p; hsa-miR-548ay-5p; hsa-miR-122-5p; hsa-miR-628-3p; hsa-miR-378a-5p; hsa-miR-222-3p…
Annotations derived over miRTarBase (Gene Ontology)	cell-cell signaling via exosome GO0099156	depleted	0.503043	0.548468	3	hsa-miR-21-5p; hsa-miR-143-3p; hsa-miR-145-5p
Annotations derived over miRTarBase (Gene Ontology)	positive regulation of myosin light chain kinase activity GO0035505	depleted	0.539158	0.571156	3	hsa-miR-21-5p; hsa-miR-106a-5p; hsa-miR-877-3p
Annotations derived over miRTarBase (Gene Ontology)	smooth muscle adaptation GO0014805	depleted	0.539158	0.571156	3	hsa-miR-21-5p; hsa-miR-106a-5p; hsa-miR-877-3p
Annotations derived over miRTarBase (Gene Ontology)	regulation of gastric acid secretion GO0060453	depleted	0.393948	0.510158	7	hsa-miR-576-3p; hsa-miR-19a-3p; hsa-miR-21-3p; hsa-miR-365a-3p; hsa-miR-29c-3p; hsa-miR-29a-3p; hsa-miR-361-5p
Annotations derived over miRTarBase (Gene Ontology)	positive regulation of protein targeting to membrane GO0090314	enriched	0.44271	0.528132	96	hsa-miR-130b-3p; hsa-miR-151a-5p; hsa-miR-25-3p; hsa-let-7i-3p; hsa-miR-324-5p; hsa-miR-1287-5p; hsa-miR-363-3p; hsa-miR-4738-3p; hsa-miR-186-5p; hsa-miR-6734-3p; hsa-miR-22-3p; hsa-miR-130a-3p; hsa-miR-22-5p; hsa-miR-106b-5p; hsa-miR-326; hsa-miR-148b-3p; hsa-miR-27a-3p; hsa-miR-378a-5p; hsa-miR-148a-5p; hsa-miR-126-3p; hsa-let-7i-5p; hsa-miR-196b-5p; hsa-miR-93-5p; hsa-miR-20b-5p; hsa-miR-6868-…
Annotations derived over miRTarBase (Gene Ontology)	positive regulation of mast cell chemotaxis GO0060754	enriched	0.13641	0.470891	45	hsa-miR-363-5p; hsa-miR-186-5p; hsa-miR-6734-3p; hsa-miR-378a-3p; hsa-miR-106b-5p; hsa-miR-122-5p; hsa-miR-126-3p; hsa-miR-93-5p; hsa-miR-20b-5p; hsa-miR-185-5p; hsa-miR-21-5p; hsa-miR-3200-5p; hsa-miR-27b-3p; hsa-miR-26b-5p; hsa-miR-126-5p; hsa-miR-15b-5p; hsa-miR-660-3p; hsa-miR-576-5p; hsa-miR-766-3p; hsa-miR-15a-5p; hsa-miR-107; hsa-miR-503-5p; hsa-miR-374b-5p; hsa-miR-335-5p; hsa-miR-106a-5p…
Annotations derived over miRTarBase (Gene Ontology)	response to nutrient GO0007584	enriched	0.5895	0.608784	44	hsa-miR-130b-3p; hsa-miR-939-5p; hsa-miR-330-5p; hsa-miR-130a-3p; hsa-miR-326; hsa-miR-148b-3p; hsa-miR-27a-3p; hsa-miR-378a-5p; hsa-miR-222-3p; hsa-miR-196b-5p; hsa-miR-20b-5p; hsa-miR-30b-5p; hsa-miR-27b-3p; hsa-miR-15b-5p; hsa-miR-144-3p; hsa-miR-30e-5p; hsa-miR-1307-3p; hsa-miR-15a-5p; hsa-miR-107; hsa-miR-100-5p; hsa-miR-6513-3p; hsa-miR-193a-5p; hsa-miR-6741-3p; hsa-miR-20a-5p; hsa-miR-99a-…
Annotations derived over miRTarBase (Gene Ontology)	defense response to virus GO0051607	enriched	0.0462464	0.462675	208	hsa-miR-151a-3p; hsa-miR-6501-5p; hsa-miR-130b-3p; hsa-miR-1343-3p; hsa-miR-4511; hsa-miR-25-3p; hsa-miR-501-5p; hsa-miR-324-5p; hsa-miR-636; hsa-miR-363-5p; hsa-miR-1287-5p; hsa-miR-1238-3p; hsa-miR-363-3p; hsa-miR-4738-3p; hsa-miR-24-2-5p; hsa-miR-6818-3p; hsa-miR-186-5p; hsa-miR-6749-3p; hsa-miR-1273h-3p; hsa-miR-6734-3p; hsa-miR-22-3p; hsa-miR-130a-3p; hsa-miR-877-5p; hsa-miR-425-3p; hsa-miR-…
Annotations derived over miRTarBase (Gene Ontology)	negative regulation of epithelial cell differentiation GO0030857	enriched	0.0146873	0.459835	25	hsa-miR-130b-3p; hsa-miR-1238-3p; hsa-miR-6749-3p; hsa-miR-106b-5p; hsa-miR-27a-3p; hsa-miR-93-5p; hsa-miR-20b-5p; hsa-miR-21-5p; hsa-miR-584-3p; hsa-miR-26b-5p; hsa-miR-15b-5p; hsa-miR-660-3p; hsa-miR-15a-5p; hsa-miR-451a; hsa-miR-107; hsa-miR-335-5p; hsa-miR-106a-5p; hsa-miR-20a-5p; hsa-miR-5193; hsa-miR-192-5p; hsa-miR-17-5p; hsa-miR-200c-3p; hsa-miR-409-3p; hsa-miR-338-5p; hsa-miR-125a-5p
Annotations derived over miRTarBase (Gene Ontology)	protein transport along microtubule GO0098840	enriched	0.278559	0.478133	6	hsa-miR-186-5p; hsa-miR-26b-5p; hsa-miR-10b-5p; hsa-miR-221-3p; hsa-miR-143-3p; hsa-miR-99b-5p
Annotations derived over miRTarBase (Gene Ontology)	positive regulation of AMPA receptor activity GO2000969	enriched	0.505728	0.550177	9	hsa-miR-122-5p; hsa-miR-378a-5p; hsa-miR-185-5p; hsa-miR-19a-3p; hsa-miR-223-5p; hsa-miR-140-3p; hsa-miR-769-5p; hsa-miR-10a-5p; hsa-miR-423-5p
Annotations derived over miRTarBase (Gene Ontology)	negative regulation of ubiquitin-protein transferase activity GO0051444	depleted	0.304094	0.486333	43	hsa-miR-151a-3p; hsa-miR-4511; hsa-miR-25-3p; hsa-miR-106b-5p; hsa-miR-222-3p; hsa-let-7i-5p; hsa-miR-93-5p; hsa-miR-20b-5p; hsa-miR-185-5p; hsa-miR-21-5p; hsa-miR-185-3p; hsa-miR-26b-5p; hsa-miR-15b-5p; hsa-miR-17-3p; hsa-miR-766-3p; hsa-miR-15a-5p; hsa-miR-503-5p; hsa-miR-100-5p; hsa-miR-4508; hsa-let-7g-5p; hsa-let-7b-5p; hsa-miR-106a-5p; hsa-miR-143-3p; hsa-miR-20a-5p; hsa-miR-192-5p; hsa-miR…
Annotations derived over miRTarBase (Gene Ontology)	circadian rhythm GO0007623	depleted	0.193864	0.474204	161	hsa-miR-130b-3p; hsa-miR-25-3p; hsa-miR-152-3p; hsa-miR-501-5p; hsa-miR-324-5p; hsa-miR-574-3p; hsa-miR-1238-3p; hsa-miR-363-3p; hsa-miR-425-5p; hsa-miR-186-5p; hsa-miR-6749-3p; hsa-miR-6734-3p; hsa-miR-130a-3p; hsa-miR-425-3p; hsa-miR-421; hsa-miR-378a-3p; hsa-miR-324-3p; hsa-miR-106b-5p; hsa-miR-148b-3p; hsa-miR-27a-3p; hsa-miR-548ay-5p; hsa-miR-122-5p; hsa-miR-28-3p; hsa-miR-378a-5p; hsa-miR-7…
Annotations derived over miRTarBase (Gene Ontology)	hematopoietic stem cell differentiation GO0060218	enriched	0.356755	0.497469	49	hsa-miR-939-5p; hsa-miR-151a-5p; hsa-miR-25-3p; hsa-miR-324-5p; hsa-miR-6749-3p; hsa-miR-106b-5p; hsa-miR-27a-3p; hsa-miR-28-3p; hsa-miR-222-3p; hsa-miR-185-5p; hsa-miR-30b-5p; hsa-miR-19a-3p; hsa-miR-454-3p; hsa-miR-2110; hsa-miR-26b-5p; hsa-miR-18a-5p; hsa-miR-660-3p; hsa-miR-30e-5p; hsa-miR-1260b; hsa-miR-146a-5p; hsa-miR-146b-5p; hsa-miR-15a-5p; hsa-miR-10b-5p; hsa-miR-93-3p; hsa-miR-28-5p; h…
Annotations derived over miRTarBase (Gene Ontology)	cardiac epithelial to mesenchymal transition GO0060317	enriched	0.0650222	0.463019	70	hsa-miR-1343-3p; hsa-miR-378i; hsa-miR-1238-3p; hsa-miR-363-3p; hsa-miR-6818-3p; hsa-miR-186-5p; hsa-miR-130a-3p; hsa-miR-378a-3p; hsa-miR-106b-5p; hsa-miR-326; hsa-miR-148b-3p; hsa-miR-27a-3p; hsa-miR-6783-3p; hsa-let-7i-5p; hsa-miR-142-3p; hsa-miR-196b-5p; hsa-miR-93-5p; hsa-miR-20b-5p; hsa-miR-30b-5p; hsa-miR-21-5p; hsa-miR-378c; hsa-miR-106b-3p; hsa-miR-27b-3p; hsa-miR-5695; hsa-miR-26b-5p; h…
Annotations derived over miRTarBase (Gene Ontology)	positive regulation of sprouting angiogenesis GO1903672	depleted	0.497674	0.546069	108	hsa-miR-130b-3p; hsa-miR-330-5p; hsa-miR-25-3p; hsa-miR-152-3p; hsa-miR-363-5p; hsa-miR-363-3p; hsa-miR-186-5p; hsa-miR-943; hsa-miR-130a-3p; hsa-miR-421; hsa-miR-378a-3p; hsa-miR-324-3p; hsa-miR-106b-5p; hsa-miR-326; hsa-miR-148b-3p; hsa-miR-122-5p; hsa-miR-148a-5p; hsa-miR-222-3p; hsa-miR-126-3p; hsa-miR-6855-3p; hsa-miR-6852-3p; hsa-miR-93-5p; hsa-miR-20b-5p; hsa-miR-199b-3p; hsa-miR-185-5p; h…
Annotations derived over miRTarBase (Gene Ontology)	positive regulation of cell junction assembly GO1901890	enriched	0.390737	0.508779	6	hsa-miR-939-5p; hsa-miR-182-5p; hsa-miR-3127-3p; hsa-miR-5010-3p; hsa-miR-484; hsa-miR-320a-3p
Annotations derived over miRTarBase (Gene Ontology)	energy reserve metabolic process GO0006112	depleted	0.346263	0.493225	62	hsa-miR-151a-5p; hsa-miR-25-3p; hsa-miR-363-3p; hsa-miR-186-5p; hsa-miR-130a-3p; hsa-miR-877-5p; hsa-miR-378a-3p; hsa-miR-324-3p; hsa-miR-106b-5p; hsa-miR-122-5p; hsa-miR-148a-5p; hsa-miR-222-3p; hsa-let-7i-5p; hsa-miR-196b-5p; hsa-miR-93-5p; hsa-miR-199b-3p; hsa-miR-1304-5p; hsa-miR-185-5p; hsa-miR-30b-5p; hsa-miR-19a-3p; hsa-miR-21-5p; hsa-miR-3133; hsa-miR-126-5p; hsa-miR-6833-3p; hsa-miR-6873…
Annotations derived over miRTarBase (Gene Ontology)	regulation of transcription elongation from RNA polymerase II promoter GO0034243	enriched	0.482906	0.537936	10	hsa-miR-324-5p; hsa-miR-222-3p; hsa-miR-30b-5p; hsa-miR-19a-3p; hsa-miR-27b-3p; hsa-miR-10b-5p; hsa-miR-192-5p; hsa-miR-548q; hsa-miR-361-5p; hsa-miR-877-3p
Annotations derived over miRTarBase (Gene Ontology)	regulation of interferon-gamma production GO0032649	enriched	0.0268553	0.459835	20	hsa-miR-363-5p; hsa-miR-106b-5p; hsa-miR-548ay-5p; hsa-miR-93-5p; hsa-miR-20b-5p; hsa-miR-548k; hsa-miR-3613-3p; hsa-miR-21-5p; hsa-miR-548j-5p; hsa-miR-146a-5p; hsa-miR-625-3p; hsa-miR-335-5p; hsa-miR-106a-5p; hsa-miR-20a-5p; hsa-miR-140-5p; hsa-miR-192-5p; hsa-miR-17-5p; hsa-miR-142-5p; hsa-miR-505-3p; hsa-miR-4286
Annotations derived over miRTarBase (Gene Ontology)	SMAD protein complex assembly GO0007183	enriched	0.172103	0.474204	71	hsa-miR-6501-5p; hsa-miR-130b-3p; hsa-miR-151a-5p; hsa-miR-25-3p; hsa-miR-324-5p; hsa-miR-574-3p; hsa-miR-363-3p; hsa-miR-425-5p; hsa-miR-186-5p; hsa-miR-130a-3p; hsa-miR-421; hsa-miR-324-3p; hsa-miR-106b-5p; hsa-miR-27a-3p; hsa-miR-122-5p; hsa-miR-93-5p; hsa-miR-20b-5p; hsa-miR-181d-5p; hsa-miR-3613-3p; hsa-miR-548e-3p; hsa-miR-185-5p; hsa-miR-30b-5p; hsa-miR-183-5p; hsa-miR-19a-3p; hsa-miR-21-5…
Annotations derived over miRTarBase (Gene Ontology)	vascular endothelial growth factor signaling pathway GO0038084	enriched	0.139083	0.470891	76	hsa-miR-130b-3p; hsa-miR-501-5p; hsa-miR-324-5p; hsa-miR-363-5p; hsa-miR-186-5p; hsa-miR-6734-3p; hsa-miR-943; hsa-miR-130a-3p; hsa-miR-877-5p; hsa-miR-378a-3p; hsa-miR-4433b-5p; hsa-miR-106b-5p; hsa-miR-27a-3p; hsa-miR-122-5p; hsa-miR-126-3p; hsa-miR-6855-3p; hsa-miR-93-5p; hsa-miR-20b-5p; hsa-miR-181d-5p; hsa-miR-185-5p; hsa-miR-30b-5p; hsa-miR-19a-3p; hsa-miR-21-5p; hsa-miR-454-3p; hsa-miR-331…
Annotations derived over miRTarBase (Gene Ontology)	L-phenylalanine catabolic process GO0006559	depleted	0.271591	0.478133	13	hsa-let-7i-5p; hsa-miR-93-5p; hsa-miR-21-5p; hsa-miR-331-3p; hsa-miR-26b-5p; hsa-let-7g-5p; hsa-let-7b-5p; hsa-miR-335-5p; hsa-miR-192-5p; hsa-miR-98-5p; hsa-let-7e-5p; hsa-let-7c-5p; hsa-let-7d-5p
Annotations derived over miRTarBase (Gene Ontology)	negative regulation of meiotic cell cycle GO0051447	depleted	0.519914	0.559149	14	hsa-miR-22-5p; hsa-miR-597-3p; hsa-let-7i-5p; hsa-miR-26b-5p; hsa-miR-146a-5p; hsa-let-7g-5p; hsa-let-7b-5p; hsa-miR-98-5p; hsa-miR-4659b-3p; hsa-miR-4659a-3p; hsa-let-7e-5p; hsa-let-7c-5p; hsa-let-7d-5p; hsa-miR-200c-3p
Annotations derived over miRTarBase (Gene Ontology)	regulation of peroxisome size GO0044375	depleted	0.339316	0.490934	13	hsa-miR-7855-5p; hsa-let-7i-5p; hsa-miR-664a-5p; hsa-miR-26b-5p; hsa-let-7g-5p; hsa-let-7b-5p; hsa-miR-98-5p; hsa-miR-1294; hsa-miR-30a-5p; hsa-let-7e-5p; hsa-let-7c-5p; hsa-let-7d-5p; hsa-miR-494-3p
Annotations derived over miRTarBase (Gene Ontology)	protein maturation by 4Fe-4S cluster transfer GO0106035	depleted	0.0205511	0.459835	28	hsa-miR-106b-5p; hsa-let-7i-5p; hsa-miR-93-5p; hsa-miR-20b-5p; hsa-miR-6833-3p; hsa-miR-1270; hsa-miR-6873-3p; hsa-let-7g-5p; hsa-let-7b-5p; hsa-miR-664b-3p; hsa-miR-106a-5p; hsa-miR-20a-5p; hsa-miR-1976; hsa-miR-17-5p; hsa-miR-29c-3p; hsa-miR-1304-3p; hsa-miR-98-5p; hsa-miR-29a-3p; hsa-let-7e-5p; hsa-let-7c-5p; hsa-miR-664a-3p; hsa-let-7d-5p; hsa-miR-92b-3p; hsa-miR-150-5p; hsa-miR-671-3p; hsa-m…
Annotations derived over miRTarBase (Gene Ontology)	NLS-bearing protein import into nucleus GO0006607	enriched	0.230107	0.477752	95	hsa-miR-1343-3p; hsa-miR-151a-5p; hsa-miR-152-3p; hsa-miR-324-5p; hsa-miR-4738-3p; hsa-miR-186-5p; hsa-miR-943; hsa-miR-421; hsa-miR-378a-3p; hsa-miR-106b-5p; hsa-miR-326; hsa-miR-148b-3p; hsa-miR-3074-5p; hsa-miR-27a-3p; hsa-miR-576-3p; hsa-miR-548ay-5p; hsa-miR-6783-3p; hsa-miR-378a-5p; hsa-miR-222-3p; hsa-let-7i-5p; hsa-miR-93-5p; hsa-miR-20b-5p; hsa-miR-6868-3p; hsa-miR-181d-5p; hsa-miR-548k;…
Annotations derived over miRTarBase (Gene Ontology)	learning or memory GO0007611	depleted	0.225554	0.477752	138	hsa-miR-130b-3p; hsa-miR-25-3p; hsa-miR-152-3p; hsa-miR-501-5p; hsa-miR-574-3p; hsa-miR-1287-5p; hsa-miR-1238-3p; hsa-miR-425-5p; hsa-miR-186-5p; hsa-miR-6749-3p; hsa-miR-6734-3p; hsa-miR-22-3p; hsa-miR-130a-3p; hsa-miR-378a-3p; hsa-miR-106b-5p; hsa-miR-148b-3p; hsa-miR-27a-3p; hsa-miR-548ay-5p; hsa-miR-122-5p; hsa-miR-148a-5p; hsa-miR-222-3p; hsa-miR-126-3p; hsa-miR-18b-3p; hsa-let-7i-5p; hsa-mi…
Annotations derived over miRTarBase (Gene Ontology)	negative regulation of activated T cell proliferation GO0046007	enriched	0.120323	0.465113	52	hsa-miR-130b-3p; hsa-miR-25-3p; hsa-miR-152-3p; hsa-miR-324-5p; hsa-miR-363-5p; hsa-miR-24-2-5p; hsa-miR-22-3p; hsa-miR-130a-3p; hsa-miR-877-5p; hsa-miR-324-3p; hsa-miR-106b-5p; hsa-miR-1273c; hsa-miR-326; hsa-miR-148b-3p; hsa-miR-589-5p; hsa-miR-93-5p; hsa-miR-20b-5p; hsa-miR-1299; hsa-miR-30b-5p; hsa-miR-21-5p; hsa-miR-454-3p; hsa-miR-15b-5p; hsa-miR-660-3p; hsa-miR-30e-5p; hsa-miR-1260b; hsa-m…
Annotations derived over miRTarBase (Gene Ontology)	positive regulation of smooth muscle cell apoptotic process GO0034393	depleted	0.184939	0.474204	14	hsa-miR-27a-3p; hsa-miR-21-5p; hsa-miR-26b-5p; hsa-miR-15b-5p; hsa-miR-15a-5p; hsa-miR-10b-5p; hsa-let-7g-5p; hsa-miR-192-5p; hsa-miR-10a-5p; hsa-miR-320a-3p; hsa-miR-155-5p; hsa-miR-409-3p; hsa-miR-423-5p; hsa-miR-125a-5p
Annotations derived over miRTarBase (Gene Ontology)	exploration behavior GO0035640	enriched	0.0559782	0.462675	40	hsa-miR-1287-5p; hsa-miR-4454; hsa-miR-6861-3p; hsa-miR-27a-3p; hsa-miR-122-5p; hsa-miR-378a-5p; hsa-let-7i-5p; hsa-miR-199b-3p; hsa-miR-6868-3p; hsa-miR-6747-3p; hsa-miR-27b-3p; hsa-miR-26b-5p; hsa-miR-15b-5p; hsa-miR-660-3p; hsa-miR-6842-3p; hsa-miR-15a-5p; hsa-miR-107; hsa-miR-4755-5p; hsa-miR-1255a; hsa-miR-3187-3p; hsa-miR-6513-3p; hsa-let-7g-5p; hsa-let-7b-5p; hsa-miR-335-5p; hsa-miR-20a-5p…
Annotations derived over miRTarBase (Gene Ontology)	mitochondrial membrane fission GO0090149	depleted	0.387846	0.507885	16	hsa-miR-25-3p; hsa-miR-106b-5p; hsa-miR-93-5p; hsa-miR-20b-5p; hsa-miR-21-5p; hsa-miR-96-5p; hsa-miR-106a-5p; hsa-miR-20a-5p; hsa-miR-17-5p; hsa-miR-4659b-3p; hsa-miR-4659a-3p; hsa-miR-142-5p; hsa-miR-618; hsa-miR-382-5p; hsa-miR-744-5p; hsa-miR-495-3p
Annotations derived over miRTarBase (Gene Ontology)	regulation of muscle contraction GO0006937	enriched	0.136461	0.470891	16	hsa-miR-330-5p; hsa-miR-324-5p; hsa-miR-106b-5p; hsa-miR-326; hsa-miR-93-5p; hsa-miR-20b-5p; hsa-miR-30b-5p; hsa-miR-21-5p; hsa-miR-10b-5p; hsa-miR-335-5p; hsa-miR-20a-5p; hsa-miR-17-5p; hsa-miR-484; hsa-miR-223-3p; hsa-miR-877-3p; hsa-miR-4732-5p
Annotations derived over miRTarBase (Gene Ontology)	selective autophagy GO0061912	enriched	0.0597336	0.463019	15	hsa-miR-877-5p; hsa-miR-106b-5p; hsa-miR-93-5p; hsa-miR-20b-5p; hsa-miR-19a-3p; hsa-miR-18a-5p; hsa-miR-146a-5p; hsa-miR-146b-5p; hsa-miR-4742-3p; hsa-miR-335-5p; hsa-miR-20a-5p; hsa-miR-17-5p; hsa-miR-484; hsa-miR-382-5p; hsa-miR-423-5p
Annotations derived over miRTarBase (Gene Ontology)	synapse assembly involved in innervation GO0060386	depleted	0.176075	0.474204	8	hsa-miR-363-5p; hsa-miR-30b-5p; hsa-miR-30e-5p; hsa-miR-769-5p; hsa-miR-30a-5p; hsa-miR-30c-1-3p; hsa-miR-30d-5p; hsa-miR-7977
Annotations derived over miRTarBase (Gene Ontology)	alternative mRNA splicing, via spliceosome GO0000380	depleted	0.168256	0.470891	70	hsa-miR-130b-3p; hsa-miR-25-3p; hsa-miR-378i; hsa-miR-363-5p; hsa-miR-186-5p; hsa-miR-6734-3p; hsa-miR-421; hsa-miR-378a-3p; hsa-miR-4433b-5p; hsa-miR-106b-5p; hsa-miR-27a-3p; hsa-miR-142-3p; hsa-miR-664a-5p; hsa-miR-93-5p; hsa-miR-20b-5p; hsa-miR-183-5p; hsa-miR-331-3p; hsa-miR-378c; hsa-miR-27b-3p; hsa-miR-26b-5p; hsa-miR-18a-5p; hsa-miR-15b-5p; hsa-miR-766-3p; hsa-miR-15a-5p; hsa-miR-10b-5p; h…
Annotations derived over miRTarBase (Gene Ontology)	odontogenesis of dentin-containing tooth GO0042475	enriched	0.298229	0.484445	55	hsa-miR-501-5p; hsa-miR-324-5p; hsa-miR-4738-3p; hsa-miR-186-5p; hsa-miR-943; hsa-miR-877-5p; hsa-miR-378a-3p; hsa-miR-4433b-5p; hsa-miR-106b-5p; hsa-miR-628-3p; hsa-miR-126-3p; hsa-miR-6855-3p; hsa-miR-93-5p; hsa-miR-20b-5p; hsa-miR-183-5p; hsa-miR-21-5p; hsa-miR-106b-3p; hsa-miR-26b-5p; hsa-miR-576-5p; hsa-miR-144-3p; hsa-miR-6833-3p; hsa-miR-223-5p; hsa-miR-6873-3p; hsa-miR-107; hsa-miR-4755-5…
Annotations derived over miRTarBase (Gene Ontology)	positive regulation of GTPase activity GO0043547	depleted	0.0527793	0.462675	208	hsa-miR-6501-5p; hsa-miR-130b-3p; hsa-miR-939-5p; hsa-miR-330-5p; hsa-miR-25-3p; hsa-miR-501-5p; hsa-miR-324-5p; hsa-miR-636; hsa-miR-363-5p; hsa-miR-574-3p; hsa-miR-1287-5p; hsa-miR-363-3p; hsa-miR-425-5p; hsa-miR-6818-3p; hsa-miR-186-5p; hsa-miR-6749-3p; hsa-miR-6734-3p; hsa-miR-22-3p; hsa-miR-130a-3p; hsa-miR-877-5p; hsa-miR-331-5p; hsa-miR-421; hsa-miR-1226-3p; hsa-miR-22-5p; hsa-miR-324-3p; …
Annotations derived over miRTarBase (Gene Ontology)	membrane protein ectodomain proteolysis GO0006509	depleted	0.329247	0.490307	94	hsa-miR-1343-3p; hsa-miR-152-3p; hsa-miR-501-5p; hsa-miR-425-5p; hsa-miR-186-5p; hsa-miR-6734-3p; hsa-miR-421; hsa-miR-324-3p; hsa-miR-106b-5p; hsa-miR-6861-3p; hsa-miR-1303; hsa-miR-548ay-5p; hsa-miR-122-5p; hsa-miR-6783-3p; hsa-miR-378a-5p; hsa-miR-222-3p; hsa-miR-126-3p; hsa-miR-142-3p; hsa-miR-664a-5p; hsa-miR-93-5p; hsa-miR-20b-5p; hsa-miR-6868-3p; hsa-miR-181d-5p; hsa-miR-548k; hsa-miR-3613…
Annotations derived over miRTarBase (Gene Ontology)	response to mitochondrial depolarisation GO0098780	enriched	0.0226008	0.459835	35	hsa-miR-1343-3p; hsa-miR-152-3p; hsa-miR-6806-3p; hsa-miR-186-5p; hsa-miR-877-5p; hsa-miR-106b-5p; hsa-miR-6783-3p; hsa-miR-93-5p; hsa-miR-20b-5p; hsa-miR-1299; hsa-miR-30b-5p; hsa-miR-19a-3p; hsa-miR-331-3p; hsa-miR-15b-5p; hsa-miR-30e-5p; hsa-miR-1307-3p; hsa-miR-146a-5p; hsa-miR-146b-5p; hsa-miR-15a-5p; hsa-miR-107; hsa-miR-100-5p; hsa-miR-221-3p; hsa-miR-6741-3p; hsa-miR-335-5p; hsa-miR-20a-5…
Annotations derived over miRTarBase (Gene Ontology)	cell proliferation involved in endocardial cushion morphogenesis GO1905315	depleted	0.215787	0.477086	23	hsa-miR-130b-3p; hsa-miR-130a-3p; hsa-miR-106b-5p; hsa-miR-196b-5p; hsa-miR-93-5p; hsa-miR-20b-5p; hsa-miR-19a-3p; hsa-miR-21-5p; hsa-miR-454-3p; hsa-miR-3200-5p; hsa-miR-18a-5p; hsa-miR-610; hsa-miR-335-5p; hsa-miR-106a-5p; hsa-miR-20a-5p; hsa-miR-17-5p; hsa-miR-142-5p; hsa-miR-409-3p; hsa-miR-505-3p; hsa-miR-145-5p; hsa-miR-4732-5p; hsa-miR-370-3p; hsa-miR-495-3p
Annotations derived over miRTarBase (Gene Ontology)	inferior endocardial cushion morphogenesis GO1905317	depleted	0.215787	0.477086	23	hsa-miR-130b-3p; hsa-miR-130a-3p; hsa-miR-106b-5p; hsa-miR-196b-5p; hsa-miR-93-5p; hsa-miR-20b-5p; hsa-miR-19a-3p; hsa-miR-21-5p; hsa-miR-454-3p; hsa-miR-3200-5p; hsa-miR-18a-5p; hsa-miR-610; hsa-miR-335-5p; hsa-miR-106a-5p; hsa-miR-20a-5p; hsa-miR-17-5p; hsa-miR-142-5p; hsa-miR-409-3p; hsa-miR-505-3p; hsa-miR-145-5p; hsa-miR-4732-5p; hsa-miR-370-3p; hsa-miR-495-3p
Annotations derived over miRTarBase (Gene Ontology)	positive regulation of B cell tolerance induction GO0002663	depleted	0.215787	0.477086	23	hsa-miR-130b-3p; hsa-miR-130a-3p; hsa-miR-106b-5p; hsa-miR-196b-5p; hsa-miR-93-5p; hsa-miR-20b-5p; hsa-miR-19a-3p; hsa-miR-21-5p; hsa-miR-454-3p; hsa-miR-3200-5p; hsa-miR-18a-5p; hsa-miR-610; hsa-miR-335-5p; hsa-miR-106a-5p; hsa-miR-20a-5p; hsa-miR-17-5p; hsa-miR-142-5p; hsa-miR-409-3p; hsa-miR-505-3p; hsa-miR-145-5p; hsa-miR-4732-5p; hsa-miR-370-3p; hsa-miR-495-3p
Annotations derived over miRTarBase (Gene Ontology)	positive regulation of NK T cell differentiation GO0051138	depleted	0.215787	0.477086	23	hsa-miR-130b-3p; hsa-miR-130a-3p; hsa-miR-106b-5p; hsa-miR-196b-5p; hsa-miR-93-5p; hsa-miR-20b-5p; hsa-miR-19a-3p; hsa-miR-21-5p; hsa-miR-454-3p; hsa-miR-3200-5p; hsa-miR-18a-5p; hsa-miR-610; hsa-miR-335-5p; hsa-miR-106a-5p; hsa-miR-20a-5p; hsa-miR-17-5p; hsa-miR-142-5p; hsa-miR-409-3p; hsa-miR-505-3p; hsa-miR-145-5p; hsa-miR-4732-5p; hsa-miR-370-3p; hsa-miR-495-3p
Annotations derived over miRTarBase (Gene Ontology)	positive regulation of tolerance induction to self antigen GO0002651	depleted	0.215787	0.477086	23	hsa-miR-130b-3p; hsa-miR-130a-3p; hsa-miR-106b-5p; hsa-miR-196b-5p; hsa-miR-93-5p; hsa-miR-20b-5p; hsa-miR-19a-3p; hsa-miR-21-5p; hsa-miR-454-3p; hsa-miR-3200-5p; hsa-miR-18a-5p; hsa-miR-610; hsa-miR-335-5p; hsa-miR-106a-5p; hsa-miR-20a-5p; hsa-miR-17-5p; hsa-miR-142-5p; hsa-miR-409-3p; hsa-miR-505-3p; hsa-miR-145-5p; hsa-miR-4732-5p; hsa-miR-370-3p; hsa-miR-495-3p
Annotations derived over miRTarBase (Gene Ontology)	superior endocardial cushion morphogenesis GO1905316	depleted	0.215787	0.477086	23	hsa-miR-130b-3p; hsa-miR-130a-3p; hsa-miR-106b-5p; hsa-miR-196b-5p; hsa-miR-93-5p; hsa-miR-20b-5p; hsa-miR-19a-3p; hsa-miR-21-5p; hsa-miR-454-3p; hsa-miR-3200-5p; hsa-miR-18a-5p; hsa-miR-610; hsa-miR-335-5p; hsa-miR-106a-5p; hsa-miR-20a-5p; hsa-miR-17-5p; hsa-miR-142-5p; hsa-miR-409-3p; hsa-miR-505-3p; hsa-miR-145-5p; hsa-miR-4732-5p; hsa-miR-370-3p; hsa-miR-495-3p
Annotations derived over miRTarBase (Gene Ontology)	transcription elongation from RNA polymerase II promoter GO0006368	depleted	0.320668	0.490307	173	hsa-miR-6501-5p; hsa-miR-130b-3p; hsa-miR-1343-3p; hsa-miR-25-3p; hsa-miR-501-5p; hsa-miR-324-5p; hsa-miR-363-5p; hsa-miR-1238-3p; hsa-miR-363-3p; hsa-miR-425-5p; hsa-miR-186-5p; hsa-miR-6734-3p; hsa-miR-22-3p; hsa-miR-130a-3p; hsa-miR-877-5p; hsa-miR-532-5p; hsa-miR-421; hsa-miR-1226-3p; hsa-miR-22-5p; hsa-miR-324-3p; hsa-miR-106b-5p; hsa-miR-1273c; hsa-miR-27a-3p; hsa-miR-1303; hsa-miR-548ay-5p…
Annotations derived over miRTarBase (Gene Ontology)	negative regulation of I-kappaB phosphorylation GO1903720	depleted	0.158913	0.470891	6	hsa-miR-363-5p; hsa-miR-106a-5p; hsa-miR-20a-5p; hsa-miR-140-5p; hsa-miR-17-5p; hsa-miR-4286
Annotations derived over miRTarBase (Gene Ontology)	negative regulation of macrophage inflammatory protein 1 alpha production GO0071641	depleted	0.158913	0.470891	6	hsa-miR-363-5p; hsa-miR-106a-5p; hsa-miR-20a-5p; hsa-miR-140-5p; hsa-miR-17-5p; hsa-miR-4286
Annotations derived over miRTarBase (Gene Ontology)	mast cell degranulation GO0043303	enriched	0.265806	0.478133	28	hsa-miR-25-3p; hsa-miR-363-3p; hsa-miR-186-5p; hsa-miR-148b-3p; hsa-miR-27a-3p; hsa-miR-222-3p; hsa-miR-126-3p; hsa-miR-142-3p; hsa-miR-196b-5p; hsa-miR-548e-3p; hsa-miR-19a-3p; hsa-miR-26b-5p; hsa-miR-4690-3p; hsa-miR-146b-5p; hsa-miR-10b-5p; hsa-miR-107; hsa-miR-221-3p; hsa-miR-335-5p; hsa-miR-20a-5p; hsa-miR-30a-5p; hsa-miR-199b-5p; hsa-miR-500a-3p; hsa-miR-10a-5p; hsa-miR-92b-3p; hsa-miR-25-5…
Annotations derived over miRTarBase (Gene Ontology)	hepatocyte growth factor receptor signaling pathway GO0048012	depleted	0.270288	0.478133	50	hsa-miR-130b-3p; hsa-miR-939-5p; hsa-miR-152-3p; hsa-miR-574-3p; hsa-miR-425-5p; hsa-miR-186-5p; hsa-miR-425-3p; hsa-miR-122-5p; hsa-miR-222-3p; hsa-miR-142-3p; hsa-miR-21-5p; hsa-miR-3133; hsa-miR-2110; hsa-miR-26b-5p; hsa-miR-576-5p; hsa-miR-144-3p; hsa-miR-483-3p; hsa-miR-146a-5p; hsa-miR-221-3p; hsa-miR-374b-5p; hsa-miR-6513-3p; hsa-miR-3127-3p; hsa-let-7b-5p; hsa-miR-335-5p; hsa-miR-365a-3p;…
Annotations derived over miRTarBase (Gene Ontology)	T cell differentiation GO0030217	enriched	0.600774	0.617703	87	hsa-miR-6501-5p; hsa-miR-130b-3p; hsa-miR-151a-5p; hsa-miR-25-3p; hsa-miR-1238-3p; hsa-miR-363-3p; hsa-miR-6818-3p; hsa-miR-186-5p; hsa-miR-6749-3p; hsa-miR-130a-3p; hsa-miR-877-5p; hsa-miR-421; hsa-miR-106b-5p; hsa-miR-27a-3p; hsa-miR-576-3p; hsa-miR-122-5p; hsa-miR-222-3p; hsa-let-7i-5p; hsa-miR-93-5p; hsa-miR-20b-5p; hsa-miR-3613-3p; hsa-miR-548e-3p; hsa-miR-30b-5p; hsa-miR-19a-3p; hsa-miR-454…
Annotations derived over miRTarBase (Gene Ontology)	sphingolipid catabolic process GO0030149	enriched	0.27377	0.478133	26	hsa-miR-501-5p; hsa-miR-1226-3p; hsa-miR-106b-5p; hsa-miR-27a-3p; hsa-miR-222-3p; hsa-miR-93-5p; hsa-miR-20b-5p; hsa-miR-199b-3p; hsa-miR-2110; hsa-miR-27b-3p; hsa-miR-26b-5p; hsa-miR-15b-5p; hsa-miR-144-3p; hsa-miR-106a-5p; hsa-miR-143-3p; hsa-miR-20a-5p; hsa-miR-17-5p; hsa-miR-339-5p; hsa-miR-29c-3p; hsa-miR-29a-3p; hsa-miR-4732-3p; hsa-miR-139-5p; hsa-miR-320a-3p; hsa-miR-155-5p; hsa-miR-7977;…
Annotations derived over miRTarBase (Gene Ontology)	cellular response to hypoxia GO0071456	depleted	0.341281	0.491139	235	hsa-miR-151a-3p; hsa-miR-1343-3p; hsa-miR-939-5p; hsa-miR-151a-5p; hsa-miR-330-5p; hsa-miR-25-3p; hsa-miR-148b-5p; hsa-miR-152-3p; hsa-miR-324-5p; hsa-miR-378i; hsa-miR-363-5p; hsa-miR-1287-5p; hsa-miR-363-3p; hsa-miR-4738-3p; hsa-miR-425-5p; hsa-miR-186-5p; hsa-miR-6749-3p; hsa-miR-6734-3p; hsa-miR-22-3p; hsa-miR-943; hsa-miR-130a-3p; hsa-miR-877-5p; hsa-miR-425-3p; hsa-miR-532-5p; hsa-miR-331-5…
Annotations derived over miRTarBase (Gene Ontology)	mitotic cell cycle GO0000278	depleted	0.343538	0.491755	219	hsa-miR-130b-3p; hsa-miR-1343-3p; hsa-miR-939-5p; hsa-miR-4511; hsa-miR-25-3p; hsa-miR-501-5p; hsa-miR-324-5p; hsa-miR-363-5p; hsa-miR-574-3p; hsa-miR-1238-3p; hsa-miR-6806-3p; hsa-miR-363-3p; hsa-miR-4738-3p; hsa-miR-425-5p; hsa-miR-6818-3p; hsa-miR-186-5p; hsa-miR-6749-3p; hsa-miR-6734-3p; hsa-miR-22-3p; hsa-miR-130a-3p; hsa-miR-877-5p; hsa-miR-421; hsa-miR-378a-3p; hsa-miR-1226-3p; hsa-miR-22-…
Annotations derived over miRTarBase (Gene Ontology)	interferon-gamma-mediated signaling pathway GO0060333	enriched	0.0890045	0.463019	127	hsa-miR-130b-3p; hsa-miR-152-3p; hsa-miR-501-5p; hsa-miR-574-3p; hsa-miR-1238-3p; hsa-miR-6818-3p; hsa-miR-186-5p; hsa-miR-6749-3p; hsa-miR-1273h-3p; hsa-miR-6734-3p; hsa-miR-22-3p; hsa-miR-130a-3p; hsa-miR-331-5p; hsa-miR-378a-3p; hsa-miR-22-5p; hsa-miR-324-3p; hsa-miR-106b-5p; hsa-miR-148b-3p; hsa-miR-27a-3p; hsa-miR-122-5p; hsa-miR-378a-5p; hsa-miR-148a-5p; hsa-miR-589-5p; hsa-miR-222-3p; hsa-…
Annotations derived over miRTarBase (Gene Ontology)	negative regulation of blood vessel endothelial cell migration GO0043537	enriched	0.13428	0.470891	99	hsa-miR-130b-3p; hsa-miR-25-3p; hsa-miR-152-3p; hsa-miR-574-3p; hsa-miR-363-3p; hsa-miR-186-5p; hsa-miR-6749-3p; hsa-miR-22-3p; hsa-miR-130a-3p; hsa-miR-425-3p; hsa-miR-324-3p; hsa-miR-106b-5p; hsa-miR-148b-3p; hsa-miR-27a-3p; hsa-miR-122-5p; hsa-let-7i-5p; hsa-miR-142-3p; hsa-miR-664a-5p; hsa-miR-93-5p; hsa-miR-20b-5p; hsa-miR-199b-3p; hsa-miR-6868-3p; hsa-miR-181d-5p; hsa-miR-1299; hsa-miR-548e…
Annotations derived over miRTarBase (Gene Ontology)	positive regulation of glycogen biosynthetic process GO0045725	enriched	0.166922	0.470891	104	hsa-miR-130b-3p; hsa-miR-151a-5p; hsa-miR-330-5p; hsa-miR-152-3p; hsa-miR-378i; hsa-miR-1238-3p; hsa-miR-425-5p; hsa-miR-6503-3p; hsa-miR-6749-3p; hsa-miR-22-3p; hsa-miR-877-5p; hsa-miR-421; hsa-miR-378a-3p; hsa-miR-106b-5p; hsa-miR-326; hsa-miR-27a-3p; hsa-miR-148a-5p; hsa-miR-126-3p; hsa-let-7i-5p; hsa-miR-142-3p; hsa-miR-196b-5p; hsa-miR-6852-3p; hsa-miR-93-5p; hsa-miR-20b-5p; hsa-miR-6868-3p;…
Annotations derived over miRTarBase (Gene Ontology)	blood vessel morphogenesis GO0048514	depleted	0.229128	0.477752	57	hsa-miR-1343-3p; hsa-miR-148b-5p; hsa-miR-532-5p; hsa-miR-421; hsa-miR-3074-5p; hsa-miR-27a-3p; hsa-miR-6783-3p; hsa-miR-148a-5p; hsa-miR-142-3p; hsa-miR-20b-5p; hsa-miR-19a-3p; hsa-miR-21-5p; hsa-miR-6747-3p; hsa-miR-331-3p; hsa-miR-4685-3p; hsa-miR-182-5p; hsa-miR-27b-3p; hsa-miR-26b-5p; hsa-miR-15b-5p; hsa-miR-6833-3p; hsa-miR-15a-5p; hsa-miR-503-5p; hsa-miR-4755-5p; hsa-miR-100-5p; hsa-miR-22…
Annotations derived over miRTarBase (Gene Ontology)	cartilage development GO0051216	enriched	0.0472191	0.462675	70	hsa-miR-1343-3p; hsa-miR-25-3p; hsa-miR-152-3p; hsa-miR-324-5p; hsa-miR-363-3p; hsa-miR-186-5p; hsa-miR-6749-3p; hsa-miR-6734-3p; hsa-miR-943; hsa-miR-148b-3p; hsa-miR-548ay-5p; hsa-miR-122-5p; hsa-miR-6783-3p; hsa-miR-378a-5p; hsa-miR-148a-5p; hsa-miR-142-3p; hsa-miR-6852-3p; hsa-miR-93-5p; hsa-miR-1234-3p; hsa-miR-3613-3p; hsa-miR-361-3p; hsa-miR-185-5p; hsa-miR-19a-3p; hsa-miR-21-5p; hsa-miR-5…
Annotations derived over miRTarBase (Gene Ontology)	regulation of amyloid-beta formation GO1902003	depleted	0.167072	0.470891	26	hsa-miR-148b-3p; hsa-miR-597-3p; hsa-miR-126-3p; hsa-miR-3613-3p; hsa-miR-30b-5p; hsa-miR-584-3p; hsa-miR-30e-5p; hsa-miR-17-3p; hsa-miR-146a-5p; hsa-miR-335-5p; hsa-miR-192-5p; hsa-miR-17-5p; hsa-miR-144-5p; hsa-miR-98-5p; hsa-miR-140-3p; hsa-miR-1301-3p; hsa-miR-584-5p; hsa-miR-30a-5p; hsa-miR-30c-1-3p; hsa-miR-30d-5p; hsa-miR-148a-3p; hsa-miR-340-5p; hsa-miR-155-5p; hsa-miR-342-5p; hsa-miR-485…
Annotations derived over miRTarBase (Gene Ontology)	lymphatic endothelial cell migration GO1904977	depleted	0.0351934	0.459835	5	hsa-miR-378a-5p; hsa-miR-223-3p; hsa-miR-877-3p; hsa-miR-505-3p; hsa-miR-127-3p
Annotations derived over miRTarBase (Gene Ontology)	neuroepithelial cell differentiation GO0060563	enriched	0.357502	0.497725	44	hsa-miR-130b-3p; hsa-miR-151a-5p; hsa-miR-25-3p; hsa-miR-363-3p; hsa-miR-6749-3p; hsa-miR-130a-3p; hsa-miR-106b-5p; hsa-miR-148b-3p; hsa-miR-576-3p; hsa-miR-93-5p; hsa-miR-20b-5p; hsa-miR-3613-3p; hsa-miR-548e-3p; hsa-miR-30b-5p; hsa-miR-19a-3p; hsa-miR-454-3p; hsa-miR-185-3p; hsa-miR-30e-5p; hsa-miR-191-5p; hsa-miR-503-5p; hsa-miR-221-3p; hsa-miR-3187-3p; hsa-miR-3127-3p; hsa-miR-335-5p; hsa-miR…
Annotations derived over miRTarBase (Gene Ontology)	chylomicron remnant clearance GO0034382	enriched	0.498033	0.546339	55	hsa-miR-130b-3p; hsa-miR-152-3p; hsa-miR-6818-3p; hsa-miR-6749-3p; hsa-miR-6734-3p; hsa-miR-130a-3p; hsa-miR-106b-5p; hsa-miR-148b-3p; hsa-miR-27a-3p; hsa-miR-6852-3p; hsa-miR-93-5p; hsa-miR-20b-5p; hsa-miR-181d-5p; hsa-miR-3613-3p; hsa-miR-30b-5p; hsa-miR-19a-3p; hsa-miR-454-3p; hsa-miR-3133; hsa-miR-4685-3p; hsa-miR-27b-3p; hsa-miR-30e-5p; hsa-miR-223-5p; hsa-miR-1307-3p; hsa-miR-766-3p; hsa-mi…
Annotations derived over miRTarBase (Gene Ontology)	activation of plasma proteins involved in acute inflammatory response GO0002541	enriched	0.0703956	0.463019	14	hsa-miR-130b-3p; hsa-miR-106b-5p; hsa-miR-93-5p; hsa-miR-20b-5p; hsa-miR-5695; hsa-miR-26b-5p; hsa-miR-18a-5p; hsa-miR-335-5p; hsa-miR-106a-5p; hsa-miR-20a-5p; hsa-miR-224-5p; hsa-miR-17-5p; hsa-miR-18a-3p; hsa-miR-223-3p
Annotations derived over miRTarBase (Gene Ontology)	negative regulation of mesenchymal cell proliferation GO0072201	depleted	0.184288	0.474204	14	hsa-miR-501-5p; hsa-miR-186-5p; hsa-miR-21-5p; hsa-miR-26b-5p; hsa-miR-335-5p; hsa-miR-192-5p; hsa-miR-374a-5p; hsa-miR-29c-3p; hsa-miR-29a-3p; hsa-miR-183-3p; hsa-miR-30a-5p; hsa-miR-155-5p; hsa-miR-744-5p; hsa-miR-145-5p
Annotations derived over miRTarBase (Gene Ontology)	photoperiodism GO0009648	enriched	0.0026722	0.446968	14	hsa-miR-152-3p; hsa-miR-106b-5p; hsa-miR-142-3p; hsa-miR-93-5p; hsa-miR-20b-5p; hsa-miR-548e-3p; hsa-miR-19a-3p; hsa-miR-21-5p; hsa-miR-182-5p; hsa-miR-26b-5p; hsa-miR-107; hsa-miR-5010-3p; hsa-miR-20a-5p; hsa-miR-17-5p
Annotations derived over miRTarBase (Gene Ontology)	positive regulation of platelet-derived growth factor receptor signaling pathway GO0010641	enriched	0.0703956	0.463019	14	hsa-miR-130b-3p; hsa-miR-106b-5p; hsa-miR-93-5p; hsa-miR-20b-5p; hsa-miR-5695; hsa-miR-26b-5p; hsa-miR-18a-5p; hsa-miR-335-5p; hsa-miR-106a-5p; hsa-miR-20a-5p; hsa-miR-224-5p; hsa-miR-17-5p; hsa-miR-18a-3p; hsa-miR-223-3p
Annotations derived over miRTarBase (Gene Ontology)	response to virus GO0009615	depleted	0.342069	0.491314	204	hsa-miR-151a-3p; hsa-miR-6501-5p; hsa-miR-130b-3p; hsa-miR-939-5p; hsa-miR-151a-5p; hsa-miR-330-5p; hsa-miR-25-3p; hsa-miR-501-5p; hsa-miR-324-5p; hsa-miR-636; hsa-miR-363-5p; hsa-miR-363-3p; hsa-miR-4738-3p; hsa-miR-425-5p; hsa-miR-6818-3p; hsa-miR-186-5p; hsa-miR-6749-3p; hsa-miR-1273h-3p; hsa-miR-22-3p; hsa-miR-130a-3p; hsa-miR-877-5p; hsa-miR-421; hsa-miR-378a-3p; hsa-miR-1226-3p; hsa-miR-324…
Annotations derived over miRTarBase (Gene Ontology)	response to manganese ion GO0010042	depleted	0.347583	0.494039	11	hsa-miR-126-3p; hsa-miR-30b-5p; hsa-miR-26b-5p; hsa-miR-126-5p; hsa-miR-30e-5p; hsa-miR-140-5p; hsa-miR-30a-5p; hsa-miR-30d-5p; hsa-miR-23a-3p; hsa-miR-543; hsa-miR-125a-5p
Annotations derived over miRTarBase (Gene Ontology)	G2M transition of mitotic cell cycle GO0000086	depleted	0.0661569	0.463019	243	hsa-miR-151a-3p; hsa-miR-6501-5p; hsa-miR-130b-3p; hsa-miR-1343-3p; hsa-miR-939-5p; hsa-miR-151a-5p; hsa-miR-25-3p; hsa-miR-152-3p; hsa-miR-501-5p; hsa-miR-324-5p; hsa-miR-378i; hsa-miR-363-5p; hsa-miR-1238-3p; hsa-miR-363-3p; hsa-miR-425-5p; hsa-miR-6503-3p; hsa-miR-186-5p; hsa-miR-6749-3p; hsa-miR-6734-3p; hsa-miR-22-3p; hsa-miR-130a-3p; hsa-miR-877-5p; hsa-miR-421; hsa-miR-378a-3p; hsa-miR-122…
Annotations derived over miRTarBase (Gene Ontology)	inhibition of cysteine-type endopeptidase activity involved in apoptotic process GO1990001	enriched	0.157185	0.470891	54	hsa-miR-6501-5p; hsa-miR-130b-3p; hsa-miR-6818-3p; hsa-miR-186-5p; hsa-miR-6749-3p; hsa-miR-130a-3p; hsa-miR-421; hsa-miR-106b-5p; hsa-miR-548ay-5p; hsa-miR-122-5p; hsa-miR-378a-5p; hsa-miR-142-3p; hsa-miR-93-5p; hsa-miR-20b-5p; hsa-miR-548k; hsa-miR-183-5p; hsa-miR-19a-3p; hsa-miR-548j-5p; hsa-miR-6747-3p; hsa-miR-454-3p; hsa-miR-6820-3p; hsa-miR-15b-5p; hsa-miR-660-3p; hsa-miR-766-3p; hsa-miR-4…
Annotations derived over miRTarBase (Gene Ontology)	Golgi reassembly GO0090168	depleted	0.612158	0.627055	54	hsa-miR-939-5p; hsa-miR-425-5p; hsa-miR-186-5p; hsa-miR-6734-3p; hsa-miR-22-3p; hsa-miR-943; hsa-miR-378a-3p; hsa-miR-22-5p; hsa-miR-106b-5p; hsa-miR-27a-3p; hsa-miR-378a-5p; hsa-let-7i-5p; hsa-miR-93-5p; hsa-miR-20b-5p; hsa-miR-6868-3p; hsa-miR-548k; hsa-miR-30b-5p; hsa-miR-3133; hsa-miR-26b-5p; hsa-miR-30e-5p; hsa-miR-17-3p; hsa-miR-1260b; hsa-miR-1255a; hsa-miR-6513-3p; hsa-let-7g-5p; hsa-let-…
Annotations derived over miRTarBase (Gene Ontology)	chromatin assembly GO0031497	enriched	0.210797	0.475562	67	hsa-miR-6501-5p; hsa-miR-151a-5p; hsa-miR-25-3p; hsa-miR-324-5p; hsa-miR-6749-3p; hsa-miR-1273h-3p; hsa-miR-6734-3p; hsa-miR-4454; hsa-miR-106b-5p; hsa-miR-27a-3p; hsa-miR-28-3p; hsa-miR-378a-5p; hsa-miR-222-3p; hsa-miR-93-5p; hsa-miR-20b-5p; hsa-miR-6868-3p; hsa-miR-185-5p; hsa-miR-30b-5p; hsa-miR-19a-3p; hsa-miR-6747-3p; hsa-miR-454-3p; hsa-miR-2110; hsa-miR-26b-5p; hsa-miR-18a-5p; hsa-miR-660-…
Annotations derived over miRTarBase (Gene Ontology)	cellular response to unfolded protein GO0034620	enriched	0.048401	0.462675	130	hsa-miR-130b-3p; hsa-miR-939-5p; hsa-miR-151a-5p; hsa-miR-330-5p; hsa-miR-25-3p; hsa-miR-324-5p; hsa-miR-363-5p; hsa-miR-363-3p; hsa-miR-186-5p; hsa-miR-6749-3p; hsa-miR-6734-3p; hsa-miR-22-3p; hsa-miR-130a-3p; hsa-miR-877-5p; hsa-miR-425-3p; hsa-miR-532-5p; hsa-miR-378a-3p; hsa-miR-1226-3p; hsa-miR-324-3p; hsa-miR-106b-5p; hsa-miR-326; hsa-miR-148b-3p; hsa-miR-27a-3p; hsa-miR-1303; hsa-miR-548ay…
Annotations derived over miRTarBase (Gene Ontology)	corticotropin hormone secreting cell differentiation GO0060128	enriched	0.144299	0.470891	12	hsa-miR-106b-5p; hsa-miR-93-5p; hsa-miR-20b-5p; hsa-miR-106b-3p; hsa-miR-26b-5p; hsa-miR-576-5p; hsa-miR-335-5p; hsa-miR-106a-5p; hsa-miR-20a-5p; hsa-miR-17-5p; hsa-miR-342-5p; hsa-miR-505-3p
Annotations derived over miRTarBase (Gene Ontology)	negative regulation of Wnt signaling pathway involved in heart development GO0003308	enriched	0.144299	0.470891	12	hsa-miR-106b-5p; hsa-miR-93-5p; hsa-miR-20b-5p; hsa-miR-106b-3p; hsa-miR-26b-5p; hsa-miR-576-5p; hsa-miR-335-5p; hsa-miR-106a-5p; hsa-miR-20a-5p; hsa-miR-17-5p; hsa-miR-342-5p; hsa-miR-505-3p
Annotations derived over miRTarBase (Gene Ontology)	negative regulation of calcium-independent cell-cell adhesion GO0051042	enriched	0.144299	0.470891	12	hsa-miR-106b-5p; hsa-miR-93-5p; hsa-miR-20b-5p; hsa-miR-106b-3p; hsa-miR-26b-5p; hsa-miR-576-5p; hsa-miR-335-5p; hsa-miR-106a-5p; hsa-miR-20a-5p; hsa-miR-17-5p; hsa-miR-342-5p; hsa-miR-505-3p
Annotations derived over miRTarBase (Gene Ontology)	pericardium development GO0060039	enriched	0.144299	0.470891	12	hsa-miR-106b-5p; hsa-miR-93-5p; hsa-miR-20b-5p; hsa-miR-106b-3p; hsa-miR-26b-5p; hsa-miR-576-5p; hsa-miR-335-5p; hsa-miR-106a-5p; hsa-miR-20a-5p; hsa-miR-17-5p; hsa-miR-342-5p; hsa-miR-505-3p
Annotations derived over miRTarBase (Gene Ontology)	positive regulation of Wnt signaling pathway by BMP signaling pathway GO0060804	enriched	0.144299	0.470891	12	hsa-miR-106b-5p; hsa-miR-93-5p; hsa-miR-20b-5p; hsa-miR-106b-3p; hsa-miR-26b-5p; hsa-miR-576-5p; hsa-miR-335-5p; hsa-miR-106a-5p; hsa-miR-20a-5p; hsa-miR-17-5p; hsa-miR-342-5p; hsa-miR-505-3p
Annotations derived over miRTarBase (Gene Ontology)	thyroid-stimulating hormone-secreting cell differentiation GO0060129	enriched	0.144299	0.470891	12	hsa-miR-106b-5p; hsa-miR-93-5p; hsa-miR-20b-5p; hsa-miR-106b-3p; hsa-miR-26b-5p; hsa-miR-576-5p; hsa-miR-335-5p; hsa-miR-106a-5p; hsa-miR-20a-5p; hsa-miR-17-5p; hsa-miR-342-5p; hsa-miR-505-3p
Annotations derived over miRTarBase (Gene Ontology)	regulation of TORC1 signaling GO1903432	enriched	0.0857743	0.463019	51	hsa-miR-130b-3p; hsa-miR-363-5p; hsa-miR-186-5p; hsa-miR-4433b-5p; hsa-miR-27a-3p; hsa-miR-122-5p; hsa-miR-222-3p; hsa-let-7i-5p; hsa-miR-142-3p; hsa-miR-196b-5p; hsa-miR-181d-5p; hsa-miR-3613-3p; hsa-miR-21-5p; hsa-miR-6747-3p; hsa-miR-3133; hsa-miR-4685-3p; hsa-miR-27b-3p; hsa-miR-584-3p; hsa-miR-5695; hsa-miR-26b-5p; hsa-miR-15b-5p; hsa-miR-660-3p; hsa-miR-6833-3p; hsa-miR-223-5p; hsa-miR-766-…
Annotations derived over miRTarBase (Gene Ontology)	excitatory synapse assembly GO1904861	enriched	0.387501	0.507885	13	hsa-miR-1238-3p; hsa-miR-186-5p; hsa-miR-222-3p; hsa-miR-21-5p; hsa-miR-331-3p; hsa-miR-26b-5p; hsa-miR-144-3p; hsa-let-7b-5p; hsa-miR-374a-5p; hsa-miR-183-3p; hsa-miR-30a-5p; hsa-miR-664a-3p; hsa-miR-155-5p
Annotations derived over miRTarBase (Gene Ontology)	telomere maintenance in response to DNA damage GO0043247	depleted	0.370165	0.502011	17	hsa-miR-186-5p; hsa-miR-421; hsa-miR-93-5p; hsa-miR-30b-5p; hsa-miR-183-5p; hsa-miR-15b-5p; hsa-miR-30e-5p; hsa-miR-15a-5p; hsa-miR-503-5p; hsa-miR-30a-5p; hsa-miR-223-3p; hsa-miR-30c-1-3p; hsa-miR-30d-5p; hsa-miR-155-5p; hsa-miR-342-5p; hsa-miR-7977; hsa-miR-494-3p
Annotations derived over miRTarBase (Gene Ontology)	autophagosome-endosome fusion GO0061910	depleted	0.307111	0.487455	7	hsa-miR-30b-5p; hsa-miR-30e-5p; hsa-miR-335-5p; hsa-miR-30a-5p; hsa-miR-30d-5p; hsa-miR-6735-5p; hsa-miR-1296-5p
Annotations derived over miRTarBase (Gene Ontology)	autophagosome-lysosome fusion GO0061909	depleted	0.307111	0.487455	7	hsa-miR-30b-5p; hsa-miR-30e-5p; hsa-miR-335-5p; hsa-miR-30a-5p; hsa-miR-30d-5p; hsa-miR-6735-5p; hsa-miR-1296-5p
Annotations derived over miRTarBase (Gene Ontology)	formaldehyde biosynthetic process GO0046293	depleted	0.173073	0.474204	6	hsa-miR-30b-5p; hsa-miR-30e-5p; hsa-miR-30a-5p; hsa-miR-30d-5p; hsa-miR-92b-3p; hsa-miR-155-5p
Annotations derived over miRTarBase (Gene Ontology)	electron transport coupled proton transport GO0015990	depleted	0.162936	0.470891	20	hsa-miR-186-5p; hsa-miR-1226-3p; hsa-miR-378a-5p; hsa-miR-26b-5p; hsa-miR-766-3p; hsa-miR-146b-5p; hsa-let-7b-5p; hsa-miR-4433a-5p; hsa-miR-17-5p; hsa-miR-652-3p; hsa-miR-1301-3p; hsa-let-7e-5p; hsa-miR-99b-3p; hsa-miR-23b-3p; hsa-let-7c-5p; hsa-miR-320a-3p; hsa-miR-92b-3p; hsa-miR-361-5p; hsa-miR-744-5p; hsa-miR-423-5p
Annotations derived over miRTarBase (Gene Ontology)	regulation of telomere maintenance GO0032204	depleted	0.277654	0.478133	95	hsa-miR-130b-3p; hsa-miR-151a-5p; hsa-miR-25-3p; hsa-miR-186-5p; hsa-miR-130a-3p; hsa-miR-877-5p; hsa-miR-378a-3p; hsa-miR-324-3p; hsa-miR-106b-5p; hsa-miR-27a-3p; hsa-miR-548ay-5p; hsa-miR-122-5p; hsa-miR-378a-5p; hsa-miR-148a-5p; hsa-miR-222-3p; hsa-miR-18b-3p; hsa-let-7i-5p; hsa-miR-142-3p; hsa-miR-196b-5p; hsa-miR-93-5p; hsa-miR-1304-5p; hsa-miR-3613-3p; hsa-miR-548e-3p; hsa-miR-185-5p; hsa-m…
Annotations derived over miRTarBase (Gene Ontology)	cell junction maintenance GO0034331	depleted	0.0040908	0.456586	9	hsa-miR-335-5p; hsa-miR-1304-3p; hsa-miR-29a-3p; hsa-miR-142-5p; hsa-miR-3928-3p; hsa-miR-155-5p; hsa-miR-5100; hsa-miR-338-5p; hsa-miR-4286
Annotations derived over miRTarBase (Gene Ontology)	rhythmic synaptic transmission GO0060024	enriched	0.21644	0.477086	41	hsa-miR-130b-3p; hsa-miR-25-3p; hsa-miR-152-3p; hsa-miR-1287-5p; hsa-miR-425-5p; hsa-miR-22-3p; hsa-miR-130a-3p; hsa-miR-106b-5p; hsa-miR-122-5p; hsa-miR-222-3p; hsa-miR-93-5p; hsa-miR-20b-5p; hsa-miR-19a-3p; hsa-miR-21-5p; hsa-miR-106b-3p; hsa-miR-182-5p; hsa-miR-26b-5p; hsa-miR-18a-5p; hsa-miR-144-3p; hsa-miR-17-3p; hsa-miR-6842-3p; hsa-miR-10b-5p; hsa-miR-221-3p; hsa-miR-21-3p; hsa-miR-106a-5p…
Annotations derived over miRTarBase (Gene Ontology)	nuclear envelope reassembly GO0031468	depleted	0.0865034	0.463019	58	hsa-miR-130b-3p; hsa-miR-186-5p; hsa-miR-6749-3p; hsa-miR-6734-3p; hsa-miR-22-5p; hsa-miR-324-3p; hsa-miR-106b-5p; hsa-let-7i-5p; hsa-miR-142-3p; hsa-miR-6852-3p; hsa-miR-93-5p; hsa-miR-20b-5p; hsa-miR-26b-5p; hsa-miR-15b-5p; hsa-miR-1270; hsa-miR-1260b; hsa-miR-766-3p; hsa-miR-146b-5p; hsa-miR-15a-5p; hsa-miR-6881-3p; hsa-miR-107; hsa-miR-532-3p; hsa-miR-100-5p; hsa-let-7g-5p; hsa-let-7b-5p; hsa…
Annotations derived over miRTarBase (Gene Ontology)	phosphatidylinositol dephosphorylation GO0046856	enriched	0.183769	0.474204	81	hsa-miR-130b-3p; hsa-miR-25-3p; hsa-miR-152-3p; hsa-miR-1287-5p; hsa-miR-425-5p; hsa-miR-186-5p; hsa-miR-22-3p; hsa-miR-943; hsa-miR-130a-3p; hsa-miR-877-5p; hsa-miR-378a-3p; hsa-miR-324-3p; hsa-miR-106b-5p; hsa-miR-3074-5p; hsa-miR-548ay-5p; hsa-miR-378a-5p; hsa-miR-222-3p; hsa-miR-142-3p; hsa-miR-6855-3p; hsa-miR-93-5p; hsa-miR-20b-5p; hsa-miR-361-3p; hsa-miR-19a-3p; hsa-miR-21-5p; hsa-miR-548j…
Annotations derived over miRTarBase (Gene Ontology)	ion transmembrane transport GO0034220	depleted	0.178701	0.474204	200	hsa-miR-6501-5p; hsa-miR-130b-3p; hsa-miR-1343-3p; hsa-miR-939-5p; hsa-miR-330-5p; hsa-miR-25-3p; hsa-miR-152-3p; hsa-miR-324-5p; hsa-miR-636; hsa-miR-363-5p; hsa-miR-1287-5p; hsa-miR-1238-3p; hsa-miR-6818-3p; hsa-miR-186-5p; hsa-miR-6749-3p; hsa-miR-1273h-3p; hsa-miR-6734-3p; hsa-miR-943; hsa-miR-130a-3p; hsa-miR-421; hsa-miR-1226-3p; hsa-miR-4433b-5p; hsa-miR-106b-5p; hsa-miR-326; hsa-miR-148b-…
Annotations derived over miRTarBase (Gene Ontology)	motor behavior GO0061744	enriched	0.067857	0.463019	18	hsa-miR-130b-3p; hsa-miR-25-3p; hsa-miR-130a-3p; hsa-miR-148b-3p; hsa-miR-93-5p; hsa-miR-19a-3p; hsa-miR-454-3p; hsa-miR-26b-5p; hsa-miR-15b-5p; hsa-miR-30e-5p; hsa-miR-17-3p; hsa-miR-15a-5p; hsa-miR-652-3p; hsa-miR-16-2-3p; hsa-miR-30a-5p; hsa-miR-4781-3p; hsa-miR-361-5p; hsa-miR-1296-5p
Annotations derived over miRTarBase (Gene Ontology)	viral protein processing GO0019082	enriched	0.0644254	0.463019	34	hsa-miR-25-3p; hsa-miR-152-3p; hsa-miR-363-5p; hsa-miR-363-3p; hsa-miR-106b-5p; hsa-miR-148b-3p; hsa-miR-548ay-5p; hsa-miR-664a-5p; hsa-miR-93-5p; hsa-miR-20b-5p; hsa-miR-1234-3p; hsa-miR-548k; hsa-miR-548j-5p; hsa-miR-331-3p; hsa-miR-15b-5p; hsa-miR-660-3p; hsa-miR-15a-5p; hsa-miR-107; hsa-let-7b-5p; hsa-miR-106a-5p; hsa-miR-20a-5p; hsa-miR-1976; hsa-miR-140-5p; hsa-miR-192-5p; hsa-miR-17-5p; hs…
Annotations derived over miRTarBase (Gene Ontology)	TORC1 signaling GO0038202	enriched	0.3771	0.50464	45	hsa-miR-1343-3p; hsa-miR-939-5p; hsa-miR-330-5p; hsa-miR-501-5p; hsa-miR-24-2-5p; hsa-miR-877-5p; hsa-miR-3074-5p; hsa-miR-27a-3p; hsa-miR-6783-3p; hsa-miR-196b-5p; hsa-miR-548e-3p; hsa-miR-30b-5p; hsa-miR-183-5p; hsa-miR-210-5p; hsa-miR-27b-3p; hsa-miR-26b-5p; hsa-miR-144-3p; hsa-miR-30e-5p; hsa-miR-146b-5p; hsa-miR-6873-3p; hsa-miR-503-5p; hsa-miR-100-5p; hsa-let-7b-5p; hsa-miR-193a-5p; hsa-miR…
Annotations derived over miRTarBase (Gene Ontology)	interleukin-12-mediated signaling pathway GO0035722	depleted	0.267561	0.478133	176	hsa-miR-151a-3p; hsa-miR-6501-5p; hsa-miR-1343-3p; hsa-miR-939-5p; hsa-miR-25-3p; hsa-miR-324-5p; hsa-miR-378i; hsa-miR-636; hsa-miR-363-5p; hsa-miR-1287-5p; hsa-miR-363-3p; hsa-miR-4738-3p; hsa-miR-425-5p; hsa-miR-6503-3p; hsa-miR-186-5p; hsa-miR-6749-3p; hsa-miR-331-5p; hsa-miR-421; hsa-miR-378a-3p; hsa-miR-1226-3p; hsa-miR-4433b-5p; hsa-miR-324-3p; hsa-miR-106b-5p; hsa-miR-6861-3p; hsa-miR-27a…
Annotations derived over miRTarBase (Gene Ontology)	positive regulation of telomere maintenance via telomere lengthening GO1904358	depleted	0.19498	0.474204	32	hsa-miR-421; hsa-miR-4454; hsa-miR-378a-5p; hsa-miR-181d-5p; hsa-miR-30b-5p; hsa-miR-3133; hsa-miR-27b-3p; hsa-miR-18a-5p; hsa-miR-15b-5p; hsa-miR-30e-5p; hsa-miR-1260b; hsa-miR-15a-5p; hsa-miR-107; hsa-miR-191-5p; hsa-miR-4755-5p; hsa-miR-100-5p; hsa-let-7b-5p; hsa-miR-106a-5p; hsa-miR-374a-5p; hsa-miR-140-3p; hsa-miR-548o-3p; hsa-miR-18a-3p; hsa-miR-30a-5p; hsa-miR-197-3p; hsa-miR-223-3p; hsa-m…
Annotations derived over miRTarBase (Gene Ontology)	negative regulation of cytoplasmic translation GO2000766	enriched	0.208029	0.475246	58	hsa-miR-130b-3p; hsa-miR-25-3p; hsa-miR-636; hsa-miR-363-3p; hsa-miR-186-5p; hsa-miR-106b-5p; hsa-miR-27a-3p; hsa-miR-148a-5p; hsa-miR-142-3p; hsa-miR-93-5p; hsa-miR-20b-5p; hsa-miR-6868-3p; hsa-miR-181d-5p; hsa-miR-6775-3p; hsa-miR-30b-5p; hsa-miR-21-5p; hsa-miR-185-3p; hsa-miR-27b-3p; hsa-miR-15b-5p; hsa-miR-30e-5p; hsa-miR-6833-3p; hsa-miR-17-3p; hsa-miR-15a-5p; hsa-miR-29c-5p; hsa-miR-1291; h…
Annotations derived over miRTarBase (Gene Ontology)	regulation of cell differentiation GO0045595	depleted	0.374859	0.503119	110	hsa-miR-130b-3p; hsa-miR-330-5p; hsa-miR-25-3p; hsa-miR-148b-5p; hsa-miR-152-3p; hsa-miR-636; hsa-miR-186-5p; hsa-miR-6749-3p; hsa-miR-6734-3p; hsa-miR-130a-3p; hsa-miR-1226-3p; hsa-miR-4454; hsa-miR-324-3p; hsa-miR-106b-5p; hsa-miR-148b-3p; hsa-miR-27a-3p; hsa-miR-548ay-5p; hsa-miR-148a-5p; hsa-miR-222-3p; hsa-miR-142-3p; hsa-miR-664a-5p; hsa-miR-93-5p; hsa-miR-20b-5p; hsa-miR-1304-5p; hsa-miR-3…
Annotations derived over miRTarBase (Gene Ontology)	regulation of mRNA export from nucleus GO0010793	depleted	0.253665	0.478133	15	hsa-miR-186-5p; hsa-miR-106b-5p; hsa-miR-378a-5p; hsa-miR-21-5p; hsa-miR-374b-5p; hsa-miR-664b-3p; hsa-miR-224-5p; hsa-miR-374a-5p; hsa-miR-652-3p; hsa-miR-1180-3p; hsa-miR-30a-3p; hsa-miR-30e-3p; hsa-miR-199b-5p; hsa-miR-10a-5p; hsa-miR-664a-3p
Annotations derived over miRTarBase (Gene Ontology)	glial cell development GO0021782	enriched	0.416709	0.518192	43	hsa-miR-130b-3p; hsa-miR-151a-5p; hsa-miR-25-3p; hsa-miR-363-3p; hsa-miR-6749-3p; hsa-miR-130a-3p; hsa-miR-106b-5p; hsa-miR-148b-3p; hsa-miR-576-3p; hsa-miR-93-5p; hsa-miR-20b-5p; hsa-miR-3613-3p; hsa-miR-548e-3p; hsa-miR-30b-5p; hsa-miR-19a-3p; hsa-miR-454-3p; hsa-miR-185-3p; hsa-miR-30e-5p; hsa-miR-191-5p; hsa-miR-221-3p; hsa-miR-3187-3p; hsa-miR-3127-3p; hsa-miR-335-5p; hsa-miR-21-3p; hsa-miR-…
Annotations derived over miRTarBase (Gene Ontology)	glial cell proliferation GO0014009	enriched	0.416709	0.518192	43	hsa-miR-130b-3p; hsa-miR-151a-5p; hsa-miR-25-3p; hsa-miR-363-3p; hsa-miR-6749-3p; hsa-miR-130a-3p; hsa-miR-106b-5p; hsa-miR-148b-3p; hsa-miR-576-3p; hsa-miR-93-5p; hsa-miR-20b-5p; hsa-miR-3613-3p; hsa-miR-548e-3p; hsa-miR-30b-5p; hsa-miR-19a-3p; hsa-miR-454-3p; hsa-miR-185-3p; hsa-miR-30e-5p; hsa-miR-191-5p; hsa-miR-221-3p; hsa-miR-3187-3p; hsa-miR-3127-3p; hsa-miR-335-5p; hsa-miR-21-3p; hsa-miR-…
Annotations derived over miRTarBase (Gene Ontology)	neural tube formation GO0001841	enriched	0.416709	0.518192	43	hsa-miR-130b-3p; hsa-miR-151a-5p; hsa-miR-25-3p; hsa-miR-363-3p; hsa-miR-6749-3p; hsa-miR-130a-3p; hsa-miR-106b-5p; hsa-miR-148b-3p; hsa-miR-576-3p; hsa-miR-93-5p; hsa-miR-20b-5p; hsa-miR-3613-3p; hsa-miR-548e-3p; hsa-miR-30b-5p; hsa-miR-19a-3p; hsa-miR-454-3p; hsa-miR-185-3p; hsa-miR-30e-5p; hsa-miR-191-5p; hsa-miR-221-3p; hsa-miR-3187-3p; hsa-miR-3127-3p; hsa-miR-335-5p; hsa-miR-21-3p; hsa-miR-…
Annotations derived over miRTarBase (Gene Ontology)	negative regulation of stress-activated MAPK cascade GO0032873	depleted	0.347701	0.494159	67	hsa-miR-151a-5p; hsa-miR-25-3p; hsa-miR-324-5p; hsa-miR-186-5p; hsa-miR-130a-3p; hsa-miR-378a-3p; hsa-miR-324-3p; hsa-miR-106b-5p; hsa-miR-27a-3p; hsa-miR-148a-5p; hsa-miR-222-3p; hsa-let-7i-5p; hsa-miR-196b-5p; hsa-miR-93-5p; hsa-miR-1304-5p; hsa-miR-185-5p; hsa-miR-183-5p; hsa-miR-19a-3p; hsa-miR-21-5p; hsa-miR-3133; hsa-miR-106b-3p; hsa-miR-182-5p; hsa-miR-27b-3p; hsa-miR-26b-5p; hsa-miR-126-5…
Annotations derived over miRTarBase (Gene Ontology)	response to retinoic acid GO0032526	enriched	0.132439	0.470891	66	hsa-miR-130b-3p; hsa-miR-574-3p; hsa-miR-130a-3p; hsa-miR-877-5p; hsa-miR-324-3p; hsa-miR-106b-5p; hsa-miR-27a-3p; hsa-miR-548ay-5p; hsa-miR-122-5p; hsa-let-7i-5p; hsa-miR-196b-5p; hsa-miR-93-5p; hsa-miR-20b-5p; hsa-miR-199b-3p; hsa-miR-3613-3p; hsa-miR-185-5p; hsa-miR-548j-5p; hsa-miR-6747-3p; hsa-miR-331-3p; hsa-miR-182-5p; hsa-miR-27b-3p; hsa-miR-26b-5p; hsa-miR-15b-5p; hsa-miR-660-3p; hsa-miR…
Annotations derived over miRTarBase (Gene Ontology)	RNA 5-end processing GO0000966	enriched	0.0495995	0.462675	7	hsa-miR-106b-5p; hsa-miR-93-5p; hsa-miR-20b-5p; hsa-miR-93-3p; hsa-miR-106a-5p; hsa-miR-20a-5p; hsa-miR-17-5p
Annotations derived over miRTarBase (Gene Ontology)	dynamin family protein polymerization involved in mitochondrial fission GO0003374	enriched	0.0495995	0.462675	7	hsa-miR-25-3p; hsa-miR-106b-5p; hsa-miR-93-5p; hsa-miR-20b-5p; hsa-miR-21-5p; hsa-miR-20a-5p; hsa-miR-17-5p
Annotations derived over miRTarBase (Gene Ontology)	germ-line stem cell population maintenance GO0030718	enriched	0.0495995	0.462675	7	hsa-miR-106b-5p; hsa-miR-93-5p; hsa-miR-20b-5p; hsa-miR-93-3p; hsa-miR-106a-5p; hsa-miR-20a-5p; hsa-miR-17-5p
Annotations derived over miRTarBase (Gene Ontology)	negative regulation of calcium-dependent cell-cell adhesion GO0046588	enriched	0.251276	0.478133	7	hsa-miR-106b-5p; hsa-miR-93-5p; hsa-miR-20b-5p; hsa-miR-106a-5p; hsa-miR-20a-5p; hsa-miR-17-5p; hsa-miR-150-5p
Annotations derived over miRTarBase (Gene Ontology)	positive regulation of epidermis development GO0045684	enriched	0.11894	0.465113	9	hsa-miR-106b-5p; hsa-miR-122-5p; hsa-miR-93-5p; hsa-miR-20b-5p; hsa-miR-3143; hsa-miR-106a-5p; hsa-miR-20a-5p; hsa-miR-17-5p; hsa-miR-4672
Annotations derived over miRTarBase (Gene Ontology)	regulation of protein oligomerization GO0032459	enriched	0.0495995	0.462675	7	hsa-miR-25-3p; hsa-miR-106b-5p; hsa-miR-93-5p; hsa-miR-20b-5p; hsa-miR-21-5p; hsa-miR-20a-5p; hsa-miR-17-5p
Annotations derived over miRTarBase (Gene Ontology)	replicative senescence GO0090399	enriched	0.45592	0.535062	81	hsa-miR-130b-3p; hsa-miR-151a-5p; hsa-miR-25-3p; hsa-miR-324-5p; hsa-miR-6749-3p; hsa-miR-130a-3p; hsa-miR-532-5p; hsa-miR-421; hsa-miR-1226-3p; hsa-miR-4454; hsa-miR-106b-5p; hsa-miR-27a-3p; hsa-miR-548ay-5p; hsa-miR-28-3p; hsa-miR-378a-5p; hsa-miR-222-3p; hsa-miR-181d-5p; hsa-miR-185-5p; hsa-miR-30b-5p; hsa-miR-19a-3p; hsa-miR-548j-5p; hsa-miR-454-3p; hsa-miR-3133; hsa-miR-2110; hsa-miR-182-5p;…
Annotations derived over miRTarBase (Gene Ontology)	positive regulation of keratinocyte differentiation GO0045618	enriched	0.292186	0.482015	73	hsa-miR-1343-3p; hsa-miR-501-5p; hsa-miR-324-5p; hsa-miR-363-5p; hsa-miR-943; hsa-miR-877-5p; hsa-miR-378a-3p; hsa-miR-4433b-5p; hsa-miR-106b-5p; hsa-miR-148b-3p; hsa-miR-27a-3p; hsa-miR-122-5p; hsa-miR-6783-3p; hsa-miR-378a-5p; hsa-miR-7855-5p; hsa-let-7i-5p; hsa-miR-6855-3p; hsa-miR-93-5p; hsa-miR-20b-5p; hsa-miR-181d-5p; hsa-miR-30b-5p; hsa-miR-27b-3p; hsa-miR-26b-5p; hsa-miR-4690-3p; hsa-miR-…
Annotations derived over miRTarBase (Gene Ontology)	TRAM-dependent toll-like receptor 4 signaling pathway GO0035669	depleted	0.139679	0.470891	11	hsa-miR-21-5p; hsa-miR-15b-5p; hsa-miR-146a-5p; hsa-miR-15a-5p; hsa-miR-107; hsa-miR-96-5p; hsa-miR-192-5p; hsa-miR-342-3p; hsa-miR-30a-5p; hsa-miR-618; hsa-miR-155-5p
Annotations derived over miRTarBase (Gene Ontology)	atrioventricular valve formation GO0003190	enriched	0.0020487	0.430699	30	hsa-miR-130b-3p; hsa-miR-574-3p; hsa-miR-186-5p; hsa-miR-130a-3p; hsa-miR-421; hsa-miR-106b-5p; hsa-miR-27a-3p; hsa-miR-93-5p; hsa-miR-20b-5p; hsa-miR-30b-5p; hsa-miR-183-5p; hsa-miR-19a-3p; hsa-miR-454-3p; hsa-miR-182-5p; hsa-miR-27b-3p; hsa-miR-26b-5p; hsa-miR-18a-5p; hsa-miR-144-3p; hsa-miR-1260b; hsa-miR-483-3p; hsa-miR-146a-5p; hsa-miR-335-5p; hsa-miR-106a-5p; hsa-miR-20a-5p; hsa-miR-224-5p;…
Annotations derived over miRTarBase (Gene Ontology)	membranous septum morphogenesis GO0003149	enriched	0.0762179	0.463019	30	hsa-miR-130b-3p; hsa-miR-378i; hsa-miR-186-5p; hsa-miR-130a-3p; hsa-miR-378a-3p; hsa-miR-106b-5p; hsa-let-7i-5p; hsa-miR-196b-5p; hsa-miR-93-5p; hsa-miR-20b-5p; hsa-miR-19a-3p; hsa-miR-21-5p; hsa-miR-454-3p; hsa-miR-378c; hsa-miR-3200-5p; hsa-miR-18a-5p; hsa-miR-610; hsa-miR-335-5p; hsa-miR-106a-5p; hsa-miR-20a-5p; hsa-miR-17-5p; hsa-miR-142-5p; hsa-miR-148a-3p; hsa-miR-200c-3p; hsa-miR-409-3p; h…
Annotations derived over miRTarBase (Gene Ontology)	positive regulation of macrophage cytokine production GO0060907	depleted	0.623428	0.636131	29	hsa-miR-939-5p; hsa-miR-152-3p; hsa-miR-636; hsa-miR-186-5p; hsa-miR-106b-5p; hsa-miR-148b-3p; hsa-miR-27a-3p; hsa-miR-93-5p; hsa-miR-20b-5p; hsa-miR-21-5p; hsa-miR-26b-5p; hsa-miR-126-5p; hsa-miR-3187-3p; hsa-miR-106a-5p; hsa-miR-143-3p; hsa-miR-20a-5p; hsa-miR-17-5p; hsa-miR-374a-5p; hsa-miR-183-3p; hsa-miR-30a-5p; hsa-miR-5189-3p; hsa-miR-142-5p; hsa-miR-148a-3p; hsa-miR-320a-3p; hsa-miR-155-5…
Annotations derived over miRTarBase (Gene Ontology)	positive regulation of pinocytosis GO0048549	enriched	0.471457	0.537936	30	hsa-miR-130b-3p; hsa-miR-501-5p; hsa-miR-6818-3p; hsa-miR-106b-5p; hsa-miR-122-5p; hsa-miR-7855-5p; hsa-miR-93-5p; hsa-miR-20b-5p; hsa-miR-26b-5p; hsa-miR-15b-5p; hsa-miR-576-5p; hsa-miR-766-3p; hsa-miR-10b-5p; hsa-miR-107; hsa-miR-532-3p; hsa-miR-374b-5p; hsa-miR-20a-5p; hsa-miR-17-5p; hsa-miR-374a-5p; hsa-miR-339-5p; hsa-miR-29c-3p; hsa-miR-29a-3p; hsa-miR-30c-1-3p; hsa-miR-10a-5p; hsa-miR-320a…
Annotations derived over miRTarBase (Gene Ontology)	response to bacterium GO0009617	enriched	0.0909263	0.463019	30	hsa-miR-363-5p; hsa-miR-1238-3p; hsa-miR-6749-3p; hsa-miR-106b-5p; hsa-miR-93-5p; hsa-miR-20b-5p; hsa-miR-6747-3p; hsa-miR-182-5p; hsa-miR-584-3p; hsa-miR-26b-5p; hsa-miR-18a-5p; hsa-miR-660-3p; hsa-miR-107; hsa-miR-4755-5p; hsa-miR-335-5p; hsa-miR-106a-5p; hsa-miR-20a-5p; hsa-miR-1976; hsa-miR-5193; hsa-miR-192-5p; hsa-miR-17-5p; hsa-miR-339-5p; hsa-miR-98-5p; hsa-miR-29a-3p; hsa-miR-548o-3p; hs…
Annotations derived over miRTarBase (Gene Ontology)	positive regulation of nitric-oxide synthase biosynthetic process GO0051770	depleted	0.289486	0.48083	33	hsa-miR-4738-3p; hsa-miR-106b-5p; hsa-miR-27a-3p; hsa-miR-122-5p; hsa-let-7i-5p; hsa-miR-19a-3p; hsa-miR-21-5p; hsa-miR-26b-5p; hsa-miR-15b-5p; hsa-miR-17-3p; hsa-miR-942-5p; hsa-miR-146a-5p; hsa-miR-146b-5p; hsa-miR-15a-5p; hsa-miR-4742-3p; hsa-let-7b-5p; hsa-miR-335-5p; hsa-miR-143-3p; hsa-miR-548ay-3p; hsa-miR-192-5p; hsa-miR-296-5p; hsa-miR-98-5p; hsa-miR-4659b-3p; hsa-miR-183-3p; hsa-miR-465…
Annotations derived over miRTarBase (Gene Ontology)	negative regulation of small GTPase mediated signal transduction GO0051058	enriched	0.600334	0.617396	40	hsa-miR-130b-3p; hsa-miR-939-5p; hsa-miR-186-5p; hsa-miR-130a-3p; hsa-miR-106b-5p; hsa-miR-27a-3p; hsa-miR-142-3p; hsa-miR-93-5p; hsa-miR-20b-5p; hsa-miR-3613-3p; hsa-miR-30b-5p; hsa-miR-19a-3p; hsa-miR-454-3p; hsa-miR-27b-3p; hsa-miR-26b-5p; hsa-miR-15b-5p; hsa-miR-30e-5p; hsa-miR-15a-5p; hsa-miR-503-5p; hsa-miR-625-3p; hsa-miR-335-5p; hsa-miR-106a-5p; hsa-miR-20a-5p; hsa-miR-192-5p; hsa-miR-17-…
Annotations derived over miRTarBase (Gene Ontology)	cellular response to staurosporine GO0072734	enriched	0.326832	0.490307	29	hsa-miR-363-3p; hsa-miR-421; hsa-miR-106b-5p; hsa-miR-122-5p; hsa-miR-378a-5p; hsa-miR-1234-3p; hsa-miR-30b-5p; hsa-miR-26b-5p; hsa-miR-30e-5p; hsa-miR-146a-5p; hsa-miR-221-3p; hsa-let-7g-5p; hsa-miR-106a-5p; hsa-miR-1976; hsa-miR-192-5p; hsa-miR-224-5p; hsa-miR-374a-5p; hsa-miR-484; hsa-miR-98-5p; hsa-miR-140-3p; hsa-miR-6793-3p; hsa-miR-30a-5p; hsa-let-7b-3p; hsa-miR-30d-5p; hsa-let-7c-5p; hsa-…
Annotations derived over miRTarBase (Gene Ontology)	positive regulation of viral genome replication GO0045070	depleted	0.289435	0.48083	140	hsa-miR-130b-3p; hsa-miR-1343-3p; hsa-miR-939-5p; hsa-miR-25-3p; hsa-miR-324-5p; hsa-miR-363-5p; hsa-miR-363-3p; hsa-miR-24-2-5p; hsa-miR-186-5p; hsa-miR-1273h-3p; hsa-miR-6734-3p; hsa-miR-22-3p; hsa-miR-877-5p; hsa-miR-421; hsa-miR-1226-3p; hsa-miR-324-3p; hsa-miR-106b-5p; hsa-miR-3074-5p; hsa-miR-27a-3p; hsa-miR-548ay-5p; hsa-miR-628-3p; hsa-miR-6783-3p; hsa-let-7i-5p; hsa-miR-142-3p; hsa-miR-6…
Annotations derived over miRTarBase (Gene Ontology)	positive regulation of membrane tubulation GO1903527	enriched	0.157597	0.470891	21	hsa-miR-148b-5p; hsa-miR-6806-3p; hsa-miR-106b-5p; hsa-miR-3074-5p; hsa-miR-148a-5p; hsa-miR-93-5p; hsa-miR-20b-5p; hsa-miR-6747-3p; hsa-let-7b-5p; hsa-miR-21-3p; hsa-miR-106a-5p; hsa-miR-20a-5p; hsa-miR-17-5p; hsa-miR-29c-3p; hsa-miR-98-5p; hsa-miR-4659b-3p; hsa-miR-29a-3p; hsa-miR-16-2-3p; hsa-miR-4659a-3p; hsa-miR-6735-5p; hsa-miR-744-5p
Annotations derived over miRTarBase (Gene Ontology)	regulation of long-term synaptic depression GO1900452	depleted	0.470862	0.537936	9	hsa-miR-378a-5p; hsa-miR-185-5p; hsa-miR-19a-3p; hsa-miR-223-5p; hsa-miR-140-3p; hsa-miR-769-5p; hsa-miR-548q; hsa-miR-874-3p; hsa-miR-423-5p
Annotations derived over miRTarBase (Gene Ontology)	outer ear morphogenesis GO0042473	depleted	0.100956	0.463019	30	hsa-miR-151a-3p; hsa-miR-186-5p; hsa-miR-106b-5p; hsa-miR-30b-5p; hsa-miR-6743-3p; hsa-miR-26b-5p; hsa-miR-15b-5p; hsa-miR-15a-5p; hsa-miR-107; hsa-miR-503-5p; hsa-miR-100-5p; hsa-miR-21-3p; hsa-miR-99a-5p; hsa-miR-484; hsa-miR-1180-3p; hsa-miR-6793-3p; hsa-miR-1294; hsa-miR-5189-3p; hsa-miR-4672; hsa-miR-548ac; hsa-let-7e-5p; hsa-miR-210-3p; hsa-miR-10a-5p; hsa-miR-320a-3p; hsa-miR-361-5p; hsa-m…
Annotations derived over miRTarBase (Gene Ontology)	antigen processing and presentation of exogenous peptide antigen via MHC class I, TAP-dependent GO0002479	enriched	0.206989	0.475246	148	hsa-miR-151a-3p; hsa-miR-6501-5p; hsa-miR-130b-3p; hsa-miR-1343-3p; hsa-miR-939-5p; hsa-miR-330-5p; hsa-miR-25-3p; hsa-miR-152-3p; hsa-miR-324-5p; hsa-miR-636; hsa-miR-1287-5p; hsa-miR-425-5p; hsa-miR-186-5p; hsa-miR-6749-3p; hsa-miR-6734-3p; hsa-miR-130a-3p; hsa-miR-877-5p; hsa-miR-425-3p; hsa-miR-421; hsa-miR-378a-3p; hsa-miR-1226-3p; hsa-miR-324-3p; hsa-miR-106b-5p; hsa-miR-148b-3p; hsa-miR-30…
Annotations derived over miRTarBase (Gene Ontology)	leukocyte tethering or rolling GO0050901	enriched	0.429273	0.523963	61	hsa-miR-130b-3p; hsa-miR-25-3p; hsa-miR-186-5p; hsa-miR-6749-3p; hsa-miR-1273h-3p; hsa-miR-130a-3p; hsa-miR-22-5p; hsa-miR-324-3p; hsa-miR-106b-5p; hsa-miR-148b-3p; hsa-miR-126-3p; hsa-miR-664a-5p; hsa-miR-93-5p; hsa-miR-20b-5p; hsa-miR-1234-3p; hsa-miR-181d-5p; hsa-miR-185-5p; hsa-miR-183-5p; hsa-miR-19a-3p; hsa-miR-584-3p; hsa-miR-26b-5p; hsa-miR-223-5p; hsa-miR-146a-5p; hsa-miR-4521; hsa-miR-6…
Annotations derived over miRTarBase (Gene Ontology)	cellular response to iron ion GO0071281	depleted	0.547476	0.57683	36	hsa-miR-4511; hsa-miR-186-5p; hsa-miR-22-3p; hsa-miR-106b-5p; hsa-miR-378a-5p; hsa-miR-222-3p; hsa-miR-93-5p; hsa-miR-20b-5p; hsa-miR-19a-3p; hsa-miR-3133; hsa-miR-4685-3p; hsa-miR-15b-5p; hsa-miR-15a-5p; hsa-miR-503-5p; hsa-miR-221-3p; hsa-miR-5010-3p; hsa-miR-193a-5p; hsa-miR-335-5p; hsa-miR-3143; hsa-miR-106a-5p; hsa-miR-20a-5p; hsa-miR-1976; hsa-miR-17-5p; hsa-miR-98-5p; hsa-miR-16-2-3p; hsa-…
Annotations derived over miRTarBase (Gene Ontology)	methionine biosynthetic process GO0009086	enriched	0.267383	0.478133	25	hsa-miR-324-5p; hsa-miR-22-3p; hsa-miR-877-5p; hsa-miR-106b-5p; hsa-miR-548ay-5p; hsa-miR-378a-5p; hsa-miR-30b-5p; hsa-miR-19a-3p; hsa-miR-548j-5p; hsa-miR-15b-5p; hsa-miR-30e-5p; hsa-miR-17-3p; hsa-miR-766-3p; hsa-miR-15a-5p; hsa-let-7b-5p; hsa-miR-484; hsa-miR-30a-5p; hsa-miR-197-3p; hsa-miR-548q; hsa-miR-423-3p; hsa-miR-30d-5p; hsa-miR-10a-5p; hsa-miR-625-5p; hsa-miR-744-5p; hsa-miR-139-3p
Annotations derived over miRTarBase (Gene Ontology)	protein localization to plasma membrane raft GO0044860	enriched	0.0066622	0.456586	20	hsa-miR-1238-3p; hsa-miR-6749-3p; hsa-miR-106b-5p; hsa-miR-148b-3p; hsa-miR-93-5p; hsa-miR-20b-5p; hsa-miR-584-3p; hsa-miR-26b-5p; hsa-miR-15b-5p; hsa-miR-660-3p; hsa-miR-15a-5p; hsa-miR-107; hsa-miR-4433a-5p; hsa-miR-106a-5p; hsa-miR-20a-5p; hsa-miR-5193; hsa-miR-192-5p; hsa-miR-17-5p; hsa-miR-423-3p; hsa-miR-338-5p
Annotations derived over miRTarBase (Gene Ontology)	regulation of actin cytoskeleton organization GO0032956	depleted	0.0451172	0.462675	198	hsa-miR-6501-5p; hsa-miR-130b-3p; hsa-miR-939-5p; hsa-miR-4511; hsa-miR-25-3p; hsa-miR-501-5p; hsa-miR-363-5p; hsa-miR-574-3p; hsa-miR-363-3p; hsa-miR-425-5p; hsa-miR-6818-3p; hsa-miR-186-5p; hsa-miR-6749-3p; hsa-miR-1273h-3p; hsa-miR-130a-3p; hsa-miR-425-3p; hsa-miR-331-5p; hsa-miR-421; hsa-miR-1226-3p; hsa-miR-324-3p; hsa-miR-106b-5p; hsa-miR-326; hsa-miR-148b-3p; hsa-miR-3074-5p; hsa-miR-27a-3…
Annotations derived over miRTarBase (Gene Ontology)	negative regulation of mitotic cell cycle GO0045930	enriched	0.198843	0.475088	131	hsa-miR-130b-3p; hsa-miR-939-5p; hsa-miR-4511; hsa-miR-25-3p; hsa-miR-152-3p; hsa-miR-501-5p; hsa-miR-324-5p; hsa-miR-636; hsa-miR-574-3p; hsa-miR-363-3p; hsa-miR-4738-3p; hsa-miR-6818-3p; hsa-miR-186-5p; hsa-miR-6734-3p; hsa-miR-22-3p; hsa-miR-943; hsa-miR-130a-3p; hsa-miR-877-5p; hsa-miR-421; hsa-miR-378a-3p; hsa-miR-4433b-5p; hsa-miR-324-3p; hsa-miR-106b-5p; hsa-miR-6861-3p; hsa-miR-148b-3p; h…
Annotations derived over miRTarBase (Gene Ontology)	negative regulation of ossification GO0030279	depleted	0.503292	0.548468	71	hsa-miR-939-5p; hsa-miR-25-3p; hsa-miR-152-3p; hsa-miR-501-5p; hsa-miR-1238-3p; hsa-miR-363-3p; hsa-miR-186-5p; hsa-miR-6749-3p; hsa-miR-532-5p; hsa-miR-106b-5p; hsa-miR-326; hsa-miR-148b-3p; hsa-miR-27a-3p; hsa-miR-93-5p; hsa-miR-20b-5p; hsa-miR-30b-5p; hsa-miR-21-5p; hsa-miR-3133; hsa-miR-185-3p; hsa-miR-4685-3p; hsa-miR-3200-5p; hsa-miR-27b-3p; hsa-miR-5695; hsa-miR-26b-5p; hsa-miR-18a-5p; hsa…
Annotations derived over miRTarBase (Gene Ontology)	positive regulation of transcription from RNA polymerase II promoter in response to endoplasmic reticulum stress GO1990440	enriched	0.138557	0.470891	68	hsa-miR-151a-5p; hsa-miR-25-3p; hsa-miR-324-5p; hsa-miR-6749-3p; hsa-miR-421; hsa-miR-1226-3p; hsa-miR-22-5p; hsa-miR-4433b-5p; hsa-miR-106b-5p; hsa-miR-27a-3p; hsa-miR-28-3p; hsa-miR-222-3p; hsa-miR-196b-5p; hsa-miR-3613-3p; hsa-miR-185-5p; hsa-miR-30b-5p; hsa-miR-19a-3p; hsa-miR-21-5p; hsa-miR-454-3p; hsa-miR-331-3p; hsa-miR-2110; hsa-miR-584-3p; hsa-miR-5695; hsa-miR-26b-5p; hsa-miR-18a-5p; hs…
Annotations derived over miRTarBase (Gene Ontology)	negative regulation of receptor internalization GO0002091	depleted	0.318918	0.490307	43	hsa-miR-4746-5p; hsa-miR-1226-3p; hsa-miR-4454; hsa-miR-106b-5p; hsa-miR-378a-5p; hsa-let-7i-5p; hsa-miR-93-5p; hsa-miR-20b-5p; hsa-miR-3613-3p; hsa-miR-629-5p; hsa-miR-331-3p; hsa-miR-185-3p; hsa-miR-26b-5p; hsa-miR-15b-5p; hsa-miR-15a-5p; hsa-miR-4521; hsa-miR-3187-3p; hsa-let-7g-5p; hsa-let-7b-5p; hsa-miR-106a-5p; hsa-miR-20a-5p; hsa-miR-192-5p; hsa-miR-17-5p; hsa-miR-98-5p; hsa-miR-140-3p; hs…
Annotations derived over miRTarBase (Gene Ontology)	microtubule cytoskeleton organization GO0000226	depleted	0.150915	0.470891	195	hsa-miR-151a-3p; hsa-miR-130b-3p; hsa-miR-1343-3p; hsa-miR-939-5p; hsa-miR-4511; hsa-miR-25-3p; hsa-miR-148b-5p; hsa-miR-152-3p; hsa-miR-501-5p; hsa-miR-324-5p; hsa-miR-363-5p; hsa-miR-1238-3p; hsa-miR-363-3p; hsa-miR-425-5p; hsa-miR-186-5p; hsa-miR-6749-3p; hsa-miR-22-3p; hsa-miR-130a-3p; hsa-miR-877-5p; hsa-miR-425-3p; hsa-miR-421; hsa-miR-1226-3p; hsa-miR-324-3p; hsa-miR-106b-5p; hsa-miR-148b-…
Annotations derived over miRTarBase (Gene Ontology)	transmembrane receptor protein serinethreonine kinase signaling pathway GO0007178	enriched	0.0389539	0.459835	64	hsa-miR-330-5p; hsa-miR-3615; hsa-miR-186-5p; hsa-miR-6749-3p; hsa-miR-130a-3p; hsa-miR-1226-3p; hsa-miR-106b-5p; hsa-miR-27a-3p; hsa-miR-222-3p; hsa-miR-126-3p; hsa-miR-142-3p; hsa-miR-196b-5p; hsa-miR-93-5p; hsa-miR-20b-5p; hsa-miR-1304-5p; hsa-miR-181d-5p; hsa-miR-361-3p; hsa-miR-548e-3p; hsa-miR-19a-3p; hsa-miR-21-5p; hsa-miR-182-5p; hsa-miR-27b-3p; hsa-miR-26b-5p; hsa-miR-15b-5p; hsa-miR-576…
Annotations derived over miRTarBase (Gene Ontology)	determination of adult lifespan GO0008340	enriched	0.19343	0.474204	58	hsa-miR-6501-5p; hsa-miR-151a-5p; hsa-miR-25-3p; hsa-miR-324-5p; hsa-miR-6749-3p; hsa-miR-324-3p; hsa-miR-106b-5p; hsa-miR-27a-3p; hsa-miR-28-3p; hsa-miR-378a-5p; hsa-miR-222-3p; hsa-miR-196b-5p; hsa-miR-185-5p; hsa-miR-30b-5p; hsa-miR-19a-3p; hsa-miR-21-5p; hsa-miR-454-3p; hsa-miR-2110; hsa-miR-18a-5p; hsa-miR-660-3p; hsa-miR-30e-5p; hsa-miR-6833-3p; hsa-miR-942-5p; hsa-miR-15a-5p; hsa-miR-10b-5…
Annotations derived over miRTarBase (Gene Ontology)	positive regulation of cell growth involved in cardiac muscle cell development GO0061051	depleted	0.187667	0.474204	32	hsa-miR-130b-3p; hsa-miR-130a-3p; hsa-miR-421; hsa-miR-27a-3p; hsa-miR-1303; hsa-let-7i-5p; hsa-miR-454-3p; hsa-miR-26b-5p; hsa-miR-576-5p; hsa-miR-223-5p; hsa-miR-483-3p; hsa-miR-28-5p; hsa-miR-3187-3p; hsa-let-7g-5p; hsa-let-7b-5p; hsa-miR-98-5p; hsa-miR-29a-3p; hsa-miR-1294; hsa-miR-197-3p; hsa-miR-5001-3p; hsa-let-7e-5p; hsa-miR-30c-1-3p; hsa-miR-130b-5p; hsa-let-7c-5p; hsa-miR-4781-3p; hsa-m…
Annotations derived over miRTarBase (Gene Ontology)	COPII vesicle coating GO0048208	depleted	0.402228	0.512112	171	hsa-miR-130b-3p; hsa-miR-1343-3p; hsa-miR-330-5p; hsa-miR-25-3p; hsa-miR-152-3p; hsa-miR-324-5p; hsa-miR-6806-3p; hsa-miR-363-3p; hsa-miR-3615; hsa-miR-6818-3p; hsa-miR-186-5p; hsa-miR-6749-3p; hsa-miR-1273h-3p; hsa-miR-6734-3p; hsa-miR-130a-3p; hsa-miR-877-5p; hsa-miR-421; hsa-miR-378a-3p; hsa-miR-22-5p; hsa-miR-4433b-5p; hsa-miR-324-3p; hsa-miR-106b-5p; hsa-miR-6861-3p; hsa-miR-326; hsa-miR-148…
Annotations derived over miRTarBase (Gene Ontology)	spliceosomal snRNP assembly GO0000387	depleted	0.39033	0.508779	106	hsa-miR-1343-3p; hsa-miR-25-3p; hsa-miR-324-5p; hsa-miR-363-3p; hsa-miR-4738-3p; hsa-miR-24-2-5p; hsa-miR-186-5p; hsa-miR-532-5p; hsa-miR-421; hsa-miR-4433b-5p; hsa-miR-106b-5p; hsa-miR-148b-3p; hsa-miR-27a-3p; hsa-miR-576-3p; hsa-miR-1303; hsa-miR-6783-3p; hsa-miR-378a-5p; hsa-miR-589-5p; hsa-miR-222-3p; hsa-let-7i-5p; hsa-miR-664a-5p; hsa-miR-93-5p; hsa-miR-20b-5p; hsa-miR-1234-3p; hsa-miR-3613…
Annotations derived over miRTarBase (Gene Ontology)	positive regulation by host of viral genome replication GO0044829	depleted	0.153348	0.470891	37	hsa-miR-25-3p; hsa-miR-363-3p; hsa-miR-877-5p; hsa-miR-421; hsa-miR-3074-5p; hsa-miR-93-5p; hsa-miR-30b-5p; hsa-miR-26b-5p; hsa-miR-126-5p; hsa-miR-15b-5p; hsa-miR-30e-5p; hsa-miR-15a-5p; hsa-miR-6873-3p; hsa-miR-107; hsa-miR-93-3p; hsa-miR-503-5p; hsa-miR-96-5p; hsa-let-7b-5p; hsa-miR-3143; hsa-miR-365a-3p; hsa-miR-192-5p; hsa-miR-17-5p; hsa-miR-484; hsa-miR-342-3p; hsa-miR-1294; hsa-miR-16-2-3p…
Annotations derived over miRTarBase (Gene Ontology)	positive regulation of cardiac muscle cell differentiation GO2000727	enriched	0.452069	0.532653	43	hsa-let-7i-3p; hsa-miR-574-3p; hsa-miR-1238-3p; hsa-miR-6749-3p; hsa-miR-130a-3p; hsa-miR-324-3p; hsa-miR-122-5p; hsa-miR-93-5p; hsa-miR-20b-5p; hsa-miR-3613-3p; hsa-miR-185-5p; hsa-miR-21-5p; hsa-miR-331-3p; hsa-miR-4685-3p; hsa-miR-660-5p; hsa-miR-26b-5p; hsa-miR-15b-5p; hsa-miR-144-3p; hsa-miR-6833-3p; hsa-miR-146a-5p; hsa-miR-15a-5p; hsa-miR-503-5p; hsa-miR-4755-5p; hsa-miR-96-5p; hsa-let-7b-…
Annotations derived over miRTarBase (Gene Ontology)	negative regulation of cellular senescence GO2000773	depleted	0.420926	0.520539	111	hsa-miR-151a-3p; hsa-miR-130b-3p; hsa-miR-1343-3p; hsa-miR-330-5p; hsa-miR-25-3p; hsa-miR-363-3p; hsa-miR-4738-3p; hsa-miR-186-5p; hsa-miR-22-3p; hsa-miR-130a-3p; hsa-miR-532-5p; hsa-miR-378a-3p; hsa-miR-1226-3p; hsa-miR-106b-5p; hsa-miR-326; hsa-miR-1303; hsa-miR-122-5p; hsa-miR-6783-3p; hsa-miR-378a-5p; hsa-miR-7855-5p; hsa-miR-222-3p; hsa-miR-126-3p; hsa-let-7i-5p; hsa-miR-142-3p; hsa-miR-196b…
Annotations derived over miRTarBase (Gene Ontology)	negative regulation of toll-like receptor signaling pathway GO0034122	depleted	0.35701	0.497469	46	hsa-miR-130b-3p; hsa-miR-152-3p; hsa-miR-324-3p; hsa-miR-106b-5p; hsa-miR-148b-3p; hsa-miR-27a-3p; hsa-miR-378a-5p; hsa-miR-142-3p; hsa-miR-93-5p; hsa-miR-20b-5p; hsa-miR-30b-5p; hsa-miR-183-5p; hsa-miR-19a-3p; hsa-miR-27b-3p; hsa-miR-26b-5p; hsa-miR-30e-5p; hsa-miR-6881-3p; hsa-miR-93-3p; hsa-miR-100-5p; hsa-miR-3187-3p; hsa-miR-6513-3p; hsa-miR-3127-3p; hsa-miR-4508; hsa-let-7b-5p; hsa-miR-106a…
Annotations derived over miRTarBase (Gene Ontology)	protein K11-linked deubiquitination GO0035871	depleted	0.312878	0.488621	92	hsa-miR-130b-3p; hsa-miR-25-3p; hsa-miR-324-5p; hsa-miR-1238-3p; hsa-miR-6806-3p; hsa-miR-363-3p; hsa-miR-1273h-3p; hsa-miR-943; hsa-miR-130a-3p; hsa-miR-877-5p; hsa-miR-106b-5p; hsa-miR-1303; hsa-miR-548ay-5p; hsa-let-7i-5p; hsa-miR-142-3p; hsa-miR-664a-5p; hsa-miR-196b-5p; hsa-miR-93-5p; hsa-miR-20b-5p; hsa-miR-548k; hsa-miR-1299; hsa-miR-30b-5p; hsa-miR-19a-3p; hsa-miR-21-5p; hsa-miR-548j-5p; …
Annotations derived over miRTarBase (Gene Ontology)	negative regulation of translational initiation in response to stress GO0032057	enriched	0.0319448	0.459835	16	hsa-miR-106b-5p; hsa-miR-222-3p; hsa-miR-196b-5p; hsa-miR-93-5p; hsa-miR-20b-5p; hsa-miR-30b-5p; hsa-miR-21-5p; hsa-miR-26b-5p; hsa-miR-641; hsa-miR-335-5p; hsa-miR-106a-5p; hsa-miR-20a-5p; hsa-miR-192-5p; hsa-miR-17-5p; hsa-miR-342-3p; hsa-miR-130b-5p
Annotations derived over miRTarBase (Gene Ontology)	response to acidic pH GO0010447	enriched	0.0330938	0.459835	16	hsa-miR-106b-5p; hsa-miR-122-5p; hsa-miR-664a-5p; hsa-miR-93-5p; hsa-miR-20b-5p; hsa-miR-185-5p; hsa-miR-19a-3p; hsa-miR-331-3p; hsa-miR-26b-5p; hsa-miR-15b-5p; hsa-miR-15a-5p; hsa-miR-20a-5p; hsa-miR-192-5p; hsa-miR-17-5p; hsa-miR-769-5p; hsa-miR-92b-3p
Annotations derived over miRTarBase (Gene Ontology)	alpha-tubulin acetylation GO0071929	enriched	0.0807851	0.463019	10	hsa-miR-106b-5p; hsa-miR-93-5p; hsa-miR-20b-5p; hsa-miR-26b-5p; hsa-miR-766-3p; hsa-miR-100-5p; hsa-miR-106a-5p; hsa-miR-20a-5p; hsa-miR-17-5p; hsa-miR-23a-3p
Annotations derived over miRTarBase (Gene Ontology)	renal filtration GO0097205	enriched	0.267488	0.478133	18	hsa-miR-1287-5p; hsa-let-7i-5p; hsa-miR-199b-3p; hsa-miR-26b-5p; hsa-miR-6842-3p; hsa-miR-1255a; hsa-let-7g-5p; hsa-let-7b-5p; hsa-miR-192-5p; hsa-miR-144-5p; hsa-miR-98-5p; hsa-let-7f-1-3p; hsa-let-7b-3p; hsa-miR-199b-5p; hsa-let-7e-5p; hsa-miR-30c-1-3p; hsa-let-7c-5p; hsa-let-7d-5p
Annotations derived over miRTarBase (Gene Ontology)	positive regulation of insulin secretion GO0032024	enriched	0.111724	0.463019	81	hsa-miR-130b-3p; hsa-miR-151a-5p; hsa-miR-330-5p; hsa-miR-25-3p; hsa-miR-324-5p; hsa-miR-363-3p; hsa-miR-186-5p; hsa-miR-6749-3p; hsa-miR-130a-3p; hsa-miR-421; hsa-miR-378a-3p; hsa-miR-106b-5p; hsa-miR-148b-3p; hsa-miR-576-3p; hsa-miR-7855-5p; hsa-miR-142-3p; hsa-miR-6852-3p; hsa-miR-93-5p; hsa-miR-20b-5p; hsa-miR-3613-3p; hsa-miR-548e-3p; hsa-miR-185-5p; hsa-miR-30b-5p; hsa-miR-19a-3p; hsa-miR-2…
Annotations derived over miRTarBase (Gene Ontology)	centrosome localization GO0051642	enriched	0.0698268	0.463019	70	hsa-miR-151a-3p; hsa-miR-130b-3p; hsa-miR-939-5p; hsa-miR-330-5p; hsa-miR-25-3p; hsa-miR-363-3p; hsa-miR-186-5p; hsa-miR-943; hsa-miR-130a-3p; hsa-miR-877-5p; hsa-miR-421; hsa-miR-378a-3p; hsa-miR-1226-3p; hsa-miR-106b-5p; hsa-miR-148b-3p; hsa-miR-3074-5p; hsa-miR-27a-3p; hsa-miR-378a-5p; hsa-miR-222-3p; hsa-miR-142-3p; hsa-miR-93-5p; hsa-miR-20b-5p; hsa-miR-181d-5p; hsa-miR-30b-5p; hsa-miR-21-5p…
Annotations derived over miRTarBase (Gene Ontology)	stress-activated MAPK cascade GO0051403	enriched	0.408342	0.515837	129	hsa-miR-151a-3p; hsa-miR-130b-3p; hsa-miR-151a-5p; hsa-miR-148b-5p; hsa-miR-636; hsa-miR-1287-5p; hsa-miR-4738-3p; hsa-miR-425-5p; hsa-miR-6734-3p; hsa-miR-130a-3p; hsa-miR-877-5p; hsa-miR-421; hsa-miR-378a-3p; hsa-miR-324-3p; hsa-miR-106b-5p; hsa-miR-148b-3p; hsa-miR-27a-3p; hsa-miR-1303; hsa-miR-548ay-5p; hsa-miR-122-5p; hsa-miR-589-5p; hsa-miR-18b-3p; hsa-let-7i-5p; hsa-miR-196b-5p; hsa-miR-93…
Annotations derived over miRTarBase (Gene Ontology)	positive regulation of vascular endothelial growth factor receptor signaling pathway GO0030949	enriched	0.266612	0.478133	95	hsa-miR-151a-3p; hsa-miR-6501-5p; hsa-miR-130b-3p; hsa-miR-330-5p; hsa-miR-152-3p; hsa-miR-324-5p; hsa-miR-378i; hsa-miR-363-5p; hsa-miR-186-5p; hsa-miR-6734-3p; hsa-miR-22-3p; hsa-miR-130a-3p; hsa-miR-877-5p; hsa-miR-378a-3p; hsa-miR-106b-5p; hsa-miR-148b-3p; hsa-miR-27a-3p; hsa-miR-576-3p; hsa-miR-222-3p; hsa-miR-126-3p; hsa-miR-93-5p; hsa-miR-20b-5p; hsa-miR-6868-3p; hsa-miR-3613-3p; hsa-miR-1…
Annotations derived over miRTarBase (Gene Ontology)	positive regulation of astrocyte differentiation GO0048711	depleted	0.325748	0.490307	35	hsa-miR-363-3p; hsa-miR-106b-5p; hsa-miR-326; hsa-miR-222-3p; hsa-miR-93-5p; hsa-miR-20b-5p; hsa-miR-30b-5p; hsa-miR-106b-3p; hsa-miR-27b-3p; hsa-miR-5695; hsa-miR-26b-5p; hsa-miR-576-5p; hsa-miR-144-3p; hsa-miR-30e-5p; hsa-miR-146a-5p; hsa-miR-10b-5p; hsa-miR-4755-5p; hsa-let-7b-5p; hsa-miR-335-5p; hsa-miR-106a-5p; hsa-miR-20a-5p; hsa-miR-17-5p; hsa-miR-296-5p; hsa-miR-30a-3p; hsa-miR-30e-3p; hs…
Annotations derived over miRTarBase (Gene Ontology)	phagocytosis GO0006909	depleted	0.245587	0.478133	111	hsa-miR-130b-3p; hsa-miR-25-3p; hsa-miR-152-3p; hsa-miR-363-3p; hsa-miR-4738-3p; hsa-miR-6818-3p; hsa-miR-186-5p; hsa-miR-130a-3p; hsa-miR-1226-3p; hsa-miR-324-3p; hsa-miR-106b-5p; hsa-miR-148b-3p; hsa-miR-3074-5p; hsa-miR-27a-3p; hsa-miR-122-5p; hsa-miR-222-3p; hsa-miR-126-3p; hsa-let-7i-5p; hsa-miR-93-5p; hsa-miR-20b-5p; hsa-miR-6868-3p; hsa-miR-181d-5p; hsa-miR-3613-3p; hsa-miR-185-5p; hsa-miR…
Annotations derived over miRTarBase (Gene Ontology)	cortical actin cytoskeleton organization GO0030866	enriched	0.31572	0.49005	96	hsa-miR-151a-3p; hsa-miR-1343-3p; hsa-miR-363-5p; hsa-miR-1238-3p; hsa-miR-3615; hsa-miR-6818-3p; hsa-miR-186-5p; hsa-miR-6749-3p; hsa-miR-130a-3p; hsa-miR-22-5p; hsa-miR-106b-5p; hsa-miR-148b-3p; hsa-miR-3074-5p; hsa-miR-6783-3p; hsa-miR-126-3p; hsa-let-7i-5p; hsa-miR-142-3p; hsa-miR-196b-5p; hsa-miR-93-5p; hsa-miR-20b-5p; hsa-miR-6868-3p; hsa-miR-181d-5p; hsa-miR-30b-5p; hsa-miR-19a-3p; hsa-miR…
Annotations derived over miRTarBase (Gene Ontology)	methylation GO0032259	enriched	0.023483	0.459835	88	hsa-miR-6501-5p; hsa-miR-1343-3p; hsa-miR-939-5p; hsa-miR-363-5p; hsa-miR-1238-3p; hsa-miR-6503-3p; hsa-miR-6818-3p; hsa-miR-186-5p; hsa-miR-6749-3p; hsa-miR-6734-3p; hsa-miR-1226-3p; hsa-miR-324-3p; hsa-miR-106b-5p; hsa-miR-6861-3p; hsa-miR-326; hsa-miR-148b-3p; hsa-miR-3074-5p; hsa-miR-6783-3p; hsa-miR-222-3p; hsa-miR-196b-5p; hsa-miR-93-5p; hsa-miR-20b-5p; hsa-miR-1234-3p; hsa-miR-1304-5p; hsa…
Annotations derived over miRTarBase (Gene Ontology)	peptide biosynthetic process GO0043043	depleted	0.302122	0.485367	18	hsa-miR-152-3p; hsa-miR-148b-3p; hsa-miR-21-5p; hsa-miR-331-3p; hsa-miR-26b-5p; hsa-miR-15b-5p; hsa-miR-223-5p; hsa-miR-15a-5p; hsa-miR-107; hsa-miR-5010-3p; hsa-let-7b-5p; hsa-miR-484; hsa-miR-140-3p; hsa-miR-148a-3p; hsa-miR-155-5p; hsa-miR-5100; hsa-miR-493-5p; hsa-miR-4286
Annotations derived over miRTarBase (Gene Ontology)	eye photoreceptor cell differentiation GO0001754	depleted	0.113995	0.463019	44	hsa-miR-130b-3p; hsa-miR-1343-3p; hsa-miR-501-5p; hsa-miR-6749-3p; hsa-miR-532-5p; hsa-miR-106b-5p; hsa-miR-6783-3p; hsa-miR-93-5p; hsa-miR-20b-5p; hsa-miR-1234-3p; hsa-miR-21-5p; hsa-miR-6747-3p; hsa-miR-26b-5p; hsa-miR-660-3p; hsa-miR-576-5p; hsa-miR-6833-3p; hsa-miR-3187-3p; hsa-miR-6513-3p; hsa-miR-21-3p; hsa-miR-106a-5p; hsa-miR-20a-5p; hsa-miR-1976; hsa-miR-5193; hsa-miR-17-5p; hsa-miR-1304…
Annotations derived over miRTarBase (Gene Ontology)	regulation of bone resorption GO0045124	depleted	0.100098	0.463019	33	hsa-miR-363-3p; hsa-miR-6749-3p; hsa-miR-22-3p; hsa-miR-27a-3p; hsa-miR-19a-3p; hsa-miR-27b-3p; hsa-miR-26b-5p; hsa-miR-660-3p; hsa-miR-17-3p; hsa-miR-483-3p; hsa-miR-146a-5p; hsa-miR-6881-3p; hsa-miR-10b-5p; hsa-miR-107; hsa-miR-532-3p; hsa-let-7b-5p; hsa-miR-5193; hsa-miR-192-5p; hsa-miR-374a-5p; hsa-miR-98-5p; hsa-miR-30a-5p; hsa-let-7e-5p; hsa-miR-30c-1-3p; hsa-miR-23b-3p; hsa-let-7c-5p; hsa-…
Annotations derived over miRTarBase (Gene Ontology)	Purkinje myocyte development GO0003165	depleted	0.109604	0.463019	8	hsa-miR-126-5p; hsa-miR-15b-5p; hsa-let-7b-5p; hsa-let-7f-1-3p; hsa-miR-30a-5p; hsa-let-7b-3p; hsa-miR-155-5p; hsa-miR-494-3p
Annotations derived over miRTarBase (Gene Ontology)	regulation of B cell receptor signaling pathway GO0050855	depleted	0.295364	0.482972	36	hsa-miR-130b-3p; hsa-miR-378a-3p; hsa-miR-27a-3p; hsa-miR-122-5p; hsa-miR-222-3p; hsa-let-7i-5p; hsa-miR-30b-5p; hsa-miR-106b-3p; hsa-miR-27b-3p; hsa-miR-18a-5p; hsa-miR-30e-5p; hsa-miR-1270; hsa-miR-4755-5p; hsa-miR-221-3p; hsa-let-7g-5p; hsa-let-7b-5p; hsa-miR-106a-5p; hsa-miR-20a-5p; hsa-miR-365a-3p; hsa-miR-17-5p; hsa-miR-144-5p; hsa-miR-1304-3p; hsa-miR-98-5p; hsa-miR-30a-5p; hsa-miR-4672; h…
Annotations derived over miRTarBase (Gene Ontology)	positive regulation of histone methylation GO0031062	depleted	0.48079	0.537936	22	hsa-miR-186-5p; hsa-miR-877-5p; hsa-miR-421; hsa-miR-1226-3p; hsa-let-7i-5p; hsa-miR-21-5p; hsa-miR-454-3p; hsa-miR-26b-5p; hsa-miR-576-5p; hsa-let-7g-5p; hsa-let-7b-5p; hsa-miR-98-5p; hsa-miR-29a-3p; hsa-miR-30a-5p; hsa-miR-197-3p; hsa-let-7e-5p; hsa-let-7c-5p; hsa-let-7d-5p; hsa-miR-320a-3p; hsa-miR-155-5p; hsa-miR-505-3p; hsa-miR-1296-5p
Annotations derived over miRTarBase (Gene Ontology)	regulation of cell junction assembly GO1901888	depleted	0.235158	0.478133	57	hsa-miR-25-3p; hsa-miR-378i; hsa-miR-636; hsa-miR-378a-3p; hsa-miR-148b-3p; hsa-miR-27a-3p; hsa-miR-126-3p; hsa-miR-142-3p; hsa-miR-181d-5p; hsa-miR-3613-3p; hsa-miR-185-5p; hsa-miR-30b-5p; hsa-miR-19a-3p; hsa-miR-185-3p; hsa-miR-4685-3p; hsa-miR-378c; hsa-miR-27b-3p; hsa-miR-584-3p; hsa-miR-5695; hsa-miR-26b-5p; hsa-miR-18a-5p; hsa-miR-30e-5p; hsa-miR-942-5p; hsa-miR-766-3p; hsa-miR-483-3p; hsa-…
Annotations derived over miRTarBase (Gene Ontology)	endocrine pancreas development GO0031018	enriched	0.0013355	0.430691	85	hsa-miR-330-5p; hsa-miR-324-5p; hsa-miR-378i; hsa-miR-4738-3p; hsa-miR-6503-3p; hsa-miR-186-5p; hsa-miR-22-3p; hsa-miR-331-5p; hsa-miR-378a-3p; hsa-miR-326; hsa-miR-148b-3p; hsa-miR-27a-3p; hsa-miR-222-3p; hsa-miR-126-3p; hsa-let-7i-5p; hsa-miR-142-3p; hsa-miR-196b-5p; hsa-miR-185-5p; hsa-miR-183-5p; hsa-miR-19a-3p; hsa-miR-21-5p; hsa-miR-6747-3p; hsa-miR-185-3p; hsa-miR-378c; hsa-miR-106b-3p; hs…
Annotations derived over miRTarBase (Gene Ontology)	regulation of translation GO0006417	depleted	0.311768	0.488621	117	hsa-miR-151a-3p; hsa-miR-130b-3p; hsa-miR-324-5p; hsa-miR-4746-5p; hsa-miR-1238-3p; hsa-miR-6818-3p; hsa-miR-186-5p; hsa-miR-130a-3p; hsa-miR-378a-3p; hsa-miR-1226-3p; hsa-miR-22-5p; hsa-miR-324-3p; hsa-miR-106b-5p; hsa-miR-27a-3p; hsa-miR-1303; hsa-miR-548ay-5p; hsa-miR-122-5p; hsa-miR-378a-5p; hsa-miR-7855-5p; hsa-miR-222-3p; hsa-miR-126-3p; hsa-let-7i-5p; hsa-miR-6855-3p; hsa-miR-93-5p; hsa-mi…
Annotations derived over miRTarBase (Gene Ontology)	miRNA mediated inhibition of translation GO0035278	enriched	0.29732	0.483936	145	hsa-miR-130b-3p; hsa-miR-1343-3p; hsa-miR-939-5p; hsa-miR-151a-5p; hsa-miR-25-3p; hsa-miR-152-3p; hsa-miR-324-5p; hsa-miR-1238-3p; hsa-miR-186-5p; hsa-miR-6734-3p; hsa-miR-130a-3p; hsa-miR-877-5p; hsa-miR-331-5p; hsa-miR-421; hsa-miR-378a-3p; hsa-miR-22-5p; hsa-miR-106b-5p; hsa-miR-326; hsa-miR-148b-3p; hsa-miR-3074-5p; hsa-miR-27a-3p; hsa-miR-548ay-5p; hsa-miR-122-5p; hsa-miR-628-3p; hsa-miR-678…
Annotations derived over miRTarBase (Gene Ontology)	tRNA splicing, via endonucleolytic cleavage and ligation GO0006388	depleted	0.33575	0.490307	34	hsa-miR-25-3p; hsa-miR-6806-3p; hsa-miR-4738-3p; hsa-miR-186-5p; hsa-miR-378a-3p; hsa-miR-27a-3p; hsa-miR-597-3p; hsa-let-7i-5p; hsa-miR-142-3p; hsa-miR-331-3p; hsa-miR-27b-3p; hsa-miR-26b-5p; hsa-miR-93-3p; hsa-let-7g-5p; hsa-let-7b-5p; hsa-miR-192-5p; hsa-miR-224-5p; hsa-miR-17-5p; hsa-miR-484; hsa-miR-98-5p; hsa-let-7f-1-3p; hsa-miR-4659b-3p; hsa-miR-30a-5p; hsa-miR-197-3p; hsa-miR-4659a-3p; h…
Annotations derived over miRTarBase (Gene Ontology)	branching morphogenesis of an epithelial tube GO0048754	enriched	0.433832	0.526017	76	hsa-miR-324-5p; hsa-miR-363-5p; hsa-miR-425-5p; hsa-miR-186-5p; hsa-miR-6749-3p; hsa-miR-130a-3p; hsa-miR-378a-3p; hsa-miR-324-3p; hsa-miR-106b-5p; hsa-miR-27a-3p; hsa-miR-1303; hsa-miR-548ay-5p; hsa-miR-122-5p; hsa-miR-126-3p; hsa-let-7i-5p; hsa-miR-93-5p; hsa-miR-20b-5p; hsa-miR-1234-3p; hsa-miR-185-5p; hsa-miR-21-5p; hsa-miR-548j-5p; hsa-miR-3133; hsa-miR-27b-3p; hsa-miR-26b-5p; hsa-miR-126-5p…
Annotations derived over miRTarBase (Gene Ontology)	fibrinolysis GO0042730	depleted	0.145361	0.470891	45	hsa-miR-1343-3p; hsa-miR-6818-3p; hsa-miR-6749-3p; hsa-miR-122-5p; hsa-miR-6783-3p; hsa-miR-1304-5p; hsa-miR-30b-5p; hsa-miR-19a-3p; hsa-miR-21-5p; hsa-miR-6747-3p; hsa-miR-4685-3p; hsa-miR-26b-5p; hsa-miR-660-3p; hsa-miR-144-3p; hsa-miR-30e-5p; hsa-miR-6833-3p; hsa-miR-1260b; hsa-miR-146a-5p; hsa-miR-10b-5p; hsa-miR-532-3p; hsa-let-7b-5p; hsa-miR-335-5p; hsa-miR-143-3p; hsa-miR-1976; hsa-miR-192…
Annotations derived over miRTarBase (Gene Ontology)	cellular protein localization GO0034613	enriched	0.27124	0.478133	74	hsa-miR-6501-5p; hsa-miR-130b-3p; hsa-miR-1343-3p; hsa-miR-636; hsa-miR-1287-5p; hsa-miR-6806-3p; hsa-miR-186-5p; hsa-miR-6749-3p; hsa-miR-130a-3p; hsa-miR-331-5p; hsa-miR-421; hsa-miR-106b-5p; hsa-miR-148b-3p; hsa-miR-122-5p; hsa-miR-6783-3p; hsa-miR-222-3p; hsa-miR-93-5p; hsa-miR-20b-5p; hsa-miR-3613-3p; hsa-miR-30b-5p; hsa-miR-183-5p; hsa-miR-19a-3p; hsa-miR-21-5p; hsa-miR-454-3p; hsa-miR-3200…
Annotations derived over miRTarBase (Gene Ontology)	double-strand break repair via homologous recombination GO0000724	enriched	0.375967	0.50395	191	hsa-miR-6501-5p; hsa-miR-130b-3p; hsa-miR-1343-3p; hsa-miR-4511; hsa-miR-25-3p; hsa-miR-148b-5p; hsa-miR-152-3p; hsa-miR-324-5p; hsa-miR-378i; hsa-miR-636; hsa-miR-363-3p; hsa-miR-3615; hsa-miR-186-5p; hsa-miR-6749-3p; hsa-miR-6734-3p; hsa-miR-943; hsa-miR-130a-3p; hsa-miR-877-5p; hsa-miR-421; hsa-miR-378a-3p; hsa-miR-1226-3p; hsa-miR-4454; hsa-miR-324-3p; hsa-miR-106b-5p; hsa-miR-6840-5p; hsa-mi…
Annotations derived over miRTarBase (Gene Ontology)	plus-end-directed vesicle transport along microtubule GO0072383	enriched	0.267965	0.478133	56	hsa-miR-130b-3p; hsa-miR-4511; hsa-miR-324-5p; hsa-miR-425-5p; hsa-miR-130a-3p; hsa-miR-106b-5p; hsa-miR-548ay-5p; hsa-miR-378a-5p; hsa-miR-222-3p; hsa-miR-142-3p; hsa-miR-93-5p; hsa-miR-20b-5p; hsa-miR-1304-5p; hsa-miR-181d-5p; hsa-miR-548k; hsa-miR-3613-3p; hsa-miR-30b-5p; hsa-miR-19a-3p; hsa-miR-21-5p; hsa-miR-548j-5p; hsa-miR-6747-3p; hsa-miR-454-3p; hsa-miR-26b-5p; hsa-miR-15b-5p; hsa-miR-30…
Annotations derived over miRTarBase (Gene Ontology)	regulation of peptidyl-tyrosine phosphorylation GO0050730	enriched	0.23968	0.478133	64	hsa-miR-130b-3p; hsa-miR-939-5p; hsa-miR-574-3p; hsa-miR-1238-3p; hsa-miR-130a-3p; hsa-miR-324-3p; hsa-miR-106b-5p; hsa-miR-148b-3p; hsa-miR-27a-3p; hsa-miR-122-5p; hsa-miR-222-3p; hsa-miR-664a-5p; hsa-miR-93-5p; hsa-miR-20b-5p; hsa-miR-548e-3p; hsa-miR-185-5p; hsa-miR-21-5p; hsa-miR-454-3p; hsa-miR-331-3p; hsa-miR-27b-3p; hsa-miR-26b-5p; hsa-miR-15b-5p; hsa-miR-144-3p; hsa-miR-6833-3p; hsa-miR-1…
Annotations derived over miRTarBase (Gene Ontology)	positive regulation of bone mineralization GO0030501	enriched	0.0143811	0.459835	131	hsa-miR-130b-3p; hsa-miR-1343-3p; hsa-miR-330-5p; hsa-miR-25-3p; hsa-miR-501-5p; hsa-miR-574-3p; hsa-miR-1238-3p; hsa-miR-363-3p; hsa-miR-4738-3p; hsa-miR-3615; hsa-miR-186-5p; hsa-miR-6749-3p; hsa-miR-22-3p; hsa-miR-130a-3p; hsa-miR-324-3p; hsa-miR-106b-5p; hsa-miR-326; hsa-miR-148b-3p; hsa-miR-27a-3p; hsa-miR-1303; hsa-miR-122-5p; hsa-miR-6783-3p; hsa-miR-378a-5p; hsa-miR-222-3p; hsa-miR-126-3p…
Annotations derived over miRTarBase (Gene Ontology)	negative regulation of DNA binding GO0043392	enriched	0.50525	0.549894	116	hsa-miR-130b-3p; hsa-miR-939-5p; hsa-miR-330-5p; hsa-miR-25-3p; hsa-miR-324-5p; hsa-miR-1238-3p; hsa-miR-363-3p; hsa-miR-4738-3p; hsa-miR-186-5p; hsa-miR-6734-3p; hsa-miR-130a-3p; hsa-miR-532-5p; hsa-miR-421; hsa-miR-378a-3p; hsa-miR-324-3p; hsa-miR-106b-5p; hsa-miR-326; hsa-miR-27a-3p; hsa-miR-122-5p; hsa-miR-7855-5p; hsa-miR-148a-5p; hsa-miR-126-3p; hsa-let-7i-5p; hsa-miR-142-3p; hsa-miR-196b-5…
Annotations derived over miRTarBase (Gene Ontology)	carbohydrate phosphorylation GO0046835	enriched	0.589013	0.608454	23	hsa-miR-6501-5p; hsa-miR-130b-3p; hsa-miR-130a-3p; hsa-miR-106b-5p; hsa-miR-93-5p; hsa-miR-20b-5p; hsa-miR-3613-3p; hsa-miR-19a-3p; hsa-miR-454-3p; hsa-miR-26b-5p; hsa-miR-10b-5p; hsa-let-7b-5p; hsa-miR-106a-5p; hsa-miR-20a-5p; hsa-miR-17-5p; hsa-miR-98-5p; hsa-miR-548o-3p; hsa-miR-30a-5p; hsa-miR-23b-3p; hsa-miR-10a-5p; hsa-miR-99b-5p; hsa-miR-1296-5p; hsa-miR-25-5p
Annotations derived over miRTarBase (Gene Ontology)	positive regulation of prostaglandin-endoperoxide synthase activity GO0060585	depleted	0.286899	0.479662	26	hsa-miR-130b-3p; hsa-miR-130a-3p; hsa-miR-122-5p; hsa-let-7i-5p; hsa-miR-454-3p; hsa-miR-26b-5p; hsa-miR-660-3p; hsa-miR-6833-3p; hsa-miR-942-5p; hsa-miR-6873-3p; hsa-let-7g-5p; hsa-let-7b-5p; hsa-miR-5193; hsa-miR-192-5p; hsa-miR-98-5p; hsa-miR-1294; hsa-miR-5001-3p; hsa-let-7e-5p; hsa-let-7c-5p; hsa-miR-10a-5p; hsa-miR-664a-3p; hsa-let-7d-5p; hsa-miR-320a-3p; hsa-miR-155-5p; hsa-miR-433-3p; hsa…
Annotations derived over miRTarBase (Gene Ontology)	prostaglandin biosynthetic process GO0001516	depleted	0.117572	0.465113	58	hsa-miR-130b-3p; hsa-miR-186-5p; hsa-miR-130a-3p; hsa-miR-324-3p; hsa-miR-106b-5p; hsa-miR-589-5p; hsa-let-7i-5p; hsa-miR-93-5p; hsa-miR-20b-5p; hsa-miR-1234-3p; hsa-miR-454-3p; hsa-miR-4685-3p; hsa-miR-2110; hsa-miR-26b-5p; hsa-miR-660-3p; hsa-miR-144-3p; hsa-miR-6833-3p; hsa-miR-6842-3p; hsa-miR-942-5p; hsa-miR-146a-5p; hsa-miR-6873-3p; hsa-miR-451a; hsa-miR-96-5p; hsa-miR-4508; hsa-let-7g-5p; …
Annotations derived over miRTarBase (Gene Ontology)	regulation of tyrosine phosphorylation of STAT protein GO0042509	enriched	0.003968	0.456586	14	hsa-miR-130b-3p; hsa-miR-152-3p; hsa-miR-130a-3p; hsa-miR-106b-5p; hsa-miR-148b-3p; hsa-miR-378a-5p; hsa-miR-93-5p; hsa-miR-20b-5p; hsa-miR-19a-3p; hsa-miR-454-3p; hsa-miR-20a-5p; hsa-miR-17-5p; hsa-miR-148a-3p; hsa-miR-10a-5p
Annotations derived over miRTarBase (Gene Ontology)	peptidyl-lysine deacetylation GO0034983	depleted	0.390252	0.508779	26	hsa-miR-22-3p; hsa-miR-421; hsa-miR-148b-3p; hsa-miR-126-3p; hsa-miR-19a-3p; hsa-miR-21-5p; hsa-miR-331-3p; hsa-miR-26b-5p; hsa-miR-15b-5p; hsa-miR-15a-5p; hsa-miR-15b-3p; hsa-miR-335-5p; hsa-miR-140-5p; hsa-miR-192-5p; hsa-miR-17-5p; hsa-miR-29c-3p; hsa-miR-342-3p; hsa-miR-142-5p; hsa-miR-199b-5p; hsa-miR-23b-3p; hsa-let-7c-5p; hsa-miR-155-5p; hsa-miR-132-3p; hsa-miR-200c-3p; hsa-miR-543; hsa-mi…
Annotations derived over miRTarBase (Gene Ontology)	histone H3-K36 trimethylation GO0097198	enriched	0.122862	0.46658	4	hsa-miR-186-5p; hsa-miR-106b-5p; hsa-miR-21-5p; hsa-miR-199b-5p
Annotations derived over miRTarBase (Gene Ontology)	regulation of chloride transport GO2001225	depleted	0.607914	0.623896	5	hsa-miR-186-5p; hsa-miR-21-5p; hsa-miR-451a; hsa-miR-223-3p; hsa-miR-495-3p
Annotations derived over miRTarBase (Gene Ontology)	regulation of protein localization to chromatin GO1905634	enriched	0.122862	0.46658	4	hsa-miR-186-5p; hsa-miR-106b-5p; hsa-miR-21-5p; hsa-miR-199b-5p
Annotations derived over miRTarBase (Gene Ontology)	negative regulation of Rho protein signal transduction GO0035024	depleted	0.127009	0.468523	116	hsa-miR-130b-3p; hsa-miR-25-3p; hsa-miR-1287-5p; hsa-miR-363-3p; hsa-miR-425-5p; hsa-miR-186-5p; hsa-miR-6749-3p; hsa-miR-6734-3p; hsa-miR-22-3p; hsa-miR-130a-3p; hsa-miR-1226-3p; hsa-miR-4454; hsa-miR-106b-5p; hsa-miR-6861-3p; hsa-miR-3074-5p; hsa-miR-27a-3p; hsa-miR-576-3p; hsa-miR-1303; hsa-miR-122-5p; hsa-miR-378a-5p; hsa-miR-7855-5p; hsa-miR-222-3p; hsa-let-7i-5p; hsa-miR-93-5p; hsa-miR-20b-…
Annotations derived over miRTarBase (Gene Ontology)	negative regulation of epidermal growth factor receptor signaling pathway GO0042059	depleted	0.394668	0.510544	136	hsa-miR-6501-5p; hsa-miR-130b-3p; hsa-miR-330-5p; hsa-miR-148b-5p; hsa-miR-152-3p; hsa-miR-363-5p; hsa-miR-574-3p; hsa-miR-24-2-5p; hsa-miR-3615; hsa-miR-6818-3p; hsa-miR-6749-3p; hsa-miR-6734-3p; hsa-miR-22-3p; hsa-miR-130a-3p; hsa-miR-877-5p; hsa-miR-532-5p; hsa-miR-331-5p; hsa-miR-421; hsa-miR-378a-3p; hsa-miR-324-3p; hsa-miR-106b-5p; hsa-miR-326; hsa-miR-3074-5p; hsa-miR-27a-3p; hsa-miR-1303;…
Annotations derived over miRTarBase (Gene Ontology)	insulin-like growth factor receptor signaling pathway GO0048009	depleted	0.354274	0.49713	107	hsa-miR-130b-3p; hsa-miR-1343-3p; hsa-miR-4511; hsa-miR-330-5p; hsa-miR-152-3p; hsa-miR-378i; hsa-miR-363-5p; hsa-miR-6503-3p; hsa-miR-22-3p; hsa-miR-421; hsa-miR-378a-3p; hsa-miR-1226-3p; hsa-miR-4433b-5p; hsa-miR-6861-3p; hsa-miR-326; hsa-miR-27a-3p; hsa-miR-122-5p; hsa-miR-6783-3p; hsa-miR-7855-5p; hsa-miR-126-3p; hsa-let-7i-5p; hsa-miR-196b-5p; hsa-miR-3613-3p; hsa-miR-185-5p; hsa-miR-183-5p;…
Annotations derived over miRTarBase (Gene Ontology)	antigen processing and presentation of exogenous peptide antigen via MHC class I, TAP-independent GO0002480	enriched	0.261583	0.478133	33	hsa-miR-152-3p; hsa-miR-636; hsa-miR-186-5p; hsa-miR-6749-3p; hsa-miR-877-5p; hsa-miR-324-3p; hsa-miR-106b-5p; hsa-miR-148b-3p; hsa-miR-122-5p; hsa-miR-93-5p; hsa-miR-20b-5p; hsa-miR-6868-3p; hsa-miR-185-5p; hsa-miR-3133; hsa-miR-10b-5p; hsa-miR-5010-3p; hsa-miR-106a-5p; hsa-miR-20a-5p; hsa-miR-17-5p; hsa-miR-339-5p; hsa-miR-18a-3p; hsa-miR-16-2-3p; hsa-miR-30e-3p; hsa-miR-142-5p; hsa-miR-502-3p;…
Annotations derived over miRTarBase (Gene Ontology)	ovulation GO0030728	enriched	0.203856	0.475108	24	hsa-miR-130b-3p; hsa-miR-130a-3p; hsa-miR-106b-5p; hsa-miR-93-5p; hsa-miR-20b-5p; hsa-miR-19a-3p; hsa-miR-21-5p; hsa-miR-454-3p; hsa-miR-576-5p; hsa-miR-532-3p; hsa-miR-4742-3p; hsa-miR-335-5p; hsa-miR-3143; hsa-miR-21-3p; hsa-miR-106a-5p; hsa-miR-20a-5p; hsa-miR-17-5p; hsa-miR-29c-3p; hsa-miR-29a-3p; hsa-miR-769-5p; hsa-miR-629-3p; hsa-miR-664a-3p; hsa-miR-150-5p; hsa-miR-323a-3p
Annotations derived over miRTarBase (Gene Ontology)	amyloid-beta clearance GO0097242	depleted	0.412188	0.517713	100	hsa-miR-130b-3p; hsa-miR-4511; hsa-miR-152-3p; hsa-miR-363-5p; hsa-miR-6806-3p; hsa-miR-6818-3p; hsa-miR-130a-3p; hsa-miR-378a-3p; hsa-miR-1226-3p; hsa-miR-4433b-5p; hsa-miR-106b-5p; hsa-miR-6861-3p; hsa-miR-148b-3p; hsa-miR-27a-3p; hsa-miR-122-5p; hsa-miR-378a-5p; hsa-miR-7855-5p; hsa-let-7i-5p; hsa-miR-93-5p; hsa-miR-20b-5p; hsa-miR-181d-5p; hsa-miR-3613-3p; hsa-miR-185-5p; hsa-miR-30b-5p; hsa-…
Annotations derived over miRTarBase (Gene Ontology)	fibroblast apoptotic process GO0044346	depleted	0.362398	0.498647	47	hsa-miR-151a-5p; hsa-miR-25-3p; hsa-miR-186-5p; hsa-miR-130a-3p; hsa-miR-378a-3p; hsa-miR-324-3p; hsa-miR-106b-5p; hsa-miR-148a-5p; hsa-miR-222-3p; hsa-let-7i-5p; hsa-miR-196b-5p; hsa-miR-93-5p; hsa-miR-1304-5p; hsa-miR-185-5p; hsa-miR-19a-3p; hsa-miR-21-5p; hsa-miR-3133; hsa-miR-126-5p; hsa-miR-451a; hsa-let-7g-5p; hsa-let-7b-5p; hsa-miR-335-5p; hsa-miR-20a-5p; hsa-miR-17-5p; hsa-miR-4677-3p; hs…
Annotations derived over miRTarBase (Gene Ontology)	positive regulation of metanephric cap mesenchymal cell proliferation GO0090096	depleted	0.362398	0.498647	47	hsa-miR-151a-5p; hsa-miR-25-3p; hsa-miR-186-5p; hsa-miR-130a-3p; hsa-miR-378a-3p; hsa-miR-324-3p; hsa-miR-106b-5p; hsa-miR-148a-5p; hsa-miR-222-3p; hsa-let-7i-5p; hsa-miR-196b-5p; hsa-miR-93-5p; hsa-miR-1304-5p; hsa-miR-185-5p; hsa-miR-19a-3p; hsa-miR-21-5p; hsa-miR-3133; hsa-miR-126-5p; hsa-miR-451a; hsa-let-7g-5p; hsa-let-7b-5p; hsa-miR-335-5p; hsa-miR-20a-5p; hsa-miR-17-5p; hsa-miR-4677-3p; hs…
Annotations derived over miRTarBase (Gene Ontology)	protein K48-linked deubiquitination GO0071108	depleted	0.09523	0.463019	123	hsa-miR-130b-3p; hsa-miR-25-3p; hsa-miR-152-3p; hsa-miR-324-5p; hsa-miR-1238-3p; hsa-miR-6806-3p; hsa-miR-363-3p; hsa-miR-1273h-3p; hsa-miR-943; hsa-miR-130a-3p; hsa-miR-877-5p; hsa-miR-106b-5p; hsa-miR-148b-3p; hsa-miR-27a-3p; hsa-miR-1303; hsa-miR-548ay-5p; hsa-let-7i-5p; hsa-miR-142-3p; hsa-miR-664a-5p; hsa-miR-196b-5p; hsa-miR-93-5p; hsa-miR-20b-5p; hsa-miR-548k; hsa-miR-1299; hsa-miR-30b-5p;…
Annotations derived over miRTarBase (Gene Ontology)	positive regulation of podosome assembly GO0071803	enriched	0.185637	0.474204	26	hsa-miR-130a-3p; hsa-miR-106b-5p; hsa-miR-326; hsa-miR-6868-3p; hsa-miR-30b-5p; hsa-miR-19a-3p; hsa-miR-185-3p; hsa-miR-30e-5p; hsa-miR-17-3p; hsa-miR-6842-3p; hsa-miR-221-3p; hsa-miR-6802-3p; hsa-let-7b-5p; hsa-miR-335-5p; hsa-miR-143-3p; hsa-miR-17-5p; hsa-miR-29c-3p; hsa-miR-98-5p; hsa-miR-454-5p; hsa-miR-29a-3p; hsa-miR-30a-5p; hsa-miR-1908-5p; hsa-miR-502-3p; hsa-miR-30d-5p; hsa-miR-501-3p; …
Annotations derived over miRTarBase (Gene Ontology)	actomyosin structure organization GO0031032	depleted	0.0889909	0.463019	92	hsa-miR-25-3p; hsa-miR-363-5p; hsa-miR-1238-3p; hsa-miR-363-3p; hsa-miR-6734-3p; hsa-miR-1226-3p; hsa-miR-324-3p; hsa-miR-106b-5p; hsa-miR-6861-3p; hsa-miR-148b-3p; hsa-miR-378a-5p; hsa-miR-222-3p; hsa-miR-126-3p; hsa-miR-142-3p; hsa-miR-93-5p; hsa-miR-20b-5p; hsa-miR-6868-3p; hsa-miR-3613-3p; hsa-miR-1299; hsa-miR-185-5p; hsa-miR-30b-5p; hsa-miR-19a-3p; hsa-miR-331-3p; hsa-miR-2110; hsa-miR-106b…
Annotations derived over miRTarBase (Gene Ontology)	melanocyte migration GO0097324	depleted	0.488341	0.540401	14	hsa-miR-186-5p; hsa-miR-222-3p; hsa-miR-19a-3p; hsa-miR-144-3p; hsa-miR-30e-5p; hsa-miR-146b-5p; hsa-miR-221-3p; hsa-miR-335-5p; hsa-miR-20a-5p; hsa-miR-199b-5p; hsa-let-7d-5p; hsa-miR-320a-3p; hsa-miR-200c-3p; hsa-miR-125a-5p
Annotations derived over miRTarBase (Gene Ontology)	negative regulation of lymphangiogenesis GO1901491	enriched	0.248001	0.478133	33	hsa-miR-501-5p; hsa-miR-324-5p; hsa-miR-943; hsa-miR-877-5p; hsa-miR-378a-3p; hsa-miR-4433b-5p; hsa-miR-106b-5p; hsa-miR-6855-3p; hsa-miR-93-5p; hsa-miR-20b-5p; hsa-miR-30b-5p; hsa-miR-30e-5p; hsa-miR-223-5p; hsa-miR-6881-3p; hsa-miR-107; hsa-miR-4755-5p; hsa-miR-374b-5p; hsa-miR-335-5p; hsa-miR-106a-5p; hsa-miR-20a-5p; hsa-miR-17-5p; hsa-miR-374a-5p; hsa-miR-140-3p; hsa-miR-6857-3p; hsa-miR-1301…
Annotations derived over miRTarBase (Gene Ontology)	determination of leftright symmetry GO0007368	depleted	0.126979	0.468523	73	hsa-miR-130b-3p; hsa-miR-324-5p; hsa-miR-363-3p; hsa-miR-130a-3p; hsa-miR-106b-5p; hsa-miR-326; hsa-miR-378a-5p; hsa-miR-222-3p; hsa-let-7i-5p; hsa-miR-93-5p; hsa-miR-1304-5p; hsa-miR-181d-5p; hsa-miR-548e-3p; hsa-miR-30b-5p; hsa-miR-21-5p; hsa-miR-454-3p; hsa-miR-4685-3p; hsa-miR-182-5p; hsa-miR-27b-3p; hsa-miR-5695; hsa-miR-26b-5p; hsa-miR-15b-5p; hsa-miR-144-3p; hsa-miR-30e-5p; hsa-miR-146a-5p…
Annotations derived over miRTarBase (Gene Ontology)	homeostasis of number of cells within a tissue GO0048873	depleted	0.375878	0.503877	32	hsa-miR-363-3p; hsa-miR-106b-5p; hsa-miR-326; hsa-miR-378a-5p; hsa-miR-93-5p; hsa-miR-20b-5p; hsa-miR-30b-5p; hsa-miR-27b-3p; hsa-miR-5695; hsa-miR-144-3p; hsa-miR-30e-5p; hsa-miR-146a-5p; hsa-miR-10b-5p; hsa-miR-4755-5p; hsa-miR-335-5p; hsa-miR-106a-5p; hsa-miR-20a-5p; hsa-miR-1976; hsa-miR-17-5p; hsa-miR-296-5p; hsa-miR-30a-3p; hsa-miR-30a-5p; hsa-miR-30d-5p; hsa-miR-139-5p; hsa-miR-23b-3p; hsa…
Annotations derived over miRTarBase (Gene Ontology)	negative regulation of T-helper 2 cell differentiation GO0045629	depleted	0.247669	0.478133	22	hsa-miR-106b-5p; hsa-miR-142-3p; hsa-miR-93-5p; hsa-miR-20b-5p; hsa-miR-21-5p; hsa-miR-26b-5p; hsa-miR-15b-5p; hsa-miR-15a-5p; hsa-miR-503-5p; hsa-miR-221-3p; hsa-miR-335-5p; hsa-miR-106a-5p; hsa-miR-20a-5p; hsa-miR-17-5p; hsa-miR-4659b-3p; hsa-miR-30a-5p; hsa-miR-4659a-3p; hsa-miR-150-5p; hsa-miR-505-3p; hsa-miR-493-5p; hsa-miR-543; hsa-miR-323a-3p
Annotations derived over miRTarBase (Gene Ontology)	acute-phase response GO0006953	enriched	0.164698	0.470891	62	hsa-miR-4738-3p; hsa-miR-186-5p; hsa-miR-22-3p; hsa-miR-331-5p; hsa-miR-421; hsa-miR-22-5p; hsa-miR-1273c; hsa-miR-378a-5p; hsa-miR-7855-5p; hsa-let-7i-5p; hsa-miR-142-3p; hsa-miR-1304-5p; hsa-miR-3613-3p; hsa-miR-185-5p; hsa-miR-30b-5p; hsa-miR-21-5p; hsa-miR-6747-3p; hsa-miR-5695; hsa-miR-6820-3p; hsa-miR-126-5p; hsa-miR-30e-5p; hsa-miR-6833-3p; hsa-miR-1307-3p; hsa-miR-146a-5p; hsa-miR-146b-5p…
Annotations derived over miRTarBase (Gene Ontology)	cAMP-mediated signaling GO0019933	depleted	0.0482119	0.462675	79	hsa-miR-130b-3p; hsa-miR-330-5p; hsa-miR-6818-3p; hsa-miR-6734-3p; hsa-miR-378a-3p; hsa-miR-22-5p; hsa-miR-4433b-5p; hsa-miR-326; hsa-miR-1303; hsa-miR-122-5p; hsa-let-7i-5p; hsa-miR-6855-3p; hsa-miR-1304-5p; hsa-miR-6868-3p; hsa-miR-3613-3p; hsa-miR-19a-3p; hsa-miR-331-3p; hsa-miR-26b-5p; hsa-miR-18a-5p; hsa-miR-4690-3p; hsa-miR-15b-5p; hsa-miR-223-5p; hsa-miR-942-5p; hsa-miR-15a-5p; hsa-miR-687…
Annotations derived over miRTarBase (Gene Ontology)	regulation of ruffle assembly GO1900027	enriched	0.111733	0.463019	31	hsa-miR-1238-3p; hsa-miR-6749-3p; hsa-miR-4433b-5p; hsa-miR-106b-5p; hsa-let-7i-5p; hsa-miR-196b-5p; hsa-miR-93-5p; hsa-miR-20b-5p; hsa-miR-331-3p; hsa-miR-584-3p; hsa-miR-26b-5p; hsa-miR-660-3p; hsa-miR-6833-3p; hsa-miR-6873-3p; hsa-miR-107; hsa-let-7g-5p; hsa-let-7b-5p; hsa-miR-335-5p; hsa-miR-106a-5p; hsa-miR-20a-5p; hsa-miR-5193; hsa-miR-192-5p; hsa-miR-17-5p; hsa-miR-98-5p; hsa-miR-1294; hsa…
Annotations derived over miRTarBase (Gene Ontology)	GDP-fucose import into Golgi lumen GO0036085	depleted	0.417826	0.518585	5	hsa-miR-30b-5p; hsa-miR-26b-5p; hsa-miR-30e-5p; hsa-miR-30a-5p; hsa-miR-30d-5p
Annotations derived over miRTarBase (Gene Ontology)	cellular response to hydrostatic pressure GO0071464	enriched	0.0828681	0.463019	5	hsa-miR-106b-5p; hsa-miR-93-5p; hsa-miR-21-5p; hsa-miR-26b-5p; hsa-miR-17-5p
Annotations derived over miRTarBase (Gene Ontology)	cysteinyl-tRNA aminoacylation GO0006423	depleted	0.13884	0.470891	5	hsa-miR-26b-5p; hsa-miR-652-3p; hsa-miR-30a-5p; hsa-miR-30d-5p; hsa-miR-155-5p
Annotations derived over miRTarBase (Gene Ontology)	detection of nodal flow GO0003127	enriched	0.0828681	0.463019	5	hsa-miR-106b-5p; hsa-miR-93-5p; hsa-miR-21-5p; hsa-miR-26b-5p; hsa-miR-17-5p
Annotations derived over miRTarBase (Gene Ontology)	membrane repolarization during atrial cardiac muscle cell action potential GO0098914	depleted	0.260676	0.478133	5	hsa-miR-26b-5p; hsa-miR-223-5p; hsa-miR-143-3p; hsa-miR-361-5p; hsa-miR-7977
Annotations derived over miRTarBase (Gene Ontology)	metanephric cortex development GO0072214	enriched	0.0828681	0.463019	5	hsa-miR-106b-5p; hsa-miR-93-5p; hsa-miR-21-5p; hsa-miR-26b-5p; hsa-miR-17-5p
Annotations derived over miRTarBase (Gene Ontology)	metanephric cortical collecting duct development GO0072219	enriched	0.0828681	0.463019	5	hsa-miR-106b-5p; hsa-miR-93-5p; hsa-miR-21-5p; hsa-miR-26b-5p; hsa-miR-17-5p
Annotations derived over miRTarBase (Gene Ontology)	metanephric distal tubule development GO0072235	enriched	0.0828681	0.463019	5	hsa-miR-106b-5p; hsa-miR-93-5p; hsa-miR-21-5p; hsa-miR-26b-5p; hsa-miR-17-5p
Annotations derived over miRTarBase (Gene Ontology)	metanephric part of ureteric bud development GO0035502	enriched	0.0828681	0.463019	5	hsa-miR-106b-5p; hsa-miR-93-5p; hsa-miR-21-5p; hsa-miR-26b-5p; hsa-miR-17-5p
Annotations derived over miRTarBase (Gene Ontology)	renal artery morphogenesis GO0061441	enriched	0.0828681	0.463019	5	hsa-miR-106b-5p; hsa-miR-93-5p; hsa-miR-21-5p; hsa-miR-26b-5p; hsa-miR-17-5p
Annotations derived over miRTarBase (Gene Ontology)	response to prostaglandin E GO0034695	enriched	0.0764038	0.463019	23	hsa-miR-1238-3p; hsa-miR-186-5p; hsa-miR-148b-3p; hsa-miR-27a-3p; hsa-let-7i-5p; hsa-miR-196b-5p; hsa-miR-21-5p; hsa-miR-27b-3p; hsa-miR-15b-5p; hsa-miR-144-3p; hsa-miR-15a-5p; hsa-miR-6881-3p; hsa-miR-6873-3p; hsa-miR-107; hsa-let-7g-5p; hsa-let-7b-5p; hsa-miR-335-5p; hsa-miR-330-3p; hsa-miR-98-5p; hsa-let-7e-5p; hsa-miR-130b-5p; hsa-let-7c-5p; hsa-let-7d-5p
Annotations derived over miRTarBase (Gene Ontology)	phosphate-containing compound metabolic process GO0006796	enriched	0.175293	0.474204	47	hsa-miR-574-3p; hsa-miR-4738-3p; hsa-miR-130a-3p; hsa-miR-324-3p; hsa-miR-6840-5p; hsa-miR-27a-3p; hsa-miR-122-5p; hsa-let-7i-5p; hsa-miR-664a-5p; hsa-miR-93-5p; hsa-miR-181d-5p; hsa-miR-185-5p; hsa-miR-629-5p; hsa-miR-19a-3p; hsa-miR-21-5p; hsa-miR-26b-5p; hsa-miR-15b-5p; hsa-miR-144-3p; hsa-miR-766-3p; hsa-miR-146a-5p; hsa-miR-15a-5p; hsa-miR-93-3p; hsa-miR-503-5p; hsa-miR-3187-3p; hsa-let-7g-5…
Annotations derived over miRTarBase (Gene Ontology)	mitochondrial transcription GO0006390	enriched	0.140896	0.470891	60	hsa-miR-1343-3p; hsa-miR-363-5p; hsa-miR-943; hsa-miR-22-5p; hsa-miR-106b-5p; hsa-miR-122-5p; hsa-miR-6783-3p; hsa-miR-222-3p; hsa-miR-126-3p; hsa-let-7i-5p; hsa-miR-93-5p; hsa-miR-20b-5p; hsa-miR-1234-3p; hsa-miR-1304-5p; hsa-miR-30b-5p; hsa-miR-183-5p; hsa-miR-21-5p; hsa-miR-6747-3p; hsa-miR-2110; hsa-miR-182-5p; hsa-miR-26b-5p; hsa-miR-126-5p; hsa-miR-30e-5p; hsa-miR-107; hsa-miR-1255a; hsa-mi…
Annotations derived over miRTarBase (Gene Ontology)	ameboidal-type cell migration GO0001667	enriched	0.162146	0.470891	21	hsa-miR-1226-3p; hsa-miR-106b-5p; hsa-miR-27a-3p; hsa-miR-222-3p; hsa-miR-93-5p; hsa-miR-20b-5p; hsa-miR-199b-3p; hsa-miR-2110; hsa-miR-27b-3p; hsa-miR-144-3p; hsa-miR-28-5p; hsa-let-7b-5p; hsa-miR-106a-5p; hsa-miR-143-3p; hsa-miR-20a-5p; hsa-miR-17-5p; hsa-miR-4732-3p; hsa-miR-139-5p; hsa-miR-155-5p; hsa-miR-7977; hsa-miR-125a-5p
Annotations derived over miRTarBase (Gene Ontology)	cellular stress response to acid chemical GO0097533	enriched	0.0861424	0.463019	50	hsa-miR-363-5p; hsa-miR-6818-3p; hsa-miR-186-5p; hsa-miR-6749-3p; hsa-miR-378a-3p; hsa-miR-106b-5p; hsa-miR-6840-5p; hsa-miR-126-3p; hsa-miR-93-5p; hsa-miR-20b-5p; hsa-miR-185-5p; hsa-miR-21-5p; hsa-miR-126-5p; hsa-miR-15b-5p; hsa-miR-660-3p; hsa-miR-576-5p; hsa-miR-6833-3p; hsa-miR-942-5p; hsa-miR-15a-5p; hsa-miR-6873-3p; hsa-miR-107; hsa-miR-532-3p; hsa-miR-503-5p; hsa-miR-374b-5p; hsa-miR-6802…
Annotations derived over miRTarBase (Gene Ontology)	regulation of RNA polymerase II regulatory region sequence-specific DNA binding GO1903025	enriched	0.54776	0.577004	18	hsa-miR-148b-5p; hsa-miR-186-5p; hsa-miR-6749-3p; hsa-miR-27a-3p; hsa-let-7i-5p; hsa-miR-664a-5p; hsa-miR-27b-3p; hsa-miR-5695; hsa-let-7g-5p; hsa-let-7b-5p; hsa-miR-374a-5p; hsa-miR-98-5p; hsa-let-7e-5p; hsa-miR-23b-3p; hsa-let-7c-5p; hsa-let-7d-5p; hsa-miR-4286; hsa-miR-423-5p
Annotations derived over miRTarBase (Gene Ontology)	regulation of histone H3-K36 methylation GO0000414	enriched	0.54776	0.577004	18	hsa-miR-148b-5p; hsa-miR-186-5p; hsa-miR-6749-3p; hsa-miR-27a-3p; hsa-let-7i-5p; hsa-miR-664a-5p; hsa-miR-27b-3p; hsa-miR-5695; hsa-let-7g-5p; hsa-let-7b-5p; hsa-miR-374a-5p; hsa-miR-98-5p; hsa-let-7e-5p; hsa-miR-23b-3p; hsa-let-7c-5p; hsa-let-7d-5p; hsa-miR-4286; hsa-miR-423-5p
Annotations derived over miRTarBase (Gene Ontology)	positive regulation of hormone biosynthetic process GO0046886	enriched	0.180123	0.474204	32	hsa-miR-151a-3p; hsa-miR-324-5p; hsa-miR-186-5p; hsa-miR-22-3p; hsa-miR-106b-5p; hsa-miR-27a-3p; hsa-miR-576-3p; hsa-miR-93-5p; hsa-miR-20b-5p; hsa-miR-183-5p; hsa-miR-21-5p; hsa-miR-106b-3p; hsa-miR-18a-5p; hsa-miR-6873-3p; hsa-miR-107; hsa-miR-191-5p; hsa-miR-221-3p; hsa-let-7b-5p; hsa-miR-625-3p; hsa-miR-106a-5p; hsa-miR-20a-5p; hsa-miR-192-5p; hsa-miR-17-5p; hsa-miR-1304-3p; hsa-miR-142-5p; h…
Annotations derived over miRTarBase (Gene Ontology)	positive regulation of cell cycle GO0045787	enriched	0.337609	0.490307	146	hsa-miR-6501-5p; hsa-miR-130b-3p; hsa-miR-1343-3p; hsa-miR-939-5p; hsa-miR-330-5p; hsa-miR-25-3p; hsa-miR-152-3p; hsa-miR-378i; hsa-miR-425-5p; hsa-miR-6818-3p; hsa-miR-186-5p; hsa-miR-6734-3p; hsa-miR-22-3p; hsa-miR-130a-3p; hsa-miR-877-5p; hsa-miR-378a-3p; hsa-miR-1226-3p; hsa-miR-324-3p; hsa-miR-106b-5p; hsa-miR-326; hsa-miR-148b-3p; hsa-miR-27a-3p; hsa-miR-576-3p; hsa-miR-1303; hsa-miR-548ay-…
Annotations derived over miRTarBase (Gene Ontology)	positive regulation of cytokinesis GO0032467	enriched	0.0297301	0.459835	105	hsa-miR-130b-3p; hsa-miR-939-5p; hsa-miR-25-3p; hsa-miR-148b-5p; hsa-miR-501-5p; hsa-miR-363-3p; hsa-miR-425-5p; hsa-miR-24-2-5p; hsa-miR-6818-3p; hsa-miR-186-5p; hsa-miR-6734-3p; hsa-miR-943; hsa-miR-130a-3p; hsa-miR-331-5p; hsa-miR-421; hsa-miR-22-5p; hsa-miR-106b-5p; hsa-miR-3074-5p; hsa-miR-27a-3p; hsa-miR-576-3p; hsa-miR-122-5p; hsa-miR-628-3p; hsa-let-7i-5p; hsa-miR-142-3p; hsa-miR-93-5p; h…
Annotations derived over miRTarBase (Gene Ontology)	cellular response to amyloid-beta GO1904646	depleted	0.11103	0.463019	164	hsa-miR-130b-3p; hsa-miR-4511; hsa-miR-152-3p; hsa-miR-501-5p; hsa-miR-636; hsa-miR-363-5p; hsa-miR-1238-3p; hsa-miR-4738-3p; hsa-miR-425-5p; hsa-miR-186-5p; hsa-miR-1273h-3p; hsa-miR-130a-3p; hsa-miR-421; hsa-miR-378a-3p; hsa-miR-1226-3p; hsa-miR-22-5p; hsa-miR-4433b-5p; hsa-miR-324-3p; hsa-miR-106b-5p; hsa-miR-6861-3p; hsa-miR-148b-3p; hsa-miR-3074-5p; hsa-miR-27a-3p; hsa-miR-548ay-5p; hsa-miR-…
Annotations derived over miRTarBase (Gene Ontology)	stress fiber assembly GO0043149	enriched	0.244161	0.478133	75	hsa-miR-130b-3p; hsa-miR-939-5p; hsa-miR-330-5p; hsa-miR-25-3p; hsa-miR-1287-5p; hsa-miR-6806-3p; hsa-miR-425-5p; hsa-miR-186-5p; hsa-miR-6734-3p; hsa-miR-130a-3p; hsa-miR-877-5p; hsa-miR-331-5p; hsa-miR-106b-5p; hsa-miR-122-5p; hsa-miR-7855-5p; hsa-miR-93-5p; hsa-miR-20b-5p; hsa-miR-3613-3p; hsa-miR-185-5p; hsa-miR-30b-5p; hsa-miR-183-5p; hsa-miR-454-3p; hsa-miR-3133; hsa-miR-26b-5p; hsa-miR-15b…
Annotations derived over miRTarBase (Gene Ontology)	DNA methylation GO0006306	depleted	0.217781	0.477103	90	hsa-miR-130b-3p; hsa-miR-1343-3p; hsa-miR-25-3p; hsa-miR-152-3p; hsa-miR-363-3p; hsa-miR-425-5p; hsa-miR-186-5p; hsa-miR-130a-3p; hsa-miR-148b-3p; hsa-miR-1303; hsa-miR-6783-3p; hsa-miR-222-3p; hsa-miR-126-3p; hsa-miR-196b-5p; hsa-miR-93-5p; hsa-miR-199b-3p; hsa-miR-1234-3p; hsa-miR-6868-3p; hsa-miR-181d-5p; hsa-miR-185-5p; hsa-miR-30b-5p; hsa-miR-19a-3p; hsa-miR-21-5p; hsa-miR-6747-3p; hsa-miR-4…
Annotations derived over miRTarBase (Gene Ontology)	endosomal transport GO0016197	enriched	0.280594	0.478133	168	hsa-miR-130b-3p; hsa-miR-1343-3p; hsa-miR-25-3p; hsa-miR-148b-5p; hsa-miR-152-3p; hsa-miR-324-5p; hsa-miR-378i; hsa-miR-363-5p; hsa-miR-1287-5p; hsa-miR-1238-3p; hsa-miR-6806-3p; hsa-miR-363-3p; hsa-miR-4738-3p; hsa-miR-186-5p; hsa-miR-6749-3p; hsa-miR-1273h-3p; hsa-miR-22-3p; hsa-miR-130a-3p; hsa-miR-877-5p; hsa-miR-421; hsa-miR-378a-3p; hsa-miR-324-3p; hsa-miR-106b-5p; hsa-miR-148b-3p; hsa-miR-…
Annotations derived over miRTarBase (Gene Ontology)	regulation of ERK1 and ERK2 cascade GO0070372	enriched	0.0160156	0.459835	101	hsa-miR-6501-5p; hsa-miR-130b-3p; hsa-miR-1343-3p; hsa-miR-25-3p; hsa-miR-574-3p; hsa-miR-1238-3p; hsa-miR-186-5p; hsa-miR-6734-3p; hsa-miR-22-3p; hsa-miR-532-5p; hsa-miR-22-5p; hsa-miR-106b-5p; hsa-miR-326; hsa-miR-3074-5p; hsa-miR-27a-3p; hsa-miR-1303; hsa-miR-122-5p; hsa-miR-6783-3p; hsa-miR-148a-5p; hsa-miR-222-3p; hsa-let-7i-5p; hsa-miR-142-3p; hsa-miR-196b-5p; hsa-miR-93-5p; hsa-miR-20b-5p;…
Annotations derived over miRTarBase (Gene Ontology)	positive regulation of smooth muscle cell proliferation GO0048661	enriched	0.14972	0.470891	124	hsa-miR-130b-3p; hsa-miR-330-5p; hsa-miR-152-3p; hsa-miR-501-5p; hsa-miR-378i; hsa-miR-363-5p; hsa-miR-4738-3p; hsa-miR-6503-3p; hsa-miR-6749-3p; hsa-miR-6734-3p; hsa-miR-22-3p; hsa-miR-130a-3p; hsa-miR-331-5p; hsa-miR-421; hsa-miR-378a-3p; hsa-miR-106b-5p; hsa-miR-326; hsa-miR-148b-3p; hsa-miR-3074-5p; hsa-miR-27a-3p; hsa-miR-122-5p; hsa-miR-7855-5p; hsa-miR-126-3p; hsa-let-7i-5p; hsa-miR-142-3p…
Annotations derived over miRTarBase (Gene Ontology)	receptor-mediated endocytosis involved in cholesterol transport GO0090118	enriched	0.1676	0.470891	51	hsa-miR-130b-3p; hsa-miR-152-3p; hsa-miR-6818-3p; hsa-miR-130a-3p; hsa-miR-106b-5p; hsa-miR-148b-3p; hsa-miR-27a-3p; hsa-miR-628-3p; hsa-miR-126-3p; hsa-miR-93-5p; hsa-miR-20b-5p; hsa-miR-181d-5p; hsa-miR-3613-3p; hsa-miR-30b-5p; hsa-miR-183-5p; hsa-miR-19a-3p; hsa-miR-21-5p; hsa-miR-454-3p; hsa-miR-3133; hsa-miR-27b-3p; hsa-miR-30e-5p; hsa-miR-6833-3p; hsa-miR-223-5p; hsa-miR-1307-3p; hsa-miR-68…
Annotations derived over miRTarBase (Gene Ontology)	ceramide catabolic process GO0046514	depleted	0.284658	0.478377	38	hsa-miR-186-5p; hsa-miR-106b-5p; hsa-miR-27a-3p; hsa-miR-122-5p; hsa-let-7i-5p; hsa-miR-196b-5p; hsa-miR-93-5p; hsa-miR-20b-5p; hsa-miR-199b-3p; hsa-miR-3613-3p; hsa-miR-30b-5p; hsa-miR-3133; hsa-miR-182-5p; hsa-miR-27b-3p; hsa-miR-6833-3p; hsa-miR-6873-3p; hsa-miR-96-5p; hsa-let-7g-5p; hsa-let-7b-5p; hsa-miR-335-5p; hsa-miR-664b-3p; hsa-miR-106a-5p; hsa-miR-20a-5p; hsa-miR-17-5p; hsa-miR-98-5p; …
Annotations derived over miRTarBase (Gene Ontology)	siRNA loading onto RISC involved in RNA interference GO0035087	enriched	0.146364	0.470891	57	hsa-miR-130b-3p; hsa-miR-1343-3p; hsa-miR-939-5p; hsa-miR-152-3p; hsa-miR-425-5p; hsa-miR-186-5p; hsa-miR-130a-3p; hsa-miR-148b-3p; hsa-miR-548ay-5p; hsa-miR-628-3p; hsa-miR-6783-3p; hsa-miR-222-3p; hsa-miR-548k; hsa-miR-3613-3p; hsa-miR-185-5p; hsa-miR-19a-3p; hsa-miR-21-5p; hsa-miR-548j-5p; hsa-miR-454-3p; hsa-miR-3133; hsa-miR-26b-5p; hsa-miR-18a-5p; hsa-miR-4690-3p; hsa-miR-126-5p; hsa-miR-15…
Annotations derived over miRTarBase (Gene Ontology)	mitochondrial electron transport, NADH to ubiquinone GO0006120	depleted	0.0035561	0.456586	75	hsa-miR-324-5p; hsa-miR-186-5p; hsa-miR-877-5p; hsa-miR-425-3p; hsa-miR-1226-3p; hsa-miR-324-3p; hsa-miR-148b-3p; hsa-miR-1303; hsa-miR-378a-5p; hsa-miR-589-5p; hsa-miR-196b-5p; hsa-miR-6852-3p; hsa-miR-6775-3p; hsa-miR-30b-5p; hsa-miR-2110; hsa-miR-27b-3p; hsa-miR-26b-5p; hsa-miR-30e-5p; hsa-miR-17-3p; hsa-miR-766-3p; hsa-miR-1291; hsa-miR-6873-3p; hsa-miR-10b-5p; hsa-miR-100-5p; hsa-miR-221-3p;…
Annotations derived over miRTarBase (Gene Ontology)	positive regulation of protein secretion GO0050714	enriched	0.278218	0.478133	120	hsa-miR-130b-3p; hsa-miR-25-3p; hsa-miR-324-5p; hsa-miR-378i; hsa-miR-363-5p; hsa-miR-574-3p; hsa-miR-1238-3p; hsa-miR-4738-3p; hsa-miR-3615; hsa-miR-6818-3p; hsa-miR-186-5p; hsa-miR-6749-3p; hsa-miR-22-3p; hsa-miR-130a-3p; hsa-miR-421; hsa-miR-378a-3p; hsa-miR-1226-3p; hsa-miR-324-3p; hsa-miR-106b-5p; hsa-miR-6861-3p; hsa-miR-148b-3p; hsa-miR-3074-5p; hsa-miR-27a-3p; hsa-miR-122-5p; hsa-miR-222-…
Annotations derived over miRTarBase (Gene Ontology)	negative regulation of bicellular tight junction assembly GO1903347	enriched	0.563989	0.588676	26	hsa-miR-151a-3p; hsa-miR-130a-3p; hsa-miR-148b-3p; hsa-miR-126-3p; hsa-miR-142-3p; hsa-miR-30b-5p; hsa-miR-19a-3p; hsa-miR-584-3p; hsa-miR-5695; hsa-miR-30e-5p; hsa-miR-146a-5p; hsa-miR-451a; hsa-miR-503-5p; hsa-miR-625-3p; hsa-miR-335-5p; hsa-miR-143-3p; hsa-miR-17-5p; hsa-miR-144-5p; hsa-miR-584-5p; hsa-miR-30a-5p; hsa-miR-30d-5p; hsa-miR-139-5p; hsa-miR-148a-3p; hsa-miR-340-5p; hsa-miR-200c-3p…
Annotations derived over miRTarBase (Gene Ontology)	negative regulation of cardiac muscle hypertrophy GO0010614	enriched	0.0517053	0.462675	53	hsa-miR-130b-3p; hsa-miR-574-3p; hsa-miR-363-3p; hsa-miR-186-5p; hsa-miR-22-3p; hsa-miR-130a-3p; hsa-miR-421; hsa-miR-1226-3p; hsa-miR-106b-5p; hsa-miR-326; hsa-miR-27a-3p; hsa-miR-93-5p; hsa-miR-20b-5p; hsa-miR-30b-5p; hsa-miR-183-5p; hsa-miR-19a-3p; hsa-miR-454-3p; hsa-miR-182-5p; hsa-miR-27b-3p; hsa-miR-5695; hsa-miR-18a-5p; hsa-miR-144-3p; hsa-miR-30e-5p; hsa-miR-17-3p; hsa-miR-1260b; hsa-miR…
Annotations derived over miRTarBase (Gene Ontology)	negative regulation of toll-like receptor 2 signaling pathway GO0034136	depleted	0.156199	0.470891	30	hsa-miR-501-5p; hsa-miR-122-5p; hsa-miR-378a-5p; hsa-miR-222-3p; hsa-let-7i-5p; hsa-miR-196b-5p; hsa-miR-19a-3p; hsa-miR-26b-5p; hsa-miR-18a-5p; hsa-miR-221-3p; hsa-miR-6513-3p; hsa-let-7g-5p; hsa-let-7b-5p; hsa-miR-17-5p; hsa-miR-374a-5p; hsa-miR-1304-3p; hsa-miR-98-5p; hsa-miR-4659b-3p; hsa-miR-29a-3p; hsa-miR-4659a-3p; hsa-let-7e-5p; hsa-miR-23b-3p; hsa-let-7c-5p; hsa-miR-23a-3p; hsa-let-7d-5p…
Annotations derived over miRTarBase (Gene Ontology)	ovarian follicle development GO0001541	depleted	0.239871	0.478133	77	hsa-miR-363-5p; hsa-miR-186-5p; hsa-miR-6749-3p; hsa-miR-421; hsa-miR-378a-3p; hsa-miR-22-5p; hsa-miR-324-3p; hsa-miR-106b-5p; hsa-miR-148b-3p; hsa-miR-548ay-5p; hsa-miR-122-5p; hsa-miR-378a-5p; hsa-miR-222-3p; hsa-miR-126-3p; hsa-miR-18b-3p; hsa-miR-93-5p; hsa-miR-20b-5p; hsa-miR-3613-3p; hsa-miR-361-3p; hsa-miR-185-5p; hsa-miR-19a-3p; hsa-miR-21-5p; hsa-miR-548j-5p; hsa-miR-26b-5p; hsa-miR-126-…
Annotations derived over miRTarBase (Gene Ontology)	positive regulation of vascular permeability GO0043117	enriched	0.0623106	0.463019	63	hsa-miR-330-5p; hsa-miR-363-5p; hsa-miR-574-3p; hsa-miR-6818-3p; hsa-miR-186-5p; hsa-miR-22-3p; hsa-miR-130a-3p; hsa-miR-378a-3p; hsa-miR-22-5p; hsa-miR-324-3p; hsa-miR-106b-5p; hsa-miR-326; hsa-miR-122-5p; hsa-miR-126-3p; hsa-miR-93-5p; hsa-miR-20b-5p; hsa-miR-1304-5p; hsa-miR-3613-3p; hsa-miR-185-5p; hsa-miR-21-5p; hsa-miR-4690-3p; hsa-miR-126-5p; hsa-miR-15b-5p; hsa-miR-660-3p; hsa-miR-576-5p;…
Annotations derived over miRTarBase (Gene Ontology)	protein K48-linked ubiquitination GO0070936	depleted	0.34779	0.494195	156	hsa-miR-151a-3p; hsa-miR-6501-5p; hsa-miR-130b-3p; hsa-miR-939-5p; hsa-miR-25-3p; hsa-miR-152-3p; hsa-miR-1238-3p; hsa-miR-363-3p; hsa-miR-186-5p; hsa-miR-6749-3p; hsa-miR-6734-3p; hsa-miR-22-3p; hsa-miR-130a-3p; hsa-miR-877-5p; hsa-miR-421; hsa-miR-1226-3p; hsa-miR-324-3p; hsa-miR-106b-5p; hsa-miR-148b-3p; hsa-miR-27a-3p; hsa-miR-1303; hsa-miR-548ay-5p; hsa-miR-122-5p; hsa-miR-28-3p; hsa-miR-785…
Annotations derived over miRTarBase (Gene Ontology)	protoporphyrinogen IX biosynthetic process GO0006782	enriched	0.238482	0.478133	12	hsa-miR-937-3p; hsa-miR-106b-5p; hsa-miR-93-5p; hsa-miR-20b-5p; hsa-miR-181d-5p; hsa-miR-15b-5p; hsa-miR-20a-5p; hsa-miR-17-5p; hsa-miR-98-5p; hsa-miR-548o-3p; hsa-miR-30a-5p; hsa-miR-361-5p
Annotations derived over miRTarBase (Gene Ontology)	protein heterooligomerization GO0051291	depleted	0.222558	0.477752	85	hsa-miR-130b-3p; hsa-miR-501-5p; hsa-miR-324-5p; hsa-miR-1238-3p; hsa-miR-186-5p; hsa-miR-6749-3p; hsa-miR-22-3p; hsa-miR-324-3p; hsa-miR-106b-5p; hsa-miR-6861-3p; hsa-miR-326; hsa-miR-548ay-5p; hsa-miR-28-3p; hsa-miR-222-3p; hsa-miR-196b-5p; hsa-miR-93-5p; hsa-miR-1304-5p; hsa-miR-181d-5p; hsa-miR-3613-3p; hsa-miR-30b-5p; hsa-miR-19a-3p; hsa-miR-21-5p; hsa-miR-548j-5p; hsa-miR-331-3p; hsa-miR-31…
Annotations derived over miRTarBase (Gene Ontology)	negative regulation of G protein-coupled receptor signaling pathway GO0045744	depleted	0.189853	0.474204	61	hsa-miR-6501-5p; hsa-miR-152-3p; hsa-miR-324-5p; hsa-miR-22-3p; hsa-miR-421; hsa-miR-106b-5p; hsa-miR-6840-5p; hsa-miR-148b-3p; hsa-miR-122-5p; hsa-miR-378a-5p; hsa-let-7i-5p; hsa-miR-93-5p; hsa-miR-20b-5p; hsa-miR-181d-5p; hsa-miR-183-5p; hsa-miR-182-5p; hsa-miR-6833-3p; hsa-miR-1270; hsa-miR-17-3p; hsa-miR-223-5p; hsa-miR-942-5p; hsa-miR-146a-5p; hsa-miR-6873-3p; hsa-miR-191-5p; hsa-miR-1255a; …
Annotations derived over miRTarBase (Gene Ontology)	detection of hypoxia GO0070483	depleted	0.12904	0.469907	2	hsa-miR-29a-3p; hsa-miR-10a-5p
Annotations derived over miRTarBase (Gene Ontology)	neutrophil activation GO0042119	enriched	0.135137	0.470891	54	hsa-miR-6501-5p; hsa-miR-130b-3p; hsa-miR-22-3p; hsa-miR-130a-3p; hsa-miR-106b-5p; hsa-miR-27a-3p; hsa-miR-122-5p; hsa-let-7i-5p; hsa-miR-93-5p; hsa-miR-20b-5p; hsa-miR-181d-5p; hsa-miR-6747-3p; hsa-miR-454-3p; hsa-miR-27b-3p; hsa-miR-26b-5p; hsa-miR-15b-5p; hsa-miR-6833-3p; hsa-miR-223-5p; hsa-miR-942-5p; hsa-miR-483-3p; hsa-miR-146a-5p; hsa-miR-15a-5p; hsa-miR-6881-3p; hsa-miR-6873-3p; hsa-miR-…
Annotations derived over miRTarBase (Gene Ontology)	peptidyl-tyrosine autophosphorylation GO0038083	depleted	0.157393	0.470891	133	hsa-miR-151a-3p; hsa-miR-4511; hsa-miR-152-3p; hsa-miR-324-5p; hsa-miR-363-5p; hsa-miR-574-3p; hsa-miR-1287-5p; hsa-miR-4738-3p; hsa-miR-186-5p; hsa-miR-6749-3p; hsa-miR-6734-3p; hsa-miR-378a-3p; hsa-miR-1226-3p; hsa-miR-4433b-5p; hsa-miR-106b-5p; hsa-miR-6861-3p; hsa-miR-27a-3p; hsa-miR-122-5p; hsa-miR-7855-5p; hsa-miR-222-3p; hsa-let-7i-5p; hsa-miR-142-3p; hsa-miR-93-5p; hsa-miR-20b-5p; hsa-miR…
Annotations derived over miRTarBase (Gene Ontology)	interleukin-15-mediated signaling pathway GO0035723	depleted	0.0284106	0.459835	76	hsa-miR-130b-3p; hsa-miR-6818-3p; hsa-miR-22-3p; hsa-miR-877-5p; hsa-miR-378a-3p; hsa-miR-324-3p; hsa-miR-106b-5p; hsa-miR-27a-3p; hsa-miR-28-3p; hsa-miR-222-3p; hsa-miR-93-5p; hsa-miR-20b-5p; hsa-miR-1234-3p; hsa-miR-30b-5p; hsa-miR-19a-3p; hsa-miR-21-5p; hsa-miR-106b-3p; hsa-miR-27b-3p; hsa-miR-15b-5p; hsa-miR-660-3p; hsa-miR-30e-5p; hsa-miR-6833-3p; hsa-miR-223-5p; hsa-miR-15a-5p; hsa-miR-6881…
Annotations derived over miRTarBase (Gene Ontology)	cell-cell signaling GO0007267	depleted	0.0883479	0.463019	216	hsa-miR-151a-3p; hsa-miR-6501-5p; hsa-miR-130b-3p; hsa-miR-939-5p; hsa-miR-4511; hsa-miR-330-5p; hsa-miR-25-3p; hsa-miR-152-3p; hsa-miR-501-5p; hsa-miR-636; hsa-miR-574-3p; hsa-miR-1287-5p; hsa-miR-363-3p; hsa-miR-6818-3p; hsa-miR-186-5p; hsa-miR-6749-3p; hsa-miR-6734-3p; hsa-miR-22-3p; hsa-miR-130a-3p; hsa-miR-877-5p; hsa-miR-378a-3p; hsa-miR-1226-3p; hsa-miR-324-3p; hsa-miR-937-3p; hsa-miR-106b…
Annotations derived over miRTarBase (Gene Ontology)	positive regulation of leukocyte adhesion to vascular endothelial cell GO1904996	enriched	0.432876	0.525165	72	hsa-miR-939-5p; hsa-miR-330-5p; hsa-miR-324-5p; hsa-miR-363-5p; hsa-miR-186-5p; hsa-miR-130a-3p; hsa-miR-877-5p; hsa-miR-331-5p; hsa-miR-1226-3p; hsa-miR-106b-5p; hsa-miR-1303; hsa-miR-122-5p; hsa-miR-222-3p; hsa-miR-142-3p; hsa-miR-93-5p; hsa-miR-20b-5p; hsa-miR-1304-5p; hsa-miR-181d-5p; hsa-miR-3613-3p; hsa-miR-185-5p; hsa-miR-30b-5p; hsa-miR-19a-3p; hsa-miR-21-5p; hsa-miR-185-3p; hsa-miR-584-3…
Annotations derived over miRTarBase (Gene Ontology)	positive regulation of cellular component movement GO0051272	enriched	0.125431	0.468314	90	hsa-miR-1343-3p; hsa-miR-152-3p; hsa-miR-501-5p; hsa-miR-324-5p; hsa-miR-363-5p; hsa-miR-363-3p; hsa-miR-186-5p; hsa-miR-130a-3p; hsa-miR-378a-3p; hsa-miR-1226-3p; hsa-miR-324-3p; hsa-miR-106b-5p; hsa-miR-27a-3p; hsa-miR-548ay-5p; hsa-miR-122-5p; hsa-miR-6783-3p; hsa-miR-378a-5p; hsa-miR-222-3p; hsa-miR-126-3p; hsa-let-7i-5p; hsa-miR-142-3p; hsa-miR-93-5p; hsa-miR-20b-5p; hsa-miR-181d-5p; hsa-miR…
Annotations derived over miRTarBase (Gene Ontology)	positive regulation of G2M transition of mitotic cell cycle GO0010971	enriched	0.0242343	0.459835	131	hsa-miR-151a-3p; hsa-miR-6501-5p; hsa-miR-130b-3p; hsa-miR-330-5p; hsa-miR-25-3p; hsa-miR-152-3p; hsa-miR-378i; hsa-miR-363-3p; hsa-miR-425-5p; hsa-miR-6503-3p; hsa-miR-186-5p; hsa-miR-6749-3p; hsa-miR-22-3p; hsa-miR-130a-3p; hsa-miR-425-3p; hsa-miR-378a-3p; hsa-miR-1226-3p; hsa-miR-106b-5p; hsa-miR-6861-3p; hsa-miR-326; hsa-miR-148b-3p; hsa-miR-27a-3p; hsa-miR-576-3p; hsa-miR-548ay-5p; hsa-miR-1…
Annotations derived over miRTarBase (Gene Ontology)	cellular response to starvation GO0009267	depleted	0.118761	0.465113	162	hsa-miR-6501-5p; hsa-miR-130b-3p; hsa-miR-1343-3p; hsa-miR-939-5p; hsa-miR-151a-5p; hsa-miR-25-3p; hsa-miR-152-3p; hsa-miR-324-5p; hsa-miR-363-3p; hsa-miR-3615; hsa-miR-186-5p; hsa-miR-6749-3p; hsa-miR-6734-3p; hsa-miR-22-3p; hsa-miR-130a-3p; hsa-miR-877-5p; hsa-miR-378a-3p; hsa-miR-1226-3p; hsa-miR-324-3p; hsa-miR-106b-5p; hsa-miR-6861-3p; hsa-miR-148b-3p; hsa-miR-27a-3p; hsa-miR-1303; hsa-miR-1…
Annotations derived over miRTarBase (Gene Ontology)	substrate adhesion-dependent cell spreading GO0034446	enriched	0.29662	0.483617	123	hsa-miR-151a-3p; hsa-miR-939-5p; hsa-miR-330-5p; hsa-miR-152-3p; hsa-miR-501-5p; hsa-miR-574-3p; hsa-miR-1287-5p; hsa-miR-1238-3p; hsa-miR-24-2-5p; hsa-miR-186-5p; hsa-miR-6749-3p; hsa-miR-877-5p; hsa-miR-425-3p; hsa-miR-1226-3p; hsa-miR-22-5p; hsa-miR-324-3p; hsa-miR-106b-5p; hsa-miR-326; hsa-miR-122-5p; hsa-miR-597-3p; hsa-miR-222-3p; hsa-miR-126-3p; hsa-miR-142-3p; hsa-miR-664a-5p; hsa-miR-196…
Annotations derived over miRTarBase (Gene Ontology)	negative regulation of tau-protein kinase activity GO1902948	enriched	0.141984	0.470891	25	hsa-miR-130b-3p; hsa-miR-106b-5p; hsa-miR-27a-3p; hsa-miR-6852-3p; hsa-miR-93-5p; hsa-miR-20b-5p; hsa-miR-21-5p; hsa-miR-26b-5p; hsa-miR-15b-5p; hsa-miR-15a-5p; hsa-miR-100-5p; hsa-miR-221-3p; hsa-miR-335-5p; hsa-miR-106a-5p; hsa-miR-20a-5p; hsa-miR-99a-5p; hsa-miR-192-5p; hsa-miR-17-5p; hsa-miR-1229-3p; hsa-miR-3909; hsa-miR-23b-3p; hsa-miR-132-3p; hsa-miR-409-3p; hsa-miR-494-3p; hsa-miR-125a-5p
Annotations derived over miRTarBase (Gene Ontology)	Golgi organization GO0007030	depleted	0.146087	0.470891	207	hsa-miR-6501-5p; hsa-miR-130b-3p; hsa-miR-1343-3p; hsa-miR-939-5p; hsa-miR-330-5p; hsa-miR-25-3p; hsa-miR-324-5p; hsa-miR-1287-5p; hsa-miR-1238-3p; hsa-miR-363-3p; hsa-miR-6818-3p; hsa-miR-186-5p; hsa-miR-6749-3p; hsa-miR-1273h-3p; hsa-miR-6734-3p; hsa-miR-22-3p; hsa-miR-130a-3p; hsa-miR-877-5p; hsa-miR-331-5p; hsa-miR-421; hsa-miR-378a-3p; hsa-miR-1226-3p; hsa-miR-22-5p; hsa-miR-324-3p; hsa-miR-…
Annotations derived over miRTarBase (Gene Ontology)	organelle fusion GO0048284	depleted	0.346009	0.493154	14	hsa-miR-22-3p; hsa-miR-106b-5p; hsa-miR-93-5p; hsa-miR-20b-5p; hsa-miR-17-3p; hsa-miR-106a-5p; hsa-miR-20a-5p; hsa-miR-17-5p; hsa-miR-548q; hsa-miR-6894-3p; hsa-miR-618; hsa-miR-150-5p; hsa-miR-7977; hsa-miR-495-3p
Annotations derived over miRTarBase (Gene Ontology)	cellular response to hyperoxia GO0071455	enriched	0.0389521	0.459835	46	hsa-miR-324-5p; hsa-miR-1238-3p; hsa-miR-186-5p; hsa-miR-6749-3p; hsa-miR-106b-5p; hsa-miR-27a-3p; hsa-miR-222-3p; hsa-miR-196b-5p; hsa-miR-93-5p; hsa-miR-20b-5p; hsa-miR-183-5p; hsa-miR-19a-3p; hsa-miR-21-5p; hsa-miR-106b-3p; hsa-miR-182-5p; hsa-miR-27b-3p; hsa-miR-584-3p; hsa-miR-26b-5p; hsa-miR-18a-5p; hsa-miR-339-3p; hsa-miR-15b-5p; hsa-miR-660-3p; hsa-miR-942-5p; hsa-miR-146a-5p; hsa-miR-15a…
Annotations derived over miRTarBase (Gene Ontology)	pantothenate transmembrane transport GO0015887	depleted	0.0807024	0.463019	14	hsa-miR-636; hsa-let-7i-5p; hsa-miR-27b-3p; hsa-let-7g-5p; hsa-let-7b-5p; hsa-miR-98-5p; hsa-miR-1294; hsa-miR-424-3p; hsa-let-7e-5p; hsa-let-7c-5p; hsa-let-7d-5p; hsa-miR-877-3p; hsa-miR-423-5p; hsa-miR-139-3p
Annotations derived over miRTarBase (Gene Ontology)	positive regulation of MAP kinase activity GO0043406	enriched	0.0895867	0.463019	147	hsa-miR-130b-3p; hsa-miR-939-5p; hsa-miR-330-5p; hsa-miR-25-3p; hsa-miR-152-3p; hsa-miR-636; hsa-miR-363-5p; hsa-miR-574-3p; hsa-miR-1287-5p; hsa-miR-363-3p; hsa-miR-425-5p; hsa-miR-186-5p; hsa-miR-6734-3p; hsa-miR-22-3p; hsa-miR-943; hsa-miR-130a-3p; hsa-miR-532-5p; hsa-miR-378a-3p; hsa-miR-1226-3p; hsa-miR-22-5p; hsa-miR-324-3p; hsa-miR-106b-5p; hsa-miR-326; hsa-miR-148b-3p; hsa-miR-27a-3p; hsa…
Annotations derived over miRTarBase (Gene Ontology)	intrinsic apoptotic signaling pathway in response to oxidative stress GO0008631	depleted	0.235569	0.478133	43	hsa-miR-148b-5p; hsa-miR-425-5p; hsa-miR-186-5p; hsa-miR-27a-3p; hsa-miR-1303; hsa-miR-148a-5p; hsa-let-7i-5p; hsa-miR-181d-5p; hsa-miR-19a-3p; hsa-miR-27b-3p; hsa-miR-26b-5p; hsa-miR-15b-5p; hsa-miR-766-3p; hsa-miR-15a-5p; hsa-miR-503-5p; hsa-miR-221-3p; hsa-miR-374b-5p; hsa-let-7g-5p; hsa-let-7b-5p; hsa-miR-193a-5p; hsa-miR-29b-2-5p; hsa-miR-664b-3p; hsa-miR-20a-5p; hsa-miR-140-5p; hsa-miR-374a…
Annotations derived over miRTarBase (Gene Ontology)	negative regulation of anoikis GO2000811	enriched	0.31246	0.488621	95	hsa-miR-151a-3p; hsa-miR-130b-3p; hsa-miR-330-5p; hsa-miR-25-3p; hsa-miR-148b-5p; hsa-miR-152-3p; hsa-miR-1238-3p; hsa-miR-363-3p; hsa-miR-24-2-5p; hsa-miR-186-5p; hsa-miR-6749-3p; hsa-miR-106b-5p; hsa-miR-326; hsa-miR-148b-3p; hsa-miR-122-5p; hsa-miR-126-3p; hsa-miR-196b-5p; hsa-miR-93-5p; hsa-miR-20b-5p; hsa-miR-181d-5p; hsa-miR-30b-5p; hsa-miR-183-5p; hsa-miR-19a-3p; hsa-miR-21-5p; hsa-miR-674…
Annotations derived over miRTarBase (Gene Ontology)	mRNA pseudouridine synthesis GO1990481	depleted	0.109138	0.463019	14	hsa-miR-4738-3p; hsa-miR-26b-5p; hsa-miR-6833-3p; hsa-miR-6873-3p; hsa-miR-374b-5p; hsa-let-7b-5p; hsa-miR-17-5p; hsa-miR-374a-5p; hsa-miR-98-5p; hsa-miR-423-3p; hsa-miR-155-5p; hsa-miR-132-3p; hsa-miR-505-3p; hsa-miR-323a-3p
Annotations derived over miRTarBase (Gene Ontology)	L-fucose catabolic process GO0042355	depleted	0.130853	0.470891	40	hsa-miR-106b-5p; hsa-miR-576-3p; hsa-miR-122-5p; hsa-miR-148a-5p; hsa-let-7i-5p; hsa-miR-93-5p; hsa-miR-20b-5p; hsa-miR-1234-3p; hsa-miR-3613-3p; hsa-miR-183-5p; hsa-miR-26b-5p; hsa-miR-15b-5p; hsa-miR-766-3p; hsa-miR-10b-5p; hsa-let-7g-5p; hsa-let-7b-5p; hsa-miR-335-5p; hsa-miR-3143; hsa-miR-21-3p; hsa-miR-664b-3p; hsa-miR-106a-5p; hsa-miR-20a-5p; hsa-miR-17-5p; hsa-miR-339-5p; hsa-miR-98-5p; hs…
Annotations derived over miRTarBase (Gene Ontology)	cellular response to trichostatin A GO0035984	depleted	0.324014	0.490307	6	hsa-miR-21-5p; hsa-miR-26b-5p; hsa-let-7b-5p; hsa-miR-223-3p; hsa-let-7c-5p; hsa-miR-23a-3p
Annotations derived over miRTarBase (Gene Ontology)	primary heart field specification GO0003138	depleted	0.324014	0.490307	6	hsa-miR-21-5p; hsa-miR-26b-5p; hsa-let-7b-5p; hsa-miR-223-3p; hsa-let-7c-5p; hsa-miR-23a-3p
Annotations derived over miRTarBase (Gene Ontology)	sinoatrial valve morphogenesis GO0003185	depleted	0.324014	0.490307	6	hsa-miR-21-5p; hsa-miR-26b-5p; hsa-let-7b-5p; hsa-miR-223-3p; hsa-let-7c-5p; hsa-miR-23a-3p
Annotations derived over miRTarBase (Gene Ontology)	ventricular cardiac muscle cell differentiation GO0055012	depleted	0.324014	0.490307	6	hsa-miR-21-5p; hsa-miR-26b-5p; hsa-let-7b-5p; hsa-miR-223-3p; hsa-let-7c-5p; hsa-miR-23a-3p
Annotations derived over miRTarBase (Gene Ontology)	positive regulation of epithelial to mesenchymal transition involved in endocardial cushion formation GO1905007	enriched	0.121257	0.465382	46	hsa-miR-130b-3p; hsa-miR-1343-3p; hsa-miR-378i; hsa-miR-186-5p; hsa-miR-130a-3p; hsa-miR-378a-3p; hsa-miR-106b-5p; hsa-miR-148b-3p; hsa-miR-27a-3p; hsa-miR-6783-3p; hsa-miR-142-3p; hsa-miR-196b-5p; hsa-miR-93-5p; hsa-miR-20b-5p; hsa-miR-19a-3p; hsa-miR-21-5p; hsa-miR-454-3p; hsa-miR-3133; hsa-miR-378c; hsa-miR-3200-5p; hsa-miR-27b-3p; hsa-miR-18a-5p; hsa-miR-610; hsa-let-7g-5p; hsa-let-7b-5p; hsa…
Annotations derived over miRTarBase (Gene Ontology)	nucleoside transport GO0015858	enriched	0.109794	0.463019	21	hsa-miR-186-5p; hsa-miR-421; hsa-miR-106b-5p; hsa-miR-378a-5p; hsa-miR-93-5p; hsa-miR-20b-5p; hsa-miR-185-5p; hsa-miR-3133; hsa-miR-26b-5p; hsa-miR-15b-5p; hsa-miR-15a-5p; hsa-miR-107; hsa-miR-106a-5p; hsa-miR-20a-5p; hsa-miR-17-5p; hsa-miR-29c-3p; hsa-miR-1301-3p; hsa-miR-29a-3p; hsa-miR-548ac; hsa-miR-127-3p; hsa-miR-433-3p
Annotations derived over miRTarBase (Gene Ontology)	regulation of transcription from RNA polymerase II promoter in response to oxidative stress GO0043619	enriched	0.0541844	0.462675	42	hsa-miR-151a-3p; hsa-miR-324-5p; hsa-miR-186-5p; hsa-miR-6749-3p; hsa-miR-6734-3p; hsa-miR-22-3p; hsa-miR-106b-5p; hsa-miR-148b-3p; hsa-miR-27a-3p; hsa-miR-576-3p; hsa-miR-122-5p; hsa-miR-93-5p; hsa-miR-20b-5p; hsa-miR-6775-3p; hsa-miR-21-5p; hsa-miR-106b-3p; hsa-miR-27b-3p; hsa-miR-26b-5p; hsa-miR-18a-5p; hsa-miR-660-3p; hsa-miR-1291; hsa-miR-6873-3p; hsa-miR-107; hsa-miR-221-3p; hsa-let-7b-5p; …
Annotations derived over miRTarBase (Gene Ontology)	B cell differentiation GO0030183	enriched	0.464469	0.537936	129	hsa-miR-6501-5p; hsa-miR-130b-3p; hsa-miR-939-5p; hsa-miR-25-3p; hsa-miR-152-3p; hsa-miR-636; hsa-miR-1238-3p; hsa-miR-363-3p; hsa-miR-4738-3p; hsa-miR-3615; hsa-miR-186-5p; hsa-miR-6749-3p; hsa-miR-1273h-3p; hsa-miR-6734-3p; hsa-miR-22-3p; hsa-miR-130a-3p; hsa-miR-877-5p; hsa-miR-425-3p; hsa-miR-22-5p; hsa-miR-106b-5p; hsa-miR-148b-3p; hsa-miR-1303; hsa-miR-122-5p; hsa-miR-7855-5p; hsa-miR-222-3…
Annotations derived over miRTarBase (Gene Ontology)	viral entry into host cell GO0046718	depleted	0.280222	0.478133	59	hsa-miR-939-5p; hsa-miR-6818-3p; hsa-miR-877-5p; hsa-miR-324-3p; hsa-miR-106b-5p; hsa-miR-27a-3p; hsa-miR-122-5p; hsa-miR-142-3p; hsa-miR-93-5p; hsa-miR-20b-5p; hsa-miR-181d-5p; hsa-miR-3613-3p; hsa-miR-19a-3p; hsa-miR-21-5p; hsa-miR-185-3p; hsa-miR-27b-3p; hsa-miR-26b-5p; hsa-miR-4690-3p; hsa-miR-6833-3p; hsa-miR-17-3p; hsa-miR-1260b; hsa-miR-6873-3p; hsa-miR-10b-5p; hsa-miR-374b-5p; hsa-let-7b-…
Annotations derived over miRTarBase (Gene Ontology)	extrinsic apoptotic signaling pathway GO0097191	enriched	0.305763	0.486874	130	hsa-miR-6501-5p; hsa-miR-130b-3p; hsa-miR-330-5p; hsa-miR-25-3p; hsa-miR-501-5p; hsa-miR-378i; hsa-miR-574-3p; hsa-miR-363-3p; hsa-miR-4738-3p; hsa-miR-425-5p; hsa-miR-186-5p; hsa-miR-130a-3p; hsa-miR-877-5p; hsa-miR-532-5p; hsa-miR-331-5p; hsa-miR-421; hsa-miR-378a-3p; hsa-miR-4433b-5p; hsa-miR-324-3p; hsa-miR-106b-5p; hsa-miR-148b-3p; hsa-miR-27a-3p; hsa-miR-548ay-5p; hsa-miR-122-5p; hsa-miR-37…
Annotations derived over miRTarBase (Gene Ontology)	negative regulation of keratinocyte migration GO0051548	enriched	0.295202	0.482967	40	hsa-miR-130b-3p; hsa-miR-25-3p; hsa-miR-152-3p; hsa-miR-1287-5p; hsa-miR-425-5p; hsa-miR-22-3p; hsa-miR-130a-3p; hsa-miR-106b-5p; hsa-miR-222-3p; hsa-miR-93-5p; hsa-miR-20b-5p; hsa-miR-19a-3p; hsa-miR-21-5p; hsa-miR-106b-3p; hsa-miR-182-5p; hsa-miR-26b-5p; hsa-miR-18a-5p; hsa-miR-144-3p; hsa-miR-17-3p; hsa-miR-6842-3p; hsa-miR-10b-5p; hsa-miR-221-3p; hsa-miR-21-3p; hsa-miR-106a-5p; hsa-miR-20a-5p…
Annotations derived over miRTarBase (Gene Ontology)	negative regulation of synaptic vesicle clustering GO2000808	enriched	0.295202	0.482967	40	hsa-miR-130b-3p; hsa-miR-25-3p; hsa-miR-152-3p; hsa-miR-1287-5p; hsa-miR-425-5p; hsa-miR-22-3p; hsa-miR-130a-3p; hsa-miR-106b-5p; hsa-miR-222-3p; hsa-miR-93-5p; hsa-miR-20b-5p; hsa-miR-19a-3p; hsa-miR-21-5p; hsa-miR-106b-3p; hsa-miR-182-5p; hsa-miR-26b-5p; hsa-miR-18a-5p; hsa-miR-144-3p; hsa-miR-17-3p; hsa-miR-6842-3p; hsa-miR-10b-5p; hsa-miR-221-3p; hsa-miR-21-3p; hsa-miR-106a-5p; hsa-miR-20a-5p…
Annotations derived over miRTarBase (Gene Ontology)	regulation of cellular component size GO0032535	enriched	0.295202	0.482967	40	hsa-miR-130b-3p; hsa-miR-25-3p; hsa-miR-152-3p; hsa-miR-1287-5p; hsa-miR-425-5p; hsa-miR-22-3p; hsa-miR-130a-3p; hsa-miR-106b-5p; hsa-miR-222-3p; hsa-miR-93-5p; hsa-miR-20b-5p; hsa-miR-19a-3p; hsa-miR-21-5p; hsa-miR-106b-3p; hsa-miR-182-5p; hsa-miR-26b-5p; hsa-miR-18a-5p; hsa-miR-144-3p; hsa-miR-17-3p; hsa-miR-6842-3p; hsa-miR-10b-5p; hsa-miR-221-3p; hsa-miR-21-3p; hsa-miR-106a-5p; hsa-miR-20a-5p…
Annotations derived over miRTarBase (Gene Ontology)	positive regulation of B cell activation GO0050871	depleted	0.358043	0.497929	25	hsa-miR-636; hsa-miR-548ay-5p; hsa-miR-122-5p; hsa-miR-142-3p; hsa-miR-548k; hsa-miR-19a-3p; hsa-miR-548j-5p; hsa-miR-146a-5p; hsa-miR-146b-5p; hsa-miR-451a; hsa-miR-107; hsa-miR-335-5p; hsa-miR-106a-5p; hsa-miR-365a-3p; hsa-miR-192-5p; hsa-miR-98-5p; hsa-miR-1180-3p; hsa-miR-142-5p; hsa-miR-223-3p; hsa-let-7c-5p; hsa-miR-10a-5p; hsa-miR-340-5p; hsa-miR-320a-3p; hsa-miR-155-5p; hsa-miR-335-3p
Annotations derived over miRTarBase (Gene Ontology)	maternal placenta development GO0001893	enriched	0.252358	0.478133	9	hsa-miR-186-5p; hsa-miR-576-3p; hsa-miR-222-3p; hsa-miR-19a-3p; hsa-miR-331-3p; hsa-miR-143-3p; hsa-miR-192-5p; hsa-miR-142-5p; hsa-miR-125a-5p
Annotations derived over miRTarBase (Gene Ontology)	regulation of establishment of cell polarity GO2000114	enriched	0.0405218	0.462675	66	hsa-miR-330-5p; hsa-miR-324-5p; hsa-miR-378i; hsa-miR-186-5p; hsa-miR-6749-3p; hsa-miR-6734-3p; hsa-miR-877-5p; hsa-miR-378a-3p; hsa-miR-1226-3p; hsa-miR-324-3p; hsa-miR-106b-5p; hsa-miR-326; hsa-miR-148b-3p; hsa-miR-27a-3p; hsa-miR-126-3p; hsa-miR-142-3p; hsa-miR-196b-5p; hsa-miR-181d-5p; hsa-miR-3613-3p; hsa-miR-30b-5p; hsa-miR-183-5p; hsa-miR-19a-3p; hsa-miR-21-5p; hsa-miR-378c; hsa-miR-27b-3p…
Annotations derived over miRTarBase (Gene Ontology)	positive regulation of transcription from RNA polymerase II promoter in response to hypoxia GO0061419	depleted	0.472662	0.537936	75	hsa-miR-151a-3p; hsa-miR-25-3p; hsa-miR-363-5p; hsa-miR-363-3p; hsa-miR-186-5p; hsa-miR-22-3p; hsa-miR-532-5p; hsa-miR-378a-3p; hsa-miR-106b-5p; hsa-miR-326; hsa-miR-27a-3p; hsa-miR-576-3p; hsa-miR-126-3p; hsa-miR-93-5p; hsa-miR-20b-5p; hsa-miR-185-5p; hsa-miR-30b-5p; hsa-miR-21-5p; hsa-miR-3133; hsa-miR-106b-3p; hsa-miR-27b-3p; hsa-miR-5695; hsa-miR-26b-5p; hsa-miR-18a-5p; hsa-miR-126-5p; hsa-mi…
Annotations derived over miRTarBase (Gene Ontology)	cellular response to interferon-gamma GO0071346	depleted	0.311482	0.488582	112	hsa-miR-6501-5p; hsa-miR-130b-3p; hsa-miR-25-3p; hsa-miR-501-5p; hsa-miR-363-5p; hsa-miR-4738-3p; hsa-miR-425-5p; hsa-miR-6818-3p; hsa-miR-186-5p; hsa-miR-6734-3p; hsa-miR-22-3p; hsa-miR-130a-3p; hsa-miR-324-3p; hsa-miR-106b-5p; hsa-miR-148b-3p; hsa-miR-548ay-5p; hsa-miR-378a-5p; hsa-let-7i-5p; hsa-miR-196b-5p; hsa-miR-93-5p; hsa-miR-20b-5p; hsa-miR-1234-3p; hsa-miR-181d-5p; hsa-miR-548k; hsa-miR…
Annotations derived over miRTarBase (Gene Ontology)	positive regulation of glomerular mesangial cell proliferation GO0072126	enriched	0.187627	0.474204	34	hsa-miR-363-5p; hsa-miR-4738-3p; hsa-miR-331-5p; hsa-miR-106b-5p; hsa-let-7i-5p; hsa-miR-93-5p; hsa-miR-20b-5p; hsa-miR-6747-3p; hsa-miR-5695; hsa-miR-26b-5p; hsa-miR-126-5p; hsa-miR-6833-3p; hsa-miR-1307-3p; hsa-miR-451a; hsa-let-7g-5p; hsa-let-7b-5p; hsa-miR-6741-3p; hsa-miR-106a-5p; hsa-miR-143-3p; hsa-miR-20a-5p; hsa-miR-548ay-3p; hsa-miR-192-5p; hsa-miR-17-5p; hsa-miR-146b-3p; hsa-miR-1304-3…
Annotations derived over miRTarBase (Gene Ontology)	thiamine-containing compound metabolic process GO0042723	enriched	0.384572	0.507173	24	hsa-miR-939-5p; hsa-miR-106b-5p; hsa-miR-122-5p; hsa-miR-222-3p; hsa-let-7i-5p; hsa-miR-93-5p; hsa-miR-20b-5p; hsa-miR-181d-5p; hsa-miR-26b-5p; hsa-miR-221-3p; hsa-let-7g-5p; hsa-let-7b-5p; hsa-miR-106a-5p; hsa-miR-20a-5p; hsa-miR-192-5p; hsa-miR-17-5p; hsa-miR-330-3p; hsa-miR-98-5p; hsa-let-7e-5p; hsa-miR-30c-1-3p; hsa-let-7c-5p; hsa-let-7d-5p; hsa-miR-155-5p; hsa-miR-543
Annotations derived over miRTarBase (Gene Ontology)	cellular response to molecule of bacterial origin GO0071219	depleted	0.527306	0.563688	14	hsa-miR-152-3p; hsa-miR-148b-3p; hsa-miR-21-5p; hsa-miR-26b-5p; hsa-miR-18a-5p; hsa-miR-374b-5p; hsa-miR-335-5p; hsa-miR-374a-5p; hsa-miR-29c-3p; hsa-let-7f-1-3p; hsa-let-7b-3p; hsa-miR-148a-3p; hsa-miR-23a-3p; hsa-miR-505-3p
Annotations derived over miRTarBase (Gene Ontology)	immune system process GO0002376	enriched	0.0064997	0.456586	33	hsa-miR-130b-3p; hsa-miR-574-3p; hsa-miR-22-3p; hsa-miR-130a-3p; hsa-miR-331-5p; hsa-miR-22-5p; hsa-miR-106b-5p; hsa-miR-378a-5p; hsa-miR-142-3p; hsa-miR-93-5p; hsa-miR-20b-5p; hsa-miR-1234-3p; hsa-miR-548e-3p; hsa-miR-19a-3p; hsa-miR-454-3p; hsa-miR-4685-3p; hsa-miR-26b-5p; hsa-miR-18a-5p; hsa-miR-15b-5p; hsa-miR-1307-3p; hsa-miR-146a-5p; hsa-miR-15a-5p; hsa-miR-96-5p; hsa-miR-335-5p; hsa-miR-10…
Annotations derived over miRTarBase (Gene Ontology)	sodium-independent organic anion transport GO0043252	enriched	0.308233	0.487958	27	hsa-miR-4511; hsa-miR-106b-5p; hsa-miR-148b-3p; hsa-miR-93-5p; hsa-miR-20b-5p; hsa-miR-4685-3p; hsa-miR-26b-5p; hsa-miR-15b-5p; hsa-miR-6833-3p; hsa-miR-15a-5p; hsa-miR-6873-3p; hsa-miR-107; hsa-miR-532-3p; hsa-miR-191-5p; hsa-miR-335-5p; hsa-miR-106a-5p; hsa-miR-20a-5p; hsa-miR-192-5p; hsa-miR-17-5p; hsa-miR-330-3p; hsa-miR-142-5p; hsa-let-7e-5p; hsa-miR-210-3p; hsa-miR-340-5p; hsa-miR-92b-3p; h…
Annotations derived over miRTarBase (Gene Ontology)	bone morphogenesis GO0060349	depleted	0.0732204	0.463019	71	hsa-miR-152-3p; hsa-miR-425-5p; hsa-miR-186-5p; hsa-miR-943; hsa-miR-106b-5p; hsa-miR-27a-3p; hsa-miR-628-3p; hsa-miR-222-3p; hsa-miR-126-3p; hsa-miR-93-5p; hsa-miR-20b-5p; hsa-miR-183-5p; hsa-miR-21-5p; hsa-miR-185-3p; hsa-miR-4685-3p; hsa-miR-2110; hsa-miR-182-5p; hsa-miR-27b-3p; hsa-miR-584-3p; hsa-miR-26b-5p; hsa-miR-15b-5p; hsa-miR-6833-3p; hsa-miR-942-5p; hsa-miR-766-3p; hsa-miR-146a-5p; hs…
Annotations derived over miRTarBase (Gene Ontology)	Rap protein signal transduction GO0032486	enriched	0.0469953	0.462675	75	hsa-miR-130b-3p; hsa-miR-25-3p; hsa-miR-324-5p; hsa-miR-378i; hsa-miR-636; hsa-miR-22-3p; hsa-miR-378a-3p; hsa-miR-106b-5p; hsa-miR-27a-3p; hsa-miR-378a-5p; hsa-miR-126-3p; hsa-miR-18b-3p; hsa-miR-93-5p; hsa-miR-20b-5p; hsa-miR-181d-5p; hsa-miR-3613-3p; hsa-miR-548e-3p; hsa-miR-185-5p; hsa-miR-30b-5p; hsa-miR-19a-3p; hsa-miR-454-3p; hsa-miR-185-3p; hsa-miR-4685-3p; hsa-miR-378c; hsa-miR-27b-3p; h…
Annotations derived over miRTarBase (Gene Ontology)	positive regulation of transcription regulatory region DNA binding GO2000679	depleted	0.739625	0.740084	104	hsa-miR-151a-3p; hsa-miR-130b-3p; hsa-miR-939-5p; hsa-miR-330-5p; hsa-miR-25-3p; hsa-miR-363-5p; hsa-miR-574-3p; hsa-miR-363-3p; hsa-miR-4738-3p; hsa-miR-186-5p; hsa-miR-130a-3p; hsa-miR-421; hsa-miR-324-3p; hsa-miR-106b-5p; hsa-miR-326; hsa-miR-27a-3p; hsa-miR-122-5p; hsa-miR-7855-5p; hsa-miR-222-3p; hsa-let-7i-5p; hsa-miR-142-3p; hsa-miR-6855-3p; hsa-miR-196b-5p; hsa-miR-6852-3p; hsa-miR-93-5p;…
Annotations derived over miRTarBase (Gene Ontology)	nuclear pore complex assembly GO0051292	enriched	0.13803	0.470891	64	hsa-miR-330-5p; hsa-miR-6818-3p; hsa-miR-186-5p; hsa-miR-421; hsa-miR-1226-3p; hsa-miR-106b-5p; hsa-miR-326; hsa-miR-148b-3p; hsa-miR-27a-3p; hsa-miR-378a-5p; hsa-miR-222-3p; hsa-miR-18b-3p; hsa-miR-93-5p; hsa-miR-20b-5p; hsa-miR-3613-3p; hsa-miR-183-5p; hsa-miR-21-5p; hsa-miR-106b-3p; hsa-miR-27b-3p; hsa-miR-26b-5p; hsa-miR-15b-5p; hsa-miR-1270; hsa-miR-17-3p; hsa-miR-1260b; hsa-miR-766-3p; hsa-…
Annotations derived over miRTarBase (Gene Ontology)	positive regulation of erythrocyte differentiation GO0045648	depleted	0.07069	0.463019	140	hsa-miR-151a-3p; hsa-miR-6501-5p; hsa-miR-130b-3p; hsa-miR-330-5p; hsa-miR-25-3p; hsa-miR-501-5p; hsa-miR-324-5p; hsa-miR-574-3p; hsa-miR-6806-3p; hsa-miR-186-5p; hsa-miR-22-3p; hsa-miR-425-3p; hsa-miR-378a-3p; hsa-miR-1226-3p; hsa-miR-4454; hsa-miR-22-5p; hsa-miR-324-3p; hsa-miR-106b-5p; hsa-miR-326; hsa-miR-148b-3p; hsa-miR-27a-3p; hsa-miR-576-3p; hsa-miR-548ay-5p; hsa-miR-122-5p; hsa-miR-28-3p…
Annotations derived over miRTarBase (Gene Ontology)	cell migration involved in coronary angiogenesis GO0060981	enriched	0.290394	0.48083	4	hsa-miR-30b-5p; hsa-miR-224-5p; hsa-miR-29c-3p; hsa-miR-29a-3p
Annotations derived over miRTarBase (Gene Ontology)	cell migration involved in vasculogenesis GO0035441	enriched	0.290394	0.48083	4	hsa-miR-30b-5p; hsa-miR-224-5p; hsa-miR-29c-3p; hsa-miR-29a-3p
Annotations derived over miRTarBase (Gene Ontology)	metanephric glomerular mesangial cell proliferation involved in metanephros development GO0072262	enriched	0.290394	0.48083	4	hsa-miR-30b-5p; hsa-miR-224-5p; hsa-miR-29c-3p; hsa-miR-29a-3p
Annotations derived over miRTarBase (Gene Ontology)	protein K29-linked deubiquitination GO0035523	enriched	0.487509	0.539728	63	hsa-miR-130b-3p; hsa-miR-324-5p; hsa-miR-6806-3p; hsa-miR-1273h-3p; hsa-miR-130a-3p; hsa-miR-877-5p; hsa-miR-106b-5p; hsa-miR-1303; hsa-miR-548ay-5p; hsa-let-7i-5p; hsa-miR-142-3p; hsa-miR-196b-5p; hsa-miR-93-5p; hsa-miR-20b-5p; hsa-miR-548k; hsa-miR-1299; hsa-miR-548e-3p; hsa-miR-30b-5p; hsa-miR-19a-3p; hsa-miR-21-5p; hsa-miR-548j-5p; hsa-miR-454-3p; hsa-miR-26b-5p; hsa-miR-18a-5p; hsa-miR-6820-…
Annotations derived over miRTarBase (Gene Ontology)	sensory perception of pain GO0019233	depleted	0.36897	0.501443	35	hsa-miR-324-5p; hsa-miR-186-5p; hsa-miR-532-5p; hsa-miR-106b-5p; hsa-miR-378a-5p; hsa-let-7i-5p; hsa-miR-6775-3p; hsa-miR-331-3p; hsa-miR-26b-5p; hsa-miR-6833-3p; hsa-miR-1260b; hsa-miR-1291; hsa-miR-6873-3p; hsa-miR-107; hsa-miR-532-3p; hsa-miR-96-5p; hsa-let-7g-5p; hsa-let-7b-5p; hsa-miR-335-5p; hsa-miR-6786-3p; hsa-miR-98-5p; hsa-miR-548o-3p; hsa-miR-6793-3p; hsa-let-7e-5p; hsa-miR-30c-1-3p; h…
Annotations derived over miRTarBase (Gene Ontology)	leukocyte migration GO0050900	depleted	0.0270509	0.459835	225	hsa-miR-6501-5p; hsa-miR-130b-3p; hsa-miR-1343-3p; hsa-miR-939-5p; hsa-miR-330-5p; hsa-miR-25-3p; hsa-miR-152-3p; hsa-miR-501-5p; hsa-miR-324-5p; hsa-miR-363-5p; hsa-miR-574-3p; hsa-miR-1287-5p; hsa-miR-1238-3p; hsa-miR-363-3p; hsa-miR-425-5p; hsa-miR-24-2-5p; hsa-miR-6818-3p; hsa-miR-186-5p; hsa-miR-6749-3p; hsa-miR-6734-3p; hsa-miR-22-3p; hsa-miR-130a-3p; hsa-miR-421; hsa-miR-378a-3p; hsa-miR-1…
Annotations derived over miRTarBase (Gene Ontology)	positive regulation of thymocyte apoptotic process GO0070245	enriched	0.169064	0.47131	35	hsa-miR-151a-5p; hsa-miR-25-3p; hsa-miR-324-5p; hsa-miR-186-5p; hsa-miR-6749-3p; hsa-miR-106b-5p; hsa-miR-27a-3p; hsa-miR-28-3p; hsa-miR-222-3p; hsa-miR-185-5p; hsa-miR-30b-5p; hsa-miR-19a-3p; hsa-miR-454-3p; hsa-miR-2110; hsa-miR-18a-5p; hsa-miR-660-3p; hsa-miR-30e-5p; hsa-miR-15a-5p; hsa-miR-10b-5p; hsa-miR-28-5p; hsa-miR-335-5p; hsa-miR-106a-5p; hsa-miR-20a-5p; hsa-miR-5193; hsa-miR-17-5p; hsa…
Annotations derived over miRTarBase (Gene Ontology)	establishment of epithelial cell apicalbasal polarity GO0045198	depleted	0.301154	0.48535	57	hsa-miR-939-5p; hsa-miR-25-3p; hsa-miR-363-5p; hsa-miR-186-5p; hsa-miR-331-5p; hsa-miR-106b-5p; hsa-miR-27a-3p; hsa-miR-122-5p; hsa-miR-222-3p; hsa-miR-3613-3p; hsa-miR-185-5p; hsa-miR-30b-5p; hsa-miR-183-5p; hsa-miR-21-5p; hsa-miR-26b-5p; hsa-miR-18a-5p; hsa-miR-144-3p; hsa-miR-30e-5p; hsa-miR-766-3p; hsa-miR-483-3p; hsa-miR-146a-5p; hsa-miR-146b-5p; hsa-miR-10b-5p; hsa-miR-107; hsa-miR-93-3p; h…
Annotations derived over miRTarBase (Gene Ontology)	maintenance of epithelial cell apicalbasal polarity GO0045199	enriched	0.109242	0.463019	35	hsa-miR-130b-3p; hsa-miR-22-3p; hsa-miR-130a-3p; hsa-miR-421; hsa-miR-1226-3p; hsa-miR-106b-5p; hsa-miR-6840-5p; hsa-miR-93-5p; hsa-miR-20b-5p; hsa-miR-548k; hsa-miR-30b-5p; hsa-miR-19a-3p; hsa-miR-21-5p; hsa-miR-454-3p; hsa-miR-30e-5p; hsa-miR-942-5p; hsa-miR-483-3p; hsa-miR-15a-5p; hsa-miR-107; hsa-miR-641; hsa-miR-335-5p; hsa-miR-3143; hsa-miR-20a-5p; hsa-miR-17-5p; hsa-miR-374a-5p; hsa-miR-48…
Annotations derived over miRTarBase (Gene Ontology)	antigen processing and presentation of peptide antigen via MHC class I GO0002474	depleted	0.321783	0.490307	107	hsa-miR-1343-3p; hsa-miR-4511; hsa-miR-330-5p; hsa-miR-152-3p; hsa-miR-6818-3p; hsa-miR-186-5p; hsa-miR-877-5p; hsa-miR-378a-3p; hsa-miR-22-5p; hsa-miR-324-3p; hsa-miR-106b-5p; hsa-miR-148b-3p; hsa-miR-27a-3p; hsa-miR-122-5p; hsa-miR-6783-3p; hsa-miR-378a-5p; hsa-miR-597-3p; hsa-miR-148a-5p; hsa-miR-222-3p; hsa-miR-142-3p; hsa-miR-93-5p; hsa-miR-20b-5p; hsa-miR-548k; hsa-miR-6775-3p; hsa-miR-3613…
Annotations derived over miRTarBase (Gene Ontology)	cell chemotaxis GO0060326	depleted	0.123955	0.468228	131	hsa-miR-130b-3p; hsa-miR-330-5p; hsa-miR-363-5p; hsa-miR-6806-3p; hsa-miR-186-5p; hsa-miR-6749-3p; hsa-miR-22-3p; hsa-miR-130a-3p; hsa-miR-532-5p; hsa-miR-1226-3p; hsa-miR-4454; hsa-miR-324-3p; hsa-miR-106b-5p; hsa-miR-148b-3p; hsa-miR-3074-5p; hsa-miR-122-5p; hsa-miR-378a-5p; hsa-miR-222-3p; hsa-miR-126-3p; hsa-let-7i-5p; hsa-miR-142-3p; hsa-miR-93-5p; hsa-miR-20b-5p; hsa-miR-6868-3p; hsa-miR-18…
Annotations derived over miRTarBase (Gene Ontology)	cellular response to organic substance GO0071310	depleted	0.298821	0.484445	60	hsa-miR-130b-3p; hsa-miR-363-5p; hsa-miR-6734-3p; hsa-miR-130a-3p; hsa-miR-378a-3p; hsa-miR-106b-5p; hsa-miR-122-5p; hsa-miR-18b-3p; hsa-let-7i-5p; hsa-miR-196b-5p; hsa-miR-93-5p; hsa-miR-20b-5p; hsa-miR-19a-3p; hsa-miR-21-5p; hsa-miR-454-3p; hsa-miR-185-3p; hsa-miR-4685-3p; hsa-miR-2110; hsa-miR-26b-5p; hsa-miR-15b-5p; hsa-miR-660-3p; hsa-miR-1307-3p; hsa-miR-766-3p; hsa-miR-15a-5p; hsa-miR-6873…
Annotations derived over miRTarBase (Gene Ontology)	actin filament bundle assembly GO0051017	enriched	0.193588	0.474204	123	hsa-miR-130b-3p; hsa-miR-25-3p; hsa-miR-148b-5p; hsa-miR-501-5p; hsa-miR-363-5p; hsa-miR-363-3p; hsa-miR-425-5p; hsa-miR-186-5p; hsa-miR-6749-3p; hsa-miR-331-5p; hsa-miR-421; hsa-miR-1226-3p; hsa-miR-324-3p; hsa-miR-106b-5p; hsa-miR-326; hsa-miR-148b-3p; hsa-miR-3074-5p; hsa-miR-27a-3p; hsa-miR-122-5p; hsa-miR-378a-5p; hsa-miR-222-3p; hsa-miR-93-5p; hsa-miR-20b-5p; hsa-miR-6868-3p; hsa-miR-181d-5…
Annotations derived over miRTarBase (Gene Ontology)	C-terminal protein lipidation GO0006501	depleted	0.276374	0.478133	20	hsa-miR-6749-3p; hsa-let-7i-5p; hsa-miR-30b-5p; hsa-miR-19a-3p; hsa-miR-30e-5p; hsa-miR-17-3p; hsa-miR-107; hsa-miR-96-5p; hsa-miR-6802-3p; hsa-let-7g-5p; hsa-let-7b-5p; hsa-miR-106a-5p; hsa-miR-98-5p; hsa-let-7e-5p; hsa-miR-30d-5p; hsa-miR-210-3p; hsa-miR-23b-3p; hsa-let-7c-5p; hsa-let-7d-5p; hsa-miR-505-3p
Annotations derived over miRTarBase (Gene Ontology)	chemokine-mediated signaling pathway GO0070098	enriched	0.0778641	0.463019	91	hsa-miR-130b-3p; hsa-miR-4511; hsa-miR-25-3p; hsa-miR-501-5p; hsa-miR-324-5p; hsa-miR-6818-3p; hsa-miR-186-5p; hsa-miR-943; hsa-miR-130a-3p; hsa-miR-877-5p; hsa-miR-532-5p; hsa-miR-378a-3p; hsa-miR-1226-3p; hsa-miR-4433b-5p; hsa-miR-106b-5p; hsa-miR-148b-3p; hsa-miR-122-5p; hsa-miR-628-3p; hsa-miR-126-3p; hsa-let-7i-5p; hsa-miR-6855-3p; hsa-miR-93-5p; hsa-miR-20b-5p; hsa-miR-6868-3p; hsa-miR-181d…
Annotations derived over miRTarBase (Gene Ontology)	embryonic limb morphogenesis GO0030326	depleted	0.241102	0.478133	76	hsa-miR-130b-3p; hsa-miR-378i; hsa-miR-1238-3p; hsa-miR-943; hsa-miR-130a-3p; hsa-miR-378a-3p; hsa-miR-324-3p; hsa-miR-106b-5p; hsa-miR-628-3p; hsa-miR-126-3p; hsa-miR-142-3p; hsa-miR-93-5p; hsa-miR-20b-5p; hsa-miR-6868-3p; hsa-miR-30b-5p; hsa-miR-183-5p; hsa-miR-19a-3p; hsa-miR-21-5p; hsa-miR-454-3p; hsa-miR-185-3p; hsa-miR-4685-3p; hsa-miR-2110; hsa-miR-378c; hsa-miR-584-3p; hsa-miR-26b-5p; hsa…
Annotations derived over miRTarBase (Gene Ontology)	modulation of age-related behavioral decline GO0090647	enriched	0.492641	0.54272	56	hsa-miR-130b-3p; hsa-miR-152-3p; hsa-miR-501-5p; hsa-miR-1238-3p; hsa-miR-186-5p; hsa-miR-130a-3p; hsa-miR-106b-5p; hsa-miR-148b-3p; hsa-miR-548ay-5p; hsa-miR-222-3p; hsa-miR-93-5p; hsa-miR-20b-5p; hsa-miR-548e-3p; hsa-miR-30b-5p; hsa-miR-183-5p; hsa-miR-548j-5p; hsa-miR-454-3p; hsa-miR-3133; hsa-miR-15b-5p; hsa-miR-144-3p; hsa-miR-30e-5p; hsa-miR-17-3p; hsa-miR-1260b; hsa-miR-15a-5p; hsa-miR-688…
Annotations derived over miRTarBase (Gene Ontology)	glucosamine metabolic process GO0006041	depleted	0.261104	0.478133	14	hsa-miR-331-5p; hsa-miR-30b-5p; hsa-miR-126-5p; hsa-miR-30e-5p; hsa-miR-483-3p; hsa-let-7b-5p; hsa-miR-548ay-3p; hsa-miR-192-5p; hsa-miR-30a-5p; hsa-miR-548ac; hsa-miR-30d-5p; hsa-miR-500a-3p; hsa-miR-340-5p; hsa-miR-125a-5p
Annotations derived over miRTarBase (Gene Ontology)	negative regulation of translational initiation GO0045947	enriched	0.161961	0.470891	99	hsa-miR-130b-3p; hsa-miR-1343-3p; hsa-miR-939-5p; hsa-miR-25-3p; hsa-miR-152-3p; hsa-miR-1238-3p; hsa-miR-6806-3p; hsa-miR-363-3p; hsa-miR-24-2-5p; hsa-miR-186-5p; hsa-miR-877-5p; hsa-miR-148b-3p; hsa-miR-3074-5p; hsa-miR-27a-3p; hsa-miR-548ay-5p; hsa-miR-6783-3p; hsa-miR-378a-5p; hsa-miR-222-3p; hsa-miR-6855-3p; hsa-miR-548k; hsa-miR-3613-3p; hsa-miR-548e-3p; hsa-miR-185-5p; hsa-miR-30b-5p; hsa-…
Annotations derived over miRTarBase (Gene Ontology)	regulation of mitotic centrosome separation GO0046602	enriched	0.453572	0.533861	21	hsa-miR-25-3p; hsa-miR-186-5p; hsa-miR-1226-3p; hsa-miR-30b-5p; hsa-miR-19a-3p; hsa-miR-26b-5p; hsa-miR-15b-5p; hsa-miR-30e-5p; hsa-miR-1270; hsa-miR-766-3p; hsa-miR-15a-5p; hsa-miR-503-5p; hsa-miR-30a-5p; hsa-miR-4672; hsa-miR-197-3p; hsa-miR-30d-5p; hsa-miR-340-5p; hsa-miR-99b-5p; hsa-miR-505-3p; hsa-miR-139-3p; hsa-miR-323a-3p
Annotations derived over miRTarBase (Gene Ontology)	ATP synthesis coupled electron transport GO0042773	depleted	0.0832307	0.463019	14	hsa-miR-21-5p; hsa-miR-26b-5p; hsa-miR-146a-5p; hsa-miR-100-5p; hsa-let-7b-5p; hsa-miR-143-3p; hsa-miR-99a-5p; hsa-miR-17-5p; hsa-miR-652-3p; hsa-miR-26b-3p; hsa-miR-1908-5p; hsa-let-7c-5p; hsa-miR-320a-3p; hsa-miR-744-5p
Annotations derived over miRTarBase (Gene Ontology)	metanephric glomerular capillary formation GO0072277	enriched	0.074799	0.463019	14	hsa-miR-130b-3p; hsa-miR-130a-3p; hsa-miR-1234-3p; hsa-miR-30b-5p; hsa-miR-21-5p; hsa-miR-26b-5p; hsa-miR-146b-5p; hsa-let-7b-5p; hsa-miR-143-3p; hsa-miR-140-5p; hsa-miR-224-5p; hsa-miR-29c-3p; hsa-miR-29a-3p; hsa-miR-139-3p
Annotations derived over miRTarBase (Gene Ontology)	viral RNA genome replication GO0039694	enriched	0.191915	0.474204	46	hsa-miR-130b-3p; hsa-miR-4738-3p; hsa-miR-130a-3p; hsa-miR-106b-5p; hsa-miR-222-3p; hsa-miR-142-3p; hsa-miR-93-5p; hsa-miR-20b-5p; hsa-miR-185-5p; hsa-miR-30b-5p; hsa-miR-21-5p; hsa-miR-5695; hsa-miR-18a-5p; hsa-miR-30e-5p; hsa-miR-451a; hsa-miR-107; hsa-miR-93-3p; hsa-miR-100-5p; hsa-miR-1255a; hsa-let-7b-5p; hsa-miR-625-3p; hsa-miR-335-5p; hsa-miR-21-3p; hsa-miR-106a-5p; hsa-miR-20a-5p; hsa-miR…
Annotations derived over miRTarBase (Gene Ontology)	mRNA stabilization GO0048255	enriched	0.186795	0.474204	105	hsa-miR-130b-3p; hsa-miR-1343-3p; hsa-miR-939-5p; hsa-miR-25-3p; hsa-miR-501-5p; hsa-miR-363-3p; hsa-miR-24-2-5p; hsa-miR-186-5p; hsa-miR-877-5p; hsa-miR-22-5p; hsa-miR-106b-5p; hsa-miR-326; hsa-miR-148b-3p; hsa-miR-3074-5p; hsa-miR-548ay-5p; hsa-miR-6783-3p; hsa-miR-378a-5p; hsa-miR-597-3p; hsa-miR-148a-5p; hsa-miR-93-5p; hsa-miR-20b-5p; hsa-miR-3613-3p; hsa-miR-548e-3p; hsa-miR-30b-5p; hsa-miR-…
Annotations derived over miRTarBase (Gene Ontology)	positive regulation of calcidiol 1-monooxygenase activity GO0060559	enriched	0.292758	0.482015	13	hsa-miR-130a-3p; hsa-miR-27a-3p; hsa-miR-19a-3p; hsa-miR-21-5p; hsa-miR-26b-5p; hsa-miR-15b-5p; hsa-miR-15a-5p; hsa-miR-106a-5p; hsa-miR-143-3p; hsa-miR-17-5p; hsa-miR-877-3p; hsa-miR-409-3p; hsa-miR-125a-5p
Annotations derived over miRTarBase (Gene Ontology)	nucleoside triphosphate biosynthetic process GO0009142	depleted	0.144854	0.470891	38	hsa-miR-130b-3p; hsa-miR-106b-5p; hsa-miR-27a-3p; hsa-miR-7855-5p; hsa-miR-18b-3p; hsa-let-7i-5p; hsa-miR-142-3p; hsa-miR-93-5p; hsa-miR-20b-5p; hsa-miR-3613-3p; hsa-miR-26b-5p; hsa-miR-10b-5p; hsa-miR-221-3p; hsa-miR-374b-5p; hsa-miR-5010-3p; hsa-let-7g-5p; hsa-let-7b-5p; hsa-miR-335-5p; hsa-miR-143-3p; hsa-miR-20a-5p; hsa-miR-192-5p; hsa-miR-17-5p; hsa-miR-1229-3p; hsa-miR-484; hsa-miR-339-5p; …
Annotations derived over miRTarBase (Gene Ontology)	regulation of cardiac muscle cell action potential involved in regulation of contraction GO0098909	enriched	0.009495	0.456586	37	hsa-miR-25-3p; hsa-miR-1238-3p; hsa-miR-186-5p; hsa-miR-6749-3p; hsa-miR-1226-3p; hsa-miR-106b-5p; hsa-miR-142-3p; hsa-miR-93-5p; hsa-miR-20b-5p; hsa-miR-548e-3p; hsa-miR-185-5p; hsa-miR-30b-5p; hsa-miR-21-5p; hsa-miR-3133; hsa-miR-584-3p; hsa-miR-26b-5p; hsa-miR-15b-5p; hsa-miR-660-3p; hsa-miR-30e-5p; hsa-miR-223-5p; hsa-miR-107; hsa-miR-100-5p; hsa-miR-221-3p; hsa-let-7b-5p; hsa-miR-106a-5p; hs…
Annotations derived over miRTarBase (Gene Ontology)	cellular response to interferon-alpha GO0035457	enriched	0.199924	0.475088	62	hsa-miR-130b-3p; hsa-miR-6818-3p; hsa-miR-6734-3p; hsa-miR-130a-3p; hsa-miR-106b-5p; hsa-miR-27a-3p; hsa-miR-1303; hsa-miR-548ay-5p; hsa-miR-122-5p; hsa-miR-378a-5p; hsa-let-7i-5p; hsa-miR-142-3p; hsa-miR-196b-5p; hsa-miR-93-5p; hsa-miR-20b-5p; hsa-miR-548k; hsa-miR-548j-5p; hsa-miR-6747-3p; hsa-miR-454-3p; hsa-miR-27b-3p; hsa-miR-26b-5p; hsa-miR-660-3p; hsa-miR-6833-3p; hsa-miR-766-3p; hsa-miR-4…
Annotations derived over miRTarBase (Gene Ontology)	cellular response to actinomycin D GO0072717	enriched	0.140812	0.470891	64	hsa-miR-151a-5p; hsa-miR-25-3p; hsa-miR-324-5p; hsa-miR-363-3p; hsa-miR-425-5p; hsa-miR-6749-3p; hsa-miR-106b-5p; hsa-miR-27a-3p; hsa-miR-28-3p; hsa-miR-222-3p; hsa-miR-93-5p; hsa-miR-20b-5p; hsa-miR-185-5p; hsa-miR-30b-5p; hsa-miR-183-5p; hsa-miR-19a-3p; hsa-miR-454-3p; hsa-miR-2110; hsa-miR-26b-5p; hsa-miR-18a-5p; hsa-miR-660-3p; hsa-miR-30e-5p; hsa-miR-1270; hsa-miR-766-3p; hsa-miR-483-3p; hsa…
Annotations derived over miRTarBase (Gene Ontology)	aspartate transmembrane transport GO0015810	depleted	0.305144	0.486582	27	hsa-miR-186-5p; hsa-miR-148b-3p; hsa-miR-142-3p; hsa-miR-181d-5p; hsa-miR-3613-3p; hsa-miR-30b-5p; hsa-miR-19a-3p; hsa-miR-454-3p; hsa-miR-26b-5p; hsa-miR-15b-5p; hsa-miR-30e-5p; hsa-miR-766-3p; hsa-miR-15a-5p; hsa-miR-503-5p; hsa-let-7b-5p; hsa-miR-335-5p; hsa-miR-98-5p; hsa-miR-30a-5p; hsa-miR-30d-5p; hsa-miR-10a-5p; hsa-miR-3928-3p; hsa-miR-320a-3p; hsa-miR-6735-5p; hsa-miR-4429; hsa-miR-505-3…
Annotations derived over miRTarBase (Gene Ontology)	cellular response to transforming growth factor beta stimulus GO0071560	enriched	0.164619	0.470891	142	hsa-miR-130b-3p; hsa-miR-1343-3p; hsa-miR-939-5p; hsa-miR-330-5p; hsa-miR-25-3p; hsa-miR-574-3p; hsa-miR-1238-3p; hsa-miR-6806-3p; hsa-miR-425-5p; hsa-miR-3615; hsa-miR-6818-3p; hsa-miR-186-5p; hsa-miR-6749-3p; hsa-miR-6734-3p; hsa-miR-22-3p; hsa-miR-130a-3p; hsa-miR-421; hsa-miR-378a-3p; hsa-miR-1226-3p; hsa-miR-22-5p; hsa-miR-4433b-5p; hsa-miR-324-3p; hsa-miR-106b-5p; hsa-miR-326; hsa-miR-3074-…
Annotations derived over miRTarBase (Gene Ontology)	regulation of lamellipodium assembly GO0010591	enriched	0.034451	0.459835	59	hsa-miR-130b-3p; hsa-miR-939-5p; hsa-miR-25-3p; hsa-miR-574-3p; hsa-miR-363-3p; hsa-miR-186-5p; hsa-miR-6749-3p; hsa-miR-425-3p; hsa-miR-324-3p; hsa-miR-106b-5p; hsa-miR-1303; hsa-miR-122-5p; hsa-miR-142-3p; hsa-miR-93-5p; hsa-miR-20b-5p; hsa-miR-548k; hsa-miR-185-5p; hsa-miR-30b-5p; hsa-miR-3133; hsa-miR-2110; hsa-miR-26b-5p; hsa-miR-18a-5p; hsa-miR-576-5p; hsa-miR-144-3p; hsa-miR-30e-5p; hsa-mi…
Annotations derived over miRTarBase (Gene Ontology)	positive regulation of cell-cell adhesion mediated by integrin GO0033634	depleted	0.323784	0.490307	24	hsa-miR-186-5p; hsa-miR-106b-5p; hsa-miR-93-5p; hsa-miR-20b-5p; hsa-miR-3605-3p; hsa-miR-182-5p; hsa-miR-26b-5p; hsa-miR-6842-3p; hsa-miR-146a-5p; hsa-miR-10b-5p; hsa-miR-96-5p; hsa-miR-106a-5p; hsa-miR-20a-5p; hsa-miR-192-5p; hsa-miR-17-5p; hsa-miR-484; hsa-miR-98-5p; hsa-miR-199b-5p; hsa-miR-625-5p; hsa-miR-155-5p; hsa-miR-1271-5p; hsa-miR-92b-5p; hsa-miR-145-5p; hsa-miR-125a-5p
Annotations derived over miRTarBase (Gene Ontology)	protein localization to vacuolar membrane GO1903778	enriched	0.123973	0.468228	17	hsa-miR-148b-5p; hsa-miR-6806-3p; hsa-miR-106b-5p; hsa-miR-148a-5p; hsa-miR-93-5p; hsa-miR-20b-5p; hsa-let-7b-5p; hsa-miR-21-3p; hsa-miR-106a-5p; hsa-miR-20a-5p; hsa-miR-17-5p; hsa-miR-29c-3p; hsa-miR-4659b-3p; hsa-miR-29a-3p; hsa-miR-16-2-3p; hsa-miR-4659a-3p; hsa-miR-6735-5p
Annotations derived over miRTarBase (Gene Ontology)	oxygen transport GO0015671	depleted	0.463834	0.537936	53	hsa-miR-151a-5p; hsa-miR-25-3p; hsa-miR-186-5p; hsa-miR-130a-3p; hsa-miR-378a-3p; hsa-miR-324-3p; hsa-miR-106b-5p; hsa-miR-148a-5p; hsa-miR-222-3p; hsa-let-7i-5p; hsa-miR-196b-5p; hsa-miR-93-5p; hsa-miR-1304-5p; hsa-miR-185-5p; hsa-miR-19a-3p; hsa-miR-21-5p; hsa-miR-3133; hsa-miR-26b-5p; hsa-miR-126-5p; hsa-miR-223-5p; hsa-miR-451a; hsa-miR-10b-5p; hsa-miR-4755-5p; hsa-miR-1255a; hsa-let-7g-5p; h…
Annotations derived over miRTarBase (Gene Ontology)	integrin activation GO0033622	enriched	0.0731648	0.463019	14	hsa-miR-126-3p; hsa-miR-185-5p; hsa-miR-30b-5p; hsa-miR-21-5p; hsa-miR-454-3p; hsa-miR-27b-3p; hsa-miR-26b-5p; hsa-miR-126-5p; hsa-miR-146a-5p; hsa-miR-221-3p; hsa-let-7g-5p; hsa-miR-140-3p; hsa-miR-23a-3p; hsa-miR-200c-3p
Annotations derived over miRTarBase (Gene Ontology)	RNA transport GO0050658	depleted	0.158523	0.470891	37	hsa-miR-130b-3p; hsa-miR-4746-5p; hsa-miR-186-5p; hsa-miR-1226-3p; hsa-let-7i-5p; hsa-miR-21-5p; hsa-miR-331-3p; hsa-miR-27b-3p; hsa-miR-26b-5p; hsa-miR-18a-5p; hsa-miR-15b-5p; hsa-miR-6833-3p; hsa-miR-1260b; hsa-miR-15a-5p; hsa-miR-107; hsa-miR-191-5p; hsa-miR-4755-5p; hsa-miR-3187-3p; hsa-let-7g-5p; hsa-let-7b-5p; hsa-miR-484; hsa-miR-98-5p; hsa-miR-140-3p; hsa-miR-548o-3p; hsa-miR-30a-5p; hsa-…
Annotations derived over miRTarBase (Gene Ontology)	pantothenate metabolic process GO0015939	depleted	0.159426	0.470891	37	hsa-miR-130b-3p; hsa-miR-636; hsa-miR-186-5p; hsa-miR-130a-3p; hsa-miR-106b-5p; hsa-miR-576-3p; hsa-miR-148a-5p; hsa-let-7i-5p; hsa-miR-93-5p; hsa-miR-20b-5p; hsa-miR-454-3p; hsa-miR-27b-3p; hsa-miR-26b-5p; hsa-let-7g-5p; hsa-let-7b-5p; hsa-miR-335-5p; hsa-miR-20a-5p; hsa-miR-192-5p; hsa-miR-17-5p; hsa-miR-1229-3p; hsa-miR-1304-3p; hsa-miR-98-5p; hsa-let-7f-1-3p; hsa-miR-221-5p; hsa-miR-1294; hsa…
Annotations derived over miRTarBase (Gene Ontology)	protein autoubiquitination GO0051865	enriched	0.25715	0.478133	176	hsa-miR-151a-3p; hsa-miR-130b-3p; hsa-miR-939-5p; hsa-miR-25-3p; hsa-miR-152-3p; hsa-miR-636; hsa-miR-363-5p; hsa-miR-6806-3p; hsa-miR-363-3p; hsa-miR-4738-3p; hsa-miR-425-5p; hsa-miR-186-5p; hsa-miR-6749-3p; hsa-miR-6734-3p; hsa-miR-130a-3p; hsa-miR-877-5p; hsa-miR-425-3p; hsa-miR-532-5p; hsa-miR-421; hsa-miR-1226-3p; hsa-miR-324-3p; hsa-miR-106b-5p; hsa-miR-148b-3p; hsa-miR-27a-3p; hsa-miR-1303…
Annotations derived over miRTarBase (Gene Ontology)	regulation of synapse organization GO0050807	depleted	0.358171	0.497929	22	hsa-miR-324-5p; hsa-miR-186-5p; hsa-miR-130a-3p; hsa-miR-19a-3p; hsa-miR-21-5p; hsa-miR-26b-5p; hsa-miR-223-5p; hsa-miR-15a-5p; hsa-let-7b-5p; hsa-miR-143-3p; hsa-miR-17-5p; hsa-miR-374a-5p; hsa-miR-342-3p; hsa-miR-183-3p; hsa-miR-30a-3p; hsa-miR-30e-3p; hsa-miR-30a-5p; hsa-miR-142-5p; hsa-miR-340-5p; hsa-miR-155-5p; hsa-miR-132-3p; hsa-miR-5100
Annotations derived over miRTarBase (Gene Ontology)	protein deubiquitination involved in ubiquitin-dependent protein catabolic process GO0071947	enriched	0.576274	0.598188	40	hsa-miR-25-3p; hsa-miR-1238-3p; hsa-miR-363-3p; hsa-miR-6818-3p; hsa-miR-186-5p; hsa-miR-877-5p; hsa-miR-106b-5p; hsa-miR-222-3p; hsa-miR-93-5p; hsa-miR-20b-5p; hsa-miR-548e-3p; hsa-miR-19a-3p; hsa-miR-21-5p; hsa-miR-26b-5p; hsa-miR-18a-5p; hsa-miR-766-3p; hsa-miR-10b-5p; hsa-miR-107; hsa-miR-28-5p; hsa-miR-20a-5p; hsa-miR-17-5p; hsa-miR-374a-5p; hsa-miR-1229-3p; hsa-miR-339-5p; hsa-miR-330-3p; h…
Annotations derived over miRTarBase (Gene Ontology)	regulation of histamine secretion by mast cell GO1903593	depleted	0.653034	0.660999	13	hsa-miR-186-5p; hsa-miR-597-3p; hsa-miR-1299; hsa-miR-19a-3p; hsa-miR-15a-5p; hsa-let-7b-5p; hsa-miR-365a-3p; hsa-miR-98-5p; hsa-miR-30a-5p; hsa-let-7e-5p; hsa-miR-155-5p; hsa-miR-382-5p; hsa-miR-7977
Annotations derived over miRTarBase (Gene Ontology)	kidney epithelium development GO0072073	depleted	0.0076784	0.456586	20	hsa-miR-6818-3p; hsa-miR-106b-5p; hsa-miR-26b-5p; hsa-miR-15b-5p; hsa-miR-15a-5p; hsa-miR-107; hsa-miR-503-5p; hsa-miR-21-3p; hsa-miR-548ac; hsa-let-7e-5p; hsa-miR-3928-3p; hsa-miR-664a-3p; hsa-miR-320a-3p; hsa-miR-155-5p; hsa-miR-744-5p; hsa-miR-505-3p; hsa-miR-423-5p; hsa-miR-139-3p; hsa-miR-4482-3p; hsa-miR-370-3p
Annotations derived over miRTarBase (Gene Ontology)	negative regulation of phosphatidylinositol 3-kinase signaling GO0014067	enriched	0.435809	0.526425	67	hsa-miR-151a-3p; hsa-miR-130b-3p; hsa-miR-939-5p; hsa-miR-330-5p; hsa-miR-25-3p; hsa-miR-152-3p; hsa-miR-363-5p; hsa-miR-1287-5p; hsa-miR-425-5p; hsa-miR-186-5p; hsa-miR-22-3p; hsa-miR-130a-3p; hsa-miR-22-5p; hsa-miR-106b-5p; hsa-miR-326; hsa-miR-597-3p; hsa-miR-222-3p; hsa-miR-93-5p; hsa-miR-20b-5p; hsa-miR-3613-3p; hsa-miR-6743-3p; hsa-miR-19a-3p; hsa-miR-21-5p; hsa-miR-106b-3p; hsa-miR-182-5p;…
Annotations derived over miRTarBase (Gene Ontology)	response to transforming growth factor beta GO0071559	enriched	0.0502616	0.462675	52	hsa-miR-130b-3p; hsa-miR-4511; hsa-miR-574-3p; hsa-miR-186-5p; hsa-miR-130a-3p; hsa-miR-532-5p; hsa-miR-421; hsa-miR-106b-5p; hsa-miR-148b-3p; hsa-miR-27a-3p; hsa-miR-126-3p; hsa-miR-142-3p; hsa-miR-93-5p; hsa-miR-20b-5p; hsa-miR-30b-5p; hsa-miR-183-5p; hsa-miR-19a-3p; hsa-miR-454-3p; hsa-miR-3133; hsa-miR-182-5p; hsa-miR-27b-3p; hsa-miR-584-3p; hsa-miR-5695; hsa-miR-18a-5p; hsa-miR-144-3p; hsa-m…
Annotations derived over miRTarBase (Gene Ontology)	cholesterol transport GO0030301	enriched	0.359666	0.497973	59	hsa-miR-130b-3p; hsa-miR-152-3p; hsa-miR-1238-3p; hsa-miR-6818-3p; hsa-miR-6749-3p; hsa-miR-130a-3p; hsa-miR-106b-5p; hsa-miR-148b-3p; hsa-miR-27a-3p; hsa-miR-93-5p; hsa-miR-20b-5p; hsa-miR-1304-5p; hsa-miR-181d-5p; hsa-miR-3613-3p; hsa-miR-30b-5p; hsa-miR-19a-3p; hsa-miR-454-3p; hsa-miR-3133; hsa-miR-27b-3p; hsa-miR-584-3p; hsa-miR-26b-5p; hsa-miR-4690-3p; hsa-miR-660-3p; hsa-miR-30e-5p; hsa-miR…
Annotations derived over miRTarBase (Gene Ontology)	detection of calcium ion GO0005513	enriched	0.194056	0.474204	65	hsa-miR-130b-3p; hsa-miR-25-3p; hsa-miR-943; hsa-miR-130a-3p; hsa-miR-421; hsa-miR-1226-3p; hsa-miR-106b-5p; hsa-miR-122-5p; hsa-miR-378a-5p; hsa-let-7i-5p; hsa-miR-142-3p; hsa-miR-196b-5p; hsa-miR-93-5p; hsa-miR-20b-5p; hsa-miR-1304-5p; hsa-miR-3613-3p; hsa-miR-548e-3p; hsa-miR-185-5p; hsa-miR-19a-3p; hsa-miR-6747-3p; hsa-miR-454-3p; hsa-miR-185-3p; hsa-miR-27b-3p; hsa-miR-660-3p; hsa-miR-1270; …
Annotations derived over miRTarBase (Gene Ontology)	phosphatidylinositol acyl-chain remodeling GO0036149	enriched	0.124757	0.468314	71	hsa-miR-6501-5p; hsa-miR-130b-3p; hsa-miR-152-3p; hsa-miR-4738-3p; hsa-miR-186-5p; hsa-miR-6734-3p; hsa-miR-130a-3p; hsa-miR-331-5p; hsa-miR-106b-5p; hsa-miR-326; hsa-miR-148b-3p; hsa-miR-27a-3p; hsa-miR-1303; hsa-miR-378a-5p; hsa-miR-664a-5p; hsa-miR-93-5p; hsa-miR-20b-5p; hsa-miR-181d-5p; hsa-miR-3613-3p; hsa-miR-30b-5p; hsa-miR-183-5p; hsa-miR-19a-3p; hsa-miR-21-5p; hsa-miR-454-3p; hsa-miR-331…
Annotations derived over miRTarBase (Gene Ontology)	positive regulation of ubiquitin-protein transferase activity GO0051443	enriched	0.336271	0.490307	110	hsa-miR-130b-3p; hsa-miR-25-3p; hsa-miR-152-3p; hsa-miR-324-5p; hsa-miR-574-3p; hsa-miR-363-3p; hsa-miR-186-5p; hsa-miR-6749-3p; hsa-miR-22-3p; hsa-miR-130a-3p; hsa-miR-877-5p; hsa-miR-324-3p; hsa-miR-106b-5p; hsa-miR-148b-3p; hsa-miR-27a-3p; hsa-miR-1303; hsa-miR-548ay-5p; hsa-miR-122-5p; hsa-miR-378a-5p; hsa-miR-222-3p; hsa-miR-664a-5p; hsa-miR-93-5p; hsa-miR-20b-5p; hsa-miR-1234-3p; hsa-miR-18…
Annotations derived over miRTarBase (Gene Ontology)	positive regulation of amyloid-beta clearance GO1900223	depleted	0.324993	0.490307	28	hsa-miR-4454; hsa-miR-106b-5p; hsa-miR-148b-3p; hsa-miR-378a-5p; hsa-miR-126-3p; hsa-miR-93-5p; hsa-miR-20b-5p; hsa-miR-3613-3p; hsa-miR-584-3p; hsa-miR-26b-5p; hsa-miR-146a-5p; hsa-miR-3187-3p; hsa-miR-335-5p; hsa-miR-106a-5p; hsa-miR-20a-5p; hsa-miR-17-5p; hsa-miR-144-5p; hsa-miR-140-3p; hsa-miR-342-3p; hsa-miR-584-5p; hsa-miR-197-3p; hsa-miR-142-5p; hsa-miR-1908-5p; hsa-miR-4781-3p; hsa-miR-14…
Annotations derived over miRTarBase (Gene Ontology)	retina vasculature development in camera-type eye GO0061298	enriched	0.0017566	0.430691	56	hsa-miR-130b-3p; hsa-miR-3615; hsa-miR-6749-3p; hsa-miR-130a-3p; hsa-miR-106b-5p; hsa-miR-27a-3p; hsa-miR-126-3p; hsa-miR-196b-5p; hsa-miR-93-5p; hsa-miR-20b-5p; hsa-miR-1304-5p; hsa-miR-181d-5p; hsa-miR-361-3p; hsa-miR-548e-3p; hsa-miR-30b-5p; hsa-miR-19a-3p; hsa-miR-21-5p; hsa-miR-27b-3p; hsa-miR-26b-5p; hsa-miR-576-5p; hsa-miR-6833-3p; hsa-miR-942-5p; hsa-miR-146b-5p; hsa-miR-6881-3p; hsa-miR-…
Annotations derived over miRTarBase (Gene Ontology)	positive regulation of fibroblast proliferation GO0048146	depleted	0.0607521	0.463019	161	hsa-miR-6501-5p; hsa-miR-130b-3p; hsa-miR-939-5p; hsa-miR-151a-5p; hsa-miR-25-3p; hsa-miR-152-3p; hsa-miR-363-5p; hsa-miR-363-3p; hsa-miR-186-5p; hsa-miR-6749-3p; hsa-miR-22-3p; hsa-miR-943; hsa-miR-130a-3p; hsa-miR-421; hsa-miR-378a-3p; hsa-miR-324-3p; hsa-miR-106b-5p; hsa-miR-148b-3p; hsa-miR-27a-3p; hsa-miR-1303; hsa-miR-548ay-5p; hsa-miR-122-5p; hsa-miR-378a-5p; hsa-miR-7855-5p; hsa-miR-148a-…
Annotations derived over miRTarBase (Gene Ontology)	positive regulation of neuron death GO1901216	enriched	0.183129	0.474204	102	hsa-miR-130b-3p; hsa-miR-330-5p; hsa-miR-25-3p; hsa-miR-152-3p; hsa-miR-501-5p; hsa-miR-363-3p; hsa-miR-425-5p; hsa-miR-24-2-5p; hsa-miR-186-5p; hsa-miR-6749-3p; hsa-miR-22-3p; hsa-miR-130a-3p; hsa-miR-106b-5p; hsa-miR-326; hsa-miR-148b-3p; hsa-miR-27a-3p; hsa-miR-1303; hsa-miR-548ay-5p; hsa-miR-7855-5p; hsa-miR-222-3p; hsa-miR-126-3p; hsa-miR-196b-5p; hsa-miR-93-5p; hsa-miR-20b-5p; hsa-miR-199b-…
Annotations derived over miRTarBase (Gene Ontology)	ruffle organization GO0031529	enriched	0.0459799	0.462675	65	hsa-miR-130b-3p; hsa-miR-939-5p; hsa-miR-25-3p; hsa-miR-363-5p; hsa-miR-574-3p; hsa-miR-363-3p; hsa-miR-186-5p; hsa-miR-22-3p; hsa-miR-425-3p; hsa-miR-106b-5p; hsa-miR-27a-3p; hsa-miR-122-5p; hsa-miR-142-3p; hsa-miR-93-5p; hsa-miR-20b-5p; hsa-miR-3613-3p; hsa-miR-185-5p; hsa-miR-21-5p; hsa-miR-2110; hsa-miR-106b-3p; hsa-miR-26b-5p; hsa-miR-15b-5p; hsa-miR-576-5p; hsa-miR-144-3p; hsa-miR-483-3p; h…
Annotations derived over miRTarBase (Gene Ontology)	renal tubule morphogenesis GO0061333	depleted	0.191432	0.474204	25	hsa-miR-421; hsa-miR-106b-5p; hsa-miR-93-5p; hsa-miR-21-5p; hsa-miR-182-5p; hsa-miR-26b-5p; hsa-miR-15b-5p; hsa-miR-100-5p; hsa-miR-96-5p; hsa-let-7b-5p; hsa-miR-99a-5p; hsa-miR-5193; hsa-miR-192-5p; hsa-miR-17-5p; hsa-miR-29c-3p; hsa-miR-140-3p; hsa-miR-29a-3p; hsa-miR-18a-3p; hsa-miR-223-3p; hsa-let-7c-5p; hsa-miR-23a-3p; hsa-miR-335-3p; hsa-miR-505-3p; hsa-miR-495-3p; hsa-miR-125a-5p
Annotations derived over miRTarBase (Gene Ontology)	platelet-derived growth factor receptor signaling pathway GO0048008	enriched	0.438926	0.527525	58	hsa-miR-130b-3p; hsa-miR-152-3p; hsa-miR-363-5p; hsa-miR-186-5p; hsa-miR-6749-3p; hsa-miR-22-3p; hsa-miR-130a-3p; hsa-miR-4454; hsa-miR-106b-5p; hsa-miR-1303; hsa-miR-378a-5p; hsa-let-7i-5p; hsa-miR-142-3p; hsa-miR-93-5p; hsa-miR-20b-5p; hsa-miR-30b-5p; hsa-miR-21-5p; hsa-miR-182-5p; hsa-miR-26b-5p; hsa-miR-15b-5p; hsa-miR-6833-3p; hsa-miR-146b-5p; hsa-miR-15a-5p; hsa-miR-6873-3p; hsa-miR-93-3p; …
Annotations derived over miRTarBase (Gene Ontology)	positive regulation of RNA polymerase II transcriptional preinitiation complex assembly GO0045899	enriched	0.348702	0.494903	54	hsa-miR-130b-3p; hsa-miR-151a-5p; hsa-miR-25-3p; hsa-miR-324-5p; hsa-miR-6749-3p; hsa-miR-22-3p; hsa-miR-130a-3p; hsa-miR-106b-5p; hsa-miR-27a-3p; hsa-miR-28-3p; hsa-miR-7855-5p; hsa-miR-222-3p; hsa-miR-142-3p; hsa-miR-20b-5p; hsa-miR-185-5p; hsa-miR-30b-5p; hsa-miR-19a-3p; hsa-miR-454-3p; hsa-miR-331-3p; hsa-miR-2110; hsa-miR-26b-5p; hsa-miR-18a-5p; hsa-miR-660-3p; hsa-miR-30e-5p; hsa-miR-15a-5p…
Annotations derived over miRTarBase (Gene Ontology)	receptor catabolic process GO0032801	enriched	0.010218	0.456586	46	hsa-miR-130b-3p; hsa-miR-148b-5p; hsa-miR-574-3p; hsa-miR-6806-3p; hsa-miR-130a-3p; hsa-miR-1226-3p; hsa-miR-324-3p; hsa-miR-106b-5p; hsa-miR-27a-3p; hsa-miR-122-5p; hsa-miR-148a-5p; hsa-miR-93-5p; hsa-miR-20b-5p; hsa-miR-185-5p; hsa-miR-30b-5p; hsa-miR-183-5p; hsa-miR-21-5p; hsa-miR-27b-3p; hsa-miR-26b-5p; hsa-miR-15b-5p; hsa-miR-144-3p; hsa-miR-30e-5p; hsa-miR-146a-5p; hsa-miR-15a-5p; hsa-miR-5…
Annotations derived over miRTarBase (Gene Ontology)	monocyte differentiation GO0030224	enriched	0.216366	0.477086	68	hsa-miR-130b-3p; hsa-miR-330-5p; hsa-miR-363-5p; hsa-miR-186-5p; hsa-miR-22-3p; hsa-miR-130a-3p; hsa-miR-378a-3p; hsa-miR-324-3p; hsa-miR-106b-5p; hsa-miR-326; hsa-miR-27a-3p; hsa-miR-126-3p; hsa-let-7i-5p; hsa-miR-664a-5p; hsa-miR-93-5p; hsa-miR-20b-5p; hsa-miR-185-5p; hsa-miR-21-5p; hsa-miR-331-3p; hsa-miR-182-5p; hsa-miR-27b-3p; hsa-miR-26b-5p; hsa-miR-126-5p; hsa-miR-15b-5p; hsa-miR-660-3p; h…
Annotations derived over miRTarBase (Gene Ontology)	cytoplasmic translational initiation GO0002183	enriched	0.349985	0.495457	30	hsa-miR-1238-3p; hsa-miR-421; hsa-miR-324-3p; hsa-miR-106b-5p; hsa-miR-378a-5p; hsa-miR-93-5p; hsa-miR-20b-5p; hsa-miR-183-5p; hsa-miR-19a-3p; hsa-miR-21-5p; hsa-miR-331-3p; hsa-miR-26b-5p; hsa-miR-15b-5p; hsa-miR-93-3p; hsa-miR-641; hsa-let-7b-5p; hsa-miR-3143; hsa-miR-106a-5p; hsa-miR-20a-5p; hsa-miR-17-5p; hsa-miR-484; hsa-let-7f-1-3p; hsa-let-7b-3p; hsa-let-7e-5p; hsa-miR-23b-3p; hsa-miR-155-…
Annotations derived over miRTarBase (Gene Ontology)	regulation of somatic stem cell population maintenance GO1904672	depleted	0.269268	0.478133	48	hsa-miR-151a-5p; hsa-miR-25-3p; hsa-miR-186-5p; hsa-miR-130a-3p; hsa-miR-378a-3p; hsa-miR-324-3p; hsa-miR-106b-5p; hsa-miR-148a-5p; hsa-miR-222-3p; hsa-let-7i-5p; hsa-miR-196b-5p; hsa-miR-93-5p; hsa-miR-1304-5p; hsa-miR-185-5p; hsa-miR-19a-3p; hsa-miR-21-5p; hsa-miR-3133; hsa-miR-126-5p; hsa-miR-451a; hsa-let-7g-5p; hsa-let-7b-5p; hsa-miR-335-5p; hsa-miR-20a-5p; hsa-miR-17-5p; hsa-miR-4677-3p; hs…
Annotations derived over miRTarBase (Gene Ontology)	muscle cell fate determination GO0007521	depleted	0.231561	0.477752	8	hsa-miR-21-5p; hsa-miR-331-3p; hsa-miR-26b-5p; hsa-let-7b-5p; hsa-miR-223-3p; hsa-let-7c-5p; hsa-miR-23a-3p; hsa-miR-744-5p
Annotations derived over miRTarBase (Gene Ontology)	positive regulation of lipoprotein lipase activity GO0051006	enriched	0.473979	0.537936	13	hsa-miR-939-5p; hsa-miR-106b-5p; hsa-miR-378a-5p; hsa-miR-93-5p; hsa-miR-20b-5p; hsa-miR-335-5p; hsa-miR-106a-5p; hsa-miR-20a-5p; hsa-miR-17-5p; hsa-miR-5001-3p; hsa-miR-155-5p; hsa-miR-150-5p; hsa-miR-6735-5p
Annotations derived over miRTarBase (Gene Ontology)	pronephros development GO0048793	depleted	0.245557	0.478133	12	hsa-miR-93-5p; hsa-miR-21-5p; hsa-miR-3200-5p; hsa-miR-146b-5p; hsa-miR-451a; hsa-miR-345-5p; hsa-miR-192-5p; hsa-miR-199b-5p; hsa-miR-23a-3p; hsa-miR-744-5p; hsa-miR-200c-3p; hsa-miR-423-5p
Annotations derived over miRTarBase (Gene Ontology)	cholesterol efflux GO0033344	enriched	0.119628	0.465113	53	hsa-miR-130b-3p; hsa-miR-501-5p; hsa-miR-324-5p; hsa-miR-6818-3p; hsa-miR-186-5p; hsa-miR-130a-3p; hsa-miR-1226-3p; hsa-miR-106b-5p; hsa-miR-27a-3p; hsa-miR-1303; hsa-miR-148a-5p; hsa-miR-93-5p; hsa-miR-20b-5p; hsa-miR-3613-3p; hsa-miR-185-5p; hsa-miR-30b-5p; hsa-miR-19a-3p; hsa-miR-6747-3p; hsa-miR-454-3p; hsa-miR-27b-3p; hsa-miR-26b-5p; hsa-miR-18a-5p; hsa-miR-30e-5p; hsa-miR-6833-3p; hsa-miR-7…
Annotations derived over miRTarBase (Gene Ontology)	commissural neuron axon guidance GO0071679	enriched	0.226346	0.477752	65	hsa-miR-130b-3p; hsa-miR-152-3p; hsa-miR-324-5p; hsa-miR-363-5p; hsa-miR-1238-3p; hsa-miR-186-5p; hsa-miR-130a-3p; hsa-miR-378a-3p; hsa-miR-22-5p; hsa-miR-106b-5p; hsa-miR-326; hsa-miR-148b-3p; hsa-miR-122-5p; hsa-miR-126-3p; hsa-miR-93-5p; hsa-miR-20b-5p; hsa-miR-185-5p; hsa-miR-19a-3p; hsa-miR-21-5p; hsa-miR-454-3p; hsa-miR-331-3p; hsa-miR-126-5p; hsa-miR-15b-5p; hsa-miR-660-3p; hsa-miR-576-5p;…
Annotations derived over miRTarBase (Gene Ontology)	nucleoside diphosphate phosphorylation GO0006165	depleted	0.237313	0.478133	36	hsa-miR-130b-3p; hsa-miR-106b-5p; hsa-miR-27a-3p; hsa-miR-7855-5p; hsa-miR-18b-3p; hsa-let-7i-5p; hsa-miR-142-3p; hsa-miR-93-5p; hsa-miR-20b-5p; hsa-miR-3613-3p; hsa-miR-26b-5p; hsa-miR-10b-5p; hsa-miR-221-3p; hsa-miR-374b-5p; hsa-miR-5010-3p; hsa-let-7g-5p; hsa-let-7b-5p; hsa-miR-335-5p; hsa-miR-143-3p; hsa-miR-20a-5p; hsa-miR-192-5p; hsa-miR-17-5p; hsa-miR-1229-3p; hsa-miR-484; hsa-miR-98-5p; h…
Annotations derived over miRTarBase (Gene Ontology)	cellular response to interleukin-1 GO0071347	enriched	0.384308	0.507173	130	hsa-miR-151a-3p; hsa-miR-939-5p; hsa-miR-4511; hsa-miR-330-5p; hsa-miR-25-3p; hsa-miR-501-5p; hsa-miR-324-5p; hsa-miR-363-5p; hsa-miR-363-3p; hsa-miR-6818-3p; hsa-miR-186-5p; hsa-miR-6749-3p; hsa-miR-22-3p; hsa-miR-877-5p; hsa-miR-106b-5p; hsa-miR-326; hsa-miR-148b-3p; hsa-miR-27a-3p; hsa-miR-576-3p; hsa-miR-1303; hsa-miR-548ay-5p; hsa-miR-122-5p; hsa-miR-378a-5p; hsa-miR-126-3p; hsa-let-7i-5p; h…
Annotations derived over miRTarBase (Gene Ontology)	regulation of cilium assembly GO1902017	enriched	0.619938	0.633416	117	hsa-miR-151a-3p; hsa-miR-130b-3p; hsa-miR-151a-5p; hsa-miR-25-3p; hsa-miR-501-5p; hsa-miR-324-5p; hsa-miR-363-5p; hsa-miR-363-3p; hsa-miR-6818-3p; hsa-miR-186-5p; hsa-miR-22-3p; hsa-miR-532-5p; hsa-miR-378a-3p; hsa-miR-1226-3p; hsa-miR-4433b-5p; hsa-miR-106b-5p; hsa-miR-27a-3p; hsa-miR-548ay-5p; hsa-miR-122-5p; hsa-miR-378a-5p; hsa-miR-222-3p; hsa-miR-126-3p; hsa-let-7i-5p; hsa-miR-142-3p; hsa-mi…
Annotations derived over miRTarBase (Gene Ontology)	phosphatidylglycerol acyl-chain remodeling GO0036148	enriched	0.203478	0.475088	56	hsa-miR-130b-3p; hsa-miR-152-3p; hsa-miR-4738-3p; hsa-miR-186-5p; hsa-miR-130a-3p; hsa-miR-106b-5p; hsa-miR-326; hsa-miR-148b-3p; hsa-miR-27a-3p; hsa-miR-122-5p; hsa-miR-664a-5p; hsa-miR-93-5p; hsa-miR-20b-5p; hsa-miR-1304-5p; hsa-miR-181d-5p; hsa-miR-3613-3p; hsa-miR-548e-3p; hsa-miR-30b-5p; hsa-miR-183-5p; hsa-miR-21-5p; hsa-miR-454-3p; hsa-miR-331-3p; hsa-miR-27b-3p; hsa-miR-26b-5p; hsa-miR-18…
Annotations derived over miRTarBase (Gene Ontology)	regulation of epithelial to mesenchymal transition GO0010717	enriched	0.162987	0.470891	53	hsa-miR-1343-3p; hsa-miR-25-3p; hsa-miR-152-3p; hsa-miR-22-3p; hsa-miR-130a-3p; hsa-miR-106b-5p; hsa-miR-148b-3p; hsa-miR-27a-3p; hsa-miR-6783-3p; hsa-miR-222-3p; hsa-miR-142-3p; hsa-miR-93-5p; hsa-miR-3613-3p; hsa-miR-185-5p; hsa-miR-21-5p; hsa-miR-182-5p; hsa-miR-27b-3p; hsa-miR-26b-5p; hsa-miR-15b-5p; hsa-miR-15a-5p; hsa-miR-10b-5p; hsa-miR-93-3p; hsa-miR-503-5p; hsa-miR-100-5p; hsa-miR-221-3p…
Annotations derived over miRTarBase (Gene Ontology)	cardiac muscle hypertrophy in response to stress GO0014898	enriched	0.0330938	0.459835	16	hsa-miR-939-5p; hsa-miR-151a-5p; hsa-miR-186-5p; hsa-miR-22-3p; hsa-miR-106b-5p; hsa-miR-142-3p; hsa-miR-93-5p; hsa-miR-20b-5p; hsa-miR-19a-3p; hsa-miR-335-5p; hsa-miR-20a-5p; hsa-miR-140-5p; hsa-miR-192-5p; hsa-miR-17-5p; hsa-miR-155-5p; hsa-miR-125a-5p
Annotations derived over miRTarBase (Gene Ontology)	negative regulation of histone H3-K27 methylation GO0061086	depleted	0.167706	0.470891	22	hsa-miR-6749-3p; hsa-miR-148b-3p; hsa-miR-30b-5p; hsa-miR-183-5p; hsa-miR-19a-3p; hsa-miR-30e-5p; hsa-miR-6833-3p; hsa-miR-100-5p; hsa-miR-5193; hsa-miR-374a-5p; hsa-miR-484; hsa-miR-652-3p; hsa-miR-98-5p; hsa-miR-30a-5p; hsa-miR-548ac; hsa-miR-30d-5p; hsa-miR-10a-5p; hsa-miR-340-5p; hsa-miR-155-5p; hsa-miR-409-3p; hsa-miR-485-3p; hsa-miR-4286
Annotations derived over miRTarBase (Gene Ontology)	positive regulation of T cell apoptotic process GO0070234	enriched	0.0949374	0.463019	16	hsa-miR-106b-5p; hsa-miR-548ay-5p; hsa-miR-93-5p; hsa-miR-20b-5p; hsa-miR-548k; hsa-miR-548j-5p; hsa-miR-106b-3p; hsa-miR-15b-5p; hsa-miR-146a-5p; hsa-miR-15a-5p; hsa-miR-106a-5p; hsa-miR-20a-5p; hsa-miR-17-5p; hsa-miR-98-5p; hsa-miR-142-5p; hsa-miR-125a-5p
Annotations derived over miRTarBase (Gene Ontology)	translesion synthesis GO0019985	enriched	0.152026	0.470891	95	hsa-miR-130b-3p; hsa-miR-148b-5p; hsa-miR-501-5p; hsa-miR-324-5p; hsa-miR-1287-5p; hsa-miR-4738-3p; hsa-miR-186-5p; hsa-miR-130a-3p; hsa-miR-877-5p; hsa-miR-331-5p; hsa-miR-421; hsa-miR-378a-3p; hsa-miR-1226-3p; hsa-miR-324-3p; hsa-miR-106b-5p; hsa-miR-122-5p; hsa-miR-378a-5p; hsa-miR-7855-5p; hsa-miR-222-3p; hsa-let-7i-5p; hsa-miR-142-3p; hsa-miR-6855-3p; hsa-miR-93-5p; hsa-miR-20b-5p; hsa-miR-1…
Annotations derived over miRTarBase (Gene Ontology)	epithelial cell differentiation GO0030855	depleted	0.33682	0.490307	152	hsa-miR-130b-3p; hsa-miR-1343-3p; hsa-miR-25-3p; hsa-miR-148b-5p; hsa-miR-501-5p; hsa-miR-324-5p; hsa-miR-363-5p; hsa-miR-1287-5p; hsa-miR-363-3p; hsa-miR-6818-3p; hsa-miR-186-5p; hsa-miR-6749-3p; hsa-miR-6734-3p; hsa-miR-943; hsa-miR-130a-3p; hsa-miR-877-5p; hsa-miR-425-3p; hsa-miR-331-5p; hsa-miR-378a-3p; hsa-miR-4433b-5p; hsa-miR-324-3p; hsa-miR-106b-5p; hsa-miR-148b-3p; hsa-miR-3074-5p; hsa-m…
Annotations derived over miRTarBase (Gene Ontology)	positive regulation of cell migration involved in sprouting angiogenesis GO0090050	enriched	0.0927844	0.463019	95	hsa-miR-25-3p; hsa-miR-152-3p; hsa-miR-324-5p; hsa-miR-363-5p; hsa-miR-363-3p; hsa-miR-186-5p; hsa-miR-6749-3p; hsa-miR-6734-3p; hsa-miR-22-3p; hsa-miR-378a-3p; hsa-miR-4454; hsa-miR-106b-5p; hsa-miR-148b-3p; hsa-miR-27a-3p; hsa-miR-122-5p; hsa-miR-378a-5p; hsa-miR-589-5p; hsa-miR-222-3p; hsa-miR-126-3p; hsa-let-7i-5p; hsa-miR-93-5p; hsa-miR-20b-5p; hsa-miR-199b-3p; hsa-miR-181d-5p; hsa-miR-6775-…
Annotations derived over miRTarBase (Gene Ontology)	anatomical structure morphogenesis GO0009653	depleted	0.199074	0.475088	202	hsa-miR-6501-5p; hsa-miR-130b-3p; hsa-miR-1343-3p; hsa-miR-939-5p; hsa-miR-25-3p; hsa-miR-501-5p; hsa-miR-324-5p; hsa-miR-636; hsa-miR-574-3p; hsa-miR-1238-3p; hsa-miR-186-5p; hsa-miR-6749-3p; hsa-miR-6734-3p; hsa-miR-943; hsa-miR-130a-3p; hsa-miR-877-5p; hsa-miR-425-3p; hsa-miR-532-5p; hsa-miR-421; hsa-miR-378a-3p; hsa-miR-4433b-5p; hsa-miR-324-3p; hsa-miR-937-3p; hsa-miR-106b-5p; hsa-miR-6840-5…
Annotations derived over miRTarBase (Gene Ontology)	camera-type eye morphogenesis GO0048593	depleted	0.167179	0.470891	68	hsa-miR-363-5p; hsa-miR-1238-3p; hsa-miR-186-5p; hsa-miR-6749-3p; hsa-miR-943; hsa-miR-378a-3p; hsa-miR-106b-5p; hsa-miR-27a-3p; hsa-miR-126-3p; hsa-miR-93-5p; hsa-miR-20b-5p; hsa-miR-185-5p; hsa-miR-19a-3p; hsa-miR-21-5p; hsa-miR-185-3p; hsa-miR-2110; hsa-miR-27b-3p; hsa-miR-584-3p; hsa-miR-126-5p; hsa-miR-15b-5p; hsa-miR-660-3p; hsa-miR-576-5p; hsa-miR-15a-5p; hsa-miR-10b-5p; hsa-miR-107; hsa-m…
Annotations derived over miRTarBase (Gene Ontology)	negative regulation of wound healing GO0061045	depleted	0.0148043	0.459835	65	hsa-miR-25-3p; hsa-miR-152-3p; hsa-miR-363-3p; hsa-miR-186-5p; hsa-miR-1273h-3p; hsa-miR-106b-5p; hsa-miR-126-3p; hsa-miR-93-5p; hsa-miR-20b-5p; hsa-miR-199b-3p; hsa-miR-30b-5p; hsa-miR-2110; hsa-miR-106b-3p; hsa-miR-5695; hsa-miR-126-5p; hsa-miR-15b-5p; hsa-miR-144-3p; hsa-miR-30e-5p; hsa-miR-1260b; hsa-miR-15a-5p; hsa-miR-10b-5p; hsa-miR-107; hsa-miR-503-5p; hsa-miR-6741-3p; hsa-miR-106a-5p; hs…
Annotations derived over miRTarBase (Gene Ontology)	positive regulation of ERK1 and ERK2 cascade GO0070374	enriched	0.316144	0.490307	226	hsa-miR-151a-3p; hsa-miR-6501-5p; hsa-miR-130b-3p; hsa-miR-1343-3p; hsa-miR-939-5p; hsa-miR-151a-5p; hsa-miR-330-5p; hsa-miR-25-3p; hsa-miR-152-3p; hsa-miR-501-5p; hsa-miR-378i; hsa-miR-636; hsa-miR-363-5p; hsa-miR-574-3p; hsa-miR-1238-3p; hsa-miR-363-3p; hsa-miR-4738-3p; hsa-miR-425-5p; hsa-miR-24-2-5p; hsa-miR-6818-3p; hsa-miR-186-5p; hsa-miR-6749-3p; hsa-miR-6734-3p; hsa-miR-22-3p; hsa-miR-130…
Annotations derived over miRTarBase (Gene Ontology)	bone marrow development GO0048539	enriched	0.292925	0.482015	38	hsa-miR-151a-5p; hsa-miR-25-3p; hsa-miR-324-5p; hsa-miR-1238-3p; hsa-miR-6749-3p; hsa-miR-106b-5p; hsa-miR-27a-3p; hsa-miR-28-3p; hsa-miR-222-3p; hsa-miR-185-5p; hsa-miR-30b-5p; hsa-miR-19a-3p; hsa-miR-454-3p; hsa-miR-2110; hsa-miR-26b-5p; hsa-miR-18a-5p; hsa-miR-660-3p; hsa-miR-30e-5p; hsa-miR-15a-5p; hsa-miR-10b-5p; hsa-miR-28-5p; hsa-miR-335-5p; hsa-miR-106a-5p; hsa-miR-20a-5p; hsa-miR-5193; h…
Annotations derived over miRTarBase (Gene Ontology)	gene expression GO0010467	depleted	0.183549	0.474204	20	hsa-miR-106b-5p; hsa-miR-148b-3p; hsa-miR-93-5p; hsa-miR-20b-5p; hsa-miR-1234-3p; hsa-miR-26b-5p; hsa-miR-1307-3p; hsa-miR-6741-3p; hsa-miR-106a-5p; hsa-miR-20a-5p; hsa-miR-99a-5p; hsa-miR-17-5p; hsa-miR-1304-3p; hsa-miR-155-5p; hsa-miR-99b-5p; hsa-miR-150-5p; hsa-miR-7977; hsa-miR-134-5p; hsa-miR-145-5p; hsa-miR-494-3p
Annotations derived over miRTarBase (Gene Ontology)	definitive erythrocyte differentiation GO0060318	enriched	0.113125	0.463019	21	hsa-miR-1238-3p; hsa-miR-186-5p; hsa-miR-27a-3p; hsa-let-7i-5p; hsa-miR-196b-5p; hsa-miR-21-5p; hsa-miR-27b-3p; hsa-miR-15b-5p; hsa-miR-144-3p; hsa-miR-15a-5p; hsa-miR-6881-3p; hsa-miR-6873-3p; hsa-miR-107; hsa-let-7g-5p; hsa-let-7b-5p; hsa-miR-330-3p; hsa-miR-98-5p; hsa-let-7e-5p; hsa-miR-130b-5p; hsa-let-7c-5p; hsa-let-7d-5p
Annotations derived over miRTarBase (Gene Ontology)	epicardium-derived cardiac fibroblast cell development GO0060939	enriched	0.113125	0.463019	21	hsa-miR-1238-3p; hsa-miR-186-5p; hsa-miR-27a-3p; hsa-let-7i-5p; hsa-miR-196b-5p; hsa-miR-21-5p; hsa-miR-27b-3p; hsa-miR-15b-5p; hsa-miR-144-3p; hsa-miR-15a-5p; hsa-miR-6881-3p; hsa-miR-6873-3p; hsa-miR-107; hsa-let-7g-5p; hsa-let-7b-5p; hsa-miR-330-3p; hsa-miR-98-5p; hsa-let-7e-5p; hsa-miR-130b-5p; hsa-let-7c-5p; hsa-let-7d-5p
Annotations derived over miRTarBase (Gene Ontology)	response to follicle-stimulating hormone GO0032354	enriched	0.113125	0.463019	21	hsa-miR-1238-3p; hsa-miR-186-5p; hsa-miR-27a-3p; hsa-let-7i-5p; hsa-miR-196b-5p; hsa-miR-21-5p; hsa-miR-27b-3p; hsa-miR-15b-5p; hsa-miR-144-3p; hsa-miR-15a-5p; hsa-miR-6881-3p; hsa-miR-6873-3p; hsa-miR-107; hsa-let-7g-5p; hsa-let-7b-5p; hsa-miR-330-3p; hsa-miR-98-5p; hsa-let-7e-5p; hsa-miR-130b-5p; hsa-let-7c-5p; hsa-let-7d-5p
Annotations derived over miRTarBase (Gene Ontology)	response to luteinizing hormone GO0034699	enriched	0.113125	0.463019	21	hsa-miR-1238-3p; hsa-miR-186-5p; hsa-miR-27a-3p; hsa-let-7i-5p; hsa-miR-196b-5p; hsa-miR-21-5p; hsa-miR-27b-3p; hsa-miR-15b-5p; hsa-miR-144-3p; hsa-miR-15a-5p; hsa-miR-6881-3p; hsa-miR-6873-3p; hsa-miR-107; hsa-let-7g-5p; hsa-let-7b-5p; hsa-miR-330-3p; hsa-miR-98-5p; hsa-let-7e-5p; hsa-miR-130b-5p; hsa-let-7c-5p; hsa-let-7d-5p
Annotations derived over miRTarBase (Gene Ontology)	positive regulation of CD8-positive, alpha-beta T cell differentiation GO0043378	enriched	0.284701	0.478377	29	hsa-miR-130b-3p; hsa-miR-130a-3p; hsa-miR-532-5p; hsa-miR-378a-3p; hsa-miR-22-5p; hsa-miR-106b-5p; hsa-miR-148b-3p; hsa-miR-27a-3p; hsa-miR-93-5p; hsa-miR-20b-5p; hsa-miR-27b-3p; hsa-miR-18a-5p; hsa-miR-4690-3p; hsa-miR-4755-5p; hsa-miR-221-3p; hsa-let-7b-5p; hsa-miR-106a-5p; hsa-miR-20a-5p; hsa-miR-365a-3p; hsa-miR-17-5p; hsa-miR-144-5p; hsa-miR-140-3p; hsa-miR-30a-5p; hsa-miR-148a-3p; hsa-miR-1…
Annotations derived over miRTarBase (Gene Ontology)	vein smooth muscle contraction GO0014826	depleted	0.280451	0.478133	22	hsa-miR-130b-3p; hsa-miR-130a-3p; hsa-let-7i-5p; hsa-miR-454-3p; hsa-miR-26b-5p; hsa-miR-660-3p; hsa-miR-6833-3p; hsa-miR-942-5p; hsa-miR-6873-3p; hsa-let-7g-5p; hsa-let-7b-5p; hsa-miR-5193; hsa-miR-98-5p; hsa-miR-1294; hsa-miR-5001-3p; hsa-let-7e-5p; hsa-let-7c-5p; hsa-miR-664a-3p; hsa-let-7d-5p; hsa-miR-155-5p; hsa-miR-433-3p; hsa-miR-125a-5p
Annotations derived over miRTarBase (Gene Ontology)	positive regulation of collagen fibril organization GO1904028	depleted	0.372634	0.502646	23	hsa-miR-130b-3p; hsa-miR-106b-5p; hsa-miR-6852-3p; hsa-miR-93-5p; hsa-miR-20b-5p; hsa-miR-21-5p; hsa-miR-26b-5p; hsa-miR-532-3p; hsa-miR-100-5p; hsa-miR-221-3p; hsa-miR-335-5p; hsa-miR-106a-5p; hsa-miR-20a-5p; hsa-miR-99a-5p; hsa-miR-192-5p; hsa-miR-17-5p; hsa-miR-98-5p; hsa-miR-3909; hsa-miR-23b-3p; hsa-miR-155-5p; hsa-miR-132-3p; hsa-miR-744-5p; hsa-miR-494-3p
Annotations derived over miRTarBase (Gene Ontology)	regulation of BMP signaling pathway GO0030510	enriched	0.121197	0.465382	76	hsa-miR-6501-5p; hsa-miR-130b-3p; hsa-miR-1287-5p; hsa-miR-6818-3p; hsa-miR-186-5p; hsa-miR-6749-3p; hsa-miR-130a-3p; hsa-miR-421; hsa-miR-106b-5p; hsa-miR-27a-3p; hsa-miR-548ay-5p; hsa-miR-122-5p; hsa-miR-378a-5p; hsa-let-7i-5p; hsa-miR-142-3p; hsa-miR-93-5p; hsa-miR-20b-5p; hsa-miR-199b-3p; hsa-miR-548k; hsa-miR-361-3p; hsa-miR-183-5p; hsa-miR-19a-3p; hsa-miR-548j-5p; hsa-miR-6747-3p; hsa-miR-4…
Annotations derived over miRTarBase (Gene Ontology)	mitotic spindle midzone assembly GO0051256	enriched	0.0148643	0.459835	41	hsa-miR-130b-3p; hsa-miR-25-3p; hsa-miR-148b-5p; hsa-miR-24-2-5p; hsa-miR-943; hsa-miR-130a-3p; hsa-miR-421; hsa-miR-1226-3p; hsa-miR-106b-5p; hsa-miR-576-3p; hsa-miR-122-5p; hsa-miR-222-3p; hsa-let-7i-5p; hsa-miR-93-5p; hsa-miR-20b-5p; hsa-miR-19a-3p; hsa-miR-454-3p; hsa-miR-26b-5p; hsa-miR-15b-5p; hsa-miR-15a-5p; hsa-miR-107; hsa-miR-503-5p; hsa-miR-4755-5p; hsa-miR-221-3p; hsa-let-7b-5p; hsa-m…
Annotations derived over miRTarBase (Gene Ontology)	peptidyl-lysine oxidation GO0018057	enriched	0.332593	0.490307	15	hsa-miR-148b-3p; hsa-miR-142-3p; hsa-miR-93-5p; hsa-miR-182-5p; hsa-miR-26b-5p; hsa-miR-96-5p; hsa-miR-335-5p; hsa-miR-29b-2-5p; hsa-miR-192-5p; hsa-miR-4677-3p; hsa-miR-29c-3p; hsa-miR-29a-3p; hsa-miR-30a-5p; hsa-miR-132-3p; hsa-miR-1271-5p
Annotations derived over miRTarBase (Gene Ontology)	regulation of autophagy of mitochondrion GO1903146	enriched	0.428404	0.523639	63	hsa-miR-151a-3p; hsa-miR-25-3p; hsa-miR-152-3p; hsa-miR-363-3p; hsa-miR-6749-3p; hsa-miR-22-3p; hsa-miR-877-5p; hsa-miR-378a-3p; hsa-miR-106b-5p; hsa-miR-148b-3p; hsa-miR-27a-3p; hsa-miR-1303; hsa-miR-93-5p; hsa-miR-20b-5p; hsa-miR-185-5p; hsa-miR-21-5p; hsa-miR-331-3p; hsa-miR-182-5p; hsa-miR-27b-3p; hsa-miR-26b-5p; hsa-miR-144-3p; hsa-miR-223-5p; hsa-miR-483-3p; hsa-miR-10b-5p; hsa-miR-107; hsa…
Annotations derived over miRTarBase (Gene Ontology)	necroptotic signaling pathway GO0097527	enriched	0.474677	0.537936	24	hsa-miR-25-3p; hsa-miR-363-3p; hsa-miR-130a-3p; hsa-miR-106b-5p; hsa-miR-196b-5p; hsa-miR-19a-3p; hsa-miR-21-5p; hsa-miR-26b-5p; hsa-miR-18a-5p; hsa-miR-15b-5p; hsa-miR-146a-5p; hsa-miR-21-3p; hsa-miR-106a-5p; hsa-miR-143-3p; hsa-miR-365a-3p; hsa-miR-17-5p; hsa-miR-98-5p; hsa-miR-504-5p; hsa-let-7e-5p; hsa-miR-23a-3p; hsa-miR-320a-3p; hsa-miR-92b-3p; hsa-miR-155-5p; hsa-miR-485-3p
Annotations derived over miRTarBase (Gene Ontology)	metanephric glomerular mesangial cell development GO0072255	depleted	0.328665	0.490307	18	hsa-miR-363-5p; hsa-miR-106b-5p; hsa-let-7i-5p; hsa-miR-93-5p; hsa-miR-20b-5p; hsa-miR-26b-5p; hsa-let-7g-5p; hsa-let-7b-5p; hsa-miR-106a-5p; hsa-miR-143-3p; hsa-miR-20a-5p; hsa-miR-17-5p; hsa-miR-146b-3p; hsa-miR-98-5p; hsa-let-7e-5p; hsa-let-7c-5p; hsa-let-7d-5p; hsa-miR-625-5p
Annotations derived over miRTarBase (Gene Ontology)	organelle disassembly GO1903008	enriched	0.0442621	0.462675	18	hsa-miR-186-5p; hsa-miR-27a-3p; hsa-miR-222-3p; hsa-let-7i-5p; hsa-miR-142-3p; hsa-miR-3133; hsa-miR-4685-3p; hsa-miR-27b-3p; hsa-miR-26b-5p; hsa-miR-15b-5p; hsa-miR-15a-5p; hsa-miR-221-3p; hsa-let-7g-5p; hsa-let-7b-5p; hsa-miR-98-5p; hsa-let-7e-5p; hsa-let-7c-5p; hsa-let-7d-5p
Annotations derived over miRTarBase (Gene Ontology)	positive regulation of metanephric mesenchymal cell migration GO2000591	depleted	0.328665	0.490307	18	hsa-miR-363-5p; hsa-miR-106b-5p; hsa-let-7i-5p; hsa-miR-93-5p; hsa-miR-20b-5p; hsa-miR-26b-5p; hsa-let-7g-5p; hsa-let-7b-5p; hsa-miR-106a-5p; hsa-miR-143-3p; hsa-miR-20a-5p; hsa-miR-17-5p; hsa-miR-146b-3p; hsa-miR-98-5p; hsa-let-7e-5p; hsa-let-7c-5p; hsa-let-7d-5p; hsa-miR-625-5p
Annotations derived over miRTarBase (Gene Ontology)	positive regulation of vascular smooth muscle cell dedifferentiation GO1905176	depleted	0.328665	0.490307	18	hsa-miR-363-5p; hsa-miR-106b-5p; hsa-let-7i-5p; hsa-miR-93-5p; hsa-miR-20b-5p; hsa-miR-26b-5p; hsa-let-7g-5p; hsa-let-7b-5p; hsa-miR-106a-5p; hsa-miR-143-3p; hsa-miR-20a-5p; hsa-miR-17-5p; hsa-miR-146b-3p; hsa-miR-98-5p; hsa-let-7e-5p; hsa-let-7c-5p; hsa-let-7d-5p; hsa-miR-625-5p
Annotations derived over miRTarBase (Gene Ontology)	positive regulation of transcription from RNA polymerase II promoter in response to stress GO0036003	enriched	0.0212873	0.459835	69	hsa-miR-151a-5p; hsa-miR-330-5p; hsa-miR-25-3p; hsa-miR-324-5p; hsa-miR-6818-3p; hsa-miR-6749-3p; hsa-miR-425-3p; hsa-miR-1226-3p; hsa-miR-106b-5p; hsa-miR-6840-5p; hsa-miR-27a-3p; hsa-miR-28-3p; hsa-miR-222-3p; hsa-miR-196b-5p; hsa-miR-185-5p; hsa-miR-30b-5p; hsa-miR-19a-3p; hsa-miR-21-5p; hsa-miR-454-3p; hsa-miR-2110; hsa-miR-106b-3p; hsa-miR-27b-3p; hsa-miR-26b-5p; hsa-miR-18a-5p; hsa-miR-660-…
Annotations derived over miRTarBase (Gene Ontology)	cytoplasmic mRNA processing body assembly GO0033962	depleted	0.41772	0.518585	101	hsa-miR-130b-3p; hsa-miR-152-3p; hsa-miR-324-5p; hsa-miR-4746-5p; hsa-miR-425-5p; hsa-miR-22-3p; hsa-miR-943; hsa-miR-130a-3p; hsa-miR-877-5p; hsa-miR-532-5p; hsa-miR-421; hsa-miR-1226-3p; hsa-miR-106b-5p; hsa-miR-148b-3p; hsa-miR-122-5p; hsa-miR-28-3p; hsa-miR-589-5p; hsa-miR-222-3p; hsa-let-7i-5p; hsa-miR-6855-3p; hsa-miR-93-5p; hsa-miR-20b-5p; hsa-miR-6868-3p; hsa-miR-6775-3p; hsa-miR-3613-3p;…
Annotations derived over miRTarBase (Gene Ontology)	cell-cell junction organization GO0045216	depleted	0.0119167	0.456586	75	hsa-miR-378i; hsa-miR-574-3p; hsa-miR-130a-3p; hsa-miR-421; hsa-miR-378a-3p; hsa-miR-1226-3p; hsa-miR-324-3p; hsa-miR-148b-3p; hsa-miR-576-3p; hsa-miR-122-5p; hsa-miR-93-5p; hsa-miR-3613-3p; hsa-miR-185-5p; hsa-miR-21-5p; hsa-miR-6747-3p; hsa-miR-378c; hsa-miR-26b-5p; hsa-miR-18a-5p; hsa-miR-15b-5p; hsa-miR-144-3p; hsa-miR-6833-3p; hsa-miR-223-5p; hsa-miR-1307-3p; hsa-miR-942-5p; hsa-miR-146a-5p;…
Annotations derived over miRTarBase (Gene Ontology)	positive regulation of neural precursor cell proliferation GO2000179	enriched	0.353517	0.49713	49	hsa-miR-939-5p; hsa-miR-4738-3p; hsa-miR-130a-3p; hsa-miR-877-5p; hsa-miR-331-5p; hsa-miR-106b-5p; hsa-miR-148b-3p; hsa-miR-27a-3p; hsa-let-7i-5p; hsa-miR-196b-5p; hsa-miR-93-5p; hsa-miR-20b-5p; hsa-miR-30b-5p; hsa-miR-185-3p; hsa-miR-27b-3p; hsa-miR-660-5p; hsa-miR-26b-5p; hsa-miR-15b-5p; hsa-miR-576-5p; hsa-miR-30e-5p; hsa-miR-1270; hsa-miR-223-5p; hsa-miR-15a-5p; hsa-miR-10b-5p; hsa-let-7g-5p;…
Annotations derived over miRTarBase (Gene Ontology)	regulation of DNA damage checkpoint GO2000001	enriched	0.158131	0.470891	37	hsa-miR-130b-3p; hsa-miR-1343-3p; hsa-miR-324-5p; hsa-miR-186-5p; hsa-miR-1226-3p; hsa-miR-106b-5p; hsa-miR-27a-3p; hsa-miR-6783-3p; hsa-miR-93-5p; hsa-miR-20b-5p; hsa-miR-3613-3p; hsa-miR-30b-5p; hsa-miR-27b-3p; hsa-miR-30e-5p; hsa-miR-6881-3p; hsa-miR-10b-5p; hsa-miR-4755-5p; hsa-miR-106a-5p; hsa-miR-20a-5p; hsa-miR-192-5p; hsa-miR-224-5p; hsa-miR-17-5p; hsa-miR-484; hsa-miR-339-5p; hsa-miR-447…
Annotations derived over miRTarBase (Gene Ontology)	negative regulation of receptor-mediated endocytosis GO0048261	enriched	0.227926	0.477752	47	hsa-miR-939-5p; hsa-miR-574-3p; hsa-miR-1238-3p; hsa-miR-3615; hsa-miR-6818-3p; hsa-miR-6749-3p; hsa-miR-425-3p; hsa-miR-3074-5p; hsa-miR-122-5p; hsa-miR-142-3p; hsa-miR-181d-5p; hsa-miR-3613-3p; hsa-miR-30b-5p; hsa-miR-2110; hsa-miR-18a-5p; hsa-miR-576-5p; hsa-miR-144-3p; hsa-miR-30e-5p; hsa-miR-6833-3p; hsa-miR-17-3p; hsa-miR-766-3p; hsa-miR-483-3p; hsa-miR-146a-5p; hsa-miR-6873-3p; hsa-miR-10b…
Annotations derived over miRTarBase (Gene Ontology)	response to estradiol GO0032355	depleted	0.252322	0.478133	76	hsa-miR-130b-3p; hsa-miR-574-3p; hsa-miR-22-3p; hsa-miR-130a-3p; hsa-miR-1226-3p; hsa-miR-324-3p; hsa-miR-106b-5p; hsa-miR-122-5p; hsa-miR-28-3p; hsa-miR-7855-5p; hsa-miR-222-3p; hsa-miR-142-3p; hsa-miR-93-5p; hsa-miR-20b-5p; hsa-miR-1234-3p; hsa-miR-185-5p; hsa-miR-30b-5p; hsa-miR-19a-3p; hsa-miR-21-5p; hsa-miR-454-3p; hsa-miR-331-3p; hsa-miR-106b-3p; hsa-miR-26b-5p; hsa-miR-18a-5p; hsa-miR-15b-…
Annotations derived over miRTarBase (Gene Ontology)	forebrain development GO0030900	enriched	0.208454	0.475246	52	hsa-miR-130b-3p; hsa-miR-1343-3p; hsa-miR-186-5p; hsa-miR-130a-3p; hsa-miR-1226-3p; hsa-miR-324-3p; hsa-miR-106b-5p; hsa-miR-3074-5p; hsa-miR-576-3p; hsa-miR-122-5p; hsa-miR-28-3p; hsa-miR-6783-3p; hsa-miR-126-3p; hsa-miR-93-5p; hsa-miR-20b-5p; hsa-miR-3605-3p; hsa-miR-21-5p; hsa-miR-454-3p; hsa-miR-2110; hsa-miR-26b-5p; hsa-miR-223-5p; hsa-miR-483-3p; hsa-miR-146a-5p; hsa-miR-641; hsa-miR-28-5p;…
Annotations derived over miRTarBase (Gene Ontology)	type 2 immune response GO0042092	depleted	0.184288	0.474204	14	hsa-miR-130a-3p; hsa-miR-30b-5p; hsa-miR-19a-3p; hsa-miR-21-5p; hsa-miR-335-5p; hsa-miR-106a-5p; hsa-miR-339-5p; hsa-miR-98-5p; hsa-miR-197-3p; hsa-let-7c-5p; hsa-miR-10a-5p; hsa-miR-340-5p; hsa-miR-155-5p; hsa-miR-127-3p
Annotations derived over miRTarBase (Gene Ontology)	hepatic immune response GO0002384	depleted	0.0985449	0.463019	32	hsa-miR-4738-3p; hsa-miR-331-5p; hsa-let-7i-5p; hsa-miR-142-3p; hsa-miR-6747-3p; hsa-miR-5695; hsa-miR-126-5p; hsa-miR-6833-3p; hsa-miR-1307-3p; hsa-miR-146a-5p; hsa-miR-146b-5p; hsa-miR-451a; hsa-miR-107; hsa-let-7g-5p; hsa-let-7b-5p; hsa-miR-6741-3p; hsa-miR-335-5p; hsa-miR-106a-5p; hsa-miR-365a-3p; hsa-miR-548ay-3p; hsa-miR-192-5p; hsa-miR-1304-3p; hsa-miR-98-5p; hsa-miR-221-5p; hsa-miR-223-3p…
Annotations derived over miRTarBase (Gene Ontology)	extracellular negative regulation of signal transduction GO1900116	enriched	0.374885	0.503119	17	hsa-miR-4454; hsa-miR-106b-5p; hsa-miR-378a-5p; hsa-miR-93-5p; hsa-miR-20b-5p; hsa-miR-3613-3p; hsa-miR-26b-5p; hsa-miR-3187-3p; hsa-miR-106a-5p; hsa-miR-20a-5p; hsa-miR-17-5p; hsa-miR-140-3p; hsa-miR-342-3p; hsa-miR-197-3p; hsa-miR-142-5p; hsa-miR-4781-3p; hsa-miR-7977
Annotations derived over miRTarBase (Gene Ontology)	regulation of receptor-mediated endocytosis GO0048259	enriched	0.374885	0.503119	17	hsa-miR-4454; hsa-miR-106b-5p; hsa-miR-378a-5p; hsa-miR-93-5p; hsa-miR-20b-5p; hsa-miR-3613-3p; hsa-miR-26b-5p; hsa-miR-3187-3p; hsa-miR-106a-5p; hsa-miR-20a-5p; hsa-miR-17-5p; hsa-miR-140-3p; hsa-miR-342-3p; hsa-miR-197-3p; hsa-miR-142-5p; hsa-miR-4781-3p; hsa-miR-7977
Annotations derived over miRTarBase (Gene Ontology)	regulation of transcription from RNA polymerase II promoter in response to DNA damage GO1990248	enriched	0.269129	0.478133	33	hsa-miR-151a-5p; hsa-miR-25-3p; hsa-miR-324-5p; hsa-miR-6749-3p; hsa-miR-106b-5p; hsa-miR-27a-3p; hsa-miR-28-3p; hsa-miR-222-3p; hsa-miR-185-5p; hsa-miR-30b-5p; hsa-miR-19a-3p; hsa-miR-454-3p; hsa-miR-2110; hsa-miR-18a-5p; hsa-miR-660-3p; hsa-miR-30e-5p; hsa-miR-15a-5p; hsa-miR-10b-5p; hsa-miR-28-5p; hsa-miR-106a-5p; hsa-miR-20a-5p; hsa-miR-5193; hsa-miR-17-5p; hsa-miR-330-3p; hsa-miR-30a-5p; hsa…
Annotations derived over miRTarBase (Gene Ontology)	anoikis GO0043276	enriched	0.0913727	0.463019	59	hsa-miR-130b-3p; hsa-miR-330-5p; hsa-miR-378i; hsa-miR-6503-3p; hsa-miR-22-3p; hsa-miR-378a-3p; hsa-miR-326; hsa-miR-148b-3p; hsa-miR-222-3p; hsa-miR-126-3p; hsa-miR-196b-5p; hsa-miR-93-5p; hsa-miR-185-5p; hsa-miR-19a-3p; hsa-miR-185-3p; hsa-miR-378c; hsa-miR-5695; hsa-miR-26b-5p; hsa-miR-15b-5p; hsa-miR-576-5p; hsa-miR-144-3p; hsa-miR-15a-5p; hsa-miR-6873-3p; hsa-miR-451a; hsa-miR-10b-5p; hsa-mi…
Annotations derived over miRTarBase (Gene Ontology)	negative regulation of excitatory postsynaptic potential GO0090394	enriched	0.432376	0.524803	51	hsa-miR-130b-3p; hsa-miR-25-3p; hsa-miR-152-3p; hsa-miR-1287-5p; hsa-miR-425-5p; hsa-miR-22-3p; hsa-miR-130a-3p; hsa-miR-106b-5p; hsa-miR-148b-3p; hsa-miR-222-3p; hsa-miR-93-5p; hsa-miR-20b-5p; hsa-miR-19a-3p; hsa-miR-21-5p; hsa-miR-106b-3p; hsa-miR-182-5p; hsa-miR-26b-5p; hsa-miR-18a-5p; hsa-miR-144-3p; hsa-miR-6833-3p; hsa-miR-17-3p; hsa-miR-223-5p; hsa-miR-6842-3p; hsa-miR-942-5p; hsa-miR-6873…
Annotations derived over miRTarBase (Gene Ontology)	response to hormone GO0009725	depleted	0.0603757	0.463019	74	hsa-miR-363-5p; hsa-miR-6818-3p; hsa-miR-324-3p; hsa-miR-3074-5p; hsa-miR-27a-3p; hsa-miR-122-5p; hsa-miR-28-3p; hsa-miR-7855-5p; hsa-miR-222-3p; hsa-miR-18b-3p; hsa-let-7i-5p; hsa-miR-93-5p; hsa-miR-30b-5p; hsa-miR-21-5p; hsa-miR-6747-3p; hsa-miR-331-3p; hsa-miR-27b-3p; hsa-miR-26b-5p; hsa-miR-18a-5p; hsa-miR-30e-5p; hsa-miR-6833-3p; hsa-miR-17-3p; hsa-miR-223-5p; hsa-miR-942-5p; hsa-miR-766-3p;…
Annotations derived over miRTarBase (Gene Ontology)	positive regulation of epidermal growth factor-activated receptor activity GO0045741	enriched	0.402139	0.512044	64	hsa-miR-130b-3p; hsa-miR-25-3p; hsa-miR-152-3p; hsa-miR-363-3p; hsa-miR-130a-3p; hsa-miR-532-5p; hsa-miR-324-3p; hsa-miR-106b-5p; hsa-miR-27a-3p; hsa-miR-1303; hsa-miR-122-5p; hsa-miR-93-5p; hsa-miR-20b-5p; hsa-miR-1304-5p; hsa-miR-181d-5p; hsa-miR-30b-5p; hsa-miR-19a-3p; hsa-miR-454-3p; hsa-miR-182-5p; hsa-miR-5695; hsa-miR-26b-5p; hsa-miR-576-5p; hsa-miR-144-3p; hsa-miR-30e-5p; hsa-miR-223-5p; …
Annotations derived over miRTarBase (Gene Ontology)	protein import into nucleus GO0006606	enriched	0.457502	0.535775	195	hsa-miR-151a-3p; hsa-miR-6501-5p; hsa-miR-130b-3p; hsa-miR-1343-3p; hsa-miR-939-5p; hsa-miR-330-5p; hsa-miR-25-3p; hsa-miR-148b-5p; hsa-miR-324-5p; hsa-miR-378i; hsa-miR-363-5p; hsa-miR-363-3p; hsa-miR-4738-3p; hsa-miR-6503-3p; hsa-miR-186-5p; hsa-miR-6749-3p; hsa-miR-6734-3p; hsa-miR-22-3p; hsa-miR-130a-3p; hsa-miR-532-5p; hsa-miR-331-5p; hsa-miR-421; hsa-miR-378a-3p; hsa-miR-1226-3p; hsa-miR-22…
Annotations derived over miRTarBase (Gene Ontology)	membrane invagination GO0010324	depleted	0.322332	0.490307	25	hsa-miR-186-5p; hsa-miR-877-5p; hsa-miR-106b-5p; hsa-miR-1303; hsa-miR-142-3p; hsa-miR-93-5p; hsa-miR-20b-5p; hsa-miR-181d-5p; hsa-miR-4755-5p; hsa-let-7b-5p; hsa-miR-106a-5p; hsa-miR-20a-5p; hsa-miR-17-5p; hsa-miR-339-5p; hsa-miR-296-5p; hsa-miR-548o-3p; hsa-miR-6793-3p; hsa-miR-30a-5p; hsa-miR-423-3p; hsa-miR-500a-3p; hsa-miR-340-5p; hsa-miR-92b-3p; hsa-miR-877-3p; hsa-miR-409-3p; hsa-miR-505-3p
Annotations derived over miRTarBase (Gene Ontology)	glial cell differentiation GO0010001	depleted	0.32998	0.490307	30	hsa-miR-130b-3p; hsa-miR-130a-3p; hsa-miR-106b-5p; hsa-miR-93-5p; hsa-miR-20b-5p; hsa-miR-181d-5p; hsa-miR-19a-3p; hsa-miR-21-5p; hsa-miR-454-3p; hsa-miR-331-3p; hsa-miR-26b-5p; hsa-miR-223-5p; hsa-miR-5010-3p; hsa-miR-106a-5p; hsa-miR-20a-5p; hsa-miR-192-5p; hsa-miR-17-5p; hsa-miR-339-5p; hsa-miR-29c-3p; hsa-miR-30a-5p; hsa-miR-130b-5p; hsa-miR-10a-5p; hsa-miR-92b-3p; hsa-miR-155-5p; hsa-miR-335…
Annotations derived over miRTarBase (Gene Ontology)	transition between fast and slow fiber GO0014883	enriched	0.0807851	0.463019	10	hsa-miR-106b-5p; hsa-miR-27a-3p; hsa-miR-93-5p; hsa-miR-20b-5p; hsa-miR-27b-3p; hsa-miR-26b-5p; hsa-miR-106a-5p; hsa-miR-20a-5p; hsa-miR-17-5p; hsa-miR-505-5p
Annotations derived over miRTarBase (Gene Ontology)	positive regulation of neuron apoptotic process GO0043525	enriched	0.531738	0.566163	93	hsa-miR-6501-5p; hsa-miR-130b-3p; hsa-miR-939-5p; hsa-miR-25-3p; hsa-miR-378i; hsa-miR-363-3p; hsa-miR-186-5p; hsa-miR-130a-3p; hsa-miR-421; hsa-miR-378a-3p; hsa-miR-1226-3p; hsa-miR-106b-5p; hsa-miR-148b-3p; hsa-miR-27a-3p; hsa-miR-1303; hsa-miR-122-5p; hsa-miR-222-3p; hsa-miR-126-3p; hsa-miR-142-3p; hsa-miR-196b-5p; hsa-miR-93-5p; hsa-miR-20b-5p; hsa-miR-19a-3p; hsa-miR-21-5p; hsa-miR-6747-3p; …
Annotations derived over miRTarBase (Gene Ontology)	connective tissue replacement involved in inflammatory response wound healing GO0002248	enriched	0.101034	0.463019	37	hsa-miR-151a-3p; hsa-miR-574-3p; hsa-miR-186-5p; hsa-miR-22-3p; hsa-miR-130a-3p; hsa-miR-324-3p; hsa-miR-106b-5p; hsa-miR-27a-3p; hsa-miR-576-3p; hsa-miR-122-5p; hsa-miR-378a-5p; hsa-miR-93-5p; hsa-miR-20b-5p; hsa-miR-185-5p; hsa-miR-21-5p; hsa-miR-106b-3p; hsa-miR-18a-5p; hsa-miR-15b-5p; hsa-miR-144-3p; hsa-miR-146a-5p; hsa-miR-107; hsa-let-7b-5p; hsa-miR-625-3p; hsa-miR-106a-5p; hsa-miR-20a-5p;…
Annotations derived over miRTarBase (Gene Ontology)	regulation of mitochondrial membrane permeability involved in apoptotic process GO1902108	depleted	0.558449	0.585038	18	hsa-miR-6749-3p; hsa-miR-4433b-5p; hsa-miR-106b-5p; hsa-miR-93-5p; hsa-miR-20b-5p; hsa-miR-1234-3p; hsa-miR-660-3p; hsa-miR-4433a-5p; hsa-miR-106a-5p; hsa-miR-20a-5p; hsa-miR-5193; hsa-miR-17-5p; hsa-miR-1304-3p; hsa-miR-30a-5p; hsa-miR-625-5p; hsa-miR-877-3p; hsa-miR-505-5p; hsa-miR-125a-5p
Annotations derived over miRTarBase (Gene Ontology)	camera-type eye development GO0043010	depleted	0.0210599	0.459835	56	hsa-miR-939-5p; hsa-miR-186-5p; hsa-miR-943; hsa-miR-22-5p; hsa-miR-106b-5p; hsa-miR-93-5p; hsa-miR-20b-5p; hsa-miR-3613-3p; hsa-miR-185-3p; hsa-miR-2110; hsa-miR-584-3p; hsa-miR-26b-5p; hsa-miR-15b-5p; hsa-miR-766-3p; hsa-miR-15a-5p; hsa-miR-532-3p; hsa-miR-503-5p; hsa-miR-4755-5p; hsa-miR-221-3p; hsa-miR-374b-5p; hsa-miR-3187-3p; hsa-let-7b-5p; hsa-miR-193a-5p; hsa-miR-335-5p; hsa-miR-20a-5p; h…
Annotations derived over miRTarBase (Gene Ontology)	establishment of synaptic specificity at neuromuscular junction GO0007529	enriched	0.389781	0.508526	12	hsa-miR-106b-5p; hsa-miR-378a-5p; hsa-miR-93-5p; hsa-miR-20b-5p; hsa-let-7b-5p; hsa-miR-106a-5p; hsa-miR-20a-5p; hsa-miR-1976; hsa-miR-17-5p; hsa-miR-877-3p; hsa-miR-150-5p; hsa-miR-744-5p
Annotations derived over miRTarBase (Gene Ontology)	reactive oxygen species biosynthetic process GO1903409	enriched	0.389781	0.508526	12	hsa-miR-106b-5p; hsa-miR-148b-3p; hsa-miR-93-5p; hsa-miR-20b-5p; hsa-let-7b-5p; hsa-miR-335-5p; hsa-miR-20a-5p; hsa-miR-99a-5p; hsa-miR-17-5p; hsa-miR-99b-5p; hsa-miR-7977; hsa-miR-485-3p
Annotations derived over miRTarBase (Gene Ontology)	negative regulation of myeloid cell apoptotic process GO0033033	enriched	0.283976	0.478133	10	hsa-miR-106b-5p; hsa-miR-378a-5p; hsa-miR-93-5p; hsa-miR-20b-5p; hsa-miR-335-5p; hsa-miR-106a-5p; hsa-miR-20a-5p; hsa-miR-17-5p; hsa-miR-5001-3p; hsa-miR-150-5p
Annotations derived over miRTarBase (Gene Ontology)	phosphatidylinositol catabolic process GO0031161	enriched	0.0807851	0.463019	10	hsa-miR-186-5p; hsa-miR-106b-5p; hsa-miR-142-3p; hsa-miR-93-5p; hsa-miR-20b-5p; hsa-miR-335-5p; hsa-miR-20a-5p; hsa-miR-192-5p; hsa-miR-17-5p; hsa-miR-155-5p
Annotations derived over miRTarBase (Gene Ontology)	regulation of fibrinolysis GO0051917	enriched	0.283976	0.478133	10	hsa-miR-106b-5p; hsa-miR-378a-5p; hsa-miR-93-5p; hsa-miR-20b-5p; hsa-miR-335-5p; hsa-miR-106a-5p; hsa-miR-20a-5p; hsa-miR-17-5p; hsa-miR-5001-3p; hsa-miR-150-5p
Annotations derived over miRTarBase (Gene Ontology)	positive regulation of histone deacetylase activity GO1901727	enriched	0.10809	0.463019	49	hsa-miR-6501-5p; hsa-miR-378i; hsa-miR-363-5p; hsa-miR-186-5p; hsa-miR-378a-3p; hsa-miR-106b-5p; hsa-miR-126-3p; hsa-miR-93-5p; hsa-miR-20b-5p; hsa-miR-185-5p; hsa-miR-21-5p; hsa-miR-378c; hsa-miR-126-5p; hsa-miR-15b-5p; hsa-miR-660-3p; hsa-miR-576-5p; hsa-miR-942-5p; hsa-miR-766-3p; hsa-miR-15a-5p; hsa-miR-10b-5p; hsa-miR-107; hsa-miR-503-5p; hsa-miR-374b-5p; hsa-miR-3187-3p; hsa-miR-6802-3p; hs…
Annotations derived over miRTarBase (Gene Ontology)	amyloid-beta clearance by cellular catabolic process GO0150094	depleted	0.610507	0.625798	49	hsa-miR-130b-3p; hsa-miR-152-3p; hsa-miR-6818-3p; hsa-miR-130a-3p; hsa-miR-106b-5p; hsa-miR-148b-3p; hsa-miR-27a-3p; hsa-miR-378a-5p; hsa-miR-93-5p; hsa-miR-20b-5p; hsa-miR-181d-5p; hsa-miR-3613-3p; hsa-miR-30b-5p; hsa-miR-19a-3p; hsa-miR-454-3p; hsa-miR-3133; hsa-miR-27b-3p; hsa-miR-26b-5p; hsa-miR-30e-5p; hsa-miR-223-5p; hsa-miR-1307-3p; hsa-miR-641; hsa-miR-3187-3p; hsa-let-7b-5p; hsa-miR-6741…
Annotations derived over miRTarBase (Gene Ontology)	positive regulation of cardiac muscle hypertrophy GO0010613	depleted	0.165479	0.470891	93	hsa-miR-130b-3p; hsa-miR-939-5p; hsa-miR-25-3p; hsa-miR-363-3p; hsa-miR-130a-3p; hsa-miR-421; hsa-miR-106b-5p; hsa-miR-148b-3p; hsa-miR-27a-3p; hsa-miR-1303; hsa-miR-548ay-5p; hsa-miR-122-5p; hsa-miR-126-3p; hsa-let-7i-5p; hsa-miR-142-3p; hsa-miR-6855-3p; hsa-miR-548k; hsa-miR-185-5p; hsa-miR-30b-5p; hsa-miR-19a-3p; hsa-miR-21-5p; hsa-miR-548j-5p; hsa-miR-6747-3p; hsa-miR-454-3p; hsa-miR-331-3p; …
Annotations derived over miRTarBase (Gene Ontology)	embryonic skeletal joint morphogenesis GO0060272	enriched	0.412656	0.517747	5	hsa-miR-93-5p; hsa-miR-21-5p; hsa-miR-451a; hsa-miR-106a-5p; hsa-miR-200c-3p
Annotations derived over miRTarBase (Gene Ontology)	positive regulation of telomerase activity GO0051973	depleted	0.328276	0.490307	143	hsa-miR-130b-3p; hsa-miR-939-5p; hsa-miR-151a-5p; hsa-miR-25-3p; hsa-miR-152-3p; hsa-miR-501-5p; hsa-miR-324-5p; hsa-miR-1238-3p; hsa-miR-425-5p; hsa-miR-6818-3p; hsa-miR-186-5p; hsa-miR-6734-3p; hsa-miR-130a-3p; hsa-miR-421; hsa-miR-378a-3p; hsa-miR-1226-3p; hsa-miR-324-3p; hsa-miR-106b-5p; hsa-miR-148b-3p; hsa-miR-548ay-5p; hsa-miR-122-5p; hsa-miR-148a-5p; hsa-miR-222-3p; hsa-miR-18b-3p; hsa-le…
Annotations derived over miRTarBase (Gene Ontology)	intrinsic apoptotic signaling pathway GO0097193	enriched	0.430953	0.524803	146	hsa-miR-130b-3p; hsa-miR-939-5p; hsa-miR-151a-5p; hsa-miR-330-5p; hsa-miR-25-3p; hsa-miR-152-3p; hsa-miR-324-5p; hsa-miR-574-3p; hsa-miR-363-3p; hsa-miR-4738-3p; hsa-miR-186-5p; hsa-miR-6749-3p; hsa-miR-6734-3p; hsa-miR-22-3p; hsa-miR-130a-3p; hsa-miR-421; hsa-miR-22-5p; hsa-miR-324-3p; hsa-miR-106b-5p; hsa-miR-148b-3p; hsa-miR-27a-3p; hsa-miR-576-3p; hsa-miR-122-5p; hsa-miR-28-3p; hsa-miR-589-5p…
Annotations derived over miRTarBase (Gene Ontology)	protein folding GO0006457	depleted	0.123575	0.467267	236	hsa-miR-151a-3p; hsa-miR-6501-5p; hsa-miR-130b-3p; hsa-miR-1343-3p; hsa-miR-939-5p; hsa-miR-4511; hsa-miR-151a-5p; hsa-miR-330-5p; hsa-miR-25-3p; hsa-miR-152-3p; hsa-miR-501-5p; hsa-miR-324-5p; hsa-miR-378i; hsa-miR-363-5p; hsa-miR-1287-5p; hsa-miR-363-3p; hsa-miR-425-5p; hsa-miR-6818-3p; hsa-miR-186-5p; hsa-miR-6749-3p; hsa-miR-6734-3p; hsa-miR-22-3p; hsa-miR-130a-3p; hsa-miR-877-5p; hsa-miR-421…
Annotations derived over miRTarBase (Gene Ontology)	T cell chemotaxis GO0010818	enriched	0.125254	0.468314	38	hsa-miR-4511; hsa-miR-25-3p; hsa-miR-363-3p; hsa-miR-1226-3p; hsa-miR-106b-5p; hsa-miR-148b-3p; hsa-miR-27a-3p; hsa-miR-1303; hsa-miR-126-3p; hsa-miR-142-3p; hsa-miR-196b-5p; hsa-miR-93-5p; hsa-miR-20b-5p; hsa-miR-548e-3p; hsa-miR-30b-5p; hsa-miR-21-5p; hsa-miR-26b-5p; hsa-miR-4690-3p; hsa-miR-30e-5p; hsa-miR-1270; hsa-miR-15a-5p; hsa-miR-10b-5p; hsa-miR-335-5p; hsa-miR-106a-5p; hsa-miR-20a-5p; h…
Annotations derived over miRTarBase (Gene Ontology)	cholesterol import GO0070508	enriched	0.178257	0.474204	55	hsa-miR-130b-3p; hsa-miR-152-3p; hsa-miR-501-5p; hsa-miR-324-5p; hsa-miR-24-2-5p; hsa-miR-6818-3p; hsa-miR-130a-3p; hsa-miR-106b-5p; hsa-miR-148b-3p; hsa-miR-3074-5p; hsa-miR-27a-3p; hsa-miR-378a-5p; hsa-miR-93-5p; hsa-miR-20b-5p; hsa-miR-181d-5p; hsa-miR-3613-3p; hsa-miR-185-5p; hsa-miR-30b-5p; hsa-miR-19a-3p; hsa-miR-454-3p; hsa-miR-3133; hsa-miR-27b-3p; hsa-miR-26b-5p; hsa-miR-30e-5p; hsa-miR-…
Annotations derived over miRTarBase (Gene Ontology)	peroxisome fission GO0016559	enriched	0.164148	0.470891	35	hsa-miR-130b-3p; hsa-miR-25-3p; hsa-miR-363-3p; hsa-miR-4738-3p; hsa-miR-186-5p; hsa-miR-130a-3p; hsa-miR-106b-5p; hsa-miR-7855-5p; hsa-let-7i-5p; hsa-miR-664a-5p; hsa-miR-93-5p; hsa-miR-20b-5p; hsa-miR-19a-3p; hsa-miR-21-5p; hsa-miR-454-3p; hsa-miR-27b-3p; hsa-miR-26b-5p; hsa-miR-221-3p; hsa-let-7g-5p; hsa-let-7b-5p; hsa-miR-335-5p; hsa-miR-20a-5p; hsa-miR-17-5p; hsa-miR-484; hsa-miR-98-5p; hsa-…
Annotations derived over miRTarBase (Gene Ontology)	positive regulation of protein targeting to mitochondrion GO1903955	enriched	0.0865439	0.463019	108	hsa-miR-151a-3p; hsa-miR-130b-3p; hsa-miR-939-5p; hsa-miR-25-3p; hsa-miR-148b-5p; hsa-miR-152-3p; hsa-miR-324-5p; hsa-miR-6806-3p; hsa-miR-363-3p; hsa-miR-186-5p; hsa-miR-130a-3p; hsa-miR-877-5p; hsa-miR-421; hsa-miR-324-3p; hsa-miR-106b-5p; hsa-miR-148b-3p; hsa-miR-27a-3p; hsa-miR-1303; hsa-miR-548ay-5p; hsa-miR-122-5p; hsa-miR-148a-5p; hsa-miR-126-3p; hsa-miR-664a-5p; hsa-miR-93-5p; hsa-miR-20b…
Annotations derived over miRTarBase (Gene Ontology)	embryonic heart tube anteriorposterior pattern specification GO0035054	enriched	0.292758	0.482015	13	hsa-miR-106b-5p; hsa-miR-93-5p; hsa-miR-20b-5p; hsa-miR-106b-3p; hsa-miR-26b-5p; hsa-miR-576-5p; hsa-miR-335-5p; hsa-miR-106a-5p; hsa-miR-20a-5p; hsa-miR-17-5p; hsa-miR-342-5p; hsa-miR-200c-3p; hsa-miR-505-3p
[truncated: 623 more rows]

## Sheet: D0 vs CT NAAT-ve
Category	Subcategory	enriched or depleted	P value	FDR	no. miRNAs Observed	miRNAs.precursors
[truncated: 1,470 more rows]

## Sheet: CT NAAT+ve vs CT NAAT-ve
Category	Subcategory	enriched or depleted	P value	FDR	no. miRNAs Observed	miRNAs.precursors
[truncated: 1,470 more rows]

## Sheet: ChAdOx1 CT NAAT+ve vs D0
Category	Subcategory	enriched or depleted	P value	FDR	no. miRNAs Observed	miRNAs.precursors
[truncated: 1,470 more rows]

## Sheet: Placebo CT NAAT+ve vs D0
Category	Subcategory	enriched or depleted	P value	FDR	no. miRNAs Observed	miRNAs.precursors
[truncated: 1,470 more rows]

[truncated: 5 more sheets: CHADOX CT NAAT+ve vs CT NAAT-ve, Placebo CT NAAT+ve vs CT NAAT-v, D0 vs CT+7 NAAT +ve, D0 CT+7 NAAT-ve, NAAT+ve CT7 placbo vs CT7 chado]
