# Supplementary material for: Multi-omics analysis reveals COVID-19 vaccine induced attenuation of inflammatory responses during breakthrough disease
Source: Nat Commun. 2024 Apr 22;15:3402. doi: 10.1038/s41467-024-47463-6 (PMC11035709; doi:10.1038/s41467-024-47463-6)
Supplement: Supplementary file 11 — Supplementary Data 8 [file 41467_2024_47463_MOESM11_ESM.xlsx]

## Sheet: info
MIEAA2 GSEA style analysis
Results of MIEAA2 Gene Set Enrichment Analysis performed at https://ccb-compute2.cs.uni-saarland.de/mieaa
The name of each sheet indicates the comparison that was used for the GSEA analysis
miRNAs were ranked by t-statistic from most upregulated to most downregulated
Enriched means positive enrichment
Depleted means negative enrichment
See Supplementary methods for more information

## Sheet: stage_2_GOBP_MIEAA2_enrichment
Subcategory	GSEA_D0vsCT.Enrichment	GSEA_D0vsCT.Observed	GSEA_D0vsCT.miRNAs.precursors	GSEA_D0vsCT.P.value	GSEA_CT.had.COVID.MEN_vs_D0.Enrichment	GSEA_CT.had.COVID.MEN_vs_D0.P.value	GSEA_CT.had.covid.ChAdOx1_vs_D0.Enrichment	GSEA_CT.had.covid.ChAdOx1_vs_D0.P.value	GSEA_D0vD7.Enrichment	GSEA_D0vD7.P.value	D7vsCT.Enrichment	D7vsCT.P.value	D7.had.COVID.MEN_vs_D0.Enrichment	D7.had.COVID.MEN_vs_D0.P.value	D7.had.COVID.CHADOX_vs_D0.Enrichment	D7.had.COVID.CHADOX_vs_D0.P.value	CT.had.COVID.MEN_vs_D7_had_covid_MEN.Enrichment	CT.had.COVID.MEN_vs_D7_had_covid_MEN.P.value	CT.had.COVID.CHADOX_vs_D7_had_covid_CHADOX.Enrichment	CT.had.COVID.CHADOX_vs_D7_had_covid_CHADOX.P.value	CT.had.COVID.MEN_vs_CT.had.COVID.ChAdOx.Enrichment	CT.had.COVID.MEN_vs_CT.had.COVID.ChAdOx.P.value	D7.had.COVID.CHADOX_vs_D7.had.COVID.MenACWY.Enrichment	D7.had.COVID.CHADOX_vs_D7.had.COVID.MenACWY.P.value	GO_number	biological_process	GSEA_D0vsCT.globally_adjusted_FDR	GSEA_CT.had.COVID.MEN_vs_D0.globally_adjusted_FDR	GSEA_CT.had.covid.ChAdOx1_vs_D0.globally_adjusted_FDR	GSEA_D0vD7.globally_adjusted_FDR	D7vsCT.globally_adjusted_FDR	D7.had.COVID.MEN_vs_D0.globally_adjusted_FDR	D7.had.COVID.CHADOX_vs_D0.globally_adjusted_FDR	CT.had.COVID.MEN_vs_D7_had_covid_MEN.globally_adjusted_FDR	CT.had.COVID.CHADOX_vs_D7_had_covid_CHADOX.globally_adjusted_FDR	CT.had.COVID.MEN_vs_CT.had.COVID.ChAdOx.globally_adjusted_FDR	D7.had.COVID.CHADOX_vs_D7.had.COVID.MenACWY.globally_adjusted_FDR	GSEA_D0vsCT.Enrichment_sign	GSEA_CT.had.COVID.MEN_vs_D0.Enrichment_sign	GSEA_CT.had.covid.ChAdOx1_vs_D0.Enrichment_sign	GSEA_D0vD7.Enrichment_sign	D7vsCT.Enrichment_sign	D7.had.COVID.MEN_vs_D0.Enrichment_sign	D7.had.COVID.CHADOX_vs_D0.Enrichment_sign	CT.had.COVID.MEN_vs_D7_had_covid_MEN.Enrichment_sign	CT.had.COVID.CHADOX_vs_D7_had_covid_CHADOX.Enrichment_sign	CT.had.COVID.MEN_vs_CT.had.COVID.ChAdOx.Enrichment_sign	D7.had.COVID.CHADOX_vs_D7.had.COVID.MenACWY.Enrichment_sign
regulation of sodium ion transport GO0002028	depleted	77	hsa-miR-92b-3p; hsa-miR-130b-5p; hsa-miR-320a-3p; hsa-miR-330-3p; hsa-miR-483-3p; hsa-miR-423-3p; hsa-miR-548j-5p; hsa-miR-335-5p; hsa-miR-19a-3p; hsa-miR-548ay-5p; hsa-miR-7855-5p; hsa-miR-155-5p; hsa-miR-144-3p; hsa-miR-146a-5p; hsa-miR-29c-3p; hsa-miR-142-3p; hsa-let-7b-5p; hsa-miR-548e-3p; hsa-miR-99a-5p; hsa-miR-454-3p; hsa-miR-186-5p; hsa-miR-126-5p; hsa-miR-340-5p; hsa-miR-1976; hsa-miR-13…	0.00043	depleted	1.45e-05	depleted	0.0301529	depleted	0.251636	enriched	4.89e-05	depleted	0.188879	depleted	0.339201	enriched	5.62e-05	enriched	0.000576	depleted	0.0138667	enriched	0.0116078	GO:0002028	TRUE	0.0848414	0.0376573	0.302163	0.413004	0.00085778	0.375082	0.490039	0.00136826	0.00851989	0.307642	0.141213	-1	-1	-1	-1	1	-1	-1	1	1	-1	1
negative regulation of apoptotic process GO0043066	depleted	300	hsa-miR-3613-5p; hsa-miR-3127-3p; hsa-miR-1301-3p; hsa-miR-1908-5p; hsa-miR-3173-5p; hsa-miR-543; hsa-miR-342-5p; hsa-miR-2110; hsa-miR-6741-3p; hsa-miR-92b-3p; hsa-miR-433-3p; hsa-miR-6747-3p; hsa-miR-193a-5p; hsa-miR-4508; hsa-miR-328-3p; hsa-miR-7704; hsa-miR-323a-3p; hsa-miR-6861-3p; hsa-miR-130b-5p; hsa-miR-320a-3p; hsa-miR-1248; hsa-let-7d-5p; hsa-miR-6857-3p; hsa-miR-361-3p; hsa-miR-185-3p…	4.64e-05	depleted	1.72e-05	depleted	0.001691	depleted	0.198434	enriched	1.36e-06	depleted	0.14484	depleted	0.10537	enriched	2.58e-07	enriched	5.39e-06	depleted	0.008345	enriched	0.0236436	GO:0043066	TRUE	0.0512139	0.0376573	0.265713	0.383718	9.37339e-05	0.349121	0.349245	9.89796e-05	0.00046354	0.281433	0.183163	-1	-1	-1	-1	1	-1	-1	1	1	-1	1
positive regulation of mitotic cell cycle GO0045931	depleted	113	hsa-miR-4732-3p; hsa-miR-2110; hsa-miR-92b-3p; hsa-miR-6747-3p; hsa-miR-328-3p; hsa-miR-320a-3p; hsa-miR-330-3p; hsa-miR-1299; hsa-miR-493-5p; hsa-miR-3187-3p; hsa-miR-483-3p; hsa-miR-423-3p; hsa-miR-125a-5p; hsa-let-7c-5p; hsa-miR-548j-5p; hsa-miR-424-3p; hsa-miR-335-5p; hsa-miR-200c-3p; hsa-miR-548ay-5p; hsa-miR-155-5p; hsa-miR-3074-5p; hsa-miR-363-3p; hsa-miR-144-3p; hsa-miR-361-5p; hsa-miR-29…	0.000188	depleted	2.05e-05	depleted	0.0011274	depleted	0.0192072	enriched	0.0031927	depleted	0.023661	depleted	0.0218665	enriched	0.000684	enriched	0.0053206	depleted	0.420105	enriched	0.113577	GO:0045931	TRUE	0.0636785	0.0376573	0.265713	0.19559	0.0158895	0.194519	0.244539	0.00654243	0.0341516	0.492626	0.311768	-1	-1	-1	-1	1	-1	-1	1	1	-1	1
cellular response to organic cyclic compound GO0071407	depleted	66	hsa-miR-323b-3p; hsa-miR-125a-5p; hsa-miR-4755-5p; hsa-miR-19a-3p; hsa-miR-495-3p; hsa-miR-200c-3p; hsa-miR-155-5p; hsa-miR-122-5p; hsa-miR-1226-3p; hsa-miR-144-3p; hsa-miR-146a-5p; hsa-miR-142-3p; hsa-miR-548e-3p; hsa-miR-25-3p; hsa-miR-98-5p; hsa-miR-148b-5p; hsa-miR-454-3p; hsa-miR-186-5p; hsa-miR-16-2-3p; hsa-miR-340-5p; hsa-miR-130a-3p; hsa-miR-20b-5p; hsa-miR-20a-5p; hsa-miR-148a-5p; hsa-mi…	5e-05	depleted	2.22e-05	depleted	0.0056575	depleted	0.149996	enriched	3.61e-08	depleted	0.249554	enriched	0.337895	enriched	1.32e-06	enriched	8.16e-05	depleted	0.013053	enriched	0.0766598	GO:0071407	TRUE	0.0512139	0.0376573	0.289366	0.35099	1.19207e-05	0.407981	0.489661	0.00019735	0.00243248	0.304887	0.282207	-1	-1	-1	-1	1	-1	1	1	1	-1	1
regulation of insulin-like growth factor receptor signaling pathway GO0043567	depleted	41	hsa-miR-323b-3p; hsa-miR-4755-5p; hsa-miR-335-5p; hsa-miR-1226-3p; hsa-miR-29c-3p; hsa-miR-548e-3p; hsa-miR-454-3p; hsa-miR-186-5p; hsa-miR-126-3p; hsa-miR-16-2-3p; hsa-miR-130a-3p; hsa-miR-148b-3p; hsa-miR-1229-3p; hsa-miR-152-3p; hsa-miR-130b-3p; hsa-miR-3613-3p; hsa-miR-210-3p; hsa-miR-939-5p; hsa-miR-26b-5p; hsa-miR-532-5p; hsa-miR-181a-2-3p; hsa-miR-584-5p; hsa-miR-17-5p; hsa-miR-185-5p; hsa…	0.000666	depleted	2.56e-05	depleted	0.0122148	depleted	0.0281771	enriched	3.12e-05	depleted	0.0289365	depleted	0.0860362	enriched	9.78e-05	enriched	0.0173102	depleted	0.0157091	enriched	0.290426	GO:0043567	TRUE	0.0848414	0.0376573	0.295886	0.214401	0.00063167	0.207838	0.324195	0.00192004	0.0707282	0.310935	0.421688	-1	-1	-1	-1	1	-1	-1	1	1	-1	1
circadian rhythm GO0007623	depleted	155	hsa-miR-1301-3p; hsa-miR-342-5p; hsa-miR-92b-3p; hsa-miR-433-3p; hsa-miR-130b-5p; hsa-miR-320a-3p; hsa-miR-1248; hsa-let-7d-5p; hsa-miR-3177-3p; hsa-miR-485-3p; hsa-miR-409-3p; hsa-miR-370-3p; hsa-miR-4707-3p; hsa-miR-224-5p; hsa-let-7e-5p; hsa-miR-1234-3p; hsa-miR-3187-3p; hsa-miR-483-3p; hsa-miR-3124-5p; hsa-miR-100-5p; hsa-miR-494-3p; hsa-let-7c-5p; hsa-miR-504-5p; hsa-miR-548ay-3p; hsa-miR-18…	6.85e-05	depleted	2.65e-05	depleted	0.0287866	depleted	0.284674	enriched	8.78e-07	depleted	0.262802	depleted	0.449605	enriched	3.54e-06	enriched	2.8e-06	depleted	0.000138	enriched	0.021695	GO:0007623	TRUE	0.0605166	0.0376573	0.301128	0.426203	7.05157e-05	0.416008	0.562252	0.000327295	0.00032509	0.248972	0.175831	-1	-1	-1	-1	1	-1	-1	1	1	-1	1
cellular response to hypoxia GO0071456	depleted	225	hsa-miR-3613-5p; hsa-miR-543; hsa-miR-342-5p; hsa-miR-2110; hsa-miR-6741-3p; hsa-miR-92b-3p; hsa-miR-433-3p; hsa-miR-6747-3p; hsa-miR-193a-5p; hsa-miR-4508; hsa-miR-328-3p; hsa-miR-323a-3p; hsa-miR-320a-3p; hsa-miR-1248; hsa-let-7d-5p; hsa-miR-1180-3p; hsa-miR-191-5p; hsa-miR-330-3p; hsa-miR-485-3p; hsa-miR-1307-3p; hsa-miR-6894-3p; hsa-miR-1343-3p; hsa-miR-370-3p; hsa-miR-4707-3p; hsa-miR-6735-5…	9.98e-05	depleted	3.51e-05	depleted	0.0188064	depleted	0.406789	enriched	1.98e-07	depleted	0.32499	enriched	0.294202	enriched	5.75e-06	enriched	8.71e-05	depleted	0.000809	enriched	0.292252	GO:0071456	TRUE	0.0611662	0.0376573	0.296187	0.490468	2.78864e-05	0.447598	0.464434	0.000379527	0.00253424	0.248972	0.422984	-1	-1	-1	-1	1	-1	1	1	1	-1	1
ER to Golgi vesicle-mediated transport GO0006888	depleted	243	hsa-miR-3613-5p; hsa-miR-1301-3p; hsa-miR-1908-5p; hsa-miR-342-5p; hsa-miR-2110; hsa-miR-6741-3p; hsa-miR-92b-3p; hsa-miR-671-3p; hsa-miR-6747-3p; hsa-miR-328-3p; hsa-miR-7704; hsa-miR-323a-3p; hsa-miR-130b-5p; hsa-miR-320a-3p; hsa-miR-1248; hsa-let-7d-5p; hsa-miR-185-3p; hsa-miR-191-5p; hsa-miR-1538; hsa-miR-330-3p; hsa-miR-485-3p; hsa-miR-409-3p; hsa-miR-1307-3p; hsa-miR-1343-3p; hsa-miR-4707-3…	2.75e-05	depleted	4.18e-05	depleted	0.0056113	depleted	0.147841	enriched	1.25e-06	depleted	0.15873	depleted	0.149262	enriched	9.8e-06	enriched	9.54e-05	depleted	0.0243818	enriched	0.0076799	GO:0006888	TRUE	0.0512139	0.0376573	0.289366	0.34919	8.80254e-05	0.357674	0.379159	0.000505847	0.00268724	0.319329	0.120258	-1	-1	-1	-1	1	-1	-1	1	1	-1	1
cellular response to actinomycin D GO0072717	depleted	60	hsa-miR-2110; hsa-miR-92b-3p; hsa-miR-330-3p; hsa-miR-483-3p; hsa-miR-125a-5p; hsa-miR-504-5p; hsa-miR-150-3p; hsa-miR-335-5p; hsa-miR-19a-3p; hsa-miR-363-3p; hsa-miR-29c-3p; hsa-miR-30a-5p; hsa-miR-25-3p; hsa-miR-454-3p; hsa-miR-340-5p; hsa-miR-505-5p; hsa-miR-28-5p; hsa-miR-20b-5p; hsa-miR-20a-5p; hsa-miR-5193; hsa-miR-93-5p; hsa-miR-1255a; hsa-miR-106a-5p; hsa-miR-15a-5p; hsa-miR-26b-5p; hsa-m…	0.000658	depleted	4.26e-05	depleted	0.0022613	depleted	0.459426	enriched	2.11e-05	depleted	0.484276	depleted	0.262432	enriched	5.91e-06	enriched	0.000322	depleted	0.0500865	enriched	0.000571	GO:0072717	TRUE	0.0848414	0.0376573	0.273232	0.514594	0.00047686	0.532194	0.442247	0.000385459	0.00588195	0.332892	0.0518596	-1	-1	-1	-1	1	-1	-1	1	1	-1	1
positive regulation of peptidyl-serine phosphorylation GO0033138	depleted	183	hsa-miR-3127-3p; hsa-miR-1301-3p; hsa-miR-92b-3p; hsa-miR-6747-3p; hsa-miR-328-3p; hsa-miR-130b-5p; hsa-miR-320a-3p; hsa-let-7d-5p; hsa-miR-185-3p; hsa-miR-191-5p; hsa-miR-330-3p; hsa-miR-485-3p; hsa-miR-409-3p; hsa-miR-1307-3p; hsa-miR-370-3p; hsa-miR-330-5p; hsa-miR-224-5p; hsa-miR-493-5p; hsa-let-7e-5p; hsa-miR-654-3p; hsa-miR-6501-5p; hsa-miR-100-5p; hsa-miR-363-5p; hsa-miR-423-3p; hsa-miR-32…	0.000107	depleted	4.77e-05	depleted	0.005251	enriched	0.235024	enriched	6.12e-08	enriched	0.203717	enriched	0.117694	enriched	1.25e-07	enriched	8.38e-09	depleted	0.0127058	enriched	0.0292354	GO:0033138	TRUE	0.0611662	0.0376573	0.28823	0.40417	1.55974e-05	0.381229	0.354541	6.39342e-05	2.03592e-05	0.303832	0.200785	-1	-1	-1	1	1	1	1	1	1	-1	1
regulation of circadian rhythm GO0042752	depleted	184	hsa-miR-3613-5p; hsa-miR-1301-3p; hsa-miR-342-5p; hsa-miR-2110; hsa-miR-92b-3p; hsa-miR-433-3p; hsa-miR-6747-3p; hsa-miR-193a-5p; hsa-miR-323a-3p; hsa-miR-130b-5p; hsa-miR-320a-3p; hsa-miR-1248; hsa-let-7d-5p; hsa-miR-1180-3p; hsa-miR-330-3p; hsa-miR-485-3p; hsa-miR-409-3p; hsa-miR-1343-3p; hsa-miR-224-5p; hsa-miR-493-5p; hsa-let-7e-5p; hsa-miR-3187-3p; hsa-miR-483-3p; hsa-miR-1303; hsa-miR-5695;…	5.21e-05	depleted	4.83e-05	depleted	0.0117191	depleted	0.220473	enriched	1.14e-07	depleted	0.212134	depleted	0.497526	enriched	5.53e-06	enriched	9.78e-08	depleted	0.0021807	enriched	0.0076847	GO:0042752	TRUE	0.0512139	0.0376573	0.295886	0.395663	2.10862e-05	0.385857	0.600072	0.000374548	4.859e-05	0.250784	0.120258	-1	-1	-1	-1	1	-1	-1	1	1	-1	1
female pregnancy GO0007565	depleted	69	hsa-miR-1248; hsa-miR-485-3p; hsa-miR-224-5p; hsa-miR-483-3p; hsa-miR-125a-5p; hsa-miR-4433b-5p; hsa-miR-494-3p; hsa-miR-181d-5p; hsa-miR-335-5p; hsa-miR-200c-3p; hsa-miR-139-5p; hsa-miR-361-5p; hsa-miR-29c-3p; hsa-miR-4742-3p; hsa-miR-142-3p; hsa-miR-183-3p; hsa-miR-451a; hsa-miR-98-5p; hsa-miR-126-3p; hsa-miR-1976; hsa-miR-28-5p; hsa-miR-20a-5p; hsa-miR-24-2-5p; hsa-miR-5193; hsa-miR-148b-3p; h…	0.00084	depleted	5.14e-05	depleted	0.0169899	depleted	0.106138	enriched	1.89e-06	depleted	0.0736729	depleted	0.311353	enriched	1.8e-05	enriched	0.000141	depleted	0.0021849	enriched	0.0463366	GO:0007565	TRUE	0.0868417	0.0376573	0.295886	0.317846	0.000110645	0.286003	0.473424	0.000760539	0.00341705	0.250784	0.236005	-1	-1	-1	-1	1	-1	-1	1	1	-1	1
L-ascorbic acid metabolic process GO0019852	depleted	43	hsa-miR-320a-3p; hsa-miR-1538; hsa-miR-335-5p; hsa-miR-122-5p; hsa-miR-10a-5p; hsa-miR-98-5p; hsa-miR-20b-5p; hsa-miR-20a-5p; hsa-miR-140-3p; hsa-miR-5193; hsa-miR-6842-3p; hsa-miR-148b-3p; hsa-miR-1296-5p; hsa-miR-93-5p; hsa-miR-1255a; hsa-miR-106a-5p; hsa-miR-15a-5p; hsa-miR-877-3p; hsa-miR-107; hsa-miR-532-5p; hsa-miR-106b-5p; hsa-miR-22-3p; hsa-miR-17-5p; hsa-miR-378a-3p; hsa-miR-15b-5p; hsa-…	7.83e-06	depleted	5.95e-05	depleted	8.46e-05	depleted	0.0211053	enriched	0.000616	depleted	0.0375572	depleted	0.0257456	enriched	0.0030996	enriched	4.31e-05	depleted	0.0787668	enriched	0.0782571	GO:0019852	TRUE	0.0512139	0.0376573	0.156703	0.198219	0.00480826	0.232176	0.253427	0.0181512	0.00161222	0.354413	0.28377	-1	-1	-1	-1	1	-1	-1	1	1	-1	1
endoplasmic reticulum organization GO0007029	depleted	96	hsa-miR-1908-5p; hsa-miR-92b-3p; hsa-miR-6747-3p; hsa-miR-1248; hsa-miR-330-3p; hsa-miR-4707-3p; hsa-miR-6735-5p; hsa-miR-127-3p; hsa-miR-483-3p; hsa-miR-5695; hsa-miR-125a-5p; hsa-miR-181d-5p; hsa-miR-335-5p; hsa-miR-19a-3p; hsa-miR-495-3p; hsa-miR-155-5p; hsa-miR-363-3p; hsa-miR-144-3p; hsa-miR-142-5p; hsa-miR-29c-3p; hsa-miR-30a-5p; hsa-miR-142-3p; hsa-let-7b-5p; hsa-miR-548e-3p; hsa-miR-374a-…	0.000239	depleted	6.39e-05	depleted	0.0267789	depleted	0.318182	enriched	2.48e-05	depleted	0.356107	depleted	0.432313	enriched	9.85e-05	enriched	0.000493	depleted	0.0012092	enriched	0.0045173	GO:0007029	TRUE	0.0636785	0.0376573	0.298432	0.441475	0.000532023	0.464018	0.549035	0.00192213	0.00776811	0.248972	0.0983921	-1	-1	-1	-1	1	-1	-1	1	1	-1	1
protein modification by small protein conjugation GO0032446	depleted	47	hsa-miR-3127-3p; hsa-miR-1301-3p; hsa-miR-130b-5p; hsa-miR-330-5p; hsa-miR-100-5p; hsa-miR-3909; hsa-miR-335-5p; hsa-miR-382-5p; hsa-miR-155-5p; hsa-miR-30a-5p; hsa-let-7b-5p; hsa-miR-99a-5p; hsa-miR-4685-3p; hsa-miR-1229-3p; hsa-miR-210-3p; hsa-miR-106a-5p; hsa-miR-26b-5p; hsa-miR-151a-3p; hsa-miR-96-5p; hsa-miR-744-5p; hsa-miR-378a-5p; hsa-miR-18a-3p; hsa-miR-192-5p; hsa-miR-501-5p; hsa-miR-182…	0.000193	depleted	6.41e-05	depleted	0.006089	depleted	0.0079961	enriched	0.362129	depleted	0.0203301	depleted	0.000594	enriched	0.153654	enriched	0.292651	depleted	0.270762	enriched	0.0019099	GO:0032446	TRUE	0.0636785	0.0376573	0.293283	0.153569	0.418301	0.183405	0.131085	0.246811	0.38124	0.424889	0.0786458	-1	-1	-1	-1	1	-1	-1	1	1	-1	1
neuron projection development GO0031175	depleted	200	hsa-miR-4732-3p; hsa-miR-3127-3p; hsa-miR-1301-3p; hsa-miR-1908-5p; hsa-miR-3173-5p; hsa-miR-342-5p; hsa-miR-6741-3p; hsa-miR-92b-3p; hsa-miR-6747-3p; hsa-miR-328-3p; hsa-miR-323a-3p; hsa-miR-6861-3p; hsa-miR-130b-5p; hsa-miR-320a-3p; hsa-miR-1248; hsa-let-7d-5p; hsa-miR-6857-3p; hsa-miR-191-5p; hsa-miR-330-3p; hsa-miR-409-3p; hsa-miR-1307-3p; hsa-miR-4707-3p; hsa-miR-224-5p; hsa-miR-493-5p; hsa-…	0.000309	depleted	6.62e-05	depleted	0.0091366	depleted	0.352515	enriched	5.42e-07	enriched	0.561187	depleted	0.364746	enriched	5.54e-06	enriched	6.81e-05	depleted	0.0307599	enriched	0.0290757	GO:0031175	TRUE	0.0714967	0.0376573	0.293283	0.461765	4.96902e-05	0.587929	0.505361	0.000374548	0.00214869	0.331639	0.200253	-1	-1	-1	-1	1	1	-1	1	1	-1	1
mRNA stabilization GO0048255	depleted	99	hsa-miR-1301-3p; hsa-miR-92b-3p; hsa-miR-320a-3p; hsa-miR-330-3p; hsa-miR-409-3p; hsa-miR-1343-3p; hsa-let-7e-5p; hsa-miR-423-3p; hsa-miR-125a-5p; hsa-miR-92b-5p; hsa-miR-548j-5p; hsa-miR-4755-5p; hsa-miR-335-5p; hsa-miR-19a-3p; hsa-miR-200c-3p; hsa-miR-548ay-5p; hsa-miR-3074-5p; hsa-miR-363-3p; hsa-miR-144-3p; hsa-miR-146a-5p; hsa-miR-30a-5p; hsa-let-7b-5p; hsa-miR-10a-5p; hsa-miR-548e-3p; hsa-m…	0.000181	depleted	7.29e-05	depleted	0.000417	depleted	0.0709552	enriched	0.0029951	depleted	0.0744304	depleted	0.0011223	enriched	0.000889	enriched	0.0268435	depleted	0.274499	enriched	0.0254925	GO:0048255	TRUE	0.0636785	0.0376573	0.227293	0.277259	0.0153353	0.286015	0.148758	0.00785391	0.0916511	0.42543	0.189546	-1	-1	-1	-1	1	-1	-1	1	1	-1	1
positive regulation of viral budding via host ESCRT complex GO1903774	depleted	30	hsa-miR-181d-5p; hsa-miR-19a-3p; hsa-miR-454-3p; hsa-miR-296-5p; hsa-miR-130a-3p; hsa-miR-28-5p; hsa-miR-378c; hsa-miR-20b-5p; hsa-miR-20a-5p; hsa-miR-148b-3p; hsa-miR-152-3p; hsa-miR-130b-3p; hsa-miR-93-5p; hsa-miR-106a-5p; hsa-miR-15a-5p; hsa-miR-107; hsa-miR-181a-2-3p; hsa-miR-106b-5p; hsa-miR-17-5p; hsa-miR-378a-3p; hsa-miR-15b-5p; hsa-miR-378i; hsa-miR-148a-3p; hsa-miR-652-3p; hsa-miR-532-3p…	0.000164	depleted	7.34e-05	depleted	0.005078	enriched	0.116797	enriched	3.87e-08	enriched	0.201454	depleted	0.1266	enriched	4.48e-08	enriched	0.000135	depleted	0.0118125	enriched	0.147235	GO:1903774	TRUE	0.0636785	0.0376573	0.28823	0.327586	1.21318e-05	0.381162	0.361853	4.35366e-05	0.00330461	0.297607	0.341603	-1	-1	-1	1	1	1	-1	1	1	-1	1
double-strand break repair via nonhomologous end joining GO0006303	depleted	153	hsa-miR-1301-3p; hsa-miR-1908-5p; hsa-miR-543; hsa-miR-342-5p; hsa-miR-2110; hsa-miR-92b-3p; hsa-miR-6747-3p; hsa-miR-328-3p; hsa-miR-130b-5p; hsa-miR-320a-3p; hsa-let-7d-5p; hsa-miR-185-3p; hsa-miR-485-3p; hsa-miR-1307-3p; hsa-miR-4707-3p; hsa-miR-1292-5p; hsa-let-7e-5p; hsa-miR-654-3p; hsa-miR-483-3p; hsa-miR-1303; hsa-miR-6501-5p; hsa-miR-5695; hsa-miR-100-5p; hsa-miR-363-5p; hsa-miR-1287-5p; …	0.000775	depleted	7.76e-05	depleted	0.0027828	depleted	0.0055591	enriched	0.0012382	depleted	0.0445753	depleted	0.0012677	enriched	0.0029788	enriched	0.0237885	depleted	0.266366	enriched	0.0351846	GO:0006303	TRUE	0.0848414	0.0376573	0.281679	0.132086	0.00798462	0.243246	0.149007	0.0177631	0.0869893	0.423311	0.213872	-1	-1	-1	-1	1	-1	-1	1	1	-1	1
positive regulation of G2MI transition of meiotic cell cycle GO0110032	depleted	23	hsa-let-7c-5p; hsa-miR-142-3p; hsa-let-7b-5p; hsa-miR-98-5p; hsa-miR-16-2-3p; hsa-miR-140-3p; hsa-miR-21-5p; hsa-miR-15a-5p; hsa-miR-877-3p; hsa-miR-26b-5p; hsa-miR-15b-5p; hsa-miR-744-5p; hsa-miR-425-5p; hsa-let-7i-5p; hsa-miR-18a-3p; hsa-miR-192-5p; hsa-miR-221-3p; hsa-miR-148a-3p; hsa-miR-143-3p; hsa-miR-503-5p; hsa-miR-584-3p; hsa-miR-484; hsa-miR-365a-3p	0.0030221	depleted	8.45e-05	depleted	0.162929	depleted	0.0845549	enriched	0.0323906	depleted	0.109368	depleted	0.410384	enriched	0.0093491	enriched	0.0977762	depleted	0.0345163	depleted	0.436049	GO:0110032	TRUE	0.120859	0.0376573	0.365402	0.293433	0.0842988	0.315008	0.535104	0.0380942	0.199143	0.332223	0.4996	-1	-1	-1	-1	1	-1	-1	1	1	-1	-1
negative regulation of I-kappaB kinaseNF-kappaB signaling GO0043124	depleted	143	hsa-miR-3613-5p; hsa-miR-1908-5p; hsa-miR-543; hsa-miR-92b-3p; hsa-miR-6747-3p; hsa-miR-4508; hsa-miR-501-3p; hsa-miR-191-5p; hsa-miR-485-3p; hsa-miR-1343-3p; hsa-miR-330-5p; hsa-let-7e-5p; hsa-miR-483-3p; hsa-miR-100-5p; hsa-miR-363-5p; hsa-miR-423-3p; hsa-miR-125a-5p; hsa-let-7c-5p; hsa-miR-504-5p; hsa-miR-629-3p; hsa-miR-335-5p; hsa-miR-4659a-3p; hsa-miR-19a-3p; hsa-miR-1306-5p; hsa-miR-382-5p…	8.98e-05	depleted	0.0001	depleted	0.000614	depleted	0.0745786	enriched	2.13e-05	depleted	0.0624781	depleted	0.0676418	enriched	0.00037	enriched	0.000447	depleted	0.0735207	enriched	0.000451	GO:0043124	TRUE	0.0611662	0.0376573	0.232152	0.283488	0.000478045	0.272324	0.30489	0.00435838	0.00731304	0.347507	0.0497911	-1	-1	-1	-1	1	-1	-1	1	1	-1	1
delamination GO0060232	depleted	2	hsa-miR-7977; hsa-miR-5690	5.27e-05	depleted	0.000105	depleted	0.0013695	depleted	0.000105	enriched	0.176176	depleted	0.000105	depleted	0.00079	enriched	0.109804	enriched	0.335676	depleted	0.0319422	enriched	0.282924	GO:0060232	TRUE	0.0512139	0.0376573	0.265713	0.041593	0.265975	0.0299015	0.139586	0.1979	0.411725	0.331639	0.41766	-1	-1	-1	-1	1	-1	-1	1	1	-1	1
negative regulation of DNA damage response, signal transduction by p53 class mediator GO0043518	depleted	85	hsa-miR-3127-3p; hsa-miR-543; hsa-miR-92b-3p; hsa-miR-6747-3p; hsa-miR-328-3p; hsa-miR-130b-5p; hsa-miR-320a-3p; hsa-miR-330-3p; hsa-miR-483-3p; hsa-let-7c-5p; hsa-miR-335-5p; hsa-miR-200c-3p; hsa-miR-155-5p; hsa-miR-122-5p; hsa-miR-363-3p; hsa-miR-146a-5p; hsa-miR-361-5p; hsa-miR-142-5p; hsa-miR-29c-3p; hsa-miR-30a-5p; hsa-miR-25-3p; hsa-miR-451a; hsa-miR-98-5p; hsa-miR-186-5p; hsa-miR-126-3p; h…	0.000237	depleted	0.000105	depleted	0.0018073	depleted	0.0351599	enriched	0.000527	depleted	0.0300988	depleted	0.0456135	enriched	0.0017504	enriched	0.000396	depleted	0.0508699	enriched	0.0158692	GO:0043518	TRUE	0.0636785	0.0376573	0.265713	0.228437	0.00436234	0.211567	0.284621	0.012273	0.00685976	0.332892	0.155775	-1	-1	-1	-1	1	-1	-1	1	1	-1	1
neuroblast delamination GO0060234	depleted	2	hsa-miR-7977; hsa-miR-5690	5.27e-05	depleted	0.000105	depleted	0.0013695	depleted	0.000105	enriched	0.176176	depleted	0.000105	depleted	0.00079	enriched	0.109804	enriched	0.335676	depleted	0.0319422	enriched	0.282924	GO:0060234	TRUE	0.0512139	0.0376573	0.265713	0.041593	0.265975	0.0299015	0.139586	0.1979	0.411725	0.331639	0.41766	-1	-1	-1	-1	1	-1	-1	1	1	-1	1
regulation of JUN kinase activity GO0043506	depleted	2	hsa-miR-7977; hsa-miR-5690	5.27e-05	depleted	0.000105	depleted	0.0013695	depleted	0.000105	enriched	0.176176	depleted	0.000105	depleted	0.00079	enriched	0.109804	enriched	0.335676	depleted	0.0319422	enriched	0.282924	GO:0043506	TRUE	0.0512139	0.0376573	0.265713	0.041593	0.265975	0.0299015	0.139586	0.1979	0.411725	0.331639	0.41766	-1	-1	-1	-1	1	-1	-1	1	1	-1	1
starch catabolic process GO0005983	depleted	2	hsa-miR-7977; hsa-miR-5690	5.27e-05	depleted	0.000105	depleted	0.0013695	depleted	0.000105	enriched	0.176176	depleted	0.000105	depleted	0.00079	enriched	0.109804	enriched	0.335676	depleted	0.0319422	enriched	0.282924	GO:0005983	TRUE	0.0512139	0.0376573	0.265713	0.041593	0.265975	0.0299015	0.139586	0.1979	0.411725	0.331639	0.41766	-1	-1	-1	-1	1	-1	-1	1	1	-1	1
TRIF-dependent toll-like receptor signaling pathway GO0035666	depleted	96	hsa-miR-92b-3p; hsa-miR-320a-3p; hsa-miR-361-3p; hsa-miR-409-3p; hsa-miR-4707-3p; hsa-miR-100-5p; hsa-miR-1287-5p; hsa-let-7c-5p; hsa-miR-548j-5p; hsa-miR-335-5p; hsa-miR-4659a-3p; hsa-miR-19a-3p; hsa-miR-382-5p; hsa-miR-495-3p; hsa-miR-200c-3p; hsa-miR-548ay-5p; hsa-miR-7855-5p; hsa-miR-6513-3p; hsa-miR-155-5p; hsa-miR-4659b-3p; hsa-miR-363-3p; hsa-miR-146a-5p; hsa-miR-4473; hsa-miR-29c-3p; hsa-…	9.5e-05	depleted	0.000112	depleted	0.0030746	depleted	0.156018	enriched	2.64e-06	enriched	0.151401	enriched	0.0460278	enriched	3.6e-07	enriched	0.000101	depleted	0.10434	enriched	0.0045062	GO:0035666	TRUE	0.0611662	0.0376573	0.281679	0.35602	0.000133622	0.35344	0.284685	0.000113168	0.00279635	0.362523	0.0983921	-1	-1	-1	-1	1	1	1	1	1	-1	1
nucleotide-binding oligomerization domain containing signaling pathway GO0070423	depleted	120	hsa-miR-543; hsa-miR-2110; hsa-miR-328-3p; hsa-miR-320a-3p; hsa-miR-330-5p; hsa-miR-1292-5p; hsa-let-7e-5p; hsa-miR-483-3p; hsa-miR-100-5p; hsa-miR-363-5p; hsa-miR-1287-5p; hsa-miR-423-3p; hsa-miR-125a-5p; hsa-let-7c-5p; hsa-miR-4433a-5p; hsa-miR-335-5p; hsa-miR-4659a-3p; hsa-miR-19a-3p; hsa-miR-3615; hsa-miR-382-5p; hsa-miR-495-3p; hsa-miR-7855-5p; hsa-miR-155-5p; hsa-miR-122-5p; hsa-miR-1226-3p…	0.000177	depleted	0.000114	depleted	0.000171	depleted	0.0662532	enriched	0.000121	depleted	0.101637	depleted	0.0445247	enriched	0.000224	enriched	0.000114	depleted	0.122038	enriched	0.0015203	GO:0070423	TRUE	0.0636785	0.0376573	0.184642	0.269912	0.00157413	0.314547	0.283309	0.00314159	0.00304355	0.371937	0.0701354	-1	-1	-1	-1	1	-1	-1	1	1	-1	1
negative regulation of mitotic cell cycle GO0045930	depleted	125	hsa-miR-1301-3p; hsa-miR-92b-3p; hsa-miR-328-3p; hsa-miR-323a-3p; hsa-miR-6861-3p; hsa-miR-6857-3p; hsa-miR-485-3p; hsa-miR-6735-5p; hsa-miR-1292-5p; hsa-miR-3187-3p; hsa-miR-1303; hsa-miR-4521; hsa-miR-3909; hsa-miR-125a-5p; hsa-miR-4433b-5p; hsa-let-7c-5p; hsa-miR-548ay-3p; hsa-miR-4755-5p; hsa-miR-335-5p; hsa-miR-19a-3p; hsa-miR-495-3p; hsa-miR-200c-3p; hsa-miR-6513-3p; hsa-miR-139-5p; hsa-miR…	0.000221	depleted	0.000115	depleted	0.0020591	depleted	0.0804751	enriched	7.01e-05	depleted	0.229521	depleted	0.207151	enriched	3.95e-05	enriched	0.000138	depleted	0.0014781	enriched	0.0130816	GO:0045930	TRUE	0.0636785	0.0376573	0.265713	0.288673	0.00109172	0.394447	0.41152	0.0011224	0.00336111	0.248972	0.144271	-1	-1	-1	-1	1	-1	-1	1	1	-1	1
apoptotic process GO0006915	depleted	254	hsa-miR-4732-3p; hsa-miR-3127-3p; hsa-miR-1301-3p; hsa-miR-1908-5p; hsa-miR-543; hsa-miR-342-5p; hsa-miR-6741-3p; hsa-miR-92b-3p; hsa-miR-6747-3p; hsa-miR-323a-3p; hsa-miR-130b-5p; hsa-miR-320a-3p; hsa-miR-1248; hsa-let-7d-5p; hsa-miR-6857-3p; hsa-miR-361-3p; hsa-miR-185-3p; hsa-miR-501-3p; hsa-miR-191-5p; hsa-miR-330-3p; hsa-miR-485-3p; hsa-miR-409-3p; hsa-miR-1307-3p; hsa-miR-1299; hsa-miR-1343…	0.000243	depleted	0.000119	depleted	0.0014552	depleted	0.057268	enriched	3.63e-06	depleted	0.115105	depleted	0.07287	enriched	4.78e-05	enriched	1.7e-05	depleted	0.0189103	enriched	0.0417064	GO:0006915	TRUE	0.0636785	0.0376573	0.265713	0.261858	0.000164843	0.320661	0.310772	0.00129303	0.0009605	0.314166	0.225293	-1	-1	-1	-1	1	-1	-1	1	1	-1	1
negative regulation of NIKNF-kappaB signaling GO1901223	depleted	75	hsa-miR-6741-3p; hsa-miR-320a-3p; hsa-let-7d-5p; hsa-miR-409-3p; hsa-miR-1307-3p; hsa-miR-4707-3p; hsa-miR-330-5p; hsa-miR-1303; hsa-miR-100-5p; hsa-miR-4326; hsa-miR-629-3p; hsa-miR-335-5p; hsa-miR-382-5p; hsa-miR-144-3p; hsa-miR-142-3p; hsa-let-7b-5p; hsa-miR-99a-5p; hsa-miR-186-5p; hsa-miR-126-5p; hsa-miR-505-5p; hsa-miR-942-5p; hsa-miR-20b-5p; hsa-miR-1304-3p; hsa-miR-20a-5p; hsa-miR-148a-5p;…	0.000249	depleted	0.000122	depleted	0.0045878	depleted	0.0215581	enriched	0.0155099	depleted	0.103943	depleted	0.0116301	enriched	0.000279	enriched	0.0717847	depleted	0.007142	enriched	0.007797	GO:1901223	TRUE	0.0636785	0.0376573	0.28823	0.198337	0.049909	0.314547	0.211912	0.00356753	0.16553	0.278169	0.120499	-1	-1	-1	-1	1	-1	-1	1	1	-1	1
response to UV GO0009411	depleted	90	hsa-miR-92b-3p; hsa-miR-433-3p; hsa-miR-6747-3p; hsa-let-7d-5p; hsa-miR-1538; hsa-miR-409-3p; hsa-let-7e-5p; hsa-miR-100-5p; hsa-miR-423-3p; hsa-miR-125a-5p; hsa-let-7c-5p; hsa-miR-335-5p; hsa-miR-19a-3p; hsa-miR-155-5p; hsa-miR-122-5p; hsa-miR-1226-3p; hsa-miR-144-3p; hsa-miR-142-5p; hsa-miR-29c-3p; hsa-miR-30a-5p; hsa-let-7b-5p; hsa-miR-10a-5p; hsa-miR-451a; hsa-miR-423-5p; hsa-miR-98-5p; hsa-l…	0.000248	depleted	0.000124	depleted	0.0037375	depleted	0.067389	enriched	0.000593	depleted	0.0942443	depleted	0.0200966	enriched	0.0077748	enriched	0.0097315	depleted	0.279299	enriched	0.0072705	GO:0009411	TRUE	0.0636785	0.0376573	0.281679	0.270838	0.00469281	0.308831	0.241469	0.0336101	0.04947	0.42737	0.117536	-1	-1	-1	-1	1	-1	-1	1	1	-1	1
vesicle-mediated transport GO0016192	depleted	208	hsa-miR-3127-3p; hsa-miR-1301-3p; hsa-miR-6741-3p; hsa-miR-92b-3p; hsa-miR-6747-3p; hsa-miR-328-3p; hsa-miR-6861-3p; hsa-miR-130b-5p; hsa-miR-320a-3p; hsa-miR-1248; hsa-let-7d-5p; hsa-miR-1538; hsa-miR-409-3p; hsa-miR-1307-3p; hsa-miR-1299; hsa-miR-1343-3p; hsa-miR-4707-3p; hsa-miR-6735-5p; hsa-miR-330-5p; hsa-miR-1292-5p; hsa-miR-323b-3p; hsa-miR-224-5p; hsa-miR-493-5p; hsa-let-7e-5p; hsa-miR-31…	2.18e-05	depleted	0.000129	depleted	0.000328	depleted	0.0567605	enriched	6.66e-05	depleted	0.0353777	depleted	0.150203	enriched	0.000152	enriched	5.21e-06	depleted	0.000989	enriched	0.0131969	GO:0016192	TRUE	0.0512139	0.0379885	0.2125	0.261421	0.00105928	0.226186	0.380135	0.00252502	0.000456133	0.248972	0.144271	-1	-1	-1	-1	1	-1	-1	1	1	-1	1
nucleotide-excision repair, DNA incision GO0033683	depleted	101	hsa-miR-1301-3p; hsa-miR-6747-3p; hsa-miR-130b-5p; hsa-miR-320a-3p; hsa-let-7d-5p; hsa-miR-6857-3p; hsa-miR-493-5p; hsa-let-7e-5p; hsa-miR-1303; hsa-miR-100-5p; hsa-miR-1287-5p; hsa-let-7c-5p; hsa-miR-548j-5p; hsa-miR-335-5p; hsa-miR-19a-3p; hsa-miR-382-5p; hsa-miR-548ay-5p; hsa-miR-7855-5p; hsa-miR-155-5p; hsa-miR-122-5p; hsa-miR-1226-3p; hsa-miR-4511; hsa-miR-30a-5p; hsa-let-7b-5p; hsa-miR-99a-…	0.000348	depleted	0.000168	depleted	0.0022774	depleted	0.0560906	enriched	2.52e-07	depleted	0.0771219	depleted	0.067314	enriched	4.87e-06	enriched	2.27e-06	depleted	0.0120232	enriched	0.0070576	GO:0033683	TRUE	0.0751525	0.0392071	0.273232	0.260434	3.18044e-05	0.286747	0.304118	0.000366873	0.000282819	0.300364	0.116535	-1	-1	-1	-1	1	-1	-1	1	1	-1	1
eye development GO0001654	depleted	89	hsa-miR-1301-3p; hsa-miR-130b-5p; hsa-miR-6857-3p; hsa-miR-361-3p; hsa-miR-191-5p; hsa-miR-1292-5p; hsa-miR-493-5p; hsa-let-7e-5p; hsa-miR-4433b-5p; hsa-miR-4755-5p; hsa-miR-335-5p; hsa-miR-19a-3p; hsa-miR-1306-5p; hsa-miR-495-3p; hsa-miR-155-5p; hsa-miR-122-5p; hsa-miR-146a-5p; hsa-miR-142-5p; hsa-miR-29c-3p; hsa-let-7b-5p; hsa-miR-10a-5p; hsa-miR-374a-5p; hsa-miR-99a-5p; hsa-miR-183-3p; hsa-miR…	0.00075	depleted	0.000173	depleted	0.0031038	depleted	0.157683	enriched	1.44e-07	depleted	0.262096	depleted	0.121522	enriched	1.55e-05	enriched	0.0014631	depleted	0.259273	enriched	0.0049061	GO:0001654	TRUE	0.0848414	0.0392071	0.281679	0.356446	2.37185e-05	0.415235	0.35786	0.000684677	0.0150086	0.420707	0.102387	-1	-1	-1	-1	1	-1	-1	1	1	-1	1
intracellular cholesterol transport GO0032367	depleted	42	hsa-miR-335-5p; hsa-miR-19a-3p; hsa-miR-6513-3p; hsa-miR-122-5p; hsa-miR-142-3p; hsa-miR-374a-5p; hsa-miR-454-3p; hsa-miR-130a-3p; hsa-miR-1304-5p; hsa-miR-20b-5p; hsa-miR-1304-3p; hsa-miR-20a-5p; hsa-miR-148a-5p; hsa-miR-148b-3p; hsa-miR-3163; hsa-miR-21-5p; hsa-miR-374b-5p; hsa-miR-130b-3p; hsa-miR-93-5p; hsa-miR-15a-5p; hsa-miR-26b-5p; hsa-miR-107; hsa-miR-181a-2-3p; hsa-miR-106b-5p; hsa-miR-1…	0.000187	depleted	0.000183	depleted	0.0031905	depleted	0.179925	enriched	2.63e-07	depleted	0.298622	depleted	0.122193	enriched	0.00018	enriched	5.76e-07	depleted	0.131703	enriched	0.11688	GO:0032367	TRUE	0.0636785	0.0392071	0.281679	0.369652	3.20694e-05	0.430821	0.357946	0.00282591	0.000124779	0.375496	0.315511	-1	-1	-1	-1	1	-1	-1	1	1	-1	1
primary miRNA processing GO0031053	depleted	63	hsa-miR-1301-3p; hsa-miR-1908-5p; hsa-miR-92b-3p; hsa-miR-323a-3p; hsa-miR-6857-3p; hsa-miR-191-5p; hsa-let-7e-5p; hsa-miR-6501-5p; hsa-miR-125a-5p; hsa-miR-4755-5p; hsa-miR-335-5p; hsa-miR-155-5p; hsa-miR-146a-5p; hsa-miR-361-5p; hsa-miR-142-5p; hsa-miR-30a-5p; hsa-let-7g-5p; hsa-miR-186-5p; hsa-miR-16-2-3p; hsa-miR-340-5p; hsa-miR-140-3p; hsa-miR-148a-5p; hsa-miR-1296-5p; hsa-miR-1255a; hsa-miR…	0.0018208	depleted	0.000183	depleted	0.029433	depleted	0.0854282	enriched	0.0044755	depleted	0.215015	depleted	0.0530406	enriched	0.0031448	enriched	0.000916	depleted	0.454085	enriched	0.122642	GO:0031053	TRUE	0.107112	0.0392071	0.301335	0.294498	0.0203048	0.387053	0.28908	0.0182673	0.0115307	0.514432	0.31857	-1	-1	-1	-1	1	-1	-1	1	1	-1	1
cellular response to UV GO0034644	depleted	157	hsa-miR-3613-5p; hsa-miR-1301-3p; hsa-miR-543; hsa-miR-2110; hsa-miR-92b-3p; hsa-miR-6747-3p; hsa-miR-4508; hsa-miR-323a-3p; hsa-miR-130b-5p; hsa-miR-320a-3p; hsa-miR-1248; hsa-let-7d-5p; hsa-miR-361-3p; hsa-miR-330-3p; hsa-miR-1299; hsa-miR-6735-5p; hsa-miR-493-5p; hsa-let-7e-5p; hsa-miR-1303; hsa-miR-4521; hsa-miR-100-5p; hsa-miR-423-3p; hsa-miR-125a-5p; hsa-miR-494-3p; hsa-let-7c-5p; hsa-miR-1…	0.0011058	depleted	0.000191	depleted	0.0854081	depleted	0.554791	enriched	5.34e-09	depleted	0.620339	enriched	0.301804	enriched	3.03e-06	enriched	9.22e-05	depleted	0.0400041	enriched	0.0117642	GO:0034644	TRUE	0.0920718	0.0392071	0.322618	0.579478	3.70672e-06	0.631847	0.466819	0.000306724	0.00261988	0.332892	0.14214	-1	-1	-1	-1	1	-1	1	1	1	-1	1
activation of protein kinase activity GO0032147	depleted	187	hsa-miR-4732-3p; hsa-miR-3127-3p; hsa-miR-1301-3p; hsa-miR-3173-5p; hsa-miR-2110; hsa-miR-92b-3p; hsa-miR-6747-3p; hsa-miR-323a-3p; hsa-miR-130b-5p; hsa-miR-320a-3p; hsa-miR-1248; hsa-let-7d-5p; hsa-miR-361-3p; hsa-miR-501-3p; hsa-miR-1538; hsa-miR-330-3p; hsa-miR-409-3p; hsa-miR-6894-3p; hsa-miR-370-3p; hsa-miR-6735-5p; hsa-miR-224-5p; hsa-let-7e-5p; hsa-miR-3187-3p; hsa-miR-654-3p; hsa-miR-1303…	0.000614	depleted	0.000195	depleted	0.0366327	enriched	0.194982	enriched	2.37e-07	enriched	0.162593	enriched	0.461166	enriched	3.62e-06	enriched	4.86e-05	depleted	0.0441266	enriched	0.0110186	GO:0032147	TRUE	0.0848414	0.0392071	0.305357	0.382332	3.18044e-05	0.360744	0.570979	0.000327762	0.00173002	0.332892	0.139879	-1	-1	-1	1	1	1	1	1	1	-1	1
mitotic cytokinesis GO0000281	depleted	140	hsa-miR-3127-3p; hsa-miR-1301-3p; hsa-miR-1908-5p; hsa-miR-342-5p; hsa-miR-2110; hsa-miR-92b-3p; hsa-miR-323a-3p; hsa-miR-320a-3p; hsa-let-7d-5p; hsa-miR-493-5p; hsa-let-7e-5p; hsa-miR-1303; hsa-miR-5695; hsa-miR-100-5p; hsa-miR-423-3p; hsa-miR-494-3p; hsa-let-7c-5p; hsa-miR-5189-3p; hsa-miR-548ay-3p; hsa-miR-181d-5p; hsa-miR-629-3p; hsa-miR-4755-5p; hsa-miR-335-5p; hsa-miR-19a-3p; hsa-miR-382-5p…	0.000284	depleted	0.000195	depleted	0.0020989	enriched	0.0511837	enriched	1.4e-05	enriched	0.093137	enriched	0.009708	enriched	2.59e-05	enriched	2.75e-05	depleted	0.0065454	enriched	0.0671661	GO:0000281	TRUE	0.0673149	0.0392071	0.265713	0.252367	0.000363775	0.3087	0.204204	0.000935807	0.00129104	0.278169	0.26998	-1	-1	-1	1	1	1	1	1	1	-1	1
positive regulation of vasoconstriction GO0045907	depleted	40	hsa-miR-130b-5p; hsa-miR-409-3p; hsa-miR-335-5p; hsa-miR-200c-3p; hsa-miR-144-3p; hsa-miR-29c-3p; hsa-miR-374a-5p; hsa-miR-451a; hsa-miR-126-5p; hsa-miR-1976; hsa-miR-1304-5p; hsa-miR-20b-5p; hsa-miR-20a-5p; hsa-miR-5193; hsa-miR-21-5p; hsa-miR-340-3p; hsa-miR-374b-5p; hsa-miR-93-5p; hsa-miR-106a-5p; hsa-miR-877-3p; hsa-miR-26b-5p; hsa-miR-107; hsa-miR-106b-5p; hsa-miR-17-5p; hsa-miR-744-5p; hsa-…	0.003157	depleted	0.000197	depleted	0.0265285	depleted	0.114321	enriched	0.0013499	depleted	0.219901	depleted	0.244434	enriched	0.000744	enriched	0.0521961	depleted	0.0179481	enriched	0.0221116	GO:0045907	TRUE	0.123314	0.0392071	0.298432	0.326267	0.00847267	0.389822	0.435125	0.00697895	0.137333	0.314166	0.177294	-1	-1	-1	-1	1	-1	-1	1	1	-1	1
negative regulation of actin filament severing GO1903919	depleted	17	hsa-miR-20b-5p; hsa-miR-20a-5p; hsa-miR-1296-5p; hsa-miR-93-5p; hsa-miR-106a-5p; hsa-miR-877-3p; hsa-miR-106b-5p; hsa-miR-17-5p; hsa-miR-1294; hsa-miR-324-3p; hsa-miR-150-5p; hsa-miR-15b-3p; hsa-miR-197-3p; hsa-miR-484; hsa-miR-331-3p; hsa-miR-30c-1-3p; hsa-miR-7977	0.000143	depleted	0.000201	depleted	0.000532	depleted	0.0300063	enriched	0.0056828	depleted	0.0415032	depleted	0.0071579	enriched	0.0016319	enriched	0.0445191	depleted	0.0436039	enriched	0.023281	GO:1903919	TRUE	0.063167	0.0392071	0.232152	0.218811	0.0241886	0.2356	0.194847	0.0116781	0.124464	0.332892	0.18275	-1	-1	-1	-1	1	-1	-1	1	1	-1	1
negative regulation of protein localization to nucleus GO1900181	depleted	53	hsa-miR-92b-3p; hsa-miR-409-3p; hsa-miR-224-5p; hsa-miR-483-3p; hsa-miR-423-3p; hsa-miR-335-5p; hsa-miR-4659a-3p; hsa-miR-19a-3p; hsa-miR-495-3p; hsa-miR-155-5p; hsa-miR-4659b-3p; hsa-miR-363-3p; hsa-miR-374a-5p; hsa-miR-25-3p; hsa-miR-423-5p; hsa-miR-942-5p; hsa-miR-1229-3p; hsa-miR-374b-5p; hsa-miR-1255a; hsa-miR-210-3p; hsa-miR-939-5p; hsa-miR-15a-5p; hsa-miR-877-3p; hsa-miR-26b-5p; hsa-miR-10…	0.0014413	depleted	0.000201	depleted	0.0040128	depleted	0.0402614	enriched	0.0184027	depleted	0.0736669	depleted	0.0137383	enriched	0.0126372	enriched	0.0301843	depleted	0.150661	enriched	0.0338417	GO:1900181	TRUE	0.100767	0.0392071	0.282093	0.234709	0.0565226	0.286003	0.215629	0.0467663	0.0974846	0.381533	0.210803	-1	-1	-1	-1	1	-1	-1	1	1	-1	1
isotype switching GO0045190	depleted	35	hsa-miR-92b-3p; hsa-miR-409-3p; hsa-miR-1303; hsa-miR-155-5p; hsa-miR-146a-5p; hsa-miR-142-5p; hsa-miR-942-5p; hsa-miR-3163; hsa-miR-21-5p; hsa-miR-340-3p; hsa-miR-1255a; hsa-miR-15a-5p; hsa-miR-877-3p; hsa-miR-26b-5p; hsa-miR-107; hsa-miR-106b-5p; hsa-miR-15b-5p; hsa-miR-425-5p; hsa-miR-196b-5p; hsa-miR-192-5p; hsa-miR-183-5p; hsa-miR-23b-3p; hsa-miR-877-5p; hsa-miR-324-5p; hsa-miR-132-3p; hsa-m…	0.000133	depleted	0.000203	depleted	0.0162319	depleted	0.0044505	enriched	0.0471324	depleted	0.0114972	depleted	0.0214868	enriched	0.0345794	enriched	0.0789674	depleted	0.128879	enriched	0.0337279	GO:0045190	TRUE	0.0615473	0.0392071	0.295886	0.125362	0.109446	0.15336	0.242488	0.0918953	0.174879	0.375496	0.210783	-1	-1	-1	-1	1	-1	-1	1	1	-1	1
positive regulation of cell migration involved in sprouting angiogenesis GO0090050	depleted	92	hsa-miR-92b-3p; hsa-miR-320a-3p; hsa-miR-5695; hsa-miR-363-5p; hsa-miR-423-3p; hsa-miR-125a-5p; hsa-miR-504-5p; hsa-miR-548ay-3p; hsa-miR-181d-5p; hsa-miR-4755-5p; hsa-miR-335-5p; hsa-miR-4659a-3p; hsa-miR-1271-5p; hsa-miR-495-3p; hsa-miR-200c-3p; hsa-miR-6775-3p; hsa-miR-155-5p; hsa-miR-122-5p; hsa-miR-4659b-3p; hsa-miR-363-3p; hsa-miR-144-3p; hsa-miR-146a-5p; hsa-miR-361-5p; hsa-miR-29c-3p; hsa…	0.000188	depleted	0.000207	depleted	7.22e-05	enriched	0.0664679	enriched	1.47e-05	enriched	0.109068	enriched	0.0578536	enriched	0.000506	enriched	9.6e-08	depleted	0.200787	enriched	0.000253	GO:0090050	TRUE	0.0636785	0.0392071	0.156703	0.269912	0.000379932	0.314547	0.291612	0.00542749	4.859e-05	0.399094	0.0404394	-1	-1	-1	1	1	1	1	1	1	-1	1
detection of molecule of fungal origin GO0032491	depleted	3	hsa-miR-6833-3p; hsa-miR-30c-1-3p; hsa-miR-7977	0.000128	depleted	0.000209	depleted	0.000107	depleted	0.000107	enriched	0.0906079	depleted	8.78e-05	depleted	0.000573	enriched	0.167647	enriched	0.278617	depleted	0.593998	depleted	0.482414	GO:0032491	TRUE	0.0615473	0.0392071	0.156703	0.041593	0.170076	0.0299015	0.131085	0.259674	0.368782	0.612438	0.526756	-1	-1	-1	-1	1	-1	-1	1	1	-1	-1
positive regulation of cell maturation GO1903431	depleted	3	hsa-miR-6833-3p; hsa-miR-30c-1-3p; hsa-miR-7977	0.000128	depleted	0.000209	depleted	0.000107	depleted	0.000107	enriched	0.0906079	depleted	8.78e-05	depleted	0.000573	enriched	0.167647	enriched	0.278617	depleted	0.593998	depleted	0.482414	GO:1903431	TRUE	0.0615473	0.0392071	0.156703	0.041593	0.170076	0.0299015	0.131085	0.259674	0.368782	0.612438	0.526756	-1	-1	-1	-1	1	-1	-1	1	1	-1	-1
positive regulation of lymphocyte activation GO0051251	depleted	3	hsa-miR-6833-3p; hsa-miR-30c-1-3p; hsa-miR-7977	0.000128	depleted	0.000209	depleted	0.000107	depleted	0.000107	enriched	0.0906079	depleted	8.78e-05	depleted	0.000573	enriched	0.167647	enriched	0.278617	depleted	0.593998	depleted	0.482414	GO:0051251	TRUE	0.0615473	0.0392071	0.156703	0.041593	0.170076	0.0299015	0.131085	0.259674	0.368782	0.612438	0.526756	-1	-1	-1	-1	1	-1	-1	1	1	-1	-1
exonucleolytic nuclear-transcribed mRNA catabolic process involved in deadenylation-dependent decay GO0043928	depleted	111	hsa-miR-1301-3p; hsa-miR-3173-5p; hsa-miR-2110; hsa-miR-6747-3p; hsa-miR-130b-5p; hsa-miR-320a-3p; hsa-miR-1248; hsa-miR-6857-3p; hsa-miR-330-3p; hsa-miR-1299; hsa-let-7e-5p; hsa-miR-654-3p; hsa-miR-423-3p; hsa-miR-125a-5p; hsa-let-7c-5p; hsa-miR-504-5p; hsa-miR-335-5p; hsa-miR-19a-3p; hsa-miR-382-5p; hsa-miR-1271-5p; hsa-miR-6513-3p; hsa-miR-139-5p; hsa-miR-155-5p; hsa-miR-1226-3p; hsa-miR-144-3…	0.000515	depleted	0.00021	depleted	0.008395	depleted	0.095967	enriched	0.0026227	depleted	0.102648	depleted	0.0274164	enriched	0.0107667	enriched	0.0098313	enriched	0.521295	enriched	0.0640345	GO:0043928	TRUE	0.0848414	0.0392071	0.293283	0.305917	0.0139657	0.314547	0.259176	0.0421219	0.0497866	0.554758	0.264852	-1	-1	-1	-1	1	-1	-1	1	1	1	1
regulation of transcription by RNA polymerase II GO0006357	depleted	308	hsa-miR-3613-5p; hsa-miR-3127-3p; hsa-miR-6786-3p; hsa-miR-1301-3p; hsa-miR-1908-5p; hsa-miR-3173-5p; hsa-miR-543; hsa-miR-342-5p; hsa-miR-2110; hsa-miR-6741-3p; hsa-miR-92b-3p; hsa-miR-433-3p; hsa-miR-6747-3p; hsa-miR-193a-5p; hsa-miR-4508; hsa-miR-328-3p; hsa-miR-7704; hsa-miR-323a-3p; hsa-miR-6861-3p; hsa-miR-130b-5p; hsa-miR-320a-3p; hsa-miR-1248; hsa-let-7d-5p; hsa-miR-6857-3p; hsa-miR-361-3…	0.0012562	depleted	0.000211	depleted	0.0159287	depleted	0.370043	enriched	0.000514	depleted	0.274601	depleted	0.32626	enriched	0.000958	enriched	0.000514	depleted	0.0055109	enriched	0.0438637	GO:0006357	TRUE	0.0946337	0.0392071	0.295886	0.470752	0.00429867	0.419929	0.48347	0.00819529	0.00797932	0.275419	0.230166	-1	-1	-1	-1	1	-1	-1	1	1	-1	1
mRNA 3-end processing GO0031124	depleted	153	hsa-miR-3127-3p; hsa-miR-543; hsa-miR-342-5p; hsa-miR-2110; hsa-miR-92b-3p; hsa-miR-6747-3p; hsa-miR-193a-5p; hsa-miR-4508; hsa-miR-130b-5p; hsa-miR-320a-3p; hsa-miR-1248; hsa-let-7d-5p; hsa-miR-6857-3p; hsa-miR-1180-3p; hsa-miR-185-3p; hsa-miR-1538; hsa-miR-485-3p; hsa-miR-1299; hsa-miR-1343-3p; hsa-miR-1468-5p; hsa-miR-6735-5p; hsa-miR-224-5p; hsa-let-7e-5p; hsa-miR-3187-3p; hsa-miR-1303; hsa-m…	0.000796	depleted	0.000215	depleted	0.0082788	depleted	0.306807	enriched	0.0017813	depleted	0.452791	depleted	0.0291036	enriched	0.0009	enriched	0.015401	depleted	0.0595872	enriched	0.018709	GO:0031124	TRUE	0.0857533	0.0392071	0.293283	0.436063	0.0104659	0.514117	0.262795	0.00792228	0.0657058	0.336398	0.165184	-1	-1	-1	-1	1	-1	-1	1	1	-1	1
nucleotide-excision repair, DNA incision, 5-to lesion GO0006296	depleted	100	hsa-miR-1301-3p; hsa-miR-6747-3p; hsa-miR-130b-5p; hsa-miR-320a-3p; hsa-let-7d-5p; hsa-miR-6857-3p; hsa-miR-493-5p; hsa-let-7e-5p; hsa-miR-1303; hsa-miR-100-5p; hsa-miR-1287-5p; hsa-let-7c-5p; hsa-miR-548j-5p; hsa-miR-335-5p; hsa-miR-19a-3p; hsa-miR-382-5p; hsa-miR-548ay-5p; hsa-miR-7855-5p; hsa-miR-155-5p; hsa-miR-122-5p; hsa-miR-1226-3p; hsa-miR-4511; hsa-miR-30a-5p; hsa-let-7b-5p; hsa-miR-99a-…	0.000492	depleted	0.00022	depleted	0.0030458	depleted	0.0643023	enriched	4.95e-07	depleted	0.084864	depleted	0.0791788	enriched	1.06e-05	enriched	4.27e-06	depleted	0.0157016	enriched	0.0047553	GO:0006296	TRUE	0.0848414	0.0392071	0.281679	0.268678	4.67974e-05	0.297944	0.316903	0.000525565	0.000392387	0.310935	0.10112	-1	-1	-1	-1	1	-1	-1	1	1	-1	1
response to unfolded protein GO0006986	depleted	159	hsa-miR-3127-3p; hsa-miR-92b-3p; hsa-miR-6747-3p; hsa-miR-328-3p; hsa-miR-130b-5p; hsa-miR-320a-3p; hsa-let-7d-5p; hsa-miR-6857-3p; hsa-miR-361-3p; hsa-miR-185-3p; hsa-miR-409-3p; hsa-miR-6894-3p; hsa-miR-370-3p; hsa-miR-4707-3p; hsa-miR-330-5p; hsa-miR-1292-5p; hsa-miR-224-5p; hsa-let-7e-5p; hsa-miR-1234-3p; hsa-miR-6501-5p; hsa-miR-5695; hsa-miR-100-5p; hsa-miR-423-3p; hsa-let-7c-5p; hsa-miR-18…	8.94e-05	depleted	0.000226	depleted	0.0011864	depleted	0.0570145	enriched	7.75e-07	depleted	0.0487283	depleted	0.0748813	enriched	7.5e-06	enriched	0.000126	depleted	0.101179	enriched	0.0040361	GO:0006986	TRUE	0.0611662	0.0392071	0.265713	0.261858	6.38258e-05	0.249516	0.312906	0.000452531	0.00323933	0.359665	0.0953436	-1	-1	-1	-1	1	-1	-1	1	1	-1	1
positive regulation of RNA polymerase II transcriptional preinitiation complex assembly GO0045899	depleted	53	hsa-miR-2110; hsa-miR-330-3p; hsa-miR-100-5p; hsa-miR-125a-5p; hsa-miR-504-5p; hsa-miR-150-3p; hsa-miR-19a-3p; hsa-miR-7855-5p; hsa-miR-30a-5p; hsa-miR-142-3p; hsa-miR-25-3p; hsa-miR-454-3p; hsa-miR-505-5p; hsa-miR-130a-3p; hsa-miR-28-5p; hsa-miR-20b-5p; hsa-miR-20a-5p; hsa-miR-5193; hsa-miR-1229-3p; hsa-miR-130b-3p; hsa-miR-106a-5p; hsa-miR-15a-5p; hsa-miR-877-3p; hsa-miR-26b-5p; hsa-miR-106b-5p…	0.0010314	depleted	0.000227	depleted	0.0031678	depleted	0.210436	enriched	1.27e-05	depleted	0.356403	depleted	0.14315	enriched	9.89e-06	enriched	0.00025	depleted	0.0025363	enriched	0.0038596	GO:0045899	TRUE	0.0892078	0.0392071	0.281679	0.391316	0.000343784	0.464342	0.37345	0.000505847	0.0049683	0.250784	0.0937497	-1	-1	-1	-1	1	-1	-1	1	1	-1	1
histone H3 acetylation GO0043966	depleted	99	hsa-miR-3127-3p; hsa-miR-1908-5p; hsa-miR-342-5p; hsa-miR-92b-3p; hsa-miR-193a-5p; hsa-miR-6861-3p; hsa-miR-320a-3p; hsa-miR-6857-3p; hsa-miR-493-5p; hsa-let-7e-5p; hsa-miR-483-3p; hsa-miR-100-5p; hsa-miR-363-5p; hsa-miR-3909; hsa-let-7c-5p; hsa-miR-629-3p; hsa-miR-548j-5p; hsa-miR-335-5p; hsa-miR-4659a-3p; hsa-miR-548ay-5p; hsa-miR-155-5p; hsa-miR-122-5p; hsa-miR-4659b-3p; hsa-miR-363-3p; hsa-mi…	0.0120512	depleted	0.000228	depleted	0.0158912	depleted	0.272836	enriched	0.0057055	depleted	0.143804	depleted	0.347663	enriched	0.0141312	enriched	0.0172083	depleted	0.0829149	enriched	0.0249471	GO:0043966	TRUE	0.172814	0.0392071	0.295886	0.422807	0.0242529	0.34836	0.495176	0.0505068	0.0705952	0.354413	0.186798	-1	-1	-1	-1	1	-1	-1	1	1	-1	1
positive regulation of histone modification GO0031058	depleted	9	hsa-miR-21-5p; hsa-miR-664a-5p; hsa-miR-96-5p; hsa-miR-744-5p; hsa-miR-221-3p; hsa-miR-877-5p; hsa-miR-6793-3p; hsa-miR-222-3p; hsa-miR-7977	0.0025774	depleted	0.000233	depleted	0.0691456	depleted	0.0940395	enriched	0.0085562	depleted	0.148315	depleted	0.159292	enriched	0.0015723	enriched	0.196423	depleted	0.0190621	depleted	0.108365	GO:0031058	TRUE	0.120158	0.0392071	0.322618	0.303251	0.0323453	0.350945	0.388014	0.0114368	0.301453	0.314166	0.307739	-1	-1	-1	-1	1	-1	-1	1	1	-1	-1
regulation of histone ubiquitination GO0033182	depleted	9	hsa-miR-21-5p; hsa-miR-664a-5p; hsa-miR-96-5p; hsa-miR-744-5p; hsa-miR-221-3p; hsa-miR-877-5p; hsa-miR-6793-3p; hsa-miR-222-3p; hsa-miR-7977	0.0025774	depleted	0.000233	depleted	0.0691456	depleted	0.0940395	enriched	0.0085562	depleted	0.148315	depleted	0.159292	enriched	0.0015723	enriched	0.196423	depleted	0.0190621	depleted	0.108365	GO:0033182	TRUE	0.120158	0.0392071	0.322618	0.303251	0.0323453	0.350945	0.388014	0.0114368	0.301453	0.314166	0.307739	-1	-1	-1	-1	1	-1	-1	1	1	-1	-1
intrinsic apoptotic signaling pathway by p53 class mediator GO0072332	depleted	97	hsa-miR-1301-3p; hsa-miR-2110; hsa-miR-323a-3p; hsa-miR-130b-5p; hsa-let-7d-5p; hsa-miR-330-3p; hsa-miR-323b-3p; hsa-let-7e-5p; hsa-miR-125a-5p; hsa-let-7c-5p; hsa-miR-504-5p; hsa-miR-150-3p; hsa-miR-181d-5p; hsa-miR-335-5p; hsa-miR-19a-3p; hsa-miR-628-3p; hsa-miR-1306-5p; hsa-miR-200c-3p; hsa-miR-144-3p; hsa-miR-146a-5p; hsa-miR-4473; hsa-miR-142-5p; hsa-miR-29c-3p; hsa-miR-30a-5p; hsa-let-7b-5p…	0.000716	depleted	0.000234	depleted	0.0373447	enriched	0.0827177	enriched	1.87e-09	enriched	0.147652	enriched	0.152674	enriched	2.4e-06	enriched	1.42e-07	depleted	0.0339351	enriched	0.096216	GO:0072332	TRUE	0.0848414	0.0392071	0.306441	0.291739	3.02878e-06	0.350945	0.382887	0.000265036	5.30752e-05	0.332223	0.300073	-1	-1	-1	1	1	1	1	1	1	-1	1
intraciliary transport involved in cilium assembly GO0035735	depleted	96	hsa-miR-3173-5p; hsa-miR-92b-3p; hsa-miR-671-3p; hsa-miR-6747-3p; hsa-miR-328-3p; hsa-miR-1292-5p; hsa-miR-3909; hsa-miR-125a-5p; hsa-miR-5189-3p; hsa-miR-181d-5p; hsa-miR-629-3p; hsa-miR-548j-5p; hsa-miR-335-5p; hsa-miR-19a-3p; hsa-miR-495-3p; hsa-miR-548ay-5p; hsa-miR-6513-3p; hsa-miR-139-5p; hsa-miR-155-5p; hsa-miR-144-3p; hsa-miR-142-5p; hsa-miR-4742-3p; hsa-miR-142-3p; hsa-let-7b-5p; hsa-miR…	0.000461	depleted	0.000239	depleted	0.0211403	depleted	0.129858	enriched	3.09e-05	depleted	0.0717405	depleted	0.100593	enriched	0.000129	enriched	0.000322	depleted	0.126469	enriched	0.147419	GO:0035735	TRUE	0.0848414	0.0393661	0.297887	0.334719	0.000628214	0.283584	0.341868	0.00231296	0.00588195	0.374475	0.341603	-1	-1	-1	-1	1	-1	-1	1	1	-1	1
regulation of apoptotic process GO0042981	depleted	245	hsa-miR-4732-3p; hsa-miR-3127-3p; hsa-miR-1301-3p; hsa-miR-1908-5p; hsa-miR-543; hsa-miR-342-5p; hsa-miR-2110; hsa-miR-6741-3p; hsa-miR-92b-3p; hsa-miR-6747-3p; hsa-miR-193a-5p; hsa-miR-323a-3p; hsa-miR-130b-5p; hsa-miR-320a-3p; hsa-miR-1248; hsa-let-7d-5p; hsa-miR-361-3p; hsa-miR-185-3p; hsa-miR-1538; hsa-miR-330-3p; hsa-miR-485-3p; hsa-miR-409-3p; hsa-miR-1307-3p; hsa-miR-1299; hsa-miR-1343-3p;…	0.000474	depleted	0.000256	depleted	0.0239209	depleted	0.477317	enriched	2.27e-08	depleted	0.477853	enriched	0.540604	enriched	1.65e-06	enriched	3.2e-06	depleted	0.000681	enriched	0.0742637	GO:0042981	TRUE	0.0848414	0.0414635	0.298432	0.525963	9.32928e-06	0.528062	0.633879	0.000224054	0.000341732	0.248972	0.279171	-1	-1	-1	-1	1	-1	1	1	1	-1	1
transcription-coupled nucleotide-excision repair GO0006283	depleted	152	hsa-miR-3127-3p; hsa-miR-1301-3p; hsa-miR-342-5p; hsa-miR-92b-3p; hsa-miR-6747-3p; hsa-miR-328-3p; hsa-miR-7704; hsa-miR-130b-5p; hsa-miR-320a-3p; hsa-let-7d-5p; hsa-miR-6857-3p; hsa-miR-1180-3p; hsa-miR-1343-3p; hsa-miR-493-5p; hsa-let-7e-5p; hsa-miR-3187-3p; hsa-miR-6501-5p; hsa-miR-100-5p; hsa-miR-1287-5p; hsa-miR-423-3p; hsa-miR-4433b-5p; hsa-let-7c-5p; hsa-miR-4326; hsa-miR-181d-5p; hsa-miR-…	0.000763	depleted	0.000271	depleted	0.0015245	depleted	0.106203	enriched	2.08e-06	depleted	0.0962998	depleted	0.006144	enriched	4.76e-05	enriched	0.000353	depleted	0.0994582	enriched	0.008307	GO:0006283	TRUE	0.0848414	0.0431734	0.265713	0.317846	0.000117402	0.310185	0.193755	0.00129211	0.00629441	0.358073	0.12306	-1	-1	-1	-1	1	-1	-1	1	1	-1	1
phospholipid transport GO0015914	depleted	88	hsa-miR-4732-3p; hsa-miR-6741-3p; hsa-miR-92b-3p; hsa-miR-7704; hsa-miR-1307-3p; hsa-miR-100-5p; hsa-miR-125a-5p; hsa-miR-5189-3p; hsa-miR-548ay-3p; hsa-miR-181d-5p; hsa-miR-548j-5p; hsa-miR-4755-5p; hsa-miR-335-5p; hsa-miR-19a-3p; hsa-miR-495-3p; hsa-miR-548ay-5p; hsa-miR-4473; hsa-miR-142-5p; hsa-miR-30a-5p; hsa-miR-142-3p; hsa-let-7b-5p; hsa-miR-548e-3p; hsa-miR-374a-5p; hsa-miR-183-3p; hsa-mi…	0.000803	depleted	0.000289	depleted	0.0192275	depleted	0.149989	enriched	0.000383	depleted	0.159188	depleted	0.308486	enriched	0.000203	enriched	0.0014966	depleted	0.0205501	enriched	0.341024	GO:0015914	TRUE	0.0857533	0.0452984	0.296187	0.35099	0.00346554	0.358107	0.470845	0.00303034	0.0152612	0.314166	0.448332	-1	-1	-1	-1	1	-1	-1	1	1	-1	1
negative regulation of tumor necrosis factor production GO0032720	depleted	82	hsa-miR-4508; hsa-miR-130b-5p; hsa-let-7d-5p; hsa-let-7e-5p; hsa-miR-483-3p; hsa-miR-363-5p; hsa-miR-423-3p; hsa-miR-125a-5p; hsa-let-7c-5p; hsa-miR-335-5p; hsa-miR-4659a-3p; hsa-miR-19a-3p; hsa-miR-382-5p; hsa-miR-495-3p; hsa-miR-4659b-3p; hsa-miR-146a-5p; hsa-miR-29c-3p; hsa-miR-4742-3p; hsa-let-7b-5p; hsa-miR-374a-5p; hsa-miR-423-5p; hsa-miR-98-5p; hsa-miR-454-3p; hsa-miR-186-5p; hsa-miR-130a-…	0.0016949	depleted	0.000304	depleted	0.0053026	depleted	0.222065	enriched	6.85e-05	depleted	0.210107	depleted	0.164168	enriched	0.0006	enriched	1.63e-06	depleted	0.0188848	enriched	0.124527	GO:0032720	TRUE	0.103866	0.045303	0.28823	0.395922	0.00107525	0.383709	0.391018	0.00607375	0.000229067	0.314166	0.320062	-1	-1	-1	-1	1	-1	-1	1	1	-1	1
positive regulation of calcium ion transport into cytosol GO0010524	depleted	30	hsa-miR-130b-5p; hsa-miR-335-5p; hsa-miR-19a-3p; hsa-miR-98-5p; hsa-miR-454-3p; hsa-miR-186-5p; hsa-miR-130a-3p; hsa-miR-20b-5p; hsa-miR-20a-5p; hsa-miR-5193; hsa-miR-130b-3p; hsa-miR-93-5p; hsa-miR-106a-5p; hsa-miR-877-3p; hsa-miR-26b-5p; hsa-miR-107; hsa-miR-664a-5p; hsa-miR-106b-5p; hsa-miR-17-5p; hsa-miR-378a-5p; hsa-miR-196b-5p; hsa-miR-576-3p; hsa-miR-192-5p; hsa-miR-221-3p; hsa-miR-221-5p;…	0.0011864	depleted	0.000305	depleted	0.006544	enriched	0.0672795	enriched	8.19e-06	enriched	0.0920956	enriched	0.0185245	enriched	8.58e-05	enriched	0.000958	depleted	0.000853	enriched	0.0171339	GO:0010524	TRUE	0.0942725	0.045303	0.293283	0.27051	0.000263544	0.307872	0.23687	0.00174802	0.0118569	0.248972	0.159264	-1	-1	-1	1	1	1	1	1	1	-1	1
positive regulation of protein insertion into mitochondrial membrane involved in apoptotic signaling pathway GO1900740	depleted	168	hsa-miR-3127-3p; hsa-miR-1301-3p; hsa-miR-1908-5p; hsa-miR-2110; hsa-miR-92b-3p; hsa-miR-433-3p; hsa-miR-193a-5p; hsa-miR-328-3p; hsa-miR-323a-3p; hsa-miR-130b-5p; hsa-miR-320a-3p; hsa-let-7d-5p; hsa-miR-330-3p; hsa-miR-485-3p; hsa-miR-409-3p; hsa-miR-1307-3p; hsa-miR-330-5p; hsa-miR-224-5p; hsa-let-7e-5p; hsa-miR-654-3p; hsa-miR-483-3p; hsa-miR-6501-5p; hsa-miR-100-5p; hsa-miR-423-3p; hsa-miR-12…	0.000487	depleted	0.000305	depleted	0.0451828	enriched	0.0842383	enriched	3.58e-09	enriched	0.16063	enriched	0.0608189	enriched	1.94e-08	enriched	1.1e-07	depleted	0.0066722	enriched	0.0595347	GO:1900740	TRUE	0.0848414	0.045303	0.31545	0.293433	3.28645e-06	0.359264	0.298052	2.98019e-05	4.859e-05	0.278169	0.257231	-1	-1	-1	1	1	1	1	1	1	-1	1
regulation of intrinsic apoptotic signaling pathway GO2001242	depleted	35	hsa-miR-320a-3p; hsa-miR-5695; hsa-miR-335-5p; hsa-miR-142-3p; hsa-miR-98-5p; hsa-miR-186-5p; hsa-miR-126-5p; hsa-miR-942-5p; hsa-miR-1304-5p; hsa-miR-20b-5p; hsa-miR-20a-5p; hsa-miR-362-5p; hsa-miR-130b-3p; hsa-miR-93-5p; hsa-miR-106a-5p; hsa-miR-15a-5p; hsa-miR-877-3p; hsa-miR-106b-5p; hsa-miR-17-5p; hsa-miR-15b-5p; hsa-miR-744-5p; hsa-miR-378a-5p; hsa-miR-182-5p; hsa-miR-17-3p; hsa-miR-27a-3p;…	0.000726	depleted	0.000311	depleted	0.0121798	depleted	0.161253	enriched	0.0065916	depleted	0.102701	depleted	0.110796	enriched	0.003485	enriched	0.0483161	depleted	0.0026177	enriched	1.53e-05	GO:2001242	TRUE	0.0848414	0.045303	0.295886	0.356985	0.0269148	0.314547	0.351126	0.0196388	0.131229	0.250784	0.0100038	-1	-1	-1	-1	1	-1	-1	1	1	-1	1
microtubule cytoskeleton organization GO0000226	depleted	185	hsa-miR-4732-3p; hsa-miR-1301-3p; hsa-miR-1908-5p; hsa-miR-342-5p; hsa-miR-2110; hsa-miR-6741-3p; hsa-miR-92b-3p; hsa-miR-6747-3p; hsa-miR-328-3p; hsa-miR-7704; hsa-miR-130b-5p; hsa-miR-320a-3p; hsa-let-7d-5p; hsa-miR-361-3p; hsa-miR-1180-3p; hsa-miR-330-3p; hsa-miR-409-3p; hsa-miR-1307-3p; hsa-miR-6894-3p; hsa-miR-1343-3p; hsa-miR-6735-5p; hsa-miR-493-5p; hsa-let-7e-5p; hsa-miR-3187-3p; hsa-miR-…	0.0023474	depleted	0.000314	depleted	0.237686	enriched	0.188929	enriched	9.71e-06	enriched	0.161571	enriched	0.0040724	enriched	0.000795	enriched	0.00042	depleted	0.0079069	enriched	0.186548	GO:0000226	TRUE	0.116059	0.045303	0.396606	0.377079	0.000287688	0.35978	0.171346	0.0072885	0.00704179	0.281433	0.372197	-1	-1	-1	1	1	1	1	1	1	-1	1
basal dendrite morphogenesis GO0150019	depleted	3	hsa-miR-769-5p; hsa-miR-484; hsa-miR-331-3p	0.0014327	depleted	0.000317	depleted	0.0178035	depleted	0.0041129	enriched	0.350722	depleted	0.0022246	depleted	0.0196873	enriched	0.257383	depleted	0.167647	depleted	0.206954	enriched	0.242578	GO:0150019	TRUE	0.100767	0.045303	0.295886	0.122328	0.409476	0.0903576	0.239808	0.336884	0.273333	0.40063	0.397065	-1	-1	-1	-1	1	-1	-1	1	-1	-1	1
negative regulation of translational initiation GO0045947	depleted	93	hsa-miR-1301-3p; hsa-miR-92b-3p; hsa-miR-6747-3p; hsa-miR-6857-3p; hsa-miR-1180-3p; hsa-miR-1343-3p; hsa-miR-224-5p; hsa-let-7e-5p; hsa-miR-125a-5p; hsa-miR-92b-5p; hsa-miR-504-5p; hsa-miR-548j-5p; hsa-miR-4755-5p; hsa-miR-1271-5p; hsa-miR-495-3p; hsa-miR-548ay-5p; hsa-miR-155-5p; hsa-miR-3074-5p; hsa-miR-363-3p; hsa-miR-30a-5p; hsa-let-7b-5p; hsa-miR-548e-3p; hsa-miR-374a-5p; hsa-miR-99a-5p; hsa…	0.000543	depleted	0.000334	depleted	0.0040848	depleted	0.0103808	enriched	0.000282	depleted	0.0165984	depleted	0.0308721	enriched	0.000493	enriched	0.000757	depleted	0.158269	enriched	0.230761	GO:0045947	TRUE	0.0848414	0.0470408	0.282093	0.166117	0.00277376	0.172595	0.263402	0.00534111	0.0101463	0.383959	0.390006	-1	-1	-1	-1	1	-1	-1	1	1	-1	1
negative regulation of insulin-like growth factor receptor signaling pathway GO0043569	depleted	43	hsa-miR-342-5p; hsa-miR-323b-3p; hsa-miR-4755-5p; hsa-miR-335-5p; hsa-miR-155-5p; hsa-miR-1226-3p; hsa-miR-548e-3p; hsa-miR-454-3p; hsa-miR-186-5p; hsa-miR-16-2-3p; hsa-miR-130a-3p; hsa-miR-106b-3p; hsa-miR-20b-5p; hsa-miR-20a-5p; hsa-miR-148b-3p; hsa-miR-1229-3p; hsa-miR-152-3p; hsa-miR-130b-3p; hsa-miR-93-5p; hsa-miR-3613-3p; hsa-miR-106a-5p; hsa-miR-26b-5p; hsa-miR-532-5p; hsa-miR-584-5p; hsa-…	0.0010848	depleted	0.000344	depleted	0.0096061	depleted	0.100948	enriched	4.46e-05	depleted	0.257793	depleted	0.199685	enriched	4.39e-05	enriched	0.0046621	depleted	0.0524578	enriched	0.0528591	GO:0043569	TRUE	0.0916703	0.047757	0.293283	0.312083	0.000802635	0.411881	0.405123	0.00120514	0.0314409	0.334066	0.247815	-1	-1	-1	-1	1	-1	-1	1	1	-1	1
phosphatidylinositol acyl-chain remodeling GO0036149	depleted	69	hsa-miR-6741-3p; hsa-miR-92b-3p; hsa-miR-1303; hsa-miR-6501-5p; hsa-miR-125a-5p; hsa-miR-181d-5p; hsa-miR-335-5p; hsa-miR-4659a-3p; hsa-miR-19a-3p; hsa-miR-155-5p; hsa-miR-4659b-3p; hsa-miR-142-5p; hsa-miR-30a-5p; hsa-let-7b-5p; hsa-miR-10a-5p; hsa-miR-454-3p; hsa-miR-186-5p; hsa-miR-340-5p; hsa-miR-130a-3p; hsa-miR-20b-5p; hsa-miR-1304-3p; hsa-miR-20a-5p; hsa-miR-223-5p; hsa-miR-6885-3p; hsa-miR…	0.000623	depleted	0.00036	depleted	0.0026993	depleted	0.0834652	enriched	0.000118	depleted	0.204759	depleted	0.068237	enriched	2.14e-06	enriched	3.94e-05	depleted	0.00654	enriched	0.0012886	GO:0036149	TRUE	0.0848414	0.04859	0.281679	0.291873	0.00155383	0.381656	0.305448	0.000246952	0.00156922	0.278169	0.0678502	-1	-1	-1	-1	1	-1	-1	1	1	-1	1
positive regulation of nitric-oxide synthase activity GO0051000	depleted	92	hsa-miR-1908-5p; hsa-miR-433-3p; hsa-miR-320a-3p; hsa-miR-1248; hsa-miR-185-3p; hsa-miR-409-3p; hsa-miR-1299; hsa-miR-330-5p; hsa-miR-654-3p; hsa-miR-100-5p; hsa-miR-125a-5p; hsa-miR-494-3p; hsa-miR-335-5p; hsa-miR-19a-3p; hsa-miR-495-3p; hsa-miR-155-5p; hsa-miR-122-5p; hsa-miR-1226-3p; hsa-miR-144-3p; hsa-miR-142-5p; hsa-miR-4742-3p; hsa-miR-30a-5p; hsa-miR-142-3p; hsa-let-7b-5p; hsa-miR-374a-5p…	0.0010169	depleted	0.00036	depleted	0.164561	enriched	0.0378386	enriched	2.09e-05	enriched	0.116775	enriched	0.0956525	enriched	0.000476	enriched	0.000276	depleted	0.0107033	enriched	0.0593569	GO:0051000	TRUE	0.0890291	0.04859	0.365402	0.2326	0.000473441	0.322534	0.335695	0.00518584	0.00526949	0.292437	0.257231	-1	-1	-1	1	1	1	1	1	1	-1	1
regulation of intraciliary retrograde transport GO1905799	depleted	2	hsa-miR-30c-1-3p; hsa-miR-7977	0.000105	depleted	0.000369	depleted	0.0013695	depleted	0.00079	enriched	0.176176	depleted	0.000632	depleted	0.0015978	enriched	0.212493	enriched	0.266858	depleted	0.395507	depleted	0.148627	GO:1905799	TRUE	0.0611662	0.0491225	0.265713	0.0653906	0.265975	0.0620317	0.149007	0.300536	0.361389	0.479922	0.343322	-1	-1	-1	-1	1	-1	-1	1	1	-1	-1
cellular response to DNA damage stimulus GO0006974	depleted	287	hsa-miR-4732-3p; hsa-miR-3613-5p; hsa-miR-3127-3p; hsa-miR-6786-3p; hsa-miR-1301-3p; hsa-miR-1908-5p; hsa-miR-3173-5p; hsa-miR-543; hsa-miR-342-5p; hsa-miR-2110; hsa-miR-6741-3p; hsa-miR-92b-3p; hsa-miR-6747-3p; hsa-miR-193a-5p; hsa-miR-4508; hsa-miR-328-3p; hsa-miR-7704; hsa-miR-7706; hsa-miR-323a-3p; hsa-miR-6861-3p; hsa-miR-130b-5p; hsa-miR-320a-3p; hsa-miR-1248; hsa-let-7d-5p; hsa-miR-6857-3p…	0.000958	depleted	0.000379	depleted	0.0083704	depleted	0.345811	enriched	7.06e-06	depleted	0.517539	depleted	0.54291	enriched	6.73e-05	enriched	2.51e-05	depleted	0.0710719	enriched	0.0280683	GO:0006974	TRUE	0.0881752	0.0493674	0.293283	0.457722	0.000245911	0.556601	0.635739	0.00147635	0.00125088	0.345684	0.197823	-1	-1	-1	-1	1	-1	-1	1	1	-1	1
Wnt signaling pathway GO0016055	depleted	165	hsa-miR-3127-3p; hsa-miR-1301-3p; hsa-miR-543; hsa-miR-342-5p; hsa-miR-92b-3p; hsa-miR-6747-3p; hsa-miR-130b-5p; hsa-miR-320a-3p; hsa-let-7d-5p; hsa-miR-6857-3p; hsa-miR-361-3p; hsa-miR-409-3p; hsa-miR-1343-3p; hsa-miR-370-3p; hsa-miR-4707-3p; hsa-miR-6735-5p; hsa-miR-224-5p; hsa-let-7e-5p; hsa-miR-3187-3p; hsa-miR-100-5p; hsa-miR-1287-5p; hsa-miR-4433b-5p; hsa-miR-494-3p; hsa-let-7c-5p; hsa-miR-…	0.0014002	depleted	0.000381	depleted	0.0155933	depleted	0.280799	enriched	8.31e-06	depleted	0.354283	depleted	0.254993	enriched	5.54e-06	enriched	0.0023323	depleted	0.0081634	enriched	0.0183936	GO:0016055	TRUE	0.100596	0.0493674	0.295886	0.426203	0.000265413	0.463207	0.441074	0.000374548	0.0202008	0.281433	0.165143	-1	-1	-1	-1	1	-1	-1	1	1	-1	1
protein localization GO0008104	depleted	132	hsa-miR-3127-3p; hsa-miR-2110; hsa-miR-92b-3p; hsa-miR-433-3p; hsa-miR-6747-3p; hsa-miR-320a-3p; hsa-let-7d-5p; hsa-miR-330-3p; hsa-miR-1343-3p; hsa-miR-370-3p; hsa-miR-483-3p; hsa-miR-1303; hsa-miR-4521; hsa-miR-5695; hsa-miR-363-5p; hsa-miR-125a-5p; hsa-miR-504-5p; hsa-miR-150-3p; hsa-miR-4326; hsa-miR-548ay-3p; hsa-miR-181d-5p; hsa-miR-548j-5p; hsa-miR-335-5p; hsa-miR-19a-3p; hsa-miR-548ay-5p;…	0.00026	depleted	0.000387	depleted	0.0034158	depleted	0.368172	enriched	0.000856	depleted	0.394017	depleted	0.0810285	enriched	0.0011996	enriched	0.0051003	depleted	0.0563758	enriched	0.002391	GO:0008104	TRUE	0.0647867	0.0494851	0.281679	0.469478	0.00611213	0.482767	0.317489	0.00944709	0.0333545	0.334936	0.0840835	-1	-1	-1	-1	1	-1	-1	1	1	-1	1
membrane fusion GO0061025	depleted	77	hsa-miR-130b-5p; hsa-miR-320a-3p; hsa-let-7d-5p; hsa-miR-1299; hsa-let-7e-5p; hsa-miR-6501-5p; hsa-miR-100-5p; hsa-miR-3909; hsa-let-7c-5p; hsa-miR-629-3p; hsa-miR-335-5p; hsa-miR-19a-3p; hsa-miR-382-5p; hsa-miR-155-5p; hsa-miR-144-3p; hsa-miR-361-5p; hsa-miR-142-5p; hsa-miR-30a-5p; hsa-miR-142-3p; hsa-let-7b-5p; hsa-miR-25-3p; hsa-miR-98-5p; hsa-let-7g-5p; hsa-miR-25-5p; hsa-miR-126-5p; hsa-miR-…	0.0037675	depleted	0.000396	depleted	0.0716798	depleted	0.211155	enriched	6.87e-07	depleted	0.0817727	depleted	0.28793	enriched	3.08e-06	enriched	4.28e-06	depleted	0.0114562	enriched	0.0443211	GO:0061025	TRUE	0.128525	0.0499783	0.322618	0.391674	6.03037e-05	0.293994	0.459233	0.000308061	0.000392387	0.296094	0.231125	-1	-1	-1	-1	1	-1	-1	1	1	-1	1
interstrand cross-link repair GO0036297	depleted	133	hsa-miR-6786-3p; hsa-miR-1301-3p; hsa-miR-92b-3p; hsa-miR-6747-3p; hsa-miR-328-3p; hsa-miR-130b-5p; hsa-miR-320a-3p; hsa-miR-1180-3p; hsa-miR-409-3p; hsa-miR-1343-3p; hsa-miR-370-3p; hsa-miR-127-3p; hsa-let-7e-5p; hsa-miR-3187-3p; hsa-miR-654-3p; hsa-miR-1303; hsa-miR-6501-5p; hsa-miR-100-5p; hsa-miR-1287-5p; hsa-miR-423-3p; hsa-let-7c-5p; hsa-miR-335-5p; hsa-miR-19a-3p; hsa-miR-382-5p; hsa-miR-7…	0.000334	depleted	0.000405	depleted	0.0033256	depleted	0.0048127	enriched	0.0034241	depleted	0.0127146	depleted	0.0300483	enriched	0.0171499	enriched	0.0054123	depleted	0.130348	enriched	0.0277273	GO:0036297	TRUE	0.0737685	0.0504588	0.281679	0.129737	0.0167381	0.157241	0.262795	0.0576581	0.0345298	0.375496	0.196969	-1	-1	-1	-1	1	-1	-1	1	1	-1	1
Golgi to lysosome transport GO0090160	depleted	44	hsa-miR-1299; hsa-miR-370-3p; hsa-miR-423-3p; hsa-miR-19a-3p; hsa-miR-7855-5p; hsa-miR-155-5p; hsa-miR-122-5p; hsa-miR-144-3p; hsa-miR-374a-5p; hsa-miR-186-5p; hsa-miR-1976; hsa-miR-20b-5p; hsa-miR-20a-5p; hsa-miR-223-5p; hsa-miR-421; hsa-miR-374b-5p; hsa-miR-130b-3p; hsa-miR-93-5p; hsa-miR-939-5p; hsa-miR-877-3p; hsa-miR-107; hsa-miR-106b-5p; hsa-miR-22-3p; hsa-miR-17-5p; hsa-miR-378a-3p; hsa-mi…	0.0044367	depleted	0.000425	depleted	0.0138992	depleted	0.132722	enriched	6.08e-05	depleted	0.156723	depleted	0.0810737	enriched	3.35e-05	enriched	0.0094833	depleted	0.0501914	enriched	0.0129071	GO:0090160	TRUE	0.130717	0.0517094	0.295886	0.338085	0.00100485	0.355982	0.317489	0.00103679	0.0486901	0.332892	0.144271	-1	-1	-1	-1	1	-1	-1	1	1	-1	1
osteoblast differentiation GO0001649	depleted	161	hsa-miR-1301-3p; hsa-miR-543; hsa-miR-342-5p; hsa-miR-2110; hsa-miR-92b-3p; hsa-miR-433-3p; hsa-miR-6747-3p; hsa-miR-193a-5p; hsa-miR-328-3p; hsa-miR-323a-3p; hsa-miR-130b-5p; hsa-miR-320a-3p; hsa-miR-361-3p; hsa-miR-485-3p; hsa-miR-370-3p; hsa-miR-127-3p; hsa-miR-224-5p; hsa-let-7e-5p; hsa-miR-3187-3p; hsa-miR-654-3p; hsa-miR-1303; hsa-miR-100-5p; hsa-miR-423-3p; hsa-miR-125a-5p; hsa-miR-494-3p;…	0.0023647	depleted	0.00043	depleted	0.0628633	depleted	0.247414	enriched	0.000263	depleted	0.230079	depleted	0.333104	enriched	0.000264	enriched	0.001426	depleted	0.002442	depleted	0.397853	GO:0001649	TRUE	0.116059	0.0517094	0.318101	0.410809	0.00265403	0.394702	0.487518	0.00343908	0.0147738	0.250784	0.482387	-1	-1	-1	-1	1	-1	-1	1	1	-1	-1
dosage compensation by inactivation of X chromosome GO0009048	depleted	61	hsa-miR-6747-3p; hsa-miR-6894-3p; hsa-miR-1234-3p; hsa-miR-483-3p; hsa-miR-100-5p; hsa-miR-423-3p; hsa-miR-335-5p; hsa-miR-19a-3p; hsa-miR-155-5p; hsa-miR-144-3p; hsa-miR-146a-5p; hsa-miR-30a-5p; hsa-let-7b-5p; hsa-miR-10a-5p; hsa-miR-5001-3p; hsa-miR-186-5p; hsa-miR-1976; hsa-miR-20b-5p; hsa-miR-1304-3p; hsa-miR-20a-5p; hsa-miR-5193; hsa-miR-421; hsa-miR-3163; hsa-miR-22-5p; hsa-miR-21-5p; hsa-m…	0.0022432	depleted	0.000431	depleted	0.0055105	depleted	0.021339	enriched	0.0059486	depleted	0.0811755	depleted	0.0251669	enriched	0.0064176	enriched	0.0502855	depleted	0.168011	enriched	0.0056571	GO:0009048	TRUE	0.115341	0.0517094	0.289366	0.198337	0.0249713	0.292605	0.253427	0.0296219	0.134732	0.388838	0.108788	-1	-1	-1	-1	1	-1	-1	1	1	-1	1
regulation of peptidyl-tyrosine phosphorylation GO0050730	depleted	65	hsa-miR-328-3p; hsa-miR-130b-5p; hsa-let-7d-5p; hsa-miR-409-3p; hsa-miR-423-3p; hsa-miR-125a-5p; hsa-miR-424-3p; hsa-miR-335-5p; hsa-miR-382-5p; hsa-miR-495-3p; hsa-miR-200c-3p; hsa-miR-155-5p; hsa-miR-122-5p; hsa-miR-144-3p; hsa-miR-146a-5p; hsa-miR-30a-5p; hsa-let-7b-5p; hsa-miR-548e-3p; hsa-miR-454-3p; hsa-miR-130a-3p; hsa-miR-20b-5p; hsa-miR-20a-5p; hsa-miR-148b-3p; hsa-miR-21-5p; hsa-miR-130…	0.004091	depleted	0.000441	depleted	0.0081504	depleted	0.29406	enriched	8.75e-08	depleted	0.270208	depleted	0.156426	enriched	1.09e-07	enriched	4.5e-05	depleted	0.0448389	enriched	0.119577	GO:0050730	TRUE	0.130717	0.0517176	0.293283	0.430762	1.88961e-05	0.418934	0.386207	6.23095e-05	0.00165023	0.332892	0.317586	-1	-1	-1	-1	1	-1	-1	1	1	-1	1
apoptotic signaling pathway GO0097190	depleted	133	hsa-miR-4732-3p; hsa-miR-2110; hsa-miR-92b-3p; hsa-miR-6747-3p; hsa-miR-4508; hsa-miR-130b-5p; hsa-miR-320a-3p; hsa-miR-361-3p; hsa-miR-330-3p; hsa-miR-485-3p; hsa-miR-1343-3p; hsa-miR-330-5p; hsa-miR-224-5p; hsa-let-7e-5p; hsa-miR-1234-3p; hsa-miR-1303; hsa-miR-125a-5p; hsa-let-7c-5p; hsa-miR-504-5p; hsa-miR-4755-5p; hsa-miR-335-5p; hsa-miR-4659a-3p; hsa-miR-19a-3p; hsa-miR-382-5p; hsa-miR-495-3…	0.000738	depleted	0.000448	depleted	0.0070759	depleted	0.287343	enriched	0.000571	enriched	0.261175	depleted	0.228507	enriched	0.00021	enriched	0.0137238	depleted	0.14264	enriched	3.21e-05	GO:0097190	TRUE	0.0848414	0.0517176	0.293283	0.426756	0.00459352	0.414248	0.425145	0.00309209	0.0608101	0.379965	0.0141794	-1	-1	-1	-1	1	1	-1	1	1	-1	1
positive regulation of ion transmembrane transporter activity GO0032414	depleted	49	hsa-miR-130b-5p; hsa-miR-320a-3p; hsa-miR-423-3p; hsa-miR-125a-5p; hsa-miR-629-3p; hsa-miR-19a-3p; hsa-miR-155-5p; hsa-miR-144-3p; hsa-let-7b-5p; hsa-miR-548e-3p; hsa-miR-454-3p; hsa-miR-296-5p; hsa-miR-186-5p; hsa-miR-126-5p; hsa-miR-130a-3p; hsa-miR-106b-3p; hsa-miR-20b-5p; hsa-miR-199b-3p; hsa-miR-20a-5p; hsa-miR-148b-3p; hsa-miR-21-5p; hsa-miR-130b-3p; hsa-miR-93-5p; hsa-miR-3613-3p; hsa-miR-…	0.0037846	depleted	0.00046	depleted	0.0186619	depleted	0.225351	enriched	0.000783	enriched	0.0711161	depleted	0.111379	enriched	0.000512	enriched	0.0028532	depleted	0.219743	enriched	0.000412	GO:0032414	TRUE	0.128525	0.0517176	0.296187	0.39721	0.00574279	0.283584	0.351126	0.00547372	0.0229722	0.406696	0.0497911	-1	-1	-1	-1	1	1	-1	1	1	-1	1
alpha-linolenic acid metabolic process GO0036109	depleted	56	hsa-miR-92b-3p; hsa-miR-671-3p; hsa-miR-191-5p; hsa-miR-1234-3p; hsa-miR-363-5p; hsa-miR-423-3p; hsa-miR-92b-5p; hsa-miR-335-5p; hsa-miR-19a-3p; hsa-miR-1306-5p; hsa-miR-7855-5p; hsa-miR-155-5p; hsa-miR-30a-5p; hsa-miR-142-3p; hsa-let-7b-5p; hsa-miR-10a-5p; hsa-miR-374a-5p; hsa-miR-25-5p; hsa-miR-20b-5p; hsa-miR-20a-5p; hsa-miR-24-2-5p; hsa-miR-93-5p; hsa-miR-106a-5p; hsa-miR-15a-5p; hsa-miR-877-…	0.0117418	depleted	0.000461	depleted	0.0127016	depleted	0.283981	enriched	0.0106331	depleted	0.463975	depleted	0.0298444	enriched	0.000623	enriched	0.192478	depleted	0.0875245	enriched	0.000258	GO:0036109	TRUE	0.171589	0.0517176	0.295886	0.426203	0.0377953	0.52078	0.262795	0.00620955	0.298127	0.354725	0.0404394	-1	-1	-1	-1	1	-1	-1	1	1	-1	1
RNA export from nucleus GO0006405	depleted	158	hsa-miR-4732-3p; hsa-miR-3613-5p; hsa-miR-3173-5p; hsa-miR-543; hsa-miR-342-5p; hsa-miR-92b-3p; hsa-miR-193a-5p; hsa-miR-4508; hsa-miR-323a-3p; hsa-miR-130b-5p; hsa-miR-320a-3p; hsa-let-7d-5p; hsa-miR-6857-3p; hsa-miR-1180-3p; hsa-miR-185-3p; hsa-miR-1538; hsa-miR-485-3p; hsa-miR-6894-3p; hsa-miR-1343-3p; hsa-miR-370-3p; hsa-miR-1468-5p; hsa-miR-6735-5p; hsa-miR-330-5p; hsa-miR-224-5p; hsa-let-7e…	0.000394	depleted	0.000462	depleted	0.0032381	depleted	0.293343	enriched	0.0014807	depleted	0.306537	depleted	0.0188113	enriched	0.0051081	enriched	0.0132906	depleted	0.149502	enriched	0.0471711	GO:0006405	TRUE	0.0830079	0.0517176	0.281679	0.430166	0.00908998	0.436143	0.237834	0.0255879	0.0597853	0.380729	0.236171	-1	-1	-1	-1	1	-1	-1	1	1	-1	1
protein autoubiquitination GO0051865	depleted	168	hsa-miR-543; hsa-miR-2110; hsa-miR-6741-3p; hsa-miR-92b-3p; hsa-miR-6747-3p; hsa-miR-130b-5p; hsa-miR-320a-3p; hsa-miR-1248; hsa-let-7d-5p; hsa-miR-191-5p; hsa-miR-330-3p; hsa-miR-409-3p; hsa-miR-1307-3p; hsa-miR-370-3p; hsa-miR-1292-5p; hsa-miR-493-5p; hsa-let-7e-5p; hsa-miR-3187-3p; hsa-miR-483-3p; hsa-miR-1303; hsa-miR-363-5p; hsa-miR-423-3p; hsa-miR-125a-5p; hsa-miR-494-3p; hsa-let-7c-5p; hsa…	0.000696	depleted	0.000463	depleted	0.0067729	depleted	0.206679	enriched	0.00015	depleted	0.348514	depleted	0.347887	enriched	0.000113	enriched	0.00019	depleted	0.0467332	enriched	0.228121	GO:0051865	TRUE	0.0848414	0.0517176	0.293283	0.389136	0.00179963	0.459355	0.495278	0.00211995	0.0041586	0.332892	0.389692	-1	-1	-1	-1	1	-1	-1	1	1	-1	1
non-canonical Wnt signaling pathway GO0035567	depleted	89	hsa-miR-92b-3p; hsa-miR-328-3p; hsa-miR-130b-5p; hsa-miR-320a-3p; hsa-let-7d-5p; hsa-miR-127-3p; hsa-let-7e-5p; hsa-miR-3187-3p; hsa-miR-363-5p; hsa-let-7c-5p; hsa-miR-504-5p; hsa-miR-4433a-5p; hsa-miR-629-3p; hsa-miR-335-5p; hsa-miR-19a-3p; hsa-miR-6513-3p; hsa-miR-155-5p; hsa-miR-144-3p; hsa-miR-146a-5p; hsa-miR-29c-3p; hsa-miR-30a-5p; hsa-miR-142-3p; hsa-let-7b-5p; hsa-miR-10a-5p; hsa-miR-374a…	0.0024726	depleted	0.000475	depleted	0.0296695	enriched	0.208586	enriched	7.26e-06	enriched	0.16013	enriched	0.0554103	enriched	5.27e-07	enriched	0.000151	depleted	0.000185	enriched	0.0689707	GO:0035567	TRUE	0.119546	0.0524551	0.301335	0.390287	0.000247553	0.358641	0.289758	0.000116832	0.00352745	0.248972	0.272367	-1	-1	-1	1	1	1	1	1	1	-1	1
positive regulation of epithelial to mesenchymal transition GO0010718	depleted	167	hsa-miR-1301-3p; hsa-miR-3173-5p; hsa-miR-543; hsa-miR-342-5p; hsa-miR-2110; hsa-miR-92b-3p; hsa-miR-193a-5p; hsa-miR-323a-3p; hsa-miR-320a-3p; hsa-let-7d-5p; hsa-miR-6857-3p; hsa-miR-1180-3p; hsa-miR-185-3p; hsa-miR-3177-3p; hsa-miR-409-3p; hsa-miR-1343-3p; hsa-miR-370-3p; hsa-miR-1292-5p; hsa-miR-224-5p; hsa-let-7e-5p; hsa-miR-3187-3p; hsa-miR-483-3p; hsa-miR-6501-5p; hsa-miR-5695; hsa-miR-100-…	0.000966	depleted	0.000493	depleted	0.0126195	depleted	0.676212	enriched	5.14e-07	enriched	0.298858	depleted	0.3	enriched	1.05e-05	enriched	1.5e-05	depleted	0.0055832	enriched	0.0373154	GO:0010718	TRUE	0.0881752	0.0538312	0.295886	0.680131	4.7757e-05	0.431033	0.466819	0.000523277	0.000888841	0.275419	0.217264	-1	-1	-1	-1	1	1	-1	1	1	-1	1
negative regulation of fat cell differentiation GO0045599	depleted	118	hsa-miR-3613-5p; hsa-miR-543; hsa-miR-92b-3p; hsa-miR-323a-3p; hsa-miR-130b-5p; hsa-miR-330-3p; hsa-miR-485-3p; hsa-miR-1299; hsa-miR-370-3p; hsa-let-7e-5p; hsa-miR-483-3p; hsa-miR-363-5p; hsa-miR-423-3p; hsa-miR-494-3p; hsa-let-7c-5p; hsa-miR-504-5p; hsa-miR-548ay-3p; hsa-miR-181d-5p; hsa-miR-335-5p; hsa-miR-19a-3p; hsa-miR-1271-5p; hsa-miR-200c-3p; hsa-miR-139-5p; hsa-miR-155-5p; hsa-miR-122-5p…	0.000989	depleted	0.000506	depleted	0.0119606	enriched	0.10755	enriched	2.64e-07	enriched	0.158391	enriched	0.0963749	enriched	4.87e-06	enriched	4.32e-05	depleted	0.0132049	enriched	0.0014258	GO:0045599	TRUE	0.0881752	0.0542423	0.295886	0.319703	3.20694e-05	0.357133	0.337002	0.000366873	0.00161222	0.304887	0.0699794	-1	-1	-1	1	1	1	1	1	1	-1	1
cytokine-mediated signaling pathway GO0019221	depleted	286	hsa-miR-3613-5p; hsa-miR-3127-3p; hsa-miR-1301-3p; hsa-miR-1908-5p; hsa-miR-543; hsa-miR-342-5p; hsa-miR-2110; hsa-miR-6741-3p; hsa-miR-92b-3p; hsa-miR-433-3p; hsa-miR-6747-3p; hsa-miR-193a-5p; hsa-miR-4508; hsa-miR-328-3p; hsa-miR-3605-3p; hsa-miR-7704; hsa-miR-7706; hsa-miR-323a-3p; hsa-miR-130b-5p; hsa-miR-320a-3p; hsa-miR-1248; hsa-let-7d-5p; hsa-miR-6857-3p; hsa-miR-361-3p; hsa-miR-185-3p; h…	0.0013573	depleted	0.000509	depleted	0.0840117	enriched	0.23039	enriched	5.01e-05	enriched	0.419156	enriched	0.345483	enriched	8.94e-05	enriched	0.000131	depleted	0.114443	enriched	0.149863	GO:0019221	TRUE	0.0991747	0.0542423	0.322618	0.401818	0.000869414	0.491833	0.493976	0.00180247	0.00329762	0.36586	0.343919	-1	-1	-1	1	1	1	1	1	1	-1	1
protein stabilization GO0050821	depleted	270	hsa-miR-3127-3p; hsa-miR-1301-3p; hsa-miR-1908-5p; hsa-miR-543; hsa-miR-342-5p; hsa-miR-2110; hsa-miR-6741-3p; hsa-miR-92b-3p; hsa-miR-433-3p; hsa-miR-6747-3p; hsa-miR-4508; hsa-miR-328-3p; hsa-miR-7704; hsa-miR-323a-3p; hsa-miR-130b-5p; hsa-miR-320a-3p; hsa-miR-1248; hsa-let-7d-5p; hsa-miR-6857-3p; hsa-miR-361-3p; hsa-miR-1180-3p; hsa-miR-185-3p; hsa-miR-191-5p; hsa-miR-330-3p; hsa-miR-485-3p; h…	0.0045929	depleted	0.000515	depleted	0.0811341	enriched	0.429648	enriched	7.74e-06	depleted	0.464436	enriched	0.235923	enriched	7.99e-06	enriched	0.000152	depleted	0.000226	enriched	0.108758	GO:0050821	TRUE	0.130717	0.0542423	0.322618	0.500448	0.000253257	0.521116	0.429425	0.000462183	0.00353382	0.248972	0.307739	-1	-1	-1	1	1	-1	1	1	1	-1	1
regulation of hair cycle GO0042634	depleted	37	hsa-miR-483-3p; hsa-miR-494-3p; hsa-miR-335-5p; hsa-miR-19a-3p; hsa-miR-29c-3p; hsa-miR-142-3p; hsa-let-7b-5p; hsa-miR-548e-3p; hsa-miR-1976; hsa-miR-20b-5p; hsa-miR-20a-5p; hsa-miR-6842-3p; hsa-miR-421; hsa-miR-152-3p; hsa-miR-21-5p; hsa-miR-93-5p; hsa-miR-210-3p; hsa-miR-26b-5p; hsa-miR-107; hsa-miR-146b-3p; hsa-miR-106b-5p; hsa-miR-17-5p; hsa-miR-18a-3p; hsa-miR-182-5p; hsa-miR-21-3p; hsa-miR-…	0.0033265	depleted	0.000523	depleted	0.0773661	depleted	0.32258	enriched	0.0024636	depleted	0.269645	depleted	0.305716	enriched	0.000469	enriched	0.100782	depleted	0.0276328	enriched	0.0295036	GO:0042634	TRUE	0.125786	0.0542423	0.322618	0.444657	0.0132933	0.418395	0.469576	0.00513259	0.202439	0.326348	0.201033	-1	-1	-1	-1	1	-1	-1	1	1	-1	1
protein destabilization GO0031648	depleted	142	hsa-miR-3613-5p; hsa-miR-1301-3p; hsa-miR-543; hsa-miR-2110; hsa-miR-92b-3p; hsa-miR-130b-5p; hsa-miR-320a-3p; hsa-let-7d-5p; hsa-miR-185-3p; hsa-miR-191-5p; hsa-miR-330-3p; hsa-miR-409-3p; hsa-miR-493-5p; hsa-let-7e-5p; hsa-miR-3187-3p; hsa-miR-483-3p; hsa-miR-1303; hsa-miR-5695; hsa-miR-100-5p; hsa-miR-1287-5p; hsa-let-7c-5p; hsa-miR-5189-3p; hsa-miR-181d-5p; hsa-miR-335-5p; hsa-miR-4659a-3p; h…	0.001559	depleted	0.000528	depleted	0.0084579	enriched	0.274733	enriched	2.74e-07	enriched	0.368453	enriched	0.0439389	enriched	2.13e-07	enriched	1.86e-06	depleted	0.0414358	enriched	0.063561	GO:0031648	TRUE	0.102657	0.0542423	0.293283	0.423644	3.24723e-05	0.469652	0.282593	8.99971e-05	0.000247609	0.332892	0.264394	-1	-1	-1	1	1	1	1	1	1	-1	1
negative regulation of smooth muscle cell proliferation GO0048662	depleted	88	hsa-miR-409-3p; hsa-miR-1299; hsa-miR-323b-3p; hsa-miR-224-5p; hsa-let-7e-5p; hsa-miR-483-3p; hsa-miR-100-5p; hsa-miR-3909; hsa-miR-125a-5p; hsa-miR-454-5p; hsa-miR-4755-5p; hsa-miR-335-5p; hsa-miR-4659a-3p; hsa-miR-19a-3p; hsa-miR-6775-3p; hsa-miR-122-5p; hsa-miR-1226-3p; hsa-miR-4659b-3p; hsa-miR-144-3p; hsa-miR-10a-5p; hsa-miR-548e-3p; hsa-miR-374a-5p; hsa-miR-99a-5p; hsa-miR-98-5p; hsa-miR-14…	0.0011648	depleted	0.000534	depleted	0.0050324	depleted	0.101496	enriched	1.31e-05	depleted	0.154794	depleted	0.338542	enriched	0.000132	enriched	6.69e-05	depleted	0.0059402	enriched	0.212669	GO:0048662	TRUE	0.0942725	0.0542423	0.28823	0.312083	0.000348783	0.355982	0.490039	0.00233657	0.00214566	0.278169	0.385747	-1	-1	-1	-1	1	-1	-1	1	1	-1	1
histone H3-K36 dimethylation GO0097676	depleted	18	hsa-miR-1271-5p; hsa-miR-361-5p; hsa-miR-186-5p; hsa-miR-223-5p; hsa-miR-21-5p; hsa-miR-15a-5p; hsa-miR-877-3p; hsa-miR-107; hsa-miR-106b-5p; hsa-miR-17-5p; hsa-miR-185-5p; hsa-miR-15b-5p; hsa-miR-96-5p; hsa-miR-199b-5p; hsa-miR-183-5p; hsa-miR-503-5p; hsa-miR-625-5p; hsa-miR-6833-3p	0.0125991	depleted	0.000539	depleted	0.0369981	depleted	0.0548851	enriched	0.0065184	depleted	0.0943503	depleted	0.214186	enriched	0.013671	enriched	0.0064369	depleted	0.108008	enriched	0.0752177	GO:0097676	TRUE	0.174165	0.0542423	0.305357	0.258942	0.0268046	0.308831	0.417796	0.0494251	0.0385553	0.365213	0.280601	-1	-1	-1	-1	1	-1	-1	1	1	-1	1
interferon-gamma-mediated signaling pathway GO0060333	depleted	124	hsa-miR-3613-5p; hsa-miR-3127-3p; hsa-miR-2110; hsa-miR-92b-3p; hsa-miR-433-3p; hsa-miR-193a-5p; hsa-miR-328-3p; hsa-miR-130b-5p; hsa-miR-320a-3p; hsa-miR-501-3p; hsa-miR-330-3p; hsa-miR-409-3p; hsa-miR-1307-3p; hsa-miR-1299; hsa-miR-370-3p; hsa-miR-493-5p; hsa-miR-1234-3p; hsa-miR-654-3p; hsa-miR-483-3p; hsa-miR-423-3p; hsa-miR-125a-5p; hsa-miR-1273h-3p; hsa-miR-181d-5p; hsa-miR-4755-5p; hsa-miR…	0.001	depleted	0.000544	depleted	0.0178479	enriched	0.126202	enriched	2.18e-06	enriched	0.13792	enriched	0.108856	enriched	1.45e-05	enriched	0.0013599	depleted	0.0053193	enriched	0.0352676	GO:0060333	TRUE	0.0883455	0.0542423	0.295886	0.332347	0.000118353	0.344427	0.349993	0.000646381	0.0144748	0.267839	0.213872	-1	-1	-1	1	1	1	1	1	1	-1	1
protein refolding GO0042026	depleted	153	hsa-miR-3127-3p; hsa-miR-1908-5p; hsa-miR-543; hsa-miR-342-5p; hsa-miR-92b-3p; hsa-miR-433-3p; hsa-miR-6747-3p; hsa-miR-193a-5p; hsa-miR-328-3p; hsa-miR-7704; hsa-miR-130b-5p; hsa-miR-320a-3p; hsa-miR-6857-3p; hsa-miR-185-3p; hsa-miR-191-5p; hsa-miR-330-3p; hsa-miR-409-3p; hsa-miR-1307-3p; hsa-miR-330-5p; hsa-miR-1292-5p; hsa-miR-224-5p; hsa-let-7e-5p; hsa-miR-1303; hsa-miR-6501-5p; hsa-miR-100-5…	0.002004	depleted	0.000547	depleted	0.0260072	depleted	0.333908	enriched	9.33e-06	depleted	0.415923	depleted	0.312115	enriched	0.000941	enriched	1.11e-05	enriched	0.256837	enriched	0.0602468	GO:0042026	TRUE	0.109409	0.0542423	0.298432	0.450058	0.000279842	0.490084	0.474075	0.00808689	0.000719132	0.41854	0.257896	-1	-1	-1	-1	1	-1	-1	1	1	1	1
cell fate commitment GO0045165	depleted	109	hsa-miR-1301-3p; hsa-miR-342-5p; hsa-miR-6747-3p; hsa-miR-323a-3p; hsa-miR-320a-3p; hsa-miR-361-3p; hsa-miR-485-3p; hsa-miR-4707-3p; hsa-miR-127-3p; hsa-let-7e-5p; hsa-miR-6501-5p; hsa-miR-125a-5p; hsa-miR-494-3p; hsa-miR-5189-3p; hsa-miR-335-5p; hsa-miR-4659a-3p; hsa-miR-19a-3p; hsa-miR-3615; hsa-miR-200c-3p; hsa-miR-139-5p; hsa-miR-155-5p; hsa-miR-122-5p; hsa-miR-4659b-3p; hsa-miR-144-3p; hsa-m…	0.00068	depleted	0.000572	depleted	0.0028372	enriched	0.113577	enriched	1.72e-05	enriched	0.115398	depleted	0.288466	enriched	2.7e-05	enriched	4.32e-05	depleted	0.0077451	enriched	2.38e-05	GO:0045165	TRUE	0.0848414	0.0558785	0.281679	0.325491	0.000417874	0.32073	0.45971	0.000954131	0.00161222	0.281433	0.0110137	-1	-1	-1	1	1	1	-1	1	1	-1	1
extrinsic apoptotic signaling pathway in absence of ligand GO0097192	depleted	109	hsa-miR-92b-3p; hsa-miR-6747-3p; hsa-miR-320a-3p; hsa-miR-361-3p; hsa-miR-409-3p; hsa-miR-6735-5p; hsa-miR-323b-3p; hsa-miR-224-5p; hsa-let-7e-5p; hsa-miR-363-5p; hsa-miR-423-3p; hsa-miR-125a-5p; hsa-miR-494-3p; hsa-let-7c-5p; hsa-miR-181d-5p; hsa-miR-335-5p; hsa-miR-19a-3p; hsa-miR-382-5p; hsa-miR-495-3p; hsa-miR-200c-3p; hsa-miR-139-5p; hsa-miR-155-5p; hsa-miR-122-5p; hsa-miR-363-3p; hsa-miR-14…	0.0016237	depleted	0.000586	depleted	0.0126759	enriched	0.0984278	enriched	7.66e-06	enriched	0.153653	enriched	0.313181	enriched	0.000161	enriched	2.4e-05	depleted	0.128007	enriched	0.0082694	GO:0097192	TRUE	0.103023	0.0558785	0.295886	0.307959	0.000252339	0.355439	0.4751	0.00261202	0.00121475	0.375256	0.122749	-1	-1	-1	1	1	1	1	1	1	-1	1
pancreatic A cell development GO0003322	depleted	4	hsa-miR-335-3p; hsa-miR-140-5p; hsa-miR-223-3p; hsa-miR-365a-3p	0.0025332	depleted	0.000592	depleted	0.0439625	depleted	0.0454321	enriched	0.0026076	depleted	0.0454321	depleted	0.122772	enriched	0.0023453	enriched	0.0100897	depleted	0.0023732	enriched	0.127751	GO:0003322	TRUE	0.120158	0.0558785	0.314564	0.242453	0.0139082	0.244179	0.357946	0.0152046	0.0505191	0.250784	0.322989	-1	-1	-1	-1	1	-1	-1	1	1	-1	1
positive regulation of nitric oxide biosynthetic process GO0045429	depleted	141	hsa-miR-3127-3p; hsa-miR-92b-3p; hsa-miR-433-3p; hsa-miR-323a-3p; hsa-miR-320a-3p; hsa-let-7d-5p; hsa-miR-185-3p; hsa-miR-409-3p; hsa-miR-1299; hsa-miR-370-3p; hsa-miR-330-5p; hsa-miR-224-5p; hsa-let-7e-5p; hsa-miR-3187-3p; hsa-miR-654-3p; hsa-miR-100-5p; hsa-miR-125a-5p; hsa-miR-454-5p; hsa-miR-494-3p; hsa-let-7c-5p; hsa-miR-548ay-3p; hsa-miR-181d-5p; hsa-miR-548j-5p; hsa-miR-335-5p; hsa-miR-465…	0.0012854	depleted	0.000597	depleted	0.043985	enriched	0.0756863	enriched	0.000627	enriched	0.0898426	enriched	0.0074088	enriched	0.0011788	enriched	0.001351	depleted	0.001015	depleted	0.119904	GO:0045429	TRUE	0.0960886	0.0558785	0.314564	0.284375	0.00486675	0.305881	0.197106	0.00938876	0.0143959	0.248972	0.317587	-1	-1	-1	1	1	1	1	1	1	-1	-1
interleukin-15-mediated signaling pathway GO0035723	depleted	73	hsa-miR-1908-5p; hsa-miR-92b-3p; hsa-miR-433-3p; hsa-miR-323a-3p; hsa-miR-130b-5p; hsa-miR-501-3p; hsa-miR-6894-3p; hsa-let-7e-5p; hsa-miR-1234-3p; hsa-miR-100-5p; hsa-miR-125a-5p; hsa-let-7c-5p; hsa-miR-504-5p; hsa-miR-335-5p; hsa-miR-19a-3p; hsa-miR-495-3p; hsa-miR-200c-3p; hsa-miR-155-5p; hsa-miR-30a-5p; hsa-miR-423-5p; hsa-miR-502-3p; hsa-miR-340-5p; hsa-miR-28-5p; hsa-miR-106b-3p; hsa-miR-20…	0.007048	depleted	0.000609	depleted	0.167586	depleted	0.296582	enriched	0.0056342	depleted	0.452923	depleted	0.218755	enriched	0.000145	enriched	0.0763324	depleted	0.0532673	enriched	0.142299	GO:0035723	TRUE	0.154209	0.0558785	0.365402	0.431582	0.0240567	0.514195	0.421226	0.00249842	0.171	0.334936	0.337283	-1	-1	-1	-1	1	-1	-1	1	1	-1	1
receptor internalization involved in canonical Wnt signaling pathway GO2000286	depleted	16	hsa-miR-451a; hsa-miR-130a-3p; hsa-miR-20b-5p; hsa-miR-20a-5p; hsa-miR-5193; hsa-miR-130b-3p; hsa-miR-93-5p; hsa-miR-106a-5p; hsa-miR-26b-5p; hsa-miR-107; hsa-miR-106b-5p; hsa-miR-17-5p; hsa-miR-192-5p; hsa-miR-18a-5p; hsa-miR-584-3p; hsa-miR-6749-3p	0.0027768	depleted	0.000612	depleted	0.0055442	enriched	0.0056889	enriched	4.3e-05	enriched	0.0144232	enriched	0.0307466	enriched	3.58e-05	enriched	0.0014071	depleted	0.011507	enriched	0.0025624	GO:2000286	TRUE	0.120571	0.0558785	0.289366	0.133538	0.000781073	0.164127	0.262795	0.00108381	0.0146434	0.296358	0.0862623	-1	-1	-1	1	1	1	1	1	1	-1	1
DNA replication GO0006260	depleted	182	hsa-miR-3127-3p; hsa-miR-1301-3p; hsa-miR-543; hsa-miR-2110; hsa-miR-6741-3p; hsa-miR-92b-3p; hsa-miR-6747-3p; hsa-miR-193a-5p; hsa-miR-323a-3p; hsa-miR-130b-5p; hsa-miR-320a-3p; hsa-let-7d-5p; hsa-miR-6857-3p; hsa-miR-361-3p; hsa-miR-1180-3p; hsa-miR-501-3p; hsa-miR-330-3p; hsa-miR-485-3p; hsa-miR-1307-3p; hsa-miR-1343-3p; hsa-miR-330-5p; hsa-miR-1292-5p; hsa-miR-224-5p; hsa-miR-493-5p; hsa-let-…	0.000977	depleted	0.000624	depleted	0.0101468	depleted	0.163878	enriched	0.0108304	depleted	0.325248	depleted	0.0030715	enriched	0.0124349	enriched	0.225627	depleted	0.216901	enriched	0.0100067	GO:0006260	TRUE	0.0881752	0.0558785	0.294512	0.359171	0.0382588	0.447763	0.160477	0.0462371	0.328535	0.405277	0.135002	-1	-1	-1	-1	1	-1	-1	1	1	-1	1
positive regulation of double-strand break repair via homologous recombination GO1905168	depleted	62	hsa-miR-6786-3p; hsa-miR-1301-3p; hsa-miR-92b-3p; hsa-miR-6747-3p; hsa-miR-6857-3p; hsa-miR-1303; hsa-miR-6501-5p; hsa-miR-335-5p; hsa-miR-3074-5p; hsa-miR-29c-3p; hsa-miR-10a-5p; hsa-miR-5001-3p; hsa-miR-548e-3p; hsa-miR-183-3p; hsa-miR-454-3p; hsa-miR-126-5p; hsa-miR-1976; hsa-miR-130a-3p; hsa-miR-106b-3p; hsa-miR-20b-5p; hsa-miR-1304-3p; hsa-miR-20a-5p; hsa-miR-134-5p; hsa-miR-21-5p; hsa-miR-3…	0.000474	depleted	0.000626	depleted	0.000836	depleted	0.135835	enriched	0.0057992	depleted	0.218295	depleted	0.0211994	enriched	0.0030093	enriched	0.0489239	depleted	0.329736	enriched	0.0029849	GO:1905168	TRUE	0.0848414	0.0558785	0.249254	0.341074	0.0245349	0.388107	0.24186	0.0179016	0.132361	0.45124	0.0892044	-1	-1	-1	-1	1	-1	-1	1	1	-1	1
branching involved in ureteric bud morphogenesis GO0001658	depleted	107	hsa-miR-4732-3p; hsa-miR-342-5p; hsa-miR-92b-3p; hsa-miR-193a-5p; hsa-miR-323a-3p; hsa-miR-320a-3p; hsa-miR-1248; hsa-let-7d-5p; hsa-miR-409-3p; hsa-let-7e-5p; hsa-miR-1234-3p; hsa-miR-5695; hsa-miR-3200-5p; hsa-miR-125a-5p; hsa-miR-494-3p; hsa-let-7c-5p; hsa-miR-4326; hsa-miR-4755-5p; hsa-miR-335-5p; hsa-miR-4659a-3p; hsa-miR-19a-3p; hsa-miR-495-3p; hsa-miR-155-5p; hsa-miR-4659b-3p; hsa-miR-363-…	0.0020845	depleted	0.000628	depleted	0.0384104	enriched	0.0845949	enriched	0.000181	enriched	0.152986	enriched	0.0334088	enriched	0.000267	enriched	5.23e-05	depleted	0.0110152	enriched	0.0260836	GO:0001658	TRUE	0.11165	0.0558785	0.306441	0.293433	0.00204292	0.35457	0.270756	0.00346423	0.00179594	0.292739	0.19145	-1	-1	-1	1	1	1	1	1	1	-1	1
negative regulation of phosphatase activity GO0010923	depleted	113	hsa-miR-4732-3p; hsa-miR-92b-3p; hsa-miR-6747-3p; hsa-miR-193a-5p; hsa-miR-7706; hsa-miR-130b-5p; hsa-miR-320a-3p; hsa-miR-6857-3p; hsa-miR-185-3p; hsa-miR-191-5p; hsa-miR-330-3p; hsa-miR-224-5p; hsa-miR-423-3p; hsa-miR-3909; hsa-miR-125a-5p; hsa-miR-494-3p; hsa-miR-1273h-3p; hsa-miR-504-5p; hsa-miR-335-5p; hsa-miR-4659a-3p; hsa-miR-19a-3p; hsa-miR-1306-5p; hsa-miR-155-5p; hsa-miR-4659b-3p; hsa-m…	0.0015088	depleted	0.000631	depleted	0.0146406	depleted	0.0155716	enriched	0.0891939	depleted	0.0444047	depleted	0.0219472	enriched	0.040134	enriched	0.0457113	depleted	0.463449	enriched	0.0031091	GO:0010923	TRUE	0.102275	0.0558785	0.295886	0.183961	0.168243	0.243246	0.24459	0.102047	0.127175	0.520851	0.0892044	-1	-1	-1	-1	1	-1	-1	1	1	-1	1
skeletal system development GO0001501	depleted	195	hsa-miR-3127-3p; hsa-miR-1301-3p; hsa-miR-342-5p; hsa-miR-6741-3p; hsa-miR-92b-3p; hsa-miR-6747-3p; hsa-miR-328-3p; hsa-miR-323a-3p; hsa-miR-130b-5p; hsa-miR-320a-3p; hsa-miR-1248; hsa-let-7d-5p; hsa-miR-361-3p; hsa-miR-185-3p; hsa-miR-191-5p; hsa-miR-330-3p; hsa-miR-485-3p; hsa-miR-1307-3p; hsa-miR-6894-3p; hsa-miR-1343-3p; hsa-miR-6735-5p; hsa-miR-330-5p; hsa-miR-1292-5p; hsa-miR-323b-3p; hsa-l…	0.000966	depleted	0.000635	depleted	0.0277244	depleted	0.255936	enriched	0.000534	depleted	0.285588	enriched	0.390446	enriched	0.000869	enriched	3.09e-05	depleted	0.0578139	enriched	0.0352398	GO:0001501	TRUE	0.0881752	0.0558785	0.300174	0.413594	0.00439116	0.4243	0.522328	0.00778336	0.00136316	0.334936	0.213872	-1	-1	-1	-1	1	-1	1	1	1	-1	1
bicellular tight junction assembly GO0070830	depleted	96	hsa-miR-3613-5p; hsa-miR-342-5p; hsa-miR-92b-3p; hsa-miR-6747-3p; hsa-let-7d-5p; hsa-miR-1343-3p; hsa-miR-370-3p; hsa-let-7e-5p; hsa-miR-483-3p; hsa-miR-363-5p; hsa-miR-125a-5p; hsa-let-7c-5p; hsa-miR-181d-5p; hsa-miR-335-5p; hsa-miR-19a-3p; hsa-miR-200c-3p; hsa-miR-155-5p; hsa-miR-122-5p; hsa-miR-363-3p; hsa-miR-146a-5p; hsa-miR-142-5p; hsa-miR-30a-5p; hsa-miR-142-3p; hsa-let-7b-5p; hsa-miR-5001…	0.00093	depleted	0.000638	depleted	0.015274	depleted	0.257496	enriched	5.4e-06	depleted	0.181537	depleted	0.227698	enriched	3.66e-05	enriched	0.0016153	depleted	0.0812973	enriched	0.0066005	GO:0070830	TRUE	0.0881752	0.0558785	0.295886	0.414639	0.000213639	0.373078	0.424716	0.0010944	0.016067	0.354413	0.115611	-1	-1	-1	-1	1	-1	-1	1	1	-1	1
chaperone cofactor-dependent protein refolding GO0051085	depleted	127	hsa-miR-3127-3p; hsa-miR-92b-3p; hsa-miR-6747-3p; hsa-miR-328-3p; hsa-miR-130b-5p; hsa-miR-320a-3p; hsa-let-7d-5p; hsa-miR-185-3p; hsa-miR-409-3p; hsa-miR-1343-3p; hsa-miR-330-5p; hsa-miR-1292-5p; hsa-let-7e-5p; hsa-miR-1234-3p; hsa-miR-6501-5p; hsa-miR-100-5p; hsa-miR-423-3p; hsa-miR-494-3p; hsa-let-7c-5p; hsa-miR-181d-5p; hsa-miR-4755-5p; hsa-miR-335-5p; hsa-miR-19a-3p; hsa-miR-495-3p; hsa-miR-…	0.000981	depleted	0.000639	depleted	0.0059896	depleted	0.144298	enriched	3.2e-05	depleted	0.108715	depleted	0.0742319	enriched	0.00086	enriched	0.0022299	enriched	0.197946	enriched	0.0236106	GO:0051085	TRUE	0.0881752	0.0558785	0.293283	0.346843	0.000641188	0.314547	0.312	0.00771697	0.0196644	0.397854	0.183163	-1	-1	-1	-1	1	-1	-1	1	1	1	1
negative regulation of sodium ion transport GO0010766	depleted	48	hsa-miR-130b-5p; hsa-miR-320a-3p; hsa-miR-423-3p; hsa-miR-125a-5p; hsa-miR-629-3p; hsa-miR-19a-3p; hsa-miR-155-5p; hsa-miR-144-3p; hsa-let-7b-5p; hsa-miR-548e-3p; hsa-miR-454-3p; hsa-miR-296-5p; hsa-miR-186-5p; hsa-miR-126-5p; hsa-miR-130a-3p; hsa-miR-106b-3p; hsa-miR-20b-5p; hsa-miR-199b-3p; hsa-miR-20a-5p; hsa-miR-21-5p; hsa-miR-130b-3p; hsa-miR-93-5p; hsa-miR-3613-3p; hsa-miR-106a-5p; hsa-miR-…	0.0052086	depleted	0.000644	depleted	0.0227293	depleted	0.239844	enriched	0.001093	enriched	0.100158	depleted	0.124821	enriched	0.000804	enriched	0.0036651	depleted	0.250348	enriched	0.000593	GO:0010766	TRUE	0.134997	0.0558785	0.298432	0.405718	0.00732536	0.314319	0.360586	0.00733641	0.0269829	0.417063	0.0521392	-1	-1	-1	-1	1	1	-1	1	1	-1	1
regulation of nitric-oxide synthase activity GO0050999	depleted	135	hsa-miR-3127-3p; hsa-miR-543; hsa-miR-92b-3p; hsa-miR-323a-3p; hsa-miR-320a-3p; hsa-miR-1248; hsa-let-7d-5p; hsa-miR-185-3p; hsa-miR-409-3p; hsa-miR-6735-5p; hsa-miR-330-5p; hsa-miR-224-5p; hsa-let-7e-5p; hsa-miR-654-3p; hsa-miR-1303; hsa-miR-100-5p; hsa-miR-125a-5p; hsa-miR-494-3p; hsa-let-7c-5p; hsa-miR-548j-5p; hsa-miR-335-5p; hsa-miR-4659a-3p; hsa-miR-19a-3p; hsa-miR-382-5p; hsa-miR-1271-5p; …	0.000546	depleted	0.00065	depleted	0.0134006	enriched	0.0269587	enriched	2.59e-07	enriched	0.0717687	enriched	0.0059477	enriched	1.11e-06	enriched	5.54e-06	depleted	0.0033761	enriched	0.110282	GO:0050999	TRUE	0.0848414	0.0559	0.295886	0.213155	3.20694e-05	0.283584	0.19371	0.00018283	0.000464304	0.250784	0.307739	-1	-1	-1	1	1	1	1	1	1	-1	1
male gonad development GO0008584	depleted	109	hsa-miR-543; hsa-miR-6741-3p; hsa-miR-92b-3p; hsa-miR-433-3p; hsa-miR-6747-3p; hsa-miR-193a-5p; hsa-miR-320a-3p; hsa-miR-409-3p; hsa-miR-1307-3p; hsa-miR-4707-3p; hsa-miR-323b-3p; hsa-miR-483-3p; hsa-miR-504-5p; hsa-miR-548ay-3p; hsa-miR-548j-5p; hsa-miR-335-5p; hsa-miR-19a-3p; hsa-miR-3615; hsa-miR-495-3p; hsa-miR-200c-3p; hsa-miR-548ay-5p; hsa-miR-155-5p; hsa-miR-1226-3p; hsa-miR-3074-5p; hsa-m…	0.0017573	depleted	0.00066	depleted	0.0278082	enriched	0.210167	enriched	0.000535	enriched	0.267688	enriched	0.233972	enriched	0.000241	enriched	0.0057129	depleted	0.009521	enriched	0.009521	GO:0008584	TRUE	0.105443	0.0562621	0.300174	0.39104	0.00439116	0.417913	0.428214	0.00326189	0.0357029	0.285471	0.132349	-1	-1	-1	1	1	1	1	1	1	-1	1
positive regulation of protein localization to plasma membrane GO1903078	depleted	144	hsa-miR-1301-3p; hsa-miR-92b-3p; hsa-miR-320a-3p; hsa-let-7d-5p; hsa-miR-185-3p; hsa-miR-409-3p; hsa-miR-6894-3p; hsa-miR-1343-3p; hsa-miR-6735-5p; hsa-miR-330-5p; hsa-miR-493-5p; hsa-let-7e-5p; hsa-miR-3187-3p; hsa-miR-654-3p; hsa-miR-4521; hsa-miR-6501-5p; hsa-miR-100-5p; hsa-miR-363-5p; hsa-miR-1287-5p; hsa-miR-423-3p; hsa-miR-125a-5p; hsa-miR-494-3p; hsa-let-7c-5p; hsa-miR-181d-5p; hsa-miR-42…	0.0018821	depleted	0.000672	depleted	0.0076832	depleted	0.428806	enriched	1.04e-07	enriched	0.284465	enriched	0.197796	enriched	3.14e-06	enriched	9.15e-06	depleted	0.0533827	enriched	0.0024741	GO:1903078	TRUE	0.10726	0.0564649	0.293283	0.500448	2.03887e-05	0.423632	0.404353	0.000308061	0.000649049	0.334936	0.0859245	-1	-1	-1	-1	1	1	1	1	1	-1	1
interleukin-27-mediated signaling pathway GO0070106	depleted	68	hsa-miR-342-5p; hsa-miR-92b-3p; hsa-miR-323a-3p; hsa-miR-320a-3p; hsa-miR-1299; hsa-miR-370-3p; hsa-let-7e-5p; hsa-miR-1234-3p; hsa-miR-1303; hsa-miR-125a-5p; hsa-let-7c-5p; hsa-miR-548j-5p; hsa-miR-335-5p; hsa-miR-548ay-5p; hsa-miR-155-5p; hsa-miR-363-3p; hsa-miR-146a-5p; hsa-miR-4473; hsa-miR-30a-5p; hsa-miR-142-3p; hsa-miR-25-3p; hsa-miR-340-5p; hsa-miR-20b-5p; hsa-miR-20a-5p; hsa-miR-223-5p; …	0.0156069	depleted	0.000674	depleted	0.128766	enriched	0.265811	enriched	1.15e-06	enriched	0.0928149	enriched	0.0869155	enriched	2.74e-06	enriched	0.000132	depleted	0.0862947	enriched	0.0126587	GO:0070106	TRUE	0.180772	0.0564649	0.34675	0.418799	8.46644e-05	0.308426	0.325992	0.00029154	0.00329762	0.354725	0.144271	-1	-1	-1	1	1	1	1	1	1	-1	1
regulation of protein stability GO0031647	depleted	218	hsa-miR-3127-3p; hsa-miR-6786-3p; hsa-miR-1301-3p; hsa-miR-1908-5p; hsa-miR-3173-5p; hsa-miR-543; hsa-miR-342-5p; hsa-miR-2110; hsa-miR-6741-3p; hsa-miR-92b-3p; hsa-miR-433-3p; hsa-miR-6747-3p; hsa-miR-323a-3p; hsa-miR-130b-5p; hsa-miR-320a-3p; hsa-miR-1248; hsa-let-7d-5p; hsa-miR-6857-3p; hsa-miR-1180-3p; hsa-miR-185-3p; hsa-miR-191-5p; hsa-miR-330-3p; hsa-miR-3177-3p; hsa-miR-1307-3p; hsa-miR-1…	0.0014201	depleted	0.000693	depleted	0.0160651	depleted	0.289084	enriched	0.000126	depleted	0.39592	depleted	0.217041	enriched	0.000246	enriched	0.0021592	depleted	0.331451	enriched	0.10313	GO:0031647	TRUE	0.100734	0.0575605	0.295886	0.427907	0.00161753	0.483519	0.420496	0.00329288	0.019255	0.451969	0.306412	-1	-1	-1	-1	1	-1	-1	1	1	-1	1
nuclear envelope reassembly GO0031468	depleted	57	hsa-miR-130b-5p; hsa-miR-320a-3p; hsa-let-7d-5p; hsa-let-7e-5p; hsa-miR-100-5p; hsa-miR-3909; hsa-let-7c-5p; hsa-miR-335-5p; hsa-miR-155-5p; hsa-miR-142-5p; hsa-miR-142-3p; hsa-let-7b-5p; hsa-miR-98-5p; hsa-let-7g-5p; hsa-miR-186-5p; hsa-miR-340-5p; hsa-miR-505-5p; hsa-miR-20b-5p; hsa-miR-1304-3p; hsa-miR-20a-5p; hsa-miR-22-5p; hsa-miR-130b-3p; hsa-miR-93-5p; hsa-miR-146b-5p; hsa-miR-106a-5p; hsa…	0.0027892	depleted	0.000715	depleted	0.0071802	depleted	0.0930881	enriched	0.000288	depleted	0.0752311	depleted	0.0695485	enriched	0.0011072	enriched	0.000438	depleted	0.0216119	enriched	0.334104	GO:0031468	TRUE	0.120571	0.0581525	0.293283	0.303251	0.00281285	0.286446	0.307008	0.00903423	0.00723892	0.314689	0.445475	-1	-1	-1	-1	1	-1	-1	1	1	-1	1
positive regulation of monocyte differentiation GO0045657	depleted	48	hsa-miR-3187-3p; hsa-miR-181d-5p; hsa-miR-335-5p; hsa-miR-382-5p; hsa-miR-1271-5p; hsa-miR-1226-3p; hsa-miR-3074-5p; hsa-miR-29c-3p; hsa-miR-30a-5p; hsa-miR-548e-3p; hsa-miR-423-5p; hsa-miR-98-5p; hsa-miR-6877-5p; hsa-miR-340-5p; hsa-miR-130a-3p; hsa-miR-28-5p; hsa-miR-148b-3p; hsa-miR-152-3p; hsa-miR-130b-3p; hsa-miR-93-5p; hsa-miR-26b-5p; hsa-miR-106b-5p; hsa-miR-185-5p; hsa-miR-96-5p; hsa-miR-…	0.0012456	depleted	0.000718	depleted	0.0050561	depleted	0.0369619	enriched	0.000419	depleted	0.0221947	depleted	0.107536	enriched	0.0013441	enriched	0.0061183	depleted	0.000284	enriched	0.246728	GO:0045657	TRUE	0.0946337	0.0581525	0.28823	0.231625	0.00368492	0.189653	0.349764	0.010218	0.0373947	0.248972	0.40082	-1	-1	-1	-1	1	-1	-1	1	1	-1	1
regulation of presynapse assembly GO1905606	depleted	52	hsa-miR-328-3p; hsa-miR-320a-3p; hsa-miR-423-3p; hsa-miR-548j-5p; hsa-miR-424-3p; hsa-miR-335-5p; hsa-miR-628-3p; hsa-miR-200c-3p; hsa-miR-548ay-5p; hsa-miR-122-5p; hsa-miR-144-3p; hsa-miR-361-5p; hsa-miR-142-3p; hsa-miR-5001-3p; hsa-miR-548e-3p; hsa-miR-98-5p; hsa-miR-25-5p; hsa-miR-340-5p; hsa-miR-20a-5p; hsa-miR-5193; hsa-miR-3163; hsa-miR-210-3p; hsa-miR-106a-5p; hsa-miR-939-5p; hsa-miR-15a-5…	0.0039487	depleted	0.000733	depleted	0.0884624	depleted	0.269008	enriched	4.03e-05	depleted	0.0797397	depleted	0.16462	enriched	0.000181	enriched	0.0640151	depleted	0.0358344	enriched	0.122112	GO:1905606	TRUE	0.13008	0.0581525	0.3238	0.420312	0.000747396	0.28986	0.391401	0.00283703	0.155758	0.332892	0.318487	-1	-1	-1	-1	1	-1	-1	1	1	-1	1
positive regulation of anoikis GO2000210	depleted	28	hsa-miR-92b-3p; hsa-miR-548j-5p; hsa-miR-548ay-5p; hsa-miR-142-3p; hsa-miR-98-5p; hsa-miR-454-3p; hsa-miR-130a-3p; hsa-miR-28-5p; hsa-miR-20b-5p; hsa-miR-20a-5p; hsa-miR-148b-3p; hsa-miR-152-3p; hsa-miR-130b-3p; hsa-miR-93-5p; hsa-miR-106a-5p; hsa-miR-15a-5p; hsa-miR-26b-5p; hsa-miR-106b-5p; hsa-miR-17-5p; hsa-miR-636; hsa-miR-15b-5p; hsa-miR-221-5p; hsa-miR-183-5p; hsa-miR-148a-3p; hsa-miR-484; …	0.0094569	depleted	0.000737	depleted	0.0731913	enriched	0.0146506	enriched	4.04e-07	enriched	0.0258626	enriched	0.0426795	enriched	5.25e-06	enriched	0.000408	depleted	0.0600067	enriched	0.0497274	GO:2000210	TRUE	0.166489	0.0581525	0.322618	0.181093	4.21803e-05	0.199788	0.281104	0.000373228	0.00696827	0.336398	0.241625	-1	-1	-1	1	1	1	1	1	1	-1	1
positive regulation of erythrocyte differentiation GO0045648	depleted	136	hsa-miR-543; hsa-miR-92b-3p; hsa-miR-433-3p; hsa-miR-6747-3p; hsa-miR-328-3p; hsa-miR-323a-3p; hsa-miR-130b-5p; hsa-miR-320a-3p; hsa-miR-6894-3p; hsa-miR-330-5p; hsa-miR-1292-5p; hsa-let-7e-5p; hsa-miR-1234-3p; hsa-miR-654-3p; hsa-miR-6501-5p; hsa-miR-423-3p; hsa-miR-125a-5p; hsa-miR-494-3p; hsa-let-7c-5p; hsa-miR-504-5p; hsa-miR-181d-5p; hsa-miR-629-3p; hsa-miR-548j-5p; hsa-miR-335-5p; hsa-miR-1…	0.0014665	depleted	0.000738	depleted	0.0046033	depleted	0.2333	enriched	0.000615	depleted	0.151197	depleted	0.127541	enriched	0.000311	enriched	0.0011179	depleted	0.0151674	enriched	0.0014501	GO:0045648	TRUE	0.101796	0.0581525	0.28823	0.403388	0.00480432	0.35344	0.362365	0.00386737	0.0128262	0.307642	0.0701354	-1	-1	-1	-1	1	-1	-1	1	1	-1	1
immunoglobulin transcytosis in epithelial cells mediated by polymeric immunoglobulin receptor GO0002415	depleted	12	hsa-miR-504-5p; hsa-miR-877-3p; hsa-miR-744-5p; hsa-miR-532-3p; hsa-miR-6734-3p; hsa-miR-150-5p; hsa-miR-766-3p; hsa-miR-6881-3p; hsa-miR-500a-5p; hsa-miR-1260a; hsa-miR-30c-1-3p; hsa-miR-1260b	0.000234	depleted	0.000739	depleted	4.08e-05	depleted	0.000128	enriched	0.035253	depleted	0.000117	depleted	0.0013411	enriched	0.0570328	enriched	0.0359549	depleted	0.211549	depleted	0.121678	GO:0002415	TRUE	0.0636785	0.0581525	0.156703	0.0428199	0.0894721	0.0299015	0.149007	0.130074	0.109636	0.402789	0.31821	-1	-1	-1	-1	1	-1	-1	1	1	-1	-1
regulation of cell cycle GO0051726	depleted	215	hsa-miR-4732-3p; hsa-miR-3127-3p; hsa-miR-1301-3p; hsa-miR-1908-5p; hsa-miR-543; hsa-miR-342-5p; hsa-miR-2110; hsa-miR-6741-3p; hsa-miR-92b-3p; hsa-miR-6747-3p; hsa-miR-193a-5p; hsa-miR-7706; hsa-miR-323a-3p; hsa-miR-130b-5p; hsa-miR-320a-3p; hsa-miR-1248; hsa-let-7d-5p; hsa-miR-1180-3p; hsa-miR-185-3p; hsa-miR-330-3p; hsa-miR-1307-3p; hsa-miR-1343-3p; hsa-miR-370-3p; hsa-miR-330-5p; hsa-miR-493-…	0.0023087	depleted	0.000746	depleted	0.0364895	enriched	0.390167	enriched	3.98e-06	enriched	0.357914	enriched	0.160849	enriched	0.000147	enriched	4.12e-05	depleted	0.0187949	enriched	0.122495	GO:0051726	TRUE	0.116059	0.0581525	0.305357	0.480541	0.000173102	0.465169	0.389402	0.00250083	0.00160153	0.314166	0.31857	-1	-1	-1	1	1	1	1	1	1	-1	1
negative regulation of angiogenesis GO0016525	depleted	191	hsa-miR-3127-3p; hsa-miR-1301-3p; hsa-miR-1908-5p; hsa-miR-342-5p; hsa-miR-6741-3p; hsa-miR-92b-3p; hsa-miR-6747-3p; hsa-miR-328-3p; hsa-miR-130b-5p; hsa-miR-320a-3p; hsa-let-7d-5p; hsa-miR-6857-3p; hsa-miR-361-3p; hsa-miR-330-3p; hsa-miR-485-3p; hsa-miR-1307-3p; hsa-miR-1343-3p; hsa-miR-370-3p; hsa-miR-4707-3p; hsa-miR-6735-5p; hsa-miR-330-5p; hsa-miR-1292-5p; hsa-miR-224-5p; hsa-let-7e-5p; hsa-…	0.0024482	depleted	0.000748	depleted	0.0068025	depleted	0.076072	enriched	0.000704	depleted	0.154451	depleted	0.0254923	enriched	0.0015524	enriched	0.0072984	depleted	0.19015	enriched	0.000197	GO:0016525	TRUE	0.118958	0.0581525	0.293283	0.285321	0.0053117	0.355982	0.253427	0.0113345	0.0417702	0.395597	0.0375382	-1	-1	-1	-1	1	-1	-1	1	1	-1	1
regulation of multicellular organism growth GO0040014	depleted	54	hsa-miR-328-3p; hsa-miR-130b-5p; hsa-miR-6894-3p; hsa-let-7e-5p; hsa-miR-483-3p; hsa-miR-423-3p; hsa-miR-424-3p; hsa-miR-335-5p; hsa-miR-19a-3p; hsa-miR-200c-3p; hsa-miR-144-3p; hsa-miR-548e-3p; hsa-miR-423-5p; hsa-miR-98-5p; hsa-miR-28-5p; hsa-miR-106b-3p; hsa-miR-20a-5p; hsa-miR-223-5p; hsa-miR-134-5p; hsa-miR-1229-3p; hsa-miR-421; hsa-miR-130b-3p; hsa-miR-106a-5p; hsa-miR-15a-5p; hsa-miR-26b-5…	0.0041823	depleted	0.000761	depleted	0.0444189	depleted	0.0758248	enriched	0.000534	depleted	0.14929	depleted	0.022955	enriched	0.0055128	enriched	0.0150821	depleted	0.100086	enriched	0.0541301	GO:0040014	TRUE	0.130717	0.0586936	0.314564	0.284724	0.00439116	0.351647	0.249248	0.0269619	0.064968	0.358245	0.248543	-1	-1	-1	-1	1	-1	-1	1	1	-1	1
Arp23 complex-mediated actin nucleation GO0034314	depleted	60	hsa-miR-130b-5p; hsa-miR-125a-5p; hsa-miR-4755-5p; hsa-miR-335-5p; hsa-miR-628-3p; hsa-miR-200c-3p; hsa-miR-155-5p; hsa-miR-3074-5p; hsa-miR-144-3p; hsa-miR-4473; hsa-miR-30a-5p; hsa-miR-142-3p; hsa-miR-10a-5p; hsa-miR-548e-3p; hsa-miR-99a-5p; hsa-miR-183-3p; hsa-miR-25-3p; hsa-miR-423-5p; hsa-miR-454-3p; hsa-miR-130a-3p; hsa-miR-942-5p; hsa-miR-20b-5p; hsa-miR-20a-5p; hsa-miR-1229-3p; hsa-miR-42…	0.000217	depleted	0.000777	depleted	0.00071	depleted	0.0889714	enriched	0.00019	depleted	0.10755	depleted	0.0187235	enriched	0.0056571	enriched	0.000275	enriched	0.180627	enriched	0.046725	GO:0034314	TRUE	0.0636785	0.058986	0.243285	0.299876	0.00209582	0.314547	0.237834	0.027392	0.00526073	0.395284	0.236005	-1	-1	-1	-1	1	-1	-1	1	1	1	1
DNA damage response, signal transduction by p53 class mediator resulting in cell cycle arrest GO0006977	depleted	206	hsa-miR-4732-3p; hsa-miR-3127-3p; hsa-miR-1908-5p; hsa-miR-543; hsa-miR-342-5p; hsa-miR-2110; hsa-miR-92b-3p; hsa-miR-433-3p; hsa-miR-193a-5p; hsa-miR-7704; hsa-miR-323a-3p; hsa-miR-6861-3p; hsa-miR-130b-5p; hsa-miR-1248; hsa-let-7d-5p; hsa-miR-1180-3p; hsa-miR-185-3p; hsa-miR-191-5p; hsa-miR-330-3p; hsa-miR-1307-3p; hsa-miR-1299; hsa-miR-370-3p; hsa-miR-6735-5p; hsa-miR-330-5p; hsa-miR-1292-5p; …	0.0026638	depleted	0.000778	depleted	0.0343563	depleted	0.442972	enriched	1.58e-07	enriched	0.637695	enriched	0.333488	enriched	1.99e-07	enriched	9.89e-05	depleted	0.0070459	enriched	0.153837	GO:0006977	TRUE	0.120158	0.058986	0.304784	0.50566	2.43721e-05	0.646813	0.487715	8.79037e-05	0.00276181	0.278169	0.346857	-1	-1	-1	-1	1	1	1	1	1	-1	1
regulation of DNA repair GO0006282	depleted	48	hsa-miR-2110; hsa-miR-92b-3p; hsa-miR-191-5p; hsa-let-7e-5p; hsa-miR-6501-5p; hsa-miR-5695; hsa-miR-100-5p; hsa-miR-4433a-5p; hsa-miR-1226-3p; hsa-miR-25-5p; hsa-miR-1976; hsa-miR-20b-5p; hsa-miR-1304-3p; hsa-miR-199b-3p; hsa-miR-20a-5p; hsa-miR-140-3p; hsa-miR-21-5p; hsa-miR-340-3p; hsa-miR-93-5p; hsa-miR-3613-3p; hsa-miR-106a-5p; hsa-miR-15a-5p; hsa-miR-26b-5p; hsa-miR-664a-5p; hsa-miR-584-5p; …	0.000777	depleted	0.000783	depleted	0.0621368	depleted	0.263292	enriched	0.0075568	enriched	0.411364	depleted	0.107132	enriched	0.0027042	enriched	0.114399	depleted	0.146881	enriched	0.0286341	GO:0006282	TRUE	0.0848414	0.058986	0.318101	0.417538	0.0296801	0.488429	0.349327	0.0166642	0.219233	0.380729	0.198904	-1	-1	-1	-1	1	1	-1	1	1	-1	1
positive regulation of insulin secretion involved in cellular response to glucose stimulus GO0035774	depleted	35	hsa-miR-433-3p; hsa-miR-6894-3p; hsa-miR-494-3p; hsa-let-7c-5p; hsa-miR-335-5p; hsa-miR-495-3p; hsa-miR-144-3p; hsa-miR-30a-5p; hsa-miR-20b-5p; hsa-miR-20a-5p; hsa-miR-93-5p; hsa-miR-106a-5p; hsa-miR-6818-3p; hsa-miR-181a-2-3p; hsa-miR-106b-5p; hsa-miR-22-3p; hsa-miR-17-5p; hsa-miR-548q; hsa-miR-501-5p; hsa-miR-17-3p; hsa-miR-30e-5p; hsa-miR-27a-3p; hsa-miR-30b-5p; hsa-miR-27b-3p; hsa-miR-618; hs…	0.002828	depleted	0.000792	depleted	0.003493	depleted	0.382891	enriched	0.0037232	depleted	0.423107	depleted	0.0530482	enriched	0.0059816	enriched	0.0042193	depleted	0.0429083	enriched	0.0130207	GO:0035774	TRUE	0.120571	0.0590498	0.281679	0.47839	0.0177103	0.494354	0.28908	0.0285237	0.0294351	0.332892	0.144271	-1	-1	-1	-1	1	-1	-1	1	1	-1	1
regulation of plasma membrane repair GO1905684	depleted	22	hsa-miR-4659a-3p; hsa-miR-4659b-3p; hsa-miR-20b-5p; hsa-miR-20a-5p; hsa-miR-1296-5p; hsa-miR-93-5p; hsa-miR-106a-5p; hsa-miR-877-3p; hsa-miR-26b-5p; hsa-miR-6818-3p; hsa-miR-106b-5p; hsa-miR-17-5p; hsa-miR-1294; hsa-miR-324-3p; hsa-miR-150-5p; hsa-miR-6881-3p; hsa-miR-15b-3p; hsa-miR-197-3p; hsa-miR-484; hsa-miR-331-3p; hsa-miR-30c-1-3p; hsa-miR-7977	0.000563	depleted	0.000796	depleted	0.000377	depleted	0.0447458	enriched	0.0296744	depleted	0.0765674	depleted	0.0021977	enriched	0.0088097	enriched	0.01755	depleted	0.123358	enriched	0.0634118	GO:1905684	TRUE	0.0848414	0.0590498	0.227293	0.242172	0.079552	0.286446	0.157039	0.0367263	0.0713602	0.372875	0.264365	-1	-1	-1	-1	1	-1	-1	1	1	-1	1
negative regulation of barbed-end actin filament capping GO2000813	depleted	6	hsa-miR-27a-3p; hsa-miR-27b-3p; hsa-miR-769-5p; hsa-miR-664b-3p; hsa-miR-145-5p; hsa-miR-664a-3p	0.000319	depleted	0.000825	depleted	0.000319	depleted	0.0010847	enriched	0.0016535	depleted	0.005757	depleted	0.00077	enriched	0.000798	enriched	0.059692	depleted	0.242072	enriched	0.0681898	GO:2000813	TRUE	0.072094	0.0605731	0.2125	0.0723416	0.00990062	0.121096	0.139586	0.00730223	0.149777	0.417063	0.271141	-1	-1	-1	-1	1	-1	-1	1	1	-1	1
vesicle fusion GO0006906	depleted	89	hsa-miR-543; hsa-miR-6747-3p; hsa-miR-130b-5p; hsa-let-7d-5p; hsa-miR-6894-3p; hsa-miR-1343-3p; hsa-miR-330-5p; hsa-let-7e-5p; hsa-miR-6501-5p; hsa-miR-100-5p; hsa-let-7c-5p; hsa-miR-181d-5p; hsa-miR-335-5p; hsa-miR-19a-3p; hsa-miR-495-3p; hsa-miR-200c-3p; hsa-miR-7855-5p; hsa-miR-155-5p; hsa-miR-1226-3p; hsa-miR-144-3p; hsa-miR-30a-5p; hsa-miR-142-3p; hsa-let-7b-5p; hsa-miR-374a-5p; hsa-miR-98-5…	0.004208	depleted	0.000829	depleted	0.0266867	depleted	0.186894	enriched	2.78e-07	enriched	0.227945	depleted	0.0871943	enriched	5.7e-07	enriched	0.000165	depleted	0.061368	enriched	0.0058299	GO:0006906	TRUE	0.130717	0.0605731	0.298432	0.375696	3.25494e-05	0.393775	0.326579	0.00011889	0.00375316	0.336398	0.11001	-1	-1	-1	-1	1	1	-1	1	1	-1	1
negative regulation of endothelial cell proliferation GO0001937	depleted	92	hsa-miR-1301-3p; hsa-miR-1908-5p; hsa-miR-6747-3p; hsa-miR-130b-5p; hsa-miR-320a-3p; hsa-let-7d-5p; hsa-miR-409-3p; hsa-miR-370-3p; hsa-let-7e-5p; hsa-miR-100-5p; hsa-let-7c-5p; hsa-miR-5189-3p; hsa-miR-4755-5p; hsa-miR-335-5p; hsa-miR-4659a-3p; hsa-miR-19a-3p; hsa-miR-7855-5p; hsa-miR-155-5p; hsa-miR-4659b-3p; hsa-miR-144-3p; hsa-miR-146a-5p; hsa-miR-142-5p; hsa-miR-29c-3p; hsa-miR-30a-5p; hsa-l…	0.0052539	depleted	0.000862	depleted	0.100234	depleted	0.156245	enriched	0.0120962	depleted	0.120243	depleted	0.295918	enriched	0.0034299	enriched	0.0289897	depleted	0.0407386	enriched	0.0965355	GO:0001937	TRUE	0.135458	0.0618808	0.329413	0.35602	0.0416699	0.325222	0.465119	0.0194552	0.0948239	0.332892	0.300876	-1	-1	-1	-1	1	-1	-1	1	1	-1	1
negative regulation of amyloid-beta formation GO1902430	depleted	73	hsa-miR-1908-5p; hsa-miR-130b-5p; hsa-let-7d-5p; hsa-miR-409-3p; hsa-miR-330-5p; hsa-let-7e-5p; hsa-miR-483-3p; hsa-let-7c-5p; hsa-miR-335-5p; hsa-miR-382-5p; hsa-miR-144-5p; hsa-miR-495-3p; hsa-miR-200c-3p; hsa-miR-7855-5p; hsa-miR-146a-5p; hsa-let-7b-5p; hsa-miR-423-5p; hsa-miR-98-5p; hsa-miR-454-3p; hsa-miR-296-5p; hsa-let-7g-5p; hsa-miR-126-3p; hsa-miR-25-5p; hsa-miR-340-5p; hsa-miR-130a-3p; …	0.0012532	depleted	0.000863	depleted	0.0395126	enriched	0.156788	enriched	7.82e-06	enriched	0.106171	enriched	0.122128	enriched	4.01e-05	enriched	0.000429	depleted	0.002322	depleted	0.512639	GO:1902430	TRUE	0.0946337	0.0618808	0.308668	0.35602	0.000255016	0.314547	0.357946	0.00113283	0.00712653	0.250784	0.548962	-1	-1	-1	1	1	1	1	1	1	-1	-1
negative regulation of NF-kappaB transcription factor activity GO0032088	depleted	154	hsa-miR-3127-3p; hsa-miR-543; hsa-miR-2110; hsa-miR-6741-3p; hsa-miR-92b-3p; hsa-miR-433-3p; hsa-miR-6747-3p; hsa-miR-4508; hsa-miR-328-3p; hsa-miR-130b-5p; hsa-miR-320a-3p; hsa-miR-361-3p; hsa-miR-330-3p; hsa-miR-4707-3p; hsa-miR-330-5p; hsa-let-7e-5p; hsa-miR-1234-3p; hsa-miR-6501-5p; hsa-miR-100-5p; hsa-miR-363-5p; hsa-miR-423-3p; hsa-miR-125a-5p; hsa-let-7c-5p; hsa-miR-548ay-3p; hsa-miR-181d-…	0.0011085	depleted	0.000866	depleted	0.0070927	depleted	0.210622	enriched	0.000101	depleted	0.265194	enriched	0.387899	enriched	1.22e-05	enriched	0.000338	depleted	0.0196297	enriched	0.000757	GO:0032088	TRUE	0.0920718	0.0618808	0.293283	0.391512	0.00139618	0.417741	0.522208	0.000569998	0.0060715	0.314166	0.0553122	-1	-1	-1	-1	1	-1	1	1	1	-1	1
COPII vesicle coating GO0048208	depleted	160	hsa-miR-3613-5p; hsa-miR-1301-3p; hsa-miR-342-5p; hsa-miR-92b-3p; hsa-miR-6747-3p; hsa-miR-323a-3p; hsa-miR-6861-3p; hsa-miR-130b-5p; hsa-miR-320a-3p; hsa-let-7d-5p; hsa-miR-185-3p; hsa-miR-191-5p; hsa-miR-485-3p; hsa-miR-1343-3p; hsa-miR-6735-5p; hsa-miR-330-5p; hsa-miR-1292-5p; hsa-miR-127-3p; hsa-let-7e-5p; hsa-miR-483-3p; hsa-miR-5695; hsa-miR-100-5p; hsa-miR-3909; hsa-miR-4433b-5p; hsa-let-7…	0.000834	depleted	0.00088	depleted	0.0086544	depleted	0.084873	enriched	0.0022127	depleted	0.0937102	depleted	0.0714635	enriched	0.0053763	enriched	0.054265	depleted	0.0195535	enriched	0.0536817	GO:0048208	TRUE	0.0868417	0.0624222	0.293283	0.293802	0.0123015	0.308831	0.309351	0.0264809	0.140814	0.314166	0.247956	-1	-1	-1	-1	1	-1	-1	1	1	-1	1
lipid metabolic process GO0006629	depleted	182	hsa-miR-4732-3p; hsa-miR-1301-3p; hsa-miR-342-5p; hsa-miR-2110; hsa-miR-6741-3p; hsa-miR-92b-3p; hsa-miR-6747-3p; hsa-miR-193a-5p; hsa-miR-7704; hsa-miR-130b-5p; hsa-miR-320a-3p; hsa-let-7d-5p; hsa-miR-501-3p; hsa-miR-330-3p; hsa-miR-3177-3p; hsa-miR-409-3p; hsa-miR-1307-3p; hsa-miR-1343-3p; hsa-miR-370-3p; hsa-miR-6735-5p; hsa-miR-330-5p; hsa-let-7e-5p; hsa-miR-1234-3p; hsa-miR-3187-3p; hsa-miR-…	0.0040799	depleted	0.000917	depleted	0.0118137	depleted	0.0552684	enriched	0.0062611	depleted	0.0848184	depleted	0.1587	enriched	0.0245935	enriched	0.032433	depleted	0.08701	depleted	0.319915	GO:0006629	TRUE	0.130717	0.0640567	0.295886	0.258942	0.0259137	0.297891	0.387872	0.0730439	0.101836	0.354725	0.437262	-1	-1	-1	-1	1	-1	-1	1	1	-1	-1
peptidyl-proline hydroxylation to 4-hydroxy-L-proline GO0018401	depleted	35	hsa-miR-320a-3p; hsa-miR-3187-3p; hsa-miR-335-5p; hsa-miR-122-5p; hsa-miR-142-5p; hsa-miR-30a-5p; hsa-miR-98-5p; hsa-miR-454-3p; hsa-miR-130a-3p; hsa-miR-378c; hsa-miR-20b-5p; hsa-miR-20a-5p; hsa-miR-134-5p; hsa-miR-5193; hsa-miR-21-5p; hsa-miR-6803-3p; hsa-miR-130b-3p; hsa-miR-93-5p; hsa-miR-210-3p; hsa-miR-106a-5p; hsa-miR-877-3p; hsa-miR-106b-5p; hsa-miR-17-5p; hsa-miR-378a-3p; hsa-let-7i-5p; …	0.0068412	depleted	0.000921	depleted	0.0208257	depleted	0.161253	enriched	0.000177	depleted	0.139522	depleted	0.198122	enriched	7.65e-05	enriched	0.0282416	depleted	0.010042	enriched	0.292537	GO:0018401	TRUE	0.15354	0.0640567	0.297552	0.356985	0.0020118	0.346399	0.404353	0.00162675	0.0933767	0.291308	0.422984	-1	-1	-1	-1	1	-1	-1	1	1	-1	1
positive regulation of protein targeting to mitochondrion GO1903955	depleted	107	hsa-miR-1301-3p; hsa-miR-342-5p; hsa-miR-320a-3p; hsa-miR-1180-3p; hsa-miR-185-3p; hsa-miR-6735-5p; hsa-miR-3187-3p; hsa-miR-1303; hsa-miR-423-3p; hsa-miR-125a-5p; hsa-let-7c-5p; hsa-miR-5189-3p; hsa-miR-548j-5p; hsa-miR-424-3p; hsa-miR-335-5p; hsa-miR-4659a-3p; hsa-miR-19a-3p; hsa-miR-200c-3p; hsa-miR-548ay-5p; hsa-miR-155-5p; hsa-miR-122-5p; hsa-miR-4659b-3p; hsa-miR-363-3p; hsa-miR-144-3p; hsa…	0.000466	depleted	0.000924	depleted	0.0035246	depleted	0.0729498	enriched	3.95e-06	depleted	0.148615	depleted	0.20672	enriched	0.000436	enriched	0.0010778	depleted	0.0545238	enriched	0.108551	GO:1903955	TRUE	0.0848414	0.0640567	0.281679	0.281208	0.000173102	0.351069	0.41117	0.00485343	0.0125288	0.334936	0.307739	-1	-1	-1	-1	1	-1	-1	1	1	-1	1
I-kappaB kinaseNF-kappaB signaling GO0007249	depleted	159	hsa-miR-1908-5p; hsa-miR-3173-5p; hsa-miR-2110; hsa-miR-92b-3p; hsa-miR-6747-3p; hsa-miR-320a-3p; hsa-let-7d-5p; hsa-miR-185-3p; hsa-miR-409-3p; hsa-miR-1299; hsa-miR-330-5p; hsa-miR-1292-5p; hsa-let-7e-5p; hsa-miR-1234-3p; hsa-miR-654-3p; hsa-miR-483-3p; hsa-miR-1303; hsa-miR-5695; hsa-miR-100-5p; hsa-miR-363-5p; hsa-miR-1287-5p; hsa-miR-125a-5p; hsa-miR-494-3p; hsa-let-7c-5p; hsa-miR-1273h-3p; …	0.0040234	depleted	0.000934	depleted	0.0025943	depleted	0.0518211	enriched	4.91e-05	depleted	0.0911355	enriched	0.084362	enriched	0.000822	enriched	0.000103	depleted	0.36729	enriched	0.0116122	GO:0007249	TRUE	0.130717	0.0640567	0.281679	0.253319	0.00085819	0.307445	0.320246	0.00745863	0.00283556	0.469586	0.141213	-1	-1	-1	-1	1	-1	1	1	1	-1	1
central nervous system development GO0007417	depleted	173	hsa-miR-4732-3p; hsa-miR-543; hsa-miR-342-5p; hsa-miR-2110; hsa-miR-6741-3p; hsa-miR-92b-3p; hsa-miR-6747-3p; hsa-miR-130b-5p; hsa-miR-320a-3p; hsa-miR-1248; hsa-miR-361-3p; hsa-miR-191-5p; hsa-miR-330-3p; hsa-miR-1343-3p; hsa-miR-4707-3p; hsa-let-7e-5p; hsa-miR-3187-3p; hsa-miR-483-3p; hsa-miR-1303; hsa-miR-5695; hsa-miR-1287-5p; hsa-miR-423-3p; hsa-miR-3200-5p; hsa-miR-4433b-5p; hsa-miR-454-5p;…	0.0027483	depleted	0.000936	depleted	0.0267376	depleted	0.128687	enriched	0.0028212	depleted	0.102031	depleted	0.100591	enriched	0.0029021	enriched	0.0132415	depleted	0.014212	enriched	0.0131076	GO:0007417	TRUE	0.120571	0.0640567	0.298432	0.334505	0.0146842	0.314547	0.341868	0.0175063	0.0596021	0.307642	0.144271	-1	-1	-1	-1	1	-1	-1	1	1	-1	1
response to drug GO0042493	depleted	193	hsa-miR-1908-5p; hsa-miR-3173-5p; hsa-miR-342-5p; hsa-miR-6741-3p; hsa-miR-92b-3p; hsa-miR-6747-3p; hsa-miR-4508; hsa-miR-328-3p; hsa-miR-7704; hsa-miR-7706; hsa-miR-323a-3p; hsa-miR-130b-5p; hsa-miR-320a-3p; hsa-miR-1248; hsa-let-7d-5p; hsa-miR-361-3p; hsa-miR-185-3p; hsa-miR-409-3p; hsa-miR-1307-3p; hsa-miR-1299; hsa-miR-6894-3p; hsa-miR-370-3p; hsa-miR-330-5p; hsa-miR-127-3p; hsa-miR-323b-3p; …	0.0029994	depleted	0.000967	depleted	0.0751478	enriched	0.141812	enriched	1.81e-06	enriched	0.222205	enriched	0.0162637	enriched	1.47e-07	enriched	5.56e-06	depleted	0.0048301	depleted	0.0466604	GO:0042493	TRUE	0.120571	0.0657154	0.322618	0.344433	0.000108578	0.390211	0.229963	7.14273e-05	0.000464304	0.259528	0.236005	-1	-1	-1	1	1	1	1	1	1	-1	-1
regulation of MAPK cascade GO0043408	depleted	105	hsa-miR-3127-3p; hsa-miR-342-5p; hsa-miR-92b-3p; hsa-miR-320a-3p; hsa-let-7d-5p; hsa-miR-485-3p; hsa-miR-1307-3p; hsa-miR-6735-5p; hsa-miR-330-5p; hsa-miR-224-5p; hsa-miR-937-3p; hsa-let-7e-5p; hsa-miR-125a-5p; hsa-let-7c-5p; hsa-miR-548j-5p; hsa-miR-335-5p; hsa-miR-19a-3p; hsa-miR-495-3p; hsa-miR-200c-3p; hsa-miR-548ay-5p; hsa-miR-155-5p; hsa-miR-122-5p; hsa-miR-1226-3p; hsa-miR-363-3p; hsa-miR-…	0.002124	depleted	0.0010126	depleted	0.0898863	enriched	0.223077	enriched	2.43e-07	enriched	0.202104	enriched	0.176229	enriched	1.18e-05	enriched	2.81e-06	depleted	0.0321073	enriched	0.204254	GO:0043408	TRUE	0.11218	0.0683364	0.325331	0.396316	3.18044e-05	0.381202	0.400461	0.000556662	0.00032509	0.332214	0.383637	-1	-1	-1	1	1	1	1	1	1	-1	1
microtubule-based movement GO0007018	depleted	146	hsa-miR-1301-3p; hsa-miR-3173-5p; hsa-miR-342-5p; hsa-miR-92b-3p; hsa-miR-671-3p; hsa-miR-6747-3p; hsa-let-7d-5p; hsa-miR-191-5p; hsa-miR-1538; hsa-miR-1343-3p; hsa-miR-1292-5p; hsa-miR-323b-3p; hsa-let-7e-5p; hsa-miR-3187-3p; hsa-miR-654-3p; hsa-miR-1303; hsa-miR-423-3p; hsa-miR-125a-5p; hsa-miR-494-3p; hsa-let-7c-5p; hsa-miR-5189-3p; hsa-miR-548ay-3p; hsa-miR-181d-5p; hsa-miR-629-3p; hsa-miR-54…	0.0010824	depleted	0.0010225	depleted	0.0095076	depleted	0.0961561	enriched	1.75e-05	depleted	0.0983296	depleted	0.119796	enriched	0.000512	enriched	0.000915	depleted	0.158886	depleted	0.610235	GO:0007018	TRUE	0.0916703	0.0685287	0.293283	0.306074	0.000421998	0.311767	0.356018	0.00547372	0.0115307	0.384284	0.62093	-1	-1	-1	-1	1	-1	-1	1	1	-1	-1
coenzyme A metabolic process GO0015936	depleted	17	hsa-miR-361-5p; hsa-miR-20b-5p; hsa-miR-20a-5p; hsa-miR-1229-3p; hsa-miR-21-5p; hsa-miR-93-5p; hsa-miR-877-3p; hsa-miR-106b-5p; hsa-miR-22-3p; hsa-miR-17-5p; hsa-miR-18a-3p; hsa-miR-221-3p; hsa-miR-93-3p; hsa-miR-23b-3p; hsa-miR-324-3p; hsa-miR-484; hsa-miR-1260b	0.0011869	depleted	0.0010653	depleted	0.0179453	depleted	0.0911177	enriched	0.0445191	depleted	0.286185	depleted	0.0317139	enriched	0.0227649	enriched	0.0724262	depleted	0.293134	enriched	0.307348	GO:0015936	TRUE	0.0942725	0.0692677	0.295886	0.30175	0.10529	0.42461	0.266497	0.0695471	0.16553	0.435711	0.430872	-1	-1	-1	-1	1	-1	-1	1	1	-1	1
regulation of bicellular tight junction assembly GO2000810	depleted	48	hsa-miR-1343-3p; hsa-let-7e-5p; hsa-miR-1287-5p; hsa-miR-4755-5p; hsa-miR-335-5p; hsa-miR-144-5p; hsa-miR-155-5p; hsa-miR-30a-5p; hsa-let-7b-5p; hsa-miR-423-5p; hsa-miR-4685-3p; hsa-miR-340-5p; hsa-miR-20a-5p; hsa-miR-6885-3p; hsa-miR-148b-3p; hsa-miR-130b-3p; hsa-miR-106a-5p; hsa-miR-26b-5p; hsa-miR-107; hsa-miR-181a-2-3p; hsa-miR-6783-3p; hsa-miR-22-3p; hsa-miR-17-5p; hsa-miR-378a-3p; hsa-miR-9…	0.0013349	depleted	0.0010713	depleted	0.0015083	depleted	0.0104978	enriched	0.0005	depleted	0.0371419	depleted	0.000762	enriched	0.0010773	enriched	0.009402	depleted	0.118903	enriched	0.0467648	GO:2000810	TRUE	0.098277	0.0692677	0.265713	0.166968	0.00420329	0.230636	0.139586	0.00888727	0.0483944	0.36858	0.236005	-1	-1	-1	-1	1	-1	-1	1	1	-1	1
regulation of mRNA stability GO0043488	depleted	229	hsa-miR-1301-3p; hsa-miR-1908-5p; hsa-miR-342-5p; hsa-miR-2110; hsa-miR-6741-3p; hsa-miR-92b-3p; hsa-miR-433-3p; hsa-miR-6747-3p; hsa-miR-193a-5p; hsa-miR-328-3p; hsa-miR-3605-3p; hsa-miR-130b-5p; hsa-miR-320a-3p; hsa-miR-1248; hsa-let-7d-5p; hsa-miR-6857-3p; hsa-miR-361-3p; hsa-miR-1180-3p; hsa-miR-185-3p; hsa-miR-191-5p; hsa-miR-1538; hsa-miR-330-3p; hsa-miR-409-3p; hsa-miR-1307-3p; hsa-miR-129…	0.0018984	depleted	0.0010976	depleted	0.0312609	depleted	0.139409	enriched	0.0011617	depleted	0.147941	depleted	0.209123	enriched	0.0020849	enriched	0.0160152	depleted	0.0808763	enriched	0.163982	GO:0043488	TRUE	0.10726	0.0692677	0.303377	0.343164	0.00761254	0.350945	0.413144	0.0139251	0.0674039	0.354413	0.35555	-1	-1	-1	-1	1	-1	-1	1	1	-1	1
negative regulation of glycogen biosynthetic process GO0045719	depleted	29	hsa-miR-409-3p; hsa-miR-224-5p; hsa-let-7c-5p; hsa-miR-155-5p; hsa-let-7b-5p; hsa-miR-374a-5p; hsa-miR-942-5p; hsa-miR-374b-5p; hsa-miR-15a-5p; hsa-miR-877-3p; hsa-miR-26b-5p; hsa-miR-664a-5p; hsa-miR-15b-5p; hsa-miR-96-5p; hsa-miR-744-5p; hsa-miR-425-5p; hsa-miR-192-5p; hsa-miR-501-5p; hsa-miR-182-5p; hsa-miR-27a-3p; hsa-miR-221-5p; hsa-miR-93-3p; hsa-miR-183-5p; hsa-miR-29a-3p; hsa-let-7f-1-3p;…	0.0021391	depleted	0.0010989	depleted	0.0212409	depleted	0.128669	enriched	0.0554618	depleted	0.199511	depleted	0.213606	enriched	0.039548	enriched	0.0060673	depleted	0.0781805	enriched	0.59222	GO:0045719	TRUE	0.112366	0.0692677	0.297887	0.334505	0.122366	0.379488	0.417419	0.100715	0.0372437	0.354413	0.604855	-1	-1	-1	-1	1	-1	-1	1	1	-1	1
response to estradiol GO0032355	depleted	76	hsa-miR-323a-3p; hsa-miR-320a-3p; hsa-miR-370-3p; hsa-let-7e-5p; hsa-miR-1234-3p; hsa-miR-100-5p; hsa-miR-125a-5p; hsa-let-7c-5p; hsa-miR-150-3p; hsa-miR-548ay-3p; hsa-miR-335-5p; hsa-miR-19a-3p; hsa-miR-7855-5p; hsa-miR-155-5p; hsa-miR-122-5p; hsa-miR-1226-3p; hsa-miR-144-3p; hsa-miR-146a-5p; hsa-miR-30a-5p; hsa-miR-142-3p; hsa-miR-183-3p; hsa-miR-423-5p; hsa-miR-454-3p; hsa-miR-340-5p; hsa-miR-…	0.0072176	depleted	0.0011031	depleted	0.0679644	depleted	0.513481	enriched	2.47e-05	depleted	0.377858	enriched	0.196579	enriched	6.2e-05	enriched	0.003844	depleted	0.0036329	enriched	0.060127	GO:0032355	TRUE	0.155526	0.0692677	0.321682	0.549803	0.00053105	0.473756	0.404353	0.00142323	0.0276884	0.250784	0.257808	-1	-1	-1	-1	1	-1	1	1	1	-1	1
canonical Wnt signaling pathway GO0060070	depleted	158	hsa-miR-1301-3p; hsa-miR-543; hsa-miR-92b-3p; hsa-miR-6747-3p; hsa-miR-328-3p; hsa-miR-130b-5p; hsa-miR-320a-3p; hsa-let-7d-5p; hsa-miR-361-3p; hsa-miR-3177-3p; hsa-miR-485-3p; hsa-miR-409-3p; hsa-miR-1343-3p; hsa-miR-370-3p; hsa-miR-4707-3p; hsa-miR-127-3p; hsa-let-7e-5p; hsa-miR-3187-3p; hsa-miR-363-5p; hsa-miR-1287-5p; hsa-miR-494-3p; hsa-let-7c-5p; hsa-miR-5189-3p; hsa-miR-504-5p; hsa-miR-150…	0.0018937	depleted	0.0011077	depleted	0.0223655	depleted	0.403046	enriched	2.47e-06	depleted	0.461668	depleted	0.332738	enriched	2.82e-06	enriched	4.32e-05	depleted	0.004886	enriched	0.0376318	GO:0060070	TRUE	0.10726	0.0692677	0.298432	0.488014	0.000126845	0.519501	0.487411	0.00029154	0.00161222	0.259528	0.217687	-1	-1	-1	-1	1	-1	-1	1	1	-1	1
transcription factor catabolic process GO0036369	depleted	38	hsa-miR-92b-3p; hsa-miR-4508; hsa-miR-330-3p; hsa-miR-483-3p; hsa-miR-335-5p; hsa-miR-363-3p; hsa-miR-29c-3p; hsa-miR-25-3p; hsa-miR-340-5p; hsa-miR-20b-5p; hsa-miR-20a-5p; hsa-miR-6842-3p; hsa-miR-21-5p; hsa-miR-93-5p; hsa-miR-1255a; hsa-miR-106a-5p; hsa-miR-26b-5p; hsa-miR-106b-5p; hsa-miR-17-5p; hsa-miR-185-5p; hsa-miR-1270; hsa-miR-425-5p; hsa-miR-339-5p; hsa-miR-221-3p; hsa-miR-143-3p; hsa-m…	0.0057989	depleted	0.0011089	depleted	0.035821	depleted	0.357218	enriched	0.0113739	depleted	0.395948	depleted	0.385354	enriched	0.0065154	enriched	0.0141932	depleted	0.079282	enriched	0.0262768	GO:0036369	TRUE	0.143674	0.0692677	0.305357	0.463531	0.0397167	0.483519	0.519688	0.029937	0.0621651	0.354413	0.19171	-1	-1	-1	-1	1	-1	-1	1	1	-1	1
beta-catenin destruction complex disassembly GO1904886	depleted	103	hsa-miR-3127-3p; hsa-miR-130b-5p; hsa-miR-320a-3p; hsa-let-7d-5p; hsa-miR-361-3p; hsa-miR-409-3p; hsa-miR-370-3p; hsa-miR-6735-5p; hsa-miR-224-5p; hsa-let-7e-5p; hsa-miR-3187-3p; hsa-let-7c-5p; hsa-miR-150-3p; hsa-miR-181d-5p; hsa-miR-629-3p; hsa-miR-335-5p; hsa-miR-628-3p; hsa-miR-495-3p; hsa-miR-6513-3p; hsa-miR-139-5p; hsa-miR-155-5p; hsa-miR-122-5p; hsa-miR-1226-3p; hsa-miR-142-5p; hsa-miR-29…	0.0016432	depleted	0.0011174	depleted	0.0601979	enriched	0.169946	enriched	1.82e-07	enriched	0.108365	enriched	0.0917825	enriched	1.18e-07	enriched	1.25e-05	depleted	0.000208	enriched	0.227894	GO:1904886	TRUE	0.103023	0.0692677	0.316192	0.362338	2.60099e-05	0.314547	0.330839	6.37069e-05	0.00078371	0.248972	0.389692	-1	-1	-1	1	1	1	1	1	1	-1	1
establishment of natural killer cell polarity GO0001770	depleted	3	hsa-miR-26b-3p; hsa-miR-30c-1-3p; hsa-miR-7977	0.0017997	depleted	0.0011193	depleted	0.0056422	depleted	0.0034646	enriched	0.211467	depleted	0.0032647	depleted	0.0062255	enriched	0.196337	enriched	0.303056	depleted	0.242578	depleted	0.539798	GO:0001770	TRUE	0.106643	0.0692677	0.289366	0.112399	0.296016	0.0977952	0.193908	0.285629	0.388858	0.417063	0.566886	-1	-1	-1	-1	1	-1	-1	1	1	-1	-1
muscle tissue development GO0060537	enriched	7	hsa-miR-501-3p; hsa-miR-335-5p; hsa-miR-4659a-3p; hsa-miR-1306-5p; hsa-miR-122-5p; hsa-miR-4659b-3p; hsa-miR-502-3p	0.003402	enriched	0.0011236	enriched	0.125358	enriched	0.157454	depleted	0.04223	enriched	0.0476261	enriched	0.594409	depleted	0.0061856	depleted	0.485331	enriched	0.0014913	depleted	0.122865	GO:0060537	TRUE	0.127647	0.0692677	0.345447	0.356343	0.101331	0.247238	0.68304	0.0290045	0.51812	0.248972	0.31857	1	1	1	1	-1	1	1	-1	-1	1	-1
positive regulation of nuclear-transcribed mRNA catabolic process, deadenylation-dependent decay GO1900153	depleted	116	hsa-miR-1301-3p; hsa-miR-543; hsa-miR-92b-3p; hsa-miR-320a-3p; hsa-miR-330-3p; hsa-miR-1299; hsa-miR-1343-3p; hsa-miR-370-3p; hsa-let-7e-5p; hsa-miR-3187-3p; hsa-miR-423-3p; hsa-miR-92b-5p; hsa-miR-504-5p; hsa-miR-548ay-3p; hsa-miR-181d-5p; hsa-miR-629-3p; hsa-miR-548j-5p; hsa-miR-4755-5p; hsa-miR-4659a-3p; hsa-miR-19a-3p; hsa-miR-382-5p; hsa-miR-1271-5p; hsa-miR-495-3p; hsa-miR-200c-3p; hsa-miR-…	0.000457	depleted	0.0011323	depleted	0.0089974	enriched	0.209681	enriched	0.000301	enriched	0.217354	enriched	0.0224313	enriched	5.64e-05	enriched	0.0013614	depleted	0.0621477	enriched	0.0131353	GO:1900153	TRUE	0.0848414	0.0692677	0.293283	0.390287	0.00288473	0.387884	0.246838	0.00136826	0.0144749	0.336398	0.144271	-1	-1	-1	1	1	1	1	1	1	-1	1
regulation of mitochondrial membrane permeability GO0046902	depleted	105	hsa-miR-2110; hsa-miR-92b-3p; hsa-miR-6747-3p; hsa-miR-323a-3p; hsa-miR-320a-3p; hsa-let-7d-5p; hsa-miR-361-3p; hsa-miR-330-3p; hsa-miR-6735-5p; hsa-miR-330-5p; hsa-miR-224-5p; hsa-let-7e-5p; hsa-miR-363-5p; hsa-miR-125a-5p; hsa-miR-494-3p; hsa-let-7c-5p; hsa-miR-504-5p; hsa-miR-150-3p; hsa-miR-181d-5p; hsa-miR-19a-3p; hsa-miR-200c-3p; hsa-miR-139-5p; hsa-miR-363-3p; hsa-miR-146a-5p; hsa-miR-29c-…	0.0031409	depleted	0.0011352	depleted	0.0881201	enriched	0.100457	enriched	1.42e-07	enriched	0.230087	enriched	0.0289267	enriched	6.6e-07	enriched	3.87e-06	depleted	0.0179499	enriched	0.0043119	GO:0046902	TRUE	0.123314	0.0692677	0.3238	0.311202	2.37185e-05	0.394702	0.262795	0.000130221	0.000385745	0.314166	0.0974489	-1	-1	-1	1	1	1	1	1	1	-1	1
monocyte differentiation GO0030224	depleted	68	hsa-miR-320a-3p; hsa-miR-1248; hsa-miR-330-5p; hsa-miR-363-5p; hsa-miR-423-3p; hsa-miR-125a-5p; hsa-miR-504-5p; hsa-miR-335-5p; hsa-miR-1271-5p; hsa-miR-495-3p; hsa-miR-200c-3p; hsa-miR-155-5p; hsa-miR-361-5p; hsa-miR-29c-3p; hsa-let-7b-5p; hsa-miR-374a-5p; hsa-miR-98-5p; hsa-miR-296-5p; hsa-miR-186-5p; hsa-miR-126-3p; hsa-miR-126-5p; hsa-miR-130a-3p; hsa-miR-20b-5p; hsa-miR-20a-5p; hsa-miR-134-5…	0.0029933	depleted	0.0011427	depleted	0.0016921	depleted	0.256815	enriched	6.31e-06	depleted	0.334025	depleted	0.142634	enriched	2.06e-06	enriched	0.000167	depleted	0.0183285	enriched	0.002556	GO:0030224	TRUE	0.120571	0.0692677	0.265713	0.413857	0.000228808	0.453296	0.372842	0.000246952	0.00375316	0.314166	0.0862623	-1	-1	-1	-1	1	-1	-1	1	1	-1	1
ion homeostasis GO0050801	depleted	51	hsa-miR-130b-5p; hsa-miR-320a-3p; hsa-miR-423-3p; hsa-miR-125a-5p; hsa-miR-629-3p; hsa-miR-19a-3p; hsa-miR-382-5p; hsa-miR-155-5p; hsa-miR-144-3p; hsa-miR-4742-3p; hsa-let-7b-5p; hsa-miR-548e-3p; hsa-miR-454-3p; hsa-miR-296-5p; hsa-miR-186-5p; hsa-miR-126-5p; hsa-miR-130a-3p; hsa-miR-106b-3p; hsa-miR-20b-5p; hsa-miR-199b-3p; hsa-miR-20a-5p; hsa-miR-21-5p; hsa-miR-130b-3p; hsa-miR-93-5p; hsa-miR-3…	0.0105925	depleted	0.0011435	depleted	0.0293194	depleted	0.231105	enriched	0.000469	enriched	0.0717038	depleted	0.164109	enriched	0.000324	enriched	0.0050948	depleted	0.167258	enriched	0.0021363	GO:0050801	TRUE	0.169585	0.0692677	0.301335	0.402087	0.00399802	0.283584	0.391018	0.00395557	0.0333545	0.388205	0.0820576	-1	-1	-1	-1	1	1	-1	1	1	-1	1
interleukin-35-mediated signaling pathway GO0070757	depleted	71	hsa-miR-92b-3p; hsa-miR-323a-3p; hsa-miR-320a-3p; hsa-miR-1299; hsa-miR-370-3p; hsa-miR-493-5p; hsa-let-7e-5p; hsa-miR-1234-3p; hsa-miR-1303; hsa-miR-125a-5p; hsa-let-7c-5p; hsa-miR-548j-5p; hsa-miR-335-5p; hsa-miR-548ay-5p; hsa-miR-155-5p; hsa-miR-363-3p; hsa-miR-146a-5p; hsa-miR-4473; hsa-miR-30a-5p; hsa-miR-142-3p; hsa-miR-10a-5p; hsa-miR-25-3p; hsa-miR-340-5p; hsa-miR-20b-5p; hsa-miR-20a-5p; …	0.0106846	depleted	0.0011451	depleted	0.0987321	enriched	0.329728	enriched	1.34e-06	enriched	0.184896	enriched	0.113012	enriched	2.68e-06	enriched	7.09e-06	depleted	0.154064	enriched	0.0109625	GO:0070757	TRUE	0.170218	0.0692677	0.328682	0.447903	9.30151e-05	0.373994	0.351126	0.00028938	0.000538286	0.382591	0.139879	-1	-1	-1	1	1	1	1	1	1	-1	1
intracellular protein transport GO0006886	depleted	271	hsa-miR-4732-3p; hsa-miR-3127-3p; hsa-miR-6786-3p; hsa-miR-1301-3p; hsa-miR-1908-5p; hsa-miR-3173-5p; hsa-miR-543; hsa-miR-342-5p; hsa-miR-2110; hsa-miR-6741-3p; hsa-miR-92b-3p; hsa-miR-433-3p; hsa-miR-6747-3p; hsa-miR-328-3p; hsa-miR-7704; hsa-miR-323a-3p; hsa-miR-6861-3p; hsa-miR-130b-5p; hsa-miR-320a-3p; hsa-let-7d-5p; hsa-miR-361-3p; hsa-miR-1180-3p; hsa-miR-185-3p; hsa-miR-330-3p; hsa-miR-48…	0.0026684	depleted	0.0011521	depleted	0.0294467	depleted	0.21079	enriched	0.000252	depleted	0.368173	depleted	0.440628	enriched	0.0015743	enriched	0.026451	depleted	0.0174077	enriched	0.127951	GO:0006886	TRUE	0.120158	0.0692677	0.301335	0.391674	0.00257783	0.469418	0.554738	0.0114428	0.0908628	0.314166	0.322989	-1	-1	-1	-1	1	-1	-1	1	1	-1	1
collagen metabolic process GO0032963	depleted	42	hsa-miR-1301-3p; hsa-miR-433-3p; hsa-miR-494-3p; hsa-miR-335-5p; hsa-miR-155-5p; hsa-miR-142-5p; hsa-miR-29c-3p; hsa-let-7b-5p; hsa-miR-98-5p; hsa-miR-186-5p; hsa-miR-106b-3p; hsa-miR-20b-5p; hsa-miR-20a-5p; hsa-miR-21-5p; hsa-miR-93-5p; hsa-miR-210-3p; hsa-miR-106a-5p; hsa-miR-15a-5p; hsa-miR-26b-5p; hsa-miR-107; hsa-miR-151a-3p; hsa-miR-106b-5p; hsa-miR-22-3p; hsa-miR-17-5p; hsa-miR-15b-5p; hsa…	0.0027983	depleted	0.0011547	depleted	0.0578238	enriched	0.232668	enriched	8.22e-05	enriched	0.148374	enriched	0.104571	enriched	9.56e-05	enriched	9.17e-05	depleted	0.0798175	enriched	0.0357206	GO:0032963	TRUE	0.120571	0.0692677	0.316192	0.403158	0.00122144	0.350945	0.348116	0.00189027	0.00261332	0.354413	0.214533	-1	-1	-1	1	1	1	1	1	1	-1	1
alanyl-tRNA aminoacylation GO0006419	depleted	7	hsa-miR-744-5p; hsa-miR-378a-5p; hsa-miR-23b-3p; hsa-miR-324-5p; hsa-miR-766-3p; hsa-miR-484; hsa-miR-331-3p	0.000637	depleted	0.0012036	depleted	0.001686	depleted	0.000737	depleted	0.410329	depleted	0.000199	depleted	0.0015196	enriched	0.371015	depleted	0.474866	depleted	0.0302888	enriched	0.188729	GO:0006419	TRUE	0.0848414	0.0700564	0.265713	0.0632522	0.451275	0.0390664	0.149007	0.42423	0.510277	0.331639	0.374624	-1	-1	-1	-1	-1	-1	-1	1	-1	-1	1
mitochondrial alanyl-tRNA aminoacylation GO0070143	depleted	7	hsa-miR-744-5p; hsa-miR-378a-5p; hsa-miR-23b-3p; hsa-miR-324-5p; hsa-miR-766-3p; hsa-miR-484; hsa-miR-331-3p	0.000637	depleted	0.0012036	depleted	0.001686	depleted	0.000737	depleted	0.410329	depleted	0.000199	depleted	0.0015196	enriched	0.371015	depleted	0.474866	depleted	0.0302888	enriched	0.188729	GO:0070143	TRUE	0.0848414	0.0700564	0.265713	0.0632522	0.451275	0.0390664	0.149007	0.42423	0.510277	0.331639	0.374624	-1	-1	-1	-1	-1	-1	-1	1	-1	-1	1
protein ADP-ribosylation GO0006471	depleted	66	hsa-miR-1301-3p; hsa-miR-543; hsa-let-7d-5p; hsa-let-7e-5p; hsa-miR-3187-3p; hsa-miR-1303; hsa-miR-454-5p; hsa-let-7c-5p; hsa-miR-335-5p; hsa-miR-19a-3p; hsa-miR-200c-3p; hsa-miR-155-5p; hsa-miR-122-5p; hsa-miR-361-5p; hsa-miR-142-5p; hsa-miR-29c-3p; hsa-miR-142-3p; hsa-let-7b-5p; hsa-miR-98-5p; hsa-miR-454-3p; hsa-let-7g-5p; hsa-miR-126-3p; hsa-miR-130a-3p; hsa-miR-20b-5p; hsa-miR-20a-5p; hsa-mi…	0.0120058	depleted	0.001208	depleted	0.0368138	enriched	0.131708	enriched	2.4e-08	enriched	0.0772945	enriched	0.360693	enriched	1.23e-06	enriched	0.000223	depleted	0.0041238	enriched	0.0102444	GO:0006471	TRUE	0.172814	0.0700564	0.305357	0.336919	9.32928e-06	0.286848	0.502089	0.000188286	0.0046405	0.256555	0.13694	-1	-1	-1	1	1	1	1	1	1	-1	1
execution phase of apoptosis GO0097194	depleted	82	hsa-miR-92b-3p; hsa-miR-6747-3p; hsa-miR-6894-3p; hsa-miR-224-5p; hsa-miR-483-3p; hsa-miR-1303; hsa-miR-363-5p; hsa-miR-125a-5p; hsa-let-7c-5p; hsa-miR-382-5p; hsa-miR-144-5p; hsa-miR-495-3p; hsa-miR-200c-3p; hsa-miR-7855-5p; hsa-miR-155-5p; hsa-miR-122-5p; hsa-miR-3074-5p; hsa-miR-363-3p; hsa-miR-144-3p; hsa-miR-146a-5p; hsa-miR-4511; hsa-miR-29c-3p; hsa-miR-30a-5p; hsa-miR-142-3p; hsa-miR-5001-…	0.000547	depleted	0.0012099	depleted	0.0347181	enriched	0.0221701	enriched	5.23e-06	enriched	0.0143184	enriched	0.0774194	enriched	5.78e-06	enriched	6.04e-05	depleted	0.0569028	enriched	0.000545	GO:0097194	TRUE	0.0848414	0.0700564	0.305357	0.198738	0.000210893	0.164088	0.315261	0.000379527	0.00198286	0.334936	0.0518596	-1	-1	-1	1	1	1	1	1	1	-1	1
folic acid metabolic process GO0046655	depleted	82	hsa-miR-92b-3p; hsa-miR-6747-3p; hsa-miR-1248; hsa-miR-501-3p; hsa-miR-330-5p; hsa-miR-1234-3p; hsa-miR-483-3p; hsa-miR-423-3p; hsa-miR-629-3p; hsa-miR-548j-5p; hsa-miR-335-5p; hsa-miR-19a-3p; hsa-miR-1306-5p; hsa-miR-382-5p; hsa-miR-548ay-5p; hsa-miR-155-5p; hsa-miR-363-3p; hsa-miR-4511; hsa-miR-29c-3p; hsa-let-7b-5p; hsa-miR-548e-3p; hsa-miR-25-3p; hsa-miR-423-5p; hsa-miR-502-3p; hsa-miR-98-5p;…	0.0021191	depleted	0.0012099	depleted	0.004785	depleted	0.0686369	enriched	0.001634	depleted	0.0406867	depleted	0.0095282	enriched	0.000438	enriched	0.0477023	depleted	0.372422	enriched	0.000699	GO:0046655	TRUE	0.11218	0.0700564	0.28823	0.272893	0.00982625	0.2356	0.20371	0.004859	0.13029	0.470811	0.0534873	-1	-1	-1	-1	1	-1	-1	1	1	-1	1
regulation of mRNA splicing, via spliceosome GO0048024	depleted	66	hsa-miR-1301-3p; hsa-miR-493-5p; hsa-miR-1303; hsa-miR-100-5p; hsa-miR-423-3p; hsa-miR-548ay-3p; hsa-miR-335-5p; hsa-miR-7855-5p; hsa-miR-139-5p; hsa-miR-155-5p; hsa-miR-361-5p; hsa-miR-142-5p; hsa-miR-29c-3p; hsa-miR-30a-5p; hsa-let-7b-5p; hsa-miR-10a-5p; hsa-miR-5001-3p; hsa-miR-99a-5p; hsa-miR-296-5p; hsa-miR-186-5p; hsa-miR-126-5p; hsa-miR-340-5p; hsa-miR-1976; hsa-miR-20b-5p; hsa-miR-20a-5p;…	0.000656	depleted	0.0012111	depleted	0.0076485	depleted	0.0670649	enriched	0.000985	depleted	0.115743	depleted	0.0452653	enriched	0.000913	enriched	0.0055489	depleted	0.0402207	enriched	0.0246301	GO:0048024	TRUE	0.0848414	0.0700564	0.293283	0.270355	0.00675528	0.321277	0.284478	0.0080077	0.0351035	0.332892	0.186269	-1	-1	-1	-1	1	-1	-1	1	1	-1	1
MyD88-independent toll-like receptor signaling pathway GO0002756	depleted	87	hsa-miR-92b-3p; hsa-miR-6747-3p; hsa-miR-320a-3p; hsa-miR-501-3p; hsa-miR-409-3p; hsa-miR-100-5p; hsa-miR-1287-5p; hsa-let-7c-5p; hsa-miR-548j-5p; hsa-miR-335-5p; hsa-miR-4659a-3p; hsa-miR-19a-3p; hsa-miR-382-5p; hsa-miR-200c-3p; hsa-miR-548ay-5p; hsa-miR-155-5p; hsa-miR-122-5p; hsa-miR-4659b-3p; hsa-miR-363-3p; hsa-miR-146a-5p; hsa-miR-4473; hsa-miR-4742-3p; hsa-miR-30a-5p; hsa-miR-142-3p; hsa-l…	0.000636	depleted	0.0012471	depleted	0.0100814	depleted	0.139268	enriched	4.96e-07	depleted	0.0731743	enriched	0.0107176	enriched	6.13e-05	enriched	1.56e-05	depleted	0.348487	enriched	0.221608	GO:0002756	TRUE	0.0848414	0.0717119	0.294512	0.343164	4.67974e-05	0.2857	0.207954	0.00141837	0.000902386	0.458392	0.388659	-1	-1	-1	-1	1	-1	1	1	1	-1	1
N-terminal protein myristoylation GO0006499	depleted	16	hsa-miR-382-5p; hsa-miR-99a-5p; hsa-miR-186-5p; hsa-miR-15a-5p; hsa-miR-106b-5p; hsa-miR-15b-5p; hsa-miR-744-5p; hsa-miR-192-5p; hsa-miR-23b-3p; hsa-miR-503-5p; hsa-miR-532-3p; hsa-miR-6749-3p; hsa-miR-150-5p; hsa-miR-484; hsa-miR-30d-5p; hsa-miR-664a-3p	0.0040785	depleted	0.0012749	depleted	0.0202573	depleted	0.0773703	enriched	0.0839113	depleted	0.118722	depleted	0.0680608	enriched	0.0850848	enriched	0.0343777	depleted	0.18738	enriched	0.104908	GO:0006499	TRUE	0.130717	0.0728793	0.296981	0.286432	0.161061	0.324136	0.305448	0.16657	0.106284	0.395284	0.30759	-1	-1	-1	-1	1	-1	-1	1	1	-1	1
ephrin receptor signaling pathway GO0048013	depleted	209	hsa-miR-1301-3p; hsa-miR-1908-5p; hsa-miR-3173-5p; hsa-miR-543; hsa-miR-2110; hsa-miR-6741-3p; hsa-miR-92b-3p; hsa-miR-6747-3p; hsa-miR-4508; hsa-miR-7706; hsa-miR-323a-3p; hsa-miR-130b-5p; hsa-miR-320a-3p; hsa-miR-1248; hsa-let-7d-5p; hsa-miR-1180-3p; hsa-miR-185-3p; hsa-miR-501-3p; hsa-miR-330-3p; hsa-miR-1307-3p; hsa-miR-1343-3p; hsa-miR-370-3p; hsa-miR-6735-5p; hsa-miR-330-5p; hsa-miR-224-5p;…	0.0035146	depleted	0.0013051	depleted	0.0595096	depleted	0.135681	enriched	1.2e-05	enriched	0.245096	enriched	0.150168	enriched	7.46e-05	enriched	0.0071321	depleted	0.0977504	enriched	0.0866936	GO:0048013	TRUE	0.12842	0.0741694	0.316192	0.341074	0.000333189	0.405144	0.380135	0.00159332	0.041305	0.358073	0.291923	-1	-1	-1	-1	1	1	1	1	1	-1	1
actomyosin contractile ring assembly GO0000915	depleted	33	hsa-let-7e-5p; hsa-miR-4755-5p; hsa-miR-19a-3p; hsa-miR-122-5p; hsa-miR-5001-3p; hsa-miR-454-3p; hsa-miR-130a-3p; hsa-miR-20b-5p; hsa-miR-1304-3p; hsa-miR-20a-5p; hsa-miR-140-3p; hsa-miR-24-2-5p; hsa-miR-421; hsa-miR-1296-5p; hsa-miR-130b-3p; hsa-miR-93-5p; hsa-miR-106a-5p; hsa-miR-15a-5p; hsa-miR-26b-5p; hsa-miR-107; hsa-miR-629-5p; hsa-miR-106b-5p; hsa-miR-17-5p; hsa-miR-15b-5p; hsa-miR-576-3p;…	0.0027712	depleted	0.0013138	depleted	0.0029565	depleted	0.143832	enriched	1.62e-05	enriched	0.145901	depleted	0.0735078	enriched	0.00068	enriched	0.0013646	depleted	0.0635819	enriched	0.0094867	GO:0000915	TRUE	0.120571	0.0742297	0.281679	0.346212	0.000403062	0.34981	0.311345	0.00652988	0.0144931	0.336908	0.132349	-1	-1	-1	-1	1	1	-1	1	1	-1	1
negative regulation of protein ubiquitination GO0031397	depleted	167	hsa-miR-3127-3p; hsa-miR-2110; hsa-miR-92b-3p; hsa-miR-6747-3p; hsa-miR-4508; hsa-miR-328-3p; hsa-miR-130b-5p; hsa-miR-320a-3p; hsa-miR-361-3p; hsa-miR-185-3p; hsa-miR-191-5p; hsa-miR-409-3p; hsa-miR-6735-5p; hsa-miR-330-5p; hsa-miR-1292-5p; hsa-miR-127-3p; hsa-miR-493-5p; hsa-let-7e-5p; hsa-miR-3187-3p; hsa-miR-654-3p; hsa-miR-1303; hsa-miR-100-5p; hsa-miR-423-3p; hsa-miR-125a-5p; hsa-miR-494-3p…	0.000635	depleted	0.0013344	depleted	0.0183093	depleted	0.286115	enriched	1.1e-06	depleted	0.193309	depleted	0.168647	enriched	1.6e-05	enriched	0.0019494	depleted	0.0069558	enriched	0.0021013	GO:0031397	TRUE	0.0848414	0.0748286	0.295886	0.426203	8.41717e-05	0.375901	0.394253	0.000700396	0.0181459	0.278169	0.0820576	-1	-1	-1	-1	1	-1	-1	1	1	-1	1
response to antibiotic GO0046677	depleted	88	hsa-miR-3127-3p; hsa-miR-2110; hsa-miR-92b-3p; hsa-miR-330-3p; hsa-miR-224-5p; hsa-miR-483-3p; hsa-miR-125a-5p; hsa-miR-504-5p; hsa-miR-150-3p; hsa-miR-548j-5p; hsa-miR-335-5p; hsa-miR-4659a-3p; hsa-miR-19a-3p; hsa-miR-495-3p; hsa-miR-548ay-5p; hsa-miR-139-5p; hsa-miR-1226-3p; hsa-miR-3074-5p; hsa-miR-4659b-3p; hsa-miR-363-3p; hsa-miR-361-5p; hsa-miR-29c-3p; hsa-miR-30a-5p; hsa-let-7b-5p; hsa-miR…	0.0011384	depleted	0.0013398	depleted	0.0050324	depleted	0.23825	enriched	6.45e-06	depleted	0.385118	enriched	0.125421	enriched	9.63e-06	enriched	2.37e-07	depleted	0.0211606	enriched	0.0164276	GO:0046677	TRUE	0.093754	0.0748286	0.28823	0.404852	0.000230313	0.47739	0.361245	0.000505847	8.22559e-05	0.314166	0.157595	-1	-1	-1	-1	1	-1	1	1	1	-1	1
negative regulation of endothelial cell apoptotic process GO2000352	depleted	96	hsa-miR-92b-3p; hsa-let-7d-5p; hsa-miR-361-3p; hsa-miR-1180-3p; hsa-miR-409-3p; hsa-miR-224-5p; hsa-miR-493-5p; hsa-let-7e-5p; hsa-miR-654-3p; hsa-miR-125a-5p; hsa-let-7c-5p; hsa-miR-548ay-3p; hsa-miR-548j-5p; hsa-miR-335-5p; hsa-miR-4659a-3p; hsa-miR-19a-3p; hsa-miR-1271-5p; hsa-miR-200c-3p; hsa-miR-548ay-5p; hsa-miR-155-5p; hsa-miR-4659b-3p; hsa-miR-144-3p; hsa-miR-146a-5p; hsa-miR-142-5p; hsa-…	0.0035057	depleted	0.0013863	depleted	0.0364574	enriched	0.131698	enriched	8.55e-08	enriched	0.141451	enriched	0.192221	enriched	4.14e-07	enriched	2.04e-06	depleted	0.0718648	enriched	0.119446	GO:2000352	TRUE	0.12842	0.0768771	0.305357	0.336919	1.88838e-05	0.347297	0.404353	0.000116832	0.000260852	0.347007	0.317586	-1	-1	-1	1	1	1	1	1	1	-1	1
leukocyte tethering or rolling GO0050901	depleted	63	hsa-miR-1301-3p; hsa-miR-4707-3p; hsa-let-7e-5p; hsa-miR-1234-3p; hsa-miR-4521; hsa-miR-1273h-3p; hsa-miR-181d-5p; hsa-miR-335-5p; hsa-miR-19a-3p; hsa-miR-144-5p; hsa-miR-155-5p; hsa-miR-146a-5p; hsa-miR-29c-3p; hsa-miR-4742-3p; hsa-let-7b-5p; hsa-miR-5001-3p; hsa-miR-374a-5p; hsa-miR-183-3p; hsa-miR-25-3p; hsa-miR-6877-5p; hsa-miR-186-5p; hsa-miR-126-3p; hsa-miR-25-5p; hsa-miR-340-5p; hsa-miR-13…	0.0074042	depleted	0.0013923	depleted	0.0212981	enriched	0.0934309	enriched	3.72e-05	enriched	0.203299	enriched	0.0113208	enriched	1.08e-05	enriched	0.000634	depleted	0.0148526	enriched	0.076114	GO:0050901	TRUE	0.155526	0.0768771	0.297887	0.303251	0.000713037	0.381202	0.211565	0.000530073	0.00914126	0.307642	0.281674	-1	-1	-1	1	1	1	1	1	1	-1	1
nucleus organization GO0006997	depleted	69	hsa-miR-92b-3p; hsa-miR-130b-5p; hsa-miR-493-5p; hsa-miR-5695; hsa-miR-423-3p; hsa-miR-181d-5p; hsa-miR-335-5p; hsa-miR-4659a-3p; hsa-miR-19a-3p; hsa-miR-155-5p; hsa-miR-4659b-3p; hsa-miR-363-3p; hsa-let-7b-5p; hsa-miR-10a-5p; hsa-miR-548e-3p; hsa-miR-183-3p; hsa-miR-25-3p; hsa-miR-98-5p; hsa-miR-454-3p; hsa-miR-186-5p; hsa-miR-4685-3p; hsa-miR-126-5p; hsa-miR-340-5p; hsa-miR-505-5p; hsa-miR-130a…	0.000536	depleted	0.0014084	depleted	0.000876	depleted	0.151993	enriched	0.0013915	depleted	0.278563	depleted	0.0317021	enriched	0.0012024	enriched	0.00011	depleted	0.0204836	enriched	0.0158027	GO:0006997	TRUE	0.0848414	0.0773267	0.249254	0.352342	0.00867946	0.4204	0.266497	0.00946148	0.00296939	0.314166	0.155436	-1	-1	-1	-1	1	-1	-1	1	1	-1	1
DNA damage response, detection of DNA damage GO0042769	depleted	128	hsa-miR-3127-3p; hsa-miR-1301-3p; hsa-miR-543; hsa-miR-92b-3p; hsa-miR-6747-3p; hsa-miR-130b-5p; hsa-miR-320a-3p; hsa-let-7d-5p; hsa-miR-6857-3p; hsa-miR-185-3p; hsa-miR-191-5p; hsa-miR-330-5p; hsa-miR-1292-5p; hsa-miR-493-5p; hsa-let-7e-5p; hsa-miR-3187-3p; hsa-miR-1303; hsa-miR-100-5p; hsa-miR-1287-5p; hsa-let-7c-5p; hsa-miR-181d-5p; hsa-miR-629-3p; hsa-miR-548j-5p; hsa-miR-335-5p; hsa-miR-19a-…	0.0075433	depleted	0.001427	depleted	0.0231272	depleted	0.352479	enriched	2.96e-07	enriched	0.25235	depleted	0.107144	enriched	7.14e-06	enriched	0.0013247	depleted	0.0887309	enriched	0.0068099	GO:0042769	TRUE	0.155526	0.0779078	0.298432	0.461765	3.42444e-05	0.409474	0.349327	0.000441952	0.0143392	0.354725	0.116155	-1	-1	-1	-1	1	1	-1	1	1	-1	1
superior temporal gyrus development GO0071109	depleted	24	hsa-miR-409-3p; hsa-miR-224-5p; hsa-miR-155-5p; hsa-miR-374a-5p; hsa-miR-942-5p; hsa-miR-374b-5p; hsa-miR-15a-5p; hsa-miR-877-3p; hsa-miR-26b-5p; hsa-miR-185-5p; hsa-miR-15b-5p; hsa-miR-96-5p; hsa-miR-744-5p; hsa-miR-425-5p; hsa-miR-501-5p; hsa-miR-182-5p; hsa-miR-27a-3p; hsa-miR-183-5p; hsa-miR-29a-3p; hsa-let-7f-1-3p; hsa-miR-769-5p; hsa-miR-99b-5p; hsa-let-7b-3p; hsa-miR-129-1-3p	0.002017	depleted	0.0014637	depleted	0.02443	depleted	0.213873	enriched	0.0105274	depleted	0.216278	depleted	0.17762	enriched	0.0229566	enriched	0.0030525	depleted	0.137906	enriched	0.1588	GO:0071109	TRUE	0.109504	0.079465	0.298432	0.391674	0.0374882	0.387192	0.401396	0.0699349	0.0239502	0.379965	0.350811	-1	-1	-1	-1	1	-1	-1	1	1	-1	1
regulation of microtubule cytoskeleton organization GO0070507	depleted	120	hsa-miR-3613-5p; hsa-miR-1301-3p; hsa-miR-3173-5p; hsa-miR-2110; hsa-miR-92b-3p; hsa-miR-6747-3p; hsa-miR-320a-3p; hsa-miR-191-5p; hsa-miR-409-3p; hsa-miR-6894-3p; hsa-miR-6735-5p; hsa-miR-224-5p; hsa-miR-1303; hsa-miR-363-5p; hsa-miR-4433b-5p; hsa-miR-454-5p; hsa-miR-494-3p; hsa-let-7c-5p; hsa-miR-1273h-3p; hsa-miR-504-5p; hsa-miR-4433a-5p; hsa-miR-548j-5p; hsa-miR-335-5p; hsa-miR-19a-3p; hsa-mi…	0.0105347	depleted	0.0014868	depleted	0.107974	depleted	0.486763	enriched	1.26e-05	enriched	0.531198	depleted	0.442402	enriched	0.00019	enriched	0.000212	depleted	0.0223955	enriched	0.0060917	GO:0070507	TRUE	0.169217	0.0802707	0.334384	0.53198	0.000342988	0.56652	0.555819	0.00292155	0.00449829	0.316976	0.11276	-1	-1	-1	-1	1	1	-1	1	1	-1	1
ATP metabolic process GO0046034	depleted	101	hsa-miR-92b-3p; hsa-miR-6747-3p; hsa-miR-328-3p; hsa-miR-130b-5p; hsa-miR-320a-3p; hsa-let-7d-5p; hsa-miR-1343-3p; hsa-miR-330-5p; hsa-miR-1292-5p; hsa-miR-493-5p; hsa-let-7e-5p; hsa-miR-3187-3p; hsa-miR-6501-5p; hsa-miR-100-5p; hsa-miR-423-3p; hsa-let-7c-5p; hsa-miR-181d-5p; hsa-miR-424-3p; hsa-miR-335-5p; hsa-miR-495-3p; hsa-miR-122-5p; hsa-miR-1226-3p; hsa-miR-146a-5p; hsa-miR-4511; hsa-miR-36…	0.0026138	depleted	0.0015127	depleted	0.0021327	depleted	0.0646121	enriched	0.000791	depleted	0.0520762	depleted	0.059508	enriched	0.0062848	enriched	0.000862	enriched	0.253725	enriched	0.11384	GO:0046034	TRUE	0.120158	0.0810652	0.265713	0.268678	0.00576232	0.255716	0.294218	0.0292944	0.01111	0.417936	0.311809	-1	-1	-1	-1	1	-1	-1	1	1	1	1
positive regulation of protein localization to centrosome GO1904781	depleted	44	hsa-miR-409-3p; hsa-miR-4707-3p; hsa-miR-6735-5p; hsa-miR-224-5p; hsa-miR-3187-3p; hsa-miR-6501-5p; hsa-miR-363-5p; hsa-miR-335-5p; hsa-miR-495-3p; hsa-miR-155-5p; hsa-miR-142-3p; hsa-miR-374a-5p; hsa-miR-186-5p; hsa-miR-942-5p; hsa-miR-21-5p; hsa-miR-374b-5p; hsa-miR-1255a; hsa-miR-210-3p; hsa-miR-106a-5p; hsa-miR-15a-5p; hsa-miR-877-3p; hsa-miR-26b-5p; hsa-miR-106b-5p; hsa-miR-15b-5p; hsa-miR-9…	0.0067701	depleted	0.0015182	depleted	0.212232	depleted	0.352703	enriched	0.0187575	depleted	0.421297	depleted	0.71135	enriched	0.0070536	enriched	0.0539384	depleted	0.0560976	enriched	0.023302	GO:1904781	TRUE	0.153519	0.0810652	0.387117	0.461765	0.0574492	0.493451	0.799364	0.0314869	0.140191	0.334936	0.182767	-1	-1	-1	-1	1	-1	-1	1	1	-1	1
receptor recycling GO0001881	depleted	31	hsa-miR-1908-5p; hsa-miR-92b-3p; hsa-miR-1299; hsa-miR-370-3p; hsa-miR-92b-5p; hsa-miR-629-3p; hsa-miR-335-5p; hsa-miR-1306-5p; hsa-miR-6877-5p; hsa-miR-25-5p; hsa-miR-1976; hsa-miR-20a-5p; hsa-miR-223-5p; hsa-miR-340-3p; hsa-miR-939-5p; hsa-miR-335-3p; hsa-miR-29a-3p; hsa-miR-324-3p; hsa-miR-6793-3p; hsa-miR-6749-3p; hsa-miR-625-5p; hsa-miR-150-5p; hsa-miR-766-3p; hsa-miR-664b-3p; hsa-miR-3940-3…	0.0013245	depleted	0.0015272	depleted	0.0077306	depleted	0.000699	enriched	0.499927	depleted	0.0041411	depleted	0.0041921	enriched	0.428537	depleted	0.414466	depleted	0.195289	enriched	0.244706	GO:0001881	TRUE	0.0982557	0.0811002	0.293283	0.0628971	0.523861	0.106841	0.171894	0.470914	0.465639	0.397854	0.399126	-1	-1	-1	-1	1	-1	-1	1	-1	-1	1
negative regulation of gene expression GO0010629	depleted	271	hsa-miR-4732-3p; hsa-miR-3613-5p; hsa-miR-3127-3p; hsa-miR-1908-5p; hsa-miR-3173-5p; hsa-miR-543; hsa-miR-342-5p; hsa-miR-2110; hsa-miR-6741-3p; hsa-miR-92b-3p; hsa-miR-433-3p; hsa-miR-6747-3p; hsa-miR-193a-5p; hsa-miR-4508; hsa-miR-328-3p; hsa-miR-7704; hsa-miR-323a-3p; hsa-miR-130b-5p; hsa-miR-320a-3p; hsa-miR-1248; hsa-let-7d-5p; hsa-miR-361-3p; hsa-miR-1180-3p; hsa-miR-191-5p; hsa-miR-330-3p;…	0.0015865	depleted	0.0015594	depleted	0.0641025	depleted	0.492498	enriched	8.06e-05	depleted	0.555366	depleted	0.157946	enriched	2.36e-05	enriched	0.00062	depleted	0.0206448	enriched	0.119399	GO:0010629	TRUE	0.102657	0.0812118	0.319513	0.535837	0.00120318	0.583591	0.387721	0.000895878	0.00899386	0.314166	0.317586	-1	-1	-1	-1	1	-1	-1	1	1	-1	1
T cell differentiation in thymus GO0033077	depleted	51	hsa-miR-1301-3p; hsa-miR-5695; hsa-miR-181d-5p; hsa-miR-335-5p; hsa-miR-382-5p; hsa-miR-1271-5p; hsa-miR-200c-3p; hsa-miR-155-5p; hsa-miR-122-5p; hsa-miR-3074-5p; hsa-miR-144-3p; hsa-miR-146a-5p; hsa-miR-30a-5p; hsa-miR-142-3p; hsa-miR-548e-3p; hsa-miR-423-5p; hsa-miR-98-5p; hsa-miR-454-3p; hsa-miR-186-5p; hsa-miR-130a-3p; hsa-miR-223-5p; hsa-miR-6842-3p; hsa-miR-148b-3p; hsa-miR-421; hsa-miR-152…	0.0021845	depleted	0.001568	depleted	0.0321038	enriched	0.268043	enriched	1.44e-06	enriched	0.212303	enriched	0.201249	enriched	2.33e-05	enriched	0.0010733	depleted	0.0237446	enriched	0.0040691	GO:0033077	TRUE	0.113287	0.0812118	0.304609	0.420125	9.78596e-05	0.385857	0.406934	0.000891454	0.0124914	0.319329	0.0953436	-1	-1	-1	1	1	1	1	1	1	-1	1
maintenance of protein location in cell GO0032507	depleted	14	hsa-miR-20b-5p; hsa-miR-20a-5p; hsa-miR-5193; hsa-miR-93-5p; hsa-miR-106a-5p; hsa-miR-26b-5p; hsa-miR-107; hsa-miR-106b-5p; hsa-miR-17-5p; hsa-miR-192-5p; hsa-miR-877-5p; hsa-miR-584-3p; hsa-miR-6749-3p; hsa-miR-4732-5p	0.000692	depleted	0.0015681	depleted	0.0020337	depleted	0.13802	enriched	0.0039153	enriched	0.295961	depleted	0.0734222	enriched	0.0014808	enriched	0.028146	depleted	0.0200738	enriched	0.0106714	GO:0032507	TRUE	0.0848414	0.0812118	0.265713	0.342807	0.0184167	0.429312	0.311194	0.0109375	0.0933084	0.314166	0.139201	-1	-1	-1	-1	1	1	-1	1	1	-1	1
negative regulation of peptidyl-threonine phosphorylation GO0010801	depleted	87	hsa-miR-92b-3p; hsa-miR-6747-3p; hsa-miR-320a-3p; hsa-miR-1343-3p; hsa-miR-370-3p; hsa-miR-493-5p; hsa-miR-483-3p; hsa-miR-100-5p; hsa-miR-181d-5p; hsa-miR-548j-5p; hsa-miR-335-5p; hsa-miR-4659a-3p; hsa-miR-19a-3p; hsa-miR-382-5p; hsa-miR-495-3p; hsa-miR-200c-3p; hsa-miR-548ay-5p; hsa-miR-155-5p; hsa-miR-122-5p; hsa-miR-4659b-3p; hsa-miR-363-3p; hsa-miR-142-5p; hsa-miR-29c-3p; hsa-miR-4742-3p; hs…	0.0010373	depleted	0.0015775	depleted	0.0598427	enriched	0.0533106	enriched	7.67e-10	enriched	0.0455303	enriched	0.0044272	enriched	3.79e-07	enriched	4.05e-06	depleted	0.0170388	enriched	0.105755	GO:0010801	TRUE	0.0892078	0.0812118	0.316192	0.256259	2.27401e-06	0.244179	0.175137	0.000115098	0.000392387	0.314166	0.307739	-1	-1	-1	1	1	1	1	1	1	-1	1
response to interleukin-1 GO0070555	depleted	73	hsa-miR-6747-3p; hsa-miR-4508; hsa-miR-328-3p; hsa-miR-320a-3p; hsa-miR-330-5p; hsa-miR-1303; hsa-miR-363-5p; hsa-miR-423-3p; hsa-miR-125a-5p; hsa-miR-424-3p; hsa-miR-335-5p; hsa-miR-19a-3p; hsa-miR-155-5p; hsa-miR-1226-3p; hsa-miR-144-3p; hsa-miR-146a-5p; hsa-miR-4742-3p; hsa-miR-30a-5p; hsa-miR-142-3p; hsa-let-7b-5p; hsa-miR-548e-3p; hsa-miR-374a-5p; hsa-miR-186-5p; hsa-miR-1976; hsa-miR-1304-5…	0.0066549	depleted	0.0015799	depleted	0.015892	depleted	0.22259	enriched	0.000246	depleted	0.212255	depleted	0.0476978	enriched	0.0025157	enriched	0.0384244	depleted	0.0467393	enriched	0.0056914	GO:0070555	TRUE	0.151457	0.0812118	0.295886	0.39596	0.00255136	0.385857	0.284685	0.0159268	0.114542	0.332892	0.108876	-1	-1	-1	-1	1	-1	-1	1	1	-1	1
positive regulation of telomerase RNA localization to Cajal body GO1904874	depleted	49	hsa-miR-3127-3p; hsa-miR-1301-3p; hsa-miR-323a-3p; hsa-miR-320a-3p; hsa-miR-1299; hsa-miR-330-5p; hsa-miR-100-5p; hsa-miR-139-5p; hsa-miR-155-5p; hsa-miR-144-3p; hsa-let-7b-5p; hsa-miR-25-3p; hsa-miR-454-3p; hsa-miR-186-5p; hsa-miR-16-2-3p; hsa-miR-130a-3p; hsa-miR-148b-3p; hsa-miR-1229-3p; hsa-miR-152-3p; hsa-miR-130b-3p; hsa-miR-93-5p; hsa-miR-877-3p; hsa-miR-26b-5p; hsa-miR-17-5p; hsa-miR-378a…	0.0163635	depleted	0.0015841	depleted	0.0798425	depleted	0.166658	enriched	0.0119891	depleted	0.097361	depleted	0.433407	enriched	0.0327841	enriched	0.0528786	depleted	0.0766819	enriched	0.610352	GO:1904874	TRUE	0.18432	0.0812118	0.322618	0.361546	0.041389	0.310673	0.550121	0.0886948	0.138324	0.353173	0.62093	-1	-1	-1	-1	1	-1	-1	1	1	-1	1
regulation of synaptic plasticity GO0048167	depleted	98	hsa-miR-1301-3p; hsa-miR-92b-3p; hsa-miR-130b-5p; hsa-miR-320a-3p; hsa-miR-6857-3p; hsa-miR-1538; hsa-miR-330-3p; hsa-miR-485-3p; hsa-miR-370-3p; hsa-miR-1292-5p; hsa-let-7e-5p; hsa-miR-3187-3p; hsa-miR-483-3p; hsa-miR-363-5p; hsa-let-7c-5p; hsa-miR-5189-3p; hsa-miR-181d-5p; hsa-miR-335-5p; hsa-miR-19a-3p; hsa-miR-1271-5p; hsa-miR-155-5p; hsa-miR-363-3p; hsa-miR-142-5p; hsa-miR-30a-5p; hsa-miR-14…	0.0043386	depleted	0.0015878	depleted	0.0356967	depleted	0.131277	enriched	0.0023479	depleted	0.155777	depleted	0.0948717	enriched	0.000937	enriched	0.0093723	depleted	0.143417	enriched	0.0078555	GO:0048167	TRUE	0.130717	0.0812118	0.305357	0.336283	0.0128691	0.355982	0.334688	0.00808689	0.0483183	0.379965	0.120499	-1	-1	-1	-1	1	-1	-1	1	1	-1	1
membrane organization GO0061024	depleted	245	hsa-miR-4732-3p; hsa-miR-3127-3p; hsa-miR-1301-3p; hsa-miR-1908-5p; hsa-miR-3173-5p; hsa-miR-543; hsa-miR-342-5p; hsa-miR-6741-3p; hsa-miR-92b-3p; hsa-miR-433-3p; hsa-miR-6747-3p; hsa-miR-328-3p; hsa-miR-7704; hsa-miR-323a-3p; hsa-miR-130b-5p; hsa-miR-320a-3p; hsa-miR-1248; hsa-let-7d-5p; hsa-miR-6857-3p; hsa-miR-361-3p; hsa-miR-1180-3p; hsa-miR-185-3p; hsa-miR-330-3p; hsa-miR-485-3p; hsa-miR-409…	0.000709	depleted	0.0016098	depleted	0.0071373	depleted	0.159687	enriched	0.001307	depleted	0.221308	depleted	0.0644994	enriched	0.00301	enriched	0.000298	depleted	0.185536	enriched	0.0484518	GO:0061024	TRUE	0.0848414	0.0819059	0.293283	0.356985	0.00829616	0.389992	0.302075	0.0179016	0.00555847	0.395284	0.240023	-1	-1	-1	-1	1	-1	-1	1	1	-1	1
nuclear pore complex assembly GO0051292	depleted	62	hsa-miR-6741-3p; hsa-miR-323a-3p; hsa-miR-320a-3p; hsa-miR-1180-3p; hsa-miR-330-3p; hsa-miR-6894-3p; hsa-miR-330-5p; hsa-miR-224-5p; hsa-miR-3187-3p; hsa-miR-1226-3p; hsa-let-7b-5p; hsa-miR-10a-5p; hsa-miR-374a-5p; hsa-miR-98-5p; hsa-miR-186-5p; hsa-miR-106b-3p; hsa-miR-20b-5p; hsa-miR-1304-3p; hsa-miR-20a-5p; hsa-miR-148b-3p; hsa-miR-421; hsa-miR-21-5p; hsa-miR-340-3p; hsa-miR-374b-5p; hsa-miR-9…	0.000408	depleted	0.0016259	depleted	0.0062511	depleted	0.14511	enriched	0.000228	depleted	0.111022	depleted	0.0091156	enriched	0.0077916	enriched	0.0010113	depleted	0.155384	enriched	0.0027244	GO:0051292	TRUE	0.0830079	0.0820598	0.293283	0.347557	0.00241099	0.317389	0.201668	0.0336677	0.0122236	0.382965	0.0879592	-1	-1	-1	-1	1	-1	-1	1	1	-1	1
positive regulation of macroautophagy GO0016239	depleted	123	hsa-miR-4732-3p; hsa-miR-3127-3p; hsa-miR-1301-3p; hsa-miR-543; hsa-miR-92b-3p; hsa-miR-323a-3p; hsa-miR-130b-5p; hsa-miR-501-3p; hsa-miR-330-3p; hsa-miR-409-3p; hsa-miR-1299; hsa-miR-1343-3p; hsa-miR-493-5p; hsa-miR-494-3p; hsa-let-7c-5p; hsa-miR-92b-5p; hsa-miR-1273h-3p; hsa-miR-548ay-3p; hsa-miR-548j-5p; hsa-miR-424-3p; hsa-miR-335-5p; hsa-miR-19a-3p; hsa-miR-628-3p; hsa-miR-1271-5p; hsa-miR-2…	0.0026421	depleted	0.0016325	depleted	0.0232868	enriched	0.243693	enriched	5.76e-08	enriched	0.118065	enriched	0.0626618	enriched	2.15e-06	enriched	0.000707	depleted	0.0704238	enriched	0.0445544	GO:0016239	TRUE	0.120158	0.0820598	0.298432	0.408238	1.55488e-05	0.323995	0.301887	0.000246952	0.009718	0.345123	0.23148	-1	-1	-1	1	1	1	1	1	1	-1	1
response to calcium ion GO0051592	depleted	103	hsa-miR-1301-3p; hsa-miR-543; hsa-miR-320a-3p; hsa-let-7d-5p; hsa-miR-409-3p; hsa-miR-370-3p; hsa-miR-330-5p; hsa-miR-127-3p; hsa-miR-493-5p; hsa-let-7e-5p; hsa-miR-125a-5p; hsa-miR-494-3p; hsa-let-7c-5p; hsa-miR-548j-5p; hsa-miR-335-5p; hsa-miR-4659a-3p; hsa-miR-19a-3p; hsa-miR-382-5p; hsa-miR-548ay-5p; hsa-miR-155-5p; hsa-miR-122-5p; hsa-miR-1226-3p; hsa-miR-4659b-3p; hsa-miR-144-3p; hsa-miR-14…	0.0022848	depleted	0.0016432	depleted	0.0607498	enriched	0.0356413	enriched	1.07e-09	enriched	0.053832	enriched	0.0150255	enriched	1.05e-06	enriched	1.71e-05	depleted	0.0504252	enriched	0.172613	GO:0051592	TRUE	0.116059	0.0820598	0.317337	0.229227	2.27401e-06	0.258596	0.223419	0.000179016	0.000960565	0.332892	0.359198	-1	-1	-1	1	1	1	1	1	1	-1	1
transcription by RNA polymerase II GO0006366	depleted	279	hsa-miR-3613-5p; hsa-miR-6786-3p; hsa-miR-1301-3p; hsa-miR-1908-5p; hsa-miR-3173-5p; hsa-miR-543; hsa-miR-342-5p; hsa-miR-2110; hsa-miR-6741-3p; hsa-miR-92b-3p; hsa-miR-433-3p; hsa-miR-6747-3p; hsa-miR-193a-5p; hsa-miR-4508; hsa-miR-328-3p; hsa-miR-7704; hsa-miR-7706; hsa-miR-6861-3p; hsa-miR-130b-5p; hsa-miR-320a-3p; hsa-let-7d-5p; hsa-miR-361-3p; hsa-miR-1180-3p; hsa-miR-185-3p; hsa-miR-191-5p;…	0.0048968	depleted	0.0016466	depleted	0.036569	depleted	0.0988033	enriched	0.0261276	depleted	0.151878	depleted	0.201148	enriched	0.0574772	enriched	0.0105923	depleted	0.10046	enriched	0.0180461	GO:0006366	TRUE	0.132555	0.0820598	0.305357	0.308637	0.0728713	0.35344	0.406902	0.130353	0.0522514	0.35835	0.163864	-1	-1	-1	-1	1	-1	-1	1	1	-1	1
mitochondrial fragmentation involved in apoptotic process GO0043653	depleted	38	hsa-miR-92b-3p; hsa-miR-19a-3p; hsa-miR-155-5p; hsa-miR-122-5p; hsa-miR-363-3p; hsa-miR-146a-5p; hsa-miR-30a-5p; hsa-miR-10a-5p; hsa-miR-25-3p; hsa-miR-454-3p; hsa-miR-186-5p; hsa-miR-25-5p; hsa-miR-505-5p; hsa-miR-130a-3p; hsa-miR-20b-5p; hsa-miR-20a-5p; hsa-miR-148b-3p; hsa-miR-21-5p; hsa-miR-130b-3p; hsa-miR-93-5p; hsa-miR-146b-5p; hsa-miR-210-3p; hsa-miR-939-5p; hsa-miR-877-3p; hsa-miR-106b-5…	0.00125	depleted	0.0016665	depleted	0.0018658	enriched	0.26271	enriched	0.000233	enriched	0.249709	depleted	0.113412	enriched	0.000143	enriched	0.001942	depleted	0.0687962	enriched	0.048692	GO:0043653	TRUE	0.0946337	0.0826278	0.265713	0.417236	0.0024426	0.40805	0.35129	0.00247273	0.0180999	0.341802	0.240023	-1	-1	-1	1	1	1	-1	1	1	-1	1
negative regulation of phagocytosis GO0050765	depleted	32	hsa-miR-1180-3p; hsa-miR-363-5p; hsa-miR-335-5p; hsa-miR-19a-3p; hsa-miR-1226-3p; hsa-miR-3074-5p; hsa-miR-146a-5p; hsa-miR-30a-5p; hsa-miR-186-5p; hsa-miR-20a-5p; hsa-miR-106a-5p; hsa-miR-106b-5p; hsa-miR-17-5p; hsa-miR-744-5p; hsa-miR-378a-5p; hsa-miR-196b-5p; hsa-miR-18a-5p; hsa-miR-183-5p; hsa-miR-143-3p; hsa-miR-23b-3p; hsa-miR-877-5p; hsa-miR-324-5p; hsa-miR-132-3p; hsa-miR-342-3p; hsa-miR-…	0.0025265	depleted	0.0016992	depleted	0.0182691	depleted	0.151098	enriched	0.0062996	depleted	0.161763	depleted	0.0445273	enriched	0.0141361	enriched	0.114264	depleted	0.045858	enriched	0.0484346	GO:0050765	TRUE	0.120158	0.0836774	0.295886	0.352031	0.0260398	0.359893	0.283309	0.0505068	0.219125	0.332892	0.240023	-1	-1	-1	-1	1	-1	-1	1	1	-1	1
negative regulation of interferon-beta production GO0032688	depleted	72	hsa-miR-3613-5p; hsa-miR-3173-5p; hsa-miR-543; hsa-miR-92b-3p; hsa-miR-6747-3p; hsa-miR-1299; hsa-miR-363-5p; hsa-miR-1273h-3p; hsa-miR-4433a-5p; hsa-miR-4326; hsa-miR-19a-3p; hsa-miR-122-5p; hsa-miR-363-3p; hsa-miR-142-5p; hsa-miR-29c-3p; hsa-miR-4742-3p; hsa-miR-25-3p; hsa-miR-98-5p; hsa-miR-454-3p; hsa-miR-186-5p; hsa-miR-340-5p; hsa-miR-1976; hsa-miR-130a-3p; hsa-miR-378c; hsa-miR-1304-5p; hs…	0.002091	depleted	0.0017065	depleted	0.0033519	depleted	0.0386345	enriched	5.83e-05	depleted	0.0736934	depleted	0.0063955	enriched	0.003433	enriched	0.024948	depleted	0.151744	enriched	0.0377161	GO:0032688	TRUE	0.11165	0.0836774	0.281679	0.233054	0.00098361	0.286003	0.19454	0.0194552	0.0884037	0.381533	0.217687	-1	-1	-1	-1	1	-1	-1	1	1	-1	1
ERBB2 signaling pathway GO0038128	depleted	128	hsa-miR-3127-3p; hsa-miR-1908-5p; hsa-miR-92b-3p; hsa-miR-433-3p; hsa-miR-6747-3p; hsa-miR-193a-5p; hsa-miR-323a-3p; hsa-miR-1248; hsa-miR-330-3p; hsa-miR-409-3p; hsa-miR-1343-3p; hsa-miR-323b-3p; hsa-miR-224-5p; hsa-miR-100-5p; hsa-miR-125a-5p; hsa-miR-454-5p; hsa-miR-494-3p; hsa-miR-4326; hsa-miR-181d-5p; hsa-miR-629-3p; hsa-miR-548j-5p; hsa-miR-335-5p; hsa-miR-4659a-3p; hsa-miR-19a-3p; hsa-miR…	0.0018666	depleted	0.0017135	depleted	0.0147136	enriched	0.125065	enriched	6.36e-06	enriched	0.0881026	enriched	0.0456216	enriched	0.000121	enriched	1.08e-05	depleted	0.0202473	enriched	0.124116	GO:0038128	TRUE	0.10726	0.0836774	0.295886	0.331981	0.000228913	0.303305	0.284621	0.00221446	0.000704392	0.314166	0.319851	-1	-1	-1	1	1	1	1	1	1	-1	1
positive regulation of telomerase activity GO0051973	depleted	136	hsa-miR-3127-3p; hsa-miR-6786-3p; hsa-miR-2110; hsa-miR-6741-3p; hsa-miR-92b-3p; hsa-miR-323a-3p; hsa-miR-320a-3p; hsa-miR-1248; hsa-let-7d-5p; hsa-miR-6857-3p; hsa-miR-185-3p; hsa-miR-1307-3p; hsa-miR-370-3p; hsa-miR-224-5p; hsa-let-7e-5p; hsa-miR-100-5p; hsa-miR-423-3p; hsa-miR-125a-5p; hsa-miR-454-5p; hsa-miR-494-3p; hsa-let-7c-5p; hsa-miR-181d-5p; hsa-miR-548j-5p; hsa-miR-335-5p; hsa-miR-4659…	0.003684	depleted	0.0017475	enriched	0.0623701	enriched	0.0356344	enriched	1.67e-05	enriched	0.056426	enriched	0.0343161	enriched	9.47e-05	enriched	0.000116	depleted	0.0034943	depleted	0.591492	GO:0051973	TRUE	0.128525	0.084911	0.318101	0.229227	0.000411905	0.261897	0.27163	0.00188199	0.00306328	0.250784	0.604429	-1	-1	1	1	1	1	1	1	1	-1	-1
cellular protein metabolic process GO0044267	depleted	236	hsa-miR-3127-3p; hsa-miR-1908-5p; hsa-miR-543; hsa-miR-6741-3p; hsa-miR-92b-3p; hsa-miR-433-3p; hsa-miR-6747-3p; hsa-miR-193a-5p; hsa-miR-328-3p; hsa-miR-323a-3p; hsa-miR-130b-5p; hsa-miR-320a-3p; hsa-miR-1248; hsa-let-7d-5p; hsa-miR-6857-3p; hsa-miR-361-3p; hsa-miR-1180-3p; hsa-miR-501-3p; hsa-miR-330-3p; hsa-miR-409-3p; hsa-miR-1307-3p; hsa-miR-1343-3p; hsa-miR-370-3p; hsa-miR-6735-5p; hsa-miR-…	0.000721	depleted	0.0017693	depleted	0.0080941	depleted	0.0897239	enriched	2.42e-05	depleted	0.126329	depleted	0.0368906	enriched	0.000222	enriched	0.006849	depleted	0.285839	enriched	0.000477	GO:0044267	TRUE	0.0848414	0.0855426	0.293283	0.300805	0.000521454	0.333073	0.273592	0.00314159	0.0402472	0.431051	0.0502619	-1	-1	-1	-1	1	-1	-1	1	1	-1	1
hydroxylysine biosynthetic process GO0046947	depleted	10	hsa-miR-98-5p; hsa-miR-21-5p; hsa-miR-26b-5p; hsa-miR-425-5p; hsa-miR-192-5p; hsa-miR-221-3p; hsa-miR-183-5p; hsa-miR-23b-3p; hsa-miR-484; hsa-miR-1260b	0.0133868	depleted	0.0018014	depleted	0.110301	depleted	0.216856	enriched	0.0407014	depleted	0.157558	depleted	0.271226	enriched	0.0349877	enriched	0.0154318	depleted	0.0816996	depleted	0.0944166	GO:0046947	TRUE	0.177981	0.0864521	0.33628	0.393026	0.0987606	0.356496	0.447652	0.0926239	0.0657058	0.354413	0.297593	-1	-1	-1	-1	1	-1	-1	1	1	-1	-1
double-strand break repair via homologous recombination GO0000724	depleted	181	hsa-miR-3613-5p; hsa-miR-1301-3p; hsa-miR-1908-5p; hsa-miR-543; hsa-miR-2110; hsa-miR-6741-3p; hsa-miR-92b-3p; hsa-miR-6747-3p; hsa-miR-328-3p; hsa-miR-130b-5p; hsa-miR-320a-3p; hsa-let-7d-5p; hsa-miR-361-3p; hsa-miR-485-3p; hsa-miR-409-3p; hsa-miR-1307-3p; hsa-miR-1299; hsa-miR-1343-3p; hsa-miR-370-3p; hsa-miR-6735-5p; hsa-miR-1292-5p; hsa-miR-127-3p; hsa-miR-224-5p; hsa-miR-493-5p; hsa-let-7e-5…	0.000988	depleted	0.0018066	depleted	0.0302487	depleted	0.280951	enriched	3.5e-06	depleted	0.356858	depleted	0.412664	enriched	6.54e-05	enriched	0.0099792	depleted	0.0041609	enriched	0.21636	GO:0000724	TRUE	0.0881752	0.0864521	0.30235	0.426203	0.000162742	0.464748	0.535437	0.00144774	0.0501956	0.256555	0.387119	-1	-1	-1	-1	1	-1	-1	1	1	-1	1
positive regulation of cysteine-type endopeptidase activity GO2001056	depleted	27	hsa-miR-483-3p; hsa-miR-3074-5p; hsa-miR-29c-3p; hsa-miR-296-5p; hsa-miR-126-3p; hsa-miR-1304-5p; hsa-miR-1304-3p; hsa-miR-223-5p; hsa-miR-877-3p; hsa-miR-584-5p; hsa-miR-106b-5p; hsa-miR-378a-5p; hsa-miR-501-5p; hsa-miR-17-3p; hsa-miR-221-3p; hsa-miR-93-3p; hsa-miR-143-3p; hsa-miR-532-3p; hsa-miR-29a-3p; hsa-miR-500a-3p; hsa-miR-6749-3p; hsa-miR-625-5p; hsa-miR-222-3p; hsa-miR-500a-5p; hsa-miR-4…	0.0023331	depleted	0.0018148	depleted	0.001796	depleted	0.0446167	enriched	0.0367149	depleted	0.070611	depleted	0.0497534	enriched	0.0233802	enriched	0.0444867	depleted	0.35877	enriched	0.0250395	GO:2001056	TRUE	0.116059	0.0864521	0.265713	0.242172	0.0921839	0.283584	0.289002	0.070892	0.124464	0.464375	0.187036	-1	-1	-1	-1	1	-1	-1	1	1	-1	1
NCAM signaling for neurite out-growth	enriched	2	hsa-miR-543; hsa-miR-433-3p	0.0013695	enriched	0.0018436	enriched	0.00079	enriched	0.000369	depleted	0.0195731	enriched	0.000492	1	1	depleted	0.0149401	depleted	0.0604893	enriched	0.354262	depleted	0.162608	GO:	FALSE	0.0993194	0.0870657	0.249254	0.0507496	0.0592374	0.0576055	1	0.0522259	0.150566	0.462549	0.354382	1	1	1	1	-1	1	1	-1	-1	1	-1
regulation of protein localization to plasma membrane GO1903076	depleted	74	hsa-miR-6786-3p; hsa-miR-1301-3p; hsa-miR-543; hsa-miR-2110; hsa-miR-92b-3p; hsa-miR-130b-5p; hsa-miR-320a-3p; hsa-miR-1307-3p; hsa-miR-330-5p; hsa-miR-493-5p; hsa-let-7e-5p; hsa-miR-1303; hsa-miR-100-5p; hsa-miR-423-3p; hsa-let-7c-5p; hsa-miR-335-5p; hsa-miR-19a-3p; hsa-miR-155-5p; hsa-miR-361-5p; hsa-miR-30a-5p; hsa-let-7b-5p; hsa-miR-10a-5p; hsa-miR-16-2-3p; hsa-miR-340-5p; hsa-miR-223-5p; hsa…	0.0034947	depleted	0.0018456	depleted	0.0268241	depleted	0.0858657	enriched	0.0738366	depleted	0.152277	depleted	0.122874	enriched	0.0635508	enriched	0.0590962	depleted	0.323733	depleted	0.366632	GO:1903076	TRUE	0.12842	0.0870657	0.298432	0.295587	0.146797	0.354026	0.357946	0.139096	0.148859	0.448818	0.463772	-1	-1	-1	-1	1	-1	-1	1	1	-1	-1
negative regulation of transcription, DNA-templated GO0045892	depleted	304	hsa-miR-4732-3p; hsa-miR-3127-3p; hsa-miR-6786-3p; hsa-miR-1301-3p; hsa-miR-1908-5p; hsa-miR-3173-5p; hsa-miR-543; hsa-miR-342-5p; hsa-miR-2110; hsa-miR-6741-3p; hsa-miR-92b-3p; hsa-miR-433-3p; hsa-miR-6747-3p; hsa-miR-193a-5p; hsa-miR-4508; hsa-miR-328-3p; hsa-miR-7704; hsa-miR-323a-3p; hsa-miR-130b-5p; hsa-miR-320a-3p; hsa-miR-1248; hsa-let-7d-5p; hsa-miR-6857-3p; hsa-miR-361-3p; hsa-miR-185-3p…	0.0016348	depleted	0.0018686	depleted	0.0117053	depleted	0.0467876	enriched	0.0072128	depleted	0.0937853	depleted	0.0058215	enriched	0.0034643	enriched	0.0590415	depleted	0.634401	enriched	0.0332565	GO:0045892	TRUE	0.103023	0.0872723	0.295886	0.245373	0.0287388	0.308831	0.193122	0.0195619	0.148759	0.643876	0.20893	-1	-1	-1	-1	1	-1	-1	1	1	-1	1
nodal signaling pathway GO0038092	depleted	45	hsa-miR-92b-3p; hsa-miR-323a-3p; hsa-miR-6735-5p; hsa-miR-6501-5p; hsa-miR-125a-5p; hsa-let-7c-5p; hsa-miR-335-5p; hsa-miR-155-5p; hsa-miR-146a-5p; hsa-miR-361-5p; hsa-miR-142-5p; hsa-let-7g-5p; hsa-miR-20b-5p; hsa-miR-20a-5p; hsa-miR-93-5p; hsa-miR-3613-3p; hsa-miR-210-3p; hsa-miR-106a-5p; hsa-miR-15a-5p; hsa-miR-26b-5p; hsa-miR-106b-5p; hsa-miR-17-5p; hsa-miR-15b-5p; hsa-miR-491-5p; hsa-miR-425…	0.0017352	depleted	0.0018838	depleted	0.0795575	depleted	0.495309	enriched	2.78e-05	depleted	0.422585	depleted	0.379344	enriched	0.000367	enriched	4.2e-07	depleted	0.0253014	enriched	0.0562079	GO:0038092	TRUE	0.105392	0.0872723	0.322618	0.537992	0.000585599	0.494304	0.51477	0.0043494	0.0001092	0.322299	0.252501	-1	-1	-1	-1	1	-1	-1	1	1	-1	1
Cyclin D associated events in G1	depleted	26	hsa-miR-125a-5p; hsa-miR-494-3p; hsa-let-7b-5p; hsa-miR-98-5p; hsa-miR-454-3p; hsa-miR-130a-3p; hsa-miR-20b-5p; hsa-miR-20a-5p; hsa-miR-152-3p; hsa-miR-130b-3p; hsa-miR-106a-5p; hsa-miR-584-5p; hsa-miR-106b-5p; hsa-miR-22-3p; hsa-miR-17-5p; hsa-miR-378a-3p; hsa-miR-185-5p; hsa-miR-15b-5p; hsa-miR-425-5p; hsa-miR-221-3p; hsa-miR-23b-3p; hsa-miR-503-5p; hsa-miR-29a-3p; hsa-miR-222-3p; hsa-miR-145-5…	0.0045772	depleted	0.0018859	depleted	0.0237566	enriched	0.152488	enriched	8.55e-06	enriched	0.204614	1	1	enriched	0.00079	enriched	8.18e-08	depleted	0.0297602	enriched	0.0884603	GO:	FALSE	0.130717	0.0872723	0.298432	0.352342	0.000265852	0.381656	1	0.00726322	4.859e-05	0.331639	0.294606	-1	-1	-1	1	1	1	1	1	1	-1	1
G1 Phase	depleted	26	hsa-miR-125a-5p; hsa-miR-494-3p; hsa-let-7b-5p; hsa-miR-98-5p; hsa-miR-454-3p; hsa-miR-130a-3p; hsa-miR-20b-5p; hsa-miR-20a-5p; hsa-miR-152-3p; hsa-miR-130b-3p; hsa-miR-106a-5p; hsa-miR-584-5p; hsa-miR-106b-5p; hsa-miR-22-3p; hsa-miR-17-5p; hsa-miR-378a-3p; hsa-miR-185-5p; hsa-miR-15b-5p; hsa-miR-425-5p; hsa-miR-221-3p; hsa-miR-23b-3p; hsa-miR-503-5p; hsa-miR-29a-3p; hsa-miR-222-3p; hsa-miR-145-5…	0.0045772	depleted	0.0018859	depleted	0.0237566	enriched	0.152488	enriched	8.55e-06	enriched	0.204614	1	1	enriched	0.00079	enriched	8.18e-08	depleted	0.0297602	enriched	0.0884603	GO:	FALSE	0.130717	0.0872723	0.298432	0.352342	0.000265852	0.381656	1	0.00726322	4.859e-05	0.331639	0.294606	-1	-1	-1	1	1	1	1	1	1	-1	1
cellular process GO0009987	depleted	48	hsa-miR-92b-3p; hsa-miR-328-3p; hsa-miR-320a-3p; hsa-miR-1180-3p; hsa-miR-330-3p; hsa-miR-423-3p; hsa-miR-181d-5p; hsa-miR-424-3p; hsa-miR-200c-3p; hsa-miR-363-3p; hsa-miR-144-3p; hsa-let-7b-5p; hsa-miR-548e-3p; hsa-miR-25-3p; hsa-miR-423-5p; hsa-miR-186-5p; hsa-miR-20a-5p; hsa-miR-106a-5p; hsa-miR-15a-5p; hsa-miR-26b-5p; hsa-miR-107; hsa-miR-151a-3p; hsa-miR-106b-5p; hsa-miR-17-5p; hsa-miR-185-5…	0.0041431	depleted	0.0019009	depleted	0.0329138	depleted	0.0554211	enriched	0.0154503	depleted	0.134731	depleted	0.0201706	enriched	0.0452816	enriched	0.123459	enriched	0.507787	enriched	0.0518281	GO:0009987	TRUE	0.130717	0.0875495	0.304609	0.258942	0.0498327	0.341947	0.24186	0.111329	0.230903	0.547884	0.245331	-1	-1	-1	-1	1	-1	-1	1	1	1	1
dorsal aorta morphogenesis GO0035912	enriched	36	hsa-miR-3127-3p; hsa-miR-342-5p; hsa-miR-92b-3p; hsa-miR-6747-3p; hsa-miR-320a-3p; hsa-miR-1343-3p; hsa-miR-4521; hsa-miR-125a-5p; hsa-miR-4326; hsa-miR-4755-5p; hsa-miR-335-5p; hsa-miR-6513-3p; hsa-miR-155-5p; hsa-miR-363-3p; hsa-let-7b-5p; hsa-miR-183-3p; hsa-miR-25-3p; hsa-miR-6877-5p; hsa-miR-296-5p; hsa-miR-186-5p; hsa-miR-25-5p; hsa-miR-1976; hsa-miR-130a-3p; hsa-miR-942-5p; hsa-miR-1304-3p…	0.0053423	enriched	0.0019309	enriched	0.0544278	enriched	0.109954	depleted	0.0602554	enriched	0.0525199	enriched	0.348793	depleted	0.0245689	depleted	0.16734	enriched	0.0036199	enriched	0.446611	GO:0035912	TRUE	0.135907	0.0882603	0.316192	0.320674	0.128922	0.256076	0.495406	0.0730155	0.273083	0.250784	0.505998	1	1	1	1	-1	1	1	-1	-1	1	1
sphingolipid biosynthetic process GO0030148	depleted	160	hsa-miR-4732-3p; hsa-miR-3127-3p; hsa-miR-1301-3p; hsa-miR-2110; hsa-miR-6741-3p; hsa-miR-92b-3p; hsa-miR-433-3p; hsa-miR-6747-3p; hsa-miR-4508; hsa-miR-130b-5p; hsa-let-7d-5p; hsa-miR-185-3p; hsa-miR-330-3p; hsa-miR-1307-3p; hsa-miR-1343-3p; hsa-miR-6735-5p; hsa-miR-330-5p; hsa-let-7e-5p; hsa-miR-3187-3p; hsa-miR-6501-5p; hsa-miR-5695; hsa-miR-100-5p; hsa-miR-363-5p; hsa-miR-423-3p; hsa-miR-125a…	0.0070179	depleted	0.0019489	depleted	0.0155266	depleted	0.179108	enriched	0.000743	depleted	0.235136	enriched	0.243244	enriched	0.000319	enriched	0.0097315	depleted	0.0035412	enriched	0.183627	GO:0030148	TRUE	0.154209	0.0882603	0.295886	0.369652	0.00552869	0.398787	0.435125	0.00392908	0.04947	0.250784	0.369306	-1	-1	-1	-1	1	-1	1	1	1	-1	1
inositol phosphate dephosphorylation GO0046855	depleted	60	hsa-miR-1301-3p; hsa-miR-543; hsa-miR-92b-3p; hsa-miR-320a-3p; hsa-miR-1287-5p; hsa-miR-494-3p; hsa-miR-19a-3p; hsa-miR-382-5p; hsa-miR-495-3p; hsa-miR-200c-3p; hsa-miR-155-5p; hsa-miR-144-3p; hsa-miR-142-5p; hsa-miR-29c-3p; hsa-miR-142-3p; hsa-miR-10a-5p; hsa-miR-374a-5p; hsa-miR-25-3p; hsa-miR-1976; hsa-miR-505-5p; hsa-miR-130a-3p; hsa-miR-106b-3p; hsa-miR-20b-5p; hsa-miR-20a-5p; hsa-miR-6842-3…	0.0069054	depleted	0.0019539	depleted	0.0939864	enriched	0.125446	enriched	3.16e-06	enriched	0.0710387	enriched	0.122486	enriched	5.93e-05	enriched	0.000313	depleted	0.142468	enriched	0.0141092	GO:0046855	TRUE	0.153975	0.0882603	0.32808	0.332266	0.000153467	0.283584	0.357946	0.00139873	0.00576086	0.379965	0.148391	-1	-1	-1	1	1	1	1	1	1	-1	1
RNA phosphodiester bond hydrolysis, endonucleolytic GO0090502	depleted	45	hsa-miR-6747-3p; hsa-let-7d-5p; hsa-miR-323b-3p; hsa-miR-5189-3p; hsa-miR-335-5p; hsa-miR-19a-3p; hsa-miR-382-5p; hsa-miR-142-5p; hsa-miR-29c-3p; hsa-let-7b-5p; hsa-miR-374a-5p; hsa-miR-98-5p; hsa-miR-454-3p; hsa-miR-186-5p; hsa-miR-4685-3p; hsa-miR-340-5p; hsa-miR-130a-3p; hsa-miR-20b-5p; hsa-miR-20a-5p; hsa-miR-148b-3p; hsa-miR-152-3p; hsa-miR-21-5p; hsa-miR-130b-3p; hsa-miR-93-5p; hsa-miR-3613…	0.0101051	depleted	0.0019566	enriched	0.212363	enriched	0.0031459	enriched	1.65e-06	enriched	0.0034008	enriched	0.0024837	enriched	5.3e-06	enriched	4.93e-05	depleted	0.0011367	enriched	0.106275	GO:0090502	TRUE	0.168436	0.0882603	0.387117	0.111901	0.000104077	0.0998458	0.158221	0.000373228	0.00173586	0.248972	0.307739	-1	-1	1	1	1	1	1	1	1	-1	1
regulation of NMDA receptor activity GO2000310	depleted	54	hsa-miR-328-3p; hsa-miR-130b-5p; hsa-miR-3177-3p; hsa-miR-483-3p; hsa-miR-423-3p; hsa-let-7c-5p; hsa-miR-5189-3p; hsa-miR-424-3p; hsa-miR-335-5p; hsa-miR-144-3p; hsa-miR-142-3p; hsa-let-7b-5p; hsa-miR-10a-5p; hsa-miR-548e-3p; hsa-miR-454-3p; hsa-miR-186-5p; hsa-miR-126-3p; hsa-miR-130a-3p; hsa-miR-1304-3p; hsa-miR-20a-5p; hsa-miR-140-3p; hsa-miR-148a-5p; hsa-miR-223-5p; hsa-miR-134-5p; hsa-miR-14…	0.0077147	depleted	0.0019837	depleted	0.0383167	depleted	0.0556061	enriched	0.0046433	depleted	0.0798349	depleted	0.157369	enriched	0.0031715	enriched	0.0056707	depleted	0.0077456	enriched	0.0271909	GO:2000310	TRUE	0.155526	0.0882603	0.306441	0.258942	0.0207751	0.290032	0.387083	0.0183565	0.0355764	0.281433	0.195879	-1	-1	-1	-1	1	-1	-1	1	1	-1	1
response to cytokine GO0034097	depleted	159	hsa-miR-1908-5p; hsa-miR-3173-5p; hsa-miR-2110; hsa-miR-6741-3p; hsa-miR-92b-3p; hsa-miR-6747-3p; hsa-miR-320a-3p; hsa-let-7d-5p; hsa-miR-361-3p; hsa-miR-1307-3p; hsa-miR-1299; hsa-miR-6735-5p; hsa-miR-1292-5p; hsa-miR-224-5p; hsa-let-7e-5p; hsa-miR-483-3p; hsa-miR-1303; hsa-miR-5695; hsa-miR-363-5p; hsa-miR-423-3p; hsa-miR-125a-5p; hsa-miR-494-3p; hsa-let-7c-5p; hsa-miR-1273h-3p; hsa-miR-504-5p;…	0.003253	depleted	0.0019878	depleted	0.0078084	depleted	0.0861114	enriched	5.92e-08	depleted	0.162665	enriched	0.127099	enriched	4.91e-07	enriched	0.000103	depleted	0.0474392	enriched	0.113793	GO:0034097	TRUE	0.124242	0.0882603	0.293283	0.296248	1.55488e-05	0.360744	0.362365	0.000116832	0.00283556	0.332892	0.311768	-1	-1	-1	-1	1	-1	1	1	1	-1	1
regulation of G2M transition of mitotic cell cycle GO0010389	depleted	176	hsa-miR-3127-3p; hsa-miR-1301-3p; hsa-miR-92b-3p; hsa-miR-433-3p; hsa-miR-6747-3p; hsa-miR-328-3p; hsa-miR-7704; hsa-miR-130b-5p; hsa-miR-320a-3p; hsa-let-7d-5p; hsa-miR-361-3p; hsa-miR-1180-3p; hsa-miR-330-3p; hsa-miR-485-3p; hsa-miR-409-3p; hsa-miR-1343-3p; hsa-miR-6735-5p; hsa-miR-224-5p; hsa-let-7e-5p; hsa-miR-1234-3p; hsa-miR-3187-3p; hsa-miR-483-3p; hsa-miR-100-5p; hsa-miR-363-5p; hsa-miR-4…	0.0047477	depleted	0.0019903	depleted	0.0247995	depleted	0.0368783	enriched	0.0084605	depleted	0.0315951	depleted	0.167329	enriched	0.0025814	enriched	0.056651	depleted	0.041427	enriched	0.296667	GO:0010389	TRUE	0.130717	0.0882603	0.298432	0.231625	0.032142	0.216563	0.393799	0.0161692	0.144992	0.332892	0.425223	-1	-1	-1	-1	1	-1	-1	1	1	-1	1
positive regulation of vascular endothelial growth factor production GO0010575	depleted	121	hsa-miR-3613-5p; hsa-miR-6741-3p; hsa-miR-92b-3p; hsa-miR-433-3p; hsa-miR-6747-3p; hsa-let-7d-5p; hsa-miR-191-5p; hsa-miR-330-3p; hsa-miR-485-3p; hsa-miR-1307-3p; hsa-miR-1343-3p; hsa-miR-483-3p; hsa-miR-1303; hsa-miR-3909; hsa-miR-494-3p; hsa-let-7c-5p; hsa-miR-504-5p; hsa-miR-4326; hsa-miR-181d-5p; hsa-miR-548j-5p; hsa-miR-335-5p; hsa-miR-19a-3p; hsa-miR-1306-5p; hsa-miR-200c-3p; hsa-miR-548ay-…	0.0041023	depleted	0.002004	depleted	0.0254403	depleted	0.390639	enriched	0.0044877	enriched	0.411329	depleted	0.236628	enriched	0.0023543	enriched	0.0063059	depleted	0.207785	enriched	0.0083492	GO:0010575	TRUE	0.130717	0.0882603	0.298432	0.480668	0.020329	0.488429	0.429903	0.0152426	0.0381336	0.400757	0.123497	-1	-1	-1	-1	1	1	-1	1	1	-1	1
sensory perception of smell GO0007608	depleted	32	hsa-miR-1301-3p; hsa-miR-548ay-3p; hsa-miR-335-5p; hsa-miR-382-5p; hsa-miR-10a-5p; hsa-miR-4685-3p; hsa-miR-140-3p; hsa-miR-148a-5p; hsa-miR-21-5p; hsa-miR-1296-5p; hsa-miR-3613-3p; hsa-miR-146b-5p; hsa-miR-15a-5p; hsa-miR-877-3p; hsa-miR-26b-5p; hsa-miR-107; hsa-miR-15b-5p; hsa-miR-1270; hsa-miR-339-5p; hsa-miR-501-5p; hsa-miR-221-3p; hsa-miR-183-5p; hsa-miR-23b-3p; hsa-miR-503-5p; hsa-miR-877-5…	0.0011932	depleted	0.0020101	depleted	0.0135823	depleted	0.158457	enriched	0.0139215	depleted	0.161763	depleted	0.194713	enriched	0.0190106	enriched	0.0105872	depleted	0.175429	enriched	0.20206	GO:0007608	TRUE	0.0942725	0.0882603	0.295886	0.356736	0.0459542	0.359893	0.404353	0.0615817	0.0522514	0.392799	0.383103	-1	-1	-1	-1	1	-1	-1	1	1	-1	1
AKT phosphorylates targets in the cytosol	depleted	17	hsa-miR-654-3p; hsa-miR-29c-3p; hsa-miR-126-3p; hsa-miR-152-3p; hsa-miR-15a-5p; hsa-miR-22-3p; hsa-miR-185-5p; hsa-miR-744-5p; hsa-miR-221-3p; hsa-miR-143-3p; hsa-miR-29a-3p; hsa-let-7f-1-3p; hsa-miR-222-3p; hsa-miR-223-3p; hsa-miR-145-5p; hsa-let-7b-3p; hsa-miR-365a-3p	0.0096738	depleted	0.0020208	depleted	0.0827749	depleted	0.221905	enriched	0.0021597	depleted	0.267933	1	1	enriched	0.0010067	enriched	0.0021597	depleted	0.0011703	depleted	0.140835	GO:	FALSE	0.16822	0.0882603	0.322618	0.395922	0.0120413	0.417913	1	0.00847757	0.019255	0.248972	0.335719	-1	-1	-1	-1	1	-1	1	1	1	-1	-1
neuron migration GO0001764	depleted	143	hsa-miR-3127-3p; hsa-miR-543; hsa-miR-342-5p; hsa-miR-2110; hsa-miR-6741-3p; hsa-miR-92b-3p; hsa-miR-328-3p; hsa-miR-320a-3p; hsa-miR-1248; hsa-let-7d-5p; hsa-miR-1180-3p; hsa-miR-330-3p; hsa-miR-1307-3p; hsa-miR-1343-3p; hsa-miR-6735-5p; hsa-miR-224-5p; hsa-let-7e-5p; hsa-miR-3187-3p; hsa-miR-483-3p; hsa-miR-1303; hsa-miR-100-5p; hsa-let-7c-5p; hsa-miR-4326; hsa-miR-181d-5p; hsa-miR-548j-5p; hsa…	0.0014978	depleted	0.0020306	depleted	0.0745786	enriched	0.252372	enriched	3.74e-06	enriched	0.399622	enriched	0.106301	enriched	3.33e-05	enriched	0.000929	depleted	0.0105105	depleted	0.188817	GO:0001764	TRUE	0.102275	0.0882603	0.322618	0.413285	0.000169048	0.483519	0.349327	0.00103679	0.0116491	0.292437	0.374624	-1	-1	-1	1	1	1	1	1	1	-1	-1
learning or memory GO0007611	depleted	134	hsa-miR-6786-3p; hsa-miR-543; hsa-miR-2110; hsa-miR-6741-3p; hsa-miR-92b-3p; hsa-miR-328-3p; hsa-miR-130b-5p; hsa-miR-320a-3p; hsa-let-7d-5p; hsa-miR-185-3p; hsa-miR-501-3p; hsa-miR-409-3p; hsa-miR-1307-3p; hsa-let-7e-5p; hsa-miR-483-3p; hsa-miR-100-5p; hsa-miR-1287-5p; hsa-miR-423-3p; hsa-miR-125a-5p; hsa-miR-454-5p; hsa-miR-494-3p; hsa-let-7c-5p; hsa-miR-5189-3p; hsa-miR-548j-5p; hsa-miR-424-3p…	0.010262	depleted	0.0020344	depleted	0.241752	enriched	0.0445096	enriched	1.68e-08	enriched	0.0750633	enriched	0.0475309	enriched	6.7e-07	enriched	3.38e-07	depleted	0.0327256	enriched	0.165142	GO:0007611	TRUE	0.168456	0.0882603	0.398464	0.242172	8.59276e-06	0.286446	0.284685	0.000130221	9.94666e-05	0.332223	0.356249	-1	-1	-1	1	1	1	1	1	1	-1	1
negative regulation of cell cycle GO0045786	depleted	134	hsa-miR-3613-5p; hsa-miR-3127-3p; hsa-miR-1301-3p; hsa-miR-1908-5p; hsa-miR-342-5p; hsa-miR-6747-3p; hsa-miR-7704; hsa-miR-323a-3p; hsa-miR-320a-3p; hsa-let-7d-5p; hsa-miR-501-3p; hsa-miR-191-5p; hsa-miR-330-3p; hsa-miR-6735-5p; hsa-miR-330-5p; hsa-miR-1303; hsa-miR-100-5p; hsa-miR-423-3p; hsa-miR-3909; hsa-miR-494-3p; hsa-let-7c-5p; hsa-miR-504-5p; hsa-miR-4326; hsa-miR-548j-5p; hsa-miR-4755-5p;…	0.009899	depleted	0.0020344	depleted	0.0461531	depleted	0.165803	enriched	8.23e-06	depleted	0.176801	depleted	0.213827	enriched	0.0016667	enriched	0.000305	depleted	0.0695152	enriched	0.132365	GO:0045786	TRUE	0.168436	0.0882603	0.315936	0.361008	0.000263958	0.37061	0.417425	0.0118054	0.00565647	0.342659	0.32747	-1	-1	-1	-1	1	-1	-1	1	1	-1	1
proteolysis involved in cellular protein catabolic process GO0051603	depleted	72	hsa-miR-1908-5p; hsa-miR-92b-3p; hsa-miR-6747-3p; hsa-miR-330-3p; hsa-miR-1343-3p; hsa-miR-330-5p; hsa-let-7e-5p; hsa-miR-483-3p; hsa-miR-181d-5p; hsa-miR-335-5p; hsa-miR-1271-5p; hsa-miR-495-3p; hsa-miR-7855-5p; hsa-miR-155-5p; hsa-miR-363-3p; hsa-miR-4511; hsa-miR-29c-3p; hsa-miR-30a-5p; hsa-let-7b-5p; hsa-miR-10a-5p; hsa-miR-25-3p; hsa-miR-98-5p; hsa-miR-296-5p; hsa-miR-340-5p; hsa-miR-1976; h…	0.0077722	depleted	0.0020556	depleted	0.0440689	depleted	0.103334	enriched	0.0159144	depleted	0.174355	depleted	0.115256	enriched	0.0091614	enriched	0.0478275	depleted	0.0749004	enriched	0.0518139	GO:0051603	TRUE	0.155526	0.0887836	0.314564	0.313714	0.0507902	0.368584	0.353058	0.0375677	0.130375	0.350017	0.245331	-1	-1	-1	-1	1	-1	-1	1	1	-1	1
negative regulation of protein binding GO0032091	depleted	177	hsa-miR-3173-5p; hsa-miR-92b-3p; hsa-miR-433-3p; hsa-miR-6747-3p; hsa-miR-130b-5p; hsa-miR-320a-3p; hsa-miR-1248; hsa-let-7d-5p; hsa-miR-185-3p; hsa-miR-330-3p; hsa-miR-409-3p; hsa-miR-1307-3p; hsa-miR-1343-3p; hsa-miR-6735-5p; hsa-miR-330-5p; hsa-miR-224-5p; hsa-miR-493-5p; hsa-let-7e-5p; hsa-miR-3187-3p; hsa-miR-654-3p; hsa-miR-483-3p; hsa-miR-1303; hsa-miR-100-5p; hsa-miR-363-5p; hsa-miR-423-3…	0.0063285	depleted	0.0020652	depleted	0.0274143	depleted	0.305221	enriched	1.01e-05	depleted	0.286528	depleted	0.260402	enriched	2.61e-05	enriched	0.000677	depleted	0.0072043	enriched	0.0049097	GO:0032091	TRUE	0.148194	0.0888036	0.300174	0.436063	0.000295638	0.424709	0.441074	0.00093594	0.00943915	0.278169	0.102387	-1	-1	-1	-1	1	-1	-1	1	1	-1	1
late endosomal microautophagy GO0061738	depleted	33	hsa-miR-130b-5p; hsa-miR-320a-3p; hsa-miR-142-5p; hsa-let-7b-5p; hsa-miR-10a-5p; hsa-miR-25-3p; hsa-miR-454-3p; hsa-miR-340-5p; hsa-miR-130a-3p; hsa-miR-20b-5p; hsa-miR-20a-5p; hsa-miR-130b-3p; hsa-miR-93-5p; hsa-miR-106a-5p; hsa-miR-15a-5p; hsa-miR-26b-5p; hsa-miR-107; hsa-miR-181a-2-3p; hsa-miR-106b-5p; hsa-miR-17-5p; hsa-miR-15b-5p; hsa-miR-625-3p; hsa-miR-151a-5p; hsa-miR-503-5p; hsa-miR-877-…	0.000967	depleted	0.0020816	depleted	0.0029565	depleted	0.101212	enriched	2.19e-05	depleted	0.151671	depleted	0.0608837	enriched	0.000211	enriched	8.35e-05	depleted	0.209497	enriched	0.074783	GO:0061738	TRUE	0.0881752	0.0891145	0.281679	0.312083	0.000482595	0.35344	0.298069	0.00309743	0.00245152	0.401521	0.279731	-1	-1	-1	-1	1	-1	-1	1	1	-1	1
wound healing GO0042060	depleted	138	hsa-miR-1301-3p; hsa-miR-2110; hsa-miR-92b-3p; hsa-miR-433-3p; hsa-miR-193a-5p; hsa-miR-323a-3p; hsa-miR-130b-5p; hsa-miR-320a-3p; hsa-let-7d-5p; hsa-miR-485-3p; hsa-miR-1343-3p; hsa-miR-370-3p; hsa-miR-323b-3p; hsa-let-7e-5p; hsa-miR-3187-3p; hsa-miR-5695; hsa-miR-363-5p; hsa-miR-125a-5p; hsa-miR-494-3p; hsa-let-7c-5p; hsa-miR-4326; hsa-miR-181d-5p; hsa-miR-629-3p; hsa-miR-4755-5p; hsa-miR-335-5…	0.0023164	depleted	0.0021039	depleted	0.008994	depleted	0.367507	enriched	0.000132	enriched	0.188955	enriched	0.165666	enriched	0.000112	enriched	9.53e-05	depleted	0.0291516	enriched	0.0717423	GO:0042060	TRUE	0.116059	0.0892348	0.293283	0.468938	0.00167422	0.375082	0.392159	0.00210933	0.00268724	0.331639	0.277944	-1	-1	-1	-1	1	1	1	1	1	-1	1
positive regulation of NF-kappaB transcription factor activity GO0051092	depleted	234	hsa-miR-4732-3p; hsa-miR-3127-3p; hsa-miR-6786-3p; hsa-miR-3173-5p; hsa-miR-342-5p; hsa-miR-2110; hsa-miR-92b-3p; hsa-miR-193a-5p; hsa-miR-4508; hsa-miR-328-3p; hsa-miR-323a-3p; hsa-miR-130b-5p; hsa-miR-320a-3p; hsa-miR-1248; hsa-let-7d-5p; hsa-miR-6857-3p; hsa-miR-361-3p; hsa-miR-185-3p; hsa-miR-485-3p; hsa-miR-409-3p; hsa-miR-1307-3p; hsa-miR-1299; hsa-miR-6894-3p; hsa-miR-1343-3p; hsa-miR-370-…	0.00089	depleted	0.0021119	depleted	0.0037135	depleted	0.541191	enriched	1.12e-05	depleted	0.617844	depleted	0.168224	enriched	0.000127	enriched	0.0031782	depleted	0.339364	enriched	0.0941268	GO:0051092	TRUE	0.0881752	0.0892348	0.281679	0.568204	0.00031825	0.629504	0.393799	0.0022813	0.0245906	0.453637	0.297593	-1	-1	-1	-1	1	-1	-1	1	1	-1	1
anterograde axonal transport GO0008089	depleted	107	hsa-miR-3127-3p; hsa-miR-3173-5p; hsa-miR-92b-3p; hsa-miR-6747-3p; hsa-miR-328-3p; hsa-miR-330-3p; hsa-miR-1292-5p; hsa-miR-493-5p; hsa-miR-3187-3p; hsa-miR-6501-5p; hsa-miR-100-5p; hsa-miR-363-5p; hsa-miR-423-3p; hsa-miR-454-5p; hsa-let-7c-5p; hsa-miR-181d-5p; hsa-miR-548j-5p; hsa-miR-335-5p; hsa-miR-19a-3p; hsa-miR-548ay-5p; hsa-miR-6513-3p; hsa-miR-155-5p; hsa-miR-122-5p; hsa-miR-363-3p; hsa-m…	0.0030887	depleted	0.002135	depleted	0.0035246	depleted	0.145212	enriched	8.72e-06	depleted	0.407672	depleted	0.111995	enriched	2.42e-05	enriched	0.000253	depleted	0.0777798	enriched	0.0675523	GO:0008089	TRUE	0.122728	0.0892348	0.281679	0.347557	0.00026595	0.486403	0.351126	0.00091508	0.00498661	0.354413	0.270242	-1	-1	-1	-1	1	-1	-1	1	1	-1	1
cellular response to glucocorticoid stimulus GO0071385	depleted	107	hsa-miR-4732-3p; hsa-miR-3173-5p; hsa-miR-92b-3p; hsa-let-7d-5p; hsa-miR-1299; hsa-miR-3187-3p; hsa-miR-423-3p; hsa-miR-3909; hsa-miR-125a-5p; hsa-miR-4433b-5p; hsa-miR-494-3p; hsa-miR-92b-5p; hsa-miR-504-5p; hsa-miR-181d-5p; hsa-miR-4755-5p; hsa-miR-335-5p; hsa-miR-4659a-3p; hsa-miR-19a-3p; hsa-miR-382-5p; hsa-miR-1271-5p; hsa-miR-200c-3p; hsa-miR-155-5p; hsa-miR-122-5p; hsa-miR-1226-3p; hsa-miR…	0.000632	depleted	0.002135	depleted	0.0078565	depleted	0.101341	enriched	2.3e-05	enriched	0.152986	depleted	0.111995	enriched	0.000985	enriched	0.0032367	depleted	0.448003	enriched	0.0011849	GO:0071385	TRUE	0.0848414	0.0892348	0.293283	0.312083	0.000502279	0.35457	0.351126	0.00836003	0.024865	0.510039	0.0661213	-1	-1	-1	-1	1	1	-1	1	1	-1	1
positive regulation of epidermal growth factor-activated receptor activity GO0045741	depleted	62	hsa-miR-323a-3p; hsa-miR-1303; hsa-miR-5695; hsa-miR-181d-5p; hsa-miR-629-3p; hsa-miR-335-5p; hsa-miR-4659a-3p; hsa-miR-19a-3p; hsa-miR-139-5p; hsa-miR-155-5p; hsa-miR-122-5p; hsa-miR-4659b-3p; hsa-miR-363-3p; hsa-miR-144-3p; hsa-miR-361-5p; hsa-miR-29c-3p; hsa-miR-4742-3p; hsa-miR-30a-5p; hsa-miR-5001-3p; hsa-miR-25-3p; hsa-miR-454-3p; hsa-miR-1976; hsa-miR-130a-3p; hsa-miR-1304-5p; hsa-miR-20b-…	0.000839	depleted	0.0021355	depleted	0.0055725	depleted	0.250206	enriched	0.000481	depleted	0.297873	depleted	0.15043	enriched	0.0026508	enriched	0.0022847	depleted	0.347297	enriched	0.000174	GO:0045741	TRUE	0.0868417	0.0892348	0.289366	0.41234	0.00408241	0.430315	0.380149	0.0164592	0.0200386	0.458265	0.0345088	-1	-1	-1	-1	1	-1	-1	1	1	-1	1
vascular smooth muscle contraction GO0014829	depleted	14	hsa-miR-494-3p; hsa-miR-335-5p; hsa-miR-21-5p; hsa-miR-22-3p; hsa-miR-185-5p; hsa-miR-378a-5p; hsa-let-7i-5p; hsa-miR-501-5p; hsa-miR-182-5p; hsa-miR-199b-5p; hsa-miR-4454; hsa-miR-150-5p; hsa-miR-500a-5p; hsa-miR-484	0.0041244	depleted	0.0021396	depleted	0.038293	depleted	0.129405	enriched	0.0299405	depleted	0.155199	depleted	0.373028	enriched	0.0181023	enriched	0.0307598	depleted	0.0156513	enriched	0.147461	GO:0014829	TRUE	0.130717	0.0892348	0.306441	0.334505	0.0798249	0.355982	0.510791	0.0598405	0.0984597	0.310935	0.341603	-1	-1	-1	-1	1	-1	-1	1	1	-1	1
positive regulation of protein processing in phagocytic vesicle GO1903923	depleted	20	hsa-miR-335-5p; hsa-miR-1304-5p; hsa-miR-20b-5p; hsa-miR-20a-5p; hsa-miR-1296-5p; hsa-miR-93-5p; hsa-miR-106a-5p; hsa-miR-877-3p; hsa-miR-106b-5p; hsa-miR-17-5p; hsa-miR-1294; hsa-miR-324-3p; hsa-miR-584-3p; hsa-miR-150-5p; hsa-miR-15b-3p; hsa-miR-197-3p; hsa-miR-484; hsa-miR-331-3p; hsa-miR-30c-1-3p; hsa-miR-7977	0.000276	depleted	0.0021579	depleted	0.000949	depleted	0.0342991	enriched	0.0082066	depleted	0.0393233	depleted	0.0134285	enriched	0.0010871	enriched	0.0520885	depleted	0.052425	enriched	0.0300526	GO:1903923	TRUE	0.0670542	0.0892348	0.249254	0.227473	0.031428	0.2356	0.215629	0.00894533	0.137333	0.334066	0.201691	-1	-1	-1	-1	1	-1	-1	1	1	-1	1
positive regulation of blood vessel endothelial cell migration GO0043536	depleted	185	hsa-miR-3127-3p; hsa-miR-1301-3p; hsa-miR-543; hsa-miR-2110; hsa-miR-6741-3p; hsa-miR-92b-3p; hsa-miR-433-3p; hsa-miR-6747-3p; hsa-miR-328-3p; hsa-miR-130b-5p; hsa-miR-320a-3p; hsa-miR-1248; hsa-let-7d-5p; hsa-miR-185-3p; hsa-miR-330-3p; hsa-miR-409-3p; hsa-miR-1307-3p; hsa-miR-6894-3p; hsa-miR-4707-3p; hsa-miR-330-5p; hsa-miR-224-5p; hsa-miR-493-5p; hsa-let-7e-5p; hsa-miR-1234-3p; hsa-miR-654-3p…	0.0015562	depleted	0.0021829	depleted	0.0618547	enriched	0.0764367	enriched	0.00015	enriched	0.170633	enriched	0.159633	enriched	0.000829	enriched	5.79e-05	depleted	0.140443	enriched	0.000253	GO:0043536	TRUE	0.102657	0.0892348	0.318101	0.285816	0.00179963	0.365847	0.388022	0.00750114	0.00194025	0.379965	0.0404394	-1	-1	-1	1	1	1	1	1	1	-1	1
leucine transport GO0015820	depleted	9	hsa-miR-4433a-5p; hsa-miR-185-5p; hsa-miR-196b-5p; hsa-miR-27a-3p; hsa-miR-23b-3p; hsa-miR-27b-3p; hsa-miR-6793-3p; hsa-miR-23a-3p; hsa-miR-4286	0.0028859	depleted	0.0021879	depleted	0.0063066	depleted	0.0124616	enriched	0.0041218	depleted	0.0235333	depleted	0.0456099	enriched	0.0072692	enriched	0.0938158	depleted	0.0497036	enriched	0.366071	GO:0015820	TRUE	0.120571	0.0892348	0.293283	0.177569	0.0190198	0.194519	0.284621	0.0320372	0.195365	0.332892	0.463772	-1	-1	-1	-1	1	-1	-1	1	1	-1	1
regulation of inner ear auditory receptor cell fate specification GO0042669	enriched	6	hsa-miR-92b-3p; hsa-miR-335-5p; hsa-miR-4659a-3p; hsa-miR-4659b-3p; hsa-miR-363-3p; hsa-miR-25-3p	0.0064087	enriched	0.0021886	enriched	0.0693342	enriched	0.0102229	depleted	0.17898	enriched	0.0249286	enriched	0.0320962	depleted	0.0742195	enriched	0.200268	enriched	0.004416	enriched	0.213097	GO:0042669	TRUE	0.148995	0.0892348	0.322618	0.166117	0.268871	0.196731	0.267083	0.153649	0.305287	0.259528	0.385747	1	1	1	1	-1	1	1	-1	1	1	1
positive regulation of natural killer cell degranulation GO0043323	depleted	21	hsa-miR-155-5p; hsa-miR-122-5p; hsa-miR-144-3p; hsa-miR-186-5p; hsa-miR-20b-5p; hsa-miR-20a-5p; hsa-miR-421; hsa-miR-93-5p; hsa-miR-939-5p; hsa-miR-106b-5p; hsa-miR-17-5p; hsa-miR-378a-3p; hsa-miR-576-3p; hsa-miR-1227-3p; hsa-miR-27a-3p; hsa-miR-652-3p; hsa-miR-27b-3p; hsa-miR-324-3p; hsa-miR-23a-3p; hsa-miR-484; hsa-miR-145-5p	0.0063222	depleted	0.002194	depleted	0.0069791	enriched	0.298023	enriched	0.000287	enriched	0.397005	depleted	0.107264	enriched	0.00023	enriched	0.0126918	depleted	0.129569	enriched	0.0350331	GO:0043323	TRUE	0.148194	0.0892348	0.293283	0.432268	0.0028059	0.483519	0.349327	0.00317491	0.0578242	0.375496	0.213872	-1	-1	-1	1	1	1	-1	1	1	-1	1
mitotic spindle organization GO0007052	depleted	131	hsa-miR-3127-3p; hsa-miR-3173-5p; hsa-miR-92b-3p; hsa-miR-193a-5p; hsa-miR-328-3p; hsa-miR-323a-3p; hsa-miR-320a-3p; hsa-miR-185-3p; hsa-miR-6735-5p; hsa-miR-1292-5p; hsa-miR-493-5p; hsa-let-7e-5p; hsa-miR-3187-3p; hsa-miR-483-3p; hsa-miR-100-5p; hsa-miR-423-3p; hsa-let-7c-5p; hsa-miR-504-5p; hsa-miR-4326; hsa-miR-181d-5p; hsa-miR-629-3p; hsa-miR-548j-5p; hsa-miR-335-5p; hsa-miR-4659a-3p; hsa-miR…	0.0015951	depleted	0.0021946	depleted	0.0026682	depleted	0.144393	enriched	1.49e-06	depleted	0.102287	depleted	0.0270205	enriched	0.000116	enriched	0.0043575	depleted	0.0945474	enriched	0.17447	GO:0007052	TRUE	0.102657	0.0892348	0.281679	0.3469	0.000100554	0.314547	0.257942	0.00215131	0.0299902	0.356162	0.361283	-1	-1	-1	-1	1	-1	-1	1	1	-1	1
positive regulation of sodium ion transmembrane transporter activity GO2000651	depleted	53	hsa-miR-342-5p; hsa-miR-130b-5p; hsa-miR-320a-3p; hsa-miR-363-5p; hsa-miR-423-3p; hsa-miR-125a-5p; hsa-miR-629-3p; hsa-miR-19a-3p; hsa-miR-155-5p; hsa-miR-144-3p; hsa-miR-30a-5p; hsa-let-7b-5p; hsa-miR-548e-3p; hsa-miR-454-3p; hsa-miR-296-5p; hsa-miR-186-5p; hsa-miR-126-5p; hsa-miR-130a-3p; hsa-miR-106b-3p; hsa-miR-20b-5p; hsa-miR-199b-3p; hsa-miR-20a-5p; hsa-miR-223-5p; hsa-miR-21-5p; hsa-miR-13…	0.0117047	depleted	0.0022278	depleted	0.0292937	enriched	0.177865	enriched	0.0024798	enriched	0.0345027	depleted	0.23035	enriched	0.000928	enriched	0.0066956	depleted	0.318171	enriched	0.0010967	GO:2000651	TRUE	0.171305	0.0899495	0.301335	0.368642	0.0133659	0.225118	0.426481	0.00807368	0.0397725	0.446238	0.0645923	-1	-1	-1	1	1	1	-1	1	1	-1	1
Transcriptional activity of SMAD2SMAD3SMAD4 heterotrimer	depleted	28	hsa-miR-323a-3p; hsa-miR-125a-5p; hsa-miR-19a-3p; hsa-miR-144-5p; hsa-miR-29c-3p; hsa-miR-99a-5p; hsa-miR-98-5p; hsa-miR-454-3p; hsa-miR-130a-3p; hsa-miR-1304-5p; hsa-miR-20a-5p; hsa-miR-21-5p; hsa-miR-130b-3p; hsa-miR-15a-5p; hsa-miR-629-5p; hsa-miR-22-3p; hsa-miR-17-5p; hsa-miR-378a-3p; hsa-miR-15b-5p; hsa-miR-18a-5p; hsa-miR-27a-3p; hsa-miR-148a-3p; hsa-miR-30b-5p; hsa-miR-23b-3p; hsa-miR-27b-…	0.04218	depleted	0.0022361	depleted	0.312989	enriched	0.120125	enriched	3.46e-06	enriched	0.0844066	1	1	enriched	0.000282	enriched	5.37e-05	depleted	0.0277513	enriched	0.243362	GO:	FALSE	0.239552	0.0899495	0.426575	0.327604	0.000162436	0.297244	1	0.00358232	0.00182467	0.326498	0.397879	-1	-1	-1	1	1	1	1	1	1	-1	1
circadian regulation of gene expression GO0032922	depleted	186	hsa-miR-3613-5p; hsa-miR-1301-3p; hsa-miR-543; hsa-miR-2110; hsa-miR-6741-3p; hsa-miR-92b-3p; hsa-miR-6747-3p; hsa-miR-323a-3p; hsa-miR-130b-5p; hsa-miR-320a-3p; hsa-miR-1248; hsa-let-7d-5p; hsa-miR-1180-3p; hsa-miR-185-3p; hsa-miR-191-5p; hsa-miR-330-3p; hsa-miR-485-3p; hsa-miR-1307-3p; hsa-miR-1343-3p; hsa-miR-6735-5p; hsa-miR-493-5p; hsa-let-7e-5p; hsa-miR-1234-3p; hsa-miR-3187-3p; hsa-miR-483…	0.0037964	depleted	0.0022451	depleted	0.0938662	enriched	0.211386	enriched	9.83e-05	enriched	0.0578127	enriched	0.238431	enriched	0.000369	enriched	0.000763	depleted	0.0114179	enriched	0.0224123	GO:0032922	TRUE	0.128525	0.0899495	0.32808	0.391674	0.00137847	0.265001	0.431324	0.00435838	0.0101992	0.296094	0.178235	-1	-1	-1	1	1	1	1	1	1	-1	1
beta-catenin destruction complex assembly GO1904885	depleted	52	hsa-miR-3127-3p; hsa-miR-320a-3p; hsa-miR-361-3p; hsa-miR-409-3p; hsa-miR-6735-5p; hsa-miR-224-5p; hsa-miR-3187-3p; hsa-miR-181d-5p; hsa-miR-335-5p; hsa-miR-155-5p; hsa-miR-29c-3p; hsa-miR-142-3p; hsa-miR-374a-5p; hsa-miR-186-5p; hsa-miR-942-5p; hsa-miR-20b-5p; hsa-miR-199b-3p; hsa-miR-20a-5p; hsa-miR-223-5p; hsa-miR-421; hsa-miR-21-5p; hsa-miR-374b-5p; hsa-miR-93-5p; hsa-miR-210-3p; hsa-miR-106a…	0.0058016	depleted	0.0022492	depleted	0.239678	enriched	0.279243	enriched	0.0017492	enriched	0.187498	depleted	0.445122	enriched	0.0011905	enriched	0.0186356	depleted	0.022447	enriched	0.0421505	GO:1904885	TRUE	0.143674	0.0899495	0.397074	0.425142	0.010321	0.374303	0.558659	0.0094117	0.074313	0.316976	0.226604	-1	-1	-1	1	1	1	-1	1	1	-1	1
establishment of cell polarity involved in ameboidal cell migration GO0003365	depleted	27	hsa-miR-1343-3p; hsa-miR-6735-5p; hsa-miR-4326; hsa-miR-4755-5p; hsa-miR-4659a-3p; hsa-miR-4659b-3p; hsa-miR-16-2-3p; hsa-miR-340-5p; hsa-miR-5193; hsa-miR-939-5p; hsa-miR-15a-5p; hsa-miR-107; hsa-miR-6783-3p; hsa-miR-185-5p; hsa-miR-15b-5p; hsa-miR-574-3p; hsa-miR-339-5p; hsa-miR-27a-3p; hsa-miR-221-3p; hsa-miR-23b-3p; hsa-miR-877-5p; hsa-miR-532-3p; hsa-miR-6749-3p; hsa-miR-150-5p; hsa-miR-6881…	0.0272569	depleted	0.0022679	depleted	0.0307233	depleted	0.0168874	enriched	0.213111	depleted	0.0048046	depleted	0.0660434	enriched	0.0517654	depleted	0.406467	depleted	0.511222	enriched	0.25965	GO:0003365	TRUE	0.21448	0.0899926	0.303027	0.185647	0.297032	0.111249	0.303602	0.121194	0.459521	0.550483	0.405933	-1	-1	-1	-1	1	-1	-1	1	-1	-1	1
regulation of membrane potential GO0042391	depleted	118	hsa-miR-6741-3p; hsa-miR-92b-3p; hsa-miR-6747-3p; hsa-miR-328-3p; hsa-miR-7704; hsa-miR-130b-5p; hsa-miR-330-3p; hsa-miR-1307-3p; hsa-miR-6735-5p; hsa-miR-330-5p; hsa-miR-493-5p; hsa-miR-654-3p; hsa-miR-1303; hsa-miR-4521; hsa-miR-6501-5p; hsa-miR-92b-5p; hsa-miR-1273h-3p; hsa-miR-4755-5p; hsa-miR-424-3p; hsa-miR-335-5p; hsa-miR-4659a-3p; hsa-miR-1271-5p; hsa-miR-7855-5p; hsa-miR-6775-3p; hsa-miR…	0.0021841	depleted	0.0022688	depleted	0.0190224	depleted	0.0122063	enriched	0.0024814	depleted	0.0712685	depleted	0.0742032	enriched	0.0468323	enriched	0.000437	depleted	0.0352288	enriched	0.034736	GO:0042391	TRUE	0.113287	0.0899926	0.296187	0.175995	0.0133671	0.283584	0.312	0.113881	0.0072347	0.332223	0.213146	-1	-1	-1	-1	1	-1	-1	1	1	-1	1
DNA metabolic process GO0006259	depleted	67	hsa-miR-92b-3p; hsa-miR-6747-3p; hsa-miR-320a-3p; hsa-miR-485-3p; hsa-miR-224-5p; hsa-miR-3187-3p; hsa-miR-483-3p; hsa-miR-100-5p; hsa-miR-181d-5p; hsa-miR-335-5p; hsa-miR-19a-3p; hsa-miR-495-3p; hsa-miR-139-5p; hsa-miR-155-5p; hsa-miR-144-3p; hsa-miR-29c-3p; hsa-miR-30a-5p; hsa-miR-5001-3p; hsa-miR-454-3p; hsa-miR-186-5p; hsa-miR-1976; hsa-miR-130a-3p; hsa-miR-20b-5p; hsa-miR-1304-3p; hsa-miR-20…	0.0160844	depleted	0.0022965	depleted	0.0289916	depleted	0.238905	enriched	0.0125124	depleted	0.105302	depleted	0.0658613	enriched	0.0031024	enriched	0.126715	depleted	0.0015593	enriched	0.003762	GO:0006259	TRUE	0.183196	0.0904679	0.30128	0.404852	0.0428198	0.314547	0.303602	0.0181512	0.233239	0.248972	0.0928977	-1	-1	-1	-1	1	-1	-1	1	1	-1	1
insulin receptor signaling pathway GO0008286	depleted	183	hsa-miR-1908-5p; hsa-miR-92b-3p; hsa-miR-433-3p; hsa-miR-6747-3p; hsa-miR-193a-5p; hsa-miR-4508; hsa-miR-6861-3p; hsa-miR-130b-5p; hsa-miR-320a-3p; hsa-let-7d-5p; hsa-miR-6857-3p; hsa-miR-185-3p; hsa-miR-191-5p; hsa-miR-3177-3p; hsa-miR-409-3p; hsa-miR-1343-3p; hsa-miR-370-3p; hsa-miR-6735-5p; hsa-miR-330-5p; hsa-miR-323b-3p; hsa-miR-224-5p; hsa-let-7e-5p; hsa-miR-654-3p; hsa-miR-4521; hsa-miR-65…	0.0063072	depleted	0.0022994	depleted	0.0448831	enriched	0.299552	enriched	7.65e-07	enriched	0.2442	enriched	0.199418	enriched	1.12e-05	enriched	0.000124	depleted	0.000321	enriched	0.0141374	GO:0008286	TRUE	0.148194	0.0904679	0.314564	0.433579	6.35408e-05	0.404492	0.404811	0.00053882	0.00321342	0.248972	0.148527	-1	-1	-1	1	1	1	1	1	1	-1	1
renal system process GO0003014	depleted	7	hsa-miR-1229-3p; hsa-miR-26b-5p; hsa-miR-192-5p; hsa-miR-6734-3p; hsa-miR-584-3p; hsa-miR-1260a; hsa-miR-1260b	0.0136767	depleted	0.0023356	depleted	0.0673589	depleted	0.0070178	enriched	0.184564	depleted	0.0029029	depleted	0.053802	enriched	0.102899	enriched	0.588635	depleted	0.009842	depleted	0.262195	GO:0003014	TRUE	0.177981	0.0911898	0.321296	0.142378	0.274124	0.0945305	0.28908	0.189964	0.600751	0.289832	0.406446	-1	-1	-1	-1	1	-1	-1	1	1	-1	-1
regulation of protein kinase activity GO0045859	depleted	25	hsa-miR-328-3p; hsa-miR-320a-3p; hsa-miR-100-5p; hsa-miR-335-5p; hsa-miR-144-3p; hsa-miR-142-3p; hsa-let-7b-5p; hsa-miR-423-5p; hsa-miR-15a-5p; hsa-miR-877-3p; hsa-miR-26b-5p; hsa-miR-378a-3p; hsa-miR-185-5p; hsa-miR-96-5p; hsa-miR-18a-3p; hsa-miR-192-5p; hsa-miR-27a-3p; hsa-miR-132-3p; hsa-miR-324-3p; hsa-miR-584-3p; hsa-miR-223-3p; hsa-miR-664b-3p; hsa-miR-197-3p; hsa-miR-484; hsa-miR-5100	0.0227218	depleted	0.0023416	depleted	0.215978	depleted	0.0857276	enriched	0.405843	depleted	0.0829764	depleted	0.283932	enriched	0.136911	depleted	0.130368	depleted	0.0128309	enriched	0.358463	GO:0045859	TRUE	0.202595	0.0911898	0.388725	0.295216	0.449559	0.295367	0.455854	0.230926	0.237473	0.304887	0.459271	-1	-1	-1	-1	1	-1	-1	1	-1	-1	1
response to endoplasmic reticulum stress GO0034976	depleted	166	hsa-miR-3127-3p; hsa-miR-92b-3p; hsa-miR-433-3p; hsa-miR-6747-3p; hsa-miR-328-3p; hsa-miR-323a-3p; hsa-miR-130b-5p; hsa-miR-320a-3p; hsa-let-7d-5p; hsa-miR-361-3p; hsa-miR-191-5p; hsa-miR-1299; hsa-miR-6894-3p; hsa-miR-1343-3p; hsa-miR-330-5p; hsa-miR-224-5p; hsa-miR-493-5p; hsa-let-7e-5p; hsa-miR-3187-3p; hsa-miR-483-3p; hsa-miR-1303; hsa-miR-5695; hsa-miR-100-5p; hsa-miR-363-5p; hsa-miR-1287-5p…	0.003997	depleted	0.0023459	depleted	0.0285429	depleted	0.128511	enriched	7.59e-06	depleted	0.29861	enriched	0.16651	enriched	4.92e-05	enriched	0.0011263	depleted	0.0091224	enriched	0.232795	GO:0034976	TRUE	0.130717	0.0911898	0.300174	0.334505	0.000251739	0.430821	0.392849	0.00130413	0.0128769	0.281433	0.391808	-1	-1	-1	-1	1	-1	1	1	1	-1	1
Wnt signaling pathway, calcium modulating pathway GO0007223	depleted	174	hsa-miR-3127-3p; hsa-miR-543; hsa-miR-6741-3p; hsa-miR-92b-3p; hsa-miR-6747-3p; hsa-miR-328-3p; hsa-miR-323a-3p; hsa-miR-130b-5p; hsa-miR-320a-3p; hsa-miR-1248; hsa-let-7d-5p; hsa-miR-501-3p; hsa-miR-330-3p; hsa-miR-485-3p; hsa-miR-409-3p; hsa-miR-1343-3p; hsa-miR-370-3p; hsa-miR-6735-5p; hsa-miR-224-5p; hsa-let-7e-5p; hsa-miR-3187-3p; hsa-miR-363-5p; hsa-miR-1287-5p; hsa-miR-423-3p; hsa-miR-3200…	0.003632	depleted	0.0023631	depleted	0.170661	enriched	0.0829079	enriched	4.57e-05	enriched	0.162022	enriched	0.0257259	enriched	0.000264	enriched	1.43e-05	depleted	0.107576	depleted	0.1282	GO:0007223	TRUE	0.128525	0.0914925	0.365402	0.291739	0.000810424	0.360048	0.253427	0.00343908	0.000868546	0.3651	0.323177	-1	-1	-1	1	1	1	1	1	1	-1	-1
fatty acid transport GO0015908	depleted	30	hsa-miR-130b-5p; hsa-miR-4707-3p; hsa-miR-1234-3p; hsa-miR-335-5p; hsa-miR-19a-3p; hsa-miR-130a-3p; hsa-miR-20b-5p; hsa-miR-20a-5p; hsa-miR-148b-3p; hsa-miR-152-3p; hsa-miR-21-5p; hsa-miR-130b-3p; hsa-miR-93-5p; hsa-miR-106a-5p; hsa-miR-106b-5p; hsa-miR-22-3p; hsa-miR-17-5p; hsa-miR-196b-5p; hsa-miR-18a-3p; hsa-miR-17-3p; hsa-miR-30e-3p; hsa-miR-93-3p; hsa-miR-148a-3p; hsa-miR-335-3p; hsa-miR-342…	0.0026831	depleted	0.0023773	depleted	0.118524	enriched	0.153087	enriched	0.000111	enriched	0.166839	enriched	0.0987693	enriched	0.000469	enriched	0.0028227	depleted	0.198747	enriched	0.0017278	GO:0015908	TRUE	0.120158	0.091677	0.34142	0.352619	0.00150028	0.362666	0.339526	0.00513259	0.0228151	0.398725	0.0749588	-1	-1	-1	1	1	1	1	1	1	-1	1
DNA packaging GO0006323	depleted	30	hsa-miR-342-5p; hsa-miR-493-5p; hsa-miR-423-3p; hsa-miR-1271-5p; hsa-miR-361-5p; hsa-let-7b-5p; hsa-miR-186-5p; hsa-miR-223-5p; hsa-miR-6842-3p; hsa-miR-21-5p; hsa-miR-3613-3p; hsa-miR-15a-5p; hsa-miR-877-3p; hsa-miR-107; hsa-miR-664a-5p; hsa-miR-17-5p; hsa-miR-185-5p; hsa-miR-15b-5p; hsa-miR-96-5p; hsa-miR-425-5p; hsa-miR-27a-3p; hsa-miR-183-5p; hsa-miR-335-3p; hsa-miR-27b-3p; hsa-miR-503-5p; hs…	0.0088818	depleted	0.0024053	depleted	0.037132	depleted	0.0617387	enriched	0.0431152	depleted	0.121909	depleted	0.0236407	enriched	0.048287	enriched	0.0023106	enriched	0.322122	enriched	0.0445864	GO:0006323	TRUE	0.163125	0.0919308	0.305545	0.266706	0.10282	0.326907	0.252107	0.115466	0.0200952	0.448222	0.23148	-1	-1	-1	-1	1	-1	-1	1	1	1	1
dolichyl diphosphate biosynthetic process GO0006489	depleted	21	hsa-miR-100-5p; hsa-miR-19a-3p; hsa-miR-144-3p; hsa-miR-374a-5p; hsa-miR-98-5p; hsa-miR-454-3p; hsa-miR-16-2-3p; hsa-miR-130a-3p; hsa-miR-374b-5p; hsa-miR-130b-3p; hsa-miR-1255a; hsa-miR-877-3p; hsa-miR-26b-5p; hsa-miR-107; hsa-miR-185-5p; hsa-miR-27a-3p; hsa-miR-27b-3p; hsa-miR-5010-3p; hsa-miR-197-3p; hsa-miR-484; hsa-miR-30c-1-3p	0.0488067	depleted	0.0024091	depleted	0.267448	enriched	0.308209	enriched	0.0024174	enriched	0.505576	enriched	0.392719	enriched	0.000542	enriched	0.0191716	depleted	0.0414553	depleted	0.299792	GO:0006489	TRUE	0.245357	0.0919308	0.403524	0.436384	0.0131022	0.547792	0.523087	0.00566361	0.0755017	0.332892	0.42806	-1	-1	-1	1	1	1	1	1	1	-1	-1
response to hypoxia GO0001666	depleted	188	hsa-miR-4732-3p; hsa-miR-3613-5p; hsa-miR-1301-3p; hsa-miR-543; hsa-miR-342-5p; hsa-miR-92b-3p; hsa-miR-433-3p; hsa-miR-6747-3p; hsa-miR-323a-3p; hsa-miR-130b-5p; hsa-miR-320a-3p; hsa-miR-1248; hsa-let-7d-5p; hsa-miR-191-5p; hsa-miR-409-3p; hsa-miR-370-3p; hsa-miR-6735-5p; hsa-miR-224-5p; hsa-miR-493-5p; hsa-miR-937-3p; hsa-let-7e-5p; hsa-miR-3187-3p; hsa-miR-483-3p; hsa-miR-5695; hsa-miR-100-5p;…	0.0028669	depleted	0.002431	depleted	0.050292	enriched	0.0244246	enriched	3.72e-09	enriched	0.0490434	enriched	0.0050433	enriched	1.17e-06	enriched	4.5e-08	depleted	0.0096148	depleted	0.403697	GO:0001666	TRUE	0.120571	0.0919308	0.315936	0.206587	3.28645e-06	0.249639	0.181149	0.000184955	3.97555e-05	0.285739	0.485483	-1	-1	-1	1	1	1	1	1	1	-1	-1
epidermal growth factor receptor signaling pathway GO0007173	depleted	151	hsa-miR-1908-5p; hsa-miR-543; hsa-miR-92b-3p; hsa-miR-433-3p; hsa-miR-328-3p; hsa-miR-323a-3p; hsa-miR-130b-5p; hsa-miR-320a-3p; hsa-miR-1248; hsa-miR-185-3p; hsa-miR-485-3p; hsa-miR-409-3p; hsa-miR-1343-3p; hsa-miR-330-5p; hsa-miR-493-5p; hsa-let-7e-5p; hsa-miR-654-3p; hsa-miR-483-3p; hsa-miR-1303; hsa-miR-6501-5p; hsa-miR-5695; hsa-miR-100-5p; hsa-miR-125a-5p; hsa-miR-494-3p; hsa-let-7c-5p; hsa…	0.0048035	depleted	0.0024382	depleted	0.0806123	depleted	0.348627	enriched	1.76e-05	depleted	0.346344	enriched	0.203003	enriched	4.15e-05	enriched	0.000868	depleted	0.0034623	enriched	0.0156416	GO:0007173	TRUE	0.131207	0.0919308	0.322618	0.459384	0.000423358	0.458311	0.408672	0.00115836	0.0111392	0.250784	0.154184	-1	-1	-1	-1	1	-1	1	1	1	-1	1
cholesterol efflux GO0033344	depleted	52	hsa-miR-1908-5p; hsa-miR-6747-3p; hsa-miR-130b-5p; hsa-miR-6735-5p; hsa-miR-1303; hsa-miR-4326; hsa-miR-335-5p; hsa-miR-19a-3p; hsa-miR-1226-3p; hsa-miR-30a-5p; hsa-miR-10a-5p; hsa-miR-5001-3p; hsa-miR-98-5p; hsa-miR-454-3p; hsa-miR-186-5p; hsa-miR-1976; hsa-miR-130a-3p; hsa-miR-20b-5p; hsa-miR-20a-5p; hsa-miR-148a-5p; hsa-miR-130b-3p; hsa-miR-93-5p; hsa-miR-3613-3p; hsa-miR-106a-5p; hsa-miR-877-…	0.0062549	depleted	0.0024417	depleted	0.0180546	depleted	0.0576303	enriched	0.0130034	depleted	0.102942	depleted	0.0049827	enriched	0.0115643	enriched	0.26313	depleted	0.0171798	enriched	0.0011252	GO:0033344	TRUE	0.147896	0.0919308	0.295886	0.261858	0.0439538	0.314547	0.181012	0.0439045	0.358438	0.314166	0.0649252	-1	-1	-1	-1	1	-1	-1	1	1	-1	1
positive regulation of intrinsic apoptotic signaling pathway GO2001244	depleted	133	hsa-miR-342-5p; hsa-miR-2110; hsa-miR-92b-3p; hsa-miR-6747-3p; hsa-miR-323a-3p; hsa-let-7d-5p; hsa-miR-361-3p; hsa-miR-1180-3p; hsa-miR-330-3p; hsa-miR-6735-5p; hsa-miR-330-5p; hsa-miR-224-5p; hsa-let-7e-5p; hsa-miR-483-3p; hsa-miR-100-5p; hsa-miR-363-5p; hsa-miR-423-3p; hsa-miR-125a-5p; hsa-miR-494-3p; hsa-let-7c-5p; hsa-miR-92b-5p; hsa-miR-504-5p; hsa-miR-150-3p; hsa-miR-181d-5p; hsa-miR-4755-5…	0.0071636	depleted	0.0024465	depleted	0.0377788	enriched	0.132099	enriched	3.86e-06	enriched	0.319018	enriched	0.225358	enriched	4.98e-05	enriched	0.000412	depleted	0.0300464	enriched	0.0346783	GO:2001244	TRUE	0.155526	0.0919308	0.306441	0.337078	0.000173102	0.44377	0.423779	0.00130413	0.00698746	0.331639	0.213125	-1	-1	-1	1	1	1	1	1	1	-1	1
platelet dense granule organization GO0060155	depleted	24	hsa-miR-330-3p; hsa-miR-181d-5p; hsa-miR-19a-3p; hsa-miR-1976; hsa-miR-20b-5p; hsa-miR-20a-5p; hsa-miR-148a-5p; hsa-miR-93-5p; hsa-miR-106a-5p; hsa-miR-877-3p; hsa-miR-26b-5p; hsa-miR-106b-5p; hsa-miR-17-5p; hsa-miR-378a-3p; hsa-miR-744-5p; hsa-miR-378a-5p; hsa-miR-27a-3p; hsa-miR-221-5p; hsa-miR-23b-3p; hsa-miR-27b-3p; hsa-miR-500a-3p; hsa-miR-150-5p; hsa-miR-500a-5p; hsa-miR-3940-3p	0.0027296	depleted	0.0024501	depleted	0.0121752	depleted	0.402942	enriched	0.0078127	depleted	0.201143	depleted	0.18598	enriched	0.007095	enriched	0.105837	depleted	0.0162392	enriched	0.0110783	GO:0060155	TRUE	0.120571	0.0919308	0.295886	0.488002	0.0304548	0.380983	0.401813	0.0315846	0.208668	0.314166	0.139879	-1	-1	-1	-1	1	-1	-1	1	1	-1	1
regulation of mitotic cell cycle GO0007346	depleted	146	hsa-miR-1301-3p; hsa-miR-543; hsa-miR-92b-3p; hsa-miR-6747-3p; hsa-miR-193a-5p; hsa-miR-7704; hsa-miR-320a-3p; hsa-miR-185-3p; hsa-miR-191-5p; hsa-miR-485-3p; hsa-miR-1307-3p; hsa-miR-6894-3p; hsa-miR-1343-3p; hsa-miR-4707-3p; hsa-miR-493-5p; hsa-let-7e-5p; hsa-miR-3187-3p; hsa-miR-1303; hsa-miR-6501-5p; hsa-miR-5695; hsa-miR-100-5p; hsa-miR-3909; hsa-miR-454-5p; hsa-miR-494-3p; hsa-let-7c-5p; hs…	0.0039285	depleted	0.0024757	depleted	0.102552	depleted	0.226174	enriched	0.0442562	depleted	0.313054	enriched	0.054738	enriched	0.0184721	enriched	0.142789	depleted	0.0146195	enriched	0.109543	GO:0007346	TRUE	0.129854	0.0920587	0.331096	0.398037	0.104924	0.439951	0.289758	0.0605845	0.25108	0.307642	0.307739	-1	-1	-1	-1	1	-1	1	1	1	-1	1
cilium assembly GO0060271	depleted	194	hsa-miR-4732-3p; hsa-miR-1301-3p; hsa-miR-3173-5p; hsa-miR-543; hsa-miR-6741-3p; hsa-miR-92b-3p; hsa-miR-433-3p; hsa-miR-6747-3p; hsa-miR-193a-5p; hsa-miR-328-3p; hsa-miR-130b-5p; hsa-miR-320a-3p; hsa-miR-1248; hsa-let-7d-5p; hsa-miR-361-3p; hsa-miR-1307-3p; hsa-miR-1299; hsa-miR-370-3p; hsa-miR-1292-5p; hsa-miR-127-3p; hsa-let-7e-5p; hsa-miR-3187-3p; hsa-miR-483-3p; hsa-miR-1303; hsa-miR-6501-5p…	0.0052093	depleted	0.0024775	depleted	0.0447223	depleted	0.33128	enriched	8.43e-06	depleted	0.362137	enriched	0.20877	enriched	1.95e-05	enriched	8.25e-05	depleted	0.0065093	enriched	0.233346	GO:0060271	TRUE	0.134997	0.0920587	0.314564	0.44866	0.000265852	0.466974	0.412699	0.000800306	0.00243688	0.278169	0.392396	-1	-1	-1	-1	1	-1	1	1	1	-1	1
axo-dendritic transport GO0008088	depleted	45	hsa-miR-328-3p; hsa-miR-130b-5p; hsa-miR-320a-3p; hsa-miR-1292-5p; hsa-miR-423-3p; hsa-miR-424-3p; hsa-miR-144-3p; hsa-miR-142-5p; hsa-let-7b-5p; hsa-miR-10a-5p; hsa-miR-548e-3p; hsa-miR-25-3p; hsa-miR-454-3p; hsa-miR-340-5p; hsa-miR-130a-3p; hsa-miR-20b-5p; hsa-miR-20a-5p; hsa-miR-21-5p; hsa-miR-130b-3p; hsa-miR-93-5p; hsa-miR-106a-5p; hsa-miR-15a-5p; hsa-miR-26b-5p; hsa-miR-106b-5p; hsa-miR-22-…	0.0072165	depleted	0.0024837	depleted	0.0362998	depleted	0.119005	enriched	0.00016	depleted	0.195834	depleted	0.052053	enriched	0.000133	enriched	0.0072112	depleted	0.16599	enriched	0.0127894	GO:0008088	TRUE	0.155526	0.0920587	0.305357	0.327604	0.0018847	0.376821	0.28908	0.00234999	0.0416885	0.387402	0.144271	-1	-1	-1	-1	1	-1	-1	1	1	-1	1
oxalate transport GO0019532	enriched	5	hsa-miR-130b-5p; hsa-miR-409-3p; hsa-miR-335-5p; hsa-miR-4659a-3p; hsa-miR-4659b-3p	0.0054154	enriched	0.0024914	enriched	0.0705385	enriched	0.0213538	depleted	0.0375595	enriched	0.0356822	enriched	0.0305633	depleted	0.0125555	enriched	0.387848	enriched	0.0124093	depleted	0.213648	GO:0019532	TRUE	0.137407	0.0920587	0.322618	0.198337	0.0935906	0.226186	0.262795	0.0465526	0.445626	0.302999	0.385816	1	1	1	1	-1	1	1	-1	1	1	-1
positive regulation of cell activation GO0050867	enriched	17	hsa-miR-92b-3p; hsa-miR-1343-3p; hsa-miR-6501-5p; hsa-miR-335-5p; hsa-miR-122-5p; hsa-miR-3074-5p; hsa-miR-363-3p; hsa-miR-4742-3p; hsa-miR-10a-5p; hsa-miR-25-3p; hsa-miR-454-3p; hsa-miR-25-5p; hsa-miR-130a-3p; hsa-miR-1304-3p; hsa-miR-130b-3p; hsa-miR-6783-3p; hsa-miR-500a-3p	0.0113173	enriched	0.0025239	enriched	0.199041	enriched	0.281883	depleted	0.465781	enriched	0.349779	enriched	0.226391	depleted	0.184998	enriched	0.032114	enriched	0.0080697	depleted	0.408847	GO:0050867	TRUE	0.171032	0.0928307	0.38009	0.426203	0.495667	0.460652	0.423779	0.276544	0.10126	0.281433	0.48675	1	1	1	1	-1	1	1	-1	1	1	-1
cranial skeletal system development GO1904888	depleted	29	hsa-miR-1303; hsa-miR-335-5p; hsa-miR-19a-3p; hsa-miR-155-5p; hsa-miR-142-5p; hsa-miR-29c-3p; hsa-miR-454-3p; hsa-miR-130a-3p; hsa-miR-378c; hsa-miR-199b-3p; hsa-miR-148b-3p; hsa-miR-1229-3p; hsa-miR-152-3p; hsa-miR-21-5p; hsa-miR-130b-3p; hsa-miR-15a-5p; hsa-miR-378a-3p; hsa-miR-15b-5p; hsa-miR-192-5p; hsa-miR-378i; hsa-miR-27a-3p; hsa-miR-148a-3p; hsa-miR-877-5p; hsa-miR-29a-3p; hsa-miR-6793-3p…	0.0205954	depleted	0.0025314	depleted	0.123695	enriched	0.537457	enriched	8.59e-06	enriched	0.446879	enriched	0.291687	enriched	3.25e-06	enriched	0.0318561	depleted	0.0067062	enriched	0.0352594	GO:1904888	TRUE	0.197968	0.0928307	0.345064	0.565383	0.000265852	0.510554	0.461739	0.000312708	0.10084	0.278169	0.213872	-1	-1	-1	1	1	1	1	1	1	-1	1
positive regulation of translational initiation GO0045948	depleted	104	hsa-miR-543; hsa-miR-92b-3p; hsa-miR-130b-5p; hsa-miR-320a-3p; hsa-let-7d-5p; hsa-miR-361-3p; hsa-miR-6735-5p; hsa-let-7e-5p; hsa-miR-6501-5p; hsa-miR-125a-5p; hsa-miR-494-3p; hsa-let-7c-5p; hsa-miR-4326; hsa-miR-181d-5p; hsa-miR-629-3p; hsa-miR-548j-5p; hsa-miR-335-5p; hsa-miR-4659a-3p; hsa-miR-19a-3p; hsa-miR-495-3p; hsa-miR-6726-3p; hsa-miR-200c-3p; hsa-miR-548ay-5p; hsa-miR-6513-3p; hsa-miR-1…	0.0025569	depleted	0.0025569	depleted	0.0063518	enriched	0.0034926	enriched	0.000387	enriched	0.0039471	enriched	0.0131374	enriched	0.0098406	enriched	0.000107	enriched	0.0829807	enriched	0.0041895	GO:0045948	TRUE	0.120158	0.0934134	0.293283	0.112399	0.00348874	0.105379	0.215446	0.039566	0.00290454	0.354413	0.0971684	-1	-1	-1	1	1	1	1	1	1	1	1
phosphatidylglycerol acyl-chain remodeling GO0036148	depleted	56	hsa-miR-92b-3p; hsa-miR-330-3p; hsa-miR-4707-3p; hsa-miR-125a-5p; hsa-miR-181d-5p; hsa-miR-335-5p; hsa-miR-495-3p; hsa-miR-155-5p; hsa-miR-122-5p; hsa-miR-30a-5p; hsa-let-7b-5p; hsa-miR-10a-5p; hsa-miR-548e-3p; hsa-miR-454-3p; hsa-miR-186-5p; hsa-miR-340-5p; hsa-miR-130a-3p; hsa-miR-1304-5p; hsa-miR-20b-5p; hsa-miR-1304-3p; hsa-miR-20a-5p; hsa-miR-6885-3p; hsa-miR-148b-3p; hsa-miR-152-3p; hsa-miR…	0.0018517	depleted	0.0025702	depleted	0.0148057	enriched	0.251901	enriched	2.35e-05	enriched	0.251901	depleted	0.185323	enriched	1.29e-05	enriched	1.55e-05	depleted	0.0807638	enriched	0.0848759	GO:0036148	TRUE	0.107112	0.0935476	0.295886	0.41324	0.000507496	0.409404	0.401692	0.000594134	0.00090197	0.354413	0.290125	-1	-1	-1	1	1	1	-1	1	1	-1	1
angiotensin-activated signaling pathway involved in heart process GO0086098	depleted	13	hsa-miR-20b-5p; hsa-miR-20a-5p; hsa-miR-5193; hsa-miR-93-5p; hsa-miR-106a-5p; hsa-miR-26b-5p; hsa-miR-107; hsa-miR-106b-5p; hsa-miR-17-5p; hsa-miR-192-5p; hsa-miR-23b-3p; hsa-miR-584-3p; hsa-miR-6749-3p	0.0012283	depleted	0.0026068	depleted	0.003311	enriched	0.141842	enriched	0.000262	enriched	0.190288	depleted	0.0983277	enriched	0.000268	enriched	0.0098408	depleted	0.0262253	enriched	0.0211071	GO:0086098	TRUE	0.0946337	0.0942324	0.281679	0.344433	0.00264669	0.375552	0.33912	0.00347164	0.0498088	0.322299	0.173389	-1	-1	-1	1	1	1	-1	1	1	-1	1
positive regulation of peptidyl-threonine phosphorylation GO0010800	depleted	121	hsa-miR-3127-3p; hsa-miR-6786-3p; hsa-miR-1301-3p; hsa-miR-2110; hsa-miR-6741-3p; hsa-miR-92b-3p; hsa-miR-328-3p; hsa-miR-320a-3p; hsa-miR-185-3p; hsa-miR-1307-3p; hsa-miR-330-5p; hsa-miR-493-5p; hsa-let-7e-5p; hsa-miR-5695; hsa-miR-100-5p; hsa-miR-423-3p; hsa-miR-125a-5p; hsa-miR-454-5p; hsa-miR-494-3p; hsa-miR-5189-3p; hsa-miR-424-3p; hsa-miR-335-5p; hsa-miR-4659a-3p; hsa-miR-19a-3p; hsa-miR-38…	0.0085251	depleted	0.0026209	depleted	0.198086	enriched	0.19843	enriched	1.7e-05	enriched	0.156531	enriched	0.233126	enriched	0.000242	enriched	0.0201627	depleted	0.156635	enriched	0.13101	GO:0010800	TRUE	0.160868	0.0942324	0.37964	0.383718	0.000417187	0.355982	0.427502	0.00326633	0.07794	0.382965	0.325949	-1	-1	-1	1	1	1	1	1	1	-1	1
fatty acid catabolic process GO0009062	depleted	35	hsa-miR-4755-5p; hsa-miR-335-5p; hsa-miR-19a-3p; hsa-miR-122-5p; hsa-miR-142-3p; hsa-let-7b-5p; hsa-miR-10a-5p; hsa-miR-423-5p; hsa-miR-454-3p; hsa-miR-25-5p; hsa-miR-16-2-3p; hsa-miR-130a-3p; hsa-miR-20b-5p; hsa-miR-20a-5p; hsa-miR-223-5p; hsa-miR-148b-3p; hsa-miR-152-3p; hsa-miR-21-5p; hsa-miR-130b-3p; hsa-miR-93-5p; hsa-miR-26b-5p; hsa-miR-106b-5p; hsa-miR-17-5p; hsa-miR-339-5p; hsa-miR-30e-3p…	0.0026291	depleted	0.0026285	depleted	0.0357268	depleted	0.2164	enriched	3.5e-05	depleted	0.266637	depleted	0.489139	enriched	0.000528	enriched	0.0110564	depleted	0.067726	enriched	0.190592	GO:0009062	TRUE	0.120158	0.0942324	0.305357	0.392821	0.00067755	0.417741	0.593128	0.00557123	0.0535624	0.341016	0.375581	-1	-1	-1	-1	1	-1	-1	1	1	-1	1
regulation of pri-miRNA transcription by RNA polymerase II GO1902893	depleted	22	hsa-miR-122-5p; hsa-miR-144-3p; hsa-miR-146a-5p; hsa-miR-142-5p; hsa-miR-340-5p; hsa-miR-130a-3p; hsa-miR-20b-5p; hsa-miR-20a-5p; hsa-miR-21-5p; hsa-miR-130b-3p; hsa-miR-93-5p; hsa-miR-106a-5p; hsa-miR-106b-5p; hsa-miR-17-5p; hsa-miR-185-5p; hsa-miR-15b-5p; hsa-miR-744-5p; hsa-let-7i-5p; hsa-miR-574-3p; hsa-miR-18a-5p; hsa-miR-324-3p; hsa-miR-23a-3p	0.0044718	depleted	0.00263	enriched	0.0893002	enriched	0.0266763	enriched	1.99e-08	enriched	0.0126266	enriched	0.0218908	enriched	2.69e-07	enriched	0.0012977	depleted	0.0092289	enriched	0.369934	GO:1902893	TRUE	0.130717	0.0942324	0.3238	0.213155	9.05541e-06	0.157241	0.244539	9.89796e-05	0.0140906	0.283818	0.465893	-1	-1	1	1	1	1	1	1	1	-1	1
global genome nucleotide-excision repair GO0070911	depleted	97	hsa-miR-4732-3p; hsa-miR-1301-3p; hsa-miR-6747-3p; hsa-miR-320a-3p; hsa-miR-6857-3p; hsa-miR-493-5p; hsa-miR-1303; hsa-miR-100-5p; hsa-miR-1287-5p; hsa-miR-494-3p; hsa-let-7c-5p; hsa-miR-548j-5p; hsa-miR-335-5p; hsa-miR-4659a-3p; hsa-miR-19a-3p; hsa-miR-1306-5p; hsa-miR-382-5p; hsa-miR-548ay-5p; hsa-miR-155-5p; hsa-miR-122-5p; hsa-miR-1226-3p; hsa-miR-4659b-3p; hsa-miR-144-3p; hsa-miR-4511; hsa-m…	0.0014078	depleted	0.0026375	depleted	0.0051987	depleted	0.155124	enriched	3.7e-07	depleted	0.178953	depleted	0.235011	enriched	1.11e-05	enriched	1.34e-05	depleted	0.0538465	enriched	0.020085	GO:0070911	TRUE	0.100596	0.0942324	0.28823	0.354921	4.04007e-05	0.372231	0.428674	0.000536666	0.000829434	0.334936	0.169875	-1	-1	-1	-1	1	-1	-1	1	1	-1	1
tRNA-type intron splice site recognition and cleavage GO0000379	depleted	7	hsa-miR-142-3p; hsa-miR-26b-5p; hsa-miR-378a-3p; hsa-miR-27a-3p; hsa-miR-27b-3p; hsa-miR-197-3p; hsa-miR-484	0.0425712	depleted	0.0026524	depleted	0.0468123	depleted	0.132129	enriched	0.0524897	depleted	0.192234	depleted	0.160327	enriched	0.0272284	enriched	0.259652	depleted	0.196795	enriched	0.0515336	GO:0000379	TRUE	0.239552	0.0944177	0.315936	0.337078	0.118572	0.375901	0.388931	0.0783552	0.356801	0.397854	0.244892	-1	-1	-1	-1	1	-1	-1	1	1	-1	1
replication fork protection GO0048478	depleted	17	hsa-miR-361-3p; hsa-miR-5001-3p; hsa-miR-340-5p; hsa-miR-1304-3p; hsa-miR-877-3p; hsa-miR-26b-5p; hsa-miR-1270; hsa-miR-192-5p; hsa-miR-1227-3p; hsa-miR-183-5p; hsa-miR-23b-3p; hsa-miR-324-5p; hsa-miR-766-3p; hsa-miR-3940-3p; hsa-miR-484; hsa-miR-4286; hsa-miR-7977	0.0095657	depleted	0.0027064	depleted	0.0323527	depleted	0.000777	enriched	0.138621	depleted	0.000761	depleted	0.0254504	enriched	0.125241	enriched	0.138621	depleted	0.0639532	enriched	0.278221	GO:0048478	TRUE	0.167495	0.0951084	0.304609	0.0650938	0.225762	0.0638372	0.253427	0.217571	0.246036	0.33722	0.41577	-1	-1	-1	-1	1	-1	-1	1	1	-1	1
transcription by RNA polymerase III GO0006383	depleted	86	hsa-miR-1301-3p; hsa-miR-3173-5p; hsa-miR-6747-3p; hsa-miR-328-3p; hsa-miR-320a-3p; hsa-miR-185-3p; hsa-let-7d-3p; hsa-miR-1299; hsa-let-7e-5p; hsa-miR-3187-3p; hsa-miR-423-3p; hsa-miR-494-3p; hsa-let-7c-5p; hsa-miR-4755-5p; hsa-miR-1306-5p; hsa-miR-155-5p; hsa-miR-122-5p; hsa-miR-30a-5p; hsa-miR-142-3p; hsa-let-7b-5p; hsa-miR-10a-5p; hsa-miR-374a-5p; hsa-miR-423-5p; hsa-miR-454-3p; hsa-miR-1976;…	0.000667	depleted	0.0027109	depleted	0.000645	depleted	0.0666192	enriched	0.000635	depleted	0.141492	depleted	0.0141198	enriched	0.0084459	enriched	0.0267483	enriched	0.104671	enriched	0.143766	GO:0006383	TRUE	0.0848414	0.0951084	0.232152	0.269912	0.00490145	0.347297	0.215749	0.0356439	0.0914959	0.362636	0.339303	-1	-1	-1	-1	1	-1	-1	1	1	1	1
positive regulation of cell death GO0010942	depleted	74	hsa-miR-323a-3p; hsa-miR-320a-3p; hsa-let-7d-5p; hsa-miR-6735-5p; hsa-miR-493-5p; hsa-let-7e-5p; hsa-miR-3187-3p; hsa-miR-483-3p; hsa-miR-1303; hsa-miR-125a-5p; hsa-let-7c-5p; hsa-miR-335-5p; hsa-miR-628-3p; hsa-miR-1271-5p; hsa-miR-200c-3p; hsa-miR-155-5p; hsa-miR-122-5p; hsa-miR-146a-5p; hsa-miR-142-3p; hsa-let-7b-5p; hsa-miR-548e-3p; hsa-miR-98-5p; hsa-let-7g-5p; hsa-miR-186-5p; hsa-miR-4685-3…	0.022819	depleted	0.002718	depleted	0.165772	enriched	0.0307844	enriched	1.4e-05	enriched	0.0436883	enriched	0.0201017	enriched	1.94e-06	enriched	1.87e-05	depleted	3.93e-05	enriched	0.154032	GO:0010942	TRUE	0.202595	0.0951084	0.365402	0.219488	0.000363775	0.240682	0.241469	0.000241704	0.00103254	0.248972	0.347144	-1	-1	-1	1	1	1	1	1	1	-1	1
muscle contraction GO0006936	depleted	162	hsa-miR-3127-3p; hsa-miR-1301-3p; hsa-miR-342-5p; hsa-miR-2110; hsa-miR-6741-3p; hsa-miR-92b-3p; hsa-miR-671-3p; hsa-miR-6747-3p; hsa-miR-328-3p; hsa-miR-130b-5p; hsa-miR-320a-3p; hsa-miR-1248; hsa-let-7d-5p; hsa-miR-501-3p; hsa-miR-1307-3p; hsa-let-7e-5p; hsa-miR-1234-3p; hsa-miR-3187-3p; hsa-miR-483-3p; hsa-miR-1303; hsa-miR-6501-5p; hsa-miR-363-5p; hsa-miR-125a-5p; hsa-miR-4433b-5p; hsa-miR-49…	0.0077779	depleted	0.0027254	depleted	0.0484481	depleted	0.183798	enriched	7.44e-07	depleted	0.275993	depleted	0.332569	enriched	1.96e-05	enriched	8.25e-05	depleted	0.0115579	enriched	0.0361189	GO:0006936	TRUE	0.155526	0.0951084	0.315936	0.372502	6.23292e-05	0.4204	0.487411	0.000800306	0.00243688	0.296358	0.214533	-1	-1	-1	-1	1	-1	-1	1	1	-1	1
metanephric S-shaped body morphogenesis GO0072284	depleted	18	hsa-miR-193a-5p; hsa-miR-3200-5p; hsa-miR-21-5p; hsa-miR-340-3p; hsa-miR-93-5p; hsa-miR-3613-3p; hsa-miR-146b-5p; hsa-miR-15a-5p; hsa-miR-877-3p; hsa-miR-26b-5p; hsa-miR-181a-2-3p; hsa-miR-106b-5p; hsa-miR-17-5p; hsa-miR-192-5p; hsa-miR-199b-5p; hsa-miR-532-3p; hsa-miR-345-5p; hsa-miR-766-3p	0.000613	depleted	0.0027285	depleted	0.191231	depleted	0.296618	enriched	0.0308867	enriched	0.228321	enriched	0.350883	enriched	0.0311282	enriched	0.0301671	depleted	0.0535331	enriched	0.0112032	GO:0072284	TRUE	0.0848414	0.0951084	0.376719	0.431582	0.0820101	0.393842	0.496995	0.0856466	0.0974614	0.334936	0.139879	-1	-1	-1	-1	1	1	1	1	1	-1	1
chaperone-mediated autophagy GO0061684	depleted	58	hsa-miR-3127-3p; hsa-miR-92b-3p; hsa-miR-130b-5p; hsa-miR-320a-3p; hsa-miR-224-5p; hsa-miR-548j-5p; hsa-miR-495-3p; hsa-miR-548ay-5p; hsa-miR-139-5p; hsa-miR-1226-3p; hsa-miR-361-5p; hsa-miR-142-5p; hsa-let-7b-5p; hsa-miR-10a-5p; hsa-miR-25-3p; hsa-miR-454-3p; hsa-miR-186-5p; hsa-miR-340-5p; hsa-miR-130a-3p; hsa-miR-20b-5p; hsa-miR-20a-5p; hsa-miR-140-3p; hsa-miR-148b-3p; hsa-miR-421; hsa-miR-362…	0.0032546	depleted	0.002742	depleted	0.0332482	enriched	0.202607	enriched	3.24e-05	depleted	0.257775	depleted	0.239893	enriched	0.000414	enriched	6.7e-06	depleted	0.0477195	enriched	0.288554	GO:0061684	TRUE	0.124242	0.0951084	0.304609	0.386028	0.000647867	0.411881	0.432319	0.00467277	0.000520885	0.332892	0.420793	-1	-1	-1	1	1	-1	-1	1	1	-1	1
telomere maintenance GO0000723	depleted	137	hsa-miR-1301-3p; hsa-miR-3173-5p; hsa-miR-543; hsa-miR-342-5p; hsa-miR-2110; hsa-miR-92b-3p; hsa-miR-6747-3p; hsa-miR-130b-5p; hsa-miR-320a-3p; hsa-miR-1248; hsa-let-7d-5p; hsa-miR-1538; hsa-miR-485-3p; hsa-miR-1292-5p; hsa-miR-224-5p; hsa-miR-493-5p; hsa-let-7e-5p; hsa-miR-1303; hsa-miR-100-5p; hsa-miR-423-3p; hsa-miR-494-3p; hsa-let-7c-5p; hsa-miR-181d-5p; hsa-miR-548j-5p; hsa-miR-4755-5p; hsa-…	0.0064725	depleted	0.0027436	depleted	0.0027062	depleted	0.253925	enriched	4.43e-06	depleted	0.261488	depleted	0.0187813	enriched	6.81e-05	enriched	0.0074885	enriched	0.286312	enriched	0.0240497	GO:0000723	TRUE	0.149406	0.0951084	0.281679	0.413437	0.000186367	0.414661	0.237834	0.00149053	0.0425077	0.431323	0.184582	-1	-1	-1	-1	1	-1	-1	1	1	1	1
negative regulation of signal transduction by p53 class mediator GO1901797	depleted	41	hsa-miR-92b-3p; hsa-miR-330-3p; hsa-miR-483-3p; hsa-miR-335-5p; hsa-miR-363-3p; hsa-miR-29c-3p; hsa-let-7b-5p; hsa-miR-25-3p; hsa-miR-4685-3p; hsa-miR-340-5p; hsa-miR-20b-5p; hsa-miR-1304-3p; hsa-miR-20a-5p; hsa-miR-21-5p; hsa-miR-93-5p; hsa-miR-1255a; hsa-miR-3613-3p; hsa-miR-106a-5p; hsa-miR-26b-5p; hsa-miR-106b-5p; hsa-miR-17-5p; hsa-miR-185-5p; hsa-miR-1270; hsa-miR-425-5p; hsa-miR-339-5p; hs…	0.0031886	depleted	0.0027501	depleted	0.0133404	depleted	0.146795	enriched	0.0052334	depleted	0.241776	depleted	0.119272	enriched	0.003985	enriched	0.0012594	depleted	0.0796239	enriched	0.0036388	GO:1901797	TRUE	0.123453	0.0951084	0.295886	0.34849	0.0226944	0.403057	0.355439	0.0213485	0.013892	0.354413	0.0928977	-1	-1	-1	-1	1	-1	-1	1	1	-1	1
negative regulation of ERK1 and ERK2 cascade GO0070373	depleted	155	hsa-miR-1301-3p; hsa-miR-543; hsa-miR-2110; hsa-miR-6741-3p; hsa-miR-92b-3p; hsa-miR-328-3p; hsa-miR-130b-5p; hsa-miR-320a-3p; hsa-let-7d-5p; hsa-miR-1180-3p; hsa-miR-409-3p; hsa-miR-1307-3p; hsa-miR-1343-3p; hsa-miR-330-5p; hsa-miR-224-5p; hsa-let-7e-5p; hsa-miR-483-3p; hsa-miR-6501-5p; hsa-miR-363-5p; hsa-miR-1287-5p; hsa-miR-125a-5p; hsa-miR-454-5p; hsa-miR-494-3p; hsa-let-7c-5p; hsa-miR-629-3…	0.000967	depleted	0.0027692	depleted	0.0033313	depleted	0.341014	enriched	8.05e-05	depleted	0.309178	enriched	0.251332	enriched	0.000383	enriched	3.13e-05	depleted	0.346941	enriched	0.0281974	GO:0070373	TRUE	0.0881752	0.0954294	0.281679	0.454464	0.00120318	0.437225	0.437871	0.00446282	0.00137015	0.458265	0.197823	-1	-1	-1	-1	1	-1	1	1	1	-1	1
mRNA transcription GO0009299	depleted	59	hsa-miR-2110; hsa-miR-323a-3p; hsa-miR-330-3p; hsa-miR-224-5p; hsa-miR-125a-5p; hsa-let-7c-5p; hsa-miR-504-5p; hsa-miR-150-3p; hsa-miR-629-3p; hsa-miR-335-5p; hsa-miR-19a-3p; hsa-miR-142-5p; hsa-miR-29c-3p; hsa-miR-30a-5p; hsa-miR-25-3p; hsa-miR-454-3p; hsa-miR-340-5p; hsa-miR-505-5p; hsa-miR-130a-3p; hsa-miR-28-5p; hsa-miR-378c; hsa-miR-20b-5p; hsa-miR-20a-5p; hsa-miR-5193; hsa-miR-6885-3p; hsa-…	0.0101741	depleted	0.0027806	depleted	0.0820675	enriched	0.114955	enriched	7.15e-09	enriched	0.144357	enriched	0.0803293	enriched	9.41e-09	enriched	4.22e-07	depleted	0.0040899	enriched	0.0051016	GO:0009299	TRUE	0.168436	0.0954383	0.322618	0.326267	4.63225e-06	0.349057	0.317489	2.74534e-05	0.0001092	0.256555	0.104747	-1	-1	-1	1	1	1	1	1	1	-1	1
cellular response to heat GO0034605	depleted	160	hsa-miR-3127-3p; hsa-miR-1301-3p; hsa-miR-92b-3p; hsa-miR-6747-3p; hsa-miR-328-3p; hsa-miR-130b-5p; hsa-miR-320a-3p; hsa-let-7d-5p; hsa-miR-6857-3p; hsa-miR-361-3p; hsa-miR-1180-3p; hsa-miR-185-3p; hsa-miR-191-5p; hsa-miR-409-3p; hsa-miR-370-3p; hsa-miR-330-5p; hsa-miR-1292-5p; hsa-miR-224-5p; hsa-let-7e-5p; hsa-miR-3187-3p; hsa-miR-654-3p; hsa-miR-100-5p; hsa-miR-363-5p; hsa-miR-423-3p; hsa-miR-…	0.0080236	depleted	0.0027891	depleted	0.0382717	depleted	0.189926	enriched	9.21e-06	depleted	0.371667	enriched	0.495753	enriched	0.000786	enriched	9.75e-06	depleted	0.413473	enriched	0.241355	GO:0034605	TRUE	0.157522	0.0954383	0.306441	0.377989	0.000277098	0.47006	0.598401	0.00724014	0.000681658	0.488259	0.396839	-1	-1	-1	-1	1	-1	1	1	1	-1	1
intracellular estrogen receptor signaling pathway GO0030520	depleted	87	hsa-miR-3613-5p; hsa-miR-92b-3p; hsa-let-7d-5p; hsa-miR-361-3p; hsa-miR-485-3p; hsa-let-7e-5p; hsa-miR-1234-3p; hsa-miR-100-5p; hsa-miR-454-5p; hsa-let-7c-5p; hsa-miR-4326; hsa-miR-629-3p; hsa-miR-4755-5p; hsa-miR-335-5p; hsa-miR-19a-3p; hsa-miR-628-3p; hsa-miR-6726-3p; hsa-miR-7855-5p; hsa-miR-155-5p; hsa-miR-363-3p; hsa-miR-144-3p; hsa-miR-142-5p; hsa-miR-30a-5p; hsa-miR-142-3p; hsa-let-7b-5p; …	0.0088556	depleted	0.0028126	depleted	0.0624465	depleted	0.220718	enriched	7.36e-05	depleted	0.366124	enriched	0.10285	enriched	0.000166	enriched	0.0101265	depleted	0.0259358	enriched	0.0903379	GO:0030520	TRUE	0.163125	0.0959047	0.318101	0.395885	0.00113531	0.468205	0.345088	0.00267084	0.0506221	0.322299	0.295643	-1	-1	-1	-1	1	-1	1	1	1	-1	1
positive regulation of embryonic development GO0040019	depleted	44	hsa-miR-6857-3p; hsa-miR-501-3p; hsa-miR-125a-5p; hsa-miR-504-5p; hsa-miR-335-5p; hsa-miR-7855-5p; hsa-miR-30a-5p; hsa-let-7b-5p; hsa-miR-10a-5p; hsa-miR-374a-5p; hsa-miR-423-5p; hsa-miR-502-3p; hsa-miR-98-5p; hsa-miR-186-5p; hsa-miR-126-5p; hsa-miR-20b-5p; hsa-miR-20a-5p; hsa-miR-223-5p; hsa-miR-134-5p; hsa-miR-152-3p; hsa-miR-21-5p; hsa-miR-374b-5p; hsa-miR-93-5p; hsa-miR-106a-5p; hsa-miR-939-5…	0.0027072	depleted	0.0028386	depleted	0.0107346	enriched	0.101687	enriched	0.0023071	enriched	0.0254782	enriched	0.041223	enriched	0.0018292	enriched	0.0043929	depleted	0.191803	enriched	0.0177551	GO:0040019	TRUE	0.120571	0.0960252	0.295886	0.312083	0.0127028	0.198559	0.280732	0.0127154	0.0300847	0.396102	0.162471	-1	-1	-1	1	1	1	1	1	1	-1	1
Golgi reassembly GO0090168	depleted	50	hsa-miR-320a-3p; hsa-let-7d-5p; hsa-let-7e-5p; hsa-let-7c-5p; hsa-miR-200c-3p; hsa-miR-6513-3p; hsa-miR-155-5p; hsa-miR-361-5p; hsa-miR-30a-5p; hsa-let-7b-5p; hsa-miR-5001-3p; hsa-miR-423-5p; hsa-miR-98-5p; hsa-let-7g-5p; hsa-miR-186-5p; hsa-miR-20b-5p; hsa-miR-20a-5p; hsa-miR-1229-3p; hsa-miR-3163; hsa-miR-22-5p; hsa-miR-340-3p; hsa-miR-93-5p; hsa-miR-1255a; hsa-miR-106a-5p; hsa-miR-939-5p; hsa-…	0.0017606	depleted	0.002857	depleted	0.000602	depleted	0.0749355	enriched	0.0078101	depleted	0.17587	depleted	0.000607	enriched	0.000651	enriched	0.0630805	depleted	0.0413405	enriched	0.0640296	GO:0090168	TRUE	0.105443	0.0960252	0.232152	0.283488	0.0304548	0.369696	0.131085	0.0063201	0.153984	0.332892	0.264852	-1	-1	-1	-1	1	-1	-1	1	1	-1	1
negative regulation of extrinsic apoptotic signaling pathway GO2001237	depleted	90	hsa-miR-6786-3p; hsa-miR-2110; hsa-miR-92b-3p; hsa-miR-130b-5p; hsa-miR-320a-3p; hsa-let-7d-5p; hsa-miR-485-3p; hsa-miR-1343-3p; hsa-miR-330-5p; hsa-let-7e-5p; hsa-miR-483-3p; hsa-miR-1303; hsa-let-7c-5p; hsa-miR-504-5p; hsa-miR-4755-5p; hsa-miR-424-3p; hsa-miR-335-5p; hsa-miR-19a-3p; hsa-miR-200c-3p; hsa-miR-139-5p; hsa-miR-155-5p; hsa-miR-361-5p; hsa-miR-29c-3p; hsa-miR-30a-5p; hsa-miR-142-3p; …	0.0191299	depleted	0.0028581	depleted	0.0315004	depleted	0.307026	enriched	8.15e-06	enriched	0.361082	depleted	0.113677	enriched	1.89e-05	enriched	0.0074287	depleted	0.163034	enriched	0.013417	GO:2001237	TRUE	0.193168	0.0960252	0.304563	0.436063	0.000263129	0.466887	0.351586	0.000792455	0.0422233	0.386653	0.144713	-1	-1	-1	-1	1	1	-1	1	1	-1	1
response to gamma radiation GO0010332	depleted	90	hsa-miR-3613-5p; hsa-miR-2110; hsa-miR-92b-3p; hsa-miR-323a-3p; hsa-miR-320a-3p; hsa-miR-1248; hsa-let-7d-5p; hsa-miR-330-3p; hsa-miR-493-5p; hsa-let-7e-5p; hsa-miR-1303; hsa-miR-125a-5p; hsa-miR-494-3p; hsa-let-7c-5p; hsa-miR-504-5p; hsa-miR-150-3p; hsa-miR-335-5p; hsa-miR-19a-3p; hsa-miR-628-3p; hsa-miR-155-5p; hsa-miR-30a-5p; hsa-let-7b-5p; hsa-miR-548e-3p; hsa-miR-25-3p; hsa-miR-451a; hsa-miR…	0.0031721	depleted	0.0028581	depleted	0.249586	enriched	0.135348	enriched	1.75e-07	enriched	0.389281	enriched	0.0497871	enriched	7.67e-06	enriched	3.19e-06	depleted	0.000396	enriched	0.258425	GO:0010332	TRUE	0.123314	0.0960252	0.399677	0.341074	2.5818e-05	0.480568	0.289002	0.000452531	0.000341732	0.248972	0.405933	-1	-1	-1	1	1	1	1	1	1	-1	1
reverse cholesterol transport GO0043691	depleted	52	hsa-miR-1908-5p; hsa-miR-1248; hsa-miR-330-5p; hsa-miR-1234-3p; hsa-miR-3187-3p; hsa-miR-3909; hsa-miR-4755-5p; hsa-miR-335-5p; hsa-miR-19a-3p; hsa-miR-7855-5p; hsa-miR-10a-5p; hsa-miR-548e-3p; hsa-miR-25-5p; hsa-miR-4685-3p; hsa-miR-20b-5p; hsa-miR-1304-3p; hsa-miR-20a-5p; hsa-miR-148a-5p; hsa-miR-148b-3p; hsa-miR-21-5p; hsa-miR-93-5p; hsa-miR-3613-3p; hsa-miR-15a-5p; hsa-miR-877-3p; hsa-miR-26b…	0.0042695	depleted	0.0028727	depleted	0.0234428	depleted	0.0979227	enriched	0.082843	depleted	0.239678	depleted	0.0341052	enriched	0.040945	enriched	0.354905	depleted	0.0510144	enriched	0.0086194	GO:0043691	TRUE	0.130717	0.0960252	0.298432	0.307344	0.159608	0.401966	0.271223	0.103432	0.423446	0.332892	0.125049	-1	-1	-1	-1	1	-1	-1	1	1	-1	1
intra-Golgi vesicle-mediated transport GO0006891	depleted	97	hsa-miR-3613-5p; hsa-miR-6786-3p; hsa-miR-1301-3p; hsa-miR-2110; hsa-miR-92b-3p; hsa-miR-130b-5p; hsa-miR-320a-3p; hsa-let-7d-5p; hsa-miR-330-5p; hsa-let-7e-5p; hsa-miR-100-5p; hsa-miR-423-3p; hsa-miR-125a-5p; hsa-let-7c-5p; hsa-miR-335-5p; hsa-miR-382-5p; hsa-miR-1271-5p; hsa-miR-155-5p; hsa-miR-122-5p; hsa-miR-363-3p; hsa-miR-146a-5p; hsa-miR-361-5p; hsa-miR-30a-5p; hsa-miR-142-3p; hsa-let-7b-5…	0.0017686	depleted	0.0028783	depleted	0.0088542	depleted	0.245331	enriched	0.0038166	depleted	0.12824	depleted	0.262908	enriched	0.0124266	enriched	0.000529	depleted	0.467435	enriched	0.0464331	GO:0006891	TRUE	0.105443	0.0960252	0.293283	0.409754	0.0180397	0.33491	0.442473	0.0462334	0.00810855	0.522401	0.236005	-1	-1	-1	-1	1	-1	-1	1	1	-1	1
positive regulation of membrane protein ectodomain proteolysis GO0051044	depleted	51	hsa-miR-1908-5p; hsa-miR-543; hsa-miR-409-3p; hsa-miR-3909; hsa-miR-125a-5p; hsa-let-7c-5p; hsa-miR-181d-5p; hsa-miR-335-5p; hsa-miR-19a-3p; hsa-miR-155-5p; hsa-miR-30a-5p; hsa-let-7b-5p; hsa-miR-126-3p; hsa-miR-126-5p; hsa-miR-1976; hsa-miR-130a-3p; hsa-miR-140-3p; hsa-miR-148b-3p; hsa-miR-152-3p; hsa-miR-21-5p; hsa-miR-93-5p; hsa-miR-106a-5p; hsa-miR-15a-5p; hsa-miR-877-3p; hsa-miR-26b-5p; hsa-…	0.0078473	depleted	0.0028853	depleted	0.0390086	depleted	0.367741	enriched	0.0015072	depleted	0.402377	depleted	0.301731	enriched	0.000714	enriched	0.0105085	depleted	0.0729948	enriched	0.0437429	GO:0051044	TRUE	0.155951	0.0960252	0.307743	0.469052	0.00920614	0.484201	0.466819	0.00675623	0.0520497	0.347193	0.22978	-1	-1	-1	-1	1	-1	-1	1	1	-1	1
ubiquitin-dependent protein catabolic process via the multivesicular body sorting pathway GO0043162	depleted	71	hsa-miR-6786-3p; hsa-miR-92b-3p; hsa-miR-328-3p; hsa-miR-185-3p; hsa-miR-483-3p; hsa-miR-1303; hsa-miR-3909; hsa-miR-494-3p; hsa-miR-1273h-3p; hsa-miR-181d-5p; hsa-miR-4755-5p; hsa-miR-19a-3p; hsa-miR-1306-5p; hsa-miR-155-5p; hsa-miR-363-3p; hsa-miR-142-3p; hsa-let-7b-5p; hsa-miR-25-3p; hsa-miR-454-3p; hsa-miR-296-5p; hsa-miR-25-5p; hsa-miR-505-5p; hsa-miR-130a-3p; hsa-miR-28-5p; hsa-miR-378c; hs…	0.0056537	depleted	0.0029122	depleted	0.0046597	depleted	0.156271	enriched	0.000287	depleted	0.314985	depleted	0.0618979	enriched	0.0023075	enriched	0.0500549	depleted	0.109452	enriched	0.127592	GO:0043162	TRUE	0.141605	0.0965896	0.28823	0.35602	0.0028059	0.440625	0.30022	0.0150522	0.134374	0.365281	0.322989	-1	-1	-1	-1	1	-1	-1	1	1	-1	1
negative regulation of intrinsic apoptotic signaling pathway in response to DNA damage GO1902230	depleted	63	hsa-miR-92b-3p; hsa-miR-6747-3p; hsa-miR-361-3p; hsa-miR-6735-5p; hsa-miR-330-5p; hsa-miR-100-5p; hsa-miR-363-5p; hsa-let-7c-5p; hsa-miR-335-5p; hsa-miR-7855-5p; hsa-miR-155-5p; hsa-miR-146a-5p; hsa-miR-30a-5p; hsa-let-7b-5p; hsa-miR-451a; hsa-miR-98-5p; hsa-miR-454-3p; hsa-let-7g-5p; hsa-miR-126-3p; hsa-miR-25-5p; hsa-miR-4685-3p; hsa-miR-126-5p; hsa-miR-1976; hsa-miR-505-5p; hsa-miR-1304-5p; hs…	0.0047482	depleted	0.0029313	depleted	0.0130307	depleted	0.123266	enriched	0.0096916	depleted	0.25959	depleted	0.138406	enriched	0.0072173	enriched	0.0868543	depleted	0.0879737	enriched	0.0021037	GO:1902230	TRUE	0.130717	0.0966365	0.295886	0.330546	0.0352349	0.413353	0.368919	0.0318953	0.187009	0.354725	0.0820576	-1	-1	-1	-1	1	-1	-1	1	1	-1	1
angiogenesis GO0001525	depleted	200	hsa-miR-4732-3p; hsa-miR-3613-5p; hsa-miR-3127-3p; hsa-miR-543; hsa-miR-2110; hsa-miR-92b-3p; hsa-miR-6747-3p; hsa-miR-130b-5p; hsa-miR-320a-3p; hsa-miR-1248; hsa-let-7d-5p; hsa-miR-1180-3p; hsa-miR-485-3p; hsa-miR-409-3p; hsa-miR-1343-3p; hsa-miR-1468-5p; hsa-miR-4707-3p; hsa-miR-6735-5p; hsa-miR-330-5p; hsa-miR-1292-5p; hsa-miR-127-3p; hsa-miR-224-5p; hsa-miR-493-5p; hsa-let-7e-5p; hsa-miR-483-…	0.0026786	depleted	0.0029335	depleted	0.0202967	depleted	0.25921	enriched	0.000365	depleted	0.445917	depleted	0.431052	enriched	2.75e-05	enriched	0.001101	depleted	0.0899681	enriched	0.0619071	GO:0001525	TRUE	0.120158	0.0966365	0.296981	0.415265	0.00335579	0.509874	0.548486	0.000964783	0.012691	0.354725	0.26089	-1	-1	-1	-1	1	-1	-1	1	1	-1	1
pyrimidine dimer repair GO0006290	depleted	15	hsa-miR-409-3p; hsa-miR-155-5p; hsa-miR-142-5p; hsa-miR-21-5p; hsa-miR-877-3p; hsa-miR-106b-5p; hsa-miR-196b-5p; hsa-miR-192-5p; hsa-miR-23b-3p; hsa-miR-324-5p; hsa-miR-324-3p; hsa-let-7f-1-3p; hsa-miR-484; hsa-miR-6833-3p; hsa-let-7b-3p	0.0218668	depleted	0.0029554	depleted	0.274164	depleted	0.104877	enriched	0.0583346	depleted	0.0406819	depleted	0.437692	enriched	0.0561866	enriched	0.0181166	depleted	0.023411	enriched	0.151771	GO:0006290	TRUE	0.201233	0.0968168	0.406147	0.316324	0.126117	0.2356	0.553192	0.128627	0.0729015	0.319329	0.344991	-1	-1	-1	-1	1	-1	-1	1	1	-1	1
actin filament organization GO0007015	depleted	176	hsa-miR-1301-3p; hsa-miR-1908-5p; hsa-miR-3173-5p; hsa-miR-342-5p; hsa-miR-2110; hsa-miR-92b-3p; hsa-miR-433-3p; hsa-miR-6747-3p; hsa-miR-328-3p; hsa-miR-130b-5p; hsa-miR-320a-3p; hsa-let-7d-5p; hsa-miR-6857-3p; hsa-miR-501-3p; hsa-miR-330-3p; hsa-miR-1343-3p; hsa-miR-6735-5p; hsa-miR-224-5p; hsa-miR-493-5p; hsa-miR-1234-3p; hsa-miR-3187-3p; hsa-miR-483-3p; hsa-miR-1303; hsa-miR-5695; hsa-miR-363…	0.0023766	depleted	0.0029589	depleted	0.000421	depleted	0.0572121	enriched	0.000833	depleted	0.0547835	depleted	0.0060301	enriched	0.003825	enriched	0.0205169	depleted	0.216324	enriched	0.000104	GO:0007015	TRUE	0.116059	0.0968168	0.227293	0.261858	0.00600081	0.259827	0.19371	0.0208593	0.0789827	0.404743	0.0255098	-1	-1	-1	-1	1	-1	-1	1	1	-1	1
positive regulation of branching involved in ureteric bud morphogenesis GO0090190	depleted	76	hsa-miR-4732-3p; hsa-miR-320a-3p; hsa-miR-409-3p; hsa-miR-363-5p; hsa-miR-423-3p; hsa-miR-3200-5p; hsa-miR-125a-5p; hsa-miR-504-5p; hsa-miR-548j-5p; hsa-miR-4755-5p; hsa-miR-335-5p; hsa-miR-19a-3p; hsa-miR-495-3p; hsa-miR-200c-3p; hsa-miR-548ay-5p; hsa-miR-144-3p; hsa-miR-361-5p; hsa-miR-29c-3p; hsa-miR-30a-5p; hsa-let-7b-5p; hsa-miR-374a-5p; hsa-miR-423-5p; hsa-miR-296-5p; hsa-miR-186-5p; hsa-mi…	0.0049239	depleted	0.0029833	depleted	0.0103929	enriched	0.0911335	enriched	9.44e-06	enriched	0.0137209	enriched	0.0679644	enriched	5.11e-07	enriched	0.0016336	depleted	0.0177636	enriched	3.89e-05	GO:0090190	TRUE	0.132679	0.0972876	0.294512	0.30175	0.000282271	0.162017	0.305448	0.000116832	0.0161993	0.314166	0.0156236	-1	-1	-1	1	1	1	1	1	1	-1	1
regulation of protein catabolic process GO0042176	depleted	75	hsa-miR-6741-3p; hsa-miR-92b-3p; hsa-miR-130b-5p; hsa-miR-330-3p; hsa-miR-483-3p; hsa-miR-1303; hsa-miR-5695; hsa-miR-100-5p; hsa-miR-423-3p; hsa-miR-548j-5p; hsa-miR-335-5p; hsa-miR-19a-3p; hsa-miR-6726-3p; hsa-miR-548ay-5p; hsa-miR-7855-5p; hsa-miR-363-3p; hsa-miR-146a-5p; hsa-miR-29c-3p; hsa-miR-30a-5p; hsa-miR-142-3p; hsa-let-7b-5p; hsa-miR-25-3p; hsa-miR-423-5p; hsa-miR-454-3p; hsa-miR-296-5…	0.0135281	depleted	0.0030575	depleted	0.0828016	depleted	0.106643	enriched	0.000354	depleted	0.0827313	depleted	0.114426	enriched	0.000401	enriched	0.0393503	depleted	0.0052322	enriched	0.0038117	GO:0042176	TRUE	0.177981	0.0993739	0.322618	0.31809	0.00328574	0.295367	0.351798	0.00460629	0.116233	0.266212	0.0930706	-1	-1	-1	-1	1	-1	-1	1	1	-1	1
T cell activation GO0042110	depleted	119	hsa-miR-3127-3p; hsa-miR-1301-3p; hsa-miR-543; hsa-miR-92b-3p; hsa-miR-433-3p; hsa-miR-328-3p; hsa-miR-130b-5p; hsa-miR-320a-3p; hsa-let-7d-5p; hsa-miR-6857-3p; hsa-miR-361-3p; hsa-miR-330-3p; hsa-miR-1307-3p; hsa-miR-127-3p; hsa-let-7e-5p; hsa-miR-483-3p; hsa-miR-125a-5p; hsa-miR-4433b-5p; hsa-let-7c-5p; hsa-miR-181d-5p; hsa-miR-335-5p; hsa-miR-382-5p; hsa-miR-495-3p; hsa-miR-6726-3p; hsa-miR-78…	0.0055844	depleted	0.0031355	depleted	0.0536959	depleted	0.39769	enriched	0.005549	depleted	0.178746	depleted	0.328593	enriched	0.0122292	enriched	0.0347462	depleted	0.0209787	enriched	0.047883	GO:0042110	TRUE	0.14023	0.101569	0.316192	0.484383	0.0237556	0.37196	0.484918	0.045709	0.107088	0.314166	0.238618	-1	-1	-1	-1	1	-1	-1	1	1	-1	1
positive regulation of protein deacetylation GO0090312	depleted	16	hsa-miR-409-3p; hsa-miR-125a-5p; hsa-miR-335-5p; hsa-miR-15a-5p; hsa-miR-26b-5p; hsa-miR-15b-5p; hsa-miR-1270; hsa-miR-192-5p; hsa-miR-550a-3-5p; hsa-miR-30e-3p; hsa-miR-27a-3p; hsa-miR-221-5p; hsa-miR-148a-3p; hsa-miR-335-3p; hsa-miR-324-5p; hsa-miR-99b-5p	0.0040785	depleted	0.0031535	depleted	0.252616	depleted	0.45712	enriched	0.0455623	depleted	0.240195	enriched	0.376344	enriched	0.101111	enriched	0.000683	depleted	0.202291	depleted	0.541968	GO:0090312	TRUE	0.130717	0.101813	0.400184	0.513026	0.107119	0.401966	0.512803	0.187411	0.00949556	0.399094	0.56712	-1	-1	-1	-1	1	-1	1	1	1	-1	-1
mRNA polyadenylation GO0006378	depleted	103	hsa-miR-1301-3p; hsa-miR-92b-3p; hsa-miR-6747-3p; hsa-miR-328-3p; hsa-miR-320a-3p; hsa-miR-1538; hsa-miR-1234-3p; hsa-miR-6501-5p; hsa-miR-100-5p; hsa-miR-423-3p; hsa-let-7c-5p; hsa-miR-181d-5p; hsa-miR-4755-5p; hsa-miR-424-3p; hsa-miR-4659a-3p; hsa-miR-19a-3p; hsa-miR-1271-5p; hsa-miR-495-3p; hsa-miR-200c-3p; hsa-miR-155-5p; hsa-miR-122-5p; hsa-miR-1226-3p; hsa-miR-3074-5p; hsa-miR-4659b-3p; hsa…	0.000739	depleted	0.0031683	depleted	0.000312	depleted	0.0138566	enriched	0.005955	depleted	0.0278183	depleted	0.0024538	enriched	0.0071609	enriched	0.0173744	depleted	0.623342	enriched	0.0052421	GO:0006378	TRUE	0.0848414	0.101952	0.2125	0.179545	0.0249873	0.205268	0.158221	0.0317906	0.0708537	0.634706	0.1058	-1	-1	-1	-1	1	-1	-1	1	1	-1	1
establishment of mitotic spindle orientation GO0000132	depleted	107	hsa-miR-1301-3p; hsa-miR-543; hsa-miR-92b-3p; hsa-miR-323a-3p; hsa-miR-130b-5p; hsa-miR-320a-3p; hsa-let-7d-5p; hsa-miR-330-5p; hsa-let-7e-5p; hsa-miR-483-3p; hsa-miR-4521; hsa-miR-100-5p; hsa-miR-423-3p; hsa-miR-125a-5p; hsa-let-7c-5p; hsa-miR-92b-5p; hsa-miR-5189-3p; hsa-miR-504-5p; hsa-miR-335-5p; hsa-miR-155-5p; hsa-miR-122-5p; hsa-miR-361-5p; hsa-miR-29c-3p; hsa-miR-4742-3p; hsa-miR-1273c; h…	0.000215	depleted	0.0032158	depleted	0.0020845	depleted	0.0543904	enriched	0.0137051	depleted	0.0414773	depleted	0.125677	enriched	0.0133786	enriched	0.0061575	depleted	0.0443876	enriched	0.358941	GO:0000132	TRUE	0.0636785	0.10266	0.265713	0.258215	0.0454887	0.2356	0.361661	0.0486394	0.0375399	0.332892	0.459456	-1	-1	-1	-1	1	-1	-1	1	1	-1	1
glycoside catabolic process GO0016139	depleted	9	hsa-miR-3187-3p; hsa-miR-30a-5p; hsa-miR-30e-5p; hsa-miR-30b-5p; hsa-miR-769-5p; hsa-miR-197-3p; hsa-miR-576-5p; hsa-miR-30d-5p; hsa-miR-331-3p	0.0044918	depleted	0.0032265	depleted	0.023102	depleted	0.0486275	enriched	0.0632078	depleted	0.0442858	depleted	0.0129085	enriched	0.0147937	depleted	0.25846	depleted	0.0226649	enriched	0.000733	GO:0016139	TRUE	0.130717	0.10266	0.298432	0.247934	0.132611	0.242901	0.215446	0.0518821	0.35542	0.318007	0.0543763	-1	-1	-1	-1	1	-1	-1	1	-1	-1	1
positive regulation of T cell cytokine production GO0002726	depleted	54	hsa-miR-501-3p; hsa-miR-409-3p; hsa-miR-363-5p; hsa-miR-125a-5p; hsa-miR-181d-5p; hsa-miR-19a-3p; hsa-miR-1271-5p; hsa-miR-200c-3p; hsa-miR-146a-5p; hsa-miR-4473; hsa-miR-142-5p; hsa-miR-29c-3p; hsa-miR-142-3p; hsa-miR-10a-5p; hsa-miR-374a-5p; hsa-miR-502-3p; hsa-miR-186-5p; hsa-miR-16-2-3p; hsa-miR-340-5p; hsa-miR-1976; hsa-miR-1304-5p; hsa-miR-20b-5p; hsa-miR-20a-5p; hsa-miR-148b-3p; hsa-miR-15…	0.0044843	depleted	0.0032505	depleted	0.0440023	enriched	0.0055388	enriched	0.000247	enriched	0.0222884	enriched	0.0159416	enriched	0.000188	enriched	0.0012322	depleted	0.0908043	enriched	0.0817308	GO:0002726	TRUE	0.130717	0.10266	0.314564	0.131927	0.002559	0.189666	0.227953	0.0029185	0.0137165	0.354725	0.286014	-1	-1	-1	1	1	1	1	1	1	-1	1
neutrophil degranulation GO0043312	depleted	289	hsa-miR-4732-3p; hsa-miR-3127-3p; hsa-miR-6786-3p; hsa-miR-1301-3p; hsa-miR-1908-5p; hsa-miR-543; hsa-miR-342-5p; hsa-miR-2110; hsa-miR-6741-3p; hsa-miR-92b-3p; hsa-miR-433-3p; hsa-miR-6747-3p; hsa-miR-193a-5p; hsa-miR-328-3p; hsa-miR-7704; hsa-miR-323a-3p; hsa-miR-130b-5p; hsa-miR-320a-3p; hsa-miR-1248; hsa-let-7d-5p; hsa-miR-6857-3p; hsa-miR-361-3p; hsa-miR-1180-3p; hsa-miR-185-3p; hsa-miR-501-…	0.0220233	depleted	0.0032528	depleted	0.0361637	depleted	0.203647	enriched	0.0133937	depleted	0.292711	depleted	0.307309	enriched	0.0752513	enriched	0.055295	depleted	0.20798	depleted	0.627609	GO:0043312	TRUE	0.201338	0.10266	0.305357	0.386218	0.0448364	0.428657	0.469999	0.154738	0.143028	0.400757	0.634662	-1	-1	-1	-1	1	-1	-1	1	1	-1	-1
platelet formation GO0030220	depleted	48	hsa-miR-224-5p; hsa-miR-423-3p; hsa-let-7c-5p; hsa-miR-335-5p; hsa-miR-382-5p; hsa-miR-200c-3p; hsa-miR-155-5p; hsa-miR-363-3p; hsa-miR-29c-3p; hsa-miR-30a-5p; hsa-miR-142-3p; hsa-let-7b-5p; hsa-miR-374a-5p; hsa-miR-98-5p; hsa-let-7g-5p; hsa-miR-20b-5p; hsa-miR-199b-3p; hsa-miR-20a-5p; hsa-miR-421; hsa-miR-21-5p; hsa-miR-1296-5p; hsa-miR-93-5p; hsa-miR-106a-5p; hsa-miR-877-3p; hsa-miR-26b-5p; hsa…	0.0050974	depleted	0.0032559	depleted	0.0137179	depleted	0.296617	enriched	3.99e-06	enriched	0.255732	depleted	0.309395	enriched	3.01e-07	enriched	0.001219	depleted	0.004994	enriched	0.000887	GO:0030220	TRUE	0.134997	0.10266	0.295886	0.431582	0.000173102	0.411073	0.471469	0.000104468	0.0136589	0.259528	0.0608402	-1	-1	-1	-1	1	1	-1	1	1	-1	1
cellular response to insulin stimulus GO0032869	depleted	200	hsa-miR-1301-3p; hsa-miR-3173-5p; hsa-miR-6741-3p; hsa-miR-92b-3p; hsa-miR-6747-3p; hsa-miR-193a-5p; hsa-miR-328-3p; hsa-miR-130b-5p; hsa-miR-320a-3p; hsa-miR-1248; hsa-miR-185-3p; hsa-miR-330-3p; hsa-miR-409-3p; hsa-miR-1307-3p; hsa-miR-1299; hsa-miR-1343-3p; hsa-miR-370-3p; hsa-miR-4707-3p; hsa-miR-330-5p; hsa-miR-127-3p; hsa-miR-493-5p; hsa-let-7e-5p; hsa-miR-1234-3p; hsa-miR-3187-3p; hsa-miR-…	0.0045831	depleted	0.0032809	depleted	0.0164827	depleted	0.0898266	enriched	0.000394	depleted	0.192633	depleted	0.0751504	enriched	0.000438	enriched	0.0047299	depleted	0.11591	enriched	0.0033547	GO:0032869	TRUE	0.130717	0.10266	0.295886	0.300805	0.00351274	0.375901	0.312906	0.004859	0.0316712	0.36608	0.0908105	-1	-1	-1	-1	1	-1	-1	1	1	-1	1
cellular defense response GO0006968	depleted	118	hsa-miR-3613-5p; hsa-miR-92b-3p; hsa-miR-328-3p; hsa-miR-6861-3p; hsa-miR-320a-3p; hsa-miR-1248; hsa-miR-361-3p; hsa-miR-1307-3p; hsa-miR-1299; hsa-miR-4707-3p; hsa-miR-493-5p; hsa-let-7e-5p; hsa-miR-3187-3p; hsa-miR-1303; hsa-miR-4521; hsa-miR-100-5p; hsa-miR-363-5p; hsa-miR-125a-5p; hsa-miR-1273h-3p; hsa-miR-150-3p; hsa-miR-4326; hsa-miR-629-3p; hsa-miR-548j-5p; hsa-miR-335-5p; hsa-miR-382-5p; …	0.0051393	depleted	0.0033168	depleted	0.0474404	depleted	0.303014	enriched	3.9e-06	enriched	0.177793	enriched	0.106385	enriched	4.39e-07	enriched	0.000954	depleted	0.0015373	enriched	0.0044097	GO:0006968	TRUE	0.134997	0.10266	0.315936	0.435069	0.000173102	0.371141	0.349327	0.000116832	0.0118555	0.248972	0.0976977	-1	-1	-1	-1	1	1	1	1	1	-1	1
Uptake and function of anthrax toxins	depleted	2	hsa-miR-145-5p; hsa-miR-4732-5p	0.0018436	depleted	0.0033361	depleted	0.0087089	depleted	0.0448791	enriched	0.35249	depleted	0.0365213	1	1	enriched	0.486535	enriched	0.0239112	depleted	0.425512	depleted	0.328795	GO:	FALSE	0.107112	0.10266	0.293283	0.242172	0.410534	0.228682	1	0.515554	0.0872912	0.495641	0.442921	-1	-1	-1	-1	1	-1	1	1	1	-1	-1
endothelial cell chemotaxis GO0035767	depleted	58	hsa-miR-320a-3p; hsa-let-7d-5p; hsa-miR-363-5p; hsa-miR-423-3p; hsa-miR-125a-5p; hsa-miR-504-5p; hsa-miR-335-5p; hsa-miR-19a-3p; hsa-miR-495-3p; hsa-miR-200c-3p; hsa-miR-155-5p; hsa-miR-146a-5p; hsa-miR-361-5p; hsa-miR-29c-3p; hsa-miR-374a-5p; hsa-miR-296-5p; hsa-miR-186-5p; hsa-miR-126-3p; hsa-miR-126-5p; hsa-miR-28-5p; hsa-miR-106b-3p; hsa-miR-20b-5p; hsa-miR-20a-5p; hsa-miR-134-5p; hsa-miR-519…	0.0135436	depleted	0.0033502	depleted	0.0128774	enriched	0.0597747	enriched	4.53e-07	enriched	0.0993737	enriched	0.131681	enriched	1.15e-05	enriched	2.34e-06	depleted	0.267105	enriched	0.00087	GO:0035767	TRUE	0.177981	0.10266	0.295886	0.263873	4.4921e-05	0.313137	0.363748	0.000545156	0.000284252	0.423803	0.0605987	-1	-1	-1	1	1	1	1	1	1	-1	1
protein deubiquitination GO0016579	depleted	280	hsa-miR-4732-3p; hsa-miR-3613-5p; hsa-miR-3127-3p; hsa-miR-6786-3p; hsa-miR-1301-3p; hsa-miR-1908-5p; hsa-miR-543; hsa-miR-342-5p; hsa-miR-2110; hsa-miR-6741-3p; hsa-miR-92b-3p; hsa-miR-433-3p; hsa-miR-6747-3p; hsa-miR-328-3p; hsa-miR-3605-3p; hsa-miR-323a-3p; hsa-miR-130b-5p; hsa-miR-320a-3p; hsa-miR-1248; hsa-let-7d-5p; hsa-miR-6857-3p; hsa-miR-361-3p; hsa-miR-1180-3p; hsa-miR-185-3p; hsa-miR-5…	0.0093845	depleted	0.0033502	depleted	0.101974	depleted	0.316204	enriched	0.000156	enriched	0.632221	depleted	0.452748	enriched	0.000768	enriched	0.000537	depleted	0.0234201	enriched	0.0224341	GO:0016579	TRUE	0.165816	0.10266	0.330399	0.440555	0.00185331	0.6422	0.564579	0.00714887	0.00820529	0.319329	0.178262	-1	-1	-1	-1	1	1	-1	1	1	-1	1
phospholipid metabolic process GO0006644	depleted	115	hsa-miR-92b-3p; hsa-miR-6747-3p; hsa-miR-193a-5p; hsa-miR-7704; hsa-miR-130b-5p; hsa-miR-320a-3p; hsa-miR-1343-3p; hsa-miR-4707-3p; hsa-miR-330-5p; hsa-miR-1234-3p; hsa-miR-654-3p; hsa-miR-1303; hsa-miR-6501-5p; hsa-miR-100-5p; hsa-miR-363-5p; hsa-miR-125a-5p; hsa-miR-181d-5p; hsa-miR-548j-5p; hsa-miR-4755-5p; hsa-miR-335-5p; hsa-miR-4659a-3p; hsa-miR-548ay-5p; hsa-miR-155-5p; hsa-miR-122-5p; hsa…	0.0015469	depleted	0.0033556	depleted	0.0016009	depleted	0.0297335	enriched	0.218699	depleted	0.0268672	depleted	0.0414562	enriched	0.109037	enriched	0.0674952	depleted	0.0579149	enriched	0.0361266	GO:0006644	TRUE	0.102657	0.10266	0.265713	0.218199	0.302106	0.203663	0.280933	0.197056	0.159929	0.334936	0.214533	-1	-1	-1	-1	1	-1	-1	1	1	-1	1
peptidyl-threonine phosphorylation GO0018107	depleted	207	hsa-miR-4732-3p; hsa-miR-6786-3p; hsa-miR-1301-3p; hsa-miR-1908-5p; hsa-miR-2110; hsa-miR-6741-3p; hsa-miR-92b-3p; hsa-miR-433-3p; hsa-miR-6747-3p; hsa-miR-193a-5p; hsa-miR-4508; hsa-miR-7706; hsa-miR-323a-3p; hsa-miR-130b-5p; hsa-miR-320a-3p; hsa-miR-1248; hsa-let-7d-5p; hsa-miR-185-3p; hsa-miR-3177-3p; hsa-miR-409-3p; hsa-miR-1307-3p; hsa-miR-1343-3p; hsa-miR-370-3p; hsa-miR-6735-5p; hsa-miR-33…	0.0114816	depleted	0.0033731	depleted	0.0842531	enriched	0.597917	enriched	5.4e-08	depleted	0.4597	enriched	0.344816	enriched	2.12e-05	enriched	2.9e-06	depleted	0.0150459	depleted	0.184224	GO:0018107	TRUE	0.171032	0.10266	0.322618	0.612024	1.49935e-05	0.517655	0.493799	0.000837486	0.0003277	0.307642	0.3702	-1	-1	-1	1	1	-1	1	1	1	-1	-1
positive regulation of glycolytic process GO0045821	depleted	114	hsa-miR-3613-5p; hsa-miR-2110; hsa-miR-92b-3p; hsa-miR-433-3p; hsa-miR-328-3p; hsa-miR-130b-5p; hsa-miR-361-3p; hsa-miR-330-3p; hsa-miR-409-3p; hsa-miR-6894-3p; hsa-let-7e-5p; hsa-miR-483-3p; hsa-miR-423-3p; hsa-miR-125a-5p; hsa-miR-494-3p; hsa-miR-1273h-3p; hsa-miR-548j-5p; hsa-miR-424-3p; hsa-miR-335-5p; hsa-miR-19a-3p; hsa-miR-1306-5p; hsa-miR-382-5p; hsa-miR-1271-5p; hsa-miR-548ay-5p; hsa-miR…	0.0035662	depleted	0.0033774	depleted	0.0164401	enriched	0.284202	enriched	5.91e-06	depleted	0.260212	depleted	0.41621	enriched	0.000878	enriched	9.47e-06	depleted	0.177704	enriched	0.0539587	GO:0045821	TRUE	0.128525	0.10266	0.295886	0.426203	0.000220051	0.413869	0.537447	0.00779927	0.00066688	0.394155	0.248399	-1	-1	-1	1	1	-1	-1	1	1	-1	1
ESCRT complex disassembly GO1904896	depleted	9	hsa-miR-15a-5p; hsa-miR-107; hsa-miR-181a-2-3p; hsa-miR-15b-5p; hsa-miR-532-3p; hsa-miR-324-3p; hsa-miR-1260a; hsa-miR-6509-3p; hsa-miR-1260b	0.000929	depleted	0.0033843	depleted	0.0089143	depleted	0.119666	enriched	0.0053287	depleted	0.0947622	depleted	0.0672607	enriched	0.035008	enriched	0.0050009	depleted	0.308183	enriched	0.370129	GO:1904896	TRUE	0.0881752	0.10266	0.293283	0.327604	0.0230152	0.308831	0.304117	0.0926239	0.0330425	0.441139	0.465893	-1	-1	-1	-1	1	-1	-1	1	1	-1	1
actomyosin contractile ring contraction GO0000916	depleted	9	hsa-miR-15a-5p; hsa-miR-107; hsa-miR-181a-2-3p; hsa-miR-15b-5p; hsa-miR-532-3p; hsa-miR-324-3p; hsa-miR-1260a; hsa-miR-6509-3p; hsa-miR-1260b	0.000929	depleted	0.0033843	depleted	0.0089143	depleted	0.119666	enriched	0.0053287	depleted	0.0947622	depleted	0.0672607	enriched	0.035008	enriched	0.0050009	depleted	0.308183	enriched	0.370129	GO:0000916	TRUE	0.0881752	0.10266	0.293283	0.327604	0.0230152	0.308831	0.304117	0.0926239	0.0330425	0.441139	0.465893	-1	-1	-1	-1	1	-1	-1	1	1	-1	1
vesicle uncoating GO0072319	depleted	9	hsa-miR-15a-5p; hsa-miR-107; hsa-miR-181a-2-3p; hsa-miR-15b-5p; hsa-miR-532-3p; hsa-miR-324-3p; hsa-miR-1260a; hsa-miR-6509-3p; hsa-miR-1260b	0.000929	depleted	0.0033843	depleted	0.0089143	depleted	0.119666	enriched	0.0053287	depleted	0.0947622	depleted	0.0672607	enriched	0.035008	enriched	0.0050009	depleted	0.308183	enriched	0.370129	GO:0072319	TRUE	0.0881752	0.10266	0.293283	0.327604	0.0230152	0.308831	0.304117	0.0926239	0.0330425	0.441139	0.465893	-1	-1	-1	-1	1	-1	-1	1	1	-1	1
cellular response to tumor necrosis factor GO0071356	depleted	159	hsa-miR-3173-5p; hsa-miR-543; hsa-miR-92b-3p; hsa-miR-433-3p; hsa-miR-328-3p; hsa-miR-130b-5p; hsa-miR-320a-3p; hsa-let-7d-5p; hsa-miR-185-3p; hsa-miR-191-5p; hsa-miR-409-3p; hsa-miR-1299; hsa-miR-370-3p; hsa-miR-330-5p; hsa-miR-127-3p; hsa-miR-493-5p; hsa-let-7e-5p; hsa-miR-1234-3p; hsa-miR-654-3p; hsa-miR-483-3p; hsa-miR-1303; hsa-miR-100-5p; hsa-miR-363-5p; hsa-miR-423-3p; hsa-miR-125a-5p; hsa…	0.0095523	depleted	0.0033885	depleted	0.062424	enriched	0.0979622	enriched	1.3e-05	enriched	0.297117	enriched	0.0219022	enriched	0.000165	enriched	0.000112	depleted	0.0465873	enriched	0.0247468	GO:0071356	TRUE	0.167495	0.10266	0.318101	0.307344	0.000348028	0.429654	0.244539	0.00266357	0.003015	0.332892	0.186798	-1	-1	-1	1	1	1	1	1	1	-1	1
developmental growth GO0048589	depleted	43	hsa-miR-6786-3p; hsa-miR-342-5p; hsa-miR-320a-3p; hsa-miR-485-3p; hsa-miR-1299; hsa-miR-335-5p; hsa-miR-155-5p; hsa-miR-142-3p; hsa-let-7b-5p; hsa-miR-374a-5p; hsa-miR-20b-5p; hsa-miR-199b-3p; hsa-miR-20a-5p; hsa-miR-148a-5p; hsa-miR-223-5p; hsa-miR-6842-3p; hsa-miR-148b-3p; hsa-miR-421; hsa-miR-152-3p; hsa-miR-21-5p; hsa-miR-374b-5p; hsa-miR-130b-3p; hsa-miR-93-5p; hsa-miR-210-3p; hsa-miR-26b-5p…	0.0021916	depleted	0.0033921	depleted	0.103412	enriched	0.268641	enriched	8.99e-05	enriched	0.233909	depleted	0.414774	enriched	0.000139	enriched	0.0583084	depleted	0.107392	enriched	0.0078725	GO:0048589	TRUE	0.113287	0.10266	0.33156	0.420125	0.00130982	0.397822	0.536078	0.00242079	0.147817	0.3651	0.120499	-1	-1	-1	1	1	1	-1	1	1	-1	1
negative regulation of glomerular filtration GO0003105	depleted	12	hsa-miR-1976; hsa-miR-20b-5p; hsa-miR-20a-5p; hsa-miR-93-5p; hsa-miR-106a-5p; hsa-miR-877-3p; hsa-miR-26b-5p; hsa-miR-106b-5p; hsa-miR-17-5p; hsa-miR-744-5p; hsa-miR-378a-5p; hsa-miR-150-5p	0.003684	depleted	0.0034157	depleted	0.0049558	depleted	0.181531	enriched	0.0020614	enriched	0.307589	depleted	0.0306556	enriched	0.000639	enriched	0.160968	depleted	0.0351184	enriched	0.0054454	GO:0003105	TRUE	0.128525	0.10266	0.28823	0.370302	0.0116064	0.436254	0.262795	0.00625358	0.266716	0.332223	0.106713	-1	-1	-1	-1	1	1	-1	1	1	-1	1
regulation of cytosolic calcium ion concentration GO0051480	depleted	92	hsa-miR-4732-3p; hsa-miR-92b-3p; hsa-miR-6747-3p; hsa-miR-320a-3p; hsa-let-7d-5p; hsa-miR-409-3p; hsa-miR-1343-3p; hsa-let-7e-5p; hsa-miR-483-3p; hsa-miR-100-5p; hsa-miR-423-3p; hsa-miR-3909; hsa-miR-125a-5p; hsa-let-7c-5p; hsa-miR-181d-5p; hsa-miR-548j-5p; hsa-miR-335-5p; hsa-miR-19a-3p; hsa-miR-1306-5p; hsa-miR-548ay-5p; hsa-miR-122-5p; hsa-miR-30a-5p; hsa-miR-142-3p; hsa-let-7b-5p; hsa-miR-25-…	0.004234	depleted	0.00342	depleted	0.0229907	depleted	0.142612	enriched	0.0030671	depleted	0.0942236	depleted	0.157895	enriched	0.0045048	enriched	0.0819794	depleted	0.0604596	enriched	0.447222	GO:0051480	TRUE	0.130717	0.10266	0.298432	0.34589	0.0155483	0.308831	0.387721	0.0234125	0.179138	0.336398	0.506539	-1	-1	-1	-1	1	-1	-1	1	1	-1	1
stress fiber assembly GO0043149	depleted	73	hsa-miR-3613-5p; hsa-miR-320a-3p; hsa-miR-330-5p; hsa-let-7e-5p; hsa-miR-3187-3p; hsa-miR-483-3p; hsa-miR-4521; hsa-miR-1287-5p; hsa-miR-504-5p; hsa-miR-335-5p; hsa-miR-200c-3p; hsa-miR-7855-5p; hsa-miR-155-5p; hsa-miR-122-5p; hsa-miR-146a-5p; hsa-miR-29c-3p; hsa-miR-30a-5p; hsa-let-7b-5p; hsa-miR-10a-5p; hsa-miR-99a-5p; hsa-miR-183-3p; hsa-miR-25-3p; hsa-miR-423-5p; hsa-miR-98-5p; hsa-miR-6877-5…	0.0036014	depleted	0.0034221	enriched	0.017186	enriched	0.0379591	enriched	0.000275	enriched	0.0173308	enriched	0.0029017	enriched	7.69e-05	enriched	0.0012063	depleted	0.0169863	enriched	0.0509204	GO:0043149	TRUE	0.128525	0.10266	0.295886	0.2326	0.00273536	0.174529	0.160477	0.00163169	0.0135996	0.314166	0.244014	-1	-1	1	1	1	1	1	1	1	-1	1
regulation of synaptic vesicle exocytosis GO2000300	depleted	62	hsa-miR-1908-5p; hsa-miR-328-3p; hsa-miR-130b-5p; hsa-miR-361-3p; hsa-miR-409-3p; hsa-miR-1307-3p; hsa-miR-224-5p; hsa-miR-363-5p; hsa-miR-125a-5p; hsa-miR-335-5p; hsa-miR-3615; hsa-miR-155-5p; hsa-miR-142-5p; hsa-miR-30a-5p; hsa-miR-374a-5p; hsa-miR-451a; hsa-miR-454-3p; hsa-miR-186-5p; hsa-miR-25-5p; hsa-miR-16-2-3p; hsa-miR-340-5p; hsa-miR-1976; hsa-miR-130a-3p; hsa-miR-942-5p; hsa-miR-1304-5p…	0.0119355	depleted	0.0034227	depleted	0.135322	enriched	0.218737	enriched	0.002143	enriched	0.280882	enriched	0.470673	enriched	0.007841	enriched	0.0147066	depleted	0.0260516	enriched	0.0487308	GO:2000300	TRUE	0.172814	0.10266	0.348788	0.39487	0.0120033	0.42168	0.578109	0.0337911	0.0637169	0.322299	0.240023	-1	-1	-1	1	1	1	1	1	1	-1	1
interleukin-9-mediated signaling pathway GO0038113	depleted	54	hsa-miR-323a-3p; hsa-miR-130b-5p; hsa-miR-6894-3p; hsa-let-7e-5p; hsa-miR-1234-3p; hsa-miR-125a-5p; hsa-let-7c-5p; hsa-miR-504-5p; hsa-miR-335-5p; hsa-miR-19a-3p; hsa-miR-155-5p; hsa-miR-146a-5p; hsa-miR-30a-5p; hsa-miR-423-5p; hsa-miR-340-5p; hsa-miR-28-5p; hsa-miR-106b-3p; hsa-miR-20b-5p; hsa-miR-20a-5p; hsa-miR-134-5p; hsa-miR-1229-3p; hsa-miR-21-5p; hsa-miR-130b-3p; hsa-miR-93-5p; hsa-miR-106…	0.0090069	depleted	0.0034416	depleted	0.111856	depleted	0.439099	enriched	4.9e-05	depleted	0.344314	enriched	0.179673	enriched	1.43e-05	enriched	0.0041963	depleted	0.0184708	enriched	0.0514316	GO:0038113	TRUE	0.163125	0.102785	0.336955	0.50499	0.000857986	0.457968	0.401396	0.000640403	0.0293203	0.314166	0.2448	-1	-1	-1	-1	1	-1	1	1	1	-1	1
protein autophosphorylation GO0046777	depleted	260	hsa-miR-4732-3p; hsa-miR-3127-3p; hsa-miR-1301-3p; hsa-miR-1908-5p; hsa-miR-3173-5p; hsa-miR-543; hsa-miR-2110; hsa-miR-6741-3p; hsa-miR-92b-3p; hsa-miR-6747-3p; hsa-miR-193a-5p; hsa-miR-4508; hsa-miR-328-3p; hsa-miR-6861-3p; hsa-miR-130b-5p; hsa-miR-320a-3p; hsa-miR-1248; hsa-let-7d-5p; hsa-miR-6857-3p; hsa-miR-361-3p; hsa-miR-1180-3p; hsa-miR-185-3p; hsa-miR-1538; hsa-miR-330-3p; hsa-miR-409-3p…	0.0096909	depleted	0.0034642	depleted	0.0195658	depleted	0.18821	enriched	0.000299	depleted	0.457114	depleted	0.224619	enriched	0.001594	enriched	0.0010377	depleted	0.0213954	enriched	0.0354684	GO:0046777	TRUE	0.16822	0.102785	0.296187	0.37657	0.00287691	0.515819	0.423779	0.0115342	0.0123388	0.314166	0.214488	-1	-1	-1	-1	1	-1	-1	1	1	-1	1
embryonic digestive tract morphogenesis GO0048557	depleted	34	hsa-miR-92b-3p; hsa-miR-1234-3p; hsa-miR-363-3p; hsa-let-7b-5p; hsa-miR-25-3p; hsa-miR-186-5p; hsa-miR-130a-3p; hsa-miR-199b-3p; hsa-miR-6842-3p; hsa-miR-6885-3p; hsa-miR-148b-3p; hsa-miR-421; hsa-miR-21-5p; hsa-miR-130b-3p; hsa-miR-146b-5p; hsa-miR-210-3p; hsa-miR-26b-5p; hsa-miR-378a-3p; hsa-miR-18a-3p; hsa-miR-192-5p; hsa-miR-339-5p; hsa-miR-550a-3-5p; hsa-miR-21-3p; hsa-miR-221-3p; hsa-miR-18…	0.0012267	depleted	0.0034644	depleted	0.0013998	depleted	0.0512202	enriched	0.0217962	depleted	0.0614684	depleted	0.0268299	enriched	0.0428841	enriched	0.0092461	depleted	0.38517	enriched	0.0037672	GO:0048557	TRUE	0.0946337	0.102785	0.265713	0.252367	0.0639733	0.272265	0.257133	0.107299	0.0479475	0.476393	0.0928977	-1	-1	-1	-1	1	-1	-1	1	1	-1	1
cell surface receptor signaling pathway GO0007166	depleted	221	hsa-miR-4732-3p; hsa-miR-1301-3p; hsa-miR-1908-5p; hsa-miR-342-5p; hsa-miR-92b-3p; hsa-miR-433-3p; hsa-miR-6747-3p; hsa-miR-193a-5p; hsa-miR-328-3p; hsa-miR-323a-3p; hsa-miR-130b-5p; hsa-miR-320a-3p; hsa-miR-1248; hsa-let-7d-5p; hsa-miR-6857-3p; hsa-miR-361-3p; hsa-miR-1180-3p; hsa-miR-185-3p; hsa-miR-409-3p; hsa-miR-1299; hsa-miR-1343-3p; hsa-miR-370-3p; hsa-miR-4707-3p; hsa-miR-6735-5p; hsa-miR…	0.0079834	depleted	0.003476	depleted	0.0266505	depleted	0.376857	enriched	0.000755	depleted	0.353977	depleted	0.223348	enriched	0.0039225	enriched	0.0129466	depleted	0.0690164	enriched	0.0257639	GO:0007166	TRUE	0.157406	0.102785	0.298432	0.475599	0.00558804	0.463043	0.422604	0.0212007	0.058655	0.341802	0.190678	-1	-1	-1	-1	1	-1	-1	1	1	-1	1
small GTPase mediated signal transduction GO0007264	depleted	97	hsa-miR-3127-3p; hsa-miR-1908-5p; hsa-miR-92b-3p; hsa-miR-433-3p; hsa-miR-320a-3p; hsa-let-7d-5p; hsa-miR-6857-3p; hsa-miR-330-3p; hsa-miR-409-3p; hsa-let-7e-5p; hsa-miR-100-5p; hsa-miR-125a-5p; hsa-let-7c-5p; hsa-miR-1273h-3p; hsa-miR-4433a-5p; hsa-miR-424-3p; hsa-miR-335-5p; hsa-miR-4659a-3p; hsa-miR-19a-3p; hsa-miR-200c-3p; hsa-miR-139-5p; hsa-miR-155-5p; hsa-miR-4659b-3p; hsa-miR-144-3p; hsa-…	0.0106419	depleted	0.0034871	depleted	0.0087928	depleted	0.155124	enriched	0.0011424	depleted	0.123103	depleted	0.0177504	enriched	0.030207	enriched	0.000834	depleted	0.406906	enriched	0.297576	GO:0007264	TRUE	0.170095	0.102785	0.293283	0.354921	0.00752667	0.329382	0.23367	0.0837522	0.0108353	0.48537	0.426211	-1	-1	-1	-1	1	-1	-1	1	1	-1	1
positive regulation of gene expression, epigenetic GO0045815	depleted	137	hsa-miR-3127-3p; hsa-miR-1301-3p; hsa-miR-1908-5p; hsa-miR-6741-3p; hsa-miR-92b-3p; hsa-miR-6747-3p; hsa-miR-7704; hsa-miR-130b-5p; hsa-miR-320a-3p; hsa-miR-185-3p; hsa-miR-1307-3p; hsa-miR-1343-3p; hsa-miR-493-5p; hsa-let-7e-5p; hsa-miR-1303; hsa-miR-100-5p; hsa-miR-1287-5p; hsa-miR-423-3p; hsa-miR-4433b-5p; hsa-let-7c-5p; hsa-miR-5189-3p; hsa-miR-504-5p; hsa-miR-4433a-5p; hsa-miR-181d-5p; hsa-m…	0.0152074	depleted	0.0034992	depleted	0.179601	depleted	0.285153	enriched	0.00066	depleted	0.41829	enriched	0.383096	enriched	0.0023717	enriched	0.0492001	depleted	0.0771203	enriched	0.0370028	GO:0045815	TRUE	0.180749	0.102785	0.371191	0.426203	0.00503444	0.49141	0.518153	0.0153348	0.132924	0.354352	0.216453	-1	-1	-1	-1	1	-1	1	1	1	-1	1
negative regulation of activated T cell proliferation GO0046007	depleted	49	hsa-miR-323a-3p; hsa-miR-409-3p; hsa-miR-1299; hsa-miR-363-5p; hsa-miR-335-5p; hsa-miR-382-5p; hsa-miR-495-3p; hsa-miR-155-5p; hsa-miR-146a-5p; hsa-miR-29c-3p; hsa-miR-1273c; hsa-miR-30a-5p; hsa-miR-374a-5p; hsa-miR-25-3p; hsa-miR-423-5p; hsa-miR-454-3p; hsa-miR-130a-3p; hsa-miR-20b-5p; hsa-miR-20a-5p; hsa-miR-24-2-5p; hsa-miR-148b-3p; hsa-miR-152-3p; hsa-miR-21-5p; hsa-miR-374b-5p; hsa-miR-1296-…	0.0113091	depleted	0.0035096	depleted	0.0248935	enriched	0.014753	enriched	8.68e-06	enriched	0.0122146	enriched	0.0068352	enriched	2.13e-06	enriched	0.00253	depleted	0.0348516	enriched	0.0186046	GO:0046007	TRUE	0.171032	0.102785	0.298432	0.181093	0.00026595	0.156968	0.194597	0.000246952	0.0212503	0.332223	0.165184	-1	-1	-1	1	1	1	1	1	1	-1	1
long-term memory GO0007616	depleted	83	hsa-miR-1301-3p; hsa-miR-1908-5p; hsa-miR-6741-3p; hsa-miR-92b-3p; hsa-miR-7704; hsa-miR-320a-3p; hsa-miR-485-3p; hsa-miR-409-3p; hsa-miR-1307-3p; hsa-let-7e-5p; hsa-miR-483-3p; hsa-miR-4746-5p; hsa-miR-181d-5p; hsa-miR-629-3p; hsa-miR-335-5p; hsa-miR-19a-3p; hsa-miR-382-5p; hsa-miR-495-3p; hsa-miR-363-3p; hsa-miR-361-5p; hsa-miR-29c-3p; hsa-miR-30a-5p; hsa-let-7b-5p; hsa-miR-25-3p; hsa-miR-454-3…	0.0023455	depleted	0.0035115	depleted	0.0381762	depleted	0.205507	enriched	0.00089	enriched	0.248294	depleted	0.413578	enriched	0.0020196	enriched	4.66e-05	depleted	0.0842488	enriched	0.10658	GO:0007616	TRUE	0.116059	0.102785	0.306441	0.388016	0.00627195	0.407656	0.535437	0.013677	0.00167465	0.354413	0.307739	-1	-1	-1	-1	1	1	-1	1	1	-1	1
dolichol biosynthetic process GO0019408	depleted	20	hsa-miR-100-5p; hsa-miR-19a-3p; hsa-miR-144-3p; hsa-miR-374a-5p; hsa-miR-454-3p; hsa-miR-16-2-3p; hsa-miR-130a-3p; hsa-miR-374b-5p; hsa-miR-130b-3p; hsa-miR-1255a; hsa-miR-877-3p; hsa-miR-26b-5p; hsa-miR-107; hsa-miR-185-5p; hsa-miR-27a-3p; hsa-miR-27b-3p; hsa-miR-5010-3p; hsa-miR-197-3p; hsa-miR-484; hsa-miR-30c-1-3p	0.0628838	depleted	0.0035371	depleted	0.158406	enriched	0.430745	enriched	0.0057539	depleted	0.453296	enriched	0.510409	enriched	0.000978	enriched	0.0255531	depleted	0.0602525	depleted	0.318117	GO:0019408	TRUE	0.261399	0.103084	0.36418	0.500955	0.0243963	0.514545	0.609755	0.00832242	0.0893033	0.336398	0.43677	-1	-1	-1	1	1	-1	1	1	1	-1	-1
vascular endothelial growth factor receptor signaling pathway GO0048010	depleted	190	hsa-miR-4732-3p; hsa-miR-3127-3p; hsa-miR-1908-5p; hsa-miR-3173-5p; hsa-miR-543; hsa-miR-2110; hsa-miR-6741-3p; hsa-miR-92b-3p; hsa-miR-4508; hsa-miR-7706; hsa-miR-130b-5p; hsa-miR-320a-3p; hsa-miR-1248; hsa-miR-185-3p; hsa-miR-501-3p; hsa-miR-330-3p; hsa-miR-1307-3p; hsa-miR-1343-3p; hsa-miR-370-3p; hsa-miR-224-5p; hsa-let-7e-5p; hsa-miR-1234-3p; hsa-miR-3187-3p; hsa-miR-483-3p; hsa-miR-6501-5p;…	0.0090036	depleted	0.0035429	depleted	0.0513807	depleted	0.384093	enriched	0.0029366	depleted	0.307633	depleted	0.417605	enriched	0.0023909	enriched	0.0440512	depleted	0.110292	enriched	0.206723	GO:0048010	TRUE	0.163125	0.103084	0.315936	0.47839	0.0151169	0.436254	0.538124	0.0153873	0.124048	0.365281	0.38402	-1	-1	-1	-1	1	-1	-1	1	1	-1	1
cell proliferation GO0008283	depleted	255	hsa-miR-4732-3p; hsa-miR-3127-3p; hsa-miR-6786-3p; hsa-miR-1301-3p; hsa-miR-1908-5p; hsa-miR-3173-5p; hsa-miR-543; hsa-miR-342-5p; hsa-miR-2110; hsa-miR-6741-3p; hsa-miR-92b-3p; hsa-miR-433-3p; hsa-miR-6747-3p; hsa-miR-328-3p; hsa-miR-130b-5p; hsa-miR-320a-3p; hsa-let-7d-5p; hsa-miR-6857-3p; hsa-miR-361-3p; hsa-miR-1180-3p; hsa-miR-185-3p; hsa-miR-501-3p; hsa-miR-191-5p; hsa-miR-330-3p; hsa-miR-4…	0.0041446	depleted	0.00357	depleted	0.0146924	depleted	0.275537	enriched	2.79e-05	enriched	0.200614	enriched	0.247075	enriched	0.000371	enriched	0.0031872	depleted	0.601327	enriched	0.0690118	GO:0008283	TRUE	0.130717	0.103562	0.295886	0.423644	0.000585599	0.380668	0.436242	0.00436486	0.0246406	0.617596	0.272367	-1	-1	-1	-1	1	1	1	1	1	-1	1
positive regulation of DNA topoisomerase ATP-hydrolyzing activity GO2000373	depleted	40	hsa-miR-130b-5p; hsa-miR-191-5p; hsa-let-7c-5p; hsa-miR-4326; hsa-miR-19a-3p; hsa-miR-7855-5p; hsa-miR-144-3p; hsa-miR-146a-5p; hsa-miR-30a-5p; hsa-let-7b-5p; hsa-miR-10a-5p; hsa-miR-99a-5p; hsa-miR-25-3p; hsa-miR-186-5p; hsa-miR-1304-5p; hsa-miR-3163; hsa-miR-3613-3p; hsa-miR-146b-5p; hsa-miR-17-5p; hsa-miR-1270; hsa-miR-378a-5p; hsa-miR-18a-3p; hsa-miR-6820-3p; hsa-miR-501-5p; hsa-miR-30e-3p; h…	0.0255329	depleted	0.0036219	depleted	0.0121198	depleted	0.0298626	enriched	0.154729	depleted	0.0316666	depleted	0.0477425	enriched	0.298804	enriched	0.280703	enriched	0.0714841	enriched	0.275174	GO:2000373	TRUE	0.209848	0.104755	0.295886	0.218199	0.243074	0.216563	0.284685	0.372184	0.370937	0.34613	0.413685	-1	-1	-1	-1	1	-1	-1	1	1	1	1
cellular heat acclimation GO0070370	depleted	65	hsa-miR-92b-3p; hsa-miR-328-3p; hsa-miR-130b-5p; hsa-miR-330-5p; hsa-miR-1292-5p; hsa-miR-423-3p; hsa-miR-548ay-3p; hsa-miR-181d-5p; hsa-miR-335-5p; hsa-miR-495-3p; hsa-miR-1226-3p; hsa-miR-146a-5p; hsa-miR-361-5p; hsa-miR-4742-3p; hsa-miR-142-3p; hsa-let-7b-5p; hsa-miR-10a-5p; hsa-miR-374a-5p; hsa-miR-25-3p; hsa-miR-340-5p; hsa-miR-20b-5p; hsa-miR-20a-5p; hsa-miR-223-5p; hsa-miR-421; hsa-miR-316…	0.0045503	depleted	0.003674	depleted	0.0042392	depleted	0.0677117	enriched	0.0183656	depleted	0.132262	depleted	0.031456	enriched	0.0204842	enriched	0.0415607	depleted	0.215747	enriched	0.0016281	GO:0070370	TRUE	0.130717	0.104949	0.282093	0.271461	0.056472	0.339225	0.265586	0.0646222	0.120265	0.404598	0.0731627	-1	-1	-1	-1	1	-1	-1	1	1	-1	1
cellular response to amyloid-beta GO1904646	depleted	159	hsa-miR-92b-3p; hsa-miR-6747-3p; hsa-miR-4508; hsa-miR-328-3p; hsa-miR-6861-3p; hsa-miR-130b-5p; hsa-miR-320a-3p; hsa-miR-1248; hsa-let-7d-5p; hsa-miR-361-3p; hsa-miR-409-3p; hsa-miR-370-3p; hsa-miR-224-5p; hsa-let-7e-5p; hsa-miR-3187-3p; hsa-miR-483-3p; hsa-miR-5695; hsa-miR-100-5p; hsa-miR-363-5p; hsa-miR-423-3p; hsa-miR-3200-5p; hsa-miR-4433b-5p; hsa-miR-494-3p; hsa-let-7c-5p; hsa-miR-1273h-3p…	0.0038486	depleted	0.0036858	depleted	0.0107105	depleted	0.107553	enriched	8.16e-05	depleted	0.192267	enriched	0.172556	enriched	0.000241	enriched	6.1e-06	depleted	0.0015289	enriched	0.026339	GO:1904646	TRUE	0.128525	0.104949	0.295886	0.319703	0.00121438	0.375901	0.39803	0.00326189	0.000493998	0.248972	0.19171	-1	-1	-1	-1	1	-1	1	1	1	-1	1
negative regulation of cytokinesis GO0032466	depleted	26	hsa-let-7e-5p; hsa-miR-125a-5p; hsa-miR-19a-3p; hsa-miR-155-5p; hsa-let-7b-5p; hsa-miR-10a-5p; hsa-miR-223-5p; hsa-miR-3163; hsa-miR-15a-5p; hsa-miR-26b-5p; hsa-miR-107; hsa-miR-181a-2-3p; hsa-miR-15b-5p; hsa-miR-196b-5p; hsa-let-7i-5p; hsa-miR-192-5p; hsa-miR-27a-3p; hsa-miR-148a-3p; hsa-miR-27b-3p; hsa-miR-532-3p; hsa-miR-324-3p; hsa-let-7f-1-3p; hsa-let-7b-3p; hsa-miR-1260a; hsa-miR-6509-3p; h…	0.0137752	depleted	0.0036922	depleted	0.062934	depleted	0.390396	enriched	0.000969	depleted	0.390396	depleted	0.424764	enriched	0.0095518	enriched	0.000879	depleted	0.0941849	depleted	0.609163	GO:0032466	TRUE	0.178222	0.104949	0.318101	0.480541	0.00668803	0.481287	0.543487	0.0387624	0.0112101	0.356113	0.620009	-1	-1	-1	-1	1	-1	-1	1	1	-1	-1
pituitary gland development GO0021983	depleted	26	hsa-miR-342-5p; hsa-miR-320a-3p; hsa-let-7e-5p; hsa-miR-495-3p; hsa-miR-122-5p; hsa-miR-146a-5p; hsa-miR-423-5p; hsa-miR-126-3p; hsa-miR-340-5p; hsa-miR-223-5p; hsa-miR-21-5p; hsa-miR-15a-5p; hsa-miR-26b-5p; hsa-miR-107; hsa-miR-15b-5p; hsa-miR-744-5p; hsa-miR-192-5p; hsa-miR-339-5p; hsa-miR-21-3p; hsa-miR-503-5p; hsa-miR-505-3p; hsa-miR-6793-3p; hsa-miR-140-5p; hsa-miR-625-5p; hsa-miR-766-3p; hs…	0.126263	depleted	0.0036922	depleted	0.390396	enriched	0.373705	enriched	0.0021317	enriched	0.357373	enriched	0.496688	enriched	0.0062988	enriched	0.0278595	depleted	0.078221	enriched	0.281228	GO:0021983	TRUE	0.311958	0.104949	0.470196	0.473675	0.0119538	0.464891	0.599455	0.0292944	0.0928141	0.354413	0.417072	-1	-1	-1	1	1	1	1	1	1	-1	1
positive regulation of CREB transcription factor activity GO0032793	depleted	86	hsa-miR-342-5p; hsa-miR-2110; hsa-miR-323a-3p; hsa-miR-130b-5p; hsa-miR-320a-3p; hsa-miR-485-3p; hsa-miR-6501-5p; hsa-miR-363-5p; hsa-miR-423-3p; hsa-miR-125a-5p; hsa-miR-504-5p; hsa-miR-335-5p; hsa-miR-4659a-3p; hsa-miR-19a-3p; hsa-miR-495-3p; hsa-miR-200c-3p; hsa-miR-122-5p; hsa-miR-4659b-3p; hsa-miR-361-5p; hsa-miR-142-5p; hsa-miR-29c-3p; hsa-let-7b-5p; hsa-miR-10a-5p; hsa-miR-374a-5p; hsa-miR…	0.0050857	depleted	0.0036932	depleted	0.0331966	enriched	0.0268485	enriched	3.68e-08	enriched	0.137315	enriched	0.0765875	enriched	8.16e-06	enriched	1.54e-06	depleted	0.123082	enriched	0.0085655	GO:0032793	TRUE	0.134997	0.104949	0.304609	0.213155	1.19207e-05	0.344228	0.314819	0.000466464	0.000220084	0.372736	0.124797	-1	-1	-1	1	1	1	1	1	1	-1	1
positive regulation of DNA demethylation GO1901537	depleted	38	hsa-miR-130b-5p; hsa-miR-1180-3p; hsa-miR-330-3p; hsa-miR-19a-3p; hsa-miR-6513-3p; hsa-miR-29c-3p; hsa-miR-30a-5p; hsa-miR-142-3p; hsa-miR-10a-5p; hsa-miR-186-5p; hsa-miR-28-5p; hsa-miR-20b-5p; hsa-miR-20a-5p; hsa-miR-6885-3p; hsa-miR-148b-3p; hsa-miR-152-3p; hsa-miR-3163; hsa-miR-21-5p; hsa-miR-130b-3p; hsa-miR-93-5p; hsa-miR-106a-5p; hsa-miR-877-3p; hsa-miR-26b-5p; hsa-miR-6818-3p; hsa-miR-106b…	0.0078381	depleted	0.0036934	depleted	0.117693	enriched	0.112837	enriched	0.0071098	enriched	0.235558	enriched	0.197916	enriched	0.00279	enriched	0.0645588	depleted	0.578093	enriched	0.0068492	GO:1901537	TRUE	0.155951	0.104949	0.340324	0.324963	0.0284333	0.399224	0.404353	0.017012	0.156182	0.600525	0.116155	-1	-1	-1	1	1	1	1	1	1	-1	1
negative regulation of protein localization to cell surface GO2000009	depleted	39	hsa-miR-4508; hsa-let-7e-5p; hsa-miR-548j-5p; hsa-miR-548ay-5p; hsa-miR-7855-5p; hsa-miR-155-5p; hsa-miR-146a-5p; hsa-miR-142-5p; hsa-miR-30a-5p; hsa-let-7b-5p; hsa-miR-423-5p; hsa-miR-98-5p; hsa-miR-126-5p; hsa-miR-340-5p; hsa-miR-20b-5p; hsa-miR-20a-5p; hsa-miR-148b-3p; hsa-miR-3163; hsa-miR-1296-5p; hsa-miR-130b-3p; hsa-miR-93-5p; hsa-miR-146b-5p; hsa-miR-106a-5p; hsa-miR-26b-5p; hsa-miR-106b-…	0.0065339	depleted	0.0037099	depleted	0.0576731	enriched	0.0988991	enriched	0.000132	enriched	0.0576731	enriched	0.168328	enriched	0.00015	enriched	0.041357	depleted	0.0499976	enriched	0.0293288	GO:2000009	TRUE	0.149765	0.104999	0.316192	0.308837	0.00167422	0.264621	0.39384	0.00250464	0.120008	0.332892	0.200861	-1	-1	-1	1	1	1	1	1	1	-1	1
positive regulation of vascular associated smooth muscle cell migration GO1904754	depleted	71	hsa-miR-433-3p; hsa-let-7d-5p; hsa-miR-1180-3p; hsa-miR-1307-3p; hsa-miR-323b-3p; hsa-let-7e-5p; hsa-miR-654-3p; hsa-miR-483-3p; hsa-miR-363-5p; hsa-let-7c-5p; hsa-miR-4755-5p; hsa-miR-335-5p; hsa-miR-4659a-3p; hsa-miR-155-5p; hsa-miR-1226-3p; hsa-miR-4659b-3p; hsa-miR-30a-5p; hsa-let-7b-5p; hsa-miR-548e-3p; hsa-miR-98-5p; hsa-miR-454-3p; hsa-let-7g-5p; hsa-miR-186-5p; hsa-miR-16-2-3p; hsa-miR-13…	0.0171899	depleted	0.0037279	depleted	0.0379721	enriched	0.409956	enriched	0.00042	enriched	0.393933	enriched	0.361082	enriched	0.0014783	enriched	0.000464	depleted	0.236387	enriched	0.529092	GO:1904754	TRUE	0.187909	0.104999	0.306441	0.492141	0.00368705	0.482767	0.502159	0.0109375	0.00746548	0.41586	0.560209	-1	-1	-1	1	1	1	1	1	1	-1	1
epithelial to mesenchymal transition GO0001837	depleted	147	hsa-miR-3613-5p; hsa-miR-543; hsa-miR-342-5p; hsa-miR-6741-3p; hsa-miR-92b-3p; hsa-miR-433-3p; hsa-miR-130b-5p; hsa-miR-320a-3p; hsa-let-7d-5p; hsa-miR-185-3p; hsa-miR-330-3p; hsa-miR-409-3p; hsa-miR-1307-3p; hsa-miR-1343-3p; hsa-miR-370-3p; hsa-miR-330-5p; hsa-miR-224-5p; hsa-miR-493-5p; hsa-let-7e-5p; hsa-miR-5695; hsa-miR-454-5p; hsa-miR-494-3p; hsa-let-7c-5p; hsa-miR-504-5p; hsa-miR-150-3p; h…	0.0114807	depleted	0.0037352	depleted	0.0708203	enriched	0.319605	enriched	3.59e-06	enriched	0.169991	enriched	0.0665565	enriched	8.1e-06	enriched	0.000155	depleted	0.0217134	enriched	0.0026426	GO:0001837	TRUE	0.171032	0.104999	0.322618	0.441871	0.000164248	0.365781	0.303631	0.000465774	0.0035864	0.315412	0.0874291	-1	-1	-1	1	1	1	1	1	1	-1	1
negative regulation of cholesterol storage GO0010887	depleted	32	hsa-miR-130b-5p; hsa-miR-6735-5p; hsa-miR-4755-5p; hsa-miR-335-5p; hsa-miR-19a-3p; hsa-miR-155-5p; hsa-miR-130a-3p; hsa-miR-20b-5p; hsa-miR-20a-5p; hsa-miR-148a-5p; hsa-miR-148b-3p; hsa-miR-152-3p; hsa-miR-21-5p; hsa-miR-130b-3p; hsa-miR-93-5p; hsa-miR-939-5p; hsa-miR-26b-5p; hsa-miR-106b-5p; hsa-miR-22-3p; hsa-miR-17-5p; hsa-miR-425-5p; hsa-miR-196b-5p; hsa-miR-192-5p; hsa-miR-30e-3p; hsa-miR-27…	0.0042147	depleted	0.0037384	depleted	0.0609632	enriched	0.147954	enriched	9.86e-05	enriched	0.213175	enriched	0.208903	enriched	0.0015818	enriched	0.000518	depleted	0.0405684	enriched	0.16309	GO:0010887	TRUE	0.130717	0.104999	0.317492	0.34919	0.00138068	0.385963	0.412878	0.0114681	0.00800849	0.332892	0.354883	-1	-1	-1	1	1	1	1	1	1	-1	1
cellular response to transforming growth factor beta stimulus GO0071560	depleted	132	hsa-miR-3127-3p; hsa-miR-6741-3p; hsa-miR-92b-3p; hsa-miR-328-3p; hsa-miR-323a-3p; hsa-miR-130b-5p; hsa-miR-320a-3p; hsa-let-7d-5p; hsa-miR-361-3p; hsa-let-7d-3p; hsa-miR-330-3p; hsa-miR-1307-3p; hsa-miR-1343-3p; hsa-miR-330-5p; hsa-miR-127-3p; hsa-miR-100-5p; hsa-miR-3909; hsa-miR-4433b-5p; hsa-let-7c-5p; hsa-miR-504-5p; hsa-miR-181d-5p; hsa-miR-4755-5p; hsa-miR-335-5p; hsa-miR-19a-3p; hsa-miR-3…	0.0044164	depleted	0.0037515	depleted	0.0880125	depleted	0.151454	enriched	4.94e-05	enriched	0.0767851	enriched	0.049457	enriched	0.000215	enriched	3.99e-05	depleted	0.0175568	enriched	0.0091101	GO:0071560	TRUE	0.130717	0.105064	0.3238	0.352334	0.000860339	0.286446	0.288986	0.00312312	0.00157621	0.314166	0.12868	-1	-1	-1	-1	1	1	1	1	1	-1	1
positive regulation of viral release from host cell GO1902188	depleted	53	hsa-miR-92b-3p; hsa-miR-493-5p; hsa-miR-181d-5p; hsa-miR-548j-5p; hsa-miR-4659a-3p; hsa-miR-19a-3p; hsa-miR-548ay-5p; hsa-miR-155-5p; hsa-miR-4659b-3p; hsa-miR-363-3p; hsa-let-7b-5p; hsa-miR-25-3p; hsa-miR-454-3p; hsa-miR-296-5p; hsa-miR-186-5p; hsa-miR-126-5p; hsa-miR-340-5p; hsa-miR-130a-3p; hsa-miR-28-5p; hsa-miR-378c; hsa-miR-20b-5p; hsa-miR-1304-3p; hsa-miR-20a-5p; hsa-miR-148b-3p; hsa-miR-1…	0.0015155	depleted	0.0037782	depleted	0.0052828	enriched	0.0529932	enriched	4.82e-06	enriched	0.153895	depleted	0.252073	enriched	1.44e-06	enriched	0.000256	depleted	0.0893881	enriched	0.0647574	GO:1902188	TRUE	0.102275	0.105507	0.28823	0.256259	0.00019846	0.355817	0.438651	0.000205793	0.00501574	0.354725	0.266783	-1	-1	-1	1	1	1	-1	1	1	-1	1
connective tissue replacement involved in inflammatory response wound healing GO0002248	depleted	37	hsa-miR-433-3p; hsa-miR-494-3p; hsa-miR-155-5p; hsa-miR-122-5p; hsa-miR-144-3p; hsa-miR-146a-5p; hsa-miR-142-5p; hsa-let-7b-5p; hsa-miR-186-5p; hsa-miR-1976; hsa-miR-130a-3p; hsa-miR-106b-3p; hsa-miR-20b-5p; hsa-miR-20a-5p; hsa-miR-21-5p; hsa-miR-93-5p; hsa-miR-210-3p; hsa-miR-106a-5p; hsa-miR-877-3p; hsa-miR-107; hsa-miR-151a-3p; hsa-miR-106b-5p; hsa-miR-22-3p; hsa-miR-17-5p; hsa-miR-185-5p; hsa…	0.0016205	depleted	0.0037919	depleted	0.0276045	enriched	0.125981	enriched	0.000553	enriched	0.114698	enriched	0.155994	enriched	0.000195	enriched	0.0169705	depleted	0.0387046	enriched	0.089199	GO:0002248	TRUE	0.103023	0.105586	0.300174	0.332347	0.00450088	0.319994	0.385861	0.00295765	0.0700592	0.332892	0.295001	-1	-1	-1	1	1	1	1	1	1	-1	1
regulation of immune response GO0050776	depleted	199	hsa-miR-3613-5p; hsa-miR-1301-3p; hsa-miR-543; hsa-miR-6741-3p; hsa-miR-92b-3p; hsa-miR-433-3p; hsa-miR-6747-3p; hsa-miR-130b-5p; hsa-miR-320a-3p; hsa-miR-1248; hsa-let-7d-5p; hsa-miR-501-3p; hsa-miR-1307-3p; hsa-miR-1299; hsa-miR-1343-3p; hsa-miR-370-3p; hsa-miR-4707-3p; hsa-miR-330-5p; hsa-miR-127-3p; hsa-miR-323b-3p; hsa-miR-224-5p; hsa-let-7e-5p; hsa-miR-1234-3p; hsa-miR-654-3p; hsa-miR-483-3…	0.001841	depleted	0.0038442	depleted	0.0047315	depleted	0.0662658	enriched	0.0045232	depleted	0.111241	depleted	0.0883303	enriched	0.0045232	enriched	0.000999	depleted	0.101344	enriched	0.0776156	GO:0050776	TRUE	0.107112	0.106186	0.28823	0.269912	0.0204449	0.317458	0.327306	0.023481	0.0121384	0.359665	0.283347	-1	-1	-1	-1	1	-1	-1	1	1	-1	1
protein auto-ADP-ribosylation GO0070213	depleted	46	hsa-miR-1301-3p; hsa-let-7d-5p; hsa-let-7e-5p; hsa-miR-1303; hsa-miR-454-5p; hsa-let-7c-5p; hsa-miR-335-5p; hsa-miR-19a-3p; hsa-miR-122-5p; hsa-miR-142-3p; hsa-let-7b-5p; hsa-miR-98-5p; hsa-miR-454-3p; hsa-let-7g-5p; hsa-miR-130a-3p; hsa-miR-20b-5p; hsa-miR-20a-5p; hsa-miR-421; hsa-miR-21-5p; hsa-miR-130b-3p; hsa-miR-93-5p; hsa-miR-106a-5p; hsa-miR-26b-5p; hsa-miR-106b-5p; hsa-miR-17-5p; hsa-miR-…	0.0267962	depleted	0.0038736	depleted	0.0269338	enriched	0.260117	enriched	2.48e-06	enriched	0.127186	enriched	0.380389	enriched	2.76e-05	enriched	0.0015364	depleted	0.0056342	enriched	0.0506954	GO:0070213	TRUE	0.21275	0.106186	0.298432	0.415954	0.000126845	0.333509	0.515896	0.000964809	0.0155478	0.276531	0.243649	-1	-1	-1	1	1	1	1	1	1	-1	1
peptide cross-linking via chondroitin 4-sulfate glycosaminoglycan GO0019800	depleted	3	hsa-miR-335-3p; hsa-miR-1260a; hsa-miR-1260b	0.0114678	depleted	0.0038885	depleted	0.0905436	depleted	0.0610754	enriched	0.0117167	depleted	0.0508326	depleted	0.204617	enriched	0.0539027	enriched	0.0305692	depleted	0.0016564	depleted	0.0564867	GO:0019800	TRUE	0.171032	0.106186	0.326495	0.265718	0.0405639	0.253253	0.409318	0.125138	0.0980758	0.248972	0.252501	-1	-1	-1	-1	1	-1	-1	1	1	-1	-1
amyloid-beta formation GO0034205	depleted	23	hsa-miR-1343-3p; hsa-miR-335-5p; hsa-miR-155-5p; hsa-miR-10a-5p; hsa-miR-186-5p; hsa-miR-21-5p; hsa-miR-26b-5p; hsa-miR-6783-3p; hsa-miR-1270; hsa-miR-491-5p; hsa-miR-192-5p; hsa-miR-339-5p; hsa-miR-550a-3-5p; hsa-miR-30e-3p; hsa-miR-93-3p; hsa-miR-183-5p; hsa-miR-148a-3p; hsa-miR-335-3p; hsa-miR-324-5p; hsa-miR-769-5p; hsa-miR-99b-5p; hsa-miR-145-5p; hsa-miR-30c-1-3p	0.0039164	depleted	0.0039164	depleted	0.0439367	depleted	0.0206978	enriched	0.132341	depleted	0.0148119	depleted	0.0996114	enriched	0.0692226	enriched	0.0254358	depleted	0.277103	depleted	0.320992	GO:0034205	TRUE	0.129854	0.106186	0.314564	0.198219	0.219549	0.165641	0.340751	0.147104	0.0893033	0.426123	0.437374	-1	-1	-1	-1	1	-1	-1	1	1	-1	-1
G2M transition of mitotic cell cycle GO0000086	depleted	233	hsa-miR-3127-3p; hsa-miR-1301-3p; hsa-miR-1908-5p; hsa-miR-342-5p; hsa-miR-6741-3p; hsa-miR-92b-3p; hsa-miR-433-3p; hsa-miR-6747-3p; hsa-miR-193a-5p; hsa-miR-4508; hsa-miR-328-3p; hsa-miR-7704; hsa-miR-323a-3p; hsa-miR-130b-5p; hsa-miR-320a-3p; hsa-miR-1248; hsa-let-7d-5p; hsa-miR-361-3p; hsa-miR-1180-3p; hsa-miR-185-3p; hsa-miR-501-3p; hsa-miR-330-3p; hsa-miR-485-3p; hsa-miR-409-3p; hsa-miR-1307…	0.0099938	depleted	0.0039169	depleted	0.0704232	depleted	0.203574	enriched	0.0031782	depleted	0.152395	depleted	0.281046	enriched	0.019621	enriched	0.0040151	depleted	0.0231988	depleted	0.202711	GO:0000086	TRUE	0.168436	0.106186	0.322618	0.386218	0.015847	0.354083	0.453921	0.0628672	0.0284601	0.319329	0.383103	-1	-1	-1	-1	1	-1	-1	1	1	-1	-1
regulation of attachment of spindle microtubules to kinetochore GO0051988	depleted	51	hsa-miR-6747-3p; hsa-miR-330-3p; hsa-miR-224-5p; hsa-let-7e-5p; hsa-miR-3187-3p; hsa-miR-1303; hsa-miR-4755-5p; hsa-miR-19a-3p; hsa-miR-155-5p; hsa-miR-122-5p; hsa-miR-29c-3p; hsa-miR-142-3p; hsa-miR-5001-3p; hsa-miR-454-3p; hsa-miR-186-5p; hsa-miR-1976; hsa-miR-130a-3p; hsa-miR-20b-5p; hsa-miR-1304-3p; hsa-miR-20a-5p; hsa-miR-140-3p; hsa-miR-24-2-5p; hsa-miR-421; hsa-miR-21-5p; hsa-miR-130b-3p; …	0.0280075	depleted	0.0039189	depleted	0.0772276	enriched	0.0831545	enriched	1.99e-06	enriched	0.0493617	enriched	0.0391818	enriched	9.58e-06	enriched	0.0075474	depleted	0.0139568	enriched	0.0018837	GO:0051988	TRUE	0.21665	0.106186	0.322618	0.291739	0.000113758	0.249972	0.27831	0.000505847	0.0426925	0.307642	0.0782237	-1	-1	-1	1	1	1	1	1	1	-1	1
vascular endothelial growth factor receptor-1 signaling pathway GO0036323	enriched	5	hsa-miR-100-5p; hsa-miR-5189-3p; hsa-miR-200c-3p; hsa-miR-155-5p; hsa-miR-4473	0.0069943	enriched	0.0039237	enriched	0.0240987	enriched	0.0682276	depleted	0.191187	enriched	0.143498	enriched	0.0535901	depleted	0.196127	depleted	0.38085	enriched	0.345539	depleted	0.150659	GO:0036323	TRUE	0.154209	0.106186	0.298432	0.272294	0.280531	0.34836	0.28908	0.285629	0.44081	0.457237	0.344252	1	1	1	1	-1	1	1	-1	-1	1	-1
interleukin-8 production GO0032637	enriched	16	hsa-miR-92b-3p; hsa-miR-1343-3p; hsa-miR-6501-5p; hsa-miR-335-5p; hsa-miR-122-5p; hsa-miR-3074-5p; hsa-miR-363-3p; hsa-miR-4742-3p; hsa-miR-10a-5p; hsa-miR-25-3p; hsa-miR-454-3p; hsa-miR-130a-3p; hsa-miR-1304-3p; hsa-miR-130b-3p; hsa-miR-6783-3p; hsa-miR-500a-3p	0.0192343	enriched	0.0039662	enriched	0.269382	enriched	0.143857	depleted	0.456737	enriched	0.220055	enriched	0.125538	depleted	0.276035	enriched	0.0180783	enriched	0.0022613	enriched	0.246911	GO:0032637	TRUE	0.193272	0.106186	0.403965	0.346212	0.48926	0.389921	0.361368	0.352405	0.0728379	0.250784	0.400983	1	1	1	1	-1	1	1	-1	1	1	1
negative regulation of inward rectifier potassium channel activity GO1903609	depleted	12	hsa-miR-20b-5p; hsa-miR-20a-5p; hsa-miR-5193; hsa-miR-93-5p; hsa-miR-106a-5p; hsa-miR-26b-5p; hsa-miR-107; hsa-miR-106b-5p; hsa-miR-17-5p; hsa-miR-192-5p; hsa-miR-584-3p; hsa-miR-6749-3p	0.0019778	depleted	0.003971	depleted	0.0049558	enriched	0.0667864	enriched	0.000518	enriched	0.10328	depleted	0.126439	enriched	0.000518	enriched	0.0185175	depleted	0.0351184	enriched	0.0071141	GO:1903609	TRUE	0.108589	0.106186	0.28823	0.269912	0.00430987	0.314547	0.361712	0.00550758	0.0739027	0.332223	0.116535	-1	-1	-1	1	1	1	-1	1	1	-1	1
negative regulation of peptidyl-tyrosine autophosphorylation GO1900085	depleted	12	hsa-miR-20b-5p; hsa-miR-20a-5p; hsa-miR-5193; hsa-miR-93-5p; hsa-miR-106a-5p; hsa-miR-26b-5p; hsa-miR-107; hsa-miR-106b-5p; hsa-miR-17-5p; hsa-miR-192-5p; hsa-miR-584-3p; hsa-miR-6749-3p	0.0019778	depleted	0.003971	depleted	0.0049558	enriched	0.0667864	enriched	0.000518	enriched	0.10328	depleted	0.126439	enriched	0.000518	enriched	0.0185175	depleted	0.0351184	enriched	0.0071141	GO:1900085	TRUE	0.108589	0.106186	0.28823	0.269912	0.00430987	0.314547	0.361712	0.00550758	0.0739027	0.332223	0.116535	-1	-1	-1	1	1	1	-1	1	1	-1	1
nitric oxide homeostasis GO0033484	depleted	12	hsa-miR-20b-5p; hsa-miR-20a-5p; hsa-miR-5193; hsa-miR-93-5p; hsa-miR-106a-5p; hsa-miR-26b-5p; hsa-miR-107; hsa-miR-106b-5p; hsa-miR-17-5p; hsa-miR-192-5p; hsa-miR-584-3p; hsa-miR-6749-3p	0.0019778	depleted	0.003971	depleted	0.0049558	enriched	0.0667864	enriched	0.000518	enriched	0.10328	depleted	0.126439	enriched	0.000518	enriched	0.0185175	depleted	0.0351184	enriched	0.0071141	GO:0033484	TRUE	0.108589	0.106186	0.28823	0.269912	0.00430987	0.314547	0.361712	0.00550758	0.0739027	0.332223	0.116535	-1	-1	-1	1	1	1	-1	1	1	-1	1
positive regulation of gap junction assembly GO1903598	depleted	12	hsa-miR-20b-5p; hsa-miR-20a-5p; hsa-miR-5193; hsa-miR-93-5p; hsa-miR-106a-5p; hsa-miR-26b-5p; hsa-miR-107; hsa-miR-106b-5p; hsa-miR-17-5p; hsa-miR-192-5p; hsa-miR-584-3p; hsa-miR-6749-3p	0.0019778	depleted	0.003971	depleted	0.0049558	enriched	0.0667864	enriched	0.000518	enriched	0.10328	depleted	0.126439	enriched	0.000518	enriched	0.0185175	depleted	0.0351184	enriched	0.0071141	GO:1903598	TRUE	0.108589	0.106186	0.28823	0.269912	0.00430987	0.314547	0.361712	0.00550758	0.0739027	0.332223	0.116535	-1	-1	-1	1	1	1	-1	1	1	-1	1
regulation of peptidase activity GO0052547	depleted	12	hsa-miR-20b-5p; hsa-miR-20a-5p; hsa-miR-5193; hsa-miR-93-5p; hsa-miR-106a-5p; hsa-miR-26b-5p; hsa-miR-107; hsa-miR-106b-5p; hsa-miR-17-5p; hsa-miR-192-5p; hsa-miR-584-3p; hsa-miR-6749-3p	0.0019778	depleted	0.003971	depleted	0.0049558	enriched	0.0667864	enriched	0.000518	enriched	0.10328	depleted	0.126439	enriched	0.000518	enriched	0.0185175	depleted	0.0351184	enriched	0.0071141	GO:0052547	TRUE	0.108589	0.106186	0.28823	0.269912	0.00430987	0.314547	0.361712	0.00550758	0.0739027	0.332223	0.116535	-1	-1	-1	1	1	1	-1	1	1	-1	1
ciliary basal body-plasma membrane docking GO0097711	depleted	185	hsa-miR-3127-3p; hsa-miR-1301-3p; hsa-miR-543; hsa-miR-92b-3p; hsa-miR-433-3p; hsa-miR-6747-3p; hsa-miR-328-3p; hsa-miR-7704; hsa-miR-130b-5p; hsa-miR-320a-3p; hsa-let-7d-5p; hsa-miR-361-3p; hsa-miR-1180-3p; hsa-miR-330-3p; hsa-miR-485-3p; hsa-miR-409-3p; hsa-miR-1343-3p; hsa-miR-370-3p; hsa-miR-4707-3p; hsa-miR-224-5p; hsa-miR-493-5p; hsa-let-7e-5p; hsa-miR-1234-3p; hsa-miR-3187-3p; hsa-miR-483-…	0.010256	depleted	0.0039717	depleted	0.0394181	depleted	0.215237	enriched	0.004841	depleted	0.198356	depleted	0.221378	enriched	0.0023154	enriched	0.0294814	depleted	0.0567564	enriched	0.493033	GO:0097711	TRUE	0.168456	0.106186	0.308426	0.39193	0.021423	0.378977	0.421562	0.0150609	0.0960443	0.334936	0.534087	-1	-1	-1	-1	1	-1	-1	1	1	-1	1
regulation of protein K48-linked deubiquitination GO1903093	depleted	28	hsa-miR-130b-5p; hsa-miR-19a-3p; hsa-miR-6513-3p; hsa-miR-29c-3p; hsa-miR-30a-5p; hsa-miR-142-3p; hsa-miR-20b-5p; hsa-miR-20a-5p; hsa-miR-6885-3p; hsa-miR-148b-3p; hsa-miR-152-3p; hsa-miR-3163; hsa-miR-130b-3p; hsa-miR-93-5p; hsa-miR-106a-5p; hsa-miR-26b-5p; hsa-miR-106b-5p; hsa-miR-17-5p; hsa-miR-744-5p; hsa-miR-18a-3p; hsa-miR-30e-5p; hsa-miR-27a-3p; hsa-miR-183-5p; hsa-miR-148a-3p; hsa-miR-30b…	0.0118345	depleted	0.0039814	depleted	0.0798612	depleted	0.119409	enriched	0.000317	enriched	0.190026	depleted	0.122309	enriched	0.000197	enriched	0.0566462	depleted	0.517508	enriched	0.000649	GO:1903093	TRUE	0.172425	0.106186	0.322618	0.327604	0.00300547	0.375552	0.357946	0.00296354	0.144992	0.553638	0.0522921	-1	-1	-1	-1	1	1	-1	1	1	-1	1
positive regulation of viral entry into host cell GO0046598	depleted	16	hsa-miR-335-5p; hsa-miR-378c; hsa-miR-1304-5p; hsa-miR-29b-2-5p; hsa-miR-21-5p; hsa-miR-210-3p; hsa-miR-22-3p; hsa-miR-17-5p; hsa-miR-378a-3p; hsa-miR-18a-3p; hsa-miR-378i; hsa-miR-183-5p; hsa-miR-1294; hsa-miR-877-5p; hsa-miR-484; hsa-miR-4732-5p	0.0025664	depleted	0.0040179	depleted	0.0502234	depleted	0.144796	enriched	0.0222816	depleted	0.223074	depleted	0.190144	enriched	0.0850848	enriched	0.181448	enriched	0.343517	depleted	0.317893	GO:0046598	TRUE	0.120158	0.106186	0.315936	0.347557	0.0650248	0.390719	0.404353	0.16657	0.286732	0.456239	0.436619	-1	-1	-1	-1	1	-1	-1	1	1	1	-1
positive regulation of pathway-restricted SMAD protein phosphorylation GO0010862	depleted	124	hsa-miR-3127-3p; hsa-miR-3173-5p; hsa-miR-342-5p; hsa-miR-92b-3p; hsa-miR-6747-3p; hsa-let-7d-5p; hsa-miR-1343-3p; hsa-miR-6735-5p; hsa-miR-330-5p; hsa-miR-224-5p; hsa-miR-937-3p; hsa-let-7e-5p; hsa-miR-483-3p; hsa-miR-4521; hsa-miR-100-5p; hsa-miR-125a-5p; hsa-let-7c-5p; hsa-miR-504-5p; hsa-miR-181d-5p; hsa-miR-548j-5p; hsa-miR-4755-5p; hsa-miR-335-5p; hsa-miR-19a-3p; hsa-miR-3615; hsa-miR-144-5…	0.004674	depleted	0.0040203	depleted	0.0694724	depleted	0.231413	enriched	6.96e-05	depleted	0.192074	enriched	0.558497	enriched	0.000492	enriched	0.001094	depleted	0.137254	enriched	0.157099	GO:0010862	TRUE	0.130717	0.106186	0.322618	0.402087	0.00108742	0.375901	0.649841	0.00533622	0.0126265	0.379965	0.349381	-1	-1	-1	-1	1	-1	1	1	1	-1	1
negative regulation of transcription elongation from RNA polymerase II promoter GO0034244	depleted	35	hsa-miR-92b-3p; hsa-miR-1303; hsa-miR-19a-3p; hsa-miR-144-3p; hsa-miR-361-5p; hsa-miR-1273c; hsa-miR-98-5p; hsa-miR-186-5p; hsa-miR-942-5p; hsa-miR-3163; hsa-miR-93-5p; hsa-miR-1255a; hsa-miR-3613-3p; hsa-miR-15a-5p; hsa-miR-877-3p; hsa-miR-26b-5p; hsa-miR-107; hsa-miR-17-5p; hsa-miR-15b-5p; hsa-miR-1270; hsa-miR-425-5p; hsa-miR-501-5p; hsa-miR-30e-3p; hsa-miR-27b-3p; hsa-miR-877-5p; hsa-miR-324-…	0.0022801	depleted	0.0040224	depleted	0.0031012	depleted	0.0685234	enriched	0.0075309	depleted	0.14967	depleted	0.0014026	enriched	0.014075	enriched	0.0285145	depleted	0.206697	enriched	0.0020513	GO:0034244	TRUE	0.116059	0.106186	0.281679	0.272893	0.0296777	0.351999	0.149007	0.0505068	0.0937112	0.40063	0.0816989	-1	-1	-1	-1	1	-1	-1	1	1	-1	1
small-subunit processome assembly GO0034462	enriched	12	hsa-miR-328-3p; hsa-let-7d-5p; hsa-let-7e-5p; hsa-let-7c-5p; hsa-miR-628-3p; hsa-miR-200c-3p; hsa-let-7b-5p; hsa-miR-548e-3p; hsa-miR-98-5p; hsa-let-7g-5p; hsa-miR-186-5p; hsa-let-7i-5p	0.0015811	enriched	0.0040328	enriched	0.0023607	enriched	0.0038768	enriched	0.226765	enriched	0.0026508	enriched	0.008833	enriched	0.0561629	enriched	0.438549	enriched	0.487402	depleted	0.173317	GO:0034462	TRUE	0.102657	0.106186	0.276401	0.118459	0.309396	0.094015	0.201668	0.128627	0.483968	0.535206	0.360123	1	1	1	1	1	1	1	1	1	1	-1
positive regulation of RNA splicing GO0033120	depleted	71	hsa-miR-92b-3p; hsa-miR-4508; hsa-miR-320a-3p; hsa-miR-185-3p; hsa-miR-485-3p; hsa-miR-1343-3p; hsa-miR-330-5p; hsa-miR-1292-5p; hsa-miR-3187-3p; hsa-miR-483-3p; hsa-miR-335-5p; hsa-miR-19a-3p; hsa-miR-155-5p; hsa-miR-3074-5p; hsa-miR-146a-5p; hsa-miR-30a-5p; hsa-let-7b-5p; hsa-miR-10a-5p; hsa-miR-423-5p; hsa-miR-454-3p; hsa-miR-186-5p; hsa-miR-126-3p; hsa-miR-1976; hsa-miR-130a-3p; hsa-miR-20b-5…	0.007689	depleted	0.00404	depleted	0.0379721	depleted	0.223401	enriched	0.0017532	depleted	0.359597	depleted	0.110684	enriched	0.0079947	enriched	0.0168009	depleted	0.0821937	enriched	0.0203695	GO:0033120	TRUE	0.155526	0.106186	0.306441	0.396316	0.0103383	0.465818	0.351126	0.0341806	0.0695659	0.354413	0.170807	-1	-1	-1	-1	1	-1	-1	1	1	-1	1
humoral immune response GO0006959	depleted	89	hsa-miR-130b-5p; hsa-miR-1180-3p; hsa-miR-409-3p; hsa-miR-1307-3p; hsa-miR-224-5p; hsa-miR-1303; hsa-miR-125a-5p; hsa-miR-494-3p; hsa-let-7c-5p; hsa-miR-92b-5p; hsa-miR-504-5p; hsa-miR-150-3p; hsa-miR-181d-5p; hsa-miR-4755-5p; hsa-miR-335-5p; hsa-miR-1306-5p; hsa-miR-495-3p; hsa-miR-200c-3p; hsa-miR-139-5p; hsa-miR-155-5p; hsa-miR-122-5p; hsa-miR-146a-5p; hsa-miR-29c-3p; hsa-miR-30a-5p; hsa-miR-1…	0.0038713	depleted	0.0040429	depleted	0.0297154	enriched	0.105051	enriched	3.5e-06	enriched	0.0743299	enriched	0.124597	enriched	3.71e-06	enriched	0.000335	depleted	0.0373632	enriched	0.0187422	GO:0006959	TRUE	0.12884	0.106186	0.301435	0.31675	0.000162742	0.286015	0.360153	0.000327762	0.00602876	0.332892	0.165184	-1	-1	-1	1	1	1	1	1	1	-1	1
proteasomal ubiquitin-independent protein catabolic process GO0010499	enriched	65	hsa-miR-6741-3p; hsa-miR-92b-3p; hsa-miR-6747-3p; hsa-miR-3605-3p; hsa-miR-130b-5p; hsa-miR-1248; hsa-miR-361-3p; hsa-miR-185-3p; hsa-miR-191-5p; hsa-miR-1307-3p; hsa-miR-1343-3p; hsa-miR-224-5p; hsa-let-7e-5p; hsa-miR-1303; hsa-miR-100-5p; hsa-miR-423-3p; hsa-let-7c-5p; hsa-miR-4326; hsa-miR-155-5p; hsa-miR-122-5p; hsa-miR-1226-3p; hsa-miR-144-3p; hsa-miR-142-5p; hsa-miR-29c-3p; hsa-miR-30a-5p; …	0.0102589	enriched	0.004091	enriched	0.0437145	enriched	0.0031781	depleted	0.281553	enriched	0.0021934	enriched	0.0159741	depleted	0.480544	depleted	0.385508	enriched	0.220936	depleted	0.415826	GO:0010499	TRUE	0.168456	0.107027	0.314564	0.111901	0.356406	0.0903198	0.227953	0.511655	0.44462	0.407156	0.487205	1	1	1	1	-1	1	1	-1	-1	1	-1
regulation of protein localization GO0032880	depleted	141	hsa-miR-543; hsa-miR-6741-3p; hsa-miR-92b-3p; hsa-miR-433-3p; hsa-miR-6747-3p; hsa-miR-130b-5p; hsa-miR-320a-3p; hsa-let-7d-5p; hsa-miR-1180-3p; hsa-miR-1307-3p; hsa-miR-1343-3p; hsa-miR-370-3p; hsa-miR-1292-5p; hsa-miR-224-5p; hsa-let-7e-5p; hsa-miR-1234-3p; hsa-miR-3187-3p; hsa-miR-654-3p; hsa-miR-1303; hsa-miR-125a-5p; hsa-let-7c-5p; hsa-miR-181d-5p; hsa-miR-4755-5p; hsa-miR-335-5p; hsa-miR-46…	0.0016793	depleted	0.0041022	depleted	0.0036087	depleted	0.151431	enriched	3.12e-08	depleted	0.256393	depleted	0.0805865	enriched	5.06e-06	enriched	1.86e-06	depleted	0.142637	enriched	0.360177	GO:0032880	TRUE	0.103866	0.107027	0.281679	0.352334	1.16616e-05	0.411073	0.317489	0.000373228	0.000247609	0.379965	0.459766	-1	-1	-1	-1	1	-1	-1	1	1	-1	1
histone acetylation GO0016573	depleted	91	hsa-miR-1301-3p; hsa-miR-543; hsa-miR-342-5p; hsa-miR-130b-5p; hsa-let-7d-5p; hsa-miR-6857-3p; hsa-miR-330-3p; hsa-let-7e-5p; hsa-miR-6501-5p; hsa-miR-100-5p; hsa-let-7c-5p; hsa-miR-1273h-3p; hsa-miR-181d-5p; hsa-miR-335-5p; hsa-miR-628-3p; hsa-miR-1271-5p; hsa-miR-200c-3p; hsa-miR-7855-5p; hsa-miR-155-5p; hsa-miR-122-5p; hsa-miR-1226-3p; hsa-miR-4511; hsa-miR-29c-3p; hsa-miR-4742-3p; hsa-miR-30a…	0.0098702	depleted	0.0041088	depleted	0.0276831	enriched	0.0791839	enriched	1.88e-05	enriched	0.101597	enriched	0.0329963	enriched	0.000472	enriched	2.48e-05	depleted	0.0589015	enriched	0.24749	GO:0016573	TRUE	0.168436	0.107027	0.300174	0.288648	0.000443443	0.314547	0.269773	0.00515382	0.00124874	0.334936	0.401453	-1	-1	-1	1	1	1	1	1	1	-1	1
protein poly-ADP-ribosylation GO0070212	depleted	45	hsa-miR-1301-3p; hsa-miR-3187-3p; hsa-miR-1303; hsa-miR-454-5p; hsa-miR-548j-5p; hsa-miR-335-5p; hsa-miR-19a-3p; hsa-miR-548ay-5p; hsa-miR-142-3p; hsa-let-7b-5p; hsa-miR-548e-3p; hsa-miR-374a-5p; hsa-miR-454-3p; hsa-miR-130a-3p; hsa-miR-20b-5p; hsa-miR-20a-5p; hsa-miR-421; hsa-miR-21-5p; hsa-miR-374b-5p; hsa-miR-130b-3p; hsa-miR-93-5p; hsa-miR-3613-3p; hsa-miR-106a-5p; hsa-miR-26b-5p; hsa-miR-106…	0.01398	depleted	0.0041439	depleted	0.0795575	enriched	0.0878712	enriched	2.32e-08	enriched	0.0730361	enriched	0.473111	enriched	2.66e-06	enriched	0.009977	depleted	0.0051579	enriched	0.018438	GO:0070212	TRUE	0.178676	0.107027	0.322618	0.299133	9.32928e-06	0.2857	0.579712	0.00028938	0.0501956	0.265209	0.165143	-1	-1	-1	1	1	1	1	1	1	-1	1
mitotic cell cycle GO0000278	depleted	209	hsa-miR-3613-5p; hsa-miR-1301-3p; hsa-miR-1908-5p; hsa-miR-543; hsa-miR-2110; hsa-miR-6741-3p; hsa-miR-92b-3p; hsa-miR-6747-3p; hsa-miR-193a-5p; hsa-miR-4508; hsa-miR-328-3p; hsa-miR-7704; hsa-miR-320a-3p; hsa-let-7d-5p; hsa-miR-361-3p; hsa-miR-1180-3p; hsa-miR-185-3p; hsa-miR-330-3p; hsa-miR-485-3p; hsa-miR-409-3p; hsa-miR-1307-3p; hsa-miR-1343-3p; hsa-miR-6735-5p; hsa-miR-493-5p; hsa-let-7e-5p;…	0.0025897	depleted	0.0041515	depleted	0.0189419	depleted	0.234008	enriched	0.0084577	depleted	0.304663	depleted	0.303033	enriched	0.008134	enriched	0.0048004	depleted	0.0221467	enriched	0.0264863	GO:0000278	TRUE	0.120158	0.107027	0.296187	0.403565	0.032142	0.434957	0.467737	0.0346542	0.0320601	0.316507	0.192228	-1	-1	-1	-1	1	-1	-1	1	1	-1	1
heterophilic cell-cell adhesion via plasma membrane cell adhesion molecules GO0007157	depleted	90	hsa-miR-3127-3p; hsa-miR-92b-3p; hsa-miR-6747-3p; hsa-miR-328-3p; hsa-miR-361-3p; hsa-miR-185-3p; hsa-miR-1299; hsa-miR-483-3p; hsa-miR-1273h-3p; hsa-miR-5189-3p; hsa-miR-181d-5p; hsa-miR-548j-5p; hsa-miR-335-5p; hsa-miR-4659a-3p; hsa-miR-19a-3p; hsa-miR-495-3p; hsa-miR-200c-3p; hsa-miR-548ay-5p; hsa-miR-7855-5p; hsa-miR-6513-3p; hsa-miR-155-5p; hsa-miR-122-5p; hsa-miR-4659b-3p; hsa-miR-144-3p; h…	0.0035151	depleted	0.0041516	depleted	0.0534373	enriched	0.119861	enriched	0.000167	enriched	0.112175	enriched	0.0112753	enriched	0.0039323	enriched	0.0013871	depleted	0.036741	depleted	0.132879	GO:0007157	TRUE	0.12842	0.107027	0.316192	0.327604	0.00194128	0.318378	0.211565	0.0212419	0.0146434	0.332892	0.32747	-1	-1	-1	1	1	1	1	1	1	-1	-1
JAK-STAT cascade GO0007259	depleted	109	hsa-miR-92b-3p; hsa-miR-7704; hsa-miR-323a-3p; hsa-miR-130b-5p; hsa-let-7d-5p; hsa-miR-409-3p; hsa-miR-6894-3p; hsa-let-7e-5p; hsa-miR-1234-3p; hsa-miR-3187-3p; hsa-miR-1303; hsa-miR-125a-5p; hsa-let-7c-5p; hsa-miR-1273h-3p; hsa-miR-504-5p; hsa-miR-629-3p; hsa-miR-548j-5p; hsa-miR-335-5p; hsa-miR-19a-3p; hsa-miR-1306-5p; hsa-miR-1271-5p; hsa-miR-495-3p; hsa-miR-200c-3p; hsa-miR-548ay-5p; hsa-miR-…	0.0051892	depleted	0.004152	depleted	0.0179231	depleted	0.218767	enriched	5.16e-07	depleted	0.319714	enriched	0.0515536	enriched	5.72e-06	enriched	6.06e-05	depleted	0.0364956	enriched	0.0289285	GO:0007259	TRUE	0.134997	0.107027	0.295886	0.39487	4.7757e-05	0.443954	0.28908	0.000379527	0.00198286	0.332892	0.200233	-1	-1	-1	-1	1	-1	1	1	1	-1	1
positive regulation of Wnt signaling pathway, planar cell polarity pathway GO2000096	depleted	25	hsa-miR-3173-5p; hsa-miR-335-5p; hsa-miR-144-3p; hsa-miR-5001-3p; hsa-miR-1304-3p; hsa-miR-223-5p; hsa-miR-5193; hsa-miR-152-3p; hsa-miR-93-5p; hsa-miR-26b-5p; hsa-miR-532-5p; hsa-miR-146b-3p; hsa-miR-6799-3p; hsa-miR-106b-5p; hsa-miR-744-5p; hsa-miR-501-5p; hsa-miR-93-3p; hsa-miR-4677-3p; hsa-miR-29a-3p; hsa-miR-548o-3p; hsa-miR-7976; hsa-miR-6749-3p; hsa-miR-150-5p; hsa-miR-874-3p; hsa-miR-5581…	0.0028802	depleted	0.0041669	depleted	0.0405145	depleted	0.150186	enriched	0.0083215	depleted	0.174404	depleted	0.230904	enriched	0.0610236	enriched	0.0154558	depleted	0.155906	enriched	0.0777015	GO:2000096	TRUE	0.120571	0.107127	0.310346	0.351181	0.0317504	0.368608	0.426602	0.135723	0.0657058	0.382965	0.283487	-1	-1	-1	-1	1	-1	-1	1	1	-1	1
positive regulation of synapse assembly GO0051965	depleted	58	hsa-miR-7704; hsa-miR-1248; hsa-miR-185-3p; hsa-miR-330-5p; hsa-miR-494-3p; hsa-let-7c-5p; hsa-miR-4755-5p; hsa-miR-19a-3p; hsa-miR-200c-3p; hsa-miR-7855-5p; hsa-miR-122-5p; hsa-miR-144-3p; hsa-miR-146a-5p; hsa-miR-30a-5p; hsa-miR-10a-5p; hsa-miR-451a; hsa-miR-423-5p; hsa-miR-6877-5p; hsa-miR-454-3p; hsa-miR-340-5p; hsa-miR-130a-3p; hsa-miR-20a-5p; hsa-miR-1229-3p; hsa-miR-3163; hsa-miR-130b-3p; …	0.0149072	depleted	0.0041811	depleted	0.0455717	depleted	0.199503	enriched	0.0012182	depleted	0.366842	depleted	0.190371	enriched	0.0046923	enriched	0.0253153	depleted	0.045521	enriched	0.319412	GO:0051965	TRUE	0.180749	0.107208	0.315936	0.384271	0.00789223	0.46847	0.404353	0.0241269	0.0891355	0.332892	0.43713	-1	-1	-1	-1	1	-1	-1	1	1	-1	1
smoothened signaling pathway GO0007224	depleted	85	hsa-miR-4732-3p; hsa-miR-1301-3p; hsa-miR-1908-5p; hsa-miR-543; hsa-miR-342-5p; hsa-miR-6747-3p; hsa-miR-330-5p; hsa-let-7e-5p; hsa-miR-3187-3p; hsa-miR-125a-5p; hsa-miR-4433b-5p; hsa-let-7c-5p; hsa-miR-548ay-3p; hsa-miR-181d-5p; hsa-miR-548j-5p; hsa-miR-335-5p; hsa-miR-382-5p; hsa-miR-200c-3p; hsa-miR-548ay-5p; hsa-miR-155-5p; hsa-miR-142-5p; hsa-let-7b-5p; hsa-miR-548e-3p; hsa-miR-423-5p; hsa-m…	0.0113936	depleted	0.0042467	depleted	0.0354234	depleted	0.261849	enriched	0.000149	depleted	0.263659	depleted	0.19859	enriched	7.04e-05	enriched	0.0503315	depleted	0.0598631	depleted	0.559147	GO:0007224	TRUE	0.171032	0.108604	0.305357	0.417236	0.0017965	0.416818	0.404353	0.00153396	0.134818	0.336398	0.57888	-1	-1	-1	-1	1	-1	-1	1	1	-1	-1
endoplasmic reticulum-plasma membrane tethering GO0061817	depleted	7	hsa-miR-142-3p; hsa-miR-877-3p; hsa-miR-22-3p; hsa-miR-339-5p; hsa-miR-342-3p; hsa-miR-484; hsa-miR-331-3p	0.0443963	depleted	0.0043307	depleted	0.0868729	depleted	0.0390985	enriched	0.280151	depleted	0.0566556	depleted	0.0687731	enriched	0.141507	depleted	0.326857	depleted	0.148587	enriched	0.160403	GO:0061817	TRUE	0.24104	0.110461	0.322618	0.233734	0.355281	0.262556	0.306296	0.235473	0.405087	0.380729	0.352589	-1	-1	-1	-1	1	-1	-1	1	-1	-1	1
positive regulation of CD8-positive, alpha-beta T cell differentiation GO0043378	depleted	29	hsa-miR-4755-5p; hsa-miR-144-5p; hsa-miR-495-3p; hsa-miR-155-5p; hsa-miR-30a-5p; hsa-let-7b-5p; hsa-miR-423-5p; hsa-miR-130a-3p; hsa-miR-20b-5p; hsa-miR-20a-5p; hsa-miR-140-3p; hsa-miR-6885-3p; hsa-miR-148b-3p; hsa-miR-22-5p; hsa-miR-130b-3p; hsa-miR-93-5p; hsa-miR-106a-5p; hsa-miR-532-5p; hsa-miR-106b-5p; hsa-miR-17-5p; hsa-miR-378a-3p; hsa-miR-18a-5p; hsa-miR-27a-3p; hsa-miR-221-3p; hsa-miR-148…	0.0078034	depleted	0.0043493	depleted	0.0041881	enriched	0.11007	enriched	0.000137	enriched	0.0705905	depleted	0.058666	enriched	0.000159	enriched	0.00027	depleted	0.0720242	enriched	0.0084682	GO:0043378	TRUE	0.155715	0.110645	0.282093	0.320674	0.00169601	0.283584	0.292437	0.00259255	0.00521501	0.347007	0.124505	-1	-1	-1	1	1	1	-1	1	1	-1	1
positive regulation of cysteine-type endopeptidase activity involved in apoptotic process GO0043280	depleted	157	hsa-miR-4732-3p; hsa-miR-3173-5p; hsa-miR-543; hsa-miR-6741-3p; hsa-miR-92b-3p; hsa-miR-6747-3p; hsa-miR-328-3p; hsa-miR-323a-3p; hsa-miR-130b-5p; hsa-miR-320a-3p; hsa-miR-1248; hsa-let-7d-5p; hsa-miR-409-3p; hsa-miR-1307-3p; hsa-miR-1343-3p; hsa-miR-1468-5p; hsa-miR-4707-3p; hsa-miR-330-5p; hsa-let-7e-5p; hsa-miR-1234-3p; hsa-miR-1303; hsa-miR-100-5p; hsa-miR-363-5p; hsa-miR-125a-5p; hsa-miR-494…	0.0023665	depleted	0.0043654	depleted	0.0137649	depleted	0.0161491	enriched	6.53e-05	depleted	0.0348414	enriched	0.0016034	enriched	0.0025782	enriched	0.000659	depleted	0.234518	depleted	0.0921438	GO:0043280	TRUE	0.116059	0.110765	0.295886	0.183961	0.00104201	0.226027	0.149007	0.0161676	0.00929487	0.415745	0.297259	-1	-1	-1	-1	1	-1	1	1	1	-1	-1
positive regulation of extrinsic apoptotic signaling pathway GO2001238	depleted	68	hsa-miR-320a-3p; hsa-miR-1299; hsa-miR-224-5p; hsa-miR-100-5p; hsa-miR-423-3p; hsa-miR-4433b-5p; hsa-miR-454-5p; hsa-miR-4755-5p; hsa-miR-335-5p; hsa-miR-19a-3p; hsa-miR-1306-5p; hsa-miR-200c-3p; hsa-miR-155-5p; hsa-miR-146a-5p; hsa-miR-142-3p; hsa-let-7b-5p; hsa-miR-25-3p; hsa-miR-98-5p; hsa-miR-126-5p; hsa-miR-16-2-3p; hsa-miR-340-5p; hsa-miR-1976; hsa-miR-505-5p; hsa-miR-942-5p; hsa-miR-1304-5…	0.0042082	depleted	0.0044214	depleted	0.0195898	depleted	0.103196	enriched	0.0026304	depleted	0.0718638	depleted	0.0968751	enriched	0.001906	enriched	0.120443	depleted	0.148501	enriched	0.0014736	GO:2001238	TRUE	0.130717	0.111176	0.296187	0.313589	0.013999	0.283584	0.337915	0.0130813	0.226615	0.380729	0.0701354	-1	-1	-1	-1	1	-1	-1	1	1	-1	1
negative regulation of photoreceptor cell differentiation GO0046533	depleted	11	hsa-miR-335-5p; hsa-miR-495-3p; hsa-let-7b-5p; hsa-miR-1296-5p; hsa-miR-324-3p; hsa-miR-548o-3p; hsa-miR-140-5p; hsa-let-7f-1-3p; hsa-miR-331-3p; hsa-miR-145-5p; hsa-let-7b-3p	0.005096	depleted	0.0044255	depleted	0.016783	depleted	0.0131427	enriched	0.0841578	depleted	0.0286324	depleted	0.0191682	enriched	0.0733174	enriched	0.185174	depleted	0.0119812	enriched	0.201536	GO:0046533	TRUE	0.134997	0.111176	0.295886	0.178587	0.16128	0.206346	0.238595	0.153061	0.290907	0.300086	0.383103	-1	-1	-1	-1	1	-1	-1	1	1	-1	1
positive regulation of macrophage differentiation GO0045651	depleted	39	hsa-miR-6747-3p; hsa-miR-330-5p; hsa-miR-335-5p; hsa-miR-628-3p; hsa-miR-495-3p; hsa-miR-7855-5p; hsa-miR-155-5p; hsa-miR-146a-5p; hsa-miR-29c-3p; hsa-miR-142-3p; hsa-miR-296-5p; hsa-miR-1976; hsa-miR-130a-3p; hsa-miR-28-5p; hsa-miR-5193; hsa-miR-6842-3p; hsa-miR-148b-3p; hsa-miR-362-5p; hsa-miR-152-3p; hsa-miR-21-5p; hsa-miR-130b-3p; hsa-miR-26b-5p; hsa-miR-106b-5p; hsa-miR-185-5p; hsa-miR-15b-5…	0.0098845	depleted	0.0044306	depleted	0.130178	enriched	0.199448	enriched	6.7e-05	depleted	0.223918	enriched	0.321394	enriched	3.71e-05	enriched	0.0073852	depleted	0.0112059	enriched	0.010557	GO:0045651	TRUE	0.168436	0.111176	0.346979	0.384271	0.00106375	0.390926	0.480361	0.00110216	0.0420688	0.292739	0.138452	-1	-1	-1	1	1	-1	1	1	1	-1	1
positive regulation of epithelial cell proliferation GO0050679	depleted	139	hsa-miR-92b-3p; hsa-miR-193a-5p; hsa-miR-328-3p; hsa-miR-323a-3p; hsa-miR-130b-5p; hsa-miR-320a-3p; hsa-miR-1248; hsa-let-7d-5p; hsa-miR-1180-3p; hsa-miR-485-3p; hsa-miR-330-5p; hsa-miR-127-3p; hsa-let-7e-5p; hsa-miR-3187-3p; hsa-miR-654-3p; hsa-miR-483-3p; hsa-miR-363-5p; hsa-miR-423-3p; hsa-miR-125a-5p; hsa-miR-494-3p; hsa-let-7c-5p; hsa-miR-504-5p; hsa-miR-4326; hsa-miR-181d-5p; hsa-miR-4755-5…	0.0073799	depleted	0.0044411	depleted	0.0118784	enriched	0.0230848	enriched	3.43e-06	enriched	0.0395684	enriched	0.0032964	enriched	3.81e-05	enriched	7.66e-05	depleted	0.001936	enriched	0.110037	GO:0050679	TRUE	0.155526	0.111176	0.295886	0.199976	0.000162436	0.2356	0.165988	0.00112199	0.0023118	0.250784	0.307739	-1	-1	-1	1	1	1	1	1	1	-1	1
insulin secretion GO0030073	depleted	30	hsa-miR-92b-3p; hsa-miR-483-3p; hsa-miR-4755-5p; hsa-miR-335-5p; hsa-miR-4659a-3p; hsa-miR-3074-5p; hsa-miR-4659b-3p; hsa-miR-30a-5p; hsa-miR-1976; hsa-miR-148b-3p; hsa-miR-26b-5p; hsa-miR-185-5p; hsa-miR-1270; hsa-miR-18a-3p; hsa-miR-221-3p; hsa-miR-221-5p; hsa-miR-93-3p; hsa-miR-335-3p; hsa-miR-1294; hsa-miR-27b-3p; hsa-miR-4677-3p; hsa-miR-532-3p; hsa-miR-345-5p; hsa-miR-548o-3p; hsa-miR-6749-…	0.004507	depleted	0.0044802	depleted	0.000726	depleted	0.006544	enriched	0.406765	depleted	0.0060357	depleted	0.0045309	enriched	0.303583	enriched	0.127331	enriched	0.297991	enriched	0.0787852	GO:0030073	TRUE	0.130717	0.111176	0.243285	0.137028	0.450223	0.122597	0.175137	0.37506	0.233821	0.437416	0.284069	-1	-1	-1	-1	1	-1	-1	1	1	1	1
Metabolism of proteins	depleted	30	hsa-miR-193a-5p; hsa-miR-1180-3p; hsa-miR-100-5p; hsa-miR-423-3p; hsa-miR-155-5p; hsa-miR-361-5p; hsa-miR-451a; hsa-miR-186-5p; hsa-miR-130a-3p; hsa-miR-152-3p; hsa-miR-1296-5p; hsa-miR-15a-5p; hsa-miR-107; hsa-miR-15b-5p; hsa-miR-744-5p; hsa-miR-18a-3p; hsa-miR-182-5p; hsa-miR-18a-5p; hsa-miR-625-3p; hsa-miR-221-3p; hsa-miR-148a-3p; hsa-miR-652-3p; hsa-miR-503-5p; hsa-miR-877-5p; hsa-miR-324-5p;…	0.0306663	depleted	0.0044802	depleted	0.0698174	depleted	0.0750639	enriched	0.0161137	depleted	0.128999	1	1	enriched	0.004672	enriched	0.394661	depleted	0.161513	enriched	0.0347942	GO:	FALSE	0.2234	0.111176	0.322618	0.283488	0.0511909	0.335854	1	0.0240607	0.451479	0.386597	0.213146	-1	-1	-1	-1	1	-1	1	1	1	-1	1
negative regulation of smoothened signaling pathway GO0045879	enriched	69	hsa-miR-1301-3p; hsa-miR-342-5p; hsa-miR-2110; hsa-miR-130b-5p; hsa-miR-320a-3p; hsa-miR-1248; hsa-let-7d-5p; hsa-miR-330-3p; hsa-miR-493-5p; hsa-let-7e-5p; hsa-miR-1234-3p; hsa-let-7c-5p; hsa-miR-181d-5p; hsa-miR-335-5p; hsa-miR-1271-5p; hsa-miR-495-3p; hsa-miR-200c-3p; hsa-miR-155-5p; hsa-miR-146a-5p; hsa-let-7b-5p; hsa-miR-10a-5p; hsa-miR-548e-3p; hsa-miR-374a-5p; hsa-miR-98-5p; hsa-let-7g-5p;…	0.0084899	enriched	0.0044807	enriched	0.0531859	enriched	0.0174501	enriched	0.0735996	enriched	0.0156342	enriched	0.003792	enriched	0.0620644	enriched	0.0119325	enriched	0.13571	enriched	0.555224	GO:0045879	TRUE	0.160515	0.111176	0.316192	0.189167	0.146427	0.169191	0.171346	0.137171	0.0562367	0.378345	0.576076	1	1	1	1	1	1	1	1	1	1	1
regulation of protein localization to nucleus GO1900180	depleted	16	hsa-miR-335-5p; hsa-miR-200c-3p; hsa-miR-296-5p; hsa-miR-223-5p; hsa-miR-1255a; hsa-miR-491-5p; hsa-miR-744-5p; hsa-miR-574-3p; hsa-miR-199b-5p; hsa-miR-324-5p; hsa-miR-324-3p; hsa-miR-140-5p; hsa-miR-625-5p; hsa-miR-874-3p; hsa-miR-484; hsa-miR-30c-1-3p	0.0147422	depleted	0.0045026	depleted	0.0502234	depleted	0.215283	enriched	0.0354531	depleted	0.24251	depleted	0.0194351	enriched	0.0230798	enriched	0.0588298	depleted	0.284044	enriched	0.119421	GO:1900180	TRUE	0.180282	0.111176	0.315936	0.39193	0.0899095	0.403823	0.239379	0.0702221	0.148581	0.430442	0.317586	-1	-1	-1	-1	1	-1	-1	1	1	-1	1
growth hormone receptor signaling pathway GO0060396	depleted	40	hsa-miR-543; hsa-miR-323a-3p; hsa-miR-1343-3p; hsa-let-7e-5p; hsa-miR-1234-3p; hsa-miR-125a-5p; hsa-let-7c-5p; hsa-miR-335-5p; hsa-miR-155-5p; hsa-miR-126-3p; hsa-miR-340-5p; hsa-miR-20b-5p; hsa-miR-20a-5p; hsa-miR-21-5p; hsa-miR-130b-3p; hsa-miR-93-5p; hsa-miR-1255a; hsa-miR-106a-5p; hsa-miR-15a-5p; hsa-miR-877-3p; hsa-miR-107; hsa-miR-6783-3p; hsa-miR-106b-5p; hsa-miR-17-5p; hsa-miR-15b-5p; hsa…	0.0147485	depleted	0.0045053	depleted	0.213071	enriched	0.234526	enriched	5.75e-06	enriched	0.114721	enriched	0.168752	enriched	1.9e-05	enriched	0.000576	depleted	0.0519308	depleted	0.469291	GO:0060396	TRUE	0.180282	0.111176	0.387467	0.403885	0.000215665	0.319994	0.394404	0.000792455	0.00851989	0.332892	0.519545	-1	-1	-1	1	1	1	1	1	1	-1	-1
fatty acid beta-oxidation GO0006635	depleted	74	hsa-miR-92b-3p; hsa-miR-6747-3p; hsa-miR-328-3p; hsa-let-7d-5p; hsa-let-7e-5p; hsa-miR-654-3p; hsa-miR-363-5p; hsa-let-7c-5p; hsa-miR-4659a-3p; hsa-miR-19a-3p; hsa-miR-6775-3p; hsa-miR-155-5p; hsa-miR-1226-3p; hsa-miR-3074-5p; hsa-miR-4659b-3p; hsa-miR-146a-5p; hsa-miR-142-5p; hsa-miR-142-3p; hsa-let-7b-5p; hsa-miR-10a-5p; hsa-miR-99a-5p; hsa-miR-98-5p; hsa-miR-454-3p; hsa-let-7g-5p; hsa-miR-186-…	0.0015657	depleted	0.0045114	depleted	0.0053134	depleted	0.168806	enriched	8.48e-05	depleted	0.305416	depleted	0.109814	enriched	0.0023023	enriched	0.000148	depleted	0.0753309	depleted	0.151618	GO:0006635	TRUE	0.102657	0.111176	0.28823	0.361732	0.00124862	0.435834	0.351126	0.0150407	0.00351452	0.350271	0.344991	-1	-1	-1	-1	1	-1	-1	1	1	-1	-1
adenosine to inosine editing GO0006382	depleted	29	hsa-miR-323b-3p; hsa-miR-5189-3p; hsa-miR-144-5p; hsa-miR-1226-3p; hsa-miR-454-3p; hsa-miR-4685-3p; hsa-miR-130a-3p; hsa-miR-20b-5p; hsa-miR-20a-5p; hsa-miR-140-3p; hsa-miR-6842-3p; hsa-miR-130b-3p; hsa-miR-93-5p; hsa-miR-106a-5p; hsa-miR-26b-5p; hsa-miR-664a-5p; hsa-miR-106b-5p; hsa-miR-17-5p; hsa-miR-548q; hsa-miR-18a-3p; hsa-miR-27a-3p; hsa-miR-148a-3p; hsa-miR-27b-3p; hsa-miR-505-3p; hsa-miR-…	0.0048581	depleted	0.0045133	depleted	0.0080595	depleted	0.167843	enriched	0.0016758	depleted	0.393035	depleted	0.0263846	enriched	0.0098481	enriched	0.0255643	depleted	0.118237	enriched	0.100844	GO:0006382	TRUE	0.132244	0.111176	0.293283	0.361546	0.0100033	0.482452	0.255126	0.0395798	0.0893033	0.367666	0.305319	-1	-1	-1	-1	1	-1	-1	1	1	-1	1
telomere maintenance via semi-conservative replication GO0032201	depleted	79	hsa-miR-1301-3p; hsa-miR-6747-3p; hsa-miR-130b-5p; hsa-let-7d-5p; hsa-miR-6857-3p; hsa-let-7e-5p; hsa-miR-1234-3p; hsa-miR-483-3p; hsa-miR-363-5p; hsa-miR-423-3p; hsa-let-7c-5p; hsa-miR-335-5p; hsa-miR-7855-5p; hsa-miR-155-5p; hsa-miR-122-5p; hsa-miR-1226-3p; hsa-miR-3074-5p; hsa-miR-30a-5p; hsa-let-7b-5p; hsa-miR-5001-3p; hsa-miR-98-5p; hsa-miR-454-3p; hsa-let-7g-5p; hsa-miR-186-5p; hsa-miR-1976…	0.0037465	depleted	0.0045427	depleted	0.000946	depleted	0.0266137	enriched	0.0026707	depleted	0.0977333	depleted	0.0088932	enriched	0.0014929	enriched	0.007806	enriched	0.344968	enriched	9.84e-05	GO:0032201	TRUE	0.128525	0.111176	0.249254	0.213155	0.014167	0.311144	0.201668	0.010966	0.0436344	0.456873	0.0253947	-1	-1	-1	-1	1	-1	-1	1	1	1	1
macrophage differentiation GO0030225	depleted	80	hsa-miR-1301-3p; hsa-miR-543; hsa-miR-320a-3p; hsa-miR-330-3p; hsa-miR-224-5p; hsa-let-7e-5p; hsa-miR-1303; hsa-miR-363-5p; hsa-miR-423-3p; hsa-miR-125a-5p; hsa-let-7c-5p; hsa-miR-504-5p; hsa-miR-335-5p; hsa-miR-1271-5p; hsa-miR-495-3p; hsa-miR-200c-3p; hsa-miR-7855-5p; hsa-miR-155-5p; hsa-miR-361-5p; hsa-miR-142-5p; hsa-miR-29c-3p; hsa-miR-374a-5p; hsa-miR-451a; hsa-miR-454-3p; hsa-miR-296-5p; h…	0.0174988	depleted	0.0045432	depleted	0.0310177	enriched	0.0129101	enriched	7.87e-09	enriched	0.0150842	enriched	0.0084751	enriched	2.16e-06	enriched	3.98e-08	depleted	0.0037935	enriched	0.0017477	GO:0030225	TRUE	0.188804	0.111176	0.303027	0.178587	4.78004e-06	0.16592	0.201668	0.000246952	3.86776e-05	0.250784	0.0751511	-1	-1	-1	1	1	1	1	1	1	-1	1
nucleotide-excision repair, DNA incision, 3-to lesion GO0006295	depleted	75	hsa-miR-1301-3p; hsa-miR-3173-5p; hsa-miR-6747-3p; hsa-miR-320a-3p; hsa-miR-6857-3p; hsa-miR-493-5p; hsa-let-7e-5p; hsa-miR-1303; hsa-miR-100-5p; hsa-miR-548j-5p; hsa-miR-335-5p; hsa-miR-19a-3p; hsa-miR-548ay-5p; hsa-miR-155-5p; hsa-miR-122-5p; hsa-miR-1226-3p; hsa-miR-4511; hsa-miR-30a-5p; hsa-let-7b-5p; hsa-miR-99a-5p; hsa-miR-454-3p; hsa-miR-186-5p; hsa-miR-4685-3p; hsa-miR-340-5p; hsa-miR-197…	0.0088863	depleted	0.0045468	depleted	0.0262449	depleted	0.152997	enriched	0.000112	depleted	0.233041	depleted	0.259966	enriched	0.000619	enriched	0.0051662	depleted	0.112421	enriched	0.0312725	GO:0006295	TRUE	0.163125	0.111176	0.298432	0.352495	0.0015075	0.397004	0.441074	0.00618873	0.0336721	0.365281	0.205898	-1	-1	-1	-1	1	-1	-1	1	1	-1	1
posttranslational protein targeting to endoplasmic reticulum membrane GO0006620	depleted	53	hsa-miR-6747-3p; hsa-miR-409-3p; hsa-miR-6735-5p; hsa-miR-323b-3p; hsa-miR-3187-3p; hsa-miR-483-3p; hsa-miR-100-5p; hsa-miR-363-5p; hsa-miR-629-3p; hsa-miR-335-5p; hsa-miR-19a-3p; hsa-miR-30a-5p; hsa-let-7b-5p; hsa-miR-148b-5p; hsa-miR-4685-3p; hsa-miR-340-5p; hsa-miR-20b-5p; hsa-miR-20a-5p; hsa-miR-21-5p; hsa-miR-130b-3p; hsa-miR-93-5p; hsa-miR-106a-5p; hsa-miR-939-5p; hsa-miR-15a-5p; hsa-miR-26…	0.006569	depleted	0.0045584	depleted	0.0254656	depleted	0.195171	enriched	0.0099358	depleted	0.190753	depleted	0.199752	enriched	0.0029794	enriched	0.125982	depleted	0.18001	enriched	0.0137667	GO:0006620	TRUE	0.150206	0.111176	0.298432	0.382548	0.0359508	0.375631	0.405174	0.0177631	0.232991	0.395284	0.145576	-1	-1	-1	-1	1	-1	-1	1	1	-1	1
stress-activated MAPK cascade GO0051403	depleted	126	hsa-miR-6786-3p; hsa-miR-1301-3p; hsa-miR-3173-5p; hsa-miR-2110; hsa-miR-6741-3p; hsa-miR-92b-3p; hsa-miR-433-3p; hsa-miR-130b-5p; hsa-miR-320a-3p; hsa-let-7d-5p; hsa-miR-1180-3p; hsa-miR-185-3p; hsa-miR-1307-3p; hsa-miR-370-3p; hsa-let-7e-5p; hsa-miR-1303; hsa-miR-100-5p; hsa-miR-1287-5p; hsa-miR-423-3p; hsa-miR-125a-5p; hsa-miR-454-5p; hsa-miR-494-3p; hsa-let-7c-5p; hsa-miR-548j-5p; hsa-miR-335…	0.0233392	depleted	0.0045749	depleted	0.106249	enriched	0.173242	enriched	1.64e-07	enriched	0.142207	enriched	0.224657	enriched	2.72e-05	enriched	3.39e-07	depleted	0.342581	enriched	0.129763	GO:0051403	TRUE	0.20415	0.111176	0.334124	0.365061	2.49024e-05	0.34784	0.423779	0.000957716	9.94666e-05	0.455873	0.324161	-1	-1	-1	1	1	1	1	1	1	-1	1
entrainment of circadian clock by photoperiod GO0043153	depleted	118	hsa-miR-543; hsa-miR-2110; hsa-miR-92b-3p; hsa-miR-323a-3p; hsa-miR-130b-5p; hsa-miR-1248; hsa-let-7d-5p; hsa-miR-330-3p; hsa-miR-493-5p; hsa-let-7e-5p; hsa-miR-1234-3p; hsa-miR-3187-3p; hsa-miR-483-3p; hsa-miR-3124-5p; hsa-miR-100-5p; hsa-miR-423-3p; hsa-miR-125a-5p; hsa-miR-494-3p; hsa-let-7c-5p; hsa-miR-504-5p; hsa-miR-150-3p; hsa-miR-548ay-3p; hsa-miR-181d-5p; hsa-miR-548j-5p; hsa-miR-335-5p;…	0.0051793	depleted	0.0045934	depleted	0.112908	enriched	0.190492	enriched	8.54e-06	enriched	0.22598	enriched	0.0483975	enriched	0.00018	enriched	8.19e-07	depleted	0.000204	enriched	0.059212	GO:0043153	TRUE	0.134997	0.111176	0.338307	0.378105	0.000265852	0.391958	0.28696	0.00282591	0.00014739	0.248972	0.257145	-1	-1	-1	1	1	1	1	1	1	-1	1
endoplasmic reticulum tubular network formation GO0071787	depleted	42	hsa-miR-543; hsa-miR-328-3p; hsa-miR-320a-3p; hsa-miR-6735-5p; hsa-miR-423-3p; hsa-let-7c-5p; hsa-miR-6775-3p; hsa-miR-155-5p; hsa-miR-4511; hsa-let-7b-5p; hsa-miR-423-5p; hsa-miR-454-3p; hsa-miR-16-2-3p; hsa-miR-130a-3p; hsa-miR-148b-3p; hsa-miR-1229-3p; hsa-miR-152-3p; hsa-miR-21-5p; hsa-miR-130b-3p; hsa-miR-106a-5p; hsa-miR-15a-5p; hsa-miR-877-3p; hsa-miR-17-5p; hsa-miR-378a-3p; hsa-miR-185-5p…	0.0402092	depleted	0.0046095	depleted	0.058134	depleted	0.142806	enriched	0.0099117	depleted	0.112714	enriched	0.0912362	enriched	0.0229286	enriched	0.0039898	depleted	0.0357206	depleted	0.0144007	GO:0071787	TRUE	0.23847	0.111176	0.316192	0.34589	0.0358874	0.318964	0.330839	0.0698715	0.0283014	0.332223	0.149229	-1	-1	-1	-1	1	-1	1	1	1	-1	-1
viral RNA genome packaging GO0019074	depleted	31	hsa-miR-1248; hsa-miR-125a-5p; hsa-miR-335-5p; hsa-miR-19a-3p; hsa-miR-139-5p; hsa-miR-29c-3p; hsa-miR-548e-3p; hsa-miR-454-3p; hsa-miR-130a-3p; hsa-miR-148b-3p; hsa-miR-152-3p; hsa-miR-1296-5p; hsa-miR-130b-3p; hsa-miR-3613-3p; hsa-miR-877-3p; hsa-miR-26b-5p; hsa-miR-22-3p; hsa-miR-425-5p; hsa-miR-192-5p; hsa-miR-221-3p; hsa-miR-148a-3p; hsa-miR-143-3p; hsa-miR-505-3p; hsa-miR-29a-3p; hsa-miR-54…	0.0289666	depleted	0.0046238	depleted	0.163087	depleted	0.470091	enriched	0.000923	depleted	0.390166	enriched	0.497076	enriched	0.0025856	enriched	0.0022968	depleted	0.0086247	enriched	0.296155	GO:0019074	TRUE	0.219172	0.111176	0.365402	0.522096	0.00645303	0.481233	0.5997	0.0161692	0.020076	0.281433	0.424843	-1	-1	-1	-1	1	-1	1	1	1	-1	1
microtubule-based process GO0007017	depleted	103	hsa-miR-6741-3p; hsa-miR-92b-3p; hsa-miR-671-3p; hsa-miR-7704; hsa-miR-320a-3p; hsa-let-7d-5p; hsa-miR-1180-3p; hsa-miR-330-3p; hsa-miR-1307-3p; hsa-miR-1343-3p; hsa-let-7e-5p; hsa-miR-3187-3p; hsa-miR-483-3p; hsa-miR-100-5p; hsa-let-7c-5p; hsa-miR-181d-5p; hsa-miR-335-5p; hsa-miR-1271-5p; hsa-miR-200c-3p; hsa-miR-155-5p; hsa-miR-122-5p; hsa-miR-1226-3p; hsa-miR-361-5p; hsa-miR-29c-3p; hsa-miR-47…	0.0016994	depleted	0.004629	depleted	0.094052	depleted	0.0825641	enriched	0.0271932	depleted	0.0991205	enriched	0.053154	enriched	0.0411095	enriched	0.0689753	depleted	0.0158307	enriched	0.308119	GO:0007017	TRUE	0.103866	0.111176	0.32808	0.291739	0.0749471	0.312767	0.28908	0.10374	0.162065	0.310935	0.431402	-1	-1	-1	-1	1	-1	1	1	1	-1	1
autophagic cell death GO0048102	depleted	59	hsa-miR-323a-3p; hsa-miR-6735-5p; hsa-miR-1303; hsa-miR-6501-5p; hsa-miR-125a-5p; hsa-miR-335-5p; hsa-miR-4659a-3p; hsa-miR-19a-3p; hsa-miR-495-3p; hsa-miR-200c-3p; hsa-miR-155-5p; hsa-miR-4659b-3p; hsa-miR-142-5p; hsa-miR-29c-3p; hsa-miR-142-3p; hsa-let-7b-5p; hsa-miR-451a; hsa-miR-98-5p; hsa-miR-148b-5p; hsa-miR-4685-3p; hsa-miR-16-2-3p; hsa-miR-20b-5p; hsa-miR-20a-5p; hsa-miR-148a-5p; hsa-miR-…	0.0045464	depleted	0.0046333	depleted	0.0482725	enriched	0.0961277	enriched	1.91e-06	enriched	0.148244	enriched	0.101015	enriched	1.75e-06	enriched	0.000304	depleted	0.000317	enriched	0.002106	GO:0048102	TRUE	0.130717	0.111176	0.315936	0.306074	0.000111146	0.350945	0.34264	0.000228049	0.0056487	0.248972	0.0820576	-1	-1	-1	1	1	1	1	1	1	-1	1
melanosome organization GO0032438	depleted	59	hsa-miR-3127-3p; hsa-miR-92b-3p; hsa-miR-328-3p; hsa-miR-330-3p; hsa-miR-3187-3p; hsa-miR-363-5p; hsa-miR-181d-5p; hsa-miR-335-5p; hsa-miR-19a-3p; hsa-miR-200c-3p; hsa-miR-155-5p; hsa-miR-144-3p; hsa-miR-10a-5p; hsa-miR-6877-5p; hsa-miR-454-3p; hsa-miR-186-5p; hsa-miR-25-5p; hsa-miR-4685-3p; hsa-miR-16-2-3p; hsa-miR-130a-3p; hsa-miR-942-5p; hsa-miR-20b-5p; hsa-miR-199b-3p; hsa-miR-20a-5p; hsa-miR…	0.0037445	depleted	0.0046333	depleted	0.0067102	enriched	0.348303	enriched	0.0095517	enriched	0.445872	depleted	0.131708	enriched	0.0142019	enriched	0.016701	depleted	0.0776257	enriched	0.193604	GO:0032438	TRUE	0.128525	0.111176	0.293283	0.459144	0.0348779	0.509874	0.363748	0.0505917	0.0692112	0.354413	0.378836	-1	-1	-1	1	1	1	-1	1	1	-1	1
positive regulation of T cell proliferation GO0042102	depleted	114	hsa-miR-3613-5p; hsa-miR-1301-3p; hsa-miR-92b-3p; hsa-miR-6747-3p; hsa-miR-130b-5p; hsa-miR-320a-3p; hsa-miR-1299; hsa-miR-6894-3p; hsa-miR-1303; hsa-miR-6501-5p; hsa-miR-363-5p; hsa-miR-125a-5p; hsa-let-7c-5p; hsa-miR-1273h-3p; hsa-miR-504-5p; hsa-miR-150-3p; hsa-miR-4433a-5p; hsa-miR-181d-5p; hsa-miR-548j-5p; hsa-miR-335-5p; hsa-miR-4659a-3p; hsa-miR-495-3p; hsa-miR-548ay-5p; hsa-miR-155-5p; hs…	0.0036982	depleted	0.0046647	depleted	0.0038372	enriched	0.0452192	enriched	0.0023233	enriched	0.106573	enriched	0.0064776	enriched	0.0016605	enriched	0.000134	depleted	0.302	enriched	0.0013732	GO:0042102	TRUE	0.128525	0.111654	0.281679	0.242453	0.0127703	0.314547	0.19454	0.0118007	0.00330461	0.439195	0.0694663	-1	-1	-1	1	1	1	1	1	1	-1	1
positive regulation of myoblast differentiation GO0045663	depleted	83	hsa-miR-1301-3p; hsa-miR-6747-3p; hsa-miR-328-3p; hsa-miR-6861-3p; hsa-miR-501-3p; hsa-miR-224-5p; hsa-let-7e-5p; hsa-miR-1234-3p; hsa-miR-3187-3p; hsa-miR-6501-5p; hsa-miR-125a-5p; hsa-let-7c-5p; hsa-miR-629-3p; hsa-miR-335-5p; hsa-miR-19a-3p; hsa-miR-1306-5p; hsa-miR-6513-3p; hsa-miR-155-5p; hsa-miR-144-3p; hsa-miR-30a-5p; hsa-let-7b-5p; hsa-miR-5001-3p; hsa-miR-374a-5p; hsa-miR-183-3p; hsa-miR…	0.0088787	depleted	0.0047519	depleted	0.040311	depleted	0.200258	enriched	0.0303675	depleted	0.279912	depleted	0.0579411	enriched	0.0098526	enriched	0.0629175	depleted	0.133201	enriched	0.0017861	GO:0045663	TRUE	0.163125	0.112936	0.310346	0.384621	0.0808303	0.420691	0.291613	0.0395815	0.153703	0.375496	0.0759855	-1	-1	-1	-1	1	-1	-1	1	1	-1	1
regulation of long-term synaptic potentiation GO1900271	depleted	45	hsa-miR-7704; hsa-miR-409-3p; hsa-miR-224-5p; hsa-miR-335-5p; hsa-miR-19a-3p; hsa-miR-139-5p; hsa-miR-155-5p; hsa-miR-10a-5p; hsa-miR-374a-5p; hsa-miR-423-5p; hsa-miR-186-5p; hsa-miR-942-5p; hsa-miR-140-3p; hsa-miR-223-5p; hsa-miR-421; hsa-miR-3163; hsa-miR-340-3p; hsa-miR-374b-5p; hsa-miR-15a-5p; hsa-miR-877-3p; hsa-miR-26b-5p; hsa-miR-185-5p; hsa-miR-15b-5p; hsa-miR-96-5p; hsa-miR-548k; hsa-miR…	0.0038434	depleted	0.0047541	depleted	0.0122508	depleted	0.131779	enriched	0.0237334	depleted	0.0451478	depleted	0.137345	enriched	0.0497036	enriched	0.0189569	depleted	0.0397182	enriched	0.0417807	GO:1900271	TRUE	0.128525	0.112936	0.295886	0.336919	0.0681564	0.243255	0.368799	0.117658	0.0749258	0.332892	0.225444	-1	-1	-1	-1	1	-1	-1	1	1	-1	1
endosomal transport GO0016197	depleted	161	hsa-miR-1301-3p; hsa-miR-1908-5p; hsa-miR-6741-3p; hsa-miR-92b-3p; hsa-miR-6747-3p; hsa-miR-328-3p; hsa-miR-130b-5p; hsa-miR-320a-3p; hsa-let-7d-5p; hsa-miR-6857-3p; hsa-miR-185-3p; hsa-miR-330-3p; hsa-miR-1307-3p; hsa-miR-1343-3p; hsa-miR-4707-3p; hsa-miR-493-5p; hsa-let-7e-5p; hsa-miR-483-3p; hsa-miR-1303; hsa-miR-100-5p; hsa-miR-363-5p; hsa-miR-1287-5p; hsa-miR-423-3p; hsa-miR-3909; hsa-miR-32…	0.0040211	depleted	0.0047831	depleted	0.001408	depleted	0.12498	enriched	8.73e-05	depleted	0.232901	depleted	0.0442033	enriched	0.000671	enriched	6.92e-05	depleted	0.124246	enriched	0.0025656	GO:0016197	TRUE	0.130717	0.112936	0.265713	0.331846	0.00127961	0.397004	0.283169	0.00646903	0.00216931	0.373228	0.0862623	-1	-1	-1	-1	1	-1	-1	1	1	-1	1
RUNX3 regulates BCL2L11 BIM transcription	depleted	11	hsa-miR-130a-3p; hsa-miR-20a-5p; hsa-miR-93-5p; hsa-miR-106a-5p; hsa-miR-17-5p; hsa-miR-182-5p; hsa-miR-18a-5p; hsa-miR-221-3p; hsa-miR-148a-3p; hsa-miR-222-3p; hsa-miR-145-5p	0.0051441	depleted	0.0047959	depleted	0.0295471	depleted	0.20761	enriched	1.5e-05	depleted	0.367022	1	1	enriched	1.01e-05	enriched	0.000127	depleted	0.0124993	enriched	0.223306	GO:	FALSE	0.134997	0.112936	0.301335	0.390092	0.000384617	0.468473	1	0.000511207	0.00323933	0.303558	0.389152	-1	-1	-1	-1	1	-1	1	1	1	-1	1
steroid biosynthetic process GO0006694	depleted	45	hsa-miR-6747-3p; hsa-miR-130b-5p; hsa-miR-501-3p; hsa-miR-363-5p; hsa-miR-335-5p; hsa-miR-6726-3p; hsa-miR-155-5p; hsa-miR-30a-5p; hsa-miR-10a-5p; hsa-miR-548e-3p; hsa-miR-98-5p; hsa-miR-4685-3p; hsa-miR-1976; hsa-miR-28-5p; hsa-miR-140-3p; hsa-miR-148a-5p; hsa-miR-5193; hsa-miR-22-5p; hsa-miR-210-3p; hsa-miR-106a-5p; hsa-miR-26b-5p; hsa-miR-584-5p; hsa-miR-636; hsa-miR-378a-3p; hsa-miR-15b-5p; h…	0.0058848	depleted	0.0048137	depleted	0.0138696	depleted	0.0157776	enriched	0.0024622	depleted	0.0243969	depleted	0.0708732	enriched	0.0131521	enriched	0.047536	depleted	0.0442496	enriched	0.272979	GO:0006694	TRUE	0.143674	0.112936	0.295886	0.183961	0.0132931	0.196454	0.308971	0.0479775	0.129982	0.332892	0.41175	-1	-1	-1	-1	1	-1	-1	1	1	-1	1
fatty acid beta-oxidation using acyl-CoA oxidase GO0033540	depleted	39	hsa-miR-92b-3p; hsa-miR-328-3p; hsa-miR-1234-3p; hsa-miR-363-5p; hsa-miR-92b-5p; hsa-miR-335-5p; hsa-miR-7855-5p; hsa-miR-6775-3p; hsa-miR-155-5p; hsa-miR-1226-3p; hsa-miR-142-3p; hsa-miR-10a-5p; hsa-miR-20b-5p; hsa-miR-20a-5p; hsa-miR-21-5p; hsa-miR-93-5p; hsa-miR-106a-5p; hsa-miR-15a-5p; hsa-miR-877-3p; hsa-miR-26b-5p; hsa-miR-106b-5p; hsa-miR-17-5p; hsa-miR-636; hsa-miR-15b-5p; hsa-miR-491-5p;…	0.0558734	depleted	0.0048364	depleted	0.0760705	depleted	0.261445	enriched	0.000483	depleted	0.395246	depleted	0.0541243	enriched	0.000546	enriched	0.0486302	depleted	0.080432	enriched	0.048692	GO:0033540	TRUE	0.254484	0.112936	0.322618	0.416854	0.00409224	0.483519	0.28908	0.00569316	0.132045	0.354413	0.240023	-1	-1	-1	-1	1	-1	-1	1	1	-1	1
protein targeting to lysosome involved in chaperone-mediated autophagy GO0061740	depleted	39	hsa-miR-92b-3p; hsa-miR-130b-5p; hsa-miR-320a-3p; hsa-miR-330-5p; hsa-miR-7855-5p; hsa-miR-142-5p; hsa-let-7b-5p; hsa-miR-10a-5p; hsa-miR-25-3p; hsa-miR-454-3p; hsa-miR-25-5p; hsa-miR-340-5p; hsa-miR-130a-3p; hsa-miR-20b-5p; hsa-miR-20a-5p; hsa-miR-140-3p; hsa-miR-21-5p; hsa-miR-130b-3p; hsa-miR-93-5p; hsa-miR-106a-5p; hsa-miR-15a-5p; hsa-miR-26b-5p; hsa-miR-106b-5p; hsa-miR-17-5p; hsa-miR-15b-5p…	0.0068157	depleted	0.0048364	depleted	0.0738158	depleted	0.1201	enriched	0.0086988	depleted	0.164205	depleted	0.0576731	enriched	0.014004	enriched	0.105225	depleted	0.263283	enriched	0.044526	GO:0061740	TRUE	0.15354	0.112936	0.322618	0.327604	0.0327021	0.361763	0.291152	0.0503854	0.208052	0.421159	0.23148	-1	-1	-1	-1	1	-1	-1	1	1	-1	1
histone H3-R2 demethylation GO0070078	depleted	2	hsa-miR-484; hsa-miR-1260b	0.0030025	depleted	0.0048461	depleted	0.002107	depleted	0.000263	enriched	0.517092	depleted	0.0015978	depleted	0.0026864	enriched	0.465816	enriched	0.434218	depleted	0.294497	depleted	0.33445	GO:0070078	TRUE	0.120571	0.112936	0.265713	0.0484405	0.537386	0.0798102	0.158221	0.499592	0.480662	0.436269	0.445475	-1	-1	-1	-1	1	-1	-1	1	1	-1	-1
histone H4-R3 demethylation GO0070079	depleted	2	hsa-miR-484; hsa-miR-1260b	0.0030025	depleted	0.0048461	depleted	0.002107	depleted	0.000263	enriched	0.517092	depleted	0.0015978	depleted	0.0026864	enriched	0.465816	enriched	0.434218	depleted	0.294497	depleted	0.33445	GO:0070079	TRUE	0.120571	0.112936	0.265713	0.0484405	0.537386	0.0798102	0.158221	0.499592	0.480662	0.436269	0.445475	-1	-1	-1	-1	1	-1	-1	1	1	-1	-1
negative regulation of macroautophagy by TORC1 signaling GO1904766	depleted	2	hsa-miR-484; hsa-miR-331-3p	0.0030025	depleted	0.0048461	depleted	0.0036872	depleted	0.0048461	enriched	0.517092	depleted	0.0066371	depleted	0.002107	enriched	0.465816	depleted	0.207097	depleted	0.314674	enriched	0.182228	GO:1904766	TRUE	0.120571	0.112936	0.281679	0.129737	0.537386	0.127721	0.155633	0.499592	0.31176	0.444542	0.368763	-1	-1	-1	-1	1	-1	-1	1	-1	-1	1
peptidyl-lysine hydroxylation to 5-hydroxy-L-lysine GO0018395	depleted	2	hsa-miR-484; hsa-miR-1260b	0.0030025	depleted	0.0048461	depleted	0.002107	depleted	0.000263	enriched	0.517092	depleted	0.0015978	depleted	0.0026864	enriched	0.465816	enriched	0.434218	depleted	0.294497	depleted	0.33445	GO:0018395	TRUE	0.120571	0.112936	0.265713	0.0484405	0.537386	0.0798102	0.158221	0.499592	0.480662	0.436269	0.445475	-1	-1	-1	-1	1	-1	-1	1	1	-1	-1
protein kinase C-activating G protein-coupled receptor signaling pathway GO0007205	depleted	38	hsa-miR-6747-3p; hsa-miR-1343-3p; hsa-miR-483-3p; hsa-miR-19a-3p; hsa-miR-363-3p; hsa-miR-4511; hsa-miR-142-5p; hsa-miR-5001-3p; hsa-miR-183-3p; hsa-miR-340-5p; hsa-miR-1976; hsa-miR-20b-5p; hsa-miR-1304-3p; hsa-miR-20a-5p; hsa-miR-223-5p; hsa-miR-148b-3p; hsa-miR-421; hsa-miR-3163; hsa-miR-21-5p; hsa-miR-93-5p; hsa-miR-106a-5p; hsa-miR-877-3p; hsa-miR-26b-5p; hsa-miR-107; hsa-miR-629-5p; hsa-miR…	0.0070168	depleted	0.0048618	depleted	0.082721	depleted	0.062393	enriched	0.0275846	depleted	0.165713	depleted	0.194928	enriched	0.0698784	enriched	0.0729283	depleted	0.0619368	enriched	0.124307	GO:0007205	TRUE	0.154209	0.112942	0.322618	0.266706	0.0754694	0.36214	0.404353	0.148206	0.165937	0.336398	0.319992	-1	-1	-1	-1	1	-1	-1	1	1	-1	1
cellular response to nitric oxide GO0071732	depleted	46	hsa-miR-130b-5p; hsa-miR-320a-3p; hsa-miR-370-3p; hsa-miR-335-5p; hsa-miR-1271-5p; hsa-miR-200c-3p; hsa-miR-155-5p; hsa-miR-361-5p; hsa-miR-30a-5p; hsa-miR-10a-5p; hsa-miR-98-5p; hsa-miR-186-5p; hsa-miR-339-3p; hsa-miR-106b-3p; hsa-miR-942-5p; hsa-miR-20b-5p; hsa-miR-362-5p; hsa-miR-21-5p; hsa-miR-1296-5p; hsa-miR-93-5p; hsa-miR-15a-5p; hsa-miR-26b-5p; hsa-miR-107; hsa-miR-106b-5p; hsa-miR-15b-5p…	0.0067771	depleted	0.0048696	depleted	0.0040477	depleted	0.0502189	enriched	0.013213	depleted	0.0753218	depleted	0.0133632	enriched	0.0062548	enriched	0.0174576	depleted	0.473172	enriched	0.00072	GO:0071732	TRUE	0.153519	0.112942	0.282093	0.251532	0.0443907	0.286446	0.215629	0.0292372	0.0711133	0.525939	0.0538228	-1	-1	-1	-1	1	-1	-1	1	1	-1	1
positive regulation of protein import into nucleus GO0042307	depleted	103	hsa-miR-342-5p; hsa-miR-6741-3p; hsa-miR-92b-3p; hsa-miR-193a-5p; hsa-miR-323a-3p; hsa-miR-320a-3p; hsa-miR-1180-3p; hsa-miR-409-3p; hsa-miR-1307-3p; hsa-miR-1343-3p; hsa-miR-224-5p; hsa-miR-3187-3p; hsa-miR-654-3p; hsa-miR-483-3p; hsa-miR-1303; hsa-miR-6501-5p; hsa-miR-125a-5p; hsa-miR-181d-5p; hsa-miR-335-5p; hsa-miR-19a-3p; hsa-miR-200c-3p; hsa-miR-155-5p; hsa-miR-122-5p; hsa-miR-144-3p; hsa-m…	0.0097686	depleted	0.0049195	depleted	0.0331653	enriched	0.408574	enriched	4.93e-05	enriched	0.339134	depleted	0.394136	enriched	0.000779	enriched	0.0060867	depleted	0.0070146	enriched	0.0691784	GO:0042307	TRUE	0.168318	0.113351	0.304609	0.49128	0.000860139	0.456007	0.524309	0.00720297	0.0372719	0.278169	0.272618	-1	-1	-1	1	1	1	-1	1	1	-1	1
CD40 signaling pathway GO0023035	depleted	43	hsa-miR-1180-3p; hsa-miR-330-5p; hsa-miR-224-5p; hsa-miR-4521; hsa-miR-548j-5p; hsa-miR-548ay-5p; hsa-miR-146a-5p; hsa-miR-142-5p; hsa-miR-29c-3p; hsa-miR-183-3p; hsa-miR-25-3p; hsa-miR-98-5p; hsa-miR-186-5p; hsa-miR-340-5p; hsa-miR-20b-5p; hsa-miR-20a-5p; hsa-miR-134-5p; hsa-miR-148b-3p; hsa-miR-1229-3p; hsa-miR-152-3p; hsa-miR-3163; hsa-miR-130b-3p; hsa-miR-93-5p; hsa-miR-106a-5p; hsa-miR-106b-…	0.0107261	depleted	0.0049347	depleted	0.0620123	enriched	0.0589584	enriched	7.45e-05	enriched	0.0925622	enriched	0.03609	enriched	0.00037	enriched	0.0010557	depleted	0.130815	enriched	0.237334	GO:0023035	TRUE	0.170599	0.113351	0.318101	0.262772	0.00114556	0.308098	0.273592	0.00435838	0.012409	0.375496	0.393687	-1	-1	-1	1	1	1	1	1	1	-1	1
negative regulation of calcineurin-NFAT signaling cascade GO0070885	depleted	85	hsa-miR-4732-3p; hsa-miR-1301-3p; hsa-miR-92b-3p; hsa-miR-130b-5p; hsa-miR-485-3p; hsa-miR-409-3p; hsa-miR-224-5p; hsa-miR-493-5p; hsa-let-7e-5p; hsa-miR-483-3p; hsa-miR-125a-5p; hsa-miR-454-5p; hsa-miR-548ay-3p; hsa-miR-4755-5p; hsa-miR-335-5p; hsa-miR-382-5p; hsa-miR-495-3p; hsa-miR-155-5p; hsa-miR-122-5p; hsa-miR-144-3p; hsa-let-7b-5p; hsa-miR-10a-5p; hsa-miR-374a-5p; hsa-miR-423-5p; hsa-miR-9…	0.0079581	depleted	0.0049509	depleted	0.0629815	depleted	0.253006	enriched	0.000595	depleted	0.369798	enriched	0.578214	enriched	0.0034563	enriched	2.27e-05	depleted	0.0799289	depleted	0.359649	GO:0070885	TRUE	0.157406	0.113351	0.318101	0.413352	0.00470481	0.469684	0.668843	0.0195395	0.00117967	0.354413	0.459648	-1	-1	-1	-1	1	-1	1	1	1	-1	-1
negative regulation of ion transport GO0043271	depleted	12	hsa-miR-454-3p; hsa-miR-130a-3p; hsa-miR-20b-5p; hsa-miR-20a-5p; hsa-miR-130b-3p; hsa-miR-93-5p; hsa-miR-106a-5p; hsa-miR-106b-5p; hsa-miR-17-5p; hsa-miR-744-5p; hsa-miR-501-5p; hsa-miR-500a-5p	0.0081441	depleted	0.0049558	depleted	0.0049558	enriched	0.0667864	enriched	9.53e-05	enriched	0.0417591	depleted	0.079246	enriched	5.09e-05	enriched	0.0104243	depleted	0.0351184	enriched	0.0066334	GO:0043271	TRUE	0.15921	0.113351	0.28823	0.269912	0.00134416	0.235801	0.316915	0.00130413	0.0516854	0.332223	0.115611	-1	-1	-1	1	1	1	-1	1	1	-1	1
cellular response to epidermal growth factor stimulus GO0071364	depleted	146	hsa-miR-3127-3p; hsa-miR-1301-3p; hsa-miR-92b-3p; hsa-miR-6747-3p; hsa-miR-193a-5p; hsa-miR-130b-5p; hsa-miR-320a-3p; hsa-miR-6857-3p; hsa-miR-361-3p; hsa-miR-1180-3p; hsa-miR-1299; hsa-miR-330-5p; hsa-miR-1292-5p; hsa-miR-493-5p; hsa-miR-654-3p; hsa-miR-483-3p; hsa-miR-100-5p; hsa-miR-363-5p; hsa-miR-423-3p; hsa-miR-125a-5p; hsa-miR-4433b-5p; hsa-miR-494-3p; hsa-miR-4326; hsa-miR-181d-5p; hsa-mi…	0.0029473	depleted	0.004956	depleted	0.0023521	depleted	0.0862652	enriched	0.0038914	depleted	0.125053	depleted	0.0410957	enriched	0.0241439	enriched	0.0105383	depleted	0.178831	enriched	0.000565	GO:0071364	TRUE	0.120571	0.113351	0.276401	0.296468	0.0183398	0.33239	0.280576	0.0724664	0.0520639	0.39517	0.0518596	-1	-1	-1	-1	1	-1	-1	1	1	-1	1
cellular response to laminar fluid shear stress GO0071499	depleted	42	hsa-miR-330-3p; hsa-miR-454-5p; hsa-miR-5189-3p; hsa-miR-548ay-3p; hsa-miR-335-5p; hsa-miR-200c-3p; hsa-miR-144-3p; hsa-miR-142-5p; hsa-miR-29c-3p; hsa-miR-374a-5p; hsa-miR-25-3p; hsa-miR-130a-3p; hsa-miR-28-5p; hsa-miR-106b-3p; hsa-miR-942-5p; hsa-miR-5193; hsa-miR-152-3p; hsa-miR-374b-5p; hsa-miR-15a-5p; hsa-miR-26b-5p; hsa-miR-6818-3p; hsa-miR-107; hsa-miR-185-5p; hsa-miR-744-5p; hsa-miR-1227-…	0.0156496	depleted	0.0049572	depleted	0.0974668	depleted	0.212522	enriched	0.0028049	depleted	0.213388	depleted	0.467001	enriched	0.0127191	enriched	0.0373564	depleted	0.0600498	enriched	0.0305041	GO:0071499	TRUE	0.180937	0.113351	0.328173	0.391674	0.0146234	0.385963	0.575267	0.0469621	0.112532	0.336398	0.203451	-1	-1	-1	-1	1	-1	-1	1	1	-1	1
positive regulation of gene expression GO0010628	depleted	286	hsa-miR-3613-5p; hsa-miR-3127-3p; hsa-miR-6786-3p; hsa-miR-1301-3p; hsa-miR-1908-5p; hsa-miR-3173-5p; hsa-miR-543; hsa-miR-342-5p; hsa-miR-2110; hsa-miR-6741-3p; hsa-miR-92b-3p; hsa-miR-433-3p; hsa-miR-6747-3p; hsa-miR-193a-5p; hsa-miR-4508; hsa-miR-328-3p; hsa-miR-7704; hsa-miR-323a-3p; hsa-miR-6861-3p; hsa-miR-130b-5p; hsa-miR-320a-3p; hsa-miR-1248; hsa-let-7d-5p; hsa-miR-1180-3p; hsa-miR-185-3…	0.0111855	depleted	0.0049827	depleted	0.0930989	depleted	0.345483	enriched	4.06e-07	enriched	0.458391	depleted	0.212516	enriched	6.41e-08	enriched	6.18e-06	depleted	0.0020326	enriched	0.001977	GO:0010628	TRUE	0.171032	0.113666	0.32808	0.457412	4.21803e-05	0.51672	0.416825	5.3611e-05	0.000496341	0.250784	0.0793904	-1	-1	-1	-1	1	1	-1	1	1	-1	1
regulation of cell division GO0051302	depleted	25	hsa-miR-1180-3p; hsa-miR-493-5p; hsa-miR-654-3p; hsa-miR-335-5p; hsa-miR-1226-3p; hsa-miR-186-5p; hsa-miR-3163; hsa-miR-130b-3p; hsa-miR-26b-5p; hsa-miR-664a-5p; hsa-miR-17-5p; hsa-miR-744-5p; hsa-miR-196b-5p; hsa-miR-18a-5p; hsa-miR-183-5p; hsa-miR-23b-3p; hsa-miR-877-5p; hsa-miR-324-5p; hsa-miR-132-3p; hsa-miR-324-3p; hsa-miR-6734-3p; hsa-miR-6881-3p; hsa-miR-484; hsa-miR-4732-5p; hsa-miR-5100	0.0081858	depleted	0.005006	depleted	0.018929	depleted	0.0999111	enriched	0.0601321	depleted	0.131512	depleted	0.0171773	enriched	0.28598	enriched	0.0646846	depleted	0.030078	depleted	0.371361	GO:0051302	TRUE	0.15921	0.113848	0.296187	0.310554	0.128771	0.338358	0.230694	0.361492	0.156408	0.331639	0.46666	-1	-1	-1	-1	1	-1	-1	1	1	-1	-1
intermembrane sphingolipid transfer GO0120012	depleted	10	hsa-miR-5695; hsa-miR-363-5p; hsa-miR-629-3p; hsa-miR-660-5p; hsa-miR-6749-3p; hsa-miR-5581-3p; hsa-miR-1260a; hsa-miR-30c-1-3p; hsa-miR-7977; hsa-miR-1260b	0.0083404	depleted	0.005016	depleted	0.0064511	depleted	0.0088826	enriched	0.0894147	depleted	0.0073425	depleted	0.0899907	enriched	0.156151	enriched	0.0519279	depleted	0.0804721	depleted	0.249105	GO:0120012	TRUE	0.159866	0.113848	0.293283	0.158097	0.168402	0.13332	0.328904	0.248685	0.137333	0.354413	0.401669	-1	-1	-1	-1	1	-1	-1	1	1	-1	-1
histone H4 acetylation GO0043967	depleted	88	hsa-miR-1301-3p; hsa-miR-92b-3p; hsa-miR-130b-5p; hsa-miR-320a-3p; hsa-miR-330-3p; hsa-miR-493-5p; hsa-let-7e-5p; hsa-miR-483-3p; hsa-miR-100-5p; hsa-let-7c-5p; hsa-miR-1273h-3p; hsa-miR-181d-5p; hsa-miR-4755-5p; hsa-miR-335-5p; hsa-miR-19a-3p; hsa-miR-1271-5p; hsa-miR-200c-3p; hsa-miR-7855-5p; hsa-miR-122-5p; hsa-miR-1226-3p; hsa-miR-146a-5p; hsa-miR-4511; hsa-miR-29c-3p; hsa-miR-4742-3p; hsa-mi…	0.0109033	depleted	0.0050324	depleted	0.0420448	depleted	0.162339	enriched	0.0017867	depleted	0.0775492	depleted	0.161887	enriched	0.0077156	enriched	0.0107991	depleted	0.0076468	enriched	0.271451	GO:0043967	TRUE	0.171032	0.113848	0.314564	0.358093	0.0104787	0.287007	0.39057	0.0334262	0.052763	0.281433	0.41069	-1	-1	-1	-1	1	-1	-1	1	1	-1	1
very-low-density lipoprotein particle assembly GO0034379	depleted	28	hsa-miR-1303; hsa-miR-100-5p; hsa-miR-335-5p; hsa-miR-10a-5p; hsa-miR-5001-3p; hsa-miR-98-5p; hsa-miR-186-5p; hsa-miR-340-5p; hsa-miR-378c; hsa-miR-3613-3p; hsa-miR-210-3p; hsa-miR-26b-5p; hsa-miR-6818-3p; hsa-miR-378a-3p; hsa-miR-548q; hsa-miR-18a-3p; hsa-miR-192-5p; hsa-miR-339-5p; hsa-miR-378i; hsa-miR-30e-5p; hsa-miR-221-3p; hsa-miR-183-5p; hsa-miR-1294; hsa-miR-500a-3p; hsa-miR-769-5p; hsa-m…	0.0076846	depleted	0.0050375	depleted	0.111514	depleted	0.136463	enriched	0.0744534	depleted	0.105973	depleted	0.138093	enriched	0.0199919	enriched	0.379869	depleted	0.0746156	enriched	0.169016	GO:0034379	TRUE	0.155526	0.113848	0.336845	0.341074	0.147572	0.314547	0.368919	0.0636362	0.440363	0.349763	0.356867	-1	-1	-1	-1	1	-1	-1	1	1	-1	1
chaperone-mediated protein complex assembly GO0051131	depleted	81	hsa-miR-3127-3p; hsa-miR-320a-3p; hsa-miR-6857-3p; hsa-miR-185-3p; hsa-miR-370-3p; hsa-miR-330-5p; hsa-miR-224-5p; hsa-miR-363-5p; hsa-let-7c-5p; hsa-miR-181d-5p; hsa-miR-548j-5p; hsa-miR-335-5p; hsa-miR-495-3p; hsa-miR-548ay-5p; hsa-miR-7855-5p; hsa-miR-6513-3p; hsa-miR-139-5p; hsa-miR-155-5p; hsa-miR-1226-3p; hsa-miR-144-3p; hsa-miR-146a-5p; hsa-miR-4511; hsa-miR-361-5p; hsa-miR-142-5p; hsa-let…	0.0054549	depleted	0.0050886	depleted	0.0143979	depleted	0.429554	enriched	0.0212151	enriched	0.258653	enriched	0.188646	enriched	0.0109213	enriched	0.0068058	depleted	0.051803	depleted	0.474974	GO:0051131	TRUE	0.138049	0.114736	0.295886	0.500448	0.0627988	0.412741	0.404026	0.0423347	0.0400751	0.332892	0.522962	-1	-1	-1	-1	1	1	1	1	1	-1	-1
natural killer cell mediated immunity GO0002228	depleted	20	hsa-miR-1301-3p; hsa-miR-335-5p; hsa-miR-454-3p; hsa-miR-186-5p; hsa-miR-130a-3p; hsa-miR-20b-5p; hsa-miR-20a-5p; hsa-miR-130b-3p; hsa-miR-93-5p; hsa-miR-106a-5p; hsa-miR-26b-5p; hsa-miR-151a-3p; hsa-miR-532-5p; hsa-miR-106b-5p; hsa-miR-17-5p; hsa-miR-501-5p; hsa-miR-183-5p; hsa-miR-500a-5p; hsa-miR-129-1-3p; hsa-miR-365a-3p	0.0095262	depleted	0.0051142	depleted	0.0122779	enriched	0.174266	enriched	0.000633	enriched	0.107393	depleted	0.145161	enriched	0.0016471	enriched	0.000254	enriched	0.232729	enriched	0.0043601	GO:0002228	TRUE	0.167406	0.114917	0.295886	0.366562	0.00489379	0.314547	0.374875	0.0117522	0.00498661	0.414766	0.0976301	-1	-1	-1	1	1	1	-1	1	1	1	1
activation of NF-kappaB-inducing kinase activity GO0007250	depleted	102	hsa-miR-92b-3p; hsa-miR-328-3p; hsa-miR-323a-3p; hsa-let-7d-5p; hsa-miR-409-3p; hsa-miR-330-5p; hsa-let-7e-5p; hsa-miR-3187-3p; hsa-miR-483-3p; hsa-miR-6501-5p; hsa-miR-363-5p; hsa-miR-423-3p; hsa-miR-125a-5p; hsa-let-7c-5p; hsa-miR-181d-5p; hsa-miR-4755-5p; hsa-miR-424-3p; hsa-miR-19a-3p; hsa-miR-1271-5p; hsa-miR-200c-3p; hsa-miR-6513-3p; hsa-miR-155-5p; hsa-miR-1226-3p; hsa-miR-363-3p; hsa-miR-…	0.0099665	depleted	0.0051203	depleted	0.0093033	depleted	0.124818	enriched	9.06e-05	depleted	0.271598	depleted	0.200571	enriched	0.000702	enriched	0.0018486	depleted	0.342441	enriched	0.0102911	GO:0007250	TRUE	0.168436	0.114917	0.293283	0.331674	0.0013158	0.419575	0.406289	0.00668827	0.017515	0.455821	0.136983	-1	-1	-1	-1	1	-1	-1	1	1	-1	1
negative regulation of toll-like receptor signaling pathway GO0034122	depleted	47	hsa-miR-4732-3p; hsa-miR-3127-3p; hsa-miR-4508; hsa-miR-130b-5p; hsa-miR-3187-3p; hsa-miR-100-5p; hsa-miR-19a-3p; hsa-miR-6513-3p; hsa-miR-29c-3p; hsa-miR-30a-5p; hsa-miR-142-3p; hsa-let-7b-5p; hsa-miR-99a-5p; hsa-miR-98-5p; hsa-miR-25-5p; hsa-miR-20b-5p; hsa-miR-20a-5p; hsa-miR-6885-3p; hsa-miR-148b-3p; hsa-miR-152-3p; hsa-miR-3163; hsa-miR-130b-3p; hsa-miR-93-5p; hsa-miR-106a-5p; hsa-miR-877-3p…	0.0137992	depleted	0.0051566	depleted	0.0987164	depleted	0.224901	enriched	0.0333994	depleted	0.395007	depleted	0.19759	enriched	0.0232732	depleted	0.17281	depleted	0.139219	enriched	0.148231	GO:0034122	TRUE	0.178222	0.115001	0.328682	0.396808	0.0863738	0.483519	0.404353	0.070722	0.278041	0.379965	0.342978	-1	-1	-1	-1	1	-1	-1	1	-1	-1	1
tRNA modification GO0006400	depleted	73	hsa-miR-323a-3p; hsa-let-7d-5p; hsa-miR-330-3p; hsa-let-7e-5p; hsa-miR-4521; hsa-miR-100-5p; hsa-miR-423-3p; hsa-let-7c-5p; hsa-miR-629-3p; hsa-miR-4755-5p; hsa-miR-3615; hsa-miR-155-5p; hsa-miR-361-5p; hsa-miR-30a-5p; hsa-let-7b-5p; hsa-miR-10a-5p; hsa-miR-374a-5p; hsa-miR-25-3p; hsa-miR-423-5p; hsa-miR-98-5p; hsa-let-7g-5p; hsa-miR-186-5p; hsa-miR-25-5p; hsa-miR-106b-3p; hsa-miR-1304-5p; hsa-mi…	0.000669	depleted	0.0051674	depleted	0.000447	depleted	0.0374278	enriched	0.0028131	depleted	0.0739106	depleted	0.0694104	enriched	0.0052074	enriched	0.0013265	depleted	0.369582	enriched	0.0040798	GO:0006400	TRUE	0.0848414	0.115001	0.227401	0.232444	0.0146583	0.286015	0.307008	0.0259915	0.0143392	0.470811	0.0953436	-1	-1	-1	-1	1	-1	-1	1	1	-1	1
tube formation GO0035148	depleted	74	hsa-miR-92b-3p; hsa-miR-320a-3p; hsa-let-7d-5p; hsa-miR-330-5p; hsa-miR-5695; hsa-miR-363-5p; hsa-miR-423-3p; hsa-miR-125a-5p; hsa-miR-504-5p; hsa-miR-4755-5p; hsa-miR-335-5p; hsa-miR-19a-3p; hsa-miR-382-5p; hsa-miR-495-3p; hsa-miR-200c-3p; hsa-miR-139-5p; hsa-miR-363-3p; hsa-miR-144-3p; hsa-miR-146a-5p; hsa-miR-361-5p; hsa-miR-29c-3p; hsa-miR-30a-5p; hsa-let-7b-5p; hsa-miR-374a-5p; hsa-miR-98-5p…	0.0137247	depleted	0.005177	depleted	0.025713	enriched	0.0026297	enriched	4.81e-08	enriched	0.0017473	enriched	0.000542	enriched	9.85e-06	enriched	1.41e-09	depleted	0.0994691	enriched	8.48e-06	GO:0035148	TRUE	0.178222	0.115001	0.298432	0.102881	1.46074e-05	0.0798102	0.131085	0.000505847	5.08575e-06	0.358073	0.0100038	-1	-1	-1	1	1	1	1	1	1	-1	1
positive regulation of insulin-like growth factor receptor signaling pathway GO0043568	depleted	37	hsa-miR-130b-5p; hsa-let-7e-5p; hsa-miR-483-3p; hsa-miR-335-5p; hsa-miR-139-5p; hsa-miR-122-5p; hsa-miR-142-5p; hsa-miR-98-5p; hsa-miR-186-5p; hsa-miR-340-5p; hsa-miR-28-5p; hsa-miR-223-5p; hsa-miR-148b-3p; hsa-miR-421; hsa-miR-152-3p; hsa-miR-3163; hsa-miR-21-5p; hsa-miR-130b-3p; hsa-miR-210-3p; hsa-miR-26b-5p; hsa-miR-22-3p; hsa-miR-636; hsa-let-7i-5p; hsa-miR-27a-3p; hsa-miR-148a-3p; hsa-miR-1…	0.0135138	depleted	0.0051771	depleted	0.130178	depleted	0.148416	enriched	2.71e-05	depleted	0.0899995	enriched	0.302319	enriched	0.0013705	enriched	0.000123	depleted	0.0688224	depleted	0.108	GO:0043568	TRUE	0.177981	0.115001	0.346979	0.349229	0.000575017	0.306139	0.46708	0.0103727	0.00319603	0.341802	0.307739	-1	-1	-1	-1	1	-1	1	1	1	-1	-1
positive regulation of protein localization to Cajal body GO1904871	depleted	42	hsa-miR-3127-3p; hsa-miR-1301-3p; hsa-miR-323a-3p; hsa-miR-320a-3p; hsa-miR-1299; hsa-miR-330-5p; hsa-miR-100-5p; hsa-miR-139-5p; hsa-miR-155-5p; hsa-miR-144-3p; hsa-miR-454-3p; hsa-miR-186-5p; hsa-miR-16-2-3p; hsa-miR-130a-3p; hsa-miR-148b-3p; hsa-miR-152-3p; hsa-miR-130b-3p; hsa-miR-93-5p; hsa-miR-877-3p; hsa-miR-26b-5p; hsa-miR-17-5p; hsa-miR-378a-3p; hsa-miR-15b-5p; hsa-miR-1227-3p; hsa-miR-1…	0.0354307	depleted	0.0051906	depleted	0.248856	enriched	0.410172	enriched	0.001332	depleted	0.298622	enriched	0.184031	enriched	0.0036382	enriched	0.0271445	depleted	0.0767654	depleted	0.525463	GO:1904871	TRUE	0.232332	0.115001	0.399454	0.492141	0.00840544	0.430821	0.401655	0.0202497	0.0922666	0.35339	0.55823	-1	-1	-1	1	1	-1	1	1	1	-1	-1
cytoplasmic mRNA processing body assembly GO0033962	depleted	97	hsa-miR-3173-5p; hsa-miR-342-5p; hsa-miR-130b-5p; hsa-miR-320a-3p; hsa-miR-1248; hsa-let-7d-5p; hsa-miR-6857-3p; hsa-miR-493-5p; hsa-let-7e-5p; hsa-miR-654-3p; hsa-miR-423-3p; hsa-miR-125a-5p; hsa-miR-4746-5p; hsa-miR-454-5p; hsa-let-7c-5p; hsa-miR-335-5p; hsa-miR-19a-3p; hsa-miR-382-5p; hsa-miR-6775-3p; hsa-miR-139-5p; hsa-miR-155-5p; hsa-miR-122-5p; hsa-miR-1226-3p; hsa-miR-144-3p; hsa-miR-146a…	0.007979	depleted	0.0051987	depleted	0.0088542	enriched	0.319554	enriched	4.28e-05	enriched	0.127494	depleted	0.327345	enriched	0.0026083	enriched	0.000152	depleted	0.220118	enriched	0.0723535	GO:0033962	TRUE	0.157406	0.115001	0.293283	0.441871	0.000778896	0.333509	0.48456	0.0162797	0.00353382	0.406732	0.277944	-1	-1	-1	1	1	1	-1	1	1	-1	1
positive regulation of vascular endothelial growth factor receptor signaling pathway GO0030949	depleted	93	hsa-miR-433-3p; hsa-miR-130b-5p; hsa-miR-320a-3p; hsa-miR-1248; hsa-miR-330-5p; hsa-miR-6501-5p; hsa-miR-100-5p; hsa-miR-363-5p; hsa-miR-423-3p; hsa-miR-125a-5p; hsa-miR-494-3p; hsa-let-7c-5p; hsa-miR-5189-3p; hsa-miR-504-5p; hsa-miR-335-5p; hsa-miR-4659a-3p; hsa-miR-19a-3p; hsa-miR-495-3p; hsa-miR-200c-3p; hsa-miR-155-5p; hsa-miR-4659b-3p; hsa-miR-4473; hsa-miR-361-5p; hsa-miR-142-5p; hsa-miR-29…	0.0075568	depleted	0.0052069	depleted	0.01294	enriched	0.0154153	enriched	3.79e-05	enriched	0.018345	enriched	0.0079807	enriched	0.000126	enriched	4.1e-05	depleted	0.0639431	enriched	0.009386	GO:0030949	TRUE	0.155526	0.115001	0.295886	0.183961	0.000722181	0.179617	0.198671	0.00227596	0.00160153	0.33722	0.131626	-1	-1	-1	1	1	1	1	1	1	-1	1
activation of cysteine-type endopeptidase activity involved in apoptotic process GO0006919	depleted	165	hsa-miR-3613-5p; hsa-miR-1301-3p; hsa-miR-92b-3p; hsa-miR-6747-3p; hsa-miR-323a-3p; hsa-miR-130b-5p; hsa-miR-320a-3p; hsa-let-7d-5p; hsa-miR-6857-3p; hsa-miR-361-3p; hsa-miR-1180-3p; hsa-miR-330-3p; hsa-miR-485-3p; hsa-miR-1343-3p; hsa-miR-330-5p; hsa-miR-224-5p; hsa-miR-493-5p; hsa-let-7e-5p; hsa-miR-483-3p; hsa-miR-6501-5p; hsa-miR-5695; hsa-miR-100-5p; hsa-miR-363-5p; hsa-miR-1287-5p; hsa-miR-…	0.0059285	depleted	0.0052713	depleted	0.0360869	enriched	0.210324	enriched	1.78e-07	enriched	0.197023	enriched	0.177016	enriched	1.19e-05	enriched	4.38e-05	depleted	0.0739525	enriched	0.0220976	GO:0006919	TRUE	0.143674	0.115765	0.305357	0.391183	2.5818e-05	0.377647	0.400708	0.000558668	0.00161843	0.347912	0.177294	-1	-1	-1	1	1	1	1	1	1	-1	1
biological process GO0008150	depleted	283	hsa-miR-4732-3p; hsa-miR-3613-5p; hsa-miR-3127-3p; hsa-miR-6786-3p; hsa-miR-1301-3p; hsa-miR-1908-5p; hsa-miR-543; hsa-miR-342-5p; hsa-miR-2110; hsa-miR-6741-3p; hsa-miR-92b-3p; hsa-miR-433-3p; hsa-miR-6747-3p; hsa-miR-193a-5p; hsa-miR-4508; hsa-miR-328-3p; hsa-miR-7706; hsa-miR-323a-3p; hsa-miR-6861-3p; hsa-miR-130b-5p; hsa-miR-320a-3p; hsa-miR-1248; hsa-let-7d-5p; hsa-miR-6857-3p; hsa-miR-361-3…	0.0464724	depleted	0.0052783	depleted	0.134867	depleted	0.259805	enriched	0.0353166	depleted	0.376038	depleted	0.340701	enriched	0.0475621	enriched	0.0171024	depleted	0.0805995	depleted	0.26573	GO:0008150	TRUE	0.242419	0.115765	0.348788	0.415824	0.0895867	0.472877	0.491309	0.114521	0.0704541	0.354413	0.408408	-1	-1	-1	-1	1	-1	-1	1	1	-1	-1
modulation by virus of host morphology or physiology GO0019048	depleted	23	hsa-miR-6747-3p; hsa-miR-423-3p; hsa-miR-155-5p; hsa-miR-30a-5p; hsa-miR-142-3p; hsa-miR-423-5p; hsa-miR-1976; hsa-miR-1229-3p; hsa-miR-877-3p; hsa-miR-22-3p; hsa-miR-574-3p; hsa-miR-18a-3p; hsa-miR-339-5p; hsa-miR-27a-3p; hsa-miR-183-5p; hsa-miR-342-3p; hsa-miR-29a-3p; hsa-miR-222-3p; hsa-miR-766-3p; hsa-miR-3940-3p; hsa-miR-484; hsa-miR-331-3p; hsa-miR-6782-3p	0.0416206	depleted	0.0052845	depleted	0.0369113	depleted	0.000624	enriched	0.724887	depleted	0.0017393	depleted	0.0011513	enriched	0.367134	depleted	0.181533	depleted	0.412031	enriched	0.0500185	GO:0019048	TRUE	0.239552	0.115765	0.305357	0.0606667	0.726082	0.0798102	0.148758	0.422841	0.286732	0.488259	0.241865	-1	-1	-1	-1	1	-1	-1	1	-1	-1	1
midbody abscission GO0061952	depleted	51	hsa-miR-92b-3p; hsa-miR-493-5p; hsa-miR-100-5p; hsa-miR-181d-5p; hsa-miR-4659a-3p; hsa-miR-19a-3p; hsa-miR-155-5p; hsa-miR-4659b-3p; hsa-miR-363-3p; hsa-let-7b-5p; hsa-miR-10a-5p; hsa-miR-183-3p; hsa-miR-25-3p; hsa-miR-454-3p; hsa-miR-186-5p; hsa-miR-126-5p; hsa-miR-340-5p; hsa-miR-505-5p; hsa-miR-130a-3p; hsa-miR-199b-3p; hsa-miR-148b-3p; hsa-miR-1229-3p; hsa-miR-152-3p; hsa-miR-130b-3p; hsa-miR…	0.0044651	depleted	0.0052891	depleted	0.0036117	depleted	0.262481	enriched	0.0083061	depleted	0.13434	depleted	0.124992	enriched	0.0105085	enriched	0.0015072	depleted	0.0839842	depleted	0.272175	GO:0061952	TRUE	0.130717	0.115765	0.281679	0.417236	0.0317068	0.341806	0.360651	0.041435	0.0153371	0.354413	0.410893	-1	-1	-1	-1	1	-1	-1	1	1	-1	-1
aortic valve morphogenesis GO0003180	depleted	108	hsa-miR-543; hsa-miR-342-5p; hsa-miR-6741-3p; hsa-miR-92b-3p; hsa-miR-330-3p; hsa-miR-1307-3p; hsa-miR-1343-3p; hsa-miR-5695; hsa-miR-100-5p; hsa-miR-1287-5p; hsa-miR-423-3p; hsa-miR-3909; hsa-miR-125a-5p; hsa-miR-494-3p; hsa-let-7c-5p; hsa-miR-4326; hsa-miR-548ay-3p; hsa-miR-4755-5p; hsa-miR-335-5p; hsa-miR-144-5p; hsa-miR-495-3p; hsa-miR-200c-3p; hsa-miR-139-5p; hsa-miR-155-5p; hsa-miR-122-5p; …	0.003771	depleted	0.0053146	depleted	0.0172949	enriched	0.0105191	enriched	0.000147	enriched	0.0242174	enriched	0.0328197	enriched	0.000669	enriched	0.000879	depleted	0.281589	enriched	0.0112847	GO:0003180	TRUE	0.128525	0.115853	0.295886	0.167034	0.00178568	0.196121	0.269773	0.00645615	0.0112101	0.429196	0.140425	-1	-1	-1	1	1	1	1	1	1	-1	1
negative regulation of stem cell differentiation GO2000737	depleted	47	hsa-miR-5695; hsa-let-7c-5p; hsa-miR-181d-5p; hsa-miR-4755-5p; hsa-miR-335-5p; hsa-miR-19a-3p; hsa-miR-200c-3p; hsa-miR-139-5p; hsa-miR-363-3p; hsa-miR-144-3p; hsa-miR-146a-5p; hsa-miR-30a-5p; hsa-miR-142-3p; hsa-let-7b-5p; hsa-miR-98-5p; hsa-miR-296-5p; hsa-miR-186-5p; hsa-miR-421; hsa-miR-3163; hsa-miR-21-5p; hsa-miR-3613-3p; hsa-miR-26b-5p; hsa-miR-17-5p; hsa-miR-1270; hsa-miR-501-5p; hsa-miR-…	0.0044702	depleted	0.005317	depleted	0.0341345	depleted	0.272373	enriched	5.1e-05	depleted	0.111223	depleted	0.084522	enriched	4.7e-06	enriched	0.0037559	depleted	0.0859099	enriched	0.0029623	GO:2000737	TRUE	0.130717	0.115853	0.304609	0.422359	0.000881883	0.317458	0.320466	0.000366873	0.0273612	0.354725	0.0892044	-1	-1	-1	-1	1	-1	-1	1	1	-1	1
negative regulation of autophagy GO0010507	depleted	157	hsa-miR-4732-3p; hsa-miR-543; hsa-miR-6741-3p; hsa-miR-92b-3p; hsa-miR-433-3p; hsa-miR-6747-3p; hsa-miR-193a-5p; hsa-miR-323a-3p; hsa-miR-320a-3p; hsa-miR-1248; hsa-let-7d-5p; hsa-miR-185-3p; hsa-miR-1538; hsa-miR-3177-3p; hsa-miR-409-3p; hsa-miR-1307-3p; hsa-miR-330-5p; hsa-miR-1292-5p; hsa-miR-224-5p; hsa-let-7e-5p; hsa-miR-1234-3p; hsa-miR-3187-3p; hsa-miR-654-3p; hsa-miR-483-3p; hsa-miR-1303;…	0.0264807	depleted	0.005342	depleted	0.208263	enriched	0.368836	enriched	0.0026464	enriched	0.282383	enriched	0.341543	enriched	0.0016068	enriched	0.0138169	depleted	0.0224127	depleted	0.469616	GO:0010507	TRUE	0.211604	0.116138	0.384188	0.470152	0.0140611	0.422184	0.491375	0.0115752	0.0610604	0.316976	0.519787	-1	-1	-1	1	1	1	1	1	1	-1	-1
autophagosome assembly GO0000045	depleted	156	hsa-miR-6741-3p; hsa-miR-92b-3p; hsa-miR-433-3p; hsa-miR-671-3p; hsa-miR-323a-3p; hsa-miR-6861-3p; hsa-miR-130b-5p; hsa-miR-320a-3p; hsa-miR-1248; hsa-let-7d-5p; hsa-miR-1307-3p; hsa-miR-1299; hsa-miR-6894-3p; hsa-miR-1343-3p; hsa-miR-370-3p; hsa-miR-224-5p; hsa-let-7e-5p; hsa-miR-3187-3p; hsa-miR-1303; hsa-miR-6501-5p; hsa-miR-3124-5p; hsa-miR-100-5p; hsa-miR-363-5p; hsa-miR-3909; hsa-miR-125a-5…	0.0074272	depleted	0.0053802	depleted	0.0347892	depleted	0.278247	enriched	0.000106	depleted	0.459539	depleted	0.163878	enriched	1.98e-05	enriched	0.0018793	depleted	0.000545	enriched	0.0414824	GO:0000045	TRUE	0.155526	0.116707	0.305357	0.424933	0.00145086	0.517534	0.390718	0.00080509	0.0176967	0.248972	0.224959	-1	-1	-1	-1	1	-1	-1	1	1	-1	1
negative regulation of renin secretion into blood stream GO1900134	depleted	11	hsa-miR-1976; hsa-miR-20b-5p; hsa-miR-20a-5p; hsa-miR-93-5p; hsa-miR-106a-5p; hsa-miR-877-3p; hsa-miR-106b-5p; hsa-miR-17-5p; hsa-miR-744-5p; hsa-miR-378a-5p; hsa-miR-150-5p	0.0059087	depleted	0.0055147	depleted	0.0077452	depleted	0.20761	enriched	0.0069082	enriched	0.475208	depleted	0.0408374	enriched	0.0025519	enriched	0.264923	depleted	0.0460473	enriched	0.013669	GO:1900134	TRUE	0.143674	0.118657	0.293283	0.390092	0.0278448	0.52704	0.280016	0.016041	0.359771	0.332892	0.145493	-1	-1	-1	-1	1	1	-1	1	1	-1	1
embryonic pattern specification GO0009880	depleted	42	hsa-miR-130b-5p; hsa-miR-548ay-3p; hsa-miR-548j-5p; hsa-miR-335-5p; hsa-miR-19a-3p; hsa-miR-628-3p; hsa-miR-495-3p; hsa-miR-548ay-5p; hsa-miR-155-5p; hsa-miR-146a-5p; hsa-miR-4511; hsa-miR-29c-3p; hsa-miR-4742-3p; hsa-miR-30a-5p; hsa-miR-186-5p; hsa-miR-126-3p; hsa-miR-130a-3p; hsa-miR-1304-5p; hsa-miR-20b-5p; hsa-miR-20a-5p; hsa-miR-223-5p; hsa-miR-21-5p; hsa-miR-93-5p; hsa-miR-146b-5p; hsa-miR-…	0.0042051	depleted	0.0055225	depleted	0.0630898	enriched	0.0670731	enriched	6.6e-06	enriched	0.0369301	enriched	0.0974668	enriched	1.75e-07	enriched	0.000182	depleted	0.0357206	enriched	0.0951228	GO:0009880	TRUE	0.130717	0.118657	0.318166	0.270355	0.000232739	0.22974	0.338587	8.09833e-05	0.00402887	0.332223	0.298483	-1	-1	-1	1	1	1	1	1	1	-1	1
positive regulation of peptidyl-tyrosine phosphorylation GO0050731	depleted	178	hsa-miR-3127-3p; hsa-miR-1908-5p; hsa-miR-3173-5p; hsa-miR-2110; hsa-miR-6741-3p; hsa-miR-92b-3p; hsa-miR-6747-3p; hsa-miR-4508; hsa-miR-328-3p; hsa-miR-130b-5p; hsa-miR-320a-3p; hsa-miR-1248; hsa-let-7d-5p; hsa-miR-361-3p; hsa-miR-185-3p; hsa-miR-330-3p; hsa-miR-409-3p; hsa-miR-1307-3p; hsa-miR-330-5p; hsa-miR-224-5p; hsa-let-7e-5p; hsa-miR-483-3p; hsa-miR-1303; hsa-miR-4521; hsa-miR-5695; hsa-m…	0.0105697	depleted	0.005535	depleted	0.0687018	enriched	0.173692	enriched	3.25e-09	enriched	0.345763	enriched	0.276609	enriched	6.62e-08	enriched	5.15e-08	depleted	0.0987563	enriched	0.00072	GO:0050731	TRUE	0.169499	0.118657	0.322571	0.365591	3.28645e-06	0.458311	0.450417	5.3611e-05	4.17064e-05	0.358073	0.0538228	-1	-1	-1	1	1	1	1	1	1	-1	1
protein ubiquitination GO0016567	depleted	271	hsa-miR-4732-3p; hsa-miR-3613-5p; hsa-miR-3127-3p; hsa-miR-6786-3p; hsa-miR-1301-3p; hsa-miR-1908-5p; hsa-miR-3173-5p; hsa-miR-543; hsa-miR-2110; hsa-miR-6741-3p; hsa-miR-92b-3p; hsa-miR-433-3p; hsa-miR-6747-3p; hsa-miR-7704; hsa-miR-323a-3p; hsa-miR-130b-5p; hsa-miR-320a-3p; hsa-miR-1248; hsa-let-7d-5p; hsa-miR-6857-3p; hsa-miR-361-3p; hsa-miR-1180-3p; hsa-miR-185-3p; hsa-miR-501-3p; hsa-miR-191…	0.0055358	depleted	0.0055358	depleted	0.0294467	depleted	0.280792	enriched	0.000644	depleted	0.443915	enriched	0.118572	enriched	0.001148	enriched	0.0049849	depleted	0.144318	enriched	0.104754	GO:0016567	TRUE	0.13937	0.118657	0.301335	0.426203	0.00495126	0.508902	0.354871	0.009266	0.0330425	0.379965	0.30759	-1	-1	-1	-1	1	-1	1	1	1	-1	1
negative regulation of dopaminergic neuron differentiation GO1904339	depleted	22	hsa-miR-409-3p; hsa-miR-224-5p; hsa-miR-155-5p; hsa-miR-374a-5p; hsa-miR-942-5p; hsa-miR-374b-5p; hsa-miR-15a-5p; hsa-miR-877-3p; hsa-miR-26b-5p; hsa-miR-15b-5p; hsa-miR-96-5p; hsa-miR-744-5p; hsa-miR-425-5p; hsa-miR-501-5p; hsa-miR-182-5p; hsa-miR-27a-3p; hsa-miR-183-5p; hsa-miR-29a-3p; hsa-let-7f-1-3p; hsa-miR-769-5p; hsa-let-7b-3p; hsa-miR-129-1-3p	0.0064695	depleted	0.0055436	depleted	0.0407623	depleted	0.243859	enriched	0.0268939	depleted	0.277562	depleted	0.296836	enriched	0.0200734	enriched	0.007248	depleted	0.162401	enriched	0.225281	GO:1904339	TRUE	0.149406	0.118657	0.311418	0.408238	0.0742697	0.4204	0.465278	0.063812	0.0417087	0.386653	0.389269	-1	-1	-1	-1	1	-1	-1	1	1	-1	1
neuron projection organization GO0106027	depleted	22	hsa-miR-409-3p; hsa-miR-224-5p; hsa-miR-155-5p; hsa-miR-374a-5p; hsa-miR-942-5p; hsa-miR-374b-5p; hsa-miR-15a-5p; hsa-miR-877-3p; hsa-miR-26b-5p; hsa-miR-15b-5p; hsa-miR-96-5p; hsa-miR-744-5p; hsa-miR-425-5p; hsa-miR-501-5p; hsa-miR-182-5p; hsa-miR-27a-3p; hsa-miR-183-5p; hsa-miR-29a-3p; hsa-let-7f-1-3p; hsa-miR-769-5p; hsa-let-7b-3p; hsa-miR-129-1-3p	0.0064695	depleted	0.0055436	depleted	0.0407623	depleted	0.243859	enriched	0.0268939	depleted	0.277562	depleted	0.296836	enriched	0.0200734	enriched	0.007248	depleted	0.162401	enriched	0.225281	GO:0106027	TRUE	0.149406	0.118657	0.311418	0.408238	0.0742697	0.4204	0.465278	0.063812	0.0417087	0.386653	0.389269	-1	-1	-1	-1	1	-1	-1	1	1	-1	1
purine nucleotide biosynthetic process GO0006164	depleted	42	hsa-miR-92b-3p; hsa-miR-320a-3p; hsa-miR-1343-3p; hsa-miR-548j-5p; hsa-miR-19a-3p; hsa-miR-548ay-5p; hsa-miR-363-3p; hsa-let-7b-5p; hsa-miR-25-3p; hsa-miR-98-5p; hsa-miR-454-3p; hsa-miR-186-5p; hsa-miR-25-5p; hsa-miR-130a-3p; hsa-miR-5193; hsa-miR-130b-3p; hsa-miR-26b-5p; hsa-miR-107; hsa-miR-6783-3p; hsa-miR-106b-5p; hsa-miR-15b-5p; hsa-miR-548q; hsa-miR-548k; hsa-miR-744-5p; hsa-miR-425-5p; hsa…	0.0108812	depleted	0.0055926	depleted	0.0096431	depleted	0.122193	enriched	0.0018493	depleted	0.156236	depleted	0.0637627	enriched	0.0110917	enriched	0.0934318	depleted	0.127147	enriched	0.0328966	GO:0006164	TRUE	0.171032	0.118657	0.293283	0.328848	0.0107678	0.355982	0.302031	0.0427904	0.194843	0.375042	0.20893	-1	-1	-1	-1	1	-1	-1	1	1	-1	1
chromatin silencing at telomere GO0006348	depleted	47	hsa-miR-342-5p; hsa-miR-92b-3p; hsa-miR-320a-3p; hsa-let-7e-5p; hsa-miR-494-3p; hsa-let-7c-5p; hsa-miR-155-5p; hsa-miR-144-3p; hsa-miR-29c-3p; hsa-miR-30a-5p; hsa-let-7b-5p; hsa-miR-25-3p; hsa-miR-98-5p; hsa-miR-186-5p; hsa-miR-126-3p; hsa-miR-20b-5p; hsa-miR-20a-5p; hsa-miR-421; hsa-miR-21-5p; hsa-miR-340-3p; hsa-miR-130b-3p; hsa-miR-93-5p; hsa-miR-15a-5p; hsa-miR-26b-5p; hsa-miR-106b-5p; hsa-mi…	0.0115025	depleted	0.0056094	depleted	0.0588482	depleted	0.33935	enriched	0.000342	depleted	0.254714	depleted	0.281473	enriched	0.000413	enriched	0.0064529	depleted	0.117736	enriched	0.0079689	GO:0006348	TRUE	0.171032	0.118657	0.316192	0.453493	0.00320497	0.410829	0.454187	0.00467277	0.0386141	0.367666	0.121382	-1	-1	-1	-1	1	-1	-1	1	1	-1	1
COPII-coated vesicle budding GO0090114	depleted	22	hsa-miR-127-3p; hsa-miR-29c-3p; hsa-miR-30a-5p; hsa-miR-142-3p; hsa-miR-99a-5p; hsa-miR-98-5p; hsa-miR-126-5p; hsa-miR-378c; hsa-miR-421; hsa-miR-877-3p; hsa-miR-22-3p; hsa-miR-378a-3p; hsa-miR-339-5p; hsa-miR-30e-5p; hsa-miR-30b-5p; hsa-miR-652-3p; hsa-miR-342-3p; hsa-miR-505-3p; hsa-miR-29a-3p; hsa-miR-484; hsa-miR-30d-5p; hsa-miR-331-3p	0.0061825	depleted	0.0056205	depleted	0.107771	depleted	0.278932	enriched	0.0522504	depleted	0.416556	depleted	0.353737	enriched	0.0751988	enriched	0.123631	depleted	0.0260582	enriched	0.0792489	GO:0090114	TRUE	0.14654	0.118657	0.334186	0.425142	0.118228	0.490084	0.498261	0.154663	0.231146	0.322299	0.284921	-1	-1	-1	-1	1	-1	-1	1	1	-1	1
regulation of synapse organization GO0050807	depleted	22	hsa-miR-19a-3p; hsa-miR-155-5p; hsa-miR-142-5p; hsa-miR-30a-5p; hsa-let-7b-5p; hsa-miR-374a-5p; hsa-miR-183-3p; hsa-miR-186-5p; hsa-miR-340-5p; hsa-miR-130a-3p; hsa-miR-223-5p; hsa-miR-21-5p; hsa-miR-15a-5p; hsa-miR-26b-5p; hsa-miR-17-5p; hsa-miR-491-5p; hsa-miR-30e-3p; hsa-miR-143-3p; hsa-miR-324-5p; hsa-miR-132-3p; hsa-miR-342-3p; hsa-miR-5100	0.0190042	depleted	0.0056205	enriched	0.205335	enriched	0.0973662	enriched	0.000977	enriched	0.0430132	enriched	0.0407623	enriched	0.000217	enriched	0.0288509	depleted	0.0106309	enriched	0.132636	GO:0050807	TRUE	0.193168	0.118657	0.383808	0.307344	0.00672414	0.239508	0.280016	0.00312416	0.0944653	0.292437	0.32747	-1	-1	1	1	1	1	1	1	1	-1	1
dibasic protein processing GO0090472	depleted	10	hsa-miR-140-3p; hsa-miR-148b-3p; hsa-miR-152-3p; hsa-miR-15a-5p; hsa-miR-107; hsa-miR-15b-5p; hsa-miR-148a-3p; hsa-miR-484; hsa-miR-331-3p; hsa-miR-4286	0.0043041	depleted	0.0056288	depleted	0.0855755	depleted	0.139925	enriched	0.0065453	depleted	0.192794	depleted	0.230869	enriched	0.0079283	enriched	0.0255354	depleted	0.0356781	enriched	0.0496681	GO:0090472	TRUE	0.130717	0.118657	0.322618	0.343164	0.0268066	0.375901	0.426602	0.0339565	0.0893033	0.332223	0.241625	-1	-1	-1	-1	1	-1	-1	1	1	-1	1
negative regulation of nerve growth factor production GO0032904	depleted	10	hsa-miR-140-3p; hsa-miR-148b-3p; hsa-miR-152-3p; hsa-miR-15a-5p; hsa-miR-107; hsa-miR-15b-5p; hsa-miR-148a-3p; hsa-miR-484; hsa-miR-331-3p; hsa-miR-4286	0.0043041	depleted	0.0056288	depleted	0.0855755	depleted	0.139925	enriched	0.0065453	depleted	0.192794	depleted	0.230869	enriched	0.0079283	enriched	0.0255354	depleted	0.0356781	enriched	0.0496681	GO:0032904	TRUE	0.130717	0.118657	0.322618	0.343164	0.0268066	0.375901	0.426602	0.0339565	0.0893033	0.332223	0.241625	-1	-1	-1	-1	1	-1	-1	1	1	-1	1
positive regulation of transforming growth factor beta1 activation GO1901394	depleted	10	hsa-miR-140-3p; hsa-miR-148b-3p; hsa-miR-152-3p; hsa-miR-15a-5p; hsa-miR-107; hsa-miR-15b-5p; hsa-miR-148a-3p; hsa-miR-484; hsa-miR-331-3p; hsa-miR-4286	0.0043041	depleted	0.0056288	depleted	0.0855755	depleted	0.139925	enriched	0.0065453	depleted	0.192794	depleted	0.230869	enriched	0.0079283	enriched	0.0255354	depleted	0.0356781	enriched	0.0496681	GO:1901394	TRUE	0.130717	0.118657	0.322618	0.343164	0.0268066	0.375901	0.426602	0.0339565	0.0893033	0.332223	0.241625	-1	-1	-1	-1	1	-1	-1	1	1	-1	1
protein-containing complex assembly GO0065003	depleted	220	hsa-miR-6786-3p; hsa-miR-1301-3p; hsa-miR-3173-5p; hsa-miR-543; hsa-miR-342-5p; hsa-miR-2110; hsa-miR-6741-3p; hsa-miR-92b-3p; hsa-miR-433-3p; hsa-miR-671-3p; hsa-miR-6747-3p; hsa-miR-328-3p; hsa-miR-323a-3p; hsa-miR-130b-5p; hsa-miR-320a-3p; hsa-miR-1248; hsa-let-7d-5p; hsa-miR-361-3p; hsa-miR-1180-3p; hsa-miR-185-3p; hsa-miR-191-5p; hsa-miR-1538; hsa-miR-330-3p; hsa-miR-485-3p; hsa-miR-1307-3p;…	0.0139918	depleted	0.0056611	depleted	0.177306	enriched	0.0995021	enriched	3.05e-07	enriched	0.122123	enriched	0.310062	enriched	5.04e-06	enriched	0.000353	depleted	0.0569971	enriched	0.0343654	GO:0065003	TRUE	0.178676	0.118762	0.369633	0.309626	3.48705e-05	0.32721	0.472286	0.000373228	0.00629441	0.334936	0.211905	-1	-1	-1	1	1	1	1	1	1	-1	1
cellular response to cAMP GO0071320	depleted	120	hsa-miR-433-3p; hsa-miR-193a-5p; hsa-miR-328-3p; hsa-miR-320a-3p; hsa-let-7d-5p; hsa-miR-361-3p; hsa-miR-1180-3p; hsa-miR-185-3p; hsa-let-7d-3p; hsa-miR-6894-3p; hsa-miR-323b-3p; hsa-let-7e-5p; hsa-miR-3187-3p; hsa-miR-483-3p; hsa-miR-1303; hsa-miR-100-5p; hsa-miR-454-5p; hsa-miR-494-3p; hsa-let-7c-5p; hsa-miR-181d-5p; hsa-miR-4755-5p; hsa-miR-335-5p; hsa-miR-19a-3p; hsa-miR-382-5p; hsa-miR-1271-…	0.0065105	depleted	0.0056637	depleted	0.0305113	depleted	0.127248	enriched	0.005549	depleted	0.13464	depleted	0.303558	enriched	0.0024688	enriched	0.0243256	depleted	0.0063528	enriched	0.491601	GO:0071320	TRUE	0.149765	0.118762	0.302392	0.333854	0.0237556	0.341806	0.468102	0.015753	0.0881643	0.278169	0.533309	-1	-1	-1	-1	1	-1	-1	1	1	-1	1
Post-transcriptional silencing by small RNAs	depleted	30	hsa-miR-330-3p; hsa-miR-4659a-3p; hsa-miR-19a-3p; hsa-miR-4659b-3p; hsa-let-7b-5p; hsa-miR-99a-5p; hsa-miR-454-3p; hsa-miR-126-5p; hsa-miR-130a-3p; hsa-miR-20b-5p; hsa-miR-20a-5p; hsa-miR-148b-3p; hsa-miR-152-3p; hsa-miR-21-5p; hsa-miR-130b-3p; hsa-miR-93-5p; hsa-miR-106a-5p; hsa-miR-15a-5p; hsa-miR-107; hsa-miR-106b-5p; hsa-miR-17-5p; hsa-miR-185-5p; hsa-miR-15b-5p; hsa-miR-148a-3p; hsa-miR-652-…	0.0151969	depleted	0.0056838	depleted	0.0159287	enriched	0.0475993	enriched	0.000372	enriched	0.0538319	1	1	enriched	0.000448	enriched	0.000673	depleted	0.0924137	enriched	0.0096866	GO:	FALSE	0.180749	0.118762	0.295886	0.247469	0.00340405	0.258596	1	0.00493054	0.00941038	0.354932	0.133714	-1	-1	-1	1	1	1	1	1	1	-1	1
intraciliary retrograde transport GO0035721	depleted	16	hsa-miR-335-5p; hsa-miR-155-5p; hsa-miR-144-3p; hsa-miR-340-5p; hsa-miR-3163; hsa-miR-26b-5p; hsa-miR-22-3p; hsa-miR-192-5p; hsa-miR-27a-3p; hsa-miR-93-3p; hsa-miR-23b-3p; hsa-miR-27b-3p; hsa-miR-23a-3p; hsa-miR-331-3p; hsa-miR-30c-1-3p; hsa-miR-7977	0.0584069	depleted	0.0056889	depleted	0.0138272	depleted	0.169925	enriched	0.001544	depleted	0.1469	depleted	0.313958	enriched	0.011043	enriched	0.0032897	depleted	0.385213	enriched	0.191183	GO:0035721	TRUE	0.257922	0.118762	0.295886	0.362338	0.0093886	0.350945	0.475531	0.0426288	0.025143	0.476393	0.376173	-1	-1	-1	-1	1	-1	-1	1	1	-1	1
positive regulation of nuclear-transcribed mRNA polyA tail shortening GO0060213	depleted	131	hsa-miR-1301-3p; hsa-miR-543; hsa-miR-92b-3p; hsa-miR-6861-3p; hsa-miR-320a-3p; hsa-let-7d-5p; hsa-miR-330-3p; hsa-miR-409-3p; hsa-miR-1299; hsa-miR-1343-3p; hsa-miR-370-3p; hsa-miR-224-5p; hsa-let-7e-5p; hsa-miR-3187-3p; hsa-miR-423-3p; hsa-miR-3200-5p; hsa-miR-125a-5p; hsa-miR-92b-5p; hsa-miR-504-5p; hsa-miR-548ay-3p; hsa-miR-181d-5p; hsa-miR-629-3p; hsa-miR-548j-5p; hsa-miR-4755-5p; hsa-miR-46…	0.0037971	depleted	0.0056949	depleted	0.0339987	enriched	0.100188	enriched	0.000427	enriched	0.13172	enriched	0.0445749	enriched	0.000742	enriched	7.88e-05	depleted	0.154249	enriched	0.227796	GO:0060213	TRUE	0.128525	0.118762	0.304609	0.311162	0.00372829	0.338358	0.283309	0.00696691	0.00236951	0.382591	0.389692	-1	-1	-1	1	1	1	1	1	1	-1	1
positive regulation of attachment of mitotic spindle microtubules to kinetochore GO1902425	depleted	22	hsa-miR-100-5p; hsa-miR-19a-3p; hsa-miR-144-3p; hsa-miR-30a-5p; hsa-miR-186-5p; hsa-miR-3163; hsa-miR-3613-3p; hsa-miR-17-5p; hsa-miR-1270; hsa-miR-501-5p; hsa-miR-30e-3p; hsa-miR-30e-5p; hsa-miR-221-3p; hsa-miR-30b-5p; hsa-miR-27b-3p; hsa-miR-5010-3p; hsa-miR-584-3p; hsa-let-7f-1-3p; hsa-miR-30d-5p; hsa-let-7b-3p; hsa-miR-5100; hsa-miR-30c-1-3p	0.0069376	depleted	0.0057438	depleted	0.0027706	depleted	0.0225478	enriched	0.0037288	depleted	0.0300897	depleted	0.020339	enriched	0.0109149	enriched	0.0464632	depleted	0.284995	enriched	0.117158	GO:1902425	TRUE	0.153975	0.119525	0.281679	0.199562	0.0177282	0.211567	0.24186	0.0423347	0.128247	0.431051	0.315735	-1	-1	-1	-1	1	-1	-1	1	1	-1	1
protein import into nucleus GO0006606	depleted	193	hsa-miR-4732-3p; hsa-miR-3127-3p; hsa-miR-1301-3p; hsa-miR-2110; hsa-miR-6741-3p; hsa-miR-92b-3p; hsa-miR-6747-3p; hsa-miR-328-3p; hsa-miR-323a-3p; hsa-miR-130b-5p; hsa-miR-320a-3p; hsa-let-7d-5p; hsa-miR-361-3p; hsa-miR-1180-3p; hsa-miR-185-3p; hsa-miR-191-5p; hsa-miR-330-3p; hsa-miR-409-3p; hsa-miR-6894-3p; hsa-miR-1343-3p; hsa-miR-1468-5p; hsa-miR-4707-3p; hsa-miR-6735-5p; hsa-miR-330-5p; hsa-…	0.0231867	depleted	0.0057703	depleted	0.0992062	depleted	0.228811	enriched	0.0018043	depleted	0.241574	depleted	0.07568	enriched	0.0042493	enriched	0.0101853	depleted	0.324684	enriched	0.0087866	GO:0006606	TRUE	0.203365	0.11982	0.328845	0.400407	0.0105437	0.403057	0.313762	0.0224184	0.0508115	0.448818	0.125756	-1	-1	-1	-1	1	-1	-1	1	1	-1	1
negative regulation of endoplasmic reticulum stress-induced eIF2 alpha phosphorylation GO1903912	depleted	47	hsa-miR-543; hsa-let-7d-5p; hsa-let-7e-5p; hsa-let-7c-5p; hsa-miR-335-5p; hsa-miR-19a-3p; hsa-miR-495-3p; hsa-miR-200c-3p; hsa-miR-4742-3p; hsa-miR-30a-5p; hsa-miR-142-3p; hsa-let-7b-5p; hsa-miR-10a-5p; hsa-miR-548e-3p; hsa-miR-98-5p; hsa-miR-454-3p; hsa-let-7g-5p; hsa-miR-186-5p; hsa-miR-505-5p; hsa-miR-130a-3p; hsa-miR-942-5p; hsa-miR-20b-5p; hsa-miR-20a-5p; hsa-miR-130b-3p; hsa-miR-93-5p; hsa-…	0.012111	depleted	0.0057858	depleted	0.0347613	enriched	0.239991	enriched	0.0056631	enriched	0.158741	enriched	0.0332566	enriched	0.00119	enriched	0.0037559	depleted	0.12789	enriched	0.102511	GO:1903912	TRUE	0.172814	0.119886	0.305357	0.405718	0.0241377	0.357674	0.269773	0.0094117	0.0273612	0.375236	0.305884	-1	-1	-1	1	1	1	1	1	1	-1	1
positive regulation of telomere maintenance via telomerase GO0032212	depleted	141	hsa-miR-3613-5p; hsa-miR-3127-3p; hsa-miR-6786-3p; hsa-miR-1301-3p; hsa-miR-3173-5p; hsa-miR-543; hsa-miR-2110; hsa-miR-6741-3p; hsa-miR-92b-3p; hsa-miR-323a-3p; hsa-miR-320a-3p; hsa-let-7d-5p; hsa-miR-6857-3p; hsa-miR-185-3p; hsa-miR-1307-3p; hsa-miR-1299; hsa-miR-370-3p; hsa-miR-330-5p; hsa-let-7e-5p; hsa-miR-100-5p; hsa-miR-423-3p; hsa-miR-125a-5p; hsa-miR-454-5p; hsa-miR-494-3p; hsa-let-7c-5p…	0.0187897	depleted	0.0058002	depleted	0.225468	enriched	0.187406	enriched	0.000576	enriched	0.334609	enriched	0.308203	enriched	0.0014577	enriched	0.0740467	depleted	0.0912716	enriched	0.436097	GO:0032212	TRUE	0.19214	0.119928	0.39175	0.376178	0.00461846	0.453456	0.470657	0.0108706	0.167853	0.354725	0.4996	-1	-1	-1	1	1	1	1	1	1	-1	1
fatty acid metabolic process GO0006631	depleted	101	hsa-miR-4732-3p; hsa-miR-2110; hsa-miR-92b-3p; hsa-miR-130b-5p; hsa-miR-6857-3p; hsa-miR-501-3p; hsa-miR-1343-3p; hsa-let-7e-5p; hsa-miR-1234-3p; hsa-miR-3187-3p; hsa-miR-1303; hsa-miR-363-5p; hsa-miR-423-3p; hsa-miR-125a-5p; hsa-miR-181d-5p; hsa-miR-548j-5p; hsa-miR-335-5p; hsa-miR-19a-3p; hsa-miR-495-3p; hsa-miR-200c-3p; hsa-miR-548ay-5p; hsa-miR-139-5p; hsa-miR-155-5p; hsa-miR-1226-3p; hsa-miR…	0.0105207	depleted	0.005826	depleted	0.0135305	depleted	0.254849	enriched	7.75e-05	enriched	0.281701	depleted	0.21987	enriched	1.39e-05	enriched	0.0046948	depleted	0.097466	enriched	0.0102911	GO:0006631	TRUE	0.169217	0.120013	0.295886	0.413437	0.00117831	0.422184	0.421496	0.000631216	0.0315737	0.358073	0.136983	-1	-1	-1	-1	1	1	-1	1	1	-1	1
N-glycan processing to lysosome GO0016256	depleted	14	hsa-miR-19a-3p; hsa-miR-98-5p; hsa-miR-454-3p; hsa-miR-25-5p; hsa-miR-130a-3p; hsa-miR-20b-5p; hsa-miR-20a-5p; hsa-miR-130b-3p; hsa-miR-93-5p; hsa-miR-3613-3p; hsa-miR-106a-5p; hsa-miR-106b-5p; hsa-miR-17-5p; hsa-miR-548o-3p	0.025742	depleted	0.0058465	depleted	0.0903238	enriched	0.0093717	enriched	0.000231	enriched	0.0024859	enriched	0.0664868	enriched	0.000108	enriched	0.011122	depleted	0.0627237	enriched	0.002622	GO:0016256	TRUE	0.209848	0.120013	0.325823	0.160342	0.00243477	0.0939999	0.303631	0.00204589	0.0537195	0.336908	0.0874291	-1	-1	-1	1	1	1	1	1	1	-1	1
photoperiodism GO0009648	depleted	14	hsa-miR-19a-3p; hsa-miR-142-3p; hsa-miR-548e-3p; hsa-miR-20b-5p; hsa-miR-20a-5p; hsa-miR-152-3p; hsa-miR-21-5p; hsa-miR-93-5p; hsa-miR-26b-5p; hsa-miR-107; hsa-miR-106b-5p; hsa-miR-17-5p; hsa-miR-182-5p; hsa-miR-5010-3p	0.0528772	depleted	0.0058465	enriched	0.115503	enriched	0.0034551	enriched	3.74e-05	enriched	0.0022857	enriched	0.0419937	enriched	4.74e-07	enriched	0.0324113	depleted	0.0553335	enriched	0.0097785	GO:0009648	TRUE	0.250909	0.120013	0.338307	0.112399	0.000715459	0.0903576	0.281104	0.000116832	0.101834	0.334936	0.134217	-1	-1	1	1	1	1	1	1	1	-1	1
response to oxidative stress GO0006979	depleted	136	hsa-miR-1908-5p; hsa-miR-543; hsa-miR-92b-3p; hsa-miR-6747-3p; hsa-miR-4508; hsa-miR-130b-5p; hsa-miR-320a-3p; hsa-miR-185-3p; hsa-miR-191-5p; hsa-miR-409-3p; hsa-miR-1299; hsa-miR-330-5p; hsa-miR-224-5p; hsa-miR-493-5p; hsa-miR-3187-3p; hsa-miR-654-3p; hsa-miR-483-3p; hsa-miR-1303; hsa-miR-100-5p; hsa-miR-125a-5p; hsa-miR-494-3p; hsa-let-7c-5p; hsa-miR-504-5p; hsa-miR-150-3p; hsa-miR-4755-5p; hs…	0.0130802	depleted	0.0058537	depleted	0.115797	enriched	0.135489	enriched	0.000368	enriched	0.16547	enriched	0.102748	enriched	0.000621	enriched	0.0098563	depleted	0.0144015	enriched	0.0187796	GO:0006979	TRUE	0.176781	0.120013	0.338307	0.341074	0.0033738	0.36214	0.345088	0.00620234	0.0498392	0.307642	0.165184	-1	-1	-1	1	1	1	1	1	1	-1	1
positive regulation of fibroblast apoptotic process GO2000271	depleted	60	hsa-miR-92b-3p; hsa-miR-328-3p; hsa-miR-127-3p; hsa-miR-423-3p; hsa-miR-494-3p; hsa-miR-92b-5p; hsa-miR-504-5p; hsa-miR-335-5p; hsa-miR-19a-3p; hsa-miR-1271-5p; hsa-miR-200c-3p; hsa-miR-6513-3p; hsa-miR-363-3p; hsa-miR-144-3p; hsa-miR-146a-5p; hsa-miR-10a-5p; hsa-miR-548e-3p; hsa-miR-25-3p; hsa-miR-98-5p; hsa-miR-148b-5p; hsa-miR-454-3p; hsa-miR-340-5p; hsa-miR-130a-3p; hsa-miR-20b-5p; hsa-miR-20…	0.0192655	depleted	0.005868	depleted	0.120433	enriched	0.288497	enriched	0.0012213	enriched	0.244696	depleted	0.13351	enriched	0.0018612	enriched	0.0023958	depleted	0.114291	enriched	0.0555464	GO:2000271	TRUE	0.193272	0.12004	0.342803	0.427854	0.00790186	0.404827	0.364289	0.012901	0.0205312	0.36586	0.251122	-1	-1	-1	1	1	1	-1	1	1	-1	1
negative regulation of cell adhesion mediated by integrin GO0033629	depleted	54	hsa-let-7d-5p; hsa-miR-330-5p; hsa-miR-224-5p; hsa-let-7e-5p; hsa-let-7c-5p; hsa-miR-335-5p; hsa-miR-382-5p; hsa-miR-1271-5p; hsa-miR-122-5p; hsa-miR-1226-3p; hsa-miR-30a-5p; hsa-let-7b-5p; hsa-miR-10a-5p; hsa-miR-98-5p; hsa-miR-148b-5p; hsa-let-7g-5p; hsa-miR-4685-3p; hsa-miR-340-5p; hsa-miR-20b-5p; hsa-miR-199b-3p; hsa-miR-20a-5p; hsa-miR-140-3p; hsa-miR-148a-5p; hsa-miR-223-5p; hsa-miR-6885-3p…	0.008953	depleted	0.0058892	depleted	0.0213379	enriched	0.0575605	enriched	2.15e-05	enriched	0.153629	enriched	0.0244536	enriched	0.000185	enriched	7.41e-06	depleted	0.085179	enriched	0.477542	GO:0033629	TRUE	0.163125	0.12004	0.297887	0.261858	0.000479213	0.355439	0.253427	0.00288576	0.000549698	0.354725	0.524648	-1	-1	-1	1	1	1	1	1	1	-1	1
macrophage derived foam cell differentiation GO0010742	depleted	41	hsa-miR-130b-5p; hsa-miR-1303; hsa-miR-181d-5p; hsa-miR-335-5p; hsa-miR-200c-3p; hsa-miR-155-5p; hsa-miR-122-5p; hsa-miR-144-3p; hsa-miR-146a-5p; hsa-let-7b-5p; hsa-miR-374a-5p; hsa-miR-25-3p; hsa-miR-98-5p; hsa-miR-186-5p; hsa-miR-130a-3p; hsa-miR-20b-5p; hsa-miR-20a-5p; hsa-miR-6885-3p; hsa-miR-21-5p; hsa-miR-130b-3p; hsa-miR-93-5p; hsa-miR-106a-5p; hsa-miR-26b-5p; hsa-miR-185-5p; hsa-miR-15b-5…	0.0125921	depleted	0.0058928	depleted	0.0164707	enriched	0.280561	enriched	1.89e-05	enriched	0.19906	depleted	0.258642	enriched	9.78e-05	enriched	0.0041158	depleted	0.0411123	enriched	0.0160462	GO:0010742	TRUE	0.174165	0.12004	0.295886	0.426203	0.000443648	0.379114	0.441074	0.00192004	0.0289626	0.332892	0.156721	-1	-1	-1	1	1	1	-1	1	1	-1	1
glucocorticoid catabolic process GO0006713	depleted	12	hsa-miR-330-3p; hsa-miR-142-3p; hsa-miR-186-5p; hsa-miR-15a-5p; hsa-miR-107; hsa-miR-15b-5p; hsa-miR-30e-3p; hsa-miR-660-5p; hsa-miR-324-5p; hsa-miR-6793-3p; hsa-miR-664b-3p; hsa-miR-5100	0.0544866	depleted	0.0059065	depleted	0.230921	depleted	0.592801	enriched	0.0240627	enriched	0.561604	depleted	0.357581	enriched	0.0260276	enriched	0.0757418	depleted	0.192883	enriched	0.0021232	GO:0006713	TRUE	0.252504	0.12004	0.393145	0.608386	0.0686418	0.588047	0.500861	0.076071	0.170187	0.396538	0.0820576	-1	-1	-1	-1	1	1	-1	1	1	-1	1
regulation of phosphatidylcholine catabolic process GO0010899	depleted	46	hsa-miR-6741-3p; hsa-miR-92b-3p; hsa-miR-7704; hsa-miR-1307-3p; hsa-miR-181d-5p; hsa-miR-335-5p; hsa-miR-19a-3p; hsa-miR-495-3p; hsa-miR-30a-5p; hsa-let-7b-5p; hsa-miR-454-3p; hsa-miR-130a-3p; hsa-miR-20b-5p; hsa-miR-1304-3p; hsa-miR-20a-5p; hsa-miR-223-5p; hsa-miR-148b-3p; hsa-miR-152-3p; hsa-miR-130b-3p; hsa-miR-93-5p; hsa-miR-3613-3p; hsa-miR-106a-5p; hsa-miR-877-3p; hsa-miR-6818-3p; hsa-miR-1…	0.0047134	depleted	0.0059213	depleted	0.0863523	depleted	0.409325	enriched	0.0021508	enriched	0.465076	depleted	0.200594	enriched	0.0011881	enriched	0.0100876	depleted	0.0035285	enriched	0.0392336	GO:0010899	TRUE	0.130717	0.12004	0.322618	0.491818	0.0120116	0.521533	0.406289	0.0094117	0.0505191	0.250784	0.220682	-1	-1	-1	-1	1	1	-1	1	1	-1	1
xenobiotic glucuronidation GO0052697	enriched	3	hsa-miR-130b-5p; hsa-miR-1248; hsa-miR-4755-5p	0.0196873	enriched	0.0059291	enriched	0.180286	enriched	0.341266	depleted	0.0797446	enriched	0.256762	enriched	0.427326	depleted	0.0670484	depleted	0.0683885	enriched	0.0531589	depleted	0.334362	GO:0052697	TRUE	0.194986	0.12004	0.371607	0.454464	0.155407	0.411073	0.545625	0.14463	0.161037	0.334936	0.445475	1	1	1	1	-1	1	1	-1	-1	1	-1
endocytosis GO0006897	depleted	173	hsa-miR-4732-3p; hsa-miR-1301-3p; hsa-miR-1908-5p; hsa-miR-6741-3p; hsa-miR-92b-3p; hsa-miR-6747-3p; hsa-miR-328-3p; hsa-miR-7704; hsa-miR-323a-3p; hsa-miR-130b-5p; hsa-miR-320a-3p; hsa-miR-1248; hsa-let-7d-5p; hsa-miR-6857-3p; hsa-miR-185-3p; hsa-miR-191-5p; hsa-miR-330-3p; hsa-miR-1307-3p; hsa-miR-6894-3p; hsa-miR-370-3p; hsa-miR-6735-5p; hsa-miR-224-5p; hsa-let-7e-5p; hsa-miR-3187-3p; hsa-miR-…	0.0032601	depleted	0.0059783	depleted	0.0242371	depleted	0.184679	enriched	0.000299	depleted	0.264726	depleted	0.266912	enriched	0.000808	enriched	0.0063304	depleted	0.0490261	enriched	0.000392	GO:0006897	TRUE	0.124242	0.120747	0.298432	0.373397	0.00287691	0.417502	0.444605	0.00735909	0.0382342	0.332892	0.0497911	-1	-1	-1	-1	1	-1	-1	1	1	-1	1
cellular response to estrogen stimulus GO0071391	enriched	41	hsa-miR-1301-3p; hsa-miR-1908-5p; hsa-miR-92b-3p; hsa-miR-328-3p; hsa-miR-323a-3p; hsa-miR-185-3p; hsa-miR-330-3p; hsa-miR-1343-3p; hsa-miR-330-5p; hsa-miR-127-3p; hsa-miR-423-3p; hsa-miR-125a-5p; hsa-miR-4433b-5p; hsa-miR-504-5p; hsa-miR-4433a-5p; hsa-miR-548ay-3p; hsa-miR-335-5p; hsa-miR-19a-3p; hsa-miR-155-5p; hsa-miR-363-3p; hsa-miR-146a-5p; hsa-miR-361-5p; hsa-let-7b-5p; hsa-miR-10a-5p; hsa-…	0.006837	enriched	0.0059984	enriched	0.0785581	enriched	0.0658232	depleted	0.190196	enriched	0.0869089	enriched	0.333695	depleted	0.116339	depleted	0.17542	enriched	0.263495	depleted	0.411274	GO:0071391	TRUE	0.15354	0.120747	0.322618	0.269605	0.279583	0.301272	0.487852	0.206239	0.280522	0.421159	0.48675	1	1	1	1	-1	1	1	-1	-1	1	-1
interleukin-23-mediated signaling pathway GO0038155	depleted	39	hsa-miR-323a-3p; hsa-let-7e-5p; hsa-miR-1234-3p; hsa-miR-125a-5p; hsa-let-7c-5p; hsa-miR-335-5p; hsa-miR-155-5p; hsa-miR-10a-5p; hsa-miR-454-3p; hsa-miR-340-5p; hsa-miR-130a-3p; hsa-miR-378c; hsa-miR-20b-5p; hsa-miR-20a-5p; hsa-miR-148b-3p; hsa-miR-152-3p; hsa-miR-21-5p; hsa-miR-130b-3p; hsa-miR-93-5p; hsa-miR-210-3p; hsa-miR-106a-5p; hsa-miR-877-3p; hsa-miR-106b-5p; hsa-miR-17-5p; hsa-miR-378a-3…	0.0135833	depleted	0.0060013	depleted	0.0576731	enriched	0.148359	enriched	0.0030079	enriched	0.278649	enriched	0.498905	enriched	0.004795	enriched	0.0054183	depleted	0.0483348	enriched	0.490367	GO:0038155	TRUE	0.177981	0.120747	0.316192	0.349229	0.0153765	0.4204	0.600862	0.024384	0.0345298	0.332892	0.532683	-1	-1	-1	1	1	1	1	1	1	-1	1
negative regulation of dendritic spine maintenance GO1902951	depleted	30	hsa-miR-409-3p; hsa-miR-483-3p; hsa-miR-382-5p; hsa-miR-495-3p; hsa-miR-454-3p; hsa-miR-126-3p; hsa-miR-130a-3p; hsa-miR-20b-5p; hsa-miR-1304-3p; hsa-miR-20a-5p; hsa-miR-223-5p; hsa-miR-148b-3p; hsa-miR-130b-3p; hsa-miR-93-5p; hsa-miR-106a-5p; hsa-miR-584-5p; hsa-miR-106b-5p; hsa-miR-17-5p; hsa-miR-192-5p; hsa-miR-501-5p; hsa-miR-221-5p; hsa-miR-93-3p; hsa-miR-148a-3p; hsa-miR-532-3p; hsa-miR-500…	0.0032969	depleted	0.0060357	depleted	0.0177032	depleted	0.381478	enriched	0.000165	depleted	0.36366	depleted	0.425051	enriched	2.44e-05	enriched	0.000232	depleted	0.0493828	enriched	0.121611	GO:1902951	TRUE	0.125153	0.120853	0.295886	0.47839	0.00192493	0.467379	0.543649	0.000915518	0.00470684	0.332892	0.318206	-1	-1	-1	-1	1	-1	-1	1	1	-1	1
tetrahydrofolate interconversion GO0035999	depleted	51	hsa-miR-433-3p; hsa-miR-501-3p; hsa-miR-330-5p; hsa-miR-1234-3p; hsa-miR-423-3p; hsa-miR-548j-5p; hsa-miR-19a-3p; hsa-miR-382-5p; hsa-miR-548ay-5p; hsa-miR-155-5p; hsa-miR-29c-3p; hsa-let-7b-5p; hsa-miR-548e-3p; hsa-miR-99a-5p; hsa-miR-423-5p; hsa-miR-502-3p; hsa-miR-186-5p; hsa-miR-1304-5p; hsa-miR-421; hsa-miR-3613-3p; hsa-miR-15a-5p; hsa-miR-26b-5p; hsa-miR-106b-5p; hsa-miR-22-3p; hsa-miR-636;…	0.0082036	depleted	0.0060397	depleted	0.0311151	depleted	0.154098	enriched	0.0048452	depleted	0.122015	depleted	0.0432691	enriched	0.0110065	enriched	0.0876901	depleted	0.428922	enriched	0.0014172	GO:0035999	TRUE	0.15921	0.120853	0.303027	0.354108	0.0214318	0.327011	0.282373	0.0425801	0.187703	0.497406	0.0699203	-1	-1	-1	-1	1	-1	-1	1	1	-1	1
axonal fasciculation GO0007413	depleted	35	hsa-miR-6786-3p; hsa-miR-92b-3p; hsa-miR-320a-3p; hsa-miR-330-5p; hsa-miR-363-3p; hsa-miR-144-3p; hsa-miR-25-3p; hsa-miR-186-5p; hsa-miR-20b-5p; hsa-miR-1304-3p; hsa-miR-20a-5p; hsa-miR-5193; hsa-miR-148b-3p; hsa-miR-21-5p; hsa-miR-340-3p; hsa-miR-93-5p; hsa-miR-210-3p; hsa-miR-15a-5p; hsa-miR-26b-5p; hsa-miR-106b-5p; hsa-miR-17-5p; hsa-miR-185-5p; hsa-miR-15b-5p; hsa-miR-196b-5p; hsa-miR-4443; h…	0.0065343	depleted	0.0060439	depleted	0.0356375	depleted	0.299487	enriched	0.0024427	depleted	0.412298	depleted	0.198122	enriched	0.0047744	enriched	0.0023529	enriched	0.399017	enriched	0.0057914	GO:0007413	TRUE	0.149765	0.120853	0.305357	0.433579	0.0132172	0.488581	0.404353	0.0243813	0.0202888	0.482115	0.11001	-1	-1	-1	-1	1	-1	-1	1	1	1	1
negative regulation of respiratory burst involved in inflammatory response GO0060266	depleted	6	hsa-miR-142-3p; hsa-miR-107; hsa-miR-501-5p; hsa-miR-143-3p; hsa-miR-652-3p; hsa-miR-766-3p	0.0808902	depleted	0.006075	depleted	0.411338	depleted	0.497469	enriched	0.0019921	depleted	0.5308	depleted	0.505799	enriched	0.000693	enriched	0.0963861	depleted	0.0149007	enriched	0.147436	GO:0060266	TRUE	0.275059	0.121226	0.481728	0.539013	0.0113945	0.566424	0.605787	0.006622	0.198617	0.307642	0.341603	-1	-1	-1	-1	1	-1	-1	1	1	-1	1
cholesterol transport GO0030301	depleted	53	hsa-miR-6741-3p; hsa-miR-92b-3p; hsa-miR-7704; hsa-miR-1307-3p; hsa-miR-3187-3p; hsa-miR-181d-5p; hsa-miR-335-5p; hsa-miR-19a-3p; hsa-miR-495-3p; hsa-miR-155-5p; hsa-miR-30a-5p; hsa-let-7b-5p; hsa-miR-454-3p; hsa-miR-130a-3p; hsa-miR-1304-5p; hsa-miR-20b-5p; hsa-miR-1304-3p; hsa-miR-20a-5p; hsa-miR-223-5p; hsa-miR-5193; hsa-miR-148b-3p; hsa-miR-152-3p; hsa-miR-130b-3p; hsa-miR-93-5p; hsa-miR-3613…	0.0025889	depleted	0.006156	depleted	0.0399147	depleted	0.2513	enriched	0.0013367	depleted	0.180615	depleted	0.232884	enriched	0.00017	enriched	0.0089675	depleted	0.0093819	enriched	0.0707856	GO:0030301	TRUE	0.120158	0.122583	0.30958	0.412732	0.008425	0.372657	0.427332	0.0027083	0.0473894	0.285471	0.27593	-1	-1	-1	-1	1	-1	-1	1	1	-1	1
regulation of postsynaptic density protein 95 clustering GO1902897	depleted	10	hsa-miR-4742-3p; hsa-miR-10a-5p; hsa-miR-6818-3p; hsa-miR-548k; hsa-miR-339-5p; hsa-miR-199b-5p; hsa-miR-660-5p; hsa-miR-335-3p; hsa-miR-30c-1-3p; hsa-miR-7977	0.0322569	depleted	0.0062374	depleted	0.105847	depleted	0.119618	enriched	0.187021	depleted	0.101529	depleted	0.352929	enriched	0.331523	enriched	0.389325	depleted	0.0154213	depleted	0.42988	GO:1902897	TRUE	0.226367	0.122583	0.334124	0.327604	0.276674	0.314547	0.497786	0.397648	0.446742	0.309982	0.495373	-1	-1	-1	-1	1	-1	-1	1	1	-1	-1
endosomal vesicle fusion GO0034058	depleted	47	hsa-miR-1908-5p; hsa-miR-3187-3p; hsa-miR-5189-3p; hsa-miR-335-5p; hsa-miR-4659a-3p; hsa-miR-628-3p; hsa-miR-7855-5p; hsa-miR-155-5p; hsa-miR-122-5p; hsa-miR-4659b-3p; hsa-miR-30a-5p; hsa-let-7b-5p; hsa-miR-374a-5p; hsa-miR-20b-5p; hsa-miR-20a-5p; hsa-miR-374b-5p; hsa-miR-130b-3p; hsa-miR-93-5p; hsa-miR-15a-5p; hsa-miR-877-3p; hsa-miR-107; hsa-miR-181a-2-3p; hsa-miR-106b-5p; hsa-miR-17-5p; hsa-mi…	0.0030941	depleted	0.0062558	depleted	0.0038494	depleted	0.167637	enriched	2.18e-05	depleted	0.137247	depleted	0.0390854	enriched	0.000246	enriched	0.000707	depleted	0.0565187	enriched	0.15488	GO:0034058	TRUE	0.122728	0.122583	0.281679	0.361546	0.000482579	0.344228	0.27831	0.00329288	0.009718	0.334936	0.348247	-1	-1	-1	-1	1	-1	-1	1	1	-1	1
chemical synaptic transmission GO0007268	depleted	214	hsa-miR-4732-3p; hsa-miR-3127-3p; hsa-miR-6786-3p; hsa-miR-1301-3p; hsa-miR-1908-5p; hsa-miR-3173-5p; hsa-miR-2110; hsa-miR-6741-3p; hsa-miR-92b-3p; hsa-miR-433-3p; hsa-miR-6747-3p; hsa-miR-7704; hsa-miR-130b-5p; hsa-miR-320a-3p; hsa-miR-1248; hsa-let-7d-5p; hsa-miR-185-3p; hsa-miR-1538; hsa-miR-330-3p; hsa-miR-409-3p; hsa-miR-1307-3p; hsa-miR-370-3p; hsa-miR-6735-5p; hsa-miR-1292-5p; hsa-miR-224…	0.0091652	depleted	0.0062591	depleted	0.0991434	depleted	0.251907	enriched	0.0013371	depleted	0.264304	enriched	0.374119	enriched	0.0079004	enriched	0.000299	depleted	0.183003	enriched	0.505951	GO:0007268	TRUE	0.164635	0.122583	0.328845	0.41324	0.008425	0.41726	0.511392	0.0339117	0.00556644	0.395284	0.543897	-1	-1	-1	-1	1	-1	1	1	1	-1	1
negative regulation of kinase activity GO0033673	depleted	57	hsa-miR-92b-3p; hsa-miR-323a-3p; hsa-miR-320a-3p; hsa-miR-6735-5p; hsa-let-7e-5p; hsa-miR-1303; hsa-miR-335-5p; hsa-miR-19a-3p; hsa-miR-200c-3p; hsa-miR-155-5p; hsa-miR-144-3p; hsa-miR-142-3p; hsa-let-7b-5p; hsa-miR-374a-5p; hsa-miR-25-3p; hsa-miR-98-5p; hsa-miR-186-5p; hsa-miR-4685-3p; hsa-miR-148a-5p; hsa-miR-148b-3p; hsa-miR-362-5p; hsa-miR-152-3p; hsa-miR-3163; hsa-miR-374b-5p; hsa-miR-3613-3…	0.0084684	depleted	0.006271	depleted	0.0348307	depleted	0.329211	enriched	0.000294	depleted	0.266252	depleted	0.363202	enriched	0.000107	enriched	0.0024945	depleted	0.014072	enriched	0.0961296	GO:0033673	TRUE	0.160515	0.122583	0.305357	0.447589	0.00284855	0.417741	0.504372	0.00204288	0.0211027	0.307642	0.2999	-1	-1	-1	-1	1	-1	-1	1	1	-1	1
granulocyte colony-stimulating factor production GO0071611	enriched	15	hsa-miR-92b-3p; hsa-miR-1343-3p; hsa-miR-6501-5p; hsa-miR-122-5p; hsa-miR-3074-5p; hsa-miR-363-3p; hsa-miR-4742-3p; hsa-miR-10a-5p; hsa-miR-25-3p; hsa-miR-454-3p; hsa-miR-130a-3p; hsa-miR-1304-3p; hsa-miR-130b-3p; hsa-miR-6783-3p; hsa-miR-500a-3p	0.0300611	enriched	0.0062726	enriched	0.323652	enriched	0.182836	depleted	0.422028	enriched	0.314195	enriched	0.183642	depleted	0.187299	enriched	0.0426931	enriched	0.0037513	enriched	0.283655	GO:0071611	TRUE	0.221679	0.122583	0.433359	0.37156	0.460611	0.44015	0.401655	0.278441	0.121919	0.250784	0.41766	1	1	1	1	-1	1	1	-1	1	1	1
granulocyte macrophage colony-stimulating factor production GO0032604	enriched	15	hsa-miR-92b-3p; hsa-miR-1343-3p; hsa-miR-6501-5p; hsa-miR-122-5p; hsa-miR-3074-5p; hsa-miR-363-3p; hsa-miR-4742-3p; hsa-miR-10a-5p; hsa-miR-25-3p; hsa-miR-454-3p; hsa-miR-130a-3p; hsa-miR-1304-3p; hsa-miR-130b-3p; hsa-miR-6783-3p; hsa-miR-500a-3p	0.0300611	enriched	0.0062726	enriched	0.323652	enriched	0.182836	depleted	0.422028	enriched	0.314195	enriched	0.183642	depleted	0.187299	enriched	0.0426931	enriched	0.0037513	enriched	0.283655	GO:0032604	TRUE	0.221679	0.122583	0.433359	0.37156	0.460611	0.44015	0.401655	0.278441	0.121919	0.250784	0.41766	1	1	1	1	-1	1	1	-1	1	1	1
innate immune response activating cell surface receptor signaling pathway GO0002220	enriched	15	hsa-miR-92b-3p; hsa-miR-1343-3p; hsa-miR-6501-5p; hsa-miR-122-5p; hsa-miR-3074-5p; hsa-miR-363-3p; hsa-miR-4742-3p; hsa-miR-10a-5p; hsa-miR-25-3p; hsa-miR-454-3p; hsa-miR-130a-3p; hsa-miR-1304-3p; hsa-miR-130b-3p; hsa-miR-6783-3p; hsa-miR-500a-3p	0.0300611	enriched	0.0062726	enriched	0.323652	enriched	0.182836	depleted	0.422028	enriched	0.314195	enriched	0.183642	depleted	0.187299	enriched	0.0426931	enriched	0.0037513	enriched	0.283655	GO:0002220	TRUE	0.221679	0.122583	0.433359	0.37156	0.460611	0.44015	0.401655	0.278441	0.121919	0.250784	0.41766	1	1	1	1	-1	1	1	-1	1	1	1
interleukin-6 production GO0032635	enriched	15	hsa-miR-92b-3p; hsa-miR-1343-3p; hsa-miR-6501-5p; hsa-miR-122-5p; hsa-miR-3074-5p; hsa-miR-363-3p; hsa-miR-4742-3p; hsa-miR-10a-5p; hsa-miR-25-3p; hsa-miR-454-3p; hsa-miR-130a-3p; hsa-miR-1304-3p; hsa-miR-130b-3p; hsa-miR-6783-3p; hsa-miR-500a-3p	0.0300611	enriched	0.0062726	enriched	0.323652	enriched	0.182836	depleted	0.422028	enriched	0.314195	enriched	0.183642	depleted	0.187299	enriched	0.0426931	enriched	0.0037513	enriched	0.283655	GO:0032635	TRUE	0.221679	0.122583	0.433359	0.37156	0.460611	0.44015	0.401655	0.278441	0.121919	0.250784	0.41766	1	1	1	1	-1	1	1	-1	1	1	1
T-helper 17 cell lineage commitment GO0072540	depleted	37	hsa-miR-323a-3p; hsa-let-7e-5p; hsa-miR-1234-3p; hsa-miR-125a-5p; hsa-let-7c-5p; hsa-miR-335-5p; hsa-miR-155-5p; hsa-miR-146a-5p; hsa-miR-142-3p; hsa-miR-451a; hsa-miR-98-5p; hsa-miR-340-5p; hsa-miR-20b-5p; hsa-miR-20a-5p; hsa-miR-21-5p; hsa-miR-130b-3p; hsa-miR-93-5p; hsa-miR-331-5p; hsa-miR-146b-5p; hsa-miR-106a-5p; hsa-miR-15a-5p; hsa-miR-877-3p; hsa-miR-26b-5p; hsa-miR-107; hsa-miR-106b-5p; h…	0.0953855	depleted	0.0062784	depleted	0.14685	enriched	0.0016488	enriched	3.57e-08	enriched	0.000437	enriched	0.0276045	enriched	1.13e-08	enriched	0.000592	depleted	0.0049501	enriched	0.0104554	GO:0072540	TRUE	0.290794	0.122583	0.355439	0.0885251	1.19207e-05	0.0530846	0.260195	2.74534e-05	0.00869042	0.259528	0.137677	-1	-1	-1	1	1	1	1	1	1	-1	1
mammary gland involution GO0060056	depleted	14	hsa-miR-1304-5p; hsa-miR-20b-5p; hsa-miR-20a-5p; hsa-miR-5193; hsa-miR-93-5p; hsa-miR-106a-5p; hsa-miR-26b-5p; hsa-miR-107; hsa-miR-629-5p; hsa-miR-106b-5p; hsa-miR-17-5p; hsa-miR-192-5p; hsa-miR-584-3p; hsa-miR-6749-3p	0.00076	depleted	0.0063117	depleted	0.0020337	enriched	0.0876632	enriched	0.000691	enriched	0.148424	enriched	0.0664868	enriched	0.000216	enriched	0.0052103	depleted	0.0871215	enriched	0.0499996	GO:0060056	TRUE	0.0848414	0.122583	0.265713	0.298811	0.00523393	0.350945	0.303631	0.00312416	0.0337259	0.354725	0.241865	-1	-1	-1	1	1	1	1	1	1	-1	1
modulation of age-related behavioral decline GO0090647	depleted	55	hsa-miR-328-3p; hsa-miR-501-3p; hsa-miR-409-3p; hsa-miR-423-3p; hsa-miR-548j-5p; hsa-miR-424-3p; hsa-miR-335-5p; hsa-miR-382-5p; hsa-miR-495-3p; hsa-miR-548ay-5p; hsa-miR-155-5p; hsa-miR-144-3p; hsa-miR-142-5p; hsa-miR-30a-5p; hsa-miR-10a-5p; hsa-miR-548e-3p; hsa-miR-502-3p; hsa-miR-98-5p; hsa-miR-454-3p; hsa-miR-186-5p; hsa-miR-16-2-3p; hsa-miR-340-5p; hsa-miR-130a-3p; hsa-miR-20b-5p; hsa-miR-20…	0.0059092	depleted	0.0063268	depleted	0.0398385	enriched	0.0368006	enriched	1.41e-06	enriched	0.0698376	enriched	0.179319	enriched	9.75e-06	enriched	0.000164	depleted	0.213973	enriched	0.0603263	GO:0090647	TRUE	0.143674	0.122583	0.30958	0.231625	9.64956e-05	0.283005	0.401396	0.000505847	0.00375	0.403585	0.257919	-1	-1	-1	1	1	1	1	1	1	-1	1
protein complex oligomerization GO0051259	depleted	127	hsa-miR-342-5p; hsa-miR-92b-3p; hsa-miR-328-3p; hsa-miR-130b-5p; hsa-miR-320a-3p; hsa-let-7d-5p; hsa-miR-1180-3p; hsa-miR-409-3p; hsa-miR-6735-5p; hsa-miR-330-5p; hsa-miR-493-5p; hsa-let-7e-5p; hsa-miR-1303; hsa-miR-100-5p; hsa-miR-423-3p; hsa-miR-3909; hsa-let-7c-5p; hsa-miR-548ay-3p; hsa-miR-181d-5p; hsa-miR-629-3p; hsa-miR-548j-5p; hsa-miR-4755-5p; hsa-miR-335-5p; hsa-miR-4659a-3p; hsa-miR-19a…	0.0016561	depleted	0.0063278	depleted	0.0177179	depleted	0.0850576	enriched	0.0047012	depleted	0.0469832	depleted	0.17697	enriched	0.0182763	enriched	0.0034541	depleted	0.126398	depleted	0.214948	GO:0051259	TRUE	0.103167	0.122583	0.295886	0.293812	0.0209625	0.245739	0.400698	0.0601249	0.0258902	0.374378	0.38654	-1	-1	-1	-1	1	-1	-1	1	1	-1	-1
regulation of transmembrane transporter activity GO0022898	depleted	53	hsa-miR-320a-3p; hsa-miR-1307-3p; hsa-miR-224-5p; hsa-miR-493-5p; hsa-miR-1303; hsa-miR-100-5p; hsa-miR-125a-5p; hsa-miR-494-3p; hsa-let-7c-5p; hsa-miR-181d-5p; hsa-miR-335-5p; hsa-miR-19a-3p; hsa-miR-200c-3p; hsa-miR-139-5p; hsa-miR-29c-3p; hsa-let-7b-5p; hsa-miR-451a; hsa-miR-98-5p; hsa-miR-126-3p; hsa-miR-20a-5p; hsa-miR-24-2-5p; hsa-miR-21-5p; hsa-miR-3613-3p; hsa-miR-210-3p; hsa-miR-15a-5p; …	0.0577637	depleted	0.0063366	depleted	0.242131	enriched	0.25527	enriched	0.0014441	enriched	0.170366	enriched	0.153485	enriched	0.000404	enriched	0.0054386	depleted	0.0014715	enriched	0.358907	GO:0022898	TRUE	0.257387	0.122583	0.398517	0.413437	0.00894093	0.365781	0.383261	0.00462435	0.0345892	0.248972	0.459456	-1	-1	-1	1	1	1	1	1	1	-1	1
regulation of glutamate receptor signaling pathway GO1900449	depleted	23	hsa-miR-409-3p; hsa-miR-382-5p; hsa-miR-495-3p; hsa-miR-454-3p; hsa-miR-130a-3p; hsa-miR-20b-5p; hsa-miR-20a-5p; hsa-miR-148b-3p; hsa-miR-130b-3p; hsa-miR-93-5p; hsa-miR-106a-5p; hsa-miR-584-5p; hsa-miR-106b-5p; hsa-miR-17-5p; hsa-miR-192-5p; hsa-miR-501-5p; hsa-miR-221-5p; hsa-miR-93-3p; hsa-miR-148a-3p; hsa-miR-500a-3p; hsa-miR-500a-5p; hsa-miR-1260a; hsa-miR-1260b	0.0121906	depleted	0.0063496	depleted	0.0236383	enriched	0.413729	enriched	3.37e-06	enriched	0.425733	enriched	0.197698	enriched	4.79e-06	enriched	0.000267	depleted	0.0601568	enriched	0.130397	GO:1900449	TRUE	0.172814	0.122583	0.298432	0.494176	0.000161328	0.496168	0.404353	0.000366873	0.00519981	0.336398	0.324928	-1	-1	-1	1	1	1	1	1	1	-1	1
positive regulation of stem cell proliferation GO2000648	depleted	71	hsa-miR-543; hsa-miR-92b-3p; hsa-miR-320a-3p; hsa-let-7d-5p; hsa-miR-330-5p; hsa-miR-493-5p; hsa-let-7e-5p; hsa-let-7c-5p; hsa-miR-181d-5p; hsa-miR-629-3p; hsa-miR-335-5p; hsa-miR-19a-3p; hsa-miR-495-3p; hsa-miR-155-5p; hsa-miR-1226-3p; hsa-miR-363-3p; hsa-miR-144-3p; hsa-miR-142-3p; hsa-let-7b-5p; hsa-miR-25-3p; hsa-miR-98-5p; hsa-let-7g-5p; hsa-miR-186-5p; hsa-miR-130a-3p; hsa-miR-1304-5p; hsa-…	0.0168941	depleted	0.0063742	depleted	0.0143509	enriched	0.428723	enriched	3.46e-06	depleted	0.490307	enriched	0.204294	enriched	6.11e-06	enriched	0.00028	depleted	0.0254147	enriched	0.199558	GO:2000648	TRUE	0.186353	0.122583	0.295886	0.500448	0.000162436	0.535973	0.408925	0.000388085	0.00531453	0.322299	0.381706	-1	-1	-1	1	1	-1	1	1	1	-1	1
positive regulation of DNA-binding transcription factor activity GO0051091	depleted	218	hsa-miR-4732-3p; hsa-miR-1908-5p; hsa-miR-543; hsa-miR-342-5p; hsa-miR-2110; hsa-miR-6741-3p; hsa-miR-92b-3p; hsa-miR-433-3p; hsa-miR-6747-3p; hsa-miR-193a-5p; hsa-miR-328-3p; hsa-miR-323a-3p; hsa-miR-130b-5p; hsa-miR-320a-3p; hsa-let-7d-5p; hsa-miR-6857-3p; hsa-miR-361-3p; hsa-miR-185-3p; hsa-miR-485-3p; hsa-miR-409-3p; hsa-miR-1307-3p; hsa-miR-1299; hsa-miR-370-3p; hsa-miR-6735-5p; hsa-miR-330-…	0.0063885	depleted	0.0063885	depleted	0.0705123	enriched	0.0220529	enriched	4.19e-07	enriched	0.0972613	enriched	0.0639957	enriched	3.17e-06	enriched	9.08e-05	depleted	0.0362167	enriched	0.0038711	GO:0051091	TRUE	0.148995	0.122583	0.322618	0.198738	4.2415e-05	0.310673	0.302031	0.000308061	0.00261063	0.332892	0.0937497	-1	-1	-1	1	1	1	1	1	1	-1	1
DNA replication-independent nucleosome assembly GO0006336	depleted	83	hsa-miR-3127-3p; hsa-miR-342-5p; hsa-miR-92b-3p; hsa-miR-328-3p; hsa-miR-130b-5p; hsa-miR-320a-3p; hsa-miR-361-3p; hsa-miR-493-5p; hsa-let-7e-5p; hsa-miR-3187-3p; hsa-miR-6501-5p; hsa-miR-100-5p; hsa-miR-423-3p; hsa-miR-335-5p; hsa-miR-19a-3p; hsa-miR-200c-3p; hsa-miR-6775-3p; hsa-miR-155-5p; hsa-miR-122-5p; hsa-miR-1226-3p; hsa-miR-363-3p; hsa-miR-29c-3p; hsa-miR-30a-5p; hsa-miR-142-3p; hsa-let-…	0.0194391	depleted	0.0063949	depleted	0.0146753	depleted	0.0429876	enriched	0.0063122	depleted	0.136131	depleted	0.027873	enriched	0.0381979	enriched	0.0995435	enriched	0.15566	enriched	0.0501714	GO:0006336	TRUE	0.193753	0.122583	0.295886	0.23893	0.0260808	0.343344	0.26147	0.0986136	0.200823	0.382965	0.242319	-1	-1	-1	-1	1	-1	-1	1	1	1	1
long-chain fatty-acyl-CoA biosynthetic process GO0035338	depleted	72	hsa-miR-6741-3p; hsa-miR-191-5p; hsa-miR-1307-3p; hsa-miR-6501-5p; hsa-miR-100-5p; hsa-miR-494-3p; hsa-miR-5189-3p; hsa-miR-629-3p; hsa-miR-4755-5p; hsa-miR-335-5p; hsa-miR-4659a-3p; hsa-miR-19a-3p; hsa-miR-144-5p; hsa-miR-200c-3p; hsa-miR-7855-5p; hsa-miR-155-5p; hsa-miR-4659b-3p; hsa-miR-144-3p; hsa-miR-142-5p; hsa-miR-30a-5p; hsa-miR-142-3p; hsa-let-7b-5p; hsa-miR-10a-5p; hsa-miR-374a-5p; hsa-…	0.0053231	depleted	0.0063955	depleted	0.0840516	enriched	0.101881	enriched	0.0031494	enriched	0.228537	enriched	0.285301	enriched	0.0085256	enriched	0.0100284	depleted	0.205195	enriched	0.0031707	GO:0035338	TRUE	0.135774	0.122583	0.322618	0.312131	0.0157438	0.393842	0.456751	0.0359132	0.0503649	0.40061	0.0893126	-1	-1	-1	1	1	1	1	1	1	-1	1
cellular response to reactive oxygen species GO0034614	depleted	123	hsa-miR-6786-3p; hsa-miR-543; hsa-miR-2110; hsa-miR-6741-3p; hsa-miR-92b-3p; hsa-miR-433-3p; hsa-miR-6747-3p; hsa-miR-320a-3p; hsa-miR-185-3p; hsa-miR-409-3p; hsa-miR-1307-3p; hsa-miR-330-5p; hsa-miR-323b-3p; hsa-miR-493-5p; hsa-let-7e-5p; hsa-miR-1234-3p; hsa-miR-654-3p; hsa-miR-100-5p; hsa-miR-423-3p; hsa-miR-125a-5p; hsa-miR-454-5p; hsa-miR-494-3p; hsa-miR-4326; hsa-miR-335-5p; hsa-miR-19a-3p;…	0.0088314	depleted	0.0064068	depleted	0.0998846	enriched	0.221809	enriched	7.33e-06	enriched	0.245909	enriched	0.11396	enriched	0.000135	enriched	0.000582	depleted	0.0233077	enriched	0.031222	GO:0034614	TRUE	0.163125	0.122583	0.329044	0.395922	0.000247826	0.405583	0.351798	0.002381	0.00855654	0.319329	0.205898	-1	-1	-1	1	1	1	1	1	1	-1	1
cell-substrate adhesion GO0031589	depleted	65	hsa-miR-92b-3p; hsa-miR-6747-3p; hsa-miR-320a-3p; hsa-miR-1248; hsa-miR-4707-3p; hsa-miR-330-5p; hsa-miR-4521; hsa-miR-363-5p; hsa-let-7c-5p; hsa-miR-335-5p; hsa-miR-19a-3p; hsa-miR-6513-3p; hsa-miR-29c-3p; hsa-miR-30a-5p; hsa-miR-142-3p; hsa-miR-10a-5p; hsa-miR-5001-3p; hsa-miR-374a-5p; hsa-miR-183-3p; hsa-miR-25-3p; hsa-miR-98-5p; hsa-miR-186-5p; hsa-miR-4685-3p; hsa-miR-1976; hsa-miR-20b-5p; h…	0.0047135	depleted	0.006438	depleted	0.0539336	enriched	0.0597413	enriched	0.000637	enriched	0.0280838	enriched	0.0498919	enriched	0.0013347	enriched	0.0172181	depleted	0.0630729	enriched	0.00074	GO:0031589	TRUE	0.130717	0.122583	0.316192	0.263873	0.00491299	0.205819	0.289002	0.0101571	0.0706015	0.336908	0.0544797	-1	-1	-1	1	1	1	1	1	1	-1	1
dopaminergic neuron differentiation GO0071542	depleted	66	hsa-miR-543; hsa-miR-130b-5p; hsa-miR-320a-3p; hsa-miR-1248; hsa-miR-363-5p; hsa-miR-423-3p; hsa-miR-125a-5p; hsa-miR-504-5p; hsa-miR-181d-5p; hsa-miR-335-5p; hsa-miR-19a-3p; hsa-miR-628-3p; hsa-miR-495-3p; hsa-miR-200c-3p; hsa-miR-122-5p; hsa-miR-361-5p; hsa-miR-29c-3p; hsa-miR-30a-5p; hsa-miR-374a-5p; hsa-miR-423-5p; hsa-miR-296-5p; hsa-miR-186-5p; hsa-miR-126-3p; hsa-miR-126-5p; hsa-miR-20b-5p…	0.0339691	depleted	0.0064484	depleted	0.063827	enriched	0.158518	enriched	3.08e-06	enriched	0.0884455	enriched	0.0533515	enriched	1.25e-05	enriched	1.76e-07	depleted	0.0570592	enriched	0.0210091	GO:0071542	TRUE	0.2284	0.122583	0.319398	0.356736	0.000151936	0.303883	0.28908	0.00058122	6.3347e-05	0.334936	0.173389	-1	-1	-1	1	1	1	1	1	1	-1	1
negative regulation of inclusion body assembly GO0090084	depleted	66	hsa-miR-1908-5p; hsa-miR-92b-3p; hsa-miR-328-3p; hsa-miR-130b-5p; hsa-miR-330-5p; hsa-miR-1292-5p; hsa-miR-423-3p; hsa-miR-181d-5p; hsa-miR-335-5p; hsa-miR-495-3p; hsa-miR-200c-3p; hsa-miR-155-5p; hsa-miR-122-5p; hsa-miR-1226-3p; hsa-miR-146a-5p; hsa-miR-361-5p; hsa-miR-30a-5p; hsa-miR-142-3p; hsa-let-7b-5p; hsa-miR-10a-5p; hsa-miR-25-3p; hsa-miR-98-5p; hsa-miR-340-5p; hsa-miR-20b-5p; hsa-miR-20a…	0.0094185	depleted	0.0064484	depleted	0.0224011	depleted	0.10083	enriched	0.0080824	depleted	0.151916	depleted	0.0973582	enriched	0.0091088	enriched	0.0710087	depleted	0.447893	enriched	0.0089378	GO:0090084	TRUE	0.166114	0.122583	0.298432	0.31196	0.0310822	0.35344	0.338386	0.0375082	0.165364	0.509974	0.126985	-1	-1	-1	-1	1	-1	-1	1	1	-1	1
positive regulation of transcription by RNA polymerase II GO0045944	depleted	320	hsa-miR-4732-3p; hsa-miR-3613-5p; hsa-miR-3127-3p; hsa-miR-6786-3p; hsa-miR-1301-3p; hsa-miR-1908-5p; hsa-miR-3173-5p; hsa-miR-543; hsa-miR-342-5p; hsa-miR-2110; hsa-miR-6741-3p; hsa-miR-92b-3p; hsa-miR-433-3p; hsa-miR-6747-3p; hsa-miR-193a-5p; hsa-miR-4508; hsa-miR-328-3p; hsa-miR-3605-3p; hsa-miR-7704; hsa-miR-323a-3p; hsa-miR-6861-3p; hsa-miR-130b-5p; hsa-miR-320a-3p; hsa-miR-1248; hsa-let-7d-…	0.0197873	depleted	0.0064561	depleted	0.0661835	depleted	0.28477	enriched	0.0106875	depleted	0.405467	depleted	0.0555916	enriched	0.0056511	enriched	0.0032244	depleted	0.203337	enriched	0.0326438	GO:0045944	TRUE	0.194986	0.122583	0.321296	0.426203	0.037946	0.485859	0.289758	0.0273766	0.0248098	0.399094	0.20893	-1	-1	-1	-1	1	-1	-1	1	1	-1	1
protein homotetramerization GO0051289	depleted	173	hsa-miR-1301-3p; hsa-miR-2110; hsa-miR-92b-3p; hsa-miR-433-3p; hsa-miR-6747-3p; hsa-miR-193a-5p; hsa-miR-6861-3p; hsa-miR-130b-5p; hsa-miR-320a-3p; hsa-let-7d-5p; hsa-miR-6857-3p; hsa-miR-361-3p; hsa-miR-501-3p; hsa-miR-330-3p; hsa-miR-3177-3p; hsa-miR-485-3p; hsa-miR-1343-3p; hsa-miR-6735-5p; hsa-miR-330-5p; hsa-miR-323b-3p; hsa-let-7e-5p; hsa-miR-1234-3p; hsa-miR-654-3p; hsa-miR-483-3p; hsa-miR…	0.0115299	depleted	0.0064644	depleted	0.018451	depleted	0.303047	enriched	0.0016452	depleted	0.179558	depleted	0.0103406	enriched	0.0380599	enriched	0.0084747	depleted	0.164286	enriched	0.0137016	GO:0051289	TRUE	0.171032	0.122583	0.295886	0.435069	0.00986308	0.372533	0.20731	0.0982902	0.0457226	0.386653	0.145521	-1	-1	-1	-1	1	-1	-1	1	1	-1	1
phagocytosis, engulfment GO0006911	depleted	59	hsa-miR-342-5p; hsa-miR-92b-3p; hsa-miR-330-3p; hsa-miR-224-5p; hsa-miR-3187-3p; hsa-miR-125a-5p; hsa-miR-494-3p; hsa-miR-335-5p; hsa-miR-19a-3p; hsa-miR-155-5p; hsa-miR-1226-3p; hsa-miR-363-3p; hsa-miR-146a-5p; hsa-miR-29c-3p; hsa-miR-142-3p; hsa-miR-25-3p; hsa-miR-454-3p; hsa-miR-340-5p; hsa-miR-130a-3p; hsa-miR-1304-5p; hsa-miR-20b-5p; hsa-miR-20a-5p; hsa-miR-1296-5p; hsa-miR-130b-3p; hsa-miR-…	0.0107916	depleted	0.006471	depleted	0.0243332	enriched	0.45998	enriched	1.74e-05	enriched	0.382242	depleted	0.316913	enriched	9.07e-07	enriched	0.0052161	depleted	0.0235272	enriched	0.0033464	GO:0006911	TRUE	0.170803	0.122583	0.298432	0.515001	0.000421679	0.476173	0.478224	0.000162732	0.0337259	0.319329	0.0908105	-1	-1	-1	1	1	1	-1	1	1	-1	1
regulation of epidermal growth factor-activated receptor activity GO0007176	depleted	28	hsa-miR-328-3p; hsa-miR-423-3p; hsa-miR-424-3p; hsa-miR-495-3p; hsa-miR-200c-3p; hsa-miR-144-3p; hsa-miR-4742-3p; hsa-miR-142-3p; hsa-miR-548e-3p; hsa-miR-505-5p; hsa-miR-20a-5p; hsa-miR-106a-5p; hsa-miR-15a-5p; hsa-miR-877-3p; hsa-miR-106b-5p; hsa-miR-17-5p; hsa-miR-15b-5p; hsa-miR-30b-5p; hsa-miR-27b-3p; hsa-miR-532-3p; hsa-miR-505-3p; hsa-miR-222-3p; hsa-miR-6881-3p; hsa-miR-500a-5p; hsa-miR-6…	0.0727206	depleted	0.0064953	depleted	0.159696	depleted	0.127722	enriched	0.0058671	depleted	0.144875	depleted	0.091934	enriched	0.000596	enriched	0.0516945	depleted	0.150126	enriched	0.0082402	GO:0007176	TRUE	0.271515	0.122678	0.365157	0.33406	0.0247253	0.349121	0.33114	0.00603955	0.137333	0.381219	0.122749	-1	-1	-1	-1	1	-1	-1	1	1	-1	1
postreplication repair GO0006301	depleted	67	hsa-miR-2110; hsa-miR-6747-3p; hsa-let-7d-5p; hsa-let-7e-5p; hsa-miR-483-3p; hsa-miR-6501-5p; hsa-let-7c-5p; hsa-miR-4433a-5p; hsa-miR-335-5p; hsa-miR-19a-3p; hsa-miR-1271-5p; hsa-miR-155-5p; hsa-miR-1226-3p; hsa-miR-3074-5p; hsa-miR-144-3p; hsa-miR-146a-5p; hsa-let-7b-5p; hsa-miR-423-5p; hsa-miR-98-5p; hsa-let-7g-5p; hsa-miR-186-5p; hsa-miR-378c; hsa-miR-1304-5p; hsa-miR-20b-5p; hsa-miR-199b-3p;…	0.0108816	depleted	0.0065062	depleted	0.0418985	enriched	0.477598	enriched	4.87e-05	enriched	0.426615	enriched	0.120665	enriched	0.000639	enriched	0.0158248	depleted	0.0410235	depleted	0.0995703	GO:0006301	TRUE	0.171032	0.122678	0.314564	0.525963	0.000855817	0.496449	0.357012	0.00625358	0.0667471	0.332892	0.304284	-1	-1	-1	1	1	1	1	1	1	-1	-1
[truncated: 9,203 more rows]
