# Supplementary material for: Multi-omics analysis reveals COVID-19 vaccine induced attenuation of inflammatory responses during breakthrough disease
Source: Nat Commun. 2024 Apr 22;15:3402. doi: 10.1038/s41467-024-47463-6 (PMC11035709; doi:10.1038/s41467-024-47463-6)
Supplement: Supplementary file 13 — Source Data [file 41467_2024_47463_MOESM13_ESM.zip]

Archive with 116 entries (115 files):
- source_data/
- __MACOSX/._source_data
- source_data/Supp_1a_pilot_D0_CT_MENACWY_PCRpos_C2_CP_REACTOME.txt
- __MACOSX/source_data/._Supp_1a_pilot_D0_CT_MENACWY_PCRpos_C2_CP_REACTOME.txt
- source_data/Supp_24a_RNA_seq_stage1_DGE_NAAT+ve_placebo_CT+7_D0.txt
- __MACOSX/source_data/._Supp_24a_RNA_seq_stage1_DGE_NAAT+ve_placebo_CT+7_D0.txt
- source_data/Supp_1e_pilot_ChAdOx_vs_MENACWY_CT_PCRpos_C5_BP.txt
- __MACOSX/source_data/._Supp_1e_pilot_ChAdOx_vs_MENACWY_CT_PCRpos_C5_BP.txt
- source_data/Figure6d_6e_sup6_follow_up_cytokines_ChAdOx_vs_MenACWY.txt
- __MACOSX/source_data/._Figure6d_6e_sup6_follow_up_cytokines_ChAdOx_vs_MenACWY.txt
- source_data/Figure2b_RNA_seq_stage1_DGE_NAAT+ve_placebo_NAAT-ve.txt
- __MACOSX/source_data/._Figure2b_RNA_seq_stage1_DGE_NAAT+ve_placebo_NAAT-ve.txt
- source_data/Supp_20_stage1_sRNA_data_CT_NAAT_positive_vs_CT_NAAT_negative_results_vaccine_level.txt
- __MACOSX/source_data/._Supp_20_stage1_sRNA_data_CT_NAAT_positive_vs_CT_NAAT_negative_results_vaccine_level.txt
- source_data/Supp_18a_b_c_stage1_ssRNA_data_D0_vs_CT_results_vaccine_level.txt
- __MACOSX/source_data/._Supp_18a_b_c_stage1_ssRNA_data_D0_vs_CT_results_vaccine_level.txt
- source_data/Supp_24b_RNA_seq_stage1_DGE_NAAT+ve_ChAdOx_CT+7_D0.txt
- __MACOSX/source_data/._Supp_24b_RNA_seq_stage1_DGE_NAAT+ve_ChAdOx_CT+7_D0.txt
- source_data/Supp_5a_follow_up_ChAdOx_vs_MENACWY_CT_PCRpos_C2_CP_REACTOME.txt
- __MACOSX/source_data/._Supp_5a_follow_up_ChAdOx_vs_MENACWY_CT_PCRpos_C2_CP_REACTOME.txt
- source_data/Supp_3b_ONT_stage1_CHCHD5_boxplot.txt
- __MACOSX/source_data/._Supp_3b_ONT_stage1_CHCHD5_boxplot.txt
- source_data/Supp_17_stage1_sRNA_feature_class_expression.txt
- __MACOSX/source_data/._Supp_17_stage1_sRNA_feature_class_expression.txt
- source_data/Supp_16_stage2_mRNA_vs_miRNA_enrichment_results_CT7_vs_baseline.txt
- __MACOSX/source_data/._Supp_16_stage2_mRNA_vs_miRNA_enrichment_results_CT7_vs_baseline.txt
- source_data/Supp_4c_smallseq_DGE_ChAdOx1_NAATneg_placebo_NAATneg.txt
- __MACOSX/source_data/._Supp_4c_smallseq_DGE_ChAdOx1_NAATneg_placebo_NAATneg.txt
- source_data/Figure2e_4g_sup2_sup13_pilot_cytokines_NAATneg_vs_NAATposChAdOx_vs_NAATpos_MenACWY.txt
- __MACOSX/source_data/._Figure2e_4g_sup2_sup13_pilot_cytokines_NAATneg_vs_NAATposChAdOx_vs_NAATpos_MenACWY.txt
- source_data/Supp_5c_STAGE_2_sRNA_data_lcpm_boxplot.txt.txt
- __MACOSX/source_data/._Supp_5c_STAGE_2_sRNA_data_lcpm_boxplot.txt.txt
- source_data/Figure2c_pilot_NAATpos_vs_NAATneg_MenACWY_CT_C5_BP.txt
- __MACOSX/source_data/._Figure2c_pilot_NAATpos_vs_NAATneg_MenACWY_CT_C5_BP.txt
- source_data/Figure_7d_Chord_plot_adjacency_list.txt
- __MACOSX/source_data/._Figure_7d_Chord_plot_adjacency_list.txt
- source_data/Supp_4a_RNAseq_DGE_ChAdOx1_NAATneg_placebo_NAATneg.txt
- __MACOSX/source_data/._Supp_4a_RNAseq_DGE_ChAdOx1_NAATneg_placebo_NAATneg.txt
- source_data/Figure_7b_miRNA_enrichment.txt
- __MACOSX/source_data/._Figure_7b_miRNA_enrichment.txt
- source_data/Supp_1d_pilot_PCRposChAdOx1_vs_PCRneg_CT_C2_CP_REACTOME.txt
- __MACOSX/source_data/._Supp_1d_pilot_PCRposChAdOx1_vs_PCRneg_CT_C2_CP_REACTOME.txt
- source_data/Figure_4d_cross_plot_MenACWY_vs_Chadox_at_CT_vs_baseline.txt
- __MACOSX/source_data/._Figure_4d_cross_plot_MenACWY_vs_Chadox_at_CT_vs_baseline.txt
- source_data/Figure_4e_Boxplot_DE_features_CT_MenACWY_vs_baseline_lcpm.txt
- __MACOSX/source_data/._Figure_4e_Boxplot_DE_features_CT_MenACWY_vs_baseline_lcpm.txt
- source_data/Figure6d_follow_up_D0_CT_ChAdOx1_BTM.txt
- __MACOSX/source_data/._Figure6d_follow_up_D0_CT_ChAdOx1_BTM.txt
- source_data/Figure_2d_STAGE_1_CT.NAAT.positive.MenACWY_vs_CT.NAAT.negative.txt
- __MACOSX/source_data/._Figure_2d_STAGE_1_CT.NAAT.positive.MenACWY_vs_CT.NAAT.negative.txt
- source_data/Figure_6b_STAGE_2_CT.NAAT.positive.ChAdOx1_vs_baseline.all.subgroups.txt
- __MACOSX/source_data/._Figure_6b_STAGE_2_CT.NAAT.positive.ChAdOx1_vs_baseline.all.subgroups.txt
- source_data/Supp_1g_RNA_seq_stage1_DGE_NAAT+ve_ChAdOx_NAAT-ve.txt
- __MACOSX/source_data/._Supp_1g_RNA_seq_stage1_DGE_NAAT+ve_ChAdOx_NAAT-ve.txt
- source_data/Figure_7a_sRNA_feature_foldchanges_over_time_course.txt
- __MACOSX/source_data/._Figure_7a_sRNA_feature_foldchanges_over_time_course.txt
- source_data/Figure_6a_STAGE_2_CT.NAAT.positive.MenACWY_vs_baseline.all.subgroups.txt
- __MACOSX/source_data/._Figure_6a_STAGE_2_CT.NAAT.positive.MenACWY_vs_baseline.all.subgroups.txt
- source_data/Figure4i_ONT_stage1_MX1_boxplot.txt
- __MACOSX/source_data/._Figure4i_ONT_stage1_MX1_boxplot.txt
- source_data/Figure5c_RNA_seq_stage2_DGE_D0_NAAT+ve_ChAdOx.txt
- __MACOSX/source_data/._Figure5c_RNA_seq_stage2_DGE_D0_NAAT+ve_ChAdOx.txt
- source_data/Figure7i_follow_up_CIBERSORTx_ImmStates.txt
- __MACOSX/source_data/._Figure7i_follow_up_CIBERSORTx_ImmStates.txt
- source_data/Supp_21_stage2_sRNA_data_CT_NAAT_positive_vs_D0_results_vaccine_level.txt
- __MACOSX/source_data/._Supp_21_stage2_sRNA_data_CT_NAAT_positive_vs_D0_results_vaccine_level.txt
- source_data/Supp_24c_RNA_seq_stage1_DGE_NAAT+ve_both_vaccines_CT+7_D0.txt
- __MACOSX/source_data/._Supp_24c_RNA_seq_stage1_DGE_NAAT+ve_both_vaccines_CT+7_D0.txt
- source_data/Supp_18d_e_f_stage1_sRNA_data_D0_vs_CT_results_vaccine_level.txt
- __MACOSX/source_data/._Supp_18d_e_f_stage1_sRNA_data_D0_vs_CT_results_vaccine_level.txt
- source_data/Figure_7c_Stage_II_day0_vs_CT_comparing_pathway_enrichment.txt
- __MACOSX/source_data/._Figure_7c_Stage_II_day0_vs_CT_comparing_pathway_enrichment.txt
- source_data/Figure6f_CTmin_stage1_stage2_boxplot.txt
- __MACOSX/source_data/._Figure6f_CTmin_stage1_stage2_boxplot.txt
- source_data/Figure3b_pilot_CT7_MENACWY_PCRpos_C5_BP.txt
- __MACOSX/source_data/._Figure3b_pilot_CT7_MENACWY_PCRpos_C5_BP.txt
- source_data/Supp_1f_pilot_PCRpos_vs_PCRneg_CT_C2_CP_REACTOME.txt
- __MACOSX/source_data/._Supp_1f_pilot_PCRpos_vs_PCRneg_CT_C2_CP_REACTOME.txt
- source_data/Supp_1b_pilot_D0_CT_ChAdOx_PCRpos_C2_CP_REACTOME.txt
- __MACOSX/source_data/._Supp_1b_pilot_D0_CT_ChAdOx_PCRpos_C2_CP_REACTOME.txt
- source_data/Figure_4f_STAGE_1_CT.NAAT.positive.MenACWY_vs_CT.NAAT.positive.ChAdOx.txt
- __MACOSX/source_data/._Figure_4f_STAGE_1_CT.NAAT.positive.MenACWY_vs_CT.NAAT.positive.ChAdOx.txt
- source_data/Figure4a_RNA_seq_stage1_DGE_D0_NAAT+ve_placebo.txt
- __MACOSX/source_data/._Figure4a_RNA_seq_stage1_DGE_D0_NAAT+ve_placebo.txt
- source_data/Supp_1h_STAGE_1_CT.NAAT.positive.ChAdOx_vs_CT.NAAT.negative.txt
- __MACOSX/source_data/._Supp_1h_STAGE_1_CT.NAAT.positive.ChAdOx_vs_CT.NAAT.negative.txt
- source_data/Supp_15c_log2_FC_miRNA_targetting_enriched_pathways.txt.txt
- __MACOSX/source_data/._Supp_15c_log2_FC_miRNA_targetting_enriched_pathways.txt.txt
- source_data/Figure_3d_STAGE_1_CT7.NAAT.positive.MenACWY_vs_baseline.all.subgroups.txt
- __MACOSX/source_data/._Figure_3d_STAGE_1_CT7.NAAT.positive.MenACWY_vs_baseline.all.subgroups.txt
- source_data/Figure6d_follow_upD0_CT_MENACWY_BTM.txt
- __MACOSX/source_data/._Figure6d_follow_upD0_CT_MENACWY_BTM.txt
- source_data/Figure5b_RNA_seq_stage2_DGE_D0_NAAT+ve_placebo.txt
- __MACOSX/source_data/._Figure5b_RNA_seq_stage2_DGE_D0_NAAT+ve_placebo.txt
- source_data/Supp_23_miR_150_5p_vs_STAT1_mRNA_correlations.txt
- __MACOSX/source_data/._Supp_23_miR_150_5p_vs_STAT1_mRNA_correlations.txt
- source_data/Supp_24_STAGE_1_CT.NAAT.positive.ChAdOx1_vs_baseline.all.subgroups.txt
- __MACOSX/source_data/._Supp_24_STAGE_1_CT.NAAT.positive.ChAdOx1_vs_baseline.all.subgroups.txt
- source_data/Figure6d_follow_upD0_CT7_ChAdOx1_BTM.txt
- __MACOSX/source_data/._Figure6d_follow_upD0_CT7_ChAdOx1_BTM.txt
- source_data/Figure6j_and_supp_fig_14_full_blood_count.txt
- __MACOSX/source_data/._Figure6j_and_supp_fig_14_full_blood_count.txt
- source_data/Figure6c_follow_up_FC_cytokines.txt
- __MACOSX/source_data/._Figure6c_follow_up_FC_cytokines.txt
- source_data/Supp_4b_ONT_DGE_ChAdOx1_NAATneg_placebo_NAATneg.txt
- __MACOSX/source_data/._Supp_4b_ONT_DGE_ChAdOx1_NAATneg_placebo_NAATneg.txt
- source_data/Supp_1c_pilot_PCRposMenACWY_vs_PCRneg_CT_C2_CP_REACTOME.txt
- __MACOSX/source_data/._Supp_1c_pilot_PCRposMenACWY_vs_PCRneg_CT_C2_CP_REACTOME.txt
- source_data/Supp_15a_Stage2_MIEAA2_GOBP_results.txt
- __MACOSX/source_data/._Supp_15a_Stage2_MIEAA2_GOBP_results.txt
- source_data/Figure3c_pilot_D0_CT7_ChAdOx_PCRpos_C5_BP_2022-08-03.txt
- __MACOSX/source_data/._Figure3c_pilot_D0_CT7_ChAdOx_PCRpos_C5_BP_2022-08-03.txt
- source_data/Figure6d_follow_upD0_CT7_MENACWY_BTM.txt
- __MACOSX/source_data/._Figure6d_follow_upD0_CT7_MENACWY_BTM.txt
- source_data/Figure4h_ONT_stage1_DGE_ChAdOx_placebo_CT.txt
- __MACOSX/source_data/._Figure4h_ONT_stage1_DGE_ChAdOx_placebo_CT.txt
