# Supplementary material for: Multi-omics analysis reveals COVID-19 vaccine induced attenuation of inflammatory responses during breakthrough disease
Source: Nat Commun. 2024 Apr 22;15:3402. doi: 10.1038/s41467-024-47463-6 (PMC11035709; doi:10.1038/s41467-024-47463-6)
Supplement: Supplementary file 13 — Source Data [file 41467_2024_47463_MOESM13_ESM.zip › source_data/Supp_1a_pilot_D0_CT_MENACWY_PCRpos_C2_CP_REACTOME.txt]

pathway	pval	padj	log2err	ES	NES	size	leadingEdge
REACTOME_INTERFERON_SIGNALING	6.78314560997781e-22	5.65714343872149e-19	1.21254456769062	0.60424319093069	2.83923272582598	165	USP18 OAS2 OAS1 OASL IRF7 TRIM14 IFITM1 XAF1 BST2 ISG15 TRIM5 IFI27 MX1 OAS3 EIF2AK2 IFIT1 IFIT5 HERC5 RSAD2 IFI6 IFIT3 UBA7 IFIT2 IFI35 TRIM38 TRIM22 MT2A SP100 STAT2 DDX58 IFITM3 MX2 PML UBE2L6 TRIM26 IRF5 ADAR SAMHD1 GBP3 GBP1 NUP205 ISG20 SOCS1 STAT1 TRIM21 GBP4 IP6K2 JAK2 NUP62 IFI30 UBE2E1 B2M TRIM25 IRF4 KPNB1 EIF4G1 EGR1 EIF4G3 KPNA3 PSMB8 HLA-F HLA-DPA1 IFITM2
REACTOME_INTERFERON_ALPHA_BETA_SIGNALING	2.37603937143478e-19	9.90808417888303e-17	1.13308993200902	0.787572642404093	3.04649547864389	54	USP18 OAS2 OAS1 OASL IRF7 IFITM1 XAF1 BST2 ISG15 IFI27 MX1 OAS3 IFIT1 IFIT5 RSAD2 IFI6 IFIT3 IFIT2 IFI35 STAT2 IFITM3 MX2 IRF5 ADAR SAMHD1 ISG20 SOCS1 STAT1 IP6K2
REACTOME_BINDING_AND_UPTAKE_OF_LIGANDS_BY_SCAVENGER_RECEPTORS	1.09377312043992e-11	3.04068927482297e-09	0.875325132024659	0.716972106444542	2.69495143433741	49	MSR1 CALR IGHV1-2 APOL1 MARCO IGKV2-30 IGLV1-44 IGKV3-15 HSP90AA1 HSPH1 JCHAIN IGKV4-1 IGHV3-23 IGLV1-47 IGKV3-20 STAB1 IGKV3-11 IGKV1-5 HSP90B1 IGLV2-11 IGLC2 IGHV4-59 IGLV2-23 IGLV3-25 IGLV1-40 CD36 IGHA1 HYOU1 IGLC3 IGHV2-5 IGLV3-1 IGHA2 IGHV4-39 IGLV3-19 IGHV3-7 IGLV3-21 IGLV2-14 IGHV3-33
REACTOME_CREATION_OF_C4_AND_C2_ACTIVATORS	1.92109544968194e-10	4.00548401258684e-08	0.826657301178302	0.753620793507263	2.63824952890878	34	IGHV1-2 C1QC IGKV2-30 IGLV1-44 IGKV3-15 IGKV4-1 IGHV3-23 IGLV1-47 IGKV3-20 IGKV3-11 C1QB IGKV1-5 IGLV2-11 IGLC2 IGHV4-59 IGLV2-23 IGLV3-25 IGLV1-40 IGHG2 C1QA IGLC3 IGHV2-5 IGHG1 IGLV3-1 FCN1 IGHV4-39 IGLV3-19 IGHV3-7 IGLV3-21 IGLV2-14 IGHV3-33
REACTOME_INTERFERON_GAMMA_SIGNALING	3.42536500371275e-10	5.71350882619286e-08	0.814035837847908	0.606078620959002	2.48950836206238	72	OAS2 OAS1 OASL IRF7 TRIM14 TRIM5 OAS3 TRIM38 TRIM22 MT2A SP100 PML TRIM26 IRF5 GBP3 GBP1 SOCS1 STAT1 TRIM21 GBP4 JAK2 IFI30 B2M TRIM25 IRF4 HLA-F HLA-DPA1 IRF2 HLA-E GBP5 GBP2 PRKCD PTPN6 IRF8 TRIM68
REACTOME_EUKARYOTIC_TRANSLATION_ELONGATION	9.90381730946936e-10	1.37663060601624e-07	0.788186810800237	-0.561715239157564	-2.44024559950376	79	EEF2 RPL4 RPL7A RPL13 RPS16 RPL18 RPL3 RPS5 RPS3 RPLP2 RPL8 RPL18A EEF1A1 RPS28 RPL22 RPS2 RPL10A RPL15 RPL13A RPL19 RPS8 RPL37A RPLP1 RPS14 RPL38 RPLP0 RPS13 RPL29 RPL5 RPS19 RPL23A EEF1D RPS11 RPS6 RPS18 RPS15 UBA52 RPSA RPL9 RPS23 RPL27 RPL32 RPS15A RPS3A RPS21 RPL30 RPS9
REACTOME_CELL_CYCLE_MITOTIC	1.89283588359646e-09	2.25517875274206e-07	0.774939030136436	0.356334019629749	1.87230821559827	429	CUL1 XPO1 GORASP1 RAB8A PSME2 MASTL CENPN PSMC2 NUP205 RCC2 CDKN2C RRM2 NDC80 LMNB1 E2F1 DCTN2 CDKN1A PSMA4 CNTRL TPX2 CCND3 PSMA3 TK1 ESPL1 CEP164 VRK2 TYMS CDT1 MCM10 JAK2 KIF23 SRC PSMB9 BLZF1 GMNN PKMYT1 NCAPG NUP62 TOP2A BUB1 HSP90AB1 CDC6 POLD1 UBE2E1 FOXM1 HSP90AA1 PCNA PSMA7 GTSE1 RANGAP1 PSMB5 UBE2S SKA2 CENPH BIRC5 MCM4 CCNB1 KPNB1 YWHAG NCAPH PSMD7 KNTC1 CCP110 CENPF PSMA5 HMMR CENPU P…
REACTOME_INITIAL_TRIGGERING_OF_COMPLEMENT	2.28136803337511e-09	2.37832617479355e-07	0.774939030136436	0.71925119692447	2.55015464310119	37	IGHV1-2 C1QC IGKV2-30 IGLV1-44 IGKV3-15 IGKV4-1 IGHV3-23 IGLV1-47 IGKV3-20 IGKV3-11 C1QB IGKV1-5 IGLV2-11 IGLC2 IGHV4-59 IGLV2-23 IGLV3-25 IGLV1-40 IGHG2 C1QA IGLC3 IGHV2-5 IGHG1 IGLV3-1 FCN1 IGHV4-39 IGLV3-19 IGHV3-7 IGLV3-21 IGLV2-14 IGHV3-33 CFD C3 IGHV3-30
REACTOME_SCAVENGING_OF_HEME_FROM_PLASMA	4.96329560025574e-09	4.27062428983645e-07	0.761460801445585	0.725752324791512	2.55675911620616	35	IGHV1-2 APOL1 IGKV2-30 IGLV1-44 IGKV3-15 JCHAIN IGKV4-1 IGHV3-23 IGLV1-47 IGKV3-20 IGKV3-11 IGKV1-5 IGLV2-11 IGLC2 IGHV4-59 IGLV2-23 IGLV3-25 IGLV1-40 IGHA1 IGLC3 IGHV2-5 IGLV3-1 IGHA2 IGHV4-39 IGLV3-19 IGHV3-7 IGLV3-21 IGLV2-14 IGHV3-33
REACTOME_FCGR_ACTIVATION	5.6009957285589e-09	4.27062428983645e-07	0.761460801445585	0.691877988812969	2.52404291319188	42	IGHV1-2 SRC IGKV2-30 IGLV1-44 IGKV3-15 IGKV4-1 IGHV3-23 IGLV1-47 IGKV3-20 IGKV3-11 IGKV1-5 IGLV2-11 IGLC2 IGHV4-59 IGLV2-23 IGLV3-25 IGLV1-40 IGHG2 FCGR3A IGLC3 IGHV2-5 IGHG1 IGLV3-1 FGR IGHV4-39 IGLV3-19 IGHV3-7 IGLV3-21 YES1 IGLV2-14 IGHV3-33 FCGR1A
REACTOME_SELENOAMINO_ACID_METABOLISM	5.63271788827349e-09	4.27062428983645e-07	0.761460801445585	-0.525497481798214	-2.3191843871355	89	RPL4 RPL7A RPL13 RPS16 RPL18 RPL3 RPS5 RPS3 RPLP2 PSTK RPL8 RPL18A RPS28 RPL22 RPS2 RPL10A SECISBP2 PAPSS2 RPL15 RPL13A RPL19 RPS8 RPL37A RPLP1 RPS14 RPL38 RPLP0 RPS13 RPL29 RPL5 RPS19 RPL23A RPS11 RPS6 RPS18 RPS15 UBA52 RPSA RPL9 RPS23 RPL27 RPL32 RPS15A RPS3A RPS21 RPL30 RPS9
REACTOME_EUKARYOTIC_TRANSLATION_INITIATION	7.03213044519612e-09	4.88733065941131e-07	0.761460801445585	-0.501237075536524	-2.28217503599856	104	EIF3L EIF4B PABPC1 RPL4 EIF3F RPL7A RPL13 RPS16 RPL18 RPL3 RPS5 RPS3 RPLP2 RPL8 RPL18A RPS28 RPL22 RPS2 RPL10A EIF3H EIF3D RPL15 RPL13A EIF3K RPL19 RPS8 RPL37A RPLP1 RPS14 RPL38 RPLP0 RPS13 RPL29 RPL5 RPS19 RPL23A RPS11 RPS6 RPS18 RPS15 UBA52 RPSA RPL9 RPS23 RPL27 EIF2B4 RPL32 RPS15A EIF3B RPS3A RPS21 RPL30 RPS9
REACTOME_DDX58_IFIH1_MEDIATED_INDUCTION_OF_INTERFERON_ALPHA_BETA	2.13102861861994e-08	1.36713682148387e-06	0.73376198835648	0.594313872937263	2.36999205990601	65	DHX58 IRF7 ISG15 HERC5 IFIH1 UBA7 CASP10 DDX58 UBE2L6 RELA RIPK1 RNF135 HSP90AB1 HSP90AA1 TRIM25 TBK1 NFKBIB TNFAIP3 SIKE1 ATG5 NLRC5 UBE2K
REACTOME_SIGNALING_BY_INTERLEUKINS	4.08695765472565e-08	2.43465906002942e-06	0.719512826338911	0.370636659745803	1.88498496472773	326	STAT2 CUL1 HAVCR2 CCR1 NOD1 IL1RN LGALS9 PSME2 TNF RELA PSMC2 ANXA2 MYD88 SOCS1 IL15RA LMNB1 CXCL10 STAT1 CDKN1A PSMA4 CASP1 IL15 PSMA3 JAK2 CSF1 TXLNA MAPK7 DUSP7 PSMB9 SOCS2 SMAD3 PTPN9 CCL4 HSP90AA1 MAP2K6 CD86 POU2F1 CCR5 HSPA8 PSMA7 CISH MEF2A TBK1 PSMB5 IL12RB2 NFKBIB BIRC5 GSTO1 IRF4 HSP90B1 BATF PSMD7 PSMA5 GSDMD PSME1 VEGFA PSMC3 CAPZA1 PSMB6 MAPK11 IL10RA DUSP3 CASP3 TNFRSF1B PSMB8 PSMD…
REACTOME_ROLE_OF_LAT2_NTAL_LAB_ON_CALCIUM_MOBILIZATION	9.19710545703856e-08	5.11359063411344e-06	0.704975715167238	0.646401148358639	2.38092856221826	43	IGHV1-2 IGKV2-30 IGLV1-44 IGKV3-15 FCER1G IGKV4-1 IGHV3-23 IGLV1-47 IGKV3-20 IGKV3-11 MS4A2 IGKV1-5 IGLV2-11 IGLC2 IGHV4-59 IGLV2-23 IGLV3-25 IGLV1-40 SOS1 IGLC3 IGHV2-5 IGLV3-1 SHC1 IGHV4-39 IGLV3-19 IGHV3-7 IGLV3-21 IGLV2-14 IGHV3-33
REACTOME_G2_M_CHECKPOINTS	1.09814911378325e-07	5.72410225559521e-06	0.704975715167238	0.479532939831666	2.15202216293445	120	PSME2 RMI2 PSMC2 BRCA1 CLSPN RBBP8 RAD9A BARD1 PSMA4 CHEK1 CHEK2 PSMA3 MCM10 PSMB9 PKMYT1 CDC6 PSMA7 GTSE1 PSMB5 MCM4 CCNB1 YWHAG PSMD7 PSMA5 PSME1 PSMC3 PSMB6 NBN CDK2 PSMB8 PSMD8 PSMC5 YWHAH PIAS4 RPA3 MCM6 YWHAE UBC BRIP1 YWHAZ PSMD14 RFC5 MCM2 PSMB2 MCM3 ATRIP PSMD4 YWHAQ PSMC4 SUMO1 ORC3 DNA2 TP53 WEE1 PSMC1 RFC4 MCM8 RMI1 PSMB10 PSMD3 PSMC6 RNF8 UBE2N CDC7 NSD2 PSMD13
REACTOME_ANTIVIRAL_MECHANISM_BY_IFN_STIMULATED_GENES	2.18064937540893e-07	1.06980092887709e-05	0.690132458796796	0.535252511198639	2.21322070060781	79	USP18 OAS2 OAS1 OASL ISG15 MX1 OAS3 EIF2AK2 IFIT1 HERC5 UBA7 DDX58 MX2 UBE2L6 NUP205 STAT1 NUP62 UBE2E1 TRIM25 KPNB1 EIF4G1 EIF4G3 KPNA3
REACTOME_IMMUNOREGULATORY_INTERACTIONS_BETWEEN_A_LYMPHOID_AND_A_NON_LYMPHOID_CELL	2.70265406107176e-07	1.25222971496325e-05	0.674962860011025	0.468121019246133	2.10257118479873	121	SIGLEC1 IFITM1 CD300E CD300A ICAM2 LILRB4 LILRB1 IGHV1-2 IGKV2-30 B2M IGLV1-44 IGKV3-15 CLEC2B IGKV4-1 IGHV3-23 IGLV1-47 ITGB7 NECTIN2 IGKV3-20 HCST IGKV3-11 LILRA5 SELL IGKV1-5 SIGLEC5 IGLV2-11 ITGAL IGLC2 SLAMF7 FCGR2B CD300C IGHV4-59 OSCAR IGLV2-23 LAIR1 IGLV3-25 IGLV1-40 MICB HLA-F FCGR3A IGLC3 CD40 IGHV2-5 IGLV3-1 HLA-E ITGA4 IGHV4-39 IGLV3-19 IGHV3-7 LILRB2 IGLV3-21 IGLV2-14 IGHV3-33 CD300L…
REACTOME_PROGRAMMED_CELL_DEATH	4.12944143496444e-07	1.8126074509265e-05	0.674962860011025	0.415000673990955	1.96273296091308	175	TICAM1 RIPK3 BAK1 TNFSF10 PSME2 PMAIP1 BAX PSMC2 CLSPN NMT1 LMNB1 E2F1 CASP7 PSMA4 CASP1 PSMA3 PSMB9 RIPK1 GZMB SEPTIN4 HSP90AA1 PSMA7 PSMB5 KPNB1 YWHAG PSMD7 PSMA5 GSDMD PSME1 PSMC3 PSMB6 CD14 CASP3 PSMB8 PSMD8 PSMC5 IL18 YWHAH CHMP2B IRF2 HMGB2 DAPK3 TICAM2 LY96 PDCD6IP FASLG YWHAE UBC MLKL CTNNB1 PRKCD YWHAZ CASP4 PSMD14 PLEC CYCS DNM1L TRADD PSMB2 CASP5 FAS APPL1 PSMD4 YWHAQ PSMC4
REACTOME_FCGR3A_MEDIATED_IL10_SYNTHESIS	5.33956616848378e-07	2.10236533687809e-05	0.659444398037935	0.572925673444164	2.23814642066411	60	ADCY7 IGHV1-2 ADCY4 SRC IGKV2-30 IGLV1-44 IGKV3-15 IGKV4-1 IGHV3-23 IGLV1-47 IGKV3-20 IGKV3-11 IGKV1-5 IGLV2-11 IGLC2 IGHV4-59 IGLV2-23 ADCY9 IGLV3-25 IGLV1-40 IGHG2 FCGR3A IGLC3 IGHV2-5 IGHG1 IGLV3-1 CALM1 FGR IGHV4-39 IGLV3-19 IGHV3-7 IGLV3-21 YES1 IGLV2-14 IGHV3-33 FCGR1A
REACTOME_FCERI_MEDIATED_NF_KB_ACTIVATION	5.43743208003863e-07	2.10236533687809e-05	0.659444398037935	0.485502621526404	2.12361925098949	104	CUL1 PSME2 RELA PSMC2 PSMA4 IGHV1-2 PSMA3 PSMB9 IGKV2-30 IGLV1-44 IGKV3-15 FCER1G IGKV4-1 IGHV3-23 PSMA7 IGLV1-47 PSMB5 IGKV3-20 IGKV3-11 MS4A2 IGKV1-5 PSMD7 IGLV2-11 PSMA5 IGLC2 PSME1 IGHV4-59 PSMC3 IGLV2-23 PSMB6 IGLV3-25 IGLV1-40 PSMB8 PSMD8 PSMC5 IGLC3 IGHV2-5 IGLV3-1 UBC PSMD14 IGHV4-39 IGLV3-19 PSMB2 IGHV3-7 IGLV3-21 PSMD4 PSMC4 IGLV2-14 IGHV3-33
REACTOME_COMPLEMENT_CASCADE	5.54580784308369e-07	2.10236533687809e-05	0.659444398037935	0.582985374864053	2.24327564156954	53	SERPING1 C3AR1 IGHV1-2 C5 C1QC IGKV2-30 IGLV1-44 IGKV3-15 IGKV4-1 IGHV3-23 IGLV1-47 IGKV3-20 IGKV3-11 C1QB IGKV1-5 IGLV2-11 IGLC2 IGHV4-59 IGLV2-23 IGLV3-25 IGLV1-40 IGHG2 C1QA IGLC3 IGHV2-5 IGHG1 IGLV3-1 FCN1 IGHV4-39 IGLV3-19 IGHV3-7 IGLV3-21 IGLV2-14 IGHV3-33 CD81 CFD C3 IGHV3-30
REACTOME_CELL_CYCLE_CHECKPOINTS	7.52408879381772e-07	2.72830002349738e-05	0.659444398037935	0.386230496291834	1.89378206178824	224	XPO1 PSME2 RMI2 CENPN PSMC2 RCC2 BRCA1 CLSPN NDC80 RBBP8 RAD9A BARD1 CDKN1A PSMA4 CHEK1 CHEK2 PSMA3 MCM10 PSMB9 PKMYT1 BUB1 CDC6 UBE2E1 PSMA7 GTSE1 RANGAP1 PSMB5 UBE2S SKA2 CENPH BIRC5 MCM4 ZNF385A CCNB1 YWHAG PSMD7 KNTC1 CENPF PSMA5 CENPU PSME1 CDC20 PSMC3 BUB1B DYNC1I2 CCNA2 PSMB6 NBN CDK2 PPP2R5C PSMB8 PSMD8 PSMC5 ANAPC4 PPP2R5D YWHAH NUDC PIAS4 RPA3 MCM6 KNL1 CKAP5 YWHAE UBC BRIP1 PLK1 CENPE …
REACTOME_MITOTIC_G1_PHASE_AND_G1_S_TRANSITION	8.32365557204815e-07	2.89247031128673e-05	0.659444398037935	0.448324185466564	2.03625242245874	133	CUL1 PSME2 PSMC2 CDKN2C RRM2 E2F1 CDKN1A PSMA4 CCND3 PSMA3 TK1 TYMS CDT1 MCM10 JAK2 SRC PSMB9 GMNN TOP2A CDC6 PCNA PSMA7 PSMB5 MCM4 CCNB1 PSMD7 PSMA5 PSME1 PSMC3 CCNA2 PSMB6 CDK2 PSMB8 PSMD8 PSMC5 RPA3 MCM6 RB1 FBXO5 MYBL2 UBC POLE ABL1 DHFR PSMD14 MCM2 POLE2 PSMB2 MCM3 PSMD4 PSMC4 LIN9 CDK7 ORC3 PRIM1 RBL1 WEE1 PSMC1 MCM8 PSMB10 PSMD3 CDKN2D CCND2 PPP2R2A PSMC6 CDK6 PRIM2 CDC7 PSMD13 POLE4
REACTOME_NEUTROPHIL_DEGRANULATION	1.05066741022198e-06	3.50502648050052e-05	0.643551836150722	0.327669764703483	1.71401679482691	411	JUP BST2 PLAC8 RNASE2 GRN ADA2 NEU1 TCN1 CD300A CTSD PSMC2 ANXA2 DYNLT1 GUSB C3AR1 TNFAIP6 CEACAM1 DNAJC13 IDH1 GHDC FUCA2 NRAS ERP44 LAMTOR2 TMEM179B ARL8A CSTB NHLRC3 HSP90AB1 VAMP8 NCKAP1L B2M HSP90AA1 CST3 RAB10 HSPA8 FCER1G DIAPH1 TXNDC5 ACLY NPC2 PLEKHO2 SELL SNAP29 KPNB1 PSMD7 SIGLEC5 ITGAL PSMA5 ATP8B4 FGL2 GSDMD OSCAR PSMC3 DDOST LAIR1 CD14 ATG7 ARSB DERA HPSE ILF2 MGST1 HEXB TNFRSF1B NC…
REACTOME_SIGNALING_BY_THE_B_CELL_RECEPTOR_BCR	1.12067073776835e-06	3.5947669049954e-05	0.643551836150722	0.443929356764771	2.01786310556949	134	CUL1 PSME2 RELA PSMC2 NFKBIE PSMA4 IGHV1-2 PIK3AP1 PSMA3 NRAS PSMB9 IGKV2-30 IGLV1-44 IGKV3-15 IGKV4-1 IGHV3-23 PSMA7 IGLV1-47 PSMB5 IGKV3-20 NFKBIB IGKV3-11 IGKV1-5 PSMD7 IGLV2-11 PSMA5 IGLC2 PSME1 IGHV4-59 PSMC3 IGLV2-23 PSMB6 IGLV3-25 IGLV1-40 REL PSMB8 PSMD8 DAPP1 PSMC5 ORAI1 SOS1 IGLC3 IGHV2-5 IGLV3-1 CALM1 RASGRP3 UBC PTPN6 PSMD14 IGHV4-39 IGLV3-19 PSMB2 IGHV3-7 IGLV3-21 PPIA PSMD4 PSMC4 IG…
REACTOME_NONSENSE_MEDIATED_DECAY_NMD	1.16794826081368e-06	3.60766240562446e-05	0.643551836150722	-0.451162317582977	-2.03209571050687	101	PABPC1 RPL4 RPL7A RPL13 RPS16 RPL18 RPL3 RPS5 RPS3 RPLP2 GSPT1 RPL8 RPL18A RPS28 RPL22 RPS2 RPL10A RPL15 RPL13A RPL19 UPF3A RPS8 RPL37A RPLP1 RPS14 RPL38 RBM8A RPLP0 RPS13 CASC3 RPL29 RPL5 RPS19 RPL23A RPS11 RPS6 RPS18 RPS15 UBA52 RPSA RPL9 RPS23 RPL27 RPL32 SMG9 RPS15A RPS3A RPS21 RPL30 RPS9
REACTOME_CD22_MEDIATED_BCR_REGULATION	1.25759479407463e-06	3.74583592235087e-05	0.643551836150722	0.655451799462633	2.30909678999821	35	IGHV1-2 IGKV2-30 IGLV1-44 IGKV3-15 IGKV4-1 IGHV3-23 IGLV1-47 IGKV3-20 IGKV3-11 IGKV1-5 IGLV2-11 IGLC2 IGHV4-59 IGLV2-23 IGLV3-25 IGLV1-40 IGLC3 IGHV2-5 IGLV3-1 PTPN6 IGHV4-39 IGLV3-19 IGHV3-7 IGLV3-21 IGLV2-14 IGHV3-33
REACTOME_LEISHMANIA_INFECTION	1.31065947505938e-06	3.76927586965354e-05	0.643551836150722	0.404332467827047	1.90743493215006	172	ADCY7 PTGER2 RELA GPBAR1 GNGT2 P2RX4 C3AR1 CASP1 IGHV1-2 ADCY4 GNB4 SRC PTGIR RHBDF2 IGKV2-30 HSP90AB1 NCKAP1L DVL3 IGLV1-44 IGKV3-15 GNG5 NLRP3 IGKV4-1 IGHV3-23 IGLV1-47 ELMO2 IGKV3-20 IGKV3-11 IGKV1-5 IGLV2-11 IGLC2 GSDMD P2RX7 IGHV4-59 IGLV2-23 ADCY9 IGLV3-25 IGLV1-40 ADM IGHG2 IL18 ADAM17 FCGR3A TXNIP IGLC3 WIPF2 IGHV2-5 HMOX1 MEFV DVL2 IGHG1 IGLV3-1 CALM1 CYBA GNB1 ABL1 FGR IGHV4-39 IGLV3-19…
REACTOME_ROLE_OF_PHOSPHOLIPIDS_IN_PHAGOCYTOSIS	1.60021614631684e-06	4.44860088676081e-05	0.643551836150722	0.570197517911178	2.19406911041608	53	PRKCE IGHV1-2 IGKV2-30 PLD3 IGLV1-44 IGKV3-15 IGKV4-1 IGHV3-23 IGLV1-47 IGKV3-20 IGKV3-11 IGKV1-5 IGLV2-11 IGLC2 IGHV4-59 IGLV2-23 IGLV3-25 IGLV1-40 IGHG2 FCGR3A IGLC3 IGHV2-5 IGHG1 IGLV3-1 PRKCD IGHV4-39 IGLV3-19 IGHV3-7 IGLV3-21 IGLV2-14 IGHV3-33 FCGR1A
REACTOME_CELL_SURFACE_INTERACTIONS_AT_THE_VASCULAR_WALL	1.98090283803078e-06	5.3292676352183e-05	0.627256739718528	0.44624482881044	2.00353843823262	122	SLC3A2 GAS6 CEACAM1 SDC3 IGHV1-2 CD48 SRC NRAS ATP1B3 IGKV2-30 DOK2 IGLV1-44 IGKV3-15 JCHAIN FCER1G IGKV4-1 IGHV3-23 IGLV1-47 IGKV3-20 MERTK IGKV3-11 SELL IGKV1-5 IGLV2-11 ITGAL ATP1B1 IGLC2 IGHV4-59 IGLV2-23 IGLV3-25 IGLV1-40 CD74 SPN IGHA1 SOS1 INPP5D IGLC3 IGHV2-5 IGLV3-1 PICK1 IGHA2 SHC1 PTPN6 ITGAM ITGA4 TGFB1 IGHV4-39 IGLV3-19 ITGAV IGHV3-7 IGLV3-21 PPIA CD58 YES1 IGLV2-14 IGHV3-33 SLC7A7 S…
REACTOME_ZBP1_DAI_MEDIATED_INDUCTION_OF_TYPE_I_IFNS	3.36299600219591e-06	8.76480833072309e-05	0.627256739718528	0.752779295115745	2.27206821901944	19	ZBP1 TICAM1 RIPK3 RELA MYD88 TLR3 RIPK1 TBK1 NFKBIB
REACTOME_HEMOSTASIS	4.74969114619857e-06	0.000120037648967564	0.610526878385931	0.310900573349041	1.63566678703775	430	SLC3A2 LGALS3BP PHACTR2 GTPBP2 SERPING1 GAS6 PRKCE ANXA2 GNGT2 P2RX4 CEACAM1 SDC3 IGHV1-2 PDE1B KIF18B CD48 S100A10 GNB4 JAK2 KIF23 SRC NRAS ATP1B3 PTGIR IGKV2-30 DOK2 ANXA5 DAGLA IGLV1-44 IGKV3-15 GNG5 JCHAIN FCER1G IGKV4-1 IGHV3-23 IGLV1-47 RACGAP1 IGKV3-20 MERTK IGKV3-11 PLEK SELL HSPA5 IGKV1-5 IGLV2-11 ITGAL ATP1B1 IGLC2 P2RX7 VEGFA IGHV4-59 CAPZA1 IGLV2-23 IGLV3-25 SH2B3 IGLV1-40 CD74 CDK2 L…
REACTOME_ANTIGEN_PROCESSING_CROSS_PRESENTATION	6.70975048681689e-06	0.000164586232529567	0.610526878385931	0.469938442742311	2.01446612641724	92	CTSL TAP1 PSME2 PSMC2 MYD88 CALR PSMA4 PSMA3 PDIA3 PSMB9 LNPEP VAMP8 B2M PSMA7 PSMB5 PSMD7 PSMA5 PSME1 PSMC3 SEC61A1 PSMB6 CD14 PSMB8 HLA-F PSMD8 PSMC5 CD36 S100A9 STX4 TAPBP HLA-E CYBA LY96 S100A8 UBC PSMD14 PSMB2 SEC61G ITGAV PSMD4 PSMC4 HLA-A FCGR1A
REACTOME_APOPTOSIS	8.1779029628109e-06	0.000189377594962069	0.593325476396405	0.407347900245227	1.88866979318545	150	TICAM1 BAK1 TNFSF10 PSME2 PMAIP1 BAX PSMC2 CLSPN NMT1 LMNB1 E2F1 CASP7 PSMA4 PSMA3 PSMB9 RIPK1 GZMB SEPTIN4 PSMA7 PSMB5 KPNB1 YWHAG PSMD7 PSMA5 GSDMD PSME1 PSMC3 PSMB6 CD14 CASP3 PSMB8 PSMD8 PSMC5 YWHAH HMGB2 DAPK3 TICAM2 LY96 FASLG YWHAE UBC CTNNB1 PRKCD YWHAZ PSMD14 PLEC CYCS DNM1L TRADD PSMB2 FAS APPL1 PSMD4 YWHAQ PSMC4
REACTOME_FCGAMMA_RECEPTOR_FCGR_DEPENDENT_PHAGOCYTOSIS	8.17897670039547e-06	0.000189377594962069	0.593325476396405	0.451286438934476	1.99246779416578	108	PRKCE IGHV1-2 SRC IGKV2-30 PLD3 HSP90AB1 NCKAP1L IGLV1-44 IGKV3-15 HSP90AA1 IGKV4-1 IGHV3-23 IGLV1-47 ELMO2 IGKV3-20 IGKV3-11 IGKV1-5 IGLV2-11 IGLC2 IGHV4-59 IGLV2-23 IGLV3-25 IGLV1-40 IGHG2 FCGR3A IGLC3 WIPF2 IGHV2-5 IGHG1 IGLV3-1 CFL1 ABL1 PRKCD FGR IGHV4-39 IGLV3-19 WASL IGHV3-7 ABI1 VAV3 IGLV3-21 CYFIP1 YES1 IGLV2-14 IGHV3-33 FCGR1A ARPC2 PLD1 IGHV3-30 ARPC3 ARPC5 MYO10 NF2 WIPF1 RAC1 LIMK1 N…
REACTOME_RIP_MEDIATED_NFKB_ACTIVATION_VIA_ZBP1	8.40164390119489e-06	0.000189377594962069	0.593325476396405	0.779398049132638	2.27261647493765	16	ZBP1 TICAM1 RIPK3 RELA MYD88 TLR3 RIPK1 NFKBIB
REACTOME_MITOTIC_G2_G2_M_PHASES	1.0413756593455e-05	0.000228554552603723	0.593325476396405	0.386292511180196	1.82233159214968	172	CUL1 XPO1 RAB8A PSME2 PSMC2 E2F1 DCTN2 CDKN1A PSMA4 CNTRL TPX2 PSMA3 CEP164 PSMB9 PKMYT1 HSP90AB1 FOXM1 HSP90AA1 PSMA7 GTSE1 PSMB5 CCNB1 YWHAG PSMD7 CCP110 CENPF PSMA5 HMMR PSME1 HAUS1 PSMC3 DYNC1I2 CCNA2 PSMB6 AURKA CDK2 TUBA1B HAUS2 PSMB8 PSMD8 PSMC5 TUBG1 RBX1 PCNT PLK4 MYBL2 CKAP5 YWHAE UBC HAUS8 PLK1 MZT1 PSMD14 TUBB PSMB2 BORA DCTN1 PSMD4 PSMC4 NME7 LIN9 NEDD1 CDK7
REACTOME_PARASITE_INFECTION	1.72043716117905e-05	0.000367908869852135	0.575610261071129	0.481886068589511	2.01305436195713	83	IGHV1-2 SRC IGKV2-30 NCKAP1L IGLV1-44 IGKV3-15 IGKV4-1 IGHV3-23 IGLV1-47 ELMO2 IGKV3-20 IGKV3-11 IGKV1-5 IGLV2-11 IGLC2 IGHV4-59 IGLV2-23 IGLV3-25 IGLV1-40 IGHG2 FCGR3A IGLC3 WIPF2 IGHV2-5 IGHG1 IGLV3-1 ABL1 FGR IGHV4-39 IGLV3-19 WASL IGHV3-7 ABI1 VAV3 IGLV3-21 CYFIP1 YES1 IGLV2-14 IGHV3-33 ARPC2 IGHV3-30 ARPC3 ARPC5 MYO10 WIPF1 RAC1 NCKAP1 IGHV3-11 VAV2 LYN IGHV4-34 CD247 VAV1
REACTOME_CYTOSOLIC_SENSORS_OF_PATHOGEN_ASSOCIATED_DNA	1.78668650608574e-05	0.000372524136518878	0.575610261071129	0.527447937248772	2.05413408651993	59	IRF7 ZBP1 TICAM1 IFI16 TRIM56 RIPK3 CGAS RELA MYD88 TLR3 AIM2 TRIM21 POLR3GL RIPK1 TBK1 NFKBIB
REACTOME_ANTI_INFLAMMATORY_RESPONSE_FAVOURING_LEISHMANIA_PARASITE_INFECTION	2.01580148220889e-05	0.000410043521015173	0.575610261071129	0.44070764482019	1.90759869252781	99	ADCY7 PTGER2 GPBAR1 GNGT2 IGHV1-2 ADCY4 GNB4 SRC PTGIR RHBDF2 IGKV2-30 IGLV1-44 IGKV3-15 GNG5 IGKV4-1 IGHV3-23 IGLV1-47 IGKV3-20 IGKV3-11 IGKV1-5 IGLV2-11 IGLC2 IGHV4-59 IGLV2-23 ADCY9 IGLV3-25 IGLV1-40 ADM IGHG2 ADAM17 FCGR3A IGLC3 IGHV2-5 IGHG1 IGLV3-1 CALM1 GNB1 FGR IGHV4-39 IGLV3-19 IGHV3-7 IGLV3-21 YES1 IGLV2-14 IGHV3-33 FCGR1A ADRB2 POMC
REACTOME_M_PHASE	2.30023171327168e-05	0.000456760297349662	0.575610261071129	0.322805349742012	1.6323451907573	307	XPO1 GORASP1 PSME2 MASTL CENPN PSMC2 NUP205 RCC2 NDC80 LMNB1 DCTN2 PSMA4 CNTRL PSMA3 ESPL1 CEP164 VRK2 KIF23 PSMB9 BLZF1 NCAPG NUP62 BUB1 UBE2E1 HSP90AA1 PSMA7 RANGAP1 PSMB5 UBE2S SKA2 CENPH BIRC5 CCNB1 KPNB1 YWHAG NCAPH PSMD7 KNTC1 CCP110 CENPF PSMA5 CENPU PSME1 CDC20 HAUS1 PSMC3 BUB1B DYNC1I2 PSMB6 TUBA1B KMT5A PPP2R5C HAUS2 PSMB8 PSMD8 PSMC5 ANAPC4 TUBG1 PCNT PPP2R5D CHMP2B NUDC CC2D1B PLK4 RB…
REACTOME_ANTIGEN_PRESENTATION_FOLDING_ASSEMBLY_AND_PEPTIDE_LOADING_OF_CLASS_I_MHC	3.4018455479253e-05	0.000659799810923186	0.557332238758646	0.673652313457116	2.13230704008009	23	TAP1 SEC24A CALR ERAP2 PDIA3 B2M HSPA5 SEC24D HLA-F SEC31A TAPBP HLA-E SEC24C SEC23A HLA-A
REACTOME_ANTIGEN_ACTIVATES_B_CELL_RECEPTOR_BCR_LEADING_TO_GENERATION_OF_SECOND_MESSENGERS	3.49413971554761e-05	0.000662298300628796	0.557332238758646	0.504667821659822	1.96589769674397	58	IGHV1-2 PIK3AP1 IGKV2-30 IGLV1-44 IGKV3-15 IGKV4-1 IGHV3-23 IGLV1-47 IGKV3-20 IGKV3-11 IGKV1-5 IGLV2-11 IGLC2 IGHV4-59 IGLV2-23 IGLV3-25 IGLV1-40 DAPP1 ORAI1 SOS1 IGLC3 IGHV2-5 IGLV3-1 CALM1 PTPN6 IGHV4-39 IGLV3-19 IGHV3-7 IGLV3-21 IGLV2-14 IGHV3-33
REACTOME_FCERI_MEDIATED_MAPK_ACTIVATION	4.00436675671431e-05	0.000735231404906699	0.557332238758646	0.51757813147245	2.01569635069671	59	IGHV1-2 NRAS IGKV2-30 IGLV1-44 IGKV3-15 FCER1G IGKV4-1 IGHV3-23 IGLV1-47 IGKV3-20 IGKV3-11 MS4A2 IGKV1-5 IGLV2-11 IGLC2 IGHV4-59 IGLV2-23 IGLV3-25 IGLV1-40 SOS1 IGLC3 IGHV2-5 IGLV3-1 SHC1 IGHV4-39 IGLV3-19 IGHV3-7 MAP3K1 FOS VAV3 IGLV3-21 IGLV2-14 IGHV3-33 LCP2
REACTOME_FCERI_MEDIATED_CA_2_MOBILIZATION	4.05523316855014e-05	0.000735231404906699	0.557332238758646	0.502807271079804	1.95865005395212	58	IGHV1-2 IGKV2-30 IGLV1-44 IGKV3-15 FCER1G IGKV4-1 IGHV3-23 IGLV1-47 IGKV3-20 IGKV3-11 MS4A2 IGKV1-5 IGLV2-11 IGLC2 IGHV4-59 IGLV2-23 IGLV3-25 IGLV1-40 SOS1 IGLC3 IGHV2-5 IGLV3-1 CALM1 SHC1 IGHV4-39 IGLV3-19 IGHV3-7 VAV3 IGLV3-21 IGLV2-14 IGHV3-33 LCP2
REACTOME_SRP_DEPENDENT_COTRANSLATIONAL_PROTEIN_TARGETING_TO_MEMBRANE	6.63800052990126e-05	0.0011778920089229	0.538434096309916	-0.415102572475576	-1.87371597050154	99	RPL4 RPL7A RPL13 RPS16 RPL18 RPL3 RPS5 RPS3 RPLP2 RPL8 RPL18A SEC61A2 RPS28 RPL22 RPS2 RPL10A RPL15 RPL13A RPL19 RPS8 RPL37A RPLP1 RPS14 RPL38 RPLP0 RPS13 RPL29 RPL5 RPS19 RPL23A RPS11 SRP19 RPS6 RPS18 RPS15 UBA52 RPSA RPL9 RPS23 RPL27 RPL32 RPS15A RPN1 RPS3A RPS21 RPL30 RPS9
REACTOME_DNA_REPLICATION	7.03442391391365e-05	0.0012222311550425	0.538434096309916	0.408021872260312	1.8237874189416	117	CUL1 PSME2 PSMC2 E2F1 PSMA4 PSMA3 CDT1 MCM10 PSMB9 GMNN CDC6 POLD1 UBE2E1 PCNA PSMA7 PSMB5 UBE2S MCM4 KPNB1 PSMD7 PSMA5 PSME1 PSMC3 CCNA2 PSMB6 CDK2 PSMB8 PSMD8 PSMC5 ANAPC4 RBX1 FEN1 RPA3 MCM6 UBC POLE PSMD14 RFC5 MCM2 POLE2 PSMB2 MCM3 PSMD4 PSMC4 ORC3 DNA2 PRIM1 UBE2C PSMC1 RFC4 POLD3 MCM8 PSMB10 PSMD3 PSMC6 PRIM2 CDC7 PSMD13 ANAPC7 POLE4
REACTOME_HOMOLOGY_DIRECTED_REPAIR	8.17106816397888e-05	0.00139074915280783	0.538434096309916	0.441631399296557	1.89153451253291	93	BRCA2 RMI2 BRCA1 CLSPN RBBP8 RAD9A BARD1 CHEK1 TIMELESS SLX4 PALB2 POLD1 POLQ PCNA POLK SUMO2 CCNA2 NBN CDK2 RAD51B PIAS4 FEN1 RPA3 POLH UBC POLE MUS81 ABL1 BRIP1 RFC5 POLE2 ATRIP SUMO1 DNA2
REACTOME_ACTIVATION_OF_THE_MRNA_UPON_BINDING_OF_THE_CAP_BINDING_COMPLEX_AND_EIFS_AND_SUBSEQUENT_BINDING_TO_43S	9.72384394637983e-05	0.00162193717025616	0.538434096309916	-0.492347179417581	-1.95409760122311	52	EIF3L EIF4B PABPC1 EIF3F RPS16 RPS5 RPS3 RPS28 RPS2 EIF3H EIF3D EIF3K RPS8 RPS14 RPS13 RPS19 RPS11 RPS6 RPS18 RPS15 RPSA RPS23 RPS15A EIF3B RPS3A RPS21 RPS9
REACTOME_REGULATED_NECROSIS	9.96611925046344e-05	0.0016297536186052	0.538434096309916	0.540080831777674	2.03005333007326	49	RIPK3 BAK1 TNFSF10 BAX CASP1 RIPK1 GZMB HSP90AA1 GSDMD CASP3 IL18 CHMP2B IRF2 PDCD6IP FASLG UBC MLKL CASP4 CYCS TRADD CASP5 FAS IRF1 IL1B TP53
REACTOME_RESPONSE_OF_EIF2AK4_GCN2_TO_AMINO_ACID_DEFICIENCY	0.000111430145499909	0.00178716810282546	0.538434096309916	-0.421519489613957	-1.84551097910977	87	RPL4 RPL7A RPL13 RPS16 RPL18 RPL3 RPS5 RPS3 RPLP2 RPL8 RPL18A RPS28 RPL22 RPS2 RPL10A RPL15 RPL13A RPL19 RPS8 RPL37A RPLP1 RPS14 RPL38 RPLP0 RPS13 RPL29 RPL5 RPS19 IMPACT RPL23A RPS11 RPS6 RPS18 RPS15 UBA52 RPSA RPL9 RPS23 RPL27 RPL32 RPS15A RPS3A RPS21 RPL30 RPS9
REACTOME_FC_EPSILON_RECEPTOR_FCERI_SIGNALING	0.00013223953531444	0.00208090136702345	0.518848077743792	0.370552459099099	1.71592764025579	151	CUL1 PSME2 RELA PSMC2 PSMA4 IGHV1-2 PSMA3 NRAS PSMB9 IGKV2-30 IGLV1-44 IGKV3-15 FCER1G IGKV4-1 IGHV3-23 PSMA7 IGLV1-47 PSMB5 IGKV3-20 IGKV3-11 MS4A2 IGKV1-5 PSMD7 IGLV2-11 PSMA5 IGLC2 PSME1 IGHV4-59 PSMC3 IGLV2-23 PSMB6 IGLV3-25 IGLV1-40 PSMB8 PSMD8 PSMC5 SOS1 IGLC3 IGHV2-5 IGLV3-1 CALM1 UBC SHC1 PSMD14 IGHV4-39 IGLV3-19 PSMB2 IGHV3-7 MAP3K1 FOS VAV3 IGLV3-21 PSMD4 PSMC4 IGLV2-14 IGHV3-33
REACTOME_NEGATIVE_REGULATORS_OF_DDX58_IFIH1_SIGNALING	0.000137989415817442	0.00211121533756259	0.518848077743792	0.575784337950609	2.01568583489013	34	ISG15 HERC5 IFIH1 UBA7 DDX58 UBE2L6 RNF135 TRIM25 TBK1 TNFAIP3 ATG5 NLRC5 UBE2K IKBKE
REACTOME_SYNTHESIS_OF_DNA	0.000139228829215758	0.00211121533756259	0.518848077743792	0.41630119613463	1.8345941337272	107	CUL1 PSME2 PSMC2 PSMA4 PSMA3 CDT1 PSMB9 CDC6 POLD1 UBE2E1 PCNA PSMA7 PSMB5 UBE2S MCM4 PSMD7 PSMA5 PSME1 PSMC3 CCNA2 PSMB6 CDK2 PSMB8 PSMD8 PSMC5 ANAPC4 RBX1 FEN1 RPA3 MCM6 UBC POLE PSMD14 RFC5 MCM2 POLE2 PSMB2 MCM3 PSMD4 PSMC4 ORC3 DNA2 PRIM1 UBE2C PSMC1 RFC4 POLD3 MCM8 PSMB10 PSMD3 PSMC6 PRIM2 PSMD13 ANAPC7 POLE4
REACTOME_TOLL_LIKE_RECEPTOR_CASCADES	0.00015714583266381	0.00234035043645746	0.518848077743792	0.397591905537041	1.80488744647548	132	IRF7 CUL1 TICAM1 UNC93B1 CTSL RIPK3 NOD1 RELA MYD88 SOCS1 TLR3 MAPK7 DUSP7 RIPK1 MAP2K6 MEF2A TBK1 NFKBIB HSP90B1 GSDMD MAPK11 CD14 DUSP3 IRAK2 CD36 S100A9 PPP2R5D IKBKE LY86 TNIP2 TICAM2 NOD2 LY96 RIPK2 S100A8 UBC ITGAM LGMN TANK NKIRAS2 MAP3K1 FOS NFKB2
REACTOME_INTERLEUKIN_1_FAMILY_SIGNALING	0.000165727018384985	0.00242484795321189	0.518848077743792	0.397458435068376	1.7765706760138	117	CUL1 NOD1 IL1RN PSME2 RELA PSMC2 MYD88 PSMA4 CASP1 PSMA3 PSMB9 SMAD3 PTPN9 MAP2K6 PSMA7 TBK1 PSMB5 NFKBIB PSMD7 PSMA5 GSDMD PSME1 PSMC3 PSMB6 PSMB8 PSMD8 PSMC5 IRAK2 RBX1 IL18 TNIP2 NOD2 PTPN23 RIPK2 UBC PTPN6 PSMD14 PSMB2 NKIRAS2 NFKB2 PSMD4 PSMC4 STAT3 BTRC IL1B IL18R1 IL18BP PSMC1 MAP3K8 PSMB10 PSMD3 IRAK4 PTPN18 PSMC6 UBE2N TRAF6
REACTOME_HDR_THROUGH_HOMOLOGOUS_RECOMBINATION_HRR	0.00017637093862201	0.00253609246225442	0.518848077743792	0.488989229106952	1.90435751571808	59	BRCA2 RMI2 BRCA1 RBBP8 RAD9A BARD1 CHEK1 SLX4 PALB2 POLD1 PCNA POLK NBN RAD51B RPA3 POLH UBC POLE MUS81 BRIP1 RFC5 POLE2 ATRIP DNA2 RFC4 POLD3 RMI1
REACTOME_ORC1_REMOVAL_FROM_CHROMATIN	0.000248689025651361	0.00351536690497009	0.49849310876659	0.470631397730536	1.87677374962031	65	CUL1 PSME2 PSMC2 PSMA4 PSMA3 CDT1 PSMB9 CDC6 PSMA7 PSMB5 MCM4 PSMD7 PSMA5 PSME1 PSMC3 CCNA2 PSMB6 CDK2 PSMB8 PSMD8 PSMC5 RBX1 MCM6 UBC PSMD14 MCM2 PSMB2 MCM3 PSMD4 PSMC4 ORC3 PSMC1 MCM8 PSMB10 PSMD3
REACTOME_DNA_REPLICATION_PRE_INITIATION	0.000261256813048744	0.00363146970137755	0.49849310876659	0.445316268159853	1.8422197399461	80	PSME2 PSMC2 E2F1 PSMA4 PSMA3 CDT1 MCM10 PSMB9 GMNN CDC6 PSMA7 PSMB5 MCM4 KPNB1 PSMD7 PSMA5 PSME1 PSMC3 PSMB6 CDK2 PSMB8 PSMD8 PSMC5 RPA3 MCM6 UBC POLE PSMD14 MCM2 POLE2 PSMB2 MCM3 PSMD4 PSMC4 ORC3 PRIM1 PSMC1 MCM8 PSMB10 PSMD3 PSMC6 PRIM2 CDC7 PSMD13 POLE4
REACTOME_MITOTIC_METAPHASE_AND_ANAPHASE	0.000318692752563193	0.0043572091088148	0.49849310876659	0.343234855902587	1.64870010785419	196	XPO1 PSME2 CENPN PSMC2 NUP205 RCC2 NDC80 LMNB1 PSMA4 PSMA3 ESPL1 VRK2 PSMB9 NUP62 BUB1 UBE2E1 PSMA7 RANGAP1 PSMB5 UBE2S SKA2 CENPH BIRC5 CCNB1 KPNB1 PSMD7 KNTC1 CENPF PSMA5 CENPU PSME1 CDC20 PSMC3 BUB1B DYNC1I2 PSMB6 TUBA1B PPP2R5C PSMB8 PSMD8 PSMC5 ANAPC4 PPP2R5D CHMP2B NUDC CC2D1B KNL1 FBXO5 CKAP5 UBC NUP54 PLK1 CENPE PSMD14 NUP160 ZWILCH PSMB2 VRK1 SPAST PSMD4 PSMC4 NUP37 SUMO1 RCC1 TMPO PTTG1…
REACTOME_CLASS_I_MHC_MEDIATED_ANTIGEN_PROCESSING_PRESENTATION	0.00047959695290586	0.00645135256005625	0.49849310876659	0.301768566527868	1.53635853516851	324	HERC6 HERC5 UBA7 RNF213 CUL1 DTX3L TRIM69 FBXO6 UBE2L6 CTSL TAP1 PSME2 PSMC2 MYD88 SEC24A CALR RBCK1 SOCS1 RNF138 PSMA4 TRIM21 PSMA3 ERAP2 PDIA3 PSMB9 WSB1 LNPEP VAMP8 UBE2E1 B2M RNF114 FBXL19 PSMA7 UBE2Z PSMB5 FBXL8 RNF25 UBE2S HSPA5 PSMD7 PSMA5 UBE2L3 UBE2J1 UBE3B PSME1 CDC20 SEC24D PSMC3 MYLIP SEC61A1 PSMB6 CD14 ATG7 RNF6 UBE2K SPSB1 PSMB8 HLA-F PSMD8 PSMC5 LRSAM1 ANAPC4 UBR1 CD36 S100A9 ZNRF2…
REACTOME_DEUBIQUITINATION	0.000553685869769901	0.00732974627600154	0.477270815362862	0.322838015897675	1.56530099401919	210	USP18 IFIH1 DDX58 NOD1 DDB2 USP25 PSME2 PSMC2 BRCA1 CLSPN JOSD2 BARD1 PSMA4 USP42 ABRAXAS2 PSMA3 TADA3 PSMB9 RIPK1 RNF135 SMAD3 NLRP3 TRIM25 PSMA7 SMAD1 PSMB5 OTUB1 USP49 RCE1 PSMD7 TNFAIP3 CCP110 KDM1B PSMA5 PSME1 CDC20 PSMC3 TNKS2 JOSD1 CCNA2 PSMB6 RHOT1 PSMB8 PSMD8 PSMC5 USP8 USP33 HIF1A ADRM1 TNIP2 TFPT KEAP1 VCPIP1 NOD2 RIPK2 UBC
REACTOME_RHO_GTPASE_EFFECTORS	0.000605020264922483	0.00788417032727111	0.477270815362862	0.327606468722929	1.58503902000622	206	XPO1 SRGAP2 CENPN RCC2 PKN1 NDC80 SRC ROCK2 BUB1 NCKAP1L DVL3 RANGAP1 DIAPH1 CIT SKA2 CENPH BIRC5 FMNL2 YWHAG KNTC1 CENPF CENPU CDC20 MYL12B RHOC BUB1B DYNC1I2 MAPK11 TUBA1B PPP2R5C CTNNA1 RHOB MRTFA S100A9 FMNL1 PPP2R5D YWHAH NUDC WIPF2 DVL2 CALM1 KNL1 CYBA DIAPH3 CKAP5 CFL1 S100A8 YWHAE KIF14 ABL1 CTNNB1 PRKCD PLK1 CENPE YWHAZ NUP160 ZWILCH NCOA2 WASL ABI1 RAC2 DLG4 KIF5B YWHAQ CYFIP1
REACTOME_SCF_SKP2_MEDIATED_DEGRADATION_OF_P27_P21	0.000629031071934814	0.008070952522979	0.477270815362862	0.474241272160123	1.82483804900223	53	CUL1 PSME2 PSMC2 CDKN1A PSMA4 PSMA3 PSMB9 PSMA7 PSMB5 PSMD7 PSMA5 PSME1 PSMC3 CCNA2 PSMB6 CDK2 PSMB8 PSMD8 PSMC5 UBC PSMD14 PSMB2 PSMD4 PSMC4
REACTOME_METABOLISM_OF_VITAMINS_AND_COFACTORS	0.000648898091999809	0.00819971225345213	0.477270815362862	0.365686323656971	1.64765118598515	126	AGRN PARP10 LDLR PARP9 TCN2 PARP14 TCN1 CD38 MTHFD2 RFK GCH1 SLC25A19 SDC3 IDH1 RETSAT GCHFR HSP90AA1 GSTO1 PARP4 NADK NADK2 SLC52A2 NAPRT BST1 PNPO ENPP2 COQ5 PANK2 MMUT CALM1 FLAD1 PPCDC MTHFR SLC2A3 MMAA AASDHPPT DHFR RDH11 PDSS1 MTHFD1 LRP8 MMADHC AKR1C3 MTRR MTHFD1L COASY
REACTOME_DISEASES_OF_IMMUNE_SYSTEM	0.00069488070065825	0.00864970902013404	0.477270815362862	0.602054361997545	1.95028569575972	25	TICAM1 UNC93B1 RELA MYD88 TLR3 CD14 CD36 S100A9 LY96 S100A8 NFKB2 TLR2 IRAK4
REACTOME_RHO_GTPASES_ACTIVATE_FORMINS	0.000707947882027879	0.00868277255310664	0.477270815362862	0.380415538660394	1.68792377000424	109	XPO1 SRGAP2 CENPN RCC2 NDC80 SRC BUB1 DVL3 RANGAP1 DIAPH1 SKA2 CENPH BIRC5 FMNL2 KNTC1 CENPF CENPU CDC20 RHOC BUB1B DYNC1I2 TUBA1B PPP2R5C RHOB MRTFA FMNL1 PPP2R5D NUDC DVL2 KNL1 DIAPH3 CKAP5 PLK1 CENPE NUP160 ZWILCH
REACTOME_TRANSCRIPTIONAL_REGULATION_BY_RUNX2	0.000718374357914788	0.00868295963044831	0.477270815362862	0.413127360547371	1.74630392284118	87	CUL1 PSME2 BAX PSMC2 STAT1 CDKN1A PSMA4 PSMA3 SRC PSMB9 PSMA7 SMAD1 PSMB5 CCNB1 CBFB PSMD7 PSMA5 PSME1 MAF PSMC3 PSMB6 PSMB8 PSMD8 PSMC5 RBX1 HIVEP3 RB1 UBC ABL1 PPARGC1B PSMD14 PSMB2 PSMD4 PSMC4 YES1
REACTOME_CASPASE_ACTIVATION_VIA_DEATH_RECEPTORS_IN_THE_PRESENCE_OF_LIGAND	0.000789319439205688	0.00929568940981743	0.477270815362862	0.684619949690236	1.99625669895953	16	TICAM1 TNFSF10 RIPK1 CD14 TICAM2 LY96 FASLG TRADD FAS
REACTOME_G2_M_DNA_DAMAGE_CHECKPOINT	0.000791359649996448	0.00929568940981743	0.477270815362862	0.472814881392873	1.83808082615021	55	RMI2 BRCA1 RBBP8 RAD9A BARD1 CHEK1 CHEK2 CCNB1 YWHAG NBN YWHAH PIAS4 RPA3 YWHAE BRIP1 YWHAZ RFC5 ATRIP YWHAQ SUMO1 DNA2 TP53 WEE1 RFC4 RMI1 RNF8 UBE2N NSD2
REACTOME_ACTIVATION_OF_THE_PRE_REPLICATIVE_COMPLEX	0.00084552114695438	0.0097939532855549	0.477270815362862	0.580126438991309	1.92064295467415	28	CDT1 MCM10 GMNN CDC6 MCM4 CDK2 RPA3 MCM6 POLE MCM2 POLE2 MCM3 ORC3 PRIM1 MCM8 PRIM2 CDC7 POLE4
REACTOME_TRAF6_MEDIATED_NF_KB_ACTIVATION	0.000925459160543377	0.0105730539711394	0.477270815362862	0.598199444379197	1.89347659191697	23	IFIH1 DDX58 RELA RNF135 TRIM25 NFKBIB NKIRAS2 MAP3K1 NFKB2
REACTOME_METABOLISM_OF_STEROIDS	0.00101779650706697	0.0114457925634158	0.45505986738723	0.402928751251453	1.73137158356141	94	HELZ2 STARD4 SRD5A1 SEC24A FDXR SREBF2 DHCR24 SCD HSD3B7 PMVK KPNB1 ARV1 SQLE SEC24D SUMO2 SCP2 FDX1 MTF1 STARD3NL ACOT8 OSBP TGS1 PIAS4 STARD3 HSD17B4 ACAT2 SEC24C MVD MED1 LGMN HMGCS1 NCOA2 NFYA SEC23A AKR1C3 IDI1 POMC RAN MSMO1
REACTOME_TRANSCRIPTIONAL_REGULATION_BY_RUNX3	0.00103894056546353	0.0114457925634158	0.45505986738723	0.417439755809183	1.74383319224325	83	BRD2 PSME2 PSMC2 CDKN1A PSMA4 PSMA3 SRC PSMB9 SMAD3 PSMA7 PSMB5 MAML1 CBFB PSMD7 ITGAL PSMA5 PSME1 PSMC3 PSMB6 PSMB8 PSMD8 PSMC5 SNW1 RUNX3 UBC CTNNB1 ITGA4 TGFB1 TCF7L2 PSMD14 PSMB2 PSMD4 PSMC4 EP300 MAML2 KAT2A TP53 PSMC1 PSMB10 PSMD3
REACTOME_TRAF6_MEDIATED_IRF7_ACTIVATION	0.00104302186429209	0.0114457925634158	0.45505986738723	0.676498730056978	1.97257635031654	16	IRF7 IFIH1 DDX58 RNF135 TRIM25 TBK1 SIKE1 IKBKE
REACTOME_PYROPTOSIS	0.00113948320083097	0.0123419349284809	0.45505986738723	0.60984932027289	1.91077582988038	22	BAK1 BAX CASP1 GZMB GSDMD CASP3 IL18 CHMP2B IRF2 CASP4 CYCS CASP5 IRF1 IL1B TP53
REACTOME_RESOLUTION_OF_D_LOOP_STRUCTURES	0.00121599079729091	0.013001747755649	0.45505986738723	0.572888130444576	1.87635193243927	27	BRCA2 RMI2 BRCA1 RBBP8 BARD1 SLX4 PALB2 NBN RAD51B MUS81 BRIP1
REACTOME_SIGNALING_BY_NOTCH4	0.00141481736636251	0.0149361732094473	0.45505986738723	0.41908306049786	1.72624174900728	74	CUL1 PSME2 PSMC2 PSMA4 PSMA3 PSMB9 ACTA2 SMAD3 PSMA7 PSMB5 MAML1 PSMD7 PSMA5 PSME1 PSMC3 PSMB6 PSMB8 NCSTN PSMD8 PSMC5 RBX1 PSEN2 SNW1 APH1A UBC YWHAZ PSMD14 PSMB2 PSMD4 PSMC4 NOTCH2 EP300 MAML2 KAT2A PSMC1 PSMB10 PSMD3
REACTOME_CLASS_A_1_RHODOPSIN_LIKE_RECEPTORS	0.00169925072212948	0.0175894464812299	0.45505986738723	0.384157873529706	1.67704805281412	103	CMKLR1 CCR1 P2RY6 PTGER2 CCRL2 S1PR2 FPR3 GPBAR1 CX3CR1 C3AR1 CXCL10 OPRL1 C5 FFAR2 PTGIR LPAR6 SSTR3 CCL4 CCR5 NTSR1
REACTOME_ASPARAGINE_N_LINKED_GLYCOSYLATION	0.00172117486138026	0.0175894464812299	0.45505986738723	0.303216125688457	1.49960664403202	256	GORASP1 NEU1 MIA3 NAPA SEC24A CALR MPDU1 DCTN2 RNF185 COPG1 MGAT1 NSF ST3GAL5 NAGK STX17 PDIA3 ARCN1 LMAN2 TRAPPC3 TMED9 KDELR1 COPB2 SLC35C1 GBF1 YKT6 EDEM2 TRAPPC4 COG4 SLC17A5 SEC24D CAPZA1 DYNC1I2 DDOST B4GALT4 NUS1 TUBA1B RPN2 GMPPA DAD1 MGAT2 NUDT14 CTSZ MANEA SEC31A B4GALT5 OS9 KDELR2 ASGR1 ST8SIA6 SEC23IP NAPG RAB1A ALG3 GOSR1 TMED7 UBC SEC24C TRAPPC6B GANAB COPE DPAGT1 MVD FCSK CTSA USO1…
REACTOME_TRANSPORT_TO_THE_GOLGI_AND_SUBSEQUENT_MODIFICATION	0.00172941799935354	0.0175894464812299	0.45505986738723	0.338974414066597	1.56969830358306	151	GORASP1 MIA3 NAPA SEC24A DCTN2 COPG1 MGAT1 NSF STX17 ARCN1 LMAN2 TRAPPC3 TMED9 KDELR1 COPB2 GBF1 YKT6 TRAPPC4 COG4 SEC24D CAPZA1 DYNC1I2 B4GALT4 TUBA1B MGAT2 CTSZ MANEA SEC31A B4GALT5 KDELR2 ST8SIA6 SEC23IP NAPG RAB1A GOSR1 TMED7 SEC24C TRAPPC6B COPE USO1 PREB DCTN1 FUCA1 TFG SEC23A
REACTOME_THE_NLRP3_INFLAMMASOME	0.00177925884813109	0.0178783358956786	0.45505986738723	0.655457166874069	1.91122207415285	16	RELA CASP1 HSP90AB1 NLRP3 P2RX7 TXNIP HMOX1 MEFV NFKB2 PANX1 TXN
REACTOME_REGULATION_OF_RUNX3_EXPRESSION_AND_ACTIVITY	0.00193366558500745	0.0191985368797169	0.45505986738723	0.455936762180806	1.76365862619524	54	PSME2 PSMC2 PSMA4 PSMA3 SRC PSMB9 PSMA7 PSMB5 CBFB PSMD7 PSMA5 PSME1 PSMC3 PSMB6 PSMB8 PSMD8 PSMC5 RUNX3 UBC TGFB1 PSMD14 PSMB2 PSMD4 PSMC4 EP300 PSMC1 PSMB10 PSMD3 PSMC6
REACTOME_PURINERGIC_SIGNALING_IN_LEISHMANIASIS_INFECTION	0.00198787219142971	0.019504534207675	0.431707695803346	0.569096998120409	1.82424729541789	24	RELA P2RX4 C3AR1 CASP1 HSP90AB1 NLRP3 GSDMD P2RX7 IL18 TXNIP HMOX1 MEFV NFKB2 C3 TXN IL1B
REACTOME_TRANSPORT_OF_SMALL_MOLECULES	0.0020489728473681	0.019763688421197	0.431707695803346	0.274223454541903	1.43479226590252	408	SLC3A2 ATP13A1 ADCY7 CUL1 LDLR RIPK3 PSME2 FXYD6 ATP8B3 MAIP1 PSMC2 SLC30A1 GNGT2 SLC20A1 SLC1A4 ATP10A SLC12A7 ABCA1 SLC39A7 RNF185 PSMA4 SLC4A2 ANO5 PSMA3 ADCY4 GNB4 TTYH3 PSMB9 ATP1B3 RIPK1 SLC26A6 APOBR GNG5 LRRC8D NR1H3 ATP6V1H CLTA PSMA7 CLCN7 ATP6V0E1 ATP6V1E1 PSMB5 SLC9A9 NPC2 OSTM1 TRPC4AP PSMD7 SLC35C1 PSMA5 ATP8B4 ATP1B1 LIPA EIF2S2 PSME1 YME1L1 ARL2 SLC17A5 PSMC3 SLC2A6 MYLIP PHB PSMB…
REACTOME_HOMOLOGOUS_DNA_PAIRING_AND_STRAND_EXCHANGE	0.00208043337134578	0.019763688421197	0.431707695803346	0.504573027280987	1.78899841085611	37	BRCA2 RMI2 BRCA1 RBBP8 RAD9A BARD1 CHEK1 PALB2 NBN RAD51B RPA3 BRIP1 RFC5 ATRIP DNA2 RFC4 RMI1
REACTOME_UNFOLDED_PROTEIN_RESPONSE_UPR	0.00209985826874611	0.019763688421197	0.431707695803346	0.410454439789984	1.69719196789055	79	CREB3L2 TPP1 CREB3 CALR MYDGF ATF3 CEBPG ATF4 DDIT3 EXOSC9 PDIA6 HSPA5 HSP90B1 EIF2S2 ZBTB17 SEC31A HYOU1 DNAJB11 XBP1 YIF1A SHC1 EIF2S1 DNAJB9 CUL7 NFYA PREB DCTN1 PARN GFPT1 CXXC1 EXOSC4
REACTOME_INTERLEUKIN_1_SIGNALING	0.00210907466365292	0.019763688421197	0.431707695803346	0.390227609322905	1.67679519469472	94	CUL1 NOD1 IL1RN PSME2 RELA PSMC2 MYD88 PSMA4 PSMA3 PSMB9 MAP2K6 PSMA7 PSMB5 NFKBIB PSMD7 PSMA5 PSME1 PSMC3 PSMB6 PSMB8 PSMD8 PSMC5 IRAK2 RBX1 TNIP2 NOD2 RIPK2 UBC PSMD14 PSMB2 NKIRAS2 NFKB2 PSMD4 PSMC4 BTRC IL1B PSMC1 MAP3K8 PSMB10 PSMD3 IRAK4 PSMC6 UBE2N TRAF6
REACTOME_DEGRADATION_OF_DVL	0.00214759088454468	0.0199010088634473	0.431707695803346	0.448442963720094	1.72556846281285	53	PSME2 PSMC2 PSMA4 PSMA3 PSMB9 DVL3 PSMA7 PSMB5 PSMD7 PSMA5 PSME1 PSMC3 PSMB6 PSMB8 PSMD8 PSMC5 RBX1 DVL2 UBC KLHL12 PSMD14 PSMB2 PSMD4 PSMC4
REACTOME_OVARIAN_TUMOR_DOMAIN_PROTEASES	0.00219118630866861	0.0200818613343915	0.431707695803346	0.516603905779285	1.77880165548713	32	IFIH1 DDX58 NOD1 RIPK1 RNF135 TRIM25 OTUB1 TNFAIP3 TNIP2 VCPIP1 NOD2 RIPK2 UBC
REACTOME_CDT1_ASSOCIATION_WITH_THE_CDC6_ORC_ORIGIN_COMPLEX	0.00232364015143974	0.0210643031119646	0.431707695803346	0.451886927191366	1.74799301857977	54	PSME2 PSMC2 PSMA4 PSMA3 CDT1 PSMB9 GMNN CDC6 PSMA7 PSMB5 PSMD7 PSMA5 PSME1 PSMC3 PSMB6 PSMB8 PSMD8 PSMC5 UBC PSMD14 PSMB2 PSMD4 PSMC4 ORC3 PSMC1 MCM8 PSMB10 PSMD3 PSMC6
REACTOME_RRNA_PROCESSING	0.00241200117376339	0.0213855244666716	0.431707695803346	-0.304305523945066	-1.50355519689205	180	RPL4 RPL7A RPL13 RPS16 FBL RPL18 RPL3 RPS5 RPS3 RPLP2 RPP14 RPL8 RPL18A RPS28 RPL22 RPS2 RPL10A PRORP XRN2 MTERF4 RIOK3 RPL15 RPL13A EXOSC2 RPL19 RPS8 RPL37A RPLP1 RPS14 RPL38 RPLP0
REACTOME_S_PHASE	0.00242772679848644	0.0213855244666716	0.431707695803346	0.340111221722825	1.56310959807412	140	CUL1 PSME2 PSMC2 E2F1 CDKN1A PSMA4 PSMA3 CDT1 PSMB9 CDC6 POLD1 UBE2E1 PCNA PSMA7 PSMB5 UBE2S MCM4 PSMD7 PSMA5 PSME1 PSMC3 CCNA2 PSMB6 CDK2 PSMB8 PSMD8 PSMC5 ANAPC4 RBX1 FEN1 RPA3 MCM6 RB1 UBC POLE PSMD14 RFC5 MCM2 POLE2 PSMB2 MCM3 PSMD4 PSMC4 LIN9 CDK7 ORC3 DNA2 PRIM1 UBE2C WEE1 PSMC1 RFC4 POLD3 MCM8 PSMB10 PSMD3 ESCO1 PSMC6 PRIM2 PSMD13 ANAPC7 POLE4
REACTOME_REGULATION_OF_EXPRESSION_OF_SLITS_AND_ROBOS	0.00243600098840984	0.0213855244666716	0.431707695803346	-0.322403762796165	-1.53948842750647	144	PABPC1 RPL4 RPL7A RPL13 RPS16 RPL18 RPL3 RPS5 RPS3 PSMA1 ROBO3 PSMF1 RPLP2 GSPT1 RPL8 RPL18A ROBO1 RPS28 RPL22 RPS2 RPL10A RPL15 RPL13A RPL19 UPF3A RPS8 PSME4 ELOB RPL37A RPLP1 RPS14 RPL38 RBM8A RPLP0
REACTOME_MYD88_INDEPENDENT_TLR4_CASCADE	0.002524412494626	0.0219308335470634	0.431707695803346	0.390182543721027	1.65381735323457	89	IRF7 CUL1 TICAM1 RIPK3 NOD1 RELA MAPK7 DUSP7 RIPK1 MAP2K6 MEF2A TBK1 NFKBIB MAPK11 CD14 DUSP3 IRAK2 PPP2R5D IKBKE TNIP2 TICAM2 NOD2 LY96 RIPK2 UBC TANK NKIRAS2 FOS NFKB2
REACTOME_SWITCHING_OF_ORIGINS_TO_A_POST_REPLICATIVE_STATE	0.00269385214063566	0.0231615740751561	0.431707695803346	0.403385316582212	1.68512149245594	83	CUL1 PSME2 PSMC2 PSMA4 PSMA3 CDT1 PSMB9 CDC6 UBE2E1 PSMA7 PSMB5 UBE2S MCM4 PSMD7 PSMA5 PSME1 PSMC3 CCNA2 PSMB6 CDK2 PSMB8 PSMD8 PSMC5 ANAPC4 RBX1 MCM6 UBC PSMD14 MCM2 PSMB2 MCM3 PSMD4 PSMC4
REACTOME_RESOLUTION_OF_D_LOOP_STRUCTURES_THROUGH_SYNTHESIS_DEPENDENT_STRAND_ANNEALING_SDSA	0.00281468894473475	0.023953577346008	0.431707695803346	0.587456567545679	1.84061500612723	22	BRCA2 RMI2 BRCA1 RBBP8 BARD1 PALB2 NBN RAD51B BRIP1
REACTOME_SIGNALING_BY_ROBO_RECEPTORS	0.0028983143850399	0.0244161030012452	0.431707695803346	-0.301916135156769	-1.48763850412966	175	PABPC1 RPL4 RPL7A RPL13 RPS16 RPL18 RPL3 RPS5 RPS3 PSMA1 ROBO3 PSMF1 RPLP2 GSPT1 RPL8 RPL18A SRGAP3 ROBO1 RPS28 RPL22 RPS2 RPL10A NELL2 PRKCA RPL15 RPL13A RPL19 UPF3A RPS8 PSME4 ELOB RPL37A RPLP1 RPS14 RPL38 RBM8A RPLP0 NCK2
REACTOME_APC_C_MEDIATED_DEGRADATION_OF_CELL_CYCLE_PROTEINS	0.00299709184683623	0.0249957460026142	0.431707695803346	0.398125294411227	1.6603757288669	81	CUL1 PSME2 PSMC2 PSMA4 PSMA3 PSMB9 UBE2E1 PSMA7 PSMB5 UBE2S CCNB1 PSMD7 PSMA5 PSME1 CDC20 PSMC3 BUB1B CCNA2 PSMB6 AURKA CDK2 PSMB8 PSMD8 PSMC5 ANAPC4 RB1 FBXO5 UBC PLK1 PSMD14 PSMB2 PSMD4 PSMC4 BTRC PTTG1 UBE2C PSMC1 PSMB10 PSMD3
REACTOME_ION_CHANNEL_TRANSPORT	0.0030288068100822	0.025010147322857	0.431707695803346	0.38409143723708	1.62946346454794	88	ATP13A1 RIPK3 FXYD6 ATP8B3 ATP10A ANO5 TTYH3 ATP1B3 RIPK1 ATP6V1H CLCN7 ATP6V0E1 ATP6V1E1 OSTM1 TRPC4AP ATP8B4 ATP1B1 ATP2A2 ATP6V1G1 TRPM4 TTYH2 SGK3 TRPV2 CALM1 ATP13A2 ATP6V1D UBC ATP2C1 MLKL CLCN6 ATP2B4
REACTOME_THE_ROLE_OF_GTSE1_IN_G2_M_PROGRESSION_AFTER_G2_CHECKPOINT	0.00345710749303646	0.0282669377371804	0.431707695803346	0.438015924348357	1.72182815877649	62	PSME2 PSMC2 CDKN1A PSMA4 PSMA3 PSMB9 HSP90AB1 HSP90AA1 PSMA7 GTSE1 PSMB5 CCNB1 PSMD7 PSMA5 PSME1 PSMC3 PSMB6 TUBA1B PSMB8 PSMD8 PSMC5 UBC PLK1 PSMD14 PSMB2 PSMD4 PSMC4 MAPRE1 TP53 PSMC1 PSMB10 PSMD3
REACTOME_UB_SPECIFIC_PROCESSING_PROTEASES	0.00354014790205862	0.0285744005063037	0.431707695803346	0.331538257695127	1.53354543061231	146	USP18 IFIH1 DDX58 DDB2 USP25 PSME2 PSMC2 CLSPN PSMA4 USP42 PSMA3 TADA3 PSMB9 RIPK1 SMAD3 PSMA7 SMAD1 PSMB5 OTUB1 USP49 RCE1 PSMD7 CCP110 PSMA5 PSME1 CDC20 PSMC3 TNKS2 CCNA2 PSMB6 RHOT1 PSMB8 PSMD8 PSMC5 USP8 USP33 HIF1A ADRM1
REACTOME_DNA_STRAND_ELONGATION	0.00363994179971205	0.0285744005063037	0.431707695803346	0.53833257237463	1.76317383585217	27	POLD1 PCNA MCM4 FEN1 RPA3 MCM6 RFC5 MCM2 MCM3 DNA2 PRIM1 RFC4 POLD3 MCM8 PRIM2 LIG1 RFC1 GINS4 RFC2 MCM7
REACTOME_DNA_DOUBLE_STRAND_BREAK_REPAIR	0.0036604734474032	0.0285744005063037	0.431707695803346	0.358597891965696	1.60276392263124	118	BRCA2 RMI2 BRCA1 CLSPN RBBP8 RAD9A DCLRE1C BARD1 CHEK1 TIMELESS SLX4 CHEK2 PALB2 POLD1 POLQ PCNA POLK SUMO2 CCNA2 NBN CDK2 RAD51B KPNA2 PIAS4 BAZ1B FEN1 RPA3 POLH UBC POLE MUS81 ABL1 BRIP1 LIG4 RIF1 RFC5 POLE2 ATRIP XRCC4 SUMO1 DNA2
REACTOME_DOWNSTREAM_SIGNALING_EVENTS_OF_B_CELL_RECEPTOR_BCR	0.0037101091570437	0.0285744005063037	0.431707695803346	0.403175265478021	1.65805049946509	77	CUL1 PSME2 RELA PSMC2 NFKBIE PSMA4 PSMA3 NRAS PSMB9 PSMA7 PSMB5 NFKBIB PSMD7 PSMA5 PSME1 PSMC3 PSMB6 REL PSMB8 PSMD8 PSMC5 CALM1 RASGRP3 UBC PSMD14 PSMB2 PPIA PSMD4 PSMC4
REACTOME_DEFECTIVE_CFTR_CAUSES_CYSTIC_FIBROSIS	0.00371669904897451	0.0285744005063037	0.431707695803346	0.424219566963689	1.66071642866123	57	PSME2 PSMC2 RNF185 PSMA4 PSMA3 PSMB9 PSMA7 PSMB5 PSMD7 PSMA5 PSME1 PSMC3 PSMB6 PSMB8 PSMD8 PSMC5 OS9 UBC ERLEC1 PSMD14 PSMB2 PSMD4 PSMC4 DERL1 PSMC1 PSMB10 PSMD3 PSMC6 DERL3
REACTOME_CASPASE_ACTIVATION_VIA_EXTRINSIC_APOPTOTIC_SIGNALLING_PATHWAY	0.00375976900987002	0.0285744005063037	0.431707695803346	0.57862860646413	1.8129552972434	22	TICAM1 TNFSF10 RIPK1 CD14 CASP3 DAPK3 TICAM2 LY96 FASLG TRADD FAS APPL1
REACTOME_REGULATION_OF_RUNX2_EXPRESSION_AND_ACTIVITY	0.00376573261491965	0.0285744005063037	0.431707695803346	0.42805442173882	1.68670842873085	63	CUL1 PSME2 PSMC2 STAT1 PSMA4 PSMA3 PSMB9 PSMA7 PSMB5 CBFB PSMD7 PSMA5 PSME1 PSMC3 PSMB6 PSMB8 PSMD8 PSMC5 RBX1 HIVEP3 UBC PPARGC1B PSMD14 PSMB2 PSMD4 PSMC4
REACTOME_TERMINATION_OF_TRANSLESION_DNA_SYNTHESIS	0.00379938468402593	0.0285744005063037	0.431707695803346	0.528244979780927	1.79318849148308	30	ISG15 UBA7 UBE2L6 POLD1 PCNA TRIM25 POLK RPA3 POLH UBC POLE RFC5 POLE2
REACTOME_ACTIVATION_OF_IRF3_IRF7_MEDIATED_BY_TBK1_IKK_EPSILON	0.00380306769328503	0.0285744005063037	0.431707695803346	0.619852743601061	1.83513755173684	17	IRF7 TICAM1 TBK1 CD14 IKBKE TICAM2 LY96 UBC TANK
REACTOME_NUCLEOTIDE_BINDING_DOMAIN_LEUCINE_RICH_REPEAT_CONTAINING_RECEPTOR_NLR_SIGNALING_PATHWAYS	0.00386887592153549	0.0288093082014339	0.431707695803346	0.438364970965085	1.66966080248341	52	NOD1 RELA AIM2 CASP1 HSP90AB1 MAP2K6 NLRP3 TNFAIP3 P2RX7 MAPK11 IRAK2 TXNIP HMOX1 MEFV NOD2 RIPK2 UBC CASP4 NFKB2
REACTOME_TRANSCRIPTIONAL_REGULATION_BY_TP53	0.00397013472795842	0.0290426804716858	0.407017918923954	0.279000477080046	1.41840894269509	322	MOV10 CASP10 SCO2 BRD7 PML DDB2 RABGGTA TMEM219 PIP4K2C PMAIP1 BAX RMI2 PRKAG2 GTF2F1 BRCA1 E2F1 CCNK RBBP8 RAD9A BARD1 CDKN1A CASP1 CHEK1 CHEK2 TPX2 RHEB COX5B PRDX1 LAMTOR2 TAF12 MAP2K6 PCNA DAXX COX5A PRKAG1 TP53I3 COX8A BIRC5 POLR2A ZNF385A CNOT8 TRIAP1 CNOT4 CCNB1 RRAGC YWHAG NDRG1 TAF5 CCNA2 AURKA MAPK11 NBN CDK2 KMT5A PPP2R5C RABGGTB FANCI POLR2K PIP4K2B
REACTOME_DECTIN_1_MEDIATED_NONCANONICAL_NF_KB_SIGNALING	0.00397982154398809	0.0290426804716858	0.407017918923954	0.422219208247546	1.65288551080213	57	CUL1 PSME2 RELA PSMC2 PSMA4 PSMA3 PSMB9 PSMA7 PSMB5 PSMD7 PSMA5 PSME1 PSMC3 PSMB6 PSMB8 PSMD8 PSMC5 RELB UBC PSMD14 PSMB2 NFKB2 PSMD4 PSMC4
REACTOME_REGULATION_OF_MRNA_STABILITY_BY_PROTEINS_THAT_BIND_AU_RICH_ELEMENTS	0.00400468615616771	0.0290426804716858	0.407017918923954	0.393684888161008	1.64459844973068	83	XPO1 PSME2 PSMC2 PSMA4 PSMA3 XRN1 PSMB9 EXOSC9 DCP1A HSPA8 PSMA7 PSMB5 PSMD7 PSMA5 ZFP36 PSME1 EIF4G1 PSMC3 PSMB6 MAPK11 PSMB8 PSMD8 PSMC5 HSPB1 UBC PRKCD YWHAZ PSMD14 PSMB2 PSMD4 PSMC4
REACTOME_RHOB_GTPASE_CYCLE	0.00405074451348662	0.0291234562435159	0.407017918923954	0.463169526610321	1.74095947228655	49	JUP PKN1 ARHGEF11 ARHGEF3 ROCK2 ARHGEF10L RACGAP1 ECT2 DIAPH1 ANLN CIT VANGL1 RHOB DIAPH3 TFRC ABR
REACTOME_HIV_INFECTION	0.00417757653960019	0.0297786225130475	0.407017918923954	0.298356090691845	1.44962316586196	213	APOBEC3G CHMP5 XPO1 MVB12A PSME2 PSMC2 NUP205 GTF2F1 NMT1 CCNK PSMA4 AP1S1 PSMA3 PSMB9 NUP62 TAF12 B2M GTF2E1 VTA1 ATP6V1H CCR5 PSMA7 RANGAP1 PSMB5 POLR2A KPNB1 PSMD7 TAF5 PSMA5 PSME1 PSMC3 PSMB6 GTF2B NCBP2 PSMB8 POLR2K PSMD8 MVB12B PSMC5 RBX1 CHMP2B FEN1 PDCD6IP UBC NUP54 LIG4 PSMD14 NUP160 PSMB2 POLR2F PPIA ELOA PSMD4 GTF2E2 PSMC4 TAF13 XRCC4 CDK7 GTF2A1 AP1B1 HLA-A NUP37 GTF2A2 RCC1 SUPT5H BT…
REACTOME_NEGATIVE_REGULATION_OF_NOTCH4_SIGNALING	0.00433180767000025	0.0305272311122807	0.407017918923954	0.43448460686878	1.65488112741791	52	CUL1 PSME2 PSMC2 PSMA4 PSMA3 PSMB9 PSMA7 PSMB5 PSMD7 PSMA5 PSME1 PSMC3 PSMB6 PSMB8 PSMD8 PSMC5 RBX1 UBC YWHAZ PSMD14 PSMB2 PSMD4 PSMC4
REACTOME_ACTIVATION_OF_ATR_IN_RESPONSE_TO_REPLICATION_STRESS	0.0043591499025705	0.0305272311122807	0.407017918923954	0.5122194620115	1.74771881463801	31	CLSPN RAD9A CHEK1 MCM10 CDC6 MCM4 CDK2 RPA3 MCM6 RFC5 MCM2 MCM3 ATRIP ORC3 RFC4 MCM8
REACTOME_ER_TO_GOLGI_ANTEROGRADE_TRANSPORT	0.00439240735428499	0.0305272311122807	0.407017918923954	0.337016427553554	1.51661847427367	128	GORASP1 MIA3 NAPA SEC24A DCTN2 COPG1 NSF STX17 ARCN1 LMAN2 TRAPPC3 TMED9 KDELR1 COPB2 GBF1 YKT6 TRAPPC4 COG4 SEC24D CAPZA1 DYNC1I2 TUBA1B CTSZ SEC31A KDELR2 SEC23IP NAPG RAB1A GOSR1 TMED7 SEC24C TRAPPC6B COPE USO1 PREB DCTN1 TFG SEC23A ANKRD28 COG3 TMED3 COPB1 GOLGB1 ARF4
REACTOME_G1_S_DNA_DAMAGE_CHECKPOINTS	0.00453562961973049	0.0312621082880597	0.407017918923954	0.431408699295369	1.69275194336849	61	PSME2 PSMC2 CDKN1A PSMA4 CHEK1 CHEK2 PSMA3 PSMB9 PSMA7 PSMB5 ZNF385A PSMD7 PSMA5 PSME1 PSMC3 CCNA2 PSMB6 CDK2 PSMB8 PSMD8 PSMC5
REACTOME_REGULATION_OF_HMOX1_EXPRESSION_AND_ACTIVITY	0.00480844445165768	0.032640471761188	0.407017918923954	0.43015453513794	1.68783088169713	61	CUL1 PSME2 PSMC2 PSMA4 PSMA3 PSMB9 PSMA7 PSMB5 PSMD7 PSMA5 PSME1 PSMC3 PSMB6 PSMB8 PSMD8 PSMC5 BACH1 RBX1 NFE2L2 HMOX1 KEAP1 UBC PRKCD PSMD14 PSMB2 PSMD4 PSMC4 MAFK
REACTOME_TP53_REGULATES_TRANSCRIPTION_OF_CELL_DEATH_GENES	0.0048138825259306	0.032640471761188	0.407017918923954	0.476260914277448	1.68861586475718	37	CASP10 RABGGTA TMEM219 PMAIP1 BAX CASP1 TP53I3 BIRC5 TRIAP1 NDRG1 RABGGTB
REACTOME_SIGNALLING_TO_RAS	0.00501148817130541	0.0337062994747477	0.407017918923954	0.624982580868386	1.77924398365503	15	SRC NRAS MAPK11 SOS1 SHC1
REACTOME_ASYMMETRIC_LOCALIZATION_OF_PCP_PROTEINS	0.00532339815040245	0.0355177124594851	0.407017918923954	0.419681418635229	1.63914160390342	56	PSME2 PSMC2 PSMA4 PSMA3 PSMB9 PSMA7 PSMB5 PSMD7 PSMA5 PSME1 PSMC3 PSMB6 PSMB8 FZD2 PSMD8 PSMC5 DVL2 UBC PSMD14 PSMB2 SCRIB FZD1 PSMD4 PSMC4
REACTOME_CYTOPROTECTION_BY_HMOX1	0.00593189559302626	0.0392634994014595	0.407017918923954	0.359643105699713	1.58901133166167	110	HELZ2 BLVRA SCO2 CUL1 PSME2 PSMC2 PSMA4 PSMA3 COX5B PSMB9 COX5A NLRP3 PSMA7 COX8A PSMB5 PSMD7 PSMA5 PSME1 PSMC3 PSMB6 PSMB8 PSMD8 PSMC5 BACH1 RBX1 COX6A1 TGS1 TXNIP NFE2L2 HMOX1 KEAP1 NDUFA4 UBC PRKCD PSMD14 MED1 CYCS NCOA2 PSMB2 PSMD4 PSMC4 STAT3 MAFK NCOR2
REACTOME_APOPTOTIC_FACTOR_MEDIATED_RESPONSE	0.0060199726914994	0.0395327340528386	0.407017918923954	0.591808400453898	1.78562250499347	18	BAK1 BAX CASP7 SEPTIN4 GSDMD CASP3 CYCS
REACTOME_AURKA_ACTIVATION_BY_TPX2	0.00617252182576695	0.0399805275346433	0.407017918923954	0.401344007319654	1.60047098671521	65	DCTN2 CNTRL TPX2 CEP164 HSP90AA1 YWHAG CCP110 HMMR HAUS1 DYNC1I2 AURKA HAUS2 TUBG1 PCNT PLK4 CKAP5 YWHAE HAUS8 PLK1 TUBB DCTN1 NEDD1 MAPRE1 SDCCAG8 CEP63 CEP135 AKAP9 DYNLL1 CEP192 HAUS6 DCTN3 CEP57 ACTR1A CENPJ HAUS4
REACTOME_LYSOSOME_VESICLE_BIOGENESIS	0.0061840384316175	0.0399805275346433	0.407017918923954	0.505647107645017	1.69921976889038	29	AP1G2 DNASE2 AP1S1 VAMP8 CLTA HSPA8 TXNDC5 M6PR BLOC1S1 CTSZ
REACTOME_DEGRADATION_OF_GLI1_BY_THE_PROTEASOME	0.00629333304529331	0.0403741519982663	0.407017918923954	0.426673754892848	1.65870593070102	55	CUL1 PSME2 PSMC2 PSMA4 PSMA3 PSMB9 PSMA7 PSMB5 PSMD7 PSMA5 PSME1 PSMC3 PSMB6 PSMB8 PSMD8 PSMC5 SUFU RBX1 UBC PSMD14 PSMB2 PSMD4 PSMC4
REACTOME_MITOCHONDRIAL_TRANSLATION	0.00646998600966885	0.0410832239028534	0.407017918923954	0.370026680113183	1.56979536042151	88	MRPS18B MRPL44 MRPL28 MRPL58 MRPL51 MRPS18C MRPL16 ERAL1 MRPL33 MRPL38 MRPS22 MRPL49 MTRF1L MRPL17 MRPS7 MRPS36 MRPL18 GADD45GIP1 MRPL13 MRPL40 MRPL14 MRPL54 MRPS12 MRPL15 MRPL10 MRPL47 MRPL32 MRPL55 MRPL1 MRPL19 MRPL41 MRPS35 MRPL4 MTIF2 AURKAIP1 MRPS10 MRPL2 MRPS18A MRPL27 MRPL22 MRPS34 MRRF
REACTOME_SEPARATION_OF_SISTER_CHROMATIDS	0.00650238076160269	0.0410832239028534	0.407017918923954	0.325000914101056	1.51002291671116	156	XPO1 PSME2 CENPN PSMC2 RCC2 NDC80 PSMA4 PSMA3 ESPL1 PSMB9 BUB1 UBE2E1 PSMA7 RANGAP1 PSMB5 UBE2S SKA2 CENPH BIRC5 PSMD7 KNTC1 CENPF PSMA5 CENPU PSME1 CDC20 PSMC3 BUB1B DYNC1I2 PSMB6 TUBA1B PPP2R5C PSMB8 PSMD8 PSMC5 ANAPC4 PPP2R5D NUDC KNL1 CKAP5 UBC PLK1 CENPE PSMD14 NUP160 ZWILCH PSMB2
REACTOME_HEDGEHOG_LIGAND_BIOGENESIS	0.00668872219149039	0.0419428143436315	0.407017918923954	0.423601588683487	1.64676280025737	55	PSME2 PSMC2 PSMA4 PSMA3 PSMB9 PSMA7 PSMB5 PSMD7 PSMA5 PSME1 PSMC3 PSMB6 PSMB8 PSMD8 PSMC5 ADAM17 OS9 UBC ERLEC1 PSMD14 PSMB2 PSMD4 PSMC4
REACTOME_PEPTIDE_LIGAND_BINDING_RECEPTORS	0.00735095125079032	0.0457514428593965	0.407017918923954	0.422311360410249	1.6417470024394	55	CCR1 CCRL2 FPR3 CX3CR1 C3AR1 CXCL10 OPRL1 C5 SSTR3 CCL4 CCR5 NTSR1
REACTOME_NICOTINATE_METABOLISM	0.00769791266695981	0.0475559938092184	0.407017918923954	0.554470452998253	1.73726313164997	22	PARP10 PARP9 PARP14 CD38 PARP4 NADK NADK2 NAPRT BST1
REACTOME_RUNX1_REGULATES_TRANSCRIPTION_OF_GENES_INVOLVED_IN_DIFFERENTIATION_OF_HSCS	0.00840188106068506	0.0514922193483915	0.380730400722792	0.409958376520491	1.61540265440322	63	PSME2 PSMC2 LMO2 PSMA4 PSMA3 PSMB9 PSMA7 PSMB5 CBFB PSMD7 PSMA5 PSME1 PSMC3 PSMB6 PSMB8 PSMD8 PSMC5 UBC ABL1 PSMD14 PSMB2 PSMD4 PSMC4 CDK7 SPI1 PSMC1 PSMB10 PSMD3
REACTOME_TNFR2_NON_CANONICAL_NF_KB_PATHWAY	0.0084645531233147	0.0514922193483915	0.380730400722792	0.368632229787572	1.55498257009651	86	CUL1 PSME2 TNF PSMC2 TNFSF13B TNFSF15 PSMA4 PSMA3 PSMB9 PSMA7 PSMB5 PSMD7 PSMA5 PSME1 PSMC3 PSMB6 TNFSF12 TNFRSF1B PSMB8 PSMD8 PSMC5 RELB CD40 TNFRSF18 FASLG UBC PSMD14 PSMB2 NFKB2 PSMD4 PSMC4 LTBR BTRC TNFRSF4 PSMC1 PSMB10 TNFRSF11A PSMD3
REACTOME_INTERLEUKIN_2_FAMILY_SIGNALING	0.00857273982721906	0.0514922193483915	0.380730400722792	0.493314776426172	1.70574612395979	33	HAVCR2 LGALS9 IL15RA STAT1 IL15 JAK2 SOS1 INPP5D INPPL1 PTK2B SHC1 PTPN6 IL2RB STAT3
REACTOME_AUF1_HNRNP_D0_BINDS_AND_DESTABILIZES_MRNA	0.00860420731255011	0.0514922193483915	0.380730400722792	0.42429071407466	1.6145198849358	51	PSME2 PSMC2 PSMA4 PSMA3 PSMB9 HSPA8 PSMA7 PSMB5 PSMD7 PSMA5 PSME1 EIF4G1 PSMC3 PSMB6 PSMB8 PSMD8 PSMC5 HSPB1 UBC PSMD14 PSMB2 PSMD4 PSMC4
REACTOME_SIGNALING_BY_NTRK3_TRKC	0.00864377782826716	0.0514922193483915	0.380730400722792	0.599059995128119	1.70544575930281	15	PTPRO BAX SRC NRAS SOS1 SHC1 IRS1
REACTOME_TRANSLATION	0.00878715777910838	0.051975103459407	0.380730400722792	-0.267767791481442	-1.38820433026416	246	EIF3L EIF4B EEF2 PABPC1 RPL4 EIF3F MTFMT RPL7A RPL13 RPS16 RPL18 RPL3 RPS5 RPS3 RPLP2 GSPT1 RPL8 RPL18A EEF1A1 SEC61A2 RPS28 RPL22 RPS2 RPL10A EIF3H EIF3D RPL15 OXA1L RPL13A N6AMT1 EIF3K MRPS16 RPL19
REACTOME_UCH_PROTEINASES	0.00912402554629378	0.0535875866592184	0.380730400722792	0.378107393037859	1.55906446521888	75	PSME2 PSMC2 BARD1 PSMA4 PSMA3 PSMB9 PSMA7 PSMB5 PSMD7 KDM1B PSMA5 PSME1 PSMC3 PSMB6 PSMB8 PSMD8 PSMC5 ADRM1 TFPT UBC TGFB1 PSMD14 PSMB2 PSMD4 PSMC4 TGFBR1 MCRS1 SMAD7 FOXK1 PSMC1 PSMB10 PSMD3
REACTOME_CROSS_PRESENTATION_OF_SOLUBLE_EXOGENOUS_ANTIGENS_ENDOSOMES	0.00921917890187762	0.053767798630531	0.380730400722792	0.425829737468096	1.58003841930617	45	PSME2 PSMC2 PSMA4 PSMA3 PSMB9 PSMA7 PSMB5 PSMD7 PSMA5 PSME1 PSMC3 PSMB6 PSMB8 PSMD8 PSMC5 PSMD14 PSMB2 PSMD4 PSMC4 FCGR1A PSMC1 PSMB10 PSMD3 PSMC6 PSMD13
REACTOME_INTERLEUKIN_10_SIGNALING	0.00941067973332641	0.0544296006509655	0.380730400722792	0.510193012382361	1.68911214675882	28	CCR1 IL1RN TNF CXCL10 CSF1 CCL4 CD86 CCR5 IL10RA TNFRSF1B IL18
REACTOME_SARS_COV_INFECTIONS	0.00956683764506316	0.0544296006509655	0.380730400722792	0.328618242558535	1.50169724784183	136	ZBP1 PARP10 STAT2 PARP9 PARP14 CTSL FXYD6 UVRAG MGAT1 JAK2 ATP1B3 RIPK1 ROCK2 HSP90AB1 FKBP4 HSP90AA1 ZCRB1 TBK1 PARP4 ATP1B1 EDEM2 VEGFA DDOST RPN2 DAD1 MGAT2 RBX1 CHMP2B NFE2L2 RB1 KEAP1 UBC BRMS1 GANAB ITGA4 DDX5 TUBB
REACTOME_RHOC_GTPASE_CYCLE	0.00957619982570911	0.0544296006509655	0.380730400722792	0.400279667603395	1.55926104820169	58	JUP PKN1 ARHGEF11 ROCK2 ARHGDIA ARHGEF10L RACGAP1 DIAPH1 ANLN CIT VANGL1 FMNL2 RHOC ACBD5 DIAPH3 TFRC ABR MACO1 ARHGAP18
REACTOME_APC_C_CDH1_MEDIATED_DEGRADATION_OF_CDC20_AND_OTHER_APC_C_CDH1_TARGETED_PROTEINS_IN_LATE_MITOSIS_EARLY_G1	0.00959370658955867	0.0544296006509655	0.380730400722792	0.381178234606262	1.54679526999377	70	PSME2 PSMC2 PSMA4 PSMA3 PSMB9 UBE2E1 PSMA7 PSMB5 UBE2S PSMD7 PSMA5 PSME1 CDC20 PSMC3 PSMB6 AURKA PSMB8 PSMD8 PSMC5 ANAPC4 RB1 UBC PLK1 PSMD14 PSMB2 PSMD4 PSMC4 PTTG1 UBE2C PSMC1 PSMB10 PSMD3 PSMC6 PSMD13 ANAPC7
REACTOME_RIPK1_MEDIATED_REGULATED_NECROSIS	0.00973070130436342	0.0548338168097236	0.380730400722792	0.507970299710621	1.66372979789985	27	RIPK3 TNFSF10 RIPK1 HSP90AA1 PDCD6IP FASLG UBC MLKL TRADD FAS
REACTOME_ION_TRANSPORT_BY_P_TYPE_ATPASES	0.0100683350678064	0.0563556472922854	0.380730400722792	0.492836129101952	1.65616866136879	29	ATP13A1 FXYD6 ATP8B3 ATP10A ATP1B3 ATP8B4 ATP1B1 ATP2A2 CALM1 ATP13A2 ATP2C1 ATP2B4 ATP10D SRI
REACTOME_PERK_REGULATES_GENE_EXPRESSION	0.0112503296551611	0.0625518328826957	0.380730400722792	0.50637963292499	1.67648707074775	28	ATF3 CEBPG ATF4 DDIT3 EXOSC9 HSPA5 EIF2S2 EIF2S1 NFYA PARN EXOSC4
REACTOME_SEMA4D_INDUCED_CELL_MIGRATION_AND_GROWTH_CONE_COLLAPSE	0.0122155174224608	0.0674684869558432	0.380730400722792	0.584487475540953	1.6639596945774	15	ARHGEF11 ROCK2 ERBB2 MYL12B RHOC RHOB
REACTOME_DNA_REPAIR	0.0125070979397736	0.0682274863458083	0.380730400722792	0.274005456208462	1.35233626034766	259	ISG15 UBA7 BRCA2 UBE2L6 DDB2 FANCA RMI2 BRCA1 CLSPN RBBP8 RAD9A DCLRE1C BARD1 CHEK1 TIMELESS SLX4 CHEK2 XAB2 FANCL SUMO3 PALB2 POLD1 POLQ PCNA DTL TRIM25 POLK POLR2A DCLRE1A SUMO2 CCNA2 ASCC1 PARG NBN CDK2 RAD51B FANCI POLR2K ASCC3 RBX1 TINF2 TERF2 KPNA2 PIAS4 BAZ1B FEN1 TFPT RPA3 USP1 DCLRE1B POLH UBC POLE MUS81 ABL1 BRIP1 PIAS3 LIG4 RIF1 RFC5 POLE2 ISY1 NTHL1 POLR2F FANCG ATRIP XRCC4 CDK7 MPG S…
REACTOME_SEMA4D_IN_SEMAPHORIN_SIGNALING	0.0125239359420786	0.0682274863458083	0.380730400722792	0.567582361539242	1.71252695538708	18	RRAS ARHGEF11 ROCK2 ERBB2 MYL12B RHOC RHOB
REACTOME_CELLULAR_RESPONSE_TO_STARVATION	0.0126523262617529	0.0682274863458083	0.380730400722792	-0.304789888415129	-1.44181542923849	133	CASTOR2 RPL4 RPL7A RPL13 RPS16 RPL18 RPL3 RPS5 RPS3 RPLP2 RPL8 RPL18A RPS28 RPL22 RPS2 RPL10A RPL15 RPL13A RPL19 ATP6V1A ITFG2 SH3BP4 RPS8 ATP6V0E2 RPL37A RPLP1 RPS14 RPL38 RPLP0 RPS13 RPL29 SEH1L RPL5 RPS19 IMPACT RPL23A WDR59 SESN1 WDR24 RPS11 RPS6 RPS18 LAMTOR5 RPS15 UBA52 RPSA RPL9 RPS23 RPL27
REACTOME_TRANS_GOLGI_NETWORK_VESICLE_BUDDING	0.0126801683256598	0.0682274863458083	0.380730400722792	0.402716195251883	1.58016892856362	61	NAPA AP1G2 DNASE2 AP1S1 VAMP8 CLTA HSPA8 TXNDC5 GBF1 PUM1 SNX2 M6PR BLOC1S1 PIK3C2A DTNBP1 CTSZ STX4 BLOC1S3 TFRC GNS GAK AP1B1 SORT1 SNAPIN FTL GOLGB1 SNX5 AP3B1 AP4E1 AP3S1
REACTOME_CYCLIN_A_CDK2_ASSOCIATED_EVENTS_AT_S_PHASE_ENTRY	0.0133014952498833	0.0704202534666256	0.380730400722792	0.366832388272963	1.5140408196065	76	CUL1 PSME2 PSMC2 E2F1 CDKN1A PSMA4 PSMA3 PSMB9 PSMA7 PSMB5 PSMD7 PSMA5 PSME1 PSMC3 CCNA2 PSMB6 CDK2 PSMB8 PSMD8 PSMC5 RB1 UBC PSMD14 PSMB2 PSMD4 PSMC4 LIN9 CDK7
REACTOME_ATF4_ACTIVATES_GENES_IN_RESPONSE_TO_ENDOPLASMIC_RETICULUM_STRESS	0.0133370305921385	0.0704202534666256	0.380730400722792	0.509221821363403	1.63231669374122	24	ATF3 CEBPG ATF4 DDIT3 EXOSC9 NFYA PARN EXOSC4
REACTOME_COPII_MEDIATED_VESICLE_TRANSPORT	0.013341007251471	0.0704202534666256	0.380730400722792	0.392965248238414	1.53512716318499	60	GORASP1 NAPA SEC24A NSF STX17 LMAN2 TRAPPC3 YKT6 TRAPPC4 SEC24D CTSZ SEC31A SEC23IP NAPG RAB1A SEC24C TRAPPC6B USO1 PREB TFG SEC23A ANKRD28
REACTOME_TOLL_LIKE_RECEPTOR_9_TLR9_CASCADE	0.0136837238783585	0.0717750044940316	0.380730400722792	0.35938229234786	1.50385796819666	84	IRF7 CUL1 TICAM1 NOD1 RELA MYD88 MAPK7 DUSP7 MAP2K6 MEF2A NFKBIB MAPK11 CD14 DUSP3 IRAK2 PPP2R5D TNIP2 TICAM2 NOD2 LY96 RIPK2 UBC NKIRAS2 MAP3K1 FOS NFKB2
REACTOME_COMPLEX_I_BIOGENESIS	0.014380363413466	0.0749576442926913	0.380730400722792	0.401818106150269	1.55431636107537	54	TMEM126B NDUFAF1 MT-ND6 NDUFA12 NDUFS3 NDUFS4 NDUFC1 NDUFA8 NDUFB4 NDUFB7 NDUFB2 MT-ND1 NDUFB3 NDUFA6 NDUFA13 TIMMDC1 NDUFC2 MT-ND2 NDUFS7 NDUFS2 NDUFA5 NDUFB5 NDUFS1
REACTOME_DNA_DAMAGE_BYPASS	0.0149608551475875	0.0771571849827555	0.380730400722792	0.410831544964197	1.52438772539923	45	ISG15 UBA7 UBE2L6 POLD1 PCNA DTL TRIM25 POLK RBX1 RPA3 USP1 POLH UBC POLE RFC5 POLE2
REACTOME_MAPK6_MAPK4_SIGNALING	0.0149873668671539	0.0771571849827555	0.380730400722792	0.36350405359852	1.49490340612045	77	MOV10 XPO1 PSME2 PSMC2 PSMA4 CCND3 PSMA3 NCOA3 PSMB9 PSMA7 PSMB5 PSMD7 PSMA5 PSME1 CDC42EP3 PSMC3 PSMB6 PSMB8 PSMD8 PSMC5 HSPB1
REACTOME_INFLAMMASOMES	0.0157406680606857	0.0805381421019134	0.352487857583619	0.535276237376869	1.65450533949354	21	RELA AIM2 CASP1 HSP90AB1 NLRP3 P2RX7 TXNIP HMOX1 MEFV NFKB2 PANX1 TXN
REACTOME_COPI_DEPENDENT_GOLGI_TO_ER_RETROGRADE_TRAFFIC	0.0159634804782885	0.0811801385298332	0.352487857583619	0.363441066600665	1.49704724816242	74	NAPA COPG1 KIF18B NSF KIF23 ARCN1 RACGAP1 TMED9 KDELR1 COPB2 GBF1 TUBA1B KIF15 KIF11 KDELR2 NAPG RAB1A KIF3B TMED7 COPE CENPE KIF13B KIF5B TMED3 KIF1B KIF20B COPB1 ARF4 BNIP1 TMED2 SURF4 KIF18A KIFAP3
REACTOME_GPCR_LIGAND_BINDING	0.016109704263469	0.0814272324589889	0.352487857583619	0.315950011787436	1.43501956337356	133	CMKLR1 CCR1 P2RY6 PTGER2 CCRL2 S1PR2 FPR3 GPBAR1 GNGT2 CX3CR1 C3AR1 CXCL10 OPRL1 C5 GNB4 FFAR2 PTGIR LPAR6 SSTR3 CCL4 GNG5 CCR5
REACTOME_DEGRADATION_OF_AXIN	0.0164301753731099	0.0825467847058656	0.352487857583619	0.397541988573905	1.5141727091055	52	PSME2 PSMC2 PSMA4 PSMA3 PSMB9 PSMA7 PSMB5 PSMD7 PSMA5 PSME1 PSMC3 TNKS2 PSMB6 PSMB8 PSMD8 PSMC5 UBC PSMD14 PSMB2 PSMD4 PSMC4
REACTOME_DISORDERS_OF_TRANSMEMBRANE_TRANSPORTERS	0.0165539481752511	0.0826706154380806	0.352487857583619	0.324243265766027	1.45577899027322	122	SLC3A2 PSME2 PSMC2 NUP205 ABCA1 RNF185 PSMA4 PSMA3 PSMB9 NUP62 PSMA7 PSMB5 SLC9A9 PSMD7 SLC35C1 PSMA5 PSME1 SLC17A5 PSMC3 PSMB6 PSMB8 PSMD8 PSMC5 OS9 SLC24A4 UBC NUP54 RHAG ERLEC1 PSMD14 NUP160 SLC35A1 PSMB2 PSMD4 PSMC4 NUP37 SLC7A7 DERL1 NUP188 PSMC1 POM121 PSMB10 PSMD3 NUP93 PSMC6 DERL3
REACTOME_DEATH_RECEPTOR_SIGNALLING	0.0169723158279962	0.084255425003267	0.352487857583619	0.331211901901298	1.46753352675881	111	CASP10 TNFSF10 TNF RELA MYD88 RBCK1 SPPL2A FGD2 ARHGEF11 ARHGEF3 RIPK1 ARHGDIA ARHGEF10L ECT2 TNFAIP3 CASP3 NCSTN AATF PSEN2 ADAM17 SOS1 APH1A MADD FASLG RIPK2 YWHAE UBC ABR TRADD FAS VAV3
REACTOME_DISEASES_OF_DNA_REPAIR	0.0171658548674283	0.0847119701741727	0.352487857583619	0.470066231599314	1.57965075117587	29	BRCA2 RMI2 BRCA1 RBBP8 BARD1 PALB2 NBN RAD51B BRIP1 NTHL1 DNA2
REACTOME_RESOLUTION_OF_AP_SITES_VIA_THE_MULTIPLE_NUCLEOTIDE_PATCH_REPLACEMENT_PATHWAY	0.0175431576740938	0.0855275881678362	0.352487857583619	0.499787959059673	1.60207633427743	24	POLD1 PCNA PARG FEN1 RPA3 POLE RFC5 POLE2 POLB RFC4 POLD3 POLE4 LIG1 RFC1 RFC2 PARP1 PARP2
REACTOME_PROCESSING_OF_DNA_DOUBLE_STRAND_BREAK_ENDS	0.0175602734246008	0.0855275881678362	0.352487857583619	0.395893751903626	1.54179928101974	59	RMI2 BRCA1 CLSPN RBBP8 RAD9A BARD1 CHEK1 TIMELESS SUMO2 CCNA2 NBN CDK2 PIAS4 RPA3 UBC BRIP1 RFC5 ATRIP SUMO1 DNA2 RFC4 RMI1 RNF8 UBE2N NSD2
REACTOME_SENSORY_PERCEPTION	0.0176387831713043	0.0855275881678362	0.352487857583619	0.33679566893716	1.42364717040677	87	AGRN OTOF LDLR NMT1 SDC3 RETSAT DHRS9 EPB41L3 EZR CAPZA1 CDH23 RDX TRPM4 MYO7A CALM1 GNB1 RDH11 TWF1 KCNMA1 RDH10 KCNMB1 LRP8 AKR1C3 LRP1 CTBP2 CYP4V2 ESPN
REACTOME_INFLUENZA_INFECTION	0.0183757976805497	0.088586215407968	0.352487857583619	-0.29542221361146	-1.4190631888425	141	KPNA1 RPL4 RPL7A RPL13 RPS16 RPL18 RPL3 RPS5 RPS3 NUP98 RPLP2 RPL8 RPL18A RPS28 RPL22 RPS2 RPL10A DNAJC3 RPL15 RPL13A RPL19 POLR2C NUP50 RPS8 RPL37A RPLP1 RPS14 RPL38 RPLP0 NUP153 RPS13 RPL29 SEH1L RPL5 RPS19 POLR2E RPL23A RPS11 RPS6 RAE1 RPS18 RPS15 POLR2B UBA52 RPSA AAAS RPL9 RPS23 POLR2D RPL27 RPL32 RPS15A NUP88 NDC1 RPS3A CLTC RPS21 KPNA4 RPL30 RPS9 POM121C IPO5
REACTOME_DEGRADATION_OF_BETA_CATENIN_BY_THE_DESTRUCTION_COMPLEX	0.0185366315412714	0.0888479925598871	0.352487857583619	0.354028149226856	1.4645717923069	80	CUL1 PSME2 PSMC2 PSMA4 PSMA3 PSMB9 PSMA7 PSMB5 PSMD7 PSMA5 PSME1 PSMC3 PSMB6 PPP2R5C PSMB8 PSMD8 PSMC5 RBX1 PPP2R5D TLE4 UBC CTNNB1 TCF7L2 PSMD14 PSMB2 PSMD4 PSMC4 BTRC CTBP2 PSMC1 CSNK1A1 PSMB10 PSMD3 PSMC6 AXIN1 PSMD13
REACTOME_TOLL_LIKE_RECEPTOR_TLR1_TLR2_CASCADE	0.0186687673215934	0.0889700111211936	0.352487857583619	0.334677353018465	1.41469297431156	87	CUL1 NOD1 RELA MYD88 SOCS1 MAPK7 DUSP7 MAP2K6 MEF2A NFKBIB MAPK11 CD14 DUSP3 IRAK2 CD36 S100A9 PPP2R5D TNIP2 NOD2 LY96 RIPK2 S100A8 UBC NKIRAS2 MAP3K1 FOS NFKB2
REACTOME_G_ALPHA_S_SIGNALLING_EVENTS	0.0189049784839755	0.0895838184979292	0.352487857583619	0.39407754844929	1.48838495010763	50	ADCY7 PTGER2 PDE4A GPBAR1 GNGT2 PDE1B ADCY4 GNB4 SRC PTGIR GNG5 ADCY9 ADM
REACTOME_CYCLIN_A_B1_B2_ASSOCIATED_EVENTS_DURING_G2_M_TRANSITION	0.019243564513203	0.0906730666893292	0.352487857583619	0.543213839341528	1.63954947819021	19	XPO1 PKMYT1 FOXM1 CCNB1 CCNA2 CDK2 PLK1 CDK7 WEE1 PPME1 PPP2R2A CDC25B PPP2CB
REACTOME_RESPIRATORY_ELECTRON_TRANSPORT	0.0193745621893628	0.0907774430670146	0.352487857583619	0.330479990712008	1.42807095440414	98	SCO2 TMEM126B NDUFAF1 COX5B MT-ND6 NDUFA12 NDUFS3 UQCR10 COX5A COX8A NDUFS4 SDHB NDUFC1 NDUFA8 NDUFB4 NDUFB7 UQCRC1 COX6A1 ETFB UQCRFS1 NDUFB2 MT-ND1 NDUFB3 NDUFA4 NDUFA6 NDUFA13 UQCRC2 TIMMDC1 CYCS NDUFC2 MT-ND2 NDUFS7 UQCRH NDUFS2 NDUFA5 UQCRQ COQ10B NDUFB5 NDUFS1 CYC1
REACTOME_SIGNALING_BY_GPCR	0.0195802718963567	0.0909108540010645	0.352487857583619	0.254011315674378	1.27519780830802	292	ADCY7 CMKLR1 CCR1 P2RY6 PTGER2 PDE4A CCRL2 S1PR2 PRKCE FPR3 GPBAR1 GNGT2 CX3CR1 C3AR1 CXCL10 OPRL1 PDE1B FGD2 ARHGEF11 ADCY4 C5 ARHGEF3 GNB4 FFAR2 SRC NRAS MAPK7 PTGIR ROCK2 LPAR6 SSTR3 DAGLA CCL4 GNG5 PLCB3 RGS12 CCR5 ARHGEF10L ECT2 NTSR1 RHOC ADCY9 RGS19 ADM FZD2 RHOB S1PR5 PPP2R5D KPNA2 RGS3 SOS1 ANXA1 GNA15 PSAP
REACTOME_FOXO_MEDIATED_TRANSCRIPTION_OF_OXIDATIVE_STRESS_METABOLIC_AND_NEURONAL_GENES	0.0196439139501932	0.0909108540010645	0.352487857583619	-0.53522812394422	-1.61855191616784	18	SIN3A SMAD2 FOXO1 CAT FOXO3 FBXO32 SOD2 SMAD4
REACTOME_G1_S_SPECIFIC_TRANSCRIPTION	0.0197300534462742	0.0909108540010645	0.352487857583619	0.515695695673193	1.61577432016282	22	RRM2 E2F1 TK1 TYMS CDT1 CDC6 PCNA FBXO5 DHFR LIN9 RBL1
REACTOME_TRANSLESION_SYNTHESIS_BY_Y_FAMILY_DNA_POLYMERASES_BYPASSES_LESIONS_ON_DNA_TEMPLATE	0.0202978151107411	0.0930130648481212	0.352487857583619	0.432822040449711	1.53460034659528	37	ISG15 UBA7 UBE2L6 POLD1 PCNA TRIM25 POLK RPA3 POLH UBC POLE RFC5 POLE2
REACTOME_MITOTIC_PROMETAPHASE	0.0218125889900028	0.0994081924462422	0.352487857583619	0.302639588917871	1.41727428086407	163	XPO1 CENPN RCC2 NDC80 DCTN2 CNTRL CEP164 NCAPG BUB1 HSP90AA1 RANGAP1 SKA2 CENPH BIRC5 CCNB1 YWHAG NCAPH KNTC1 CCP110 CENPF CENPU CDC20 HAUS1 BUB1B DYNC1I2 TUBA1B PPP2R5C HAUS2 TUBG1 PCNT PPP2R5D NUDC PLK4 KNL1 CKAP5 YWHAE HAUS8 PLK1 MZT1 CENPE TUBB NUP160 ZWILCH SMC2 DCTN1 NME7 NEDD1
REACTOME_HEDGEHOG_ON_STATE	0.0220979759506445	0.100161477950204	0.352487857583619	0.367947995290856	1.48140787904007	68	PSME2 PSMC2 PSMA4 PSMA3 PSMB9 PSMA7 PSMB5 PSMD7 PSMA5 PSME1 PSMC3 PSMB6 PSMB8 PSMD8 PSMC5 SUFU RBX1 UBC PSMD14 PSMB2 PSMD4 PSMC4 ULK3 GRK2 PSMC1 CSNK1A1 PSMB10 PSMD3
REACTOME_TRANSCRIPTIONAL_REGULATION_BY_E2F6	0.0222613620944571	0.100356626955552	0.352487857583619	0.462337192380695	1.56945690786401	30	BRCA1 RRM2 E2F1 RBBP8 CHEK1 EZH2 CBX3 EED SUZ12 PHC3
REACTOME_ABC_TRANSPORTER_DISORDERS	0.0228144323878102	0.101938354196729	0.352487857583619	0.385583264421863	1.5318949043651	64	PSME2 PSMC2 ABCA1 RNF185 PSMA4 PSMA3 PSMB9 PSMA7 PSMB5 PSMD7 PSMA5 PSME1 PSMC3 PSMB6 PSMB8 PSMD8 PSMC5 OS9 UBC ERLEC1 PSMD14 PSMB2 PSMD4 PSMC4 DERL1 PSMC1 PSMB10 PSMD3 PSMC6 DERL3
REACTOME_INTERLEUKIN_12_FAMILY_SIGNALING	0.0228566813366765	0.101938354196729	0.352487857583619	0.416750916830206	1.52035071963513	42	PSME2 ANXA2 LMNB1 STAT1 JAK2 IL12RB2 GSTO1 CAPZA1 IL12RB1 CFL1 HNRNPA2B1 HSPA9 AIP HNRNPF PPIA IL27RA RAP1B STAT3
REACTOME_TICAM1_RIP1_MEDIATED_IKK_COMPLEX_RECRUITMENT	0.0231806129200344	0.102833144549514	0.352487857583619	0.538187237065435	1.62383508187319	18	TICAM1 RIPK3 TLR3 RIPK1
REACTOME_ATTENUATION_PHASE	0.0235841438993	0.103953289864366	0.352487857583619	0.531007800575963	1.60270872959458	19	HSP90AB1 FKBP4 HSP90AA1 HSPH1 HSPA8 HSBP1 HSPB1 DEDD2 HSF1 MRPL18 TNFRSF21 EP300
REACTOME_RHO_GTPASE_CYCLE	0.0238243108134585	0.103953289864366	0.352487857583619	0.253909960570426	1.30031437918032	341	JUP EPSTI1 ANKFY1 SPATA13 SRGAP2 PKN1 LMNB1 ARHGAP17 FGD2 ARHGEF11 VRK2 ARHGEF3 SRC ROCK2 ARHGDIA HSP90AB1 NCKAP1L TPM3 HSP90AA1 ARAP2 NDUFS3 ARHGEF10L RACGAP1 ECT2 DIAPH1 ELMO2 ANLN CIT VANGL1 ARHGAP30 FMNL2 CCP110 WDR81 YKT6 SH3BP1 WHAMM FRS2 TOR1AIP1 DBN1 CDC42EP3 RHOC ARHGAP27 TMEM87A DBT TUBA1B RHOB FMNL1 DOCK4 ARHGAP31 NUDC SOS1 WIPF2 CCDC115 FAM13A PTK2B CYBA ACBD5 CPNE8 DIAPH3 DDRGK1 TFRC…
REACTOME_PCP_CE_PATHWAY	0.0238370649053377	0.103953289864366	0.352487857583619	0.350065879700542	1.44483979158266	76	PSME2 PSMC2 PSMA4 PSMA3 PSMB9 DVL3 CLTA PSMA7 PSMB5 PSMD7 PSMA5 PSME1 PSMC3 PSMB6 PSMB8 FZD2 PSMD8 PSMC5 DVL2 UBC PSMD14 PSMB2 RAC2 SCRIB FZD1 PSMD4 PSMC4
REACTOME_REGULATION_OF_INSULIN_LIKE_GROWTH_FACTOR_IGF_TRANSPORT_AND_UPTAKE_BY_INSULIN_LIKE_GROWTH_FACTOR_BINDING_PROTEINS_IGFBPS	0.0239316926306455	0.103953289864366	0.352487857583619	0.396628913936389	1.4863918549751	48	SHISA5 LGALS1 MIA3 GAS6 APOL1 CSF1 FUCA2 CST3 PDIA6 HSP90B1
REACTOME_ABC_FAMILY_PROTEINS_MEDIATED_TRANSPORT	0.0242431022790797	0.104760348708562	0.352487857583619	0.339275350361479	1.41201541188507	82	PSME2 PSMC2 RNF185 PSMA4 PSMA3 PSMB9 PSMA7 PSMB5 PSMD7 PSMA5 EIF2S2 PSME1 PSMC3 PSMB6 PSMB8 PSMD8 PSMC5 ABCA2 OS9 ABCF1 UBC EIF2S1 ABCC10 ERLEC1 PSMD14 PSMB2 PSMD4 PSMC4 DERL1 ABCA7 PSMC1 PSMB10 PSMD3 PSMC6 DERL3
REACTOME_PCNA_DEPENDENT_LONG_PATCH_BASE_EXCISION_REPAIR	0.0249826838602406	0.107399785254849	0.352487857583619	0.514274046666814	1.58958888282225	21	POLD1 PCNA FEN1 RPA3 POLE RFC5 POLE2 POLB RFC4 POLD3 POLE4 LIG1 RFC1
REACTOME_RHOD_GTPASE_CYCLE	0.0251237979448419	0.107452551210247	0.352487857583619	0.423960404477367	1.5031808060829	37	ANKFY1 LMNB1 ARHGAP17 VRK2 RACGAP1 DIAPH1 VANGL1 WHAMM TOR1AIP1 DBN1 CPNE8 DIAPH3 EFHD2
REACTOME_LAGGING_STRAND_SYNTHESIS	0.0258991241448485	0.1099747078135	0.352487857583619	0.52563154494193	1.58648190236558	19	POLD1 PCNA FEN1 RPA3 RFC5 DNA2 PRIM1 RFC4 POLD3 PRIM2 LIG1 RFC1 RFC2
REACTOME_RNA_POLYMERASE_II_TRANSCRIBES_SNRNA_GENES	0.0259772391358027	0.1099747078135	0.352487857583619	0.355135315208983	1.44676174486795	71	GTF2F1 CCNK GTF2E1 POU2F1 SNAPC2 POLR2A TAF5 INTS12 GTF2B NCBP2 POLR2K RPRD2 POU2F2 SNAPC3 INTS7 POLR2F GTF2E2 TAF13 NABP2 CDK7 GTF2A1 GTF2A2 SUPT5H INTS3 TAF6 PHAX CCNT1 INTS4 INTS13 PCF11 TAF8
REACTOME_REGULATION_OF_PLK1_ACTIVITY_AT_G2_M_TRANSITION	0.0262075787189931	0.109989131327691	0.352487857583619	0.356082791111625	1.47233857596072	78	CUL1 RAB8A DCTN2 CNTRL CEP164 HSP90AA1 CCNB1 YWHAG CCP110 HAUS1 DYNC1I2 AURKA HAUS2 TUBG1 PCNT PLK4 CKAP5 YWHAE UBC HAUS8 PLK1 TUBB BORA DCTN1 NEDD1 BTRC MAPRE1 SDCCAG8
REACTOME_CHEMOKINE_RECEPTORS_BIND_CHEMOKINES	0.0262444090338255	0.109989131327691	0.352487857583619	0.47385810830582	1.5521350737308	26	CCR1 CCRL2 CX3CR1 CXCL10 CCL4 CCR5
REACTOME_INTERLEUKIN_4_AND_INTERLEUKIN_13_SIGNALING	0.0263934480716101	0.110060678458614	0.352487857583619	0.354046765195085	1.4542707035593	72	TNF SOCS1 STAT1 CDKN1A JAK2 HSP90AA1 POU2F1 HSPA8 BIRC5 IRF4 HSP90B1 BATF VEGFA TNFRSF1B CD36 IL18 HIF1A OSM ANXA1 HMOX1 IGHG1 FASLG MCL1 ITGAM TGFB1 JUNB FOS SOCS3
REACTOME_GOLGI_ASSOCIATED_VESICLE_BIOGENESIS	0.026587637755476	0.110318855164512	0.352487857583619	0.387124273303248	1.44611481994652	47	NAPA AP1S1 VAMP8 CLTA HSPA8 TXNDC5 PUM1 SNX2 BLOC1S1 PIK3C2A DTNBP1 BLOC1S3 TFRC GAK AP1B1 SORT1 SNAPIN FTL GOLGB1 SNX5 AP3B1 AP4E1 AP3S1
REACTOME_MEIOSIS	0.0270864677321266	0.111832247963334	0.352487857583619	0.425636448026961	1.51872069676597	38	BRCA2 REC8 BRCA1 LMNB1 RBBP8 NBN CDK2 TINF2 TERF2 RPA3
REACTOME_INTRINSIC_PATHWAY_FOR_APOPTOSIS	0.0273372918944483	0.112209524427984	0.352487857583619	0.385332816908092	1.45535711873315	50	BAK1 PMAIP1 BAX NMT1 E2F1 CASP7 GZMB SEPTIN4 YWHAG GSDMD CASP3 YWHAH YWHAE YWHAZ CYCS YWHAQ STAT3
REACTOME_MEIOTIC_RECOMBINATION	0.0274469340327442	0.112209524427984	0.352487857583619	0.530993840644173	1.60213094498143	18	BRCA2 BRCA1 RBBP8 NBN CDK2 RPA3
REACTOME_COPI_MEDIATED_ANTEROGRADE_TRANSPORT	0.0299651982948469	0.121907196965377	0.352487857583619	0.335628578954693	1.39683807163764	82	GORASP1 NAPA DCTN2 COPG1 NSF ARCN1 TMED9 KDELR1 COPB2 GBF1 YKT6 COG4 CAPZA1 DYNC1I2 TUBA1B KDELR2 NAPG RAB1A GOSR1 TMED7 COPE USO1 DCTN1 COG3 TMED3 COPB1 GOLGB1 ARF4 GOLGA2 CAPZA2 TMED2
REACTOME_REGULATION_OF_RAS_BY_GAPS	0.0301802210386265	0.122185943428226	0.352487857583619	0.378566356151419	1.48541032231364	61	PSME2 PSMC2 PSMA4 PSMA3 NRAS PSMB9 PSMA7 PSMB5 PSMD7 PSMA5 PSME1 NF1 PSMC3 PSMB6 PSMB8 PSMD8 PSMC5 RBX1 UBC PSMD14 PSMB2 PSMD4 PSMC4
REACTOME_HDR_THROUGH_SINGLE_STRAND_ANNEALING_SSA	0.0305743657163698	0.123183676364504	0.352487857583619	0.428303504777442	1.49939005059867	34	RMI2 BRCA1 RBBP8 RAD9A BARD1 NBN RPA3 ABL1 BRIP1 RFC5 ATRIP DNA2 RFC4 RMI1
REACTOME_INTERLEUKIN_37_SIGNALING	0.0308774930110348	0.123806871015399	0.352487857583619	0.535124230232954	1.58429010742074	17	CASP1 SMAD3 PTPN9 TBK1 PTPN23 PTPN6 STAT3 IL18R1 IL18BP PTPN18 PTPN7 PTPN12 PTPN11 PTPN2
REACTOME_PROTEIN_METHYLATION	0.0315698885317822	0.125977449930652	0.321775918075361	-0.520464820130316	-1.56658779306717	17	EEF2 EEF1A1 RPS2 VCPKMT CAMKMT METTL21A METTL22
REACTOME_PLATELET_HOMEOSTASIS	0.0318350409536876	0.126430591216074	0.321775918075361	0.378389063783642	1.47099786901108	55	GNGT2 P2RX4 PDE1B GNB4 PTGIR GNG5 P2RX7 PPP2R5C PDE9A PPP2R5D ORAI1 ATP2A2 CALM1 GNB1 PTPN6 FGR ATP2B4 KCNMA1 KCNMB1 LRP8
REACTOME_CELLULAR_RESPONSE_TO_HYPOXIA	0.0327080311078107	0.128821762373585	0.321775918075361	0.362235936078145	1.45624933697189	67	PSME2 PSMC2 PSMA4 PSMA3 PSMB9 PSMA7 PSMB5 PSMD7 PSMA5 PSME1 VEGFA PSMC3 PSMB6 PSMB8 PSMD8 PSMC5 RBX1 HIF1A UBC CITED2 PSMD14 PSMB2 PSMD4 PSMC4 LIMD1 EP300 PSMC1 HIGD1A PSMB10 PSMD3
REACTOME_INTERLEUKIN_12_SIGNALING	0.0327460595002399	0.128821762373585	0.321775918075361	0.424628906418319	1.49601859360518	36	PSME2 ANXA2 LMNB1 JAK2 IL12RB2 GSTO1 CAPZA1 IL12RB1 CFL1 HNRNPA2B1 HSPA9 AIP HNRNPF PPIA RAP1B
REACTOME_RESPIRATORY_ELECTRON_TRANSPORT_ATP_SYNTHESIS_BY_CHEMIOSMOTIC_COUPLING_AND_HEAT_PRODUCTION_BY_UNCOUPLING_PROTEINS	0.0332161197406526	0.130057482928189	0.321775918075361	0.310235400818341	1.38660633287339	118	SCO2 TMEM126B NDUFAF1 COX5B MT-ND6 ATP5PD NDUFA12 NDUFS3 UQCR10 COX5A COX8A NDUFS4 ATP5MC3 SDHB NDUFC1 ATP5F1C NDUFA8 NDUFB4 NDUFB7 UQCRC1 COX6A1 ETFB UQCRFS1 NDUFB2 MT-ND1 NDUFB3 NDUFA4 NDUFA6 NDUFA13 UQCRC2 ATP5PF TIMMDC1 CYCS ATP5F1D NDUFC2 MT-ND2 NDUFS7 ATP5F1B UQCRH NDUFS2 ATP5MC2 NDUFA5 UQCRQ COQ10B NDUFB5 NDUFS1 CYC1
REACTOME_RAB_GEFS_EXCHANGE_GTP_FOR_GDP_ON_RABS	0.0336162704214592	0.130969651671578	0.321775918075361	0.345043248609285	1.42669204461218	78	RIN2 RAB8A RAB39A DENND1B RIN1 RAB8B TRAPPC3 RAB10 DENND4B TRAPPC4 RIC1 RAB12 RAB3GAP2 DENND1A RINL GDI2 DENND1C MADD RAB1A YWHAE TRAPPC6B DENND6B RAB3GAP1 ALS2 RAB14 SBF2
REACTOME_VXPX_CARGO_TARGETING_TO_CILIUM	0.0337631596035843	0.130969651671578	0.321775918075361	0.529307863216842	1.56707015697906	17	RAB8A EXOC7 GBF1 EXOC5 PKD2 EXOC1 ARF4 RAB11A ASAP1 EXOC2
REACTOME_SMOOTH_MUSCLE_CONTRACTION	0.0340138650493773	0.131331312273984	0.321775918075361	0.458318519334086	1.51736962150227	28	ANXA2 MYL12A ACTA2 TPM3 MYL12B ANXA1 ITGA1 CALM1 PXN
REACTOME_DISEASES_OF_PROGRAMMED_CELL_DEATH	0.0345198861431428	0.132136112565274	0.321775918075361	0.41055783991395	1.45566109058293	37	CAPN2 LMNB1 DNMT1 PRDX1 RIPK1 CAST EZH2 CAPNS1 FASLG YWHAE EED TRADD SUZ12 PRIM1 TP53 GOLGA2 CDK5 PRIM2 CAPN1 CDC25B
REACTOME_RAS_PROCESSING	0.0345391757065105	0.132136112565274	0.321775918075361	0.497100557177198	1.53650670193272	21	NRAS PDE6D RCE1 ARL2 ICMT CALM1 UBC ABHD17A
REACTOME_METABOLISM_OF_COFACTORS	0.0347839005687118	0.132464717234272	0.321775918075361	0.537799157966192	1.56814765954536	16	GCH1 IDH1 GCHFR HSP90AA1 COQ5 CALM1 DHFR PDSS1
REACTOME_METABOLISM_OF_AMINO_ACIDS_AND_DERIVATIVES	0.0353580061191383	0.134038986833461	0.321775918075361	-0.247073427564372	-1.27852976537183	245	RPL4 ODC1 RPL7A RPL13 RPS16 RPL18 RPL3 RPS5 RPS3 TST PSMA1 PSMF1 RPLP2 PSTK ALDH9A1 RPL8 RPL18A GRHPR GATM AZIN2 RPS28 RPL22 RPS2 RPL10A SECISBP2 ADI1 PAPSS2 AZIN1 RPL15 RPL13A AASS RPL19 GAMT RPS8 MRI1 AUH PSME4 HIBADH OAZ2 RPL37A RPLP1 RPS14 RPL38 RPLP0 AMD1 SERINC5 ACADSB LIPT2 RPS13 ALDH6A1 OAZ1 SARDH RPL29 PSME3 RPL5 RPS19 FAH SLC25A15 RPL23A HAL GLUL OAT KYAT3 HAAO SERINC3 MCCC1
REACTOME_STABILIZATION_OF_P53	0.0363271243502141	0.13670033625633	0.321775918075361	0.373476680697641	1.44468580784006	54	PSME2 PSMC2 PSMA4 CHEK2 PSMA3 PSMB9 PSMA7 PSMB5 PSMD7 PSMA5 PSME1 PSMC3 PSMB6 PSMB8 PSMD8 PSMC5 UBC PSMD14 PSMB2 PSMD4 PSMC4
REACTOME_DNA_DAMAGE_TELOMERE_STRESS_INDUCED_SENESCENCE	0.0363878592912533	0.13670033625633	0.321775918075361	0.470601958095307	1.50852025596538	24	LMNB1 CDKN1A HIRA CCNA2 NBN CDK2 TINF2 TERF2 RB1
REACTOME_TRISTETRAPROLIN_TTP_ZFP36_BINDS_AND_DESTABILIZES_MRNA	0.0366488322445083	0.137063345703677	0.321775918075361	0.525023466944469	1.55438576287559	17	XRN1 EXOSC9 DCP1A ZFP36
REACTOME_MYOGENESIS	0.0372259673747371	0.138600253529155	0.321775918075361	0.523467283290212	1.54977852173516	17	MAP2K6 MEF2A TCF4 MAPK11 CTNNA1 ABL1 CTNNB1
REACTOME_REGULATION_OF_TP53_ACTIVITY_THROUGH_PHOSPHORYLATION	0.0374538078468387	0.138828781085616	0.321775918075361	0.334367345722001	1.38257871878454	79	RMI2 PRKAG2 BRCA1 RBBP8 RAD9A BARD1 CHEK1 CHEK2 TPX2 TAF12 PRKAG1 TAF5 CCNA2 AURKA MAPK11 NBN CDK2 RPA3 UBC BRIP1 RFC5 ATRIP TAF13 DNA2 HIPK2 TP53 TAF6 RFC4 RMI1
REACTOME_TAK1_ACTIVATES_NFKB_BY_PHOSPHORYLATION_AND_ACTIVATION_OF_IKKS_COMPLEX	0.0380154070035606	0.140286944429069	0.321775918075361	0.451437729495351	1.49458917289982	28	NOD1 RELA NFKBIB IRAK2 NOD2 RIPK2 UBC NKIRAS2 NFKB2
REACTOME_METABOLISM_OF_WATER_SOLUBLE_VITAMINS_AND_COFACTORS	0.0395920552032075	0.144336978281143	0.321775918075361	0.326735240750164	1.40397057650001	94	PARP10 PARP9 TCN2 PARP14 TCN1 CD38 MTHFD2 RFK SLC25A19 GSTO1 PARP4 NADK NADK2 SLC52A2 NAPRT BST1 PNPO ENPP2 PANK2 MMUT FLAD1 PPCDC MTHFR SLC2A3 MMAA AASDHPPT DHFR
REACTOME_ANTIGEN_PROCESSING_UBIQUITINATION_PROTEASOME_DEGRADATION	0.0396196513470681	0.144336978281143	0.287857117255149	0.255937576057072	1.26825176645594	267	HERC6 HERC5 UBA7 RNF213 CUL1 DTX3L TRIM69 FBXO6 UBE2L6 PSME2 PSMC2 RBCK1 SOCS1 RNF138 PSMA4 TRIM21 PSMA3 PSMB9 WSB1 LNPEP UBE2E1 RNF114 FBXL19 PSMA7 UBE2Z PSMB5 FBXL8 RNF25 UBE2S PSMD7 PSMA5 UBE2L3 UBE2J1 UBE3B PSME1 CDC20 PSMC3 MYLIP PSMB6 ATG7 RNF6 UBE2K SPSB1 PSMB8 PSMD8 PSMC5 LRSAM1 ANAPC4 UBR1 ZNRF2 RBX1
REACTOME_MHC_CLASS_II_ANTIGEN_PRESENTATION	0.0396320959548942	0.144336978281143	0.321775918075361	0.312784699436506	1.34974341316021	96	CTSL CTSD SEC24A DCTN2 AP1S1 KIF23 IFI30 CLTA RACGAP1 LAG3 SEC24D CAPZA1 DYNC1I2 CD74 TUBA1B HLA-DPA1 KIF15 KIF11 SEC31A KIF3B SEC24C CTSH CENPE LGMN CTSA DCTN1 KIF5B SEC23A AP1B1
REACTOME_IKK_COMPLEX_RECRUITMENT_MEDIATED_BY_RIP1	0.040225531767193	0.145861276060169	0.321775918075361	0.48379800506151	1.51583268831426	22	TICAM1 RIPK3 RIPK1 CD14 TICAM2 LY96 UBC
REACTOME_GOLGI_TO_ER_RETROGRADE_TRANSPORT	0.0420350365928628	0.15155259638309	0.321775918075361	0.311245956892739	1.36643634264263	106	NAPA DCTN2 COPG1 KIF18B NSF AGPAT3 KIF23 ARCN1 RACGAP1 TMED9 KDELR1 COPB2 GBF1 CAPZA1 DYNC1I2 TUBA1B KIF15 KIF11 RAB3GAP2 KDELR2 NAPG RAB1A KIF3B TMED7 COPE CENPE KIF13B RAB3GAP1 DCTN1 KIF5B TMED3 KIF1B KIF20B COPB1 ARF4 BNIP1 CAPZA2 TMED2 SURF4 KIF18A DYNLL1 KIFAP3
REACTOME_RESOLUTION_OF_SISTER_CHROMATID_COHESION	0.0421585160202361	0.15155259638309	0.287857117255149	0.315178338765735	1.351062244491	92	XPO1 CENPN RCC2 NDC80 BUB1 RANGAP1 SKA2 CENPH BIRC5 CCNB1 KNTC1 CENPF CENPU CDC20 BUB1B DYNC1I2 TUBA1B PPP2R5C PPP2R5D NUDC KNL1 CKAP5 PLK1 CENPE NUP160 ZWILCH
REACTOME_FATTY_ACYL_COA_BIOSYNTHESIS	0.0424341977207849	0.151888930897573	0.321775918075361	0.462200212103904	1.49724430075141	25	SLC27A3 ACSL3 SCD ACLY ACSL5 ELOVL1 HACD4
REACTOME_CELLULAR_RESPONSE_TO_CHEMICAL_STRESS	0.0431341123642057	0.152880791900505	0.321775918075361	0.301114831787425	1.37601403579714	136	HELZ2 BLVRA SCO2 CUL1 PSME2 PSMC2 PSMA4 PSMA3 COX5B PRDX1 PSMB9 COX5A NLRP3 PSMA7 COX8A PSMB5 PSMD7 PSMA5 PSME1 PSMC3 PSMB6 PSMB8 PSMD8 PSMC5 BACH1 RBX1 COX6A1 TGS1 TXNIP NFE2L2 HMOX1 KEAP1 NDUFA4 CYBA UBC PRKCD TXN2 PSMD14 MED1 CYCS NCOA2 PSMB2 PSMD4 PSMC4 PRDX3 STAT3 MAFK
REACTOME_POTENTIAL_THERAPEUTICS_FOR_SARS	0.0431474826768044	0.152880791900505	0.321775918075361	0.344316866738982	1.41225127140058	73	ZBP1 STAT2 FXYD6 JAK2 ATP1B3 RIPK1 ROCK2 HSP90AB1 FKBP4 HSP90AA1 TBK1 ATP1B1 VEGFA RBX1 NFE2L2 KEAP1 BRMS1 ITGA4 TUBB
REACTOME_HOST_INTERACTIONS_OF_HIV_FACTORS	0.043261231281198	0.152880791900505	0.282013350011725	0.298471329671635	1.34385761086234	124	APOBEC3G XPO1 PSME2 PSMC2 NUP205 PSMA4 AP1S1 PSMA3 PSMB9 NUP62 B2M ATP6V1H PSMA7 RANGAP1 PSMB5 KPNB1 PSMD7 PSMA5 PSME1 PSMC3 PSMB6 PSMB8 PSMD8 PSMC5 RBX1 UBC NUP54 PSMD14 NUP160 PSMB2 PPIA PSMD4 PSMC4 AP1B1 HLA-A NUP37 RCC1 BTRC AP2A2 NUP188 RAN PSMC1 POM121 CUL5 PSMB10 PSMD3 BANF1 NUP93 CCNT1 PSMC6
REACTOME_MITOTIC_PROPHASE	0.0434511105206365	0.152903907908063	0.321775918075361	0.335076372315501	1.37799511539468	77	GORASP1 MASTL NUP205 LMNB1 VRK2 BLZF1 NUP62 CCNB1 KMT5A RB1 RAB1A NUP54 PLK1 USO1 NUP160 VRK1 SMC2 CNEP1R1 NCAPG2 NUP37 TMPO NUP188 POM121 ARPP19 BANF1 LPIN2 GOLGA2 NUP93 SMC4 NEK9
REACTOME_GLUTATHIONE_CONJUGATION	0.0441357432224958	0.15466054557799	0.321775918075361	0.503203046810798	1.54587934831203	20	AKR1A1 CNDP2 GSTO1 MGST1 GSTM4 ESD GSS MGST2 GCLM GSTO2 GSTK1 GSTM1
REACTOME_MITOTIC_SPINDLE_CHECKPOINT	0.044750430292599	0.156158405288818	0.282013350011725	0.311241930380976	1.3373963317354	94	XPO1 CENPN RCC2 NDC80 BUB1 UBE2E1 RANGAP1 UBE2S SKA2 CENPH BIRC5 KNTC1 CENPF CENPU CDC20 BUB1B DYNC1I2 PPP2R5C ANAPC4 PPP2R5D NUDC KNL1 CKAP5 PLK1 CENPE NUP160 ZWILCH
REACTOME_RHOH_GTPASE_CYCLE	0.0453290969694519	0.157518611968845	0.321775918075361	0.43544574071076	1.50565099588769	33	JUP ROCK2 ARHGDIA VANGL1 DBN1 DBT TUBA1B TFRC CSK
REACTOME_TP53_REGULATES_TRANSCRIPTION_OF_CELL_CYCLE_GENES	0.0457038391224863	0.158161833311841	0.287857117255149	0.406930361961282	1.47343718635496	40	BAX E2F1 CDKN1A PCNA ZNF385A CNOT8 CNOT4 CCNB1 CCNA2 AURKA CDK2
REACTOME_SUMOYLATION	0.0459390394490379	0.158318838431808	0.321775918075361	0.287728402382486	1.33628411875318	149	SP100 PML NRIP1 RELA NUP205 BRCA1 DNMT1 SUMO3 NUP62 TOP2A SENP2 NR1H3 PCNA DAXX RANGAP1 BIRC5 NSMCE2 SUMO2 AURKA MRTFA NR1H2 IKBKE PIAS4 PIAS3 NUP54 SENP1 DDX5 SAE1 NUP160 NCOA2 SAFB NR4A2 SUZ12 NFKB2 RARA PHC3 XRCC4 NUP37 SUMO1 NCOR2 HIPK2 EP300 SMC6 HNRNPC NUP188 ZNF350 TP53 POM121 TDG TOP1 NUP93
REACTOME_MAPK_FAMILY_SIGNALING_CASCADES	0.0476878207401907	0.163669310688556	0.321775918075361	0.265109284904097	1.29989530341367	224	MOV10 RGL1 XPO1 DUSP5 PSME2 PSMC2 PDGFRB PTPRA PSMA4 CCND3 PSMA3 JAK2 NCOA3 SRC NRAS DUSP7 PSMB9 LAMTOR2 PDE6D PEA15 PSMA7 ERBB2 PSMB5 RCE1 PSMD7 PSMA5 PSME1 FRS2 NF1 ARL2 CDC42EP3 PSMC3 ICMT PHB PSMB6 PPP2R5C PSMB8 PSMD8 PSMC5 HSPB1 WDR83 RBX1 PPP2R5D SOS1 CALM1 RASGRP3 CSK UBC ABHD17A SHC1 PSPN MRAS RASGEF1A PSMD14 PSMB2 TNRC6A DLG4 PSMD4 PSMC4 RAP1B IL2RB
REACTOME_GENE_AND_PROTEIN_EXPRESSION_BY_JAK_STAT_SIGNALING_AFTER_INTERLEUKIN_12_STIMULATION	0.0480591497227357	0.164267749462138	0.282013350011725	0.42675835858469	1.44868045423856	30	PSME2 ANXA2 LMNB1 GSTO1 CAPZA1 CFL1 HNRNPA2B1 HSPA9 AIP HNRNPF PPIA RAP1B
REACTOME_PROCESSIVE_SYNTHESIS_ON_THE_C_STRAND_OF_THE_TELOMERE	0.0483558994197292	0.164607429045119	0.287857117255149	0.507907132856304	1.53298538132436	19	POLD1 PCNA TINF2 TERF2 FEN1 RPA3 DNA2 POLD3 TERF2IP LIG1 POT1 WRN
REACTOME_G_ALPHA_I_SIGNALLING_EVENTS	0.0492610837438424	0.1670070887901	0.261663521711573	0.286254387573599	1.31354133632244	139	ADCY7 CCR1 PDE4A S1PR2 FPR3 GNGT2 CX3CR1 C3AR1 CXCL10 OPRL1 PDE1B ADCY4 C5 GNB4 SRC SSTR3 CCL4 GNG5 PLCB3 RGS12 CCR5 ADCY9 RGS19 S1PR5 PPP2R5D KPNA2 RGS3 ANXA1 GNA15 PSAP CALM1 GNB1
REACTOME_HEDGEHOG_OFF_STATE	0.0497427101200686	0.167706694064175	0.266350657088526	0.312843467608375	1.3326813050454	90	ADCY7 CUL1 PSME2 PSMC2 PSMA4 PSMA3 ADCY4 PSMB9 PSMA7 PSMB5 PSMD7 PSMA5 PSME1 PSMC3 PSMB6 ADCY9 TUBA1B PSMB8 PSMD8 PSMC5 SUFU RBX1
REACTOME_SIGNALING_BY_NOTCH	0.0498696164603302	0.167706694064175	0.321775918075361	0.285902637055594	1.3278047987045	149	MOV10 CUL1 PSME2 PSMC2 E2F1 STAT1 PSMA4 PSMA3 PSMB9 GZMB POFUT1 ACTA2 SMAD3 PSMA7 PSMB5 MAML1 PSMD7 PSMA5 PSME1 PSMC3 PSMB6 PSMB8 NCSTN PSMD8 PSMC5 RBX1 DLGAP5 PSEN2 HIF1A ADAM17 ATP2A2 SNW1 APH1A TLE4
REACTOME_CHROMOSOME_MAINTENANCE	0.0511463844797178	0.171309576932067	0.266350657088526	0.33526310126784	1.38097961206704	74	CENPN POLD1 PCNA DAXX CENPH POLR2A CENPU CCNA2 CDK2 POLR2K TINF2 TERF2 FEN1 RPA3 KNL1 NOP10 RFC5 POLR2F MIS18BP1 DNA2 ANKRD28 PRIM1 RSF1 SMARCA5 RFC4 POLD3 CENPL WRAP53 PRIM2 TERF2IP POLR2H LIG1 RUVBL2 POT1 CENPO RFC1
REACTOME_CHONDROITIN_SULFATE_DERMATAN_SULFATE_METABOLISM	0.0519680076576917	0.17336527354606	0.321775918075361	0.433306102689096	1.4709075265679	30	AGRN SDC3 CHST12 CSGALNACT2 B3GAT3 ARSB HEXB CHPF2
REACTOME_DISEASES_OF_SIGNAL_TRANSDUCTION_BY_GROWTH_FACTOR_RECEPTORS_AND_SECOND_MESSENGERS	0.0540958268933539	0.179730693775638	0.241339976815091	0.23745035181101	1.21545199243684	338	RNF213 CUL1 MYO18A RRBP1 PSME2 ZC3HAV1 PSMC2 GTF2F1 PDGFRB STAT1 CDKN1A PSMA4 CNTRL PIK3AP1 PSMA3 JAK2 SRC NRAS DUSP7 PSMB9 SMAD3 TPM3 HSP90AA1 CD86 PSMA7 ERBB2 PSMB5 POLR2A MAML1 PSMD7 PSMA5 PSME1 FRS2 NF1 PSMC3 TNKS2 PHB PSMB6 ATG7 PPP2R5C NCBP2 PSMB8 NCSTN POLR2K AGTRAP PSMD8 PSMC5 BCL2A1 RBX1 PSEN2 PPP2R5D SEC31A ADAM17 SOS1 OS9 SNW1 APH1A ETV6 CALM1 CSK UBC AGGF1 SHC1 CTNNB1 CLCN6 MRAS ERLEC…
REACTOME_NOD1_2_SIGNALING_PATHWAY	0.0543071161048689	0.179730693775638	0.266350657088526	0.422145784608695	1.45355776856957	32	NOD1 CASP1 MAP2K6 TNFAIP3 MAPK11 IRAK2 NOD2 RIPK2 UBC CASP4
REACTOME_ASSOCIATION_OF_TRIC_CCT_WITH_TARGET_PROTEINS_DURING_BIOSYNTHESIS	0.0554646772445851	0.182764822343464	0.321775918075361	0.425152814460068	1.47006090230988	33	FBXO6 GBA CCT5 SPHK1 FBXL5 CCT3 ARFGEF2 NOP56 STAT3 CCT7 CCT8 TP53 CCT2 CCT6A DCAF7 WRAP53 CCT4 KIFC3 TCP1
REACTOME_METABOLISM_OF_FAT_SOLUBLE_VITAMINS	0.0556621880998081	0.182764822343464	0.266350657088526	0.505747780932536	1.49731811963103	17	AGRN LDLR SDC3 RETSAT RDH11 LRP8 AKR1C3 LRP1
REACTOME_REGULATION_OF_CHOLESTEROL_BIOSYNTHESIS_BY_SREBP_SREBF	0.0607142857142857	0.198571428571429	0.245041785430996	0.358632634901278	1.36597331595116	52	HELZ2 SEC24A SREBF2 SCD PMVK KPNB1 SQLE SEC24D MTF1 TGS1 SEC24C MVD MED1 HMGCS1 NCOA2 NFYA SEC23A IDI1 RAN SREBF1 INSIG2 NCOA6 LSS SC5D GGPS1 SP1 ELOVL6 FDPS FASN
REACTOME_G_ALPHA_Z_SIGNALLING_EVENTS	0.0616822429906542	0.200542123901543	0.248911114434702	0.444740185310586	1.44068455689438	25	ADCY7 PRKCE GNGT2 ADCY4 GNB4 GNG5 ADCY9 RGS19 GNB1 PRKCD
REACTOME_FANCONI_ANEMIA_PATHWAY	0.0617977528089888	0.200542123901543	0.248911114434702	0.417717020300599	1.43830838079903	32	FANCA SLX4 FANCL DCLRE1A FANCI RPA3 USP1 DCLRE1B UBC MUS81 FANCG ATRIP
REACTOME_CDC42_GTPASE_CYCLE	0.0631229235880399	0.204048520435757	0.231126709673834	0.290595647934853	1.29233712404154	113	JUP SPATA13 SRGAP2 ARHGAP17 FGD2 ARHGEF11 ARHGDIA ARAP2 RACGAP1 ECT2 VANGL1 ARHGAP30 FMNL2 WDR81 YKT6 CDC42EP3 ARHGAP27 FMNL1 ARHGAP31 WIPF2 CPNE8 DIAPH3 TFRC ARHGAP42 ABR CDC42EP4 ARHGAP33 DEF6 WASL DOCK8 VAV3 SCRIB
REACTOME_GROWTH_HORMONE_RECEPTOR_SIGNALING	0.0638297872340426	0.205536843834716	0.248911114434702	0.498395580162704	1.50427723707959	19	PRLR SOCS1 STAT1 JAK2 SOCS2 CISH ADAM17 PTPN6 SOCS3 STAT3 IRS1 STAT5A
REACTOME_BETA_CATENIN_INDEPENDENT_WNT_SIGNALING	0.0643564356435644	0.205717401464403	0.227987202850442	0.290910271047694	1.29581339047498	115	MOV10 PSME2 PSMC2 GNGT2 PSMA4 PSMA3 GNB4 PSMB9 DVL3 GNG5 PLCB3 CLTA PSMA7 PSMB5 PSMD7 PSMA5 PSME1 PSMC3 PSMB6 PSMB8 FZD2 PSMD8 PSMC5 DVL2 CALM1 GNB1 UBC CTNNB1 TCF7L2 PSMD14 PSMB2 TNRC6A RAC2 SCRIB FZD1 PSMD4 PSMC4 NLK
REACTOME_INTRA_GOLGI_AND_RETROGRADE_GOLGI_TO_ER_TRAFFIC	0.0645695364238411	0.205717401464403	0.227987202850442	0.269204293586515	1.26619007437442	171	RAB39A NAPA DCTN2 COPG1 KIF18B NSF AGPAT3 KIF23 ARCN1 GCC1 RACGAP1 TMED9 KDELR1 SNAP29 COPB2 GBF1 YKT6 RIC1 COG4 CAPZA1 DYNC1I2 M6PR TUBA1B KIF15 KIF11 RAB3GAP2 KDELR2 PLIN3 NAPG RAB1A GOSR1 KIF3B TMED7 GOLIM4 COPE CENPE KIF13B GOLGA1 SCOC VAMP4 RAB3GAP1 VPS45 DCTN1 CYTH1 KIF5B STX10 TMF1
REACTOME_RHOA_GTPASE_CYCLE	0.0646258503401361	0.205717401464403	0.231126709673834	0.289622744709845	1.27870891191581	108	JUP PKN1 ARHGEF11 ARHGEF3 ROCK2 ARHGDIA ARAP2 ARHGEF10L RACGAP1 ECT2 DIAPH1 ANLN CIT VANGL1 ARHGAP30 YKT6 TMEM87A ARHGAP31 CCDC115 FAM13A ACBD5 DIAPH3 DDRGK1 TFRC ARHGAP42 ABR MACO1 DEF6 ARHGAP18 VAV3
REACTOME_CREB1_PHOSPHORYLATION_THROUGH_NMDA_RECEPTOR_MEDIATED_ACTIVATION_OF_RAS_SIGNALING	0.0651260504201681	0.206521391826693	0.257206466468838	-0.467899875013629	-1.4149485152184	18	MAPK1 CAMK2G RASGRF2 DLG2 RPS6KA2 PDPK1
REACTOME_TCR_SIGNALING	0.0654362416107383	0.20671903599756	0.227987202850442	0.290318816628552	1.28815987168258	109	CUL1 PSME2 RELA PSMC2 PSMA4 PSMA3 PSMB9 PSMA7 PSMB5 PSMD7 PSMA5 PSME1 PSMC3 PSMB6 PSMB8 PSMD8 PSMC5 HLA-DPA1 INPP5D CSK RIPK2 UBC PSMD14 PSMB2 CD101 PSMD4 PAG1 PSMC4 FYB1 LCP2 BTRC PSMC1 VASP PSMB10 PSMD3 BCL10 PSMC6 UBE2N TRAF6 HLA-DRA PSMD13
REACTOME_THE_CITRIC_ACID_TCA_CYCLE_AND_RESPIRATORY_ELECTRON_TRANSPORT	0.0687919463087248	0.216499936684817	0.222056046145248	0.268963031557136	1.24935273187032	159	SCO2 LDHA TMEM126B NDUFAF1 IDH3A COX5B MT-ND6 ATP5PD NDUFA12 NDUFS3 UQCR10 COX5A COX8A NDUFS4 ATP5MC3 IDH2 SDHB NDUFC1 ATP5F1C OGDH NDUFA8 NDUFB4 NDUFB7 UQCRC1 COX6A1 ETFB PDK4 UQCRFS1 NDUFB2 MT-ND1 NDUFB3 NDUFA4 NDUFA6 NDUFA13 UQCRC2 GLO1 MPC1 ATP5PF TIMMDC1 CYCS ATP5F1D NDUFC2 SLC16A3 DLAT MT-ND2 PDHX NDUFS7 PDPR ATP5F1B ACO2 VDAC1 UQCRH NDUFS2 ATP5MC2 NDUFA5 UQCRQ COQ10B NDUFB5 NDUFS1 CYC1
REACTOME_TRANSCRIPTIONAL_REGULATION_BY_RUNX1	0.0696517412935323	0.218381775333857	0.219250346703755	0.268580074072497	1.24649792005037	155	MOV10 PML CTSL ELF1 PSME2 PSMC2 LMO2 PSMA4 CCND3 PSMA3 SRC PSMB9 ASH2L PSMA7 PSMB5 CBFB KMT2E PSMD7 PSMA5 PSME1 PSMC3 PSMB6 PSMB8 PSMD8 PSMC5 TNFRSF18 SMARCD2 UBC SOCS4 ABL1 PSMD14 ARID1A PSMB2 TNRC6A SOCS3 PSMD4 PSMC4 PHC3 CDK7 HIPK2 EP300 SPI1 PBRM1 PSMC1 KCTD6 PSMB10 CBX6 PSMD3 KMT2D CCND2 PSMC6 CDK6 AXIN1 PSMD13
REACTOME_HSF1_ACTIVATION	0.0721062618595826	0.225230795471505	0.231126709673834	0.459551160922125	1.4398626376931	22	HSP90AB1 FKBP4 HSP90AA1 HSPH1 HSBP1 HSPB1 RPA3 DEDD2 HSF1 MRPL18 YWHAE
REACTOME_HSP90_CHAPERONE_CYCLE_FOR_STEROID_HORMONE_RECEPTORS_SHR_IN_THE_PRESENCE_OF_LIGAND	0.0731707317073171	0.227702948671278	0.227987202850442	0.388909881850823	1.38767600726299	38	DCTN2 HSP90AB1 FKBP4 DNAJA1 HSP90AA1 HSPA8 CAPZA1 DYNC1I2 TUBA1B
REACTOME_SYNTHESIS_OF_VERY_LONG_CHAIN_FATTY_ACYL_COAS	0.0748560460652591	0.232081570328722	0.227987202850442	0.497776871437992	1.41710590154061	15	SLC27A3 ACSL3 ACSL5 ELOVL1 HACD4
REACTOME_VISUAL_PHOTOTRANSDUCTION	0.0753676470588235	0.232371969120365	0.222056046145248	0.383424348153192	1.38277068796192	39	AGRN LDLR NMT1 SDC3 RETSAT DHRS9 MYO7A CALM1 GNB1 RDH11 RDH10 LRP8 AKR1C3 LRP1 CYP4V2
REACTOME_CLEC7A_DECTIN_1_SIGNALING	0.0757314974182444	0.232371969120365	0.213927855492356	0.298868264227124	1.28007120278781	93	CUL1 PSME2 RELA PSMC2 PSMA4 PSMA3 SRC PSMB9 PSMA7 PSMB5 PSMD7 PSMA5 PSME1 PSMC3 PSMB6 PSMB8 PSMD8 PSMC5 RELB CALM1 UBC PRKCD CLEC7A PSMD14 PSMB2 NFKB2 PSMD4 PSMC4 BTRC IL1B PSMC1 PSMB10 PSMD3 BCL10 PSMC6 UBE2N TRAF6 PSMD13
REACTOME_TRANSCRIPTIONAL_REGULATION_OF_GRANULOPOIESIS	0.0757855822550832	0.232371969120365	0.222056046145248	0.412158708901154	1.39912026002137	30	PML E2F1 CDKN1A DEK CBFB CDK2 RARA STAT3 EP300 SPI1 CEBPE FLI1
REACTOME_ANCHORING_OF_THE_BASAL_BODY_TO_THE_PLASMA_MEMBRANE	0.0774526678141136	0.236613644531028	0.211400189384923	0.302814496234936	1.28465545001398	88	C2CD3 RAB8A DCTN2 CNTRL CEP164 HSP90AA1 KIF24 YWHAG CCP110 HAUS1 DYNC1I2 HAUS2 TUBG1 PCNT PLK4 CEP162 CKAP5 YWHAE FBF1 HAUS8 PLK1 TUBB SEPTIN2 DCTN1 NEDD1
REACTOME_INITIATION_OF_NUCLEAR_ENVELOPE_NE_REFORMATION	0.0783938814531549	0.238614953036245	0.222056046145248	0.495921996591017	1.446039672528	16	LMNB1 VRK2 CCNB1 KPNB1 VRK1 TMPO SIRT2 BANF1 PPP2R2A
REACTOME_GABA_RECEPTOR_ACTIVATION	0.0791505791505792	0.24004212004212	0.222056046145248	0.45624764169381	1.41023289771459	21	ADCY7 GNGT2 ADCY4 GNB4 GNG5 ADCY9 GNB1
REACTOME_SIGNALING_BY_VEGF	0.0826161790017212	0.249644540896505	0.204294756516886	0.301984111074659	1.28113263708717	88	JUP SRC NRAS ROCK2 NCKAP1L HSP90AA1 ELMO2 VEGFA MAPK11 SPHK1 CTNND1 CTNNA1 HSPB1 PTK2B CALM1 CYBA SH2D2A PXN CTNNB1 PRKCD TRIB3 ITGAV ABI1 VAV3 CYFIP1
REACTOME_APOPTOTIC_CLEAVAGE_OF_CELLULAR_PROTEINS	0.083969465648855	0.25281781354204	0.213927855492356	0.420840741583469	1.37835869999005	27	CLSPN LMNB1 CASP7 CASP3 CTNNB1 PRKCD PLEC
REACTOME_SEMAPHORIN_INTERACTIONS	0.0847145488029466	0.25414364640884	0.208955027549354	0.359555443376175	1.34313059427154	47	RRAS ARHGEF11 ROCK2 HSP90AB1 DPYSL2 HSP90AA1 ERBB2 MYL12B RHOC RHOB ITGA1 CFL1 SEMA4A TYROBP PLXND1 CDK5 RAC1 LIMK1 ITGB1 SEMA7A
REACTOME_TCF_DEPENDENT_SIGNALING_IN_RESPONSE_TO_WNT	0.0857142857142857	0.256221198156682	0.197822021315103	0.277000263243894	1.25448461038255	130	XPO1 PSME2 PSMC2 PSMA4 PSMA3 PSMB9 DVL3 ASH2L PSMA7 PSMB5 PSMD7 TCF4 PSMA5 PSME1 PSMC3 TNKS2 PSMB6 PPP2R5C PSMB8 FZD2 PSMD8 PSMC5 USP8 RBX1 PPP2R5D TLE4 RUNX3 DVL2 UBC KLHL12 CTNNB1 YWHAZ TCF7L2 PSMD14 PSMB2 FZD1 PSMD4 PSMC4 EP300 BTRC CHD8 PSMC1 CSNK1G2 CSNK1A1 PSMB10 PSMD3 KMT2D PSMC6 CCDC88C MEN1 AXIN1 PSMD13 DACT1 PPP2R5E
REACTOME_ASSEMBLY_AND_CELL_SURFACE_PRESENTATION_OF_NMDA_RECEPTORS	0.0861344537815126	0.256350707986967	0.222056046145248	-0.455657867525918	-1.37792817979402	18	TUBA4A CAMK2G NBEA DLG2 TUBB6
REACTOME_TRAF6_MEDIATED_INDUCTION_OF_TAK1_COMPLEX_WITHIN_TLR4_COMPLEX	0.0863723608445297	0.256350707986967	0.211400189384923	0.493926124321804	1.40614332618445	15	TICAM1 CD14 IRAK2 TICAM2 LY96 UBC
REACTOME_FORMATION_OF_THE_CORNIFIED_ENVELOPE	0.0886075949367089	0.261126269177439	0.219250346703755	-0.433468251290242	-1.34495761744934	20	PI3 EVPL KRT1 PKP4 DSC2 KAZN DSC1
REACTOME_KERATINIZATION	0.0886075949367089	0.261126269177439	0.219250346703755	-0.433468251290242	-1.34495761744934	20	PI3 EVPL KRT1 PKP4 DSC2 KAZN DSC1
REACTOME_SIGNALING_BY_ERBB2_ECD_MUTANTS	0.09021113243762	0.264915790327377	0.206587922696891	0.491432844247402	1.39904528264253	15	NRAS HSP90AA1 ERBB2 SOS1 SHC1 ERBIN CDC37
REACTOME_EXTENSION_OF_TELOMERES	0.0912408759124088	0.266999615827891	0.199915231309662	0.362881216515359	1.33662239816221	43	POLD1 PCNA CCNA2 CDK2 TINF2 TERF2 FEN1 RPA3 NOP10 RFC5 DNA2 ANKRD28 PRIM1 RFC4 POLD3 WRAP53 PRIM2 TERF2IP LIG1 RUVBL2 POT1 RFC1 WRN
REACTOME_RAC1_GTPASE_CYCLE	0.0921052631578947	0.268381455425109	0.188204146308491	0.268287032448742	1.2301192497249	138	SPATA13 SRGAP2 PKN1 ARHGAP17 ARHGEF11 VRK2 ARHGDIA NCKAP1L ARAP2 RACGAP1 ECT2 CIT VANGL1 ARHGAP30 YKT6 SH3BP1 ARHGAP27 FMNL1 DOCK4 ARHGAP31 SOS1 WIPF2 FAM13A CYBA DIAPH3 TFRC ARHGAP42 ABR CDC42EP4 ARHGAP33 DEF6 WASL DOCK8 ABI1 VAV3 AMIGO2 ALS2 CYFIP1
REACTOME_PROCESSING_OF_CAPPED_INTRON_CONTAINING_PRE_MRNA	0.0923566878980892	0.268381455425109	0.184706471207739	0.247893526334905	1.21034901599887	226	NUP205 GTF2F1 CD2BP2 GLE1 FYTTD1 XAB2 NUP62 POLDIP3 HSPA8 ZCRB1 CPSF2 SART1 POLR2A METTL14 SLU7 DDX23 BUD31 SNRPC SNRPB2 NCBP2 POLR2K BCAS2 SYMPK DDX39A PRPF40A SF3B4 SF3B2 SNW1 SF3B6 DNAJC8 SNRPB ALYREF HNRNPA2B1 CTNNBL1 TFIP11 SF3A2 NUP54 SNRPA SF3B5 SRSF3 MAGOH DDX5 EFTUD2 SRSF4 NUP160 PHF5A ISY1 HNRNPF PUF60 U2AF2 POLR2F THOC7 PABPN1 NUDT21 WBP11 LSM2 NUP37 LSM3 SYF2 CPSF3 HNRNPM HNRNPC USP39…
REACTOME_DISEASES_OF_GLYCOSYLATION	0.0933098591549296	0.270209800469484	0.193813302725311	0.313565540316338	1.29419059722621	76	AGRN C1GALT1 NEU1 ADAMTSL4 MPDU1 GALE SDC3 DAG1 GALNT3 GALK1 SPON2 B3GAT3 NUS1 HEXB MGAT2
REACTOME_SIGNALING_BY_NUCLEAR_RECEPTORS	0.0949263502454992	0.273939709705005	0.184706471207739	0.259979793345349	1.22114326152314	166	MOV10 XPO1 NRIP1 CTSD GTF2F1 GNGT2 ABCA1 GNB4 NCOA3 SRC NRAS DHRS9 HSP90AB1 FKBP4 GNG5 HSP90AA1 NR1H3 POU2F1 SCD POLR2A CBFB USF1 KDM1B RARG MYLIP SPHK1 CHD1 POLR2K RDH14 HSPB1 NR1H2 KPNA2 PDK4 CALM1 GNB1 SHC1 RDH11 DDX5 MED1 NCOA2 FOSB RDH10 TNRC6A POLR2F FOS ARL4C RARA GTF2A1 AKR1C3 GTF2A2 NCOR2 DLAT EP300 PDHX
REACTOME_NEURONAL_SYSTEM	0.0962025316455696	0.276665211697949	0.231126709673834	-0.250390945489848	-1.22676898569331	169	NRXN1 CACNA2D3 GNB5 TUBA4A MAPK1 EPB41 KCNC4 AP2M1 CAMK2G CACNB4 PPM1F GNG7 SLC18A2 CAMKK1 PRKCA ALDH5A1 KCNH2 PPFIA1 NBEA RASGRF2 PANX2 IL1RAP DLG2 KCNQ1 TUBB6 RPS6KA2 DBNL PDPK1 PRKAR1A AP2A1 HOMER2 GNG11 SLC38A1 PLCB1 CAMK4 NRG1 PTPRF EPB41L5 APBA2 PRKAB2 SIPA1L1 PRKAR2B KCNQ5 RTN3 GNAI3 GLUL
REACTOME_GABA_B_RECEPTOR_ACTIVATION	0.0967117988394584	0.27717402141618	0.199915231309662	0.460221756937271	1.38905949515745	19	ADCY7 GNGT2 ADCY4 GNB4 GNG5 ADCY9 GNB1
REACTOME_DOWNSTREAM_SIGNAL_TRANSDUCTION	0.097196261682243	0.27760850083216	0.195789002148949	0.422086869632267	1.36730175242076	25	PDGFRB STAT1 SRC NRAS SOS1
REACTOME_ACTIVATION_OF_GENE_EXPRESSION_BY_SREBF_SREBP	0.10054844606947	0.286202744102177	0.190023305279108	0.365432165782227	1.32317809749717	40	HELZ2 SREBF2 SCD PMVK SQLE MTF1 TGS1 MVD MED1 HMGCS1 NCOA2 NFYA IDI1 SREBF1 NCOA6 LSS SC5D GGPS1 SP1 ELOVL6 FDPS FASN
REACTOME_PEPTIDE_HORMONE_METABOLISM	0.101851851851852	0.288926681783825	0.190023305279108	0.362109799022405	1.32101423487676	42	CTSD EXOC7 CES1 CTSZ SPCS2 EXOC5 GNB1 CTNNB1 SEC11A TCF7L2 KIF5B KLF4 POMC SPCS1 EXOC1 SLC30A7 GZMH
REACTOME_O_LINKED_GLYCOSYLATION	0.103603603603604	0.292899679340357	0.208955027549354	-0.333748447899521	-1.31698833572351	51	ADAMTS5 GALNT5 ST6GALNAC3 ADAMTS10 B3GNTL1 ADAMTS17 GALNT12 POMK ST6GALNAC2 GCNT4 GALNT14 ST3GAL3 LARGE1 POFUT2 GALNT7 ST6GALNAC4 THBS1 LARGE2 ST3GAL1
REACTOME_REGULATION_OF_RUNX1_EXPRESSION_AND_ACTIVITY	0.105162523900574	0.29558745348219	0.190023305279108	0.464257953909355	1.35371172130775	16	MOV10 PML CCND3 SRC CBFB
REACTOME_CARBOXYTERMINAL_POST_TRANSLATIONAL_MODIFICATIONS_OF_TUBULIN	0.105263157894737	0.29558745348219	0.199915231309662	-0.412711046070349	-1.3302327668845	22	TUBA4A TPGS2 TTLL4 AGTPBP1 TUBB6
REACTOME_MRNA_SPLICING	0.105691056910569	0.29579309215911	0.173747838999571	0.255549073984722	1.21111615421083	178	GTF2F1 CD2BP2 XAB2 HSPA8 ZCRB1 CPSF2 SART1 POLR2A SLU7 DDX23 BUD31 SNRPC SNRPB2 NCBP2 POLR2K BCAS2 SYMPK PRPF40A SF3B4 SF3B2 SNW1 SF3B6 DNAJC8 SNRPB ALYREF HNRNPA2B1 CTNNBL1 TFIP11 SF3A2 SNRPA SF3B5 SRSF3 MAGOH DDX5 EFTUD2 SRSF4 PHF5A ISY1 HNRNPF PUF60 U2AF2 POLR2F PABPN1 NUDT21 WBP11 LSM2 LSM3 SYF2 CPSF3 HNRNPM HNRNPC USP39 ZMAT5 CWC15 SNRNP25 CSTF3 SNRPD2 LSM7 PLRG1 CDC5L HNRNPR
REACTOME_PROTEIN_FOLDING	0.106422018348624	0.296842686631279	0.184706471207739	0.316207698569615	1.27309451897915	68	FBXO6 GBA GNGT2 GNB4 GNG5 PFDN1 PFDN2 ARL2 CCT5 TUBA1B SPHK1 GNA15 GNB1 FBXL5 CCT3 GNA11 ARFGEF2 NOP56 STAT3 CCT7 CCT8 TBCB TP53 CCT2 GNG2 CCT6A DCAF7 WRAP53
REACTOME_GLYCOSAMINOGLYCAN_METABOLISM	0.10873440285205	0.302281639928699	0.179782316298324	0.310002789471588	1.27150853141581	73	AGRN GUSB SDC3 CHST12 CSGALNACT2 B3GNT7 HMMR B3GAT3 B4GALT4 HYAL2 ARSB HPSE HEXB B4GALT5 CHPF2 SLC35B2 SLC35B3 SLC9A1 GNS NAGLU
REACTOME_REGULATION_OF_TP53_ACTIVITY	0.109656301145663	0.303831744702601	0.170932335370056	0.263917559323617	1.21293283999678	140	BRD7 PML PIP4K2C RMI2 PRKAG2 BRCA1 RBBP8 RAD9A BARD1 CHEK1 CHEK2 TPX2 TAF12 MAP2K6 DAXX PRKAG1 ZNF385A TAF5 CCNA2 AURKA MAPK11 NBN CDK2 KMT5A PPP2R5C PIP4K2B RPA3 PRMT5 PRDM1 UBC BRIP1 RNF34
REACTOME_DEGRADATION_OF_THE_EXTRACELLULAR_MATRIX	0.1101243339254	0.304118193688024	0.178219874951973	0.326278409491735	1.27730061778777	57	CAPN2 COL8A2 CTSL CTSD CAPN3 CAPN15 CAST NID1 CASP3 CAPNS1 MMP17 NCSTN COL9A2 ADAM17
REACTOME_METABOLISM_OF_POLYAMINES	0.111111111111111	0.305830583058306	0.178219874951973	0.339582292794248	1.29218563145818	51	PSME2 PSMC2 PSMA4 PSMA3 PSMB9 PSMA7 PSMB5 PSMD7 PSMA5 PSME1 PSMC3 PSMB6 PSMB8 PSMD8 PSMC5
REACTOME_TELOMERE_MAINTENANCE	0.112874779541446	0.309663046505152	0.175204047558551	0.325024052421802	1.26944015850488	56	POLD1 PCNA DAXX POLR2A CCNA2 CDK2 POLR2K TINF2 TERF2 FEN1 RPA3 NOP10 RFC5 POLR2F DNA2 ANKRD28 PRIM1 RFC4 POLD3 WRAP53 PRIM2 TERF2IP POLR2H LIG1 RUVBL2 POT1
REACTOME_TRANSPORT_OF_INORGANIC_CATIONS_ANIONS_AND_AMINO_ACIDS_OLIGOPEPTIDES	0.115658362989324	0.315868069081937	0.173747838999571	0.326215692374425	1.26817245594374	55	SLC3A2 SLC20A1 SLC1A4 SLC12A7 SLC4A2 SLC26A6 SLC9A9 SLC17A5 SLC36A1 SLC6A12 CALM1 SLC24A4 CTNS SLC9A1 SLC25A22 SLC7A1 SLC7A7 SRI
REACTOME_C_TYPE_LECTIN_RECEPTORS_CLRS	0.115894039735099	0.315868069081937	0.166933848713193	0.274908123223349	1.22506243234775	114	CUL1 PSME2 RELA ICAM2 PSMC2 PSMA4 PSMA3 SRC NRAS PSMB9 FCER1G PSMA7 PSMB5 PSMD7 PSMA5 PSME1 PSMC3 PSMB6 PSMB8 PSMD8 PSMC5 RELB CALM1 UBC PRKCD CLEC4C CLEC7A PSMD14 PSMB2 NFKB2 PSMD4 PSMC4 EP300 BTRC IL1B PSMC1 CLEC4D PSMB10 PSMD3 BCL10 PSMC6 UBE2N TRAF6
REACTOME_SARS_COV_2_INFECTION	0.118299445471349	0.321263482280431	0.175204047558551	0.311332137500839	1.2369004544783	64	PARP10 PARP9 PARP14 CTSL UVRAG MGAT1 ZCRB1 PARP4 EDEM2 DDOST RPN2 DAD1 MGAT2 CHMP2B RB1 UBC GANAB DDX5
REACTOME_NEUREXINS_AND_NEUROLIGINS	0.11864406779661	0.321263482280431	0.188204146308491	-0.40368547206618	-1.32441158255972	23	NRXN1 EPB41 DLG2 DBNL HOMER2 EPB41L5 APBA2 SIPA1L1 SHARPIN STXBP1
REACTOME_FOXO_MEDIATED_TRANSCRIPTION	0.119469026548673	0.322450382335252	0.191892240384838	-0.322799411237482	-1.27230254618477	50	RBL2 SIN3A PINK1 CCNG2 SMAD2 FOXO1 CAT AKT2 AKT1 FOXO3 FBXO32 SOD2 SMAD4 BTG1 STK11 KAT2B CDKN1B
REACTOME_SUMOYLATION_OF_DNA_REPLICATION_PROTEINS	0.12043795620438	0.324016953143395	0.172324344900946	0.348638436494751	1.28873226674703	44	NUP205 SUMO3 NUP62 TOP2A PCNA RANGAP1 BIRC5 SUMO2 AURKA PIAS4 PIAS3 NUP54 NUP160 NUP37 SUMO1 NUP188 POM121 TOP1 NUP93
REACTOME_CYCLIN_D_ASSOCIATED_EVENTS_IN_G1	0.122486288848263	0.328468054339073	0.170932335370056	0.350692361042193	1.2776666179318	41	CUL1 CDKN2C E2F1 CDKN1A CCND3 JAK2 SRC CDK2 RB1 UBC ABL1 CDK7 RBL1 CDKN2D CCND2 PPP2R2A CDK6 LYN PPP2CB CDKN1C
REACTOME_SIGNALING_BY_FLT3_FUSION_PROTEINS	0.127376425855513	0.340468583599574	0.170932335370056	0.441065982862469	1.33079784704347	18	MYO18A CDKN1A NRAS SOS1 ETV6
REACTOME_ADORA2B_MEDIATED_ANTI_INFLAMMATORY_CYTOKINES_PRODUCTION	0.127777777777778	0.340468583599574	0.16823816568964	0.350250085910765	1.27774876709785	42	ADCY7 PTGER2 GPBAR1 GNGT2 ADCY4 GNB4 PTGIR GNG5 ADCY9 ADM
REACTOME_NERVOUS_SYSTEM_DEVELOPMENT	0.129577464788732	0.344164349152238	0.208955027549354	-0.205090754503575	-1.11538444385642	393	SIAH1 RPS6KA5 PABPC1 RPL4 RPL7A RPL13 RPS16 RPL18 RPL3 EPHB4 RPS5 RPS3 PSMA1 ROBO3 PSMF1 TUBA4A NRCAM RPLP2 MAPK1 ABLIM2 GSPT1 RPL8 AP2M1 RPL18A CACNB4 IRS2 SRGAP3 ROBO1 MAPK8 RPS28 RPL22 RPS2 RPL10A CDK5R1 NELL2 ANK3 EPHA1 PRKCA SDC2 ALCAM RPL15 RPL13A RPL19 PLXNA2 TRPC1 ITGA9 NAB2 UPF3A MBP RPS8 COL6A3 PSME4 ELOB RPL37A RPLP1 TUBB6 RPS14 RPL38 RBM8A RPLP0 RPS6KA2 NCK2 CSNK2A1 COL4A3
REACTOME_ACTIVATED_TAK1_MEDIATES_P38_MAPK_ACTIVATION	0.132575757575758	0.349457377333756	0.166933848713193	0.435349620057341	1.33742828309061	20	NOD1 MAP2K6 MAPK11 IRAK2 NOD2 RIPK2 UBC
REACTOME_PROTEIN_PROTEIN_INTERACTIONS_AT_SYNAPSES	0.132631578947368	0.349457377333756	0.176694268938498	-0.342775014298608	-1.27980516285729	37	NRXN1 EPB41 PPFIA1 IL1RAP DLG2 DBNL HOMER2 PTPRF EPB41L5 APBA2 SIPA1L1 RTN3 SHARPIN
REACTOME_SENSORY_PROCESSING_OF_SOUND	0.132827324478178	0.349457377333756	0.166933848713193	0.361872825234676	1.28304501880622	37	OTOF EPB41L3 EZR CAPZA1 CDH23 RDX MYO7A TWF1 KCNMA1 KCNMB1 CTBP2 ESPN
REACTOME_GAP_FILLING_DNA_REPAIR_SYNTHESIS_AND_LIGATION_IN_GG_NER	0.136448598130841	0.356765211114156	0.163180127180689	0.39594706179834	1.28262485856143	25	POLD1 PCNA POLK RPA3 UBC POLE RFC5 POLE2 RFC4 POLD3 POLE4 LIG1 RFC1
REACTOME_CONSTITUTIVE_SIGNALING_BY_AKT1_E17K_IN_CANCER	0.136460554371002	0.356765211114156	0.175204047558551	-0.389617858895164	-1.28933163776452	24	AKT1S1 FOXO1 AKT2 AKT1 PDPK1 FOXO3 GSK3B CDKN1B
REACTOME_SYNTHESIS_OF_BILE_ACIDS_AND_BILE_SALTS	0.137667304015296	0.358795411089866	0.16440575583821	0.447983069814213	1.30625641940716	16	HSD3B7 SCP2 ACOT8 OSBP HSD17B4 NCOA2 AKR1C3
REACTOME_EPHB_MEDIATED_FORWARD_SIGNALING	0.139097744360902	0.361394139554494	0.161978948883402	0.364168537286428	1.28293247673718	35	EPHB2 SRC ROCK2 CFL1 WASL YES1 ARPC2 ITSN1 ARPC3 ARPC5 RAC1 LIMK1 LYN PTK2 ACTR3
REACTOME_SIGNALING_BY_ALK	0.140151515151515	0.363001129305477	0.161978948883402	0.429140513215802	1.31835341838415	20	SRC CD274 FRS2 HIF1A PRDM1 SHC1 PTPN6 STAT3 EP300 IRS1
REACTOME_P75_NTR_RECEPTOR_MEDIATED_SIGNALLING	0.140819964349376	0.363113897596656	0.156312403073186	0.300491213716421	1.23249581885113	73	RELA MYD88 FGD2 ARHGEF11 ARHGEF3 ARHGDIA ARHGEF10L ECT2 CASP3 NCSTN AATF PSEN2 ADAM17 SOS1 APH1A RIPK2 YWHAE UBC ABR
REACTOME_ORGANELLE_BIOGENESIS_AND_MAINTENANCE	0.141065830721003	0.363113897596656	0.14551614609036	0.232957039424042	1.14969632975445	243	HELZ2 C2CD3 RAB8A EXOC7 PRKAG2 DCTN2 CNTRL CEP164 BBS12 SSTR3 PDE6D ATP5PD HSP90AA1 PRKAG1 TTC26 KIF24 YWHAG CCP110 GBF1 ATP5MC3 IDH2 HAUS1 MICOS13 ATP5F1C DYNC1I2 MAPK11 CCT5 TUBA1B HAUS2 TUBG1 PCNT ALAS1 EXOC5 TGS1 PLK4 CALM1 CEP162 MTX2 PKD2 CKAP5 GLUD1 KIF3B YWHAE PPARGC1B FBF1 ATP5PF HAUS8 CCT3 HSPA9 PLK1 ACSS2 MED1 TUBB CYCS SEPTIN2 NCOA2
REACTOME_RUNX2_REGULATES_BONE_DEVELOPMENT	0.142034548944338	0.364482504060239	0.161978948883402	0.456472276987858	1.29951710239264	15	SRC SMAD1 CBFB MAF RB1 ABL1 YES1
REACTOME_ARACHIDONIC_ACID_METABOLISM	0.143776824034335	0.36662898640085	0.170932335370056	-0.36758441397293	-1.27416945257525	29	DPEP2 LTA4H CYP1B1 GPX4 EPHX2 DPEP3 TBXAS1 PRXL2B GPX1 HPGD PTGS2 CYP2U1 ALOX12 PON2 FAAH ALOX15 PTGES3
REACTOME_TELOMERE_C_STRAND_LAGGING_STRAND_SYNTHESIS	0.144177449168207	0.36662898640085	0.157402899305283	0.378060866494733	1.28337120242889	30	POLD1 PCNA TINF2 TERF2 FEN1 RPA3 RFC5 DNA2 PRIM1 RFC4 POLD3 PRIM2 TERF2IP LIG1 POT1 RFC1 WRN
REACTOME_RHOBTB2_GTPASE_CYCLE	0.144787644787645	0.36662898640085	0.160801401070022	0.427698831686385	1.32199031324093	21	HSP90AB1 HSP90AA1 DBN1 RHOBTB2 TWF1 CCT7 HNRNPC CCT2 TMOD3 STK38 CDC37 CCT6A PHIP
REACTOME_DISASSEMBLY_OF_THE_DESTRUCTION_COMPLEX_AND_RECRUITMENT_OF_AXIN_TO_THE_MEMBRANE	0.145794392523364	0.36662898640085	0.157402899305283	0.393922044896574	1.27606504976927	25	DVL3 PPP2R5C FZD2 PPP2R5D DVL2 CTNNB1 FZD1 CSNK1G2 CSNK1A1 AXIN1 PPP2R5E PPP2CB APC FRAT2 PPP2CA FZD5
REACTOME_HSF1_DEPENDENT_TRANSACTIVATION	0.145794392523364	0.36662898640085	0.157402899305283	0.393856473179387	1.27585263775111	25	HSP90AB1 FKBP4 HSP90AA1 HSPH1 HSPA8 HSBP1 HSPB1 DEDD2 HSF1 MRPL18 TNFRSF21 EP300
REACTOME_REGULATION_OF_PTEN_STABILITY_AND_ACTIVITY	0.146025878003697	0.36662898640085	0.156312403073186	0.310609413689145	1.22099678377374	62	PSME2 PSMC2 PSMA4 PSMA3 PSMB9 PSMA7 PSMB5 PSMD7 PSMA5 PSME1 PSMC3 TNKS2 PSMB6 PSMB8 PSMD8 PSMC5
REACTOME_HIV_TRANSCRIPTION_INITIATION	0.146252285191956	0.36662898640085	0.155241966228839	0.340557000464854	1.2407407726357	41	GTF2F1 TAF12 GTF2E1 POLR2A TAF5 GTF2B POLR2K POLR2F GTF2E2 TAF13 CDK7 GTF2A1 GTF2A2 GTF2H1 TAF6
REACTOME_BILE_ACID_AND_BILE_SALT_METABOLISM	0.14638783269962	0.36662898640085	0.158514105424824	0.424679997257175	1.28135754737745	18	HSD3B7 SCP2 ACOT8 OSBP HSD17B4 NCOA2 AKR1C3
REACTOME_SIGNALING_BY_HEDGEHOG	0.147350993377483	0.367936312804854	0.14641623786055	0.265683016257134	1.18395294512639	114	ADCY7 CUL1 PSME2 PSMC2 PSMA4 PSMA3 ADCY4 PSMB9 PSMA7 PSMB5 PSMD7 PSMA5 PSME1 PSMC3 PSMB6 ADCY9 TUBA1B PSMB8 PSMD8 PSMC5 SUFU RBX1 ADAM17 OS9
REACTOME_ANTIMICROBIAL_PEPTIDES	0.153684210526316	0.380949197860963	0.163180127180689	-0.392120537345164	-1.26386631109453	22	PI3 PGLYRP1 ITLN1
REACTOME_PHASE_II_CONJUGATION_OF_COMPOUNDS	0.154411764705882	0.380949197860963	0.151148761385484	0.327677536825552	1.21896750080118	46	TPMT AKR1A1 UGP2 CNDP2 GSTO1 MGST1 NAT1 GSTM4 MAT2A SLC35B2 SLC35B3 ABHD10 ESD GSS MGST2 MTRR GCLM BPNT1 GSTO2 PAPSS1 COMT TRMT112 GSTK1 GSTM1 AHCY
REACTOME_TELOMERE_EXTENSION_BY_TELOMERASE	0.154738878143133	0.380949197860963	0.155241966228839	0.420855746167952	1.27024344567406	19	CCNA2 CDK2 TINF2 TERF2 NOP10 ANKRD28 WRAP53 TERF2IP RUVBL2 POT1
REACTOME_HEPARAN_SULFATE_HEPARIN_HS_GAG_METABOLISM	0.154850746268657	0.380949197860963	0.152144922367565	0.377227996087565	1.26766920771333	29	AGRN GUSB SDC3 B3GAT3 HPSE
REACTOME_SIGNALING_BY_FGFR_IN_DISEASE	0.155109489051095	0.380949197860963	0.150169802128406	0.336255731307511	1.24295994202903	44	MYO18A GTF2F1 STAT1 CNTRL NRAS POLR2A FRS2 NCBP2 POLR2K SOS1
REACTOME_DISEASES_ASSOCIATED_WITH_GLYCOSAMINOGLYCAN_METABOLISM	0.15530303030303	0.380949197860963	0.153158808683073	0.41830208468595	1.28505691324841	20	AGRN SDC3 B3GAT3 HEXB
REACTOME_DEPOSITION_OF_NEW_CENPA_CONTAINING_NUCLEOSOMES_AT_THE_CENTROMERE	0.156673114119923	0.38318292426984	0.154190966581424	0.41876536044738	1.26393416087834	19	CENPN CENPH CENPU KNL1 MIS18BP1 RSF1 SMARCA5 CENPL
REACTOME_HIV_LIFE_CYCLE	0.159539473684211	0.388489445187312	0.139599673451922	0.25501237353109	1.16925379037306	138	CHMP5 XPO1 MVB12A NUP205 GTF2F1 NMT1 CCNK NUP62 TAF12 GTF2E1 VTA1 CCR5 RANGAP1 POLR2A TAF5 GTF2B NCBP2 POLR2K MVB12B CHMP2B FEN1 PDCD6IP UBC NUP54 LIG4 NUP160 POLR2F PPIA ELOA GTF2E2 TAF13 XRCC4 CDK7 GTF2A1 NUP37 GTF2A2 RCC1 SUPT5H NUP188 RAN GTF2H1 POM121 TAF6 BANF1 NUP93 CCNT1
REACTOME_APOPTOTIC_EXECUTION_PHASE	0.159774436090226	0.388489445187312	0.150169802128406	0.358275745977634	1.26217271147843	35	CLSPN LMNB1 CASP7 KPNB1 CASP3 HMGB2 CTNNB1 PRKCD PLEC DNM1L
REACTOME_ACTIVATION_OF_NMDA_RECEPTORS_AND_POSTSYNAPTIC_EVENTS	0.160633484162896	0.389442807534463	0.165656695205483	-0.305987459680448	-1.21444660589553	52	TUBA4A MAPK1 CAMK2G PPM1F CAMKK1 NBEA RASGRF2 DLG2 TUBB6 RPS6KA2 PDPK1 PRKAR1A CAMK4 NRG1 PRKAB2 PRKAR2B
REACTOME_ESTROGEN_DEPENDENT_GENE_EXPRESSION	0.161971830985916	0.391549295774648	0.143758989039275	0.289718006522825	1.19793207591511	78	MOV10 NRIP1 CTSD GTF2F1 NCOA3 HSP90AB1 FKBP4 HSP90AA1 POU2F1 POLR2A CBFB USF1 CHD1 POLR2K KPNA2 DDX5 MED1 NCOA2 FOSB TNRC6A POLR2F FOS GTF2A1 GTF2A2
REACTOME_NUCLEAR_SIGNALING_BY_ERBB4	0.16247582205029	0.391632472803301	0.151148761385484	0.418310731139003	1.26256198073245	19	SRC NCSTN STMN1 PSEN2 ADAM17 APH1A
REACTOME_SARS_COV_1_INFECTION	0.163602941176471	0.393212832683506	0.14641623786055	0.326794009100076	1.21568075861602	46	PARP10 PARP9 PARP14 CTSL UVRAG MGAT1 ZCRB1 PARP4 CHMP2B RB1 UBC GANAB DDX5
REACTOME_HDMS_DEMETHYLATE_HISTONES	0.164241164241164	0.393612445336583	0.156312403073186	-0.422669680362326	-1.27222654854834	17	KDM3A KDM4B KDM5B
REACTOME_CHAPERONE_MEDIATED_AUTOPHAGY	0.165067178502879	0.39422268907563	0.149207542435322	0.447336105960043	1.2735076137565	15	HSP90AB1 HSP90AA1 HSPA8 PCNT PLIN3 UBC PLIN2
REACTOME_NUCLEAR_ENVELOPE_NE_REASSEMBLY	0.165441176470588	0.39422268907563	0.14551614609036	0.304780812919578	1.19063277688765	60	NUP205 LMNB1 VRK2 NUP62 RANGAP1 CCNB1 KPNB1 TUBA1B CHMP2B CC2D1B NUP54 NUP160 VRK1 SPAST NUP37 SUMO1 RCC1 TMPO SIRT2 NUP188 RAN POM121 BANF1 NUP93 PPP2R2A
REACTOME_SIGNALING_BY_FGFR2_IN_DISEASE	0.166030534351145	0.39449990213349	0.148261500475107	0.381489208340844	1.24947258502211	27	GTF2F1 NRAS POLR2A FRS2 NCBP2 POLR2K SOS1
REACTOME_MATURATION_OF_SARS_COV_2_NUCLEOPROTEIN	0.168905950095969	0.400191938579655	0.147331213699377	0.442700322414865	1.26031014196324	15	PARP10 PARP9 PARP14 PARP4
REACTOME_INTRAFLAGELLAR_TRANSPORT	0.170575692963753	0.403003195274135	0.155241966228839	-0.32295648436122	-1.21278185944975	38	WDR19 TUBA4A IFT122 DYNC2H1 TUBB6 IFT52 IFT43 TRAF3IP1 IFT140 IFT88 KIF3C
REACTOME_STIMULI_SENSING_CHANNELS	0.172477064220184	0.405387836373752	0.142056643575821	0.328556624752649	1.21910717911203	45	RIPK3 ANO5 TTYH3 RIPK1 CLCN7 OSTM1 TRPC4AP TRPM4 TTYH2 SGK3 TRPV2 CALM1 UBC MLKL CLCN6
REACTOME_FORMATION_OF_FIBRIN_CLOT_CLOTTING_CASCADE	0.172557172557173	0.405387836373752	0.152144922367565	-0.417058940710096	-1.25533834417929	17	PROS1 THBD VWF SERPINE2 PF4V1 F13A1
REACTOME_RESPONSE_TO_ELEVATED_PLATELET_CYTOSOLIC_CA2	0.174216027874564	0.407826128553888	0.137250779610133	0.284661241230058	1.19118299642378	84	LGALS3BP PHACTR2 GTPBP2 SERPING1 GAS6 ANXA5 PLEK HSPA5 VEGFA LHFPL2 SCCPDH CD36 STX4 FERMT3 PSAP CALM1 CD63 CFL1 TOR4A ACTN4 TGFB1
REACTOME_G0_AND_EARLY_G1	0.174573055028463	0.407826128553888	0.143758989039275	0.406353788720493	1.27318498530095	22	E2F1 TOP2A CDC6 PCNA CCNA2 CDK2 MYBL2 LIN9 RBL1
REACTOME_RAF_INDEPENDENT_MAPK1_3_ACTIVATION	0.17680608365019	0.411889032861057	0.142901149386948	0.413347971533384	1.247166210884	18	DUSP5 JAK2 DUSP7 PEA15
REACTOME_RHO_GTPASES_ACTIVATE_PKNS	0.180112570356473	0.418335862417805	0.140406238523342	0.379139460800118	1.24188157726627	26	PKN1 YWHAG MYL12B RHOC RHOB YWHAH YWHAE YWHAZ NCOA2 YWHAQ
REACTOME_METABOLISM_OF_LIPIDS	0.180576631259484	0.418335862417805	0.124434168630393	0.207479712365639	1.09932905434097	494	HELZ2 SLC27A3 PI4K2B RGL1 GPD2 SPTLC2 NEU1 GBA CBR1 STARD4 SRD5A1 PIP4K2C OSBPL5 SEC24A PRKAG2 PRKD2 FDXR SREBF2 ABCA1 MED24 AGPAT3 NCOA3 PLD3 PLA2G15 ACSL3 DHCR24 PIP5K1A ACADS PLEKHA8 NR1H3 MED8 SCD HSD3B7 ACLY SELENOI PMVK HMGCL ACADM KPNB1 ACSL5 ARV1 SQLE ETNK1 PLA2G4C SEC24D SUMO2 SCP2 FDX1 PLAAT3 ARSB SPHK1 MTF1 HEXB GDPD5 STARD3NL PIK3C2A FIG4 PIP4K2B ELOVL1 MED27 CD36 ACOT8 MED20 DBI HACD…
REACTOME_RECRUITMENT_OF_MITOTIC_CENTROSOME_PROTEINS_AND_COMPLEXES	0.181657848324515	0.419674918289877	0.135002033828631	0.289194517204972	1.191218868618	74	DCTN2 CNTRL CEP164 HSP90AA1 YWHAG CCP110 HAUS1 DYNC1I2 HAUS2 TUBG1 PCNT PLK4 CKAP5 YWHAE HAUS8 PLK1 MZT1 TUBB DCTN1 NME7 NEDD1 MAPRE1 SDCCAG8 CEP63 CEP135 AKAP9 DYNLL1 CDK11B TUBG2 CEP192 HAUS6
REACTOME_CARGO_TRAFFICKING_TO_THE_PERICILIARY_MEMBRANE	0.184643510054845	0.425394164049007	0.136490437780413	0.330377831636561	1.20365532209565	41	RAB8A EXOC7 BBS12 SSTR3 PDE6D GBF1 CCT5 EXOC5 PKD2 CCT3 CCT8 CCT2 EXOC1 ARF4 MKKS RAB11A CCT4 BBS7 ASAP1 TCP1
REACTOME_BUTYRATE_RESPONSE_FACTOR_1_BRF1_BINDS_AND_DESTABILIZES_MRNA	0.186180422264875	0.42775336685649	0.139599673451922	0.418156290851636	1.23799453944293	17	XRN1 EXOSC9 DCP1A
REACTOME_INTRACELLULAR_SIGNALING_BY_SECOND_MESSENGERS	0.1872	0.427873274448617	0.12563992130984	0.230180665222914	1.13021092267823	236	MOV10 ADCY7 PML PSME2 PIP4K2C PRKCE PSMC2 MYD88 PDGFRB CDKN1A PSMA4 PDE1B PIK3AP1 PSMA3 ADCY4 RHEB SRC PSMB9 LAMTOR2 PIP5K1A CD86 PSMA7 ERBB2 PSMB5 RRAGC PSMD7 PSMA5 PSME1 EZH2 FRS2 PSMC3 TNKS2 EGR1 PSMB6 ADCY9 PPP2R5C PSMB8 PSMD8 PSMC5 PIP4K2B
REACTOME_CHOLESTEROL_BIOSYNTHESIS	0.187258687258687	0.427873274448617	0.139599673451922	0.404421078033226	1.25004023397102	21	DHCR24 PMVK ARV1 SQLE ACAT2 MVD HMGCS1 IDI1 MSMO1 LSS SC5D HSD17B7 GGPS1 FDPS
REACTOME_INTRA_GOLGI_TRAFFIC	0.188888888888889	0.430418943533698	0.135740943810425	0.32578816799537	1.18850914456937	42	RAB39A NAPA NSF SNAP29 YKT6 RIC1 COG4 NAPG GOSR1 GOLIM4 VPS45 CYTH1
REACTOME_BASIGIN_INTERACTIONS	0.190114068441065	0.431274334847502	0.137250779610133	0.408907008516534	1.23376680070218	18	SLC3A2 ATP1B3 ATP1B1 SPN PPIA SLC7A7 SLC16A3
REACTOME_RECOGNITION_OF_DNA_DAMAGE_BY_PCNA_CONTAINING_REPLICATION_COMPLEX	0.190298507462687	0.431274334847502	0.135740943810425	0.361499811475664	1.21481487152268	29	POLD1 PCNA DTL RBX1 RPA3 USP1 UBC POLE RFC5 POLE2 RFC4 POLD3
REACTOME_TRANSCRIPTIONAL_REGULATION_OF_WHITE_ADIPOCYTE_DIFFERENTIATION	0.191956124314442	0.432433248761629	0.133554954557592	0.295166987145568	1.18662089129113	67	HELZ2 TNF RELA SREBF2 MED24 CCND3 NCOA3 MED8 MED27 CD36 MED20 TGS1 TGFB1 MED28 MED1 NCOA2 MED29 MED4 KLF4 NCOR2 EP300 MED21
REACTOME_DISEASES_OF_MITOTIC_CELL_CYCLE	0.192164179104478	0.432433248761629	0.135002033828631	0.351184686381098	1.22941516660259	34	E2F1 CDKN1A CCND3 UBE2E1 DAXX UBE2S CDK2 ANAPC4 RB1
REACTOME_REGULATION_OF_LIPID_METABOLISM_BY_PPARALPHA	0.192771084337349	0.432433248761629	0.128788713061714	0.270669031024022	1.16305591847091	94	HELZ2 RGL1 SREBF2 ABCA1 MED24 NCOA3 NR1H3 MED8 ACADM MTF1 MED27 CD36 MED20 NR1H2 ALAS1 TGS1 FADS1 PPARGC1B TRIB3 PLIN2 MED28 MED1 HMGCS1 NCOA2 MED29 NFYA TNFRSF21 CPT2 MED4 NCOR2 EP300 MED21
REACTOME_RHOBTB_GTPASE_CYCLE	0.192883895131086	0.432433248761629	0.135002033828631	0.357473474331579	1.23604445355751	33	ROCK2 HSP90AB1 HSP90AA1 DBN1 RHOBTB2 TWF1 RBBP6 CCT7 HNRNPC CCT2 TMOD3 STK38 CDC37 CCT6A RNF20 SPEN PHIP COPS4
REACTOME_INTEGRATION_OF_ENERGY_METABOLISM	0.19672131147541	0.439854085175581	0.131457611642763	0.293986266158227	1.17919292192084	66	ADCY7 PRKAG2 GNGT2 ADCY4 GNB4 MARCKS ACSL3 GNG5 PLCB3 ACLY ADCY9 CACNB3 CD36 PPP2R5D GNA15 GNB1 AKAP5 ADIPOR2 GNA11 MLX
REACTOME_DEFECTS_IN_VITAMIN_AND_COFACTOR_METABOLISM	0.200413223140496	0.446910770318646	0.139599673451922	-0.381922667256976	-1.21012601223979	21	BTD PC CUBN PCCA LMBRD1
REACTOME_PTEN_REGULATION	0.202341137123746	0.450006688963211	0.123257226381337	0.253365730616714	1.13857818218	123	MOV10 PML PSME2 PSMC2 PSMA4 PSMA3 RHEB PSMB9 LAMTOR2 PSMA7 PSMB5 RRAGC PSMD7 PSMA5 PSME1 EZH2 PSMC3 TNKS2 EGR1 PSMB6 PSMB8 PSMD8 PSMC5
REACTOME_DISEASES_ASSOCIATED_WITH_GLYCOSYLATION_PRECURSOR_BIOSYNTHESIS	0.203422053231939	0.450788248836395	0.132147260608774	0.402882146536278	1.2155884018603	18	NEU1 GALE GALK1 NUS1 CTSA GFPT1 GNE
REACTOME_DEFECTIVE_INTRINSIC_PATHWAY_FOR_APOPTOSIS	0.20377358490566	0.450788248836395	0.131457611642763	0.389250257887865	1.23209116730826	23	CAPN2 LMNB1 PRDX1 CAST CAPNS1 FASLG YWHAE TP53 GOLGA2 CDK5 CAPN1 CDC25B
REACTOME_BASE_EXCISION_REPAIR	0.204379562043796	0.450932684509327	0.128788713061714	0.319917207334927	1.17837045683313	43	POLD1 PCNA PARG TINF2 TERF2 FEN1 RPA3 POLE RFC5 POLE2 NTHL1 MPG POLB RFC4 POLD3 TDG NEIL3 POLE4 TERF2IP LIG1 POT1 RFC1
REACTOME_RHO_GTPASES_ACTIVATE_ROCKS	0.206500956022945	0.454411074731229	0.131457611642763	0.415266860418806	1.21086049616581	16	ROCK2 MYL12B RHOC RHOB CFL1
REACTOME_SIGNALING_BY_ERBB2_IN_CANCER	0.207293666026871	0.45469546086151	0.131457611642763	0.407386017053489	1.20610804044215	17	NRAS HSP90AA1 ERBB2 SOS1 SHC1 ERBIN CDC37
REACTOME_SIGNALING_BY_ALK_IN_CANCER	0.207720588235294	0.45469546086151	0.128142916898415	0.312196403262167	1.1734823952059	49	RNF213 CUL1 RRBP1 TPM3 FRS2 BCL2A1 RBX1 SEC31A SHC1 JUNB DCTN1 KIF5B TFG STAT3 IRS1 STAT5A PPFIBP1
REACTOME_SYNTHESIS_OF_PC	0.210309278350515	0.458462172747887	0.135740943810425	-0.392277051020968	-1.20633158302591	19	PCTP PHOSPHO1 CSNK2A1 PCYT1A SLC44A2 CHKA PEMT
REACTOME_TRANSCRIPTION_OF_E2F_TARGETS_UNDER_NEGATIVE_CONTROL_BY_DREAM_COMPLEX	0.211026615969582	0.458462172747887	0.129442887745046	0.398798160280343	1.20326607293917	18	E2F1 TOP2A CDC6 PCNA
REACTOME_SIGNALING_BY_TYPE_1_INSULIN_LIKE_GROWTH_FACTOR_1_RECEPTOR_IGF1R	0.211297071129707	0.458462172747887	0.136490437780413	-0.349636806012735	-1.19405960365305	27	IGF1R PDE3B IRS2 AKT2 THEM4 FGFR2 PDPK1
REACTOME_TRANSLOCATION_OF_SLC2A4_GLUT4_TO_THE_PLASMA_MEMBRANE	0.211640211640212	0.458462172747887	0.12384217120105	0.300931059174005	1.17534062051854	56	RAB8A EXOC7 PRKAG2 LNPEP RAB10 PRKAG1 YWHAG TUBA1B YWHAH STX4 EXOC5 CALM1 KIF3B YWHAE YWHAZ YWHAQ RAB14
REACTOME_RECRUITMENT_OF_NUMA_TO_MITOTIC_CENTROSOMES	0.213028169014085	0.460273297817996	0.123257226381337	0.278703613549895	1.15238953336704	78	DCTN2 CNTRL CEP164 HSP90AA1 YWHAG CCP110 HAUS1 DYNC1I2 TUBA1B HAUS2 TUBG1 PCNT PLK4 CKAP5 YWHAE HAUS8 PLK1 MZT1 TUBB DCTN1 NME7 NEDD1 MAPRE1 SDCCAG8 CEP63 CEP135 AKAP9 DYNLL1 NUMA1 TUBG2 CEP192 HAUS6
REACTOME_O_LINKED_GLYCOSYLATION_OF_MUCINS	0.214592274678112	0.461262775983364	0.137250779610133	-0.345719849037587	-1.19837962124548	29	GALNT5 ST6GALNAC3 B3GNTL1 GALNT12 ST6GALNAC2 GCNT4 GALNT14 ST3GAL3 GALNT7 ST6GALNAC4
REACTOME_TRANSCRIPTIONAL_REGULATION_BY_MECP2	0.214592274678112	0.461262775983364	0.137250779610133	-0.330620314533348	-1.18618145067537	34	SIN3A AGO3 TBL1XR1 CAMK2G TNRC6C GAMT SGK1 AGO2 TNRC6B CAMK4 LBR
REACTOME_SLC_MEDIATED_TRANSMEMBRANE_TRANSPORT	0.219269102990033	0.470103938030046	0.117249716749792	0.249370702803614	1.11456975841081	118	SLC3A2 SLC30A1 SLC20A1 SLC1A4 SLC12A7 SLC39A7 SLC4A2 SLC26A6 SLC9A9 SLC35C1 ARL2 SLC17A5 SLC2A6 SLC36A1 SLC6A12 SLC50A1 CALM1 SLC24A4 CTNS SLC35B2 SLC2A3 SLC35B3 SLC9A1 RHAG SLC25A22 SLC35A1 SLC7A1 SLC7A7 SLC16A3 SRI SLC2A8 SLC29A1 SLC22A16 SLC35D2 SLC30A7
REACTOME_MEIOTIC_SYNAPSIS	0.222007722007722	0.474754974754975	0.126875729929857	0.391927141763567	1.21142225912733	21	REC8 BRCA1 LMNB1 TINF2 TERF2
REACTOME_ESR_MEDIATED_SIGNALING	0.223154362416107	0.475986542851748	0.116739204791222	0.249654650998584	1.12548865066085	125	MOV10 XPO1 NRIP1 CTSD GTF2F1 GNGT2 GNB4 NCOA3 SRC NRAS HSP90AB1 FKBP4 GNG5 HSP90AA1 POU2F1 POLR2A CBFB USF1 SPHK1 CHD1 POLR2K HSPB1 KPNA2 CALM1 GNB1 SHC1 DDX5 MED1 NCOA2 FOSB TNRC6A POLR2F FOS
REACTOME_RAC2_GTPASE_CYCLE	0.224907063197026	0.478501251801836	0.123257226381337	0.284454058209575	1.14711288975357	69	ARHGAP17 VRK2 ARHGDIA NCKAP1L RACGAP1 VANGL1 DOCK4 CYBA DIAPH3 TFRC ARHGAP42 ABR CDC42EP4 DEF6 ABI1 RAC2 VAV3 CYFIP1 TMPO GIT1 ERBIN VAMP3 NCKAP1 PIK3R3 ITGB1 VAV2 TAOK3 VAV1 CDC42EP1
REACTOME_EXTRACELLULAR_MATRIX_ORGANIZATION	0.225806451612903	0.479032685642471	0.11331290842208	0.2437884161958	1.12943351310321	144	AGRN CAPN2 COL8A2 CTSL CTSD ICAM2 CEACAM1 SDC3 DAG1 CAPN3 CAPN15 EFEMP2 CAST NID1 ITGB7 ITGAD EMILIN2 PPIB ITGAL TRAPPC4 CASP3 CAPNS1 MFAP1 MMP17 NCSTN COL9A2 ADAM17 ITGA1 LOXL3 ITGAM ITGA4 PLOD3 TGFB1 PLEC ADAM9 MFAP3 ITGAV COLGALT1
REACTOME_GLUCAGON_SIGNALING_IN_METABOLIC_REGULATION	0.226305609284333	0.479032685642471	0.12563992130984	0.39493821241619	1.19201812102072	19	ADCY7 ADCY4 GNB4 GNG5 ADCY9 GNB1
REACTOME_REPRODUCTION	0.229779411764706	0.485081137672309	0.120985142145252	0.312278437685544	1.16168252003889	46	BRCA2 REC8 BRCA1 LMNB1 RBBP8 NBN CDK2 TINF2 TERF2 RPA3
REACTOME_METAL_ION_SLC_TRANSPORTERS	0.230326295585413	0.485081137672309	0.12384217120105	0.417758971734246	1.18930536598843	15	SLC30A1 SLC39A7 SLC30A7 SLC30A5 SLC39A14
REACTOME_POLYMERASE_SWITCHING_ON_THE_C_STRAND_OF_THE_TELOMERE	0.235294117647059	0.494180224706715	0.121543282035469	0.380938477035191	1.19355389994462	22	POLD1 PCNA TINF2 TERF2 RFC5 PRIM1 RFC4 POLD3 PRIM2 TERF2IP POT1 RFC1
REACTOME_PLASMA_LIPOPROTEIN_ASSEMBLY_REMODELING_AND_CLEARANCE	0.235831809872029	0.494180224706715	0.118815039412263	0.321181197155522	1.16295160962204	40	LDLR ABCA1 APOBR NR1H3 CLTA NPC2 LIPA MYLIP LMF2 NR1H2
REACTOME_G_ALPHA_Q_SIGNALLING_EVENTS	0.237521514629948	0.494617329872989	0.114266502484433	0.269048244925748	1.14140603722089	88	P2RY6 PRKCE GNGT2 GNB4 FFAR2 NRAS MAPK7 LPAR6 DAGLA GNG5 PLCB3 NTSR1 RGS19 RGS3 SOS1 ANXA1 GNA15 GNB1 PRKCD GNA11 P2RY2
REACTOME_INTERLEUKIN_RECEPTOR_SHC_SIGNALING	0.237911025145068	0.494617329872989	0.122107920287081	0.389334021071468	1.1751033292215	19	JAK2 SOS1 INPP5D INPPL1 SHC1 PTPN6 IL2RB
REACTOME_SIGNALING_BY_KIT_IN_DISEASE	0.237911025145068	0.494617329872989	0.122107920287081	0.389997705331126	1.17710648728339	19	STAT1 JAK2 SRC NRAS SOS1 YES1 STAT3 STAT5A PIK3R3 LYN
REACTOME_AMINO_ACIDS_REGULATE_MTORC1	0.238970588235294	0.494617329872989	0.118287526124085	0.30961156250144	1.15176168686366	46	KPTN RHEB LAMTOR2 FNIP2 ATP6V1H ATP6V0E1 ATP6V1E1 FLCN RRAGC
REACTOME_LISTERIA_MONOCYTOGENES_ENTRY_INTO_HOST_CELLS	0.239005736137667	0.494617329872989	0.120985142145252	0.40502538139766	1.18099776559177	16	EPS15 SRC CTNND1 UBC CTNNB1 STAM2
REACTOME_SIGNALING_BY_RECEPTOR_TYROSINE_KINASES	0.242703533026114	0.501026600355888	0.105520936843198	0.211926271333829	1.08885540082336	352	JUP PTPRO BAX PRKCE GTF2F1 SOCS1 EPS15 PDGFRB STAT1 CHEK1 JAK2 SRC NRAS MAPK7 DUSP7 ARF6 ROCK2 TNS3 NCKAP1L GALNT3 HSP90AA1 ATP6V1H CLTA ERBB2 CD274 DIAPH1 ELMO2 ATP6V0E1 MEF2A ATP6V1E1 POLR2A VEGFA FRS2 EGR1 MAPK11 SH2B3 DUSP3 SPHK1 CTNND1 NCBP2 NCSTN CTNNA1 STMN1 POLR2K FGFRL1 COL9A2 HSPB1 USP8 PSEN2 PPP2R5D HIF1A ADAM17 SOS1 APH1A ATP6V1G1 PTK2B PRDM1 CALM1 CYBA ATP6V1D CSK SH2D2A PXN UBC SHC1…
REACTOME_SIGNALING_BY_ERBB4	0.244318181818182	0.503114478114478	0.118815039412263	0.329297528885006	1.16015471060487	36	SRC NRAS NCSTN STMN1 PSEN2 ADAM17 SOS1 APH1A UBC SHC1 DLG4 NEDD4 STAT5A NCOR1
REACTOME_SIGNALING_BY_CYTOSOLIC_FGFR1_FUSION_MUTANTS	0.245681381957774	0.503623188405797	0.119348440591015	0.394466902807068	1.16785967914418	17	MYO18A STAT1 CNTRL
REACTOME_VEGFR2_MEDIATED_VASCULAR_PERMEABILITY	0.24577861163227	0.503623188405797	0.11776578836269	0.370977504229236	1.18917286681571	24	JUP HSP90AA1 CTNND1 CTNNA1 CALM1 CTNNB1 TRIB3 VAV3 RICTOR RAC1 VAV2 VAV1 MLST8
REACTOME_SIGNALING_BY_WNT	0.246376811594203	0.503623188405797	0.107554375265169	0.226641830489552	1.0920558256807	198	MOV10 CUL1 XPO1 PSME2 PSMC2 GNGT2 PSMA4 PSMA3 GNB4 PSMB9 DVL3 ASH2L GNG5 PLCB3 CLTA PSMA7 PSMB5 TMED5 PSMD7 TCF4 PSMA5 PSME1 PSMC3 TNKS2 PSMB6 VPS29 PPP2R5C PSMB8 FZD2 PSMD8 PSMC5 USP8 RBX1 PPP2R5D TLE4 RUNX3 DVL2 CALM1 GNB1 UBC KLHL12 CTNNB1 YWHAZ TCF7L2 PSMD14 PSMB2 TNRC6A RAC2 SCRIB FZD1 PSMD4 PSMC4 NLK
REACTOME_GLUCONEOGENESIS	0.250943396226415	0.510750285515666	0.116739204791222	0.369553056018365	1.16974374954215	23	PCK2 MDH1 G6PC3 SLC37A1 ENO1 TPI1 SLC37A2
REACTOME_INSULIN_RECEPTOR_SIGNALLING_CASCADE	0.251626898047722	0.510750285515666	0.126253987849115	-0.331073382967188	-1.15051064358893	30	PDE3B MAPK1 IRS2 AKT2 THEM4 FGFR2 PDPK1 FGFR1 FLT3 GRB10 PIK3R1 GAB1
REACTOME_RAB_REGULATION_OF_TRAFFICKING	0.251700680272109	0.510750285515666	0.109684061970549	0.253690374626914	1.11798591355255	107	RIN2 RAB8A RAB39A DENND1B ARF6 RIN1 RAB8B TRAPPC3 RAB10 DENND4B TBC1D2 TRAPPC4 RIC1 RAB12 RAB3GAP2 DENND1A RINL GDI2 DENND1C MADD RAB1A YWHAE TRAPPC6B DENND6B RABEP1 RAB3GAP1 ALS2 RAB14 SBF2 TBC1D7
REACTOME_SIGNALING_BY_ERBB2	0.255514705882353	0.517231225014278	0.11378726182188	0.315704272670903	1.13854692957382	39	PRKCE SRC NRAS HSP90AA1 ERBB2 DIAPH1 USP8 SOS1 UBC SHC1 PRKCD YES1 ERBIN CUL5 PTPN18 CDC37
REACTOME_REGULATION_OF_MECP2_EXPRESSION_AND_ACTIVITY	0.257995735607676	0.520988967304605	0.123257226381337	-0.350848730396115	-1.16103601988877	24	SIN3A AGO3 TBL1XR1 CAMK2G TNRC6C AGO2 TNRC6B CAMK4 LBR AGO4
REACTOME_G_ALPHA_12_13_SIGNALLING_EVENTS	0.258928571428571	0.521609730848861	0.11101149245045	0.30076276532886	1.14555640477056	52	GNGT2 FGD2 ARHGEF11 ARHGEF3 GNB4 ROCK2 GNG5 ARHGEF10L ECT2 RHOC RHOB SOS1 GNB1 ABR
REACTOME_PLATELET_SENSITIZATION_BY_LDL	0.260038240917782	0.522582874519109	0.115240003147781	0.398983078270979	1.16337924877928	16	PPP2R5C PPP2R5D PTPN6 FGR LRP8 PPP2R5E PLA2G4A PPP2CB PPP2CA PTPN11 MAPK14
REACTOME_PLASMA_LIPOPROTEIN_CLEARANCE	0.261682242990654	0.524622573687994	0.11331290842208	0.361046063462946	1.16956709813691	25	LDLR APOBR NR1H3 CLTA NPC2 LIPA MYLIP NR1H2
REACTOME_SIGNALING_BY_SCF_KIT	0.26266416510319	0.525328330206379	0.11331290842208	0.317635871316101	1.13336199011909	38	SOCS1 STAT1 CHEK1 JAK2 SRC NRAS SH2B3 SOS1 PTPN6 YES1 STAT3 STAT5A RAC1 PIK3R3 LYN VAV1 GAB2
REACTOME_SIGNALING_BY_PDGFR_IN_DISEASE	0.26679462571977	0.532312722129876	0.11378726182188	0.386486616843656	1.14423322496416	17	STAT1 NRAS SOS1 ETV6 STAT3 BIN2
REACTOME_DETOXIFICATION_OF_REACTIVE_OXYGEN_SPECIES	0.267782426778243	0.533008458074115	0.119348440591015	-0.334762017904171	-1.1432600788665	27	PRDX6 PRDX5 TXNRD2 PRDX2 CAT SOD2 GPX7 CCS GPX1
REACTOME_DISEASES_ASSOCIATED_WITH_N_GLYCOSYLATION_OF_PROTEINS	0.275334608030593	0.546735864517891	0.11146266692298	0.392316582434312	1.14394067270718	16	MPDU1 MGAT2 ALG3 DPAGT1 MOGS ALG1 ALG2 ALG11 ALG8
REACTOME_PKMTS_METHYLATE_HISTONE_LYSINES	0.277573529411765	0.549872502445159	0.108394255853397	0.310199614908917	1.11869508803794	39	RELA ASH2L DOT1L KMT2E EZH2 KMT5A EED SETDB2 SUZ12 NFKB2 ATF7IP SETDB1
REACTOME_HEME_SIGNALING	0.279707495429616	0.552786851157109	0.107554375265169	0.309921242767111	1.12912646541461	41	HELZ2 XPO1 NRIP1 BACH1 TGS1 NFE2L2 HMOX1 LY96 MED1 NCOA2 MAFK EP300
REACTOME_METABOLISM_OF_CARBOHYDRATES	0.282258064516129	0.555983152025696	0.0992333343771191	0.222175149568267	1.07181482987823	200	AGRN GNPDA1 PCK2 NUP205 AKR1A1 GUSB GALE SDC3 FUT4 UGP2 NUP62 CHST12 CSGALNACT2 B3GNT7 GALK1 HMMR B3GAT3 PFKP B4GALT4 HYAL2 ARSB DERA HPSE MDH1 HEXB G6PC3 HK3 SLC37A1 PPP2R5D B4GALT5 PKM CALM1 CHPF2 SLC35B2 UBC ENO1 TPI1 SLC35B3 SLC9A1 SLC37A2 NUP54
REACTOME_DAP12_INTERACTIONS	0.283834586466165	0.555983152025696	0.108394255853397	0.319694086571151	1.12625305123591	35	CD300E NRAS B2M SIGLEC14 SOS1 HLA-E SHC1 VAV3 LCP2 TYROBP CD300LB RAC1 SIGLEC15 VAV2
REACTOME_COBALAMIN_CBL_VITAMIN_B12_TRANSPORT_AND_METABOLISM	0.284069097888676	0.555983152025696	0.109684061970549	0.401312123836462	1.14248333275422	15	TCN2 TCN1 MMUT MMAA MMADHC MTRR
REACTOME_NUCLEOTIDE_CATABOLISM	0.28411214953271	0.555983152025696	0.107972360317345	0.354089431294223	1.14703189024587	25	TYMP SAMHD1 NT5C3A UPB1 NUDT18 NUDT15 UPP1 PNP DNPH1 NT5C2 ENTPD6
REACTOME_REGULATION_OF_TNFR1_SIGNALING	0.284658040665434	0.555983152025696	0.107140237276725	0.336404074503294	1.1419624189093	30	TNF RBCK1 SPPL2A RIPK1 TNFAIP3 MADD UBC TRADD
REACTOME_TRANSCRIPTION_OF_THE_HIV_GENOME	0.286506469500924	0.55828597094339	0.106729884364606	0.281011926930485	1.10464990390655	62	GTF2F1 CCNK TAF12 GTF2E1 POLR2A TAF5 GTF2B NCBP2 POLR2K POLR2F ELOA GTF2E2 TAF13 CDK7 GTF2A1 GTF2A2 SUPT5H GTF2H1 TAF6 CCNT1
REACTOME_METALLOPROTEASE_DUBS	0.288201160541586	0.559980434879274	0.109250039480711	0.369792331035494	1.11612182805011	19	BRCA1 BARD1 ABRAXAS2 NLRP3 UBC PSMD14 EP300
REACTOME_ADP_SIGNALLING_THROUGH_P2Y_PURINOCEPTOR_1	0.288718929254302	0.559980434879274	0.108394255853397	0.388617182924815	1.13315373747939	16	GNGT2 GNB4 SRC GNG5 GNA15 GNB1 GNA11
REACTOME_E2F_MEDIATED_REGULATION_OF_DNA_REPLICATION	0.293666026871401	0.567377014418999	0.107554375265169	0.380975014683436	1.1279155621017	17	E2F1 CCNB1 RB1 ORC3 PRIM1 MCM8 PRIM2 PPP2CB PPP2CA ORC4
REACTOME_SIGNALING_BY_FGFR1_IN_DISEASE	0.293893129770992	0.567377014418999	0.107140237276725	0.34743880493839	1.13794899633308	27	MYO18A STAT1 CNTRL NRAS FRS2 SOS1
REACTOME_SENSORY_PROCESSING_OF_SOUND_BY_OUTER_HAIR_CELLS_OF_THE_COCHLEA	0.300187617260788	0.578190468349878	0.104732821580651	0.348607144812229	1.14187214892396	26	EPB41L3 EZR CDH23 RDX MYO7A TWF1 KCNMA1 KCNMB1 ESPN
REACTOME_DISEASES_OF_METABOLISM	0.302134646962233	0.580599759369821	0.096240602328129	0.2353497447484	1.07995416538541	139	AGRN TCN2 C1GALT1 NEU1 TPMT FDXR ADAMTSL4 GUSB MPDU1 GALE SDC3 IDH1 DAG1 GALNT3 GALK1 SPON2 B3GAT3 FDX1 ARSB NUS1 HEXB G6PC3 MGAT2 MMUT ALG3 UBC MMAA DPAGT1 CTSA GNS NAGLU MOGS GSS MMADHC MTRR NOTCH2 GFPT1 GYG1 GCLM POMC GNE
REACTOME_VASOPRESSIN_REGULATES_RENAL_WATER_HOMEOSTASIS_VIA_AQUAPORINS	0.303939962476548	0.582726272886071	0.103958471559957	0.347703124501407	1.11456656171966	24	ADCY7 GNGT2 ADCY4 GNB4 GNG5 ADCY9
REACTOME_NETRIN_1_SIGNALING	0.3058568329718	0.585056419033215	0.112843355675562	-0.317588741262003	-1.10365026578461	30	SIAH1 ABLIM2 ROBO1 MAPK8 TRPC1 ABLIM1 PITPNA SIAH2 AGAP2
REACTOME_NUCLEAR_ENVELOPE_BREAKDOWN	0.308823529411765	0.588567395906846	0.101713902282311	0.291611896205084	1.09610944537984	49	NUP205 LMNB1 VRK2 NUP62 CCNB1 NUP54 PLK1 NUP160 VRK1 CNEP1R1 NUP37 TMPO NUP188 POM121 BANF1 LPIN2 NUP93 NEK9
REACTOME_MTOR_SIGNALLING	0.309168443496802	0.588567395906846	0.11101149245045	-0.292176304266425	-1.09719463374843	38	EIF4B STRADB AKT1S1 AKT2 EEF2K AKT1 TSC1 PRKAB2 PPM1A STK11 RPS6 CAB39 LAMTOR5
REACTOME_TRANSMISSION_ACROSS_CHEMICAL_SYNAPSES	0.311720698254364	0.588567395906846	0.120985142145252	-0.226752484135998	-1.06082334227515	122	CACNA2D3 GNB5 TUBA4A MAPK1 AP2M1 CAMK2G CACNB4 PPM1F GNG7 SLC18A2 CAMKK1 PRKCA ALDH5A1 PPFIA1 NBEA RASGRF2 DLG2 TUBB6 RPS6KA2 PDPK1 PRKAR1A AP2A1 GNG11 SLC38A1 PLCB1 CAMK4 NRG1 PRKAB2 PRKAR2B GNAI3 GLUL
REACTOME_EPH_EPHRIN_SIGNALING	0.311926605504587	0.588567395906846	0.100990587455923	0.271350177574361	1.09249213525357	68	EPHB2 MYL12A SRC ROCK2 CLTA MYL12B NCSTN PSEN2 APH1A CFL1 WASL VAV3 YES1 GIT1 AP2A2 ARPC2 ITSN1 ARPC3 ARPC5 EFNA4 RAC1 LIMK1 VAV2 LYN
REACTOME_IRE1ALPHA_ACTIVATES_CHAPERONES	0.311926605504587	0.588567395906846	0.100990587455923	0.294298295714529	1.09199187621349	45	TPP1 MYDGF PDIA6 HSPA5 ZBTB17 SEC31A HYOU1 DNAJB11 XBP1 YIF1A SHC1 DNAJB9 CUL7 PREB DCTN1 GFPT1 CXXC1
REACTOME_RAC3_GTPASE_CYCLE	0.311926605504587	0.588567395906846	0.100990587455923	0.271318605956972	1.09236502369609	68	SRGAP2 ARHGAP17 VRK2 NCKAP1L ARAP2 RACGAP1 VANGL1 YKT6 CYBA DIAPH3 TFRC ARHGAP42 ABR ABI1 AMIGO2 CYFIP1 TMPO GIT1 ERBIN
REACTOME_TBC_RABGAPS	0.314285714285714	0.590446144674086	0.111918316325105	-0.291023046489766	-1.10034707022561	40	TBC1D17 RAB5B RAB6B TBC1D14 RAB11B GABARAPL2 RAB4A TSC1
REACTOME_TRANSLATION_OF_SARS_COV_2_STRUCTURAL_PROTEINS	0.314338235294118	0.590446144674086	0.100633389423036	0.293012227803145	1.09001180395083	46	PARP10 PARP9 PARP14 MGAT1 PARP4 EDEM2 DDOST RPN2 DAD1 MGAT2
REACTOME_COOPERATION_OF_PREFOLDIN_AND_TRIC_CCT_IN_ACTIN_AND_TUBULIN_FOLDING	0.318532818532819	0.596980608216563	0.102821842840815	0.357985662787818	1.10651127247327	21	PFDN1 PFDN2 CCT5 TUBA1B CCT3 CCT7 CCT8 CCT2 CCT6A CCT4 TCP1
REACTOME_CITRIC_ACID_CYCLE_TCA_CYCLE	0.320463320463321	0.599252038713922	0.102449405629826	0.35746946373911	1.10491573352965	21	IDH3A IDH2 SDHB OGDH ACO2 NNT FH SDHD SUCLG1 DLD
REACTOME_MICRORNA_MIRNA_BIOGENESIS	0.321961620469083	0.6004038304253	0.108394255853397	-0.336683583125273	-1.11416041572195	24	AGO3 PRKRA POLR2C AGO2 POLR2E DICER1 AGO4 POLR2B AGO1 POLR2D
REACTOME_POSTMITOTIC_NUCLEAR_PORE_COMPLEX_NPC_REFORMATION	0.322519083969466	0.6004038304253	0.101350743797099	0.340651703379268	1.11571954096587	27	NUP205 NUP62 RANGAP1 KPNB1 NUP54 NUP160 NUP37 SUMO1 RCC1 NUP188 RAN POM121 NUP93
REACTOME_CD28_DEPENDENT_PI3K_AKT_SIGNALING	0.329113924050633	0.611316286543937	0.106323255932708	-0.350758847180097	-1.08832834238359	20	AKT2 MAP3K14 AKT1 THEM4 PDPK1 CD28
REACTOME_PLATELET_ACTIVATION_SIGNALING_AND_AGGREGATION	0.332794830371567	0.616779752288638	0.0897104652742981	0.221082849632636	1.05020796237008	182	LGALS3BP PHACTR2 GTPBP2 SERPING1 GAS6 PRKCE GNGT2 GNB4 SRC ANXA5 DAGLA GNG5 FCER1G PLEK HSPA5 VEGFA LHFPL2 SCCPDH CD36 RHOB STX4 FERMT3 SOS1 GNA15 PSAP CALM1 CD63 GNB1 CFL1 CSK TOR4A SHC1 PRKCD PTPN6 ACTN4 YWHAZ TGFB1 GNA11 RAC2 VAV3 PPIA
REACTOME_CILIUM_ASSEMBLY	0.335	0.619490022172949	0.0911073131586733	0.228154660472049	1.06217451692696	160	C2CD3 RAB8A EXOC7 DCTN2 CNTRL CEP164 BBS12 SSTR3 PDE6D HSP90AA1 TTC26 KIF24 YWHAG CCP110 GBF1 HAUS1 DYNC1I2 CCT5 TUBA1B HAUS2 TUBG1 PCNT EXOC5 PLK4 CEP162 PKD2 CKAP5 KIF3B YWHAE FBF1 HAUS8 CCT3 PLK1 TUBB SEPTIN2 DCTN1 NEDD1 IFT74 IFT46
REACTOME_FGFR1_MUTANT_RECEPTOR_ACTIVATION	0.337121212121212	0.621504197072595	0.0982123351217438	0.350402842874792	1.07646510056533	20	MYO18A STAT1 CNTRL
REACTOME_RECYCLING_PATHWAY_OF_L1	0.337579617834395	0.621504197072595	0.105125131597001	-0.304507348149614	-1.07632189208857	31	RPS6KA5 TUBA4A MAPK1 AP2M1 TUBB6 RPS6KA2 AP2A1 DNM3
REACTOME_NOTCH3_INTRACELLULAR_DOMAIN_REGULATES_TRANSCRIPTION	0.338432122370937	0.621701299685818	0.0985499803531691	0.374701634799356	1.0925779316214	16	STAT1 MAML1 DLGAP5 SNW1 EP300 MAML2 KAT2A PLXND1
REACTOME_SIGNALLING_TO_ERKS	0.342205323193916	0.627251075920277	0.09754492162472	0.332098803731601	1.09949001592111	28	SRC NRAS FRS2 MAPK11 SOS1 SHC1
REACTOME_METABOLISM_OF_NUCLEOTIDES	0.345679012345679	0.631271626297578	0.0925528864684773	0.259553646839143	1.06912539186992	74	TYMP SAMHD1 NT5C3A RRM2 UPB1 TK1 TYMS GART GLRX TK2 DGUOK
REACTOME_CARGO_CONCENTRATION_IN_THE_ER	0.347328244274809	0.631271626297578	0.096887770327544	0.330891095960089	1.08375111009867	27	MIA3 SEC24A LMAN2 SEC24D CTSZ SEC24C PREB SEC23A TMED2 LMAN2L COL7A1 LMAN1 SERPINA1
REACTOME_TP53_REGULATES_TRANSCRIPTION_OF_GENES_INVOLVED_IN_G2_CELL_CYCLE_ARREST	0.347408829174664	0.631271626297578	0.0972150808846466	0.386646626143696	1.10073257147555	15	BAX PCNA ZNF385A CCNB1 AURKA EP300 RBL1 TP53
REACTOME_RHOQ_GTPASE_CYCLE	0.347426470588235	0.631271626297578	0.0946646223153342	0.285415405644341	1.07281810534802	49	JUP SRGAP2 ARHGAP17 VANGL1 CDC42EP3 CPNE8 DIAPH3 TFRC GFOD1 CDC42EP4 ARHGAP33 WASL SCRIB
REACTOME_ERK_MAPK_TARGETS	0.350096711798839	0.634740560087461	0.0972150808846466	0.356334761723654	1.07550366049812	19	MAPK7 DUSP7 MEF2A MAPK11 DUSP3 PPP2R5D
REACTOME_RAB_GERANYLGERANYLATION	0.351528384279476	0.635727737422653	0.104343952581949	-0.269283545348419	-1.05193439348685	46	RAB36 RAB40C RAB5B RAB6B RAB2B RAB11B RAB22A RAB4A RAB3D RAB40B
REACTOME_RAF_ACTIVATION	0.352165725047081	0.635727737422653	0.0952879846194844	0.316638735909867	1.08038744568523	31	JAK2 SRC NRAS PHB PPP2R5C PPP2R5D CALM1 MRAS MAP3K11 PPP2R5E BRAP MAP2K1 PPP2CB PPP1CC PPP2CA HRAS
REACTOME_GAMMA_CARBOXYLATION_HYPUSINE_FORMATION_AND_ARYLSULFATASE_ACTIVATION	0.355648535564854	0.640628247648138	0.100990587455923	-0.307969342454827	-1.0517592675169	27	EEF2 TPST1 PROS1
REACTOME_SUMOYLATION_OF_TRANSCRIPTION_COFACTORS	0.358318098720293	0.642752318981033	0.0925528864684773	0.295188641168095	1.06883624704328	40	NRIP1 SUMO3 DAXX SUMO2 MRTFA PIAS4 PIAS3 DDX5 NCOA2 SAFB PHC3 SUMO1 NCOR2 HIPK2 EP300 ZNF350
REACTOME_AMYLOID_FIBER_FORMATION	0.358369098712446	0.642752318981033	0.102080107662747	-0.295247718145495	-1.05927358732547	34	SIAH1 TSPAN5 PRKN SNCA SORL1
REACTOME_ACTIVATION_OF_KAINATE_RECEPTORS_UPON_GLUTAMATE_BINDING	0.36084452975048	0.645115037402485	0.0949751525905595	0.362890881483606	1.07437563303271	17	GNGT2 GNB4 GNG5 PLCB3 CALM1 GNB1 DLG4
REACTOME_CA2_PATHWAY	0.361233480176211	0.645115037402485	0.103197466945307	-0.271640951235406	-1.05139692607552	44	PPP3CA GNB5 AGO3 GNG7 PRKCA PPP3R1 TNRC6C TCF7 ITPR2 AGO2 TNRC6B GNG11 PLCB1
REACTOME_TNF_SIGNALING	0.363977485928705	0.648626545437052	0.0931454575337804	0.29524478147373	1.05346795913469	38	TNF RBCK1 SPPL2A RIPK1 TNFAIP3 ADAM17 MADD UBC TRADD
REACTOME_SIGNALING_BY_NTRK2_TRKB	0.365530303030303	0.650004845900368	0.0934449219410994	0.344366395497498	1.05792065931667	20	SRC NRAS FRS2 SOS1 SHC1 CDK5 RAC1
REACTOME_COOPERATION_OF_PDCL_PHLP1_AND_TRIC_CCT_IN_G_PROTEIN_BETA_FOLDING	0.368224299065421	0.653072098035892	0.0922597260527354	0.331556029634657	1.0740375334113	25	GNGT2 GNB4 GNG5 CCT5 GNA15 GNB1 CCT3 GNA11 CCT7 CCT8 CCT2 GNG2 CCT6A
REACTOME_VEGFR2_MEDIATED_CELL_PROLIFERATION	0.368821292775665	0.653072098035892	0.0931454575337804	0.35161279407895	1.06089693500374	18	SRC NRAS VEGFA SPHK1 CALM1 PRKCD
REACTOME_INHIBITION_OF_DNA_RECOMBINATION_AT_TELOMERE	0.37137330754352	0.656197751040881	0.0937465422491719	0.349962485456576	1.05627060443085	19	DAXX POLR2A POLR2K TINF2 TERF2 POLR2F TERF2IP POLR2H POT1
REACTOME_CONSTITUTIVE_SIGNALING_BY_LIGAND_RESPONSIVE_EGFR_CANCER_VARIANTS	0.372623574144487	0.657014927772731	0.0925528864684773	0.350317663077889	1.0569892259198	18	NRAS HSP90AA1 SOS1 UBC SHC1
REACTOME_BETA_CATENIN_PHOSPHORYLATION_CASCADE	0.374760994263862	0.659389597502239	0.0925528864684773	0.367614035730567	1.07191147700375	16	PPP2R5C PPP2R5D CTNNB1 CSNK1A1 AXIN1 PPP2R5E PPP2CB APC FRAT2 PPP2CA
REACTOME_DUAL_INCISION_IN_GG_NER	0.376838235294118	0.660320659312976	0.0899860794997137	0.289274106498475	1.04322992835252	39	DDB2 POLD1 PCNA POLK RBX1 RPA3 UBC POLE RFC5 POLE2 GTF2H1 RFC4 POLD3
REACTOME_DEADENYLATION_OF_MRNA	0.376873661670236	0.660320659312976	0.0988903007520636	-0.317847029151632	-1.06133297295057	25	EIF4B PABPC1 TUT4
REACTOME_MET_PROMOTES_CELL_MOTILITY	0.378378378378378	0.661567227604964	0.0925528864684773	0.338541520329657	1.04641064540909	21	SRC TNS3 RAP1B LAMA2 RAC1 ITGB1 COL5A3 PTK2 ITGA3 LAMB2 DOCK7 HGF
REACTOME_SENESCENCE_ASSOCIATED_SECRETORY_PHENOTYPE_SASP	0.382084095063985	0.66500938086304	0.088894528862045	0.27868022814861	1.04437172053758	48	RELA CDKN2C CDKN1A MAPK7 UBE2E1 UBE2S CCNA2 CDK2 ANAPC4 IGFBP7
REACTOME_AQUAPORIN_MEDIATED_TRANSPORT	0.382739212007505	0.66500938086304	0.0902635484340068	0.325721433410531	1.06690938110121	26	ADCY7 GNGT2 ADCY4 GNB4 GNG5 ADCY9
REACTOME_COLLAGEN_DEGRADATION	0.382739212007505	0.66500938086304	0.0902635484340068	0.325411227287058	1.06589329253823	26	COL8A2 CTSL CTSD COL9A2 ADAM17
REACTOME_INSULIN_RECEPTOR_RECYCLING	0.383877159309021	0.665599897845579	0.0913924325943768	0.355802027383353	1.05338835421132	17	ATP6V1H ATP6V0E1 ATP6V1E1 ATP6V1G1 ATP6V1D ATP6V1F
REACTOME_NEDDYLATION	0.386363636363636	0.668089021430498	0.0817515582532145	0.21357099555918	1.02587052963199	196	COMMD4 CUL1 FBXO6 DDB2 NUB1 PSME2 PSMC2 PSMA4 PSMA3 PSMB9 WSB1 SOCS2 DCUN1D3 FBXL19 DCAF5 DTL PSMA7 CISH PSMB5 FBXL8 BIRC5 PSMD7 PSMA5 PSME1 PSMC3 PSMB6 SPSB1 PSMB8 DDA1 PSMD8 PSMC5 WSB2 RBX1 DCAF11 UBE2F HIF1A
REACTOME_INTERACTIONS_OF_REV_WITH_HOST_CELLULAR_PROTEINS	0.387096774193548	0.668089021430498	0.0902635484340068	0.293904098275378	1.04205721735091	37	XPO1 NUP205 NUP62 RANGAP1 KPNB1 NUP54 NUP160 NUP37 RCC1 NUP188 RAN POM121 NUP93
REACTOME_MRNA_DECAY_BY_5_TO_3_EXORIBONUCLEASE	0.387715930902111	0.668089021430498	0.0908241419007155	0.371688601562086	1.05814902425538	15	PATL1 XRN1 DCP1A EDC4 LSM2 LSM1 LSM3 LSM7
REACTOME_UPTAKE_AND_ACTIONS_OF_BACTERIAL_TOXINS	0.388655462184874	0.668327124664299	0.0959206777921745	-0.346600828007502	-1.04813519548044	18	EEF2 MAP2K4 MAP2K7 VAMP1 CD9 ANTXR2 MAP2K3
REACTOME_NS1_MEDIATED_EFFECTS_ON_HOST_PATHWAYS	0.391224862888483	0.671361184462952	0.0875697115548511	0.287326318166105	1.04036788939498	40	ISG15 EIF2AK2 NUP205 NUP62 KPNB1 KPNA3 KPNA2 NUP54 NUP160 PABPN1 NUP37 NUP188 POM121 NUP93
REACTOME_CALNEXIN_CALRETICULIN_CYCLE	0.394392523364486	0.675407319273062	0.0883594442500905	0.322145949505216	1.0435546637058	25	CALR RNF185 PDIA3 EDEM2 OS9 UBC GANAB UGGT2
REACTOME_PLATELET_CALCIUM_HOMEOSTASIS	0.397338403041825	0.675825418362732	0.088894528862045	0.345981136684347	1.04390492512943	18	P2RX4 P2RX7 ORAI1 ATP2A2 CALM1 ATP2B4 SRI
REACTOME_TRANSCRIPTIONAL_REGULATION_BY_THE_AP_2_TFAP2_FAMILY_OF_TRANSCRIPTION_FACTORS	0.398130841121495	0.675825418362732	0.0878312634480124	0.320535344811738	1.03833729548544	25	CDKN1A ERBB2 DEK VEGFA KCTD1 ATAD2 MYBL2 CITED2 SUMO1 EP300 TFAP2E
REACTOME_NUCLEOTIDE_SALVAGE	0.398452611218569	0.675825418362732	0.0897104652742981	0.345398059114673	1.04249407245557	19	TYMP TK1 TK2 DGUOK ADA UPP1 PNP
REACTOME_G_BETA_GAMMA_SIGNALLING_THROUGH_PI3KGAMMA	0.399168399168399	0.675825418362732	0.0937465422491719	-0.345136453749339	-1.03885322210794	17	GNB5 GNG7 AKT2 AKT1 PDPK1 GNG11
REACTOME_RHO_GTPASES_ACTIVATE_CIT	0.399232245681382	0.675825418362732	0.0891647117820678	0.367197126451313	1.04536237977407	15	CIT MYL12B RHOC RHOB KIF14 DLG4
REACTOME_IRS_MEDIATED_SIGNALLING	0.400428265524625	0.675825418362732	0.0952879846194844	-0.314322367527127	-1.04956366489516	25	PDE3B IRS2 AKT2 THEM4 FGFR2 PDPK1 FGFR1 FLT3
REACTOME_TP53_REGULATES_METABOLIC_GENES	0.400709219858156	0.675825418362732	0.0845557442441281	0.250787878532348	1.03136031117221	77	MOV10 SCO2 PRKAG2 RHEB COX5B PRDX1 LAMTOR2 COX5A PRKAG1 COX8A RRAGC YWHAG COX6A1 YWHAH TIGAR NDUFA4 YWHAE YWHAZ CYCS TNRC6A YWHAQ
REACTOME_TRANSLATION_OF_SARS_COV_1_STRUCTURAL_PROTEINS	0.401119402985075	0.675825418362732	0.0873098257637931	0.312960059879258	1.05169774053822	29	PARP10 PARP9 PARP14 MGAT1 PARP4 UBC GANAB MOGS SUMO1
REACTOME_PIWI_INTERACTING_RNA_PIRNA_BIOGENESIS	0.404255319148936	0.679735758407687	0.088894528862045	0.342771189332738	1.03456555026352	19	PIWIL4 HSP90AA1 POLR2A POLR2K POLR2F PLD6 TDRD9 POLR2H
REACTOME_RND3_GTPASE_CYCLE	0.405639913232104	0.680691524417656	0.0952879846194844	-0.294023594967989	-1.02175920167668	30	CPD PKP4 PLEKHG5 PTPN13 TXNL1 SEMA4F ARHGAP35
REACTOME_ROS_AND_RNS_PRODUCTION_IN_PHAGOCYTES	0.409345794392523	0.685530908681455	0.0862865626267245	0.3170369376085	1.02700460867659	25	ATP6V1H ATP6V0E1 ATP6V1E1 ATP6V1G1 CYBA ATP6V1D MPO RAC2 ATP6V1F
REACTOME_RESOLUTION_OF_ABASIC_SITES_AP_SITES	0.414772727272727	0.69133297103194	0.0862865626267245	0.292267100592551	1.02969206800724	36	POLD1 PCNA PARG FEN1 RPA3 POLE RFC5 POLE2 NTHL1 MPG POLB RFC4 POLD3 TDG POLE4
REACTOME_PYRUVATE_METABOLISM	0.415254237288136	0.69133297103194	0.0925528864684773	-0.31528220305993	-1.03437807501545	23	PDK1 HAGH LDHB BSG PPARD PDK2 MPC2
REACTOME_INTERLEUKIN_17_SIGNALING	0.416058394160584	0.69133297103194	0.0840745577910723	0.263299710385863	1.02566534259803	58	CUL1 NOD1 MAPK7 DUSP7 MAP2K6 MEF2A MAPK11 DUSP3 IRAK2 PPP2R5D TNIP2 NOD2 RIPK2 UBC
REACTOME_SIGNALING_BY_NOTCH2	0.416510318949343	0.69133297103194	0.0855356947987884	0.31704740124213	1.01629927085445	24	GZMB MAML1 NCSTN PSEN2 APH1A UBC NOTCH2 EP300 MAML2
REACTOME_MITOCHONDRIAL_BIOGENESIS	0.416955017301038	0.69133297103194	0.0810802057550866	0.24390886335148	1.0189167799079	83	HELZ2 PRKAG2 ATP5PD PRKAG1 ATP5MC3 IDH2 MICOS13 ATP5F1C MAPK11 ALAS1 TGS1 CALM1 MTX2 GLUD1 PPARGC1B ATP5PF HSPA9 ACSS2 MED1 CYCS NCOA2 ATP5F1D
REACTOME_LDL_CLEARANCE	0.418426103646833	0.692395576272736	0.0865399737444125	0.361857173730099	1.03016023007732	15	LDLR CLTA NPC2 LIPA
REACTOME_GLYCOGEN_METABOLISM	0.424050632911392	0.700313322471488	0.0911073131586733	-0.333326888203314	-1.0342407686268	20	GBE1 PYGL PGM2 PGM2L1 AGL UBB PGM1 UBA52 PYGB EPM2A GYS1 RPS27A
REACTOME_KERATAN_SULFATE_KERATIN_METABOLISM	0.426640926640927	0.703198681459551	0.0857844408075645	0.329937378722603	1.01981578235223	21	B3GNT7 B4GALT4 HEXB B4GALT5 GNS SLC35D2
REACTOME_RET_SIGNALING	0.431519699812383	0.708879635256093	0.0835990603684159	0.316027971006199	1.03515818233531	26	SRC MAPK7 DOK2 FRS2 SOS1 SHC1 PSPN PDLIM7 DOK1
REACTOME_EPH_EPHRIN_MEDIATED_REPULSION_OF_CELLS	0.432330827067669	0.708879635256093	0.0835990603684159	0.290828892688112	1.02456361107776	35	EPHB2 SRC CLTA NCSTN PSEN2 APH1A VAV3 YES1 AP2A2 EFNA4 RAC1 VAV2 LYN
REACTOME_POST_TRANSLATIONAL_MODIFICATION_SYNTHESIS_OF_GPI_ANCHORED_PROTEINS	0.432637571157495	0.708879635256093	0.0840745577910723	0.285007169960024	1.01051254540631	37	LY6E NTNG2 PGAP1
REACTOME_RHOU_GTPASE_CYCLE	0.434701492537313	0.710864793678666	0.0828962134571565	0.292416806320965	1.0236826108937	34	SRGAP2 SRC VANGL1 ARHGAP30 ARHGAP31 PTK2B PEAK1 STAM2 GIT1 RHOU DLG5
REACTOME_G_PROTEIN_BETA_GAMMA_SIGNALLING	0.44	0.716296855045296	0.088894528862045	-0.314568893262289	-1.01390513591624	22	GNB5 GNG7 AKT2 AKT1 PDPK1 GNG11 PLCB1
REACTOME_SIGNAL_AMPLIFICATION	0.44022770398482	0.716296855045296	0.083129129135339	0.320150270440881	1.00309269577339	22	GNGT2 GNB4 SRC GNG5 GNA15 GNB1 GNA11
REACTOME_NR1H2_AND_NR1H3_MEDIATED_SIGNALING	0.440677966101695	0.716296855045296	0.0826646449123753	0.296905199026175	1.01305561577869	31	MOV10 NRIP1 ABCA1 NR1H3 SCD KDM1B MYLIP NR1H2 TNRC6A ARL4C NCOR2 EP300
REACTOME_REGULATION_OF_KIT_SIGNALING	0.441458733205374	0.716296855045296	0.0835990603684159	0.356370383092694	1.01454005196353	15	SOCS1 SRC SH2B3 SOS1 PTPN6 YES1
REACTOME_ENERGY_DEPENDENT_REGULATION_OF_MTOR_BY_LKB1_AMPK	0.442776735459662	0.71704038324924	0.0822054920415869	0.314471138727398	1.03005873602113	26	PRKAG2 RHEB LAMTOR2 PRKAG1 RRAGC
REACTOME_HATS_ACETYLATE_HISTONES	0.446902654867257	0.721754792134354	0.0908241419007155	-0.234632764873752	-0.996761853254366	71	KAT8 JADE1 BRD8 PHF20 KAT7 ING5 MSL2 BRD1 ELP2 USP22 DMAP1 SAP130 ELP1 EPC1 KANSL2 KAT6B KAT2B KAT14 KAT6A SUPT3H TRRAP
REACTOME_TP53_REGULATES_TRANSCRIPTION_OF_GENES_INVOLVED_IN_CYTOCHROME_C_RELEASE	0.447418738049713	0.721754792134354	0.0826646449123753	0.347241588370324	1.0125082496577	16	PMAIP1 BAX TRIAP1
REACTOME_SIGNALING_BY_TGF_BETA_RECEPTOR_COMPLEX	0.450431034482759	0.724037890942658	0.088894528862045	-0.235261019676508	-0.997826478062198	69	MAPK1 SKI SMAD2 TGIF1 ZFYVE9 PRKCZ TGFBR2 NEDD4L SMURF2 SMAD4 STRAP PPP1CB PPM1A TFDP1 CDK9 PMEPA1 UBB UBA52 E2F4 PARD6A MYC ARHGEF18 CDK8 CDKN2B
REACTOME_FORMATION_OF_THE_BETA_CATENIN_TCF_TRANSACTIVATING_COMPLEX	0.450570342205323	0.724037890942658	0.0819778796501272	0.306881956472184	1.01600380192937	28	ASH2L TCF4 TLE4 RUNX3 CTNNB1 TCF7L2 EP300 KMT2D MEN1
REACTOME_TP53_REGULATES_TRANSCRIPTION_OF_DNA_REPAIR_GENES	0.456561922365989	0.729613005153041	0.0797705918628453	0.257539915791903	1.00298338908492	59	DDB2 GTF2F1 BRCA1 CCNK CHEK1 POLR2A FANCI POLR2K POLR2F FOS ELOA CDK7 SUPT5H GTF2H1 TP53 CCNT1 FANCC CDK12 SSRP1 ATF2 POLR2H
REACTOME_SYNTHESIS_OF_PIPS_AT_THE_EARLY_ENDOSOME_MEMBRANE	0.456813819577735	0.729613005153041	0.0817515582532145	0.350267916853865	0.997167125624033	15	PI4K2B PIK3C2A FIG4 MTMR4
REACTOME_SIGNALING_BY_PDGF	0.457720588235294	0.729613005153041	0.0793434960134973	0.273763153305747	0.987291666944338	39	PDGFRB STAT1 SRC NRAS COL9A2 SOS1
REACTOME_SYNTHESIS_OF_PIPS_AT_THE_PLASMA_MEMBRANE	0.458029197080292	0.729613005153041	0.0789209638180035	0.26699932512665	0.983454811151318	43	PI4K2B PIP4K2C PIP5K1A PLEKHA8 PIK3C2A PIP4K2B INPP5D PLEKHA2 INPPL1 MTMR6 RAB14 SBF2 PIK3R5
REACTOME_SIGNALING_BY_EGFR_IN_CANCER	0.458413926499033	0.729613005153041	0.0819778796501272	0.328124239249596	0.99035754666221	19	NRAS HSP90AA1 SOS1 UBC SHC1
REACTOME_SUMOYLATION_OF_INTRACELLULAR_RECEPTORS	0.462998102466793	0.735089286420085	0.080419996876154	0.315134303503107	0.987376701560444	22	SUMO3 NR1H3 SUMO2 NR1H2 PIAS4 PIAS3 NR4A2 RARA SUMO1
REACTOME_TGF_BETA_RECEPTOR_SIGNALING_IN_EMT_EPITHELIAL_TO_MESENCHYMAL_TRANSITION	0.463617463617464	0.735089286420085	0.0852884689790502	-0.339844964672109	-0.995615617652926	15	PRKCZ TGFBR2 UBB UBA52 PARD6A ARHGEF18 RPS27A
REACTOME_AMINO_ACID_TRANSPORT_ACROSS_THE_PLASMA_MEMBRANE	0.46615087040619	0.737703654494805	0.0810802057550866	0.325764993868336	0.983236779013036	19	SLC3A2 SLC1A4 SLC36A1 SLC6A12
REACTOME_BIOSYNTHESIS_OF_THE_N_GLYCAN_PRECURSOR_DOLICHOL_LIPID_LINKED_OLIGOSACCHARIDE_LLO_AND_TRANSFER_TO_A_NASCENT_PROTEIN	0.471663619744059	0.744822519833053	0.0774767547848578	0.246740769960169	0.991939360154799	67	NEU1 MPDU1 ST3GAL5 NAGK SLC35C1 SLC17A5 NUS1 GMPPA NUDT14 ST8SIA6 ALG3 DPAGT1 MVD FCSK CTSA SLC35A1 GFPT1 GNE UAP1 ST6GALNAC1 FPGT ALG1 GNPNAT1 AMDHD2 ALG2 ST8SIA4 ALG11 ALG8 DHDDS DPM1
REACTOME_INTERCONVERSION_OF_NUCLEOTIDE_DI_AND_TRIPHOSPHATES	0.472972972972973	0.744822519833053	0.0802023444698144	0.31848360599738	0.984412887906378	21	RRM2 TYMS GLRX
REACTOME_PROCESSING_OF_INTRONLESS_PRE_MRNAS	0.473384030418251	0.744822519833053	0.0793434960134973	0.329606951756112	0.994500230829112	18	CPSF2 NCBP2 SYMPK PABPN1 NUDT21 CPSF3 CSTF3 PCF11 CSTF2T CPSF4 CPSF1
REACTOME_DISEASES_ASSOCIATED_WITH_O_GLYCOSYLATION_OF_PROTEINS	0.475471698113208	0.744822519833053	0.0787113806986485	0.310430423189379	0.982603285995976	23	C1GALT1 ADAMTSL4 DAG1 GALNT3 SPON2
REACTOME_FGFR2_MUTANT_RECEPTOR_ACTIVATION	0.476007677543186	0.744822519833053	0.0795564677235957	0.335438270612873	0.993099366012542	17	GTF2F1 POLR2A NCBP2 POLR2K POLR2F
REACTOME_SIGNALING_BY_FGFR2_IIIA_TM	0.476007677543186	0.744822519833053	0.0795564677235957	0.335438270612873	0.993099366012542	17	GTF2F1 POLR2A NCBP2 POLR2K POLR2F
REACTOME_CELL_JUNCTION_ORGANIZATION	0.477611940298507	0.74593325507295	0.0850427463764322	-0.264423789031373	-0.992977042026299	38	NECTIN1 ITGB4 PVR LIMS2 PATJ SDK2 ITGA6
REACTOME_REGULATION_OF_TP53_ACTIVITY_THROUGH_ACETYLATION	0.479477611940299	0.747447342725624	0.0776798560117236	0.29651178424565	0.996423548916807	29	BRD7 PML PIP4K2C MAP2K6 PIP4K2B
REACTOME_SPHINGOLIPID_DE_NOVO_BIOSYNTHESIS	0.482832618025751	0.750842096615182	0.0847985102819124	-0.273762360141422	-0.982189597004057	34	VAPB SGPP2 PLPP1 SPNS2 VAPA SGPL1
REACTOME_ACTIVATION_OF_ANTERIOR_HOX_GENES_IN_HINDBRAIN_DEVELOPMENT_DURING_EARLY_EMBRYOGENESIS	0.483455882352941	0.750842096615182	0.0764767053228531	0.266478371900248	0.991305287996423	46	MAFB NCOA3 ASH2L POLR2A RARG EZH2 POLR2K EED POLR2F SUZ12 RARA HOXB4 EP300
REACTOME_SLC_TRANSPORTER_DISORDERS	0.489051094890511	0.758120098770792	0.0755015292281669	0.251579131563339	0.980008659285183	58	SLC3A2 NUP205 NUP62 SLC9A9 SLC35C1 SLC17A5 SLC24A4 NUP54 RHAG NUP160 SLC35A1 NUP37 SLC7A7 NUP188 POM121
REACTOME_PROCESSING_OF_CAPPED_INTRONLESS_PRE_MRNA	0.49163179916318	0.760706717072527	0.0824344091527096	-0.283047524656151	-0.966647702111745	27	CPSF7 SNRPD3 ZNF473
REACTOME_ACTIVATION_OF_AMPK_DOWNSTREAM_OF_NMDARS	0.493282149712092	0.761846875666453	0.0776798560117236	0.338816355502699	0.964566022391349	15	PRKAG2 PRKAG1 TUBA1B CALM1
REACTOME_DAG_AND_IP3_SIGNALING	0.494402985074627	0.762166524126135	0.0760837160951725	0.29243559508099	0.982725574369727	29	ADCY7 PRKCE PDE1B ADCY4 ADCY9 KPNA2 CALM1 PRKCD
REACTOME_DEADENYLATION_DEPENDENT_MRNA_DECAY	0.496551724137931	0.763633348190686	0.0870515867946735	-0.240677233117256	-0.965756872958706	56	EIF4B PABPC1 LSM6 DDX6 TUT4 EXOSC2
REACTOME_DAP12_SIGNALING	0.49718574108818	0.763633348190686	0.0760837160951725	0.295588538265396	0.968208266552318	26	NRAS B2M SOS1 HLA-E SHC1 VAV3 LCP2 TYROBP RAC1 VAV2
REACTOME_ABORTIVE_ELONGATION_OF_HIV_1_TRANSCRIPT_IN_THE_ABSENCE_OF_TAT	0.502846299810247	0.770907746400268	0.0760837160951725	0.306869979823634	0.961482977632081	22	GTF2F1 POLR2A NCBP2 POLR2K POLR2F SUPT5H
REACTOME_RMTS_METHYLATE_HISTONE_ARGININES	0.505330490405117	0.773294732106179	0.0819778796501272	-0.285746806846946	-0.964706725276901	26	SMARCA2 RPS2 DNMT3A CARM1 ARID2
REACTOME_CD209_DC_SIGN_SIGNALING	0.509505703422053	0.778255964567752	0.0755015292281669	0.321116641845345	0.968883006674458	18	RELA ICAM2 NRAS RELB
REACTOME_NUCLEAR_EVENTS_STIMULATED_BY_ALK_SIGNALING_IN_CANCER	0.512428298279159	0.779439252336449	0.0755015292281669	0.33266977356768	0.970018861305908	16	CUL1 BCL2A1 RBX1 JUNB KIF5B STAT3 STAT5A
REACTOME_NEUROTRANSMITTER_RECEPTORS_AND_POSTSYNAPTIC_SIGNAL_TRANSMISSION	0.513447432762836	0.779439252336449	0.0886261133285098	-0.218507209167191	-0.964612673605013	92	GNB5 TUBA4A MAPK1 AP2M1 CAMK2G PPM1F GNG7 CAMKK1 PRKCA NBEA RASGRF2 DLG2 TUBB6 RPS6KA2 PDPK1 PRKAR1A AP2A1 GNG11 PLCB1 CAMK4 NRG1 PRKAB2 PRKAR2B
REACTOME_BUDDING_AND_MATURATION_OF_HIV_VIRION	0.514018691588785	0.779439252336449	0.0741758965588009	0.294837690802338	0.955092707965418	25	CHMP5 MVB12A VTA1 MVB12B CHMP2B PDCD6IP UBC PPIA
REACTOME_TNFR1_INDUCED_NFKAPPAB_SIGNALING_PATHWAY	0.514018691588785	0.779439252336449	0.0741758965588009	0.294773516604869	0.954884823051262	25	TNF RBCK1 RIPK1 TNFAIP3 UBC TRADD
REACTOME_CELL_DEATH_SIGNALLING_VIA_NRAGE_NRIF_AND_NADE	0.516873889875666	0.780620431449456	0.0713052987340038	0.246037296304576	0.963176175396394	57	FGD2 ARHGEF11 ARHGEF3 ARHGEF10L ECT2 CASP3 NCSTN AATF PSEN2 SOS1 APH1A YWHAE UBC ABR
REACTOME_FLT3_SIGNALING_IN_DISEASE	0.517175572519084	0.780620431449456	0.0749278818393739	0.296610998296786	0.971475215248432	27	MYO18A CDKN1A NRAS SOS1 ETV6 UBC
REACTOME_TRANSPORT_OF_MATURE_TRANSCRIPT_TO_CYTOPLASM	0.517605633802817	0.780620431449456	0.0707899094502623	0.235074693856778	0.970232437302741	76	NUP205 GLE1 FYTTD1 NUP62 POLDIP3 CPSF2 SLU7 NCBP2 SYMPK DDX39A ALYREF NUP54 SRSF3 MAGOH SRSF4 NUP160 U2AF2 THOC7 NUP37 CPSF3 NUP188 THOC6 POM121
REACTOME_NCAM1_INTERACTIONS	0.522243713733075	0.786193605150514	0.0751181635276302	0.313538665163914	0.946334790522065	19	AGRN CACNB3 COL9A2 PSPN PRNP NCAM1 CACNB1
REACTOME_SYNDECAN_INTERACTIONS	0.526096033402923	0.789258436539573	0.0787113806986485	-0.328175282726551	-0.973370603125064	16	ITGB4 PRKCA SDC2 ITGA6
REACTOME_REGULATION_OF_HSF1_MEDIATED_HEAT_SHOCK_RESPONSE	0.526508226691042	0.789258436539573	0.0718276293603809	0.236287692127458	0.958839333830348	70	NUP205 NUP62 FKBP4 DNAJC7 HSPH1 HSPA8 HSPA5 HSPB1 RPA3 DEDD2 HSF1 MRPL18 YWHAE NUP54 HSPA9 NUP160 TNFRSF21 NUP37 HIKESHI HSPA13 HSPA4 NUP188 POM121
REACTOME_BIOLOGICAL_OXIDATIONS	0.527118644067797	0.789258436539573	0.0679922591544058	0.227761529036444	0.97353765805161	91	TPMT FDXR AKR1A1 UGP2 CES1 HSP90AB1 CNDP2 GSTO1 FDX1 MGST1 NAT1 GSTM4 MAT2A SLC35B2 SLC35B3 AIP ACSS2 ABHD10 NCOA2 ESD GSS CYB5B MGST2 MTRR GCLM POMC CYP4V2 BPNT1 GSTO2 ADH5 PAPSS1 COMT TRMT112 GSTK1
REACTOME_RHOF_GTPASE_CYCLE	0.532347504621072	0.79565917357343	0.0718276293603809	0.284242363335587	0.964893476009385	30	SRGAP2 LMNB1 DIAPH1 VANGL1 TOR1AIP1 DIAPH3 SENP1
REACTOME_THROMBOXANE_SIGNALLING_THROUGH_TP_RECEPTOR	0.535508637236084	0.79803139063245	0.0734381410838857	0.327715499619243	0.932963331934576	15	GNGT2 GNB4 GNG5 GNA15 GNB1 GNA11
REACTOME_SIGNALING_BY_FGFR3	0.536259541984733	0.79803139063245	0.0730744399126987	0.293019094802035	0.959710832805594	27	SRC NRAS GALNT3 FRS2 SOS1 UBC SHC1
REACTOME_SUMOYLATION_OF_TRANSCRIPTION_FACTORS	0.539196940726577	0.79803139063245	0.0728938564822936	0.324336161112126	0.945719204688452	16	SUMO3 SUMO2 PIAS4 PIAS3 SUMO1 TP53
REACTOME_CHROMATIN_MODIFYING_ENZYMES	0.540051679586563	0.79803139063245	0.088894528862045	-0.197455697945748	-0.974500931722924	178	KDM3A KAT8 JADE1 KDM4B SMARCA2 BRD8 KDM5B TBL1XR1 KMT5B PHF20 KAT7 ING5 RPS2 MSL2 KMT5C DNMT3A SMYD2 CARM1 SMYD3 BRD1 ELP2 USP22 ARID2 NSD3 DMAP1 PADI4 SAP130 ELP1 SUDS3 EPC1 SETD6 KANSL2 KAT6B RIOX2 MTA3 KAT2B KAT14 SMARCC1 HMG20B BRWD1 AEBP2 JMJD6 KAT6A SUPT3H
REACTOME_LATE_ENDOSOMAL_MICROAUTOPHAGY	0.540337711069418	0.79803139063245	0.0718276293603809	0.285498139151635	0.935156890839014	26	MVB12A HSPA8 MVB12B PCNT CHMP2B PLIN3 UBC PLIN2
REACTOME_MUSCLE_CONTRACTION	0.540447504302926	0.79803139063245	0.0675188953767744	0.226033620136771	0.958921470423287	88	FXYD6 ANXA2 MYBPC3 MYL12A ATP1B3 ACTA2 TPM3 TNNT1 ATP1B1 MYL12B TNNI2 KCNK7 ORAI1 ATP2A2 ANXA1 ITGA1 CALM1 PXN ATP2B4 RANGRF TMOD2 SRI HIPK2 CACNB1
REACTOME_SYNTHESIS_OF_IP3_AND_IP4_IN_THE_CYTOSOL	0.54126679462572	0.79803139063245	0.0728938564822936	0.319474003393284	0.945835517359668	17	PLCB3 ITPKC INPP5D INPPL1 CALM1 ITPK1 PLD4 SYNJ1 PTEN
REACTOME_GLYCOSPHINGOLIPID_METABOLISM	0.541589648798521	0.79803139063245	0.0709609456938284	0.280279262724501	0.951440274032271	30	NEU1 GBA ARSB HEXB GALC PSAP CTSA UGCG SMPD1 GLTP
REACTOME_REGULATION_OF_TP53_EXPRESSION_AND_DEGRADATION	0.542918454935622	0.798328851325394	0.0785029047348687	-0.263864542245502	-0.946678748232184	34	USP7 PHF20 AKT2 MDM4 AKT1 SGK1 ATM PDPK1
REACTOME_FORMATION_OF_RNA_POL_II_ELONGATION_COMPLEX	0.544483985765125	0.798328851325394	0.0687943095604775	0.243978867159183	0.948474541220108	55	GTF2F1 CCNK AFF4 POLR2A EAF1 NCBP2 POLR2K POLR2F ELOA IWS1 CDK7 SUPT5H GTF2H1 CCNT1 SSRP1 PAF1 EAF2 POLR2H
REACTOME_RORA_ACTIVATES_GENE_EXPRESSION	0.54510556621881	0.798328851325394	0.0725351864394589	0.318745026648166	0.943677307021619	17	HELZ2 TGS1 MED1 NCOA2 EP300 SREBF1
REACTOME_REGULATION_OF_INSULIN_SECRETION	0.545620437956204	0.798328851325394	0.0699458736501659	0.256673677587067	0.945421727186634	43	GNGT2 GNB4 MARCKS ACSL3 GNG5 PLCB3 CACNB3 CD36 GNA15 GNB1 AKAP5 GNA11
REACTOME_MITOCHONDRIAL_PROTEIN_IMPORT	0.548042704626335	0.800104657247515	0.0684714904492088	0.243768581429921	0.947657049677049	55	TIMM10 COA6 CHCHD10 GFER TIMM8B CMC2 TIMM17A MTX2 HSPA9 TIMM23 CHCHD2 TOMM70 CHCHD4 ATP5F1B ACO2 VDAC1 CYC1 GRPEL1 ATP5MC1
REACTOME_L1CAM_INTERACTIONS	0.54875283446712	0.800104657247515	0.0808589150280032	-0.221393239696796	-0.942669860512648	73	RPS6KA5 TUBA4A NRCAM MAPK1 AP2M1 ANK3 ALCAM ITGA9 TUBB6 RPS6KA2 CSNK2A1 ANK1 AP2A1 SPTB DNM3 CD24
REACTOME_KERATAN_SULFATE_BIOSYNTHESIS	0.552783109404991	0.804574368662761	0.0718276293603809	0.324224762461992	0.923025658028639	15	B3GNT7 B4GALT4 B4GALT5 SLC35D2
REACTOME_SIGNALING_BY_RETINOIC_ACID	0.555347091932458	0.806898039497683	0.0704500850658419	0.290936127927007	0.932599269128287	24	DHRS9 RARG RDH14 PDK4 RDH11 RDH10 RARA AKR1C3 DLAT PDHX
REACTOME_RNA_POLYMERASE_III_TRANSCRIPTION_TERMINATION	0.557851239669422	0.807292731547741	0.0751181635276302	-0.296382354214676	-0.939090625282851	21	POLR3B POLR3H CRCP NFIC NFIX NFIA POLR2E
REACTOME_KINESINS	0.55977229601518	0.807292731547741	0.0706196247122591	0.263292107119599	0.933520294903937	37	KIF18B KIF23 RACGAP1 TUBA1B KIF15 KIF11 KIF3B CENPE KIF13B KIF5B KIF1B KIF20B
REACTOME_NEGATIVE_REGULATION_OF_FLT3	0.560460652591171	0.807292731547741	0.0711327399327894	0.323288549256355	0.920360381004065	15	SOCS2 SH2B3 CSK UBC SLA
REACTOME_SIGNALING_BY_PTK6	0.560606060606061	0.807292731547741	0.0704500850658419	0.266985307056653	0.940621275515945	36	NRAS ERBB2 ELMO2 CDK2 KHDRBS1 HIF1A PXN UBC SOCS3 STAT3 DOK1
REACTOME_ONCOGENIC_MAPK_SIGNALING	0.561020036429873	0.807292731547741	0.0684714904492088	0.237167251487674	0.951289146667703	66	ZC3HAV1 JAK2 SRC NRAS DUSP7 NF1 PHB ATG7 AGTRAP CALM1 CSK AGGF1 CLCN6 MRAS FAM114A2 RAP1B AGK DUSP10 MAP3K11 PAPSS1 AP3B1 TENT4A AKAP9 BRAP MAP2K1 DUSP6
REACTOME_FACTORS_INVOLVED_IN_MEGAKARYOCYTE_DEVELOPMENT_AND_PLATELET_PRODUCTION	0.562814070351759	0.807292731547741	0.0642140881844605	0.217844438551933	0.951804025669591	101	KIF18B JAK2 KIF23 RACGAP1 CAPZA1 SH2B3 CDK2 TUBA1B RAD51B KIF15 KIF11 DOCK4 IRF2 MICAL1 KIF3B MAFG ABL1 CENPE KIF13B DOCK8 VPS45 KIF5B MAFK IRF1 KIF1B TP53 WEE1 KIF20B ITPK1
REACTOME_BASE_EXCISION_REPAIR_AP_SITE_FORMATION	0.563674321503132	0.807292731547741	0.0751181635276302	-0.318878297729616	-0.94579566872255	16	NEIL2 MBD4
REACTOME_MITOCHONDRIAL_FATTY_ACID_BETA_OXIDATION	0.563991323210412	0.807292731547741	0.0770736734944102	-0.270992940255228	-0.941725545275862	30	PCTP HADHA PCCA ACBD6 THEM4 ACAD11 MECR ACOT11 MCAT
REACTOME_CELLULAR_RESPONSE_TO_HEAT_STRESS	0.564459930313589	0.807292731547741	0.065981614400873	0.225619244047883	0.944118019068935	84	NUP205 NUP62 HSP90AB1 FKBP4 DNAJC7 HSP90AA1 HSPH1 HSPA8 HSPA5 HSBP1 HSPB1 RPA3 DEDD2 HSF1 MRPL18 YWHAE NUP54 HSPA9 NUP160 TNFRSF21 NUP37 HIKESHI HSPA13 EP300 HSPA4 NUP188
REACTOME_N_GLYCAN_TRIMMING_IN_THE_ER_AND_CALNEXIN_CALRETICULIN_CYCLE	0.565298507462687	0.807292731547741	0.0692836467392548	0.267618500590738	0.936869562508939	34	CALR RNF185 PDIA3 EDEM2 OS9 UBC GANAB UGGT2 MOGS DERL1 PSMC1
REACTOME_THROMBIN_SIGNALLING_THROUGH_PROTEINASE_ACTIVATED_RECEPTORS_PARS	0.569498069498069	0.809268629003134	0.0706196247122591	0.29795089774316	0.920947572114764	21	GNGT2 GNB4 SRC GNG5 GNA15 GNB1 GNA11
REACTOME_DOWNREGULATION_OF_SMAD2_3_SMAD4_TRANSCRIPTIONAL_ACTIVITY	0.569593147751606	0.809268629003134	0.0758886900606117	-0.277771074173431	-0.927514096133077	25	SKI SMAD2 TGIF1 NEDD4L SMURF2 SMAD4 PPM1A UBB UBA52
REACTOME_DOWNREGULATION_OF_TGF_BETA_RECEPTOR_SIGNALING	0.569593147751606	0.809268629003134	0.0758886900606117	-0.277878944755204	-0.927874290172181	25	SMAD2 ZFYVE9 TGFBR2 NEDD4L SMURF2 STRAP PPP1CB PMEPA1 UBB UBA52
REACTOME_MTORC1_MEDIATED_SIGNALLING	0.574152542372881	0.814359218263577	0.0749278818393739	-0.283205273708009	-0.929140062487543	23	EIF4B AKT1S1 EEF2K
REACTOME_BBSOME_MEDIATED_CARGO_TARGETING_TO_CILIUM	0.580270793036751	0.821639798629287	0.0697792517076235	0.302916945239232	0.914275895665656	19	BBS12 SSTR3 CCT5 CCT3 CCT8 CCT2 MKKS CCT4 BBS7 TCP1
REACTOME_NCAM_SIGNALING_FOR_NEURITE_OUT_GROWTH	0.581613508442777	0.822145196680128	0.0681513438679483	0.259372859125542	0.925472738905045	38	AGRN PTPRA SRC NRAS CACNB3 COL9A2 SOS1 PSPN PRNP NCAM1 CACNB1
REACTOME_TGF_BETA_RECEPTOR_SIGNALING_ACTIVATES_SMADS	0.585683297180044	0.826497241705848	0.0751181635276302	-0.266831207746045	-0.927263139676617	30	SMAD2 ZFYVE9 TGFBR2 NEDD4L SMURF2 SMAD4 STRAP PPP1CB PMEPA1 UBB UBA52
REACTOME_CELLULAR_SENESCENCE	0.588723051409619	0.829383487965577	0.0615706755421678	0.212380914335585	0.949306068919358	117	MOV10 RELA CDKN2C LMNB1 E2F1 CDKN1A MAPK7 UBE2E1 MAP2K6 UBE2S HIRA EZH2 CCNA2 MAPK11 NBN CDK2 ANAPC4 IGFBP7 TINF2 TERF2
REACTOME_CARGO_RECOGNITION_FOR_CLATHRIN_MEDIATED_ENDOCYTOSIS	0.590828924162258	0.830946581368167	0.0643583367917361	0.22522179900771	0.92866553283826	75	TOR1B LDLR SCARB2 EPS15 VAMP8 TOR1A CLTA NECAP2 SYT11 M6PR DVL2 TFRC UBC STAM2 VAMP4 DAB2 GRK2 SLC2A8 ADRB2 AP2A2
REACTOME_SUMOYLATION_OF_DNA_DAMAGE_RESPONSE_AND_REPAIR_PROTEINS	0.592727272727273	0.832213039485767	0.0656813601934011	0.229282680774837	0.934059208137608	71	SP100 PML NUP205 BRCA1 SUMO3 NUP62 NSMCE2 SUMO2 PIAS4 NUP54 NUP160 PHC3 XRCC4 NUP37 SUMO1 SMC6 NUP188 POM121 TDG NUP93
REACTOME_TRANSCRIPTIONAL_ACTIVITY_OF_SMAD2_SMAD3_SMAD4_HETEROTRIMER	0.596916299559471	0.836686040054788	0.0749278818393739	-0.239674525803361	-0.921928461128257	43	MAPK1 SKI SMAD2 TGIF1 NEDD4L SMURF2 SMAD4 PPM1A TFDP1 CDK9 UBB UBA52 E2F4 MYC CDK8 CDKN2B
REACTOME_OPIOID_SIGNALLING	0.598890942698706	0.83804537954819	0.065981614400873	0.236465321629104	0.929538463609191	62	ADCY7 PDE4A GNGT2 PDE1B ADCY4 GNB4 GNG5 PLCB3 ADCY9 PPP2R5D KPNA2 GNA15 CALM1 GNB1 PRKCD GNA11
REACTOME_INSERTION_OF_TAIL_ANCHORED_PROTEINS_INTO_THE_ENDOPLASMIC_RETICULUM_MEMBRANE	0.600378787878788	0.838720115730166	0.0670512579829467	0.296540561143497	0.910995933577792	20	OTOF HMOX1 SEC61G PRNP SEC61B SERP1 VAMP2 SGTA
REACTOME_TRANSPORT_OF_VITAMINS_NUCLEOSIDES_AND_RELATED_MOLECULES	0.602272727272727	0.839958954089389	0.0668966276500666	0.295413624954059	0.907533896944351	20	SLC35C1 ARL2 SLC35B2 SLC35B3 SLC35A1 SLC29A1 SLC35D2 SLC27A4 ARL2BP
REACTOME_TRAFFICKING_OF_AMPA_RECEPTORS	0.604989604989605	0.840943643021481	0.0713052987340038	-0.304290444782158	-0.915907623157608	17	AP2M1 CAMK2G PRKCA
REACTOME_ESTROGEN_DEPENDENT_NUCLEAR_EVENTS_DOWNSTREAM_OF_ESR_MEMBRANE_SIGNALING	0.605427974947808	0.840943643021481	0.0714786287425507	-0.307782891941055	-0.912886603376127	16	MAPK1 AKT2 AKT1 FOXO3
REACTOME_SIGNALING_BY_EGFR	0.606003752345216	0.840943643021481	0.066132620475844	0.256924692205227	0.916737392605975	38	EPS15 SRC NRAS ADAM17 SOS1 CSK PXN UBC SHC1 STAM2 PAG1
REACTOME_GLUCOSE_METABOLISM	0.607394366197183	0.841473258153573	0.0629394692018967	0.223195240763702	0.921201933256478	76	GNPDA1 PCK2 NUP205 NUP62 PFKP MDH1 G6PC3 HK3 SLC37A1 PPP2R5D PKM ENO1 TPI1 SLC37A2 NUP54 NUP160
REACTOME_SYNTHESIS_OF_SUBSTRATES_IN_N_GLYCAN_BIOSYTHESIS	0.608540925266904	0.841663568279599	0.0633597010643758	0.237252140472559	0.912925041655523	53	NEU1 ST3GAL5 NAGK SLC35C1 SLC17A5 NUS1 GMPPA NUDT14 ST8SIA6 MVD FCSK CTSA SLC35A1 GFPT1 GNE UAP1 ST6GALNAC1 FPGT
REACTOME_SIGNALING_BY_CSF3_G_CSF	0.615671641791045	0.850116141148562	0.0650877566917313	0.267997943644294	0.900603201278574	29	SOCS1 STAT1 JAK2 UBC SHC1 SOCS3 STAT3 CUL5 STAT5A
REACTOME_EXTRA_NUCLEAR_ESTROGEN_SIGNALING	0.62	0.854677685950413	0.0635007968065945	0.240474152997099	0.908242836008249	50	XPO1 GNGT2 GNB4 SRC NRAS GNG5 HSP90AA1 SPHK1 HSPB1 CALM1 GNB1 SHC1
REACTOME_CELL_CELL_COMMUNICATION	0.621268656716418	0.854787396862629	0.0646484568421928	0.23349608195337	0.920069480666832	63	JUP CD2AP SRC NECTIN2 TESK1 CTNND1 CTNNA1 PTK2B PXN CTNNB1 PTPN6 ACTN4 PLEC WASL FYB1 CD151
REACTOME_MISCELLANEOUS_TRANSPORT_AND_BINDING_EVENTS	0.622129436325679	0.854787396862629	0.070113215764256	-0.303312725159422	-0.899628051726051	16	ANKH ADD2 ADD1 DMTN LRRC8A NIPAL2 MRS2 NIPAL3
REACTOME_STRIATED_MUSCLE_CONTRACTION	0.623326959847036	0.855024152158599	0.0656813601934011	0.304513522236387	0.887919142530383	16	MYBPC3 TPM3 TNNT1 TNNI2
REACTOME_SIGNALING_BY_INSULIN_RECEPTOR	0.633187772925764	0.866000497848583	0.0714786287425507	-0.231959435032311	-0.906130774862438	46	PDE3B MAPK1 IRS2 AKT2 ATP6V1A THEM4 ATP6V0E2 FGFR2 PDPK1
REACTOME_SPHINGOLIPID_METABOLISM	0.633405639913232	0.866000497848583	0.0711327399327894	-0.217278235421535	-0.902829960432201	64	CERK VAPB SGPP2 PLPP1 SPNS2 VAPA SGPL1 SMPD2 UGT8
REACTOME_CELL_CELL_JUNCTION_ORGANIZATION	0.635849056603774	0.867918352221845	0.0640703750499722	0.279036221120689	0.883231433852808	23	JUP NECTIN2 CTNND1 CTNNA1 CTNNB1
REACTOME_CLASS_B_2_SECRETIN_FAMILY_RECEPTORS	0.640756302521008	0.873187510298237	0.0689567351672811	-0.260782884836394	-0.898680403983714	28	ADGRE3 GNB5 GNG7 WNT10B VIPR1
REACTOME_INFECTION_WITH_MYCOBACTERIUM_TUBERCULOSIS	0.64326375711575	0.875174508049813	0.0637845390312975	0.278546355817064	0.8727395874744	22	RNF213 B2M ATP6V1H KPNB1 UBC ENO1 CORO1A
REACTOME_FORMATION_OF_TC_NER_PRE_INCISION_COMPLEX	0.646396396396396	0.876890514548742	0.072003313661988	-0.226891617106434	-0.895325851200899	51	USP7 ERCC6 DDB1 COPS3 POLR2C ERCC8 POLR2E XPA UBB UVSSA CUL4A POLR2B UBA52 POLR2D MNAT1
REACTOME_BMAL1_CLOCK_NPAS2_ACTIVATES_CIRCADIAN_GENE_EXPRESSION	0.646694214876033	0.876890514548742	0.0676760401641789	-0.279721971943471	-0.886302027776855	21	TBL1XR1 ARNTL DBP CARM1
REACTOME_RHO_GTPASES_ACTIVATE_NADPH_OXIDASES	0.647679324894515	0.876890514548742	0.0686325631836726	-0.285024422884568	-0.884368734219063	20	MAPK1 PRKCA PRKCZ
REACTOME_FORMATION_OF_THE_EARLY_ELONGATION_COMPLEX	0.649717514124294	0.87822432217125	0.0629394692018967	0.255105498377211	0.870432914595986	31	GTF2F1 POLR2A NCBP2 POLR2K POLR2F CDK7 SUPT5H GTF2H1
REACTOME_TRANSFERRIN_ENDOCYTOSIS_AND_RECYCLING	0.652509652509653	0.878752121953399	0.0639271933359996	0.281764136940577	0.870915307824049	21	ATP6V1H ATP6V0E1 ATP6V1E1 ATP6V1G1 TFRC ATP6V1D ATP6V1F HFE
REACTOME_INACTIVATION_OF_CSF3_G_CSF_SIGNALING	0.652908067542214	0.878752121953399	0.0625237414724762	0.271473907803497	0.870212887649556	24	SOCS1 STAT1 JAK2 UBC SOCS3 STAT3 CUL5 STAT5A
REACTOME_G_PROTEIN_MEDIATED_EVENTS	0.654584221748401	0.878752121953399	0.0686325631836726	-0.234618018191756	-0.881048965236941	38	MAPK1 CAMK2G CAMKK1 PRKCA NBEA GNAQ PRKAR1A ITPR2 PLCB1 CAMK4 PRKAR2B GNAI3
REACTOME_SPRY_REGULATION_OF_FGF_SIGNALING	0.654885654885655	0.878752121953399	0.0673623868166279	-0.300196858216688	-0.879461847255097	15	MAPK1 BRAF
REACTOME_MRNA_CAPPING	0.655893536121673	0.878752121953399	0.0629394692018967	0.262199284256712	0.868071465427217	28	GTF2F1 POLR2A NCBP2 POLR2K POLR2F CDK7 SUPT5H GTF2H1
REACTOME_OTHER_INTERLEUKIN_SIGNALING	0.656429942418426	0.878752121953399	0.0633597010643758	0.289941534176369	0.858401616622828	17	CSF1 TXLNA CASP3 STX4 CSF1R IFNLR1 STXBP2 VAMP2
REACTOME_MRNA_SPLICING_MINOR_PATHWAY	0.659498207885305	0.881013127413127	0.0598603117764473	0.233019018851482	0.886688836272168	51	GTF2F1 ZCRB1 POLR2A DDX23 NCBP2 POLR2K SF3B4 SF3B2 SF3B6 SNRPB SF3B5 EFTUD2 POLR2F LSM2 ZMAT5 SNRNP25 SNRPD2
REACTOME_INHIBITION_OF_THE_PROTEOLYTIC_ACTIVITY_OF_APC_C_REQUIRED_FOR_THE_ONSET_OF_ANAPHASE_BY_MITOTIC_SPINDLE_CHECKPOINT_COMPONENTS	0.66023166023166	0.881013127413127	0.0633597010643758	0.277845883577079	0.858804231974383	21	UBE2E1 UBE2S CDC20 BUB1B ANAPC4
REACTOME_RRNA_MODIFICATION_IN_THE_NUCLEUS_AND_CYTOSOL	0.663701067615658	0.881847329285763	0.059221919380382	0.226609070424661	0.880948979761896	55	DDX52 NOC4L UTP4 UTP3 DHX37 NOP10 NOP56 BUD23 IMP4 NOL6 THUMPD1 WDR46 TRMT112 NOL11 UTP6 MPHOSPH10 PDCD11 UTP11 IMP3 SNU13 FCF1 PNO1 RRP7A WDR36
REACTOME_CTLA4_INHIBITORY_SIGNALING	0.664772727272727	0.881847329285763	0.0621124188949471	0.27789951155801	0.85372916270329	20	SRC CD86 PPP2R5C PPP2R5D YES1 PPP2R5E LYN PPP2CB PPP2CA PTPN11
REACTOME_FORMATION_OF_TUBULIN_FOLDING_INTERMEDIATES_BY_CCT_TRIC	0.665391969407266	0.881847329285763	0.0625237414724762	0.294295828528952	0.858125766628011	16	CCT5 TUBA1B CCT3 CCT7 CCT8 CCT2 CCT6A CCT4 TCP1
REACTOME_RNA_POLYMERASE_III_TRANSCRIPTION_INITIATION_FROM_TYPE_3_PROMOTER	0.666030534351145	0.881847329285763	0.0623861492893626	0.262036518753718	0.858235146103736	27	POLR3GL POU2F1 SNAPC2 POLR2K SNAPC3 POLR2F BDP1
REACTOME_SIGNALING_BY_MET	0.667259786476868	0.881847329285763	0.0589694466690997	0.228529055724609	0.879359390820823	53	EPS15 SRC NRAS ARF6 TNS3 USP8 SOS1 UBC SHC1 STAM2 RAP1B STAT3 GGA3 RANBP9 LAMA2 RAC1 ITGB1 COL5A3 HGS PTK2 PTPN1 HRAS ITGA3 PTPN11 LAMB2 PTPN2 DOCK7 HGF
REACTOME_ENDOSOMAL_SORTING_COMPLEX_REQUIRED_FOR_TRANSPORT_ESCRT	0.669201520912548	0.881847329285763	0.0619762736001998	0.258542369874098	0.855964403289132	28	CHMP5 MVB12A VTA1 MVB12B CHMP2B UBC STAM2
REACTOME_N_GLYCAN_ANTENNAE_ELONGATION_IN_THE_MEDIAL_TRANS_GOLGI	0.671102661596958	0.881847329285763	0.0618406035753285	0.28534655745819	0.860956408068842	18	B4GALT4 MGAT2 B4GALT5 ST8SIA6 FUCA1
REACTOME_INOSITOL_PHOSPHATE_METABOLISM	0.671673819742489	0.881847329285763	0.0676760401641789	-0.243184890669535	-0.87248542729102	34	NUDT3 IMPA2 INPP5A PLCG2 INPP5B IPMK INPP4B PLCB1
REACTOME_RUNX1_REGULATES_GENES_INVOLVED_IN_MEGAKARYOCYTE_DIFFERENTIATION_AND_PLATELET_FUNCTION	0.672340425531915	0.881847329285763	0.0672065093710464	-0.241447838635995	-0.882696082577574	35	SIN3A AGO3 SIN3B TNRC6C TNRC6B THBS1 MYL9 KAT2B AGO4
REACTOME_RETROGRADE_TRANSPORT_AT_THE_TRANS_GOLGI_NETWORK	0.674033149171271	0.881847329285763	0.0601186142531851	0.232339182612703	0.867910276882326	47	NAPA NSF GCC1 RIC1 COG4 M6PR PLIN3 NAPG GOLGA1 SCOC VAMP4 STX10 TMF1 COG3 RHOBTB3
REACTOME_DNA_DOUBLE_STRAND_BREAK_RESPONSE	0.674588665447898	0.881847329285763	0.0597317976364411	0.24161905330148	0.87486835917187	40	BRCA1 BARD1 CHEK2 NBN KPNA2 PIAS4 BAZ1B UBC ABL1 SUMO1 TP53 SMARCA5 EYA3 RNF8 UBE2N NSD2
REACTOME_KSRP_KHSRP_BINDS_AND_DESTABILIZES_MRNA	0.677543186180422	0.881847329285763	0.0618406035753285	0.285286043421353	0.84461855928463	17	EXOSC9 MAPK11 YWHAZ PARN EXOSC4
REACTOME_SIGNALING_BY_BMP	0.678496868475992	0.881847329285763	0.0658311958368866	-0.291770028966359	-0.865392319340035	16	SKI NOG SMURF2 FSTL1 SMAD4
REACTOME_AUTOPHAGY	0.678747940691928	0.881847329285763	0.0545680646670941	0.202039476692482	0.906701908282942	120	MVB12A AMBRA1 PRKAG2 UVRAG RHEB SRC LAMTOR2 HSP90AB1 HSP90AA1 HSPA8 PRKAG1 RRAGC DYNC1I2 ATG5 ATG7 TUBA1B MVB12B PCNT CHMP2B PLIN3 HSF1 UBC PLIN2 ATG101 ATG4D ATG3 MTERF3
REACTOME_METABOLIC_DISORDERS_OF_BIOLOGICAL_OXIDATION_ENZYMES	0.678776290630975	0.881847329285763	0.0615706755421678	0.291308370341865	0.849414753427867	16	TPMT FDXR FDX1 GSS GCLM
REACTOME_RHOJ_GTPASE_CYCLE	0.678832116788321	0.881847329285763	0.0593487680335629	0.237643722780406	0.878443400034024	44	JUP VANGL1 WIPF2 CPNE8 DIAPH3 TFRC WASL DOCK8 SCRIB TMPO GIT1
REACTOME_SIGNALING_BY_NOTCH1_PEST_DOMAIN_MUTANTS_IN_CANCER	0.678832116788321	0.881847329285763	0.0593487680335629	0.237919093714666	0.879461301020136	44	CUL1 MAML1 NCSTN RBX1 PSEN2 ADAM17 SNW1 APH1A UBC NCOR2 EP300 MAML2 KAT2A NCOR1 HDAC4
REACTOME_INTEGRIN_CELL_SURFACE_INTERACTIONS	0.681222707423581	0.8835765754141	0.0678338263479455	-0.222475470973022	-0.874677289095435	49	ICAM3 JAM3 ITGA6 BSG CD44 ITGA9 ICAM4 VWF COL6A3 COL4A3 FBN1 COL6A1 PECAM1 ITGAE THBS1
REACTOME_E3_UBIQUITIN_LIGASES_UBIQUITINATE_TARGET_PROTEINS	0.683333333333333	0.884937888198758	0.0597317976364411	0.241528269655067	0.881120265733973	42	SELENOS RNF181 UBE2E1 PCNA UBE2L3 RNF40 UBC HLA-A DERL1 BCL10 WAC RNF20 UBE2N PEX14 PAF1
REACTOME_RESPONSE_OF_MTB_TO_PHAGOCYTOSIS	0.684536082474227	0.885121074082954	0.0647943366000727	-0.279265633409391	-0.858798527109039	19	KPNA1 MAPK1 TRIM27
REACTOME_THE_PHOTOTRANSDUCTION_CASCADE	0.686070686070686	0.885732124122217	0.0650877566917313	-0.285926333759596	-0.86063204823734	17	GNB5 PRKCA CAMKMT
REACTOME_CONSTITUTIVE_SIGNALING_BY_ABERRANT_PI3K_IN_CANCER	0.687385740402194	0.886058280518438	0.0588438169595807	0.238323763348727	0.862936581132976	40	PDGFRB PIK3AP1 SRC CD86 ERBB2 FRS2
REACTOME_SIGNALING_BY_FGFR	0.690941385435169	0.888658589986863	0.0572461135202885	0.222424026671434	0.870735967852825	57	GTF2F1 SRC NRAS GALNT3 POLR2A FRS2 NCBP2 POLR2K FGFRL1 SOS1 UBC SHC1 HNRNPF POLR2F TIA1
REACTOME_FGFR2_ALTERNATIVE_SPLICING	0.692307692307692	0.888658589986863	0.0597317976364411	0.263975572967224	0.846176884840921	24	GTF2F1 POLR2A NCBP2 POLR2K HNRNPF POLR2F TIA1 HNRNPM
REACTOME_RHOBTB1_GTPASE_CYCLE	0.692599620493359	0.888658589986863	0.0602484086158019	0.268523045667351	0.841334618848879	22	ROCK2 DBN1 RBBP6 CCT7 HNRNPC CCT2 STK38 RNF20 SPEN COPS4 TRA2B COPS2
REACTOME_NOTCH2_ACTIVATION_AND_TRANSMISSION_OF_SIGNAL_TO_THE_NUCLEUS	0.694072657743786	0.889180639874528	0.0605092988656667	0.286992101514479	0.836829112934805	16	NCSTN PSEN2 APH1A UBC NOTCH2
REACTOME_METABOLISM_OF_PORPHYRINS	0.695378151260504	0.889486776305614	0.0649407684612899	-0.280643526143625	-0.848677594989763	18	FLVCR1 FECH BLVRB
REACTOME_PI_METABOLISM	0.697026022304833	0.890229253602191	0.0589694466690997	0.217434521839355	0.876844381300981	69	PI4K2B PIP4K2C PIP5K1A PLEKHA8 GDPD5 PIK3C2A FIG4 PIP4K2B GDPD3 INPP5D PLEKHA2 INPPL1 GDPD1 MTMR4 MTMR6 RAB14 SBF2
REACTOME_MAPK_TARGETS_NUCLEAR_EVENTS_MEDIATED_BY_MAP_KINASES	0.700381679389313	0.891872623574144	0.059989249649033	0.256665489761324	0.840643682616365	27	MAPK7 DUSP7 MEF2A MAPK11 DUSP3 PPP2R5D
REACTOME_PRE_NOTCH_PROCESSING_IN_GOLGI	0.700623700623701	0.891872623574144	0.0640703750499722	-0.286387255630122	-0.839004999462661	15	MFNG ST3GAL3 RAB6A RFNG FURIN ATP2A3 SEL1L B4GALT1
REACTOME_TNFS_BIND_THEIR_PHYSIOLOGICAL_RECEPTORS	0.701520912547529	0.891872623574144	0.0597317976364411	0.277423829304655	0.837051709046241	18	TNFSF13B TNFSF15 TNFRSF1B TNFRSF18 FASLG
REACTOME_SMAD2_SMAD3_SMAD4_HETEROTRIMER_REGULATES_TRANSCRIPTION	0.704883227176221	0.894783274680317	0.0647943366000727	-0.243481651959454	-0.860618418301975	31	MAPK1 SMAD2 TGIF1 SMAD4 TFDP1 CDK9 UBB UBA52 E2F4 MYC CDK8 CDKN2B
REACTOME_SYNTHESIS_OF_ACTIVE_UBIQUITIN_ROLES_OF_E1_AND_E2_ENZYMES	0.710280373831776	0.899799825654602	0.0583452776743612	0.255547115437267	0.827815418820921	25	UBE2E1 UBE2Z UBE2S UBE2L3 UBE2K UBA6 UBC UBE2Q2
REACTOME_NEGATIVE_REGULATION_OF_THE_PI3K_AKT_NETWORK	0.710992907801419	0.899799825654602	0.055826471778749	0.210173517138064	0.863301740575115	72	PIP4K2C MYD88 PDGFRB PIK3AP1 SRC PIP5K1A CD86 ERBB2 FRS2 PPP2R5C PIP4K2B PPP2R5D
REACTOME_NR1H3_NR1H2_REGULATE_GENE_EXPRESSION_LINKED_TO_CHOLESTEROL_TRANSPORT_AND_EFFLUX	0.718550106609808	0.90610335367689	0.0640703750499722	-0.249416966251756	-0.842053940676614	26	KDM3A AGO3 TBL1XR1 EEPD1 TNRC6C AGO2 TNRC6B
REACTOME_SIGNALING_BY_FLT3_ITD_AND_TKD_MUTANTS	0.719769673704415	0.90610335367689	0.0589694466690997	0.28848801963159	0.821287807050341	15	CDKN1A NRAS SOS1
REACTOME_PROCESSING_OF_SMDT1	0.720841300191205	0.90610335367689	0.0587185879555941	0.279211352070382	0.814141528081731	16	MAIP1 YME1L1 PHB MICU1
REACTOME_RNA_POLYMERASE_III_TRANSCRIPTION	0.722426470588235	0.90610335367689	0.0567672387487446	0.234224390246284	0.844700193919123	39	POLR3GL SSB POU2F1 SNAPC2 POLR2K GTF3C6 SNAPC3 POLR2F BDP1 GTF3C1
REACTOME_MITOPHAGY	0.722814498933902	0.90610335367689	0.0637845390312975	-0.248447509736677	-0.838780968949371	26	PINK1 PRKN CSNK2A1 TOMM20 ULK1 UBB MAP1LC3A UBA52 TOMM40
REACTOME_RHO_GTPASES_ACTIVATE_WASPS_AND_WAVES	0.722846441947566	0.90610335367689	0.057609110864425	0.235770321417111	0.811818558396015	32	NCKAP1L WIPF2 ABL1 WASL ABI1 CYFIP1 ARPC2 ARPC3 ARPC5 WIPF1 RAC1 NCKAP1
REACTOME_SIGNALING_BY_NOTCH3	0.723684210526316	0.90610335367689	0.0577308549299813	0.237480760251147	0.836623015806551	35	STAT1 MAML1 NCSTN DLGAP5 PSEN2 SNW1 APH1A UBC EP300 MAML2 KAT2A PLXND1
REACTOME_INTERLEUKIN_7_SIGNALING	0.724665391969407	0.90610335367689	0.0584693210386381	0.278787098863103	0.812904464646073	16	SOCS1 SOCS2 CISH STAT3 IRS1 STAT5A PIK3R3
REACTOME_TRIGLYCERIDE_METABOLISM	0.733887733887734	0.915753740413227	0.0618406035753285	-0.280652741133018	-0.822205067768859	15	DGAT2 LIPE ABHD5
REACTOME_CA_DEPENDENT_EVENTS	0.734579439252337	0.915753740413227	0.0567672387487446	0.252742979327913	0.818731743179252	25	ADCY7 PDE1B ADCY4 ADCY9 KPNA2 CALM1 PRKCD
REACTOME_NEUROTRANSMITTER_RELEASE_CYCLE	0.738396624472574	0.918782137494652	0.062249042949858	-0.269210942698886	-0.835302947807234	20	SLC18A2 ALDH5A1 PPFIA1
REACTOME_MATURATION_OF_SARS_COV_2_SPIKE_PROTEIN	0.73921200750469	0.918782137494652	0.0566484183613995	0.249387084987769	0.816874154436083	26	MGAT1 EDEM2 DDOST RPN2 DAD1 MGAT2 GANAB MOGS
REACTOME_TRANSCRIPTIONAL_ACTIVATION_OF_MITOCHONDRIAL_BIOGENESIS	0.740808823529412	0.919396664915966	0.0555947097758869	0.223503760152262	0.840104898904785	49	HELZ2 IDH2 ALAS1 TGS1 CALM1 GLUD1 PPARGC1B ACSS2 MED1 CYCS NCOA2 PPRC1 ATP5F1B MTERF1 NCOR1 POLRMT SIRT5 ATF2 NCOA6 SSBP1 ESRRA HDAC3
REACTOME_TRANSLESION_SYNTHESIS_BY_POLK	0.742802303262956	0.920371778208304	0.0574877409561325	0.268386174045646	0.794584764595535	17	PCNA POLK RPA3 UBC RFC5 MAD2L2 RFC4
REACTOME_PINK1_PRKN_MEDIATED_MITOPHAGY	0.743801652892562	0.920371778208304	0.0609039347452418	-0.259877632737013	-0.823425029032797	21	PINK1 PRKN TOMM20 UBB MAP1LC3A UBA52 TOMM40 TOMM5 RPS27A
REACTOME_PROTEIN_LOCALIZATION	0.747524752475248	0.923143336266582	0.0501934252649434	0.193460758500476	0.883459359518912	135	OTOF TIMM10 COA6 IDH1 ECH1 CHCHD10 HMGCL SCP2 GFER TIMM8B PIPOX ACOT8 CMC2 HSD17B4 GNPAT HMOX1 TIMM17A ACBD5 MTX2 UBC HSPA9 TIMM23 AGPS SEC61G CHCHD2 PRNP ACOT2 TOMM70 CHCHD4 ATP5F1B ACO2 VDAC1 PHYH IDE PEX11B CYC1 GRPEL1 GSTK1 ATP5MC1 ACAA1 SEC61B SERP1 TIMM9 PEX14 PEX19
REACTOME_GLUCAGON_LIKE_PEPTIDE_1_GLP1_REGULATES_INSULIN_SECRETION	0.749473684210526	0.923143336266582	0.0614364107201271	-0.253561450411061	-0.817268529561138	22	GNB5 GNG7 PRKAR1A ITPR2 GNG11 PRKAR2B IQGAP1 PRKAR2A GNAS PRKACA
REACTOME_GLOBAL_GENOME_NUCLEOTIDE_EXCISION_REPAIR_GG_NER	0.750439367311072	0.923143336266582	0.0529129848430584	0.205656692035775	0.850776952941499	80	DDB2 SUMO3 POLD1 PCNA POLK SUMO2 RBX1 TFPT RPA3 UBC POLE PIAS3 RFC5 POLE2 CDK7 SUMO1 MCRS1 GTF2H1 RFC4 POLD3 COPS7A
REACTOME_SIGNALING_BY_FGFR4	0.75046904315197	0.923143336266582	0.0559428593065705	0.248390526933316	0.813609901525323	26	SRC NRAS FRS2 SOS1 UBC SHC1
REACTOME_EXPORT_OF_VIRAL_RIBONUCLEOPROTEINS_FROM_NUCLEUS	0.754681647940075	0.925838968993237	0.0555947097758869	0.231217534930989	0.796142129998952	32	XPO1 NUP205 NUP62 NUP54 NUP160 NUP37 NUP188 RAN POM121 NUP93
REACTOME_NUCLEAR_RECEPTOR_TRANSCRIPTION_PATHWAY	0.754880694143167	0.925838968993237	0.0625237414724762	-0.238882819410562	-0.8301399038461	30	NR6A1 THRA NR2F6 PPARD NR3C2
REACTOME_RUNX1_INTERACTS_WITH_CO_FACTORS_WHOSE_PRECISE_EFFECT_ON_RUNX1_TARGETS_IS_NOT_KNOWN	0.759656652360515	0.929845626072041	0.0617054053637523	-0.231716391515602	-0.831339374355094	34	SMARCA2 CSNK2A1 CBX8 ARID2 CBX4 YAF2 PHC2 SMARCC1
REACTOME_ASSEMBLY_OF_COLLAGEN_FIBRILS_AND_OTHER_MULTIMERIC_STRUCTURES	0.760377358490566	0.929845626072041	0.0555947097758869	0.253397597263051	0.8020776738827	23	COL8A2 CTSL COL9A2 LOXL3 PLEC CD151
REACTOME_APC_C_CDC20_MEDIATED_DEGRADATION_OF_CYCLIN_B	0.767924528301887	0.937699936462333	0.0551351763385257	0.251478411909916	0.796002889668412	23	UBE2E1 UBE2S CCNB1 CDC20 ANAPC4 UBC
REACTOME_ECM_PROTEOGLYCANS	0.771535580524345	0.93979966966807	0.0545680646670941	0.228470034416075	0.786681770892668	32	AGRN DAG1 COL9A2 TGFB1 ITGAV NCAM1 LAMA2 ITGB1 ITGAX COL5A3
REACTOME_NUCLEAR_EVENTS_KINASE_AND_TRANSCRIPTION_FACTOR_ACTIVATION	0.771897810218978	0.93979966966807	0.053347785067549	0.221797763639616	0.819869253569829	44	MAPK7 DUSP7 MEF2A EGR1 MAPK11 DUSP3 PPP2R5D JUNB FOSB NAB1 ID2 FOS
REACTOME_ONCOGENE_INDUCED_SENESCENCE	0.773408239700375	0.940265994038065	0.0544555953940371	0.228421431648772	0.786514418919575	32	MOV10 CDKN2C E2F1
REACTOME_ION_HOMEOSTASIS	0.774809160305344	0.940598019933998	0.0552495663125249	0.2443688906544	0.800369244605572	27	FXYD6 ATP1B3 ATP1B1 ORAI1 ATP2A2 CALM1 ATP2B4
REACTOME_SIGNAL_TRANSDUCTION_BY_L1	0.779411764705882	0.944583246941738	0.059476028695732	-0.261013517368068	-0.789315639037352	18	MAPK1 ITGA9 CSNK2A1 FGFR1
REACTOME_SIGNALING_BY_FGFR2	0.780357142857143	0.944583246941738	0.0518457624865066	0.213298409492968	0.81241891380694	52	GTF2F1 SRC NRAS POLR2A FRS2 NCBP2 POLR2K SOS1 UBC SHC1 HNRNPF POLR2F TIA1
REACTOME_SIGNALING_BY_FGFR1	0.787430683918669	0.945053885285821	0.0530212512043078	0.22640306483855	0.768551308283806	30	SRC NRAS FRS2 FGFRL1 SOS1 UBC SHC1
REACTOME_RHOG_GTPASE_CYCLE	0.788321167883212	0.945053885285821	0.0523759084097997	0.211869853003067	0.825323981739757	58	VRK2 ARHGDIA NDUFS3 ELMO2 VANGL1 YKT6 DOCK4 DIAPH3 TFRC VAV3 CYFIP1 TMPO ERBIN PLD1 NDUFA5 LETM1 MAP3K11 ITSN1 VAMP3 ITGB1 VAV2 KTN1 VAV1 CDC42EP1 RHOG LMAN1
REACTOME_FOXO_MEDIATED_TRANSCRIPTION_OF_CELL_DEATH_GENES	0.79002079002079	0.945053885285821	0.0583452776743612	-0.263351402236023	-0.771518769595296	15	PINK1 FOXO1 FOXO3 STK11
REACTOME_IRON_UPTAKE_AND_TRANSPORT	0.790748898678414	0.945053885285821	0.0610363728309177	-0.208739136404662	-0.807932991580967	44	ACO1 FLVCR1 SKP1 MCOLN1 CYBRD1 ATP6V1A ATP6V0E2
REACTOME_NEGATIVE_REGULATION_OF_FGFR3_SIGNALING	0.791231732776618	0.945053885285821	0.0584693210386381	-0.263548217373583	-0.781686192714311	16	MAPK1 BRAF
REACTOME_NEGATIVE_REGULATION_OF_FGFR4_SIGNALING	0.791231732776618	0.945053885285821	0.0584693210386381	-0.263548217373583	-0.781686192714311	16	MAPK1 BRAF
REACTOME_PYRUVATE_METABOLISM_AND_CITRIC_ACID_TCA_CYCLE	0.792122538293217	0.945053885285821	0.060640400949416	-0.208647777080577	-0.810454684943613	45	PDK1 HAGH LDHB BSG PPARD FAHD1 PDK2 L2HGDH D2HGDH MPC2
REACTOME_SIGNALING_BY_BRAF_AND_RAF1_FUSIONS	0.792857142857143	0.945053885285821	0.0511147954416412	0.211326063903494	0.804906570581965	52	ZC3HAV1 JAK2 SRC NRAS ATG7 AGTRAP CALM1 CSK AGGF1 CLCN6 FAM114A2 RAP1B AGK PAPSS1 AP3B1 TENT4A
REACTOME_ACTIVATION_OF_BH3_ONLY_PROTEINS	0.793893129770992	0.945053885285821	0.0541200569620232	0.240097977728542	0.786380936424891	27	PMAIP1 E2F1 YWHAG YWHAH YWHAE YWHAZ YWHAQ
REACTOME_TRANSCRIPTION_OF_E2F_TARGETS_UNDER_NEGATIVE_CONTROL_BY_P107_RBL1_AND_P130_RBL2_IN_COMPLEX_WITH_HDAC1	0.794625719769674	0.945053885285821	0.0543434390269162	0.275962378213431	0.785628937800396	15	E2F1 CCNA2 MYBL2 LIN9 RBL1
REACTOME_PI3K_AKT_SIGNALING_IN_CANCER	0.79520697167756	0.945053885285821	0.0602484086158019	-0.197912944614444	-0.823125387252003	65	KIT AKT1S1 FOXO1 IRS2 AKT2 AKT1 FGFR2 PDPK1 FOXO3 NRG1 GSK3B CD28 FGFR1 CDKN1B FLT3 STRN
REACTOME_RND1_GTPASE_CYCLE	0.796095444685466	0.945053885285821	0.059989249649033	-0.227704696015296	-0.791294890615668	30	CPD PKP4 FAM135A PLEKHG5 PTPN13
REACTOME_NON_INTEGRIN_MEMBRANE_ECM_INTERACTIONS	0.796137339055794	0.945053885285821	0.059476028695732	-0.231713227483561	-0.803194871692562	29	NRXN1 ITGB4 PRKCA SDC2 ITGA6
REACTOME_DISEASES_OF_CARBOHYDRATE_METABOLISM	0.796610169491525	0.945053885285821	0.0588438169595807	-0.235746023650663	-0.773435721298759	23	GBE1 RPIA KHK TALDO1 HGSNAT SGSH UBB UBA52 EPM2A GYS1 RPS27A
REACTOME_REGULATION_OF_PTEN_GENE_TRANSCRIPTION	0.798214285714286	0.945448299553418	0.0508054139066364	0.210184539505937	0.800558690007739	52	RHEB LAMTOR2 RRAGC EZH2 EGR1 EED SUZ12 PHC3 LAMTOR3 MTA2 TP53 CBX6 RRAGD ATN1 PTEN RING1 SLC38A9 ATF2 MLST8 HDAC3 GATAD2A
REACTOME_NEGATIVE_REGULATION_OF_MAPK_PATHWAY	0.800759013282733	0.945448299553418	0.053457214108991	0.225661251122681	0.800097503875212	37	DUSP5 NRAS DUSP7 PPP2R5C PPP2R5D UBC DUSP10 PPP2R5E PAQR3 BRAP MAP2K1 DUSP6 PPP2CB PTPN7
REACTOME_SIGNALING_BY_NOTCH1	0.801065719360569	0.945448299553418	0.0503964322442957	0.20864198528126	0.816782627791284	57	CUL1 MAML1 NCSTN RBX1 PSEN2 HIF1A ADAM17 SNW1 APH1A TLE4 UBC
REACTOME_INTERACTIONS_OF_VPR_WITH_HOST_CELLULAR_PROTEINS	0.802127659574468	0.945448299553418	0.0587185879555941	-0.22123719442039	-0.808809082485686	35	KPNA1 NUP98 NUP50 NUP153 SEH1L PSIP1 RAE1 AAAS NUP88 NDC1 POM121C NUP43 TPR
REACTOME_CLATHRIN_MEDIATED_ENDOCYTOSIS	0.803361344537815	0.945448299553418	0.0477342401407188	0.190752012405682	0.845183919705492	111	TOR1B LDLR SCARB2 EPS15 ARF6 VAMP8 TOR1A CLTA HSPA8 NECAP2 SYT11 M6PR PIK3C2A DVL2 TFRC UBC PACSIN1 STAM2 WASL VAMP4 GAK DAB2 GRK2 SLC2A8 ADRB2 AP2A2 ARPC2 COPS7A ITSN1 ARPC3 ARPC5 VAMP3 SYNJ2 EPN1 SYNJ1
REACTOME_PROTEIN_UBIQUITINATION	0.804744525547445	0.945448299553418	0.0514264916187015	0.209134215555341	0.81466750013583	58	SELENOS RNF181 UBE2E1 PCNA UBE2Z UBE2S UBE2L3 UBE2K RNF40 UBA6 UBC UBE2Q2 HLA-A DERL1 UBE2C BCL10 WAC RNF20 UBE2N
REACTOME_SIGNALING_BY_WNT_IN_CANCER	0.804878048780488	0.945448299553418	0.0526973085708419	0.241583842386263	0.774399922237082	24	TNKS2 PPP2R5C PPP2R5D CTNNB1 TCF7L2 CTBP2 CSNK1A1 AXIN1 PPP2R5E PPP2CB APC FZD6 PPP2CA FZD5
REACTOME_OXIDATIVE_STRESS_INDUCED_SENESCENCE	0.807860262008734	0.947616678643156	0.0596037042575973	-0.195288300767509	-0.804025563610915	60	AGO3 MAPK1 MAP2K4 MAP2K7 MAPK8 MDM4 TNRC6C CBX8 CBX4 TNRC6B TFDP1 MAP2K3 PHC2 MAP4K4 AGO4 UBB AGO1 UBA52
REACTOME_NUCLEAR_IMPORT_OF_REV_PROTEIN	0.815298507462687	0.954431038511375	0.0518457624865066	0.218723441464264	0.765699435811602	34	NUP205 NUP62 KPNB1 NUP54 NUP160 NUP37 RCC1 NUP188 RAN POM121 NUP93
REACTOME_SIGNALING_BY_TGFB_FAMILY_MEMBERS	0.816470588235294	0.954431038511375	0.0626618230932492	-0.18964675086324	-0.825461960023702	82	MAPK1 SKI SMAD2 TGIF1 ZFYVE9 NOG PRKCZ TGFBR2 NEDD4L SMURF2 FSTL1 ACVR1C SMAD4 STRAP PPP1CB PPM1A TFDP1 CDK9 PMEPA1 UBB UBA52 E2F4 PARD6A MYC ARHGEF18 ACVR2B CDK8 CDKN2B ACVR2A
REACTOME_TRANSPORT_OF_MATURE_MRNAS_DERIVED_FROM_INTRONLESS_TRANSCRIPTS	0.817518248175183	0.954431038511375	0.0507027937029348	0.214660801250289	0.790673151158919	43	NUP205 NUP62 CPSF2 NCBP2 SYMPK ALYREF NUP54 NUP160 NUP37 CPSF3 NUP188 POM121 NUP93
REACTOME_ASSEMBLY_OF_THE_HIV_VIRION	0.819126819126819	0.954431038511375	0.0566484183613995	-0.254892610263611	-0.746737748042317	15	VPS37C VPS28 UBAP1 UBB NMT2 UBA52 VPS37B RPS27A TSG101 FURIN VPS37A
REACTOME_FORMATION_OF_ATP_BY_CHEMIOSMOTIC_COUPLING	0.819391634980989	0.954431038511375	0.0524827622635459	0.248845454875558	0.750824158883746	18	ATP5PD ATP5MC3 ATP5F1C ATP5PF ATP5F1D ATP5F1B ATP5MC2 ATP5MC1 ATP5PB
REACTOME_CD28_CO_STIMULATION	0.822125813449024	0.955592568130259	0.0584693210386381	-0.221844933833733	-0.770931674767972	30	AKT2 MAP3K14 AKT1 THEM4 PDPK1 CD28
REACTOME_EGFR_DOWNREGULATION	0.822680412371134	0.955592568130259	0.0560595875032335	-0.24397564834507	-0.750274657469448	19	PTPRK EPS15L1 SH3GL1 STAM UBB UBA52 CBL TGFA RPS27A EGF ARHGEF7
REACTOME_ACTIVATED_NOTCH1_TRANSMITS_SIGNAL_TO_THE_NUCLEUS	0.829268292682927	0.961905084975746	0.0513223330421143	0.235597762328951	0.755211470372511	24	NCSTN PSEN2 ADAM17 APH1A UBC
REACTOME_RNA_POLYMERASE_II_TRANSCRIPTION_TERMINATION	0.833641404805915	0.965043386044115	0.0503964322442957	0.205002116477752	0.798376115493399	59	FYTTD1 POLDIP3 CPSF2 SLU7 NCBP2 SYMPK DDX39A SNRPB ALYREF SRSF3 MAGOH SRSF4 U2AF2 THOC7 PABPN1 NUDT21 CPSF3 THOC6 CSTF3 LSM11 PCF11 CSTF2T DHX38 CDC40 CPSF4 CPSF1
REACTOME_INTERLEUKIN_3_INTERLEUKIN_5_AND_GM_CSF_SIGNALING	0.835466179159049	0.965043386044115	0.0497903187820785	0.215936183473585	0.781874326300135	40	JAK2 SOS1 INPP5D INPPL1 UBC SHC1 PTPN6 YWHAZ YES1 IL2RB STAT5A PIK3R3 LYN VAV1 GAB2
REACTOME_THE_ROLE_OF_NEF_IN_HIV_1_REPLICATION_AND_DISEASE_PATHOGENESIS	0.835820895522388	0.965043386044115	0.0568864160475701	-0.225849753646741	-0.762488927345544	26	PACS1 AP2M1 AP2A1 ELMO1 AP1M1 CD28
REACTOME_JNK_C_JUN_KINASES_PHOSPHORYLATION_AND_ACTIVATION_MEDIATED_BY_ACTIVATED_HUMAN_TAK1	0.838235294117647	0.965043386044115	0.0560595875032335	-0.248152276647146	-0.750422716782552	18	MAP2K4 MAP2K7 MAPK8
REACTOME_SIGNALING_BY_NTRKS	0.839195979899498	0.965043386044115	0.0455878202571231	0.184935367447867	0.808017998511363	101	PTPRO BAX SRC NRAS MAPK7 DUSP7 CLTA MEF2A FRS2 EGR1 MAPK11 DUSP3 PPP2R5D SOS1 SHC1 JUNB FOSB NAB1 ID2 FOS STAT3 EP300 IRS1 AP2A2 RIT1
REACTOME_NEGATIVE_REGULATION_OF_FGFR1_SIGNALING	0.83991683991684	0.965043386044115	0.0554793308704233	-0.242907442565505	-0.731146121025057	17	MAPK1 BRAF
REACTOME_SUMOYLATION_OF_UBIQUITINYLATION_PROTEINS	0.842794759825327	0.965043386044115	0.057609110864425	-0.200797922046238	-0.757312007514397	39	NUP98 PIAS2 TRIM27 NUP50 VHL UBE2I NUP153 SEH1L
REACTOME_EPIGENETIC_REGULATION_OF_GENE_EXPRESSION	0.843585237258348	0.965043386044115	0.0475434194201301	0.194669749537628	0.805325295773489	80	DNMT1 UHRF1 DEK EZH2 POLR2K PHF19 BAZ1B CBX3 PHF1 TAF1B MTF2 EED DDX21 POLR2F BAZ2A SUZ12 CDK7 MBD2 MTA2 EP300 GTF2H1 KAT2A SMARCA5 POLR1A TDG MYBBP1A ARID4B TTF1 SAP18 SAP30
REACTOME_HIV_ELONGATION_ARREST_AND_RECOVERY	0.843691148775895	0.965043386044115	0.0507027937029348	0.217663528476535	0.742679012009887	31	GTF2F1 CCNK POLR2A POLR2K POLR2F ELOA SUPT5H CCNT1 SSRP1 POLR2H NELFB SUPT16H
REACTOME_NONHOMOLOGOUS_END_JOINING_NHEJ	0.846441947565543	0.965043386044115	0.0502948063662358	0.214528860776653	0.741781495778993	33	BRCA1 DCLRE1C BARD1 NBN PIAS4 LIG4 RIF1 XRCC4 SUMO1 RNF8 UBE2N NSD2
REACTOME_NOTCH1_INTRACELLULAR_DOMAIN_REGULATES_TRANSCRIPTION	0.849906191369606	0.965043386044115	0.0501934252649434	0.211984770138435	0.756386487343361	38	CUL1 MAML1 RBX1 HIF1A SNW1 TLE4 UBC NCOR2 EP300 MAML2 KAT2A NCOR1 HDAC4
REACTOME_SYNTHESIS_OF_PA	0.849906191369606	0.965043386044115	0.0501934252649434	0.229863160816678	0.736829136018939	24	GPD2 AGPAT3 GNPAT DDHD1 PLD1 AGPAT2 PLD6 AGPAT4 PLA2G4A MIGA2 LCLAT1
REACTOME_PRE_NOTCH_EXPRESSION_AND_PROCESSING	0.850220264317181	0.965043386044115	0.057609110864425	-0.197028544777697	-0.757887065704564	43	AGO3 MFNG TNRC6C POGLUT1 MAML3 ST3GAL3 AGO2 TNRC6B TFDP1 RBPJ KAT2B AGO4 RAB6A
REACTOME_SELECTIVE_AUTOPHAGY	0.852125693160813	0.965043386044115	0.0493910105981501	0.200371798114826	0.787655847745847	62	PRKAG2 SRC HSP90AA1 HSPA8 PRKAG1 DYNC1I2 ATG5 TUBA1B PCNT PLIN3 HSF1 UBC PLIN2
REACTOME_APC_CDC20_MEDIATED_DEGRADATION_OF_NEK2A	0.852336448598131	0.965043386044115	0.0498907356726307	0.224090518667598	0.725915400168755	25	UBE2E1 UBE2S CDC20 BUB1B ANAPC4 UBC
REACTOME_TRANSCRIPTIONAL_REGULATION_BY_VENTX	0.852631578947369	0.965043386044115	0.0553642837725362	-0.203586174659704	-0.760121439857568	37	AGO3 ANAPC16 VENTX ANAPC15 TNRC6C TNRC6B CDC26 AGO4 LEF1 ANAPC1 AGO1 ANAPC10 ANAPC2
REACTOME_PHOSPHORYLATION_OF_THE_APC_C	0.852998065764023	0.965043386044115	0.0514264916187015	0.242438133314515	0.731736355338536	19	UBE2E1 UBE2S CCNB1 ANAPC4 PLK1 UBE2C ANAPC7 ANAPC11
REACTOME_SEALING_OF_THE_NUCLEAR_ENVELOPE_NE_BY_ESCRT_III	0.85360824742268	0.965043386044115	0.0543434390269162	-0.237031674863144	-0.728920529051432	19	TUBA4A CHMP7 TUBB6
REACTOME_SULFUR_AMINO_ACID_METABOLISM	0.855670103092784	0.965043386044115	0.0542315935495841	-0.235481060989048	-0.724152076539282	19	TST ADI1 MRI1
REACTOME_NRAGE_SIGNALS_DEATH_THROUGH_JNK	0.857404021937843	0.965043386044115	0.0486034247259069	0.211532807663688	0.770670926923227	41	FGD2 ARHGEF11 ARHGEF3 ARHGEF10L ECT2 AATF SOS1 ABR VAV3 ITSN1 AKAP13 RAC1 FGD3 VAV2 FGD4 VAV1
REACTOME_SIALIC_ACID_METABOLISM	0.859275053304904	0.965043386044115	0.0555947097758869	-0.217882505733466	-0.735590787244884	26	ST8SIA1 ST6GALNAC3 ST6GALNAC2 ST3GAL3 NPL ST6GALNAC4 ST3GAL1
REACTOME_B_WICH_COMPLEX_POSITIVELY_REGULATES_RRNA_EXPRESSION	0.859315589353612	0.965043386044115	0.0502948063662358	0.220347385473799	0.729511060083681	28	DEK POLR2K BAZ1B TAF1B DDX21 POLR2F EP300 KAT2A SMARCA5 POLR1A MYBBP1A
REACTOME_POTASSIUM_CHANNELS	0.862660944206009	0.965043386044115	0.0557104226766671	-0.219047580353699	-0.759291539406129	29	GNB5 KCNC4 GNG7 KCNH2 KCNQ1
REACTOME_TRANSLESION_SYNTHESIS_BY_POLH	0.862669245647969	0.965043386044115	0.0509082865515105	0.240730047063159	0.726580941909619	19	PCNA RPA3 POLH UBC RFC5
REACTOME_NEGATIVE_REGULATION_OF_FGFR2_SIGNALING	0.862785862785863	0.965043386044115	0.0542315935495841	-0.237926489710249	-0.716153561222584	17	MAPK1 BRAF FGFR2 UBB UBA52 CBL RPS27A
REACTOME_TRANSPORT_OF_BILE_SALTS_AND_ORGANIC_ACIDS_METAL_IONS_AND_AMINE_COMPOUNDS	0.863157894736842	0.965043386044115	0.0547939500773363	-0.200674390820631	-0.749249830682681	37	SLC18A2 SLC14A1 BSG SLC6A9 SLC11A1 SLC16A7 SLC44A2 SLC39A10
REACTOME_GPVI_MEDIATED_ACTIVATION_CASCADE	0.863216266173752	0.965043386044115	0.0487989701682839	0.210690173403115	0.715212086580971	30	FCER1G RHOB PTPN6 RAC2 VAV3 LCP2 PIK3R5 RAC1 PIK3R3 VAV2 LYN VAV1 RHOG
REACTOME_NEGATIVE_EPIGENETIC_REGULATION_OF_RRNA_EXPRESSION	0.86784140969163	0.968915308812342	0.0566484183613995	-0.194007804900037	-0.7462675326835	43	SIN3A SIN3B TBP RRP8 SAP130 SUDS3 UBTF POLR2E POLR1E
REACTOME_CONVERSION_FROM_APC_C_CDC20_TO_APC_C_CDH1_IN_LATE_ANAPHASE	0.871212121212121	0.971378220709772	0.0494904866135495	0.229759630171146	0.705839659772431	20	UBE2E1 UBE2S CDC20 ANAPC4
REACTOME_ER_QUALITY_CONTROL_COMPARTMENT_ERQC	0.873106060606061	0.972190192984585	0.0493910105981501	0.228996391867894	0.703494931658567	20	RNF185 EDEM2 OS9 UBC UGGT2
REACTOME_NEF_MEDIATES_DOWN_MODULATION_OF_CELL_SURFACE_RECEPTORS_BY_RECRUITING_THEM_TO_CLATHRIN_ADAPTERS	0.874274661508704	0.972193423597679	0.0502948063662358	0.235141353508564	0.709712926153046	19	AP1S1 B2M ATP6V1H AP1B1 HLA-A AP2A2
REACTOME_REGULATION_OF_SIGNALING_BY_CBL	0.878378378378378	0.973632861359884	0.0499913914024592	0.225212464589235	0.696117628926325	21	UBC YES1 PIK3R3 LYN VAV1 PIK3CA PIK3CD GRB2 BLNK CRKL RAPGEF1 FYN HCK CRK PIK3CB SYK RPS27A CBL PIK3R1 UBA52 UBB
REACTOME_MOLECULES_ASSOCIATED_WITH_ELASTIC_FIBRES	0.880077369439072	0.973632861359884	0.0499913914024592	0.232415817856409	0.70148660673214	19	EFEMP2 EMILIN2 MFAP1 TGFB1 MFAP3 ITGAV
REACTOME_DUAL_INCISION_IN_TC_NER	0.880597014925373	0.973632861359884	0.0483117581055019	0.194497883063769	0.766400724004515	63	XAB2 POLD1 PCNA POLK POLR2A POLR2K RBX1 RPA3 UBC POLE RFC5 POLE2 ISY1 POLR2F CDK7 EP300 GTF2H1 RFC4 POLD3
REACTOME_INSULIN_PROCESSING	0.882011605415861	0.973632861359884	0.0498907356726307	0.230233872510841	0.694900973057745	19	EXOC7 EXOC5 KIF5B EXOC1 SLC30A7 SLC30A5 VAMP2 EXOC2
REACTOME_EFFECTS_OF_PIP2_HYDROLYSIS	0.882239382239382	0.973632861359884	0.0497903187820785	0.223738051818415	0.691560311355319	21	PRKCE DAGLA PRKCD DAGLB DGKQ MGLL
REACTOME_COLLAGEN_FORMATION	0.882575757575758	0.973632861359884	0.0488970772260102	0.199408065552806	0.702538544297673	36	COL8A2 CTSL PPIB COL9A2 LOXL3 PLOD3 PLEC COLGALT1 CD151
REACTOME_ELASTIC_FIBRE_FORMATION	0.884905660377359	0.973632861359884	0.0486034247259069	0.225107837993771	0.712532293206297	23	EFEMP2 EMILIN2 MFAP1 LOXL3 TGFB1 MFAP3 ITGAV
REACTOME_HCMV_EARLY_EVENTS	0.88539741219963	0.973632861359884	0.0476387259290825	0.196371437713908	0.764764131851772	59	PML NUP205 NUP62 DAXX EZH2 DYNC1I2 TUBA1B EED NUP54 NUP160 SUZ12 NUP37 NCOR2 NUP188 POM121 NUP93 NCOR1 ITGB1 DYNLL1
REACTOME_GAP_JUNCTION_TRAFFICKING_AND_REGULATION	0.886075949367089	0.973632861359884	0.0536769600638127	-0.228345702786812	-0.708507004747869	20	TUBA4A AP2M1 TUBB6
REACTOME_RNA_POLYMERASE_III_CHAIN_ELONGATION	0.88981288981289	0.974775532560005	0.052805004567129	-0.229637456607217	-0.691203751795911	17	POLR3B POLR3H CRCP POLR2E
REACTOME_GLYOXYLATE_METABOLISM_AND_GLYCINE_DEGRADATION	0.891013384321224	0.974775532560005	0.0488970772260102	0.234265437653163	0.683085483356727	16	OGDH DBT ALDH4A1 DLAT PDHX
REACTOME_DEACTIVATION_OF_THE_BETA_CATENIN_TRANSACTIVATING_COMPLEX	0.891385767790262	0.974775532560005	0.047925896705813	0.202872123234264	0.701475719769218	33	XPO1 ASH2L TLE4 UBC CTNNB1 YWHAZ TCF7L2 BTRC CHD8 KMT2D MEN1 SOX13
REACTOME_CRISTAE_FORMATION	0.891791044776119	0.974775532560005	0.0477342401407188	0.209531263951353	0.704126772453881	29	ATP5PD ATP5MC3 MICOS13 ATP5F1C MTX2 ATP5PF HSPA9 ATP5F1D ATP5F1B ATP5MC2
REACTOME_MAP2K_AND_MAPK_ACTIVATION	0.898305084745763	0.9806105244476	0.0478299633114229	0.202998623623628	0.692641611975041	31	SRC NRAS LAMTOR2 WDR83 CSK RAP1B LAMTOR3
REACTOME_DARPP_32_EVENTS	0.909090909090909	0.99108734402852	0.051530912208539	-0.213008394991041	-0.67491935332204	21	PPP3CA PPP3R1 PRKAR1A PRKAR2B
REACTOME_NOTCH_HLH_TRANSCRIPTION_PATHWAY	0.915057915057915	0.995097188476223	0.0481183992657975	0.216533527266689	0.669291576995361	21	MAML1 SNW1 NOTCH2 NCOR2 MAML2 KAT2A NCOR1 HDAC4
REACTOME_SNRNP_ASSEMBLY	0.917562724014337	0.995097188476223	0.0445961615888961	0.188079855060821	0.715685391828078	51	NUP205 NUP62 NCBP2 TGS1 PRMT5 SNRPB NUP54 NUP160 NUP37 NUP188 POM121 PHAX CLNS1A SNRPD2 NUP93
REACTOME_ERCC6_CSB_AND_EHMT2_G9A_POSITIVELY_REGULATE_RRNA_EXPRESSION	0.918918918918919	0.995097188476223	0.0513223330421143	-0.231747588444885	-0.678931696492093	15	ERCC6
REACTOME_DOWNREGULATION_OF_ERBB2_SIGNALING	0.920454545454545	0.995097188476223	0.0469758727821845	0.210277727307491	0.645989721474921	20	HSP90AA1 ERBB2 USP8 UBC ERBIN CUL5 PTPN18 CDC37
REACTOME_BRANCHED_CHAIN_AMINO_ACID_CATABOLISM	0.922630560928433	0.995097188476223	0.0478299633114229	0.214833544006027	0.648419092929961	19	PPM1K DBT BCAT1 ACAT1
REACTOME_AGGREPHAGY	0.92274678111588	0.995097188476223	0.0525898950623616	-0.197021305409758	-0.682941167571104	29	TUBA4A PRKN TUBB6 DYNC1LI1 UBB IFT88 UBE2V1 UBA52 TUBB1
REACTOME_SIGNALING_BY_MODERATE_KINASE_ACTIVITY_BRAF_MUTANTS	0.922932330827068	0.995097188476223	0.0465084048719157	0.191500851319007	0.674639998585974	35	JAK2 SRC NRAS PHB CALM1 CSK
REACTOME_LAMININ_INTERACTIONS	0.923076923076923	0.995097188476223	0.0511147954416412	-0.21406585608557	-0.644333572770894	17	ITGB4 ITGA6 COL4A3
REACTOME_NUCLEAR_PORE_COMPLEX_NPC_DISASSEMBLY	0.923507462686567	0.995097188476223	0.0461379160269737	0.190956359812992	0.668493399676753	34	NUP205 NUP62 CCNB1 NUP54 NUP160 NUP37 NUP188 POM121 NUP93 NEK9
REACTOME_TRNA_AMINOACYLATION	0.926640926640927	0.997185203636817	0.0475434194201301	0.21295883107056	0.658242414842103	21	TARS2 FARSA PPA1 AIMP2 DARS2 PPA2 PARS2 CARS2 HARS2
REACTOME_ABERRANT_REGULATION_OF_MITOTIC_EXIT_IN_CANCER_DUE_TO_RB1_DEFECTS	0.929924242424242	0.998240873397291	0.0465084048719157	0.206822521798272	0.635375058319106	20	UBE2E1 UBE2S ANAPC4 RB1
REACTOME_GENERATION_OF_SECOND_MESSENGER_MOLECULES	0.933476394849785	0.998240873397291	0.0520570030732099	-0.194054539545064	-0.672657373443709	29	PLCG2 TRAV29DV5 TRAV19 HLA-DQB1 HLA-DQA1
REACTOME_NUCLEOTIDE_EXCISION_REPAIR	0.934819897084048	0.998240873397291	0.0417397034728504	0.173613830357891	0.762201860402542	106	DDB2 XAB2 SUMO3 POLD1 PCNA POLK POLR2A SUMO2 POLR2K RBX1 TFPT RPA3 UBC POLE PIAS3 RFC5 POLE2 ISY1 POLR2F CDK7 SUMO1 EP300 MCRS1 GTF2H1 RFC4 POLD3 COPS7A
REACTOME_COPI_INDEPENDENT_GOLGI_TO_ER_RETROGRADE_TRAFFIC	0.937842778793419	0.998240873397291	0.0445070537769277	0.185842945924562	0.672910976775573	40	DCTN2 AGPAT3 CAPZA1 DYNC1I2 TUBA1B RAB3GAP2 RAB3GAP1 DCTN1
REACTOME_RHO_GTPASES_ACTIVATE_IQGAPS	0.939393939393939	0.998240873397291	0.0460457683018055	0.203417830025378	0.624915577335353	20	TUBA1B CTNNA1 CALM1 CTNNB1 MEN1 RAC1
REACTOME_CYTOCHROME_P450_ARRANGED_BY_SUBSTRATE_TYPE	0.941287878787879	0.998240873397291	0.0459538081039063	0.20269851425287	0.622705782691457	20	FDXR FDX1 NCOA2 POMC CYP4V2
REACTOME_MAP3K8_TPL2_DEPENDENT_MAPK1_3_ACTIVATION	0.946257197696737	0.998240873397291	0.0463227785794633	0.213097997727276	0.606662236663255	15	CUL1 TNIP2 UBC BTRC MAP3K8 MAP2K1 CHUK
REACTOME_POSITIVE_EPIGENETIC_REGULATION_OF_RRNA_EXPRESSION	0.946296296296296	0.998240873397291	0.0446854397644147	0.184032526593722	0.671369810944003	42	DEK POLR2K BAZ1B CBX3 TAF1B DDX21 POLR2F MTA2 EP300 KAT2A SMARCA5 POLR1A MYBBP1A TTF1 POLR2H TAF1A EHMT2 GATAD2A
REACTOME_VIRAL_MESSENGER_RNA_SYNTHESIS	0.947080291970803	0.998240873397291	0.0439759278026345	0.183453901921763	0.678132237065548	44	NUP205 GTF2F1 NUP62 POLR2A POLR2K NUP54 NUP160 POLR2F NUP37 NUP188 POM121 NUP93
REACTOME_GENE_SILENCING_BY_RNA	0.947483588621444	0.998240873397291	0.0522693317499306	-0.16850263024369	-0.70841772012962	68	AGO3 NUP98 PRKRA POLR2C TNRC6C NUP50 NUP153 AGO2 TNRC6B SEH1L POLR2E DICER1 AGO4 RAE1 POLR2B AGO1 AAAS POLR2D TSN NUP88 NDC1 TDRKH POM121C
REACTOME_NGF_STIMULATED_TRANSCRIPTION	0.948827292110874	0.998240873397291	0.051011413203915	-0.19341376184641	-0.640048900824968	24	CDK5R1 NAB2 SGK1 ID3 LYL1
REACTOME_TRNA_PROCESSING_IN_THE_NUCLEUS	0.951957295373665	0.998240873397291	0.0425877779273254	0.177145265611066	0.688657081189524	55	RTCB NUP205 NUP62 RPP25 NUP54 ZBTB8OS NUP160 POP4 POP1 NUP37 NUP188 RAN POM121 NUP93
REACTOME_RNA_POLYMERASE_I_TRANSCRIPTION_INITIATION	0.952380952380952	0.998240873397291	0.051530912208539	-0.168119421692979	-0.646034637925412	42	ERCC6 TBP UBTF POLR2E MTA3 POLR1E KAT2B MNAT1 GTF2H2 POLR1D CCNH CHD3 MBD3 HDAC2
REACTOME_HIV_TRANSCRIPTION_ELONGATION	0.952468007312614	0.998240873397291	0.0438002031299891	0.179681805773967	0.65060236120686	40	GTF2F1 POLR2A NCBP2 POLR2K POLR2F ELOA CDK7 SUPT5H GTF2H1 CCNT1 SSRP1 POLR2H
REACTOME_PD_1_SIGNALING	0.95357833655706	0.998240873397291	0.0463227785794633	0.198706214045539	0.599742948276925	19	CD274 HLA-DPA1 CSK PTPN6 HLA-DRA CD247 CD4 PTPN11 HLA-DRB1
REACTOME_TP53_REGULATES_TRANSCRIPTION_OF_ADDITIONAL_CELL_CYCLE_GENES_WHOSE_EXACT_ROLE_IN_THE_P53_PATHWAY_REMAIN_UNCERTAIN	0.95357833655706	0.998240873397291	0.0463227785794633	0.198615074011162	0.599467865823234	19	CNOT8 CNOT4 CNOT11 TP53 CNOT1
REACTOME_HCMV_LATE_EVENTS	0.954954954954955	0.998240873397291	0.0532386494755899	-0.170658795214351	-0.673428278394845	51	VPS37C NUP98 NUP50 CHMP7 NUP153 VPS28 UBAP1 SEH1L CHMP6 RAE1 AAAS NUP88 NDC1 SNF8 POM121C VPS37B CHMP3 NUP43 TSG101 TPR HNRNPK
REACTOME_CARDIAC_CONDUCTION	0.956331877729258	0.998240873397291	0.0517405459873163	-0.173447892072038	-0.681922062568798	49	CORIN CAMK2G KCNH2 ORAI2 TRPC1 KCNQ1 DMPK ITPR2 HIPK1 KAT2B SLC8A1 ATP1B2 AHCYL1 PRKACA KCNK6
REACTOME_FORMATION_OF_INCISION_COMPLEX_IN_GG_NER	0.959780621572212	0.998240873397291	0.0434506826723125	0.175892341612473	0.636881248373219	40	DDB2 SUMO3 SUMO2 RBX1 RPA3 UBC PIAS3 CDK7 SUMO1
REACTOME_FATTY_ACID_METABOLISM	0.960264900662252	0.998240873397291	0.038875878582578	0.163739233244199	0.729664809453175	114	SLC27A3 CBR1 PRKAG2 ACSL3 ACADS SCD ACLY ACADM ACSL5 SCP2 ELOVL1 ACOT8 DBI HACD4 FADS1 HSD17B4 ACOT13 MMUT ACBD5 SLC25A20 MMAA ACSF2
REACTOME_CIRCADIAN_CLOCK	0.96316758747698	0.998240873397291	0.0436251240000606	0.176267253955969	0.691633565047577	61	HELZ2 CUL1 NRIP1 CREM HIF1A TGS1 UBC NFIL3 MED1 NCOA2 NOCT EP300 BTRC
REACTOME_INTEGRIN_SIGNALING	0.964015151515152	0.998240873397291	0.0448645113168564	0.188775386457911	0.579932838730667	20	SRC SOS1 CSK SHC1 RAP1B
REACTOME_TRANSPORT_OF_THE_SLBP_DEPENDANT_MATURE_MRNA	0.964015151515152	0.998240873397291	0.0448645113168564	0.181158685220864	0.638243787427157	36	NUP205 NUP62 NCBP2 ALYREF NUP54 NUP160 NUP37 NUP188 POM121 NUP93
REACTOME_SUMOYLATION_OF_SUMOYLATION_PROTEINS	0.966165413533835	0.998240873397291	0.0444181153081573	0.175968725758784	0.619921739665388	35	NUP205 NUP62 SUMO2 PIAS4 NUP54 NUP160 NUP37 SUMO1 NUP188 POM121 NUP93
REACTOME_GLYCEROPHOSPHOLIPID_BIOSYNTHESIS	0.969483568075117	0.998240873397291	0.0544555953940371	-0.160438759978895	-0.700826817364237	86	ACP6 CDS2 PCTP DGAT2 PHOSPHO1 HADHA PTDSS1 GPD1L DDHD2 OSBPL8 OSBPL10 CSNK2A1 CDIPT PLA2G12A PCYT1A SLC44A2
REACTOME_DNA_DAMAGE_RECOGNITION_IN_GG_NER	0.970212765957447	0.998240873397291	0.0498907356726307	-0.161086087937479	-0.588905908553293	35	DDB1 COPS3 INO80C RAD23A UBB XPC CUL4A UBA52
REACTOME_REGULATION_OF_TP53_ACTIVITY_THROUGH_METHYLATION	0.971134020618557	0.998240873397291	0.0484087618816951	-0.194189326631119	-0.597171609177647	19	MDM4 SMYD2 SETD9 ATM
REACTOME_MITOCHONDRIAL_TRNA_AMINOACYLATION	0.97131931166348	0.998240873397291	0.0449543067640062	0.191817572099262	0.55931340220886	16	TARS2 DARS2 PPA2 PARS2 CARS2 HARS2
REACTOME_MRNA_DECAY_BY_3_TO_5_EXORIBONUCLEASE	0.97131931166348	0.998240873397291	0.0449543067640062	0.192810166949503	0.562207670948826	16	EXOSC9 EXOSC4 TTC37 DCPS
REACTOME_PHOSPHOLIPID_METABOLISM	0.971854304635762	0.998240873397291	0.0383205781976994	0.158092203560482	0.733373619428847	154	PI4K2B GPD2 PIP4K2C OSBPL5 AGPAT3 PLD3 PLA2G15 PIP5K1A PLEKHA8 SELENOI ETNK1 PLA2G4C PLAAT3 GDPD5 PIK3C2A FIG4 PIP4K2B GDPD3 INPP5D PLEKHA2 INPPL1 GNPAT CEPT1 GDPD1 DDHD1 MTMR4
REACTOME_TRNA_MODIFICATION_IN_THE_NUCLEUS_AND_CYTOSOL	0.97228144989339	0.998240873397291	0.0498907356726307	-0.173205579792721	-0.650429996919152	38	ADAT2 LCMT2 TRMT44 ADAT1 TRMT13 THG1L THADA TRDMT1 TRIT1 WDR4 TYW5
REACTOME_PHASE_I_FUNCTIONALIZATION_OF_COMPOUNDS	0.974074074074074	0.998240873397291	0.0433636987883266	0.171843408400591	0.626902639143647	42	FDXR CES1 HSP90AB1 FDX1 AIP ACSS2 NCOA2 CYB5B POMC CYP4V2 ADH5
REACTOME_PEROXISOMAL_PROTEIN_IMPORT	0.974405850091408	0.998240873397291	0.0427591434738678	0.168337583898719	0.630855706181254	48	IDH1 ECH1 HMGCL SCP2 PIPOX ACOT8 HSD17B4 GNPAT UBC AGPS
REACTOME_NOTCH3_ACTIVATION_AND_TRANSMISSION_OF_SIGNAL_TO_THE_NUCLEUS	0.974854932301741	0.998240873397291	0.0453152441270267	0.182440275787912	0.550648450583543	19	NCSTN PSEN2 APH1A UBC
REACTOME_HCMV_INFECTION	0.975395430579965	0.998240873397291	0.0409055783172035	0.166306630301857	0.687990489303257	80	PML MVB12A NUP205 NUP62 DAXX EZH2 DYNC1I2 TUBA1B MVB12B CHMP2B EED NUP54 CHMP1A NUP160 SUZ12 NUP37 NCOR2 NUP188 POM121 NUP93 NCOR1
REACTOME_PLATELET_AGGREGATION_PLUG_FORMATION	0.97644539614561	0.998240873397291	0.0498907356726307	-0.178893164029863	-0.597347768601516	25	AKT1 VWF MPL PDPK1
REACTOME_HDACS_DEACETYLATE_HISTONES	0.976987447698745	0.998240873397291	0.0487989701682839	-0.166840692124105	-0.569784780334749	27	TBL1XR1 SUDS3 MTA3 HMG20B KDM1A CHD3 MBD3 HDAC2 MTA1 PHF21A RCOR1 REST CHD4 HDAC1 ARID4A GATAD2B SAP30L RBBP4 GATAD2A HDAC3 SAP30 SAP18 ARID4B NCOR1 NCOR2 MTA2 BRMS1
REACTOME_PEROXISOMAL_LIPID_METABOLISM	0.977319587628866	0.998240873397291	0.0481183992657975	-0.190223378747851	-0.584975514158147	19	PECR ACOX1
REACTOME_MITOCHONDRIAL_CALCIUM_ION_TRANSPORT	0.977358490566038	0.998240873397291	0.0440640346597561	0.187654781441798	0.593982390588952	23	MAIP1 YME1L1 PHB MICU1 VDAC1 LETM1 VDAC3 MICU2
REACTOME_NEGATIVE_REGULATION_OF_MET_ACTIVITY	0.978886756238004	0.998240873397291	0.044774889329693	0.192845017745963	0.570937432131049	17	EPS15 USP8 UBC STAM2
REACTOME_RNA_POLYMERASE_III_TRANSCRIPTION_INITIATION_FROM_TYPE_1_PROMOTER	0.97907949790795	0.998240873397291	0.048701086452153	-0.164741144579068	-0.56261452575524	27	POLR3B TBP POLR3H CRCP POLR2E
REACTOME_GLYCOLYSIS	0.979667282809612	0.998240873397291	0.0430173196927508	0.166399048786652	0.654109934977195	62	GNPDA1 NUP205 NUP62 PFKP HK3 PPP2R5D PKM ENO1 TPI1 NUP54 NUP160
REACTOME_SIGNALING_BY_ERYTHROPOIETIN	0.981238273921201	0.998240873397291	0.0436251240000606	0.176585345116825	0.566046454828857	24	JAK2 NRAS SOS1 SHC1 PIK3R5 STAT5A LYN VAV1
REACTOME_RNA_POLYMERASE_I_PROMOTER_ESCAPE	0.982824427480916	0.998240873397291	0.0443293451680314	0.168998077433798	0.553510977658677	27	POLR2K CBX3 TAF1B POLR2F CDK7 GTF2H1 POLR1A
REACTOME_TRANSCRIPTION_COUPLED_NUCLEOTIDE_EXCISION_REPAIR_TC_NER	0.984154929577465	0.998240873397291	0.0405756447890657	0.154529053764436	0.63779345197957	76	XAB2 POLD1 PCNA POLK POLR2A POLR2K RBX1 RPA3 UBC POLE RFC5 POLE2 ISY1 POLR2F CDK7 EP300 GTF2H1 RFC4 POLD3 COPS7A
REACTOME_SUMOYLATION_OF_RNA_BINDING_PROTEINS	0.984682713347921	0.998240873397291	0.0504983044100709	-0.154977927135533	-0.601983825887281	45	NUP98 NUP50 UBE2I NUP153 CBX8 CBX4 SEH1L PHC2 RAE1 AAAS NUP88 NDC1 POM121C NUP43 TPR HNRNPK SCMH1
REACTOME_COLLAGEN_BIOSYNTHESIS_AND_MODIFYING_ENZYMES	0.985046728971963	0.998240873397291	0.0432768714901103	0.171439422183529	0.555358243173416	25	COL8A2 PPIB COL9A2 PLOD3 COLGALT1
REACTOME_FLT3_SIGNALING	0.985074626865672	0.998240873397291	0.0492917662312669	-0.164854118559604	-0.619068184495862	38	AKT2 AKT1 FOXO3 CDKN1B FLT3 STAT5B UBB PTPRJ GRB10 UBA52 PIK3R1 CBL RPS27A SYK LCK
REACTOME_COSTIMULATION_BY_THE_CD28_FAMILY	0.990757855822551	1	0.0425023180036553	0.15689394162827	0.616745628686648	62	SRC CD86 CD274 PPP2R5C HLA-DPA1 PPP2R5D CSK PTPN6 TRIB3 YES1 MAP3K8 ICOSLG RICTOR HLA-DRA RAC1 PIK3R3 PPP2R5E LYN PPP2CB CD247 VAV1 MLST8
REACTOME_TRANSCRIPTIONAL_REGULATION_BY_SMALL_RNAS	0.990791896869245	1	0.042331839351853	0.151191120923168	0.56477915669228	47	NUP205 NUP62 POLR2A POLR2K NUP54 NUP160 TNRC6A POLR2F NUP37 NUP188 RAN POM121 NUP93
REACTOME_SUMOYLATION_OF_CHROMATIN_ORGANIZATION_PROTEINS	0.990804597701149	1	0.0524827622635459	-0.153188966979551	-0.609268746923423	54	NUP98 PIAS2 NUP50 UBE2I NUP153 CBX8 CBX4 SEH1L PHC2 SATB1 RAE1 AAAS CBX5 NUP88 NDC1 POM121C NUP43 TPR SCMH1 CHD3
REACTOME_RHOV_GTPASE_CYCLE	0.99250936329588	1	0.0430173196927508	0.150531870953077	0.5183203964573	32	TPM3 VANGL1 CCP110 PEAK1 WASL GIT1 MAP3K11 DLG5
REACTOME_REGULATION_OF_GLUCOKINASE_BY_GLUCOKINASE_REGULATORY_PROTEIN	0.995661605206074	1	0.0495901956956338	-0.151341563071387	-0.525925936934268	30	NUP98 NUP50 NUP153 SEH1L RAE1 AAAS NUP88 NDC1 POM121C NUP43 TPR
REACTOME_RNA_POLYMERASE_I_TRANSCRIPTION_TERMINATION	0.995735607675906	1	0.0487989701682839	-0.156465770768633	-0.52824240803147	26	TBP UBTF POLR2E POLR1E MNAT1 GTF2H2 POLR1D CCNH
REACTOME_TRNA_PROCESSING	0.997613365155131	1	0.0538979025357319	-0.13728524318669	-0.619686722582825	99	NUP98 RPP14 PRORP NUP50 TSEN2 GTPBP3 NUP153 SEH1L ADAT2 LCMT2 TRMT44 ADAT1 TRMT13 THG1L THADA RAE1 TRMT61B TRDMT1 AAAS TRIT1 TRMU FAM98B NUP88 NDC1 POP5 WDR4 POM121C TYW5
REACTOME_CLASS_I_PEROXISOMAL_MEMBRANE_PROTEIN_IMPORT	1	1	0.047925896705813	-0.151673250354028	-0.458666163098526	18	ABCD2 FIS1 PXMP4 PEX13 ALDH3A2 ABCD3 PEX26 PEX3 PEX12 ATAD1 PEX16 PEX2 SLC25A17 GDAP1 PEX19 PEX14 PEX11B ACBD5
REACTOME_RHO_GTPASES_ACTIVATE_PAKS	1	1	0.0476387259290825	-0.155756960190655	-0.461976432295883	16	PPP1R12B PPP1CB MYL9 MYH9 MYLK
REACTOME_RNA_POLYMERASE_I_TRANSCRIPTION	1	1	0.0497903187820785	-0.127148837631029	-0.493886743415464	45	ERCC6 TBP UBTF POLR2E MTA3 POLR1E KAT2B MNAT1 GTF2H2 POLR1D CCNH CHD3 MBD3 HDAC2
REACTOME_RND2_GTPASE_CYCLE	1	1	0.048701086452153	-0.143835244101645	-0.513411393958754	33	PKP4 PRAG1 PTPN13 TXNL1 FRS3 ARHGAP35 PIK3R1 UHRF1BP1L KCTD13 FNBP1 ALDH3A2 ARHGAP1 WDR6
