# Supplementary material for: Multi-omics analysis reveals COVID-19 vaccine induced attenuation of inflammatory responses during breakthrough disease
Source: Nat Commun. 2024 Apr 22;15:3402. doi: 10.1038/s41467-024-47463-6 (PMC11035709; doi:10.1038/s41467-024-47463-6)
Supplement: Supplementary file 13 — Source Data [file 41467_2024_47463_MOESM13_ESM.zip › source_data/Supp_24a_RNA_seq_stage1_DGE_NAAT+ve_placebo_CT+7_D0.txt]

ensembl_gene_id	gene_biotype	external_gene_name	chromosome_name	logFC	AveExpr	t	P.Value	adj.P.Val	B
ENSG00000211659	IG_V_gene	IGLV3-25	22	2.64439478	1.404598996	5.021843652	7.08493E-06	0.095341923	-0.62612787
ENSG00000211673	IG_V_gene	IGLV3-1	22	2.073989451	1.420926337	4.783681583	1.59952E-05	0.10762342	-0.770542413
ENSG00000211896	IG_C_gene	IGHG1	14	3.383143014	4.628368122	4.576680298	3.21515E-05	0.123355228	0.597670348
ENSG00000211653	IG_V_gene	IGLV1-40	22	1.943171379	2.1468412	4.537388231	3.66665E-05	0.123355228	-0.432259581
ENSG00000211897	IG_C_gene	IGHG3	14	2.818819027	2.098379693	4.16180178	0.000126149	0.339518741	-1.585162507
ENSG00000211955	IG_V_gene	IGHV3-33	14	2.17411442	2.02890092	4.05680497	0.000176899	0.392527028	-1.283606748
ENSG00000211934	IG_V_gene	IGHV1-2	14	2.384838503	0.518790837	3.981071078	0.000225263	0.392527028	-2.652507818
ENSG00000270550	IG_V_gene	IGHV3-30	14	2.13650812	2.302367751	3.969966069	0.000233352	0.392527028	-1.335406664
ENSG00000211937	IG_V_gene	IGHV2-5	14	2.427803038	0.46891895	3.883468388	0.000306714	0.443675499	-2.771711589
ENSG00000211956	IG_V_gene	IGHV4-34	14	2.451816633	1.1608247	3.860465517	0.000329699	0.443675499	-2.287752709
ENSG00000214548	lncRNA	MEG3	14	-2.750895846	0.1240817	-3.810000934	0.000386083	0.472320387	-3.285425105
ENSG00000136542	protein_coding	GALNT5	2	-1.410515931	1.253992957	-3.754740636	0.00045846	0.514124186	-2.655170217
ENSG00000211677	IG_C_gene	IGLC2	22	1.799901771	4.579157728	3.687264166	0.000564609	0.570196471	-0.990026071
ENSG00000176401	protein_coding	EID2B	19	-0.495094408	1.839963683	-3.671173838	0.000593204	0.570196471	-2.298362259
ENSG00000211663	IG_V_gene	IGLV3-19	22	2.560387507	0.970931882	3.627481549	0.00067803	0.577746948	-2.706883274
ENSG00000177606	protein_coding	JUN	1	0.813594583	3.673789031	3.623207786	0.000686925	0.577746948	-1.348727461
ENSG00000241351	IG_V_gene	IGKV3-11	2	1.599073693	2.038917317	3.578408601	0.000787142	0.623092391	-2.171004445
ENSG00000239264	protein_coding	TXNDC5	6	1.265583749	1.343019743	3.516185351	0.000949769	0.710057495	-2.665015182
ENSG00000164167	protein_coding	LSM6	4	-0.353278258	3.871180397	-3.487982403	0.001033618	0.732073427	-1.552766497
ENSG00000116985	protein_coding	BMP8B	1	0.854886087	1.383306023	3.461167189	0.001119852	0.753492454	-2.801338444
ENSG00000211668	IG_V_gene	IGLV2-11	22	1.486008651	1.483697585	3.444013556	0.001178565	0.755235686	-2.503948571
ENSG00000260910	lncRNA	LINC00565	13	-1.126397962	1.639737385	-3.416906436	0.001277359	0.775206292	-2.707031857
ENSG00000165949	protein_coding	IFI27	14	3.88813211	4.168636597	3.404555258	0.001324942	0.775206292	-2.021505074
ENSG00000205534	unprocessed_pseudogene	SMG1P2	16	-0.357981168	4.647412815	-3.332752497	0.001636684	0.870835261	-1.653436514
ENSG00000135070	protein_coding	ISCA1	9	-1.307105472	6.39878009	-3.320741812	0.001695192	0.870835261	-1.658096929
ENSG00000211598	IG_V_gene	IGKV4-1	2	1.383592043	2.984576905	3.320630546	0.001695743	0.870835261	-2.06557492
ENSG00000132465	protein_coding	JCHAIN	4	1.653033934	5.612251876	3.304342867	0.001778283	0.870835261	-1.686684076
ENSG00000258102	protein_coding	MAP1LC3B2	12	0.888522989	1.758415613	3.296972965	0.001816869	0.870835261	-2.769089759
ENSG00000170476	protein_coding	MZB1	5	1.317026645	3.137103397	3.281049262	0.001902963	0.870835261	-2.0439803
ENSG00000133216	protein_coding	EPHB2	1	1.10270269	2.336816658	3.274163797	0.001941373	0.870835261	-2.473307692
ENSG00000143727	protein_coding	ACP1	2	-0.648767789	5.64051473	-3.243876741	0.002119204	0.919939469	-1.761119251
ENSG00000211945	IG_V_gene	IGHV1-18	14	1.699485942	1.05280402	3.213277687	0.002314422	0.973286732	-3.063762047
ENSG00000122644	protein_coding	ARL4A	7	-1.329032479	5.142143844	-3.162725445	0.00267456	0.999766922	-1.975830288
ENSG00000168268	protein_coding	NT5DC2	3	1.101438446	1.658264023	3.152493559	0.002753604	0.999766922	-2.898485313
ENSG00000135916	protein_coding	ITM2C	2	0.837976135	4.457985406	3.15119334	0.002763805	0.999766922	-1.978081645
ENSG00000178694	protein_coding	NSUN3	3	-0.644384045	6.035251361	-3.142423238	0.002833543	0.999766922	-1.950162977
ENSG00000156886	protein_coding	ITGAD	16	1.071253851	1.159158934	3.129542549	0.002938976	0.999766922	-3.328831534
ENSG00000211947	IG_V_gene	IGHV3-21	14	1.702665915	0.630965738	3.124018563	0.002985312	0.999766922	-3.336976531
ENSG00000275557	lncRNA	AC242842.1	1	-0.827827917	4.189101985	-3.10946224	0.003110724	0.999766922	-2.169877615
ENSG00000211662	IG_V_gene	IGLV3-21	22	2.050134031	2.171513742	3.081767244	0.003363113	0.999766922	-2.598789793
ENSG00000211941	IG_V_gene	IGHV3-11	14	1.572979901	0.668616328	3.064653466	0.003528549	0.999766922	-3.262550342
ENSG00000167840	protein_coding	ZNF232	17	-0.363551057	2.237420261	-3.063958445	0.003535426	0.999766922	-2.756909503
ENSG00000211592	IG_C_gene	IGKC	2	1.384154789	7.007751157	3.055229423	0.003622876	0.999766922	-2.238838122
ENSG00000286342	lncRNA	AC073210.3	7	-1.341051014	1.118805493	-3.048685177	0.003689764	0.999766922	-3.365214103
ENSG00000166295	protein_coding	ANAPC16	10	-0.264087564	6.323096106	-3.014629029	0.004056916	0.999766922	-2.205916617
ENSG00000101782	protein_coding	RIOK3	18	-1.217768895	8.448475485	-3.001401865	0.004208518	0.999766922	-2.459028684
ENSG00000267575	lncRNA	AC006504.5	19	-0.307406437	4.400522168	-3.001050579	0.004212615	0.999766922	-2.295315075
ENSG00000112357	protein_coding	PEX7	6	-0.42324182	2.116520181	-2.989466313	0.004349845	0.999766922	-2.861679062
ENSG00000224373	IG_V_gene	IGHV4-59	14	1.52380181	1.365429613	2.987442623	0.004374242	0.999766922	-3.087668015
ENSG00000259959	lncRNA	AC107068.1	4	-0.975186789	2.888881914	-2.967104465	0.004626634	0.999766922	-2.619053823
ENSG00000182362	protein_coding	YBEY	21	-0.477402533	2.726888366	-2.961604889	0.00469718	0.999766922	-2.739049351
ENSG00000213889	protein_coding	PPM1N	19	-0.642828033	1.415003783	-2.95449682	0.004789847	0.999766922	-3.291634505
ENSG00000196668	lncRNA	LINC00173	12	0.722848802	3.803379204	2.941198743	0.004967805	0.999766922	-2.537091565
ENSG00000124508	protein_coding	BTN2A2	6	0.361545588	4.894646977	2.931866138	0.005096354	0.999766922	-2.371940647
ENSG00000165516	protein_coding	KLHDC2	14	-0.294559999	5.262316143	-2.927488886	0.005157709	0.999766922	-2.349910491
ENSG00000163864	protein_coding	NMNAT3	3	-0.652796437	2.321647567	-2.921652037	0.005240593	0.999766922	-2.94008435
ENSG00000280184	TEC	AL023806.3	6	-0.480392439	1.41604466	-2.920108337	0.00526272	0.999766922	-3.319958976
ENSG00000125037	protein_coding	EMC3	3	-0.712731689	6.216465712	-2.887548831	0.005750165	0.999766922	-2.428357724
ENSG00000239951	IG_V_gene	IGKV3-20	2	1.423299869	2.955772001	2.866731624	0.006083463	0.999766922	-2.761178122
ENSG00000160932	protein_coding	LY6E	8	1.376085498	6.466578787	2.866296174	0.006090623	0.999766922	-2.479691512
ENSG00000177721	protein_coding	ANXA2R	5	-0.412757086	3.863949099	-2.86042533	0.006187917	0.999766922	-2.616483103
ENSG00000244437	IG_V_gene	IGKV3-15	2	1.40820407	2.251194768	2.839325233	0.006549626	0.999766922	-3.061263143
ENSG00000243238	IG_V_gene	IGKV2-30	2	1.53547655	0.184639383	2.836506385	0.006599405	0.999766922	-3.678158807
ENSG00000245552	lncRNA	AP000787.1	11	-0.804510677	3.373121112	-2.791365173	0.007445841	0.999766922	-2.82046163
ENSG00000104765	protein_coding	BNIP3L	8	-1.115216478	10.54890244	-2.788495478	0.007502905	0.999766922	-3.081632097
ENSG00000153066	protein_coding	TXNDC11	16	0.284533996	5.39251702	2.783665211	0.007599869	0.999766922	-2.602228446
ENSG00000136929	protein_coding	HEMGN	9	-1.213979886	7.262663104	-2.782789269	0.007617577	0.999766922	-2.683400535
ENSG00000224177	lncRNA	LINC00570	2	-1.329703145	2.21948104	-2.745039551	0.008417895	0.999766922	-3.221432635
ENSG00000137265	protein_coding	IRF4	6	0.492466358	5.150217321	2.740622035	0.008516452	0.999766922	-2.683982223
ENSG00000105248	protein_coding	YJU2	19	-0.243397284	3.987180366	-2.726102884	0.008847919	0.999766922	-2.8143966
ENSG00000119636	protein_coding	BBOF1	14	-1.105247093	3.525004235	-2.723281556	0.008913691	0.999766922	-2.894096134
ENSG00000090674	protein_coding	MCOLN1	19	-0.751466303	5.453190474	-2.71987171	0.008993783	0.999766922	-2.718261539
ENSG00000127952	protein_coding	STYXL1	7	0.409734013	4.141440443	2.716834471	0.009065681	0.999766922	-2.830931373
ENSG00000123989	protein_coding	CHPF	2	0.667474062	2.285660122	2.707788967	0.00928295	0.999766922	-3.162123812
ENSG00000204256	protein_coding	BRD2	6	0.25451447	6.9053922	2.69353332	0.0096351	0.999766922	-2.797443406
ENSG00000283199	protein_coding	C13orf46	13	-0.742799701	1.100798933	-2.692319011	0.009665657	0.999766922	-3.619674159
ENSG00000145741	protein_coding	BTF3	5	-0.568169705	6.983367748	-2.689467574	0.00973776	0.999766922	-2.80802357
ENSG00000013561	protein_coding	RNF14	5	-0.64717474	5.887455145	-2.683204782	0.009897863	0.999766922	-2.776487696
ENSG00000125912	protein_coding	NCLN	19	0.252796937	6.032563406	2.676876533	0.01006209	0.999766922	-2.786995606
ENSG00000211895	IG_C_gene	IGHA1	14	1.529125583	5.107756362	2.675449058	0.010099479	0.999766922	-2.804368012
ENSG00000111728	protein_coding	ST8SIA1	12	-0.575039928	3.349799958	-2.673891952	0.010140409	0.999766922	-2.975930911
ENSG00000173801	protein_coding	JUP	17	1.080182689	4.368489937	2.669491532	0.010256901	0.999766922	-2.875405775
ENSG00000113558	protein_coding	SKP1	5	-0.336342269	6.375538918	-2.66309422	0.010428448	0.999766922	-2.826045777
ENSG00000166598	protein_coding	HSP90B1	12	0.483176125	6.454704894	2.654621621	0.010659693	0.999766922	-2.842394824
ENSG00000145244	protein_coding	CORIN	4	-1.504765708	1.060775193	-2.64588339	0.010903103	0.999766922	-3.619554053
ENSG00000165434	protein_coding	PGM2L1	11	-0.608352683	4.536108175	-2.640973	0.011042108	0.999766922	-2.889896526
ENSG00000149212	protein_coding	SESN3	11	-0.766448922	8.507886973	-2.638616675	0.011109387	0.999766922	-3.028421469
ENSG00000128011	protein_coding	LRFN1	19	0.573090343	4.396290678	2.635094976	0.011210639	0.999766922	-2.930453931
ENSG00000160961	protein_coding	ZNF333	19	0.394527276	5.71532431	2.634438802	0.011229598	0.999766922	-2.857432009
ENSG00000074842	protein_coding	MYDGF	19	0.39323818	4.199472628	2.630342402	0.011348619	0.999766922	-2.939646184
ENSG00000110958	protein_coding	PTGES3	12	-0.370083859	6.976391483	-2.62336989	0.011553863	0.999766922	-2.917997567
ENSG00000198933	protein_coding	TBKBP1	17	0.627343073	5.361703033	2.619336498	0.011674135	0.999766922	-2.895809204
ENSG00000131401	transcribed_unprocessed_pseudogene	NAPSB	19	-0.757844961	4.75803762	-2.61764381	0.011724949	0.999766922	-2.927102306
ENSG00000261338	lncRNA	AC021016.2	2	0.295934339	3.857492072	2.614954826	0.011806088	0.999766922	-3.000056051
ENSG00000250361	protein_coding	GYPB	4	-1.170178902	4.478949128	-2.613259223	0.011857515	0.999766922	-2.971128026
ENSG00000155660	protein_coding	PDIA4	7	0.416640471	5.815713543	2.606844203	0.01205394	0.999766922	-2.904000478
ENSG00000197724	protein_coding	PHF2	9	0.248297587	6.473340461	2.601041922	0.012234158	0.999766922	-2.929353275
ENSG00000053501	protein_coding	USE1	19	-0.348337451	3.202512385	-2.601038618	0.012234261	0.999766922	-3.130037356
ENSG00000169385	protein_coding	RNASE2	14	1.239445313	2.77127852	2.594635119	0.012436007	0.999766922	-3.299212439
ENSG00000115902	protein_coding	SLC1A4	2	0.663373239	3.259723214	2.59314494	0.012483389	0.999766922	-3.144546508
ENSG00000176125	protein_coding	UFSP1	7	-0.412479375	1.389407401	-2.588287664	0.012638979	0.999766922	-3.591401949
ENSG00000154134	protein_coding	ROBO3	11	-0.705956216	2.201820814	-2.587311941	0.012670447	0.999766922	-3.341772336
ENSG00000141127	protein_coding	PRPSAP2	17	-0.240110622	4.85590054	-2.583955795	0.012779229	0.999766922	-2.963113315
ENSG00000136541	protein_coding	ERMN	2	0.410152936	3.191897897	2.579649347	0.012920062	0.999766922	-3.153567544
ENSG00000180667	protein_coding	YOD1	1	-1.147564401	8.467949437	-2.578016278	0.012973836	0.999766922	-3.108592273
ENSG00000043093	protein_coding	DCUN1D1	3	-0.645342566	7.150619008	-2.571891012	0.013177355	0.999766922	-3.011629109
ENSG00000154114	protein_coding	TBCEL	11	-0.647898842	4.927026078	-2.5674021	0.013328347	0.999766922	-2.987661183
ENSG00000243317	protein_coding	STMP1	7	-0.717834219	6.385640074	-2.566675069	0.013352949	0.999766922	-2.9813959
ENSG00000180155	protein_coding	LYNX1	8	-0.987881427	1.463380675	-2.565878823	0.013379942	0.999766922	-3.701997815
ENSG00000117399	protein_coding	CDC20	1	1.911526919	0.435287844	2.561308717	0.013535829	0.999766922	-3.858484813
ENSG00000151923	protein_coding	TIAL1	10	-0.170411025	6.622438163	-2.559486121	0.013598458	0.999766922	-3.004664055
ENSG00000170448	protein_coding	NFXL1	4	-0.908884781	4.985229957	-2.554118528	0.013784438	0.999766922	-3.007551779
ENSG00000189343	processed_pseudogene	RPS2P46	17	-0.806809664	2.479296335	-2.553637086	0.013801231	0.999766922	-3.357670402
ENSG00000230457	processed_pseudogene	PA2G4P4	3	-0.476130952	1.985701755	-2.551775566	0.013866341	0.999766922	-3.43654587
ENSG00000237172	protein_coding	B3GNT9	16	0.473022928	2.293989251	2.547588285	0.014013821	0.999766922	-3.396013313
ENSG00000132024	protein_coding	CC2D1A	19	0.281136422	4.539878961	2.547293646	0.014024252	0.999766922	-3.041047483
ENSG00000188566	protein_coding	NDOR1	9	0.274712933	4.937718866	2.539171668	0.014314585	0.999766922	-3.033920033
ENSG00000243466	IG_V_gene	IGKV1-5	2	1.458524843	2.616470726	2.537462336	0.01437638	0.999766922	-3.279159491
ENSG00000211651	IG_V_gene	IGLV1-44	22	1.474973659	1.236709612	2.536205382	0.014421975	0.999766922	-3.662121435
ENSG00000125375	protein_coding	DMAC2L	14	-0.299897971	4.871976888	-2.533724612	0.014512349	0.999766922	-3.03763592
ENSG00000155542	protein_coding	SETD9	5	-0.66705529	1.314373174	-2.528815446	0.014692707	0.999766922	-3.699154944
ENSG00000179820	protein_coding	MYADM	19	0.638693981	8.159747324	2.52877102	0.014694348	0.999766922	-3.155787774
ENSG00000149930	protein_coding	TAOK2	16	0.203434856	6.264759005	2.525777423	0.014805338	0.999766922	-3.044632669
ENSG00000100024	protein_coding	UPB1	22	0.829477558	2.583302029	2.522769926	0.014917609	0.999766922	-3.379631945
ENSG00000114784	protein_coding	EIF1B	3	-0.702932267	5.783522792	-2.520962803	0.014985441	0.999766922	-3.047148219
ENSG00000211679	IG_C_gene	IGLC3	22	1.580474005	3.234170947	2.511010463	0.015364054	0.999766922	-3.158181992
ENSG00000211949	IG_V_gene	IGHV3-23	14	1.304514834	1.711211455	2.509176462	0.015434763	0.999766922	-3.567964822
ENSG00000140950	protein_coding	MEAK7	16	0.265851627	4.090089097	2.506980634	0.015519811	0.999766922	-3.14224235
ENSG00000129422	protein_coding	MTUS1	8	-1.454114483	2.04904209	-2.505526003	0.015576385	0.999766922	-3.436655842
ENSG00000281357	lncRNA	ARRDC3-AS1	5	0.344621341	2.496581493	2.49956226	0.015810289	0.999766922	-3.40660982
ENSG00000186185	protein_coding	KIF18B	17	1.153403069	1.147630998	2.495226018	0.015982354	0.999766922	-3.741186327
ENSG00000187122	protein_coding	SLIT1	10	0.690014263	1.661397753	2.489865326	0.016197415	0.999766922	-3.652501342
ENSG00000108187	protein_coding	PBLD	10	0.397453428	1.830140577	2.481837934	0.016524362	0.999766922	-3.543239295
ENSG00000196290	protein_coding	NIF3L1	2	-0.306688389	3.40780462	-2.480585044	0.016575926	0.999766922	-3.264534002
ENSG00000253250	protein_coding	C8orf88	8	-0.83694604	1.32518232	-2.476512289	0.016744553	0.999766922	-3.764748305
ENSG00000211660	IG_V_gene	IGLV2-23	22	1.273471638	1.9875525	2.475508879	0.016786335	0.999766922	-3.45018528
ENSG00000214688	protein_coding	C10orf105	10	0.656677725	4.207474612	2.474659015	0.016821798	0.999766922	-3.201349552
ENSG00000244486	protein_coding	SCARF2	22	0.499997583	1.280865928	2.469751582	0.0170279	0.999766922	-3.730098425
ENSG00000148908	protein_coding	RGS10	10	-0.662104445	6.160016963	-2.467742465	0.017112935	0.999766922	-3.14153504
ENSG00000219712	processed_pseudogene	AL357054.1	6	-0.314327615	1.945231597	-2.466981015	0.017145264	0.999766922	-3.56365294
ENSG00000230002	lncRNA	ALMS1-IT1	2	-0.474509411	1.481762914	-2.465349088	0.017214736	0.999766922	-3.652181724
ENSG00000114631	protein_coding	PODXL2	3	-0.73322439	1.072778044	-2.45603635	0.017616074	0.999766922	-3.812024417
ENSG00000179253	lncRNA	AL162457.1	20	-0.648600643	1.235233501	-2.44704855	0.018011403	0.999766922	-3.758186426
ENSG00000166839	protein_coding	ANKDD1A	15	1.155634747	2.8909172	2.438443424	0.018397386	0.999766922	-3.506781853
ENSG00000258017	lncRNA	AC011603.2	12	0.400942633	2.052831515	2.437914576	0.018421349	0.999766922	-3.593327848
ENSG00000028839	protein_coding	TBPL1	6	-0.371438796	4.486076757	-2.434348395	0.018583675	0.999766922	-3.224862569
ENSG00000170540	protein_coding	ARL6IP1	16	-0.515251623	6.057334436	-2.427526983	0.018897771	0.999766922	-3.196890088
ENSG00000141469	protein_coding	SLC14A1	18	-0.853584344	5.595937028	-2.42132149	0.019187654	0.999766922	-3.210464226
ENSG00000167657	protein_coding	DAPK3	19	0.197093852	4.9380669	2.412192126	0.019621405	0.999766922	-3.232514702
ENSG00000206828	snRNA	U1	1	-0.736006122	1.142119054	-2.399599381	0.020234189	0.999766922	-3.812493496
ENSG00000176890	protein_coding	TYMS	18	1.709855984	1.582354035	2.397995162	0.020313476	0.999766922	-3.793231785
ENSG00000143162	protein_coding	CREG1	1	-0.712688076	6.300971448	-2.394589898	0.020482705	0.999766922	-3.255932702
ENSG00000198176	protein_coding	TFDP1	13	-0.696116014	6.672234732	-2.390838135	0.020670619	0.999766922	-3.271783554
ENSG00000148773	protein_coding	MKI67	10	1.110545291	4.500071916	2.383386427	0.021048452	0.999766922	-3.299886985
ENSG00000171848	protein_coding	RRM2	2	1.507557363	2.928247529	2.382447032	0.021096521	0.999766922	-3.500160828
ENSG00000145354	protein_coding	CISD2	4	-0.760454835	5.42985698	-2.371796793	0.021648426	0.999766922	-3.288563166
ENSG00000148356	protein_coding	LRSAM1	9	0.214334687	5.313402013	2.367811962	0.021858231	0.999766922	-3.292516797
ENSG00000049089	protein_coding	COL9A2	1	0.631840146	3.455016927	2.364211525	0.022049363	0.999766922	-3.426120087
ENSG00000257242	lncRNA	LINC01619	12	-0.415714241	2.977133736	-2.363199354	0.022103364	0.999766922	-3.460238513
ENSG00000034713	protein_coding	GABARAPL2	16	-0.667718088	6.880878162	-2.359338519	0.022310435	0.999766922	-3.326640573
ENSG00000080823	protein_coding	MOK	14	0.594397063	1.252447864	2.356839771	0.022445378	0.999766922	-3.800044508
ENSG00000143479	protein_coding	DYRK3	1	-1.127166826	2.525960454	-2.356292689	0.02247502	0.999766922	-3.592159186
ENSG00000167900	protein_coding	TK1	17	1.525564973	1.308171695	2.355952024	0.022493496	0.999766922	-3.911426837
ENSG00000211648	IG_V_gene	IGLV1-47	22	1.247339109	1.52004665	2.3548884	0.022551268	0.999766922	-3.737010607
ENSG00000023734	protein_coding	STRAP	12	-0.256004123	5.413563816	-2.354737252	0.022559489	0.999766922	-3.311515247
ENSG00000151150	protein_coding	ANK3	10	-0.676808559	5.724918247	-2.354618684	0.022565939	0.999766922	-3.311913598
ENSG00000137106	protein_coding	GRHPR	9	-0.329984088	4.967286427	-2.351178553	0.022753815	0.999766922	-3.328942687
ENSG00000178307	protein_coding	TMEM11	17	-0.20832751	4.309790674	-2.346189655	0.023028763	0.999766922	-3.36133127
ENSG00000065154	protein_coding	OAT	10	-0.281964925	4.525326141	-2.34608289	0.023034679	0.999766922	-3.357015812
ENSG00000189362	protein_coding	NEMP2	2	-0.311927804	4.18039623	-2.344342029	0.023131341	0.999766922	-3.367419298
ENSG00000100380	protein_coding	ST13	22	-0.581490623	7.23233939	-2.340402317	0.023351436	0.999766922	-3.369606102
ENSG00000227500	protein_coding	SCAMP4	19	0.229968315	4.759620632	2.338987879	0.023430911	0.999766922	-3.350095698
ENSG00000169439	protein_coding	SDC2	8	1.166760155	0.627236755	2.338262425	0.023471766	0.999766922	-3.8497646
ENSG00000179988	protein_coding	PSTK	10	-0.415617281	1.504528119	-2.336151793	0.023590994	0.999766922	-3.798751163
ENSG00000188897	protein_coding	AC099489.1	16	0.87597479	7.569549296	2.332405113	0.023803976	0.999766922	-3.396357894
ENSG00000204520	protein_coding	MICA	6	-0.916115364	2.452616369	-2.331722158	0.023842983	0.999766922	-3.63035075
ENSG00000198015	protein_coding	MRPL42	12	-0.275888995	5.591126756	-2.33100334	0.023884101	0.999766922	-3.347240169
ENSG00000088325	protein_coding	TPX2	20	1.236298248	2.055928003	2.325139837	0.024221877	0.999766922	-3.729568051
ENSG00000187244	protein_coding	BCAM	19	-1.302084528	1.874033613	-2.324394821	0.024265099	0.999766922	-3.718420048
ENSG00000182180	protein_coding	MRPS16	10	-0.2449676	5.26144755	-2.32316447	0.024336628	0.999766922	-3.362324343
ENSG00000107954	protein_coding	NEURL1	10	-0.829808777	3.460089932	-2.321913834	0.02440953	0.999766922	-3.472294352
ENSG00000204524	protein_coding	ZNF805	19	-0.193391966	5.130162082	-2.321358186	0.024441982	0.999766922	-3.366863133
ENSG00000107175	protein_coding	CREB3	9	0.278779873	3.475932241	2.318075081	0.024634516	0.999766922	-3.474157201
ENSG00000196652	protein_coding	ZKSCAN5	7	0.211160817	4.113886625	2.315190753	0.024804781	0.999766922	-3.425727675
ENSG00000125740	protein_coding	FOSB	19	0.863478479	1.415085306	2.313468088	0.024906972	0.999766922	-3.86074301
ENSG00000127540	protein_coding	UQCR11	19	-0.212780214	3.422668117	-2.312423009	0.02496915	0.999766922	-3.484094672
ENSG00000100568	protein_coding	VTI1B	14	-0.392479942	5.76672978	-2.305675642	0.025373939	0.999766922	-3.386845591
ENSG00000271383	protein_coding	NBPF19	1	0.41365763	1.813411767	2.303677527	0.025494928	0.999766922	-3.72086845
ENSG00000116525	protein_coding	TRIM62	1	0.190481954	4.707290192	2.297062781	0.025899139	0.999766922	-3.414729667
ENSG00000211843	TR_J_gene	TRAJ46	14	-0.559092952	1.655175031	-2.292688848	0.026169547	0.999766922	-3.794715975
ENSG00000260495	lncRNA	AC009148.1	16	-0.375745645	1.694459533	-2.292574501	0.02617665	0.999766922	-3.769966666
ENSG00000272800	lncRNA	AC021851.1	2	-0.394868875	1.792627901	-2.291183865	0.026263169	0.999766922	-3.754872539
ENSG00000213085	protein_coding	CFAP45	1	0.828509955	2.214200609	2.290502188	0.026305672	0.999766922	-3.687982534
ENSG00000285534	lncRNA	AL163541.1	13	-1.783978857	1.969815698	-2.284091619	0.026708388	0.999766922	-3.759271975
ENSG00000164733	protein_coding	CTSB	8	-0.578479989	8.319138976	-2.283830573	0.026724902	0.999766922	-3.501479786
ENSG00000107611	protein_coding	CUBN	10	-0.556669975	4.531799611	-2.281802143	0.026853538	0.999766922	-3.445485317
ENSG00000141096	protein_coding	DPEP3	16	0.764552655	2.729597785	2.280803555	0.026917067	0.999766922	-3.577679362
ENSG00000188157	protein_coding	AGRN	1	0.969755827	3.774693795	2.276605057	0.027185636	0.999766922	-3.510589477
ENSG00000134571	protein_coding	MYBPC3	11	0.761475306	3.860026843	2.274798494	0.027301929	0.999766922	-3.502289038
ENSG00000065526	protein_coding	SPEN	1	0.236420048	7.933903723	2.26778117	0.027757861	0.999766922	-3.504177235
ENSG00000115993	protein_coding	TRAK2	2	-0.646090402	7.677430191	-2.266309871	0.027854308	0.999766922	-3.495702714
ENSG00000152484	protein_coding	USP12	13	-0.735419272	7.08081986	-2.263833006	0.028017345	0.999766922	-3.480613463
ENSG00000131747	protein_coding	TOP2A	17	1.297006875	2.621896576	2.263320188	0.028051207	0.999766922	-3.693080146
ENSG00000135114	protein_coding	OASL	12	1.107672531	5.811400717	2.262976321	0.028073933	0.999766922	-3.456334905
ENSG00000107960	protein_coding	STN1	10	-0.292003497	5.38882654	-2.261603061	0.028164854	0.999766922	-3.454466769
ENSG00000162415	protein_coding	ZSWIM5	1	-0.692884644	1.812776149	-2.259674734	0.028292966	0.999766922	-3.786034979
ENSG00000196188	protein_coding	CTSE	1	-1.058370738	1.403136911	-2.258926286	0.02834283	0.999766922	-3.926053073
ENSG00000099958	protein_coding	DERL3	22	0.81428102	0.786421758	2.25696368	0.028473956	0.999766922	-3.913801165
ENSG00000057252	protein_coding	SOAT1	1	-0.212387865	6.394774733	-2.255602382	0.028565223	0.999766922	-3.468424646
ENSG00000104164	protein_coding	BLOC1S6	15	-0.275756765	5.859462744	-2.25325043	0.028723519	0.999766922	-3.466388091
ENSG00000157637	protein_coding	SLC38A10	17	0.258872196	7.409611557	2.249901896	0.028950233	0.999766922	-3.5051383
ENSG00000166548	protein_coding	TK2	16	0.406415619	5.349779144	2.248162852	0.029068601	0.999766922	-3.476857615
ENSG00000166986	protein_coding	MARS	12	0.228696748	6.713225892	2.248082889	0.029074054	0.999766922	-3.486039047
ENSG00000176410	protein_coding	DNAJC30	7	-0.31907826	3.265386276	-2.247784333	0.029094422	0.999766922	-3.575932231
ENSG00000137513	protein_coding	NARS2	11	-0.279330326	3.743737367	-2.247769584	0.029095428	0.999766922	-3.534728403
ENSG00000197136	protein_coding	PCNX3	11	0.217329655	6.814212729	2.246652969	0.029171719	0.999766922	-3.490282402
ENSG00000228794	lncRNA	LINC01128	1	-0.368872728	4.697273271	-2.245373041	0.029259386	0.999766922	-3.488665158
ENSG00000065621	protein_coding	GSTO2	10	0.512826717	1.383497702	2.237576171	0.029798485	0.999766922	-3.88855054
ENSG00000168765	protein_coding	GSTM4	1	0.746986836	2.943772005	2.234338457	0.030024925	0.999766922	-3.623586771
ENSG00000270344	lncRNA	POC1B-AS1	12	-0.272325425	4.296759942	-2.227323691	0.030520759	0.999766922	-3.534035978
ENSG00000211666	IG_V_gene	IGLV2-14	22	1.149804612	3.638916341	2.226968439	0.030546061	0.999766922	-3.550614342
ENSG00000133742	protein_coding	CA1	8	-1.22799097	6.257520363	-2.221548849	0.030934374	0.999766922	-3.519371019
ENSG00000228463	transcribed_processed_pseudogene	AP006222.1	1	-1.211580623	2.116196558	-2.221431661	0.030942819	0.999766922	-3.806626204
ENSG00000089685	protein_coding	BIRC5	17	1.480403162	0.574580254	2.221264117	0.030954895	0.999766922	-4.05509659
ENSG00000100490	protein_coding	CDKL1	14	-0.414184099	4.041859831	-2.219133657	0.031108825	0.999766922	-3.562745645
ENSG00000214706	protein_coding	IFRD2	3	-0.42272993	4.356679625	-2.219104948	0.031110904	0.999766922	-3.539540456
ENSG00000172671	protein_coding	ZFAND4	10	-0.276154168	5.161048722	-2.21616258	0.03132462	0.999766922	-3.524919545
ENSG00000197705	protein_coding	KLHL14	18	0.858654701	2.350802374	2.21384658	0.031493753	0.999766922	-3.692255017
ENSG00000067369	protein_coding	TP53BP1	15	0.178048011	5.562615764	2.212964021	0.031558417	0.999766922	-3.52649805
ENSG00000285725	lncRNA	AC004967.2	7	-0.34346675	2.127181428	-2.212069211	0.031624098	0.999766922	-3.769166886
ENSG00000167264	protein_coding	DUS2	16	0.317704365	4.531486966	2.211821502	0.031642301	0.999766922	-3.548301666
ENSG00000211966	IG_V_gene	IGHV5-51	14	1.395098959	1.023924959	2.208689825	0.031873243	0.999766922	-3.983235766
ENSG00000140365	protein_coding	COMMD4	15	0.315674644	3.675902398	2.207816637	0.0319379	0.999766922	-3.607801926
ENSG00000180185	protein_coding	FAHD1	16	-0.493435936	3.540815515	-2.205914153	0.032079175	0.999766922	-3.61127889
ENSG00000113108	protein_coding	APBB3	5	0.39953454	4.114022192	2.205777211	0.032089365	0.999766922	-3.572319922
ENSG00000124107	protein_coding	SLPI	20	1.066680291	2.037652345	2.203172131	0.032283763	0.999766922	-3.744303673
ENSG00000103342	protein_coding	GSPT1	16	-0.85811011	8.838476286	-2.200511557	0.032483374	0.999766922	-3.651150864
ENSG00000204673	protein_coding	AKT1S1	19	-0.406663868	5.255300148	-2.20000261	0.032521682	0.999766922	-3.54771623
ENSG00000205746	transcribed_unprocessed_pseudogene	AC126755.1	16	-0.995952991	2.038852383	-2.197950719	0.032676532	0.999766922	-3.901525819
ENSG00000092853	protein_coding	CLSPN	1	1.180592701	1.732871586	2.194012081	0.032975591	0.999766922	-3.962215352
ENSG00000160767	protein_coding	FAM189B	1	0.328029539	2.173940408	2.194011101	0.032975665	0.999766922	-3.77233428
ENSG00000280407	TEC	AC132872.4	17	0.823357961	2.428434844	2.193312629	0.033028952	0.999766922	-3.818760738
ENSG00000214113	protein_coding	LYRM4	6	-0.294400797	3.07307511	-2.191984928	0.033130451	0.999766922	-3.663509044
ENSG00000259673	lncRNA	IQCH-AS1	15	-0.339619058	2.768378029	-2.190603637	0.033236339	0.999766922	-3.696806722
ENSG00000198695	protein_coding	MT-ND6	MT	0.453398536	3.429232378	2.189433636	0.033326263	0.999766922	-3.651069712
ENSG00000274383	lncRNA	AC103691.1	15	0.496663082	1.716843175	2.188302746	0.033413385	0.999766922	-3.892528098
ENSG00000153574	protein_coding	RPIA	2	-0.774148348	6.279710067	-2.181660419	0.033929163	0.999766922	-3.577886239
ENSG00000100225	protein_coding	FBXO7	22	-0.814982025	9.544478712	-2.181218199	0.033963749	0.999766922	-3.706594636
ENSG00000229422	lncRNA	AL512625.2	9	-0.622744009	1.788399047	-2.180851545	0.033992449	0.999766922	-3.851444916
ENSG00000273983	protein_coding	HIST1H3G	6	1.591254205	2.635795982	2.179297488	0.03411433	0.999766922	-3.743071249
ENSG00000184357	protein_coding	HIST1H1B	6	1.230069822	4.731713643	2.1742736	0.034510978	0.999766922	-3.594285876
ENSG00000125447	protein_coding	GGA3	17	0.207216115	6.381933514	2.173667996	0.034559065	0.999766922	-3.588861652
ENSG00000112335	protein_coding	SNX3	6	-0.697079616	6.713907914	-2.171117108	0.034762262	0.999766922	-3.598345825
ENSG00000186230	protein_coding	ZNF749	19	-0.401624557	2.885685516	-2.170947412	0.034775817	0.999766922	-3.704995007
ENSG00000173926	protein_coding	MARCH3	5	-0.497881666	3.211790319	-2.168833494	0.03494506	0.999766922	-3.673535447
ENSG00000105371	protein_coding	ICAM4	19	-0.709802125	2.252968214	-2.16750755	0.035051587	0.999766922	-3.820117557
ENSG00000123091	protein_coding	RNF11	1	-0.730212285	7.929390397	-2.166267493	0.035151471	0.999766922	-3.641764968
ENSG00000131981	protein_coding	LGALS3	14	-0.896047358	6.319858213	-2.163690374	0.035359856	0.999766922	-3.606594692
ENSG00000086232	protein_coding	EIF2AK1	7	-0.729028952	7.952347949	-2.161581804	0.035531161	0.999766922	-3.652983809
ENSG00000145703	protein_coding	IQGAP2	5	0.226829774	7.611937745	2.160224318	0.035641832	0.999766922	-3.637214343
ENSG00000166166	protein_coding	TRMT61A	14	-0.308098108	3.616026702	-2.158736936	0.03576344	0.999766922	-3.665334551
ENSG00000248483	protein_coding	POU5F2	5	-0.217311974	5.086711632	-2.158674485	0.035768554	0.999766922	-3.609973507
ENSG00000155016	protein_coding	CYP2U1	4	-0.317870478	3.03507416	-2.156163587	0.035974699	0.999766922	-3.7142868
ENSG00000004468	protein_coding	CD38	4	0.711147586	5.351725894	2.155643902	0.036017496	0.999766922	-3.613118745
ENSG00000179262	protein_coding	RAD23A	19	-0.696280211	6.629253032	-2.154210564	0.036135764	0.999766922	-3.621616669
ENSG00000160972	protein_coding	PPP1R16A	8	0.379197938	3.023937607	2.153808379	0.03616901	0.999766922	-3.718298622
ENSG00000211848	TR_J_gene	TRAJ41	14	-0.573911022	1.846977482	-2.151346202	0.036373131	0.999766922	-3.881825391
ENSG00000224358	lncRNA	TMCO1-AS1	1	-0.669345073	1.128693984	-2.151025776	0.03639977	0.999766922	-3.997854671
ENSG00000126088	protein_coding	UROD	1	-0.261997097	4.067784941	-2.149971998	0.036487496	0.999766922	-3.650207762
ENSG00000167768	protein_coding	KRT1	12	-1.65343109	5.318133803	-2.149782103	0.036503324	0.999766922	-3.627208698
ENSG00000121542	protein_coding	SEC22A	3	-0.269182109	3.385136155	-2.14859703	0.03660224	0.999766922	-3.696137931
ENSG00000063244	protein_coding	U2AF2	19	0.165949616	6.976375139	2.146854619	0.036748103	0.999766922	-3.636765654
ENSG00000237272	unitary_pseudogene	OR51R1P	11	0.67160121	3.14252161	2.146480425	0.036779495	0.999766922	-3.742758931
ENSG00000004897	protein_coding	CDC27	17	-0.319405636	6.787385838	-2.145291662	0.036879378	0.999766922	-3.634753465
ENSG00000116922	protein_coding	C1orf109	1	-0.262946613	3.236299298	-2.144312531	0.036961825	0.999766922	-3.708359165
ENSG00000114166	protein_coding	KAT2B	3	-0.566734756	7.834896151	-2.14429783	0.036963065	0.999766922	-3.66622447
ENSG00000171798	protein_coding	KNDC1	10	-0.942363143	1.936953033	-2.143419389	0.037037173	0.999766922	-3.829228783
ENSG00000122696	protein_coding	SLC25A51	9	-0.242199201	4.07312546	-2.141603585	0.037190776	0.999766922	-3.657709592
ENSG00000160791	protein_coding	CCR5	3	0.594181926	4.223408842	2.141151095	0.037229139	0.999766922	-3.658472005
ENSG00000153814	protein_coding	JAZF1	7	-0.523502677	6.733458238	-2.135853713	0.03768086	0.999766922	-3.648452592
ENSG00000122741	protein_coding	DCAF10	9	-0.28100894	5.963791399	-2.134290711	0.037815056	0.999766922	-3.642181044
ENSG00000169679	protein_coding	BUB1	2	0.873206444	2.247859789	2.133379399	0.037893493	0.999766922	-3.860179549
ENSG00000125818	protein_coding	PSMF1	20	-0.772960704	8.430575979	-2.133188379	0.037909952	0.999766922	-3.708837429
ENSG00000156345	protein_coding	CDK20	9	-0.332330744	1.781098326	-2.133137137	0.037914368	0.999766922	-3.902625951
ENSG00000144476	protein_coding	ACKR3	2	-0.448287062	1.935235868	-2.130469837	0.038144873	0.999766922	-3.866936187
ENSG00000133106	protein_coding	EPSTI1	13	1.116745448	6.344660007	2.129638329	0.038216982	0.999766922	-3.65140197
ENSG00000113504	protein_coding	SLC12A7	5	0.494283183	5.609281848	2.128526093	0.038313622	0.999766922	-3.651058813
ENSG00000157617	protein_coding	C2CD2	21	-0.236780569	3.91130777	-2.12840072	0.038324529	0.999766922	-3.682652061
ENSG00000227533	lncRNA	SLC2A1-AS1	1	-0.636373264	1.317938846	-2.123645071	0.038740262	0.999766922	-4.010505334
ENSG00000122203	protein_coding	KIAA1191	5	-0.191034716	5.313579218	-2.120704599	0.038999285	0.999766922	-3.662223386
ENSG00000012171	protein_coding	SEMA3B	3	0.973912756	0.96197443	2.120632052	0.039005694	0.999766922	-4.143063093
ENSG00000151694	protein_coding	ADAM17	2	0.265569497	6.406819439	2.120439532	0.039022708	0.999766922	-3.664747718
ENSG00000252759	misc_RNA	Y_RNA	2	0.283334397	1.983728763	2.11966859	0.039090906	0.999766922	-3.874692695
ENSG00000172809	protein_coding	RPL38	17	-0.358935873	7.488691372	-2.118243901	0.039217209	0.999766922	-3.688648119
ENSG00000134248	protein_coding	LAMTOR5	1	-0.311984443	4.721786139	-2.118172084	0.039223585	0.999766922	-3.674799253
ENSG00000063169	protein_coding	BICRA	19	0.264127675	5.329903846	2.116782387	0.039347147	0.999766922	-3.668054727
ENSG00000262468	lncRNA	LINC01569	16	-0.426294119	1.890107935	-2.11534159	0.039475612	0.999766922	-3.90080692
ENSG00000184708	protein_coding	EIF4ENIF1	22	0.165004401	4.989185406	2.115134593	0.039494098	0.999766922	-3.67271061
ENSG00000269514	lncRNA	AC024257.3	12	-0.248167288	3.783130796	-2.114626762	0.039539484	0.999766922	-3.713809324
ENSG00000152332	protein_coding	UHMK1	1	-0.200299282	7.937607605	-2.109845126	0.039969066	0.999766922	-3.710644545
ENSG00000008311	protein_coding	AASS	7	-0.745147804	1.813123929	-2.108561459	0.040085083	0.999766922	-3.937296463
ENSG00000115155	protein_coding	OTOF	2	2.177423009	1.544293675	2.106994871	0.040227069	0.999766922	-4.073030833
ENSG00000044574	protein_coding	HSPA5	9	0.252648288	6.906329661	2.105540229	0.040359302	0.999766922	-3.692422872
ENSG00000108175	protein_coding	ZMIZ1	10	0.410028571	7.531353116	2.104929576	0.040414926	0.999766922	-3.708955134
ENSG00000266173	protein_coding	STRADA	17	0.205223714	4.889655913	2.104038067	0.040496254	0.999766922	-3.690383402
ENSG00000129757	protein_coding	CDKN1C	11	-1.12822951	3.281461507	-2.102571092	0.040630389	0.999766922	-3.769408009
ENSG00000143499	protein_coding	SMYD2	1	-0.241635055	4.683304718	-2.101430779	0.040734923	0.999766922	-3.695114968
ENSG00000196118	protein_coding	CCDC189	16	0.483345103	1.946647008	2.099816753	0.040883285	0.999766922	-3.973293404
ENSG00000205089	protein_coding	CCNI2	5	-0.482767341	1.364384902	-2.099555807	0.040907316	0.999766922	-3.995316441
ENSG00000205643	protein_coding	CDPF1	22	-0.327075515	2.231240299	-2.097087158	0.041135265	0.999766922	-3.877912489
ENSG00000100376	protein_coding	FAM118A	22	-0.647954281	5.880858226	-2.095853773	0.041249567	0.999766922	-3.69874791
ENSG00000117592	protein_coding	PRDX6	1	-0.820588729	7.505906653	-2.094522666	0.041373237	0.999766922	-3.723814837
ENSG00000057757	protein_coding	PITHD1	1	-0.924241242	6.731382961	-2.093513109	0.041467248	0.999766922	-3.710796959
ENSG00000172336	protein_coding	POP7	7	-0.358097359	2.776550927	-2.088749637	0.041913347	0.999766922	-3.823282091
ENSG00000110367	protein_coding	DDX6	11	-0.173478693	8.617697988	-2.088549221	0.041932207	0.999766922	-3.765292983
ENSG00000259820	lncRNA	AC083843.3	8	-0.238784646	3.144129383	-2.087725668	0.042009786	0.999766922	-3.778033934
ENSG00000167110	protein_coding	GOLGA2	9	0.230141769	5.389214999	2.083739384	0.042387067	0.999766922	-3.714960351
ENSG00000211959	IG_V_gene	IGHV4-39	14	1.148174286	1.111782287	2.083714532	0.042389429	0.999766922	-3.974485635
ENSG00000141577	protein_coding	CEP131	17	0.312123725	3.227703841	2.083420893	0.042417338	0.999766922	-3.784440322
ENSG00000173163	protein_coding	COMMD1	2	-0.265562215	3.143827737	-2.083279992	0.042430736	0.999766922	-3.789550941
ENSG00000105379	protein_coding	ETFB	19	0.225581023	3.390652903	2.083226747	0.0424358	0.999766922	-3.769959098
ENSG00000135476	protein_coding	ESPL1	12	1.017232146	1.110956759	2.081825433	0.04256926	0.999766922	-4.080938802
ENSG00000260997	lncRNA	AC004847.1	7	0.463927352	3.525607158	2.080786251	0.042668468	0.999766922	-3.772733454
ENSG00000166046	protein_coding	TCP11L2	12	-0.641135414	8.212197187	-2.078579174	0.042879839	0.999766922	-3.762504512
ENSG00000130749	protein_coding	ZC3H4	19	0.196879486	6.660533161	2.077569392	0.042976849	0.999766922	-3.728220522
ENSG00000211899	IG_C_gene	IGHM	14	0.826705202	7.330305598	2.077178211	0.043014481	0.999766922	-3.744214841
ENSG00000066926	protein_coding	FECH	18	-1.007275864	7.940414459	-2.077036783	0.043028094	0.999766922	-3.760568653
ENSG00000167880	protein_coding	EVPL	17	-0.871841848	1.614347117	-2.075680467	0.043158833	0.999766922	-3.965261874
ENSG00000276368	protein_coding	HIST1H2AJ	6	1.460437787	2.618131251	2.075352964	0.043190453	0.999766922	-3.845100387
ENSG00000159023	protein_coding	EPB41	1	-0.847173388	10.55443885	-2.071330388	0.043580484	0.999766922	-3.889196565
ENSG00000141252	protein_coding	VPS53	17	-0.213341385	5.232787174	-2.07124476	0.043588819	0.999766922	-3.733035201
ENSG00000211786	TR_V_gene	TRAV8-2	14	-0.50386653	1.347411673	-2.071209004	0.0435923	0.999766922	-4.001253262
ENSG00000173338	protein_coding	KCNK7	11	0.595896392	1.118073297	2.071096329	0.043603272	0.999766922	-4.078407831
ENSG00000091262	protein_coding	ABCC6	16	0.594838655	1.575734253	2.069725494	0.043736948	0.999766922	-3.951481601
ENSG00000141179	protein_coding	PCTP	17	-0.439481666	4.835967437	-2.068802709	0.043827134	0.999766922	-3.739548239
ENSG00000165458	protein_coding	INPPL1	11	0.223449727	6.789597404	2.068189071	0.043887195	0.999766922	-3.741823416
ENSG00000186448	protein_coding	ZNF197	3	-0.354015386	1.373962833	-2.068067178	0.043899134	0.999766922	-4.038896797
ENSG00000118777	protein_coding	ABCG2	4	-0.819097886	2.369704823	-2.066432981	0.044059473	0.999766922	-3.915602027
ENSG00000231307	processed_pseudogene	RPS3P2	20	0.285650096	1.501484223	2.06626581	0.044075904	0.999766922	-4.021765179
ENSG00000287644	lncRNA	AC080112.4	17	0.790639465	2.78829578	2.064582595	0.044241638	0.999766922	-3.874486802
ENSG00000103363	protein_coding	ELOB	16	-0.497658075	5.886453514	-2.064140046	0.044285303	0.999766922	-3.742606771
ENSG00000255031	lncRNA	AP002807.1	11	0.410212818	4.119947884	2.063774169	0.044321431	0.999766922	-3.763005356
ENSG00000140511	protein_coding	HAPLN3	15	-0.475948214	4.864569501	-2.063667338	0.044331985	0.999766922	-3.746351411
ENSG00000136935	protein_coding	GOLGA1	9	0.165554861	5.157167199	2.062541089	0.044443379	0.999766922	-3.745972278
ENSG00000007516	protein_coding	BAIAP3	16	0.832444242	4.176836522	2.06068486	0.044627504	0.999766922	-3.758831341
ENSG00000215068	lncRNA	AC025171.2	5	-0.2136071	5.393964203	-2.059211928	0.04477408	0.999766922	-3.749420004
ENSG00000134107	protein_coding	BHLHE40	3	0.390143794	5.935584441	2.058279958	0.044867039	0.999766922	-3.751096791
ENSG00000020181	protein_coding	ADGRA2	8	0.545493751	2.689273705	2.058178092	0.04487721	0.999766922	-3.847811085
ENSG00000174891	protein_coding	RSRC1	3	-0.31530117	4.424089222	-2.057265018	0.044968465	0.999766922	-3.761601666
ENSG00000168003	protein_coding	SLC3A2	11	0.19774699	5.609750345	2.05681764	0.045013236	0.999766922	-3.752546951
ENSG00000138867	protein_coding	GUCD1	22	-0.748530875	8.471698555	-2.055030847	0.045192434	0.999766922	-3.807060407
ENSG00000142186	protein_coding	SCYL1	11	0.207002412	6.08472612	2.052306494	0.045466854	0.999766922	-3.759558809
ENSG00000197153	protein_coding	HIST1H3J	6	1.402101139	2.673335008	2.05216721	0.045480923	0.999766922	-3.873829913
ENSG00000111206	protein_coding	FOXM1	12	1.19259121	1.137854306	2.051061291	0.045592762	0.999766922	-4.101301779
ENSG00000124120	protein_coding	TTPAL	20	-0.189855058	5.172659545	-2.046889995	0.04601675	0.999766922	-3.767229567
ENSG00000287100	lncRNA	AL078600.1	6	-0.496785704	1.561517808	-2.046121828	0.046095202	0.999766922	-4.021084744
ENSG00000125844	protein_coding	RRBP1	20	0.311766518	6.070015008	2.045385537	0.046170507	0.999766922	-3.768812984
ENSG00000205981	protein_coding	DNAJC19	3	-0.250065417	3.961783013	-2.041338569	0.046586326	0.999766922	-3.796817584
ENSG00000107331	protein_coding	ABCA2	9	0.260270644	6.931187693	2.041011334	0.04662009	0.999766922	-3.780072826
ENSG00000143614	protein_coding	GATAD2B	1	0.183828529	5.885962971	2.038946867	0.046833593	0.999766922	-3.777611137
ENSG00000108590	protein_coding	MED31	17	-0.269193431	3.177146197	-2.038014204	0.046930324	0.999766922	-3.845424015
ENSG00000172331	protein_coding	BPGM	7	-0.95591963	6.937778828	-2.037778071	0.046954843	0.999766922	-3.784345237
ENSG00000225205	lncRNA	AC078883.1	2	-0.308317331	3.632694008	-2.03693501	0.04704247	0.999766922	-3.812051283
ENSG00000183955	protein_coding	KMT5A	12	0.186488297	4.578289883	2.036552955	0.047082227	0.999766922	-3.788964877
ENSG00000107104	protein_coding	KANK1	9	-0.602096354	3.650673092	-2.036431979	0.047094822	0.999766922	-3.809469704
ENSG00000144036	protein_coding	EXOC6B	2	-0.213846566	4.458531157	-2.036091672	0.047130268	0.999766922	-3.788105662
ENSG00000115944	protein_coding	COX7A2L	2	-0.182790038	5.094440561	-2.034679693	0.047277583	0.999766922	-3.784604113
ENSG00000012048	protein_coding	BRCA1	17	0.498648699	4.180505631	2.033805437	0.047368997	0.999766922	-3.804831948
ENSG00000257354	lncRNA	AC048341.1	12	-0.245656277	3.410629022	-2.031919601	0.047566704	0.999766922	-3.835127111
ENSG00000196456	protein_coding	ZNF775	7	0.294932943	2.095056727	2.029722176	0.047797979	0.999766922	-3.950568263
ENSG00000220205	protein_coding	VAMP2	17	0.153185909	5.584298232	2.026815322	0.048105416	0.999766922	-3.794435775
ENSG00000135045	protein_coding	C9orf40	9	-0.433821104	3.232193359	-2.026228035	0.048167737	0.999766922	-3.857540142
ENSG00000186235	lncRNA	LINC02610	2	-0.776962095	1.232525382	-2.025552449	0.048239514	0.999766922	-4.141143728
ENSG00000113522	protein_coding	RAD50	5	-0.277465342	3.040548096	-2.024164693	0.048387245	0.999766922	-3.867248015
ENSG00000213949	protein_coding	ITGA1	5	0.457061681	2.726438968	2.023493401	0.048458847	0.999766922	-3.898773258
ENSG00000182512	protein_coding	GLRX5	14	-1.000881168	6.259977162	-2.022798767	0.048533035	0.999766922	-3.801930882
ENSG00000175348	protein_coding	TMEM9B	11	-0.260156827	4.853720498	-2.022568742	0.048557624	0.999766922	-3.803315311
ENSG00000130487	protein_coding	KLHDC7B	22	0.602002927	3.173815482	2.02250251	0.048564706	0.999766922	-3.868886229
ENSG00000161036	protein_coding	LRWD1	7	0.364005423	4.783622924	2.02164709	0.048656253	0.999766922	-3.805084973
ENSG00000100558	protein_coding	PLEK2	14	-1.004738073	3.608114782	-2.017293414	0.0491245	0.999766922	-3.837786362
ENSG00000198836	protein_coding	OPA1	3	-0.280809522	6.657866244	-2.016358407	0.049225569	0.999766922	-3.81101989
ENSG00000102760	protein_coding	RGCC	13	-0.575302653	4.932100438	-2.016064536	0.049257372	0.999766922	-3.810708626
ENSG00000181350	protein_coding	LRRC75A	17	-0.506452784	3.487448642	-2.016037222	0.049260328	0.999766922	-3.842145102
ENSG00000213373	lncRNA	LINC00671	17	0.942700302	0.786515399	2.015486202	0.049320011	0.999766922	-4.241679654
ENSG00000215795	processed_pseudogene	AL390728.2	1	-0.512220507	1.056545443	-2.013798238	0.049503229	0.999766922	-4.119520652
ENSG00000143367	protein_coding	TUFT1	1	0.570072114	2.554005691	2.012434196	0.049651716	0.999766922	-3.927884196
ENSG00000211871	TR_J_gene	TRAJ18	14	-0.481578648	2.213646652	-2.012202511	0.049676976	0.999766922	-3.947133238
ENSG00000168255	protein_coding	POLR2J3	7	0.513771939	3.884265787	2.010000695	0.04991758	0.999766922	-3.845745641
ENSG00000235852	lncRNA	AC005540.1	2	-0.448162451	1.155977129	-2.00735787	0.050207705	0.999766922	-4.092826242
ENSG00000260473	lncRNA	AC068987.2	12	-0.443582097	1.394569055	-2.006607488	0.050290346	0.999766922	-4.051742265
ENSG00000139131	protein_coding	YARS2	12	-0.235806199	3.765587574	-2.004332975	0.05054156	0.999766922	-3.847128138
ENSG00000200834	misc_RNA	Y_RNA	9	0.567031613	1.429621561	2.003326174	0.050653104	0.999766922	-4.086646015
ENSG00000078808	protein_coding	SDF4	1	0.130370187	6.595958218	2.002300407	0.050766967	0.999766922	-3.830105131
ENSG00000235954	lncRNA	TTC28-AS1	22	-0.278744107	3.943810061	-2.002223031	0.050775565	0.999766922	-3.841800104
ENSG00000142583	protein_coding	SLC2A5	1	0.724187433	1.266821256	1.998001344	0.051246585	0.999766922	-4.104468574
ENSG00000165028	protein_coding	NIPSNAP3B	9	-0.516981922	1.355672417	-1.997394942	0.051314551	0.999766922	-4.048774842
ENSG00000167272	protein_coding	POP5	12	-0.265155492	3.060306964	-1.996972303	0.051361966	0.999766922	-3.895600467
ENSG00000186063	protein_coding	AIDA	1	-0.441131124	6.188624511	-1.995248924	0.051555702	0.999766922	-3.838375931
ENSG00000090013	protein_coding	BLVRB	19	-0.911514238	7.231869389	-1.995027637	0.051580624	0.999766922	-3.846022266
ENSG00000241549	transcribed_unprocessed_pseudogene	GUSBP2	6	-0.420259086	2.842054612	-1.993114723	0.051796495	0.999766922	-3.907404704
ENSG00000166794	protein_coding	PPIB	15	0.278018501	6.315975917	1.991833316	0.051941536	0.999766922	-3.843300291
ENSG00000184584	protein_coding	TMEM173	5	0.247347254	5.115989533	1.99074544	0.052064946	0.999766922	-3.844547456
ENSG00000143786	protein_coding	CNIH3	1	-0.39253562	2.043214585	-1.989852202	0.052166465	0.999766922	-3.999826179
ENSG00000102886	protein_coding	GDPD3	16	0.4928654	3.370522041	1.989833172	0.052168629	0.999766922	-3.893486324
ENSG00000197111	protein_coding	PCBP2	12	-0.273822761	7.518201009	-1.989726518	0.052180763	0.999766922	-3.855949742
ENSG00000230454	lncRNA	U73166.1	3	0.375546915	3.23165889	1.989651934	0.052189249	0.999766922	-3.901519157
ENSG00000188672	protein_coding	RHCE	1	-0.866800212	0.912546248	-1.989269432	0.05223279	0.999766922	-4.152682206
ENSG00000068878	protein_coding	PSME4	2	-0.298793029	7.411763442	-1.989026472	0.052260463	0.999766922	-3.855361333
ENSG00000140470	protein_coding	ADAMTS17	15	-0.503534048	2.863177393	-1.989017033	0.052261538	0.999766922	-3.901157077
ENSG00000133193	protein_coding	FAM104A	17	-0.683432091	7.214020733	-1.988557473	0.052313917	0.999766922	-3.854261497
ENSG00000267174	lncRNA	AC011472.2	19	0.597272928	4.050580412	1.98711269	0.052478883	0.999766922	-3.866991386
ENSG00000282988	protein_coding	AL031777.3	6	0.801634603	3.665207061	1.98667956	0.052528425	0.999766922	-3.877778051
ENSG00000287080	protein_coding	HIST1H3C	6	1.303247285	3.390004484	1.985863222	0.052621908	0.999766922	-3.891207152
ENSG00000150867	protein_coding	PIP4K2A	10	-0.605423911	9.323932147	-1.984907172	0.052731573	0.999766922	-3.915116779
ENSG00000165006	protein_coding	UBAP1	9	-0.387850612	6.615396369	-1.984452409	0.052783806	0.999766922	-3.854038864
ENSG00000275713	protein_coding	HIST1H2BH	6	0.860643463	4.148715656	1.982688168	0.052986865	0.999766922	-3.865439841
ENSG00000256594	transcribed_unprocessed_pseudogene	AC010186.2	12	-0.294730257	4.798347766	-1.982572189	0.053000238	0.999766922	-3.856511612
ENSG00000173039	protein_coding	RELA	11	0.157500058	6.112907723	1.981577611	0.053115032	0.999766922	-3.856755706
ENSG00000260793	lncRNA	AC003102.1	17	-0.297964389	2.604499029	-1.981180103	0.053160972	0.999766922	-3.935706475
ENSG00000240342	processed_pseudogene	RPS2P5	12	-1.244999171	6.614653077	-1.980929111	0.053189997	0.999766922	-3.859078137
ENSG00000125510	protein_coding	OPRL1	20	0.392998258	3.661650061	1.979941521	0.053304335	0.999766922	-3.888379546
ENSG00000104522	protein_coding	TSTA3	8	-0.795346145	5.171167261	-1.97897523	0.053416412	0.999766922	-3.860692314
ENSG00000118985	protein_coding	ELL2	5	0.299169871	4.865934833	1.978695744	0.053448867	0.999766922	-3.861273135
ENSG00000100918	protein_coding	REC8	14	0.469979179	3.720285179	1.978207345	0.053505622	0.999766922	-3.887345249
ENSG00000117724	protein_coding	CENPF	1	0.873426073	2.588024065	1.977449189	0.053593826	0.999766922	-3.953447933
ENSG00000183060	protein_coding	LYSMD4	15	-0.344416392	3.362135926	-1.977017651	0.053644088	0.999766922	-3.895012096
ENSG00000105281	protein_coding	SLC1A5	19	-0.78933867	6.700466994	-1.975250819	0.053850295	0.999766922	-3.867060767
ENSG00000286127	lncRNA	AP000553.8	22	0.394804626	1.315528332	1.974935342	0.053887185	0.999766922	-4.113661294
ENSG00000166123	protein_coding	GPT2	16	0.365250149	1.177768346	1.974007966	0.053995756	0.999766922	-4.120190031
ENSG00000113318	protein_coding	MSH3	5	-0.242808224	5.025978077	-1.973508596	0.054054297	0.999766922	-3.867917975
ENSG00000130363	protein_coding	RSPH3	6	0.335173302	4.359026471	1.973501315	0.054055151	0.999766922	-3.871079471
ENSG00000154736	protein_coding	ADAMTS5	21	-0.990804521	0.955898004	-1.973448262	0.054061373	0.999766922	-4.106828303
ENSG00000221823	protein_coding	PPP3R1	2	-0.46509217	7.004678972	-1.973232181	0.054086724	0.999766922	-3.871849
ENSG00000113615	protein_coding	SEC24A	5	0.2130287	5.202727083	1.972205795	0.05420728	0.999766922	-3.869599665
ENSG00000016864	protein_coding	GLT8D1	3	0.158794239	4.177887948	1.972056015	0.054224892	0.999766922	-3.877205694
ENSG00000079459	protein_coding	FDFT1	8	-0.296311509	5.544063008	-1.971777999	0.054257595	0.999766922	-3.870019358
ENSG00000230615	lncRNA	AL139220.2	1	-0.79483104	2.548982835	-1.971292822	0.054314708	0.999766922	-3.966401941
ENSG00000119333	protein_coding	WDR34	9	0.623226068	1.934174001	1.971240714	0.054320845	0.999766922	-4.060132628
ENSG00000006712	protein_coding	PAF1	19	0.173828278	4.827054041	1.970821741	0.054370212	0.999766922	-3.872194145
ENSG00000130402	protein_coding	ACTN4	19	0.291809604	7.664477825	1.9706295	0.054392876	0.999766922	-3.881623757
ENSG00000123219	protein_coding	CENPK	5	-0.705855165	4.06068021	-1.970192768	0.054444394	0.999766922	-3.887606044
ENSG00000099377	protein_coding	HSD3B7	16	0.609349032	1.15021402	1.96902045	0.054582891	0.999766922	-4.184804935
ENSG00000215305	protein_coding	VPS16	20	0.182973563	5.21105255	1.968481777	0.054646632	0.999766922	-3.874548775
ENSG00000125734	protein_coding	GPR108	19	0.22677102	5.621852358	1.967135046	0.054806268	0.999766922	-3.876320788
ENSG00000234737	processed_pseudogene	KRT18P15	3	-0.652929977	1.074498673	-1.966577608	0.054872462	0.999766922	-4.104716848
ENSG00000126432	protein_coding	PRDX5	11	-0.540875014	5.80752712	-1.965627547	0.054985436	0.999766922	-3.878350487
ENSG00000279821	TEC	AC145098.2	5	0.736990542	3.213535498	1.964709206	0.055094829	0.999766922	-3.933517154
ENSG00000108479	protein_coding	GALK1	17	0.336195033	4.053597273	1.964331681	0.055139854	0.999766922	-3.890325553
ENSG00000161847	protein_coding	RAVER1	19	0.245383304	5.188484855	1.963653054	0.055220869	0.999766922	-3.881069499
ENSG00000221983	protein_coding	UBA52	19	-0.5108711	9.494539871	-1.962743997	0.055329553	0.999766922	-3.943702321
ENSG00000001084	protein_coding	GCLC	6	-0.447186421	5.527073406	-1.961622722	0.055463862	0.999766922	-3.883756859
ENSG00000254709	protein_coding	IGLL5	22	0.882552423	1.207178669	1.961548936	0.05547271	0.999766922	-4.139781455
ENSG00000272556	transcribed_unprocessed_pseudogene	GTF2IP13	7	0.452148398	1.509832006	1.961509405	0.055477451	0.999766922	-4.071516258
ENSG00000275888	lncRNA	AC132872.3	17	0.678009634	2.223388368	1.961039492	0.055533833	0.999766922	-4.042445475
ENSG00000144559	protein_coding	TAMM41	3	-0.324158063	4.195110116	-1.961014279	0.05553686	0.999766922	-3.890370364
ENSG00000100991	protein_coding	TRPC4AP	20	0.184926132	6.948217349	1.960859193	0.05555548	0.999766922	-3.886527232
ENSG00000126461	protein_coding	SCAF1	19	0.184010261	6.379181983	1.960640962	0.055581689	0.999766922	-3.885188993
ENSG00000218596	processed_pseudogene	AL162578.1	6	-0.243653288	2.748442998	-1.959183872	0.05575696	0.999766922	-3.955465835
ENSG00000167851	protein_coding	CD300A	17	0.385840642	7.436536219	1.958726038	0.05581213	0.999766922	-3.893469239
ENSG00000008441	protein_coding	NFIX	19	-0.98233854	6.875539793	-1.958196129	0.055876044	0.999766922	-3.890731727
ENSG00000177352	protein_coding	CCDC71	3	-0.164106455	4.696389963	-1.956611511	0.056067544	0.999766922	-3.891546964
ENSG00000233392	lncRNA	AC104809.2	2	-1.176903513	2.659222064	-1.955822286	0.056163131	0.999766922	-3.957170587
ENSG00000108559	protein_coding	NUP88	17	-0.204337553	5.332984841	-1.955425027	0.056211298	0.999766922	-3.892087326
ENSG00000111716	protein_coding	LDHB	12	-0.447961076	2.298149176	-1.95437476	0.056338812	0.999766922	-3.999213607
ENSG00000116809	protein_coding	ZBTB17	1	0.137352765	4.986885813	1.954330343	0.05634421	0.999766922	-3.893697508
ENSG00000170456	protein_coding	DENND5B	12	0.513075516	3.094660145	1.952085945	0.056617559	0.999766922	-3.931654924
ENSG00000183666	transcribed_unprocessed_pseudogene	GUSBP1	5	-0.409444592	3.254765179	-1.951646262	0.056671242	0.999766922	-3.928499811
ENSG00000215883	protein_coding	CYB5RL	1	-0.350747352	2.83441017	-1.951171051	0.056729312	0.999766922	-3.956011659
ENSG00000170667	protein_coding	RASA4B	7	0.480260261	1.372610904	1.95088136	0.056764736	0.999766922	-4.072363461
ENSG00000149554	protein_coding	CHEK1	11	0.880612168	1.160441045	1.947564907	0.057171638	0.999766922	-4.193841308
ENSG00000132964	protein_coding	CDK8	13	-0.199466691	4.38092234	-1.947415891	0.05718998	0.999766922	-3.905364821
ENSG00000249709	protein_coding	ZNF564	19	0.240139085	2.86766391	1.946772842	0.057269187	0.999766922	-3.961694565
ENSG00000112782	protein_coding	CLIC5	6	-0.373196806	2.430395104	-1.945211533	0.057461893	0.999766922	-3.996794613
ENSG00000269720	protein_coding	CCDC194	19	1.013265449	1.110176484	1.944966589	0.057492176	0.999766922	-4.200898148
ENSG00000092929	protein_coding	UNC13D	17	0.268364849	8.265556812	1.944396061	0.057562764	0.999766922	-3.925201889
ENSG00000214439	transcribed_unprocessed_pseudogene	FAM185BP	7	-0.300352876	3.475800589	-1.943560144	0.057666321	0.999766922	-3.928288631
ENSG00000003249	protein_coding	DBNDD1	16	-0.809956657	0.898538908	-1.942732864	0.057768965	0.999766922	-4.176595747
ENSG00000111837	protein_coding	MAK	6	0.874567919	4.106098209	1.942317801	0.057820523	0.999766922	-3.916075873
ENSG00000162300	protein_coding	ZFPL1	11	0.1717799	4.159707178	1.942137433	0.05784294	0.999766922	-3.917366875
ENSG00000171617	protein_coding	ENC1	5	0.690864082	4.665610088	1.942079871	0.057850095	0.999766922	-3.910662381
ENSG00000273245	lncRNA	AC092653.1	2	-0.287710831	1.915447717	-1.942069459	0.05785139	0.999766922	-4.052178122
ENSG00000107862	protein_coding	GBF1	10	0.205462183	6.41933506	1.941835701	0.057880457	0.999766922	-3.910211447
ENSG00000174151	protein_coding	CYB561D1	1	-0.135328396	5.82979585	-1.940879829	0.057999447	0.999766922	-3.911755006
ENSG00000267100	lncRNA	ILF3-DT	19	-0.248343722	3.815004186	-1.939359369	0.058189151	0.999766922	-3.925615619
ENSG00000180822	protein_coding	PSMG4	6	-0.246438719	5.324004848	-1.938338005	0.058316883	0.999766922	-3.914988093
ENSG00000082146	protein_coding	STRADB	2	-0.947137096	8.965047703	-1.937307346	0.058446019	0.999766922	-3.959976615
ENSG00000234492	lncRNA	RPL34-AS1	4	-0.451716082	1.70603892	-1.937101298	0.058471866	0.999766922	-4.075749678
ENSG00000231682	lncRNA	LINC01891	2	-0.586909623	1.664222391	-1.936485862	0.058549123	0.999766922	-4.084097247
ENSG00000197948	protein_coding	FCHSD1	5	0.178896597	5.972352918	1.935458153	0.058678328	0.999766922	-3.9189378
ENSG00000089127	protein_coding	OAS1	12	0.898218793	6.768472181	1.934832269	0.058757135	0.999766922	-3.919458245
ENSG00000065491	protein_coding	TBC1D22B	6	-0.431298027	5.51098813	-1.934338035	0.05881943	0.999766922	-3.920402618
ENSG00000171530	protein_coding	TBCA	5	-0.18225041	3.093071327	-1.933979215	0.058864692	0.999766922	-3.965531489
ENSG00000276043	protein_coding	UHRF1	19	1.123150397	2.04623422	1.930496595	0.059305543	0.999766922	-4.063200357
ENSG00000130202	protein_coding	NECTIN2	19	1.876536862	2.949484732	1.929686276	0.059408522	0.999766922	-4.001227251
ENSG00000187097	protein_coding	ENTPD5	14	-0.3180049	4.387486101	-1.927490917	0.059688287	0.999766922	-3.930868098
ENSG00000137221	protein_coding	TJAP1	6	0.169043617	4.858156306	1.921745561	0.060425781	0.999766922	-3.936600966
ENSG00000178409	protein_coding	BEND3	6	0.422195189	1.380438893	1.920701293	0.06056066	0.999766922	-4.127177297
ENSG00000167548	protein_coding	KMT2D	12	0.291105278	9.192505988	1.919963489	0.06065611	0.999766922	-3.977848785
ENSG00000033100	protein_coding	CHPF2	7	0.162903472	6.431421098	1.919415086	0.060727141	0.999766922	-3.939708925
ENSG00000019485	protein_coding	PRDM11	11	-0.310400062	3.892857127	-1.919352628	0.060735235	0.999766922	-3.947494156
ENSG00000273703	protein_coding	HIST1H2BM	6	1.153660462	2.690550373	1.919273166	0.060745534	0.999766922	-4.002021264
ENSG00000145495	protein_coding	MARCH6	5	-0.209243579	8.031832106	-1.918690963	0.06082104	0.999766922	-3.951206382
ENSG00000021645	protein_coding	NRXN3	14	-1.54360728	0.678451773	-1.918202579	0.06088444	0.999766922	-4.297341208
ENSG00000124374	protein_coding	PAIP2B	2	-0.399248229	2.864719591	-1.915728596	0.06120647	0.999766922	-3.989847843
ENSG00000112473	protein_coding	SLC39A7	6	0.234004506	3.631710075	1.915687548	0.061211826	0.999766922	-3.962294534
ENSG00000124507	protein_coding	PACSIN1	6	0.668758351	1.952084992	1.91450207	0.061366662	0.999766922	-4.049329332
ENSG00000279430	TEC	AL590560.4	1	0.588564873	1.160989094	1.91193726	0.061702797	0.999766922	-4.171339989
ENSG00000162366	protein_coding	PDZK1IP1	1	-0.94584128	5.942321904	-1.911636184	0.061742358	0.999766922	-3.950075406
ENSG00000211854	TR_J_gene	TRAJ35	14	-0.454359853	1.541309554	-1.91059666	0.061879115	0.999766922	-4.122794799
ENSG00000163481	protein_coding	RNF25	2	0.170126282	3.364775687	1.90995584	0.061963549	0.999766922	-3.975331593
ENSG00000151366	protein_coding	NDUFC2	11	0.305303327	1.61329964	1.909775763	0.061987294	0.999766922	-4.134198909
ENSG00000277775	protein_coding	HIST1H3F	6	1.163770158	3.514020841	1.909399664	0.06203691	0.999766922	-3.972967194
ENSG00000211861	TR_J_gene	TRAJ28	14	-0.425232718	2.200913364	-1.909295642	0.062050639	0.999766922	-4.047109848
ENSG00000168785	protein_coding	TSPAN5	4	-0.867846976	6.908607165	-1.909135299	0.062071806	0.999766922	-3.953724829
ENSG00000163444	protein_coding	TMEM183A	1	-0.276019196	5.735416558	-1.908131397	0.062204474	0.999766922	-3.955346026
ENSG00000113811	protein_coding	SELENOK	3	-0.623109792	4.967632244	-1.90502513	0.062616506	0.999766922	-3.958286338
ENSG00000111671	protein_coding	SPSB2	12	-0.291490496	3.378418637	-1.904573497	0.062676607	0.999766922	-3.980521095
ENSG00000110696	protein_coding	C11orf58	11	-0.229878516	6.411039841	-1.903980145	0.062755641	0.999766922	-3.959850178
ENSG00000122043	lncRNA	LINC00544	13	-0.584750778	1.098312915	-1.90360328	0.062805883	0.999766922	-4.171898416
ENSG00000188290	protein_coding	HES4	1	1.294807536	2.394272664	1.902552891	0.062946098	0.999766922	-4.068576611
ENSG00000181924	protein_coding	COA4	11	-0.211101221	3.695689179	-1.902057001	0.063012386	0.999766922	-3.973414536
ENSG00000100104	protein_coding	SRRD	22	-0.497240351	5.100671978	-1.902044853	0.06301401	0.999766922	-3.962570504
ENSG00000204351	protein_coding	SKIV2L	6	0.175463184	5.474400455	1.901950404	0.063026643	0.999766922	-3.963366412
ENSG00000204525	protein_coding	HLA-C	6	-2.699829289	9.058004232	-1.901840101	0.063041399	0.999766922	-3.992232032
ENSG00000183604	transcribed_unprocessed_pseudogene	SMG1P5	16	-0.492994974	5.821402039	-1.900861415	0.063172451	0.999766922	-3.964652765
ENSG00000253307	lncRNA	AC011676.1	8	0.49227063	2.706652443	1.900543142	0.063215119	0.999766922	-4.011963931
ENSG00000129467	protein_coding	ADCY4	14	0.596087604	1.923404486	1.900235531	0.063256382	0.999766922	-4.122576187
ENSG00000105610	protein_coding	KLF1	19	-0.884068669	5.053422961	-1.899737386	0.063323251	0.999766922	-3.965157619
ENSG00000168803	protein_coding	ADAL	15	-0.313615317	2.04068342	-1.898434095	0.063498485	0.999766922	-4.0740081
ENSG00000113595	protein_coding	TRIM23	5	-0.327409897	5.380524105	-1.897235092	0.063660062	0.999766922	-3.969192328
ENSG00000164252	protein_coding	AGGF1	5	0.173938902	3.837888391	1.896847188	0.06371241	0.999766922	-3.977482988
ENSG00000161202	protein_coding	DVL3	3	0.170749817	5.849521179	1.896118755	0.063810813	0.999766922	-3.971205248
ENSG00000151651	protein_coding	ADAM8	10	0.363263922	9.071614404	1.895206163	0.063934276	0.999766922	-4.000642067
ENSG00000286488	lncRNA	AC103858.3	15	0.358373195	4.4759373	1.89276691	0.064265276	0.999766922	-3.974160083
ENSG00000181789	protein_coding	COPG1	3	0.177758843	6.606940142	1.891510918	0.064436278	0.999766922	-3.975735611
ENSG00000172830	protein_coding	SSH3	11	0.25485484	4.927907902	1.891082548	0.064494689	0.999766922	-3.976273296
ENSG00000227232	unprocessed_pseudogene	WASH7P	1	0.362865246	3.001909457	1.890450812	0.064580912	0.999766922	-4.00852071
ENSG00000087448	protein_coding	KLHL42	12	-0.237404273	4.777917757	-1.889399432	0.064724628	0.999766922	-3.978286763
ENSG00000277147	transcribed_unprocessed_pseudogene	LINC00869	1	-0.321262043	4.855474396	-1.887667795	0.064961923	0.999766922	-3.980425697
ENSG00000068912	protein_coding	ERLEC1	2	0.238977897	4.135232644	1.887156887	0.065032077	0.999766922	-3.983275869
ENSG00000100239	protein_coding	PPP6R2	22	0.171713717	6.76983492	1.886571776	0.065112498	0.999766922	-3.981803523
ENSG00000158545	protein_coding	ZC3H18	16	0.179544876	6.142445059	1.886485277	0.065124394	0.999766922	-3.983154334
ENSG00000151148	protein_coding	UBE3B	12	0.154696053	6.468094859	1.886469176	0.065126609	0.999766922	-3.98235173
ENSG00000176182	protein_coding	MYPOP	19	0.211073477	3.507390389	1.884444441	0.065405606	0.999766922	-3.998226385
ENSG00000140264	protein_coding	SERF2	15	-0.519880812	9.097084945	-1.883579914	0.065525042	0.999766922	-4.015541859
ENSG00000165572	protein_coding	KBTBD6	13	-0.26473695	3.597573851	-1.883257067	0.065569691	0.999766922	-3.996757866
ENSG00000249492	lncRNA	AC114956.3	5	-0.311582868	1.66638116	-1.881931459	0.065753292	0.999766922	-4.124716353
ENSG00000161638	protein_coding	ITGA5	12	0.320764949	7.787722473	1.881226947	0.065851047	0.999766922	-3.993135637
ENSG00000136842	protein_coding	TMOD1	9	-0.925268987	6.118322476	-1.880706823	0.065923297	0.999766922	-3.989912343
ENSG00000214193	protein_coding	SH3D21	1	0.416679217	2.962055377	1.880293637	0.065980739	0.999766922	-4.022281083
ENSG00000076924	protein_coding	XAB2	19	0.133850921	5.634386399	1.878636012	0.066211616	0.999766922	-3.994157109
ENSG00000274997	protein_coding	HIST1H2AH	6	1.225494605	2.942409082	1.877533225	0.066365594	0.999766922	-4.034415926
ENSG00000138175	protein_coding	ARL3	10	0.296425845	2.651243058	1.873983195	0.066863336	0.999766922	-4.058086782
ENSG00000260361	lncRNA	AC106028.3	15	0.674428988	1.098113442	1.873647282	0.066910597	0.999766922	-4.224684394
ENSG00000213963	lncRNA	AC019080.1	2	-0.294714674	2.144754248	-1.873606343	0.066916359	0.999766922	-4.093370042
ENSG00000156136	protein_coding	DCK	4	-0.286086625	5.683926823	-1.872613792	0.067056182	0.999766922	-4.001977036
ENSG00000012983	protein_coding	MAP4K5	14	-0.303390753	5.862726434	-1.872165314	0.067119441	0.999766922	-4.002401702
ENSG00000279236	TEC	AC064801.2	18	0.588068474	3.108105909	1.871929789	0.067152683	0.999766922	-4.034937968
ENSG00000178440	lncRNA	TIMM23B-AGAP6	10	-0.309903228	2.534119362	-1.87160556	0.067198468	0.999766922	-4.051594133
ENSG00000232228	processed_pseudogene	AC092431.2	2	-0.347099429	1.839622092	-1.87056243	0.067345948	0.999766922	-4.115093161
ENSG00000074370	protein_coding	ATP2A3	17	0.169256471	8.863630076	1.869522924	0.067493188	0.999766922	-4.02379323
ENSG00000213866	processed_pseudogene	YBX1P10	9	-0.613990416	1.150720034	-1.869336696	0.067519595	0.999766922	-4.221643099
ENSG00000143158	protein_coding	MPC2	1	-0.27459659	4.401599817	-1.868830037	0.067591483	0.999766922	-4.004281894
ENSG00000135457	protein_coding	TFCP2	12	0.148865259	5.207236026	1.868648065	0.067617319	0.999766922	-4.006202962
ENSG00000103202	protein_coding	NME4	16	-0.434938517	3.877103372	-1.867863162	0.06772885	0.999766922	-4.010399016
ENSG00000168612	protein_coding	ZSWIM1	20	-0.271550001	3.363370772	-1.867008678	0.067850447	0.999766922	-4.020701608
ENSG00000069966	protein_coding	GNB5	15	-0.257685994	5.274792321	-1.866789264	0.0678817	0.999766922	-4.009057996
ENSG00000011566	protein_coding	MAP4K3	2	-0.167811304	4.115352219	-1.865283357	0.06809653	0.999766922	-4.009662709
ENSG00000159346	protein_coding	ADIPOR1	1	-0.792752985	10.06486741	-1.864881807	0.068153912	0.999766922	-4.064936408
ENSG00000287917	lncRNA	AP000944.7	11	0.548841802	2.243855564	1.863979893	0.068282945	0.999766922	-4.064698634
ENSG00000111335	protein_coding	OAS2	12	0.786091456	7.51186663	1.863882958	0.068296826	0.999766922	-4.010399968
ENSG00000256628	lncRNA	ZBTB11-AS1	3	-0.227161171	3.458304874	-1.862083111	0.068554986	0.999766922	-4.026940718
ENSG00000261167	lncRNA	AC107027.3	3	-0.32534958	1.883864139	-1.859519497	0.068924124	0.999766922	-4.122324242
ENSG00000124496	protein_coding	TRERF1	6	0.216556605	6.663206926	1.859171183	0.068974407	0.999766922	-4.016464096
ENSG00000163541	protein_coding	SUCLG1	2	-0.174603449	4.526483475	-1.857483156	0.069218537	0.999766922	-4.018115463
ENSG00000198521	protein_coding	ZNF43	19	-0.219333677	4.226967991	-1.857435854	0.069225388	0.999766922	-4.018636136
ENSG00000243064	transcribed_unprocessed_pseudogene	ABCC13	21	-0.809637807	3.110525994	-1.857379326	0.069233577	0.999766922	-4.051858624
ENSG00000130165	protein_coding	ELOF1	19	-0.513434139	5.461036516	-1.857089622	0.069275556	0.999766922	-4.021121157
ENSG00000118242	protein_coding	MREG	2	-0.279120571	2.41559925	-1.85633088	0.069385603	0.999766922	-4.083488283
ENSG00000286522	protein_coding	HIST1H3B	6	1.163114745	3.769079336	1.854050015	0.069717309	0.999766922	-4.027164338
ENSG00000108406	protein_coding	DHX40	17	-0.241866014	5.115130286	-1.853413312	0.069810143	0.999766922	-4.025538041
ENSG00000106993	protein_coding	CDC37L1	9	-0.238986992	3.698836008	-1.852902329	0.069884723	0.999766922	-4.030602704
ENSG00000163823	protein_coding	CCR1	3	0.749648851	6.969997259	1.852835531	0.069894477	0.999766922	-4.023998045
ENSG00000179406	lncRNA	LINC00174	7	0.299741882	4.64542721	1.850701394	0.070206727	0.999766922	-4.027091482
ENSG00000188312	protein_coding	CENPP	9	-0.4335343	2.685329998	-1.850395738	0.070251545	0.999766922	-4.065974388
ENSG00000005700	protein_coding	IBTK	6	0.214909593	4.580888494	1.85038956	0.070252451	0.999766922	-4.026942174
ENSG00000143995	protein_coding	MEIS1	2	0.591492924	3.158598722	1.848660282	0.070506469	0.999766922	-4.044175684
ENSG00000161021	protein_coding	MAML1	5	0.19100955	4.199951631	1.847795484	0.070633793	0.999766922	-4.030371292
ENSG00000214826	unprocessed_pseudogene	DDX12P	12	0.58015374	2.358350969	1.846145533	0.070877253	0.999766922	-4.093574694
ENSG00000152642	protein_coding	GPD1L	3	-0.205706719	4.320003821	-1.844428078	0.071131427	0.999766922	-4.03411562
ENSG00000018189	protein_coding	RUFY3	4	-0.211869031	5.291400651	-1.844197263	0.071165645	0.999766922	-4.037734601
ENSG00000091164	protein_coding	TXNL1	18	-0.162945872	4.881773369	-1.844000074	0.071194889	0.999766922	-4.036084298
ENSG00000182768	protein_coding	NGRN	15	-0.26593139	4.061320019	-1.843647341	0.071247226	0.999766922	-4.036242509
ENSG00000126391	protein_coding	FRMD8	11	0.168581381	6.389664648	1.843000016	0.071343358	0.999766922	-4.038106016
ENSG00000157045	protein_coding	NTAN1	16	-0.381011978	3.307190288	-1.842552248	0.071409918	0.999766922	-4.054083267
ENSG00000170089	transcribed_unprocessed_pseudogene	AC106795.1	5	-0.57373456	1.680887533	-1.842317771	0.071444794	0.999766922	-4.13697138
ENSG00000243650	misc_RNA	RN7SL834P	2	0.377747915	3.037542173	1.841817703	0.071519222	0.999766922	-4.070496863
ENSG00000261218	lncRNA	AC099524.1	16	0.455541498	2.754445099	1.839611664	0.07184834	0.999766922	-4.08925556
ENSG00000139197	protein_coding	PEX5	12	-0.196114247	3.486745323	-1.83906922	0.071929462	0.999766922	-4.051231845
ENSG00000068745	protein_coding	IP6K2	3	0.15731789	5.605880128	1.838861462	0.071960553	0.999766922	-4.04541021
ENSG00000260152	processed_pseudogene	AC113208.2	15	0.588776143	1.872106341	1.83784405	0.072112971	0.999766922	-4.146576518
ENSG00000107077	protein_coding	KDM4C	9	-0.146212285	6.995004085	-1.83606574	0.072380034	0.999766922	-4.044517916
ENSG00000133275	protein_coding	CSNK1G2	19	0.170450424	7.459892484	1.835793261	0.072421027	0.999766922	-4.044845123
ENSG00000065000	protein_coding	AP3D1	19	0.179100949	6.982504541	1.835213432	0.072508327	0.999766922	-4.045590794
ENSG00000182095	protein_coding	TNRC18	7	0.306509484	8.724126351	1.834110409	0.072674643	0.999766922	-4.059439798
ENSG00000243364	protein_coding	EFNA4	1	0.221561735	2.276582321	1.833623594	0.072748149	0.999766922	-4.111362232
ENSG00000100151	protein_coding	PICK1	22	0.266346764	3.914817112	1.833322234	0.072793683	0.999766922	-4.049138317
ENSG00000138606	protein_coding	SHF	15	-0.349326346	1.697790468	-1.832871132	0.072861888	0.999766922	-4.159642211
ENSG00000147454	protein_coding	SLC25A37	8	-0.720837914	11.26396009	-1.830469034	0.073225985	0.999766922	-4.130759019
ENSG00000100564	protein_coding	PIGH	14	-0.179771911	3.317039384	-1.829863834	0.07331796	0.999766922	-4.062811558
ENSG00000114270	protein_coding	COL7A1	3	0.597234924	1.126784037	1.82950654	0.073372305	0.999766922	-4.21921808
ENSG00000258922	lncRNA	AC106028.2	15	0.640736051	1.040681835	1.82949725	0.073373718	0.999766922	-4.263590683
ENSG00000285535	lncRNA	AC021683.5	17	-0.583460096	1.052910267	-1.829348171	0.073396404	0.999766922	-4.22615148
ENSG00000141965	protein_coding	FEM1A	19	-0.297153163	6.380105913	-1.827219498	0.073720972	0.999766922	-4.057824696
ENSG00000119599	protein_coding	DCAF4	14	-0.375537177	3.14856048	-1.827064516	0.07374465	0.999766922	-4.067092304
ENSG00000124243	protein_coding	BCAS4	20	-0.42642939	4.53966556	-1.826986255	0.073756609	0.999766922	-4.056226382
ENSG00000136932	protein_coding	TRMO	9	-0.18759039	4.918378905	-1.824732849	0.074101654	0.999766922	-4.060804185
ENSG00000156239	protein_coding	N6AMT1	21	-0.310447884	3.38238911	-1.823770671	0.074249397	0.999766922	-4.066757507
ENSG00000122299	protein_coding	ZC3H7A	16	0.126570134	5.973204396	1.823679197	0.074263456	0.999766922	-4.064669874
ENSG00000149532	protein_coding	CPSF7	11	0.151140197	6.745567587	1.823453366	0.074298174	0.999766922	-4.060684298
ENSG00000132819	protein_coding	RBM38	20	-0.837472759	9.496234564	-1.821639017	0.074577599	0.999766922	-4.091144986
ENSG00000187801	protein_coding	ZFP69B	1	0.262648881	1.665670043	1.820283757	0.074786898	0.999766922	-4.174942814
ENSG00000119326	protein_coding	CTNNAL1	9	-0.749803019	2.848452977	-1.820059184	0.074821627	0.999766922	-4.090997561
ENSG00000274641	protein_coding	HIST1H2BO	6	0.985635578	3.044909848	1.820019016	0.074827841	0.999766922	-4.090230123
ENSG00000172794	protein_coding	RAB37	17	0.211673856	6.836478447	1.818363781	0.075084254	0.999766922	-4.066765899
ENSG00000105640	protein_coding	RPL18A	19	-0.276437882	8.554396165	-1.818209469	0.075108196	0.999766922	-4.074573426
ENSG00000273759	lncRNA	AL117379.1	20	-0.212450872	2.454421772	-1.816630236	0.07535359	0.999766922	-4.114946558
ENSG00000167815	protein_coding	PRDX2	19	-0.66181477	5.802853428	-1.816216906	0.075417928	0.999766922	-4.073078908
ENSG00000110906	protein_coding	KCTD10	12	0.165638816	5.418298855	1.815449565	0.075537493	0.999766922	-4.075063282
ENSG00000239900	protein_coding	ADSL	22	-0.224738206	3.358460616	-1.815190975	0.075577822	0.999766922	-4.07716543
ENSG00000225880	lncRNA	LINC00115	1	-0.287194139	2.416760289	-1.814604997	0.075669276	0.999766922	-4.119896606
ENSG00000119408	protein_coding	NEK6	9	0.350423327	6.551659547	1.81459978	0.07567009	0.999766922	-4.072934183
ENSG00000143321	protein_coding	HDGF	1	-0.636663294	8.09325275	-1.813365178	0.075863081	0.999766922	-4.075502751
ENSG00000163606	protein_coding	CD200R1	3	-0.328092204	3.656489952	-1.810702309	0.076280747	0.999766922	-4.076909955
ENSG00000141503	protein_coding	MINK1	17	0.197662364	7.026296184	1.810660187	0.076287369	0.999766922	-4.075196453
ENSG00000254995	protein_coding	STX16-NPEPL1	20	0.343368938	3.102094862	1.809978824	0.076394557	0.999766922	-4.091073835
ENSG00000118816	protein_coding	CCNI	4	-0.408189975	9.033194149	-1.808228659	0.076670463	0.999766922	-4.093386785
ENSG00000196358	protein_coding	NTNG2	9	0.621722192	7.01993767	1.807985427	0.076708874	0.999766922	-4.080014532
ENSG00000188827	protein_coding	SLX4	16	0.213981743	4.622823655	1.807977892	0.076710064	0.999766922	-4.0796895
ENSG00000269560	lncRNA	AC010422.4	19	0.252897182	1.88540762	1.807833474	0.076732878	0.999766922	-4.158453896
ENSG00000152784	protein_coding	PRDM8	4	0.25805578	4.280028372	1.807542731	0.076778825	0.999766922	-4.078379388
ENSG00000129480	protein_coding	DTD2	14	-0.261917217	2.462808215	-1.807288486	0.076819023	0.999766922	-4.119754475
ENSG00000230715	processed_pseudogene	AC018638.2	7	0.263181706	4.309749418	1.80707191	0.076853279	0.999766922	-4.07906778
ENSG00000003147	protein_coding	ICA1	7	0.379868274	1.765647113	1.807033941	0.076859286	0.999766922	-4.188382797
ENSG00000114030	protein_coding	KPNA1	3	-0.177636816	6.568087211	-1.806282946	0.076978179	0.999766922	-4.08296384
ENSG00000143315	protein_coding	PIGM	1	-0.174592933	4.134198498	-1.805656885	0.077077411	0.999766922	-4.0804967
ENSG00000226501	processed_pseudogene	USF1P1	21	-0.371931409	1.26239156	-1.80520191	0.077149593	0.999766922	-4.234602828
ENSG00000141034	protein_coding	GID4	17	-0.43444832	4.871874907	-1.80476288	0.0772193	0.999766922	-4.08571897
ENSG00000134057	protein_coding	CCNB1	5	0.639133941	2.549142346	1.804052154	0.077332256	0.999766922	-4.12884435
ENSG00000223547	protein_coding	ZNF844	19	0.374729432	3.236428132	1.803145546	0.077476545	0.999766922	-4.092381336
ENSG00000180228	protein_coding	PRKRA	2	-0.164924736	4.065893551	-1.802264901	0.077616919	0.999766922	-4.084474112
ENSG00000286872	lncRNA	AC024270.5	15	0.522123867	1.225101177	1.802025464	0.077655122	0.999766922	-4.233012572
ENSG00000174276	protein_coding	ZNHIT2	11	-0.275638311	2.520996312	-1.801864579	0.0776808	0.999766922	-4.123032923
ENSG00000272106	lncRNA	AL691432.2	1	-0.287940999	2.104897199	-1.801160349	0.077793285	0.999766922	-4.151571959
ENSG00000166436	protein_coding	TRIM66	11	0.423166455	5.373895124	1.800955968	0.077825956	0.999766922	-4.093322874
ENSG00000124151	protein_coding	NCOA3	20	0.183030934	7.499009672	1.80091076	0.077833184	0.999766922	-4.086071062
ENSG00000154122	protein_coding	ANKH	5	-0.502044371	6.722240434	-1.800854232	0.077842223	0.999766922	-4.087934017
ENSG00000109736	protein_coding	MFSD10	4	0.220471282	5.197408076	1.800800191	0.077850865	0.999766922	-4.091947513
ENSG00000230530	lncRNA	LIMD1-AS1	3	-0.251927478	1.738689492	-1.800451785	0.0779066	0.999766922	-4.186367233
ENSG00000256020	lncRNA	AC006205.2	12	-0.491215019	1.564380665	-1.799171452	0.078111704	0.999766922	-4.188058894
ENSG00000251600	lncRNA	AC107223.1	4	-0.568891604	1.859484218	-1.799049719	0.078131229	0.999766922	-4.165430298
ENSG00000235128	processed_pseudogene	AC013474.1	2	-0.445156597	1.424211474	-1.798410709	0.078233787	0.999766922	-4.206462566
ENSG00000198824	protein_coding	CHAMP1	13	0.181695782	4.418089337	1.797829598	0.07832715	0.999766922	-4.090939551
ENSG00000246273	lncRNA	SBF2-AS1	11	-0.426958496	1.665830702	-1.795270304	0.078739448	0.999766922	-4.182953873
ENSG00000170271	protein_coding	FAXDC2	5	-0.941156729	6.667860885	-1.794833618	0.078809978	0.999766922	-4.09518155
ENSG00000127564	protein_coding	PKMYT1	16	0.948933082	0.872775867	1.794812756	0.078813349	0.999766922	-4.295042949
ENSG00000115758	protein_coding	ODC1	2	-0.558437239	6.917145539	-1.794770871	0.078820117	0.999766922	-4.093633851
ENSG00000175203	protein_coding	DCTN2	12	0.141990553	5.382469622	1.794541979	0.078857112	0.999766922	-4.100807517
ENSG00000100418	protein_coding	DESI1	22	-0.206222965	5.336808789	-1.793367877	0.079047103	0.999766922	-4.102333601
ENSG00000117308	protein_coding	GALE	1	0.229926008	2.466231336	1.793267306	0.079063395	0.999766922	-4.136137217
ENSG00000132017	protein_coding	DCAF15	19	0.122207364	4.878196187	1.79314355	0.079083447	0.999766922	-4.099458679
ENSG00000130270	protein_coding	ATP8B3	19	0.354180176	2.025388006	1.792022577	0.079265269	0.999766922	-4.180299082
ENSG00000134779	protein_coding	TPGS2	18	-0.340007235	6.193182771	-1.791316604	0.079379958	0.999766922	-4.103499246
ENSG00000211876	TR_J_gene	TRAJ13	14	-0.407080355	1.881603899	-1.789400929	0.079691869	0.999766922	-4.176962059
ENSG00000151353	protein_coding	TMEM18	2	-0.230319999	4.172458788	-1.789028866	0.079752568	0.999766922	-4.100042458
ENSG00000166947	protein_coding	EPB42	15	-1.045952358	5.895639901	-1.788700811	0.079806119	0.999766922	-4.106099358
ENSG00000176124	lncRNA	DLEU1	13	-0.502882939	4.016041652	-1.788581931	0.079825532	0.999766922	-4.100458113
ENSG00000176834	protein_coding	VSIG10	12	0.64055332	1.652873661	1.788559303	0.079829228	0.999766922	-4.199481639
ENSG00000145335	protein_coding	SNCA	4	-0.895908456	9.724441583	-1.788339718	0.079865098	0.999766922	-4.130026621
ENSG00000075218	protein_coding	GTSE1	22	0.969683302	1.374418441	1.788297711	0.079871962	0.999766922	-4.237756732
ENSG00000119950	protein_coding	MXI1	10	-0.797085869	7.887775803	-1.786737765	0.080127193	0.999766922	-4.103208618
ENSG00000080854	protein_coding	IGSF9B	11	-0.387698849	4.804017902	-1.786702199	0.08013302	0.999766922	-4.107307992
ENSG00000131778	protein_coding	CHD1L	1	-0.34912678	1.665856333	-1.786264463	0.080204767	0.999766922	-4.19754902
ENSG00000197054	protein_coding	ZNF763	19	0.355771721	2.21837274	1.785410729	0.080344854	0.999766922	-4.152069246
ENSG00000233006	lncRNA	MIR3936HG	5	-0.506734249	2.085084407	-1.785216541	0.080376746	0.999766922	-4.162087741
ENSG00000251364	lncRNA	AC107884.1	11	-0.297038398	3.620509419	-1.784383994	0.080513599	0.999766922	-4.109053434
ENSG00000211851	TR_J_gene	TRAJ38	14	-0.432013859	2.802991143	-1.783953056	0.080584512	0.999766922	-4.123705106
ENSG00000248333	protein_coding	CDK11B	1	0.183110004	4.975788875	1.78370099	0.080626015	0.999766922	-4.111206319
ENSG00000177728	protein_coding	TMEM94	17	0.178934003	5.734371325	1.783579985	0.080645945	0.999766922	-4.115575381
ENSG00000149782	protein_coding	PLCB3	11	0.27331269	4.08312742	1.78183145	0.080934397	0.999766922	-4.108169169
ENSG00000135597	protein_coding	REPS1	6	-0.182641357	5.852091185	-1.7814808	0.080992347	0.999766922	-4.117950289
ENSG00000112699	protein_coding	GMDS	6	-0.19592322	4.123268681	-1.777978803	0.081573008	0.999766922	-4.112700203
ENSG00000286190	protein_coding	AC055839.2	17	0.297377537	4.087569988	1.777930974	0.081580963	0.999766922	-4.112928564
ENSG00000171574	protein_coding	ZNF584	19	-0.294897436	2.21953081	-1.776333141	0.081847073	0.999766922	-4.165475338
ENSG00000099804	protein_coding	CDC34	19	-0.752823173	7.664649587	-1.775917653	0.081916389	0.999766922	-4.115103878
ENSG00000249667	lncRNA	LINC01259	4	-0.493583376	2.118946231	-1.775520969	0.081982613	0.999766922	-4.15630477
ENSG00000143476	protein_coding	DTL	1	0.823379598	2.191610979	1.773328152	0.082349503	0.999766922	-4.185137446
ENSG00000271022	processed_pseudogene	AP002365.1	11	-0.474933032	1.05784281	-1.772915421	0.082418711	0.999766922	-4.253106026
ENSG00000168385	protein_coding	SEPTIN2	2	0.143815958	7.202808463	1.771337738	0.082683714	0.999766922	-4.121585635
ENSG00000179869	protein_coding	ABCA13	7	1.023883585	3.481338527	1.770529714	0.082819712	0.999766922	-4.143129587
ENSG00000158850	protein_coding	B4GALT3	1	-0.304468551	5.523500689	-1.770508291	0.08282332	0.999766922	-4.131487391
ENSG00000211865	TR_J_gene	TRAJ24	14	-0.414968659	2.293990444	-1.769637495	0.082970099	0.999766922	-4.158203823
ENSG00000231365	lncRNA	WARS2-AS1	1	-0.272435514	4.577153802	-1.768748278	0.083120206	0.999766922	-4.127236625
ENSG00000108239	protein_coding	TBC1D12	10	-0.328591728	3.12891678	-1.768255957	0.083203411	0.999766922	-4.133350335
ENSG00000119878	protein_coding	CRIPT	2	-0.168252112	5.357731376	-1.767256723	0.083372502	0.999766922	-4.134789347
ENSG00000167468	protein_coding	GPX4	19	-0.384183559	5.806531238	-1.766114743	0.083566099	0.999766922	-4.13583686
ENSG00000286912	lncRNA	AC006008.1	7	-0.364523494	1.701395933	-1.765989962	0.083587276	0.999766922	-4.218836513
ENSG00000131848	protein_coding	ZSCAN5A	19	-0.262384546	3.003262879	-1.765855918	0.083610029	0.999766922	-4.13624563
ENSG00000241058	protein_coding	NSUN6	10	-0.240831225	4.012667956	-1.763967174	0.083931188	0.999766922	-4.128585965
ENSG00000272333	protein_coding	KMT2B	19	0.228864248	7.200662416	1.76323844	0.084055375	0.999766922	-4.131065754
ENSG00000269821	lncRNA	KCNQ1OT1	11	-0.422237665	5.347373365	-1.763045505	0.08408828	0.999766922	-4.139173117
ENSG00000172638	protein_coding	EFEMP2	11	0.473235346	2.03572178	1.763011479	0.084094084	0.999766922	-4.216796536
ENSG00000141664	protein_coding	ZCCHC2	18	0.518937161	7.486914559	1.76169847	0.084318314	0.999766922	-4.132202454
ENSG00000279600	TEC	AC015804.1	17	-0.342471816	1.37954457	-1.760693527	0.084490271	0.999766922	-4.244944919
ENSG00000277053	transcribed_unprocessed_pseudogene	GTF2IP1	7	0.233349614	2.845662299	1.760584038	0.084509023	0.999766922	-4.141911871
ENSG00000171766	protein_coding	GATM	15	-0.605800213	1.159561022	-1.759724991	0.084656274	0.999766922	-4.271294329
ENSG00000185670	protein_coding	ZBTB3	11	-0.199227391	3.680457082	-1.759279753	0.084732677	0.999766922	-4.134498633
ENSG00000184730	protein_coding	APOBR	16	0.403437653	7.571885799	1.758992176	0.084782056	0.999766922	-4.134800941
ENSG00000165138	protein_coding	ANKS6	9	-0.345925968	3.332833739	-1.758429527	0.084878737	0.999766922	-4.13881584
ENSG00000233836	transcribed_unprocessed_pseudogene	AC139769.1	19	-0.428719119	1.962481733	-1.757626472	0.085016885	0.999766922	-4.188342857
ENSG00000063854	protein_coding	HAGH	16	-0.679322794	7.364622611	-1.755896052	0.085315204	0.999766922	-4.137680698
ENSG00000283041	processed_pseudogene	AC008038.1	7	-0.286466575	1.315399679	-1.755223587	0.08543137	0.999766922	-4.26107038
ENSG00000213983	protein_coding	AP1G2	14	0.186825577	6.622191553	1.751811073	0.086022903	0.999766922	-4.149742358
ENSG00000211856	TR_J_gene	TRAJ33	14	-0.390962589	2.390357435	-1.751239668	0.086122284	0.999766922	-4.173728443
ENSG00000106771	protein_coding	TMEM245	9	-0.191515961	6.339572974	-1.749795107	0.086373955	0.999766922	-4.15436378
ENSG00000111331	protein_coding	OAS3	12	1.039512793	7.87328198	1.749519508	0.086422039	0.999766922	-4.14519391
ENSG00000241120	processed_pseudogene	HMGN1P8	3	-0.237425965	2.18552762	-1.749468623	0.086430919	0.999766922	-4.18965406
ENSG00000259431	protein_coding	THTPA	14	-0.225892788	2.769109225	-1.748783102	0.08655063	0.999766922	-4.162303465
ENSG00000157445	protein_coding	CACNA2D3	3	-0.551226077	2.003635194	-1.748514985	0.086597488	0.999766922	-4.184256521
ENSG00000124831	protein_coding	LRRFIP1	2	0.20456132	8.797080601	1.748424955	0.086613227	0.999766922	-4.151021382
ENSG00000187840	protein_coding	EIF4EBP1	8	-0.285254654	3.172393894	-1.748257828	0.08664245	0.999766922	-4.15290204
ENSG00000159210	protein_coding	SNF8	17	-0.154775639	4.75839272	-1.747950866	0.086696147	0.999766922	-4.153577289
ENSG00000087365	protein_coding	SF3B2	11	0.154145378	6.99136277	1.747719918	0.086736564	0.999766922	-4.150806795
ENSG00000111790	protein_coding	FGFR1OP2	12	-0.319218803	6.446832783	-1.747322304	0.086806186	0.999766922	-4.156813392
ENSG00000158286	protein_coding	RNF207	1	-0.614398988	1.726691414	-1.745649866	0.087099536	0.999766922	-4.253075229
ENSG00000006007	protein_coding	GDE1	16	-0.306515461	6.174946223	-1.744819984	0.087245406	0.999766922	-4.161576791
ENSG00000112306	protein_coding	RPS12	6	-0.474040474	7.421764026	-1.744126307	0.087367491	0.999766922	-4.152848105
ENSG00000008083	protein_coding	JARID2	6	0.19935965	7.492799543	1.743772208	0.087429866	0.999766922	-4.151725652
ENSG00000188493	protein_coding	C19orf54	19	0.287009258	2.860889919	1.74302604	0.087561425	0.999766922	-4.165193195
ENSG00000117597	protein_coding	UTP25	1	-0.222295004	4.601046944	-1.742900755	0.087583531	0.999766922	-4.158165238
ENSG00000206573	lncRNA	THUMPD3-AS1	3	-0.170427592	6.134322548	-1.74086494	0.087943385	0.999766922	-4.166961568
ENSG00000267283	lncRNA	AC005306.1	19	0.38548026	3.382665748	1.739268416	0.088226448	0.999766922	-4.158489478
ENSG00000138160	protein_coding	KIF11	10	0.796024838	2.461124115	1.737916985	0.088466648	0.999766922	-4.196044473
ENSG00000213442	processed_pseudogene	RPL18AP3	12	-0.269393611	2.157505931	-1.73726231	0.088583203	0.999766922	-4.205998476
ENSG00000130958	protein_coding	SLC35D2	9	0.250145975	1.968093535	1.737137618	0.088605417	0.999766922	-4.208292282
ENSG00000100092	protein_coding	SH3BP1	22	0.194203762	4.815802149	1.736798006	0.088665943	0.999766922	-4.166406171
ENSG00000172270	protein_coding	BSG	19	-0.688259228	9.384397234	-1.736144004	0.088782596	0.999766922	-4.169897042
ENSG00000130347	protein_coding	RTN4IP1	6	-0.267332548	2.532471762	-1.735710129	0.088860056	0.999766922	-4.184509963
ENSG00000156970	protein_coding	BUB1B	15	0.82019995	0.853856498	1.73454995	0.089067459	0.999766922	-4.327636089
ENSG00000204138	protein_coding	PHACTR4	1	0.167207579	5.257189969	1.734469264	0.089081898	0.999766922	-4.175132811
ENSG00000204010	protein_coding	IFIT1B	10	-0.914542869	4.985391401	-1.734380723	0.089097745	0.999766922	-4.167571541
ENSG00000179119	protein_coding	SPTY2D1	11	0.147264273	5.565785503	1.734261777	0.089119038	0.999766922	-4.176307116
ENSG00000196981	protein_coding	WDR5B	3	-0.232171864	3.603357369	-1.733771121	0.089206914	0.999766922	-4.162899669
ENSG00000049883	protein_coding	PTCD2	5	-0.261329535	3.779401359	-1.732142748	0.089499072	0.999766922	-4.163701253
ENSG00000165416	protein_coding	SUGT1	13	-0.167320714	5.740962012	-1.731944655	0.089534667	0.999766922	-4.179441677
ENSG00000204628	protein_coding	RACK1	5	-0.222613296	8.704499184	-1.730562737	0.089783311	0.999766922	-4.16889511
ENSG00000103226	protein_coding	NOMO3	16	0.378734212	2.94759241	1.727570033	0.090323743	0.999766922	-4.178673902
ENSG00000163904	protein_coding	SENP2	3	0.139865817	5.265868634	1.726893621	0.090446264	0.999766922	-4.18346057
ENSG00000204323	protein_coding	SMIM5	17	-0.63284581	4.30501063	-1.72686321	0.090451776	0.999766922	-4.172700128
ENSG00000166887	protein_coding	VPS39	15	0.132175709	6.890917014	1.726853678	0.090453504	0.999766922	-4.176365368
ENSG00000205639	protein_coding	MFSD2B	2	-0.59770089	3.906674292	-1.726760955	0.090470311	0.999766922	-4.170762793
ENSG00000204463	protein_coding	BAG6	6	-0.436769488	8.242814427	-1.726619118	0.090496026	0.999766922	-4.170022374
ENSG00000164849	protein_coding	GPR146	7	-0.807245382	5.452324871	-1.726351935	0.090544482	0.999766922	-4.183316393
ENSG00000213398	protein_coding	LCAT	16	0.267372764	2.229763739	1.726110524	0.090588283	0.999766922	-4.212095118
ENSG00000122642	protein_coding	FKBP9	7	0.434874222	2.173300305	1.721846455	0.091364837	0.999766922	-4.207949132
ENSG00000111540	protein_coding	RAB5B	12	-0.214351889	7.337097591	-1.721649373	0.091400862	0.999766922	-4.177772104
ENSG00000263843	lncRNA	AC022211.2	17	-0.40330051	1.733281333	-1.721632874	0.091403878	0.999766922	-4.259746282
ENSG00000123352	protein_coding	SPATS2	12	0.293661639	2.894642686	1.721277924	0.091468791	0.999766922	-4.184148439
ENSG00000130518	protein_coding	IQCN	19	0.549546935	4.819511702	1.721065996	0.091507567	0.999766922	-4.180461154
ENSG00000151552	protein_coding	QDPR	4	-0.249039673	3.318759325	-1.72093728	0.091531124	0.999766922	-4.1780143
ENSG00000135541	protein_coding	AHI1	6	-0.497066171	3.12636216	-1.720568998	0.091598553	0.999766922	-4.180819698
ENSG00000173530	protein_coding	TNFRSF10D	8	-0.324438	3.618807891	-1.719506516	0.091793315	0.999766922	-4.177365248
ENSG00000146122	protein_coding	DAAM2	6	-1.359254317	2.299214956	-1.718902887	0.091904119	0.999766922	-4.205578403
ENSG00000117394	protein_coding	SLC2A1	1	-0.373190115	6.136881919	-1.718675838	0.091945825	0.999766922	-4.194124287
ENSG00000106789	protein_coding	CORO2A	9	0.234227559	4.06192145	1.718370923	0.092001859	0.999766922	-4.179696036
ENSG00000175544	protein_coding	CABP4	11	-0.474564176	1.146686728	-1.7179588	0.092077639	0.999766922	-4.291906021
ENSG00000167994	protein_coding	RAB3IL1	11	-0.820995563	3.239727825	-1.717800797	0.092106706	0.999766922	-4.182386568
ENSG00000105223	protein_coding	PLD3	19	0.211615691	6.127473579	1.717433708	0.092174267	0.999766922	-4.195006474
ENSG00000183864	protein_coding	TOB2	22	0.190355597	5.858803481	1.717295562	0.092199702	0.999766922	-4.196972622
ENSG00000188175	protein_coding	HEPACAM2	7	-0.848276893	0.904935882	-1.716880607	0.092276139	0.999766922	-4.328506781
ENSG00000227615	processed_pseudogene	AP001324.1	11	-1.453526637	1.160010059	-1.716320234	0.092379446	0.999766922	-4.321584951
ENSG00000260267	lncRNA	AC026471.1	16	-0.258329701	4.416844336	-1.714413585	0.092731662	0.999766922	-4.189873699
ENSG00000226287	transcribed_unprocessed_pseudogene	TMEM191A	22	-0.268424141	1.521746667	-1.7136254	0.092877588	0.999766922	-4.269265686
ENSG00000170515	protein_coding	PA2G4	12	-0.359937525	5.120808747	-1.713532471	0.092894806	0.999766922	-4.198433226
ENSG00000101546	protein_coding	RBFA	18	-0.304537914	2.668274367	-1.713152893	0.09296516	0.999766922	-4.196585997
ENSG00000107614	protein_coding	TRDMT1	10	-0.231509995	5.210383862	-1.709518992	0.093640931	0.999766922	-4.203962563
ENSG00000123612	protein_coding	ACVR1C	2	-0.476031189	1.679841412	-1.708787696	0.093777415	0.999766922	-4.257099769
ENSG00000108352	protein_coding	RAPGEFL1	17	0.408407338	3.247010565	1.708535618	0.093824499	0.999766922	-4.191506317
ENSG00000065978	protein_coding	YBX1	1	-0.478633739	9.282612497	-1.707511267	0.094016032	0.999766922	-4.196030401
ENSG00000133488	protein_coding	SEC14L4	22	-0.778524693	1.690425476	-1.707213778	0.094071717	0.999766922	-4.243602318
ENSG00000174099	protein_coding	MSRB3	12	0.402672654	2.783446163	1.706549605	0.094196138	0.999766922	-4.199371626
ENSG00000267990	unprocessed_pseudogene	AC063977.2	19	0.441903649	2.055570936	1.705234429	0.094442913	0.999766922	-4.232670985
ENSG00000274265	lncRNA	AC245297.3	1	-0.243176963	5.326485063	-1.704830216	0.094518865	0.999766922	-4.208849745
ENSG00000112146	protein_coding	FBXO9	6	-0.358079897	6.71706292	-1.700449211	0.095345305	0.999766922	-4.210107959
ENSG00000274925	lncRNA	ZKSCAN2-DT	16	-0.154721007	4.40417928	-1.699529378	0.095519579	0.999766922	-4.205676724
ENSG00000156453	protein_coding	PCDH1	5	-0.569572596	2.380934075	-1.699457936	0.095533126	0.999766922	-4.226780535
ENSG00000156860	protein_coding	FBRS	16	0.192598234	7.500568211	1.699362081	0.095551304	0.999766922	-4.202136471
ENSG00000092067	protein_coding	CEBPE	14	0.511748961	2.415519449	1.697685354	0.095869745	0.999766922	-4.236264798
ENSG00000248810	lncRNA	LINC02432	4	-1.0126569	3.877961341	-1.697279165	0.095947019	0.999766922	-4.201748774
ENSG00000171621	protein_coding	SPSB1	1	0.348454534	1.965517012	1.697177577	0.095966353	0.999766922	-4.241570452
ENSG00000117713	protein_coding	ARID1A	1	0.183245588	8.380396726	1.697107589	0.095979675	0.999766922	-4.201146337
ENSG00000085872	protein_coding	CHERP	19	0.164923971	5.508980786	1.696897057	0.096019759	0.999766922	-4.22141814
ENSG00000284719	lncRNA	AL033527.4	1	0.392137245	1.07130344	1.696782727	0.096041532	0.999766922	-4.297729144
ENSG00000276216	lncRNA	AC245014.3	1	-0.452821112	1.27329275	-1.696409012	0.096112732	0.999766922	-4.285331452
ENSG00000182923	protein_coding	CEP63	3	0.319115681	6.717960658	1.696142101	0.09616361	0.999766922	-4.21382282
ENSG00000144935	protein_coding	TRPC1	3	-0.422970519	2.133572683	-1.69587561	0.09621443	0.999766922	-4.235878154
ENSG00000142733	protein_coding	MAP3K6	1	0.431291841	3.04820459	1.694860408	0.096408233	0.999766922	-4.209795862
ENSG00000161016	protein_coding	RPL8	8	-0.249573877	8.360259054	-1.694386507	0.096498811	0.999766922	-4.204053145
ENSG00000175449	protein_coding	RFESD	5	-0.327132959	2.248081434	-1.693817708	0.096607621	0.999766922	-4.236806694
ENSG00000180537	protein_coding	RNF182	6	-2.177995029	3.743137208	-1.692956929	0.096772477	0.999766922	-4.208529964
ENSG00000276231	protein_coding	PIK3R6	17	0.364608188	4.488736285	1.692806075	0.096801392	0.999766922	-4.213690216
ENSG00000110330	protein_coding	BIRC2	11	-0.42582676	7.166811263	-1.691947151	0.096966165	0.999766922	-4.214111722
ENSG00000261716	transcribed_unprocessed_pseudogene	HIST2H2BC	1	0.289029543	5.35942069	1.691545381	0.097043318	0.999766922	-4.226803044
ENSG00000184922	protein_coding	FMNL1	17	0.287709232	9.60353004	1.691270564	0.097096121	0.999766922	-4.214457974
ENSG00000101057	protein_coding	MYBL2	20	0.611611165	3.442188534	1.690855324	0.09717595	0.999766922	-4.207621159
ENSG00000225101	transcribed_unprocessed_pseudogene	OR52K3P	11	0.489391142	4.962894791	1.690128213	0.097315866	0.999766922	-4.221487065
ENSG00000105501	protein_coding	SIGLEC5	19	0.927833208	1.816153683	1.689769352	0.097384981	0.999766922	-4.27686997
ENSG00000136908	protein_coding	DPM2	9	-0.656442088	6.676941762	-1.689549382	0.097427367	0.999766922	-4.220425693
ENSG00000213523	protein_coding	SRA1	5	0.23268858	4.849888274	1.689247275	0.097485604	0.999766922	-4.222323895
ENSG00000247271	lncRNA	ZBED5-AS1	11	-0.272719345	2.749650318	-1.689188511	0.097496936	0.999766922	-4.216896957
ENSG00000133641	protein_coding	C12orf29	12	-0.332035326	3.267873389	-1.688971285	0.097538832	0.999766922	-4.212101249
ENSG00000185909	protein_coding	KLHDC8B	3	0.550520196	3.983994168	1.688842537	0.097563671	0.999766922	-4.211751377
ENSG00000105373	protein_coding	NOP53	19	-0.316307516	8.138176457	-1.688686817	0.09759372	0.999766922	-4.209942568
ENSG00000131149	protein_coding	GSE1	16	0.207477866	6.828604985	1.68796123	0.097733836	0.999766922	-4.222021457
ENSG00000256973	lncRNA	AC053513.2	12	-0.332960744	1.230683916	-1.687688245	0.097786594	0.999766922	-4.293597015
ENSG00000167065	protein_coding	DUSP18	22	0.291973887	4.703306799	1.686603352	0.097996498	0.999766922	-4.224777932
ENSG00000163389	protein_coding	POGLUT1	3	-0.17967986	4.794517899	-1.685901458	0.098132497	0.999766922	-4.228301332
ENSG00000213090	processed_pseudogene	AC007256.1	2	-0.26138932	2.670162275	-1.685402018	0.098229363	0.999766922	-4.22256276
ENSG00000278949	TEC	AC127070.4	12	0.252042256	3.653402557	1.685286003	0.098251875	0.999766922	-4.213487346
ENSG00000170946	protein_coding	DNAJC24	11	-0.242420403	4.033639163	-1.685024813	0.098302573	0.999766922	-4.216788113
ENSG00000145949	protein_coding	MYLK4	6	-0.381620419	1.314636833	-1.68486317	0.09833396	0.999766922	-4.288635708
ENSG00000259377	lncRNA	AC026770.1	15	0.394317257	1.298422927	1.684847244	0.098337053	0.999766922	-4.302849823
ENSG00000198718	protein_coding	TOGARAM1	14	-0.168188326	4.633029274	-1.683540115	0.098591171	0.999766922	-4.228720378
ENSG00000173436	protein_coding	MICOS10	1	-0.184272328	3.392894538	-1.682315971	0.098829646	0.999766922	-4.21654809
ENSG00000038358	protein_coding	EDC4	16	0.152478044	5.646367052	1.682002975	0.098890697	0.999766922	-4.239573696
ENSG00000279700	TEC	AC131212.2	12	0.267109717	2.660320952	1.681809017	0.098928544	0.999766922	-4.228556571
ENSG00000196517	protein_coding	SLC6A9	1	-0.790979793	3.537177268	-1.681686055	0.098952544	0.999766922	-4.217095145
ENSG00000126746	protein_coding	ZNF384	12	0.127302973	5.653303778	1.680331331	0.099217281	0.999766922	-4.241635337
ENSG00000168818	protein_coding	STX18	4	-0.148859291	4.542754028	-1.680233474	0.099236426	0.999766922	-4.229742892
ENSG00000170180	protein_coding	GYPA	4	-0.682238902	2.445712278	-1.679597027	0.09936102	0.999766922	-4.246984254
ENSG00000065308	protein_coding	TRAM2	6	0.218561168	5.098777024	1.679022937	0.099473516	0.999766922	-4.240244946
ENSG00000119514	protein_coding	GALNT12	9	-0.312846943	2.495137418	-1.678887786	0.099500015	0.999766922	-4.234027484
ENSG00000162383	protein_coding	SLC1A7	1	-0.902777471	0.878088741	-1.678587989	0.099558817	0.999766922	-4.353175266
ENSG00000104219	protein_coding	ZDHHC2	8	-0.324036445	6.336734195	-1.677991543	0.099675887	0.999766922	-4.240588026
ENSG00000174206	protein_coding	C12orf66	12	-0.2539416	3.658635588	-1.67764644	0.099743676	0.999766922	-4.221703596
ENSG00000251661	lncRNA	AC136475.1	11	0.368812409	3.039426708	1.677600842	0.099752636	0.999766922	-4.226351796
ENSG00000186193	protein_coding	SAPCD2	9	0.946327035	1.745577727	1.677203014	0.099830834	0.999766922	-4.271697535
ENSG00000145919	protein_coding	BOD1	5	-0.195462599	3.611012219	-1.677132898	0.099844621	0.999766922	-4.221986592
ENSG00000113758	protein_coding	DBN1	5	0.37514658	4.299618771	1.677123943	0.099846382	0.999766922	-4.227553526
ENSG00000135297	protein_coding	MTO1	6	-0.14150714	5.256215698	-1.676631205	0.099943318	0.999766922	-4.243908958
ENSG00000076043	protein_coding	REXO2	11	-0.233841053	3.445457565	-1.675545712	0.10015714	0.999766922	-4.223395158
ENSG00000050344	protein_coding	NFE2L3	7	0.350179238	2.778255853	1.673883117	0.100485369	0.999766922	-4.23318359
ENSG00000065665	protein_coding	SEC61A2	10	0.230105618	3.870637589	1.673866091	0.100488734	0.999766922	-4.22712043
ENSG00000135951	protein_coding	TSGA10	2	-0.304591194	3.038033146	-1.673821615	0.100497527	0.999766922	-4.228770776
ENSG00000237440	protein_coding	ZNF737	19	-0.286517368	4.5450746	-1.673260467	0.100608519	0.999766922	-4.238011108
ENSG00000146054	protein_coding	TRIM7	5	0.515613157	1.559456625	1.672626588	0.100734018	0.999766922	-4.304151313
ENSG00000196417	protein_coding	ZNF765	19	0.249772746	3.826985708	1.672303381	0.100798057	0.999766922	-4.227067599
ENSG00000023228	protein_coding	NDUFS1	2	0.118538391	5.077824418	1.672205497	0.100817458	0.999766922	-4.246946105
ENSG00000118096	protein_coding	IFT46	11	0.210709168	2.508735221	1.671629821	0.100931623	0.999766922	-4.240547262
ENSG00000267317	lncRNA	AC027307.2	19	-0.225161857	2.449732783	-1.671207607	0.101015421	0.999766922	-4.239939753
ENSG00000019995	protein_coding	ZRANB1	10	-0.319831489	5.931173131	-1.670591003	0.101137903	0.999766922	-4.252264266
ENSG00000118762	protein_coding	PKD2	4	0.186764374	4.226335916	1.670361889	0.101183445	0.999766922	-4.235255222
ENSG00000088992	protein_coding	TESC	12	-0.671272976	6.600188075	-1.66907762	0.101439037	0.999766922	-4.243457107
ENSG00000196756	lncRNA	SNHG17	20	-0.207144945	5.007957821	-1.668491018	0.101555958	0.999766922	-4.251255578
ENSG00000119650	protein_coding	IFT43	14	-0.280241543	1.972540445	-1.66827277	0.101599487	0.999766922	-4.266645972
ENSG00000140471	protein_coding	LINS1	15	-0.267678695	5.715723163	-1.667623665	0.10172904	0.999766922	-4.256537307
ENSG00000167670	protein_coding	CHAF1A	19	0.328307244	4.038156062	1.667414145	0.101770886	0.999766922	-4.235305345
ENSG00000167986	protein_coding	DDB1	11	-0.261401472	7.189934866	-1.665203983	0.102213171	0.999766922	-4.241963124
ENSG00000102763	protein_coding	VWA8	13	-0.19816735	5.512682795	-1.664436936	0.102367037	0.999766922	-4.260343445
ENSG00000233791	lncRNA	LINC01136	1	0.503063981	1.489843187	1.664254228	0.102403715	0.999766922	-4.311504414
ENSG00000251259	lncRNA	AC004069.1	4	0.562076955	1.312453246	1.663902702	0.102474313	0.999766922	-4.326680929
ENSG00000151065	protein_coding	DCP1B	12	-0.253009865	2.138146261	-1.663622758	0.102530564	0.999766922	-4.263254569
ENSG00000165646	protein_coding	SLC18A2	10	-0.492748837	1.585227998	-1.663506644	0.102553903	0.999766922	-4.284036945
ENSG00000278129	protein_coding	ZNF8	19	0.182613898	4.258414423	1.663486001	0.102558052	0.999766922	-4.244116907
ENSG00000100258	protein_coding	LMF2	22	0.151916399	6.013384635	1.661931599	0.102870917	0.999766922	-4.262306804
ENSG00000169877	protein_coding	AHSP	16	-0.934256395	4.5949748	-1.66178372	0.102900722	0.999766922	-4.248710286
ENSG00000145386	protein_coding	CCNA2	4	0.89145869	1.468897685	1.661259455	0.103006445	0.999766922	-4.307620807
ENSG00000114850	protein_coding	SSR3	3	0.161666128	5.942883465	1.660878754	0.103083273	0.999766922	-4.263832308
ENSG00000184979	protein_coding	USP18	22	1.187863191	2.462530701	1.660279934	0.103204214	0.999766922	-4.266070044
ENSG00000101190	protein_coding	TCFL5	20	0.192665531	3.382743178	1.659596525	0.103342381	0.999766922	-4.239599686
ENSG00000139718	protein_coding	SETD1B	12	0.197634682	7.918748302	1.658773801	0.103508915	0.999766922	-4.242648956
ENSG00000183172	protein_coding	SMDT1	22	-0.359743702	4.00669692	-1.658220941	0.103620947	0.999766922	-4.245904217
ENSG00000169855	protein_coding	ROBO1	3	-0.865772401	0.081348595	-1.657256014	0.103816719	0.999766922	-4.36745716
ENSG00000225964	lncRNA	NRIR	2	1.00720704	2.642960796	1.65583789	0.104104988	0.999766922	-4.264744147
ENSG00000277301	lncRNA	AL034550.2	20	-0.652044803	1.065959583	-1.655443107	0.104185354	0.999766922	-4.320553085
ENSG00000132005	protein_coding	RFX1	19	0.244117185	4.803606899	1.655251104	0.104224458	0.999766922	-4.261615586
ENSG00000165185	protein_coding	KIAA1958	9	0.496572617	4.26228124	1.655196079	0.104235667	0.999766922	-4.249987686
ENSG00000248980	lncRNA	AC019163.1	4	-0.292386756	1.668345907	-1.655038676	0.104267737	0.999766922	-4.295308556
ENSG00000167526	protein_coding	RPL13	16	-0.286543848	9.346892982	-1.654816677	0.104312981	0.999766922	-4.247866908
ENSG00000226498	processed_pseudogene	RPSAP21	1	-0.315524698	1.293202327	-1.654193526	0.104440066	0.999766922	-4.31518452
ENSG00000127528	protein_coding	KLF2	19	0.149279794	8.619218677	1.654043226	0.104470737	0.999766922	-4.245056647
ENSG00000163626	protein_coding	COX18	4	-0.159986187	4.516696795	-1.653958621	0.104488006	0.999766922	-4.259376126
ENSG00000141098	protein_coding	GFOD2	16	-0.259354152	5.007437271	-1.653935757	0.104492673	0.999766922	-4.26611951
ENSG00000111696	protein_coding	NT5DC3	12	-0.363611497	3.551565249	-1.653499579	0.104581739	0.999766922	-4.245592308
ENSG00000211855	TR_J_gene	TRAJ34	14	-0.425437095	1.998023254	-1.6534263	0.104596709	0.999766922	-4.273981483
ENSG00000142794	protein_coding	NBPF3	1	-0.446488413	3.687220829	-1.653293816	0.104623777	0.999766922	-4.248868506
ENSG00000250075	lncRNA	AC104806.2	4	-0.389277644	1.425812392	-1.652998575	0.104684119	0.999766922	-4.311619039
ENSG00000071894	protein_coding	CPSF1	8	0.291316395	5.772173701	1.652957922	0.10469243	0.999766922	-4.273221665
ENSG00000116127	protein_coding	ALMS1	2	-0.231171231	6.284736496	-1.65294367	0.104695344	0.999766922	-4.268815616
ENSG00000228106	lncRNA	AL392172.1	1	-0.279155871	1.952876952	-1.652398028	0.104806949	0.999766922	-4.27977364
ENSG00000145348	protein_coding	TBCK	4	-0.144977352	5.761497121	-1.652327175	0.104821449	0.999766922	-4.274711005
ENSG00000165280	protein_coding	VCP	9	0.147525638	7.526836456	1.651931369	0.104902476	0.999766922	-4.253810381
ENSG00000107262	protein_coding	BAG1	9	-0.702741026	8.146379049	-1.65057781	0.105179959	0.999766922	-4.249169606
ENSG00000196705	protein_coding	ZNF431	19	-0.185393816	5.487672676	-1.650355897	0.105225509	0.999766922	-4.276328216
ENSG00000157601	protein_coding	MX1	21	0.879163097	7.877124689	1.649611939	0.105378332	0.999766922	-4.257006573
ENSG00000240445	protein_coding	FOXO3B	17	-0.260726101	3.199468152	-1.649557589	0.105389503	0.999766922	-4.249824902
ENSG00000124098	protein_coding	FAM210B	20	-0.780957903	8.257016718	-1.648420258	0.105623503	0.999766922	-4.250887965
ENSG00000242086	lncRNA	MUC20-OT1	3	0.657515761	1.463700921	1.647190564	0.105876984	0.999766922	-4.33183625
ENSG00000169926	protein_coding	KLF13	15	0.635362582	5.266651392	1.646818608	0.105953754	0.999766922	-4.271681849
ENSG00000268555	lncRNA	AC123912.4	19	-0.891823038	3.974674082	-1.646524655	0.106014457	0.999766922	-4.257123731
ENSG00000169629	protein_coding	RGPD8	2	0.329535272	3.088716473	1.646430548	0.106033897	0.999766922	-4.252798072
ENSG00000103051	protein_coding	COG4	16	0.160897863	5.443571246	1.645964186	0.106130276	0.999766922	-4.281293019
ENSG00000243302	processed_pseudogene	AC018638.4	7	0.257979889	4.556377544	1.64410338	0.106515547	0.999766922	-4.270918146
ENSG00000185624	protein_coding	P4HB	17	0.18001448	7.409153374	1.643340947	0.106673734	0.999766922	-4.26446784
ENSG00000181222	protein_coding	POLR2A	17	0.240628291	7.644013389	1.64265031	0.106817191	0.999766922	-4.263049265
ENSG00000172667	protein_coding	ZMAT3	3	-0.142627067	5.52043697	-1.642327816	0.106884232	0.999766922	-4.286061817
ENSG00000225401	processed_pseudogene	TGIF2P1	1	-0.298636229	1.380253644	-1.640818105	0.107198535	0.999766922	-4.320024928
ENSG00000260592	lncRNA	AC130456.3	16	-0.622222741	5.037630797	-1.640352877	0.107295541	0.999766922	-4.280528442
ENSG00000175198	protein_coding	PCCA	13	-0.200101057	3.983501698	-1.640184088	0.107330754	0.999766922	-4.266737491
ENSG00000008952	protein_coding	SEC62	3	-0.410857266	6.685597113	-1.639956981	0.107378147	0.999766922	-4.279834146
ENSG00000079308	protein_coding	TNS1	2	-0.927257942	9.013999576	-1.639142103	0.10754834	0.999766922	-4.261063249
ENSG00000141378	protein_coding	PTRH2	17	-0.190937032	3.752610125	-1.639008019	0.107576366	0.999766922	-4.262418167
ENSG00000173812	protein_coding	EIF1	17	-0.344875114	8.477216686	-1.638724396	0.107635666	0.999766922	-4.260744328
ENSG00000205744	protein_coding	DENND1C	19	0.152729954	6.479847322	1.638673223	0.107646369	0.999766922	-4.283736844
ENSG00000136819	protein_coding	C9orf78	9	-0.720662792	7.276640606	-1.638561222	0.107669796	0.999766922	-4.26835512
ENSG00000156858	protein_coding	PRR14	16	0.171236732	5.604084483	1.638487512	0.107685215	0.999766922	-4.290193548
ENSG00000286219	protein_coding	NOTCH2NLC	1	0.235966682	4.902293621	1.6381597	0.107753814	0.999766922	-4.286430366
ENSG00000023892	protein_coding	DEF6	6	0.122797024	7.479395097	1.637972534	0.107792997	0.999766922	-4.269512575
ENSG00000154328	protein_coding	NEIL2	8	-0.353728787	1.654990947	-1.637403754	0.107912142	0.999766922	-4.298937305
ENSG00000072163	protein_coding	LIMS2	2	-0.390201234	1.923110524	-1.637102	0.107975395	0.999766922	-4.288124151
ENSG00000168395	protein_coding	ING5	2	-0.226328936	5.407375103	-1.636924389	0.10801264	0.999766922	-4.291717409
ENSG00000135185	protein_coding	TMEM243	7	-0.224487225	4.74918778	-1.636745091	0.108050249	0.999766922	-4.284720883
ENSG00000141027	protein_coding	NCOR1	17	0.132953939	8.189833487	1.636708359	0.108057955	0.999766922	-4.26394586
ENSG00000243406	transcribed_unprocessed_pseudogene	MRPS31P5	13	-0.294667402	1.910605997	-1.636584944	0.10808385	0.999766922	-4.289740552
ENSG00000263916	lncRNA	AC100778.2	18	-0.244674406	1.591416021	-1.636479782	0.108105919	0.999766922	-4.315286432
ENSG00000146733	protein_coding	PSPH	7	0.245969367	1.755485755	1.636471757	0.108107603	0.999766922	-4.302597674
ENSG00000197124	protein_coding	ZNF682	19	-0.327856719	2.043184446	-1.635705196	0.108268585	0.999766922	-4.29103005
ENSG00000204308	protein_coding	RNF5	6	-0.286968481	4.243484	-1.634229438	0.108579053	0.999766922	-4.274057373
ENSG00000144659	protein_coding	SLC25A38	3	-0.252801466	5.148419257	-1.634016425	0.108623926	0.999766922	-4.291967821
ENSG00000182584	protein_coding	ACTL10	20	-0.353432169	1.501367783	-1.633397498	0.108754395	0.999766922	-4.322782312
ENSG00000117036	protein_coding	ETV3	1	0.104497903	5.556007256	1.633362881	0.108761696	0.999766922	-4.296045603
ENSG00000215440	protein_coding	NPEPL1	20	0.242936443	4.390463346	1.632991856	0.108839973	0.999766922	-4.278091289
ENSG00000257027	lncRNA	AC010186.3	12	-0.285415066	6.355508705	-1.632008632	0.109047631	0.999766922	-4.291459258
ENSG00000166188	protein_coding	ZNF319	16	0.20030285	5.665655992	1.631449566	0.10916585	0.999766922	-4.298807311
ENSG00000055118	protein_coding	KCNH2	7	-0.502187517	2.247852106	-1.630679039	0.109328955	0.999766922	-4.282030095
ENSG00000257135	lncRNA	ODC1-DT	2	-0.284246325	1.528135954	-1.630244639	0.109420997	0.999766922	-4.320717783
ENSG00000163995	protein_coding	ABLIM2	4	-0.402012303	1.459078588	-1.62973833	0.109528354	0.999766922	-4.319147584
ENSG00000242802	protein_coding	AP5Z1	7	0.141687439	6.38171897	1.629719726	0.109532301	0.999766922	-4.295394917
ENSG00000077984	protein_coding	CST7	20	0.451402432	5.748200515	1.628231099	0.109848454	0.999766922	-4.300654721
ENSG00000173020	protein_coding	GRK2	11	0.162215311	9.144216583	1.627871628	0.10992491	0.999766922	-4.270988843
ENSG00000118363	protein_coding	SPCS2	11	0.158623953	5.117177281	1.627866147	0.109926076	0.999766922	-4.297683933
ENSG00000131188	protein_coding	PRR7	5	0.248165655	3.985566951	1.627690977	0.109963349	0.999766922	-4.276812523
ENSG00000096746	protein_coding	HNRNPH3	10	0.220354913	6.123061572	1.626816463	0.110149582	0.999766922	-4.30219472
ENSG00000141698	protein_coding	NT5C3B	17	-0.339051525	2.415945182	-1.626575269	0.110200991	0.999766922	-4.283067623
ENSG00000175582	protein_coding	RAB6A	11	-0.225572808	6.918499541	-1.625467074	0.110437447	0.999766922	-4.291060813
ENSG00000240583	protein_coding	AQP1	7	-0.663943185	1.137813967	-1.625355583	0.110461259	0.999766922	-4.350707558
ENSG00000278463	protein_coding	HIST1H2AB	6	1.066514815	2.366796369	1.624664704	0.110608907	0.999766922	-4.284756922
ENSG00000162069	protein_coding	BICDL2	16	1.083354563	1.270693263	1.624416113	0.110662072	0.999766922	-4.335055791
ENSG00000214655	protein_coding	ZSWIM8	10	0.194762063	6.904976689	1.623388124	0.110882147	0.999766922	-4.294413332
ENSG00000177301	protein_coding	KCNA2	1	0.389514982	1.590281986	1.622869257	0.110993363	0.999766922	-4.323718098
ENSG00000173786	protein_coding	CNP	17	0.298429113	5.561903631	1.622734125	0.111022343	0.999766922	-4.308107221
ENSG00000138758	protein_coding	SEPTIN11	4	0.239534875	5.159049889	1.622104356	0.11115748	0.999766922	-4.307408747
ENSG00000134333	protein_coding	LDHA	11	0.268707637	5.621019597	1.620553704	0.111490794	0.999766922	-4.310486665
ENSG00000119681	protein_coding	LTBP2	14	-0.410269447	3.230629655	-1.61896279	0.111833606	0.999766922	-4.279615703
ENSG00000158195	protein_coding	WASF2	1	-0.32144766	9.150688811	-1.618849029	0.111858152	0.999766922	-4.279660705
ENSG00000166483	protein_coding	WEE1	11	0.493942807	3.156352855	1.618415519	0.111951731	0.999766922	-4.280725107
ENSG00000233602	lncRNA	ERI3-IT1	1	-0.285852783	1.40646237	-1.618286436	0.111979607	0.999766922	-4.328361163
ENSG00000130311	protein_coding	DDA1	19	0.130768455	5.085667206	1.617842481	0.112075526	0.999766922	-4.309684362
ENSG00000270574	lncRNA	AC010680.2	2	0.293898671	2.806751505	1.617631194	0.112121198	0.999766922	-4.283624374
ENSG00000179361	protein_coding	ARID3B	15	0.159710844	6.061570315	1.617237151	0.112206417	0.999766922	-4.313538631
ENSG00000171453	protein_coding	POLR1C	6	-0.233580902	3.394742905	-1.616969594	0.112264311	0.999766922	-4.28158295
ENSG00000144893	protein_coding	MED12L	3	0.514137654	2.820798566	1.616518077	0.112362066	0.999766922	-4.285006835
ENSG00000196778	protein_coding	OR52K1	11	0.496346821	4.03586728	1.615966137	0.112481656	0.999766922	-4.288279919
ENSG00000139437	protein_coding	TCHP	12	0.148857741	4.936166538	1.615721912	0.112534606	0.999766922	-4.308867384
ENSG00000084764	protein_coding	MAPRE3	2	0.368920314	2.420066009	1.615635579	0.112553328	0.999766922	-4.286807074
ENSG00000223725	lncRNA	AC009226.1	2	0.423556473	1.987488168	1.615478375	0.112587426	0.999766922	-4.301265418
ENSG00000162642	protein_coding	C1orf52	1	-0.117288093	4.345484076	-1.615081069	0.112673641	0.999766922	-4.298744081
ENSG00000278231	lncRNA	AL133342.1	20	0.305658757	4.37619356	1.613774004	0.112957652	0.999766922	-4.300087222
ENSG00000120318	protein_coding	ARAP3	5	0.40795631	6.859913753	1.613686447	0.112976697	0.999766922	-4.305208256
ENSG00000238243	protein_coding	OR2W3	1	-0.931994447	5.144818127	-1.611996135	0.113344895	0.999766922	-4.314432007
ENSG00000176473	protein_coding	WDR25	14	-0.162524387	3.283221156	-1.611708112	0.113407732	0.999766922	-4.286206757
ENSG00000099968	protein_coding	BCL2L13	22	-0.225630385	5.941264813	-1.611112202	0.113537828	0.999766922	-4.321648288
ENSG00000119777	protein_coding	TMEM214	2	0.192104665	5.038880066	1.610538946	0.113663093	0.999766922	-4.317880447
ENSG00000065328	protein_coding	MCM10	10	0.934865125	0.906224062	1.610205576	0.113735991	0.999766922	-4.393000933
ENSG00000121104	protein_coding	FAM117A	17	-0.423017348	7.585792802	-1.61011909	0.113754909	0.999766922	-4.29700287
ENSG00000155876	protein_coding	RRAGA	9	-0.146436587	4.979721649	-1.609877326	0.113807807	0.999766922	-4.315932983
ENSG00000111843	protein_coding	TMEM14C	6	-0.275735822	2.913595566	-1.609788906	0.113827158	0.999766922	-4.28861739
ENSG00000186591	protein_coding	UBE2H	7	-0.417738235	7.449512156	-1.60910249	0.113977474	0.999766922	-4.300851825
ENSG00000133874	protein_coding	RNF122	8	0.194016461	4.391364941	1.60909253	0.113979656	0.999766922	-4.30686656
ENSG00000116199	protein_coding	FAM20B	1	-0.288426569	5.584703469	-1.609056517	0.113987547	0.999766922	-4.324219878
ENSG00000162923	protein_coding	WDR26	1	-0.29818457	8.642865342	-1.608360008	0.114140248	0.999766922	-4.289824142
ENSG00000112977	protein_coding	DAP	5	-0.267092887	6.207022738	-1.608007905	0.114217506	0.999766922	-4.321093809
ENSG00000211696	TR_V_gene	TRGV8	7	-0.538566608	1.284918739	-1.606604965	0.114525757	0.999766922	-4.36014832
ENSG00000143127	protein_coding	ITGA10	1	-0.294576265	1.831109519	-1.605694619	0.114726137	0.999766922	-4.319366204
ENSG00000153391	protein_coding	INO80C	18	-0.178198617	2.839647658	-1.605016276	0.114875635	0.999766922	-4.293451966
ENSG00000249661	processed_pseudogene	TNRC18P1	4	-0.418300297	2.705542974	-1.604824913	0.114917837	0.999766922	-4.294240973
ENSG00000127328	protein_coding	RAB3IP	12	-0.26610095	4.589609505	-1.604339285	0.115024992	0.999766922	-4.313776371
ENSG00000118246	protein_coding	FASTKD2	2	-0.174971868	4.682715398	-1.603464931	0.115218124	0.999766922	-4.319220582
ENSG00000198912	protein_coding	C1orf174	1	-0.151784872	4.523708088	-1.602364433	0.115461582	0.999766922	-4.315508264
ENSG00000168010	protein_coding	ATG16L2	11	0.367525055	9.356621857	1.602233164	0.115490649	0.999766922	-4.295250629
ENSG00000179912	protein_coding	R3HDM2	12	0.119420735	5.63025932	1.601620604	0.115626371	0.999766922	-4.333163017
ENSG00000122224	protein_coding	LY9	1	-0.300380945	5.819696486	-1.601017974	0.115760019	0.999766922	-4.332828178
ENSG00000122966	protein_coding	CIT	12	0.578623249	2.174531996	1.600151983	0.115952292	0.999766922	-4.314620428
ENSG00000013306	protein_coding	SLC25A39	17	-0.757923042	10.5936002	-1.599790279	0.116032677	0.999766922	-4.310193786
ENSG00000042445	protein_coding	RETSAT	2	0.17652894	4.360103387	1.598935163	0.116222896	0.999766922	-4.31603433
ENSG00000134815	protein_coding	DHX34	19	0.323558805	7.039660175	1.598356693	0.116351719	0.999766922	-4.319630346
ENSG00000184178	protein_coding	SCFD2	4	-0.177249317	4.76034143	-1.598111796	0.116406291	0.999766922	-4.327793704
ENSG00000065485	protein_coding	PDIA5	3	0.255699741	2.474607247	1.597830183	0.116469071	0.999766922	-4.302844125
ENSG00000284024	protein_coding	HSPA14	10	-0.150068536	4.450590766	-1.597372332	0.116571198	0.999766922	-4.31965189
ENSG00000259658	transcribed_unprocessed_pseudogene	AC027559.1	15	-0.400366898	1.086948116	-1.596303481	0.116809895	0.999766922	-4.365877079
ENSG00000224699	lncRNA	LAMTOR5-AS1	1	-0.177758159	3.856015259	-1.595858936	0.116909287	0.999766922	-4.307646583
ENSG00000166145	protein_coding	SPINT1	15	0.383071168	4.067348298	1.595143889	0.117069303	0.999766922	-4.314848117
ENSG00000164054	protein_coding	SHISA5	3	0.37851255	8.34867483	1.594660426	0.117177594	0.999766922	-4.307118932
ENSG00000168903	protein_coding	BTNL3	5	-4.94935378	-0.056133389	-1.593608211	0.117413562	0.999766922	-4.503164153
ENSG00000121152	protein_coding	NCAPH	2	0.638958857	1.834884293	1.590726527	0.118061769	0.999766922	-4.336551869
ENSG00000271425	protein_coding	NBPF10	1	0.343829267	5.345480702	1.590527639	0.118106613	0.999766922	-4.344006643
ENSG00000213600	lncRNA	U73169.1	3	0.232416223	3.750494812	1.589457914	0.118348047	0.999766922	-4.311579767
ENSG00000155093	protein_coding	PTPRN2	7	0.491647562	2.949479985	1.589404562	0.118360099	0.999766922	-4.306752117
ENSG00000119392	protein_coding	GLE1	9	0.143460323	5.647947029	1.589069042	0.118435913	0.999766922	-4.347037542
ENSG00000196422	protein_coding	PPP1R26	9	0.341220544	2.812796305	1.588515447	0.118561089	0.999766922	-4.309385593
ENSG00000163635	protein_coding	ATXN7	3	-0.219716784	4.779893673	-1.588488893	0.118567096	0.999766922	-4.336141339
ENSG00000205181	lncRNA	LINC00654	20	0.384950127	2.822618005	1.588329764	0.118603099	0.999766922	-4.308062998
ENSG00000012223	protein_coding	LTF	3	1.239060501	4.805121219	1.588226392	0.118626492	0.999766922	-4.319664146
ENSG00000058668	protein_coding	ATP2B4	1	0.205140714	7.887045712	1.588037718	0.118669197	0.999766922	-4.318049768
ENSG00000184220	protein_coding	CMSS1	3	-0.302557154	2.883747414	-1.588012485	0.118674909	0.999766922	-4.308035674
ENSG00000136003	protein_coding	ISCU	12	-0.274597207	6.121722102	-1.587585117	0.118771692	0.999766922	-4.346706721
ENSG00000177600	protein_coding	RPLP2	11	-0.25765556	8.439449598	-1.587427358	0.118807435	0.999766922	-4.310607063
ENSG00000274020	lncRNA	LINC01138	1	-0.192560513	5.329422258	-1.587014229	0.118901076	0.999766922	-4.347579782
ENSG00000106049	protein_coding	HIBADH	7	-0.200259036	3.242267685	-1.586914388	0.118923715	0.999766922	-4.31006423
ENSG00000222078	misc_RNA	RN7SKP110	6	-0.410644115	1.178795861	-1.586822453	0.118944565	0.999766922	-4.362233469
ENSG00000204613	protein_coding	TRIM10	6	-0.733632449	2.271683013	-1.586073764	0.119114467	0.999766922	-4.319093107
ENSG00000139173	protein_coding	TMEM117	12	-0.353041427	1.819767721	-1.585751425	0.119187677	0.999766922	-4.336242057
ENSG00000139637	protein_coding	C12orf10	12	-0.236987745	4.213504541	-1.585329313	0.119283603	0.999766922	-4.329652537
ENSG00000272858	lncRNA	Z93930.3	22	-0.325972616	1.515296171	-1.584988493	0.1193611	0.999766922	-4.349191396
ENSG00000185627	protein_coding	PSMD13	11	0.133613785	5.802656927	1.584806144	0.11940258	0.999766922	-4.352248444
ENSG00000249850	processed_pseudogene	KRT18P31	5	-0.17212674	4.691128203	-1.584700819	0.119426544	0.999766922	-4.339568377
ENSG00000164654	protein_coding	MIOS	7	-0.179402326	4.772200284	-1.582648565	0.119894262	0.999766922	-4.340776737
ENSG00000228808	processed_pseudogene	HMGB3P4	13	-0.236269106	2.327136109	-1.581661342	0.12011978	0.999766922	-4.319021019
ENSG00000126822	protein_coding	PLEKHG3	14	0.302018899	8.506472177	1.581526531	0.120150602	0.999766922	-4.315850704
ENSG00000164663	protein_coding	USP49	6	0.208024387	3.853373339	1.580999341	0.120271197	0.999766922	-4.322966443
ENSG00000168014	protein_coding	C2CD3	11	0.105239383	6.304250589	1.580962146	0.120279709	0.999766922	-4.352271567
ENSG00000174444	protein_coding	RPL4	15	-0.275028246	8.278256531	-1.579361516	0.120646473	0.999766922	-4.319932012
ENSG00000082641	protein_coding	NFE2L1	17	0.149854796	6.246427762	1.579222027	0.120678478	0.999766922	-4.354780407
ENSG00000227740	lncRNA	LINC02803	1	-0.459764316	0.968778772	-1.579186242	0.12068669	0.999766922	-4.386875769
ENSG00000133316	protein_coding	WDR74	11	-0.187470791	3.744288052	-1.579102707	0.120705861	0.999766922	-4.324094894
ENSG00000175063	protein_coding	UBE2C	20	0.647883958	1.46329895	1.578612401	0.120818433	0.999766922	-4.365595244
ENSG00000199872	snRNA	RNU6-942P	2	0.338394875	1.60589902	1.578329864	0.120883341	0.999766922	-4.356058527
ENSG00000165029	protein_coding	ABCA1	9	0.654720909	7.340924178	1.578124665	0.120930499	0.999766922	-4.334753097
ENSG00000108509	protein_coding	CAMTA2	17	0.195326099	6.448786454	1.578116916	0.12093228	0.999766922	-4.352221661
ENSG00000148835	protein_coding	TAF5	10	0.169988916	2.994624846	1.577813846	0.121001959	0.999766922	-4.317251331
ENSG00000007545	protein_coding	CRAMP1	16	0.180311859	4.244766043	1.577704169	0.121027183	0.999766922	-4.336285926
ENSG00000265241	protein_coding	RBM8A	1	-0.160120102	6.076216984	-1.577331736	0.121112868	0.999766922	-4.358482731
ENSG00000075340	protein_coding	ADD2	2	-0.414731782	3.730878794	-1.576687831	0.121261125	0.999766922	-4.326601787
ENSG00000168918	protein_coding	INPP5D	2	0.181569783	7.94716034	1.57625178	0.121361608	0.999766922	-4.328145432
ENSG00000127362	protein_coding	TAS2R3	7	-0.261042866	2.148213985	-1.574677492	0.121724942	0.999766922	-4.328122209
ENSG00000155970	protein_coding	MICU3	8	-0.563339471	2.049925112	-1.573424266	0.122014804	0.999766922	-4.331675603
ENSG00000103351	protein_coding	CLUAP1	16	-0.268394349	2.995742405	-1.573281876	0.122047772	0.999766922	-4.321346299
ENSG00000137216	protein_coding	TMEM63B	6	-0.571284146	6.827392763	-1.573233169	0.122059052	0.999766922	-4.346684851
ENSG00000166793	protein_coding	YPEL4	11	-0.483113804	2.078621991	-1.572842289	0.122149599	0.999766922	-4.331735105
ENSG00000141232	protein_coding	TOB1	17	0.134858676	5.135810961	1.572250209	0.122286858	0.999766922	-4.359888466
ENSG00000091831	protein_coding	ESR1	6	0.392759691	1.34607931	1.57220853	0.122296525	0.999766922	-4.35323541
ENSG00000130713	protein_coding	EXOSC2	9	-0.219453438	4.599061273	-1.571955277	0.122355277	0.999766922	-4.353853132
ENSG00000134285	protein_coding	FKBP11	12	0.208500915	4.468658898	1.571554111	0.12244839	0.999766922	-4.348107712
ENSG00000178852	protein_coding	EFCAB13	17	0.421673518	3.294999378	1.571480378	0.12246551	0.999766922	-4.324774045
ENSG00000139842	protein_coding	CUL4A	13	-0.22737137	6.791385863	-1.571239102	0.122521545	0.999766922	-4.35243106
ENSG00000102974	protein_coding	CTCF	16	0.111686498	6.206372746	1.570359084	0.1227261	0.999766922	-4.364156635
ENSG00000257815	lncRNA	AC025159.1	12	-0.177101053	4.008743414	-1.56942728	0.122942992	0.999766922	-4.339757682
ENSG00000126821	protein_coding	SGPP1	14	-0.313205095	1.524102066	-1.569427014	0.122943054	0.999766922	-4.363344209
ENSG00000127922	protein_coding	SEM1	7	-0.205397283	4.011859095	-1.569190778	0.122998091	0.999766922	-4.338706794
ENSG00000108395	protein_coding	TRIM37	17	-0.143277911	4.700435882	-1.568943477	0.123055726	0.999766922	-4.357744631
ENSG00000197561	protein_coding	ELANE	19	1.318240554	0.977374511	1.568593601	0.123137305	0.999766922	-4.434260325
ENSG00000151693	protein_coding	ASAP2	2	0.40483277	3.771903055	1.568329897	0.123198821	0.999766922	-4.34018622
ENSG00000177565	protein_coding	TBL1XR1	3	-0.186922926	7.835630696	-1.568257042	0.12321582	0.999766922	-4.337370737
ENSG00000233008	lncRNA	LINC01725	1	-0.402104499	1.543839277	-1.566719237	0.123575083	0.999766922	-4.360673139
ENSG00000135776	protein_coding	ABCB10	1	-0.229993948	5.632157759	-1.566626077	0.123596874	0.999766922	-4.37244668
ENSG00000105497	protein_coding	ZNF175	19	-0.172247479	3.625439729	-1.566441194	0.12364013	0.999766922	-4.334289094
ENSG00000230581	processed_pseudogene	ACTG1P14	9	-0.251296185	2.126907369	-1.566071932	0.123726559	0.999766922	-4.337575879
ENSG00000165630	protein_coding	PRPF18	10	-0.213048236	2.260204112	-1.563833509	0.124251523	0.999766922	-4.335660591
ENSG00000273017	lncRNA	AP000240.1	21	0.429107856	1.44352882	1.563819555	0.124254801	0.999766922	-4.378626812
ENSG00000185236	protein_coding	RAB11B	19	-0.245062736	6.499540504	-1.563407859	0.124351551	0.999766922	-4.365902233
ENSG00000129472	protein_coding	RAB2B	14	-0.58283421	6.76448297	-1.563126699	0.124417659	0.999766922	-4.361053029
ENSG00000074755	protein_coding	ZZEF1	17	0.145875725	8.238996613	1.563095806	0.124424924	0.999766922	-4.337300103
ENSG00000165752	protein_coding	STK32C	10	-0.236227931	3.951162396	-1.562741551	0.124508263	0.999766922	-4.345552438
ENSG00000173218	protein_coding	VANGL1	1	0.377830271	2.843219031	1.562480205	0.124569773	0.999766922	-4.331057605
ENSG00000269220	lncRNA	LINC00528	22	0.310269799	4.056617832	1.562067568	0.124666941	0.999766922	-4.344170173
ENSG00000225948	lncRNA	LINC02648	10	-0.48243988	1.378370279	-1.561970483	0.124689812	0.999766922	-4.359521466
ENSG00000100902	protein_coding	PSMA6	14	-0.162341015	3.302761813	-1.561949484	0.124694759	0.999766922	-4.33247896
ENSG00000183530	protein_coding	PRR14L	22	0.128839357	7.223374699	1.561918927	0.124701958	0.999766922	-4.356105188
ENSG00000236946	processed_pseudogene	HNRNPA1P70	12	-0.546147747	1.757069707	-1.56167932	0.124758422	0.999766922	-4.344168909
ENSG00000262803	processed_pseudogene	AL354943.1	6	-0.211368898	1.719330251	-1.561640859	0.124767487	0.999766922	-4.350517578
ENSG00000187017	protein_coding	ESPN	1	1.056388028	5.06973603	1.560591882	0.125014936	0.999766922	-4.374346264
ENSG00000259363	lncRNA	AC090825.1	15	-0.332390047	3.215158573	-1.560018574	0.125150343	0.999766922	-4.336271344
ENSG00000148400	protein_coding	NOTCH1	9	0.332029763	9.255734785	1.559975791	0.125160452	0.999766922	-4.333240988
ENSG00000241112	processed_pseudogene	RPL29P14	5	-0.191268719	2.857122576	-1.55977579	0.12520772	0.999766922	-4.333226265
ENSG00000230928	lncRNA	AL139241.1	10	-0.279340753	1.554765784	-1.55954878	0.125261389	0.999766922	-4.364439878
ENSG00000171206	protein_coding	TRIM8	10	0.239449249	7.770021796	1.559535561	0.125264515	0.999766922	-4.347950066
ENSG00000211893	IG_C_gene	IGHG2	14	0.950829805	3.723995172	1.55815508	0.125591287	0.999766922	-4.344521949
ENSG00000281501	lncRNA	SEPSECS-AS1	4	-0.331600138	3.311654465	-1.557005454	0.125863936	0.999766922	-4.338540496
ENSG00000123200	protein_coding	ZC3H13	13	0.100261473	6.077595508	1.556816164	0.125908875	0.999766922	-4.381392039
ENSG00000166165	protein_coding	CKB	14	-0.642644062	1.137519121	-1.556181445	0.126059653	0.999766922	-4.395846048
ENSG00000227836	processed_pseudogene	AC008850.1	5	-0.227712212	2.01637546	-1.555634593	0.126189675	0.999766922	-4.349265212
ENSG00000139620	protein_coding	KANSL2	12	-0.133524143	4.903426125	-1.554733729	0.126404103	0.999766922	-4.3772301
ENSG00000011426	protein_coding	ANLN	7	0.65980902	1.936138421	1.554603997	0.126435007	0.999766922	-4.361220098
ENSG00000159348	protein_coding	CYB5R1	1	-0.222777394	4.797522834	-1.55425174	0.126518949	0.999766922	-4.374670029
ENSG00000254363	lncRNA	AC011379.2	5	-0.469519665	1.751761806	-1.553975795	0.126584737	0.999766922	-4.361909444
ENSG00000119771	protein_coding	KLHL29	2	-0.577629536	1.631685262	-1.552914218	0.126838084	0.999766922	-4.35932722
ENSG00000167716	protein_coding	WDR81	17	0.353560155	4.804095299	1.552276736	0.126990416	0.999766922	-4.381020946
ENSG00000273669	lncRNA	AC015819.1	18	0.28972683	1.513752378	1.551727626	0.127121748	0.999766922	-4.370630023
ENSG00000245149	lncRNA	RNF139-AS1	8	-0.231982572	2.307068483	-1.551495661	0.12717726	0.999766922	-4.346658584
ENSG00000163900	protein_coding	TMEM41A	3	-0.187768064	4.274516189	-1.551015602	0.127292206	0.999766922	-4.365710092
ENSG00000138030	protein_coding	KHK	2	-0.345561394	1.517667343	-1.550657915	0.127377905	0.999766922	-4.364560272
ENSG00000146063	protein_coding	TRIM41	5	0.142025707	5.409074803	1.549102225	0.127751177	0.999766922	-4.390253037
ENSG00000116580	protein_coding	GON4L	1	0.118851521	6.762392304	1.548906768	0.127798136	0.999766922	-4.377798609
ENSG00000101194	protein_coding	SLC17A9	20	0.302452195	3.442290458	1.54876467	0.127832285	0.999766922	-4.350029847
ENSG00000149591	protein_coding	TAGLN	11	-0.588919384	4.577046997	-1.548572684	0.127878434	0.999766922	-4.373318969
ENSG00000269001	transcribed_unprocessed_pseudogene	AC092070.2	19	0.335910578	4.772114656	1.548318064	0.127939659	0.999766922	-4.381549624
ENSG00000148341	protein_coding	SH3GLB2	9	-0.202606526	6.108218958	-1.547903374	0.128039426	0.999766922	-4.388884052
ENSG00000175782	protein_coding	SLC35E3	12	0.192088455	5.49548687	1.547872201	0.128046928	0.999766922	-4.393549144
ENSG00000268119	lncRNA	AC010615.2	19	-0.666685415	1.983740118	-1.547716506	0.128084403	0.999766922	-4.353521303
ENSG00000123146	protein_coding	ADGRE5	19	0.337582922	9.399577003	1.546482629	0.128381701	0.999766922	-4.344946495
ENSG00000133606	protein_coding	MKRN1	7	-0.669721462	9.901376985	-1.546020376	0.128493222	0.999766922	-4.345994714
ENSG00000258181	lncRNA	AC008083.3	12	-0.417936471	1.334145014	-1.54594804	0.12851068	0.999766922	-4.381622504
ENSG00000044090	protein_coding	CUL7	6	0.206454273	4.326879912	1.545853072	0.128533604	0.999766922	-4.371695837
ENSG00000200170	misc_RNA	Y_RNA	10	-0.230664966	1.462678751	-1.545552965	0.128606065	0.999766922	-4.371090667
ENSG00000128833	protein_coding	MYO5C	15	0.521848253	0.783673948	1.544147868	0.128945766	0.999766922	-4.394003988
ENSG00000154016	protein_coding	GRAP	17	-0.295737405	4.823099541	-1.543706027	0.129052735	0.999766922	-4.38856257
ENSG00000275120	lncRNA	AC048382.5	15	-0.288985661	1.679668018	-1.542988428	0.129226617	0.999766922	-4.36319466
ENSG00000165801	protein_coding	ARHGEF40	14	0.603838684	6.90616953	1.54284944	0.129260317	0.999766922	-4.376963848
ENSG00000182158	protein_coding	CREB3L2	7	0.198630618	6.070099533	1.542670617	0.129303685	0.999766922	-4.398112432
ENSG00000146963	protein_coding	LUC7L2	7	-0.163913939	5.190537998	-1.542620673	0.1293158	0.999766922	-4.394847924
ENSG00000088766	protein_coding	CRLS1	20	-0.165329796	2.94823872	-1.541740083	0.12952955	0.999766922	-4.3491544
ENSG00000268403	lncRNA	AC132192.2	11	-0.224694937	1.834197463	-1.541607894	0.129561661	0.999766922	-4.364163229
ENSG00000184371	protein_coding	CSF1	1	0.457848902	4.371619127	1.541437522	0.129603057	0.999766922	-4.368888974
ENSG00000011295	protein_coding	TTC19	17	-0.175108479	4.882072753	-1.541405092	0.129610938	0.999766922	-4.391981779
ENSG00000138621	protein_coding	PPCDC	15	0.331483396	6.239362054	1.541378357	0.129617435	0.999766922	-4.396375436
ENSG00000153094	protein_coding	BCL2L11	2	0.20047923	6.306418962	1.540190868	0.129906285	0.999766922	-4.395092376
ENSG00000113621	protein_coding	TXNDC15	5	0.197646111	4.679055318	1.53953039	0.130067164	0.999766922	-4.388537659
ENSG00000073792	protein_coding	IGF2BP2	3	-0.702429123	6.490321314	-1.538658107	0.13027988	0.999766922	-4.3902038
ENSG00000243449	protein_coding	C4orf48	4	0.19875649	2.807336924	1.538496737	0.130319262	0.999766922	-4.351565216
ENSG00000224861	processed_pseudogene	YBX1P1	14	-0.495342465	1.42252871	-1.53844235	0.130332538	0.999766922	-4.391351908
ENSG00000184792	protein_coding	OSBP2	22	-0.933725909	6.724726331	-1.538442317	0.130332546	0.999766922	-4.384458036
ENSG00000158966	protein_coding	CACHD1	1	-0.625396251	1.637901495	-1.538110509	0.13041356	0.999766922	-4.361957151
ENSG00000237781	lncRNA	AL356356.1	1	0.534527885	5.283886644	1.538000769	0.130440363	0.999766922	-4.397400655
ENSG00000162337	protein_coding	LRP5	11	0.383212	1.394961402	1.536916331	0.130705464	0.999766922	-4.381502904
ENSG00000214253	protein_coding	FIS1	7	-0.321701881	5.786668936	-1.536898686	0.130709781	0.999766922	-4.403768531
ENSG00000279276	TEC	AC130454.1	16	0.331990073	2.034099111	1.536523009	0.130801721	0.999766922	-4.364228973
ENSG00000025434	protein_coding	NR1H3	11	0.252074645	2.682699904	1.536240747	0.130870834	0.999766922	-4.354042248
ENSG00000204120	protein_coding	GIGYF2	2	0.087983626	6.950188014	1.536078428	0.130910591	0.999766922	-4.387156571
ENSG00000198876	protein_coding	DCAF12	9	-0.789788434	10.54078302	-1.536072212	0.130912114	0.999766922	-4.357484765
ENSG00000225921	protein_coding	NOL7	6	-0.154621429	3.874260146	-1.535756491	0.130989473	0.999766922	-4.368562219
ENSG00000135929	protein_coding	CYP27A1	2	0.616322812	5.07988231	1.535528324	0.131045403	0.999766922	-4.401685452
ENSG00000211450	protein_coding	SELENOH	11	-0.161529421	3.795081781	-1.535526329	0.131045892	0.999766922	-4.36696123
ENSG00000176422	protein_coding	SPRYD4	12	-0.225153814	3.979232433	-1.534621128	0.131267967	0.999766922	-4.374330429
ENSG00000144152	protein_coding	FBLN7	2	-0.452627725	2.257468796	-1.534603745	0.131272235	0.999766922	-4.357915179
ENSG00000232973	lncRNA	CYP1B1-AS1	2	-0.453422994	2.528966194	-1.534127258	0.131389256	0.999766922	-4.356830114
ENSG00000105438	protein_coding	KDELR1	19	0.123404647	4.796214537	1.533891904	0.131447088	0.999766922	-4.397766497
ENSG00000005381	protein_coding	MPO	17	0.872963385	2.523097904	1.533581685	0.131523347	0.999766922	-4.366766485
ENSG00000096006	protein_coding	CRISP3	6	1.070088259	1.07429614	1.532938203	0.131681642	0.999766922	-4.430454408
ENSG00000005059	protein_coding	MCUB	4	-0.16619058	5.414886755	-1.532335523	0.131830039	0.999766922	-4.409639508
ENSG00000273289	lncRNA	AL121672.3	22	-0.295702731	1.345619974	-1.531755365	0.131973016	0.999766922	-4.388445408
ENSG00000211872	TR_J_gene	TRAJ17	14	-0.368135704	2.269064842	-1.531733713	0.131978354	0.999766922	-4.358963601
ENSG00000196747	protein_coding	HIST1H2AI	6	0.771636306	3.550289603	1.531583527	0.132015388	0.999766922	-4.364367987
ENSG00000136840	protein_coding	ST6GALNAC4	9	-0.630856996	5.929446383	-1.531512025	0.132033022	0.999766922	-4.405454827
ENSG00000065989	protein_coding	PDE4A	19	0.332080179	4.184710311	1.530961178	0.13216894	0.999766922	-4.379837049
ENSG00000199730	misc_RNA	RN7SKP95	15	-0.21990176	2.04762987	-1.530734876	0.13222481	0.999766922	-4.364856794
ENSG00000184470	protein_coding	TXNRD2	22	-0.209544131	5.3734397	-1.53020309	0.132356174	0.999766922	-4.412006899
ENSG00000101004	protein_coding	NINL	20	-0.532674028	1.287765307	-1.529823532	0.132449998	0.999766922	-4.409714898
ENSG00000166347	protein_coding	CYB5A	18	-0.22347648	3.217385523	-1.529264704	0.132588233	0.999766922	-4.361927881
ENSG00000279207	TEC	AC015813.6	17	-0.222599955	2.889420432	-1.528633339	0.13274455	0.999766922	-4.360644785
ENSG00000163629	protein_coding	PTPN13	4	-0.454020892	3.167772246	-1.528236561	0.132842861	0.999766922	-4.362559785
ENSG00000174243	protein_coding	DDX23	12	0.102373172	6.350069086	1.527619531	0.132995861	0.999766922	-4.408765008
ENSG00000198646	protein_coding	NCOA6	20	0.139860139	6.76813745	1.527149489	0.133112507	0.999766922	-4.401661023
ENSG00000103479	protein_coding	RBL2	16	-0.128994637	8.473155417	-1.526555428	0.133260047	0.999766922	-4.368458229
ENSG00000127419	protein_coding	TMEM175	4	0.136424808	5.259960473	1.526266692	0.133331804	0.999766922	-4.41344752
ENSG00000280332	TEC	AC020917.4	19	0.24762792	3.58198014	1.525911918	0.133420016	0.999766922	-4.372552541
ENSG00000142920	protein_coding	AZIN2	1	-0.422688243	2.152519986	-1.525782538	0.133452196	0.999766922	-4.364451748
ENSG00000185896	protein_coding	LAMP1	13	0.189269753	7.224520975	1.525416738	0.133543215	0.999766922	-4.39366016
ENSG00000211847	TR_J_gene	TRAJ42	14	-0.380505927	1.904689721	-1.52523026	0.133589634	0.999766922	-4.372079535
ENSG00000273253	lncRNA	AL022328.4	22	0.285983553	3.016678604	1.525183243	0.13360134	0.999766922	-4.36370179
ENSG00000123815	protein_coding	COQ8B	19	0.131165397	5.229541594	1.525151811	0.133609166	0.999766922	-4.414075586
ENSG00000156966	protein_coding	B3GNT7	2	0.57643741	1.840329829	1.525130537	0.133614463	0.999766922	-4.375574025
ENSG00000144741	protein_coding	SLC25A26	3	-0.220055216	2.464753342	-1.52506172	0.133631599	0.999766922	-4.364329481
ENSG00000154229	protein_coding	PRKCA	17	-0.290567609	6.258205167	-1.524317661	0.133816988	0.999766922	-4.411124921
ENSG00000132002	protein_coding	DNAJB1	19	-0.154606673	6.150812965	-1.523414575	0.134042275	0.999766922	-4.41711144
ENSG00000095139	protein_coding	ARCN1	11	0.114100504	6.619107784	1.523414091	0.134042395	0.999766922	-4.408628186
ENSG00000250138	unprocessed_pseudogene	AC139495.3	5	1.176168475	3.610391075	1.523330989	0.134063141	0.999766922	-4.378113052
ENSG00000122707	protein_coding	RECK	9	-0.177180758	3.679491396	-1.522795287	0.134196939	0.999766922	-4.378574117
ENSG00000287586	lncRNA	Z98886.1	1	0.452895435	1.59663913	1.520175292	0.134852845	0.999766922	-4.379679008
ENSG00000088827	protein_coding	SIGLEC1	20	1.050948444	4.85654948	1.520052193	0.134883725	0.999766922	-4.392720067
ENSG00000101193	protein_coding	GID8	20	-0.226319623	6.243668396	-1.520024695	0.134890624	0.999766922	-4.418825356
ENSG00000167604	protein_coding	NFKBID	19	0.134728823	5.018785419	1.519914904	0.134918171	0.999766922	-4.415508968
ENSG00000170632	protein_coding	ARMC10	7	-0.13986799	3.764982683	-1.519808393	0.1349449	0.999766922	-4.381691343
ENSG00000172775	protein_coding	FAM192A	16	0.124381153	6.632592172	1.519268631	0.135080418	0.999766922	-4.412884077
ENSG00000162711	protein_coding	NLRP3	1	0.340220646	5.511203419	1.518915863	0.135169046	0.999766922	-4.424111229
ENSG00000005075	protein_coding	POLR2J	7	-0.187459808	3.995827526	-1.518812267	0.135195081	0.999766922	-4.386279335
ENSG00000072518	protein_coding	MARK2	11	0.214961798	7.666350681	1.518372339	0.135305689	0.999766922	-4.392022875
ENSG00000186517	protein_coding	ARHGAP30	1	0.163187977	9.19873827	1.516892263	0.135678341	0.999766922	-4.372095083
ENSG00000214078	protein_coding	CPNE1	20	0.305026472	6.445706181	1.5163333	0.135819288	0.999766922	-4.421543083
ENSG00000137460	protein_coding	FHDC1	4	-0.472744624	2.932868615	-1.516241657	0.135842408	0.999766922	-4.370478471
ENSG00000127720	protein_coding	METTL25	12	-0.170721975	4.15341625	-1.51488433	0.136185201	0.999766922	-4.397058299
ENSG00000109805	protein_coding	NCAPG	4	0.719162707	1.903302855	1.514835281	0.136197601	0.999766922	-4.391366946
ENSG00000211880	TR_J_gene	TRAJ9	14	-0.38952736	1.678048531	-1.514763167	0.136215834	0.999766922	-4.384432429
ENSG00000140598	protein_coding	EFL1	15	-0.17948411	4.377348041	-1.514651925	0.136243964	0.999766922	-4.406085958
ENSG00000095066	protein_coding	HOOK2	19	0.176431781	3.381568713	1.514561576	0.136266814	0.999766922	-4.378962208
ENSG00000139233	protein_coding	LLPH	12	-0.136062874	4.057289742	-1.514273824	0.136339609	0.999766922	-4.394531102
ENSG00000090061	protein_coding	CCNK	14	0.110459207	6.209036531	1.514122338	0.136377944	0.999766922	-4.42700419
ENSG00000213676	protein_coding	ATF6B	6	0.137597067	5.765146862	1.51371611	0.136480786	0.999766922	-4.431067912
ENSG00000124126	protein_coding	PREX1	20	0.285225639	10.03702348	1.513159259	0.136621861	0.999766922	-4.372633411
ENSG00000145423	protein_coding	SFRP2	4	-0.700124173	2.185535021	-1.512408411	0.136812268	0.999766922	-4.374174378
ENSG00000184678	protein_coding	HIST2H2BE	1	0.314000775	6.760141606	1.512236482	0.136855897	0.999766922	-4.417972806
ENSG00000285219	lncRNA	HULC	6	-0.451737049	0.874220088	-1.512073096	0.136897368	0.999766922	-4.415627703
ENSG00000196449	protein_coding	YRDC	1	0.15014746	3.122324025	1.510635389	0.137262723	0.999766922	-4.377048564
ENSG00000143774	protein_coding	GUK1	1	-0.581269739	9.213249877	-1.509581005	0.137531159	0.999766922	-4.377010495
ENSG00000139370	protein_coding	SLC15A4	12	0.26600845	7.06228516	1.508096357	0.137909844	0.999766922	-4.414244998
ENSG00000091073	protein_coding	DTX2	7	0.187440027	5.343412758	1.508062371	0.137918522	0.999766922	-4.435174993
ENSG00000146872	protein_coding	TLK2	17	0.142328114	6.093827766	1.507126373	0.138157702	0.999766922	-4.435510383
ENSG00000141971	protein_coding	MVB12A	19	0.162175923	4.135465456	1.50678479	0.13824507	0.999766922	-4.404256854
ENSG00000146278	protein_coding	PNRC1	6	-0.221834191	8.599663862	-1.506630481	0.138284552	0.999766922	-4.385725679
ENSG00000108433	protein_coding	GOSR2	17	-0.157426541	6.037996955	-1.506405933	0.138342023	0.999766922	-4.436774163
ENSG00000169223	protein_coding	LMAN2	5	0.132596873	6.571502283	1.505614729	0.138544674	0.999766922	-4.428673111
ENSG00000023041	protein_coding	ZDHHC6	10	-0.104850128	5.186777619	-1.504970285	0.138709909	0.999766922	-4.43560584
ENSG00000160714	protein_coding	UBE2Q1	1	0.099241861	5.443931681	1.504574539	0.138811456	0.999766922	-4.439466677
ENSG00000169116	protein_coding	PARM1	4	0.629169901	0.956960234	1.504470179	0.138838244	0.999766922	-4.417312313
ENSG00000091592	protein_coding	NLRP1	17	0.265754205	8.666905479	1.50446542	0.138839466	0.999766922	-4.385849291
ENSG00000142528	protein_coding	ZNF473	19	-0.139798018	3.150685799	-1.503124638	0.139183998	0.999766922	-4.384800388
ENSG00000276903	protein_coding	HIST1H2AL	6	0.935035413	2.330153672	1.50292993	0.139234087	0.999766922	-4.383193893
ENSG00000185022	protein_coding	MAFF	22	-0.268481203	3.082932689	-1.502734629	0.139284344	0.999766922	-4.383682566
ENSG00000181788	protein_coding	SIAH2	3	-0.705148322	7.494505741	-1.502678649	0.139298752	0.999766922	-4.406328127
ENSG00000161800	protein_coding	RACGAP1	12	0.314742183	3.300906096	1.502632164	0.139310716	0.999766922	-4.38550915
ENSG00000260231	lncRNA	KDM7A-DT	7	-0.557005188	4.174908736	-1.501307128	0.139652115	0.999766922	-4.416357205
ENSG00000227063	processed_pseudogene	RPL41P1	20	-0.459232402	3.369590704	-1.500282101	0.139916671	0.999766922	-4.388092853
ENSG00000271964	lncRNA	AC090948.1	3	-0.40560986	3.241102403	-1.499894466	0.140016822	0.999766922	-4.394904493
ENSG00000166946	protein_coding	CCNDBP1	15	-0.279081596	7.148609602	-1.498951615	0.140260658	0.999766922	-4.42247821
ENSG00000244627	transcribed_unprocessed_pseudogene	TPTEP2	22	0.203566929	4.984741205	1.49887553	0.140280349	0.999766922	-4.435432869
ENSG00000170191	protein_coding	NANP	20	-0.313262885	1.485598316	-1.498538146	0.140367693	0.999766922	-4.404425509
ENSG00000167658	protein_coding	EEF2	19	-0.230065875	10.29040782	-1.498393706	0.1404051	0.999766922	-4.384880062
ENSG00000196110	protein_coding	ZNF699	19	0.117571828	3.971661767	1.498248597	0.140442688	0.999766922	-4.409433312
ENSG00000250764	lncRNA	AC025178.1	5	-0.192943927	2.29607683	-1.498133283	0.140472564	0.999766922	-4.385616214
ENSG00000105339	protein_coding	DENND3	8	0.373376188	9.34346019	1.496955146	0.140778086	0.999766922	-4.38798824
ENSG00000087903	protein_coding	RFX2	19	0.473557764	5.184912686	1.496807189	0.140816492	0.999766922	-4.445166581
ENSG00000132507	protein_coding	EIF5A	17	-0.255908677	6.75045063	-1.496272573	0.140955336	0.999766922	-4.434060091
ENSG00000160055	protein_coding	TMEM234	1	0.199480485	4.548483185	1.496188965	0.140977059	0.999766922	-4.427644041
ENSG00000168137	protein_coding	SETD5	3	0.103314122	7.449137773	1.495715253	0.141100192	0.999766922	-4.417869271
ENSG00000164038	protein_coding	SLC9B2	4	-0.258594192	3.454669557	-1.494303814	0.141467573	0.999766922	-4.399792462
ENSG00000183508	protein_coding	TENT5C	1	-0.763445147	10.59918348	-1.493909643	0.141570306	0.999766922	-4.388841188
ENSG00000140368	protein_coding	PSTPIP1	15	0.167080466	7.932073971	1.493875897	0.141579104	0.999766922	-4.41025601
ENSG00000196313	protein_coding	POM121	7	0.169523313	6.408226722	1.492832453	0.141851357	0.999766922	-4.444247276
ENSG00000142102	protein_coding	PGGHG	11	0.367277126	8.042793031	1.492826873	0.141852814	0.999766922	-4.407305498
ENSG00000196141	protein_coding	SPATS2L	2	0.906070619	3.4655585	1.492519071	0.141933205	0.999766922	-4.392055606
ENSG00000279283	TEC	AC131009.4	12	0.292902511	3.754151109	1.492265388	0.141999488	0.999766922	-4.410527325
ENSG00000224086	lncRNA	AC245452.1	22	0.35799511	1.693451344	1.491046906	0.142318198	0.999766922	-4.405962179
ENSG00000266124	miRNA	MIR5587	16	0.349869632	1.313191812	1.490803073	0.142382044	0.999766922	-4.407746301
ENSG00000054392	protein_coding	HHAT	1	-0.271573163	1.565131792	-1.490775388	0.142389295	0.999766922	-4.39990457
ENSG00000184106	transcribed_unprocessed_pseudogene	TREML3P	6	-0.817159279	1.624266554	-1.490161106	0.142550247	0.999766922	-4.416729236
ENSG00000188282	protein_coding	RUFY4	2	0.813890953	1.730481054	1.490042324	0.142581386	0.999766922	-4.415177572
ENSG00000005007	protein_coding	UPF1	19	0.174402026	7.889360818	1.4898065	0.142643225	0.999766922	-4.414042369
ENSG00000166340	protein_coding	TPP1	11	0.239163329	6.714602722	1.489739525	0.142660791	0.999766922	-4.444100123
ENSG00000172992	protein_coding	DCAKD	17	-0.152287753	4.363397132	-1.48925338	0.142788349	0.999766922	-4.434700298
ENSG00000173598	protein_coding	NUDT4	12	-0.477297714	6.54880099	-1.489188287	0.142805436	0.999766922	-4.444962368
ENSG00000278962	TEC	AC092645.1	2	-0.47821436	1.222314052	-1.488484123	0.142990377	0.999766922	-4.41499743
ENSG00000131504	protein_coding	DIAPH1	5	0.173883015	8.611322128	1.488274156	0.143045559	0.999766922	-4.403212187
ENSG00000152700	protein_coding	SAR1B	5	-0.109736286	5.447282088	-1.487966596	0.14312642	0.999766922	-4.457725612
ENSG00000205485	transcribed_unprocessed_pseudogene	AC004980.1	7	-0.220204219	1.790505553	-1.487603743	0.143221866	0.999766922	-4.399284716
ENSG00000166908	protein_coding	PIP4K2C	12	0.213350628	4.686770164	1.487144814	0.143342654	0.999766922	-4.439364958
ENSG00000263465	protein_coding	SRSF8	11	-0.249519505	5.576412696	-1.486768283	0.143441817	0.999766922	-4.459489667
ENSG00000164961	protein_coding	WASHC5	8	0.131002645	5.7204384	1.486765983	0.143442423	0.999766922	-4.459900045
ENSG00000064547	protein_coding	LPAR2	19	0.327454733	6.260272712	1.486257714	0.143576366	0.999766922	-4.45546589
ENSG00000010322	protein_coding	NISCH	3	0.141213585	6.917625515	1.485362066	0.143812634	0.999766922	-4.440131592
ENSG00000267940	lncRNA	AC022762.2	11	0.292837384	1.307163154	1.485144215	0.143870149	0.999766922	-4.418319545
ENSG00000123453	protein_coding	SARDH	9	-0.520441201	2.140598238	-1.484088393	0.144149153	0.999766922	-4.396688675
ENSG00000135119	protein_coding	RNFT2	12	0.331541082	2.018447266	1.48394612	0.144186782	0.999766922	-4.399333673
ENSG00000170915	protein_coding	PAQR8	6	-0.172154501	5.047873925	-1.483264935	0.144367051	0.999766922	-4.457667455
ENSG00000137074	protein_coding	APTX	9	-0.160925222	4.726504921	-1.483081637	0.144415589	0.999766922	-4.449742227
ENSG00000184277	protein_coding	TM2D3	15	-0.103356341	5.373936118	-1.48254848	0.144556846	0.999766922	-4.462535076
ENSG00000198298	protein_coding	ZNF485	10	-0.272951757	1.830774647	-1.481740598	0.144771097	0.999766922	-4.402523367
ENSG00000128607	protein_coding	KLHDC10	7	-0.102043736	5.270001019	-1.481525311	0.144828234	0.999766922	-4.461707399
ENSG00000104881	protein_coding	PPP1R13L	19	-0.313848468	1.74898765	-1.481220982	0.144909032	0.999766922	-4.40708384
ENSG00000187815	protein_coding	ZFP69	1	-0.175875075	2.270562728	-1.480911623	0.144991203	0.999766922	-4.399061573
ENSG00000181722	protein_coding	ZBTB20	3	-0.165857304	6.5635486	-1.480470246	0.145108503	0.999766922	-4.452759371
ENSG00000165244	protein_coding	ZNF367	9	0.306580048	2.840556245	1.480273732	0.145160753	0.999766922	-4.400504984
ENSG00000082269	protein_coding	FAM135A	6	-0.183666006	4.288837784	-1.480062991	0.145216801	0.999766922	-4.440286763
ENSG00000010295	protein_coding	IFFO1	12	0.164789868	6.049045938	1.47996537	0.14524277	0.999766922	-4.464850947
ENSG00000253540	transcribed_unprocessed_pseudogene	FAM86HP	3	-0.357495887	1.289557063	-1.479681604	0.145318279	0.999766922	-4.41295296
ENSG00000272693	transcribed_unprocessed_pseudogene	AC073107.1	7	-0.264097115	1.743145058	-1.47963286	0.145331252	0.999766922	-4.406833518
ENSG00000110274	protein_coding	CEP164	11	0.1585703	5.525303062	1.479596625	0.145340897	0.999766922	-4.467137279
ENSG00000151474	protein_coding	FRMD4A	10	-0.557937317	4.131961633	-1.479454604	0.145378704	0.999766922	-4.431133265
ENSG00000171169	protein_coding	NAIF1	9	0.156209526	3.799831792	1.479283937	0.145424147	0.999766922	-4.420134414
ENSG00000139890	protein_coding	REM2	14	0.424563302	4.086310437	1.478599782	0.145606428	0.999766922	-4.425726244
ENSG00000136783	protein_coding	NIPSNAP3A	9	-0.247160854	3.043508747	-1.478102266	0.145739096	0.999766922	-4.403295307
ENSG00000203485	protein_coding	INF2	14	0.364031364	5.701959971	1.477329249	0.145945418	0.999766922	-4.468325894
ENSG00000183527	protein_coding	PSMG1	21	-0.256001065	2.56657975	-1.477037425	0.146023367	0.999766922	-4.401415801
ENSG00000165424	protein_coding	ZCCHC24	10	0.316879194	3.424921763	1.476622501	0.146134254	0.999766922	-4.413539183
ENSG00000162929	protein_coding	KIAA1841	2	0.212462723	3.413068081	1.476618088	0.146135433	0.999766922	-4.412407452
ENSG00000160336	protein_coding	ZNF761	19	0.294618863	2.18688691	1.476248213	0.146234338	0.999766922	-4.404218167
ENSG00000258733	lncRNA	LINC02328	14	-0.268048996	3.249939791	-1.476048751	0.146287695	0.999766922	-4.409513545
ENSG00000273344	lncRNA	PAXIP1-AS1	7	-0.210604555	2.888935589	-1.475887523	0.146330837	0.999766922	-4.405569065
ENSG00000196961	protein_coding	AP2A1	19	-0.395617222	8.160536162	-1.475463691	0.146444293	0.999766922	-4.420878775
ENSG00000239839	protein_coding	DEFA3	8	1.497844659	3.128461753	1.475418491	0.146456396	0.999766922	-4.414610506
ENSG00000165684	protein_coding	SNAPC4	9	0.158366168	4.61031922	1.475185493	0.146518802	0.999766922	-4.453251883
ENSG00000125731	protein_coding	SH2D3A	19	-0.307846215	4.384020387	-1.474863939	0.14660496	0.999766922	-4.448943571
ENSG00000159685	protein_coding	CHCHD6	3	-0.286658556	1.874871096	-1.474658867	0.146659928	0.999766922	-4.409066379
ENSG00000014138	protein_coding	POLA2	11	-0.188029116	2.714110449	-1.474278316	0.146761976	0.999766922	-4.404417085
ENSG00000229512	lncRNA	AC068580.1	11	0.264153552	2.225686059	1.47416053	0.146793572	0.999766922	-4.406686467
ENSG00000283602	transcribed_unitary_pseudogene	AC116353.6	5	0.461359742	3.245235428	1.473998658	0.146837004	0.999766922	-4.409385517
ENSG00000180747	transcribed_unprocessed_pseudogene	SMG1P3	16	-0.183556918	5.623373769	-1.473698755	0.146917497	0.999766922	-4.473855558
ENSG00000124702	protein_coding	KLHDC3	6	-0.115118568	5.586368627	-1.473256268	0.147036323	0.999766922	-4.474410932
ENSG00000184428	protein_coding	TOP1MT	8	-0.2382518	3.140090508	-1.472825648	0.147152035	0.999766922	-4.41389739
ENSG00000261386	lncRNA	AC027682.4	16	-0.284366578	1.406658877	-1.472590835	0.147215161	0.999766922	-4.417947255
ENSG00000268279	protein_coding	AC090004.1	3	0.27308471	2.195642134	1.47185678	0.147412641	0.999766922	-4.40637007
ENSG00000118705	protein_coding	RPN2	20	0.164917138	6.149517338	1.471757088	0.147439477	0.999766922	-4.471533063
ENSG00000280213	lncRNA	UCKL1-AS1	20	0.355339058	1.607155248	1.471720533	0.147449318	0.999766922	-4.422589582
ENSG00000049656	protein_coding	CLPTM1L	5	0.156833091	5.603739494	1.471376337	0.147542005	0.999766922	-4.476362713
ENSG00000211863	TR_J_gene	TRAJ26	14	-0.343261965	2.138231173	-1.471173376	0.147596682	0.999766922	-4.406737408
ENSG00000143416	protein_coding	SELENBP1	1	-0.980374246	7.429769827	-1.470878269	0.14767621	0.999766922	-4.437202103
ENSG00000184903	protein_coding	IMMP2L	7	-0.233316843	3.474309938	-1.468913477	0.148206562	0.999766922	-4.423548549
ENSG00000099992	protein_coding	TBC1D10A	22	-0.15930653	5.115102377	-1.468906648	0.148208408	0.999766922	-4.473866319
ENSG00000211877	TR_J_gene	TRAJ12	14	-0.319012493	2.594727996	-1.46874257	0.148252765	0.999766922	-4.40907196
ENSG00000171552	protein_coding	BCL2L1	20	-0.643102638	10.01380156	-1.468585792	0.148295159	0.999766922	-4.407796657
ENSG00000188707	protein_coding	ZBED6CL	7	-0.219917483	3.937729675	-1.468343675	0.148360647	0.999766922	-4.437455775
ENSG00000165283	protein_coding	STOML2	9	-0.287226104	4.921072323	-1.467735347	0.14852529	0.999766922	-4.469416925
ENSG00000198915	protein_coding	RASGEF1A	10	0.286318592	3.014072241	1.467709811	0.148532205	0.999766922	-4.412054089
ENSG00000127220	protein_coding	ABHD8	19	0.171817586	3.444304488	1.467271657	0.148650883	0.999766922	-4.422554876
ENSG00000120253	protein_coding	NUP43	6	-0.133846689	5.41714774	-1.46663087	0.148824582	0.999766922	-4.480036709
ENSG00000124217	protein_coding	MOCS3	20	-0.12766665	3.617253532	-1.466553235	0.148845638	0.999766922	-4.429273061
ENSG00000167671	protein_coding	UBXN6	19	-0.578502392	9.256209092	-1.466325114	0.14890752	0.999766922	-4.413225111
ENSG00000211870	TR_J_gene	TRAJ19	14	-0.34934547	2.44086868	-1.46610258	0.148967907	0.999766922	-4.410007842
ENSG00000178950	protein_coding	GAK	4	0.156549633	7.774962334	1.465535674	0.149121828	0.999766922	-4.440574237
ENSG00000092847	protein_coding	AGO1	1	0.157263221	6.962339316	1.465405559	0.149157173	0.999766922	-4.459590597
ENSG00000160229	protein_coding	ZNF66	19	-0.359433587	4.14992885	-1.465331908	0.149177183	0.999766922	-4.453896846
ENSG00000274929	lncRNA	AL157813.1	13	-0.311742737	2.064183779	-1.465330594	0.14917754	0.999766922	-4.413686927
ENSG00000252549	snRNA	RNU6-759P	20	-0.219832157	1.310823233	-1.46532976	0.149177767	0.999766922	-4.430446005
ENSG00000118689	protein_coding	FOXO3	6	-0.478726237	8.867663283	-1.46530261	0.149185144	0.999766922	-4.420620624
ENSG00000169925	protein_coding	BRD3	9	0.150695892	6.324938045	1.464647136	0.149363328	0.999766922	-4.475549662
ENSG00000185130	protein_coding	HIST1H2BL	6	0.878509533	2.63041496	1.464533641	0.149394197	0.999766922	-4.411385603
ENSG00000069188	protein_coding	SDK2	17	-1.300846836	3.106795621	-1.463824488	0.149587193	0.999766922	-4.425437231
ENSG00000060982	protein_coding	BCAT1	12	0.460251052	3.120666384	1.463566919	0.149657339	0.999766922	-4.417301113
ENSG00000204839	protein_coding	MROH6	8	0.511065263	1.926953818	1.463202276	0.14975669	0.999766922	-4.419138052
ENSG00000143368	protein_coding	SF3B4	1	0.153837505	5.127474339	1.463086602	0.149788217	0.999766922	-4.478294879
ENSG00000186141	protein_coding	POLR3C	1	-0.109775295	4.928884325	-1.462333259	0.14999367	0.999766922	-4.476196186
ENSG00000279631	TEC	AL158211.5	10	-0.284339766	2.038828933	-1.461885922	0.150115774	0.999766922	-4.41605038
ENSG00000105287	protein_coding	PRKD2	19	0.239658735	7.449811574	1.461572345	0.150201414	0.999766922	-4.455170522
ENSG00000124469	protein_coding	CEACAM8	19	1.126792585	1.975159166	1.461402314	0.150247866	0.999766922	-4.434993027
ENSG00000122378	protein_coding	PRXL2A	10	-0.3174639	1.841926745	-1.46134536	0.150263429	0.999766922	-4.417714435
ENSG00000179134	protein_coding	SAMD4B	19	0.136216576	6.300072286	1.461300467	0.150275696	0.999766922	-4.480844602
ENSG00000125551	protein_coding	PLGLB2	2	0.57230123	0.898459871	1.460707718	0.150437747	0.999766922	-4.429814105
ENSG00000151576	protein_coding	QTRT2	3	-0.114091461	4.888257607	-1.46050316	0.150493703	0.999766922	-4.477187599
ENSG00000132718	protein_coding	SYT11	1	0.265409685	4.726109071	1.459859535	0.150669869	0.999766922	-4.470620637
ENSG00000196204	transcribed_unprocessed_pseudogene	RNF216P1	7	-0.165869437	4.733443854	-1.459580465	0.150746304	0.999766922	-4.473911819
ENSG00000175787	protein_coding	ZNF169	9	-0.120523478	4.512045838	-1.459306363	0.150821407	0.999766922	-4.465138162
ENSG00000135999	protein_coding	EPC2	2	-0.116404826	6.126601018	-1.458590376	0.151017726	0.999766922	-4.486854054
ENSG00000228716	protein_coding	DHFR	5	0.279485447	3.812839867	1.457894645	0.151208682	0.999766922	-4.440429735
ENSG00000106948	protein_coding	AKNA	9	0.138592621	10.15966183	1.457177777	0.151405638	0.999766922	-4.416741277
ENSG00000185156	protein_coding	MFSD6L	17	0.375179092	1.569613635	1.456695078	0.15153837	0.999766922	-4.422854392
ENSG00000135775	protein_coding	COG2	1	-0.131217563	5.103145794	-1.455870337	0.151765369	0.999766922	-4.486703619
ENSG00000143437	protein_coding	ARNT	1	0.118704355	6.090728002	1.455701072	0.15181199	0.999766922	-4.489938676
ENSG00000100888	protein_coding	CHD8	14	0.111590584	7.30469036	1.455700216	0.151812226	0.999766922	-4.461963842
ENSG00000178057	protein_coding	NDUFAF3	3	-0.199821196	5.0419483	-1.455015739	0.152000867	0.999766922	-4.485534149
ENSG00000265206	lncRNA	AC004687.1	17	0.16996994	5.836245495	1.454953439	0.152018046	0.999766922	-4.493529751
ENSG00000137959	protein_coding	IFI44L	1	1.091196775	6.653745825	1.45458209	0.152120475	0.999766922	-4.479225458
ENSG00000179051	protein_coding	RCC2	1	0.224400646	5.176443691	1.454038227	0.152270587	0.999766922	-4.489216732
ENSG00000244723	unprocessed_pseudogene	ASLP1	22	0.253921413	1.528765907	1.454037467	0.152270797	0.999766922	-4.426516163
ENSG00000006327	protein_coding	TNFRSF12A	16	0.339258288	2.102488941	1.453256611	0.152486524	0.999766922	-4.420281535
ENSG00000140678	protein_coding	ITGAX	16	0.379156604	9.31905983	1.453215794	0.152497807	0.999766922	-4.426569955
ENSG00000104738	protein_coding	MCM4	8	0.549036576	3.594511639	1.452524653	0.152688961	0.999766922	-4.437834922
ENSG00000082898	protein_coding	XPO1	2	0.18719194	7.256711618	1.452252297	0.152764339	0.999766922	-4.468202657
ENSG00000025772	protein_coding	TOMM34	20	0.328340307	3.021632944	1.452247733	0.152765603	0.999766922	-4.424156631
ENSG00000138439	protein_coding	FAM117B	2	-0.298228222	5.842898009	-1.451595316	0.152946289	0.999766922	-4.494819789
ENSG00000089159	protein_coding	PXN	12	0.224072672	9.077204238	1.45112837	0.153075712	0.999766922	-4.43093075
ENSG00000101132	protein_coding	PFDN4	20	-0.362570526	1.887931424	-1.450892099	0.153141232	0.999766922	-4.424946328
ENSG00000152672	protein_coding	CLEC4F	2	-1.706164317	0.362178085	-1.45074809	0.153181178	0.999766922	-4.473263194
ENSG00000133835	protein_coding	HSD17B4	5	0.151877778	5.602402875	1.450409442	0.153275145	0.999766922	-4.497463164
ENSG00000261556	transcribed_unprocessed_pseudogene	SMG1P7	16	-0.168945641	3.980763774	-1.450272721	0.153313095	0.999766922	-4.456906149
ENSG00000189136	transcribed_unprocessed_pseudogene	UBE2Q2P1	15	0.457336417	1.739616814	1.449842611	0.153432529	0.999766922	-4.430305997
ENSG00000198042	protein_coding	MAK16	8	-0.188010256	3.496490164	-1.44974435	0.153459825	0.999766922	-4.44052975
ENSG00000204316	protein_coding	MRPL38	17	0.275037932	1.309945566	1.449714614	0.153468086	0.999766922	-4.437899195
ENSG00000277151	lncRNA	AL138820.1	13	-0.224474216	2.300601081	-1.44959751	0.153500622	0.999766922	-4.421715813
ENSG00000162129	protein_coding	CLPB	11	-0.147181843	5.112939369	-1.449231016	0.153602484	0.999766922	-4.494167576
ENSG00000183474	protein_coding	GTF2H2C	5	0.30154511	2.609301259	1.449064566	0.153648764	0.999766922	-4.424185784
ENSG00000171840	protein_coding	NINJ2	12	-0.402055835	4.59786378	-1.448987356	0.153670235	0.999766922	-4.483180322
ENSG00000198682	protein_coding	PAPSS2	10	-0.55396871	2.325000228	-1.448955777	0.153679018	0.999766922	-4.422161279
ENSG00000102967	protein_coding	DHODH	16	-0.237203922	3.008491188	-1.448728666	0.153742192	0.999766922	-4.430595874
ENSG00000103047	protein_coding	TANGO6	16	-0.13840227	5.30903594	-1.448373398	0.153841055	0.999766922	-4.498203313
ENSG00000205629	protein_coding	LCMT1	16	-0.154739923	4.022727146	-1.448352287	0.153846931	0.999766922	-4.461718122
ENSG00000141026	protein_coding	MED9	17	-0.169578923	3.639152261	-1.448172151	0.153897079	0.999766922	-4.447540913
ENSG00000286699	lncRNA	AC084198.2	3	-0.227818603	3.001061338	-1.447945294	0.153960252	0.999766922	-4.434576995
ENSG00000129158	protein_coding	SERGEF	11	-0.196461067	3.989418811	-1.447921667	0.153966833	0.999766922	-4.458540704
ENSG00000004779	protein_coding	NDUFAB1	16	-0.184503181	3.137133126	-1.447566821	0.154065691	0.999766922	-4.433044695
ENSG00000137478	protein_coding	FCHSD2	11	0.152575731	6.631677071	1.446932165	0.154242628	0.999766922	-4.485953259
ENSG00000075618	protein_coding	FSCN1	7	0.345939895	2.388764481	1.446280112	0.15442458	0.999766922	-4.424537699
ENSG00000197044	protein_coding	ZNF441	19	0.34345406	3.226769013	1.44593264	0.154521609	0.999766922	-4.43489788
ENSG00000254463	processed_pseudogene	PPIAP41	11	-0.205082835	2.739259101	-1.445379339	0.154676212	0.999766922	-4.428389039
ENSG00000135924	protein_coding	DNAJB2	2	-0.433161896	6.883750536	-1.444767829	0.154847221	0.999766922	-4.474471053
ENSG00000175376	protein_coding	EIF1AD	11	0.097092008	4.740802285	1.444516026	0.154917681	0.999766922	-4.489408314
ENSG00000163082	protein_coding	SGPP2	2	-0.337136068	1.606079209	-1.44446622	0.154931621	0.999766922	-4.428721885
ENSG00000279608	TEC	AL353795.3	9	0.222385279	3.946319619	1.444449145	0.1549364	0.999766922	-4.460010348
ENSG00000179909	protein_coding	ZNF154	19	0.392462383	3.826512549	1.444385676	0.154954166	0.999766922	-4.464886387
ENSG00000164465	protein_coding	DCBLD1	6	-0.262237465	2.424381891	-1.444137573	0.155023627	0.999766922	-4.425725519
ENSG00000204568	protein_coding	MRPS18B	6	0.199212542	3.130575549	1.442836366	0.155388328	0.999766922	-4.437913111
ENSG00000105397	protein_coding	TYK2	19	0.187911957	8.093871954	1.442631857	0.155445709	0.999766922	-4.454356049
ENSG00000170638	protein_coding	TRABD	22	0.134714961	6.565849459	1.442627283	0.155446992	0.999766922	-4.494308654
ENSG00000165802	protein_coding	NSMF	9	-0.228195567	5.090064613	-1.44240681	0.155508871	0.999766922	-4.500250283
ENSG00000196684	protein_coding	HSH2D	19	0.336219461	7.736176494	1.442048537	0.155609466	0.999766922	-4.466180491
ENSG00000224672	processed_pseudogene	RPL17P10	2	0.500435579	1.399474683	1.441837408	0.15566877	0.999766922	-4.442551724
ENSG00000265354	protein_coding	TIMM23	10	-0.192487374	4.104254156	-1.441177316	0.155854298	0.999766922	-4.465752417
ENSG00000137193	protein_coding	PIM1	6	-0.42744647	9.008887134	-1.440531486	0.156035984	0.999766922	-4.4378393
ENSG00000100890	protein_coding	PRORP	14	-0.212552144	3.181422647	-1.439758256	0.156253729	0.999766922	-4.441311073
ENSG00000124549	transcribed_unprocessed_pseudogene	BTN2A3P	6	0.230918709	2.577766107	1.439357007	0.156366816	0.999766922	-4.430023362
ENSG00000134899	protein_coding	ERCC5	13	-0.153103352	3.5159703	-1.43921692	0.156406313	0.999766922	-4.450009382
ENSG00000025156	protein_coding	HSF2	6	-0.236179875	3.239237994	-1.439076896	0.156445799	0.999766922	-4.442198492
ENSG00000100413	protein_coding	POLR3H	22	-0.217202572	5.019816811	-1.439041677	0.156455732	0.999766922	-4.504054132
ENSG00000255328	lncRNA	AC136475.5	11	0.851643652	2.614406565	1.438243765	0.156680904	0.999766922	-4.430139507
ENSG00000171723	protein_coding	GPHN	14	-0.217151485	3.377936235	-1.438040197	0.156738392	0.999766922	-4.446402515
ENSG00000116604	protein_coding	MEF2D	1	0.14430686	7.153733969	1.437093061	0.157006079	0.999766922	-4.483975276
ENSG00000173852	protein_coding	DPY19L1	7	0.23964144	4.333939511	1.436711182	0.15711411	0.999766922	-4.482389194
ENSG00000166171	protein_coding	DPCD	10	-0.526997686	1.136837249	-1.436491905	0.157176169	0.999766922	-4.450342795
ENSG00000105193	protein_coding	RPS16	19	-0.206091333	7.777405334	-1.436454081	0.157186875	0.999766922	-4.467024178
ENSG00000206344	lncRNA	HCG27	6	-1.843666442	1.090009583	-1.435463252	0.157467547	0.999766922	-4.459400403
ENSG00000137965	protein_coding	IFI44	1	0.911128479	5.832162428	1.435134977	0.157560623	0.999766922	-4.505725496
ENSG00000149091	protein_coding	DGKZ	11	0.144464513	8.210252329	1.434868507	0.157636207	0.999766922	-4.457820364
ENSG00000134324	protein_coding	LPIN1	2	-0.186900172	6.117070545	-1.434440197	0.157757757	0.999766922	-4.51125822
ENSG00000151491	protein_coding	EPS8	12	-0.384540658	1.749833913	-1.434132735	0.157845056	0.999766922	-4.435442581
ENSG00000203804	lncRNA	ADAMTSL4-AS1	1	0.401161459	6.906039399	1.434042569	0.157870665	0.999766922	-4.496669393
ENSG00000278588	protein_coding	HIST1H2BI	6	0.721003927	3.477236888	1.433966464	0.157892282	0.999766922	-4.454117351
ENSG00000261087	lncRNA	AP003469.4	8	-0.20709831	2.606045288	-1.433848489	0.157925797	0.999766922	-4.436348456
ENSG00000126246	protein_coding	IGFLR1	19	-0.38591079	1.491018604	-1.432872534	0.158203266	0.999766922	-4.445835496
ENSG00000149273	protein_coding	RPS3	11	-0.255739857	9.019392995	-1.431904519	0.158478853	0.999766922	-4.445989977
ENSG00000136732	protein_coding	GYPC	2	-0.56155255	9.207958789	-1.43175881	0.158520368	0.999766922	-4.443053758
ENSG00000259453	lncRNA	AC087286.4	15	-0.169353767	3.412679168	-1.431638171	0.158554747	0.999766922	-4.452457507
ENSG00000234585	transcribed_unprocessed_pseudogene	CCT6P3	7	0.296261614	2.954657192	1.431383709	0.158627279	0.999766922	-4.447054238
ENSG00000148346	protein_coding	LCN2	9	0.765597841	3.080331438	1.431282186	0.158656225	0.999766922	-4.442455407
ENSG00000273363	lncRNA	AL353801.3	10	-0.226278378	1.728027874	-1.431218485	0.158674389	0.999766922	-4.441538232
ENSG00000105726	protein_coding	ATP13A1	19	0.155298817	6.242135388	1.430727464	0.158814457	0.999766922	-4.513336796
ENSG00000204934	lncRNA	ATP6V0E2-AS1	7	-0.381081069	2.476405533	-1.430693987	0.158824011	0.999766922	-4.439566099
ENSG00000122965	protein_coding	RBM19	12	-0.196293074	5.993334385	-1.430692643	0.158824394	0.999766922	-4.516175556
ENSG00000142552	protein_coding	RCN3	19	0.433235044	4.575634597	1.430305965	0.158934771	0.999766922	-4.499132495
ENSG00000030582	protein_coding	GRN	17	0.369230736	8.615324251	1.430231413	0.158956058	0.999766922	-4.458804226
ENSG00000287926	lncRNA	AC113208.5	15	0.442596428	3.956064568	1.429783509	0.159084	0.999766922	-4.479627167
ENSG00000176720	protein_coding	BOK	2	0.644122164	1.173437728	1.429726247	0.159100362	0.999766922	-4.445245983
ENSG00000237190	protein_coding	CDKN2AIPNL	5	-0.211128667	2.585938213	-1.4291233	0.159272731	0.999766922	-4.43723244
ENSG00000197563	protein_coding	PIGN	18	-0.143439126	5.395508467	-1.4288743	0.159343958	0.999766922	-4.519443345
ENSG00000267767	lncRNA	LINC01801	19	-0.417579294	1.875884549	-1.428817992	0.159360068	0.999766922	-4.43733362
ENSG00000009307	protein_coding	CSDE1	1	-0.215421372	8.554810344	-1.428653677	0.159407087	0.999766922	-4.456974474
ENSG00000108679	protein_coding	LGALS3BP	17	0.495211326	4.711062888	1.42848886	0.159454261	0.999766922	-4.493616195
ENSG00000211862	TR_J_gene	TRAJ27	14	-0.34231699	2.571383652	-1.42829543	0.159509639	0.999766922	-4.439977476
ENSG00000197841	protein_coding	ZNF181	19	-0.314130564	2.98431632	-1.428164928	0.159547009	0.999766922	-4.444468665
ENSG00000168116	protein_coding	KIAA1586	6	-0.391066657	4.157599962	-1.428142348	0.159553476	0.999766922	-4.478537063
ENSG00000188283	protein_coding	ZNF383	19	-0.161078858	4.471779829	-1.427999836	0.159594294	0.999766922	-4.49960046
ENSG00000113141	protein_coding	IK	5	0.150477792	5.188903966	1.427240087	0.159812039	0.999766922	-4.516760992
ENSG00000051596	protein_coding	THOC3	5	-0.279562642	3.930367128	-1.426282461	0.160086826	0.999766922	-4.476631607
ENSG00000126453	protein_coding	BCL2L12	19	0.226757797	2.848609891	1.426216603	0.160105737	0.999766922	-4.442296284
ENSG00000064393	protein_coding	HIPK2	7	0.228261215	7.145115582	1.426063505	0.160149706	0.999766922	-4.494446366
ENSG00000261582	protein_coding	AL121753.1	20	0.259716131	1.292110056	1.425461158	0.160322788	0.999766922	-4.453993814
ENSG00000250539	processed_pseudogene	KRT8P33	5	-0.185535264	3.840357439	-1.425065855	0.160436456	0.999766922	-4.478350472
ENSG00000113319	protein_coding	RASGRF2	5	-0.285499317	5.246392014	-1.424859457	0.16049583	0.999766922	-4.522192179
ENSG00000239419	misc_RNA	RN7SL535P	7	-0.226667764	1.67117751	-1.424712697	0.160538059	0.999766922	-4.44222628
ENSG00000110665	protein_coding	C11orf21	11	0.161995437	7.245738156	1.424637562	0.160559681	0.999766922	-4.493922167
ENSG00000106367	protein_coding	AP1S1	7	0.227220702	2.529886796	1.424524107	0.160592336	0.999766922	-4.440506242
ENSG00000149474	protein_coding	KAT14	20	-0.188323415	3.853266973	-1.423775972	0.160807795	0.999766922	-4.478199836
ENSG00000089505	protein_coding	CMTM1	16	0.383234519	3.994319824	1.423023979	0.161024591	0.999766922	-4.473109146
ENSG00000171163	protein_coding	ZNF692	1	0.182327433	4.472834798	1.423007304	0.161029401	0.999766922	-4.499957019
ENSG00000171954	protein_coding	CYP4F22	19	-0.543015373	1.112408083	-1.422179343	0.161268367	0.999766922	-4.456127618
ENSG00000144130	protein_coding	NT5DC4	2	0.581302915	1.00885083	1.421950412	0.16133449	0.999766922	-4.470662448
ENSG00000280734	lncRNA	LINC01232	13	-0.308073891	3.889226326	-1.421863847	0.161359498	0.999766922	-4.476345633
ENSG00000101290	protein_coding	CDS2	20	-0.209931291	7.671762769	-1.421762494	0.161388783	0.999766922	-4.48421108
ENSG00000232334	processed_pseudogene	AL683842.1	10	0.359947294	4.404393536	1.421625526	0.161428364	0.999766922	-4.494569356
ENSG00000240291	lncRNA	AL450384.2	10	-0.233847715	2.00653288	-1.421554665	0.161448845	0.999766922	-4.441706661
ENSG00000075223	protein_coding	SEMA3C	7	0.348091115	3.348166505	1.42154794	0.161450788	0.999766922	-4.464554186
ENSG00000171368	protein_coding	TPPP	5	0.564852495	1.425785176	1.421355479	0.161506425	0.999766922	-4.449395348
ENSG00000270804	transcribed_processed_pseudogene	AC010326.4	19	0.187796225	2.931370339	1.421246262	0.161538004	0.999766922	-4.453724865
ENSG00000237877	lncRNA	LINC01473	2	-0.294700035	2.071412523	-1.421046457	0.161595788	0.999766922	-4.441984357
ENSG00000004939	protein_coding	SLC4A1	17	-0.826677432	10.03494375	-1.420766896	0.161676665	0.999766922	-4.444130248
ENSG00000182307	protein_coding	C8orf33	8	-0.168203195	4.137414668	-1.420614917	0.161720646	0.999766922	-4.493934488
ENSG00000169221	protein_coding	TBC1D10B	16	0.143390564	6.483735041	1.420546664	0.1617404	0.999766922	-4.519035334
ENSG00000100836	protein_coding	PABPN1	14	0.128982942	4.945323909	1.419968562	0.161907796	0.999766922	-4.517495244
ENSG00000133243	protein_coding	BTBD2	19	0.170752671	5.638255845	1.419700708	0.161985402	0.999766922	-4.530102922
ENSG00000067113	protein_coding	PLPP1	5	-0.311050889	1.935634309	-1.419519208	0.162038004	0.999766922	-4.443036635
ENSG00000218018	lncRNA	AL109955.1	20	-0.391437889	1.375014893	-1.419321021	0.162095458	0.999766922	-4.453051794
ENSG00000168397	protein_coding	ATG4B	2	0.122760826	5.856842273	1.419107251	0.162157448	0.999766922	-4.530235678
ENSG00000072609	protein_coding	CHFR	12	0.125786482	7.189319724	1.419096735	0.162160498	0.999766922	-4.501203418
ENSG00000229739	lncRNA	AL096803.2	1	-0.255327472	2.220859878	-1.418803546	0.162245549	0.999766922	-4.44367472
ENSG00000226942	unprocessed_pseudogene	IL9RP3	16	0.309286066	2.269215574	1.418644234	0.162291778	0.999766922	-4.443658668
ENSG00000277072	transcribed_unprocessed_pseudogene	STAG3L2	7	-0.213692726	4.382197205	-1.418589087	0.162307782	0.999766922	-4.50304536
ENSG00000065600	protein_coding	PACC1	1	-0.173464532	3.835986688	-1.41833728	0.162380878	0.999766922	-4.479245319
ENSG00000114933	protein_coding	INO80D	2	-0.109051194	4.774370353	-1.418284475	0.16239621	0.999766922	-4.5159265
ENSG00000124074	protein_coding	ENKD1	16	0.219452186	2.187043254	1.418211076	0.162417523	0.999766922	-4.443963596
ENSG00000099331	protein_coding	MYO9B	19	0.193953826	8.987646019	1.417712664	0.162562305	0.999766922	-4.459338827
ENSG00000146021	protein_coding	KLHL3	5	-0.291364029	4.178603132	-1.417627032	0.16258719	0.999766922	-4.504209916
ENSG00000163141	protein_coding	BNIPL	1	0.30005981	1.732728843	1.416763276	0.162838368	0.999766922	-4.44660024
ENSG00000116455	protein_coding	WDR77	1	-0.157665307	4.087768859	-1.41660006	0.162885864	0.999766922	-4.489756046
ENSG00000265735	misc_RNA	RN7SL5P	9	-0.346037701	6.427198937	-1.416532648	0.162905485	0.999766922	-4.52548912
ENSG00000279805	TEC	Z95114.3	22	-0.258578023	2.105784313	-1.416165331	0.163012425	0.999766922	-4.445324724
ENSG00000270116	lncRNA	AP001429.1	21	-0.226017321	1.655651854	-1.41584864	0.16310467	0.999766922	-4.446987401
ENSG00000087088	protein_coding	BAX	19	0.160736448	5.24356263	1.415743583	0.163135279	0.999766922	-4.528202009
ENSG00000052802	protein_coding	MSMO1	4	-0.270017799	3.34620106	-1.415741983	0.163135746	0.999766922	-4.463288559
ENSG00000138642	protein_coding	HERC6	4	0.470549808	5.361617229	1.415540151	0.163194565	0.999766922	-4.525854062
ENSG00000280387	TEC	AL109806.1	20	0.251343998	2.058102436	1.415432507	0.163225942	0.999766922	-4.446358661
ENSG00000204920	protein_coding	ZNF155	19	0.367756427	2.625867509	1.41509187	0.163325264	0.999766922	-4.446006679
ENSG00000114209	protein_coding	PDCD10	3	-0.275263036	5.686510945	-1.414518682	0.163492499	0.999766922	-4.534893455
ENSG00000133884	protein_coding	DPF2	11	0.119745741	6.230837819	1.414491581	0.16350041	0.999766922	-4.52894426
ENSG00000280402	TEC	AC093525.10	16	0.268069385	1.597596838	1.414409281	0.163524434	0.999766922	-4.448826937
ENSG00000225663	protein_coding	MCRIP1	17	-0.184659328	3.757244878	-1.414347283	0.163542533	0.999766922	-4.479042988
ENSG00000284690	polymorphic_pseudogene	CD300H	17	-0.853495214	2.807051614	-1.413989131	0.163647121	0.999766922	-4.449466791
ENSG00000238015	processed_pseudogene	AC104837.2	1	1.118303074	-0.252460597	1.413866173	0.163683039	0.999766922	-4.516141863
ENSG00000247774	lncRNA	PCED1B-AS1	12	-0.248349174	6.353880339	-1.413783853	0.16370709	0.999766922	-4.526210829
ENSG00000165506	protein_coding	DNAAF2	14	-0.206368381	2.197308113	-1.413652797	0.163745385	0.999766922	-4.447109816
ENSG00000014919	protein_coding	COX15	10	0.163748507	4.186034146	1.413615165	0.163756382	0.999766922	-4.492583373
ENSG00000179632	protein_coding	MAF1	8	-0.466126274	7.327238284	-1.413478041	0.16379646	0.999766922	-4.497724681
ENSG00000278864	TEC	AC055811.4	17	-0.237772608	4.041463036	-1.413356306	0.163832046	0.999766922	-4.496121012
ENSG00000272084	lncRNA	AL137127.1	1	0.212440726	1.839400809	1.41319772	0.163878414	0.999766922	-4.448851213
ENSG00000135622	protein_coding	SEMA4F	2	-0.241709954	3.651865869	-1.413148234	0.163892885	0.999766922	-4.481666125
ENSG00000175779	lncRNA	LINC02694	15	0.452480104	1.340809289	1.412539623	0.164070939	0.999766922	-4.459453066
ENSG00000161203	protein_coding	AP2M1	3	-0.295744114	7.811090638	-1.412487454	0.164086208	0.999766922	-4.484435879
ENSG00000137198	protein_coding	GMPR	6	-0.767008389	6.840863781	-1.411411073	0.164401502	0.999766922	-4.513654246
ENSG00000176928	protein_coding	GCNT4	5	-0.363598092	4.126759926	-1.411407733	0.164402481	0.999766922	-4.507208316
ENSG00000148175	protein_coding	STOM	9	-0.381529943	7.342414894	-1.410670917	0.164618581	0.999766922	-4.507668608
ENSG00000105245	protein_coding	NUMBL	19	0.251836167	3.108167154	1.410605009	0.164637922	0.999766922	-4.461023335
ENSG00000272305	protein_coding	AC096887.1	3	-0.304577834	1.222507954	-1.410003743	0.164814447	0.999766922	-4.457372427
ENSG00000211938	IG_V_gene	IGHV3-7	14	0.958513094	0.717084326	1.409965857	0.164825574	0.999766922	-4.471426221
ENSG00000100219	protein_coding	XBP1	22	0.242913255	6.467758879	1.409965153	0.164825781	0.999766922	-4.527985129
ENSG00000139613	protein_coding	SMARCC2	12	0.135504855	6.8350444	1.409706772	0.164901688	0.999766922	-4.518782843
ENSG00000132003	protein_coding	ZSWIM4	19	0.215756308	2.437534604	1.409180188	0.165056471	0.999766922	-4.452362296
ENSG00000183155	protein_coding	RABIF	1	-0.105871132	4.17726035	-1.409005129	0.165107952	0.999766922	-4.499236202
ENSG00000132376	protein_coding	INPP5K	17	-0.193598189	6.374114347	-1.408948425	0.16512463	0.999766922	-4.530546293
ENSG00000213999	protein_coding	MEF2B	19	0.272195358	1.46981334	1.408646842	0.165213356	0.999766922	-4.453384324
ENSG00000226210	unprocessed_pseudogene	WASH8P	12	-0.571546052	3.772323268	-1.408476245	0.165263562	0.999766922	-4.49086119
ENSG00000165568	protein_coding	AKR1E2	10	-0.517551063	2.911998197	-1.408411656	0.165282573	0.999766922	-4.463707851
ENSG00000165669	protein_coding	FAM204A	10	-0.124227473	5.346329038	-1.408411012	0.165282763	0.999766922	-4.538752285
ENSG00000137210	protein_coding	TMEM14B	6	-0.141029251	3.926628574	-1.408305905	0.165313704	0.999766922	-4.497758839
ENSG00000197362	protein_coding	ZNF786	7	-0.165013385	3.988944326	-1.408288059	0.165318958	0.999766922	-4.498999117
ENSG00000177294	protein_coding	FBXO39	17	0.83172498	0.70254577	1.408063026	0.16538522	0.999766922	-4.492204274
ENSG00000115350	protein_coding	POLE4	2	-0.198886255	3.75461877	-1.407989793	0.165406788	0.999766922	-4.482144023
ENSG00000124256	protein_coding	ZBP1	20	0.495862033	6.639132967	1.407301627	0.165609569	0.999766922	-4.534923919
ENSG00000149639	protein_coding	SOGA1	20	0.310600855	4.680937282	1.407100635	0.165668831	0.999766922	-4.523135875
ENSG00000229852	lncRNA	AC019205.1	6	-0.322497888	2.344043394	-1.407027587	0.165690374	0.999766922	-4.453997919
ENSG00000167470	protein_coding	MIDN	19	0.242023075	8.080947183	1.406962687	0.165709515	0.999766922	-4.489899645
ENSG00000279342	lncRNA	AP000866.6	11	-0.193074833	3.186333661	-1.406825834	0.165749883	0.999766922	-4.469986041
ENSG00000102890	protein_coding	ELMO3	16	0.245266115	2.931844504	1.406748693	0.165772641	0.999766922	-4.462810486
ENSG00000104885	protein_coding	DOT1L	19	0.17418234	5.925184095	1.406585141	0.1658209	0.999766922	-4.542519883
ENSG00000278376	lncRNA	AP004609.3	11	-0.275837313	1.266779211	-1.406311092	0.165901787	0.999766922	-4.457892049
ENSG00000165118	protein_coding	C9orf64	9	0.177232595	3.145140372	1.406099032	0.165964398	0.999766922	-4.467068962
ENSG00000178691	protein_coding	SUZ12	17	0.172775505	5.726159115	1.40592345	0.166016254	0.999766922	-4.543967217
ENSG00000233806	lncRNA	LINC01237	2	-0.43560224	1.276984455	-1.40465707	0.166390631	0.999766922	-4.462586072
ENSG00000186648	protein_coding	CARMIL3	14	0.694208145	1.082597928	1.404429749	0.166457902	0.999766922	-4.478250974
ENSG00000112234	protein_coding	FBXL4	6	-0.137523406	6.092761191	-1.404420751	0.166460566	0.999766922	-4.54241456
ENSG00000180787	protein_coding	ZFP3	17	-0.208323262	3.248325238	-1.404318045	0.166490967	0.999766922	-4.47384952
ENSG00000234290	lncRNA	AC116366.1	5	0.443794776	2.31659856	1.403633921	0.16669358	0.999766922	-4.453730377
ENSG00000181963	protein_coding	OR52K2	11	0.463623953	3.163383975	1.403517402	0.166728107	0.999766922	-4.466787605
ENSG00000167674	protein_coding	HDGFL2	19	0.135720719	4.775070252	1.403352056	0.166777113	0.999766922	-4.531362457
ENSG00000250312	protein_coding	ZNF718	4	-0.242395582	4.397825549	-1.403210731	0.166819009	0.999766922	-4.522660189
ENSG00000146830	protein_coding	GIGYF1	7	0.17336839	7.045776434	1.402953054	0.166895417	0.999766922	-4.518149733
ENSG00000261801	lncRNA	LOXL1-AS1	15	-0.251199164	2.54458608	-1.402372434	0.167067687	0.999766922	-4.457488638
ENSG00000248283	processed_pseudogene	CCNL2P1	4	-0.282240868	1.911205579	-1.402044325	0.167165098	0.999766922	-4.45481481
ENSG00000169231	protein_coding	THBS3	1	0.253504189	4.343382178	1.401994136	0.167180002	0.999766922	-4.511127157
ENSG00000163166	protein_coding	IWS1	2	0.105585384	5.608948583	1.401983245	0.167183236	0.999766922	-4.547889638
ENSG00000159079	protein_coding	CFAP298	21	-0.194697216	2.36280056	-1.401955134	0.167191585	0.999766922	-4.456869694
ENSG00000204267	protein_coding	TAP2	6	-2.436057391	-0.422208231	-1.401865111	0.167218322	0.999766922	-4.531590273
ENSG00000250616	lncRNA	AC012645.1	16	-0.469511587	3.195751851	-1.401705384	0.16726577	0.999766922	-4.479370354
ENSG00000260285	lncRNA	AL133367.1	14	-0.183714342	2.321723338	-1.40137979	0.167362523	0.999766922	-4.456428018
ENSG00000262979	lncRNA	AC124319.1	17	0.60286506	0.684449176	1.400690739	0.167567422	0.999766922	-4.483914454
ENSG00000189223	lncRNA	PAX8-AS1	2	1.974167343	4.513240623	1.400369392	0.167663046	0.999766922	-4.460376927
ENSG00000143569	protein_coding	UBAP2L	1	0.108506305	6.736021588	1.399894219	0.167804521	0.999766922	-4.530894272
ENSG00000197223	protein_coding	C1D	2	-0.160245012	3.946074311	-1.399812	0.16782901	0.999766922	-4.499635211
ENSG00000105767	protein_coding	CADM4	19	0.442200941	1.674039254	1.399803001	0.16783169	0.999766922	-4.459410765
ENSG00000114656	protein_coding	KIAA1257	3	0.371964551	4.266017283	1.399278597	0.16798795	0.999766922	-4.517839155
ENSG00000204161	protein_coding	TMEM273	10	0.259210684	5.002471809	1.399110721	0.168037997	0.999766922	-4.535248853
ENSG00000172878	protein_coding	METAP1D	2	-0.27037288	2.351576707	-1.399043517	0.168058035	0.999766922	-4.460253523
ENSG00000204584	lncRNA	FLJ45513	17	0.174128532	3.157133214	1.398941853	0.168088351	0.999766922	-4.473300527
ENSG00000114480	protein_coding	GBE1	3	-0.169893874	4.559666206	-1.397956405	0.168382431	0.999766922	-4.526298878
ENSG00000101425	protein_coding	BPI	20	0.654380799	2.515556208	1.397849699	0.168414298	0.999766922	-4.458832347
ENSG00000279277	lncRNA	AC012020.1	3	-0.149183266	5.673419936	-1.397382861	0.168553772	0.999766922	-4.552897262
ENSG00000251095	lncRNA	AC093866.1	4	-0.67268101	0.677584187	-1.39697509	0.168675673	0.999766922	-4.478171813
ENSG00000135845	protein_coding	PIGC	1	-0.473947788	4.859812228	-1.396813107	0.168724115	0.999766922	-4.543578565
ENSG00000211842	TR_J_gene	TRAJ47	14	-0.369447901	1.277879487	-1.396249682	0.168892697	0.999766922	-4.46594009
ENSG00000196735	protein_coding	HLA-DQA1	6	-2.55328424	3.174618504	-1.396094586	0.168939126	0.999766922	-4.477592939
ENSG00000279108	TEC	AC008537.3	19	0.369149671	1.353203976	1.396074098	0.16894526	0.999766922	-4.464636923
ENSG00000282164	lncRNA	PEG13	8	-0.177034858	4.446131359	-1.39605151	0.168952023	0.999766922	-4.526264829
ENSG00000158717	protein_coding	RNF166	16	0.182579936	7.759013567	1.395661926	0.169068697	0.999766922	-4.506603656
ENSG00000180539	lncRNA	C9orf139	9	0.263279595	4.836218452	1.395240484	0.169194983	0.999766922	-4.540852376
ENSG00000130193	protein_coding	THEM6	8	-0.244192019	3.634501635	-1.395182254	0.169212438	0.999766922	-4.493374914
ENSG00000163870	protein_coding	TPRA1	3	-0.135497757	4.642464372	-1.395141524	0.169224647	0.999766922	-4.535800759
ENSG00000170468	protein_coding	RIOX1	14	-0.177190911	4.235767981	-1.394109257	0.169534318	0.999766922	-4.521627827
ENSG00000198924	protein_coding	DCLRE1A	10	0.362195452	2.716498773	1.393334847	0.169766921	0.999766922	-4.468068371
ENSG00000100678	protein_coding	SLC8A3	14	0.481817767	1.058239925	1.393281854	0.169782847	0.999766922	-4.470343237
ENSG00000111726	protein_coding	CMAS	12	-0.294494939	4.168158215	-1.39259088	0.169990613	0.999766922	-4.513589747
ENSG00000204498	protein_coding	NFKBIL1	6	0.233924366	1.76131112	1.392342699	0.170065285	0.999766922	-4.461772042
ENSG00000105655	protein_coding	ISYNA1	19	0.247600174	3.084931602	1.392151135	0.170122939	0.999766922	-4.47953509
ENSG00000132530	protein_coding	XAF1	17	0.626039504	7.479976515	1.391939502	0.170186652	0.999766922	-4.529051048
ENSG00000119661	protein_coding	DNAL1	14	-0.191040627	2.64437095	-1.391720334	0.170252652	0.999766922	-4.470607397
ENSG00000125247	protein_coding	TMTC4	13	-0.250967988	4.100292556	-1.390512917	0.170616608	0.999766922	-4.520369382
ENSG00000188690	protein_coding	UROS	10	-0.178470282	4.803397035	-1.389941047	0.170789198	0.999766922	-4.547337186
ENSG00000172586	protein_coding	CHCHD1	10	-0.274787349	1.924528597	-1.389663507	0.170873008	0.999766922	-4.463242742
ENSG00000239779	protein_coding	WBP1	2	-0.1560365	2.991208868	-1.38965729	0.170874886	0.999766922	-4.478207957
ENSG00000155090	protein_coding	KLF10	8	0.260648614	5.06849131	1.389286338	0.170986955	0.999766922	-4.553127962
ENSG00000128536	protein_coding	CDHR3	7	-0.313532432	3.652519687	-1.389154413	0.171026825	0.999766922	-4.507333039
ENSG00000246596	transcribed_unprocessed_pseudogene	AC139795.1	5	-0.164783331	4.281570146	-1.389013513	0.171069414	0.999766922	-4.526527818
ENSG00000197816	protein_coding	CCDC180	9	-0.298484901	1.623266186	-1.388771439	0.171142605	0.999766922	-4.463594516
ENSG00000162722	protein_coding	TRIM58	1	-0.761087048	9.439078813	-1.388719079	0.17115844	0.999766922	-4.473429315
ENSG00000114126	protein_coding	TFDP2	3	-0.198562036	5.803379526	-1.388686502	0.171168292	0.999766922	-4.561369857
ENSG00000064763	protein_coding	FAR2	12	0.383801296	5.428860941	1.388085224	0.171350214	0.999766922	-4.557901064
ENSG00000260075	unprocessed_pseudogene	NSFP1	17	2.703913463	-1.537633119	1.387511413	0.171523964	0.999766922	-4.542625608
ENSG00000278757	snRNA	U6	1	2.51729833	-2.432863999	1.387468415	0.17153699	0.999766922	-4.555260533
ENSG00000105617	protein_coding	LENG1	19	0.202482185	1.898387568	1.38732659	0.171579958	0.999766922	-4.465179531
ENSG00000109111	protein_coding	SUPT6H	17	0.129059424	7.016117567	1.386867261	0.171719176	0.999766922	-4.535836124
ENSG00000213693	processed_pseudogene	SEC14L1P1	11	-0.222169869	2.206641004	-1.386513859	0.171826348	0.999766922	-4.466925753
ENSG00000280120	TEC	AC073857.1	12	-0.300454628	1.42418856	-1.386367171	0.171870848	0.999766922	-4.469016923
ENSG00000211875	TR_J_gene	TRAJ14	14	-0.349282745	1.561029465	-1.386318918	0.171885488	0.999766922	-4.46711577
ENSG00000168488	protein_coding	ATXN2L	16	0.153935945	6.839946475	1.386291494	0.171893809	0.999766922	-4.54231535
ENSG00000256937	processed_pseudogene	KRT17P8	12	-0.442884265	4.470825721	-1.385881712	0.172018181	0.999766922	-4.53819814
ENSG00000134709	protein_coding	HOOK1	1	-0.351920978	2.5836884	-1.385392466	0.172166762	0.999766922	-4.472540539
ENSG00000185345	protein_coding	PRKN	6	-0.354877187	2.139157505	-1.385157548	0.17223814	0.999766922	-4.468764245
ENSG00000070756	protein_coding	PABPC1	8	-0.157016456	9.614348327	-1.385143598	0.172242379	0.999766922	-4.475189957
ENSG00000145982	protein_coding	FARS2	6	-0.181901051	4.241332145	-1.384944108	0.172303012	0.999766922	-4.530349176
ENSG00000198121	protein_coding	LPAR1	9	-0.372473389	3.246307491	-1.384656337	0.172390506	0.999766922	-4.493977247
ENSG00000160111	protein_coding	CPAMD8	19	-0.405165798	3.218521892	-1.384597967	0.172408257	0.999766922	-4.490989662
ENSG00000261644	lncRNA	AC007728.2	16	-0.258427413	2.859179576	-1.384549484	0.172423002	0.999766922	-4.476042349
ENSG00000183020	protein_coding	AP2A2	11	0.124122513	5.236198895	1.383768547	0.172660645	0.999766922	-4.563393679
ENSG00000215039	lncRNA	CD27-AS1	12	0.224325104	3.064552875	1.383226549	0.172825726	0.999766922	-4.480744116
ENSG00000160447	protein_coding	PKN3	9	0.431489596	1.359888461	1.383200825	0.172833564	0.999766922	-4.470140737
ENSG00000136895	protein_coding	GARNL3	9	-0.26313667	1.680178918	-1.38307574	0.172871681	0.999766922	-4.467339572
ENSG00000282608	protein_coding	ADORA3	1	0.597012342	0.790171059	1.383012154	0.17289106	0.999766922	-4.501193001
ENSG00000273599	lncRNA	AL731571.1	10	-0.323473963	1.350825974	-1.382873104	0.172933443	0.999766922	-4.472263986
ENSG00000007541	protein_coding	PIGQ	16	0.152805846	4.665330967	1.382611148	0.173013311	0.999766922	-4.551433492
ENSG00000124214	protein_coding	STAU1	20	-0.252710043	6.828815648	-1.382481859	0.173052741	0.999766922	-4.54607125
ENSG00000134321	protein_coding	RSAD2	2	1.050917248	6.448928246	1.382149898	0.173154011	0.999766922	-4.556875625
ENSG00000260565	lncRNA	ERVK13-1	16	-0.189686349	6.113453192	-1.381913557	0.173226139	0.999766922	-4.564708528
ENSG00000247317	lncRNA	LY6E-DT	8	0.582679896	0.832228455	1.381311451	0.173409998	0.999766922	-4.488915646
ENSG00000109572	protein_coding	CLCN3	4	-0.169115113	6.275704489	-1.381203538	0.173442966	0.999766922	-4.561266034
ENSG00000060138	protein_coding	YBX3	12	-0.584249858	10.08768703	-1.380229848	0.173740652	0.999766922	-4.474897683
ENSG00000211860	TR_J_gene	TRAJ29	14	-0.316843576	2.974323929	-1.379571293	0.173942216	0.999766922	-4.487904943
ENSG00000145050	protein_coding	MANF	3	0.252950679	3.586236476	1.379525057	0.173956374	0.999766922	-4.504717708
ENSG00000110074	protein_coding	FOXRED1	11	0.182206105	3.948231229	1.379251921	0.17404003	0.999766922	-4.522086158
ENSG00000013503	protein_coding	POLR3B	12	-0.153418407	3.550314656	-1.379176695	0.174063076	0.999766922	-4.504915237
ENSG00000213639	protein_coding	PPP1CB	2	-0.254338387	7.770408614	-1.379031204	0.174107654	0.999766922	-4.523336176
ENSG00000133028	protein_coding	SCO1	17	-0.127740213	5.366750337	-1.379012935	0.174113253	0.999766922	-4.569597134
ENSG00000160445	protein_coding	ZER1	9	-0.380711654	7.43858684	-1.378544873	0.17425673	0.999766922	-4.529211863
ENSG00000176593	lncRNA	AC008969.1	19	0.161015205	3.998030189	1.378506869	0.174268383	0.999766922	-4.526941268
ENSG00000196428	protein_coding	TSC22D2	3	-0.107179184	6.349420554	-1.377744435	0.174502303	0.999766922	-4.563623669
ENSG00000149679	protein_coding	CABLES2	20	0.188311547	3.40037013	1.377276731	0.174645916	0.999766922	-4.499827459
ENSG00000063241	protein_coding	ISOC2	19	0.277336201	2.379742879	1.377115376	0.174695483	0.999766922	-4.473671362
ENSG00000115368	protein_coding	WDR75	2	-0.164409155	4.97053788	-1.377045086	0.174717079	0.999766922	-4.563683691
ENSG00000198945	protein_coding	L3MBTL3	6	-0.163174207	4.969206602	-1.376873593	0.174769777	0.999766922	-4.561921999
ENSG00000259205	processed_pseudogene	PRKXP1	15	-0.515449306	3.538940603	-1.376663729	0.174834283	0.999766922	-4.510426849
ENSG00000163138	protein_coding	PACRGL	4	-0.139129932	3.966076984	-1.375852461	0.175083815	0.999766922	-4.523056479
ENSG00000169217	protein_coding	CD2BP2	16	0.114641958	6.037869123	1.375785245	0.175104501	0.999766922	-4.572934422
ENSG00000276410	protein_coding	HIST1H2BB	6	0.898863179	1.773020139	1.375371831	0.175231777	0.999766922	-4.472493933
ENSG00000160094	protein_coding	ZNF362	1	0.139101359	4.921141241	1.375313221	0.175249827	0.999766922	-4.563615608
ENSG00000108528	protein_coding	SLC25A11	17	0.121495162	5.355625627	1.375030948	0.175336777	0.999766922	-4.572529934
ENSG00000171475	protein_coding	WIPF2	17	0.169849686	6.51770577	1.37289166	0.175996828	0.999766922	-4.565238584
ENSG00000112294	protein_coding	ALDH5A1	6	-0.430538172	5.482220723	-1.372782406	0.176030589	0.999766922	-4.573610611
ENSG00000108829	protein_coding	LRRC59	17	0.175366762	5.291734283	1.372764917	0.176035993	0.999766922	-4.57390923
ENSG00000149346	protein_coding	SLX4IP	20	0.123690771	4.361455676	1.372340715	0.176167125	0.999766922	-4.543899615
ENSG00000106123	protein_coding	EPHB6	7	0.245044739	4.025477583	1.372099115	0.176241843	0.999766922	-4.529622167
ENSG00000116786	protein_coding	PLEKHM2	1	0.147322421	6.45747617	1.371883279	0.176308614	0.999766922	-4.568303982
ENSG00000266236	lncRNA	NARF-IT1	17	0.373261594	1.294523084	1.371792761	0.176336622	0.999766922	-4.478337698
ENSG00000131558	protein_coding	EXOC4	7	-0.102971577	6.309734064	-1.371584898	0.176400953	0.999766922	-4.570529099
ENSG00000168214	protein_coding	RBPJ	4	0.23108189	7.120706983	1.37152087	0.176420772	0.999766922	-4.547747969
ENSG00000272398	protein_coding	CD24	6	0.457117151	3.753680944	1.371361255	0.176470187	0.999766922	-4.514620198
ENSG00000138768	protein_coding	USO1	4	0.136824487	5.837907592	1.370883701	0.176618096	0.999766922	-4.578917329
ENSG00000107643	protein_coding	MAPK8	10	-0.150040394	5.281103173	-1.369731088	0.176975478	0.999766922	-4.577368943
ENSG00000130479	protein_coding	MAP1S	19	0.177190443	5.762442595	1.369388753	0.17708173	0.999766922	-4.58061317
ENSG00000115289	protein_coding	PCGF1	2	0.138003288	2.798926541	1.369246579	0.177125871	0.999766922	-4.487698184
ENSG00000252908	snRNA	RNU6-1003P	5	0.586715741	1.937590471	1.367881049	0.177550265	0.999766922	-4.476852953
ENSG00000125449	protein_coding	ARMC7	17	0.125791266	4.513210684	1.367798818	0.177575846	0.999766922	-4.554213093
ENSG00000163964	protein_coding	PIGX	3	0.206291469	5.091407636	1.367535591	0.177657754	0.999766922	-4.576502952
ENSG00000175768	protein_coding	TOMM5	9	-0.223067453	1.41634499	-1.367271541	0.177739946	0.999766922	-4.479574369
ENSG00000170684	protein_coding	ZNF296	19	0.225424283	2.299151416	1.367147136	0.17777868	0.999766922	-4.480931442
ENSG00000004777	protein_coding	ARHGAP33	19	0.280404392	2.737542059	1.366368377	0.1780213	0.999766922	-4.486267779
ENSG00000120616	protein_coding	EPC1	10	-0.083562686	6.92919425	-1.365804072	0.178197265	0.999766922	-4.559575284
ENSG00000085415	protein_coding	SEH1L	18	-0.151444294	4.464656325	-1.365064567	0.178428065	0.999766922	-4.557402493
ENSG00000141506	protein_coding	PIK3R5	17	0.144797539	8.540990706	1.364761395	0.178522752	0.999766922	-4.513632366
ENSG00000065427	protein_coding	KARS	16	-0.153227094	6.032339388	-1.364560708	0.178585451	0.999766922	-4.583406431
ENSG00000204209	protein_coding	DAXX	6	0.191651332	4.06058143	1.364393646	0.178637658	0.999766922	-4.537103706
ENSG00000038274	protein_coding	MAT2B	5	-0.175406382	6.782816339	-1.364380872	0.178641651	0.999766922	-4.566826829
ENSG00000005882	protein_coding	PDK2	17	-0.231723462	4.498650152	-1.363885123	0.178796644	0.999766922	-4.561275217
ENSG00000104903	protein_coding	LYL1	19	-0.399576799	7.45443574	-1.363798757	0.178823657	0.999766922	-4.543743824
ENSG00000263482	unprocessed_pseudogene	ANTXRLP1	10	-0.382551465	4.232715571	-1.36372384	0.178847091	0.999766922	-4.553610404
ENSG00000170128	protein_coding	GPR25	1	0.442710228	1.598580534	1.362811465	0.179132672	0.999766922	-4.479805635
ENSG00000148248	protein_coding	SURF4	9	0.17344935	4.572371322	1.362432845	0.179251286	0.999766922	-4.561491032
ENSG00000139636	protein_coding	LMBR1L	12	0.140951556	5.670347128	1.362176873	0.179331511	0.999766922	-4.588058658
ENSG00000136444	protein_coding	RSAD1	17	-0.171687449	4.601886699	-1.361856011	0.179432112	0.999766922	-4.566438052
ENSG00000134827	protein_coding	TCN1	11	0.637597285	1.642141671	1.361769129	0.17945936	0.999766922	-4.485478038
ENSG00000111785	protein_coding	RIC8B	12	-0.159246104	4.289599069	-1.361577624	0.179519431	0.999766922	-4.551969632
ENSG00000103540	protein_coding	CCP110	16	0.161620454	4.741752546	1.361571777	0.179521266	0.999766922	-4.564404886
ENSG00000276517	lncRNA	AL133243.3	2	-0.158876905	3.434349638	-1.36137815	0.179582018	0.999766922	-4.515237543
ENSG00000102755	protein_coding	FLT1	13	0.449381819	0.969980021	1.361306864	0.179604389	0.999766922	-4.482541264
ENSG00000105202	protein_coding	FBL	19	-0.231687822	5.584341968	-1.360961993	0.179712645	0.999766922	-4.58895511
ENSG00000196235	protein_coding	SUPT5H	19	0.10976129	6.658395789	1.360496106	0.179858969	0.999766922	-4.571543469
ENSG00000079387	protein_coding	SENP1	12	0.13379211	5.064923327	1.359298648	0.180235479	0.999766922	-4.580439135
ENSG00000256591	protein_coding	AP003108.2	11	-0.115229238	4.382716464	-1.35881353	0.180388183	0.999766922	-4.557808652
ENSG00000114861	protein_coding	FOXP1	3	-0.154001549	7.755729711	-1.358538211	0.180474892	0.999766922	-4.538308626
ENSG00000169507	protein_coding	SLC38A11	2	-0.702286435	1.338915154	-1.358038648	0.180632305	0.999766922	-4.483769049
ENSG00000264739	lncRNA	AC093484.2	17	-0.227316081	1.663364111	-1.357696196	0.180740273	0.999766922	-4.482991995
ENSG00000121774	protein_coding	KHDRBS1	1	0.106929515	6.853689062	1.357352753	0.180848602	0.999766922	-4.569725091
ENSG00000182810	protein_coding	DDX28	16	-0.153958423	3.673885274	-1.357094602	0.180930062	0.999766922	-4.531233382
ENSG00000215417	lncRNA	MIR17HG	13	-0.217342498	2.882780921	-1.357019314	0.180953824	0.999766922	-4.501651113
ENSG00000177576	protein_coding	C18orf32	18	-0.13167823	3.752896595	-1.356800056	0.18102304	0.999766922	-4.530857422
ENSG00000230701	processed_pseudogene	FBXW4P1	22	-0.269280395	2.807515972	-1.356656799	0.181068274	0.999766922	-4.501254513
ENSG00000246223	lncRNA	LINC01550	14	-0.335776362	4.471630934	-1.356464824	0.181128906	0.999766922	-4.569759811
ENSG00000112304	protein_coding	ACOT13	6	0.22116706	2.84555254	1.355955598	0.181289809	0.999766922	-4.496971237
ENSG00000092208	protein_coding	GEMIN2	14	-0.190321237	2.235616506	-1.355911624	0.181303709	0.999766922	-4.488163572
ENSG00000286656	lncRNA	AC008875.2	5	-0.269773895	1.663860348	-1.355710725	0.181367222	0.999766922	-4.484301618
ENSG00000112640	protein_coding	PPP2R5D	6	0.165419893	4.777183757	1.355169551	0.181538396	0.999766922	-4.576255896
ENSG00000157306	lncRNA	ZFHX2-AS1	14	-0.236357886	1.609065762	-1.354869878	0.181633236	0.999766922	-4.484777386
ENSG00000090520	protein_coding	DNAJB11	3	0.192373287	3.682920347	1.354642904	0.181705094	0.999766922	-4.528346799
ENSG00000168421	protein_coding	RHOH	4	-0.235498643	6.527622693	-1.354139992	0.181864388	0.999766922	-4.579269609
ENSG00000179914	protein_coding	ITLN1	1	-0.905414196	0.905895406	-1.354126291	0.181868729	0.999766922	-4.491058895
ENSG00000230587	lncRNA	LINC02580	2	-0.318707214	3.419997113	-1.353817683	0.181966534	0.999766922	-4.524377334
ENSG00000135439	protein_coding	AGAP2	12	0.114137322	6.792599646	1.353775534	0.181979895	0.999766922	-4.574479393
ENSG00000196498	protein_coding	NCOR2	12	0.187282837	7.69919989	1.353242408	0.182148957	0.999766922	-4.546425144
ENSG00000150433	protein_coding	TMEM218	11	-0.118532444	3.613345081	-1.353061272	0.182206426	0.999766922	-4.527699743
ENSG00000152382	protein_coding	TADA1	1	-0.180774294	2.927188655	-1.352385378	0.182420987	0.999766922	-4.504196659
ENSG00000108840	protein_coding	HDAC5	17	0.169460121	6.82433859	1.352224491	0.182472089	0.999766922	-4.573047206
ENSG00000132510	protein_coding	KDM6B	17	0.346443777	8.950984909	1.352215044	0.18247509	0.999766922	-4.514371892
ENSG00000211638	IG_V_gene	IGLV8-61	22	1.700956504	-0.536094074	1.35204025	0.182530622	0.999766922	-4.533877581
ENSG00000086544	protein_coding	ITPKC	19	0.13898823	3.983312663	1.35201366	0.18253907	0.999766922	-4.546702058
ENSG00000177169	protein_coding	ULK1	12	0.212526533	7.281758932	1.351918779	0.182569221	0.999766922	-4.560463653
ENSG00000150456	protein_coding	EEF1AKMT1	13	-0.398506563	1.196868519	-1.351877034	0.182582487	0.999766922	-4.492408668
ENSG00000274963	misc_RNA	RN7SL600P	1	0.374043425	4.376006338	1.35178194	0.182612711	0.999766922	-4.559405845
ENSG00000276168	misc_RNA	RN7SL1	14	-0.356899857	16.34475969	-1.350755058	0.182939324	0.999766922	-4.506622093
ENSG00000129055	protein_coding	ANAPC13	3	0.265054715	4.103333753	1.349944751	0.183197367	0.999766922	-4.551099723
ENSG00000270127	lncRNA	AC027020.2	15	-0.450823941	3.180384159	-1.349207713	0.183432319	0.999766922	-4.52024556
ENSG00000070540	protein_coding	WIPI1	17	-0.208218985	5.052273407	-1.349114594	0.18346202	0.999766922	-4.591718372
ENSG00000255987	processed_pseudogene	TOMM20P2	17	-0.241625695	4.093774452	-1.348716188	0.183589135	0.999766922	-4.550585976
ENSG00000130433	protein_coding	CACNG6	19	-0.797697007	0.588671668	-1.348559344	0.183639195	0.999766922	-4.505201448
ENSG00000140463	protein_coding	BBS4	15	-0.152770413	3.588050546	-1.348501573	0.183657637	0.999766922	-4.529594399
ENSG00000101052	protein_coding	IFT52	20	-0.201640174	3.603171007	-1.34790424	0.183848402	0.999766922	-4.53197242
ENSG00000077150	protein_coding	NFKB2	10	0.216246805	6.806944258	1.347229936	0.184063929	0.999766922	-4.580149159
ENSG00000078043	protein_coding	PIAS2	18	-0.151885222	5.633136611	-1.346595301	0.184266954	0.999766922	-4.603189679
ENSG00000160193	protein_coding	WDR4	21	-0.193628331	4.309829801	-1.346289051	0.184364987	0.999766922	-4.572076702
ENSG00000205250	protein_coding	E2F4	16	-0.184279476	6.349790943	-1.346287238	0.184365567	0.999766922	-4.592488197
ENSG00000157654	protein_coding	PALM2-AKAP2	9	0.332262479	4.797051516	1.34623542	0.184382158	0.999766922	-4.581580611
ENSG00000153823	protein_coding	PID1	2	-0.490985222	3.916431612	-1.345785481	0.184526269	0.999766922	-4.566787219
ENSG00000196787	protein_coding	HIST1H2AG	6	0.496643771	5.207342427	1.34575763	0.184535193	0.999766922	-4.598358114
ENSG00000183597	protein_coding	TANGO2	22	-0.235705112	7.375762858	-1.345381845	0.184655623	0.999766922	-4.560062526
ENSG00000151498	protein_coding	ACAD8	11	0.112993754	4.492635004	1.345321597	0.184674936	0.999766922	-4.578668794
ENSG00000182544	protein_coding	MFSD5	12	0.155478942	4.068702451	1.345214377	0.184709312	0.999766922	-4.556024647
ENSG00000224972	lncRNA	AL513412.1	9	-0.210906013	1.799803733	-1.345195482	0.18471537	0.999766922	-4.49016409
ENSG00000273837	lncRNA	AC018755.4	19	1.620853426	1.650570182	1.345138872	0.184733522	0.999766922	-4.495090338
ENSG00000287074	lncRNA	AC137561.1	12	-0.267482472	1.577040926	-1.344982844	0.184783559	0.999766922	-4.490238043
ENSG00000266946	processed_pseudogene	MRPL37P1	18	-0.200802771	2.161257097	-1.344388425	0.18497428	0.999766922	-4.494526195
ENSG00000119616	protein_coding	FCF1	14	-0.131504668	4.682942256	-1.344273468	0.185011181	0.999766922	-4.582044909
ENSG00000285557	lncRNA	AC069410.1	3	-0.668938099	2.303415401	-1.343095602	0.185389603	0.999766922	-4.494619458
ENSG00000197721	protein_coding	CR1L	1	-0.442927734	3.779209081	-1.342535493	0.185569761	0.999766922	-4.539857895
ENSG00000115761	protein_coding	NOL10	2	-0.123819685	4.4030422	-1.342109132	0.185706988	0.999766922	-4.576081533
ENSG00000266947	lncRNA	AC022916.1	17	-0.268364262	3.7255974	-1.341519984	0.185896736	0.999766922	-4.548893241
ENSG00000146909	protein_coding	NOM1	7	-0.151052226	4.734858954	-1.34133751	0.185955536	0.999766922	-4.589152084
ENSG00000187049	protein_coding	TMEM216	11	0.150155324	2.888926831	1.34098864	0.186067994	0.999766922	-4.513387707
ENSG00000093167	protein_coding	LRRFIP2	3	0.148796928	6.117993556	1.33989357	0.186421326	0.999766922	-4.605600687
ENSG00000087077	protein_coding	TRIP6	7	0.214881482	2.682636014	1.339808232	0.186448882	0.999766922	-4.503367342
ENSG00000076201	protein_coding	PTPN23	3	0.159174853	5.530643079	1.339567898	0.186526505	0.999766922	-4.60938587
ENSG00000124635	protein_coding	HIST1H2BJ	6	0.430326576	4.600731723	1.338037116	0.187021491	0.999766922	-4.58622379
ENSG00000136463	protein_coding	TACO1	17	-0.152016814	3.283236743	-1.338017546	0.187027825	0.999766922	-4.528111779
ENSG00000095059	protein_coding	DHPS	19	-0.205684345	2.021719692	-1.337713243	0.187126345	0.999766922	-4.496986092
ENSG00000187800	protein_coding	PEAR1	1	0.453757483	3.41762423	1.3376181	0.187157156	0.999766922	-4.539957544
ENSG00000007202	protein_coding	KIAA0100	17	0.12620276	7.561159917	1.337264792	0.187271605	0.999766922	-4.565672372
ENSG00000287255	lncRNA	AC007877.1	2	-0.522101405	1.545755113	-1.336912172	0.187385884	0.999766922	-4.494864027
ENSG00000131791	protein_coding	PRKAB2	1	-0.132526466	4.508473265	-1.33651314	0.187515269	0.999766922	-4.587395365
ENSG00000259768	lncRNA	AC004943.2	16	-0.334917187	1.262754232	-1.336503869	0.187518276	0.999766922	-4.496713545
ENSG00000204922	protein_coding	UQCC3	11	-0.203577528	2.085738021	-1.336320706	0.187577689	0.999766922	-4.497919158
ENSG00000049449	protein_coding	RCN1	11	-0.305517321	1.979094827	-1.336085519	0.187653999	0.999766922	-4.49605585
ENSG00000123124	protein_coding	WWP1	8	-0.141057415	6.176544607	-1.335687572	0.187783172	0.999766922	-4.607389768
ENSG00000069345	protein_coding	DNAJA2	16	-0.136560862	5.527524403	-1.334993806	0.188008529	0.999766922	-4.613135432
ENSG00000214595	protein_coding	EML6	2	-0.506743676	2.21566658	-1.334670675	0.188113563	0.999766922	-4.499237651
ENSG00000090621	protein_coding	PABPC4	1	-0.151478477	6.318486845	-1.334604819	0.188134975	0.999766922	-4.603637095
ENSG00000127527	protein_coding	EPS15L1	19	0.149432522	7.135634178	1.334247834	0.188251074	0.999766922	-4.580884576
ENSG00000100207	protein_coding	TCF20	22	0.145122963	3.619142163	1.334027988	0.188322601	0.999766922	-4.54615858
ENSG00000262766	lncRNA	AC135050.5	16	0.210412542	1.914392602	1.333791967	0.188399412	0.999766922	-4.49725694
ENSG00000158828	protein_coding	PINK1	1	-0.366543493	7.187519028	-1.333630003	0.188452136	0.999766922	-4.576478113
ENSG00000100934	protein_coding	SEC23A	14	0.091176498	5.708852669	1.332734112	0.188743976	0.999766922	-4.616636612
ENSG00000224470	protein_coding	ATXN1L	16	0.096823573	6.17266246	1.332558662	0.18880117	0.999766922	-4.61194708
ENSG00000255517	lncRNA	AP002748.4	11	-0.276098886	1.677790171	-1.332420996	0.188846056	0.999766922	-4.497453156
ENSG00000140859	protein_coding	KIFC3	16	0.321210652	3.711359431	1.332416257	0.188847602	0.999766922	-4.554802023
ENSG00000164182	protein_coding	NDUFAF2	5	-0.259954304	1.635509278	-1.331729243	0.189071726	0.999766922	-4.498191085
ENSG00000198018	protein_coding	ENTPD7	10	0.1662861	3.791733904	1.331482047	0.189152418	0.999766922	-4.557513475
ENSG00000111490	protein_coding	TBC1D30	12	-0.28720443	2.665998502	-1.33138198	0.18918509	0.999766922	-4.516800751
ENSG00000083444	protein_coding	PLOD1	1	0.23866101	5.348863175	1.331334761	0.189200509	0.999766922	-4.614071987
ENSG00000092931	protein_coding	MFSD11	17	0.096087549	4.738112543	1.330905282	0.189340792	0.999766922	-4.59794737
ENSG00000183762	protein_coding	KREMEN1	22	-0.73019998	5.660854857	-1.330865236	0.189353877	0.999766922	-4.611771485
ENSG00000100124	protein_coding	ANKRD54	22	0.167428689	3.46607736	1.330078365	0.189611117	0.999766922	-4.543760839
ENSG00000272529	lncRNA	AC090948.3	3	-0.311124545	2.34955168	-1.330029524	0.189627092	0.999766922	-4.512221233
ENSG00000122729	protein_coding	ACO1	9	-0.183114609	3.834105649	-1.329346813	0.18985051	0.999766922	-4.568302846
ENSG00000100813	protein_coding	ACIN1	14	0.090365066	8.06892144	1.32907492	0.189939543	0.999766922	-4.556870484
ENSG00000135596	protein_coding	MICAL1	6	0.252845445	7.111550899	1.32879524	0.190031158	0.999766922	-4.592213812
ENSG00000271551	lncRNA	AL355297.4	6	-0.21199888	1.386750967	-1.328719499	0.190055975	0.999766922	-4.500212177
ENSG00000212232	snoRNA	SNORD17	20	-0.265223512	3.61101769	-1.328708702	0.190059513	0.999766922	-4.540898953
ENSG00000117691	protein_coding	NENF	1	-0.211458881	2.554353428	-1.328680521	0.190068747	0.999766922	-4.512018717
ENSG00000058804	protein_coding	NDC1	1	-0.165445591	4.144864767	-1.32838765	0.190164734	0.999766922	-4.57634302
ENSG00000100036	protein_coding	SLC35E4	22	0.245745794	1.283704317	1.328054317	0.190274027	0.999766922	-4.500791012
ENSG00000163154	protein_coding	TNFAIP8L2	1	-0.162836849	5.290340861	-1.327652551	0.190405821	0.999766922	-4.617855296
ENSG00000187608	protein_coding	ISG15	1	0.885936766	5.978600582	1.32763681	0.190410986	0.999766922	-4.61292812
ENSG00000105808	protein_coding	RASA4	7	0.330412003	1.595949486	1.327203485	0.190553214	0.999766922	-4.500444389
ENSG00000163251	protein_coding	FZD5	2	-0.527012317	2.749118564	-1.326838314	0.190673134	0.999766922	-4.513956904
ENSG00000058056	protein_coding	USP13	3	-0.221058501	3.525228801	-1.325653128	0.191062737	0.999766922	-4.555342112
ENSG00000156515	protein_coding	HK1	10	-0.274981035	7.602157333	-1.325636038	0.19106836	0.999766922	-4.571982967
ENSG00000168884	protein_coding	TNIP2	4	0.108385855	5.512561056	1.325625959	0.191071675	0.999766922	-4.621864535
ENSG00000144736	protein_coding	SHQ1	3	-0.155205907	4.115229389	-1.325331975	0.191168413	0.999766922	-4.580344435
ENSG00000279529	lncRNA	AC008764.8	19	0.142604736	3.080763561	1.325086622	0.191249176	0.999766922	-4.527453287
ENSG00000137288	protein_coding	UQCC2	6	-0.192727978	3.535749895	-1.324473484	0.191451118	0.999766922	-4.550971628
ENSG00000271109	lncRNA	AC008555.4	19	-0.261815432	2.861819139	-1.324243177	0.191527013	0.999766922	-4.528781321
ENSG00000196535	protein_coding	MYO18A	17	0.153890104	7.152376838	1.323999124	0.191607463	0.999766922	-4.593858935
ENSG00000165671	protein_coding	NSD1	5	0.096469849	7.875618609	1.32338289	0.191810712	0.999766922	-4.568263941
ENSG00000163933	protein_coding	RFT1	3	-0.12833906	4.624859251	-1.323101667	0.191903521	0.999766922	-4.603714962
ENSG00000173230	protein_coding	GOLGB1	3	0.165683095	6.696466349	1.322337806	0.192155781	0.999766922	-4.608996346
ENSG00000167210	protein_coding	LOXHD1	18	-0.632558361	3.484682208	-1.32229137	0.192171124	0.999766922	-4.538329928
ENSG00000250565	protein_coding	ATP6V1E2	2	-0.192960849	2.612287033	-1.321684953	0.192371581	0.999766922	-4.516359238
ENSG00000285816	protein_coding	AP000944.5	11	0.349557687	2.209418091	1.321552192	0.192415487	0.999766922	-4.516344679
ENSG00000138942	protein_coding	RNF185	22	0.156160596	5.263217006	1.321323838	0.192491026	0.999766922	-4.621256926
ENSG00000103197	protein_coding	TSC2	16	0.165161602	6.722854951	1.320298164	0.192830591	0.999766922	-4.606030087
ENSG00000120656	protein_coding	TAF12	1	0.18160661	4.194647475	1.320191978	0.192865772	0.999766922	-4.578051199
ENSG00000133112	protein_coding	TPT1	13	-0.345623388	9.58817746	-1.320084312	0.192901447	0.999766922	-4.527862825
ENSG00000197498	protein_coding	RPF2	6	-0.210992139	2.72424846	-1.319978944	0.192936366	0.999766922	-4.526511062
ENSG00000156973	protein_coding	PDE6D	2	0.141583207	3.897981519	1.319713362	0.193024402	0.999766922	-4.56966332
ENSG00000111676	protein_coding	ATN1	12	0.236629296	4.416442994	1.319691068	0.193031793	0.999766922	-4.597511616
ENSG00000283930	protein_coding	AL117339.5	10	0.267926023	1.724344007	1.319689931	0.19303217	0.999766922	-4.505171411
ENSG00000274487	transcribed_unprocessed_pseudogene	AC244154.1	17	0.20237465	2.150977451	1.319586937	0.19306632	0.999766922	-4.509591771
ENSG00000204054	lncRNA	LINC00963	9	0.292522466	6.193239017	1.319180506	0.193201125	0.999766922	-4.624030509
ENSG00000139597	protein_coding	N4BP2L1	13	-0.107617428	5.196148581	-1.319062071	0.193240421	0.999766922	-4.624812383
ENSG00000145414	protein_coding	NAF1	4	-0.182512631	4.054650681	-1.318809287	0.193324314	0.999766922	-4.583145606
ENSG00000213145	protein_coding	CRIP1	14	0.321268717	1.92221619	1.31853589	0.193415078	0.999766922	-4.50643213
ENSG00000198093	protein_coding	ZNF649	19	-0.169423719	3.06894011	-1.318474582	0.193435436	0.999766922	-4.539381404
ENSG00000132275	protein_coding	RRP8	11	-0.114542582	5.005454317	-1.318003381	0.193591957	0.999766922	-4.620864771
ENSG00000244038	protein_coding	DDOST	1	0.141911408	6.040690142	1.317824335	0.193651457	0.999766922	-4.627997723
ENSG00000128944	protein_coding	KNSTRN	15	-0.242303683	3.101889376	-1.317107767	0.193889721	0.999766922	-4.541841493
ENSG00000103152	protein_coding	MPG	16	0.155301202	4.203817114	1.316775627	0.194000236	0.999766922	-4.587745013
ENSG00000225991	processed_pseudogene	RPL23AP34	2	-0.231208454	1.55563329	-1.31675078	0.194008505	0.999766922	-4.506023472
ENSG00000135519	protein_coding	KCNH3	12	0.369959835	3.10244373	1.31666803	0.194036047	0.999766922	-4.539049504
ENSG00000155158	protein_coding	TTC39B	9	-0.236443186	5.747161152	-1.315389625	0.194461921	0.999766922	-4.633100908
ENSG00000149260	protein_coding	CAPN5	11	-0.390288509	4.148165864	-1.314987254	0.194596109	0.999766922	-4.598243618
ENSG00000129646	protein_coding	QRICH2	17	0.226125381	2.83778983	1.314946499	0.194609704	0.999766922	-4.531989835
ENSG00000120942	protein_coding	UBIAD1	1	-0.162018486	4.71123883	-1.31467578	0.194700031	0.999766922	-4.617642325
ENSG00000116273	protein_coding	PHF13	1	0.134845127	3.651691623	1.314569601	0.194735467	0.999766922	-4.566305661
ENSG00000206560	protein_coding	ANKRD28	3	0.203841098	5.848545733	1.314466988	0.194769718	0.999766922	-4.633634339
ENSG00000133794	protein_coding	ARNTL	11	-0.159698506	6.303881322	-1.314442189	0.194777996	0.999766922	-4.627638623
ENSG00000280392	TEC	AC007496.3	16	-0.200741055	3.006588523	-1.314257774	0.194839564	0.999766922	-4.540840726
ENSG00000183688	protein_coding	RFLNB	17	-0.303095984	2.196167217	-1.312826456	0.195317916	0.999766922	-4.516650367
ENSG00000269194	lncRNA	AC006942.1	19	0.344117986	1.622533547	1.312780782	0.195333195	0.999766922	-4.508210455
ENSG00000148824	protein_coding	MTG1	10	-0.223203303	3.699355923	-1.312439601	0.195447357	0.999766922	-4.568904295
ENSG00000273142	lncRNA	LINC02604	7	0.385244628	1.436565904	1.312428464	0.195451085	0.999766922	-4.508349779
ENSG00000011114	protein_coding	BTBD7	14	0.106574067	3.564698484	1.312379093	0.195467609	0.999766922	-4.561422793
ENSG00000255081	lncRNA	AP003168.2	11	-0.244763334	1.935760512	-1.311258723	0.195842877	0.999766922	-4.51184662
ENSG00000183513	protein_coding	COA5	2	-0.120387819	4.408446446	-1.310665187	0.196041903	0.999766922	-4.605432519
ENSG00000100883	protein_coding	SRP54	14	0.118684436	5.215716171	1.310616391	0.196058272	0.999766922	-4.631400957
ENSG00000140836	protein_coding	ZFHX3	16	0.316198154	4.961694536	1.309883402	0.196304285	0.999766922	-4.629900896
ENSG00000088038	protein_coding	CNOT3	19	0.13588403	5.490978142	1.309793384	0.196334514	0.999766922	-4.637973425
ENSG00000166451	protein_coding	CENPN	16	0.409834004	1.556925423	1.309724931	0.196357504	0.999766922	-4.510409519
ENSG00000214174	transcribed_unprocessed_pseudogene	AMZ2P1	17	-0.267996809	2.320534909	-1.309398583	0.196467134	0.999766922	-4.518946722
ENSG00000204469	protein_coding	PRRC2A	6	0.160575317	7.389529581	1.309054942	0.196582622	0.999766922	-4.596286762
ENSG00000270210	lncRNA	AC104695.3	2	0.478888567	1.117381334	1.308869278	0.196645041	0.999766922	-4.514299463
ENSG00000121903	protein_coding	ZSCAN20	1	-0.205666415	1.914607794	-1.308714685	0.196697025	0.999766922	-4.512412009
ENSG00000223519	transcribed_unitary_pseudogene	KIF28P	1	0.498402597	1.38454521	1.308638957	0.196722493	0.999766922	-4.510770126
ENSG00000173171	protein_coding	MTX1	1	0.326417844	4.71125095	1.308424992	0.196794466	0.999766922	-4.605162508
ENSG00000110203	protein_coding	FOLR3	11	-0.938916818	4.107169928	-1.308281245	0.19684283	0.999766922	-4.547794713
ENSG00000265992	lncRNA	ESRG	3	-1.250883017	-0.083289162	-1.30755438	0.197087523	0.999766922	-4.524708695
ENSG00000275527	lncRNA	AC100835.2	15	-0.612206776	2.018612116	-1.307549475	0.197089175	0.999766922	-4.516715259
ENSG00000211886	TR_J_gene	TRAJ3	14	-0.285458252	2.012581451	-1.307372954	0.197148635	0.999766922	-4.517220744
ENSG00000170234	protein_coding	PWWP2A	5	-0.079721769	5.859508089	-1.306668885	0.197385928	0.999766922	-4.641409452
ENSG00000197622	protein_coding	CDC42SE1	1	0.129687265	9.447365484	1.306154104	0.197559562	0.999766922	-4.540583933
ENSG00000135617	protein_coding	PRADC1	2	-0.221221291	1.780311004	-1.306139143	0.19756461	0.999766922	-4.512503733
ENSG00000160633	protein_coding	SAFB	19	0.111465899	6.906233564	1.305818164	0.197672936	0.999766922	-4.616221212
ENSG00000167968	protein_coding	DNASE1L2	16	0.316606169	1.222638795	1.305669742	0.197723041	0.999766922	-4.51295618
ENSG00000164010	protein_coding	ERMAP	1	-0.263017151	4.673151365	-1.305510154	0.197776927	0.999766922	-4.616497351
ENSG00000108733	protein_coding	PEX12	17	-0.144075675	2.214184721	-1.304357818	0.198166346	0.999766922	-4.520505008
ENSG00000164574	protein_coding	GALNT10	5	0.150983603	6.612245775	1.304079652	0.198260435	0.999766922	-4.627404629
ENSG00000204219	protein_coding	TCEA3	1	-0.454127131	1.826215	-1.304041059	0.198273492	0.999766922	-4.517979006
ENSG00000259924	processed_pseudogene	AC011939.1	15	0.284727443	2.310926283	1.303895271	0.198322821	0.999766922	-4.521861717
ENSG00000277224	protein_coding	HIST1H2BF	6	0.462365508	4.867739542	1.303261692	0.198537306	0.999766922	-4.627161686
ENSG00000139631	protein_coding	CSAD	12	0.249229891	6.027126715	1.303250681	0.198541035	0.999766922	-4.642371041
ENSG00000204305	protein_coding	AGER	6	0.277179844	3.664041325	1.303036297	0.19861365	0.999766922	-4.576945294
ENSG00000185621	protein_coding	LMLN	3	-0.185495916	2.477916106	-1.303004097	0.198624559	0.999766922	-4.533401993
ENSG00000130733	protein_coding	YIPF2	19	-0.175195116	3.906166642	-1.302734557	0.198715889	0.999766922	-4.589396757
ENSG00000186184	protein_coding	POLR1D	13	-0.295477318	6.229542928	-1.301464507	0.199146655	0.999766922	-4.639360135
ENSG00000108556	protein_coding	CHRNE	17	0.235349342	2.559903275	1.301458849	0.199148576	0.999766922	-4.528941912
ENSG00000118113	protein_coding	MMP8	11	1.29234874	1.980627204	1.301398659	0.199169008	0.999766922	-4.517547014
ENSG00000152926	protein_coding	ZNF117	7	0.389126554	5.597436196	1.301335336	0.199190506	0.999766922	-4.64407766
ENSG00000261770	lncRNA	AC006504.1	19	-0.274647757	1.309774714	-1.301180043	0.199243234	0.999766922	-4.514223215
ENSG00000280138	TEC	AC027290.2	12	0.144275678	6.704792914	1.301011517	0.199300467	0.999766922	-4.627053271
ENSG00000137038	protein_coding	DMAC1	9	-0.187595274	3.168911841	-1.300551687	0.199456693	0.999766922	-4.552174851
ENSG00000260083	lncRNA	MIR762HG	16	-0.270966324	1.584487914	-1.300044806	0.199629011	0.999766922	-4.514987076
ENSG00000139624	protein_coding	CERS5	12	-0.097429863	5.199384672	-1.299870339	0.199688349	0.999766922	-4.642443209
ENSG00000259719	lncRNA	LINC02284	14	0.263079975	3.232283787	1.299643565	0.199765496	0.999766922	-4.559382813
ENSG00000215244	lncRNA	LINC02649	10	0.424617863	4.878421044	1.299629331	0.199770339	0.999766922	-4.628043522
ENSG00000179344	protein_coding	HLA-DQB1	6	-3.300247392	3.45639665	-1.299507411	0.199811825	0.999766922	-4.56895021
ENSG00000100614	protein_coding	PPM1A	14	-0.314489046	8.317412948	-1.299464893	0.199826294	0.999766922	-4.572384753
ENSG00000107951	protein_coding	MTPAP	10	-0.140163452	4.539073621	-1.299318368	0.199876165	0.999766922	-4.623033529
ENSG00000103496	protein_coding	STX4	16	0.138781429	5.475967931	1.29923428	0.199904788	0.999766922	-4.647005482
ENSG00000168280	protein_coding	KIF5C	2	-0.349583514	2.57811748	-1.299144636	0.199935307	0.999766922	-4.537002898
ENSG00000172469	protein_coding	MANEA	6	0.278256145	3.651737995	1.299093396	0.199952753	0.999766922	-4.577080451
ENSG00000214029	protein_coding	ZNF891	12	-0.18563621	4.465596929	-1.299086151	0.19995522	0.999766922	-4.623024414
ENSG00000047578	protein_coding	KIAA0556	16	0.160266375	5.904569681	1.29903083	0.199974057	0.999766922	-4.648331266
ENSG00000176658	protein_coding	MYO1D	17	0.235720782	3.695251924	1.298942915	0.200003994	0.999766922	-4.577846472
ENSG00000254838	transcribed_unprocessed_pseudogene	GVINP1	11	-0.164912401	7.700337775	-1.298818736	0.200046286	0.999766922	-4.597296357
ENSG00000118900	protein_coding	UBN1	16	0.252584541	8.170363343	1.29828325	0.200228737	0.999766922	-4.580454147
ENSG00000142731	protein_coding	PLK4	4	0.530808343	1.06584955	1.298268257	0.200233848	0.999766922	-4.518514928
ENSG00000279900	TEC	AP001767.4	11	-0.231366434	1.960164958	-1.298123789	0.200283093	0.999766922	-4.523265662
ENSG00000180644	protein_coding	PRF1	10	0.402473316	8.140187302	1.29806121	0.200304427	0.999766922	-4.58162522
ENSG00000138641	protein_coding	HERC3	4	-0.158765747	3.942296468	-1.297565132	0.200473611	0.999766922	-4.59304205
ENSG00000198408	protein_coding	OGA	10	0.168099229	8.790859431	1.297355502	0.200545136	0.999766922	-4.562711465
ENSG00000269837	transcribed_processed_pseudogene	IPO5P1	19	-0.266553364	2.771081517	-1.29698036	0.200673181	0.999766922	-4.545160028
ENSG00000254415	protein_coding	SIGLEC14	19	2.295395261	4.466407106	1.296653286	0.200784869	0.999766922	-4.544339767
ENSG00000147457	protein_coding	CHMP7	8	-0.21387081	6.794161272	-1.296589906	0.200806517	0.999766922	-4.623818989
ENSG00000279744	TEC	AC132938.5	17	0.24956252	3.483991199	1.295935418	0.201030169	0.999766922	-4.572498987
ENSG00000232586	lncRNA	KIAA1614-AS1	1	0.257589334	2.13195173	1.295711332	0.201106786	0.999766922	-4.525493242
ENSG00000176463	protein_coding	SLCO3A1	15	0.212322079	7.450886418	1.295495666	0.201180546	0.999766922	-4.606987201
ENSG00000145375	protein_coding	SPATA5	4	-0.195742604	4.459953928	-1.295265008	0.201259455	0.999766922	-4.622991235
ENSG00000243244	protein_coding	STON1	2	0.245876288	2.067517631	1.2948109	0.201414876	0.999766922	-4.521006935
ENSG00000228079	lncRNA	AC012368.2	2	0.384490539	1.269973614	1.294470046	0.201531594	0.999766922	-4.518102735
ENSG00000099250	protein_coding	NRP1	10	-0.684051226	1.490356509	-1.294412092	0.201551444	0.999766922	-4.517688749
ENSG00000105372	protein_coding	RPS19	19	-0.182953938	8.338809019	-1.294260847	0.201603255	0.999766922	-4.5756848
ENSG00000005483	protein_coding	KMT2E	7	0.125844738	7.993818718	1.29390493	0.201725218	0.999766922	-4.590475736
ENSG00000217555	protein_coding	CKLF	16	0.273440336	4.038281384	1.293790422	0.201764469	0.999766922	-4.593240292
ENSG00000250479	protein_coding	CHCHD10	22	0.199935244	3.310558984	1.293210613	0.201963301	0.999766922	-4.565157371
ENSG00000136111	protein_coding	TBC1D4	13	-0.255774985	5.31127468	-1.292950738	0.202052467	0.999766922	-4.653128089
ENSG00000110713	protein_coding	NUP98	11	-0.141780537	7.915067616	-1.29294457	0.202054584	0.999766922	-4.591904896
ENSG00000102837	protein_coding	OLFM4	13	1.517537387	1.335969278	1.292359425	0.202255464	0.999766922	-4.522213821
ENSG00000237753	lncRNA	AC079922.2	2	-0.240366658	2.007733499	-1.292331108	0.202265189	0.999766922	-4.52299977
ENSG00000119048	protein_coding	UBE2B	5	-0.260626565	6.858054241	-1.292123619	0.202336458	0.999766922	-4.630695276
ENSG00000161395	protein_coding	PGAP3	17	-0.183564922	4.402845805	-1.292077756	0.202352214	0.999766922	-4.626583896
ENSG00000076382	protein_coding	SPAG5	17	0.459352104	1.432751733	1.292032834	0.202367647	0.999766922	-4.518869585
ENSG00000110693	protein_coding	SOX6	11	-0.423529748	5.571222949	-1.291847602	0.202431295	0.999766922	-4.652427856
ENSG00000222858	snRNA	RNU6-920P	17	0.356187214	1.877852255	1.291703541	0.202480806	0.999766922	-4.523242412
ENSG00000244879	lncRNA	GABPB1-AS1	15	-0.388289233	6.126803485	-1.291585011	0.20252155	0.999766922	-4.645815983
ENSG00000171812	protein_coding	COL8A2	1	0.368924146	1.752919562	1.291509618	0.202547468	0.999766922	-4.52011294
ENSG00000166855	protein_coding	CLPX	15	-0.105687193	5.578204857	-1.291370597	0.202595268	0.999766922	-4.655861557
ENSG00000100345	protein_coding	MYH9	22	0.227545895	10.64626003	1.291210284	0.202650399	0.999766922	-4.531682952
ENSG00000134086	protein_coding	VHL	3	-0.085320546	6.360258362	-1.291010099	0.202719258	0.999766922	-4.645758657
ENSG00000286177	lncRNA	AC011462.5	19	0.243951464	1.999532347	1.290035818	0.203054636	0.999766922	-4.523115266
ENSG00000137054	protein_coding	POLR1E	9	-0.196517838	3.676204601	-1.290015792	0.203061534	0.999766922	-4.587067864
ENSG00000054523	protein_coding	KIF1B	1	0.265369933	6.745353587	1.289899996	0.203101424	0.999766922	-4.639600624
ENSG00000165060	protein_coding	FXN	9	-0.271085191	3.314064749	-1.28919283	0.203345156	0.999766922	-4.575196044
ENSG00000142347	protein_coding	MYO1F	19	0.239764551	10.20255662	1.289113638	0.203372464	0.999766922	-4.539532691
ENSG00000168066	protein_coding	SF1	11	0.090180362	8.254626858	1.288917836	0.203439995	0.999766922	-4.58363365
ENSG00000105793	protein_coding	GTPBP10	7	-0.125602793	4.766952086	-1.288111075	0.203718418	0.999766922	-4.640872792
ENSG00000114054	protein_coding	PCCB	3	-0.163591553	4.114488782	-1.287530134	0.203919086	0.999766922	-4.61072098
ENSG00000125772	protein_coding	GPCPD1	20	0.196119639	8.201558885	1.28749741	0.203930393	0.999766922	-4.586498992
ENSG00000139645	protein_coding	ANKRD52	12	0.171589261	5.818625997	1.287497249	0.203930449	0.999766922	-4.65930774
ENSG00000185436	protein_coding	IFNLR1	1	0.541161823	2.61826939	1.287360961	0.203977549	0.999766922	-4.537547946
ENSG00000185238	protein_coding	PRMT3	11	-0.151489614	4.365531071	-1.286769047	0.204182203	0.999766922	-4.625229864
ENSG00000170458	protein_coding	CD14	5	0.378099697	7.899417628	1.286510692	0.204271577	0.999766922	-4.599929987
ENSG00000167513	protein_coding	CDT1	16	0.807990773	1.02186515	1.2863981	0.204310536	0.999766922	-4.523419216
ENSG00000164674	protein_coding	SYTL3	6	0.222333753	6.044728344	1.285443515	0.204641063	0.999766922	-4.657537479
ENSG00000063177	protein_coding	RPL18	19	-0.188388647	8.305981785	-1.285422163	0.204648461	0.999766922	-4.581375292
ENSG00000124783	protein_coding	SSR1	6	0.099237316	7.203355684	1.285194887	0.204727217	0.999766922	-4.62520798
ENSG00000112599	protein_coding	GUCA1B	6	0.224953896	1.800373975	1.28493757	0.20481641	0.999766922	-4.527608653
ENSG00000188603	protein_coding	CLN3	16	0.19106618	4.148128283	1.284669804	0.204909257	0.999766922	-4.61321213
ENSG00000206418	protein_coding	RAB12	18	-0.145410651	4.314071339	-1.284641374	0.204919116	0.999766922	-4.62121372
ENSG00000128923	protein_coding	MINDY2	15	0.103677454	5.383588093	1.284190285	0.205075606	0.999766922	-4.657828182
ENSG00000085433	protein_coding	WDR47	1	0.130027833	4.494544329	1.284106438	0.205104703	0.999766922	-4.628700989
ENSG00000143553	protein_coding	SNAPIN	1	-0.147322188	3.439428888	-1.284035395	0.20512936	0.999766922	-4.577346145
ENSG00000113272	protein_coding	THG1L	5	-0.21330544	2.445566934	-1.283889689	0.205179936	0.999766922	-4.545804144
ENSG00000200397	misc_RNA	Y_RNA	7	-0.251198848	1.257346667	-1.283724548	0.20523727	0.999766922	-4.523121176
ENSG00000268670	lncRNA	AC016586.1	19	0.141529488	3.77898113	1.283399246	0.205350244	0.999766922	-4.595110797
ENSG00000183662	protein_coding	TAFA1	3	-0.561752482	0.935322357	-1.283392021	0.205352754	0.999766922	-4.523473719
ENSG00000143595	protein_coding	AQP10	1	-0.5726133	1.359741074	-1.283057521	0.205468972	0.999766922	-4.524532044
ENSG00000073169	protein_coding	SELENOO	22	0.12109619	5.539651029	1.282566051	0.205639817	0.999766922	-4.663511477
ENSG00000228223	lncRNA	HCG11	6	-0.162366687	3.501212182	-1.28241696	0.205691665	0.999766922	-4.5868567
ENSG00000162298	protein_coding	SYVN1	11	0.139274754	5.397630115	1.282342626	0.205717519	0.999766922	-4.662699128
ENSG00000101188	protein_coding	NTSR1	20	0.730450257	0.918715295	1.282142357	0.205787187	0.999766922	-4.525317313
ENSG00000175390	protein_coding	EIF3F	11	-0.154031061	6.696355388	-1.281946624	0.205855293	0.999766922	-4.641230134
ENSG00000112031	protein_coding	MTRF1L	6	0.231726923	3.629233949	1.281479367	0.206017948	0.999766922	-4.578755694
ENSG00000068120	protein_coding	COASY	17	0.121982387	5.185855949	1.281461306	0.206024237	0.999766922	-4.658214674
ENSG00000166851	protein_coding	PLK1	16	0.448616022	2.303900119	1.281225996	0.206106187	0.999766922	-4.53857625
ENSG00000186056	lncRNA	MATN1-AS1	1	-0.2385007	3.014640528	-1.280031819	0.206522456	0.999766922	-4.565750896
ENSG00000152558	protein_coding	TMEM123	11	0.312854119	7.888084248	1.27985469	0.206584253	0.999766922	-4.609690156
ENSG00000164062	protein_coding	APEH	3	-0.112980859	5.960832195	-1.279478435	0.206715568	0.999766922	-4.66526579
ENSG00000237943	lncRNA	PRKCQ-AS1	10	-0.323046479	5.708413721	-1.279299638	0.206777991	0.999766922	-4.666558173
ENSG00000132740	protein_coding	IGHMBP2	11	0.239612971	4.852460813	1.279131743	0.206836621	0.999766922	-4.647049806
ENSG00000130813	protein_coding	SHFL	19	0.261729102	5.664157308	1.279109372	0.206844434	0.999766922	-4.666064546
ENSG00000197747	protein_coding	S100A10	1	0.173576472	5.978360945	1.278837485	0.206939407	0.999766922	-4.665696792
ENSG00000200087	snoRNA	SNORA73B	1	0.310405982	4.351253898	1.278551711	0.207039267	0.999766922	-4.605086647
ENSG00000183963	protein_coding	SMTN	22	0.23952605	2.068824814	1.277791238	0.207305178	0.999766922	-4.53541634
ENSG00000040633	protein_coding	PHF23	17	0.129928126	5.312771314	1.276868367	0.207628217	0.999766922	-4.664679959
ENSG00000178381	protein_coding	ZFAND2A	7	-0.164827005	3.41997442	-1.276854002	0.207633248	0.999766922	-4.582071455
ENSG00000109452	protein_coding	INPP4B	4	-0.283845469	6.480235615	-1.27669387	0.20768934	0.999766922	-4.656543775
ENSG00000250159	lncRNA	AC106791.1	5	-0.276239524	3.070631657	-1.276629592	0.207711859	0.999766922	-4.570659695
ENSG00000122481	protein_coding	RWDD3	1	-0.134067782	2.830031117	-1.27655027	0.20773965	0.999766922	-4.561208806
ENSG00000198833	protein_coding	UBE2J1	6	0.281404109	6.489205691	1.276456246	0.207772596	0.999766922	-4.659436987
ENSG00000175866	protein_coding	BAIAP2	17	0.297020372	3.853307693	1.276400578	0.207792105	0.999766922	-4.62373951
ENSG00000134255	protein_coding	CEPT1	1	-0.167118982	5.805285489	-1.276331956	0.207816154	0.999766922	-4.670405629
ENSG00000126217	protein_coding	MCF2L	13	-0.360057106	3.522695877	-1.276312285	0.207823048	0.999766922	-4.600933211
ENSG00000148426	protein_coding	PROSER2	10	0.414189995	2.0532621	1.276283834	0.20783302	0.999766922	-4.539440677
ENSG00000137628	protein_coding	DDX60	4	0.520063062	6.790152426	1.27618627	0.207867218	0.999766922	-4.655815708
ENSG00000089169	protein_coding	RPH3A	12	0.958353089	1.923840263	1.27598864	0.207936505	0.999766922	-4.528428362
ENSG00000261308	protein_coding	FIGNL2	12	-0.265582708	1.220466106	-1.275790969	0.208005823	0.999766922	-4.526834729
ENSG00000116857	protein_coding	TMEM9	1	-0.226065412	3.512089056	-1.275285352	0.208183207	0.999766922	-4.587264085
ENSG00000261222	lncRNA	AC064805.1	17	-0.575971108	2.596593685	-1.275276928	0.208186164	0.999766922	-4.550310256
ENSG00000123360	protein_coding	PDE1B	12	0.277346825	3.475920165	1.275272069	0.208187869	0.999766922	-4.57762303
ENSG00000074935	protein_coding	TUBE1	6	-0.183834254	3.664775113	-1.275244342	0.2081976	0.999766922	-4.600698742
ENSG00000168234	protein_coding	TTC39C	18	-0.152294407	6.230280422	-1.275147175	0.208231704	0.999766922	-4.664203369
ENSG00000285437	protein_coding	POLR2J3	7	0.31324254	4.739823664	1.27442741	0.208484457	0.999766922	-4.649700966
ENSG00000143748	protein_coding	NVL	1	-0.159341633	4.505461556	-1.273983523	0.208640447	0.999766922	-4.644434655
ENSG00000105889	protein_coding	STEAP1B	7	-0.520748401	1.1066896	-1.273702218	0.208739347	0.999766922	-4.528301421
ENSG00000113552	protein_coding	GNPDA1	5	0.150918764	3.933454063	1.273370062	0.208856171	0.999766922	-4.607649319
ENSG00000104419	protein_coding	NDRG1	8	0.153976496	6.948320985	1.273173794	0.208925224	0.999766922	-4.641936595
ENSG00000061273	protein_coding	HDAC7	12	0.141176719	7.544546177	1.272846771	0.209040319	0.999766922	-4.620299734
ENSG00000253106	lncRNA	AC090198.1	8	-0.147642207	2.969689031	-1.272504396	0.209160868	0.999766922	-4.569754248
ENSG00000147364	protein_coding	FBXO25	8	-0.16070723	4.467528915	-1.272163791	0.209280844	0.999766922	-4.644058392
ENSG00000173120	protein_coding	KDM2A	11	0.145886763	8.391404103	1.270230764	0.209962719	0.999766922	-4.596486313
ENSG00000080845	protein_coding	DLGAP4	20	0.138611093	5.738572792	1.270011884	0.210040033	0.999766922	-4.675559464
ENSG00000086548	protein_coding	CEACAM6	19	1.109890313	0.197537668	1.26999774	0.210045029	0.999766922	-4.542079356
[truncated: 11,458 more rows]
