# Supplementary material for: Multi-omics analysis reveals COVID-19 vaccine induced attenuation of inflammatory responses during breakthrough disease
Source: Nat Commun. 2024 Apr 22;15:3402. doi: 10.1038/s41467-024-47463-6 (PMC11035709; doi:10.1038/s41467-024-47463-6)
Supplement: Supplementary file 13 — Source Data [file 41467_2024_47463_MOESM13_ESM.zip › source_data/Supp_1e_pilot_ChAdOx_vs_MENACWY_CT_PCRpos_C5_BP.txt]

pathway	pval	padj	log2err	ES	NES	size	leadingEdge
GOBP_RESPONSE_TO_VIRUS	1.01123029280561e-22	3.28245353044699e-19	1.23789667319529	-0.523457349899947	-2.56227203700067	286	TRIM5 BST2 MOV10 DHX58 SHFL IRF7 RTP4 IFI27 STAT2 TRIM26 TICAM1 OAS2 RELA IFITM1 SAMHD1 ISG15 OAS1 SLFN11 IFIH1 TRIM38 ZBP1 DTX3L LGALS9 IRF5 PML SMAD3 DDX60 OASL CXCL10 APOBEC3F ISG20 EIF2AK2 MX2 BAX TRIM56 PARP9 LILRB1 IFIT2 ILRUN OAS3 UNC93B1 PLSCR1 ZNFX1 IFITM3 ADAR GTF2F1 HSPB1 HERC5 MX1 CGAS TRIM22 ACTA2 DDX58 STAT1 IFI6 TNF ZC3HAV1 NPC2 IFI44 RSAD2 IFIT3 GBF1 RNF185 IFI44L IFIT1 MUL1 GBP1 …
GOBP_CYTOPLASMIC_TRANSLATION	1.648226612891e-20	2.67507179272209e-17	1.16906996676109	0.61864275828821	2.98296153211126	125	EIF4B RPL4 RPS16 RPL10A RPL3 RPS3 RPS5 RPS8 RPL7A RPL15 RPL37A RPL13A PABPC1 RPL5 RPS21 RPS29 RPL18A RPS13 RPS14 RPL13 RPS18 RPL27 DPH5 RPL18 RPS9 RPS6 RPS3A HNRNPU RPLP0 RPL19 RPL29 RPL22 EIF3M RPL37 RPL32 RPS27A RPSA RPL22L1 RPS20 RPS28 RPL23 EIF3D RPS23 RPL8 DHX9 RPL23A RPL26 RPLP1 RPL27A RPS19 RPL6 RPS7 RPS27 RPL34 RPS15A RPL7 RPL36 RPL9 RPL30 RPL35 RPS11 NCK1 RPL24 RPL12 RPLP2 RPL31 DPH6 RPL…
GOBP_DEFENSE_RESPONSE_TO_SYMBIONT	4.85540939834413e-20	5.25355296900835e-17	1.16017957183021	-0.553013741114653	-2.624103240815	220	TRIM5 BST2 MOV10 DHX58 SHFL IRF7 RTP4 IFI27 STAT2 TRIM26 TICAM1 OAS2 RELA IFITM1 SAMHD1 ISG15 OAS1 SLFN11 IFIH1 TRIM38 ZBP1 DTX3L IRF5 PML DDX60 OASL CXCL10 APOBEC3F ISG20 EIF2AK2 MX2 TRIM56 PARP9 LILRB1 IFIT2 ILRUN OAS3 UNC93B1 PLSCR1 ZNFX1 IFITM3 ADAR HERC5 MX1 CGAS TRIM22 DDX58 STAT1 IFI6 ZC3HAV1 RSAD2 IFIT3 RNF185 IFI44L IFIT1 MUL1 GBP1 IFIT5 TRIM21 NLRC5 MYD88 IL15 NT5C3A PRF1 APOBEC3G MICB …
GOBP_RESPONSE_TO_TYPE_I_INTERFERON	5.74521141381269e-14	4.662239062309e-11	0.954541630725724	-0.731289877771964	-2.73839356529489	52	USP18 SHFL IRF7 IFI27 STAT2 OAS2 IFITM1 SAMHD1 ISG15 OAS1 ZBP1 HSP90AB1 TRIM56 SP100 OAS3 IFITM3 ADAR MX1 STAT1 RNF185 IFIT1 MUL1 NLRC5 MYD88
GOBP_CYTOKINE_MEDIATED_SIGNALING_PATHWAY	1.4110393140505e-13	9.16046722681587e-11	0.943632225232838	-0.443776223843105	-2.17512465196533	294	USP18 PRLR IRF7 CMKLR1 GAS6 IFI27 STAT2 OAS2 TNFRSF11A RELA IFITM1 SAMHD1 ISG15 OAS1 ZBP1 SOCS1 IRF5 HSP90AB1 OASL CXCL10 EGR1 TRIM56 PARP9 PARP14 SH2B3 SPHK1 TRADD LILRB1 SP100 OAS3 LILRB4 IFITM3 RIPK1 ADAR IL15RA MX1 CCRL2 STAT1 IL12RB2 TNF CCR1 RNF185 MUL1 CD74 SRC TICAM2 NLRC5 IL1RN CSF1 MYD88 IL15 RPS6KA4 IL10RA PIAS4 NR1H2 CEACAM1 CCL4 IL31RA PTK2B TRIM44 NMI JAK2 TNFRSF1B TNFSF13B CSF1R CX…
GOBP_NEGATIVE_REGULATION_OF_VIRAL_PROCESS	2.03413918989387e-13	1.10046930173259e-10	0.943632225232838	-0.668817045005289	-2.67589703187728	71	TRIM14 TRIM5 BST2 SHFL PARP10 TRIM26 OAS2 LY6E IFITM1 ISG15 OAS1 IFIH1 OASL APOBEC3F ISG20 EIF2AK2 FAM111A OAS3 PLSCR1 ZNFX1 IFITM3 MX1 STAT1 TNF ZC3HAV1 RSAD2 IFIT1 IFIT5 TRIM21 HEXIM1 UBP1 APOBEC3G IFI16 APOBEC3C
GOBP_REGULATION_OF_RESPONSE_TO_BIOTIC_STIMULUS	2.67108666789114e-13	1.23862104628209e-10	0.932595211336209	-0.453503982019718	-2.19714349460836	270	USP18 TRIM5 DHX58 NOD1 IRF7 STAT2 IL4I1 HAVCR2 IFI35 GRN SAMHD1 ISG15 OAS1 SERPING1 TRIM38 ZBP1 SOCS1 DTX3L LGALS9 HSP90AB1 DDX60 OASL APOBEC3F TRAFD1 TRIM56 PARP9 PARP14 LILRB1 ILRUN OAS3 PLSCR1 ZNFX1 ADAR SCIMP HERC5 CGAS DDX58 STAT1 SIGLEC16 RNF185 IFIT1 MUL1 MR1 SRC NOD2 TRIM21 NLRC5 HEXIM1 IL15 FCGR2B NR1H2 CEACAM1 APOBEC3G SIRT2 MICB IFI16 PUM1 LRSAM1 TRIM44 NMI SH2D1B SERPINB9 RNF135 HLA-E…
GOBP_VIRAL_LIFE_CYCLE	4.82317840455526e-13	1.9570046376483e-10	0.921426003494898	-0.46375313308293	-2.21567164950159	243	SLC3A2 TRIM14 LDLR TRIM5 MVB12A BST2 SIGLEC1 SHFL GAS6 PARP10 IFI27 TRIM26 OAS2 SCARB2 LY6E LAMP3 IFITM1 DAG1 ISG15 OAS1 IFIH1 CTSL TRIM38 LGALS9 HSP90AB1 OASL APOBEC3F ISG20 EIF2AK2 FAM111A OAS3 PLSCR1 ZNFX1 IFITM3 ADAR MX1 TRIM22 UVRAG TNF ZC3HAV1 RSAD2 IFIT1 CD74 IFIT5 LARP1 TRIM21 SLC52A2 NCAM1 LGALS1 ITGB7 DYNLT1 MVB12B CHMP5 APOBEC3G IFI16 LRSAM1 APOBEC3C CCNK HSPA8 NECTIN2 SMPD1 HYAL2 CHMP…
GOBP_REGULATION_OF_VIRAL_PROCESS	8.97278943886451e-13	3.23618605761713e-10	0.921426003494898	-0.565063257755543	-2.47941961694539	123	TRIM14 TRIM5 BST2 SHFL PARP10 TRIM26 OAS2 LY6E LAMP3 IFITM1 ISG15 OAS1 IFIH1 TRIM38 LGALS9 OASL APOBEC3F ISG20 EIF2AK2 FAM111A OAS3 PLSCR1 ZNFX1 IFITM3 ADAR MX1 TRIM22 STAT1 TNF ZC3HAV1 RSAD2 IFIT1 CD74 IFIT5 LARP1 TRIM21 HEXIM1 UBP1 LGALS1 DYNLT1 APOBEC3G IFI16 APOBEC3C NECTIN2 TBC1D20 KPNA6 BANF1 FCN1 TRIM68
GOBP_REGULATION_OF_DEFENSE_RESPONSE	7.13526144346657e-12	2.31610586454925e-09	0.887074988399873	-0.387568696912399	-1.96796918012382	426	EPHB2 USP18 LDLR TRIM5 DHX58 NOD1 IRF7 STAT2 TNFRSF11A HAVCR2 RELA IFI35 GRN SAMHD1 FANCA ISG15 OAS1 SERPING1 TRIM38 ZBP1 SOCS1 DTX3L LGALS9 HSP90AB1 SMAD3 APOBEC3F TRAFD1 TRIM56 PARP9 PARP14 SPHK1 TRADD GBA LILRB1 ILRUN OAS3 PLSCR1 ZNFX1 DAGLB RIPK1 ADAR MAPK7 HERC5 CGAS DDX58 STAT1 TNF SIGLEC16 RNF185 IFIT1 MUL1 SRC NOD2 TRIM21 NLRC5 HEXIM1 MYD88 IL15 LGALS1 FCGR2B SERPINF1 NR1H2 CEACAM1 DNASE1…
GOBP_NEGATIVE_REGULATION_OF_VIRAL_GENOME_REPLICATION	8.97004574679395e-12	2.64697895400847e-09	0.875325132024659	-0.7185782246895	-2.66015162602244	47	BST2 SHFL PARP10 OAS2 IFITM1 ISG15 OAS1 IFIH1 OASL APOBEC3F ISG20 EIF2AK2 FAM111A OAS3 PLSCR1 ZNFX1 IFITM3 MX1 TNF ZC3HAV1 RSAD2 IFIT1 IFIT5 APOBEC3G IFI16 APOBEC3C
GOBP_VIRAL_PROCESS	1.56338667859818e-10	4.22896096560807e-08	0.826657301178302	-0.401237266885051	-1.98563423614402	331	SLC3A2 TRIM14 LDLR TRIM5 MVB12A BST2 SIGLEC1 SHFL IRF7 GAS6 PARP10 IFI27 TRIM26 OAS2 SCARB2 LY6E LAMP3 IFITM1 DAG1 ISG15 OAS1 IFIH1 CTSL TRIM38 LGALS9 HSP90AB1 OASL APOBEC3F ISG20 EIF2AK2 PARP9 FAM111A MGAT1 OAS3 PLSCR1 ZNFX1 IFITM3 ADAR MX1 TRIM22 STAT1 UVRAG TNF ZC3HAV1 RSAD2 IFIT1 CD74 IFIT5 LARP1 TRIM21 HEXIM1 SLC52A2 NCAM1 UBP1 LGALS1 ITGB7 CCL4 DYNLT1 MVB12B CHMP5 APOBEC3G CALCOCO2 IFI16 LR…
GOBP_RESPONSE_TO_INTERFERON_GAMMA	2.0848839389016e-10	5.2057948197497e-08	0.826657301178302	-0.581364531899909	-2.41570008357326	89	BST2 SHFL IFITM1 NUB1 SOCS1 LGALS9 HSP90AB1 PARP9 PARP14 SLC26A6 SP100 IFITM3 GBP4 STAT1 TNF CD74 GBP1 TRIM21 GCH1 NLRC5 CDC42EP4 NR1H2 CCL4 CALCOCO2 NMI GBP3 JAK2 DAPK3 STX4 IRF8 IRF1 MED1 IL12RB1 TLR3 TP53 CASP1 RAB20 HLA-DPA1 GBP5 MEFV NR1H3 PDE12
GOBP_POSITIVE_REGULATION_OF_RESPONSE_TO_EXTERNAL_STIMULUS	3.03441688529308e-10	6.81418480300968e-08	0.814035837847908	-0.419574638461515	-2.04199715882195	279	LDLR TRIM5 DHX58 NOD1 IRF7 BMPR2 CMKLR1 GAS6 TNFRSF11A HAVCR2 IFI35 GRN ZBP1 LGALS9 SMAD3 DDX60 OASL CXCL10 TRIM56 PARP9 P2RX4 TRADD PLSCR1 ZNFX1 RIPK1 HSPB1 LGMN SCIMP CALR CGAS TNF CCR1 SIGLEC16 RNF185 CD74 PDGFRB SRC NOD2 PRKD2 NLRC5 HEXIM1 CSF1 IL15 LGALS1 SEMA5A CREB3 CCL4 VEGFA IFI16 PUM1 LRSAM1 PTK2B NMI SH2D1B USF1 TGFB1 HLA-E JAK2 NECTIN2 HYAL2 RBM14 EMILIN2 CSF1R STX4 CX3CR1 CCR4 FFAR2 …
GOBP_ENTRY_INTO_HOST	3.31994304365382e-10	6.81418480300968e-08	0.814035837847908	-0.554089074502584	-2.38607355928531	109	SLC3A2 TRIM14 LDLR TRIM5 SIGLEC1 EXOC7 GAS6 TRIM26 SCARB2 LY6E LAMP3 IFITM1 DAG1 CTSL TRIM38 LGALS9 PLSCR1 IFITM3 TRIM22 UVRAG CD74 SRC TRIM21 SLC52A2 NCAM1 LGALS1 ITGB7 DYNLT1 NECTIN2 SMPD1 HYAL2 FCN1 FUCA2 TRIM68 VPS18 ITGA5 TPCN2 PHB TFRC ITGA2 INSR CD86 TRIM25 WWP2 EPS15 SELPLG TRIM11 CD4 HLA-DRB1 LAMP1 GRK2 CD81 TRIM62
GOBP_BLOOD_VESSEL_MORPHOGENESIS	3.35880951473059e-10	6.81418480300968e-08	0.814035837847908	-0.398719347986171	-1.97443376348733	335	EPHB2 JUP HEG1 LDLR RIN2 BMPR2 ADGRA2 RRAS GRN COL8A2 DAG1 C5 PML CXCL10 RNF213 POFUT1 BAX ERBB2 SPHK1 CITED2 SP100 TYMP STAB1 HSPB1 MAPK7 MIA3 SHC1 STAT1 GATA2 TNF BAK1 NIBAN2 MYO1E PDGFRB ACVR1 ENG PRKD2 HPSE UBP1 SEMA5A PKM SERPINF1 SMAD1 CEACAM1 VEGFA FZD5 PTK2B RHOB ITGB8 TGFB1 ANXA2 C1GALT1 CCDC134 VAV2 HTATIP2 HMOX1 KLF2 TNFAIP2 AMOTL1 EMILIN2 CX3CR1 BRCA1 EGFL7 C3AR1 ADAMTS1 SASH1 RNH1 ZM…
GOBP_REGULATION_OF_VIRAL_GENOME_REPLICATION	7.57349332385917e-10	1.37200919991323e-07	0.801215574617779	-0.603047188764247	-2.419710154707	73	BST2 SHFL PARP10 OAS2 IFITM1 ISG15 OAS1 IFIH1 TRIM38 OASL APOBEC3F ISG20 EIF2AK2 FAM111A OAS3 PLSCR1 ZNFX1 IFITM3 ADAR MX1 TNF ZC3HAV1 RSAD2 IFIT1 IFIT5 LARP1 APOBEC3G IFI16 APOBEC3C
GOBP_POSITIVE_REGULATION_OF_CYTOKINE_PRODUCTION	7.60818410303086e-10	1.37200919991323e-07	0.801215574617779	-0.398015760415021	-1.96823318207881	326	EPHB2 HEG1 DHX58 CD83 NOD1 IRF7 TMEM106A TICAM1 OAS2 HAVCR2 RELA ISG15 OAS1 IFIH1 C5 LGALS9 IRF5 SMAD3 EIF2AK2 EGR1 TRIM56 SCAMP5 SPHK1 LILRB1 OAS3 RIPK1 HSPB1 SCIMP CGAS DDX58 STAT1 IL12RB2 TNF BTN3A1 P2RX7 RSAD2 SIGLEC16 CD74 SRC NOD2 PRKD2 HPSE MYD88 IL15 FZD5 IFI16 SPHK2 NLRP3 GSDMD TGFB1 RNF135 HLA-E JAK2 AKAP12 HMOX1 HYAL2 KAT2A CSF1R KPNA6 BRCA1 FFAR2 FCN1 AGPAT1 ATF4 C3AR1 CD274 AKIRIN2 I…
GOBP_VASCULATURE_DEVELOPMENT	1.07046057149872e-09	1.74405682955095e-07	0.788186810800237	-0.372416098540199	-1.88146888712071	404	EPHB2 JUP HEG1 LDLR RIN2 BMPR2 ADGRA2 RRAS GRN COL8A2 DAG1 C5 PML CXCL10 RNF213 POFUT1 BAX EGR1 ERBB2 SPHK1 CITED2 SP100 TYMP STAB1 HSPB1 MAPK7 DNMT1 MIA3 ACTA2 SHC1 STAT1 GATA2 TNF BAK1 NIBAN2 MYO1E RIC8A PDGFRB ACVR1 ENG PRKD2 HPSE UBP1 SEMA5A PKM SERPINF1 SMAD1 CEACAM1 LGALS8 VEGFA FZD5 SPHK2 SUFU PTK2B RHOB ITGB8 TGFB1 ANXA2 MAP2K1 C1GALT1 CCDC134 VAV2 HTATIP2 HMOX1 CRKL KLF2 TNFAIP2 AMOTL1 E…
GOBP_RESPONSE_TO_BACTERIUM	1.07458831149165e-09	1.74405682955095e-07	0.788186810800237	-0.37508384806884	-1.88748516856586	384	EPHB2 CNP HERC6 CAPN2 PLAC8 TRIM5 PRLR DHX58 NOD1 PTGER2 TICAM1 OAS2 TNFRSF11A HAVCR2 RELA GRN TENT5A ISG15 OAS1 PRKCE CMPK2 LGALS9 IRF5 CXCL10 RBCK1 RNF213 HSF1 LILRB1 OAS3 STAB1 ZNFX1 SCIMP GBP4 SHC1 IL12RB2 TNF PCK2 PTGIR IFI44 P2RX7 SIGLEC16 ABCA1 MR1 SRC NOD2 TICAM2 GCH1 MYD88 FCGR2B IL10RA CHMP5 SIRT2 FZD5 NLRP3 GSDMD JUND TGFB1 RNASE2 IGHV3-23 HLA-E JAK2 TNFRSF1B AKAP12 PPP1R11 MAPKBP1 IGL…
GOBP_TUBE_MORPHOGENESIS	2.01559462686954e-09	3.1155334089612e-07	0.774939030136436	-0.358688570029354	-1.8310591101625	466	EPHB2 JUP HEG1 LDLR C2CD3 RIN2 BMPR2 PHACTR4 ADGRA2 RRAS GRN COL8A2 DAG1 C5 PML SMAD3 CXCL10 RNF213 POFUT1 BAX FZD2 ERBB2 SPHK1 CITED2 PLXNB2 SP100 TYMP STAB1 BRD2 HSPB1 MAPK7 MIA3 SHC1 TIMELESS STAT1 GATA2 TNF BAK1 NIBAN2 MYO1E PDGFRB ACVR1 SRC ENG PRKD2 HPSE UBP1 CSF1 SEMA5A PKM SERPINF1 SMAD1 CEACAM1 RBPMS2 ST14 VEGFA FZD5 SUFU PTK2B MTHFR RHOB ITGB8 TGFB1 ANXA2 DACT1 C1GALT1 CCDC134 VAV2 HTAT…
GOBP_REGULATION_OF_INNATE_IMMUNE_RESPONSE	2.59074017590482e-09	3.82251936863048e-07	0.774939030136436	-0.458543988234483	-2.12085836849536	180	USP18 TRIM5 DHX58 IRF7 STAT2 HAVCR2 IFI35 GRN SAMHD1 ISG15 OAS1 SERPING1 ZBP1 SOCS1 LGALS9 HSP90AB1 TRAFD1 TRIM56 PARP9 PARP14 LILRB1 OAS3 PLSCR1 ZNFX1 ADAR CGAS RNF185 MUL1 SRC NOD2 TRIM21 NLRC5 HEXIM1 FCGR2B NR1H2 CEACAM1 IFI16 NMI SH2D1B SERPINB9 RNF135 HLA-E NECTIN2 RBM14 BANF1 DUSP10 FFAR2 FCN1 AKIRIN2 IRF1 HLA-A IRF3 MED1 IKBKE AIM2
GOBP_NEGATIVE_REGULATION_OF_INNATE_IMMUNE_RESPONSE	3.70293656947312e-09	5.22597048022162e-07	0.774939030136436	-0.636086349974262	-2.44154665358794	56	USP18 DHX58 STAT2 HAVCR2 GRN SAMHD1 ISG15 OAS1 SERPING1 LGALS9 TRAFD1 PARP14 LILRB1 OAS3 ADAR MUL1 TRIM21 NLRC5 NR1H2 CEACAM1 IFI16 NMI SERPINB9 HLA-E BANF1 DUSP10
GOBP_IMMUNE_RESPONSE_REGULATING_SIGNALING_PATHWAY	4.85572343491373e-09	6.56736594572082e-07	0.761460801445585	-0.376435274847443	-1.8847087527254	361	FPR3 BTN2A3P DHX58 NOD1 IRF7 CMKLR1 TICAM1 HAVCR2 RELA IFI35 BTN2A2 OAS1 IFIH1 MS4A2 PRKCE BTN3A3 CD300A LGALS9 DDX60 OASL RBCK1 BAX LILRB1 OAS3 UNC93B1 LILRB4 PLSCR1 ZDHHC5 SCIMP CD38 CMTM3 DDX58 GCSAML TNF BTN3A1 TNFRSF21 RSAD2 GBP1 SRC NOD2 PRKD2 TICAM2 PHPT1 MYO1G MYD88 FCGR2B CEACAM1 WDFY1 PIK3AP1 MICB PUM1 ELF1 ERMAP NMI CACNB3 IGHV3-23 RNF135 NECTIN2 VAV2 CRKL SPPL3 PRNP IGLC3 IGHG2 FFAR2 …
GOBP_REGULATION_OF_TYPE_I_INTERFERON_MEDIATED_SIGNALING_PATHWAY	1.20802585623677e-08	1.56850077173783e-06	0.747739663149885	-0.718246855844443	-2.46108381174933	33	USP18 IRF7 STAT2 SAMHD1 ISG15 OAS1 ZBP1 HSP90AB1 TRIM56 OAS3 ADAR RNF185 MUL1 NLRC5
GOBP_REGULATION_OF_VASCULATURE_DEVELOPMENT	1.40049371872135e-08	1.74846254268057e-06	0.747739663149885	-0.454803068150244	-2.07057316494734	159	JUP ADGRA2 RRAS GRN C5 PML CXCL10 ERBB2 SPHK1 SP100 STAB1 HSPB1 MAPK7 STAT1 GATA2 TNF NIBAN2 ENG PRKD2 SEMA5A PKM SERPINF1 SMAD1 CEACAM1 VEGFA PTK2B RHOB ITGB8 HTATIP2 HMOX1 KLF2 EMILIN2 CX3CR1 BRCA1 C3AR1 ADAMTS1 SASH1 RNH1 EPN1 ITGA5 SIRT1 TLR3 ZNF304 ABL1 CTSH C3 HIPK2 KLF4 ENPP2 ZC3H12A NF1 MYDGF SIRT6 RUNX1 TNFSF12 STAT3 CD40 HGS PLXND1 TNFAIP3
GOBP_NEGATIVE_REGULATION_OF_RESPONSE_TO_BIOTIC_STIMULUS	1.70171972347984e-08	2.04584526756132e-06	0.73376198835648	-0.546122267107703	-2.27337518505553	88	USP18 DHX58 STAT2 IL4I1 HAVCR2 GRN SAMHD1 ISG15 OAS1 SERPING1 TRIM38 LGALS9 TRAFD1 PARP14 LILRB1 ILRUN OAS3 ADAR MUL1 TRIM21 NLRC5 NR1H2 CEACAM1 SIRT2 MICB IFI16 NMI SERPINB9 HLA-E MAPKBP1 BANF1 DUSP10 GPATCH3 HLA-A RNF26
GOBP_REGULATION_OF_RESPONSE_TO_CYTOKINE_STIMULUS	1.96157762168537e-08	2.2740289142824e-06	0.73376198835648	-0.504835020944928	-2.20256522914476	116	USP18 IRF7 GAS6 STAT2 SAMHD1 ISG15 OAS1 IFIH1 ZBP1 SOCS1 HSP90AB1 TRIM56 PARP9 PARP14 SH2B3 SPHK1 OAS3 RIPK1 ADAR MAPK7 DDX58 RNF185 MUL1 CD74 TICAM2 NLRC5 IL1RN CSF1 PIAS4 NR1H2 TRIM44 AGPAT1 NKIRAS2 OTUD4 TRAF2 SPPL2A IRF3 MED1 IKBKE CASP1 RIPK2 KLF4
GOBP_POSITIVE_REGULATION_OF_IMMUNE_RESPONSE	2.09404079507378e-08	2.34388152441707e-06	0.73376198835648	-0.353353982328389	-1.78663922724006	402	FPR3 TRIM5 BTN2A3P IRF7 CMKLR1 HAVCR2 RELA IFI35 BTN2A2 C5 SERPING1 PRKCE ZBP1 BTN3A3 CD300A LGALS9 RBCK1 BAX TRIM56 PARP9 LILRB1 LILRB4 PLSCR1 ZNFX1 CD38 CGAS CMTM3 GCSAML GATA2 TNF BTN3A1 C1QC TNFRSF21 P2RX7 RSAD2 RNF185 CD74 GBP1 MR1 SRC NOD2 PRKD2 NLRC5 HEXIM1 PHPT1 MYO1G IL15 FCGR2B CEACAM1 FZD5 MICB IFI16 SPHK2 ELF1 ERMAP NLRP3 NMI CACNB3 SH2D1B TGFB1 IGHV3-23 HLA-E C1QB NECTIN2 VAV2 CRKL S…
GOBP_BIOLOGICAL_PROCESS_INVOLVED_IN_INTERACTION_WITH_HOST	2.42405790408735e-08	2.62283065222252e-06	0.73376198835648	-0.471230409122137	-2.10599109578826	141	SLC3A2 TRIM14 LDLR TRIM5 SIGLEC1 EXOC7 GAS6 TRIM26 SCARB2 LY6E LAMP3 IFITM1 DAG1 CTSL TRIM38 LGALS9 PLSCR1 IFITM3 TRIM22 UVRAG IFIT1 CD74 SRC TRIM21 SLC52A2 NCAM1 LGALS1 ITGB7 DYNLT1 CHMP5 NECTIN2 SMPD1 HYAL2 CHMP1A FCN1 FUCA2 TRIM68 VPS18 ITGA5 TPCN2 PHB TFRC ITGA2 INSR CD86 ALYREF TRIM25 WWP2 ARL8B EPS15 SELPLG TRIM11 CD4 HLA-DRB1 LAMP1 GRK2 CD81 TRIM62
GOBP_BIOLOGICAL_PROCESS_INVOLVED_IN_SYMBIOTIC_INTERACTION	4.57557054964592e-08	4.79106516262925e-06	0.719512826338911	-0.422164711886914	-1.97981336607222	200	SLC3A2 TRIM14 LDLR TRIM5 SIGLEC1 EXOC7 GAS6 IFI27 TRIM26 SCARB2 LY6E LAMP3 IFITM1 DAG1 CTSL TRIM38 LGALS9 HSP90AB1 PLSCR1 IFITM3 APOL1 TRIM22 UVRAG IFIT1 CD74 SRC TRIM21 SLC52A2 NCAM1 MYD88 LGALS1 ITGB7 CCL4 DYNLT1 CHMP5 CCNK JAK2 HSPA8 NECTIN2 SMPD1 HYAL2 CHMP1A CSF1R TBC1D20 CX3CR1 FCN1 FUCA2 TRIM68 VPS18 ITGA5 TPCN2 PHB TFRC ITGA2 EP300 CFL1 INSR CD86 ZC3H12A ALYREF TRIM25 WWP2 ARL8B EPS15 SEL…
GOBP_RESPONSE_TO_INTERFERON_BETA	5.42924952260126e-08	5.50729498448865e-06	0.719512826338911	-0.76676333090806	-2.43190218004496	24	CAPN2 BST2 SHFL IFITM1 PNPT1 OAS1 XAF1 PLSCR1 IFITM3 STAT1 IFI16 NDUFA13 IRF1 IKBKE AIM2 TLR3
GOBP_CELLULAR_RESPONSE_TO_INTERFERON_GAMMA	7.14565037827415e-08	7.02872155390239e-06	0.704975715167238	-0.568478602707777	-2.26975515592211	72	SOCS1 LGALS9 HSP90AB1 PARP9 PARP14 SLC26A6 SP100 GBP4 STAT1 TNF GBP1 NLRC5 CDC42EP4 NR1H2 CCL4 NMI GBP3 JAK2 DAPK3 STX4 IRF8 IRF1 MED1 IL12RB1 TLR3 TP53 CASP1 RAB20 HLA-DPA1 GBP5 NR1H3 PDE12
GOBP_REGULATION_OF_CELL_ADHESION	1.15101058838687e-07	1.09887657938347e-05	0.704975715167238	-0.335619764474871	-1.71545555405408	474	EPHB2 JUP AMBRA1 PRLR CD83 RIN2 UTRN IL4I1 HAVCR2 RELA RRAS DAG1 BTN2A2 PRKCE SOCS1 CD300A LGALS9 PML SMAD3 PIEZO1 S100A10 ERBB2 POLDIP2 SH2B3 CITED2 PLXNB2 LILRB1 LILRB4 MAPK7 CALR MIA3 TNF RCC2 TNFRSF21 FLCN PTPN23 CD74 CD164 GBP1 WASHC2C PTPRA SRC NOD2 PRKD2 AP3D1 CYTH1 PTPRO LGALS9C IL1RN CSF1 NID1 IL15 LGALS1 SEMA5A FCGR2B ARL2 ACER2 CEACAM1 VEGFA ARHGDIA PTK2B NLRP3 TESK1 TGFB1 DISC1 SART1 …
GOBP_POSITIVE_REGULATION_OF_RESPONSE_TO_CYTOKINE_STIMULUS	1.36655487168947e-07	1.26738203242972e-05	0.690132458796796	-0.636494519282804	-2.33292785238348	45	IRF7 GAS6 IFIH1 ZBP1 TRIM56 PARP9 PARP14 RIPK1 DDX58 RNF185 CD74 TICAM2 NLRC5 CSF1 TRIM44 AGPAT1 TRAF2 IRF3 MED1 IKBKE CASP1 RIPK2
GOBP_ERK1_AND_ERK2_CASCADE	1.47051369436386e-07	1.32591318108474e-05	0.690132458796796	-0.440763564316775	-2.01741311974003	164	EPHB2 DUSP5 NOD1 GAS6 P2RY6 TNFRSF11A HAVCR2 RRAS GPBAR1 BTN2A2 LGALS9 ATF3 MARCO ERBB2 DUSP7 SCIMP ACTA2 SHC1 TNF CCR1 FLCN CD74 GBP1 PDGFRB SRC NOD2 PRKD2 VRK3 CEACAM1 CCL4 PTK2B TGFB1 MAP2K1 MAP2K2 AKAP12 CRKL CSF1R DUSP10 PRMT5 EZR DUSP3 MAP3K12 DAB2 FRS2 PHB ABL1 CTSH RIPK2
GOBP_POSITIVE_REGULATION_OF_I_KAPPAB_KINASE_NF_KAPPAB_SIGNALING	1.95581944872819e-07	1.71583511637073e-05	0.690132458796796	-0.446566654473117	-2.01429327321508	151	CASP10 TRIM14 TRIM5 BST2 NOD1 SHISA5 TMEM106A TICAM1 RELA PRKCE TRIM38 LGALS9 RBCK1 TRADD RIPK1 NUP62 TRIM22 APOL3 TNF TNFSF10 MUL1 CD74 IFIT5 NOD2 TRIM21 TICAM2 SLC20A1 MYD88 LGALS1 S100A4 HMOX1 LTBR TRIM68 TRAF2 SECTM1 IRF3 IKBKE RHOC TLR3 TFRC ABL1 CASP1 RIPK2 CC2D1A TRIM25 TNIP2 AKAP13 TMEM101 ANKRD17 CD4 CD40 HLA-DRB1 ECT2 F2R TRIM62
GOBP_IMMUNE_EFFECTOR_PROCESS	2.41008221806803e-07	2.05871759996022e-05	0.674962860011025	-0.335747398946145	-1.71214350901621	445	EPHB2 BST2 DHX58 IRF7 TICAM1 IL4I1 HAVCR2 IFI35 GRN C5 SERPING1 PRKCE BTN3A3 CD300A LGALS9 DDX60 TRPM4 LILRB1 MYO18A LILRB4 SCIMP CGAS DDX58 GATA2 TNF C1QC P2RX7 RSAD2 GBF1 CD74 MR1 SRC NOD2 MYO1G PKN1 MYD88 LGALS1 FCGR2B CEACAM1 DNASE1 PRF1 FZD5 SPHK2 RIPK3 PTK2B PLEKHM2 NLRP3 NMI SH2D1B TGFB1 IGHV3-23 SERPINB9 HLA-E C1QB TNFRSF1B NECTIN2 VAV2 HMOX1 IGLC3 STX4 PTGDS IGHG2 CX3CR1 DUSP10 FFAR2 FCN…
GOBP_CELL_JUNCTION_ORGANIZATION	3.02100610984216e-07	2.51440662373016e-05	0.674962860011025	-0.354397372604313	-1.76440863234619	344	EPHB2 AGRN JUP HEG1 GPBAR1 DAG1 SMAD3 SDF4 S100A10 ERBB2 POLDIP2 PLXNB2 CLN3 LGMN EIF4G1 PIP5K1C TNF C1QC RCC2 FLCN PTPN23 ABI3 NPHP4 PTPRA SRC PTPRO CTNND1 PIP5K1A FCGR2B ARL2 IL10RA WHAMM CBLN3 VEGFA FBF1 NTNG2 FZD5 PTK2B TAOK2 CACNB3 CAMK1 TGFB1 DISC1 DCTN1 ADGRL1 C1QB HSPA8 DAPK3 CRKL PRNP CSF1R CX3CR1 ZDHHC12 EPB41L3 DUSP3 ARVCF ARF6 COLQ PICK1 FZD1 CYFIP1 SH3BP1 ITGA5 ESAM MMP14 TRIP6 RHOC …
GOBP_INTERLEUKIN_1_PRODUCTION	3.21350465944679e-07	2.60775903114107e-05	0.674962860011025	-0.531552377387545	-2.15180533427553	79	NOD1 TMEM106A GAS6 HAVCR2 LGALS9 PML SMAD3 EGR1 SPHK1 LILRB4 HSPB1 TNF P2RX7 NOD2 MYD88 CEACAM1 FZD5 IFI16 NLRP3 GSDMD JAK2 CX3CR1 GIT1 CARD17 AIM2 CASP1 RIPK2 ZC3H12A GBP5 MEFV CD33 LILRA5
GOBP_PHAGOCYTOSIS	3.9230397131649e-07	3.10589924608128e-05	0.674962860011025	-0.405928552641419	-1.90990509677781	207	LDLR RUBCN GAS6 P2RY6 MSR1 PRKCE CD300A TM9SF4 SPG11 MARCO SPHK1 RAB39A MYO18A PLSCR1 CLN3 TMEM175 IL15RA CALR PIP5K1C GATA2 MERTK TNF P2RX7 ABCA1 LMAN2 SRC NOD2 TICAM2 MYO1G PIP5K1A MYD88 IL15 FCGR2B ELMO2 IGHV3-23 RAB34 VAV2 IGLC3 IGHG2 FCN1 IRF8 ITGAL IL2RB FCER1G SH3BP1 ABL1 C3 ITGA2 LRP1 RAB20 SPON2 NCKAP1L RAC1 SYT11 NR1H3 PRKCD IGHV2-5 MESD TRDC KIAA1109 ARL8B CORO1A CSK PTK2 PEAR1 C1orf43…
GOBP_ACTIVATION_OF_IMMUNE_RESPONSE	5.36583007350824e-07	4.05626002111794e-05	0.659444398037935	-0.371911644211395	-1.79988333645501	268	FPR3 TRIM5 BTN2A3P CMKLR1 RELA BTN2A2 C5 SERPING1 PRKCE ZBP1 BTN3A3 CD300A RBCK1 BAX LILRB4 PLSCR1 ZNFX1 CD38 CGAS CMTM3 GCSAML BTN3A1 C1QC TNFRSF21 GBP1 SRC NOD2 PRKD2 HEXIM1 PHPT1 MYO1G FCGR2B CEACAM1 MICB IFI16 ELF1 ERMAP CACNB3 IGHV3-23 C1QB NECTIN2 VAV2 CRKL SPPL3 RBM14 PRNP IGLC3 IGHG2 FFAR2 EZR FCN1 C3AR1 DUSP3 HLA-A FCER1G AIM2 PHB ABL1 C3 C1QA RIPK2 KLHL6 ADA EP300 INPP5D ZC3H12A NCKAP1L…
GOBP_INFLAMMATORY_RESPONSE	5.37335739088328e-07	4.05626002111794e-05	0.659444398037935	-0.326342101286611	-1.66826892967624	471	EPHB2 USP18 ADCY7 FPR3 LDLR SIGLEC1 NOD1 PTGER2 CMKLR1 TICAM1 TNFRSF11A HAVCR2 RELA IFI35 GRN NRROS PLA2G4C FANCA C5 MS4A2 ZBP1 LGALS9 IRF5 SMAD3 CXCL10 SPHK1 TRADD GBA PLD3 STAB1 LILRB4 PLSCR1 DAGLB RIPK1 MAPK7 CCRL2 APOL3 TNF CCR1 PTGIR P2RX7 ACVR1 SRC NOD2 TICAM2 IL1RN CSF1 MYD88 IL15 RPS6KA4 LGALS1 FCGR2B SERPINF1 APOL2 SMAD1 DNASE1 CCL4 PIK3AP1 IL31RA IFI16 NLRP3 DAGLA GSDMD NMI TGFB1 CHST2 …
GOBP_CELLULAR_RESPONSE_TO_VIRUS	5.83325315063976e-07	4.30334993794924e-05	0.659444398037935	-0.571045408248761	-2.22295903922639	61	DHX58 IRF7 OAS1 IFIH1 LGALS9 SMAD3 DDX60 OASL CXCL10 BAX OAS3 ADAR DDX58 IFI6 GBF1 LGALS8 PUM1 NLRP3 RNF135 GPATCH3 IRF3 IKBKE PHB TLR3 ZC3H12A POU2F2 TRIM25 TKFC EXT1 ANKRD17
GOBP_CELLULAR_RESPONSE_TO_BIOTIC_STIMULUS	6.05344463890748e-07	4.36655139953193e-05	0.659444398037935	-0.411535075133831	-1.89697827315671	173	EPHB2 CAPN2 TRIM5 TICAM1 HAVCR2 RELA PRKCE CMPK2 CXCL10 HSF1 SLX4 LILRB1 SCIMP TNF ABCA1 SRC NOD2 TICAM2 MYD88 FCGR2B CHMP5 SIRT2 FZD5 FBH1 NLRP3 HSPA5 TGFB1 JAK2 TNFRSF1B CX3CR1 CD274 GIT1 CARD17 TXNIP IRF8 SASH1 IRF3 ZFP36 GFER TP53 ABL1 CASP1 RIPK2 NFKBIB SPON2 CD86 ZC3H12A SELENOS NR1H3 PLAA TNIP2
GOBP_CELLULAR_RESPONSE_TO_NITROGEN_COMPOUND	6.24285762951615e-07	4.4052860576977e-05	0.659444398037935	-0.336076995415358	-1.70257771735556	413	EPHB2 AGRN JUP CAPN2 NOD1 P2RY6 SRD5A1 RELA LY6E IFIH1 RANGAP1 SOCS1 IRS1 TRPM4 EGR1 HSF1 CASP7 P2RX4 SOCS2 RAB8A SLC26A6 SLC25A33 CPEB3 LGMN DNMT1 PDK4 CGAS DDX58 SHC1 TIMELESS STAT1 CCND3 TNF PCK2 P2RX7 IFIT1 MUL1 GNA11 KLF11 PTPRA LARP1 SRC NOD2 YWHAG DIAPH1 FCGR2B PKM CEACAM1 CHMP5 SIRT2 XRN1 HSPA5 USF1 JAK2 GNB1 CRKL KLF2 NCSTN PIP4K2C PRNP TRIB3 TMEM38A SOGA1 PRMT5 BRCA1 EZR RECQL5 ATF4 AGT…
GOBP_POSITIVE_REGULATION_OF_VASCULATURE_DEVELOPMENT	6.40764911981398e-07	4.42536788147153e-05	0.659444398037935	-0.494526429704241	-2.07356325814113	95	JUP RRAS GRN C5 SPHK1 HSPB1 GATA2 ENG PRKD2 SEMA5A PKM SMAD1 VEGFA PTK2B RHOB ITGB8 HMOX1 EMILIN2 CX3CR1 BRCA1 C3AR1 SASH1 ITGA5 SIRT1 TLR3 ZNF304 ABL1 CTSH C3 HIPK2 KLF4 ZC3H12A MYDGF SIRT6 RUNX1 TNFSF12 STAT3 CD40
GOBP_EXTRINSIC_APOPTOTIC_SIGNALING_PATHWAY	6.80082595328481e-07	4.50560446899247e-05	0.659444398037935	-0.431743362505907	-1.9561026740752	156	IFI27 BOK RELA PML SMAD3 ATF3 RBCK1 BAX TRADD SP100 RIPK1 MAPK7 IFI6 MADD TNF BAK1 TNFSF10 P2RX7 CRADD ACVR1 SRC PDIA3 TGFB1 TMBIM1 JAK2 NDUFA13 TNFRSF1B HMOX1 HYAL2 LTBR STX4 BRCA1 PMAIP1 PEA15 TCF7L2 DEDD2 TRAF2 DEDD SKIL TLR3 NF1 SORT1 FAS CTNNA1 EYA3 TNFSF12 NOL3 DAXX HTT TNFAIP3 LMNA ARHGEF2 PPP2R1A MCL1 GSTP1 TNFRSF10A STK3
GOBP_CELL_SUBSTRATE_ADHESION	6.80143619780132e-07	4.50560446899247e-05	0.659444398037935	-0.392387041298976	-1.84798462628885	213	JUP SIGLEC1 RIN2 UTRN GAS6 SRGAP2 RRAS DAG1 PRKCE SMAD3 S100A10 POLDIP2 CALR MERTK RCC2 GBP1 WASHC2C PTPRA SRC PTPRO MYO1G HPSE PIP5K1A CSF1 NID1 ARL2 ACER2 ITGB7 WHAMM VEGFA NTNG2 PTK2B TAOK2 ITGB8 TESK1 TIAM1 DISC1 JAK2 DAPK3 MINK1 CRKL RELL2 DUSP3 COL13A1 PLEKHA2 ITGAL ITGA5 DAB2 ACTN4 MMP14 TRIP6 RREB1 ABL1 ITGA2 LAMB2 SORBS1 SORBS3 NF1 RAC1 BCAS3 ITGA3 SLC9A1 CORO1A MICALL2 MEN1 EFEMP2 ADAM1…
GOBP_VIRAL_GENOME_REPLICATION	7.43648442969678e-07	4.82776569175915e-05	0.659444398037935	-0.488344025981122	-2.10295568320768	109	BST2 SHFL GAS6 PARP10 IFI27 OAS2 IFITM1 ISG15 OAS1 IFIH1 TRIM38 OASL APOBEC3F ISG20 EIF2AK2 FAM111A OAS3 PLSCR1 ZNFX1 IFITM3 ADAR MX1 TNF ZC3HAV1 RSAD2 IFIT1 IFIT5 LARP1 APOBEC3G IFI16 APOBEC3C CCNK HSPA8 TBC1D20 KPNA6 BANF1
GOBP_PATTERN_RECOGNITION_RECEPTOR_SIGNALING_PATHWAY	8.37992235646275e-07	5.33357411158394e-05	0.659444398037935	-0.447829529912362	-1.98908084374769	137	DHX58 NOD1 IRF7 TICAM1 HAVCR2 RELA IFI35 OAS1 IFIH1 PRKCE CD300A LGALS9 DDX60 OASL OAS3 UNC93B1 ZDHHC5 SCIMP DDX58 TNF RSAD2 NOD2 TICAM2 MYD88 WDFY1 PIK3AP1 PUM1 NMI RNF135 FFAR2 FCN1 MAPKAPK3 IRF1 OTUD4 GPATCH3 IRF3 ESR1 PHB TLR3 RIPK2 TRIM25 NR1H3 TNIP2 TKFC ANKRD17 CD40 IRF4 CD300LF IRAK2 EPG5 GRAMD4 TNFAIP3 LILRA2
GOBP_I_KAPPAB_KINASE_NF_KAPPAB_SIGNALING	9.8340029755342e-07	6.13868724203539e-05	0.643551836150722	-0.391322048964843	-1.85470120990249	226	CASP10 TRIM14 TRIM5 BST2 NOD1 SHISA5 TMEM106A TICAM1 RELA PRKCE TRIM38 LGALS9 RBCK1 TRADD LILRB4 RIPK1 HSPB1 NUP62 TRIM22 STAT1 APOL3 TNF TNFSF10 MUL1 CD74 CAPN3 IFIT5 NOD2 TRIM21 TICAM2 SLC20A1 MYD88 LGALS1 S100A4 SPHK2 RIPK3 HMOX1 MAPKBP1 LTBR CX3CR1 TRIM68 NKIRAS2 TRAF2 SECTM1 IRF3 IKBKE SNIP1 SIRT1 ESR1 RHOC TLR3 SQSTM1 TFRC ABL1 CASP1 RIPK2 NFKBIB TRAF4 ZC3H12A CC2D1A TRIM25 AZI2 TNIP2 TBKBP…
GOBP_NEGATIVE_REGULATION_OF_TYPE_I_INTERFERON_MEDIATED_SIGNALING_PATHWAY	1.05210703829619e-06	6.3590256513334e-05	0.643551836150722	-0.808180871852635	-2.31574052555523	16	USP18 STAT2 SAMHD1 ISG15 OAS1 OAS3 ADAR MUL1 NLRC5
GOBP_RESPONSE_TO_MOLECULE_OF_BACTERIAL_ORIGIN	1.05787857415898e-06	6.3590256513334e-05	0.643551836150722	-0.397853212941515	-1.8846156865675	221	EPHB2 CNP CAPN2 TRIM5 PTGER2 TICAM1 TNFRSF11A HAVCR2 RELA PRKCE CMPK2 LGALS9 IRF5 CXCL10 HSF1 LILRB1 SCIMP IL12RB2 TNF PCK2 PTGIR P2RX7 ABCA1 SRC NOD2 TICAM2 GCH1 MYD88 FCGR2B IL10RA CHMP5 SIRT2 FZD5 NLRP3 JUND TGFB1 JAK2 TNFRSF1B AKAP12 CX3CR1 DUSP10 CD274 GIT1 AKIRIN2 CARD17 IRF8 SASH1 MAPKAPK3 IRF3 ZFP36 GFER ABL1 CASP1 RIPK2 NFKBIB SPON2 CD86 ZC3H12A SELENOS NR4A1 ACE NR1H3 PLAA TNIP2 ALAD
GOBP_POSITIVE_REGULATION_OF_CELL_DIFFERENTIATION	1.08403842699399e-06	6.39779769822269e-05	0.643551836150722	-0.323204994361125	-1.6523087304219	479	EPHB2 AMBRA1 CD83 RIN2 BMPR2 CMKLR1 GAS6 S1PR2 MSR1 IL4I1 RRAS IFITM1 TENT5A DAG1 BTN2A2 ISG15 SOCS1 LGALS9 HSP90AB1 SMAD3 TRPM4 PIEZO1 HSF1 S100A10 E2F1 SOCS2 PLXNB2 KLF10 LILRB4 GDPD5 RIPK1 IL15RA EIF4G1 CALR STAT1 GATA2 TNF CCR1 NIBAN2 MAML1 CD74 HAX1 ACVR1 ENG AP3D1 CSF1 IL15 LGALS1 SEMA5A SERPINF1 SMAD1 CEACAM1 VEGFA TCF4 SIRT2 ATRAID NLRP3 TGIF2 JUND TESK1 CAMK1 TGFB1 TIAM1 DISC1 SART1 MAP2…
GOBP_TUMOR_NECROSIS_FACTOR_SUPERFAMILY_CYTOKINE_PRODUCTION	1.1823159656322e-06	6.78767191172407e-05	0.643551836150722	-0.459676799148949	-2.01646091962189	122	EPHB2 NOD1 TMEM106A GAS6 TICAM1 OAS2 HAVCR2 OAS1 IFIH1 LGALS9 LILRB1 ILRUN OAS3 LILRB4 RIPK1 HSPB1 DDX58 NOD2 MYD88 FZD5 SPHK2 HLA-E JAK2 AKAP12 CX3CR1 CD274 ZFP36 TLR3 SPN MC1R RIPK2 SPON2 CD86 ZC3H12A SELENOS CD33 LILRA5 SYT11 ARFGEF2 IL27RA CD84 STAT3 TNFAIP3 LILRA2 CYBA RARA ARHGEF2 FRMD8
GOBP_AMEBOIDAL_TYPE_CELL_MIGRATION	1.19863052209256e-06	6.78767191172407e-05	0.643551836150722	-0.37501782412841	-1.80740182026391	254	JUP RIN2 BMPR2 SRGAP2 PHACTR4 ADGRA2 RRAS GRN PRKCE PML P2RX4 SP100 CORO1B CLN3 HSPB1 LGMN CALR MIA3 ACTA2 STAT1 GATA2 TNF RCC2 PTPN23 RIC8A ACVR1 SRC ENG PRKD2 PKN1 PIP5K1A SEMA5A SERPINF1 CEACAM1 ITGB7 LGALS8 VEGFA PTK2B RHOB TESK1 TGFB1 ARSB AKAP12 HMOX1 HYAL2 AMOTL1 DUSP10 ARF6 SASH1 SH3BP1 SIRT1 EVL RREB1 ABL1 CTSH ITGA2 KLF4 ENPP2 SEMA7A ZC3H12A SEMA4D NR4A1 AAMP TMEM201 NF1 RAC1 BCAS3 IQSE…
GOBP_EXPORT_FROM_CELL	1.2128310871226e-06	6.78767191172407e-05	0.643551836150722	-0.316072402502931	-1.61575896367163	483	OTOF ATP1B1 EXOC3L1 EXOC7 TNFRSF11A LY6E PRKCE CD300A LGALS9 ARHGAP17 TXLNA SYTL3 NAPA NTSR1 IRS1 SDF4 OSBP TRPM4 P2RX4 SCAMP5 HPS6 LILRB1 RAB8A SNAP29 MYO18A C2CD2L YKT6 CD38 MIA3 PIP5K1C GATA2 MERTK TNF CCR1 BLOC1S3 COPG1 NIBAN2 PCK2 ATP1B3 P2RX7 RSAD2 VPS11 PTPN23 ABCA1 WASH3P SYNGR2 ENG PDIA4 STX17 NSF IL1RN MYO1G CD2AP FCGR2B STX2 NR1H2 CEACAM1 SEPTIN4 NAGPA PNKD SPHK2 GABBR1 SLC30A1 KCNA2 L…
GOBP_CELLULAR_RESPONSE_TO_MOLECULE_OF_BACTERIAL_ORIGIN	1.33011740793194e-06	7.3179001799103e-05	0.643551836150722	-0.428317363776704	-1.93385518466954	150	EPHB2 CAPN2 TRIM5 TICAM1 HAVCR2 RELA PRKCE CMPK2 CXCL10 HSF1 LILRB1 SCIMP TNF ABCA1 SRC NOD2 TICAM2 MYD88 FCGR2B CHMP5 SIRT2 FZD5 NLRP3 TGFB1 JAK2 TNFRSF1B CX3CR1 CD274 GIT1 CARD17 IRF8 SASH1 IRF3 ZFP36 GFER ABL1 CASP1 RIPK2 NFKBIB SPON2 CD86 ZC3H12A SELENOS NR1H3 PLAA TNIP2
GOBP_POSITIVE_REGULATION_OF_INTERLEUKIN_1_BETA_PRODUCTION	1.4111037053493e-06	7.54051812788894e-05	0.643551836150722	-0.61219613984754	-2.26457899514414	46	NOD1 TMEM106A LGALS9 SMAD3 EGR1 HSPB1 TNF P2RX7 NOD2 MYD88 FZD5 IFI16 NLRP3 GSDMD JAK2 AIM2 CASP1 RIPK2 GBP5 MEFV LILRA5
GOBP_REGULATION_OF_EPITHELIAL_CELL_MIGRATION	1.41704129944925e-06	7.54051812788894e-05	0.643551836150722	-0.433139759339571	-1.95271982020663	147	JUP RIN2 BMPR2 ADGRA2 RRAS GRN PRKCE P2RX4 SP100 HSPB1 LGMN CALR GATA2 TNF PTPN23 SRC PRKD2 SEMA5A SERPINF1 CEACAM1 VEGFA PTK2B RHOB TGFB1 ARSB HMOX1 DUSP10 ARF6 SASH1 SH3BP1 SIRT1 EVL RREB1 ABL1 CTSH ITGA2 KLF4 ENPP2 ZC3H12A AAMP NF1 RAC1 BCAS3 IQSEC1 ITGA3 STAT5A MTOR PTK2 CD40 EMC10 HDAC5 ATP5F1B GATA3 GPLD1 GLIPR2
GOBP_MAPK_CASCADE	1.49188296448183e-06	7.74932279565551e-05	0.643551836150722	-0.327218982228054	-1.66941767802096	451	EPHB2 TRIM5 DUSP5 NOD1 TMEM106A GAS6 P2RY6 TNFRSF11A HAVCR2 RRAS GPBAR1 DAG1 BTN2A2 PRKCE CD300A LGALS9 FGD2 SMAD3 ATF3 EIF2AK2 HSF1 MARCO ERBB2 SH2B3 SPHK1 GBA DUSP7 LILRB4 RIPK1 MAPK7 NUP62 SCIMP ACTA2 SHC1 MADD TNF CCR1 P2RX7 FLCN CD74 GBP1 PDGFRB SRC NOD2 PRKD2 VRK3 RCE1 MYD88 FCGR2B SMAD1 CEACAM1 CCL4 MAP3K6 VEGFA IL31RA FZD5 NLK GADD45B HDAC3 PTK2B TAOK2 MAP3K10 TGFB1 MAP2K1 DACT1 MAP2K2 JA…
GOBP_NEGATIVE_REGULATION_OF_IMMUNE_SYSTEM_PROCESS	1.50402752965587e-06	7.74932279565551e-05	0.643551836150722	-0.364533372804485	-1.78435486266265	286	USP18 LDLR BST2 DHX58 STAT2 IL4I1 HAVCR2 GRN BTN2A2 SAMHD1 ISG15 OAS1 C5 SERPING1 SOCS1 CD300A LGALS9 MAFB TRAFD1 PARP14 ERBB2 LILRB1 OAS3 LILRB4 ADAR MIA3 GATA2 MERTK TNF C1QC TNFRSF21 MUL1 CD74 GBP1 SRC NOD2 TRIM21 NLRC5 PHPT1 LGALS9C PKN1 FCGR2B NR1H2 CEACAM1 IL31RA IFI16 ELF1 NMI TGFB1 SERPINB9 RHBDF2 HLA-E HMOX1 PRNP CX3CR1 BANF1 DUSP10 TAPBPL EZR DUSP3 CD274 IRF1 HLA-A LOXL3 RHBDD3 TNFAIP6 …
GOBP_CELLULAR_RESPONSE_TO_LIPID	1.57832688947417e-06	8.00507669255182e-05	0.643551836150722	-0.341048911436125	-1.70782910286138	360	EPHB2 CAPN2 LDLR TRIM5 TICAM1 SRD5A1 HAVCR2 RELA ZNF366 FKBP4 SSTR3 GPBAR1 DAG1 PRKCE CMPK2 CXCL10 IRS1 HSF1 E2F1 LILRB1 GRAMD1B SCIMP PDK4 CALR TNF PCK2 VPS11 ABCA1 ACVR1 SRC NOD2 TICAM2 PKN1 MYD88 IL15 SERPINF1 NRIP1 CHMP5 TADA3 KCNMB1 SPHK2 PTK2B NLRP3 MLC1 ARID1A TGFB1 JAK2 NDUFA13 TNFRSF1B HSPA8 CX3CR1 BRCA1 CES1 FFAR2 SAFB TRIM68 CD274 GIT1 CARD17 IRF8 SASH1 MGST1 VPS18 NCOA3 RXRB PPARGC1B …
GOBP_TYPE_I_INTERFERON_PRODUCTION	1.64391547160245e-06	8.20946095511007e-05	0.643551836150722	-0.516785372421489	-2.08660101442816	78	DHX58 IRF7 TICAM1 OAS2 HAVCR2 ISG15 OAS1 IFIH1 TRIM38 IRF5 TRIM56 LILRB1 ILRUN OAS3 CGAS DDX58 STAT1 TRIM21 MYD88 NMI RNF135 BANF1 IRF8 IRF1 GPATCH3 RNF26 IRF3 TLR3 RIPK2
GOBP_NEGATIVE_REGULATION_OF_DEFENSE_RESPONSE	1.80120277888105e-06	8.85864275795133e-05	0.643551836150722	-0.415939100801954	-1.9083262795317	163	USP18 LDLR DHX58 STAT2 HAVCR2 GRN SAMHD1 ISG15 OAS1 SERPING1 TRIM38 LGALS9 SMAD3 TRAFD1 PARP14 GBA LILRB1 ILRUN OAS3 ADAR MAPK7 MUL1 SRC NOD2 TRIM21 NLRC5 FCGR2B SERPINF1 NR1H2 CEACAM1 SIRT2 MICB IFI16 NLRP3 NMI SERPINB9 RHBDF2 HLA-E TNFRSF1B MAPKBP1 BANF1 DUSP10 GIT1 GPATCH3 HLA-A RNF26 ZFP36 TNFAIP6 GFER KLF4 ADA SELENOS MEFV SYT11 NR1H3 PRKCD HLA-F TKFC
GOBP_POSITIVE_REGULATION_OF_TUMOR_NECROSIS_FACTOR_SUPERFAMILY_CYTOKINE_PRODUCTION	1.92019775105887e-06	9.30292820886133e-05	0.627256739718528	-0.513935516235518	-2.07509427850652	78	EPHB2 NOD1 TMEM106A TICAM1 OAS2 HAVCR2 OAS1 IFIH1 LGALS9 OAS3 RIPK1 HSPB1 DDX58 NOD2 MYD88 FZD5 SPHK2 HLA-E JAK2 AKAP12 TLR3 SPN RIPK2 SPON2 CD86 LILRA5 ARFGEF2 CD84 STAT3 LILRA2 CYBA ARHGEF2 FRMD8
GOBP_POSITIVE_REGULATION_OF_LOCOMOTION	2.03444012446421e-06	9.71145977060418e-05	0.627256739718528	-0.347702852590406	-1.72838668439188	343	EPHB2 RIN2 BMPR2 CMKLR1 GAS6 P2RY6 ADGRA2 RRAS GRN PRKCE LGALS9 SMAD3 CXCL10 P2RX4 SPHK1 TRADD HSPB1 LGMN CALR MIA3 ACTA2 GATA2 TNF CCR1 SRGAP2C DOCK7 CD74 PDGFRB ACVR1 SRC PRKD2 PHPT1 DIAPH1 CSF1 PTP4A1 SEMA5A CREB3 CCL4 CD151 VEGFA PTK2B RHOB HSPA5 TGFB1 TIAM1 WDR62 JAK2 AKAP12 DAPK3 HMOX1 CRKL ELP5 CSF1R STX4 CX3CR1 CCR4 C3AR1 CD274 FUT4 ARF6 ADAMTS1 SASH1 DOCK8 ITGA5 DAB2 ACTN4 SIRT1 MMP14 TR…
GOBP_REGULATION_OF_CELL_SUBSTRATE_ADHESION	3.0196300624385e-06	0.000142053901198194	0.627256739718528	-0.439621992034344	-1.94638784761467	128	JUP RIN2 UTRN RRAS DAG1 PRKCE SMAD3 S100A10 POLDIP2 CALR RCC2 GBP1 WASHC2C PTPRA SRC PTPRO CSF1 NID1 ARL2 ACER2 VEGFA PTK2B TESK1 DISC1 JAK2 DAPK3 MINK1 CRKL RELL2 DUSP3 PLEKHA2 ITGA5 DAB2 ACTN4 MMP14 RREB1 ABL1 NF1 RAC1 BCAS3 ITGA3 SLC9A1 MEN1 EFEMP2 ADAM15 PTK2
GOBP_POSITIVE_REGULATION_OF_RESPONSE_TO_BIOTIC_STIMULUS	3.12755178941311e-06	0.000145029044406214	0.627256739718528	-0.432292809124146	-1.92054318122582	132	TRIM5 DHX58 IRF7 HAVCR2 IFI35 GRN ZBP1 DDX60 OASL TRIM56 PARP9 PLSCR1 ZNFX1 SCIMP CGAS SIGLEC16 RNF185 MR1 SRC NOD2 NLRC5 HEXIM1 IFI16 PUM1 NMI SH2D1B HLA-E NECTIN2 RBM14 EMILIN2 FFAR2 FCN1 CD274 AKIRIN2 SASH1 IRF3 MED1 IKBKE AIM2 EP300 GBP5 LAG3 HLA-F ANKRD17 HLA-DRB1 LILRA2 LAMP1 CYBA TRIM62 POLR3C CD180 PAK1 BMP6 TYROBP ZCCHC3
GOBP_TISSUE_REMODELING	3.3517224045473e-06	0.000153235083452965	0.627256739718528	-0.489428043574272	-2.03737081629122	88	BMPR2 TNFRSF11A TPP1 NCDN BAX PDK4 CD38 BAK1 P2RX7 SRC CST3 IL15 CCDC154 CEACAM1 PTK2B TGFB1 TMBIM1 CSF1R PLEKHM1 PPARGC1B CAPN1 MMP14 TP53 TFRC LRRK1 INPP5D MITF NF1 UBASH3B ACE RUNX1 EXT1 NOL3 CSK NOTCH2 TNFAIP3 GPR137 VDR F2R
GOBP_POSITIVE_REGULATION_OF_CELL_ADHESION	3.46146341547128e-06	0.00015605430898083	0.627256739718528	-0.348206829940141	-1.70378316765868	292	JUP AMBRA1 CD83 RIN2 UTRN IL4I1 HAVCR2 RELA RRAS DAG1 BTN2A2 PRKCE SOCS1 LGALS9 SMAD3 PIEZO1 S100A10 ERBB2 POLDIP2 CITED2 LILRB1 LILRB4 CALR TNF FLCN PTPN23 CD74 SRC NOD2 PRKD2 AP3D1 CSF1 NID1 IL15 LGALS1 ARL2 VEGFA PTK2B NLRP3 TESK1 DISC1 SART1 CHST2 HLA-E JAK2 CRKL HSPH1 TNFSF13B EMILIN2 STX4 DUSP10 RELL2 CD274 FUT4 PLEKHA2 DOCK8 HLA-A ZMIZ1 SLC7A1 ITGA5 DAB2 ZBTB16 IL12RB1 RREB1 TFRC ABL1 RIPK…
GOBP_PROCESS_UTILIZING_AUTOPHAGIC_MECHANISM	3.53393251180542e-06	0.00015713897168932	0.627256739718528	-0.317861650726105	-1.61684603504695	442	RUFY4 AMBRA1 TRIM14 TRIM5 MVB12A RUBCN NOD1 EXOC7 TICAM1 BOK TMEM150B LAMP3 TRIM38 RNF213 POLDIP2 RAB39A GBA RAB8A SPTLC2 SNAP29 ILRUN CLN3 HSPB1 EIF4G1 TRIM22 WDR81 SREBF2 UVRAG VPS11 FLCN RNF185 MUL1 HAX1 LARP1 SRC NOD2 ADPRH TRIM21 STX17 ACER2 TBC1D5 IL10RA LGALS8 CAPNS1 CHMP5 SIRT2 FZD5 CALCOCO2 IFI16 ATG13 LRSAM1 VPS16 ARSB HSPA8 ATP13A2 ATP2A2 ZFYVE1 DAPK3 TRAPPC4 HMOX1 ATG4D CHMP1A PIP4K2C…
GOBP_POSITIVE_REGULATION_OF_CELL_DEATH	5.00599980736084e-06	0.000218993931339293	0.610526878385931	-0.327394803233042	-1.65401855210479	404	CAPN2 NOD1 ADAMTSL4 BOK GRN CDKN1A SLFN11 ZBP1 PLAGL2 LGALS9 IRF5 PML ATF3 STYXL1 UBE2Z RBCK1 NTSR1 BAX EGR1 RAD9A CALHM2 E2F1 TRADD CTSD LILRB1 IFIT2 RIPK1 EIF4G1 TNF BAK1 TNFSF10 P2RX7 FLCN CRADD DCUN1D3 PDGFRB KLF11 SRC PTPA PDIA3 LATS2 LGALS1 FCGR2B ACER2 PIAS4 PRF1 SEPTIN4 SIRT2 SPHK2 GADD45B RIPK3 FBH1 RHOB MAP3K10 MYBBP1A JAK2 KCNMA1 TNFRSF1B CTNNBL1 AKAP12 DAPK3 HTATIP2 BARD1 SMPD1 HMOX1 …
GOBP_G_PROTEIN_COUPLED_RECEPTOR_SIGNALING_PATHWAY	5.05993371856038e-06	0.000218993931339293	0.610526878385931	-0.341078343261852	-1.68913647087146	327	AGRN ADCY7 FPR3 OR52K2 NMT1 PTGER2 CMKLR1 S1PR2 P2RY6 RELA ADGRA2 SSTR3 GNG5 GPBAR1 PDE4A RGS12 OR52K1 C5 CXCL10 NTSR1 FZD2 MARCO SPHK1 DAGLB CISH CCRL2 CCR1 PTGIR ABCA1 RIC8A PDGFRB GNA11 SRC GNGT2 CCL4 DYNLT1 FZD5 OPRL1 SPHK2 ADCY4 TPRA1 PTK2B ARHGEF11 GABBR1 DAGLA SIGMAR1 ADGRL1 JAK2 GNB4 AKAP12 GNB1 GPR141 CRKL PLCB3 CX3CR1 CCR4 PRMT5 FFAR2 EZR FCN1 C3AR1 GIT1 PSAP AGTRAP PICK1 FZD1 GNA15 LPA…
GOBP_RESPONSE_TO_INTERFERON_ALPHA	5.31307294425149e-06	0.000226924141803162	0.610526878385931	-0.756965376279993	-2.24124160216761	19	BST2 GAS6 LAMP3 IFITM1 EIF2AK2 MX2 IFIT2 IFITM3 ADAR IFIT3
GOBP_LEUKOCYTE_DIFFERENTIATION	5.80283599202982e-06	0.000244623449741932	0.610526878385931	-0.318049359319974	-1.61251991194185	409	AMBRA1 KDELR1 CD83 IRF7 GAS6 TNFRSF11A IL4I1 RRAS NRROS BTN2A2 FANCA CTSL SOCS1 LGALS9 MAFB BAX EGR1 HSF1 ERBB2 GBA CITED2 LILRB1 KLF10 BATF2 LILRB4 RIPK1 IL15RA GATA2 MERTK TNF CCR1 BAK1 C1QC RSAD2 CD74 MR1 HAX1 SRC AP3D1 CSF1 IL15 LGALS1 FCGR2B DCLRE1C CEACAM1 VEGFA IL31RA FZD5 IFI16 RIPK3 PTK2B NLRP3 ITGB8 TGFB1 ANXA2 SART1 CLPTM1 TNFSF13B KAT2A LTBR CSF1R DUSP10 LFNG KLF6 IRF8 IRF1 PPARGC1B Z…
GOBP_POSITIVE_REGULATION_OF_CHEMOKINE_PRODUCTION	5.90995923831425e-06	0.000245945226763693	0.610526878385931	-0.592895723043197	-2.17312624687652	45	TICAM1 HAVCR2 OAS1 C5 LGALS9 EIF2AK2 EGR1 OAS3 TNF CD74 NOD2 MYD88 HMOX1 CSF1R FFAR2 TLR3 RIPK2
GOBP_MYELOID_LEUKOCYTE_DIFFERENTIATION	6.20359633199866e-06	0.000253153579705333	0.610526878385931	-0.416426316510882	-1.88186900468445	153	IRF7 TNFRSF11A NRROS LGALS9 MAFB HSF1 GBA CITED2 LILRB1 KLF10 BATF2 LILRB4 RIPK1 GATA2 TNF CCR1 C1QC CD74 HAX1 SRC CSF1 IL15 CEACAM1 VEGFA IL31RA IFI16 ITGB8 TGFB1 ANXA2 LTBR CSF1R PPARGC1B MED1 SIRT1 TNFAIP6 TLR3 TFRC LRRK1 FASN INPP5D MITF NF1 UBASH3B ESRRA MTOR RUNX1 TOB2 NOTCH2 CD4 IRF4 HLA-DRB1 PDE1B GPR137 CD81 RARA OSCAR GATA3 CBFA2T3 TYROBP FAM20C LILRB3 CDK6 OSTM1 JUNB IREB2 ACIN1 RB1 JA…
GOBP_NEGATIVE_REGULATION_OF_IMMUNE_RESPONSE	6.23915168713082e-06	0.000253153579705333	0.610526878385931	-0.433493388263368	-1.92425753995283	130	USP18 DHX58 STAT2 IL4I1 HAVCR2 GRN SAMHD1 ISG15 OAS1 SERPING1 CD300A LGALS9 TRAFD1 PARP14 LILRB1 OAS3 LILRB4 ADAR MUL1 SRC NOD2 TRIM21 NLRC5 FCGR2B NR1H2 CEACAM1 IFI16 NMI SERPINB9 RHBDF2 HLA-E HMOX1 BANF1 DUSP10 HLA-A LOXL3 GFER PARP3 INPP5D ZC3H12A SELENOS NCKAP1L NR1H3 IL27RA HLA-F CD84 HFE FGL2 HLA-DRB1 TNFAIP3
GOBP_REGULATION_OF_DNA_BINDING_TRANSCRIPTION_FACTOR_ACTIVITY	6.57470995678998e-06	0.000263475413823954	0.610526878385931	-0.352083647693285	-1.72382072874842	288	JUP TRIM14 TRIM5 NOD1 CMKLR1 GAS6 PARP10 TRIM26 TICAM1 TNFRSF11A HAVCR2 RELA FANCA TRIM38 LGALS9 SMAD3 RBCK1 NTSR1 EIF2AK2 HSF1 FZD2 E2F1 NFKBIE SPHK1 TRADD SP100 RIPK1 TRIM22 DDX58 ANXA4 TNF CAPN3 NOD2 PRKD2 TRIM21 NLRC5 MYD88 RPS6KA4 PIAS4 VEGFA RIPK3 SUFU NLRP3 MAP3K10 JAK2 HMOX1 PRNP CX3CR1 TCF7L2 TRIM68 PPRC1 DVL2 FZD1 TRAF2 PPARGC1B LPAR5 IKBKE TAF12 AIM2 BRMS1 SIRT1 ESR1 TLR3 ZBTB7A TFRC R…
GOBP_POSITIVE_REGULATION_OF_ENDOTHELIAL_CELL_MIGRATION	6.88672517552253e-06	0.00027261353560666	0.610526878385931	-0.493203639648423	-1.99688342066388	77	RIN2 BMPR2 ADGRA2 RRAS GRN P2RX4 HSPB1 LGMN CALR GATA2 PRKD2 SEMA5A VEGFA PTK2B RHOB TGFB1 HMOX1 SASH1 SIRT1 ABL1 ZC3H12A AAMP RAC1 BCAS3 STAT5A CD40 EMC10 ATP5F1B GATA3 GPLD1
GOBP_CELLULAR_RESPONSE_TO_ORGANIC_CYCLIC_COMPOUND	8.23995694801707e-06	0.000322251810280282	0.593325476396405	-0.334803719033241	-1.6672297069214	351	JUP P2RY6 MSR1 SRD5A1 ZNF366 FKBP4 SSTR3 GPBAR1 DAG1 IFIH1 HSP90AB1 TRPM4 EGR1 HSF1 CASP7 P2RX4 SLC26A6 GRAMD1B DNMT1 CALR CGAS DDX58 STAT1 TNF PCK2 P2RX7 VPS11 IFIT1 MUL1 GNA11 ACVR1 LARP1 SRC NOD2 PKN1 DIAPH1 IL15 SERPINF1 SMAD1 NRIP1 TADA3 SIRT2 KCNMB1 XRN1 MLC1 ARID1A HSPA5 TGFB1 JAK2 HSPA8 GNB1 KLF2 NCSTN TMEM38A PRMT5 BRCA1 CES1 EZR SAFB RECQL5 ATF4 TRIM68 RYR1 VPS18 GNA15 NCOA3 CHEK1 RXRB …
GOBP_POSITIVE_REGULATION_OF_INTERLEUKIN_1_PRODUCTION	8.40665181538744e-06	0.000324857045151757	0.593325476396405	-0.553630867556818	-2.08793792156109	53	NOD1 TMEM106A HAVCR2 LGALS9 SMAD3 EGR1 HSPB1 TNF P2RX7 NOD2 MYD88 FZD5 IFI16 NLRP3 GSDMD JAK2 AIM2 CASP1 RIPK2 GBP5 MEFV LILRA5
GOBP_ANTIGEN_PROCESSING_AND_PRESENTATION	8.60856930650495e-06	0.00032874607022253	0.593325476396405	-0.490496807326662	-1.99709348233579	81	NOD1 ERAP2 CTSL CTSD GBA TAP1 LGMN CALR CD74 MR1 NOD2 AP3D1 PDIA3 FCGR2B IFI30 PSME1 RAB34 TAPBP HLA-E LNPEP RAB35 TAPBPL PSMB8 HLA-A FCER1G RAB10 CTSH HLA-DPA1 ACE HLA-F ARL8B EXT1 HFE FGL2 HLA-DRB1 IDE IKBKB YTHDF1 HLA-DMA ERAP1 RFTN1 PYCARD
GOBP_POSITIVE_REGULATION_OF_HYDROLASE_ACTIVITY	8.76085000648413e-06	0.000330671152570319	0.593325476396405	-0.323604734244985	-1.62843358760947	384	AGRN CASP10 NOD1 RASGEF1B SRGAP2 P2RY6 BOK GRN RGL1 RANGAP1 CD300A LGALS9 HSP90AB1 PML SMAD3 BAX HSF1 S100A10 ERBB2 CTSD ADAP2 LGMN TNF BAK1 RCC2 TNFSF10 DOCK7 FLCN CRADD MUL1 PDGFRB PRKD2 PTPA ADPRH VRK3 PIP5K1A RAP1GAP2 ACER2 TBC1D5 NR1H2 CCL4 VEGFA PSME2 IFI16 RIPK3 PTK2B CHN2 NLRP3 APH1A PSME1 ARHGEF19 TIAM1 TBC1D1 JAK2 NDUFA13 CRKL NCSTN ADRM1 ARHGAP27 TBC1D20 TBC1D2 TBC1D9B PMAIP1 DVL3 AKIR…
GOBP_POSITIVE_REGULATION_OF_PROTEIN_PHOSPHORYLATION	9.53438176140577e-06	0.000355731071235898	0.593325476396405	-0.323073477372223	-1.64342975679872	431	PRLR TNK2 EHD4 BMPR2 GAS6 S1PR2 PRKAG2 TNFRSF11A DAG1 CDKN1A SOCS1 CD300A FGD2 HSP90AB1 OSBP EGR1 HSF1 PARP9 PARP14 MARCO ERBB2 SPHK1 CCNYL1 DBF4B CLN3 RIPK1 EIF4G1 CCND3 MADD TNF P2RX7 DOCK7 FLCN FNIP2 MOB3C CD74 PDGFRB FXR2 HAX1 ACVR1 SRC ENG NOD2 PRKD2 CSF1 IL15 RPS6KA4 VEGFA IL31RA DIPK2A FZD5 RIPK3 HDAC3 PTK2B FBH1 TAOK2 TESK1 MAP3K10 CAMK1 TGFB1 MAP2K1 CCNK MAP2K2 JAK2 CRKL TELO2 PRNP CSF1R…
GOBP_ENDOCYTOSIS	1.00101717997738e-05	0.000369238837068927	0.593325476396405	-0.317801028235542	-1.60999103362549	413	LGALS3BP LDLR SIGLEC1 RUBCN TNK2 RIN2 EHD4 ANKFY1 MSR1 SCARB2 AP2A2 CTSL CD300A MARCO SCAMP5 SPHK1 LILRB1 MYO18A STAB1 LILRB4 TMPRSS13 CLN3 MICALL1 MIA3 PIP5K1C GATA2 MYO1E ABCA1 SRC CLTA NECAP2 CD2AP CSNK1G1 ASGR1 DENND1A RIN1 FCGR2B TBC1D5 IL10RA NR1H2 CEACAM1 CD151 VEGFA AP1G2 LRSAM1 MLC1 DPYSL2 ANXA2 AP1S1 IGHV3-23 RAB34 GAK SMPD1 AP3M2 FKBP15 IGLC3 ARHGAP27 IGHG2 EZR SNX17 FCN1 CLEC10A APOBR…
GOBP_REGULATION_OF_ENDOTHELIAL_CELL_MIGRATION	1.02378520921955e-05	0.000373394021250187	0.593325476396405	-0.46135126199019	-1.98671675446033	109	JUP RIN2 BMPR2 ADGRA2 RRAS GRN P2RX4 SP100 HSPB1 LGMN CALR GATA2 TNF PRKD2 SEMA5A SERPINF1 CEACAM1 VEGFA PTK2B RHOB TGFB1 HMOX1 SASH1 SH3BP1 SIRT1 ABL1 KLF4 ZC3H12A AAMP NF1 RAC1 BCAS3 STAT5A PTK2 CD40 EMC10 HDAC5 ATP5F1B GATA3 GPLD1
GOBP_POSITIVE_REGULATION_OF_DNA_BINDING_TRANSCRIPTION_FACTOR_ACTIVITY	1.17235396003011e-05	0.000422828994917526	0.593325476396405	-0.387127873884289	-1.78650722253345	177	JUP TRIM14 TRIM5 NOD1 TRIM26 TICAM1 TNFRSF11A RELA TRIM38 LGALS9 SMAD3 RBCK1 NTSR1 EIF2AK2 HSF1 FZD2 SPHK1 TRADD RIPK1 TRIM22 DDX58 TNF CAPN3 NOD2 PRKD2 TRIM21 MYD88 RPS6KA4 VEGFA RIPK3 NLRP3 JAK2 CX3CR1 TRIM68 PPRC1 DVL2 FZD1 TRAF2 PPARGC1B LPAR5 IKBKE TAF12 AIM2 ESR1 TLR3 ZBTB7A TFRC RIPK2 HIPK2 EP300 TRIM25 TRAPPC9 STAT3 LRP8 CD40 IRAK2 TCF3 CEBPG ARHGEF2 TRIM62 HDAC5 ERC1 RTKN2 STK36 TERF2IP …
GOBP_REGULATION_OF_BIOLOGICAL_PROCESS_INVOLVED_IN_SYMBIOTIC_INTERACTION	1.20093460929143e-05	0.000428377334259339	0.593325476396405	-0.615768350930055	-2.16851320544088	37	TRIM14 TRIM5 EXOC7 TRIM26 LY6E IFITM1 TRIM38 LGALS9 IFITM3 TRIM22 CD74 TRIM21 LGALS1 NECTIN2 FCN1 FUCA2 TRIM68
GOBP_INTERFERON_GAMMA_MEDIATED_SIGNALING_PATHWAY	1.27429012643838e-05	0.000446828978532683	0.593325476396405	-0.737409445489415	-2.22089460008986	20	SOCS1 HSP90AB1 PARP9 PARP14 SP100 STAT1 NLRC5 NR1H2 NMI JAK2 IRF1 MED1 TP53 NR1H3
GOBP_MAINTENANCE_OF_LOCATION	1.28633450213881e-05	0.000446828978532683	0.593325476396405	-0.373377020691839	-1.77170977355547	220	KDELR1 P2RY6 MSR1 NRROS PLA2G4C PRKCE RANGAP1 PML CXCL10 NTSR1 RNF213 BAX NFKBIE GBA SP100 CALR SREBF2 UVRAG TNF P2RX7 ABCA1 CAPN3 AP3D1 DIAPH1 ARL2 NR1H2 NRIP1 SUFU PTK2B HSPA5 TMSB10 PLIN2 ZFYVE1 BARD1 TMEM38A AUP1 CES1 FFAR2 STARD4 RYR1 CHERP IKBKE SIRT1 TPCN2 PNPLA2 ABL1 C3 NFKBIB KEAP1 ZC3H12A ARL2BP SELENON PKD2 UBASH3B CPT1A NR1H3 TAF8 OS9 CORO1A NOL3 TRPM2 GET4 HTT LETM1 CD4 GSTO1 SREBF1 …
GOBP_REGULATION_OF_CELL_ACTIVATION	1.2939594572419e-05	0.000446828978532683	0.593325476396405	-0.306681698846117	-1.56244220381501	461	EPHB2 AMBRA1 LDLR CD83 GAS6 TICAM1 IL4I1 HAVCR2 GRN BTN2A2 FANCA CDKN1A SOCS1 CD300A LGALS9 DCAF15 ERBB2 SH2B3 SPHK1 LILRB1 MYO18A LILRB4 PLSCR1 IL15RA CD38 CGAS ACTA2 GATA2 MERTK TNF BLOC1S3 TNFRSF21 CD74 CAPN3 PDGFRB SRC NOD2 AP3D1 LGALS9C PKN1 MYD88 IL15 LGALS1 FCGR2B CEACAM1 IL31RA SPHK2 RIPK3 NLRP3 JUND TGFB1 IGHV3-23 SART1 HLA-E CLPTM1 JAK2 TNFRSF1B NECTIN2 HMOX1 HSPH1 TNFSF13B KAT2A PRNP I…
GOBP_GLAND_DEVELOPMENT	1.44107875061265e-05	0.000492393855209333	0.593325476396405	-0.363420483252615	-1.72818701558707	230	PRLR OAS2 TNFRSF11A SRD5A1 RELA FKBP4 LY6E DAG1 PNPT1 BRCA2 ORAI1 PML SMAD3 MAFB BAX SOCS2 CITED2 TBX19 GATA2 TNF PCK2 SRC CSF1 SERPINF1 CEACAM1 VEGFA RIPK3 TGFB1 MAP2K1 ACO2 CDKN1C JAK2 HMOX1 CRKL CSF1R PRMT5 EZR ARF6 PSAP TAF10 CIT CAPN1 MED1 PHF2 RHBDD3 DEAF1 ESR1 FRS2 SCRIB RREB1 GFER ABL1 ITGA2 FASN ZNF703 ADA INSR RARG NF1 PKD2 STAT5A PCNA CPT1A EXT1 NEURL1 JARID2 POLB PAM NOTCH2 NCOR2 EZH2…
GOBP_REGULATION_OF_VIRAL_ENTRY_INTO_HOST_CELL	1.50910423528609e-05	0.00051026586955611	0.593325476396405	-0.659109023166727	-2.17264014562945	29	TRIM14 TRIM5 TRIM26 LY6E IFITM1 TRIM38 LGALS9 IFITM3 TRIM22 CD74 TRIM21 LGALS1 NECTIN2 FCN1 TRIM68 TRIM25 TRIM11 CD4 HLA-DRB1 TRIM62 P4HB
GOBP_VESICLE_ORGANIZATION	1.63104577242093e-05	0.00054581181209055	0.575610261071129	-0.362274185109542	-1.72658634929198	238	MVB12A ANKFY1 SCARB2 PI4K2B PEF1 SPG11 OSBP S100A10 SPHK1 RAB39A RAB8A SNAP29 MYO18A CLN3 TMEM175 MIA3 UVRAG BLOC1S3 SEC24C SEC31A P2RX7 GBF1 VPS11 ABCA1 WASH3P AP3D1 STX17 SAMD9 CD2AP STX2 CHMP5 ARFGAP2 GOSR1 ANXA2 ZNF385A RAB34 HPS4 PI4K2A ATP13A2 NECTIN2 KLHL12 CHMP1A TMED9 STX4 TBC1D20 VPS39 PLEKHJ1 SEC24D PLEKHM1 VPS18 RNF26 ACRBP CPLANE2 SQSTM1 ALS2 SNX19 HPS1 STX12 RAB20 PHETA1 SORT1 ANKRD…
GOBP_CELLULAR_ION_HOMEOSTASIS	1.83568657021122e-05	0.000606841903422174	0.575610261071129	-0.323129930052111	-1.61651624265348	365	ATP13A1 FPR3 ATP1B1 PTGER2 MT2A CMKLR1 P2RY6 BOK GRN PRKCE TM9SF4 PML SMAD3 CXCL10 NTSR1 SCO2 TRPM4 BAX P2RX4 RAB39A SLC26A6 KCTD17 CLN3 TMEM175 CALR CD38 CCRL2 CYB561 GATA2 CCR1 BAK1 PTGIR ATP1B3 SLC4A2 P2RX7 TMEM199 CAPN3 AP3D1 RMDN3 DIAPH1 MT1F OPRL1 CDH23 PTK2B TTC7A SLC30A1 CACNB3 MAIP1 SLC9A9 DISC1 JAK2 KCNMA1 ATP13A2 ATOX1 ATP2A2 HMOX1 SPPL3 PRNP TMEM38A CX3CR1 CCR4 TMTC4 ATF4 C3AR1 ATP6V0…
GOBP_POSITIVE_REGULATION_OF_EPITHELIAL_CELL_MIGRATION	1.85081172023399e-05	0.000606841903422174	0.575610261071129	-0.448885078627033	-1.92047064055945	105	RIN2 BMPR2 ADGRA2 RRAS GRN PRKCE P2RX4 HSPB1 LGMN CALR GATA2 SRC PRKD2 SEMA5A VEGFA PTK2B RHOB TGFB1 HMOX1 ARF6 SASH1 SIRT1 RREB1 ABL1 CTSH ITGA2 ENPP2 ZC3H12A AAMP RAC1 BCAS3 IQSEC1 ITGA3 STAT5A MTOR CD40 EMC10 ATP5F1B GATA3 GPLD1 GLIPR2
GOBP_NEGATIVE_REGULATION_OF_CELL_ADHESION	1.92889357262036e-05	0.000626118853672568	0.575610261071129	-0.377415402400576	-1.75242761805887	182	EPHB2 IL4I1 HAVCR2 BTN2A2 SOCS1 CD300A LGALS9 ERBB2 SH2B3 PLXNB2 LILRB1 LILRB4 MAPK7 MIA3 RCC2 TNFRSF21 CD74 CD164 GBP1 SRC PTPRO LGALS9C IL1RN SEMA5A FCGR2B ACER2 CEACAM1 VEGFA ARHGDIA TGFB1 PLXNA4 JAK2 FXYD5 PRNP DUSP3 CD274 IRF1 LOXL3 ACTN4 MMP14 SCRIB SPN ABL1 KLF4 ZNF703 CD86 ZC3H12A SEMA4D NCKAP1L NF1 BCAS3 UBASH3B LAG3 PRKCD RUNX1 CBFB MEN1 ADAM15 DLG5 HFE PTK2 FGL2 HLA-DRB1 LGALS9B EPHA4 …
GOBP_TISSUE_MIGRATION	1.96009571482785e-05	0.000629947593102098	0.575610261071129	-0.372599616310437	-1.7435330674912	192	JUP RIN2 BMPR2 ADGRA2 RRAS GRN PRKCE P2RX4 SP100 CORO1B HSPB1 LGMN CALR MIA3 ACTA2 STAT1 GATA2 TNF PTPN23 SRC PRKD2 PKN1 SEMA5A SERPINF1 CEACAM1 LGALS8 VEGFA PTK2B RHOB TESK1 TGFB1 ARSB HMOX1 DUSP10 ARF6 SASH1 SH3BP1 SIRT1 EVL RREB1 ABL1 CTSH ITGA2 KLF4 ENPP2 ZC3H12A NR4A1 AAMP NF1 RAC1 BCAS3 IQSEC1 ITGA3 STAT5A MTOR ZEB2 TNFSF12 PTK2 CD40 PLXND1 EMC10 HDAC5 ATP5F1B GATA3 GPLD1 GLIPR2 PXN MCC ATO…
GOBP_POSITIVE_REGULATION_OF_CHEMOTAXIS	2.1607569045803e-05	0.000687629109045848	0.575610261071129	-0.478428112067081	-1.95808060219092	82	BMPR2 CMKLR1 GAS6 LGALS9 SMAD3 CXCL10 P2RX4 HSPB1 LGMN CALR CCR1 CD74 PDGFRB PRKD2 CSF1 SEMA5A CREB3 CCL4 VEGFA PTK2B TGFB1 CSF1R STX4 CX3CR1 CCR4 C3AR1
GOBP_RESPONSE_TO_STARVATION	2.25225946984974e-05	0.000709789731954589	0.575610261071129	-0.407545645564853	-1.81735537340232	139	BMPR2 GAS6 PRKAG2 SRD5A1 SSTR3 CDKN1A ATF3 EIF2AK2 GBA KLF10 KPTN PDK4 SREBF2 PCK2 FLCN LARP1 FADS1 TBC1D5 IFI16 HSPA5 MYBBP1A HSPA8 ZFYVE1 MAP1LC3B2 PMAIP1 SZT2 ATF4 FOXK1 PICK1 TBL2 CLEC16A SIRT1 ZFP36 TP53 ULK2 TNRC6A COMT ZC3H12A NPRL3 FOXK2 BCAS3 FAS MTOR WDR45B GCN1 STK24 HFE SREBF1 PRKAG1 GAS2L1 RIPOR1 SIK2 EHMT2 SIK1B RRAGA MFSD2A EIF2AK4 SLC2A1 ADM AKR1C3 DDIT3 RRAGC NFE2L2 PPM1D WIPI2 X…
GOBP_LEUKOCYTE_APOPTOTIC_PROCESS	2.35141554713873e-05	0.000733912967885799	0.575610261071129	-0.474334322832805	-1.95082580071902	84	KDELR1 IRF7 GAS6 CTSL LGALS9 BAX LILRB1 HSH2D RIPK1 GIMAP8 MERTK BAK1 TNFRSF21 P2RX7 CD74 NOD2 PKN1 RIPK3 CRKL CD274 PLEKHO2 DOCK8 IRF3 SIRT1 TP53 NOC2L ADA SELENOS FAS LMBR1L
GOBP_REGULATION_OF_CALCIUM_ION_TRANSPORT	2.56968671540291e-05	0.000794400293161699	0.575610261071129	-0.415615927494368	-1.84453574881344	131	STAC3 ATP1B1 P2RY6 PRKCE ORAI1 PML CXCL10 NTSR1 BAX P2RX4 LILRB1 PSEN2 CCR1 BAK1 P2RX7 CAPN3 PDGFRB DIAPH1 CCL4 OPRL1 SESTD1 SPHK2 PTK2B SLC30A1 CACNB3 PRNP TMEM38A TRPV2 ABL1 CACNG6 GPR35 SELENON CD33 LILRA5 PKD2 UBASH3B ACE SLC9A1 CD84 CORO1A HTT CD4 GSTO1 LILRA2 F2R CYBA HOMER1 GNAI2 CACNB1 PTPN6 CDK5
GOBP_POSITIVE_REGULATION_OF_INTERFERON_BETA_PRODUCTION	2.80002577453868e-05	0.000857441855108731	0.575610261071129	-0.621876560027896	-2.13086952255659	33	DHX58 IRF7 TICAM1 OAS2 ISG15 OAS1 IFIH1 IRF5 TRIM56 OAS3 DDX58 RNF135 IRF1 IRF3 TLR3 RIPK2
GOBP_POSITIVE_REGULATION_OF_CATABOLIC_PROCESS	2.8340308109582e-05	0.000859744300221524	0.575610261071129	-0.308892991480769	-1.56419513369757	399	RUFY4 AMBRA1 TRIM14 LDLR TRIM5 MOV10 SAMD4A TENT4B NOD1 TICAM1 PNPT1 NUB1 PRKCE TRIM38 DTX3L PATL1 IRS1 GTPBP1 BAX HSF1 TENT4A GBA SPTLC2 DAGLB CPEB3 TRIM22 UVRAG TNF ZC3HAV1 P2RX7 VPS11 DCP1A FLCN RNF185 PATL2 LARP1 NOD2 TRIM21 TRIB2 NSF SGTA DXO SIRT2 CALCOCO2 NKD1 PUM1 LRSAM1 PTK2B DISC1 DACT1 NDUFA13 TNFRSF1B EXOSC9 BARD1 HMOX1 PIP4K2C BBS7 TRIB3 DDA1 EZR SAMD4B FYCO1 PSMC4 RNF40 TRIM68 ANKIB…
GOBP_BONE_RESORPTION	2.89730178962351e-05	0.0008708001489924	0.575610261071129	-0.565736715092961	-2.05086131085563	42	TNFRSF11A TPP1 NCDN PDK4 CD38 P2RX7 SRC CCDC154 PTK2B CSF1R PLEKHM1 PPARGC1B TFRC LRRK1 INPP5D NF1 UBASH3B EXT1 CSK TNFAIP3 GPR137
GOBP_REGULATION_OF_PROTEIN_SERINE_THREONINE_KINASE_ACTIVITY	2.93334669726063e-05	0.000873545264156697	0.575610261071129	-0.343710709703939	-1.65451691661695	255	HEG1 BMPR2 PRKAG2 TNFRSF11A CDKN1A CD300A FGD2 HSP90AB1 ERBB2 SH2B3 GBA CCNYL1 DUSP7 DBF4B SERTAD1 NUP62 HERC5 UVRAG CCND3 TNF P2RX7 PDGFRB SRC NOD2 TRIB2 HEXIM1 LATS2 CDKN2C VEGFA DIPK2A FZD5 PTK2B TAOK2 TESK1 MAP3K10 CAMK1 TGFB1 MAP2K1 CCNK CDKN1C MAP2K2 SMPD1 TELO2 HYAL2 TRIB3 CSF1R DUSP10 DVL3 DVL2 MAP3K12 SASH1 TRAF2 CCNJ DAB2 SIRT1 DNAJA1 ALS2 ABL1 AIDA MAP3K11 INSR NF1 PIK3R5 PKD2 CCNB1 AC…
GOBP_TISSUE_MORPHOGENESIS	3.16626173875485e-05	0.000934335054908931	0.557332238758646	-0.331964352021577	-1.6321425962447	301	HEG1 C2CD3 BMPR2 PHACTR4 LY6E DAG1 PML SMAD3 CXCL10 FZD2 CITED2 PLXNB2 TBX19 BRD2 ACTA2 TIMELESS STAT1 TNF ACVR1 SRC ENG PRKD2 GCNT1 MRTFA CSF1 SMAD1 CEACAM1 CD151 ST14 VEGFA FZD5 NKD1 SUFU MTHFR RHOB TGFB1 ARHGEF19 TIAM1 DACT1 MYBPC3 PLOD3 KAT2A BBS7 CSF1R EZR DVL3 DVL2 FZD1 VANGL1 MED1 SH3BP1 ITGA5 DAB2 DEAF1 ESR1 FRS2 RAB10 MMP14 RHOC SCRIB RREB1 ABL1 CTSH ITGA2 KLF4 TMEM79 CTSZ RARG EXT2 RAC1…
GOBP_POSITIVE_REGULATION_OF_TYPE_I_INTERFERON_PRODUCTION	3.33322221080514e-05	0.000974742278943556	0.557332238758646	-0.563939141879651	-2.09511091124783	48	DHX58 IRF7 TICAM1 OAS2 ISG15 OAS1 IFIH1 IRF5 TRIM56 OAS3 CGAS DDX58 STAT1 MYD88 RNF135 IRF1 IRF3 TLR3 RIPK2
GOBP_NEGATIVE_REGULATION_OF_RESPONSE_TO_CYTOKINE_STIMULUS	3.37919696567924e-05	0.000979363692017393	0.557332238758646	-0.563827834022744	-2.09469738736166	48	USP18 GAS6 STAT2 SAMHD1 ISG15 OAS1 PARP14 SH2B3 OAS3 ADAR MAPK7 MUL1 NLRC5 IL1RN PIAS4 NR1H2
GOBP_NEGATIVE_REGULATION_OF_CYTOKINE_PRODUCTION	3.57308977461889e-05	0.00102639375295689	0.557332238758646	-0.375217746542447	-1.75643176757888	191	EPHB2 ADCY7 BST2 DHX58 CD83 CMKLR1 GAS6 HAVCR2 BTN2A2 OAS1 LGALS9 HSP90AB1 PML GBA LILRB1 ILRUN OAS3 LILRB4 ANXA4 MERTK TNF TNFRSF21 MUL1 GBP1 NOD2 TRIB2 LGALS9C CD2AP RPS6KA4 FCGR2B CEACAM1 NLRP3 NMI TGFB1 PPP1R11 HMOX1 KLF2 MAPKBP1 PRNP CX3CR1 BANF1 EZR CD274 GIT1 CARD17 GPATCH3 ZFP36 MC1R KLF4 INPP5D ZC3H12A SELENOS NCKAP1L MEFV RAC1 CD33 LILRA5 SYT11 LAG3 IL27RA HLA-F CD84 CSK HFE LAPTM4B HLA…
GOBP_ANTIGEN_PROCESSING_AND_PRESENTATION_OF_PEPTIDE_ANTIGEN	3.66106717687887e-05	0.00104244070667972	0.557332238758646	-0.556391443687308	-2.07173553449549	49	ERAP2 CTSL CTSD TAP1 LGMN CALR CD74 MR1 PDIA3 FCGR2B IFI30 TAPBP HLA-E LNPEP TAPBPL HLA-A FCER1G HLA-DPA1 ACE HLA-F HFE HLA-DRB1 IDE IKBKB HLA-DMA ERAP1 PYCARD
GOBP_POSITIVE_REGULATION_OF_DEFENSE_RESPONSE	3.7283962283385e-05	0.0010523803614945	0.557332238758646	-0.373223018098391	-1.74421013959867	193	LDLR TRIM5 NOD1 IRF7 TNFRSF11A HAVCR2 IFI35 GRN ZBP1 TRIM56 PARP9 TRADD PLSCR1 ZNFX1 RIPK1 CGAS TNF SIGLEC16 RNF185 SRC NOD2 NLRC5 HEXIM1 IL15 LGALS1 IFI16 LRSAM1 NMI SH2D1B HLA-E JAK2 NECTIN2 HYAL2 RBM14 EMILIN2 FFAR2 FCN1 AKIRIN2 IRF3 MED1 IKBKE AIM2 ABCC1 TLR3 CASP1 C3 RIPK2 ITGA2 EP300 GBP5 LILRA5 ACE LAG3 HLA-F
GOBP_POSITIVE_REGULATION_OF_CELL_SUBSTRATE_ADHESION	3.85635833726738e-05	0.00107911544506637	0.557332238758646	-0.477230632839688	-1.92560658254347	76	JUP RIN2 UTRN RRAS DAG1 PRKCE SMAD3 S100A10 POLDIP2 CALR CSF1 NID1 ARL2 VEGFA PTK2B TESK1 DISC1 JAK2 CRKL RELL2 PLEKHA2 ITGA5 DAB2 RREB1 ABL1 RAC1 ITGA3
GOBP_REGULATION_OF_NITRIC_OXIDE_METABOLIC_PROCESS	3.90619818653739e-05	0.00108371959944448	0.557332238758646	-0.57664374499749	-2.09126895330934	40	TMEM106A TICAM1 HSP90AB1 SMAD3 P2RX4 TNF PTK2B DDAH2 JAK2 KLF2 CX3CR1 KHSRP KLF4 INSR ZC3H12A SELENOS RAC1 PKD2
GOBP_ADAPTIVE_IMMUNE_RESPONSE	4.06963290444075e-05	0.00111949393286565	0.557332238758646	-0.317551551360267	-1.6002170786065	387	EPHB2 ADCY7 IRF7 TNFRSF11A IL4I1 HAVCR2 ERAP2 LAMP3 CTSL C5 SERPING1 BTN3A3 ORAI1 TRPM4 LILRB1 UNC93B1 TAP1 LILRB4 TNF BTN3A1 C1QC TNFRSF21 P2RX7 RSAD2 CD74 MR1 NOD2 PRKD2 MYO1G PKN1 MYD88 RAP1GAP2 FCGR2B DCLRE1C CEACAM1 PRF1 FZD5 IGLV3-12 MICB RIPK3 PTK2B NLRP3 SH2D1B TGFB1 IGHV3-23 HLA-E C1QB JAK2 TNFRSF1B CLEC4C NECTIN2 IGLV2-14 TNFSF13B IGLC3 IGHG2 CX3CR1 DUSP10 CLEC10A CD274 IRF1 TRAF2 HLA-A…
GOBP_SYNAPTIC_SIGNALING	4.32462483867017e-05	0.00117964136355659	0.557332238758646	-0.328098481918117	-1.6160247863573	316	EPHB2 OTOF CNP AGRN STAC3 S1PR2 RELA SLC12A7 LY6E DAG1 PRKCE NAPA NTSR1 SPG11 NCDN P2RX4 RAB8A SNAP29 DAGLB CLN3 CPEB3 LGMN MIR320E CD38 PIP5K1C TNF P2RX7 GNA11 PTPRA SRC YWHAG STX2 FCHSD1 NTNG2 DLGAP4 KCNMB1 PNKD PTK2B GABBR1 SLC30A1 DAGLA CACNB3 RPH3A DISC1 LAMA2 JAK2 EIF4A3 ATP2A2 AKAP12 GNB1 MINK1 CRKL NCSTN KAT2A PRNP STX4 CX3CR1 ZDHHC12 ATF4 AKAP7 GIT1 COLQ PICK1 VPS18 KCNIP2 GNA15 CYFIP1 S…
GOBP_RESPONSE_TO_OXYGEN_LEVELS	4.36175436855013e-05	0.00117985455669281	0.557332238758646	-0.36124432864181	-1.69335071678892	198	CAPN2 ATP1B1 PRKCE TM9SF4 PML SMAD3 NDRG1 EGR1 HSF1 E2F1 CITED2 CD38 ALKBH5 TNF TMEM199 PDGFRB SRC VEGFA SIRT2 KCNMB1 PTK2B USP19 MTHFR USF1 LONP1 KCNMA1 UCP3 HMOX1 LIMD1 TXN2 PMAIP1 ATF4 AGTRAP PICK1 HYOU1 ASCL2 RYR1 TBL2 CCDC115 ACTN4 SIRT1 MMP14 TP53 TFRC HIPK2 ITGA2 ADA EP300 NR4A2 NF1 CIAO3 FAS ACE MTOR ALAD SLC9A1 PLOD1 WDR83 EGLN3 NOL3 ADAM15 POLB PAM EPHA4 ENO1 CYBA LMNA
GOBP_ION_HOMEOSTASIS	4.45947720635713e-05	0.00119354485262684	0.557332238758646	-0.302315401851737	-1.53954876491269	432	ATP13A1 FPR3 ATP1B1 PTGER2 MT2A CMKLR1 P2RY6 BOK SLC12A7 GRN PRKCE TM9SF4 PML SMAD3 CXCL10 NTSR1 SCO2 TRPM4 BAX P2RX4 RAB39A HSH2D SLC26A6 KCTD17 CLN3 TMEM175 PDK4 CALR CD38 CCRL2 CYB561 IFI6 GATA2 CCR1 BAK1 PTGIR ATP1B3 SLC4A2 P2RX7 SLC25A28 TMEM199 CAPN3 SRC AP3D1 RMDN3 DIAPH1 MT1F MLLT6 OPRL1 CDH23 PTK2B TTC7A SLC30A1 CACNB3 MAIP1 SLC9A9 DISC1 JAK2 KCNMA1 ATP13A2 ATOX1 ATP2A2 HMOX1 SPPL3 HYAL2…
GOBP_LYSOSOMAL_TRANSPORT	4.48590486816003e-05	0.00119354485262684	0.557332238758646	-0.428279498339506	-1.8261225109293	103	MVB12A ANKFY1 SCARB2 GRN DTX3L UEVLD CLN3 VPS11 WASH3P AP3D1 CHMP5 NAGPA RHOB VPS16 ARSB HSPA8 ATP13A2 GAK CHMP1A SPTBN5 VPS39 PSAP PLEKHM1 VPS18 GGA3 CLEC16A TPCN2 M6PR ALS2 LRP1 SORT1 RBSN ARL8B HMGXB4 GNPTAB HGS EPG5 LAMP1 SNAPIN
GOBP_POSITIVE_REGULATION_OF_CALCIUM_ION_TRANSPORT	4.67418077498525e-05	0.00123352770695952	0.557332238758646	-0.504211973973918	-1.955245819628	60	STAC3 ATP1B1 P2RY6 ORAI1 CXCL10 NTSR1 BAX P2RX4 CCR1 BAK1 P2RX7 CAPN3 PDGFRB CCL4 SPHK2 CACNB3 TRPV2 ABL1 LILRA5 PKD2 SLC9A1 HTT GSTO1 LILRA2 F2R
GOBP_CELL_JUNCTION_ASSEMBLY	4.93602763548836e-05	0.00129212465361252	0.557332238758646	-0.363917205460095	-1.70315767892528	197	EPHB2 AGRN JUP HEG1 GPBAR1 SMAD3 S100A10 POLDIP2 PLXNB2 EIF4G1 PIP5K1C TNF RCC2 FLCN ABI3 NPHP4 PTPRA SRC PTPRO CTNND1 PIP5K1A ARL2 WHAMM VEGFA FBF1 NTNG2 FZD5 PTK2B TAOK2 DAPK3 CRKL ZDHHC12 EPB41L3 DUSP3 ARVCF ARF6 COLQ FZD1 SH3BP1 ITGA5 ESAM MMP14 TRIP6 RHOC CLSTN1 ABL1 ITGA2 ZNF703 SEMA4D SORBS1 RAC1 BCAS3 ACTB ACE LRFN4 SLC9A1 CLSTN3 CTNNA1 MICALL2 SLIT1 PLEC RAB29 DLG5 PTK2 PLXND1 ECT2 PDLIM5
GOBP_INTERFERON_BETA_PRODUCTION	5.41462251752385e-05	0.00140606917535059	0.557332238758646	-0.547937530609425	-2.0402572069121	49	DHX58 IRF7 TICAM1 OAS2 ISG15 OAS1 IFIH1 TRIM38 IRF5 TRIM56 LILRB1 OAS3 DDX58 NMI RNF135 IRF1 IRF3 TLR3 RIPK2
GOBP_REGULATION_OF_AUTOPHAGY	5.5493371587644e-05	0.00141846771306568	0.557332238758646	-0.334846411027067	-1.62226935782251	270	RUFY4 AMBRA1 TRIM14 TRIM5 RUBCN NOD1 EXOC7 TICAM1 BOK LAMP3 TRIM38 POLDIP2 GBA RAB8A SPTLC2 CLN3 HSPB1 EIF4G1 TRIM22 SREBF2 UVRAG FLCN HAX1 LARP1 NOD2 TRIM21 ACER2 IL10RA CAPNS1 SIRT2 FZD5 CALCOCO2 IFI16 LRSAM1 ATP13A2 DAPK3 HMOX1 PIP4K2C TRIB3 CTSA SOGA1 FYCO1 FOXK1 TRIM68 MTMR4 PSAP ATP6V0A1 CAPN1 CLEC16A SIRT1 TPCN2 ATP6V1H TP53 ABL1 ULK2 RIPK2 KEAP1 EP300 EIF4G3 ZC3H12A NPRL3 FOXK2 RHEB MEFV …
GOBP_REGULATION_OF_CHEMOTAXIS	5.65172402184004e-05	0.00141846771306568	0.557332238758646	-0.40887556167483	-1.80099710507919	126	BMPR2 CMKLR1 GAS6 ADGRA2 C5 LGALS9 SMAD3 CXCL10 P2RX4 CORO1B HSPB1 LGMN CALR CCR1 CD74 PDGFRB NOD2 PRKD2 PTPRO CSF1 SEMA5A CREB3 CCL4 VEGFA PTK2B TGFB1 PLXNA4 MYCBP2 CSF1R STX4 CX3CR1 CCR4 C3AR1 DUSP3 TNFAIP6 ITGA2 SEMA7A SEMA4D NCKAP1L RAC1
GOBP_REGULATION_OF_CYTOSOLIC_CALCIUM_ION_CONCENTRATION	5.66645317808157e-05	0.00141846771306568	0.557332238758646	-0.374393796605939	-1.72205616715127	169	FPR3 PTGER2 CMKLR1 P2RY6 BOK PRKCE PML SMAD3 CXCL10 NTSR1 TRPM4 BAX P2RX4 CLN3 CD38 CCRL2 GATA2 CCR1 BAK1 PTGIR P2RX7 CAPN3 DIAPH1 OPRL1 CDH23 PTK2B CACNB3 JAK2 SPPL3 PRNP TMEM38A CX3CR1 CCR4 C3AR1 RYR1 CHERP GNA15 TPCN2 ESR1 TRPV2 ABL1 GPR35 SELENON PKD2 UBASH3B CORO1A SLC24A1 NOL3 TRPM2 HTT LETM1 GSTO1
GOBP_REGULATION_OF_EXTRINSIC_APOPTOTIC_SIGNALING_PATHWAY	5.67017605319737e-05	0.00141846771306568	0.557332238758646	-0.432084971862474	-1.84187885268729	102	RELA PML ATF3 RBCK1 SP100 RIPK1 MAPK7 IFI6 MADD TNF TNFSF10 ACVR1 SRC PDIA3 TMBIM1 HMOX1 HYAL2 LTBR STX4 BRCA1 PMAIP1 PEA15 TCF7L2 DEDD2 TRAF2 SKIL NF1 CTNNA1 EYA3 TNFSF12 NOL3 HTT TNFAIP3 LMNA ARHGEF2 PPP2R1A MCL1 GSTP1 STK3
GOBP_TUMOR_NECROSIS_FACTOR_MEDIATED_SIGNALING_PATHWAY	5.68086268325749e-05	0.00141846771306568	0.557332238758646	-0.464735525133766	-1.88162168834494	77	GAS6 TNFRSF11A RELA SPHK1 TRADD RIPK1 STAT1 TNF PIAS4 PTK2B JAK2 TNFRSF1B TNFSF13B NKIRAS2 TRAF2 SPPL2A ACTN4 AIM2 TP53 CASP1 FAS EXT1 NOL3 TNFRSF18 PPP2CB TNFAIP3 GSTP1 EIF5A RRAGA IKBKB PYCARD SHARPIN TNFRSF4 CDIP1 TNFRSF1A TNFRSF14 ILK SPATA2
GOBP_REGULATION_OF_PROTEIN_KINASE_ACTIVITY	5.93423825408966e-05	0.00147042270021183	0.557332238758646	-0.301547440257494	-1.53577030403715	439	EPHB2 HEG1 PRLR BMPR2 GAS6 PRKAG2 TNFRSF11A DAG1 CDKN1A SOCS1 CD300A FGD2 HSP90AB1 EGR1 ERBB2 SH2B3 GBA CCNYL1 DUSP7 LILRB4 DBF4B SERTAD1 ADAR HSPB1 NUP62 HERC5 SHC1 UVRAG CCND3 MADD TNF P2RX7 MOB3C PDGFRB SRC NOD2 YWHAG PTPRO TRIB2 HEXIM1 PKN1 LATS2 CSF1 CEACAM1 CDKN2C VEGFA DIPK2A FZD5 GADD45B RIPK3 PTK2B TAOK2 TESK1 MAP3K10 CAMK1 TGFB1 MAP2K1 CCNK CDKN1C MAP2K2 JAK2 SMPD1 TELO2 HYAL2 PRNP TRIB…
GOBP_BONE_REMODELING	6.59043389597174e-05	0.00162064760805487	0.538434096309916	-0.531889560917755	-1.99171764212343	52	TNFRSF11A TPP1 NCDN PDK4 CD38 P2RX7 SRC CCDC154 PTK2B TGFB1 CSF1R PLEKHM1 PPARGC1B TFRC LRRK1 INPP5D MITF NF1 UBASH3B EXT1 CSK NOTCH2 TNFAIP3 GPR137
GOBP_POSITIVE_REGULATION_OF_DEPHOSPHORYLATION	6.71040111125712e-05	0.00163774150429629	0.538434096309916	-0.543947715931003	-2.02540104595003	49	AMBRA1 CD300A HSP90AB1 SMAD3 GBA SYMPK PDGFRB SRC PTPA VRK3 RIPK3 TGFB1 JAK2 SMPD1 SPPL3 PPARGC1B ITGA2 PTBP1 CD33 MTOR PPP1R7 PRKCD PPP2R5D
GOBP_ADAPTIVE_IMMUNE_RESPONSE_BASED_ON_SOMATIC_RECOMBINATION_OF_IMMUNE_RECEPTORS_BUILT_FROM_IMMUNOGLOBULIN_SUPERFAMILY_DOMAINS	7.19784305164754e-05	0.00174359690639164	0.538434096309916	-0.343243790725651	-1.64212436142704	247	EPHB2 IRF7 IL4I1 HAVCR2 C5 SERPING1 BTN3A3 TRPM4 LILRB1 LILRB4 TNF C1QC P2RX7 RSAD2 CD74 MR1 NOD2 MYO1G PKN1 MYD88 FCGR2B CEACAM1 PRF1 FZD5 RIPK3 NLRP3 TGFB1 IGHV3-23 HLA-E C1QB TNFRSF1B NECTIN2 TNFSF13B IGLC3 IGHG2 CD274 TRAF2 HLA-A FCER1G LOXL3 PHB IL12RB1 SPN TFRC CTSH C3 C1QA RIPK2 PARP3 FCGR3A KLHL6 ADA INPP5D HLA-DPA1 ZC3H12A NCKAP1L NFKBID TNFSF13 MTOR IL27RA PRKCD IGHV2-5 TRDC GNL1 HLA-F …
GOBP_DNA_CATABOLIC_PROCESS_ENDONUCLEOLYTIC	7.63399471456463e-05	0.00183555161803532	0.538434096309916	-0.731567988931692	-2.09621595631747	16	BAX HSF1 DNASE1 DNASE2 DNASE1L2 FBH1
GOBP_CELL_CELL_JUNCTION_ORGANIZATION	7.81480102750305e-05	0.00186520912759374	0.538434096309916	-0.423478915705456	-1.83223294244351	111	EPHB2 JUP HEG1 GPBAR1 SMAD3 PIP5K1C TNF FLCN PTPN23 NPHP4 SRC PTPRO CTNND1 ARL2 VEGFA FBF1 FZD5 TGFB1 CSF1R EPB41L3 ARVCF ESAM RHOC ZNF703 NUMBL ACTB ACE CTNNA1 EXT1 MICALL2 PLEC CSK DLG5 EPHA4 ECT2 CCM2 F2R
GOBP_NEGATIVE_REGULATION_OF_CELL_POPULATION_PROLIFERATION	8.22927096230799e-05	0.00194979660902567	0.538434096309916	-0.301457817724093	-1.5276149939201	412	BRD7 BMPR2 S1PR2 PARP10 ATF5 FGFRL1 IL4I1 HAVCR2 IFI35 SSTR3 IFITM1 BTN2A2 CDKN1A BRCA2 CD300A LGALS9 PML SMAD3 NDRG1 EIF2AK2 BAX KLF13 E2F1 ERBB2 SH2B3 CITED2 LILRB1 KLF10 LILRB4 NUP62 STAT1 GATA2 TNF BAK1 NIBAN2 PTGIR TNFRSF21 IFIT3 IGFBP7 FLCN CD164 KLF11 LGALS9C PKN1 IL15 FCGR2B SERPINF1 SMAD1 CEACAM1 CDKN2C SIRT2 FZD5 ATG13 TINF2 PTK2B ATRAID GABBR1 NMI IFI30 TGFB1 MAP2K1 CDKN1C JAK2 HMOX1 P…
GOBP_REGULATION_OF_HEMOPOIESIS	8.3616084694555e-05	0.00196679573129366	0.538434096309916	-0.333880419678618	-1.61728651200335	266	AMBRA1 CD83 IRF7 GAS6 IL4I1 BTN2A2 FANCA ISG15 SOCS1 LGALS9 MAFB KLF13 HSF1 ERBB2 LILRB1 KLF10 LILRB4 EIF6 RIPK1 IL15RA STAT1 GATA2 TNF CCR1 C1QC CD74 HAX1 AP3D1 CSF1 IL15 LGALS1 FCGR2B CEACAM1 PTK2B NLRP3 TGFB1 SART1 CLPTM1 KAT2A DUSP10 IRF1 PPARGC1B ZMIZ1 LOXL3 MED1 MMP14 ZFP36 TNFAIP6 ZBTB16 IL12RB1 TLR3 ABL1 RIPK2 GFI1B ADA INPP5D MITF CD86 ZC3H12A ZNF16 RARG NCKAP1L NF1 NFKBID UBASH3B ESRRA …
GOBP_ENDOMEMBRANE_SYSTEM_ORGANIZATION	8.68061777835793e-05	0.00202714282795323	0.538434096309916	-0.304107706822793	-1.53751965318705	394	OTOF MVB12A GORASP1 ATP10A SCARB2 PARP11 PI4K2B NDRG1 TOR1B OSBP SNAP29 MYO18A PLSCR1 CLN3 MICALL1 REEP4 MIA3 BLOC1S3 SEC31A P2RX7 EMC8 GBF1 VPS11 COG4 ABCA1 WASH3P SYNGR2 LMAN2 TICAM2 AP3D1 STX17 NSF SEC61A1 SGTA STX2 MYOF WHAMM CHMP5 SIRT2 PLEKHM2 TJAP1 MAP2K1 ZNF385A DCTN1 MAP2K2 PI4K2A NECTIN2 ATP2A2 GAK EMC7 SMPD1 CHMP1A SPTBN5 ATP8B3 TMED9 STX4 NUP93 TBC1D20 TMEM38A ARMH3 BANF1 PRMT5 EPB41L…
GOBP_LEUKOCYTE_MEDIATED_IMMUNITY	8.97026570362619e-05	0.00207982017671219	0.538434096309916	-0.323385590467744	-1.59198860769338	309	BST2 IRF7 TICAM1 IL4I1 HAVCR2 C5 SERPING1 BTN3A3 CD300A LGALS9 TRPM4 LILRB1 LILRB4 SCIMP DDX58 GATA2 TNF C1QC P2RX7 RSAD2 CD74 MR1 NOD2 MYO1G MYD88 FCGR2B CEACAM1 DNASE1 PRF1 FZD5 SPHK2 RIPK3 PLEKHM2 NLRP3 SH2D1B TGFB1 IGHV3-23 SERPINB9 HLA-E C1QB TNFRSF1B NECTIN2 HMOX1 IGLC3 STX4 PTGDS IGHG2 CX3CR1 PRDX1 TRAF2 HLA-A FCER1G IL12RB1 TLR3 GFER TFRC CTSH C3 C1QA PARP3 FCGR3A GZMB SPON2 INPP5D HLA-DP…
GOBP_REGULATION_OF_DEPHOSPHORYLATION	9.556123965092e-05	0.00219994172983607	0.538434096309916	-0.430541922392162	-1.82194970953514	99	AMBRA1 MASTL CD300A HSP90AB1 SMAD3 STYXL1 GBA SMG7 TNF SYMPK PDGFRB SRC PTPA VRK3 PPP1R26 RIPK3 TGFB1 JAK2 PPP1R11 SMPD1 SPPL3 MTMR4 PPP6R2 PPARGC1B ITGA2 SEMA4D PTBP1 NCKAP1L CD33 MTOR PPP1R7 PRKCD PPP2R5D
GOBP_ANTIGEN_PROCESSING_AND_PRESENTATION_OF_PEPTIDE_ANTIGEN_VIA_MHC_CLASS_I	9.75180508585297e-05	0.00222918023300555	0.538434096309916	-0.649026725902279	-2.09464767710364	26	ERAP2 TAP1 CALR MR1 PDIA3 IFI30 TAPBP HLA-E LNPEP TAPBPL HLA-A FCER1G ACE HLA-F HFE IDE IKBKB ERAP1
GOBP_POSITIVE_REGULATION_OF_MAPK_CASCADE	9.8423179931783e-05	0.00223413735705292	0.538434096309916	-0.335627134259929	-1.62615977697749	262	TRIM5 NOD1 TMEM106A GAS6 P2RY6 TNFRSF11A HAVCR2 GPBAR1 PRKCE LGALS9 FGD2 EIF2AK2 MARCO ERBB2 SPHK1 RIPK1 SCIMP ACTA2 SHC1 MADD TNF CCR1 P2RX7 CD74 PDGFRB SRC NOD2 PRKD2 MYD88 FCGR2B CCL4 VEGFA FZD5 GADD45B PTK2B TAOK2 MAP3K10 TGFB1 MAP2K1 MAP2K2 JAK2 AKAP12 IGFBP4 MINK1 CRKL LTBR CSF1R RELL2 DVL3 DVL2 MAP3K12 SASH1 TRAF2 FRS2 PHB TLR3 ABL1 RIPK2 HIPK2 TRAF4 MAP3K11 INSR SEMA7A ZC3H12A SORBS3 PIK3…
GOBP_POSITIVE_REGULATION_OF_NF_KAPPAB_TRANSCRIPTION_FACTOR_ACTIVITY	0.000101185677891807	0.00228089382247783	0.538434096309916	-0.41329217306311	-1.78986269464304	113	TRIM14 TRIM5 NOD1 TICAM1 TNFRSF11A RELA TRIM38 LGALS9 RBCK1 NTSR1 EIF2AK2 SPHK1 TRADD RIPK1 TRIM22 TNF CAPN3 NOD2 PRKD2 TRIM21 MYD88 RPS6KA4 RIPK3 NLRP3 CX3CR1 TRIM68 TRAF2 AIM2 TLR3 ZBTB7A TFRC RIPK2 EP300 TRIM25 TRAPPC9 STAT3 CD40 IRAK2 ARHGEF2 TRIM62 ERC1 RTKN2 TERF2IP DHX33 SLCO3A1 IKBKB MTDH PYCARD PSMA6 CIB1
GOBP_POSITIVE_REGULATION_OF_EXTRINSIC_APOPTOTIC_SIGNALING_PATHWAY	0.000104933844586896	0.00234907075537286	0.538434096309916	-0.577187288089269	-2.03264466961272	37	PML ATF3 RBCK1 RIPK1 TNF TNFSF10 PDIA3 HYAL2 LTBR PMAIP1 PEA15 DEDD2 TRAF2 SKIL NF1 CTNNA1 TNFSF12
GOBP_CATION_TRANSMEMBRANE_TRANSPORT	0.000107175256954559	0.00238281427448287	0.538434096309916	-0.295443997104656	-1.50713717020851	438	EPHB2 SLC3A2 ATP13A1 STAC3 ATP1B1 UTRN GAS6 P2RY6 SLC12A7 TCN2 PRKCE ORAI1 CXCL10 NTSR1 TRPM4 PIEZO1 BAX CALHM2 P2RX4 PSEN2 FXYD6 CLN3 TCN1 TMEM175 SLC38A7 ATP1B3 P2RX7 SLC25A28 SFXN3 CAPN3 KCNA3 COX8A CTNS SLC20A1 TRPC4AP DIAPH1 SEC61A1 MFSD12 SLC25A25 PKD1L1 UQCRC1 SLC39A11 OPRL1 KCNMB1 SESTD1 SPHK2 PTK2B SLC30A1 CALHM6 CACNB3 KCNA2 MAIP1 SLC9A9 SLC25A19 ANXA2 KCNMA1 ATP13A2 ATP2A2 FXYD5 UCP3 M…
GOBP_CELLULAR_RESPONSE_TO_PEPTIDE	0.000109150243389115	0.00240685837590232	0.538434096309916	-0.343255312048676	-1.62948591653404	228	EPHB2 NOD1 SRD5A1 RELA RANGAP1 SOCS1 IRS1 HSF1 SOCS2 RAB8A SLC25A33 LGMN PDK4 SHC1 TIMELESS STAT1 CCND3 TNF PCK2 KLF11 PTPRA SRC NOD2 YWHAG FCGR2B PKM CEACAM1 CHMP5 USF1 JAK2 KLF2 PIP4K2C PRNP TRIB3 SOGA1 AGTRAP CYFIP1 LPIN2 SIRT1 ABCC1 RAB10 GFER TP53 RIPK2 LRP1 INSR NR4A2 SELENOS SORBS1 NR4A1 ESRRA STAT5A PRKCD SLC9A1 WDTC1 STAT3 MEN1 CSK PTK2 SREBF1 BAIAP2 EPHA4 CYBA ARHGEF2 HDAC5 GPLD1 CDC6 S…
GOBP_TOLL_LIKE_RECEPTOR_SIGNALING_PATHWAY	0.000110406413570958	0.00240685837590232	0.538434096309916	-0.430978596876681	-1.79823806137972	92	IRF7 TICAM1 HAVCR2 IFI35 OAS1 PRKCE CD300A LGALS9 UNC93B1 SCIMP TNF RSAD2 NOD2 TICAM2 MYD88 WDFY1 PIK3AP1 NMI MAPKAPK3 IRF1 OTUD4 IRF3 ESR1 TLR3 RIPK2 NR1H3 TNIP2 CD40 IRF4 CD300LF IRAK2 EPG5 GRAMD4 TNFAIP3 LILRA2 CYBA
GOBP_RESPONSE_TO_PEPTIDE	0.000110481176219792	0.00240685837590232	0.538434096309916	-0.325470581702406	-1.5981652456148	300	EPHB2 NOD1 STAT2 SRD5A1 RELA DAG1 PNPT1 RANGAP1 SOCS1 IRF5 IRS1 EGR1 HSF1 SOCS2 RAB8A SLC25A33 EIF6 LGMN PDK4 SHC1 TIMELESS STAT1 CCND3 TNF PCK2 KLF11 PTPRA SRC NOD2 YWHAG GCNT1 NUDC FCGR2B PKM SERPINF1 CEACAM1 CHMP5 JUND USF1 JAK2 UCP3 KLF2 PIP4K2C PRNP TRIB3 SOGA1 RNF40 AGTRAP SRSF4 CYFIP1 LPIN2 SIRT1 ABCC1 RAB10 GFER TP53 RIPK2 LRP1 INSR NR4A2 SELENOS SORBS1 NR4A1 SORT1 ESRRA STAT5A MTOR PRKCD…
GOBP_ENDOTHELIAL_CELL_MIGRATION	0.000115136971790207	0.00249156406954008	0.538434096309916	-0.38836052352998	-1.73123806287355	140	JUP RIN2 BMPR2 ADGRA2 RRAS GRN P2RX4 SP100 CORO1B HSPB1 LGMN CALR MIA3 STAT1 GATA2 TNF PRKD2 SEMA5A SERPINF1 CEACAM1 LGALS8 VEGFA PTK2B RHOB TGFB1 HMOX1 SASH1 SH3BP1 SIRT1 ABL1 KLF4 ZC3H12A NR4A1 AAMP NF1 RAC1 BCAS3 STAT5A TNFSF12 PTK2 CD40 PLXND1 EMC10 HDAC5 ATP5F1B GATA3 GPLD1 PXN ATOH8
GOBP_POSITIVE_REGULATION_OF_PROTEIN_DEPHOSPHORYLATION	0.00011735512237573	0.00252274653795775	0.538434096309916	-0.553463982120978	-1.97710735823675	39	AMBRA1 CD300A HSP90AB1 GBA SYMPK PDGFRB PTPA VRK3 TGFB1 JAK2 SMPD1 SPPL3 PTBP1 CD33 MTOR PPP1R7 PRKCD PPP2R5D
GOBP_PROTEIN_ADP_RIBOSYLATION	0.000120148155944867	0.0025657954881384	0.538434096309916	-0.600599082386539	-1.98523143284716	30	PARP12 PARP10 PARP11 PARP9 PARP14 ZC3HAV1 SIRT2 TINF2 SIRT5 PARP4 SIRT1 TIPARP PARP3 ARF4 SIRT6
GOBP_REGULATION_OF_IMMUNE_EFFECTOR_PROCESS	0.000121927938329022	0.00258678488768631	0.538434096309916	-0.333088443441984	-1.60632238082249	258	EPHB2 BST2 DHX58 TICAM1 IL4I1 HAVCR2 GRN SERPING1 CD300A LGALS9 DDX60 TRPM4 LILRB1 MYO18A LILRB4 SCIMP CGAS DDX58 GATA2 TNF P2RX7 RSAD2 CD74 MR1 NOD2 PKN1 FCGR2B CEACAM1 DNASE1 FZD5 SPHK2 RIPK3 NLRP3 SH2D1B TGFB1 SERPINB9 HLA-E TNFRSF1B NECTIN2 HMOX1 STX4 CX3CR1 DUSP10 FFAR2 FCN1 TRAF2 HLA-A LOXL3 SIRT1 PHB IL12RB1 TLR3 GFER TFRC C3 RIPK2 PARP3 SPON2 SEMA7A CD86 ZC3H12A NCKAP1L NFKBID TNFSF13 LAG…
GOBP_REGULATION_OF_BODY_FLUID_LEVELS	0.000126778195262916	0.00267222092093134	0.518848077743792	-0.344825119762399	-1.63296617462218	219	EPHB2 HEG1 PRLR GAS6 OAS2 FIBP SERPING1 PRKCE SH2B3 SOCS2 HPS6 GBA ELOVL1 PLSCR1 HSPB1 ANXA5 MERTK BLOC1S3 HPS5 SRC PTPRO HPSE GGCX NR1H2 CEACAM1 MLLT6 VEGFA OPRL1 CSRP1 USF1 ZNF385A HPS4 JAK2 VAV2 HYAL2 EMILIN2 ITPK1 FCER1G MED1 ITGA2 ADA TMEM79 EXT2 UBASH3B ACTB STAT5A NR1H3 PRKCD CLIC1 EXT1 PLEC PDSS2 NEURL1 PAM MYL12A CD40 PEAR1 NCOR2 VDR F2R CYBA
GOBP_POSITIVE_REGULATION_OF_ERK1_AND_ERK2_CASCADE	0.000128828336733121	0.00269791471635943	0.518848077743792	-0.426367482268324	-1.81626569265395	101	NOD1 GAS6 P2RY6 TNFRSF11A HAVCR2 GPBAR1 LGALS9 MARCO SCIMP ACTA2 SHC1 TNF CCR1 CD74 PDGFRB SRC NOD2 PRKD2 CCL4 PTK2B TGFB1 MAP2K1 AKAP12 CRKL CSF1R MAP3K12 PHB ABL1 RIPK2 SEMA7A
GOBP_LOCALIZATION_WITHIN_MEMBRANE	0.000130562635692555	0.00271670715037201	0.518848077743792	-0.292650730459468	-1.49484206670452	464	EPHB2 AGRN JUP ATP13A1 STAC3 ATP1B1 NMT1 EHD4 EXOC7 RTP4 GAS6 GORASP1 DAG1 TIMM10 PRKCE TM9SF4 SIL1 BAX S100A10 ERBB2 HPS6 RAB8A OSBPL5 CLN3 MICALL1 ZDHHC5 TNF ATP1B3 EMC8 PTPN23 WASH3P GBP1 CAPN3 WASHC2C ABI3 ZDHHC4 AP3D1 NSF SEC61A1 PIP5K1A DENND1A SGTA ITGB7 VPS26C ICMT VAMP5 TTC7A TAOK2 CACNB3 HSPA5 MAIP1 LLGL1 TGFB1 RAB34 PEX16 TMBIM1 NDUFA13 SRP68 EFR3A GAK EMC7 CRKL PRNP STX4 RAB35 VPS39 Z…
GOBP_RESPONSE_TO_EXTRACELLULAR_STIMULUS	0.000131637513004618	0.0027216265427579	0.518848077743792	-0.325292137286777	-1.59284949334172	289	LDLR BMPR2 GAS6 PRKAG2 SRD5A1 SSTR3 CDKN1A ATF3 CXCL10 EIF2AK2 HSF1 GBA KLF10 KPTN EIF4G1 PDK4 STAT1 SREBF2 TNF PCK2 P2RX7 FLCN LARP1 SRC NOD2 FADS1 SLC25A25 IL15 ASGR1 TBC1D5 NR1H2 SIRT2 IFI16 MTHFR GSDMD HSPA5 USF1 MYBBP1A ARSB HSPA8 ZFYVE1 UCP3 HMOX1 KAT2A MAP1LC3B2 TXN2 PMAIP1 SIRT5 SZT2 ATF4 FOXK1 PICK1 TBL2 MED1 NDOR1 CLEC16A SIRT1 ZFP36 TP53 TFRC ULK2 ITGA2 TNRC6A COMT NR4A2 ZC3H12A NPRL3 …
GOBP_NEGATIVE_REGULATION_OF_RESPONSE_TO_EXTERNAL_STIMULUS	0.000134464980705697	0.00276132086043028	0.518848077743792	-0.340212593521675	-1.62543246502356	243	USP18 LDLR DHX58 STAT2 HAVCR2 GRN SAMHD1 ISG15 OAS1 C5 SERPING1 TRIM38 LGALS9 SMAD3 TRAFD1 PARP14 SH2B3 GBA LILRB1 ILRUN OAS3 CORO1B ADAR MAPK7 TNF MUL1 SRC NOD2 TRIM21 PTPRO NLRC5 SEMA5A FCGR2B SERPINF1 NR1H2 CEACAM1 SIRT2 MICB IFI16 NLRP3 NMI USF1 SERPINB9 RHBDF2 HLA-E TNFRSF1B MAPKBP1 BANF1 DUSP10 DUSP3 GIT1 GPATCH3 HLA-A RNF26 ZFP36 TNFAIP6 GFER KLF4 ADA SEMA7A SEMA4D SELENOS MEFV UBASH3B SYT…
GOBP_MEMBRANE_FUSION	0.000135258785215162	0.00276132086043028	0.518848077743792	-0.421500235823085	-1.80541073970671	108	OTOF GAS6 ANKFY1 CTSL NAPA SPG11 SPHK1 RAB39A RAB8A SNAP29 CLN3 TMEM175 YKT6 UVRAG VPS11 STX17 NSF SAMD9 STX2 MYOF GOSR1 ANXA2 RAB34 ATP13A2 NECTIN2 HYAL2 STX4 VPS39 PLEKHM1 CPLANE2 STX12 RAB20 ANKRD27 SYT11 ARL8B CORO1A
GOBP_EXOCYTOSIS	0.000138411900396324	0.00280803142929042	0.518848077743792	-0.347025507001257	-1.64791702861075	227	OTOF EXOC3L1 EXOC7 CD300A LGALS9 ARHGAP17 TXLNA SYTL3 NAPA SDF4 SCAMP5 RAB8A SNAP29 YKT6 MIA3 PIP5K1C GATA2 CCR1 P2RX7 VPS11 WASH3P SYNGR2 STX17 NSF MYO1G FCGR2B STX2 CEACAM1 SEPTIN4 SPHK2 LLGL1 ATP13A2 ATP2A2 HMOX1 TNFAIP2 STX4 PTGDS GIT1 ITSN1 VPS18 CPLANE2 TPCN2 RAB10 SCRIB SNX19 TMEM79 CTBP2 NCKAP1L SYT11 ARFGEF2 HLA-F ARL8B CD84 CORO1A RAB3GAP1 HGS STX11 LAMP1 SNPH UNC13D SNAPIN PRAM1 PAK1 R…
GOBP_CELLULAR_RESPONSE_TO_EXTRACELLULAR_STIMULUS	0.000144581646653066	0.00291498152196182	0.518848077743792	-0.366170311038862	-1.68423154461574	169	BMPR2 GAS6 PRKAG2 SRD5A1 CDKN1A ATF3 EIF2AK2 GBA KLF10 KPTN EIF4G1 PDK4 SREBF2 P2RX7 FLCN FADS1 IL15 ASGR1 IFI16 GSDMD HSPA5 USF1 MYBBP1A HSPA8 ZFYVE1 HMOX1 MAP1LC3B2 TXN2 PMAIP1 SZT2 ATF4 PICK1 TBL2 MED1 NDOR1 CLEC16A SIRT1 TP53 TNRC6A COMT NR4A2 ZC3H12A NPRL3 FAS MTOR WDR45B GCN1 PLEC STK24 PRKAB1 SREBF1 PRKAG1 GAS2L1 VDR RIPOR1 SIK2 EHMT2 SIK1B RRAGA MFSD2A EIF2AK4 DCTPP1 SLC2A1 AKR1C3 RRAGC P…
GOBP_RESPONSE_TO_TUMOR_NECROSIS_FACTOR	0.000148967565694018	0.00298486863112829	0.518848077743792	-0.38005247957665	-1.71749227441075	153	GAS6 TNFRSF11A RELA NUB1 SPHK1 TRADD GBA RIPK1 STAT1 TNF PCK2 TNFRSF21 GBP1 GCH1 PIAS4 CCL4 PTK2B GBP3 JAK2 TNFRSF1B AKAP12 SMPD1 KLF2 HYAL2 TNFSF13B KAT2A BRCA1 NKIRAS2 TRAF2 SPPL2A ACTN4 AIM2 SIRT1 ZFP36 GFER TP53 CASP1 ZC3H12A FAS SMPD4 EXT1 NOL3 IL18BP TNFRSF18 CD40 PPP2CB TNFAIP3 TCL1A CYBA ARHGEF2 GATA3 GBP2 GSTP1 EIF5A RRAGA IKBKB CD14 PYCARD CIB1 SHARPIN TNFRSF4 CDIP1 TNFRSF1A NFE2L2 TNFR…
GOBP_INORGANIC_ION_TRANSMEMBRANE_TRANSPORT	0.000154087801876297	0.00306852150239547	0.518848077743792	-0.298321271772128	-1.50867391142798	400	SLC3A2 ATP13A1 STAC3 ATP1B1 UTRN GAS6 P2RY6 SLC12A7 SLC25A30 TCN2 PRKCE ORAI1 CXCL10 NTSR1 TRPM4 BAX P2RX4 SLC26A6 PSEN2 FXYD6 TCN1 TMEM175 APOL1 ANO5 ATP1B3 P2RX7 SLC25A28 CAPN3 KCNA3 COX8A CTNS SLC20A1 TRPC4AP CLCN7 DIAPH1 SEC61A1 SLC25A25 SLC37A1 PKD1L1 UQCRC1 CLCN6 SLC39A11 OPRL1 KCNMB1 SESTD1 SPHK2 PTK2B SLC30A1 CACNB3 KCNA2 MAIP1 SLC9A9 ANXA2 KCNMA1 ATP2A2 FXYD5 UCP3 SLC25A22 PRNP TMEM38A S…
GOBP_CALCIUM_ION_TRANSPORT_INTO_CYTOSOL	0.000160426609208943	0.00317527300909895	0.518848077743792	-0.435354139406335	-1.79855992352479	85	P2RY6 PRKCE PML CXCL10 NTSR1 BAX P2RX4 BAK1 P2RX7 CAPN3 DIAPH1 PTK2B CACNB3 PRNP TMEM38A RYR1 CHERP TPCN2 TRPV2 ABL1 SELENON PKD2 UBASH3B CORO1A SLC24A1 NOL3 TRPM2 HTT LETM1 GSTO1 F2R CYBA
GOBP_NEUROBLAST_PROLIFERATION	0.000161723182702555	0.00318153606698481	0.518848077743792	-0.599441365638751	-2.03020097830724	32	PLXNB2 DAGLB DOCK7 VEGFA DAGLA DISC1 WDR62 CX3CR1 FRS2 RAB10 TP53 NF1 NUMBL CTNNA1
GOBP_DIVALENT_INORGANIC_CATION_HOMEOSTASIS	0.000164082686322327	0.00320850843254383	0.518848077743792	-0.330131645074467	-1.59953337357921	262	ATP13A1 FPR3 ATP1B1 PTGER2 MT2A CMKLR1 P2RY6 BOK PRKCE PML SMAD3 CXCL10 NTSR1 TRPM4 BAX P2RX4 KCTD17 CLN3 CALR CD38 CCRL2 GATA2 CCR1 BAK1 PTGIR P2RX7 CAPN3 AP3D1 RMDN3 DIAPH1 MT1F OPRL1 CDH23 PTK2B SLC30A1 CACNB3 MAIP1 DISC1 JAK2 ATP13A2 ATP2A2 SPPL3 PRNP TMEM38A CX3CR1 CCR4 TMTC4 ATF4 C3AR1 RYR1 CHERP GNA15 MCUR1 TPCN2 ESR1 TRPV2 ABL1 GPR35 SELENON PKD2 UBASH3B MT1E SLC39A7 CORO1A SLC24A1 NOL3 T…
GOBP_REGULATION_OF_CALCIUM_ION_TRANSPORT_INTO_CYTOSOL	0.000165452635904215	0.00321085223738636	0.518848077743792	-0.52104887167604	-1.95173166364513	51	P2RY6 PRKCE PML CXCL10 NTSR1 BAX P2RX4 BAK1 P2RX7 CAPN3 DIAPH1 PTK2B PRNP TMEM38A ABL1 SELENON PKD2 UBASH3B CORO1A HTT GSTO1 F2R CYBA
GOBP_LEUKOCYTE_PROLIFERATION	0.000166180892138296	0.00321085223738636	0.518848077743792	-0.342097339811223	-1.62004840228833	219	EPHB2 BST2 TICAM1 IL4I1 HAVCR2 BTN2A2 CDKN1A CD300A LGALS9 BAX ERBB2 GBA LILRB1 LILRB4 CD38 CCND3 BTN3A1 TNFRSF21 P2RX7 CD74 LGALS9C PKN1 CSF1 MYD88 IL15 FCGR2B CD151 RIPK3 HLA-E JAK2 TNFRSF1B NCSTN TNFSF13B PRNP CSF1R PSMB10 CD274 DOCK8 IRF1 HLA-A SLC7A1 IL12RB1 SCRIB SPN TP53 TFRC ABL1 RIPK2 FCGR3A ADA INPP5D HLA-DPA1 CD86 NCKAP1L AZI2 LMBR1L ACE IL27RA PRKCD CORO1A DLG5 PTK2 CD40 HLA-DRB1 LGAL…
GOBP_MYELOID_LEUKOCYTE_ACTIVATION	0.000176953758696695	0.00339876864336966	0.518848077743792	-0.363968800066208	-1.67410550732057	169	LDLR TMEM106A TICAM1 HAVCR2 IFI35 GRN PRKCE CD300A LGALS9 NDRG1 SPHK1 BATF2 MYO18A LILRB4 PLSCR1 GATA2 TNF CD74 CSF1 MYD88 IL15 FCGR2B DNASE1 IL31RA SPHK2 ITGB8 JUND NMI JAK2 NECTIN2 HMOX1 HYAL2 LTBR STX4 PTGDS CX3CR1 FCER1G TLR3 C1QA ZC3H12A CD33 SYT11 NR1H3 TNIP2 PRKCD CD84 NOTCH2 IRF4 CD300LF LCP2 LILRA2 UNC13D PRAM1 TYROBP MILR1 SNX6 PTPN6 FGR ITGAM PYCARD ITGB2 STAP1 STXBP2 RAC2 APP RELB FES…
GOBP_NEGATIVE_REGULATION_OF_CELL_KILLING	0.000185226821014614	0.00353674271184375	0.518848077743792	-0.659086003972097	-2.05850619861404	23	HAVCR2 LGALS9 HSP90AB1 LILRB1 FCGR2B CEACAM1 SERPINB9 HLA-E CX3CR1 HLA-A GFER NCKAP1L HLA-F
GOBP_METAL_ION_HOMEOSTASIS	0.000193561362792624	0.00367427007967754	0.518848077743792	-0.308374986458028	-1.53976377066612	357	ATP13A1 FPR3 ATP1B1 PTGER2 MT2A CMKLR1 P2RY6 BOK SLC12A7 PRKCE PML SMAD3 CXCL10 NTSR1 SCO2 TRPM4 BAX P2RX4 KCTD17 CLN3 CALR CD38 CCRL2 CYB561 GATA2 CCR1 BAK1 PTGIR ATP1B3 P2RX7 SLC25A28 TMEM199 CAPN3 AP3D1 RMDN3 DIAPH1 MT1F MLLT6 OPRL1 CDH23 PTK2B TTC7A SLC30A1 CACNB3 MAIP1 DISC1 JAK2 KCNMA1 ATP13A2 ATOX1 ATP2A2 HMOX1 SPPL3 HYAL2 PRNP TMEM38A CX3CR1 CCR4 TMTC4 ATF4 C3AR1 RYR1 CHERP GNA15 CCDC115 …
GOBP_CELLULAR_RESPONSE_TO_INTERFERON_BETA	0.000195552409931191	0.0036904832711433	0.518848077743792	-0.711331952918259	-2.03823214315758	16	CAPN2 PNPT1 OAS1 STAT1 IFI16 NDUFA13 IRF1 AIM2 TLR3
GOBP_REACTIVE_NITROGEN_SPECIES_METABOLIC_PROCESS	0.000200364996499212	0.00375944958749388	0.518848077743792	-0.523233658286323	-1.94930311957437	50	TMEM106A TICAM1 HSP90AB1 SMAD3 P2RX4 TNF GCH1 PTK2B DDAH2 JAK2 KLF2 CX3CR1 KHSRP KLF4 INSR ZC3H12A SELENOS RAC1 GCHFR PKD2
GOBP_CELLULAR_RESPONSE_TO_EXTERNAL_STIMULUS	0.000213065546045828	0.00396165769316906	0.518848077743792	-0.346620793815753	-1.6447489108543	220	BMPR2 GAS6 PRKAG2 SRD5A1 DAG1 CDKN1A ATF3 EIF2AK2 PIEZO1 GBA KLF10 KPTN EIF4G1 PDK4 SREBF2 BAK1 P2RX7 FLCN CRADD ENG FADS1 MYD88 IL15 ASGR1 IFI16 GSDMD HSPA5 USF1 MYBBP1A HSPA8 ZFYVE1 HMOX1 MAP1LC3B2 LTBR TXN2 PMAIP1 SZT2 ATF4 PICK1 IRF1 TBL2 CHEK1 MED1 NDOR1 CLEC16A SIRT1 TLR3 TP53 CASP1 ITGA2 TNRC6A COMT NR4A2 ZC3H12A NPRL3 FAS MTOR SLC9A1 WDR45B GCN1 PLEC STK24 PRKAB1 CD40 SREBF1 PRKAG1 GAS2L1…
GOBP_MAMMARY_GLAND_EPITHELIUM_DEVELOPMENT	0.00021358290089482	0.00396165769316906	0.518848077743792	-0.541954097134853	-1.93599126209745	39	PRLR BRCA2 ORAI1 PML BAX SRC CSF1 JAK2 CSF1R MED1 DEAF1 ESR1 SCRIB RREB1 ZNF703
GOBP_APOPTOTIC_SIGNALING_PATHWAY	0.000215389361946506	0.00397246516408159	0.518848077743792	-0.298155874750284	-1.51187866556477	425	CASP10 NMT1 SHISA5 CUL1 IFI27 TICAM1 BOK RELA SSTR3 CDKN1A BRCA2 PLAGL2 PML SMAD3 ATF3 STYXL1 RBCK1 BAX SLC35F6 RAD9A E2F1 P2RX4 TRADD SP100 RIPK1 HSPB1 MAPK7 CD38 IFI6 MADD TNF BAK1 TNFSF10 P2RX7 FLCN CRADD FNIP2 MUL1 CD74 TMEM109 ACVR1 SRC PDIA3 CREB3 PIAS4 SEPTIN4 AEN IFI16 RIPK3 FBH1 TGFB1 ZNF385A MYBBP1A TMBIM1 JAK2 NDUFA13 TNFRSF1B DAPK3 HMOX1 HYAL2 LTBR TRIB3 STX4 AATF MELK CX3CR1 BRCA1 PM…
GOBP_IMMUNE_RESPONSE_REGULATING_CELL_SURFACE_RECEPTOR_SIGNALING_PATHWAY	0.000217431648999417	0.00398747532571813	0.518848077743792	-0.335058782665553	-1.59825966995712	242	FPR3 BTN2A3P CMKLR1 RELA BTN2A2 MS4A2 PRKCE BTN3A3 CD300A RBCK1 BAX LILRB1 LILRB4 PLSCR1 CD38 CMTM3 GCSAML BTN3A1 TNFRSF21 GBP1 SRC PRKD2 PHPT1 MYO1G FCGR2B CEACAM1 MICB ELF1 ERMAP CACNB3 IGHV3-23 NECTIN2 VAV2 CRKL SPPL3 PRNP IGLC3 IGHG2 FFAR2 EZR FCN1 C3AR1 DUSP3 HLA-A FCER1G ABL1 RIPK2 FCGR3A KLHL6 ADA EP300 INPP5D ZC3H12A NCKAP1L CD247 NFKBID PRKCD IGHV2-5 TRDC RAB29 CSK PTK2 CD40 HLA-DRB1 LCP…
GOBP_EMBRYO_DEVELOPMENT_ENDING_IN_BIRTH_OR_EGG_HATCHING	0.000219679684864907	0.00400606885995218	0.518848077743792	-0.302709014305082	-1.52542203766333	387	CAPN2 HEG1 C2CD3 NMT1 BMPR2 PHACTR4 LY6E C5 PEF1 BRCA2 XAB2 SMAD3 SCO2 POFUT1 FZD2 CITED2 PLXNB2 MGAT1 UNK BRD2 RTCB CMTM3 GATA2 SEC24C MYO1E FLCN RIC8A ACVR1 RRP7A ST14 VEGFA FZD5 SUFU SLC30A1 MTHFR TERF2 TGFB1 MAP2K1 CDKN1C DACT1 SENP2 EIF4A3 KLHL12 TTLL1 PLOD3 KLF2 KAT2A ITPK1 BRCA1 CPT2 PSMC4 LFNG DVL3 SEC24D AKIRIN2 DVL2 RBBP6 FZD1 ASCL2 ALKBH1 CHEK1 RAD51B ZMIZ1 EPN1 MED1 NSRP1 DEAF1 RBBP8 …
GOBP_LYTIC_VACUOLE_ORGANIZATION	0.000233684728638396	0.00423765714614656	0.518848077743792	-0.491343241436357	-1.9025361409306	59	SCARB2 GRN ACP2 TPP1 SPG11 RAB39A GBA CLN3 TMEM175 P2RX7 TMEM199 ABCA1 NAGPA RAB34 HPS4 ARSB VPS18 CCDC115 TPCN2 HPS1 RAB20 MTOR ARL8B CORO1A GNPTAB LAPTM4B SNAPIN NAGLU GAA HEXB MYO7A
GOBP_INTRACELLULAR_RECEPTOR_SIGNALING_PATHWAY	0.000243741328868602	0.0043678865162267	0.518848077743792	-0.354405274124269	-1.64785055660022	184	DHX58 IRF7 RELA ZNF366 FKBP4 IFIH1 PML DDX60 OASL CITED2 OAS3 CALR DDX58 VPS11 SRC NOD2 PKN1 NR1H2 TADA3 PUM1 ARID1A RNF135 JAK2 CRKL KLF2 BRCA1 SAFB TRIM68 VPS18 GPATCH3 RXRB PPARGC1B ZMIZ1 IRF3 MED1 DAB2 ACTN4 SIRT1 ESR1 PHB NCOR1 ZBTB7A RIPK2 EP300 CTBP2 NR4A2 RARG NR4A1 TRIM25 ESRRA NR1H3 DDX54 TKFC DAXX ANKRD17 STAT3 YWHAH SREBF1 KMT2D NCOR2 EZH2 TNFAIP3 VDR RARA PTGES3
GOBP_MORPHOGENESIS_OF_AN_EPITHELIUM	0.000244387753037129	0.0043678865162267	0.49849310876659	-0.333700451100563	-1.60027384061975	250	C2CD3 PHACTR4 DAG1 PML SMAD3 CXCL10 FZD2 CITED2 PLXNB2 BRD2 TIMELESS STAT1 TNF ACVR1 SRC ENG PRKD2 MRTFA CSF1 CEACAM1 CD151 ST14 VEGFA FZD5 NKD1 SUFU MTHFR RHOB TGFB1 ARHGEF19 TIAM1 DACT1 PLOD3 KAT2A BBS7 CSF1R EZR DVL3 DVL2 FZD1 VANGL1 MED1 SH3BP1 ITGA5 DAB2 DEAF1 ESR1 FRS2 RAB10 MMP14 RHOC SCRIB RREB1 ABL1 CTSH KLF4 TMEM79 CTSZ RARG RAC1 PKD2 SIRT6 ACTB MTOR TRIM28 EXT1 HOXB4 DLG5 NOTCH2 EPHA4 …
GOBP_POSITIVE_REGULATION_OF_KINASE_ACTIVITY	0.000244903064064467	0.0043678865162267	0.49849310876659	-0.315544789314176	-1.55303865996421	306	EPHB2 AMBRA1 PRLR BMPR2 GAS6 PRKAG2 TNFRSF11A DAG1 CDKN1A SOCS1 CD300A FGD2 HSP90AB1 IRS1 EGR1 ERBB2 CCNYL1 DBF4B MERTK CCND3 MADD TNF P2RX7 MOB3C CD74 PDGFRB SRC NOD2 CSF1 VEGFA DIPK2A FZD5 RIPK3 PTK2B TAOK2 MAP3K10 CAMK1 TGFB1 MAP2K1 CCNK MAP2K2 JAK2 VAV2 VAC14 TELO2 PRNP CSF1R DVL3 DVL2 MAP3K12 SASH1 TNFSF15 TRAF2 SIRT1 PHB TLR3 ALS2 ABL1 TRAF4 MAP3K11 TPX2 INSR CD86 ZNF16 NCKAP1L PIK3R5 MMD L…
GOBP_RESPONSE_TO_ESTROGEN	0.000251137914109755	0.00443828240552846	0.49849310876659	-0.547878946814431	-1.94775266643616	38	SRD5A1 ZNF366 GBA CITED2 PDGFRB ASH2L SERPINB9 ARSB HMOX1 BRCA1 ESR1 MMP14 EP300 HAPLN3 BCAS3 TRIM25 SRA1 CTNNA1 KMT2D RBBP5 RARA GATA3
GOBP_POSITIVE_REGULATION_OF_PEPTIDYL_TYROSINE_PHOSPHORYLATION	0.000251584708138397	0.00443828240552846	0.49849310876659	-0.404111948244578	-1.72307553475259	103	TNK2 EHD4 GAS6 OSBP HSF1 PARP9 PARP14 TNF CD74 HAX1 ACVR1 SRC NOD2 IL15 VEGFA IL31RA PTK2B TGFB1 JAK2 PRNP CSF1R DVL2 ITGA5 TP53 ABL1 RIPK2 LRRK1 ENPP2 SEMA4D ARL2BP LILRA5 ACE MTOR LRP8 NEURL1 TNFRSF18 CD4 CD40 EPHA4 CD81 DLG4 ARHGEF2 CLCF1 BMP6 NCF1
GOBP_REGULATION_OF_BONE_RESORPTION	0.000253677690485897	0.00444825123851815	0.49849310876659	-0.637919728838344	-2.03503299504554	25	TNFRSF11A PDK4 CD38 P2RX7 SRC CSF1R PLEKHM1 PPARGC1B TFRC INPP5D NF1 UBASH3B CSK TNFAIP3 GPR137
GOBP_METAL_ION_TRANSPORT	0.00025489055156019	0.00444825123851815	0.49849310876659	-0.291163689572847	-1.47458537864905	408	SLC3A2 ATP13A1 STAC3 ATP1B1 UTRN GAS6 P2RY6 FKBP4 SLC12A7 TCN2 PRKCE ORAI1 PML CXCL10 NTSR1 TRPM4 BAX P2RX4 LILRB1 PSEN2 FXYD6 TCN1 TMEM175 SLC38A7 CCR1 BAK1 ATP1B3 P2RX7 SLC25A28 CAPN3 KCNA3 PDGFRB SLC20A1 TRPC4AP NSF DIAPH1 SEC61A1 SLC25A25 PKD1L1 MLLT6 CCL4 SLC39A11 OPRL1 KCNMB1 SLC38A10 SESTD1 CDH23 SPHK2 PTK2B SLC30A1 CACNB3 KCNA2 MAIP1 SLC9A9 ANXA2 KCNMA1 ATOX1 ATP2A2 FXYD5 FLVCR2 PRNP TMEM…
GOBP_CELLULAR_RESPONSE_TO_HORMONE_STIMULUS	0.000258832158027615	0.00449288334201946	0.49849310876659	-0.301254843984466	-1.50835996984885	366	PRLR PTGER2 P2RY6 SRD5A1 RELA ZNF366 FKBP4 SSTR3 CTSL PRKCE RANGAP1 SOCS1 IRS1 HSF1 SOCS2 RAB8A SLC25A33 PDK4 CALR SHC1 STAT1 CCND3 PCK2 IGFBP7 VPS11 LMO2 PTPRA ACVR1 SRC YWHAG PKN1 LATS2 PKM SERPINF1 CEACAM1 TADA3 ARID1A USF1 SERPINB9 JAK2 HSPA8 GNB1 UCP3 PIP4K2C TRIB3 SOGA1 BRCA1 SAFB TRIM68 AGTRAP VPS18 NCOA3 RXRB PPARGC1B ZMIZ1 CYFIP1 LPIN2 MED1 DAB2 SIRT1 ESR1 RAB10 PHB ZFP36 NCOR1 ZBTB7A CT…
GOBP_MYELOID_CELL_DIFFERENTIATION	0.00026493216677318	0.00455120078009557	0.49849310876659	-0.314454307932239	-1.53863138452744	292	IRF7 TNFRSF11A NRROS ISG15 LGALS9 PML MAFB KLF13 HSF1 SH2B3 GBA CITED2 LILRB1 KLF10 BATF2 LILRB4 EIF6 RIPK1 ADAR STAT1 GATA2 TNF CCR1 C1QC CD74 HAX1 SRC CSF1 IL15 CEACAM1 VEGFA DNASE2 IL31RA IFI16 PTK2B ITGB8 TGFB1 ANXA2 ZNF385A CDKN1C JAK2 KLF2 LTBR CSF1R IRF8 PPARGC1B MED1 SIRT1 ZFP36 TNFAIP6 ZBTB16 TLR3 ZBTB7A TFRC LRRK1 HIPK2 FASN EP300 INPP5D MITF ZNF16 RARG NCKAP1L NF1 UBASH3B ESRRA MTOR CN…
GOBP_GLIOGENESIS	0.000264995978878023	0.00455120078009557	0.49849310876659	-0.375690905544955	-1.72814912620923	168	CNP LDLR SRGAP2 BOK GRN NRROS DAG1 NDRG1 E2F1 ERBB2 P2RX4 GBA TNF SRGAP2C TNFRSF21 CSF1 CDKN2C SIRT2 PTK2B TGFB1 SLC45A3 DISC1 MAP2K1 TNFRSF1B CRKL NCSTN CSF1R CX3CR1 DUSP10 PRMT5 PICK1 ASCL2 PRPF19 NSUN5 ZMIZ1 MMP14 SCRIB ABL1 C1QA LRP1 LAMB2 RHEB NF1 HDAC11 MTOR PLEC STAT3 LRP8 CSK EZH2 EPHA4
GOBP_INTERFERON_ALPHA_PRODUCTION	0.000267354498441449	0.00456754053653128	0.49849310876659	-0.676713524806877	-2.03809352083074	20	IRF7 HAVCR2 IFIH1 IRF5 DDX58 STAT1 NMI IRF3 TLR3 RIPK2
GOBP_REGULATION_OF_LEUKOCYTE_DIFFERENTIATION	0.000275336235033558	0.00465991066803512	0.49849310876659	-0.346794408553341	-1.63460443088963	211	AMBRA1 CD83 IRF7 GAS6 IL4I1 BTN2A2 FANCA SOCS1 LGALS9 MAFB HSF1 ERBB2 LILRB1 KLF10 LILRB4 RIPK1 IL15RA GATA2 TNF CCR1 C1QC CD74 HAX1 AP3D1 CSF1 IL15 LGALS1 FCGR2B CEACAM1 NLRP3 TGFB1 SART1 CLPTM1 KAT2A DUSP10 IRF1 PPARGC1B ZMIZ1 LOXL3 MMP14 TNFAIP6 ZBTB16 IL12RB1 TLR3 ABL1 RIPK2 ADA INPP5D MITF CD86 ZC3H12A NCKAP1L NF1 NFKBID UBASH3B ESRRA MTOR LAG3 RUNX1 TOB2 CBFB NOTCH2 CD4 FGL2 IRF4 HLA-DRB1
GOBP_SYNAPSE_ORGANIZATION	0.00027563242398729	0.00465991066803512	0.49849310876659	-0.352565149019836	-1.64727425885683	190	EPHB2 AGRN DAG1 SDF4 ERBB2 PLXNB2 CLN3 LGMN EIF4G1 TNF C1QC ABI3 PTPRO FCGR2B IL10RA CBLN3 NTNG2 FZD5 CACNB3 CAMK1 DISC1 DCTN1 ADGRL1 C1QB HSPA8 CRKL PRNP CX3CR1 ZDHHC12 ARF6 COLQ PICK1 FZD1 CYFIP1 CLSTN1 ALS2 ABL1 C3 C1QA CFL1 INSR CTBP2 ARHGAP22 SEMA4D LAMB2 ARF4 TUBB ITGA3 ACTB LRFN4 MESD CLSTN3 PPFIBP1 SLIT1 RAB29 LRP8 NEURL1 DLG5 BAIAP2 LZTS3 EPHA4 PLXND1 CHCHD10 PDLIM5 STAU1 F2R DLG4 SNAPIN…
GOBP_REGULATION_OF_CELL_JUNCTION_ASSEMBLY	0.00027843854736092	0.00468296126804947	0.49849310876659	-0.40352304505424	-1.70841459709824	98	EPHB2 AGRN GPBAR1 SMAD3 S100A10 POLDIP2 EIF4G1 TNF RCC2 ABI3 NPHP4 PTPRA SRC VEGFA NTNG2 FZD5 DAPK3 DUSP3 ARF6 COLQ FZD1 MMP14 CLSTN1 ABL1 SEMA4D RAC1 BCAS3 ACE LRFN4 SLC9A1 CLSTN3 SLIT1 DLG5 PTK2 PDLIM5 LDB1 AMIGO2
GOBP_ORGANELLE_FUSION	0.000280714694259366	0.00469690668848402	0.49849310876659	-0.395027216297776	-1.7142883110382	112	ANKFY1 SPG11 BAX SPHK1 RAB39A RAB8A SNAP29 CLN3 TMEM175 UVRAG BAK1 VPS11 MUL1 STX17 SAMD9 STX2 GOSR1 VPS16 ANXA2 RAB34 ATP13A2 STX4 VPS39 PLEKHM1 VPS18 CPLANE2 TFRC ADCK1 STX12 RAB20 ANKRD27 SYT11 ARL8B CORO1A
GOBP_ENDOCYTIC_RECYCLING	0.000289291390837555	0.00481558899824976	0.49849310876659	-0.477742546947108	-1.84965467489344	58	EHD4 RAB8A MICALL1 PTPN23 WASH3P WASHC2C DENND1A VPS26C RAB35 VPS39 SNX17 ARF6 GGA3 SCRIB ANKRD27 KIAA1109 EPS15 VPS35L MICALL2 RAB11FIP3 EPG5 DENND1C
GOBP_CALCIUM_ION_TRANSPORT	0.000298290428448723	0.0049400547486967	0.49849310876659	-0.3421176723355	-1.62338116753874	220	SLC3A2 STAC3 ATP1B1 GAS6 P2RY6 PRKCE ORAI1 PML CXCL10 NTSR1 TRPM4 BAX P2RX4 LILRB1 PSEN2 CCR1 BAK1 P2RX7 CAPN3 PDGFRB TRPC4AP DIAPH1 SEC61A1 SLC25A25 PKD1L1 CCL4 OPRL1 SESTD1 CDH23 SPHK2 PTK2B SLC30A1 CACNB3 MAIP1 ANXA2 ATP2A2 PRNP TMEM38A RYR1 CHERP MCUR1 TPCN2 TRPV2 ABL1 CACNG6 GPR35 SELENON CD33 LILRA5 PKD2 UBASH3B ACE SLC9A1 CD84 CORO1A SLC24A1 NOL3 TRPM2 HTT LETM1 CD4 GSTO1 LILRA2 VDR F2R CY…
GOBP_REGULATION_OF_BINDING	0.00030168537777233	0.00497091744288824	0.49849310876659	-0.323853625221794	-1.56927732481133	261	ZNF618 TICAM1 CDKN1A DTX3L HSP90AB1 SMAD3 BAX HSF1 S100A10 E2F1 PARP9 POLDIP2 IFIT2 SP100 ILRUN GTF2F1 EIF4G1 NIBAN2 SYMPK IFIT1 SRC TRIM21 DOT1L TFIP11 SIRT2 RFNG IFI16 FBH1 CAMK1 TGFB1 ANXA2 TIAM1 DISC1 DACT1 SENP2 JAK2 EIF4A3 ATP2A2 AMFR HMOX1 SPPL3 TRIB3 TCF7L2 LFNG TAF10 DAB2 ZBTB7A ZNF304 ABL1 RIPK2 HIPK2 ITGA2 LRP1 KLF4 EP300 CTBP2 CTSZ SUMO3 UBASH3B PRMT7 ACTB ACE PRKCD TRIM28 ZNF593 DERL…
GOBP_IN_UTERO_EMBRYONIC_DEVELOPMENT	0.000303538206993243	0.00497618696919226	0.49849310876659	-0.322648936443301	-1.55313206252354	255	CAPN2 HEG1 C2CD3 NMT1 LY6E C5 BRCA2 XAB2 SMAD3 SCO2 CITED2 MGAT1 UNK RTCB CMTM3 GATA2 SEC24C MYO1E FLCN RIC8A ACVR1 RRP7A ST14 VEGFA FZD5 SLC30A1 TERF2 MAP2K1 CDKN1C SENP2 TTLL1 PLOD3 KLF2 KAT2A CPT2 PSMC4 SEC24D RBBP6 ASCL2 ALKBH1 CHEK1 RAD51B ZMIZ1 EPN1 MED1 NSRP1 RBBP8 PALB2 SKIL ALS2 TP53 KLF4 KEAP1 ADA PTPN18 MAFF RRM2 MAFG PKD2 CCNB1 CCDC24 AXIN1 TAF8 WDTC1 SLC25A20 TRIM28 ZFAND5 POLB SMIM1…
GOBP_RESPONSE_TO_WOUNDING	0.000305919524816701	0.00499002400781413	0.49849310876659	-0.312065408783273	-1.54218717469563	324	EPHB2 CREB3L2 GAS6 GRN FIBP DAG1 CDKN1A SERPING1 PRKCE RANGAP1 SMAD3 BAX ERBB2 SH2B3 P2RX4 HPS6 PLSCR1 CORO1B HSPB1 MIA3 ACTA2 ANXA5 GATA2 MERTK TNF CCR1 BLOC1S3 HPS5 PDGFRB SRC MRTFA HPSE GGCX MYOF CEACAM1 CD151 VEGFA CHMP5 CSRP1 USF1 TGFB1 ARHGEF19 MAP2K1 HPS4 JAK2 VAV2 SMPD1 HMOX1 CHMP1A EMILIN2 TXN2 CX3CR1 ITPK1 GIT1 FCER1G C6orf89 ITGA5 ZFP36 RHOC SCRIB RREB1 ITGA2 KLF4 LAMB2 NF1 RAC1 UBASH3…
GOBP_LYMPHOCYTE_MEDIATED_IMMUNITY	0.000308618344348778	0.00500887572878067	0.49849310876659	-0.336165399612015	-1.60209655853861	235	IRF7 IL4I1 HAVCR2 C5 SERPING1 BTN3A3 LGALS9 TRPM4 LILRB1 LILRB4 TNF C1QC P2RX7 RSAD2 CD74 MR1 NOD2 MYO1G MYD88 FCGR2B CEACAM1 PRF1 FZD5 RIPK3 PLEKHM2 NLRP3 SH2D1B TGFB1 IGHV3-23 SERPINB9 HLA-E C1QB TNFRSF1B NECTIN2 IGLC3 IGHG2 PRDX1 TRAF2 HLA-A FCER1G IL12RB1 GFER TFRC CTSH C3 C1QA PARP3 FCGR3A GZMB INPP5D HLA-DPA1 TUBB NCKAP1L TNFSF13 LAG3 IL27RA PRKCD IGHV2-5 TRDC GNL1 HLA-F TUBB4B ARL8B CORO1A…
GOBP_RECEPTOR_SIGNALING_PATHWAY_VIA_STAT	0.000311260572042352	0.005026625954475	0.49849310876659	-0.420383824546246	-1.76434124773097	94	EPHB2 PRLR STAT2 SOCS1 CD300A OSBP HSF1 PARP9 PARP14 SH2B3 SOCS2 STAT1 TNF DOT1L IL15 IL10RA VEGFA IL31RA NLK PTK2B NMI TGFB1 JAK2 CSF1R
GOBP_CYTOKINE_PRODUCTION_INVOLVED_IN_IMMUNE_RESPONSE	0.000320340916474369	0.00514765650928615	0.49849310876659	-0.445642205447455	-1.79814853703466	76	BST2 TICAM1 TRPM4 LILRB1 LILRB4 SCIMP DDX58 TNF RSAD2 CD74 NOD2 FZD5 SPHK2 NLRP3 TGFB1 HLA-E TNFRSF1B HMOX1 FFAR2 TRAF2 HLA-A SIRT1 TLR3 SPON2 SEMA7A
GOBP_REGULATION_OF_BONE_REMODELING	0.000338473682032632	0.00541224419644297	0.49849310876659	-0.613441968827413	-1.99985365055307	27	TNFRSF11A PDK4 CD38 P2RX7 SRC CSF1R PLEKHM1 PPARGC1B TFRC INPP5D NF1 UBASH3B CSK TNFAIP3 GPR137
GOBP_POSITIVE_REGULATION_OF_PEPTIDASE_ACTIVITY	0.000340600870525522	0.00541956091042081	0.49849310876659	-0.38038498669014	-1.6927906181436	138	CASP10 NOD1 BOK GRN LGALS9 PML SMAD3 BAX HSF1 CTSD LGMN TNF BAK1 TNFSF10 CRADD MUL1 ACER2 PSME2 IFI16 NLRP3 APH1A PSME1 JAK2 NDUFA13 NCSTN ADRM1 PMAIP1 AKIRIN2 TNFSF15 AIM2 SIRT1 CTSH CASP1 RIPK2 MEFV FAS BCL2L13 EGLN3 STAT3 PDCD5 EPHA4 GRAMD4
GOBP_ORGANIC_CYCLIC_COMPOUND_CATABOLIC_PROCESS	0.000344320713740152	0.00545202456975869	0.49849310876659	-0.29829703954809	-1.49428102782726	362	CNP MOV10 SAMD4A TENT4B BLVRA OAS2 HELZ2 IL4I1 SRD5A1 TENT5A PNPT1 PDE4A SAMHD1 ADA2 APOBEC3F PATL1 ISG20 GTPBP1 BAX HSF1 TENT4A E2F1 TYMP CTIF MGAT1 CPEB3 MRPL44 ALKBH5 SMG7 ZC3HAV1 DDX49 DCP1A FXR2 PATL2 LARP1 MYD88 DNASE1 DXO DNASE2 APOBEC3G DNASE1L2 PUM1 XRN1 FBH1 APOBEC3C DPYSL2 RNASE2 NT5C TNFRSF1B EIF4A3 NUDT18 EXOSC9 EDC4 HMOX1 PDE9A TBRG4 SNX17 SAMD4B ENTPD6 RNH1 DEDD2 KHSRP QDPR TRAF2 E…
GOBP_REGULATION_OF_LEUKOCYTE_PROLIFERATION	0.000348133474701225	0.00548563717902999	0.49849310876659	-0.349714288537299	-1.61114909604753	171	EPHB2 BST2 TICAM1 IL4I1 HAVCR2 BTN2A2 CDKN1A CD300A LGALS9 ERBB2 LILRB1 LILRB4 CD38 TNFRSF21 CD74 LGALS9C PKN1 CSF1 MYD88 IL15 FCGR2B RIPK3 HLA-E JAK2 TNFRSF1B TNFSF13B PRNP CSF1R CD274 IRF1 HLA-A SLC7A1 IL12RB1 SCRIB SPN TFRC RIPK2 FCGR3A ADA INPP5D HLA-DPA1 CD86 NCKAP1L IL27RA CORO1A DLG5 PTK2 CD40 HLA-DRB1 LGALS9B TNFAIP3 CD81 MAD1L1
GOBP_POSITIVE_REGULATION_OF_APOPTOTIC_SIGNALING_PATHWAY	0.00036448956042243	0.0057156189040155	0.49849310876659	-0.410737153495553	-1.7222324613696	95	BOK PLAGL2 PML ATF3 STYXL1 RBCK1 BAX RAD9A RIPK1 TNF TNFSF10 FLCN CRADD PDIA3 PIAS4 SEPTIN4 RIPK3 FBH1 JAK2 HYAL2 LTBR PMAIP1 PEA15 DEDD2 TRAF2 SIRT1 SKIL TP53 CTSH NF1 FAS PRKCD CTNNA1 TNFSF12
GOBP_MYELOID_CELL_ACTIVATION_INVOLVED_IN_IMMUNE_RESPONSE	0.000367291287567696	0.00573186307425356	0.49849310876659	-0.456565590984241	-1.82906693168492	69	TICAM1 HAVCR2 IFI35 GRN PRKCE CD300A LGALS9 GATA2 MYD88 DNASE1 SPHK2 NMI HMOX1 STX4 PTGDS CX3CR1 FCER1G CD84 LILRA2 UNC13D PRAM1 TYROBP MILR1 SNX6 PTPN6 FGR ITGAM PYCARD ITGB2 STXBP2 RAC2 FES SPI1 GAB2
GOBP_POSITIVE_REGULATION_OF_INTERLEUKIN_6_PRODUCTION	0.000373871485361625	0.00580663560518581	0.49849310876659	-0.456116541256746	-1.79916248316377	66	NOD1 TMEM106A TICAM1 IFIH1 LGALS9 SCIMP DDX58 TNF P2RX7 SIGLEC16 CD74 NOD2 MYD88 SPHK2 HYAL2 AKIRIN2 TLR3 RIPK2 SPON2 POU2F2 LILRA5 STAT3 LILRA2 F2R CYBA ARHGEF2
GOBP_TAXIS	0.000378611126194222	0.00583915081801451	0.49849310876659	-0.309493891247118	-1.52947906526682	324	EPHB2 FPR3 BMPR2 CMKLR1 GAS6 TNFRSF11A ADGRA2 DAG1 C5 LGALS9 SMAD3 CXCL10 TRPM4 ERBB2 P2RX4 PLXNB2 TYMP CORO1B HSPB1 LGMN CALR CMTM3 CCRL2 PIP5K1C CCR1 NIBAN2 GBF1 CD74 PDGFRB NOD2 PRKD2 PTPRO NCAM1 MACO1 PIP5K1A CSF1 RNF165 SEMA5A CREB3 CCL4 VEGFA NEXN PTK2B ELMO2 DPYSL2 TGFB1 RNASE2 MAP2K1 PLXNA4 LAMA2 MYCBP2 CRKL CSF1R STX4 CX3CR1 CCR4 FFAR2 C3AR1 DUSP3 ALKBH1 FCER1G CYFIP1 ABCC1 TNFAIP6 SCRIB…
GOBP_INTERLEUKIN_6_PRODUCTION	0.000380708972107926	0.00583915081801451	0.49849310876659	-0.401232384705347	-1.72072728830492	107	CAPN2 NOD1 TMEM106A GAS6 TICAM1 HAVCR2 IFIH1 LGALS9 GBA LILRB4 SCIMP DDX58 TNF P2RX7 SIGLEC16 CD74 NOD2 MYD88 SPHK2 KLF2 HYAL2 AKIRIN2 TLR3 RIPK2 SPON2 INPP5D ZC3H12A SELENOS POU2F2 NCKAP1L LILRA5 SYT11 IL27RA CD84 STAT3 CSK TNFAIP3 LILRA2 F2R CYBA ARHGEF2
GOBP_LYMPHOCYTE_APOPTOTIC_PROCESS	0.000381361667719987	0.00583915081801451	0.49849310876659	-0.47102390808931	-1.82334911402059	57	KDELR1 LGALS9 BAX HSH2D RIPK1 GIMAP8 BAK1 TNFRSF21 P2RX7 CD74 PKN1 RIPK3 CRKL CD274 DOCK8 TP53 NOC2L ADA FAS LMBR1L
GOBP_POSITIVE_REGULATION_OF_CELL_ACTIVATION	0.000389846013910172	0.00594103362043389	0.49849310876659	-0.310560402746106	-1.52050058121889	290	EPHB2 AMBRA1 CD83 GAS6 TICAM1 IL4I1 HAVCR2 BTN2A2 CDKN1A SOCS1 LGALS9 LILRB1 LILRB4 IL15RA CD38 ACTA2 GATA2 TNF BLOC1S3 CD74 CAPN3 PDGFRB SRC NOD2 AP3D1 MYD88 IL15 LGALS1 SPHK2 NLRP3 JUND TGFB1 IGHV3-23 SART1 HLA-E JAK2 NECTIN2 HSPH1 TNFSF13B IGLC3 STX4 IGHG2 DUSP10 CD274 DOCK8 HLA-A ZMIZ1 SLC7A1 MMP14 ZBTB16 IL12RB1 TFRC RIPK2 FCGR3A ADA INPP5D HLA-DPA1 CD86 NCKAP1L NFKBID TNFSF13 LILRA5 IL27RA …
GOBP_REGULATION_OF_METAL_ION_TRANSPORT	0.000392562392817139	0.00595447442562819	0.49849310876659	-0.343241173065901	-1.61039853256832	199	STAC3 ATP1B1 UTRN P2RY6 PRKCE ORAI1 PML CXCL10 NTSR1 BAX P2RX4 LILRB1 PSEN2 FXYD6 CCR1 BAK1 ATP1B3 P2RX7 CAPN3 PDGFRB DIAPH1 MLLT6 CCL4 OPRL1 KCNMB1 SESTD1 SPHK2 PTK2B SLC30A1 CACNB3 FXYD5 PRNP TMEM38A ATF4 KCNIP2 GLRX ACTN4 TRPV2 ABL1 CACNG6 ATP1A1 GPR35 SLC31A2 SELENON CD33 LILRA5 PKD2 UBASH3B ACE WWP2 SLC9A1 CD84 CORO1A YWHAH HFE HTT CD4 GSTO1 LILRA2 F2R CYBA STOM
GOBP_RIBOSOME_ASSEMBLY	0.000408169983750197	0.00616241752210763	0.49849310876659	0.459719928606915	1.90601160843664	54	RPL3 RPS5 RPL5 RPS14 XRCC5 RPLP0 PRKDC RPSA RPS28 RPL23A RPS19 RPL6 RPS27 RPL24 MTERF4 EIF2A NOP53 NPM1 RPF2 FASTKD2 RPL11 BRIX1 RPS15 RPL38
GOBP_PROTEIN_POLYUBIQUITINATION	0.000411442597067128	0.00618306791703656	0.49849310876659	-0.334439829904825	-1.56953680676673	201	AMBRA1 TRIM14 TRIM5 CUL1 UBE3B PARP10 IFI27 TRIM38 DTX3L UBE2L6 DDB2 RBCK1 RNF213 DCAF15 RNF114 TRIM56 TRIM22 RUSC1 RNF185 MUL1 UBE2S NOD2 TRIM21 NHLRC3 RNF165 LRSAM1 TRIM44 NMI RNF135 AMFR BARD1 LNPEP DDA1 BRCA1 RNF167 RNF40 TRIM68 ANKIB1 SASH1 TMEM129 PRPF19 UBE4A TRAF2 UBE2Q1 RNF26
GOBP_PEPTIDYL_TYROSINE_MODIFICATION	0.000434579500499444	0.00650066847290873	0.49849310876659	-0.326284435274919	-1.54892254657766	228	EPHB2 PRLR TNK2 EHD4 GAS6 PRKCE SOCS1 CD300A EIF2AK2 OSBP HSF1 PARP9 PARP14 ERBB2 SH2B3 LILRB4 SHC1 IL12RB2 MERTK TNF CD74 PDGFRB ABI3 HAX1 ACVR1 SRC NOD2 IL15 TTL VEGFA IL31RA PTK2B TESK1 TGFB1 MAP2K1 MAP2K2 JAK2 HYAL2 PRNP CSF1R MELK DVL2 MVP ITGA5 TP53 ABL1 RIPK2 LRRK1 HIPK2 ENPP2 INSR SEMA4D ARL2BP LILRA5 ACE MTOR PRKCD ZGPAT LRP8 NEURL1 CSK TNFRSF18 PTK2 CD4 CD40 EPHA4 CD81 DLG4 ARHGEF2 PPP2…
GOBP_CARBOHYDRATE_METABOLIC_PROCESS	0.000444114902546941	0.00661283015443749	0.49849310876659	-0.289964263175447	-1.4690266684742	398	SLC3A2 NEU1 P2RY6 PRKAG2 SCARB2 ST3GAL5 OAS1 PRKCE HEXD ATF3 NTSR1 IRS1 UEVLD POFUT1 OGDH AKR1A1 GALM EIF6 G6PC3 GANC PDK4 GNPDA1 GNE TNF GPD2 IPPK PCK2 P2RX7 IDH3A GANAB SLC2A6 GUSB SRC NAGK NAGA ST6GALNAC1 B3GNT7 CHST12 ARL2 PFKP PKM NAGPA GALE PTK2B TGFB1 SLC45A3 DCXR CHST2 GNPTG TPI1 PIGQ IGFBP4 GALK2 EDEM2 HYAL2 IDH2 KAT2A HEXA SOGA1 ITPK1 PMAIP1 FUCA2 ATF4 FOXK1 GIT1 B3GAT3 FUT4 MPDU1 SLC23…
GOBP_REGULATION_OF_PEPTIDYL_TYROSINE_PHOSPHORYLATION	0.000448835632311315	0.0066526048515184	0.49849310876659	-0.364952929078362	-1.64925601041697	153	TNK2 EHD4 GAS6 PRKCE SOCS1 CD300A OSBP HSF1 PARP9 PARP14 SH2B3 LILRB4 SHC1 TNF CD74 HAX1 ACVR1 SRC NOD2 IL15 VEGFA IL31RA PTK2B TGFB1 JAK2 HYAL2 PRNP CSF1R DVL2 MVP ITGA5 TP53 ABL1 RIPK2 LRRK1 ENPP2 SEMA4D ARL2BP LILRA5 ACE MTOR PRKCD ZGPAT LRP8 NEURL1 TNFRSF18 CD4 CD40 EPHA4 CD81 DLG4 ARHGEF2 PPP2R1A CLCF1 BMP6 NCAPG2 SNX6 NCF1 PTPN6
GOBP_REGULATION_OF_MIRNA_TRANSCRIPTION	0.000454672235446107	0.00670848216480937	0.49849310876659	-0.537569914134149	-1.95039779497384	41	RELA SMAD3 EGR1 LILRB4 SREBF2 GATA2 TNF MRTFA NR1H2 SMAD1 TGFB1 TP53 KLF4 STAT3 SREBF1 RARA GATA3 KLF5 ATOH8 SMARCA4
GOBP_POSITIVE_REGULATION_OF_MIRNA_TRANSCRIPTION	0.000460016875842768	0.00675662795921098	0.49849310876659	-0.574322814745732	-1.94512892702775	32	RELA SMAD3 EGR1 SREBF2 GATA2 TNF MRTFA NR1H2 SMAD1 TGFB1 TP53 KLF4 STAT3 SREBF1 GATA3 KLF5 ATOH8 SMARCA4
GOBP_VASCULOGENESIS	0.000490048187250443	0.00716529917033755	0.477270815362862	-0.528085203937295	-1.91516547483039	40	HEG1 RIN2 RRAS CITED2 MYO1E PDGFRB ENG CEACAM1 VEGFA ITGB8 TGFB1 EGFL7 ZMIZ1 CUL7 TIPARP
GOBP_REGULATION_OF_CELL_MATRIX_ADHESION	0.000520170524780181	0.00757163014993931	0.477270815362862	-0.436658977424648	-1.76766233555307	79	JUP RIN2 UTRN RRAS DAG1 SMAD3 S100A10 POLDIP2 RCC2 PTPRA SRC CSF1 ACER2 VEGFA PTK2B DISC1 DAPK3 MINK1 DUSP3 PLEKHA2 MMP14 ABL1 NF1 RAC1 BCAS3 SLC9A1 EFEMP2 ADAM15 PTK2
GOBP_LIPID_BIOSYNTHETIC_PROCESS	0.000533790205142713	0.00773519199059485	0.477270815362862	-0.287548162301549	-1.46699980201636	450	CAPN2 LDLR PRLR CBR1 PGAP1 PRKAG2 SRD5A1 PI4K2B ST3GAL5 PLA2G4C AGPAT3 SOCS1 PLA2G15 OSBP EGR1 SOCS2 SPHK1 GBA ELOVL1 SPTLC2 PLSCR1 DAGLB EIF6 CLN3 CISH PIGS PDK4 PIGC PIP5K1C UVRAG TNF ACSL5 PCK2 P2RX7 IGFBP7 CD74 PRKD2 ITPKC ACOT8 FADS1 PIP5K1A SELENOI ACLY ACER2 SERAC1 NR1H2 CEACAM1 SPHK2 TTC7A SLC45A3 PI4K2A PIGQ DHRS9 EFR3A VAC14 SMPD1 PIP4K2C TRIB3 PTGDS BRCA1 CES1 LIPC AGPAT1 STARD4 PIGV M…
GOBP_REGULATION_OF_ACUTE_INFLAMMATORY_RESPONSE	0.000542079654516835	0.0078204024824962	0.477270815362862	-0.636509439590167	-1.95297158235136	22	TNFRSF11A TNF FCGR2B DNASE1 NLRP3 HLA-E FFAR2 RHBDD3 C3 SELENOS
GOBP_REGULATION_OF_FATTY_ACID_TRANSPORT	0.000557792108270946	0.00797769181756972	0.477270815362862	-0.671287753479909	-1.93111153812744	17	TNFRSF11A NTSR1 P2RX4 ACSL5 P2RX7
GOBP_POSITIVE_REGULATION_OF_NIK_NF_KAPPAB_SIGNALING	0.000565442906138814	0.00797769181756972	0.477270815362862	-0.490030001870946	-1.83497002312301	52	NOD1 HAVCR2 RELA IFI35 LGALS9 RBCK1 EIF2AK2 SPHK1 TRADD CALR TNF NOD2 TRIM44 NMI SASH1 ACTN4 PHB TRIP6 TLR3 EP300 CD86
GOBP_REGULATION_OF_TISSUE_REMODELING	0.000565565699007433	0.00797769181756972	0.477270815362862	-0.534002391314041	-1.93745419738976	41	TNFRSF11A PDK4 CD38 P2RX7 SRC CST3 IL15 CEACAM1 TGFB1 TMBIM1 CSF1R PLEKHM1 PPARGC1B TP53 TFRC INPP5D NF1 UBASH3B RUNX1 CSK TNFAIP3 GPR137
GOBP_CALCIUM_ION_TRANSMEMBRANE_TRANSPORT	0.000566095166477966	0.00797769181756972	0.477270815362862	-0.356734834344199	-1.63360789348745	162	STAC3 ATP1B1 GAS6 P2RY6 PRKCE ORAI1 CXCL10 NTSR1 TRPM4 BAX P2RX4 PSEN2 P2RX7 CAPN3 TRPC4AP DIAPH1 SEC61A1 SLC25A25 PKD1L1 OPRL1 SESTD1 PTK2B CACNB3 MAIP1 ANXA2 ATP2A2 PRNP TMEM38A RYR1 CHERP MCUR1 TPCN2 TRPV2 ABL1 CACNG6 GPR35 SELENON PKD2 UBASH3B SLC9A1 CORO1A SLC24A1 NOL3 TRPM2 HTT LETM1 GSTO1
GOBP_RESPONSE_TO_GROWTH_FACTOR	0.000567977658455075	0.00797769181756972	0.477270815362862	-0.289993656895401	-1.45725175493	380	EHD4 BMPR2 GAS6 FGFRL1 SRD5A1 RELA ADGRA2 NRROS FIBP HSP90AB1 PML SMAD3 EGR1 E2F1 ERBB2 SPHK1 CITED2 CORO1B RIPK1 HSPB1 MAPK7 LGMN SHC1 NIBAN2 FLCN PDGFRB ACVR1 SRC ENG IER2 PRKD2 LATS2 ZMIZ2 RNF165 SMAD1 RBPMS2 VEGFA SIRT2 NLK ITGB8 HSPA5 TGFB1 CDKN1C TNFRSF1B EIF4A3 CRKL HYAL2 KAT2A CX3CR1 RAB35 DUSP3 MTMR4 ARF6 FZD1 ZMIZ1 CYFIP1 MED1 ITGA5 DAB2 SIRT1 FRS2 ZFP36 TNFAIP6 PBLD SKIL ZBTB7A TP53 ZN…
GOBP_EXTRACELLULAR_MATRIX_ASSEMBLY	0.000568143510995145	0.00797769181756972	0.477270815362862	-0.671833169461138	-1.969058057687	18	GAS6 DAG1 SMAD3 NTNG2 TGFB1 PLOD3 LAMB2 EFEMP2
GOBP_REGULATION_OF_CALCIUM_ION_TRANSMEMBRANE_TRANSPORT	0.000570186229721557	0.00797769181756972	0.477270815362862	-0.437164580802922	-1.76511973142975	78	STAC3 ATP1B1 P2RY6 PRKCE CXCL10 NTSR1 BAX PSEN2 CAPN3 DIAPH1 OPRL1 SESTD1 PTK2B CACNB3 PRNP TMEM38A ABL1 CACNG6 GPR35 SELENON PKD2 UBASH3B SLC9A1 CORO1A HTT GSTO1 F2R CYBA CACNB1 PTPN6 CDK5
GOBP_RESPONSE_TO_DSRNA	0.000610502217383814	0.008497604684448	0.477270815362862	-0.558019218085183	-1.91206136594895	33	SLC3A2 TICAM1 IFIH1 CGAS DDX58 P2RX7 IFIT1 MUL1 NOD2 PMAIP1 IRF3 TLR3 RIPK2
GOBP_POSITIVE_REGULATION_OF_CYSTEINE_TYPE_ENDOPEPTIDASE_ACTIVITY	0.00061258148372176	0.008497604684448	0.477270815362862	-0.402536003712972	-1.73344063133195	109	CASP10 NOD1 BOK LGALS9 PML SMAD3 BAX HSF1 CTSD LGMN TNF BAK1 TNFSF10 CRADD MUL1 ACER2 IFI16 NLRP3 JAK2 NDUFA13 PMAIP1 TNFSF15 AIM2 SIRT1 CTSH CASP1 RIPK2 MEFV FAS BCL2L13
GOBP_REGULATION_OF_PRODUCTION_OF_MOLECULAR_MEDIATOR_OF_IMMUNE_RESPONSE	0.0006220201221289	0.00859181836778897	0.477270815362862	-0.377684654551554	-1.66360876813944	126	EPHB2 BST2 TICAM1 TRPM4 LILRB1 LILRB4 SCIMP CGAS DDX58 TNF RSAD2 CD74 NOD2 PKN1 FCGR2B FZD5 SPHK2 NLRP3 TGFB1 HLA-E TNFRSF1B HMOX1 STX4 FFAR2 TRAF2 HLA-A SIRT1 PHB TLR3 TFRC PARP3 SPON2 SEMA7A CD86 TNFSF13 IL27RA HLA-F
GOBP_RIBONUCLEOPROTEIN_COMPLEX_BIOGENESIS	0.000633243885194225	0.00870978665822227	0.477270815362862	0.257854858913974	1.41912646165936	377	LSM6 EIF4B RPS16 PRPF18 RPL10A RPL3 SNRPF RPS5 RPS8 RPL7A RPL13A RPL5 RPS21 FBL SRSF1 SF3B1 RPS14 METTL5 GTPBP10 RPL27 XRCC5 RPS6 PSIP1 ZNF658 LTV1 RPLP0 XRN2 SRSF6 SRPK1 PRKDC DIS3 WDR12 YTHDC1 RPSA RPS28 AGO3 WDR75 GCFC2 DHX9 RPL23A CPSF7 RPL26 SRPK2 SRSF10 GTF3A PTBP2 RPS19 RPL6 RPS7 RPS27 LUC7L2 LUC7L3 RPL7 CRNKL1 RPL35 ATM CPSF6 RPL24 WDR3 KRR1 MTERF4 NOL10 EIF2A NOP53 RIOK2 SNRPE ABCE1 RSL1…
GOBP_POSITIVE_REGULATION_OF_PROTEIN_KINASE_ACTIVITY	0.000661934352345465	0.00905956485400271	0.477270815362862	-0.311995752749435	-1.51181837131457	261	PRLR BMPR2 GAS6 PRKAG2 TNFRSF11A DAG1 CDKN1A SOCS1 CD300A FGD2 HSP90AB1 EGR1 ERBB2 CCNYL1 DBF4B CCND3 MADD TNF P2RX7 MOB3C PDGFRB SRC NOD2 CSF1 VEGFA DIPK2A FZD5 RIPK3 PTK2B TAOK2 MAP3K10 CAMK1 TGFB1 MAP2K1 CCNK MAP2K2 JAK2 TELO2 PRNP CSF1R DVL3 DVL2 MAP3K12 SASH1 TNFSF15 TRAF2 SIRT1 PHB TLR3 ALS2 ABL1 TRAF4 MAP3K11 TPX2 INSR CD86 NCKAP1L PIK3R5 MMD LILRA5 PKD2 CCNB1 ACE AXIN1 MTOR PRKCD AKAP13 D…
GOBP_REGULATION_OF_DEFENSE_RESPONSE_TO_VIRUS_BY_HOST	0.000664256449554111	0.00905956485400271	0.477270815362862	-0.5556690587163	-1.90400850900885	33	DTX3L APOBEC3F PARP9 LILRB1 CGAS DDX58 STAT1 MUL1 IL15 APOBEC3G MICB TRIM44 AIM2 IL12RB1 ZC3H12A
GOBP_NEGATIVE_REGULATION_OF_MAPK_CASCADE	0.00066830978386741	0.00907670944951303	0.477270815362862	-0.388775764614417	-1.65768424175967	103	EPHB2 DUSP5 DAG1 BTN2A2 CD300A ATF3 SH2B3 GBA DUSP7 LILRB4 NUP62 P2RX7 FLCN GBP1 VRK3 HDAC3 DACT1 SMPD1 HYAL2 DUSP10 EZR DUSP3 DAB2 DNAJA1 PHB NCOR1 ABL1 AIDA NF1 FOXM1 PRKCD MEN1 CSK
GOBP_ADP_METABOLIC_PROCESS	0.000698571088888437	0.00944817397721611	0.477270815362862	-0.44310388780487	-1.74783376390154	66	PRKAG2 OGDH EIF6 P2RX7 SLC2A6 ARL2 PFKP PKM TPI1 FOXK1 GIT1 NCOR1 ZBTB7A EP300 INSR FOXK2 GALK1 SIRT6 STAT3 PRKAG1 LDHA PFKL ENO1 CBFA2T3 DHTKD1 HDAC4 APP ALDOA HK3 PSEN1 TIGAR ADPGK PRXL2C AK9
GOBP_POSITIVE_REGULATION_OF_PROTEIN_LOCALIZATION	0.000724436168691585	0.00975734358328998	0.477270815362862	-0.30388621841883	-1.50176666628805	324	EPHB2 JUP STAC3 NMT1 GAS6 PRKCE DTX3L TM9SF4 HSP90AB1 SMAD3 OSBP TRPM4 PARP9 ERBB2 MYO18A C2CD2L CLN3 ZDHHC5 NUP62 CD38 EPB41L2 SREBF2 TNF PCK2 P2RX7 VPS11 PTPN23 SRC CD2AP NR1H2 FZD5 ATG13 HDAC3 NDC80 TESK1 CAMK1 TGFB1 HPS4 JAK2 ATP13A2 EDEM2 HYAL2 PRNP STX4 MCRS1 EZR TCF7L2 B3GAT3 ARF6 SAE1 TNFAIP6 SQSTM1 CROCC PTPN9 TFRC LRP1 GZMB ZC3H12A SORBS1 CD247 BCAS3 CD33 ITGA3 NUMA1 SYT11 AP2B1 PRKCD M…
GOBP_CYTOSOLIC_CALCIUM_ION_TRANSPORT	0.00072751571501782	0.00975833062375141	0.477270815362862	-0.398576155498224	-1.69903847577286	102	P2RY6 PRKCE PML CXCL10 NTSR1 BAX P2RX4 PSEN2 BAK1 P2RX7 CAPN3 DIAPH1 PTK2B CACNB3 MAIP1 ATP2A2 PRNP TMEM38A RYR1 CHERP MCUR1 TPCN2 TRPV2 ABL1 SELENON PKD2 UBASH3B CORO1A SLC24A1 NOL3 TRPM2 HTT LETM1 GSTO1 F2R CYBA
GOBP_RIBONUCLEOPROTEIN_COMPLEX_SUBUNIT_ORGANIZATION	0.000732947098128842	0.00979072543426428	0.477270815362862	0.320151526779551	1.59643861381972	160	EIF4B PRPF18 RPL3 SNRPF RPS5 RPL13A RPL5 SRSF1 SF3B1 RPS14 XRCC5 PSIP1 RPLP0 SRSF6 SRPK1 PRKDC YTHDC1 RPSA RPS28 AGO3 GCFC2 DHX9 RPL23A CPSF7 SRPK2 SRSF10 PTBP2 ZFAND1 RPS19 RPL6 RPS27 LUC7L2 LUC7L3 CRNKL1 ATM CPSF6 RPL24 NOP53 SNRPE RPF2 COIL SNRPD3 EIF2D SF3A3 FASTKD2 RPL11 BRIX1 RPS15 SRSF5 EIF5 RPL38 SNRPD2 EIF3A AGO4
GOBP_RECEPTOR_MEDIATED_ENDOCYTOSIS	0.000744248384980549	0.00990094367888058	0.477270815362862	-0.354610763995508	-1.63286305403575	172	LDLR SIGLEC1 TNK2 MSR1 SCARB2 AP2A2 CTSL MARCO LILRB1 STAB1 LILRB4 CLN3 MICALL1 PIP5K1C CLTA CD2AP ASGR1 FCGR2B TBC1D5 CEACAM1 VEGFA AP1G2 ANXA2 AP1S1 GAK ARHGAP27 EZR SNX17 ARF6 ITSN1 PICK1 FCER1G DAB2 TPCN2 M6PR SNX1 GPR107 SCRIB TFRC C3 LRP1 PI4KB INSR RAC1 LMBR1L DNAJC13 AP2B1 EPS15
GOBP_REGULATION_OF_DNA_TEMPLATED_TRANSCRIPTION_IN_RESPONSE_TO_STRESS	0.000748842602839076	0.00991528215450227	0.477270815362862	-0.506503957117069	-1.8460531511378	43	RELA ATF3 EGR1 HSF1 CITED2 MAPK7 DNAJB1 VEGFA SIRT2 HSPA5 ATF6B HMOX1 KLF2 ATF4 CHEK1 TP53
GOBP_CHEMOKINE_PRODUCTION	0.00075143543130239	0.00991528215450227	0.477270815362862	-0.460810503041524	-1.80134696195588	62	TICAM1 HAVCR2 OAS1 C5 LGALS9 EIF2AK2 EGR1 OAS3 LILRB4 TNF MUL1 CD74 NOD2 MYD88 HMOX1 CSF1R FFAR2 TLR3 RIPK2 KLF4 MEFV
GOBP_CELLULAR_NITROGEN_COMPOUND_CATABOLIC_PROCESS	0.000760015531620252	0.00998789641959247	0.477270815362862	-0.294995621551885	-1.47067540050361	350	CNP MOV10 SAMD4A TENT4B BLVRA OAS2 HELZ2 IL4I1 TENT5A PNPT1 PDE4A SAMHD1 ADA2 APOBEC3F PATL1 ISG20 GTPBP1 BAX HSF1 TENT4A E2F1 TYMP CTIF MGAT1 CPEB3 MRPL44 ALKBH5 SMG7 ZC3HAV1 DDX49 DCP1A FXR2 PATL2 LARP1 MYD88 DNASE1 DXO DNASE2 APOBEC3G DNASE1L2 PUM1 XRN1 FBH1 APOBEC3C DPYSL2 RNASE2 NT5C TNFRSF1B EIF4A3 NUDT18 EXOSC9 EDC4 HMOX1 PDE9A TBRG4 SAMD4B ENTPD6 RNH1 DEDD2 KHSRP TRAF2 EXOSC10 IKBKE ABCC1…
GOBP_T_CELL_ACTIVATION	0.000764993234936493	0.0100127743572736	0.477270815362862	-0.291157052692834	-1.46101847044183	372	AMBRA1 KDELR1 CD83 IL4I1 HAVCR2 BTN2A2 FANCA CTSL SOCS1 CD300A LGALS9 SMAD3 MAFB BAX EGR1 ERBB2 GBA LILRB1 HSH2D LILRB4 CGAS CCND3 BTN3A1 TNFRSF21 P2RX7 RSAD2 CD74 MR1 SRC NOD2 AP3D1 LGALS9C IL15 LGALS1 FCGR2B CEACAM1 CD151 FZD5 MICB DDOST RIPK3 NLRP3 SART1 HLA-E CLPTM1 JAK2 TNFRSF1B HSPH1 NCSTN TNFSF13B KAT2A PRNP PSMB10 DUSP10 LFNG DUSP3 CD274 DOCK8 ITGAL IRF1 KIF13B HLA-A ZMIZ1 FCER1G SLC7A1 L…
GOBP_ORGANELLE_MEMBRANE_FUSION	0.000777327028665594	0.0101333475303153	0.477270815362862	-0.432208376704102	-1.75976789090871	81	ANKFY1 SPG11 SPHK1 RAB39A RAB8A SNAP29 CLN3 TMEM175 UVRAG VPS11 STX17 SAMD9 STX2 GOSR1 ANXA2 RAB34 ATP13A2 STX4 VPS39 PLEKHM1 CPLANE2 STX12 RAB20 ANKRD27 SYT11 ARL8B CORO1A
GOBP_MONONUCLEAR_CELL_DIFFERENTIATION	0.000802817709676366	0.0104237851424379	0.477270815362862	-0.301824305163539	-1.48836876804518	320	AMBRA1 KDELR1 CD83 IRF7 GAS6 IL4I1 BTN2A2 FANCA CTSL SOCS1 LGALS9 MAFB BAX EGR1 ERBB2 GBA LILRB1 BATF2 LILRB4 IL15RA MERTK BAK1 RSAD2 CD74 MR1 AP3D1 CSF1 IL15 LGALS1 FCGR2B DCLRE1C VEGFA IL31RA FZD5 IFI16 RIPK3 PTK2B NLRP3 ITGB8 SART1 CLPTM1 TNFSF13B KAT2A LTBR CSF1R DUSP10 LFNG KLF6 IRF8 IRF1 ZMIZ1 FCER1G LOXL3 MED1 MMP14 ZBTB16 IL12RB1 ZBTB7A SPN TP53 ABL1 RIPK2 FASN ADA EP300 INPP5D CD86 ZC3H1…
GOBP_POSITIVE_REGULATION_OF_DEFENSE_RESPONSE_TO_VIRUS_BY_HOST	0.000811267524134991	0.0104915314077378	0.477270815362862	-0.607235823384087	-1.92593733054539	24	DTX3L APOBEC3F PARP9 LILRB1 CGAS DDX58 STAT1 APOBEC3G TRIM44 AIM2 IL12RB1 ZC3H12A
GOBP_NEGATIVE_REGULATION_OF_CELL_CELL_ADHESION	0.00083158665001745	0.0107116280395105	0.477270815362862	-0.376821043233365	-1.66834214976581	128	IL4I1 HAVCR2 BTN2A2 SOCS1 CD300A LGALS9 ERBB2 SH2B3 LILRB1 LILRB4 MAPK7 MIA3 TNFRSF21 CD74 LGALS9C IL1RN FCGR2B CEACAM1 VEGFA TGFB1 JAK2 FXYD5 PRNP DUSP3 CD274 IRF1 LOXL3 SCRIB SPN ABL1 KLF4 ZNF703 CD86 ZC3H12A NCKAP1L UBASH3B LAG3 PRKCD RUNX1 CBFB DLG5 HFE PTK2 FGL2 HLA-DRB1 LGALS9B
GOBP_POSITIVE_REGULATION_OF_NITRIC_OXIDE_METABOLIC_PROCESS	0.000835634591019666	0.0107212248318175	0.477270815362862	-0.578850688518895	-1.90808227470324	29	TMEM106A TICAM1 HSP90AB1 SMAD3 P2RX4 TNF PTK2B DDAH2 JAK2 KLF2 KLF4 INSR PKD2
GOBP_NEGATIVE_REGULATION_OF_VIRAL_LIFE_CYCLE	0.000855358150446676	0.0109310730564957	0.477270815362862	-0.660320424812312	-1.89956152872738	17	TRIM5 BST2 TRIM26 LY6E IFITM1 IFITM3
GOBP_CELL_MATRIX_ADHESION	0.000868913279434498	0.0110607549217427	0.477270815362862	-0.372205118481444	-1.66745253485371	144	JUP SIGLEC1 RIN2 UTRN RRAS DAG1 SMAD3 S100A10 POLDIP2 RCC2 PTPRA SRC HPSE PIP5K1A CSF1 NID1 ACER2 ITGB7 WHAMM VEGFA PTK2B TAOK2 ITGB8 TIAM1 DISC1 DAPK3 MINK1 DUSP3 COL13A1 PLEKHA2 ITGAL ITGA5 MMP14 TRIP6 ABL1 ITGA2 SORBS1 NF1 RAC1 BCAS3 ITGA3
GOBP_NEGATIVE_REGULATION_OF_DEVELOPMENTAL_PROCESS	0.000885938084278661	0.011209531327697	0.477270815362862	-0.276799476728246	-1.41383279035182	459	EPHB2 PLAC8 LDLR BMPR2 GAS6 GORASP1 CDKN1A SOCS1 PML SMAD3 CXCL10 MAFB TRPM4 KLF13 E2F1 ERBB2 SOCS2 CITED2 LILRB1 STAB1 LILRB4 LGMN CCDC85B DNMT1 CALR STAT1 GATA2 TNF CCR1 C1QC RCC2 NIBAN2 SRGAP2C FLCN ABCA1 MUL1 CD74 GBP1 TRIB2 CST3 SEMA5A FCGR2B SERPINF1 NR1H2 SMAD1 CEACAM1 DYNLT1 RBPMS2 VEGFA SIRT2 NKD1 HDAC3 SUFU PTK2B USP19 MED28 TERF2 TGFB1 KLF2 TRIB3 LIMD1 DUSP10 PRMT5 ARF6 ADAMTS1 IRF1 AS…
GOBP_WOUND_HEALING	0.000889060614121397	0.011209531327697	0.477270815362862	-0.313291146625204	-1.510849717082	258	EPHB2 GAS6 FIBP DAG1 CDKN1A SERPING1 PRKCE SMAD3 ERBB2 SH2B3 HPS6 PLSCR1 CORO1B HSPB1 MIA3 ACTA2 ANXA5 GATA2 MERTK TNF BLOC1S3 HPS5 PDGFRB SRC MRTFA HPSE GGCX MYOF CEACAM1 CD151 VEGFA CHMP5 CSRP1 USF1 TGFB1 ARHGEF19 HPS4 JAK2 VAV2 SMPD1 HMOX1 CHMP1A EMILIN2 ITPK1 FCER1G C6orf89 ITGA5 RHOC SCRIB RREB1 ITGA2 NF1 UBASH3B ADIPOR2 ACTB SYT11 MTOR PRKCD CLIC1 ARL8B EXT1 PLEC PTK2 NOTCH2 MYL12A CD40 PEA…
GOBP_REGULATION_OF_MAP_KINASE_ACTIVITY	0.000890960900352999	0.011209531327697	0.477270815362862	-0.381801540972651	-1.67484608283069	122	TNFRSF11A CD300A FGD2 ERBB2 SH2B3 GBA DUSP7 NUP62 TNF P2RX7 PDGFRB SRC NOD2 TRIB2 VEGFA FZD5 PTK2B MAP3K10 TGFB1 SMPD1 HYAL2 TRIB3 DUSP10 DVL3 DVL2 MAP3K12 SASH1 TRAF2 DNAJA1 AIDA MAP3K11 INSR NF1 PIK3R5 AXIN1 PRKCD AKAP13 CSK CD40 EZH2 EPHA4 HGS ERP29 MAP4K2 PAK1 KSR1 PTPN6 GSTP1 CDK12 SOS1 STK38 ARHGEF5 PAQR3 TNXB MAP2K6 MAP3K13
GOBP_LEUKOCYTE_CELL_CELL_ADHESION	0.000915558077785348	0.0114311832241176	0.477270815362862	-0.31244454570072	-1.51345307998949	266	AMBRA1 CD83 IL4I1 HAVCR2 RELA BTN2A2 SOCS1 CD300A LGALS9 ERBB2 LILRB1 LILRB4 CERCAM MIA3 TNF TNFRSF21 CD74 SRC NOD2 AP3D1 GCNT1 LGALS9C IL15 LGALS1 FCGR2B CEACAM1 ITGB7 NLRP3 SART1 CHST2 HLA-E JAK2 HSPH1 TNFSF13B PRNP CX3CR1 DUSP10 EZR DUSP3 CD274 FUT4 DOCK8 ITGAL IRF1 HLA-A ZMIZ1 SLC7A1 LOXL3 ITGA5 ZBTB16 IL12RB1 SCRIB SPN TFRC RIPK2 KLF4 ADA HLA-DPA1 CD86 ZC3H12A SEMA4D NCKAP1L NFKBID LAG3 IL27…
GOBP_REGULATION_OF_LYMPHOCYTE_ACTIVATION	0.000915621576793152	0.0114311832241176	0.477270815362862	-0.291470958707832	-1.45937280434577	366	EPHB2 AMBRA1 CD83 GAS6 TICAM1 IL4I1 HAVCR2 BTN2A2 FANCA CDKN1A SOCS1 CD300A LGALS9 DCAF15 ERBB2 LILRB1 LILRB4 IL15RA CD38 CGAS MERTK BLOC1S3 TNFRSF21 CD74 SRC NOD2 AP3D1 LGALS9C PKN1 MYD88 IL15 LGALS1 FCGR2B CEACAM1 RIPK3 NLRP3 TGFB1 IGHV3-23 SART1 HLA-E CLPTM1 JAK2 TNFRSF1B HSPH1 TNFSF13B KAT2A PRNP IGLC3 IGHG2 DUSP10 DUSP3 CD274 DOCK8 IRF1 HLA-A ZMIZ1 SLC7A1 LOXL3 RHBDD3 MMP14 ZBTB16 IL12RB1 SC…
GOBP_REGULATION_OF_MYELOID_LEUKOCYTE_DIFFERENTIATION	0.000961633321433316	0.0119520520504185	0.477270815362862	-0.424906713462079	-1.73903157524769	82	IRF7 MAFB HSF1 LILRB1 KLF10 LILRB4 RIPK1 GATA2 TNF CCR1 C1QC CD74 HAX1 CSF1 CEACAM1 TGFB1 PPARGC1B TNFAIP6 TLR3 INPP5D MITF NF1 UBASH3B ESRRA MTOR RUNX1 TOB2 NOTCH2 CD4 HLA-DRB1 GPR137 RARA
GOBP_VACUOLE_ORGANIZATION	0.000964706604192746	0.0119520520504185	0.477270815362862	-0.350120834656374	-1.59043914106969	157	RUFY4 AMBRA1 SCARB2 GRN ACP2 TPP1 SPG11 RAB39A GBA CLN3 TMEM175 P2RX7 VPS11 TMEM199 ABCA1 ADPRH STX17 NAGPA ATG13 LRSAM1 VPS16 ANXA2 RAB34 HPS4 ARSB ATP13A2 ATP2A2 ATG4D PIP4K2C MAP1LC3B2 VPS18 ATG101 CCDC115 TPCN2 HPS1 ULK2 STX12 RAB1B RAB20 FIG4 MTOR RNF5 WDR45B ARL8B CORO1A EXT1 GNPTAB RAB3GAP1 LAPTM4B ATG4B
GOBP_MACROPHAGE_DIFFERENTIATION	0.000993848353959511	0.0122662804446866	0.45505986738723	-0.530262587194085	-1.85137467032017	36	NRROS HSF1 GBA RIPK1 GATA2 C1QC CSF1 IL15 VEGFA IL31RA TGFB1 CSF1R SIRT1
GOBP_MULTICELLULAR_ORGANISMAL_HOMEOSTASIS	0.00100699995722338	0.0123444860911994	0.45505986738723	-0.310523212948928	-1.52033857506848	288	PLAC8 PRLR CMKLR1 TNFRSF11A OAS1 TPP1 NTSR1 NCDN BAX EGR1 HSF1 P2RX4 GBA ELOVL1 HSPB1 EIF4G1 PDK4 CD38 GATA2 TNF P2RX7 DOCK7 FLCN NPHP4 SRC NOD2 CSF1 IL15 PIWIL4 CCDC154 NR1H2 VEGFA CDH23 HDAC3 PTK2B LAMA2 JAK2 BARD1 HYAL2 LNPEP CSF1R CPT2 PPP1R13L ATF4 NKIRAS2 PLEKHM1 PRDX1 PPARGC1B BBS12 ESAM SIRT1 PBLD TRPV2 SQSTM1 CROCC TFRC CTSH LRRK1 SCD INPP5D TMEM79 EXT2 RHEB NF1 UBASH3B ADIPOR2 SIRT6 ACT…
GOBP_ANIMAL_ORGAN_MORPHOGENESIS	0.00100779076222053	0.0123444860911994	0.45505986738723	-0.273887169345632	-1.39835539026555	467	EPHB2 AGRN HEG1 C2CD3 CUL1 BMPR2 FGFRL1 PHACTR4 RELA LY6E COL8A2 DAG1 ETV7 PML SMAD3 MAFB BAX FZD2 GBA CITED2 TBX19 ACTA2 STAT1 GATA2 TNF BAK1 TDRD7 SLC4A2 P2RX7 NEK8 PDGFRB ACVR1 SRC ENG GCNT1 CSF1 CCDC154 STX2 CEACAM1 RBPMS2 VEGFA NTNG2 FZD5 RFNG NKD1 CDH23 SUFU TGFB1 ARHGEF19 TIAM1 CSRNP1 MAP2K1 TUFT1 DACT1 LAMA2 MYBPC3 EIF4A3 PLOD3 CRKL HYAL2 BBS7 CSF1R TBC1D20 EZR PPP1R13L LFNG ATF4 DVL3 ADA…
GOBP_POSITIVE_REGULATION_OF_HEMOPOIESIS	0.00101791153820472	0.0124215821541824	0.45505986738723	-0.377226683973532	-1.64703119973398	117	AMBRA1 CD83 GAS6 IL4I1 BTN2A2 SOCS1 LGALS9 HSF1 KLF10 LILRB4 RIPK1 IL15RA TNF CCR1 CD74 HAX1 AP3D1 CSF1 IL15 LGALS1 NLRP3 TGFB1 SART1 DUSP10 PPARGC1B ZMIZ1 MMP14 ZBTB16 IL12RB1 RIPK2 ADA INPP5D CD86 NCKAP1L NFKBID RUNX1 CBFB NOTCH2 CD4 HLA-DRB1
GOBP_TRANSMEMBRANE_RECEPTOR_PROTEIN_SERINE_THREONINE_KINASE_SIGNALING_PATHWAY	0.00102666226454723	0.0124814446094393	0.45505986738723	-0.331106032641746	-1.55014287217269	196	BMPR2 NRROS HSP90AB1 PML SMAD3 EGR1 CITED2 NCEH1 FLCN ACVR1 SRC ENG LATS2 ZMIZ2 RNF165 SMAD1 RBPMS2 NLK TGIF2 ITGB8 HSPA5 TGFB1 CDKN1C DACT1 JAK2 RBM14 LNPEP NUP93 MTMR4 FZD1 ZMIZ1 PPM1L DAB2 SIRT1 TNFAIP6 PBLD SKIL ZBTB7A TP53 ZNF8 ABL1 ZC3H3 HIPK2 LRP1 ZNF703 EP300 ITGA3 NUMA1 AXIN1 NOMO1 ZEB2 NREP EXT1 STAT3 MEN1 HFE PTK2 NOTCH2
GOBP_ANION_TRANSPORT	0.00105196366911219	0.0127413211564858	0.45505986738723	-0.317158752988213	-1.51570931840169	245	SLC3A2 P2RY6 TNFRSF11A SLC12A7 SLC25A30 NTSR1 P2RX4 SLC26A6 CLN3 RIPK1 APOL1 SLC38A7 TNF ANO5 PROCA1 SLC4A2 P2RX7 SFXN3 SLC2A6 CTNS SLC20A1 SLC52A2 CLCN7 MFSD12 SLC25A25 SLC37A1 CEACAM1 TTYH3 CLCN6 SLC25A24 TTYH2 GABBR1 SLC9A9 SLC25A19 MFSD5 SLC25A22 PRNP CES1 ATF4 SLC7A7 SLC37A2 PSAP SLC23A2 MGST1 LRRC8D SLC7A1 SLC1A4 ANO8 ABCC1 SLC5A6 LRRC8B SLC36A1 SLC17A5 NF1 SLC16A6 ACE SLC9A1 CLIC1 VDAC2 AB…
GOBP_T_CELL_RECEPTOR_SIGNALING_PATHWAY	0.00108146475432494	0.0130499427231924	0.45505986738723	-0.382981215718544	-1.65063196982748	110	BTN2A3P RELA BTN2A2 BTN3A3 CD300A RBCK1 LILRB4 BTN3A1 TNFRSF21 GBP1 PRKD2 PHPT1 CEACAM1 ELF1 ERMAP CACNB3 NECTIN2 CRKL SPPL3 PRNP EZR DUSP3 HLA-A ABL1 RIPK2 ADA INPP5D ZC3H12A CD247 NFKBID RAB29 CSK HLA-DRB1 LCP2 THEMIS2 KHDRBS1 CD81 GATA3 PRAM1 PTPN6 IKBKB RC3H2 RFTN1 EIF2B2 ICOSLG DGKZ EIF2B5 BTN2A1 PSEN1 SLA2 FYB1
GOBP_REGULATION_OF_RECEPTOR_SIGNALING_PATHWAY_VIA_STAT	0.00110596148134576	0.01323051771863	0.45505986738723	-0.477712241890311	-1.78884484664363	52	EPHB2 PRLR SOCS1 CD300A PARP14 SH2B3 SOCS2 TNF DOT1L IL10RA NLK PTK2B TGFB1 JAK2
GOBP_POSITIVE_REGULATION_OF_MONONUCLEAR_CELL_MIGRATION	0.00110648726642039	0.01323051771863	0.45505986738723	-0.5047230991872	-1.8529994696994	44	GAS6 LGALS9 CXCL10 LGMN CALR TNF CCR1 CREB3 CCL4 PTK2B CX3CR1 DOCK8 SPN
GOBP_ANTIGEN_PROCESSING_AND_PRESENTATION_OF_EXOGENOUS_PEPTIDE_ANTIGEN	0.00110865706083406	0.01323051771863	0.45505986738723	-0.562914610692621	-1.88676930790319	31	CTSL CTSD TAP1 LGMN CD74 FCGR2B IFI30 HLA-E LNPEP HLA-A FCER1G HLA-DPA1 HLA-F HLA-DRB1 IKBKB HLA-DMA HLA-DRB5 B2M TRAF6
GOBP_REGULATION_OF_MONONUCLEAR_CELL_MIGRATION	0.00113140500571893	0.0134525298482185	0.45505986738723	-0.41912838316647	-1.69696744345073	77	CMKLR1 GAS6 LGALS9 CXCL10 LGMN CALR MIA3 GCSAML TNF CCR1 CSF1 CREB3 CCL4 RIPK3 PTK2B CRKL CSF1R CX3CR1 C3AR1 DOCK8
GOBP_MONONUCLEAR_CELL_MIGRATION	0.0011358008743089	0.0134555096277616	0.45505986738723	-0.36953296858104	-1.62836795070776	124	CMKLR1 GAS6 TNFRSF11A LGALS9 CXCL10 TRPM4 GBA LGMN CALR MIA3 GCSAML TNF CCR1 PTPRO MYO1G CSF1 CREB3 ITGB7 CCL4 RIPK3 PTK2B CRKL CSF1R CX3CR1 C3AR1 FUT4 DOCK8 ITGAL
GOBP_MACROPHAGE_ACTIVATION	0.00117831234426449	0.0138655402963251	0.45505986738723	-0.432791981019083	-1.7280014158506	72	LDLR TMEM106A TICAM1 HAVCR2 IFI35 GRN PRKCE SPHK1 MYO18A TNF CD74 FCGR2B IL31RA JUND NMI JAK2 CX3CR1 TLR3 C1QA ZC3H12A SYT11 NR1H3 TNIP2 CD84
GOBP_MAMMARY_GLAND_DEVELOPMENT	0.00117895536715519	0.0138655402963251	0.45505986738723	-0.429276196505425	-1.72976994933563	75	PRLR OAS2 TNFRSF11A BRCA2 ORAI1 PML BAX SOCS2 SRC CSF1 VEGFA JAK2 CSF1R CAPN1 MED1 DEAF1 ESR1 SCRIB RREB1 ITGA2 FASN ZNF703 STAT5A NEURL1 PAM NCOR2 VDR GATA3 PYGO2
GOBP_GLIAL_CELL_DIFFERENTIATION	0.00119197837552384	0.0139680931658858	0.45505986738723	-0.370259235873243	-1.61945638309131	121	CNP LDLR BOK GRN NRROS DAG1 NDRG1 ERBB2 GBA TNF TNFRSF21 CDKN2C SIRT2 TGFB1 SLC45A3 MAP2K1 TNFRSF1B NCSTN DUSP10 PRMT5 PICK1 PRPF19 NSUN5 ABL1 C1QA LRP1 LAMB2 RHEB NF1 HDAC11 MTOR PLEC STAT3 CSK
GOBP_POSITIVE_REGULATION_OF_INNATE_IMMUNE_RESPONSE	0.0012425258254853	0.0145080533436161	0.45505986738723	-0.386536978426636	-1.65770449263733	107	TRIM5 IRF7 HAVCR2 IFI35 ZBP1 TRIM56 PARP9 PLSCR1 ZNFX1 CGAS RNF185 SRC NOD2 NLRC5 HEXIM1 IFI16 NMI SH2D1B HLA-E NECTIN2 RBM14 FFAR2 FCN1 AKIRIN2 IRF3 MED1 IKBKE AIM2 EP300 GBP5 LAG3 HLA-F LILRA2 LAMP1 TRIM62 POLR3C PAK1 TYROBP ZCCHC3 POLR3D IKBKB
GOBP_NUCLEOTIDE_PHOSPHORYLATION	0.0012475003249421	0.0145139285116919	0.45505986738723	-0.431608663930309	-1.72908591933484	69	PRKAG2 CMPK2 OGDH EIF6 P2RX7 SLC2A6 ARL2 PFKP PKM TPI1 FOXK1 GIT1 NCOR1 ZBTB7A EP300 INSR FOXK2 GALK1 SIRT6 STAT3 PRKAG1 LDHA PFKL ENO1 CBFA2T3 DHTKD1 HDAC4 NME7 APP ALDOA HK3 PSEN1 TIGAR ADPGK PRXL2C AK9
GOBP_CELLULAR_RESPONSE_TO_ALCOHOL	0.00126116933984217	0.0146205559897418	0.45505986738723	-0.445377247126429	-1.72709504246407	60	JUP ADCY7 PTGER2 P2RY6 DAG1 PRKCE GRAMD1B LARP1 KCNMB1 SPHK2 XRN1 MLC1 GNB1 KLF2 BRCA1 CES1 RECQL5 SLC23A2
GOBP_POSITIVE_REGULATION_OF_PROTEOLYSIS	0.00127124641744885	0.0146849319254056	0.45505986738723	-0.302541549082645	-1.46929193193255	276	CASP10 NOD1 BOK GRN NUB1 LGALS9 PML SMAD3 BAX HSF1 S100A10 CTSD GBA LGMN TNF BAK1 TNFSF10 RNF185 CRADD MUL1 CAPN3 SRC TRIB2 SGTA ACER2 SIRT2 PSME2 IFI16 PTK2B NLRP3 APH1A PSME1 ANXA2 DISC1 JAK2 NDUFA13 TNFRSF1B RHBDD1 NCSTN ADRM1 BBS7 TRIB3 DDA1 PMAIP1 PSMC4 RNF40 AKIRIN2 ANKIB1 TNFSF15 DAB2 AIM2 SIRT1 MMP14 USP5 CTSH CASP1 RIPK2 CHFR KEAP1 HSPBP1 ZC3H12A MEFV FAS SIRT6 BCL2L13 AXIN1
GOBP_RESPONSE_TO_XENOBIOTIC_STIMULUS	0.00127910565477141	0.0146871987851954	0.45505986738723	-0.323906674692435	-1.52553518904545	214	CBR1 GAS6 SRD5A1 PDE4A HSP90AB1 HSF1 TENT4A E2F1 CALR CD38 STAT1 NCEH1 TNF BAK1 BLOC1S3 P2RX7 EFTUD2 SRC ENG TPMT ACER2 PTK2B MTHFR HSPA5 PLIN2 SRP68 SMPD1 HMOX1 CRKL PRNP TXN2 RECQL5 TXNIP RPN2 FZD1 PARP4 RHBDD3 AIM2 ABCC1 TLR3 TP53 TFRC ABL1 APOBEC3A ITGA2 FOSB ATP1A1 EPHX1 CMBL NCKAP1L ITGA3 ACE PCNA CPT1A ALAD GSTM4 LRP8 PAM GSTO1 SREBF1 AIP CD69 RBM22 CYBA CHEK2 TOP1 GATA3 GPLD1
GOBP_NEGATIVE_REGULATION_OF_LEUKOCYTE_MEDIATED_IMMUNITY	0.0012804920690728	0.0146871987851954	0.45505986738723	-0.464687726381619	-1.75250186081182	53	BST2 IL4I1 HAVCR2 CD300A LGALS9 LILRB1 LILRB4 NOD2 FCGR2B CEACAM1 SERPINB9 HLA-E HMOX1 CX3CR1 HLA-A GFER PARP3 NCKAP1L HLA-F CD84 HFE
GOBP_LIPID_LOCALIZATION	0.00128937304501282	0.0147369890989846	0.45505986738723	-0.311776969928939	-1.50261194724702	254	SLC27A3 LDLR ATP10A MSR1 TNFRSF11A SCARB2 STOML1 PLA2G4C NTSR1 RNF213 OSBP P2RX4 GBA ATP10D GRAMD1B PLSCR1 C2CD2L OSBPL5 CLN3 APOL1 APOL6 APOL3 SREBF2 TNF ACSL5 NPC2 PROCA1 P2RX7 ABCA1 PRELID2 SERAC1 APOL2 NR1H2 CEACAM1 NRIP1 ANXA2 SIGMAR1 PLIN2 ZFYVE1 ATP8B3 AUP1 CES1 FFAR2 LIPC CPT2 APOBR STARD4 SLC66A2 PSAP IKBKE DAB2 ATP8B4 SIRT1 TPCN2 ABCC1 PNPLA2 STX12 C3 LRP1 ZC3H12A STARD3 ACE CPT1A NR1H3…
GOBP_NERVE_DEVELOPMENT	0.00129736171199257	0.0147762670776417	0.45505986738723	-0.557717576596023	-1.86934996180819	31	EPHB2 DAG1 MAFB CITED2 RNF165 KCNA2 PLXNA4
GOBP_DEVELOPMENTAL_MATURATION	0.00132217949087645	0.0150062749209264	0.45505986738723	-0.354533006641238	-1.59760075874343	148	AGRN DAG1 BRCA2 GBA SLC26A6 GATA2 BLOC1S3 TDRD7 AP3D1 TRPC4AP IL15 CCDC154 VEGFA SIRT2 FZD5 PTK2B DISC1 CDKN1C ADGRL1 KLF2 CX3CR1 RERE PICK1 ARCN1 RYR1 KCNIP2 ZBTB16 CLSTN1 ZBTB7A SNX19 C3 C1QA REC8 TMEM79 NR4A2 SEMA4D NF1 ANKRD27 EXT1 ANKRD17 NOM1 CBFB NEURL1 DLG4 SNAPIN SLFN14 GATA3 CDC25B SLC24A4 PPP2R1A NEFL CDC20 FAM20C YTHDF2 BLOC1S5 SLC26A8 ANKS1A RB1 DDIT3 CD63 APP MAP3K13 TYMS SCARF1
GOBP_CELL_MORPHOGENESIS_INVOLVED_IN_DIFFERENTIATION	0.00133475594309081	0.0150621155608725	0.45505986738723	-0.285000573903422	-1.43618503458514	387	EPHB2 CNP HEG1 BMPR2 SRGAP2 GORASP1 DAG1 HSP90AB1 SPG11 S100A10 ERBB2 PLXNB2 RAB8A UNK CALR MERTK RCC2 NIBAN2 DOCK7 GBP1 WASHC2C ABI3 SRC PTPRO NCAM1 TTL RNF165 SEMA5A ITGB7 ST14 VEGFA NEXN NTNG2 CDH23 TAOK2 TESK1 DPYSL2 LLGL1 TIAM1 DISC1 MAP2K1 ZNF385A PLXNA4 LAMA2 MYCBP2 PLOD3 MINK1 CRKL CSF1R TBC1D20 S100A6 SZT2 ATF4 RERE KIF13B CYFIP1 DAB2 ACTN4 CUL7 RAB10 BTBD3 SKIL TRPV2 SCRIB RREB1 ALS2 LY…
GOBP_CELL_CELL_JUNCTION_ASSEMBLY	0.00133637993885745	0.0150621155608725	0.45505986738723	-0.433454506306007	-1.73422557863923	71	EPHB2 JUP HEG1 GPBAR1 PIP5K1C TNF FLCN NPHP4 PTPRO CTNND1 ARL2 FBF1 FZD5 EPB41L3 ARVCF ESAM RHOC ZNF703 ACTB ACE CTNNA1 MICALL2 DLG5 ECT2
GOBP_RESPONSE_TO_OXIDATIVE_STRESS	0.0013516247332147	0.0151056188284834	0.45505986738723	-0.297796992345907	-1.46441954156713	307	CAPN2 NCOA7 NFE2L1 RELA PNPT1 PML HSF1 SPHK1 GBA RIPK1 HSPB1 MAPK7 CD38 STAT1 TNF BAK1 PDGFRB GSS SRC MT-ND6 GCH1 STX2 PSMB5 SLC25A24 SIRT2 MICB RIPK3 PTK2B RHOB SIGMAR1 LONP1 JAK2 ATP13A2 ATOX1 ATP2A2 UCP3 HMOX1 KLF2 HYAL2 PRNP TXN2 STX4 MELK TBC1D24 ATF4 NAPRT TXNIP SLC23A2 FZD1 PRDX1 MGST1 PPARGC1B MPV17 SIRT1 ABCC1 MMP14 ALS2 GFER TP53 ABL1 ALDH3B1 KEAP1 GPX3 NR4A2 ZC3H12A NEIL1 SELENOS SELEN…
GOBP_REGULATION_OF_DEFENSE_RESPONSE_TO_VIRUS	0.00135179123963505	0.0151056188284834	0.45505986738723	-0.452978968405482	-1.7633513514879	61	DHX58 TRIM38 DTX3L APOBEC3F PARP9 LILRB1 ILRUN HERC5 CGAS DDX58 STAT1 IFIT1 MUL1 IL15 APOBEC3G MICB TRIM44 GPATCH3 RNF26 AIM2 IL12RB1
GOBP_INTRINSIC_APOPTOTIC_SIGNALING_PATHWAY_IN_RESPONSE_TO_DNA_DAMAGE	0.00135420057889362	0.0151056188284834	0.45505986738723	-0.421107038171603	-1.72899382023624	83	SHISA5 BOK CDKN1A BRCA2 PML BAX RAD9A E2F1 TNF BAK1 FNIP2 CD74 TMEM109 PIAS4 AEN IFI16 FBH1 ZNF385A TNFRSF1B HMOX1 BRCA1 IKBKE SIRT1 SKIL TP53 ABL1 HIPK2 EP300
GOBP_REGULATION_OF_PEPTIDASE_ACTIVITY	0.00137827951712058	0.0153120201687384	0.45505986738723	-0.308826350605713	-1.49770877504068	263	CASP10 BST2 NOD1 GAS6 BOK LAMP3 GRN C5 SERPING1 LGALS9 PML SMAD3 UBE2Z BAX HSF1 CTSD LGMN IFI6 TNF BAK1 TNFSF10 CRADD MUL1 SRC CST3 ACER2 SERPINF1 PSMB9 VEGFA PSME2 IFI16 NLRP3 APH1A PSME1 ANXA2 SERPINB9 JAK2 NDUFA13 ATP13A2 NCSTN PRNP ADRM1 PMAIP1 AKIRIN2 CARD17 TNFSF15 PSMB8 AIM2 SIRT1 COL7A1 CTSH CASP1 C3 RIPK2 LRP1 KLF4
GOBP_ACTIVATION_OF_CYSTEINE_TYPE_ENDOPEPTIDASE_ACTIVITY_INVOLVED_IN_APOPTOTIC_PROCESS	0.00138284200323454	0.0153120201687384	0.45505986738723	-0.438602102099745	-1.72374345015282	64	CASP10 NOD1 BOK PML SMAD3 BAX TNF BAK1 CRADD MUL1 ACER2 JAK2 PMAIP1 TNFSF15 CTSH CASP1
GOBP_REGULATION_OF_BIOMINERALIZATION	0.00139023121961317	0.0153120201687384	0.45505986738723	-0.471164976718059	-1.74423637660737	47	BMPR2 GAS6 TENT5A ISG15 SMAD3 TRPM4 CCR1 SLC4A2 P2RX7 ACVR1 PTK2B ATRAID TGFB1
GOBP_FEMALE_SEX_DIFFERENTIATION	0.00139157299746698	0.0153120201687384	0.45505986738723	-0.454544847953902	-1.73421103714305	55	SRD5A1 FANCA BRCA2 BAX MERTK BAK1 SRC VEGFA NRIP1 LHFPL2 HSPA5 COL9A3 LFNG ADAMTS1 SIRT1 ESR1 MMP14 TNFAIP6 TIPARP INSR
GOBP_CELLULAR_KETONE_METABOLIC_PROCESS	0.00141640520633752	0.0155326057424716	0.45505986738723	-0.376205111803513	-1.65088062847917	119	CBR1 NMT1 PRKAG2 SRD5A1 PRKCE IRS1 EGR1 AKR1A1 EIF6 CLN3 PDK4 GPD2 CD74 NR1H2 CEACAM1 PNKD COQ8B SLC45A3 TPI1 DHRS9 TRIB3 BRCA1 CES1 SIRT5 COQ9 STARD4 SLC7A7 ETFBKMT FDXR PANK2 DAB2 SIRT1 NCOR1
GOBP_CARDIAC_CHAMBER_MORPHOGENESIS	0.00143622197947788	0.0156968907252026	0.45505986738723	-0.4536279231636	-1.73071272207309	55	HEG1 BMPR2 FGFRL1 LY6E FZD2 CITED2 ACVR1 ENG TGFB1 MYBPC3 PPP1R13L ADAMTS1 FZD1 MED1 TP53
GOBP_REGULATION_OF_MYELOID_CELL_DIFFERENTIATION	0.00146701035913625	0.015979582636766	0.45505986738723	-0.364397684177691	-1.62825237292316	142	IRF7 ISG15 MAFB KLF13 HSF1 LILRB1 KLF10 LILRB4 EIF6 RIPK1 STAT1 GATA2 TNF CCR1 C1QC CD74 HAX1 CSF1 CEACAM1 PTK2B TGFB1 PPARGC1B MED1 ZFP36 TNFAIP6 ZBTB16 TLR3 INPP5D MITF ZNF16 RARG NCKAP1L NF1 UBASH3B ESRRA MTOR CNOT4 RUNX1 TOB2 STAT3 NOTCH2 CD4 SMAP1 HLA-DRB1 GPR137 LDB1 RARA
GOBP_CELLULAR_RESPONSE_TO_STARVATION	0.0015083825983827	0.0163752839944825	0.45505986738723	-0.386841091802864	-1.69233299528271	118	BMPR2 GAS6 PRKAG2 SRD5A1 CDKN1A ATF3 EIF2AK2 GBA KLF10 KPTN PDK4 SREBF2 FLCN FADS1 IFI16 HSPA5 MYBBP1A HSPA8 ZFYVE1 MAP1LC3B2 PMAIP1 SZT2 ATF4 PICK1 TBL2 CLEC16A SIRT1 TP53 TNRC6A COMT ZC3H12A NPRL3 FAS MTOR WDR45B GCN1 STK24 SREBF1 PRKAG1 GAS2L1 RIPOR1 SIK2 EHMT2 SIK1B RRAGA MFSD2A EIF2AK4
GOBP_SMALL_GTPASE_MEDIATED_SIGNAL_TRANSDUCTION	0.00152355923024615	0.0164849108712633	0.45505986738723	-0.289385749549885	-1.44494758807106	357	EPHB2 HEG1 RASGEF1B TNK2 RIN2 SRGAP2 PHACTR4 RRAS KCTD10 RGL1 CDKN1A FGD2 ARHGAP17 ARHGEF10L RASA4B RAB39A NUP62 DNMT1 FAM13A MADD DOCK7 GBF1 FLCN ABCA1 ARHGEF3 PDGFRB SRC CYTH1 CD2AP CSF1 RAP1GAP2 DENND1A CDC42EP4 ARHGAP31 ARHGDIA DOK2 ARHGEF11 CHN2 RHOB SPATA13 CDC42EP1 DENND4B ARHGEF19 TIAM1 VAV2 GNB1 RFXANK HMOX1 CRKL ARHGAP27 RAB35 LRRC59 ARF6 NKIRAS2 NUCB1 ITSN1 DOCK8 CYFIP1 TNFAIP1 SH3BP1 …
GOBP_EPITHELIAL_TUBE_MORPHOGENESIS	0.00154879616168184	0.0167023001356122	0.45505986738723	-0.342087601756374	-1.56576466785198	164	C2CD3 PHACTR4 DAG1 PML SMAD3 CXCL10 FZD2 CITED2 PLXNB2 BRD2 TIMELESS TNF ACVR1 SRC ENG PRKD2 CSF1 ST14 VEGFA SUFU MTHFR RHOB TGFB1 KAT2A BBS7 CSF1R DVL3 DVL2 FZD1 MED1 DEAF1 ESR1 MMP14 SCRIB ABL1 CTSH CTSZ RARG PKD2 SIRT6 EXT1 DLG5 NOTCH2 EPHA4 PLXND1 CCM2 VDR LMO4 MTHFD1L RARA MTHFD1 GATA3
GOBP_POSITIVE_REGULATION_OF_CELL_MATRIX_ADHESION	0.00155570255922859	0.0167212268452185	0.45505986738723	-0.513858605554035	-1.82680768253364	38	JUP RIN2 UTRN RRAS DAG1 SMAD3 S100A10 POLDIP2 CSF1 VEGFA PTK2B DISC1
GOBP_RESPONSE_TO_TOPOLOGICALLY_INCORRECT_PROTEIN	0.00157669029469053	0.0168908801866847	0.45505986738723	-0.361934992753187	-1.60015214707403	127	CREB3L2 BOK FBXO6 HSP90AB1 ATF3 TOR1B EIF2AK2 BAX HSF1 HSPB1 BAK1 RNF185 RHBDD2 DNAJB1 CREB3 HSPA7 HSPA5 HSPA8 ATF6B RHBDD1 AMFR HSPH1 EDEM2 AUP1 TMTC4 ATF4 TMEM129 TBL2 DNAJA1 UGGT2 QRICH1 EP300 SELENOS DNAJC4 HERPUD2 ERP44 FAF2 RNF5 OS9 EDEM1 DAXX DERL1 ERMP1
GOBP_DIOL_BIOSYNTHETIC_PROCESS	0.00162027801054232	0.0171518075689832	0.45505986738723	-0.656699266409619	-1.88168905908533	16	SPHK1 GBA SPTLC2 GCH1 ACER2 SPHK2 PCBD1 QDPR
GOBP_POSITIVE_REGULATION_OF_INTERFERON_ALPHA_PRODUCTION	0.00162027801054232	0.0171518075689832	0.45505986738723	-0.656565015981557	-1.88130438138797	16	IRF7 IFIH1 IRF5 DDX58 STAT1 IRF3 TLR3 RIPK2
GOBP_ENDOPLASMIC_RETICULUM_TO_GOLGI_VESICLE_MEDIATED_TRANSPORT	0.00162343694055808	0.0171518075689832	0.45505986738723	-0.372145174946912	-1.61491341484177	114	CREB3L2 KDELR1 PGAP1 PEF1 YKT6 MIA3 SEC24C COPG1 SEC31A GBF1 LMAN2 TICAM2 STX17 WHAMM YIF1A COPE GOSR1 TRAPPC3 KLHL12 TRAPPC4 TMED9 TBC1D20 LMAN2L TEX261 SEC24D HYOU1 ARCN1 SEC23IP RAB1B ARF4 NRBP2 TMED1 YIF1B CNIH4
GOBP_DNA_CATABOLIC_PROCESS	0.00162501666380532	0.0171518075689832	0.45505986738723	-0.63293333090001	-1.87400448826726	19	ISG20 BAX HSF1 DNASE1 DNASE2 DNASE1L2 FBH1
GOBP_REGULATION_OF_ADAPTIVE_IMMUNE_RESPONSE	0.00162746664548577	0.0171518075689832	0.45505986738723	-0.354391232523155	-1.59852480835146	151	EPHB2 ADCY7 IRF7 IL4I1 HAVCR2 TRPM4 LILRB1 LILRB4 TNF P2RX7 RSAD2 MR1 NOD2 PKN1 FCGR2B CEACAM1 FZD5 RIPK3 NLRP3 TGFB1 HLA-E TNFRSF1B NECTIN2 TNFSF13B DUSP10 CD274 IRF1 TRAF2 HLA-A LOXL3 SIRT1 IL12RB1 TFRC C3 RIPK2 PARP3 ADA ZC3H12A NCKAP1L NFKBID TNFSF13 IL27RA HLA-F HFE CD4 CD40 HLA-DRB1 TNFAIP3
GOBP_POSITIVE_REGULATION_OF_INTRACELLULAR_TRANSPORT	0.00163462558967413	0.0171715037672563	0.45505986738723	-0.347389793936	-1.5731171758596	155	JUP NMT1 GAS6 PGAP1 TM9SF4 HSP90AB1 SMAD3 ERBB2 SREBF2 VPS11 PTPN23 FZD5 ATG13 HDAC3 MLC1 CAMK1 TGFB1 ANXA2 HPS4 JAK2 EDEM2 HYAL2 PRNP TBC1D20 EZR TCF7L2 B3GAT3 SAE1 DAB2 GZMB ZC3H12A BCAS3 NUMA1 PRKCD PCNT TRIM28 EDEM1 MICALL2 RAB29 RHOU PDCD5 SPAG5 ECT2 RBM22 NCBP2 KHDRBS1 CD81 TCAF1 STOM SNAPIN ZPR1 RIPOR1
GOBP_REGULATION_OF_PHOSPHATIDYLINOSITOL_3_KINASE_ACTIVITY	0.00164902656285472	0.0172669039452465	0.45505986738723	-0.493616151316361	-1.81222232169926	44	AMBRA1 RUBCN SOCS1 IRS1 SOCS2 PLGLB2 CISH WDR81 PDGFRB SRC NOD2 PTK2B TGFB1 VAV2
GOBP_REGULATION_OF_PROTEIN_DEPHOSPHORYLATION	0.001671051309973	0.0174412622256346	0.45505986738723	-0.425514176803379	-1.70736385769877	73	AMBRA1 MASTL CD300A HSP90AB1 STYXL1 GBA TNF SYMPK PDGFRB PTPA VRK3 TGFB1 JAK2 PPP1R11 SMPD1 SPPL3 PPP6R2 PTBP1 NCKAP1L CD33 MTOR PPP1R7 PRKCD PPP2R5D HTT PPP1R16A PPP6R1 GNAI2
GOBP_POSITIVE_REGULATION_OF_TRANSFERASE_ACTIVITY	0.00170882485845179	0.0177783509312004	0.45505986738723	-0.283794288968598	-1.42475734436536	375	EPHB2 AMBRA1 PRLR BMPR2 GAS6 MASTL PRKAG2 TNFRSF11A DAG1 CDKN1A SOCS1 DTX3L CD300A FGD2 HSP90AB1 IRS1 EGR1 ERBB2 CCNYL1 DBF4B MERTK CCND3 MADD TNF P2RX7 DCUN1D3 MOB3C CD74 PDGFRB UBE2S SRC NOD2 CSF1 VEGFA DIPK2A FZD5 RIPK3 PTK2B TAOK2 MAP3K10 CAMK1 TGFB1 MAP2K1 CCNK MAP2K2 JAK2 VAV2 VAC14 TELO2 PRNP TRIB3 CSF1R DVL3 DVL2 MAP3K12 SASH1 TNFSF15 TRAF2 SIRT1 PHB TLR3 ALS2 ABL1 TRAF4 KLF4 MAP3K11 TPX2…
GOBP_POSITIVE_REGULATION_OF_FIBROBLAST_PROLIFERATION	0.00176459260273022	0.0182998964487613	0.45505986738723	-0.537697946214982	-1.82108703038241	32	GAS6 CDKN1A PML E2F1 SPHK1 CD74 PDGFRB S100A6 ZMIZ1 ESR1 ABL1 CCNB1 SIRT6
GOBP_BIOMINERALIZATION	0.00177801379929466	0.0183803592118168	0.45505986738723	-0.413245890214854	-1.67288257707	79	BMPR2 GAS6 TENT5A ISG15 SMAD3 TRPM4 KLF10 CCR1 SLC4A2 P2RX7 ACVR1 SLC20A1 TFIP11 CCDC154 PTK2B ATRAID TGFB1 TUFT1
GOBP_REGULATION_OF_CELL_MORPHOGENESIS	0.00180119735220142	0.0185609098579232	0.45505986738723	-0.325695303003791	-1.53552026855169	208	EPHB2 MOV10 ATP10A DAG1 FGD2 S100A10 PLXNB2 CORO1B CALR RCC2 MUL1 GBP1 WASHC2C SRC DIAPH1 FMNL2 CDC42EP4 VEGFA NTNG2 PTK2B TAOK2 RHOB CDC42EP1 TESK1 PLXNA4 DAPK3 LARP4 CRKL LIMD1 CSF1R EPB41L3 EZR DVL3 DVL2 SLC23A2 CFDP1 CYFIP1 DAB2 ACTN4 CUL7 RHOC RREB1 ABL1 SYNE3 PLEKHO1 ENPP2 CFL1 SEMA4D RAC1 STRIP1 ANKRD27 FMNL1 PLAA FGD6 CORO1A LRP8 PTK2 RHOU BAIAP2 EPHA4 PLXND1 UNC13D DLG4 MARK2 RHOBTB1 CFA…
GOBP_FOCAL_ADHESION_ASSEMBLY	0.00180976404571064	0.0185901711784074	0.45505986738723	-0.436219873588196	-1.68862154630673	57	SMAD3 S100A10 POLDIP2 RCC2 PTPRA SRC PIP5K1A WHAMM VEGFA PTK2B TAOK2 DAPK3 DUSP3 MMP14 TRIP6 ABL1 ITGA2 SORBS1 RAC1 BCAS3 SLC9A1
GOBP_REGULATION_OF_PROTEIN_BINDING	0.00182642979041437	0.0187021801251894	0.45505986738723	-0.352241889459833	-1.58595386938344	145	TICAM1 CDKN1A DTX3L HSP90AB1 BAX HSF1 POLDIP2 IFIT2 GTF2F1 SYMPK IFIT1 SRC TRIM21 TFIP11 RFNG CAMK1 ANXA2 TIAM1 DISC1 DACT1 ATP2A2 AMFR SPPL3 TRIB3 TCF7L2 LFNG DAB2 ABL1 RIPK2 HIPK2 LRP1 EP300 CTSZ UBASH3B PRMT7 ACTB ACE PRKCD DERL1 MEN1 PEX14 ADAM15 HFE PPP2CB PLXND1 SNAPIN HDAC5 MARK2 IDE CDK5 HDAC4 STK3 PLK1 STUB1 PIN1 TMBIM6
GOBP_VACUOLAR_TRANSPORT	0.00184544033069631	0.0188374192246548	0.45505986738723	-0.357990159039465	-1.59068733842612	135	MVB12A ANKFY1 SCARB2 GRN DTX3L UEVLD CLN3 VPS11 PTPN23 WASH3P AP3D1 CHMP5 NAGPA AP1G2 RHOB VPS16 ARSB HSPA8 ATP13A2 GAK CHMP1A SPTBN5 VPS39 PSAP PLEKHM1 VPS18 GGA3 CLEC16A TPCN2 M6PR ALS2 LRP1 SORT1 RBSN ARL8B HMGXB4 GNPTAB HGS EPG5 LAMP1 SNAPIN
GOBP_ANTIGEN_PROCESSING_AND_PRESENTATION_OF_EXOGENOUS_ANTIGEN	0.0018638830995898	0.0189660330447288	0.45505986738723	-0.519995138295425	-1.83123462330524	37	CTSL CTSD TAP1 LGMN CD74 MR1 AP3D1 FCGR2B IFI30 PSME1 HLA-E LNPEP HLA-A FCER1G HLA-DPA1 HLA-F
GOBP_POSITIVE_REGULATION_OF_ION_TRANSPORT	0.00188111028309236	0.0190815124341181	0.45505986738723	-0.363136960500963	-1.61194853992789	130	EPHB2 STAC3 ATP1B1 P2RY6 TNFRSF11A ORAI1 CXCL10 NTSR1 BAX P2RX4 CCR1 BAK1 ATP1B3 P2RX7 CAPN3 PDGFRB MLLT6 CCL4 KCNMB1 SPHK2 GABBR1 CACNB3 ATF4 KCNIP2 GLRX ACTN4 TRPV2 ABL1 LILRA5 PKD2 SLC9A1 RAB3GAP1 HTT GSTO1 LILRA2 F2R TCAF1
GOBP_ANTIVIRAL_INNATE_IMMUNE_RESPONSE	0.00191467518389088	0.0193173922725655	0.45505986738723	-0.653039615728229	-1.87120279086564	16	OAS1 CXCL10 MX1 DDX58 IFIT1 RNF135 PHB
GOBP_REGULATION_OF_INTRACELLULAR_TRANSPORT	0.00191626626979855	0.0193173922725655	0.45505986738723	-0.306161242912846	-1.4680719392348	251	JUP NMT1 GAS6 PGAP1 IFI27 UBAC2 RANGAP1 TM9SF4 HSP90AB1 SMAD3 MX2 ERBB2 SP100 XPO1 SREBF2 VPS11 PTPN23 HAX1 SRC FZD5 ATG13 HDAC3 SUFU MLC1 CAMK1 TGFB1 ANXA2 MAP2K1 HPS4 MAP2K2 MYBPC3 JAK2 ATP13A2 BARD1 EDEM2 HYAL2 PRNP TBC1D20 EZR TCF7L2 B3GAT3 SAE1 DAB2 GZMB NOLC1 ZC3H12A NF1 BCAS3 NUMA1 DNAJC13 PRKCD PCNT OS9 TRIM28 EDEM1 MICALL2 RAB29 SREBF1 RHOU PDCD5 SPAG5 ECT2 RBM22 LAMP1 NCBP2 KHDRBS1 CD81…
GOBP_T_CELL_APOPTOTIC_PROCESS	0.00203901424142981	0.0204911462157312	0.431707695803346	-0.508104125764007	-1.80635005513227	38	KDELR1 LGALS9 BAX RIPK1 GIMAP8 BAK1 RIPK3 CD274 DOCK8 TP53 ADA FAS LMBR1L
GOBP_DETECTION_OF_STIMULUS	0.00205232582919104	0.0205612643257843	0.431707695803346	-0.38809059134781	-1.61209671404836	90	JUP OR52K2 NOD1 NMT1 RTP4 OR52K1 NTSR1 PIEZO1 TIMELESS TNF GNA11 NOD2 GNGT2 PKD1L1 KCNMB1 NLRP3
GOBP_MITOCHONDRIAL_DEPOLARIZATION	0.00207831880786686	0.0207051796012464	0.431707695803346	-0.651343037307223	-1.86634145902627	16	BOK HSH2D IFI6 P2RX7 SRC
GOBP_POSITIVE_REGULATION_OF_LIPID_LOCALIZATION	0.00207944810536239	0.0207051796012464	0.431707695803346	-0.433929117182351	-1.68270119747206	60	MSR1 TNFRSF11A NTSR1 P2RX4 SREBF2 ACSL5 P2RX7 ABCA1 NR1H2 ANXA2 PLIN2 CES1 IKBKE DAB2 SIRT1 C3 LRP1 ZC3H12A NR1H3 PRKCD ZDHHC8
GOBP_NEURON_DEATH	0.00212317569847706	0.021075927575708	0.431707695803346	-0.311765961668527	-1.4779337861217	222	CAPN2 BOK NCOA7 GRN HSP90AB1 BAX EGR1 HSF1 CASP7 GBA CLN3 LGMN EIF4G1 TNF TNFRSF21 CSF1 FCGR2B SERPINF1 PTK2B HSPA5 SIGMAR1 JAK2 TNFRSF1B ATP13A2 HMOX1 NCSTN PRNP CX3CR1 TMTC4 TBC1D24 ATF4 MAP3K12 SLC23A2 CIT HYOU1 FZD1 ALKBH1 TRAF2 SIRT1 GFER TP53 ABL1 C1QA HIPK2 MAP3K11 NR4A2 CTSZ NF1 NRBP2 DRAXIN FAS AP2B1 IL27RA SLC9A1 HLA-F CORO1A EGLN3 DAXX TRPM2 RAB29 MEAK7 POLB MYBL2 PIGT F2R ZPR1 GATA3 C…
GOBP_REGULATION_OF_CELL_CELL_ADHESION	0.00217587808627776	0.0215332325245658	0.431707695803346	-0.297292296045953	-1.45980079933645	300	AMBRA1 CD83 IL4I1 HAVCR2 RELA BTN2A2 SOCS1 CD300A LGALS9 PIEZO1 ERBB2 SH2B3 CITED2 LILRB1 LILRB4 MAPK7 MIA3 TNF TNFRSF21 PTPN23 CD74 SRC NOD2 AP3D1 LGALS9C IL1RN IL15 LGALS1 FCGR2B CEACAM1 VEGFA NLRP3 TGFB1 SART1 CHST2 HLA-E JAK2 FXYD5 MINK1 HSPH1 TNFSF13B PRNP EMILIN2 DUSP10 DUSP3 CD274 FUT4 DOCK8 IRF1 HLA-A ZMIZ1 SLC7A1 LOXL3 ZBTB16 IL12RB1 SCRIB SPN TFRC ABL1 RIPK2 KLF4 ZNF703 ADA HLA-DPA1 CD8…
GOBP_POSITIVE_REGULATION_OF_PHAGOCYTOSIS	0.00225046388466501	0.0221785788134891	0.431707695803346	-0.460727096668298	-1.70559570725144	47	GAS6 MYO18A IL15RA CALR GATA2 MERTK TNF LMAN2 NOD2 IL15 FCGR2B FCN1 IL2RB FCER1G C3 ITGA2 NCKAP1L
GOBP_NEGATIVE_REGULATION_OF_LEUKOCYTE_PROLIFERATION	0.00225845667511972	0.0221785788134891	0.431707695803346	-0.432832412102416	-1.6755085709507	57	IL4I1 HAVCR2 BTN2A2 CD300A LGALS9 ERBB2 LILRB1 LILRB4 TNFRSF21 LGALS9C PKN1 FCGR2B PRNP CD274 SCRIB SPN INPP5D CD86 DLG5 HLA-DRB1 LGALS9B TNFAIP3 MAD1L1 TYROBP PTPN6 GSTP1
GOBP_INTRINSIC_APOPTOTIC_SIGNALING_PATHWAY_BY_P53_CLASS_MEDIATOR	0.00226158644093188	0.0221785788134891	0.431707695803346	-0.430644922274221	-1.6699656642114	60	SHISA5 BOK CDKN1A BRCA2 PML BAX E2F1 CD74 TMEM109 AEN IFI16 ZNF385A MYBBP1A PMAIP1 SIRT1 TP53 HIPK2 EP300
GOBP_REGULATION_OF_SYNAPSE_STRUCTURE_OR_ACTIVITY	0.00229979699169083	0.0224853645633386	0.431707695803346	-0.379007280962031	-1.61451787555454	101	EPHB2 AGRN DAG1 CLN3 EIF4G1 TNF ABI3 PTPRO FCGR2B IL10RA NTNG2 CAMK1 DISC1 DCTN1 ADGRL1 HSPA8 PRNP ARF6 COLQ FZD1 CYFIP1 CLSTN1 ABL1 CFL1 ARHGAP22 SEMA4D ARF4 TUBB LRFN4 CLSTN3 SLIT1 LRP8 NEURL1 DLG5 BAIAP2 LZTS3 EPHA4 PDLIM5
GOBP_REGULATION_OF_CELL_PROJECTION_ORGANIZATION	0.00231212222669908	0.0224952919028756	0.431707695803346	-0.273902790836657	-1.38760104012368	413	EPHB2 AGRN CREB3L2 MOV10 BMPR2 GORASP1 SCARB2 FKBP4 GRN STYXL1 DGUOK P2RX4 PLXNB2 KCTD17 CORO1B CLN3 CD38 SF3A2 RCC2 SRGAP2C P2RX7 FXR2 ABI3 SRC PTPRO SEMA5A FCGR2B CDC42EP4 TBC1D5 SERPINF1 VEGFA NTNG2 PTK2B CDC42EP1 TESK1 CAMK1 HSPA5 TIAM1 DISC1 TBC1D1 MAP2K1 PLXNA4 ARSB FAM98A GAK CRKL MAP4 KAT2A PRNP TBC1D20 TBC1D2 TBC1D9B EZR TBC1D24 KIF24 DVL3 ARF6 DVL2 FZD1 PLEKHM1 KIF13B CYFIP1 DAB2 CUL7 S…
GOBP_POSITIVE_REGULATION_OF_INTERLEUKIN_8_PRODUCTION	0.00231467267269268	0.0224952919028756	0.431707695803346	-0.481185258839406	-1.76658455080116	44	NOD1 RELA LGALS9 RIPK1 DDX58 TNF CD74 NOD2 PRKD2 MYD88 HYAL2 FFAR2 FCN1
GOBP_REGULATED_EXOCYTOSIS	0.00237270016527134	0.0229904021984202	0.431707695803346	-0.350896095607907	-1.56473983171891	139	OTOF CD300A LGALS9 ARHGAP17 NAPA SDF4 SCAMP5 SNAP29 PIP5K1C GATA2 P2RX7 SYNGR2 FCGR2B STX2 CEACAM1 SPHK2 ATP2A2 HMOX1 STX4 PTGDS GIT1 VPS18 RAB10 SCRIB TMEM79 CTBP2 NCKAP1L SYT11 HLA-F ARL8B CD84 CORO1A RAB3GAP1 STX11 LAMP1 SNPH UNC13D SNAPIN PRAM1 GNAI2 MILR1 SNX6 CDK5 FGR ITGAM DNAJC5 ABCC4 ITGB2 STXBP2 RAC2 PLEK FES SPI1 GAB2 PSEN1 MICAL1 VAMP8
GOBP_POSITIVE_REGULATION_OF_LEUKOCYTE_MIGRATION	0.00245400764757036	0.0237074667381351	0.431707695803346	-0.391713126066369	-1.63060719932922	88	CMKLR1 GAS6 LGALS9 CXCL10 P2RX4 LGMN CALR MIA3 TNF CCR1 CD74 CSF1 CREB3 CCL4 VEGFA PTK2B CSF1R CX3CR1 C3AR1 FUT4 DOCK8 MMP14 SPN ITGA2 NCKAP1L RAC1
GOBP_POSITIVE_REGULATION_OF_CYTOKINE_PRODUCTION_INVOLVED_IN_IMMUNE_RESPONSE	0.00252232814324541	0.0242517545865901	0.431707695803346	-0.445673659894221	-1.69004630064134	54	TICAM1 LILRB1 SCIMP DDX58 RSAD2 CD74 NOD2 FZD5 SPHK2 NLRP3 HLA-E FFAR2 TRAF2 HLA-A SIRT1 SPON2 SEMA7A
GOBP_DEFENSE_RESPONSE_TO_BACTERIUM	0.00252993240996404	0.0242517545865901	0.431707695803346	-0.344266068341925	-1.55559279912336	154	PLAC8 NOD1 OAS2 HAVCR2 GRN ISG15 OAS1 RBCK1 RNF213 OAS3 STAB1 ZNFX1 GBP4 SHC1 TNF P2RX7 SIGLEC16 MR1 NOD2 MYD88 SIRT2 GSDMD RNASE2 IGHV3-23 HLA-E PPP1R11 MAPKBP1 IGLC3 EMILIN2 IGHG2 GNLY IRF8 HLA-A FCER1G TLR3 SPN RIPK2 SPON2 SYT11 LYZ IL27RA PRKCD IGHV2-5 TRDC ANKRD17 NOTCH2 CD4 RNASE6 CYBA IGHV4-39 GSDMB MPEG1 IGHV1-18 IGLL5 GBP2
GOBP_FILOPODIUM_ASSEMBLY	0.00253479434494185	0.0242517545865901	0.431707695803346	-0.481185509105494	-1.77995666055558	46	EPHB2 AGRN S1PR2 SRGAP2 FGD2 CLN3 SRGAP2C FXR2 SPATA13 EZR ARF6 BCAS3 FGD6 PRKCD TRPM2 NEURL1
GOBP_MUSCLE_TISSUE_DEVELOPMENT	0.00254023307438097	0.0242517545865901	0.431707695803346	-0.318240796223017	-1.48278140093711	187	HEG1 STAC3 BMPR2 LY6E SMAD3 ATF3 EGR1 CITED2 CALR NIBAN2 MAML1 FLCN PDGFRB ACVR1 ENG SMAD1 VEGFA DIPK2A SIRT2 USP19 VAMP5 CSRP1 ZNF689 POPDC2 TGFB1 MYBPC3 KAT2A PPP1R13L RYR1 GTF3C5 MED1 FRS2 TIPARP NLN EP300 NPRL3 MAFF NR4A1 NF1 SELENON PKD2 MTOR SLC9A1 RUNX1 AKAP13 ZFAND5 PLEC HIVEP3 NEURL1 EFEMP2 JARID2 NOTCH2
GOBP_REGULATION_OF_MEMBRANE_DEPOLARIZATION	0.00254869600322202	0.0242611942124888	0.431707695803346	-0.578468955916005	-1.83469899807865	24	BOK NTSR1 TRPM4 HSH2D IFI6 P2RX7 SRC
GOBP_RESPONSE_TO_FLUID_SHEAR_STRESS	0.00256190168199519	0.0243155931571824	0.431707695803346	-0.567013160350697	-1.82995977178697	26	P2RX4 CITED2 MAPK7 SREBF2 P2RX7 ABCA1 PDGFRB SRC HDAC3 PTK2B KLF2 KLF4 PKD2 ACE PLEC
GOBP_ANTIGEN_RECEPTOR_MEDIATED_SIGNALING_PATHWAY	0.00260778153442353	0.0246155610225944	0.431707695803346	-0.341353668328311	-1.57181859651596	172	BTN2A3P RELA BTN2A2 BTN3A3 CD300A RBCK1 BAX LILRB4 CD38 CMTM3 GCSAML BTN3A1 TNFRSF21 GBP1 PRKD2 PHPT1 FCGR2B CEACAM1 ELF1 ERMAP CACNB3 IGHV3-23 NECTIN2 CRKL SPPL3 PRNP IGLC3 IGHG2 EZR DUSP3 HLA-A ABL1 RIPK2 KLHL6 ADA INPP5D ZC3H12A NCKAP1L CD247 NFKBID IGHV2-5 TRDC RAB29 CSK HLA-DRB1 LCP2 THEMIS2 KHDRBS1 CD81 IGHV4-39 GATA3 PRAM1 IGHV1-18 IGLL5 PTPN6 IKBKB RC3H2 IGHV3-21 RFTN1 STAP1 EIF2B2 ICOSLG…
GOBP_REGULATION_OF_TUMOR_NECROSIS_FACTOR_MEDIATED_SIGNALING_PATHWAY	0.00260867313363292	0.0246155610225944	0.431707695803346	-0.483166345807298	-1.72598717966649	39	GAS6 SPHK1 RIPK1 PIAS4 NKIRAS2 TRAF2 SPPL2A CASP1 NOL3 PPP2CB TNFAIP3 GSTP1 IKBKB PYCARD SHARPIN TNFRSF1A SPATA2
GOBP_REGULATION_OF_FAT_CELL_DIFFERENTIATION	0.00262608029187201	0.0247079902243957	0.431707695803346	-0.403334545351714	-1.63302133611174	77	CMKLR1 SMAD3 TRPM4 E2F1 CCDC85B GATA2 TNF FLCN TRIB2 SIRT2 TGFB1 ZNF385A TRIB3 DUSP10 BBS12 SIRT1 ZFP36 ZBTB16 RREB1 ZC3H12A SORT1 AXIN1 TAF8 AAMDC CCDC71L
GOBP_NEGATIVE_REGULATION_OF_LEUKOCYTE_CELL_CELL_ADHESION	0.00265120001148977	0.024872240570219	0.431707695803346	-0.383153932778776	-1.59869188466282	92	IL4I1 HAVCR2 BTN2A2 SOCS1 CD300A LGALS9 ERBB2 LILRB1 LILRB4 MIA3 TNFRSF21 CD74 LGALS9C FCGR2B CEACAM1 PRNP DUSP3 CD274 IRF1 LOXL3 SCRIB SPN KLF4 CD86 ZC3H12A NCKAP1L LAG3 RUNX1 CBFB DLG5 HFE FGL2 HLA-DRB1 LGALS9B
GOBP_REGULATION_OF_PROTEIN_LOCALIZATION_TO_CELL_PERIPHERY	0.00267575758436069	0.0249721654445513	0.431707695803346	-0.381999417850704	-1.57813784587637	85	EPHB2 STAC3 DAG1 PRKCE CLN3 ZDHHC5 EPB41L2 TNF GBP1 ABI3 TGFB1 TMBIM1 PRNP STX4 EZR ARF6 DAB2 MMP14 SQSTM1 PTPN9 LRP1 SORBS1 ITGA3 ACTB NUMA1 ZDHHC8
GOBP_REGULATION_OF_ANTIGEN_RECEPTOR_MEDIATED_SIGNALING_PATHWAY	0.00267723770015523	0.0249721654445513	0.431707695803346	-0.429511776904133	-1.66265428236196	57	RELA BTN2A2 CD300A LILRB4 CMTM3 GCSAML GBP1 PRKD2 PHPT1 FCGR2B CEACAM1 ELF1 NECTIN2 PRNP EZR DUSP3
GOBP_NEGATIVE_REGULATION_OF_NATURAL_KILLER_CELL_MEDIATED_IMMUNITY	0.00268721209035365	0.0249933823647219	0.431707695803346	-0.628747596763301	-1.80873512496731	17	HAVCR2 LGALS9 LILRB1 CEACAM1 SERPINB9 HLA-E HLA-A GFER HLA-F CLEC12B
GOBP_MEMBRANE_BIOGENESIS	0.00272930410348128	0.0253123460568578	0.431707695803346	-0.482151976377098	-1.72236360644546	39	EPHB2 S100A10 REEP4 STX2 CHMP5 SIRT2 ANXA2 PEX16 GAK CHMP1A STX4 BANF1 REEP3
GOBP_NEGATIVE_REGULATION_OF_ANTIGEN_RECEPTOR_MEDIATED_SIGNALING_PATHWAY	0.00275284850543992	0.0254579665203931	0.431707695803346	-0.556602528772245	-1.82942548193877	28	BTN2A2 CD300A LILRB4 GBP1 PHPT1 FCGR2B CEACAM1 ELF1 PRNP EZR DUSP3
GOBP_OLIGODENDROCYTE_DIFFERENTIATION	0.00276398556267241	0.0254883441375984	0.431707695803346	-0.444263055769891	-1.68469712590537	54	CNP BOK DAG1 ERBB2 TNFRSF21 CDKN2C SLC45A3 TNFRSF1B NCSTN DUSP10 PRMT5 NSUN5 RHEB NF1 HDAC11 MTOR
GOBP_MULTI_MULTICELLULAR_ORGANISM_PROCESS	0.0027940739489648	0.0256928159726338	0.431707695803346	-0.372382055069384	-1.5797239414485	100	ADCY7 CAPN2 PRLR BMPR2 HAVCR2 FKBP4 PLA2G4C LGALS9 CITED2 CALR CD38 IGFBP7 APOL2 VEGFA SPHK2 LNPEP KPNA6 UBE2Q1 EPN1 MED1 DEDD ITGA5 ESR1 ITGA2 FOSB MAFF ITGA3 ACE TRIM28 MEN1 PAM VDR RARA
GOBP_REGULATION_OF_INTRACELLULAR_PROTEIN_TRANSPORT	0.00281384062946593	0.0258014878057808	0.431707695803346	-0.327802866005084	-1.51087536791195	175	JUP NMT1 GAS6 IFI27 UBAC2 RANGAP1 TM9SF4 HSP90AB1 SMAD3 ERBB2 SP100 XPO1 SREBF2 VPS11 HAX1 FZD5 ATG13 HDAC3 SUFU CAMK1 TGFB1 HPS4 JAK2 ATP13A2 BARD1 EDEM2 HYAL2 PRNP TCF7L2 B3GAT3 SAE1 GZMB NOLC1 ZC3H12A NF1 BCAS3 PRKCD PCNT OS9 TRIM28 EDEM1 MICALL2 RAB29 SREBF1 RHOU PDCD5 ECT2 RBM22 CD81 TCAF1 STOM ZPR1 RIPOR1
GOBP_RAS_PROTEIN_SIGNAL_TRANSDUCTION	0.00288223356001742	0.0263541693966663	0.431707695803346	-0.300588204842437	-1.43960092929386	246	EPHB2 HEG1 RASGEF1B PHACTR4 RRAS KCTD10 RGL1 CDKN1A ARHGAP17 RASA4B RAB39A NUP62 DNMT1 MADD GBF1 FLCN ABCA1 ARHGEF3 PDGFRB CYTH1 CSF1 DENND1A CDC42EP4 ARHGDIA DOK2 ARHGEF11 RHOB CDC42EP1 DENND4B TIAM1 GNB1 RFXANK CRKL RAB35 LRRC59 ARF6 NKIRAS2 CYFIP1 TNFAIP1 SH3BP1 SQSTM1 RREB1 ALS2 ZNF304 TP53 ABL1 BRAP CFL1 GPR35 NF1 RAC1 FOXM1 IQSEC1 ITGA3 ARFGEF2 TRIM28 MRAS AKAP13 CDK2 DOK1 AUTS2 NOTCH2 RHOU…
GOBP_POSITIVE_REGULATION_OF_CELL_PROJECTION_ORGANIZATION	0.0029184122239507	0.0266097043294071	0.431707695803346	-0.310291284506334	-1.46942650879973	219	EPHB2 AGRN CREB3L2 BMPR2 SCARB2 GRN STYXL1 PLXNB2 KCTD17 CORO1B SF3A2 P2RX7 SRC SEMA5A CDC42EP4 SERPINF1 VEGFA PTK2B CDC42EP1 CAMK1 HSPA5 TIAM1 DISC1 MAP2K1 PLXNA4 ARSB FAM98A KAT2A DVL3 DVL2 FZD1 PLEKHM1 CYFIP1 CUL7 SKIL TRPV2 RREB1 CROCC ABL1 PACSIN1 ITGA2 EP300 ENPP2 SEMA7A SEMA4D RAC1 BCAS3 ITGA3 SETX FIG4 ANKRD27 MTOR STK24 LRP8 NEURL1 AUTS2 HTT NCKIPSD BAIAP2 EZH2 EPHA4 PLXND1
GOBP_REGULATION_OF_INFLAMMATORY_RESPONSE	0.00292657561478692	0.0266097043294071	0.431707695803346	-0.305021051999796	-1.44567093954008	226	USP18 LDLR TNFRSF11A RELA IFI35 GRN FANCA ZBP1 SMAD3 SPHK1 TRADD GBA DAGLB RIPK1 MAPK7 TNF SRC NOD2 MYD88 IL15 LGALS1 FCGR2B SERPINF1 DNASE1 PIK3AP1 NLRP3 DAGLA NMI RHBDF2 HLA-E JAK2 TNFRSF1B HYAL2 DUSP10 FFAR2 GIT1 IRF3 RHBDD3 ESR1 ABCC1 ZFP36 TNFAIP6 TLR3 CASP1 C3 ITGA2 KLF4 ADA SEMA7A SELENOS MEFV LILRA5 ACE SYT11 NR1H3 PRKCD
GOBP_POSITIVE_REGULATION_OF_REGULATORY_T_CELL_DIFFERENTIATION	0.00296199788139798	0.0268565506229549	0.431707695803346	-0.635918926378088	-1.82214561129805	16	AMBRA1 IL4I1 BTN2A2 SOCS1 LGALS9 LILRB4
GOBP_MUSCLE_STRUCTURE_DEVELOPMENT	0.00300088808581158	0.0271333780683688	0.431707695803346	-0.285899786456397	-1.41587340814281	327	CAPN2 HEG1 STAC3 BMPR2 UTRN FGFRL1 LY6E DAG1 SMAD3 ATF3 CXCL10 PIEZO1 EGR1 FZD2 CITED2 PLD3 DNMT1 CALR HIRA TNF NIBAN2 MAML1 CD164 CAPN3 PDGFRB ACVR1 ENG MRTFA LGALS1 RNF165 SMAD1 MYOF TNNT1 RBPMS2 VEGFA SIRT2 HDAC3 USP19 VAMP5 CSRP1 MED28 CAMK1 ZNF689 POPDC2 TGFB1 LAMA2 MYBPC3 ATP2A2 KAT2A TCF7L2 FOXK1 FZD1 RYR1 GTF3C5 MED1 ACTN4 SIRT1 FRS2 MMP14 IGFBP3 PLEKHO1 UNC45A NLN EP300 PTBP1 MAFF NR4A1 …
GOBP_NEGATIVE_REGULATION_OF_PROTEIN_MODIFICATION_PROCESS	0.00303450729295534	0.0273611407581473	0.431707695803346	-0.273581571864549	-1.37269178985013	371	EPHB2 HEG1 PARP10 MASTL PRKAG2 NCOA7 RELA ISG15 CDKN1A PRKCE SOCS1 DTX3L CD300A STYXL1 BAX PARP14 SH2B3 GBA DUSP7 LILRB4 ADAR HSPB1 NUP62 EIF4G1 DNMT1 TNF BAK1 FLCN DCUN1D3 CAPN3 ENG YWHAG PTPA TRIM21 PTPRO TRIB2 HEXIM1 PKN1 LATS2 ACER2 CEACAM1 MLLT6 CDKN2C SIRT2 TINF2 SPHK2 GADD45B TRIM44 TESK1 TGFB1 CDKN1C SENP2 PPP1R11 SMPD1 CRKL HYAL2 PRNP TRIB3 DUSP10 BRCA1 PHF1 U2AF2 DUSP3 MVP SIRT1 DNAJA1 …
GOBP_REGULATION_OF_VESICLE_MEDIATED_TRANSPORT	0.00304566920824334	0.0273857126037614	0.431707695803346	-0.28223755473578	-1.40415443500301	349	RUBCN TNK2 EHD4 GAS6 PGAP1 ANKFY1 CD300A LGALS9 SCAMP5 SPHK1 LILRB1 RAB8A MYO18A PLSCR1 CLN3 IL15RA CALR GATA2 MERTK TNF VPS11 PTPN23 LMAN2 SRC NOD2 NSF CD2AP IL15 FCGR2B TBC1D5 NR1H2 CEACAM1 CD151 VEGFA SEPTIN4 SPHK2 LRSAM1 ANXA2 MAP2K1 MAP2K2 ATP13A2 ATP2A2 SMPD1 HMOX1 STX4 TBC1D20 EZR SNX17 FCN1 GIT1 ARF6 PICK1 VPS18 IL2RB FCER1G CPLANE2 DAB2 TPCN2 RAB10 SCRIB ABL1 PACSIN1 C3 ITGA2 LRP1 INSR N…
GOBP_POSITIVE_REGULATION_OF_PROTEIN_LOCALIZATION_TO_CELL_PERIPHERY	0.00308121112641305	0.0276162018548449	0.431707695803346	-0.476170260411952	-1.76140471926165	46	EPHB2 STAC3 PRKCE CLN3 ZDHHC5 EPB41L2 TNF PRNP STX4 EZR ARF6 SQSTM1 PTPN9 LRP1 SORBS1 ITGA3 NUMA1 ZDHHC8
GOBP_REGULATION_OF_MACROPHAGE_DIFFERENTIATION	0.00309291361103348	0.0276162018548449	0.431707695803346	-0.634397282381742	-1.81778553202554	16	HSF1 RIPK1 GATA2 C1QC CSF1 TGFB1
GOBP_REGULATION_OF_BLOOD_PRESSURE	0.00310105881173997	0.0276162018548449	0.431707695803346	-0.403317283312056	-1.62736916316127	76	BMPR2 GAS6 ERAP2 SMAD3 NTSR1 P2RX4 ACTA2 TNF GNA11 GCH1 PTPRO OPRL1 HMOX1 PLCB3 LNPEP AGTRAP ATP1A1 CTSZ EXT2 CPA3 ACE EXT1 SCPEP1 F2R CYBA
GOBP_REGULATION_OF_PROTEIN_LOCALIZATION_TO_PLASMA_MEMBRANE	0.00310639984209953	0.0276162018548449	0.431707695803346	-0.416923439934495	-1.66808576990133	71	EPHB2 STAC3 PRKCE CLN3 ZDHHC5 TNF GBP1 ABI3 TGFB1 TMBIM1 PRNP STX4 EZR ARF6 DAB2 MMP14 SQSTM1 PTPN9 LRP1 SORBS1 ITGA3 ACTB ZDHHC8
GOBP_POSITIVE_REGULATION_OF_BINDING	0.00311384161394739	0.0276162018548449	0.431707695803346	-0.353430545032483	-1.56255310152044	127	ZNF618 TICAM1 DTX3L HSP90AB1 HSF1 S100A10 PARP9 POLDIP2 EIF4G1 NIBAN2 TRIM21 SIRT2 RFNG TGFB1 ANXA2 TIAM1 DACT1 JAK2 AMFR SPPL3 TRIB3 TCF7L2 LFNG ABL1 RIPK2 HIPK2 ITGA2 LRP1 KLF4 EP300 CTBP2 ACE TRIM28 DERL1 MEN1 HFE PPP2CB IRF4 EPHA4 PLXND1 CEBPG CDT1 RARA GATA3 PYGO2 STMN1 IDE CDK5 STK3
GOBP_ORGANIC_HYDROXY_COMPOUND_METABOLIC_PROCESS	0.00316946516447492	0.0279613949383586	0.431707695803346	-0.294095101141259	-1.4399056442755	288	LDLR P2RY6 PRKAG2 NFE2L1 SRD5A1 HDC LY6E NTSR1 OSBP AKR1A1 SPHK1 GBA SPTLC2 OSBPL5 LGMN APOL1 SREBF2 TNF GPD2 IPPK PCK2 NPC2 PNPO RETSAT ABCA1 IDH3A CTNS ITPKC GCH1 ACOT8 MFSD12 ACLY ACER2 APOL2 PIAS4 PNKD SPHK2 PTK2B ACO2 RDH5 TPI1 DHRS9 SMPD1 IDH2 ITPK1 CES1 SNX17 LIPC APOBR PCBD1 STARD4 FDXR ACSS2 QDPR PANK2 PMVK MED1 DAB2 SIRT1 MVD PNPLA2 TP53 MINPP1 MC1R ALDH3B1 COMT NR4A2 STARD3 GALK1
GOBP_REGULATION_OF_GLYCOLYTIC_PROCESS	0.00316999178598767	0.0279613949383586	0.431707695803346	-0.52323644810164	-1.77210851588465	32	PRKAG2 EIF6 P2RX7 SLC2A6 ARL2 GIT1 NCOR1 ZBTB7A EP300 INSR SIRT6 STAT3 PRKAG1 CBFA2T3 HDAC4 APP PSEN1 TIGAR PRXL2C
GOBP_MACROAUTOPHAGY	0.00322807799712088	0.028396588560039	0.431707695803346	-0.295932713587062	-1.43383483158541	262	RUFY4 AMBRA1 MVB12A RUBCN NOD1 EXOC7 RNF213 POLDIP2 GBA SPTLC2 SNAP29 ILRUN CLN3 WDR81 UVRAG LARP1 SRC NOD2 ADPRH STX17 TBC1D5 LGALS8 CAPNS1 CHMP5 CALCOCO2 ATG13 LRSAM1 VPS16 ATP13A2 ATP2A2 ZFYVE1 HMOX1 ATG4D CHMP1A PIP4K2C MAP1LC3B2 AUP1 VPS39 FYCO1 ATP6V0A1 PLEKHM1 ATG101 CAPN1 CLEC16A SIRT1 ATP6V1H SQSTM1 TP53 ULK2 STX12 RIPK2 RAB1B MTMR14 RHEB NRBP2 MTOR ATP6V0E1 PLAA SUPT5H RNF5 WDR45B ARL8B…
GOBP_L_AMINO_ACID_TRANSPORT	0.00325887873059457	0.0285900550257026	0.431707695803346	-0.501014705781357	-1.76439241147417	37	SLC3A2 NTSR1 CLN3 SLC38A7 TNF CTNS SLC25A22 SLC7A7 SLC7A1 SLC1A4 SLC36A1
GOBP_REGULATION_OF_MYELOID_LEUKOCYTE_MEDIATED_IMMUNITY	0.00332525977198836	0.0290937822638119	0.431707695803346	-0.464715172935087	-1.73037696411794	49	TICAM1 CD300A LGALS9 DDX58 GATA2 FCGR2B DNASE1 SPHK2 HLA-E HMOX1 STX4 CX3CR1 C3 CD84 UNC13D PRAM1 TYROBP FGR ITGAM ITGB2 STAP1 STXBP2 RAC2 FES SPI1 GAB2 VAMP8
GOBP_INTEGRIN_MEDIATED_SIGNALING_PATHWAY	0.00333732306949386	0.0291208351709061	0.431707695803346	-0.400351948191281	-1.6154041541382	76	PHACTR4 ISG15 RCC2 PTPRA SRC CEACAM1 ITGB7 PTK2B ITGB8 ADAMTS1 ITGAL LOXL3 ITGA5 DAB2 ZNF304 ABL1 ITGA2 SEMA7A ITGA3 CTNNA1 ADAM15 PTK2 CCM2 PRAM1 FGR ITGAM FERMT3 ITGB2 ITGAD CD63 PLEK ITGA10 ILK FYB1
GOBP_CRANIAL_NERVE_DEVELOPMENT	0.00336389683077445	0.0292740190688844	0.431707695803346	-0.616436862621091	-1.82516134146806	19	EPHB2 MAFB CITED2 KCNA2 PLXNA4
GOBP_REGULATION_OF_T_CELL_ACTIVATION	0.00342537814118728	0.0297293514606789	0.431707695803346	-0.304027004600961	-1.45295237661802	245	AMBRA1 CD83 IL4I1 HAVCR2 BTN2A2 FANCA SOCS1 CD300A LGALS9 ERBB2 LILRB1 LILRB4 CGAS TNFRSF21 CD74 SRC NOD2 AP3D1 LGALS9C IL15 LGALS1 FCGR2B CEACAM1 RIPK3 NLRP3 SART1 HLA-E CLPTM1 JAK2 TNFRSF1B HSPH1 TNFSF13B KAT2A PRNP DUSP10 DUSP3 CD274 DOCK8 IRF1 HLA-A ZMIZ1 SLC7A1 LOXL3 ZBTB16 IL12RB1 SCRIB SPN TFRC ABL1 RIPK2 ADA HLA-DPA1 CD86 ZC3H12A NCKAP1L NFKBID LAG3 IL27RA RUNX1 CORO1A CBFB CSK DLG5 HFE C…
GOBP_NEGATIVE_REGULATION_OF_CATALYTIC_ACTIVITY	0.00344459916646524	0.0298164503849231	0.431707695803346	-0.263356070203549	-1.34582207354401	470	EPHB2 HEG1 BST2 RUBCN TNK2 GAS6 PHACTR2 MASTL PRKAG2 LAMP3 CDKN1A C5 SERPING1 SOCS1 DTX3L CD300A STYXL1 UBE2Z PARP9 SH2B3 GBA PLGLB2 DUSP7 LILRB4 CLN3 ADAR HSPB1 MAPK7 NUP62 ANXA5 IFI6 ANXA4 TNF RCC2 IFIT1 SRC YWHAG PTPA PTPRO TRIB2 HEXIM1 PHPT1 CST3 PKN1 LATS2 PDE6D TFIP11 ARL2 PPP1R26 SERPINF1 CEACAM1 CDKN2C VEGFA IFI16 SPHK2 GADD45B GABBR1 TESK1 TERF2 ANXA2 SERPINB9 CDKN1C TMBIM1 PPP1R11 SMPD1…
GOBP_GOLGI_VESICLE_TRANSPORT	0.00347999463808701	0.030042719668166	0.431707695803346	-0.303984672059516	-1.4597043008995	253	CREB3L2 KDELR1 PGAP1 ANKFY1 PEF1 NAPA RAB8A MYO18A OSBPL5 CLN3 YKT6 MIA3 UVRAG SEC24C COPG1 SEC31A GBF1 COG4 LMAN2 SCAMP2 TICAM2 AP3D1 STX17 NSF WHAMM YIF1A ARFGAP2 COPE AP1G2 GOSR1 VAMP5 LLGL1 TRAPPC3 RAB34 TAPBP KLHL12 GAK TRAPPC4 TMED9 KIF1C TBC1D20 TMEM115 LMAN2L TEX261 SEC24D PICK1 HYOU1 ARCN1 SNX8 SEC23IP GGA3 RAB10 SNX1 RAB1B SCAMP3 ARF4 NRBP2 TMED1 SORT1 RBSN YIF1B ARFGEF2 CNIH4 EPS15 VPS…
GOBP_HINDBRAIN_DEVELOPMENT	0.00352301812777562	0.0303334664264182	0.431707695803346	-0.389138985089632	-1.60043736165821	84	EPHB2 ATF5 SSTR3 MAFB SDF4 OGDH GBA GATA2 FCGR2B SMAD1 GART HSPA5 COQ8B MAP2K1 TTLL1 CRKL NCSTN KAT2A RERE ARCN1 SCRIB TP53 ABL1
GOBP_MATERNAL_PROCESS_INVOLVED_IN_FEMALE_PREGNANCY	0.00354661282130957	0.0304558339099759	0.431707695803346	-0.518831693047736	-1.75719039622817	32	ADCY7 BMPR2 HAVCR2 LGALS9 CITED2 APOL2 KPNA6 MED1 DEDD ESR1 ITGA3 MEN1 PAM VDR
GOBP_REGULATION_OF_RELEASE_OF_SEQUESTERED_CALCIUM_ION_INTO_CYTOSOL	0.00357148300702873	0.0305884797910692	0.431707695803346	-0.491645088696306	-1.78377448531039	41	P2RY6 PRKCE CXCL10 NTSR1 BAX CAPN3 DIAPH1 PTK2B TMEM38A ABL1 SELENON PKD2 UBASH3B CORO1A HTT GSTO1 F2R CYBA
GOBP_POSITIVE_REGULATION_OF_PROTEIN_SERINE_THREONINE_KINASE_ACTIVITY	0.00360842555569404	0.0308235509310075	0.431707695803346	-0.338553839893171	-1.50920924873511	140	BMPR2 TNFRSF11A FGD2 HSP90AB1 ERBB2 CCNYL1 DBF4B CCND3 TNF P2RX7 PDGFRB SRC NOD2 VEGFA DIPK2A FZD5 PTK2B TAOK2 MAP3K10 CAMK1 TGFB1 MAP2K1 CCNK MAP2K2 TELO2 CSF1R DVL3 DVL2 MAP3K12 SASH1 TRAF2 SIRT1 ALS2 MAP3K11 INSR PIK3R5 PKD2 CCNB1 AXIN1 AKAP13 CSK CD40 EZH2 EPHA4 TCL1A ERP29 CDC6 MAP4K2 PAK1
GOBP_CELL_CHEMOTAXIS	0.00363455027387597	0.0309652235931795	0.431707695803346	-0.318780044884727	-1.47442196005277	180	CMKLR1 GAS6 TNFRSF11A C5 LGALS9 CXCL10 TRPM4 P2RX4 CORO1B HSPB1 LGMN CALR CCRL2 PIP5K1C CCR1 GBF1 CD74 PDGFRB NOD2 PRKD2 PTPRO PIP5K1A CSF1 SEMA5A CREB3 CCL4 VEGFA PTK2B ELMO2 CRKL CSF1R CX3CR1 CCR4 FFAR2 C3AR1
GOBP_POSITIVE_REGULATION_OF_ESTABLISHMENT_OF_PROTEIN_LOCALIZATION	0.00368292068664406	0.0312951846828445	0.431707695803346	-0.297072492709024	-1.41024894901079	228	JUP NMT1 GAS6 PRKCE TM9SF4 HSP90AB1 SMAD3 OSBP TRPM4 ERBB2 MYO18A C2CD2L CLN3 CD38 SREBF2 TNF PCK2 P2RX7 VPS11 PTPN23 SRC CD2AP NR1H2 FZD5 ATG13 HDAC3 CAMK1 TGFB1 HPS4 JAK2 ATP13A2 EDEM2 HYAL2 PRNP STX4 EZR TCF7L2 B3GAT3 ARF6 SAE1 GZMB ZC3H12A BCAS3 CD33 PRKCD PCNT TRIM28 EDEM1 MICALL2 TRPM2 CCT7 RAB29 RHOU PDCD5 HLA-DRB1 ECT2 RBM22 GLUD1 CD81 TCAF1 STOM ZPR1 GPLD1 RIPOR1
GOBP_REGULATION_OF_ION_TRANSPORT	0.00369855755005181	0.031345999497306	0.431707695803346	-0.287215399468087	-1.41306410215469	308	EPHB2 STAC3 ATP1B1 UTRN P2RY6 TNFRSF11A PRKCE ORAI1 PML CXCL10 NTSR1 BAX P2RX4 LILRB1 PSEN2 FXYD6 RIPK1 TNF CCR1 BAK1 ATP1B3 P2RX7 CAPN3 KCNA3 PDGFRB TMEM109 DIAPH1 MLLT6 CCL4 OPRL1 KCNMB1 SESTD1 SPHK2 PTK2B GABBR1 SLC30A1 CACNB3 KCNA2 KCNMA1 FXYD5 MINK1 PRNP TMEM38A CES1 ATF4 KCNIP2 GLRX CAPN1 ACTN4 TPCN2 TRPV2 ABL1 CACNG6 ATP1A1 GPR35 SLC31A2 SELENON CD33 LILRA5 PKD2 UBASH3B ACE SYT11 WWP2 SLC9…
GOBP_PYRUVATE_METABOLIC_PROCESS	0.00372168963583495	0.0314599077029173	0.431707695803346	-0.410039680215955	-1.64527286842097	73	PRKAG2 OGDH EIF6 PDK4 PCK2 P2RX7 SLC2A6 ARL2 PFKP PKM TPI1 FOXK1 GIT1 NCOR1 ZBTB7A EP300 INSR FOXK2 GALK1 SIRT6 DLAT STAT3 PRKAG1 LDHA PFKL ENO1 CBFA2T3 DHTKD1 HDAC4 VDAC1 APP ALDOA HK3 PSEN1 TIGAR ADPGK PRXL2C
GOBP_FIBROBLAST_PROLIFERATION	0.00374548316871349	0.0315788009497247	0.431707695803346	-0.443805593098226	-1.70349837049078	56	GAS6 PARP10 CDKN1A CD300A PML BAX E2F1 SPHK1 CD74 PDGFRB IFI30 S100A6 ZMIZ1 ESR1 TP53 ABL1 NF1 CCNB1 SIRT6
GOBP_MAINTENANCE_OF_LOCATION_IN_CELL	0.00378644192711258	0.0318414261539053	0.431707695803346	-0.348504041654717	-1.56127339149661	144	KDELR1 P2RY6 PRKCE RANGAP1 PML CXCL10 NTSR1 BAX SP100 CALR UVRAG P2RX7 CAPN3 AP3D1 DIAPH1 ARL2 PTK2B HSPA5 TMSB10 BARD1 TMEM38A RYR1 CHERP TPCN2 ABL1 ARL2BP SELENON PKD2 UBASH3B TAF8 OS9 CORO1A NOL3 TRPM2 HTT LETM1 CD4 GSTO1 CHCHD10 F2R CYBA GAA GOLPH3 KDELR2 PTPN6 SLC30A7 CDK5 FTL
GOBP_REGULATION_OF_T_CELL_RECEPTOR_SIGNALING_PATHWAY	0.00379926195806202	0.0318666778187837	0.431707695803346	-0.478795284549724	-1.73640956354101	40	RELA BTN2A2 CD300A LILRB4 GBP1 PRKD2 PHPT1 CEACAM1 ELF1 NECTIN2 PRNP EZR DUSP3
GOBP_SEQUESTERING_OF_CALCIUM_ION	0.00380985281956851	0.0318731501348437	0.431707695803346	-0.39720006119407	-1.6026864157291	76	P2RY6 PRKCE CXCL10 NTSR1 BAX CALR P2RX7 CAPN3 DIAPH1 PTK2B TMEM38A RYR1 CHERP TPCN2 ABL1 SELENON PKD2 UBASH3B CORO1A NOL3 TRPM2 HTT LETM1 GSTO1 F2R CYBA
GOBP_REGULATION_OF_PHAGOCYTOSIS	0.00384666299173825	0.0320880969799206	0.431707695803346	-0.404417332521369	-1.62212187814544	70	GAS6 CD300A SPHK1 MYO18A PLSCR1 IL15RA CALR GATA2 MERTK TNF LMAN2 NOD2 IL15 FCGR2B FCN1 IL2RB FCER1G C3 ITGA2 NCKAP1L SYT11
GOBP_REGULATION_OF_LIPID_KINASE_ACTIVITY	0.00385531664268916	0.0320880969799206	0.431707695803346	-0.436866351801067	-1.65664796504086	54	AMBRA1 RUBCN SOCS1 IRS1 SOCS2 PLGLB2 CISH WDR81 PDGFRB SRC NOD2 PTK2B TGFB1 VAV2 PIP4K2C
GOBP_NEGATIVE_REGULATION_OF_CELLULAR_MACROMOLECULE_BIOSYNTHETIC_PROCESS	0.0038970677010433	0.032352638766206	0.431707695803346	-0.311029355889647	-1.46482275792243	213	MOV10 SAMD4A SHFL TENT4B BMPR2 PNPT1 CDKN1A SLFN11 BRCA2 PATL1 EIF2AK2 TENT4A UNK EIF6 CPEB3 EIF4G1 CALR TIMELESS NIBAN2 DCP1A FXR2 PATL2 LARP1 SRC ACOT8 ACER2 TINF2 PUM1 XRN1 FBH1 TERF2 SMARCAL1 EIF4A3 EXOSC9 DAPK3 AATF LIG3 SAMD4B ATF4 KHSRP CHEK1 EXOSC10 ZFP36 TP53 PARP3 GZMB TNRC6A CNOT8 ZC3H12A SELENOS
GOBP_EXECUTION_PHASE_OF_APOPTOSIS	0.00392891072018002	0.0325337862186336	0.407017918923954	-0.471082402751036	-1.7501354469046	48	CASP10 BOK BAX HSF1 CASP7 PLSCR1 MADD AIFM3 DNASE2 SIRT2
GOBP_REGULATION_OF_LIPID_METABOLIC_PROCESS	0.0039661824121483	0.0327099638225526	0.407017918923954	-0.313689776042136	-1.47314848645704	204	AMBRA1 CAPN2 LDLR RUBCN PRKAG2 PRKCE RNF213 IRS1 EGR1 SPHK1 PLGLB2 DAGLB EIF6 PDK4 TNF NPC2 IGFBP7 CD74 PDGFRB SRC NOD2 OPA3 NR1H2 CEACAM1 SPHK2 PTK2B TGFB1 SLC45A3 ZFP69 VAV2 PIP4K2C TRIB3 BRCA1 CES1 STARD4 ETFBKMT MTMR4 PSAP PANK2 DAB2 SIRT1 NCOR1 PNPLA2 C3 GOLM1 ATP1A1 SORBS1 MTOR CPT1A NR1H3 PRKCD WDTC1
GOBP_CYTOPLASMIC_PATTERN_RECOGNITION_RECEPTOR_SIGNALING_PATHWAY_IN_RESPONSE_TO_VIRUS	0.00397034064882494	0.0327099638225526	0.407017918923954	-0.529905910237273	-1.77613120803883	31	DHX58 IRF7 IFIH1 DDX60 OASL OAS3 DDX58 PUM1 RNF135 GPATCH3 IRF3 PHB TRIM25 TKFC ANKRD17
GOBP_REGULATION_OF_PROTEIN_LOCALIZATION_TO_NUCLEUS	0.00404177296787944	0.0331175085808957	0.407017918923954	-0.368052785891397	-1.55441366259412	97	JUP DTX3L HSP90AB1 SMAD3 PARP9 ILRUN LILRB4 FLCN SRC LATS2 CD2AP HDAC3 SUFU TESK1 TGFB1 JAK2 ATP13A2 HYAL2 MCRS1 TFRC NOLC1 ZC3H12A SUMO3 NF1 RASSF5 PRKCD CTNNA1 TRIM28 CCT7 ECT2 RBM22 LMNA ZPR1 MEPCE PLK1 PKIA TCP1 PIN1 CDH1
GOBP_SUBSTRATE_ADHESION_DEPENDENT_CELL_SPREADING	0.0040451156671876	0.0331175085808957	0.407017918923954	-0.421487455931012	-1.68075179080131	68	SRGAP2 S100A10 CALR MERTK RCC2 GBP1 WASHC2C SRC ITGB7 NTNG2 TESK1 CRKL DAB2 ACTN4 RREB1 ABL1 LAMB2 RAC1 MICALL2 PTK2 UNC13D PXN P4HB ST6GAL1 FERMT3 LAMC1 CIB1 ILK KANK1 VAMP3 PARVG RAB1A ARHGEF7 TRIOBP PEAK1 ITGB1BP1 RHOA FER NRP1 KIF14 PREX1 AKIP1 CORO1C CDC42
GOBP_REGULATION_OF_ACTIN_CYTOSKELETON_REORGANIZATION	0.00405472957248343	0.0331175085808957	0.407017918923954	-0.556343158926989	-1.8137084742785	27	ABI3 HAX1 PHPT1 CD2AP ARHGDIA PTK2B DAPK3 CSF1R ESAM ABL1 BCAS3 TRPM2 NOTCH2 BAIAP2 CDK5 STAP1 FES
GOBP_HEPATICOBILIARY_SYSTEM_DEVELOPMENT	0.00406627284298737	0.0331175085808957	0.407017918923954	-0.39563424692243	-1.6244068752039	83	SRD5A1 RELA PNPT1 SMAD3 CITED2 TNF PCK2 CEACAM1 ACO2 HMOX1 PRMT5 ARF6 TAF10 CIT MED1 PHF2 RHBDD3 GFER ITGA2 ADA NF1 PKD2 PCNA CPT1A JARID2 NOTCH2 EZH2 TNFAIP3 CEBPG RARA
GOBP_REGULATION_OF_MEMBRANE_PERMEABILITY	0.00407082129506389	0.0331175085808957	0.407017918923954	-0.439995904511941	-1.65938026254971	53	CNP HEG1 NMT1 BOK BAX SLC35F6 BAK1 MUL1 PMAIP1 TP53 GZMB MTOR SLC9A1 VDAC2 NOL3 LAPTM4B CHCHD10
GOBP_REGULATION_OF_LEUKOCYTE_MEDIATED_IMMUNITY	0.00410032565464649	0.0332741426874563	0.407017918923954	-0.313027964232571	-1.45849321911573	187	BST2 TICAM1 IL4I1 HAVCR2 CD300A LGALS9 TRPM4 LILRB1 LILRB4 SCIMP DDX58 GATA2 TNF P2RX7 RSAD2 MR1 NOD2 FCGR2B CEACAM1 DNASE1 FZD5 SPHK2 RIPK3 NLRP3 SH2D1B TGFB1 SERPINB9 HLA-E TNFRSF1B NECTIN2 HMOX1 STX4 CX3CR1 TRAF2 HLA-A IL12RB1 TLR3 GFER TFRC C3 PARP3 NCKAP1L TNFSF13 LAG3 IL27RA HLA-F CD84 HFE CD40 HLA-DRB1 LAMP1 UNC13D CD81 CLEC12B GATA3 PRAM1 CLCF1 TYROBP PTPN6 FGR ITGAM
GOBP_CYTOKINE_PRODUCTION_INVOLVED_IN_INFLAMMATORY_RESPONSE	0.00415887883797611	0.0336275262702748	0.407017918923954	-0.484012151031195	-1.72070119364857	38	EPHB2 ADCY7 TICAM1 PLD3 LILRB4 TNF NOD2 MYD88 KPNA6 ZC3H12A GBP5 MEFV STAT3 EZH2 PLD4
GOBP_RIBOSOMAL_LARGE_SUBUNIT_BIOGENESIS	0.00416459197801924	0.0336275262702748	0.407017918923954	0.37911792633356	1.64417763924686	65	RPL10A RPL3 RPL7A RPL5 RPLP0 WDR12 RPL23A RPL26 GTF3A RPL6 RPL7 RPL35 RPL24 NOP53 RSL1D1 NPM1 RPL14 RPF2 LTO1 RPL35A RSL24D1 FASTKD2 RPL11 BRIX1 NSA2 RPL38 MAK16
GOBP_REGULATION_OF_CARBOHYDRATE_CATABOLIC_PROCESS	0.0042317428480553	0.0340849560416563	0.407017918923954	-0.484258084379863	-1.75697313993849	41	PRKAG2 SCARB2 EIF6 P2RX7 SLC2A6 ARL2 GIT1 NCOR1 ZBTB7A TP53 EP300 INSR SIRT6 STAT3 PHKG2 PRKAG1 CBFA2T3 HDAC4 APP PSEN1 TIGAR PRXL2C PPP1CA PPP1R3D
GOBP_PROTEIN_LOCALIZATION_TO_PLASMA_MEMBRANE	0.00429966773686351	0.0345463402818291	0.407017918923954	-0.309056161208047	-1.44937154053408	200	EPHB2 JUP STAC3 ATP1B1 EHD4 GAS6 GORASP1 PRKCE S100A10 RAB8A CLN3 ZDHHC5 TNF ATP1B3 GBP1 ABI3 NSF PIP5K1A VAMP5 TTC7A CACNB3 TGFB1 RAB34 TMBIM1 EFR3A GAK PRNP STX4 EPB41L3 EZR TSPAN14 ARF6 GGA3 TSPAN17 DAB2 RAB10 MMP14 SQSTM1 SCRIB PTPN9 PACSIN1 LRP1
GOBP_POSITIVE_REGULATION_OF_MONOOXYGENASE_ACTIVITY	0.00432749586570553	0.0346802434062764	0.407017918923954	-0.61422625782442	-1.76696119861671	17	NOD1 TNF GCH1 PTK2B TERF2
GOBP_POSITIVE_REGULATION_OF_MAP_KINASE_ACTIVITY	0.00434145019390221	0.0346802434062764	0.407017918923954	-0.39289800049964	-1.58532777229416	76	TNFRSF11A FGD2 ERBB2 TNF P2RX7 PDGFRB SRC NOD2 VEGFA FZD5 PTK2B MAP3K10 TGFB1 DVL3 DVL2 MAP3K12 SASH1 TRAF2 MAP3K11 INSR PIK3R5 AXIN1 AKAP13 CSK CD40 EZH2 EPHA4 ERP29 MAP4K2 PAK1
GOBP_ACTIN_CYTOSKELETON_REORGANIZATION	0.00434838541785413	0.0346802434062764	0.407017918923954	-0.40207964650704	-1.62018135510241	75	S1PR2 SHC1 ABI3 HAX1 PHPT1 CD2AP PIP5K1A WHAMM ARHGDIA PTK2B CDC42BPB DAPK3 MINK1 CSF1R EZR ESAM ABL1 BCAS3 PHACTR1 MICALL2 PLEC TRPM2 AUTS2 NOTCH2 BAIAP2
GOBP_CELL_SUBSTRATE_JUNCTION_ORGANIZATION	0.00438339657258726	0.0348737874377898	0.407017918923954	-0.399558397807584	-1.60263264346162	70	SMAD3 S100A10 POLDIP2 RCC2 PTPRA SRC PIP5K1A WHAMM VEGFA PTK2B TAOK2 DAPK3 DUSP3 ARF6 ITGA5 MMP14 TRIP6 ABL1 ITGA2 SORBS1 RAC1 BCAS3 IQSEC1 SLC9A1 PLEC LAMTOR2 PTK2
GOBP_REGULATION_OF_MACROAUTOPHAGY	0.00458081179061341	0.0363552935753817	0.407017918923954	-0.349030907090257	-1.54530375711807	128	RUFY4 AMBRA1 RUBCN NOD1 EXOC7 POLDIP2 GBA SPTLC2 CLN3 UVRAG LARP1 NOD2 CAPNS1 CALCOCO2 LRSAM1 ATP13A2 HMOX1 PIP4K2C FYCO1 ATP6V0A1 CAPN1 CLEC16A SIRT1 ATP6V1H TP53 RIPK2 RHEB NRBP2 MTOR ATP6V0E1 SUPT5H
GOBP_ORGANIC_HYDROXY_COMPOUND_BIOSYNTHETIC_PROCESS	0.00462247560971067	0.036596477632002	0.407017918923954	-0.348216941231886	-1.54541381586823	131	P2RY6 PRKAG2 HDC NTSR1 OSBP SPHK1 GBA SPTLC2 TNF IPPK PCK2 PNPO CTNS ITPKC GCH1 ACOT8 MFSD12 ACLY ACER2 SPHK2 PTK2B CES1 PCBD1 STARD4 QDPR PMVK DAB2 SIRT1 MVD MC1R NR4A2 DHDDS ZEB2 LSS IP6K2 SREBF1 HSD17B7 OSBPL1A LPCAT3 GATA3 HMGCS1 SQLE BMP6 ARV1
GOBP_REGULATION_OF_LEUKOCYTE_MIGRATION	0.00465762418344381	0.0367850318721621	0.407017918923954	-0.340974067492878	-1.51447133465616	137	CMKLR1 GAS6 C5 CD300A LGALS9 CXCL10 P2RX4 LGMN CALR MIA3 GCSAML TNF CCR1 CD74 NOD2 CSF1 MYD88 CREB3 CCL4 VEGFA RIPK3 PTK2B CHST2 HMOX1 CRKL CSF1R CX3CR1 C3AR1 FUT4 DOCK8 MMP14 TNFAIP6 SPN ITGA2 ADA NCKAP1L RAC1
GOBP_REGULATION_OF_LEUKOCYTE_APOPTOTIC_PROCESS	0.00469071734430745	0.0369564769408301	0.407017918923954	-0.423347755063567	-1.65490193344373	62	IRF7 GAS6 LGALS9 BAX LILRB1 HSH2D GIMAP8 MERTK P2RX7 CD74 NOD2 RIPK3 CD274 DOCK8 SIRT1 TP53 NOC2L ADA SELENOS
GOBP_PHAGOSOME_MATURATION	0.00484056830234851	0.0379687467171741	0.407017918923954	-0.59385992185387	-1.80463506786867	21	SPG11 RAB39A CLN3 TMEM175 P2RX7 RAB34 RAB20 SYT11 ARL8B CORO1A
GOBP_POSITIVE_REGULATION_OF_LEUKOCYTE_CHEMOTAXIS	0.00484259431328099	0.0379687467171741	0.407017918923954	-0.419002517063666	-1.62223350093357	58	CMKLR1 GAS6 LGALS9 CXCL10 LGMN CALR CCR1 CD74 CSF1 CREB3 CCL4 VEGFA PTK2B CSF1R CX3CR1 C3AR1
GOBP_CHOLESTEROL_STORAGE	0.00490947318921469	0.0383802572845593	0.407017918923954	-0.651408985124153	-1.84841320878788	15	MSR1 SREBF2 ABCA1 NR1H2 CES1 STARD4 NR1H3
GOBP_PRODUCTION_OF_MOLECULAR_MEDIATOR_OF_IMMUNE_RESPONSE	0.00491872674996201	0.0383802572845593	0.407017918923954	-0.316020425348601	-1.473695978128	186	EPHB2 BST2 TICAM1 SAMHD1 TRPM4 LILRB1 LILRB4 SCIMP CGAS DDX58 TNF RSAD2 CD74 NOD2 PKN1 FCGR2B FZD5 IGLV3-12 SPHK2 NLRP3 TGFB1 HLA-E TNFRSF1B CTNNBL1 IGLV2-14 HMOX1 STX4 FFAR2 MCM3AP TRAF2 HLA-A SIRT1 PHB TLR3 TFRC PARP3 IGKV2-30 SPON2 SEMA7A HLA-DPA1 CD86 TNFSF13 IGLV1-44 IL27RA HLA-F IGLV8-61 POLB HFE CD40 HLA-DRB1 TCF3 CD81
GOBP_CELLULAR_RESPONSE_TO_UNFOLDED_PROTEIN	0.0050475337205725	0.0392908739975499	0.407017918923954	-0.395028034330672	-1.59498689620354	78	CREB3L2 BOK ATF3 EIF2AK2 BAX HSF1 BAK1 RHBDD2 CREB3 HSPA7 HSPA5 HSPA8 ATF6B RHBDD1 AMFR TMTC4 ATF4 TBL2 QRICH1 EP300 SELENOS HERPUD2 OS9 DAXX DERL1 ERMP1
GOBP_REGULATION_OF_PROTEOLYSIS	0.00515759625835725	0.0400515728579609	0.407017918923954	-0.261950101140844	-1.33909542512573	471	CASP10 BST2 C2CD3 NOD1 GAS6 BOK LAMP3 GRN C5 SERPING1 NUB1 LGALS9 HSP90AB1 PML SMAD3 UBE2Z BAX HSF1 S100A10 CTSD GBA CLN3 LGMN XPO1 IFI6 TNF BAK1 TNFSF10 RNF185 CRADD MUL1 CAPN3 SRC TRIM21 TRIB2 CST3 USP25 SGTA ACER2 SERPINF1 NR1H2 PSMB9 VEGFA SIRT2 PSME2 IFI16 SUFU PTK2B USP19 NLRP3 APH1A PSME1 ANXA2 DISC1 SERPINB9 JAK2 NDUFA13 TNFRSF1B ATP13A2 RHBDD1 NCSTN PRNP ADRM1 BBS7 TRIB3 DDA1 PMAIP1 PSMC…
GOBP_REGULATION_OF_APOPTOTIC_SIGNALING_PATHWAY	0.005177771173027	0.0401122797795839	0.407017918923954	-0.29159003555543	-1.39820163024771	251	BOK RELA PLAGL2 PML ATF3 STYXL1 RBCK1 BAX SLC35F6 RAD9A SP100 RIPK1 HSPB1 MAPK7 IFI6 MADD TNF TNFSF10 FLCN CRADD CD74 ACVR1 SRC PDIA3 CREB3 PIAS4 SEPTIN4 RIPK3 FBH1 ZNF385A TMBIM1 JAK2 NDUFA13 HMOX1 HYAL2 LTBR STX4 AATF CX3CR1 BRCA1 PMAIP1 PEA15 TCF7L2 DEDD2 HYOU1 TRAF2 SIRT1 DNAJA1 SKIL TP53 CTSH NOC2L NR4A2 SELENOS NF1 FAS PRKCD PTTG1IP VDAC2 CTNNA1 EYA3 TNFSF12 NOL3 HTT TNFAIP3 SYVN1 ENO1 LMNA…
GOBP_NON_CANONICAL_WNT_SIGNALING_PATHWAY	0.00523517788096992	0.0404604461943533	0.407017918923954	-0.464565402446986	-1.68480315853121	40	RNF213 FZD2 FZD5 NLK NKD1 ARHGEF19 TIAM1 DACT1 DVL3 DVL2 FZD1 VANGL1 DAB2 ABL1 RAC1
GOBP_NEGATIVE_REGULATION_OF_LOCOMOTION	0.00525710039595721	0.0405333678985205	0.407017918923954	-0.313211318615062	-1.46617348206511	191	JUP BST2 S1PR2 SRGAP2 RRAS IFITM1 DAG1 C5 CD300A SRGAP2B CITED2 SP100 CORO1B CALR MIA3 TNF SRGAP2C FLCN PTPN23 CD74 ENG PTPRO SEMA5A SERPINF1 ZMYND8 RHOB TGFB1 HMOX1 HYAL2 EMILIN2 CX3CR1 DUSP10 DUSP3 TNFAIP6 EVL IGFBP3 LRP1 KLF4 ADA MITF SEMA7A SEMA4D NF1 RAC1 IL27RA CTNNA1 MIIP SLIT1 STK24 STAT3 ADAM15 DLG5
GOBP_ENDOSOMAL_TRANSPORT	0.00527199303163981	0.0405518705703859	0.407017918923954	-0.308751818677244	-1.44476532435104	192	MVB12A EHD4 ANKFY1 RAB8A WASHC2A MICALL1 YKT6 AP5Z1 GBF1 PTPN23 ABCA1 WASH3P WASHC2C AP3D1 DENND1A TBC1D5 VPS26C CHMP5 GOSR1 VPS16 DCTN1 CHMP1A TMED9 RAB35 VPS39 SNX17 PLEKHJ1 SLC66A2 ARF6 ITSN1 SNX8 GGA3 CLEC16A RAB10 SNX1 SQSTM1 SCRIB ALS2 PHETA1 SORT1 ANKRD27 RBSN KIAA1109 ARL8B EPS15 VPS35L MICALL2 TBC1D10B RIC1 RAB29 AP5B1 LAPTM4B RAB11FIP3 HGS EPG5 DENND1C
GOBP_FIBROBLAST_MIGRATION	0.00530372358153909	0.0406994958526616	0.407017918923954	-0.467323084440601	-1.66939121382509	39	PRKCE PML CLN3 ACTA2 RCC2 PIP5K1A TGFB1 AKAP12 HYAL2 TMEM201 RAC1 ZFAND5 PLEC LAMTOR2 PTK2 MTA2
GOBP_LIPID_STORAGE	0.00533867398405335	0.0408710748873518	0.407017918923954	-0.411130771231324	-1.59429320060548	60	MSR1 PLA2G4C RNF213 GBA SREBF2 TNF ABCA1 NR1H2 NRIP1 PLIN2 ZFYVE1 AUP1 CES1 FFAR2 STARD4 IKBKE SIRT1 PNPLA2 C3 ZC3H12A CPT1A NR1H3 SREBF1 PLIN3
GOBP_RIBOSOMAL_LARGE_SUBUNIT_ASSEMBLY	0.00541876302313454	0.0413283332845711	0.407017918923954	0.544133086688129	1.81161325721692	22	RPL3 RPL5 RPLP0 RPL23A RPL6 RPL24 NOP53 RPF2 FASTKD2 RPL11 BRIX1 RPL38
GOBP_POSITIVE_REGULATION_OF_CYTOKINE_PRODUCTION_INVOLVED_IN_INFLAMMATORY_RESPONSE	0.00542700082475869	0.0413283332845711	0.407017918923954	-0.618358410231129	-1.77182816342532	16	TICAM1 TNF NOD2 MYD88 KPNA6 GBP5 STAT3
GOBP_RESPONSE_TO_MECHANICAL_STIMULUS	0.00543659837107574	0.0413283332845711	0.407017918923954	-0.349011762222123	-1.52384040121166	117	JUP RELA DAG1 CXCL10 PIEZO1 CITED2 STAT1 TNF BAK1 P2RX7 CRADD SRC ENG MYD88 PKD1L1 CLCN6 PTK2B JUND LTBR TXNIP IRF1 CHEK1 MMP14 TLR3 CASP1 ITGA2 FOSB PKD2 FAS SLC9A1 PLEC HTT PTK2 CD40
GOBP_NATURAL_KILLER_CELL_MEDIATED_IMMUNITY	0.00545171809103121	0.0413464414100171	0.407017918923954	-0.415512600631146	-1.60872174593991	58	HAVCR2 LGALS9 LILRB1 CEACAM1 PLEKHM2 SH2D1B SERPINB9 HLA-E NECTIN2 PRDX1 HLA-A GFER FCGR3A GZMB TUBB LAG3 HLA-F TUBB4B ARL8B CORO1A LAMP1 UNC13D CEBPG CLEC12B
GOBP_INTRACELLULAR_STEROL_TRANSPORT	0.00552999165242386	0.0418423144609973	0.407017918923954	-0.556877915282099	-1.77650083635903	25	LDLR OSBP GRAMD1B NPC2 ABCA1 SERAC1 ANXA2 CES1 STARD4 TPCN2
GOBP_PROTEIN_LOCALIZATION_TO_NUCLEUS	0.0055619628300993	0.0419863519686101	0.407017918923954	-0.297157098949351	-1.4104917846855	229	JUP CDKN1A RANGAP1 DTX3L HSP90AB1 PML SMAD3 TOR1B PARP9 SP100 ILRUN LILRB4 NUP62 CALR XPO1 IPO13 FLCN SRC LATS2 CD2AP ARL2 NUTF2 HDAC3 SUFU HEATR3 TESK1 TGFB1 JAK2 ATP13A2 BARD1 HYAL2 NUP93 KPNA6 MCRS1 TXNIP MED1 ZBTB16 SQSTM1 ZBTB7A TP53 TFRC NOLC1 ZC3H12A ARL2BP FAM53B SUMO3 NF1 RASSF5 NUP188 PRKCD TAF8 PTTG1IP CTNNA1 TRIM28 PPP1R10 CCT7 STAT3 RRS1 CTDNEP1 CHCHD10 ECT2 RBM22 LMNA ZPR1 POM121 TO…
GOBP_DENDRITIC_CELL_CYTOKINE_PRODUCTION	0.00562434393557493	0.0423587480623578	0.407017918923954	-0.614908314712841	-1.76194234913919	16	BST2 TICAM1 SCIMP DDX58 NOD2
GOBP_POSITIVE_REGULATION_OF_CALCIUM_ION_TRANSPORT_INTO_CYTOSOL	0.00565105146828866	0.0424613728381134	0.407017918923954	-0.547231639706216	-1.78400443395896	27	P2RY6 CXCL10 NTSR1 BAX P2RX4 BAK1 P2RX7 CAPN3
GOBP_POSITIVE_REGULATION_OF_LYMPHOCYTE_DIFFERENTIATION	0.0056728380104248	0.0425266332144086	0.407017918923954	-0.382106874015309	-1.55466030997508	80	AMBRA1 CD83 GAS6 IL4I1 BTN2A2 SOCS1 LGALS9 LILRB4 IL15RA CD74 AP3D1 IL15 NLRP3 SART1 DUSP10 ZMIZ1 MMP14 ZBTB16 IL12RB1 RIPK2 ADA INPP5D CD86 NCKAP1L NFKBID
GOBP_BLOOD_VESSEL_REMODELING	0.00575019272211829	0.0429273922179332	0.407017918923954	-0.570512057557099	-1.78186549219312	23	BMPR2 BAX BAK1 CST3 CEACAM1 TGFB1 TMBIM1 ACE EXT1 NOL3
GOBP_CARBOHYDRATE_CATABOLIC_PROCESS	0.00575274664658069	0.0429273922179332	0.407017918923954	-0.36358941692079	-1.5573614967751	108	NEU1 PRKAG2 SCARB2 OGDH GALM EIF6 GPD2 P2RX7 SLC2A6 GUSB NAGA ARL2 PFKP PKM GALE TPI1 FOXK1 GIT1 FUT4 GLB1 NCOR1 ZBTB7A TP53 EP300 INSR FOXK2 GALK1 SIRT6 TKFC DERA STAT3 PHKG2 PRKAG1 LDHA PFKL ENO1 MAN2C1 CBFA2T3 GAA DHTKD1 HEXB HDAC4
GOBP_ANATOMICAL_STRUCTURE_HOMEOSTASIS	0.00577069697793431	0.0429625742898504	0.407017918923954	-0.320405427984824	-1.47728983369713	170	TNFRSF11A OAS1 TPP1 NCDN BAX P2RX4 HSPB1 TMEM175 PDK4 CD38 GATA2 P2RX7 CAPN3 NPHP4 SRC NOD2 CSF1 PIWIL4 CCDC154 VEGFA CDH23 PTK2B DCTN1 LAMA2 BARD1 CSF1R NKIRAS2 PLEKHM1 PRDX1 PPARGC1B BBS12 ESAM PBLD CROCC TFRC CTSH LRRK1 INPP5D NF1 UBASH3B ACTB LYZ CORO1A EXT1 POC1B CSK TNFAIP3 GPR137 LDB1 F2R
GOBP_ENDOSOME_TO_LYSOSOME_TRANSPORT	0.00581719271620862	0.0432096282764604	0.407017918923954	-0.461774261142994	-1.71555442991499	48	MVB12A DTX3L UEVLD VPS11 AP3D1 RHOB VPS16 VPS39 VPS18 CLEC16A TPCN2 M6PR SORT1 ARL8B HMGXB4 EPG5 SNAPIN RAB12
GOBP_POSITIVE_REGULATION_OF_LIPID_METABOLIC_PROCESS	0.00585523656015202	0.0433929175211267	0.407017918923954	-0.373901432152593	-1.55646141662412	88	AMBRA1 CAPN2 LDLR PRKCE IRS1 DAGLB TNF CD74 PDGFRB SRC NOD2 NR1H2 SPHK2 PTK2B TGFB1 SLC45A3 VAV2 CES1 STARD4 DAB2 PNPLA2 SORBS1 MTOR CPT1A NR1H3 PRKCD PTK2 SREBF1 CTDNEP1 CD81 GPLD1 BMP6 FGR MFSD2A
GOBP_MRNA_TRANSCRIPTION	0.00590459627955733	0.0436590421946312	0.407017918923954	-0.498701144924264	-1.73249589689941	35	HSF1 TFCP2 TAF6 TAF5 ATF4 TAF10 MED1 TAF12 TP53 NR1H3 TAF8 STAT3 SREBF1 NCBP2 VDR RARA
GOBP_POSITIVE_REGULATION_OF_TRANSCRIPTION_FROM_RNA_POLYMERASE_II_PROMOTER_IN_RESPONSE_TO_STRESS	0.00597656809100479	0.044090772780458	0.407017918923954	-0.597121207077688	-1.76797107605623	19	ATF3 HSF1 MAPK7 VEGFA HSPA5 ATF6B KLF2 ATF4 TP53 GCN1
GOBP_ANATOMICAL_STRUCTURE_MATURATION	0.00604865974076744	0.0444667141231629	0.407017918923954	-0.351516457707874	-1.54254073752362	119	AGRN DAG1 BRCA2 GBA SLC26A6 GATA2 TDRD7 TRPC4AP IL15 CCDC154 VEGFA SIRT2 FZD5 PTK2B CDKN1C KLF2 CX3CR1 RERE PICK1 ARCN1 RYR1 KCNIP2 ZBTB16 ZBTB7A C3 C1QA REC8 TMEM79 NR4A2 SEMA4D NF1 EXT1 ANKRD17 NOM1 CBFB SLFN14 GATA3 CDC25B SLC24A4 PPP2R1A FAM20C YTHDF2 SLC26A8 ANKS1A RB1 DDIT3 APP MAP3K13 TYMS SCARF1 AURKA
GOBP_T_CELL_PROLIFERATION	0.00605492533654899	0.0444667141231629	0.407017918923954	-0.337831184496944	-1.5122655957508	143	IL4I1 HAVCR2 BTN2A2 LGALS9 BAX ERBB2 LILRB1 LILRB4 CCND3 BTN3A1 TNFRSF21 P2RX7 LGALS9C IL15 CD151 RIPK3 HLA-E JAK2 TNFRSF1B NCSTN TNFSF13B PRNP PSMB10 CD274 DOCK8 IRF1 HLA-A SLC7A1 IL12RB1 SCRIB SPN TP53 TFRC ABL1 RIPK2 HLA-DPA1 CD86 NCKAP1L LMBR1L IL27RA CORO1A DLG5 HLA-DRB1 LGALS9B CD81 MAD1L1
GOBP_ANION_TRANSMEMBRANE_TRANSPORT	0.00612942819427917	0.0448764725291371	0.407017918923954	-0.352214510018412	-1.54505686623911	122	SLC3A2 SLC12A7 SLC25A30 NTSR1 SLC26A6 CLN3 RIPK1 APOL1 SLC38A7 TNF ANO5 SLC4A2 SFXN3 SLC20A1 CLCN7 MFSD12 SLC37A1 CLCN6 SLC9A9 SLC25A19 SLC25A22 PRNP SLC37A2 SLC23A2 LRRC8D SLC7A1 SLC1A4 ABCC1 SLC5A6 LRRC8B
GOBP_CARDIAC_VENTRICLE_DEVELOPMENT	0.00616239651084852	0.0448764725291371	0.407017918923954	-0.40999777259204	-1.61215984796557	63	HEG1 BMPR2 FGFRL1 LY6E FZD2 CITED2 ACVR1 ENG SUFU TGFB1 MYBPC3 PPP1R13L CNTRL FZD1 MED1 FRS2 NPRL3 DCTN5 AP2B1
GOBP_REGULATION_OF_GROWTH	0.00616321910192935	0.0448764725291371	0.407017918923954	-0.26803888826471	-1.34858849499458	378	AGRN PLAC8 BST2 BMPR2 MT2A GAS6 PNPT1 CDKN1A SOCS1 PML SMAD3 ERBB2 SOCS2 SPHK1 CITED2 SLC25A33 CISH LGMN CCDC85B OGFR EIF4G1 CD38 SHC1 DDX49 IGFBP7 FLCN DCUN1D3 MUL1 CAPN3 LATS2 CSF1 TTL MT1F SEMA5A CEACAM1 CDKN2C VEGFA NKD1 SPHK2 PTK2B ARHGEF11 TAOK2 DPYSL2 TGFB1 DISC1 E4F1 PLXNA4 NDUFA13 EXOSC9 IGFBP4 CRKL HYAL2 DUSP10 EPB41L3 EZR COLQ SLC23A2 CYFIP1 DAB2 SIRT1 MMP14 PHB TRPV2 CLSTN1 TP53 TFRC …
GOBP_FAT_CELL_DIFFERENTIATION	0.00616602179543904	0.0448764725291371	0.407017918923954	-0.332031721583108	-1.48389372934554	141	PLAC8 CMKLR1 ATF5 SOCS1 SMAD3 MAFB SDF4 TRPM4 E2F1 CCDC85B GATA2 TNF FLCN TRIB2 SIRT2 TGFB1 ZNF385A SENP2 BBS7 TRIB3 DUSP10 FFAR2 TCF7L2 PSMB8 BBS12 MED1 SIRT1 ZFP36 ZBTB16 RREB1 ZBTB7A KLF4 EP300 CTBP2 NR4A2 ZC3H12A NR4A1 SORT1 AXIN1 TAF8
GOBP_TYROSINE_PHOSPHORYLATION_OF_STAT_PROTEIN	0.00619304738604746	0.0449723306825728	0.407017918923954	-0.459781331332152	-1.66745314046604	40	SOCS1 OSBP HSF1 PARP9 PARP14 SH2B3 TNF IL15 VEGFA IL31RA JAK2 CSF1R
GOBP_NEGATIVE_REGULATION_OF_INTERLEUKIN_1_BETA_PRODUCTION	0.00623783628122547	0.0451659917171724	0.407017918923954	-0.595678049784523	-1.76369814064166	19	PML LILRB4 NLRP3 CX3CR1 GIT1 CARD17 ZC3H12A MEFV CD33 TNFAIP3 GSTP1
GOBP_REGULATION_OF_CYSTEINE_TYPE_ENDOPEPTIDASE_ACTIVITY	0.00624754475693481	0.0451659917171724	0.407017918923954	-0.315121153765723	-1.45255658199062	173	CASP10 NOD1 GAS6 BOK LAMP3 LGALS9 PML SMAD3 BAX HSF1 CTSD LGMN IFI6 TNF BAK1 TNFSF10 CRADD MUL1 SRC ACER2 PSMB9 VEGFA IFI16 NLRP3 SERPINB9 JAK2 NDUFA13 PMAIP1 TNFSF15 AIM2 SIRT1 CTSH CASP1 RIPK2 KLF4 NR4A1 MEFV FAS BCL2L13
GOBP_OSTEOCLAST_DIFFERENTIATION	0.0064128267091	0.0462578566616413	0.407017918923954	-0.402029914566409	-1.61058922705131	69	TNFRSF11A MAFB LILRB1 KLF10 LILRB4 TNF CCR1 SRC CSF1 ANXA2 CSF1R PPARGC1B TNFAIP6 TLR3 TFRC LRRK1 INPP5D MITF NF1 UBASH3B ESRRA MTOR TOB2 NOTCH2 GPR137 CD81 OSCAR TYROBP FAM20C LILRB3 OSTM1 JUNB IREB2
GOBP_HUMORAL_IMMUNE_RESPONSE_MEDIATED_BY_CIRCULATING_IMMUNOGLOBULIN	0.00643810681667746	0.0463372388623837	0.407017918923954	-0.443667850099608	-1.65200680383063	49	C5 SERPING1 TNF C1QC NOD2 FCGR2B IGHV3-23 C1QB IGLC3 IGHG2 C3 C1QA IGHV2-5 TRDC CD81 IGHV4-39 IGHV1-18 IGLL5 PTPN6 IGHV3-21 CR1L
GOBP_STEROID_METABOLIC_PROCESS	0.00667471723616974	0.0479339206827588	0.407017918923954	-0.320998840743303	-1.46140523705245	159	LDLR PRLR PRKAG2 NFE2L1 SRD5A1 OSBP EGR1 GBA OSBPL5 LGMN APOL1 SREBF2 TNF NPC2 IGFBP7 ABCA1 ACOT8 ACLY APOL2 PIAS4 RDH5 DHRS9 SMPD1 CES1 SNX17 LIPC APOBR STARD4 FDXR PANK2 PMVK MED1 DAB2 SIRT1 ESR1 MVD TIPARP ATP1A1 STARD3 LSS YWHAH SREBF1 HSD17B7 ACADVL PIP4P1 OSBPL1A LPCAT3 HMGCS1 SQLE BMP6 ARV1
GOBP_REGULATION_OF_TRANSMEMBRANE_RECEPTOR_PROTEIN_SERINE_THREONINE_KINASE_SIGNALING_PATHWAY	0.00670041370246793	0.0480122359342404	0.407017918923954	-0.337877018240248	-1.49798423924276	133	BMPR2 NRROS HSP90AB1 SMAD3 CITED2 FLCN ACVR1 ENG LATS2 RNF165 RBPMS2 HSPA5 TGFB1 CDKN1C DACT1 JAK2 NUP93 MTMR4 FZD1 DAB2 SIRT1 TNFAIP6 PBLD SKIL ZBTB7A TP53 ABL1 ZC3H3 HIPK2 LRP1 ZNF703 EP300 ITGA3 NUMA1 AXIN1 NOMO1 ZEB2 NREP MEN1 HFE NOTCH2
GOBP_REGULATORY_T_CELL_DIFFERENTIATION	0.00673781178917796	0.0481486189968779	0.407017918923954	-0.53915310366342	-1.75766797408617	27	AMBRA1 IL4I1 BTN2A2 FANCA SOCS1 LGALS9 LILRB4 KAT2A DUSP10 IRF1
GOBP_DENDRITIC_CELL_CHEMOTAXIS	0.0067491132604989	0.0481486189968779	0.407017918923954	-0.564767991395579	-1.73285071550141	22	GAS6 LGALS9 TRPM4 CALR CCR1
GOBP_NIK_NF_KAPPAB_SIGNALING	0.00693899576044251	0.0493946935052552	0.407017918923954	-0.36216226642201	-1.54381444207301	102	NOD1 HAVCR2 RELA IFI35 LGALS9 RBCK1 EIF2AK2 SPHK1 TRADD CALR TNF NOD2 RIPK3 TRIM44 NLRP3 NMI EZR SASH1 TNFSF15 PRDX1 TRAF2 IKBKE ACTN4 PHB TRIP6 TLR3 TRAF4 EP300 CD86 ZC3H12A
GOBP_RIBOSOMAL_SMALL_SUBUNIT_BIOGENESIS	0.00699232973590486	0.0496654317784402	0.407017918923954	0.378661212752065	1.64445706087975	68	LSM6 RPS16 RPS5 RPS8 RPS21 RPS14 XRCC5 RPS6 LTV1 PRKDC RPSA RPS28 RPS19 RPS7 RPS27 WDR3 NOL10 RIOK2 NPM1 UTP23 RPS25 RIOK1 RPS24 RPS15 UTP20 RPL38
GOBP_VESICLE_BUDDING_FROM_MEMBRANE	0.00706905632399929	0.0501007790997853	0.407017918923954	-0.407971882527804	-1.5792726394078	57	PEF1 S100A10 MYO18A MIA3 SEC24C SEC31A P2RX7 GBF1 AP3D1 CHMP5 ARFGAP2 ANXA2 KLHL12 TMED9 TBC1D20 SEC24D
GOBP_MUSCLE_ORGAN_DEVELOPMENT	0.00729454575606071	0.051586264758547	0.407017918923954	-0.31780935069174	-1.45810753217627	163	HEG1 STAC3 UTRN FGFRL1 LY6E DAG1 SMAD3 ATF3 CXCL10 EGR1 FZD2 CITED2 NIBAN2 CD164 CAPN3 ACVR1 ENG SIRT2 USP19 VAMP5 ZNF689 POPDC2 TGFB1 LAMA2 MYBPC3 FOXK1 FZD1 RYR1 GTF3C5 MED1 SIRT1 UNC45A NLN EP300 MAFF NR4A1 NF1 SELENON
GOBP_AMINO_ACID_TRANSMEMBRANE_TRANSPORT	0.00733273751213791	0.0517436216617384	0.407017918923954	-0.433638922158513	-1.62431368912344	51	SLC3A2 NTSR1 CLN3 SLC38A7 TNF SFXN3 MFSD12 SLC38A10 SLC25A22 SLC7A7 LRRC8D SLC7A1 SLC1A4 SLC36A1
GOBP_REGULATION_OF_ION_TRANSMEMBRANE_TRANSPORT	0.00738081224259999	0.0517581814067884	0.407017918923954	-0.291391007392707	-1.3759689970018	218	EPHB2 STAC3 ATP1B1 UTRN P2RY6 PRKCE CXCL10 NTSR1 BAX PSEN2 FXYD6 RIPK1 TNF ATP1B3 P2RX7 CAPN3 KCNA3 TMEM109 DIAPH1 OPRL1 KCNMB1 SESTD1 SPHK2 PTK2B SLC30A1 CACNB3 KCNA2 KCNMA1 FXYD5 MINK1 PRNP TMEM38A KCNIP2 GLRX CAPN1 ACTN4 TPCN2 ABL1 CACNG6 GPR35 SLC31A2 SELENON PKD2 UBASH3B WWP2 SLC9A1 CLIC1 CORO1A YWHAH HTT GSTO1 F2R CYBA DLG4 TCAF1 STOM
GOBP_DETECTION_OF_ABIOTIC_STIMULUS	0.00738263647299539	0.0517581814067884	0.407017918923954	-0.433702564648699	-1.60555182848585	47	JUP NMT1 NTSR1 PIEZO1 TIMELESS TNF GNA11 GNGT2 PKD1L1
GOBP_DNA_METHYLATION_OR_DEMETHYLATION	0.00738263647299539	0.0517581814067884	0.407017918923954	-0.406591892416913	-1.59876752334242	63	APOBEC3F DNMT1 NIBAN2 ALKBH4 PIWIL4 APOBEC3G KDM1B APOBEC3C PRMT5 BRCA1 BAZ2A GATAD2A PICK1 OTUD4 ALKBH1 APOBEC3A METTL4 PRMT7 TRIM28 TET3 EZH2 MTA2 GATA3 EHMT2
GOBP_CORTICAL_CYTOSKELETON_ORGANIZATION	0.0076266851042792	0.0533539220872635	0.407017918923954	-0.432962678708212	-1.60281279643612	47	CALR EPB41L2 TNF FMNL2 RHOB LLGL1 EPB41L3 EZR ARF6 RHOC NCKAP1L RAC1 STRIP1 FMNL1 PLEC ECT2 RHOBTB1 RHOBTB2 CDK5 IKBKB RACGAP1 RAC2 PLEK VPS4A FHOD1 PDCD6IP ANLN
GOBP_POLYOL_BIOSYNTHETIC_PROCESS	0.00766079867891977	0.0534773172296206	0.407017918923954	-0.465046817393467	-1.68727129877561	41	P2RY6 NTSR1 SPHK1 GBA SPTLC2 IPPK PCK2 ITPKC GCH1 ACER2 SPHK2 PTK2B PCBD1 QDPR
GOBP_INTERFERON_GAMMA_PRODUCTION	0.00770234217856124	0.0536519371493772	0.407017918923954	-0.383363908353757	-1.57402695362966	83	GAS6 HAVCR2 ISG15 LGALS9 LILRB1 LILRB4 IL12RB2 TNF BTN3A1 NOD2 LGALS9C FZD5 RIPK3 JAK2 PRNP CD274 IRF8 HLA-A IL12RB1 TLR3 SCRIB ABL1 RIPK2 HLA-DPA1 ZC3H12A IL27RA HLA-DRB1 LGALS9B CEBPG RARA GATA3
GOBP_CYTOPLASMIC_PATTERN_RECOGNITION_RECEPTOR_SIGNALING_PATHWAY	0.00774089503096558	0.0538050219925359	0.407017918923954	-0.428502464041957	-1.60457354314892	52	DHX58 IRF7 RELA IFIH1 DDX60 OASL OAS3 DDX58 NOD2 PUM1 RNF135 GPATCH3 IRF3 PHB RIPK2 TRIM25 TKFC ANKRD17
GOBP_POSITIVE_REGULATION_OF_AUTOPHAGY	0.00776086374959884	0.0538285549811919	0.407017918923954	-0.34536933447246	-1.48852643806227	110	RUFY4 AMBRA1 TRIM14 TRIM5 NOD1 TICAM1 TRIM38 SPTLC2 TRIM22 UVRAG FLCN LARP1 NOD2 TRIM21 CALCOCO2 LRSAM1 HMOX1 PIP4K2C FYCO1 TRIM68 SIRT1 ULK2 RIPK2 ZC3H12A NPRL3 MEFV
GOBP_REGULATION_OF_SYNAPTIC_PLASTICITY	0.00780093215844683	0.0539910997576085	0.407017918923954	-0.357413220446084	-1.48644003670661	91	EPHB2 NCDN RAB8A CLN3 CPEB3 LGMN MIR320E CD38 YWHAG PTK2B NCSTN KAT2A PRNP STX4 CX3CR1 ATF4 PICK1 SQSTM1 ABL1 NF1 SLC24A1 YWHAH NEURL1 RAB3GAP1 BAIAP2 EPHA4 STAU1 RARA DLG4 ERC1 TYROBP CDC20 NPTN CDK5 EIF2AK4 MAP1A YTHDF1
GOBP_BONE_MINERALIZATION	0.00790963374036732	0.0546269598324092	0.380730400722792	-0.420131057555709	-1.62679457763676	59	BMPR2 TENT5A ISG15 SMAD3 TRPM4 KLF10 CCR1 P2RX7 ACVR1 CCDC154 PTK2B ATRAID TGFB1 TUFT1
GOBP_POSITIVE_REGULATION_OF_PROTEIN_BINDING	0.00792777658378743	0.0546360144182038	0.380730400722792	-0.391611875823008	-1.55430165210298	67	TICAM1 DTX3L HSP90AB1 HSF1 POLDIP2 TRIM21 RFNG ANXA2 TIAM1 DACT1 AMFR SPPL3 TRIB3 TCF7L2 LFNG ABL1 RIPK2 HIPK2 LRP1 EP300 ACE DERL1 MEN1 HFE PPP2CB PLXND1
GOBP_RESPONSE_TO_ALCOHOL	0.00795114773407363	0.0546809863237352	0.380730400722792	-0.333290615172258	-1.47631058339758	134	JUP ADCY7 PTGER2 P2RY6 DAG1 PRKCE SDF4 GRAMD1B TNF BAK1 IGFBP7 LARP1 KCNMB1 SPHK2 XRN1 PTK2B GABBR1 MLC1 TGFB1 GNB1 KLF2 BRCA1 CES1 RECQL5 SLC23A2 GLB1 PMVK FOSB ACE RGS19 CPT1A ALAD CTNNA1 LRP8 ADAM15 POLB SREBF1 CYBA RARA GATA3 GPLD1 GOLPH3 NEFL EHMT2
GOBP_NEGATIVE_REGULATION_OF_INTERLEUKIN_1_PRODUCTION	0.00803130362760522	0.0550030190293969	0.380730400722792	-0.553138264411338	-1.72760237528812	23	GAS6 PML LILRB4 CEACAM1 NLRP3 CX3CR1 GIT1 CARD17 ZC3H12A MEFV CD33
GOBP_RESPONSE_TO_ENDOPLASMIC_RETICULUM_STRESS	0.008042892613545	0.0550030190293969	0.380730400722792	-0.299445158426186	-1.40889777415784	207	CREB3L2 BOK FBXO6 UBAC2 PML ATF3 EIF2AK2 BAX SCAMP5 EIF4G1 CALR BAK1 RNF185 RHBDD2 PDIA4 PDIA3 USP25 FCGR2B SGTA CREB3 NR1H2 USP19 HSPA5 ATF6B RHBDD1 ATP2A2 AMFR EDEM2 TRIB3 AUP1 PMAIP1 TMTC4 ATF4 ECPAS TMUB2 HYOU1 TMEM129 TBL2 UBE4A TRAF2 SIRT1 FAM8A1 UGGT2 TP53 ABL1 QRICH1 EP300 SELENOS HERPUD2 ERP44 TRIM25 FAF2 NR1H3 RNF5 OS9 TMUB1 EDEM1 DERL1 ERMP1 GET4
GOBP_EXTRINSIC_APOPTOTIC_SIGNALING_PATHWAY_VIA_DEATH_DOMAIN_RECEPTORS	0.00804880900769055	0.0550030190293969	0.380730400722792	-0.39041708906681	-1.54955956141646	67	ATF3 BAX TRADD SP100 MADD TNF CRADD TMBIM1 HMOX1 STX4 BRCA1 PMAIP1 PEA15 DEDD2 DEDD SKIL NF1 SORT1 DAXX TNFAIP3 ARHGEF2
GOBP_REGULATION_OF_CELLULAR_KETONE_METABOLIC_PROCESS	0.00820988970837141	0.0559691926737855	0.380730400722792	-0.390064336160707	-1.56512235324604	73	PRKAG2 PRKCE IRS1 EGR1 EIF6 CLN3 PDK4 CD74 NR1H2 CEACAM1 SLC45A3 TRIB3 BRCA1 CES1 SIRT5 STARD4 SLC7A7 ETFBKMT PANK2 DAB2 SIRT1 NCOR1 CPT1A NR1H3 WDTC1 SREBF1 NCOR2 ACADVL
GOBP_POSITIVE_REGULATION_OF_PRODUCTION_OF_MOLECULAR_MEDIATOR_OF_IMMUNE_RESPONSE	0.00822467803616626	0.0559691926737855	0.380730400722792	-0.360735601301636	-1.50515244389483	92	EPHB2 TICAM1 LILRB1 SCIMP DDX58 RSAD2 CD74 NOD2 FZD5 SPHK2 NLRP3 TGFB1 HLA-E STX4 FFAR2 TRAF2 HLA-A SIRT1 PHB TFRC SPON2 SEMA7A CD86 TNFSF13 HLA-F
GOBP_REGULATION_OF_BONE_MINERALIZATION	0.00826390214066333	0.0561184651644208	0.380730400722792	-0.47378704619545	-1.66850645163861	37	BMPR2 TENT5A ISG15 SMAD3 TRPM4 CCR1 P2RX7 ACVR1 PTK2B ATRAID TGFB1
GOBP_REPRODUCTIVE_SYSTEM_DEVELOPMENT	0.00828805798125314	0.0561650025201413	0.380730400722792	-0.296377056002926	-1.40441700924072	224	PRLR BMPR2 BOK SRD5A1 FKBP4 FANCA BRCA2 HSP90AB1 BAX CITED2 RTCB GATA2 MERTK BAK1 PDGFRB SRC SERPINF1 DHX37 ST14 VEGFA NRIP1 FZD5 ITGB8 HSPA5 MAP2K1 CDKN1C CCDC134 SENP2 CRKL TBC1D20 COL9A3 LFNG ADAMTS1 PSAP ASCL2 ALKBH1 UBE2Q1 FNDC3A MED1 DEDD SIRT1 ESR1 CUL7 FRS2 MMP14 TNFAIP6 TLR3 TIPARP C3 REC8 ADA INSR RARG PKD2 ACE CTNNA1 TRIM28 MEN1 ADAM15 PTK2 NOTCH2 HS6ST1 NASP
GOBP_REGULATION_OF_T_CELL_MEDIATED_IMMUNITY	0.00831862996940944	0.056212985049566	0.380730400722792	-0.395927684942183	-1.5617461160938	66	IL4I1 TRPM4 LILRB1 LILRB4 P2RX7 RSAD2 MR1 NOD2 FCGR2B CEACAM1 FZD5 RIPK3 NLRP3 HLA-E TNFRSF1B NECTIN2 TRAF2 HLA-A IL12RB1 NCKAP1L HLA-F HFE HLA-DRB1 CD81 GATA3
GOBP_PLASMA_MEMBRANE_ORGANIZATION	0.00832977381664856	0.056212985049566	0.380730400722792	-0.368341219101008	-1.52176187834008	86	OTOF ATP10A NDRG1 PLSCR1 CLN3 MICALL1 P2RX7 NSF STX2 MYOF WHAMM CHMP5 PLEKHM2 ATP2A2 SMPD1 CHMP1A STX4 EPB41L3
GOBP_MEMBRANE_PROTEIN_PROTEOLYSIS	0.00835754844062775	0.0562834071333562	0.380730400722792	-0.453399451471993	-1.64430847388276	40	DAG1 PSEN2 TNF P2RX7 APH1A TGFB1 TNFRSF1B RHBDD1 SPPL3 NCSTN SPPL2A CTSH
GOBP_REGULATION_OF_PROTEIN_SUMOYLATION	0.00837896628342577	0.0563108168861284	0.380730400722792	-0.571185778305433	-1.72027008664736	20	RELA EGR1 MUL1 CAPN3 PIAS4 SAE1 ZMIZ1
GOBP_INORGANIC_ANION_TRANSPORT	0.0084479246697322	0.0566569493346089	0.380730400722792	-0.367162052068378	-1.516890277375	86	P2RY6 SLC12A7 SLC25A30 SLC26A6 APOL1 ANO5 SLC4A2 SLC20A1 CLCN7 SLC37A1 TTYH3 CLCN6 TTYH2 MFSD5 PRNP ATF4 SLC37A2 LRRC8D SLC1A4 ANO8 ABCC1 SLC5A6 LRRC8B CLIC1 VDAC2 ABCC10 GET3 IP6K2 ABCC3 LRRC8A ANO6 OSTM1 ABCC4 SLC26A8 VDAC1 RACGAP1 SLC39A14
GOBP_NEGATIVE_REGULATION_OF_T_CELL_PROLIFERATION	0.00849478240517007	0.0568537395612001	0.380730400722792	-0.444210051670432	-1.63083677268981	44	IL4I1 HAVCR2 BTN2A2 LGALS9 ERBB2 LILRB1 LILRB4 TNFRSF21 LGALS9C PRNP CD274 SCRIB SPN CD86 DLG5 HLA-DRB1 LGALS9B MAD1L1
GOBP_HEMOSTASIS	0.00851784000420163	0.0568907585465813	0.380730400722792	-0.326001676059243	-1.47159569561242	146	EPHB2 GAS6 FIBP SERPING1 SH2B3 HPS6 PLSCR1 HSPB1 ANXA5 MERTK BLOC1S3 HPS5 SRC HPSE GGCX CEACAM1 CSRP1 USF1 ZNF385A HPS4 JAK2 VAV2 EMILIN2 ITPK1
GOBP_CIRCULATORY_SYSTEM_PROCESS	0.00860038456365147	0.0572193957405242	0.380730400722792	-0.278947553761772	-1.36168625973443	283	JUP HEG1 ATP1B1 BMPR2 GAS6 ERAP2 SERPING1 SMAD3 CXCL10 NTSR1 TRPM4 P2RX4 CD38 ACTA2 STAT1 TNF GNA11 SRC GCH1 PTPRO MYOF CEACAM1 VEGFA OPRL1 KCNMB1 POPDC2 TGFB1 MYBPC3 JAK2 KCNMA1 ATP2A2 AKAP12 PLOD3 HMOX1 KLF2 PLCB3 LNPEP TMEM38A PPP1R13L C3AR1 AGTRAP KCNIP2 SLC7A1 SLC1A4 ABCC1 TFRC ABL1 SLC5A6 LRP1 ADA INSR ATP1A1 ZC3H12A CTSZ EXT2 CPA3 ACE MTOR SLC9A1 AKAP13 EXT1 PLEC
GOBP_NEGATIVE_REGULATION_OF_IMMUNE_EFFECTOR_PROCESS	0.00860229979093525	0.0572193957405242	0.380730400722792	-0.370927012316061	-1.52553578979536	84	BST2 IL4I1 HAVCR2 GRN SERPING1 CD300A LGALS9 LILRB1 LILRB4 TNF NOD2 FCGR2B CEACAM1 TGFB1 SERPINB9 HLA-E HMOX1 CX3CR1 DUSP10 HLA-A LOXL3 GFER PARP3 ZC3H12A NCKAP1L HLA-F CD84 HFE FGL2
GOBP_POSITIVE_REGULATION_OF_CALCIUM_ION_TRANSMEMBRANE_TRANSPORT	0.00863118010606677	0.0572940912562223	0.380730400722792	-0.472481275355831	-1.66390799946952	37	STAC3 ATP1B1 P2RY6 CXCL10 NTSR1 BAX CAPN3 CACNB3 ABL1 PKD2 SLC9A1 HTT GSTO1 F2R
GOBP_SMALL_MOLECULE_BIOSYNTHETIC_PROCESS	0.00865649186009639	0.0573448419956589	0.380730400722792	-0.27312258063804	-1.35624080153677	340	CBR1 P2RY6 PRKAG2 ADA2 ATF3 NTSR1 OSBP EGR1 AKR1A1 SPHK1 GBA ELOVL1 SPTLC2 DAGLB EIF6 CLN3 G6PC3 PDK4 TNF IPPK PCK2 PNPO CD74 ITPKC GCH1 ACOT8 FADS1 HMGCL ACLY ACER2 NR1H2 CEACAM1 SPHK2 PTK2B MTHFR COQ8B SLC45A3 TK2 TPI1 DHRS9 PLOD3 KAT2A TRIB3 PTGDS SOGA1 BRCA1 CES1 LIPC SIRT5 COQ9 PCBD1 STARD4 ATF4 FDXR QDPR PMVK DAB2 SIRT1 MVD FASN ADA NLN EP300 SCD RFK SELENOS STARD3 DHDDS NR1H3 ZNF692 SDSL W…
GOBP_POSITIVE_REGULATION_OF_STRESS_ACTIVATED_PROTEIN_KINASE_SIGNALING_CASCADE	0.00875370026725571	0.0578706946385174	0.380730400722792	-0.353218764725071	-1.46899578294306	91	NOD1 EIF2AK2 SPHK1 RIPK1 SCIMP TNF NOD2 MYD88 FCGR2B VEGFA GADD45B PTK2B TAOK2 MAP3K10 MINK1 LTBR RELL2 SASH1 TRAF2 TLR3 RIPK2 HIPK2 TRAF4 MAP3K11 ZC3H12A
GOBP_REGULATION_OF_MEMBRANE_POTENTIAL	0.00879796409468282	0.0580451045758952	0.380730400722792	-0.303645736864229	-1.40442273502695	180	JUP ATP1B1 S1PR2 BOK NTSR1 TRPM4 PIEZO1 BAX P2RX4 GBA HSH2D SLC25A33 CLN3 IFI6 TNF BAK1 ATP1B3 P2RX7 MUL1 GNA11 SRC CTNS PTK2B GABBR1 CACNB3 KCNA2 POPDC2 KCNMA1 EIF4A3 ATP2A2 PMAIP1 KCNIP2 GNA15 GLRX PANK2 ABL1 ATP1A1 GPR35 MTOR WWP2 SLC9A1 CLIC1 GRIK4 YWHAH RAB3GAP1 BAIAP2 CHCHD10 TCL1A
GOBP_ORGANOPHOSPHATE_ESTER_TRANSPORT	0.00881637162694383	0.0580485645051921	0.380730400722792	-0.349777353192688	-1.46029130522428	93	LDLR ATP10A SCARB2 OSBP ATP10D SLC25A33 PLSCR1 C2CD2L OSBPL5 G6PC3 NPC2 P2RX7 ABCA1 PRELID2 SLC25A25 SLC37A1 SLC25A24 SLC25A19 ATP8B3 SLC37A2 SLC66A2 LRRC8D ATP8B4 ABCC1
GOBP_PROTEIN_LOCALIZATION_TO_LYSOSOME	0.0088469304858102	0.0581318549735626	0.380730400722792	-0.46458812712049	-1.65164726378875	38	SCARB2 KPTN WASH3P AP3D1 NAGPA HSPA8 ATP13A2 SZT2 GGA3 M6PR GLMP SORT1 GNPTAB MEAK7 HGS CD81
GOBP_NEGATIVE_REGULATION_OF_CELLULAR_COMPONENT_ORGANIZATION	0.00888156817750989	0.0582415561700952	0.380730400722792	-0.258364231666551	-1.31541530349823	447	EPHB2 LDLR RUBCN TENT4B GORASP1 BOK FKBP4 CD300A CXCL10 STYXL1 MAD2L1BP HSF1 SLC35F6 SLX4 DGUOK SCAMP5 GBA LILRB1 CORO1B CD38 TNF RCC2 SRGAP2C FLCN MUL1 WASHC2C ABI3 SRC PTPRO CST3 DNAJB1 SEMA5A TFIP11 CAPG NR1H2 VEGFA SIRT2 TINF2 XRN1 LRSAM1 NDC80 EML2 TESK1 TERF2 HSPA5 TMSB10 TGFB1 ANXA2 DACT1 TNFRSF1B HSPA8 GAK MAP4 RBM14 SPTBN5 KAT2A PRNP BRCA1 KIF24 ARF6 PICK1 CHEK1 EXOSC10 PHF2 DAB2 CLEC16A…
GOBP_INTRINSIC_APOPTOTIC_SIGNALING_PATHWAY_IN_RESPONSE_TO_DNA_DAMAGE_BY_P53_CLASS_MEDIATOR	0.00895992010426143	0.0585801205616386	0.380730400722792	-0.481936097909324	-1.6513613936643	33	SHISA5 CDKN1A BRCA2 PML CD74 TMEM109 AEN IFI16 ZNF385A SIRT1 TP53 HIPK2 EP300
GOBP_RIBOSOMAL_SMALL_SUBUNIT_ASSEMBLY	0.00896929141070067	0.0585801205616386	0.380730400722792	0.562555630770647	1.76518627670649	18	RPS5 RPS14 XRCC5 PRKDC RPSA RPS28 RPS19 RPS27
GOBP_INTRACELLULAR_LIPID_TRANSPORT	0.00919506330594087	0.0598502742726686	0.380730400722792	-0.463982280907349	-1.61996162485216	36	LDLR OSBP GRAMD1B NPC2 ABCA1 SERAC1 ANXA2 CES1 CPT2 STARD4 TPCN2 CPT1A ARL8B SLC25A20 PLEKHA8
GOBP_REGULATION_OF_NIK_NF_KAPPAB_SIGNALING	0.00920064290266839	0.0598502742726686	0.380730400722792	-0.381040103958519	-1.54250862784318	79	NOD1 HAVCR2 RELA IFI35 LGALS9 RBCK1 EIF2AK2 SPHK1 TRADD CALR TNF NOD2 TRIM44 NLRP3 NMI EZR SASH1 PRDX1 ACTN4 PHB TRIP6 TLR3 EP300 CD86 ZC3H12A
GOBP_POSITIVE_REGULATION_OF_LEUKOCYTE_PROLIFERATION	0.00923283292248462	0.0599395513327701	0.380730400722792	-0.356252996733586	-1.52439182370382	106	EPHB2 BST2 TICAM1 HAVCR2 CDKN1A LGALS9 CD38 CD74 CSF1 MYD88 IL15 HLA-E JAK2 TNFSF13B CSF1R CD274 HLA-A SLC7A1 IL12RB1 TFRC RIPK2 FCGR3A ADA HLA-DPA1 CD86 NCKAP1L IL27RA CORO1A PTK2 CD40
GOBP_POSITIVE_REGULATION_OF_BIOMINERALIZATION	0.0093206003391092	0.060388560280935	0.380730400722792	-0.514515477286109	-1.69109494898514	28	BMPR2 TENT5A ISG15 SMAD3 SLC4A2 P2RX7 ACVR1 ATRAID TGFB1 ATF4
GOBP_RESPONSE_TO_HYDROGEN_PEROXIDE	0.00936416385077294	0.0605463372275637	0.380730400722792	-0.354509155784749	-1.47260216527245	90	CAPN2 RELA HSF1 SPHK1 RIPK1 MAPK7 STAT1 BAK1 PDGFRB SRC MT-ND6 RIPK3 PTK2B RHOB SIGMAR1 HMOX1 KLF2 TXNIP SIRT1 ABL1 SETX PCNA PRKCD STK24 TRPM2 IL18BP PPP2CB EZH2 TNFAIP3 ECT2
GOBP_AXON_DEVELOPMENT	0.00938225743236739	0.0605463372275637	0.380730400722792	-0.289934358009976	-1.38521832292241	243	EPHB2 CNP BMPR2 GRN DAG1 HSP90AB1 SPG11 ERBB2 PLXNB2 RAB8A NIBAN2 TNFRSF21 DOCK7 PTPRO NCAM1 TTL RNF165 SEMA5A VEGFA NEXN NTNG2 TAOK2 DPYSL2 LLGL1 TIAM1 DISC1 MAP2K1 PLXNA4 LAMA2 MYCBP2 JAK2 CSF1R S100A6 SZT2 KIF13B CYFIP1 RAB10 SKIL TRPV2 ALS2 LYPLA2 ABL1 ULK2 KLF4 SEMA7A NR4A2 SEMA4D LAMB2 RAC1 DRAXIN NUMBL ACTB DIP2B NREP CTNNA1 EXT1 SLIT1 STK24 UST AUTS2 PTK2 NOTCH2 BAIAP2 EPHA4 PLXND1 MARK2 …
GOBP_POSITIVE_REGULATION_OF_MITOTIC_CELL_CYCLE	0.00948345095931849	0.0608059317636636	0.380730400722792	-0.354260450903246	-1.47156906544685	90	BRCA2 MAD2L1BP HSF1 POLDIP2 SPHK1 DBF4B LGMN EIF4G1 CCND3 RCC2 TTL DUSP3 ADAMTS1 RAD51B ABL1 ESPL1 RRM2 CCNB1 DTL NSMCE2 PPP1R10 ANKRD17 CDT1 CDC6 CDC25B MEPCE KLHL18 EIF4EBP1 TMOD3 RB1 UBE2E2 CCND2 CDC27 APP CPSF3 ANAPC7 KMT2E ANAPC11 STIL
GOBP_RIBOSOME_BIOGENESIS	0.00950525278449407	0.0608059317636636	0.380730400722792	0.248273682751243	1.31879937957527	273	LSM6 RPS16 RPL10A RPL3 RPS5 RPS8 RPL7A RPL5 RPS21 FBL RPS14 METTL5 GTPBP10 RPL27 XRCC5 RPS6 ZNF658 LTV1 RPLP0 XRN2 PRKDC DIS3 WDR12 RPSA RPS28 WDR75 RPL23A RPL26 GTF3A RPS19 RPL6 RPS7 RPS27 RPL7 RPL35 RPL24 WDR3 KRR1 MTERF4 NOL10 EIF2A NOP53 RIOK2 ABCE1 RSL1D1 NPM1 RPL14 UTP23 MTREX RPF2 LTO1 RIOX2 RPL35A DDX17 RSL24D1 RBIS RRP1 FASTKD2 RPS25 RPL11 RIOK1 NMD3 BRIX1 RPS24 RPS15 FRG1 NSA2 UTP20 ESF…
GOBP_ANTIGEN_PROCESSING_AND_PRESENTATION_OF_ENDOGENOUS_PEPTIDE_ANTIGEN	0.0095068070733489	0.0608059317636636	0.380730400722792	-0.585943594740999	-1.68559970091883	17	ERAP2 TAP1 TAPBP HLA-E HLA-A HLA-F HFE HLA-DRB1 IDE ERAP1
GOBP_SULFUR_COMPOUND_TRANSPORT	0.00951200300745741	0.0608059317636636	0.380730400722792	-0.50709399437543	-1.69967054795819	31	SLC25A30 SLC26A6 SLC38A7 CTNS MFSD12 SLC25A19 MGST1 LRRC8D SLC1A4 ABCC1 SLC5A6 SLC36A1 LRRC8A SLC35B2 ABCC4 SLC26A8 RACGAP1
GOBP_APOPTOTIC_PROCESS_INVOLVED_IN_DEVELOPMENT	0.00953797946582668	0.0608059317636636	0.380730400722792	-0.583302151060184	-1.70958483864743	18	BAX BAK1 FZD5 TNFRSF1B CHEK1 SCRIB VDR ZPR1 XKR6 TNFRSF1A SPI1
GOBP_REGULATION_OF_NITRIC_OXIDE_SYNTHASE_ACTIVITY	0.00954810238575011	0.0608059317636636	0.380730400722792	-0.569422756742853	-1.71496030238555	20	NOD1 TNF GCH1 PTK2B TERF2 DDAH2
GOBP_SECONDARY_ALCOHOL_METABOLIC_PROCESS	0.00955361219946655	0.0608059317636636	0.380730400722792	-0.367508651327566	-1.52708091225411	89	LDLR NFE2L1 GBA OSBPL5 APOL1 SREBF2 NPC2 ABCA1 IDH3A ACLY APOL2 ACO2 SMPD1 IDH2 CES1 SNX17 LIPC APOBR FDXR PMVK MVD STARD3 LSS SREBF1 HSD17B7 ACADVL PIP4P1 OSBPL1A LPCAT3 HMGCS1 SQLE ARV1
GOBP_REGULATION_OF_LEUKOCYTE_DEGRANULATION	0.00959104278543718	0.0609247062260843	0.380730400722792	-0.459245761049224	-1.66622405039945	41	CD300A LGALS9 GATA2 FCGR2B CEACAM1 SPHK2 HMOX1 STX4 NCKAP1L HLA-F CD84 LAMP1 UNC13D PRAM1 FGR ITGAM ITGB2 STXBP2 RAC2 FES SPI1 GAB2 VAMP8
GOBP_REGULATION_OF_ESTABLISHMENT_OF_PROTEIN_LOCALIZATION	0.00965266316554323	0.0611963762409245	0.380730400722792	-0.262457290507624	-1.31405207133359	361	JUP NMT1 GAS6 IFI27 UBAC2 PRKCE RANGAP1 TM9SF4 HSP90AB1 SMAD3 IRS1 OSBP TRPM4 ERBB2 CTSD RAB8A SP100 MYO18A C2CD2L CLN3 CD38 XPO1 SREBF2 TNF PCK2 P2RX7 RSAD2 VPS11 PTPN23 HAX1 SRC CD2AP NR1H2 FZD5 ATG13 HDAC3 SUFU CAMK1 LLGL1 TGFB1 HPS4 RHBDF2 JAK2 HSPA8 ATP13A2 BARD1 EDEM2 HYAL2 PRNP STX4 EZR TCF7L2 B3GAT3 ARF6 PICK1 SAE1 RHBDD3 DNAJA1 GZMB NOLC1 ZC3H12A NF1 BCAS3 CD33 CPT1A NR1H3 WWP2 PRKCD PCN…
GOBP_NEGATIVE_REGULATION_OF_FAT_CELL_DIFFERENTIATION	0.00990379363200393	0.0624853646248833	0.380730400722792	-0.484154041995568	-1.63974337784216	32	SMAD3 E2F1 CCDC85B GATA2 TNF FLCN TRIB2 SIRT2 TGFB1 TRIB3 BBS12 SIRT1 SORT1 AXIN1
GOBP_RESPONSE_TO_KETONE	0.00991347801119529	0.0624853646248833	0.380730400722792	-0.341961621918076	-1.4738393488386	110	PTGER2 GAS6 P2RY6 SRD5A1 PRKCE HSF1 GBA CALR CD38 PCK2 IGFBP7 LARP1 SRC SERPINF1 SPHK2 XRN1 TGFB1 JAK2 GNB1 KLF2 TXNIP GLB1 NDOR1 SIRT1 FOSB NCOA2 ACE PCNA NR1H3
GOBP_NEGATIVE_REGULATION_OF_CELL_ACTIVATION	0.00991372852181605	0.0624853646248833	0.380730400722792	-0.334660639502228	-1.4953771773362	142	LDLR IL4I1 HAVCR2 GRN BTN2A2 SOCS1 CD300A LGALS9 ERBB2 SH2B3 LILRB1 LILRB4 MERTK TNFRSF21 CD74 LGALS9C PKN1 FCGR2B CEACAM1 IL31RA HMOX1 PRNP DUSP3 CD274 IRF1 LOXL3 RHBDD3 SCRIB SPN PARP3 INPP5D CD86 ZC3H12A NCKAP1L UBASH3B SYT11 LAG3 NR1H3 PRKCD HLA-F CD84 RUNX1 CBFB DLG5 HFE FGL2 CD300LF HLA-DRB1 LGALS9B TNFAIP3
GOBP_REGULATION_OF_OLIGODENDROCYTE_DIFFERENTIATION	0.0100715642556668	0.0633571658408809	0.380730400722792	-0.581115067578535	-1.70317477354775	18	DAG1 TNFRSF21 SLC45A3 TNFRSF1B DUSP10 PRMT5 RHEB NF1 MTOR
GOBP_INTERLEUKIN_4_PRODUCTION	0.01016782370896	0.0638389859947471	0.380730400722792	-0.538464939188014	-1.70782040129423	24	CD83 HAVCR2 LGALS9 NLRP3 HLA-E FCER1G CD86 IRF4 HLA-DRB1 RARA GATA3 SLC7A5 DDIT3
GOBP_NEGATIVE_REGULATION_OF_ENDOCYTOSIS	0.0103209730051909	0.0646754408780884	0.380730400722792	-0.458970906977541	-1.60246476389834	36	RUBCN CD300A SCAMP5 LILRB1 NR1H2 LRSAM1 ANXA2 ARF6 PACSIN1 RAC1 SYT11 NR1H3
GOBP_PROTEIN_INSERTION_INTO_MEMBRANE	0.0103451469633092	0.0647020174237029	0.380730400722792	-0.444381722602042	-1.65093877449162	48	NMT1 RTP4 TIMM10 BAX EMC8 SEC61A1 SGTA MAIP1 NDUFA13 EMC7 TRAM2 GZMB GET3 GET4 PDCD5 EMC10 EMC1 TRAM1
GOBP_POSITIVE_REGULATION_OF_JUN_KINASE_ACTIVITY	0.0103669698385684	0.0647138155692172	0.380730400722792	-0.493900393729861	-1.63254759303322	30	TNFRSF11A FGD2 TNF FZD5 PTK2B MAP3K10 DVL3 DVL2 MAP3K12 SASH1 TRAF2 MAP3K11 AXIN1 EPHA4 MAP4K2 PAK1
GOBP_NEGATIVE_REGULATION_OF_VIRAL_ENTRY_INTO_HOST_CELL	0.0103972210727443	0.0647780798505338	0.380730400722792	-0.625258805986992	-1.77421046115448	15	TRIM5 TRIM26 LY6E IFITM1 IFITM3 FCN1 TRIM25 TRIM11
GOBP_FATTY_ACID_TRANSPORT	0.0104503851840757	0.0648261323833793	0.380730400722792	-0.436787850407566	-1.60358750467287	44	SLC27A3 TNFRSF11A NTSR1 P2RX4 ACSL5 PROCA1 P2RX7 PLIN2 CPT2 ACE CPT1A SLC25A20
GOBP_SMOOTH_MUSCLE_CELL_PROLIFERATION	0.0104584388801576	0.0648261323833793	0.380730400722792	-0.353404507440964	-1.46000491632648	85	BMPR2 S1PR2 P2RY6 CDKN1A POLDIP2 DNMT1 STAT1 TNF PTGIR PDGFRB MYD88 IL15 RBPMS2 TGFB1 JAK2 HMOX1 TCF7L2 ADAMTS1 FRS2 PHB IGFBP3 ITGA2
GOBP_PROTEIN_EXPORT_FROM_NUCLEUS	0.010465639523614	0.0648261323833793	0.380730400722792	-0.418095198378223	-1.56560241802859	52	GAS6 IFI27 RANGAP1 SP100 CALR XPO1 NUTF2 CAMK1 TGFB1 BARD1 TCF7L2 XPO5
GOBP_POSITIVE_REGULATION_OF_TRANSMEMBRANE_RECEPTOR_PROTEIN_SERINE_THREONINE_KINASE_SIGNALING_PATHWAY	0.010484818084188	0.0648261323833793	0.380730400722792	-0.394357180111455	-1.52924814890075	60	BMPR2 HSP90AB1 CITED2 FLCN ACVR1 ENG RNF165 TGFB1 CDKN1C JAK2 NUP93 DAB2 ZC3H3 HIPK2 EP300 NUMA1 AXIN1 ZEB2 MEN1 HFE NOTCH2
GOBP_RESPONSE_TO_INTERLEUKIN_1	0.0105233071973376	0.0649404090542926	0.380730400722792	-0.37957830010122	-1.52951210032139	75	TNFRSF11A RELA ZBP1 LGALS9 EGR1 CD38 GBP1 SRC IL1RN MYD88 RPS6KA4 CCL4 MTHFR GBP3 AKAP12 SMPD1 KLF2 HYAL2 OTUD4 RIPK2 ZC3H12A TNIP2 VRK2 CD40 IRAK2 CYBA GBP2 KMO HDAC4 IKBKB PYCARD APP UPF1
GOBP_REGULATION_OF_SMALL_MOLECULE_METABOLIC_PROCESS	0.0105960537582096	0.0649656041300463	0.380730400722792	-0.288681351651933	-1.3578724823674	206	LDLR P2RY6 PRKAG2 PRKCE NTSR1 IRS1 EGR1 EIF6 CLN3 PDK4 TNF P2RX7 FLCN CD74 SLC2A6 SRC ARL2 NR1H2 CEACAM1 SPHK2 PTK2B SLC45A3 IGFBP4 KAT2A TRIB3 SOGA1 BRCA1 PMAIP1 CES1 SIRT5 STARD4 FOXK1 SLC7A7 GIT1 ETFBKMT PANK2 DAB2 SIRT1 NCOR1 ZBTB7A TP53 NLN EP300 INSR SELENOS SORBS1 NCOA2 FOXK2 SIRT6 CPT1A NR1H3 ZNF692 WDTC1 STAT3 PHKG2 SREBF1 PRKAG1 NCOR2 ACADVL ENO1 LPCAT3 GPLD1 CBFA2T3 BMP6 ARV1
GOBP_CELLULAR_RESPONSE_TO_DSRNA	0.010605149459883	0.0649656041300463	0.380730400722792	-0.579088989001299	-1.69723659346174	18	IFIH1 CGAS DDX58 P2RX7 IFIT1 MUL1 IRF3 TLR3 PDE12
GOBP_CARDIAC_SEPTUM_DEVELOPMENT	0.0106074461456946	0.0649656041300463	0.380730400722792	-0.393948573779934	-1.52766364503568	60	HEG1 BMPR2 FGFRL1 FZD2 CITED2 MAML1 ACVR1 ENG SUFU SNX17 CNTRL FZD1 FRS2 TP53 NPRL3 DCTN5 AP2B1 NOTCH2 PLXND1 LMO4 GATA3 CRELD1
GOBP_INTERLEUKIN_8_PRODUCTION	0.0106074461456946	0.0649656041300463	0.380730400722792	-0.411924932703093	-1.59501954179124	59	NOD1 RELA LGALS9 RIPK1 DDX58 ANXA4 TNF CD74 NOD2 PRKD2 MYD88 HYAL2 MAPKBP1 FFAR2 FCN1 TLR3 KLF4 CD33 STAT3 LILRA2 F2R
GOBP_CARBOHYDRATE_PHOSPHORYLATION	0.0106805347652487	0.0652243837599767	0.380730400722792	-0.55102523237504	-1.69068446287286	22	GNE IPPK NAGK GNPTG GALK2 ITPK1 GALK1 FCSK TKFC GNPTAB
GOBP_PROTEIN_LOCALIZATION_TO_CELL_PERIPHERY	0.010716068648703	0.0652243837599767	0.380730400722792	-0.290399868562451	-1.38018054577879	231	EPHB2 JUP STAC3 ATP1B1 EHD4 EXOC7 GAS6 GORASP1 DAG1 PRKCE S100A10 RAB8A CLN3 ZDHHC5 EPB41L2 TNF ATP1B3 GBP1 ABI3 NSF PIP5K1A VAMP5 TTC7A CACNB3 TGFB1 RAB34 TMBIM1 EFR3A GAK PRNP STX4 EPB41L3 EZR TSPAN14 ARF6 GGA3 TSPAN17 DAB2 RAB10 MMP14 SQSTM1 SCRIB CLSTN1 PTPN9 PACSIN1 LRP1 SORBS1 ITGA3 ACTB NUMA1
GOBP_POSITIVE_REGULATION_OF_EPITHELIAL_CELL_PROLIFERATION	0.0107258206528943	0.0652243837599767	0.380730400722792	-0.365453675768006	-1.51854202768414	89	BMPR2 GRN GPBAR1 ERBB2 GATA2 TNF NOD2 PRKD2 SEMA5A VEGFA HMOX1 EGFL7 TCF7L2 MED1 SIRT1 RREB1 ZNF304 ZNF703 NR4A1 NF1 MYDGF SIRT6 STAT5A TNFSF12 STAT3 NOTCH2 TNFAIP3 CYBA EMC10
GOBP_CELLULAR_RESPONSE_TO_KETONE	0.0107300742229906	0.0652243837599767	0.380730400722792	-0.407635801543178	-1.58683998971577	61	PTGER2 GAS6 P2RY6 SRD5A1 PRKCE PCK2 LARP1 SRC SERPINF1 SPHK2 XRN1 JAK2 GNB1 KLF2 NDOR1 SIRT1
GOBP_POSITIVE_REGULATION_OF_LEUKOCYTE_CELL_CELL_ADHESION	0.0107792708260749	0.0654009590681108	0.380730400722792	-0.298161961263258	-1.37594973964794	177	AMBRA1 CD83 IL4I1 HAVCR2 RELA BTN2A2 SOCS1 LGALS9 LILRB1 LILRB4 TNF CD74 SRC NOD2 AP3D1 IL15 LGALS1 NLRP3 SART1 CHST2 HLA-E JAK2 HSPH1 TNFSF13B DUSP10 CD274 FUT4 DOCK8 HLA-A ZMIZ1 SLC7A1 ZBTB16 IL12RB1 TFRC RIPK2 ADA HLA-DPA1 CD86 NCKAP1L NFKBID IL27RA RUNX1 CORO1A CBFB CSK CD4 HLA-DRB1
GOBP_POSITIVE_REGULATION_OF_INTRACELLULAR_PROTEIN_TRANSPORT	0.0108482928920781	0.0656969379247863	0.380730400722792	-0.342981922921196	-1.50495735880312	123	JUP NMT1 GAS6 TM9SF4 HSP90AB1 SMAD3 ERBB2 SREBF2 VPS11 FZD5 ATG13 HDAC3 CAMK1 TGFB1 HPS4 JAK2 EDEM2 HYAL2 PRNP TCF7L2 B3GAT3 SAE1 GZMB ZC3H12A BCAS3 PRKCD PCNT TRIM28 EDEM1 MICALL2 RAB29 RHOU PDCD5 ECT2 RBM22 CD81 TCAF1 STOM ZPR1 RIPOR1
GOBP_NEGATIVE_REGULATION_OF_PROTEIN_SERINE_THREONINE_KINASE_ACTIVITY	0.0108773007912058	0.0657499410954452	0.380730400722792	-0.376648902833825	-1.54645628395569	83	HEG1 PRKAG2 CDKN1A CD300A SH2B3 GBA DUSP7 NUP62 HEXIM1 LATS2 CDKN2C TESK1 CDKN1C SMPD1 HYAL2 DUSP10 SIRT1 DNAJA1 ABL1 AIDA NF1 PRKCD MEN1 TNFAIP3 HEXIM2 PTPN6 GSTP1 PLK1 PKIA STK38 PYCARD CDKN2D RB1 PAQR3
GOBP_INTERLEUKIN_12_PRODUCTION	0.0109753304228342	0.0660963312662708	0.380730400722792	-0.424768672483943	-1.58163530857608	49	CMKLR1 RELA LGALS9 IRF5 LILRB1 SCIMP NOD2 IRF8 IRF1 TLR3 RIPK2 MAST2 MEFV LILRA5
GOBP_REGULATION_OF_PHOSPHATASE_ACTIVITY	0.0109753304228342	0.0660963312662708	0.380730400722792	-0.406745864107324	-1.58337565143583	61	MASTL CD300A HSP90AB1 SMAD3 STYXL1 TNF PDGFRB PTPA VRK3 PPP1R26 RIPK3 JAK2 PPP1R11 PPP6R2 PPARGC1B ITGA2 SEMA4D NCKAP1L CD33 MTOR
GOBP_TOLL_LIKE_RECEPTOR_4_SIGNALING_PATHWAY	0.0113972150614764	0.0685099260917636	0.380730400722792	-0.49064661391097	-1.62179248840276	30	IFI35 OAS1 PRKCE LGALS9 SCIMP TICAM2 WDFY1 PIK3AP1 NMI
GOBP_RESPONSE_TO_ESTRADIOL	0.0114755523347221	0.0688533140083328	0.380730400722792	-0.390110660256763	-1.5331679721395	64	SRD5A1 SSTR3 HSF1 SOCS2 CALR CD38 PDGFRB NRIP1 OPRL1 TGFB1 TXNIP NCOA3 ESR1 ITGA2 ZNF703 RUVBL2 ESRRA PCNA STAT3 PAM NCOR2 EZH2 RARA
GOBP_NEGATIVE_REGULATION_OF_CELL_DIFFERENTIATION	0.0115007674736843	0.0688772900730243	0.380730400722792	-0.270465548511323	-1.34304681599068	340	EPHB2 LDLR BMPR2 GORASP1 SOCS1 SMAD3 CXCL10 MAFB TRPM4 KLF13 E2F1 ERBB2 LILRB1 LILRB4 CCDC85B DNMT1 CALR STAT1 GATA2 TNF C1QC RCC2 FLCN ABCA1 CD74 GBP1 TRIB2 SEMA5A FCGR2B NR1H2 SMAD1 CEACAM1 DYNLT1 RBPMS2 VEGFA SIRT2 HDAC3 SUFU PTK2B MED28 TGFB1 TRIB3 LIMD1 DUSP10 PRMT5 IRF1 ASCL2 DPF2 BBS12 LOXL3 MED1 ACTN4 SIRT1 FRS2 ZFP36 TNFAIP6 SKIL ZBTB16 TLR3 TP53 ULK2 INPP5D SEMA7A ZC3H12A SEMA4D RARG PT…
GOBP_EXOCYTIC_PROCESS	0.0115314786829309	0.0689340327896752	0.380730400722792	-0.419672191622044	-1.55361187492452	47	OTOF NAPA RAB8A SNAP29 YKT6 VPS11 STX2 STX4 VPS18 RAB10 SCRIB CTBP2 STX11 SNPH SNAPIN RAB12 SNX6
GOBP_POSITIVE_REGULATION_OF_INTERFERON_GAMMA_PRODUCTION	0.0115694111785984	0.0690336556722986	0.380730400722792	-0.397039657361775	-1.53720086906683	58	HAVCR2 ISG15 LGALS9 LILRB1 IL12RB2 TNF BTN3A1 FZD5 JAK2 IRF8 HLA-A IL12RB1 TLR3 SCRIB ABL1 RIPK2 HLA-DPA1 IL27RA
GOBP_REGULATION_OF_CATION_TRANSMEMBRANE_TRANSPORT	0.0115983869920842	0.0690354099054237	0.380730400722792	-0.308897555255376	-1.42423060964584	170	EPHB2 STAC3 ATP1B1 UTRN P2RY6 PRKCE CXCL10 NTSR1 BAX PSEN2 FXYD6 ATP1B3 CAPN3 DIAPH1 OPRL1 KCNMB1 SESTD1 SPHK2 PTK2B SLC30A1 CACNB3 FXYD5 MINK1 PRNP TMEM38A KCNIP2 GLRX CAPN1 ACTN4 ABL1 CACNG6 GPR35 SLC31A2 SELENON PKD2 UBASH3B WWP2 SLC9A1 CORO1A YWHAH HTT GSTO1 F2R CYBA DLG4 STOM HOMER1 CACNB1 PTPN6 ANO6 CDK5 COMMD1
GOBP_MONOCYTE_CHEMOTAXIS	0.0116346473859064	0.0690354099054237	0.380730400722792	-0.505871866659852	-1.66268537353726	28	TNFRSF11A CXCL10 LGMN CCR1 PTPRO CREB3 CCL4 CX3CR1
GOBP_MEMBRANE_INVAGINATION	0.0116452493880018	0.0690354099054237	0.380730400722792	-0.364142835383536	-1.49763406150049	84	MSR1 CD300A MARCO GATA2 ALKBH4 ABCA1 FCGR2B IGHV3-23 IGLC3 IGHG2 SH3BP1 C3 ITGA2 NCKAP1L RAC1 IGHV2-5 TRDC HGS IGHV4-39 RHOBTB1 IGHV1-18 IGLL5 ANO6 RHOBTB2 ITGAM CHMP2A IGHV3-21 XKR6 ITGB2 STAP1 RAC2 FCGR1A ABCA7 ARF1 SNX33 IGHM
GOBP_CELLULAR_RESPONSE_TO_AMYLOID_BETA	0.0116547765336328	0.0690354099054237	0.380730400722792	-0.487173930963862	-1.61031381728072	30	EPHB2 LGMN TNF FCGR2B PRNP ABCC1 LRP1 EPHA4 CACNB1 SNX6 CDK5 BCL2L2 APP PSEN1
GOBP_REGULATION_OF_TRANSMEMBRANE_TRANSPORT	0.0117359883321746	0.0693898326525296	0.380730400722792	-0.276023274568892	-1.34182833944567	277	EPHB2 STAC3 ATP1B1 UTRN P2RY6 PRKAG2 PRKCE CXCL10 NTSR1 IRS1 BAX SLC26A6 PSEN2 FXYD6 RIPK1 TNF ACSL5 ATP1B3 P2RX7 CAPN3 KCNA3 TMEM109 DIAPH1 OPRL1 KCNMB1 SESTD1 SPHK2 PTK2B SLC30A1 CACNB3 KCNA2 KCNMA1 FXYD5 MINK1 PRNP TRIB3 TMEM38A PEA15 KCNIP2 GLRX CTTNBP2NL CAPN1 ACTN4 TPCN2 ABL1 C3 CACNG6 INSR SELENOS GPR35 SORBS1 SLC31A2 SELENON PKD2 UBASH3B SIRT6 ACTB ACE WWP2 SLC9A1 CLIC1 CORO1A
GOBP_POSITIVE_REGULATION_OF_ION_TRANSMEMBRANE_TRANSPORT	0.0118124060777818	0.069714672960872	0.380730400722792	-0.375203286246042	-1.51888029689557	79	EPHB2 STAC3 ATP1B1 P2RY6 CXCL10 NTSR1 BAX ATP1B3 P2RX7 CAPN3 KCNMB1 CACNB3 KCNIP2 GLRX ACTN4 ABL1 PKD2 SLC9A1 HTT GSTO1 F2R TCAF1
GOBP_POSITIVE_REGULATION_OF_ALPHA_BETA_T_CELL_ACTIVATION	0.0118728473086837	0.0699442148166741	0.380730400722792	-0.408326421921999	-1.53994343644287	53	CD83 SOCS1 LGALS9 LILRB4 AP3D1 NLRP3 HLA-E JAK2 HSPH1 HLA-A ZBTB16 IL12RB1 RIPK2 ADA CD86 NCKAP1L NFKBID RUNX1 CBFB HLA-DRB1 CD81 RARA
GOBP_REGULATION_OF_PROGRAMMED_NECROTIC_CELL_DEATH	0.0120162851672483	0.0706609812552319	0.380730400722792	-0.558912525216811	-1.68330608831945	20	BOK ZBP1 RBCK1 RIPK1 RIPK3
GOBP_POLYSACCHARIDE_CATABOLIC_PROCESS	0.0120958921407529	0.0710004808117251	0.380730400722792	0.59572501245572	1.74788215285952	15	PYGL MGAM CHIT1 AGL RB1CC1 PPP1CB
GOBP_REGULATION_OF_GENE_SILENCING_BY_RNA	0.0121363009110372	0.0710772558087448	0.380730400722792	-0.472538051311289	-1.63064243591677	34	RIPK1 ADAR EIF4G1 TNF PUM1 TGFB1 MAP2K1 MAP2K2 LIMD1 XPO5 ESR1 ZFP36 NCOR1 TP53 ZC3H12A EIF4E2 STAT3 NCOR2
GOBP_REGULATION_OF_ALPHA_BETA_T_CELL_ACTIVATION	0.0121527655495543	0.0710772558087448	0.380730400722792	-0.370300902472373	-1.51554433323785	82	CD83 SOCS1 CD300A LGALS9 LILRB1 LILRB4 AP3D1 LGALS9C NLRP3 HLA-E JAK2 HSPH1 CD274 IRF1 HLA-A LOXL3 ZBTB16 IL12RB1 RIPK2 ADA CD86 ZC3H12A NCKAP1L NFKBID RUNX1 CBFB HFE IRF4 HLA-DRB1 LGALS9B CD81 RARA GATA3
GOBP_POSITIVE_REGULATION_OF_PROTEIN_LOCALIZATION_TO_MEMBRANE	0.0123080724575359	0.0718561208582039	0.380730400722792	-0.374490387245817	-1.50901033750817	75	EPHB2 STAC3 NMT1 PRKCE ERBB2 CLN3 ZDHHC5 TNF PRNP STX4 EZR ARF6 TNFAIP6 SQSTM1 PTPN9 LRP1 GZMB SORBS1 ITGA3 AP2B1 MESD ZDHHC8 PDCD5 CD81 DLG4 TCAF1 STOM
GOBP_TOLL_LIKE_RECEPTOR_3_SIGNALING_PATHWAY	0.0123385799177317	0.0719049019981275	0.380730400722792	-0.578025692506567	-1.66282205856887	17	HAVCR2 OAS1 UNC93B1 SCIMP TNF WDFY1 TLR3 TNIP2 TNFAIP3
GOBP_NEURON_MATURATION	0.0124712935186137	0.0725480622964518	0.380730400722792	-0.541356522834412	-1.69080476781291	23	AGRN CDKN1C PICK1 KCNIP2 C3 C1QA NR4A2 ANKS1A RB1 APP MAP3K13 SCARF1 BCL2
GOBP_PROTEIN_KINASE_B_SIGNALING	0.0125049253731784	0.0726135738127677	0.380730400722792	-0.331863605148026	-1.44011268701187	114	GAS6 RRAS DAG1 BTN2A2 HSP90AB1 SH2B3 P2RX4 MERTK TNF FLCN MUL1 HAX1 SRC ENG HPSE SEMA5A SIRT2 TGFB1 HYAL2 CX3CR1 TCF7L2 SIRT1 PHB MC1R INSR PIK3R5 SETX MYDGF MTOR PTK2 CD40 PEAR1
GOBP_POSITIVE_REGULATION_OF_IMMUNE_EFFECTOR_PROCESS	0.0125388023602776	0.0726802722526089	0.380730400722792	-0.296964953735768	-1.37352276649688	180	EPHB2 DHX58 TICAM1 CD300A LGALS9 DDX60 LILRB1 MYO18A SCIMP DDX58 GATA2 TNF P2RX7 RSAD2 CD74 MR1 NOD2 FZD5 SPHK2 NLRP3 SH2D1B TGFB1 HLA-E NECTIN2 HMOX1 STX4 FFAR2 FCN1 TRAF2 HLA-A SIRT1 PHB IL12RB1 TFRC C3 RIPK2 SPON2 SEMA7A CD86 NFKBID TNFSF13 LAG3 HLA-F CD84 ANKRD17 CD40 HLA-DRB1 LAMP1 UNC13D CD81 RARA GATA3 CLCF1 TYROBP PTPN6 SLC7A5 FGR ITGAM
GOBP_EMBRYONIC_ORGAN_DEVELOPMENT	0.0125730066521725	0.0727486267254043	0.380730400722792	-0.292131208621002	-1.374485437505	207	EPHB2 C2CD3 PHACTR4 SMAD3 MAFB FZD2 SH2B3 CITED2 GATA2 TNF ACVR1 ENG RBPMS2 ST14 VEGFA FZD5 CDH23 SUFU TGFB1 MAP2K1 CDKN1C PLXNA4 CCDC134 SENP2 EIF4A3 POLE BBS7 PPP1R13L ATF4 DVL2 RBBP6 COL13A1 ASCL2 EPN1 MED1 PALB2 FRS2 MMP14 SCRIB TP53 HIPK2 ADA
GOBP_CELL_PART_MORPHOGENESIS	0.012614003730481	0.0728559717244506	0.380730400722792	-0.264934552405019	-1.32093447404301	356	EPHB2 CNP MOV10 BMPR2 SRGAP2 GORASP1 DAG1 PNPT1 HSP90AB1 SPG11 BAX ERBB2 POLDIP2 PLXNB2 RAB8A CORO1B NIBAN2 DOCK7 MUL1 ABI3 SRC PTPRO NCAM1 TTL RNF165 SEMA5A VEGFA NEXN NTNG2 TAOK2 DPYSL2 LLGL1 TIAM1 DISC1 MAP2K1 PLXNA4 LAMA2 MYCBP2 NECTIN2 MINK1 CSF1R S100A6 EPB41L3 SZT2 DVL3 RERE DVL2 SLC23A2 KIF13B PANK2 CYFIP1 CUL7 RAB10 BTBD3 SNX1 SKIL TRPV2 RREB1 ALS2 LYPLA2 ABL1 ULK2 PACSIN1 PLEKHO1 ENPP2 …
GOBP_POSITIVE_REGULATION_OF_LIPID_KINASE_ACTIVITY	0.0126631144637985	0.0730097150079751	0.380730400722792	-0.520205071570655	-1.6788928734301	26	AMBRA1 IRS1 PDGFRB SRC NOD2 PTK2B TGFB1 VAV2
GOBP_REGULATION_OF_CELL_MORPHOGENESIS_INVOLVED_IN_DIFFERENTIATION	0.0127142794693357	0.0731747360947938	0.380730400722792	-0.383014009894275	-1.50831442661994	65	EPHB2 S100A10 CALR RCC2 GBP1 WASHC2C TESK1 CRKL DAB2 ACTN4 CUL7 RREB1 ABL1 RAC1 ANKRD27 LRP8 PTK2 BAIAP2 EPHA4 UNC13D
GOBP_RESPONSE_TO_MURAMYL_DIPEPTIDE	0.0127394933792291	0.0731900805468629	0.380730400722792	-0.573257659696855	-1.68014570471751	18	NOD1 RELA IRF5 NOD2 CHMP5 RIPK2 TNFAIP3 ARHGEF2
GOBP_EPITHELIAL_CELL_DIFFERENTIATION	0.0128834617540961	0.0738140422115735	0.380730400722792	-0.278867849133176	-1.37309608491501	303	HEG1 PRLR CBR1 BMPR2 S1PR2 ADAMTSL4 SMAD3 TPP1 FZD2 ACTA2 STAT1 ANXA4 TNF MYO1E PCK2 TDRD7 ACVR1 SRC PTPRO HPSE PIP5K1A MYD88 CEACAM1 ST14 VEGFA MAF IL31RA DNASE1L2 CDH23 MAP2K1 CDKN1C C1GALT1 DHRS9 PLOD3 KLF2 TBC1D20 CES1 EZR ATF4 TXNIP PSAP TAF10 FZD1 NCOA3 FNDC3A MED1 SH3BP1 DAB2 ESR1 FRS2 RAB10 ZFP36 SKIL SCRIB ABL1 ITGA2 RAB1B KLF4 KEAP1 FASN ZNF703 TMEM79 RARG LAMB2 MAFF TUBB RHEB MAFG NUMA…
GOBP_GLYCEROLIPID_BIOSYNTHETIC_PROCESS	0.01289358038631	0.0738140422115735	0.380730400722792	-0.294926018925743	-1.37239423394398	185	CAPN2 LDLR PGAP1 PI4K2B PLA2G4C AGPAT3 SOCS1 PLA2G15 SOCS2 PLSCR1 CLN3 CISH PIGS PIGC PIP5K1C UVRAG PCK2 ITPKC PIP5K1A SELENOI NR1H2 TTC7A PI4K2A PIGQ EFR3A VAC14 PIP4K2C AGPAT1 PIGV MTMR4 PGAP2 LPIN2 CRLS1 PNPLA2 C3 INPP5D LCLAT1 PI4KB MTMR14 FIG4 NR1H3 PI4KA CDIPT IP6K2 SREBF1 CTDNEP1 PIGT CEPT1 TTC7B ETNK1 LPCAT3 ABHD8 GPLD1 PIGH SMG1 INPPL1 MFSD2A PIP4K2B PI4KAP1 PIGO ABHD3 DGKZ PITPNM2 ABHD4…
GOBP_REGULATION_OF_MYELINATION	0.0129711336000294	0.0741272881438298	0.380730400722792	-0.465836288050364	-1.59619514950505	33	DAG1 TYMP TNF TNFRSF21 SIRT2 TNFRSF1B NSUN5 CYFIP1 RARG FIG4 MTOR RARA ZPR1
GOBP_GLYCOSYL_COMPOUND_CATABOLIC_PROCESS	0.0131482139222141	0.0749795921950071	0.380730400722792	-0.522146393485801	-1.66570352185628	25	ADA2 APOBEC3F GBA GUSB NAGA APOBEC3G APOBEC3C FUCA2 APOBEC3A ADA DERA
GOBP_POSITIVE_REGULATION_OF_MRNA_METABOLIC_PROCESS	0.0131664718272194	0.0749795921950071	0.380730400722792	-0.340208765576888	-1.45006924966578	104	MOV10 SAMD4A TENT4B PNPT1 PATL1 GTPBP1 HSF1 TENT4A CPEB3 ZC3HAV1 DCP1A PATL2 PUM1 SF3B4 HSPA8 EXOSC9 SAMD4B KHSRP PRPF19 ZFP36 TNRC6A CNOT8 ZC3H12A
GOBP_HISTONE_H3_ACETYLATION	0.0132579935860735	0.0752721555007884	0.380730400722792	-0.379185540116408	-1.50498171235967	67	YEATS2 JADE2 BRCA2 SGF29 NAA60 TAF6 TADA3 SPHK2 CAMK1 KAT2A TAF5 BRCA1 MCM3AP ATXN7L3 TAF10 CHEK1 TAF12 SIRT1 EP300 ATXN7
GOBP_CARDIAC_MUSCLE_TISSUE_DEVELOPMENT	0.0132754312461172	0.0752721555007884	0.380730400722792	-0.338901024843272	-1.43482129437235	98	HEG1 BMPR2 LY6E CITED2 CALR MAML1 PDGFRB ACVR1 ENG SMAD1 VEGFA DIPK2A TGFB1 MYBPC3 KAT2A PPP1R13L MED1 FRS2 NPRL3 MTOR SLC9A1 RUNX1 AKAP13 PLEC JARID2 NOTCH2 PDLIM5 RARA LMNA
GOBP_REGULATION_OF_EARLY_ENDOSOME_TO_LATE_ENDOSOME_TRANSPORT	0.0132874137713961	0.0752721555007884	0.380730400722792	-0.578564614036749	-1.65780405109788	16	VPS11 PTPN23 SRC MAP2K1 MAP2K2 EZR DAB2 DNAJC13
GOBP_CELL_MATURATION	0.0133536728484594	0.0755157178851905	0.380730400722792	-0.361962300633169	-1.49965715984941	87	AGRN BRCA2 GBA SLC26A6 GATA2 TDRD7 IL15 VEGFA SIRT2 FZD5 PTK2B CDKN1C KLF2 PICK1 KCNIP2 ZBTB7A C3 C1QA REC8 TMEM79 NR4A2 CBFB SLFN14 GATA3 CDC25B PPP2R1A FAM20C YTHDF2 SLC26A8 ANKS1A RB1 APP MAP3K13 TYMS SCARF1 AURKA SOX8 BCL2 CEBPA
GOBP_CARBOHYDRATE_DERIVATIVE_TRANSPORT	0.0134357126986901	0.075847518991214	0.380730400722792	-0.403539832222332	-1.54894272922495	56	SLC35A4 SLC35C1 CLN3 G6PC3 NPC2 SLC25A25 SLC37A1 SLC25A24 SLC25A19 SLC37A2 PSAP SLC50A1 LRRC8D SLC29A3 PLEKHA8 ABCC3 SLC35A5 SLC10A7 LRRC8A MFSD2A RFT1 SLC35B2 ABCC4
GOBP_ENDOPLASMIC_RETICULUM_UNFOLDED_PROTEIN_RESPONSE	0.0134994471116477	0.0760750092437646	0.380730400722792	-0.395746252509938	-1.54700534158606	62	CREB3L2 BOK ATF3 EIF2AK2 BAX BAK1 RHBDD2 CREB3 HSPA5 ATF6B AMFR TMTC4 ATF4 TBL2 QRICH1 EP300 SELENOS HERPUD2 OS9 DERL1 ERMP1
GOBP_CELL_ACTIVATION_INVOLVED_IN_IMMUNE_RESPONSE	0.0136103143213229	0.0765398541820582	0.380730400722792	-0.29369687649035	-1.38631197199201	217	TICAM1 HAVCR2 IFI35 GRN PRKCE CD300A LGALS9 LILRB1 GATA2 GBF1 CD74 MYD88 LGALS1 FCGR2B CEACAM1 DNASE1 SPHK2 PTK2B NLRP3 NMI SH2D1B TGFB1 HMOX1 STX4 PTGDS CX3CR1 LFNG IRF8 ITGAL FCER1G LOXL3 IL12RB1 SPN TP53 TFRC ABL1 RIPK2 PARP3 LRP1 ADA CD86 ZC3H12A NCKAP1L NFKBID TNFSF13 MTOR IL27RA HLA-F CD84 CORO1A STAT3 NOTCH2 CD40 FGL2 IRF4 HLA-DRB1 LILRA2 LAMP1 UNC13D CD81 RARA GATA3 PRAM1 CD180 CLCF1 TYRO…
GOBP_REGULATION_OF_NERVOUS_SYSTEM_DEVELOPMENT	0.0136290929504712	0.0765398541820582	0.380730400722792	-0.279037279757462	-1.32463301103487	228	EPHB2 AGRN LDLR BMPR2 GORASP1 DAG1 E2F1 PLXNB2 TYMP TNF TNFRSF21 DOCK7 SEMA5A SERPINF1 DYNLT1 VEGFA SIRT2 TGFB1 TIAM1 DISC1 MAP2K1 PLXNA4 WDR62 TNFRSF1B CX3CR1 DUSP10 PRMT5 ASCL2 PRPF19 NSUN5 CYFIP1 CUL7 SKIL TRPV2 CLSTN1 TP53 ULK2 SEMA7A BHLHE40 SEMA4D RARG RHEB NF1 FIG4 DRAXIN NUMBL ANKRD27 ACE MTOR CLSTN3 DIP2B CTNNA1 SLIT1 TRIM11 YWHAH LRP8 NEURL1 DLG5 BAIAP2 EZH2 EPHA4 PLXND1
GOBP_REGULATION_OF_SUBSTRATE_ADHESION_DEPENDENT_CELL_SPREADING	0.0136556945283923	0.0765567952317122	0.380730400722792	-0.441816788826268	-1.6023025334771	40	S100A10 CALR RCC2 GBP1 WASHC2C TESK1 CRKL DAB2 ACTN4 RREB1 ABL1 RAC1 PTK2 UNC13D P4HB ST6GAL1 CIB1 ILK KANK1 ARHGEF7 TRIOBP ITGB1BP1 NRP1 PREX1 CORO1C CDC42
GOBP_RESPONSE_TO_STEROID_HORMONE	0.0137853040768828	0.0769676040062711	0.380730400722792	-0.295823514180869	-1.38447449646361	197	PTGER2 SRD5A1 ZNF366 FKBP4 SSTR3 GBA CALR CD38 TNF PCK2 IGFBP7 VPS11 ACVR1 SRC ENG IL1RN PKN1 SERPINF1 TADA3 ARID1A TGFB1 JAK2 HSPA8 UCP3 BRCA1 SAFB TRIM68 TXNIP GLB1 VPS18 RXRB PPARGC1B ZMIZ1 MED1 DAB2 SIRT1 ESR1 PHB ZFP36 NCOR1 ZBTB7A EP300 FOSB ATP1A1 NCOA2 ESRRA ACE PCNA NR1H3 DDX54 ALAD PAQR7 DAXX YWHAH PAM SREBF1 KMT2D NCOR2
GOBP_HEART_MORPHOGENESIS	0.0137913024193097	0.0769676040062711	0.380730400722792	-0.348797622122171	-1.52590233328756	118	HEG1 C2CD3 BMPR2 FGFRL1 LY6E SMAD3 FZD2 CITED2 TBX19 ACVR1 ENG VEGFA SUFU TGFB1 MYBPC3 CRKL BBS7 PPP1R13L ADAMTS1 DVL2 FZD1 RYR1 ZMIZ1 MED1 TP53 INSR PKD2 MTOR EXT1 ADAM15 PTK2 NOTCH2 PLXND1
GOBP_ANTIGEN_PROCESSING_AND_PRESENTATION_OF_PEPTIDE_OR_POLYSACCHARIDE_ANTIGEN_VIA_MHC_CLASS_II	0.0138001064484442	0.0769676040062711	0.380730400722792	-0.516532322615641	-1.68392301717812	27	CTSL CTSD LGMN CD74 FCGR2B IFI30 FCER1G HLA-DPA1 ARL8B HLA-DRB1 HLA-DMA PYCARD HLA-DRB5 B2M TRAF6 HLA-DQA1 HLA-DRA
GOBP_NEGATIVE_REGULATION_OF_LEUKOCYTE_APOPTOTIC_PROCESS	0.0138618872250258	0.0771795642065761	0.380730400722792	-0.465236376253314	-1.61623874569132	35	IRF7 GAS6 LILRB1 HSH2D MERTK CD74 NOD2 DOCK8 NOC2L ADA SELENOS
GOBP_MICROTUBULE_ORGANIZING_CENTER_LOCALIZATION	0.0138912521094243	0.0772106238821767	0.380730400722792	0.48155921170933	1.71903557474695	29	SYNE2 RANBP2 NDEL1 PLXNA2 DLG1 CCDC141 CEP83 NIN GPSM2 BICD2 AKAP9 INTS13 IFT20
GOBP_REGULATION_OF_CELL_SIZE	0.0139465230064555	0.0773172144773675	0.380730400722792	-0.348327600575144	-1.49047938166315	106	BMPR2 SLC12A7 TMEM123 HSP90AB1 CLN3 P2RX7 RAP1GAP2 TTL SEMA5A VEGFA CLCN6 DPYSL2 DISC1 PLXNA4 KCNMA1 VAV2 EZR CYFIP1 TRPV2 ABL1 ULK2 SEMA7A SEMA4D RARG RAC1 DRAXIN MTOR DIP2B WDTC1 SLIT1
GOBP_REGULATION_OF_NEUROBLAST_PROLIFERATION	0.0139580676782925	0.0773172144773675	0.380730400722792	-0.572656531765579	-1.64737644943443	17	VEGFA DISC1 WDR62 CX3CR1 TP53 NF1 CTNNA1
GOBP_DNA_DEPENDENT_DNA_REPLICATION_MAINTENANCE_OF_FIDELITY	0.014079344431234	0.0778368495155166	0.380730400722792	-0.442275814092485	-1.57991629927107	39	SAMHD1 SLFN11 BRCA2 FAM111A POLD1 TIMELESS FBH1 SMARCAL1 POLE PRIMPOL TONSL ALYREF PCNA
GOBP_PROGRAMMED_NECROTIC_CELL_DEATH	0.0141024253237442	0.0778368495155166	0.380730400722792	-0.442157998399355	-1.57190639533758	38	BOK ZBP1 RBCK1 BAX RIPK1 TNF RIPK3 ITPK1 TRAF2 MLKL IRF3 TLR3 TP53 FAS
GOBP_B_CELL_ACTIVATION	0.0141238152694514	0.0778368495155166	0.380730400722792	-0.288918888722762	-1.36995165991712	223	EPHB2 BST2 TICAM1 IL4I1 CDKN1A CD300A TXLNA BAX CD38 BAK1 TNFRSF21 CD74 NOD2 PKN1 LGALS1 FCGR2B DCLRE1C PTK2B TGFB1 IGHV3-23 TNFSF13B IGLC3 IGHG2 LFNG KLF6 IRF8 MMP14 PHB ZBTB7A TP53 TFRC ABL1 PARP3 ADA EP300 INPP5D CD86 IRF2BP2 NCKAP1L TNFSF13 IL27RA TNIP2 PRKCD IGHV2-5 GON4L TRDC NOTCH2 CD40 EZH2 TNFAIP3 SYVN1 TCF3 THEMIS2 CD81 CEBPG HDAC5 IGHV4-39 CD180 CLCF1 IGHV1-18 TYROBP IGLL5 PTPN6 LRRC8A…
GOBP_REGULATION_OF_NERVOUS_SYSTEM_PROCESS	0.0141721242956902	0.0779707041759501	0.380730400722792	-0.400847567455449	-1.56041482963615	61	S1PR2 DAG1 NTSR1 GBA TYMP TNF TNFRSF21 SRC DLGAP4 OPRL1 PTK2B TNFRSF1B EIF4A3 ITGA2 GPR35 FIG4 SLC9A1 BAIAP2 F2R DLG4 HOMER1
GOBP_NEGATIVE_REGULATION_OF_GROWTH	0.0143289712258055	0.0785306966444597	0.380730400722792	-0.318820367218388	-1.41881553001465	138	PLAC8 BST2 BMPR2 MT2A PNPT1 CDKN1A PML SMAD3 SOCS2 CITED2 LGMN CCDC85B FLCN DCUN1D3 MUL1 MT1F SEMA5A CDKN2C NKD1 SPHK2 TGFB1 NDUFA13 HYAL2 DUSP10 DAB2 SIRT1 PHB TP53 ULK2 SEMA7A SEMA4D DRAXIN MT1E DIP2B SLIT1 SERTAD3 RAI1 JARID2 ADAM15 IP6K2
GOBP_POSITIVE_REGULATION_OF_PHOSPHATASE_ACTIVITY	0.0143407088908298	0.0785306966444597	0.380730400722792	-0.499344426519182	-1.64123116751432	28	CD300A HSP90AB1 SMAD3 PDGFRB PTPA VRK3 RIPK3 JAK2 PPARGC1B ITGA2 CD33 MTOR
GOBP_ESTABLISHMENT_OF_PROTEIN_LOCALIZATION_TO_ORGANELLE	0.0143740641791465	0.0785306966444597	0.380730400722792	-0.263574205918209	-1.31265307348215	348	JUP NMT1 SCARB2 LAMP3 TIMM10 CDKN1A BRCA2 HSP90AB1 PML SMAD3 BAX TOMM40L NUP62 IPO13 SGF29 SREBF2 VPS11 PTPN23 WASH3P HAX1 AP3D1 SEC61A1 SGTA IL10RA NAGPA FZD5 NUTF2 ATG13 HDAC3 SUFU LRSAM1 HEATR3 HSPA5 MAIP1 TGFB1 HPS4 PEX16 JAK2 NDUFA13 HSPA8 SRP68 TOMM34 HYAL2 NUP93 KPNA6 TRAM2 TXNIP SAE1 GGA3 MED1 TSPAN17 DNAJA1 RAB10 M6PR SQSTM1 SCRIB TP53 GZMB NOLC1 ZC3H12A RUVBL2 FAM53B NF1 SORT1 NUP188 PR…
GOBP_OUTFLOW_TRACT_MORPHOGENESIS	0.0143948750780818	0.0785306966444597	0.380730400722792	-0.455767938553806	-1.6050496779799	37	BMPR2 FZD2 CITED2 ACVR1 ENG VEGFA CRKL DVL2 FZD1 RYR1
GOBP_REGULATION_OF_MACROPHAGE_ACTIVATION	0.0143948750780818	0.0785306966444597	0.380730400722792	-0.455642314704292	-1.6046072762615	37	LDLR HAVCR2 GRN SPHK1 MYO18A CD74 FCGR2B IL31RA JUND ZC3H12A SYT11 NR1H3 TNIP2 CD84
GOBP_POLYSACCHARIDE_METABOLIC_PROCESS	0.0144944801506861	0.0788803623913361	0.380730400722792	0.348976843496164	1.51753310778049	66	GBE1 CSGALNACT1 EPM2AIP1 PYGL MGAM CHIT1 PPP1R2 RUBCNL AGL HS2ST1 IRS2 RB1CC1 PPP1CB DYRK2 KHK
GOBP_CELLULAR_COMPONENT_MORPHOGENESIS	0.0145240801143641	0.0788803623913361	0.380730400722792	-0.255049332140205	-1.28983853964318	400	EPHB2 CNP MOV10 BMPR2 SRGAP2 GORASP1 DAG1 PNPT1 HSP90AB1 SPG11 BAX ERBB2 POLDIP2 PLXNB2 RAB8A CORO1B NIBAN2 DOCK7 MUL1 CAPN3 PDGFRB ABI3 SRC PTPRO NCAM1 TTL RNF165 SEMA5A TNNT1 VEGFA NEXN NTNG2 CSRP1 TAOK2 DPYSL2 LLGL1 TIAM1 DISC1 MAP2K1 PLXNA4 LAMA2 MYCBP2 NECTIN2 MINK1 CSF1R TBC1D20 S100A6 EPB41L3 SZT2 DVL3 RERE DVL2 SLC23A2 KIF13B PANK2 CYFIP1 ACRBP CUL7 RAB10 BTBD3 SNX1 SKIL TRPV2 RREB1 ALS2 …
GOBP_ICOSANOID_TRANSPORT	0.0145671411364745	0.0788803623913361	0.380730400722792	-0.550815264919237	-1.67382998315085	21	TNFRSF11A NTSR1 P2RX4 PROCA1 P2RX7 ABCC1 ACE ABCC10 ABCC3 SLCO3A1 ABCC4 MAP2K6 PLA2G6
GOBP_REGULATION_OF_GLIAL_CELL_DIFFERENTIATION	0.0145804736398033	0.0788803623913361	0.380730400722792	-0.473695846632958	-1.60432333566027	32	LDLR DAG1 TNFRSF21 TGFB1 SLC45A3 TNFRSF1B DUSP10 PRMT5 PRPF19 RHEB NF1 MTOR
GOBP_REGULATION_OF_MAST_CELL_ACTIVATION	0.0145804736398033	0.0788803623913361	0.380730400722792	-0.47428711320129	-1.6063258500583	32	CD300A LGALS9 PLSCR1 GATA2 SPHK2 NECTIN2 HMOX1 CD84 CD300LF UNC13D MILR1 PTPN6 FGR STXBP2 RAC2 FES GAB2 VAMP8
GOBP_GLYCOSYL_COMPOUND_METABOLIC_PROCESS	0.0146409353778587	0.0790253305824571	0.380730400722792	-0.390731814436187	-1.51277907278688	58	ADA2 APOBEC3F AKR1A1 DGUOK GBA TYMP GUSB NAGA NT5C3A APOBEC3G ICMT APOBEC3C TK2 FUCA2 APOBEC3A ADA
GOBP_CELLULAR_RESPONSE_TO_TOPOLOGICALLY_INCORRECT_PROTEIN	0.0146559608782006	0.0790253305824571	0.380730400722792	-0.347216966198352	-1.4572616252231	94	CREB3L2 BOK ATF3 EIF2AK2 BAX HSF1 BAK1 RNF185 RHBDD2 CREB3 HSPA7 HSPA5 HSPA8 ATF6B RHBDD1 AMFR AUP1 TMTC4 ATF4 TBL2 UGGT2 QRICH1 EP300 SELENOS HERPUD2 RNF5 OS9 DAXX DERL1 ERMP1
GOBP_RESPONSE_TO_PEPTIDE_HORMONE	0.0147515291566202	0.0794087290918559	0.380730400722792	-0.282523132242914	-1.3476600270005	242	STAT2 SRD5A1 RELA DAG1 PNPT1 RANGAP1 SOCS1 IRS1 EGR1 HSF1 SOCS2 RAB8A SLC25A33 EIF6 PDK4 SHC1 STAT1 CCND3 PCK2 PTPRA SRC YWHAG GCNT1 NUDC PKM CEACAM1 JUND USF1 JAK2 UCP3 PIP4K2C TRIB3 SOGA1 RNF40 AGTRAP SRSF4 CYFIP1 LPIN2 SIRT1 RAB10 INSR NR4A2 SELENOS SORBS1 NR4A1 SORT1 ESRRA STAT5A MTOR PRKCD SLC9A1 WDTC1 STAT3 MEN1 CSK MEAK7 PTK2 SREBF1 BAIAP2 CYBA HDAC5 ZBED3 GPLD1 CDC6 SIK2 PXN RAB12 SLC24A4…
GOBP_POSITIVE_REGULATION_OF_BONE_MINERALIZATION	0.0148296051106576	0.0796187707902779	0.380730400722792	-0.533648232510098	-1.66672966484048	23	BMPR2 TENT5A ISG15 SMAD3 P2RX7 ACVR1 ATRAID TGFB1
GOBP_INTERLEUKIN_10_PRODUCTION	0.0148641328092755	0.0796187707902779	0.380730400722792	-0.437813829127227	-1.58778531134025	40	CD83 ISG15 LGALS9 LILRB1 LILRB4 TNFRSF21 NOD2 TRIB2 FCGR2B
GOBP_NEGATIVE_REGULATION_OF_ERK1_AND_ERK2_CASCADE	0.0148641328092755	0.0796187707902779	0.380730400722792	-0.437828311345273	-1.58783783287237	40	EPHB2 BTN2A2 ATF3 FLCN GBP1 VRK3 DUSP10 EZR DUSP3 DAB2 PHB ABL1
GOBP_NEGATIVE_REGULATION_OF_TUMOR_NECROSIS_FACTOR_SUPERFAMILY_CYTOKINE_PRODUCTION	0.0149123147632764	0.07974526148533	0.380730400722792	-0.446832623049673	-1.6211870117809	41	GAS6 HAVCR2 LGALS9 LILRB1 ILRUN LILRB4 NOD2 CD274 MC1R ZC3H12A SELENOS CD33 SYT11 IL27RA TNFAIP3 RARA PTPN6 GSTP1
GOBP_SODIUM_ION_TRANSPORT	0.0150073294771663	0.0800063679349325	0.380730400722792	-0.340375300099169	-1.44394447402732	100	SLC3A2 ATP1B1 UTRN PRKCE TRPM4 P2RX4 FXYD6 SLC38A7 ATP1B3 P2RX7 SLC20A1 MLLT6 SLC38A10 SLC9A9 FXYD5 SLC23A2 GLRX ACTN4 TPCN2 SLC6A16 SLC5A6 ATP1A1 PKD2 SLC9A1 SLC24A1 TRPM2 YWHAH CNNM4 STOM SLC6A12 SLC24A4 SLC10A7 ANO6 COMMD1 SCN9A
GOBP_REGULATION_OF_MITOCHONDRIAL_MEMBRANE_PERMEABILITY	0.0150104368676445	0.0800063679349325	0.380730400722792	-0.435655400239058	-1.59679712309885	45	CNP NMT1 BOK BAX SLC35F6 BAK1 MUL1 PMAIP1 TP53 GZMB SLC9A1 VDAC2 NOL3 CHCHD10
GOBP_NEGATIVE_REGULATION_OF_T_CELL_MEDIATED_IMMUNITY	0.0152741431893084	0.08127847343032	0.380730400722792	-0.550827971403453	-1.65895741470529	20	IL4I1 LILRB1 LILRB4 NOD2 FCGR2B CEACAM1 NCKAP1L HLA-F HFE
GOBP_MONOVALENT_INORGANIC_CATION_HOMEOSTASIS	0.0153170045298698	0.081302188119543	0.380730400722792	-0.35330297031713	-1.4596329811937	86	ATP1B1 SLC12A7 GRN TM9SF4 RAB39A SLC26A6 CLN3 TMEM175 PDK4 ATP1B3 SLC4A2 TMEM199 MLLT6 SLC9A9 KCNMA1 ATP6V0A1 CCDC115 ATP6V1H RAB20 ATP1A1 EXT2 MAFG ACE ATP6V0E1 SLC9A1 EXT1
GOBP_REGULATION_OF_LIPID_STORAGE	0.0153286935086754	0.081302188119543	0.380730400722792	-0.437250164206611	-1.55445865949935	38	MSR1 SREBF2 TNF ABCA1 NR1H2 PLIN2 CES1 IKBKE SIRT1 PNPLA2 C3 ZC3H12A CPT1A NR1H3 SREBF1 PLIN3
GOBP_CARDIAC_CHAMBER_DEVELOPMENT	0.0154563372734839	0.0818454662148921	0.380730400722792	-0.364389350587857	-1.49134990406038	82	HEG1 BMPR2 FGFRL1 LY6E FZD2 CITED2 MAML1 ACVR1 ENG SUFU TGFB1 MYBPC3 SNX17 PPP1R13L CNTRL ADAMTS1 FZD1 MED1 FRS2 TP53 NPRL3 DCTN5 AP2B1 NOTCH2 PLXND1 LMO4 GATA3 CRELD1
GOBP_SIGNAL_TRANSDUCTION_IN_ABSENCE_OF_LIGAND	0.0155891968559256	0.0824145488507076	0.380730400722792	-0.437229816319201	-1.58566731758006	40	BOK BAX RIPK1 MAPK7 IFI6 TNF BAK1
GOBP_CELLULAR_COMPONENT_MAINTENANCE	0.0157151311601546	0.0829452288550599	0.352487857583619	-0.444844678681652	-1.55314402755796	36	SDF4 FCGR2B CBLN3 DCTN1 PRNP CSF1R ARF6 PICK1 INSR CTBP2 ITGA3 CHCHD10 F2R DLG4 ERC1 HOMER1 MTSS1 TPRN
GOBP_POSITIVE_REGULATION_OF_MYELOID_CELL_DIFFERENTIATION	0.015779899889515	0.0831518750671521	0.352487857583619	-0.374625807265378	-1.50262777882042	70	ISG15 HSF1 KLF10 RIPK1 STAT1 GATA2 TNF CCR1 CD74 HAX1 CSF1 TGFB1 PPARGC1B MED1 INPP5D ZNF16 NCKAP1L RUNX1 STAT3 NOTCH2 CD4 SMAP1 HLA-DRB1
GOBP_ANTIGEN_PROCESSING_AND_PRESENTATION_OF_EXOGENOUS_PEPTIDE_ANTIGEN_VIA_MHC_CLASS_II	0.0158091034517896	0.0831707452261088	0.352487857583619	-0.524792190581659	-1.66445527700794	24	CTSL CTSD LGMN CD74 FCGR2B IFI30 FCER1G HLA-DPA1 HLA-DRB1 HLA-DMA HLA-DRB5 B2M TRAF6 HLA-DQA1 HLA-DRA
GOBP_NEGATIVE_REGULATION_OF_DNA_BIOSYNTHETIC_PROCESS	0.0158910159049077	0.0834664039277191	0.352487857583619	-0.513128816254889	-1.65605519792582	26	TENT4B BMPR2 CDKN1A NIBAN2 SRC TINF2 XRN1 TERF2 CHEK1 EXOSC10 TP53 PARP3
GOBP_CELLULAR_COMPONENT_DISASSEMBLY	0.0159177576970471	0.0834717956132714	0.352487857583619	-0.26227366943931	-1.30754291136612	350	AMBRA1 RUBCN SHFL BOK NAPA BAX HSF1 GBA SNAP29 CLN3 SREBF2 UVRAG TNF C1QC GBF1 MUL1 WASHC2C HAX1 STX17 NSF CST3 SMARCD2 SEMA5A TFIP11 CAPG DNASE2 CHMP5 FZD5 CALCOCO2 ATG13 GLE1 ARID1A VPS16 TGFB1 DCTN1 DHX8 C1QB OGFOD1 HSPA8 ATP13A2 ATP2A2 GAK ATG4D CHMP1A SPTBN5 MAP1LC3B2 CX3CR1 KIF18B FYCO1 KIF24 DUSP3 ARF6 GRWD1 DEDD2 SMARCC2 SH3BP1 CLEC16A MMP14 SQSTM1 TP53 ULK2 C3 C1QA LRP1 TPX2 CFL1 INSR AT…
GOBP_PYRIMIDINE_NUCLEOSIDE_METABOLIC_PROCESS	0.0159528471500683	0.0835208739501962	0.352487857583619	-0.563333056663556	-1.65105794832148	18	APOBEC3F TYMP NT5C3A APOBEC3G APOBEC3C TK2 APOBEC3A
GOBP_REGULATION_OF_SECRETION	0.0160645617864797	0.083970318130295	0.352487857583619	-0.265801019914653	-1.3153902907422	331	OAS2 TNFRSF11A PRKCE CD300A LGALS9 NTSR1 IRS1 OSBP TRPM4 P2RX4 SCAMP5 LILRB1 RAB8A MYO18A C2CD2L CD38 GATA2 TNF PCK2 P2RX7 RSAD2 PTPN23 CD74 NSF CD2AP FCGR2B NR1H2 CEACAM1 SEPTIN4 OPRL1 PNKD SPHK2 GABBR1 SLC30A1 KCNA2 LLGL1 TGFB1 RHBDF2 JAK2 TNFRSF1B ATP13A2 ATP2A2 HMOX1 STX4 CES1 FFAR2 EZR TCF7L2 GIT1 ARF6 PICK1 VPS18 CPLANE2 DAB2 RHBDD3 TPCN2 RAB10 ADA NCKAP1L NF1 CD33 ACE SYT11 CPT1A NR1H3 HLA…
GOBP_NEGATIVE_REGULATION_OF_KINASE_ACTIVITY	0.0162570669461917	0.0848399345777142	0.352487857583619	-0.303787950227604	-1.39719964728387	167	EPHB2 HEG1 RUBCN PRKAG2 CDKN1A CD300A SH2B3 GBA PLGLB2 DUSP7 LILRB4 ADAR HSPB1 NUP62 YWHAG PTPRO TRIB2 HEXIM1 PKN1 LATS2 CEACAM1 CDKN2C GADD45B TESK1 CDKN1C SMPD1 HYAL2 PIP4K2C TRIB3 DUSP10 DUSP3 MVP SIRT1 DNAJA1 CEP85 ABL1 AIDA
GOBP_REGULATION_OF_ATP_METABOLIC_PROCESS	0.0164717265783542	0.0858221901658711	0.352487857583619	-0.388965810320694	-1.52050002354818	62	PRKAG2 SLC25A33 EIF6 TNF P2RX7 FLCN SLC2A6 ARL2 SPHK2 GIT1 NCOR1 ZBTB7A TP53 EP300 INSR SIRT6 PDE12 STAT3 PRKAG1 ENO1
GOBP_PHOSPHOLIPASE_C_ACTIVATING_G_PROTEIN_COUPLED_RECEPTOR_SIGNALING_PATHWAY	0.0165278689323368	0.0859767028114826	0.352487857583619	-0.436478598859555	-1.55920724273881	39	FPR3 CMKLR1 P2RY6 GNA11 OPRL1 GNB1 CX3CR1 C3AR1 GNA15 ESR1 GPR35
GOBP_REGULATION_OF_MITOCHONDRIAL_MEMBRANE_POTENTIAL	0.0166365795820257	0.0864037397172086	0.352487857583619	-0.388237351251541	-1.50287961667537	57	BOK BAX HSH2D SLC25A33 IFI6 BAK1 P2RX7 MUL1 SRC CTNS
GOBP_POSITIVE_REGULATION_OF_INFLAMMATORY_RESPONSE	0.0167418148364816	0.0864752885133764	0.352487857583619	-0.350699319619929	-1.44887628015116	86	LDLR TNFRSF11A IFI35 GRN ZBP1 TRADD RIPK1 TNF IL15 LGALS1 NMI HLA-E JAK2 HYAL2 FFAR2 ABCC1 TLR3 CASP1 C3 ITGA2 LILRA5 ACE
GOBP_REGULATION_OF_PATTERN_RECOGNITION_RECEPTOR_SIGNALING_PATHWAY	0.0167418148364816	0.0864752885133764	0.352487857583619	-0.353888977372297	-1.43985147787825	80	DHX58 IRF7 IFI35 CD300A DDX60 OASL ZDHHC5 RSAD2 NOD2 TICAM2 WDFY1 PUM1 IRF1 OTUD4 GPATCH3 ESR1 TLR3 NR1H3 TKFC ANKRD17 IRF4 CD300LF GRAMD4 TNFAIP3 LILRA2 CYBA
GOBP_NEGATIVE_REGULATION_OF_PHOSPHORUS_METABOLIC_PROCESS	0.0167455944636402	0.0864752885133764	0.352487857583619	-0.268945696575363	-1.32317943245192	308	EPHB2 HEG1 RUBCN MASTL PRKAG2 CDKN1A SOCS1 CD300A STYXL1 BAX PARP14 SH2B3 GBA PLGLB2 DUSP7 LILRB4 ADAR HSPB1 NUP62 EIF4G1 TNF BAK1 FLCN ENG YWHAG PTPA PTPRO TRIB2 HEXIM1 PKN1 LATS2 PPP1R26 CEACAM1 CDKN2C SIRT2 GADD45B TESK1 TGFB1 CDKN1C PPP1R11 SMPD1 CRKL HYAL2 PIP4K2C PRNP TRIB3 DUSP10 DUSP3 GIT1 MVP SIRT1 DNAJA1 NCOR1 IGFBP3 CEP85 TP53 ABL1 AIDA LRRK1 LRP1 ZC3H12A SEMA4D NCKAP1L NF1 UBASH3B SIR…
GOBP_DNA_BIOSYNTHETIC_PROCESS	0.0167569181992957	0.0864752885133764	0.352487857583619	-0.316457352685321	-1.42602380396026	148	TENT4B JADE2 BMPR2 PARP10 CDKN1A HSP90AB1 POLDIP2 SPHK1 POLD1 TNF NIBAN2 TEP1 PDGFRB SRC PRKD2 TINF2 XRN1 PTK2B POLH TERF2 TK2 TELO2 POLE LIG3 PRIMPOL CHEK1 WRNIP1 PARP4 EXOSC10 SIRT1 PHB GFER TP53 PARP3 KLF4 POLG
GOBP_T_CELL_MEDIATED_IMMUNITY	0.0168191015147178	0.0866584182805939	0.352487857583619	-0.357146418907656	-1.46885944175084	84	IL4I1 BTN3A3 TRPM4 LILRB1 LILRB4 P2RX7 RSAD2 MR1 NOD2 MYO1G FCGR2B CEACAM1 PRF1 FZD5 RIPK3 NLRP3 HLA-E TNFRSF1B NECTIN2 TRAF2 HLA-A IL12RB1 CTSH NCKAP1L GNL1 HLA-F HFE HLA-DRB1 CD81 GATA3
GOBP_MEMBRANE_LIPID_CATABOLIC_PROCESS	0.0169776840500443	0.0873178558281046	0.352487857583619	-0.506915898372889	-1.61711659361988	25	NEU1 SPHK1 GBA NAGA ACER2 SMPD1 HEXA ENPP2 SMPD4 PRKCD
GOBP_CELLULAR_RESPONSE_TO_VASCULAR_ENDOTHELIAL_GROWTH_FACTOR_STIMULUS	0.0170008887502656	0.0873178558281046	0.352487857583619	-0.455708253671442	-1.56149128515537	33	RELA ADGRA2 SPHK1 HSPB1 PDGFRB PRKD2 VEGFA
GOBP_NEGATIVE_REGULATION_OF_LYMPHOCYTE_MEDIATED_IMMUNITY	0.017080221704213	0.0875867293078602	0.352487857583619	-0.422863752613877	-1.54120999855165	43	IL4I1 HAVCR2 LGALS9 LILRB1 LILRB4 NOD2 FCGR2B CEACAM1 SERPINB9 HLA-E HLA-A GFER PARP3 NCKAP1L HLA-F HFE
GOBP_IMPORT_ACROSS_PLASMA_MEMBRANE	0.0171081290439208	0.0875914619504208	0.352487857583619	-0.362756404095819	-1.48466668296649	82	SLC3A2 ATP1B1 SLC12A7 NTSR1 TRPM4 TNF ACSL5 ATP1B3 SLC30A1 SLC9A9 PRNP LRRC8D SLC7A1 SLC1A4 TRPV2 SLC5A6 SLC36A1 ATP1A1 SLC9A1 SLC24A1 TRPM2 HFE
GOBP_CHAPERONE_MEDIATED_PROTEIN_FOLDING	0.017308978257865	0.0884802258661885	0.352487857583619	-0.393775224450501	-1.51146236916082	56	FKBP4 TOR1B HSPB1 CD74 PDIA4 DNAJB1 HSPA7 DNAJC7 HSPA5 HSPA8 GAK HSPH1 FKBP11 UNC45A CCT7 PDCD5 PTGES3 TOR1A DNAJC5 TCP1 PEX19 DNAJB4 PPIB TOR2A SDF2 CCT3 HSPA6 CCT5
GOBP_POSITIVE_REGULATION_OF_TYROSINE_PHOSPHORYLATION_OF_STAT_PROTEIN	0.0174413262826559	0.0887144395323078	0.352487857583619	-0.491530713885092	-1.61554927736394	28	OSBP HSF1 PARP9 PARP14 TNF IL15 VEGFA IL31RA JAK2 CSF1R
GOBP_CELLULAR_RESPONSE_TO_CHEMICAL_STRESS	0.017447225516586	0.0887144395323078	0.352487857583619	-0.28088291489539	-1.34050630257889	241	NCOA7 NFE2L1 RELA PNPT1 PML HSF1 SPHK1 GBA CLN3 RIPK1 HSPB1 MAPK7 TNF CAPN3 SRC GCH1 STX2 SLC25A24 SIRT2 RIPK3 RHOB SIGMAR1 LONP1 JAK2 ATP13A2 ATP2A2 HMOX1 KLF2 STX4 MELK TBC1D24 ATF4 FZD1 PRDX1 MGST1 LRRC8D PPARGC1B MPV17 SIRT1 DNAJA1 ABCC1 GFER TP53 ABL1 ALDH3B1 KEAP1 NR4A2 ZC3H12A SELENOS PKD2 SETX FAS PCNA PRKCD ADNP2 PLEC VRK2 STK24 NOL3 TRPM2 ERMP1 IL18BP MEAK7 SERPINB6 LETM1 EZH2 TNFAIP3 E…
GOBP_MAMMARY_GLAND_MORPHOGENESIS	0.0174542506198701	0.0887144395323078	0.352487857583619	-0.541522062191626	-1.6455895868589	21	PML BAX SRC CSF1 CSF1R CAPN1 MED1 ESR1 SCRIB
GOBP_NEGATIVE_REGULATION_OF_MYELOID_LEUKOCYTE_DIFFERENTIATION	0.0174751901952714	0.0887144395323078	0.352487857583619	-0.44160619432141	-1.5418370863187	36	MAFB LILRB1 LILRB4 GATA2 C1QC CEACAM1 TNFAIP6 TLR3 INPP5D NF1 UBASH3B TOB2 GPR137 RARA LILRB3 CDK6
GOBP_DNA_METHYLATION	0.0174914483366226	0.0887144395323078	0.352487857583619	-0.429891270371447	-1.57566999834677	45	DNMT1 NIBAN2 PIWIL4 KDM1B PRMT5 BRCA1 BAZ2A GATAD2A PICK1 METTL4 PRMT7 TRIM28 TET3 EZH2 MTA2 EHMT2 PPM1D SPI1 EHMT1 KMT2E FOS HEMK1 ATF7IP TDRKH
GOBP_POSITIVE_REGULATION_OF_CELL_CELL_ADHESION	0.0176071439683386	0.0891619178178268	0.352487857583619	-0.292355756397597	-1.36872526393604	196	AMBRA1 CD83 IL4I1 HAVCR2 RELA BTN2A2 SOCS1 LGALS9 PIEZO1 CITED2 LILRB1 LILRB4 TNF PTPN23 CD74 SRC NOD2 AP3D1 IL15 LGALS1 NLRP3 SART1 CHST2 HLA-E JAK2 HSPH1 TNFSF13B EMILIN2 DUSP10 CD274 FUT4 DOCK8 HLA-A ZMIZ1 SLC7A1 ZBTB16 IL12RB1 TFRC RIPK2 ADA HLA-DPA1 CD86 NCKAP1L NFKBID IL27RA RUNX1 CORO1A CBFB CSK CD4 HLA-DRB1
GOBP_RIBONUCLEOSIDE_METABOLIC_PROCESS	0.0177167156450136	0.0893358414204342	0.352487857583619	-0.530273969342897	-1.65619091632575	23	ADA2 APOBEC3F DGUOK APOBEC3G ICMT APOBEC3C APOBEC3A ADA
GOBP_PHOSPHATIDYLCHOLINE_METABOLIC_PROCESS	0.0177395498563193	0.0893358414204342	0.352487857583619	-0.428882632695841	-1.57197306325134	45	CAPN2 LDLR PLA2G4C PLA2G15 NR1H2 PNPLA6 LIPC ENPP2 NR1H3 PLAAT4 CEPT1 LPCAT3 GPLD1 MFSD2A ABHD3 ABHD4
GOBP_ORGANIC_ACID_TRANSPORT	0.0177481839824427	0.0893358414204342	0.352487857583619	-0.311081421533069	-1.40348501826537	149	SLC3A2 SLC27A3 TNFRSF11A SLC25A30 NTSR1 P2RX4 SLC26A6 CLN3 SLC38A7 TNF ACSL5 PROCA1 P2RX7 SFXN3 CTNS MFSD12 CEACAM1 SLC38A10 GABBR1 PLIN2 SLC25A22 CPT2 SLC7A7 SLC23A2 LRRC8D SLC7A1 SLC1A4 ABCC1 SLC5A6 SLC36A1 SLC17A5 NF1 ACE CPT1A
GOBP_NEGATIVE_REGULATION_OF_TRANSPORT	0.0177761404390173	0.0893358414204342	0.352487857583619	-0.276836967280657	-1.32915286349087	252	EPHB2 RUBCN UBAC2 PRKCE RANGAP1 CD300A LGALS9 NTSR1 IRS1 SCAMP5 LILRB1 SP100 PLSCR1 SREBF2 TNF RSAD2 CD74 FCGR2B NR1H2 CEACAM1 OPRL1 SESTD1 PNKD SUFU LRSAM1 PTK2B GABBR1 SLC30A1 ANXA2 RHBDF2 TNFRSF1B BARD1 HMOX1 PEA15 ATF4 ARF6 CTTNBP2NL CYFIP1 PACSIN1 ADA SELENOS GPR35 NCKAP1L NF1 RAC1 CD33 PKD2 SIRT6 ANKRD27 ACE SYT11 NR1H3 WWP2 HLA-F CD84 OS9 CORO1A CSK GSTO1 SREBF1 RAB11FIP3 CD300LF PFKL
GOBP_NEGATIVE_REGULATION_OF_T_CELL_RECEPTOR_SIGNALING_PATHWAY	0.0177790984465806	0.0893358414204342	0.352487857583619	-0.53333492266651	-1.63640612857825	22	BTN2A2 LILRB4 GBP1 PHPT1 CEACAM1 ELF1 PRNP EZR DUSP3
GOBP_STEROL_TRANSPORT	0.0179090539039854	0.0898497511164399	0.352487857583619	-0.371252930368975	-1.48536079017278	71	LDLR MSR1 OSBP GRAMD1B OSBPL5 SREBF2 NPC2 ABCA1 SERAC1 NR1H2 ANXA2 CES1 LIPC STARD4 SIRT1 TPCN2 STX12 LRP1 STARD3 NR1H3 ZDHHC8 ARL8B
GOBP_REGULATION_OF_CELLULAR_RESPONSE_TO_TRANSFORMING_GROWTH_FACTOR_BETA_STIMULUS	0.0181378369732471	0.0908571278011732	0.352487857583619	-0.365393419887813	-1.48772592695053	81	NRROS HSP90AB1 SMAD3 CITED2 FLCN ENG LATS2 HSPA5 TGFB1 CDKN1C MTMR4 DAB2 SIRT1 PBLD SKIL ZBTB7A TP53 HIPK2 ZNF703 EP300 ITGA3 AXIN1 ZEB2 NREP MEN1
GOBP_VESICLE_MEDIATED_TRANSPORT_TO_THE_PLASMA_MEMBRANE	0.0182752608393039	0.0914044633041301	0.352487857583619	-0.339603016036802	-1.46243233174448	109	EHD4 RAB8A OSBPL5 CLN3 MICALL1 PTPN23 WASH3P WASHC2C NSF DENND1A VPS26C VAMP5 LLGL1 RAB34 RAB35 VPS39 SNX17 ARF6 GGA3 RAB10 SCRIB CLSTN1 ANKRD27 ARFGEF2 KIAA1109 EPS15 VPS35L MICALL2 CSK RAB11FIP3 EPG5 DENND1C
GOBP_PRODUCTION_OF_MOLECULAR_MEDIATOR_INVOLVED_IN_INFLAMMATORY_RESPONSE	0.0183318493612617	0.091546435425624	0.352487857583619	-0.385748826673131	-1.49348665960373	58	EPHB2 ADCY7 TICAM1 GRN PLD3 LILRB4 TNF NOD2 MYD88 KPNA6 DUSP10 ZC3H12A GBP5 MEFV STAT3 EZH2 PLD4 SNX6 NCF1 CUEDC2 PYCARD
GOBP_RESPONSE_TO_ISCHEMIA	0.018512052351931	0.0923043347686147	0.352487857583619	-0.452059926089525	-1.54899023502372	33	EGR1 P2RX4 P2RX7 CSF1 CSF1R CX3CR1 HYOU1 SQSTM1 TP53 ABRAXAS2 NOL3 STUB1 CASP9 CIB1 BCL2L2 MAP2K6 TIGAR BCL2
GOBP_REGULATION_OF_ANATOMICAL_STRUCTURE_SIZE	0.0190058016508546	0.0944313190307953	0.352487857583619	-0.268469324782963	-1.30741170568417	280	BMPR2 SLC12A7 PRKCE TMEM123 HSP90AB1 TRPM4 CLN3 CD38 ACTA2 TNF P2RX7 WASHC2C HAX1 GCH1 RAP1GAP2 TTL SEMA5A CDC42EP4 CAPG FCHSD1 PEX11B VEGFA CLCN6 KCNMB1 PTK2B CDC42EP1 DPYSL2 TMSB10 DISC1 PLXNA4 KCNMA1 ATP13A2 VAV2 PLOD3 KLF2 SPTBN5 EZR ARF6 CIT CYFIP1 SH3BP1 ESAM EVL TRPV2 ALS2 ABL1 ULK2 SEMA7A SEMA4D RARG EXT2 NCKAP1L RAC1 DRAXIN ACE MTOR PRKCD DIP2B WDTC1 CORO1A EXT1 SLIT1
GOBP_DEVELOPMENTAL_GROWTH	0.0190211953902812	0.0944313190307953	0.352487857583619	-0.260283139057568	-1.29173902263784	342	AGRN PLAC8 HEG1 PRLR BMPR2 ATF5 LY6E DAG1 CDKN1A BRCA2 HSP90AB1 SMAD3 SPG11 SOCS2 CITED2 LGMN MUL1 CAPN3 PDGFRB LATS2 CSF1 SLC25A25 TTL SEMA5A SMAD1 VEGFA DIPK2A NKD1 DPYSL2 DISC1 CDKN1C PLXNA4 SP2 KLF2 KAT2A DUSP10 EZR PPP1R13L COLQ PSAP RBBP6 TAF10 SLC23A2 ALKBH1 CHEK1 RAD51B ZMIZ1 CYFIP1 MED1 ESR1 PALB2 TNFAIP6 TRPV2 TP53 ABL1 ULK2 EP300 INSR SEMA7A SEMA4D RARG LAMB2 DRAXIN STAT5A MTOR PLAA TA…
GOBP_NEURON_MIGRATION	0.019025903464615	0.0944313190307953	0.352487857583619	-0.363865098664047	-1.49396816002258	83	GAS6 SRGAP2 BAX PLXNB2 UNK GATA2 SRGAP2C POMGNT2 VEGFA SEPTIN4 NTNG2 DISC1 WDR62 CRKL CCR4 ALKBH1 ZMIZ1 NR4A2 LRP12 RAC1 ITGA3 PLAA PHACTR1 STAT3 AUTS2 ARHGEF2 MARK2 GATA3 PEX7 PEX5 CDK5
GOBP_AUTOPHAGOSOME_MATURATION	0.019196325383588	0.0951317132750024	0.352487857583619	-0.407628488973487	-1.52688446742866	51	RUBCN SNAP29 CLN3 UVRAG STX17 CHMP5 CALCOCO2 VPS16 ATP2A2 CHMP1A MAP1LC3B2 FYCO1 CLEC16A
GOBP_REGULATION_OF_CELL_DIVISION	0.019241733697657	0.0952113835100527	0.352487857583619	-0.327674925645427	-1.41226432467819	110	ZFYVE26 YEATS2 PRKCE BRCA2 POLDIP2 NUP62 SGF29 UVRAG FLCN CDK2AP2 VEGFA TADA3 SIRT2 TGFB1 KAT2A KIF18B MYO19 GIT1 TXNIP CIT NCOA3
GOBP_TRANSMEMBRANE_RECEPTOR_PROTEIN_TYROSINE_KINASE_SIGNALING_PATHWAY	0.019433295969175	0.0959495191045797	0.352487857583619	-0.26348137866872	-1.31221306514703	346	EPHB2 MVB12A PRLR TNK2 FGFRL1 ADGRA2 FIBP SOCS1 IRS1 ERBB2 SH2B3 SOCS2 TRADD HSPB1 LGMN NUP62 PDK4 SHC1 IFI6 MERTK CCND3 NIBAN2 MYO1E PTGIR PDGFRB PTPRA SRC PRKD2 CSF1 CEACAM1 MVB12B VEGFA IL31RA SIRT2 DOK2 PTK2B TGFB1 TIAM1 CSRNP1 RHBDF2 JAK2 VAV2 IGFBP4 CRKL PIP4K2C CSF1R SOGA1 DUSP3 GIT1 TXNIP MAPKAPK3 CYFIP1 MVP ITGA5 SIRT1 FRS2 IGFBP3 ABL1 TIPARP LRP1 INSR SORBS1 PTPN18 RAC1 SORT1 UBASH3B SE…
GOBP_CELLULAR_RESPONSE_TO_ABIOTIC_STIMULUS	0.0194551738734757	0.0959495191045797	0.352487857583619	-0.284449344558024	-1.34973942129887	220	NMT1 DAG1 CDKN1A BRCA2 DDB2 PIEZO1 BAX EGR1 HSF1 RAD9A CLN3 POLD1 BAK1 CRADD CAPN3 TMEM109 GNA11 ENG MYD88 IFI16 RHOB POLH HSPA5 RHBDD1 BARD1 SMPD1 HYAL2 LTBR BRCA1 ATF4 IRF1 LRRC8D CHEK1 SIRT1 TLR3 TP53 NOC2L CASP1 MC1R ITGA2 EP300 RUVBL2 PKD2 FAS PCNA PRKCD SLC9A1 PLEC SDE2 SERPINB6 LETM1 CD40 ECT2 CYBA ARHGEF2 CHEK2 TLK2 GATA3 GPLD1 TENT2 SLC24A4 BMP6 TNFRSF10A EIF2AK4 N4BP1 INO80 ERCC4 OPN3
GOBP_ACUTE_INFLAMMATORY_RESPONSE	0.0194980187117439	0.0959495191045797	0.352487857583619	-0.396035273657702	-1.50181177260406	54	TNFRSF11A PLSCR1 TNF ACVR1 FCGR2B APOL2 DNASE1 IL31RA NLRP3 HLA-E FFAR2 RHBDD3 TFRC C3 FCGR3A SELENOS
GOBP_EPITHELIAL_CELL_DEVELOPMENT	0.0195091443650717	0.0959495191045797	0.352487857583619	-0.327524353431267	-1.42775305511566	115	HEG1 S1PR2 ADAMTSL4 ACTA2 TNF MYO1E SRC HPSE MYD88 ST14 VEGFA DNASE1L2 C1GALT1 PLOD3 TBC1D20 EZR ATF4 FNDC3A ESR1 FRS2 RAB1B FASN TMEM79 RARG LAMB2 RHEB PLEC SIDT2 NOTCH2 CCM2 RARA KLF5 BMP6 CDK6 IKBKB CCDC88C TJP2 PRDM1 VCL FLNB TNFRSF1A TYMS EXPH5 CLIC4 CXCR4 TIGAR SOX8 COL18A1 SIPA1L3
GOBP_LYSOSOMAL_PROTEIN_CATABOLIC_PROCESS	0.0197970948697107	0.0972184114176717	0.352487857583619	-0.565932716538167	-1.62160893937114	16	LDLR TPP1 GBA CLN3 TMEM199 ATP13A2 CCDC115 LRP1 DPP7
GOBP_REGULATION_OF_SYSTEM_PROCESS	0.019954583135044	0.0976985430800478	0.352487857583619	-0.273466418370512	-1.30466634852328	244	JUP ATP1B1 BMPR2 GAS6 S1PR2 DAG1 SMAD3 NTSR1 TRPM4 P2RX4 SPHK1 GBA TYMP CD38 TNF TNFRSF21 SRC GCH1 PTPRO NR1H2 TNNT1 DLGAP4 OPRL1 PTK2B POPDC2 MYBPC3 JAK2 KCNMA1 TNFRSF1B EIF4A3 ATP2A2 DAPK3 PDE9A TMEM38A KCNIP2 DAB2 ABL1 ITGA2 ADA ATP1A1 ZC3H12A GPR35 NR4A1 FIG4 ACE NR1H3 SLC9A1 NOL3 JARID2 GSTO1 SREBF1 BAIAP2 GRK2 ENO1 F2R CYBA DLG4 LMNA LPCAT3 MTG2 HOMER1 GNAI2 GAA BMP6
GOBP_HORMONE_MEDIATED_SIGNALING_PATHWAY	0.0199550628657029	0.0976985430800478	0.352487857583619	-0.324241608840046	-1.41569000471071	117	PRLR ZNF366 FKBP4 SSTR3 CALR VPS11 SRC PKN1 LATS2 TADA3 ARID1A JAK2 BRCA1 SAFB TRIM68 VPS18 RXRB PPARGC1B ZMIZ1 MED1 DAB2 SIRT1 ESR1 PHB NCOR1 ZBTB7A EP300 RARG ADIPOR2 ESRRA NR1H3 DDX54 PAQR7 DAXX YWHAH KMT2D NCOR2 RARA PTGES3
GOBP_MONOCYTE_DIFFERENTIATION	0.0200251822654355	0.0978941892072342	0.352487857583619	-0.502784719805193	-1.62267099857722	26	IRF7 CD74 CSF1 VEGFA IL31RA IFI16 CSF1R MED1 FASN INPP5D CD4 HLA-DRB1 PDE1B CDK6 ACIN1 FES
GOBP_POSITIVE_REGULATION_OF_NEURON_DEATH	0.0200873186094532	0.0980502800094514	0.352487857583619	-0.376378220761921	-1.45952889008907	60	CAPN2 GRN BAX EGR1 TNF FCGR2B PRNP ATF4 TP53 ABL1 C1QA MAP3K11 NF1 DAXX TRPM2 MYBL2 TYROBP KMO MCL1 AIMP2 CDK5 ITGAM ITGB2 CASP9 DDIT3
GOBP_TRANSFORMING_GROWTH_FACTOR_BETA_PRODUCTION	0.0201496041023221	0.0981976910288264	0.352487857583619	-0.528386325217371	-1.62122258283714	22	NRROS LGALS9 HSP90AB1 SMAD3 LILRB1 CD2AP ITGB8
GOBP_B_CELL_MEDIATED_IMMUNITY	0.020178022155338	0.0981976910288264	0.352487857583619	-0.319280016325704	-1.40545799288411	125	IRF7 C5 SERPING1 TNF C1QC CD74 NOD2 MYD88 FCGR2B TGFB1 IGHV3-23 HLA-E C1QB NECTIN2 IGLC3 IGHG2 FCER1G TFRC C3 C1QA PARP3 FCGR3A INPP5D HLA-DPA1 TNFSF13 IL27RA PRKCD IGHV2-5 TRDC CD40 HLA-DRB1 IL21R CD81 IGHV4-39 CLCF1 IGHV1-18 IGLL5 PTPN6 IGHV3-21 HLA-DMA CR1L
GOBP_LEUKOCYTE_MEDIATED_CYTOTOXICITY	0.0202641422120172	0.0983750467178177	0.352487857583619	-0.335298878998083	-1.41608263419287	97	HAVCR2 LGALS9 LILRB1 P2RX7 MR1 MYD88 FCGR2B CEACAM1 DNASE1 PRF1 RIPK3 PLEKHM2 SERPINB9 HLA-E NECTIN2 CX3CR1 PRDX1 HLA-A IL12RB1 GFER CTSH FCGR3A GZMB TUBB NCKAP1L LAG3 HLA-F TUBB4B ARL8B CORO1A HLA-DRB1 LAMP1 UNC13D CEBPG CLEC12B TYROBP PTPN6 ITGAM STAP1 STXBP2 FCGR1A SPI1 RNF19B NCR1 GZMM SLAMF7
GOBP_CORTICAL_ACTIN_CYTOSKELETON_ORGANIZATION	0.0202750789446149	0.0983750467178177	0.352487857583619	-0.449790799090523	-1.54121503673555	33	CALR EPB41L2 TNF FMNL2 LLGL1 EPB41L3 EZR ARF6 NCKAP1L STRIP1 FMNL1 PLEC ECT2 CDK5 IKBKB RACGAP1 PLEK VPS4A FHOD1 PDCD6IP ANLN
GOBP_CELL_MORPHOGENESIS_INVOLVED_IN_NEURON_DIFFERENTIATION	0.0204927346609814	0.0992827115067845	0.352487857583619	-0.265691352643838	-1.30003324318726	292	EPHB2 CNP BMPR2 GORASP1 DAG1 HSP90AB1 SPG11 ERBB2 PLXNB2 RAB8A UNK NIBAN2 DOCK7 ABI3 PTPRO NCAM1 TTL RNF165 SEMA5A VEGFA NEXN NTNG2 CDH23 TAOK2 DPYSL2 LLGL1 TIAM1 DISC1 MAP2K1 PLXNA4 LAMA2 MYCBP2 MINK1 CSF1R S100A6 SZT2 RERE KIF13B CYFIP1 CUL7 RAB10 BTBD3 SKIL TRPV2 SCRIB ALS2 LYPLA2 ABL1 ULK2 CFL1 SEMA7A NR4A2 SEMA4D LAMB2 RAC1 DRAXIN NUMBL ACTB ANKRD27 DIP2B PHACTR1 EXT1 SLIT1 YWHAH LRP8 UST AU…
GOBP_CARBOXYLIC_ACID_TRANSPORT	0.0206239408089967	0.0997694662682613	0.352487857583619	-0.318916038434656	-1.40385577661611	125	SLC3A2 TNFRSF11A SLC25A30 NTSR1 P2RX4 SLC26A6 CLN3 SLC38A7 TNF PROCA1 P2RX7 SFXN3 CTNS MFSD12 CEACAM1 GABBR1 SLC25A22 CES1 SLC7A7 PSAP SLC23A2 LRRC8D SLC7A1 SLC1A4 ABCC1 SLC5A6 SLC36A1 SLC17A5 NF1 SLC16A6 ACE ABCC10 RAB3GAP1 ABCC3 SLC6A12 KMO SLC10A7 LRRC8A SLC7A5 SLCO3A1 ABCC4 SLC26A8 SLC66A1 SLC27A4 SLC35D2
GOBP_REGULATION_OF_PRODUCTION_OF_SMALL_RNA_INVOLVED_IN_GENE_SILENCING_BY_RNA	0.0208971280427739	0.100940591706613	0.352487857583619	-0.590620594632151	-1.67592239811084	15	RIPK1 TNF TGFB1 MAP2K1 MAP2K2 ESR1 NCOR1 TP53 ZC3H12A NCOR2
GOBP_DEFENSE_RESPONSE_TO_GRAM_POSITIVE_BACTERIUM	0.0210696983989344	0.101490990173164	0.352487857583619	-0.41772971466893	-1.52249798891549	43	NOD1 HAVCR2 GBP4 TNF P2RX7 MR1 NOD2 MYD88 GSDMD RNASE2 HLA-E PPP1R11 HLA-A RIPK2 LYZ IL27RA RNASE6 MPEG1 GBP2 FGR
GOBP_L_ALPHA_AMINO_ACID_TRANSMEMBRANE_TRANSPORT	0.0211048731875804	0.101490990173164	0.352487857583619	-0.451823656732032	-1.56964273969977	35	SLC3A2 NTSR1 CLN3 SLC38A7 TNF SLC25A22 SLC7A7 SLC7A1 SLC1A4
GOBP_POSITIVE_REGULATION_OF_PATTERN_RECOGNITION_RECEPTOR_SIGNALING_PATHWAY	0.0211048731875804	0.101490990173164	0.352487857583619	-0.451701156951337	-1.5692171734672	35	DHX58 IFI35 DDX60 OASL ZDHHC5 RSAD2 TICAM2 WDFY1 PUM1
GOBP_REGULATION_OF_ENDOCYTOSIS	0.0211998345098729	0.101796838489715	0.352487857583619	-0.309688969462531	-1.39436118792588	145	RUBCN TNK2 EHD4 ANKFY1 CD300A SCAMP5 SPHK1 LILRB1 CLN3 GATA2 SRC CD2AP TBC1D5 NR1H2 CD151 VEGFA LRSAM1 ANXA2 SMPD1 SNX17 ARF6 PICK1 DAB2 SCRIB ABL1 PACSIN1 C3 ITGA2 LRP1 INSR NCKAP1L RAC1 SYT11 NR1H3 AP2B1
GOBP_MYELOID_LEUKOCYTE_MEDIATED_IMMUNITY	0.0212884479028802	0.101968328643014	0.352487857583619	-0.351629918409964	-1.44617136926158	84	TICAM1 CD300A LGALS9 DDX58 GATA2 MYD88 FCGR2B DNASE1 SPHK2 SERPINB9 HLA-E HMOX1 STX4 PTGDS CX3CR1 C3 FCGR3A SPON2 ACE CD84 UNC13D PRAM1 TYROBP MILR1 SNX6 FGR ITGAM ITGB2 STAP1 JAGN1 STXBP2 RAC2 FCGR1A FES SPI1 GAB2
GOBP_INTERMEDIATE_FILAMENT_BASED_PROCESS	0.021298375483661	0.101968328643014	0.352487857583619	0.500743258905054	1.6390683432859	21	EVPL VPS54 KLHL24 NDEL1 EPPK1 SYNM KRT23 RAF1
GOBP_CENTRAL_NERVOUS_SYSTEM_NEURON_DEVELOPMENT	0.0214600588015788	0.102501212754392	0.352487857583619	-0.426669391477485	-1.51684318181776	38	EPHB2 HSP90AB1 OGDH GATA2 DISC1 PLXNA4 MYCBP2 SZT2 ZMIZ1 NR4A2 DRAXIN
GOBP_REGULATION_OF_SMALL_GTPASE_MEDIATED_SIGNAL_TRANSDUCTION	0.0214782409954558	0.102501212754392	0.352487857583619	-0.286168171718069	-1.34829152161437	212	EPHB2 HEG1 SRGAP2 KCTD10 FGD2 ARHGAP17 ARHGEF10L RASA4B NUP62 FAM13A MADD GBF1 FLCN ABCA1 ARHGEF3 PDGFRB SRC CYTH1 CD2AP CSF1 RAP1GAP2 DENND1A ARHGAP31 ARHGDIA ARHGEF11 CHN2 SPATA13 DENND4B ARHGEF19 TIAM1 VAV2 ARHGAP27 LRRC59 ARF6 ITSN1 DOCK8 TNFAIP1 SH3BP1 TAGAP SQSTM1 ALS2 ABR ABL1 ARHGAP22 GPR35 NF1 RAC1 FOXM1 IQSEC1 ITGA3 ARFGEF2 ARHGAP30
GOBP_NEGATIVE_REGULATION_OF_BLOOD_PRESSURE	0.0215044133967162	0.102501212754392	0.352487857583619	-0.547580744196924	-1.62129046175303	19	BMPR2 NTSR1 TNF GCH1 OPRL1
GOBP_ESTABLISHMENT_OF_PROTEIN_LOCALIZATION_TO_MEMBRANE	0.0216312199199248	0.102803718682395	0.352487857583619	-0.285082853068127	-1.33694462623269	200	ATP13A1 ATP1B1 NMT1 RTP4 GORASP1 TIMM10 SIL1 BAX ERBB2 RAB8A CLN3 MICALL1 EMC8 ZDHHC4 NSF SEC61A1 SGTA ICMT VAMP5 TAOK2 HSPA5 MAIP1 RAB34 PEX16 NDUFA13 SRP68 EMC7 PRNP ZDHHC12 TRAM2 COLQ GGA3 RAB10 SCRIB CLSTN1 SYNE3 GZMB YIF1B GET3 CSK GET4 RAB3GAP1 PDCD5 TCAF1 STOM EMC10 EMC1 ZDHHC24 TRAM1 GOLPH3 NCF1 PEX5 CDK5 ITGAM BLZF1
GOBP_REGULATION_OF_TRANS_SYNAPTIC_SIGNALING	0.0216312199199248	0.102803718682395	0.352487857583619	-0.285025300419195	-1.3366747232768	200	EPHB2 S1PR2 PRKCE NCDN RAB8A CLN3 CPEB3 LGMN MIR320E CD38 TNF PTPRA SRC YWHAG NTNG2 DLGAP4 PNKD PTK2B GABBR1 SLC30A1 DISC1 LAMA2 JAK2 EIF4A3 ATP2A2 AKAP12 NCSTN KAT2A PRNP STX4 CX3CR1 ZDHHC12 ATF4 AKAP7 GIT1 PICK1 VPS18 CYFIP1 SQSTM1 CLSTN1 ABR ABL1 NF1 SYT11 CLSTN3 SLC24A1 GRIK4 YWHAH LRP8 NEURL1 RAB3GAP1 BAIAP2 EPHA4 STAU1 RARA DLG4 SNAPIN ERC1 HOMER1 GNAI2 TYROBP KMO CDC20 NPTN CDK5 EIF2AK4 MA…
GOBP_CELL_CELL_SIGNALING_BY_WNT	0.0216847360675325	0.102907387829255	0.352487857583619	-0.272731560848433	-1.31401326582409	256	JUP BRD7 ADGRA2 UBAC2 SMAD3 RNF213 TRPM4 EGR1 FZD2 CCNYL1 PTPN23 NPHP4 SRC PTPRO LATS2 CTNND1 CSNK1G1 SEMA5A PIAS4 FZD5 NLK NKD1 BCL7B TGFB1 ARHGEF19 TIAM1 DISC1 DACT1 SENP2 KLHL12 AMFR IGFBP4 DAPK3 AMOTL1 LIMD1 TCF7L2 DVL3 DVL2 FZD1 VANGL1 DAB2 RNF138 CSNK1G2 ABL1 LRRK1 LRP1 KLF4 ZNF703 MITF NR4A2 RUVBL2 RARG FAM53B RAC1 PKD2 ITGA3 DRAXIN LMBR1L AXIN1 MESD ZEB2 HMGXB4 CMAHP EXT1 TLE4 RBX1 SDHAF2…
GOBP_REGULATION_OF_EXTRINSIC_APOPTOTIC_SIGNALING_PATHWAY_VIA_DEATH_DOMAIN_RECEPTORS	0.0217496306547977	0.103064673146676	0.352487857583619	-0.435377187235097	-1.52008894451245	36	ATF3 SP100 MADD TMBIM1 HMOX1 STX4 BRCA1 PMAIP1 PEA15 SKIL
GOBP_REGULATION_OF_LEUKOCYTE_CHEMOTAXIS	0.0217978639592309	0.10308647742497	0.352487857583619	-0.358165539551389	-1.45014101739625	77	CMKLR1 GAS6 C5 LGALS9 CXCL10 LGMN CALR CCR1 CD74 NOD2 CSF1 CREB3 CCL4 VEGFA PTK2B CSF1R CX3CR1 C3AR1
GOBP_POSITIVE_REGULATION_OF_EXTRACELLULAR_MATRIX_ORGANIZATION	0.0218177479947487	0.10308647742497	0.352487857583619	-0.557937224678757	-1.60503302278729	17	DAG1 SMAD3 TGFB1 ABL1 RUNX1 EFEMP2 COLGALT1 RB1 TNXB
GOBP_POSITIVE_REGULATION_OF_MYELOID_LEUKOCYTE_CYTOKINE_PRODUCTION_INVOLVED_IN_IMMUNE_RESPONSE	0.0218512587740826	0.103094747064931	0.352487857583619	-0.55050383357904	-1.61345711788214	18	TICAM1 LILRB1 DDX58 CD74 SIRT1 SPON2 SEMA7A
GOBP_REGULATION_OF_CELLULAR_RESPONSE_TO_HEAT	0.0219619358039241	0.103466536457964	0.352487857583619	-0.5865225901428	-1.66429405738977	15	HSF1 DNAJB1 IER5 DNAJC7 SIRT1 EP300 MTOR
GOBP_CELL_SURFACE_RECEPTOR_SIGNALING_PATHWAY_INVOLVED_IN_CELL_CELL_SIGNALING	0.0220860647223372	0.103683943286885	0.352487857583619	-0.268370043443608	-1.3141205664937	289	JUP BRD7 S1PR2 ADGRA2 UBAC2 SMAD3 NTSR1 RNF213 TRPM4 EGR1 FZD2 P2RX4 CCNYL1 P2RX7 NPHP4 SRC PTPRO LATS2 CTNND1 CSNK1G1 SEMA5A PIAS4 FZD5 NLK NKD1 PTK2B BCL7B TGFB1 ARHGEF19 TIAM1 DISC1 DACT1 SENP2 EIF4A3 KLHL12 AMFR IGFBP4 DAPK3 AMOTL1 LIMD1 TCF7L2 DVL3 DVL2 FZD1 VANGL1 DAB2 RNF138 CSNK1G2 ABL1 C3 LRRK1 LRP1 KLF4 ZNF703 MITF NR4A2 RUVBL2 RARG FAM53B RAC1 PKD2 ITGA3 DRAXIN LMBR1L AXIN1 MESD ZEB2 H…
GOBP_PROTEIN_CONTAINING_COMPLEX_DISASSEMBLY	0.0220910157328788	0.103683943286885	0.352487857583619	-0.288414876212017	-1.35005099628743	194	RUBCN SHFL NAPA GBA SNAP29 CLN3 UVRAG TNF WASHC2C STX17 NSF SMARCD2 SEMA5A TFIP11 CAPG CHMP5 CALCOCO2 GLE1 ARID1A VPS16 DHX8 OGFOD1 HSPA8 ATP2A2 GAK CHMP1A SPTBN5 MAP1LC3B2 KIF18B FYCO1 KIF24 GRWD1 SMARCC2 SH3BP1 CLEC16A TPX2 CFL1 INSR ATXN7 SETX SCAF4 PEX14 HDGFL3 EPG5 ARHGEF2 SNAPIN CKAP5 SMARCD1 STMN1 SSRP1 MAP1S NCKAP5L EIF5A SMARCA4 MAP1A CHMP2A TMOD3 CIB1 PPP1R9B UPF1 PLEK IST1 WIPI2 DNAJC6…
GOBP_REGULATION_OF_COAGULATION	0.0221039090432916	0.103683943286885	0.352487857583619	-0.448607567873743	-1.55846999464442	35	EPHB2 SERPING1 SH2B3 ANXA5 HPSE CEACAM1 USF1
GOBP_POSITIVE_REGULATION_OF_MACROPHAGE_MIGRATION	0.0221886562519992	0.103821988417646	0.352487857583619	-0.559396744993361	-1.60288093589156	16	CMKLR1 P2RX4 CSF1 CSF1R CX3CR1 C3AR1 MMP14
GOBP_RESPONSE_TO_TUMOR_CELL	0.0221973074435757	0.103821988417646	0.352487857583619	-0.478340227010909	-1.6032940732328	31	IL4I1 HAVCR2 MR1 ABI3 CEACAM1 PRF1 NECTIN2 CD274 TXNIP HLA-A KLF4 ADAM15 NOTCH2 HLA-DRB1
GOBP_REGULATION_OF_FILOPODIUM_ASSEMBLY	0.0222525067511457	0.103930412826214	0.352487857583619	-0.43395122133874	-1.51511028449568	36	EPHB2 AGRN CLN3 SRGAP2C FXR2 ARF6 BCAS3 PRKCD TRPM2 NEURL1
GOBP_ACTIVATION_OF_PROTEIN_KINASE_ACTIVITY	0.0226067745643853	0.10543331930459	0.352487857583619	-0.329378868494544	-1.38109487925015	95	PRLR GAS6 PRKAG2 SOCS1 CD300A DBF4B MADD MOB3C SRC VEGFA RIPK3 PTK2B TAOK2 MAP2K1 JAK2 PRNP TNFSF15 TRAF2 PHB TLR3 ABL1 TRAF4 TPX2 INSR CD86 NCKAP1L AXIN1 MTOR PRKCD
GOBP_CHLORIDE_TRANSPORT	0.022949692011338	0.106879053470306	0.352487857583619	-0.418396277364872	-1.51673510833151	42	P2RY6 SLC12A7 SLC26A6 APOL1 ANO5 CLCN7 TTYH3 CLCN6 TTYH2 PRNP
GOBP_RESPONSE_TO_PLATELET_DERIVED_GROWTH_FACTOR	0.0229858441200792	0.106894054460999	0.352487857583619	-0.557747612178238	-1.5981555534617	16	CORO1B PDGFRB SRC
GOBP_CELLULAR_GLUCAN_METABOLIC_PROCESS	0.0230598952605052	0.107085007175393	0.352487857583619	0.391097482246889	1.54975147863067	45	GBE1 EPM2AIP1 PYGL MGAM PPP1R2 RUBCNL AGL IRS2 RB1CC1 PPP1CB DYRK2 KHK
GOBP_POSITIVE_REGULATION_OF_MACROAUTOPHAGY	0.0232530851356474	0.107674057561072	0.352487857583619	-0.377160501613347	-1.46023562157531	58	RUFY4 AMBRA1 NOD1 SPTLC2 UVRAG LARP1 NOD2 CALCOCO2 LRSAM1 HMOX1 PIP4K2C FYCO1 SIRT1 RIPK2 SUPT5H RAB3GAP1 HTT
GOBP_REGULATION_OF_PLASMA_LIPOPROTEIN_PARTICLE_LEVELS	0.0232530851356474	0.107674057561072	0.352487857583619	-0.440956359729572	-1.55288865959487	37	LDLR MSR1 PLAGL2 NCEH1 ABCA1 NR1H2 ANXA2 HMOX1 LIPC KHSRP MYLIP ZDHHC8 CSK LPCAT3 GPLD1
GOBP_VASCULAR_ENDOTHELIAL_GROWTH_FACTOR_RECEPTOR_SIGNALING_PATHWAY	0.0232974146175704	0.10772565220603	0.352487857583619	-0.444285125300056	-1.52234976147783	33	HSPB1 NIBAN2 SRC PRKD2 VEGFA PTK2B VAV2 MAPKAPK3 ITGA5 PTK2 HGS
GOBP_CELL_GROWTH	0.0233332245831669	0.107737762442333	0.352487857583619	-0.26636139884357	-1.3031162113905	287	BST2 BMPR2 CDKN1A HSP90AB1 PML SMAD3 SPG11 ERBB2 SOCS2 SPHK1 SLC25A33 CISH CCDC85B OGFR EIF4G1 CD38 DDX49 IGFBP7 FLCN DCUN1D3 MUL1 TTL SEMA5A CEACAM1 CDKN2C VEGFA SPHK2 PTK2B ARHGEF11 TAOK2 DPYSL2 TGFB1 DISC1 PLXNA4 NDUFA13 EXOSC9 IGFBP4 CRKL HYAL2 EPB41L3 SLC23A2 CYFIP1 DAB2 SIRT1 MMP14 PHB TRPV2 CLSTN1 TP53 TFRC ABL1 ULK2 SEMA7A SGK3 SEMA4D RARG LAMB2 DRAXIN MTOR PLAA SLC9A1 CLSTN3 DIP2B KIAA11…
GOBP_REGULATION_OF_CALCIUM_ION_IMPORT	0.0234599209121202	0.1081688967056	0.352487857583619	-0.546953308254947	-1.60305097716713	18	PSEN2 PDGFRB SPHK2 SLC30A1 PRNP TRPV2 PKD2 ACE HOMER1 VDAC1
GOBP_POSITIVE_REGULATION_OF_LIPID_STORAGE	0.0235173028719923	0.108220816230728	0.352487857583619	-0.555227974543552	-1.59093584908169	16	MSR1 SREBF2 NR1H2 PLIN2 IKBKE C3 ZC3H12A PLIN3
GOBP_LONG_CHAIN_FATTY_ACID_METABOLIC_PROCESS	0.0235378608314522	0.108220816230728	0.352487857583619	-0.371161943876209	-1.43930108095073	60	SLC27A3 CBR1 PLA2G4C ELOVL1 DAGLB ACSL5 ACOT8 FADS1 DAGLA PTGDS CPT2 EPHX1 CPT1A ACOT2 GSTM4 FADS2 PAM
GOBP_ANIMAL_ORGAN_REGENERATION	0.0236024637103065	0.108364352480417	0.352487857583619	-0.44464098598865	-1.54469002459506	35	GAS6 PNPT1 TNF BAK1 HMOX1 PRMT5 MED1 GFER ACE PCNA CPT1A EZH2
GOBP_REGULATION_OF_JUN_KINASE_ACTIVITY	0.0236939992117604	0.108630962487817	0.352487857583619	-0.418092513939226	-1.51563393062695	42	TNFRSF11A FGD2 TNF FZD5 PTK2B MAP3K10 DUSP10 DVL3 DVL2 MAP3K12 SASH1 TRAF2 DNAJA1 AIDA MAP3K11 AXIN1 EPHA4 MAP4K2 PAK1 GSTP1 ARHGEF5 TNXB MAP3K13
GOBP_REGULATION_OF_MRNA_CATABOLIC_PROCESS	0.023846658394507	0.109176661704612	0.352487857583619	-0.302388510482162	-1.34799102226966	140	MOV10 SAMD4A TENT4B TENT5A PNPT1 PATL1 GTPBP1 TENT4A E2F1 CPEB3 ALKBH5 ZC3HAV1 DCP1A FXR2 PATL2 LARP1 MYD88 PUM1 EIF4A3 EXOSC9 TBRG4 SAMD4B KHSRP TRAF2 IKBKE ZFP36 TNRC6A CNOT8 ZC3H12A PRKCD HNRNPM PDE12
GOBP_NUCLEAR_TRANSPORT	0.0241297752448113	0.110317254147405	0.352487857583619	-0.273417084534953	-1.31118254865034	250	JUP GAS6 POLDIP3 IFI27 CDKN1A RANGAP1 HSP90AB1 PML SMAD3 NOP9 MX2 NUP205 SP100 EIF6 NUP62 CALR XPO1 IPO13 ALKBH5 SMG7 NUTF2 GLE1 HDAC3 NOL6 SUFU HEATR3 CAMK1 TGFB1 NXF1 JAK2 HTATIP2 BARD1 HYAL2 NUP160 NUP93 KPNA6 TCF7L2 XPO5 MCM3AP TXNIP FYTTD1 MED1 SQSTM1 TP53 DDX39A NOLC1 ZC3H12A ALYREF FAM53B NF1 RANBP3 AXIN1 NUP188 PRKCD PTTG1IP TRIM28 AKAP13 PPP1R10 STAT3 RRS1 PRKAG1 ECT2 RBM22 NCBP2 KHDRBS1…
GOBP_CELLULAR_RESPONSE_TO_RADIATION	0.0245327245867877	0.111987908129407	0.352487857583619	-0.316589373967953	-1.40282661326327	129	NMT1 CDKN1A BRCA2 DDB2 BAX EGR1 HSF1 RAD9A POLD1 BAK1 TMEM109 IFI16 RHOB POLH HSPA5 RHBDD1 BARD1 SMPD1 HYAL2 BRCA1 ATF4 CHEK1 SIRT1 TP53 NOC2L MC1R EP300 RUVBL2 PCNA PRKCD SDE2 ECT2 CYBA CHEK2 TLK2 GATA3 TENT2 SLC24A4 EIF2AK4 N4BP1 INO80 ERCC4 OPN3
GOBP_INTERLEUKIN_2_PRODUCTION	0.0245641991953598	0.111987908129407	0.352487857583619	-0.404784630264588	-1.50802214275508	50	CD83 HAVCR2 LILRB4 GBP1 NOD2 PRKD2 PRNP EZR TRAF2 ZFP36 ABL1 RIPK2 CD86 LAG3 RUNX1 CD4 IRF4 TNFAIP3 GATA3
GOBP_CENTRAL_NERVOUS_SYSTEM_PROJECTION_NEURON_AXONOGENESIS	0.024623957798642	0.112083932663104	0.352487857583619	-0.581645466117673	-1.65045491688848	15	EPHB2 PLXNA4 MYCBP2 SZT2 NR4A2 DRAXIN EPHA4
GOBP_POSITIVE_REGULATION_OF_CELL_DEVELOPMENT	0.0246578124972349	0.112083932663104	0.352487857583619	-0.29676198946518	-1.36698161398032	174	EPHB2 BMPR2 S1PR2 DAG1 S100A10 E2F1 PLXNB2 CALR TNF NIBAN2 SEMA5A SERPINF1 VEGFA SIRT2 TESK1 TGFB1 TIAM1 DISC1 MAP2K1 PLXNA4 WDR62 TNFRSF1B CRKL CX3CR1 PRMT5 PRPF19 CYFIP1 DAB2 CUL7 SKIL TRPV2 RREB1 ABL1 SEMA7A SEMA4D RHEB RAC1 NUMBL ANKRD27 ACE MTOR
GOBP_REGULATION_OF_OSTEOCLAST_DIFFERENTIATION	0.0246888514646085	0.112083932663104	0.352487857583619	-0.409445531407958	-1.50320513127206	44	MAFB LILRB1 KLF10 LILRB4 TNF CCR1 CSF1 PPARGC1B TNFAIP6 TLR3 INPP5D MITF NF1 UBASH3B ESRRA MTOR TOB2 NOTCH2 GPR137
GOBP_POSITIVE_REGULATION_OF_ALPHA_BETA_T_CELL_DIFFERENTIATION	0.0248936334160446	0.11285577383866	0.352487857583619	-0.420272241999712	-1.49410081322453	38	CD83 SOCS1 LGALS9 LILRB4 AP3D1 NLRP3 ZBTB16 IL12RB1 RIPK2 ADA CD86 NCKAP1L NFKBID RUNX1 CBFB HLA-DRB1 RARA
GOBP_INORGANIC_ANION_TRANSMEMBRANE_TRANSPORT	0.0251010192686921	0.113637250413075	0.352487857583619	-0.440565784937444	-1.53053270979418	35	SLC12A7 SLC25A30 SLC26A6 APOL1 ANO5 SLC20A1 CLCN7 SLC37A1 CLCN6 PRNP SLC37A2
GOBP_DEVELOPMENT_OF_PRIMARY_FEMALE_SEXUAL_CHARACTERISTICS	0.0251409211652106	0.113659373401495	0.352487857583619	-0.39877611192792	-1.49372545775115	51	FANCA BRCA2 BAX SRC VEGFA NRIP1 LHFPL2 HSPA5 COL9A3 LFNG ADAMTS1 SIRT1 ESR1 MMP14 TNFAIP6 TIPARP INSR
GOBP_MORPHOGENESIS_OF_A_BRANCHING_STRUCTURE	0.0254141767120839	0.11473493408543	0.352487857583619	-0.346864688015779	-1.43710577585528	87	DAG1 PML TIMELESS TNF ACVR1 SRC ENG CSF1 ST14 VEGFA FZD5 RERE COL13A1 MED1 ESR1 FRS2 MMP14 ABL1 CTSH CTSZ PKD2 SIRT6 EXT1 DLG5 PLXND1 VDR
GOBP_GRANULOCYTE_ACTIVATION	0.0254700691262303	0.114827561644089	0.352487857583619	-0.439176041098033	-1.54661902190311	37	GRN CD300A TNF MYD88 IL15 FCGR2B DNASE1 STX4 FCER1G PRKCD LILRA2 PRAM1 TYROBP ITGAM ITGB2 STXBP2 SPI1 VAMP8 KMT2E
GOBP_INTRACILIARY_TRANSPORT	0.0256419711911247	0.115442217040764	0.352487857583619	0.440738960221069	1.54823220024155	28	WDR35 DYNC2H1 WDR19 IFT88 ARL3 IFT57 TTC30B IFT52 TTC21B PCM1 IFT140 TRAF3IP1 IFT20
GOBP_RECEPTOR_CATABOLIC_PROCESS	0.02568079769653	0.115456882718748	0.352487857583619	-0.518792010279276	-1.59178480350382	22	MVB12A DTX3L LGMN UVRAG TGFB1 ANXA2 CAPN1 MYLIP
GOBP_CELLULAR_RESPONSE_TO_PEPTIDE_HORMONE_STIMULUS	0.0259885428534804	0.116458900540333	0.352487857583619	-0.288462722029131	-1.33614206887018	181	SRD5A1 RELA RANGAP1 SOCS1 IRS1 HSF1 SOCS2 RAB8A SLC25A33 PDK4 SHC1 STAT1 CCND3 PCK2 PTPRA SRC YWHAG PKM CEACAM1 USF1 JAK2 PIP4K2C TRIB3 SOGA1 AGTRAP CYFIP1 LPIN2 SIRT1 RAB10 INSR NR4A2 SELENOS SORBS1 NR4A1 ESRRA STAT5A PRKCD SLC9A1 WDTC1 STAT3 MEN1 CSK PTK2 SREBF1 BAIAP2 CYBA HDAC5 GPLD1 CDC6 SIK2 PXN RAB12 GNAI2 IDE
GOBP_ACTION_POTENTIAL	0.0260073935043882	0.116458900540333	0.352487857583619	-0.380064558516163	-1.47165259941302	59	JUP ATP1B1 NTSR1 TRPM4 P2RX4 GBA CLN3 TNF GNA11 CACNB3 KCNA2 ATP2A2 KCNIP2 GNA15 ATP1A1 GPR35 MTOR SLC9A1 YWHAH
GOBP_POSITIVE_REGULATION_OF_HEART_GROWTH	0.0260113071139067	0.116458900540333	0.352487857583619	0.563385986500738	1.65299809540729	15	BASP1 AKAP6 RBPJ BMPR1A MIR590 MEF2C
GOBP_REGULATION_OF_STRESS_ACTIVATED_PROTEIN_KINASE_SIGNALING_CASCADE	0.0261764972521837	0.117037066226706	0.352487857583619	-0.315821067274017	-1.41119558256382	142	NOD1 LGALS9 EIF2AK2 SPHK1 RIPK1 SCIMP TNF NOD2 MYD88 FCGR2B VEGFA GADD45B HDAC3 PTK2B TAOK2 MAP3K10 MAP2K1 DACT1 MAP2K2 MINK1 LTBR DUSP10 RELL2 EZR DUSP3 SASH1 PRDX1 TRAF2 DNAJA1 NCOR1 TLR3 AIDA RIPK2 HIPK2 TRAF4 MAP3K11 ZC3H12A FOXM1 FAS AXIN1
GOBP_CELLULAR_RESPONSE_TO_ESTRADIOL_STIMULUS	0.0262399834937985	0.11715954115663	0.352487857583619	-0.533670718260668	-1.60728401793737	20	SRD5A1 SSTR3 HSF1 NRIP1 NCOA3 ESR1 ITGA2 ZNF703 RUVBL2
GOBP_CELLULAR_RESPONSE_TO_LIPOPROTEIN_PARTICLE_STIMULUS	0.0263780886700817	0.117614389866875	0.352487857583619	-0.514214376128324	-1.6060324059338	23	LDLR TICAM1 MIA3 SREBF2 ABCA1 MYD88 CES1 FCER1G
GOBP_SMAD_PROTEIN_SIGNAL_TRANSDUCTION	0.0265605510923407	0.118265499102521	0.352487857583619	-0.422699718633849	-1.53362860808052	41	BMPR2 SMAD3 NCEH1 ZMIZ2 SMAD1 TGFB1 JAK2 RBM14 LNPEP NUP93 ZMIZ1 DAB2 PBLD HIPK2 LRP1
GOBP_POSITIVE_REGULATION_OF_ENDOTHELIAL_CELL_PROLIFERATION	0.0267673441909303	0.119023012662685	0.352487857583619	-0.386897987291448	-1.44878110722985	52	BMPR2 GATA2 PRKD2 SEMA5A VEGFA HMOX1 EGFL7 SIRT1 NR4A1 NF1 MYDGF SIRT6 STAT5A TNFSF12 STAT3 CYBA EMC10 BMP6
GOBP_MAMMARY_GLAND_DUCT_MORPHOGENESIS	0.0269717875378103	0.119689900990089	0.352487857583619	-0.548399460993975	-1.5713696033231	16	PML SRC CSF1 CSF1R MED1 ESR1 SCRIB
GOBP_TRANSFORMING_GROWTH_FACTOR_BETA_RECEPTOR_SIGNALING_PATHWAY	0.0269910682454544	0.119689900990089	0.352487857583619	-0.319150176587393	-1.40001379179977	122	NRROS HSP90AB1 PML SMAD3 CITED2 FLCN ACVR1 SRC ENG LATS2 ZMIZ2 SMAD1 NLK ITGB8 HSPA5 TGFB1 CDKN1C MTMR4 ZMIZ1 DAB2 SIRT1 PBLD SKIL ZBTB7A TP53 HIPK2 ZNF703 EP300 ITGA3 AXIN1 ZEB2 NREP STAT3 MEN1 PTK2
GOBP_AMINO_ACID_TRANSPORT	0.0270529184882084	0.119800509430729	0.352487857583619	-0.352875244873196	-1.42872166667767	77	SLC3A2 NTSR1 CLN3 SLC38A7 TNF P2RX7 SFXN3 CTNS MFSD12 SLC38A10 GABBR1 SLC25A22 SLC7A7 LRRC8D SLC7A1 SLC1A4 SLC36A1 SLC17A5 NF1
GOBP_REGULATION_OF_CARBOHYDRATE_METABOLIC_PROCESS	0.0271117436623491	0.119857427869872	0.352487857583619	-0.311849888033778	-1.37275086227125	125	P2RY6 PRKAG2 SCARB2 PRKCE NTSR1 IRS1 EIF6 PDK4 P2RX7 SLC2A6 SRC ARL2 PTK2B TGFB1 SLC45A3 IGFBP4 KAT2A SOGA1 PMAIP1 FOXK1 GIT1 SIRT1 NCOR1 ZBTB7A TP53 NLN EP300 INSR SELENOS SORBS1 NCOA2 FOXK2 SIRT6 ZNF692
GOBP_REGULATION_OF_PROTEIN_CONTAINING_COMPLEX_ASSEMBLY	0.027207495649442	0.119857427869872	0.352487857583619	-0.264897699785774	-1.29664808213434	286	AMBRA1 TICAM1 FKBP4 ISG15 PRKCE NAPA EIF2AK2 PIEZO1 BAX HSF1 GBA EIF4G1 TNF BAK1 FNIP2 ABCA1 WASHC2C HAX1 SRC MYD88 CDC42EP4 TFIP11 ARL2 CAPG NR1H2 FCHSD1 VEGFA SIRT2 PTK2B EML2 CDC42EP1 HSPA5 TMSB10 TGFB1 DCTN1 DACT1 HSPA8 SPTBN5 GIT1 ARF6 TRAF2 CYFIP1 IKBKE ESAM ESR1 RHOC EVL TP53 TFRC ABL1 AIDA EP300 NCKAP1L GBP5 MEFV RAC1 NUMA1 ANKRD27 MTOR PRKCD VDAC2 CORO1A
GOBP_CELLULAR_COMPONENT_DISASSEMBLY_INVOLVED_IN_EXECUTION_PHASE_OF_APOPTOSIS	0.0272134702218409	0.119857427869872	0.352487857583619	-0.542682109157754	-1.59053263276169	18	BOK BAX HSF1 DNASE2 DEDD2
GOBP_CYCLIC_NUCLEOTIDE_METABOLIC_PROCESS	0.0272134702218409	0.119857427869872	0.352487857583619	-0.543746102033031	-1.59365106132345	18	CNP ADCY7 PDE4A ADCY4 PDE9A
GOBP_NADH_METABOLIC_PROCESS	0.0272637359661057	0.119916106972872	0.352487857583619	-0.517574013455956	-1.58804768189119	22	OGDH GPD2 PCK2 PFKP FOXK1 TP53 FOXK2 PFKL ENO1 NUDT17 HK3 TIGAR VCP
GOBP_DENDRITIC_CELL_DIFFERENTIATION	0.0273586978697399	0.120170951671415	0.352487857583619	-0.434720772308448	-1.51022704075746	35	GAS6 LGALS9 LILRB1 BATF2 LGALS1 FCGR2B ITGB8 LTBR IRF8 AZI2 TRPM2 NOTCH2 IRF4
GOBP_NEGATIVE_REGULATION_OF_RECEPTOR_SIGNALING_PATHWAY_VIA_JAK_STAT	0.0275092688112087	0.120669035893491	0.352487857583619	-0.550052061291112	-1.58234956115855	17	SOCS1 PARP14 SH2B3 SOCS2
GOBP_POSITIVE_REGULATION_OF_LIPID_TRANSPORT	0.0276758645837401	0.121235973601647	0.352487857583619	-0.413352769549075	-1.51505183426791	45	TNFRSF11A NTSR1 P2RX4 ACSL5 P2RX7 ABCA1 NR1H2 ANXA2 CES1 DAB2 SIRT1 LRP1 NR1H3 PRKCD ZDHHC8
GOBP_REGULATION_OF_SYNAPSE_ASSEMBLY	0.027851201328844	0.121839621985752	0.352487857583619	-0.414558601647128	-1.47378837322933	38	EPHB2 AGRN EIF4G1 ABI3 NTNG2 ARF6 COLQ FZD1 CLSTN1 SEMA4D LRFN4 CLSTN3 SLIT1 DLG5 PDLIM5 AMIGO2
GOBP_INTERLEUKIN_17_PRODUCTION	0.027965631440229	0.122175558082077	0.352487857583619	-0.486040921891506	-1.55052315875657	25	SPHK1 NOD2 MYD88 IL15 TGFB1 PRNP PHB NCKAP1L IL27RA SLC7A5 RFTN1 DDIT3 OSM ZBTB7B
GOBP_REGULATION_OF_CD8_POSITIVE_ALPHA_BETA_T_CELL_ACTIVATION	0.0280539891825146	0.122396839901132	0.352487857583619	-0.548123233902938	-1.57680085152539	17	SOCS1 LILRB1 LILRB4 HLA-E CD274 IRF1 HLA-A NCKAP1L RUNX1 CBFB HFE
GOBP_GLIAL_CELL_MIGRATION	0.0282856717694836	0.122964478590296	0.352487857583619	-0.445278777783394	-1.50807979244477	32	SRGAP2 P2RX4 SRGAP2C CSF1 DISC1 CRKL CX3CR1 ZMIZ1 MMP14 SCRIB LRP8 EPHA4 HEXB CDK5 STAP1
GOBP_MUSCLE_ORGAN_MORPHOGENESIS	0.0282856717694836	0.122964478590296	0.352487857583619	-0.445071119172444	-1.5073764897712	32	HEG1 LY6E FZD2 ENG TGFB1 MYBPC3 FZD1 MED1
GOBP_VESICLE_DOCKING	0.0282977404519258	0.122964478590296	0.352487857583619	-0.420060275622431	-1.5005570166525	39	RAB8A CLN3 YKT6 VPS11 STX17 STX2 STX4 VPS18 RAB10 STX12 CTBP2 STX11 SNPH RAB12
GOBP_APOPTOTIC_CELL_CLEARANCE	0.0284373674607347	0.123279689016468	0.352487857583619	-0.434855611761943	-1.53140403390586	37	GAS6 SPG11 MARCO MERTK FCN1 C3 LRP1 RAC1 NR1H3 PEAR1 CD300LF RARA RHOBTB1 TYROBP RHOBTB2 XKR6 RAC2 ABCA7
GOBP_GLAND_MORPHOGENESIS	0.0284842165010324	0.123279689016468	0.352487857583619	-0.373065644821811	-1.45226567870448	61	DAG1 PML BAX TNF SRC CSF1 CEACAM1 TGFB1 CSF1R EZR CAPN1 MED1 ESR1 FRS2 SCRIB RARG POLB NOTCH2 PLXND1 TNFAIP3 VDR
GOBP_RESPONSE_TO_ALKALOID	0.0284842165010324	0.123279689016468	0.352487857583619	-0.387580771412894	-1.44316535729211	49	PRKCE HSP90AB1 CASP7 EFTUD2 MT-ND6 UQCRC1 PTK2B HSPA5 SMPD1 TMEM38A PEA15 RECQL5 RYR1 CHEK1 FOSB CPT1A
GOBP_BLOOD_VESSEL_ENDOTHELIAL_CELL_MIGRATION	0.0285803402811061	0.12353100473032	0.352487857583619	-0.356664599279616	-1.43718126196619	75	JUP P2RX4 HSPB1 MIA3 GATA2 TNF PRKD2 VEGFA PTK2B TGFB1 HMOX1 SH3BP1 SIRT1 ABL1 KLF4 NR4A1 NF1 STAT5A CD40 HDAC5 ATP5F1B GPLD1
GOBP_CELL_JUNCTION_MAINTENANCE	0.0287506316210074	0.123940667709947	0.352487857583619	-0.520600685249724	-1.58201322969441	21	SDF4 CBLN3 DCTN1 CSF1R ARF6 CTBP2 CHCHD10 F2R DLG4 ERC1 MTSS1
GOBP_REGULATION_OF_CELLULAR_COMPONENT_SIZE	0.0288076636455544	0.123940667709947	0.352487857583619	-0.280740151619356	-1.33033757905939	225	BMPR2 SLC12A7 PRKCE TMEM123 HSP90AB1 CLN3 P2RX7 WASHC2C HAX1 RAP1GAP2 TTL SEMA5A CDC42EP4 CAPG FCHSD1 PEX11B VEGFA CLCN6 PTK2B CDC42EP1 DPYSL2 TMSB10 DISC1 PLXNA4 KCNMA1 ATP13A2 VAV2 SPTBN5 EZR ARF6 CIT CYFIP1 SH3BP1 ESAM EVL TRPV2 ALS2 ABL1 ULK2 SEMA7A SEMA4D RARG NCKAP1L RAC1 DRAXIN MTOR PRKCD DIP2B WDTC1 CORO1A SLIT1
GOBP_REGULATION_OF_OSTEOBLAST_DIFFERENTIATION	0.0288104557423067	0.123940667709947	0.352487857583619	-0.361331415925066	-1.44754523183119	69	BMPR2 IFITM1 TENT5A SMAD3 TRPM4 TNF ACVR1 SMAD1 SUFU ATRAID JUND LIMD1 ATF4 TNFAIP6 SEMA4D ESRRA CLIC1 MEN1 PTK2 NBR1 BMP6 FAM20C RIOX1 CDK6
GOBP_ADENYLATE_CYCLASE_MODULATING_G_PROTEIN_COUPLED_RECEPTOR_SIGNALING_PATHWAY	0.0288761587260893	0.123940667709947	0.352487857583619	-0.341111540741666	-1.40926540947396	86	ADCY7 PTGER2 S1PR2 PDE4A CXCL10 MARCO PTGIR ABCA1 RIC8A GNA11 OPRL1 ADCY4 GABBR1 ADGRL1 AKAP12 GNB1 PRMT5 PSAP GNA15
GOBP_CALCIUM_ION_IMPORT	0.0288844107610303	0.123940667709947	0.352487857583619	-0.405813552871572	-1.48987097970911	44	ORAI1 PSEN2 PDGFRB SPHK2 SLC30A1 MAIP1 ATP2A2 PRNP MCUR1 TRPV2 PKD2 ACE SLC24A1 TRPM2 SLC24A4 HOMER1 CDK5 VDAC1
GOBP_ALPHA_BETA_T_CELL_ACTIVATION	0.0289042160987154	0.123940667709947	0.352487857583619	-0.310466531393401	-1.36666138110171	125	CD83 CTSL SOCS1 CD300A LGALS9 LILRB1 LILRB4 RSAD2 AP3D1 LGALS9C IL15 NLRP3 HLA-E JAK2 HSPH1 CD274 IRF1 HLA-A LOXL3 ZBTB16 IL12RB1 SPN ABL1 RIPK2 ADA CD86 ZC3H12A NCKAP1L NFKBID MTOR RUNX1 STAT3 CBFB HFE IRF4 HLA-DRB1 LGALS9B CD81 RARA GATA3
GOBP_POSITIVE_REGULATION_OF_NEUROGENESIS	0.0293523345729808	0.12555863380821	0.352487857583619	-0.310040626325711	-1.36478656385356	125	EPHB2 BMPR2 DAG1 E2F1 PLXNB2 TNF SEMA5A SERPINF1 VEGFA TGFB1 TIAM1 DISC1 MAP2K1 PLXNA4 WDR62 TNFRSF1B CX3CR1 PRMT5 PRPF19 CYFIP1 CUL7 SKIL TRPV2 SEMA7A SEMA4D RHEB NUMBL ANKRD27 ACE MTOR LRP8 NEURL1 BAIAP2 EPHA4 PLXND1
GOBP_REGULATION_OF_LYMPHOCYTE_APOPTOTIC_PROCESS	0.0293893053270376	0.12555863380821	0.352487857583619	-0.416694810967229	-1.51119461320899	40	LGALS9 BAX HSH2D GIMAP8 P2RX7 CD74 RIPK3 CD274 DOCK8 TP53 NOC2L ADA
GOBP_TRANSLATIONAL_INITIATION	0.0294553489127096	0.12555863380821	0.352487857583619	0.296965885861183	1.38489511620302	102	EIF4B EIF3L CDC123 EIF3F RPS3 RPS5 BANK1 MTFMT RPL13A EIF3H DNAJC3 MTIF3 RPS3A EIF3M EIF3E EIF3D TPR NCK1 EIF2A ABCE1 COPS5 NPM1 UHMK1 LTO1 IMPACT EIF2D HABP4 POLR2G EIF2B4 EIF5 EIF3A EIF3K EIF5B EIF2AK1 PAIP2B SLBP EIF4EBP2 DDX1 RBM4 YTHDF3 CSDE1 PAIP2 KLHL25
GOBP_POSITIVE_REGULATION_OF_PROTEIN_LOCALIZATION_TO_NUCLEUS	0.0294749473080271	0.12555863380821	0.352487857583619	-0.371845490050311	-1.44751587415412	61	JUP DTX3L HSP90AB1 SMAD3 PARP9 SRC CD2AP HDAC3 TESK1 TGFB1 JAK2 HYAL2 MCRS1 TFRC ZC3H12A PRKCD TRIM28 CCT7 ECT2 RBM22 ZPR1 MEPCE PLK1 TCP1 CDH1
GOBP_PROTEIN_K63_LINKED_UBIQUITINATION	0.0294749473080271	0.12555863380821	0.352487857583619	-0.385305373517301	-1.43469286417796	49	TRIM5 PARP10 RNF213 TRIM56 UBE2S NOD2 TRIM21 RNF135 SASH1 PRPF19 TRAF2 OTUB1 WWP2 PLAA RNF5
GOBP_ADHERENS_JUNCTION_ORGANIZATION	0.0296568086039909	0.126167759801513	0.352487857583619	-0.469338545098791	-1.57312236187787	31	PIP5K1C PTPN23 SRC VEGFA ZNF703 NUMBL ACTB PLEC CSK DLG5 EPHA4 BMP6 MTSS1 CDH1 VCL
GOBP_PROTEIN_INSERTION_INTO_ER_MEMBRANE	0.0299633735636593	0.127168151676364	0.352487857583619	-0.528875171203961	-1.56590654367973	19	EMC8 SEC61A1 SGTA EMC7 TRAM2 GET3 GET4 EMC10 EMC1 TRAM1 GET1 EMC4 BAG6
GOBP_DENDRITIC_SPINE_DEVELOPMENT	0.0299703130106034	0.127168151676364	0.352487857583619	-0.376849495545006	-1.45920351498049	59	EPHB2 SRGAP2 CPEB3 SRGAP2C ABI3 CAMK1 DISC1 ARF6 CFL1 ARF4 IQSEC1 LRP8 NEURL1 DLG5 BAIAP2 LZTS3 EPHA4 PDLIM5 DLG4
GOBP_POSITIVE_REGULATION_OF_CELLULAR_RESPONSE_TO_TRANSFORMING_GROWTH_FACTOR_BETA_STIMULUS	0.030018099237999	0.127204634629954	0.352487857583619	-0.483687342677325	-1.54301498626905	25	HSP90AB1 CITED2 FLCN CDKN1C DAB2 HIPK2 EP300 AXIN1 ZEB2 MEN1
GOBP_POSITIVE_REGULATION_OF_NERVOUS_SYSTEM_DEVELOPMENT	0.0301146145841459	0.127304155114177	0.352487857583619	-0.30414853474012	-1.35627991597432	139	EPHB2 AGRN BMPR2 DAG1 E2F1 PLXNB2 TNF SEMA5A SERPINF1 VEGFA TGFB1 TIAM1 DISC1 MAP2K1 PLXNA4 WDR62 TNFRSF1B CX3CR1 PRMT5 PRPF19 CYFIP1 CUL7 SKIL TRPV2 CLSTN1 SEMA7A SEMA4D RHEB NUMBL ANKRD27 ACE MTOR CLSTN3 LRP8 NEURL1 DLG5 BAIAP2 EPHA4 PLXND1
GOBP_MEMBRANE_PROTEIN_ECTODOMAIN_PROTEOLYSIS	0.0301200219124115	0.127304155114177	0.352487857583619	-0.435549726017282	-1.49241778253624	33	DAG1 PSEN2 TNF P2RX7 APH1A TNFRSF1B SPPL3 NCSTN SPPL2A
GOBP_NEGATIVE_REGULATION_OF_SECRETION	0.030259970838968	0.12757644360716	0.352487857583619	-0.350194276344645	-1.4258415067999	81	CD300A LGALS9 IRS1 LILRB1 TNF RSAD2 CD74 FCGR2B CEACAM1 PNKD GABBR1 SLC30A1 RHBDF2 TNFRSF1B HMOX1 ADA NCKAP1L NF1 ACE SYT11 NR1H3 HLA-F CD84 SREBF1 RAB11FIP3 PFKL F2R ERP29 GNAI2
GOBP_ENDOPLASMIC_RETICULUM_ORGANIZATION	0.0302630503935654	0.12757644360716	0.352487857583619	-0.353120812279946	-1.41637103349798	70	TOR1B REEP4 MIA3 SEC31A EMC8 LMAN2 SEC61A1 SGTA GAK EMC7 TMEM38A REEP3 LMAN2L TRAM2 RAB10 SMPD4 TMEM170A GET3 GET4 RAB3GAP1 SEC31B EMC10 ZBED3 LPCAT3 EMC1 TRAM1 PEX5 ESYT2 JAGN1 GET1 ZFYVE27 EMC4 BAG6
GOBP_NEGATIVE_REGULATION_OF_DNA_BINDING_TRANSCRIPTION_FACTOR_ACTIVITY	0.0303797632840286	0.127741925005046	0.352487857583619	-0.328568957575797	-1.43740698678032	118	CMKLR1 GAS6 PARP10 HAVCR2 RBCK1 E2F1 NFKBIE SP100 ANXA4 NOD2 TRIM21 NLRC5 PIAS4 SUFU NLRP3 MAP3K10 HMOX1 PRNP TCF7L2 AIM2 BRMS1 SIRT1 ESR1 NFKBIB KLF4 KEAP1 BHLHE40 ZC3H12A PKD2 WWP2 MEN1 PEX14 PPP2CB IRAK2 EZH2 TNFAIP3
GOBP_REGULATION_OF_ACTION_POTENTIAL	0.030381012354866	0.127741925005046	0.352487857583619	-0.486832932035652	-1.57118871924478	26	JUP NTSR1 TRPM4 GBA TNF CACNB3 ATP2A2
GOBP_PROTEIN_CATABOLIC_PROCESS_IN_THE_VACUOLE	0.030446653782428	0.12785231329594	0.352487857583619	-0.537977210285549	-1.57674316916264	18	LDLR TPP1 GBA CLN3 TMEM199 ATP13A2 CCDC115 LRP1 DPP7 LAPTM4B CD81
GOBP_RNA_SPLICING	0.0304937308605052	0.127884561205685	0.352487857583619	0.224703258626014	1.21583552577899	337	LSM6 PRPF18 SNRPF SREK1 SNRNP48 CLK4 PABPC1 SRSF1 SF3B1 RPS13 IVNS1ABP PRPF38B RBM25 SRSF11 PSIP1 THOC1 VIRMA JMJD6 HNRNPU NRDE2 RBM8A SRSF6 SRPK1 FAM172A YTHDC1 PPIG ZNF326 PIK3R1 GCFC2 DHX9 HNRNPA1 SRPK2 SREK1IP1 SRSF8 KHDRBS2 SRSF10 PAXBP1 PTBP2 RBM17 LSM8 PPWD1 LUC7L2 RBM12 LUC7L3 CRNKL1 REST RBM39 ZNF830 PPIL3 PPP4R2 SNRPE HNRNPH1 TSEN2 RSRC1 LSM3 ZC3H13 ZRANB2 RNPC3 MAGOHB SYNCRIP SNRNP27 R…
GOBP_MITOCHONDRIAL_OUTER_MEMBRANE_PERMEABILIZATION_INVOLVED_IN_PROGRAMMED_CELL_DEATH	0.0305392467942143	0.12791018721809	0.352487857583619	-0.464655212792838	-1.53165642360557	29	NMT1 BOK BAX SLC35F6 MUL1
GOBP_SPROUTING_ANGIOGENESIS	0.0307472489523169	0.128615425385594	0.352487857583619	-0.359497752798545	-1.44019931559309	69	ADGRA2 RNF213 MIA3 GATA2 ENG SEMA5A PKM SMAD1 CEACAM1 VEGFA PTK2B HMOX1 KLF2 EPN1 ITGA5 ABL1 KLF4 NR4A1
GOBP_RESPONSE_TO_PH	0.0309693770307525	0.129377860800287	0.352487857583619	-0.508554555752356	-1.5603737096172	22	GBA LGMN GNA11 SRC CLCN7 SERPINF1 ARSB
GOBP_POSITIVE_REGULATION_OF_RECEPTOR_SIGNALING_PATHWAY_VIA_STAT	0.0310443344666148	0.129524305499527	0.352487857583619	-0.482832401648106	-1.54028763183145	25	PRLR SOCS1 CD300A TNF IL10RA PTK2B TGFB1 JAK2
GOBP_REGULATION_OF_ERYTHROCYTE_DIFFERENTIATION	0.0312504772494088	0.130217007896766	0.321775918075361	-0.416340707833775	-1.48726981986649	39	ISG15 MAFB KLF13 STAT1 GATA2 MED1 ZFP36 INPP5D ZNF16 NCKAP1L STAT3 SMAP1 LDB1
GOBP_REGULATION_OF_CELLULAR_RESPONSE_TO_GROWTH_FACTOR_STIMULUS	0.0312948227329167	0.130234608450061	0.321775918075361	-0.299388328929643	-1.35073008290079	149	BMPR2 ADGRA2 NRROS HSP90AB1 SMAD3 CITED2 NIBAN2 FLCN ENG PRKD2 LATS2 RNF165 RBPMS2 HSPA5 TGFB1 CDKN1C MTMR4 FZD1 CYFIP1 ITGA5 DAB2 SIRT1 TNFAIP6 PBLD SKIL ZBTB7A TP53 ABL1 HIPK2 ZNF703 EP300 ITGA3 NUMA1 AXIN1 ZEB2 NREP
GOBP_REGULATION_OF_PROTEIN_EXPORT_FROM_NUCLEUS	0.0313654827542005	0.130361532676229	0.321775918075361	-0.484064088174474	-1.57807483515971	27	GAS6 IFI27 RANGAP1 SP100 XPO1 CAMK1 BARD1 TCF7L2
GOBP_FC_GAMMA_RECEPTOR_SIGNALING_PATHWAY	0.0315832986066602	0.131098960712556	0.321775918075361	-0.462829709993268	-1.52563896590298	29	PRKCE SRC MYO1G FCGR2B VAV2 FCER1G ABL1 FCGR3A PRKCD PTK2 PAK1 FGR LIMK1
GOBP_IMMUNE_RESPONSE_TO_TUMOR_CELL	0.0317486561909883	0.131572699844688	0.321775918075361	-0.521985755155461	-1.57209180332534	20	IL4I1 HAVCR2 MR1 CEACAM1 PRF1 NECTIN2 CD274 HLA-A ADAM15 HLA-DRB1
GOBP_CELL_JUNCTION_DISASSEMBLY	0.0317784955878729	0.131572699844688	0.321775918075361	-0.539401210534802	-1.54558624965422	16	C1QC C1QB CX3CR1 DUSP3 ARF6 C3 C1QA IQSEC1 EPHA4 CDK5 ITGAM
GOBP_POSITIVE_REGULATION_OF_NATURAL_KILLER_CELL_ACTIVATION	0.0319157543814671	0.131900656525503	0.321775918075361	-0.511441012623105	-1.55417860771725	21	GAS6 TICAM1 IL15RA BLOC1S3 IL15 HLA-E JAK2 FCGR3A HLA-F LAMP1 TYROBP
GOBP_CHOLESTEROL_EFFLUX	0.0319389759793731	0.131900656525503	0.321775918075361	-0.484398021287355	-1.5633303677481	26	SREBF2 NPC2 ABCA1 NR1H2 CES1 SIRT1 STX12 LRP1 NR1H3 ZDHHC8
GOBP_POSITIVE_REGULATION_OF_RELEASE_OF_SEQUESTERED_CALCIUM_ION_INTO_CYTOSOL	0.0320281337983033	0.132100790736077	0.321775918075361	-0.506121520268661	-1.55290854278233	22	P2RY6 CXCL10 NTSR1 BAX CAPN3 ABL1 PKD2 HTT GSTO1 F2R
GOBP_VENTRICULAR_SEPTUM_DEVELOPMENT	0.0321637296886203	0.13249170884424	0.321775918075361	-0.406239563602572	-1.472665608762	42	HEG1 BMPR2 FGFRL1 FZD2 CITED2 ACVR1 SUFU CNTRL FZD1 FRS2 NPRL3 DCTN5 AP2B1
GOBP_INORGANIC_ION_IMPORT_ACROSS_PLASMA_MEMBRANE	0.0322875680302789	0.132833264672098	0.321775918075361	-0.410254153071776	-1.45848572062892	38	ATP1B1 SLC12A7 TRPM4 ATP1B3 SLC30A1 SLC9A9 PRNP TRPV2 ATP1A1 SLC9A1 SLC24A1 TRPM2 HFE
GOBP_POSITIVE_REGULATION_OF_ORGAN_GROWTH	0.0325008638217784	0.133541524006953	0.321775918075361	0.505535520388382	1.6123287372554	19	BASP1 AKAP6 RBPJ BMPR1A MIR590 YBX3 MEF2C ACACB HLX SERP1
GOBP_NEGATIVE_REGULATION_OF_BINDING	0.0328316735877559	0.134615777565492	0.321775918075361	-0.322733207007556	-1.39767497473785	113	CDKN1A BAX E2F1 IFIT2 SP100 ILRUN GTF2F1 SYMPK IFIT1 TFIP11 IFI16 FBH1 CAMK1 DISC1 DACT1 SENP2 JAK2 EIF4A3 ATP2A2 HMOX1 DAB2 ZNF304 CTSZ SUMO3 ACTB ACE PRKCD ZNF593 PEX14 ADAM15 HFE
GOBP_SPLICEOSOMAL_COMPLEX_ASSEMBLY	0.0328452544152401	0.134615777565492	0.321775918075361	0.36864535940755	1.4786492202328	48	SRSF1 SF3B1 PSIP1 SRSF6 SRPK1 YTHDC1 GCFC2 SRPK2 SRSF10 PTBP2 LUC7L2 LUC7L3 CRNKL1 SNRPE
GOBP_REGULATION_OF_GLIOGENESIS	0.032942510846578	0.134844123843622	0.321775918075361	-0.383987548415673	-1.42978591400417	49	LDLR DAG1 E2F1 TNF SIRT2 TGFB1 TNFRSF1B DUSP10 PRMT5 ASCL2 PRPF19 RHEB NF1 MTOR
GOBP_RESPONSE_TO_INORGANIC_SUBSTANCE	0.0330687830687831	0.135190516172884	0.287857117255149	-0.26102009931975	-1.29043277714366	325	ADCY7 CAPN2 MT2A RELA PEF1 NDRG1 HSF1 RASA4B P2RX4 SPHK1 PLSCR1 RIPK1 MAPK7 LGMN CALR TIMELESS STAT1 BAK1 SEC31A P2RX7 CAPN3 PDGFRB GSS SRC MT-ND6 GCH1 MT1F SERPINF1 SLC25A24 GART KCNMB1 RIPK3 PTK2B SLC30A1 RHOB JUND HSPA5 SIGMAR1 KCNMA1 EIF4A3 ATP13A2 UCP3 SMPD1 HMOX1 KLF2 NCSTN PRNP ATF4 ENTPD6 TXNIP PRDX1 RYR1 KCNIP2 TRAF2 SIRT1 SELENOW TFRC ABL1 FOSB ZC3H12A PKD2 SETX SYT11 MT1E PCNA PRKCD AL…
GOBP_REGULATION_OF_T_CELL_MEDIATED_CYTOTOXICITY	0.0331493777767167	0.135349534922292	0.321775918075361	-0.461898210006028	-1.52256843554033	29	LILRB1 P2RX7 MR1 FCGR2B CEACAM1 RIPK3 HLA-E NECTIN2 HLA-A IL12RB1 NCKAP1L HLA-F HLA-DRB1
GOBP_RNA_DESTABILIZATION	0.0334366801913418	0.136351085302884	0.321775918075361	-0.349257024514076	-1.42941726798873	82	MOV10 SAMD4A TENT4B PNPT1 PATL1 TENT4A CPEB3 DCP1A PATL2 DXO PUM1 TNFRSF1B EXOSC9 SAMD4B KHSRP ZFP36 ZC3H18 TNRC6A CNOT8 ZC3H12A
GOBP_RESPONSE_TO_PROSTAGLANDIN	0.0335012085001033	0.136442814041826	0.321775918075361	-0.539297043641823	-1.55141031257605	17	PTGER2 P2RY6 PRKCE GNB1
GOBP_CERAMIDE_METABOLIC_PROCESS	0.0335463835611912	0.136455590275221	0.321775918075361	-0.357755235161688	-1.43135731820374	71	NEU1 ST3GAL5 PLA2G15 SPHK1 GBA ELOVL1 SPTLC2 P2RX7 NAGA ACER2 SPHK2 ITGB8 SMPD1 HEXA
GOBP_MEMBRANE_DEPOLARIZATION	0.0337611750187713	0.137157414406673	0.321775918075361	-0.413125886240608	-1.49825147189821	40	BOK NTSR1 TRPM4 P2RX4 HSH2D IFI6 P2RX7 SRC
GOBP_REGULATION_OF_FIBROBLAST_MIGRATION	0.0339576146525347	0.137783021452659	0.321775918075361	-0.480557449705662	-1.56664300607174	27	PRKCE CLN3 ACTA2 RCC2 TGFB1 AKAP12 HYAL2 RAC1 PTK2 MTA2
GOBP_ARTERY_DEVELOPMENT	0.0341583408069177	0.138085380821009	0.321775918075361	-0.404218771222517	-1.48157321276515	45	LDLR BMPR2 CITED2 PDGFRB ENG VEGFA SUFU SNX17 CNTRL ZMIZ1 LRP1 NPRL3 NF1 PKD2 DCTN5 AP2B1 EFEMP2 PLXND1
GOBP_COLLAGEN_METABOLIC_PROCESS	0.0341583408069177	0.138085380821009	0.321775918075361	-0.40321562213222	-1.46170346965667	42	CTSL PEPD P2RX7 PDGFRB ENG CST3 MMP17 TGFB1 PLOD3 TRAM2 MMP14 ITGA2 RUNX1 ADAM15 F2R
GOBP_REGULATION_OF_EXTRACELLULAR_MATRIX_ORGANIZATION	0.034193431420955	0.138085380821009	0.321775918075361	-0.459539128704452	-1.51479212758147	29	DAG1 SMAD3 CST3 TGFB1 TNFRSF1B ABL1 LRP1 RUNX1 RIC1 EFEMP2 COLGALT1 RB1 TNXB TNFRSF1A
GOBP_ORGANIC_ANION_TRANSPORT	0.0342588691200636	0.138085380821009	0.321775918075361	-0.290323060771893	-1.3373218278557	174	SLC3A2 TNFRSF11A SLC25A30 NTSR1 P2RX4 SLC26A6 CLN3 SLC38A7 TNF PROCA1 SLC4A2 P2RX7 SFXN3 SLC2A6 CTNS SLC52A2 MFSD12 SLC25A25 CEACAM1 SLC25A24 GABBR1 SLC25A19 SLC25A22 CES1 SLC7A7 PSAP SLC23A2 MGST1 LRRC8D SLC7A1 SLC1A4 ABCC1 SLC5A6 SLC36A1 SLC17A5 NF1 SLC16A6 ACE ABCC10 RAB3GAP1 PLEKHA8 ABCC3 RHAG SLC6A12 KMO SLC10A7 LRRC8A SLC7A5 MFSD10 MFSD2A SLCO3A1 SLC35B2 ABCC4 SLC2A1 SLC26A8 SLC66A1 SLC27A4…
GOBP_GLYCOPROTEIN_METABOLIC_PROCESS	0.0342935528120713	0.138085380821009	0.287857117255149	-0.270968773915564	-1.29944157729415	250	TMEM106A BMPR2 GORASP1 ST3GAL5 FBXO6 CTSL SLC35C1 POFUT1 MGAT1 GANC RNF185 GANAB GCNT1 ACOT8 ST6GALNAC1 CST3 HPSE POMGNT2 B3GNT7 CHST12 IL15 ACER2 ALG3 NAGPA DDOST NUDT14 C1GALT1 AMFR PLOD3 EDEM2 NCSTN AATF TMTC4 TCF7L2 B3GAT3 FUT4 MPDU1 RPN2 GALNT10 UGGT2 ALG1 RAB1B GALNT6 B4GALT4 EXT2 ERP44 POMT2 GALNT3 DHDDS RNF5 PLOD1 CHPF2 EXT1 EDEM1 GNPTAB TET3 GALNT2 UST MAN2B1 HS6ST1 IDUA SYVN1 NECAB3 DPA…
GOBP_MYELOID_LEUKOCYTE_CYTOKINE_PRODUCTION	0.0343575671544207	0.138085380821009	0.321775918075361	-0.489296775494739	-1.55187637051635	24	TICAM1 LILRB1 DDX58 CD74 TGFB1 HMOX1 SIRT1 SPON2 SEMA7A
GOBP_NEGATIVE_REGULATION_OF_OSTEOBLAST_DIFFERENTIATION	0.0343575671544207	0.138085380821009	0.321775918075361	-0.489492092885983	-1.55249584822273	24	SMAD3 TRPM4 TNF SUFU LIMD1 TNFAIP6 SEMA4D MEN1 NBR1 RIOX1 CDK6
GOBP_NEGATIVE_REGULATION_OF_INTERLEUKIN_2_PRODUCTION	0.0343724546221119	0.138085380821009	0.321775918075361	-0.519683116521811	-1.56515682610378	20	HAVCR2 LILRB4 GBP1 NOD2 PRNP EZR ZFP36 LAG3 TNFAIP3 GATA3
GOBP_MULTICELLULAR_ORGANISMAL_RESPONSE_TO_STRESS	0.0345355856370861	0.138425571216542	0.321775918075361	-0.466978932332232	-1.53485317470902	28	EPHB2 CAPN2 P2RX4 EIF4G1 GCH1 LPAR5 ALS2 NR4A2 MTOR EXT1
GOBP_REGULATION_OF_ANIMAL_ORGAN_MORPHOGENESIS	0.0345424253497842	0.138425571216542	0.321775918075361	-0.377307540284295	-1.4229602567629	53	FZD2 CITED2 TNF CSF1 VEGFA NKD1 ARHGEF19 TIAM1 DACT1 DVL3 DVL2 FZD1 VANGL1 DAB2 FRS2 ABL1 RAC1
GOBP_NAD_METABOLIC_PROCESS	0.0346750290466023	0.138603318144973	0.321775918075361	-0.502493290530271	-1.54177621836954	22	CD38 GPD2 PCK2 PFKP FOXK1 TP53 NADK FOXK2 PFKL ENO1 KMO
GOBP_ARTERY_MORPHOGENESIS	0.0347154584789459	0.138603318144973	0.321775918075361	-0.458532481140799	-1.51147388608815	29	LDLR BMPR2 CITED2 PDGFRB ENG VEGFA ZMIZ1 LRP1 NPRL3 NF1 PKD2 EFEMP2
GOBP_PINOCYTOSIS	0.0347575788570574	0.138603318144973	0.321775918075361	-0.529143308747949	-1.55085212091717	18	EHD4 ANKFY1 CLN3 NR1H2 RAB34 MAPKAPK3 NR1H3
GOBP_POSITIVE_REGULATION_OF_INTERLEUKIN_4_PRODUCTION	0.0347575788570574	0.138603318144973	0.321775918075361	-0.529489062721622	-1.55186548208894	18	HAVCR2 LGALS9 NLRP3 HLA-E FCER1G CD86 IRF4 RARA GATA3 SLC7A5
GOBP_RESPONSE_TO_AMYLOID_BETA	0.0348143940900235	0.138614237059045	0.321775918075361	-0.458774129674832	-1.53771270222569	31	EPHB2 LGMN TNF FCGR2B PRNP ABCC1 LRP1 EPHA4 CACNB1 SNX6 CDK5 BCL2L2 APP PSEN1
GOBP_REGULATION_OF_CELL_SUBSTRATE_JUNCTION_ORGANIZATION	0.03486653822584	0.138614237059045	0.321775918075361	-0.407121231358983	-1.5125109620479	48	SMAD3 S100A10 POLDIP2 RCC2 PTPRA SRC VEGFA DAPK3 DUSP3 ARF6 MMP14 ABL1 RAC1 BCAS3 IQSEC1 SLC9A1 LAMTOR2 PTK2 LDB1
GOBP_REGULATION_OF_ESTABLISHMENT_OF_PLANAR_POLARITY	0.0348884262714848	0.138614237059045	0.321775918075361	-0.425894099400768	-1.47956303536772	35	FZD2 NKD1 ARHGEF19 TIAM1 DACT1 DVL3 DVL2 FZD1 VANGL1 DAB2 ABL1 RAC1
GOBP_CARDIAC_SEPTUM_MORPHOGENESIS	0.0349467681214372	0.138676295014896	0.321775918075361	-0.429067136236941	-1.48063225440512	34	BMPR2 FGFRL1 FZD2 CITED2 ACVR1 ENG
GOBP_REGULATION_OF_T_HELPER_17_TYPE_IMMUNE_RESPONSE	0.0352664975024213	0.139774176914358	0.321775918075361	-0.520786508080352	-1.54195743204712	19	EPHB2 LOXL3 IL12RB1 ZC3H12A NFKBID IL27RA
GOBP_REGULATION_OF_NEUROGENESIS	0.0354107648725213	0.139878018613466	0.287857117255149	-0.281974602494039	-1.31946470720848	192	EPHB2 LDLR BMPR2 GORASP1 DAG1 E2F1 PLXNB2 TNF DOCK7 SEMA5A SERPINF1 DYNLT1 VEGFA SIRT2 TGFB1 TIAM1 DISC1 MAP2K1 PLXNA4 WDR62 TNFRSF1B CX3CR1 DUSP10 PRMT5 ASCL2 PRPF19 CYFIP1 CUL7 SKIL TRPV2 TP53 ULK2 SEMA7A BHLHE40 SEMA4D RHEB NF1 DRAXIN NUMBL ANKRD27 ACE MTOR DIP2B CTNNA1 SLIT1 TRIM11 YWHAH LRP8 NEURL1 BAIAP2 EZH2 EPHA4 PLXND1
GOBP_RESPONSE_TO_GAMMA_RADIATION	0.0354193463220985	0.139878018613466	0.321775918075361	-0.408681066712787	-1.5117549738575	46	CDKN1A BRCA2 PML CXCL10 BAX EGR1 HSF1 BAK1 DCUN1D3 TMEM109
GOBP_DIOL_METABOLIC_PROCESS	0.035421975138715	0.139878018613466	0.321775918075361	-0.516100011118383	-1.55436540013181	20	SPHK1 GBA SPTLC2 GCH1 ACER2 SPHK2 PCBD1 QDPR
GOBP_REGULATION_OF_ACTIN_FILAMENT_BASED_PROCESS	0.0357142857142857	0.140860961638604	0.282013350011725	-0.27058101716138	-1.29911672309903	252	JUP BST2 PRKCE ARHGAP17 SMAD3 ARHGEF10L TRPM4 S100A10 CORO1B ACTA2 PDGFRB WASHC2C ABI3 HAX1 PHPT1 CD2AP SEMA5A CDC42EP4 CAPG FCHSD1 WHAMM ARHGDIA PTK2B TAOK2 RHOB CDC42EP1 TESK1 TMSB10 ARHGEF19 MYBPC3 ATP2A2 DAPK3 SPTBN5 CSF1R EZR ARF6 CIT PICK1 CYFIP1 SH3BP1 ESAM RHOC EVL ABL1 LRP1 NCKAP1L SORBS3 RAC1 BCAS3 MTOR PRKCD SLC9A1 CORO1A AKAP13 TRPM2 PAM NOTCH2 BAIAP2
GOBP_CALCIUM_MEDIATED_SIGNALING	0.0359135575395954	0.141308073840204	0.321775918075361	-0.312815680206153	-1.37222630193318	122	ATP1B1 CMKLR1 TRPM4 P2RX4 SPHK1 MAPK7 CCRL2 TNF CCR1 P2RX7 GBP1 CCL4 PTK2B ADGRL1 ATP2A2 SPPL3 PRNP TMEM38A CX3CR1 CCR4 CHERP TPCN2 ADA PTBP1 MTOR SLC9A1 TRPM2 HTT CD4 GSTO1
GOBP_PROTEIN_LOCALIZATION_TO_VACUOLE	0.035914713776392	0.141308073840204	0.321775918075361	-0.37294808642667	-1.44409682128406	59	SCARB2 KPTN PTPN23 WASH3P GBP1 AP3D1 NAGPA HSPA8 ATP13A2 SZT2 GGA3 M6PR GLMP SORT1 GNPTAB MEAK7 HGS TNFAIP3 CD81
GOBP_RETINOIC_ACID_RECEPTOR_SIGNALING_PATHWAY	0.0361359289588972	0.14175448862141	0.321775918075361	-0.509341829748074	-1.54779956294466	21	PML CALR NR1H2 CRKL KLF2 RXRB ACTN4 CTBP2 RARG EZH2 RARA
GOBP_VASCULAR_ENDOTHELIAL_GROWTH_FACTOR_PRODUCTION	0.0361359289588972	0.14175448862141	0.321775918075361	-0.498044653003689	-1.55552992965403	23	C5 TNF HPSE TGFB1 BRCA1 ATF4 C3AR1 C3
GOBP_ALCOHOL_METABOLIC_PROCESS	0.0361591856372544	0.14175448862141	0.321775918075361	-0.284833321806796	-1.34287272416744	208	LDLR P2RY6 NFE2L1 NTSR1 AKR1A1 SPHK1 GBA SPTLC2 OSBPL5 APOL1 SREBF2 GPD2 IPPK PCK2 NPC2 RETSAT ABCA1 IDH3A ITPKC GCH1 ACLY ACER2 APOL2 SPHK2 PTK2B ACO2 RDH5 TPI1 DHRS9 SMPD1 IDH2 ITPK1 CES1 SNX17 LIPC APOBR PCBD1 FDXR ACSS2 QDPR PMVK DAB2 MVD PNPLA2 MINPP1 ALDH3B1
GOBP_REGULATION_OF_ACTIN_FILAMENT_BASED_MOVEMENT	0.0362248262389001	0.14184051383772	0.321775918075361	-0.534589885954159	-1.53786910543304	17	JUP TRPM4 ACTA2 MYBPC3 ATP2A2
GOBP_NEGATIVE_REGULATION_OF_MYELOID_CELL_DIFFERENTIATION	0.0363501963368114	0.142159924469024	0.321775918075361	-0.363597331100398	-1.40772369458457	58	MAFB KLF13 LILRB1 LILRB4 GATA2 C1QC CEACAM1 PTK2B ZFP36 TNFAIP6 ZBTB16 TLR3 INPP5D NF1 UBASH3B TOB2 GPR137 LDB1 RARA
GOBP_BRANCHING_MORPHOGENESIS_OF_AN_EPITHELIAL_TUBE	0.0365909261138763	0.14275738721832	0.321775918075361	-0.368054789271113	-1.43875708585376	62	DAG1 PML TIMELESS TNF ACVR1 SRC ENG CSF1 VEGFA MED1 ESR1 MMP14 ABL1 CTSH CTSZ PKD2 SIRT6 EXT1 DLG5 PLXND1 VDR PAK1
GOBP_NEGATIVE_REGULATION_OF_EXTRINSIC_APOPTOTIC_SIGNALING_PATHWAY	0.0365909261138763	0.14275738721832	0.321775918075361	-0.367842416200425	-1.43792690168226	62	RELA RIPK1 MAPK7 IFI6 TNF ACVR1 SRC TMBIM1 HMOX1 BRCA1 PEA15 TCF7L2 CTNNA1 EYA3 NOL3 HTT TNFAIP3 LMNA ARHGEF2 MCL1 GSTP1
GOBP_REGULATION_OF_SPROUTING_ANGIOGENESIS	0.0366634514677534	0.142868623606636	0.321775918075361	-0.507515294565124	-1.54224904619391	21	PKM SMAD1 CEACAM1 VEGFA KLF2 EPN1 ITGA5 KLF4
GOBP_NEGATIVE_REGULATION_OF_NEURON_DEATH	0.0367647058823529	0.143091409225561	0.287857117255149	-0.314285972542036	-1.37976948584612	120	BOK NCOA7 GRN HSP90AB1 BAX HSF1 GBA CLN3 LGMN EIF4G1 CSF1 SERPINF1 PTK2B JAK2 TNFRSF1B ATP13A2 HMOX1 CX3CR1 ATF4 MAP3K12 SLC23A2 HYOU1 FZD1 ALKBH1 TRAF2 SIRT1 GFER HIPK2 NR4A2 NRBP2 DRAXIN AP2B1 IL27RA HLA-F CORO1A
GOBP_POSITIVE_REGULATION_OF_PHOSPHOPROTEIN_PHOSPHATASE_ACTIVITY	0.0368574379834558	0.143280531370416	0.321775918075361	-0.517755984949744	-1.5329845850326	19	CD300A HSP90AB1 PDGFRB PTPA VRK3 JAK2 CD33 MTOR
GOBP_INFLAMMASOME_COMPLEX_ASSEMBLY	0.0369130457107014	0.143325055474805	0.321775918075361	-0.526193449218365	-1.54220645568389	18	EIF2AK2 MYD88 SIRT2 NLRP3 AIM2 GBP5 MEFV
GOBP_INTRINSIC_APOPTOTIC_SIGNALING_PATHWAY	0.0371147104679347	0.143935902244822	0.321775918075361	-0.272803557407223	-1.30012678575377	235	SHISA5 CUL1 BOK CDKN1A BRCA2 PLAGL2 PML STYXL1 BAX RAD9A E2F1 HSPB1 MAPK7 IFI6 TNF BAK1 FLCN FNIP2 CD74 TMEM109 SRC CREB3 PIAS4 SEPTIN4 AEN IFI16 RIPK3 FBH1 ZNF385A MYBBP1A JAK2 NDUFA13 TNFRSF1B HMOX1 TRIB3 MELK BRCA1 PMAIP1 ATF4 HYOU1 TRAF2 IKBKE SIRT1 DNAJA1 SKIL TP53 ABL1 NOC2L QRICH1 HIPK2 EP300
GOBP_REGULATION_OF_T_CELL_PROLIFERATION	0.03725782414307	0.144318493041057	0.287857117255149	-0.315377561623061	-1.37698817649298	117	IL4I1 HAVCR2 BTN2A2 LGALS9 ERBB2 LILRB1 LILRB4 TNFRSF21 LGALS9C IL15 RIPK3 HLA-E JAK2 TNFRSF1B TNFSF13B PRNP CD274 IRF1 HLA-A SLC7A1 IL12RB1 SCRIB SPN TFRC RIPK2 HLA-DPA1 CD86 NCKAP1L IL27RA CORO1A DLG5 HLA-DRB1 LGALS9B CD81 MAD1L1
GOBP_REGULATION_OF_MONOCYTE_CHEMOTAXIS	0.0373142744684264	0.144364880720515	0.321775918075361	-0.532596054179532	-1.53213339593275	17	CXCL10 LGMN CCR1 CREB3 CX3CR1
GOBP_MITOCHONDRIAL_OUTER_MEMBRANE_PERMEABILIZATION	0.0374574420313916	0.144467561959123	0.321775918075361	-0.484270706775718	-1.53593545761384	24	NMT1 BOK BAX SLC35F6 MUL1
GOBP_REGULATION_OF_NEURONAL_SYNAPTIC_PLASTICITY	0.0374574420313916	0.144467561959123	0.321775918075361	-0.484386011425686	-1.53630116319511	24	EPHB2 NCDN RAB8A CLN3
GOBP_POSITIVE_REGULATION_OF_PROTEIN_CONTAINING_COMPLEX_ASSEMBLY	0.0374743336936479	0.144467561959123	0.321775918075361	-0.304208756680392	-1.36175835081336	143	AMBRA1 ISG15 PRKCE PIEZO1 BAX EIF4G1 TNF BAK1 FNIP2 ABCA1 WASHC2C SRC MYD88 CDC42EP4 ARL2 CAPG NR1H2 FCHSD1 VEGFA PTK2B CDC42EP1 TGFB1 DCTN1 GIT1 ARF6 ESR1 RHOC EVL TP53 TFRC NCKAP1L GBP5 RAC1 NUMA1 MTOR
GOBP_CHAPERONE_COFACTOR_DEPENDENT_PROTEIN_REFOLDING	0.037714879475736	0.14493811564013	0.321775918075361	-0.471077904696599	-1.50278951403529	25	TOR1B CD74 DNAJB1 HSPA7 DNAJC7 HSPA5 HSPA8 GAK HSPH1
GOBP_RESPONSE_TO_TRANSFORMING_GROWTH_FACTOR_BETA	0.0377358490566038	0.14493811564013	0.282013350011725	-0.28795810080847	-1.30806221504461	157	NRROS HSP90AB1 PML SMAD3 CITED2 MAPK7 FLCN ACVR1 SRC ENG LATS2 ZMIZ2 SMAD1 NLK ITGB8 HSPA5 TGFB1 CDKN1C CRKL HYAL2 CX3CR1 MTMR4 ZMIZ1 DAB2 SIRT1 PBLD SKIL ZBTB7A TP53 ABL1 HIPK2 ZNF703 EP300 ITGA3 AXIN1 ZEB2 NREP STAT3 MEN1 PTK2 PDCD5 ZFHX3
GOBP_UROGENITAL_SYSTEM_DEVELOPMENT	0.0378025266693399	0.14493811564013	0.321775918075361	-0.29099764223734	-1.33994606781559	172	EPHB2 PRLR SRD5A1 FKBP4 SMAD3 BAX EGR1 ACTA2 STAT1 GATA2 MYO1E FLCN PDGFRB ACVR1 GCNT1 PTPRO SEC61A1 NID1 SERPINF1 SMAD1 VEGFA MMP17 APH1A AP1B1 CDKN1C C1GALT1 CRKL HYAL2 NUP160 SNX17 CNTRL ADAMTS1 PSAP MPV17 ESR1 FRS2 ZBTB16 CTSH TIPARP RARG LAMB2 NF1 PKD2 ITGA3 ACE AP2B1
GOBP_NECROTIC_CELL_DEATH	0.0378961846343716	0.14493811564013	0.321775918075361	-0.380850863762483	-1.41810640108166	49	BOK ZBP1 TMEM123 RBCK1 BAX RIPK1 TNF RIPK3 ITPK1 TRAF2 MLKL IRF3 TLR3 TP53
GOBP_REGULATION_OF_PH	0.0378961846343716	0.14493811564013	0.321775918075361	-0.370840044487351	-1.43593424645261	59	GRN TM9SF4 RAB39A SLC26A6 CLN3 TMEM175 PDK4 SLC4A2 TMEM199 SLC9A9 ATP6V0A1 CCDC115 ATP6V1H RAB20 MAFG ATP6V0E1 SLC9A1
GOBP_FC_RECEPTOR_MEDIATED_STIMULATORY_SIGNALING_PATHWAY	0.0379089526119748	0.14493811564013	0.321775918075361	-0.45283684923769	-1.51781220881439	31	PRKCE PLSCR1 SRC MYO1G FCGR2B VAV2 FCER1G ABL1 PRKCD CSK PTK2 PAK1 FGR LIMK1
GOBP_POSITIVE_REGULATION_OF_INTERLEUKIN_12_PRODUCTION	0.0379089526119748	0.14493811564013	0.321775918075361	-0.452725574955181	-1.51743924123279	31	RELA LGALS9 IRF5 SCIMP NOD2 IRF8 IRF1 TLR3 RIPK2
GOBP_MAST_CELL_ACTIVATION	0.0379587195925141	0.144957651526236	0.321775918075361	-0.393026613701058	-1.46421773911185	50	CD300A LGALS9 NDRG1 PLSCR1 GATA2 FCGR2B SPHK2 NECTIN2 HMOX1 PTGDS CD84 CD300LF LCP2 UNC13D MILR1 SNX6 PTPN6 FGR STXBP2 RAC2 FES GAB2 VAMP8
GOBP_SPHINGOLIPID_METABOLIC_PROCESS	0.0380517503805175	0.145142164201128	0.287857117255149	-0.320596299629467	-1.38175576205202	110	NEU1 ST3GAL5 PLA2G15 OSBP BAX SPHK1 GBA ELOVL1 SPTLC2 P2RX7 PRKD2 NAGA ACER2 SPHK2 ITGB8 SMPD1 HEXA PSAP GLB1 PPM1L CSNK1G2 ALDH3B1 ENPP2 B4GALT4 CYP4F22 SMPD4 PRKCD
GOBP_REGULATION_OF_LIPID_BIOSYNTHETIC_PROCESS	0.0382848392036753	0.145859845135129	0.287857117255149	-0.327924390811871	-1.39691192594566	101	CAPN2 LDLR EGR1 SPHK1 EIF6 PDK4 TNF IGFBP7 CD74 NR1H2 CEACAM1 SPHK2 SLC45A3 TRIB3 BRCA1 CES1 STARD4 DAB2 SIRT1 C3 ATP1A1 SORBS1 MTOR NR1H3 PRKCD WDTC1 SREBF1 CTDNEP1 ACADVL LPCAT3 GPLD1
GOBP_NEGATIVE_REGULATION_OF_RECEPTOR_SIGNALING_PATHWAY_VIA_STAT	0.0385296473432147	0.146491541095868	0.321775918075361	-0.523007753591193	-1.53286958467311	18	SOCS1 PARP14 SH2B3 SOCS2
GOBP_ENERGY_RESERVE_METABOLIC_PROCESS	0.0385409045273787	0.146491541095868	0.321775918075361	0.362826363790543	1.45530902860404	48	GBE1 EPM2AIP1 PYGL PPP1R2 RUBCNL AGL IRS2 PID1 RB1CC1 PPP1CB DYRK2 KHK
GOBP_REGULATION_OF_PHOSPHOPROTEIN_PHOSPHATASE_ACTIVITY	0.0386462229211904	0.146681694710936	0.321775918075361	-0.399717744996337	-1.46507571101259	45	MASTL CD300A HSP90AB1 STYXL1 TNF PDGFRB PTPA VRK3 JAK2 PPP1R11 PPP6R2 NCKAP1L CD33 MTOR HTT PPP6R1 GNAI2
GOBP_CELLULAR_MONOVALENT_INORGANIC_CATION_HOMEOSTASIS	0.0386813095109553	0.146681694710936	0.321775918075361	-0.364835546350747	-1.45484281737997	68	ATP1B1 GRN TM9SF4 RAB39A SLC26A6 CLN3 TMEM175 ATP1B3 SLC4A2 TMEM199 SLC9A9 KCNMA1 ATP6V0A1 CCDC115 ATP6V1H RAB20 ATP1A1 MAFG ATP6V0E1 SLC9A1
GOBP_CELL_COMMUNICATION_INVOLVED_IN_CARDIAC_CONDUCTION	0.0387735427592655	0.146859883076518	0.321775918075361	-0.505007246178151	-1.53462753158334	21	JUP ATP1B1 TRPM4
GOBP_HEART_DEVELOPMENT	0.0388739946380697	0.147068748945425	0.266350657088526	-0.260587779195743	-1.28121110563865	301	HEG1 C2CD3 BMPR2 FGFRL1 LY6E CDKN1A SMAD3 POFUT1 FZD2 CASP7 ERBB2 CITED2 TBX19 ADAP2 CALR SHC1 MAML1 NEK8 PDGFRB GNA11 ACVR1 ENG HEXIM1 SMAD1 VEGFA DIPK2A SUFU POPDC2 AP1B1 TGFB1 MAP2K1 PLXNA4 MYBPC3 SENP2 TNFRSF1B CRKL KAT2A BBS7 SNX17 PPP1R13L CNTRL ADAMTS1 DVL2 FZD1 RYR1 ZMIZ1 MED1 FRS2 TP53 EP300 INSR NPRL3 NF1 PKD2 ITGA3 DCTN5 ACE PCNA MTOR AP2B1 SLC9A1 RUNX1 AKAP13 EXT1 PLEC JARID2 ADAM15 P…
GOBP_ALTERNATIVE_MRNA_SPLICING_VIA_SPLICEOSOME	0.039007058006922	0.147339854205713	0.321775918075361	0.338512009731198	1.39877779377764	53	SRSF1 RBM25 HNRNPU RBM8A SRSF6 FAM172A YTHDC1 DHX9 HNRNPA1 KHDRBS2 RBM17 REST RSRC1 DDX17 RBM15 RAVER2 FXR1 SFPQ MAGOH RBM4 RBM7 RBM15B SFSWAP
GOBP_CIRCADIAN_RHYTHM	0.0390364370354015	0.147339854205713	0.321775918075361	-0.312703076175443	-1.37794381185274	124	FBXL8 ATF5 TNFRSF11A SRD5A1 PML EGR1 KLF10 TIMELESS TNF GNA11 NRIP1 OPRL1 HDAC3 JUND KCNA2 MYBBP1A MYCBP2 FBXL6 PTGDS PRMT5 ATF4 FBXL12 SIRT1 NCOR1 HEBP1 TP53 KDM2A EP300 BHLHE40 NCOA2 SETX MTOR NR1H3 RAI1 SREBF1 EZH2 ZFHX3
GOBP_RESPONSE_TO_INTERLEUKIN_4	0.0392094918490845	0.147821150455434	0.321775918075361	-0.475364108727463	-1.53417461313349	26	RUFY4 HSP90AB1 PML PARP14 HSPA5 TUBA1B KEAP1 FASN ALAD CORO1A CD300LF GATA3
GOBP_CENTRAL_NERVOUS_SYSTEM_NEURON_AXONOGENESIS	0.0398285890888069	0.149807184452221	0.321775918075361	-0.493058210690054	-1.5399559038823	23	EPHB2 HSP90AB1 PLXNA4 MYCBP2 SZT2 NR4A2 DRAXIN EPHA4
GOBP_PROTEIN_LOCALIZATION_TO_ENDOSOME	0.0398285890888069	0.149807184452221	0.321775918075361	-0.492603706253097	-1.53853636197861	23	DTX3L WASHC2A MICALL1 WASHC2C RAB35 EZR ARF6 SCRIB
GOBP_NEGATIVE_REGULATION_OF_TRANSFERASE_ACTIVITY	0.0398860398860399	0.149849635960747	0.271288554688953	-0.282648850962538	-1.32493051496887	198	EPHB2 HEG1 RUBCN PRKAG2 CDKN1A DTX3L CD300A SH2B3 GBA PLGLB2 DUSP7 LILRB4 ADAR HSPB1 NUP62 SRC YWHAG PTPRO TRIB2 HEXIM1 PHPT1 PKN1 LATS2 CEACAM1 CDKN2C GADD45B TESK1 CDKN1C SMPD1 HYAL2 PIP4K2C TRIB3 DUSP10 DUSP3 MVP SIRT1 DNAJA1 ZFP36 CEP85 TP53 ABL1 AIDA PARP3
GOBP_LIVER_REGENERATION	0.0400378974144589	0.150072765597383	0.321775918075361	-0.527784917859736	-1.51829307066166	17	PNPT1 TNF HMOX1 PRMT5 GFER PCNA CPT1A EZH2
GOBP_REGULATION_OF_MACROPHAGE_CHEMOTAXIS	0.0400378974144589	0.150072765597383	0.321775918075361	-0.528420373602001	-1.52012110328924	17	CMKLR1 C5 CSF1 PTK2B CSF1R C3AR1
GOBP_PLATELET_DERIVED_GROWTH_FACTOR_RECEPTOR_SIGNALING_PATHWAY	0.0401087174036645	0.150164817407491	0.321775918075361	-0.408844758858458	-1.46049247508016	39	MYO1E PTGIR PDGFRB SRC VEGFA CSRNP1 JAK2 TXNIP ABL1 TIPARP LRP1 ZFAND5 HGS
GOBP_OSSIFICATION	0.0404463040446304	0.151254266047086	0.266350657088526	-0.274418889250275	-1.29954791034905	219	BMPR2 TNFRSF11A IFITM1 TENT5A ISG15 SMAD3 TRPM4 RRBP1 KLF10 ADAR HIRA TNF CCR1 P2RX7 ACVR1 CSF1 CCDC154 SMAD1 SUFU PTK2B ATRAID GABBR1 JUND TGFB1 TUFT1 MYBBP1A LIMD1 ATF4 GIT1 COL13A1 FZD1 RYR1 PPARGC1B MMP14 PHB TNFAIP6 ZBTB16 MINPP1 FASN SEMA7A SEMA4D EXT2 ALYREF NF1 SORT1 ESRRA DNAJC13 MESD CLIC1 RUNX1 EXT1 TOB2 CBFB MEN1 PTK2
GOBP_SPHINGOID_METABOLIC_PROCESS	0.0409305766424619	0.152576201323354	0.321775918075361	-0.558765621842682	-1.5855319463144	15	SPHK1 GBA SPTLC2 ACER2 SPHK2
GOBP_MULTICELLULAR_ORGANISM_GROWTH	0.0409448818897638	0.152576201323354	0.282013350011725	-0.337138640399292	-1.40088670206073	89	PLAC8 HEG1 ATF5 SOCS2 LGMN CSF1 SLC25A25 CDKN1C SP2 KLF2 KAT2A EZR PPP1R13L RBBP6 TAF10 PALB2 TP53 EP300 RARG STAT5A MTOR WDTC1 EXT1 PLEC STAT3 RAI1 NOTCH2 CCM2 RARA PEX5 MFSD2A SOS1 RC3H2 PPIB ARID5B APP TNKS2
GOBP_REGULATION_OF_HISTONE_DEACETYLATION	0.0409806460428746	0.152576201323354	0.321775918075361	-0.421189323462619	-1.45344736257182	34	YEATS2 SGF29 PRKD2 VEGFA TADA3 SPHK2 KAT2A C6orf89 SIRT1 TP53
GOBP_CELLULAR_RESPONSE_TO_XENOBIOTIC_STIMULUS	0.0410034784499009	0.152576201323354	0.321775918075361	-0.345577294802892	-1.39894975169909	79	CBR1 GAS6 PDE4A HSF1 E2F1 NCEH1 EFTUD2 TPMT ACER2 HSPA5 CRKL PRNP RECQL5 AIM2 TLR3 TP53 TFRC APOBEC3A EPHX1 CMBL PCNA GSTM4 GSTO1 AIP CD69 RBM22 CHEK2 GPLD1 EHMT2 GSTP1
GOBP_PLACENTA_DEVELOPMENT	0.0410742496050553	0.152576201323354	0.282013350011725	-0.340931997053072	-1.39980874835284	83	BMPR2 HSP90AB1 CITED2 RTCB GATA2 ST14 FZD5 ITGB8 MAP2K1 CDKN1C CCDC134 SENP2 ASCL2 ALKBH1 MED1 DEDD CUL7 ADA PKD2 TRIM28 MEN1 PTK2 NOTCH2 HS6ST1 VDR
GOBP_METENCEPHALON_DEVELOPMENT	0.0411861614497529	0.152576201323354	0.287857117255149	-0.364769860085094	-1.41997194268704	61	SSTR3 SDF4 OGDH GBA FCGR2B GART HSPA5 COQ8B MAP2K1 TTLL1 CRKL NCSTN KAT2A RERE ARCN1 SCRIB TP53 ABL1
GOBP_NEGATIVE_REGULATION_OF_MUSCLE_CELL_APOPTOTIC_PROCESS	0.0411943469873015	0.152576201323354	0.321775918075361	-0.509932067533618	-1.53578908179896	20	HSF1 DNMT1 DIPK2A PTK2B JAK2 HMOX1 SIRT5 ZC3H12A PPP1R10 NOL3
GOBP_REGULATION_OF_CD4_POSITIVE_ALPHA_BETA_T_CELL_ACTIVATION	0.0412541254125413	0.152576201323354	0.287857117255149	-0.384033767138751	-1.43071495583302	50	CD83 SOCS1 LGALS9 LGALS9C NLRP3 CD274 LOXL3 IL12RB1 RIPK2 CD86 ZC3H12A NCKAP1L NFKBID RUNX1 CBFB IRF4 HLA-DRB1 LGALS9B CD81 RARA GATA3
GOBP_POSITIVE_REGULATION_OF_CATION_CHANNEL_ACTIVITY	0.0412566099892912	0.152576201323354	0.321775918075361	-0.427036118931765	-1.46324577794302	33	EPHB2 STAC3 P2RY6 NTSR1
GOBP_NEGATIVE_REGULATION_OF_WNT_SIGNALING_PATHWAY	0.0412698412698413	0.152576201323354	0.282013350011725	-0.336856711545434	-1.3916870431823	86	UBAC2 RNF213 EGR1 NPHP4 PTPRO LATS2 CTNND1 NLK NKD1 DACT1 AMFR IGFBP4 LIMD1 TCF7L2 FZD1 DAB2 LRP1 RUVBL2 DRAXIN LMBR1L AXIN1 HMGXB4 TLE4 RBX1 SDHAF2 TLE1 FRMD8 MCC CHD8 STK3 TSC2 CCDC88C
GOBP_NUCLEOSIDE_DIPHOSPHATE_METABOLIC_PROCESS	0.041335453100159	0.152644915543932	0.282013350011725	-0.329001032452014	-1.37355189726883	93	PRKAG2 CMPK2 OGDH EIF6 P2RX7 SLC2A6 ARL2 PFKP PKM TPI1 NUDT18 FOXK1 GIT1 ENTPD6 NCOR1 ZBTB7A EP300 INSR RRM2 FOXK2 GALK1 SIRT6 STAT3 PRKAG1 LDHA PFKL ENO1 NUDT7 CBFA2T3 DHTKD1 HDAC4 TJP2 NME7 APP ALDOA HK3 PSEN1 TIGAR ADPGK PRXL2C AK9
GOBP_POSITIVE_REGULATION_OF_BLOOD_VESSEL_ENDOTHELIAL_CELL_MIGRATION	0.0414593698175788	0.152928539122569	0.287857117255149	-0.391126921371196	-1.4178805251175	42	P2RX4 HSPB1 GATA2 PRKD2 VEGFA TGFB1 HMOX1 SIRT1 ABL1 STAT5A CD40 ATP5F1B
GOBP_NEUTRAL_AMINO_ACID_TRANSPORT	0.0417340306580815	0.153766927941127	0.321775918075361	-0.472078495888853	-1.5390011628248	27	SLC3A2 SLC38A7 SFXN3 CTNS MFSD12 SLC1A4 SLC36A1
GOBP_POSITIVE_REGULATION_OF_MEMBRANE_PERMEABILITY	0.0418060200668896	0.153857529633927	0.287857117255149	-0.419902564432398	-1.44900699237591	34	NMT1 BOK BAX SLC35F6 MUL1 TP53 GZMB SLC9A1 VDAC2 CHCHD10
GOBP_REGULATION_OF_NEURON_PROJECTION_DEVELOPMENT	0.0418994413407821	0.15399656655482	0.261663521711573	-0.267374380766496	-1.27560217127161	244	EPHB2 CREB3L2 BMPR2 GORASP1 SCARB2 FKBP4 GRN STYXL1 DGUOK PLXNB2 CD38 SF3A2 ABI3 PTPRO SEMA5A SERPINF1 VEGFA NTNG2 PTK2B CAMK1 HSPA5 TIAM1 DISC1 MAP2K1 PLXNA4 ARSB GAK CRKL ARF6 FZD1 KIF13B CYFIP1 DAB2 CUL7 SKIL TRPV2 PTPN9 ABL1 ULK2 PACSIN1 KLF4 EP300 CFL1 SEMA7A SEMA4D MYLIP ITGA3 SETX FIG4 DRAXIN ANKRD27 DIP2B SLIT1 STK24 YWHAH RAB29 LRP8 UST NCKIPSD BAIAP2 EZH2 LZTS3 EPHA4 PLXND1 PDLIM5 SNAPI…
GOBP_B_CELL_APOPTOTIC_PROCESS	0.0419386829434568	0.15399656655482	0.321775918075361	-0.503368595431805	-1.52964796234147	21	BAX HSH2D BAK1 TNFRSF21 CD74 PKN1 CRKL NOC2L ADA
GOBP_REGULATION_OF_LYMPHOCYTE_MEDIATED_IMMUNITY	0.0421686746987952	0.154666122115581	0.271288554688953	-0.298881498569004	-1.32804492933318	135	IL4I1 HAVCR2 LGALS9 TRPM4 LILRB1 LILRB4 TNF P2RX7 RSAD2 MR1 NOD2 FCGR2B CEACAM1 FZD5 RIPK3 NLRP3 SH2D1B TGFB1 SERPINB9 HLA-E TNFRSF1B NECTIN2 TRAF2 HLA-A IL12RB1 GFER TFRC C3 PARP3 NCKAP1L TNFSF13 LAG3 IL27RA HLA-F HFE CD40 HLA-DRB1 LAMP1 CD81 CLEC12B GATA3
GOBP_REGULATION_OF_PROTEIN_LOCALIZATION_TO_MEMBRANE	0.0423540859287164	0.155170838515365	0.321775918075361	-0.318974089777241	-1.39543184064164	118	EPHB2 STAC3 NMT1 DAG1 PRKCE ERBB2 CLN3 ZDHHC5 TNF GBP1 ABI3 TGFB1 TMBIM1 CRKL PRNP STX4 EZR ARF6 DAB2 MMP14 TNFAIP6 SQSTM1 PTPN9 LRP1 GZMB SORBS1 ITGA3 ACTB AP2B1 MESD ZDHHC8 CSK PDCD5 CD81 DLG4 TCAF1 STOM
GOBP_CELLULAR_RESPONSE_TO_NUTRIENT	0.0424662066345391	0.155313127999016	0.321775918075361	-0.490055550901599	-1.53057777454923	23	GAS6 IL15 USF1 HMOX1 MED1 NDOR1 VDR FES BRIP1 USF2 XBP1
GOBP_NEGATIVE_REGULATION_OF_LYMPHOCYTE_ACTIVATION	0.0424886191198786	0.155313127999016	0.271288554688953	-0.320026783695008	-1.37813121026305	109	IL4I1 HAVCR2 BTN2A2 SOCS1 CD300A LGALS9 ERBB2 LILRB1 LILRB4 MERTK TNFRSF21 CD74 LGALS9C PKN1 FCGR2B CEACAM1 PRNP DUSP3 CD274 IRF1 LOXL3 RHBDD3 SCRIB SPN PARP3 INPP5D CD86 ZC3H12A NCKAP1L LAG3 HLA-F RUNX1 CBFB DLG5 HFE FGL2 HLA-DRB1 LGALS9B TNFAIP3
GOBP_STEROL_HOMEOSTASIS	0.042635457691688	0.155596886144879	0.321775918075361	-0.393509421953447	-1.42651736649066	42	LDLR GRAMD1B SREBF2 NPC2 ABCA1 NR1H2 CES1 LIPC SIRT1 MYLIP NR1H3 RALY
GOBP_REGULATION_OF_MACROPHAGE_MIGRATION	0.0426621160409556	0.155596886144879	0.287857117255149	-0.461365064911638	-1.47180450362656	25	CMKLR1 C5 P2RX4 CSF1 PTK2B CSF1R CX3CR1 C3AR1 MMP14
GOBP_MITOCHONDRIAL_GENOME_MAINTENANCE	0.0427686323449197	0.155810303694287	0.321775918075361	-0.508705243119459	-1.53209419053695	20	TYMP SLC25A33 FLCN LONP1 LIG3 PRIMPOL MPV17 TP53 MGME1
GOBP_POST_EMBRYONIC_DEVELOPMENT	0.042833607907743	0.155872075413154	0.282013350011725	-0.362910525302766	-1.40730352336682	60	HEG1 ATF5 PLAGL2 BAX BAK1 MYO1E VEGFA FZD5 CDH23 CSRNP1 JAK2 PPP1R13L SZT2 ABL1 TIPARP KLF4 NR4A2 MTOR STK36 GATA3 INPPL1 MYO7A RC3H2 SCN9A IREB2 PRDM1 ARID5B
GOBP_REGULATION_OF_CELL_SHAPE	0.0431432973805855	0.156747620911006	0.271288554688953	-0.31918130867341	-1.36576360530853	106	ATP10A DAG1 FGD2 PLXNB2 DIAPH1 FMNL2 CDC42EP4 VEGFA PTK2B TAOK2 RHOB CDC42EP1 PLXNA4 DAPK3 LIMD1 CSF1R EPB41L3 EZR CFDP1 CYFIP1 RHOC SYNE3 PLEKHO1 SEMA4D RAC1 FMNL1 FGD6 CORO1A PTK2 RHOU BAIAP2 PLXND1 MARK2 RHOBTB1 CFAP410 RHOBTB2 HEXB FGR ITGB2 DNMBP RAC2 FES ALDOA ARHGAP18 SEMA4A
GOBP_REGULATION_OF_MITOTIC_CELL_CYCLE	0.0431937172774869	0.156747620911006	0.248911114434702	-0.255316959703102	-1.26716112109364	337	AMBRA1 BRD7 BTN2A2 CDKN1A SLFN11 BRCA2 PML MAD2L1BP HSF1 RAD9A E2F1 POLDIP2 SPHK1 DBF4B LGMN NUP62 EIF4G1 CCND3 TNF RCC2 GBF1 CRADD DCUN1D3 PDGFRB ACVR1 TTL CDKN2C CDK2AP2 INTS3 SIRT2 PSME2 TPRA1 NDC80 INIP TAOK2 PSME1 E4F1 CDKN1C DACT1 SENP2 DAPK3 AATF TRIM35 PRMT5 BRCA1 RNF40 DUSP3 ADAMTS1 CHEK1 RAD51B SIRT1 CUL7 SCRIB TP53 ABL1 GFI1B CHFR KLF4 INSR ESPL1 RRM2 PKD2 CCNB1 DTL NSMCE2 SRA1 PPP1R10…
GOBP_CARBOHYDRATE_DERIVATIVE_CATABOLIC_PROCESS	0.0432190760059613	0.156747620911006	0.266350657088526	-0.313970001083437	-1.37084254517163	117	NEU1 PDE4A SAMHD1 FBXO6 CTSL ADA2 APOBEC3F GBA TYMP MGAT1 GNPDA1 GUSB NAGK NAGA CST3 HPSE APOBEC3G APOBEC3C TGFB1 NT5C NUDT18 EDEM2 HYAL2 PDE9A HEXA FUCA2
GOBP_LACTATION	0.0433640821670883	0.156938545303828	0.321775918075361	-0.470278746283717	-1.51776228032051	26	PRLR OAS2 SOCS2 VEGFA MED1 STAT5A NEURL1 PAM NCOR2 VDR
GOBP_DENDRITIC_CELL_MIGRATION	0.0434027777777778	0.156938545303828	0.287857117255149	-0.44882715619451	-1.47948194262578	29	GAS6 LGALS9 TRPM4 CALR CCR1 DOCK8 EXT1 TRPM2 ANO6 ARHGEF5 SPI1 CXCR1 CXCR4
GOBP_REGULATION_OF_B_CELL_PROLIFERATION	0.0434167633034003	0.156938545303828	0.321775918075361	-0.388456781446539	-1.44719286288573	50	EPHB2 TICAM1 CDKN1A CD300A CD38 TNFRSF21 CD74 PKN1 FCGR2B TNFSF13B TFRC ADA INPP5D NCKAP1L
GOBP_ACUTE_PHASE_RESPONSE	0.0436057408071868	0.15730010384216	0.321775918075361	-0.55481106573464	-1.57431064923081	15	TNFRSF11A PLSCR1 TNF APOL2 TFRC
GOBP_NEGATIVE_REGULATION_OF_CELL_DEVELOPMENT	0.043613707165109	0.15730010384216	0.271288554688953	-0.335084302197145	-1.39487507358202	88	EPHB2 LDLR GORASP1 LILRB1 TNF RCC2 GBP1 SEMA5A DYNLT1 VEGFA SIRT2 DUSP10 ASCL2 ACTN4 TP53 ULK2 SEMA7A SEMA4D NF1 DRAXIN DIP2B CTNNA1 SLIT1 TRIM11 YWHAH
GOBP_NEGATIVE_REGULATION_OF_REGULATED_SECRETORY_PATHWAY	0.0440917107583774	0.15881440741283	0.287857117255149	-0.506928916219376	-1.50092753509555	19	CD300A LGALS9 FCGR2B CEACAM1 HMOX1 NCKAP1L HLA-F CD84
GOBP_SMOOTH_MUSCLE_CELL_MIGRATION	0.0441314218996835	0.15881440741283	0.321775918075361	-0.393647539269759	-1.44282673387263	45	S1PR2 P2RY6 CORO1B DOCK7 PDGFRB SRC ADAMTS1 IGFBP3 ITGA2 LRP1 AAMP ACE
GOBP_POSITIVE_REGULATION_OF_MYELOID_LEUKOCYTE_DIFFERENTIATION	0.0444078947368421	0.159552505849275	0.276500599254472	-0.409438817164037	-1.44189528497083	37	HSF1 KLF10 RIPK1 TNF CCR1 CD74 HAX1 CSF1 TGFB1 PPARGC1B RUNX1 NOTCH2 CD4 HLA-DRB1
GOBP_LEUKOCYTE_DEGRANULATION	0.0444810543657331	0.159552505849275	0.276500599254472	-0.359245400844592	-1.39846639089007	61	CD300A LGALS9 GATA2 FCGR2B CEACAM1 SPHK2 HMOX1 STX4 PTGDS NCKAP1L HLA-F CD84 CORO1A LAMP1 UNC13D PRAM1 MILR1 SNX6 FGR ITGAM ITGB2 STXBP2 RAC2 FES SPI1 GAB2 VAMP8
GOBP_FAT_SOLUBLE_VITAMIN_METABOLIC_PROCESS	0.0444839857651246	0.159552505849275	0.287857117255149	-0.54582298512287	-1.54880641563281	15	CBR1 LGMN TNF PIAS4
GOBP_SODIUM_ION_TRANSMEMBRANE_TRANSPORT	0.0448099578967695	0.160544286239419	0.321775918075361	-0.348377837258323	-1.39383890953915	71	SLC3A2 ATP1B1 UTRN PRKCE TRPM4 FXYD6 ATP1B3 SLC20A1 SLC9A9 FXYD5 GLRX ACTN4 TPCN2 SLC6A16 ATP1A1 PKD2 SLC9A1 SLC24A1 TRPM2 YWHAH CNNM4 STOM SLC6A12 SLC24A4 ANO6 COMMD1 SCN9A
GOBP_MAINTENANCE_OF_PROTEIN_LOCATION	0.0450885668276973	0.161364374776963	0.271288554688953	-0.351808495637457	-1.40939505377334	69	KDELR1 NRROS RANGAP1 PML NFKBIE SP100 ARL2 SUFU HSPA5 TMSB10 BARD1 NFKBIB KEAP1 ARL2BP PKD2 TAF8 OS9 GET4 CD4 CHCHD10 GOLPH3 KDELR2 CDK5
GOBP_LEUKOCYTE_MIGRATION	0.0454545454545455	0.161994702291835	0.248911114434702	-0.265470417130217	-1.27141202829638	246	CMKLR1 GAS6 TNFRSF11A C5 CD300A LGALS9 CXCL10 TRPM4 P2RX4 GBA LGMN CALR MIA3 GCSAML PIP5K1C TNF CCR1 GBF1 CD74 SRC NOD2 GCNT1 PTPRO MYO1G CSF1 MYD88 CREB3 ITGB7 CCL4 VEGFA RIPK3 PTK2B CHST2 HMOX1 CRKL CSF1R CX3CR1 FFAR2 C3AR1 FUT4 DOCK8 ITGAL FCER1G MMP14 TNFAIP6 SPN ITGA2 ADA NCKAP1L RAC1 ITGA3 IL27RA CORO1A EXT1 PLEC SELPLG TRPM2 TNFRSF18 PTK2
GOBP_REGULATION_OF_TRANSCRIPTION_INVOLVED_IN_G1_S_TRANSITION_OF_MITOTIC_CELL_CYCLE	0.045485151403522	0.161994702291835	0.321775918075361	-0.519509903927121	-1.4944881154832	17	CDK18 E2F1 CDK17 KLF11
GOBP_REGULATION_OF_TRANSPOSITION	0.045485151403522	0.161994702291835	0.321775918075361	-0.519116892360352	-1.49335752853703	17	MOV10 APOBEC3F PIWIL4 APOBEC3G APOBEC3C APOBEC3A
GOBP_RIBONUCLEOSIDE_DIPHOSPHATE_METABOLIC_PROCESS	0.0455974842767296	0.161994702291835	0.266350657088526	-0.335265435236414	-1.3788680887405	84	PRKAG2 OGDH EIF6 P2RX7 SLC2A6 ARL2 PFKP PKM TPI1 NUDT18 FOXK1 GIT1 NCOR1 ZBTB7A EP300 INSR RRM2 FOXK2 GALK1 SIRT6 STAT3 PRKAG1 LDHA PFKL ENO1 CBFA2T3 DHTKD1 HDAC4 TJP2 APP ALDOA HK3 PSEN1 TIGAR ADPGK PRXL2C AK9
GOBP_CHLORIDE_TRANSMEMBRANE_TRANSPORT	0.0456140350877193	0.161994702291835	0.282013350011725	-0.496971152282154	-1.51020726626533	21	SLC12A7 SLC26A6 APOL1 ANO5 CLCN7 CLCN6
GOBP_PLASMA_LIPOPROTEIN_PARTICLE_CLEARANCE	0.0456140350877193	0.161994702291835	0.282013350011725	-0.495937765257958	-1.50706698621962	21	LDLR MSR1 NCEH1 ANXA2 HMOX1 LIPC KHSRP MYLIP CSK GPLD1
GOBP_POSITIVE_REGULATION_OF_POSTTRANSCRIPTIONAL_GENE_SILENCING	0.0456140350877193	0.161994702291835	0.282013350011725	-0.499549618757285	-1.51804276896741	21	RIPK1 EIF4G1 PUM1 TGFB1 MAP2K1 MAP2K2 LIMD1 XPO5 ZFP36 TP53 EIF4E2 STAT3
GOBP_PHOSPHOLIPID_TRANSPORT	0.0459016393442623	0.162741813887331	0.271288554688953	-0.35843791399119	-1.40942037141289	63	LDLR ATP10A SCARB2 OSBP ATP10D PLSCR1 C2CD2L OSBPL5 NPC2 P2RX7 ABCA1 PRELID2
GOBP_SENSORY_PERCEPTION_OF_CHEMICAL_STIMULUS	0.045960703636458	0.162741813887331	0.321775918075361	-0.466408603127203	-1.50527190658193	26	OR52K2 RTP4 PDE4A OR52K1 FZD2
GOBP_ORGANIC_ACID_TRANSMEMBRANE_TRANSPORT	0.046031746031746	0.162741813887331	0.266350657088526	-0.334508199901256	-1.38198442152168	86	SLC3A2 SLC25A30 NTSR1 CLN3 SLC38A7 TNF ACSL5 SFXN3 MFSD12 SLC38A10 SLC25A22 CPT2 SLC7A7 SLC23A2 LRRC8D SLC7A1 SLC1A4 ABCC1 SLC5A6 SLC36A1
GOBP_REGULATION_OF_MAST_CELL_ACTIVATION_INVOLVED_IN_IMMUNE_RESPONSE	0.0460750853242321	0.162741813887331	0.276500599254472	-0.456725701981174	-1.45700443362923	25	CD300A LGALS9 GATA2 SPHK2 HMOX1 CD84 UNC13D PTPN6 FGR STXBP2 RAC2 FES GAB2 VAMP8
GOBP_VENTRICULAR_CARDIAC_MUSCLE_TISSUE_DEVELOPMENT	0.0460750853242321	0.162741813887331	0.276500599254472	-0.45794491073855	-1.46089384155462	25	HEG1 LY6E ENG TGFB1 MYBPC3 PPP1R13L MED1
GOBP_NEURON_APOPTOTIC_PROCESS	0.0461309523809524	0.162762034161491	0.257206466468838	-0.293408931641354	-1.31105056350721	142	BOK GRN HSP90AB1 BAX CASP7 GBA CLN3 LGMN TNF TNFRSF21 PTK2B HSPA5 SIGMAR1 JAK2 HMOX1 NCSTN PRNP CX3CR1 TMTC4 ATF4 MAP3K12 CIT HYOU1 ALKBH1 TP53 ABL1 HIPK2 MAP3K11 NR4A2 NF1 NRBP2 DRAXIN FAS IL27RA CORO1A EGLN3 POLB MYBL2 PIGT F2R ZPR1 GATA3 CLCF1 NEFL TYROBP SNX6 MCL1 CDK5 ITGAM DNAJC5 STAMBP RB1 CASP9
GOBP_POSITIVE_REGULATION_OF_B_CELL_PROLIFERATION	0.0463121783876501	0.163150193787627	0.276500599254472	-0.433263234481317	-1.45220564102322	31	EPHB2 TICAM1 CDKN1A CD38 CD74 TNFSF13B TFRC ADA NCKAP1L CD40 CD81 CLCF1
GOBP_RESPONSE_TO_RADIATION	0.0463847203274216	0.163150193787627	0.245041785430996	-0.261927715715689	-1.27330578329857	277	FBXL8 NMT1 TNFRSF11A RELA CDKN1A BRCA2 PML CXCL10 DDB2 SDF4 BAX EGR1 HSF1 CASP7 RAD9A POLD1 TNF BAK1 DCUN1D3 RIC8A TMEM109 GNA11 NPHP4 CTNS GNGT2 DCLRE1C INTS3 AEN IFI16 INIP RHOB JUND POLH HSPA5 USF1 RHBDD1 FBXL6 BARD1 SMPD1 HYAL2 CCR4 BRCA1 ATF4 PRIMPOL FBXL12 CHEK1 SIRT1 TP53 NOC2L MC1R EP300 BHLHE40 RUVBL2 NF1 PCNA DTL PRKCD ALAD EYA3 EXT1 SLC24A1 SDE2 MEN1 POLB ECT2 PDE1B CYBA CHEK2 TLK2 GAT…
GOBP_VENTRICULAR_SEPTUM_MORPHOGENESIS	0.0463917525773196	0.163150193787627	0.276500599254472	-0.466333938307778	-1.47904636996213	24	BMPR2 FGFRL1 FZD2 CITED2 ACVR1
GOBP_DEOXYRIBONUCLEOSIDE_MONOPHOSPHATE_METABOLIC_PROCESS	0.0465949820788531	0.163687566913373	0.282013350011725	-0.509239742410594	-1.49251728504607	18	DGUOK TYMP NT5C TK2 ADA NT5M TK1 DCK TYMS PNP
GOBP_PEPTIDE_ANTIGEN_ASSEMBLY_WITH_MHC_PROTEIN_COMPLEX	0.0468159405015313	0.164108577611199	0.321775918075361	-0.551473654835474	-1.5648405397757	15	CALR PDIA3 TAPBP TAPBPL HLA-DPA1 HLA-DRB1 HLA-DMA HLA-DRB5 B2M HLA-DQA1 HLA-DRA
GOBP_RENAL_FILTRATION	0.0468159405015313	0.164108577611199	0.321775918075361	-0.551709646541487	-1.56551018081001	15	GAS6 MYO1E PTPRO ITGA3 F2R CYBA
GOBP_REGULATION_OF_LYMPHOCYTE_DIFFERENTIATION	0.0468743165966184	0.164135956496897	0.321775918075361	-0.302104105365317	-1.34236420515175	135	AMBRA1 CD83 GAS6 IL4I1 BTN2A2 FANCA SOCS1 LGALS9 ERBB2 LILRB4 IL15RA CD74 AP3D1 IL15 NLRP3 SART1 CLPTM1 KAT2A DUSP10 IRF1 ZMIZ1 LOXL3 MMP14 ZBTB16 IL12RB1 ABL1 RIPK2 ADA INPP5D CD86 ZC3H12A NCKAP1L NFKBID LAG3 RUNX1 CBFB FGL2 IRF4 HLA-DRB1
GOBP_NEGATIVE_REGULATION_OF_PROTEIN_BINDING	0.0469255663430421	0.164138349514563	0.266350657088526	-0.353395690546691	-1.40922447724052	68	CDKN1A BAX IFIT2 GTF2F1 SYMPK IFIT1 TFIP11 CAMK1 DISC1 DACT1 ATP2A2 DAB2 CTSZ ACTB ACE PRKCD PEX14 ADAM15 HFE
GOBP_PROTEIN_DESTABILIZATION	0.047001620745543	0.164227406824577	0.266350657088526	-0.39380809564679	-1.42880473999271	41	MUL1 CAPN3 SRC TRIM21 SENP2 ISOC2 PRNP GGA3 SIRT1 CTSH CHFR EP300 MYLIP SIRT6 RNF5 DERL1 HTT
GOBP_REGULATION_OF_NATURAL_KILLER_CELL_MEDIATED_IMMUNITY	0.0474631751227496	0.165661791880049	0.266350657088526	-0.39849005224082	-1.4235029557845	39	HAVCR2 LGALS9 LILRB1 CEACAM1 SH2D1B SERPINB9 HLA-E NECTIN2 HLA-A GFER LAG3 HLA-F LAMP1 CLEC12B
GOBP_BODY_FLUID_SECRETION	0.0475409836065574	0.165755137257664	0.266350657088526	-0.381447561620308	-1.41210562249506	47	PRLR OAS2 PRKCE SOCS2 NR1H2 VEGFA MED1 ADA STAT5A NR1H3 NEURL1 PAM NCOR2 VDR CYBA P2RY2 COPA USF2 XBP1 VAMP8 MT-CO2 ZBTB7B VAMP3
GOBP_REGULATION_OF_CELL_KILLING	0.0478468899521531	0.16642182093264	0.261663521711573	-0.337850610525454	-1.36321374777022	76	HAVCR2 LGALS9 HSP90AB1 LILRB1 P2RX7 MR1 FCGR2B CEACAM1 DNASE1 PRF1 RIPK3 SERPINB9 HLA-E NECTIN2 CX3CR1 HLA-A IL12RB1 GFER NCKAP1L LAG3 HLA-F
GOBP_B_CELL_PROLIFERATION	0.0478547854785479	0.16642182093264	0.266350657088526	-0.356280230692795	-1.40303643728792	65	EPHB2 TICAM1 CDKN1A CD300A BAX CD38 TNFRSF21 CD74 PKN1 FCGR2B TNFSF13B TFRC ABL1 ADA INPP5D NCKAP1L PRKCD CD40 CD81 CD180 CLCF1 TYROBP
GOBP_CYTOLYSIS	0.0478860076251034	0.16642182093264	0.321775918075361	-0.549862970800255	-1.56027012439324	15	C5 PRF1 MICB TGFB1 GZMB MMD LYZ GSDMB RRAGA NINJ1 GZMM
GOBP_REGULATION_OF_MITOCHONDRIAL_MEMBRANE_PERMEABILITY_INVOLVED_IN_APOPTOTIC_PROCESS	0.0480274442538593	0.166544927137402	0.271288554688953	-0.430004124314471	-1.44128180121328	31	NMT1 BOK BAX SLC35F6 MUL1 TP53 GZMB VDAC2 NOL3 CHCHD10
GOBP_NEGATIVE_REGULATION_OF_CELL_PROJECTION_ORGANIZATION	0.048062015503876	0.166544927137402	0.257206466468838	-0.317568715621533	-1.35406757178853	103	EPHB2 GORASP1 FKBP4 DGUOK CD38 SRGAP2C ABI3 PTPRO SEMA5A TESK1 GAK MAP4 PRNP KIF24 ARF6 DAB2 EVL PTPN9 ULK2 SEMA7A SEMA4D MYLIP ITGA3 DRAXIN PRKCD DIP2B SLIT1 YWHAH RAB29
GOBP_NUCLEOSIDE_METABOLIC_PROCESS	0.0480928689883914	0.166544927137402	0.266350657088526	-0.388850132648308	-1.40962690151452	42	ADA2 APOBEC3F DGUOK TYMP NT5C3A APOBEC3G ICMT APOBEC3C TK2
GOBP_NEGATIVE_REGULATION_OF_UBIQUITIN_PROTEIN_TRANSFERASE_ACTIVITY	0.0481524593009664	0.166544927137402	0.321775918075361	0.458234212056862	1.52562524459821	22	RPL5 USP44 RPL37 RPS20 RPL23 RPS7 BUB3 RPL11 RPS15 PARK7
GOBP_REGULATION_OF_VIRAL_TRANSCRIPTION	0.0482087815317195	0.166544927137402	0.321775918075361	-0.516396457270916	-1.48553157973534	17	TRIM14 IFITM3 TRIM21 HEXIM1 UBP1 ZFP36 TRIM11 TRIM62
GOBP_RESPONSE_TO_ATP	0.048229276496968	0.166544927137402	0.321775918075361	-0.512651091434428	-1.50251551762567	18	TRPM4 P2RX4 P2RX7
GOBP_NEGATIVE_REGULATION_OF_NOTCH_SIGNALING_PATHWAY	0.0484389333602402	0.166826960693146	0.321775918075361	-0.488342604631043	-1.49835834313777	22	SLC35C1 GATA2 NIBAN2 EGFL7 LFNG MMP14 ZBTB7A WWP2 NEURL1 CBFA2T2 ARRB1 YTHDF2 TSPAN15
GOBP_NEGATIVE_REGULATION_OF_INTERFERON_GAMMA_PRODUCTION	0.048473607142778	0.166826960693146	0.321775918075361	-0.464267986694027	-1.51353848482152	27	GAS6 HAVCR2 LGALS9 LILRB1 LILRB4 NOD2 LGALS9C PRNP CD274 ZC3H12A HLA-DRB1 LGALS9B RARA GATA3
GOBP_POSITIVE_REGULATION_OF_OSSIFICATION	0.048473607142778	0.166826960693146	0.321775918075361	-0.463812526848933	-1.51205366134974	27	BMPR2 TENT5A ISG15 SMAD3 P2RX7 ACVR1 ATRAID TGFB1
GOBP_RIG_I_SIGNALING_PATHWAY	0.048557326671522	0.166826960693146	0.321775918075361	-0.464701097579378	-1.49976115889365	26	DHX58 DDX60 OASL OAS3 DDX58 PUM1 RNF135 GPATCH3 PHB TRIM25 ANKRD17 NPLOC4 ZCCHC3
GOBP_POSITIVE_REGULATION_OF_EPITHELIAL_TO_MESENCHYMAL_TRANSITION	0.0486111111111111	0.166826960693146	0.271288554688953	-0.441169410643268	-1.45423949437389	29	SMAD3 ACVR1 ENG TGFB1 TIAM1 TCF7L2 DAB2 ZNF703 MTOR EZH2 GLIPR2
GOBP_REGULATION_OF_PROTEIN_IMPORT	0.0486193175649155	0.166826960693146	0.321775918075361	-0.389497330459235	-1.42761507464548	45	JUP HSP90AB1 SMAD3 HDAC3 SUFU TGFB1 JAK2 HSPA8 HYAL2 NOLC1 ZC3H12A NF1 PRKCD TRIM28 PDCD5 ECT2 RBM22 ZPR1 PKIA CDH1 ARHGEF5
GOBP_POSITIVE_REGULATION_OF_CELLULAR_COMPONENT_BIOGENESIS	0.0487483530961792	0.167093087803799	0.234392647294686	-0.252072595332254	-1.2483496020621	327	EPHB2 AGRN AMBRA1 DAG1 ISG15 PRKCE SMAD3 ARHGEF10L PIEZO1 BAX HSF1 S100A10 SLX4 POLDIP2 KCTD17 NUP62 EIF4G1 DNMT1 TNF BAK1 P2RX7 FNIP2 ABCA1 WASHC2C NPHP4 SRC MYD88 CDC42EP4 ARL2 CAPG NR1H2 FCHSD1 VEGFA LRSAM1 PTK2B CDC42EP1 TESK1 TGFB1 DCTN1 ATP13A2 FAM98A PIP4K2C GIT1 ARF6 PLEKHM1 CYFIP1 ESR1 RHOC EVL CLSTN1 CROCC ZNF304 TP53 TFRC ABL1 SEMA4D NCKAP1L SORBS3 GBP5 RAC1 BCAS3 NUMA1 MTOR CLSTN3 TRI…
GOBP_COPII_COATED_VESICLE_CARGO_LOADING	0.0489560749975382	0.167574447387514	0.321775918075361	-0.547214719905266	-1.55275554899396	15	MIA3 SEC24C SEC31A TBC1D20 SEC24D SEC31B SEC24A SEC23B INSIG1 RAB1A
GOBP_NEGATIVE_REGULATION_OF_SMOOTH_MUSCLE_CELL_PROLIFERATION	0.0489920365282659	0.167574447387514	0.321775918075361	-0.462886379389319	-1.50903437106284	27	BMPR2 S1PR2 CDKN1A PTGIR IL15 HMOX1 IGFBP3 EFEMP2 TNFAIP3
GOBP_RESPONSE_TO_TESTOSTERONE	0.0491228070175439	0.16784487534626	0.271288554688953	-0.478546727157686	-1.49463256425373	23	SRD5A1 HSF1 GBA CALR XRN1
GOBP_POSITIVE_REGULATION_OF_INTERLEUKIN_17_PRODUCTION	0.0492982340580782	0.168025467815824	0.321775918075361	-0.516152811133465	-1.48483067633763	17	SPHK1 NOD2 MYD88 IL15 TGFB1 PHB
GOBP_POSITIVE_REGULATION_OF_INTRINSIC_APOPTOTIC_SIGNALING_PATHWAY	0.0493421052631579	0.168025467815824	0.261663521711573	-0.377885317573016	-1.40389555051764	48	BOK PLAGL2 STYXL1 BAX RAD9A FLCN PIAS4 SEPTIN4 RIPK3 FBH1 PMAIP1 SIRT1 SKIL TP53
GOBP_POSITIVE_REGULATION_OF_NERVOUS_SYSTEM_PROCESS	0.0493827160493827	0.168025467815824	0.271288554688953	-0.504767507390364	-1.49452798296453	19	DAG1 NTSR1 GBA OPRL1 TNFRSF1B ITGA2
GOBP_STEROID_HORMONE_BIOSYNTHETIC_PROCESS	0.0493827160493827	0.168025467815824	0.271288554688953	-0.504421895937672	-1.49350468812143	19	SRD5A1 EGR1 MED1 DAB2 STARD3 HSD17B7 BMP6 HSD17B8 ADM
GOBP_COMPLEMENT_ACTIVATION	0.0495049504950495	0.168264994038671	0.261663521711573	-0.379140400540102	-1.41248475480351	50	C5 SERPING1 C1QC IGHV3-23 C1QB IGLC3 IGHG2 FCN1 PHB C3 C1QA IGHV2-5 TRDC IGHV4-39 IGHV1-18 IGLL5 IGHV3-21 CR1L
GOBP_REGULATION_OF_ALPHA_BETA_T_CELL_DIFFERENTIATION	0.0499168053244592	0.169487395484513	0.261663521711573	-0.371495392774461	-1.39110443619118	52	CD83 SOCS1 LGALS9 LILRB4 AP3D1 NLRP3 LOXL3 ZBTB16 IL12RB1 RIPK2 ADA CD86 ZC3H12A NCKAP1L NFKBID RUNX1 CBFB IRF4 HLA-DRB1 RARA GATA3
GOBP_REGULATION_OF_CELL_DEVELOPMENT	0.05	0.169592476489028	0.234392647294686	-0.259575249473099	-1.26712009411102	283	EPHB2 LDLR BMPR2 S1PR2 GORASP1 ADGRA2 GRN DAG1 S100A10 E2F1 PLXNB2 LILRB1 CALR TNF RCC2 NIBAN2 DOCK7 GBP1 SEMA5A SERPINF1 DYNLT1 VEGFA SIRT2 TESK1 TGFB1 TIAM1 DISC1 MAP2K1 PLXNA4 WDR62 TNFRSF1B CRKL CX3CR1 DUSP10 PRMT5 ASCL2 PRPF19 CYFIP1 DAB2 ACTN4 CUL7 SKIL TRPV2 RREB1 TP53 ABL1 ULK2 SEMA7A BHLHE40 SEMA4D RHEB NF1 RAC1 DRAXIN NUMBL ANKRD27 ACE MTOR DIP2B CTNNA1 SLIT1 TRIM11 YWHAH LRP8 NEURL1 NO…
GOBP_RHYTHMIC_BEHAVIOR	0.0508771929824561	0.172295648689881	0.266350657088526	-0.475466770331801	-1.48501301509119	23	SRD5A1 EGR1 OPRL1 KCNA2 PTGDS NCOR1 TP53 NCOA2 MTOR ZFHX3 NAGLU
GOBP_PROTEIN_SUMOYLATION	0.0509031198686371	0.172295648689881	0.257206466468838	-0.383730869399699	-1.40879840579915	44	RELA IFIH1 RANGAP1 PML TRPM4 EGR1 MUL1 CAPN3 PIAS4 SAE1 ZMIZ1 SUMO3 NSMCE2 TRIM28
GOBP_REGULATION_OF_TRANSPORTER_ACTIVITY	0.0512048192771084	0.173136295180723	0.245041785430996	-0.289561656135748	-1.29123311078498	139	EPHB2 STAC3 ATP1B1 UTRN P2RY6 PRKCE NTSR1 FXYD6 RIPK1 ATP1B3 OPRL1 SPHK2 PTK2B CACNB3 FXYD5 MINK1 PRNP KCNIP2 GLRX CTTNBP2NL CAPN1 ACTN4 GPR35 SELENON PKD2 ACTB NR1H3 WWP2 PRKCD SLC9A1 YWHAH HTT GSTO1 DLG4 TCAF1 STOM
GOBP_REACTIVE_OXYGEN_SPECIES_METABOLIC_PROCESS	0.0515378164878995	0.174080907720834	0.321775918075361	-0.291405286028617	-1.31542503027037	146	CBR1 NRROS CDKN1A SLC25A33 EIF6 RIPK1 PDK4 IFI6 TNF P2RX7 GBF1 PDGFRB CTNS GCH1 SIRT2 SPHK2 RIPK3 PTK2B NCF1C TGFB1 DCXR NDUFA13 AATF BRCA1 PMAIP1 SIRT5 PRDX1 MPV17 TP53 GPX3 ZC3H12A RFK ARF4 RAC1 FOXM1 MT-ND2 PRKCD
GOBP_ZYMOGEN_ACTIVATION	0.0517529215358932	0.174625762271839	0.257206466468838	-0.409425557116557	-1.42235105134542	35	CTSL S100A10 LGMN BAK1 IFI16 ANXA2 MMP14 CTSH RIPK2 CTSZ RUNX1 ENO1 FURIN PYCARD CASP9
GOBP_ORGANOPHOSPHATE_BIOSYNTHETIC_PROCESS	0.0520965692503177	0.17560276613347	0.222056046145248	-0.246718390660632	-1.24736850113583	394	ADCY7 CAPN2 PGAP1 PARP10 P2RY6 PRKAG2 PI4K2B PLA2G4C AGPAT3 SOCS1 CMPK2 NTSR1 OSBP PARP9 AKR1A1 DGUOK SOCS2 ELOVL1 SPTLC2 PLSCR1 CLN3 CISH PIGS PDK4 PIGC PIP5K1C UVRAG ACSL5 IPPK PNPO FLCN ITPKC GCH1 FADS1 PIP5K1A SELENOI ACLY SERAC1 GART SPHK2 ADCY4 PTK2B TTC7A UCK1 TGFB1 TK2 TPI1 PI4K2A PIGQ EFR3A VAC14 PIP4K2C AGPAT1 PIGV MTMR4 NAPRT PGAP2 ACSS2 PANK2 PMVK FLAD1 COASY MVD CRLS1 ADA INPP5D LCLA…
GOBP_NEGATIVE_REGULATION_OF_CELL_JUNCTION_ASSEMBLY	0.0523560209424084	0.176111548164827	0.261663521711573	-0.488080403281704	-1.46997728153399	20	TNF RCC2 SRC MMP14 BCAS3 ACE SLIT1
GOBP_POSITIVE_REGULATION_OF_TRANSCRIPTION_FROM_RNA_POLYMERASE_II_PROMOTER_INVOLVED_IN_CELLULAR_RESPONSE_TO_CHEMICAL_STIMULUS	0.0523560209424084	0.176111548164827	0.261663521711573	-0.495015206019	-1.49086318969011	20	RELA CREB3 SMAD1 VEGFA ATF4 TP53 EP300
GOBP_AGING	0.0527817403708987	0.177359761122088	0.234392647294686	-0.273344071699316	-1.27950555523928	194	CNP DAG1 PNPT1 CDKN1A SERPING1 BRCA2 PML GBA CITED2 NUP62 CALR CGAS BAK1 PDGFRB ABI3 GNA11 IL15 RNF165 SERPINF1 KCNMB1 TPRA1 JUND TERF2 MAP2K1 CDKN1C TNFRSF1B AMFR UCP3 HYAL2 PRNP RPN2 CHEK1 ZMIZ1 SIRT1 TP53 TFRC ABL1 C1QA INPP5D FOXM1 ACE PRKCD NSMCE2 CTNNA1 CDK2 FZR1
GOBP_REGULATION_OF_FATTY_ACID_BIOSYNTHETIC_PROCESS	0.052901023890785	0.177447660271146	0.257206466468838	-0.450417529696321	-1.43688068112908	25	EIF6 PDK4 CD74 NR1H2 CEACAM1 SLC45A3 TRIB3 BRCA1 SIRT1 NR1H3 WDTC1 ACADVL
GOBP_NEGATIVE_REGULATION_OF_PHOSPHORYLATION	0.0529172320217096	0.177447660271146	0.227987202850442	-0.259067736326277	-1.25476574548414	264	EPHB2 HEG1 RUBCN PRKAG2 CDKN1A SOCS1 CD300A BAX PARP14 SH2B3 GBA PLGLB2 DUSP7 LILRB4 ADAR HSPB1 NUP62 EIF4G1 BAK1 ENG YWHAG PTPRO TRIB2 HEXIM1 PKN1 LATS2 CEACAM1 CDKN2C SIRT2 GADD45B TESK1 TGFB1 CDKN1C SMPD1 CRKL HYAL2 PIP4K2C PRNP TRIB3 DUSP10 DUSP3 GIT1 MVP SIRT1 DNAJA1 NCOR1 IGFBP3 CEP85 ABL1 AIDA LRRK1 LRP1 ZC3H12A SEMA4D NF1 UBASH3B SIRT6 PRKCD ZGPAT PLEC STAT3 MEN1 CSK TNFAIP3 HEXIM2 ZBED3 …
GOBP_PLASMA_MEMBRANE_TUBULATION	0.0532859680284192	0.178106995884774	0.261663521711573	-0.524447817874158	-1.50273918585349	16	ATP10A MICALL1 WHAMM PLEKHM2 PACSIN1
GOBP_PROTEIN_AUTOPROCESSING	0.0532859680284192	0.178106995884774	0.261663521711573	-0.520765602072875	-1.49218826012405	16	CAPN2 CTSL FAM111A
GOBP_RESPONSE_TO_ACETYLCHOLINE	0.0532859680284192	0.178106995884774	0.261663521711573	-0.522563665839093	-1.49734038544152	16	AGRN LY6E GNA11 GNB1 CRKL GNA15 GRK2 GNAI2 HRH4 ACHE
GOBP_DSRNA_PROCESSING	0.0533333333333333	0.178106995884774	0.252961123069611	-0.385578568811477	-1.40531682322299	43	SMAD3 RIPK1 ADAR TNF SMAD1 PUM1 ZC3H7B TGFB1 MAP2K1 MAP2K2 SNIP1 ESR1 NCOR1 TP53 ZC3H12A BCDIN3D STAT3 NCOR2 DGCR8
GOBP_MUSCLE_CELL_APOPTOTIC_PROCESS	0.053484602917342	0.178428593082931	0.248911114434702	-0.38867370007423	-1.41017625365084	41	CAPN2 HSF1 DNMT1 ENG DIPK2A PTK2B JAK2 HMOX1 SIRT5 ATF4 SIRT1 TP53 ZC3H12A PPP1R10 NOL3
GOBP_REGULATION_OF_MUSCLE_CELL_DIFFERENTIATION	0.053921568627451	0.179701654789226	0.248911114434702	-0.342486802523345	-1.37421881630368	73	BMPR2 PIEZO1 DNMT1 NIBAN2 MAML1 ENG SMAD1 RBPMS2 HDAC3 MED28 CAMK1 TGFB1 KAT2A SIRT1 FRS2 MMP14 NLN PTBP1 MTOR ANKRD17 EFEMP2 EZH2 HDAC5
GOBP_REGULATION_OF_LIPID_LOCALIZATION	0.0540540540540541	0.179946780988987	0.245041785430996	-0.32263829088358	-1.34698798138073	93	MSR1 TNFRSF11A NTSR1 P2RX4 SREBF2 TNF ACSL5 P2RX7 ABCA1 NR1H2 ANXA2 PLIN2 CES1 IKBKE DAB2 SIRT1 PNPLA2 C3 LRP1 ZC3H12A NR1H3 PRKCD ZDHHC8
GOBP_REGULATION_OF_SIGNALING_RECEPTOR_ACTIVITY	0.054140127388535	0.179946780988987	0.245041785430996	-0.333250280588567	-1.34926409041357	77	EPHB2 LY6E LILRB4 SHC1 TNF SRC FCGR2B DLGAP4 PTK2B JAK2 MINK1 NCOA3 CAPN1 PRKCD ZGPAT IL18BP NEURL1 HFE DLG4 CLEC12B SLC24A4 HOMER1 NCAPG2 SNX6 NCF1
GOBP_RECEPTOR_METABOLIC_PROCESS	0.0542168674698795	0.179946780988987	0.237793834423688	-0.310284618326828	-1.34647128671367	114	LDLR MVB12A DTX3L LILRB1 LILRB4 LGMN UVRAG NSF TBC1D5 CEACAM1 VEGFA CHMP5 TGFB1 ANXA2 EZR PLEKHJ1 PICK1 FCER1G CAPN1 SNX1 SCRIB ALS2 TFRC LRP1 PHETA1 INSR MYLIP
GOBP_REGULATION_OF_T_CELL_DIFFERENTIATION	0.0542168674698795	0.179946780988987	0.237793834423688	-0.308398119150034	-1.33828487712734	114	AMBRA1 CD83 IL4I1 BTN2A2 FANCA SOCS1 LGALS9 ERBB2 LILRB4 CD74 AP3D1 IL15 NLRP3 SART1 CLPTM1 KAT2A DUSP10 IRF1 ZMIZ1 LOXL3 ZBTB16 IL12RB1 ABL1 RIPK2 ADA CD86 ZC3H12A NCKAP1L NFKBID LAG3 RUNX1 CBFB FGL2 IRF4 HLA-DRB1
GOBP_HEAD_DEVELOPMENT	0.0542929292929293	0.17995600622351	0.216542836735348	-0.241961674221024	-1.23190461418501	447	EPHB2 CNP C2CD3 PGAP1 SRGAP2 ATF5 BOK SRD5A1 RRAS SSTR3 BRCA2 XAB2 NAPA MAFB SDF4 OGDH BAX E2F1 SPHK1 GBA PLXNB2 TBX19 GATA2 BAK1 SRGAP2C DOCK7 SRC CTNS CTNND1 MACO1 DNAJB1 SEMA5A FCGR2B SMAD1 DHX37 TMX2 GART SIRT2 SPHK2 HSPA5 DPYSL2 COQ8B DISC1 CSRNP1 MAP2K1 PLXNA4 CCDC134 WDR62 GNB4 TTLL1 MINK1 CRKL CCDC32 NCSTN KAT2A BBS7 CSF1R CX3CR1 FAT4 SZT2 GIT1 RERE SETD1A FZD1 ARCN1 NSUN5 ZMIZ1 MED1 FRS2…
GOBP_REGULATION_OF_RESPONSE_TO_TUMOR_CELL	0.0543478260869565	0.17995600622351	0.261663521711573	-0.507730359806731	-1.46060158404144	17	IL4I1 HAVCR2 MR1 CEACAM1 NECTIN2 CD274
GOBP_FOAM_CELL_DIFFERENTIATION	0.0543859649122807	0.17995600622351	0.257206466468838	-0.470839984307892	-1.47056229446827	23	MSR1 STAT1 ABCA1 CSF1 NR1H2 TGFB1 EP300 NR1H3
GOBP_POSITIVE_REGULATION_OF_PROTEIN_KINASE_B_SIGNALING	0.054635761589404	0.180261228841797	0.248911114434702	-0.351185326176797	-1.37281293767528	62	GAS6 HSP90AB1 P2RX4 TNF HAX1 SRC ENG HPSE SEMA5A TGFB1 CX3CR1 TCF7L2 PHB MC1R INSR PIK3R5 MYDGF
GOBP_VACUOLAR_LOCALIZATION	0.054635761589404	0.180261228841797	0.248911114434702	-0.350514042707605	-1.37018883421006	62	CD300A LGALS9 HPS6 GATA2 FLCN SPHK2 PLEKHM2 RAB34 FAM98A HMOX1 PTGDS PLEKHM1 ARL8B CD84 PIP4P1 UNC13D SNAPIN MILR1 SNX6 FGR BLOC1S1 STXBP2 RAC2 FES GAB2 VAMP8
GOBP_PHOSPHOLIPID_METABOLIC_PROCESS	0.0546448087431694	0.180261228841797	0.224966093540314	-0.258989411954456	-1.25738015418766	275	CAPN2 LDLR PGAP1 PI4K2B PLA2G4C AGPAT3 SOCS1 PLA2G15 OSBP SOCS2 SPTLC2 PLSCR1 OSBPL5 CLN3 CISH PIGS PIGC PIP5K1C UVRAG PROCA1 PDGFRB ITPKC MTMR11 FADS1 PIP5K1A SELENOI SERAC1 NR1H2 PLBD2 SPHK2 TTC7A PI4K2A PIGQ EFR3A VAC14 SMPD1 PNPLA6 PLCB3 PIP4K2C CSF1R LIPC AGPAT1 PIGV MTMR4 PGAP2 PMVK MVD CRLS1 INPP5D LCLAT1 PI4KB ENPP2 MTMR14 FIG4 SMPD4 DHDDS NR1H3 PLAA PRKCD PLAAT4 PI4KA CDIPT IP6K2 PIP4P1 …
GOBP_POSITIVE_REGULATION_OF_TRANSMEMBRANE_TRANSPORT	0.0547945205479452	0.1805715875113	0.237793834423688	-0.308747420182845	-1.33068761975546	110	EPHB2 STAC3 ATP1B1 P2RY6 CXCL10 NTSR1 IRS1 BAX SLC26A6 ACSL5 ATP1B3 P2RX7 CAPN3 KCNMB1 CACNB3 KCNIP2 GLRX ACTN4 ABL1 C3 INSR SORBS1 PKD2
GOBP_MUSCLE_CELL_MIGRATION	0.0549084858569052	0.18076363599545	0.248911114434702	-0.36850260759152	-1.37989763033158	52	S1PR2 P2RY6 CORO1B DOCK7 PDGFRB SRC ADAMTS1 IGFBP3 PLEKHO1 ITGA2 LRP1 AAMP ACE
GOBP_MITOTIC_CYTOKINESIS	0.0551948051948052	0.181522125291122	0.245041785430996	-0.360044544089891	-1.37366692205287	55	ZFYVE26 KLHDC8B POLDIP2 NUP62 CHMP5 RHOB CHMP1A RAB35 CIT CUL7 RHOC ESPL1 KIF23 ECT2 CNTROB STMN1 PLK1 CHMP2A STAMBP RACGAP1 ARF1 INCENP VPS4A SNX33 CHMP2B SPTBN1 CHMP6 PDCD6IP ANLN
GOBP_DETECTION_OF_STIMULUS_INVOLVED_IN_SENSORY_PERCEPTION	0.055363321799308	0.181892047126066	0.252961123069611	-0.428837633230604	-1.41748792837692	30	OR52K2 RTP4 OR52K1 NTSR1 TNF
GOBP_NON_MOTILE_CILIUM_ASSEMBLY	0.0555299481728174	0.181971072990246	0.321775918075361	0.343659891739296	1.40439794946659	51	DYNC2H1 BBS10 TTC8 IFT88 IFT57 SEPTIN7 TBC1D32 PIBF1 TMEM216 CEP290 CC2D2B IFT52 CEP89 TOGARAM1 PCM1 IFT140 GORAB BBS2 CEP350 RPGRIP1L RPGRIP1 KCNQ1 CSNK1D MKKS
GOBP_CYTOSKELETON_DEPENDENT_CYTOKINESIS	0.0555555555555556	0.181971072990246	0.245041785430996	-0.341581636722465	-1.37058686357943	73	ZFYVE26 KLHDC8B POLDIP2 NUP62 ALKBH4 CHMP5 SEPTIN4 RHOB CHMP1A RAB35 CIT CUL7 RHOC SEPTIN11 ESPL1 TMEM250 KIF23 PLEC DCTN3 ECT2 CNTROB STMN1 PLK1 CHMP2A STAMBP RACGAP1 IST1 ARF1 INCENP VPS4A SNX33 CHMP2B SPTBN1 CHMP6 PDCD6IP ANLN
GOBP_POSITIVE_REGULATION_OF_ACTIVATED_T_CELL_PROLIFERATION	0.0555555555555556	0.181971072990246	0.287857117255149	0.481674339493982	1.48758761507145	17	RPS3 CD24 IL23A HMGB1 STAT5B
GOBP_T_HELPER_17_TYPE_IMMUNE_RESPONSE	0.0559322033898305	0.183020092946966	0.248911114434702	-0.416271618592272	-1.40983771850151	32	EPHB2 LOXL3 PHB IL12RB1 ZC3H12A NFKBID IL27RA STAT3 IRF4
GOBP_DEVELOPMENT_OF_PRIMARY_SEXUAL_CHARACTERISTICS	0.0561456752655539	0.183533597091629	0.234392647294686	-0.308669073369786	-1.32922150684512	109	BOK SRD5A1 FANCA BRCA2 BAX CITED2 PDGFRB SRC DHX37 VEGFA NRIP1 LHFPL2 HSPA5 CRKL TBC1D20 COL9A3 LFNG ADAMTS1 FNDC3A SIRT1 ESR1 MMP14 TNFAIP6 TLR3 TIPARP REC8 INSR
GOBP_CARBOHYDRATE_TRANSPORT	0.0564263322884013	0.184170212765957	0.237793834423688	-0.321293701169702	-1.34846227782843	94	SLC35A4 PRKAG2 SLC35C1 IRS1 SLC26A6 TNF SLC2A6 MFSD12 SLC37A1 SLC45A3 TRIB3 EZR PEA15 SLC37A2 SLC23A2 SLC50A1 TMEM144 C3 SLC17A5 INSR SELENOS SORBS1 SORT1 SIRT6 ACE
GOBP_REGULATION_OF_NATURAL_KILLER_CELL_ACTIVATION	0.0566037735849057	0.184170212765957	0.248911114434702	-0.424781955354783	-1.42377820843621	31	GAS6 TICAM1 HAVCR2 DCAF15 IL15RA BLOC1S3 IL15 HLA-E JAK2 RHBDD3 FCGR3A
GOBP_REGULATION_OF_NUCLEOCYTOPLASMIC_TRANSPORT	0.0566037735849057	0.184170212765957	0.237793834423688	-0.33056213955736	-1.35952453690914	84	JUP GAS6 IFI27 RANGAP1 HSP90AB1 SMAD3 MX2 SP100 XPO1 HDAC3 SUFU CAMK1 TGFB1 JAK2 BARD1 HYAL2 TCF7L2 NOLC1 ZC3H12A NF1 PRKCD TRIM28 ECT2 RBM22 NCBP2 KHDRBS1 ZPR1
GOBP_REGULATION_OF_PROTEIN_LOCALIZATION_TO_CELL_SURFACE	0.0566037735849057	0.184170212765957	0.248911114434702	-0.422547176444712	-1.41628770778589	31	TM9SF4 HSP90AB1 TNF GBF1 STX4 ARF6 CD247 HFE TOR1A TYROBP COMMD1 MAP1A ABCA7 LRIG2 SNX33
GOBP_EPITHELIAL_CELL_APOPTOTIC_PROCESS	0.0566343042071198	0.184170212765957	0.241339976815091	-0.347488222111162	-1.38566745789771	68	BMPR2 GAS6 BOK E2F1 MAPK7 GATA2 TNF SEMA5A PIAS4 JAK2 HMOX1 TCF7L2 ARF6 ZFP36 ABL1 TNIP2 CD40 TNFAIP3 GATA3 CAST ANO6 STK3 RB1 AKR1C3 NFE2L2 PAK4
GOBP_RESPONSE_TO_COPPER_ION	0.0567010309278351	0.184170212765957	0.248911114434702	-0.455255437596305	-1.4439092827465	24	MT2A HSF1 MT1F PRNP TFRC MT1E ATP5F1D DAXX PAM
GOBP_NUCLEIC_ACID_PHOSPHODIESTER_BOND_HYDROLYSIS	0.0567375886524823	0.184170212765957	0.224966093540314	-0.270027193948806	-1.27004187289295	205	HELZ2 PNPT1 SAMHD1 NOP9 ISG20 BAX HSF1 RAD9A PLD3 PLSCR1 RPP25 MRPL44 POLD1 DCP1A HARBI1 DCLRE1C DNASE1 DXO DNASE2 AEN DNASE1L2 XRN1 FBH1 RNASE2 EXOSC9 EDC4 POLE ALKBH1 EXOSC10 DCLRE1B RBBP8 ZFP36 SLFN13 CPSF4 CNOT8 ENPP2 POLG ZC3H12A NEIL1 INTS11 MGME1 PDE12 RRS1 TBL3 POLB POP7 ELAC2 NCBP2 PLD4 TSR1 RNASE6 NOB1 SLFN14 CSTF2T TUT1
GOBP_PHOSPHOLIPID_BIOSYNTHETIC_PROCESS	0.0568181818181818	0.184247570611207	0.224966093540314	-0.274218594301366	-1.28691662407049	201	CAPN2 PGAP1 PI4K2B PLA2G4C AGPAT3 SOCS1 OSBP SOCS2 SPTLC2 PLSCR1 CLN3 CISH PIGS PIGC PIP5K1C UVRAG ITPKC FADS1 PIP5K1A SELENOI SERAC1 SPHK2 TTC7A PI4K2A PIGQ EFR3A VAC14 PIP4K2C AGPAT1 PIGV MTMR4 PGAP2 PMVK MVD CRLS1 INPP5D LCLAT1 PI4KB MTMR14 FIG4 DHDDS PI4KA CDIPT IP6K2 PIGT CEPT1 TTC7B ETNK1 LPCAT3 ABHD8 HMGCS1 PIGH SMG1 INPPL1 HEXB MFSD2A PIP4K2B PI4KAP1 PIGO ABHD3 DGKZ FDPS PITPNM2 ABHD4 IP6…
GOBP_REGULATION_OF_MONOOXYGENASE_ACTIVITY	0.0568965517241379	0.184317571753046	0.248911114434702	-0.446946391206488	-1.45706915645885	27	NOD1 TNF GCH1 PTK2B TERF2 DDAH2
GOBP_INOSITOL_LIPID_MEDIATED_SIGNALING	0.0572289156626506	0.185209431945128	0.231126709673834	-0.309206670888617	-1.33909500646119	113	BTN2A2 IRS1 ERBB2 PLGLB2 ADAP2 PIP5K1C TNF PDGFRB HAX1 SRC PIP5K1A CEACAM1 PIK3AP1 DIPK2A SIRT2 JAK2 PLCB3 CSF1R EZR HCST SIRT1 PI4KB INSR SEMA4D NF1 PIK3R5 MYDGF PI4KA PTK2 PEAR1 F2R GATA3 NCF1 PTPN6 FGR PI4KAP1 STAMBP TSC2
GOBP_POSITIVE_REGULATION_OF_SMOOTH_MUSCLE_CELL_MIGRATION	0.0575916230366492	0.186197617905342	0.248911114434702	-0.484813277678246	-1.46013750845417	20	P2RY6 DOCK7 PDGFRB SRC ADAMTS1 ITGA2
GOBP_SYNAPTIC_VESICLE_EXOCYTOSIS	0.0577557755775578	0.18625006520265	0.241339976815091	-0.371476170899387	-1.38393172402809	50	OTOF NAPA SNAP29 PIP5K1C P2RX7 STX2 ATP2A2 STX4 GIT1 VPS18 SCRIB CTBP2 RAB3GAP1 STX11 SNPH SNAPIN CDK5 DNAJC5
GOBP_LIPOPOLYSACCHARIDE_MEDIATED_SIGNALING_PATHWAY	0.0578512396694215	0.18625006520265	0.241339976815091	-0.364034776245881	-1.37290396658162	53	TRIM5 TICAM1 PRKCE SCIMP TNF MYD88 TGFB1 SASH1 IRF3 RIPK2 IRAK2 TNFAIP3 LILRA2 CD180 BMP6 MTDH CD14
GOBP_RESPONSE_TO_RETINOIC_ACID	0.0578512396694215	0.18625006520265	0.241339976815091	-0.364068012278704	-1.37302931142303	53	CD38 TNF IGFBP7 ABCA1 PDGFRB ACER2 SERPINF1 MICB PTK2B NDUFA13 RXRB TFRC CTSH KLF4 RARG SETX ADNP2 SREBF1 RARA
GOBP_EXTERNAL_ENCAPSULATING_STRUCTURE_ORGANIZATION	0.0578635014836795	0.18625006520265	0.227987202850442	-0.302442755819212	-1.32672346888356	122	GAS6 ADAMTSL4 COL8A2 DAG1 SMAD3 TNF MYO1E RIC8A ENG CST3 NID1 CAPG SERAC1 MMP17 NTNG2 TGFB1 TNFRSF1B PLOD3 COL9A3 ADAMTS1 COLQ COL13A1 LOXL3 MPV17 MMP14 ABL1 LRP1 LAMB2 NF1 COL9A2 RUNX1 EXT1 RIC1 EFEMP2 ADAM15
GOBP_DNA_DEALKYLATION	0.0578947368421053	0.18625006520265	0.248911114434702	-0.470361530788342	-1.46906795301692	23	APOBEC3F ALKBH4 APOBEC3G APOBEC3C OTUD4 ALKBH1 APOBEC3A TRIM28 TET3 GATA3
GOBP_NEGATIVE_REGULATION_OF_CANONICAL_WNT_SIGNALING_PATHWAY	0.0580431177446103	0.1865425348505	0.241339976815091	-0.339080985373478	-1.35384306667075	72	UBAC2 EGR1 NPHP4 PTPRO LATS2 CTNND1 NKD1 DACT1 AMFR IGFBP4 LIMD1 TCF7L2 FZD1 DAB2 RUVBL2 DRAXIN LMBR1L AXIN1 TLE4 RBX1 SDHAF2 TLE1 FRMD8 MCC CHD8 STK3
GOBP_POSITIVE_REGULATION_OF_ORGANELLE_ORGANIZATION	0.05851755526658	0.187730511454519	0.211400189384923	-0.246385324415823	-1.23045977581839	358	AMBRA1 NMT1 BOK GRN PRKCE PML SMAD3 ARHGEF10L MAD2L1BP OSBP BAX S100A10 SLX4 SPHK1 KCTD17 NUP62 DNMT1 UVRAG TNF TNFSF10 P2RX7 MUL1 PDGFRB WASHC2C HAX1 SRC SEMA5A CDC42EP4 ARL2 CAPG FCHSD1 WHAMM SIRT2 CALCOCO2 LRSAM1 PTK2B CDC42EP1 TESK1 TERF2 ANXA2 DCTN1 PIP4K2C TMED9 PMAIP1 FYCO1 GIT1 ARF6 CYFIP1 RHOC EVL CROCC ZNF304 TP53 ABL1 ADCK1 GZMB INSR ESPL1 NCKAP1L SORBS3 RAC1 BCAS3 SIRT6 NUMA1 MTOR NSM…
GOBP_VASCULAR_ASSOCIATED_SMOOTH_MUSCLE_CELL_PROLIFERATION	0.0585284280936455	0.187730511454519	0.241339976815091	-0.410389841228641	-1.41618032350949	34	S1PR2 P2RY6 CDKN1A POLDIP2 DNMT1 TNF JAK2 HMOX1 ADAMTS1 FRS2
GOBP_DE_NOVO_PROTEIN_FOLDING	0.0589225589225589	0.188808120693609	0.241339976815091	-0.408336384584847	-1.39917085285183	33	TOR1B CD74 DNAJB1 HSPA7 DNAJC7 HSPA5 HSPA8 GAK HSPH1
GOBP_BEHAVIOR	0.0597826086956522	0.191203833639983	0.213927855492356	-0.256465200844986	-1.24309283901483	267	EPHB2 CNP CAPN2 LDLR SRD5A1 PRKCE NTSR1 SPG11 EGR1 P2RX4 GBA CLN3 CPEB3 LGMN EIF4G1 RIC8A NPHP4 CTNS SERPINF1 MMP17 OPRL1 PUM1 CDH23 TRMT1L KCNA2 ZNF385A DCTN1 EIF4A3 AMFR NCSTN KAT2A PRNP PTGDS CX3CR1 GIT1 ARCN1 UBE2Q1 BBS12 LPAR5 ITGA5 NCOR1 ALS2 TP53 ABL1 MC1R HIPK2 EP300 INSR NR4A2 ARF4 NCOA2 MAFG NF1 ITGA3 FIG4 ACE SYT11 MTOR CPT1A ZDHHC8 EXT1 CFAP20 STAT3 HTT CSTB ZFHX3 EPHA4 PDE1B ARRDC3 D…
GOBP_ORGANELLE_LOCALIZATION	0.0598726114649682	0.191203833639983	0.206587922696891	-0.243659133688615	-1.23053866747686	392	PEF1 CD300A LGALS9 NOP9 SPG11 HPS6 RAB8A PSEN2 SNAP29 EIF6 CLN3 NUP62 YKT6 XPO1 UVRAG GATA2 BLOC1S3 COPG1 MYO1E DOCK7 GBF1 VPS11 FLCN MUL1 AP3D1 STX17 MYO1G NUDC TTL STX2 DYNLT1 CHMP5 ARFGAP2 SPHK2 NDC80 PLEKHM2 TESK1 LLGL1 DCTN1 RAB34 ATP13A2 NECTIN2 KLHL12 ATP2A2 FAM98A AP3M2 HMOX1 MAP4 CHMP1A KAT2A TMED9 BBS7 KIF1C STX4 PTGDS EZR FYCO1 MYO19 PLEKHM1 ARCN1 VPS18 ACTN4 RAB10 SCRIB DCTN2 CROCC ST…
GOBP_NEURAL_RETINA_DEVELOPMENT	0.0599078341013825	0.191203833639983	0.282013350011725	0.452623214171056	1.5069442299626	22	AHI1 TOPORS TTC8 SDK2 ATP2B1 USP45 ZHX2 RPGRIP1L RPGRIP1 CASP2 SMARCD3 CABP4 ACTL6A
GOBP_GANGLIOSIDE_METABOLIC_PROCESS	0.0599647266313933	0.191203833639983	0.245041785430996	-0.491718947405389	-1.4558934873811	19	NEU1 ST3GAL5 ITGB8 HEXA ST8SIA6 HEXB ST6GALNAC6
GOBP_RESPONSE_TO_THYROID_HORMONE	0.0599647266313933	0.191203833639983	0.245041785430996	-0.491370436349248	-1.45486160732117	19	CTSL GBA LMO2 MED1 CRLS1 CTSH ACE GAS2L1
GOBP_MEMBRANE_LIPID_METABOLIC_PROCESS	0.0602055800293686	0.191783427649981	0.222056046145248	-0.283002842771526	-1.27420805693582	145	PGAP1 NEU1 ST3GAL5 PLA2G15 OSBP BAX SPHK1 GBA ELOVL1 SPTLC2 PIGS PIGC P2RX7 PRKD2 NAGA ACER2 SPHK2 ITGB8 PIGQ SMPD1 HEXA PIGV PSAP PGAP2 GLB1 PPM1L CSNK1G2 ALDH3B1 ENPP2 B4GALT4 CYP4F22 SMPD4 PRKCD
GOBP_CYTOPLASMIC_SEQUESTERING_OF_PROTEIN	0.0604982206405694	0.192526690391459	0.245041785430996	-0.528213635377053	-1.49883879864925	15	NFKBIE SUFU NFKBIB KEAP1 PKD2 GET4 LATS1 YWHAB
GOBP_VESICLE_MEDIATED_TRANSPORT_IN_SYNAPSE	0.0605590062111801	0.192531375280598	0.227987202850442	-0.314856926305849	-1.33239867151787	99	OTOF NAPA RAB8A SNAP29 PIP5K1C P2RX7 AP3D1 STX2 ATP2A2 GAK STX4 GIT1 ARF6 ITSN1 VPS18 CYFIP1 SCRIB CLSTN1 PACSIN1 CTBP2 ACTB PLAA KIAA1109 RAB3GAP1 STX11 SNPH SNAPIN TOR1A CDK5 DNAJC5 STON2 CANX
GOBP_NEGATIVE_REGULATION_OF_NERVOUS_SYSTEM_DEVELOPMENT	0.0611916264090177	0.194352269396939	0.231126709673834	-0.339367555123696	-1.35955487014556	69	EPHB2 LDLR GORASP1 TNF SEMA5A DYNLT1 SIRT2 DUSP10 ASCL2 TP53 ULK2 SEMA7A SEMA4D NF1 DRAXIN DIP2B CTNNA1 SLIT1 TRIM11 YWHAH
GOBP_NEGATIVE_REGULATION_OF_HEMOPOIESIS	0.0613598673300166	0.194696118624862	0.234392647294686	-0.334466761820711	-1.33541993227381	72	SOCS1 MAFB ERBB2 LILRB1 LILRB4 GATA2 C1QC CD74 FCGR2B CEACAM1 IRF1 LOXL3 TNFAIP6 TLR3 INPP5D ZC3H12A NF1 UBASH3B LAG3 RUNX1 TOB2 CBFB FGL2 GPR137 RARA LILRB3 CDK6 RC3H2 RUNX3
GOBP_RHYTHMIC_PROCESS	0.061516452074392	0.195002347103004	0.216542836735348	-0.276128832929703	-1.27007809420348	169	FBXL8 ATF5 TNFRSF11A SRD5A1 PML EGR1 KLF10 TIMELESS TNF GNA11 SRC NFYA SERPINF1 NRIP1 OPRL1 HDAC3 JUND KCNA2 HSPA5 MYBBP1A MYCBP2 FBXL6 PTGDS CREM PRMT5 ATF4 ADAMTS1 FBXL12 SIRT1 ESR1 TNFAIP6 NCOR1 HEBP1 TP53 KDM2A EP300 BHLHE40 NCOA2 SETX PCNA MTOR DTL NR1H3 TRPM2 RAI1 PAM SREBF1 NCOR2 EZH2 ZFHX3
GOBP_CLATHRIN_DEPENDENT_ENDOCYTOSIS	0.0615883306320908	0.195039728030992	0.231126709673834	-0.38251681878991	-1.38783801007522	41	SIGLEC1 TNK2 AP2A2 PIP5K1C CLTA GAK ITSN1 DAB2 GPR107
GOBP_SELECTIVE_AUTOPHAGY	0.0629139072847682	0.199043414275202	0.231126709673834	-0.344137270059137	-1.35745759985555	66	AMBRA1 NOD1 RNF213 SPTLC2 WDR81 NOD2 LGALS8 CALCOCO2 ATG13 LRSAM1 ATG4D AUP1 SQSTM1 TP53 ULK2 RIPK2
GOBP_POSITIVE_REGULATION_OF_PROTEIN_SECRETION	0.0630914826498423	0.199232775817094	0.224966093540314	-0.330680069397603	-1.35338666998692	82	PRKCE OSBP TRPM4 MYO18A C2CD2L CD38 PCK2 P2RX7 PTPN23 CD2AP NR1H2 TGFB1 JAK2 ATP13A2 STX4 EZR TCF7L2 ARF6
GOBP_OLEFINIC_COMPOUND_METABOLIC_PROCESS	0.0631067961165049	0.199232775817094	0.227987202850442	-0.339890795368787	-1.3553714468942	68	CBR1 SRD5A1 PLA2G4C EGR1 ELOVL1 DAGLB RETSAT ACOT8 FADS1 DAGLA RDH5 DHRS9 PTGDS DAB2 PNPLA2 EPHX1 STARD3
GOBP_REGULATION_OF_T_CELL_APOPTOTIC_PROCESS	0.0631578947368421	0.199232775817094	0.237793834423688	-0.468208801777245	-1.46234439040662	23	LGALS9 GIMAP8 RIPK3 CD274 DOCK8 TP53 ADA
GOBP_CELLULAR_TRANSITION_METAL_ION_HOMEOSTASIS	0.0635179153094463	0.200173935043168	0.227987202850442	-0.331878001825987	-1.3278240539227	71	MT2A SCO2 CYB561 TMEM199 AP3D1 MT1F TTC7A SLC30A1 ATP13A2 ATOX1 HMOX1 PRNP CCDC115 SLC31A1 TFRC ANKRD9 FRRS1 SLC31A2 MT1E SLC39A7 HFE SLC11A2 SLC39A13 BMP6 SLC30A7 FTL IREB2 SLC39A14 APP ARF1
GOBP_CELLULAR_RESPONSE_TO_GLUCOSE_STARVATION	0.0638297872340426	0.200961677363436	0.227987202850442	-0.389164200818917	-1.39018875637191	39	PRKAG2 KPTN IFI16 HSPA5 MYBBP1A PMAIP1 SZT2 ATF4 PICK1 TBL2 SIRT1 TP53 ZC3H12A
GOBP_POSITIVE_REGULATION_OF_PROTEIN_CONTAINING_COMPLEX_DISASSEMBLY	0.0639032815198618	0.200998112222356	0.234392647294686	-0.448560524130876	-1.44766959882111	26	GBA UVRAG TNF WASHC2C SEMA5A CALCOCO2 FYCO1 INSR SETX
GOBP_PEPTIDYL_LYSINE_MODIFICATION	0.0640854472630174	0.201375955291147	0.204294756516886	-0.251741105578414	-1.23952878596923	303	BRD7 YEATS2 JADE2 RELA IFIH1 RANGAP1 BRCA2 PML TRPM4 EGR1 DNMT1 SGF29 GATA2 MED24 FLCN MUL1 CAPN3 DOT1L NFYA RPS6KA4 NAA60 PIAS4 MLLT6 TAF6 TADA3 SIRT2 SPHK2 USPL1 CAMK1 ASH2L SENP3 SENP2 CXXC1 PLOD3 KAT2A MCRS1 TAF5 BRCA1 SIRT5 PHF1 MCM3AP ETFBKMT ATXN7L3 SETD1A TAF10 PHF19 NCOA3 CHEK1 SAE1 ZMIZ1 LOXL3 TAF12 SIRT1 ZNF304 KANSL3 NOC2L EP300 ATXN7 RUVBL2 TRMT112 SUMO3 ACTB PLOD1 DIP2B NSMCE2 TRIM2…
GOBP_REGULATION_OF_LEUKOCYTE_MEDIATED_CYTOTOXICITY	0.0643564356435644	0.202031905318191	0.227987202850442	-0.345861768643364	-1.36200839077681	65	HAVCR2 LGALS9 LILRB1 P2RX7 MR1 FCGR2B CEACAM1 DNASE1 RIPK3 SERPINB9 HLA-E NECTIN2 CX3CR1 HLA-A IL12RB1 GFER NCKAP1L LAG3 HLA-F HLA-DRB1 LAMP1 CLEC12B TYROBP ITGAM
GOBP_REGULATION_OF_EPITHELIAL_CELL_APOPTOTIC_PROCESS	0.0645695364238411	0.202505038871293	0.227987202850442	-0.367444951619086	-1.3763659911875	51	GAS6 BOK MAPK7 GATA2 TNF SEMA5A PIAS4 JAK2 HMOX1 TCF7L2 ZFP36 ABL1 TNIP2 CD40 TNFAIP3 GATA3 CAST ANO6 RB1 AKR1C3 NFE2L2 PAK4 FASLG KRIT1
GOBP_REGULATION_OF_OSSIFICATION	0.0647249190938511	0.202707648336838	0.224966093540314	-0.354208975623175	-1.35959172703292	56	BMPR2 TENT5A ISG15 SMAD3 TRPM4 CCR1 P2RX7 ACVR1 CSF1 PTK2B ATRAID TGFB1
GOBP_TEMPERATURE_HOMEOSTASIS	0.0647590361445783	0.202707648336838	0.216542836735348	-0.303607212545176	-1.31749487401486	114	PLAC8 PRLR CMKLR1 TNFRSF11A NTSR1 EGR1 HSF1 TNF DOCK7 FLCN IL15 NR1H2 VEGFA HDAC3 JAK2 LNPEP CPT2 ATF4 PPARGC1B TRPV2 SQSTM1 SCD RHEB ADIPOR2 SIRT6 NR1H3 TRPM2 STAT3 PRKAB1 IRF4 ARRDC3 ACADVL
GOBP_REGULATION_OF_CELLULAR_PH	0.0649350649350649	0.202982006818812	0.224966093540314	-0.352375960241847	-1.36405898697461	57	GRN TM9SF4 RAB39A SLC26A6 CLN3 TMEM175 SLC4A2 TMEM199 SLC9A9 ATP6V0A1 CCDC115 ATP6V1H RAB20 MAFG ATP6V0E1 SLC9A1
GOBP_T_CELL_DIFFERENTIATION	0.0649717514124294	0.202982006818812	0.208955027549354	-0.26793847378884	-1.26065794924315	207	AMBRA1 KDELR1 CD83 IL4I1 BTN2A2 FANCA CTSL SOCS1 LGALS9 MAFB EGR1 ERBB2 GBA LILRB4 RSAD2 CD74 MR1 AP3D1 IL15 FZD5 RIPK3 NLRP3 SART1 CLPTM1 KAT2A DUSP10 LFNG IRF1 ZMIZ1 FCER1G LOXL3 ZBTB16 IL12RB1 SPN TP53 ABL1 RIPK2 ADA CD86 ZC3H12A NCKAP1L NFKBID LMBR1L MTOR LAG3 RUNX1 STAT3 CBFB CD4 FGL2 IRF4 HLA-DRB1
GOBP_GLYCEROLIPID_METABOLIC_PROCESS	0.0652173913043478	0.203553511705686	0.204294756516886	-0.255087554548425	-1.23641535512888	267	CAPN2 LDLR PGAP1 PI4K2B PLA2G4C AGPAT3 SOCS1 PLA2G15 SOCS2 PLSCR1 DAGLB OSBPL5 CLN3 CISH PIGS PIGC PIP5K1C UVRAG PCK2 PDGFRB ITPKC MTMR11 PIP5K1A SELENOI SERAC1 NR1H2 TTC7A DAGLA PI4K2A PIGQ EFR3A VAC14 PNPLA6 PLCB3 PIP4K2C CSF1R LIPC AGPAT1 APOBR PIGV MTMR4 PGAP2 PANK2 LPIN2 SIRT1 CRLS1 PNPLA2 LYPLA2 C3 INPP5D LCLAT1 PI4KB ENPP2 MTMR14 FIG4 SMPD4 CPT1A NR1H3 PLAAT4 PI4KA CDIPT IP6K2 SREBF1 CTDNE…
GOBP_REGULATION_OF_CELL_CYCLE_PROCESS	0.0655737704918033	0.20446922095715	0.195789002148949	-0.236864484993992	-1.20951372245269	477	ZFYVE26 AMBRA1 BRD7 ATF5 BTN2A2 CDKN1A SLFN11 FBXO6 PRKCE BRCA2 PML MAD2L1BP RMI2 RAD9A E2F1 POLDIP2 SPHK1 DBF4B PLSCR1 NUP62 EIF4G1 CALR XPO1 TIMELESS UVRAG CCND3 TNF RCC2 FLCN CRADD DCUN1D3 PDGFRB ACVR1 DOT1L TTL CDKN2C CDK2AP2 INTS3 CHMP5 SIRT2 PSME2 TPRA1 NDC80 USP19 INIP TAOK2 TERF2 PSME1 E4F1 DCTN1 CDKN1C DACT1 MYBBP1A ATRIP WDR62 SENP2 DAPK3 RBM14 CHMP1A KAT2A PRMT5 BRCA1 MYO19 GIT1 ADAMTS…
GOBP_DEOXYRIBONUCLEOSIDE_TRIPHOSPHATE_METABOLIC_PROCESS	0.0658362989323843	0.205090812221228	0.234392647294686	-0.524753750395	-1.48902116142323	15	SAMHD1 CMPK2 DGUOK
GOBP_TRANSPOSITION	0.0663082437275986	0.206362952195383	0.234392647294686	-0.496271126886075	-1.45450791299306	18	MOV10 APOBEC3F PIWIL4 APOBEC3G APOBEC3C
GOBP_ENDOPLASMIC_RETICULUM_CALCIUM_ION_HOMEOSTASIS	0.0666666666666667	0.20727969348659	0.231126709673834	-0.466723442658368	-1.45770520684795	23	PML BAX KCTD17 BAK1 ATP2A2 TMTC4 TMBIM6 PACS2 APP ITPR1 PSEN1 HERPUD1 BCL2
GOBP_T_CELL_CYTOKINE_PRODUCTION	0.0668953687821612	0.207791738819996	0.227987202850442	-0.416089405099907	-1.39464264024031	31	TRPM4 LILRB4 RSAD2 FZD5 NLRP3 TNFRSF1B TRAF2 HLA-A HLA-F HFE CD81 GATA3
GOBP_SEX_DIFFERENTIATION	0.0669642857142857	0.207794003549014	0.211400189384923	-0.293802452725091	-1.29893112010936	127	BOK SRD5A1 FKBP4 FANCA BRCA2 BAX CITED2 MERTK BAK1 PDGFRB SRC DHX37 VEGFA NRIP1 LHFPL2 HSPA5 CRKL TBC1D20 COL9A3 LFNG ADAMTS1 FNDC3A SIRT1 ESR1 MMP14 TNFAIP6 TLR3 TIPARP REC8 INSR
GOBP_MAINTENANCE_OF_CELL_NUMBER	0.0670241286863271	0.207794003549014	0.287857117255149	0.281086336472414	1.29855523645412	93	DDX6 KDM3A RTF1 SOX4 TPT1 TUT4 RBPJ FUT10 ZNF322 TET1 EIF4E REST KIT SMC5 PADI4 HOOK3 LIG4 CTR9 ZC3H13 BMPR1A NOG SETD6 RAF1 ZHX2 FOXO1 WDR43 PCM1 MCPH1
GOBP_EPITHELIAL_CELL_PROLIFERATION	0.067238912732475	0.208177008177008	0.206587922696891	-0.268480507157385	-1.25802992145056	203	BMPR2 GRN COL8A2 GPBAR1 BRCA2 SMAD3 BAX ERBB2 STAT1 GATA2 TNF NOD2 PRKD2 SEMA5A SERPINF1 CEACAM1 VEGFA TINF2 TGFB1 MAP2K1 CDKN1C IGFBP4 HMOX1 NCSTN DUSP10 EGFL7 TCF7L2 UHRF1 C6orf89 MED1 DAB2 DEAF1 SIRT1 ESR1 FRS2 MMP14 ZFP36 RREB1 ZNF304 ZNF703 NR4A1 NF1 MYDGF SIRT6 STAT5A TNFSF12 STAT3 MEN1 SIDT2 NOTCH2 TNFAIP3 VDR CYBA EMC10 CLEC12B GATA3 PYGO2 MCC BMP6 ATOH8 MTSS1
GOBP_REGULATION_OF_ANION_TRANSPORT	0.0673234811165846	0.208177008177008	0.222056046145248	-0.372407208359981	-1.36722563463919	44	TNFRSF11A NTSR1 P2RX4 RIPK1 TNF P2RX7 GABBR1 PRNP CES1 ATF4
GOBP_DNA_DAMAGE_RESPONSE_SIGNAL_TRANSDUCTION_RESULTING_IN_TRANSCRIPTION	0.0674955595026643	0.208177008177008	0.231126709673834	-0.506719338547916	-1.45194046063975	16	CDKN1A BRCA2 SP100 ZNF385A TP53 HIPK2 FOXM1 CHEK2 ING4
GOBP_NEGATIVE_REGULATION_OF_ENDOTHELIAL_CELL_APOPTOTIC_PROCESS	0.0674955595026643	0.208177008177008	0.231126709673834	-0.508325225229064	-1.45654192671808	16	GAS6 MAPK7 GATA2 SEMA5A ABL1 TNIP2 TNFAIP3 GATA3 NFE2L2 PAK4 KRIT1
GOBP_POSITIVE_REGULATION_OF_PROTEIN_MATURATION	0.0674955595026643	0.208177008177008	0.231126709673834	-0.508728330452226	-1.45769697397773	16	S100A10 SRC ANXA2 RHBDD1 MMP14 ENO1 LPCAT3
GOBP_MONOCARBOXYLIC_ACID_METABOLIC_PROCESS	0.0675324675324675	0.208177008177008	0.195789002148949	-0.243063367241669	-1.21302169993838	353	SLC27A3 CBR1 PRKAG2 IL4I1 PLA2G4C PRKCE PLA2G15 IRS1 OSBP OGDH AKR1A1 ACADS ELOVL1 DAGLB EIF6 PDK4 ACSL5 PCK2 P2RX7 CD74 SLC2A6 ECH1 ACOT8 FADS1 ACLY ARL2 PFKP PKM NR1H2 CEACAM1 PNKD DAGLA ACAD10 SLC45A3 TPI1 DHRS9 UCP3 IDH2 TRIB3 PTGDS BRCA1 CES1 LIPC CPT2 STARD4 FOXK1 GIT1 ETFBKMT ACSS2 ETFB PANK2 LPIN2 SIRT1 NCOR1 ZBTB7A LYPLA2 TP53 C3 FASN EP300 SCD INSR EPHX1 FOXK2 GALK1 ADIPOR2 SIRT6 CPT1A …
GOBP_NUCLEAR_EXPORT	0.0677710843373494	0.208319071741512	0.211400189384923	-0.287776036506066	-1.27869910949755	135	GAS6 POLDIP3 IFI27 RANGAP1 NOP9 SP100 EIF6 NUP62 CALR XPO1 ALKBH5 SMG7 NUTF2 GLE1 NOL6 CAMK1 TGFB1 NXF1 BARD1 NUP160 NUP93 TCF7L2 XPO5 MCM3AP
GOBP_REGULATION_OF_MITOCHONDRION_ORGANIZATION	0.0677710843373494	0.208319071741512	0.211400189384923	-0.303379102479987	-1.31385729818866	113	AMBRA1 NMT1 STAT2 BOK BAX SLC35F6 SREBF2 TNFSF10 FLCN MUL1 HAX1 FZD5 ATP13A2 PMAIP1 MYO19 SQSTM1 TP53 TFRC ADCK1 GZMB EP300 NOL3 MTCH2 HTT SREBF1 PDCD5 CHCHD10 LMNA GOLPH3 TSC2 PYCARD VDAC1 RHOT1 BCL2L2 INF2 SIRT7 MIEF1 AURKA PLAUR TIGAR PLA2G6
GOBP_RESPONSE_TO_IONIZING_RADIATION	0.0677710843373494	0.208319071741512	0.211400189384923	-0.303185715126613	-1.31301978702348	113	CDKN1A BRCA2 PML CXCL10 BAX EGR1 HSF1 RAD9A BAK1 DCUN1D3 TMEM109 DCLRE1C INTS3 AEN IFI16 INIP RHOB HSPA5 BARD1 SMPD1 BRCA1
GOBP_IMPORT_INTO_NUCLEUS	0.0685543964232489	0.210501058665984	0.208955027549354	-0.295059904493661	-1.29884201937399	125	JUP CDKN1A HSP90AB1 PML SMAD3 NUP62 IPO13 NUTF2 HDAC3 SUFU HEATR3 TGFB1 JAK2 HTATIP2 HYAL2 NUP93 KPNA6 TXNIP MED1 SQSTM1 TP53 NOLC1 ZC3H12A FAM53B NF1 NUP188 PRKCD PTTG1IP TRIM28 PPP1R10 STAT3 PRKAG1 ECT2 RBM22 LMNA ZPR1 POM121 TMCO6 STK3 KPNB1 PKIA IPO9 TSC2 CDH1 RANBP17 ELAVL1 KPNA2 RGPD8 NUP85 TNPO3
GOBP_POSITIVE_REGULATION_OF_PROTEIN_IMPORT	0.0686106346483705	0.210501058665984	0.224966093540314	-0.414465164461986	-1.38919853321934	31	JUP HSP90AB1 SMAD3 HDAC3 TGFB1 JAK2 HYAL2 ZC3H12A PRKCD TRIM28 PDCD5 ECT2 RBM22 ZPR1
GOBP_RESPONSE_TO_OSMOTIC_STRESS	0.0688524590163935	0.211042114481331	0.219250346703755	-0.354481406966587	-1.34423468201421	54	HSP90AB1 BAX CLN3 TNF CAPN3 PKN1 PTK2B MLC1 KCNMA1 TSC22D4 LRRC8D TLR3 TP53 ITGA2 NOLC1 PKD2 SERPINB6 LETM1 ARHGEF2 KMO LRRC8A SLC2A1 ICOSLG
GOBP_RNA_CATABOLIC_PROCESS	0.0689170182841069	0.211042114481331	0.20207170902116	-0.26079054762142	-1.24209586737885	237	MOV10 SAMD4A TENT4B OAS2 HELZ2 TENT5A PNPT1 PATL1 ISG20 GTPBP1 TENT4A E2F1 CTIF CPEB3 MRPL44 ALKBH5 SMG7 ZC3HAV1 DDX49 DCP1A FXR2 PATL2 LARP1 MYD88 DXO PUM1 XRN1 RNASE2 TNFRSF1B EIF4A3 EXOSC9 EDC4 TBRG4 SAMD4B RNH1 DEDD2 KHSRP TRAF2 EXOSC10 IKBKE ZFP36 SLFN13 ZC3H18 TNRC6A CNOT8 ZC3H12A PRKCD HNRNPM PDE12 SMG8 SIDT2 RNPS1 ELAC2 NCBP2 ZSWIM8 RNASE6 SLFN14 TUT1 ZPR1 CNOT11 TENT2 RNASEH2C SECISBP2 S…
GOBP_GLIAL_CELL_PROLIFERATION	0.0690846286701209	0.211355989314998	0.224966093540314	-0.443139302472799	-1.43017332493906	26	E2F1 GBA TNF CSF1 PTK2B CSF1R ASCL2
GOBP_AMINO_ACID_IMPORT	0.0694444444444445	0.212256748273697	0.224966093540314	-0.428401106397657	-1.41215096361407	29	SLC3A2 NTSR1 TNF SFXN3 SLC7A1 SLC1A4 SLC36A1
GOBP_MITOCHONDRIAL_ATP_SYNTHESIS_COUPLED_PROTON_TRANSPORT	0.0698198198198198	0.213203325621011	0.257206466468838	0.45675612648245	1.43320873913205	18	ATP5MG ATP5MF ATP5F1E MT-ATP8 DNAJC30 ATP5PB ATP5PO ATP5ME ATPSCKMT ATP5F1A
GOBP_NUCLEOSIDE_CATABOLIC_PROCESS	0.0698924731182796	0.213224593742421	0.227987202850442	-0.489852741910863	-1.4356964383186	18	ADA2 APOBEC3F APOBEC3G APOBEC3C APOBEC3A ADA DERA
GOBP_GLYCEROPHOSPHOLIPID_BIOSYNTHETIC_PROCESS	0.0704022988505747	0.21457827424316	0.20207170902116	-0.275313733472841	-1.26013487256751	164	CAPN2 PGAP1 PI4K2B PLA2G4C AGPAT3 SOCS1 SOCS2 PLSCR1 CLN3 CISH PIGS PIGC PIP5K1C UVRAG ITPKC PIP5K1A SELENOI TTC7A PI4K2A PIGQ EFR3A VAC14 PIP4K2C AGPAT1 PIGV MTMR4 PGAP2 CRLS1 INPP5D LCLAT1 PI4KB MTMR14 FIG4 PI4KA CDIPT IP6K2 PIGT CEPT1 TTC7B ETNK1 LPCAT3 ABHD8 PIGH SMG1 INPPL1 MFSD2A PIP4K2B PI4KAP1 PIGO ABHD3 DGKZ PITPNM2 ABHD4 IP6K1 HDHD5
GOBP_LENS_DEVELOPMENT_IN_CAMERA_TYPE_EYE	0.0704918032786885	0.214649524805462	0.216542836735348	-0.38954879784258	-1.38487655734265	38	SMAD3 CITED2 TDRD7 CTNS MAF CDKN1C TBC1D20 ATF4 MED1 FRS2 SKIL HIPK2
GOBP_PHOSPHATIDYLINOSITOL_3_KINASE_SIGNALING	0.0708661417322835	0.215587156572626	0.211400189384923	-0.321862008879183	-1.33740887014133	89	BTN2A2 IRS1 ERBB2 PLGLB2 PIP5K1C TNF PDGFRB HAX1 SRC PIP5K1A CEACAM1 PIK3AP1 DIPK2A SIRT2 JAK2 HCST SIRT1 INSR SEMA4D NF1 PIK3R5 MYDGF PTK2 PEAR1 F2R GATA3 NCF1 PTPN6 FGR STAMBP TSC2
GOBP_REGULATION_OF_DNA_DEPENDENT_DNA_REPLICATION	0.0710823909531503	0.215769751609253	0.213927855492356	-0.377305786792576	-1.3683455073751	40	SLFN11 BRCA2 DBF4B TIMELESS FBH1 SMARCAL1 SENP2 LIG3 WRNIP1 WIZ METTL4 PCNA CDK2 RFC5 CDT1
GOBP_CELL_CYCLE_G1_S_PHASE_TRANSITION	0.0711237553342817	0.215769751609253	0.199915231309662	-0.273320958404626	-1.26019798018726	170	CDK18 AMBRA1 BRD7 CUL1 BTN2A2 CDKN1A SLFN11 PML E2F1 EIF4G1 CCND3 CDK17 CRADD DCUN1D3 KLF11 ACVR1 LATS2 CDKN2C CDK2AP2 PSME2 PSME1 DACT1 SENP2 POLE ADAMTS1 TAF10 RBBP8 TP53 GFI1B KLF4 MAP3K11 RRM2 PKD2 CDK2 ANKRD17 SDE2 MEN1 RHOU EZH2 NASP KHDRBS1 CHEK2 ZPR1 CDC6 BCAT1 PTPN6 MEPCE EIF4EBP1 CDK5 PAGR1 INO80 CDK6 CDKN2D RB1 UBE2E2 GTSE1 CCND2
GOBP_PEPTIDE_CATABOLIC_PROCESS	0.0711743772241993	0.215769751609253	0.224966093540314	-0.519166077736974	-1.47316579531171	15	ERAP2 TPP1 XPNPEP1 NAALADL1 LNPEP CTSH ACE
GOBP_CAMERA_TYPE_EYE_MORPHOGENESIS	0.0711920529801325	0.215769751609253	0.216542836735348	-0.363531578035041	-1.36170737555499	51	EPHB2 PHACTR4 COL8A2 BAX CITED2 BAK1 TDRD7 VEGFA FZD5 TBC1D20 ATF4 FRS2 HIPK2 NF1 RING1
GOBP_PROTEIN_DEPHOSPHORYLATION	0.0715287517531557	0.216587992715246	0.197822021315103	-0.265192952240312	-1.2499785581348	211	PPM1K AMBRA1 DUSP5 MASTL CD300A HSP90AB1 STYXL1 GBA DUSP7 NCEH1 TNF SYMPK ILKAP PTPN23 PDGFRB PTPRA PTPA PTPRO VRK3 PHPT1 PTP4A1 TGFB1 JAK2 PPP1R11 SMPD1 SPPL3 DUSP18 DUSP10 DUSP3 MTMR4 PPP6R2 CTTNBP2NL PPM1L PTPN9 MINPP1 LRRK1 PTBP1 PTPN18 MTMR14 NCKAP1L CD33 UBASH3B FIG4 MTOR PPP1R7 PRKCD PPP2R5D EYA3 HTT SDHAF2 PPP2CB CTDNEP1 PPP1R16A
GOBP_POSITIVE_REGULATION_OF_VASCULAR_ENDOTHELIAL_GROWTH_FACTOR_PRODUCTION	0.0716845878136201	0.216648242778183	0.224966093540314	-0.483545338912047	-1.41721023778186	18	C5 HPSE TGFB1 BRCA1 ATF4 C3AR1 C3
GOBP_ACTOMYOSIN_STRUCTURE_ORGANIZATION	0.0717423133235725	0.216648242778183	0.20207170902116	-0.297435341041825	-1.30521948624532	119	FRMD3 SMAD3 ARHGEF10L S100A10 MYO18A EPB41L2 ALKBH4 CAPN3 PDGFRB SRC TNNT1 PTK2B CSRP1 CDC42BPB TESK1 EPB41L3 FHDC1 CIT TNFAIP1 RHOC EVL ABL1 SORBS1 SORBS3 RAC1 MTOR SLC9A1 PHACTR1 AKAP13 PLEC
GOBP_REGULATION_OF_RAS_PROTEIN_SIGNAL_TRANSDUCTION	0.0717488789237668	0.216648242778183	0.204294756516886	-0.29060943639395	-1.28974723755848	131	EPHB2 HEG1 KCTD10 ARHGAP17 RASA4B NUP62 MADD GBF1 FLCN ABCA1 ARHGEF3 PDGFRB CYTH1 CSF1 DENND1A ARHGDIA DENND4B LRRC59 ARF6 TNFAIP1 SH3BP1 SQSTM1 ALS2 ABL1 GPR35 NF1 RAC1 FOXM1 IQSEC1 ITGA3 ARFGEF2 AKAP13 AUTS2 NOTCH2 PPP2CB F2R ARHGEF2 DENND4A RASGEF1A STMN1 CYTH3
GOBP_DIENCEPHALON_DEVELOPMENT	0.0719298245614035	0.216791281825734	0.222056046145248	-0.47790784991454	-1.45227726847295	21	SRD5A1 OGDH BAX TBX19 GATA2 SEMA5A
GOBP_VENTRICULAR_CARDIAC_MUSCLE_TISSUE_MORPHOGENESIS	0.0719298245614035	0.216791281825734	0.222056046145248	-0.478330792464205	-1.45356251593406	21	HEG1 LY6E ENG TGFB1 MYBPC3 MED1
GOBP_EMBRYONIC_PATTERN_SPECIFICATION	0.0725388601036269	0.218424062983648	0.219250346703755	-0.429549274935607	-1.41183043319782	28	C2CD3 PGAP1 SMAD3 TDRD7 SMAD1 FZD5 FRS2 ZBTB16
GOBP_REGULATION_OF_AXONOGENESIS	0.0726698262243286	0.218585858585859	0.208955027549354	-0.324225448894589	-1.33121450530975	83	EPHB2 BMPR2 PLXNB2 SEMA5A VEGFA TIAM1 DISC1 MAP2K1 PLXNA4 KIF13B CYFIP1 SKIL TRPV2 ULK2 SEMA7A SEMA4D DRAXIN DIP2B SLIT1 UST EPHA4 PLXND1 MARK2 PAK1 NEFL CDK5 LIMK1 SPART ZFYVE27 MAP3K13 IST1 SEMA4A PSEN1
GOBP_MUCOPOLYSACCHARIDE_METABOLIC_PROCESS	0.0727272727272727	0.218585858585859	0.213927855492356	-0.35464232098682	-1.33748169397876	53	HPSE B3GNT7 CHST12 IL15 TGFB1 CHST2 HYAL2 GLB1 TNFAIP6 B4GALT4 EXT2 CHPF2 EXT1 UST IDUA GNS XYLT2 B3GALT6 SLC10A7
GOBP_CELLULAR_DEFENSE_RESPONSE	0.0734557595993322	0.220571133820012	0.213927855492356	-0.397517771707754	-1.38098321096269	35	LGALS3BP RELA CD300C PRF1 PTK2B CX3CR1 GNLY SPN
GOBP_CELLULAR_RESPONSE_TO_IONIZING_RADIATION	0.0740131578947368	0.221790326376605	0.211400189384923	-0.347909280151558	-1.34698496205402	58	CDKN1A BRCA2 EGR1 HSF1 RAD9A TMEM109 IFI16 RHOB HSPA5 BARD1 BRCA1 SIRT1 TP53 ECT2 CYBA CHEK2 TLK2 GATA3
GOBP_POSITIVE_REGULATION_OF_B_CELL_ACTIVATION	0.0740157480314961	0.221790326376605	0.206587922696891	-0.319899729791184	-1.32925516021104	89	EPHB2 TICAM1 CDKN1A CD38 CD74 NOD2 TGFB1 IGHV3-23 TNFSF13B IGLC3 IGHG2 MMP14 TFRC ADA INPP5D NCKAP1L TNFSF13 TNIP2 IGHV2-5 TRDC CD40 CD81 IGHV4-39 CLCF1 IGHV1-18 IGLL5
GOBP_POSITIVE_REGULATION_OF_MITOTIC_CELL_CYCLE_PHASE_TRANSITION	0.0740740740740741	0.221790326376605	0.208955027549354	-0.331195929519728	-1.32681817148611	69	MAD2L1BP DBF4B EIF4G1 CCND3 RCC2 ADAMTS1 RAD51B ESPL1 RRM2 CCNB1 DTL NSMCE2 ANKRD17 CDT1 CDC6 CDC25B MEPCE KLHL18 TMOD3 RB1 UBE2E2 CCND2 CDC27 APP CPSF3 ANAPC7 KMT2E ANAPC11 STIL
GOBP_REGULATION_OF_SODIUM_ION_TRANSPORT	0.0741350906095552	0.221790326376605	0.211400189384923	-0.368252714840618	-1.36220617650505	46	ATP1B1 UTRN PRKCE P2RX4 FXYD6 ATP1B3 P2RX7 MLLT6 FXYD5 GLRX ACTN4 ATP1A1 SLC9A1 YWHAH
GOBP_RECEPTOR_RECYCLING	0.07426597582038	0.221977308943788	0.216542836735348	-0.427348763174747	-1.40459785324979	28	LDLR NSF CHMP5 ANXA2 PLEKHJ1 SCRIB ALS2 PHETA1 ARFGEF2 RAB29
GOBP_MEMBRANE_DOCKING	0.0745033112582782	0.222481829203653	0.211400189384923	-0.343258542032481	-1.34182647264855	62	RAB8A PSEN2 SNAP29 CLN3 YKT6 VPS11 STX17 STX2 PEX16 ATP2A2 STX4 EZR VPS18 RAB10 STX12 CTBP2
GOBP_INTRA_GOLGI_VESICLE_MEDIATED_TRANSPORT	0.0746527777777778	0.222723268995098	0.216542836735348	-0.422022326578035	-1.3911244071126	29	NAPA COPG1 COG4 NSF COPE GOSR1 TRAPPC3
GOBP_REGULATION_OF_EPITHELIAL_TO_MESENCHYMAL_TRANSITION	0.0748752079866889	0.223181749425888	0.211400189384923	-0.359556821560521	-1.34639917281371	52	DAG1 SMAD3 ACVR1 ENG TGFB1 TIAM1 MCRIP1 TCF7L2 DAB2 ZNF703 MTOR SDHAF2 EZH2 EPHA4 TRIM62 GATA3 GLIPR2
GOBP_REGULATION_OF_ESTABLISHMENT_OF_PROTEIN_LOCALIZATION_TO_MITOCHONDRION	0.075	0.223348623853211	0.211400189384923	-0.366994785787641	-1.33758457606251	43	NMT1 SREBF2 VPS11 HAX1 FZD5 ATG13 HPS4 SAE1 DNAJA1 GZMB MICALL2 SREBF1 RHOU PDCD5
GOBP_MUSCLE_CELL_PROLIFERATION	0.075187969924812	0.223703162581063	0.199915231309662	-0.301811058895087	-1.30582218852652	111	BMPR2 S1PR2 P2RY6 CDKN1A POLDIP2 CITED2 DNMT1 STAT1 TNF PTGIR PDGFRB MYD88 IL15 SMAD1 RBPMS2 DIPK2A TGFB1 JAK2 HMOX1 TCF7L2 ADAMTS1 FRS2 PHB IGFBP3 ITGA2
GOBP_MIRNA_METABOLIC_PROCESS	0.0756013745704467	0.224484027710959	0.213927855492356	-0.446388362489057	-1.4157860556506	24	TENT4B RELA PNPT1 XPO5 KHSRP ZC3H12A BCDIN3D ZSWIM8 TENT2 RC3H2
GOBP_NEGATIVE_REGULATION_OF_SIGNALING_RECEPTOR_ACTIVITY	0.0756013745704467	0.224484027710959	0.213927855492356	-0.446655684325977	-1.41663390599995	24	EPHB2 LY6E LILRB4 TNF
GOBP_T_CELL_MEDIATED_CYTOTOXICITY	0.0756578947368421	0.224484027710959	0.208955027549354	-0.392237010441365	-1.3813167492614	37	LILRB1 P2RX7 MR1 FCGR2B CEACAM1 PRF1 RIPK3 HLA-E NECTIN2 HLA-A IL12RB1 CTSH NCKAP1L HLA-F
GOBP_POSITIVE_REGULATION_OF_TRANSPORTER_ACTIVITY	0.0757825370675453	0.224647465593998	0.208955027549354	-0.340852335769907	-1.32686607736642	61	EPHB2 STAC3 ATP1B1 P2RY6 NTSR1 ATP1B3 CACNB3 KCNIP2 GLRX ACTN4 PKD2 NR1H3 PRKCD SLC9A1 HTT GSTO1
GOBP_REGULATION_OF_NEUROTRANSMITTER_LEVELS	0.0758513931888545	0.224647465593998	0.20207170902116	-0.312112853378806	-1.3181600633405	97	OTOF NAPA SNAP29 DAGLB CLN3 PIP5K1C P2RX7 STX2 PNKD SLC30A1 DAGLA RPH3A ATP2A2 STX4 GIT1 COLQ VPS18 SCRIB COMT CTBP2 NR4A1 NF1 GCHFR SYT11 ZNF219 RAB3GAP1 STX11 PDE1B SNPH SNAPIN SLC6A12 TOR1A KMO CDK5 DNAJC5
GOBP_REGULATION_OF_MACROPHAGE_DERIVED_FOAM_CELL_DIFFERENTIATION	0.0760869565217391	0.225139709088027	0.219250346703755	-0.485003845437323	-1.39522360880999	17	MSR1 ABCA1 CSF1 NR1H2
GOBP_MONOCARBOXYLIC_ACID_TRANSPORT	0.0762852404643449	0.225311800801932	0.208955027549354	-0.371960890872112	-1.36333918992846	45	TNFRSF11A NTSR1 P2RX4 SLC26A6 TNF PROCA1 P2RX7 CEACAM1 CES1 SLC5A6 SLC16A6 ACE ABCC3 SLC6A12 SLC10A7 SLCO3A1 ABCC4 SLC27A4
GOBP_LOW_DENSITY_LIPOPROTEIN_PARTICLE_CLEARANCE	0.0763765541740675	0.225311800801932	0.216542836735348	-0.498059768107721	-1.42712755192008	16	LDLR NCEH1 ANXA2 HMOX1 KHSRP MYLIP CSK
GOBP_NEUROPEPTIDE_SIGNALING_PATHWAY	0.0763765541740675	0.225311800801932	0.216542836735348	-0.498602723634364	-1.428683322615	16	RELA SSTR3 NTSR1 OPRL1
GOBP_GLIAL_CELL_DEVELOPMENT	0.0764227642276423	0.225311800801932	0.206587922696891	-0.334317285196068	-1.32690028261983	67	LDLR GRN NRROS DAG1 NDRG1 TNF SIRT2 NCSTN PICK1 NSUN5 C1QA LRP1 LAMB2 NF1 HDAC11
GOBP_NEURON_PROJECTION_ARBORIZATION	0.0765124555160142	0.225371534124303	0.216542836735348	-0.514192956618122	-1.45905425713077	15	MOV10 NTNG2 TAOK2 DVL3 DVL2 PHACTR1 DLG4 MFSD2A MAP3K13
GOBP_POSITIVE_REGULATION_OF_NEURON_PROJECTION_DEVELOPMENT	0.0768	0.226013417951043	0.204294756516886	-0.317662277417489	-1.32112048545777	91	EPHB2 CREB3L2 SCARB2 GRN STYXL1 PLXNB2 SF3A2 SERPINF1 PTK2B CAMK1 HSPA5 DISC1 ARSB FZD1 CYFIP1 ABL1 PACSIN1 EP300 ITGA3 SETX FIG4 ANKRD27 STK24 LRP8 NCKIPSD BAIAP2 EZH2
GOBP_RESPONSE_TO_AXON_INJURY	0.077175697865353	0.22675875208383	0.206587922696891	-0.369352003269498	-1.35600900234793	44	GRN DAG1 RANGAP1 BAX P2RX4 MAP2K1 JAK2 TXN2 KLF4 LAMB2 NREP CTNNA1 STK24 EPHA4 NEFL TYROBP
GOBP_REGULATION_OF_CHOLESTEROL_EFFLUX	0.0771929824561404	0.22675875208383	0.213927855492356	-0.473530303151709	-1.43897467958165	21	SREBF2 ABCA1 NR1H2 CES1 SIRT1 LRP1 NR1H3 ZDHHC8
GOBP_PHOTORECEPTOR_CELL_DIFFERENTIATION	0.0780141843971631	0.228668845807033	0.248911114434702	0.393350193950269	1.35788031662656	26	AHI1 AGTPBP1 TOPORS TTC8 SDK2 DZANK1 ARL3 TUG1 CEP290 IFT140 IFT20 RPGRIP1L RPGRIP1 CDHR1 PRKCI CABP4
GOBP_MITOTIC_CELL_CYCLE_PHASE_TRANSITION	0.078042328042328	0.228668845807033	0.183023938384487	-0.243177429815899	-1.20222207758637	325	CDK18 AMBRA1 BRD7 FBXL8 CUL1 MASTL BTN2A2 CDKN1A SLFN11 PML MAD2L1BP E2F1 DBF4B EIF4G1 CCND3 RCC2 CDK17 CRADD DCUN1D3 KLF11 UBE2S ACVR1 LATS2 CDKN2C CDK2AP2 INTS3 SIRT2 PSME2 TPRA1 NDC80 INIP TAOK2 PSME1 CDKN1C DACT1 SENP2 FBXL6 POLE PPME1 MELK BRCA1 ADAMTS1 TAF10 CIT FBXL12 CHEK1 RAD51B CCNJ RBBP8 TP53 GFI1B CHFR KLF4 ESPL1 RRM2 FOXM1 PKD2 CCNB1 DTL NSMCE2 CDK2 FZR1 MIIP ANKRD17 SDE2 PKMYT1 BUB1…
GOBP_POSITIVE_REGULATION_OF_MITOTIC_NUCLEAR_DIVISION	0.078125	0.228668845807033	0.211400189384923	-0.417870171487035	-1.37743753813569	29	MAD2L1BP SPHK1 NUP62 TNF PDGFRB INSR ESPL1 NSMCE2 CDT1 RB1 CDC27 AURKA ANAPC7 ANAPC11
GOBP_POSITIVE_REGULATION_OF_MUSCLE_CELL_DIFFERENTIATION	0.078125	0.228668845807033	0.211400189384923	-0.416664942191929	-1.37346470593464	29	PIEZO1 NIBAN2 MAML1 ENG CAMK1 TGFB1 KAT2A SIRT1 MMP14 MTOR EFEMP2
GOBP_TAIL_ANCHORED_MEMBRANE_PROTEIN_INSERTION_INTO_ER_MEMBRANE	0.0782918149466192	0.228950658843897	0.213927855492356	-0.511319288255459	-1.45090004575125	15	EMC8 SGTA EMC7 GET3 GET4 EMC10 EMC1 GET1 EMC4 BAG6
GOBP_CARDIAC_MUSCLE_TISSUE_MORPHOGENESIS	0.0784982935153584	0.229245922633621	0.208955027549354	-0.438438010405082	-1.39866471770865	25	HEG1 LY6E ENG TGFB1 MYBPC3 MED1
GOBP_REGULATION_OF_MYOTUBE_DIFFERENTIATION	0.0785340314136126	0.229245922633621	0.211400189384923	-0.469770324200292	-1.4148318585836	20	PIEZO1 NIBAN2 MAML1 HDAC3 MMP14 NLN MTOR HDAC5 HDAC4 XBP1 BCL2
GOBP_ACID_SECRETION	0.0789473684210526	0.230038741377681	0.211400189384923	-0.468295053618034	-1.42306568395854	21	NTSR1 SLC26A6 TNF P2RX7 OPRL1 GABBR1 CES1
GOBP_REGULATION_OF_NEURON_MIGRATION	0.0789473684210526	0.230038741377681	0.211400189384923	-0.470195746059073	-1.42884155147562	21	SRGAP2 PLXNB2 SRGAP2C NTNG2 WDR62 PLAA PHACTR1 STAT3 ARHGEF2
GOBP_PROTEIN_TARGETING_TO_LYSOSOME	0.0792253521126761	0.230617322615444	0.211400189384923	-0.467087693649656	-1.43314291261912	22	SCARB2 WASH3P NAGPA HSPA8 GGA3 M6PR SORT1 GNPTAB HGS
GOBP_REGULATION_OF_RESPONSE_TO_ENDOPLASMIC_RETICULUM_STRESS	0.0792880258899676	0.230617322615444	0.20207170902116	-0.329860659324287	-1.31537460029401	68	BOK BAX BAK1 RNF185 USP25 FCGR2B SGTA CREB3 NR1H2 USP19 HSPA5 ATF6B PMAIP1 HYOU1 SIRT1 SELENOS NR1H3 SYVN1 LPCAT3 ERP29 TMBIM6 DDIT3 ABCA7 NFE2L2 XBP1 BAG6 UBXN1 HERPUD1 UBQLN1
GOBP_TRANSEPITHELIAL_TRANSPORT	0.0797101449275362	0.231637538437585	0.213927855492356	-0.482563591109338	-1.38820366354165	17	P2RY6 SLC26A6 CLCN7 SLC23A2 ABCC1 ACTB GPLD1 OSTM1 ITPR1 ACTG1
GOBP_REGULATION_OF_NUCLEOTIDE_METABOLIC_PROCESS	0.0798668885191348	0.23188543840171	0.204294756516886	-0.356172778461757	-1.33372725962579	52	PRKAG2 EIF6 PDK4 P2RX7 FLCN SLC2A6 ARL2 SPHK2 GIT1 NCOR1 ZBTB7A EP300 INSR SIRT6 STAT3 PRKAG1 ENO1 CBFA2T3 HDAC4 APP PSEN1 TIGAR MT-CO2 PRXL2C VCP
GOBP_SKELETAL_MUSCLE_ORGAN_DEVELOPMENT	0.080188679245283	0.232611664727604	0.197822021315103	-0.317100850877768	-1.30416141431189	84	STAC3 FGFRL1 DAG1 ATF3 EGR1 CITED2 NIBAN2 ACVR1 USP19 VAMP5 ZNF689 POPDC2 TGFB1 RYR1 GTF3C5 NLN EP300 MAFF NR4A1 NF1 SELENON PLEC HIVEP3 NEURL1
GOBP_NEGATIVE_REGULATION_OF_MAP_KINASE_ACTIVITY	0.080672268907563	0.233474059480251	0.204294756516886	-0.396959590845153	-1.38595659844729	36	CD300A SH2B3 GBA DUSP7 NUP62 SMPD1 HYAL2 DUSP10 DNAJA1 AIDA NF1 PRKCD
GOBP_CD8_POSITIVE_ALPHA_BETA_T_CELL_ACTIVATION	0.0807017543859649	0.233474059480251	0.208955027549354	-0.460038160924347	-1.43682524003629	23	SOCS1 LILRB1 LILRB4 HLA-E CD274 IRF1 HLA-A NCKAP1L RUNX1 CBFB HFE
GOBP_NEGATIVE_REGULATION_OF_OSTEOCLAST_DIFFERENTIATION	0.0807017543859649	0.233474059480251	0.208955027549354	-0.460042852474048	-1.43683989303163	23	MAFB LILRB1 LILRB4 TNFAIP6 TLR3 INPP5D NF1 UBASH3B TOB2 GPR137
GOBP_NUCLEAR_ENVELOPE_ORGANIZATION	0.0808580858085809	0.233718028971196	0.20207170902116	-0.355361750136974	-1.32389756879965	50	PARP11 TOR1B REEP4 CHMP5 SIRT2 DCTN1 CHMP1A NUP93 BANF1 REEP3 TMEM170A CTDNEP1 LMNA TOR1A PLK1 CHMP2A AKAP8L VPS4A TOR1AIP1 CHMP2B CHMP6
GOBP_STEROID_BIOSYNTHETIC_PROCESS	0.0810810810810811	0.234154082908531	0.197822021315103	-0.314018832369886	-1.31022890800102	92	PRLR PRKAG2 SRD5A1 OSBP EGR1 TNF IGFBP7 ACOT8 ACLY CES1 STARD4 FDXR PMVK MED1 DAB2 SIRT1 MVD ATP1A1 STARD3 LSS SREBF1 HSD17B7 OSBPL1A LPCAT3 HMGCS1 SQLE BMP6 ARV1 HSD17B8 ADM AKR1C3 FDPS
GOBP_REGULATION_OF_PEPTIDYL_LYSINE_ACETYLATION	0.0811688311688312	0.234199134199134	0.199915231309662	-0.346021547288454	-1.32016541183591	55	BRD7 PML GATA2 FLCN NFYA RPS6KA4 SPHK2 CAMK1 KAT2A BRCA1 CHEK1 SIRT1 NOC2L RUVBL2 DIP2B AUTS2 HDAC5 GATA3 PYGO2
GOBP_MONOCARBOXYLIC_ACID_BIOSYNTHETIC_PROCESS	0.0813253012048193	0.234442209334674	0.191892240384838	-0.298753320886909	-1.29382422123573	113	CBR1 PRKAG2 OSBP ELOVL1 DAGLB EIF6 PDK4 CD74 ACOT8 FADS1 ACLY NR1H2 CEACAM1 SLC45A3 DHRS9 TRIB3 PTGDS BRCA1 CES1 LIPC STARD4 SIRT1 FASN SCD NR1H3 WDTC1 GSTM4 FADS2 PRKAB1 PRKAG1 ACADVL OSBPL1A PTGES3 KMO ACSS1 HACD4 GSTP1
GOBP_REGULATION_OF_PROTEIN_CONTAINING_COMPLEX_DISASSEMBLY	0.0815047021943574	0.234750899132994	0.195789002148949	-0.317039062348566	-1.33060565650283	94	RUBCN SHFL GBA CLN3 UVRAG TNF WASHC2C SEMA5A CAPG CALCOCO2 GLE1 OGFOD1 SPTBN5 FYCO1 SH3BP1 CLEC16A TPX2 INSR ATXN7 SETX SCAF4
GOBP_LYMPHOCYTE_HOMEOSTASIS	0.0819672131147541	0.235772177285117	0.199915231309662	-0.347369067510093	-1.31726386442044	54	LGALS9 BAX BAK1 P2RX7 CD74 PKN1 RIPK3 LGALS2 TNFSF13B PMAIP1 SKIL ABL1 ADA NCKAP1L FAS CORO1A
GOBP_NEGATIVE_REGULATION_OF_MONONUCLEAR_CELL_MIGRATION	0.082004555808656	0.235772177285117	0.237793834423688	0.462605106738845	1.39772988524193	16	CD200R1 KLRC4-KLRK1 PADI2 CCN3 LRCH1 KLRK1 PLCB1 CD200 ADTRP
GOBP_REGULATION_OF_SYSTEMIC_ARTERIAL_BLOOD_PRESSURE	0.0822368421052632	0.236230787144853	0.199915231309662	-0.385883276972542	-1.35894120022549	37	BMPR2 GAS6 NTSR1 TNF PTPRO PLCB3 CTSZ CPA3 ACE F2R CYBA
GOBP_POSITIVE_REGULATION_OF_DENDRITIC_SPINE_DEVELOPMENT	0.0824561403508772	0.236409310019195	0.206587922696891	-0.465450919021134	-1.41442286291199	21	EPHB2 CPEB3 CAMK1 LRP8 NEURL1 DLG5 BAIAP2
GOBP_STRIATED_MUSCLE_CELL_APOPTOTIC_PROCESS	0.0824561403508772	0.236409310019195	0.206587922696891	-0.458014106989222	-1.43050356494887	23	CAPN2 HSF1 ENG JAK2 SIRT5 TP53 PPP1R10 NOL3
GOBP_GLYCEROPHOSPHOLIPID_METABOLIC_PROCESS	0.0825174825174825	0.236409310019195	0.183023938384487	-0.258043062940386	-1.22301511583232	226	CAPN2 LDLR PGAP1 PI4K2B PLA2G4C AGPAT3 SOCS1 PLA2G15 SOCS2 PLSCR1 OSBPL5 CLN3 CISH PIGS PIGC PIP5K1C UVRAG PDGFRB ITPKC MTMR11 PIP5K1A SELENOI SERAC1 NR1H2 TTC7A PI4K2A PIGQ EFR3A VAC14 PNPLA6 PLCB3 PIP4K2C CSF1R LIPC AGPAT1 PIGV MTMR4 PGAP2 CRLS1 INPP5D LCLAT1 PI4KB ENPP2 MTMR14 FIG4 SMPD4 NR1H3 PLAAT4 PI4KA CDIPT IP6K2 PIP4P1 PIGT CEPT1 TTC7B ETNK1 LPCAT3 ABHD8 GPLD1
GOBP_STEROL_METABOLIC_PROCESS	0.082670906200318	0.236476360392507	0.195789002148949	-0.313574309473331	-1.30837415698199	92	LDLR PRKAG2 NFE2L1 GBA OSBPL5 APOL1 SREBF2 NPC2 ABCA1 ACLY APOL2 SMPD1 CES1 SNX17 LIPC APOBR FDXR PMVK MVD STARD3 LSS SREBF1 HSD17B7 ACADVL PIP4P1 OSBPL1A LPCAT3 HMGCS1 SQLE ARV1
GOBP_POSITIVE_REGULATION_OF_ORGANIC_ACID_TRANSPORT	0.0827464788732394	0.236476360392507	0.206587922696891	-0.462741011718977	-1.41980619558064	22	TNFRSF11A NTSR1 P2RX4 ACSL5 P2RX7 GABBR1
GOBP_INTRINSIC_APOPTOTIC_SIGNALING_PATHWAY_IN_RESPONSE_TO_ENDOPLASMIC_RETICULUM_STRESS	0.0827814569536424	0.236476360392507	0.199915231309662	-0.355828221384323	-1.33285233736405	51	BOK PML BAX BAK1 CREB3 TRIB3 PMAIP1 ATF4 HYOU1 TRAF2 SIRT1 TP53 QRICH1 SELENOS
GOBP_NEUROMUSCULAR_JUNCTION_DEVELOPMENT	0.0829015544041451	0.236476360392507	0.204294756516886	-0.432731145608071	-1.39658237909731	26	AGRN ERBB2 CACNB3 DCTN1 CRKL COLQ ALS2 LAMB2 MESD PPFIBP1 F2R CACNB1
GOBP_LYMPHOCYTE_MIGRATION	0.0829268292682927	0.236476360392507	0.197822021315103	-0.329335613825447	-1.30712810378762	67	GAS6 CXCL10 GBA MIA3 GCSAML MYO1G ITGB7 CCL4 RIPK3 PTK2B CRKL FUT4 DOCK8 ITGAL SPN IL27RA EXT1 PLEC
GOBP_NEGATIVE_REGULATION_OF_CELL_SUBSTRATE_ADHESION	0.0830508474576271	0.236476360392507	0.20207170902116	-0.402082032876568	-1.36178012279138	32	RCC2 GBP1 SRC PTPRO ACER2 ACTN4 MMP14 NF1 BCAS3 MEN1 ADAM15
GOBP_POSITIVE_REGULATION_OF_NUCLEAR_DIVISION	0.0830508474576271	0.236476360392507	0.20207170902116	-0.400476565252097	-1.35634269032729	32	MAD2L1BP SPHK1 NUP62 TNF PDGFRB SIRT2 INSR ESPL1 NSMCE2 CDT1 RB1 CDC27 AURKA ANAPC7 ANAPC11
GOBP_NEGATIVE_REGULATION_OF_DNA_METABOLIC_PROCESS	0.0832025117739403	0.236700572496241	0.193813302725311	-0.320032140847813	-1.32213508651513	85	TENT4B BMPR2 CDKN1A RMI2 HSF1 SLX4 CGAS NIBAN2 FLCN SRC TFIP11 TINF2 XRN1 FBH1 TERF2 HELB RECQL5 CHEK1 EXOSC10 OTUB1 TP53 PARP3
GOBP_POSITIVE_REGULATION_OF_RESPONSE_TO_ENDOPLASMIC_RETICULUM_STRESS	0.0833333333333333	0.236860827845376	0.204294756516886	-0.413140091684262	-1.36184563920801	29	BOK BAX BAK1 RNF185 FCGR2B SGTA PMAIP1 SIRT1
GOBP_REGULATION_OF_CELL_CYCLE_G1_S_PHASE_TRANSITION	0.0834553440702782	0.236860827845376	0.186432558434075	-0.29439366378097	-1.29187185775628	119	AMBRA1 BRD7 BTN2A2 CDKN1A SLFN11 PML E2F1 EIF4G1 CCND3 CRADD DCUN1D3 ACVR1 CDKN2C CDK2AP2 PSME2 PSME1 DACT1 SENP2 ADAMTS1 TP53 GFI1B KLF4 RRM2 PKD2 CDK2 ANKRD17 SDE2 MEN1 EZH2 CHEK2 CDC6 PTPN6 MEPCE PAGR1 INO80 CDKN2D RB1 UBE2E2 GTSE1 CCND2
GOBP_MUSCLE_CELL_DIFFERENTIATION	0.0835694050991502	0.236860827845376	0.183023938384487	-0.26431117860745	-1.23681093548338	192	CAPN2 STAC3 BMPR2 CXCL10 PIEZO1 PLD3 DNMT1 CALR HIRA NIBAN2 MAML1 CAPN3 PDGFRB ACVR1 ENG MRTFA SMAD1 MYOF TNNT1 RBPMS2 VEGFA HDAC3 CSRP1 MED28 CAMK1 POPDC2 TGFB1 ATP2A2 KAT2A RYR1 ACTN4 SIRT1 FRS2 MMP14 PLEKHO1 NLN PTBP1 SELENON SORT1 MTOR SLC9A1 AKAP13 PLEC ANKRD17 EFEMP2 EZH2 PDLIM5 CD81 RARA LMNA HDAC5
GOBP_PIGMENTATION	0.0836065573770492	0.236860827845376	0.197822021315103	-0.339575311288121	-1.33525038138158	63	BAX HPS6 BLOC1S3 HPS5 GNA11 AP3D1 MFSD12 HPS4 BBS7 SZT2 ARCN1 VANGL1 DCTN2 HPS1 MC1R MITF NF1 FIG4 ANKRD27 ZEB2 RAB29 LRMDA SNAPIN
GOBP_CARDIAC_ATRIUM_DEVELOPMENT	0.0836298932384342	0.236860827845376	0.206587922696891	-0.508560939525859	-1.44307306094958	15	HEG1 BMPR2 ACVR1 ENG
GOBP_NEGATIVE_REGULATION_OF_PHOSPHOPROTEIN_PHOSPHATASE_ACTIVITY	0.0837696335078534	0.236860827845376	0.204294756516886	-0.466207266416111	-1.40410081107519	20	MASTL STYXL1 TNF PTPA PPP1R11
GOBP_REGULATION_OF_NUCLEASE_ACTIVITY	0.0837696335078534	0.236860827845376	0.204294756516886	-0.466622014266138	-1.40534992887014	20	OAS2 OAS1 OASL OAS3 TERF2 SIRT1 NEIL1 PCNA PRKCD
GOBP_CELLULAR_RESPONSE_TO_INTERLEUKIN_1	0.0841423948220065	0.23748685353697	0.195789002148949	-0.343688317706491	-1.31920935264136	56	RELA ZBP1 EGR1 GBP1 IL1RN MYD88 RPS6KA4 CCL4 GBP3 AKAP12 KLF2 HYAL2 OTUD4 ZC3H12A TNIP2 VRK2 CD40 IRAK2 GBP2 KMO IKBKB PYCARD
GOBP_ACTIVIN_RECEPTOR_SIGNALING_PATHWAY	0.0842105263157895	0.23748685353697	0.204294756516886	-0.455858946411577	-1.42377240788991	23	BMPR2 SMAD3 CITED2 ACVR1 TGIF2 DACT1 ZC3H3 NOMO1 MEN1
GOBP_SEMAPHORIN_PLEXIN_SIGNALING_PATHWAY	0.0842105263157895	0.23748685353697	0.204294756516886	-0.455938987500985	-1.42402239814566	23	PLXNB2 NCAM1 SEMA5A ARHGDIA PLXNA4 SH3BP1 SEMA7A SEMA4D RAC1 PLXND1
GOBP_NEURAL_PRECURSOR_CELL_PROLIFERATION	0.0843949044585987	0.237712733267089	0.193813302725311	-0.321528457374454	-1.3018047601197	77	ATF5 PLXNB2 DAGLB GATA2 DOCK7 VEGFA SIRT2 DAGLA DISC1 WDR62 MELK CX3CR1 RERE FRS2 RAB10 TP53 NF1 NUMBL CTNNA1
GOBP_REGULATION_OF_WOUND_HEALING	0.0844370860927152	0.237712733267089	0.197822021315103	-0.335849719218181	-1.32476715958062	66	EPHB2 SERPING1 PRKCE SMAD3 SH2B3 ACTA2 TNF HPSE CEACAM1 USF1
GOBP_NEGATIVE_REGULATION_OF_INTRACELLULAR_STEROID_HORMONE_RECEPTOR_SIGNALING_PATHWAY	0.0846286701208981	0.238045635366062	0.20207170902116	-0.418894786061115	-1.37681155987897	28	ZNF366 CALR VPS11 BRCA1 VPS18 DAB2 SIRT1 PHB NCOR1 ZBTB7A
GOBP_LONG_CHAIN_FATTY_ACID_TRANSPORT	0.0847457627118644	0.238073392516362	0.199915231309662	-0.399399653116584	-1.35269538102167	32	SLC27A3 NTSR1 ACSL5 PROCA1 PLIN2 CPT2 ACE CPT1A SLC25A20
GOBP_NUCLEOBASE_CONTAINING_SMALL_MOLECULE_METABOLIC_PROCESS	0.0848329048843188	0.238073392516362	0.172324344900946	-0.238674000670912	-1.20142674565859	385	CNP ADCY7 PARP10 PRKAG2 PDE4A SAMHD1 CMPK2 ADA2 APOBEC3F GTPBP1 OGDH PARP9 DGUOK ELOVL1 TYMP MGAT1 EIF6 PDK4 GNE ACSL5 P2RX7 FLCN SLC2A6 ACOT8 ACLY ARL2 PFKP PKM NT5C3A GART APOBEC3G SPHK2 ADCY4 ICMT UCK1 APOBEC3C DPYSL2 TGFB1 NT5C NUDT14 TK2 TPI1 NUDT18 PDE9A FOXK1 GIT1 DLST ENTPD6 NAPRT ACSS2 GLRX PANK2 PMVK FLAD1 COASY UAP1L1 MVD NCOR1 UGGT2 ZBTB7A APOBEC3A ADA EP300 DCAKD INSR RFK NEIL1 NADK …
GOBP_REGULATION_OF_CALCIUM_MEDIATED_SIGNALING	0.0848585690515807	0.238073392516362	0.197822021315103	-0.353410795076471	-1.32338471591007	52	CMKLR1 P2RX4 MAPK7 TNF GBP1 CCL4 PTK2B SPPL3 PRNP CHERP ADA PTBP1 MTOR SLC9A1 HTT CD4
GOBP_CELL_DEATH_IN_RESPONSE_TO_OXIDATIVE_STRESS	0.0853462157809984	0.238998650141122	0.193813302725311	-0.325853125193922	-1.30541413467789	69	NCOA7 PML GBA RIPK1 HSPB1 MAPK7 TNF SIGMAR1 JAK2 MELK TBC1D24 ATF4 FZD1 SIRT1 GFER ABL1 PRKCD STK24 NOL3 TRPM2 MEAK7
GOBP_C21_STEROID_HORMONE_METABOLIC_PROCESS	0.0854092526690392	0.238998650141122	0.204294756516886	-0.501453114735623	-1.42290416931921	15	SRD5A1 EGR1 DHRS9 DAB2 STARD3 BMP6 ADM AKR1C3
GOBP_CELLULAR_RESPONSE_TO_VITAMIN	0.0854092526690392	0.238998650141122	0.204294756516886	-0.501725283032071	-1.42367646366217	15	GAS6 IL15 MED1 NDOR1 VDR FES BRIP1
GOBP_NEUTROPHIL_ACTIVATION_INVOLVED_IN_IMMUNE_RESPONSE	0.0860215053763441	0.240504570587091	0.204294756516886	-0.472534639781859	-1.38493927107675	18	MYD88 DNASE1 FCER1G LILRA2 PRAM1 TYROBP ITGAM ITGB2 STXBP2 SPI1 VAMP8
GOBP_POLYOL_METABOLIC_PROCESS	0.0862354892205639	0.240895351127324	0.195789002148949	-0.323919947920382	-1.29330984208783	72	P2RY6 NTSR1 SPHK1 GBA SPTLC2 GPD2 IPPK PCK2 ITPKC GCH1 ACER2 SPHK2 PTK2B TPI1 ITPK1 PCBD1 QDPR
GOBP_IMPORT_INTO_CELL	0.08649468892261	0.241411659710053	0.186432558434075	-0.299318055477408	-1.28895322224587	109	SLC3A2 ATP1B1 SLC12A7 NTSR1 TRPM4 TNF ACSL5 ATP1B3 IL10RA LRSAM1 SLC30A1 SLC9A9 PRNP LRRC8D SLC7A1 SLC1A4 TRPV2 SLC5A6 SLC36A1 ATP1A1 ACTB SLC9A1 SLC24A1 TRPM2 HFE SLC6A12 SLC11A2 SLC24A4 TOR1A LRRC8A SLC7A5
GOBP_AXON_EXTENSION	0.0869565217391304	0.242076217465881	0.191892240384838	-0.322393575591498	-1.29312378646103	70	BMPR2 HSP90AB1 SPG11 TTL SEMA5A VEGFA DPYSL2 DISC1 PLXNA4 CYFIP1 TRPV2 ABL1 ULK2 SEMA7A SEMA4D LAMB2 DRAXIN DIP2B SLIT1 AUTS2
GOBP_POSITIVE_REGULATION_OF_NEURON_APOPTOTIC_PROCESS	0.0869565217391304	0.242076217465881	0.195789002148949	-0.396233169542381	-1.36732823733591	34	GRN BAX TNF PRNP ATF4 TP53 ABL1 MAP3K11 NF1 MYBL2 TYROBP MCL1 CDK5 ITGAM CASP9 DDIT3
GOBP_SKIN_DEVELOPMENT	0.0869565217391304	0.242076217465881	0.184706471207739	-0.295991619227937	-1.28450636329125	112	JUP RELA TRADD GBA ELOVL1 TNF TRPC4AP HPSE PIP5K1A PIAS4 ST14 DNASE1L2 SUFU MAP2K1 ASPRV1 TXNIP RYR1 NCOA3 MED1 ZFP36 ITGA2 TMEM79 NF1 ITGA3 NUMA1 EXT1 PLEC NOM1 PLAAT4 ARRDC3 LDB1 VDR PTGES3 STMN1 SOS1 OPN3 SLC27A4 AKR1C3 SHARPIN FLNB EXPH5 LATS1 CLIC4 PSEN1
GOBP_DNA_MODIFICATION	0.0871632329635499	0.242242216871541	0.190023305279108	-0.318450987702138	-1.29659639468313	81	APOBEC3F DNMT1 NIBAN2 ALKBH4 PIWIL4 APOBEC3G KDM1B APOBEC3C PRMT5 BRCA1 BAZ2A GATAD2A PICK1 OTUD4 ALKBH1 APOBEC3A PARP3 NEIL1 METTL4 PRMT7 TRIM28 TET3 EZH2 MTA2
GOBP_POSITIVE_REGULATION_OF_ACTIN_FILAMENT_POLYMERIZATION	0.0871710526315789	0.242242216871541	0.193813302725311	-0.38509016723861	-1.356148154872	37	PRKCE WASHC2C CDC42EP4 FCHSD1 PTK2B CDC42EP1 ARF6 EVL NCKAP1L MTOR BAIAP2
GOBP_CERAMIDE_BIOSYNTHETIC_PROCESS	0.0873146622734761	0.242242216871541	0.193813302725311	-0.362585386499195	-1.34124212285426	46	ST3GAL5 SPHK1 GBA ELOVL1 SPTLC2 P2RX7 SPHK2 SMPD1 B4GALT4 CYP4F22 SMPD4 PRKCD
GOBP_NEGATIVE_REGULATION_OF_DEVELOPMENTAL_GROWTH	0.0873146622734761	0.242242216871541	0.193813302725311	-0.341361517742732	-1.32179008452403	59	PLAC8 CDKN1A SOCS2 CITED2 LGMN SEMA5A NKD1 DUSP10 ULK2 SEMA7A SEMA4D DRAXIN DIP2B SLIT1 RAI1 JARID2
GOBP_MRNA_SPLICE_SITE_SELECTION	0.0876777251184834	0.243041755537658	0.234392647294686	0.387667699549236	1.34675892081224	27	SRSF1 PSIP1 SRSF6 YTHDC1 SRSF10 PTBP2 LUC7L2 LUC7L3
GOBP_RESPONSE_TO_COCAINE	0.0878136200716846	0.243210760027891	0.20207170902116	-0.469898385114244	-1.37721274203451	18	HSP90AB1 EFTUD2 MT-ND6 PTK2B HSPA5 SMPD1
GOBP_DEMETHYLATION	0.0885245901639344	0.244762197335716	0.191892240384838	-0.363515590515036	-1.34572208837935	47	APOBEC3F FBXL19 ALKBH5 ALKBH4 APOBEC3G KDM1B APOBEC3C PPME1 OTUD4 ALKBH1 PHF2 APOBEC3A KDM2A TRIM28 TET3 JARID2
GOBP_TRANSITION_METAL_ION_TRANSPORT	0.0885245901639344	0.244762197335716	0.191892240384838	-0.338842023722139	-1.33236700773929	63	ATP13A1 FKBP4 TCN2 TCN1 SLC25A28 SLC39A11 SLC30A1 ATOX1 FLVCR2 SLC31A1 TFRC SLC31A2 SLC39A7 TRPM2 HFE SLC39A9 STEAP3 SLC11A2 SLC39A13 SLC30A7 FTL IREB2 SLC39A3 ARHGAP1 SLC39A14
GOBP_DEFINITIVE_HEMOPOIESIS	0.0889679715302491	0.245778753691224	0.199915231309662	-0.498649951301389	-1.41495002002659	15	ADAR GATA2 CBFB HOXB4
GOBP_REGULATION_OF_IMMUNOGLOBULIN_PRODUCTION	0.0892857142857143	0.24639178827208	0.190023305279108	-0.337082889249412	-1.30485900377668	57	EPHB2 CGAS TNF PKN1 FCGR2B TGFB1 HLA-E STX4 TRAF2 PHB TFRC PARP3 CD86 TNFSF13 IL27RA
GOBP_MITOCHONDRIAL_MEMBRANE_ORGANIZATION	0.0893416927899687	0.24639178827208	0.186432558434075	-0.31331419999404	-1.31497249482896	94	CNP NMT1 BOK TIMM10 BAX SLC35F6 BAK1 MUL1 MICOS13 MAIP1 NDUFA13 PMAIP1 TP53 ADCK1 GZMB SLC9A1 VDAC2 NOL3 DNAJC11 LETM1 PDCD5 CHCHD10
GOBP_NEGATIVE_REGULATION_OF_PHOSPHATASE_ACTIVITY	0.0896551724137931	0.246836886900061	0.195789002148949	-0.419049786039389	-1.36612473055317	27	MASTL STYXL1 TNF PTPA PPP1R26 PPP1R11 SEMA4D NCKAP1L
GOBP_REGULATION_OF_LONG_TERM_SYNAPTIC_POTENTIATION	0.0896551724137931	0.246836886900061	0.195789002148949	-0.418889954372824	-1.36560367076578	27	EPHB2 LGMN NCSTN PRNP CX3CR1 SQSTM1 ABL1 NF1 EPHA4 STAU1 TYROBP NPTN EIF2AK4 YTHDF1
GOBP_NEGATIVE_REGULATION_OF_CELL_CYCLE	0.0900409276944066	0.247688857030546	0.172324344900946	-0.247370821258966	-1.19685896222259	265	BRD7 ATF5 BTN2A2 CDKN1A SLFN11 FBXO6 PML MAD2L1BP RAD9A E2F1 LILRB1 TIMELESS TNF CRADD DCUN1D3 ACVR1 DOT1L HEXIM1 LATS2 CDKN2C CDK2AP2 TAF6 INTS3 TPRA1 NDC80 INIP TAOK2 RHOB TERF2 TGFB1 CDKN1C DACT1 ATRIP RBM14 KAT2A TRIM35 ZBTB17 BRCA1 RNF167 PRPF19 CHEK1 SIRT1 SCRIB TP53 ABL1 GFI1B CHFR KLF4 ESPL1 NR4A1 PKD2 CCNB1 DTL PPP1R10 CDK2 FZR1 MIIP SDE2 MEN1 BUB1 CLSPN EZH2 TNFAIP3 HEXIM2 CDT1 MAD1L1 C…
GOBP_ADENYLATE_CYCLASE_ACTIVATING_G_PROTEIN_COUPLED_RECEPTOR_SIGNALING_PATHWAY	0.0904605263157895	0.248632403404786	0.190023305279108	-0.337142433636606	-1.3052994389255	58	ADCY7 PTGER2 S1PR2 PDE4A CXCL10 PTGIR ABCA1 OPRL1 ADCY4 ADGRL1 GNB1
GOBP_REGULATION_OF_COLLAGEN_METABOLIC_PROCESS	0.0905797101449275	0.248749356286324	0.199915231309662	-0.475946368997642	-1.36916772268915	17	PDGFRB ENG CST3 TGFB1 ITGA2 RUNX1 F2R
GOBP_TRANSMISSION_OF_NERVE_IMPULSE	0.0910652920962199	0.249871460815156	0.193813302725311	-0.439965505929417	-1.3954150255819	24	P2RX4 GBA TYMP KCNA2 ITGA2 GPR35 MTOR PLEC
GOBP_NEGATIVE_REGULATION_OF_EPITHELIAL_CELL_MIGRATION	0.0921052631578947	0.252511557610242	0.188204146308491	-0.382850263261471	-1.34826002397665	37	JUP SP100 TNF PTPN23 SERPINF1 TGFB1 DUSP10 EVL KLF4
GOBP_POSITIVE_REGULATION_OF_STRIATED_MUSCLE_CELL_DIFFERENTIATION	0.0923913043478261	0.25278047191918	0.197822021315103	-0.473536185895981	-1.36223428412649	17	PIEZO1 NIBAN2 MAML1 TGFB1 KAT2A MMP14 MTOR
GOBP_REGULATION_OF_B_CELL_ACTIVATION	0.0923994038748137	0.25278047191918	0.178219874951973	-0.284834451496223	-1.26436724473624	130	EPHB2 TICAM1 IL4I1 CDKN1A CD300A CD38 TNFRSF21 CD74 NOD2 PKN1 FCGR2B TGFB1 IGHV3-23 TNFSF13B IGLC3 IGHG2 MMP14 TFRC PARP3 ADA INPP5D NCKAP1L TNFSF13 IL27RA TNIP2 IGHV2-5 TRDC CD40 TNFAIP3 THEMIS2 CD81 IGHV4-39 CLCF1 IGHV1-18 TYROBP IGLL5 PTPN6
GOBP_POSITIVE_REGULATION_OF_OXIDOREDUCTASE_ACTIVITY	0.092436974789916	0.25278047191918	0.190023305279108	-0.392635616461246	-1.3708597448453	36	NOD1 TNF NOD2 GCH1 RIPK3 PTK2B TERF2 ABL1 RFK VDR CYBA GNAI2
GOBP_PHOTOTRANSDUCTION	0.0925266903914591	0.252812825766562	0.195789002148949	-0.49810299791995	-1.41339800604163	15	NMT1 GNA11 GNGT2
GOBP_POSITIVE_REGULATION_OF_SYNAPTIC_TRANSMISSION	0.0931372549019608	0.253983731029315	0.186432558434075	-0.320966575654664	-1.28786950159673	73	EPHB2 PRKCE LGMN MIR320E TNF PTK2B LAMA2 NCSTN PRNP STX4 CX3CR1 ZDHHC12 SQSTM1 CLSTN1 ABL1 NF1 CLSTN3 SLC24A1 RAB3GAP1 EPHA4 STAU1 DLG4 TYROBP KMO NPTN CDK5 EIF2AK4 YTHDF1
GOBP_CELL_VOLUME_HOMEOSTASIS	0.0931899641577061	0.253983731029315	0.195789002148949	-0.468498568140281	-1.37311005550881	18	SLC12A7 CLN3 P2RX7 CLCN6 KCNMA1 LRRC8A ANO6 ABCB8 CCDC51
GOBP_PROSTANOID_BIOSYNTHETIC_PROCESS	0.0931899641577061	0.253983731029315	0.195789002148949	-0.469111209095844	-1.37490562867318	18	CBR1 DAGLB CD74 PTGDS SIRT1
GOBP_REGULATION_OF_PEPTIDYL_THREONINE_PHOSPHORYLATION	0.0934256055363322	0.254412345277629	0.191892240384838	-0.404186320983053	-1.33600502011088	30	S1PR2 PRKAG2 SPHK1 EIF4G1 SIRT2 TGFB1
GOBP_GTP_METABOLIC_PROCESS	0.0945945945945946	0.256826147845145	0.219250346703755	0.436153477437187	1.36856177557988	18	AK3 NME4 RHOQ NME6 GNAI3 OPA1
GOBP_ANTIGEN_PROCESSING_AND_PRESENTATION_OF_ENDOGENOUS_ANTIGEN	0.0947368421052632	0.256826147845145	0.191892240384838	-0.457022973891364	-1.38881183113234	21	ERAP2 TAP1 CD74 TAPBP HLA-E HLA-A HLA-F HFE HLA-DRB1 IDE ERAP1
GOBP_REGULATION_OF_MUSCLE_ORGAN_DEVELOPMENT	0.0947368421052632	0.256826147845145	0.191892240384838	-0.456917547544005	-1.38849145914474	21	SMAD3 NIBAN2 ACVR1 SIRT2 USP19 TGFB1
GOBP_RESPONSE_TO_GROWTH_HORMONE	0.0947368421052632	0.256826147845145	0.191892240384838	-0.457166129350516	-1.38924685520492	21	SRD5A1 PNPT1 SOCS2 JAK2 STAT5A STAT3 PTK2 PXN
GOBP_VESICLE_DOCKING_INVOLVED_IN_EXOCYTOSIS	0.0947368421052632	0.256826147845145	0.191892240384838	-0.44825616663851	-1.40002684328191	23	RAB8A YKT6 VPS11 VPS18 RAB10 CTBP2 SNPH RAB12 STXBP2 PLEK
GOBP_REGULATION_OF_RESPONSE_TO_WOUNDING	0.0947867298578199	0.256826147845145	0.181383128498408	-0.312562387967441	-1.2833279623642	83	EPHB2 GRN SERPING1 PRKCE SMAD3 SH2B3 ACTA2 TNF HPSE CEACAM1 USF1 MAP2K1 GIT1 RREB1 KLF4 UBASH3B MTOR PRKCD STK24 PTK2 EPHA4 TNFAIP3 F2R
GOBP_STRESS_ACTIVATED_PROTEIN_KINASE_SIGNALING_CASCADE	0.0949640287769784	0.257091941125998	0.172324344900946	-0.263961643396441	-1.2199923521536	179	NOD1 LGALS9 SMAD3 EIF2AK2 SPHK1 RIPK1 SCIMP TNF NOD2 MYD88 FCGR2B VEGFA GADD45B HDAC3 PTK2B TAOK2 MAP3K10 MAP2K1 DACT1 MAP2K2 MINK1 CRKL LTBR DUSP10 RELL2 EZR DUSP3 MAP3K12 SASH1 PRDX1 TRAF2 DNAJA1 ZFP36 NCOR1 TLR3 AIDA RIPK2 HIPK2 TRAF4 MAP3K11 ZC3H12A FOXM1 FAS AXIN1
GOBP_SYNAPSE_ASSEMBLY	0.0950819672131147	0.257196721311475	0.184706471207739	-0.335558837275676	-1.31945712940285	63	EPHB2 AGRN PLXNB2 EIF4G1 ABI3 NTNG2 FZD5 CRKL ZDHHC12 ARF6 COLQ FZD1 CLSTN1 SEMA4D LRFN4 CLSTN3 SLIT1 RAB29 DLG5 PLXND1 PDLIM5 AMIGO2
GOBP_NEGATIVE_REGULATION_OF_INTRACELLULAR_SIGNAL_TRANSDUCTION	0.0954838709677419	0.258068813623056	0.161978948883402	-0.237436897135264	-1.18878178574563	361	EPHB2 HEG1 DHX58 DUSP5 RELA IFI35 KCTD10 DAG1 BTN2A2 CD300A ATF3 MAD2L1BP RASA4B SH2B3 GBA PLGLB2 DUSP7 LILRB4 KPTN RIPK1 HSPB1 MAPK7 NUP62 STAT1 P2RX7 FLCN MUL1 CD74 GBP1 SRC VRK3 CD2AP CREB3 OPRL1 HDAC3 NLRP3 NMI ZNF385A DACT1 NDUFA13 SMPD1 HYAL2 MAPKBP1 PRNP LIMD1 DUSP10 EZR SZT2 DUSP3 CIT HYOU1 GPATCH3 TNFAIP1 SH3BP1 DAB2 SIRT1 DNAJA1 ESR1 PHB NCOR1 ABL1 NOC2L AIDA ZC3H12A SELENOS NPRL3 NF1 F…
GOBP_MORPHOGENESIS_OF_A_POLARIZED_EPITHELIUM	0.0957792207792208	0.258436700456651	0.183023938384487	-0.332526387569538	-1.28722063519634	57	FZD2 NKD1 ARHGEF19 TIAM1 DACT1 EZR DVL3 DVL2 FZD1 VANGL1 SH3BP1 DAB2 RAB10 SCRIB ABL1 RAC1 ACTB
GOBP_POSITIVE_REGULATION_OF_CELL_MORPHOGENESIS_INVOLVED_IN_DIFFERENTIATION	0.0957792207792208	0.258436700456651	0.183023938384487	-0.338012324972839	-1.28960807123202	55	EPHB2 S100A10 CALR TESK1 CRKL DAB2 CUL7 RREB1 ABL1 RAC1 ANKRD27 LRP8 BAIAP2 EPHA4 UNC13D P4HB
GOBP_GOLGI_TO_VACUOLE_TRANSPORT	0.0959860383944154	0.258779635073316	0.190023305279108	-0.458772199245198	-1.38170823035604	20	ANKFY1 CLN3 AP3D1 AP1G2 GAK SORT1 RBSN LAMP1
GOBP_ESTABLISHMENT_OR_MAINTENANCE_OF_CELL_POLARITY	0.0962099125364431	0.259060945273632	0.172324344900946	-0.272836988950862	-1.23297556489719	153	HSP90AB1 MYO18A DOCK7 GBF1 CYTH1 CCL4 DYNLT1 FBF1 NDC80 PTK2B ARHGEF11 CDC42BPB RHOB LLGL1 DCTN1 CRKL MAP4 AMOTL1 EZR ARF6 DOCK8 SH3BP1 RAB10 RHOC SCRIB SPN ARF4 NCKAP1L RAC1 BCAS3 ACTB NUMA1 SLC9A1 CTNNA1 UST DLG5 HTT PTK2 LMNA SAPCD2 MARK2 GATA3 RHOBTB1 CKAP5 GOLPH3 CYTH3 NEK3 RHOBTB2 PLK1
GOBP_MULTI_ORGANISM_REPRODUCTIVE_PROCESS	0.09625	0.259060945273632	0.158514105424824	-0.229041949636839	-1.17109498734572	473	ADCY7 CAPN2 PRLR USP42 BMPR2 MASTL HAVCR2 TTC21A FKBP4 PARP11 SSTR3 PLA2G4C FANCA BRCA2 LGALS9 BAX RNF114 E2F1 CCNYL1 CITED2 SLC26A6 BRD2 CALR CD38 GNPDA1 ALKBH5 MERTK TDRD7 SLC4A2 IGFBP7 ACVR1 SRC UBAP2L PIWIL4 APOL2 STX2 SMAD1 VEGFA NRIP1 SEPTIN4 SIRT2 KDM1B LHFPL2 ZNF628 PUM1 SPHK2 NDC80 PTK2B TESK1 AFF4 NECTIN2 RHBDD1 TTLL1 CRKL LNPEP ATP8B3 TBC1D20 CREM KPNA6 ADAMTS1 PICK1 ETV6 UBE2Q1 ZNF296…
GOBP_DEVELOPMENTAL_PIGMENTATION	0.096551724137931	0.259407103726879	0.188204146308491	-0.415533508987213	-1.35466147916756	27	BAX HPS6 BLOC1S3 HPS5 GNA11 AP3D1 HPS4 MITF ANKRD27 ZEB2
GOBP_POSITIVE_REGULATION_OF_G1_S_TRANSITION_OF_MITOTIC_CELL_CYCLE	0.0966101694915254	0.259407103726879	0.186432558434075	-0.393450607962123	-1.33254702626188	32	EIF4G1 CCND3 ADAMTS1 RRM2 ANKRD17 CDC6 MEPCE UBE2E2 CCND2 CPSF3 KMT2E STIL
GOBP_NEUROTRANSMITTER_SECRETION	0.0966183574879227	0.259407103726879	0.181383128498408	-0.323354550675431	-1.29540448848823	69	OTOF NAPA SNAP29 PIP5K1C P2RX7 STX2 PNKD SLC30A1 RPH3A ATP2A2 STX4 GIT1 VPS18 SCRIB CTBP2 NR4A1 NF1 SYT11 RAB3GAP1 STX11 SNPH SNAPIN KMO CDK5 DNAJC5
GOBP_REGULATION_OF_INTRACELLULAR_STEROID_HORMONE_RECEPTOR_SIGNALING_PATHWAY	0.0967213114754098	0.259468906652215	0.183023938384487	-0.343486124059021	-1.30253929169914	54	ZNF366 CALR VPS11 SRC PKN1 BRCA1 TRIM68 VPS18 MED1 DAB2 SIRT1 PHB NCOR1 ZBTB7A EP300
GOBP_AMINO_ACID_IMPORT_ACROSS_PLASMA_MEMBRANE	0.096830985915493	0.259548621207011	0.190023305279108	-0.450697383383587	-1.38285330466584	22	SLC3A2 NTSR1 TNF SLC7A1 SLC1A4 SLC36A1
GOBP_CELL_CYCLE_PHASE_TRANSITION	0.0969387755102041	0.25962315619317	0.159646701919906	-0.235380239289471	-1.18809705404947	388	CDK18 AMBRA1 BRD7 FBXL8 CUL1 ATF5 MASTL BTN2A2 CDKN1A SLFN11 FBXO6 PML MAD2L1BP RAD9A E2F1 DBF4B EIF4G1 TIMELESS CCND3 RCC2 CDK17 CRADD DCUN1D3 KLF11 UBE2S ACVR1 DOT1L LATS2 CDKN2C CDK2AP2 INTS3 SIRT2 PSME2 TPRA1 NDC80 INIP TAOK2 PSME1 CDKN1C DACT1 ATRIP SENP2 FBXL6 POLE PPME1 MELK BRCA1 ADAMTS1 TAF10 CIT FBXL12 PRPF19 CHEK1 RAD51B CCNJ RBBP8 TP53 GFI1B CHFR KLF4 MAP3K11 ZNF16 ESPL1 RRM2 FOXM1 PK…
GOBP_REGULATION_OF_TOLL_LIKE_RECEPTOR_SIGNALING_PATHWAY	0.0970873786407767	0.259806785711427	0.181383128498408	-0.337001663544603	-1.29354337491158	56	IRF7 IFI35 CD300A RSAD2 NOD2 TICAM2 WDFY1 IRF1 OTUD4 ESR1 TLR3 NR1H3 IRF4 CD300LF GRAMD4 TNFAIP3 LILRA2 CYBA
GOBP_REGULATION_OF_FATTY_ACID_METABOLIC_PROCESS	0.0971993410214168	0.259892142467479	0.183023938384487	-0.353889587845839	-1.31771550901173	49	PRKAG2 IRS1 EIF6 PDK4 CD74 NR1H2 CEACAM1 SLC45A3 TRIB3 BRCA1 ETFBKMT PANK2 SIRT1 NCOR1 CPT1A NR1H3 WDTC1 SREBF1 ACADVL
GOBP_MITOCHONDRIAL_TRANSPORT	0.0972818311874106	0.259898620604391	0.169570644405628	-0.267075304747086	-1.22534001174724	163	CNP NMT1 BOK TIMM10 SLC25A30 BAX SLC35F6 TOMM40L SREBF2 BAK1 VPS11 MUL1 HAX1 SLC25A24 FZD5 ATG13 MAIP1 HPS4 NDUFA13 TOMM34 PMAIP1 CPT2 SAE1 TP53 GZMB STARD3 CPT1A SLC9A1 VDAC2 SLC25A20 ATP5F1D MICALL2 NOL3 SREBF1 RHOU PDCD5 AIP CHCHD10 TIMM17A ATP5F1B
GOBP_MORPHOGENESIS_OF_AN_EPITHELIAL_SHEET	0.0974789915966387	0.260115342248996	0.184706471207739	-0.38785547935176	-1.35417023104802	36	PHACTR4 DAG1 MRTFA CEACAM1 CD151 DVL2 ITGA5 RHOC RREB1 MTOR HOXB4 NOTCH2 TOR1A SOS1
GOBP_STEROID_HORMONE_MEDIATED_SIGNALING_PATHWAY	0.0975232198142415	0.260115342248996	0.176694268938498	-0.302083344031345	-1.27580199146488	97	ZNF366 FKBP4 CALR VPS11 SRC PKN1 TADA3 ARID1A JAK2 BRCA1 SAFB TRIM68 VPS18 RXRB PPARGC1B ZMIZ1 MED1 DAB2 SIRT1 ESR1 PHB NCOR1 ZBTB7A EP300 ESRRA DDX54 PAQR7 DAXX YWHAH KMT2D NCOR2
GOBP_NEGATIVE_REGULATION_OF_CYTOKINE_PRODUCTION_INVOLVED_IN_INFLAMMATORY_RESPONSE	0.0976909413854352	0.260277436824218	0.190023305279108	-0.484990149810532	-1.38967820636089	16	EPHB2 ADCY7 LILRB4
GOBP_MITOCHONDRION_ORGANIZATION	0.0977443609022556	0.260277436824218	0.157402899305283	-0.23224177806894	-1.18015170891009	420	CNP AMBRA1 NMT1 STAT2 BOK PNPT1 TIMM10 SCO2 BAX SLC35F6 POLDIP2 GBA IFIT2 TYMP TOMM40L SLC25A33 WDR81 IFI6 SREBF2 BAK1 TNFSF10 P2RX7 VPS11 FLCN MUL1 HAX1 MT-ND6 HMGCL MT-ND1 FZD5 ATG13 MICOS13 MAIP1 LONP1 HPS4 COX14 ATAD3B NDUFA13 ATP13A2 NECTIN2 NDUFC1 TOMM34 ATG4D KAT2A MAP1LC3B2 LIG3 PMAIP1 SIRT5 MYO19 PRIMPOL COA3 SAE1 PANK2 MPV17 NDUFS7 PHB SQSTM1 TP53 TFRC ULK2 ADCK1 HIGD2A GZMB EP300 SURF1…
GOBP_RNA_DECAPPING	0.0978260869565217	0.26028153955809	0.191892240384838	-0.469964678340752	-1.35196003226854	17	PATL1 DCP1A PATL2 DXO EDC4 ZFP36
GOBP_NERVOUS_SYSTEM_PROCESS	0.0981132075471698	0.260831672152427	0.157402899305283	-0.233187193346866	-1.18458744552672	422	EPHB2 OTOF RABGGTA LDLR OR52K2 STAC3 RTP4 PGAP1 S1PR2 SCARB2 DAG1 PDE4A TIMM10 OR52K1 TPP1 NTSR1 FZD2 P2RX4 GBA TYMP CLN3 CPEB3 LGMN TNF TNFRSF21 P2RX7 RIC8A SRC CTNS GCH1 DIAPH1 PDE6D OPA3 SERPINF1 TNNT1 DLGAP4 OPRL1 PNKD CDH23 PTK2B EML2 KCNA2 ZNF385A DCTN1 MYCBP2 RDH5 TNFRSF1B EIF4A3 GNB1 AMFR NCSTN KAT2A PRNP BBS7 CX3CR1 TMTC4 GIT1 NSUN5 CYFIP1 SLC1A4 ITGA5 TRPV2 HPS1 ABL1 MC1R HIPK2 ITGA2 EP…
GOBP_TRICARBOXYLIC_ACID_CYCLE	0.0984455958549223	0.261381169833081	0.186432558434075	-0.423198180575382	-1.36581599881633	26	OGDH IDH3A ACO2 IDH2 DLST DLAT SDHB SDHAF2 DHTKD1 IREB2 IDH1 MRPS36
GOBP_DNA_DEPENDENT_DNA_REPLICATION	0.0986547085201794	0.261381169833081	0.172324344900946	-0.282530229136984	-1.25389108859569	131	SAMHD1 SLFN11 BRCA2 FAM111A DBF4B POLD1 TIMELESS DDX23 FBH1 TERF2 SMARCAL1 SENP2 HELB POLE LIG3 RECQL5 PRIMPOL WRNIP1 POLG WIZ MCM10 TONSL METTL4 ALYREF MGME1 PCNA MCM6 CDK2 POLB RFC5 MCM4 CDT1 ZPR1 CDC6 RECQL4 INO80 MCM2 RFC2 MUS81 POLE2 UPF1 POLQ SIRT7 MCM3 GMNN DNAJA3 FEN1 CIZ1
GOBP_POSITIVE_REGULATION_OF_CELLULAR_CARBOHYDRATE_METABOLIC_PROCESS	0.0986622073578595	0.261381169833081	0.183023938384487	-0.389415770487862	-1.34380263940781	34	P2RY6 PRKCE NTSR1 IRS1 SRC SLC45A3 KAT2A PMAIP1 SIRT1 INSR SORBS1
GOBP_HOMEOSTASIS_OF_NUMBER_OF_CELLS	0.0987482614742698	0.261381169833081	0.165656695205483	-0.255232316470736	-1.21110182083653	220	ISG15 LGALS9 MAFB BAX KLF13 SH2B3 GBA CITED2 ADAR STAT1 GATA2 MERTK BAK1 P2RX7 CD74 PKN1 UBAP2L CSF1 VEGFA DNASE2 SEPTIN4 RIPK3 JAK2 HMOX1 KLF2 LGALS2 NCSTN TNFSF13B CX3CR1 CCR4 PMAIP1 PRDX1 MED1 ZFP36 SKIL ZBTB7A ABL1 HIPK2 ADA INPP5D ZNF16 NCKAP1L FAS CORO1A EXT1 STAT3 POLB SMAP1 EZH2 TNFAIP3 LDB1 ALAS1 RHAG F2R CEBPG LPCAT3 SLC11A2 GATA3
GOBP_HISTONE_H3_K14_ACETYLATION	0.0987654320987654	0.261381169833081	0.188204146308491	-0.463447305543427	-1.37218611860552	19	YEATS2 SGF29 TADA3 KAT2A SIRT1
GOBP_POSITIVE_REGULATION_OF_AXONOGENESIS	0.0988467874794069	0.261381169833081	0.181383128498408	-0.355002744424441	-1.31319311886272	46	BMPR2 PLXNB2 SEMA5A VEGFA TIAM1 DISC1 MAP2K1 PLXNA4 CYFIP1 SKIL TRPV2 SEMA7A SEMA4D
GOBP_CELLULAR_RESPONSE_TO_LIGHT_STIMULUS	0.0988835725677831	0.261381169833081	0.178219874951973	-0.316695705109089	-1.28203265865377	79	NMT1 CDKN1A DDB2 BAX POLD1 BAK1 POLH RHBDD1 SMPD1 HYAL2 ATF4 CHEK1 SIRT1 TP53 NOC2L MC1R EP300 RUVBL2 PCNA PRKCD SDE2 TENT2 SLC24A4 EIF2AK4 N4BP1 INO80 ERCC4 OPN3
GOBP_REGULATION_OF_HISTONE_MODIFICATION	0.0993975903614458	0.262526101149921	0.172324344900946	-0.278972823670678	-1.24401466596077	139	BRD7 YEATS2 DNMT1 SGF29 GATA2 FLCN PRKD2 NFYA RPS6KA4 MLLT6 VEGFA TADA3 SPHK2 MTHFR CAMK1 KAT2A MCRS1 BRCA1 PHF1 RNF40 PHF19 CHEK1 C6orf89 SIRT1 OTUB1 ZNF304 TP53 KANSL3 NOC2L
GOBP_REGULATION_OF_MONOCYTE_DIFFERENTIATION	0.099644128113879	0.262963284437115	0.188204146308491	-0.491209606412607	-1.39383758208909	15	IRF7 CD74 CSF1 INPP5D CD4 HLA-DRB1 CDK6 ACIN1 FES
GOBP_CD4_POSITIVE_ALPHA_BETA_T_CELL_ACTIVATION	0.1	0.263688058489033	0.176694268938498	-0.31891937026492	-1.29757227820313	80	CD83 CTSL SOCS1 LGALS9 RSAD2 LGALS9C NLRP3 CD274 LOXL3 IL12RB1 SPN RIPK2 CD86 ZC3H12A NCKAP1L NFKBID MTOR RUNX1 STAT3 CBFB IRF4 HLA-DRB1 LGALS9B CD81 RARA GATA3
GOBP_PROTEIN_AUTOPHOSPHORYLATION	0.100145137880987	0.263856426592276	0.16823816568964	-0.27076281511526	-1.2346541370971	161	EIF2AK2 ERBB2 RIPK1 PDGFRB SRC ENG PRKD2 VEGFA NLK ATG13 RIPK3 PTK2B TAOK2 TESK1 MAP3K10 MAP2K2 JAK2 ATP13A2 DAPK3 HTATIP2 MINK1 CSF1R MELK MAP3K12 MAPKAPK3 ATG101 MVP ABL1 ULK2 MAP3K11 INSR ACE MTOR TRIM28 VRK2 STK24 CSK PTK2 EPHA4 CHEK2 MARK2 STK10 SIK2 PAK1 SMG1 CDK12 CDK5 FGR EIF2AK4
GOBP_RESPONSE_TO_PURINE_CONTAINING_COMPOUND	0.100638977635783	0.264942515333131	0.176694268938498	-0.315887497141425	-1.27286978494084	75	P2RY6 SRD5A1 PNPT1 TRPM4 P2RX4 SLC26A6 STAT1 P2RX7 XRN1 PTK2B HSPA5 TMEM38A EZR RYR1 CHEK1 PPARGC1B
GOBP_CELLULAR_RESPONSE_TO_UV	0.100813008130081	0.26504269724084	0.178219874951973	-0.325693578111455	-1.29267291875172	67	CDKN1A DDB2 BAX POLD1 BAK1 POLH RHBDD1 SMPD1 HYAL2 ATF4 CHEK1 SIRT1 TP53 NOC2L MC1R EP300 RUVBL2 PCNA PRKCD SDE2 EIF2AK4 N4BP1 INO80 ERCC4 OPN3
GOBP_POSITIVE_REGULATION_OF_OSTEOBLAST_DIFFERENTIATION	0.100840336134454	0.26504269724084	0.181383128498408	-0.386757165024026	-1.35033554352617	36	BMPR2 IFITM1 TENT5A ACVR1 SMAD1 ATRAID JUND
GOBP_REGULATION_OF_NON_CANONICAL_WNT_SIGNALING_PATHWAY	0.101423487544484	0.266152084481954	0.186432558434075	-0.490386970033402	-1.3915033005792	15	RNF213 NKD1 TIAM1 DACT1 DAB2 ABL1
GOBP_REGULATION_OF_CD4_POSITIVE_ALPHA_BETA_T_CELL_DIFFERENTIATION	0.101472995090016	0.266152084481954	0.178219874951973	-0.371834779880671	-1.32828386868674	39	CD83 SOCS1 LGALS9 NLRP3 LOXL3 IL12RB1 RIPK2 CD86 ZC3H12A NCKAP1L NFKBID RUNX1 CBFB IRF4 HLA-DRB1 RARA GATA3 RC3H2 RUNX3
GOBP_DENDRITE_DEVELOPMENT	0.101515151515152	0.266152084481954	0.170932335370056	-0.27952454167918	-1.23815379256044	134	EPHB2 SRGAP2 GORASP1 CPEB3 SRGAP2C ABI3 TAOK2 CAMK1 DISC1 TRAPPC4 MINK1 CRKL RERE ARF6 CYFIP1 CUL7 BTBD3 ABL1 PACSIN1 CFL1 SEMA4D ARF4 IQSEC1 ANKRD27 PHACTR1 YWHAH LRP8 NEURL1 DLG5 BAIAP2 EZH2 LZTS3 EPHA4 PDLIM5 DLG4 SLC11A2 MAP1S CDC20 CDK5 MFSD2A MAP1A
GOBP_CELLULAR_RESPONSE_TO_INORGANIC_SUBSTANCE	0.101644245142003	0.266152084481954	0.169570644405628	-0.279954927625195	-1.24246170057607	131	ADCY7 MT2A HSF1 RASA4B P2RX4 LGMN CALR TIMELESS CAPN3 MT1F SERPINF1 SLC25A24 JUND HSPA5 EIF4A3 ATP13A2 SMPD1 HMOX1 NCSTN PRNP ATF4 RYR1 TRAF2 FOSB PKD2 SYT11 MT1E ALAD CDK2 DAXX TRPM2 HFE ECT2 DLG4 SLFN14 GPLD1 BMP6 NCF1 JUNB CDH1 AKR1C3 APP NFE2L2 CLIC4 CCNA2 HVCN1 DDI2 TIGAR B2M CPNE8 CEBPA MTF1 FOS
GOBP_CYTOKINETIC_PROCESS	0.101694915254237	0.266152084481954	0.181383128498408	-0.389446059740828	-1.31898433575939	32	KLHDC8B NUP62 ALKBH4 CHMP5 CHMP1A PLEC ECT2 CNTROB CHMP2A RACGAP1 ARF1 VPS4A SNX33 CHMP2B CHMP6 PDCD6IP ANLN
GOBP_NEGATIVE_REGULATION_OF_TELOMERE_MAINTENANCE_VIA_TELOMERE_LENGTHENING	0.101754385964912	0.266152084481954	0.184706471207739	-0.451741800380013	-1.37276328067901	21	TENT4B SLX4 SRC TINF2 XRN1 TERF2 EXOSC10
GOBP_RESPONSE_TO_X_RAY	0.101851851851852	0.266192521023439	0.213927855492356	0.403511041578751	1.35467978411958	23	ERCC6 XRCC5 ERCC8 IKBIP ATM LIG4 MSH2 TP53BP1 NUCKS1 NIPBL THBD SFRP2 XRCC4 XRRA1
GOBP_POSITIVE_REGULATION_OF_NUCLEOCYTOPLASMIC_TRANSPORT	0.102141680395387	0.266735232955291	0.178219874951973	-0.353612916136453	-1.30805199538452	46	JUP GAS6 HSP90AB1 SMAD3 HDAC3 CAMK1 TGFB1 JAK2 HYAL2 TCF7L2 ZC3H12A PRKCD TRIM28 ECT2 RBM22 NCBP2 KHDRBS1 ZPR1
GOBP_ALCOHOL_BIOSYNTHETIC_PROCESS	0.102362204724409	0.266972659618216	0.173747838999571	-0.309269345732493	-1.28508352907442	89	P2RY6 NTSR1 SPHK1 GBA SPTLC2 IPPK PCK2 ITPKC GCH1 ACLY ACER2 SPHK2 PTK2B CES1 PCBD1 QDPR PMVK DAB2 MVD DHDDS LSS IP6K2 SREBF1 HSD17B7 LPCAT3 HMGCS1 BMP6 ARV1
GOBP_MONOSACCHARIDE_CATABOLIC_PROCESS	0.102430555555556	0.266972659618216	0.183023938384487	-0.402775166526234	-1.32767943648091	29	GALM PFKP GALE FOXK1 FUT4 GLB1 TP53 FOXK2 GALK1 PFKL ENO1
[truncated: 2,001 more rows]
