# Supplementary material for: Multi-omics analysis reveals COVID-19 vaccine induced attenuation of inflammatory responses during breakthrough disease
Source: Nat Commun. 2024 Apr 22;15:3402. doi: 10.1038/s41467-024-47463-6 (PMC11035709; doi:10.1038/s41467-024-47463-6)
Supplement: Supplementary file 13 — Source Data [file 41467_2024_47463_MOESM13_ESM.zip › source_data/Figure6d_6e_sup6_follow_up_cytokines_ChAdOx_vs_MenACWY.txt]

Figure 6d, e, supplementary 6				Luminex	Luminex	Luminex	Luminex	Luminex	Luminex	Luminex	Luminex	Luminex	Luminex	Luminex	Luminex	Luminex	Luminex	Luminex	Luminex	Luminex	Luminex	Luminex	Luminex	MSD	MSD	MSD	MSD	MSD	MSD	MSD	MSD	MSD	MSD
	Timepoint	PCR	Vaccine	sCD40L	G.CSF	GM.CSF	IFNg	IL1b	IL2	IL3	IL4	IL5	IL6	IL8	IL10	IL12p70	IL13	IL17A	IL18	IP10	MCP.1	TNFa	VEGF.A	IFNg	IL1B	IL2	IL4	IL6	IL8	IL10	IL12p70	IL13	TNFa
49	D0	pos	ChAdox1 nCoV-19	4653.73	18.54	1.28	0.64	0.80	0.32	0.64	0.59	1.35	0.82	1.09	1.28	1.60	3.69	0.64	6.84	128.64	349.96	7.68	184.85	4.25	0.32	0.31	0.01	0.87	3.04	0.09	0.47	2.11	1.25
49	CT	pos	ChAdox1 nCoV-19	4696.09	33.94	1.28	0.64	0.80	0.32	0.64	0.71	1.52	0.32	2.44	1.28	1.60	13.49	0.64	17.90	1256.93	393.57	11.87	330.16	17.05	0.32	0.28	0.11	0.75	7.43	0.24	0.51	2.11	2.37
49	CT+7	pos	ChAdox1 nCoV-19	6813.69	31.85	1.28	0.64	0.80	0.32	0.64	1.46	2.12	0.45	1.22	1.28	1.60	26.89	0.64	36.12	590.00	343.76	12.68	383.00	8.57	0.32	0.10	0.11	0.74	3.80	0.21	0.45	2.11	1.64
50	D0	pos	ChAdox1 nCoV-19	1161.91	33.27	1.28	0.64	8.68	0.32	0.64	0.33	0.28	0.32	1.00	1.28	1.60	15.52	0.64	0.32	66.01	159.53	3.20	228.83	2.51	0.32	0.45	0.00	0.42	3.16	0.19	0.42	0.44	0.84
50	CT	pos	ChAdox1 nCoV-19	5350.56	30.04	1.28	0.64	10.52	0.48	0.64	0.59	0.75	0.32	1.07	0.90	1.60	38.83	0.64	12.87	119.46	209.87	11.86	375.89	6.70	0.32	0.45	0.01	0.47	3.91	0.24	0.40	1.29	1.21
50	CT+7	pos	ChAdox1 nCoV-19	4627.46	18.54	1.28	0.64	8.67	0.32	0.64	0.34	0.89	0.32	1.21	0.82	1.60	33.77	0.64	2.28	120.72	181.24	6.38	339.11	3.74	0.32	0.45	0.01	0.32	4.01	0.23	0.36	1.60	1.20
56	D0	pos	MenACWY	3038.31	36.75	1.28	0.64	0.80	0.32	0.64	0.27	0.65	0.32	1.34	1.28	1.60	3.69	0.64	45.35	93.44	257.89	0.34	13.51	2.26	0.32	0.15	0.02	0.18	4.67	0.20	0.20	1.78	1.38
56	CT	pos	MenACWY	7317.26	18.94	1.28	0.64	0.80	0.32	0.64	0.34	0.59	0.82	0.71	1.28	1.60	13.49	0.64	75.16	551.32	339.67	5.07	31.84	9.40	0.32	0.07	0.01	1.20	2.47	0.24	0.08	2.11	1.55
56	CT+7	pos	MenACWY	5088.76	7.08	1.28	0.64	0.80	0.32	0.64	0.32	1.19	0.32	0.24	1.28	1.60	3.20	0.64	44.48	141.88	297.27	3.24	35.54	2.28	0.32	0.04	0.00	0.45	2.07	0.20	0.09	2.11	1.02
57	D0	pos	MenACWY	1386.65	17.76	1.28	0.64	0.80	0.32	0.64	0.62	0.09	0.32	2.68	1.28	1.60	3.69	0.64	0.32	238.09	256.81	3.73	296.00	3.20	0.32	0.45	0.01	0.25	10.46	0.07	0.11	0.67	1.49
57	CT	pos	MenACWY	9923.29	20.84	1.28	0.64	0.80	0.32	0.64	0.96	0.86	0.32	2.24	1.28	1.60	19.48	0.64	0.32	408.10	315.31	11.03	318.64	3.20	0.32	0.45	0.01	0.32	8.95	0.10	0.04	1.13	1.64
57	CT+7	pos	MenACWY	11150.16	13.42	1.28	0.64	0.80	0.32	0.64	0.96	0.75	0.32	1.65	1.28	1.60	23.25	0.64	0.32	164.63	348.62	8.52	347.47	1.68	0.32	0.45	0.00	0.32	6.31	0.05	0.04	1.14	1.44
58	D0	pos	MenACWY	3788.25	44.34	1.28	0.64	0.80	0.32	0.64	0.21	1.46	0.32	4.79	1.28	4.27	26.78	0.64	26.15	148.45	476.49	9.79	321.77	3.86	0.32	4.83	0.01	0.60	8.95	0.14	0.22	1.19	1.46
58	CT	pos	MenACWY	7958.33	32.56	1.28	0.64	0.80	0.32	0.64	0.53	1.97	0.32	12.95	0.15	95.51	26.89	0.64	61.76	900.16	842.99	20.70	256.49	12.44	0.32	6.19	0.02	0.49	20.15	0.45	0.22	1.29	2.63
58	CT+7	pos	MenACWY	12881.56	28.98	1.28	0.64	0.80	0.32	0.64	1.02	1.92	0.32	30.25	1.28	113.14	56.14	0.64	52.13	371.45	523.19	19.91	505.91	4.44	0.32	5.38	0.01	0.47	42.81	0.25	0.32	1.68	1.97
59	D0	pos	ChAdox1 nCoV-19	1217.65	33.24	1.28	0.64	102.48	0.32	0.64	1.82	0.86	0.32	0.35	1.28	1.60	17.55	0.64	31.92	186.37	457.16	5.51	182.17	3.16	0.32	0.45	0.01	0.88	9.59	0.13	0.17	2.11	1.15
59	CT	pos	ChAdox1 nCoV-19	11629.45	42.99	1.28	0.64	105.58	0.32	0.64	2.01	1.19	0.32	0.31	1.28	1.60	21.40	0.64	66.00	242.71	467.21	6.39	244.77	7.35	0.32	0.45	0.11	0.50	5.93	0.11	0.10	2.11	1.36
59	CT+7	pos	ChAdox1 nCoV-19	12132.91	27.50	1.28	0.64	97.95	0.32	0.64	2.19	1.08	0.32	0.04	1.28	1.60	27.79	0.64	41.78	180.82	374.38	5.73	269.09	4.33	0.32	0.45	0.11	0.35	4.68	0.15	0.10	2.11	1.41
60	D0	pos	ChAdox1 nCoV-19	334.85	11.36	1.28	0.64	0.80	0.32	0.64	0.96	0.33	0.32	1.63	1.28	1.60	3.20	0.64	25.28	112.53	335.31	3.20	169.49	4.19	0.32	0.08	0.11	0.30	4.89	0.17	0.16	2.11	0.92
60	CT	pos	ChAdox1 nCoV-19	9824.99	32.55	1.28	8.62	0.72	0.32	0.64	1.70	11.46	0.25	12.73	1.13	1.60	82.73	0.22	157.91	282.35	522.66	36.02	275.83	56.99	0.32	0.28	0.11	0.73	16.21	0.24	0.21	0.20	1.82
60	CT+7	pos	ChAdox1 nCoV-19	13743.79	35.39	1.28	5.74	6.50	0.38	0.64	2.68	1.97	1.40	3.83	2.40	5.04	94.34	4.13	187.34	187.10	433.42	37.52	459.99	11.97	0.32	0.14	0.01	0.66	3.38	0.23	0.19	0.62	1.29
61	D0	pos	MenACWY	15822.00	29.70	1.28	4.78	0.02	0.32	0.64	0.59	2.20	0.32	8.86	3.30	1.60	40.50	0.22	147.67	418.22	350.73	26.15	116.87	16.16	0.32	0.15	0.01	0.43	11.66	0.36	0.17	2.11	1.40
61	CT	pos	MenACWY	11177.67	26.06	1.28	0.63	0.80	0.32	0.64	0.21	1.86	0.32	6.60	2.49	1.60	26.89	0.64	208.44	1838.02	326.36	23.05	92.49	22.75	0.32	0.11	0.02	0.58	13.01	0.54	0.17	2.11	2.15
61	CT+7	pos	MenACWY	12575.81	15.43	1.28	0.64	0.80	0.32	0.64	0.32	1.19	0.32	4.41	1.42	1.60	24.15	0.64	149.17	412.42	294.41	17.54	103.01	17.53	0.32	0.45	0.11	0.36	8.17	0.38	0.45	2.11	1.67
62	D0	pos	MenACWY	10152.92	14.21	1.28	0.64	0.80	0.32	0.64	0.21	1.13	1.11	2.06	13.15	1.60	40.43	0.64	38.12	205.69	381.04	8.10	159.00	3.30	0.32	0.22	0.11	1.25	6.67	0.19	0.13	2.11	1.48
62	CT	pos	MenACWY	10064.88	37.48	1.28	0.64	0.80	0.32	0.64	0.21	1.80	2.01	6.03	16.00	1.60	51.55	0.64	63.92	1569.57	435.31	13.10	132.10	16.37	0.32	0.35	0.11	1.33	12.71	0.40	0.05	2.11	1.87
62	CT+7	pos	MenACWY	16649.65	34.67	1.28	0.64	0.72	0.32	0.64	0.46	1.30	6.75	6.37	19.21	1.60	65.04	1.30	125.49	878.59	504.16	17.93	143.77	93.09	0.32	0.38	0.11	1.67	14.19	3.15	0.36	0.83	2.50
63	D0	pos	MenACWY	11603.78	28.25	1.28	0.64	0.80	0.32	0.64	0.46	0.75	0.32	5.25	1.28	1.60	194.70	0.64	28.86	245.67	712.64	49.32	178.71	5.36	0.32	2.12	0.01	0.33	14.27	0.23	0.58	0.99	1.24
63	CT	pos	MenACWY	16488.33	98.21	1.28	6.01	3.98	0.18	0.64	0.65	0.75	2.12	6.30	1.51	1.60	273.83	0.64	497.72	1621.76	1060.84	64.94	268.89	28.92	0.41	0.94	0.02	0.53	11.65	0.48	0.59	0.81	1.60
63	CT+7	pos	MenACWY	12920.12	26.80	1.28	0.64	0.80	0.32	0.64	0.59	0.57	0.32	1.56	1.28	1.60	323.49	0.64	40.30	297.09	476.48	69.47	212.10	4.61	0.32	1.38	0.01	0.26	4.58	0.20	0.64	1.14	1.13
64	D0	pos	ChAdox1 nCoV-19	3230.86	28.92	1.28	0.64	0.80	0.32	0.64	0.84	1.58	0.86	2.05	1.28	1.60	15.52	0.64	11.90	200.37	418.35	9.36	229.64	3.34	0.32	0.27	0.03	0.76	4.64	0.25	0.08	1.55	1.20
64	CT	pos	ChAdox1 nCoV-19	4510.62	87.23	1.28	8.16	0.80	0.32	0.64	0.90	1.52	15.76	1.65	0.31	1.60	28.68	0.67	33.67	2204.54	374.10	24.60	248.55	48.77	0.32	0.27	0.03	4.95	3.55	0.44	0.05	0.86	1.86
64	CT+7	pos	ChAdox1 nCoV-19	9576.33	44.00	1.28	0.63	0.02	0.35	0.36	1.39	1.69	2.49	7.89	1.28	1.60	33.85	2.48	165.01	272.87	441.67	23.82	240.40	2.79	0.41	0.18	0.02	0.43	11.16	0.17	0.04	0.25	1.26
65	D0	pos	MenACWY	2532.29	15.43	1.28	0.64	0.80	0.32	0.64	0.46	0.80	0.32	5.27	1.28	3.47	3.20	0.64	44.31	666.75	439.19	15.13	68.32	9.52	0.32	0.49	0.03	0.12	11.85	0.36	0.24	0.86	2.08
65	CT	pos	MenACWY	6000.41	28.97	1.28	0.64	0.80	0.32	0.64	0.65	0.70	0.41	6.85	0.99	10.62	4.18	0.64	56.82	721.32	684.10	16.74	111.65	16.48	0.34	0.31	0.03	0.68	12.23	0.66	0.19	0.32	2.83
65	CT+7	pos	MenACWY	6901.63	20.04	1.28	0.64	0.80	0.32	0.64	0.59	0.59	0.32	10.37	1.28	6.16	13.49	0.66	37.16	519.29	456.69	12.89	144.90	7.04	0.26	0.46	0.04	0.07	13.01	0.26	0.26	0.50	1.84
85	D0	pos	MenACWY	15173.07	47.71	1.28	0.64	8.98	0.18	0.64	1.21	2.49	0.32	7.15	10.76	1.60	35.55	0.64	89.51	72.56	384.43	16.73	230.21	3.77	0.32	0.07	0.02	0.26	9.30	0.21	0.11	2.11	1.16
85	CT	pos	MenACWY	10354.63	73.62	1.28	0.64	9.60	0.10	0.64	1.15	3.13	0.33	7.75	12.58	1.60	35.51	0.22	257.97	666.07	354.25	29.22	176.32	12.42	0.32	0.45	0.01	0.85	12.34	0.54	0.61	2.11	2.41
66	D0	pos	MenACWY	5400.82	44.62	1.28	0.64	0.80	0.32	0.64	0.32	0.15	1.42	43.23	1.28	1.60	9.61	0.64	28.46	93.03	353.03	13.36	133.53	8.89	0.32	0.19	0.07	0.89	14.51	0.30	0.12	1.04	1.46
66	CT	pos	MenACWY	5233.26	17.97	1.28	3.41	0.80	0.32	0.64	0.32	0.57	0.57	29.00	6.07	1.60	3.20	0.57	46.82	372.32	316.85	16.51	80.21	77.19	0.32	0.44	0.01	1.01	14.23	1.65	0.14	1.69	2.04
66	CT+7	pos	MenACWY	7629.76	26.47	1.28	0.59	4.25	0.32	0.64	0.32	0.15	0.98	38.61	1.28	1.60	15.15	5.37	53.74	257.32	268.95	24.71	122.56	23.19	0.32	0.29	0.03	0.80	10.38	0.46	0.29	1.49	1.68
67	D0	pos	MenACWY	3275.34	46.15	1.28	0.09	4.11	0.32	0.64	0.32	4.58	2.73	5.97	1.28	18.85	36.51	1.09	47.07	90.19	525.08	19.32	55.20	3.25	0.32	0.45	0.03	1.77	9.96	23.80	0.17	2.11	1.59
67	CT	pos	MenACWY	3352.29	38.26	13.97	14.81	2.01	0.32	0.64	0.84	3.74	0.32	8.39	1.28	76.71	98.59	0.64	82.32	223.93	249.13	76.37	21.22	17.27	0.32	0.45	0.01	0.45	7.11	27.10	0.13	2.11	1.82
67	CT+7	pos	MenACWY	6206.60	26.16	52.69	15.99	3.44	0.32	0.64	2.26	4.53	0.17	8.62	1.28	74.90	108.33	0.81	77.52	177.12	313.20	90.11	37.49	3.54	0.32	0.45	0.01	0.73	3.97	23.77	0.19	2.11	1.61
68	D0	pos	MenACWY	4692.49	41.45	1.28	1.04	0.80	0.32	0.64	2.09	0.78	0.84	6.37	1.28	1.60	6.83	0.64	43.66	71.42	564.24	1.07	408.91	3.17	0.32	0.22	0.06	0.54	17.67	0.59	0.20	0.38	1.14
68	CT	pos	MenACWY	4350.57	37.27	1.28	0.64	0.80	0.32	0.64	0.74	0.33	0.17	6.74	1.53	1.60	3.20	0.64	71.12	681.71	718.37	5.47	294.30	18.17	0.32	0.45	0.05	0.82	18.06	0.92	0.09	2.11	1.96
68	CT+7	pos	MenACWY	4821.56	41.93	1.28	8.09	0.80	0.32	0.64	3.51	0.32	0.32	5.00	1.28	1.60	10.51	0.64	88.86	126.83	503.65	11.29	515.91	3.94	0.32	0.15	0.03	0.34	13.90	0.85	0.09	2.11	1.12
69	D0	pos	ChAdox1 nCoV-19	544.26	11.65	1.28	0.64	0.80	0.32	0.64	0.32	2.79	0.40	7.41	1.28	1.60	3.20	1.09	58.10	90.62	335.62	10.35	138.73	6.57	0.32	0.14	0.02	3.80	13.39	0.28	0.21	1.00	1.62
69	CT	pos	ChAdox1 nCoV-19	671.52	15.06	1.28	0.64	0.80	0.32	0.64	0.32	1.52	1.93	8.12	1.28	1.60	3.20	0.64	65.32	83.37	244.31	13.57	152.31	7.89	0.32	0.45	0.02	5.50	17.11	0.21	0.11	3.46	1.61
69	CT+7	pos	ChAdox1 nCoV-19	1036.72	7.18	1.28	0.64	0.80	0.32	0.64	0.32	2.45	3.32	12.37	1.28	1.60	3.20	0.64	66.65	99.24	374.10	8.45	191.26	6.57	0.32	0.45	0.02	5.00	19.06	0.25	0.12	2.68	1.73
70	D0	pos	ChAdox1 nCoV-19	2639.14	22.02	1.28	0.64	0.80	0.32	0.64	0.05	0.32	0.32	2.73	1.28	1.60	3.20	0.64	116.68	62.65	234.10	11.76	145.77	3.52	0.32	0.45	0.03	0.34	6.93	0.33	0.22	0.96	1.37
70	CT	pos	ChAdox1 nCoV-19	2849.11	8.69	1.28	0.64	0.80	0.32	0.64	0.32	0.15	0.32	1.93	1.67	1.60	3.20	0.64	150.29	220.01	233.30	14.04	150.10	5.92	0.12	0.45	0.01	0.38	4.30	0.61	0.03	0.66	1.34
70	CT+7	pos	ChAdox1 nCoV-19	2306.73	7.95	1.28	0.64	0.80	0.32	0.64	0.32	0.34	0.32	0.76	1.28	1.60	3.20	0.64	100.21	94.27	234.53	9.41	154.78	3.60	0.32	0.45	0.01	0.32	2.60	0.31	0.11	0.82	1.13
71	D0	pos	MenACWY	7701.31	2.40	1.28	4.12	10.08	0.32	0.64	0.74	0.32	2.81	3.78	1.28	1.60	35.28	9.33	69.42	47.82	261.89	34.18	80.62	2.63	0.32	1.43	0.05	0.54	12.70	0.64	0.24	1.54	1.77
71	CT	pos	MenACWY	3098.87	22.62	1.28	9.85	7.27	0.66	0.64	1.21	0.15	6.05	2.60	1.28	1.60	67.36	6.37	54.99	193.07	262.08	58.92	41.23	7.81	0.32	1.06	0.04	0.76	7.58	1.09	0.17	0.65	2.55
71	CT+7	pos	MenACWY	2154.97	10.19	1.28	5.59	4.77	2.96	0.64	0.84	0.32	4.04	0.69	1.28	1.60	35.53	4.99	67.55	104.40	219.91	46.28	42.23	21.26	0.32	0.88	0.01	0.84	4.35	0.93	0.17	0.92	2.20
72	D0	pos	ChAdox1 nCoV-19	4211.02	21.39	1.28	40.05	0.80	0.32	0.64	2.95	12.73	0.83	4.85	0.95	175.32	4.02	0.57	34.52	102.29	332.58	129.60	79.64	5.99	0.21	0.45	0.20	0.37	8.34	0.54	0.16	2.11	1.61
72	CT	pos	ChAdox1 nCoV-19	2972.10	38.32	24.37	36.07	0.80	0.32	0.64	6.52	18.00	3.18	0.16	1.28	195.69	63.77	0.64	35.60	223.02	237.63	184.42	86.40	63.41	0.32	0.45	0.02	1.03	1.63	0.33	0.10	2.11	1.31
72	CT+7	pos	ChAdox1 nCoV-19	3454.76	18.93	1.28	33.84	0.80	0.36	0.64	4.89	14.84	0.32	0.59	1.28	250.52	50.96	0.57	51.49	87.78	307.55	179.85	82.06	3.58	0.15	0.45	0.01	0.06	2.52	0.23	0.11	2.11	1.19
74	D0	pos	MenACWY	7932.94	36.76	398.57	60.10	26.11	6.97	0.64	19.31	7.40	14.34	40.77	1.28	160.19	262.53	14.44	49.70	225.81	360.91	275.88	165.21	6.15	0.32	0.53	0.05	0.52	91.33	0.19	0.26	1.12	2.79
74	CT	pos	MenACWY	3915.21	136.43	846.04	106.66	78.21	24.09	0.64	46.91	5.70	27.10	6.29	0.95	363.80	733.61	29.92	120.70	729.04	643.00	618.03	238.05	13.84	0.32	0.73	0.08	0.87	12.26	0.57	0.33	0.77	3.06
74	CT+7	pos	MenACWY	4141.06	74.22	757.19	97.92	62.14	25.40	0.64	40.37	5.50	23.58	6.82	1.28	316.82	652.64	40.99	126.17	431.97	321.50	558.40	222.98	8.05	0.32	0.43	0.03	1.54	13.17	0.46	0.28	0.65	3.40
75	D0	pos	MenACWY	1178.45	11.65	1.28	137.10	10.33	5.34	0.64	1.62	0.32	0.32	7.85	1.28	788.31	23.19	12.02	71.04	92.96	492.16	433.62	451.70	3.86	0.32	0.45	0.02	0.25	13.51	0.32	0.43	2.19	1.91
75	CT	pos	MenACWY	1856.07	15.73	1.28	125.46	3.16	3.87	0.64	1.40	0.32	0.32	5.81	1.28	639.23	45.23	8.85	82.21	259.05	489.34	298.50	364.34	15.83	0.32	0.45	0.11	0.43	12.20	0.46	0.40	1.36	2.17
75	CT+7	pos	MenACWY	2796.91	42.03	1.28	135.43	4.25	12.07	0.64	2.38	1.16	6.36	4.97	11.84	668.74	198.25	9.30	139.17	3210.67	508.83	487.37	478.08	267.97	0.32	0.45	0.02	2.49	9.25	2.06	0.33	1.36	2.74
76	CT	pos	ChAdox1 nCoV-19	1419.04	22.01	1.28	5.33	0.80	0.32	0.64	0.32	0.32	0.32	2.88	6.58	37.33	40.01	0.64	10.24	150.68	292.72	22.35	343.19	8.63	0.32	0.35	0.00	0.39	7.13	1.03	0.12	0.81	1.36
76	CT+7	pos	ChAdox1 nCoV-19	2121.05	5.54	1.28	0.64	0.80	0.32	0.64	0.32	0.32	0.32	2.64	1.28	1.60	3.20	0.64	5.21	96.82	305.56	2.26	328.27	5.19	0.32	0.39	0.01	0.30	7.79	0.29	0.10	0.81	1.42
77	D0	pos	ChAdox1 nCoV-19	6202.62	29.00	1.28	14.98	3.44	0.40	0.64	0.53	2.82	0.36	3.50	2.63	1.60	13.08	6.62	51.87	58.83	423.88	16.28	38.41	2.78	0.32	1.34	0.04	0.32	8.86	0.33	0.26	0.55	1.46
77	CT	pos	ChAdox1 nCoV-19	4276.14	71.14	1.28	1.61	3.98	0.17	0.64	0.32	3.11	0.32	1.02	4.50	1.60	17.16	7.68	46.27	127.05	370.64	11.75	31.07	3.66	0.32	1.01	0.02	0.49	4.43	0.65	0.18	0.19	1.87
77	CT+7	pos	ChAdox1 nCoV-19	5564.15	29.61	1.28	4.06	4.25	0.32	0.64	0.32	3.36	0.71	0.72	4.62	1.60	17.94	6.81	33.64	82.51	380.11	11.74	34.15	4.37	0.32	0.95	0.03	0.67	3.07	0.60	0.28	0.79	1.83
78	D0	pos	MenACWY	3901.02	47.67	1.28	0.64	0.80	0.32	0.64	0.32	0.32	0.32	10.60	7.65	1.60	3.20	0.64	90.53	46.33	543.32	1.07	103.48	3.66	0.32	0.26	0.03	0.57	17.55	0.32	0.38	0.92	1.38
78	CT	pos	MenACWY	5398.85	49.67	1.28	0.64	0.80	0.32	0.64	0.32	0.78	4.01	6.82	14.36	1.60	3.20	0.64	100.49	685.74	1723.71	5.46	61.67	20.22	0.32	0.50	0.01	1.27	12.86	1.13	0.36	0.56	2.69
78	CT+7	pos	MenACWY	3623.63	72.53	1.28	1.04	0.80	0.32	0.64	0.32	0.32	4.06	8.27	21.21	1.60	3.20	0.64	120.11	313.18	973.44	3.01	66.89	98.14	0.05	0.32	0.11	2.03	17.28	3.67	0.41	1.05	2.63
103	D0	pos	MenACWY	1438.66	2.09	1.28	0.64	0.80	0.32	0.64	0.63	1.80	0.32	5.99	1.28	1.60	3.20	0.64	9.08	143.45	485.11	10.35	340.31	0.62	0.32	0.45	0.11	0.32	10.92	0.20	0.61	2.11	0.42
103	CT	pos	MenACWY	1281.67	25.00	1.28	0.64	0.80	0.32	0.64	0.40	0.78	0.32	11.55	23.42	1.60	4.83	0.64	26.67	708.56	496.34	19.78	261.79	20.56	0.32	0.45	0.01	0.30	23.09	3.14	0.61	2.11	1.04
103	CT+7	pos	MenACWY	1973.46	39.11	1.28	0.64	0.80	0.32	0.64	1.44	0.32	4.47	5.46	9.30	1.60	2.91	0.64	23.23	955.67	454.03	16.29	427.93	50.95	0.32	0.27	0.01	2.19	11.55	1.61	0.10	2.11	1.96
79	D0	pos	ChAdox1 nCoV-19	4383.47	19.91	16.53	32.39	0.80	0.32	25.82	1.86	1.20	0.32	3.83	0.67	45.49	204.93	0.64	33.21	393.48	254.48	108.17	205.09	10.03	0.32	0.25	0.02	0.24	10.69	0.19	0.26	1.00	1.78
79	CT	pos	ChAdox1 nCoV-19	5850.10	35.71	29.92	56.66	1.34	0.32	22.64	2.85	0.58	3.28	1.49	1.28	78.23	331.60	0.39	52.71	191.60	297.23	151.39	310.95	4.83	0.32	0.21	0.02	1.31	4.88	0.17	0.16	0.71	1.30
79	CT+7	pos	ChAdox1 nCoV-19	6800.56	25.36	5.40	51.59	0.80	0.32	22.23	1.71	0.42	0.94	1.70	1.28	57.21	306.58	0.64	50.69	171.37	315.63	137.50	327.55	4.33	0.32	0.18	0.02	0.68	5.43	0.12	0.17	0.92	1.36
80	D0	pos	ChAdox1 nCoV-19	4970.76	20.22	1.28	0.64	0.41	0.32	0.64	0.11	0.20	0.32	2.83	1.28	1.60	6.63	0.39	37.06	74.75	278.24	17.64	30.73	3.21	0.32	0.45	0.02	0.36	4.33	0.40	0.25	0.33	0.94
80	CT	pos	ChAdox1 nCoV-19	3041.74	13.80	1.28	0.64	0.80	0.32	0.64	0.32	0.96	0.32	2.54	1.28	1.60	3.20	0.64	25.82	120.64	222.48	12.72	28.39	4.39	0.32	0.09	0.05	0.18	5.75	0.45	0.26	0.58	1.19
80	CT+7	pos	ChAdox1 nCoV-19	2864.73	41.19	1.28	0.64	0.80	0.32	0.64	0.01	1.12	0.32	4.86	1.28	1.60	3.20	0.64	53.09	293.11	252.51	16.67	24.45	4.37	0.32	0.08	0.02	0.27	7.64	0.75	0.21	0.69	1.34
81	D0	pos	MenACWY	6416.06	7.13	1.28	0.64	0.80	0.32	0.64	0.11	2.97	0.32	4.00	1.28	1.60	6.63	0.64	63.90	123.36	421.34	16.68	44.17	2.90	0.32	0.36	0.02	0.27	11.77	0.18	0.55	0.86	1.74
81	CT	pos	MenACWY	4412.65	19.06	1.28	1.61	0.80	0.32	0.64	0.01	4.56	0.58	7.99	1.46	1.60	3.20	0.64	97.85	719.97	504.54	23.27	22.97	22.53	0.06	0.54	0.04	1.00	21.70	0.56	0.53	0.90	2.72
81	CT+7	pos	MenACWY	4122.32	6.51	1.28	0.64	0.80	0.32	0.64	0.11	1.82	6.13	4.96	1.28	1.60	3.20	0.64	102.63	269.33	240.35	16.68	39.77	6.81	0.32	0.37	0.02	3.31	15.28	0.39	0.39	0.74	1.84
82	D0	pos	MenACWY	4017.72	29.31	1.28	0.27	6.52	0.35	0.64	1.06	1.01	1.58	0.83	8.68	1.60	41.51	2.56	91.43	81.30	251.99	41.15	80.75	4.45	0.32	0.24	0.07	0.64	5.35	0.22	0.25	0.26	1.30
82	CT	pos	MenACWY	4044.75	27.04	1.28	8.72	7.30	0.32	0.64	0.86	1.55	1.22	0.31	8.33	1.60	46.87	1.95	158.47	235.39	270.96	92.64	68.03	26.96	0.32	0.19	0.06	0.85	4.76	0.21	0.14	2.11	2.55
82	CT+7	pos	MenACWY	4602.78	21.08	1.28	6.07	8.32	0.32	0.64	1.76	1.17	0.10	0.95	7.89	1.35	72.40	2.22	210.82	178.09	265.85	100.52	86.46	6.26	0.32	0.13	0.04	0.37	6.22	0.19	0.16	2.11	1.93
83	D0	pos	ChAdox1 nCoV-19	6041.37	41.47	1.28	2.61	0.80	0.32	0.64	1.06	1.23	1.33	13.35	1.28	1.60	17.95	0.64	21.67	109.85	338.86	18.11	380.54	5.77	0.32	0.45	0.02	0.86	19.53	0.22	0.28	2.11	0.89
83	CT	pos	ChAdox1 nCoV-19	4902.68	35.98	1.28	5.88	0.80	0.32	0.64	0.81	2.59	2.66	3.61	2.03	1.60	16.25	0.64	38.38	418.85	345.33	24.65	412.06	16.69	0.32	0.45	0.02	1.03	5.72	0.49	0.20	2.11	1.26
83	CT+7	pos	ChAdox1 nCoV-19	4790.78	30.43	1.28	0.64	0.80	0.32	0.64	0.91	0.69	2.86	2.37	0.08	1.60	14.56	0.64	26.83	124.99	455.76	17.64	513.26	4.72	0.32	0.45	0.02	1.07	4.10	0.26	0.31	2.11	1.08
84	D0	pos	ChAdox1 nCoV-19	9697.25	10.21	1.28	0.64	0.80	0.32	0.64	0.41	0.69	0.32	15.32	14.78	43.51	49.68	0.64	51.25	179.13	341.28	23.97	83.48	4.83	0.07	0.74	0.04	0.32	19.44	0.20	0.06	2.04	3.40
84	CT	pos	ChAdox1 nCoV-19	7745.55	35.98	1.28	0.64	0.80	0.32	0.64	0.21	0.31	0.32	5.36	15.67	15.47	12.70	0.64	13.27	594.06	501.94	9.06	59.98	8.57	0.06	0.59	0.03	0.21	8.01	0.25	0.61	1.32	2.68
84	CT+7	pos	ChAdox1 nCoV-19	9831.83	16.74	1.28	0.64	0.80	0.32	0.64	0.26	0.10	0.32	4.36	14.39	18.89	35.20	0.64	21.75	128.08	392.62	16.19	114.33	2.31	0.32	0.65	0.02	0.32	6.25	0.18	0.61	1.78	2.21
86	D0	pos	MenACWY	8310.73	47.45	211.04	24.86	7.81	0.32	0.64	22.06	3.57	20.95	6.14	15.87	12.70	239.01	0.69	28.22	122.68	377.95	110.24	371.26	3.71	0.09	0.45	0.02	0.80	10.43	0.19	0.17	2.11	1.28
86	CT	pos	MenACWY	5616.37	70.87	364.34	51.92	2.49	0.32	0.64	36.75	2.70	37.44	7.22	13.65	24.41	351.26	0.64	60.87	772.25	449.27	208.46	296.64	15.08	0.02	0.49	0.00	0.55	9.82	0.36	0.12	2.11	2.31
86	CT+7	pos	MenACWY	5276.51	30.42	255.66	22.56	1.92	0.32	0.64	25.77	2.26	25.75	4.00	13.40	7.83	233.24	0.64	42.73	259.64	394.11	134.11	359.86	5.24	0.32	0.49	0.01	0.64	8.09	0.17	0.16	2.11	1.49
87	D0	pos	MenACWY	5088.94	28.18	1.28	3.76	339.61	0.32	0.64	0.71	0.63	3.04	8.81	3.29	12.57	57.17	2.82	132.62	141.06	657.94	33.54	122.09	6.17	0.32	0.12	0.04	0.32	24.56	0.21	0.55	1.22	1.69
87	CT	pos	MenACWY	5714.22	28.75	1.28	8.90	641.34	0.32	0.64	0.31	0.85	9.22	2.05	2.90	4.55	49.83	2.62	198.78	471.76	441.47	30.04	70.09	7.35	0.32	0.41	0.03	0.32	6.76	0.24	0.68	0.90	1.52
87	CT+7	pos	MenACWY	6760.39	21.66	1.28	8.54	718.70	0.32	0.64	0.36	0.63	10.85	1.59	2.71	6.93	32.53	1.12	119.40	129.45	534.80	20.96	101.49	6.36	0.11	0.36	0.05	0.32	6.27	0.20	0.84	1.27	1.59
88	D0	pos	MenACWY	1823.50	13.80	1.28	0.64	6.52	0.32	0.64	0.21	3.35	0.32	5.58	1.28	1.60	6.63	0.64	17.77	78.05	332.97	2.76	151.72	3.91	0.32	0.30	0.03	0.11	10.21	0.13	0.35	1.21	1.15
88	CT	pos	MenACWY	5510.31	48.50	1.28	8.71	16.68	0.32	0.64	0.51	2.97	1.20	8.69	1.28	1.95	19.54	0.07	58.93	844.69	805.67	12.21	166.52	42.70	0.32	0.48	0.03	0.92	14.99	0.58	0.42	0.80	2.09
88	CT+7	pos	MenACWY	3782.09	17.32	1.28	0.64	6.26	0.32	0.64	0.44	1.66	0.32	3.06	1.28	1.60	29.68	0.64	28.10	260.75	313.72	4.01	192.59	5.40	0.32	0.16	0.02	0.27	6.89	0.16	0.32	0.68	1.12
89	D0	pos	MenACWY	1857.22	1.27	1.28	0.64	0.80	0.32	0.64	0.01	0.10	0.32	3.22	1.28	1.60	3.20	0.64	11.61	125.35	364.87	3.39	26.62	3.65	0.32	0.31	0.00	0.20	7.04	0.26	0.16	0.34	1.15
89	CT	pos	MenACWY	7319.26	14.10	1.28	0.64	0.80	0.59	0.64	0.41	0.69	0.32	6.24	1.28	1.60	6.63	0.64	99.78	244.83	433.02	24.19	45.62	5.64	0.32	0.19	0.01	0.39	8.78	0.31	0.20	0.36	1.32
89	CT+7	pos	MenACWY	10929.83	21.95	1.28	1.12	1.49	1.12	0.64	0.76	0.63	0.32	14.57	2.42	1.60	24.10	0.23	139.79	128.35	681.57	35.70	117.74	4.28	0.16	0.27	0.01	0.47	16.90	0.43	0.26	0.56	1.27
90	D0	pos	MenACWY	543.46	12.61	1.28	0.64	0.80	0.32	0.64	0.31	3.46	0.32	13.75	1.28	1.60	17.85	0.64	35.29	127.17	463.16	8.01	239.83	4.61	0.32	0.84	0.03	0.30	24.91	0.50	0.18	0.35	1.67
90	CT	pos	MenACWY	1000.06	17.33	1.28	2.94	0.80	0.32	0.64	1.11	2.26	0.36	4.75	3.59	1.60	24.16	0.64	56.64	207.72	562.59	15.70	411.85	23.10	0.32	0.10	0.02	0.77	8.42	0.89	0.17	2.11	1.88
90	CT+7	pos	MenACWY	1095.80	13.80	1.28	0.64	0.80	0.32	0.64	1.01	1.55	0.32	3.25	1.28	1.60	10.85	0.64	24.04	104.14	408.63	8.55	383.13	4.53	0.32	0.16	0.02	0.24	6.68	0.47	0.18	0.32	1.73
91	D0	pos	MenACWY	5883.92	20.22	1.28	0.64	0.80	0.32	0.64	0.46	2.26	0.32	5.04	1.28	1.60	0.74	0.64	27.78	107.19	697.00	11.67	222.56	3.42	0.12	0.07	0.03	0.16	9.17	0.24	0.24	2.11	1.64
91	CT	pos	MenACWY	7337.12	39.83	1.28	3.35	0.77	0.32	0.64	0.61	6.84	0.32	9.51	1.07	2.88	21.14	0.64	108.50	2534.88	1385.84	34.84	170.00	16.82	0.23	0.21	0.02	0.79	14.12	0.61	0.21	0.14	3.11
91	CT+7	pos	MenACWY	6920.38	21.37	15.18	0.64	0.80	0.32	0.64	0.51	1.71	0.32	6.11	1.28	2.01	12.70	0.64	67.85	222.31	675.86	12.72	303.12	4.38	0.13	0.17	0.04	0.14	10.29	0.26	0.41	0.56	1.98
92	D0	pos	ChAdox1 nCoV-19	9353.41	106.30	37.22	8.03	4.06	0.56	0.64	2.97	7.19	1.66	2.94	12.34	2.92	80.80	0.64	150.86	205.12	688.91	58.35	183.68	19.23	0.32	0.15	0.02	0.42	11.42	0.19	0.12	2.11	1.41
92	CT	pos	ChAdox1 nCoV-19	15906.77	245.21	93.60	16.09	5.24	1.46	0.64	5.66	11.54	3.37	6.02	17.13	17.40	103.04	0.09	234.84	508.29	808.22	91.12	249.75	15.06	0.32	0.04	0.02	0.87	25.16	0.50	0.07	2.11	2.23
92	CT+7	pos	ChAdox1 nCoV-19	17994.78	91.54	85.72	10.43	2.83	0.56	0.64	4.00	3.90	1.31	3.70	12.12	10.70	76.64	0.64	155.51	190.75	778.06	67.64	289.69	7.47	0.32	0.45	0.01	0.43	15.12	0.22	0.06	2.11	1.30
93	D0	pos	MenACWY	7202.69	53.17	1.28	0.65	5.81	0.32	0.64	2.36	0.85	1.64	14.31	1.44	1.60	21.19	0.64	188.58	147.53	450.90	19.68	326.26	8.04	0.32	0.27	0.03	0.77	15.00	0.38	0.08	2.11	1.18
93	CT	pos	MenACWY	7576.48	55.14	1.28	2.97	10.67	0.17	0.64	3.24	1.69	3.22	26.94	12.04	3.90	26.19	1.20	373.23	4801.57	1394.99	26.15	233.76	40.55	0.32	0.16	0.02	1.06	27.74	0.70	0.05	0.21	2.11
93	CT+7	pos	MenACWY	7827.94	90.44	1.28	9.33	10.15	0.64	0.64	2.89	1.20	9.75	19.34	38.15	1.60	30.89	2.18	796.49	1438.74	825.54	36.80	329.04	119.60	0.32	0.11	0.03	2.37	18.39	2.84	0.08	0.13	1.96
94	D0	pos	MenACWY	18059.44	108.41	4.63	5.76	1.51	1.75	0.99	3.11	6.51	5.92	28.66	2.33	4.83	262.32	0.09	52.15	138.02	666.01	95.03	299.07	3.39	0.32	0.18	0.02	1.18	29.18	0.14	1.02	1.39	1.05
94	CT	pos	MenACWY	11992.50	70.46	14.94	13.02	2.83	17.81	0.99	3.32	10.39	4.51	7.71	2.97	13.39	897.72	0.64	75.17	475.08	653.33	405.91	115.27	20.07	0.32	0.35	0.01	0.57	8.09	0.33	0.66	1.07	1.81
94	CT+7	pos	MenACWY	16505.79	65.80	14.94	12.89	1.51	21.75	0.35	4.34	10.45	4.12	4.58	1.52	8.29	1001.31	0.64	44.92	184.97	535.77	470.00	170.22	3.53	0.32	0.42	0.02	0.39	4.99	0.20	0.46	1.21	1.63
95	D0	pos	MenACWY	18249.26	50.14	1.28	0.49	4.65	0.32	0.64	2.71	15.59	0.71	27.01	1.28	1.60	28.48	0.64	111.69	347.58	878.21	28.06	551.15	5.11	0.32	0.22	0.02	0.27	29.96	0.31	0.16	2.11	1.55
95	CT	pos	MenACWY	8796.67	73.71	1.28	1.30	5.24	0.32	0.64	1.63	17.20	1.83	27.95	1.03	1.60	18.62	0.64	167.34	1244.60	1360.64	29.91	416.50	16.17	0.32	0.18	0.02	0.46	32.27	0.60	0.06	2.11	2.91
95	CT+7	pos	MenACWY	13874.38	57.94	1.28	0.09	5.24	0.32	0.64	2.00	11.81	2.46	15.05	1.48	1.60	15.79	0.64	153.75	390.78	798.81	18.35	469.94	11.06	0.32	0.08	0.02	0.52	21.16	0.45	0.07	2.11	2.25
97	D0	pos	MenACWY	3740.19	45.20	21.92	7.59	0.80	0.32	0.64	4.76	1.13	0.32	11.41	1.35	1.60	95.87	0.64	38.97	88.01	517.27	37.42	112.94	6.48	0.32	0.44	0.04	0.10	13.32	0.25	0.69	0.67	1.21
97	CT	pos	MenACWY	13215.37	57.55	1.28	4.84	2.83	0.32	0.64	2.09	1.27	0.32	15.67	12.88	1.60	37.59	0.64	136.87	531.32	1001.92	22.94	156.29	66.69	0.37	0.27	0.07	0.36	17.27	0.97	0.74	0.81	2.19
97	CT+7	pos	MenACWY	10278.39	42.60	4.63	2.30	4.06	0.32	0.64	2.89	1.27	0.32	4.78	3.60	1.60	33.09	0.64	119.15	205.26	915.07	21.64	126.43	9.40	0.04	0.31	0.02	0.19	5.77	0.38	0.64	2.11	1.47
98	D0	pos	MenACWY	17352.34	36.07	247.49	14.29	17.64	4.25	0.13	2.63	8.14	4.80	7.21	24.64	11.49	194.44	4.91	104.45	80.76	723.34	81.88	92.45	7.60	0.36	0.35	0.03	0.33	16.88	0.43	0.32	0.53	1.51
98	CT	pos	MenACWY	17333.77	69.31	186.40	8.25	21.45	1.97	0.99	2.09	9.43	1.66	5.30	26.06	5.72	99.02	4.58	259.19	161.98	627.58	44.10	73.80	20.40	0.22	0.59	0.01	0.10	14.02	0.49	0.33	2.11	1.48
98	CT+7	pos	MenACWY	9956.31	62.31	200.57	7.81	17.15	1.71	1.31	2.54	9.37	1.50	5.24	22.24	4.83	110.74	2.77	161.49	109.48	563.12	48.90	74.14	5.15	0.32	0.51	0.01	0.09	12.24	0.25	0.32	2.11	1.08
99	D0	pos	MenACWY	8694.23	58.03	1.28	0.64	0.80	0.32	0.64	0.87	1.13	0.32	7.49	0.01	1.60	6.37	0.64	16.11	158.39	492.30	7.27	143.16	3.27	0.32	0.64	0.02	0.39	9.40	0.12	0.10	2.11	0.79
99	CT	pos	MenACWY	8956.67	63.94	4.63	3.10	0.80	0.32	0.64	1.06	1.83	1.42	26.73	7.36	1.60	21.19	0.64	871.64	1096.62	527.53	17.68	264.34	54.91	0.32	1.11	0.03	0.99	39.62	0.64	0.09	0.42	1.86
99	CT+7	pos	MenACWY	7799.70	40.04	1.28	0.64	0.80	0.32	0.64	0.56	2.38	0.32	5.78	1.19	1.60	23.77	0.64	90.99	204.65	687.28	17.68	120.62	6.57	0.32	1.14	0.03	0.21	8.14	0.21	0.17	2.11	1.20
100	D0	pos	MenACWY	3688.30	38.71	1.28	2.03	1.51	0.32	0.64	0.67	3.97	0.33	4.95	3.28	1.60	47.96	0.64	176.80	248.69	684.94	38.64	14.97	11.70	0.32	0.09	0.03	0.38	7.36	0.25	0.23	0.48	1.47
100	CT	pos	MenACWY	3100.98	76.13	2.39	2.44	1.51	0.32	0.64	0.87	5.69	1.77	10.79	5.72	0.69	39.71	0.64	255.39	1017.45	986.75	38.64	15.56	17.32	0.32	0.16	0.03	0.89	16.83	0.51	0.23	0.80	2.12
100	CT+7	pos	MenACWY	2428.38	101.13	11.47	1.45	0.80	3.10	1.20	0.32	5.89	0.32	7.13	2.49	9.92	37.59	9.53	217.54	492.45	430.68	28.69	19.21	4.91	0.32	0.10	0.02	0.36	10.89	0.29	0.19	0.63	1.63
101	D0	pos	ChAdox1 nCoV-19	6033.55	30.48	1.28	0.64	4.06	0.41	0.64	1.63	2.94	0.32	4.12	1.15	0.69	6.37	0.67	83.79	152.60	691.24	14.32	98.26	4.61	0.32	0.17	0.02	0.17	8.20	0.26	0.23	1.19	1.42
101	CT	pos	ChAdox1 nCoV-19	6298.78	27.78	1.28	0.64	1.51	0.32	0.64	1.16	2.17	0.40	3.08	8.28	1.60	9.85	0.67	117.37	454.73	667.90	20.99	94.19	25.19	0.32	0.16	0.02	0.67	7.79	1.21	0.14	1.34	1.96
101	CT+7	pos	ChAdox1 nCoV-19	7540.84	26.33	1.28	0.64	1.51	0.32	0.64	1.16	2.94	0.32	3.34	0.01	1.60	12.97	0.67	88.16	145.44	525.85	16.32	107.35	5.30	0.32	0.15	0.03	0.30	7.95	0.14	0.18	1.88	1.45
102	D0	pos	ChAdox1 nCoV-19	6.50	27.74	1.28	0.64	0.80	0.32	0.64	0.82	1.41	0.32	6.33	1.28	1.60	3.20	0.64	134.33	73.72	609.57	17.69	104.33	1.77	0.07	0.45	0.01	0.23	7.96	0.14	0.06	2.11	0.77
102	CT	pos	ChAdox1 nCoV-19	6.50	48.93	1.28	3.67	0.80	1.75	0.64	1.54	2.66	0.32	3.58	0.18	20.94	18.62	0.64	151.41	171.19	726.93	28.07	129.22	5.61	0.32	0.45	0.11	0.36	4.40	0.14	0.15	0.39	1.16
102	CT+7	pos	ChAdox1 nCoV-19	6.50	36.04	1.28	1.45	0.80	0.94	0.64	0.87	2.80	2.04	3.79	2.00	14.52	6.37	0.64	127.89	111.21	570.76	19.02	92.21	0.88	0.32	0.45	0.11	1.15	4.86	0.17	0.61	2.11	0.33
104	D0	pos	ChAdox1 nCoV-19	2328.71	105.32	1.28	0.09	8.00	0.32	0.71	1.63	2.24	1.61	3.52	1.28	4.83	26.19	0.64	53.72	42.29	300.24	12.61	190.06	0.88	0.32	0.45	0.11	0.32	2.95	0.15	0.61	2.11	0.35
104	CT	pos	ChAdox1 nCoV-19	5231.17	86.94	2.39	1.74	2.83	0.32	0.64	1.54	1.69	4.60	10.58	2.81	1.60	26.19	0.67	58.24	557.39	650.95	17.68	419.27	9.20	0.32	0.45	0.11	0.85	9.59	0.06	0.61	2.11	0.51
104	CT+7	pos	ChAdox1 nCoV-19	4364.39	94.74	1.28	2.30	8.57	0.32	0.13	1.54	1.69	1.88	8.35	1.68	0.69	37.59	1.94	89.17	293.54	374.41	14.32	441.25	2.21	0.32	0.45	0.11	0.22	8.44	0.15	0.61	2.11	0.15
105	D0	pos	ChAdox1 nCoV-19	9282.65	77.26	4.63	0.64	12.73	0.32	0.64	1.82	1.41	1.28	8.59	1.28	0.69	18.62	0.64	75.50	106.64	845.45	17.03	611.79	2.16	0.32	0.45	0.02	0.43	3.94	0.06	0.09	2.11	0.55
105	CT	pos	ChAdox1 nCoV-19	10282.72	121.57	6.89	0.64	15.21	0.32	0.64	1.82	2.24	7.07	9.77	5.10	0.69	18.62	0.64	135.01	408.37	894.12	34.32	751.98	16.91	0.32	0.45	0.03	1.71	12.20	0.40	0.08	2.11	2.57
105	CT+7	pos	ChAdox1 nCoV-19	13102.67	81.69	1.28	0.64	21.43	0.32	0.64	1.82	1.55	1.39	6.85	1.28	1.60	18.62	0.66	174.96	153.85	892.16	32.14	844.20	0.86	0.32	0.45	0.11	0.32	7.09	0.15	0.61	2.11	0.41
