# Supplementary material for: Multi-omics analysis reveals COVID-19 vaccine induced attenuation of inflammatory responses during breakthrough disease
Source: Nat Commun. 2024 Apr 22;15:3402. doi: 10.1038/s41467-024-47463-6 (PMC11035709; doi:10.1038/s41467-024-47463-6)
Supplement: Supplementary file 13 — Source Data [file 41467_2024_47463_MOESM13_ESM.zip › source_data/Figure2b_RNA_seq_stage1_DGE_NAAT+ve_placebo_NAAT-ve.txt]

ensembl_gene_id	gene_biotype	external_gene_name	chromosome_name	logFC	AveExpr	t	P.Value	adj.P.Val	B
ENSG00000133216	protein_coding	EPHB2	1	2.819013969	2.336816658	10.42651432	4.56986E-14	6.14965E-10	20.86109786
ENSG00000168003	protein_coding	SLC3A2	11	0.743290863	5.609750345	9.118495411	3.70245E-12	2.4912E-08	17.48719242
ENSG00000223960	lncRNA	CHROMR	2	1.334271762	4.15051078	8.844001187	9.53784E-12	4.27836E-08	16.51939752
ENSG00000138642	protein_coding	HERC6	4	2.572490959	5.361617229	8.637134846	1.95563E-11	6.57922E-08	15.85028515
ENSG00000280007	lncRNA	AC008079.1	22	2.185484885	1.813076203	7.986970519	1.91387E-10	5.10178E-07	13.13537688
ENSG00000115155	protein_coding	OTOF	2	6.560736435	1.544293675	7.938111539	2.2747E-10	5.10178E-07	12.29162747
ENSG00000163644	protein_coding	PPM1K	4	1.131722175	6.420465101	7.708735086	5.12837E-10	8.82308E-07	12.73785878
ENSG00000188157	protein_coding	AGRN	1	2.602835792	3.774693795	7.702392292	5.2452E-10	8.82308E-07	12.68216377
ENSG00000173801	protein_coding	JUP	17	2.581115165	4.368489937	7.62569786	6.88845E-10	1.02998E-06	12.44067923
ENSG00000184979	protein_coding	USP18	22	4.230811383	2.462530701	7.559152295	8.72828E-10	1.17456E-06	11.93176104
ENSG00000130487	protein_coding	KLHDC7B	22	1.664752006	3.173815482	7.418084251	1.44268E-09	1.76493E-06	11.69231376
ENSG00000088827	protein_coding	SIGLEC1	20	4.76859177	4.85654948	7.391203677	1.58782E-09	1.7806E-06	11.59512956
ENSG00000196141	protein_coding	SPATS2L	2	3.295814896	3.4655585	7.363165854	1.75483E-09	1.81652E-06	11.5153758
ENSG00000183049	protein_coding	CAMK1D	10	-1.074257562	6.936367147	-7.222922581	2.89522E-09	2.78293E-06	11.07758558
ENSG00000173786	protein_coding	CNP	17	1.096760381	5.561903631	6.96087427	7.38977E-09	6.62961E-06	10.17615034
ENSG00000160932	protein_coding	LY6E	8	3.214285018	6.466578787	6.838107191	1.14672E-08	9.1783E-06	9.741246451
ENSG00000247317	lncRNA	LY6E-DT	8	2.036893036	0.832228455	6.835016901	1.15948E-08	9.1783E-06	9.064505841
ENSG00000108679	protein_coding	LGALS3BP	17	1.918914431	4.711062888	6.788821855	1.36798E-08	1.02272E-05	9.585305197
ENSG00000177294	protein_coding	FBXO39	17	2.379968816	0.70254577	6.657978135	2.18524E-08	1.54773E-05	8.588546662
ENSG00000106785	protein_coding	TRIM14	9	1.017432072	6.884604014	6.597485636	2.71351E-08	1.82579E-05	8.929676688
ENSG00000138035	protein_coding	PNPT1	2	1.608976571	4.625474318	6.547047921	3.25027E-08	1.94002E-05	8.754748202
ENSG00000152558	protein_coding	TMEM123	11	1.443051569	7.888084248	6.537491852	3.36333E-08	1.94002E-05	8.712721255
ENSG00000111335	protein_coding	OAS2	12	2.736996449	7.51186663	6.535954527	3.38188E-08	1.94002E-05	8.69628784
ENSG00000204217	protein_coding	BMPR2	2	0.742952391	6.002035459	6.529575843	3.45995E-08	1.94002E-05	8.689172486
ENSG00000253320	lncRNA	AZIN1-AS1	8	-0.915825226	3.396874305	-6.500838317	3.83461E-08	2.06409E-05	8.552002418
ENSG00000131355	protein_coding	ADGRE3	19	-1.305754405	7.092804131	-6.455564099	4.5087E-08	2.3336E-05	8.438791458
ENSG00000225964	lncRNA	NRIR	2	2.729214673	2.642960796	6.440722595	4.75447E-08	2.36966E-05	8.359739565
ENSG00000130813	protein_coding	SHFL	19	1.114646439	5.664157308	6.342767247	6.74799E-08	3.24313E-05	8.046701305
ENSG00000165949	protein_coding	IFI27	14	6.62248586	4.168636597	6.266569513	8.85882E-08	4.1108E-05	7.717444783
ENSG00000108622	protein_coding	ICAM2	17	0.631329536	5.653262237	6.225306462	1.02647E-07	4.60439E-05	7.638649109
ENSG00000108771	protein_coding	DHX58	17	1.97631549	5.166321391	6.188749994	1.16947E-07	5.07665E-05	7.524012063
ENSG00000059378	protein_coding	PARP12	7	1.707032904	6.867822197	6.177198306	1.21867E-07	5.12487E-05	7.496195587
ENSG00000140526	protein_coding	ABHD2	15	-0.9336532	8.690388076	-6.1661989	1.26742E-07	5.16839E-05	7.455903134
ENSG00000145287	protein_coding	PLAC8	4	1.031247862	7.259063698	6.13019148	1.44103E-07	5.7035E-05	7.336215818
ENSG00000148200	protein_coding	NR6A1	9	-1.164310714	3.688530195	-6.10583415	1.5717E-07	6.04295E-05	7.247014225
ENSG00000269720	protein_coding	CCDC194	19	2.177398071	1.110176484	6.065662038	1.81347E-07	6.77885E-05	6.805869043
ENSG00000197121	protein_coding	PGAP1	2	1.313877038	3.720728506	6.042570539	1.96885E-07	7.16074E-05	7.040606999
ENSG00000183688	protein_coding	RFLNB	17	-1.435337357	2.196167217	-6.034141376	2.02881E-07	7.18464E-05	6.711316854
ENSG00000089127	protein_coding	OAS1	12	2.781398521	6.768472181	6.01797294	2.14895E-07	7.41498E-05	6.9582036
ENSG00000272325	protein_coding	NUDT3	6	-0.591043008	6.170863253	-5.992701937	2.35107E-07	7.90957E-05	6.839751686
ENSG00000136147	protein_coding	PHF11	13	1.010155909	6.129202234	5.975388409	2.50035E-07	8.20663E-05	6.790834469
ENSG00000149532	protein_coding	CPSF7	11	-0.408358922	6.745567587	-5.966114918	2.58414E-07	8.27972E-05	6.759483511
ENSG00000137628	protein_coding	DDX60	4	2.344724608	6.790152426	5.958692734	2.65322E-07	8.30335E-05	6.757102943
ENSG00000114030	protein_coding	KPNA1	3	-0.480639205	6.568087211	-5.920604211	3.03766E-07	9.29041E-05	6.599051007
ENSG00000136514	protein_coding	RTP4	3	2.399770046	3.80024534	5.904691316	3.21423E-07	9.61199E-05	6.569738942
ENSG00000178904	protein_coding	DPY19L3	19	-0.625178921	5.037427694	-5.88698559	3.42272E-07	0.000100129	6.489614761
ENSG00000117010	protein_coding	ZNF684	1	1.286595501	2.089627263	5.870815575	3.62483E-07	0.000103786	6.394423298
ENSG00000135114	protein_coding	OASL	12	2.639883307	5.811400717	5.857496436	3.80019E-07	0.00010654	6.40662266
ENSG00000137842	protein_coding	TMEM62	15	0.711175407	4.378209994	5.777850361	5.03926E-07	0.000138394	6.128149914
ENSG00000142227	protein_coding	EMP3	19	0.589818431	6.402332252	5.752636665	5.50956E-07	0.000147551	6.034011741
ENSG00000143344	protein_coding	RGL1	1	1.220062332	2.689764259	5.748439759	5.59197E-07	0.000147551	6.045209448
ENSG00000279811	TEC	AC093330.2	18	-0.851706554	3.598319266	-5.733995569	5.88505E-07	0.000152298	6.004618062
ENSG00000274070	protein_coding	CASTOR2	7	-0.804435323	4.835519978	-5.71504167	6.29289E-07	0.00015978	5.916511583
ENSG00000165185	protein_coding	KIAA1958	9	1.368452942	4.26228124	5.703211475	6.56154E-07	0.000160519	5.877690867
ENSG00000130303	protein_coding	BST2	19	1.338237056	5.978202632	5.702165866	6.58582E-07	0.000160519	5.864729309
ENSG00000187608	protein_coding	ISG15	1	3.842139785	5.978600582	5.698154034	6.67983E-07	0.000160519	5.883441419
ENSG00000120696	protein_coding	KBTBD7	13	-0.704839439	5.077553677	-5.691992943	6.8268E-07	0.000161172	5.827172503
ENSG00000238015	processed_pseudogene	AC104837.2	1	2.837022185	-0.252460597	5.672613454	7.31032E-07	0.000168562	5.061934814
ENSG00000185507	protein_coding	IRF7	11	2.112091416	6.009159966	5.669529391	7.39034E-07	0.000168562	5.768809945
ENSG00000174600	protein_coding	CMKLR1	12	1.178112928	4.776486275	5.648942036	7.94723E-07	0.000178243	5.679655504
ENSG00000137965	protein_coding	IFI44	1	3.47356709	5.832162428	5.63880572	8.23652E-07	0.000178956	5.67983933
ENSG00000188290	protein_coding	HES4	1	2.833412953	2.394272664	5.637544814	8.27323E-07	0.000178956	5.664816846
ENSG00000166164	protein_coding	BRD7	16	0.43508533	5.793993958	5.633977938	8.37795E-07	0.000178956	5.617149874
ENSG00000106714	protein_coding	CNTNAP3	9	-3.483398715	5.263406209	-5.623220726	8.7018E-07	0.000182969	5.636137711
ENSG00000188282	protein_coding	RUFY4	2	2.007653114	1.730481054	5.599473853	9.46134E-07	0.000194645	5.504068656
ENSG00000165650	protein_coding	PDZD8	10	-0.735118611	6.635863278	-5.596932679	9.54641E-07	0.000194645	5.498539645
ENSG00000038210	protein_coding	PI4K2B	4	0.934310281	4.704993775	5.579313517	1.01575E-06	0.000201016	5.446073005
ENSG00000114480	protein_coding	GBE1	3	-0.585442073	4.559666206	-5.575593314	1.02914E-06	0.000201016	5.453132068
ENSG00000124549	transcribed_unprocessed_pseudogene	BTN2A3P	6	0.706843904	2.577766107	5.571522712	1.04399E-06	0.000201016	5.456307482
ENSG00000105726	protein_coding	ATP13A1	19	0.516082466	6.242135388	5.571074992	1.04564E-06	0.000201016	5.414044032
ENSG00000184992	protein_coding	BRI3BP	12	-0.662098135	5.21740594	-5.565683659	1.06567E-06	0.000201981	5.394968819
ENSG00000100129	protein_coding	EIF3L	22	-0.635524319	5.834222634	-5.559693522	1.08837E-06	0.000203419	5.365411965
ENSG00000162909	protein_coding	CAPN2	1	0.614040272	7.739901563	5.543846687	1.15076E-06	0.000210863	5.363944947
ENSG00000132256	protein_coding	TRIM5	11	1.328090011	5.065395715	5.541685359	1.15954E-06	0.000210863	5.31347677
ENSG00000076662	protein_coding	ICAM3	19	-0.945533503	8.796817909	-5.532412801	1.19796E-06	0.000214946	5.334455026
ENSG00000035664	protein_coding	DAPK2	15	-1.13425156	6.441856635	-5.521554246	1.24456E-06	0.00022037	5.240434836
ENSG00000003400	protein_coding	CASP10	2	0.725659539	6.582191167	5.512394027	1.28527E-06	0.000224441	5.22819976
ENSG00000165609	protein_coding	NUDT5	10	-0.528627048	5.458210794	-5.508950216	1.30092E-06	0.000224441	5.197191289
ENSG00000055130	protein_coding	CUL1	7	0.572590765	5.804115898	5.481778621	1.43114E-06	0.0002408	5.104329295
ENSG00000137959	protein_coding	IFI44L	1	4.422918591	6.653745825	5.478778239	1.44628E-06	0.0002408	5.159246772
ENSG00000127663	protein_coding	KDM4B	19	-0.760168565	8.348392198	-5.476807142	1.45632E-06	0.0002408	5.143441585
ENSG00000106605	protein_coding	BLVRA	7	1.091418699	4.219014099	5.474664426	1.46731E-06	0.0002408	5.105649356
ENSG00000186001	protein_coding	LRCH3	3	0.296170868	6.647690019	5.467538377	1.50446E-06	0.000241433	5.07206335
ENSG00000049249	protein_coding	TNFRSF9	1	-1.754432558	3.472989983	-5.467046901	1.50705E-06	0.000241433	5.11203906
ENSG00000138814	protein_coding	PPP3CA	4	-0.554963047	7.111054177	-5.445105914	1.62757E-06	0.000257673	5.002211385
ENSG00000185885	protein_coding	IFITM1	11	1.423951486	4.988527083	5.428599354	1.72448E-06	0.000265154	4.934292472
ENSG00000132530	protein_coding	XAF1	17	2.435188795	7.479976515	5.425824158	1.74132E-06	0.000265154	4.982968948
ENSG00000163872	protein_coding	YEATS2	3	0.392092594	5.985837414	5.425691341	1.74213E-06	0.000265154	4.91631145
ENSG00000134326	protein_coding	CMPK2	2	3.039633953	5.785804008	5.42381225	1.75364E-06	0.000265154	4.956901268
ENSG00000143554	protein_coding	SLC27A3	1	0.979692141	4.298810741	5.402151288	1.89179E-06	0.000282865	4.860453215
ENSG00000063046	protein_coding	EIF4B	12	-0.61833557	8.65378317	-5.378226052	2.05693E-06	0.000304177	4.821532068
ENSG00000196470	protein_coding	SIAH1	16	-0.587372821	4.676898135	-5.373425671	2.09174E-06	0.000305963	4.773076309
ENSG00000285994	lncRNA	AL731559.1	10	-1.079072125	4.575924089	-5.359696726	2.19455E-06	0.000315848	4.736144173
ENSG00000162972	protein_coding	MAIP1	2	0.655255425	2.017144582	5.358173432	2.20627E-06	0.000315848	4.708004522
ENSG00000101474	protein_coding	APMAP	20	-0.762197438	6.974151556	-5.29496791	2.75069E-06	0.000389642	4.497973705
ENSG00000183762	protein_coding	KREMEN1	22	-2.653957081	5.660854857	-5.287440951	2.82379E-06	0.00039583	4.489283481
ENSG00000137200	protein_coding	CMTR1	6	1.003066046	6.39995111	5.279551605	2.90247E-06	0.000400507	4.44898049
ENSG00000055332	protein_coding	EIF2AK2	2	1.73173642	7.57074961	5.277014213	2.92823E-06	0.000400507	4.48840037
ENSG00000185745	protein_coding	IFIT1	10	3.702091765	6.076586135	5.27523375	2.94644E-06	0.000400507	4.478795607
ENSG00000105722	protein_coding	ERF	19	-0.628285225	5.142001882	-5.270438011	2.99605E-06	0.000403179	4.406709894
ENSG00000278195	protein_coding	SSTR3	22	1.217032902	2.913677262	5.26553752	3.0476E-06	0.000406055	4.461014508
ENSG00000152778	protein_coding	IFIT5	10	1.876774634	5.817636621	5.259815987	3.1089E-06	0.000410161	4.384743879
ENSG00000260257	lncRNA	AL035071.1	20	-0.565454519	3.430946825	-5.249282897	3.22494E-06	0.000420747	4.408264654
ENSG00000238160	lncRNA	AC116366.2	5	-1.223023247	5.00729823	-5.246909678	3.25167E-06	0.000420747	4.348250579
ENSG00000100220	protein_coding	RTCB	22	0.661129128	4.655277066	5.241596845	3.31231E-06	0.000424512	4.316048241
ENSG00000113719	protein_coding	ERGIC1	5	-0.779896436	8.160422368	-5.219784501	3.57318E-06	0.000453626	4.286295157
ENSG00000185482	protein_coding	STAC3	12	0.959257523	2.500559351	5.206437247	3.74271E-06	0.000466676	4.269735967
ENSG00000116337	protein_coding	AMPD2	1	-1.021174363	7.563649634	-5.206235362	3.74534E-06	0.000466676	4.221401527
ENSG00000107960	protein_coding	STN1	10	-0.565309601	5.38882654	-5.162197381	4.36343E-06	0.000538703	4.037052206
ENSG00000183323	protein_coding	CCDC125	5	-0.735415805	4.084504447	-5.155319727	4.46865E-06	0.000546678	4.080540841
ENSG00000245060	lncRNA	LINC00847	5	0.393954419	4.529567678	5.144152076	4.64486E-06	0.000563116	4.000227901
ENSG00000054219	protein_coding	LY75	2	-0.486492032	4.538499006	-5.139215796	4.72491E-06	0.000564667	3.995960627
ENSG00000115267	protein_coding	IFIH1	2	1.835406209	6.504977109	5.138198422	4.74158E-06	0.000564667	4.00219372
ENSG00000078804	protein_coding	TP53INP2	20	-1.339936404	4.167126468	-5.132006231	4.84428E-06	0.000568577	4.012098222
ENSG00000124588	protein_coding	NQO2	6	-1.02835505	5.924969905	-5.131134821	4.85891E-06	0.000568577	3.931870917
ENSG00000282851	lncRNA	BISPR	19	1.079598831	4.345004375	5.118322422	5.07909E-06	0.000589219	3.913566808
ENSG00000043143	protein_coding	JADE2	5	0.44680389	7.627868139	5.111584481	5.19881E-06	0.000597583	3.925601298
ENSG00000141664	protein_coding	ZCCHC2	18	1.376780191	7.486914559	5.10930069	5.24001E-06	0.000597583	3.931135552
ENSG00000125384	protein_coding	PTGER2	14	0.490535207	4.924748563	5.095451095	5.49687E-06	0.000621608	3.822365806
ENSG00000004660	protein_coding	CAMKK1	17	-1.045699627	4.531919696	-5.081165475	5.77482E-06	0.000647597	3.814320129
ENSG00000151465	protein_coding	CDC123	10	-0.434498945	5.457272852	-5.051774916	6.39095E-06	0.000710768	3.669530919
ENSG00000150403	protein_coding	TMCO3	13	-0.551652627	5.793225988	-5.046221687	6.51444E-06	0.0007161	3.646763744
ENSG00000206190	protein_coding	ATP10A	15	0.711811836	6.06335442	5.043908084	6.56657E-06	0.0007161	3.650397691
ENSG00000100784	protein_coding	RPS6KA5	14	-0.827905638	7.109334373	-5.042499035	6.59853E-06	0.0007161	3.659554747
ENSG00000100030	protein_coding	MAPK1	22	-0.470837459	8.413813107	-5.037593009	6.71099E-06	0.000722375	3.702303637
ENSG00000125148	protein_coding	MT2A	16	2.112064871	5.350536903	5.033480176	6.80672E-06	0.000722375	3.63648955
ENSG00000155363	protein_coding	MOV10	1	1.268039011	6.012746853	5.029096518	6.91024E-06	0.000722375	3.616304369
ENSG00000172530	protein_coding	BANP	16	-0.43408933	6.724643625	-5.028220004	6.93113E-06	0.000722375	3.604591562
ENSG00000145016	protein_coding	RUBCN	3	0.834647813	6.933255884	5.026738186	6.96657E-06	0.000722375	3.631295626
ENSG00000157601	protein_coding	MX1	21	2.732239228	7.877124689	5.026244309	6.97843E-06	0.000722375	3.686670479
ENSG00000204568	protein_coding	MRPS18B	6	0.577223006	3.130575549	5.0214196	7.09528E-06	0.000728864	3.666725961
ENSG00000115548	protein_coding	KDM3A	2	-0.313964624	7.085101983	-5.015184568	7.24915E-06	0.000739028	3.576691403
ENSG00000111331	protein_coding	OAS3	12	3.089204927	7.87328198	5.011057798	7.35279E-06	0.000739928	3.640563923
ENSG00000213593	protein_coding	TMX2	11	0.379897316	4.093767692	5.010459299	7.36794E-06	0.000739928	3.586723104
ENSG00000124102	protein_coding	PI3	20	-2.829209144	4.166492012	-5.003942288	7.53493E-06	0.000748161	3.61972758
ENSG00000187474	protein_coding	FPR3	19	1.582330538	0.866831866	5.002933215	7.56112E-06	0.000748161	3.470143348
ENSG00000138646	protein_coding	HERC5	4	2.634773787	5.879027609	4.981200367	8.14739E-06	0.000800287	3.488960664
ENSG00000197965	protein_coding	MPZL1	1	-1.059111709	5.916023755	-4.97523591	8.31596E-06	0.000810927	3.418688939
ENSG00000203721	lncRNA	LINC00862	1	-1.3839872	2.64654818	-4.967487608	8.5401E-06	0.000826792	3.481671416
ENSG00000124688	protein_coding	MAD2L1BP	6	0.670276965	3.955135229	4.959481153	8.77794E-06	0.000843749	3.419707195
ENSG00000117266	protein_coding	CDK18	1	0.902629691	1.813653458	4.953121167	8.97152E-06	0.000856239	3.437835932
ENSG00000164054	protein_coding	SHISA5	3	1.072089623	8.34867483	4.948752228	9.10692E-06	0.000863041	3.431401858
ENSG00000121281	protein_coding	ADCY7	16	0.515833459	8.696139878	4.943705908	9.26581E-06	0.000871958	3.416926497
ENSG00000235453	protein_coding	SMIM27	9	-0.735338146	2.450347856	-4.930277753	9.70205E-06	0.00090667	3.37429044
ENSG00000163964	protein_coding	PIGX	3	-0.645440962	5.091407636	-4.927346215	9.79994E-06	0.000909502	3.2801388
ENSG00000264112	lncRNA	AC015813.1	17	-0.500397173	4.63390887	-4.920421298	1.0035E-05	0.000924943	3.27469101
ENSG00000272918	lncRNA	AC005070.3	7	-0.762651125	3.304716752	-4.908217805	1.04629E-05	0.000957823	3.311909762
ENSG00000152818	protein_coding	UTRN	6	0.447250099	9.381689949	4.898238015	1.08262E-05	0.000984378	3.281546719
ENSG00000008438	protein_coding	PGLYRP1	19	-1.887298483	4.126736294	-4.887164	1.12438E-05	0.001015485	3.230161237
ENSG00000090316	protein_coding	MAEA	4	-0.500391649	7.05052513	-4.869656312	1.19365E-05	0.001067391	3.1006029
ENSG00000237249	processed_pseudogene	Z99127.3	1	1.175622357	1.087542776	4.868659957	1.19771E-05	0.001067391	3.101897428
ENSG00000261659	lncRNA	Z92544.2	16	-0.714367211	2.622908584	-4.865124592	1.21225E-05	0.001073239	3.175891373
ENSG00000125910	protein_coding	S1PR4	19	-0.472329351	7.660378324	-4.861317895	1.2281E-05	0.001080162	3.098627911
ENSG00000257335	protein_coding	MGAM	7	-1.302044105	8.576332265	-4.855178347	1.25408E-05	0.001095857	3.113606847
ENSG00000134321	protein_coding	RSAD2	2	3.859912607	6.448928246	4.839107067	1.3247E-05	0.001150094	3.07323166
ENSG00000214439	transcribed_unprocessed_pseudogene	FAM185BP	7	-0.671321339	3.475800589	-4.829982899	1.36651E-05	0.001172477	3.052942824
ENSG00000162702	protein_coding	ZNF281	1	-0.637485908	5.87463679	-4.829683898	1.3679E-05	0.001172477	2.937766613
ENSG00000139618	protein_coding	BRCA2	13	1.214574138	3.575014198	4.82614812	1.38447E-05	0.001179166	3.005858718
ENSG00000162614	protein_coding	NEXN	1	1.330984182	1.784787444	4.802848221	1.49868E-05	0.001268408	2.968159951
ENSG00000111224	protein_coding	PARP11	12	0.810151457	5.259144034	4.796634844	1.53066E-05	0.001285795	2.835661434
ENSG00000072121	protein_coding	ZFYVE26	14	0.582990637	6.61291577	4.795164448	1.53833E-05	0.001285795	2.858467625
ENSG00000140443	protein_coding	IGF1R	15	-0.985156162	7.94959025	-4.779739787	1.62107E-05	0.001346585	2.841813859
ENSG00000162714	protein_coding	ZNF496	1	0.930346105	5.012260473	4.776260973	1.64032E-05	0.001354221	2.774579003
ENSG00000178935	protein_coding	ZNF552	19	-0.589834429	4.403358914	-4.773397795	1.65634E-05	0.001359105	2.813772829
ENSG00000178685	protein_coding	PARP10	8	1.149209168	7.243261721	4.768740622	1.68272E-05	0.001359535	2.817498393
ENSG00000179044	protein_coding	EXOC3L1	16	2.340323478	1.2895037	4.767948755	1.68724E-05	0.001359535	2.856661772
ENSG00000137364	protein_coding	TPMT	6	0.893947859	3.219173345	4.767735595	1.68846E-05	0.001359535	2.847532886
ENSG00000159228	protein_coding	CBR1	21	0.863698173	3.796301225	4.766201701	1.69727E-05	0.001359535	2.800056465
ENSG00000124508	protein_coding	BTN2A2	6	0.486005867	4.894646977	4.764282454	1.70836E-05	0.001360316	2.738872773
ENSG00000285492	lncRNA	AL356417.3	6	1.701456615	1.585391927	4.756564353	1.75365E-05	0.00138817	2.831145372
ENSG00000273599	lncRNA	AL731571.1	10	-1.041262559	1.350825974	-4.752982148	1.77507E-05	0.00139691	2.651618092
ENSG00000213390	protein_coding	ARHGAP19	10	-0.532330574	4.903268811	-4.748319527	1.80334E-05	0.001410905	2.700893713
ENSG00000171940	protein_coding	ZNF217	20	-0.499012999	8.385995432	-4.74146183	1.84572E-05	0.001429324	2.746736999
ENSG00000119682	protein_coding	AREL1	14	-0.407157716	7.17547636	-4.741077362	1.84813E-05	0.001429324	2.690892682
ENSG00000102796	protein_coding	DHRS12	13	-1.013904152	3.969588499	-4.725227541	1.94998E-05	0.00149948	2.686688727
ENSG00000169385	protein_coding	RNASE2	14	1.691304761	2.77127852	4.714581806	2.02146E-05	0.001545616	2.698774856
ENSG00000184898	protein_coding	RBM43	2	0.779287504	3.962336549	4.710728801	2.04796E-05	0.001551338	2.619217352
ENSG00000239920	protein_coding	AC104389.5	11	1.126452634	1.395514715	4.710145722	2.052E-05	0.001551338	2.664510578
ENSG00000112773	protein_coding	TENT5A	6	1.003390104	5.88741685	4.708127016	2.06605E-05	0.001553232	2.559347636
ENSG00000175550	protein_coding	DRAP1	11	0.92583909	5.514726122	4.701460229	2.11312E-05	0.001579788	2.530105166
ENSG00000167434	protein_coding	CA4	17	-1.890179502	3.429415925	-4.692452113	2.17838E-05	0.001612946	2.64029971
ENSG00000126709	protein_coding	IFI6	1	2.755964295	6.492083108	4.690562748	2.19232E-05	0.001612946	2.577754526
ENSG00000119922	protein_coding	IFIT2	10	2.418045943	7.958406321	4.690413283	2.19342E-05	0.001612946	2.615414591
ENSG00000124256	protein_coding	ZBP1	20	1.536653478	6.639132967	4.686499414	2.22259E-05	0.00162551	2.537299433
ENSG00000197943	protein_coding	PLCG2	16	-0.509447116	8.130845124	-4.682780555	2.25065E-05	0.001637138	2.550137175
ENSG00000141401	protein_coding	IMPA2	18	-0.895761873	5.668592435	-4.676339263	2.30009E-05	0.0016641	2.447702916
ENSG00000173706	protein_coding	HEG1	3	0.814309022	5.586184031	4.673734262	2.32038E-05	0.001669804	2.43951451
ENSG00000136816	protein_coding	TOR1B	9	1.143661603	5.559031486	4.667508385	2.36959E-05	0.001696148	2.425869602
ENSG00000118690	protein_coding	ARMC2	6	-0.532653962	3.519736361	-4.654219178	2.47808E-05	0.00176442	2.491600741
ENSG00000100504	protein_coding	PYGL	14	-1.11985426	8.000340856	-4.650729097	2.50737E-05	0.00177298	2.436209893
ENSG00000253729	protein_coding	PRKDC	8	-0.492079811	8.002940148	-4.649654945	2.51645E-05	0.00177298	2.437007797
ENSG00000168026	protein_coding	TTC21A	3	1.472261997	3.434042307	4.642045867	2.58172E-05	0.001809492	2.422886881
ENSG00000103966	protein_coding	EHD4	15	0.515850272	4.978645882	4.629487704	2.69309E-05	0.001877151	2.302663935
ENSG00000114650	protein_coding	SCAP	3	-0.511367864	6.913522098	-4.628047932	2.70616E-05	0.001877151	2.31338447
ENSG00000135211	protein_coding	TMEM60	7	0.65279078	2.798396272	4.618241923	2.7968E-05	0.001922896	2.394317196
ENSG00000138760	protein_coding	SCARB2	4	0.892300297	5.977507229	4.617829522	2.80068E-05	0.001922896	2.270824822
ENSG00000166411	protein_coding	IDH3A	15	0.404434545	4.578410489	4.61626038	2.81548E-05	0.001923244	2.281524814
ENSG00000205413	protein_coding	SAMD9	7	1.545125659	7.325871973	4.610164173	2.8737E-05	0.001949826	2.318002293
ENSG00000132669	protein_coding	RIN2	20	1.352722984	4.990163594	4.609163626	2.88337E-05	0.001949826	2.241263829
ENSG00000113494	protein_coding	PRLR	5	1.034825319	1.796391817	4.602103388	2.95251E-05	0.001986593	2.360724117
ENSG00000227598	lncRNA	Z94721.1	6	-0.809434642	3.264127855	-4.593254867	3.04144E-05	0.002030053	2.317422036
ENSG00000279330	TEC	AJ003147.3	16	-0.629863522	3.864273696	-4.592491038	3.04924E-05	0.002030053	2.280090211
ENSG00000104951	protein_coding	IL4I1	19	1.319355586	1.455282086	4.591211479	3.06235E-05	0.002030053	2.319994011
ENSG00000217527	transcribed_processed_pseudogene	RPS16P5	6	-0.650341012	3.277568415	-4.585386362	3.12273E-05	0.002059931	2.286932102
ENSG00000279236	TEC	AC064801.2	18	1.082713114	3.108105909	4.577085452	3.21079E-05	0.002107688	2.236444704
ENSG00000167658	protein_coding	EEF2	19	-0.566075528	10.29040782	-4.573872625	3.24552E-05	0.002120145	2.271676804
ENSG00000100097	protein_coding	LGALS1	22	0.842098631	5.852346157	4.570791644	3.27917E-05	0.002131779	2.114050757
ENSG00000020577	protein_coding	SAMD4A	14	1.518903751	3.401708077	4.567575739	3.31466E-05	0.002144491	2.173626152
ENSG00000175470	protein_coding	PPP2R2D	10	-0.223125317	6.192792554	-4.563375836	3.36158E-05	0.002164437	2.082510859
ENSG00000197562	protein_coding	RAB40C	16	-0.412352617	4.78591884	-4.561084011	3.38745E-05	0.002165355	2.106994326
ENSG00000267534	protein_coding	S1PR2	19	0.522876042	2.518175289	4.560402253	3.39518E-05	0.002165355	2.229359525
ENSG00000182158	protein_coding	CREB3L2	7	0.502153217	6.070099533	4.555991041	3.44565E-05	0.002187173	2.0680269
ENSG00000133106	protein_coding	EPSTI1	13	2.253514254	6.344660007	4.546840962	3.55267E-05	0.002244521	2.100644772
ENSG00000287255	lncRNA	AC007877.1	2	-1.92967106	1.545755113	-4.541732968	3.61382E-05	0.002268154	1.989900357
ENSG00000067066	protein_coding	SP100	2	0.816797437	8.53765574	4.540908719	3.62379E-05	0.002268154	2.13881368
ENSG00000237272	unitary_pseudogene	OR51R1P	11	1.063627134	3.14252161	4.535194066	3.69361E-05	0.002293708	2.107929793
ENSG00000269858	protein_coding	EGLN2	19	-0.395221647	5.608049056	-4.534781439	3.6987E-05	0.002293708	1.989597342
ENSG00000087903	protein_coding	RFX2	19	-1.254521399	5.184912686	-4.52739457	3.79104E-05	0.002333588	1.995367668
ENSG00000148719	protein_coding	DNAJB12	10	-0.353735096	6.050538914	-4.526078196	3.80773E-05	0.002333588	1.960701779
ENSG00000134574	protein_coding	DDB2	11	0.631937263	4.616390176	4.525090761	3.82029E-05	0.002333588	1.986010708
ENSG00000082898	protein_coding	XPO1	2	0.499737068	7.256711618	4.524144075	3.83238E-05	0.002333588	2.016326771
ENSG00000108582	protein_coding	CPD	17	-0.859424814	8.074379602	-4.517660557	3.91616E-05	0.002368965	2.01698235
ENSG00000146463	protein_coding	ZMYM4	1	0.309389203	5.756669041	4.516931896	3.92568E-05	0.002368965	1.931469447
ENSG00000171631	protein_coding	P2RY6	11	1.187283346	1.094572716	4.498647218	4.1723E-05	0.002506548	2.010957781
ENSG00000169136	protein_coding	ATF5	19	0.828709692	3.053013765	4.496285737	4.20524E-05	0.002515106	1.993662883
ENSG00000122068	protein_coding	FYTTD1	3	0.478244974	5.404416989	4.488220719	4.31965E-05	0.002572101	1.844029167
ENSG00000270562	lncRNA	AC097634.1	3	-0.804435357	2.752336341	-4.485811603	4.35441E-05	0.002581377	2.007225998
ENSG00000168297	protein_coding	PXK	3	-0.48781788	5.881260755	-4.484138928	4.3787E-05	0.002584395	1.826746645
ENSG00000135083	protein_coding	CCNJL	5	-1.525933282	6.403148682	-4.4746003	4.5198E-05	0.002656026	1.810428818
ENSG00000197024	protein_coding	ZNF398	7	-0.362147499	5.537603179	-4.470608274	4.58017E-05	0.002679795	1.78865544
ENSG00000170017	protein_coding	ALCAM	3	-0.741986792	4.577060814	-4.469176018	4.60201E-05	0.002680922	1.834028046
ENSG00000278090	lncRNA	LUNAR1	15	-1.721721007	1.433931957	-4.460733363	4.73288E-05	0.002745276	1.75784489
ENSG00000135047	protein_coding	CTSL	9	1.548885529	2.478581981	4.458620682	4.7662E-05	0.002752734	1.895765696
ENSG00000172432	protein_coding	GTPBP2	6	0.752055725	6.554136789	4.456522729	4.7995E-05	0.002755488	1.775949293
ENSG00000134809	protein_coding	TIMM10	11	1.71367125	2.813353173	4.454209094	4.8365E-05	0.002755488	1.862572439
ENSG00000151490	protein_coding	PTPRO	12	1.035280515	3.147021628	4.453791101	4.84321E-05	0.002755488	1.858752314
ENSG00000137642	protein_coding	SORL1	11	-0.940073171	11.35752127	-4.452785372	4.8594E-05	0.002755488	1.907799893
ENSG00000119917	protein_coding	IFIT3	10	2.733426346	7.390735864	4.451192872	4.88515E-05	0.002755488	1.858915165
ENSG00000155561	protein_coding	NUP205	7	0.460722962	6.044469869	4.45048608	4.89662E-05	0.002755488	1.729659149
ENSG00000154736	protein_coding	ADAMTS5	21	-3.326511519	0.955898004	-4.449399519	4.9143E-05	0.002755488	1.090508055
ENSG00000196411	protein_coding	EPHB4	7	-1.318995544	4.735505118	-4.444368042	4.997E-05	0.002790231	1.774859443
ENSG00000232303	processed_pseudogene	DFFBP1	9	-0.673267091	2.03143002	-4.434143816	5.16925E-05	0.002854807	1.845015959
ENSG00000177337	lncRNA	DLGAP1-AS1	18	-0.600180027	4.06593252	-4.432208968	5.20249E-05	0.002854807	1.762281641
ENSG00000175573	protein_coding	C11orf68	11	0.444428977	5.272744549	4.431938291	5.20716E-05	0.002854807	1.666477489
ENSG00000068079	protein_coding	IFI35	17	1.528279219	5.573600791	4.431321741	5.2178E-05	0.002854807	1.688902671
ENSG00000225101	transcribed_unprocessed_pseudogene	OR52K3P	11	1.05619706	4.962894791	4.431268938	5.21872E-05	0.002854807	1.676382034
ENSG00000249863	processed_pseudogene	AC021106.1	4	-0.787061659	3.009708814	-4.428220859	5.27167E-05	0.0028721	1.825875117
ENSG00000062282	protein_coding	DGAT2	11	-1.196314003	7.062400057	-4.425121449	5.32605E-05	0.002890028	1.672462455
ENSG00000285106	lncRNA	AC016831.7	7	-1.02811713	4.507831573	-4.418781137	5.43901E-05	0.002939471	1.692810401
ENSG00000148730	protein_coding	EIF4EBP2	10	-0.366580683	7.798613798	-4.415036934	5.50682E-05	0.00296421	1.689934425
ENSG00000012232	protein_coding	EXTL3	8	-0.640005079	6.865295392	-4.411291368	5.57547E-05	0.002969624	1.623937242
ENSG00000107201	protein_coding	DDX58	9	1.528671338	7.26030554	4.410904237	5.58261E-05	0.002969624	1.692676398
ENSG00000177873	protein_coding	ZNF619	3	0.303911925	4.106455619	4.410836722	5.58386E-05	0.002969624	1.668628479
ENSG00000112343	protein_coding	TRIM38	6	0.734757193	7.852088748	4.409686183	5.60515E-05	0.002969624	1.700376608
ENSG00000278053	protein_coding	DDX52	17	0.389833823	3.681034765	4.403132471	5.72792E-05	0.003012643	1.683213727
ENSG00000182179	protein_coding	UBA7	3	0.503158276	6.867018621	4.40296339	5.73112E-05	0.003012643	1.620928244
ENSG00000223525	lncRNA	RABGAP1L-IT1	1	1.016276897	1.710982316	4.393969919	5.90397E-05	0.003091428	1.729744807
ENSG00000184584	protein_coding	TMEM173	5	0.45661956	5.115989533	4.392070729	5.94111E-05	0.003098821	1.545103139
ENSG00000111912	protein_coding	NCOA7	6	0.80116492	5.658977245	4.390327958	5.9754E-05	0.003104671	1.539226833
ENSG00000135535	protein_coding	CD164	6	0.566715139	7.905030084	4.374202137	6.30195E-05	0.00324568	1.584315213
ENSG00000110848	protein_coding	CD69	12	0.975789582	3.042049549	4.3737315	6.31174E-05	0.00324568	1.633148736
ENSG00000243650	misc_RNA	RN7SL834P	2	0.699734346	3.037542173	4.373375697	6.31915E-05	0.00324568	1.623993353
ENSG00000278970	lncRNA	HEIH	5	0.404379356	4.716247938	4.35493975	6.71488E-05	0.003423606	1.446880498
ENSG00000108100	protein_coding	CCNY	10	-0.445732883	7.159320518	-4.354868886	6.71644E-05	0.003423606	1.46445915
ENSG00000136731	protein_coding	UGGT1	2	-0.262372256	7.26481998	-4.351148484	6.7992E-05	0.003451039	1.461930092
ENSG00000171943	protein_coding	SRGAP2C	1	0.915968111	4.443826545	4.350151271	6.82155E-05	0.003451039	1.453469135
ENSG00000278600	lncRNA	AC015871.4	15	-0.666630347	5.651769719	-4.347898761	6.8723E-05	0.003463691	1.403653592
ENSG00000233369	transcribed_processed_pseudogene	GTF2IP4	7	-0.820774401	5.399865421	-4.345266999	6.93206E-05	0.003476481	1.405249298
ENSG00000279430	TEC	AL590560.4	1	-1.284502627	1.160989094	-4.34450995	6.94935E-05	0.003476481	1.428715351
ENSG00000226380	lncRNA	AC016831.1	7	-0.657291256	4.965937734	-4.341830621	7.01086E-05	0.003493639	1.413299874
ENSG00000140365	protein_coding	COMMD4	15	0.496232842	3.675902398	4.340760661	7.03557E-05	0.003493639	1.477121075
ENSG00000126458	protein_coding	RRAS	19	1.003223069	3.021331408	4.338195204	7.09516E-05	0.00351028	1.505746022
ENSG00000106392	protein_coding	C1GALT1	7	0.720359451	6.291693545	4.330554336	7.27559E-05	0.00358636	1.367118279
ENSG00000215421	protein_coding	ZNF407	18	-0.207195101	6.47638625	-4.328419252	7.3268E-05	0.003591146	1.351167408
ENSG00000197852	protein_coding	INKA2	1	-0.987422415	7.446838901	-4.327926457	7.33867E-05	0.003591146	1.391305279
ENSG00000059758	protein_coding	CDK17	12	0.529936587	6.925826268	4.323955227	7.43501E-05	0.003625107	1.371801072
ENSG00000136932	protein_coding	TRMO	9	-0.382302534	4.918378905	-4.32267763	7.46627E-05	0.003627204	1.35331784
ENSG00000111801	protein_coding	BTN3A3	6	0.526703448	6.839383479	4.318173613	7.57748E-05	0.003641959	1.354520207
ENSG00000110713	protein_coding	NUP98	11	-0.391019483	7.915067616	-4.317788414	7.58706E-05	0.003641959	1.394221425
ENSG00000203709	lncRNA	MIR29B2CHG	1	-0.546278486	8.321144044	-4.316587141	7.61703E-05	0.003641959	1.412520409
ENSG00000169087	protein_coding	HSPBAP1	3	-0.602076763	5.603070947	-4.316221137	7.62619E-05	0.003641959	1.305797138
ENSG00000187954	protein_coding	CYHR1	8	-0.322561648	6.528508958	-4.315990639	7.63196E-05	0.003641959	1.314917716
ENSG00000188811	protein_coding	NHLRC3	13	0.345668997	5.134861598	4.311069738	7.75617E-05	0.003688153	1.294042166
ENSG00000261221	protein_coding	ZNF865	19	-0.377379607	5.636964862	-4.309840233	7.78751E-05	0.003690017	1.280394856
ENSG00000130939	protein_coding	UBE4B	1	-0.380426677	6.922902746	-4.302908004	7.96654E-05	0.003758495	1.291215211
ENSG00000115507	protein_coding	OTX1	2	-2.141475619	1.193579823	-4.302091516	7.98788E-05	0.003758495	1.175639712
ENSG00000078081	protein_coding	LAMP3	3	2.40489464	1.418652054	4.299709167	8.05049E-05	0.003774755	1.450157489
ENSG00000142089	protein_coding	IFITM3	11	2.644809259	7.048340391	4.288594838	8.34895E-05	0.003901104	1.339332813
ENSG00000070756	protein_coding	PABPC1	8	-0.393344246	9.614348327	-4.275030378	8.72782E-05	0.004064022	1.34317242
ENSG00000133794	protein_coding	ARNTL	11	-0.433268065	6.303881322	-4.263173783	9.07265E-05	0.004197548	1.141922753
ENSG00000102580	protein_coding	DNAJC3	13	-0.580997584	6.686028519	-4.263028365	9.07696E-05	0.004197548	1.155748126
ENSG00000110046	protein_coding	ATG2A	11	-0.706162469	7.063212317	-4.261481534	9.12293E-05	0.004204361	1.171941613
ENSG00000170142	protein_coding	UBE2E1	3	0.324308802	4.812791395	4.256314408	9.27816E-05	0.004261304	1.140633836
ENSG00000100296	protein_coding	THOC5	22	-0.508538955	6.642566907	-4.254221979	9.34175E-05	0.004275914	1.129053839
ENSG00000214013	protein_coding	GANC	15	0.346659371	5.544435194	4.246820047	9.5701E-05	0.004365589	1.085484958
ENSG00000177409	protein_coding	SAMD9L	7	1.587333277	7.643213272	4.244575555	9.64042E-05	0.004382806	1.208255275
ENSG00000136874	protein_coding	STX17	9	0.439256599	5.925155832	4.240088665	9.78248E-05	0.00443242	1.068324932
ENSG00000112419	protein_coding	PHACTR2	6	0.696084718	6.004444883	4.237703282	9.85884E-05	0.004452026	1.071812596
ENSG00000123810	protein_coding	B9D2	19	-0.643175158	3.746054464	-4.236296156	9.90415E-05	0.004457529	1.182007524
ENSG00000225434	lncRNA	LINC01504	9	0.882344858	3.47237395	4.231502734	0.0001006	0.004508571	1.148391837
ENSG00000113721	protein_coding	PDGFRB	5	1.270497292	2.565236459	4.230754968	0.000100846	0.004508571	1.217073779
ENSG00000283041	processed_pseudogene	AC008038.1	7	-0.611955173	1.315399679	-4.223385085	0.000103295	0.004602775	1.165621106
ENSG00000281106	protein_coding	TMEM272	13	-0.945832125	5.110048114	-4.221140733	0.000104052	0.004621216	1.033823124
ENSG00000120833	protein_coding	SOCS2	12	0.69274474	3.359012893	4.218880195	0.00010482	0.004640019	1.134095642
ENSG00000279433	TEC	AC018529.3	18	-0.513059691	4.927948445	-4.215630507	0.000105934	0.004673956	1.020758972
ENSG00000186407	protein_coding	CD300E	17	1.217217493	6.429497212	4.213809048	0.000106564	0.004686361	1.034426958
ENSG00000125827	protein_coding	TMX4	20	-0.553976088	7.325011646	-4.212649338	0.000106966	0.004688745	1.026989048
ENSG00000287926	lncRNA	AC113208.5	15	-1.22247138	3.956064568	-4.205170935	0.000109598	0.004788523	1.092331485
ENSG00000125454	protein_coding	SLC25A19	17	0.36710705	3.234705778	4.200927034	0.00011112	0.004839291	1.092307968
ENSG00000185909	protein_coding	KLHDC8B	3	1.130277969	3.983994168	4.199574004	0.000111609	0.004844926	1.020804261
ENSG00000133561	protein_coding	GIMAP6	7	0.511425992	7.568285209	4.190444255	0.000114967	0.004974628	1.00107693
ENSG00000163960	protein_coding	UBXN7	3	-0.272438177	7.038586985	-4.186359712	0.000116501	0.005024834	0.938673371
ENSG00000198087	protein_coding	CD2AP	6	0.74550047	5.416358775	4.18174149	0.000118259	0.005070798	0.889688197
ENSG00000135074	protein_coding	ADAM19	5	-0.63720614	7.788069777	-4.181581718	0.00011832	0.005070798	0.961327332
ENSG00000086065	protein_coding	CHMP5	9	1.169895417	5.13570914	4.178104265	0.000119661	0.005104146	0.887617208
ENSG00000152102	protein_coding	FAM168B	2	-0.356396234	6.331387942	-4.177601197	0.000119857	0.005104146	0.877820746
ENSG00000159556	protein_coding	ISL2	15	-1.496158453	2.425033787	-4.169327014	0.000123113	0.00522629	1.06607982
ENSG00000108306	protein_coding	FBXL20	17	-0.403626521	6.853149385	-4.165982516	0.000124454	0.005266586	0.864466878
ENSG00000180530	protein_coding	NRIP1	21	0.560540959	5.43027995	4.156503899	0.000128331	0.00541362	0.810008577
ENSG00000187446	protein_coding	CHP1	15	-0.514193185	6.549191575	-4.152015549	0.000130207	0.005466425	0.810189135
ENSG00000130589	protein_coding	HELZ2	20	1.217492618	8.387802806	4.151569878	0.000130395	0.005466425	0.95555842
ENSG00000119812	protein_coding	FAM98A	2	0.395107301	3.751629105	4.148591185	0.000131657	0.005492428	0.895137189
ENSG00000266074	protein_coding	BAHCC1	17	0.857262717	3.001789106	4.148180658	0.000131831	0.005492428	0.933465576
ENSG00000124762	protein_coding	CDKN1A	6	1.145472626	5.184156454	4.146353437	0.000132612	0.005507907	0.78878597
ENSG00000158156	protein_coding	XKR8	1	-0.690434157	5.750177498	-4.145229259	0.000133095	0.005510539	0.773874449
ENSG00000261468	lncRNA	AC096921.2	3	-0.558597678	4.118315752	-4.144301047	0.000133495	0.005510539	0.875658785
ENSG00000141098	protein_coding	GFOD2	16	-0.552125381	5.007437271	-4.142859397	0.000134118	0.005510539	0.792368266
ENSG00000132274	protein_coding	TRIM22	11	1.291328597	8.424856269	4.142355733	0.000134336	0.005510539	0.928558869
ENSG00000225828	protein_coding	FAM229A	1	-0.36077475	4.23810004	-4.141465772	0.000134723	0.005510539	0.844230925
ENSG00000179915	protein_coding	NRXN1	2	-2.37295254	1.11265043	-4.139625327	0.000135526	0.005526596	0.644810934
ENSG00000101040	protein_coding	ZMYND8	20	0.251470167	6.751798553	4.1317975	0.000138995	0.005637603	0.765576971
ENSG00000183018	protein_coding	SPNS2	17	-1.161490314	1.037490879	-4.131593791	0.000139086	0.005637603	0.843204867
ENSG00000213066	protein_coding	FGFR1OP	6	-0.537012733	4.672872241	-4.127604218	0.000140888	0.005691243	0.772908136
ENSG00000171492	protein_coding	LRRC8D	1	0.376384576	5.001355404	4.126071742	0.000141586	0.005691243	0.731494963
ENSG00000138166	protein_coding	DUSP5	10	0.900982409	3.996999353	4.125870401	0.000141678	0.005691243	0.771555384
ENSG00000073910	protein_coding	FRY	13	-0.619135691	8.055050101	-4.121765857	0.000143566	0.005749911	0.802936913
ENSG00000138463	protein_coding	SLC49A4	3	-0.648557581	5.349609681	-4.114005511	0.000147202	0.005869564	0.690323609
ENSG00000185722	protein_coding	ANKFY1	17	0.631800617	7.202970716	4.113533796	0.000147426	0.005869564	0.754029054
ENSG00000160703	protein_coding	NLRX1	11	-0.548431285	5.025579277	-4.111839356	0.000148233	0.00588428	0.693991371
ENSG00000138764	protein_coding	CCNG2	4	-0.519578311	6.511056734	-4.105332706	0.000151371	0.005966192	0.662141501
ENSG00000130175	protein_coding	PRKCSH	19	-0.345268952	7.264433374	-4.105163779	0.000151454	0.005966192	0.706876885
ENSG00000077684	protein_coding	JADE1	4	-0.392132857	6.452920123	-4.104759801	0.000151651	0.005966192	0.658670026
ENSG00000135077	protein_coding	HAVCR2	5	0.626031764	4.559954466	4.103902607	0.00015207	0.005966192	0.677672252
ENSG00000176720	protein_coding	BOK	2	1.525147825	1.173437728	4.09886153	0.000154557	0.006035107	0.856127868
ENSG00000121851	protein_coding	POLR3GL	1	0.724076439	1.808102988	4.097404842	0.000155283	0.006035107	0.860590974
ENSG00000173825	protein_coding	TIGD3	11	-1.204547175	3.724874267	-4.097396788	0.000155287	0.006035107	0.788278567
ENSG00000113552	protein_coding	GNPDA1	5	0.392380905	3.933454063	4.09519577	0.00015639	0.006035107	0.704519005
ENSG00000172771	protein_coding	EFCAB12	3	-0.97493937	1.938937189	-4.095154836	0.00015641	0.006035107	0.842447883
ENSG00000103510	protein_coding	KAT8	16	-0.272249611	5.679080306	-4.094942508	0.000156517	0.006035107	0.618512246
ENSG00000239665	lncRNA	AL157392.3	10	-0.324125304	6.248243831	-4.091817903	0.000158098	0.006078626	0.613001358
ENSG00000236008	lncRNA	LINC01814	2	-0.708767836	3.029414507	-4.090713843	0.00015866	0.006079554	0.799772778
ENSG00000134697	protein_coding	GNL2	1	0.398826068	4.290845197	4.08961039	0.000159223	0.006079554	0.667023089
ENSG00000254826	lncRNA	AP001922.3	11	-1.313249119	2.861257406	-4.08911518	0.000159477	0.006079554	0.825524448
ENSG00000113441	protein_coding	LNPEP	5	0.275437659	8.479516453	4.08668557	0.000160727	0.006109898	0.733508548
ENSG00000280248	TEC	AC124319.3	17	1.023281161	3.203852753	4.083707119	0.000162272	0.006140596	0.712246376
ENSG00000011114	protein_coding	BTBD7	14	-0.284164959	3.564698484	-4.083028662	0.000162626	0.006140596	0.724483986
ENSG00000104946	protein_coding	TBC1D17	19	-0.381494894	5.689096188	-4.082498588	0.000162904	0.006140596	0.581047355
ENSG00000146540	protein_coding	C7orf50	7	0.512740846	5.024129755	4.080235931	0.000164092	0.006168101	0.58862007
ENSG00000178175	protein_coding	ZNF366	5	1.06966487	1.551974072	4.077666079	0.000165451	0.006201881	0.803554747
ENSG00000153560	protein_coding	UBP1	3	0.277635511	6.560308671	4.075726027	0.000166485	0.006223289	0.58649012
ENSG00000111490	protein_coding	TBC1D30	12	-0.798255986	2.665998502	-4.072811693	0.000168049	0.006264365	0.770622486
ENSG00000184005	protein_coding	ST6GALNAC3	1	-0.84395988	2.757874152	-4.071457645	0.000168781	0.00627426	0.768408425
ENSG00000129749	protein_coding	CHRNA10	11	-0.507750268	2.607658613	-4.069541954	0.000169821	0.006295547	0.763125297
ENSG00000162378	protein_coding	ZYG11B	1	-0.499585178	5.918019969	-4.065041687	0.00017229	0.006369518	0.527435433
ENSG00000116731	protein_coding	PRDM2	1	-0.198755359	7.546580627	-4.059656081	0.00017529	0.006462675	0.585617827
ENSG00000127666	protein_coding	TICAM1	19	0.463904322	4.358179361	4.056363799	0.000177149	0.006513362	0.548284686
ENSG00000196116	protein_coding	TDRD7	9	1.02153579	5.614652599	4.054588412	0.000178159	0.00653266	0.510444722
ENSG00000161813	protein_coding	LARP4	12	0.428503581	5.291350951	4.04922663	0.000181244	0.006627727	0.486328268
ENSG00000185880	protein_coding	TRIM69	15	0.913624613	3.378399038	4.04433435	0.000184104	0.006714071	0.588128213
ENSG00000245556	lncRNA	SCAMP1-AS1	5	0.527940824	3.560394889	4.04343093	0.000184637	0.006715307	0.589041328
ENSG00000148660	protein_coding	CAMK2G	10	-0.461016719	7.423157812	-4.042386177	0.000185255	0.006719628	0.52089875
ENSG00000038945	protein_coding	MSR1	8	1.834917651	2.208546852	4.036970248	0.000188492	0.006811531	0.650952892
ENSG00000100228	protein_coding	RAB36	22	-1.479201235	1.970995938	-4.036457334	0.000188801	0.006811531	0.663542652
ENSG00000170921	protein_coding	TANC2	17	-0.529711895	5.703520326	-4.034446156	0.000190019	0.006837135	0.43808351
ENSG00000182885	protein_coding	ADGRG3	16	-1.261888978	7.222687115	-4.031269646	0.000191958	0.006888479	0.477852761
ENSG00000106617	protein_coding	PRKAG2	7	0.400543278	6.352022813	4.03041201	0.000192485	0.006889011	0.444273554
ENSG00000143815	protein_coding	LBR	1	-0.495850505	8.12616939	-4.022054857	0.000197692	0.007056591	0.507004319
ENSG00000152784	protein_coding	PRDM8	4	-0.496106419	4.280028372	-4.015863753	0.000201636	0.007164522	0.466389945
ENSG00000185339	protein_coding	TCN2	22	1.583855848	2.891754866	4.015640504	0.00020178	0.007164522	0.518901199
ENSG00000181026	protein_coding	AEN	15	0.445793439	4.606932789	4.01465655	0.000202414	0.007168133	0.413876335
ENSG00000231113	lncRNA	AL035587.1	6	-0.48070037	4.365485539	-4.012735217	0.000203659	0.007193267	0.450093986
ENSG00000121691	protein_coding	CAT	11	-0.801398392	7.373741273	-4.011400829	0.000204527	0.007205032	0.425835345
ENSG00000042832	protein_coding	TG	8	-1.016755894	3.645571458	-4.006374174	0.000207831	0.007302309	0.511329211
ENSG00000021762	protein_coding	OSBPL5	11	0.787037273	6.042956569	4.001708437	0.000210944	0.007392383	0.357021219
ENSG00000121578	protein_coding	B4GALT4	3	0.383348962	4.439610618	3.997015629	0.000214121	0.007484211	0.379055196
ENSG00000159788	protein_coding	RGS12	4	0.622194024	4.016770222	3.994825368	0.000215619	0.007517058	0.394184228
ENSG00000257221	lncRNA	AC007569.1	12	-0.762419119	2.560123572	-3.992354141	0.000217322	0.007556843	0.547800531
ENSG00000138670	protein_coding	RASGEF1B	4	0.811343722	4.25435681	3.989280247	0.000219458	0.007611454	0.351563275
ENSG00000182185	protein_coding	RAD51B	14	0.395536696	4.337407172	3.985739567	0.000221944	0.007673836	0.352965174
ENSG00000280121	TEC	AC010335.3	19	-0.788820123	1.834510284	-3.984369772	0.000222912	0.007673836	0.535502063
ENSG00000144040	protein_coding	SFXN5	2	-0.434290002	5.378994708	-3.983758463	0.000223346	0.007673836	0.291767353
ENSG00000167987	protein_coding	VPS37C	11	-0.651157542	5.193783342	-3.983489256	0.000223537	0.007673836	0.303255444
ENSG00000196850	protein_coding	PPTC7	12	-0.380474627	6.806586968	-3.980534432	0.000225647	0.0077197	0.305068024
ENSG00000166579	protein_coding	NDEL1	17	-0.60590207	7.971219752	-3.979454883	0.000226423	0.0077197	0.367477937
ENSG00000142186	protein_coding	SCYL1	11	-0.334370746	6.08472612	-3.979216517	0.000226594	0.0077197	0.270902741
ENSG00000121274	protein_coding	TENT4B	16	0.257380258	5.192427287	3.975317075	0.00022942	0.007796211	0.266526634
ENSG00000115525	protein_coding	ST3GAL5	2	0.468018247	5.802948355	3.973469714	0.00023077	0.007822343	0.256583302
ENSG00000125652	protein_coding	ALKBH7	19	-0.402563421	3.892741857	-3.971463801	0.000232245	0.007852556	0.368487706
ENSG00000114737	protein_coding	CISH	3	0.84090607	6.163757487	3.969822852	0.000233458	0.007873796	0.262299796
ENSG00000225205	lncRNA	AC078883.1	2	-0.536498965	3.632694008	-3.967618077	0.000235098	0.007909279	0.390731889
ENSG00000160991	protein_coding	ORAI2	7	-0.714535915	7.795863784	-3.961464467	0.000239734	0.008045131	0.30287051
ENSG00000181634	protein_coding	TNFSF15	9	1.352966653	0.691040982	3.958395973	0.000242078	0.008103604	0.42594997
ENSG00000110497	protein_coding	AMBRA1	11	0.365538547	6.237502178	3.956108452	0.000243841	0.008142342	0.217009842
ENSG00000171466	protein_coding	ZNF562	19	0.268550535	5.25870811	3.952424967	0.000246704	0.008217579	0.195424862
ENSG00000273033	lncRNA	LINC02035	3	-0.679678579	4.8874739	-3.951113911	0.000247732	0.008231417	0.225904632
ENSG00000175602	protein_coding	CCDC85B	11	0.509092278	4.545308913	3.948893912	0.00024948	0.008269102	0.219297042
ENSG00000232973	lncRNA	CYP1B1-AS1	2	-1.072282942	2.528966194	-3.946390996	0.000251466	0.008314443	0.42326081
ENSG00000132405	protein_coding	TBC1D14	4	-0.605333841	7.835151006	-3.943395572	0.000253863	0.008373112	0.251192469
ENSG00000143891	protein_coding	GALM	2	1.057040428	4.363391776	3.939016425	0.000257406	0.008469229	0.195586392
ENSG00000204138	protein_coding	PHACTR4	1	0.319737152	5.257189969	3.935119868	0.000260599	0.008553377	0.143930248
ENSG00000081913	protein_coding	PHLPP1	18	-0.478156341	4.759263567	-3.931177675	0.000263869	0.008639615	0.169640664
ENSG00000101290	protein_coding	CDS2	20	-0.477681082	7.671762769	-3.929561616	0.00026522	0.008662795	0.202628968
ENSG00000169902	protein_coding	TPST1	7	-1.011297154	3.784623678	-3.927415711	0.000267026	0.008700639	0.291482952
ENSG00000286342	lncRNA	AC073210.3	7	-1.560665577	1.118805493	-3.925403788	0.000268729	0.008709604	0.307032096
ENSG00000140350	protein_coding	ANP32A	15	-0.358963418	7.142072448	-3.925027018	0.000269049	0.008709604	0.15593673
ENSG00000171115	protein_coding	GIMAP8	7	0.529889573	6.522898579	3.923875318	0.00027003	0.008709604	0.139700996
ENSG00000168275	protein_coding	COA6	1	0.644464867	2.298931265	3.9235189	0.000270334	0.008709604	0.338865215
ENSG00000093072	protein_coding	ADA2	22	0.680053572	8.04407094	3.922325311	0.000271355	0.008709604	0.238089556
ENSG00000175970	protein_coding	UNC119B	12	-0.347075247	4.917963363	-3.921749852	0.000271849	0.008709604	0.130833431
ENSG00000111540	protein_coding	RAB5B	12	-0.401900808	7.337097591	-3.921131348	0.000272381	0.008709604	0.158601746
ENSG00000070010	protein_coding	UFD1	22	-0.213875592	5.481982751	-3.91987786	0.000273461	0.008709604	0.095668416
ENSG00000114626	protein_coding	ABTB1	3	-0.693149151	9.164551476	-3.919694585	0.00027362	0.008709604	0.26431778
ENSG00000181220	protein_coding	ZNF746	7	-0.574012592	7.332529215	-3.919517143	0.000273773	0.008709604	0.147509379
ENSG00000280184	TEC	AL023806.3	6	-0.549425674	1.41604466	-3.917211172	0.000275774	0.008737619	0.341225482
ENSG00000174579	protein_coding	MSL2	3	-0.230965413	7.183247583	-3.917006243	0.000275952	0.008737619	0.138090574
ENSG00000119878	protein_coding	CRIPT	2	-0.315924001	5.357731376	-3.914948424	0.000277751	0.008773919	0.08852748
ENSG00000134827	protein_coding	TCN1	11	1.319884507	1.642141671	3.911168096	0.000281084	0.008858423	0.332455646
ENSG00000188313	protein_coding	PLSCR1	3	1.603316708	6.846162726	3.904341739	0.000287201	0.009030065	0.144939978
ENSG00000173193	protein_coding	PARP14	3	1.301936129	9.277141222	3.903222098	0.000288217	0.009040872	0.262700576
ENSG00000163823	protein_coding	CCR1	3	1.42431882	6.969997259	3.902348758	0.000289011	0.009044712	0.131132165
ENSG00000142208	protein_coding	AKT1	14	-0.339400266	7.621970696	-3.897429269	0.000293527	0.009164706	0.107278582
ENSG00000141504	protein_coding	SAT2	17	0.421286718	3.65386193	3.895055061	0.00029573	0.009212129	0.1399964
ENSG00000228242	lncRNA	AC093495.1	3	-0.737725682	4.397074142	-3.890360939	0.000300134	0.009327708	0.088068823
ENSG00000141076	protein_coding	UTP4	16	0.343588969	3.926216722	3.886154455	0.000304133	0.009412234	0.096649706
ENSG00000171132	protein_coding	PRKCE	2	0.571180417	5.795206482	3.886030247	0.000304252	0.009412234	-0.001960729
ENSG00000144843	protein_coding	ADPRH	3	0.760376865	3.582830569	3.884067019	0.000306137	0.009436582	0.098813706
ENSG00000176087	protein_coding	SLC35A4	5	0.347208093	5.616315826	3.883350755	0.000306828	0.009436582	-0.015508705
ENSG00000172426	protein_coding	RSPH9	6	1.554305192	-0.038559037	3.883024283	0.000307143	0.009436582	0.173446854
ENSG00000083093	protein_coding	PALB2	16	0.363063497	3.307289723	3.882107401	0.00030803	0.009442276	0.143886881
ENSG00000170581	protein_coding	STAT2	12	1.106974461	7.958806081	3.876684759	0.000313327	0.009582811	0.119757618
ENSG00000099308	protein_coding	MAST3	19	-0.538268496	8.24248018	-3.873970705	0.000316011	0.009616884	0.077770538
ENSG00000263584	miRNA	MIR4480	10	-0.994366889	0.955807574	-3.873848209	0.000316132	0.009616884	0.161701981
ENSG00000146083	protein_coding	RNF44	5	-0.349731755	7.761484351	-3.87333082	0.000316647	0.009616884	0.045178909
ENSG00000099991	protein_coding	CABIN1	22	-0.376175236	7.582970334	-3.872675369	0.000317299	0.009616884	0.02588864
ENSG00000171812	protein_coding	COL8A2	1	0.826176144	1.752919562	3.870037744	0.000319939	0.009675105	0.206446803
ENSG00000119720	protein_coding	NRDE2	14	-0.23668973	6.063649106	-3.866665072	0.000323346	0.009756193	-0.065268529
ENSG00000052749	protein_coding	RRP12	10	-0.720598056	6.184546853	-3.865785479	0.00032424	0.009761285	-0.060932647
ENSG00000239713	protein_coding	APOBEC3G	22	0.611874213	6.046670084	3.864487567	0.000325563	0.009769145	-0.055661911
ENSG00000230751	lncRNA	AC007036.2	7	-0.69046865	1.622373984	-3.864106844	0.000325953	0.009769145	0.196153789
ENSG00000101346	protein_coding	POFUT1	20	0.378647345	4.81292856	3.86093442	0.000329214	0.009831501	-0.058668756
ENSG00000132670	protein_coding	PTPRA	20	0.268463255	6.651034689	3.860663006	0.000329494	0.009831501	-0.05104653
ENSG00000281005	lncRNA	LINC00921	16	-0.431340134	5.711038228	-3.857839915	0.000332425	0.00989701	-0.090506175
ENSG00000163512	protein_coding	AZI2	3	0.589235253	5.14027814	3.85463515	0.000335783	0.009969477	-0.091634123
ENSG00000196123	protein_coding	KIAA0895L	16	0.980895436	2.405081259	3.854105503	0.000336341	0.009969477	0.115977964
ENSG00000111670	protein_coding	GNPTAB	12	0.443532317	6.179024307	3.852063281	0.000338501	0.010011454	-0.096115259
ENSG00000083828	protein_coding	ZNF586	19	-0.370530928	6.291347163	-3.849159767	0.000341595	0.010080813	-0.111985684
ENSG00000197971	protein_coding	MBP	18	-0.446862944	8.993108023	-3.84642345	0.000344536	0.010135558	0.045530154
ENSG00000115159	protein_coding	GPD2	2	0.63275152	5.627958885	3.846034072	0.000344957	0.010135558	-0.121323873
ENSG00000138303	protein_coding	ASCC1	10	0.332063784	3.93381031	3.837794523	0.000353971	0.010371255	-0.045263404
ENSG00000104960	protein_coding	PTOV1	19	-0.410110489	5.703028876	-3.837299538	0.00035452	0.010371255	-0.15162783
ENSG00000266028	protein_coding	SRGAP2	1	0.715224022	6.436045988	3.836047533	0.000355912	0.010374723	-0.117311491
ENSG00000237840	transcribed_unprocessed_pseudogene	FAM21FP	10	0.738529293	1.289859016	3.835806128	0.000356181	0.010374723	0.122200878
ENSG00000185158	protein_coding	LRRC37B	17	0.279085234	5.462458835	3.834875262	0.000357219	0.010382507	-0.157923872
ENSG00000110665	protein_coding	C11orf21	11	0.367060086	7.245738156	3.824937564	0.000368493	0.010687078	-0.119438242
ENSG00000259865	lncRNA	AL390728.6	1	0.609022367	3.018311548	3.822812991	0.000370947	0.010735118	0.003370517
ENSG00000020129	protein_coding	NCDN	1	0.336630137	4.404570432	3.818880114	0.000375531	0.010844474	-0.14950097
ENSG00000132952	protein_coding	USPL1	13	0.412753751	5.115854691	3.817071602	0.000377658	0.010882528	-0.199797979
ENSG00000164342	protein_coding	TLR3	4	1.126951131	0.84988986	3.81023645	0.0003858	0.011070854	0.041562106
ENSG00000268154	misc_RNA	Metazoa_SRP	1	-0.766470109	1.605839138	-3.809354528	0.000386863	0.011070854	0.050158264
ENSG00000174444	protein_coding	RPL4	15	-0.532295129	8.278256531	-3.808986614	0.000387307	0.011070854	-0.11827024
ENSG00000120318	protein_coding	ARAP3	5	-0.794474985	6.859913753	-3.808839972	0.000387484	0.011070854	-0.203353563
ENSG00000164211	protein_coding	STARD4	5	0.662842139	3.630851727	3.805597472	0.000391422	0.011159669	-0.121705107
ENSG00000172716	protein_coding	SLFN11	17	0.448068109	5.657597161	3.802508312	0.000395209	0.011243828	-0.251668336
ENSG00000158710	protein_coding	TAGLN2	1	-0.686257712	9.373693093	-3.801142764	0.000396895	0.011267957	-0.065009199
ENSG00000180758	protein_coding	GPR157	1	-0.792766046	3.108901791	-3.791538522	0.000408946	0.011585646	-0.064561196
ENSG00000114745	protein_coding	GORASP1	3	0.532433182	5.197472034	3.789066256	0.000412104	0.011650604	-0.287847322
ENSG00000276248	lncRNA	AL442125.1	13	-0.525379218	3.117098546	-3.787116922	0.000414611	0.011696907	-0.087050477
ENSG00000136643	protein_coding	RPS6KC1	1	0.340602678	4.986623667	3.785897269	0.000416187	0.011716807	-0.285048195
ENSG00000052795	protein_coding	FNIP2	4	0.543446061	4.882232106	3.78461384	0.000417852	0.011726591	-0.287157543
ENSG00000133574	protein_coding	GIMAP4	7	0.566821698	7.767879771	3.784286459	0.000418278	0.011726591	-0.193397762
ENSG00000284194	protein_coding	SCO2	22	1.348609379	5.112450221	3.782845178	0.000420157	0.011754778	-0.292238114
ENSG00000196778	protein_coding	OR52K1	11	0.924274083	4.03586728	3.779746212	0.000424224	0.011839195	-0.244651426
ENSG00000139679	protein_coding	LPAR6	13	0.829006968	4.628945281	3.779208653	0.000424934	0.011839195	-0.282726386
ENSG00000089737	protein_coding	DDX24	14	0.332292675	5.182991285	3.777030609	0.00042782	0.011856998	-0.31920722
ENSG00000163346	protein_coding	PBXIP1	1	-0.419563561	7.842800275	-3.776740074	0.000428206	0.011856998	-0.233698739
ENSG00000117335	protein_coding	CD46	1	-0.527279982	8.648490008	-3.77673265	0.000428216	0.011856998	-0.175930954
ENSG00000167083	protein_coding	GNGT2	17	0.711308118	2.239422469	3.775812359	0.000429442	0.011866534	-0.078277473
ENSG00000109756	protein_coding	RAPGEF2	4	-0.608843785	7.265153886	-3.771664159	0.000435011	0.011995788	-0.29357365
ENSG00000145244	protein_coding	CORIN	4	-2.231130307	1.060775193	-3.770521312	0.000436558	0.012006595	-0.142513015
ENSG00000166123	protein_coding	GPT2	16	0.577679701	1.177768346	3.769167814	0.000438396	0.012006595	-0.061797732
ENSG00000229808	transcribed_processed_pseudogene	AL391825.1	1	-0.618836376	3.34587444	-3.768754701	0.000438959	0.012006595	-0.167603894
ENSG00000163931	protein_coding	TKT	3	-0.638713947	9.080108564	-3.768744877	0.000438972	0.012006595	-0.173707882
ENSG00000119402	protein_coding	FBXW2	9	-0.215590415	6.844017878	-3.767836998	0.000440211	0.012016057	-0.319725718
ENSG00000026950	protein_coding	BTN3A1	6	0.507041279	8.115476282	3.766089465	0.000442605	0.012034706	-0.218380259
ENSG00000227345	protein_coding	PARG	10	0.294530214	5.099997415	3.766032818	0.000442683	0.012034706	-0.345233789
ENSG00000122335	protein_coding	SERAC1	6	0.462003567	3.625527825	3.76227218	0.000447878	0.012151397	-0.239290912
ENSG00000112983	protein_coding	BRD8	5	-0.307626075	5.440849925	-3.758388977	0.000453304	0.012273868	-0.377085203
ENSG00000117139	protein_coding	KDM5B	1	-0.308031962	6.507212372	-3.757305907	0.000454829	0.012290421	-0.371540639
ENSG00000197044	protein_coding	ZNF441	19	0.739614018	3.226769013	3.75093227	0.000463901	0.012510461	-0.224984328
ENSG00000130164	protein_coding	LDLR	19	0.777180323	4.537161536	3.749823984	0.000465497	0.012528374	-0.379906742
ENSG00000155313	protein_coding	USP25	21	0.554620587	7.491816899	3.746226761	0.000470711	0.012628674	-0.321319072
ENSG00000102858	protein_coding	MGRN1	16	-0.461886935	7.692807177	-3.745959692	0.0004711	0.012628674	-0.329638378
ENSG00000087263	protein_coding	OGFOD1	16	0.339391026	4.28020926	3.743937282	0.000474059	0.012682716	-0.35397416
ENSG00000187555	protein_coding	USP7	16	-0.186574319	7.265254301	-3.738093578	0.000482708	0.012876998	-0.380687488
ENSG00000172349	protein_coding	IL16	15	-0.27684956	8.95526483	-3.737740966	0.000483234	0.012876998	-0.269739631
ENSG00000163565	protein_coding	IFI16	1	0.872248028	7.82812068	3.736268347	0.00048544	0.012887425	-0.311956785
ENSG00000173757	protein_coding	STAT5B	17	-0.535725881	8.579863994	-3.736201111	0.000485541	0.012887425	-0.2952524
ENSG00000182718	protein_coding	ANXA2	15	0.631457966	7.05504239	3.734802365	0.000487645	0.012917802	-0.38009176
ENSG00000113504	protein_coding	SLC12A7	5	0.731772307	5.609281848	3.734052647	0.000488777	0.012920983	-0.446518001
ENSG00000206337	lncRNA	HCP5	6	0.589850466	3.082892881	3.733451663	0.000489686	0.012920983	-0.27079408
ENSG00000110079	protein_coding	MS4A4A	11	1.739905841	1.493842173	3.725687407	0.000501575	0.013208794	-0.189880559
ENSG00000271204	lncRNA	AC016831.5	7	-0.406284033	5.508539827	-3.724499268	0.000503419	0.013228568	-0.476632325
ENSG00000153790	protein_coding	C7orf31	7	0.365495947	2.509981853	3.723937935	0.000504292	0.013228568	-0.231019129
ENSG00000120690	protein_coding	ELF1	13	0.49407108	7.798094646	3.723173664	0.000505483	0.013234022	-0.369076219
ENSG00000198727	protein_coding	MT-CYB	MT	-0.621469321	8.485680069	-3.722171306	0.00050705	0.013249259	-0.344506304
ENSG00000132463	protein_coding	GRSF1	4	0.240566301	5.796130979	3.719024712	0.000511998	0.013352627	-0.49741553
ENSG00000138496	protein_coding	PARP9	3	1.205211924	7.790153526	3.717492896	0.000514423	0.013370412	-0.349218234
ENSG00000222112	misc_RNA	RN7SKP16	1	-0.837978054	3.72566648	-3.717339485	0.000514667	0.013370412	-0.337370335
ENSG00000135766	protein_coding	EGLN1	1	-0.701546053	6.450546784	-3.714993806	0.000518404	0.013441556	-0.495167572
ENSG00000001629	protein_coding	ANKIB1	7	0.251150163	6.016224215	3.7136139	0.000520615	0.01347292	-0.508780123
ENSG00000196975	protein_coding	ANXA4	2	0.474152906	4.775778989	3.712239826	0.000522826	0.013504154	-0.493533036
ENSG00000229677	processed_pseudogene	AC018644.1	7	0.74907082	2.875135525	3.710144668	0.000526213	0.013565619	-0.328318716
ENSG00000183486	protein_coding	MX2	21	0.986949585	8.843117882	3.706930735	0.000531451	0.013652755	-0.326365701
ENSG00000272462	lncRNA	U91328.1	6	0.733405045	3.358745194	3.706826132	0.000531622	0.013652755	-0.388639807
ENSG00000110400	protein_coding	NECTIN1	11	-0.699670569	4.040253109	-3.705458663	0.000533867	0.013662182	-0.413786882
ENSG00000146826	protein_coding	MAP11	7	-0.418524796	6.22434964	-3.705365548	0.00053402	0.013662182	-0.530723677
ENSG00000287771	lncRNA	AC007271.1	2	-1.431311467	4.038617339	-3.703978429	0.000536307	0.013673012	-0.372819664
ENSG00000175390	protein_coding	EIF3F	11	-0.365181005	6.696355388	-3.703876243	0.000536475	0.013673012	-0.517153088
ENSG00000115295	protein_coding	CLIP4	2	0.310252636	5.777544769	3.701802868	0.000539912	0.013734582	-0.545980603
ENSG00000134575	protein_coding	ACP2	11	0.564565258	4.066370827	3.699902743	0.00054308	0.013784066	-0.481103751
ENSG00000009780	protein_coding	FAM76A	1	0.289219496	3.880441695	3.699038165	0.000544527	0.013784066	-0.438210346
ENSG00000106100	protein_coding	NOD1	7	0.4778221	5.398678911	3.698797803	0.00054493	0.013784066	-0.553474777
ENSG00000160191	protein_coding	PDE9A	21	1.346661773	2.293156728	3.69763524	0.000546883	0.013807521	-0.286198626
ENSG00000232254	unprocessed_pseudogene	CSF2RBP1	22	-1.42293512	2.909020901	-3.696061402	0.000549538	0.013848573	-0.301996173
ENSG00000261888	lncRNA	AC144831.1	17	-0.952150496	1.286610464	-3.691157715	0.00055789	0.014012918	-0.292408304
ENSG00000229754	transcribed_unprocessed_pseudogene	CXCR2P1	2	1.090865614	5.11067321	3.691010828	0.000558143	0.014012918	-0.56400062
ENSG00000160233	protein_coding	LRRC3	21	0.650477473	1.768422073	3.690071523	0.000559757	0.014027279	-0.282614098
ENSG00000160588	protein_coding	MPZL3	11	-0.74527853	6.511271959	-3.687591031	0.000564042	0.014108382	-0.575613664
ENSG00000100483	protein_coding	VCPKMT	14	-0.445035727	4.786825876	-3.684239848	0.000569881	0.014227982	-0.551281163
ENSG00000122643	protein_coding	NT5C3A	7	0.938913106	6.213755393	3.682467049	0.000572993	0.014279191	-0.572463339
ENSG00000171714	protein_coding	ANO5	11	0.978665763	1.315007323	3.680012444	0.000577329	0.014360653	-0.299161988
ENSG00000163840	protein_coding	DTX3L	3	0.941436876	7.728566098	3.67769245	0.000581456	0.014436629	-0.476397933
ENSG00000187815	protein_coding	ZFP69	1	0.362741994	2.270562728	3.675859962	0.000584736	0.014491327	-0.350025002
ENSG00000140992	protein_coding	PDPK1	16	-0.303806657	7.072011651	-3.674176685	0.000587764	0.014539604	-0.574834199
ENSG00000138385	protein_coding	SSB	2	0.79621835	4.158687863	3.672174567	0.000591386	0.014588781	-0.551764918
ENSG00000275437	lncRNA	AL121832.3	20	-0.48749366	2.376527261	-3.671880096	0.000591921	0.014588781	-0.351281655
ENSG00000177842	protein_coding	ZNF620	3	0.466629162	1.778306581	3.670445215	0.000594532	0.014626346	-0.336487161
ENSG00000162769	protein_coding	FLVCR1	1	-0.43770799	4.861726828	-3.667451474	0.000600015	0.01472799	-0.605232868
ENSG00000259332	protein_coding	ST20-MTHFS	15	-0.789586006	1.13922817	-3.666996663	0.000600852	0.01472799	-0.356893567
ENSG00000012822	protein_coding	CALCOCO1	12	-0.293850562	7.027176274	-3.664026952	0.000606347	0.014833566	-0.608947193
ENSG00000179921	protein_coding	GPBAR1	2	0.766725561	4.522786019	3.662982183	0.000608291	0.014833566	-0.626058462
ENSG00000115594	protein_coding	IL1R1	2	-1.291177093	5.136887935	-3.662888246	0.000608466	0.014833566	-0.599671595
ENSG00000157693	protein_coding	TMEM268	9	0.699626548	5.223228713	3.661431737	0.000611188	0.014839979	-0.657191481
ENSG00000168014	protein_coding	C2CD3	11	0.206297942	6.304250589	3.661305123	0.000611425	0.014839979	-0.646827582
ENSG00000082146	protein_coding	STRADB	2	-1.402036187	8.965047703	-3.660978165	0.000612037	0.014839979	-0.500471039
ENSG00000103978	protein_coding	TMEM87A	15	0.205986689	5.546895927	3.659026758	0.000615707	0.014902098	-0.669519092
ENSG00000197056	protein_coding	ZMYM1	1	0.426220968	3.886727843	3.656623416	0.000620255	0.014985226	-0.561890299
ENSG00000279884	TEC	AC010894.5	2	-0.929422419	3.627865004	-3.649440872	0.00063404	0.015267916	-0.515864545
ENSG00000101265	protein_coding	RASSF2	20	-0.669966279	9.594513497	-3.649345591	0.000634225	0.015267916	-0.484090987
ENSG00000108946	protein_coding	PRKAR1A	17	-0.486332316	8.077102292	-3.6450917	0.00064253	0.015440213	-0.591226544
ENSG00000162434	protein_coding	JAK1	1	-0.255010636	9.135877335	-3.640988714	0.000650638	0.015603592	-0.52852913
ENSG00000169245	protein_coding	CXCL10	4	2.736412951	-0.043003537	3.640481459	0.000651647	0.015603592	-0.438480498
ENSG00000161057	protein_coding	PSMC2	7	0.537986534	4.41453197	3.639838134	0.00065293	0.015606523	-0.670332324
ENSG00000140464	protein_coding	PML	15	1.023802309	7.258076974	3.636473663	0.000659674	0.015661663	-0.623708292
ENSG00000107175	protein_coding	CREB3	9	0.359112561	3.475932241	3.63624987	0.000660125	0.015661663	-0.58514946
ENSG00000065665	protein_coding	SEC61A2	10	-0.439226436	3.870637589	-3.636084798	0.000660458	0.015661663	-0.593226688
ENSG00000126432	protein_coding	PRDX5	11	-0.843436441	5.80752712	-3.635907226	0.000660816	0.015661663	-0.731737448
ENSG00000279861	TEC	AC073548.1	19	0.663718116	1.945311765	3.635411325	0.000661818	0.015661663	-0.458145338
ENSG00000184897	protein_coding	H1FX	3	0.411191416	5.874672428	3.634740823	0.000663174	0.015661663	-0.732816696
ENSG00000119397	protein_coding	CNTRL	9	0.29739122	7.010630844	3.634637642	0.000663383	0.015661663	-0.683438832
ENSG00000175274	protein_coding	TP53I11	11	-0.832300502	6.062326943	-3.630633291	0.000671542	0.015801927	-0.747750377
ENSG00000173276	protein_coding	ZBTB21	21	0.26295318	4.556706731	3.630360737	0.0006721	0.015801927	-0.70499614
ENSG00000233431	lncRNA	LINC02596	1	-1.786173666	0.973607294	-3.629598899	0.000673665	0.015801927	-0.510063052
ENSG00000096063	protein_coding	SRPK1	6	-0.673065292	6.637742666	-3.629194076	0.000674497	0.015801927	-0.732652365
ENSG00000262979	lncRNA	AC124319.1	17	1.12221491	0.684449176	3.628854848	0.000675196	0.015801927	-0.439731259
ENSG00000088992	protein_coding	TESC	12	-1.18068983	6.600188075	-3.627714402	0.000677549	0.015829472	-0.741851045
ENSG00000100600	protein_coding	LGMN	14	0.711669461	2.057398633	3.626571982	0.000679914	0.015843148	-0.47125759
ENSG00000013810	protein_coding	TACC3	4	-0.427354756	7.343002564	-3.626099268	0.000680895	0.015843148	-0.698554155
ENSG00000171310	protein_coding	CHST11	12	-0.451727871	7.774250658	-3.625342493	0.000682468	0.015843148	-0.669494577
ENSG00000181016	protein_coding	LSMEM1	7	-1.012735863	3.146920389	-3.62473372	0.000683737	0.015843148	-0.536509206
ENSG00000167461	protein_coding	RAB8A	19	0.455178906	7.03865214	3.624201707	0.000684847	0.015843148	-0.702000768
ENSG00000165997	protein_coding	ARL5B	10	0.438534935	4.914417664	3.624030765	0.000685204	0.015843148	-0.747317465
ENSG00000144306	protein_coding	SCRN3	2	0.371655466	3.805548546	3.623470311	0.000686376	0.015843148	-0.64876986
ENSG00000136044	protein_coding	APPL2	12	-0.294139303	5.900929007	-3.619437193	0.000694865	0.016011648	-0.784883736
ENSG00000181963	protein_coding	OR52K2	11	0.911547001	3.163383975	3.618795226	0.000696226	0.016015576	-0.630458818
ENSG00000105656	protein_coding	ELL	19	-0.502637412	7.003560922	-3.616927823	0.000700198	0.016079467	-0.743405721
ENSG00000286288	lncRNA	AL109809.5	20	-1.094136813	4.333594804	-3.615596595	0.000703043	0.016095665	-0.674975715
ENSG00000136682	protein_coding	CBWD2	2	0.589010787	5.035229199	3.615478698	0.000703296	0.016095665	-0.778531049
ENSG00000234127	protein_coding	TRIM26	6	0.503850088	4.387041598	3.614481709	0.000705434	0.016096717	-0.75162373
ENSG00000276471	lncRNA	AC105265.4	3	-0.982257994	1.103397975	-3.614342275	0.000705734	0.016096717	-0.485557068
ENSG00000183155	protein_coding	RABIF	1	-0.226926734	4.17726035	-3.610493492	0.000714052	0.016258883	-0.718149693
ENSG00000245750	lncRNA	DRAIC	15	-1.464810331	2.919830633	-3.609431885	0.000716363	0.016283948	-0.518137498
ENSG00000146278	protein_coding	PNRC1	6	-0.434046023	8.599663862	-3.608088018	0.000719299	0.016323104	-0.661160351
ENSG00000162413	protein_coding	KLHL21	1	-0.480557913	7.3305275	-3.606866558	0.000721977	0.016356296	-0.75406327
ENSG00000218809	unprocessed_pseudogene	AL391903.1	6	-1.117572284	3.262880151	-3.599175588	0.00073906	0.016715179	-0.609767492
ENSG00000104973	protein_coding	MED25	19	-0.629996596	7.437955445	-3.597311229	0.000743259	0.016766761	-0.774347857
ENSG00000197555	protein_coding	SIPA1L1	14	-0.634079146	7.835508718	-3.596338378	0.000745459	0.016766761	-0.742580028
ENSG00000183570	protein_coding	PCBP3	21	-0.861849481	2.339640449	-3.595988567	0.000746252	0.016766761	-0.538064286
ENSG00000244627	transcribed_unprocessed_pseudogene	TPTEP2	22	-0.411361572	4.984741205	-3.595956534	0.000746325	0.016766761	-0.820609842
ENSG00000233030	lncRNA	AC243772.2	1	1.357464403	2.520540607	3.593274241	0.00075243	0.016875748	-0.647557123
ENSG00000265195	miRNA	MIR4312	15	-0.55903178	2.523977331	-3.588935755	0.000762406	0.017065217	-0.58972115
ENSG00000185963	protein_coding	BICD2	9	-0.344410786	7.207665109	-3.588500559	0.000763414	0.017065217	-0.813442591
ENSG00000133805	protein_coding	AMPD3	11	-0.489722833	6.47840096	-3.587853919	0.000764914	0.017070384	-0.858626765
ENSG00000093000	protein_coding	NUP50	22	-0.356559598	7.775328938	-3.586764113	0.000767447	0.017098573	-0.778720812
ENSG00000226200	lncRNA	SGMS1-AS1	10	-0.376463777	3.768734823	-3.585887384	0.000769491	0.01711578	-0.729359234
ENSG00000122359	protein_coding	ANXA11	10	-0.348770141	8.686516441	-3.58490998	0.000771777	0.017122398	-0.715207288
ENSG00000006652	protein_coding	IFRD1	7	-0.680184737	6.942729816	-3.584672045	0.000772334	0.017122398	-0.849113176
ENSG00000279549	TEC	AP000437.1	11	-0.642229785	2.35840279	-3.583452404	0.000775196	0.017157592	-0.591408329
ENSG00000134352	protein_coding	IL6ST	5	0.468279292	7.582965392	3.577224393	0.000789972	0.01745592	-0.813575884
ENSG00000135452	protein_coding	TSPAN31	12	0.244973372	3.804071155	3.574943511	0.000795451	0.017548162	-0.792517707
ENSG00000279873	lncRNA	LINC01126	2	-0.378319838	3.170310942	-3.574363272	0.00079685	0.017550264	-0.699166415
ENSG00000117448	protein_coding	AKR1A1	1	0.367964341	4.68951428	3.573323417	0.000799364	0.017576864	-0.882597893
ENSG00000198133	protein_coding	TMEM229B	14	0.561138753	5.65415709	3.566165146	0.000816876	0.017932632	-0.929109207
ENSG00000167528	protein_coding	ZNF641	12	-0.400909044	7.000389561	-3.563618537	0.000823194	0.018041899	-0.895361019
ENSG00000282936	protein_coding	AC004706.3	17	-0.462701659	1.523096646	-3.559028771	0.0008347	0.018264313	-0.618701274
ENSG00000136689	protein_coding	IL1RN	2	1.308480768	5.913234108	3.552366096	0.000851675	0.018605502	-0.939736982
ENSG00000273156	lncRNA	AC124016.2	4	-0.440242646	2.033687715	-3.548745634	0.000861037	0.018753017	-0.660462053
ENSG00000168961	protein_coding	LGALS9	17	0.874885007	6.550533865	3.548677339	0.000861215	0.018753017	-0.928123347
ENSG00000120694	protein_coding	HSPH1	13	0.504941935	5.272898036	3.543961165	0.00087356	0.018987946	-0.989806337
ENSG00000112096	protein_coding	SOD2	6	-0.882863288	10.00800104	-3.54348135	0.000874825	0.018987946	-0.753574178
ENSG00000128604	protein_coding	IRF5	7	0.665637504	5.961413836	3.539191687	0.000886217	0.019140108	-0.992727208
ENSG00000153561	protein_coding	RMND5A	2	-0.560948214	7.695718921	-3.538945735	0.000886874	0.019140108	-0.922748723
ENSG00000283597	protein_coding	FAM169B	15	-1.656949016	1.204260962	-3.53884263	0.00088715	0.019140108	-0.71416634
ENSG00000258102	protein_coding	MAP1LC3B2	12	0.791072131	1.758415613	3.538214737	0.000888831	0.019140108	-0.687073262
ENSG00000100422	protein_coding	CERK	22	-0.302750751	7.201127235	-3.538171198	0.000888948	0.019140108	-0.955345857
ENSG00000153879	protein_coding	CEBPG	19	0.327307818	4.618752432	3.535096326	0.000897224	0.019287457	-0.980038258
ENSG00000077238	protein_coding	IL4R	16	-0.768164585	8.00673423	-3.533167636	0.000902453	0.019368923	-0.908768168
ENSG00000163947	protein_coding	ARHGEF3	3	0.470312151	7.009236349	3.532412031	0.00090451	0.019382149	-0.964010003
ENSG00000002549	protein_coding	LAP3	4	1.373770239	5.907299469	3.531081517	0.000908142	0.019429041	-0.989430001
ENSG00000198920	protein_coding	KIAA0753	17	-0.316411171	4.486821905	-3.529441116	0.000912639	0.019489024	-0.966292064
ENSG00000176788	protein_coding	BASP1	5	-1.092997663	7.874801924	-3.529003624	0.000913842	0.019489024	-0.93936599
ENSG00000111911	protein_coding	HINT3	6	0.505796821	4.380447389	3.522751963	0.000931199	0.019827757	-0.998016062
ENSG00000112679	protein_coding	DUSP22	6	-0.304839678	6.311909218	-3.519430786	0.000940547	0.019995168	-1.056626036
ENSG00000141682	protein_coding	PMAIP1	18	0.847329683	2.941541653	3.515238662	0.000952475	0.020170668	-0.872898249
ENSG00000255163	processed_pseudogene	HSPE1P18	11	-0.617926775	4.099702769	-3.515238141	0.000952476	0.020170668	-0.95655471
ENSG00000276644	protein_coding	DACH1	13	-0.9777601	2.641977801	-3.514950779	0.000953299	0.020170668	-0.782138191
ENSG00000198938	protein_coding	MT-CO3	MT	-0.500526797	8.660874897	-3.513899323	0.000956316	0.02019016	-0.91607895
ENSG00000132465	protein_coding	JCHAIN	4	1.467860819	5.612251876	3.513584427	0.000957221	0.02019016	-1.057468323
ENSG00000135250	protein_coding	SRPK2	7	-0.378602392	7.272542156	-3.512022283	0.000961724	0.02025339	-1.028345155
ENSG00000054611	protein_coding	TBC1D22A	22	-0.224250012	6.980646471	-3.511251406	0.000963953	0.020268622	-1.041007006
ENSG00000142039	protein_coding	CCDC97	19	0.321500423	6.028045251	3.510060378	0.000967407	0.020308044	-1.082350011
ENSG00000173818	protein_coding	ENDOV	17	-0.392035011	3.520930398	-3.509565476	0.000968846	0.020308044	-0.908288155
ENSG00000214106	lncRNA	PAXIP1-AS2	7	0.26762911	4.56593476	3.506445099	0.000977965	0.020467304	-1.05210691
ENSG00000213445	protein_coding	SIPA1	11	-0.314783107	8.363413336	-3.505853604	0.000979703	0.020471835	-0.953014432
ENSG00000183475	protein_coding	ASB7	15	-0.302877792	5.245251396	-3.504551462	0.000983539	0.020520128	-1.095452952
ENSG00000171204	protein_coding	TMEM126B	11	0.444096668	3.722332907	3.503948158	0.000985321	0.020525487	-0.977346265
ENSG00000243238	IG_V_gene	IGKV2-30	2	1.736800987	0.184639383	3.501922799	0.000991326	0.020618668	-0.828451455
ENSG00000273729	lncRNA	AC007686.3	14	-0.442105966	3.492910293	-3.497596975	0.00100427	0.02082763	-0.93959721
ENSG00000106789	protein_coding	CORO2A	9	0.392026248	4.06192145	3.497139962	0.001005647	0.02082763	-1.038782063
ENSG00000124788	protein_coding	ATXN1	6	-0.432735284	7.729912027	-3.495431471	0.00101081	0.02082763	-1.035472634
ENSG00000111728	protein_coding	ST8SIA1	12	-0.692075381	3.349799958	-3.495155188	0.001011647	0.02082763	-0.916301841
ENSG00000177989	protein_coding	ODF3B	22	1.134656048	5.745876521	3.494962371	0.001012232	0.02082763	-1.102400198
ENSG00000105875	protein_coding	WDR91	7	-0.294888676	5.085307917	-3.494944134	0.001012287	0.02082763	-1.112243435
ENSG00000105967	protein_coding	TFEC	7	1.129408272	5.319993007	3.494601253	0.001013328	0.02082763	-1.12122862
ENSG00000100601	protein_coding	ALKBH1	14	0.253653233	3.637148894	3.494460688	0.001013755	0.02082763	-0.985022513
ENSG00000162881	protein_coding	OXER1	2	-0.698544174	3.704133206	-3.493202098	0.001017585	0.020874453	-0.964082593
ENSG00000163681	protein_coding	SLMAP	3	-0.210715597	6.884563147	-3.492651254	0.001019266	0.020877106	-1.100605499
ENSG00000101347	protein_coding	SAMHD1	20	0.491355688	8.988987684	3.491677156	0.001022244	0.020906295	-0.929806212
ENSG00000137106	protein_coding	GRHPR	9	-0.412453229	4.967286427	-3.491091843	0.001024038	0.0209112	-1.11456973
ENSG00000077380	protein_coding	DYNC1I2	2	0.332419343	4.972163604	3.485872155	0.001040168	0.021208391	-1.139386619
ENSG00000180304	protein_coding	OAZ2	15	-0.559375789	7.545768874	-3.48488127	0.001043257	0.02123727	-1.08027774
ENSG00000087589	protein_coding	CASS4	20	-0.708759375	6.378349509	-3.48440643	0.001044741	0.02123727	-1.15731699
ENSG00000173821	protein_coding	RNF213	17	0.921895764	10.90756732	3.481425472	0.0010541	0.021368376	-0.853799643
ENSG00000082701	protein_coding	GSK3B	3	-0.338910781	7.178566634	-3.481341025	0.001054366	0.021368376	-1.11355879
ENSG00000143575	protein_coding	HAX1	1	0.314169119	4.201209534	3.479422888	0.001060432	0.021405207	-1.098166973
ENSG00000136279	protein_coding	DBNL	7	-0.275982059	8.682192175	-3.47931235	0.001060782	0.021405207	-1.00713827
ENSG00000129071	protein_coding	MBD4	3	-0.344362929	5.489444355	-3.479257876	0.001060955	0.021405207	-1.171295946
ENSG00000128594	protein_coding	LRRC4	7	-0.90484962	6.074770362	-3.477821853	0.00106552	0.021465129	-1.176594733
ENSG00000236438	transcribed_unprocessed_pseudogene	FAM157A	3	-1.139136077	5.402065317	-3.476885183	0.001068508	0.021493143	-1.164291589
ENSG00000259959	lncRNA	AC107068.1	4	-1.091951887	2.888881914	-3.472687344	0.001081997	0.021731983	-0.927005151
ENSG00000111885	protein_coding	MAN1A1	6	-0.484349949	6.944502644	-3.470817789	0.001088056	0.021821117	-1.1527667
ENSG00000237637	lncRNA	FRY-AS1	13	-0.775894368	1.12440374	-3.469797339	0.001091377	0.021855149	-0.85837687
ENSG00000169299	protein_coding	PGM2	4	-0.421417702	5.547516127	-3.469192012	0.001093352	0.021862157	-1.199724004
ENSG00000123684	protein_coding	LPGAT1	1	-0.438684342	7.847849635	-3.4672481	0.001099716	0.021956784	-1.104924192
ENSG00000154305	protein_coding	MIA3	1	0.342004299	6.312617765	3.465823584	0.001104402	0.022017677	-1.194867327
ENSG00000123737	protein_coding	EXOSC9	4	0.532513068	3.935327039	3.46529524	0.001106144	0.022019801	-1.111002347
ENSG00000127418	protein_coding	FGFRL1	4	0.481202061	3.541424299	3.459509713	0.001125401	0.022366693	-1.088301807
ENSG00000263883	transcribed_processed_pseudogene	EEF1DP7	17	-0.478464124	2.654978771	-3.459065069	0.001126894	0.022366693	-0.955774708
ENSG00000070731	protein_coding	ST6GALNAC2	17	-0.841740576	4.606325124	-3.458486827	0.001128839	0.022372292	-1.162437258
ENSG00000116273	protein_coding	PHF13	1	-0.307992619	3.651691623	-3.45707776	0.001133591	0.02243343	-1.078501768
ENSG00000100266	protein_coding	PACSIN2	22	-0.544401857	7.553599909	-3.456406508	0.001135861	0.022445354	-1.162722573
ENSG00000228409	transcribed_unprocessed_pseudogene	CCT6P1	7	0.317142184	3.260806013	3.455070913	0.001140392	0.022481361	-1.053223319
ENSG00000157404	protein_coding	KIT	4	-1.068641032	1.466342874	-3.454237293	0.001143228	0.022481361	-0.892184316
ENSG00000204161	protein_coding	TMEM273	10	-0.534630165	5.002471809	-3.454211481	0.001143316	0.022481361	-1.219097419
ENSG00000141582	protein_coding	CBX4	17	-0.267929233	5.756637973	-3.453729399	0.001144959	0.022481361	-1.250665802
ENSG00000137992	protein_coding	DBT	1	0.263639392	4.62030255	3.453413801	0.001146037	0.022481361	-1.204286419
ENSG00000163050	protein_coding	COQ8A	1	-0.413129288	5.900005934	-3.451457749	0.001152734	0.022579827	-1.256524231
ENSG00000211592	IG_C_gene	IGKC	2	1.267350935	7.007751157	3.450629872	0.00115558	0.022602671	-1.19651302
ENSG00000156587	protein_coding	UBE2L6	11	1.2129732	6.956689527	3.449139925	0.001160718	0.022638422	-1.155414802
ENSG00000072042	protein_coding	RDH11	14	0.256264387	4.46466223	3.449124356	0.001160772	0.022638422	-1.200782167
ENSG00000253106	lncRNA	AC090198.1	8	-0.355775298	2.969689031	-3.447682358	0.001165766	0.022702919	-1.019115561
ENSG00000153207	protein_coding	AHCTF1	1	-0.491731179	7.691041487	-3.445681507	0.00117273	0.022805528	-1.189745443
ENSG00000108798	protein_coding	ABI3	17	0.62366132	6.153791349	3.444174581	0.001178	0.022874968	-1.249647375
ENSG00000065989	protein_coding	PDE4A	19	0.599189525	4.184710311	3.44345151	0.001180538	0.022891201	-1.212172969
ENSG00000103381	protein_coding	CPPED1	16	-0.731990783	8.342913358	-3.442021814	0.001185569	0.02295569	-1.144500381
ENSG00000185219	protein_coding	ZNF445	3	-0.399700866	7.100887631	-3.438502054	0.001198044	0.0231639	-1.238563139
ENSG00000174032	protein_coding	SLC25A30	13	0.316544732	4.264513397	3.434146007	0.001213655	0.023404424	-1.231596988
ENSG00000226833	lncRNA	AC092164.1	2	-0.531319276	2.054554185	-3.433790855	0.001214937	0.023404424	-0.970198886
ENSG00000167302	protein_coding	TEPSIN	17	-0.314529038	5.913546094	-3.433579055	0.001215701	0.023404424	-1.305950421
ENSG00000100889	protein_coding	PCK2	14	0.484848859	3.510343525	3.43224917	0.001220514	0.023463502	-1.166739265
ENSG00000102445	protein_coding	RUBCNL	13	-0.990637711	6.05147395	-3.429110328	0.001231944	0.023649453	-1.311094899
ENSG00000283994	lncRNA	AC092652.3	2	-0.479494138	3.828256833	-3.427183168	0.001239012	0.023751257	-1.16705298
ENSG00000135899	protein_coding	SP110	2	0.665436193	8.167907245	3.425206355	0.001246302	0.023839598	-1.162413477
ENSG00000159131	protein_coding	GART	21	0.349677892	5.126153455	3.424973586	0.001247163	0.023839598	-1.317249363
ENSG00000285444	protein_coding	AL162377.3	13	-0.879158419	3.004818125	-3.42424632	0.001249857	0.023857208	-1.092911681
ENSG00000013374	protein_coding	NUB1	7	0.671817417	6.784291454	3.423122227	0.001254033	0.023876148	-1.268782213
ENSG00000102978	protein_coding	POLR2C	16	-0.271545538	4.872968801	-3.423023943	0.001254398	0.023876148	-1.300005755
ENSG00000006007	protein_coding	GDE1	16	-0.502333534	6.174946223	-3.421460181	0.00126023	0.023953269	-1.332865392
ENSG00000126005	protein_coding	MMP24OS	20	-0.289271608	5.563840835	-3.415474725	0.001282791	0.024347693	-1.353821273
ENSG00000266805	lncRNA	AP005432.1	18	-0.645552162	2.675957003	-3.414787172	0.001285407	0.024362983	-1.068618515
ENSG00000196535	protein_coding	MYO18A	17	0.340827406	7.152376838	3.413459179	0.001290474	0.024369207	-1.283437837
ENSG00000185088	protein_coding	RPS27L	15	0.416348198	4.240409849	3.412831476	0.001292876	0.024369207	-1.27964483
ENSG00000113916	protein_coding	BCL6	3	-0.952938756	8.752801737	-3.41281516	0.001292938	0.024369207	-1.185825067
ENSG00000175711	protein_coding	B3GNTL1	17	-0.726311161	4.374654294	-3.412804562	0.001292979	0.024369207	-1.267035073
ENSG00000175115	protein_coding	PACS1	11	-0.30553446	8.097971469	-3.408865941	0.001308147	0.024620606	-1.247777666
ENSG00000127311	protein_coding	HELB	12	0.236684509	7.089832702	3.407434268	0.001313702	0.024682937	-1.315641134
ENSG00000124164	protein_coding	VAPB	20	-0.200642463	5.774165284	-3.407068027	0.001315127	0.024682937	-1.379597271
ENSG00000111144	protein_coding	LTA4H	12	-0.699714515	7.223783898	-3.406339962	0.001317964	0.024701726	-1.318687574
ENSG00000117226	protein_coding	GBP3	1	0.899290752	5.1001201	3.404629298	0.001324652	0.024781853	-1.372818909
ENSG00000278829	lncRNA	AC099811.5	17	-0.544267819	4.41895843	-3.403806321	0.001327881	0.024781853	-1.300827631
ENSG00000133488	protein_coding	SEC14L4	22	-1.661973652	1.690425476	-3.403234719	0.001330128	0.024781853	-1.018542166
ENSG00000137726	protein_coding	FXYD6	11	0.797146165	1.402796755	3.403185807	0.00133032	0.024781853	-1.036578938
ENSG00000091039	protein_coding	OSBPL8	12	-0.48671638	8.347792067	-3.402899657	0.001331447	0.024781853	-1.249583546
ENSG00000173597	protein_coding	SULT1B1	4	-0.754769294	7.013262484	-3.402109917	0.00133456	0.024805495	-1.350630572
ENSG00000258872	transcribed_processed_pseudogene	FDPSP3	14	0.846275611	1.965740394	3.400551926	0.001340723	0.024885668	-1.092119743
ENSG00000125834	protein_coding	STK35	20	-0.222579969	5.866320931	-3.397760109	0.001351834	0.025056926	-1.404717918
ENSG00000145545	protein_coding	SRD5A1	5	0.416570877	4.268202538	3.397287857	0.001353722	0.025056926	-1.341107028
ENSG00000038219	protein_coding	BOD1L1	4	-0.452854337	8.279428218	-3.39683481	0.001355536	0.025056926	-1.269596693
ENSG00000189337	protein_coding	KAZN	1	-2.007486748	3.172111522	-3.395993316	0.00135891	0.025084853	-1.095358904
ENSG00000120709	protein_coding	FAM53C	5	-0.609804555	7.178372749	-3.392908842	0.001371349	0.02524474	-1.358410765
ENSG00000112146	protein_coding	FBXO9	6	-0.595985566	6.71706292	-3.392121963	0.00137454	0.02524474	-1.391861977
ENSG00000179331	protein_coding	RAB39A	11	0.827735671	1.85867601	3.392001491	0.001375029	0.02524474	-1.116404718
ENSG00000279320	TEC	AC069528.2	3	1.224978719	3.026587839	3.391989954	0.001375076	0.02524474	-1.251149511
ENSG00000140995	protein_coding	DEF8	16	-0.557332366	7.341508126	-3.390298865	0.001381959	0.025336543	-1.358181346
ENSG00000173868	protein_coding	PHOSPHO1	17	-0.875345145	8.772295346	-3.389614492	0.001384754	0.025353243	-1.26150133
ENSG00000204713	protein_coding	TRIM27	6	-0.346617355	4.636213761	-3.3885888	0.001388953	0.025388876	-1.371175378
ENSG00000161692	protein_coding	DBF4B	17	0.595598902	3.114824348	3.388165257	0.00139069	0.025388876	-1.244635598
ENSG00000223336	snRNA	RNU2-6P	13	-1.137884123	1.295222321	-3.387758625	0.00139236	0.025388876	-1.068335883
ENSG00000177410	lncRNA	ZFAS1	20	-0.545646109	5.817184995	-3.386583618	0.001397196	0.025424502	-1.433463213
ENSG00000079263	protein_coding	SP140	2	0.685798666	6.471165225	3.385915611	0.001399953	0.025424502	-1.387975385
ENSG00000177156	protein_coding	TALDO1	11	-0.586653819	8.432811761	-3.385908611	0.001399982	0.025424502	-1.28300297
ENSG00000162551	protein_coding	ALPL	1	-1.921530833	7.233275228	-3.384947488	0.001403957	0.025462333	-1.386144686
ENSG00000204256	protein_coding	BRD2	6	0.271339977	6.9053922	3.383772823	0.00140883	0.025516323	-1.38675206
ENSG00000162366	protein_coding	PDZK1IP1	1	-1.412094286	5.942321904	-3.381555003	0.001418075	0.025649234	-1.431549933
ENSG00000188559	protein_coding	RALGAPA2	20	-0.521200434	7.693180393	-3.379489846	0.001426734	0.025771229	-1.36215778
ENSG00000164251	protein_coding	F2RL1	5	-1.075256643	4.708199152	-3.378306047	0.001431721	0.025811501	-1.397456126
ENSG00000120738	protein_coding	EGR1	5	0.675024176	1.383892915	3.378050421	0.0014328	0.025811501	-1.094562816
ENSG00000174151	protein_coding	CYB561D1	1	-0.197636315	5.82979585	-3.376109757	0.001441017	0.025924816	-1.464630317
ENSG00000127527	protein_coding	EPS15L1	19	-0.311396048	7.135634178	-3.37477921	0.001446676	0.025991881	-1.41173407
ENSG00000151893	protein_coding	CACUL1	10	-0.383357508	7.393812248	-3.37406405	0.001449727	0.02601196	-1.396152834
ENSG00000287091	lncRNA	AC009961.4	2	-0.618022389	2.687769327	-3.371005643	0.001462841	0.026184205	-1.195375414
ENSG00000169155	protein_coding	ZBTB43	9	0.176363143	4.938096676	3.370918225	0.001463218	0.026184205	-1.453211897
ENSG00000214456	protein_coding	PLIN5	19	-1.132065945	4.139569597	-3.369963008	0.001467338	0.026223063	-1.351732532
ENSG00000153066	protein_coding	TXNDC11	16	0.288739086	5.39251702	3.366909052	0.001480584	0.026424702	-1.485221783
ENSG00000105193	protein_coding	RPS16	19	-0.393557694	7.777405334	-3.365219019	0.001487964	0.026521229	-1.396924204
ENSG00000034510	protein_coding	TMSB10	2	0.566576344	8.743156915	3.364689818	0.001490282	0.026527406	-1.290662263
ENSG00000279838	TEC	AL356273.3	1	-0.407769111	3.193656264	-3.362462531	0.001500074	0.026666449	-1.27210278
ENSG00000172500	protein_coding	FIBP	11	0.375172376	4.334759377	3.360595995	0.001508328	0.026777801	-1.447226362
ENSG00000116663	protein_coding	FBXO6	1	1.046263161	4.139704997	3.358624066	0.001517095	0.026897951	-1.462565629
ENSG00000159761	protein_coding	C16orf86	16	-0.450633623	1.597006607	-3.357705049	0.001521197	0.026902281	-1.141857959
ENSG00000022567	protein_coding	SLC45A4	8	-0.701224117	7.644739244	-3.357673668	0.001521337	0.026902281	-1.432100527
ENSG00000261471	lncRNA	AC092145.1	16	-0.730495223	3.894262481	-3.352761253	0.001543446	0.027257412	-1.389401823
ENSG00000131871	protein_coding	SELENOS	15	0.328810483	3.692133316	3.351476165	0.001549279	0.027313743	-1.388392278
ENSG00000161217	protein_coding	PCYT1A	3	-0.301360259	6.625426681	-3.350829779	0.001552221	0.027313743	-1.504529552
ENSG00000146232	protein_coding	NFKBIE	6	0.508776427	4.675371107	3.350719388	0.001552724	0.027313743	-1.500175796
ENSG00000141551	protein_coding	CSNK1D	17	-0.317578315	8.051710476	-3.348034893	0.001565004	0.027493814	-1.411214048
ENSG00000083290	protein_coding	ULK2	17	0.435758777	5.026520081	3.346630959	0.001571463	0.027571285	-1.528808221
ENSG00000110057	protein_coding	UNC93B1	11	0.724996601	7.012340921	3.343766889	0.001584717	0.027767629	-1.46551785
ENSG00000262001	lncRNA	DLGAP1-AS2	18	-0.610284042	2.497053422	-3.343286688	0.00158695	0.02777059	-1.232362508
ENSG00000054654	protein_coding	SYNE2	14	-0.396768167	9.270297898	-3.341111393	0.001597101	0.027911933	-1.341654032
ENSG00000125810	protein_coding	CD93	20	-0.943516305	8.547565059	-3.338960322	0.0016072	0.028051992	-1.417617992
ENSG00000287697	lncRNA	Z99127.4	1	-0.478212392	1.375651374	-3.337948278	0.001611972	0.028098841	-1.181740157
ENSG00000185338	protein_coding	SOCS1	16	1.177931675	3.626511582	3.33612986	0.00162058	0.028212351	-1.464308288
ENSG00000167186	protein_coding	COQ7	16	-0.29237762	3.293888166	-3.330819453	0.00164597	0.028617331	-1.373805044
ENSG00000258476	lncRNA	LINC02207	15	-1.553608155	3.488663283	-3.330138556	0.001649252	0.028637403	-1.309326035
ENSG00000105514	protein_coding	RAB3D	19	-0.704216505	8.025715298	-3.329108317	0.001654231	0.028651272	-1.472310841
ENSG00000170871	protein_coding	KIAA0232	4	-0.414290313	7.046565132	-3.329092118	0.001654309	0.028651272	-1.543816377
ENSG00000100034	protein_coding	PPM1F	22	-0.540978674	8.060945074	-3.327318418	0.001662914	0.028763286	-1.475271653
ENSG00000274307	lncRNA	AC023449.2	15	0.537501882	2.630361318	3.326619031	0.001666319	0.028785178	-1.342014316
ENSG00000168785	protein_coding	TSPAN5	4	-1.224525119	6.908607165	-3.326015982	0.00166926	0.028799014	-1.56335559
ENSG00000283900	protein_coding	TPTEP2-CSNK1E	22	-0.608777296	1.374829062	-3.325561463	0.00167148	0.028800389	-1.214387516
ENSG00000188707	protein_coding	ZBED6CL	7	-0.433835323	3.937729675	-3.324469045	0.001676827	0.028819341	-1.463087854
ENSG00000155111	protein_coding	CDK19	6	-0.40557726	6.359877316	-3.324461657	0.001676863	0.028819341	-1.594830151
ENSG00000232810	protein_coding	TNF	6	0.632678448	1.99533445	3.323632004	0.001680935	0.02885247	-1.287963307
ENSG00000204859	protein_coding	ZBTB48	1	-0.242614447	5.392702921	-3.321505914	0.001691412	0.02899532	-1.605990583
ENSG00000178607	protein_coding	ERN1	17	-0.612220136	7.266429749	-3.319097107	0.001703357	0.029150212	-1.557409308
ENSG00000285793	lncRNA	AC125232.2	2	-0.385522088	2.400599711	-3.318811244	0.001704779	0.029150212	-1.311630547
ENSG00000222162	misc_RNA	RN7SKP151	11	-0.538763896	1.258302267	-3.317692254	0.00171036	0.02920852	-1.231124092
ENSG00000129353	protein_coding	SLC44A2	19	-0.404764205	8.681693154	-3.315616225	0.001720759	0.02933326	-1.448760399
ENSG00000227740	lncRNA	LINC02803	1	-0.874653975	0.968778772	-3.315364557	0.001722024	0.02933326	-1.245802823
ENSG00000186818	protein_coding	LILRB4	19	0.894273427	3.31499447	3.313075966	0.001733565	0.029492526	-1.494687404
ENSG00000100596	protein_coding	SPTLC2	14	0.56786324	7.271338956	3.311775127	0.001740158	0.02956161	-1.54255758
ENSG00000152291	protein_coding	TGOLN2	2	-0.293257786	8.755898738	-3.311408685	0.00174202	0.02956161	-1.453962405
ENSG00000230724	lncRNA	LINC01001	11	-1.165571875	5.160108677	-3.309613342	0.001751167	0.029659527	-1.604148519
ENSG00000255328	lncRNA	AC136475.5	11	1.328176961	2.614406565	3.309411571	0.001752198	0.029659527	-1.424507363
ENSG00000133816	protein_coding	MICAL2	11	-0.824089533	8.832802031	-3.308418709	0.001757279	0.029679674	-1.470119369
ENSG00000174885	protein_coding	NLRP6	11	-0.928423265	6.008677356	-3.308317197	0.001757799	0.029679674	-1.640834207
ENSG00000166987	protein_coding	MBD6	12	-0.522234688	6.77709577	-3.306749538	0.001765852	0.029766605	-1.617971814
ENSG00000213753	transcribed_processed_pseudogene	CENPBD1P1	19	-0.360003443	4.207175435	-3.306454543	0.001767371	0.029766605	-1.558197512
ENSG00000127511	protein_coding	SIN3B	19	-0.332923504	6.675239275	-3.305362684	0.001773006	0.029824171	-1.627679089
ENSG00000100325	protein_coding	ASCC2	22	-0.998123427	8.370583811	-3.304153969	0.001779263	0.029892057	-1.513260143
ENSG00000144136	protein_coding	SLC20A1	2	0.333370538	6.753120741	3.302722864	0.001786698	0.029904425	-1.614714522
ENSG00000130475	protein_coding	FCHO1	19	-0.33568954	6.384705118	-3.302684571	0.001786897	0.029904425	-1.651717113
ENSG00000180953	protein_coding	AC015871.1	15	-0.681506576	4.013475756	-3.30230576	0.001788871	0.029904425	-1.5162624
ENSG00000101400	protein_coding	SNTA1	20	-0.517654966	1.59094067	-3.302302465	0.001788888	0.029904425	-1.275613434
ENSG00000134882	protein_coding	UBAC2	13	0.171223097	6.24735541	3.299030084	0.00180602	0.030153362	-1.659395641
ENSG00000213563	protein_coding	C8orf82	8	0.369783719	3.532712697	3.2958419	0.001822861	0.030396823	-1.525331565
ENSG00000271461	processed_pseudogene	AL109809.4	20	-1.259907248	1.882730727	-3.295186684	0.00182634	0.030417151	-1.290066744
ENSG00000125818	protein_coding	PSMF1	20	-0.964774487	8.430575979	-3.294028458	0.001832506	0.030482116	-1.53402987
ENSG00000100949	protein_coding	RABGGTA	14	0.356008421	3.817490728	3.292270463	0.001841902	0.030587933	-1.581025885
ENSG00000101608	protein_coding	MYL12A	18	0.490042677	7.537248766	3.291774236	0.001844563	0.030587933	-1.58706386
ENSG00000169375	protein_coding	SIN3A	15	-0.204041101	6.816025043	-3.291380641	0.001846676	0.030587933	-1.655827152
ENSG00000135842	protein_coding	NIBAN1	1	-0.83971824	9.44791955	-3.290688317	0.001850398	0.030587933	-1.466076275
ENSG00000108107	protein_coding	RPL28	19	0.301995623	8.682141932	3.290551225	0.001851136	0.030587933	-1.505846143
ENSG00000123992	protein_coding	DNPEP	2	0.344991792	4.870617411	3.290296889	0.001852505	0.030587933	-1.672472526
ENSG00000225062	lncRNA	CATIP-AS1	2	-0.819450826	1.460092314	-3.287965471	0.001865105	0.03075824	-1.306202659
ENSG00000243660	protein_coding	ZNF487	10	-0.453074789	3.649759029	-3.285938233	0.001876127	0.030868073	-1.54069453
ENSG00000100580	protein_coding	TMED8	14	-0.332599719	5.586295136	-3.285896846	0.001876353	0.030868073	-1.70565965
ENSG00000186204	protein_coding	CYP4F12	19	-1.062309157	2.211064931	-3.285132524	0.001880525	0.030873652	-1.354638675
ENSG00000106009	protein_coding	BRAT1	7	-0.267686456	5.52322846	-3.284396922	0.001884549	0.030873652	-1.709786853
ENSG00000173171	protein_coding	MTX1	1	-0.674824753	4.71125095	-3.284069185	0.001886344	0.030873652	-1.658558992
ENSG00000112245	protein_coding	PTP4A1	6	0.731320397	1.136081799	3.28382789	0.001887667	0.030873652	-1.318684454
ENSG00000170298	protein_coding	LGALS9B	17	1.517251295	0.552091849	3.283737328	0.001888163	0.030873652	-1.316672957
ENSG00000106780	protein_coding	MEGF9	9	-0.616178165	8.994231236	-3.283306866	0.001890526	0.030874768	-1.516533948
ENSG00000163513	protein_coding	TGFBR2	3	-0.342544042	8.868385696	-3.278515905	0.001917011	0.031269347	-1.536772922
ENSG00000204673	protein_coding	AKT1S1	19	-0.513411698	5.255300148	-3.276849722	0.001926303	0.031382885	-1.716690511
ENSG00000178996	protein_coding	SNX18	5	-0.394108152	7.493632066	-3.276324074	0.001929244	0.031392785	-1.648724667
ENSG00000284526	protein_coding	AC015802.6	17	-0.819829992	3.418582796	-3.27528165	0.001935088	0.03143723	-1.515975502
ENSG00000259642	lncRNA	ST20-AS1	15	-0.544704662	3.112760465	-3.273828543	0.001943262	0.03143723	-1.487655993
ENSG00000214160	protein_coding	ALG3	3	0.287323575	3.773476456	3.273625738	0.001944405	0.03143723	-1.606022517
ENSG00000128394	protein_coding	APOBEC3F	22	0.531268015	4.954986454	3.273533499	0.001944926	0.03143723	-1.726219307
ENSG00000275302	protein_coding	CCL4	17	0.820490402	2.486261653	3.273504516	0.001945089	0.03143723	-1.462699367
ENSG00000110203	protein_coding	FOLR3	11	-1.836633486	4.107169928	-3.273344537	0.001945992	0.03143723	-1.576922964
ENSG00000231721	lncRNA	LINC-PINT	7	-0.306674049	7.238833647	-3.272781559	0.001949172	0.031450845	-1.68167811
ENSG00000112576	protein_coding	CCND3	6	0.331792564	8.266613654	3.271620871	0.001955743	0.031519087	-1.587142705
ENSG00000172123	protein_coding	SLFN12	17	0.747049639	4.333249659	3.270655097	0.001961227	0.03156966	-1.68317561
ENSG00000104517	protein_coding	UBR5	8	-0.162112431	7.894490985	-3.270233432	0.001963626	0.031570511	-1.632271759
ENSG00000165516	protein_coding	KLHDC2	14	-0.278738899	5.262316143	-3.268227251	0.001975078	0.03171673	-1.741165353
ENSG00000176476	protein_coding	SGF29	16	0.305768952	4.01234788	3.267673261	0.001978251	0.031721215	-1.649040096
ENSG00000159459	protein_coding	UBR1	15	0.254268022	6.33921356	3.267355842	0.001980071	0.031721215	-1.739892328
ENSG00000011028	protein_coding	MRC2	17	-1.39985106	4.789779061	-3.266617973	0.001984309	0.031751306	-1.677626425
ENSG00000181409	protein_coding	AATK	17	-0.947026417	7.470522467	-3.266170524	0.001986883	0.031754735	-1.691705665
ENSG00000109971	protein_coding	HSPA8	11	0.416192689	8.382733705	3.265482866	0.001990845	0.031780313	-1.589401045
ENSG00000096384	protein_coding	HSP90AB1	6	0.343409024	7.433856804	3.264925197	0.001994064	0.031793976	-1.666521971
ENSG00000239305	protein_coding	RNF103	2	-0.289687077	5.326538085	-3.263773267	0.002000728	0.031840349	-1.754831367
ENSG00000225611	lncRNA	LINC02158	3	-1.056086187	1.0420529	-3.26360473	0.002001704	0.031840349	-1.369658151
ENSG00000172113	protein_coding	NME6	3	-0.213527276	4.838250826	-3.261951611	0.002011309	0.03195535	-1.733286572
ENSG00000170476	protein_coding	MZB1	5	1.198666492	3.137103397	3.260571915	0.002019358	0.032045401	-1.544159353
ENSG00000129657	protein_coding	SEC14L1	17	-0.653622003	9.659097813	-3.259923075	0.002023154	0.032067823	-1.533131717
ENSG00000132470	protein_coding	ITGB4	17	-2.320675365	1.289732973	-3.257955531	0.002034706	0.032212984	-1.419407893
ENSG00000012660	protein_coding	ELOVL5	6	-0.445103326	7.415343202	-3.257385375	0.002038065	0.03222825	-1.706594612
ENSG00000227836	processed_pseudogene	AC008850.1	5	0.391367397	2.01637546	3.253004557	0.002064051	0.032577189	-1.459111409
ENSG00000100453	protein_coding	GZMB	14	1.087937441	5.305106698	3.252850022	0.002064973	0.032577189	-1.777100476
ENSG00000273141	lncRNA	AP001269.4	18	-0.711928958	2.501304252	-3.251576454	0.002072589	0.032659056	-1.480166961
ENSG00000108439	protein_coding	PNPO	17	0.380527954	3.349544657	3.250618877	0.002078333	0.032711264	-1.617423663
ENSG00000103707	protein_coding	MTFMT	15	-0.273908252	3.953506286	-3.249345189	0.002085997	0.032793526	-1.666007963
ENSG00000101104	protein_coding	PABPC1L	20	-0.346136086	5.118910533	-3.247156413	0.002099229	0.032963032	-1.791415308
ENSG00000197081	protein_coding	IGF2R	6	-0.644998189	10.39010197	-3.244650612	0.002114474	0.033152643	-1.52639066
ENSG00000088930	protein_coding	XRN2	20	-0.288846315	6.912920896	-3.244362959	0.002116231	0.033152643	-1.776178976
ENSG00000269825	lncRNA	AC022150.4	19	0.373150907	3.388969673	3.243803642	0.002119651	0.033167607	-1.633853065
ENSG00000132467	protein_coding	UTP3	4	0.282656536	3.7559407	3.243046668	0.002124288	0.033201556	-1.682713114
ENSG00000287586	lncRNA	Z98886.1	1	-0.976594508	1.59663913	-3.241384182	0.002134505	0.033288871	-1.420036965
ENSG00000198771	protein_coding	RCSD1	1	-0.269649	8.460287321	-3.241171923	0.002135813	0.033288871	-1.663427767
ENSG00000196358	protein_coding	NTNG2	9	1.007652165	7.01993767	3.240931404	0.002137295	0.033288871	-1.732247945
ENSG00000165312	protein_coding	OTUD1	10	-0.422655708	5.203253291	-3.23983543	0.002144065	0.033328378	-1.812421486
ENSG00000273272	lncRNA	U62317.4	22	0.951346831	2.614559844	3.239346256	0.002147092	0.033328378	-1.600914394
ENSG00000270972	lncRNA	AC136475.9	11	1.521789414	1.734500316	3.239318899	0.002147262	0.033328378	-1.511330608
ENSG00000079739	protein_coding	PGM1	1	-0.29492204	4.805731651	-3.238730597	0.002150909	0.033346524	-1.792412609
ENSG00000197579	protein_coding	TOPORS	9	-0.563810671	5.439815897	-3.237744965	0.002157032	0.033402975	-1.824378242
ENSG00000251728	misc_RNA	Y_RNA	7	-0.451958378	2.013423295	-3.235823672	0.002169016	0.033549942	-1.473186786
ENSG00000087077	protein_coding	TRIP6	7	0.408034775	2.682636014	3.234002186	0.002180435	0.03368785	-1.592008134
ENSG00000158828	protein_coding	PINK1	1	-0.71895011	7.187519028	-3.2327121	0.002188557	0.033739698	-1.795698363
ENSG00000181381	protein_coding	DDX60L	4	1.15631685	8.697512472	3.232672754	0.002188806	0.033739698	-1.61685624
ENSG00000157764	protein_coding	BRAF	7	-0.223565555	7.103616401	-3.231543013	0.002195942	0.033796685	-1.799204833
ENSG00000202058	misc_RNA	RN7SKP80	22	-0.386213885	5.770159473	-3.231292889	0.002197525	0.033796685	-1.854649382
ENSG00000100804	protein_coding	PSMB5	14	0.301381462	3.567217014	3.226886901	0.002225589	0.034136176	-1.704684745
ENSG00000119681	protein_coding	LTBP2	14	-0.742463605	3.230629655	-3.226879402	0.002225637	0.034136176	-1.631046997
ENSG00000228079	lncRNA	AC012368.2	2	-0.849584376	1.269973614	-3.226633969	0.00222721	0.034136176	-1.453329204
ENSG00000114656	protein_coding	KIAA1257	3	-0.756809896	4.266017283	-3.226045723	0.002230985	0.034155131	-1.755457132
ENSG00000081791	protein_coding	DELE1	5	-0.204901778	6.165239826	-3.22524404	0.002236139	0.034195136	-1.86548133
ENSG00000112137	protein_coding	PHACTR1	6	0.720271561	4.357164853	3.22412497	0.002243352	0.034266507	-1.791093188
ENSG00000186648	protein_coding	CARMIL3	14	1.092941648	1.082597928	3.2228747	0.002251438	0.034321664	-1.476558788
ENSG00000227671	transcribed_unprocessed_pseudogene	AL390728.4	1	0.306608512	5.750365365	3.222564887	0.002253445	0.034321664	-1.87623161
ENSG00000106086	protein_coding	PLEKHA8	7	0.288145891	4.278994725	3.222006109	0.002257071	0.034321664	-1.798528707
ENSG00000134001	protein_coding	EIF2S1	14	0.349927953	4.848251746	3.221635818	0.002259476	0.034321664	-1.847661891
ENSG00000101558	protein_coding	VAPA	18	-0.355274534	7.089453607	-3.221598996	0.002259716	0.034321664	-1.829870188
ENSG00000100558	protein_coding	PLEK2	14	-1.498429437	3.608114782	-3.220223189	0.002268676	0.034389901	-1.660240762
ENSG00000211648	IG_V_gene	IGLV1-47	22	1.521500403	1.52004665	3.219742243	0.002271816	0.034389901	-1.487458824
ENSG00000157916	protein_coding	RER1	1	-0.15787231	6.61308808	-3.219733147	0.002271875	0.034389901	-1.857613026
ENSG00000175894	protein_coding	TSPEAR	21	-2.738216821	0.470126412	-3.21876667	0.002278198	0.034446859	-1.710679494
ENSG00000122547	protein_coding	EEPD1	7	-0.65203685	5.888063337	-3.209084804	0.002342458	0.035378742	-1.910868173
ENSG00000126216	protein_coding	TUBGCP3	13	-0.225239323	6.166208912	-3.205862349	0.002364223	0.035649416	-1.91689077
ENSG00000211598	IG_V_gene	IGKV4-1	2	1.209337491	2.984576905	3.205263107	0.002368291	0.035649416	-1.66648405
ENSG00000025293	protein_coding	PHF20	20	-0.21859657	6.799200928	-3.205257826	0.002368327	0.035649416	-1.888125382
ENSG00000084754	protein_coding	HADHA	2	-0.217477818	6.794506645	-3.204056429	0.002376504	0.035732523	-1.888492938
ENSG00000143207	protein_coding	COP1	1	-0.465260721	7.777190151	-3.2023173	0.002388387	0.035863584	-1.826515787
ENSG00000154328	protein_coding	NEIL2	8	-0.657741726	1.654990947	-3.201731027	0.002392405	0.035863584	-1.526517085
ENSG00000149823	protein_coding	VPS51	11	-0.351493828	6.679388155	-3.201181217	0.00239618	0.035863584	-1.906997485
ENSG00000169967	protein_coding	MAP3K2	2	-0.411066664	8.140941025	-3.201110253	0.002396667	0.035863584	-1.804451959
ENSG00000010361	protein_coding	FUZ	19	-0.454110014	3.786544597	-3.200508379	0.002400806	0.035863584	-1.777572709
ENSG00000067167	protein_coding	TRAM1	8	0.252043581	6.871490318	3.200449684	0.00240121	0.035863584	-1.885596385
ENSG00000186567	protein_coding	CEACAM19	19	-0.934729615	1.146499632	-3.198978177	0.00241136	0.035942185	-1.519225152
ENSG00000134198	protein_coding	TSPAN2	1	-0.654396923	4.834915508	-3.198847532	0.002412263	0.035942185	-1.892428102
ENSG00000284948	lncRNA	AC107959.4	8	-0.819035839	4.831820415	-3.198263434	0.002416304	0.035942185	-1.887788886
ENSG00000279447	TEC	AL118508.3	20	-1.293550085	2.594996171	-3.198140372	0.002417157	0.035942185	-1.572716381
ENSG00000165355	protein_coding	FBXO33	14	-0.263269387	5.467848946	-3.197502789	0.002421577	0.035968168	-1.939051832
ENSG00000100345	protein_coding	MYH9	22	-0.46679908	10.64626003	-3.195050924	0.002438646	0.036181766	-1.63866098
ENSG00000144589	protein_coding	STK11IP	2	-0.32400773	4.996439957	-3.19396813	0.00244622	0.03621624	-1.929435213
ENSG00000165806	protein_coding	CASP7	10	0.576786867	3.932292885	3.193949299	0.002446352	0.03621624	-1.852761183
ENSG00000121858	protein_coding	TNFSF10	3	1.050063641	7.472354833	3.193550947	0.002449144	0.036217733	-1.817132886
ENSG00000141971	protein_coding	MVB12A	19	0.28134487	4.135465456	3.192144582	0.002459026	0.036318259	-1.873823594
ENSG00000145868	protein_coding	FBXO38	5	-0.339379297	6.764692582	-3.191681943	0.002462285	0.036318259	-1.924698218
ENSG00000139697	protein_coding	SBNO1	12	-0.187583553	6.819697492	-3.191433243	0.002464039	0.036318259	-1.922258444
ENSG00000155096	protein_coding	AZIN1	8	-0.242448554	6.570503806	-3.188845678	0.002482354	0.036486634	-1.944795482
ENSG00000167716	protein_coding	WDR81	17	0.616896023	4.804095299	3.188539797	0.002484527	0.036486634	-1.936635641
ENSG00000267074	lncRNA	AC015911.3	17	0.532902275	4.484374234	3.188532544	0.002484579	0.036486634	-1.908695163
ENSG00000167261	protein_coding	DPEP2	16	-0.607958989	7.849711919	-3.188192326	0.002486999	0.036486634	-1.867920527
ENSG00000080986	protein_coding	NDC80	18	0.908726643	2.087846876	3.187680178	0.002490645	0.036486634	-1.655145729
ENSG00000042493	protein_coding	CAPG	2	0.686787307	5.975750377	3.187331259	0.002493132	0.036486634	-1.952495984
ENSG00000188827	protein_coding	SLX4	16	0.315671371	4.622823655	3.187147704	0.002494442	0.036486634	-1.92813562
ENSG00000121797	protein_coding	CCRL2	3	0.84329953	2.349392019	3.186408474	0.002499722	0.036524165	-1.700277053
ENSG00000119729	protein_coding	RHOQ	2	-0.411835873	6.739565561	-3.183551088	0.00252023	0.036783876	-1.947190655
ENSG00000258355	lncRNA	AC079174.1	12	-0.792684251	1.029126209	-3.18261163	0.002527007	0.036842834	-1.558279613
ENSG00000274180	protein_coding	NATD1	17	-0.605428406	6.78893397	-3.180522676	0.002542139	0.036969106	-1.954457163
ENSG00000151116	protein_coding	UEVLD	11	0.293721587	4.095133901	3.180328918	0.002543546	0.036969106	-1.89587248
ENSG00000176749	protein_coding	CDK5R1	17	-0.762946891	4.473928857	-3.179924674	0.002546486	0.036969106	-1.889017983
ENSG00000124074	protein_coding	ENKD1	16	-0.43282854	2.187043254	-3.179901176	0.002546657	0.036969106	-1.638142225
ENSG00000203747	protein_coding	FCGR3A	1	1.059746114	7.969605194	3.178362722	0.002557874	0.0370693	-1.834570324
ENSG00000134830	protein_coding	C5AR2	19	-0.695004735	7.138033502	-3.177888134	0.002561344	0.0370693	-1.938970742
ENSG00000267680	protein_coding	ZNF224	19	0.220621994	5.604323932	3.177670192	0.002562939	0.0370693	-1.994978899
ENSG00000175215	protein_coding	CTDSP2	12	-0.362290151	8.69730895	-3.17744637	0.002564577	0.0370693	-1.812709106
ENSG00000018280	protein_coding	SLC11A1	2	-0.833580223	8.452023259	-3.176511624	0.002571432	0.037128504	-1.842652334
ENSG00000124789	protein_coding	NUP153	6	-0.198338659	7.3034446	-3.175864392	0.002576189	0.037157316	-1.926790616
ENSG00000080802	protein_coding	CNOT4	7	0.238148582	5.708284505	3.175429954	0.002579386	0.0371636	-2.001432033
ENSG00000136715	protein_coding	SAP130	2	-0.252067321	5.354746102	-3.175054031	0.002582156	0.037163717	-1.994959902
ENSG00000133195	protein_coding	SLC39A11	17	0.374379626	4.831537428	3.174530883	0.002586015	0.037179496	-1.976925024
ENSG00000241399	protein_coding	CD302	2	-0.644397323	5.961141702	-3.17264033	0.002600007	0.037340761	-2.007481533
ENSG00000161533	protein_coding	ACOX1	17	-0.626470657	7.41143022	-3.171322272	0.002609804	0.037441502	-1.945507275
ENSG00000204103	protein_coding	MAFB	20	0.920804341	5.757381493	3.169932764	0.002620169	0.037550179	-1.989561939
ENSG00000116679	protein_coding	IVNS1ABP	1	-0.313974905	7.785320123	-3.168985629	0.002627257	0.037611699	-1.914469253
ENSG00000065413	protein_coding	ANKRD44	2	-0.256607629	9.203720029	-3.168375996	0.002631829	0.037637107	-1.799660732
ENSG00000206199	protein_coding	ANKUB1	3	-1.56370675	0.506512845	-3.166885684	0.002643036	0.037728442	-1.649230549
ENSG00000132478	protein_coding	UNK	17	0.278480295	5.318005063	3.166781303	0.002643823	0.037728442	-2.018747845
ENSG00000163812	protein_coding	ZDHHC3	3	-0.270116065	5.582306895	-3.166071058	0.002649181	0.037739916	-2.025357097
ENSG00000205710	protein_coding	C17orf107	17	-0.865927388	1.048598379	-3.165931444	0.002650236	0.037739916	-1.598253588
ENSG00000142512	protein_coding	SIGLEC10	19	-0.749919696	6.811182363	-3.164561552	0.002660604	0.037830993	-1.997913892
ENSG00000004478	protein_coding	FKBP4	12	0.404868473	4.786336689	3.164152131	0.00266371	0.037830993	-2.002135554
ENSG00000077454	protein_coding	LRCH4	7	-0.336376376	6.019745892	-3.163973604	0.002665065	0.037830993	-2.030631467
ENSG00000181908	lncRNA	LINC02724	11	0.533303936	1.237915032	3.161787465	0.002681716	0.03798146	-1.637386935
ENSG00000134686	protein_coding	PHC2	1	-0.649559348	7.947802325	-3.161622792	0.002682974	0.03798146	-1.919837546
ENSG00000123395	protein_coding	ATG101	12	0.290977821	3.541040047	3.161176956	0.002686384	0.03798146	-1.87145928
ENSG00000026508	protein_coding	CD44	11	-0.343931727	8.881402104	-3.161102335	0.002686955	0.03798146	-1.841023173
ENSG00000252908	snRNA	RNU6-1003P	5	-1.18874225	1.937590471	-3.160511266	0.002691482	0.037997225	-1.640753787
ENSG00000227500	protein_coding	SCAMP4	19	0.258771587	4.759620632	3.160219746	0.002693717	0.037997225	-2.011179978
ENSG00000008294	protein_coding	SPAG9	17	-0.40665344	7.781917254	-3.158521826	0.002706772	0.038141394	-1.943372109
ENSG00000136828	protein_coding	RALGPS1	9	-0.428717636	4.408483542	-3.157978754	0.00271096	0.03816045	-1.958328343
ENSG00000110066	protein_coding	KMT5B	11	-0.206855698	6.164264414	-3.157515563	0.002714537	0.038170871	-2.045763305
ENSG00000156831	protein_coding	NSMCE2	8	0.254787498	4.140163646	3.155259285	0.002732024	0.038339332	-1.954317843
ENSG00000162636	protein_coding	FAM102B	1	0.335860766	4.920196758	3.154983737	0.002734167	0.038339332	-2.031159185
ENSG00000182952	protein_coding	HMGN4	6	0.321240018	5.646771333	3.154868421	0.002735064	0.038339332	-2.054582066
ENSG00000198794	protein_coding	SCAMP5	15	0.755671656	1.334713195	3.153999565	0.002741833	0.038394228	-1.657434464
ENSG00000285730	lncRNA	Z94721.3	6	-0.574566485	3.465321703	-3.149627584	0.002776136	0.038812876	-1.847165676
ENSG00000134755	protein_coding	DSC2	18	-1.391534789	5.363913635	-3.14941067	0.002777848	0.038812876	-2.029787127
ENSG00000158042	protein_coding	MRPL17	11	0.336327566	3.197647858	3.148739016	0.002783157	0.038812876	-1.860191188
ENSG00000171840	protein_coding	NINJ2	12	-0.77268797	4.59786378	-3.148725066	0.002783267	0.038812876	-1.991925361
ENSG00000196628	protein_coding	TCF4	18	0.535647692	5.242444544	3.147331588	0.002794311	0.038926552	-2.065341994
ENSG00000105939	protein_coding	ZC3HAV1	7	0.523148788	8.375451197	3.144644011	0.002815729	0.039184352	-1.894578972
ENSG00000172765	protein_coding	TMCC1	3	-0.54996871	6.803658176	-3.143127507	0.002827883	0.039312826	-2.05585425
ENSG00000211679	IG_C_gene	IGLC3	22	1.905431583	3.234170947	3.142122774	0.002835962	0.039384454	-1.86522644
ENSG00000204852	protein_coding	TCTN1	12	-0.537534864	3.5196402	-3.139309133	0.002858702	0.039600705	-1.887760223
ENSG00000244055	lncRNA	AC007566.1	7	0.324152799	2.900975886	3.139169553	0.002859835	0.039600705	-1.838962093
ENSG00000165886	protein_coding	UBTD1	10	-0.629232184	3.459860167	-3.139104632	0.002860362	0.039600705	-1.888966507
ENSG00000083838	protein_coding	ZNF446	19	-0.282905151	3.179053012	-3.136742823	0.002879593	0.039825984	-1.878171493
ENSG00000147459	protein_coding	DOCK5	8	-0.589956143	9.067165184	-3.135763985	0.002887599	0.039873215	-1.897357056
ENSG00000142961	protein_coding	MOB3C	1	0.441025945	5.598973759	3.135274752	0.002891608	0.039873215	-2.104354218
ENSG00000165476	protein_coding	REEP3	10	0.379929	4.66022646	3.135239543	0.002891897	0.039873215	-2.066531994
ENSG00000177169	protein_coding	ULK1	12	-0.407643966	7.281758932	-3.134410923	0.0028987	0.039926108	-2.038558894
ENSG00000071967	protein_coding	CYBRD1	2	-0.69806353	5.147635946	-3.133411526	0.002906925	0.039998462	-2.08296728
ENSG00000135932	protein_coding	CAB39	2	-0.330315235	7.581182332	-3.132845195	0.002911596	0.039999733	-2.021746062
ENSG00000100612	protein_coding	DHRS7	14	-0.337063485	5.844940831	-3.132679683	0.002912963	0.039999733	-2.11463545
ENSG00000180155	protein_coding	LYNX1	8	-0.943951709	1.463380675	-3.132237074	0.00291662	0.040003716	-1.698593666
ENSG00000160013	protein_coding	PTGIR	19	0.670760638	3.713855291	3.131925302	0.002919198	0.040003716	-1.987296999
ENSG00000169403	protein_coding	PTAFR	1	-0.692981226	8.293008891	-3.130305695	0.002932628	0.040146867	-1.971042244
ENSG00000106034	protein_coding	CPED1	7	0.637270194	3.307127061	3.129855425	0.002936372	0.040157268	-1.946840929
ENSG00000205583	transcribed_unprocessed_pseudogene	STAG3L1	7	0.766977717	1.729911857	3.129324534	0.002940791	0.040176884	-1.723480872
ENSG00000138018	protein_coding	SELENOI	2	0.343734109	4.985524415	3.12890794	0.002944264	0.040183534	-2.104102216
ENSG00000129472	protein_coding	RAB2B	14	-0.956730174	6.76448297	-3.125514368	0.002972697	0.040530487	-2.101350275
ENSG00000263766	lncRNA	AC025682.1	17	0.665311819	3.191291323	3.124362182	0.00298241	0.040620649	-1.949608236
ENSG00000134815	protein_coding	DHX34	19	-0.525624021	7.039660175	-3.123251915	0.002991797	0.040620649	-2.084954299
ENSG00000135336	protein_coding	ORC3	6	0.316947647	4.246314565	3.123169791	0.002992492	0.040620649	-2.051725481
ENSG00000119457	protein_coding	SLC46A2	9	-0.806175669	3.396856957	-3.122990943	0.002994007	0.040620649	-1.925846756
ENSG00000162517	protein_coding	PEF1	1	0.192118513	4.726736652	3.122762058	0.002995947	0.040620649	-2.103602164
ENSG00000132155	protein_coding	RAF1	3	-0.429953665	8.327417806	-3.122574778	0.002997535	0.040620649	-1.988396465
ENSG00000072134	protein_coding	EPN2	17	-0.579671581	4.050937594	-3.122232487	0.00300044	0.040620649	-1.997220057
ENSG00000100181	transcribed_unprocessed_pseudogene	TPTEP1	22	-0.953822196	2.618462553	-3.120749159	0.003013059	0.040750488	-1.810763952
ENSG00000160753	protein_coding	RUSC1	1	0.30402102	3.336423506	3.119219745	0.003026122	0.040863737	-1.960236831
ENSG00000075884	protein_coding	ARHGAP15	2	-0.410426807	7.524321464	-3.119058098	0.003027506	0.040863737	-2.06866618
ENSG00000100401	protein_coding	RANGAP1	22	0.275598808	6.06015234	3.117911519	0.003037338	0.040932695	-2.142099252
ENSG00000185261	protein_coding	KIAA0825	5	-0.662771426	5.050925162	-3.117678778	0.003039338	0.040932695	-2.11985769
ENSG00000142528	protein_coding	ZNF473	19	-0.249776642	3.150685799	-3.117111121	0.003044219	0.040932695	-1.916261774
ENSG00000213085	protein_coding	CFAP45	1	-1.066178174	2.214200609	-3.117045801	0.003044782	0.040932695	-1.763727466
ENSG00000184207	protein_coding	PGP	16	-0.321613574	4.011881622	-3.11598035	0.003053966	0.041015194	-2.026556924
ENSG00000149131	protein_coding	SERPING1	11	1.868956696	4.487344486	3.11557232	0.003057491	0.041021585	-2.115199139
ENSG00000168214	protein_coding	RBPJ	4	-0.432811845	7.120706983	-3.114934656	0.003063006	0.041054651	-2.105028445
ENSG00000136542	protein_coding	GALNT5	2	-1.024100094	1.253992957	-3.113866347	0.003072267	0.041137806	-1.723616953
ENSG00000100426	protein_coding	ZBED4	22	-0.240320378	5.560677835	-3.113160251	0.003078402	0.041178986	-2.162275685
ENSG00000268903	processed_pseudogene	AL627309.6	1	-0.992084446	4.74116825	-3.111496561	0.003092904	0.041331887	-2.105953404
ENSG00000061938	protein_coding	TNK2	3	0.366042535	7.995978195	3.110792006	0.003099065	0.04137313	-2.018892763
ENSG00000250616	lncRNA	AC012645.1	16	-0.978082832	3.195751851	-3.106864755	0.003133617	0.041792945	-1.918756051
ENSG00000123908	protein_coding	AGO2	8	-0.326382646	8.108133956	-3.104404757	0.003155444	0.042042385	-2.049525152
ENSG00000226501	processed_pseudogene	USF1P1	21	-0.553577433	1.26239156	-3.102568544	0.003171829	0.042218898	-1.753773712
ENSG00000167210	protein_coding	LOXHD1	18	-1.268425698	3.484682208	-3.101310782	0.003183099	0.042327037	-1.969761713
ENSG00000279348	TEC	AC012513.3	2	-0.395669312	3.487603933	-3.099269556	0.003201469	0.042509787	-1.990642897
ENSG00000154945	protein_coding	ANKRD40	17	0.240875526	4.914123177	3.099082151	0.00320316	0.042509787	-2.176225307
ENSG00000244437	IG_V_gene	IGKV3-15	2	1.404578768	2.251194768	3.097663433	0.003215992	0.042638039	-1.83081654
ENSG00000112149	protein_coding	CD83	6	0.433747693	2.833278538	3.096471711	0.003226809	0.042739338	-1.968488962
ENSG00000139163	protein_coding	ETNK1	12	0.284263885	7.086112698	3.094725628	0.003242719	0.042878246	-2.145945864
ENSG00000070476	protein_coding	ZXDC	3	-0.242066204	6.920344941	-3.094621587	0.003243669	0.042878246	-2.167915267
ENSG00000241860	lncRNA	AL627309.5	1	-0.978693448	3.845549568	-3.093916883	0.003250113	0.042881662	-2.04646185
ENSG00000172183	protein_coding	ISG20	15	0.560823763	7.58100281	3.093896346	0.003250301	0.042881662	-2.088290279
ENSG00000166825	protein_coding	ANPEP	15	-0.809142209	7.982881192	-3.092804657	0.003260307	0.04297155	-2.093267883
ENSG00000149932	protein_coding	TMEM219	16	0.295439497	4.840270594	3.092240582	0.003265489	0.042997732	-2.193382426
ENSG00000132386	protein_coding	SERPINF1	17	0.772353639	1.090846007	3.091599782	0.003271385	0.043033257	-1.786601904
ENSG00000272886	protein_coding	DCP1A	3	0.197350585	5.756548328	3.090857169	0.00327823	0.043075959	-2.222087826
ENSG00000158481	protein_coding	CD1C	1	-1.074248601	2.238065725	-3.090553479	0.003281033	0.043075959	-1.819280523
ENSG00000198000	protein_coding	NOL8	9	0.276721761	5.280826813	3.087682096	0.003307648	0.043383059	-2.22031998
ENSG00000158825	protein_coding	CDA	1	-0.706836535	5.816173218	-3.08500003	0.003332691	0.043668964	-2.234917075
ENSG00000237973	unprocessed_pseudogene	MTCO1P12	1	-0.4679247	2.688759305	-3.083874325	0.003343255	0.043737558	-1.949635749
ENSG00000283378	protein_coding	CNTNAP3C	9	-3.718057381	2.785413938	-3.083749716	0.003344426	0.043737558	-1.791095907
ENSG00000138639	protein_coding	ARHGAP24	4	-0.613449589	4.566512845	-3.082365095	0.003357468	0.043820521	-2.161970274
ENSG00000134627	protein_coding	PIWIL4	11	0.611011474	2.408313939	3.082114529	0.003359833	0.043820521	-1.955096324
ENSG00000164308	protein_coding	ERAP2	5	0.584303746	6.775802804	3.081897419	0.003361883	0.043820521	-2.181097714
ENSG00000165115	protein_coding	KIF27	9	-0.784715996	4.736407902	-3.08144033	0.003366204	0.043820521	-2.156447958
ENSG00000237441	protein_coding	RGL2	6	-0.439621027	6.309941875	-3.081138488	0.00336906	0.043820521	-2.237985724
ENSG00000184500	protein_coding	PROS1	3	-1.506721983	2.313829616	-3.081006671	0.003370308	0.043820521	-1.835133497
ENSG00000138185	protein_coding	ENTPD1	10	-0.614802164	7.816504459	-3.080415577	0.00337591	0.043850987	-2.140691674
ENSG00000139970	protein_coding	RTN1	14	-0.616740805	4.713358553	-3.079793152	0.003381818	0.04385509	-2.185405288
ENSG00000143110	protein_coding	C1orf162	1	0.482479952	5.605012551	3.079695737	0.003382744	0.04385509	-2.247167067
ENSG00000090861	protein_coding	AARS	16	0.375490178	4.975138935	3.077270881	0.003405859	0.044109105	-2.237666437
ENSG00000243466	IG_V_gene	IGKV1-5	2	1.67073567	2.616470726	3.076953836	0.003408893	0.044109105	-1.929339561
ENSG00000004468	protein_coding	CD38	4	0.852356797	5.351725894	3.076492747	0.003413309	0.044123817	-2.247573612
ENSG00000177463	protein_coding	NR2C2	3	-0.202153253	7.323535008	-3.075925131	0.003418752	0.044151772	-2.183260129
ENSG00000172667	protein_coding	ZMAT3	3	-0.22529139	5.52043697	-3.074657147	0.003430942	0.044225794	-2.260104908
ENSG00000065559	protein_coding	MAP2K4	17	-0.402915557	6.132702867	-3.074645191	0.003431057	0.044225794	-2.263175588
ENSG00000272079	lncRNA	AC004233.2	16	-0.666796341	2.584314258	-3.07420026	0.003435344	0.044238679	-1.931889476
ENSG00000118162	protein_coding	KPTN	19	0.619224395	2.232293008	3.073493617	0.003442163	0.044284114	-1.964633
ENSG00000107262	protein_coding	BAG1	9	-1.040537039	8.146379049	-3.07271627	0.003449679	0.04433842	-2.142998432
ENSG00000166140	protein_coding	ZFYVE19	15	0.265384884	4.276498995	3.071549092	0.003460993	0.044441392	-2.188929681
ENSG00000141179	protein_coding	PCTP	17	-0.55918999	4.835967437	-3.070542077	0.003470782	0.044524609	-2.225457242
ENSG00000088833	protein_coding	NSFL1C	20	-0.396154245	6.800598803	-3.069344483	0.003482458	0.044607487	-2.242098599
ENSG00000164236	protein_coding	ANKRD33B	5	-0.544168857	4.574231932	-3.068545132	0.003490272	0.044607487	-2.209368058
ENSG00000253616	lncRNA	AC107959.3	8	-0.867594397	3.025013781	-3.068009187	0.00349552	0.044607487	-1.989076977
ENSG00000213203	protein_coding	GIMAP1	7	0.285122968	5.928796798	3.067987793	0.00349573	0.044607487	-2.276659162
ENSG00000117115	protein_coding	PADI2	1	-1.009858927	7.629848057	-3.067629482	0.003499243	0.044607487	-2.186612135
ENSG00000205903	protein_coding	ZNF316	7	-0.289783836	6.483145893	-3.067101693	0.003504423	0.044607487	-2.262196954
ENSG00000115232	protein_coding	ITGA4	2	0.35540763	8.734635239	3.06708592	0.003504578	0.044607487	-2.081393872
ENSG00000053254	protein_coding	FOXN3	14	-0.218908545	7.622311182	-3.066841952	0.003506975	0.044607487	-2.184710216
ENSG00000196182	protein_coding	STK40	1	-0.442700509	7.974234647	-3.066831726	0.003507076	0.044607487	-2.152676558
ENSG00000142686	protein_coding	C1orf216	1	0.476774882	2.909648266	3.066077548	0.003514497	0.04465889	-2.048527604
ENSG00000232528	transcribed_unitary_pseudogene	AL109809.1	20	-0.976204225	3.452264824	-3.065746898	0.003517755	0.04465889	-2.050109885
ENSG00000203739	lncRNA	AL645568.1	1	-0.35275006	5.165178271	-3.064464266	0.00353042	0.044777433	-2.270628017
ENSG00000040531	protein_coding	CTNS	17	0.263666726	3.759744218	3.063329849	0.003541657	0.04487766	-2.153193766
ENSG00000143374	protein_coding	TARS2	1	0.29458497	4.097963396	3.061835055	0.003556515	0.045023537	-2.201401004
ENSG00000134644	protein_coding	PUM1	1	0.174454972	7.068147951	3.061078568	0.003564056	0.045076605	-2.233812468
ENSG00000089195	protein_coding	TRMT6	20	0.372898649	3.067348317	3.060233747	0.003572496	0.045110659	-2.062993084
ENSG00000180221	processed_pseudogene	TPT1P10	10	-0.652901282	2.41313217	-3.060138076	0.003573453	0.045110659	-1.950945893
ENSG00000272398	protein_coding	CD24	6	-0.915565915	3.753680944	-3.059689956	0.003577939	0.045124953	-2.095743885
ENSG00000271383	protein_coding	NBPF19	1	0.486647179	1.813411767	3.059242829	0.00358242	0.045139161	-1.907486357
ENSG00000047249	protein_coding	ATP6V1H	8	0.22209539	5.075383884	3.058653007	0.003588339	0.045171445	-2.287784254
ENSG00000211668	IG_V_gene	IGLV2-11	22	1.280715154	1.483697585	3.056384147	0.003611193	0.045416654	-1.878674076
ENSG00000174953	protein_coding	DHX36	3	0.295568405	5.552186667	3.055964014	0.00361544	0.04542761	-2.309943932
ENSG00000164733	protein_coding	CTSB	8	-0.649906322	8.319138976	-3.055495878	0.003620177	0.045444706	-2.149619978
ENSG00000237772	lncRNA	LINC02631	2	-0.742770085	2.956031736	-3.052383233	0.003651826	0.045798169	-2.035600601
ENSG00000100307	protein_coding	CBX7	22	-0.43539219	7.110117102	-3.052058655	0.003655141	0.045798169	-2.270764773
ENSG00000175643	protein_coding	RMI2	16	1.39253141	1.654783101	3.051433698	0.003661532	0.04583557	-1.987445035
ENSG00000166889	protein_coding	PATL1	11	0.515003122	6.386593316	3.049096898	0.003685522	0.046055739	-2.293885976
ENSG00000134698	protein_coding	AGO4	1	-0.484088874	7.944930243	-3.049053883	0.003685965	0.046055739	-2.207366894
ENSG00000236021	lncRNA	AL591043.2	1	-0.629289315	1.707667603	-3.046203044	0.003715435	0.046380896	-1.915169688
ENSG00000188848	protein_coding	BEND4	4	-0.810959562	1.763833205	-3.045341842	0.003724381	0.04644948	-1.905717011
ENSG00000103326	protein_coding	CAPN15	16	0.422441965	6.726487331	3.044956282	0.003728392	0.046456456	-2.289561591
ENSG00000166532	protein_coding	RIMKLB	12	0.392506822	3.549412591	3.044085959	0.003737462	0.046456951	-2.166898083
ENSG00000156052	protein_coding	GNAQ	9	-0.511051901	7.483943599	-3.043980073	0.003738567	0.046456951	-2.259672557
ENSG00000142544	protein_coding	CTU1	19	0.264605101	3.271465407	3.043919192	0.003739203	0.046456951	-2.135287254
ENSG00000150401	protein_coding	DCUN1D2	13	-0.174545631	4.162588425	-3.043498076	0.003743601	0.046456951	-2.22969938
ENSG00000274322	protein_coding	AL136531.2	20	-0.521359716	1.863008649	-3.043297874	0.003745693	0.046456951	-1.935410038
ENSG00000115590	protein_coding	IL1R2	2	-0.951751883	5.925175494	-3.042640536	0.003752571	0.046499405	-2.337492839
ENSG00000144426	protein_coding	NBEAL1	2	0.233741611	4.953381567	3.041288865	0.003766752	0.046632187	-2.323215238
ENSG00000275560	lncRNA	AC008115.3	12	-0.359545824	3.260901098	-3.037753159	0.003804085	0.047013084	-2.122123464
ENSG00000259687	lncRNA	LINC01220	14	-0.825733389	1.217755518	-3.037589209	0.003805824	0.047013084	-1.902989483
ENSG00000140259	protein_coding	MFAP1	15	0.264053061	4.110486034	3.037346579	0.0038084	0.047013084	-2.25668753
ENSG00000085063	protein_coding	CD59	11	-0.545993905	5.067636809	-3.037055308	0.003811494	0.047013084	-2.337141781
ENSG00000238243	protein_coding	OR2W3	1	-1.542351502	5.144818127	-3.034807632	0.00383545	0.047223507	-2.306768327
ENSG00000188026	protein_coding	RILPL1	12	-0.616981099	2.978233974	-3.034796204	0.003835572	0.047223507	-2.087994081
ENSG00000117475	protein_coding	BLZF1	1	0.595849765	4.508839557	3.032272647	0.003862637	0.04751326	-2.316825257
ENSG00000115392	protein_coding	FANCL	2	0.539560796	3.012674322	3.027728564	0.003911823	0.048074344	-2.152813299
ENSG00000172785	protein_coding	CBWD1	9	0.429388931	4.200339455	3.026996239	0.003919805	0.04812848	-2.285292553
ENSG00000154359	protein_coding	LONRF1	8	-0.452976404	2.98240516	-3.026144207	0.00392911	0.048157224	-2.130175149
ENSG00000169599	protein_coding	NFU1	2	0.324016218	2.810377867	3.026126566	0.003929303	0.048157224	-2.120217251
ENSG00000185404	protein_coding	SP140L	2	0.303256602	5.857036982	3.025417559	0.003937063	0.048208417	-2.386749113
ENSG00000169231	protein_coding	THBS3	1	-0.457232931	4.343382178	-3.025022988	0.003941387	0.048217495	-2.304664392
ENSG00000010030	protein_coding	ETV7	6	1.640996704	3.581287721	3.024673561	0.00394522	0.048220554	-2.309282536
ENSG00000071575	protein_coding	TRIB2	2	0.620528002	6.342137383	3.023673461	0.003956211	0.04831101	-2.365390578
ENSG00000276791	lncRNA	AC092117.1	16	-0.268344309	3.685817278	-3.022986922	0.003963773	0.048323964	-2.218106922
ENSG00000106804	protein_coding	C5	9	0.612999849	2.76797198	3.022925125	0.003964454	0.048323964	-2.156831382
ENSG00000178718	protein_coding	RPP25	15	0.446669748	1.646589665	3.017497147	0.004024724	0.049014223	-2.012850714
ENSG00000152457	protein_coding	DCLRE1C	10	0.224822389	5.739787845	3.014198611	0.004061768	0.049420625	-2.417821339
ENSG00000135363	protein_coding	LMO2	11	0.698013747	6.03947905	3.013585875	0.004068684	0.049460056	-2.397891212
ENSG00000157654	protein_coding	PALM2-AKAP2	9	0.610731253	4.797051516	3.012508547	0.004080871	0.049520485	-2.393930424
ENSG00000047365	protein_coding	ARAP2	4	0.427485347	7.190780543	3.012495853	0.004081015	0.049520485	-2.343402654
ENSG00000118263	protein_coding	KLF7	2	-0.500001543	6.932579765	-3.011746764	0.004089509	0.049578851	-2.381824218
ENSG00000066926	protein_coding	FECH	18	-1.170792271	7.940414459	-3.011083916	0.004097039	0.049589557	-2.310312417
ENSG00000166046	protein_coding	TCP11L2	12	-0.763236299	8.212197187	-3.011020332	0.004097762	0.049589557	-2.282650623
ENSG00000182957	protein_coding	SPATA13	13	0.358129054	6.943360394	3.009206911	0.004118433	0.04975668	-2.365011737
ENSG00000146530	protein_coding	VWDE	7	-1.7042007	0.640978919	-3.00916015	0.004118967	0.04975668	-1.964904889
ENSG00000135912	protein_coding	TTLL4	2	-0.357597824	5.257624556	-3.008683423	0.004124418	0.049777842	-2.416935354
ENSG00000146828	protein_coding	SLC12A9	7	-0.487800086	7.89995503	-3.007981358	0.004132458	0.049808816	-2.313836621
ENSG00000162772	protein_coding	ATF3	1	1.494427263	1.301365244	3.007505621	0.004137914	0.049808816	-2.062503374
ENSG00000104133	protein_coding	SPG11	15	0.300529601	8.175536008	3.007490419	0.004138088	0.049808816	-2.270256753
ENSG00000073150	protein_coding	PANX2	22	-0.828025282	4.821902642	-3.005821697	0.004157281	0.049995112	-2.37674064
ENSG00000166949	protein_coding	SMAD3	15	0.293885135	6.787389089	3.005142718	0.004165114	0.050004671	-2.390352369
ENSG00000265625	lncRNA	AC104564.5	17	-0.545537094	4.377659999	-3.005101266	0.004165593	0.050004671	-2.34681139
ENSG00000238009	lncRNA	AL627309.1	1	-1.336869606	2.407964944	-3.004786975	0.004169223	0.050004671	-2.061579685
ENSG00000279328	TEC	AC073439.1	3	-0.383821398	2.230469186	-3.004327975	0.004174531	0.050023748	-2.074900753
ENSG00000196684	protein_coding	HSH2D	19	0.612974666	7.736176494	3.00358565	0.004183129	0.050082178	-2.304176094
ENSG00000069849	protein_coding	ATP1B3	3	0.383030441	4.642217379	3.003255276	0.004186961	0.050083495	-2.407389362
ENSG00000168301	protein_coding	KCTD6	3	0.321323545	2.656180041	2.999551784	0.00423014	0.050555054	-2.163365748
ENSG00000136404	protein_coding	TM6SF1	15	-0.548330019	4.962369741	-2.998138581	0.004246726	0.050688366	-2.416016516
ENSG00000171612	protein_coding	SLC25A33	1	0.301777434	2.257017317	2.997959583	0.004248831	0.050688366	-2.126394203
ENSG00000166197	protein_coding	NOLC1	10	0.304122519	5.191214991	2.997477265	0.004254508	0.050688366	-2.449235976
ENSG00000146192	protein_coding	FGD2	6	0.616431597	7.046887882	2.997319949	0.004256361	0.050688366	-2.370085959
ENSG00000241163	lncRNA	LINC00877	3	-0.689815703	5.118250906	-2.99597689	0.004272214	0.050832167	-2.442533349
ENSG00000100911	protein_coding	PSME2	14	0.649510751	4.965772929	2.99444936	0.004290311	0.050981534	-2.454974674
ENSG00000111276	protein_coding	CDKN1B	12	-0.237415567	7.315766944	-2.994137907	0.004294009	0.050981534	-2.393275872
ENSG00000140807	protein_coding	NKD1	16	0.677499484	2.440782902	2.993959209	0.004296133	0.050981534	-2.147930604
ENSG00000239951	IG_V_gene	IGKV3-20	2	1.386077	2.955772001	2.993175849	0.004305453	0.05103617	-2.180516458
ENSG00000201428	misc_RNA	RN7SKP71	12	-0.350116426	3.76345377	-2.992824654	0.004309638	0.05103617	-2.313806963
ENSG00000114573	protein_coding	ATP6V1A	3	-0.427414235	7.349799929	-2.992616916	0.004312115	0.05103617	-2.40239856
ENSG00000215196	lncRNA	BASP1-AS1	5	-1.67202507	1.742428422	-2.991741895	0.004322563	0.051114873	-2.022530025
ENSG00000198740	protein_coding	ZNF652	17	-0.263265098	7.535844852	-2.990756548	0.004334356	0.051209337	-2.386963675
ENSG00000196549	protein_coding	MME	3	-0.991574262	8.33740449	-2.99003146	0.004343054	0.05126709	-2.344556681
ENSG00000283399	unprocessed_pseudogene	AC004381.3	16	-1.085059602	1.501001011	-2.987370963	0.004375109	0.051600208	-2.030871658
ENSG00000197111	protein_coding	PCBP2	12	-0.339399508	7.518201009	-2.986647121	0.004383868	0.051658239	-2.400118811
ENSG00000184319	transcribed_unprocessed_pseudogene	RPL23AP82	22	0.499704958	2.058779901	2.98444323	0.004410638	0.051885004	-2.127611708
ENSG00000183087	protein_coding	GAS6	13	0.674749532	2.538328407	2.984138563	0.004414351	0.051885004	-2.23465987
ENSG00000133318	protein_coding	RTN3	11	-0.529373374	7.926290482	-2.98411166	0.004414679	0.051885004	-2.375780757
ENSG00000121297	protein_coding	TSHZ3	19	-0.611738317	4.579691485	-2.98324751	0.004425226	0.051953911	-2.425486197
ENSG00000167992	protein_coding	VWCE	11	-1.288656329	4.432327497	-2.982999021	0.004428263	0.051953911	-2.379838932
ENSG00000138061	protein_coding	CYP1B1	2	-0.916355667	5.436036775	-2.982484507	0.004434558	0.051982446	-2.482152979
ENSG00000134297	transcribed_processed_pseudogene	PLEKHA8P1	12	0.376653777	2.280155385	2.980429834	0.00445978	0.052232603	-2.153975993
ENSG00000170667	protein_coding	RASA4B	7	0.663357329	1.372610904	2.979547733	0.004470649	0.052314372	-2.067632887
ENSG00000134255	protein_coding	CEPT1	1	0.328901037	5.805285489	2.979041991	0.004476892	0.052325076	-2.505401871
ENSG00000132294	protein_coding	EFR3A	8	0.302820584	6.672945588	2.978843818	0.004479341	0.052325076	-2.464987752
ENSG00000180644	protein_coding	PRF1	10	0.810934938	8.140187302	2.978252434	0.004486655	0.05236506	-2.326659438
ENSG00000151422	protein_coding	FER	5	0.352320165	4.142870123	2.97764597	0.004494167	0.052375058	-2.401840046
ENSG00000164086	protein_coding	DUSP7	3	0.262066018	5.674408397	2.977554949	0.004495296	0.052375058	-2.510500829
ENSG00000151151	protein_coding	IPMK	10	-0.540553627	6.303651874	-2.976401434	0.00450962	0.052496499	-2.506043522
ENSG00000280351	TEC	AC127496.7	17	-0.512929427	2.12432907	-2.974772668	0.004529918	0.052687216	-2.119371193
ENSG00000261801	lncRNA	LOXL1-AS1	15	-0.453653254	2.54458608	-2.97402699	0.00453924	0.052750041	-2.197508837
ENSG00000267102	transcribed_processed_pseudogene	AC060766.1	17	0.767211511	1.311824887	2.973490363	0.004545959	0.052752952	-2.088449787
ENSG00000257169	processed_pseudogene	AC125612.1	12	0.476714282	2.290849368	2.973380919	0.00454733	0.052752952	-2.191286577
ENSG00000127578	protein_coding	WFIKKN1	16	-0.653255623	1.180195649	-2.973002909	0.00455207	0.052762456	-2.050438643
ENSG00000148303	protein_coding	RPL7A	9	-0.337723239	8.981394835	-2.972370501	0.004560011	0.052809006	-2.318356477
ENSG00000108349	protein_coding	CASC3	17	-0.35112471	7.612708601	-2.97092274	0.004578237	0.052974496	-2.427387239
ENSG00000017797	protein_coding	RALBP1	18	-0.469856574	7.213453381	-2.969142015	0.004600749	0.053099541	-2.466742308
ENSG00000172053	protein_coding	QARS	3	-0.297189309	6.048005523	-2.969062665	0.004601754	0.053099541	-2.53129425
ENSG00000063854	protein_coding	HAGH	16	-0.909246423	7.364622611	-2.968983529	0.004602757	0.053099541	-2.464571139
ENSG00000074370	protein_coding	ATP2A3	17	-0.223488828	8.863630076	-2.968418772	0.004609921	0.053099541	-2.327690418
ENSG00000011405	protein_coding	PIK3C2A	11	0.22838151	6.016033542	2.968278053	0.004611708	0.053099541	-2.530329461
ENSG00000131242	protein_coding	RAB11FIP4	17	-0.329734664	7.304665126	-2.968198428	0.004612719	0.053099541	-2.458855496
ENSG00000122008	protein_coding	POLK	5	0.312391338	5.364762959	2.96759575	0.00462038	0.053116904	-2.531476325
ENSG00000125551	protein_coding	PLGLB2	2	1.084080973	0.898459871	2.966978608	0.004628237	0.053116904	-2.065372645
ENSG00000122043	lncRNA	LINC00544	13	-0.859341774	1.098312915	-2.96694759	0.004628632	0.053116904	-2.058518416
ENSG00000185905	protein_coding	C16orf54	16	-0.340652356	8.163448915	-2.966729566	0.004631411	0.053116904	-2.387907466
ENSG00000119906	protein_coding	SLF2	10	0.189921443	5.915789865	2.966325972	0.00463656	0.053116904	-2.53781336
ENSG00000240669	processed_pseudogene	AC023424.1	4	-0.542456954	1.996198356	-2.96622014	0.004637911	0.053116904	-2.146145392
ENSG00000214548	lncRNA	MEG3	14	-2.320965532	0.1240817	-2.964413914	0.004661023	0.05333621	-2.191893741
ENSG00000050344	protein_coding	NFE2L3	7	0.499727911	2.778255853	2.9630149	0.004678998	0.053496413	-2.293996257
ENSG00000184863	protein_coding	RBM33	7	-0.172085474	8.048015661	-2.962566402	0.004684774	0.053516986	-2.412345757
ENSG00000186625	protein_coding	KATNA1	6	0.251214755	3.630787792	2.958589503	0.004736285	0.054059532	-2.391650133
ENSG00000109016	protein_coding	DHRS7B	17	-0.252593818	4.462107775	-2.958213615	0.004741181	0.054069553	-2.489216451
ENSG00000126264	protein_coding	HCST	19	0.36562826	4.482555842	2.957081458	0.004755956	0.054192123	-2.505327358
ENSG00000198677	protein_coding	TTC37	5	0.324788721	6.034471985	2.955594393	0.004775427	0.054343351	-2.561912573
ENSG00000120963	protein_coding	ZNF706	8	0.221081492	5.634936179	2.955451346	0.004777304	0.054343351	-2.565982875
ENSG00000168906	protein_coding	MAT2A	2	0.18692324	6.525940735	2.954187679	0.004793915	0.054418504	-2.542320079
ENSG00000206965	snRNA	RNU6-5P	2	-0.534752132	3.399349628	-2.953978806	0.004796666	0.054418504	-2.339322557
ENSG00000280332	TEC	AC020917.4	19	-0.419848025	3.58198014	-2.953833432	0.004798582	0.054418504	-2.37369607
ENSG00000100982	protein_coding	PCIF1	20	-0.190183461	6.208084544	-2.953456539	0.004803551	0.054418504	-2.562640617
ENSG00000141562	protein_coding	NARF	17	-0.37424385	6.612012583	-2.952995011	0.004809642	0.054418504	-2.545910715
ENSG00000275993	protein_coding	SIK1B	21	0.897919189	1.548010058	2.952814691	0.004812024	0.054418504	-2.163013612
ENSG00000144283	protein_coding	PKP4	2	-0.407602397	4.443750485	-2.952590507	0.004814987	0.054418504	-2.484820143
ENSG00000198417	protein_coding	MT1F	16	0.552605705	1.541994919	2.952017052	0.004822574	0.054418504	-2.161739842
ENSG00000186814	protein_coding	ZSCAN30	18	0.326834613	3.916475132	2.951927677	0.004823757	0.054418504	-2.436097721
ENSG00000231047	processed_pseudogene	GCNT1P3	3	-0.950276946	1.644225172	-2.951882945	0.00482435	0.054418504	-2.111984203
ENSG00000096093	protein_coding	EFHC1	6	-0.380795459	3.288014502	-2.950017182	0.004849119	0.054652094	-2.34653634
ENSG00000159339	protein_coding	PADI4	1	-0.750189508	6.446171087	-2.946990441	0.004889554	0.055061702	-2.574328764
ENSG00000161513	protein_coding	FDXR	17	0.500487772	2.338408012	2.946660835	0.004893977	0.055065421	-2.274472764
ENSG00000135124	protein_coding	P2RX4	12	0.322428252	4.696102185	2.945668282	0.004907316	0.055169382	-2.556155156
ENSG00000279089	TEC	AC005839.1	17	-0.24120149	3.314470134	-2.945197576	0.004913654	0.055194523	-2.368181353
ENSG00000159110	protein_coding	IFNAR2	21	-0.311764938	6.228145591	-2.943452543	0.004937216	0.055412945	-2.584305255
ENSG00000074356	protein_coding	NCBP3	17	-0.162130048	6.202844803	-2.942284524	0.004953047	0.05554429	-2.59297555
ENSG00000176533	protein_coding	GNG7	19	-0.628644286	4.382575192	-2.941625516	0.004961999	0.055576871	-2.495218896
ENSG00000162032	protein_coding	SPSB3	16	-0.251727828	5.95552854	-2.941462794	0.004964212	0.055576871	-2.602366121
ENSG00000111348	protein_coding	ARHGDIB	12	-0.261784591	9.374962139	-2.940436782	0.004978186	0.055682874	-2.359573766
ENSG00000274799	misc_RNA	Metazoa_SRP	5	-0.468969899	1.586691588	-2.939944215	0.004984907	0.055682874	-2.1636404
ENSG00000164674	protein_coding	SYTL3	6	0.428642927	6.044728344	2.939857336	0.004986094	0.055682874	-2.595396056
ENSG00000152193	protein_coding	OBI1	13	0.477018621	3.687884893	2.939187908	0.004995244	0.055738808	-2.44930189
ENSG00000134375	protein_coding	TIMM17A	1	0.342332388	3.649398212	2.93882184	0.005000255	0.055748491	-2.443460901
ENSG00000166340	protein_coding	TPP1	11	0.407808138	6.714602722	2.936905469	0.005026561	0.055995394	-2.555847051
ENSG00000008838	protein_coding	MED24	17	0.321508853	5.165654153	2.935604858	0.005044489	0.056114487	-2.606541588
ENSG00000135049	protein_coding	AGTPBP1	9	-0.377577362	7.594749561	-2.93536603	0.005047787	0.056114487	-2.526201295
ENSG00000179218	protein_coding	CALR	19	0.393251686	7.672811833	2.93509043	0.005051596	0.056114487	-2.487686688
ENSG00000229474	protein_coding	PATL2	15	0.575605362	5.257088695	2.93459319	0.005058474	0.056114487	-2.610747343
ENSG00000237276	transcribed_unprocessed_pseudogene	ANO7L1	1	0.830422349	1.480447799	2.934470135	0.005060178	0.056114487	-2.193483951
ENSG00000101216	protein_coding	GMEB2	20	-0.188063953	5.323635434	-2.934126337	0.00506494	0.056114487	-2.611825985
ENSG00000138867	protein_coding	GUCD1	22	-0.859802855	8.471698555	-2.934018046	0.005066441	0.056114487	-2.453616719
ENSG00000128311	protein_coding	TST	22	-0.538717065	3.941959287	-2.931694037	0.005098754	0.056423096	-2.465664796
ENSG00000178105	protein_coding	DDX10	11	0.27541704	4.456207971	2.931160753	0.005106195	0.056423096	-2.557890808
ENSG00000014641	protein_coding	MDH1	2	0.330794254	4.909358096	2.930945103	0.005109207	0.056423096	-2.601411638
ENSG00000185950	protein_coding	IRS2	13	-0.768845318	6.905783209	-2.930811353	0.005111076	0.056423096	-2.601025111
ENSG00000196418	protein_coding	ZNF124	1	0.352493321	3.638275326	2.929425028	0.005130486	0.056590945	-2.47205031
ENSG00000137094	protein_coding	DNAJB5	9	-0.918054922	1.591118064	-2.928929532	0.00513744	0.056621239	-2.163313282
ENSG00000264204	unprocessed_pseudogene	AGAP7P	10	-1.292077426	3.01936631	-2.928615295	0.005141855	0.05662352	-2.297261611
ENSG00000088888	protein_coding	MAVS	20	-0.176432608	7.562897278	-2.92823158	0.005147251	0.056636591	-2.53693491
ENSG00000117450	protein_coding	PRDX1	1	0.434204276	5.238534022	2.927233551	0.005161309	0.056744882	-2.630470257
ENSG00000125170	protein_coding	DOK4	16	-0.895993162	1.793510404	-2.926280905	0.005174762	0.056846339	-2.199693046
ENSG00000137955	protein_coding	RABGGTB	1	0.268142342	4.677035643	2.925832728	0.005181102	0.056869563	-2.592904298
ENSG00000237036	lncRNA	ZEB1-AS1	10	-0.361175867	2.784804497	-2.925398513	0.005187251	0.056890658	-2.348006275
ENSG00000225793	lncRNA	AL080250.1	6	0.41508289	1.577303493	2.923538049	0.005213677	0.057133913	-2.213248159
ENSG00000141279	protein_coding	NPEPPS	17	-0.31082034	7.093671052	-2.923080254	0.005220198	0.057158833	-2.589823481
ENSG00000228315	lncRNA	GUSBP11	22	-0.223902887	5.178180315	-2.918156984	0.005290815	0.057884953	-2.644213005
ENSG00000166326	protein_coding	TRIM44	11	0.203438688	6.549045506	2.916858015	0.005309594	0.057980923	-2.630929826
ENSG00000224373	IG_V_gene	IGHV4-59	14	1.452339915	1.365429613	2.916345182	0.005317025	0.057980923	-2.195401189
ENSG00000175110	protein_coding	MRPS22	3	0.322195086	3.400826183	2.91623596	0.005318609	0.057980923	-2.468454073
ENSG00000164715	protein_coding	LMTK2	7	-0.493849214	6.760335503	-2.916099785	0.005320584	0.057980923	-2.620947369
ENSG00000135587	protein_coding	SMPD2	6	-0.279345019	3.848380862	-2.916062211	0.00532113	0.057980923	-2.513781348
ENSG00000143067	protein_coding	ZNF697	1	-0.652300032	3.148507375	-2.914914708	0.005337804	0.058115561	-2.395733033
ENSG00000076984	protein_coding	MAP2K7	19	-0.367686482	6.34151086	-2.913090913	0.005364407	0.058357979	-2.660285952
ENSG00000197019	protein_coding	SERTAD1	19	0.432695193	3.514454594	2.911837786	0.005382757	0.058510303	-2.514714203
ENSG00000211653	IG_V_gene	IGLV1-40	22	1.241430454	2.1468412	2.910680685	0.005399752	0.058647671	-2.287970454
ENSG00000164258	protein_coding	NDUFS4	5	0.411428323	2.65878086	2.910050657	0.005409027	0.058660861	-2.389735594
ENSG00000275527	lncRNA	AC100835.2	15	-1.391752109	2.018612116	-2.910006012	0.005409685	0.058660861	-2.22528889
ENSG00000070444	protein_coding	MNT	17	-0.33224103	6.338705279	-2.907652039	0.005444474	0.058990566	-2.671324732
ENSG00000260942	lncRNA	CAPN10-DT	2	-0.264746923	3.224161452	-2.907217492	0.005450918	0.05901288	-2.458745997
ENSG00000196074	protein_coding	SYCP2	20	-0.563777659	3.162364941	-2.906734558	0.005458089	0.059038429	-2.416212365
ENSG00000142657	protein_coding	PGD	1	-0.507960082	7.837273035	-2.906467874	0.005462053	0.059038429	-2.568303504
ENSG00000134758	protein_coding	RNF138	18	0.303273808	5.35594554	2.905666145	0.005473985	0.059119912	-2.686102019
ENSG00000104549	protein_coding	SQLE	8	0.517422439	2.797498871	2.905121988	0.005482097	0.059160045	-2.422406596
ENSG00000136504	protein_coding	KAT7	17	-0.182712749	6.859328778	-2.904488013	0.005491562	0.059214705	-2.649793619
ENSG00000115946	protein_coding	PNO1	2	0.350025055	2.457784184	2.903968948	0.005499323	0.059250914	-2.358288887
ENSG00000130396	protein_coding	AFDN	6	-0.822480988	4.402295769	-2.902564273	0.005520377	0.05943017	-2.586279621
ENSG00000100225	protein_coding	FBXO7	22	-0.885663271	9.544478712	-2.902023635	0.0055285	0.059470045	-2.447567751
ENSG00000228340	lncRNA	MIR646HG	20	-0.465941557	5.53035804	-2.89987813	0.005560847	0.059769388	-2.693637231
ENSG00000114503	protein_coding	NCBP2	3	0.234782596	4.500220059	2.899589548	0.005565211	0.059769388	-2.643437016
ENSG00000140367	protein_coding	UBE2Q2	15	0.25444881	4.86635454	2.898632842	0.005579702	0.059837185	-2.674273202
ENSG00000140830	protein_coding	TXNL4B	16	0.28470708	4.256295437	2.898486889	0.005581916	0.059837185	-2.627059158
ENSG00000131626	protein_coding	PPFIA1	11	-0.257052345	5.620730178	-2.898292635	0.005584863	0.059837185	-2.70759979
ENSG00000182831	protein_coding	C16orf72	16	-0.379624526	8.060607703	-2.897689911	0.005594018	0.059887594	-2.57251169
ENSG00000158882	protein_coding	TOMM40L	1	0.36178513	3.433283653	2.895867383	0.005621787	0.060137031	-2.537180901
ENSG00000160111	protein_coding	CPAMD8	19	-0.767989183	3.218521892	-2.895432611	0.00562843	0.060149922	-2.454496276
ENSG00000196083	protein_coding	IL1RAP	3	-0.76071894	6.679469238	-2.895203641	0.005631932	0.060149922	-2.695911699
ENSG00000143416	protein_coding	SELENBP1	1	-1.525301349	7.429769827	-2.894446131	0.00564353	0.060196222	-2.649173866
ENSG00000181826	protein_coding	RELL1	4	-0.560991528	6.193812252	-2.894127551	0.005648415	0.060196222	-2.717731389
ENSG00000149177	protein_coding	PTPRJ	11	-0.512227847	9.098580497	-2.893806837	0.005653336	0.060196222	-2.492151589
ENSG00000136169	protein_coding	SETDB2	13	0.213663291	5.299695652	2.893485616	0.005658269	0.060196222	-2.713081625
ENSG00000100461	protein_coding	RBM23	14	-0.326458964	7.371661349	-2.89314358	0.005663526	0.060196222	-2.636255833
ENSG00000065883	protein_coding	CDK13	7	-0.140006689	7.876381876	-2.893071624	0.005664633	0.060196222	-2.598468922
ENSG00000205765	protein_coding	C5orf51	5	0.278284103	4.867837037	2.892654505	0.005671051	0.060196222	-2.691703231
ENSG00000095794	protein_coding	CREM	10	0.308316188	3.727927207	2.892589475	0.005672052	0.060196222	-2.576685674
ENSG00000196369	protein_coding	SRGAP2B	1	0.566115176	4.197200842	2.890603963	0.005702702	0.060473811	-2.654688189
ENSG00000185236	protein_coding	RAB11B	19	-0.375429972	6.499540504	-2.889359213	0.005721996	0.060624751	-2.709295985
ENSG00000196967	protein_coding	ZNF585A	19	0.30678795	3.364619527	2.888835969	0.005730124	0.060624751	-2.527828092
ENSG00000087338	protein_coding	GMCL1	2	-0.299911073	5.220946043	-2.888695027	0.005732315	0.060624751	-2.711422565
ENSG00000229622	processed_pseudogene	MTND5P2	13	-0.555802554	1.613725176	-2.88831987	0.005738152	0.060624751	-2.278814685
ENSG00000136247	protein_coding	ZDHHC4	7	0.240643227	3.591503541	2.888235738	0.005739461	0.060624751	-2.564432819
ENSG00000163016	transcribed_unprocessed_pseudogene	ALMS1P1	2	1.808812929	0.977916998	2.887706841	0.005747701	0.060664166	-2.288362305
ENSG00000211651	IG_V_gene	IGLV1-44	22	1.477649424	1.236709612	2.887309697	0.005753895	0.060681948	-2.260625617
ENSG00000104972	protein_coding	LILRB1	19	0.754819167	4.976950233	2.886491699	0.005766673	0.06076908	-2.726204497
ENSG00000237892	lncRNA	KLF7-IT1	2	-0.545612839	2.839516944	-2.886123757	0.005772429	0.06078214	-2.426289889
ENSG00000157500	protein_coding	APPL1	3	0.271162221	5.759711675	2.885663475	0.005779637	0.060810457	-2.739467871
ENSG00000242247	protein_coding	ARFGAP3	22	-0.236860023	5.226509836	-2.883668071	0.005810982	0.06107146	-2.729816303
ENSG00000281357	lncRNA	ARRDC3-AS1	5	0.329294923	2.496581493	2.883506965	0.00581352	0.06107146	-2.42669535
ENSG00000138674	protein_coding	SEC31A	4	0.207614561	6.611118932	2.883006047	0.005821417	0.061086716	-2.710184032
ENSG00000179051	protein_coding	RCC2	1	0.371700858	5.176443691	2.882839092	0.005824051	0.061086716	-2.738844661
ENSG00000247400	lncRNA	DNAJC3-DT	13	-0.62656205	2.709871683	-2.882176811	0.005834511	0.061124866	-2.427362676
ENSG00000133606	protein_coding	MKRN1	7	-1.000902924	9.901376985	-2.881757667	0.005841141	0.061124866	-2.471693149
ENSG00000099875	protein_coding	MKNK2	19	-0.363874328	8.813063557	-2.881746638	0.005841315	0.061124866	-2.543973974
ENSG00000240233	misc_RNA	RN7SL587P	14	0.521727987	1.805871789	2.879604681	0.005875302	0.061395554	-2.365689024
ENSG00000223117	misc_RNA	RN7SKP296	3	-0.855360699	1.823193197	-2.8795415	0.005876308	0.061395554	-2.307897671
ENSG00000159023	protein_coding	EPB41	1	-0.949632344	10.55443885	-2.87915214	0.005882507	0.061399793	-2.432437088
ENSG00000178449	protein_coding	COX14	12	0.249484712	2.91787786	2.878905307	0.005886439	0.061399793	-2.490388959
ENSG00000030582	protein_coding	GRN	17	0.66975676	8.615324251	2.878656794	0.005890402	0.061399793	-2.527306844
ENSG00000112249	protein_coding	ASCC3	6	0.310361082	6.167923832	2.877879828	0.005902805	0.061481458	-2.747802197
ENSG00000101493	protein_coding	ZNF516	18	-0.541293551	8.125042905	-2.876379389	0.005926826	0.061683913	-2.622399088
ENSG00000152242	protein_coding	C18orf25	18	0.328617705	6.615145242	2.875593525	0.005939444	0.06176746	-2.723449467
ENSG00000268170	lncRNA	AC073342.2	7	-1.481072946	1.635290375	-2.875099537	0.005947388	0.061783954	-2.286602236
ENSG00000156858	protein_coding	PRR14	16	-0.251966721	5.604084483	-2.874924048	0.005950212	0.061783954	-2.766458961
ENSG00000285534	lncRNA	AL163541.1	13	-2.899464116	1.969815698	-2.873759338	0.00596899	0.061931144	-2.261559912
ENSG00000103042	protein_coding	SLC38A7	16	0.30969779	3.751393296	2.87327946	0.005976742	0.061963806	-2.632976395
ENSG00000261542	lncRNA	AC011978.2	8	-0.402727853	1.692286882	-2.871554439	0.006004688	0.062205608	-2.323244919
ENSG00000156469	protein_coding	MTERF3	8	0.269050533	3.074914563	2.871026322	0.006013268	0.062224108	-2.535266945
ENSG00000173409	protein_coding	ARV1	1	0.357123437	2.385089663	2.870875412	0.006015722	0.062224108	-2.444678187
ENSG00000105371	protein_coding	ICAM4	19	-0.789707318	2.252968214	-2.869729687	0.006034381	0.062306983	-2.407291277
ENSG00000161643	transcribed_unprocessed_pseudogene	SIGLEC16	19	0.783442433	1.526942351	2.869726966	0.006034426	0.062306983	-2.372842474
ENSG00000189077	protein_coding	TMEM120A	7	-0.39212204	4.760088829	-2.869530913	0.006037624	0.062306983	-2.731659893
ENSG00000140575	protein_coding	IQGAP1	15	-0.419782298	9.672274492	-2.86919014	0.006043187	0.062316604	-2.509321673
ENSG00000162783	protein_coding	IER5	1	0.470155647	5.875813612	2.868507713	0.006054342	0.062352995	-2.773225914
ENSG00000103066	protein_coding	PLA2G15	16	0.349048996	3.312990167	2.868407412	0.006055983	0.062352995	-2.589241151
ENSG00000132906	protein_coding	CASP9	1	-0.290126258	4.332482261	-2.867504505	0.006070775	0.062457507	-2.703814667
ENSG00000260528	lncRNA	FAM157C	16	-0.818375834	7.053887779	-2.86642003	0.006088586	0.062592894	-2.729443914
ENSG00000211660	IG_V_gene	IGLV2-23	22	1.373038108	1.9875525	2.865929003	0.006096666	0.062628118	-2.393607374
ENSG00000153071	protein_coding	DAB2	5	0.507028569	4.474181129	2.865270968	0.00610751	0.062691658	-2.72499847
ENSG00000100316	protein_coding	RPL3	22	-0.48192172	9.173188521	-2.864953959	0.006112741	0.062697524	-2.571983765
ENSG00000120539	protein_coding	MASTL	10	0.469507043	3.969105341	2.86456678	0.006119135	0.062715305	-2.693178125
ENSG00000236345	lncRNA	SCAT8	6	0.792092659	2.059810128	2.863633717	0.006134569	0.062825644	-2.399744144
ENSG00000105402	protein_coding	NAPA	19	0.569587307	6.650741274	2.862856367	0.006147455	0.062909738	-2.736888244
ENSG00000255529	protein_coding	POLR2M	15	0.36372587	3.580695809	2.862110346	0.006159846	0.062988636	-2.624550959
ENSG00000142347	protein_coding	MYO1F	19	-0.443752833	10.20255662	-2.861261801	0.006173967	0.063071248	-2.488923716
ENSG00000114770	protein_coding	ABCC5	3	-0.486878487	6.112967538	-2.861061894	0.006177298	0.063071248	-2.800120603
ENSG00000121957	protein_coding	GPSM2	1	-0.507665	3.400151733	-2.860192618	0.006191803	0.063171416	-2.577372816
ENSG00000171522	protein_coding	PTGER4	5	-0.257527375	6.418874938	-2.859526727	0.006202936	0.063237051	-2.786675676
ENSG00000181027	protein_coding	FKRP	19	-0.280369732	4.435985725	-2.859243452	0.006207677	0.063237482	-2.72967859
ENSG00000162522	protein_coding	KIAA1522	1	0.699746689	1.58763834	2.858837568	0.006214477	0.063239209	-2.420581313
ENSG00000139436	protein_coding	GIT2	12	-0.271788338	7.996869983	-2.858441818	0.006221113	0.063239209	-2.671338134
ENSG00000160785	protein_coding	SLC25A44	1	-0.409239111	6.593636882	-2.858392258	0.006221945	0.063239209	-2.780385583
ENSG00000106144	protein_coding	CASP2	7	-0.172906892	6.518596411	-2.857800094	0.006231889	0.063292472	-2.784695052
ENSG00000163558	protein_coding	PRKCI	3	0.215446821	4.220002605	2.856200521	0.006258823	0.063413355	-2.714153841
ENSG00000128815	protein_coding	WDFY4	10	-0.58691371	7.943332742	-2.856087878	0.006260723	0.063413355	-2.691705848
ENSG00000138738	protein_coding	PRDM5	4	-0.939179945	3.600087745	-2.856037364	0.006261576	0.063413355	-2.60526908
ENSG00000286127	lncRNA	AP000553.8	22	-0.491653983	1.315528332	-2.855763646	0.006266198	0.063413355	-2.331958049
ENSG00000196233	protein_coding	LCOR	10	-0.197618303	7.569524696	-2.855695282	0.006267352	0.063413355	-2.71650803
ENSG00000047346	protein_coding	FAM214A	15	-0.303035959	6.66380538	-2.855312879	0.006273816	0.063431056	-2.791343354
ENSG00000120725	protein_coding	SIL1	5	0.283680654	4.111665239	2.854559036	0.006286575	0.063512338	-2.722730025
ENSG00000100567	protein_coding	PSMA3	14	0.367107256	4.625617785	2.85369644	0.006301204	0.063612379	-2.771509451
ENSG00000170855	protein_coding	TRIAP1	12	0.548370047	1.72543734	2.852787434	0.006316654	0.063619262	-2.402894651
ENSG00000164889	protein_coding	SLC4A2	7	0.262922029	5.484717759	2.852548079	0.006320729	0.063619262	-2.819938375
ENSG00000163235	protein_coding	TGFA	2	-0.802923847	4.999358862	-2.852404561	0.006323173	0.063619262	-2.78389166
ENSG00000165660	protein_coding	ABRAXAS2	10	0.198423516	4.008358726	2.85217042	0.006327162	0.063619262	-2.707248182
ENSG00000162852	protein_coding	CNST	1	0.291919632	6.438745637	2.852154764	0.006327429	0.063619262	-2.801180725
ENSG00000150938	protein_coding	CRIM1	2	-0.622253387	2.945866271	-2.8519785	0.006330434	0.063619262	-2.531042125
ENSG00000153487	protein_coding	ING1	13	-0.225695054	5.034421662	-2.851540879	0.0063379	0.063619262	-2.799237133
ENSG00000164002	protein_coding	EXO5	1	0.348633871	2.722207697	2.851435033	0.006339707	0.063619262	-2.53136702
ENSG00000286122	lncRNA	AC016074.2	8	0.726880957	1.058954038	2.850658964	0.00635297	0.063704857	-2.338610162
ENSG00000267040	lncRNA	AC027097.1	18	0.314257152	3.117502618	2.849081935	0.006380002	0.063860869	-2.594240145
ENSG00000276533	lncRNA	AC018926.2	15	-0.364624062	3.657560477	-2.849024397	0.00638099	0.063860869	-2.655609975
ENSG00000146072	protein_coding	TNFRSF21	6	0.759046458	1.001180983	2.84892108	0.006382765	0.063860869	-2.34715818
ENSG00000115464	protein_coding	USP34	2	-0.181967422	8.471334516	-2.847863497	0.00640096	0.063960689	-2.66032372
ENSG00000156030	protein_coding	ELMSAN1	14	-0.275760454	7.476108182	-2.847625273	0.006405065	0.063960689	-2.741580528
ENSG00000121964	protein_coding	GTDC1	2	-0.301096999	5.220793881	-2.847512991	0.006407001	0.063960689	-2.812210049
ENSG00000114956	protein_coding	DGUOK	2	0.188423906	4.551361048	2.846479319	0.006424846	0.064065541	-2.780378001
ENSG00000288156	lncRNA	AC104530.1	19	-0.480049543	6.098374887	-2.846353291	0.006427025	0.064065541	-2.835362143
ENSG00000258738	lncRNA	AL121603.2	14	-0.404153817	2.75720501	-2.845634704	0.006439462	0.064142002	-2.538893557
ENSG00000179021	protein_coding	C3orf38	3	0.337107844	4.780591584	2.843253868	0.006480828	0.064506292	-2.810653135
ENSG00000170542	protein_coding	SERPINB9	6	0.485571695	6.760506584	2.842597684	0.006492272	0.064524811	-2.790839215
ENSG00000162836	protein_coding	ACP6	1	-0.391381857	4.460100726	-2.842331406	0.006496922	0.064524811	-2.755873356
ENSG00000241351	IG_V_gene	IGKV3-11	2	1.155695458	2.038917317	2.842322717	0.006497074	0.064524811	-2.435545267
ENSG00000158711	protein_coding	ELK4	1	0.243540749	7.356777805	2.840919242	0.00652163	0.06472093	-2.760226552
ENSG00000105202	protein_coding	FBL	19	-0.408832039	5.584341968	-2.839596682	0.00654485	0.064813932	-2.847614463
ENSG00000136842	protein_coding	TMOD1	9	-1.157761806	6.118322476	-2.839522996	0.006546146	0.064813932	-2.841079782
ENSG00000134463	protein_coding	ECHDC3	10	-0.728547246	2.131387331	-2.839421292	0.006547935	0.064813932	-2.437625159
ENSG00000183734	protein_coding	ASCL2	11	0.734306829	3.556324167	2.839288762	0.006550267	0.064813932	-2.701571376
ENSG00000184752	protein_coding	NDUFA12	12	0.312307971	4.121583835	2.83832991	0.006567163	0.064933362	-2.757469972
ENSG00000250903	lncRNA	GMDS-DT	6	0.257473859	5.606400916	2.83690824	0.006592287	0.065121261	-2.859028056
ENSG00000067221	protein_coding	STOML1	15	0.45519932	3.189366315	2.836505563	0.006599419	0.065121261	-2.660911522
ENSG00000149260	protein_coding	CAPN5	11	-0.75492537	4.148165864	-2.836081632	0.006606936	0.065121261	-2.7339158
ENSG00000103154	protein_coding	NECAB2	16	-1.589302568	1.873879154	-2.836002789	0.006608335	0.065121261	-2.352290679
ENSG00000130816	protein_coding	DNMT1	19	0.351976901	6.526545371	2.835888555	0.006610362	0.065121261	-2.822578843
ENSG00000196782	protein_coding	MAML3	4	-0.579009244	5.835938708	-2.835221488	0.006622212	0.065156697	-2.862787219
ENSG00000086232	protein_coding	EIF2AK1	7	-0.769867477	7.952347949	-2.835082573	0.006624682	0.065156697	-2.74122821
ENSG00000174791	protein_coding	RIN1	11	0.646319796	3.242184003	2.834868784	0.006628485	0.065156697	-2.683033236
ENSG00000117500	protein_coding	TMED5	1	0.255451897	6.174330886	2.83326126	0.006657146	0.065357291	-2.85767341
ENSG00000138071	protein_coding	ACTR2	2	-0.291910003	9.104870928	-2.833179602	0.006658605	0.065357291	-2.638785032
ENSG00000126822	protein_coding	PLEKHG3	14	-0.43848256	8.506472177	-2.832586313	0.006669214	0.065413712	-2.696695731
ENSG00000162065	protein_coding	TBC1D24	16	0.311110462	3.490943198	2.831296021	0.006692341	0.06559274	-2.685990717
ENSG00000229054	processed_pseudogene	RPS29P14	7	0.755623655	1.481349816	2.830650899	0.006703932	0.065658523	-2.459196797
ENSG00000106348	protein_coding	IMPDH1	7	-0.504754437	7.53272367	-2.829571516	0.006723367	0.065774891	-2.783430899
ENSG00000101412	protein_coding	E2F1	20	0.83885257	2.271519547	2.829448276	0.006725589	0.065774891	-2.564105553
ENSG00000114013	protein_coding	CD86	3	0.552739985	4.507692648	2.827740126	0.006756461	0.065951391	-2.833198965
ENSG00000137880	protein_coding	GCHFR	15	0.414347161	2.076134667	2.826832723	0.006772914	0.065951391	-2.503966105
ENSG00000204160	protein_coding	ZDHHC18	1	-0.572806923	8.477722697	-2.82671076	0.006775129	0.065951391	-2.709790303
ENSG00000136813	protein_coding	ECPAS	9	0.20810313	6.572275338	2.826627203	0.006776646	0.065951391	-2.849686221
ENSG00000106560	protein_coding	GIMAP2	7	0.42517733	6.226139466	2.826581753	0.006777471	0.065951391	-2.863164707
ENSG00000168329	protein_coding	CX3CR1	3	0.774527645	7.409084565	2.8265709	0.006777669	0.065951391	-2.756376822
ENSG00000065135	protein_coding	GNAI3	1	-0.361185252	7.581826285	-2.826546644	0.006778109	0.065951391	-2.78709052
ENSG00000153574	protein_coding	RPIA	2	-0.829288231	6.279710067	-2.826286109	0.006782843	0.065951391	-2.874771239
ENSG00000103196	protein_coding	CRISPLD2	16	-0.75656483	7.204557794	-2.825407251	0.006798836	0.065997529	-2.827566972
ENSG00000274717	processed_pseudogene	AL049757.1	22	-0.453178626	2.346697433	-2.825060296	0.006805159	0.065997529	-2.521093754
ENSG00000112303	protein_coding	VNN2	6	-0.808251755	8.593726287	-2.824951051	0.006807151	0.065997529	-2.710653219
ENSG00000164506	protein_coding	STXBP5	6	-0.345637519	7.339203363	-2.824948061	0.006807206	0.065997529	-2.821769149
ENSG00000277449	lncRNA	CEBPB-AS1	20	-0.389662681	1.441688908	-2.823784497	0.006828457	0.066155904	-2.4220578
ENSG00000105968	protein_coding	H2AFV	7	-0.224276895	6.255623064	-2.821591672	0.006868674	0.066456058	-2.888862729
ENSG00000221963	protein_coding	APOL6	22	0.82499452	8.37315204	2.821256219	0.006874846	0.066456058	-2.67538338
ENSG00000141736	protein_coding	ERBB2	17	0.666849643	3.901869053	2.821071661	0.006878244	0.066456058	-2.789530656
ENSG00000168259	protein_coding	DNAJC7	17	0.155177635	5.98273091	2.820637208	0.006886248	0.066456058	-2.895445827
ENSG00000232956	lncRNA	SNHG15	7	0.331253884	3.11022165	2.82061258	0.006886702	0.066456058	-2.657144961
ENSG00000255423	protein_coding	EBLN2	3	-0.245503579	3.165479076	-2.820484195	0.006889069	0.066456058	-2.647358596
ENSG00000245680	protein_coding	ZNF585B	19	0.33350778	3.724392881	2.819903084	0.006899793	0.066511828	-2.74327674
ENSG00000136213	protein_coding	CHST12	7	0.53139488	6.833299895	2.81929043	0.006911115	0.066573286	-2.840671851
ENSG00000200488	misc_RNA	RN7SKP203	2	-0.289452551	4.319543623	-2.818526859	0.006925251	0.066661736	-2.814675135
ENSG00000149273	protein_coding	RPS3	11	-0.408368997	9.019392995	-2.81728047	0.006948383	0.06683659	-2.694761166
ENSG00000255398	protein_coding	HCAR3	12	-1.082249243	5.807950313	-2.816769908	0.006957879	0.066856088	-2.898259391
ENSG00000175197	protein_coding	DDIT3	12	0.670450304	3.171342295	2.816637369	0.006960346	0.066856088	-2.687774224
ENSG00000144579	protein_coding	CTDSP1	2	-0.172266291	7.884764655	-2.816036945	0.006971533	0.066895745	-2.781950541
ENSG00000163154	protein_coding	TNFAIP8L2	1	-0.291909493	5.290340861	-2.815882277	0.006974417	0.066895745	-2.898329008
ENSG00000105677	protein_coding	TMEM147	19	0.284015203	3.362727818	2.813612797	0.007016867	0.067254967	-2.719637362
ENSG00000180992	protein_coding	MRPL14	6	0.305790751	2.830235395	2.812621867	0.007035476	0.067385342	-2.640915986
ENSG00000198561	protein_coding	CTNND1	11	0.439490912	5.25328441	2.811708363	0.007052673	0.067477396	-2.914232408
ENSG00000143033	protein_coding	MTF2	1	0.242627281	5.368314573	2.811448758	0.007057567	0.067477396	-2.914178077
ENSG00000115364	protein_coding	MRPL19	2	0.326777076	4.601133716	2.81131283	0.00706013	0.067477396	-2.867696855
ENSG00000120370	protein_coding	GORAB	1	0.314993591	2.869283388	2.810902404	0.007067876	0.067503488	-2.647456276
ENSG00000184384	protein_coding	MAML2	11	0.346580762	6.658902359	2.810542779	0.00707467	0.067520454	-2.884866247
ENSG00000119669	protein_coding	IRF2BPL	14	-0.491595561	6.785570665	-2.809576916	0.007092947	0.067646909	-2.893242305
ENSG00000129493	protein_coding	HEATR5A	14	-0.312359254	4.568983762	-2.808828015	0.007107148	0.067718897	-2.853516266
ENSG00000259834	lncRNA	AL365361.1	1	0.371012469	5.113013496	2.808281313	0.007117532	0.067718897	-2.909617164
ENSG00000041357	protein_coding	PSMA4	15	0.499889982	5.325316743	2.808173551	0.00711958	0.067718897	-2.923594497
ENSG00000240230	protein_coding	COX19	7	-0.22215636	5.549995032	-2.807721383	0.007128181	0.067718897	-2.926851168
ENSG00000132640	protein_coding	BTBD3	20	0.377473437	2.567964479	2.807376358	0.007134751	0.067718897	-2.62964169
ENSG00000150054	protein_coding	MPP7	10	-0.317655139	5.701109059	-2.807332027	0.007135595	0.067718897	-2.930656551
ENSG00000143367	protein_coding	TUFT1	1	0.636458867	2.554005691	2.80732542	0.007135721	0.067718897	-2.632445039
ENSG00000180767	protein_coding	CHST13	3	1.001305883	2.565846139	2.805900902	0.007162907	0.067910066	-2.581791999
ENSG00000141905	protein_coding	NFIC	19	-0.354855223	6.294223397	-2.80553388	0.007169927	0.067910066	-2.924828461
ENSG00000145996	protein_coding	CDKAL1	6	0.246338775	4.995941233	2.805408756	0.007172322	0.067910066	-2.909025732
ENSG00000198876	protein_coding	DCAF12	9	-1.144762601	10.54078302	-2.80518685	0.00717657	0.067910066	-2.613892159
ENSG00000230825	lncRNA	AC005532.1	7	0.752793347	2.203615198	2.804950552	0.007181097	0.067910066	-2.585314399
ENSG00000135722	protein_coding	FBXL8	16	0.333031775	2.356218082	2.803830457	0.007202591	0.068065497	-2.603800034
ENSG00000168763	protein_coding	CNNM3	2	-0.310211126	5.982669761	-2.802040781	0.007237057	0.068306096	-2.94443168
ENSG00000017260	protein_coding	ATP2C1	3	0.202277836	5.896085395	2.801951826	0.007238774	0.068306096	-2.943041903
ENSG00000188315	protein_coding	C3orf62	3	-0.472148376	5.235495693	-2.801498815	0.007247525	0.068306096	-2.925065405
ENSG00000196154	protein_coding	S100A4	1	0.364462701	7.81361214	2.801245856	0.007252415	0.068306096	-2.806806609
ENSG00000137841	protein_coding	PLCB2	15	-0.328646925	8.361570991	-2.801039184	0.007256413	0.068306096	-2.775012386
ENSG00000236194	lncRNA	AC099811.1	17	-0.443926722	4.534430514	-2.800931014	0.007258506	0.068306096	-2.868521776
ENSG00000156966	protein_coding	B3GNT7	2	0.851329021	1.840329829	2.799785861	0.007280701	0.068467078	-2.552773566
ENSG00000267904	lncRNA	AC024075.1	19	-0.392783189	2.451266129	-2.798606078	0.007303632	0.068634758	-2.600830935
ENSG00000170448	protein_coding	NFXL1	4	-0.85140712	4.985229957	-2.798101814	0.007313453	0.068679095	-2.909972469
ENSG00000253438	lncRNA	PCAT1	8	0.526796498	3.932551831	2.796073225	0.007353088	0.069003142	-2.821112877
ENSG00000143434	protein_coding	SEMA6C	1	-0.542289467	2.165363354	-2.794014853	0.007393507	0.069334098	-2.540941517
ENSG00000225873	transcribed_unitary_pseudogene	C3orf86	3	-0.84405454	3.80838024	-2.793064564	0.007412237	0.069461334	-2.789172264
ENSG00000157191	protein_coding	NECAP2	1	0.2111265	6.789328628	2.792229607	0.00742873	0.069567444	-2.917816801
ENSG00000147649	protein_coding	MTDH	8	0.178326802	6.853252588	2.791934145	0.007434574	0.069573758	-2.915507601
ENSG00000230257	protein_coding	NFE4	7	-1.078080847	2.932220191	-2.790850803	0.007456039	0.069726143	-2.630357901
ENSG00000267546	lncRNA	AC015802.4	17	-0.419650226	1.24576712	-2.788205427	0.007508695	0.070169799	-2.478675349
ENSG00000285737	lncRNA	LINC02680	10	-0.618096491	2.607983387	-2.787916901	0.007514459	0.07017493	-2.621869556
ENSG00000172159	protein_coding	FRMD3	9	0.901297993	4.015219997	2.786845432	0.007535899	0.070326349	-2.900971247
ENSG00000172613	protein_coding	RAD9A	11	0.256198935	4.150054504	2.784350688	0.007586039	0.070745198	-2.89519311
ENSG00000198538	protein_coding	ZNF28	19	0.31190364	3.898398064	2.783296364	0.007607321	0.070821086	-2.861524317
ENSG00000164975	protein_coding	SNAPC3	9	0.256139906	5.602842184	2.783177578	0.007609722	0.070821086	-2.988709509
ENSG00000103591	protein_coding	AAGAB	15	0.231042727	4.657046724	2.783165596	0.007609964	0.070821086	-2.941383571
ENSG00000092847	protein_coding	AGO1	1	-0.247813803	6.962339316	-2.782652519	0.007620344	0.070868677	-2.938048125
ENSG00000088766	protein_coding	CRLS1	20	0.253157102	2.94823872	2.78101545	0.007653552	0.071027006	-2.725780785
ENSG00000090013	protein_coding	BLVRB	19	-1.038738711	7.231869389	-2.780961974	0.007654639	0.071027006	-2.930133785
ENSG00000272667	lncRNA	AC012306.2	2	-0.334068636	1.855519306	-2.780796597	0.007658001	0.071027006	-2.5629559
ENSG00000236682	lncRNA	MAP3K2-DT	2	-0.99911299	0.894198234	-2.780680027	0.007660372	0.071027006	-2.462040892
ENSG00000117091	protein_coding	CD48	1	0.319852918	7.087026252	2.780513528	0.00766376	0.071027006	-2.920979202
ENSG00000282508	lncRNA	LINC01002	19	-0.817819877	5.432958753	-2.779786802	0.007678562	0.071115215	-2.9867846
ENSG00000214063	protein_coding	TSPAN4	11	0.467916838	3.004996495	2.778459913	0.007705657	0.071317072	-2.757944203
ENSG00000107864	protein_coding	CPEB3	10	0.411657479	4.407720845	2.776518432	0.007745461	0.071636194	-2.95381228
ENSG00000172164	protein_coding	SNTB1	8	0.401684748	6.033808591	2.775360203	0.007769297	0.071807297	-2.995332913
ENSG00000086102	protein_coding	NFX1	9	0.188314711	6.014210759	2.774773873	0.007781389	0.071855181	-3.006340978
ENSG00000230397	transcribed_processed_pseudogene	SPTLC1P1	10	-0.454480358	1.830281582	-2.774591354	0.007785157	0.071855181	-2.558068214
ENSG00000116985	protein_coding	BMP8B	1	0.578708314	1.383306023	2.77388909	0.007799669	0.071939788	-2.530189022
ENSG00000130703	protein_coding	OSBPL2	20	-0.334303195	7.264493833	-2.773463905	0.007808468	0.071971614	-2.939448416
ENSG00000145423	protein_coding	SFRP2	4	-1.2750459	2.185535021	-2.771622247	0.007846686	0.072274366	-2.582352465
ENSG00000117592	protein_coding	PRDX6	1	-0.875587802	7.505906653	-2.771249237	0.007854447	0.072296372	-2.934555786
ENSG00000101574	protein_coding	METTL4	18	0.348188626	4.436103343	2.770843729	0.007862893	0.072324642	-2.949301436
ENSG00000105011	protein_coding	ASF1B	19	-0.733372747	2.590343126	-2.769654237	0.007887716	0.072463987	-2.657638836
ENSG00000151500	protein_coding	THYN1	11	0.25357241	3.334293218	2.769601795	0.007888812	0.072463987	-2.799677712
ENSG00000184678	protein_coding	HIST2H2BE	1	0.491781369	6.760141606	2.768415002	0.007913654	0.072642589	-2.967638552
ENSG00000166454	protein_coding	ATMIN	16	0.226620247	5.138692593	2.768116291	0.007919917	0.072650531	-3.010605686
ENSG00000005187	protein_coding	ACSM3	16	-0.667011341	3.035346915	-2.766469898	0.007954524	0.072918279	-2.746301997
ENSG00000146592	protein_coding	CREB5	7	-0.886516201	8.081029973	-2.765687972	0.007971009	0.073019652	-2.89926845
ENSG00000198899	protein_coding	MT-ATP6	MT	-0.402429211	8.083195072	-2.760658188	0.008077804	0.073947623	-2.894221415
ENSG00000130935	protein_coding	NOL11	17	0.313705951	4.682462738	2.759682313	0.008098676	0.074067725	-2.992758452
ENSG00000136631	protein_coding	VPS45	1	0.251501842	4.477133062	2.759379843	0.008105156	0.074067725	-2.979324144
ENSG00000057757	protein_coding	PITHD1	1	-0.979044511	6.731382961	-2.759069551	0.008111808	0.074067725	-3.020532759
ENSG00000071054	protein_coding	MAP4K4	2	-0.341941339	8.227970238	-2.759016782	0.00811294	0.074067725	-2.89354772
ENSG00000175806	protein_coding	MSRA	8	-0.435057172	3.274545099	-2.758361456	0.008127007	0.07414585	-2.809741641
ENSG00000150637	protein_coding	CD226	18	0.30716358	6.89226654	2.75802042	0.008134336	0.074162441	-2.999684502
ENSG00000084444	protein_coding	FAM234B	12	0.360935881	2.757723245	2.756702296	0.008162723	0.07437086	-2.77052962
ENSG00000171853	protein_coding	TRAPPC12	2	-0.226366225	6.136237337	-2.756010686	0.008177653	0.074456483	-3.049787434
ENSG00000163577	protein_coding	EIF5A2	3	0.449499446	2.461239107	2.755750573	0.008183275	0.074457293	-2.711644692
ENSG00000196544	protein_coding	BORCS6	17	-0.235286936	4.664710863	-2.754024848	0.008220664	0.074746947	-3.006223115
ENSG00000182473	protein_coding	EXOC7	17	0.149220271	7.279057412	2.753012573	0.008242669	0.07487963	-2.974066638
ENSG00000224699	lncRNA	LAMTOR5-AS1	1	-0.263478327	3.856015259	-2.752492211	0.008254002	0.07487963	-2.900400336
ENSG00000282572	lncRNA	AC215522.2	7	-0.918311442	4.9121496	-2.752435716	0.008255233	0.07487963	-3.007596359
ENSG00000211638	IG_V_gene	IGLV8-61	22	2.684112186	-0.536094074	2.752115871	0.008262207	0.07487963	-2.546538747
ENSG00000178307	protein_coding	TMEM11	17	-0.206658018	4.309790674	-2.75207592	0.008263079	0.07487963	-2.973810429
ENSG00000183597	protein_coding	TANGO2	22	-0.393613181	7.375762858	-2.750873021	0.008289358	0.075022053	-2.985744586
ENSG00000131979	protein_coding	GCH1	14	0.767448849	5.834734141	2.75072128	0.008292678	0.075022053	-3.044221288
ENSG00000183828	protein_coding	NUDT14	14	0.31337115	2.396198307	2.750591459	0.00829552	0.075022053	-2.731338601
ENSG00000211677	IG_C_gene	IGLC2	22	1.156488325	4.579157728	2.749930965	0.008309992	0.075096661	-2.993231139
ENSG00000152133	protein_coding	GPATCH11	2	-0.443573158	3.481397363	-2.749705812	0.008314931	0.075096661	-2.839281207
ENSG00000085491	protein_coding	SLC25A24	1	0.483857696	3.885573347	2.74884798	0.008333772	0.075216345	-2.956355901
ENSG00000100523	protein_coding	DDHD1	14	0.286119206	6.622936738	2.748123141	0.008349723	0.075309799	-3.036731878
ENSG00000153989	protein_coding	NUS1	6	0.240554965	5.223493341	2.747157422	0.008371018	0.0754513	-3.063898586
ENSG00000248712	protein_coding	CCDC153	11	-0.847303637	1.50013631	-2.746460717	0.008386412	0.075499608	-2.566086879
ENSG00000160741	protein_coding	CRTC2	1	-0.210298183	6.036058192	-2.746407083	0.008387599	0.075499608	-3.074855993
ENSG00000118507	protein_coding	AKAP7	6	0.59282162	4.278992506	2.7456478	0.008404407	0.075600341	-2.995260421
ENSG00000143418	protein_coding	CERS2	1	-0.206387457	6.821643897	-2.74507307	0.008417151	0.075664399	-3.037041328
ENSG00000181830	protein_coding	SLC35C1	11	0.237100012	4.523773265	2.743628164	0.008449269	0.075900287	-3.030591068
ENSG00000167526	protein_coding	RPL13	16	-0.382580239	9.346892982	-2.743385561	0.008454673	0.075900287	-2.84166637
ENSG00000248727	lncRNA	LINC01948	5	-0.571704743	3.570104681	-2.741645996	0.008493513	0.076198134	-2.873190299
ENSG00000131188	protein_coding	PRR7	5	-0.35660288	3.985566951	-2.740918578	0.008509803	0.076293416	-2.94921137
ENSG00000261367	lncRNA	AC012645.2	16	-0.906677027	1.228295579	-2.74004847	0.008529326	0.076407126	-2.566423215
ENSG00000198618	processed_pseudogene	PPIAP22	21	0.52860179	2.124801698	2.739847479	0.008533842	0.076407126	-2.709640178
ENSG00000204316	protein_coding	MRPL38	17	0.437003864	1.309945566	2.738475143	0.008564733	0.076587676	-2.60269503
ENSG00000172775	protein_coding	FAM192A	16	0.188897966	6.632592172	2.738333025	0.008567938	0.076587676	-3.058953535
ENSG00000074842	protein_coding	MYDGF	19	0.33973682	4.199472628	2.738193696	0.008571081	0.076587676	-3.008568951
ENSG00000241772	lncRNA	AC092620.1	2	-0.522656765	3.005657875	-2.736946313	0.008599268	0.076788557	-2.812360553
ENSG00000196118	protein_coding	CCDC189	16	-0.490444411	1.946647008	-2.735792462	0.008625418	0.076970988	-2.678992597
ENSG00000276649	lncRNA	AL117335.1	20	-0.689303375	4.274110662	-2.735530949	0.008631355	0.076972923	-2.981802324
ENSG00000213149	processed_pseudogene	CNN2P9	6	-0.559494106	1.25033071	-2.734444061	0.008656069	0.077142203	-2.585655444
ENSG00000202533	misc_RNA	Y_RNA	5	0.497178312	2.612310828	2.734118903	0.008663476	0.07715711	-2.822306229
ENSG00000005238	protein_coding	FAM214B	9	-0.532030093	6.874149373	-2.731987825	0.008712162	0.077507009	-3.066633486
ENSG00000116852	protein_coding	KIF21B	1	-0.251048754	8.116120663	-2.731895229	0.008714283	0.077507009	-2.96061335
ENSG00000174917	protein_coding	MICOS13	19	0.304950749	2.875727903	2.731583948	0.008721417	0.077519226	-2.84441958
ENSG00000106299	protein_coding	WASL	7	0.168854367	4.435796143	2.731310897	0.008727679	0.077523683	-3.040320083
ENSG00000189266	protein_coding	PNRC2	1	0.394568633	6.241255239	2.730603276	0.008743928	0.077586236	-3.097248274
ENSG00000137806	protein_coding	NDUFAF1	15	0.27984324	3.304264629	2.730502128	0.008746252	0.077586236	-2.904715037
ENSG00000105397	protein_coding	TYK2	19	-0.294938828	8.093871954	-2.728921979	0.008782645	0.077857745	-2.972060262
ENSG00000183508	protein_coding	TENT5C	1	-1.134238446	10.59918348	-2.728138112	0.00880075	0.077966884	-2.783924858
ENSG00000170876	protein_coding	TMEM43	3	-0.299044048	6.625709995	-2.726364141	0.008841851	0.078279466	-3.093800305
ENSG00000120519	protein_coding	SLC10A7	4	0.314125302	3.721788793	2.725171424	0.008869584	0.078473366	-2.966907425
ENSG00000240583	protein_coding	AQP1	7	-0.999402244	1.137813967	-2.724705624	0.008880436	0.078517761	-2.596447328
ENSG00000108021	protein_coding	TASOR2	10	0.174896711	6.808180954	2.724176731	0.008892774	0.078575217	-3.081617429
ENSG00000100354	protein_coding	TNRC6B	22	-0.201860088	8.892691516	-2.723198816	0.008915627	0.078725451	-2.913920247
ENSG00000068784	protein_coding	SRBD1	2	0.393345114	5.191022365	2.722832806	0.008924194	0.078732453	-3.124360847
ENSG00000173846	protein_coding	PLK3	1	-0.421611884	5.001084153	-2.722665142	0.008928121	0.078732453	-3.099523754
ENSG00000168038	protein_coding	ULK4	3	-0.303843898	4.383208968	-2.720560902	0.008977542	0.07908793	-3.044155027
ENSG00000137547	protein_coding	MRPL15	8	0.332106782	2.950353447	2.720448648	0.008980186	0.07908793	-2.874836724
ENSG00000228327	transcribed_unprocessed_pseudogene	AL669831.1	1	-0.420002926	4.560869206	-2.719144578	0.009010948	0.079267447	-3.069649948
ENSG00000120162	protein_coding	MOB3B	9	-0.455730508	3.588963172	-2.719016355	0.009013978	0.079267447	-2.954248705
ENSG00000253250	protein_coding	C8orf88	8	-0.78945893	1.32518232	-2.718836046	0.00901824	0.079267447	-2.627065091
ENSG00000168071	protein_coding	CCDC88B	11	-0.339745569	8.186226616	-2.7184382	0.009027652	0.079298375	-2.986980443
ENSG00000166225	protein_coding	FRS2	12	0.184156229	5.091924021	2.71632529	0.009077786	0.079686735	-3.130976741
ENSG00000237359	lncRNA	AL354977.2	9	0.552436677	1.91269388	2.715856458	0.009088945	0.079732679	-2.728963056
ENSG00000101439	protein_coding	CST3	20	0.546760547	7.780574397	2.715381499	0.009100262	0.079744688	-3.000612061
ENSG00000249915	protein_coding	PDCD6	5	-0.210135383	5.466801563	-2.715301683	0.009102165	0.079744688	-3.146839026
ENSG00000211895	IG_C_gene	IGHA1	14	1.318346107	5.107756362	2.714747719	0.009115384	0.079782487	-3.117645007
ENSG00000140280	protein_coding	LYSMD2	15	0.520953091	4.915450077	2.714624079	0.009118337	0.079782487	-3.135908505
ENSG00000197530	protein_coding	MIB2	1	-0.275325056	5.364495908	-2.712136246	0.009177939	0.080207901	-3.150541446
ENSG00000149792	protein_coding	MRPL49	11	0.213092417	4.715874659	2.711932468	0.009182837	0.080207901	-3.117134828
ENSG00000139112	protein_coding	GABARAPL1	12	-0.345201296	5.822497598	-2.711849223	0.009184839	0.080207901	-3.159824465
ENSG00000234219	unprocessed_pseudogene	CDCA4P4	1	-0.430247393	2.679862854	-2.711401855	0.009195602	0.080249815	-2.844708441
ENSG00000141298	protein_coding	SSH2	17	-0.454611808	9.625602009	-2.709517986	0.009241053	0.0805942	-2.890399098
ENSG00000196205	processed_pseudogene	EEF1A1P5	9	-0.471836034	4.562105377	-2.70876726	0.009259223	0.080700364	-3.081691981
ENSG00000140199	protein_coding	SLC12A6	15	-0.42607853	8.811890481	-2.70761413	0.009287196	0.080891779	-2.960008625
ENSG00000182310	protein_coding	SPACA6	19	-0.668179406	3.239699241	-2.707164882	0.009298115	0.0809345	-2.897531373
ENSG00000115758	protein_coding	ODC1	2	-0.66434148	6.917145539	-2.70578532	0.00933172	0.081080129	-3.139910067
ENSG00000152620	protein_coding	NADK2	5	0.258490555	3.641765319	2.705692226	0.009333991	0.081080129	-3.000752516
ENSG00000080503	protein_coding	SMARCA2	9	-0.166118762	8.155970405	-2.705542414	0.009337648	0.081080129	-3.025749083
ENSG00000170271	protein_coding	FAXDC2	5	-1.147583373	6.667860885	-2.70548925	0.009338946	0.081080129	-3.149854383
ENSG00000116977	protein_coding	LGALS8	1	0.302354323	6.463486676	2.704236537	0.009369579	0.081293636	-3.144503917
ENSG00000059145	protein_coding	UNKL	16	-0.293145044	6.688237315	-2.703602569	0.009385117	0.081326311	-3.145316367
ENSG00000158089	protein_coding	GALNT14	2	-1.221957441	2.609502031	-2.703462482	0.009388554	0.081326311	-2.746553374
ENSG00000100403	protein_coding	ZC3H7B	22	0.279294209	6.199665645	2.703343414	0.009391476	0.081326311	-3.163487886
ENSG00000176105	protein_coding	YES1	18	0.410679178	3.068054509	2.702693226	0.009407446	0.081412216	-2.928972486
ENSG00000228403	lncRNA	AC035139.1	10	-0.720696401	2.115600196	-2.702333645	0.009416288	0.08143637	-2.749477715
ENSG00000198382	protein_coding	UVRAG	11	0.217029821	6.304186983	2.701680281	0.009432375	0.081493891	-3.16326956
ENSG00000169871	protein_coding	TRIM56	7	0.335282146	8.003272803	2.701571706	0.009435051	0.081493891	-3.017584289
ENSG00000157734	protein_coding	SNX22	15	-0.758009811	3.783115094	-2.701182075	0.009444659	0.081496703	-2.980976128
ENSG00000145335	protein_coding	SNCA	4	-1.070809239	9.724441583	-2.701032185	0.009448358	0.081496703	-2.918962241
ENSG00000205482	unprocessed_pseudogene	SPDYE18	7	-0.565138551	1.209287201	-2.700822048	0.009453545	0.081496703	-2.66000064
ENSG00000119820	protein_coding	YIPF4	2	-0.202895821	7.211971469	-2.700476782	0.009462074	0.081518006	-3.117131127
ENSG00000140332	protein_coding	TLE3	15	-0.584202921	8.915074503	-2.699391216	0.009488936	0.081623374	-2.970721177
ENSG00000135002	protein_coding	RFK	9	0.288300713	3.399526825	2.699249238	0.009492454	0.081623374	-2.99900225
ENSG00000162377	protein_coding	COA7	1	0.375504727	2.285873066	2.699247357	0.009492501	0.081623374	-2.821241135
ENSG00000115902	protein_coding	SLC1A4	2	0.554827973	3.259723214	2.697915668	0.00952556	0.081855337	-2.988131862
ENSG00000142687	protein_coding	KIAA0319L	1	0.456476853	7.195870068	2.69659735	0.009558391	0.082085049	-3.10361247
ENSG00000160410	protein_coding	SHKBP1	19	-0.518283287	7.848596873	-2.696246005	0.009567159	0.082107943	-3.069411166
ENSG00000177576	protein_coding	C18orf32	18	-0.223921202	3.752896595	-2.695957503	0.009574364	0.082117406	-3.023043185
ENSG00000102531	protein_coding	FNDC3A	13	0.206586458	6.592862114	2.695622735	0.00958273	0.082136734	-3.162679311
ENSG00000211659	IG_V_gene	IGLV3-25	22	1.473591097	1.404598996	2.695344102	0.009589699	0.082136734	-2.675019944
ENSG00000124107	protein_coding	SLPI	20	-1.385917143	2.037652345	-2.695135134	0.009594928	0.082136734	-2.721035808
ENSG00000160712	protein_coding	IL6R	1	-0.502174874	9.014552865	-2.693809683	0.009628158	0.082335382	-2.971491941
ENSG00000235313	lncRNA	HM13-IT1	20	-0.33659711	2.030200335	-2.693721601	0.00963037	0.082335382	-2.787330726
ENSG00000013561	protein_coding	RNF14	5	-0.542641431	5.887455145	-2.693034366	0.009647645	0.082430704	-3.202386287
ENSG00000090372	protein_coding	STRN4	19	-0.255979416	6.879877332	-2.692317617	0.009665692	0.082493052	-3.157907751
ENSG00000157933	protein_coding	SKI	1	-0.388610437	7.140399897	-2.692257684	0.009667202	0.082493052	-3.147203967
ENSG00000127314	protein_coding	RAP1B	12	0.209692093	7.854213198	2.691729079	0.009680534	0.082554464	-3.074536391
ENSG00000145388	protein_coding	METTL14	4	0.262123589	4.620139259	2.691471372	0.009687039	0.082557625	-3.151880484
ENSG00000164430	protein_coding	CGAS	6	0.426951165	4.924473096	2.690902744	0.009701408	0.082627752	-3.192638515
ENSG00000218713	processed_pseudogene	AL512378.1	6	-0.863227783	0.914730826	-2.688752043	0.009755931	0.083020166	-2.664640812
ENSG00000167851	protein_coding	CD300A	17	0.456549587	7.436536219	2.688599048	0.00975982	0.083020166	-3.097715124
ENSG00000249661	processed_pseudogene	TNRC18P1	4	-0.62131344	2.705542974	-2.687746549	0.009781518	0.083152172	-2.888337657
ENSG00000180098	protein_coding	TRNAU1AP	1	0.23878536	4.212013929	2.687039668	0.009799543	0.083211285	-3.127002269
ENSG00000178764	protein_coding	ZHX2	8	-0.224018431	5.775548506	-2.686988902	0.009800839	0.083211285	-3.2189051
ENSG00000225830	protein_coding	ERCC6	10	-0.191140782	5.680715849	-2.686422726	0.0098153	0.083280163	-3.218734531
ENSG00000172175	protein_coding	MALT1	18	0.222671821	6.515443985	2.686186904	0.009821329	0.083280163	-3.192131867
ENSG00000127870	protein_coding	RNF6	13	0.254272097	4.85769599	2.685594554	0.009836487	0.083315594	-3.186360433
ENSG00000108984	protein_coding	MAP2K6	17	0.465084741	6.018429519	2.685299271	0.009844052	0.083315594	-3.210860634
ENSG00000188352	protein_coding	FOCAD	9	-0.353469883	5.168288298	-2.685298154	0.009844081	0.083315594	-3.200366858
ENSG00000198715	protein_coding	GLMP	1	0.501783697	4.144186685	2.683018695	0.009902657	0.083728176	-3.144685955
ENSG00000171848	protein_coding	RRM2	2	1.283899916	2.928247529	2.682917177	0.009905273	0.083728176	-2.991483172
ENSG00000100024	protein_coding	UPB1	22	0.722165448	2.583302029	2.681214774	0.009949239	0.084047026	-2.905475593
ENSG00000187904	lncRNA	AC097382.1	4	-0.691892093	1.844818295	-2.680721876	0.009962002	0.084102048	-2.752844407
ENSG00000181444	protein_coding	ZNF467	7	-0.586640247	6.956385326	-2.680246382	0.009974329	0.084153319	-3.180937996
ENSG00000197536	lncRNA	C5orf56	5	0.491437107	7.227709486	2.679226038	0.010000827	0.084324018	-3.130378823
ENSG00000279283	TEC	AC131009.4	12	-0.461658301	3.754151109	-2.678539827	0.010018685	0.084421689	-3.057817642
ENSG00000108039	protein_coding	XPNPEP1	10	0.244861116	5.531006114	2.677700642	0.010040562	0.084513948	-3.238039233
ENSG00000013306	protein_coding	SLC25A39	17	-0.99083695	10.5936002	-2.677638132	0.010042194	0.084513948	-2.90729727
ENSG00000143653	protein_coding	SCCPDH	1	0.369883288	3.038429753	2.677137388	0.010055271	0.084571116	-2.98370302
ENSG00000179914	protein_coding	ITLN1	1	-1.916486832	0.905895406	-2.676665598	0.010067607	0.084621977	-2.672314463
ENSG00000159885	protein_coding	ZNF222	19	0.533496924	1.192097175	2.675712226	0.010092576	0.084778902	-2.726525828
ENSG00000146425	protein_coding	DYNLT1	6	0.532140938	5.883809645	2.674622082	0.010121198	0.084922621	-3.234441596
ENSG00000141570	protein_coding	CBX8	17	-0.410254478	2.63978223	-2.674579893	0.010122307	0.084922621	-2.914284281
ENSG00000178878	protein_coding	APOLD1	12	-0.523487692	3.056499464	-2.674338217	0.010128663	0.084923	-2.965298391
ENSG00000116863	protein_coding	ADPRHL2	1	0.293610522	4.543726707	2.673608863	0.010147866	0.085031031	-3.19926956
ENSG00000275023	protein_coding	MLLT6	17	0.248077538	7.073079731	2.673006874	0.010163741	0.085111057	-3.177505114
ENSG00000177731	protein_coding	FLII	17	-0.286379319	7.454037508	-2.672606962	0.0101743	0.085146491	-3.15567101
ENSG00000083845	protein_coding	RPS5	19	-0.390006248	7.42056718	-2.672064067	0.01018865	0.08521359	-3.17624051
ENSG00000197324	protein_coding	LRP10	14	-0.499174105	9.419875408	-2.670582424	0.010227908	0.085488794	-2.989854682
ENSG00000151470	protein_coding	C4orf33	4	0.420863524	3.953332956	2.669609401	0.010253765	0.085646656	-3.138803453
ENSG00000116962	protein_coding	NID1	1	0.832317334	3.95227688	2.669393001	0.010259524	0.085646656	-3.166664887
ENSG00000137073	protein_coding	UBAP2	9	0.277308309	5.578983957	2.669038421	0.010268966	0.085672333	-3.258493748
ENSG00000096872	protein_coding	IFT74	9	0.439002137	2.62552973	2.667454078	0.010311253	0.085971832	-2.939552181
ENSG00000077549	protein_coding	CAPZB	1	-0.220585013	8.10100474	-2.66708732	0.010321065	0.085976415	-3.110757278
ENSG00000139899	protein_coding	CBLN3	14	0.744459552	1.395135676	2.666955983	0.010324581	0.085976415	-2.76800673
ENSG00000111707	protein_coding	SUDS3	12	-0.236502758	6.288329697	-2.666690074	0.010331702	0.085982511	-3.252711707
ENSG00000129465	protein_coding	RIPK3	14	0.365806065	3.32879755	2.666187817	0.010345166	0.086041346	-3.073835553
ENSG00000065978	protein_coding	YBX1	1	-0.619527525	9.282612497	-2.665932658	0.010352012	0.086045104	-3.01788264
ENSG00000259415	lncRNA	AC012291.2	15	-0.413761786	1.346064627	-2.66530927	0.010368755	0.08613107	-2.757949255
ENSG00000113615	protein_coding	SEC24A	5	0.240346466	5.202727083	2.664667499	0.010386017	0.086221244	-3.259127842
ENSG00000108523	protein_coding	RNF167	17	-0.200591374	6.297143799	-2.664036487	0.010403016	0.086270217	-3.255846169
ENSG00000164830	protein_coding	OXR1	8	0.274325894	5.746874146	2.663972627	0.010404738	0.086270217	-3.27051821
ENSG00000083168	protein_coding	KAT6A	8	-0.260494036	8.615869017	-2.661910214	0.010460484	0.086679027	-3.081347917
ENSG00000196188	protein_coding	CTSE	1	-1.045799361	1.403136911	-2.661670442	0.010466983	0.086679503	-2.760765169
ENSG00000253475	lncRNA	AC103769.1	8	-0.367022228	2.797897219	-2.66114832	0.010481147	0.08674342	-2.973793131
ENSG00000109436	protein_coding	TBC1D9	4	-0.536330987	5.570388711	-2.660325931	0.010503493	0.086855723	-3.275228132
ENSG00000166224	protein_coding	SGPL1	10	-0.208234265	5.899566067	-2.65970587	0.01052037	0.086855723	-3.28177754
ENSG00000113013	protein_coding	HSPA9	5	0.22377214	6.160718279	2.659633629	0.010522338	0.086855723	-3.27200192
ENSG00000157881	protein_coding	PANK4	1	-0.194605044	5.093441834	-2.659561795	0.010524295	0.086855723	-3.256778535
ENSG00000279369	TEC	AC046185.3	17	-0.224188326	5.461384283	-2.659462946	0.010526988	0.086855723	-3.275957795
ENSG00000283122	lncRNA	HYMAI	6	-0.644242299	1.584357088	-2.658591659	0.010550759	0.086875368	-2.797706119
ENSG00000163349	protein_coding	HIPK1	1	-0.308207953	8.468644114	-2.658330864	0.010557883	0.086875368	-3.099708027
ENSG00000172270	protein_coding	BSG	19	-0.866121721	9.384397234	-2.658282636	0.010559201	0.086875368	-3.031588289
ENSG00000168216	protein_coding	LMBRD1	6	-0.353001794	6.261187785	-2.658005426	0.01056678	0.086875368	-3.28075919
ENSG00000133739	protein_coding	LRRCC1	8	0.462775894	1.987259859	2.657994483	0.010567079	0.086875368	-2.878587411
ENSG00000227200	lncRNA	AL162724.1	9	-0.438655915	2.681773847	-2.657950808	0.010568274	0.086875368	-2.968495352
ENSG00000268279	protein_coding	AC090004.1	3	-0.421174776	2.195642134	-2.65727836	0.010586681	0.086875368	-2.888150272
ENSG00000110367	protein_coding	DDX6	11	-0.182821517	8.617697988	-2.657242337	0.010587668	0.086875368	-3.093880519
ENSG00000119471	protein_coding	HSDL2	9	-0.475056377	5.671554805	-2.657184344	0.010589257	0.086875368	-3.283425966
ENSG00000278022	lncRNA	AC118658.1	15	-0.784428689	1.539849398	-2.657013948	0.010593927	0.086875368	-2.77633428
ENSG00000198924	protein_coding	DCLRE1A	10	0.576470359	2.716498773	2.656497467	0.010608094	0.086910209	-2.989506072
ENSG00000130382	protein_coding	MLLT1	19	-0.276838517	6.300418127	-2.656223989	0.010615602	0.086910209	-3.277603616
ENSG00000125735	protein_coding	TNFSF14	19	-0.437964092	6.133239619	-2.656153039	0.010617551	0.086910209	-3.286428046
ENSG00000197747	protein_coding	S100A10	1	0.304654888	5.978360945	2.654679063	0.01065811	0.08718372	-3.283642591
ENSG00000197122	protein_coding	SRC	20	0.560164807	5.210208682	2.654468252	0.010663922	0.08718372	-3.285992098
ENSG00000166947	protein_coding	EPB42	15	-1.293234843	5.895639901	-2.654081051	0.010674606	0.087218074	-3.279070055
ENSG00000084110	protein_coding	HAL	12	-0.641111315	6.540812134	-2.653585658	0.010688288	0.087269145	-3.27707845
ENSG00000135439	protein_coding	AGAP2	12	-0.185855985	6.792599646	-2.653385323	0.010693826	0.087269145	-3.256137403
ENSG00000124422	protein_coding	USP22	17	-0.185662671	7.482338191	-2.65295568	0.010705712	0.087313189	-3.202508542
ENSG00000106638	protein_coding	TBL2	7	0.220147514	4.074749505	2.652277202	0.010724505	0.087413487	-3.183486397
ENSG00000127526	protein_coding	SLC35E1	19	-0.217142412	5.535501313	-2.649616623	0.010798495	0.087963283	-3.301742254
ENSG00000136371	protein_coding	MTHFS	15	-0.526867327	2.2492225	-2.649052574	0.010814241	0.088038255	-2.901351055
ENSG00000127720	protein_coding	METTL25	12	-0.255614064	4.15341625	-2.64735661	0.010861712	0.088366875	-3.185944507
ENSG00000073969	protein_coding	NSF	17	0.268081939	3.695157132	2.647038921	0.010870625	0.088366875	-3.156494581
ENSG00000105323	protein_coding	HNRNPUL1	19	-0.213285621	8.025243655	-2.646839929	0.010876212	0.088366875	-3.164740355
ENSG00000092531	protein_coding	SNAP23	15	-0.319143928	6.887660268	-2.646673957	0.010880873	0.088366875	-3.26632655
ENSG00000213024	protein_coding	NUP62	19	0.231428692	5.724294016	2.646150658	0.010895583	0.088432967	-3.311365025
ENSG00000116729	protein_coding	WLS	1	-0.962341978	5.76618535	-2.645161817	0.010923428	0.088605531	-3.304965427
ENSG00000025708	protein_coding	TYMP	22	0.631663392	7.927058945	2.644379701	0.010945499	0.08873107	-3.134214624
ENSG00000172469	protein_coding	MANEA	6	0.477286933	3.651737995	2.642044716	0.011011632	0.089213446	-3.149720001
ENSG00000100485	protein_coding	SOS2	14	-0.385340782	7.350228278	-2.640414301	0.011058027	0.089514878	-3.248194844
ENSG00000198301	protein_coding	SDAD1	4	0.283092823	4.662355308	2.64007331	0.011067753	0.089514878	-3.273108589
ENSG00000166595	protein_coding	CIAO2B	16	0.253582505	3.707209016	2.640021994	0.011069217	0.089514878	-3.174171028
ENSG00000174238	protein_coding	PITPNA	17	-0.313399479	6.505896699	-2.639724316	0.011077715	0.089514878	-3.305569651
ENSG00000243175	transcribed_processed_pseudogene	RPSAP36	4	-0.509389655	2.074667795	-2.639570865	0.011082098	0.089514878	-2.891883721
ENSG00000126391	protein_coding	FRMD8	11	-0.201738701	6.389664648	-2.638420984	0.011114991	0.08967666	-3.311818695
ENSG00000104765	protein_coding	BNIP3L	8	-0.867196041	10.54890244	-2.638324395	0.011117758	0.08967666	-2.989294375
ENSG00000205155	protein_coding	PSENEN	19	-0.528275684	1.11190354	-2.638172253	0.011122118	0.08967666	-2.795444331
ENSG00000203999	lncRNA	LINC01270	20	-0.987136321	4.159750714	-2.635007958	0.011213152	0.090303615	-3.199907353
ENSG00000084070	protein_coding	SMAP2	1	-0.438249419	9.219641757	-2.635002922	0.011213297	0.090303615	-3.09900485
ENSG00000100591	protein_coding	AHSA1	14	0.242666655	4.539797567	2.634502978	0.011227742	0.090330393	-3.281038479
ENSG00000056050	protein_coding	HPF1	4	0.42938413	2.115790362	2.63423159	0.011235591	0.090330393	-2.935373842
ENSG00000132591	protein_coding	ERAL1	17	0.236213152	3.609686552	2.634191188	0.01123676	0.090330393	-3.167816214
ENSG00000271913	lncRNA	AL035530.2	6	0.257041732	2.654779806	2.6335414	0.011255574	0.090427617	-3.03392814
ENSG00000154845	protein_coding	PPP4R1	18	-0.475626502	7.539624058	-2.629716352	0.011366911	0.091267611	-3.255944609
ENSG00000263731	lncRNA	AC145207.5	17	-0.423541219	1.948653733	-2.629479235	0.011373845	0.091268836	-2.905676999
ENSG00000134986	protein_coding	NREP	5	0.320009393	3.06217795	2.626802537	0.011452399	0.091792282	-3.108445913
ENSG00000132749	protein_coding	TESMIN	11	-0.384840583	2.878991343	-2.626671042	0.011456271	0.091792282	-3.058797653
ENSG00000176125	protein_coding	UFSP1	7	-0.37417744	1.389407401	-2.62645261	0.011462705	0.091792282	-2.839044008
ENSG00000286219	protein_coding	NOTCH2NLC	1	0.325288984	4.902293621	2.626199218	0.011470173	0.091792282	-3.321221551
ENSG00000123329	protein_coding	ARHGAP9	12	-0.413737359	8.489491374	-2.626097139	0.011473183	0.091792282	-3.174231322
ENSG00000171824	protein_coding	EXOSC10	1	0.231716979	5.423828257	2.625242971	0.011498396	0.091810738	-3.357352258
ENSG00000087274	protein_coding	ADD1	4	-0.23869119	8.463189575	-2.625238462	0.011498529	0.091810738	-3.17555712
ENSG00000279394	TEC	AC015871.5	15	-0.48599464	3.273054155	-2.625208025	0.011499429	0.091810738	-3.094839669
ENSG00000163319	protein_coding	MRPS18C	4	0.267039546	3.904492489	2.625076906	0.011503304	0.091810738	-3.216065949
ENSG00000125445	protein_coding	MRPS7	17	0.316741067	3.675198433	2.624863887	0.011509602	0.091810738	-3.19475403
ENSG00000090266	protein_coding	NDUFB2	7	0.300177716	4.098643693	2.624578832	0.011518035	0.091823577	-3.253708623
ENSG00000136710	protein_coding	CCDC115	2	0.234441324	4.596872089	2.624332778	0.011525319	0.091827245	-3.30913808
ENSG00000213866	processed_pseudogene	YBX1P10	9	-0.712428021	1.150720034	-2.623988347	0.011535522	0.091854153	-2.824766686
ENSG00000088205	protein_coding	DDX18	2	0.242088577	5.715784766	2.623314936	0.011555494	0.091882843	-3.364883428
ENSG00000268006	lncRNA	PTOV1-AS1	19	-0.439059687	1.444749464	-2.623266808	0.011556923	0.091882843	-2.833686798
ENSG00000070495	protein_coding	JMJD6	17	-0.186374442	5.089615419	-2.62317634	0.011559609	0.091882843	-3.342799316
ENSG00000138641	protein_coding	HERC3	4	-0.273833654	3.942296468	-2.621284291	0.011615911	0.092202805	-3.227135068
ENSG00000075415	protein_coding	SLC25A3	12	-0.201486224	6.989399782	-2.621273705	0.011616227	0.092202805	-3.313925267
ENSG00000177888	protein_coding	ZBTB41	1	0.332273581	4.468625283	2.620944981	0.011626035	0.092202805	-3.294807005
ENSG00000260233	lncRNA	SSSCA1-AS1	11	-0.232242136	2.455689117	-2.620903636	0.011627269	0.092202805	-3.012451693
ENSG00000164088	protein_coding	PPM1M	3	-0.244632044	6.447689092	-2.620562665	0.011637451	0.0922292	-3.349705611
ENSG00000170310	protein_coding	STX8	17	0.281038604	3.653668398	2.620004203	0.011654146	0.092307145	-3.197512378
ENSG00000184900	protein_coding	SUMO3	21	0.232610588	5.144293599	2.619485863	0.011669661	0.09237566	-3.362839907
ENSG00000170385	protein_coding	SLC30A1	1	0.301919575	5.693444589	2.619008073	0.011683978	0.092421397	-3.373358863
ENSG00000066651	protein_coding	TRMT11	6	0.335572197	3.684043734	2.618682846	0.011693733	0.092421397	-3.199906645
ENSG00000112511	protein_coding	PHF1	6	0.230650701	5.260323986	2.618605912	0.011696042	0.092421397	-3.36408304
ENSG00000105700	protein_coding	KXD1	19	-0.145305892	5.789699188	-2.616212487	0.011768075	0.092936024	-3.382830426
ENSG00000139055	protein_coding	ERP27	12	-0.342868589	3.872101309	-2.615369677	0.011793537	0.093038806	-3.211634949
ENSG00000152256	protein_coding	PDK1	2	-0.337997335	6.702373944	-2.615324022	0.011794917	0.093038806	-3.357496642
ENSG00000180667	protein_coding	YOD1	1	-0.961875036	8.467949437	-2.614943961	0.011806417	0.093074957	-3.206488737
ENSG00000198682	protein_coding	PAPSS2	10	-0.903142858	2.325000228	-2.614184271	0.011829433	0.09320169	-2.97730481
ENSG00000135525	protein_coding	MAP7	6	-0.70328961	2.155332113	-2.613956429	0.011836344	0.09320169	-2.934721298
ENSG00000110756	protein_coding	HPS5	11	0.272899174	4.102133591	2.613690496	0.011844416	0.093210702	-3.287869341
ENSG00000101654	protein_coding	RNMT	18	0.204412081	5.27926997	2.612818702	0.01187091	0.093361406	-3.379981595
ENSG00000258733	lncRNA	LINC02328	14	0.389744942	3.249939791	2.612604061	0.011877441	0.093361406	-3.170763299
ENSG00000143553	protein_coding	SNAPIN	1	0.249436159	3.439428888	2.612281621	0.011887259	0.09338403	-3.192314071
ENSG00000169764	protein_coding	UGP2	2	0.228777837	5.941192961	2.610455769	0.011942993	0.093767128	-3.39153112
ENSG00000103047	protein_coding	TANGO6	16	0.210100289	5.30903594	2.610164979	0.011951891	0.093782276	-3.387926709
ENSG00000124299	protein_coding	PEPD	19	0.270652464	5.146693812	2.609627352	0.011968359	0.093835889	-3.385362924
ENSG00000111731	protein_coding	C2CD5	12	0.206130425	6.363366049	2.609486726	0.01197267	0.093835889	-3.379135163
ENSG00000047578	protein_coding	KIAA0556	16	-0.270279924	5.904569681	-2.608223932	0.012011444	0.094084985	-3.399410668
ENSG00000122783	protein_coding	CYREN	7	-0.23362485	4.852655323	-2.607498293	0.012033777	0.094196765	-3.35538552
ENSG00000005700	protein_coding	IBTK	6	0.252590643	4.580888494	2.607305577	0.012039714	0.094196765	-3.345423321
ENSG00000254004	protein_coding	ZNF260	19	0.422973018	3.287911829	2.607072603	0.012046896	0.094198185	-3.165587031
ENSG00000263002	protein_coding	ZNF234	19	0.24150882	3.940574071	2.606740619	0.012057136	0.094223506	-3.258650991
ENSG00000281358	lncRNA	RASSF1-AS1	3	-0.447418515	1.33888435	-2.605949068	0.012081584	0.094359762	-2.872154749
ENSG00000001036	protein_coding	FUCA2	6	0.329835057	4.141746411	2.604764951	0.01211824	0.094591161	-3.31523077
ENSG00000136448	protein_coding	NMT1	17	0.165772369	6.287851025	2.604298081	0.012132721	0.094649294	-3.388619914
ENSG00000148339	protein_coding	SLC25A25	9	0.253847281	4.419352791	2.603844741	0.012146798	0.094704204	-3.33890175
ENSG00000255987	processed_pseudogene	TOMM20P2	17	0.38364316	4.093774452	2.603179503	0.012167481	0.09481053	-3.304902659
ENSG00000166619	protein_coding	BLCAP	20	-0.139722837	6.47990781	-2.602946888	0.01217472	0.094812044	-3.391471773
ENSG00000125746	protein_coding	EML2	19	0.241961785	4.806040344	2.602699498	0.012182424	0.094817168	-3.380760714
ENSG00000166086	protein_coding	JAM3	11	-0.728766467	4.306416968	-2.60159409	0.012216902	0.09503055	-3.289273574
ENSG00000125821	protein_coding	DTD1	20	-0.267447562	2.968038753	-2.601367372	0.012223984	0.09503071	-3.116719275
ENSG00000157445	protein_coding	CACNA2D3	3	-0.835617302	2.003635194	-2.600220602	0.012259866	0.095196468	-2.939288977
ENSG00000234383	processed_pseudogene	CTBP2P8	1	-1.023279414	2.307708323	-2.599782434	0.012273601	0.095196468	-2.984538441
ENSG00000188895	protein_coding	MSL1	17	-0.454964318	8.388695472	-2.599753662	0.012274503	0.095196468	-3.242720983
ENSG00000160593	protein_coding	JAML	11	-0.469357763	9.517126504	-2.599546863	0.012280991	0.095196468	-3.149350448
ENSG00000139921	protein_coding	TMX1	14	0.366764962	5.126427168	2.599467348	0.012283486	0.095196468	-3.40425944
ENSG00000246985	lncRNA	SOCS2-AS1	12	0.488628679	1.534029565	2.59912603	0.012294203	0.095196468	-2.938751054
ENSG00000089693	protein_coding	MLF2	12	-0.298904388	6.310289674	-2.599106226	0.012294825	0.095196468	-3.409691079
ENSG00000238045	lncRNA	AC009133.1	16	0.432293827	1.785353496	2.596698118	0.012370682	0.095682749	-2.998899482
ENSG00000184232	protein_coding	OAF	11	0.437796886	3.870913244	2.596661149	0.01237185	0.095682749	-3.307538616
ENSG00000187553	protein_coding	CYP26C1	10	-0.666287667	1.491502891	-2.596015188	0.012392272	0.095785644	-2.913213701
ENSG00000157827	protein_coding	FMNL2	2	0.805941551	3.001395306	2.595036998	0.012423257	0.095970016	-3.216315055
ENSG00000137145	protein_coding	DENND4C	9	0.200842753	6.494875431	2.5946413	0.012435811	0.09601188	-3.406664186
ENSG00000184988	protein_coding	TMEM106A	17	0.300361478	5.377632991	2.594338871	0.012445414	0.096013152	-3.428506891
ENSG00000177374	protein_coding	HIC1	17	-0.658033083	2.887402052	-2.594186784	0.012450245	0.096013152	-3.150978395
ENSG00000149534	protein_coding	MS4A2	11	1.044178462	1.350783715	2.593758421	0.012463863	0.096063118	-2.957241953
ENSG00000279176	TEC	AC079316.2	12	-0.428759575	3.755536133	-2.591612477	0.012532288	0.096535203	-3.263231801
ENSG00000131043	protein_coding	AAR2	20	0.227238313	4.137479517	2.590995857	0.012552013	0.096570012	-3.33770181
ENSG00000183474	protein_coding	GTF2H2C	5	0.462073056	2.609301259	2.590894342	0.012555263	0.096570012	-3.113434748
ENSG00000138750	protein_coding	NUP54	4	0.250404869	4.65427855	2.590798385	0.012558336	0.096570012	-3.386485193
ENSG00000252906	scaRNA	SCARNA3	1	-0.483730394	2.603427867	-2.59044964	0.012569509	0.096600732	-3.077606104
ENSG00000180488	protein_coding	MIGA1	1	0.213825813	4.918248301	2.589588137	0.01259715	0.096715104	-3.408001594
ENSG00000004059	protein_coding	ARF5	7	-0.258048244	5.555506239	-2.589414877	0.012602715	0.096715104	-3.440705349
ENSG00000159917	protein_coding	ZNF235	19	0.232608598	3.690406057	2.589272468	0.012607291	0.096715104	-3.267734854
ENSG00000155744	protein_coding	FAM126B	2	-0.493704988	7.80542531	-2.589090575	0.012613139	0.096715104	-3.32689431
ENSG00000135148	protein_coding	TRAFD1	12	0.58637092	6.838968467	2.58886573	0.01262037	0.096715445	-3.364155128
ENSG00000147454	protein_coding	SLC25A37	8	-0.846804832	11.26396009	-2.586992945	0.01268075	0.097122851	-3.050022758
ENSG00000197993	protein_coding	KEL	7	-0.906844193	2.693872358	-2.586162091	0.012707621	0.097273298	-3.105523656
ENSG00000165029	protein_coding	ABCA1	9	0.941268411	7.340924178	2.585284184	0.012736071	0.097375756	-3.320115228
ENSG00000198216	protein_coding	CACNA1E	1	-1.14586974	4.020415548	-2.585267335	0.012736617	0.097375756	-3.318571652
ENSG00000135297	protein_coding	MTO1	6	0.183922034	5.256215698	2.585079435	0.012742714	0.097375756	-3.441453777
ENSG00000179456	protein_coding	ZBTB18	1	-0.39308642	7.118397239	-2.58437901	0.012765465	0.097494245	-3.392808448
ENSG00000180061	protein_coding	TMEM150B	19	0.586363566	3.3311278	2.583440369	0.012796011	0.097625693	-3.286456872
ENSG00000049239	protein_coding	H6PD	1	-0.332841014	6.733079833	-2.583404325	0.012797185	0.097625693	-3.415139149
ENSG00000153982	protein_coding	GDPD1	17	0.348716916	1.562403261	2.582132629	0.01283868	0.097886751	-2.976388783
ENSG00000006062	protein_coding	MAP3K14	17	-0.219649993	5.964879982	-2.581555846	0.01285754	0.097953341	-3.460198185
ENSG00000092439	protein_coding	TRPM7	15	0.199988283	6.705807782	2.581316113	0.012865387	0.097953341	-3.422686236
ENSG00000185220	protein_coding	PGBD2	1	-0.195040183	3.515604518	-2.581198111	0.012869251	0.097953341	-3.248031059
ENSG00000273311	lncRNA	DGCR11	22	-0.318616171	3.933415969	-2.580294276	0.012898881	0.09812337	-3.311859001
ENSG00000172890	protein_coding	NADSYN1	11	-0.158767285	7.206088975	-2.579970149	0.012909522	0.098148834	-3.390903893
ENSG00000241258	protein_coding	CRCP	7	-0.164381247	4.846383275	-2.579594776	0.012921855	0.098187129	-3.427905321
ENSG00000172869	protein_coding	DMXL1	5	0.220202721	6.865374673	2.577945358	0.012976176	0.098514213	-3.415259828
ENSG00000133247	protein_coding	KMT5C	19	-0.331508759	3.505476524	-2.577843357	0.012979542	0.098514213	-3.253876495
ENSG00000116017	protein_coding	ARID3A	19	-0.413951213	6.713838904	-2.576152228	0.013035466	0.098844953	-3.43489982
ENSG00000125457	protein_coding	MIF4GD	17	0.232971583	3.996448258	2.576081532	0.013037809	0.098844953	-3.353821315
ENSG00000206418	protein_coding	RAB12	18	0.241852506	4.314071339	2.575472293	0.013058013	0.098942385	-3.396060277
ENSG00000141030	protein_coding	COPS3	17	-0.329360826	5.015024597	-2.574916184	0.01307648	0.099011911	-3.442022205
ENSG00000115415	protein_coding	STAT1	2	0.777892131	9.072567645	2.574332209	0.013095898	0.099011911	-3.188278418
ENSG00000235655	processed_pseudogene	H3F3AP4	2	-0.685361619	6.456473953	-2.574270499	0.013097951	0.099011911	-3.458805082
ENSG00000274487	transcribed_unprocessed_pseudogene	AC244154.1	17	-0.341236934	2.150977451	-2.574095371	0.01310378	0.099011911	-3.064257725
ENSG00000145734	protein_coding	BDP1	5	0.324910415	5.215451635	2.57408947	0.013103977	0.099011911	-3.461688835
ENSG00000139990	protein_coding	DCAF5	14	0.159203209	6.619892673	2.573284745	0.013130793	0.09904113	-3.441692249
ENSG00000101782	protein_coding	RIOK3	18	-0.877350739	8.448475485	-2.573280498	0.013130935	0.09904113	-3.295980594
ENSG00000132376	protein_coding	INPP5K	17	-0.293337196	6.374114347	-2.573169092	0.013134651	0.09904113	-3.46521857
ENSG00000177565	protein_coding	TBL1XR1	3	-0.25200777	7.835630696	-2.573090207	0.013137283	0.09904113	-3.360347035
ENSG00000214021	protein_coding	TTLL3	3	-0.261214971	5.520446159	-2.572507411	0.013156744	0.099132308	-3.479045002
ENSG00000140750	protein_coding	ARHGAP17	16	0.356406262	5.100740521	2.571780034	0.013181069	0.099231162	-3.472900518
ENSG00000280604	lncRNA	AJ239328.1	21	-0.701773995	1.051414246	-2.571604514	0.013186945	0.099231162	-2.905080672
ENSG00000127952	protein_coding	STYXL1	7	0.312151431	4.141440443	2.5711166	0.013203292	0.099231162	-3.391777067
ENSG00000161914	protein_coding	ZNF653	19	-0.377443711	2.670084034	-2.571040409	0.013205846	0.099231162	-3.144955621
ENSG00000014257	protein_coding	ACPP	3	-0.584291472	5.161694789	-2.570948121	0.013208941	0.099231162	-3.458393206
ENSG00000166135	protein_coding	HIF1AN	10	-0.15622901	6.798750138	-2.57058446	0.013221142	0.099231162	-3.442695087
ENSG00000109618	protein_coding	SEPSECS	4	0.245805227	4.452664424	2.570547366	0.013222387	0.099231162	-3.411672575
ENSG00000102524	protein_coding	TNFSF13B	13	0.885702315	6.575137437	2.570354699	0.013228855	0.099231162	-3.416070506
ENSG00000167995	protein_coding	BEST1	11	-0.542752602	6.475827793	-2.569875598	0.013244953	0.099248847	-3.466430419
ENSG00000118707	protein_coding	TGIF2	20	0.18351508	4.731288842	2.569845544	0.013245963	0.099248847	-3.44433612
ENSG00000165732	protein_coding	DDX21	10	0.260070712	5.961623387	2.569554619	0.013255748	0.099266889	-3.483603593
ENSG00000131023	protein_coding	LATS1	6	0.152502095	6.234302153	2.569252822	0.013265905	0.099287699	-3.476277052
ENSG00000105223	protein_coding	PLD3	19	0.266733981	6.127473579	2.567074122	0.01333944	0.099782574	-3.480568159
ENSG00000122042	protein_coding	UBL3	13	-0.199341421	6.130736	-2.56611205	0.01337203	0.099970785	-3.491252351
ENSG00000109787	protein_coding	KLF3	4	-0.207197593	8.148309232	-2.565606796	0.013389175	0.099995911	-3.338770203
ENSG00000143149	protein_coding	ALDH9A1	1	-0.22076719	5.292225626	-2.565575045	0.013390253	0.099995911	-3.483403148
ENSG00000107341	protein_coding	UBE2R2	9	-0.359876471	7.214915706	-2.563474694	0.013461742	0.100474023	-3.427705926
ENSG00000250950	lncRNA	AC093752.2	4	-0.420659596	2.686567104	-2.563212086	0.013470705	0.100485186	-3.163786105
ENSG00000159377	protein_coding	PSMB4	1	-0.218913164	6.010472932	-2.562687726	0.013488617	0.100563061	-3.500653316
ENSG00000174004	protein_coding	NRROS	3	0.27350851	5.323573359	2.56173054	0.013521372	0.100751438	-3.50241995
ENSG00000118640	protein_coding	VAMP8	2	0.341445609	4.940409553	2.561387116	0.013533141	0.10078333	-3.482621038
ENSG00000269560	lncRNA	AC010422.4	19	0.31741296	1.88540762	2.560867857	0.013550954	0.10086017	-3.052985394
ENSG00000103111	protein_coding	MON1B	16	-0.198099083	6.497049161	-2.560063498	0.013578589	0.101003216	-3.482452518
ENSG00000197535	protein_coding	MYO5A	15	-0.205410095	7.398194785	-2.559871778	0.013585184	0.101003216	-3.425776733
ENSG00000175662	protein_coding	TOM1L2	17	-0.260978129	6.082083213	-2.559303439	0.01360475	0.101092833	-3.51038643
ENSG00000101557	protein_coding	USP14	18	0.237301627	5.19430292	2.558999422	0.013615227	0.10111485	-3.497276652
ENSG00000211949	IG_V_gene	IGHV3-23	14	1.116942695	1.711211455	2.556571768	0.013699151	0.101682005	-3.060945876
ENSG00000166598	protein_coding	HSP90B1	12	0.388803948	6.454704894	2.555892527	0.013722716	0.101800769	-3.493179496
ENSG00000178726	protein_coding	THBD	20	-1.054450248	5.116663736	-2.555513694	0.013735876	0.101842248	-3.460908122
ENSG00000225891	lncRNA	AL513365.2	1	-0.286527615	2.842651826	-2.555211003	0.013746398	0.101864142	-3.207817671
ENSG00000198466	protein_coding	ZNF587	19	-0.174903281	6.230988162	-2.554971074	0.013754744	0.101869892	-3.514021153
ENSG00000130779	protein_coding	CLIP1	12	-0.219566313	6.854891131	-2.552971355	0.013824484	0.102330081	-3.479835587
ENSG00000126003	protein_coding	PLAGL2	20	0.384969074	6.126320775	2.552630144	0.013836416	0.102362097	-3.504219615
ENSG00000276136	lncRNA	AC016957.2	12	-0.41532939	4.029375953	-2.552116888	0.013854382	0.102414444	-3.383971511
ENSG00000183023	protein_coding	SLC8A1	2	-0.508184971	6.771699711	-2.551798784	0.013865527	0.102414444	-3.488858303
ENSG00000149212	protein_coding	SESN3	11	-0.604953364	8.507886973	-2.551776069	0.013866324	0.102414444	-3.352202322
ENSG00000155329	protein_coding	ZCCHC10	5	0.415368857	2.906999971	2.550579438	0.013908325	0.102643049	-3.249018958
ENSG00000163945	protein_coding	UVSSA	4	-0.48923215	6.04694599	-2.55045981	0.01391253	0.102643049	-3.529482815
ENSG00000079805	protein_coding	DNM2	19	-0.175026825	8.650449963	-2.549841875	0.013934271	0.102747116	-3.326568261
ENSG00000163735	protein_coding	CXCL5	4	-1.086464654	3.48360993	-2.548611731	0.013977643	0.102951359	-3.267805558
ENSG00000165271	protein_coding	NOL6	9	0.264776952	5.063943884	2.548548504	0.013979876	0.102951359	-3.517851432
ENSG00000023697	protein_coding	DERA	12	0.252088391	3.833988603	2.548343536	0.013987115	0.102951359	-3.393834225
ENSG00000286656	lncRNA	AC008875.2	5	-0.441011517	1.663860348	-2.548189122	0.013992572	0.102951359	-3.038551747
ENSG00000211673	IG_V_gene	IGLV3-1	22	1.172836933	1.420926337	2.546895967	0.014038342	0.103231675	-2.993439794
ENSG00000146122	protein_coding	DAAM2	6	-2.370399828	2.299214956	-2.546524826	0.014051503	0.103244949	-2.99685925
ENSG00000240463	processed_pseudogene	RPS19P3	14	0.345461539	1.886859958	2.546373825	0.014056861	0.103244949	-3.10835173
ENSG00000119421	protein_coding	NDUFA8	9	0.359188961	2.522182484	2.546196279	0.014063164	0.103244949	-3.209631475
ENSG00000127540	protein_coding	UQCR11	19	-0.200585524	3.422668117	-2.545566904	0.014085525	0.103352731	-3.320243997
ENSG00000019995	protein_coding	ZRANB1	10	-0.407456901	5.931173131	-2.543276988	0.014167158	0.103840115	-3.547444344
ENSG00000168887	protein_coding	C2orf68	2	-0.141412564	6.312496371	-2.543102151	0.014173408	0.103840115	-3.536169362
ENSG00000181029	protein_coding	TRAPPC5	19	-0.355129828	3.873338034	-2.543054896	0.014175098	0.103840115	-3.388856566
ENSG00000196663	protein_coding	TECPR2	14	-0.595270424	7.621191335	-2.541795877	0.014220186	0.104103368	-3.442676349
ENSG00000169884	protein_coding	WNT10B	12	-0.624914606	1.501175214	-2.54144017	0.014232949	0.104103368	-3.021266115
ENSG00000235314	lncRNA	LINC00957	7	-0.28156853	3.555320107	-2.541191511	0.014241876	0.104103368	-3.349307128
ENSG00000221025	miRNA	MIR1250	17	-0.866621728	1.366537952	-2.541188681	0.014241978	0.104103368	-3.001110222
ENSG00000167085	protein_coding	PHB	17	0.304888021	4.673607232	2.540589556	0.01426351	0.104198171	-3.509768848
ENSG00000186010	protein_coding	NDUFA13	19	0.343390037	1.401149397	2.540397071	0.014270434	0.104198171	-3.043539413
ENSG00000074964	protein_coding	ARHGEF10L	1	0.465852417	5.269836599	2.539207801	0.014313281	0.104399675	-3.551499162
ENSG00000256588	lncRNA	AC027544.2	11	-0.352446851	1.575971878	-2.539200445	0.014313547	0.104399675	-3.049669957
ENSG00000141867	protein_coding	BRD4	19	-0.318459072	8.200770749	-2.537647714	0.014369666	0.104708957	-3.395325832
ENSG00000155438	protein_coding	NIFK	2	0.337079361	3.439448477	2.537596725	0.014371512	0.104708957	-3.352069765
ENSG00000231680	lncRNA	LINC02723	11	0.650529833	1.214743456	2.53673537	0.014402734	0.104879647	-3.036096945
ENSG00000120685	protein_coding	PROSER1	13	0.205742569	5.487386925	2.535583312	0.014444588	0.105127542	-3.56312911
ENSG00000119636	protein_coding	BBOF1	14	-0.923190943	3.525004235	-2.535181947	0.014459196	0.105153973	-3.324247184
ENSG00000165801	protein_coding	ARHGEF40	14	-0.798411598	6.90616953	-2.5350542	0.014463848	0.105153973	-3.527072686
ENSG00000101181	protein_coding	MTG2	20	-0.210995803	5.61267312	-2.534019869	0.014501565	0.105295408	-3.568133245
ENSG00000167850	protein_coding	CD300C	17	0.548735673	4.292102998	2.533876688	0.014506794	0.105295408	-3.505184465
ENSG00000198055	protein_coding	GRK6	5	-0.228999141	8.488886842	-2.533677678	0.014514063	0.105295408	-3.378174234
ENSG00000110315	protein_coding	RNF141	11	-0.50606028	6.304221527	-2.53366297	0.014514601	0.105295408	-3.560722044
ENSG00000100908	protein_coding	EMC9	14	0.508878833	1.25932577	2.533436563	0.014522875	0.105298533	-3.05470951
ENSG00000115816	protein_coding	CEBPZ	2	0.399940397	4.438315918	2.533223096	0.014530681	0.105298533	-3.493763334
ENSG00000100802	protein_coding	C14orf93	14	0.222062344	3.674119053	2.529583517	0.014664355	0.106209749	-3.415422622
ENSG00000170903	protein_coding	MSANTD4	11	0.277454074	3.896602508	2.52937059	0.014672209	0.106209749	-3.432399398
ENSG00000274021	lncRNA	AC024909.1	12	-0.451699627	1.794349234	-2.527576167	0.014738557	0.106591505	-3.103233837
ENSG00000221968	protein_coding	FADS3	11	-0.568527728	2.591723673	-2.527515949	0.014740788	0.106591505	-3.210133682
ENSG00000184076	protein_coding	UQCR10	22	0.32345505	3.364353181	2.527129756	0.014755105	0.106637729	-3.371954569
ENSG00000110274	protein_coding	CEP164	11	0.227466058	5.525303062	2.526705136	0.014770861	0.106645334	-3.583633499
ENSG00000232442	lncRNA	MHENCR	20	-0.37904194	4.078835833	-2.526674263	0.014772007	0.106645334	-3.441689811
ENSG00000163297	protein_coding	ANTXR2	4	-0.399001751	7.376060469	-2.52557176	0.014812991	0.106883871	-3.504373377
ENSG00000072864	protein_coding	NDE1	16	-0.28248577	6.120829627	-2.524956251	0.014835916	0.106991922	-3.585156849
ENSG00000162654	protein_coding	GBP4	1	0.84737938	6.890440831	2.524646965	0.014847448	0.107017735	-3.486848618
ENSG00000100647	protein_coding	SUSD6	14	-0.405951649	8.230253476	-2.522999466	0.014909013	0.107314029	-3.424052981
ENSG00000255733	lncRNA	IFNG-AS1	12	-0.687377984	2.716764022	-2.522916235	0.01491213	0.107314029	-3.211180731
ENSG00000159202	protein_coding	UBE2Z	17	0.207483329	6.500970318	2.522906902	0.014912479	0.107314029	-3.560108534
ENSG00000266777	transcribed_processed_pseudogene	SH3GL1P1	17	0.228331343	3.911069749	2.522368625	0.014932648	0.107353559	-3.459264846
ENSG00000176485	protein_coding	PLAAT3	11	0.518698537	2.513901361	2.522334514	0.014933927	0.107353559	-3.254599195
ENSG00000123836	protein_coding	PFKFB2	1	-0.469669324	4.690337874	-2.521881186	0.014950934	0.107383471	-3.533069089
ENSG00000102189	protein_coding	EEA1	12	0.286302783	5.06435784	2.521591472	0.014961812	0.107383471	-3.572979704
ENSG00000233799	lncRNA	AC139887.1	4	-0.31848856	2.698012087	-2.521585729	0.014962028	0.107383471	-3.252774879
ENSG00000146776	protein_coding	ATXN7L1	7	0.200212408	5.456135246	2.521250668	0.014974617	0.107416539	-3.593860739
ENSG00000117228	protein_coding	GBP1	1	1.084209693	6.983944441	2.520436479	0.01500525	0.107578929	-3.465959503
ENSG00000128309	protein_coding	MPST	22	-0.275398111	4.379403022	-2.519890567	0.015025821	0.107662592	-3.513149473
ENSG00000133059	protein_coding	DSTYK	1	-0.181711442	5.645621525	-2.51958672	0.015037282	0.107662592	-3.600666885
ENSG00000065615	protein_coding	CYB5R4	6	-0.366597873	7.124000504	-2.519490279	0.015040921	0.107662592	-3.537299749
ENSG00000162236	protein_coding	STX5	11	-0.158543315	5.502799626	-2.519145567	0.015053935	0.107685859	-3.599671541
ENSG00000157800	protein_coding	SLC37A3	7	-0.468315526	5.042762843	-2.51898037	0.015060176	0.107685859	-3.569914799
ENSG00000166801	protein_coding	FAM111A	11	0.313684579	6.701664002	2.518491772	0.015078647	0.107760676	-3.55054602
ENSG00000101079	protein_coding	NDRG3	20	-0.24263423	4.84595766	-2.517869729	0.015102193	0.107871661	-3.559803479
ENSG00000086061	protein_coding	DNAJA1	9	0.545719601	5.61059262	2.515934326	0.015175666	0.108298496	-3.603775973
ENSG00000171791	protein_coding	BCL2	18	0.634726478	7.21336339	2.515871778	0.015178046	0.108298496	-3.525882295
ENSG00000225492	transcribed_unprocessed_pseudogene	GBP1P1	1	1.947937054	0.812285535	2.515156209	0.015205297	0.108435442	-3.104512371
ENSG00000184060	protein_coding	ADAP2	17	0.51512828	4.396067446	2.514225173	0.01524082	0.108631202	-3.562078263
ENSG00000266934	lncRNA	AC005746.1	17	-0.282853683	2.239958926	-2.513546924	0.015266745	0.108758384	-3.213736519
ENSG00000242324	unprocessed_pseudogene	AL049634.1	20	-0.575172472	2.640532376	-2.511849037	0.015331821	0.109123275	-3.274926011
ENSG00000029725	protein_coding	RABEP1	17	0.236003067	6.167395365	2.511787499	0.015334184	0.109123275	-3.608232058
ENSG00000272953	lncRNA	AC092171.4	7	-0.648612397	1.367024524	-2.511564135	0.015342765	0.109126631	-3.079412461
ENSG00000162302	protein_coding	RPS6KA4	11	0.29082501	5.788179712	2.510893351	0.01536856	0.109252358	-3.616656959
ENSG00000239264	protein_coding	TXNDC5	6	0.798753971	1.343019743	2.510263662	0.015392811	0.109366978	-3.094160671
ENSG00000277687	lncRNA	AL139407.1	10	-0.405456199	2.864972171	-2.509915832	0.015406222	0.109404498	-3.295895405
ENSG00000138399	protein_coding	FASTKD1	2	0.256787639	4.310322491	2.509685581	0.015415105	0.109409844	-3.533772405
ENSG00000057252	protein_coding	SOAT1	1	-0.197483069	6.394774733	-2.508558195	0.015458667	0.109661192	-3.60731612
ENSG00000152270	protein_coding	PDE3B	11	-0.359011992	7.823461397	-2.508123107	0.015475509	0.109686812	-3.516604448
ENSG00000249592	lncRNA	AC139887.2	4	-0.232245326	5.33657841	-2.508043797	0.01547858	0.109686812	-3.613061779
ENSG00000131480	protein_coding	AOC2	17	-0.65506218	4.171397613	-2.507614959	0.015495199	0.109746788	-3.475233294
ENSG00000020181	protein_coding	ADGRA2	8	0.540632371	2.689273705	2.506410371	0.015541968	0.110020127	-3.354610059
ENSG00000222009	protein_coding	BTBD19	1	-0.578923089	2.782724898	-2.506016078	0.015557304	0.11007079	-3.291903707
ENSG00000224505	lncRNA	AC138150.1	17	-0.237921415	3.94997738	-2.504979898	0.015597673	0.110194509	-3.478409681
ENSG00000059377	protein_coding	TBXAS1	7	-0.471361055	8.005736109	-2.504807364	0.015604404	0.110194509	-3.494064231
ENSG00000196371	protein_coding	FUT4	11	0.33598052	4.35759492	2.504795068	0.015604884	0.110194509	-3.565656661
ENSG00000182557	protein_coding	SPNS3	17	-0.69918734	3.140289155	-2.504595649	0.015612667	0.110194509	-3.333861201
ENSG00000139233	protein_coding	LLPH	12	-0.190079098	4.057289742	-2.504517098	0.015615734	0.110194509	-3.505684303
ENSG00000107789	protein_coding	MINPP1	10	0.417478963	4.073096544	2.504096535	0.015632163	0.110252628	-3.5228181
ENSG00000125977	protein_coding	EIF2S2	20	0.318806032	4.804139845	2.503681557	0.015648389	0.110309256	-3.596101982
ENSG00000186501	protein_coding	TMEM222	1	-0.182954675	5.123302062	-2.503438173	0.015657913	0.110318602	-3.615733
ENSG00000255221	protein_coding	CARD17	11	1.293047567	2.349679063	2.502304645	0.015702337	0.110569722	-3.359852258
ENSG00000165219	protein_coding	GAPVD1	9	-0.145842907	7.068384469	-2.502109729	0.015709988	0.110569722	-3.574238541
ENSG00000258831	lncRNA	AC103996.2	15	-1.551542846	0.707419118	-2.501887674	0.015718708	0.110573264	-3.01100239
ENSG00000089639	protein_coding	GMIP	19	-0.349013101	8.5234972	-2.501675565	0.015727041	0.110574084	-3.443803908
ENSG00000132122	protein_coding	SPATA6	1	-0.543329929	3.389155491	-2.50114257	0.015748	0.11066362	-3.385689398
ENSG00000115317	protein_coding	HTRA2	2	-0.197304041	4.346475195	-2.499738302	0.015803339	0.110994538	-3.550835265
ENSG00000080345	protein_coding	RIF1	2	0.247081795	7.030834941	2.499067256	0.015829846	0.111122711	-3.581393893
ENSG00000268758	transcribed_unprocessed_pseudogene	ADGRE4P	19	-0.794305212	4.276091792	-2.498285449	0.015860779	0.111281803	-3.517480779
ENSG00000100731	protein_coding	PCNX1	14	-0.31814429	8.973271808	-2.497899007	0.015876089	0.111331175	-3.424173287
ENSG00000197586	protein_coding	ENTPD6	20	0.22854457	5.501545475	2.497466266	0.015893249	0.111393464	-3.647201711
ENSG00000155093	protein_coding	PTPRN2	7	0.661618219	2.949479985	2.497143049	0.015906077	0.11142534	-3.367746239
ENSG00000119778	protein_coding	ATAD2B	2	0.132364753	6.92566388	2.496560871	0.015929207	0.111529309	-3.596403399
ENSG00000164117	protein_coding	FBXO8	4	0.232618115	3.923434415	2.496097666	0.015947631	0.111600245	-3.519516051
ENSG00000108405	protein_coding	P2RX1	17	-0.553020819	5.874722001	-2.495085579	0.015987955	0.111786887	-3.652531411
ENSG00000152749	protein_coding	GPR180	13	0.547049085	3.555255401	2.49501136	0.015990916	0.111786887	-3.471838019
ENSG00000258111	processed_pseudogene	AC079316.1	12	-0.389016001	3.92444183	-2.494747963	0.016001427	0.111798247	-3.506795365
ENSG00000104324	protein_coding	CPQ	8	-0.448524331	6.554982226	-2.494554382	0.016009157	0.111798247	-3.63426197
ENSG00000105204	protein_coding	DYRK1B	19	-0.287603267	4.463280637	-2.494308816	0.016018966	0.11180873	-3.579657912
ENSG00000100918	protein_coding	REC8	14	0.468450478	3.720285179	2.493992385	0.016031615	0.111839006	-3.523811289
ENSG00000214226	protein_coding	C17orf67	17	0.428811805	2.840533136	2.493015876	0.016070706	0.11205362	-3.372922933
ENSG00000204628	protein_coding	RACK1	5	-0.260879674	8.704499184	-2.491294106	0.01613984	0.112377471	-3.45946708
ENSG00000173638	protein_coding	SLC19A1	21	-0.495681079	7.793420307	-2.491093118	0.016147928	0.112377471	-3.545798765
ENSG00000188822	protein_coding	CNR2	1	-0.551120776	3.858960108	-2.491050888	0.016149628	0.112377471	-3.479170971
ENSG00000103994	protein_coding	ZNF106	15	-0.307120552	8.05621715	-2.491027845	0.016150556	0.112377471	-3.510763131
ENSG00000064547	protein_coding	LPAR2	19	-0.459717013	6.260272712	-2.490395015	0.016176049	0.112496688	-3.653838148
ENSG00000169413	protein_coding	RNASE6	14	0.582762587	3.936891526	2.490062389	0.016189463	0.112531821	-3.528419158
ENSG00000072071	protein_coding	ADGRL1	19	0.431771358	3.287213875	2.489045553	0.016230533	0.112716966	-3.443469347
ENSG00000163913	protein_coding	IFT122	3	-0.217139342	4.107824704	-2.488988222	0.016232851	0.112716966	-3.542551261
ENSG00000197258	processed_pseudogene	EIF4BP6	7	-0.597987212	1.081885174	-2.487781551	0.016281717	0.112905551	-3.079240132
ENSG00000214773	lncRNA	AC112512.1	3	-0.31714859	1.936832847	-2.487617578	0.016288368	0.112905551	-3.196874045
ENSG00000108826	protein_coding	MRPL27	17	0.266653584	3.401722993	2.487493697	0.016293394	0.112905551	-3.455479822
ENSG00000214787	protein_coding	MS4A4E	11	0.535359412	3.783675013	2.48748934	0.016293571	0.112905551	-3.534605379
ENSG00000272333	protein_coding	KMT2B	19	-0.269278729	7.200662416	-2.4866184	0.016328947	0.113092453	-3.597385654
ENSG00000030066	protein_coding	NUP160	11	0.202370269	5.378686077	2.486031984	0.016352805	0.113199432	-3.669772779
ENSG00000187244	protein_coding	BCAM	19	-1.424989045	1.874033613	-2.485427661	0.016377425	0.113311571	-3.126310603
ENSG00000196943	protein_coding	NOP9	14	0.223942849	3.981024396	2.484872086	0.016400088	0.113410066	-3.559005926
ENSG00000108587	protein_coding	GOSR1	17	0.109165199	5.917499402	2.484405931	0.016419126	0.113483399	-3.676926279
ENSG00000051009	protein_coding	FAM160A2	11	-0.286969454	6.090786456	-2.48330233	0.016464277	0.113737049	-3.676757444
ENSG00000030110	protein_coding	BAK1	6	0.454885661	5.258554159	2.482077207	0.016514531	0.114025674	-3.677811581
ENSG00000139626	protein_coding	ITGB7	12	0.326210957	6.794910535	2.481332776	0.016545135	0.114178398	-3.628137302
ENSG00000111300	protein_coding	NAA25	12	0.214103253	5.175964458	2.479488665	0.016621168	0.114610192	-3.672365632
ENSG00000084764	protein_coding	MAPRE3	2	-0.536822489	2.420066009	-2.479402279	0.016624738	0.114610192	-3.282694639
ENSG00000120071	protein_coding	KANSL1	17	-0.216506243	6.168365923	-2.47805318	0.016680573	0.114936235	-3.684267684
ENSG00000139211	protein_coding	AMIGO2	12	0.320591044	3.245019976	2.477546819	0.016701573	0.115022042	-3.454000493
ENSG00000260997	lncRNA	AC004847.1	7	0.447325318	3.525607158	2.475982355	0.016766608	0.115410865	-3.520329949
ENSG00000139117	protein_coding	CPNE8	12	0.35795177	3.950614663	2.47497398	0.016808647	0.115641087	-3.57158857
ENSG00000184106	transcribed_unprocessed_pseudogene	TREML3P	6	-1.127567576	1.624266554	-2.473779113	0.016858585	0.11587235	-3.168320528
ENSG00000164938	protein_coding	TP53INP1	8	-0.355701358	7.175452161	-2.473757657	0.016859483	0.11587235	-3.638262139
ENSG00000105499	protein_coding	PLA2G4C	19	1.136442793	1.426274056	2.471401403	0.016958357	0.116492401	-3.261813034
ENSG00000260923	lncRNA	LINC02193	16	-0.918321686	2.479207583	-2.470789948	0.016984101	0.116609718	-3.305701544
ENSG00000244346	processed_pseudogene	AC092953.1	3	-0.305632958	2.034838591	-2.470195599	0.017009158	0.116668556	-3.259815798
ENSG00000134152	protein_coding	KATNBL1	15	-0.442722525	6.07502015	-2.47017541	0.01701001	0.116668556	-3.707643513
ENSG00000171302	protein_coding	CANT1	17	-0.339281933	7.029789336	-2.469619141	0.017033494	0.116770108	-3.649958262
ENSG00000065308	protein_coding	TRAM2	6	0.271654811	5.098777024	2.468927285	0.017062742	0.116911056	-3.694742317
ENSG00000275162	lncRNA	AC005391.1	19	-0.56937629	1.762588703	-2.468059274	0.017099501	0.1171033	-3.226279096
ENSG00000127838	protein_coding	PNKD	2	0.380754354	5.063963531	2.467494057	0.017123476	0.117160997	-3.698311551
ENSG00000142166	protein_coding	IFNAR1	21	-0.446008085	7.502412077	-2.467450171	0.017125339	0.117160997	-3.618457279
ENSG00000151304	protein_coding	SRFBP1	5	0.333265006	3.046882294	2.466294555	0.017174456	0.117375505	-3.457015116
ENSG00000109390	protein_coding	NDUFC1	4	0.283103764	2.787050589	2.46626702	0.017175628	0.117375505	-3.424483407
ENSG00000185721	protein_coding	DRG1	22	0.221732169	4.106619477	2.465752033	0.017197558	0.117375505	-3.605447168
ENSG00000134086	protein_coding	VHL	3	-0.136126069	6.360258362	-2.465744196	0.017197892	0.117375505	-3.702249449
ENSG00000109107	protein_coding	ALDOC	17	-0.313492689	3.376871708	-2.465687592	0.017200304	0.117375505	-3.476073317
ENSG00000156232	protein_coding	WHAMM	15	0.193180564	5.492778019	2.465151494	0.017223164	0.117471933	-3.718909584
ENSG00000110395	protein_coding	CBL	11	-0.355619119	8.553545834	-2.464850367	0.017236017	0.117500041	-3.521866828
ENSG00000224861	processed_pseudogene	YBX1P1	14	-0.649550143	1.42252871	-2.46463457	0.017245233	0.117503341	-3.190308943
ENSG00000131467	protein_coding	PSME3	17	-0.265476053	6.448922705	-2.464111647	0.017267583	0.117596088	-3.705351295
ENSG00000250138	unprocessed_pseudogene	AC139495.3	5	1.524813337	3.610391075	2.463409126	0.017297651	0.117741273	-3.600879914
ENSG00000107443	protein_coding	CCNJ	10	0.229219566	3.419658898	2.462267245	0.017346625	0.118014932	-3.523369107
ENSG00000167635	protein_coding	ZNF146	19	0.336709272	4.784540089	2.460922531	0.017404459	0.118348561	-3.687014608
ENSG00000135540	protein_coding	NHSL1	6	0.519041971	1.991829717	2.460284825	0.017431946	0.118447451	-3.35666297
ENSG00000113583	protein_coding	C5orf15	5	0.192602904	4.449741748	2.46017682	0.017436605	0.118447451	-3.666262829
ENSG00000110435	protein_coding	PDHX	11	0.228159101	4.2434663	2.459843815	0.017450978	0.118485275	-3.633302032
ENSG00000003056	protein_coding	M6PR	12	0.233269062	6.496867061	2.459252118	0.017476543	0.118599009	-3.700891067
ENSG00000010327	protein_coding	STAB1	3	0.630996526	6.846109063	2.458985022	0.017488094	0.11861758	-3.653521091
ENSG00000120029	protein_coding	ARMH3	10	0.165141491	5.466862137	2.458572066	0.017505966	0.118634008	-3.732859764
ENSG00000184967	protein_coding	NOC4L	12	0.313953104	2.958137066	2.458521701	0.017508147	0.118634008	-3.470512585
ENSG00000156042	protein_coding	CFAP70	10	-0.35846924	2.72389208	-2.457884219	0.017535773	0.118761397	-3.383248471
ENSG00000065911	protein_coding	MTHFD2	2	0.488883066	4.853641182	2.45728164	0.017561922	0.118842676	-3.717570353
ENSG00000087157	protein_coding	PGS1	17	-0.483363827	7.641254931	-2.457002896	0.01757403	0.118842676	-3.627878782
ENSG00000123610	protein_coding	TNFAIP6	2	0.955873832	4.333936699	2.456997424	0.017574268	0.118842676	-3.697617165
ENSG00000117899	protein_coding	MESD	15	0.186391635	5.263304973	2.456374805	0.017601341	0.118959324	-3.730964913
ENSG00000134108	protein_coding	ARL8B	3	0.213145179	5.904607364	2.456194282	0.017609198	0.118959324	-3.737260797
ENSG00000130695	protein_coding	CEP85	1	0.216563796	4.34704974	2.45560305	0.017634951	0.119073527	-3.661797869
ENSG00000224086	lncRNA	AC245452.1	22	0.472190845	1.693451344	2.455279159	0.017649074	0.119109122	-3.26894251
ENSG00000109118	protein_coding	PHF12	17	-0.276769354	7.499065734	-2.454878705	0.017666549	0.119114454	-3.644714591
ENSG00000180257	protein_coding	ZNF816	19	0.4474105	2.119723102	2.454855397	0.017667567	0.119114454	-3.332485256
ENSG00000287201	lncRNA	AC009682.1	8	-1.024268574	0.84826015	-2.45397485	0.01770605	0.119314129	-3.125235231
ENSG00000145416	protein_coding	MARCH1	4	0.462918092	6.273839093	2.453676913	0.017719088	0.119322654	-3.721042094
ENSG00000072682	protein_coding	P4HA2	5	-0.698376407	1.104068486	-2.45346154	0.017728518	0.119322654	-3.165518009
[truncated: 11,458 more rows]
