# Supplementary material for: Multi-omics analysis reveals COVID-19 vaccine induced attenuation of inflammatory responses during breakthrough disease
Source: Nat Commun. 2024 Apr 22;15:3402. doi: 10.1038/s41467-024-47463-6 (PMC11035709; doi:10.1038/s41467-024-47463-6)
Supplement: Supplementary file 13 — Source Data [file 41467_2024_47463_MOESM13_ESM.zip › source_data/Supp_20_stage1_sRNA_data_CT_NAAT_positive_vs_CT_NAAT_negative_results_vaccine_level.txt]

simplified_sRNA_feature_name	CT.NAAT.positive.MenACWY_vs_CT_NAAT_negative_logFC	CT.NAAT.positive.MenACWY_vs_CT_NAAT_negative_CI.L	CT.NAAT.positive.MenACWY_vs_CT_NAAT_negative_CI.R	CT.NAAT.positive.MenACWY_vs_CT_NAAT_negative_AveExpr	CT.NAAT.positive.MenACWY_vs_CT_NAAT_negative_t	CT.NAAT.positive.MenACWY_vs_CT_NAAT_negative_P.Value	CT.NAAT.positive.MenACWY_vs_CT_NAAT_negative_adj.P.Val	CT.NAAT.positive.MenACWY_vs_CT_NAAT_negative_B	CT.NAAT.positive.MenACWY_vs_CT_NAAT_negative_effect.size	CT.NAAT.positive.ChAdOx_vs_CT_NAAT_negative_logFC	CT.NAAT.positive.ChAdOx_vs_CT_NAAT_negative_CI.L	CT.NAAT.positive.ChAdOx_vs_CT_NAAT_negative_CI.R	CT.NAAT.positive.ChAdOx_vs_CT_NAAT_negative_AveExpr	CT.NAAT.positive.ChAdOx_vs_CT_NAAT_negative_t	CT.NAAT.positive.ChAdOx_vs_CT_NAAT_negative_P.Value	CT.NAAT.positive.ChAdOx_vs_CT_NAAT_negative_adj.P.Val	CT.NAAT.positive.ChAdOx_vs_CT_NAAT_negative_B	CT.NAAT.positive.ChAdOx_vs_CT_NAAT_negative_effect.size
ENSG00000001084.13	0.470071863	-0.031635276	0.971779001	2.305870604	1.895433092	0.065498854	0.379493581	-4.405778488	0.606936364	0.175600518	-0.384316606	0.735517642	2.305870604	0.63444872	0.529509613	0.999325995	-4.621434954	0.226727759
SLC4A1	0.203980725	-0.183645561	0.59160701	4.051165501	1.06456061	0.293652127	0.681968426	-5.707685592	0.280185705	0.033320068	-0.398661066	0.465301202	4.051165501	0.156039871	0.87681026	0.999325995	-4.656581527	0.045768083
KMT2E	0.737182862	-0.075961594	1.550327318	3.418151016	1.834011302	0.074326737	0.389305883	-4.626471153	0.506644089	0.571422511	-0.334600336	1.477445357	3.418151016	1.275888369	0.209576892	0.999325995	-4.565392541	0.392721877
ENSG00000011114.15	0.356725593	-0.153450257	0.866901443	1.784161013	1.414519226	0.165180979	0.556901755	-5.002956194	0.525233401	-0.14189942	-0.718860036	0.435061197	1.784161013	-0.497541067	0.621614324	0.999325995	-4.619065393	-0.208928981
MAGEC2	0.368742312	-0.234692582	0.972177206	2.415270816	1.236195156	0.223814104	0.603112325	-5.360339948	0.388636098	0.167826407	-0.504651711	0.840304524	2.415270816	0.504866578	0.616506839	0.999325995	-4.628883838	0.176880704
FAM120A	0.343069276	-0.170777484	0.856916036	2.563006956	1.350649575	0.184629216	0.578916543	-5.245339753	0.41349004	0.097424447	-0.475308743	0.670157638	2.563006956	0.344120133	0.732613161	0.999325995	-4.636911039	0.117422461
WNK1	0.211640265	-0.213748448	0.637028978	2.188115998	1.006483864	0.32041581	0.701075088	-5.556193637	0.333372914	0.071139962	-0.402309761	0.544589684	2.188115998	0.303972463	0.762772353	0.999325995	-4.632170729	0.112058716
ENSG00000064687.13	0.141569678	-0.454773343	0.737912698	1.963637716	0.48025134	0.633744056	0.879920078	-5.883562683	0.167022296	-0.093383773	-0.762687244	0.575919697	1.963637716	-0.282255767	0.779246896	0.999325995	-4.628754958	-0.110173114
SPEN	0.076558664	-0.340535153	0.493652482	4.075145871	0.37132576	0.71241397	0.903528615	-6.191254562	0.097779901	-0.100790565	-0.565968968	0.364387837	4.075145871	-0.438323566	0.66358147	0.999325995	-4.646332555	-0.128728624
ABCC9 & ENSG00000111602.12 & ENSG00000099998.19 & ReverseComplement_ENSG00000104884.17 & ENSG00000124159.16 & ReverseComplement_ENSG00000157106.17 & ReverseComplement_ENSG00000118961.15	-1.486245376	-2.589578138	-0.382912613	2.040537343	-2.725075158	0.009590821	0.141174605	-2.74822376	-0.932549445	-0.246039272	-1.454407214	0.962328671	2.040537343	-0.41190752	0.682672956	0.999325995	-4.628019131	-0.154378133
TFRC	0.181045235	-0.243382161	0.60547263	3.431118415	0.862935174	0.393473418	0.754704247	-5.84593174	0.239404901	0.204743701	-0.268065386	0.677552788	3.431118415	0.876030481	0.386402354	0.999325995	-4.610500751	0.270742533
ENSG00000076706.17	0.921021554	0.07184524	1.770197868	1.568626105	2.194150456	0.03427672	0.276946584	-3.737578804	0.867087371	0.998046629	0.062037519	1.934055739	1.568626105	2.157074968	0.03725181	0.999325995	-4.502086105	0.939601927
ENSG00000079308.20	-0.094245585	-0.636381454	0.447890284	1.886165849	-0.351679745	0.726980357	0.905367002	-5.919374456	-0.124355698	0.056550929	-0.547690146	0.660792003	1.886165849	0.189331982	0.850819131	0.999325995	-4.629683052	0.07461814
ENSG00000086827.9	0.277218177	-0.226131263	0.780567616	1.912199757	1.11415752	0.272062712	0.665256746	-5.40386758	0.388593603	0.267734409	-0.293803306	0.829272124	1.912199757	0.964538889	0.340746518	0.999325995	-4.598818429	0.375299629
FTL	0.454558277	-0.086994109	0.996110662	1.819359091	1.698023041	0.097507211	0.461455379	-4.614954545	0.624788054	0.279590975	-0.321068922	0.880250872	1.819359091	0.941648878	0.352195971	0.999325995	-4.599785163	0.384296382
GNAS	-0.004532713	-0.445764877	0.436699452	4.447111249	-0.020781913	0.983526083	0.991012486	-6.279269976	-0.005359204	-0.376259953	-0.868637684	0.116117777	4.447111249	-1.545909542	0.130240984	0.999325995	-4.518625826	-0.444866872
GNAS & ReverseComplement_ENSG00000085449.15 & ReverseComplement_ENSG00000006788.14	-0.249200297	-0.954538052	0.456137457	1.788272401	-0.714736412	0.479048479	0.803132942	-5.707405558	-0.260536878	-0.506782381	-1.30326856	0.289703799	1.788272401	-1.287175443	0.205655502	0.999325995	-4.576029534	-0.529836845
ENSG00000089157.16	-0.051587677	-0.529315372	0.426140018	2.472194577	-0.218454018	0.828219819	0.934012092	-6.085412453	-0.067317362	0.216936454	-0.314747293	0.748620202	2.472194577	0.825417429	0.414178665	0.999325995	-4.611210966	0.283082909
DHX32	0.326987083	-0.170435251	0.824409417	4.315940169	1.329841245	0.191332191	0.578916543	-5.41804409	0.345098053	0.22767261	-0.326365194	0.781710414	4.315940169	0.831315483	0.410879955	0.999325995	-4.617504044	0.240282808
STX1B & ReverseComplement_ENSG00000132688.11	-0.277965852	-0.802599438	0.246667734	2.390439947	-1.071839699	0.290410781	0.681541498	-5.539526323	-0.336630297	-0.166605936	-0.751602523	0.41839065	2.390439947	-0.576144768	0.567843003	0.999325995	-4.625561359	-0.201767971
ENSG00000101057.16	0.108437278	-0.382943002	0.599817559	1.922307005	0.446432051	0.657765774	0.892544365	-5.887447965	0.157135284	-0.15499215	-0.706942793	0.396958493	1.922307005	-0.56807273	0.573257105	0.999325995	-4.619445851	-0.224597443
TUBB1	0.032829469	-0.368103149	0.433762087	2.943527998	0.165648289	0.86929346	0.947926041	-6.143891661	0.048506621	-0.143569808	-0.59068684	0.303547224	2.943527998	-0.649585598	0.519785487	0.999325995	-4.625578905	-0.212129115
E2F1	0.280363509	-0.345716361	0.906443378	2.735075228	0.905912451	0.37057111	0.744658075	-5.732602005	0.273105747	0.646427771	-0.048571192	1.341426734	2.735075228	1.881613117	0.067402781	0.999325995	-4.48809428	0.629693715
ENSG00000101438.4 & FTO	-1.163777318	-1.985820856	-0.34173378	3.296204256	-2.863977168	0.006715237	0.120532817	-2.553238484	-0.801322176	-0.203351345	-1.116941963	0.710239273	3.296204256	-0.450287511	0.655008004	0.999325995	-4.640460994	-0.140018146
ELF4	-0.312597475	-1.063530346	0.438335396	2.385021547	-0.842129407	0.404874117	0.754704247	-5.756636867	-0.262127741	-0.257059548	-1.095293595	0.581174498	2.385021547	-0.620387339	0.538628212	0.999325995	-4.623705691	-0.215556567
RS1	0.652329654	-0.222963791	1.527623099	1.841392223	1.507675675	0.13973366	0.514098691	-4.886839585	0.555101802	-0.099121962	-1.07972124	0.881477315	1.841392223	-0.204490344	0.83903875	0.999325995	-4.626572454	-0.08434812
ENSG00000103257.9	0.105411423	-0.418327307	0.629150153	1.969465351	0.407162216	0.686125424	0.898154295	-5.923796493	0.140215009	0.420096875	-0.161557607	1.001751357	1.969465351	1.461096345	0.152036892	0.999325995	-4.557050952	0.558799847
MAZ	0.068981012	-0.467261283	0.605223307	2.544666081	0.260233365	0.796059208	0.928969117	-6.083882291	0.07950047	-0.140734941	-0.739227087	0.457757204	2.544666081	-0.475705272	0.636950621	0.999325995	-4.632019127	-0.162196723
ENSG00000103534.17	-0.981395714	-1.622444878	-0.340346551	2.226565879	-3.097043475	0.003622491	0.095735663	-1.928475409	-0.996598728	-0.477185659	-1.189065605	0.234694288	2.226565879	-1.356048137	0.182920021	0.999325995	-4.563606746	-0.484577845
FZD3	0.318786799	-0.19458515	0.832158748	2.643955647	1.256211244	0.216547266	0.603112325	-5.369032538	0.380768433	0.017592908	-0.555381806	0.590567622	2.643955647	0.062115025	0.950789963	0.999325995	-4.642973276	0.021013493
GYS1	-0.138259974	-0.697799728	0.42127978	5.464373095	-0.499873377	0.619986121	0.876953569	-6.172831588	-0.126680936	-0.130327497	-0.753479079	0.492824086	5.464373095	-0.423093968	0.674561565	0.999325995	-4.651199061	-0.11941279
GYS1 & ELF4	-0.337090931	-1.002975389	0.328793527	4.270574215	-1.024100724	0.312127569	0.68863145	-5.762919745	-0.265322245	-0.81408033	-1.558295057	-0.069865603	4.270574215	-2.212908638	0.032853383	0.999325995	-4.387920528	-0.640757733
GYS1 & ELF4 & ENSG00000048707.15	-1.606834574	-2.718206658	-0.49546249	1.659040825	-2.924867298	0.005728063	0.105871169	-2.258248911	-1.114640517	0.305645315	-0.870083111	1.48137374	1.659040825	0.525902466	0.601947718	0.999325995	-4.620077256	0.212022231
CYTH2 & ENSG00000068489.13	0.453679805	-0.288758739	1.19611835	6.608265698	1.236184859	0.223817888	0.603112325	-5.563892463	0.309806168	0.599879185	-0.226608997	1.426367367	6.608265698	1.468323087	0.150073705	0.999325995	-4.528519131	0.409641932
CYTH2 & ENSG00000068489.13 & ReverseComplement_PLEKHJ1	0.162534532	-0.577034328	0.902103391	7.822562199	0.444591863	0.659083752	0.892544365	-6.222831235	0.109862099	0.547145791	-0.275976592	1.370268174	7.822562199	1.34472393	0.186519394	0.999325995	-4.548466424	0.369832703
CYTH2 & ReverseComplement_WDR13	0.55628114	-0.163013028	1.275575308	1.903767037	1.564524181	0.125811218	0.499004045	-4.847027275	0.548365478	0.706023027	-0.093072009	1.505118063	1.903767037	1.787371858	0.081687232	0.999325995	-4.524431006	0.695976597
CYTH2 & ReverseComplement_WDR13 & PAGR1	-0.088740615	-0.669079683	0.491598454	2.59746472	-0.309339306	0.758717818	0.918387261	-6.073760907	-0.094152973	0.593401816	-0.05104611	1.237849741	2.59746472	1.862754081	0.070077103	0.999325995	-4.492786862	0.62959385
ENSG00000105610.6	0.26030225	-0.324514807	0.845119306	1.765819224	0.900435012	0.373441286	0.744772735	-5.556708365	0.331848262	-0.154742924	-0.811921453	0.502435604	1.765819224	-0.476345335	0.636498723	0.999325995	-4.620383341	-0.19727517
FKBP8	0.159073916	-0.29298215	0.611129982	3.203947392	0.711870758	0.48080144	0.803132942	-5.939998279	0.201998347	-0.433718877	-0.939765373	0.072327618	3.203947392	-1.733853446	0.090880886	0.999325995	-4.501848735	-0.550753377
ZC3HAV1	0.146429014	-0.229292	0.522150028	3.259405587	0.78841728	0.435241255	0.771355965	-5.883480135	0.223934381	0.110322924	-0.308400006	0.529045853	3.259405587	0.533007723	0.597066733	0.999325995	-4.634681109	0.168717216
TFR2	0.078289178	-0.262999573	0.41957793	5.174157993	0.464060116	0.645196694	0.886618847	-6.188583361	0.117759313	-0.042123073	-0.422209781	0.337963635	5.174157993	-0.224198059	0.823779071	0.999325995	-4.659350763	-0.063359768
ZFAND5	0.038326723	-0.507803797	0.584457243	3.905705028	0.141971026	0.887837181	0.949716742	-6.238109133	0.037823555	0.035881628	-0.572751761	0.644515018	3.905705028	0.119264406	0.905680973	0.999325995	-4.655786908	0.03541056
DVL1	0.151420388	-0.40974568	0.712586457	3.526200114	0.545867749	0.588280378	0.864062302	-6.074963021	0.149531364	0.074864637	-0.55082753	0.700556803	3.526200114	0.242053009	0.810013331	0.999325995	-4.650132207	0.073930673
UBTF	-0.027547476	-0.564466216	0.509371263	2.3121292	-0.103792922	0.917868086	0.958601877	-6.075419222	-0.03294163	-0.062885875	-0.662214945	0.536443195	2.3121292	-0.212266885	0.833009512	0.999325995	-4.637158258	-0.075199746
ZPR1	0.163397642	-0.517179987	0.843975271	4.388336678	0.485693843	0.629914574	0.879920078	-6.161017637	0.125513134	0.229543838	-0.528127356	0.987215032	4.388336678	0.612885498	0.54352631	0.999325995	-4.637021651	0.176323025
HSPA8	-0.032134734	-0.745725612	0.681456143	1.887010398	-0.091100321	0.927881363	0.96335918	-5.98738107	-0.031781781	0.534505014	-0.252841372	1.321851399	1.887010398	1.373347457	0.177525062	0.999325995	-4.565849418	0.528634259
SLC11A2	0.048306994	-0.303996996	0.400610985	4.803172719	0.277387533	0.782954483	0.925421516	-6.252919513	0.070683333	-0.185941883	-0.578464348	0.206580582	4.803172719	-0.958312582	0.343836092	0.999325995	-4.604313331	-0.272072236
ENSG00000111728.11	-0.378911977	-0.848845184	0.09102123	2.39261949	-1.631160442	0.110944492	0.475668894	-4.831614786	-0.517047239	-0.34477262	-0.867652973	0.178107733	2.39261949	-1.333905083	0.190008689	0.999325995	-4.565262446	-0.470462118
DNPH1	-0.929415692	-1.883523764	0.02469238	1.197668757	-1.970638272	0.055926775	0.354959242	-4.058118506	-0.878066111	-1.462946087	-2.554663158	-0.371229017	1.197668757	-2.710895041	0.00994119	0.999325995	-4.481662542	-1.382119318
SNX17	0.345416645	-0.113486732	0.804320022	2.128940233	1.522707512	0.135937529	0.510488805	-4.945817632	0.507671666	-0.044933064	-0.559540688	0.46967456	2.128940233	-0.176638065	0.860711065	0.999325995	-4.633565007	-0.066039792
SNX17 & ReverseComplement_OBSL1	0.319247488	-0.196689718	0.835184694	2.936535636	1.251771685	0.218143632	0.603112325	-5.404300452	0.366755646	0.254931098	-0.320159899	0.830022094	2.936535636	0.896769296	0.375370086	0.999325995	-4.606996299	0.292868144
ENSG00000116670.15	0.518544326	-0.05404807	1.091136722	2.315940096	1.83203933	0.074626151	0.389305883	-4.502823541	0.592639334	0.416664364	-0.219981543	1.053310272	2.315940096	1.323984466	0.193251995	0.999325995	-4.567268532	0.476201703
SLC2A1	0.334122903	-0.210669353	0.878915159	2.093066388	1.240708628	0.222159863	0.603112325	-5.297288618	0.416977394	0.021861979	-0.590793206	0.634517164	2.093066388	0.07218847	0.942822589	0.999325995	-4.633766451	0.027283227
BCL11A	0.08095353	-0.329442835	0.491349894	2.515698084	0.399049496	0.692043633	0.899635786	-6.011712641	0.125528341	-0.257194625	-0.713336015	0.198946765	2.515698084	-1.140661778	0.260999435	0.999325995	-4.584450604	-0.398811697
ENSG00000121060.19	0.124425993	-0.82299159	1.071843577	1.63512851	0.265683239	0.791889159	0.928969117	-5.85724194	0.103259587	-0.250334523	-1.315097331	0.814428285	1.63512851	-0.475622461	0.637009097	0.999325995	-4.617903604	-0.207749513
CBX3	0.3536965	-0.173183293	0.880576293	3.980352523	1.358043567	0.182291357	0.577983673	-5.363811817	0.359712337	0.461424955	-0.125202177	1.048052087	3.980352523	1.591231675	0.119669423	0.999325995	-4.514090826	0.469273088
EGR2 & ANKRD34A & ReverseComplement_lncRNA:KRT73_antisense_RNA_1_KRT73-AS1 & LYPD3 & ReverseComplement_ENSG00000198598.7	-0.915427232	-1.623975115	-0.206879348	6.867519961	-2.613660081	0.012681052	0.159023847	-3.196562906	-0.652461741	0.146377688	-0.642375902	0.935131279	6.867519961	0.375429173	0.709385024	0.999325995	-4.655389804	0.104329255
EGR2 & ReverseComplement_ENSG00000111087.10 & ENSG00000139610.2	0.070144851	-0.381657547	0.52194725	2.705411417	0.314081062	0.755141246	0.918133845	-6.083678885	0.094458479	-0.498062412	-1.004362942	0.008238118	2.705411417	-1.990076943	0.053658782	0.999325995	-4.472776261	-0.670700944
AGO2	0.170049966	-0.359187539	0.699287472	2.430984208	0.650010571	0.519513867	0.828567146	-5.879403764	0.205595923	0.054921837	-0.536222585	0.646066258	2.430984208	0.187951563	0.851893693	0.999325995	-4.637802681	0.066402282
ENSG00000127328.22	0.489354332	-0.390522551	1.369231215	2.193728062	1.125112661	0.267450053	0.661751416	-5.455681796	0.364990421	0.467107843	-0.512376215	1.446591902	2.193728062	0.964748851	0.340642656	0.999325995	-4.599580737	0.348397628
ENSG00000127948.16	0.29833924	-0.285851087	0.882529566	2.096984625	1.033119359	0.30794185	0.68863145	-5.513722368	0.34878477	0.190415859	-0.46137976	0.842211478	2.096984625	0.590998206	0.557947387	0.999325995	-4.620860047	0.222612861
KDM6B	0.276653096	-0.181752205	0.735058397	2.658302806	1.22090082	0.22948769	0.613208255	-5.405162371	0.372131625	-0.083256094	-0.592770389	0.426258201	2.658302806	-0.330562925	0.742752274	0.999325995	-4.637917164	-0.111989441
KDM6B & ENSG00000181085.15	-0.04082095	-0.540426391	0.458784491	3.300648434	-0.165291466	0.869572392	0.947926041	-6.182400859	-0.046495058	-0.339922015	-0.897686943	0.217842913	3.300648434	-1.232885012	0.225033116	0.999325995	-4.571704543	-0.387171137
RBM38	0.052737254	-0.40277783	0.508252338	2.235843926	0.234212048	0.816051286	0.934012092	-6.03480576	0.075858189	-0.037097584	-0.545999436	0.471804267	2.235843926	-0.147470816	0.883523727	0.999325995	-4.636451227	-0.053361815
WDR74	-0.437650188	-0.992480567	0.117180191	5.074807788	-1.5957372	0.118657761	0.485168218	-5.073515506	-0.404992828	-0.099805139	-0.717677955	0.518067676	5.074807788	-0.326774605	0.745593868	0.999325995	-4.655693667	-0.092357702
MKRN1	-0.06283433	-0.484213044	0.358544385	2.518460357	-0.301660797	0.764520861	0.91961123	-6.066407857	-0.092754298	-0.472539411	-0.944682824	-0.000395999	2.518460357	-2.024690216	0.049817435	0.999325995	-4.472287239	-0.697549601
KCTD1	-0.740880187	-1.374429705	-0.107330668	2.129177347	-2.365712138	0.023086002	0.226371074	-3.518119589	-0.783029456	0.033016526	-0.666342278	0.73237533	2.129177347	0.095504934	0.924405105	0.999325995	-4.636203608	0.034894863
GLUL	0.059765939	-0.289037165	0.408569044	5.10871345	0.346631392	0.730740298	0.905367002	-6.23480943	0.088030204	-0.015009407	-0.4034489	0.373430086	5.10871345	-0.078169015	0.938095164	0.999325995	-4.662112035	-0.022107595
ENSG00000136450.13 & ENSG00000266086.3	0.100892595	-0.784950754	0.986735944	1.264844081	0.230407624	0.818985012	0.934012092	-5.76003339	0.100526861	-0.235907663	-1.243707503	0.771892177	1.264844081	-0.47354608	0.638476088	0.999325995	-4.612890471	-0.235052503
ENSG00000137193.14	-0.194302737	-0.663931584	0.27532611	1.993464906	-0.836986849	0.407723362	0.754704247	-5.666961522	-0.28886773	-0.118616428	-0.643235468	0.406002612	1.993464906	-0.457399068	0.649934011	0.999325995	-4.624815263	-0.176345731
ABCC12	0.133990091	-0.327700579	0.595680761	3.717031172	0.587105389	0.560532404	0.850503105	-6.070631756	0.157721997	-0.02240583	-0.537628804	0.492817143	3.717031172	-0.087975209	0.93034867	0.999325995	-4.65506996	-0.026374281
ENSG00000142279.13	0.014782927	-0.519684213	0.549250068	2.001631683	0.055954357	0.955665184	0.980914265	-6.005819036	0.019191959	-0.213303206	-0.815021252	0.38841484	2.001631683	-0.717131551	0.477586125	0.999325995	-4.613683857	-0.276921233
TPM3	0.331453726	-0.151414024	0.814321476	3.472033368	1.388638454	0.172859653	0.565688817	-5.286097525	0.383927484	0.155237303	-0.382633706	0.693108313	3.472033368	0.583864991	0.562688771	0.999325995	-4.633721202	0.179813539
UBAP2L	0.48519449	-0.223378003	1.193766984	2.754449879	1.385243285	0.173887236	0.565688817	-5.228572722	0.410964825	0.391800964	-0.397757796	1.181359724	2.754449879	1.003865494	0.321660327	0.999325995	-4.597138212	0.331859528
SLC25A37	0.688481557	0.219127783	1.157835331	2.556231338	2.967470969	0.00512004	0.105871169	-2.256524687	0.913422581	0.55552421	0.032901123	1.078147297	2.556231338	2.150348657	0.037815392	0.999325995	-4.451510902	0.737025346
ENSG00000147955.18	0.380896136	-0.213298318	0.975090589	1.781454395	1.296798369	0.202356235	0.591975837	-5.170149694	0.468773623	0.252327846	-0.413027745	0.917683437	1.781454395	0.767195157	0.447606823	0.999325995	-4.60957581	0.310543026
PTGES2	-0.014106312	-0.647902994	0.619690371	2.828707203	-0.045025443	0.964317859	0.986678853	-6.149053119	-0.013285775	-0.171900639	-0.879831098	0.536029821	2.828707203	-0.491226033	0.62603255	0.999325995	-4.633786761	-0.161901512
HMCN2	-1.691510439	-2.366556787	-1.01646409	2.965798864	-5.06915502	1.02E-05	0.003936288	3.385547491	-1.482738997	-0.322484401	-1.065017314	0.420048513	2.965798864	-0.878592487	0.38502843	0.999325995	-4.608993307	-0.28268238
MKI67	0.19515036	-0.338846044	0.729146764	2.531354582	0.739308173	0.464167319	0.794729578	-5.838659968	0.229112312	-0.065659543	-0.66243899	0.531119904	2.531354582	-0.222576076	0.825032447	0.999325995	-4.63882189	-0.077086251
RGS10	-0.399743706	-1.006895698	0.207408287	2.492511653	-1.331921693	0.190653757	0.578916543	-5.268786634	-0.40773229	-0.215571796	-0.892760589	0.461616998	2.492511653	-0.643986346	0.523371335	0.999325995	-4.62335085	-0.21987984
NCAPD3	0.10314758	-0.318707468	0.525002628	3.492391065	0.494641188	0.623641438	0.879409165	-6.092697618	0.136693756	-0.1014502	-0.571516295	0.368615895	3.492391065	-0.436604756	0.664816987	0.999325995	-4.641986027	-0.134444345
CD8A	0.068910646	-0.325478682	0.463299973	3.350050028	0.353472512	0.725646767	0.905367002	-6.141709185	0.098677449	0.158883695	-0.280505104	0.598272495	3.350050028	0.73151769	0.468856243	0.999325995	-4.622596368	0.227515468
ENSG00000154803.13 & ENSG00000264187.1	-0.382937636	-1.308398062	0.542522789	1.677883658	-0.8370756	0.407674085	0.754704247	-5.600802929	-0.311106977	-0.279793858	-1.321167834	0.761580118	1.677883658	-0.543533028	0.58987091	0.999325995	-4.617758152	-0.227310698
MAML1 & ENSG00000081913.14	-0.442220102	-1.09426284	0.209822635	2.032969476	-1.372008813	0.177938088	0.574501327	-5.111082718	-0.476677879	0.292347003	-0.428664118	1.013358123	2.032969476	0.820259303	0.417076846	0.999325995	-4.608147742	0.315126672
ENSG00000163534.15	0.421075651	-0.592318087	1.43446939	2.047117084	0.840574856	0.405734112	0.754704247	-5.674716454	0.286709368	0.413188655	-0.712719595	1.539096906	2.047117084	0.742403259	0.462312007	0.999325995	-4.613023876	0.281339132
LMTK2	-0.192507196	-0.707997527	0.322983136	2.381778924	-0.755476442	0.454523045	0.786595188	-5.799479261	-0.241231962	-0.504730999	-1.08193643	0.072474432	2.381778924	-1.768984601	0.084753421	0.999325995	-4.514975923	-0.632481549
YWHAB & ENSG00000127663.15 & ReverseComplement_ENSG00000143570.19 & ReverseComplement_ENSG00000174951.12	-0.10768256	-0.852494905	0.637129784	4.351085352	-0.292477856	0.771478937	0.920170011	-6.231972578	-0.075832031	0.463971812	-0.365208119	1.293151743	4.351085352	1.131976203	0.264588772	0.999325995	-4.582430818	0.326737446
SRRM2	0.466254544	-0.030577362	0.963086449	2.655261372	1.898488988	0.065084129	0.379493581	-4.437002474	0.580081831	0.141028268	-0.413733058	0.695789594	2.655261372	0.514273893	0.609976088	0.999325995	-4.630228944	0.175457671
H1-4	0.226037438	-0.293935431	0.746010307	4.356988604	0.87941562	0.384587669	0.75282503	-5.896119338	0.227815828	0.129655683	-0.449770672	0.709082038	4.356988604	0.452676339	0.653301747	0.999325995	-4.647247988	0.130675772
KLF13	0.474953761	-0.002788624	0.952696146	4.526757047	2.011185088	0.05128677	0.343751199	-4.373778716	0.520898866	0.105799306	-0.426900017	0.638498629	4.526757047	0.401786331	0.690044911	0.999325995	-4.649893211	0.116033903
HTRA3	-0.003673162	-1.251789569	1.244443246	3.121808904	-0.005953597	0.995280237	0.998260622	-6.191017638	-0.001683103	0.137547388	-1.255483844	1.53057862	3.121808904	0.199749627	0.842719126	0.999325995	-4.647833879	0.063026471
KSR2	0.034228403	-0.490143072	0.558599877	2.298307343	0.13205111	0.895625959	0.951966243	-6.056811529	0.042595695	-0.286869883	-0.871804619	0.298064854	2.298307343	-0.992137866	0.327274687	0.999325995	-4.597475747	-0.356996561
FBXL14	0.766621942	-1.10146837	2.634712253	1.884887268	0.830190692	0.411507783	0.757889987	-5.569164467	0.32178451	0.229117855	-1.833645342	2.291881052	1.884887268	0.224700502	0.823390905	0.999325995	-4.624134478	0.09617071
ZNF217	0.478353604	-0.021428244	0.978135452	4.468453396	1.93625724	0.060141534	0.36385218	-4.505175921	0.502219035	0.007817145	-0.548536275	0.564170566	4.468453396	0.02842444	0.977469266	0.999325995	-4.659892443	0.008207149
LDHAL6B & ReverseComplement_ENSG00000105329.11	0.045865028	-0.376443065	0.468173121	3.673662662	0.219708439	0.827249527	0.934012092	-6.209464717	0.059440461	-0.099418789	-0.570411703	0.371574124	3.673662662	-0.427020358	0.671723734	0.999325995	-4.644317498	-0.128845419
LDHAL6B & ReverseComplement_ENSG00000105329.11 & ReverseComplement_ENSG00000155066.16	0.157003	-0.342698704	0.656704705	2.584505664	0.635611291	0.528759369	0.83228864	-5.925737661	0.19312623	-0.153496625	-0.711688535	0.404695284	2.584505664	-0.556300918	0.581198044	0.999325995	-4.628512343	-0.188813108
KRCC1	0.150595454	-0.275342323	0.576533232	3.698536141	0.715253818	0.478732361	0.803132942	-5.983256697	0.193353301	-0.39118029	-0.867798294	0.085437714	3.698536141	-1.660355187	0.104900946	0.999325995	-4.50610716	-0.502246237
ENSG00000172270.22	-0.242233115	-0.73844353	0.2539773	2.015199974	-0.987556884	0.329485589	0.704899473	-5.551755107	-0.33538461	-0.582505878	-1.145280801	-0.019730954	2.015199974	-2.093919864	0.042847636	0.999325995	-4.486209891	-0.806510319
CHST2 & ReverseComplement_ENSG00000184261.5 & ENSG00000155545.20 & ENSG00000170365.10 & ReverseComplement_ENSG00000144406.19 & ReverseComplement_ENSG00000164053.22 & ReverseComplement_lncRNA:ATRIP-TREX1_readthrough_ATRIP-TREX1 & ReverseComplement_ENSG00000185008.17 & ReverseComplement_ENSG00000166947.15 & ReverseComplement_ENSG00000067066.17 & ENSG00000172053.18 & ReverseComplement_ENSG0000012440…	0.111578644	-0.545719199	0.768876487	1.670433083	0.34341033	0.733142823	0.907007301	-5.864586612	0.129218054	0.084560197	-0.65285091	0.821971303	1.670433083	0.231980132	0.817772074	0.999325995	-4.624817762	0.097928274
UCP3	0.046192144	-0.463838675	0.556222964	3.454490561	0.183217177	0.855581248	0.945013368	-6.196787107	0.050607407	-0.048710573	-0.617843958	0.520422812	3.454490561	-0.17314249	0.863439111	0.999325995	-4.650777825	-0.053366559
DIRAS1 & ENSG00000261210.8	0.322743806	-0.187111281	0.832598892	3.411024052	1.280576837	0.207941231	0.600026603	-5.416016658	0.356309749	-0.345815391	-0.917044525	0.225413743	3.411024052	-1.224696428	0.228069846	0.999325995	-4.572454072	-0.38178082
ZBTB38	0.499391047	-0.188371857	1.187153952	2.746746899	1.468914396	0.149913965	0.529768718	-5.107656601	0.440921214	-0.326035677	-1.098389987	0.446318633	2.746746899	-0.853970827	0.398360541	0.999325995	-4.609606991	-0.287862683
ENSG00000178338.11	-0.110990565	-0.538902295	0.316921165	3.903992331	-0.524718472	0.602762882	0.868124153	-6.114178867	-0.139552487	-0.10405469	-0.581003885	0.372894504	3.903992331	-0.441350907	0.661407663	0.999325995	-4.645273349	-0.130831759
CTC1	-0.4074142	-0.886072514	0.071244114	8.340244563	-1.721888549	0.093050527	0.447884833	-4.910527616	-0.422106128	0.108080141	-0.424863887	0.641024169	8.340244563	0.410259631	0.683871108	0.999325995	-4.655597746	0.111977663
NME9	-1.017249536	-1.742343111	-0.292155961	1.97172956	-2.838101517	0.007181064	0.121178364	-2.495011161	-0.977597568	-0.22244535	-1.023423049	0.578532348	1.97172956	-0.561820253	0.577468196	0.999325995	-4.621606795	-0.213774522
ERCC6L2	0.177120579	-0.784435074	1.138676232	3.138409046	0.372639665	0.711443591	0.903528615	-6.119038768	0.105770871	0.09083205	-0.983742539	1.165406639	3.138409046	0.171000362	0.865111726	0.999325995	-4.647867484	0.05424206
KPNA2	0.091941746	-0.555130996	0.739014488	2.066794763	0.287444579	0.7753009	0.922520958	-5.975280357	0.097777067	0.192086618	-0.527458747	0.911631982	2.066794763	0.540049305	0.592248023	0.999325995	-4.622820055	0.204277893
ENSG00000182898.4	-0.738432674	-1.648204311	0.171338963	1.366245464	-1.641999401	0.108668203	0.471637817	-4.612122042	-0.679388193	-0.113228519	-1.122895771	0.896438733	1.366245464	-0.226867371	0.821717395	0.999325995	-4.620394769	-0.104174858
KIAA2026	0.456827696	-0.235172313	1.148827704	2.901273126	1.335490517	0.189494253	0.578916543	-5.294428258	0.394980594	-0.098244865	-0.87064033	0.6741506	2.901273126	-0.257314717	0.798294953	0.999325995	-4.642201297	-0.084944095
TANGO2	-0.424777605	-1.060792782	0.211237571	4.484851653	-1.351103491	0.184485034	0.578916543	-5.400598963	-0.346955039	-0.369692481	-1.078494438	0.339109476	4.484851653	-1.055140256	0.297884279	0.999325995	-4.592358429	-0.301961939
ENSG00000184863.11	0.237010368	-0.324859068	0.798879803	1.77689311	0.853348478	0.398701233	0.754704247	-5.592943955	0.31535752	0.008779686	-0.621439762	0.638999134	1.77689311	0.028182639	0.977660878	0.999325995	-4.627597504	0.011681936
ATP6V0A2 & ENSG00000137700.18 & ReverseComplement_ENSG00000078304.19 & ReverseComplement_ENSG00000145536.15 & ENSG00000164040.18 & ReverseComplement_ENSG00000144028.15 & ReverseComplement_ENSG00000114735.10 & ENSG00000105323.17 & ENSG00000131386.19 & ENSG00000164941.14 & ENSG00000168675.19 & ENSG00000179407.3 & ReverseComplement_ENSG00000105619.14 & ENSG00000267796.8 & ENSG00000188223.9 & Reverse…	-0.7242705	-1.238757106	-0.209783894	4.586153693	-2.847876857	0.00700165	0.121178364	-2.649378865	-0.729447801	0.095350643	-0.476931972	0.667633257	4.586153693	0.337060263	0.737887153	0.999325995	-4.654350444	0.096032238
ATP6V0A2 & ENSG00000137700.18 & ReverseComplement_ENSG00000078304.19 & ReverseComplement_ENSG00000145536.15 & ENSG00000164040.18 & ReverseComplement_ENSG00000144028.15 & ReverseComplement_ENSG00000114735.10 & ENSG00000105323.17 & ENSG00000131386.19 & ENSG00000164941.14 & ENSG00000168675.19 & ENSG00000179407.3 & ReverseComplement_ENSG00000105619.14 & ENSG00000267796.8 & ENSG00000188223.9 & Reverse…	-0.89413267	-1.479789606	-0.308475734	4.586962788	-3.088539464	0.00370648	0.095735663	-2.076465918	-0.791779475	0.053697047	-0.597712481	0.705106576	4.586962788	0.166759576	0.868424861	0.999325995	-4.659710789	0.047550237
ENSG00000186417.14	-0.377816693	-1.034343626	0.27871024	1.5104544	-1.164187891	0.251453324	0.639400957	-5.246256167	-0.459753005	-0.347306148	-1.095199413	0.400587117	1.5104544	-0.939436287	0.353315963	0.999325995	-4.598958099	-0.422625702
TPCN1	0.031649189	-0.501179187	0.564477564	2.370944789	0.120162712	0.904974044	0.954945062	-6.071976696	0.038203858	-0.040001201	-0.634879769	0.554877367	2.370944789	-0.136031408	0.892499464	0.999325995	-4.638142631	-0.048285605
HYKK	-0.645454413	-1.184815496	-0.106093329	3.28569952	-2.420920058	0.020259197	0.208296015	-3.522030132	-0.677486238	-0.373856858	-0.976031948	0.228318232	3.28569952	-1.255963586	0.216636088	0.999325995	-4.56862583	-0.392410171
H2AX	-0.042020499	-0.613234285	0.529193288	3.131988351	-0.148818527	0.882467267	0.949424117	-6.16748163	-0.042631713	-0.236414207	-0.873744846	0.400916433	3.131988351	-0.750418022	0.457527687	0.999325995	-4.619716518	-0.239852999
HBA2	-0.097995264	-0.686633119	0.490642591	3.028699224	-0.336783947	0.738093835	0.908273681	-6.114891375	-0.097273982	-0.286359519	-0.943101442	0.370382403	3.028699224	-0.88208689	0.3831595	0.999325995	-4.608642255	-0.284251807
SULT1C3	0.597420289	-0.017751887	1.212592466	2.374020902	1.964616403	0.056645998	0.354959242	-4.296533384	0.621954191	0.329866679	-0.355975227	1.015708585	2.374020902	0.972991202	0.336582026	0.999325995	-4.59919016	0.343413117
PPP1R26	-0.316782156	-1.214423404	0.580859091	3.010617505	-0.713924675	0.479544662	0.803132942	-5.908072137	-0.209292912	-0.814692584	-1.811791712	0.182406544	3.010617505	-1.652912673	0.106415232	0.999325995	-4.517869882	-0.53825438
H2AC13	0.125557618	-0.308018648	0.559133883	4.618446317	0.585830596	0.561380236	0.850503105	-6.11644686	0.150102566	-0.132764048	-0.61576941	0.350241314	4.618446317	-0.556061743	0.581359938	0.999325995	-4.641826084	-0.158717764
ENSG00000197153.5	-0.131017358	-0.675312794	0.413278078	2.019173894	-0.486954775	0.629028819	0.879920078	-5.890629863	-0.167503697	-0.218652249	-0.83076833	0.393463832	2.019173894	-0.722627762	0.474240017	0.999325995	-4.613334349	-0.27954357
BLM	-1.261932155	-2.034114983	-0.489749326	7.02374974	-3.306057095	0.002044041	0.072154633	-1.553002694	-0.824220111	-0.17572885	-1.035358722	0.683901021	7.02374974	-0.413548121	0.681480927	0.999325995	-4.653540169	-0.114775784
BLM & HYKK & ReverseComplement_HNRNPH1 & ReverseComplement_ENSG00000154027.19 & ReverseComplement_ENSG00000169302.16 & ReverseComplement_ENSG00000174839.13	-1.470808148	-2.413760237	-0.527856058	4.656596793	-3.155446944	0.003092458	0.089439535	-1.910296257	-0.811678153	-0.20830703	-1.254701061	0.838087001	4.656596793	-0.402719961	0.689363589	0.999325995	-4.651069764	-0.11495603
MRPL42	-0.42335267	-0.937364628	0.090659287	2.222976165	-1.666186317	0.103726974	0.470988969	-4.770438414	-0.533947929	-0.001524682	-0.573281265	0.5702319	2.222976165	-0.005394642	0.995723348	0.999325995	-4.638584233	-0.001922985
MRPL42 & YIPF4	-0.218960496	-0.84494262	0.407021628	2.154734226	-0.707617101	0.483410143	0.80608511	-5.802843029	-0.233485705	0.827207606	0.132552241	1.521862972	2.154734226	2.409015571	0.020840785	0.999325995	-4.430127581	0.882082177
H3C14 & ENSG00000203852.3	-0.11671036	-0.478677793	0.245257073	3.824617405	-0.652280498	0.518064337	0.828567146	-6.034097285	-0.174686992	-0.096417874	-0.499719863	0.306884114	3.824617405	-0.483639398	0.631358927	0.999325995	-4.642369395	-0.144314081
ABHD16A	0.369884242	-0.320577071	1.060345555	4.05515842	1.083729667	0.285170195	0.678640982	-5.684719102	0.286225591	0.443219166	-0.325315643	1.211753976	4.05515842	1.166673874	0.250459566	0.999325995	-4.578178888	0.342973972
PRRC2A	0.383074647	-0.168211216	0.934360511	2.879286071	1.405727162	0.167759064	0.55916845	-5.206922777	0.414670918	-0.075756857	-0.691409044	0.53989533	2.879286071	-0.248932158	0.804725668	0.999325995	-4.64259801	-0.082005337
RACK1	-0.242836087	-0.73729839	0.251626216	4.056312362	-0.993515213	0.326611905	0.703012209	-5.779170135	-0.261158095	-0.170043619	-0.7211984	0.381111161	4.056312362	-0.624138889	0.536187404	0.999325995	-4.634729369	-0.182873428
HBA1	-0.196665378	-0.681700545	0.288369789	3.781071575	-0.820255528	0.417078972	0.761528675	-5.908669673	-0.220853925	0.009017074	-0.530374894	0.548409042	3.781071575	0.033818602	0.973195103	0.999325995	-4.655594518	0.010126115
HBA1 & HBA2	-0.112684419	-0.693606743	0.468237906	6.755937937	-0.392410197	0.696901586	0.899635786	-6.233505341	-0.098072915	-0.091367758	-0.738298854	0.555563337	6.755937937	-0.285712621	0.776617357	0.999325995	-4.659137873	-0.079520332
HBA1 & HBA2 & ENSG00000130656.6	-0.247790325	-0.872803396	0.377222746	1.705674939	-0.802028364	0.427419339	0.769035007	-5.641214029	-0.293602097	-0.223442547	-0.924899696	0.478014602	1.705674939	-0.644405458	0.523102473	0.999325995	-4.614696593	-0.264752872
LBH	0.333086628	-0.093703266	0.759876523	4.318591713	1.578837936	0.122488538	0.491346068	-5.078503134	0.409865476	0.167741741	-0.307671989	0.64315547	4.318591713	0.713779234	0.479633595	0.999325995	-4.628456033	0.206407411
LBH & ReverseComplement_ENSG00000182902.14	0.448912169	-0.045539974	0.943364311	2.807368934	1.836671967	0.073924372	0.389305883	-4.563626824	0.544912769	0.414584501	-0.135893926	0.965062929	2.807368934	1.523586938	0.135718026	0.999325995	-4.53764173	0.503244073
ZNF407	0.227052969	-0.266675846	0.720781785	2.597976449	0.930321791	0.357954271	0.728987641	-5.701197018	0.283543622	0.330618989	-0.21892785	0.880165828	2.597976449	1.217075616	0.230923171	0.999325995	-4.576094568	0.412876809
ZNF688	0.190023331	-0.243915741	0.623962404	2.813557018	0.885875423	0.381139794	0.748844233	-5.765798301	0.262453735	0.006208563	-0.478111107	0.490528234	2.813557018	0.025933043	0.979443605	0.999325995	-4.645257405	0.008575055
MRPL20	0.286497759	-0.292454093	0.865449612	4.154871449	1.001090325	0.322982947	0.703012209	-5.778003449	0.261424197	0.048506565	-0.596755222	0.693768353	4.154871449	0.152075433	0.879915105	0.999325995	-4.657557927	0.044261393
MRPL20 & ReverseComplement_lncRNA:SNAP25_antisense_RNA_1_SNAP25-AS1	-0.357438651	-1.036361849	0.321484546	2.269079124	-1.065063122	0.293427553	0.681968426	-5.531204916	-0.340232769	-0.437328775	-1.198019598	0.323362048	2.269079124	-1.163039217	0.251913464	0.999325995	-4.582769271	-0.416277253
HBB	-0.339254905	-0.803382692	0.124872883	5.409637537	-1.478710128	0.147287251	0.526949995	-5.242672001	-0.374714862	-0.238873602	-0.755757506	0.278010301	5.409637537	-0.934909631	0.355614593	0.999325995	-4.607214752	-0.2638414
HBB & ENSG00000223609.11	-0.18921185	-0.522164653	0.143740952	4.573076811	-1.149635434	0.257327933	0.644232343	-5.642348263	-0.294506591	-0.060357938	-0.431214906	0.310499031	4.573076811	-0.329247459	0.743738586	0.999325995	-4.654513237	-0.093946603
CCDC187	-0.221977302	-0.741071682	0.297117078	3.555060771	-0.865080902	0.392309244	0.754704247	-5.855427152	-0.237111301	-0.164407795	-0.742640167	0.413824577	3.555060771	-0.575194182	0.56847926	0.999325995	-4.634933502	-0.175616812
H4C15 & ENSG00000270882.2	-0.083419723	-0.402285229	0.235445784	2.989263597	-0.529243682	0.599650127	0.868124153	-6.030135595	-0.153407169	-0.417220167	-0.773840129	-0.060600204	2.989263597	-2.366759477	0.023029219	0.999325995	-4.397237565	-0.767259381
TAF15	0.068840768	-0.875615118	1.013296655	1.605983512	0.147454664	0.88353639	0.949424117	-5.879223555	0.057381481	-0.570432302	-1.635564712	0.494700107	1.605983512	-1.083415373	0.285307862	0.999325995	-4.591154837	-0.475477705
ENSG00000272196.2 & ENSG00000203812.2	-0.276555995	-0.702682563	0.149570572	3.569318958	-1.312922069	0.196918212	0.587426441	-5.388640533	-0.360378257	-0.130960418	-0.605510488	0.343589652	3.569318958	-0.558280543	0.579858909	0.999325995	-4.635906925	-0.170653639
GRIN2B	0.382758597	-0.275262365	1.04077956	2.966917482	1.176737809	0.246465684	0.635053915	-5.498427215	0.341635529	0.326913016	-0.405953792	1.059779824	2.966917482	0.902405309	0.372407208	0.999325995	-4.606763971	0.291789921
XKR5	-0.095385187	-0.561661087	0.370890712	5.119905337	-0.413839986	0.68126895	0.897649733	-6.21006282	-0.105044576	-0.126071475	-0.645349521	0.39320657	5.119905337	-0.491146843	0.626088043	0.999325995	-4.647045541	-0.138838378
ENSG00000277075.2	-0.235057094	-0.812671645	0.342557457	1.784035075	-0.823246172	0.415397111	0.759836276	-5.636361681	-0.297552558	0.095766133	-0.547549935	0.739082202	1.784035075	0.301149423	0.764907825	0.999325995	-4.626431616	0.121227815
ENSG00000286522.2	-0.11692207	-0.717996649	0.484152508	2.213563385	-0.393516203	0.696091421	0.899635786	-5.981839298	-0.128073852	0.085739737	-0.583506557	0.754986031	2.213563385	0.259173536	0.796870859	0.999325995	-4.634458251	0.093917413
hsa-let-7c-5p	-0.119528974	-0.688912095	0.449854147	5.832849405	-0.424681248	0.673413763	0.897649733	-6.2092843	-0.107381269	-0.407549468	-1.04177206	0.226673124	5.832849405	-1.299969325	0.201277881	0.999325995	-4.557265568	-0.3661303
hsa-let-7d-3p	-0.335421402	-0.683344858	0.012502054	10.57880171	-1.950300552	0.058387986	0.358875547	-4.572750542	-0.453921955	0.051310769	-0.335975009	0.438596547	10.57880171	0.268022626	0.790101033	0.999325995	-4.669051423	0.069438278
hsa-let-7d-5p	-0.000232863	-0.429748659	0.429282933	11.45251722	-0.001096771	0.99913052	0.99913052	-6.401408451	-0.000249408	-0.191193188	-0.669801676	0.287415299	11.45251722	-0.808139811	0.423935106	0.999325995	-4.627513831	-0.204777288
hsa-let-7e-5p	0.104840112	-0.550978155	0.760658378	2.565057362	0.323398833	0.748129048	0.914859886	-6.05775032	0.099653047	0.1554338	-0.574868236	0.885735837	2.565057362	0.430563724	0.669166902	0.999325995	-4.6334214	0.147743564
hsa-let-7f-1-3p	-0.265353544	-0.885170072	0.354462983	2.440771146	-0.866076437	0.391769849	0.754704247	-5.739690878	-0.268813057	0.103444041	-0.586221453	0.793109535	2.440771146	0.303432058	0.763180994	0.999325995	-4.63714169	0.104792679
hsa-let-7g-5p	0.0489867	-0.725095373	0.823068772	12.84070715	0.128022308	0.898792268	0.953728469	-6.432733845	0.027954999	-0.488337548	-1.351496406	0.374821311	12.84070715	-1.144521271	0.259415765	0.999325995	-4.577871497	-0.278677191
hsa-let-7i-3p	-0.124747576	-0.724549356	0.475054204	3.587137666	-0.420744889	0.676261687	0.897649733	-6.139265124	-0.114648324	-0.294702318	-0.965234114	0.375829478	3.587137666	-0.889116476	0.379417355	0.999325995	-4.609729357	-0.270843955
hsa-let-7i-5p	0.16786376	-0.496777956	0.832505476	14.11302338	0.510932858	0.612291848	0.871528316	-6.350517847	0.107093319	-0.454682395	-1.196163156	0.286798367	14.11302338	-1.240517038	0.222229898	0.999325995	-4.558121466	-0.290077184
hsa-miR-100-5p	0.263971103	-2.764195723	3.29213793	7.620562301	0.176348217	0.860937205	0.94559379	-6.312798176	0.043240573	-0.442346125	-3.829425551	2.9447333	7.620562301	-0.264199097	0.793024165	0.999325995	-4.661732052	-0.072459825
hsa-miR-10395-3p	-0.815960382	-1.640116403	0.008195639	1.579278442	-2.002876263	0.052209364	0.347734068	-4.093153087	-0.770274864	-0.235762077	-1.152269458	0.680745304	1.579278442	-0.52039422	0.605744446	0.999325995	-4.617523392	-0.222561788
hsa-miR-10399-3p	0.247212685	-0.238960867	0.733386236	6.102317915	1.028664861	0.310004421	0.68863145	-5.784209497	0.259218241	-0.050827747	-0.592448051	0.490792557	6.102317915	-0.189845542	0.850419432	0.999325995	-4.661086632	-0.053296129
hsa-miR-10527-5p	-0.141776908	-0.527807663	0.244253846	4.286727836	-0.742981634	0.461965784	0.793408284	-6.001075879	-0.193026867	-0.260425506	-0.690934746	0.170083734	4.286727836	-1.22375794	0.228419812	0.999325995	-4.569942524	-0.354564929
hsa-miR-106a-5p	-0.593622739	-1.379787961	0.192542484	5.949392512	-1.527535044	0.134736086	0.510328626	-5.177270625	-0.38568274	-0.317603983	-1.193124081	0.557916114	5.949392512	-0.733861837	0.467442494	0.999325995	-4.628511237	-0.206350543
hsa-miR-106b-3p	0.101271075	-0.259764337	0.462306488	11.88085598	0.567453269	0.573673641	0.85434419	-6.254372044	0.127316137	-0.124961091	-0.527223975	0.277301794	11.88085598	-0.628433498	0.533400395	0.999325995	-4.648570248	-0.15709879
hsa-miR-106b-5p	-0.328114463	-1.178065664	0.521836738	6.927728032	-0.780954739	0.439565967	0.773214722	-6.010882878	-0.194901837	-0.523028472	-1.470014532	0.423957587	6.927728032	-1.117316541	0.270726838	0.999325995	-4.583950541	-0.310681855
hsa-miR-107	-0.159566724	-0.762199149	0.443065701	9.899363513	-0.535653955	0.595253685	0.868124153	-6.21825333	-0.127037243	-0.459406862	-1.131425652	0.212611928	9.899363513	-1.382962945	0.174580061	0.999325995	-4.53863397	-0.365751578
hsa-miR-10a-5p	-0.632077916	-1.267483847	0.003328014	6.050300914	-2.012397808	0.051153305	0.343751199	-4.394221768	-0.507213264	-0.515613921	-1.22340782	0.192179978	6.050300914	-1.473710922	0.148623179	0.999325995	-4.52826304	-0.4137563
hsa-miR-11400	-0.41194045	-1.178936329	0.355055429	1.817769047	-1.086515413	0.283952024	0.678640982	-5.368950132	-0.407873569	0.118673433	-0.727178089	0.964524954	1.817769047	0.283827095	0.7780513	0.999325995	-4.625100564	0.117501829
hsa-miR-11401	0.461789282	-1.986943029	2.910521594	2.463138562	0.381502176	0.704910978	0.900483384	-5.97277816	0.125972314	-1.143600013	-3.979705277	1.69250525	2.463138562	-0.815729725	0.419632085	0.999325995	-4.608539291	-0.311964667
hsa-miR-1180-3p	-0.041532043	-0.341613268	0.258549182	8.88872985	-0.279987701	0.780973584	0.925113004	-6.29879074	-0.067984578	-0.004369751	-0.338633128	0.329893627	8.88872985	-0.026446142	0.979036982	0.999325995	-4.668310822	-0.007152926
hsa-miR-122-5p	0.446478434	-1.423711335	2.316668203	2.023035042	0.482957919	0.631838356	0.879920078	-5.892805719	0.166071835	-0.612081731	-2.746508171	1.52234471	2.023035042	-0.580126504	0.565181756	0.999325995	-4.619315265	-0.227669532
hsa-miR-1226-3p	0.288331328	-0.182367644	0.759030301	4.678359791	1.239204738	0.222710043	0.603112325	-5.539623281	0.317662637	0.258725486	-0.26534182	0.782792793	4.678359791	0.998726623	0.324112367	0.999325995	-4.599378464	0.285045058
hsa-miR-1229-3p	0.133872958	-0.340751661	0.608497577	4.063642234	0.570606982	0.571554587	0.85434419	-6.100954293	0.149948625	0.073195171	-0.455906108	0.60229645	4.063642234	0.279858242	0.781072175	0.999325995	-4.653450727	0.081984558
hsa-miR-1234-3p	0.471718144	-0.035610311	0.979046598	2.382756158	1.880995871	0.06748891	0.379493581	-4.436916199	0.596889217	-0.016591868	-0.583241893	0.550058158	2.382756158	-0.059234516	0.953069216	0.999325995	-4.638912357	-0.020994543
hsa-miR-1238-3p	0.560483136	-0.095869544	1.216835816	2.022629195	1.727506815	0.092026424	0.447045793	-4.619029852	0.595863687	-0.088997262	-0.824321028	0.646326505	2.022629195	-0.244845724	0.807865607	0.999325995	-4.630138075	-0.094615222
hsa-miR-1249-3p	0.28119727	-0.415895308	0.978289849	4.883742573	0.816046908	0.419452844	0.761922061	-5.962501584	0.20824228	0.231037429	-0.545079558	1.007154416	4.883742573	0.602212321	0.550534519	0.999325995	-4.638869756	0.171096117
hsa-miR-1255a	0.683051356	-0.832217367	2.19832008	1.258934816	0.911923026	0.367437993	0.741174924	-5.372611943	0.412288587	-0.898381466	-2.690879581	0.894116649	1.258934816	-1.013903351	0.316907092	0.999325995	-4.594966953	-0.54226146
hsa-miR-125a-5p	-0.224341614	-0.549508641	0.100825413	8.866303132	-1.395718458	0.170731998	0.561506789	-5.392396892	-0.33929996	0.062850474	-0.299179713	0.424880662	8.866303132	0.351203032	0.727335116	0.999325995	-4.659680867	0.095056655
hsa-miR-126-3p	-0.024594527	-1.054184003	1.004994949	9.733638569	-0.048324666	0.961705279	0.984957341	-6.353953339	-0.011525316	-0.560555622	-1.708867559	0.587756314	9.733638569	-0.987536863	0.329495274	0.999325995	-4.602126394	-0.262683665
hsa-miR-126-5p	0.047894457	-1.113193206	1.20898212	4.734538557	0.083447768	0.933924359	0.96773571	-6.283022635	0.021364212	-0.594084055	-1.890746517	0.702578407	4.734538557	-0.926862775	0.359724919	0.999325995	-4.607750296	-0.26500223
hsa-miR-1260a	-0.792987506	-1.333211754	-0.252763259	8.96317957	-2.969523416	0.005092335	0.105871169	-2.401338997	-0.720026219	-0.210479594	-0.812088666	0.391129478	8.96317957	-0.707766664	0.483318283	0.999325995	-4.633895573	-0.191113763
hsa-miR-1260b	0.501186859	-0.143956246	1.146329965	6.833567782	1.571585806	0.12416298	0.494742001	-5.122246698	0.392974989	-0.126425782	-0.845132002	0.592280437	6.833567782	-0.355859635	0.723872392	0.999325995	-4.656061192	-0.099129036
hsa-miR-127-3p	-0.057759631	-0.837970396	0.722451134	5.109059158	-0.149763835	0.881726378	0.949424117	-6.277584778	-0.038254238	0.169856966	-0.698027528	1.037741461	5.109059158	0.395927727	0.694326197	0.999325995	-4.651906929	0.112496371
hsa-miR-1270	0.656334978	-0.126701139	1.439371094	1.915608351	1.695657903	0.097958379	0.461455379	-4.649794942	0.598629731	-0.186241255	-1.080542474	0.708059964	1.915608351	-0.421295238	0.675863223	0.999325995	-4.623402598	-0.169866846
hsa-miR-1271-5p	-0.177022967	-0.57419983	0.220153895	2.80142544	-0.901654508	0.372801037	0.744772735	-5.752444868	-0.267078759	0.081937406	-0.359733769	0.523608582	2.80142544	0.375299199	0.709480892	0.999325995	-4.638737616	0.123620913
hsa-miR-1273c	-0.035760161	-0.44815226	0.376631938	2.965959444	-0.175421819	0.861660063	0.94559379	-6.153876362	-0.050747613	-0.040825175	-0.501004364	0.419354015	2.965959444	-0.179471527	0.858501016	0.999325995	-4.645988951	-0.057935426
hsa-miR-1273h-3p	0.098660083	-0.339980929	0.537301095	3.985439687	0.455016059	0.651632391	0.89156715	-6.153758102	0.12025135	-0.050500828	-0.539392787	0.438391131	3.985439687	-0.208968144	0.835565838	0.999325995	-4.654932063	-0.061552682
hsa-miR-1284	-0.389317003	-0.784712179	0.006078173	4.557985311	-1.991895212	0.053450774	0.353250177	-4.417019475	-0.510522533	-0.207433993	-0.647904667	0.233036681	4.557985311	-0.952702732	0.346635639	0.999325995	-4.604830602	-0.272014134
hsa-miR-1287-5p	0.540991256	-0.527519449	1.60950196	2.152099728	1.024249712	0.312058106	0.68863145	-5.518063147	0.347450433	-0.315336497	-1.515961315	0.88528832	2.152099728	-0.531326413	0.598220025	0.999325995	-4.622756167	-0.202524165
hsa-miR-1292-5p	0.069904886	-0.308322149	0.448131922	4.423835256	0.37389482	0.710517055	0.903528615	-6.209045088	0.096553616	0.068611519	-0.352744279	0.489967316	4.423835256	0.32941437	0.743613415	0.999325995	-4.653595065	0.094767199
hsa-miR-1294	-0.118100127	-0.674392511	0.438192257	4.583396186	-0.429478802	0.669949342	0.897649733	-6.193764897	-0.110131498	-0.33282519	-0.952892993	0.287242613	4.583396186	-1.085854136	0.28424086	0.999325995	-4.588409686	-0.31036831
hsa-miR-1296-5p	-0.737732954	-1.372486601	-0.102979308	1.705429282	-2.351193984	0.02388624	0.227887644	-3.464787052	-0.891541987	-0.077893297	-0.775999553	0.62021296	1.705429282	-0.225721557	0.822602223	0.999325995	-4.625619225	-0.094133174
hsa-miR-1299	3.422316131	0.341127545	6.503504716	2.171919613	2.246965098	0.030403083	0.255530677	-3.638956213	0.889698626	3.897340393	0.549989156	7.24469163	2.171919613	2.355382999	0.023652815	0.999325995	-4.478677991	1.013190558
hsa-miR-1301-3p	-0.100356769	-0.414312928	0.21359939	5.64526829	-0.646654262	0.521661116	0.828567146	-6.091001974	-0.16372895	-0.045453368	-0.39509454	0.304187804	5.64526829	-0.262989243	0.793949744	0.999325995	-4.658396934	-0.074155758
hsa-miR-1303	0.04670754	-0.810109732	0.903524812	4.467161305	0.110279112	0.912756204	0.956676008	-6.27402795	0.028421923	-0.127672887	-1.082582574	0.8272368	4.467161305	-0.270477325	0.788226	0.999325995	-4.655984003	-0.077690003
hsa-miR-1304-3p	0.062034135	-0.280680211	0.40474848	5.16194879	0.366178573	0.716220049	0.905103857	-6.228405083	0.092948042	0.006731793	-0.374939521	0.388403107	5.16194879	0.035680893	0.971719661	0.999325995	-4.662483485	0.010086495
hsa-miR-1304-5p	0.06500987	-0.383520379	0.51354012	4.316752083	0.293212204	0.770921796	0.920170011	-6.232262005	0.07598279	-0.075041244	-0.575075764	0.424993275	4.316752083	-0.303594936	0.763057822	0.999325995	-4.654145763	-0.087707346
hsa-miR-1306-3p	-0.199183159	-0.75423929	0.355872973	1.87893567	-0.725955823	0.472220408	0.800130259	-5.702865204	-0.263720037	-0.343307702	-0.963605869	0.276990466	1.87893567	-1.119637745	0.269748238	0.999325995	-4.588160111	-0.454542043
hsa-miR-1306-5p	0.140810214	-0.228654255	0.510274683	7.846385421	0.771002811	0.445373044	0.77701821	-6.027998645	0.19048747	0.034821758	-0.376688707	0.446332223	7.846385421	0.171184442	0.864967969	0.999325995	-4.664056114	0.047106729
hsa-miR-1307-3p	0.158349511	-0.360388483	0.677087504	8.78268144	0.617537236	0.540486387	0.840161575	-6.146442757	0.150360049	-0.073981066	-0.651856694	0.503894562	8.78268144	-0.258988623	0.797012495	0.999325995	-4.663316454	-0.07024838
hsa-miR-1307-5p	-0.102922526	-0.576448797	0.370603746	3.052542247	-0.439704428	0.662589564	0.895109357	-6.07888066	-0.126591845	-0.123962331	-0.651881101	0.403956439	3.052542247	-0.475025709	0.63743056	0.999325995	-4.636613289	-0.152470221
hsa-miR-130a-3p	0.097599154	-0.534134633	0.729332942	5.006365488	0.312540594	0.756302583	0.918387261	-6.244312954	0.079504836	-0.164323356	-0.868031491	0.53938478	5.006365488	-0.472390555	0.63929312	0.999325995	-4.647958977	-0.133858756
hsa-miR-130b-3p	0.305441241	-0.148433569	0.759316051	4.131199692	1.36140104	0.181237337	0.576472315	-5.367362591	0.357463555	-0.054416445	-0.560794524	0.451961634	4.131199692	-0.2173951	0.829039102	0.999325995	-4.655335683	-0.063684576
hsa-miR-130b-5p	0.033207623	-0.320957941	0.387373188	8.904542195	0.189681924	0.85054677	0.944323979	-6.319812631	0.046058742	0.007200666	-0.387287233	0.401688565	8.904542195	0.036926104	0.970733171	0.999325995	-4.668266903	0.009987274
hsa-miR-132-3p	-0.031197282	-0.481902287	0.419507724	2.992076002	-0.14002928	0.889360913	0.950049252	-6.153495068	-0.040757923	-0.162300008	-0.664908144	0.340308128	2.992076002	-0.653256154	0.517441971	0.999325995	-4.625706974	-0.212038063
hsa-miR-134-5p	-0.042445733	-0.785858849	0.700967384	3.422301114	-0.115504339	0.908640826	0.954945062	-6.184926635	-0.032638101	-0.02717394	-0.852666443	0.798318562	3.422301114	-0.066593826	0.947246871	0.999325995	-4.650302413	-0.020895052
hsa-miR-1343-3p	0.085989026	-0.543815055	0.715793106	3.653807366	0.27620532	0.783855618	0.925421516	-6.194522876	0.07481395	0.044451618	-0.657575859	0.746479095	3.653807366	0.128093751	0.898736105	0.999325995	-4.653774659	0.038674715
hsa-miR-139-3p	-0.578674169	-1.286027564	0.128679226	1.85640134	-1.654977666	0.105993285	0.471637817	-4.667594556	-0.618243982	0.16661246	-0.610928101	0.944153021	1.85640134	0.433489822	0.667058479	0.999325995	-4.622074772	0.178005441
hsa-miR-139-5p	-0.310645089	-0.961301025	0.340010848	4.011978855	-0.965845316	0.340100605	0.706548766	-5.786762528	-0.258999472	0.328590707	-0.392438747	1.049620161	4.011978855	0.921927465	0.362261149	0.999325995	-4.607166086	0.273961581
hsa-miR-140-3p	-0.262753443	-0.653137256	0.127630369	13.36663625	-1.361604875	0.181173499	0.576472315	-5.553263649	-0.291779686	-0.008485469	-0.443268419	0.42629748	13.36663625	-0.039481882	0.968708561	0.999325995	-4.687229537	-0.009422855
hsa-miR-140-5p	-0.602954253	-1.56215612	0.356247615	3.941569689	-1.271653614	0.21106257	0.603112325	-5.468437271	-0.337835417	-0.354108783	-1.422353637	0.71413607	3.941569689	-0.670595095	0.50644896	0.999325995	-4.630464317	-0.198407239
hsa-miR-142-3p	-0.565839004	-1.482770294	0.351092286	4.961317665	-1.248390831	0.219365194	0.603112325	-5.536156873	-0.317435226	-0.321814615	-1.343029042	0.699399811	4.961317665	-0.637504574	0.527538776	0.999325995	-4.636373666	-0.18053774
hsa-miR-142-5p	-0.379978632	-1.069054252	0.309096987	12.24923209	-1.115544177	0.271475752	0.665256746	-5.814464546	-0.247269422	-0.343307413	-1.111454234	0.424839408	12.24923209	-0.904135301	0.371500773	0.999325995	-4.616300948	-0.223405788
hsa-miR-144-3p	-0.589572969	-2.108168971	0.929023033	3.611953616	-0.785398005	0.436987913	0.771355965	-5.916534264	-0.215861426	-1.130676116	-2.830623693	0.569271461	3.611953616	-1.345541733	0.186257649	0.999325995	-4.555996633	-0.413976509
hsa-miR-144-5p	-0.038974893	-1.430672542	1.352722756	7.62426849	-0.056654514	0.955111027	0.980914265	-6.316323853	-0.014040597	-0.447644708	-1.998379171	1.103089754	7.62426849	-0.583969949	0.56261886	0.999325995	-4.642777191	-0.161262759
hsa-miR-145-5p	-0.709485538	-1.312972417	-0.10599866	5.986808494	-2.378319508	0.022410792	0.221804011	-3.687374923	-0.600473854	-0.338827251	-1.01089014	0.333235637	5.986808494	-1.019912468	0.314084606	0.999325995	-4.596952403	-0.286766811
hsa-miR-1468-5p	-0.089472324	-0.526030824	0.347086175	3.598087991	-0.414610937	0.680709147	0.897649733	-6.137572788	-0.11347578	-0.119653524	-0.605724968	0.366417919	3.598087991	-0.497989138	0.621301372	0.999325995	-4.639713207	-0.151753932
hsa-miR-146b-3p	0.199303755	-0.180192085	0.578799595	3.390157043	1.062436406	0.294602761	0.682368234	-5.655171896	0.296754001	0.183975809	-0.238394092	0.606345709	3.390157043	0.881175151	0.383646573	0.999325995	-4.609830023	0.273931404
hsa-miR-146b-5p	-0.375000065	-0.976849623	0.226849494	7.006570337	-1.260485571	0.215018583	0.603112325	-5.539207055	-0.314445788	-0.16759832	-0.837803205	0.502606565	7.006570337	-0.505890536	0.615794442	0.999325995	-4.647830739	-0.140534871
hsa-miR-148a-3p	-0.585263714	-1.56674731	0.396219882	10.8113824	-1.20632141	0.234994388	0.617639194	-5.671847322	-0.279362376	-0.077323492	-1.169916264	1.015269281	10.8113824	-0.143168546	0.886897674	0.999325995	-4.673621294	-0.036908617
hsa-miR-148a-5p	-0.042812099	-0.46546596	0.379841763	4.525690255	-0.204916136	0.83870837	0.938892351	-6.262534529	-0.052633746	0.01286803	-0.457941262	0.483677321	4.525690255	0.0552919	0.956189523	0.999325995	-4.660864508	0.015820122
hsa-miR-148b-3p	-0.124865527	-0.575727935	0.325996881	10.00954486	-0.560264379	0.578518436	0.855657855	-6.207729026	-0.132487964	-0.153407508	-0.655760251	0.348945235	10.00954486	-0.617777831	0.540329399	0.999325995	-4.644361481	-0.162772294
hsa-miR-148b-5p	-0.104419281	-0.633763729	0.424925166	4.847057153	-0.399058734	0.692036882	0.899635786	-6.212077975	-0.101706142	-0.15276491	-0.742407178	0.436877358	4.847057153	-0.524118492	0.603176157	0.999325995	-4.644498563	-0.1487956
hsa-miR-150-3p	-0.115172403	-0.649377796	0.41903299	3.334826768	-0.436148761	0.665144925	0.895109357	-6.110666597	-0.121634983	-0.038784423	-0.634916034	0.557347188	3.334826768	-0.131616297	0.895967604	0.999325995	-4.65045989	-0.040960704
hsa-miR-150-5p	0.034558196	-0.429731068	0.49884746	10.55743948	0.150576397	0.881089614	0.949424117	-6.366250675	0.035092047	0.02827303	-0.488892094	0.545438155	10.55743948	0.11059554	0.912506916	0.999325995	-4.673238809	0.028709789
hsa-miR-151a-3p	0.251340178	-0.083813958	0.586494313	11.28016304	1.517091649	0.137345963	0.513955387	-5.283688689	0.346046391	0.278596459	-0.09481113	0.652004048	11.28016304	1.509339487	0.139309353	0.999325995	-4.509305075	0.383572973
hsa-miR-151a-5p	-0.00108648	-0.410504401	0.408331441	5.910548509	-0.005368455	0.995744108	0.998260622	-6.300731607	-0.001354278	-0.083106895	-0.539263189	0.373049399	5.910548509	-0.368568205	0.714452121	0.999325995	-4.654444133	-0.103591303
hsa-miR-152-3p	0.231087849	-0.238579625	0.700755323	4.602306115	0.995362117	0.325724593	0.703012209	-5.797612319	0.256022842	0.090202162	-0.433002612	0.613406935	4.602306115	0.348770489	0.729146302	0.999325995	-4.653213208	0.099935214
hsa-miR-1538	0.037917075	-0.512781286	0.588615436	2.888590715	0.139288586	0.889942264	0.950049252	-6.15126609	0.040641321	0.272436794	-0.340760887	0.885634474	2.888590715	0.89879312	0.374304415	0.999325995	-4.606956848	0.292010687
hsa-miR-15a-5p	-0.230767262	-1.185926032	0.724391509	4.882269391	-0.488757136	0.627763692	0.879920078	-6.172929402	-0.124552568	-0.555413831	-1.620405024	0.509577363	4.882269391	-1.055030843	0.29793368	0.999325995	-4.592394232	-0.299774841
hsa-miR-15b-3p	0.096591368	-0.412892431	0.606075167	7.122795816	0.383532721	0.703417407	0.900483384	-6.240233514	0.095523982	-0.02132382	-0.588787982	0.546140342	7.122795816	-0.076018807	0.939794581	0.999325995	-4.664597669	-0.02108818
hsa-miR-15b-5p	-0.050055851	-0.601164555	0.501052853	8.697021262	-0.183743533	0.855171112	0.945013368	-6.316573433	-0.044817256	-0.245418433	-0.85940608	0.368569214	8.697021262	-0.808615436	0.42366467	0.999325995	-4.623099484	-0.219734166
hsa-miR-16-2-3p	-0.169531978	-0.958452651	0.619388695	10.97387363	-0.434723158	0.666170605	0.895109357	-6.296155862	-0.100005456	-0.561419224	-1.441395088	0.318556639	10.97387363	-1.290657479	0.20445701	0.999325995	-4.553322834	-0.331176371
hsa-miR-181a-2-3p	-0.040482117	-0.423526137	0.342561903	6.793400458	-0.213800644	0.831821563	0.935593122	-6.287198091	-0.053428337	-0.123486561	-0.550189893	0.30321677	6.793400458	-0.585447757	0.561634978	0.999325995	-4.641930534	-0.162977684
hsa-miR-181d-5p	0.459318207	-0.163803896	1.08244031	2.156559807	1.491196882	0.143992092	0.520435582	-4.994693246	0.493804751	0.130968484	-0.56668585	0.828622818	2.156559807	0.37977029	0.706185805	0.999325995	-4.629718836	0.140801863
hsa-miR-182-5p	0.375516813	-0.122687929	0.873721555	11.73360972	1.524810987	0.135412978	0.510328626	-5.282681614	0.343997598	0.437712589	-0.116814123	0.992239302	11.73360972	1.596838699	0.118411495	0.999325995	-4.48839041	0.400972937
hsa-miR-183-3p	0.173020873	-0.50642367	0.852465415	2.446610731	0.515156241	0.609365184	0.869666092	-5.952401689	0.163426933	0.475879689	-0.278398139	1.230157517	2.446610731	1.276322161	0.20942515	0.999325995	-4.571230624	0.449492348
hsa-miR-183-5p	0.346863412	-0.293292077	0.987018902	9.335685386	1.096143722	0.279769896	0.673355271	-5.756907159	0.264111436	0.13357176	-0.579399601	0.84654312	9.335685386	0.37899811	0.706754476	0.999325995	-4.659298235	0.101705248
hsa-miR-185-3p	0.000492411	-0.344023703	0.345008525	7.481277011	0.002891429	0.997707785	0.998650798	-6.316548815	0.000717589	0.035285876	-0.348395838	0.418967589	7.481277011	0.186047691	0.853376196	0.999325995	-4.663136141	0.051422009
hsa-miR-185-5p	0.078901944	-0.320503175	0.478307064	13.28654112	0.399639641	0.691612458	0.899635786	-6.376749147	0.085882172	0.163424273	-0.281409246	0.608257792	13.28654112	0.743213414	0.46182708	0.999325995	-4.639995722	0.177881947
hsa-miR-186-5p	-0.236772419	-0.613122031	0.139577192	11.30089681	-1.272723673	0.210686416	0.603112325	-5.608005582	-0.29001082	-0.021186098	-0.440408161	0.398035965	11.30089681	-0.102235406	0.919096126	0.999325995	-4.676691054	-0.025949803
hsa-miR-18b-3p	0.228125553	-0.140624639	0.596875745	5.465820184	1.251515295	0.218236092	0.603112325	-5.534811917	0.31740556	0.417618017	0.007007126	0.828228907	5.465820184	2.057516114	0.046398035	0.999325995	-4.413670195	0.581058451
hsa-miR-1908-5p	0.454619683	-0.144443144	1.053682509	4.015147465	1.535219033	0.132841353	0.509706496	-5.1201676	0.408376336	0.267865923	-0.399053864	0.934785711	4.015147465	0.812528022	0.421443994	0.999325995	-4.618177511	0.240618936
hsa-miR-191-3p	-0.032512729	-0.451644226	0.386618767	2.313120926	-0.156926978	0.876115769	0.948677504	-6.065959092	-0.049948562	-0.111343704	-0.579417243	0.356729835	2.313120926	-0.481222645	0.63305987	0.999325995	-4.628937221	-0.171054784
hsa-miR-191-5p	0.074766921	-0.214422774	0.363956617	15.80378608	0.523023457	0.603930774	0.868124153	-6.398512291	0.103681566	0.010995914	-0.311285903	0.333277732	15.80378608	0.069022396	0.945326126	0.999325995	-4.700777037	0.015248369
hsa-miR-193a-5p	-0.114516392	-0.551711918	0.322679133	5.117418522	-0.529890863	0.59920557	0.868124153	-6.155351224	-0.134605831	0.112864952	-0.374009809	0.599739713	5.117418522	0.468960564	0.641721023	0.999325995	-4.648334094	0.132664682
hsa-miR-196b-5p	-0.015233653	-0.767687787	0.737220481	3.503002567	-0.040956091	0.967540832	0.987451397	-6.204062299	-0.01141246	-0.386616581	-1.225141991	0.451908829	3.503002567	-0.932735981	0.356721846	0.999325995	-4.604938346	-0.289638093
hsa-miR-197-3p	-0.151908503	-0.581646996	0.27782999	9.358235226	-0.71510911	0.478820761	0.803132942	-6.094206939	-0.172005562	-0.104336667	-0.582861466	0.374188131	9.358235226	-0.441089779	0.661595051	0.999325995	-4.655940889	-0.118140109
hsa-miR-1976	0.197136293	-0.273063338	0.667335924	5.383261506	0.848161949	0.401547582	0.754704247	-5.942771981	0.215000984	-0.236676403	-0.760348125	0.286995318	5.383261506	-0.914303371	0.36620195	0.999325995	-4.609576478	-0.258124259
hsa-miR-199b-5p	-1.357792576	-2.252379743	-0.463205409	2.525297242	-3.070472757	0.003891054	0.095828513	-2.004509514	-0.962074553	-0.32318304	-1.310051004	0.663684924	2.525297242	-0.662497118	0.511567205	0.999325995	-4.621607118	-0.228993871
hsa-miR-200c-3p	-0.35660351	-0.756822532	0.043615513	4.190962613	-1.802529449	0.07923041	0.405338185	-4.72654874	-0.47025811	-0.243858012	-0.689932595	0.202216571	4.190962613	-1.10592082	0.275567843	0.999325995	-4.585923617	-0.321579023
hsa-miR-20b-5p	-0.34205265	-1.13802566	0.45392036	7.240099411	-0.869338873	0.390005496	0.754704247	-5.942428987	-0.216352397	-0.387016157	-1.273558666	0.499526352	7.240099411	-0.883128732	0.382603406	0.999325995	-4.613815639	-0.244792354
hsa-miR-21-3p	-0.308063289	-1.403256406	0.787129828	1.888484758	-0.569041218	0.572606177	0.85434419	-5.821675455	-0.201675156	-0.41405703	-1.64840821	0.82029415	1.888484758	-0.678603209	0.501415152	0.999325995	-4.614285814	-0.271064482
hsa-miR-21-5p	-0.506045173	-1.560527349	0.548437004	9.993514931	-0.97083299	0.33764214	0.706548766	-5.898440583	-0.229915531	-0.572660362	-1.747917713	0.60259699	9.993514931	-0.985731487	0.330369368	0.999325995	-4.602548137	-0.26018134
hsa-miR-210-3p	-0.157041274	-0.653121451	0.339038903	7.721601815	-0.640407515	0.525670165	0.83228864	-6.116520756	-0.158522268	-0.05029954	-0.602753925	0.502154845	7.721601815	-0.184188314	0.854824571	0.999325995	-4.663519128	-0.050773895
hsa-miR-210-5p	0.496679853	0.001099294	0.992260412	2.413109885	2.02748087	0.049518429	0.342745202	-4.180076281	0.647276826	0.044739066	-0.507642535	0.597120666	2.413109885	0.163848394	0.870700631	0.999325995	-4.637581163	0.058304278
hsa-miR-2110	0.292619765	-0.060118636	0.645358165	8.069753031	1.678206498	0.101341188	0.470703152	-4.975129444	0.413232677	0.321489117	-0.071370467	0.714348701	8.069753031	1.655477972	0.105891264	0.999325995	-4.491067497	0.454001487
hsa-miR-221-3p	-0.052899456	-0.744681893	0.63888298	7.76570338	-0.154694958	0.877863343	0.949424117	-6.307411767	-0.038283443	-0.388704026	-1.159409042	0.382000991	7.76570338	-1.020294005	0.31390598	0.999325995	-4.597137085	-0.281305883
hsa-miR-221-5p	-0.095100555	-1.055036411	0.864835301	1.970644956	-0.200417352	0.84220053	0.941806084	-5.961514469	-0.070710323	-0.441929206	-1.530019915	0.646161502	1.970644956	-0.821640967	0.416299319	0.999325995	-4.607038769	-0.328588588
hsa-miR-222-3p	-0.071334486	-0.628870806	0.486201834	6.39700408	-0.25883372	0.79713115	0.928969117	-6.271712813	-0.065013787	-0.187180754	-0.808201172	0.433839665	6.39700408	-0.609747171	0.545582199	0.999325995	-4.639598849	-0.170595322
hsa-miR-223-3p	-0.831495877	-1.501721829	-0.161269924	9.180961594	-2.509766638	0.016362932	0.181039292	-3.44685545	-0.606164004	-0.426371803	-1.172684703	0.319941097	9.180961594	-1.155744965	0.254849662	0.999325995	-4.577797893	-0.310826844
hsa-miR-223-5p	-0.316697129	-1.301376508	0.66798225	3.557471208	-0.650644504	0.519108831	0.828567146	-6.002583295	-0.180351502	-0.641060083	-1.73932962	0.457209453	3.557471208	-1.180821578	0.244858329	0.999325995	-4.577604395	-0.365068509
hsa-miR-224-5p	-0.280280962	-1.610856523	1.050294598	2.625742074	-0.426136309	0.672362265	0.897649733	-5.969915155	-0.138543506	-1.208473519	-2.696628793	0.279681756	2.625742074	-1.642795002	0.108502642	0.999325995	-4.532798142	-0.597351162
hsa-miR-23b-3p	-0.085055084	-0.548016799	0.377906631	5.4145996	-0.371663304	0.712164631	0.903528615	-6.227718719	-0.094211618	0.099221215	-0.416350611	0.614793041	5.4145996	0.389322808	0.699165041	0.999325995	-4.652944187	0.109902792
hsa-miR-25-3p	0.306758554	0.023949242	0.589567866	14.78206533	2.194307359	0.034264591	0.276946584	-4.227537404	0.450582973	0.181216899	-0.133779243	0.496213042	14.78206533	1.163825697	0.251598347	0.999325995	-4.573100263	0.266180838
hsa-miR-25-5p	0.059816727	-0.344775141	0.464408595	4.738006546	0.299088684	0.766467833	0.91961123	-6.243074217	0.076503208	0.170423159	-0.280055835	0.620902154	4.738006546	0.765329669	0.448703631	0.999325995	-4.624736556	0.217964423
hsa-miR-26b-3p	-0.407226974	-0.898836793	0.084382846	3.774379229	-1.675754793	0.101824087	0.47086145	-4.904080443	-0.449670135	-0.029397888	-0.576346187	0.517550412	3.774379229	-0.108733742	0.913973806	0.999325995	-4.655302917	-0.032461878
hsa-miR-26b-5p	-0.180100413	-1.101980304	0.741779477	9.295888488	-0.395216302	0.694846778	0.899635786	-6.266667265	-0.095325435	-0.434349956	-1.461619958	0.592920045	9.295888488	-0.855361421	0.397599946	0.999325995	-4.618425652	-0.229897299
hsa-miR-27b-3p	0.010990455	-0.6279293	0.64991021	7.278104512	0.034798766	0.972418533	0.987451397	-6.313334844	0.008659668	-0.227112605	-0.938706902	0.484481692	7.278104512	-0.64565908	0.52229871	0.999325995	-4.637454409	-0.178947981
hsa-miR-28-3p	0.090635823	-0.302117697	0.483389344	7.340003761	0.466846687	0.643219308	0.886618847	-6.207085596	0.116050901	-0.002577061	-0.440021014	0.434866893	7.340003761	-0.011917818	0.990552224	0.999325995	-4.665227688	-0.003299691
hsa-miR-28-5p	-0.212206015	-0.815275757	0.390863728	4.655137192	-0.711843679	0.480818022	0.803132942	-6.036914905	-0.182278975	0.046444606	-0.625094964	0.717984175	4.655137192	0.139913028	0.889452152	0.999325995	-4.660236688	0.039894605
hsa-miR-296-5p	0.391515009	-0.117479241	0.900509259	4.928387445	1.556073196	0.127806974	0.501287354	-5.12653093	0.397210306	-0.231350933	-0.798082118	0.335380252	4.928387445	-0.825826142	0.413949553	0.999325995	-4.618871923	-0.234716353
hsa-miR-29a-3p	-0.556974794	-1.128966165	0.015016576	6.231257558	-1.969883522	0.056016483	0.354959242	-4.471822336	-0.495514976	-0.408710851	-1.045964494	0.228542792	6.231257558	-1.297472983	0.202126452	0.999325995	-4.557368578	-0.363611333
hsa-miR-3074-5p	0.201118845	-0.19497953	0.59721722	4.336728308	1.027174402	0.310696661	0.68863145	-5.760968218	0.265808083	0.246727676	-0.194407879	0.687863231	4.336728308	1.131462821	0.26480203	0.999325995	-4.582476386	0.326086849
hsa-miR-30a-3p	0.387195941	-0.505122011	1.279513894	1.710865488	0.877820357	0.385442172	0.753105646	-5.551328203	0.332540622	-0.045354301	-1.046532092	0.95582349	1.710865488	-0.091643518	0.927452576	0.999325995	-4.62582188	-0.038952235
hsa-miR-30a-5p	-0.29182759	-0.825683264	0.242028085	5.534943397	-1.105851897	0.275597308	0.667866244	-5.7008806	-0.279880253	-0.605486041	-1.200067231	-0.010904851	5.534943397	-2.060095968	0.046138207	0.999325995	-4.412517039	-0.580697618
hsa-miR-30b-5p	-0.407009358	-0.985520709	0.171501993	7.788203946	-1.423269009	0.162646155	0.55383369	-5.340976525	-0.351675661	-0.159748812	-0.804195476	0.484697853	7.788203946	-0.501470209	0.618872475	0.999325995	-4.649062171	-0.138030657
hsa-miR-30c-1-3p	-0.131326783	-0.578599409	0.315945843	3.469855549	-0.593984988	0.555968113	0.848204089	-6.038138501	-0.164441805	0.098498718	-0.399123937	0.596121372	3.469855549	0.400428441	0.691036304	0.999325995	-4.643633189	0.1233359
hsa-miR-30d-5p	-0.170213077	-0.44458504	0.104158886	14.04930582	-1.25501141	0.216977836	0.603112325	-5.705826907	-0.263552759	-0.241970986	-0.547667949	0.063725978	14.04930582	-1.601277686	0.117423273	0.999325995	-4.47482552	-0.374660526
hsa-miR-30e-3p	-0.085658383	-0.499903879	0.328587113	9.264492989	-0.418318005	0.678019922	0.897649733	-6.257331178	-0.100900611	-0.084780005	-0.546156602	0.376596592	9.264492989	-0.371734065	0.712112366	0.999325995	-4.659548378	-0.099865933
hsa-miR-30e-5p	-0.314430341	-1.087154315	0.458293633	10.29446013	-0.823179493	0.415434564	0.759836276	-6.035686736	-0.193289381	-0.33421272	-1.195117577	0.526692138	10.29446013	-0.785348283	0.437016713	0.999325995	-4.628052919	-0.205450178
hsa-miR-3124-5p	0.025919016	-0.514431599	0.566269631	2.107179603	0.097036996	0.923196302	0.961054873	-6.019316221	0.032703558	0.170758411	-0.431520379	0.773037201	2.107179603	0.573560213	0.569573755	0.999325995	-4.621772471	0.215456001
hsa-miR-3127-3p	0.143902728	-0.334194718	0.622000175	3.464855226	0.60890156	0.546136835	0.84413372	-6.030232674	0.168420258	0.08813888	-0.444703127	0.620980888	3.464855226	0.334628984	0.739706398	0.999325995	-4.646223973	0.103155604
hsa-miR-3133	-0.061669645	-0.536786378	0.413447089	2.277261892	-0.262582394	0.794261066	0.928969117	-6.038621789	-0.084092814	0.308301704	-0.218712824	0.835316232	2.277261892	1.183444294	0.243830077	0.999325995	-4.580698807	0.420400635
hsa-miR-3150a-5p	0.167552296	-0.260935651	0.596040243	2.546482597	0.791054228	0.433719203	0.771355965	-5.807856226	0.243235826	-0.14392975	-0.622607708	0.334748208	2.546482597	-0.608277321	0.54654646	0.999325995	-4.625022426	-0.208942954
hsa-miR-3163	-0.090043038	-0.807307084	0.627221009	1.545513365	-0.25396014	0.800866751	0.929953827	-5.84596392	-0.100235665	-0.086384819	-0.89515664	0.722387002	1.545513365	-0.216075686	0.830060201	0.999325995	-4.622118459	-0.096163346
hsa-miR-3173-5p	0.05275308	-0.425229233	0.530735392	7.030717607	0.223270053	0.824496124	0.934012092	-6.28777979	0.055642863	0.051535271	-0.480812134	0.583882676	7.030717607	0.195841129	0.845756114	0.999325995	-4.662350489	0.054358344
hsa-miR-3177-3p	-0.034420241	-0.456461909	0.387621427	2.925143604	-0.164988268	0.869809418	0.947926041	-6.14170817	-0.048429388	0.031475896	-0.437973348	0.500925141	2.925143604	0.135638802	0.892807777	0.999325995	-4.645590776	0.044286685
hsa-miR-3187-3p	-0.077504529	-0.600592876	0.445583817	2.605391456	-0.299741255	0.765973721	0.91961123	-6.075741613	-0.091315217	-0.066280123	-0.649713972	0.517153726	2.605391456	-0.229819124	0.819439062	0.999325995	-4.640294602	-0.078090711
hsa-miR-3200-3p	-0.082079586	-0.829888779	0.665729607	3.262034366	-0.222043896	0.825443787	0.934012092	-6.165447917	-0.062861589	0.023751074	-0.808770209	0.856272358	3.262034366	0.057714162	0.954272384	0.999325995	-4.649896043	0.018190032
hsa-miR-3200-5p	0.168309263	-0.584593308	0.921211833	2.105395331	0.452234531	0.653617174	0.891985293	-5.933396285	0.151089672	0.191202469	-0.649280081	1.031685019	2.105395331	0.460213419	0.647930645	0.999325995	-4.626692799	0.171640692
hsa-miR-320a-3p	0.031495397	-0.359776284	0.422767078	12.65263109	0.162840772	0.871488583	0.947926041	-6.425180363	0.035649021	0.024356666	-0.411618133	0.460331465	12.65263109	0.113018863	0.910598072	0.999325995	-4.682687972	0.027568832
hsa-miR-323a-3p	-0.117254976	-0.863486246	0.628976293	3.413316177	-0.317872035	0.752285736	0.918133845	-6.143840008	-0.089635093	0.21090954	-0.616606543	1.038425623	3.413316177	0.515601609	0.609056936	0.999325995	-4.636599545	0.161228946
hsa-miR-323b-3p	-0.20254788	-1.269402102	0.864306341	4.849814728	-0.384075942	0.703018041	0.900483384	-6.208196689	-0.098877772	0.222618511	-0.962841613	1.408078635	4.849814728	0.379899573	0.70609061	0.999325995	-4.651965692	0.108675649
hsa-miR-324-3p	0.203446142	-0.078754664	0.485646949	7.169627222	1.458430342	0.152766236	0.535693523	-5.286522819	0.363082247	-0.131794622	-0.446153424	0.18256418	7.169627222	-0.848138049	0.401560728	0.999325995	-4.617706682	-0.235208626
hsa-miR-324-5p	0.090479652	-0.275963331	0.456922636	4.800120936	0.499504029	0.620243837	0.876953569	-6.166235554	0.127485937	-0.280782657	-0.689090102	0.127524788	4.800120936	-1.391161221	0.17209917	0.999325995	-4.543398605	-0.395623095
hsa-miR-326	0.095240213	-0.251710789	0.442191214	6.032793304	0.555324319	0.581859226	0.859398773	-6.148895793	0.140020485	0.120776899	-0.265619824	0.507173623	6.032793304	0.632331655	0.530877267	0.999325995	-4.637480958	0.177564072
hsa-miR-328-3p	0.192157242	-0.415249547	0.79956403	10.9494276	0.639987657	0.525940208	0.83228864	-6.185076333	0.147520504	-0.118994667	-0.795918582	0.557929247	10.9494276	-0.355616682	0.724052912	0.999325995	-4.666076525	-0.091353067
hsa-miR-330-3p	-0.156963245	-0.48460183	0.170675339	4.678034176	-0.969164307	0.338463323	0.706548766	-5.828023305	-0.247805509	0.099320199	-0.265538467	0.464178865	4.678034176	0.550690261	0.585001568	0.999325995	-4.642420089	0.156801628
hsa-miR-330-5p	0.08173448	-0.342055938	0.505524899	4.826160771	0.390165312	0.6985471	0.899953015	-6.215870258	0.099405598	-0.105663626	-0.577776497	0.366449246	4.826160771	-0.452766358	0.653237486	0.999325995	-4.648949185	-0.128508261
hsa-miR-331-3p	-0.073677064	-0.448396808	0.30104268	6.998325699	-0.397759185	0.692986726	0.899635786	-6.233623886	-0.099182057	-0.068265986	-0.485594133	0.349062162	6.998325699	-0.330918594	0.742485675	0.999325995	-4.657553112	-0.091897811
hsa-miR-331-5p	0.290468842	-0.192463363	0.773401047	3.955626012	1.216768247	0.231038804	0.613208255	-5.532089022	0.323665808	-0.070656484	-0.60889795	0.467584981	3.955626012	-0.265564094	0.791980259	0.999325995	-4.652611676	-0.078731639
hsa-miR-335-3p	-0.109409351	-0.767569523	0.548750822	4.591551689	-0.33629261	0.738461398	0.908273681	-6.226683504	-0.08644159	-0.032163357	-0.765387025	0.70106031	4.591551689	-0.088739992	0.929744802	0.999325995	-4.660457135	-0.025411464
hsa-miR-335-5p	-0.163021185	-0.946374423	0.620332053	2.943844181	-0.420998827	0.676077819	0.897649733	-6.076645271	-0.122502883	0.363260661	-0.508450108	1.23497143	2.943844181	0.843024974	0.404379193	0.999325995	-4.611806691	0.272973591
RNA5S & LZTS1-AS1	-1.729950794	-2.572729584	-0.887172003	1.628362566	-4.152547751	0.000174146	0.023052604	0.771391245	-1.636956572	-0.836012519	-1.757931316	0.085906279	1.628362566	-1.834486809	0.074254692	0.999325995	-4.532196645	-0.791072319
hsa-miR-339-3p	0.004744828	-0.376316923	0.385806579	6.165534062	0.025189504	0.980032858	0.989306813	-6.301996014	0.00634418	0.136082227	-0.288238878	0.560403332	6.165534062	0.648785683	0.520296958	0.999325995	-4.636230044	0.181951812
hsa-miR-339-5p	-0.173905241	-0.662122135	0.314311654	8.349965696	-0.72060015	0.475472872	0.803071406	-6.072106677	-0.176672244	-0.116242426	-0.659969894	0.427485042	8.349965696	-0.432491798	0.667777307	0.999325995	-4.654276018	-0.118091958
hsa-miR-340-3p	-0.521381565	-1.10915439	0.066391261	5.308888247	-1.794488379	0.080525863	0.409985045	-4.764817653	-0.454647327	-0.236995228	-0.891576816	0.41758636	5.308888247	-0.732437039	0.468301493	0.999325995	-4.628414305	-0.206661022
hsa-miR-340-5p	-1.052058008	-2.171300724	0.067184707	5.349376241	-1.901559385	0.064669704	0.379493581	-4.585136625	-0.481702045	-0.827860129	-2.074332288	0.418612031	5.349376241	-1.343596508	0.186880699	0.999325995	-4.550465664	-0.379049362
hsa-miR-342-3p	0.130024941	-0.276064048	0.536113931	7.537576968	0.647738833	0.520966727	0.828567146	-6.11028947	0.160604726	0.061568672	-0.390801264	0.513938608	7.537576968	0.275334437	0.784519638	0.999325995	-4.660453481	0.076048638
hsa-miR-342-5p	0.131318986	-0.211873444	0.474511415	5.686388425	0.774077248	0.443574237	0.775156959	-6.003533379	0.19576524	-0.180197152	-0.562479628	0.202085325	5.686388425	-0.953581931	0.346195888	0.999325995	-4.605066909	-0.268630911
hsa-miR-345-5p	-0.073071818	-0.54269231	0.396548674	5.956063985	-0.314772913	0.754619855	0.918133845	-6.251009229	-0.079460972	0.158209479	-0.364726665	0.681145624	5.956063985	0.61203791	0.544081163	0.999325995	-4.639016181	0.172042784
hsa-miR-3605-3p	0.154171745	-0.289109549	0.59745304	7.135540924	0.703590337	0.485887035	0.806511552	-6.069146556	0.175209296	-0.297720213	-0.791577665	0.196137238	7.135540924	-1.219554445	0.229992189	0.999325995	-4.568951817	-0.338345712
hsa-miR-361-3p	0.277579103	0.023518665	0.531639541	10.99123627	2.210264294	0.033050796	0.273443694	-4.098433402	0.508925827	-0.000460867	-0.283550427	0.282628694	10.99123627	-0.00329341	0.997389111	0.999325995	-4.675887612	-0.000844973
hsa-miR-361-5p	-0.368063292	-0.815458477	0.079331893	5.203597917	-1.664277274	0.104110119	0.470988969	-4.970634467	-0.422119689	-0.141421654	-0.639670689	0.356827381	5.203597917	-0.57420098	0.56914442	0.999325995	-4.641465384	-0.162191846
hsa-miR-3613-3p	0.222807292	-0.364902084	0.810516669	3.275608345	0.766939779	0.447756878	0.779892325	-5.901951595	0.217296103	0.159231675	-0.494264935	0.812728284	3.275608345	0.492924729	0.6248427	0.999325995	-4.637213292	0.155293043
hsa-miR-3615	0.32551024	-0.158223813	0.809244293	11.90458662	1.361295713	0.181270331	0.576472315	-5.512783989	0.304845027	0.086750827	-0.452269854	0.625771509	11.90458662	0.325583719	0.74648789	0.999325995	-4.67165444	0.081243399
hsa-miR-362-5p	-0.047217431	-0.544017973	0.449583112	4.206551354	-0.192271437	0.848531926	0.944323979	-6.252171998	-0.050048407	0.035891703	-0.517418845	0.58920225	4.206551354	0.13122591	0.896274359	0.999325995	-4.658385435	0.038043632
hsa-miR-363-3p	-0.010060043	-0.590706554	0.570586468	11.54814711	-0.035049555	0.972219842	0.987451397	-6.404949453	-0.007936387	0.007952757	-0.639113082	0.655018596	11.54814711	0.024863583	0.980291153	0.999325995	-4.678355002	0.006273945
hsa-miR-363-5p	0.209994907	-0.26101554	0.681005354	3.382976396	0.901929734	0.372656638	0.744772735	-5.810733564	0.250761177	0.149083832	-0.376774661	0.674942325	3.382976396	0.573529997	0.569594004	0.999325995	-4.63378186	0.178025447
hsa-miR-365a-3p	-0.291933749	-0.755613238	0.17174574	3.634498768	-1.273681678	0.21035008	0.603112325	-5.447213363	-0.345482547	-0.172297362	-0.689169071	0.344574346	3.634498768	-0.674357746	0.504080368	0.999325995	-4.628701542	-0.203901508
hsa-miR-370-3p	-0.076054182	-0.864043559	0.711935195	3.884240058	-0.195252777	0.846213484	0.944299347	-6.216632095	-0.052705285	0.304103666	-0.570058306	1.178265638	3.884240058	0.703759432	0.48578288	0.999325995	-4.627031628	0.210742789
hsa-miR-374a-5p	-0.904524535	-2.280204163	0.471155092	3.00617345	-1.330140534	0.191234479	0.578916543	-5.316982978	-0.386357241	-0.769460122	-2.306270742	0.767350499	3.00617345	-1.012885249	0.317387002	0.999325995	-4.596420167	-0.328666032
hsa-miR-374b-5p	-0.384866559	-1.42006809	0.650334972	5.834854768	-0.752107214	0.45652304	0.787390716	-6.020642615	-0.190061339	-0.000484465	-1.153241042	1.152272111	5.834854768	-0.000850197	0.999325995	0.999325995	-4.663142805	-0.000239247
hsa-miR-378a-3p	0.062114937	-0.35859573	0.482825604	9.858634034	0.298680594	0.76677688	0.91961123	-6.31520583	0.070908753	-0.030270339	-0.498987556	0.438446877	9.858634034	-0.130647429	0.896728945	0.999325995	-4.670223646	-0.034555811
hsa-miR-378a-5p	-0.433291756	-0.897910293	0.031326781	4.822509777	-1.886593683	0.066711242	0.379493581	-4.606901885	-0.480103889	-0.054767823	-0.57209828	0.462562634	4.822509777	-0.214166686	0.83153811	0.999325995	-4.65931594	-0.060684849
hsa-miR-378c	-0.030406134	-0.677470553	0.616658286	2.973756408	-0.095062266	0.924754406	0.961054873	-6.158239925	-0.02768222	0.043843337	-0.677320149	0.765006822	2.973756408	0.122988457	0.902750813	0.999325995	-4.646336566	0.03991566
hsa-miR-378i	-0.05944077	-0.581529458	0.462647919	3.159780626	-0.230321576	0.819051398	0.934012092	-6.153638153	-0.065888525	-0.268534959	-0.851118315	0.314048397	3.159780626	-0.932475095	0.356854892	0.999325995	-4.604339491	-0.297663916
hsa-miR-382-5p	0.233968378	-0.71224389	1.180180646	2.557014556	0.500222328	0.619742682	0.876953569	-5.961343738	0.158416001	0.127428935	-0.917944218	1.172802088	2.557014556	0.246598933	0.806518077	0.999325995	-4.637481216	0.086279959
hsa-miR-3909	-0.36095129	-0.821636581	0.099734	4.141844199	-1.585034558	0.121072368	0.489372663	-5.059590068	-0.416104354	0.09047706	-0.421754564	0.602708684	4.141844199	0.35732761	0.722781995	0.999325995	-4.650844795	0.104301881
hsa-miR-3928-3p	-0.116436001	-0.638783654	0.405911653	2.189843216	-0.450943482	0.65453928	0.892094076	-5.957730168	-0.146872065	-0.018279522	-0.600714576	0.564155532	2.189843216	-0.063490948	0.949701386	0.999325995	-4.636894094	-0.023057741
hsa-miR-3940-3p	-0.190106454	-0.588427007	0.2082141	7.396373243	-0.965514113	0.340264278	0.706548766	-5.858918955	-0.239734094	-0.459695404	-0.903451654	-0.015939154	7.396373243	-2.095656805	0.042684363	0.999325995	-4.39838703	-0.579699738
hsa-miR-409-3p	0.155473803	-0.643146283	0.954093889	7.720114952	0.393832431	0.695859846	0.899635786	-6.24216885	0.09749082	0.294026841	-0.595082328	1.183136011	7.720114952	0.669000391	0.50745466	0.999325995	-4.635890186	0.184371369
hsa-miR-409-5p	-0.466231059	-1.448344757	0.515882638	1.500292964	-0.960359676	0.342818253	0.709071348	-5.38898967	-0.405155762	-0.007330306	-1.088719216	1.074058604	1.500292964	-0.01371307	0.989129134	0.999325995	-4.621164921	-0.006370051
hsa-miR-421	-0.087496766	-0.567394264	0.392400733	4.414911783	-0.368839984	0.714251151	0.904775082	-6.212541258	-0.095085456	0.117478648	-0.416977744	0.651935041	4.414911783	0.444673396	0.659025333	0.999325995	-4.648239845	0.1276677
hsa-miR-423-3p	0.028869208	-0.447113315	0.50485173	13.63448504	0.122698242	0.902979111	0.954945062	-6.458540504	0.026110668	0.21489308	-0.314918274	0.744704433	13.63448504	0.820532244	0.416923179	0.999325995	-4.63065491	0.194359402
hsa-miR-423-5p	-0.196394055	-0.519492931	0.12670482	13.92441931	-1.229666592	0.226223066	0.606506904	-5.733906998	-0.258844503	0.016604579	-0.343331682	0.376540839	13.92441931	0.09332473	0.926125607	0.999325995	-4.689598107	0.021884593
hsa-miR-424-3p	-0.183458628	-0.567792714	0.200875458	6.776829487	-0.965658841	0.34019275	0.706548766	-5.852926824	-0.241271767	-0.08740482	-0.515486803	0.340677163	6.776829487	-0.413050277	0.681842564	0.999325995	-4.653268682	-0.114948617
hsa-miR-425-3p	0.109398223	-0.271249337	0.490045784	6.190536873	0.581408933	0.564325956	0.852526658	-6.135458743	0.146422238	-0.111746285	-0.535754144	0.312261575	6.190536873	-0.533155223	0.596965605	0.999325995	-4.645021562	-0.149564962
hsa-miR-425-5p	0.104489894	-0.232577773	0.441557561	11.42646055	0.627121478	0.534251029	0.836940592	-6.207857727	0.142357181	-0.052978674	-0.428745037	0.322787688	11.42646055	-0.285218486	0.776993071	0.999325995	-4.671604365	-0.072178222
hsa-miR-4286	-0.334056135	-0.76148004	0.093367769	4.420100981	-1.581084671	0.121973525	0.491140545	-5.080554885	-0.407961819	-0.541646412	-1.01813018	-0.065162644	4.420100981	-2.299652646	0.026932877	0.999325995	-4.36604338	-0.661478811
hsa-miR-4326	2.063855573	-0.712377288	4.840088434	5.882261216	1.503896313	0.140701314	0.514098691	-5.089372821	0.436027473	2.187956514	-0.810360171	5.1862732	5.882261216	1.476235576	0.147947324	0.999325995	-4.538998651	0.462246081
hsa-miR-433-3p	-0.122533897	-0.959162705	0.71409491	3.660416738	-0.296290628	0.768587575	0.920170011	-6.178455177	-0.081130407	0.213803936	-0.715094739	1.14270261	3.660416738	0.465630945	0.644081692	0.999325995	-4.641669802	0.141560831
hsa-miR-4429	0.118884835	-0.411040846	0.648810515	2.321087143	0.453843347	0.652468878	0.89156715	-5.972691274	0.14527719	0.205533683	-0.385032052	0.796099417	2.321087143	0.704059304	0.485598203	0.999325995	-4.61763961	0.251162027
hsa-miR-4433a-5p	-0.719962968	-1.941675212	0.501749276	1.492850875	-1.192163209	0.240434433	0.628691517	-5.203181071	-0.478375424	-0.372236409	-1.729522463	0.985049644	1.492850875	-0.554807018	0.582209599	0.999325995	-4.614744718	-0.247330429
hsa-miR-4433b-5p	1.592250658	-0.359552967	3.544054284	6.082549353	1.650326219	0.10694568	0.471637817	-4.996133672	0.416611279	0.518923893	-1.657069198	2.694916984	6.082549353	0.482437033	0.632204914	0.999325995	-4.648031003	0.135776076
hsa-miR-4443	-0.093434345	-1.260881729	1.074013039	2.345493306	-0.161906286	0.872219462	0.947926041	-6.047886047	-0.05248436	0.334061707	-0.959546128	1.627669541	2.345493306	0.522418492	0.60434786	0.999325995	-4.626538578	0.187650642
hsa-miR-4454	0.076764549	-0.346374381	0.499903479	5.688653702	0.367005187	0.715608314	0.905103857	-6.231086826	0.092869701	-0.029311201	-0.500588708	0.441966306	5.688653702	-0.125820494	0.900523426	0.999325995	-4.661917633	-0.035460672
hsa-miR-4473	-0.23738168	-0.810320628	0.335557268	2.533452605	-0.838172359	0.407065429	0.754704247	-5.783772856	-0.254181805	-0.058947556	-0.697722676	0.579827563	2.533452605	-0.186686235	0.852878915	0.999325995	-4.641569818	-0.06311943
hsa-miR-4482-3p	-1.236450067	-2.996586924	0.523686791	0.120297225	-1.421099962	0.163271671	0.55418173	-4.635475999	-0.896903145	-1.932579416	-3.952322801	0.087163968	0.120297225	-1.935689249	0.060213402	0.999325995	-4.568235618	-1.401865391
hsa-miR-4511	0.573599892	-0.054479218	1.201679002	2.663135676	1.847520196	0.072302922	0.386769237	-4.521367076	0.565072732	0.307584364	-0.392261307	1.007430034	2.663135676	0.889111969	0.379419747	0.999325995	-4.606538993	0.303011802
hsa-miR-451a	-0.58231129	-1.465944777	0.301322198	15.34273088	-1.333145425	0.190255559	0.578916543	-5.649424547	-0.268098845	-0.36549841	-1.350790786	0.619793967	15.34273088	-0.75043806	0.457515762	0.999325995	-4.645211209	-0.16827718
hsa-miR-4521	0.075554006	-0.568768188	0.719876199	2.529273093	0.23721868	0.813734657	0.934012092	-6.086821199	0.072671598	0.36703963	-0.349921066	1.084000325	2.529273093	1.035647814	0.306775303	0.999325995	-4.594043515	0.353036959
hsa-miR-454-3p	-0.061777046	-1.089380806	0.965826714	3.883254775	-0.121617462	0.903829382	0.954945062	-6.230356743	-0.032753105	-0.343312512	-1.488783567	0.802158543	3.883254775	-0.606317348	0.547833619	0.999325995	-4.634152515	-0.182018264
hsa-miR-454-5p	-0.141030876	-0.570971832	0.288910081	6.255609095	-0.663590052	0.510874793	0.826332175	-6.086568829	-0.166884015	-0.083543873	-0.562496478	0.395408732	6.255609095	-0.352871471	0.726093769	0.999325995	-4.65554789	-0.098858756
hsa-miR-4646-3p	0.232352854	-0.174491576	0.639197284	3.580221751	1.155351463	0.255008761	0.642010667	-5.576731776	0.3157679	-0.020296314	-0.474182404	0.433589775	3.580221751	-0.09046171	0.928385495	0.999325995	-4.653160518	-0.027582724
hsa-miR-4659a-3p	-0.005992863	-0.413641648	0.401655923	5.287909797	-0.029740115	0.976426699	0.988442026	-6.295623597	-0.007538851	0.052728723	-0.401257932	0.506715377	5.287909797	0.23496255	0.815472863	0.999325995	-4.659159398	0.066331235
hsa-miR-4659b-3p	-0.421992305	-1.017442344	0.173457734	2.503318785	-1.433684819	0.159668542	0.548990215	-5.135458166	-0.440250392	0.257233757	-0.404325087	0.918792601	2.503318785	0.78660004	0.436292031	0.999325995	-4.614190971	0.268363335
hsa-miR-4677-3p	-0.612372766	-1.165455139	-0.059290394	2.259002325	-2.239858246	0.030900517	0.257666516	-3.780470753	-0.722968503	-0.027385638	-0.640074093	0.585302816	2.259002325	-0.090422738	0.928416261	0.999325995	-4.637983065	-0.032331539
hsa-miR-4685-3p	0.344219856	-0.234006931	0.922446642	6.886441122	1.204293089	0.235768132	0.618015971	-5.604282048	0.300751797	-0.241670893	-0.885914969	0.402573184	6.886441122	-0.758871765	0.452512758	0.999325995	-4.626800891	-0.21115271
hsa-miR-4690-3p	-0.305907873	-0.942931755	0.33111601	1.879146389	-0.971470063	0.337328978	0.706548766	-5.524777736	-0.345904416	-0.238565319	-0.950316348	0.47318571	1.879146389	-0.678068685	0.501750288	0.999325995	-4.614465178	-0.269757024
hsa-miR-4732-3p	0.205063231	-0.241792933	0.651919395	10.83251505	0.92835595	0.358959873	0.729632447	-5.960399948	0.214641456	0.040567958	-0.457290504	0.538426421	10.83251505	0.164843467	0.869922622	0.999325995	-4.673229407	0.042462833
hsa-miR-4732-5p	-0.169194779	-0.512127575	0.173738017	6.455013657	-0.998096239	0.324414026	0.703012209	-5.818528997	-0.250331822	-0.207302651	-0.589372461	0.17476716	6.455013657	-1.097631633	0.27912751	0.999325995	-4.586720855	-0.306714253
hsa-miR-4738-3p	0.145322095	-0.623617322	0.914261512	1.764594546	0.382326155	0.704304756	0.900483384	-5.870903516	0.140812586	-0.946846169	-1.846866464	-0.046825873	1.764594546	-2.128244923	0.039720819	0.999325995	-4.503238684	-0.917464463
hsa-miR-4742-3p	0.035590821	-0.621515971	0.692697613	4.920425536	0.109571228	0.913313922	0.956676008	-6.287070904	0.027862838	-0.160114718	-0.892200994	0.571971558	4.920425536	-0.44244926	0.660619714	0.999325995	-4.649728229	-0.125348346
hsa-miR-4746-5p	0.251034874	-0.246561376	0.748631123	3.001643063	1.020590314	0.313767303	0.690809925	-5.654328652	0.2986311	0.338063737	-0.214563351	0.890690826	3.001643063	1.23754472	0.223318516	0.999325995	-4.572391502	0.402160641
hsa-miR-4755-5p	0.008063832	-0.428919497	0.445047161	4.90156443	0.037331128	0.97041231	0.987451397	-6.290887907	0.009507102	0.091121479	-0.395495285	0.577738243	4.90156443	0.378815879	0.706888705	0.999325995	-4.652958198	0.10743046
hsa-miR-4781-3p	0.144836304	-0.39031701	0.679989619	2.161016119	0.54751207	0.587161418	0.864062302	-5.885083037	0.183422021	0.096072055	-0.502564575	0.694708685	2.161016119	0.32465962	0.747181873	0.999325995	-4.630511252	0.121666529
hsa-miR-484	0.245970854	-0.12549982	0.617441528	13.93660328	1.339533559	0.188187207	0.578916543	-5.59772446	0.282177082	0.067371194	-0.346568522	0.481310909	13.93660328	0.329254431	0.743733358	0.999325995	-4.68059377	0.077288047
hsa-miR-485-3p	0.065126531	-0.833243574	0.963496636	5.587785198	0.146655088	0.884163275	0.949424117	-6.285723449	0.037163362	0.327884698	-0.672499167	1.328268563	5.587785198	0.663054082	0.511214285	0.999325995	-4.634548567	0.187101901
hsa-miR-493-5p	-0.054316442	-1.069161036	0.960528153	1.873367999	-0.108274516	0.914335673	0.956799879	-5.905127518	-0.04118269	-0.327730597	-1.454896272	0.799435078	1.873367999	-0.588198235	0.559806093	0.999325995	-4.615764439	-0.248485124
hsa-miR-494-3p	-0.567283454	-1.433800175	0.299233266	3.886290627	-1.324395365	0.193116828	0.57947284	-5.392784351	-0.356141081	0.119083308	-0.842021324	1.08018794	3.886290627	0.250654036	0.803403585	0.999325995	-4.652412004	0.074760612
hsa-miR-5001-3p	-0.358228208	-0.922308444	0.205852029	3.128650095	-1.284734476	0.206498822	0.599052717	-5.38797185	-0.366800174	-0.02379962	-0.651083815	0.603484575	3.128650095	-0.076753848	0.939213609	0.999325995	-4.649004351	-0.024369116
hsa-miR-500a-3p	-0.157031144	-0.526697067	0.212634778	8.209131547	-0.859351543	0.395422576	0.754704247	-5.963068172	-0.211115478	-0.090163192	-0.501885149	0.321558766	8.209131547	-0.443016325	0.660213059	0.999325995	-4.653418886	-0.121217007
hsa-miR-501-3p	-0.092633903	-0.363250687	0.17798288	9.58846134	-0.692483961	0.492755477	0.811552178	-6.115686249	-0.165548453	-0.101664483	-0.403154329	0.199825364	9.58846134	-0.682167535	0.499183542	0.999325995	-4.637459068	-0.181687235
hsa-miR-501-5p	0.493420475	-0.026696783	1.013537733	2.391130867	1.919156472	0.06233794	0.371836947	-4.372040218	0.609493085	0.555966285	-0.021968832	1.133901402	2.391130867	1.946094181	0.058908537	0.999325995	-4.48876805	0.68675222
hsa-miR-5010-3p	0.311016994	-0.143462189	0.765496177	9.198073811	1.384409615	0.174140278	0.565688817	-5.413544142	0.334239251	0.010012442	-0.496272589	0.516297474	9.198073811	0.040007317	0.968292353	0.999325995	-4.669018386	0.010760027
hsa-miR-502-3p	0.003393634	-0.391847162	0.39863443	6.358142573	0.017369917	0.986230481	0.992792851	-6.30451655	0.004364112	0.15992247	-0.280175831	0.600020771	6.358142573	0.735113299	0.466688746	0.999325995	-4.628733572	0.205655519
hsa-miR-503-5p	-0.139046235	-0.716914875	0.438822404	6.527369606	-0.486770882	0.629157962	0.879920078	-6.189857992	-0.12199746	-0.154196514	-0.79799202	0.489598992	6.527369606	-0.484530474	0.630732286	0.999325995	-4.648702308	-0.135290129
hsa-miR-504-5p	-0.710132779	-1.814707341	0.394441783	2.968800365	-1.300585791	0.201068744	0.589838782	-5.339704864	-0.383690636	-0.275220036	-1.504012824	0.953572752	2.968800365	-0.453101892	0.652997987	0.999325995	-4.635872498	-0.14870367
hsa-miR-505-3p	-0.556246029	-1.047826561	-0.064665498	5.961325439	-2.289110363	0.027597402	0.247993778	-3.868041537	-0.57764359	-0.123280291	-0.67061854	0.424057957	5.961325439	-0.455651009	0.651179676	0.999325995	-4.649826676	-0.128022613
hsa-miR-505-5p	-0.426110056	-0.748705766	-0.103514346	4.978525468	-2.672130587	0.010960324	0.146923844	-3.054418255	-0.678863504	-0.111723852	-0.470952681	0.247504976	4.978525468	-0.629171732	0.532922081	0.999325995	-4.63712571	-0.177994499
hsa-miR-5100	-0.92987302	-1.596821209	-0.26292483	6.19468491	-2.820499529	0.007514976	0.122436298	-2.725413753	-0.70946102	-0.121856492	-0.864489723	0.620776739	6.19468491	-0.331947021	0.741714978	0.999325995	-4.656514958	-0.092972298
hsa-miR-5189-3p	1.183287879	-0.542436434	2.909012192	3.63505384	1.387118234	0.173319178	0.565688817	-5.105434534	0.474181645	0.688921045	-1.153273673	2.531115763	3.63505384	0.756533914	0.453896381	0.999325995	-4.613591475	0.276072898
hsa-miR-5193	-0.066320613	-0.62676525	0.494124024	2.299094909	-0.239392367	0.81206087	0.934012092	-6.043233513	-0.076750379	-0.010759043	-0.636551526	0.61503344	2.299094909	-0.034780657	0.972432881	0.999325995	-4.638180069	-0.01245104
hsa-miR-532-3p	0.032032723	-0.246967599	0.311033046	8.918291668	0.232264929	0.817552447	0.934012092	-6.311251722	0.056377734	-0.079799827	-0.390613956	0.231014302	8.918291668	-0.519392507	0.606436104	0.999325995	-4.64965291	-0.140448047
hsa-miR-532-5p	0.15187233	-0.332673599	0.636418259	9.987422738	0.634071436	0.529753208	0.83228864	-6.163006679	0.150135493	-0.141799323	-0.681716209	0.398117563	9.987422738	-0.531302341	0.598236545	0.999325995	-4.651366329	-0.140177682
hsa-miR-543	-0.066296141	-0.898331758	0.765739475	4.965256919	-0.16119101	0.872778969	0.947926041	-6.276271717	-0.041154041	0.428850289	-0.497398826	1.355099404	4.965256919	0.936639317	0.354735106	0.999325995	-4.606809087	0.266213418
hsa-miR-548ay-3p	-0.266099892	-0.894388746	0.362188962	2.339803418	-0.856800726	0.396813667	0.754704247	-5.738447015	-0.268528794	0.062164261	-0.63707904	0.761407562	2.339803418	0.179848551	0.858207031	0.999325995	-4.638994313	0.062731683
hsa-miR-548e-3p	0.078472482	-0.74860243	0.905547394	1.945360785	0.191940678	0.848789226	0.944323979	-5.991527664	0.065696789	0.347029782	-0.573555791	1.267615355	1.945360785	0.762600464	0.450311112	0.999325995	-4.611717268	0.290531682
hsa-miR-548j-5p	0.491578104	-0.23644654	1.219602748	2.293599996	1.36596928	0.179810775	0.576472315	-5.161253928	0.451054104	0.069279279	-0.740369182	0.878927741	2.293599996	0.173101707	0.863470949	0.999325995	-4.634963579	0.063568135
hsa-miR-548k	0.518485822	-0.46242753	1.499399174	1.986203615	1.069302843	0.291537581	0.681541498	-5.456078717	0.370160434	0.581711049	-0.511559469	1.674981566	1.986203615	1.076401164	0.288392375	0.999325995	-4.590894783	0.415298558
hsa-miR-548o-3p	-0.19113855	-0.635319405	0.253042305	4.79922324	-0.87052838	0.389363451	0.754704247	-5.919230256	-0.221810611	-0.108261182	-0.602971911	0.386449547	4.79922324	-0.44270652	0.660435214	0.999325995	-4.649538257	-0.125633887
hsa-miR-548q	-0.155454347	-0.817857009	0.506948316	1.830359285	-0.47476127	0.637617361	0.882662464	-5.837986887	-0.173950956	-0.232912307	-0.974481298	0.508656683	1.830359285	-0.635382661	0.528906867	0.999325995	-4.61513165	-0.260625188
hsa-miR-550a-3-5p	-0.107542842	-0.45901176	0.243926076	4.704974502	-0.618997747	0.539533765	0.840161575	-6.098554654	-0.158315416	0.269917466	-0.121434985	0.661269916	4.704974502	1.39526729	0.170866971	0.999325995	-4.542848338	0.397349512
hsa-miR-5695	-0.162847831	-0.802595139	0.476899477	2.447280938	-0.514953477	0.609505545	0.869666092	-5.972851944	-0.159852581	0.162304663	-0.549585853	0.87419518	2.447280938	0.461224399	0.647211634	0.999325995	-4.631708981	0.159319404
hsa-miR-574-3p	0.341475986	0.002004399	0.680947573	6.68521684	2.034938177	0.048727074	0.34173491	-4.359547163	0.509145659	-0.007740133	-0.385898505	0.370418238	6.68521684	-0.041406566	0.967184023	0.999325995	-4.664259423	-0.011540651
hsa-miR-576-3p	-0.096003547	-1.026011495	0.8340044	4.045262404	-0.208831065	0.835672105	0.937486526	-6.236625348	-0.055055552	-0.237566406	-1.275478342	0.80034553	4.045262404	-0.463040526	0.64592086	0.999325995	-4.64482228	-0.13623819
hsa-miR-576-5p	-0.38583749	-0.783863844	0.012188865	7.372187059	-1.961042823	0.057076579	0.355553513	-4.498381059	-0.486945449	-0.192816288	-0.636202857	0.250570281	7.372187059	-0.879742691	0.384412622	0.999325995	-4.614289057	-0.243343419
hsa-miR-584-3p	0.104422083	-0.532659432	0.741503597	2.360106674	0.331582674	0.741987987	0.909087494	-6.034245744	0.10445881	0.353445031	-0.35517542	1.062065482	2.360106674	1.009026754	0.319210302	0.999325995	-4.596270949	0.353569345
hsa-miR-584-5p	-0.128155453	-0.687340453	0.431029546	7.744289232	-0.463634837	0.645498707	0.886618847	-6.212896924	-0.114733751	-0.144089253	-0.76690706	0.478728555	7.744289232	-0.468020687	0.642387007	0.999325995	-4.651091413	-0.128998806
hsa-miR-589-5p	-0.050097052	-0.355041902	0.254847799	6.695866037	-0.332342091	0.741418987	0.909087494	-6.254292588	-0.083124328	0.058304618	-0.281307035	0.397916271	6.695866037	0.347308053	0.730235938	0.999325995	-4.656462915	0.096742863
hsa-miR-610	0.207658449	-0.388010063	0.803326961	1.876822196	0.705244073	0.484868947	0.80608511	-5.744809806	0.24840768	0.104279477	-0.563623834	0.772182789	1.876822196	0.315849164	0.753809006	0.999325995	-4.627292143	0.124742447
hsa-miR-618	-1.630947096	-3.255444517	-0.006449675	3.603800063	-2.031025285	0.049140916	0.342369937	-4.303224401	-0.548908002	0.108063574	-1.6894561	1.905583248	3.603800063	0.121618644	0.903828452	0.999325995	-4.65493882	0.036369641
hsa-miR-625-3p	0.235982525	-0.184052802	0.656017852	7.734616962	1.136549899	0.262694297	0.654572377	-5.688691696	0.281248244	0.300920192	-0.166826535	0.768666918	7.734616962	1.301472679	0.200768156	0.999325995	-4.555739069	0.35864213
hsa-miR-625-5p	-0.281067208	-0.858829993	0.296695577	3.884730736	-0.984135953	0.331143162	0.705594787	-5.77463809	-0.26247102	0.214635295	-0.428178135	0.857448725	3.884730736	0.675477179	0.503376857	0.999325995	-4.629880444	0.200434427
hsa-miR-628-3p	0.096099733	-0.548920038	0.741119503	1.797713123	0.301400269	0.764717999	0.91961123	-5.899448072	0.110746703	0.131441467	-0.588969335	0.851852269	1.797713123	0.369102226	0.714057252	0.999325995	-4.62379224	0.151475022
hsa-miR-629-3p	1.052333328	-0.093867197	2.198533853	2.040057463	1.857322007	0.07086399	0.385265687	-4.374614334	0.6751385	0.61990324	-0.639317731	1.879124211	2.040057463	0.995901624	0.325465704	0.999325995	-4.596553169	0.397707202
hsa-miR-629-5p	0.329117093	-0.098337449	0.756571636	8.764350538	1.557596578	0.127445339	0.501287354	-5.166113196	0.379364515	0.170144264	-0.305942068	0.646230597	8.764350538	0.722979665	0.474026235	0.999325995	-4.632067866	0.196120765
hsa-miR-636	0.457116387	0.046496886	0.867735888	4.841027964	2.252069048	0.030050261	0.254593022	-3.931973064	0.575010798	-0.229347672	-0.686966989	0.228271645	4.841027964	-1.01387513	0.316920388	0.999325995	-4.597566272	-0.288498491
hsa-miR-641	-0.583982063	-1.149471838	-0.018492288	1.820781465	-2.089148127	0.043299008	0.321132059	-3.981875773	-0.756244032	0.203063956	-0.420147098	0.82627501	1.820781465	0.659162022	0.513683249	0.999325995	-4.615216468	0.262963393
hsa-miR-6501-5p	0.45278512	-0.066319231	0.97188947	3.447795353	1.764541837	0.085508621	0.423147804	-4.730751953	0.492733041	-0.029003124	-0.609501799	0.551495551	3.447795353	-0.101073669	0.920012241	0.999325995	-4.650492137	-0.031561986
hsa-miR-6505-3p	0.022643236	-0.537342008	0.58262848	1.742022351	0.081800581	0.935225624	0.968136789	-5.931146425	0.030332171	-0.016786792	-0.644547113	0.610973528	1.742022351	-0.054096397	0.95713582	0.999325995	-4.627351229	-0.022487062
hsa-miR-6509-3p	0.183588178	-0.257467375	0.624643731	2.262774889	0.842065548	0.404909421	0.754704247	-5.721964879	0.272263028	0.328627685	-0.161890223	0.819145593	2.262774889	1.355325978	0.183147949	0.999325995	-4.564021498	0.487358008
hsa-miR-6513-3p	0.117081637	-0.376444962	0.610608236	3.944631238	0.479924262	0.633974523	0.879920078	-6.138856582	0.12729361	0.276276382	-0.273375561	0.825928325	3.944631238	1.016834974	0.315527954	0.999325995	-4.596798739	0.300373473
hsa-miR-652-3p	-0.225903296	-0.614800547	0.162993956	9.320745712	-1.175119886	0.247104612	0.635154815	-5.671176752	-0.28297836	-0.347095558	-0.780408847	0.08621773	9.320745712	-1.620471998	0.113227324	0.999325995	-4.494415763	-0.434790169
hsa-miR-654-3p	-0.129452442	-1.085088668	0.826183785	3.934617217	-0.274038843	0.785507787	0.926057664	-6.201385083	-0.073743315	0.41797807	-0.6416794	1.477635539	3.934617217	0.797962486	0.429746934	0.999325995	-4.619156585	0.23810357
hsa-miR-659-5p	0.39362734	-0.137587588	0.924842267	2.313750527	1.499027041	0.141955908	0.516602428	-5.003889902	0.484613533	-0.284320487	-0.883684526	0.315043553	2.313750527	-0.959647982	0.343171889	0.999325995	-4.599851022	-0.350040614
hsa-miR-660-3p	-0.310811105	-1.036630595	0.415008384	1.636843204	-0.866288172	0.391655189	0.754704247	-5.565370852	-0.326434556	-0.458529916	-1.282101451	0.36504162	1.636843204	-1.126317495	0.266946188	0.999325995	-4.588280859	-0.481578705
hsa-miR-660-5p	-0.407213752	-1.239520721	0.425093218	4.768257734	-0.98976795	0.328417218	0.704036102	-5.810760874	-0.252467564	-0.449258087	-1.37664872	0.478132545	4.768257734	-0.980003624	0.333152896	0.999325995	-4.601709765	-0.27853454
hsa-miR-671-3p	-0.255006038	-0.711677808	0.201665733	4.733068993	-1.129641865	0.265559444	0.658612298	-5.66747886	-0.288349667	0.024119663	-0.484462889	0.532702216	4.733068993	0.095941006	0.924061025	0.999325995	-4.661273054	0.02727346
hsa-miR-6726-3p	0.101070583	-0.397599341	0.599740506	3.544317037	0.410020978	0.684044698	0.897649733	-6.138252347	0.112358098	-0.124552398	-0.681443373	0.432338576	3.544317037	-0.452456048	0.653459015	0.999325995	-4.641761039	-0.138462351
hsa-miR-6734-3p	0.271323506	-0.138062495	0.680709508	2.970565749	1.340753426	0.187794205	0.578916543	-5.303797651	0.389401809	-0.323670081	-0.781804879	0.134464718	2.970565749	-1.429235379	0.160935241	0.999325995	-4.548695552	-0.464529288
hsa-miR-6741-3p	0.21588258	-0.184026591	0.61579175	4.829696879	1.092070608	0.281533746	0.674534473	-5.708031377	0.278607635	-0.011920017	-0.457339245	0.43349921	4.829696879	-0.054138025	0.957102868	0.999325995	-4.661728437	-0.015383399
hsa-miR-6743-3p	0.520493268	-0.168259876	1.209246411	2.643698812	1.528783565	0.134426755	0.510328626	-5.01239368	0.465708437	-0.071258516	-0.841435282	0.698918249	2.643698812	-0.187171984	0.852500668	0.999325995	-4.640903168	-0.063758158
hsa-miR-6747-3p	-0.068638111	-0.589525666	0.452249444	3.961195029	-0.266572795	0.791209086	0.928969117	-6.221050578	-0.070426387	-0.075030882	-0.655894365	0.505832601	3.961195029	-0.261312664	0.795232882	0.999325995	-4.653432933	-0.076985712
hsa-miR-6749-3p	0.153737684	-0.303042041	0.61051741	3.019811383	0.680875957	0.49999156	0.818762572	-5.939539775	0.197661727	0.04761462	-0.462128287	0.557357526	3.019811383	0.188965975	0.851104014	0.999325995	-4.645467297	0.061218484
hsa-miR-6775-3p	0.361268692	-0.244638312	0.967175696	2.615216293	1.206198645	0.235041166	0.617639194	-5.423459771	0.367014842	0.136318651	-0.539312398	0.8119497	2.615216293	0.408169137	0.685392262	0.999325995	-4.635134322	0.138486864
hsa-miR-6782-3p	0.106533972	-0.495001758	0.708069702	2.783599231	0.358278851	0.722075735	0.905367002	-6.073023216	0.10731569	0.232208761	-0.436629203	0.901046726	2.783599231	0.702347705	0.486652824	0.999325995	-4.621052299	0.233912648
hsa-miR-6783-3p	-0.055531623	-0.593511955	0.482448709	3.953166298	-0.208818249	0.835682041	0.937486526	-6.233705015	-0.055219629	0.035857577	-0.563312713	0.635027868	3.953166298	0.121066826	0.904262622	0.999325995	-4.656691773	0.035656118
hsa-miR-6786-3p	0.081786923	-0.346105301	0.509679147	3.54060788	0.386673097	0.701109839	0.900483384	-6.147284144	0.105971191	-0.272231568	-0.750601486	0.20613835	3.54060788	-1.151248574	0.256671897	0.999325995	-4.581001921	-0.352730027
hsa-miR-6799-3p	0.255390597	-0.16159707	0.672378265	2.241551489	1.239013893	0.222779934	0.603112325	-5.333394977	0.400253945	-0.031711874	-0.49846142	0.435037671	2.241551489	-0.137446121	0.891388633	0.999325995	-4.636625557	-0.04969957
hsa-miR-6802-3p	0.185653547	-0.209447786	0.58075488	4.145077352	0.950581241	0.347698269	0.7162142	-5.823679319	0.248737342	-0.250389091	-0.691417832	0.19063965	4.145077352	-1.148531719	0.257777491	0.999325995	-4.580438638	-0.335469577
hsa-miR-6803-3p	0.2485488	-0.085861399	0.582958999	5.251248078	1.503580344	0.140782456	0.514098691	-5.206057398	0.38182919	-0.132041916	-0.504463664	0.240379832	5.251248078	-0.717251171	0.477513157	0.999325995	-4.629648344	-0.202847319
hsa-miR-6806-3p	0.181767344	-0.414544524	0.778079211	2.094158231	0.616647379	0.541067227	0.840161575	-5.844217803	0.207095969	0.179180067	-0.486315395	0.844675529	2.094158231	0.544677052	0.589091284	0.999325995	-4.62312793	0.204148165
hsa-miR-6818-3p	0.007877606	-0.57063795	0.586393163	2.976394104	0.027546963	0.978164618	0.988442026	-6.169448709	0.007961992	-0.188692104	-0.835947076	0.458562869	2.976394104	-0.589756605	0.558771215	0.999325995	-4.629880684	-0.190713397
hsa-miR-6833-3p	-0.02945144	-0.407370451	0.348467572	4.021682077	-0.157653012	0.875547451	0.948677504	-6.247373213	-0.041499218	-0.208730274	-0.63042605	0.212965501	4.021682077	-1.00133795	0.322864782	0.999325995	-4.598658273	-0.294116116
hsa-miR-6840-5p	0.580684016	-0.455709535	1.617077567	1.726790493	1.133469015	0.26396936	0.656205522	-5.334899965	0.418508805	-0.01524139	-1.190070133	1.159587354	1.726790493	-0.026244874	0.979196483	0.999325995	-4.626996466	-0.010984728
hsa-miR-6842-3p	0.001002177	-0.442415193	0.444419547	5.387625634	0.004572211	0.996375333	0.998260622	-6.29630237	0.001158714	-0.038171672	-0.532001435	0.455658092	5.387625634	-0.156371787	0.876550401	0.999325995	-4.661180657	-0.044133957
hsa-miR-6855-3p	0.372922263	-0.126946752	0.872791277	2.695169233	1.509233985	0.139336228	0.514098691	-5.04834597	0.45509682	-0.015295585	-0.573546024	0.542954853	2.695169233	-0.055428294	0.956081564	0.999325995	-4.643428658	-0.018666014
hsa-miR-6857-3p	0.185647914	-0.328640115	0.699935944	3.253047736	0.730261057	0.469615126	0.796991055	-5.926858895	0.207278587	0.197973509	-0.374249058	0.770196076	3.253047736	0.699900949	0.488162653	0.999325995	-4.624115715	0.221040292
hsa-miR-6861-3p	-0.026196559	-0.580891358	0.52849824	2.06159019	-0.095539869	0.92437754	0.961054873	-6.018378967	-0.032235814	-0.298197052	-0.921926459	0.325532356	2.06159019	-0.967167306	0.339447827	0.999325995	-4.598879341	-0.36694226
hsa-miR-6868-3p	0.275964029	-0.687087119	1.239015177	1.529280794	0.579692399	0.565471594	0.853040481	-5.717932563	0.228851922	-0.033657296	-1.110668182	1.04335359	1.529280794	-0.063219872	0.949915843	0.999325995	-4.623764748	-0.02791138
hsa-miR-6873-3p	-0.218261868	-0.770189504	0.333665767	1.931889129	-0.800000413	0.428579326	0.76926357	-5.693976768	-0.27660721	-0.010129571	-0.625052433	0.604793292	1.931889129	-0.033324596	0.973586506	0.999325995	-4.632524177	-0.012837388
hsa-miR-6877-5p	-0.0320133	-0.464050641	0.400024041	2.503105993	-0.149900694	0.881619122	0.949424117	-6.092114022	-0.046465966	-0.159006321	-0.640063427	0.322050785	2.503105993	-0.668670613	0.50766277	0.999325995	-4.621319209	-0.230791023
hsa-miR-6881-3p	0.124196448	-0.36012716	0.608520055	3.305757006	0.518761836	0.606871754	0.869666092	-6.063700039	0.145955266	-0.217440127	-0.758218395	0.323338141	3.305757006	-0.813420184	0.420938623	0.999325995	-4.615451447	-0.255534938
hsa-miR-6894-3p	0.320710205	-0.386784636	1.028205045	2.433668592	0.917030932	0.364788926	0.738645263	-5.665774754	0.294366706	-0.093282944	-0.876045543	0.689479655	2.433668592	-0.24108304	0.81075963	0.999325995	-4.636398441	-0.085620577
hsa-miR-744-5p	-0.195754066	-0.513729133	0.122221001	8.221990314	-1.245409594	0.220446594	0.603112325	-5.571105534	-0.306021969	-0.014699021	-0.368782281	0.33938424	8.221990314	-0.083980314	0.933503691	0.999325995	-4.666313868	-0.022978952
hsa-miR-766-3p	0.028901216	-0.296317737	0.354120169	4.259696467	0.179777257	0.858262621	0.945013368	-6.252334773	0.046899975	-0.151640189	-0.513619044	0.210338665	4.259696467	-0.847472471	0.401926917	0.999325995	-4.615671014	-0.246076883
hsa-miR-769-5p	-0.342267602	-0.820606136	0.136070933	5.067053233	-1.447521108	0.155779548	0.54088702	-5.283638882	-0.367564079	-0.355832441	-0.888587373	0.17692249	5.067053233	-1.351177934	0.184461396	0.999325995	-4.549426252	-0.382131475
hsa-miR-7706	0.026273043	-0.298689782	0.351235869	6.727613494	0.16355777	0.870927883	0.947926041	-6.296304332	0.040885163	0.001533376	-0.360437608	0.36350436	6.727613494	0.008569776	0.993206284	0.999325995	-4.6644954	0.002386185
hsa-miR-7855-5p	0.257327109	-0.299720214	0.814374431	2.489007202	0.934518562	0.355813637	0.726024357	-5.675536481	0.291767495	0.008362593	-0.613094709	0.629819894	2.489007202	0.027222257	0.978421934	0.999325995	-4.640519605	0.009481833
hsa-miR-7976	-0.222548161	-0.612913839	0.167817517	7.467950841	-1.153312148	0.255834436	0.642011062	-5.66786609	-0.286139228	0.088149664	-0.346578454	0.522877781	7.467950841	0.410201657	0.683913275	0.999325995	-4.65422182	0.11333761
hsa-miR-7977	-0.933209695	-1.406390315	-0.460029076	5.833355386	-3.989760037	0.000283907	0.02889835	0.273614088	-1.007395591	-0.071401581	-0.598288571	0.455485408	5.833355386	-0.274147847	0.785424635	0.999325995	-4.658353399	-0.07707768
hsa-miR-874-3p	0.095803413	-0.379558987	0.571165813	1.931384881	0.407709318	0.685727028	0.898154295	-5.899594224	0.144076349	0.182251846	-0.347036552	0.711540245	1.931384881	0.696584882	0.490213092	0.999325995	-4.614008746	0.274083979
hsa-miR-877-3p	-0.225528039	-0.734395352	0.283339273	2.580169166	-0.896582942	0.37546831	0.746125854	-5.733384465	-0.272444537	-0.378901668	-0.946699379	0.188896044	2.580169166	-1.349980085	0.184842031	0.999325995	-4.561337228	-0.457724413
hsa-miR-877-5p	0.098763415	-0.468233611	0.66576044	2.59825244	0.352378822	0.726460231	0.905367002	-6.054462992	0.107869061	0.050002725	-0.581752154	0.681757603	2.59825244	0.160117776	0.873618605	0.999325995	-4.641224703	0.054612804
hsa-miR-92b-3p	0.12051451	-0.359500112	0.600529132	9.492086941	0.507901335	0.614396565	0.873350285	-6.221992857	0.121785773	0.235081328	-0.299429378	0.769592035	9.492086941	0.889725853	0.379094062	0.999325995	-4.614625283	0.237561115
hsa-miR-92b-5p	-0.111409306	-0.660164389	0.437345776	3.488484104	-0.410712004	0.683542113	0.897649733	-6.131984808	-0.113255818	0.048279825	-0.563462592	0.660022243	3.488484104	0.159658328	0.873978095	0.999325995	-4.651308169	0.049080021
hsa-miR-93-3p	0.0991632	-0.32119104	0.519517441	7.499752947	0.477232031	0.635872931	0.881399782	-6.203895506	0.118429151	0.094804196	-0.373321924	0.562930317	7.499752947	0.40969359	0.684282858	0.999325995	-4.654223966	0.113223257
hsa-miR-93-5p	-0.071939427	-0.711215174	0.567336319	11.08282114	-0.227652922	0.821110908	0.934012092	-6.364996077	-0.052334989	-0.443548348	-1.15595349	0.268856793	11.08282114	-1.259529674	0.215359749	0.999325995	-4.558869732	-0.322675604
hsa-miR-937-3p	0.16670945	-0.277348335	0.610767235	4.231511467	0.759478026	0.452154356	0.784969611	-5.986444877	0.197844775	-0.10469939	-0.600057192	0.390658413	4.231511467	-0.427582207	0.671318049	0.999325995	-4.647942555	-0.124253467
hsa-miR-939-5p	0.624160891	0.07068384	1.177637941	1.845366598	2.281347366	0.028096089	0.247993778	-3.628876243	0.822442511	0.304085729	-0.311997814	0.920169271	1.845366598	0.998506539	0.324217663	0.999325995	-4.596359676	0.4006868
hsa-miR-942-3p	-0.172505238	-0.642513717	0.297503242	2.174203896	-0.742490798	0.462259595	0.793408284	-5.783273715	-0.243767534	0.203181107	-0.319316906	0.72567912	2.174203896	0.786671038	0.436250949	0.999325995	-4.611738707	0.287115673
hsa-miR-942-5p	-0.040520856	-0.411238132	0.33019642	8.200418669	-0.221121143	0.826157131	0.934012092	-6.302431071	-0.054304976	0.042084508	-0.370860076	0.455029093	8.200418669	0.20616976	0.837735834	0.999325995	-4.663916275	0.056400541
hsa-miR-943	0.668341547	0.105150397	1.231532696	2.070483589	2.400695734	0.021256177	0.212361245	-3.434085742	0.81264424	0.400184713	-0.229086685	1.029456111	2.070483589	1.286521313	0.20588124	0.999325995	-4.573040445	0.486589235
hsa-miR-96-5p	-0.016042267	-0.987899849	0.955815315	4.162706844	-0.033393166	0.973532177	0.987519709	-6.261933485	-0.008764412	-0.393479386	-1.478173497	0.691214725	4.162706844	-0.733853189	0.467447705	0.999325995	-4.625888908	-0.214970592
hsa-miR-98-5p	-0.241917917	-0.983217843	0.499382009	5.471902752	-0.660189421	0.513030883	0.826332175	-6.081785017	-0.167251664	-0.460070929	-1.285665903	0.365524045	5.471902752	-1.127333037	0.266522012	0.999325995	-4.582736067	-0.318073292
hsa-miR-99a-5p	-0.338251624	-0.92325855	0.246755301	7.073627507	-1.169696972	0.249254943	0.637586919	-5.645596478	-0.291471392	0.13024704	-0.521150627	0.781644708	7.073627507	0.404497784	0.688066938	0.999325995	-4.654060833	0.112233862
hsa-miR-99b-3p	0.074739122	-0.962641055	1.1121193	1.324486537	0.145748647	0.884874035	0.949424117	-5.792310305	0.062377093	-0.053379272	-1.217748969	1.110990425	1.324486537	-0.092741953	0.926585565	0.999325995	-4.619310299	-0.044550213
hsa-miR-99b-5p	-0.224229448	-0.614139287	0.165680391	7.602426031	-1.163383595	0.251775448	0.639400957	-5.657656691	-0.288333787	0.048620448	-0.385614903	0.482855799	7.602426031	0.22651046	0.821992986	0.999325995	-4.662185524	0.062520414
lncRNA:RNF216_intronic_transcript_1_RNF216-IT1	0.060801447	-0.392692258	0.514295151	2.151136105	0.271229632	0.787651601	0.926803384	-6.002671041	0.090026191	0.033720688	-0.473030331	0.540471708	2.151136105	0.134615876	0.893611158	0.999325995	-4.63467867	0.04992883
lncRNA:CXXC4_antisense_RNA_1_CXXC4-AS1	-0.491271886	-1.015899295	0.033355523	2.981571572	-1.894372662	0.065643296	0.379493581	-4.485231054	-0.549563105	0.373951219	-0.208325423	0.956227861	2.981571572	1.299212131	0.201534985	0.999325995	-4.564616648	0.418321908
lncRNA:nuclear_paraspeckle_assembly_transcript_1_NEAT1	-0.926313976	-1.756483105	-0.096144847	1.562212126	-2.257283565	0.029693576	0.254593022	-3.627996812	-0.880597549	-1.055323965	-1.993521614	-0.117126316	1.562212126	-2.275547695	0.028473903	0.999325995	-4.492200864	-1.0032405
lncRNA:nuclear_paraspeckle_assembly_transcript_1_NEAT1_repeat1	-1.130303342	-1.804921698	-0.455684985	4.122089645	-3.389466454	0.001619371	0.071454737	-1.310390755	-0.888799077	0.013003955	-0.735226188	0.761234097	4.122089645	0.035158856	0.972133247	0.999325995	-4.658990683	0.010225488
lncRNA:TCERG1L_antisense_RNA_1_TCERG1L-AS1	-0.80374606	-1.792745022	0.185252902	1.282901914	-1.644059398	0.108239954	0.471637817	-4.571293971	-0.718654592	0.510750653	-0.567400247	1.588901553	1.282901914	0.958349373	0.343817781	0.999325995	-4.597638534	0.456678198
lncRNA:lnc-CD36-11:2 & MiR.hp:hsa-mir-1255b-1 & MiR.hp:hsa-mir-1255b-2	0.120857228	-0.388210968	0.629925423	4.22300273	0.480276288	0.633726478	0.879920078	-6.155097595	0.125219584	-0.129752686	-0.697303912	0.437798539	4.22300273	-0.462493651	0.646309424	0.999325995	-4.646017597	-0.134436125
lncRNA:LINC01714	-0.123088067	-0.508345807	0.262169673	6.724480097	-0.646337066	0.521864293	0.828567146	-6.103225501	-0.161598331	-0.001414201	-0.430468815	0.427640413	6.724480097	-0.00666796	0.994713928	0.999325995	-4.664496017	-0.001856658
lncRNA:LINC002481	-1.126516042	-1.815318924	-0.43771316	2.636136679	-3.308543947	0.00202997	0.072154633	-1.440262628	-1.003479622	0.089948312	-0.672656472	0.852553095	2.636136679	0.238609633	0.81266349	0.999325995	-4.641132132	0.08012429
lncRNA:LINC01343	-0.838740704	-1.417015462	-0.260465945	9.614198053	-2.934188201	0.005589523	0.105871169	-2.49656897	-0.700478966	0.130684042	-0.512686663	0.774054747	9.614198053	0.410918561	0.683391911	0.999325995	-4.658747246	0.109141505
lncRNA:LINC00242	-0.777881029	-1.430936978	-0.124825079	3.972152486	-2.409668343	0.020808507	0.211680498	-3.588347161	-0.636328991	0.06727431	-0.658717676	0.793266296	3.972152486	0.187461422	0.852275303	0.999325995	-4.655827942	0.055032315
LINC01714 & LINC01343 & LINC00242 & -OR1D5-1:2	-1.841504809	-2.579894786	-1.103114832	1.566351129	-5.045236712	1.10E-05	0.003936288	3.194923008	-1.957075668	0.32627184	-0.451426722	1.103970402	1.566351129	0.848716761	0.401242499	0.999325995	-4.605077054	0.346748309
lncRNA:PHKA2_antisense_RNA_1_PHKA2-AS1	-1.212665437	-1.920719292	-0.504611583	2.590768086	-3.464728359	0.001309719	0.063045129	-1.045863435	-1.052835961	-0.132179893	-0.914712794	0.650353007	2.590768086	-0.341709674	0.734412406	0.999325995	-4.638285436	-0.114758565
lncRNA:MRTFA_antisense_RNA_1_MRTFA-AS1	-0.175364173	-0.617847065	0.267118719	2.17156423	-0.801749818	0.427578555	0.769035007	-5.741703025	-0.262620119	-0.257690816	-0.754001736	0.238620103	2.17156423	-1.050363432	0.3000464	0.999325995	-4.592755851	-0.385910027
lncRNA:LINC01104 & lncRNA:lnc-ZNF485-68:16	-0.302379117	-0.784253251	0.179495017	4.096081342	-1.269441414	0.211841815	0.603112325	-5.484509498	-0.332297603	-0.299929838	-0.837284534	0.237424858	4.096081342	-1.129153818	0.265762707	0.999325995	-4.582965214	-0.329605984
lncRNA:lnc-LMX1A-2:1	-0.153380796	-0.740907932	0.434146339	2.368184775	-0.528125991	0.60041825	0.868124153	-5.954404124	-0.166019083	-0.257982846	-0.91659982	0.400634129	2.368184775	-0.792414459	0.432935327	0.999325995	-4.612585733	-0.279240144
lncRNA:PAX6_upstream_antisense_RNA_PAUPAR	-0.508333375	-1.026827871	0.01016112	4.102655081	-1.983348157	0.054434667	0.353658357	-4.415515789	-0.518673643	0.026556785	-0.550457894	0.603571464	4.102655081	0.093107168	0.926297315	0.999325995	-4.658454016	0.02709699
lncRNA:lnc-HNRNPUL2-BSCL2-1:1	0.384340711	-0.468072147	1.236753569	2.799032273	0.912138694	0.367325892	0.741174924	-5.735650698	0.272454948	0.172867527	-0.776978679	1.122713733	2.799032273	0.368175266	0.714742722	0.999325995	-4.638129572	0.122543909
lncRNA:PRICKLE2_antisense_RNA_3_PRICKLE2-AS3	0.248771347	-0.147883941	0.645426636	4.61550498	1.268766174	0.212080097	0.603112325	-5.496364108	0.328111968	-0.154988088	-0.59574995	0.285773774	4.61550498	-0.71135894	0.481114908	0.999325995	-4.629086529	-0.204418424
lncRNA:LINC00471	0.159865529	-0.379496411	0.699227469	2.341164307	0.599610204	0.552250101	0.84758385	-5.887885411	0.194165271	-0.147165895	-0.747257432	0.452925642	2.341164307	-0.496117053	0.622609387	0.999325995	-4.627462489	-0.178740883
lncRNA:LINC01012 & lncRNA:lnc-SLC10A1-1:1 & lncRNA:non-protein_coding_HAND2-AS1:114	0.292221732	-0.125504653	0.709948117	3.100739322	1.415191091	0.16498525	0.556901755	-5.206130406	0.411920628	-0.100577689	-0.565503622	0.364348245	3.100739322	-0.437635318	0.664076083	0.999325995	-4.637596091	-0.141775988
lncRNA:LINC01299	0.151535933	-0.499673836	0.802745702	3.241268559	0.47074878	0.640454743	0.885432863	-6.077349705	0.133787998	-0.270571783	-0.997187284	0.456043719	3.241268559	-0.753307562	0.455809917	0.999325995	-4.61988737	-0.238882332
lncRNA:DiGeorge_syndrome_critical_region_gene_9_DGCR9	0.45949716	0.02623481	0.89275951	3.210640523	2.145489348	0.038227217	0.295493595	-4.055984988	0.607160527	0.47132749	-0.011531298	0.954186278	3.210640523	1.974681754	0.055448287	0.999325995	-4.46017492	0.622792635
lncRNA:ZBTB11_antisense_RNA_1_ZBTB11-AS1	0.444086308	-0.344959847	1.233132464	2.018387579	1.13856927	0.261860955	0.65403479	-5.386329744	0.393423346	0.234307802	-0.643524725	1.112140328	2.018387579	0.539969915	0.592302249	0.999325995	-4.62196155	0.207577126
lncRNA:KCNQ1_opposite_strand/antisense_transcript_1_KCNQ1OT1	0.087491812	-0.343115177	0.5180988	4.43442311	0.411036908	0.68330586	0.897649733	-6.197492489	0.105833189	0.0892688	-0.390462209	0.56899981	4.43442311	0.376440541	0.70863921	0.999325995	-4.651834388	0.107982697
lncRNA:RUNDC3A_antisense_RNA_1_RUNDC3A-AS1	-0.389972681	-0.972079585	0.192134223	2.167621547	-1.355270285	0.183165536	0.578916543	-5.178935633	-0.445281326	-0.49337679	-1.149023999	0.162270419	2.167621547	-1.522309582	0.136036945	0.999325995	-4.54821117	-0.563350927
lncRNA:LINC00324	-0.108238072	-0.38330132	0.166825177	9.172457226	-0.79605296	0.430842716	0.770713575	-6.030813484	-0.192172498	-0.087909382	-0.394354109	0.218535346	9.172457226	-0.580333384	0.565043656	0.999325995	-4.645557041	-0.156079698
lncRNA:NAGPA_antisense_RNA_1_NAGPA-AS1	-0.939863732	-1.409155561	-0.470571903	4.915210711	-4.051505017	0.000236035	0.02777347	0.448549879	-1.031213547	0.09923064	-0.422898506	0.621359787	4.915210711	0.384469895	0.702728467	0.999325995	-4.652841099	0.108875337
tRNA-Pro_isoforms	-0.069046561	-0.530567688	0.392474566	4.691056596	-0.302652978	0.763770238	0.91961123	-6.243433191	-0.07730092	-0.256302005	-0.770557128	0.257953118	4.691056596	-1.008249139	0.319578618	0.999325995	-4.598257394	-0.286942323
tRNA-Pro_isoforms_repeat2	-0.172177193	-0.578388567	0.234034181	3.455334029	-0.857468208	0.396449359	0.754704247	-5.854932344	-0.236752992	-0.122691298	-0.575834699	0.330452104	3.455334029	-0.547737635	0.587008001	0.999325995	-4.635951266	-0.168707198
tRNA-Pro_isoforms_repeat3	0.180222573	-0.250587469	0.611032614	5.498921579	0.846287353	0.402579464	0.754704247	-5.944775724	0.214421534	-0.035958045	-0.515763045	0.443846955	5.498921579	-0.15160928	0.880280311	0.999325995	-4.661299994	-0.042781429
lncRNA:BRWD1_antisense_RNA_2_BRWD1-AS2	-0.010705791	-0.570495638	0.549084056	2.213900131	-0.038689064	0.969336585	0.987451397	-6.053075836	-0.012632182	-0.401471109	-1.029261392	0.226319175	2.213900131	-1.293701822	0.2034135	0.999325995	-4.571080597	-0.47371146
lncRNA:SLC26A9_and_RAB7B_antisense_RNA_1_SLC26A9-AS1	-0.050563233	-0.468862206	0.36773574	2.138434726	-0.244535839	0.808103849	0.932324856	-6.011854165	-0.080948302	-0.133802027	-0.600148194	0.33254414	2.138434726	-0.580428545	0.564980137	0.999325995	-4.622400605	-0.214207959
lncRNA:SENP3-EIF4A1_readthrough_NMD_candidate:SENP3-EIF4A1	-0.094806066	-0.484375065	0.294762932	5.249995842	-0.492318575	0.625267164	0.879920078	-6.176041509	-0.124829142	-0.141229153	-0.575105496	0.29264719	5.249995842	-0.658495582	0.514106657	0.999325995	-4.634873843	-0.185953438
lncRNA:LOC101927550	0.124491387	-0.316900529	0.565883303	3.755074696	0.570570629	0.571578991	0.85434419	-6.076386504	0.153863748	0.592430328	0.101939706	1.08292095	3.755074696	2.443436501	0.01919923	0.999325995	-4.351028836	0.73220769
lncRNA:CXXC4_antisense_RNA_1_CXXC4-AS1_repeat4	0.107977881	-0.39317374	0.609129502	3.710578302	0.435873175	0.665343151	0.895109357	-6.137457911	0.118205496	0.486750541	-0.070158567	1.043659649	3.710578302	1.768139821	0.084896588	0.999325995	-4.486923972	0.53285533
lncRNA:LINC01189	-0.066446039	-0.505455747	0.37256367	3.165357275	-0.306188908	0.761097049	0.919044213	-6.130825741	-0.087854415	0.065748359	-0.422607304	0.554104022	3.165357275	0.272359904	0.786788846	0.999325995	-4.644909869	0.086931948
lncRNA:non-protein_coding_PRKCQ-AS1:53	0.032757332	-0.53016808	0.595682744	1.830211444	0.117720514	0.906896133	0.954945062	-5.97441677	0.041521963	-0.077573647	-0.708162283	0.553014988	1.830211444	-0.248864274	0.804777802	0.999325995	-4.628595464	-0.098329441
lncRNA:LINC00339 & lncRNA:lnc-CELA3A-5:12	-0.827269217	-1.361574124	-0.292964311	5.37641173	-3.132219469	0.003293807	0.089439535	-1.977164872	-0.793583611	-0.070893796	-0.665881197	0.524093605	5.37641173	-0.241043233	0.810790262	0.999325995	-4.659044055	-0.068007069
lncRNA:NEBL_antisense_RNA_1_NEBL-AS1	-0.479282362	-1.298799907	0.340235182	2.648599731	-1.183116945	0.243958244	0.631666945	-5.450452733	-0.35956777	-0.119032993	-1.028447213	0.790381227	2.648599731	-0.264789096	0.792572905	0.999325995	-4.640132244	-0.08930107
lncRNA:lnc-HNRNPUL2-BSCL2-1:1_repeat5	0.271046579	-0.423152868	0.965246027	1.89047601	0.789867327	0.434403889	0.771355965	-5.673972323	0.281612584	-0.115017035	-0.894613716	0.664579645	1.89047601	-0.298460368	0.766943673	0.999325995	-4.626815249	-0.119500658
lncRNA:LOC642361	-0.061806982	-0.76084486	0.637230897	2.029525589	-0.178867447	0.858972092	0.945013368	-6.006149043	-0.060427098	0.38720851	-0.389637286	1.164054307	2.029525589	1.008334336	0.31953825	0.999325995	-4.595973868	0.378563814
lncRNA:LOC25845_PP7080	0.188888063	-0.273844526	0.651620652	2.841033204	0.825788649	0.413970567	0.759783069	-5.817965693	0.243921938	-0.423222644	-0.94144398	0.094998692	2.841033204	-1.65214473	0.1065725	0.999325995	-4.520078906	-0.546531558
lncRNA:lnc-RAB23-1:3	-0.626345236	-1.082090016	-0.170600455	5.158491556	-2.780267336	0.008333214	0.129777554	-2.812073286	-0.704955022	-0.054904665	-0.562417869	0.452608538	5.158491556	-0.218854957	0.827909664	0.999325995	-4.659609843	-0.061795504
lncRNA:LINC01561	-0.662632094	-1.488530115	0.163265927	1.356507812	-1.623082233	0.112666312	0.479089976	-4.643936732	-0.667021932	-0.036230032	-0.954670632	0.882210567	1.356507812	-0.079801698	0.936804968	0.999325995	-4.621839842	-0.036470051
lncRNA:family_with_sequence_similarity_30_member_A_FAM30A	0.040524407	-0.277037369	0.358086184	4.551812343	0.258156422	0.797650012	0.928969117	-6.251449071	0.066232484	-0.066373319	-0.420215752	0.287469114	4.551812343	-0.379470576	0.706406509	0.999325995	-4.652059025	-0.108479557
lncRNA:LINC00662	-1.071638155	-1.792623939	-0.350652371	3.724509538	-3.006878978	0.004612047	0.105871169	-2.242346785	-0.809245268	0.152102474	-0.647623288	0.951828237	3.724509538	0.384759787	0.702515412	0.999325995	-4.647332117	0.114859859
lncRNA:UBR5_antisense_RNA_1_UBR5-AS1	-1.370730812	-2.13626624	-0.605195383	1.690598825	-3.62227454	0.000834871	0.048107025	-0.593646652	-1.348512135	0.045896343	-0.786905457	0.878698143	1.690598825	0.111488715	0.911803303	0.999325995	-4.628697739	0.045152393
lncRNA:LINC00837:3	0.199874752	-0.274702096	0.674451599	2.745413181	0.852012317	0.399433304	0.754704247	-5.784928426	0.254929806	-0.019468822	-0.548637823	0.509700179	2.745413181	-0.074428584	0.941051598	0.999325995	-4.644177579	-0.024831465
lncRNA:LOC441072_FLJ31104	-0.024396096	-0.467285291	0.4184931	3.306032585	-0.111434514	0.911845998	0.956676008	-6.194714539	-0.031183051	0.171245823	-0.322420853	0.664912499	3.306032585	0.701747151	0.487023167	0.999325995	-4.624701913	0.21888614
lncRNA:SUCLG2_antisense_RNA_1_head_to_head:SUCLG2-AS1	0.348354708	-0.126914868	0.823624283	3.288746066	1.482778066	0.146207236	0.526644432	-5.140544833	0.4191484	0.16908383	-0.359993483	0.698161143	3.288746066	0.646513234	0.521751445	0.999325995	-4.628087724	0.203445554
lncRNA:LINC02043	0.816860189	0.254250213	1.379470166	1.880295644	2.937208553	0.005545308	0.105871169	-2.253780839	1.052393894	0.102540574	-0.530641417	0.735722565	1.880295644	0.327613411	0.744964374	0.999325995	-4.625764938	0.132107152
lncRNA:lnc-PDPK1-3:1 & MiR.hp:hsa-mir-1285-1 & MiR.hp:hsa-mir-1285-2	0.156531079	-0.150630858	0.463693016	5.397932784	1.030926405	0.308956074	0.68863145	-5.776345187	0.26135872	0.126345109	-0.215755595	0.468445812	5.397932784	0.747134771	0.459484085	0.999325995	-4.626993462	0.210957441
lncRNA:LINC00342	-1.300203353	-1.9862743	-0.614132405	6.936569684	-3.833864284	0.000450657	0.034088996	-0.160608217	-0.956425015	-0.314793062	-1.078629078	0.449042955	6.936569684	-0.833718621	0.409540569	0.999325995	-4.619198691	-0.231560669
lncRNA:LINC02038	-1.613437449	-2.261031271	-0.965843628	4.000547179	-5.040155308	1.12E-05	0.003936288	3.302362934	-1.330320005	-0.451323507	-1.170350797	0.267703783	4.000547179	-1.269805087	0.211713563	0.999325995	-4.563884552	-0.372127652
lncRNA:small_nucleolar_RNA_host_gene_9_SNHG9	-1.223854173	-2.052233159	-0.395475186	5.097289587	-2.9887878	0.00483907	0.105871169	-2.323099599	-0.759409588	-0.322737385	-1.244326646	0.598851876	5.097289587	-0.708445348	0.482901567	0.999325995	-4.630474332	-0.200260676
lncRNA:spermatogenesis_associated_41_SPATA41	0.36325787	-0.390541277	1.117057017	1.751629024	0.974886087	0.335653094	0.706548766	-5.487653667	0.360896216	0.003749151	-0.835748701	0.843247003	1.751629024	0.009034578	0.99283782	0.999325995	-4.627961426	0.003724777
lncRNA:non-protein_coding_MIRLET7BHG:9	-0.57333252	-1.116859714	-0.029805327	2.05210431	-2.133928097	0.039222989	0.300993809	-3.950495187	-0.717791682	-0.098721449	-0.702223204	0.504780306	2.05210431	-0.330923391	0.74248208	0.999325995	-4.630582834	-0.123595701
lncRNA:RBAK_downstream_neighbor_RBAKDN	-0.981271443	-1.690480904	-0.272061982	2.488155345	-2.79904011	0.007941618	0.127426873	-2.640709691	-0.864837267	-0.032183632	-0.819298926	0.754931662	2.488155345	-0.082716317	0.934502177	0.999325995	-4.641614385	-0.028364837
lncRNA:LOC101927870	0.446569228	-0.045298693	0.938437148	2.751060335	1.836685413	0.073922344	0.389305883	-4.55616596	0.549975982	0.072783212	-0.476210728	0.621777151	2.751060335	0.268199614	0.789965797	0.999325995	-4.640830669	0.089636759
lncRNA:lnc-RNF215-1:2	-0.836482422	-1.308190688	-0.364774156	3.691629932	-3.58738357	0.000923047	0.048875313	-0.781946826	-0.967650784	-0.336656855	-0.861933374	0.188619665	3.691629932	-1.296563992	0.202436113	0.999325995	-4.561363843	-0.389447836
lncRNA:PCBP1_antisense_RNA_1_PCBP1-AS1	-0.042368168	-0.695256356	0.610520021	3.484870957	-0.131279029	0.89623262	0.951966243	-6.206092447	-0.036213637	-0.156184262	-0.884335171	0.571966646	3.484870957	-0.433920689	0.666748244	0.999325995	-4.642196629	-0.133496455
lncRNA:LINC02139	0.302703026	-0.293115346	0.898521398	2.502372446	1.027773356	0.310418351	0.68863145	-5.601193762	0.316431851	0.330779101	-0.332299428	0.99385763	2.502372446	1.009177549	0.319138912	0.999325995	-4.596394318	0.345781292
lncRNA:lnc-FAM182B-8:5 & lncRNA:LOC102723885	-1.175886987	-1.882002526	-0.469771448	8.643401474	-3.368870353	0.00171562	0.072154633	-1.406527661	-0.821344656	0.02687299	-0.758770744	0.812516725	8.643401474	0.069196611	0.945188352	0.999325995	-4.667629488	0.0187705
lncRNA:small_nucleolar_RNA_host_gene_9_SNHG9_repeat6	-0.767252051	-1.390043371	-0.144460732	2.480425926	-2.492240735	0.017072642	0.181639281	-3.307313828	-0.768074933	0.045388422	-0.645540264	0.736317108	2.480425926	0.132894297	0.8949635	0.999325995	-4.64137953	0.045437101
lncRNA:LINC00506	0.034015315	-0.762722389	0.83075302	1.625290624	0.086368149	0.931617733	0.966291067	-5.871517331	0.034141114	-0.515901222	-1.418501923	0.38669948	1.625290624	-1.156286279	0.254630918	0.999325995	-4.586991964	-0.517809178
lncRNA:LINC02257	-0.170107752	-0.691864266	0.351648763	2.881346349	-0.659554528	0.513433967	0.826332175	-5.946668889	-0.192850429	-0.306109079	-0.88933292	0.277114762	2.881346349	-1.061782161	0.294895983	0.999325995	-4.591553078	-0.347034551
lncRNA:ZNF436_antisense_RNA_1_ZNF436-AS1	-0.097206122	-0.734406501	0.539994257	8.325008796	-0.308611479	0.759267275	0.918387261	-6.28077116	-0.075688017	-0.084706398	-0.79435714	0.624944345	8.325008796	-0.241471586	0.81046066	0.999325995	-4.663033127	-0.065955303
lncRNA:BASP1_antisense_RNA_1_BASP1-AS1	0.424021994	-0.095021293	0.943065281	2.407815219	1.652643911	0.10647025	0.471637817	-4.805874936	0.519854176	-0.110476119	-0.692763153	0.471810915	2.407815219	-0.383818384	0.703207382	0.999325995	-4.633047697	-0.135444559
lncRNA:TLX1_neighbor_TLX1NB	-1.606834574	-2.718206658	-0.49546249	1.659040825	-2.924867298	0.005728063	0.105871169	-2.258248911	-1.114640517	0.305645315	-0.870083111	1.48137374	1.659040825	0.525902466	0.601947718	0.999325995	-4.620077256	0.212022231
lncRNA:HLA_complex_group_11_HCG11	0.183433682	-0.166701356	0.533568721	4.076798645	1.059834356	0.29577016	0.682368234	-5.716162171	0.277840907	0.108593185	-0.281669812	0.498856181	4.076798645	0.562910925	0.576732531	0.999325995	-4.639304601	0.164482491
lncRNA:ZBTB20_antisense_RNA_4_ZBTB20-AS4	-0.24648866	-0.860604928	0.367627608	2.325101772	-0.811971572	0.421759387	0.762412862	-5.758287409	-0.25894175	0.403696363	-0.277237219	1.084629945	2.325101772	1.199346207	0.237663072	0.999325995	-4.579059919	0.424091894
lncRNA:lnc-SORBS2-4:1	-0.790596559	-1.752762711	0.171569593	1.732449468	-1.662261429	0.104515966	0.470988969	-4.671072795	-0.609353211	0.090848721	-0.968903517	1.15060096	1.732449468	0.173423904	0.863219424	0.999325995	-4.628298906	0.070021757
lncRNA:LINC01301 & lncRNA:lnc-SHF-3:4	0.480633758	-0.19352439	1.154791907	2.95424883	1.442271315	0.157246236	0.544195307	-5.164115875	0.422732669	0.497215687	-0.252594735	1.247026109	2.95424883	1.341491213	0.18755682	0.999325995	-4.560072461	0.437317003
lncRNA:non-protein_coding_MIR17HG:3 & MiR.hp:hsa-mir-19b-2 & MiR.hp:hsa-mir-19b-1	-0.534936102	-1.363659357	0.293787152	6.485674083	-1.305830674	0.199296072	0.589838782	-5.47920748	-0.327428742	-0.051426556	-0.974325112	0.871472	6.485674083	-0.112727002	0.910827941	0.999325995	-4.663291371	-0.031477652
lncRNA:non-protein_coding_MIR17HG:3 & MiR.hp:hsa-mir-92a-1	0.0026751	-0.221910127	0.227260327	14.0398832	0.024096467	0.980899107	0.989306813	-6.478472139	0.005061644	0.041990116	-0.208142411	0.292122643	14.0398832	0.339602897	0.735986215	0.999325995	-4.68050674	0.079450858
lncRNA:non-protein_coding_MIR17HG:3 & MiR.hp:hsa-mir-92a-1 & MiR.hp:hsa-mir-92a-2	-0.050145691	-0.292777308	0.192485925	17.13618112	-0.418100526	0.678177572	0.897649733	-6.491369615	-0.079268072	0.067029804	-0.203174821	0.33723443	17.13618112	0.501845062	0.61861118	0.999325995	-4.683820678	0.105957725
lncRNA:SLC26A9_and_RAB7B_antisense_RNA_1_SLC26A9-AS1_repeat7	-0.314662106	-0.70675333	0.077429119	3.514846074	-1.623498173	0.112577126	0.479089976	-4.962252356	-0.446469391	-0.121448698	-0.558331188	0.315433792	3.514846074	-0.562370729	0.577096839	0.999325995	-4.635462459	-0.172321755
lncRNA:inactivation_escape_2_INE2	-0.569374201	-1.189713338	0.050964936	2.683802452	-1.856791271	0.070941274	0.385265687	-4.528614976	-0.552041792	-0.369028394	-1.061697888	0.3236411	2.683802452	-1.077775245	0.287786287	0.999325995	-4.590006933	-0.357794743
lncRNA:LOC101929384	-0.045120111	-0.721172047	0.630931826	2.93641881	-0.135015795	0.893297058	0.950755361	-6.153081838	-0.039343482	-0.091676999	-0.847208416	0.663854419	2.93641881	-0.245472215	0.807384013	0.999325995	-4.643738052	-0.079939795
lncRNA:LINC01667	-1.997782976	-3.048344343	-0.947221609	2.061671021	-3.84699272	0.000433563	0.034088996	-0.022622948	-1.316345163	-0.244618659	-1.372524825	0.883287507	2.061671021	-0.438743901	0.663279468	0.999325995	-4.628404464	-0.161179964
lncRNA:MIR548A1_host_gene_MIR548A1HG	0.116797664	-0.508148435	0.741743763	2.056715962	0.378082066	0.707429317	0.901525447	-5.936598379	0.129944323	0.036390707	-0.660606636	0.73338805	2.056715962	0.105621871	0.916426292	0.999325995	-4.632507915	0.040486819
lncRNA:KMT2E_antisense_RNA_1_KMT2E-AS1	0.204689242	-0.529946856	0.93932534	1.714853312	0.563660025	0.576227525	0.85434419	-5.773107989	0.211350693	0.04588605	-0.775771799	0.867543899	1.714853312	0.112975468	0.910632249	0.999325995	-4.626493136	0.047379376
lncRNA:LINC01749	0.188712947	-0.181949128	0.559375022	4.079289783	1.029954471	0.309406319	0.68863145	-5.743102514	0.270903995	-0.121837115	-0.535490795	0.291816565	4.079289783	-0.595850348	0.55473379	0.999325995	-4.636643391	-0.174901414
lncRNA:LINC01343_repeat8	-0.675539711	-1.181939232	-0.16914019	5.803698143	-2.698684287	0.01025235	0.143502763	-2.999493825	-0.681545152	0.040562902	-0.523398506	0.60452431	5.803698143	0.145503725	0.8850661	0.999325995	-4.661827966	0.0409235
lncRNA:NR2F2_antisense_RNA_1_NR2F2-AS1	-0.960971583	-1.579811997	-0.34213117	10.34661866	-3.141422577	0.003212589	0.089439535	-2.007908128	-0.734869187	0.004352782	-0.684408015	0.693113578	10.34661866	0.012784771	0.989864989	0.999325995	-4.673713368	0.003328637
lncRNA:LINC01714_repeat9	-0.336812617	-0.800861631	0.127236397	4.893965504	-1.468314136	0.150076124	0.529768718	-5.25357556	-0.373519204	-0.110996963	-0.62781951	0.405825584	4.893965504	-0.434474335	0.666349693	0.999325995	-4.650171007	-0.123093659
lncRNA:LINC01343_repeat10	-0.967760482	-1.691266329	-0.244254635	2.209227747	-2.705953451	0.010066046	0.143502763	-2.81926076	-0.87778636	0.235906267	-0.559340307	1.03115284	2.209227747	0.600111783	0.551919197	0.999325995	-4.623327786	0.213973712
lncRNA:LINC01431	-1.159297519	-1.904412458	-0.414182581	2.209559308	-3.147502752	0.003159974	0.089439535	-1.805238777	-1.018453442	0.245693533	-0.571924601	1.063311667	2.209559308	0.607907768	0.546789035	0.999325995	-4.623163243	0.215844009
lncRNA:LINC01431_repeat11	-0.336780059	-0.867730601	0.194170483	2.144536613	-1.283177638	0.207038049	0.599052717	-5.256186237	-0.426940604	-0.325684452	-0.918592588	0.267223683	2.144536613	-1.111230363	0.273304716	0.999325995	-4.587853528	-0.412874554
lncRNA:PROX1_antisense_RNA_1_PROX1-AS1	-0.943591205	-1.822199479	-0.06498293	2.058407517	-2.17261652	0.035977943	0.282226974	-3.883641257	-0.725889732	0.246458919	-0.718690989	1.211608827	2.058407517	0.516587922	0.608374546	0.999325995	-4.625489963	0.189596933
lncRNA:LINC01191	-0.970210418	-1.727989486	-0.212431349	4.172231846	-2.590107628	0.013441848	0.161760425	-3.21649495	-0.6746295	-0.134887599	-0.977683948	0.707908749	4.172231846	-0.32377541	0.7478461	0.999325995	-4.653060957	-0.093793214
lncRNA:cat_eye_syndrome_chromosome_region_candidate_7_CECR7	-1.461350642	-2.34701804	-0.575683243	1.88518655	-3.337937947	0.0018705	0.072154633	-1.308852293	-1.189052338	-0.105106039	-1.06569763	0.855485551	1.88518655	-0.221351961	0.825978681	0.999325995	-4.630552203	-0.085521283
lncRNA:LOC100507388	-0.660388696	-1.153735143	-0.167042249	4.146707624	-2.707959148	0.010015196	0.143502763	-2.95501277	-0.706776111	-0.071971346	-0.620947695	0.477005003	4.146707624	-0.265216461	0.792246081	0.999325995	-4.654900721	-0.077026801
lncRNA:small_nucleolar_RNA_host_gene_10_SNHG10	0.090629636	-0.356393478	0.537652749	5.928457255	0.410142465	0.683956329	0.897649733	-6.216866555	0.103533593	-0.061154893	-0.559092394	0.436782608	5.928457255	-0.248456783	0.80509077	0.999325995	-4.659214556	-0.069862201
lncRNA:small_nucleolar_RNA_host_gene_10_SNHG10 & snoRNA:Homo_sapiens300781_SCARNA13	-0.245442558	-0.768445306	0.27756019	2.209998849	-0.949380661	0.348300579	0.7162142	-5.626966004	-0.30820132	0.003652782	-0.578522557	0.585828121	2.209998849	0.012693005	0.989937731	0.999325995	-4.637455909	0.004586785
lncRNA:LINC01355	-0.022133972	-0.578939917	0.534671972	5.96158473	-0.080417392	0.936318472	0.968321545	-6.296924877	-0.020299456	0.580442804	-0.039230749	1.200116357	5.96158473	1.894920319	0.065568665	0.999325995	-4.447140419	0.532334324
lncRNA:LINC00958 & lncRNA:lnc-SLC17A5-1:2	-0.237621684	-0.937836303	0.462592935	2.730199048	-0.686513969	0.496469691	0.815669837	-5.907382223	-0.205450123	0.405472791	-0.371908125	1.182853707	2.730199048	1.05516973	0.297870972	0.999325995	-4.592225993	0.350575895
lncRNA:LINC00950 & lncRNA:non-protein_coding_TRIM52-AS1:36	-0.67839144	-1.360698323	0.003915443	1.872921585	-2.011384457	0.051264808	0.343751199	-4.131703065	-0.714514528	0.536313832	-0.214463225	1.287090889	1.872921585	1.445115264	0.156450349	0.999325995	-4.560020821	0.56487155
lncRNA:PCF11_antisense_RNA_1_PCF11-AS1	0.199588593	-0.262789582	0.661966769	6.328211828	0.873238496	0.387903144	0.754704247	-5.929367175	0.219582852	0.531840211	0.0171376	1.046542822	6.328211828	2.090351311	0.043184804	0.999325995	-4.403528704	0.585118559
lncRNA:CXXC4_antisense_RNA_1_CXXC4-AS1_repeat12	0.049402393	-0.419194065	0.51799885	4.480318383	0.213276726	0.83222731	0.935593122	-6.257798365	0.054952276	0.347159581	-0.17453953	0.868858693	4.480318383	1.346181263	0.186053158	0.999325995	-4.551221922	0.386159621
lncRNA:LINC01355 & lncRNA:LOC100506472	0.626254531	0.019634129	1.232874934	2.025846909	2.088470528	0.043363441	0.321132059	-4.002885041	0.734002295	1.152998313	0.482353488	1.823643137	2.025846909	3.478008004	0.001261332	0.999325995	-4.293186993	1.351372909
lncRNA:LINC01128:83	0.424007175	-0.749535187	1.597549538	1.731174096	0.730918438	0.469218044	0.796991055	-5.680799561	0.271094409	0.79130232	-0.508313185	2.090917825	1.731174096	1.231748487	0.225452793	0.999325995	-4.580198699	0.505929255
lncRNA:DNM3_opposite_strand/antisense_RNA_DNM3OS & MiR.hp:hsa-mir-199a-2 & MiR.hp:hsa-mir-199a-1	-0.356137421	-0.972000076	0.259725233	7.047214806	-1.16984473	0.249196173	0.637586919	-5.644770096	-0.291716769	-0.078247167	-0.764023505	0.607529171	7.047214806	-0.230823811	0.818663947	0.999325995	-4.66130697	-0.064093266
lncRNA:LINC01160	-0.560157448	-1.104586218	-0.015728677	2.464917503	-2.081438243	0.044037129	0.321622893	-4.106880048	-0.6436945	-0.228371882	-0.834474469	0.377730704	2.464917503	-0.762238668	0.450524462	0.999325995	-4.615507919	-0.262429296
lncRNA:WWC2_antisense_RNA_1_WWC2-AS1	0.006477401	-0.422677007	0.435631809	3.577314919	0.03053386	0.975797741	0.988442026	-6.221238355	0.008360713	0.272930268	-0.204701338	0.750561875	3.577314919	1.15598747	0.254751649	0.999325995	-4.580317444	0.35228506
lncRNA:MIR31_host_gene_MIR31HG	-0.384243175	-1.082759367	0.314273017	1.926915157	-1.112818064	0.27263055	0.665256746	-5.39684741	-0.3919194	-0.255539783	-1.039072414	0.527992848	1.926915157	-0.659775093	0.513293915	0.999325995	-4.615581792	-0.260644834
lncRNA:lnc-KDM3B-1:6	0.482057048	-0.035042664	0.999156761	3.2223337	1.885899841	0.066807215	0.379493581	-4.516794075	0.535598222	-0.084834724	-0.662620777	0.492951329	3.2223337	-0.297030524	0.768026872	0.999325995	-4.644725728	-0.094257158
lncRNA:DENND6A_divergent_transcript_DENND6A-DT	-0.268728199	-0.798042784	0.260586385	2.355050059	-1.027055385	0.310751984	0.68863145	-5.59103068	-0.3200473	0.079232946	-0.509988193	0.668454084	2.355050059	0.272033235	0.78703817	0.999325995	-4.637595195	0.094364084
lncRNA:MIR34A_host_gene_MIR34AHG	0.075150341	-0.607252154	0.757552837	1.722309649	0.22278443	0.824871417	0.934012092	-5.912094964	0.082481435	-0.515521085	-1.290391418	0.259349248	1.722309649	-1.345897176	0.186143974	0.999325995	-4.572265007	-0.565811388
lncRNA:MIR194-2_host_gene_MIR194-2HG & MiR.hp:hsa-mir-192	0.076941219	-0.458169815	0.612052253	3.165771912	0.290877173	0.772693778	0.920452993	-6.141952686	0.08288184	0.204423989	-0.391411174	0.800259151	3.165771912	0.694065107	0.491774369	0.999325995	-4.62427151	0.220207537
lncRNA:MIR194-2_host_gene_MIR194-2HG & MiR.hp:hsa-mir-194-2	-0.260634866	-0.910170013	0.388900281	5.289961218	-0.811753815	0.421882849	0.762412862	-5.972531739	-0.205698572	0.161297682	-0.562117806	0.88471317	5.289961218	0.45106051	0.654455672	0.999325995	-4.64963221	0.127299556
lncRNA:MIR194-2_host_gene_MIR194-2HG & MiR.hp:hsa-mir-194-2 & MiR.hp:hsa-mir-194-1	-0.211160795	-0.850856331	0.42853474	8.075897355	-0.667781606	0.508224021	0.826332175	-6.104473223	-0.164342436	-0.016866487	-0.729523139	0.695790165	8.075897355	-0.047878306	0.962058717	0.999325995	-4.666373465	-0.013126866
lncRNA:lnc-SEPT7-3:10	-0.400260844	-0.836999385	0.036477698	2.939198198	-1.854027066	0.07134495	0.385481134	-4.551126259	-0.539116728	-0.267455842	-0.754206341	0.219294657	2.939198198	-1.111578571	0.273156759	0.999325995	-4.586349024	-0.36023988
lncRNA:mir-497-195_cluster_host_gene_MIR497HG	-1.475605412	-2.227326591	-0.723884233	1.900900141	-3.971073593	0.000300172	0.02889835	0.306504828	-1.383526197	0.210381522	-0.609310911	1.030073955	1.900900141	0.519219685	0.606555469	0.999325995	-4.623412362	0.19725351
lncRNA:HAND2_antisense_RNA_1_HAND2-AS1	-0.685042913	-1.935141425	0.565055599	1.312714397	-1.108582509	0.274431675	0.666566844	-5.281419165	-0.449877011	0.675555107	-0.687724535	2.038834749	1.312714397	1.00246753	0.322326124	0.999325995	-4.595770235	0.44364624
lncRNA:lnc-RAB40B-1:8	-0.578784104	-1.483647333	0.326079126	1.601674913	-1.293981707	0.203317767	0.59315018	-5.122332144	-0.497872348	-0.580799274	-1.600831208	0.439232659	1.601674913	-1.151878784	0.256415929	0.999325995	-4.586819429	-0.499605806
lncRNA:MIR29B2_and_MIR29C_host_gene_MIR29B2CHG & MiR.hp:hsa-mir-29b-2 & MiR.hp:hsa-mir-29b-1	-0.515796997	-1.235182361	0.203588366	4.570321055	-1.450479832	0.154957704	0.539803318	-5.271302237	-0.371747476	-0.395650555	-1.197287334	0.405986224	4.570321055	-0.998455301	0.32424218	0.999325995	-4.599401244	-0.285155005
tRNA-Glu_isoforms	-0.261316767	-0.884246425	0.361612892	4.155184329	-0.848638538	0.401285504	0.754704247	-5.912795753	-0.221990853	0.002837624	-0.690924248	0.696599496	4.155184329	0.008274445	0.993440403	0.999325995	-4.658859867	0.002410586
lncRNA:metastasis_associated_lung_adenocarcinoma_transcript_1_MALAT1	-0.293983707	-0.968330715	0.380363301	2.86621129	-0.881930392	0.383243077	0.751582257	-5.7805192	-0.258080216	-0.374714325	-1.128321049	0.378892399	2.86621129	-1.005888896	0.320698312	0.999325995	-4.597035945	-0.328951407
lncRNA:neighbor_of_BRCA1_lncRNA_2_NBR2	0.275175781	-0.151573931	0.701925493	7.270777755	1.304462064	0.199757489	0.589838782	-5.488454318	0.324391667	-0.094798022	-0.570191413	0.380595368	7.270777755	-0.403404391	0.68886429	0.999325995	-4.654296741	-0.111752889
lncRNA:LINC01772	-0.117921492	-0.599738839	0.363895854	3.680258171	-0.495113786	0.623310874	0.879409165	-6.114226644	-0.13373336	-0.235123285	-0.772758063	0.302511493	3.680258171	-0.884713733	0.38175838	0.999325995	-4.610511518	-0.266650516
lncRNA:LOC100506083	0.330720989	-0.209478022	0.870919999	3.534597451	1.238518379	0.222961476	0.603112325	-5.473857903	0.341636891	0.158786303	-0.442134158	0.759706764	3.534597451	0.534552701	0.596007885	0.999325995	-4.637037246	0.164027264
lncRNA:C9orf41_antisense_RNA_1_C9orf41-AS1	0.287928951	-0.248966626	0.824824527	3.502487553	1.084900706	0.284657668	0.678640982	-5.642705099	0.299546235	-0.100630301	-0.699690095	0.498429493	3.502487553	-0.339823244	0.735821557	0.999325995	-4.64609187	-0.104690507
lncRNA:LINC01044	0.105639854	-0.430622982	0.64190269	4.943766624	0.398514908	0.692434305	0.899635786	-6.213969726	0.1013904	-0.052596735	-0.64985793	0.54466446	4.943766624	-0.178151289	0.859530636	0.999325995	-4.660221988	-0.050480986
lncRNA:LOC101928304	0.118975191	-0.349281042	0.587231425	7.350662679	0.51400498	0.610162329	0.869666092	-6.184530817	0.127738913	-0.133578624	-0.655173654	0.388016406	7.350662679	-0.518081403	0.607341941	0.999325995	-4.647356711	-0.143418035
lncRNA:LINC01545	0.175081146	-0.442174803	0.792337096	5.625792026	0.573810616	0.569405957	0.85434419	-6.134730368	0.145273008	0.021355918	-0.666133756	0.708845592	5.625792026	0.0628415	0.950215192	0.999325995	-4.662625823	0.017720003
lncRNA:non-protein_coding_MIR4435-2HG:42	-0.234020206	-0.949711817	0.481671405	1.802611238	-0.661487914	0.512207023	0.826332175	-5.747539917	-0.239667269	0.283692387	-0.509904038	1.077288811	1.802611238	0.723173429	0.473908545	0.999325995	-4.61198085	0.290538072
lncRNA:small_nucleolar_RNA_host_gene_14_SNHG14	-0.415536999	-1.105103987	0.274029989	1.548861397	-1.219067405	0.230174889	0.613208255	-5.197598516	-0.475047838	-0.346468291	-1.119033078	0.426096496	1.548861397	-0.907241833	0.369876666	0.999325995	-4.600898037	-0.396087504
lncRNA:URS0000ABD7E9_9606_SNORD107	0.133086314	-0.630946997	0.897119624	3.092098344	0.352383516	0.726456739	0.905367002	-6.117306563	0.100962551	0.416367663	-0.433497398	1.266232724	3.092098344	0.991109183	0.327770283	0.999325995	-4.59873154	0.315866751
lncRNA:LOC100128988	-0.332343594	-0.795051859	0.130364672	4.651562042	-1.453029852	0.154252133	0.539118843	-5.270127844	-0.37144608	-0.138067074	-0.653328349	0.377194201	4.651562042	-0.542072156	0.590867178	0.999325995	-4.643034882	-0.154311605
lncRNA:LINC00599	-0.959284469	-1.804493759	-0.114075178	2.742844806	-2.296030398	0.027159567	0.247948113	-3.72974303	-0.682439643	-0.04992627	-0.988345566	0.888493026	2.742844806	-0.107628348	0.914844878	0.999325995	-4.644911559	-0.035517792
lncRNA:LINC01905	0.26311785	-0.281031377	0.807267078	3.084037223	0.978198016	0.334033605	0.706548766	-5.712503367	0.280748	0.128807238	-0.47792672	0.735541196	3.084037223	0.429473575	0.669953112	0.999325995	-4.638971432	0.137437937
lncRNA:LINC01905 & lncRNA:LOC100506124	-0.382198316	-0.933468257	0.169071624	2.0550833	-1.402551897	0.168697823	0.560034466	-5.09216575	-0.475742453	-0.135215988	-0.748094307	0.477662331	2.0550833	-0.446321976	0.657844581	0.999325995	-4.626501724	-0.16831049
lncRNA:SEMA6A_antisense_RNA_2_SEMA6A-AS2	-0.874412665	-1.641840902	-0.106984428	3.065710858	-2.30501177	0.0266006	0.24495683	-3.736780491	-0.662262717	-0.78941334	-1.64743278	0.068606099	3.065710858	-1.861237595	0.070296027	0.999325995	-4.483373253	-0.597885923
lncRNA:LOC646588	-1.321121455	-2.261963855	-0.380279056	8.593606583	-2.84066714	0.007133564	0.121178364	-2.700184749	-0.693444373	-0.341397328	-1.388824304	0.706029649	8.593606583	-0.659372522	0.513549551	0.999325995	-4.63788901	-0.179196284
lncRNA:LOC100130027	0.364471892	-0.111671002	0.840614785	4.617754602	1.548535681	0.129608518	0.503667279	-5.132521373	0.397482034	0.464821156	-0.065341103	0.994983414	4.617754602	1.773664857	0.083963922	0.999325995	-4.475573481	0.506919909
lncRNA:lnc-ERV3-1-10:18	-1.463931121	-2.644504913	-0.28335733	1.209097189	-2.508545532	0.016411494	0.181039292	-3.096233921	-1.07771547	-0.065133433	-1.348101727	1.217834862	1.209097189	-0.102702857	0.918727538	0.999325995	-4.620642334	-0.047949871
lncRNA:growth_arrest_associated_lncRNA_1_GASAL1	0.191264284	-0.458661883	0.841190452	1.903314833	0.595339008	0.555072009	0.848204089	-5.805836809	0.211286174	0.245598105	-0.477443776	0.968639985	1.903314833	0.687157104	0.496068822	0.999325995	-4.614329981	0.271307757
lncRNA:LOC107984784	-0.53738893	-0.984401654	-0.090376205	2.913878686	-2.431998554	0.019731217	0.204856454	-3.471067724	-0.707837902	-0.068795326	-0.566695615	0.429104963	2.913878686	-0.27951881	0.781330692	0.999325995	-4.643255702	-0.090615822
lncRNA:small_nucleolar_RNA_host_gene_12_SNHG12 & snoRNA:SNORA61	-0.656211357	-1.16555648	-0.146866233	1.852174712	-2.606310011	0.012914118	0.159023847	-2.981307936	-0.929636925	-0.689043854	-1.264722164	-0.113365545	1.852174712	-2.421371796	0.02023742	0.999325995	-4.455455997	-0.976149839
lncRNA:small_nucleolar_RNA_host_gene_12_SNHG12 & snoRNA:SNORA44	-0.739734578	-1.47103695	-0.008432206	3.107222933	-2.046319394	0.047540587	0.337889139	-4.236386134	-0.580845955	0.031350785	-0.782278782	0.844980352	3.107222933	0.077950011	0.93826824	0.999325995	-4.649543454	0.024616906
lncRNA:cat_eye_syndrome_chromosome_region_candidate_7_CECR7_repeat13	-0.50736003	-1.134979841	0.120259782	2.144743621	-1.635362701	0.110057375	0.473783579	-4.790403399	-0.541290757	0.387377314	-0.307608771	1.082363398	2.144743621	1.127593482	0.266413305	0.999325995	-4.586312091	0.413283954
lncRNA:LOC107985355	-0.855424073	-1.438086616	-0.27276153	6.188171151	-2.970016418	0.005085701	0.105871169	-2.374743352	-0.747058135	-0.239670889	-0.888704023	0.409362245	6.188171151	-0.747038356	0.45954161	0.999325995	-4.627500137	-0.209309152
lncRNA:LOC284454	-0.103644396	-0.651273344	0.443984553	2.244907432	-0.382872266	0.703903076	0.900483384	-5.997406373	-0.123083827	-0.712129714	-1.332539005	-0.091720422	2.244907432	-2.32206994	0.02556731	0.999325995	-4.441526459	-0.845695998
lncRNA:LINC01098	0.042255896	-0.45403957	0.538551362	2.723359333	0.172242965	0.864141401	0.947104594	-6.124846834	0.051395958	-0.37204434	-0.927624516	0.183535836	2.723359333	-1.354697855	0.183346376	0.999325995	-4.55990965	-0.452518512
lncRNA:LOC284454 & MiR.hp:hsa-mir-24-1 & MiR.hp:hsa-mir-24-2	-0.015911903	-0.440409631	0.408585826	8.531505794	-0.075830029	0.939943795	0.969758737	-6.328364051	-0.018536457	-0.083615255	-0.55650475	0.38927424	8.531505794	-0.357701149	0.722504628	0.999325995	-4.658629911	-0.097406995
lncRNA:LOC100506472	0.122256756	-0.588862653	0.833376166	5.042412157	0.347796189	0.729872173	0.905367002	-6.232211085	0.088528014	0.460364614	-0.331570137	1.252299364	5.042412157	1.175999172	0.246757227	0.999325995	-4.576020765	0.333357158
lncRNA:LOC646588_repeat14	-1.105252011	-1.908609564	-0.301894457	1.66813668	-2.783216015	0.00827054	0.129777554	-2.572045863	-1.059154754	0.305515987	-0.568293192	1.179325165	1.66813668	0.707313294	0.483596768	0.999325995	-4.611719482	0.29277369
MiR.hp:hsa-let-7a-1	-0.013604846	-0.529982497	0.502772805	13.48357706	-0.053299198	0.957766876	0.981873303	-6.458899795	-0.011409351	-0.337695358	-0.913228634	0.237837917	13.48357706	-1.186995672	0.242442765	0.999325995	-4.569529554	-0.283199463
MiR.hp:hsa-let-7a-3	-0.114455144	-0.646325736	0.417415447	2.868888132	-0.435335239	0.665730151	0.895109357	-6.05221565	-0.129163361	-0.294427552	-0.8876096	0.298754496	2.868888132	-1.004118414	0.321539971	0.999325995	-4.597106611	-0.332263371
MiR.hp:hsa-let-7f-1	0.143345692	-0.53537852	0.822069904	3.467548047	0.427253654	0.67155527	0.897649733	-6.113127363	0.119317191	-0.249355236	-1.006668743	0.507958271	3.467548047	-0.666096684	0.509288677	0.999325995	-4.627358336	-0.207556753
MiR.hp:hsa-let-7f-2	-0.259305574	-1.06414046	0.545529312	11.82875217	-0.651777767	0.518385183	0.828567146	-6.200666186	-0.146671344	-0.561052762	-1.458289538	0.336184014	11.82875217	-1.265001735	0.213412202	0.999325995	-4.556785845	-0.317348992
MiR.hp:hsa-mir-101-1	-0.530707521	-1.791001929	0.729586888	1.680238094	-0.851878613	0.399506606	0.754704247	-5.57171423	-0.32291528	-0.096132646	-1.50273512	1.310469828	1.680238094	-0.138259188	0.890750314	0.999325995	-4.62576746	-0.058493048
MiR.hp:hsa-mir-101-2	-0.208451756	-1.426052636	1.009149124	4.67459614	-0.346333967	0.730962027	0.905367002	-6.225968116	-0.088775925	-0.469879142	-1.827712808	0.887954523	4.67459614	-0.700058089	0.488065607	0.999325995	-4.630432146	-0.200113237
MiR.hp:hsa-mir-101-2 & MiR.hp:hsa-mir-101-1	-0.474072168	-1.745627566	0.79748323	9.078017438	-0.754229746	0.455262493	0.786595188	-6.060527894	-0.182463642	-0.756212975	-2.173816328	0.661390378	9.078017438	-1.079155119	0.287178543	0.999325995	-4.589186349	-0.29105563
MiR.hp:hsa-mir-10399	0.108343283	-0.395493827	0.612180392	5.386227584	0.435017093	0.665959075	0.895109357	-6.202492943	0.110270647	-0.025192702	-0.586311895	0.535926491	5.386227584	-0.09082682	0.928097267	0.999325995	-4.66220128	-0.025640865
MiR.hp:hsa-mir-103a-1	-0.149963208	-1.04524508	0.745318664	1.881960046	-0.338859304	0.736541972	0.908273681	-5.902486676	-0.1225796	-0.173884682	-1.171070485	0.823301122	1.881960046	-0.352760314	0.726176449	0.999325995	-4.62523381	-0.14213296
MiR.hp:hsa-mir-103a-2	-0.416287731	-1.062792818	0.230217356	2.227333149	-1.302615217	0.200381424	0.589838782	-5.234764993	-0.432467492	-0.232558639	-0.949348033	0.484230755	2.227333149	-0.656349848	0.515471182	0.999325995	-4.618830895	-0.241597443
MiR.hp:hsa-mir-103a-2 & MiR.hp:hsa-mir-103a-1	-0.121603331	-0.659885084	0.416678422	12.71078924	-0.457014833	0.650207729	0.890776178	-6.33474439	-0.100002033	-0.356388123	-0.956381669	0.243605423	12.71078924	-1.201631007	0.236786478	0.999325995	-4.567425867	-0.293080267
MiR.hp:hsa-mir-12136	0.242118679	-0.491395946	0.975633304	2.683349192	0.667750161	0.508243879	0.826332175	-5.906416359	0.202691959	-0.113576616	-0.929932105	0.702778873	2.683349192	-0.281451839	0.779858801	0.999325995	-4.63955932	-0.095081746
MiR.hp:hsa-mir-125b-1 & MiR.hp:hsa-mir-125b-2	0.460017428	-0.807179351	1.727214206	8.553383056	0.734386539	0.467126384	0.795316464	-6.066651329	0.179227351	0.058463935	-1.354355254	1.471283123	8.553383056	0.083713584	0.933714383	0.999325995	-4.667063348	0.022778129
MiR.hp:hsa-mir-1273c	-0.085830095	-0.571844212	0.400184022	6.548066961	-0.357260656	0.722831715	0.905367002	-6.2441167	-0.089512432	0.18373638	-0.357399644	0.724872404	6.548066961	0.686883671	0.496239232	0.999325995	-4.633357974	0.191619154
MiR.hp:hsa-mir-128-1	-0.421109573	-0.782534723	-0.059684424	6.653841337	-2.357063201	0.023559767	0.227887644	-3.737278702	-0.590220218	-0.000938714	-0.403313183	0.401435755	6.653841337	-0.004719513	0.996258559	0.999325995	-4.66434375	-0.001315685
MiR.hp:hsa-mir-128-1 & MiR.hp:hsa-mir-128-2	-0.16038221	-0.484267699	0.163503279	11.14304249	-1.001749617	0.322668402	0.703012209	-5.899783884	-0.229582304	0.101943321	-0.258607252	0.462493894	11.14304249	0.571988202	0.570627732	0.999325995	-4.651656669	0.145928794
MiR.hp:hsa-mir-128-2	-0.838209152	-1.278826254	-0.39759205	2.45888909	-3.848447189	0.000431709	0.034088996	-0.035939837	-1.199409256	0.007885465	-0.480348958	0.496119889	2.45888909	0.032673331	0.974102516	0.999325995	-4.641254015	0.011283461
MiR.hp:hsa-mir-1285-1	0.143612869	-0.271852042	0.55907778	2.297628996	0.699283836	0.48854387	0.809652518	-5.825263381	0.226557628	0.21525006	-0.246183795	0.676683915	2.297628996	0.943687732	0.351165993	0.999325995	-4.601235936	0.339569452
MiR.hp:hsa-mir-140	-0.379407673	-0.75402397	-0.004791377	5.104031631	-2.048867749	0.047278406	0.337889139	-4.32177884	-0.520323166	0.000572599	-0.416621884	0.417767082	5.104031631	0.002776558	0.997798851	0.999325995	-4.662505383	0.000785268
MiR.hp:hsa-mir-144	0.28615406	-0.742475072	1.314783192	1.703511482	0.562776008	0.576823509	0.85434419	-5.775406143	0.210595386	-0.071241213	-1.245496087	1.103013662	1.703511482	-0.122733583	0.902951309	0.999325995	-4.625320296	-0.052430047
MiR.hp:hsa-mir-16-2 & MiR.hp:hsa-mir-16-1	-0.344064501	-1.167966642	0.479837641	9.214351453	-0.84480936	0.403394197	0.754704247	-5.991126196	-0.204071344	-0.586213996	-1.504416793	0.331988801	9.214351453	-1.29155247	0.204149815	0.999325995	-4.556002771	-0.347694918
MiR.hp:hsa-mir-181a-1	-0.533992893	-1.272399502	0.204413716	3.709674924	-1.46296651	0.151526912	0.533112957	-5.208076012	-0.394943746	-0.638374211	-1.464388812	0.18764039	3.709674924	-1.563443145	0.126065096	0.999325995	-4.521775137	-0.472144678
MiR.hp:hsa-mir-181a-1 & MiR.hp:hsa-mir-181a-2	0.234123131	-0.356811532	0.825057794	10.56267855	0.801492275	0.427725797	0.769035007	-6.059864267	0.186834369	-0.409590949	-1.068523481	0.249341584	10.56267855	-1.2574881	0.216089759	0.999325995	-4.559955842	-0.326860768
MiR.hp:hsa-mir-181b-2 & MiR.hp:hsa-mir-181b-1	0.567177771	0.065633368	1.068722175	6.597950158	2.287727516	0.02768565	0.247993778	-3.876342657	0.573293483	0.084625558	-0.474199699	0.643450815	6.597950158	0.306351493	0.760974204	0.999325995	-4.657949315	0.085538051
MiR.hp:hsa-mir-191	0.049980644	-0.612555279	0.712516567	1.870066913	0.152611373	0.879495258	0.949424117	-5.955686921	0.054651995	-0.251654309	-0.99509158	0.491782963	1.870066913	-0.684785448	0.497547975	0.999325995	-4.61377773	-0.275174725
MiR.hp:hsa-mir-2110	0.176946305	-0.432978792	0.786871401	6.866199265	0.586893738	0.560673123	0.850503105	-6.140411761	0.146556381	0.48837151	-0.19071561	1.167458629	6.866199265	1.454853657	0.153749059	0.999325995	-4.530520579	0.404495371
MiR.hp:hsa-mir-218-2 & MiR.hp:hsa-mir-218-1	-3.232906947	-5.84615006	-0.619663833	-1.145463263	-2.502694691	0.016646006	0.181639281	-3.087198815	-1.921749474	-2.399091499	-5.362058482	0.563875483	-1.145463263	-1.638002207	0.109503146	0.999325995	-4.583363421	-1.426101309
MiR.hp:hsa-mir-222	-0.325452119	-1.009113292	0.358209054	6.404932166	-0.963031893	0.341492609	0.70771169	-5.850369295	-0.241905016	-0.410634302	-1.172139248	0.350870645	6.404932166	-1.090879997	0.282050814	0.999325995	-4.587648659	-0.305220005
MiR.hp:hsa-mir-223	-0.115881052	-1.148014388	0.916252284	2.602902225	-0.227128225	0.821515989	0.934012092	-6.088216685	-0.06964558	-0.491092113	-1.645019416	0.66283519	2.602902225	-0.860952106	0.394551272	0.999325995	-4.608570077	-0.295150884
MiR.hp:hsa-mir-26a-2	-0.353977546	-1.00336571	0.295410617	3.051727379	-1.102721465	0.276937926	0.669582794	-5.577420147	-0.320499842	-0.46866691	-1.192113265	0.254779445	3.051727379	-1.310546518	0.197712357	0.999325995	-4.56350958	-0.424342368
MiR.hp:hsa-mir-26a-2 & MiR.hp:hsa-mir-26a-1	-0.162571426	-0.678487875	0.353345023	12.64801268	-0.63746937	0.527561459	0.83228864	-6.234658852	-0.139795293	-0.101240774	-0.675888006	0.473406459	12.64801268	-0.356408965	0.723464287	0.999325995	-4.673004841	-0.087057019
MiR.hp:hsa-mir-30c-2	-0.018849061	-0.526032903	0.488334782	2.936299909	-0.07518285	0.940455357	0.969758737	-6.158576227	-0.021923643	0.161916284	-0.402221342	0.726053911	2.936299909	0.580630633	0.56484526	0.999325995	-4.630210317	0.188327414
MiR.hp:hsa-mir-30c-2 & MiR.hp:hsa-mir-30c-1	-0.1761569	-0.577162792	0.224848991	12.72993111	-0.888675873	0.379651218	0.748844233	-6.049644411	-0.194132946	0.178219482	-0.268223238	0.624662202	12.72993111	0.807576948	0.424255279	0.999325995	-4.630460347	0.196406004
MiR.hp:hsa-mir-30d	-0.291828608	-0.69184138	0.108184164	4.494156538	-1.475871301	0.14804469	0.527876521	-5.230468844	-0.380812498	-0.10112345	-0.546126944	0.343880044	4.494156538	-0.45970893	0.648289565	0.999325995	-4.647411865	-0.131957843
MiR.hp:hsa-mir-30e	-0.742318376	-1.505743672	0.02110692	3.015304109	-1.96706245	0.056352895	0.354959242	-4.357639405	-0.572409363	-0.597877975	-1.447848694	0.252092744	3.015304109	-1.422994012	0.162725355	0.999325995	-4.54926357	-0.461029879
MiR.hp:hsa-mir-3130-1 & MiR.hp:hsa-mir-3130-2	0.105112442	-0.736821626	0.947046511	1.813568528	0.252563464	0.801938182	0.930178022	-5.893072041	0.094753214	0.486736771	-0.440968408	1.414441951	1.813568528	1.061398962	0.295067821	0.999325995	-4.59224247	0.438767026
MiR.hp:hsa-mir-3158-1 & MiR.hp:hsa-mir-3158-2	-0.118638149	-0.474863896	0.237587597	8.558782171	-0.673741874	0.504467644	0.823160608	-6.108254116	-0.164476346	-0.252800505	-0.649779432	0.144178422	8.558782171	-1.288264284	0.205280162	0.999325995	-4.557153963	-0.350474982
MiR.hp:hsa-mir-3179-1 & MiR.hp:hsa-mir-3179-2 & MiR.hp:hsa-mir-3179-3 & MiR.hp:hsa-mir-3179-4	-0.369476108	-0.893142966	0.154190751	2.307995263	-1.427334467	0.161478806	0.551632437	-5.109738672	-0.456233563	-0.139923862	-0.723361445	0.44351372	2.307995263	-0.485167684	0.630284344	0.999325995	-4.62865367	-0.172779676
MiR.hp:hsa-mir-320a	-0.100902676	-0.56001912	0.358213768	2.112446199	-0.444604976	0.659074357	0.892544365	-5.929369755	-0.149711577	0.290503733	-0.218571162	0.799578628	2.112446199	1.154421801	0.255384922	0.999325995	-4.584300473	0.431026942
MiR.hp:hsa-mir-320b-2 & MiR.hp:hsa-mir-320b-1	-0.223600886	-0.67847472	0.231272949	6.640734906	-0.994436477	0.326169096	0.703012209	-5.824270145	-0.248823739	-0.127156946	-0.633853612	0.379539719	6.640734906	-0.507675875	0.61455323	0.999325995	-4.647378792	-0.141500633
MiR.hp:hsa-mir-320c-2 & MiR.hp:hsa-mir-320c-1	-0.318049496	-0.849671789	0.213572796	3.466052765	-1.21028043	0.233489523	0.616621957	-5.507027516	-0.333695747	-0.070366111	-0.663050607	0.522318386	3.466052765	-0.240178685	0.811455607	0.999325995	-4.649521452	-0.073827729
MiR.hp:hsa-mir-329-1 & MiR.hp:hsa-mir-329-2	-0.173306974	-1.219385979	0.872772031	2.759369421	-0.335155257	0.739312477	0.908273681	-6.053963055	-0.103277872	0.146830665	-1.009195537	1.302856868	2.759369421	0.256947011	0.798576745	0.999325995	-4.639494561	0.087499991
MiR.hp:hsa-mir-342	-0.22740918	-0.654052707	0.199234347	2.811690384	-1.078294312	0.287557567	0.680165681	-5.583567834	-0.320110514	-0.128519778	-0.604973263	0.347933707	2.811690384	-0.545687419	0.588403154	0.999325995	-4.630634931	-0.180909724
MiR.hp:hsa-mir-3615	-0.776377839	-1.415973765	-0.136781912	3.742714879	-2.455624306	0.018646727	0.195513698	-3.473784224	-0.665386503	-0.853206743	-1.566652398	-0.139761089	3.742714879	-2.419289634	0.020337972	0.999325995	-4.359865241	-0.731231912
MiR.hp:hsa-mir-3688-2 & MiR.hp:hsa-mir-3688-1	-0.48896991	-1.000528724	0.022588903	3.565767422	-1.933664152	0.060470239	0.36385218	-4.467454457	-0.527771973	0.152258286	-0.416326145	0.720842718	3.565767422	0.541726968	0.591102703	0.999325995	-4.637535643	0.164340698
MiR.hp:hsa-mir-3913-1 & MiR.hp:hsa-mir-3913-2	0.050843287	-0.704410937	0.80609751	2.576944794	0.136186775	0.892377459	0.950755361	-6.102415492	0.041844019	-0.177414464	-1.022453284	0.667624356	2.576944794	-0.424724042	0.673382829	0.999325995	-4.633509569	-0.146012081
MiR.hp:hsa-mir-423	-0.552606859	-1.115287509	0.010073791	2.303169978	-1.986775398	0.054038271	0.353250177	-4.242806714	-0.64185672	-0.514711167	-1.14222816	0.112805827	2.303169978	-1.6593293	0.105108616	0.999325995	-4.529755569	-0.597840609
MiR.hp:hsa-mir-4286	-0.251719367	-0.735440547	0.232001812	2.157788536	-1.052727604	0.298974955	0.682368234	-5.520426608	-0.345140856	0.044845608	-0.493307019	0.582998236	2.157788536	0.168581121	0.867001472	0.999325995	-4.635549832	0.061489316
MiR.hp:hsa-mir-4326	1.118298857	-1.764025856	4.00062357	4.075702425	0.784891197	0.437281514	0.771355965	-5.708227523	0.270513012	1.646405661	-1.43955588	4.732367202	4.075702425	1.079296637	0.287116265	0.999325995	-4.590425196	0.398260404
MiR.hp:hsa-mir-4435-1 & MiR.hp:hsa-mir-4435-2	-0.323123889	-1.163959529	0.517711752	2.285622119	-0.777414143	0.441626758	0.773214722	-5.761673008	-0.254191346	-0.183089775	-1.118729821	0.752550271	2.285622119	-0.39586743	0.694370312	0.999325995	-4.630492198	-0.144030937
MiR.hp:hsa-mir-450a-1 & MiR.hp:hsa-mir-450a-2	-0.691367151	-1.52896224	0.146227938	2.683946865	-1.669817858	0.103001339	0.470988969	-4.816227715	-0.502584657	-0.368980399	-1.302792029	0.564831231	2.683946865	-0.7993528	0.428950161	0.999325995	-4.613911503	-0.268227796
MiR.hp:hsa-mir-451a	-0.505635807	-1.137685186	0.126413572	8.948009623	-1.618382951	0.113677963	0.479089976	-5.079968272	-0.392497288	0.073573843	-0.629700787	0.776848472	8.948009623	0.211637669	0.833496975	0.999325995	-4.665532471	0.05711133
MiR.hp:hsa-mir-4732	0.179069128	-0.450706878	0.808845134	4.534429074	0.575213528	0.568466308	0.85434419	-6.117620532	0.148137457	0.139542999	-0.561386853	0.840472852	4.534429074	0.40274298	0.689346794	0.999325995	-4.650631758	0.11543891
MiR.hp:hsa-mir-484	-0.338868642	-0.839499096	0.161761811	2.03067742	-1.369331507	0.178766375	0.575421249	-5.123151487	-0.470791032	-0.285671104	-0.842237279	0.27089507	2.03067742	-1.038350527	0.305531726	0.999325995	-4.593705821	-0.396883563
MiR.hp:hsa-mir-486-1	0.393765375	-0.038833785	0.826364535	11.44978368	1.841392356	0.073215073	0.389305883	-4.782022959	0.418269145	0.209715079	-0.272054541	0.691484699	11.44978368	0.880612268	0.383947475	0.999325995	-4.618354444	0.222765516
MiR.hp:hsa-mir-486-1 & MiR.hp:hsa-mir-486-2	0.31700911	-0.052627999	0.686646218	17.82275108	1.734964771	0.090681528	0.444516444	-5.139090014	0.322708382	0.146854311	-0.264812552	0.558521174	17.82275108	0.721664385	0.474825554	0.999325995	-4.658267994	0.149494496
MiR.hp:hsa-mir-486-1 & MiR.hp:hsa-mir-486-2 & lncRNA:SVIL_antisense_RNA_1_SVIL-AS1	0.277288808	-0.157260632	0.711838248	5.711706147	1.29088522	0.204378808	0.594607575	-5.489790612	0.326474902	0.148750401	-0.335258117	0.632758918	5.711706147	0.62172685	0.537756045	0.999325995	-4.638072423	0.175136072
MiR.hp:hsa-mir-486-1 & MiR.hp:hsa-mir-486-2 & lncRNA:lnc-MARCH8-1:2	0.264548271	-0.217020108	0.74611665	3.596166485	1.111325931	0.273264102	0.665256746	-5.62248466	0.304340356	0.064076623	-0.472702308	0.600855553	3.596166485	0.241489713	0.810446713	0.999325995	-4.650209636	0.073714722
MiR.hp:hsa-mir-486-1 & MiR.hp:hsa-mir-486-2 & lncRNA:TIMM23B-AGAP6_readthrough_TIMM23B-AGAP6	-0.044218854	-0.497107957	0.40867025	2.763080292	-0.197519551	0.844451649	0.943327317	-6.127069899	-0.058519621	-0.061307152	-0.566298753	0.443684449	2.763080292	-0.245596103	0.807288787	0.999325995	-4.642424278	-0.081134426
MiR.hp:hsa-mir-486-2	0.184673261	-0.306410777	0.675757299	11.07329743	0.760751262	0.451402202	0.784950628	-6.105385724	0.174703061	0.367287103	-0.179223269	0.913797474	11.07329743	1.359570563	0.181811399	0.999325995	-4.540122856	0.347457887
MiR.hp:hsa-mir-550a-2 & MiR.hp:hsa-mir-550a-1	-0.05700294	-0.556137395	0.442131516	5.978009895	-0.231033089	0.818502512	0.934012092	-6.27387755	-0.058306833	0.408730132	-0.146836027	0.964296291	5.978009895	1.488316697	0.144746894	0.999325995	-4.525767293	0.418079486
MiR.hp:hsa-mir-550a-2 & MiR.hp:hsa-mir-550a-1 & MiR.hp:hsa-mir-550a-3	-0.313709662	-0.784452849	0.157033525	3.974702636	-1.348150367	0.185424616	0.578916543	-5.377232996	-0.356772037	0.134403629	-0.389224042	0.6580313	3.974702636	0.519257633	0.606529258	0.999325995	-4.64148626	0.152852979
MiR.hp:hsa-mir-6511a-1 & MiR.hp:hsa-mir-6511a-2 & MiR.hp:hsa-mir-6511a-3 & MiR.hp:hsa-mir-6511a-4	0.178014726	-0.22429741	0.580326863	5.868646773	0.895132406	0.376233434	0.746125854	-5.906812072	0.225984954	-0.111878058	-0.56008012	0.336324003	5.868646773	-0.504969972	0.616434888	0.999325995	-4.646660117	-0.142026216
MiR.hp:hsa-mir-6511b-1	0.145717261	-0.465442986	0.756877508	2.874981316	0.482336784	0.632275472	0.879920078	-6.038077141	0.142072615	-0.323424405	-1.006251495	0.359402685	2.874981316	-0.958200797	0.34389173	0.999325995	-4.601399164	-0.315334991
MiR.hp:hsa-mir-6511b-1 & MiR.hp:hsa-mir-6511b-2	0.293668872	-0.080867803	0.668205546	5.78969739	1.586200372	0.120807427	0.489372663	-5.09142082	0.40083971	-0.054389582	-0.471620998	0.362841833	5.78969739	-0.263714012	0.793395235	0.999325995	-4.658567232	-0.074238391
MiR.hp:hsa-mir-6800	0.144799613	-0.371970843	0.661570069	1.983854232	0.566844853	0.574082895	0.85434419	-5.856034159	0.193783277	-0.012982614	-0.592181708	0.56621648	1.983854232	-0.045344931	0.964064846	0.999325995	-4.632877388	-0.017374448
MiR.hp:hsa-mir-6859-1 & MiR.hp:hsa-mir-6859-2 & MiR.hp:hsa-mir-6859-3 & MiR.hp:hsa-mir-6859-4	0.517661432	0.07024888	0.965073984	3.749918107	2.340626558	0.02448434	0.231508182	-3.706854999	0.636439782	-0.025385336	-0.523845176	0.473074503	3.749918107	-0.103026094	0.918472675	0.999325995	-4.653738396	-0.031210048
MiR.hp:hsa-mir-7-1 & MiR.hp:hsa-mir-7-2 & MiR.hp:hsa-mir-7-3	-0.156696822	-1.063629639	0.750235996	9.533841988	-0.349526053	0.728583567	0.905367002	-6.290975411	-0.083657881	-0.229838175	-1.240579308	0.780902958	9.533841988	-0.460019992	0.648068248	0.999325995	-4.655203723	-0.122706859
MiR.hp:hsa-mir-92a-2	0.022739067	-0.344503043	0.389981177	9.947967611	0.125260649	0.900963678	0.954945062	-6.353741386	0.029676911	0.068508864	-0.340411917	0.477429644	9.947967611	0.338923799	0.736493763	0.999325995	-4.663475192	0.089411382
MiR.hp:hsa-mir-941-1 & MiR.hp:hsa-mir-941-2 & MiR.hp:hsa-mir-941-3 & MiR.hp:hsa-mir-941-4 & MiR.hp:hsa-mir-941-5	-0.049035376	-0.449265563	0.351194811	9.586314013	-0.247852983	0.80555457	0.931312543	-6.320840487	-0.05934018	-0.268901386	-0.71472839	0.176925617	9.586314013	-1.220172278	0.22976058	0.999325995	-4.567373432	-0.325411121
ReverseComplement_CACNA1G	-0.821365642	-1.738596197	0.095864913	1.728164197	-1.811559077	0.077796727	0.401886506	-4.417153024	-0.687661882	0.30302637	-0.703389987	1.309442727	1.728164197	0.609112089	0.545998722	0.999325995	-4.615561759	0.253699051
ReverseComplement_RPS20	0.30464174	-0.093649099	0.702932579	3.950301278	1.547332234	0.129898042	0.503667279	-5.106172085	0.410029223	-0.088744589	-0.53334096	0.355851782	3.950301278	-0.403803847	0.688572946	0.999325995	-4.647359244	-0.119444811
ReverseComplement_RPS20 & ReverseComplement_lncRNA:small_nucleolar_RNA_host_gene_17_SNHG17	0.128092682	-0.367672663	0.623858026	2.505197859	0.522688128	0.604161946	0.868124153	-5.978379319	0.160634079	0.107429557	-0.445156304	0.660015417	2.505197859	0.393295066	0.696253379	0.999325995	-4.634947972	0.134721576
ReverseComplement_SEC63	0.670056328	0.126808981	1.213303676	2.469937844	2.495216201	0.016950207	0.181639281	-3.28663785	0.78625332	-0.09150724	-0.699984054	0.516969573	2.469937844	-0.30423271	0.762575584	0.999325995	-4.635404003	-0.107375855
ReverseComplement_WDR37	0.313780143	-0.354199376	0.981759662	3.901407299	0.950291385	0.347843622	0.7162142	-5.803634953	0.254142517	0.105773299	-0.637935599	0.849482197	3.901407299	0.287718346	0.775092871	0.999325995	-4.651421682	0.085669833
ReverseComplement_ENSG00000053770.12 & PRKCE	0.003981402	-0.592957956	0.600920761	2.094972957	0.013492746	0.989303783	0.994940841	-6.020998982	0.004560783	-0.35697823	-1.027103274	0.313146815	2.094972957	-1.077656529	0.287838616	0.999325995	-4.590710095	-0.408926366
ReverseComplement_ENSG00000053770.12 & PRKCE & ReverseComplement_MAP3K6 & ReverseComplement_CLDN1 & ReverseComplement_ENSG00000266074.10 & ReverseComplement_ENSG00000204962.6	0.017970004	-0.51666698	0.552606988	2.560242413	0.067996047	0.946137821	0.974669214	-6.115094484	0.020763352	-0.132330853	-0.729078771	0.464417064	2.560242413	-0.448605592	0.656210465	0.999325995	-4.633193932	-0.152901023
ReverseComplement_ENSG00000054803.4 & NDUFV3 & ENSG00000134910.14	0.045747977	-0.44092687	0.532422825	3.481964491	0.190163638	0.850171882	0.944323979	-6.201504857	0.052199003	-0.068879091	-0.612288582	0.474530401	3.481964491	-0.256421636	0.798979416	0.999325995	-4.649370594	-0.078591887
ReverseComplement_IPO5	0.14043403	-0.495238627	0.776106686	1.852736514	0.446923622	0.657413888	0.892544365	-5.876145163	0.159206325	0.446640901	-0.259571688	1.15285349	1.852736514	1.279432913	0.208339421	0.999325995	-4.575306113	0.506344912
ReverseComplement_MYLK	0.046393802	-0.470858995	0.5636466	4.142764425	0.181447757	0.856960274	0.945013368	-6.250122896	0.047429869	-0.068286783	-0.644700382	0.508126817	4.142764425	-0.239660751	0.81185427	0.999325995	-4.655356502	-0.069811764
ReverseComplement_NLE1	0.411150619	0.015665748	0.806635491	6.395822706	2.103127277	0.041988349	0.317611872	-4.230883729	0.528126961	0.22643509	-0.214058708	0.666928889	6.395822706	1.039916368	0.304812841	0.999325995	-4.594430487	0.290858071
ReverseComplement_MLLT10	-0.133897637	-0.698163881	0.430368606	2.975256616	-0.480046522	0.633888371	0.879920078	-6.050530889	-0.139707423	-0.02454842	-0.653340978	0.604244138	2.975256616	-0.07897882	0.93745521	0.999325995	-4.646858745	-0.02561357
ReverseComplement_SSH1 & ReverseComplement_ENSG00000155252.13 & ReverseComplement_ENSG00000249967.1	-0.023510553	-0.878149463	0.831128357	1.774516175	-0.055651216	0.955905119	0.980914265	-5.938569428	-0.020509795	-0.427902072	-1.404313481	0.548509337	1.774516175	-0.8865557	0.380777852	0.999325995	-4.602489057	-0.373286999
ReverseComplement_FCN1	0.103792006	-0.302813633	0.510397645	5.137610898	0.516398523	0.608505556	0.869666092	-6.162222941	0.131188809	0.029732347	-0.423088897	0.482553591	5.137610898	0.132830216	0.895013843	0.999325995	-4.661321392	0.037580458
ReverseComplement_FCN1 & SHC1	0.0790085	-0.376708301	0.534725301	3.322694622	0.350730277	0.727686989	0.905367002	-6.137897337	0.098401184	0.040337005	-0.46710966	0.54778367	3.322694622	0.160808027	0.873078576	0.999325995	-4.649597196	0.050237747
ReverseComplement_WDR13	0.481674956	0.048992553	0.91435736	5.090155587	2.252056675	0.030051112	0.254593022	-3.934646884	0.573101213	0.442810268	-0.039047842	0.924668378	5.090155587	1.859058228	0.070611667	0.999325995	-4.456702685	0.526859655
ReverseComplement_WDR13 & PAGR1	0.11912786	-0.399969949	0.638225669	5.532437464	0.464257179	0.645056769	0.886618847	-6.189407675	0.117697093	0.466224824	-0.111738588	1.044188236	5.532437464	1.631884922	0.110791134	0.999325995	-4.500385286	0.460625301
ReverseComplement_WDR13 & PAGR1 & ENSG00000102445.20	-0.059969976	-0.602031966	0.482092014	3.366601783	-0.223809955	0.824078933	0.934012092	-6.173905845	-0.062778763	0.528459978	-0.072568021	1.129487977	3.366601783	1.778737579	0.083115213	0.999325995	-4.490901299	0.553211221
ReverseComplement_MGRN1	0.645977237	0.161417833	1.130536641	3.65253228	2.696898928	0.010298593	0.143502763	-2.948792713	0.735679555	0.348374695	-0.191417336	0.888166726	3.65253228	1.305613449	0.199369254	0.999325995	-4.56074484	0.39675104
ReverseComplement_RHOV	0.037471664	-0.603986456	0.678929784	2.947748313	0.118175965	0.906537635	0.954945062	-6.154713098	0.034452925	0.00564305	-0.70852481	0.719810909	2.947748313	0.015984831	0.98732837	0.999325995	-4.647078026	0.005188442
ReverseComplement_FZD3	0.86855049	0.066358784	1.670742196	2.321695615	2.190339247	0.034572511	0.276946584	-3.879320455	0.702105156	0.80410391	-0.086904778	1.695112597	2.321695615	1.825680252	0.075598662	0.999325995	-4.506885564	0.650008845
ReverseComplement_PLEKHJ1	0.072421817	-0.748873937	0.893717571	2.527647887	0.178387459	0.859346434	0.945013368	-6.089934565	0.055157912	0.673950806	-0.237359928	1.585261541	2.527647887	1.496084742	0.142718324	0.999325995	-4.544737635	0.513294491
ReverseComplement_PLEKHJ1 & ReverseComplement_PLEKHA1	0.191641909	-0.300944256	0.684228075	4.114947597	0.787050793	0.436031252	0.771355965	-5.957222956	0.206873412	0.517736258	-0.030098296	1.065570812	4.114947597	1.911849234	0.063297294	0.999325995	-4.453556773	0.558885405
ReverseComplement_PLEKHJ1 & ReverseComplement_PLEKHA1 & ENSG00000104643.10	-0.230297017	-0.98059348	0.519999447	1.421574757	-0.620940369	0.53826804	0.840161575	-5.649532599	-0.257907826	-0.023265212	-0.856075368	0.809544944	1.421574757	-0.056513926	0.955222297	0.999325995	-4.621471697	-0.026054529
ReverseComplement_ZNF419	0.819660203	-0.112318983	1.751639389	3.827369423	1.779189139	0.083040014	0.416774289	-4.74088713	0.477312225	0.609680108	-0.427737673	1.647097889	3.827369423	1.188893139	0.241703907	0.999325995	-4.575659356	0.355034644
ReverseComplement_PTPRZ1	0.300771625	-0.553266942	1.154810192	3.463750107	0.712449132	0.480447349	0.803132942	-5.968697884	0.195998427	0.127795119	-0.825313454	1.080903693	3.463750107	0.271247893	0.78763766	0.999325995	-4.648759305	0.083277944
ReverseComplement_PLEKHA1	0.052362144	-0.524986461	0.62971075	6.26577243	0.183473686	0.855381371	0.945013368	-6.286442751	0.046170049	0.404579799	-0.23816383	1.047323428	6.26577243	1.27338842	0.210452994	0.999325995	-4.561113267	0.356736136
ReverseComplement_CDH23	0.302840563	-0.24353063	0.849211756	3.392723664	1.121297191	0.269050176	0.664158827	-5.595501679	0.312629624	-0.238871872	-0.849448232	0.371704488	3.392723664	-0.79144276	0.433495213	0.999325995	-4.617663297	-0.2465932
ReverseComplement_DBX1	0.248344246	-0.392379247	0.88906774	1.686876264	0.784111704	0.437733314	0.771355965	-5.635270493	0.293329041	-0.089319079	-0.806487011	0.627848853	1.686876264	-0.251952026	0.802407355	0.999325995	-4.624984898	-0.105498235
ReverseComplement_OAS3	0.07949749	-0.464640787	0.623635766	1.95325897	0.295555211	0.76914501	0.920170011	-5.955463504	0.102438549	0.232045316	-0.374345023	0.838435655	1.95325897	0.774131993	0.443542246	0.999325995	-4.610629045	0.299008002
ReverseComplement_UHRF1BP1L	0.161919406	-0.463929694	0.787768505	1.673422565	0.52338799	0.603679516	0.868124153	-5.797439879	0.195472231	0.166675373	-0.533220479	0.866571225	1.673422565	0.481761954	0.632680122	0.999325995	-4.619805694	0.201213727
ReverseComplement_ZNF451 & ReverseComplement_ENSG00000168116.14	0.073630978	-0.312743753	0.460005709	2.824875982	0.385519487	0.701957188	0.900483384	-6.076507442	0.113859101	-0.042659585	-0.473761406	0.388442236	2.824875982	-0.20018487	0.842381082	0.999325995	-4.643646585	-0.065966555
ReverseComplement_ENSG00000114656.12 & ACAD9	0.241069441	-0.239847255	0.721986138	3.103616001	1.014067324	0.316829845	0.696105406	-5.683083292	0.289530601	0.015421074	-0.521942571	0.552784718	3.103616001	0.058055159	0.954002519	0.999325995	-4.648647261	0.018521106
ReverseComplement_QPCT	0.398695835	-0.066458837	0.863850506	2.429326623	1.733958879	0.090861957	0.444516444	-4.680757543	0.54590123	0.316594142	-0.20184794	0.835036224	2.429326623	1.235370171	0.224117457	0.999325995	-4.575272238	0.433486173
ReverseComplement_ENSG00000117298.16 & ReverseComplement_LTBP3 & ENSG00000285947.1 & ENSG00000259384.7 & ENSG00000007314.12	-1.365124234	-2.450138232	-0.280110235	1.875359427	-2.545255108	0.015007644	0.172301521	-3.10338216	-0.917173104	-0.382835876	-1.580650155	0.814978402	1.875359427	-0.646573091	0.521713105	0.999325995	-4.615890459	-0.257212318
ReverseComplement_ENSG00000117298.16 & ReverseComplement_lncRNA:LINC01770:14	-1.193584031	-2.044817448	-0.342350614	3.460672427	-2.836604699	0.007208911	0.121178364	-2.624872857	-0.783128947	-0.128299686	-1.073167011	0.816567639	3.460672427	-0.274694045	0.785008019	0.999325995	-4.64884348	-0.084179409
ReverseComplement_OSBPL9	1.038000442	0.236971042	1.839029843	2.357613906	2.621461989	0.012437895	0.159023847	-3.002311963	0.850253547	0.525286365	-0.364862032	1.415434762	2.357613906	1.193790713	0.239804441	0.999325995	-4.580068628	0.430275919
ReverseComplement_USP35	0.737732628	0.179717011	1.295748246	2.283570825	2.674527824	0.010894603	0.146923844	-2.888331045	0.866747862	0.362400206	-0.259268274	0.984068686	2.283570825	1.179299379	0.245456564	0.999325995	-4.58144973	0.425777025
ReverseComplement_PMFBP1	0.186634824	-0.274426871	0.647696518	4.334898342	0.818894815	0.41784558	0.761615266	-5.946831631	0.211960053	0.041299875	-0.47245758	0.555057331	4.334898342	0.162624168	0.871657983	0.999325995	-4.658424651	0.046904022
ReverseComplement_PMFBP1 & ReverseComplement_MYLK	0.155131575	-0.289637687	0.599900838	4.913518349	0.705602188	0.484648639	0.80608511	-6.046842527	0.179617909	-0.069520186	-0.564874506	0.425834134	4.913518349	-0.283915729	0.777983877	0.999325995	-4.657018489	-0.080493416
ReverseComplement_PMFBP1 & ReverseComplement_MYLK & ReverseComplement_ENSG00000150779.12	0.433820262	-0.059435984	0.927076508	3.666874516	1.779228481	0.083033465	0.416774289	-4.731296847	0.482732081	0.029984342	-0.520838573	0.580807256	3.666874516	0.110122738	0.912879402	0.999325995	-4.653634831	0.033364978
ReverseComplement_MOB3B	0.366574699	-0.083926618	0.817076016	4.048345173	1.646117774	0.107813428	0.471637817	-4.963543754	0.43453425	-0.030913957	-0.533917639	0.472089724	4.048345173	-0.124330569	0.901695146	0.999325995	-4.656555844	-0.036645118
ReverseComplement_MOB3B & TRPC4AP & ENSG00000082074.19	0.098710833	-0.632208545	0.829630212	1.825736546	0.273205744	0.78614338	0.926057664	-5.929187207	0.098037195	-0.006211807	-0.82513681	0.812713195	1.825736546	-0.015345051	0.9878355	0.999325995	-4.629592336	-0.006169416
ReverseComplement_POLR1B	-0.109010784	-0.734412541	0.516390974	3.035300378	-0.3526183	0.726282085	0.905367002	-6.107527953	-0.102063978	-0.44563729	-1.143330251	0.252055671	3.035300378	-1.292146232	0.203946206	0.999325995	-4.565622883	-0.417238672
ReverseComplement_STEAP4	0.146289725	-0.413061814	0.705641265	3.256004145	0.529082588	0.599760809	0.868124153	-6.052511359	0.149789697	0.050112062	-0.573609899	0.673834023	3.256004145	0.16253456	0.871728065	0.999325995	-4.648497894	0.05131099
ReverseComplement_DNAJC13 & ReverseComplement_ENSG00000078369.18	0.221318527	-0.302470886	0.74510794	1.877607969	0.854782334	0.397916571	0.754704247	-5.628009272	0.303269399	-0.206341546	-0.797246634	0.384563543	1.877607969	-0.706420724	0.484145299	0.999325995	-4.612912438	-0.28274667
ReverseComplement_SHF	0.210904436	-0.459773582	0.881582454	2.387620004	0.636159658	0.528405685	0.83228864	-5.889410272	0.200905266	0.032219527	-0.715898968	0.780338023	2.387620004	0.087125094	0.931019967	0.999325995	-4.639248857	0.030691971
ReverseComplement_SLC39A8 & ReverseComplement_ENSG00000140057.9	-0.058680056	-0.535674451	0.418314339	2.621865042	-0.248869529	0.804773766	0.931312543	-6.090249398	-0.075745465	-0.234540245	-0.766438274	0.297357785	2.621865042	-0.892038246	0.377868868	0.999325995	-4.606408771	-0.30274954
ReverseComplement_GNAL	0.362385998	-0.228239461	0.953011457	1.783129933	1.241234186	0.221967833	0.603112325	-5.21092688	0.461759785	0.021220706	-0.638295351	0.680736764	1.783129933	0.065092199	0.948434662	0.999325995	-4.627350641	0.027039866
ReverseComplement_RNF165	-0.033093638	-0.61472706	0.548539785	2.960635397	-0.115103794	0.908956206	0.954945062	-6.158058669	-0.033452328	-0.095330517	-0.744271628	0.553610595	2.960635397	-0.29718107	0.767912802	0.999325995	-4.642720067	-0.09636377
ReverseComplement_TMEM50B	0.102840324	-0.566398619	0.772079267	2.125917591	0.310868498	0.757563801	0.918387261	-5.980985749	0.104348297	-0.180050497	-0.936001189	0.575900195	2.125917591	-0.481831665	0.632631043	0.999325995	-4.624929771	-0.182690622
ReverseComplement_MAP3K6	0.449097417	-0.144048985	1.04224382	1.88241834	1.531697979	0.133706905	0.510328626	-4.871866322	0.551275049	0.088104463	-0.57368874	0.749897665	1.88241834	0.269320918	0.789109168	0.999325995	-4.627200236	0.108149791
ReverseComplement_FCGR2A	-0.372231199	-0.797307923	0.052845525	9.214186637	-1.771494993	0.084329178	0.41927042	-4.845064364	-0.427279468	0.19127752	-0.281920181	0.664475222	9.214186637	0.81774103	0.418496284	0.999325995	-4.622784608	0.219565037
ReverseComplement_ENSG00000144785.8	-1.02035386	-1.572447591	-0.468260129	2.950941023	-3.738802106	0.000595441	0.039410747	-0.349761131	-1.08592057	-0.528582974	-1.14348813	0.086322181	2.950941023	-1.738999746	0.089960772	0.999325995	-4.503988889	-0.562549079
ReverseComplement_ENSG00000145349.18	-0.214220928	-1.098163807	0.66972195	3.585287704	-0.490266454	0.626705134	0.879920078	-6.10216597	-0.134441188	-0.386295568	-1.3708709	0.598279765	3.585287704	-0.793716222	0.432185943	0.999325995	-4.618401756	-0.242432125
ReverseComplement_PCDH15	0.339627224	-0.364922822	1.044177271	2.319767635	0.975180774	0.335508783	0.706548766	-5.616635196	0.311966675	0.307310015	-0.477606833	1.092226863	2.319767635	0.792040784	0.433150584	0.999325995	-4.612211917	0.282281504
ReverseComplement_ZNF773 & ReverseComplement_ENSG00000268107.6	-0.449489311	-1.08136758	0.182388958	2.737327955	-1.439065069	0.158147332	0.545531025	-5.152961563	-0.429395584	-0.261792094	-0.966677835	0.443093647	2.737327955	-0.751332689	0.456983529	0.999325995	-4.617723273	-0.250089082
ReverseComplement_OBSCN	-0.327112221	-0.898432141	0.244207699	2.695016884	-1.158275541	0.253828225	0.641744405	-5.491269202	-0.346769246	0.000494768	-0.635233785	0.636223322	2.695016884	0.001574435	0.998751846	0.999325995	-4.644583276	0.0005245
ReverseComplement_FUT6	0.140543065	-0.529436745	0.810522874	3.318582792	0.42436757	0.673640529	0.897649733	-6.104035089	0.119799588	-0.014286869	-0.760384683	0.731810945	3.318582792	-0.038737872	0.969297922	0.999325995	-4.65025853	-0.012178196
ReverseComplement_FUT6 & CTSZ	0.104692123	-0.367483859	0.576868105	5.581233545	0.44854353	0.656254852	0.892544365	-6.197939471	0.113540666	-0.130659564	-0.656553655	0.395234527	5.581233545	-0.502617256	0.618073074	0.999325995	-4.646577613	-0.141702866
ReverseComplement_FUT6 & ReverseComplement_ZNF574 & ReverseComplement_ENSG00000143970.18 & ReverseComplement_ENSG00000224383.8	0.027356768	-0.512613626	0.567327162	2.185101636	0.102491848	0.918893918	0.958727743	-6.044066634	0.033628812	-0.201513222	-0.806630972	0.403604528	2.185101636	-0.673686953	0.504502187	0.999325995	-4.61797105	-0.247713845
ReverseComplement_C1orf52	-0.71425997	-1.613440677	0.184920737	2.440557336	-1.606955364	0.116169102	0.480558904	-4.86195393	-0.512659057	-1.49432397	-2.509133527	-0.479514412	2.440557336	-2.978891578	0.004967658	0.999325995	-4.332622247	-1.072548861
ReverseComplement_QSOX2	-0.335245614	-1.028916964	0.358425736	2.164238654	-0.977695981	0.334278756	0.706548766	-5.601400378	-0.317297485	-0.130252762	-0.903571245	0.64306572	2.164238654	-0.340739934	0.73513668	0.999325995	-4.632554184	-0.123279387
ReverseComplement_TMEM130 & SELENON & ReverseComplement_ENSG00000175513.9	0.195436933	-0.270087248	0.660961113	3.097089287	0.849295604	0.400924357	0.754704247	-5.825333227	0.24383805	0.005004583	-0.513913328	0.523922495	3.097089287	0.019510291	0.984533968	0.999325995	-4.648482491	0.006243998
ReverseComplement_MS4A15 & ReverseComplement_lncRNA:LINC00891	-0.538952327	-0.969128862	-0.108775791	3.428985609	-2.53453397	0.015405844	0.173561588	-3.290436556	-0.703150615	0.077639366	-0.400647224	0.555925956	3.428985609	0.328388739	0.744382674	0.999325995	-4.646393562	0.101293129
ReverseComplement_LTBP3 & TNFRSF14	-1.063808386	-2.108267028	-0.019349744	2.461822033	-2.060471655	0.046100476	0.33438633	-4.143086455	-0.638691522	-0.29481586	-1.453317454	0.863685734	2.461822033	-0.514812034	0.609603466	0.999325995	-4.629682384	-0.177002168
ReverseComplement_ADAL	0.146184101	-0.289181551	0.581549753	7.411205851	0.679266913	0.500999194	0.818762572	-6.088035047	0.16872647	0.08477817	-0.400099456	0.569655796	7.411205851	0.353709214	0.725470755	0.999325995	-4.656961854	0.097851416
ReverseComplement_FASN & ReverseComplement_ENSG00000141255.13	0.738400074	-0.157278853	1.634079001	1.991598173	1.667761169	0.103411779	0.470988969	-4.711954338	0.573570699	0.843422865	-0.150077618	1.836923347	1.991598173	1.717401234	0.09387529	0.999325995	-4.529709953	0.655149775
ReverseComplement_ENSG00000172554.12 & USP36 & ENSG00000130703.17 & ReverseComplement_lncRNA:small_nucleolar_RNA_host_gene_20_SNHG20 & ReverseComplement_ENSG00000129657.16 & ReverseComplement_ENSG00000127561.15	-0.130141938	-0.706072231	0.445788356	2.285098167	-0.457132215	0.650124104	0.890776178	-5.979262811	-0.145083951	0.046931102	-0.594433737	0.688295942	2.285098167	0.148030119	0.883085268	0.999325995	-4.638350539	0.052319413
ReverseComplement_GVQW3 & ReverseComplement_ENSG00000188315.8	0.441973442	-0.225632802	1.109579687	3.092870527	1.339276555	0.188270086	0.578916543	-5.304685461	0.389399272	-0.254155028	-0.997551197	0.48924114	3.092870527	-0.691628483	0.493286759	0.999325995	-4.623292716	-0.223922466
ReverseComplement_CLK3	0.466074669	-0.078081493	1.010230831	2.655094776	1.732712191	0.091085995	0.444516444	-4.709340853	0.527825302	0.270275763	-0.336189891	0.876741416	2.655094776	0.901561534	0.372849824	0.999325995	-4.605633774	0.306084831
ReverseComplement_DDX60L	-0.422374193	-0.877050534	0.032302148	5.152244996	-1.879271386	0.067730037	0.379493581	-4.62240461	-0.476545639	-0.231124955	-0.737486559	0.275236649	5.152244996	-0.923380194	0.361513393	0.999325995	-4.608527404	-0.2607678
ReverseComplement_RBM43	-0.051601523	-0.452498115	0.349295068	6.69141569	-0.260390204	0.795939116	0.928969117	-6.275135669	-0.065146196	0.053523597	-0.393009061	0.500056254	6.69141569	0.242485931	0.809680297	0.999325995	-4.660499484	0.067572787
ReverseComplement_RBM43 & ReverseComplement_C6orf89	-0.291070091	-0.796216842	0.21407666	4.7638521	-1.165666995	0.250861717	0.639400957	-5.628094994	-0.297479631	-0.283898173	-0.846623223	0.278826877	4.7638521	-1.02061238	0.313756978	0.999325995	-4.596741421	-0.290149784
ReverseComplement_RBM43 & ReverseComplement_C6orf89 & KRTAP1-4	0.182086618	-0.506354734	0.870527969	1.639968079	0.535063792	0.595657805	0.868124153	-5.765646617	0.205617548	-0.025125853	-0.794922753	0.744671048	1.639968079	-0.066029671	0.947693105	0.999325995	-4.625301211	-0.028372849
ReverseComplement_RBM43 & ReverseComplement_C6orf89 & ReverseComplement_lncRNA:LINC01733 & LMCD1	-0.327649596	-0.890874514	0.235575323	2.388567529	-1.176853106	0.246420198	0.635053915	-5.428441417	-0.369558746	-0.316002007	-0.945385079	0.313381065	2.388567529	-1.015708917	0.316057205	0.999325995	-4.595696987	-0.356421333
ReverseComplement_RBM43 & ReverseComplement_C6orf89 & ReverseComplement_lncRNA:long_intergenic_non-protein_coding_RNA_lncRNA	0.036310364	-0.407406743	0.480027471	6.243275462	0.165546085	0.869373352	0.947926041	-6.289460184	0.041662288	-0.253321119	-0.747640455	0.240998217	6.243275462	-1.036712374	0.306285061	0.999325995	-4.594828253	-0.290659094
ReverseComplement_TOR3A	-0.253662393	-0.613002504	0.105677718	5.19933921	-1.428054788	0.161272661	0.551632437	-5.310687572	-0.362319265	-0.122154338	-0.52233912	0.278030444	5.19933921	-0.61750831	0.540505263	0.999325995	-4.638151061	-0.174479431
ReverseComplement_TOR3A & KIF5C	-0.469536857	-1.229481703	0.290407989	1.477482386	-1.249919654	0.218812173	0.603112325	-5.129129532	-0.507924943	-0.177310407	-1.027630398	0.673009585	1.477482386	-0.421838602	0.675469909	0.999325995	-4.617474556	-0.191806834
ReverseComplement_NUGGC	0.147748275	-0.406088018	0.701584568	2.561310758	0.539678964	0.592500994	0.866655459	-5.977516178	0.16446882	-0.373334652	-0.994668977	0.247999674	2.561310758	-1.215534913	0.231503219	0.999325995	-4.576492356	-0.415584612
ReverseComplement_ZNF699 & ReverseComplement_ENSG00000172954.14	0.216752306	-0.590537887	1.024042499	1.898869923	0.543160942	0.590124584	0.865570547	-5.847228588	0.190041585	0.321473682	-0.578468656	1.221416021	1.898869923	0.722645368	0.47422932	0.999325995	-4.613036405	0.281857984
ReverseComplement_SRGAP3	0.062401342	-0.240873144	0.365675828	6.718013021	0.416248359	0.679520786	0.897649733	-6.223266189	0.104107926	0.14299977	-0.194734688	0.480734227	6.718013021	0.85655341	0.396948704	0.999325995	-4.616578782	0.238575151
ReverseComplement_SRGAP3 & ReverseComplement_ENSG00000158062.20	-0.023784973	-0.482653061	0.435083115	2.582016649	-0.104859863	0.917026963	0.958601877	-6.111896333	-0.032023033	-0.029847591	-0.541536567	0.481841385	2.582016649	-0.118004265	0.906672783	0.999325995	-4.641906703	-0.040185473
ReverseComplement_ENTPD4	0.926915423	0.040956	1.812874847	5.26581187	2.116512118	0.040766228	0.310585865	-4.191056109	0.541164581	0.589237718	-0.397317682	1.575793119	5.26581187	1.208268751	0.234253294	0.999325995	-4.571536522	0.344016913
ReverseComplement_PDCD1LG2	0.600710089	-0.033796765	1.235216942	3.272653002	1.915239504	0.062850626	0.371836947	-4.475381926	0.538226515	0.270912943	-0.437131407	0.978957293	3.272653002	0.77404066	0.443595619	0.999325995	-4.618792074	0.242733611
ReverseComplement_C6orf89	0.276680126	-0.265057352	0.818417605	2.155729507	1.033198023	0.307905511	0.68863145	-5.519229649	0.346614395	-0.203454324	-0.813145266	0.406236618	2.155729507	-0.675074439	0.503629898	0.999325995	-4.616733398	-0.25487988
ReverseComplement_C6orf89 & ReverseComplement_lncRNA:LINC01715 & PHACTR1 & ReverseComplement_ENSG00000086712.13 & ReverseComplement_ENSG00000153029.16	-0.292358061	-1.046676097	0.461959975	2.513524326	-0.784070409	0.437757257	0.771355965	-5.809300093	-0.242093337	-0.413596826	-1.257062108	0.429868456	2.513524326	-0.991983545	0.327349003	0.999325995	-4.597830298	-0.342487685
ReverseComplement_ENSG00000198842.10 & ENSG00000160208.13 & EDEM1 & ENSG00000255346.10	0.332756855	-0.172922125	0.838435834	3.193680023	1.331210063	0.190885612	0.578916543	-5.337399893	0.377273027	0.051500718	-0.514235168	0.617236604	3.193680023	0.184159461	0.85484705	0.999325995	-4.647665125	0.058390478
ReverseComplement_SAMD13	0.190545838	-0.239804574	0.620896251	3.934322313	0.895718877	0.375923964	0.746125854	-5.862144273	0.237033933	-0.011351093	-0.490881066	0.46817888	3.934322313	-0.047886866	0.962051939	0.999325995	-4.657294997	-0.014120457
ReverseComplement_ENSG00000230989.7 & ENSG00000183696.14 & TMEM230 & ReverseComplement_ENSG00000162695.12 & ReverseComplement_ENSG00000158019.21	-0.570406	-1.050000803	-0.090811196	2.426028638	-2.406046957	0.020988151	0.211680498	-3.481815942	-0.744393605	-0.587754987	-1.125130893	-0.050379081	2.426028638	-2.212649453	0.032872686	0.999325995	-4.444638494	-0.767034452
ReverseComplement_ZNF853	0.45298485	-0.036626649	0.942596349	2.23308179	1.871658243	0.068803369	0.379493581	-4.427310702	0.613707869	0.229874399	-0.316163926	0.775912725	2.23308179	0.851651594	0.399631085	0.999325995	-4.607476259	0.311435863
ReverseComplement_CEBPA	0.681248163	-0.018622615	1.381118941	1.680440183	1.969164357	0.056102078	0.354959242	-4.166543195	0.739235636	0.715366477	-0.061307853	1.492040807	1.680440183	1.863305715	0.069997612	0.999325995	-4.525140721	0.776258082
ReverseComplement_CEBPA & ReverseComplement_ENSG00000134690.11 & BAG2	0.55642335	-0.140122984	1.252969683	2.065649259	1.616031487	0.114186965	0.479089976	-4.806576878	0.543109537	0.365094639	-0.410656228	1.140845507	2.065649259	0.952089267	0.346942695	0.999325995	-4.600093489	0.356358842
ReverseComplement_ENSG00000261796.1 & ReverseComplement_RAB43 & FLNC	0.295867186	-0.20870525	0.800439622	6.963825263	1.186226883	0.242742595	0.631607884	-5.625851457	0.295944291	-0.091085488	-0.653121166	0.47095019	6.963825263	-0.327853472	0.744784249	0.999325995	-4.657606334	-0.091109226
ReverseComplement_ENSG00000261796.1 & ReverseComplement_RAB43 & NTN5	0.465879771	-0.060937928	0.992697471	1.876663221	1.788990271	0.081421885	0.412563522	-4.479698762	0.654061264	-0.065612336	-0.652001604	0.520776932	1.876663221	-0.226357021	0.822111472	0.999325995	-4.627092534	-0.09211494
ReverseComplement_ENSG00000273274.2 & DISP2 & ENSG00000140832.11	0.224811612	-0.509450807	0.95907403	3.114612292	0.619386766	0.539280174	0.840161575	-5.98729045	0.178107203	-0.20816237	-1.028245242	0.611920503	3.114612292	-0.513498246	0.610513349	0.999325995	-4.634626411	-0.164916826
ReverseComplement_AATF	-0.717015603	-1.276781352	-0.157249854	1.976757312	-2.591294467	0.01340253	0.161760425	-3.039108357	-0.881079889	-0.442361522	-1.067008882	0.182285837	1.976757312	-1.43263949	0.159965428	0.999325995	-4.55933901	-0.543580697
ReverseComplement_OR1S1	0.254189487	-0.295127994	0.803506968	1.662206931	0.936113801	0.355002163	0.725766969	-5.504224584	0.353754694	-0.063622775	-0.680638092	0.553392542	1.662206931	-0.208598483	0.835852416	0.999325995	-4.624819451	-0.088543612
ReverseComplement_lncRNA:lnc-NPIPA1-1:1	-0.195850721	-0.530560911	0.138859468	4.277152147	-1.183724741	0.243720313	0.631666945	-5.592749491	-0.307086052	-0.146998723	-0.519984721	0.225987275	4.277152147	-0.797288532	0.430133491	0.999325995	-4.620836214	-0.230488084
ReverseComplement_lncRNA:KRT73_antisense_RNA_1_KRT73-AS1	0.105548379	-0.439627808	0.650724567	1.796643855	0.391659959	0.697451351	0.899635786	-5.8571384	0.14587579	-0.238728812	-0.850761668	0.373304044	1.796643855	-0.789086442	0.43485471	0.999325995	-4.607608485	-0.329941153
ReverseComplement_lncRNA:WEE2_antisense_RNA_1_WEE2-AS1	0.372383928	-0.087447448	0.832215304	5.754821434	1.638275021	0.109445993	0.473074722	-5.012809902	0.414349121	0.077181025	-0.435002435	0.589364485	5.754821434	0.304845279	0.762112495	0.999325995	-4.656965144	0.085878813
ReverseComplement_lncRNA:WEE2_antisense_RNA_1_WEE2-AS1 & ReverseComplement_ENSG00000145349.18	-0.30399845	-0.933758462	0.325761561	4.016214281	-0.976541653	0.334842889	0.706548766	-5.791653656	-0.257701619	-0.369386739	-1.070863932	0.332090454	4.016214281	-1.065276208	0.293332361	0.999325995	-4.591061415	-0.31313173
ReverseComplement_lncRNA:LINC00665	-0.413377366	-1.078979117	0.252224385	2.535776166	-1.256396506	0.21648084	0.603112325	-5.359587337	-0.384840625	-0.097550267	-0.838440538	0.643340004	2.535776166	-0.266360028	0.791371733	0.999325995	-4.639163788	-0.090816065
ReverseComplement_lncRNA:lncRNA_AL357153.1	0.247687783	-0.34341705	0.838792617	1.891652657	0.847685118	0.4018099	0.754704247	-5.641993271	0.297974937	0.180256812	-0.476978936	0.83749256	1.891652657	0.554836459	0.582189656	0.999325995	-4.620528414	0.2168537
ReverseComplement_lncRNA:LINC02102	0.071031215	-0.62920895	0.77127138	1.781527252	0.205209144	0.838481038	0.938892351	-5.938861262	0.074105327	-0.037782877	-0.82131626	0.745750507	1.781527252	-0.097551061	0.922790744	0.999325995	-4.6289442	-0.039418056
ReverseComplement_lncRNA:FOXF1_adjacent_non-coding_developmental_regulatory_RNA_FENDRR & KLHDC7A & ReverseComplement_ENSG00000072736.19 & ReverseComplement_ENSG00000197930.13 & ENSG00000166343.10 & ReverseComplement_ENSG00000113231.14 & ReverseComplement_ENSG00000145362.21 & ENSG00000175857.9 & ENSG00000109685.19 & ENSG00000108557.19 & ReverseComplement_ENSG00000184956.16 & ReverseComplement_ENSG…	-1.756265569	-2.823149459	-0.68938168	1.595322542	-3.330178502	0.001911395	0.072154633	-1.311948401	-1.273581609	0.113187226	-1.027128485	1.253502937	1.595322542	0.200801425	0.841902269	0.999325995	-4.627179112	0.082079369
ReverseComplement_lncRNA:lnc-SEPT7-5:1	0.679185296	0.011017474	1.347353117	2.477314287	2.056350783	0.046515819	0.335103759	-4.14554549	0.641653781	0.158938366	-0.587624443	0.905501176	2.477314287	0.430682153	0.669081514	0.999325995	-4.632258258	0.150155494
ReverseComplement_lncRNA:GRIK1_antisense_RNA_1_GRIK1-AS1	0.002467937	-0.559825452	0.564761326	2.097824493	0.00887903	0.992961128	0.99767157	-6.027541054	0.002980667	-0.254552897	-0.888466835	0.379361042	2.097824493	-0.812348204	0.421545898	0.999325995	-4.609034918	-0.307438009
ReverseComplement_lncRNA:SNAP25_antisense_RNA_1_SNAP25-AS1	-0.168076465	-0.738082992	0.401930061	2.070867104	-0.596515264	0.554294146	0.848204089	-5.865825697	-0.19819718	0.232594444	-0.401042977	0.866231866	2.070867104	0.742596677	0.462196207	0.999325995	-4.613960485	0.274277323
ReverseComplement_lncRNA:ITPKB_intronic_transcript_1_ITPKB-IT1	0.163558137	-0.422990001	0.750106276	2.404882593	0.564108934	0.575924997	0.85434419	-5.935813076	0.177254922	0.352221592	-0.300423451	1.004866634	2.404882593	1.091775677	0.281661769	0.999325995	-4.588995326	0.381717545
ReverseComplement_lncRNA:CSNK1G2_antisense_RNA_1_CSNK1G2-AS1	0.256142447	-0.24800185	0.760286744	2.350242573	1.027829735	0.310392163	0.68863145	-5.572072243	0.326850064	-0.015169508	-0.578621527	0.548282511	2.350242573	-0.054463938	0.956844887	0.999325995	-4.638704921	-0.019357021
ReverseComplement_lncRNA:LINC01160	0.472489477	-0.126219279	1.071198233	2.493319162	1.596507685	0.118485457	0.485168218	-4.894945723	0.498454297	-0.065371605	-0.735049042	0.604305833	2.493319162	-0.197477655	0.844484206	0.999325995	-4.638598581	-0.068963985
ReverseComplement_lncRNA:LINC00434	-0.106762084	-0.462066578	0.248542409	5.703658591	-0.607870163	0.546813722	0.84413372	-6.116207416	-0.153694673	0.22252744	-0.173152265	0.618207146	5.703658591	1.137717084	0.262212398	0.999325995	-4.581266389	0.320350453
ReverseComplement_lncRNA:LOC101927974	0.533039043	-0.111309385	1.177387471	1.576138698	1.673527025	0.102264527	0.47086145	-4.607407759	0.653724455	0.364253239	-0.354583851	1.083090329	1.576138698	1.025102819	0.311660563	0.999325995	-4.594532589	0.446723844
ReverseComplement_lncRNA:LOC107985544	-0.142282415	-0.680990675	0.396425845	5.029085913	-0.53430849	0.596175194	0.868124153	-6.153836329	-0.135614879	-0.31536083	-0.915417469	0.28469581	5.029085913	-1.063187806	0.294266246	0.999325995	-4.591350778	-0.300582617
ReverseComplement_lncRNA:LINC02558	0.202944665	-0.220653106	0.626542437	4.170173871	0.96921127	0.338440194	0.706548766	-5.808336364	0.253088546	0.012337034	-0.45975554	0.484429609	4.170173871	0.052866199	0.958109646	0.999325995	-4.658818043	0.015385288
ReverseComplement_lncRNA:LINC02558 & ReverseComplement_lncRNA:lncRNA_AL357153.1	0.16131258	-0.418407284	0.741032444	3.42359662	0.562917225	0.576728283	0.85434419	-6.062366997	0.1547473	0.377233903	-0.268027109	1.022494915	3.42359662	1.182686867	0.244126707	0.999325995	-4.577107679	0.361880816
ReverseComplement_lncRNA:LINC01715	-0.070923714	-0.582275183	0.440427755	3.790452479	-0.280586289	0.780517767	0.925113004	-6.198279614	-0.075608857	-0.23312435	-0.803107565	0.336858865	3.790452479	-0.827408646	0.413063186	0.999325995	-4.616136684	-0.248524289
ReverseComplement_lncRNA:long_intergenic_non-protein_coding_RNA_lncRNA	-0.053981474	-0.500765824	0.392802876	4.525303723	-0.244422549	0.808190951	0.932324856	-6.252856504	-0.062839594	-0.281451663	-0.779231963	0.216328637	4.525303723	-1.143827667	0.259699861	0.999325995	-4.580713455	-0.327636631
ReverseComplement_MiR.hp:hsa-mir-486-1	0.329130604	-0.063864256	0.722125465	5.821121403	1.694243698	0.098228977	0.461455379	-4.927122159	0.428297876	0.151389776	-0.286315629	0.58909518	5.821121403	0.699695562	0.488289511	0.999325995	-4.631537713	0.197003617
RNA45SN1 & RNA45SN2 & RNA28SN1 & RNA28SN2	0.17708701	-0.533530747	0.887704766	2.285714296	0.504133006	0.617017437	0.875900088	-5.931080887	0.164574676	0.298641485	-0.488850151	1.086133121	2.285714296	0.767182467	0.447614279	0.999325995	-4.613262004	0.277540547
RNA45SN2 & RNA45SN3 & RNA28SN2 & RNA28SN3	0.205753936	-0.480611903	0.892119776	5.057828029	0.606438793	0.547753818	0.844354139	-6.110935638	0.154319919	-0.043216932	-0.807574167	0.721140304	5.057828029	-0.11438051	0.90952574	0.999325995	-4.661412485	-0.032413637
RNA45SN4 & RNA28SN4	-0.155547832	-1.392397087	1.081301423	3.477269818	-0.254414391	0.800518367	0.929953827	-6.171319266	-0.071020805	-0.74702154	-2.125154884	0.631111804	3.477269818	-1.096570017	0.279585742	0.999325995	-4.587611928	-0.341078819
RNA45SN4 & RNA45SN2 & RNA28SN4 & RNA28SN2	0.230862165	-0.231387562	0.693111892	3.594955738	1.010347065	0.3185856	0.698513769	-5.720988112	0.277899513	0.589158491	0.076074936	1.102242047	3.594955738	2.322942866	0.025515416	0.999325995	-4.383976679	0.709197446
RNA45SN4 & RNA45SN2 & RNA45SN3 & RNA18SN2-4	-0.156391551	-0.740634448	0.427851346	2.277242767	-0.541519784	0.591244087	0.866013124	-5.931055153	-0.173248739	-0.327475834	-0.980668329	0.32571666	2.277242767	-1.014220896	0.31675751	0.999325995	-4.595732042	-0.362773916
RNA45SN5 & RNA45SN1 & RNA45SN2 & RNA45SN3	0.523679491	0.109832973	0.937526009	2.36493173	2.559886695	0.014479395	0.170374216	-3.144357908	0.815330467	0.38971492	-0.071202859	0.850632698	2.36493173	1.710480216	0.095159298	0.999325995	-4.521424682	0.606757479
RNA45SN5 & RNA45SN1 & RNA45SN2 & RNA45SN3 & RNA28SN5 & RNA28SN1 & RNA28SN2 & RNA28SN3	0.356580294	-0.09382236	0.806982949	6.370975333	1.601588274	0.117354381	0.483573111	-5.073523448	0.402496755	0.475073851	-0.026329047	0.976476748	6.370975333	1.916764555	0.062650586	0.999325995	-4.441456801	0.536248599
RNA45SN5 & RNA45SN1 & RNA45SN2 & RNA45SN3 & RNA28SN5 & RNA28SN1 & RNA28SN2 & RNA28SN3 & lncRNA:lnc-PIK3AP1-6:4	0.26883051	-0.352992042	0.890653062	2.335437161	0.874594154	0.387173969	0.754704247	-5.698711133	0.281744006	0.31437723	-0.375136407	1.003890868	2.335437161	0.922364769	0.362035952	0.999325995	-4.602965906	0.329478601
RNA45SN5 & RNA45SN1 & RNA45SN3 & RNA28SN5 & RNA28SN1 & RNA28SN3	-0.418825263	-1.322026141	0.484375615	2.782537732	-0.938086749	0.354000233	0.725766969	-5.730647648	-0.274766816	0.557900225	-0.44389106	1.55969151	2.782537732	1.126610435	0.266823782	0.999325995	-4.584774645	0.366005783
RNA45SN5 & RNA45SN1 & RNA45SN4 & RNA28SN5 & RNA28SN1 & RNA28SN4	0.345475682	-0.085742334	0.776693699	7.179536016	1.620746412	0.113168238	0.479089976	-5.053309358	0.403442491	0.140385028	-0.339892654	0.620662709	7.179536016	0.59132041	0.557733698	0.999325995	-4.641846352	0.163940006
RNA45SN5 & RNA45SN1 & RNA45SN4 & RNA45SN2 & RNA28SN5 & RNA28SN1 & RNA28SN4 & RNA28SN2	0.109866683	-0.307001759	0.526735125	8.043654845	0.533164808	0.596959034	0.868124153	-6.183689143	0.131256755	0.250770736	-0.213403003	0.714944474	8.043654845	1.092926032	0.281162658	0.999325995	-4.587270697	0.299593581
RNA45SN5 & RNA45SN1 & RNA45SN4 & RNA45SN2 & RNA45SN3	-0.378100772	-0.769466834	0.013265291	10.91483672	-1.954424434	0.057881502	0.358459127	-4.574835331	-0.449985006	-0.157323414	-0.593426766	0.278779937	10.91483672	-0.729790863	0.469899259	0.999325995	-4.635655894	-0.187233623
RNA45SN5 & RNA45SN1 & RNA45SN4 & RNA45SN2 & RNA45SN3 & RNA18SN2-4 & RNA18SN1,_RNA18SN5	-0.186258968	-0.543759748	0.171241813	12.04080988	-1.053985605	0.298405912	0.682368234	-5.874995729	-0.234662398	0.106997968	-0.29109748	0.505093416	12.04080988	0.543729379	0.589737067	0.999325995	-4.657348646	0.134803709
RNA45SN5 & RNA45SN1 & RNA45SN4 & RNA45SN2 & RNA45SN3 & RNA28SN5 & RNA28SN1 & RNA28SN4 & RNA28SN2 & RNA28SN3	-0.181621357	-0.580167544	0.21692483	15.67289175	-0.921897718	0.362276471	0.734963186	-6.109069704	-0.183544367	-0.177968781	-0.621952929	0.266015367	15.67289175	-0.810906617	0.422363397	0.999325995	-4.637374831	-0.179853118
RNA45SN5 & RNA45SN1 & RNA45SN4 & RNA45SN2 & RNA45SN3 & RNA28SN5 & RNA28SN1 & RNA28SN4 & RNA28SN2 & RNA28SN3 & lncRNA:LOC101928009	-0.213084628	-1.035117334	0.608948078	1.544562173	-0.524393749	0.602986539	0.868124153	-5.733485656	-0.210051778	-0.490483718	-1.411478305	0.430510868	1.544562173	-1.077362861	0.287968091	0.999325995	-4.591628776	-0.483502625
RNA45SN5 & RNA45SN1 & RNA45SN4 & RNA45SN2 & RNA45SN3 & RNA28SN5 & RNA28SN1 & RNA28SN4 & RNA28SN2 & RNA28SN3 & lncRNA:LOC105369147	0.112821157	-0.804851743	1.030494056	1.605507009	0.24871222	0.804894581	0.931312543	-5.867409709	0.096032608	0.096069801	-0.923230786	1.115370387	1.605507009	0.190668565	0.849778966	0.999325995	-4.624445311	0.081773967
RNA45SN5 & RNA45SN1 & RNA45SN4 & RNA45SN2 & RNA45SN3 & RNA28SN5 & RNA28SN1 & RNA28SN4 & RNA28SN2 & RNA28SN3 & lncRNA:C2CD4D_and_THEM5_antisense_RNA_1_C2CD4D-AS1	-0.235704674	-1.364566529	0.893157181	1.288003966	-0.422398026	0.675065067	0.897649733	-5.717563347	-0.181089597	0.115475263	-1.133580354	1.364530879	1.288003966	0.187025862	0.852614448	0.999325995	-4.619252099	0.088718516
RNA45SN5 & RNA45SN1 & RNA45SN4 & RNA45SN2 & RNA45SN3 & RNA5-8SN_1_to_3,_RNA5-8SN5	-0.308761494	-0.709128242	0.091605254	10.21809734	-1.560125788	0.126846758	0.501234016	-5.19565766	-0.36618296	-0.127963031	-0.57411656	0.318190498	10.21809734	-0.580222635	0.565117583	0.999325995	-4.64833746	-0.151760768
RNA45SN5 & RNA45SN1 & RNA45SN4 & RNA45SN2 & RNA45SN3 & RNA5-8SN_1_to_3,_RNA5-8SN5 & RNA5-8SN4	-0.247627796	-0.558033062	0.06277747	10.43015135	-1.613856051	0.114659521	0.479089976	-5.120723646	-0.376817166	-0.202093691	-0.548003812	0.143816431	10.43015135	-1.181908805	0.244431692	0.999325995	-4.572847377	-0.307527559
RNA45SN5 & RNA45SN1 & RNA45SN4 & RNA45SN2 & RNA45SN3 & RNA5-8SN_1_to_3,_RNA5-8SN5 & RNA5-8SN4 & lncRNA:LOC100507373	-0.250248226	-0.886007276	0.385510823	1.89856667	-0.796293077	0.430704832	0.770713575	-5.684356853	-0.279144868	-0.205332117	-0.91560501	0.504940776	1.89856667	-0.584825267	0.562049309	0.999325995	-4.619219933	-0.229042209
RNA45SN5 & RNA45SN1 & RNA45SN4 & RNA45SN3 & RNA28SN5 & RNA28SN1 & RNA28SN4 & RNA28SN3	0.247042762	-0.227695656	0.721781181	4.38775894	1.052718461	0.298979094	0.682368234	-5.737644522	0.27176035	0.025255566	-0.503712168	0.554223301	4.38775894	0.096587831	0.923550676	0.999325995	-4.659821266	0.027782484
RNA45SN5 & RNA45SN3 & RNA28SN5 & RNA28SN3	0.083614031	-0.688116401	0.855344462	1.826216691	0.219183579	0.827655472	0.934012092	-5.936270873	0.079130637	0.085424726	-0.77509205	0.945941502	1.826216691	0.200825444	0.841883617	0.999325995	-4.628141662	0.080844242
rRNA:5S_ribsomal isoforms	0.128545085	-0.3035507	0.560640871	9.268174134	0.601824592	0.550789977	0.84656979	-6.166393172	0.144934875	0.092431345	-0.388796607	0.573659296	9.268174134	0.388564312	0.699721543	0.999325995	-4.658845894	0.104216551
rRNA:5S_ribsomal isoforms & lncRNA:LINC00537	0.131154748	-0.656212393	0.918521889	1.970289307	0.33697774	0.737948877	0.908273681	-5.929871531	0.118436277	-0.568360043	-1.455902828	0.319182741	1.970289307	-1.295474067	0.202807886	0.999325995	-4.574005084	-0.513244459
rRNA:5S_ribsomal isoforms_repeat15	-0.308330098	-0.640080642	0.023420445	12.37268482	-1.880177112	0.067603302	0.379493581	-4.741338831	-0.414999534	0.075201412	-0.294127217	0.444530041	12.37268482	0.411914903	0.68266759	0.999325995	-4.668661205	0.101217984
RNA5S1-8,_RNA5S10-17 & RNA5S9 & LZTS1-AS1	0.872228431	0.388017304	1.356439559	5.405446785	3.644097228	0.000783907	0.048107025	-0.662863785	0.925337737	0.268104747	-0.271167864	0.807377358	5.405446785	1.005751347	0.320763647	0.999325995	-4.59865326	0.284429435
rRNA:5S_ribsomal isoforms_repeat16	-0.241425621	-0.91766886	0.434817618	1.946525617	-0.722228967	0.474482353	0.802678614	-5.763237649	-0.246152538	-0.022331254	-0.776346185	0.731683677	1.946525617	-0.059913908	0.952531598	0.999325995	-4.633422664	-0.022768482
MT-RNR1	-0.200708274	-0.65867967	0.257263122	3.945902074	-0.886587092	0.380761155	0.748844233	-5.870051208	-0.234610185	-0.376201088	-0.887463425	0.135061249	3.945902074	-1.488575027	0.144679066	0.999325995	-4.531255946	-0.439745733
MT-RNR2	0.041157662	-0.398235141	0.480550465	6.388038835	0.189492595	0.850694123	0.944323979	-6.287323725	0.047586374	-0.168755822	-0.658197707	0.320686063	6.388038835	-0.697512693	0.48963891	0.999325995	-4.63220552	-0.195115011
snoRNA:SNORD1B	-0.405564538	-1.188871985	0.377742909	6.434307705	-1.047423229	0.301382609	0.684901679	-5.769795691	-0.262711908	-0.261825691	-1.13444942	0.610798037	6.434307705	-0.606987466	0.547393362	0.999325995	-4.639928916	-0.16960242
snoRNA:SNORD1A	-0.613652492	-1.361668776	0.134363793	2.575065067	-1.659609576	0.105051846	0.471397903	-4.816336611	-0.508881935	-0.543242575	-1.379363346	0.292878197	2.575065067	-1.314374936	0.196433716	0.999325995	-4.565948459	-0.450493294
snoRNA:SNORD104	-0.138938489	-0.653405026	0.375528048	10.59117657	-0.546336131	0.587961539	0.864062302	-6.230531286	-0.127172116	-0.107623912	-0.680750991	0.465503166	10.59117657	-0.379885162	0.706101222	0.999325995	-4.663508479	-0.098509497
snoRNA:SNORA24	-1.678166683	-2.905521435	-0.45081193	1.263237747	-2.766046448	0.008641722	0.130736908	-2.560412338	-1.220409305	-1.435484334	-2.791851659	-0.079117009	1.263237747	-2.14099484	0.038611646	0.999325995	-4.521239746	-1.043923977
snoRNA:SNORD3@	-0.519980322	-1.101885319	0.061924676	6.26260668	-1.807712262	0.078404801	0.403061575	-4.750143069	-0.454253601	-0.380830549	-1.029195066	0.267533968	6.26260668	-1.188247808	0.241955008	0.999325995	-4.573921546	-0.332692683
snoRNA:SNORD3@_repeat17	-0.526481157	-1.020579787	-0.032382526	4.984329903	-2.155577613	0.037376623	0.291042972	-4.122827383	-0.547448861	-0.442983261	-0.993288776	0.107322254	4.984329903	-1.628463141	0.111516989	0.999325995	-4.501354121	-0.460625567
snoRNA:SNORD3@L31	-0.74227877	-1.629270454	0.144712914	3.91616516	-1.692941588	0.098478674	0.461455379	-4.886661663	-0.449469186	-0.393121918	-1.381663843	0.595420007	3.91616516	-0.804501111	0.426007504	0.999325995	-4.618968144	-0.238045591
snoRNA:SNORD3@_repeat18	-0.967913428	-1.634167778	-0.301659078	2.584184256	-2.93894149	0.005520088	0.105871169	-2.329593203	-0.893856768	-0.323504693	-1.06142876	0.414419374	2.584184256	-0.886877001	0.38060698	0.999325995	-4.60701386	-0.298752813
snoRNA:SNORD22	-0.942309475	-1.562714523	-0.321904428	3.490296212	-3.072647347	0.003868387	0.095828513	-2.072674543	-0.842856512	-0.425909955	-1.116813034	0.264993124	3.490296212	-1.247082388	0.219839324	0.999325995	-4.56883537	-0.380958685
snoRNA:SNORD31	-0.212618014	-0.796002357	0.370766329	7.904694613	-0.737292424	0.465377948	0.794729578	-6.053950429	-0.181952675	-0.025610138	-0.675360591	0.624140315	7.904694613	-0.079736986	0.936856102	0.999325995	-4.665765128	-0.021916455
snoRNA:SNORD30	-0.285530263	-0.80499344	0.233932913	5.97284453	-1.111966904	0.27299182	0.665256746	-5.697512085	-0.280474717	-0.130250795	-0.708880196	0.448378607	5.97284453	-0.455380435	0.651372577	0.999325995	-4.649844259	-0.127944598
snoRNA:SNORD29	-0.379152996	-1.068355416	0.310049423	5.615047514	-1.112915476	0.272589225	0.665256746	-5.694856675	-0.281212007	0.097279261	-0.670564823	0.865123345	5.615047514	0.256295926	0.799075774	0.999325995	-4.658817182	0.072150548
snoRNA:SNORD27	-0.328516133	-0.823108383	0.166076118	7.231384564	-1.343704825	0.186845963	0.578916543	-5.439395517	-0.334066652	0.055744784	-0.495136005	0.606625573	7.231384564	0.204710959	0.838867567	0.999325995	-4.662409507	0.056686633
snoRNA:SNORD26	-0.34322219	-0.846457483	0.160013103	7.289795207	-1.379744746	0.175561473	0.568561469	-5.393440867	-0.342846084	-0.062327941	-0.622879561	0.498223679	7.289795207	-0.224937389	0.823207913	0.999325995	-4.661883759	-0.062259641
snoRNA:SNORD25 & lncRNA:small_nucleolar_RNA_host_gene_1_SNHG1	-0.127659174	-0.57946845	0.324150102	5.397853986	-0.571598879	0.570888908	0.85434419	-6.135254652	-0.144822237	0.036808329	-0.466364707	0.539981365	5.397853986	0.147986882	0.883119162	0.999325995	-4.661377062	0.041757003
snoRNA:SNORD81	-0.268573988	-0.867769848	0.330621871	8.856380738	-0.906754307	0.370131243	0.744658075	-5.934824934	-0.219829205	0.118143413	-0.549550409	0.785837236	8.856380738	0.35795352	0.722317253	0.999325995	-4.659576968	0.096700998
snoRNA:SNORD81L4	-0.534124763	-1.07072341	0.002473884	6.617423056	-2.01366686	0.051013963	0.343751199	-4.398000231	-0.503864809	-0.07391423	-0.671472245	0.523643785	6.617423056	-0.250231778	0.803727747	0.999325995	-4.66025495	-0.069726741
snoRNA:SNORD47	-0.194611892	-0.837696649	0.448472865	5.955101835	-0.612203266	0.543972893	0.843436741	-6.117137188	-0.154219686	0.07274356	-0.643685827	0.789172948	5.955101835	0.205407191	0.838327389	0.999325995	-4.660725772	0.057645445
snoRNA:SNORD80	-0.459344836	-0.969997115	0.051307442	5.689982897	-1.819734578	0.07651765	0.397216624	-4.725414615	-0.459857554	-0.07266709	-0.641456919	0.496122738	5.689982897	-0.258452318	0.797423321	0.999325995	-4.658760491	-0.072748201
snoRNA:SNORD79	-0.255678922	-0.958249709	0.446891865	3.149700586	-0.736205946	0.466031226	0.794729578	-5.930721025	-0.207170247	0.43699708	-0.344004103	1.217998264	3.149700586	1.131934577	0.264606059	0.999325995	-4.583639056	0.354087824
snoRNA:SNORD78	-0.098036013	-0.687528146	0.491456119	4.281802007	-0.336435729	0.738354326	0.908273681	-6.216601285	-0.087385576	-0.340863874	-0.998856134	0.317128386	4.281802007	-1.04798405	0.30112742	0.999325995	-4.593207334	-0.303833101
snoRNA:SNORD44	-0.276608394	-0.748092529	0.194875742	7.153660786	-1.18684158	0.24250284	0.631607884	-5.627655102	-0.295296082	-0.020132253	-0.545336985	0.505072479	7.153660786	-0.077545793	0.938587698	0.999325995	-4.66469903	-0.02149239
snoRNA:SNORD76	-0.120507749	-0.708595156	0.467579658	3.653145877	-0.414541083	0.680759862	0.897649733	-6.150579383	-0.111925918	0.064649419	-0.590790842	0.72008968	3.653145877	0.199538173	0.842883368	0.999325995	-4.65278885	0.060045479
snoRNA:SNORD75	-0.193721877	-0.835612097	0.448168342	1.879781942	-0.61053757	0.545064039	0.843893007	-5.784261787	-0.219753135	-0.595329346	-1.323131848	0.132473155	1.879781942	-1.654772253	0.106035196	0.999325995	-4.543426933	-0.67532636
snoRNA:SNORD74	-0.055122805	-0.559375424	0.449129814	9.833575014	-0.221145257	0.826138488	0.934012092	-6.334341582	-0.05254973	0.012872911	-0.548827985	0.574573807	9.833575014	0.046362425	0.963259083	0.999325995	-4.67119946	0.012272017
snoRNA:SNORD45B	0.907664229	-0.801604554	2.616933012	5.191647208	1.074259843	0.289338663	0.681541498	-5.725401931	0.274409991	1.108434022	-0.79518372	3.012051764	5.191647208	1.177943842	0.245990196	0.999325995	-4.575837777	0.335107808
snoRNA:SNORD58C	-0.180561968	-0.739173855	0.378049919	5.379226654	-0.653898873	0.517032203	0.828567146	-6.086528253	-0.165537868	-0.049051202	-0.671326504	0.5732241	5.379226654	-0.159463604	0.874130464	0.999325995	-4.661218601	-0.044969777
snoRNA:SNORD58B	-0.214508084	-0.727472527	0.298456359	4.313204578	-0.845962055	0.402758694	0.754704247	-5.923973853	-0.219187824	-0.274679038	-0.846636347	0.297278272	4.313204578	-0.971530379	0.337299339	0.999325995	-4.602383059	-0.280671476
snoRNA:SNORD32B	-0.401342187	-1.003994597	0.201310223	2.480582764	-1.347232024	0.18571755	0.578916543	-5.240672572	-0.416731346	-0.772683413	-1.453463285	-0.091903541	2.480582764	-2.296092421	0.027155671	0.999325995	-4.433630541	-0.802311366
snoRNA:SNORD60	-0.152415766	-0.595663399	0.290831867	6.41260631	-0.695629436	0.49080477	0.810701437	-6.067458979	-0.174531955	0.075792793	-0.417908619	0.569494204	6.41260631	0.310568942	0.757789819	0.999325995	-4.657676195	0.086790656
snoRNA:SNORD93	-0.213053238	-0.862093911	0.435987435	6.369352358	-0.664065179	0.510573942	0.826332175	-6.087372056	-0.16680864	-0.345607223	-1.068706325	0.37749188	6.369352358	-0.966895346	0.339582048	0.999325995	-4.603625914	-0.270590916
snoRNA:SNORA16AL1yRNA:Y5	-0.06579303	-0.582973649	0.451387589	9.661054237	-0.257354714	0.798264303	0.928969117	-6.321523745	-0.061420154	-0.250848513	-0.827113157	0.325416131	9.661054237	-0.880610864	0.383948226	0.999325995	-4.615921737	-0.234176088
snoRNA:SNORA9	-0.574586119	-1.019567377	-0.129604861	2.725966158	-2.612208829	0.012726762	0.159023847	-3.08073981	-0.771750525	0.191677406	-0.302865456	0.686220268	2.725966158	0.784081973	0.437750552	0.999325995	-4.615930277	0.2574499
snoRNA:SNORD89	-0.100097657	-0.863626607	0.663431292	4.092697075	-0.265211827	0.792249625	0.928969117	-6.228996982	-0.069516074	0.273403541	-0.575616729	1.12242381	4.092697075	0.651449205	0.518594932	0.999325995	-4.633041701	0.189873982
snoRNA:SNORD87	-0.297286644	-0.907358037	0.312784748	2.89226953	-0.985800924	0.330335721	0.705293404	-5.689453792	-0.287884236	-0.035747425	-0.716526261	0.64503141	2.89226953	-0.106226581	0.915949651	0.999325995	-4.646133105	-0.034616827
snoRNA:SNORD58A	-0.206250257	-0.706916066	0.294415552	4.533169772	-0.833376111	0.409731302	0.755932837	-5.94337135	-0.2138446	-0.109476813	-0.667039004	0.448085377	4.533169772	-0.397212873	0.693386177	0.999325995	-4.651231744	-0.11350786
snoRNA:SNORD58A & lncRNA:TSBP1_and_BTNL2_antisense_RNA_1_TSBP1-AS1	-0.636171775	-1.296709508	0.024365958	1.788717528	-1.948369166	0.058626506	0.358875547	-4.232679658	-0.699241862	-0.177887906	-0.914029224	0.558253413	1.788717528	-0.488854605	0.627695308	0.999325995	-4.6217499	-0.195523718
snoRNA:SNORD98	0.256150496	-0.613610839	1.12591183	2.076891695	0.595785029	0.554776988	0.848204089	-5.850288302	0.201403541	0.358094297	-0.612732244	1.328920839	2.076891695	0.746191412	0.460047106	0.999325995	-4.612968487	0.28155893
snoRNA:SNORA19	-0.382861577	-0.884400362	0.118677207	2.635890691	-1.544300257	0.130629784	0.503667279	-5.001135576	-0.46454368	-0.489971355	-1.050990344	0.071047634	2.635890691	-1.766800903	0.085123912	0.999325995	-4.506109321	-0.594504933
snoRNA:SNORD110	-0.285654844	-0.902761083	0.331451396	4.857665156	-0.936431766	0.354840563	0.725766969	-5.86241624	-0.238361202	-0.107748225	-0.794939492	0.579443042	4.857665156	-0.317195469	0.752795094	0.999325995	-4.655760647	-0.089909193
snoRNA:SNORA51	0.421554659	-0.137337567	0.980446886	1.889874937	1.525879741	0.135147082	0.510328626	-4.884495771	0.545989533	0.116314025	-0.512371892	0.744999943	1.889874937	0.374276738	0.710235217	0.999325995	-4.624763843	0.150647701
snoRNA:SNORD57	-0.269665179	-0.742064253	0.202733895	6.437670021	-1.154809414	0.255228037	0.642010667	-5.655890462	-0.289724723	-0.222460413	-0.748702733	0.303781906	6.437670021	-0.855187712	0.397694908	0.999325995	-4.616571404	-0.239008543
snoRNA:SNORD17	-0.246041924	-0.959869945	0.467786098	5.285797185	-0.697284489	0.489780101	0.81043301	-6.054674505	-0.17710446	-0.334791484	-1.129761747	0.460178779	5.285797185	-0.851957639	0.39946328	0.999325995	-4.616370154	-0.24098765
snoRNA:SNORD12C	-0.424850938	-0.945927564	0.096225689	3.932853152	-1.649413219	0.107133443	0.471637817	-4.952770053	-0.438312182	-0.159645649	-0.739281075	0.419989776	3.932853152	-0.55718145	0.580602215	0.999325995	-4.638706835	-0.164703962
snoRNA:SNORD12	-1.566786719	-2.555487021	-0.578086418	2.81078375	-3.20582416	0.002695097	0.086488119	-1.71198913	-0.937884629	-0.502334244	-1.59653327	0.591864782	2.81078375	-0.928733142	0.358766782	0.999325995	-4.604375324	-0.300699234
snoRNA:SNORD94	-0.446405012	-1.176159849	0.283349825	1.623268586	-1.23750386	0.223333509	0.603112325	-5.194066085	-0.472277594	-0.187008176	-1.00697609	0.632959739	1.623268586	-0.461379419	0.647101414	0.999325995	-4.619140854	-0.197846728
snoRNA:SNORD70	-0.277762097	-0.825355491	0.269831297	3.795494204	-1.026146256	0.311174799	0.68863145	-5.731969095	-0.274280732	-0.107016471	-0.717302877	0.503269935	3.795494204	-0.354741022	0.724703679	0.999325995	-4.648843731	-0.105675167
snoRNA:SNORD70L1	-0.212046188	-0.695353776	0.2712614	4.062117067	-0.887567391	0.380239986	0.748844233	-5.877966167	-0.232682946	0.090402485	-0.447656842	0.628461811	4.062117067	0.339894929	0.735767992	0.999325995	-4.651597785	0.099200635
snoRNA:SNORD51	0.056486798	-0.743659711	0.856633308	3.480398252	0.142814377	0.887175518	0.949716742	-6.202901118	0.03946281	-0.075898163	-0.968871586	0.817075261	3.480398252	-0.171944073	0.86437478	0.999325995	-4.65074751	-0.053023978
snoRNA:SNORD20	-0.065405206	-0.797703669	0.666893257	2.508167357	-0.180683575	0.857555991	0.945013368	-6.099324823	-0.055295077	0.161721226	-0.65391201	0.977354462	2.508167357	0.401112866	0.690536537	0.999325995	-4.635042573	0.136722873
snoRNA:SNORD82	-0.130453346	-0.738928314	0.478021622	4.825063771	-0.433717544	0.666894506	0.895109357	-6.196018381	-0.11074928	0.051133216	-0.626384267	0.7286507	4.825063771	0.15267822	0.879442893	0.999325995	-4.660348382	0.043409901
snoRNA:SNORD18A	-0.359192706	-0.82922649	0.110841077	3.073161201	-1.54594101	0.130233391	0.503667279	-5.042716641	-0.441701563	-0.110171972	-0.635124865	0.41478092	3.073161201	-0.42456606	0.673497031	0.999325995	-4.639429714	-0.135479177
snoRNA:SNORD84	-0.112188639	-0.907674413	0.683297136	6.078181962	-0.285306025	0.776926507	0.9234177	-6.2616164	-0.071883684	0.1163023	-0.769610699	1.002215298	6.078181962	0.265577765	0.791969806	0.999325995	-4.658892926	0.074519469
snoRNA:SNORD48	-0.300444495	-0.866552474	0.265663484	6.896187102	-1.073641914	0.289612141	0.681541498	-5.747649948	-0.267947481	-0.392369967	-1.023049526	0.238309591	6.896187102	-1.258581912	0.215698413	0.999325995	-4.563040158	-0.349930007
snoRNA:SNORD52	-0.438174663	-1.107542374	0.231193048	2.206988862	-1.324271356	0.193157613	0.57947284	-5.232193229	-0.427595504	-0.064542804	-0.809011683	0.679926075	2.206988862	-0.175386339	0.861687751	0.999325995	-4.636676676	-0.062984502
snoRNA:SNORD50A	-0.268213056	-0.782944428	0.246518316	4.678550359	-1.054128993	0.298341099	0.682368234	-5.746430557	-0.269146395	-0.143561049	-0.716798898	0.4296768	4.678550359	-0.506636235	0.615275874	0.999325995	-4.645488567	-0.144060619
snoRNA:SNORD50B	-0.381212945	-1.108366426	0.345940535	1.678582306	-1.060561934	0.295443411	0.682368234	-5.392538706	-0.399140277	-0.237089747	-1.044419805	0.57024031	1.678582306	-0.594095325	0.555895064	0.999325995	-4.615997159	-0.248239386
snoRNA:SNORD101	-0.288493775	-0.767675056	0.190687505	5.441850522	-1.21795456	0.230592745	0.613208255	-5.575395555	-0.308524143	-0.069746922	-0.603433826	0.463939982	5.441850522	-0.26438267	0.792883752	0.999325995	-4.658284271	-0.07458951
snoRNA:SNORD100	-0.110783227	-0.729764554	0.5081981	6.273413924	-0.36206867	0.719264386	0.905367002	-6.238837223	-0.09105393	0.020717528	-0.66865816	0.710093215	6.273413924	0.060796202	0.951833454	0.999325995	-4.663499866	0.01702796
snoRNA:SNORA20	-0.767344358	-1.537678427	0.00298971	2.621296127	-2.015142125	0.050852395	0.343751199	-4.243709866	-0.608770929	-0.061093849	-0.917235812	0.795048115	2.621296127	-0.144359771	0.88596327	0.999325995	-4.642860438	-0.048468668
snoRNA:SNORD63	0.080118589	-0.504625073	0.664862252	6.465217747	0.277180232	0.783112475	0.925421516	-6.268283505	0.069518227	0.184461837	-0.46682337	0.835747045	6.465217747	0.57296725	0.569971202	0.999325995	-4.642559415	0.160055988
snoRNA:SNORA74A	-0.742585462	-1.28506859	-0.200102334	2.197439393	-2.769202337	0.008572356	0.130736908	-2.680267617	-0.897520553	-0.337846178	-0.941411874	0.265719518	2.197439393	-1.132371536	0.264424636	0.999325995	-4.58567298	-0.408335342
snoRNA:SNORD95	-0.011179708	-0.663796731	0.641437316	8.021624446	-0.03465505	0.972532396	0.987451397	-6.323107286	-0.008537335	0.132388288	-0.594428851	0.859205426	8.021624446	0.368484215	0.714514233	0.999325995	-4.657210912	0.101097741
snoRNA:SNORD37	-0.304664822	-0.924330618	0.315000974	1.735535129	-0.994624767	0.326078644	0.703012209	-5.479333465	-0.364083611	-0.192885222	-0.888997505	0.503227062	1.735535129	-0.560549719	0.578325757	0.999325995	-4.617913956	-0.230503632
snoRNA:SNORD105	-0.493620713	-1.156101811	0.168860384	2.98000622	-1.507350908	0.139816602	0.514098691	-5.086737966	-0.435926007	-0.213174501	-0.952455579	0.526106578	2.98000622	-0.583337836	0.563039967	0.999325995	-4.630396003	-0.188258528
snoRNA:SNORD41	-0.450219026	-0.963392273	0.062954221	2.646055605	-1.77482002	0.083770015	0.418454935	-4.648314639	-0.536930818	-0.37723886	-0.950736188	0.196258467	2.646055605	-1.330698013	0.191052576	0.999325995	-4.563402069	-0.449894736
snoRNA:SNORA68	-0.442328246	-1.08119768	0.196541189	1.806242681	-1.400641676	0.169264545	0.560159854	-5.057172288	-0.497156447	-0.186319437	-0.901532115	0.528893242	1.806242681	-0.527008283	0.601186845	0.999325995	-4.620754194	-0.209414411
snoRNA:SNORD33	-0.698429995	-1.320215333	-0.076644656	2.737642121	-2.272358701	0.028683579	0.251040578	-3.774164254	-0.677243923	-0.375219997	-1.068298981	0.317858986	2.737642121	-1.095210827	0.280173192	0.999325995	-4.588272845	-0.363838129
snoRNA:SNORD34	-0.411883078	-0.929216621	0.105450466	2.502476852	-1.610637451	0.115361609	0.479089976	-4.892558207	-0.491905488	-0.322455869	-0.900605993	0.255694256	2.502476852	-1.128298848	0.266119055	0.999325995	-4.585285008	-0.385103978
snoRNA:SNORD88A	-0.734217439	-1.303711186	-0.164723693	2.716840723	-2.60813591	0.012855855	0.159023847	-3.085127137	-0.775727828	-0.598902635	-1.234415758	0.036610488	2.716840723	-1.906453354	0.064013821	0.999325995	-4.48264487	-0.632762742
snoRNA:SNORD88C	-0.32644681	-0.746781802	0.093888183	3.170477684	-1.571127263	0.124269473	0.494742001	-5.009963302	-0.447091402	-0.510438436	-0.98000636	-0.040870513	3.170477684	-2.199071904	0.033898087	0.999325995	-4.421852108	-0.699080613
snoRNA:SNORD90	0.099721068	-0.55514125	0.754583385	2.301313963	0.308057227	0.75968578	0.918387261	-6.03450199	0.097774864	0.183981277	-0.545308728	0.913271282	2.301313963	0.510349683	0.612696476	0.999325995	-4.628070585	0.180390611
snoRNA:SNORA65	-0.462110638	-1.131614238	0.207392961	1.876011173	-1.396328278	0.170549695	0.561506789	-5.059125081	-0.49778008	-0.305733996	-1.053394759	0.441926767	1.876011173	-0.827244001	0.413155349	0.999325995	-4.60683949	-0.329333022
snoRNA:SNORD62B	-0.094273502	-0.772212332	0.583665329	4.804054988	-0.281315467	0.779962613	0.925113004	-6.248405919	-0.071939728	0.006094634	-0.748663892	0.76085316	4.804054988	0.016335563	0.98705036	0.999325995	-4.661657078	0.004650791
snoRNA:SNORD24	0.059734109	-0.49618722	0.615655437	3.117104932	0.217371966	0.829057003	0.934012092	-6.157633742	0.062109186	-0.097933745	-0.718840824	0.522973334	3.117104932	-0.319080478	0.751376226	0.999325995	-4.643489028	-0.101827671
snoRNA:SNORA64	-0.620905539	-1.197355115	-0.044455963	2.438600089	-2.179007339	0.035465413	0.280282627	-3.92296417	-0.677017927	-0.502904908	-1.146366807	0.140556991	2.438600089	-1.58109338	0.121971532	0.999325995	-4.535196201	-0.54835336
snoRNA:SNORA46	-0.183421246	-0.782900404	0.416057911	2.946167207	-0.618970619	0.539551452	0.840161575	-5.977005751	-0.179991552	-0.149870367	-0.819444804	0.519704069	2.946167207	-0.452805183	0.653209772	0.999325995	-4.636710206	-0.147068022
snoRNA:SNORA50	0.062802079	-0.478371261	0.603975418	2.091692712	0.234764328	0.815625625	0.934012092	-6.00757658	0.078255795	-0.036399789	-0.642491744	0.569692166	2.091692712	-0.121493999	0.90392652	0.999325995	-4.634317402	-0.04535669
snoRNA:SNORD111B	-0.573298957	-1.303813529	0.157215615	2.470228845	-1.587620692	0.120485284	0.489372663	-4.916432122	-0.4905828	-0.305209575	-1.119302116	0.508882967	2.470228845	-0.758435862	0.452770553	0.999325995	-4.615755177	-0.261173627
snoRNA:SNORD111	-0.11348457	-0.807426542	0.580457402	2.349526666	-0.330832482	0.742550219	0.909087494	-6.040634255	-0.103546299	-0.079191932	-0.853651651	0.695267787	2.349526666	-0.206860032	0.837200446	0.999325995	-4.638412054	-0.072256796
snoRNA:SNORD68	-0.253960711	-0.855293981	0.34737256	5.262741929	-0.854369592	0.398142341	0.754704247	-5.937893296	-0.216514369	0.188306379	-0.481433735	0.858046493	5.262741929	0.568791637	0.572773887	0.999325995	-4.641928908	0.160540726
snoRNA:SNORD102	-0.365385501	-0.888541784	0.157770782	3.365708375	-1.412909507	0.165650664	0.556901755	-5.249539343	-0.392737873	-0.044207594	-0.626949329	0.538534142	3.365708375	-0.153467082	0.878824981	0.999325995	-4.650656133	-0.047516927
snoRNA:SNORA31	-0.110697556	-0.876737948	0.655342836	3.735349933	-0.292335021	0.771587318	0.920170011	-6.197875408	-0.07853609	0.003432896	-0.849929232	0.856795025	3.735349933	0.008138077	0.993548506	0.999325995	-4.65571456	0.002435521
snoRNA:SNORD69	-0.107855132	-0.732028931	0.516318668	7.086210084	-0.349566465	0.728553473	0.905367002	-6.25238069	-0.087079461	0.041394439	-0.653737996	0.736526874	7.086210084	0.120467232	0.904734417	0.999325995	-4.664004965	0.033420806
snoRNA:SNORA7B	0.01184689	-0.613255677	0.636949457	1.917971419	0.038339598	0.969613419	0.987451397	-6.004395262	0.013181368	0.204682134	-0.489380839	0.898745108	1.917971419	0.596589413	0.554245129	0.999325995	-4.619948987	0.227738293
snoRNA:SNORA7A	-0.380011648	-0.996548152	0.236524856	2.162883384	-1.246902789	0.219904464	0.603112325	-5.316535223	-0.406408341	0.012635049	-0.672274306	0.697544405	2.162883384	0.037319716	0.97042135	0.999325995	-4.637244261	0.013512716
snoRNA:SNORD66	0.043205295	-0.466834879	0.553245468	6.927528601	0.171366951	0.864825442	0.947104594	-6.296762456	0.04275955	0.005203107	-0.562906479	0.573312693	6.927528601	0.018527854	0.985312664	0.999325995	-4.664716695	0.005149427
snoRNA:SNORA63	0.071458699	-0.237750538	0.380667935	5.481465319	0.467516698	0.64274425	0.886618847	-6.189293489	0.118352732	-0.148949127	-0.49334826	0.195450005	5.481465319	-0.874924135	0.386996613	0.999325995	-4.614027365	-0.246695456
snoRNA:SNORD61	-0.395533694	-1.032202654	0.241135266	3.497238994	-1.256794557	0.216338171	0.603112325	-5.458472222	-0.344304624	-0.036918981	-0.746236351	0.67239839	3.497238994	-0.105293992	0.916684745	0.999325995	-4.652887246	-0.032137277
snoRNA:SNORA56	0.3412611	-0.218023145	0.900545345	2.374709928	1.234379451	0.224482156	0.603367014	-5.35514326	0.391317256	0.177719421	-0.445976379	0.801415222	2.374709928	0.576443243	0.567643298	0.999325995	-4.624990499	0.203787294
snoRNA:SNORD99	-0.52428583	-1.033629615	-0.014942045	3.761688584	-2.082339761	0.043950254	0.321622893	-4.216477393	-0.558027073	-0.235097011	-0.80252878	0.332334758	3.761688584	-0.838161953	0.407071201	0.999325995	-4.615387002	-0.250227051
snoRNA:SNORD85	-0.17867672	-0.749641781	0.392288341	4.593299127	-0.63307173	0.530398957	0.83228864	-6.087682486	-0.162294648	0.199023597	-0.436741048	0.834788242	4.593299127	0.633290072	0.530257885	0.999325995	-4.636073607	0.18077601
snoRNA:SNORD55	-0.420007768	-0.9704457	0.130430165	4.283592379	-1.543630852	0.130791786	0.503667279	-5.130683582	-0.400230688	-0.405656575	-1.019513772	0.208200622	4.283592379	-1.336859142	0.189051024	0.999325995	-4.553203373	-0.386555256
snoRNA:SNORD38A	-0.237250017	-0.854768303	0.380268268	3.070431079	-0.77723243	0.441732678	0.773214722	-5.884277737	-0.222579501	0.04032325	-0.647920998	0.728567498	3.070431079	0.118524305	0.90626346	0.999325995	-4.648043305	0.037829834
snoRNA:SNORD38B	0.062768251	-0.472247938	0.59778444	4.500664319	0.237338168	0.813642626	0.934012092	-6.25258075	0.06114269	-0.079972318	-0.676185954	0.516241319	4.500664319	-0.271351521	0.787558548	0.999325995	-4.656012991	-0.077901209
snoRNA:SNORD45A	-0.014777413	-0.519066688	0.489511861	3.610122264	-0.059280679	0.953032685	0.980817895	-6.225592362	-0.016137379	0.157887523	-0.403845516	0.719620562	3.610122264	0.568607161	0.572897865	0.999325995	-4.635890661	0.172417917
snoRNA:SNORD21	-0.064515303	-0.560883628	0.431853023	4.971114925	-0.262937883	0.793989043	0.928969117	-6.25899611	-0.066847581	0.185230304	-0.36750487	0.737965478	4.971114925	0.677937127	0.501832791	0.999325995	-4.633036695	0.191926524
snoRNA:SNORD83B	-0.029691039	-0.521127688	0.46174561	3.615568512	-0.12222283	0.903353112	0.954945062	-6.221430917	-0.033220557	-0.044390052	-0.592554685	0.50377458	3.615568512	-0.163820833	0.870722181	0.999325995	-4.652721825	-0.049666914
snoRNA:SNORD43	-0.33901445	-0.860570097	0.182541196	5.539977385	-1.314958483	0.196239373	0.587055075	-5.45992548	-0.332601633	-0.266771749	-0.847770937	0.314227438	5.539977385	-0.928878251	0.358692516	0.999325995	-4.607963205	-0.261725479
snoRNA:SNORD59B	-0.239609539	-0.699964007	0.22074493	4.737387043	-1.0529463	0.298875977	0.682368234	-5.748326803	-0.268642893	-0.216575575	-0.729352229	0.29620108	4.737387043	-0.854428474	0.398110127	0.999325995	-4.615898339	-0.242817916
snoRNA:SNORD59A	-0.402593916	-0.955593686	0.150405854	2.321321451	-1.472776139	0.148874043	0.529052389	-5.055703854	-0.467084681	-0.286017707	-0.903491483	0.33145607	2.321321451	-0.937063203	0.354519793	0.999325995	-4.601990342	-0.331834347
snoRNA:SNORD91A	0.046228733	-0.643122032	0.735579498	1.951944272	0.135664498	0.892787598	0.950755361	-5.995429296	0.04668197	-0.11376451	-0.886073995	0.658544975	1.951944272	-0.297995643	0.767295681	0.999325995	-4.629237234	-0.114879883
snoRNA:SNORA48	-0.339468138	-0.856901207	0.177964932	2.269099217	-1.327209004	0.192193206	0.57947284	-5.240297924	-0.422735202	-0.403275522	-0.982107415	0.17555637	2.269099217	-1.409431238	0.16666912	0.999325995	-4.557695084	-0.502193698
snoRNA:SNORD118	-0.761342208	-1.779305369	0.256620953	3.995189152	-1.513011846	0.138376474	0.514098691	-5.160691085	-0.398368924	-0.74437533	-1.880576154	0.391825494	3.995189152	-1.325352355	0.192802301	0.999325995	-4.555974226	-0.38949108
snoRNA:SNORD49A	-0.522879025	-1.054855407	0.009097356	2.909024918	-1.98839816	0.053851456	0.353250177	-4.315991766	-0.58171001	-0.336726881	-0.929610485	0.256156722	2.909024918	-1.1489545	0.25760522	0.999325995	-4.582425316	-0.374613224
snoRNA:SNORD65	-0.591976656	-2.065888788	0.881935476	1.17930335	-0.812507671	0.421455527	0.762412862	-5.426032026	-0.378108235	-1.481044172	-3.291236079	0.329147735	1.17930335	-1.65515197	0.105957733	0.999325995	-4.567644349	-0.945974797
snoRNA:SNORD42B	0.0333566	-0.439922901	0.506636101	3.448222381	0.142579985	0.887359405	0.949716742	-6.206045437	0.03927056	0.126538284	-0.401145129	0.654221697	3.448222381	0.485113077	0.630322726	0.999325995	-4.639757806	0.148972895
snoRNA:SNORD4A	0.386742158	-0.339101982	1.112586299	2.07622126	1.077885485	0.287737701	0.680165681	-5.462626662	0.366717098	0.243054443	-0.564711557	1.050820443	2.07622126	0.608712862	0.546260643	0.999325995	-4.619803437	0.230469366
snoRNA:SNORD42A	-0.332692512	-1.085907493	0.42052247	1.942315385	-0.893549382	0.377069581	0.74638633	-5.615788507	-0.310096496	-0.025737355	-0.865265781	0.813791071	1.942315385	-0.062018748	0.950866137	0.999325995	-4.632128923	-0.02398931
snoRNA:SNORD1C	-0.20203311	-0.702862374	0.298796153	2.915839667	-0.816069855	0.419439879	0.761922061	-5.835200605	-0.238578695	-0.112398228	-0.670663269	0.445866814	2.915839667	-0.407299159	0.686025695	0.999325995	-4.638394105	-0.13272984
snoRNA:SNORA54	-0.187988249	-0.642970856	0.266994358	3.074838924	-0.835853933	0.408352723	0.754704247	-5.837565551	-0.239639309	0.091365632	-0.415796774	0.598528039	3.074838924	0.364443571	0.717504653	0.999325995	-4.641753422	0.116468966
snoRNA:SNORA3	-0.212272831	-0.539845482	0.115299821	5.093297767	-1.310935298	0.197582222	0.58775161	-5.462319626	-0.332537846	-0.281932938	-0.646771928	0.082906052	5.093297767	-1.563288219	0.126101514	0.999325995	-4.513128459	-0.441664493
snoRNA:SNORA45	-0.240825548	-0.82939925	0.347748155	2.679781846	-0.827744275	0.412875348	0.759088531	-5.803438792	-0.247954863	-0.25221226	-0.910123241	0.405698721	2.679781846	-0.775520961	0.442731032	0.999325995	-4.615736393	-0.259678663
snoRNA:SNORD14A	-0.236576216	-0.941093064	0.467940633	2.724140544	-0.679319654	0.500966148	0.818762572	-5.924251446	-0.200676853	-0.20248511	-0.990425792	0.585455572	2.724140544	-0.519869155	0.606106944	0.999325995	-4.632203124	-0.171758917
snoRNA:SNORD15A	-0.361489721	-0.881900557	0.158921115	4.471351884	-1.405219294	0.16790894	0.55916845	-5.327861971	-0.361821887	-0.195274988	-0.774896549	0.384346573	4.471351884	-0.681548192	0.499570916	0.999325995	-4.631783931	-0.195454423
snoRNA:SNORD15B	-0.427370655	-1.112820121	0.258078811	2.176319436	-1.261315516	0.214722698	0.603112325	-5.304018494	-0.409061948	-0.073737073	-0.83498686	0.687512714	2.176319436	-0.195953575	0.845668708	0.999325995	-4.636122958	-0.070578151
snoRNA:SNORD6	-0.514125811	-1.120134001	0.091882378	3.455941364	-1.716269155	0.094084324	0.448807652	-4.817963852	-0.473216007	-0.205109987	-0.880515587	0.470295613	3.455941364	-0.61435109	0.542567589	0.999325995	-4.631880402	-0.188789061
snoRNA:SNORD14B	0.350600618	-0.859369051	1.560570288	1.989832601	0.586182267	0.561146284	0.850503105	-5.836449751	0.202344819	0.947677782	-0.384720284	2.280075848	1.989832601	1.438868775	0.158202631	0.999325995	-4.558840837	0.546940533
snoRNA:SNORD14AL2	-0.179918423	-0.754987217	0.395150372	3.901088878	-0.632922181	0.530495592	0.83228864	-6.055405619	-0.167874964	-0.094209707	-0.735197401	0.546777987	3.901088878	-0.297331172	0.767799072	0.999325995	-4.651850705	-0.087903456
snoRNA:SNORD2	-0.190295866	-0.7116508	0.331059068	5.667172578	-0.738397721	0.464713897	0.794729578	-6.029625072	-0.186794228	-0.139940786	-0.72062896	0.440747387	5.667172578	-0.487523789	0.62862929	0.999325995	-4.647597525	-0.137365734
snoRNA:SNORD54	-0.65474434	-1.239012764	-0.070475916	1.813634321	-2.267012002	0.029038223	0.2520613	-3.654067863	-0.820145423	-0.762523212	-1.427567157	-0.097479267	1.813634321	-2.319515117	0.025719735	0.999325995	-4.473014776	-0.955151322
snoRNA:SNORD10	-0.265918233	-0.778086884	0.246250419	4.260002563	-1.050339275	0.300057362	0.683356443	-5.735191952	-0.27257049	-0.313791949	-0.884878989	0.257295091	4.260002563	-1.111562725	0.273163491	0.999325995	-4.585147237	-0.321641823
snoRNA:SNORD12B	-0.328975994	-0.938047228	0.28009524	6.052679195	-1.092673981	0.281271963	0.674534473	-5.720162419	-0.274950968	-0.174797355	-0.853477437	0.503882727	6.052679195	-0.521031807	0.6053044	0.999325995	-4.645896677	-0.146091821
snoRNA:SNORD119	-0.10149201	-0.682462429	0.479478409	3.86770794	-0.353404695	0.725697198	0.905367002	-6.186694421	-0.094130168	0.183012621	-0.463714736	0.829739979	3.86770794	0.572472054	0.570303223	0.999325995	-4.63744047	0.169737586
snoRNA:SNORD105B	-0.607076356	-1.24125411	0.027101398	2.392674658	-1.936541451	0.0601056	0.36385218	-4.351500584	-0.607756664	-0.318217072	-1.02490754	0.388473396	2.392674658	-0.910937801	0.367950381	0.999325995	-4.604243723	-0.318573676
snoRNA:SNORD127	-0.315594719	-0.927350891	0.296161453	3.000702161	-1.043628308	0.303113332	0.687359783	-5.646616778	-0.300397352	0.032492061	-0.6495804	0.714564521	3.000702161	0.096369859	0.923722654	0.999325995	-4.647742539	0.030927415
snoRNA:SNORD71	-0.432106924	-0.962758886	0.098545038	3.927002032	-1.647312273	0.107566545	0.471637817	-4.957066781	-0.43719518	-0.071478225	-0.662401748	0.519445298	3.927002032	-0.244701688	0.807976341	0.999325995	-4.653587779	-0.072319914
snoRNA:Homo_sapiens300774_SCARNA7	-0.49620395	-1.363004294	0.370596394	1.504461809	-1.15807217	0.253910204	0.641744405	-5.270841512	-0.447450515	-0.329482186	-1.304025219	0.645060847	1.504461809	-0.683951647	0.498068578	0.999325995	-4.611132072	-0.297109633
snoRNA:Homo_sapiens300777_SCARNA9	-0.11845349	-0.781958715	0.545051734	3.772284612	-0.361158631	0.71993911	0.905367002	-6.173834378	-0.097217986	0.077808442	-0.661297385	0.816914269	3.772284612	0.212968109	0.83246634	0.999325995	-4.652854718	0.063859495
snoRNA:Homo_sapiens300777_SCARNA9 & lncRNA:lnc-RPS6KA3-3:1	-0.104959889	-0.775421419	0.56550164	2.522111338	-0.316697025	0.753170425	0.918133845	-6.064092476	-0.097150518	-0.128461336	-0.877232293	0.620309622	2.522111338	-0.347070679	0.730412855	0.999325995	-4.636498546	-0.118903378
snoRNA:Homo_sapiens300778_SCARNA8	0.127085846	-0.21915613	0.473327822	3.180827586	0.742526484	0.46223823	0.793408284	-5.918017518	0.210779761	-0.082677779	-0.469170794	0.303815235	3.180827586	-0.432754545	0.667588033	0.999325995	-4.639662073	-0.137126227
snoRNA:Homo_sapiens300779_SCARNA15	-0.17463073	-0.8567029	0.507441439	6.987467113	-0.517946406	0.607435246	0.869666092	-6.179033771	-0.129187857	-0.227056165	-0.986870235	0.532757904	6.987467113	-0.604533609	0.549006392	0.999325995	-4.640613234	-0.167971005
snoRNA:Homo_sapiens300780_SCARNA4	-0.39836302	-1.132581393	0.335855352	1.754462429	-1.097610496	0.279136628	0.673355271	-5.399881997	-0.392247169	-0.269670141	-1.089528913	0.550188632	1.754462429	-0.665408427	0.509723917	0.999325995	-4.614924678	-0.265530041
snoRNA:Homo_sapiens300783_SCARNA17	-0.259862881	-1.026201304	0.506475543	2.857918167	-0.685990544	0.496796076	0.815669837	-5.921537839	-0.202280706	-0.107476866	-0.962537577	0.747583845	2.857918167	-0.254280189	0.800621288	0.999325995	-4.642579998	-0.083661415
snoRNA:Homo_sapiens300785_SCARNA6	-0.031766	-0.376492697	0.312960697	4.157040103	-0.186415531	0.853089725	0.945013368	-6.249489957	-0.048714756	-0.136463438	-0.520890533	0.247963657	4.157040103	-0.718119634	0.476983589	0.999325995	-4.627576161	-0.209273537
snoRNA:Homo_sapiens300786_SCARNA10	-0.584363779	-1.287319827	0.118592268	1.760556327	-1.681704166	0.100655554	0.469578114	-4.661061487	-0.601311624	-0.196818147	-0.980163283	0.586526989	1.760556327	-0.508284036	0.614130682	0.999325995	-4.62128244	-0.20252631
snoRNA:Homo_sapiens300789_SCARNA3 & MiR.hp:hsa-mir-1843	0.087300851	-0.35087255	0.525474252	7.340295306	0.403057447	0.689117372	0.899635786	-6.234625124	0.100180248	-0.134899362	-0.622979148	0.353180423	7.340295306	-0.559130983	0.579284084	0.999325995	-4.64441768	-0.154800914
tRNA-Ala_isoforms	-0.312520607	-1.117523866	0.492482651	3.202379771	-0.785372164	0.437002881	0.771355965	-5.881552047	-0.224086726	-0.125933845	-1.020978919	0.769111229	3.202379771	-0.284637449	0.777434929	0.999325995	-4.645131776	-0.090298375
tRNA-Ala_isoforms_repeat19	-0.570777036	-1.241166748	0.099612676	2.384544842	-1.722398481	0.092957186	0.447884833	-4.701210329	-0.540610714	0.191184736	-0.553351458	0.935720929	2.384544842	0.519471688	0.606381417	0.999325995	-4.628559486	0.181080369
tRNA-Ala_isoforms_repeat20	-0.569534879	-1.239549052	0.100479294	3.144408157	-1.719613393	0.09346794	0.447884833	-4.794009547	-0.484767279	0.370031721	-0.374142021	1.114205463	3.144408157	1.005909931	0.320688321	0.999325995	-4.597424488	0.31495748
tRNA-Arg_isoforms	0.098450807	-0.472576285	0.669477899	5.460764958	0.348784398	0.729135942	0.905367002	-6.237257603	0.088284126	-0.055076782	-0.691149448	0.580995884	5.460764958	-0.17516862	0.861857653	0.999325995	-4.660901216	-0.04938919
tRNA-Arg_isoforms_repeat21	-0.264927743	-0.953877569	0.424022083	2.319998254	-0.777918908	0.441332611	0.773214722	-5.795716419	-0.24498546	0.421517475	-0.343086771	1.186121722	2.319998254	1.1152529	0.271598972	0.999325995	-4.586830551	0.389787991
tRNA-Arg_isoforms_repeat22	-0.680006875	-1.268726577	-0.091287173	5.534492028	-2.336679865	0.024711152	0.231585046	-3.770382504	-0.591280942	-0.428456359	-1.084187644	0.227274927	5.534492028	-1.32182868	0.193962334	0.999325995	-4.553869434	-0.372552232
tRNA-Asn_isoforms	-0.485535288	-1.403590478	0.432519902	2.174845856	-1.069908139	0.291268449	0.681541498	-5.500912816	-0.351708514	-0.949234077	-1.996250352	0.097782198	2.174845856	-1.834063512	0.074318824	0.999325995	-4.513744289	-0.687599265
tRNA-Asp_isoforms	-0.603845375	-1.036599625	-0.171091125	3.681685462	-2.822792047	0.007470682	0.122436298	-2.668993565	-0.764774114	-0.419866279	-0.902148955	0.062416397	3.681685462	-1.76118029	0.08608378	0.999325995	-4.4885	-0.531763386
tRNA-Asp_isoforms_repeat23	-1.146535277	-1.929051654	-0.3640189	1.895686737	-2.96407009	0.005166258	0.105871169	-2.201983801	-1.037948356	-0.477831301	-1.347194685	0.391532082	1.895686737	-1.111905131	0.273018053	0.999325995	-4.588276368	-0.432576497
tRNA-Gln_isoforms	-0.435010614	-0.894060231	0.024039002	2.172209779	-1.917055595	0.062612472	0.371836947	-4.351748548	-0.628257957	-0.02155779	-0.531833479	0.488717899	2.172209779	-0.085466091	0.932330149	0.999325995	-4.63651255	-0.031134535
tRNA-Gln_isoforms_repeat24	-1.109853887	-1.748059606	-0.471648168	3.119251148	-3.518030484	0.00112565	0.056764908	-0.938426176	-0.998832641	-0.230860011	-0.94063622	0.478916198	3.119251148	-0.657993732	0.51442562	0.999325995	-4.627087047	-0.207766551
tRNA-Gln_isoforms_repeat25	-0.823879148	-1.539075535	-0.10868276	1.934335597	-2.330411858	0.025075255	0.23293592	-3.559405889	-0.80640198	0.032691118	-0.757208335	0.82259057	1.934335597	0.083724477	0.933705779	0.999325995	-4.632878891	0.031997633
tRNA-Gln_isoforms_repeat26	0.014452692	-0.662667097	0.691572481	2.024174665	0.043179511	0.965779786	0.987220843	-5.999435781	0.014920868	0.637004008	-0.112740195	1.386748211	2.024174665	1.71879282	0.093618869	0.999325995	-4.529908224	0.657638924
tRNA-Glu_isoforms_repeat27	-0.598884901	-1.178566852	-0.019202951	11.57572263	-2.090008579	0.043217308	0.321132059	-4.344236095	-0.472243569	-0.038297268	-0.683725021	0.607130486	11.57572263	-0.120036863	0.905073077	0.999325995	-4.677725251	-0.030198855
tRNA-Glu_isoforms_repeat28	-0.657429462	-1.159703029	-0.155155894	3.357149925	-2.647910618	0.011645156	0.154152752	-3.041149635	-0.739165862	-0.30060855	-0.859188843	0.257971744	3.357149925	-1.088704959	0.282997135	0.999325995	-4.588487222	-0.337982385
tRNA-Glu_isoforms_repeat29	-0.961272832	-1.479672496	-0.442873169	3.971186867	-3.751253728	0.000574186	0.039410747	-0.357055633	-0.989707524	-0.118581608	-0.694899523	0.457736307	3.971186867	-0.416245642	0.679522757	0.999325995	-4.647591268	-0.122089282
tRNA-Glu_isoforms_repeat30	0.010276159	-0.74474066	0.765292978	6.967348011	0.02753396	0.978174922	0.988442026	-6.311316329	0.006867723	-0.338067761	-1.179192832	0.50305731	6.967348011	-0.813088206	0.421126631	0.999325995	-4.621368474	-0.225936145
tRNA-Glu_isoforms_repeat31	-0.648148023	-1.157843197	-0.138452849	2.933699428	-2.572516457	0.014037172	0.167026579	-3.175908911	-0.748928953	-0.697259513	-1.266668965	-0.127850061	2.933699428	-2.477218182	0.017703189	0.999325995	-4.377747486	-0.805676819
tRNA-Glu_isoforms_repeat32	-0.149000938	-0.604233183	0.306231307	5.692405941	-0.662140981	0.51179294	0.826332175	-6.081773551	-0.167525452	-0.32738582	-0.834427104	0.179655464	5.692405941	-1.306204049	0.199170332	0.999325995	-4.556321614	-0.368088001
tRNA-Gly_isoforms	-0.248792049	-0.721547788	0.22396369	4.655918125	-1.064618895	0.293626073	0.681968426	-5.73491513	-0.272065374	-0.085334178	-0.611861653	0.441193297	4.655918125	-0.327866055	0.744774807	0.999325995	-4.654854307	-0.093316789
tRNA-Gly_isoforms_repeat33	-0.350911811	-1.080884912	0.379061291	6.682839824	-0.972491045	0.336827505	0.706548766	-5.84586176	-0.243148379	0.22019827	-0.592588263	1.032984802	6.682839824	0.548064769	0.586785537	0.999325995	-4.644700878	0.152576376
tRNA-Gly_isoforms_repeat34	0.034894654	-0.568973933	0.638763241	3.51864792	0.116899039	0.907542789	0.954945062	-6.205640008	0.0323212	0.204629598	-0.467660994	0.876920189	3.51864792	0.615752097	0.541651935	0.999325995	-4.631665779	0.189538319
tRNA-Gly_isoforms_repeat35	-0.143193602	-0.881788155	0.59540095	1.763333577	-0.39220398	0.697052683	0.899635786	-5.870709276	-0.143911647	0.308766569	-0.508467175	1.126000314	1.763333577	0.764325702	0.449294566	0.999325995	-4.609631362	0.310314879
tRNA-Gly_isoforms_repeat36	-0.920338889	-1.327420365	-0.513257413	7.693605641	-4.57362882	4.80E-05	0.008468815	1.924007248	-1.130888593	0.005562825	-0.447695405	0.458821055	7.693605641	0.024828141	0.980319241	0.999325995	-4.665938224	0.006835456
tRNA-Gly_isoforms_repeat37	-0.650001183	-1.250083225	-0.049919141	7.354864574	-2.191280629	0.03449924	0.276946584	-4.072786991	-0.54413491	0.130512546	-0.537504505	0.798529596	7.354864574	0.395238457	0.694830564	0.999325995	-4.654972849	0.109255851
tRNA-Gly_isoforms_repeat38	-0.358510302	-0.936275633	0.219255029	10.49596671	-1.255291662	0.216877208	0.603112325	-5.608411151	-0.29248194	0.033029652	-0.61032013	0.676379433	10.49596671	0.103860718	0.917814637	0.999325995	-4.673427899	0.026946441
tRNA-Gly_isoforms_repeat39	-0.800467716	-1.285511944	-0.315423487	3.946501471	-3.338542907	0.001867347	0.072154633	-1.435423935	-0.882867668	-0.170135006	-0.709784759	0.369514748	3.946501471	-0.637787758	0.527356337	0.999325995	-4.633391617	-0.187648662
tRNA-Gly_isoforms_repeat40	-0.622508413	-1.304168359	0.059151532	2.173688293	-1.847446763	0.072313795	0.386769237	-4.471614973	-0.602300629	0.043014468	-0.713422338	0.799451274	2.173688293	0.115036693	0.909009041	0.999325995	-4.636819042	0.041618138
tRNA-Gly_isoforms_repeat41	-0.947414619	-1.717038986	-0.177790252	2.791469428	-2.490323431	0.017151962	0.181639281	-3.343972378	-0.73121739	-0.082220294	-0.937704427	0.773263838	2.791469428	-0.194429227	0.846853781	0.999325995	-4.644655877	-0.063457865
tRNA-Gly_isoforms_repeat42	-0.931875838	-1.37518882	-0.488562857	5.798939636	-4.252478095	0.000128637	0.019460955	1.009837651	-1.073683152	-0.158216177	-0.651954758	0.335522403	5.798939636	-0.648258628	0.520634107	0.999325995	-4.636059041	-0.182292573
tRNA-Gly_isoforms_repeat43	-1.371687858	-1.962763899	-0.780611817	2.948198296	-4.694684608	3.29E-05	0.006977301	2.303824445	-1.363344923	-0.165542836	-0.818902248	0.487816576	2.948198296	-0.512569455	0.611156974	0.999325995	-4.634713306	-0.164535965
tRNA-Gly_isoforms_repeat44	-0.325063467	-0.791749665	0.141622731	2.047452178	-1.409086611	0.166770294	0.558891588	-5.088708464	-0.475114928	-0.041670845	-0.561522252	0.478180563	2.047452178	-0.162161428	0.8720199	0.999325995	-4.633416613	-0.060906384
tRNA-His_isoforms	-0.609865346	-1.214897828	-0.004832864	4.269917139	-2.039152698	0.048284734	0.34089022	-4.321931825	-0.528984662	-0.007850104	-0.681184616	0.665484408	4.269917139	-0.02358517	0.981304327	0.999325995	-4.659923498	-0.006809019
tRNA-iMet_isoforms	-0.144616497	-0.646483834	0.35725084	6.529195144	-0.582939371	0.5633055	0.85220075	-6.139306873	-0.146084174	-0.271246835	-0.830509466	0.288015797	6.529195144	-0.981167965	0.3325858	0.999325995	-4.601918859	-0.273999652
tRNA-iMet_isoforms_repeat45	-0.724794967	-1.222169922	-0.227420011	7.881602049	-2.947988182	0.005390165	0.105871169	-2.441237218	-0.726548515	0.168996128	-0.384763152	0.722755408	7.881602049	0.617376677	0.540591166	0.999325995	-4.640677017	0.169404992
tRNA-Leu_isoforms	-0.79326817	-1.649717577	0.063181237	4.48349134	-1.873754972	0.068506324	0.379493581	-4.620693252	-0.48139519	0.087138583	-0.865372044	1.03964921	4.48349134	0.185069626	0.854138003	0.999325995	-4.65905287	0.052880093
tRNA-Leu_isoforms_repeat46	-1.132799373	-1.767476122	-0.498122623	2.714003414	-3.610728997	0.00086311	0.048107025	-0.677610204	-1.074653056	-0.205323336	-0.909754897	0.499108226	2.714003414	-0.589649572	0.558842262	0.999325995	-4.628473171	-0.194784139
tRNA-Leu_isoforms_repeat47	0.257180206	-0.346468825	0.860829237	5.127259629	0.861881412	0.394045937	0.754704247	-5.927880936	0.219287707	0.01047911	-0.661715971	0.682674191	5.127259629	0.031537231	0.975002699	0.999325995	-4.662219585	0.008935136
tRNA-Leu_isoforms_repeat48	-0.841403076	-1.36073819	-0.322067961	4.328975839	-3.277561805	0.002212043	0.073236708	-1.602794612	-0.847414451	-0.200141157	-0.778005248	0.377722934	4.328975839	-0.700656541	0.487696117	0.999325995	-4.629936286	-0.201571058
tRNA-Leu_isoforms_repeat49	0.212174454	-0.511720353	0.936069261	2.122277954	0.592941865	0.556658963	0.848204089	-5.860746349	0.198532462	0.030729836	-0.780364562	0.841824234	2.122277954	0.076644912	0.939299709	0.999325995	-4.634294674	0.028754027
tRNA-Leu_isoforms_repeat50	0.098944476	-0.428213605	0.626102558	1.739379826	0.379703997	0.706234619	0.901087303	-5.863170229	0.141170104	-0.208455394	-0.807506109	0.390595322	1.739379826	-0.70395359	0.485663303	0.999325995	-4.611198315	-0.297415991
tRNA-Leu_isoforms_repeat51	-0.676705474	-1.4104944	0.057083452	2.22331882	-1.865619271	0.069665063	0.382255452	-4.450176106	-0.601532167	-0.387402916	-1.20662873	0.431822898	2.22331882	-0.956651461	0.344663493	0.999325995	-4.600241636	-0.344367416
tRNA-Lys_isoforms	-1.152320636	-1.883600948	-0.421040323	2.283205455	-3.187747695	0.002831755	0.088200849	-1.712855078	-1.020466943	0.190997443	-0.613245097	0.995239982	2.283205455	0.480435393	0.633614384	0.999325995	-4.629605412	0.169142659
tRNA-Lys_isoforms_repeat52	-0.956256027	-1.606115181	-0.306396873	5.861053184	-2.976798423	0.004995263	0.105871169	-2.356572786	-0.750965631	-0.110777119	-0.834574778	0.613020539	5.861053184	-0.309618838	0.758506825	0.999325995	-4.657079894	-0.086995331
tRNA-Lys_isoforms_repeat53	-0.809184732	-1.429619365	-0.188750099	2.269565017	-2.638433363	0.011923704	0.155891391	-2.972062942	-0.846871715	0.380616281	-0.302189304	1.063421866	2.269565017	1.127677148	0.266378391	0.999325995	-4.585813733	0.39834311
tRNA-Lys_isoforms_repeat54	-1.112289163	-1.77582205	-0.448756276	2.61599363	-3.39117136	0.001611639	0.071454737	-1.232866275	-1.029301835	0.218474565	-0.513385645	0.950334775	2.61599363	0.603903059	0.549421274	0.999325995	-4.62681513	0.202174289
tRNA-Lys_isoforms_repeat55	-0.975238929	-1.577209811	-0.373268048	2.678094114	-3.277404363	0.002213007	0.073236708	-1.522121492	-0.984520724	0.073728784	-0.591529232	0.7389868	2.678094114	0.22420301	0.823775246	0.999325995	-4.642471581	0.074430495
tRNA-Lys_isoforms_repeat56	-1.018466204	-1.703853086	-0.333079323	4.171190754	-3.006113108	0.004621452	0.105871169	-2.263921157	-0.784538741	-0.216389191	-0.977883977	0.545105596	4.171190754	-0.57486135	0.568702119	0.999325995	-4.639136027	-0.166687616
tRNA-Lys_isoforms_repeat57	-0.151432693	-0.66036596	0.357500575	1.927872454	-0.601940115	0.550713857	0.84656979	-5.819358613	-0.209637003	0.046363102	-0.520624378	0.613350581	1.927872454	0.165422087	0.869470282	0.999325995	-4.631052485	0.064183113
tRNA-Lys_isoforms_repeat58	-0.518972909	-0.97919028	-0.058755538	3.714043093	-2.281267237	0.028101278	0.247993778	-3.829974262	-0.616463363	-0.179544856	-0.692051422	0.33296171	3.714043093	-0.708709111	0.482739669	0.999325995	-4.626325849	-0.213272839
tRNA-Lys_isoforms_repeat59	-0.397611029	-1.001848886	0.206626827	2.544603664	-1.331205105	0.190887228	0.578916543	-5.275270535	-0.404901638	-0.170809578	-0.844565012	0.502945856	2.544603664	-0.512866606	0.610951023	0.999325995	-4.630702178	-0.173941548
tRNA-Met_isoforms	-1.03715397	-1.819379107	-0.254928834	2.017380546	-2.68229135	0.01068425	0.146923844	-2.852381291	-0.899115444	-0.014614944	-0.876237029	0.847007141	2.017380546	-0.034314275	0.972802385	0.999325995	-4.635701403	-0.012669789
tRNA-Pro_isoforms_repeat60	0.860328853	-0.476527963	2.197185669	1.76898939	1.301889355	0.200627052	0.589838782	-5.161705989	0.471971059	0.832887989	-0.653241613	2.319017591	1.76898939	1.133768527	0.263845209	0.999325995	-4.587061912	0.456917172
tRNA-Pro_isoforms_repeat61	-0.343498177	-0.987491207	0.300494854	2.449203036	-1.079040515	0.287228985	0.680165681	-5.540411871	-0.33579654	-0.508536358	-1.231033126	0.213960409	2.449203036	-1.423903582	0.16246351	0.999325995	-4.554694498	-0.497134369
tRNA-SeC_isoforms	-0.855402875	-1.591369011	-0.11943674	7.359155492	-2.351296281	0.023880515	0.227887644	-3.755464516	-0.583996755	-0.478032138	-1.297621679	0.341557402	7.359155492	-1.179927086	0.245209742	0.999325995	-4.57481046	-0.326359924
tRNA-SeC_isoforms_repeat62	0.206613888	-0.553547413	0.96677519	2.524434765	0.549855074	0.585568777	0.863673168	-5.960369207	0.169686958	0.387652517	-0.457537007	1.232842041	2.524434765	0.927861138	0.359213278	0.999325995	-4.603274795	0.318369577
tRNA-Ser_isoforms	-0.480460863	-0.998493092	0.037571366	3.758593232	-1.876271665	0.06815123	0.379493581	-4.578245729	-0.504446406	-0.428535251	-1.005945947	0.148875445	3.758593232	-1.501399305	0.14134357	0.999325995	-4.530750273	-0.449928566
tRNA-Ser_isoforms_repeat63	0.870701945	0.30883395	1.432569939	1.94428382	3.134943391	0.003269568	0.089439535	-1.793833334	1.128115477	-0.161041354	-0.795117739	0.47303503	1.94428382	-0.513795525	0.610307409	0.999325995	-4.620141434	-0.208651474
tRNA-Ser_isoforms_repeat64	0.31382815	-0.326622072	0.954278372	2.169511541	0.991290624	0.327682833	0.703886653	-5.570596552	0.328307575	-0.00447438	-0.720935498	0.711986739	2.169511541	-0.01263382	0.989984648	0.999325995	-4.635474811	-0.004680819
tRNA-Ser_isoforms_repeat65	0.123646969	-0.262235057	0.509528996	6.403394715	0.648221464	0.520657885	0.828567146	-6.098829654	0.162613837	-0.210134398	-0.640209498	0.219940702	6.403394715	-0.988433221	0.32906187	0.999325995	-4.600993199	-0.276357448
tRNA-Thr_isoforms	0.052595243	-0.611983264	0.71717375	2.007636888	0.160101226	0.873631554	0.947926041	-6.004007206	0.054387917	-0.094430027	-0.83825556	0.649395506	2.007636888	-0.256822763	0.79867197	0.999325995	-4.631023654	-0.097648612
tRNA-Trp_isoforms	0.509298062	-0.186792745	1.205388868	2.491724269	1.480132545	0.146908889	0.526949995	-5.056167138	0.463630118	0.234026926	-0.54094293	1.008996782	2.491724269	0.610907561	0.544821572	0.999325995	-4.624010135	0.213042105
tRNA-Val_isoforms	-0.976874981	-1.751618831	-0.202131131	3.260552496	-2.55079368	0.014805643	0.172298634	-3.251375789	-0.712060833	-0.318449101	-1.181690126	0.544791924	3.260552496	-0.746281091	0.459993566	0.999325995	-4.621431248	-0.232122981
tRNA-Val_isoforms_repeat66	0.245501696	-0.505622297	0.996625689	2.444354959	0.66120685	0.51238529	0.826332175	-5.875159473	0.208502551	0.0286416	-0.810412446	0.867695645	2.444354959	0.069056063	0.945299501	0.999325995	-4.639377657	0.024325073
tRNA-Val_isoforms_repeat67	-0.852968466	-1.486251471	-0.219685461	7.385795702	-2.724768596	0.009598273	0.141174605	-2.953596745	-0.676237161	-0.328932981	-1.034384185	0.376518223	7.385795702	-0.943267616	0.351378063	0.999325995	-4.606822389	-0.260779518
tRNA-Val_isoforms_repeat68	-0.713441856	-1.373182376	-0.053701335	3.29140941	-2.187660415	0.034781771	0.276946584	-3.983850463	-0.61297156	-0.140138619	-0.875105123	0.594827885	3.29140941	-0.385731201	0.701801651	0.999325995	-4.643036246	-0.120403628
tRNA-Val_isoforms_repeat69	-0.662583849	-1.344827483	0.019659786	6.881088374	-1.964698146	0.056636182	0.354959242	-4.487450792	-0.490440733	-0.153747456	-0.913491702	0.60599679	6.881088374	-0.409387899	0.684505265	0.999325995	-4.653590052	-0.113802978
tRNA-Val_isoforms_repeat70	-0.997459254	-1.688454305	-0.306464204	3.14353707	-2.92021421	0.005798421	0.105871169	-2.413286472	-0.829500863	-0.37229591	-1.141903059	0.39731124	3.14353707	-0.978619023	0.333828114	0.999325995	-4.600063654	-0.30960641
tRNA-Val_isoforms_repeat71	-1.028124386	-1.846366752	-0.209882021	1.808109863	-2.541898361	0.015131295	0.172301521	-3.115282704	-0.907585782	0.160358143	-0.735403702	1.056119988	1.808109863	0.362153713	0.719201345	0.999325995	-4.626819265	0.141557551
tRNA-Val_isoforms_repeat72	-1.7938796	-2.540942833	-1.046816367	2.286674658	-4.857696873	1.98E-05	0.005240106	2.758771274	-1.578374431	-0.14912091	-0.958315718	0.660073897	2.286674658	-0.372803466	0.71132265	0.999325995	-4.633605306	-0.131206482
tRNA-Val_isoforms_repeat73	-0.551565872	-1.244148571	0.141016826	5.795992224	-1.611091592	0.115262333	0.479089976	-5.054940495	-0.406914275	0.088633514	-0.682684671	0.859951699	5.795992224	0.232465699	0.817397628	0.999325995	-4.659672785	0.065388821
tRNA-Val_isoforms_repeat74	-0.588415933	-1.386610918	0.209779052	1.643638661	-1.491316806	0.143960732	0.520435582	-4.882216926	-0.568151476	-0.421423658	-1.320233657	0.477386342	1.643638661	-0.948517831	0.348733871	0.999325995	-4.598900837	-0.406910248
tRNA-Val_isoforms_repeat75	-0.220066817	-0.996110027	0.555976393	1.469728446	-0.573671324	0.569499295	0.85434419	-5.730124315	-0.224237089	-0.114169251	-0.979860438	0.751521936	1.469728446	-0.266796813	0.791037848	0.999325995	-4.622497988	-0.116332761
vault:VTRNA1-1	-0.668444364	-1.982931929	0.646043201	8.473432459	-1.028734409	0.309972145	0.68863145	-5.811609418	-0.251725667	-1.187898175	-2.653571453	0.277775104	8.473432459	-1.639594782	0.109169856	0.999325995	-4.493354322	-0.447343829
vault:VTRNA1-1 & vault:VTRNA1-3	-0.416065747	-1.627926193	0.795794699	4.782990458	-0.694550512	0.491473392	0.810701437	-6.051229532	-0.177398029	-1.203691938	-2.560111869	0.152727992	4.782990458	-1.795211708	0.080408605	0.999325995	-4.471421456	-0.513218354
vault:VTRNA1-2	2.109132208	-0.15598653	4.374250947	4.966858061	1.88368081	0.067114947	0.379493581	-4.590056038	0.491900411	1.455227632	-1.066025638	3.976480902	4.966858061	1.167639936	0.250074158	0.999325995	-4.577788396	0.33939412
vault:VTRNA1-3	-0.826054514	-2.203424432	0.551315403	3.665948771	-1.213256419	0.232363001	0.615181044	-5.516218786	-0.329888915	-1.037609671	-2.582580544	0.507361202	3.665948771	-1.35865189	0.182100035	0.999325995	-4.553594792	-0.414374502
vault:VTRNA2-1	0.064769179	-0.478483908	0.608022266	6.779682017	0.241190763	0.810676739	0.934012092	-6.281095945	0.060268461	0.065323849	-0.539792119	0.670439816	6.779682017	0.218387428	0.828271334	0.999325995	-4.661382905	0.060784588
viral.miR.hp:hsv2-miR-H10	-0.117930912	-0.872418973	0.63655715	1.722342496	-0.316205753	0.753540414	0.918133845	-5.860773919	-0.120585275	0.098543343	-0.740233887	0.937320574	1.722342496	0.237670425	0.81338673	0.999325995	-4.624489101	0.100761336
yRNA:Y1	0.203936925	-0.252514676	0.660388526	14.00111835	0.903848442	0.371650975	0.744772735	-6.071704506	0.190275957	-0.013555038	-0.521905155	0.494795079	14.00111835	-0.053942651	0.957257522	0.999325995	-4.690147892	-0.012647037
yRNA:Y3	0.129470975	-0.217839677	0.476781627	11.88172405	0.754134479	0.455319027	0.786595188	-6.133222228	0.16909027	-0.129042167	-0.516110832	0.258026498	11.88172405	-0.674431919	0.504033737	0.999325995	-4.643912295	-0.168530243
yRNA:Y4	-0.029374377	-0.621339089	0.562590334	16.44129393	-0.100384656	0.92055563	0.959516154	-6.550648886	-0.019491912	-0.031726684	-0.691046855	0.627593487	16.44129393	-0.097347051	0.92295169	0.999325995	-4.704424529	-0.021052829
yRNA:Y4 & lncRNA:ZNF436_antisense_RNA_1_ZNF436-AS1	-0.01853582	-0.499774423	0.462702783	10.7321916	-0.07791944	0.9382924	0.969416246	-6.379170236	-0.018072562	-0.236945315	-0.773246953	0.299356322	10.7321916	-0.893785874	0.376944592	0.999325995	-4.615569458	-0.231023442
yRNA:Y4 & yRNA:Y1	0.557823896	-0.187177485	1.302825277	2.362483231	1.514727532	0.137942359	0.514098691	-4.988151569	0.486218428	0.068241039	-0.763991303	0.90047338	2.362483231	0.165880571	0.869111891	0.999325995	-4.636933694	0.059481228
yRNA:Y4 & yRNA:Y1 & lncRNA:ZNF436_antisense_RNA_1_ZNF436-AS1	0.207201103	-0.21409479	0.628496996	3.76513889	0.994945563	0.325924577	0.703012209	-5.753220553	0.268557357	0.023179592	-0.446161181	0.492520366	3.76513889	0.099910697	0.92092944	0.999325995	-4.654597734	0.030043518
