# Supplementary material for: Multi-omics analysis reveals COVID-19 vaccine induced attenuation of inflammatory responses during breakthrough disease
Source: Nat Commun. 2024 Apr 22;15:3402. doi: 10.1038/s41467-024-47463-6 (PMC11035709; doi:10.1038/s41467-024-47463-6)
Supplement: Supplementary file 13 — Source Data [file 41467_2024_47463_MOESM13_ESM.zip › source_data/Supp_18a_b_c_stage1_ssRNA_data_D0_vs_CT_results_vaccine_level.txt]

Simplified_feature_name	CT.had.COVID.MenACWY_vs_D0_logFC	CT.had.COVID.MenACWY_vs_D0_CI.L	CT.had.COVID.MenACWY_vs_D0_CI.R	CT.had.COVID.MenACWY_vs_D0_AveExpr	CT.had.COVID.MenACWY_vs_D0_t	CT.had.COVID.MenACWY_vs_D0_P.Value	CT.had.COVID.MenACWY_vs_D0_adj.P.Val	CT.had.COVID.MenACWY_vs_D0_B	CT.had.COVID.MenACWY_vs_D0_effect.size	CT.had.COVID.ChAdOx_vs_D0_logFC	CT.had.COVID.ChAdOx_vs_D0_CI.L	CT.had.COVID.ChAdOx_vs_D0_CI.R	CT.had.COVID.ChAdOx_vs_D0_AveExpr	CT.had.COVID.ChAdOx_vs_D0_t	CT.had.COVID.ChAdOx_vs_D0_P.Value	CT.had.COVID.ChAdOx_vs_D0_adj.P.Val	CT.had.COVID.ChAdOx_vs_D0_B	CT.had.COVID.ChAdOx_vs_D0_effect.size
ENSG00000001084.13	0.501190012	0.049687252	0.952692771	2.274832194	2.222652583	0.030206516	0.369340953	-3.675105966	0.628845455	0.310983353	-0.173240444	0.79520715	2.274832194	1.285939686	0.203644094	0.994270824	-4.562862904	0.390192269
SLC4A1	0.289914063	-0.014086208	0.593914335	4.019382249	1.909523021	0.061213099	0.461540026	-4.376665119	0.447096248	0.19892498	-0.127159176	0.525009136	4.019382249	1.221488017	0.226910513	0.994270824	-4.564422438	0.306775777
KMT2E	0.098661395	-0.571978859	0.769301649	3.345132525	0.294569121	0.769389196	0.943991237	-5.993925851	0.072279224	-0.083275291	-0.807108301	0.640557719	3.345132525	-0.230360155	0.818633593	0.994270824	-4.667702929	-0.061007382
ENSG00000011114.15	0.047939999	-0.359476954	0.455356952	1.758425298	0.235607175	0.814578812	0.95547085	-5.78237913	0.073851194	-0.540367365	-1.027914175	-0.052820556	1.758425298	-2.219230334	0.03045141	0.994270824	-4.458703663	-0.832431699
ENSG00000029993.15	0.291045402	-0.420955752	1.003046556	1.244136988	0.818482939	0.416477423	0.82627339	-5.373897319	0.298082832	0.19465702	-0.576985184	0.966299224	1.244136988	0.505107344	0.615423617	0.994270824	-4.622027891	0.199363795
MAGEC2	-0.051280751	-0.552248875	0.449687373	2.388950761	-0.204962246	0.838329052	0.964398317	-5.934878909	-0.054806443	-0.156243883	-0.695226736	0.38273897	2.388950761	-0.580440439	0.563896834	0.994270824	-4.63967442	-0.166986079
FAM120A	0.271563882	-0.163030209	0.706157973	2.543650544	1.251174192	0.215962781	0.669544777	-5.229802785	0.331293364	0.175062527	-0.290662854	0.640787908	2.543650544	0.752649666	0.454746062	0.994270824	-4.626404131	0.213566889
WNK1	0.302397956	-0.065936399	0.670732311	2.132943672	1.643865229	0.105688513	0.525407669	-4.651241792	0.470325327	0.14742454	-0.248482971	0.543332051	2.132943672	0.74559953	0.458961605	0.994270824	-4.622303482	0.229292208
ENSG00000064687.13	0.256269835	-0.221799266	0.734338936	1.943641059	1.073337741	0.287625734	0.733819396	-5.322998265	0.319205379	0.080739272	-0.438493312	0.599971857	1.943641059	0.311352586	0.756664235	0.994270824	-4.642828216	0.100567474
SPEN	0.267007015	-0.111705212	0.645719242	4.017138176	1.411701676	0.163453257	0.598432482	-5.133555052	0.331209857	0.180373041	-0.22590355	0.586649632	4.017138176	0.888954257	0.377749937	0.994270824	-4.617710745	0.223744418
ABCC9 & ENSG00000111602.12 & ENSG00000099998.19 & ReverseComplement_ENSG00000104884.17 & ENSG00000124159.16 & ReverseComplement_ENSG00000157106.17 & ReverseComplement_ENSG00000118961.15	-0.792233945	-1.840242624	0.255774733	2.07173797	-1.513624519	0.135625906	0.565361924	-4.734897208	-0.497076137	-0.133361496	-1.145186488	0.878463495	2.07173797	-0.263909269	0.792798072	0.994270824	-4.645976985	-0.08367581
TFRC	0.169635432	-0.158396884	0.497667749	3.403589594	1.035450935	0.304815029	0.748187727	-5.516831564	0.256639826	0.225036071	-0.124783964	0.574856107	3.403589594	1.288062818	0.202909151	0.994270824	-4.554939195	0.340454924
ENSG00000076706.17	1.147147301	0.119716359	2.174578244	1.593379616	2.23561046	0.029294926	0.369340953	-3.575838036	0.727745283	0.518856133	-0.616538728	1.654250994	1.593379616	0.915017955	0.36402253	0.994270824	-4.603471512	0.329160085
ENSG00000079308.20	-0.200695804	-0.632818092	0.231426484	1.824469808	-0.929953454	0.356302328	0.794718418	-5.402182639	-0.294326992	-0.018565464	-0.465798597	0.42866767	1.824469808	-0.083119212	0.934046873	0.994270824	-4.64602137	-0.027226863
ENSG00000086827.9	0.06803058	-0.359725242	0.495786402	1.927828739	0.31844749	0.751305058	0.942443007	-5.805813834	0.0950211	-0.108072329	-0.576175517	0.36003086	1.927828739	-0.462277224	0.64563569	0.994270824	-4.636058533	-0.150949052
FTL	0.461381069	0.009611652	0.913150486	1.839520382	2.044902142	0.045474086	0.432586821	-3.9523114	0.629993819	0.317791359	-0.167707619	0.803290337	1.839520382	1.310639795	0.195216212	0.994270824	-4.564154072	0.433928926
GNAS	0.15611166	-0.235383863	0.547607183	4.398196954	0.798432355	0.4279214	0.83112593	-5.792183792	0.183284969	-0.006073735	-0.426515414	0.414367943	4.398196954	-0.028925422	0.977024731	0.994270824	-4.682252943	-0.00713095
GNAS & ReverseComplement_ENSG00000085449.15 & ReverseComplement_ENSG00000006788.14	0.367638512	-0.348548626	1.083825651	1.626889013	1.027836578	0.308352473	0.748187727	-5.240800422	0.356644493	0.417482768	-0.331856586	1.166822122	1.626889013	1.115551435	0.269277737	0.994270824	-4.587139647	0.404998184
ENSG00000089157.16	0.38143386	-0.055162625	0.818030345	2.356170007	1.749317311	0.08559855	0.476355932	-4.492077545	0.500081362	0.354835059	-0.109425956	0.819096074	2.356170007	1.530361011	0.131437991	0.994270824	-4.526407322	0.465208829
DHX32	0.060029875	-0.355121776	0.475181526	4.265643528	0.289527791	0.773224118	0.943991237	-6.052975754	0.066828971	0.014565675	-0.430547032	0.459678382	4.265643528	0.065522462	0.947986431	0.994270824	-4.681360347	0.01621541
STX1B & ReverseComplement_ENSG00000132688.11	-0.395665104	-0.844639372	0.053309164	2.354659892	-1.764557781	0.082975546	0.475201033	-4.490282794	-0.48913616	-0.326076667	-0.804462515	0.15230918	2.354659892	-1.364806201	0.177657378	0.994270824	-4.549693753	-0.403108304
ENSG00000101057.16	-0.023363336	-0.420779898	0.374053225	1.954392877	-0.117711389	0.906708604	0.970508723	-5.856631435	-0.0347467	-0.254213347	-0.697019487	0.188592792	1.954392877	-1.149514097	0.255126543	0.994270824	-4.582362822	-0.37807421
TUBB1	-0.004098214	-0.37623174	0.368035313	2.894511613	-0.022050852	0.982484114	0.989326153	-5.997366754	-0.005633239	-0.071758669	-0.471274005	0.327756667	2.894511613	-0.359642085	0.720438857	0.994270824	-4.65795435	-0.098636564
E2F1	0.007115056	-0.557266299	0.571496411	2.65126646	0.025242668	0.979949239	0.989326153	-5.972089506	0.006624288	0.197634686	-0.400636483	0.795905855	2.65126646	0.661446433	0.510981097	0.994270824	-4.636078725	0.184002648
ENSG00000101438.4 & FTO	-0.861492461	-1.643149313	-0.079835609	3.36051435	-2.206809923	0.031354972	0.371551988	-3.77996561	-0.554850225	-0.293897159	-1.1122013	0.524406983	3.36051435	-0.719134666	0.474984963	0.994270824	-4.635035736	-0.189286514
ELF4	0.124891096	-0.481972213	0.731754406	2.423602739	0.412069227	0.68182849	0.929943937	-5.859214279	0.111999999	0.179831101	-0.465961404	0.825623606	2.423602739	0.557572556	0.57931134	0.994270824	-4.640808559	0.161269168
RS1	0.546699445	-0.11608229	1.209481181	1.787934005	1.6516107	0.104092552	0.524230814	-4.578336288	0.515079568	-0.045800602	-0.808266534	0.71666533	1.787934005	-0.120276375	0.904685588	0.994270824	-4.637585564	-0.043151597
ENSG00000103257.9	0.281982181	-0.185449152	0.749413513	1.854345902	1.207906812	0.232052331	0.686646378	-5.114381232	0.391499864	0.423770854	-0.062915791	0.910457499	1.854345902	1.743456999	0.086625301	0.994270824	-4.507694743	0.588357148
MAZ	-0.117414936	-0.544469857	0.309639984	2.541066212	-0.550515058	0.584109253	0.889563243	-5.820496218	-0.145723109	-0.315485187	-0.777902127	0.146931753	2.541066212	-1.36607588	0.177260759	0.994270824	-4.547245477	-0.391547138
ENSG00000103534.17	-0.185696331	-0.769922962	0.3985303	2.282116167	-0.636431343	0.527033324	0.85821926	-5.692405594	-0.18405198	0.250018625	-0.349039464	0.849076713	2.282116167	0.835666537	0.406818802	0.994270824	-4.616104383	0.247804696
FZD3	-0.061309271	-0.485865398	0.363246855	2.572521975	-0.289148289	0.773513035	0.943991237	-5.920343693	-0.076885393	-0.328717279	-0.791636922	0.134202364	2.572521975	-1.421826192	0.16050517	0.994270824	-4.539125122	-0.412230595
GYS1	-0.225233417	-0.664388721	0.213921887	5.416033704	-1.026938131	0.3087717	0.748187727	-5.610758608	-0.231286738	-0.3102714	-0.781396894	0.160854094	5.416033704	-1.318665748	0.192534968	0.994270824	-4.543136981	-0.318610182
GYS1 & ELF4	0.194084149	-0.379422597	0.767590894	4.307036907	0.677612053	0.50074872	0.856118779	-5.873407239	0.156248402	-0.034619206	-0.651894054	0.582655642	4.307036907	-0.112296989	0.91098099	0.994270824	-4.68024083	-0.027870363
GYS1 & ELF4 & ENSG00000048707.15	-1.789910687	-2.963376118	-0.616445257	1.715779391	-3.054152	0.003423201	0.238126401	-1.852835795	-1.299232456	-0.306622575	-1.191043206	0.577798056	1.715779391	-0.694184397	0.490375702	0.994270824	-4.623868688	-0.222566413
CYTH2 & ENSG00000068489.13	0.674213066	-0.033240827	1.381666958	6.498344177	1.908220734	0.061384604	0.461540026	-4.419838013	0.423941092	0.551765031	-0.207054648	1.310584709	6.498344177	1.455945686	0.150873265	0.994270824	-4.511238091	0.346946509
CYTH2 & ENSG00000068489.13 & ReverseComplement_PLEKHJ1	0.333977247	-0.317059271	0.985013766	7.753227933	1.027167139	0.308664805	0.748187727	-5.637405046	0.224579828	0.444094512	-0.253084405	1.141273428	7.753227933	1.275442097	0.207307181	0.994270824	-4.550261299	0.298627136
CYTH2 & ReverseComplement_WDR13	0.564991003	-0.058466626	1.188448631	1.799017243	1.81453009	0.074839773	0.475201033	-4.308963777	0.585339776	0.317775311	-0.367565899	1.003116521	1.799017243	0.928416589	0.357091815	0.994270824	-4.602715402	0.329220339
CYTH2 & ReverseComplement_WDR13 & PAGR1	0.02678113	-0.578781574	0.632343834	2.467858694	0.088552202	0.929747025	0.979005146	-5.927262223	0.024292325	0.087553631	-0.55765491	0.732762171	2.467858694	0.271708759	0.786823989	0.994270824	-4.654199056	0.079417157
ENSG00000105610.6	0.205102218	-0.286125184	0.696329619	1.723190772	0.836021329	0.406620835	0.815230023	-5.481655871	0.263420004	-0.044587427	-0.586083186	0.496908333	1.723190772	-0.164872011	0.869625849	0.994270824	-4.639737805	-0.057265203
FKBP8	0.560527794	0.116834681	1.004220906	3.184525454	2.529554558	0.014199494	0.357196546	-3.115202422	0.638373971	0.241872769	-0.238463696	0.722209233	3.184525454	1.008256441	0.317576468	0.994270824	-4.5989044	0.275464092
ZC3HAV1	0.355719796	0.027723076	0.683716517	3.249963052	2.17154143	0.034050587	0.371551988	-3.851898343	0.542746618	0.124655934	-0.229605884	0.478917751	3.249963052	0.704560345	0.483942	0.994270824	-4.634508089	0.190196293
TFR2	0.082696874	-0.221486187	0.386879935	5.158193975	0.544356801	0.588311285	0.891186826	-5.970558943	0.123004177	-0.158904262	-0.485290507	0.167481982	5.158193975	-0.974839875	0.333743355	0.994270824	-4.606655616	-0.236355826
ZFAND5	-0.083655214	-0.500623081	0.333312653	3.912224232	-0.401716818	0.689389077	0.930896229	-6.000487929	-0.094222834	-0.01422855	-0.460002558	0.431545457	3.912224232	-0.063910983	0.949263875	0.994270824	-4.679316611	-0.01602595
DVL1	0.179578162	-0.302217528	0.661373852	3.456551184	0.746311611	0.458534808	0.845395296	-5.779882331	0.181050221	-0.091201923	-0.613023935	0.430620088	3.456551184	-0.349954183	0.72765805	0.994270824	-4.663722422	-0.091949534
UBTF	0.064090435	-0.34361054	0.47179141	2.308138869	0.314761102	0.754088075	0.942443007	-5.87551323	0.087154139	0.097966215	-0.33603155	0.53196398	2.308138869	0.451979173	0.652992857	0.994270824	-4.645500632	0.133220521
ZPR1	0.099733665	-0.417179056	0.616646387	4.406841049	0.386326186	0.700688072	0.930896229	-6.02677433	0.088667536	0.07931329	-0.474481263	0.633107843	4.406841049	0.28676548	0.775327818	0.994270824	-4.676021018	0.07051294
HSPA8	-0.126287242	-0.7654973	0.512922817	1.921913863	-0.395590145	0.69387862	0.930896229	-5.739733956	-0.123434867	0.568909093	-0.063413953	1.201232139	1.921913863	1.801496618	0.076894462	0.994270824	-4.482654709	0.556059484
SLC11A2	0.179199082	-0.124914105	0.483312268	4.780599576	1.179859011	0.242938744	0.690295892	-5.441949499	0.268406111	0.049212603	-0.276909614	0.375334821	4.780599576	0.302152045	0.763631808	0.994270824	-4.676462232	0.073711111
ENSG00000111728.11	0.259963543	-0.18232114	0.702248227	2.399377451	1.176901548	0.244107784	0.690295892	-5.265655424	0.329768688	0.223777003	-0.248174195	0.695728201	2.399377451	0.9493972	0.346411742	0.994270824	-4.6042052	0.283865375
DNPH1	-0.044028746	-0.919782448	0.831724957	1.152294395	-0.100666256	0.920167325	0.976291386	-5.587144838	-0.040253526	-0.63053718	-1.707009852	0.445935492	1.152294395	-1.17283597	0.245721455	0.994270824	-4.587255589	-0.57647213
SNX17	0.282349835	-0.112131054	0.676830724	2.067506529	1.433148379	0.157257378	0.592278433	-4.955814696	0.403574975	-0.177221909	-0.613406213	0.258962395	2.067506529	-0.813536351	0.419283362	0.994270824	-4.615998425	-0.25331103
SNX17 & ReverseComplement_OBSL1	0.207009136	-0.196085114	0.610103386	2.942212228	1.028282622	0.308144486	0.748187727	-5.505531251	0.260189886	0.14665549	-0.285456554	0.578767534	2.942212228	0.679565841	0.499519621	0.994270824	-4.63649295	0.184331358
ENSG00000116670.15	0.011093266	-0.477436964	0.499623497	2.257760722	0.045467134	0.963893292	0.988638147	-5.936760208	0.012382627	-0.232397917	-0.765025993	0.30023016	2.257760722	-0.873650563	0.385960778	0.994270824	-4.612302356	-0.259409327
SLC2A1	0.208840157	-0.224842894	0.642523208	2.146333634	0.964208927	0.338998939	0.783295189	-5.470850532	0.271819836	0.05923838	-0.408799659	0.527276419	2.146333634	0.253426257	0.800847265	0.994270824	-4.650428409	0.077102828
BCL11A	0.0270314	-0.292379249	0.346442049	2.488087827	0.169452793	0.866038204	0.970508723	-5.932845125	0.04571908	-0.336570867	-0.688263898	0.015122164	2.488087827	-1.916206659	0.06033929	0.994270824	-4.45243809	-0.569253187
ENSG00000121060.19	0.803940283	0.006642156	1.601238411	1.537306939	2.018982863	0.048183573	0.439576371	-3.909523684	0.734656907	0.431346281	-0.436745796	1.299438358	1.537306939	0.994923874	0.323962505	0.994270824	-4.596679099	0.394172965
CBX3	0.199606499	-0.271570739	0.670783738	3.852134264	0.84824237	0.399837804	0.812220195	-5.725015548	0.200776397	0.112056344	-0.393679168	0.617791856	3.852134264	0.443652143	0.658967357	0.994270824	-4.662442922	0.112713108
EGR2 & ANKRD34A & ReverseComplement_lncRNA:KRT73_antisense_RNA_1_KRT73-AS1 & LYPD3 & ReverseComplement_ENSG00000198598.7	-0.558895942	-1.171123554	0.053331671	6.881460884	-1.827879783	0.072783145	0.475201033	-4.558691609	-0.405080994	-0.019741287	-0.673826189	0.634343616	6.881460884	-0.06043255	0.952021733	0.994270824	-4.688694754	-0.014308245
EGR2 & ReverseComplement_ENSG00000111087.10 & ENSG00000139610.2	0.36428539	-0.019199516	0.747770296	2.67788823	1.902054977	0.06220216	0.461540026	-4.29814971	0.503671652	-0.168270008	-0.588628118	0.252088102	2.67788823	-0.801524628	0.426144309	0.994270824	-4.62043011	-0.232655043
AGO2	0.188816025	-0.235855336	0.613487386	2.429804976	0.890257136	0.377056046	0.801277345	-5.553629098	0.24555206	0.118391234	-0.3361405	0.572922968	2.429804976	0.52153676	0.604005974	0.994270824	-4.641339891	0.153965806
ENSG00000127328.22	0.212132949	-0.484008929	0.908274827	2.160824075	0.610154692	0.544175275	0.86277362	-5.722117484	0.173641964	0.221816322	-0.519083061	0.962715704	2.160824075	0.599465029	0.551229396	0.994270824	-4.634187232	0.181568313
ENSG00000127948.16	0.215882203	-0.399921168	0.831685574	1.967275219	0.70194707	0.485557946	0.848543285	-5.611680907	0.21236386	-0.038845148	-0.717776779	0.640086483	1.967275219	-0.11456193	0.909193445	0.994270824	-4.643999067	-0.038212069
ENSG00000131242.18 & ENSG00000117266.16 & PRICKLE1 & ENSG00000177189.14 & ENSG00000175893.12 & ReverseComplement_ENSG00000055813.6 & ReverseComplement_ENSG00000136040.9 & ReverseComplement_ENSG00000171053.10 & ReverseComplement_ENSG00000203760.9	-3.153543879	-4.935471471	-1.371616287	0.73122787	-3.543548749	0.000794056	0.12625492	-1.304173777	-2.369033508	-0.866640747	-1.859543414	0.12626192	0.73122787	-1.74768039	0.085884324	0.994270824	-4.521356498	-0.651045632
KDM6B	0.119101744	-0.277243631	0.515447119	2.630225872	0.601691549	0.549756315	0.866683822	-5.805087064	0.157110704	-0.425739028	-0.86264199	0.011163935	2.630225872	-1.95113833	0.055943189	0.994270824	-4.436988584	-0.561605199
KDM6B & ENSG00000181085.15	-0.029013096	-0.415776707	0.357750516	3.267532013	-0.150202807	0.881132874	0.970508723	-6.019682682	-0.037053544	-0.283631063	-0.702919784	0.135657658	3.267532013	-1.354472522	0.180910649	0.994270824	-4.543862017	-0.362234222
RBM38	0.16940631	-0.253228033	0.592040653	2.175081206	0.802591182	0.4255324	0.83112593	-5.57239368	0.234430668	0.157677931	-0.292058451	0.607414314	2.175081206	0.702008673	0.485519818	0.994270824	-4.625104942	0.218200508
WDR74	0.080109352	-0.504579181	0.664797885	5.180394856	0.274339427	0.784811888	0.945653746	-6.075880011	0.062080908	0.066748956	-0.560046675	0.693544586	5.180394856	0.213229899	0.831905615	0.994270824	-4.681134065	0.051727242
MKRN1	0.327109989	-0.09036408	0.744584058	2.446559886	1.568895032	0.122186824	0.547265887	-4.791459832	0.430346421	0.144353049	-0.305497086	0.594203184	2.446559886	0.64252154	0.52310104	0.994270824	-4.632941306	0.1899111
KCTD1	-0.364668449	-0.987076727	0.25773983	2.027491876	-1.173146949	0.245597754	0.690295892	-5.174321114	-0.369448622	0.130273767	-0.491857581	0.752405114	2.027491876	0.419280313	0.67658133	0.994270824	-4.641052554	0.13198143
GLUL	0.1378601	-0.165506823	0.441227024	5.098008728	0.909913166	0.366685649	0.799620186	-5.714828879	0.205802761	0.080764761	-0.244502321	0.406031844	5.098008728	0.497177407	0.620969166	0.994270824	-4.664384178	0.120568684
ENSG00000136450.13 & ENSG00000266086.3	0.665301675	-0.156683796	1.487287147	1.243762426	1.6206307	0.110595827	0.530862518	-4.423031222	0.704680042	0.541591859	-0.338070192	1.421253911	1.243762426	1.232780786	0.222698992	0.994270824	-4.582910512	0.573647998
ENSG00000137193.14	0.161468397	-0.249709279	0.572646072	1.967400083	0.786298762	0.434937073	0.838968739	-5.541963213	0.241126896	0.23894669	-0.195146467	0.673039846	1.967400083	1.102167663	0.27500353	0.994270824	-4.587247762	0.356828177
ABCC12	0.253062125	-0.145911401	0.652035651	3.677624649	1.270026133	0.209216142	0.662049061	-5.297457637	0.302662466	0.100010914	-0.329153689	0.529175517	3.677624649	0.466608974	0.642551533	0.994270824	-4.659736732	0.119613118
ENSG00000142279.13	-0.189907092	-0.736818763	0.357004579	1.914027287	-0.69527014	0.489700272	0.84896636	-5.623394452	-0.208583756	-0.123049908	-0.704625243	0.458525426	1.914027287	-0.423647748	0.673411157	0.994270824	-4.639700887	-0.135151415
TPM3	0.560531995	0.135469233	0.985594756	3.438749013	2.640443835	0.010654158	0.347482917	-2.886894369	0.647925426	0.326163684	-0.131963333	0.7842907	3.438749013	1.425539601	0.159434285	0.994270824	-4.529561819	0.377016381
UBAP2L	-0.023516882	-0.609606466	0.562572701	2.654936292	-0.080342497	0.936245228	0.980709056	-5.968827394	-0.021094883	-0.025028143	-0.65226	0.602203713	2.654936292	-0.079896933	0.936598033	0.994270824	-4.663132046	-0.022450499
SLC25A37	0.521887683	0.13130225	0.912473116	2.553747036	2.675411514	0.009716476	0.347482917	-2.766258766	0.710400138	0.143573592	-0.279653651	0.566800836	2.553747036	0.679251393	0.499717324	0.994270824	-4.631994876	0.195434196
ENSG00000147955.18	0.212526936	-0.295232126	0.720285998	1.683508846	0.838080787	0.405472863	0.815230023	-5.502608392	0.257210329	-0.171746477	-0.747406747	0.403913792	1.683508846	-0.597380673	0.552610223	0.994270824	-4.62503855	-0.207855854
PTGES2	0.124507054	-0.380463309	0.629477416	2.875403305	0.493693777	0.623412364	0.906938008	-5.867810904	0.127985212	0.063049832	-0.478519764	0.604619427	2.875403305	0.233109108	0.816508634	0.994270824	-4.661317717	0.064811156
HMCN2	-1.087961527	-1.733216066	-0.442706989	2.94305111	-3.376074769	0.001326798	0.184590796	-1.042990396	-0.918474147	-0.085979094	-0.731306904	0.559348716	2.94305111	-0.266773122	0.790603009	0.994270824	-4.662893987	-0.072584897
MKI67	0.375778027	-0.073799009	0.825355064	2.49630012	1.673619965	0.099664535	0.511586927	-4.631412899	0.463270012	0.151703674	-0.332060971	0.635468319	2.49630012	0.627901557	0.532566705	0.994270824	-4.633452874	0.187024674
RGS10	-0.371961551	-0.87715817	0.133235067	2.476442494	-1.474236642	0.145899169	0.592278433	-4.934222199	-0.39828842	-0.091047126	-0.621562515	0.439468263	2.476442494	-0.343635356	0.73238014	0.994270824	-4.654787566	-0.097491302
ENSG00000150867.14	-0.039893678	-0.572233811	0.492446455	1.598823805	-0.150052921	0.881250586	0.970508723	-5.7217578	-0.051161352	0.011179104	-0.550764502	0.573122709	1.598823805	0.039833076	0.968364877	0.994270824	-4.637864273	0.014336559
NCAPD3	0.391272036	0.01845517	0.764088903	3.379022781	2.10141992	0.040019413	0.401275734	-3.996043893	0.516470928	-0.036170651	-0.442344222	0.37000292	3.379022781	-0.178309404	0.859109846	0.994270824	-4.667734079	-0.047744505
CD8A	-0.033789275	-0.378969276	0.311390727	3.365917841	-0.196003051	0.845302263	0.964398317	-6.018430422	-0.048026878	-0.030446133	-0.400069	0.339176735	3.365917841	-0.164931227	0.869579453	0.994270824	-4.670862449	-0.043275054
ENSG00000154803.13 & ENSG00000264187.1	-0.224393196	-0.978298152	0.52951176	1.625542732	-0.59596763	0.553547313	0.868921949	-5.624239994	-0.191035444	-0.340569968	-1.168986255	0.487846319	1.625542732	-0.823165776	0.413831602	0.994270824	-4.610638736	-0.289941657
MAML1 & ENSG00000081913.14	-0.354781702	-0.956911084	0.24734768	1.970151267	-1.179779862	0.242969978	0.690295892	-5.193313344	-0.359664379	0.081853304	-0.528676026	0.692382633	1.970151267	0.26844744	0.789320479	0.994270824	-4.648358954	0.082979808
ENSG00000163534.15	0.229647609	-0.683971947	1.143267165	1.919425154	0.503299069	0.61668621	0.906938008	-5.66998389	0.161519729	0.288059791	-0.668990586	1.245110168	1.919425154	0.602667024	0.549111562	0.994270824	-4.626823607	0.202603195
LMTK2	0.315515178	-0.107819856	0.738850213	2.374189152	1.492332617	0.141105787	0.582147024	-4.868314265	0.425145097	0.024433003	-0.437221706	0.486087713	2.374189152	0.105971522	0.915975619	0.994270824	-4.651162262	0.032922573
YWHAB & ENSG00000127663.15 & ReverseComplement_ENSG00000143570.19 & ReverseComplement_ENSG00000174951.12	0.175984438	-0.513522262	0.865491138	4.286866611	0.511052317	0.611280903	0.906938008	-5.96334117	0.118489716	0.501127117	-0.233387911	1.235642146	4.286866611	1.366082112	0.177258814	0.994270824	-4.534969074	0.337407162
SRRM2	0.352096798	-0.03323598	0.737429576	2.604194901	1.829598133	0.0725219	0.475201033	-4.405102462	0.493819907	0.167409998	-0.246907496	0.581727492	2.604194901	0.809054366	0.421835585	0.994270824	-4.61971023	0.234794494
H1-4	0.03926745	-0.376262767	0.454797667	4.261692682	0.189216793	0.850592536	0.966495478	-6.078409507	0.043571719	-0.188900755	-0.636499577	0.258698067	4.261692682	-0.845034317	0.401611573	0.994270824	-4.624454788	-0.209606955
KLF13	0.405301979	-0.019446997	0.830050954	4.454553374	1.910627262	0.061067995	0.461540026	-4.383293244	0.442427675	0.359878994	-0.094897315	0.814655302	4.454553374	1.584485435	0.118595527	0.994270824	-4.486809407	0.392843941
ZNF282	0.331303255	-0.252252459	0.914858969	1.609789553	1.13677094	0.26037276	0.70410713	-5.122989611	0.401181264	0.392939635	-0.216434489	1.002313758	1.609789553	1.291134289	0.201849442	0.994270824	-4.57121578	0.475817901
HTRA3	0.080366272	-0.972857753	1.133590297	3.120413599	0.15278568	0.879104837	0.970508723	-5.981979293	0.039217787	0.71409214	-0.380655013	1.808839294	3.120413599	1.306080709	0.196751738	0.994270824	-4.552335296	0.348468491
KSR2	0.13740833	-0.28416775	0.558984409	2.323494619	0.652629477	0.516608887	0.85821926	-5.722421173	0.180558525	-0.194552122	-0.658550579	0.269446335	2.323494619	-0.839554747	0.404652478	0.994270824	-4.614608572	-0.255647123
FBXL14	0.194182249	-1.288912411	1.677276909	1.767244836	0.262162302	0.794137902	0.945653746	-5.815035875	0.078744831	-1.035020856	-3.129670281	1.059628569	1.767244836	-0.989389599	0.326638361	0.994270824	-4.59668442	-0.4197219
ZNF217	0.551194004	0.08039207	1.021995938	4.381033154	2.344206319	0.022562628	0.369340953	-3.559608221	0.54404773	0.295876677	-0.209756589	0.801509944	4.381033154	1.1716683	0.246186331	0.994270824	-4.573226949	0.292040613
LDHAL6B & ReverseComplement_ENSG00000105329.11	0.032292731	-0.334903187	0.399488649	3.627067213	0.176090739	0.860844442	0.970508723	-6.039432553	0.042357149	-0.036531214	-0.430782903	0.357720475	3.627067213	-0.185532556	0.853467517	0.994270824	-4.672573437	-0.047916606
LDHAL6B & ReverseComplement_ENSG00000105329.11 & ReverseComplement_ENSG00000155066.16	0.107156849	-0.305332698	0.519646397	2.54676614	0.520159548	0.604959312	0.904999616	-5.825696451	0.139223954	0.07547292	-0.36560666	0.516552499	2.54676614	0.342612958	0.733145167	0.994270824	-4.653850695	0.098058485
KRCC1	0.369064442	-0.040316943	0.778445827	3.696943358	1.805110117	0.076320129	0.475201033	-4.54069087	0.429143784	0.141470549	-0.299812048	0.582753146	3.696943358	0.641916921	0.523490735	0.994270824	-4.645105185	0.164500287
ENSG00000172270.22	0.264902509	-0.176008243	0.705813261	2.023996179	1.202998176	0.233931465	0.686817623	-5.199898139	0.352662796	-0.061943658	-0.549738708	0.425851393	2.023996179	-0.254266441	0.800201331	0.994270824	-4.644081898	-0.082465144
CHST2 & ReverseComplement_ENSG00000184261.5 & ENSG00000155545.20 & ENSG00000170365.10 & ReverseComplement_ENSG00000144406.19 & ReverseComplement_ENSG00000164053.22 & ReverseComplement_lncRNA:ATRIP-TREX1_readthrough_ATRIP-TREX1 & ReverseComplement_ENSG00000185008.17 & ReverseComplement_ENSG00000166947.15 & ReverseComplement_ENSG00000067066.17 & ENSG00000172053.18 & ReverseComplement_ENSG0000012440…	0.392212916	-0.20482068	0.989246512	1.692324094	1.315384463	0.193627776	0.639488768	-4.948415092	0.452714844	0.174981925	-0.482446868	0.832410718	1.692324094	0.53293477	0.596142733	0.994270824	-4.623160155	0.201974264
UCP3	0.289185446	-0.142476126	0.720847017	3.419649274	1.34141337	0.185086653	0.628053186	-5.183399457	0.32997815	0.159651831	-0.304372111	0.623675773	3.419649274	0.688910969	0.493663547	0.994270824	-4.63769809	0.182172431
DIRAS1 & ENSG00000261210.8	0.280391794	-0.128513257	0.689296846	3.402776638	1.373005921	0.175107889	0.614488364	-5.150266268	0.335084228	-0.162506617	-0.60884676	0.283833526	3.402776638	-0.729012016	0.468968054	0.994270824	-4.633092652	-0.194204699
ZBTB38	0.966702018	0.303555643	1.629848393	2.801443374	2.918856952	0.005015635	0.310133405	-2.197426205	0.782915753	0.515734465	-0.201055451	1.232524382	2.801443374	1.440667816	0.155128817	0.994270824	-4.536013584	0.417684695
SAMD12	0.250023368	-0.445239437	0.945286173	1.3601172	0.720047574	0.474427036	0.845922841	-5.442658302	0.261787843	0.310709335	-0.416483631	1.037902301	1.3601172	0.855527981	0.395827504	0.994270824	-4.606365759	0.325329298
ENSG00000178338.11	-0.132934278	-0.466821196	0.200952639	3.885877958	-0.797199772	0.428630983	0.83112593	-5.765623087	-0.188567638	-0.160373274	-0.518634938	0.197888389	3.885877958	-0.896316199	0.373839702	0.994270824	-4.616298155	-0.227489929
CTC1	-0.215560344	-0.630322655	0.199201968	8.332145015	-1.04063677	0.302421702	0.747989676	-5.631645834	-0.225650669	0.007533121	-0.43633071	0.451396953	8.332145015	0.033982459	0.973009415	0.994270824	-4.692407235	0.007885745
NME9	-0.804265928	-1.450419226	-0.15811263	2.062539266	-2.492261975	0.015613169	0.358047775	-3.091073635	-0.771975939	-0.444917178	-1.096601304	0.206766947	2.062539266	-1.367009769	0.176969465	0.994270824	-4.553369681	-0.427054466
ERCC6L2	0.295951868	-0.506355747	1.098259483	3.163734258	0.738600772	0.463168573	0.845395296	-5.745195549	0.187233784	0.375874135	-0.478737935	1.230486204	3.163734258	0.880649323	0.382191962	0.994270824	-4.615420915	0.237796561
KPNA2	-0.267560464	-0.810738789	0.27561786	2.010706245	-0.986300142	0.328138524	0.775410144	-5.408391037	-0.292226777	-0.226741491	-0.806345647	0.352862664	2.010706245	-0.783301747	0.436680396	0.994270824	-4.617847605	-0.247644716
ENSG00000182898.4	-0.347334816	-1.25463374	0.559964108	1.295358389	-0.766527091	0.446513968	0.845395296	-5.320636487	-0.312100344	-0.010997627	-0.925394922	0.903399669	1.295358389	-0.02408206	0.980870948	0.994270824	-4.628355655	-0.009882001
KIAA2026	0.467709098	-0.09742868	1.032846876	2.900566279	1.657108956	0.102971599	0.523321415	-4.711436578	0.426637136	0.063178573	-0.550543022	0.676900168	2.900566279	0.206123731	0.837425974	0.994270824	-4.66140275	0.057630535
TANGO2	-0.110329077	-0.611694992	0.391036839	4.560447531	-0.440620567	0.661148046	0.919192952	-6.00935669	-0.100675898	-0.080098834	-0.617224438	0.457026771	4.560447531	-0.298593207	0.766332232	0.994270824	-4.676129322	-0.073090632
ENSG00000184863.11	0.150944214	-0.260216331	0.56210476	1.758378575	0.735080028	0.465293213	0.845395296	-5.559439313	0.230240009	-0.203323559	-0.667605228	0.260958111	1.758378575	-0.876871088	0.384223647	0.994270824	-4.606664829	-0.310135888
ATP6V0A2 & ENSG00000137700.18 & ReverseComplement_ENSG00000078304.19 & ReverseComplement_ENSG00000145536.15 & ENSG00000164040.18 & ReverseComplement_ENSG00000144028.15 & ReverseComplement_ENSG00000114735.10 & ENSG00000105323.17 & ENSG00000131386.19 & ENSG00000164941.14 & ENSG00000168675.19 & ENSG00000179407.3 & ReverseComplement_ENSG00000105619.14 & ENSG00000267796.8 & ENSG00000188223.9 & Reverse…	-0.477156006	-0.960025893	0.005713881	4.631111772	-1.978608444	0.052681164	0.451031815	-4.272105928	-0.453244448	0.153988189	-0.359678057	0.667654435	4.631111772	0.600255252	0.550706351	0.994270824	-4.654457342	0.146271431
ATP6V0A2 & ENSG00000137700.18 & ReverseComplement_ENSG00000078304.19 & ReverseComplement_ENSG00000145536.15 & ENSG00000164040.18 & ReverseComplement_ENSG00000144028.15 & ReverseComplement_ENSG00000114735.10 & ENSG00000105323.17 & ENSG00000131386.19 & ENSG00000164941.14 & ENSG00000168675.19 & ENSG00000179407.3 & ReverseComplement_ENSG00000105619.14 & ENSG00000267796.8 & ENSG00000188223.9 & Reverse…	-0.59181749	-1.086984174	-0.096650807	4.622302301	-2.393128207	0.020008861	0.369340953	-3.464440036	-0.550249795	0.10999388	-0.415091268	0.635079028	4.622302301	0.419438579	0.676466347	0.994270824	-4.669554117	0.102268201
ENSG00000186417.14	-0.327553646	-0.897881933	0.24277464	1.572542008	-1.149971594	0.254939609	0.701182302	-5.14803541	-0.386091592	-0.2722176	-0.881958273	0.337523073	1.572542008	-0.893924049	0.375107444	0.994270824	-4.605070715	-0.3208663
TPCN1	0.073195899	-0.36005206	0.506443857	2.333461235	0.338282715	0.736388355	0.935616711	-5.880341885	0.0924492	-0.036150186	-0.502245922	0.42994555	2.333461235	-0.155297689	0.877133222	0.994270824	-4.656530289	-0.045659058
HYKK	-0.150451899	-0.649312388	0.34840859	3.307908166	-0.60387653	0.548312655	0.865634021	-5.83967585	-0.151644648	-0.091965067	-0.624958909	0.441028774	3.307908166	-0.345485868	0.730996157	0.994270824	-4.661304737	-0.092694146
H2AX	0.202729191	-0.262790358	0.66824874	3.107594838	0.871982863	0.386862256	0.806325263	-5.645425602	0.220609544	-0.092957511	-0.597286264	0.411371243	3.107594838	-0.369062859	0.71344316	0.994270824	-4.657564899	-0.101156197
HBA2	0.203103971	-0.340602133	0.746810076	3.039899226	0.747969334	0.457542107	0.845395296	-5.738512576	0.189627023	0.149973852	-0.432878124	0.732825827	3.039899226	0.515213055	0.608389085	0.994270824	-4.649716088	0.140022349
SULT1C3	0.377452261	-0.166941475	0.921845997	2.289596441	1.388284573	0.170432276	0.607320052	-5.022393992	0.386550769	0.248984382	-0.335320417	0.833289181	2.289596441	0.85322238	0.397093897	0.994270824	-4.61407303	0.254986164
PPP1R26	-0.279775847	-1.099299798	0.539748104	2.951082738	-0.683562382	0.497010585	0.852346351	-5.774602994	-0.174747374	-0.466112073	-1.352770512	0.420546365	2.951082738	-1.052600535	0.296949329	0.994270824	-4.592808122	-0.291132567
H2AC13	0.065221128	-0.26587018	0.396312436	4.588781331	0.394430155	0.694729893	0.930896229	-6.030753689	0.089855474	-0.187593964	-0.543391019	0.168203091	4.588781331	-1.055713553	0.295536608	0.994270824	-4.593246282	-0.258449143
ENSG00000197153.5	0.078610128	-0.412636621	0.569856878	1.949504893	0.320411725	0.749823522	0.942443007	-5.788220508	0.097410976	-0.038436011	-0.57315641	0.496284388	1.949504893	-0.143926627	0.886064153	0.994270824	-4.644371628	-0.047628588
BLM	-0.706392634	-1.37518189	-0.037603377	7.068254005	-2.114883553	0.038807281	0.396261506	-4.047186365	-0.468146124	-0.09594375	-0.81027978	0.618392281	7.068254005	-0.268932765	0.788948829	0.994270824	-4.682945658	-0.063584602
BLM & HYKK & ReverseComplement_HNRNPH1 & ReverseComplement_ENSG00000154027.19 & ReverseComplement_ENSG00000169302.16 & ReverseComplement_ENSG00000174839.13	-0.864265946	-1.71224798	-0.016283912	4.732844791	-2.040752497	0.045898808	0.43268005	-4.154294406	-0.470822416	-0.022943634	-0.918113696	0.872226428	4.732844791	-0.051319952	0.959249322	0.994270824	-4.684068672	-0.012498904
ENSG00000197943.10	0.259654646	-0.275156577	0.794465869	1.702191109	0.972131848	0.335076966	0.781846253	-5.367616374	0.30695722	-0.068211968	-0.669646844	0.533222907	1.702191109	-0.227091855	0.821161789	0.994270824	-4.636846693	-0.080638481
MRPL42	0.04195998	-0.452343056	0.536263016	2.319507339	0.169969729	0.865633519	0.970508723	-5.900308825	0.047489119	0.436235728	-0.078920251	0.951391708	2.319507339	1.695555746	0.095405942	0.994270824	-4.491305888	0.493719259
MRPL42 & YIPF4	-0.17932448	-0.790723495	0.432074535	2.169652827	-0.587278947	0.559326907	0.871891943	-5.70066711	-0.173629355	0.343573059	-0.28217587	0.969321989	2.169652827	1.099381875	0.276205985	0.994270824	-4.586980126	0.332661601
H3C14 & ENSG00000203852.3	0.085409697	-0.219152084	0.389971478	3.794464518	0.561515	0.57663943	0.884021606	-5.908947434	0.134213906	0.083962638	-0.242046697	0.409971973	3.794464518	0.515686338	0.608060538	0.994270824	-4.656313307	0.131939979
ABHD16A	0.041585766	-0.613661388	0.696832919	3.932346153	0.127077641	0.899324507	0.970508723	-6.074026229	0.029693934	-0.250463939	-0.959648355	0.458720477	3.932346153	-0.707156616	0.48233954	0.994270824	-4.639635274	-0.178841473
PRRC2A	0.292616403	-0.173163836	0.758396642	2.851027518	1.257903121	0.213536441	0.66446862	-5.252717497	0.321158982	0.071343348	-0.430910208	0.573596905	2.851027518	0.284419949	0.77711544	0.994270824	-4.660762837	0.078302367
RACK1	-0.317172577	-0.788522561	0.154177407	4.133372011	-1.347354014	0.183177989	0.62484231	-5.223984743	-0.313306769	-0.082585811	-0.584520489	0.419348867	4.133372011	-0.329448718	0.743019596	0.994270824	-4.672858572	-0.081579227
HBA1	0.126731748	-0.349828514	0.603292011	3.758021397	0.532472504	0.596460708	0.895898472	-5.926129419	0.127004157	0.220281245	-0.288075988	0.728638477	3.758021397	0.867637074	0.389217567	0.994270824	-4.619988891	0.220754737
HBA1 & HBA2	0.325747938	-0.210535502	0.862031378	6.738147526	1.216233257	0.228889978	0.68283006	-5.425698874	0.269018815	0.119404513	-0.456284742	0.695093768	6.738147526	0.415300261	0.67947545	0.994270824	-4.673613338	0.098610173
HBA1 & HBA2 & ENSG00000130656.6	0.535251691	-0.153083759	1.223587141	1.601913934	1.556996003	0.124986086	0.554803255	-4.61585247	0.559929594	0.264664105	-0.4878306	1.017158811	1.601913934	0.7042408	0.484139433	0.994270824	-4.613803756	0.276866505
LBH	0.11149595	-0.239534374	0.462526274	4.289582464	0.635980855	0.527324806	0.85821926	-5.90297306	0.146123624	-0.018610272	-0.395516863	0.358296319	4.289582464	-0.098866366	0.921589948	0.994270824	-4.681416588	-0.024390127
LBH & ReverseComplement_ENSG00000182902.14	0.362255688	-0.042985426	0.767496802	2.771901851	1.789910432	0.078760411	0.475201033	-4.502977729	0.461648815	0.272658007	-0.161678466	0.70699448	2.771901851	1.256960245	0.213875205	0.994270824	-4.562554372	0.347467963
ZNF407	0.137987396	-0.252551561	0.528526354	2.570592598	0.707464486	0.482149713	0.84776087	-5.730040754	0.186690386	0.110414668	-0.307424686	0.528254022	2.570592598	0.529111273	0.598775144	0.994270824	-4.644957629	0.149385795
ZNF688	0.06551085	-0.305690352	0.436712051	2.788202899	0.353373067	0.725107507	0.935224041	-5.9328041	0.090777968	-0.140962515	-0.541605059	0.259680029	2.788202899	-0.704492154	0.483984129	0.994270824	-4.632487235	-0.195330861
MRPL20	0.509162653	-0.039407186	1.057732492	4.1695316	1.858464205	0.068249819	0.472584493	-4.471568042	0.430838082	0.348176764	-0.240082066	0.936435594	4.1695316	1.185116149	0.240870661	0.994270824	-4.570728961	0.294616678
MRPL20 & ReverseComplement_lncRNA:SNAP25_antisense_RNA_1_SNAP25-AS1	0.177192217	-0.481581236	0.83596567	2.338604876	0.538565015	0.592276294	0.895278045	-5.765722788	0.152407665	0.305632656	-0.389708593	1.000973906	2.338604876	0.880098638	0.382487663	0.994270824	-4.611437347	0.262882649
HBB	0.099266359	-0.319866265	0.518398983	5.416540996	0.474220378	0.637147619	0.913847036	-6.007030992	0.10692456	-0.041255298	-0.490916304	0.408405709	5.416540996	-0.183706313	0.854893363	0.994270824	-4.682570235	-0.044438061
HBB & ENSG00000223609.11	0.228933446	-0.07873558	0.536602473	4.576893043	1.489892914	0.141744693	0.582147024	-5.049838082	0.34067349	0.128431826	-0.201424558	0.45828821	4.576893043	0.779609908	0.438833556	0.994270824	-4.633753397	0.19111807
CCDC187	-0.276343541	-0.678276272	0.125589189	3.516561836	-1.376656317	0.173981948	0.612790848	-5.148617505	-0.334778594	-0.310182208	-0.741901464	0.121537047	3.516561836	-1.438616543	0.155707241	0.994270824	-4.525689218	-0.375772718
H4C15 & ENSG00000270882.2	0.198906864	-0.139701533	0.537515261	2.910462899	1.176201239	0.244385198	0.690295892	-5.332690398	0.304721028	-0.031498486	-0.396717249	0.333720277	2.910462899	-0.172689602	0.863504854	0.994270824	-4.662305019	-0.048255002
TAF15	0.492588376	-0.45279674	1.437973493	1.55389731	1.043289857	0.301202243	0.747989676	-5.183704889	0.382474334	-0.118402945	-1.225401016	0.988595126	1.55389731	-0.214163387	0.83118107	0.994270824	-4.624213747	-0.09193495
ANKRD34A	-0.10766562	-0.728150408	0.512819167	1.547523097	-0.347436543	0.729538235	0.935224041	-5.660317022	-0.120718317	-0.067577145	-0.727402704	0.592248413	1.547523097	-0.205069132	0.838245936	0.994270824	-4.634156989	-0.07576977
ENSG00000272196.2 & ENSG00000203812.2	-0.075948173	-0.462585349	0.310689003	3.546554355	-0.393317532	0.695546778	0.930896229	-5.96036586	-0.096613971	0.142068425	-0.268030035	0.552166885	3.546554355	0.693647799	0.490709703	0.994270824	-4.638477571	0.180725805
GRIN2B	-0.097237785	-0.648381173	0.453905603	2.884059995	-0.353264537	0.725188423	0.935224041	-5.930145352	-0.091013087	-0.053421039	-0.642341579	0.535499501	2.884059995	-0.181629009	0.856515817	0.994270824	-4.66399253	-0.050001279
XKR5	-0.08317575	-0.523324689	0.356973189	5.041368321	-0.378378675	0.706549636	0.932408782	-6.042726397	-0.085654418	-0.195272515	-0.66736706	0.27682203	5.041368321	-0.82821239	0.410991705	0.994270824	-4.628121575	-0.201091708
ENSG00000277075.2	-0.059470927	-0.552696324	0.433754471	1.738016024	-0.24142868	0.810086045	0.952086345	-5.743694889	-0.078874959	0.03981754	-0.477543805	0.557178885	1.738016024	0.154102624	0.878071103	0.994270824	-4.641057788	0.052809113
ENSG00000286522.2	-0.123896671	-0.623598619	0.375805278	2.177550903	-0.496453046	0.621476835	0.906938008	-5.761766621	-0.144319651	0.01465267	-0.511050027	0.540355367	2.177550903	0.055809245	0.955688205	0.994270824	-4.653307706	0.017067999
hsa-let-7c-5p	-0.04474247	-0.492584975	0.403100034	5.866952555	-0.200043403	0.842155959	0.964398317	-6.10089204	-0.044890637	-0.254754836	-0.735678019	0.226168347	5.866952555	-1.06066029	0.293301242	0.994270824	-4.592565741	-0.255598466
hsa-let-7d-3p	-0.282559209	-0.630028782	0.064910363	10.56769831	-1.628254446	0.108965661	0.530862518	-4.942682027	-0.333522923	-0.275741327	-0.648399396	0.096916743	10.56769831	-1.481565709	0.143942601	0.994270824	-4.493793715	-0.325475335
hsa-let-7d-5p	-0.072812536	-0.436733884	0.291108813	11.44838614	-0.400615925	0.690194975	0.930896229	-6.156582432	-0.07974727	-0.289907504	-0.681770209	0.1019552	11.44838614	-1.481341234	0.144002219	0.994270824	-4.490269333	-0.317518566
hsa-let-7e-5p	-0.101156111	-0.6243636	0.422051379	2.586494086	-0.387121914	0.700102194	0.930896229	-5.867902241	-0.10530354	-0.037610149	-0.594998086	0.519777787	2.586494086	-0.13510676	0.893001657	0.994270824	-4.658585259	-0.039152176
hsa-let-7f-1-3p	-0.079025688	-0.619398493	0.461347116	2.479684234	-0.292822463	0.770717223	0.943991237	-5.88381688	-0.080903369	0.053375412	-0.518267296	0.62501812	2.479684234	0.186958906	0.852354231	0.994270824	-4.656560006	0.054643632
hsa-let-7g-5p	0.129808395	-0.479323741	0.73894053	12.88375048	0.426698243	0.671200428	0.924561976	-6.189919279	0.08113568	-0.130149696	-0.786372317	0.526072925	12.88375048	-0.397119805	0.692756664	0.994270824	-4.699660266	-0.081349007
hsa-let-7i-3p	0.315761825	-0.202262338	0.833785987	3.593605257	1.220503958	0.22728025	0.681840751	-5.33180991	0.298816228	0.475271821	-0.074939926	1.025483568	3.593605257	1.729584536	0.089096533	0.994270824	-4.461927418	0.449766
hsa-let-7i-5p	0.282654073	-0.256346042	0.821654187	14.08257077	1.050016143	0.29812567	0.743977289	-5.783645167	0.191122185	0.013344493	-0.567318044	0.594007031	14.08257077	0.046015895	0.963457818	0.994270824	-4.726501731	0.009023145
hsa-miR-100-5p	-0.129168534	-2.791811045	2.533473978	7.496796049	-0.097134488	0.922959057	0.976291386	-6.139915537	-0.021250888	0.553110713	-2.283768672	3.389990099	7.496796049	0.390391888	0.697696506	0.994270824	-4.678133221	0.090998119
hsa-miR-10395-3p	-0.594230759	-1.297734471	0.109272954	1.626929965	-1.691290932	0.096221992	0.500444288	-4.453781778	-0.583710215	0.072819392	-0.596440328	0.742079111	1.626929965	0.217862231	0.828311591	0.994270824	-4.643796962	0.071530163
hsa-miR-10399-3p	0.37217762	-0.023019004	0.767374244	6.075494745	1.885674009	0.064419242	0.464688752	-4.452461489	0.422278454	0.324241258	-0.09960805	0.748090565	6.075494745	1.531744692	0.131096412	0.994270824	-4.494262608	0.36788912
hsa-miR-10527-5p	0.127260698	-0.222685728	0.477207123	4.300338474	0.728152465	0.469489935	0.845922841	-5.834555423	0.168779925	0.217726271	-0.156295236	0.591747777	4.300338474	1.165584718	0.248618583	0.994270824	-4.574179223	0.288760193
hsa-miR-106a-5p	-0.095506656	-0.696633792	0.50562048	5.973620415	-0.318124335	0.75154889	0.942443007	-6.07015053	-0.071473369	0.118506534	-0.525148902	0.762161971	5.973620415	0.368653568	0.713746583	0.994270824	-4.674817973	0.08868556
hsa-miR-106b-3p	0.155905092	-0.114989023	0.426799206	11.88543034	1.15236568	0.253962977	0.701182302	-5.608049199	0.225550694	-0.058289427	-0.349811789	0.233232935	11.88543034	-0.400357067	0.690384522	0.994270824	-4.694240271	-0.08432836
hsa-miR-106b-5p	0.228983845	-0.427691122	0.885658813	6.951580935	0.69820663	0.48787609	0.84896636	-5.897348635	0.154627001	0.377122903	-0.326232286	1.080478091	6.951580935	1.073588371	0.287514302	0.994270824	-4.590423673	0.254661562
hsa-miR-107	0.037377903	-0.441113366	0.515869171	9.901478952	0.156412154	0.876258756	0.970508723	-6.176301396	0.032690704	0.042243848	-0.470714971	0.555202666	9.901478952	0.164896164	0.869606924	0.994270824	-4.696306189	0.036946458
hsa-miR-10a-5p	-0.178454156	-0.756618282	0.399709971	6.16126192	-0.618023673	0.539012121	0.860718064	-5.93960217	-0.138125995	-0.323350917	-0.944245441	0.297543607	6.16126192	-1.042763578	0.301443873	0.994270824	-4.595701839	-0.2502781
hsa-miR-10b-5p	0.040247469	-0.615835252	0.69633019	1.493013263	0.122831445	0.902671024	0.970508723	-5.685549674	0.043782309	0.087796788	-0.607450817	0.783044392	1.493013263	0.25285335	0.801287796	0.994270824	-4.63170029	0.095507772
hsa-miR-11400	-0.127007778	-0.855164948	0.601149393	1.913108608	-0.349248679	0.728184754	0.935224041	-5.704769028	-0.115341364	0.183142346	-0.550328243	0.916612935	1.913108608	0.499960454	0.619020389	0.994270824	-4.632883146	0.166319641
hsa-miR-11401	-0.899773075	-2.833763902	1.034217751	2.421102559	-0.931554289	0.355481181	0.794713477	-5.590505419	-0.236814244	-2.050710687	-4.658982253	0.55756088	2.421102559	-1.574277085	0.120937316	0.994270824	-4.533518724	-0.539733312
hsa-miR-1180-3p	-0.036646545	-0.282245112	0.208952021	8.858364956	-0.298769869	0.766198113	0.943991237	-6.120389348	-0.064057817	-0.0338098	-0.297160593	0.229540993	8.858364956	-0.257061808	0.798053264	0.994270824	-4.688136539	-0.059099213
hsa-miR-122-5p	0.88222611	-0.60363233	2.368084551	1.939464761	1.188863675	0.239404227	0.690295892	-5.132920119	0.386281222	0.246267081	-1.445674113	1.938208274	1.939464761	0.291441024	0.771768053	0.994270824	-4.63235811	0.107827628
hsa-miR-1226-3p	0.296924711	-0.111341133	0.705190555	4.597466369	1.456239748	0.15079226	0.592278433	-5.098123512	0.332134489	0.06609234	-0.372020749	0.504205429	4.597466369	0.302060882	0.763700946	0.994270824	-4.675977985	0.073929669
hsa-miR-1229-3p	-0.021102054	-0.399701582	0.357497474	4.032979632	-0.111602583	0.911529125	0.970508723	-6.075306102	-0.026091741	-0.018928075	-0.42448583	0.386629679	4.032979632	-0.093450866	0.925871859	0.994270824	-4.679143465	-0.023403714
hsa-miR-1234-3p	0.345839518	-0.081521657	0.773200693	2.284729143	1.620351139	0.110655978	0.530862518	-4.727376778	0.438612208	-0.124301997	-0.592967554	0.344363559	2.284729143	-0.531061303	0.597431906	0.994270824	-4.640264836	-0.157646454
hsa-miR-1238-3p	0.659784607	0.146495814	1.173073401	1.928047642	2.573771473	0.012674134	0.349844876	-2.930729997	0.77645312	0.021786308	-0.562170048	0.605742665	1.928047642	0.074702104	0.940712307	0.994270824	-4.641750407	0.025638741
hsa-miR-1249-3p	-0.101622066	-0.674817396	0.471573263	4.88886377	-0.354989057	0.723903038	0.935224041	-6.051735393	-0.080298266	-0.296474982	-0.911502345	0.318552381	4.88886377	-0.965213082	0.338500199	0.994270824	-4.60813589	-0.234264348
hsa-miR-1255a	0.674900046	-0.492666219	1.842466311	1.193262412	1.157410733	0.25191368	0.700949814	-5.065459997	0.428956028	-0.880209832	-2.645907428	0.885487765	1.193262412	-0.998158422	0.322405385	0.994270824	-4.595502438	-0.559447752
hsa-miR-125a-5p	-0.462312945	-0.759801244	-0.164824647	8.888588194	-3.111685905	0.002901209	0.238126401	-1.825247896	-0.667976297	-0.387601152	-0.706499261	-0.068703043	8.888588194	-2.433675673	0.018091867	0.994270824	-4.199869452	-0.560028406
hsa-miR-126-3p	0.303789523	-0.489160115	1.096739161	9.742649143	0.767108461	0.44617101	0.845395296	-5.895710206	0.16154236	0.175134614	-0.676549537	1.026818764	9.742649143	0.411739952	0.682068468	0.994270824	-4.681265638	0.093129146
hsa-miR-126-5p	0.266843116	-0.631389569	1.165075801	4.746059504	0.594835303	0.554298817	0.868921949	-5.932499772	0.135909965	0.082468281	-0.881424209	1.04636077	4.746059504	0.171312057	0.864582841	0.994270824	-4.680789341	0.042003187
hsa-miR-1260a	-0.560008288	-1.043438857	-0.076577718	8.975735016	-2.319476257	0.023961085	0.369340953	-3.665655919	-0.497866313	-0.18085441	-0.697164969	0.335456149	8.975735016	-0.701370803	0.485914689	0.994270824	-4.649851409	-0.160785689
hsa-miR-1260b	0.315596619	-0.153847572	0.785040809	6.789893294	1.346101967	0.183579008	0.62484231	-5.270120051	0.297337945	-0.212219033	-0.717339926	0.292901859	6.789893294	-0.841237427	0.403717169	0.994270824	-4.627795021	-0.199941215
hsa-miR-127-3p	-0.675962309	-1.306836464	-0.045088155	5.147267092	-2.145405213	0.036177351	0.380698646	-3.973738883	-0.484704463	-0.558997013	-1.235223609	0.117229582	5.147267092	-1.655186084	0.103362498	0.994270824	-4.465063756	-0.400833513
hsa-miR-1270	0.216861393	-0.492842808	0.926565593	1.858796646	0.611835191	0.543070516	0.862250334	-5.682821754	0.181732215	0.02381503	-0.744283791	0.791913851	1.858796646	0.062081702	0.950714135	0.994270824	-4.648027527	0.019957255
hsa-miR-1271-5p	-0.259904989	-0.648538549	0.128728571	2.853188065	-1.339071913	0.185843073	0.628579992	-5.14514415	-0.345953566	-0.221005369	-0.636493654	0.194482916	2.853188065	-1.065058905	0.291323369	0.994270824	-4.591109035	-0.294175174
hsa-miR-1273c	0.152667391	-0.213178782	0.518513563	3.012307856	0.835559445	0.406878569	0.815230023	-5.672448718	0.211944655	0.16405532	-0.227116754	0.555227393	3.012307856	0.839753963	0.404541675	0.994270824	-4.619977722	0.227754257
hsa-miR-1273h-3p	0.327675623	-0.044551112	0.699902357	3.92738708	1.762650292	0.083300136	0.475201033	-4.61431917	0.416575096	-0.041240033	-0.444675387	0.362195322	3.92738708	-0.204679635	0.83854882	0.994270824	-4.673192813	-0.052428589
hsa-miR-1284	-0.25398732	-0.608141803	0.100167164	4.552081304	-1.435981607	0.156452711	0.592278433	-5.121060672	-0.329194459	-0.255557935	-0.635277069	0.124161198	4.552081304	-1.347585953	0.183103774	0.994270824	-4.538415044	-0.331230143
hsa-miR-1287-5p	0.789307765	-0.016857235	1.595472766	2.101923577	1.96043308	0.054820631	0.453972088	-4.125619053	0.578279175	0.357929843	-0.522553681	1.238413367	2.101923577	0.813965997	0.419039195	0.994270824	-4.614543176	0.262234053
hsa-miR-1292-5p	-0.127731193	-0.430642695	0.17518031	4.397761162	-0.844327217	0.402003187	0.814374796	-5.757768254	-0.19348279	-0.076904603	-0.401268718	0.247459513	4.397761162	-0.474732665	0.636784614	0.994270824	-4.66464146	-0.11649243
hsa-miR-1294	0.026851705	-0.396770576	0.450473985	4.5511661	0.126917834	0.899450421	0.970508723	-6.094781357	0.029015718	-0.208518669	-0.664157659	0.247120321	4.5511661	-0.916333681	0.363338145	0.994270824	-4.614986703	-0.225323461
hsa-miR-1296-5p	-0.727981465	-1.305738304	-0.150224627	1.733322212	-2.52292775	0.014441909	0.357196546	-2.993085785	-0.859934554	-0.289548942	-0.853077266	0.273979383	1.733322212	-1.02881152	0.307897989	0.994270824	-4.594756801	-0.342032252
hsa-miR-1299	0.51103017	-1.540714871	2.56277521	2.032904214	0.498715348	0.619891913	0.906938008	-5.820049467	0.135830474	0.786507506	-1.372461122	2.945476134	2.032904214	0.729434208	0.468711838	0.994270824	-4.627907985	0.209051624
hsa-miR-1301-3p	0.036342283	-0.230001693	0.302686259	5.625565404	0.273211464	0.785674446	0.945653746	-6.081666907	0.061469031	-0.125792302	-0.41163795	0.160053346	5.625565404	-0.881154508	0.38192082	0.994270824	-4.621054843	-0.212764035
hsa-miR-1303	0.336045754	-0.34540414	1.017495648	4.421794198	0.987402154	0.327602889	0.775410144	-5.627959262	0.227520371	0.146647242	-0.584975476	0.878269961	4.421794198	0.401343565	0.689662272	0.994270824	-4.668761065	0.099287774
hsa-miR-1304-3p	-0.004243805	-0.378676085	0.370188474	5.220800024	-0.022694037	0.981973294	0.989326153	-6.114649663	-0.005121495	-0.078693816	-0.480269398	0.322881766	5.220800024	-0.392376414	0.696238027	0.994270824	-4.672415215	-0.094969003
hsa-miR-1304-5p	0.07900791	-0.326042126	0.484057945	4.355873007	0.390563347	0.697570451	0.930896229	-6.02268984	0.089877662	0.172022907	-0.261219816	0.605265629	4.355873007	0.795031967	0.429880664	0.994270824	-4.631493204	0.195689477
hsa-miR-1306-3p	-0.097097642	-0.576144155	0.38194887	1.788906696	-0.405845362	0.686370041	0.930597033	-5.753786259	-0.12414916	-0.776560017	-1.369026328	-0.184093705	1.788906696	-2.624466003	0.011109509	0.994270824	-4.398976564	-0.992910557
hsa-miR-1306-5p	-0.026080554	-0.338927012	0.286765903	7.827279582	-0.166922608	0.868019486	0.970508723	-6.135357045	-0.036351283	-0.33252799	-0.669015212	0.003959233	7.827279582	-1.9787422	0.052665689	0.994270824	-4.364120129	-0.463480139
hsa-miR-1307-3p	0.20449383	-0.194600245	0.603587905	8.76511484	1.025969652	0.309224038	0.748187727	-5.656293622	0.219995578	-0.113847253	-0.543411003	0.315716496	8.76511484	-0.530669979	0.597701349	0.994270824	-4.668006436	-0.122477497
hsa-miR-1307-5p	0.420033446	0.027843006	0.812223885	3.033119513	2.144452628	0.036257014	0.380698646	-3.881089049	0.553962909	0.354713241	-0.065135867	0.77456235	3.033119513	1.691662617	0.096150645	0.994270824	-4.482705855	0.467815078
hsa-miR-130a-3p	0.247736009	-0.253289292	0.748761311	4.983889415	0.990054417	0.326316141	0.774392035	-5.63864992	0.22483056	0.263268556	-0.273573942	0.800111054	4.983889415	0.981932623	0.330267098	0.994270824	-4.605416428	0.238926981
hsa-miR-130b-3p	0.600532129	0.198935436	1.002128822	4.098344066	2.994164839	0.004059988	0.265809827	-2.074853893	0.702768223	0.372631776	-0.05883885	0.804102402	4.098344066	1.729251808	0.089156514	0.994270824	-4.455197252	0.436069544
hsa-miR-130b-5p	0.028418641	-0.364520141	0.421357423	8.812924843	0.144813149	0.885367321	0.970508723	-6.153493517	0.031051871	-0.359152779	-0.782421436	0.064115878	8.812924843	-1.698997371	0.09475156	0.994270824	-4.442939645	-0.39243135
hsa-miR-132-3p	-0.181362944	-0.557955585	0.195229696	3.059214218	-0.964287007	0.338960141	0.783295189	-5.568985726	-0.24302598	-0.289797376	-0.695276569	0.115681818	3.059214218	-1.431052151	0.157854798	0.994270824	-4.531140142	-0.3883279
hsa-miR-134-5p	-0.548539382	-1.217809839	0.120731076	3.473290285	-1.641102639	0.106262545	0.525645388	-4.774180557	-0.402303586	-0.537395638	-1.255612662	0.180821386	3.473290285	-1.498193913	0.139580125	0.994270824	-4.51454623	-0.394130667
hsa-miR-1343-3p	0.542636163	0.037429462	1.047842863	3.575750811	2.150647419	0.035741693	0.380698646	-3.905476229	0.526932233	0.576827371	0.038209957	1.115444785	3.575750811	2.144346954	0.036265861	0.994270824	-4.357632146	0.560133946
hsa-miR-139-3p	-0.718229449	-1.349915007	-0.08654389	1.944716125	-2.276626811	0.026567578	0.369340953	-3.518005663	-0.710878301	-0.442240285	-1.086542363	0.202061793	1.944716125	-1.374353191	0.174691684	0.994270824	-4.553699904	-0.437713913
hsa-miR-139-5p	-0.388594333	-1.050390538	0.273201872	4.05132282	-1.175714234	0.24457825	0.690295892	-5.414287241	-0.277424022	-0.042411565	-0.743172674	0.658349544	4.05132282	-0.121183613	0.903970197	0.994270824	-4.679031497	-0.030278329
hsa-miR-140-3p	-0.104268121	-0.43984381	0.231307569	13.40689299	-0.622143604	0.536318954	0.85821926	-6.109011026	-0.115931956	0.055435733	-0.30322505	0.414096515	13.40689299	0.309482065	0.758079159	0.994270824	-4.712198794	0.061636988
hsa-miR-140-5p	-0.105079817	-0.82767843	0.617518796	4.011187444	-0.291173449	0.771971642	0.943991237	-6.025527245	-0.069156957	0.103337751	-0.665103795	0.871779296	4.011187444	0.269263666	0.788695461	0.994270824	-4.67285878	0.068010438
hsa-miR-142-3p	0.094098348	-0.648713186	0.836909882	5.071957604	0.253648879	0.800676099	0.946604256	-6.076535103	0.057679525	0.385918474	-0.409080251	1.180917199	5.071957604	0.971983121	0.33515031	0.994270824	-4.606978674	0.236556696
hsa-miR-142-5p	-0.158084913	-0.71945297	0.403283144	12.32914056	-0.563861333	0.575052088	0.882804102	-6.107856536	-0.108987063	-0.154125871	-0.756117042	0.4478653	12.32914056	-0.512642973	0.610174619	0.994270824	-4.686176577	-0.106257616
hsa-miR-144-3p	0.14891198	-1.05266056	1.35048452	3.64432002	0.248147115	0.804909051	0.947001875	-5.987074576	0.062128073	0.309731522	-0.967267686	1.58673073	3.64432002	0.485651086	0.629069235	0.994270824	-4.65405877	0.129224141
hsa-miR-144-5p	-0.160493132	-1.260353645	0.939367381	7.688295957	-0.292178617	0.771206929	0.943991237	-6.100847446	-0.064071112	-0.003044612	-1.181113412	1.175024188	7.688295957	-0.005174768	0.995889152	0.996621928	-4.690386936	-0.001215452
hsa-miR-145-5p	-0.591744904	-1.109766489	-0.073723319	6.0434386	-2.287263799	0.025898093	0.369340953	-3.700457637	-0.512400148	-0.395668689	-0.950703192	0.159365815	6.0434386	-1.427385525	0.158904019	0.994270824	-4.518707947	-0.342615025
hsa-miR-1468-5p	-0.143722329	-0.542230631	0.254785974	3.552136517	-0.72213178	0.473154651	0.845922841	-5.799064025	-0.174750129	-0.30984593	-0.740356552	0.120664693	3.552136517	-1.441091346	0.155009598	0.994270824	-4.525289054	-0.376737676
hsa-miR-146b-3p	-0.021455996	-0.359799649	0.316887658	3.461180983	-0.126975588	0.899404916	0.970508723	-6.034359608	-0.030941099	-0.030925123	-0.393498431	0.331648186	3.461180983	-0.170783217	0.86499675	0.994270824	-4.671394002	-0.044596265
hsa-miR-146b-5p	-0.054600546	-0.568665073	0.459463981	7.110456854	-0.212671326	0.832339233	0.963137303	-6.112648607	-0.047013318	0.19382254	-0.35658666	0.744231741	7.110456854	0.705095889	0.483611212	0.994270824	-4.646082631	0.166889184
hsa-miR-148a-3p	-0.462080292	-1.197922055	0.273761471	10.8314085	-1.257368568	0.213728451	0.66446862	-5.449465125	-0.256599744	-0.096337511	-0.880644726	0.687969703	10.8314085	-0.245945453	0.806604621	0.994270824	-4.69854123	-0.053497587
hsa-miR-148a-5p	0.143511	-0.218456266	0.505478266	4.520756966	0.793862852	0.430555528	0.832245777	-5.796485277	0.182073087	0.090281339	-0.297673584	0.478236262	4.520756966	0.465957506	0.643014969	0.994270824	-4.665083146	0.114540363
hsa-miR-148b-3p	0.215143094	-0.146634642	0.57692083	10.03392339	1.190735112	0.238674344	0.690295892	-5.509120124	0.247871764	0.071081094	-0.317629945	0.459792134	10.03392339	0.366148128	0.715604979	0.994270824	-4.686435511	0.081894315
hsa-miR-148b-5p	0.356198812	-0.075519827	0.78791745	4.851041832	1.652042645	0.10400413	0.524230814	-4.816828285	0.376492895	0.309712636	-0.152838645	0.772263917	4.851041832	1.34069078	0.18531984	0.994270824	-4.539318097	0.327358214
hsa-miR-150-3p	-0.277771577	-0.766004018	0.210460864	3.33881888	-1.139175817	0.259376877	0.70410713	-5.404481159	-0.284456207	0.073450468	-0.441419838	0.588320774	3.33881888	0.285644791	0.776181788	0.994270824	-4.666405935	0.075218069
hsa-miR-150-5p	-0.333476181	-0.741776267	0.074823905	10.65456444	-1.635365887	0.107462676	0.529229902	-4.936664577	-0.333110726	-0.150744216	-0.587277531	0.285789098	10.65456444	-0.691437375	0.492086888	0.994270824	-4.656977907	-0.150579017
hsa-miR-151a-3p	0.469237403	0.171234913	0.767239892	11.24305036	3.152842791	0.002574606	0.238126401	-1.75835908	0.631357185	0.426490274	0.107069295	0.745911252	11.24305036	2.673469794	0.009766498	0.994270824	-4.050615964	0.573841082
hsa-miR-151a-5p	0.212533966	-0.16266036	0.587728293	5.918466307	1.134231412	0.261427349	0.70410713	-5.504758567	0.254315049	0.415010593	0.013498409	0.816522776	5.918466307	2.069617272	0.043014236	0.994270824	-4.345277249	0.496595632
hsa-miR-152-3p	0.358854993	-0.052920639	0.770630624	4.607863132	1.744969889	0.086359264	0.478198311	-4.668478387	0.39928904	0.285970545	-0.155241283	0.727182373	4.607863132	1.297787967	0.199568025	0.994270824	-4.548450285	0.318192325
hsa-miR-1538	0.042263372	-0.447227663	0.531754408	2.833730686	0.172881686	0.863354561	0.970508723	-5.969315362	0.044830409	0.107827527	-0.414348507	0.63000356	2.833730686	0.413468373	0.680809153	0.994270824	-4.654178045	0.114376867
hsa-miR-15a-5p	0.027798496	-0.721349008	0.776946	4.917318567	0.074299099	0.941031554	0.982521688	-6.103646909	0.016919365	0.149498289	-0.652587376	0.951583955	4.917318567	0.373202939	0.710376575	0.994270824	-4.672584497	0.090991113
hsa-miR-15b-3p	0.078272652	-0.327697855	0.484243158	7.126019745	0.386051415	0.700890422	0.930896229	-6.065846182	0.085027208	-0.02876732	-0.464365296	0.406830655	7.126019745	-0.132234003	0.895263144	0.994270824	-4.687805851	-0.031249803
hsa-miR-15b-5p	0.099252204	-0.336894774	0.535399181	8.708450904	0.455655773	0.650362182	0.914892273	-6.057979317	0.098208204	0.076243988	-0.39151466	0.544002637	8.708450904	0.326372357	0.745333499	0.994270824	-4.683565222	0.075442004
hsa-miR-16-2-3p	0.017713157	-0.630631737	0.666058051	10.93764835	0.054704047	0.956564818	0.988638147	-6.220570787	0.01103777	-0.315238616	-1.014709501	0.38423227	10.93764835	-0.902400559	0.370627518	0.994270824	-4.624109829	-0.196437668
hsa-miR-181a-2-3p	-0.142162407	-0.452335642	0.168010828	6.814894917	-0.917719659	0.362618113	0.798590696	-5.72898274	-0.202865809	-0.193235819	-0.525995468	0.139523829	6.814894917	-1.162750573	0.249757562	0.994270824	-4.573777976	-0.275747588
hsa-miR-181d-5p	0.317204428	-0.195829609	0.830238466	2.144410235	1.238005713	0.220769956	0.673197153	-5.185012148	0.352347763	-0.042927459	-0.605382534	0.519527616	2.144410235	-0.15281885	0.879078798	0.994270824	-4.65004836	-0.047683427
hsa-miR-182-5p	0.083179289	-0.386184802	0.55254338	11.84330295	0.354841929	0.72401267	0.935224041	-6.186887911	0.069653198	0.127288193	-0.375345459	0.629921845	11.84330295	0.507067931	0.614055995	0.994270824	-4.684442731	0.10658939
hsa-miR-183-3p	-0.260927622	-0.867312297	0.345457053	2.525935125	-0.86159154	0.392508958	0.807736189	-5.597647998	-0.23217137	0.133753463	-0.501076219	0.768583145	2.525935125	0.42186879	0.674701728	0.994270824	-4.651575026	0.119012792
hsa-miR-183-5p	0.229855602	-0.301438227	0.761149431	9.395764114	0.866263284	0.389963986	0.806947831	-5.811833713	0.183585525	0.034586057	-0.53666975	0.605841865	9.395764114	0.121227183	0.903935842	0.994270824	-4.694417721	0.027623862
hsa-miR-185-3p	0.134694086	-0.143427852	0.412816024	7.454879023	0.969712214	0.336271529	0.782992075	-5.688789123	0.212798208	-0.022788393	-0.321377019	0.275800234	7.454879023	-0.152816419	0.879080706	0.994270824	-4.687814784	-0.036002539
hsa-miR-185-5p	0.023295074	-0.27183679	0.318426938	13.3099464	0.158043845	0.874978728	0.970508723	-6.284770103	0.029501733	0.158271828	-0.157240157	0.473783812	13.3099464	1.004424608	0.319403109	0.994270824	-4.608902189	0.200441225
hsa-miR-186-5p	0.1195467	-0.20538399	0.444477389	11.34558227	0.73667587	0.464329492	0.845395296	-5.966167551	0.147342665	0.248130013	-0.099258857	0.595518884	11.34558227	1.430187522	0.158101729	0.994270824	-4.504258338	0.305823058
hsa-miR-18b-3p	0.071789912	-0.25304368	0.396623503	5.4509246	0.442519153	0.659781998	0.919192952	-6.022257698	0.099649652	0.139133716	-0.209024283	0.487291714	5.4509246	0.80017613	0.42691873	0.994270824	-4.632309195	0.19312778
hsa-miR-1908-5p	-0.05135238	-0.542948613	0.440243852	4.041630402	-0.209161439	0.835065137	0.963137303	-6.071597727	-0.048315756	-0.310579088	-0.841538821	0.220380646	4.041630402	-1.171224664	0.246363119	0.994270824	-4.573329839	-0.292213592
hsa-miR-191-3p	0.231418777	-0.181014899	0.643852453	2.288514802	1.123502546	0.265916153	0.707346532	-5.332343004	0.311064453	-0.252286795	-0.713823175	0.209249586	2.288514802	-1.094506047	0.27831943	0.994270824	-4.587736643	-0.33911446
hsa-miR-191-5p	0.082121003	-0.148940943	0.313182949	15.81176165	0.711631893	0.479584288	0.845922841	-6.135994647	0.12127928	-0.063131683	-0.311568374	0.185305009	15.81176165	-0.508816533	0.612837406	0.994270824	-4.709630426	-0.093235163
hsa-miR-193a-5p	0.002274702	-0.363624678	0.368174082	5.101168669	0.012447796	0.990111656	0.993682843	-6.112551849	0.002815879	0.007656592	-0.384590899	0.399904083	5.101168669	0.039084533	0.968959053	0.994270824	-4.684863876	0.00947818
hsa-miR-196b-5p	0.275267904	-0.328599892	0.879135701	3.493599584	0.912732034	0.365213535	0.798590696	-5.630741384	0.225916565	0.071144053	-0.580566532	0.722854638	3.493599584	0.218581505	0.827753866	0.994270824	-4.666921915	0.058389008
hsa-miR-197-3p	-0.126387878	-0.480375565	0.227599809	9.364292765	-0.714902561	0.477576253	0.845922841	-5.927095726	-0.151507936	-0.035605713	-0.414638176	0.343426751	9.364292765	-0.188093098	0.851469193	0.994270824	-4.693239683	-0.042682479
hsa-miR-1976	0.070809811	-0.312918338	0.45453796	5.355309822	0.369487168	0.713128652	0.934189315	-6.049796243	0.08330111	-0.094083505	-0.505806264	0.317639254	5.355309822	-0.45754962	0.649008839	0.994270824	-4.667868131	-0.110680431
hsa-miR-199b-5p	-0.595503206	-1.428776932	0.237770521	2.642288928	-1.430955082	0.157882506	0.592278433	-4.940403559	-0.412465807	0.11752431	-0.709631323	0.944679943	2.642288928	0.284492004	0.777060506	0.994270824	-4.656171605	0.081401341
hsa-miR-200c-3p	-0.294136892	-0.606260277	0.017986493	4.201661032	-1.886916912	0.064248705	0.464688752	-4.419806046	-0.439355479	-0.129009882	-0.462006165	0.203986401	4.201661032	-0.775734629	0.441100425	0.994270824	-4.633202285	-0.192703466
hsa-miR-20b-5p	0.182747249	-0.447985036	0.813479534	7.248043109	0.580143422	0.564095737	0.876869491	-5.973430171	0.128017039	0.182125472	-0.494144555	0.858395498	7.248043109	0.539237563	0.591815227	0.994270824	-4.663895075	0.127581475
hsa-miR-21-3p	-0.059699879	-0.922526184	0.803126426	1.946312339	-0.138541428	0.890298996	0.970508723	-5.778514433	-0.044426868	0.06759982	-0.840819733	0.976019374	1.946312339	0.149000818	0.882076932	0.994270824	-4.642455919	0.050305768
hsa-miR-21-5p	0.120324764	-0.675156741	0.915806269	10.0385258	0.302868787	0.763088305	0.943991237	-6.139791979	0.06354898	0.307710269	-0.542216685	1.157637224	10.0385258	0.72491982	0.4714556	0.994270824	-4.64914239	0.162515787
hsa-miR-210-3p	-0.16415707	-0.547925913	0.219611774	7.722527148	-0.856484413	0.395302903	0.807736189	-5.791395805	-0.187199254	-0.123668911	-0.535109673	0.287771852	7.722527148	-0.601842435	0.549656559	0.994270824	-4.658890173	-0.141027907
hsa-miR-210-5p	0.141155791	-0.30707087	0.589382452	2.466337015	0.630566075	0.530834961	0.85821926	-5.783408172	0.165525349	0.05891832	-0.421580432	0.539417071	2.466337015	0.245520452	0.806932036	0.994270824	-4.659452711	0.069090154
hsa-miR-2110	0.121666165	-0.201682405	0.445014736	8.027690028	0.753404935	0.454295789	0.845395296	-5.876867659	0.16364694	0.01739605	-0.329649648	0.364441748	8.027690028	0.100367609	0.920403356	0.994270824	-4.690796316	0.023398538
hsa-miR-221-3p	0.152137865	-0.378698336	0.682974066	7.756191356	0.573860551	0.568311292	0.878514539	-5.984865345	0.125565883	-0.142810314	-0.713465664	0.427845037	7.756191356	-0.501089457	0.618230608	0.994270824	-4.668117662	-0.117867456
hsa-miR-221-5p	-0.017620413	-0.776537695	0.74129687	2.01029612	-0.046489108	0.963082303	0.988638147	-5.829608174	-0.014217451	-0.258931376	-1.111703253	0.593840501	2.01029612	-0.607968945	0.545613898	0.994270824	-4.625202489	-0.208924972
hsa-miR-222-3p	0.202631816	-0.230894193	0.636157826	6.407084877	0.935884093	0.353266359	0.794713477	-5.705705941	0.208514159	0.049904372	-0.415571146	0.51537989	6.407084877	0.214669989	0.830787922	0.994270824	-4.683319082	0.051353081
hsa-miR-223-3p	-0.324203934	-0.875667107	0.227259239	9.245861526	-1.177148765	0.244009908	0.690295892	-5.501251823	-0.251425859	0.017073667	-0.57150709	0.605654424	9.245861526	0.058083174	0.95388476	0.994270824	-4.695390874	0.013240929
hsa-miR-223-5p	0.261984297	-0.504643144	1.028611738	3.569015903	0.68425895	0.496573985	0.852346351	-5.802990005	0.169497118	-0.041135212	-0.872750805	0.79048038	3.569015903	-0.099042298	0.921450881	0.994270824	-4.668803793	-0.026613427
hsa-miR-224-5p	0.367513969	-0.620266798	1.355294736	2.576135629	0.744977012	0.45933491	0.845395296	-5.677207791	0.202616941	-0.630695101	-1.835614737	0.574224535	2.576135629	-1.048071621	0.299012864	0.994270824	-4.592895506	-0.347713347
hsa-miR-23b-3p	-0.088526372	-0.5404635	0.363410756	5.474342343	-0.392215028	0.696356591	0.930896229	-6.042350039	-0.088339269	-0.271402222	-0.756406891	0.213602446	5.474342343	-1.12046183	0.267198194	0.994270824	-4.581965823	-0.270828607
hsa-miR-25-3p	0.249955288	0.028683705	0.471226871	14.76440308	2.26186288	0.027522224	0.369340953	-3.931992293	0.401160178	0.087837512	-0.150040389	0.325715413	14.76440308	0.73935926	0.462711581	0.994270824	-4.666753962	0.140972861
hsa-miR-25-5p	-0.310808535	-0.656252747	0.034635677	4.71849604	-1.801542875	0.076887087	0.475201033	-4.58368125	-0.408660094	-0.388916362	-0.759541003	-0.018291721	4.71849604	-2.101123164	0.040046497	0.994270824	-4.341413267	-0.511358535
hsa-miR-26b-3p	-0.198949509	-0.640470758	0.24257174	3.816519403	-0.902237447	0.370713402	0.799620186	-5.670861169	-0.215742901	0.004130025	-0.465131172	0.473391222	3.816519403	0.017622504	0.986001314	0.996621928	-4.677551358	0.004478642
hsa-miR-26b-5p	0.225370166	-0.488068732	0.938809064	9.330197251	0.632512666	0.529571675	0.85821926	-5.974991506	0.13486747	0.058828227	-0.70786358	0.825520034	9.330197251	0.153636542	0.87843693	0.994270824	-4.692601177	0.035204368
hsa-miR-27b-3p	0.240392471	-0.268417509	0.749202451	7.289208711	0.946008038	0.348122698	0.792352889	-5.707626448	0.208244725	-0.054959254	-0.60150716	0.491588652	7.289208711	-0.201345617	0.841142447	0.994270824	-4.685698919	-0.047609539
hsa-miR-28-3p	0.187836621	-0.140242706	0.515915949	7.341681528	1.1463863	0.256407185	0.701182302	-5.508787659	0.252158305	0.057470192	-0.294614454	0.409554839	7.341681528	0.326832435	0.744987298	0.994270824	-4.680194059	0.077149952
hsa-miR-28-5p	-0.069412571	-0.55636651	0.417541368	4.695378093	-0.285416999	0.7763554	0.945239209	-6.063156568	-0.065253941	0.145411224	-0.375190871	0.666013319	4.695378093	0.559270104	0.578160131	0.994270824	-4.657996561	0.13669938
hsa-miR-296-5p	0.214561331	-0.190694936	0.619817598	4.905371171	1.060110902	0.293548927	0.739185419	-5.57381756	0.239836003	-0.344329047	-0.779896827	0.091238733	4.905371171	-1.582878209	0.118961785	0.994270824	-4.483859776	-0.384889961
hsa-miR-29a-3p	-0.174660168	-0.664440635	0.3151203	6.302603017	-0.714039106	0.478105915	0.845922841	-5.878137073	-0.159577697	0.070133749	-0.453965238	0.594232737	6.302603017	0.26794356	0.789706391	0.994270824	-4.681170334	0.064077473
hsa-miR-3074-5p	0.170271277	-0.191450385	0.53199294	4.306392074	0.942532777	0.349882836	0.794713477	-5.669846325	0.217006722	0.118681974	-0.268991515	0.506355464	4.306392074	0.612982738	0.542316779	0.994270824	-4.651811306	0.151257373
hsa-miR-30a-3p	0.064982861	-0.684093523	0.814059246	1.772442988	0.173700997	0.862713561	0.970508723	-5.814950983	0.053215868	-0.451910514	-1.330629247	0.426808219	1.772442988	-1.029750821	0.30746055	0.994270824	-4.594439561	-0.370079278
hsa-miR-30a-5p	-0.079095	-0.625987538	0.467797538	5.622904463	-0.289585371	0.773180285	0.943991237	-6.077405489	-0.065139405	-0.383303247	-0.970603724	0.20399723	5.622904463	-1.306807837	0.19650623	0.994270824	-4.545603906	-0.315672866
hsa-miR-30b-5p	0.023854659	-0.472772601	0.52048192	7.875712864	0.096177227	0.923715904	0.976291386	-6.141317853	0.021012549	0.283632	-0.247540054	0.814804054	7.875712864	1.069176971	0.289480007	0.994270824	-4.591353928	0.2498393
hsa-miR-30c-1-3p	-0.150467772	-0.521307507	0.220371962	3.448533183	-0.812431616	0.419911576	0.830127148	-5.722162577	-0.198988193	-0.09682893	-0.493149225	0.299491364	3.448533183	-0.489202208	0.626568752	0.994270824	-4.655663778	-0.128052762
hsa-miR-30d-5p	-0.035816288	-0.264056293	0.192423717	14.07761012	-0.314208837	0.754505287	0.942443007	-6.272538328	-0.057211135	-0.130822833	-0.375984172	0.114338505	14.07761012	-1.068467101	0.289797188	0.994270824	-4.594725636	-0.208969805
hsa-miR-30e-3p	-0.019979512	-0.352055275	0.312096251	9.274724649	-0.120469549	0.904533257	0.970508723	-6.164212447	-0.025628076	-0.141780034	-0.498516769	0.2149567	9.274724649	-0.795786983	0.429445171	0.994270824	-4.637364315	-0.181863779
hsa-miR-30e-5p	0.037306948	-0.556893099	0.631506996	10.34755318	0.125714863	0.900398344	0.970508723	-6.189652665	0.026025779	0.197595998	-0.437592713	0.83278471	10.34755318	0.622880823	0.535837774	0.994270824	-4.663725707	0.13784536
hsa-miR-3124-5p	-0.135522709	-0.554359107	0.283313689	2.106554131	-0.647883984	0.519651489	0.85821926	-5.698768776	-0.184616622	-0.175817683	-0.626480878	0.274845511	2.106554131	-0.781160094	0.437928692	0.994270824	-4.619495978	-0.239508693
hsa-miR-3127-3p	0.038034606	-0.369104178	0.44517339	3.37144867	0.187053583	0.852280345	0.966495478	-6.020457758	0.045815401	-0.010816748	-0.447798557	0.426165061	3.37144867	-0.04956361	0.960642765	0.994270824	-4.672399564	-0.013029546
hsa-miR-3133	-0.135916078	-0.54797327	0.276141114	2.325197082	-0.660454528	0.511612577	0.85821926	-5.70315036	-0.185682933	0.371967466	-0.053491431	0.797426363	2.325197082	1.750559725	0.085382176	0.994270824	-4.480169759	0.508166593
hsa-miR-3143	-0.066143571	-0.872508676	0.740221534	1.410180495	-0.164242481	0.87011911	0.970508723	-5.585814022	-0.06521485	0.068007407	-0.776778155	0.912792969	1.410180495	0.161190455	0.872511226	0.994270824	-4.626679249	0.067052516
hsa-miR-3150a-5p	-0.154830007	-0.541538779	0.231878766	2.521965114	-0.801679345	0.426055511	0.83112593	-5.667815325	-0.210436104	-0.473902972	-0.897236808	-0.050569136	2.521965114	-2.24148603	0.028889644	0.994270824	-4.370301206	-0.64410186
hsa-miR-3163	-0.126778426	-0.713811466	0.460254613	1.56110741	-0.432426597	0.667056918	0.923425809	-5.637164125	-0.14907219	-0.074183422	-0.698794566	0.550427723	1.56110741	-0.237808141	0.812879464	0.994270824	-4.634124338	-0.087228446
hsa-miR-3173-5p	-0.077835442	-0.511337183	0.3556663	6.969531336	-0.359514271	0.720533936	0.935224041	-6.073818424	-0.079316883	-0.274726355	-0.740189928	0.190737217	6.969531336	-1.181800617	0.242173457	0.994270824	-4.570033982	-0.279955221
hsa-miR-3177-3p	-0.110910546	-0.468004787	0.246183694	2.933463756	-0.62189861	0.536478911	0.85821926	-5.817048636	-0.158244223	-0.195826846	-0.579637604	0.187983911	2.933463756	-1.021608913	0.311266334	0.994270824	-4.597100052	-0.279400545
hsa-miR-3187-3p	0.115967493	-0.305981715	0.537916701	2.56230592	0.550307813	0.584250432	0.889563243	-5.810684261	0.147254604	-0.098411371	-0.554477028	0.357654287	2.56230592	-0.432063418	0.667319311	0.994270824	-4.64843412	-0.124961979
hsa-miR-3200-3p	-0.351471356	-0.987578625	0.284635912	3.428545881	-1.106341402	0.273208853	0.71717324	-5.456468205	-0.270808545	-0.058356186	-0.730972665	0.614260293	3.428545881	-0.173719665	0.862698957	0.994270824	-4.672579789	-0.044963419
hsa-miR-3200-5p	0.002115384	-0.644057026	0.648287794	2.26288469	0.006554966	0.994792733	0.995841265	-5.919625735	0.001820247	0.281536286	-0.396003104	0.959075676	2.26288469	0.832011663	0.408861585	0.994270824	-4.617289634	0.242256511
hsa-miR-320a-3p	-0.176781429	-0.508278575	0.154715718	12.61953276	-1.06779143	0.290099312	0.733819396	-5.722151869	-0.203626972	-0.142768753	-0.498032	0.212494495	12.61953276	-0.804660106	0.424346908	0.994270824	-4.646686905	-0.164449225
hsa-miR-323a-3p	-0.792293973	-1.486942603	-0.097645344	3.421693188	-2.283761542	0.026116851	0.369340953	-3.642495137	-0.56222892	-0.62204568	-1.362997011	0.118905651	3.421693188	-1.680978591	0.098218912	0.994270824	-4.475097516	-0.441417053
hsa-miR-323b-3p	-0.873271142	-1.724355985	-0.022186299	4.906684747	-2.054498548	0.044504883	0.432586821	-4.141746532	-0.466038965	-0.824740175	-1.737200061	0.087719711	4.906684747	-1.809809884	0.075578521	0.994270824	-4.425311787	-0.440139424
hsa-miR-324-3p	0.186944268	-0.096419983	0.47030852	7.164614958	1.320981332	0.191766584	0.637213849	-5.30495998	0.29067763	0.059900507	-0.244184665	0.363985679	7.164614958	0.394425372	0.694733404	0.994270824	-4.675891172	0.093138654
hsa-miR-324-5p	0.349732036	-0.048764451	0.748228522	4.843851791	1.757278135	0.084219973	0.475201033	-4.654328876	0.399325133	0.21870992	-0.208477859	0.6458977	4.843851791	1.02513072	0.309616234	0.994270824	-4.59840621	0.249723672
hsa-miR-326	0.130376444	-0.195825118	0.456578007	6.037845555	0.800281325	0.426858289	0.83112593	-5.815331977	0.178879775	0.146482537	-0.203225534	0.496190608	6.037845555	0.838706066	0.405124717	0.994270824	-4.627586205	0.200977741
hsa-miR-328-3p	0.129778428	-0.319975623	0.57953248	10.88901091	0.577772693	0.565684585	0.877295723	-6.059945845	0.116494254	-0.224545694	-0.709776515	0.260685127	10.88901091	-0.926586437	0.358033436	0.994270824	-4.619846812	-0.201561103
hsa-miR-330-3p	-0.024864831	-0.329485584	0.279755922	4.675247384	-0.163438968	0.87074877	0.970508723	-6.092094039	-0.037269215	-0.024178682	-0.350615368	0.302258004	4.675247384	-0.148307548	0.882621515	0.994270824	-4.681927389	-0.036240765
hsa-miR-330-5p	0.372651144	0.005715844	0.739586445	4.789528133	2.033492388	0.04665014	0.43268005	-4.177468624	0.463034763	0.191822354	-0.201624502	0.585269211	4.789528133	0.976208811	0.33307054	0.994270824	-4.606209855	0.238347365
hsa-miR-331-3p	0.007501008	-0.37765794	0.392659957	7.050879144	0.038995029	0.9690301	0.988638147	-6.136511736	0.008596285	0.20148457	-0.21103195	0.614001091	7.050879144	0.977980136	0.33220129	0.994270824	-4.607058645	0.230904781
hsa-miR-331-5p	0.301686619	-0.072024149	0.675397388	3.990429314	1.616404394	0.11150801	0.530918417	-4.848403265	0.378412165	0.03109007	-0.372197143	0.434377284	3.990429314	0.154360735	0.877868524	0.994270824	-4.676623942	0.038996959
hsa-miR-335-3p	-0.31089687	-0.920718198	0.298924458	4.55450872	-1.020806266	0.311643236	0.750776887	-5.600203527	-0.234153401	-0.54751502	-1.206047928	0.111017888	4.55450872	-1.66474662	0.101430846	0.994270824	-4.467270589	-0.412363444
hsa-miR-335-5p	-0.182354947	-0.828205239	0.463495344	3.056250524	-0.565347241	0.574047939	0.882479773	-5.844349529	-0.144573987	0.234226733	-0.444894255	0.913347721	3.056250524	0.690587789	0.492616782	0.994270824	-4.636160232	0.185698787
hsa-miR-338-5p	-0.902489791	-1.714627372	-0.09035221	1.689195765	-2.225062819	0.030035085	0.369340953	-3.515341327	-0.895864773	-0.17789553	-0.925788664	0.569997604	1.689195765	-0.476272027	0.635694364	0.994270824	-4.626625466	-0.17658963
hsa-miR-339-3p	0.067304753	-0.264844732	0.399454238	6.166214337	0.405734313	0.68645118	0.930597033	-6.045931484	0.090538084	0.072156518	-0.283990746	0.428303781	6.166214337	0.405672473	0.686496366	0.994270824	-4.673178058	0.097064658
hsa-miR-339-5p	0.042493329	-0.383454645	0.468441303	8.311490767	0.199753218	0.842381846	0.964398317	-6.13511085	0.043246229	-0.121984765	-0.579454258	0.335484729	8.311490767	-0.533916129	0.595467959	0.994270824	-4.666689449	-0.124146101
hsa-miR-340-3p	-0.320091501	-0.895766984	0.255583983	5.303225448	-1.113335339	0.270219973	0.712689171	-5.520427967	-0.251471063	-0.460725993	-1.078404549	0.156952562	5.303225448	-1.493515648	0.140796795	0.994270824	-4.504663036	-0.361956675
hsa-miR-340-5p	-0.527378324	-1.376309843	0.321553196	5.475136066	-1.243882057	0.218615142	0.671469075	-5.375702944	-0.280763134	-0.249437021	-1.158957966	0.660083924	5.475136066	-0.549133315	0.585050825	0.994270824	-4.660219842	-0.132794081
hsa-miR-342-3p	-0.150385686	-0.547894965	0.247123593	7.61366696	-0.757510779	0.451852505	0.845395296	-5.866263309	-0.165892197	0.083829006	-0.341573249	0.509231261	7.61366696	0.394570049	0.694627209	0.994270824	-4.677015721	0.09247275
hsa-miR-342-5p	-0.130861319	-0.427687896	0.165965258	5.708196951	-0.882750753	0.381064883	0.801277345	-5.744647091	-0.198230728	-0.227241929	-0.545760131	0.091276272	5.708196951	-1.42851169	0.158581188	0.994270824	-4.518894999	-0.34422955
hsa-miR-345-5p	-0.121661008	-0.492909432	0.249587417	5.967189493	-0.656170008	0.514345041	0.85821926	-5.913284765	-0.147111992	0.196840814	-0.200191318	0.593872945	5.967189493	0.992702425	0.325034823	0.994270824	-4.604127709	0.238019105
hsa-miR-3605-3p	0.271234782	-0.109438542	0.651908107	7.061115837	1.426666695	0.159110349	0.592278433	-5.1669122	0.314576449	-0.120320834	-0.529433171	0.288791504	7.061115837	-0.588881407	0.558258715	0.994270824	-4.658868933	-0.13954737
hsa-miR-361-3p	0.133218274	-0.074090292	0.34052684	10.97891398	1.286696565	0.203381865	0.658034928	-5.42663395	0.258930514	-0.033158845	-0.256038255	0.189720564	10.97891398	-0.297892134	0.766864547	0.994270824	-4.6967071	-0.064449393
hsa-miR-361-5p	-0.267914746	-0.627531936	0.091702444	5.260194835	-1.49171467	0.141267399	0.582147024	-5.057083664	-0.337178666	-0.08368109	-0.469019017	0.301656838	5.260194835	-0.434825651	0.665324685	0.994270824	-4.669388325	-0.105315137
hsa-miR-3613-3p	0.198959131	-0.309588253	0.707506515	3.349204596	0.783361163	0.436645794	0.840565105	-5.749812953	0.190687224	0.097315565	-0.448846161	0.643477292	3.349204596	0.356771894	0.722575024	0.994270824	-4.664018438	0.093269583
hsa-miR-3615	0.218950957	-0.187038946	0.62494086	11.85817686	1.079844452	0.284742496	0.733819396	-5.68444439	0.211632999	0.254628855	-0.180070251	0.68932796	11.85817686	1.172866161	0.245709444	0.994270824	-4.569209589	0.246118441
hsa-miR-362-5p	0.055228523	-0.351774795	0.46223184	4.253910362	0.271703395	0.786828093	0.945653746	-6.056569573	0.062796572	0.058556829	-0.377329915	0.494443573	4.253910362	0.268988352	0.788906265	0.994270824	-4.675834241	0.06658096
hsa-miR-363-3p	0.258163747	-0.192095758	0.708423252	11.55758168	1.14805304	0.255724188	0.701182302	-5.598604413	0.228218402	0.324408041	-0.157427654	0.806243736	11.55758168	1.348100365	0.182939256	0.994270824	-4.525883181	0.286778781
hsa-miR-363-5p	0.35032738	-0.039978436	0.740633196	3.329278472	1.797209248	0.077580585	0.475201033	-4.520714253	0.445811435	0.198975267	-0.221156928	0.619107462	3.329278472	0.94829338	0.346968381	0.994270824	-4.607370018	0.253207298
hsa-miR-365a-3p	-0.126087299	-0.530588481	0.278413883	3.698462032	-0.62413873	0.535017258	0.85821926	-5.869052563	-0.149887383	0.148367101	-0.280343246	0.577077448	3.698462032	0.692952128	0.491142906	0.994270824	-4.640588272	0.176372693
hsa-miR-370-3p	-0.818451059	-1.475250398	-0.16165172	3.895546671	-2.495109412	0.015500907	0.358047775	-3.225899707	-0.593139674	-0.554055987	-1.251584052	0.143472078	3.895546671	-1.590455609	0.117242972	0.994270824	-4.488489981	-0.401529919
hsa-miR-374a-5p	-0.168995663	-1.280861438	0.942870111	3.172734604	-0.304335619	0.761976383	0.943991237	-5.935407826	-0.079258644	0.089251868	-1.08782169	1.266325426	3.172734604	0.151825003	0.879859053	0.994270824	-4.664468214	0.041858956
hsa-miR-374b-5p	-0.066806781	-0.892415233	0.758801672	5.962557973	-0.162022751	0.87185877	0.970508723	-6.106533361	-0.036397876	0.159496393	-0.724381775	1.04337456	5.962557973	0.361316708	0.719193535	0.994270824	-4.675310006	0.086897317
hsa-miR-378a-3p	0.172252334	-0.148612122	0.49311679	9.833163284	1.074912444	0.286926108	0.733819396	-5.630804331	0.224599048	0.119421256	-0.224802535	0.463645048	9.833163284	0.694656876	0.490081714	0.994270824	-4.653183951	0.155712842
hsa-miR-378a-5p	0.006186408	-0.37393461	0.386307426	4.831188804	0.03258714	0.974117241	0.988638147	-6.106116124	0.007418302	0.303741559	-0.102919228	0.710402346	4.831188804	1.495551961	0.140266189	0.994270824	-4.504862705	0.364225353
hsa-miR-378c	0.109211871	-0.387662317	0.606086058	2.958591344	0.44010165	0.661521613	0.919192952	-5.906688662	0.112249578	0.183695646	-0.345678642	0.713069934	2.958591344	0.69480927	0.489986912	0.994270824	-4.634924464	0.188805105
hsa-miR-378i	0.426164102	-0.000303829	0.852632033	3.121616087	2.000875522	0.050158036	0.444452254	-4.157953878	0.506851674	0.205348447	-0.254520623	0.665217517	3.121616087	0.894101468	0.375013326	0.994270824	-4.613320518	0.244227995
hsa-miR-382-5p	-0.40536132	-1.157861007	0.347138366	2.580225312	-1.078612797	0.285286719	0.733819396	-5.409938188	-0.287732885	-0.494957192	-1.30811618	0.318201796	2.580225312	-1.218770009	0.227932815	0.994270824	-4.570122469	-0.351329675
hsa-miR-3909	-0.173389025	-0.63527461	0.288496561	4.137234147	-0.751651937	0.455341279	0.845395296	-5.80980287	-0.175768778	-0.183844745	-0.679136279	0.31144679	4.137234147	-0.743224301	0.460386892	0.994270824	-4.636319557	-0.186368002
hsa-miR-3928-3p	-0.285009363	-0.754796768	0.184778041	2.124964283	-1.214751226	0.229450532	0.68283006	-5.204703481	-0.348447994	-0.102949068	-0.595488739	0.389590604	2.124964283	-0.418514768	0.677137622	0.994270824	-4.645273515	-0.125863921
hsa-miR-3940-3p	0.007722611	-0.419663643	0.435108866	7.320168508	0.036180387	0.971264461	0.988638147	-6.139740562	0.007949725	-0.203945345	-0.662900372	0.255009683	7.320168508	-0.889760764	0.37732031	0.994270824	-4.621119488	-0.209943161
hsa-miR-409-3p	-0.524316401	-1.215509292	0.16687649	7.755492565	-1.518881061	0.134299333	0.564611671	-5.04737381	-0.33206391	-0.469913469	-1.211125235	0.271298297	7.755492565	-1.269419528	0.209430764	0.994270824	-4.551627724	-0.297609046
hsa-miR-409-5p	-0.619515517	-1.50911531	0.270084277	1.468599902	-1.394399124	0.16858821	0.607320052	-4.808327197	-0.512714908	-0.382799286	-1.295152588	0.529554016	1.468599902	-0.840112907	0.40434208	0.994270824	-4.607542608	-0.316807078
hsa-miR-421	0.172696708	-0.222687162	0.568080577	4.468127896	0.874570245	0.385464205	0.804918688	-5.728948955	0.201294875	0.216894447	-0.206251091	0.640039986	4.468127896	1.026332908	0.309054323	0.994270824	-4.598000792	0.252811656
hsa-miR-423-3p	-0.086854103	-0.487615343	0.313907137	13.61807351	-0.433944525	0.665960689	0.923425809	-6.215747787	-0.080068918	-0.152264712	-0.582490112	0.277960689	13.61807351	-0.708651651	0.481418124	0.994270824	-4.666658703	-0.140369542
hsa-miR-423-5p	-0.341116758	-0.607216963	-0.075016552	13.93925099	-2.566772817	0.012905203	0.349844876	-3.25267967	-0.468610885	-0.164757741	-0.449198578	0.119683096	13.93925099	-1.159800969	0.25094691	0.994270824	-4.571547319	-0.226336787
hsa-miR-424-3p	-0.11542522	-0.45206229	0.221211851	6.744795587	-0.686543969	0.495143238	0.852346351	-5.904666859	-0.152117594	-0.053849836	-0.414694717	0.306995044	6.744795587	-0.298808828	0.766168537	0.994270824	-4.680754597	-0.070968091
hsa-miR-425-3p	0.256647314	-0.063595604	0.576890232	6.189823289	1.60467385	0.114071824	0.535704389	-4.90575781	0.357993434	0.034947172	-0.309112898	0.379007243	6.189823289	0.203379583	0.839559955	0.994270824	-4.683406089	0.048747279
hsa-miR-425-5p	0.192220553	-0.124377803	0.50881891	11.45663038	1.215684146	0.229097554	0.68283006	-5.523110416	0.241437979	0.202817377	-0.136379184	0.542013937	11.45663038	1.19724576	0.236147673	0.994270824	-4.563736835	0.254748083
hsa-miR-4286	-0.28853128	-0.659715234	0.082652675	4.464901512	-1.556443263	0.125117356	0.554803255	-4.955279585	-0.356099713	-0.389227353	-0.788036762	0.009582057	4.464901512	-1.954193399	0.055572069	0.994270824	-4.388409981	-0.480376854
hsa-miR-4326	-0.542619184	-2.905502177	1.820263808	6.162777038	-0.459814343	0.64739203	0.914892273	-6.032212865	-0.101642902	-1.202800124	-3.753060405	1.347460158	6.162777038	-0.944362087	0.348955612	0.994270824	-4.612092894	-0.225307358
hsa-miR-433-3p	-0.753537302	-1.429156619	-0.077917985	3.706998833	-2.233223986	0.029460967	0.369340953	-3.759094305	-0.536643009	-0.609135689	-1.330160704	0.111889327	3.706998833	-1.69158295	0.096165934	0.994270824	-4.467902517	-0.433805212
hsa-miR-4429	-0.38314592	-0.831118043	0.064826203	2.290617817	-1.712548197	0.092210825	0.492934849	-4.575527006	-0.471940731	-0.268967648	-0.745061074	0.207125778	2.290617817	-1.131194923	0.262692283	0.994270824	-4.582601487	-0.331301423
hsa-miR-4433a-5p	-0.123181929	-1.236629104	0.990265247	1.444815041	-0.221516953	0.825478649	0.962659314	-5.630554963	-0.082600903	0.15573101	-0.970182066	1.281644086	1.444815041	0.276949014	0.782817369	0.994270824	-4.631335492	0.104427022
hsa-miR-4433b-5p	1.21635099	-0.457181738	2.889883718	6.010809827	1.455305897	0.151049623	0.592278433	-5.120586002	0.323790337	0.237126512	-1.570023897	2.04427692	6.010809827	0.262733468	0.79369978	0.994270824	-4.680676515	0.06312263
hsa-miR-4443	-0.434892117	-1.448872659	0.579088426	2.415474644	-0.858779166	0.394045994	0.807736189	-5.576090111	-0.237738198	-0.375438158	-1.45936799	0.708491675	2.415474644	-0.693532515	0.490781477	0.994270824	-4.628861459	-0.205237087
hsa-miR-4454	0.218745296	-0.190944551	0.628435144	5.72018211	1.069087145	0.289520129	0.733819396	-5.571707872	0.240003096	0.159856347	-0.27960286	0.599315554	5.72018211	0.728351306	0.469369178	0.994270824	-4.641609536	0.175391283
hsa-miR-4473	-0.053009764	-0.557026854	0.451007327	2.49207948	-0.210591186	0.833954496	0.963137303	-5.923390655	-0.056943088	-0.01483806	-0.552562782	0.522886662	2.49207948	-0.055251834	0.956130321	0.994270824	-4.660070608	-0.015939044
hsa-miR-4482-3p	-1.342661441	-2.814920679	0.129597798	0.181322966	-1.826046425	0.073062746	0.475201033	-4.057317922	-1.093143491	-1.630213265	-3.380127757	0.119701227	0.181322966	-1.865336469	0.067264638	0.994270824	-4.569090165	-1.327257167
hsa-miR-4511	0.566085506	0.055417359	1.076753653	2.735305155	2.219590473	0.030425556	0.369340953	-3.731553153	0.578532679	0.316337117	-0.234176823	0.866851057	2.735305155	1.150565688	0.254697008	0.994270824	-4.579233828	0.323292785
hsa-miR-451a	-0.117678136	-0.857779824	0.622423552	15.43093763	-0.318371346	0.751362509	0.942443007	-6.312943511	-0.055521306	0.310146748	-0.476171548	1.096465044	15.43093763	0.789766007	0.432925379	0.994270824	-4.661170733	0.146329242
hsa-miR-4521	-0.002673973	-0.552832439	0.547484493	2.464596739	-0.009731926	0.992269023	0.994950831	-5.94697955	-0.002624156	0.126868087	-0.456745153	0.710481326	2.464596739	0.435268101	0.665005415	0.994270824	-4.649392043	0.124504493
hsa-miR-454-3p	0.243887272	-0.611003168	1.098777713	3.894649793	0.571226388	0.570083299	0.879703204	-5.8966941	0.137565442	0.156445794	-0.76138255	1.074274137	3.894649793	0.34129664	0.734130526	0.994270824	-4.666264046	0.08824378
hsa-miR-454-5p	0.031983592	-0.374552659	0.438519843	6.227510217	0.157527923	0.875383422	0.970508723	-6.114107324	0.035133302	-0.156035745	-0.592770694	0.280699204	6.227510217	-0.715378262	0.47728459	0.994270824	-4.643648876	-0.17140198
hsa-miR-4646-3p	-0.02205737	-0.344668386	0.300553647	3.578992092	-0.136900209	0.891590272	0.970508723	-6.050889504	-0.032737206	-0.1677085	-0.515408064	0.179991065	3.578992092	-0.965785128	0.338216294	0.994270824	-4.606073442	-0.248910352
hsa-miR-4659a-3p	-0.042860176	-0.382055445	0.296335094	5.301975864	-0.253007703	0.801169101	0.946604256	-6.083351754	-0.0571313	-0.145994499	-0.509809341	0.217820344	5.301975864	-0.803499601	0.425011633	0.994270824	-4.631605749	-0.194606192
hsa-miR-4659b-3p	-0.229209264	-0.74853601	0.290117483	2.47040438	-0.883732978	0.380538797	0.801277345	-5.556913481	-0.244339654	0.10060022	-0.442614701	0.643815141	2.47040438	0.370814602	0.712145048	0.994270824	-4.651466668	0.107240967
hsa-miR-4672	-0.45147802	-0.936696596	0.033740556	1.771259154	-1.863068312	0.067588456	0.472584493	-4.201805958	-0.631964745	0.301156234	-0.162403081	0.764715549	1.771259154	1.300816782	0.19853593	0.994270824	-4.564261423	0.421549032
hsa-miR-4677-3p	-0.209306004	-0.765554055	0.346942047	2.31177239	-0.753429759	0.454280995	0.845395296	-5.61742071	-0.217704349	0.172234811	-0.402060335	0.746529958	2.31177239	0.600503266	0.550542243	0.994270824	-4.635282475	0.179145685
hsa-miR-4685-3p	0.235601507	-0.244181073	0.715384087	6.904609395	0.983248234	0.329624953	0.775629117	-5.671723634	0.216823677	-0.040597659	-0.555848846	0.474653527	6.904609395	-0.157765334	0.87519719	0.994270824	-4.686806188	-0.037361959
hsa-miR-4690-3p	0.144449478	-0.398347439	0.687246394	1.922420437	0.53285395	0.59619832	0.895898472	-5.706504453	0.161547682	0.076292746	-0.50812971	0.660715202	1.922420437	0.261388176	0.794731816	0.994270824	-4.643300989	0.08532337
hsa-miR-4732-3p	0.068133492	-0.330022782	0.466289766	10.75892553	0.342638902	0.73312575	0.935224041	-6.160784507	0.069416843	-0.230798746	-0.659959117	0.198361626	10.75892553	-1.076820756	0.286079844	0.994270824	-4.59062696	-0.235146034
hsa-miR-4732-5p	-0.292208223	-0.596883544	0.012467099	6.44388646	-1.92036924	0.059800461	0.461540026	-4.399132227	-0.426403853	-0.321866645	-0.648765105	0.005031814	6.44388646	-1.971481407	0.053511416	0.994270824	-4.372500213	-0.469682805
hsa-miR-4738-3p	0.773723655	0.075845734	1.471601575	1.744622071	2.219913245	0.030402402	0.369340953	-3.608344006	0.717991261	0.096301604	-0.716666981	0.909270188	1.744622071	0.237186159	0.8133596	0.994270824	-4.632172203	0.089364865
hsa-miR-4742-3p	0.105675761	-0.427822188	0.63917371	4.916967499	0.396617814	0.693124782	0.930896229	-6.033623893	0.089999918	-0.095847863	-0.668283607	0.47658788	4.916967499	-0.33526273	0.73865307	0.994270824	-4.675005645	-0.081629881
hsa-miR-4745-3p	0.216786921	-0.4152648	0.848838642	1.51640565	0.686767991	0.49500309	0.852346351	-5.525216111	0.232119541	-0.055938429	-0.773224805	0.661347947	1.51640565	-0.156151898	0.876462952	0.994270824	-4.632097698	-0.059894768
hsa-miR-4746-5p	0.393448655	-0.049986061	0.836883371	3.0108835	1.776593056	0.080951722	0.475201033	-4.527855942	0.456110773	0.239675146	-0.236842248	0.716192541	3.0108835	1.007102859	0.318125642	0.994270824	-4.5989035	0.277846715
hsa-miR-4755-5p	0.027205662	-0.333277022	0.387688345	4.879338921	0.151113921	0.880417387	0.970508723	-6.098918193	0.03427974	0.025435179	-0.36094175	0.411812108	4.879338921	0.131811469	0.895595845	0.994270824	-4.683113517	0.032048893
hsa-miR-4781-3p	-0.140916263	-0.545353826	0.2635213	2.153752513	-0.697652604	0.48821997	0.84896636	-5.676856935	-0.196724614	-0.212413192	-0.648321068	0.223494684	2.153752513	-0.975700114	0.333320453	0.994270824	-4.601055903	-0.296537123
hsa-miR-483-3p	0.395377389	-0.648357291	1.43911207	1.134230531	0.758492519	0.451269428	0.845395296	-5.388490101	0.28564735	-0.130244488	-1.364897671	1.104408694	1.134230531	-0.211224339	0.833462766	0.994270824	-4.622224996	-0.094097422
hsa-miR-484	0.042639348	-0.267645559	0.352924255	13.88569788	0.275156318	0.784187378	0.945653746	-6.282031748	0.050195311	-0.102273767	-0.435847175	0.231299641	13.88569788	-0.613906762	0.541710246	0.994270824	-4.682605031	-0.120397328
hsa-miR-485-3p	-0.735497068	-1.508956915	0.037962779	5.571915477	-1.904025495	0.061939877	0.461540026	-4.417515474	-0.428189916	-0.675218042	-1.504787891	0.154351806	5.571915477	-1.629748784	0.108648428	0.994270824	-4.470728671	-0.393096818
hsa-miR-493-5p	-0.664271334	-1.575850555	0.247307886	1.946271745	-1.459085295	0.150010162	0.592278433	-4.831106125	-0.463097203	-0.968282284	-2.03495306	0.098388492	1.946271745	-1.817611976	0.074360708	0.994270824	-4.512095568	-0.675038639
hsa-miR-494-3p	-0.931872386	-1.639413561	-0.224331212	3.971532396	-2.637146828	0.0107467	0.347482917	-2.915932496	-0.623640722	-0.595741656	-1.345330047	0.153846735	3.971532396	-1.591346315	0.117042251	0.994270824	-4.486982826	-0.398690595
hsa-miR-495-3p	-1.08689997	-1.985312072	-0.188487867	1.354869415	-2.422387235	0.01860826	0.369340953	-3.15824126	-0.945440848	-0.776608015	-1.673478172	0.120262142	1.354869415	-1.733811508	0.088337441	0.994270824	-4.52871309	-0.675533132
hsa-miR-5001-3p	-0.206375774	-0.662455553	0.249704004	3.183685159	-0.906040236	0.368714416	0.799620186	-5.624058952	-0.227390999	-0.081580687	-0.567393936	0.404232563	3.183685159	-0.336238615	0.737920989	0.994270824	-4.662199652	-0.08988804
hsa-miR-500a-3p	-0.112044997	-0.40763882	0.183548827	8.222332068	-0.758973651	0.450983833	0.845395296	-5.873936065	-0.164658234	-0.099223556	-0.416183163	0.217736052	8.222332068	-0.626816545	0.533272724	0.994270824	-4.65705991	-0.145816199
hsa-miR-501-3p	-0.058537117	-0.288004134	0.1709299	9.601001801	-0.510787955	0.611464852	0.906938008	-6.05516522	-0.107448044	-0.151905692	-0.398352052	0.094540669	9.601001801	-1.23418773	0.222178336	0.994270824	-4.557435984	-0.278831112
hsa-miR-501-5p	0.364183355	-0.11095699	0.8393237	2.389394145	1.534715115	0.130365513	0.562390761	-4.83440061	0.423762375	0.36020181	-0.145190143	0.865593763	2.389394145	1.427076171	0.15899279	0.994270824	-4.539450351	0.419129464
hsa-miR-5010-3p	0.136427209	-0.220006718	0.492861136	9.179493667	0.76639303	0.446593075	0.845395296	-5.889954957	0.162481675	-0.157718232	-0.541587461	0.226150998	9.179493667	-0.822674781	0.414108536	0.994270824	-4.633501335	-0.187838794
hsa-miR-502-3p	-0.108205653	-0.434020885	0.217609578	6.372688516	-0.664979343	0.50873533	0.85821926	-5.915295358	-0.147876428	-0.10896829	-0.458389282	0.240452703	6.372688516	-0.62442564	0.534830202	0.994270824	-4.654431102	-0.148918665
hsa-miR-503-5p	-0.035023648	-0.515194977	0.44514768	6.490722414	-0.146047707	0.884397074	0.970508723	-6.118581608	-0.03247777	0.12756165	-0.386628259	0.641751559	6.490722414	0.496736605	0.62127808	0.994270824	-4.666827206	0.118289159
hsa-miR-504-5p	-0.305812475	-1.256874963	0.645250012	2.90307571	-0.643836705	0.522253906	0.85821926	-5.76232581	-0.17145698	-0.23590935	-1.251355306	0.779536605	2.90307571	-0.465176671	0.64357062	0.994270824	-4.648307662	-0.132265058
hsa-miR-505-3p	-0.351608656	-0.820510352	0.117293041	5.946308392	-1.501437781	0.138741382	0.57619089	-5.050327702	-0.336674359	-0.416107209	-0.919275661	0.087061242	5.946308392	-1.655851642	0.10322706	0.994270824	-4.463579189	-0.398433388
hsa-miR-505-5p	-0.411878279	-0.730927341	-0.092829216	5.006794154	-2.584883665	0.012314962	0.349844876	-3.060138983	-0.585201846	-0.385707277	-0.72776539	-0.043649164	5.006794154	-2.257810682	0.027789499	0.994270824	-4.291024358	-0.548017757
hsa-miR-5100	-0.498952818	-1.054839079	0.056933443	6.200772989	-1.797227793	0.077577606	0.475201033	-4.602026687	-0.402013165	-0.132569441	-0.727039317	0.461900436	6.200772989	-0.446522305	0.656905516	0.994270824	-4.670249422	-0.106813026
hsa-miR-5189-3p	0.185996427	-1.431180791	1.803173645	3.812725991	0.230290792	0.818687229	0.959156722	-6.070328708	0.053016428	-1.195973831	-3.024098871	0.632151209	3.812725991	-1.309921789	0.19545744	0.994270824	-4.550025648	-0.340900423
hsa-miR-5193	-0.033563447	-0.501929849	0.434802956	2.269663662	-0.14348629	0.886410303	0.970508723	-5.896372711	-0.040431061	0.044503832	-0.452608946	0.541616611	2.269663662	0.179255327	0.858370515	0.994270824	-4.65412024	0.053610024
hsa-miR-532-3p	0.067427153	-0.20589499	0.340749295	8.8845733	0.493957507	0.623227251	0.906938008	-6.047254951	0.105690323	-0.038831904	-0.332313785	0.254649977	8.8845733	-0.26493356	0.792012787	0.994270824	-4.687875507	-0.060868008
hsa-miR-532-5p	0.295101715	-0.067783028	0.657986459	9.997525812	1.628293203	0.108957424	0.530862518	-4.929680162	0.338615834	0.029533971	-0.36114823	0.420216173	9.997525812	0.151365817	0.880219594	0.994270824	-4.69685485	0.033888893
hsa-miR-543	-0.619680793	-1.388597849	0.149236264	4.9452104	-1.61368264	0.112098677	0.530918417	-4.879063258	-0.365786782	-0.695427749	-1.520954267	0.130098769	4.9452104	-1.686749437	0.097097278	0.994270824	-4.458029609	-0.410498892
hsa-miR-548ac	-0.130626593	-0.845187494	0.583934308	1.568976456	-0.36603443	0.715689355	0.935224041	-5.678666724	-0.123720339	-0.276399992	-1.074728181	0.521928198	1.568976456	-0.693244044	0.4909611	0.994270824	-4.615942432	-0.261786669
hsa-miR-548ay-3p	-0.051087499	-0.556586502	0.454411504	2.428873109	-0.202359653	0.840353412	0.964398317	-5.92573848	-0.054674022	0.044857479	-0.492483624	0.582198582	2.428873109	0.167153082	0.867838976	0.994270824	-4.659055834	0.048006633
hsa-miR-548e-3p	0.167976838	-0.521449614	0.85740329	2.026590361	0.487855321	0.627516631	0.906938008	-5.755345291	0.143456132	0.247094045	-0.482331711	0.976519802	2.026590361	0.678282749	0.50032661	0.994270824	-4.626801631	0.211024069
hsa-miR-548j-5p	0.415923375	-0.191289642	1.023136393	2.26674475	1.371519042	0.175568104	0.614488364	-5.025267366	0.390701722	-0.108640663	-0.784308728	0.567027403	2.26674475	-0.321950126	0.748663836	0.994270824	-4.644218828	-0.102052677
hsa-miR-548k	0.198173208	-0.644896854	1.041243271	2.0020492	0.470663867	0.639670216	0.9139319	-5.720390133	0.145110188	0.302271494	-0.587205986	1.191748973	2.0020492	0.680443111	0.498968278	0.994270824	-4.62399057	0.221335031
hsa-miR-548o-3p	-0.067963307	-0.494665724	0.35873911	4.846417237	-0.318917968	0.750950112	0.942443007	-6.060572356	-0.072361078	-0.07488769	-0.532280303	0.382504924	4.846417237	-0.327831644	0.744235592	0.994270824	-4.675576003	-0.079733523
hsa-miR-548q	-0.148297109	-0.694082391	0.397488174	1.83450594	-0.544052048	0.588519602	0.891186826	-5.666640003	-0.171416819	-0.152197197	-0.738417867	0.434023472	1.83450594	-0.519846488	0.605176116	0.994270824	-4.63071236	-0.175924937
hsa-miR-550a-3-5p	-0.327031802	-0.656799507	0.002735903	4.739616306	-1.985690013	0.051867179	0.451031815	-4.266157204	-0.450893956	-0.185720327	-0.538867671	0.167427018	4.739616306	-1.053011418	0.296762601	0.994270824	-4.593776613	-0.256061253
hsa-miR-5695	-0.073715043	-0.596534697	0.449104611	2.480338426	-0.282314903	0.778720811	0.945239209	-5.88472145	-0.078164955	0.372828761	-0.171104713	0.916762236	2.480338426	1.372439495	0.175283099	0.994270824	-4.546602685	0.395335093
hsa-miR-574-3p	0.320110952	0.001384653	0.638837251	6.645304364	2.011000687	0.049045554	0.440223403	-4.240046552	0.445186765	0.108451615	-0.233736425	0.450639654	6.645304364	0.634601045	0.528218119	0.994270824	-4.653727978	0.150826528
hsa-miR-576-3p	0.256660445	-0.471298612	0.984619503	4.085353294	0.705962408	0.483076257	0.848050274	-5.838146844	0.165709541	0.32722134	-0.450273816	1.104716495	4.085353294	0.842701007	0.402904726	0.994270824	-4.624100909	0.211266281
hsa-miR-576-5p	-0.069969229	-0.434983718	0.29504526	7.449560654	-0.383819089	0.702535189	0.931968612	-6.068547526	-0.084369001	0.251755501	-0.138682596	0.642193599	7.449560654	1.291089557	0.201864846	0.994270824	-4.547148009	0.303567161
hsa-miR-584-3p	0.01112334	-0.464109879	0.48635656	2.382905464	0.046866015	0.962783218	0.988638147	-5.945743577	0.012640371	0.237345243	-0.264573946	0.739264432	2.382905464	0.946839392	0.347702495	0.994270824	-4.605686238	0.269715024
hsa-miR-584-5p	-0.05582013	-0.484706403	0.373066144	7.728024	-0.260602322	0.795334851	0.945653746	-6.11092009	-0.057050427	-0.099863113	-0.559985143	0.360258918	7.728024	-0.434571917	0.665507807	0.994270824	-4.67378328	-0.102064134
hsa-miR-589-5p	0.119142201	-0.152960046	0.391244449	6.692803619	0.876724367	0.384302681	0.804001661	-5.762607417	0.194132671	0.049606051	-0.242293045	0.341505146	6.692803619	0.340276133	0.734894757	0.994270824	-4.678442239	0.080829085
hsa-miR-597-3p	0.12208921	-0.279991417	0.524169837	1.742869577	0.607986199	0.545602534	0.863806003	-5.661004299	0.185527395	0.173281551	-0.251618494	0.598181596	1.742869577	0.816573225	0.417559353	0.994270824	-4.614293772	0.263319542
hsa-miR-610	-0.026855983	-0.526717611	0.473005645	1.931869845	-0.10757735	0.914707316	0.971440117	-5.851904328	-0.031956092	0.065310285	-0.463249147	0.593869717	1.931869845	0.247410051	0.805476583	0.994270824	-4.647340761	0.077713092
hsa-miR-618	-0.940190451	-2.515388706	0.635007803	3.586909711	-1.195116385	0.236971902	0.688641584	-5.342742547	-0.298666287	-0.517817292	-2.173555783	1.137921199	3.586909711	-0.626201913	0.533672881	0.994270824	-4.644202865	-0.164492809
hsa-miR-625-3p	-0.019391931	-0.358935723	0.320151862	7.714126137	-0.114354916	0.909356806	0.970508723	-6.138624792	-0.025005807	0.022121865	-0.341845232	0.386088963	7.714126137	0.121699616	0.903563344	0.994270824	-4.689435896	0.028526046
hsa-miR-625-5p	-0.290580292	-0.840746387	0.259585803	3.846916073	-1.057552458	0.294704267	0.739612903	-5.535190292	-0.250521534	-0.23238241	-0.82090079	0.356135971	3.846916073	-0.79062912	0.432425461	0.994270824	-4.629918751	-0.200346684
hsa-miR-628-3p	0.180674276	-0.361684063	0.723032616	1.790599975	0.667021124	0.507439855	0.85821926	-5.544345226	0.223610998	0.233406889	-0.339110583	0.80592436	1.790599975	0.816308861	0.41770926	0.994270824	-4.61096254	0.288875363
hsa-miR-629-3p	-0.116982227	-1.052717807	0.818753353	1.995713413	-0.250320448	0.803236221	0.947001875	-5.869155583	-0.071101293	-0.384347436	-1.410653919	0.641959047	1.995713413	-0.749853637	0.45641523	0.994270824	-4.62126727	-0.233604715
hsa-miR-629-5p	0.149132883	-0.185575537	0.483841303	8.764232747	0.892146883	0.376051034	0.801277345	-5.77881937	0.191366946	0.018609888	-0.340835272	0.378055049	8.764232747	0.103667044	0.917796106	0.994270824	-4.692840429	0.023880163
hsa-miR-636	0.412824025	0.014760524	0.810887526	4.793801408	2.076549041	0.042345397	0.420807384	-4.099923366	0.471624208	0.142225568	-0.284743842	0.569194978	4.793801408	0.666976452	0.507468179	0.994270824	-4.647557071	0.162483326
hsa-miR-641	-0.13331037	-0.767756722	0.501135981	1.837989874	-0.420725288	0.675531817	0.927086205	-5.645125308	-0.144472944	0.265270141	-0.368499214	0.899039495	1.837989874	0.838082396	0.405471967	0.994270824	-4.610409294	0.287482197
hsa-miR-6501-5p	0.629339297	0.180087312	1.078591283	3.392513609	2.80494553	0.00686365	0.339049826	-2.498184707	0.702727676	0.538689829	0.057653337	1.019726321	3.392513609	2.242282557	0.028835084	0.994270824	-4.341974069	0.601507412
hsa-miR-6503-3p	0.539371181	-0.080595726	1.159338088	1.652072606	1.742002671	0.08688168	0.478709454	-4.407817569	0.573756501	0.198729901	-0.492049929	0.889509731	1.652072606	0.57604068	0.566846762	0.994270824	-4.623070786	0.211399082
hsa-miR-6505-3p	0.005247427	-0.488722692	0.499217545	1.679717044	0.021270383	0.983103976	0.989326153	-5.773293368	0.006926098	-0.029957926	-0.562846565	0.502930714	1.679717044	-0.112565385	0.910769141	0.994270824	-4.639416408	-0.039541577
hsa-miR-6509-3p	-0.195144379	-0.555049111	0.164760353	2.339948132	-1.085670597	0.282177912	0.733700603	-5.391685317	-0.293396983	-0.254479183	-0.641544104	0.132585739	2.339948132	-1.316430794	0.193278797	0.994270824	-4.556005562	-0.382606073
hsa-miR-6513-3p	-0.00776184	-0.406267438	0.390743757	3.963407793	-0.038999574	0.969026492	0.988638147	-6.076919986	-0.009153052	0.044433971	-0.381665178	0.47053312	3.963407793	0.208801709	0.835344631	0.994270824	-4.676077581	0.0523982
hsa-miR-652-3p	-0.024697019	-0.353196712	0.303802674	9.344424765	-0.150535579	0.88087154	0.970508723	-6.163467641	-0.031916476	-0.033592424	-0.385876279	0.318691431	9.344424765	-0.190931768	0.849254953	0.994270824	-4.692788644	-0.043412194
hsa-miR-654-3p	-0.928787438	-1.7444291	-0.113145776	4.009527217	-2.280061272	0.026349757	0.369340953	-3.678582907	-0.537982664	-0.69200474	-1.559939771	0.17593029	4.009527217	-1.596435727	0.115900652	0.994270824	-4.486169448	-0.400830738
hsa-miR-659-5p	0.118206237	-0.316006626	0.552419099	2.375439441	0.545088843	0.587811032	0.891186826	-5.817048326	0.145275813	-0.252768063	-0.728283774	0.222747647	2.375439441	-1.06435601	0.291638812	0.994270824	-4.591140416	-0.310652694
hsa-miR-660-3p	0.1569447	-0.524777343	0.838666743	1.633947078	0.460966011	0.646570496	0.914892273	-5.64814753	0.154879375	0.114448959	-0.618813258	0.847711175	1.633947078	0.312523101	0.755779244	0.994270824	-4.633556013	0.112942859
hsa-miR-660-5p	0.154700311	-0.473262519	0.782663142	4.805529848	0.493272423	0.623708164	0.906938008	-5.987010395	0.112544519	0.111209121	-0.561792802	0.784211044	4.805529848	0.330867178	0.741953494	0.994270824	-4.674617114	0.080904666
hsa-miR-671-3p	-0.223302385	-0.646392558	0.199787788	4.711256369	-1.056793198	0.295047735	0.739612903	-5.571373145	-0.240626163	-0.311458655	-0.765544272	0.142626962	4.711256369	-1.373384822	0.174990761	0.994270824	-4.532468361	-0.335621588
hsa-miR-6726-3p	0.124459952	-0.274423	0.523342904	3.513238762	0.624760753	0.534611762	0.85821926	-5.860192793	0.151419523	0.063709369	-0.364175431	0.491594168	3.513238762	0.298130239	0.766683745	0.994270824	-4.667581714	0.077509609
hsa-miR-6734-3p	0.358652992	-0.040346196	0.75765218	2.938266094	1.799832266	0.077160209	0.475201033	-4.49276853	0.460613209	0.042539904	-0.389250128	0.474329935	2.938266094	0.197266563	0.844318066	0.994270824	-4.662828545	0.054633426
hsa-miR-6735-5p	-0.09111672	-0.515367239	0.333133798	1.917135509	-0.430036465	0.668784523	0.924140551	-5.786577992	-0.125558811	-0.611766006	-1.108352074	-0.115179938	1.917135509	-2.466723073	0.016653343	0.994270824	-4.388898284	-0.843013357
hsa-miR-6741-3p	0.144548257	-0.192929463	0.482025978	4.798261353	0.857624816	0.394677957	0.807736189	-5.756092673	0.194582458	-0.175266495	-0.537641873	0.187108883	4.798261353	-0.968433504	0.336903957	0.994270824	-4.607499332	-0.235933564
hsa-miR-6743-3p	0.252308098	-0.281593491	0.786209688	2.568223855	0.946236209	0.348007337	0.792352889	-5.550613397	0.24797053	0.012827903	-0.563294559	0.588950365	2.568223855	0.044583118	0.964594836	0.994270824	-4.662611637	0.012607371
hsa-miR-6747-3p	0.268553983	-0.20554849	0.742656455	3.855168223	1.134198224	0.26144115	0.70410713	-5.452473625	0.269744047	-0.045089952	-0.558350771	0.468170867	3.855168223	-0.175902192	0.860991884	0.994270824	-4.673279521	-0.045289763
hsa-miR-6749-3p	0.194158079	-0.214236328	0.602552486	2.98005869	0.951930554	0.34513642	0.790405012	-5.574158126	0.241528864	0.272719623	-0.162173113	0.707612359	2.98005869	1.255636179	0.214351598	0.994270824	-4.56167232	0.339257893
hsa-miR-6775-3p	0.393485769	-0.144497323	0.931468861	2.518283074	1.46450207	0.148530142	0.592278433	-4.958066195	0.390347496	-0.10308499	-0.691275722	0.485105743	2.518283074	-0.350918966	0.726937991	0.994270824	-4.651532537	-0.102262828
hsa-miR-6782-3p	-0.11585278	-0.570741184	0.339035624	2.783590881	-0.509954208	0.612045157	0.906938008	-5.871465464	-0.130577617	-0.048921526	-0.534626682	0.43678363	2.783590881	-0.201677231	0.840884396	0.994270824	-4.664360221	-0.05513943
hsa-miR-6783-3p	0.243165581	-0.201988829	0.688319991	3.901498003	1.09375741	0.278644928	0.72800893	-5.498435619	0.259095913	0.066284758	-0.41299293	0.545562446	3.901498003	0.276921101	0.782838696	0.994270824	-4.671150475	0.070627223
hsa-miR-6786-3p	0.105137661	-0.265193562	0.475468883	3.497451318	0.568456933	0.571949229	0.88046956	-5.893562743	0.137584343	-0.208400891	-0.610501355	0.193699572	3.497451318	-1.037754403	0.303750362	0.994270824	-4.595304273	-0.272715786
hsa-miR-6793-3p	-0.061541072	-0.543701233	0.420619088	1.773944529	-0.255566145	0.799202395	0.946604256	-5.764397411	-0.081305946	-0.11002792	-0.627669779	0.40761394	1.773944529	-0.425601451	0.671994951	0.994270824	-4.634144351	-0.145365099
hsa-miR-6799-3p	0.170089392	-0.222018435	0.562197219	2.188306022	0.868562958	0.388715011	0.806947831	-5.559371901	0.24287718	-0.271632842	-0.706376501	0.163110817	2.188306022	-1.25106135	0.216003643	0.994270824	-4.568542594	-0.387874975
hsa-miR-6802-3p	0.14537899	-0.194648955	0.485406935	4.115307063	0.85608448	0.395522213	0.807736189	-5.739169598	0.198128109	-0.147791023	-0.514806503	0.219224456	4.115307063	-0.806293689	0.423412268	0.994270824	-4.62900039	-0.201415321
hsa-miR-6803-3p	0.108116182	-0.1802221	0.396454465	5.235052356	0.750789138	0.455856363	0.845395296	-5.843386405	0.169410842	-0.021946263	-0.331249874	0.287357349	5.235052356	-0.142070911	0.88752309	0.994270824	-4.68360653	-0.034388329
hsa-miR-6806-3p	0.413253657	-0.109476195	0.935983509	2.064610487	1.582956532	0.118943915	0.541816272	-4.718539436	0.465807776	0.27954734	-0.28213424	0.841228921	2.064610487	0.996540076	0.323183833	0.994270824	-4.598322594	0.315097816
hsa-miR-6818-3p	0.357254075	-0.151784378	0.866292528	2.968222544	1.405258392	0.165351137	0.599465195	-5.06881387	0.3597912	0.206263125	-0.34108584	0.75361209	2.968222544	0.754548011	0.453614807	0.994270824	-4.62817607	0.207727951
hsa-miR-6833-3p	0.053347441	-0.29761895	0.404313832	3.960605819	0.304353042	0.761963179	0.943991237	-6.032582166	0.071461878	0.098733208	-0.276575141	0.474041557	3.960605819	0.526750078	0.600403482	0.994270824	-4.657628229	0.132258649
hsa-miR-6840-5p	0.630750225	-0.493133902	1.754634353	1.547163701	1.123739024	0.265816631	0.707346532	-5.104806647	0.413262602	0.371673588	-0.859926198	1.603273374	1.547163701	0.604256989	0.548061475	0.994270824	-4.617269398	0.243517621
hsa-miR-6842-3p	0.07459194	-0.320447149	0.46963103	5.357723973	0.378078011	0.70677174	0.932408782	-6.046198974	0.085282466	0.040952038	-0.382661883	0.46456596	5.357723973	0.19356859	0.847199253	0.994270824	-4.682266173	0.046821289
hsa-miR-6855-3p	0.310702457	-0.138808709	0.760213624	2.588592874	1.383992669	0.171735894	0.607320052	-5.065071714	0.368003411	-0.059401569	-0.547535968	0.428732831	2.588592874	-0.243662159	0.808364045	0.994270824	-4.656467552	-0.070356637
hsa-miR-6857-3p	-0.006369592	-0.462872914	0.450133729	3.181546516	-0.027938126	0.977808721	0.988929792	-6.019495391	-0.006970272	-0.125631417	-0.616920748	0.365657914	3.181546516	-0.512024228	0.610604841	0.994270824	-4.651219563	-0.137479004
hsa-miR-6861-3p	0.29125436	-0.155100403	0.737609122	2.046149202	1.306537407	0.196597511	0.647375829	-5.076243363	0.385587092	0.091738139	-0.391878032	0.575354311	2.046149202	0.379820761	0.705484708	0.994270824	-4.641316226	0.121450688
hsa-miR-6868-3p	0.24553894	-1.019842735	1.510920615	1.19977712	0.388533457	0.699063355	0.930896229	-5.488177442	0.162398319	0.547617511	-0.732370391	1.827605413	1.19977712	0.856645324	0.395214686	0.994270824	-4.604069607	0.362191688
hsa-miR-6873-3p	0.089302275	-0.409070611	0.587675161	1.94352511	0.358787829	0.721074411	0.935224041	-5.75034227	0.112230361	0.275960321	-0.241436036	0.793356679	1.94352511	1.067954774	0.290026253	0.994270824	-4.59087103	0.346812292
hsa-miR-6877-5p	-0.041452926	-0.415670126	0.332764274	2.446099761	-0.221799741	0.825259544	0.962659314	-5.940115264	-0.058760732	-0.50209526	-0.917024363	-0.087166157	2.446099761	-2.422935262	0.018582888	0.994270824	-4.335808986	-0.711734675
hsa-miR-6881-3p	0.137777337	-0.251406163	0.526960837	3.2760065	0.70884773	0.481297351	0.847601189	-5.790161464	0.174926315	-0.08296104	-0.503625048	0.337702967	3.2760065	-0.394882985	0.694397531	0.994270824	-4.659441249	-0.105329871
hsa-miR-6885-3p	0.517437024	-0.04125377	1.076127819	1.695583164	1.854451892	0.068830619	0.472584493	-4.255921989	0.588210266	0.058292216	-0.57076504	0.687349471	1.695583164	0.185545306	0.853457564	0.994270824	-4.637113992	0.066265223
hsa-miR-6894-3p	-0.050244932	-0.634433591	0.533943726	2.377432856	-0.172214109	0.863876918	0.970508723	-5.939254931	-0.046123321	-0.552841551	-1.206692031	0.101008929	2.377432856	-1.692979954	0.095898124	0.994270824	-4.496776808	-0.507491745
hsa-miR-744-5p	-0.168166834	-0.434486153	0.098152485	8.237459556	-1.264349853	0.211230851	0.662049061	-5.386689533	-0.274237137	-0.2055518	-0.491280089	0.080176489	8.237459556	-1.440448148	0.155190679	0.994270824	-4.512007199	-0.335202463
hsa-miR-766-3p	0.070515763	-0.273885661	0.414917187	4.289000602	0.40996885	0.683359822	0.929943937	-6.013992128	0.094464467	0.023924285	-0.345296849	0.393145419	4.289000602	0.129742423	0.89722527	0.994270824	-4.680634879	0.032049498
hsa-miR-769-5p	-0.021132214	-0.386201802	0.343937374	5.079567515	-0.115904134	0.908134368	0.970508723	-6.105344643	-0.026240694	-0.14189087	-0.533442696	0.249660956	5.079567515	-0.725595841	0.471044149	0.994270824	-4.64117605	-0.176191427
hsa-miR-7706	-0.004257416	-0.291927505	0.283412673	6.7004422	-0.029633365	0.976462581	0.988929792	-6.132819338	-0.006560023	-0.095011723	-0.403705567	0.213682122	6.7004422	-0.616281043	0.540153355	0.994270824	-4.655745296	-0.146398449
hsa-miR-7855-5p	0.369078688	-0.175965601	0.914122977	2.404107433	1.35586597	0.180469331	0.621864908	-5.084160148	0.36779174	-0.035861365	-0.629672516	0.557949785	2.404107433	-0.120922762	0.904175879	0.994270824	-4.656502037	-0.03573632
hsa-miR-7976	-0.0824526	-0.419023258	0.254118057	7.490201424	-0.490521097	0.625641189	0.906938008	-6.02494217	-0.107648266	0.04017224	-0.320403537	0.400748017	7.490201424	0.223079204	0.824268386	0.994270824	-4.685838934	0.052447976
hsa-miR-7977	-0.591641814	-1.072204131	-0.111079498	5.838488887	-2.465123797	0.016720512	0.358047775	-3.327250214	-0.553929923	-0.135611665	-0.649774653	0.378551324	5.838488887	-0.528111741	0.599464195	0.994270824	-4.66284711	-0.12696763
hsa-miR-874-3p	-0.404401821	-0.834304078	0.025500436	1.985106175	-1.883531828	0.064714067	0.464688752	-4.249761677	-0.560085227	-0.255411654	-0.705971084	0.195147775	1.985106175	-1.135058415	0.261083587	0.994270824	-4.583074937	-0.353738008
hsa-miR-877-3p	-0.083215649	-0.478814607	0.31238331	2.56800474	-0.421191355	0.675193441	0.927086205	-5.882458572	-0.111197739	-0.482034077	-0.917865331	-0.046202822	2.56800474	-2.214567672	0.030787884	0.994270824	-4.38125359	-0.644122834
hsa-miR-877-5p	0.215731391	-0.260459759	0.691922542	2.588813517	0.907113459	0.36815151	0.799620186	-5.561776798	0.243939077	0.257977144	-0.249011427	0.764965715	2.588813517	1.018855626	0.312560493	0.994270824	-4.596913988	0.29170862
hsa-miR-92b-3p	-0.179749416	-0.566191415	0.206692583	9.441234962	-0.931349647	0.355586084	0.794713477	-5.758932315	-0.19668108	-0.163069047	-0.577402397	0.251264303	9.441234962	-0.788045381	0.433922994	0.994270824	-4.639303441	-0.178429488
hsa-miR-92b-5p	-0.293396608	-0.813456808	0.226663592	3.380602409	-1.129616575	0.263351499	0.706289684	-5.437727236	-0.274715913	-0.493076983	-1.056681034	0.070527068	3.380602409	-1.751742272	0.08517665	0.994270824	-4.459728051	-0.461682549
hsa-miR-93-3p	0.048138861	-0.292859329	0.389137052	7.500848029	0.282665839	0.778453109	0.945239209	-6.103821426	0.061964096	-0.000776863	-0.366579238	0.365025511	7.500848029	-0.004252337	0.996621928	0.996621928	-4.690182437	-0.000999975
hsa-miR-93-5p	0.2108556	-0.314165728	0.735876928	11.08449156	0.804151322	0.424638258	0.83112593	-5.90674024	0.162405111	0.079916552	-0.484078342	0.643911446	11.08449156	0.283720784	0.777648536	0.994270824	-4.697025455	0.061553293
hsa-miR-937-3p	0.279204269	-0.107489913	0.665898452	4.180303012	1.445719379	0.153711503	0.592278433	-5.097670785	0.335476192	0.055833289	-0.360337037	0.472003616	4.180303012	0.268628254	0.789182011	0.994270824	-4.674532604	0.067086149
hsa-miR-939-5p	0.600404938	0.112876709	1.087933167	1.808870417	2.465892129	0.016688212	0.358047775	-3.13404266	0.785021779	0.473885848	-0.046531808	0.994303505	1.808870417	1.823271331	0.073487684	0.994270824	-4.49686775	0.619599687
hsa-miR-942-3p	-0.164071241	-0.535988184	0.207845701	2.196516209	-0.883315981	0.380762087	0.801277345	-5.515896494	-0.256076527	0.16650206	-0.218572768	0.551576888	2.196516209	0.865773061	0.390230555	0.994270824	-4.612677303	0.259870462
hsa-miR-942-5p	0.062178991	-0.242461253	0.366819236	8.176621741	0.408682446	0.684298369	0.929943937	-6.070350353	0.088765465	0.029029324	-0.29772339	0.355782038	8.176621741	0.177888268	0.859439045	0.994270824	-4.688990331	0.041441674
hsa-miR-943	0.372822377	-0.15163958	0.897284333	2.020427883	1.423369206	0.160059515	0.592278433	-4.918101832	0.427699769	0.174162428	-0.39019342	0.738518276	2.020427883	0.617918257	0.539081122	0.994270824	-4.628394959	0.199798174
hsa-miR-96-5p	0.084934248	-0.698827714	0.86869621	4.300396898	0.216984269	0.828992482	0.963119659	-6.066228629	0.050322073	-0.02614812	-0.868173965	0.815877726	4.300396898	-0.062179128	0.950636891	0.994270824	-4.680330346	-0.015492309
hsa-miR-98-5p	0.005547906	-0.591597482	0.602693295	5.535858919	0.018602813	0.985222681	0.990562641	-6.115151826	0.004196352	-0.097667614	-0.738200552	0.542865323	5.535858919	-0.305308362	0.76123928	0.994270824	-4.677539238	-0.073874293
hsa-miR-99a-5p	-0.174239449	-0.693720433	0.345241536	7.121903504	-0.6715934	0.504545284	0.858006879	-5.918181057	-0.14820957	0.197902165	-0.357953044	0.753757374	7.121903504	0.712883318	0.478815414	0.994270824	-4.645366891	0.16833728
hsa-miR-99b-3p	-0.373012807	-1.263679193	0.517653579	1.360802523	-0.838567964	0.405201594	0.815230023	-5.2967265	-0.330225467	-0.243588994	-1.178996159	0.691818171	1.360802523	-0.521418644	0.604087709	0.994270824	-4.619143511	-0.215647527
hsa-miR-99b-5p	-0.316579367	-0.662204747	0.029046014	7.654061135	-1.834030549	0.071851665	0.475201033	-4.556571103	-0.402337646	-0.074455097	-0.444458714	0.29554852	7.654061135	-0.402919281	0.688509238	0.994270824	-4.676119516	-0.094624261
lncRNA:RNF216_intronic_transcript_1_RNF216-IT1	0.031420264	-0.381265627	0.444106156	2.157670718	0.152447322	0.879370465	0.970508723	-5.889809511	0.043203399	-0.039798159	-0.482685694	0.403089375	2.157670718	-0.17992815	0.857844717	0.994270824	-4.652263768	-0.054723147
lncRNA:CXXC4_antisense_RNA_1_CXXC4-AS1	-0.532096672	-0.984487662	-0.079705682	2.944444122	-2.355082807	0.021970968	0.369340953	-3.462253398	-0.613954271	0.063495027	-0.408348479	0.535338532	2.944444122	0.269445735	0.788556062	0.994270824	-4.6628803	0.073263083
lncRNA:nuclear_paraspeckle_assembly_transcript_1_NEAT1	0.202137214	-0.580775767	0.985050196	1.54253147	0.516966461	0.6071723	0.906938008	-5.537565543	0.191795606	-0.207302107	-1.10564467	0.691040455	1.54253147	-0.462052503	0.64579586	0.994270824	-4.619590554	-0.196696256
lncRNA:nuclear_paraspeckle_assembly_transcript_1_NEAT1_repeat1	-0.535739645	-1.188397923	0.116918633	4.19072741	-1.643605255	0.105742424	0.525407669	-4.80049245	-0.388156694	0.045409776	-0.640875886	0.731695438	4.19072741	0.13248723	0.895063763	0.994270824	-4.679751972	0.032900512
lncRNA:TSIX_transcript_XIST_antisense_RNA	0.306855798	-0.143603667	0.757315264	1.835060263	1.36398063	0.177915632	0.618812808	-4.989188049	0.411703938	0.267616224	-0.212598888	0.747831336	1.835060263	1.115850989	0.269150551	0.994270824	-4.585700216	0.359056776
lncRNA:TCERG1L_antisense_RNA_1_TCERG1L-AS1	-0.551482326	-1.469666671	0.366702019	1.323568166	-1.202627973	0.234073635	0.686817623	-4.931272136	-0.505438676	0.279438224	-0.567462507	1.126338955	1.323568166	0.66066742	0.511477007	0.994270824	-4.616466151	0.256107729
lncRNA:lnc-CD36-11:2 & MiR.hp:hsa-mir-1255b-1 & MiR.hp:hsa-mir-1255b-2	-0.008824849	-0.416094451	0.398444754	4.247295376	-0.043386524	0.965544482	0.988638147	-6.091405748	-0.010026576	0.011127198	-0.425001789	0.447256185	4.247295376	0.051085829	0.959435062	0.994270824	-4.681499064	0.012642449
lncRNA:LINC01714	-0.01931296	-0.343324592	0.304698673	6.689596136	-0.119348735	0.905417149	0.970508723	-6.126678673	-0.026411025	-0.138926856	-0.486693986	0.208840274	6.689596136	-0.799884464	0.42708634	0.994270824	-4.633596543	-0.189986447
lncRNA:LINC002481	-0.825278155	-1.455540101	-0.195016209	2.671084911	-2.621856088	0.011185553	0.347482917	-2.867903331	-0.721252631	-0.129390206	-0.770425506	0.511645094	2.671084911	-0.404156013	0.687604776	0.994270824	-4.653416614	-0.113080694
lncRNA:LINC01343	-0.585480673	-1.122841175	-0.04812017	9.624424539	-2.181606444	0.033261299	0.371551988	-3.954206663	-0.460799019	-0.18330659	-0.756199678	0.389586498	9.624424539	-0.640669548	0.524295186	0.994270824	-4.659391065	-0.144270342
lncRNA:LINC00242	-0.508539208	-1.104400108	0.087321692	3.972576593	-1.708870451	0.092894775	0.492934849	-4.695407229	-0.405986524	-0.150755686	-0.781430961	0.479919589	3.972576593	-0.478627318	0.634027803	0.994270824	-4.661232066	-0.120354097
LINC01714 & LINC01343 & LINC00242 & -OR1D5-1:2	-1.877231277	-2.710681836	-1.043780718	1.730157253	-4.509906368	3.27E-05	0.018187767	1.832361524	-1.866504453	-0.264356596	-0.886142562	0.357429371	1.730157253	-0.851292527	0.398155829	0.994270824	-4.612979345	-0.262846016
lncRNA:PHKA2_antisense_RNA_1_PHKA2-AS1	-0.720448844	-1.45265676	0.011759072	2.591377272	-1.970145565	0.053668275	0.453972088	-4.159260611	-0.538361557	-0.367983683	-1.129786427	0.393819062	2.591377272	-0.967198501	0.337515514	0.994270824	-4.603326659	-0.274978952
lncRNA:LINC01343 & lncRNA:lnc-OR1D5-1:2	-0.979415355	-1.746585811	-0.2122449	1.344950609	-2.556257652	0.013259571	0.349844876	-2.89306921	-1.025565168	-0.089672897	-0.781853482	0.602507687	1.344950609	-0.259400838	0.796257069	0.994270824	-4.634686868	-0.093898263
lncRNA:MRTFA_antisense_RNA_1_MRTFA-AS1	0.116652654	-0.341093048	0.574398357	2.046163258	0.510269882	0.611825412	0.906938008	-5.727357519	0.153000385	0.176957767	-0.308649204	0.662564738	2.046163258	0.729649523	0.468581201	0.994270824	-4.621727951	0.232095931
lncRNA:LINC01104 & lncRNA:lnc-ZNF485-68:16	-0.303935653	-0.696890995	0.089019689	4.15819916	-1.548702633	0.126967287	0.558555693	-4.952194402	-0.360417541	-0.102616185	-0.52142039	0.31618802	4.15819916	-0.490607766	0.625580257	0.994270824	-4.662030605	-0.121685866
lncRNA:lnc-LMX1A-2:1	0.032103347	-0.509479305	0.573686	2.278427721	0.118690281	0.905936474	0.970508723	-5.873392976	0.034399825	-0.213224738	-0.811664573	0.385215097	2.278427721	-0.713422302	0.478484477	0.994270824	-4.622557831	-0.228477538
lncRNA:PAX6_upstream_antisense_RNA_PAUPAR	-0.319816723	-0.765329039	0.125695592	4.107107419	-1.437378159	0.156057256	0.592278433	-5.100525987	-0.336836276	-0.11499183	-0.589379152	0.359395492	4.107107419	-0.485359459	0.629274776	0.994270824	-4.661682056	-0.121111302
lncRNA:URS000075990E_9606_SNORD64	-0.34356799	-0.983271026	0.296135046	1.538005245	-1.075384737	0.286716502	0.733819396	-5.224549002	-0.360007527	-0.058400182	-0.715027301	0.598226937	1.538005245	-0.178084029	0.859286017	0.994270824	-4.640456378	-0.061194598
lncRNA:lnc-HNRNPUL2-BSCL2-1:1	0.59686103	-0.239156266	1.432878326	2.772659688	1.429511153	0.158295104	0.592278433	-4.998131851	0.383993802	0.459026815	-0.435603974	1.353657604	2.772659688	1.027362719	0.308573533	0.994270824	-4.595818398	0.295317407
lncRNA:PRICKLE2_antisense_RNA_3_PRICKLE2-AS3	0.065571183	-0.280827556	0.411969923	4.609216632	0.379023646	0.706073276	0.932408782	-6.037650064	0.086241076	-0.376454063	-0.749840695	-0.003067432	4.609216632	-2.018751261	0.048208399	0.994270824	-4.369020765	-0.495123035
lncRNA:LINC00471	-0.118773303	-0.546452839	0.308906233	2.352887302	-0.556070621	0.580330812	0.888379239	-5.794921421	-0.150888064	-0.127595361	-0.585197089	0.330006367	2.352887302	-0.55831181	0.578809872	0.994270824	-4.640426517	-0.162095492
lncRNA:LINC01012 & lncRNA:lnc-SLC10A1-1:1 & lncRNA:non-protein_coding_HAND2-AS1:114	0.058120534	-0.341434034	0.457675102	3.116566853	0.291261501	0.771904644	0.943991237	-5.984125182	0.072289222	-0.261752243	-0.695812651	0.172308165	3.116566853	-1.207451858	0.232226033	0.994270824	-4.569473065	-0.325562492
lncRNA:LINC01299	0.179805895	-0.31722189	0.67683368	3.206265159	0.724357306	0.471798122	0.845922841	-5.774537677	0.179745031	-0.154181218	-0.6942785	0.385916065	3.206265159	-0.571595848	0.5698346	0.994270824	-4.646298013	-0.154129028
lncRNA:DiGeorge_syndrome_critical_region_gene_9_DGCR9	0.037894706	-0.346820858	0.422610271	3.189752593	0.197227912	0.844348169	0.964398317	-6.013300883	0.048579045	-0.195034018	-0.611534923	0.221466887	3.189752593	-0.937613829	0.352384057	0.994270824	-4.6088059	-0.250023476
lncRNA:ZBTB11_antisense_RNA_1_ZBTB11-AS1	0.450747902	-0.168304208	1.069800013	2.080554552	1.457928052	0.150327846	0.592278433	-4.898349078	0.423963217	0.201844651	-0.469382197	0.873071499	2.080554552	0.602112317	0.549478155	0.994270824	-4.631082302	0.189850484
lncRNA:KCNQ1_opposite_strand/antisense_transcript_1_KCNQ1OT1	0.096513312	-0.268958163	0.461984788	4.400800348	0.528765756	0.599013292	0.898519938	-5.962095988	0.121604584	0.093017467	-0.298491802	0.484526736	4.400800348	0.475720696	0.63608475	0.994270824	-4.664048941	0.117199898
lncRNA:UPK1A_antisense_RNA_1_UPK1A-AS1	-0.028024256	-0.621486416	0.565437904	1.721044772	-0.094551984	0.925001048	0.976291386	-5.716765971	-0.032643413	0.455244859	-0.12721053	1.037700247	1.721044772	1.564991447	0.123099552	0.994270824	-4.533487453	0.530281556
lncRNA:RUNDC3A_antisense_RNA_1_RUNDC3A-AS1	-0.069058004	-0.582538241	0.444422233	2.215270337	-0.269289784	0.788675464	0.945653746	-5.870777266	-0.075971588	-0.012717308	-0.558399618	0.532965003	2.215270337	-0.046664315	0.962943271	0.994270824	-4.655583908	-0.013990472
lncRNA:LINC00324	-0.092710638	-0.322461047	0.137039771	9.146166502	-0.807984191	0.422446366	0.83112593	-5.854042946	-0.17210618	-0.14577046	-0.392345978	0.100805058	9.146166502	-1.183720465	0.241418459	0.994270824	-4.568707717	-0.270605375
lncRNA:NAGPA_antisense_RNA_1_NAGPA-AS1	-0.587856782	-1.033484861	-0.142228703	4.900380433	-2.641365925	0.010628406	0.347482917	-2.92934237	-0.601651043	-0.041078281	-0.516402319	0.434245757	4.900380433	-0.173042217	0.86322896	0.994270824	-4.682186999	-0.042042197
tRNA-Pro_isoforms	0.168831745	-0.203084603	0.540748092	4.717687424	0.908946718	0.367191236	0.799620186	-5.709827476	0.206903412	-0.017340144	-0.416409795	0.381729508	4.717687424	-0.087002871	0.930973008	0.994270824	-4.683193751	-0.021250358
tRNA-Pro_isoforms_repeat2	0.17218932	-0.167959704	0.512338343	3.435911641	1.01359992	0.315040979	0.754065828	-5.542767653	0.24984894	0.182985221	-0.180714229	0.546684672	3.435911641	1.007402343	0.317983008	0.994270824	-4.59963529	0.265513934
tRNA-Pro_isoforms_repeat3	0.128316456	-0.22478628	0.481419192	5.44822627	0.727630443	0.469807044	0.845922841	-5.861408308	0.163902079	-0.026496491	-0.405382299	0.352389318	5.44822627	-0.140026298	0.889130989	0.994270824	-4.683888769	-0.033844684
lncRNA:BRWD1_antisense_RNA_2_BRWD1-AS2	0.164103998	-0.32203771	0.650245706	2.273138066	0.675905321	0.501823744	0.85664084	-5.712637953	0.186019098	-0.161614979	-0.697680631	0.374450673	2.273138066	-0.603661136	0.548454885	0.994270824	-4.633755401	-0.183197686
lncRNA:SLC26A9_and_RAB7B_antisense_RNA_1_SLC26A9-AS1	-0.083440192	-0.427956322	0.261075938	2.189947974	-0.484948167	0.629564708	0.907649637	-5.816511508	-0.13352066	-0.187924516	-0.560094022	0.184244989	2.189947974	-1.011049088	0.316249645	0.994270824	-4.597428924	-0.300716056
lncRNA:SENP3-EIF4A1_readthrough_NMD_candidate:SENP3-EIF4A1	0.025147936	-0.307494732	0.357790605	5.23704245	0.151374939	0.880212431	0.970508723	-6.102851327	0.034195821	-0.080522576	-0.437291216	0.276246063	5.23704245	-0.451918974	0.653035967	0.994270824	-4.668077295	-0.109493503
lncRNA:lnc-ARAP2-80:1	0.785273067	-0.105129197	1.675675331	1.000732628	1.76589157	0.082749205	0.475201033	-4.224162401	0.767143906	0.519907821	-0.440936435	1.480752078	1.000732628	1.083435193	0.283159997	0.994270824	-4.591490078	0.507905
lncRNA:LOC101927550	0.045959544	-0.377489229	0.469408318	3.681158958	0.217322364	0.828730262	0.963119659	-6.024683079	0.052661631	0.267827434	-0.181558073	0.717212941	3.681158958	1.193343809	0.237659612	0.994270824	-4.570273182	0.306883582
lncRNA:CXXC4_antisense_RNA_1_CXXC4-AS1_repeat4	0.116430191	-0.360557884	0.593418266	3.64908383	0.488751017	0.62688621	0.906938008	-5.932956743	0.118410203	0.059251621	-0.452637884	0.571141127	3.64908383	0.231768068	0.817545095	0.994270824	-4.670185684	0.060259255
lncRNA:LINC01189	-0.125281542	-0.514485414	0.263922331	3.202530614	-0.644524636	0.521811079	0.85821926	-5.819229986	-0.161204304	-0.244902949	-0.664195556	0.174389657	3.202530614	-1.169516618	0.247044623	0.994270824	-4.575479908	-0.315125508
lncRNA:non-protein_coding_PRKCQ-AS1:53	-0.012083835	-0.507454918	0.483287247	1.819288916	-0.048843158	0.961214393	0.988638147	-5.814676043	-0.015181665	0.177430061	-0.335516045	0.690376168	1.819288916	0.692604089	0.491359713	0.994270824	-4.623760539	0.222916288
lncRNA:LINC00339 & lncRNA:lnc-CELA3A-5:12	-0.592552906	-1.045050302	-0.14005551	5.395243015	-2.622047977	0.011179946	0.347482917	-2.979048164	-0.591545648	-0.13020656	-0.614657089	0.354243969	5.395243015	-0.538161986	0.592552671	0.994270824	-4.661363079	-0.129985227
lncRNA:NEBL_antisense_RNA_1_NEBL-AS1	-0.289174003	-1.063600585	0.485252579	2.636018817	-0.747667634	0.457722683	0.845395296	-5.702787923	-0.197228742	-0.55990701	-1.405969152	0.286155133	2.636018817	-1.325083445	0.19041106	0.994270824	-4.554138393	-0.381879956
lncRNA:lnc-HNRNPUL2-BSCL2-1:1_repeat5	0.489223479	-0.218811368	1.197258326	1.809726374	1.383509817	0.171883033	0.607320052	-4.896013992	0.457752733	0.394762038	-0.358996387	1.148520462	1.809726374	1.048655379	0.298746332	0.994270824	-4.5928404	0.369367803
lncRNA:LOC642361	-0.240793123	-0.887345885	0.40575964	2.090518408	-0.74570953	0.45889566	0.845395296	-5.644677365	-0.210222813	0.009434318	-0.66691136	0.685779997	2.090518408	0.02793003	0.977815151	0.994270824	-4.65757636	0.008236568
lncRNA:LOC25845_PP7080	0.216429766	-0.232845501	0.665705032	2.826230833	0.964570698	0.3388192	0.783295189	-5.556526127	0.246464363	0.135937115	-0.345876053	0.617750283	2.826230833	0.564922626	0.574334798	0.994270824	-4.645250868	0.154801509
lncRNA:lnc-RAB23-1:3	-0.145589488	-0.554554916	0.26337594	5.143512592	-0.712808726	0.478861224	0.845922841	-5.866716399	-0.16141963	0.055697947	-0.382389994	0.493785887	5.143512592	0.254570147	0.799967876	0.994270824	-4.679523993	0.06175406
lncRNA:LINC01561	-0.012125939	-0.766194955	0.741943077	1.30259127	-0.032198368	0.974425918	0.988638147	-5.587524638	-0.012929266	0.156630596	-0.631150643	0.944411836	1.30259127	0.398107678	0.692032459	0.994270824	-4.622018976	0.16700717
lncRNA:family_with_sequence_similarity_30_member_A_FAM30A	0.016836386	-0.260206532	0.293879304	4.510492375	0.12168342	0.903576114	0.970508723	-6.094602418	0.027842711	0.106040705	-0.190466114	0.402547525	4.510492375	0.716089832	0.476848495	0.994270824	-4.64151969	0.175361905
lncRNA:LINC00662	-0.826960169	-1.476607131	-0.177313207	3.739870421	-2.548805917	0.013516019	0.349844876	-3.094187863	-0.620935502	-0.051577872	-0.726074873	0.62291913	3.739870421	-0.153113323	0.878847634	0.994270824	-4.676474445	-0.038728022
lncRNA:UBR5_antisense_RNA_1_UBR5-AS1	-1.219465749	-2.002694542	-0.436236956	1.762798096	-3.117529334	0.002852583	0.238126401	-1.670993932	-1.104517817	-0.433978729	-1.154301789	0.28634433	1.762798096	-1.206342733	0.232649897	0.994270824	-4.575791279	-0.393071506
lncRNA:LINC00837:3	0.157701644	-0.266602751	0.582006038	2.628532494	0.74419762	0.459802532	0.845395296	-5.703011273	0.196796407	-0.163499362	-0.624843598	0.297844874	2.628532494	-0.709611344	0.480827168	0.994270824	-4.629449569	-0.204031399
lncRNA:PITRM1_antisense_RNA_1_PITRM1-AS1	-0.979537239	-1.874217494	-0.084856984	1.291186984	-2.192212676	0.032447001	0.371551988	-3.564689105	-0.91120702	-0.458278867	-1.333829294	0.417271561	1.291186984	-1.04804095	0.299026872	0.994270824	-4.593059203	-0.426310408
lncRNA:LOC441072_FLJ31104	-0.165109866	-0.536223445	0.206003713	3.286379999	-0.890831911	0.376750187	0.801277345	-5.648653657	-0.220681225	-0.048318885	-0.443945978	0.347308208	3.286379999	-0.244545945	0.807682913	0.994270824	-4.667598301	-0.064581669
lncRNA:SUCLG2_antisense_RNA_1_head_to_head:SUCLG2-AS1	0.157733869	-0.240235576	0.555703314	3.247908617	0.793605765	0.430704014	0.832245777	-5.730178212	0.195735575	0.092095246	-0.334818907	0.519009399	3.247908617	0.431942806	0.667406461	0.994270824	-4.658229975	0.114283102
lncRNA:LINC02043	0.496699866	0.011833071	0.981566661	1.76321425	2.051167777	0.044839233	0.432586821	-3.958736576	0.613524071	0.050309187	-0.490766547	0.59138492	1.76321425	0.186173912	0.852966892	0.994270824	-4.642902781	0.062141948
lncRNA:lnc-PDPK1-3:1 & MiR.hp:hsa-mir-1285-1 & MiR.hp:hsa-mir-1285-2	0.068811485	-0.205270376	0.342893345	5.421553351	0.502701546	0.617103674	0.906938008	-5.994056131	0.113292687	0.048646939	-0.24525343	0.342547309	5.421553351	0.331424777	0.741534546	0.994270824	-4.676334284	0.080093352
lncRNA:LINC00342	-0.864087663	-1.469030823	-0.259144502	6.936679474	-2.860044694	0.005902841	0.315484806	-2.433633167	-0.634633836	-0.377511568	-1.023873044	0.268849908	6.936679474	-1.169457346	0.247068296	0.994270824	-4.572470584	-0.277265403
lncRNA:LINC02038	-1.035111566	-1.705089757	-0.365133375	3.972101185	-3.093542464	0.003057179	0.238126401	-1.811555178	-0.748708567	-0.56814366	-1.273171567	0.136884247	3.972101185	-1.613546342	0.112128323	0.994270824	-4.484707472	-0.4109451
lncRNA:small_nucleolar_RNA_host_gene_9_SNHG9	-0.710108823	-1.47149469	0.051277043	5.0689386	-1.867453017	0.066963647	0.472584493	-4.471814195	-0.424474971	-0.396511146	-1.210273102	0.41725081	5.0689386	-0.975635521	0.333352195	0.994270824	-4.606463783	-0.237018682
lncRNA:spermatogenesis_associated_41_SPATA41	0.345511879	-0.271677909	0.962701668	1.673770546	1.120917986	0.26700559	0.707564812	-5.220939002	0.356321322	0.0102874	-0.67167746	0.692252259	1.673770546	0.030204608	0.976008989	0.994270824	-4.639936994	0.010609244
lncRNA:non-protein_coding_MIRLET7BHG:9	0.026172856	-0.581349607	0.63369532	1.955853065	0.086261771	0.931559499	0.979986505	-5.759200727	0.028428784	0.075233876	-0.56699962	0.717467372	1.955853065	0.234557903	0.815389262	0.994270824	-4.638246116	0.081718541
lncRNA:ROPN1L_antisense_RNA_1_ROPN1L-AS1	0.782009738	0.061034914	1.502984562	1.277403547	2.171809097	0.034029386	0.371551988	-3.641374103	0.796073621	0.189378425	-0.632162618	1.010919467	1.277403547	0.461562823	0.646144938	0.994270824	-4.620531869	0.192784259
lncRNA:RBAK_downstream_neighbor_RBAKDN	-0.636832095	-1.259785196	-0.013878994	2.592025598	-2.046912024	0.045269597	0.432586821	-4.035970355	-0.548901377	-0.255199094	-0.906878119	0.39647993	2.592025598	-0.784106352	0.436211962	0.994270824	-4.624037525	-0.219962428
lncRNA:MIR133A1_host_gene_MIR133A1HG & MiR.hp:hsa-mir-133a-1 & MiR.hp:hsa-mir-133a-2	0.250315633	-0.774626682	1.275257947	0.939601013	0.489010446	0.626703667	0.906938008	-5.526929213	0.186429256	-0.681156796	-2.02007526	0.657761668	0.939601013	-1.018644277	0.312659986	0.994270824	-4.594798938	-0.507309725
lncRNA:LOC101927870	0.364904473	-0.051122776	0.780931722	2.732108107	1.756252664	0.084396512	0.475201033	-4.552046108	0.455829126	0.19395478	-0.253040276	0.640949836	2.732108107	0.868815088	0.388578229	0.994270824	-4.615360659	0.242283239
lncRNA:lnc-RNF215-1:2	-0.309272944	-0.736783566	0.118237678	3.68813895	-1.448520364	0.152929998	0.592278433	-5.057353981	-0.351050387	-0.075907699	-0.529671812	0.377856414	3.68813895	-0.334954078	0.738884663	0.994270824	-4.667270722	-0.086161521
lncRNA:PCBP1_antisense_RNA_1_PCBP1-AS1	0.112399023	-0.385423556	0.610221603	3.507781252	0.45208233	0.652918986	0.914892273	-5.945860003	0.109951573	-0.069789016	-0.606765497	0.467187464	3.507781252	-0.260232419	0.795618745	0.994270824	-4.667920859	-0.068269384
lncRNA:LINC02139	0.221554501	-0.252875654	0.695984657	2.491296411	0.935056554	0.353688976	0.794713477	-5.549131113	0.248210668	0.149907108	-0.358222906	0.658037123	2.491296411	0.590713592	0.557038638	0.994270824	-4.639944783	0.167943071
lncRNA:lnc-FAM182B-8:5 & lncRNA:LOC102723885	-0.400262884	-0.921760036	0.121234269	1.735762827	-1.536819862	0.129849589	0.562390761	-4.696813721	-0.509774036	-0.346623176	-0.907396559	0.214150207	1.735762827	-1.237655545	0.220898852	0.994270824	-4.575290101	-0.441458607
lncRNA:lnc-FAM182B-8:5 & lncRNA:LOC102723885_repeat6	-0.811901617	-1.437336047	-0.186467188	8.685401295	-2.599268884	0.011863747	0.347482917	-3.058432608	-0.561684217	-0.211795925	-0.878871874	0.455280024	8.685401295	-0.635728824	0.527487916	0.994270824	-4.657157848	-0.146523206
lncRNA:small_nucleolar_RNA_host_gene_9_SNHG9_repeat7	-0.138399331	-0.838372853	0.561574192	2.567319625	-0.395896774	0.693653662	0.930896229	-5.873992413	-0.106605865	-0.185671486	-0.937068111	0.565725139	2.567319625	-0.494772508	0.622655354	0.994270824	-4.644917253	-0.143018535
lncRNA:LINC00506	-0.20274041	-0.767089048	0.361608228	1.641845955	-0.719320479	0.474871372	0.845922841	-5.577527417	-0.22335468	-0.651844761	-1.321314704	0.017625181	1.641845955	-1.949587281	0.056132415	0.994270824	-4.493134765	-0.718123133
lncRNA:LINC02257	-0.061774449	-0.508009824	0.384460927	2.851901982	-0.277188028	0.782634763	0.945653746	-5.944861948	-0.072038698	-0.068112646	-0.545845955	0.409620663	2.851901982	-0.285477453	0.776309324	0.994270824	-4.659431948	-0.079430029
lncRNA:ZNF436_antisense_RNA_1_ZNF436-AS1	-0.151028924	-0.699430858	0.397373009	8.324226077	-0.551430442	0.583485876	0.889563243	-6.005543501	-0.119575805	0.024737561	-0.562383313	0.611858436	8.324226077	0.084364347	0.933061253	0.994270824	-4.691792208	0.019585744
lncRNA:BASP1_antisense_RNA_1_BASP1-AS1	0.427577729	-0.036373044	0.891528502	2.351782057	1.845324553	0.07016738	0.472584493	-4.370731129	0.504080401	0.201193172	-0.298794632	0.701180977	2.351782057	0.805718644	0.423741134	0.994270824	-4.619311305	0.237190873
lncRNA:TLX1_neighbor_TLX1NB	-1.789910687	-2.963376118	-0.616445257	1.715779391	-3.054152	0.003423201	0.238126401	-1.852835795	-1.299232456	-0.306622575	-1.191043206	0.577798056	1.715779391	-0.694184397	0.490375702	0.994270824	-4.623868688	-0.222566413
lncRNA:HLA_complex_group_11_HCG11	0.382363855	0.043262784	0.721464926	4.084129852	2.257757308	0.027793035	0.369340953	-3.731496852	0.526375175	0.183725265	-0.180792305	0.548242835	4.084129852	1.009206416	0.317124703	0.994270824	-4.600368163	0.252922491
lncRNA:ZBTB20_antisense_RNA_4_ZBTB20-AS4	-0.658158411	-1.163511033	-0.152805788	2.36261667	-2.60774726	0.011604909	0.347482917	-2.895968104	-0.721648782	-0.261824988	-0.784176326	0.260526351	2.36261667	-1.003640011	0.319777996	0.994270824	-4.598801924	-0.287082381
lncRNA:lnc-SORBS2-4:1	-0.545947674	-1.465749203	0.373853856	1.77120214	-1.188465224	0.239559836	0.690295892	-5.075189557	-0.416500823	-0.01738594	-0.914571492	0.879799612	1.77120214	-0.03880123	0.969183937	0.994270824	-4.642296671	-0.013263649
lncRNA:LINC01301 & lncRNA:lnc-SHF-3:4	0.348155329	-0.196153703	0.892464362	2.881047588	1.280728555	0.205456406	0.658999943	-5.223368973	0.327938758	0.248803471	-0.335206458	0.8328134	2.881047588	0.853032916	0.397198075	0.994270824	-4.617823315	0.234356031
lncRNA:non-protein_coding_MIR17HG:3 & MiR.hp:hsa-mir-19b-2 & MiR.hp:hsa-mir-19b-1	-0.031976149	-0.712900347	0.64894805	6.603235439	-0.094027951	0.925415465	0.976291386	-6.124512397	-0.020912481	0.489461504	-0.237756525	1.216679533	6.603235439	1.347669778	0.183076957	0.994270824	-4.535553432	0.320109043
lncRNA:non-protein_coding_MIR17HG:3 & MiR.hp:hsa-mir-92a-1	-0.197684611	-0.421489017	0.026119795	14.01799123	-1.76861709	0.082288289	0.475201033	-4.822147102	-0.322027387	-0.27514417	-0.515547788	-0.034740552	14.01799123	-2.291653233	0.025626217	0.994270824	-4.153065585	-0.448208677
lncRNA:non-protein_coding_MIR17HG:3 & MiR.hp:hsa-mir-92a-1 & MiR.hp:hsa-mir-92a-2	-0.203526543	-0.40431337	-0.002739716	17.12408077	-2.029623231	0.047054873	0.432827053	-4.462603928	-0.329268853	-0.174055572	-0.389238735	0.04112759	17.12408077	-1.619605457	0.110816552	0.994270824	-4.401695166	-0.281590193
lncRNA:SLC26A9_and_RAB7B_antisense_RNA_1_SLC26A9-AS1_repeat8	-0.352511965	-0.677051926	-0.027972005	3.516762282	-2.174879852	0.033786989	0.371551988	-3.865022461	-0.528376055	-0.308398748	-0.655930117	0.039132621	3.516762282	-1.776839424	0.080910727	0.994270824	-4.4508471	-0.462255271
lncRNA:inactivation_escape_2_INE2	0.125491426	-0.429211024	0.680193877	2.704143717	0.452984725	0.652272924	0.914892273	-5.861417448	0.120614608	0.058227718	-0.536699538	0.653154975	2.704143717	0.195972662	0.845325937	0.994270824	-4.659079794	0.055964886
lncRNA:LOC101929384	0.004098513	-0.590686397	0.598883423	2.875944496	0.013797358	0.989039649	0.993502825	-5.988286657	0.003559542	-0.326369188	-0.973634778	0.320896403	2.875944496	-1.009615982	0.316930065	0.994270824	-4.598320537	-0.283450322
lncRNA:LINC01667	-1.573201796	-2.55392006	-0.592483533	2.173794848	-3.211957253	0.002165407	0.238126401	-1.444572573	-1.132646691	-0.363842018	-1.193470651	0.465786615	2.173794848	-0.87812978	0.383546054	0.994270824	-4.611681685	-0.2619527
lncRNA:MIR548A1_host_gene_MIR548A1HG	-0.059885665	-0.541325438	0.421554109	2.107384253	-0.249063734	0.804203411	0.947001875	-5.869005701	-0.070778511	-0.003489743	-0.514996556	0.50801707	2.107384253	-0.013660658	0.989148234	0.996621928	-4.654902348	-0.004124507
lncRNA:KMT2E_antisense_RNA_1_KMT2E-AS1	0.181033319	-0.431456035	0.793522673	1.637617096	0.591819888	0.556302586	0.869613453	-5.593208072	0.197071798	-0.023463678	-0.699000825	0.652073469	1.637617096	-0.069546686	0.944796974	0.994270824	-4.636106653	-0.025542421
lncRNA:LINC01749	0.030792867	-0.299866205	0.361451938	4.132248142	0.186465833	0.852739047	0.966495478	-6.074919519	0.043119239	-0.157561045	-0.513677508	0.198555417	4.132248142	-0.885903441	0.379377906	0.994270824	-4.61867572	-0.220632669
lncRNA:LINC01343_repeat9	-0.526816203	-0.953886431	-0.099745976	5.820837803	-2.469957122	0.016518256	0.358047775	-3.316788859	-0.555071021	-0.0640689	-0.52090927	0.39277147	5.820837803	-0.280809876	0.779869184	0.994270824	-4.679751874	-0.067505117
lncRNA:NR2F2_antisense_RNA_1_NR2F2-AS1	-0.632874745	-1.192643964	-0.073105526	10.33484507	-2.263801473	0.027395165	0.369340953	-3.805250202	-0.469131814	-0.137071723	-0.732590558	0.458447112	10.33484507	-0.460873733	0.646636305	0.994270824	-4.68124574	-0.101607319
lncRNA:LINC01714_repeat10	-0.280617683	-0.675103519	0.113868152	4.820085065	-1.424338478	0.15978006	0.592278433	-5.144347053	-0.323575273	-0.216911689	-0.639597975	0.205774597	4.820085065	-1.027529704	0.30849562	0.994270824	-4.59802499	-0.250117021
lncRNA:LINC01343_repeat11	-0.723792657	-1.481400722	0.033815407	2.13790982	-1.912930407	0.060766288	0.461540026	-4.177332766	-0.590319248	0.02059167	-0.713348773	0.754532113	2.13790982	0.056177232	0.95539634	0.994270824	-4.655853774	0.016794394
lncRNA:LINC01431	-0.886775501	-1.639671744	-0.133879258	2.197975731	-2.358349369	0.021795998	0.369340953	-3.37251662	-0.715202312	-0.166441759	-0.896572	0.563688482	2.197975731	-0.45644825	0.649795734	0.994270824	-4.645472775	-0.134238633
lncRNA:LINC01431_repeat12	-0.566050025	-1.001104218	-0.130995833	2.157986703	-2.605199835	0.011682134	0.347482917	-2.888301877	-0.741551615	-0.708656554	-1.188761715	-0.228551393	2.157986703	-2.955486772	0.004527352	0.994270824	-4.242833109	-0.928372738
lncRNA:PROX1_antisense_RNA_1_PROX1-AS1	-0.892195481	-1.71287272	-0.071518243	2.081861165	-2.176793426	0.033636704	0.371551988	-3.715728344	-0.668025125	-0.292156145	-1.09515245	0.510840161	2.081861165	-0.72850253	0.469277351	0.994270824	-4.625071572	-0.218749869
lncRNA:LINC01191	-0.034872818	-0.909569438	0.839823803	4.236254977	-0.079828722	0.936652045	0.980709056	-6.091167885	-0.018410836	-0.155757837	-1.095903494	0.784387821	4.236254977	-0.331729694	0.741305482	0.994270824	-4.672584732	-0.082231154
lncRNA:cat_eye_syndrome_chromosome_region_candidate_7_CECR7	-1.18238151	-2.028705641	-0.336057379	1.955291802	-2.797373728	0.00700642	0.339049826	-2.409516314	-0.943504651	-0.382277833	-1.169075976	0.404520309	1.955291802	-0.972848865	0.334723517	0.994270824	-4.60084061	-0.305046138
lncRNA:LOC100507388	-0.603733975	-1.066016999	-0.141450951	4.172543396	-2.614973291	0.011388373	0.347482917	-2.976635792	-0.607458107	-0.469431269	-0.963357263	0.024494726	4.172543396	-1.903004073	0.062075714	0.994270824	-4.405778501	-0.472326955
lncRNA:LINC01268	-0.90295872	-1.723898097	-0.082019343	1.355669561	-2.202350286	0.031685116	0.371551988	-3.557842993	-0.87946627	-0.270886002	-1.041437564	0.49966556	1.355669561	-0.70390564	0.484346563	0.994270824	-4.615685672	-0.263838309
lncRNA:small_nucleolar_RNA_host_gene_10_SNHG10	0.053662417	-0.35462231	0.461947145	5.866070608	0.263170184	0.793364835	0.945653746	-6.088211417	0.058964777	-0.246759279	-0.685558117	0.192039559	5.866070608	-1.125997976	0.26486727	0.994270824	-4.580924953	-0.271141454
lncRNA:small_nucleolar_RNA_host_gene_10_SNHG10 & snoRNA:Homo_sapiens300781_SCARNA13	0.184325678	-0.312835038	0.681486394	2.251920152	0.742366937	0.460901987	0.845395296	-5.605107713	0.219429321	0.445447155	-0.071270364	0.962164675	2.251920152	1.726126377	0.089721563	0.994270824	-4.49509929	0.530279709
lncRNA:LINC01355	0.064880587	-0.441535211	0.571296384	5.90764799	0.256529378	0.798462283	0.946604256	-6.088884489	0.057537281	0.150389563	-0.392248698	0.693027823	5.90764799	0.554928297	0.581106767	0.994270824	-4.660447215	0.133368193
lncRNA:LINC00958 & lncRNA:lnc-SLC17A5-1:2	-0.080955312	-0.688822471	0.526911847	2.710261847	-0.266665147	0.790685738	0.945653746	-5.936418516	-0.070138971	-0.008263939	-0.65675503	0.640227152	2.710261847	-0.025516005	0.97973217	0.994270824	-4.663684017	-0.007159804
lncRNA:LINC00950 & lncRNA:non-protein_coding_TRIM52-AS1:36	-0.725416429	-1.353211294	-0.097621564	1.861771947	-2.313658274	0.024301092	0.369340953	-3.41519732	-0.774384537	0.015373403	-0.579775393	0.610522199	1.861771947	0.051721849	0.958930483	0.994270824	-4.649416264	0.016411161
lncRNA:PCF11_antisense_RNA_1_PCF11-AS1	0.138679241	-0.280491598	0.55785008	6.245376688	0.662445236	0.510345649	0.85821926	-5.913727928	0.147816568	0.052765104	-0.397060357	0.502590566	6.245376688	0.234872599	0.815146172	0.994270824	-4.68238366	0.056241703
lncRNA:CXXC4_antisense_RNA_1_CXXC4-AS1_repeat13	-0.044379026	-0.489724082	0.40096603	4.42375814	-0.199531156	0.842554714	0.964398317	-6.078746422	-0.045836822	-0.16568585	-0.644207309	0.31283561	4.42375814	-0.693287847	0.490933823	0.994270824	-4.643369339	-0.171128422
lncRNA:LINC01355 & lncRNA:LOC100506472	-0.079980735	-0.608761085	0.448799614	2.047095054	-0.302858434	0.763096154	0.943991237	-5.858347328	-0.085756615	0.057724575	-0.501164808	0.616613958	2.047095054	0.206806636	0.836895103	0.994270824	-4.653423487	0.061893206
lncRNA:LINC01128:83	0.402607719	-0.655061963	1.460277401	1.742835553	0.762187159	0.44907902	0.845395296	-5.477115711	0.257196106	0.501882764	-0.596676543	1.600442071	1.742835553	0.914762514	0.364155496	0.994270824	-4.603995176	0.320615543
lncRNA:DNM3_opposite_strand/antisense_RNA_DNM3OS & MiR.hp:hsa-mir-199a-2 & MiR.hp:hsa-mir-199a-1	-0.094889888	-0.646929302	0.457149526	7.100477134	-0.344175088	0.731976386	0.935224041	-6.078860055	-0.075947617	-0.155898594	-0.748120307	0.436323119	7.100477134	-0.527093255	0.600166692	0.994270824	-4.664941107	-0.124777539
lncRNA:LINC01160	-0.318559083	-0.77927117	0.142153004	2.482545294	-1.384490475	0.1715843	0.607320052	-5.034048472	-0.382212875	0.034809206	-0.445695092	0.515313503	2.482545294	0.145052903	0.885178883	0.994270824	-4.659183403	0.041764707
lncRNA:LINC01118	-0.172617146	-0.722279657	0.377045365	1.578562981	-0.628807046	0.531977874	0.85821926	-5.566225271	-0.210950341	0.15149587	-0.407681354	0.710673095	1.578562981	0.542476472	0.589597162	0.994270824	-4.629039238	0.185138651
lncRNA:WWC2_antisense_RNA_1_WWC2-AS1	-0.069207391	-0.513976717	0.375561934	3.478793127	-0.311563975	0.756504386	0.942443007	-5.988824067	-0.076462614	-0.123897095	-0.601565667	0.353771478	3.478793127	-0.519354669	0.605516788	0.994270824	-4.652686703	-0.136885606
lncRNA:MIR31_host_gene_MIR31HG	-0.13203399	-0.72085522	0.456787241	1.914016384	-0.448985041	0.655138492	0.914892273	-5.708699207	-0.141697519	0.01501229	-0.605312797	0.635337378	1.914016384	0.048457075	0.96152073	0.994270824	-4.644818584	0.016111036
lncRNA:lnc-KDM3B-1:6	-0.011580303	-0.467339462	0.444178856	3.190704131	-0.050876134	0.959601425	0.988638147	-6.026763834	-0.012583977	-0.069730451	-0.558958302	0.4194974	3.190704131	-0.285391404	0.776374908	0.994270824	-4.665327171	-0.075774043
lncRNA:DENND6A_divergent_transcript_DENND6A-DT	-0.072032215	-0.490432774	0.346368344	2.389192592	-0.34471811	0.731570248	0.935224041	-5.881863448	-0.093841595	0.051149413	-0.39289036	0.495189186	2.389192592	0.230647297	0.818411566	0.994270824	-4.656784629	0.066636053
lncRNA:MIR34A_host_gene_MIR34AHG	0.496225203	-0.070862791	1.063313198	1.659484177	1.752096214	0.085115215	0.476046405	-4.393453961	0.576220382	0.04310153	-0.604787743	0.690990804	1.659484177	0.133205294	0.894498427	0.994270824	-4.633852975	0.050049816
lncRNA:MIR194-2_host_gene_MIR194-2HG & MiR.hp:hsa-mir-192	0.111738391	-0.30623679	0.529713572	3.202499155	0.535280601	0.594530354	0.895898472	-5.871286943	0.135233694	0.243217443	-0.201173352	0.687608237	3.202499155	1.095870535	0.277726853	0.994270824	-4.586667167	0.29435893
lncRNA:MIR194-2_host_gene_MIR194-2HG & MiR.hp:hsa-mir-194-2	-0.051644547	-0.652249631	0.548960538	5.365729345	-0.172173001	0.863909086	0.970508723	-6.100531239	-0.038855796	0.098397928	-0.545164495	0.741960352	5.365729345	0.306143373	0.760606722	0.994270824	-4.67758829	0.074031628
lncRNA:MIR194-2_host_gene_MIR194-2HG & MiR.hp:hsa-mir-194-2 & MiR.hp:hsa-mir-194-1	0.113204441	-0.435505735	0.661914618	8.137154185	0.413095093	0.681081045	0.929943937	-6.067686567	0.089809715	0.157905384	-0.430162982	0.745973751	8.137154185	0.537648832	0.592904655	0.994270824	-4.666057483	0.125272803
lncRNA:lnc-SEPT7-3:10	-0.401442748	-0.749505743	-0.053379753	2.913757103	-2.309379731	0.024553866	0.369340953	-3.561327391	-0.59549201	-0.235730341	-0.605910115	0.134449433	2.913757103	-1.275065176	0.207439613	0.994270824	-4.559217339	-0.349677595
lncRNA:mir-497-195_cluster_host_gene_MIR497HG	-1.120994727	-1.960207695	-0.281781759	1.913813644	-2.674613115	0.009737016	0.347482917	-2.670414972	-0.931325245	-0.205637586	-0.969305105	0.558029933	1.913813644	-0.539172538	0.591859798	0.994270824	-4.63447737	-0.170844225
lncRNA:HAND2_antisense_RNA_1_HAND2-AS1	-0.464743766	-1.726845506	0.797357973	1.278187564	-0.737307742	0.463948224	0.845395296	-5.365597855	-0.290593675	-0.144471684	-1.408671875	1.119728507	1.278187564	-0.228821311	0.819823727	0.994270824	-4.629114059	-0.090334848
lncRNA:lnc-RAB40B-1:8	0.075662056	-0.736142452	0.887466564	1.622855399	0.186619176	0.852619368	0.966495478	-5.68248396	0.066080826	0.1230632	-0.738312199	0.984438599	1.622855399	0.286065396	0.775861252	0.994270824	-4.631388774	0.107479473
lncRNA:proline_rich_31_PRR31	-1.269802372	-2.232104142	-0.307500602	1.075703487	-2.642131541	0.010607068	0.347482917	-2.73743563	-1.266270703	-0.121271353	-0.929724511	0.687181806	1.075703487	-0.300353672	0.764996036	0.994270824	-4.626561714	-0.120934064
lncRNA:MIR29B2_and_MIR29C_host_gene_MIR29B2CHG & MiR.hp:hsa-mir-29b-2 & MiR.hp:hsa-mir-29b-1	-0.010924925	-0.679227397	0.657377547	4.678286728	-0.032732183	0.97400208	0.988638147	-6.102237269	-0.007481735	0.146520048	-0.56839961	0.861439706	4.678286728	0.410364138	0.683071526	0.994270824	-4.669777546	0.100341571
tRNA-Glu_isoforms	-0.064606832	-0.585601972	0.456388309	4.087847853	-0.248298649	0.804792385	0.947001875	-6.050115638	-0.058139761	0.107053949	-0.448354708	0.662462606	4.087847853	0.385939859	0.700972582	0.994270824	-4.668500836	0.09633797
lncRNA:metastasis_associated_lung_adenocarcinoma_transcript_1_MALAT1	0.558249523	-0.128815772	1.245314818	2.910683811	1.626896536	0.109254584	0.530862518	-4.748190667	0.423361823	0.267626611	-0.474067401	1.009320622	2.910683811	0.722493772	0.472933855	0.994270824	-4.62988761	0.202961015
lncRNA:neighbor_of_BRCA1_lncRNA_2_NBR2	0.277068103	-0.089182038	0.643318244	7.197371842	1.514740778	0.135343335	0.565361924	-5.048071953	0.333164903	-0.033203179	-0.426682598	0.360276241	7.197371842	-0.168961293	0.866423009	0.994270824	-4.686855113	-0.039925685
lncRNA:LINC01772	-0.287865131	-0.734997344	0.159267082	3.636853046	-1.289088366	0.202554858	0.658034928	-5.266142248	-0.310254885	-0.149321572	-0.625897236	0.327254093	3.636853046	-0.627364986	0.532915792	0.994270824	-4.646394294	-0.160935598
lncRNA:LOC100506083	0.007592568	-0.45847398	0.473659116	3.508725985	0.032618976	0.974091964	0.988638147	-6.048834711	0.007887853	-0.188707505	-0.692384828	0.314969819	3.508725985	-0.750181516	0.45621931	0.994270824	-4.6323012	-0.196046592
lncRNA:C9orf41_antisense_RNA_1_C9orf41-AS1	0.109777682	-0.376326929	0.595882293	3.420945296	0.452182658	0.652847144	0.914892273	-5.942029969	0.110422857	-0.094932793	-0.620185302	0.430319717	3.420945296	-0.361890937	0.718766689	0.994270824	-4.662565251	-0.095490723
lncRNA:LINC01044	0.028872165	-0.424392812	0.482137142	4.843896563	0.127543043	0.898957824	0.970508723	-6.101887395	0.028939137	-0.045742169	-0.531728588	0.44024425	4.843896563	-0.18846131	0.851181909	0.994270824	-4.681514837	-0.045848273
lncRNA:LOC101928304	0.013897926	-0.368076893	0.395872745	7.287855437	0.072852566	0.942177528	0.982796241	-6.137177465	0.016017939	-0.16874441	-0.578835509	0.241346689	7.287855437	-0.823907846	0.413413268	0.994270824	-4.630745759	-0.19448496
lncRNA:LINC01545	0.013149568	-0.495380748	0.521679884	5.569801022	0.05177549	0.958887928	0.988638147	-6.116707192	0.011646415	-0.278190772	-0.824285366	0.267903822	5.569801022	-1.020009998	0.312017448	0.994270824	-4.599426075	-0.24639024
lncRNA:non-protein_coding_MIR4435-2HG:42	-0.726865666	-1.370185169	-0.083546162	1.757594807	-2.262335567	0.027491196	0.369340953	-3.53625433	-0.719717569	-0.320120043	-0.965533496	0.325293409	1.757594807	-0.993126201	0.324830079	0.994270824	-4.598560463	-0.316971939
lncRNA:small_nucleolar_RNA_host_gene_14_SNHG14	-0.203483089	-0.84211505	0.435148871	1.518384627	-0.637980287	0.526031744	0.85821926	-5.519300357	-0.224687043	-0.088791831	-0.759770723	0.582187061	1.518384627	-0.264968191	0.791986241	0.994270824	-4.632932751	-0.098044383
lncRNA:URS0000ABD7E9_9606_SNORD107	-0.201361905	-0.849993863	0.447270052	3.176576115	-0.621596494	0.536676195	0.85821926	-5.831489199	-0.155731461	0.156504586	-0.526807598	0.839816769	3.176576115	0.458603631	0.648256158	0.994270824	-4.656812031	0.121039219
lncRNA:LOC100128988	0.067610228	-0.329458823	0.46467928	4.671013384	0.340938425	0.734398753	0.935224041	-6.047421014	0.077860436	0.17507002	-0.2499595	0.600099541	4.671013384	0.824749903	0.41293888	0.994270824	-4.628117619	0.201611922
lncRNA:LOC100128988 & MiR.hp:hsa-mir-1246	0.475149222	-1.591833615	2.542132059	-1.336703347	0.460280672	0.647059325	0.914892273	-4.901627465	0.449575118	0.607062905	-1.583215772	2.797341581	-1.336703347	0.554962843	0.581083293	0.994270824	-4.598829131	0.57438877
lncRNA:LINC00599	-0.283970266	-1.167143799	0.599203268	2.905076444	-0.643808058	0.522272351	0.85821926	-5.8069064	-0.163280084	-0.314429578	-1.262638532	0.633779377	2.905076444	-0.663970717	0.509375942	0.994270824	-4.637601531	-0.180793887
lncRNA:LINC01905	0.18513107	-0.309910674	0.680172815	3.032401491	0.748802137	0.457043865	0.845395296	-5.743508527	0.188674965	-0.150175831	-0.687609329	0.387257667	3.032401491	-0.559506194	0.578000112	0.994270824	-4.645829621	-0.153050591
lncRNA:LINC01905 & lncRNA:LOC100506124	0.164606152	-0.437036824	0.766249128	1.949280635	0.547818631	0.585947371	0.890928175	-5.639085882	0.177693061	0.113229291	-0.528777937	0.755236519	1.949280635	0.353141254	0.725280344	0.994270824	-4.635673445	0.122231514
lncRNA:SEMA6A_antisense_RNA_2_SEMA6A-AS2	-0.574715339	-1.173329395	0.023898718	3.10375475	-1.922363288	0.059543794	0.461540026	-4.287913457	-0.492052336	-0.53098937	-1.17233852	0.110359781	3.10375475	-1.657757071	0.102840117	0.994270824	-4.488178772	-0.454615602
lncRNA:LOC646588	-0.644726809	-1.423539853	0.134086234	8.631350027	-1.657570845	0.102877882	0.523321415	-4.850363336	-0.359126036	-0.085763779	-0.916749442	0.745221884	8.631350027	-0.206652167	0.837015176	0.994270824	-4.68932021	-0.047772181
lncRNA:LINC02038_repeat14	0.070253912	-0.467087981	0.607595804	1.689647376	0.261787795	0.79442521	0.945653746	-5.764206187	0.08316596	-0.636047885	-1.300996036	0.028900267	1.689647376	-1.915277099	0.060460181	0.994270824	-4.508743462	-0.752947864
lncRNA:LOC100130027	0.053929159	-0.344881858	0.452740176	4.553943088	0.270760986	0.787549264	0.945653746	-6.069941237	0.061717499	-0.017955666	-0.445576506	0.409665174	4.553943088	-0.084076038	0.933289463	0.994270824	-4.683130556	-0.020548787
lncRNA:lnc-ERV3-1-10:18	-0.822155533	-1.899581388	0.255270322	1.340285564	-1.527904384	0.132046183	0.564611671	-4.571713632	-0.629532779	-0.004457796	-0.990125435	0.981209842	1.340285564	-0.009055643	0.992806242	0.996621928	-4.634293011	-0.00341338
lncRNA:growth_arrest_associated_lncRNA_1_GASAL1	0.186034094	-0.321942239	0.694010427	1.951963446	0.733294877	0.466372607	0.845395296	-5.599997761	0.219555305	0.10612613	-0.440053137	0.652305396	1.951963446	0.389060107	0.69867591	0.994270824	-4.640361205	0.125248841
lncRNA:LINC01715	0.258876307	-0.315101929	0.832854544	1.772379922	0.903080501	0.370269644	0.799620186	-5.394696489	0.296225659	0.100787209	-0.528282111	0.729856528	1.772379922	0.32080158	0.749529585	0.994270824	-4.633727458	0.115328272
lncRNA:LOC107984784	-0.254341408	-0.649114198	0.140431382	2.884572522	-1.290028918	0.202230336	0.658034928	-5.201931081	-0.334411999	-0.027331955	-0.445825046	0.391161137	2.884572522	-0.130771163	0.896415056	0.994270824	-4.665295537	-0.035936475
lncRNA:small_nucleolar_RNA_host_gene_12_SNHG12 & snoRNA:SNORA61	-0.008606863	-0.46850255	0.451288825	1.853543011	-0.037472711	0.970238539	0.988638147	-5.764392725	-0.012316642	-0.046715245	-0.54342585	0.44999536	1.853543011	-0.188314943	0.851296104	0.994270824	-4.637557375	-0.066850719
lncRNA:small_nucleolar_RNA_host_gene_12_SNHG12 & snoRNA:SNORA44	-0.499971862	-1.128507523	0.1285638	3.209668058	-1.592741242	0.116728459	0.538539316	-4.823488317	-0.401460188	0.061078974	-0.596227649	0.718385597	3.209668058	0.186060126	0.853055706	0.994270824	-4.669679005	0.049044313
lncRNA:cat_eye_syndrome_chromosome_region_candidate_7_CECR7_repeat15	-0.483695931	-1.0228298	0.055437937	2.16297785	-1.796409757	0.077709095	0.475201033	-4.398901843	-0.527806569	-0.099183712	-0.651716129	0.453348705	2.16297785	-0.359428228	0.720597945	0.994270824	-4.647789877	-0.108228768
lncRNA:LOC107985355	-0.325590458	-0.837145442	0.185964526	6.202419008	-1.274409306	0.207670204	0.662049061	-5.346699444	-0.285309725	0.037172509	-0.509787145	0.584132163	6.202419008	0.136080585	0.892235245	0.994270824	-4.685571796	0.032573677
lncRNA:LOC284454	0.37364524	-0.095382721	0.8426732	2.207964894	1.595108782	0.116197428	0.538539316	-4.710872883	0.463304532	-0.042008617	-0.563856072	0.479838837	2.207964894	-0.161184918	0.872515566	0.994270824	-4.646378955	-0.052088935
lncRNA:LINC01098	-0.110500156	-0.564998514	0.343998203	2.664919069	-0.486810747	0.628252191	0.906938008	-5.873326951	-0.12588565	-0.366492586	-0.859218965	0.126233794	2.664919069	-1.489323236	0.141894208	0.994270824	-4.524003463	-0.417521196
lncRNA:LOC284454 & MiR.hp:hsa-mir-24-1 & MiR.hp:hsa-mir-24-2	0.16921499	-0.15901574	0.49744572	8.55361125	1.032260195	0.30629399	0.748187727	-5.643818045	0.222878944	0.11387937	-0.238233187	0.465991928	8.55361125	0.647579556	0.519846998	0.994270824	-4.655216833	0.149994476
lncRNA:LOC100506472	0.3909244	-0.244651236	1.026500037	4.996812175	1.231558721	0.223151958	0.676752397	-5.384598737	0.279714701	0.493479196	-0.187260258	1.17421865	4.996812175	1.451501578	0.152101619	0.994270824	-4.514798697	0.353094832
lncRNA:LOC646588_repeat16	-0.763498728	-1.548230939	0.021233484	1.743041593	-1.948123226	0.056311529	0.457479792	-4.025869016	-0.710408162	0.121987098	-0.592084253	0.83605845	1.743041593	0.342059674	0.733559285	0.994270824	-4.63946536	0.113504617
MiR.hp:hsa-let-7a-1	-0.102997888	-0.534370088	0.328374312	13.49709002	-0.478085698	0.634410875	0.912273002	-6.188539362	-0.088902543	-0.337170785	-0.801909374	0.127567804	13.49709002	-1.452682781	0.151774374	0.994270824	-4.489096586	-0.291028687
MiR.hp:hsa-let-7a-3	0.016069008	-0.440386538	0.472524555	2.88445856	0.070488809	0.94405041	0.98290749	-5.978016926	0.018340823	-0.277179739	-0.77352301	0.219163531	2.88445856	-1.118172816	0.268166172	0.994270824	-4.583899525	-0.316367031
MiR.hp:hsa-let-7f-1	0.154792891	-0.426763381	0.736349163	3.541862637	0.532952929	0.596130244	0.895898472	-5.909808822	0.129332267	-0.279977987	-0.915265628	0.355309655	3.541862637	-0.882435692	0.381233729	0.994270824	-4.616043443	-0.233926684
MiR.hp:hsa-let-7f-2	-0.110238927	-0.756064941	0.535587087	11.90349673	-0.341781875	0.73376724	0.935224041	-6.188835628	-0.067264803	-0.233010158	-0.927241951	0.461221634	11.90349673	-0.672047458	0.504258322	0.994270824	-4.663275614	-0.142176478
MiR.hp:hsa-mir-101-1	0.146785316	-0.970319385	1.263890016	1.720164728	0.263098467	0.793419836	0.945653746	-5.666737346	0.093181921	0.484188102	-0.651513805	1.619890008	1.720164728	0.853649016	0.39685937	0.994270824	-4.607865128	0.307371194
MiR.hp:hsa-mir-101-2	0.26745535	-0.660051991	1.19496269	4.71437355	0.577382371	0.565946388	0.877295723	-5.940252231	0.132216565	0.344711133	-0.647972031	1.337394298	4.71437355	0.695303219	0.489679702	0.994270824	-4.643820578	0.170407966
MiR.hp:hsa-mir-101-2 & MiR.hp:hsa-mir-101-1	0.263586115	-0.717858163	1.245030392	9.131132844	0.53775749	0.592830116	0.895278045	-6.023914425	0.115238979	0.379284636	-0.671036556	1.429605829	9.131132844	0.72305729	0.472590255	0.994270824	-4.64701903	0.165821991
MiR.hp:hsa-mir-10399	0.322175837	-0.070234976	0.71458665	5.367971758	1.64392343	0.105676446	0.525407669	-4.835711485	0.371681719	0.37610761	-0.044410706	0.796625926	5.367971758	1.790840017	0.07860932	0.994270824	-4.429467061	0.433900706
MiR.hp:hsa-mir-103a-1	0.067857675	-0.670653728	0.806369077	1.949214655	0.183980313	0.854679405	0.966865026	-5.806307582	0.056795204	-0.041143262	-0.844339152	0.762052627	1.949214655	-0.102566807	0.918665426	0.994270824	-4.643516104	-0.034435899
MiR.hp:hsa-mir-103a-2	-0.562348529	-1.069976404	-0.054720654	2.26895056	-2.218143748	0.030529531	0.369340953	-3.689287379	-0.621725053	-0.411530801	-0.946834356	0.123772754	2.26895056	-1.539330252	0.12923636	0.994270824	-4.521564635	-0.454982979
MiR.hp:hsa-mir-103a-2 & MiR.hp:hsa-mir-103a-1	0.10138819	-0.307120273	0.509896653	12.71049085	0.496953666	0.621125955	0.906938008	-6.154388286	0.094868419	-0.014336694	-0.453171969	0.424498581	12.71049085	-0.065414958	0.948071647	0.994270824	-4.716263074	-0.013414772
MiR.hp:hsa-mir-12136	0.402849384	-0.235817064	1.041515832	2.689276875	1.262984989	0.211717429	0.662049061	-5.217873779	0.333704459	0.063955863	-0.628427908	0.756339634	2.689276875	0.18495372	0.853919393	0.994270824	-4.658980539	0.052978501
MiR.hp:hsa-mir-1255a	-0.013542915	-0.528472345	0.501386515	1.828770513	-0.052661595	0.958184977	0.988638147	-5.80333533	-0.016570128	-0.088264313	-0.647029714	0.470501088	1.828770513	-0.316289827	0.752933573	0.994270824	-4.637879584	-0.107993812
MiR.hp:hsa-mir-125b-1 & MiR.hp:hsa-mir-125b-2	0.120526374	-0.904349266	1.145402014	8.458280665	0.235472668	0.814682693	0.95547085	-6.132315731	0.050725733	0.1613802	-0.936968419	1.25972882	8.458280665	0.294197941	0.769671356	0.994270824	-4.685575805	0.067919814
MiR.hp:hsa-mir-1273c	-0.060885102	-0.500267285	0.378497081	6.533087498	-0.277458595	0.782428065	0.945653746	-6.094796114	-0.061494103	-0.265944413	-0.737962538	0.206073712	6.533087498	-1.12813684	0.263970592	0.994270824	-4.580423129	-0.268604511
MiR.hp:hsa-mir-128-1	-0.218870698	-0.651003019	0.213261623	6.655261279	-1.014145944	0.314782661	0.754065828	-5.63634996	-0.225107898	-0.334883438	-0.79886596	0.129099085	6.655261279	-1.445178972	0.15386264	0.994270824	-4.513773387	-0.344426675
MiR.hp:hsa-mir-128-1 & MiR.hp:hsa-mir-128-2	-0.077375721	-0.406329753	0.251578311	11.14828756	-0.470976329	0.639448417	0.9139319	-6.117949389	-0.094613621	-0.195226621	-0.548718192	0.158264949	11.14828756	-1.105833043	0.273427003	0.994270824	-4.584603157	-0.238719554
MiR.hp:hsa-mir-128-2	-0.841768218	-1.270361448	-0.413174988	2.517237942	-3.932573099	0.000229573	0.079519487	0.491878421	-1.10733611	-0.410051861	-0.846802107	0.026698385	2.517237942	-1.879902021	0.06521624	0.994270824	-4.451373172	-0.539418361
MiR.hp:hsa-mir-1285-1	-0.178814952	-0.550315732	0.192685829	2.350455216	-0.963770626	0.339216784	0.783295189	-5.50689313	-0.260769387	0.03147749	-0.36067914	0.423634119	2.350455216	0.16072007	0.872880011	0.994270824	-4.659856844	0.045904247
MiR.hp:hsa-mir-1285-1 & MiR.hp:hsa-mir-1285-2	0.256921606	-0.301344436	0.815187647	1.699102928	0.921486554	0.360665802	0.798590696	-5.343774962	0.315676945	0.293006032	-0.29553658	0.881548644	1.699102928	0.996846377	0.323036402	0.994270824	-4.597102586	0.36001351
MiR.hp:hsa-mir-140	-0.241163819	-0.588730205	0.106402567	5.184999538	-1.389325387	0.17011729	0.607320052	-5.195157396	-0.313870816	-0.116062982	-0.488571974	0.25644601	5.184999538	-0.623859151	0.535199568	0.994270824	-4.65279107	-0.151054096
MiR.hp:hsa-mir-144	0.595782505	-0.342226038	1.533791048	1.68215685	1.271775747	0.208598033	0.662049061	-4.968589856	0.455751018	0.615407303	-0.380651939	1.611466545	1.68215685	1.237106424	0.221101093	0.994270824	-4.577381189	0.470763244
MiR.hp:hsa-mir-16-2 & MiR.hp:hsa-mir-16-1	0.100405829	-0.567013301	0.767824959	9.285143783	0.301224201	0.764335568	0.943991237	-6.123598671	0.064318592	0.2138958	-0.500422697	0.928214297	9.285143783	0.599570073	0.551159853	0.994270824	-4.662251761	0.137018706
MiR.hp:hsa-mir-181a-1	-0.06278541	-0.698475988	0.572905167	3.755854116	-0.197761865	0.843932324	0.964398317	-6.030547559	-0.047822088	0.05453104	-0.623051371	0.73211345	3.755854116	0.161142924	0.872548489	0.994270824	-4.673497162	0.041534939
MiR.hp:hsa-mir-181a-1 & MiR.hp:hsa-mir-181a-2	0.464172309	-0.050449737	0.978794356	10.53100279	1.806011149	0.076177479	0.475201033	-4.660314977	0.369658707	0.102281473	-0.452567606	0.657130553	10.53100279	0.369106499	0.713410811	0.994270824	-4.688493481	0.081455176
MiR.hp:hsa-mir-181b-2 & MiR.hp:hsa-mir-181b-1	0.51985953	0.083778802	0.955940257	6.502370195	2.386979572	0.020314932	0.369340953	-3.502006649	0.529495965	0.143035994	-0.32573927	0.611811257	6.502370195	0.610956426	0.543648073	0.994270824	-4.655860877	0.145687397
MiR.hp:hsa-mir-191	-0.183478463	-0.687109835	0.320152909	1.972171328	-0.72946071	0.468695758	0.845922841	-5.643348119	-0.208558011	-0.462830546	-1.025619166	0.099958073	1.972171328	-1.646668939	0.10510852	0.994270824	-4.514349123	-0.526094542
MiR.hp:hsa-mir-2110	-0.035697215	-0.610877763	0.539483334	6.781114272	-0.124268119	0.901538549	0.970508723	-6.127077671	-0.02747138	-0.210097183	-0.827670468	0.407476102	6.781114272	-0.681179101	0.498505983	0.994270824	-4.648633448	-0.161683753
MiR.hp:hsa-mir-218-2 & MiR.hp:hsa-mir-218-1	-1.431066353	-4.104057344	1.241924637	-1.099310387	-1.071992784	0.28822422	0.733819396	-4.671968118	-0.997054291	-0.157774577	-2.85068764	2.535138486	-1.099310387	-0.117312497	0.907023268	0.994270824	-4.601580031	-0.109924895
MiR.hp:hsa-mir-222	0.044487617	-0.523148012	0.612123246	6.437580621	0.156927508	0.875854435	0.970508723	-6.115962086	0.03493464	-0.480992734	-1.092619627	0.13063416	6.437580621	-1.574640903	0.120853222	0.994270824	-4.483536323	-0.377707537
MiR.hp:hsa-mir-223	0.076940066	-0.742806877	0.896687009	2.614963981	0.187932692	0.85159435	0.966495478	-5.929912327	0.050694137	-0.076780781	-0.961679243	0.808117682	2.614963981	-0.173735541	0.862686537	0.994270824	-4.657285218	-0.050589187
MiR.hp:hsa-mir-26a-2	0.192906232	-0.347329461	0.733141924	3.114421927	0.714977821	0.477530103	0.845922841	-5.748815046	0.183782017	-0.086959111	-0.671631564	0.497713341	3.114421927	-0.297805042	0.766930683	0.994270824	-4.658977473	-0.082846058
MiR.hp:hsa-mir-26a-2 & MiR.hp:hsa-mir-26a-1	0.105479927	-0.31821229	0.529172144	12.68799452	0.498481356	0.620055759	0.906938008	-6.150522802	0.095471108	0.016804548	-0.438091325	0.471700421	12.68799452	0.073968094	0.941293772	0.994270824	-4.715550154	0.015209992
MiR.hp:hsa-mir-30c-2	0.026108446	-0.55597985	0.608196743	2.902385163	0.08980939	0.928752339	0.978883858	-5.990870902	0.023013557	-0.406004858	-1.042587403	0.230577688	2.902385163	-1.277044672	0.206744817	0.994270824	-4.560045075	-0.357877126
MiR.hp:hsa-mir-30c-2 & MiR.hp:hsa-mir-30c-1	-0.148956993	-0.548403379	0.250489393	12.73024188	-0.746675647	0.458316705	0.845395296	-6.004692173	-0.142282644	-0.176057532	-0.604628675	0.252513611	12.73024188	-0.822548038	0.414180041	0.994270824	-4.643499436	-0.168168883
MiR.hp:hsa-mir-30d	-0.144888776	-0.494103218	0.204325665	4.53455777	-0.830753416	0.409566292	0.817142787	-5.770412558	-0.190002114	-0.300357799	-0.6757711	0.075055501	4.53455777	-1.601986473	0.114665831	0.994270824	-4.481171581	-0.393878796
MiR.hp:hsa-mir-30e	-0.30007455	-0.88522345	0.285074349	3.046782675	-1.026815362	0.308829016	0.748187727	-5.486333195	-0.265990067	-0.230157001	-0.854943614	0.394629613	3.046782675	-0.737601956	0.463770757	0.994270824	-4.629527466	-0.204014222
MiR.hp:hsa-mir-3130-1 & MiR.hp:hsa-mir-3130-2	-0.355095591	-1.12964885	0.419457668	1.751852602	-0.917959627	0.36249354	0.798590696	-5.468383629	-0.271949289	-0.160297948	-0.963020083	0.642424187	1.751852602	-0.399845589	0.690759106	0.994270824	-4.644177075	-0.122763881
MiR.hp:hsa-mir-3158-1 & MiR.hp:hsa-mir-3158-2	0.065243409	-0.28850066	0.418987478	8.577976879	0.369298093	0.713268792	0.934189315	-6.091877432	0.079649681	0.12703997	-0.251986368	0.506066308	8.577976879	0.671120614	0.504844176	0.994270824	-4.652706496	0.155091421
MiR.hp:hsa-mir-3179-1 & MiR.hp:hsa-mir-3179-2 & MiR.hp:hsa-mir-3179-3 & MiR.hp:hsa-mir-3179-4	-0.052177693	-0.515780362	0.411424975	2.305418288	-0.225355693	0.822505576	0.961605784	-5.894011318	-0.062689717	0.043650407	-0.447939114	0.535239927	2.305418288	0.177793248	0.859513324	0.994270824	-4.655705467	0.052444474
MiR.hp:hsa-mir-320a	-0.472693408	-0.865598378	-0.079788439	2.13347867	-2.408915746	0.019241813	0.369340953	-3.295142018	-0.695630176	-0.118690655	-0.522583955	0.285202645	2.13347867	-0.588409214	0.558573371	0.994270824	-4.63651098	-0.174668823
MiR.hp:hsa-mir-320b-2 & MiR.hp:hsa-mir-320b-1	-0.381570914	-0.795896761	0.032754933	6.6010398	-1.844008088	0.070361978	0.472584493	-4.531196786	-0.408875425	-0.132249366	-0.575756699	0.311257968	6.6010398	-0.59706605	0.552818802	0.994270824	-4.657843166	-0.141712886
MiR.hp:hsa-mir-320c-2 & MiR.hp:hsa-mir-320c-1	-0.7928609	-1.280894656	-0.304827144	3.453992205	-3.25294504	0.001918494	0.237253742	-1.398907993	-0.793142877	-0.374276114	-0.888483984	0.139931756	3.453992205	-1.45741414	0.150469093	0.994270824	-4.520006997	-0.374409223
MiR.hp:hsa-mir-329-1 & MiR.hp:hsa-mir-329-2	-0.874497313	-1.688445947	-0.06054868	2.799139459	-2.151250912	0.035691835	0.380698646	-3.858744861	-0.563754999	-0.647538087	-1.509152048	0.214075875	2.799139459	-1.504811759	0.137873231	0.994270824	-4.519902755	-0.417443059
MiR.hp:hsa-mir-342	-0.294024707	-0.657200516	0.069151102	2.789789871	-1.621050332	0.110505587	0.530862518	-4.749061589	-0.426064471	0.002451858	-0.380962298	0.385866015	2.789789871	0.012804329	0.989828446	0.996621928	-4.665163983	0.003552932
MiR.hp:hsa-mir-3615	-0.380978887	-0.909005498	0.147047723	3.720363347	-1.444690062	0.153999475	0.592278433	-5.055725128	-0.35297049	-0.52053747	-1.09087989	0.049804951	3.720363347	-1.827451704	0.07284835	0.994270824	-4.442261126	-0.482269154
MiR.hp:hsa-mir-3688-2 & MiR.hp:hsa-mir-3688-1	-0.174447297	-0.603116062	0.254221468	3.632885422	-0.814839347	0.418543136	0.828894147	-5.724043526	-0.198758287	0.200444118	-0.251503919	0.652392155	3.632885422	0.888043825	0.378235297	0.994270824	-4.61676589	0.228378027
MiR.hp:hsa-mir-3913-1 & MiR.hp:hsa-mir-3913-2	0.424465062	-0.18948978	1.038419905	2.582096846	1.38431558	0.171637548	0.607320052	-5.047889056	0.375764352	0.40468711	-0.25019444	1.059568659	2.582096846	1.23733188	0.221018041	0.994270824	-4.567601724	0.358255609
MiR.hp:hsa-mir-409	-0.609446636	-1.402490674	0.183597401	0.937662958	-1.538749648	0.129377982	0.562390761	-4.55660593	-0.635436292	-0.885924082	-1.810026667	0.038178503	0.937662958	-1.919578638	0.059902485	0.994270824	-4.535517614	-0.923704029
MiR.hp:hsa-mir-423	-0.524279827	-0.982707203	-0.065852451	2.379299	-2.289929907	0.025732654	0.369340953	-3.546431134	-0.64569644	-0.657066011	-1.161017461	-0.153114561	2.379299	-2.610657442	0.011517255	0.994270824	-4.316853071	-0.809234234
MiR.hp:hsa-mir-4286	-0.013700052	-0.461260588	0.433860484	2.118088625	-0.061291467	0.951340689	0.98772592	-5.868385095	-0.017954925	0.341862313	-0.120562263	0.804286889	2.118088625	1.480266485	0.144287928	0.994270824	-4.533903271	0.448035685
MiR.hp:hsa-mir-4326	-0.52172064	-2.764516966	1.721075685	4.35563957	-0.46577671	0.643143607	0.914892273	-6.007374212	-0.105410127	-1.172362564	-3.605238324	1.260513196	4.35563957	-0.964876206	0.338667464	0.994270824	-4.607785003	-0.236867928
MiR.hp:hsa-mir-4422	-0.874621864	-1.611330988	-0.13791274	1.285119586	-2.377135115	0.020813711	0.369340953	-3.24405143	-0.929128768	-0.437677418	-1.163443844	0.288089008	1.285119586	-1.207499201	0.232207953	0.994270824	-4.580272311	-0.46495371
MiR.hp:hsa-mir-4435-1 & MiR.hp:hsa-mir-4435-2	-0.131842021	-0.86315513	0.599471089	2.268564254	-0.360977454	0.719445756	0.935224041	-5.826661085	-0.103734119	0.065437811	-0.702906633	0.833782255	2.268564254	0.17053063	0.865194456	0.994270824	-4.653247901	0.051486875
MiR.hp:hsa-mir-450a-1 & MiR.hp:hsa-mir-450a-2	-0.252240275	-0.957282804	0.452802253	2.69763711	-0.716355671	0.47668563	0.845922841	-5.699812824	-0.194190028	0.176603969	-0.559761821	0.91296976	2.69763711	0.480215798	0.632904896	0.994270824	-4.647834372	0.135960562
MiR.hp:hsa-mir-451a	-0.267926379	-0.854075757	0.318222999	9.107370124	-0.915243709	0.363905044	0.798590696	-5.762534709	-0.195527783	0.11738132	-0.50771475	0.74247739	9.107370124	0.375994773	0.708311354	0.994270824	-4.682722693	0.085662746
MiR.hp:hsa-mir-4732	-0.222980668	-0.783021441	0.337060104	4.481372391	-0.797218105	0.428620424	0.83112593	-5.798793879	-0.181879865	-0.326400959	-0.927743864	0.274941946	4.481372391	-1.086823001	0.28167255	0.994270824	-4.58795132	-0.266237261
MiR.hp:hsa-mir-484	-0.527696131	-0.985222563	-0.070169699	2.038910002	-2.309390141	0.024553248	0.369340953	-3.481633833	-0.683512913	-0.546625309	-1.040559393	-0.052691225	2.038910002	-2.21590086	0.030691343	0.994270824	-4.413532024	-0.70803145
MiR.hp:hsa-mir-486-1	0.306861796	-0.059057021	0.672780613	11.45482037	1.679142932	0.098577914	0.510312642	-4.896237449	0.331373982	-0.070485608	-0.465359667	0.324388452	11.45482037	-0.357413893	0.722097017	0.994270824	-4.695626668	-0.076116013
MiR.hp:hsa-mir-486-1 & MiR.hp:hsa-mir-486-2	0.049977318	-0.245017962	0.344972598	17.79418107	0.339224699	0.735682432	0.935616711	-6.397736481	0.053831576	-0.082699345	-0.398933322	0.233534632	17.79418107	-0.523628322	0.602559472	0.994270824	-4.723707854	-0.089077132
MiR.hp:hsa-mir-486-1 & MiR.hp:hsa-mir-486-2 & lncRNA:SVIL_antisense_RNA_1_SVIL-AS1	0.006439415	-0.340309543	0.353188373	5.708833203	0.037184406	0.970467408	0.988638147	-6.119915819	0.008341664	-0.066884184	-0.438928137	0.305159768	5.708833203	-0.359963754	0.72019959	0.994270824	-4.675271982	-0.086642242
MiR.hp:hsa-mir-486-1 & MiR.hp:hsa-mir-486-2 & lncRNA:lnc-MARCH8-1:2	-0.084638019	-0.459832405	0.290556366	3.591652723	-0.451688201	0.653201243	0.914892273	-5.957438942	-0.108523143	-0.096452111	-0.498648326	0.305744103	3.591652723	-0.480179202	0.632930756	0.994270824	-4.65820313	-0.12367121
MiR.hp:hsa-mir-486-1 & MiR.hp:hsa-mir-486-2 & lncRNA:TIMM23B-AGAP6_readthrough_TIMM23B-AGAP6	-0.403523316	-0.814023198	0.006976565	2.766011203	-1.968272316	0.0538889	0.453972088	-4.194682967	-0.513464885	-0.129189406	-0.563234933	0.304856121	2.766011203	-0.595965614	0.55354865	0.994270824	-4.64222545	-0.164387585
MiR.hp:hsa-mir-486-2	-0.304352753	-0.725601498	0.116895991	11.07227379	-1.446665757	0.153447105	0.592278433	-5.222858218	-0.290108946	-0.263719406	-0.715217336	0.187778524	11.07227379	-1.169542241	0.247034389	0.994270824	-4.570424769	-0.251377253
MiR.hp:hsa-mir-550a-2 & MiR.hp:hsa-mir-550a-1	-0.320536895	-0.823878909	0.18280512	6.026211014	-1.275100537	0.207427186	0.662049061	-5.347483156	-0.284940946	-0.260651591	-0.800291723	0.278988541	6.026211014	-0.967131942	0.337548494	0.994270824	-4.60830247	-0.231705967
MiR.hp:hsa-mir-550a-2 & MiR.hp:hsa-mir-550a-1 & MiR.hp:hsa-mir-550a-3	-0.169679293	-0.668905072	0.329546486	4.07577205	-0.680552178	0.498899756	0.85426989	-5.857269729	-0.159353305	0.28332815	-0.245078313	0.811734613	4.07577205	1.073621477	0.287499585	0.994270824	-4.59015409	0.266085958
MiR.hp:hsa-mir-5695	0.062466499	-0.507448189	0.632381187	1.766068494	0.219465825	0.827068288	0.962894356	-5.713865892	0.074509803	0.214252123	-0.375322298	0.803826544	1.766068494	0.727639198	0.469801724	0.994270824	-4.617070613	0.255559118
MiR.hp:hsa-mir-6511a-1 & MiR.hp:hsa-mir-6511a-2 & MiR.hp:hsa-mir-6511a-3 & MiR.hp:hsa-mir-6511a-4	0.241833482	-0.098458367	0.582125331	5.862171218	1.42296582	0.160175929	0.592278433	-5.158256718	0.318744737	0.18607667	-0.178944098	0.551097437	5.862171218	1.020713684	0.31168673	0.994270824	-4.599423307	0.245255366
MiR.hp:hsa-mir-6511b-1	0.215404059	-0.274444528	0.705252646	2.92723017	0.880484286	0.382280566	0.801277345	-5.632601225	0.22420598	-0.00800315	-0.536578212	0.520571911	2.92723017	-0.030316837	0.975919875	0.994270824	-4.666405997	-0.008330178
MiR.hp:hsa-mir-6511b-1 & MiR.hp:hsa-mir-6511a-1 & MiR.hp:hsa-mir-6511a-2 & MiR.hp:hsa-mir-6511a-3 & MiR.hp:hsa-mir-6511a-4 & MiR.hp:hsa-mir-6511b-2	0.144476683	-0.351531643	0.640485009	1.568323407	0.583228022	0.562031766	0.874883015	-5.606394116	0.19230707	-0.15751392	-0.712569257	0.397541417	1.568323407	-0.568214409	0.572112772	0.994270824	-4.623129079	-0.209660409
MiR.hp:hsa-mir-6511b-1 & MiR.hp:hsa-mir-6511b-2	0.448161444	0.11708295	0.779239938	5.72834873	2.710398233	0.008854408	0.347482917	-2.780691897	0.60807796	0.310962081	-0.044368302	0.666292463	5.72834873	1.752284729	0.085082509	0.994270824	-4.438303539	0.421922033
MiR.hp:hsa-mir-6800	0.335759981	-0.128566939	0.800086902	1.989009611	1.447886952	0.153106454	0.592278433	-4.890022705	0.433027845	0.421899813	-0.067885859	0.911685485	1.989009611	1.724776567	0.089966509	0.994270824	-4.499822909	0.544121924
MiR.hp:hsa-mir-6859-1 & MiR.hp:hsa-mir-6859-2 & MiR.hp:hsa-mir-6859-3 & MiR.hp:hsa-mir-6859-4	0.248309588	-0.09847762	0.595096796	3.749220531	1.433705683	0.157098844	0.592278433	-5.10220759	0.337256804	-0.230278479	-0.608065901	0.147508943	3.749220531	-1.220493425	0.22728421	0.994270824	-4.565394373	-0.312766754
MiR.hp:hsa-mir-7-1 & MiR.hp:hsa-mir-7-2 & MiR.hp:hsa-mir-7-3	0.321940271	-0.367843918	1.01172446	9.589230979	0.934526575	0.353959804	0.794713477	-5.755867255	0.197399423	0.395694333	-0.342568535	1.133957201	9.589230979	1.073194383	0.287689485	0.994270824	-4.590939103	0.242622126
MiR.hp:hsa-mir-92a-2	0.122969347	-0.269107066	0.515045759	9.992565872	0.627994351	0.532506346	0.85821926	-6.005335976	0.13003962	-0.158058186	-0.580390118	0.264273746	9.992565872	-0.749363716	0.456708065	0.994270824	-4.646282271	-0.167145935
MiR.hp:hsa-mir-941-1 & MiR.hp:hsa-mir-941-2 & MiR.hp:hsa-mir-941-3 & MiR.hp:hsa-mir-941-4 & MiR.hp:hsa-mir-941-5	0.164192358	-0.193823562	0.522208278	9.599468661	0.918290701	0.362321716	0.798590696	-5.775304885	0.192921638	-0.199013091	-0.585133251	0.187107068	9.599468661	-1.032021523	0.306404814	0.994270824	-4.598752304	-0.23383507
ReverseComplement_CACNA1G	-0.511573463	-1.365572365	0.342425438	1.71646994	-1.199444845	0.235298648	0.687368492	-5.028726401	-0.440605995	0.262891573	-0.540408346	1.066191492	1.71646994	0.655282437	0.514912063	0.994270824	-4.622228328	0.226422228
ReverseComplement_RPS20	0.340263478	0.005747949	0.674779006	3.97160356	2.036707394	0.046316126	0.43268005	-4.148423465	0.478319448	0.096657958	-0.264009532	0.457325449	3.97160356	0.536611784	0.593616291	0.994270824	-4.655829645	0.135875239
ReverseComplement_RPS20 & ReverseComplement_lncRNA:small_nucleolar_RNA_host_gene_17_SNHG17	0.300997744	-0.108472512	0.710468	2.552118366	1.471873435	0.146534486	0.592278433	-4.947026687	0.392875559	0.316660648	-0.11986341	0.753184706	2.552118366	1.452497853	0.15182557	0.994270824	-4.532149272	0.413319474
ReverseComplement_SEC63	0.314611052	-0.170809163	0.800031267	2.354540891	1.297734058	0.199586431	0.655279346	-5.165025515	0.347774034	-0.156067477	-0.688248638	0.376113683	2.354540891	-0.587195206	0.559382756	0.994270824	-4.637431537	-0.172518466
ReverseComplement_WDR37	0.325748583	-0.230239463	0.88173663	3.820373119	1.173131421	0.245603929	0.690295892	-5.417744979	0.276624225	-0.046703395	-0.649351697	0.555944907	3.820373119	-0.155172267	0.877231645	0.994270824	-4.674873431	-0.039660312
ReverseComplement_ENSG00000053770.12 & PRKCE	-0.03027542	-0.489556614	0.429005774	2.141493543	-0.13199002	0.895455252	0.970508723	-5.888047971	-0.037588374	-0.274548199	-0.780216247	0.231119849	2.141493543	-1.087132984	0.281536722	0.994270824	-4.588653556	-0.340864648
ReverseComplement_ENSG00000053770.12 & PRKCE & ReverseComplement_MAP3K6 & ReverseComplement_CLDN1 & ReverseComplement_ENSG00000266074.10 & ReverseComplement_ENSG00000204962.6	0.026052621	-0.409962134	0.462067375	2.604175327	0.11964094	0.9051867	0.970508723	-5.960226458	0.031576782	-0.10062793	-0.569427319	0.368171459	2.604175327	-0.429794732	0.66895935	0.994270824	-4.650519028	-0.121964934
ReverseComplement_ENSG00000054803.4 & NDUFV3 & ENSG00000134910.14	0.401121981	-0.056406916	0.858650878	3.376899072	1.755446179	0.084535568	0.475201033	-4.59108529	0.433689227	0.404130802	-0.084523744	0.892785349	3.376899072	1.655959061	0.103205215	0.994270824	-4.481580667	0.436942335
ReverseComplement_IPO5	-0.090251266	-0.603112514	0.422609981	1.857438399	-0.352357082	0.725865122	0.935224041	-5.783552243	-0.106495435	0.050245736	-0.485317088	0.58580856	1.857438399	0.187853104	0.85165645	0.994270824	-4.648238608	0.059289379
ReverseComplement_MYLK	0.07708034	-0.339033189	0.493193869	4.105262974	0.370903876	0.712078916	0.934189315	-6.020362367	0.0862218	-0.079448813	-0.527155362	0.368257737	4.105262974	-0.355323187	0.723654083	0.994270824	-4.670026166	-0.088871165
ReverseComplement_NLE1	0.09082566	-0.212911916	0.394563235	6.367157253	0.598741863	0.551708275	0.868530849	-5.95661723	0.133002705	-0.054949881	-0.381056029	0.271156268	6.367157253	-0.337393997	0.73705457	0.994270824	-4.677994322	-0.080467158
ReverseComplement_MLLT10	0.08335999	-0.395813578	0.562533559	2.902818175	0.348332814	0.728868704	0.935224041	-5.923494689	0.090546198	-0.080066751	-0.596145832	0.436012329	2.902818175	-0.310645838	0.757198745	0.994270824	-4.657709441	-0.086969059
ReverseComplement_SSH1 & ReverseComplement_ENSG00000155252.13 & ReverseComplement_ENSG00000249967.1	-0.091637933	-0.775287058	0.592011193	1.800276629	-0.268393261	0.789361971	0.945653746	-5.76853126	-0.084705672	-0.225808607	-0.973951883	0.52233467	1.800276629	-0.60434551	0.548003042	0.994270824	-4.625103153	-0.208726552
ReverseComplement_FCN1	-0.054571107	-0.389766239	0.280624026	5.135450478	-0.325982768	0.745626699	0.942443007	-6.062210543	-0.073664718	-0.053096252	-0.412468601	0.306276097	5.135450478	-0.295834482	0.768427544	0.994270824	-4.677820369	-0.071673834
ReverseComplement_FCN1 & SHC1	-0.124435277	-0.513812372	0.264941818	3.298465168	-0.639886142	0.52480075	0.85821926	-5.832649992	-0.158212807	-0.033499778	-0.448728285	0.381728728	3.298465168	-0.161541593	0.87223595	0.994270824	-4.670259109	-0.042593179
ReverseComplement_WDR13	0.383836473	-0.016827403	0.784500349	4.95879196	1.918207737	0.060079746	0.461540026	-4.385793375	0.435318987	0.194303931	-0.235317917	0.623925779	4.95879196	0.905575813	0.368958176	0.994270824	-4.617070969	0.220365172
ReverseComplement_WDR13 & PAGR1	0.017792301	-0.402061183	0.437645785	5.471761264	0.084852364	0.932674978	0.980233476	-6.112955132	0.019118102	0.066866443	-0.383207439	0.516940325	5.471761264	0.297477413	0.767179492	0.994270824	-4.678212096	0.071849022
ReverseComplement_WDR13 & PAGR1 & ENSG00000102445.20	-0.055574066	-0.586702274	0.475554142	3.307965915	-0.209508859	0.834795226	0.963137303	-6.005175688	-0.051919179	0.003736973	-0.563793998	0.571267943	3.307965915	0.013184387	0.989526552	0.996621928	-4.671532124	0.003491207
ReverseComplement_MGRN1	0.430172505	0.046863579	0.813481431	3.627241649	2.247104669	0.028506726	0.369340953	-3.739566212	0.533847781	0.116832535	-0.297545488	0.531210559	3.627241649	0.564542541	0.574591635	0.994270824	-4.65190216	0.144990182
ReverseComplement_RHOV	-0.122048076	-0.630021537	0.385925386	2.937678444	-0.481082433	0.632292633	0.910403234	-5.898208983	-0.121451366	-0.249000643	-0.796136381	0.298135095	2.937678444	-0.911244608	0.36598985	0.994270824	-4.611430598	-0.247783245
ReverseComplement_FZD3	0.214793521	-0.42618702	0.855774062	2.209103206	0.670974349	0.504936663	0.858006879	-5.70391318	0.187108861	0.192731945	-0.490951276	0.876415165	2.209103206	0.564453757	0.574651636	0.994270824	-4.637960551	0.167890793
ReverseComplement_PLEKHJ1	0.526232151	-0.295514716	1.347979018	2.537969293	1.28223878	0.204929951	0.658999943	-5.177758465	0.345985155	0.527167872	-0.347897481	1.402233225	2.537969293	1.206251959	0.232684612	0.994270824	-4.57181631	0.346600369
ReverseComplement_PLEKHJ1 & ReverseComplement_PLEKHA1	0.03006352	-0.442686484	0.502813523	4.049675409	0.127332091	0.899124028	0.970508723	-6.069173926	0.029905116	0.001186789	-0.50584591	0.508219488	4.049675409	0.004686698	0.996276873	0.996621928	-4.678937491	0.001180535
ReverseComplement_PLEKHJ1 & ReverseComplement_PLEKHA1 & ENSG00000104643.10	0.062909814	-0.80223365	0.928053278	1.334701907	0.145599491	0.88474931	0.970508723	-5.535028438	0.061531957	0.305051268	-0.585969669	1.196072205	1.334701907	0.685511131	0.495789662	0.994270824	-4.61112265	0.298370007
ReverseComplement_ZNF419	0.230619237	-0.499663377	0.960901851	3.708542664	0.632315978	0.52969925	0.85821926	-5.870838218	0.150757074	-0.044176945	-0.833973902	0.745620012	3.708542664	-0.111997883	0.911217087	0.994270824	-4.674454175	-0.028878714
ReverseComplement_PTPRZ1	0.239117963	-0.442461631	0.920697557	3.408874704	0.702465838	0.485236922	0.848543285	-5.795965435	0.173063997	0.215039213	-0.514560366	0.944638792	3.408874704	0.590150357	0.557413562	0.994270824	-4.646975382	0.155636763
ReverseComplement_PLEKHA1	0.090914571	-0.43286876	0.614697902	6.187061018	0.347545288	0.729456989	0.935224041	-6.065558117	0.077682258	0.21528794	-0.345701017	0.776276897	6.187061018	0.768413482	0.445401719	0.994270824	-4.63711738	0.183953497
ReverseComplement_CDH23	0.24362312	-0.181288059	0.6685343	3.33557539	1.148021258	0.255737199	0.701182302	-5.413178316	0.280751182	-0.164732746	-0.627771651	0.298306159	3.33557539	-0.712347723	0.479144398	0.994270824	-4.634748318	-0.189837947
ReverseComplement_DBX1	0.315569667	-0.201142244	0.832281579	1.642103399	1.222858945	0.226396152	0.681024099	-5.093129787	0.398888236	0.132451606	-0.426837017	0.691740228	1.642103399	0.474188295	0.637170357	0.994270824	-4.629847528	0.167422261
ReverseComplement_OAS3	-0.187961344	-0.630579102	0.254656413	1.999525452	-0.850294354	0.398705778	0.812220195	-5.519687852	-0.253039725	-0.028431076	-0.491005837	0.434143684	1.999525452	-0.123066812	0.902485479	0.994270824	-4.650835248	-0.038274847
ReverseComplement_UHRF1BP1L	0.096785061	-0.524360228	0.71793035	1.539727094	0.311992905	0.756180069	0.942443007	-5.661466963	0.109569924	0.051990201	-0.607757829	0.71173823	1.539727094	0.157787639	0.875179694	0.994270824	-4.634117798	0.058857868
ReverseComplement_ZNF451 & ReverseComplement_ENSG00000168116.14	-0.023547106	-0.440936675	0.393842464	2.752776361	-0.11296022	0.910457505	0.970508723	-5.975288787	-0.029360716	-0.293694985	-0.746917559	0.159527588	2.752776361	-1.297521565	0.199658996	0.994270824	-4.557192221	-0.36620616
ReverseComplement_ENSG00000114656.12 & ACAD9	0.048555492	-0.412571439	0.509682423	3.026541613	0.210837307	0.833763342	0.963137303	-5.977793622	0.053779471	0.148212173	-0.342926879	0.639351225	3.026541613	0.604239335	0.548073129	0.994270824	-4.642948015	0.164157996
ReverseComplement_QPCT	0.12498798	-0.240219655	0.490195614	2.37695347	0.68526411	0.495944334	0.852346351	-5.713992024	0.187065021	-0.000952749	-0.394131735	0.392226237	2.37695347	-0.004851965	0.996145585	0.996621928	-4.658025915	-0.001425945
ReverseComplement_ENSG00000117298.16 & ReverseComplement_LTBP3 & ENSG00000285947.1 & ENSG00000259384.7 & ENSG00000007314.12	-0.881487271	-1.872106856	0.109132314	1.931751914	-1.781716992	0.080102662	0.475201033	-4.310967585	-0.623086233	-0.199943342	-1.155037573	0.75515089	1.931751914	-0.419170113	0.676661397	0.994270824	-4.63538124	-0.141331529
ReverseComplement_ENSG00000117298.16 & ReverseComplement_lncRNA:LINC01770:14	-0.751436622	-1.485985231	-0.016888012	3.539210849	-2.048336963	0.045125104	0.432586821	-4.089500171	-0.506588253	-0.189626748	-0.958508893	0.579255397	3.539210849	-0.493820834	0.623323179	0.994270824	-4.656606973	-0.127838703
ReverseComplement_OSBPL9	0.475081457	-0.146997791	1.097160706	2.329752161	1.52915656	0.1317359	0.564611671	-4.849975828	0.417982883	-0.083999791	-0.774476962	0.606477379	2.329752161	-0.243589447	0.80842009	0.994270824	-4.65099798	-0.073904116
ReverseComplement_USP35	0.351088758	-0.146537064	0.84871458	2.242909644	1.412679364	0.163166755	0.598432482	-4.989388135	0.394265343	0.251886154	-0.280828488	0.784600797	2.242909644	0.946758576	0.347743328	0.994270824	-4.604506279	0.282862891
ReverseComplement_PMFBP1	0.0785696	-0.271793981	0.428933182	4.348653174	0.44901947	0.655113804	0.914892273	-6.003247592	0.102868557	-0.043639791	-0.419667236	0.332387653	4.348653174	-0.232376767	0.817074604	0.994270824	-4.678333345	-0.057136123
ReverseComplement_PMFBP1 & ReverseComplement_MYLK	0.253237995	-0.111919236	0.618395227	4.8885797	1.388604433	0.170335427	0.607320052	-5.192662301	0.314959253	0.063873969	-0.327751545	0.455499483	4.8885797	0.32657468	0.745181248	0.994270824	-4.675617949	0.079441861
ReverseComplement_PMFBP1 & ReverseComplement_MYLK & ReverseComplement_ENSG00000150779.12	0.207157093	-0.206039542	0.620353727	3.611659912	1.003858771	0.319673441	0.761570165	-5.580866719	0.239574997	0.01406774	-0.431269965	0.459405445	3.611659912	0.063250572	0.949787432	0.994270824	-4.675462434	0.016269193
ReverseComplement_MOB3B	0.457761706	0.076466543	0.839056869	3.987117958	2.403852133	0.019484909	0.369340953	-3.42754365	0.564761061	0.276936419	-0.132848247	0.686721084	3.987117958	1.353174966	0.181322336	0.994270824	-4.539485393	0.341668828
ReverseComplement_MOB3B & TRPC4AP & ENSG00000082074.19	0.119731598	-0.478440152	0.717903349	1.770772576	0.40078593	0.690070501	0.930896229	-5.738453294	0.124967951	-0.096922291	-0.758511856	0.564667273	1.770772576	-0.293335491	0.770327083	0.994270824	-4.637698172	-0.1011611
ReverseComplement_POLR1B	-0.036014578	-0.622043662	0.550014506	2.953934367	-0.123052019	0.90249714	0.970508723	-5.980156547	-0.031779512	0.042167191	-0.582814716	0.667149097	2.953934367	0.135094233	0.893011516	0.994270824	-4.664922253	0.03720862
ReverseComplement_STEAP4	-0.189546516	-0.650817454	0.271724423	3.230888776	-0.822790556	0.414043226	0.822910911	-5.70231608	-0.204167538	-0.471683487	-0.972482683	0.029115709	3.230888776	-1.885891208	0.064389413	0.994270824	-4.43379299	-0.508067668
ReverseComplement_DNAJC13	0.113786008	-0.519537056	0.747109073	1.307831604	0.359743656	0.720363302	0.935224041	-5.616688534	0.130785719	-0.024377101	-0.712802278	0.664048076	1.307831604	-0.070901414	0.943723467	0.994270824	-4.630708208	-0.028019057
ReverseComplement_DNAJC13 & ReverseComplement_ENSG00000078369.18	0.420447456	-0.074279861	0.915174772	1.819435223	1.70167032	0.094245882	0.496800426	-4.514860787	0.522603816	0.088635924	-0.460209892	0.63748174	1.819435223	0.323362017	0.747600029	0.994270824	-4.637847869	0.110171845
ReverseComplement_SHF	0.483617755	-0.066454078	1.033689588	2.357317771	1.760404281	0.083683684	0.475201033	-4.486497876	0.495032109	0.184932294	-0.411713345	0.781577932	2.357317771	0.620620151	0.537314013	0.994270824	-4.632223325	0.189297069
ReverseComplement_SLC39A8 & ReverseComplement_ENSG00000140057.9	-0.046302257	-0.456156052	0.363551537	2.597807632	-0.226205307	0.821847909	0.961605784	-5.942795234	-0.059695765	-0.206329468	-0.648508707	0.235849771	2.597807632	-0.934313228	0.354068865	0.994270824	-4.607155525	-0.266012853
ReverseComplement_GNAL	0.176737377	-0.294027666	0.64750242	1.713333196	0.751715985	0.455303056	0.845395296	-5.529066243	0.240698367	-0.143780362	-0.673323147	0.385762423	1.713333196	-0.543660905	0.588787023	0.994270824	-4.625609371	-0.195814258
ReverseComplement_RNF165	0.115380235	-0.359196	0.589956469	2.926713525	0.486804986	0.628256248	0.906938008	-5.89533031	0.122927735	-0.104838454	-0.617551369	0.407874462	2.926713525	-0.409426488	0.683755463	0.994270824	-4.65597463	-0.111696372
ReverseComplement_TMEM50B	-0.019204014	-0.559026895	0.520618868	2.115724949	-0.071231207	0.943462149	0.98290749	-5.872444958	-0.0207611	-0.014854161	-0.593896561	0.564188238	2.115724949	-0.051365007	0.959213577	0.994270824	-4.650961263	-0.016058556
ReverseComplement_MAP3K6	0.001398016	-0.43864137	0.441437403	1.917483399	0.006361364	0.994946528	0.995841265	-5.899137862	0.00180593	-0.307850445	-0.795397213	0.179696324	1.917483399	-1.264308592	0.211245548	0.994270824	-4.567451971	-0.397675069
ReverseComplement_FCGR2A	-0.321727451	-0.722941569	0.079486668	9.219567062	-1.605615295	0.11386432	0.535704389	-4.944332817	-0.341620062	-0.16785979	-0.597253822	0.261534241	9.219567062	-0.782744923	0.437004747	0.994270824	-4.63955293	-0.178238667
ReverseComplement_ENSG00000144785.8	-0.355770771	-0.850153161	0.138611619	2.906974369	-1.440910011	0.155060633	0.592278433	-5.005987135	-0.376272884	-0.203535088	-0.729473666	0.322403491	2.906974369	-0.77487892	0.441601904	0.994270824	-4.625554588	-0.215264268
ReverseComplement_ENSG00000145349.18	0.976158407	-0.045131522	1.997448337	3.689234513	1.913818885	0.060650238	0.461540026	-4.337452705	0.467271694	0.374301051	-0.738892182	1.487494284	3.689234513	0.673255757	0.503495115	0.994270824	-4.638669638	0.179172033
ReverseComplement_PCDH15	-0.091360707	-0.674160088	0.491438675	2.279615858	-0.31388456	0.754750299	0.942443007	-5.873241328	-0.087150205	-0.015759697	-0.635134314	0.603614919	2.279615858	-0.050947638	0.959544697	0.994270824	-4.657398251	-0.015033387
ReverseComplement_ZNF773 & ReverseComplement_ENSG00000268107.6	-0.231022321	-0.776438325	0.314393684	2.696519339	-0.84811677	0.399907158	0.812220195	-5.623180821	-0.224782179	-0.35587764	-0.945765153	0.234009872	2.696519339	-1.207983733	0.232022971	0.994270824	-4.571485827	-0.346265034
ReverseComplement_OBSCN	-0.117792449	-0.589525158	0.35394026	2.661071165	-0.499978176	0.619007989	0.906938008	-5.85082926	-0.131600058	-0.082090192	-0.585780969	0.421600586	2.661071165	-0.326329891	0.745365456	0.994270824	-4.656609529	-0.091712789
ReverseComplement_FUT6	-0.015575261	-0.554347625	0.523197102	3.310789633	-0.057884144	0.954042601	0.988638147	-6.025488039	-0.014331203	0.015983987	-0.55991882	0.591886794	3.310789633	0.055573213	0.955875415	0.994270824	-4.671402959	0.014707282
ReverseComplement_FUT6 & CTSZ	0.077647391	-0.294679227	0.449974008	5.561578249	0.417572959	0.677822246	0.928330938	-6.033242813	0.09396988	-0.041683827	-0.441173986	0.357806332	5.561578249	-0.208925325	0.835248585	0.994270824	-4.682029878	-0.050446308
ReverseComplement_FUT6 & ReverseComplement_ZNF574 & ReverseComplement_ENSG00000143970.18 & ReverseComplement_ENSG00000224383.8	0.150499075	-0.304639766	0.605637916	2.171552472	0.662093793	0.510569192	0.85821926	-5.68661293	0.189396368	0.225141879	-0.256598581	0.706882339	2.171552472	0.935777825	0.35332061	0.994270824	-4.605345784	0.283331006
ReverseComplement_C1orf52	-0.05477125	-0.826132205	0.716589705	2.479073177	-0.142175442	0.887440899	0.970508723	-5.950470168	-0.037804522	-0.934549688	-1.856593075	-0.012506301	2.479073177	-2.029460606	0.04707195	0.994270824	-4.447670365	-0.645050169
ReverseComplement_QSOX2	0.00783331	-0.543024178	0.558690798	2.17953541	0.028473158	0.977383861	0.988929792	-5.915170771	0.007941611	0.069602412	-0.515520382	0.654725206	2.17953541	0.238180861	0.812591779	0.994270824	-4.653721761	0.070564718
ReverseComplement_TMEM130	-0.218575564	-0.627394212	0.190243084	1.840426415	-1.070534079	0.288874297	0.733819396	-5.322039173	-0.319793149	-0.251826904	-0.693717884	0.190064077	1.840426415	-1.141081264	0.258589738	0.994270824	-4.58296368	-0.36844246
ReverseComplement_TMEM130 & SELENON & ReverseComplement_ENSG00000175513.9	0.203201785	-0.188887131	0.595290701	3.074691398	1.037701728	0.30377468	0.748187727	-5.496487465	0.26254721	0.199153223	-0.220217664	0.618524111	3.074691398	0.95086453	0.345672695	0.994270824	-4.606630082	0.257316258
ReverseComplement_MS4A15 & ReverseComplement_lncRNA:LINC00891	-0.332786563	-0.712372455	0.046799328	3.435197054	-1.755437239	0.084537111	0.475201033	-4.594105773	-0.432011167	-0.125438459	-0.528626255	0.277749337	3.435197054	-0.622949609	0.535792889	0.994270824	-4.644965174	-0.162839552
ReverseComplement_LTBP3 & TNFRSF14	0.022626713	-1.10983192	1.155085345	2.583431111	0.040006329	0.968227355	0.988638147	-5.95307119	0.010709092	-0.089482937	-1.308899163	1.129933288	2.583431111	-0.146932494	0.883701825	0.994270824	-4.659019088	-0.042351757
ReverseComplement_ADAL	0.077744192	-0.336203709	0.491692093	7.35934296	0.376055421	0.708266515	0.932900155	-6.071903668	0.082618945	-0.164188511	-0.608795852	0.280418829	7.35934296	-0.739427712	0.462670351	0.994270824	-4.642115646	-0.174483538
ReverseComplement_HNRNPH1 & ReverseComplement_ENSG00000154027.19 & ReverseComplement_ENSG00000169302.16 & ReverseComplement_ENSG00000142856.17 & ReverseComplement_ENSG00000105053.11 & ReverseComplement_ENSG00000198453.13	-1.495924531	-2.786777425	-0.205071637	0.782047726	-2.320398186	0.023907597	0.369340953	-3.369933064	-1.453072376	0.310178896	-0.636593382	1.256951174	0.782047726	0.65598861	0.514460899	0.994270824	-4.610530647	0.301293532
ReverseComplement_FASN & ReverseComplement_ENSG00000141255.13	0.26678515	-0.449967944	0.983538243	1.965961366	0.745283767	0.459150937	0.845395296	-5.652879919	0.208244785	0.001851045	-0.775766634	0.779468723	1.965961366	0.004766288	0.996213646	0.996621928	-4.654459549	0.001444872
ReverseComplement_ENSG00000172554.12 & USP36 & ENSG00000130703.17 & ReverseComplement_lncRNA:small_nucleolar_RNA_host_gene_20_SNHG20 & ReverseComplement_ENSG00000129657.16 & ReverseComplement_ENSG00000127561.15	0.188721097	-0.311995944	0.689438137	2.273519993	0.754671008	0.453541567	0.845395296	-5.650432612	0.209891011	0.241353289	-0.290334756	0.773041334	2.273519993	0.908920529	0.367204943	0.994270824	-4.608852522	0.268427255
ReverseComplement_GVQW3 & ReverseComplement_ENSG00000188315.8	0.56603488	-0.0211008	1.15317056	3.030004966	1.930342209	0.058526141	0.461540026	-4.278632899	0.4910661	0.095292995	-0.544349794	0.734935784	3.030004966	0.298299864	0.76655495	0.994270824	-4.659411002	0.082671866
ReverseComplement_CLK3	0.206547238	-0.217563915	0.630658391	2.616257068	0.975145194	0.333593216	0.781661579	-5.529036433	0.254259601	-0.076405061	-0.535515917	0.382705795	2.616257068	-0.333222373	0.740184473	0.994270824	-4.655819589	-0.094054612
ReverseComplement_DDX60L	-0.540260179	-0.931669904	-0.148850454	5.182394242	-2.763763855	0.007673784	0.344315498	-2.651761647	-0.624713525	-0.134163858	-0.55322575	0.284898035	5.182394242	-0.641042692	0.524054471	0.994270824	-4.6510448	-0.155136321
ReverseComplement_RBM43	-0.078249992	-0.444944209	0.288444226	6.623504909	-0.427277304	0.670781105	0.924561976	-6.043113049	-0.094756429	-0.124545336	-0.517946617	0.268855944	6.623504909	-0.633900781	0.528671784	0.994270824	-4.653686239	-0.150817541
ReverseComplement_RBM43 & ReverseComplement_C6orf89	-0.395658961	-0.815203188	0.023885265	4.741033955	-1.888308047	0.064058284	0.464688752	-4.435931778	-0.429366156	-0.550585376	-1.001549442	-0.099621311	4.741033955	-2.444625408	0.017603312	0.994270824	-4.233259311	-0.597491147
ReverseComplement_RBM43 & ReverseComplement_C6orf89 & KRTAP1-4	0.026714457	-0.517037849	0.570466762	1.630002652	0.098372752	0.921980142	0.976291386	-5.773923688	0.031860079	-0.299720099	-0.909529478	0.31008928	1.630002652	-0.984127469	0.329196264	0.994270824	-4.598064172	-0.357450874
ReverseComplement_RBM43 & ReverseComplement_C6orf89 & ReverseComplement_lncRNA:LINC01733 & LMCD1	-0.21021572	-0.714368584	0.293937143	2.367524883	-0.834896304	0.40724878	0.815230023	-5.603346739	-0.228947212	-0.291833606	-0.836596232	0.25292902	2.367524883	-1.072648878	0.28793216	0.994270824	-4.590126635	-0.317837745
ReverseComplement_RBM43 & ReverseComplement_C6orf89 & ReverseComplement_lncRNA:long_intergenic_non-protein_coding_RNA_lncRNA	-0.055391323	-0.466651889	0.355869243	6.183389578	-0.269683424	0.788374089	0.945653746	-6.090972843	-0.060142173	-0.443623377	-0.886209307	-0.001037448	6.183389578	-2.006995537	0.049483046	0.994270824	-4.364475538	-0.481672447
ReverseComplement_TOR3A	-0.100600051	-0.411026576	0.209826474	5.187084171	-0.648886834	0.519007716	0.85821926	-5.910067324	-0.146698771	-0.120954904	-0.453792429	0.21188262	5.187084171	-0.727647071	0.469796941	0.994270824	-4.641090238	-0.176380983
ReverseComplement_TOR3A & KIF5C	-0.57486827	-1.214092773	0.064356233	1.549027881	-1.800713043	0.07701948	0.475201033	-4.286698293	-0.624531864	-0.439659461	-1.114546574	0.235227651	1.549027881	-1.304412268	0.197315941	0.994270824	-4.569633651	-0.477642197
ReverseComplement_NUGGC	0.461841865	-0.000656603	0.924340333	2.505380055	1.99945938	0.050315349	0.444452254	-4.113204352	0.542109344	0.16525129	-0.33457403	0.665076611	2.505380055	0.66199726	0.510630603	0.994270824	-4.632075092	0.193971737
ReverseComplement_ZNF699 & ReverseComplement_ENSG00000172954.14	0.410099222	-0.3145981	1.134796544	1.835221876	1.133083396	0.261905078	0.70410713	-5.180249065	0.373232696	0.216503296	-0.573396947	1.00640354	1.835221876	0.548809792	0.58527139	0.994270824	-4.625565629	0.197040386
ReverseComplement_SRGAP3	-0.108228581	-0.360590437	0.144133276	6.699402972	-0.8587126	0.394082419	0.807736189	-5.777537821	-0.190150903	-0.146297538	-0.417015135	0.124420058	6.699402972	-1.08205695	0.283766687	0.994270824	-4.588888963	-0.257035701
ReverseComplement_SRGAP3 & ReverseComplement_ENSG00000158062.20	-0.306644407	-0.694870583	0.081581769	2.554040141	-1.581538685	0.119267733	0.541816272	-4.793736078	-0.422568128	-0.271669708	-0.686965677	0.143626262	2.554040141	-1.309824428	0.195490168	0.994270824	-4.556003534	-0.374371609
ReverseComplement_ENTPD4	0.645317311	-0.051387755	1.342022378	5.083257449	1.854615705	0.068806825	0.472584493	-4.492871528	0.421923977	0.403589435	-0.343317685	1.150496556	5.083257449	1.081938999	0.283818649	0.994270824	-4.588804627	0.263876478
ReverseComplement_PDCD1LG2	0.675415589	0.102589964	1.248241213	3.158256995	2.360903463	0.021660059	0.369340953	-3.474134566	0.5922877	0.21495414	-0.409010355	0.838918634	3.158256995	0.689787821	0.493116014	0.994270824	-4.6349531	0.188498304
ReverseComplement_C6orf89	-0.145465545	-0.586757331	0.29582624	2.08382758	-0.660030313	0.511882774	0.85821926	-5.69940819	-0.18639346	-0.69379393	-1.20949839	-0.17808947	2.08382758	-2.69376183	0.009255188	0.994270824	-4.32907769	-0.888998496
ReverseComplement_C6orf89 & ReverseComplement_lncRNA:LINC01715 & PHACTR1 & ReverseComplement_ENSG00000086712.13 & ReverseComplement_ENSG00000153029.16	-0.398034523	-0.989488091	0.193419045	2.469029837	-1.347502786	0.183130382	0.62484231	-5.099677591	-0.363226915	-0.498589748	-1.137394368	0.140214872	2.469029837	-1.562805324	0.123613089	0.994270824	-4.515560038	-0.454988714
ReverseComplement_ENSG00000198842.10 & ENSG00000160208.13 & EDEM1 & ENSG00000255346.10	0.288601437	-0.226147182	0.803350055	3.083215306	1.122620284	0.266287688	0.707346532	-5.406953974	0.285215804	0.145724659	-0.408006563	0.699455881	3.083215306	0.526942979	0.600270376	0.994270824	-4.648308695	0.144015138
ReverseComplement_SAMD13	0.588106693	0.161585949	1.014627437	3.941500757	2.760867406	0.007733951	0.344315498	-2.636445752	0.648059383	0.348570148	-0.109984214	0.807124511	3.941500757	1.522050101	0.133504563	0.994270824	-4.503856302	0.384104037
ReverseComplement_ENSG00000230989.7 & ENSG00000183696.14 & TMEM230 & ReverseComplement_ENSG00000162695.12 & ReverseComplement_ENSG00000158019.21	-0.604980385	-1.028975631	-0.180985139	2.485196188	-2.856997715	0.005952544	0.315484806	-2.341053748	-0.77195002	-0.438863052	-0.887913739	0.010187635	2.485196188	-1.956875698	0.05524797	0.994270824	-4.434151271	-0.559985663
ReverseComplement_ZNF853	0.35082929	-0.08447279	0.786131371	2.168810453	1.613744177	0.112085295	0.530918417	-4.708806877	0.453387818	0.222542308	-0.243468776	0.688553391	2.168810453	0.956193809	0.342997192	0.994270824	-4.60334492	0.287598482
ReverseComplement_CEBPA	0.387616544	-0.214976233	0.990209322	1.537201307	1.287976591	0.20293896	0.658034928	-4.981602789	0.442250463	0.204749762	-0.450196235	0.859695758	1.537201307	0.625961322	0.533829561	0.994270824	-4.619852086	0.233608906
ReverseComplement_CEBPA & ReverseComplement_ENSG00000134690.11 & BAG2	0.339870536	-0.253538261	0.933279332	1.93974005	1.146803798	0.256235981	0.701182302	-5.255584129	0.338096487	0.159967484	-0.480440176	0.800375145	1.93974005	0.500155193	0.61888413	0.994270824	-4.636265203	0.15913249
ReverseComplement_ENSG00000261796.1 & ReverseComplement_RAB43 & FLNC	0.173752225	-0.206400225	0.553904676	6.933949007	0.915170825	0.363942971	0.798590696	-5.733556264	0.201786593	-0.164468429	-0.572916326	0.243979468	6.933949007	-0.806260653	0.423431158	0.994270824	-4.63292936	-0.191004886
ReverseComplement_ENSG00000261796.1 & ReverseComplement_RAB43 & NTN5	0.420206957	-0.004862096	0.84527601	1.842483373	1.979398959	0.052589759	0.451031815	-4.08357997	0.592715125	-0.01369683	-0.491249126	0.463855465	1.842483373	-0.057428666	0.954403823	0.994270824	-4.643672683	-0.01931981
ReverseComplement_ENSG00000273274.2 & DISP2 & ENSG00000140832.11	0.249732986	-0.42094432	0.920410292	3.045567219	0.745575941	0.458975748	0.845395296	-5.727208676	0.191746916	0.008946714	-0.715036983	0.732930411	3.045567219	0.024743683	0.980345509	0.994270824	-4.665067515	0.006869356
ReverseComplement_AATF	0.384919471	-0.216204606	0.986043548	1.889366698	1.282139687	0.204964463	0.658999943	-4.958132502	0.458748871	0.900544914	0.304698325	1.496391503	1.889366698	3.026220066	0.00370713	0.994270824	-4.298594132	1.073273746
ReverseComplement_OR1S1	0.394060707	-0.125241091	0.913362505	1.57932582	1.519402693	0.134168254	0.564611671	-4.709258692	0.512029989	0.209842203	-0.35407788	0.773762285	1.57932582	0.745083355	0.459271127	0.994270824	-4.614316704	0.272662305
ReverseComplement_lncRNA:lnc-NPIPA1-1:1	0.028616485	-0.264463838	0.321696808	4.255123534	0.195505606	0.845689809	0.964398317	-6.073626124	0.045191804	0.075383982	-0.238256756	0.389024721	4.255123534	0.481256042	0.632170011	0.994270824	-4.66309767	0.119048097
ReverseComplement_lncRNA:KRT73_antisense_RNA_1_KRT73-AS1	-0.266578355	-0.662422927	0.129266217	1.857203659	-1.348434252	0.182832534	0.62484231	-5.013818356	-0.404091186	-0.561131013	-1.010355222	-0.111906804	1.857203659	-2.501097984	0.01526718	0.994270824	-4.380564939	-0.85058705
ReverseComplement_lncRNA:WEE2_antisense_RNA_1_WEE2-AS1	0.30260661	-0.040823008	0.646036229	5.707307852	1.764291125	0.083020858	0.475201033	-4.65335814	0.395821037	0.029429907	-0.339544234	0.398404049	5.707307852	0.159706483	0.873674766	0.994270824	-4.683838695	0.038495446
ReverseComplement_lncRNA:WEE2_antisense_RNA_1_WEE2-AS1 & ReverseComplement_ENSG00000145349.18	0.563056046	-0.100263425	1.226375517	4.098159725	1.699645961	0.094628652	0.496800426	-4.718181308	0.399594486	0.138382071	-0.579648166	0.856412307	4.098159725	0.385892802	0.70100724	0.994270824	-4.665901865	0.098208185
ReverseComplement_lncRNA:LINC00665	-0.197764614	-0.765771014	0.370241786	2.516452745	-0.697147932	0.488533332	0.84896636	-5.713095523	-0.188873491	-0.231926679	-0.840761687	0.37690833	2.516452745	-0.762747299	0.448747476	0.994270824	-4.624058598	-0.221499694
ReverseComplement_lncRNA:lncRNA_AL357153.1	0.111623574	-0.357767873	0.581015021	1.871555112	0.47615718	0.635775677	0.913055907	-5.747478552	0.142066045	-0.13557612	-0.654888884	0.383736643	1.871555112	-0.522737662	0.603175246	0.994270824	-4.63232583	-0.172551035
ReverseComplement_lncRNA:LINC02102	0.220568237	-0.399209242	0.840345716	1.689217189	0.712585149	0.478998546	0.845922841	-5.562690131	0.226222107	-0.019661177	-0.706679319	0.667356965	1.689217189	-0.057302148	0.954504163	0.994270824	-4.639672355	-0.020165156
ReverseComplement_lncRNA:FOXF1_adjacent_non-coding_developmental_regulatory_RNA_FENDRR & KLHDC7A & ReverseComplement_ENSG00000072736.19 & ReverseComplement_ENSG00000197930.13 & ENSG00000166343.10 & ReverseComplement_ENSG00000113231.14 & ReverseComplement_ENSG00000145362.21 & ENSG00000175857.9 & ENSG00000109685.19 & ENSG00000108557.19 & ReverseComplement_ENSG00000184956.16 & ReverseComplement_ENSG…	-1.143132053	-2.223777483	-0.062486624	1.66831719	-2.118081992	0.038524076	0.396261506	-3.713675233	-0.822984688	0.185920623	-0.717548867	1.089390113	1.66831719	0.412044064	0.681846828	0.994270824	-4.638664036	0.1338514
ReverseComplement_lncRNA:lnc-SEPT7-5:1	0.242954741	-0.30436949	0.790278972	2.40333166	0.888812776	0.377825336	0.801277345	-5.580297242	0.238168676	-0.069703531	-0.664597508	0.525190447	2.40333166	-0.234609066	0.81534974	0.994270824	-4.655741406	-0.068330412
ReverseComplement_lncRNA:GRIK1_antisense_RNA_1_GRIK1-AS1	0.159139586	-0.360628896	0.678908068	2.045701974	0.613052784	0.542270788	0.862210553	-5.69165236	0.180161719	-0.134469716	-0.713243497	0.444304066	2.045701974	-0.46520591	0.64354981	0.994270824	-4.635755171	-0.152232991
ReverseComplement_lncRNA:SNAP25_antisense_RNA_1_SNAP25-AS1	0.074751678	-0.436984173	0.586487529	2.131677689	0.292485735	0.770973325	0.943991237	-5.831027448	0.085590871	0.617438357	0.092482559	1.142394156	2.131677689	2.35505175	0.021972637	0.994270824	-4.361180041	0.706968569
ReverseComplement_lncRNA:ITPKB_intronic_transcript_1_ITPKB-IT1	-0.176206813	-0.683346375	0.33093275	2.332805363	-0.695704465	0.489430228	0.84896636	-5.685803004	-0.194499443	0.163686079	-0.364050746	0.691422905	2.332805363	0.621046233	0.537035617	0.994270824	-4.635769605	0.180678889
ReverseComplement_lncRNA:CSNK1G2_antisense_RNA_1_CSNK1G2-AS1	-0.152217758	-0.562947559	0.258512043	2.34132596	-0.742059437	0.461086811	0.845395296	-5.683884611	-0.200781887	-0.28062941	-0.724992785	0.163733965	2.34132596	-1.264516535	0.211171485	0.994270824	-4.564133298	-0.370162478
ReverseComplement_lncRNA:LINC01160	0.316652979	-0.194174788	0.827480746	2.482506802	1.241191142	0.219599949	0.671469075	-5.225438807	0.334934387	0.057174478	-0.495314576	0.609663532	2.482506802	0.207208761	0.83658254	0.994270824	-4.656240793	0.060475347
ReverseComplement_lncRNA:LINC00434	-0.022455007	-0.341651024	0.296741009	5.682078495	-0.140859234	0.888475905	0.970508723	-6.108928091	-0.03166719	0.081752745	-0.260293214	0.423798704	5.682078495	0.4785722	0.634066781	0.994270824	-4.66677392	0.115291868
ReverseComplement_lncRNA:LOC101927974	0.111231644	-0.463476151	0.685939439	1.460876531	0.387534932	0.69979817	0.930896229	-5.693442975	0.127756137	-0.097095304	-0.727089763	0.532899154	1.460876531	-0.308596563	0.758749273	0.994270824	-4.633659489	-0.111519713
ReverseComplement_lncRNA:LOC107985544	0.07704806	-0.371056481	0.525152601	5.019373316	0.344280122	0.731897823	0.935224041	-6.054218987	0.077969355	-0.131473642	-0.612222328	0.349275044	5.019373316	-0.547583276	0.586107941	0.994270824	-4.659781522	-0.133045727
ReverseComplement_lncRNA:LINC02558	0.300538249	-0.082782949	0.683859446	4.165439434	1.569880161	0.121957344	0.547265887	-4.924955867	0.363899688	0.164641539	-0.246745432	0.576028511	4.165439434	0.801343042	0.426248542	0.994270824	-4.629916394	0.199352346
ReverseComplement_lncRNA:LINC02558 & ReverseComplement_lncRNA:lncRNA_AL357153.1	0.355471809	-0.112870568	0.823814187	3.407406048	1.519747001	0.13408179	0.564611671	-4.955659562	0.370109692	0.210318613	-0.293303487	0.713940712	3.407406048	0.836185276	0.406529376	0.994270824	-4.622320865	0.218979269
ReverseComplement_lncRNA:LINC01715	-0.071333401	-0.530737466	0.388070663	3.703416	-0.310904985	0.757002739	0.942443007	-6.015127788	-0.074211475	-0.364887659	-0.863446604	0.133671286	3.703416	-1.465454196	0.14827118	0.994270824	-4.519327275	-0.379609703
ReverseComplement_lncRNA:long_intergenic_non-protein_coding_RNA_lncRNA	-0.033361381	-0.456936925	0.390214163	4.451448769	-0.157704007	0.875245296	0.970508723	-6.087446377	-0.036171789	-0.40432897	-0.862485333	0.053827392	4.451448769	-1.767057673	0.082551742	0.994270824	-4.441805128	-0.438390189
ReverseComplement_MiR.hp:hsa-mir-486-1	0.035267766	-0.284493161	0.355028693	5.794416619	0.220842238	0.826001478	0.962659314	-6.098003335	0.049487625	-0.142896475	-0.486270962	0.200478012	5.794416619	-0.83326488	0.408160432	0.994270824	-4.628053354	-0.200511914
RNA45SN1 & RNA45SN2 & RNA28SN1 & RNA28SN2	0.054799875	-0.670875678	0.780475429	2.179814111	0.151205178	0.88034573	0.970508723	-5.892544327	0.042733103	0.101422247	-0.667017874	0.869862368	2.179814111	0.264272992	0.792519195	0.994270824	-4.651852964	0.079089364
RNA45SN2 & RNA45SN3 & RNA28SN2 & RNA28SN3	0.597397481	-0.076812043	1.271607006	5.061132936	1.774181678	0.081353886	0.475201033	-4.627798406	0.402765394	0.478835282	-0.24382332	1.201493884	5.061132936	1.326730011	0.189869001	0.994270824	-4.541970384	0.322830757
RNA45SN4 & RNA28SN4	0.112998608	-1.033399925	1.259397142	3.544538489	0.1973636	0.84424249	0.964398317	-6.03097392	0.047708042	-0.45171278	-1.712103831	0.808678271	3.544538489	-0.717606978	0.475919441	0.994270824	-4.634434939	-0.190713252
RNA45SN4 & RNA45SN2 & RNA28SN4 & RNA28SN2	0.035942645	-0.535353332	0.607238622	3.610173111	0.125973285	0.900194699	0.970508723	-6.044688202	0.030366874	0.238193507	-0.368450896	0.844837911	3.610173111	0.786186009	0.435002586	0.994270824	-4.629731747	0.201242623
RNA45SN4 & RNA45SN2 & RNA45SN3 & RNA18SN2-4	0.256062757	-0.255273145	0.767398659	2.266581833	1.002697003	0.320228964	0.761570165	-5.43490374	0.282957315	0.151275203	-0.396548809	0.699099215	2.266581833	0.55291232	0.58247739	0.994270824	-4.637360968	0.167163807
RNA45SN5 & RNA45SN1 & RNA45SN2 & RNA45SN3	0.416727449	-0.010078276	0.843533175	2.260017774	1.955021139	0.055471881	0.453972088	-4.173283004	0.543924594	0.107551452	-0.355393753	0.570496657	2.260017774	0.465174902	0.64357188	0.994270824	-4.642593922	0.140379233
RNA45SN5 & RNA45SN1 & RNA45SN2 & RNA45SN3 & RNA28SN5 & RNA28SN1 & RNA28SN2 & RNA28SN3	-0.080683787	-0.51842117	0.357053596	6.388491689	-0.369064458	0.713441974	0.934189315	-6.06421269	-0.081961397	-0.196006132	-0.665940572	0.273928309	6.388491689	-0.835145161	0.407109827	0.994270824	-4.628440103	-0.199109845
RNA45SN5 & RNA45SN1 & RNA45SN2 & RNA45SN3 & RNA28SN5 & RNA28SN1 & RNA28SN2 & RNA28SN3 & lncRNA:lnc-PIK3AP1-6:4	0.321500496	-0.236352812	0.879353804	2.192142987	1.153961237	0.253313579	0.701182302	-5.266186719	0.332820394	-0.02138893	-0.633678665	0.590900805	2.192142987	-0.069945803	0.944480697	0.994270824	-4.649539148	-0.022142025
RNA45SN5 & RNA45SN1 & RNA45SN3 & RNA28SN5 & RNA28SN1 & RNA28SN3	-0.548411229	-1.271617671	0.174795213	2.98440583	-1.518356101	0.13443135	0.564611671	-4.925976852	-0.384384215	0.13357318	-0.619218054	0.886364413	2.98440583	0.355282894	0.723684103	0.994270824	-4.663077136	0.09362212
RNA45SN5 & RNA45SN1 & RNA45SN4 & RNA28SN5 & RNA28SN1 & RNA28SN4	0.334023348	-0.098820738	0.766867433	7.18465763	1.545165217	0.127819936	0.560092869	-5.00386464	0.340201825	0.303498615	-0.16065849	0.76765572	7.18465763	1.309246125	0.195684648	0.994270824	-4.543495357	0.309112472
RNA45SN5 & RNA45SN1 & RNA45SN4 & RNA45SN2 & RNA28SN5 & RNA28SN1 & RNA28SN4 & RNA28SN2	0.240786984	-0.204493092	0.68606706	8.069089671	1.082752837	0.283460251	0.733700603	-5.585981841	0.235579218	0.458249192	-0.018083204	0.934581588	8.069089671	1.926287803	0.059041383	0.994270824	-4.378083435	0.448338131
RNA45SN5 & RNA45SN1 & RNA45SN4 & RNA45SN2 & RNA45SN3	-0.093344135	-0.465589129	0.278900858	10.95528544	-0.502097152	0.617526069	0.906938008	-6.096569463	-0.101570107	0.056657317	-0.341362999	0.454677633	10.95528544	0.28502329	0.776655494	0.994270824	-4.697506855	0.061650255
RNA45SN5 & RNA45SN1 & RNA45SN4 & RNA45SN2 & RNA45SN3 & RNA18SN2-4 & RNA18SN1,_RNA18SN5	-0.026022966	-0.382140186	0.330094254	12.09798714	-0.146316537	0.884185823	0.970508723	-6.246104509	-0.028481383	0.266176936	-0.113428061	0.645781933	12.09798714	1.404003168	0.165722838	0.994270824	-4.508013324	0.291322947
RNA45SN5 & RNA45SN1 & RNA45SN4 & RNA45SN2 & RNA45SN3 & RNA28SN5 & RNA28SN1 & RNA28SN4 & RNA28SN2 & RNA28SN3	-0.066837919	-0.419473195	0.285797356	15.73729832	-0.379513084	0.705711867	0.932408782	-6.310894042	-0.064898029	-0.105802442	-0.48419915	0.272594266	15.73729832	-0.559858052	0.577761666	0.994270824	-4.702301991	-0.102731653
RNA45SN5 & RNA45SN1 & RNA45SN4 & RNA45SN2 & RNA45SN3 & RNA28SN5 & RNA28SN1 & RNA28SN4 & RNA28SN2 & RNA28SN3 & lncRNA:LOC642361	0.017619933	-0.74757328	0.782813146	1.117848622	0.046106561	0.96338587	0.988638147	-5.631872602	0.017582708	0.16369877	-0.63269614	0.960093681	1.117848622	0.411572669	0.682190397	0.994270824	-4.624702591	0.163352935
RNA45SN5 & RNA45SN1 & RNA45SN4 & RNA45SN2 & RNA45SN3 & RNA28SN5 & RNA28SN1 & RNA28SN4 & RNA28SN2 & RNA28SN3 & lncRNA:LOC101928009	-0.54236838	-1.362043476	0.277306717	1.434115262	-1.324897277	0.190472421	0.636624036	-4.880289866	-0.494159203	-0.425042292	-1.288716377	0.438631793	1.434115262	-0.985398377	0.328577263	0.994270824	-4.597370067	-0.38726181
RNA45SN5 & RNA45SN1 & RNA45SN4 & RNA45SN2 & RNA45SN3 & RNA28SN5 & RNA28SN1 & RNA28SN4 & RNA28SN2 & RNA28SN3 & lncRNA:LOC105369147	0.435790235	-0.642373916	1.513954386	1.565543507	0.809323578	0.421682021	0.83112593	-5.406946431	0.285410885	0.587202577	-0.533108004	1.707513157	1.565543507	1.049491925	0.298364668	0.994270824	-4.592801121	0.384574948
RNA45SN5 & RNA45SN1 & RNA45SN4 & RNA45SN2 & RNA45SN3 & RNA28SN5 & RNA28SN1 & RNA28SN4 & RNA28SN2 & RNA28SN3 & lncRNA:C2CD4D_and_THEM5_antisense_RNA_1_C2CD4D-AS1	-0.317687648	-1.185016943	0.549641646	1.508821294	-0.733408436	0.466303901	0.845395296	-5.499588672	-0.246613276	-0.059871013	-0.946744375	0.827002348	1.508821294	-0.135171329	0.892950837	0.994270824	-4.641014106	-0.046476427
RNA45SN5 & RNA45SN1 & RNA45SN4 & RNA45SN2 & RNA45SN3 & RNA5-8SN_1_to_3,_RNA5-8SN5	-0.079615726	-0.488842798	0.329611346	10.26904853	-0.389550789	0.698314998	0.930896229	-6.126391145	-0.080393058	0.065573818	-0.372097769	0.503245404	10.26904853	0.299993401	0.765269424	0.994270824	-4.692967471	0.066214051
RNA45SN5 & RNA45SN1 & RNA45SN4 & RNA45SN2 & RNA45SN3 & RNA5-8SN_1_to_3,_RNA5-8SN5 & RNA5-8SN4	-0.084899887	-0.34820701	0.178407235	10.44391836	-0.645615713	0.52110915	0.85821926	-6.003043096	-0.132477997	-0.024861571	-0.306885578	0.257162436	10.44391836	-0.176511122	0.860515725	0.994270824	-4.699503247	-0.038794058
RNA45SN5 & RNA45SN1 & RNA45SN4 & RNA45SN2 & RNA45SN3 & RNA5-8SN_1_to_3,_RNA5-8SN5 & RNA5-8SN4 & lncRNA:LOC100507373	-0.133228626	-0.65423417	0.387776918	1.935572398	-0.512017483	0.610609531	0.906938008	-5.733908715	-0.152269333	-0.007366339	-0.552991019	0.538258341	1.935572398	-0.027032567	0.978527827	0.994270824	-4.651470009	-0.008419118
RNA45SN5 & RNA45SN1 & RNA45SN4 & RNA45SN3 & RNA28SN5 & RNA28SN1 & RNA28SN4 & RNA28SN3	0.314630144	-0.189654052	0.818914341	4.46966548	1.249264956	0.216654916	0.669824783	-5.356860164	0.286027435	0.34359425	-0.196296216	0.883484715	4.46966548	1.27429452	0.20771058	0.994270824	-4.553148518	0.312358443
RNA45SN5 & RNA45SN3 & RNA28SN5 & RNA28SN3	0.709580798	-0.016032765	1.435194361	1.843837786	1.95806024	0.055105359	0.453972088	-4.088551569	0.617387888	0.580760055	-0.189862701	1.35138281	1.843837786	1.508983513	0.136805754	0.994270824	-4.539790507	0.505304293
rRNA:5S_ribsomal isoforms	0.133724836	-0.301561515	0.569011187	9.310543923	0.615129579	0.54090812	0.861274302	-5.994783362	0.129871231	0.021088424	-0.446403571	0.48858042	9.310543923	0.090323246	0.92834581	0.994270824	-4.69591959	0.02048071
rRNA:5S_ribsomal isoforms & lncRNA:LINC00537	0.266306543	-0.372219855	0.90483294	1.93696452	0.835088621	0.407141394	0.815230023	-5.547359242	0.244027514	-0.210613313	-0.938033283	0.516806657	1.93696452	-0.579735889	0.564368706	0.994270824	-4.628726521	-0.192993543
rRNA:5S_ribsomal isoforms_repeat17	-0.258834232	-0.627588934	0.10992047	12.40631823	-1.405444607	0.165296049	0.599465195	-5.314535752	-0.270637133	-0.068612077	-0.462674671	0.325450517	12.40631823	-0.348630148	0.728646636	0.994270824	-4.702738611	-0.071740804
RNA5S & LZTS1-AS1	1.069402887	0.642743617	1.496062158	5.328628516	5.018682858	5.38E-06	0.00599184	3.89631954	1.13403308	0.604891056	0.146493835	1.063288277	5.328628516	2.642194431	0.010605317	0.994270824	-4.160314178	0.641448116
rRNA:5S_ribsomal isoforms_repeat18	0.14798465	-0.502441393	0.798410694	1.988466967	0.455562884	0.650428591	0.914892273	-5.784479771	0.131776799	-0.036373841	-0.744960034	0.672212353	1.988466967	-0.102784129	0.918493708	0.994270824	-4.64970763	-0.032390037
MT-RNR1	-0.092776785	-0.490618122	0.305064552	4.020759193	-0.466937764	0.642317696	0.914892273	-5.975921286	-0.109208321	-0.128293824	-0.555152999	0.29856535	4.020759193	-0.601797968	0.549685957	0.994270824	-4.651071523	-0.151015722
MT-RNR2	0.206016718	-0.164246134	0.57627957	6.425286306	1.11409419	0.269897065	0.712689171	-5.534153195	0.247596051	0.092858584	-0.30450163	0.490218799	6.425286306	0.467915318	0.641622668	0.994270824	-4.668992599	0.111599772
snoRNA:SNORD1B	-0.088392172	-0.729335769	0.552551425	6.518881974	-0.276136349	0.783438337	0.945653746	-6.09002307	-0.06153225	0.329781872	-0.355037377	1.01460112	6.518881974	0.964229482	0.338988725	0.994270824	-4.609003799	0.229570336
snoRNA:SNORD1A	-0.262798079	-0.8490429	0.323446742	2.616805128	-0.897579145	0.373171491	0.801277345	-5.576405567	-0.239583487	-0.216319939	-0.842735695	0.410095816	2.616805128	-0.691454276	0.492076351	0.994270824	-4.631591007	-0.197211051
snoRNA:SNORA26	0.153687565	-0.522184953	0.829560083	1.469682982	0.455306163	0.650612143	0.914892273	-5.537525034	0.174295975	0.706102828	0.048372167	1.363833489	1.469682982	2.149559393	0.035831735	0.994270824	-4.467198708	0.800786197
snoRNA:SNORD104	-0.318344105	-0.719498037	0.082809827	10.65093502	-1.58896871	0.117578665	0.538539316	-5.004023483	-0.324580639	0.009254796	-0.41849053	0.437000121	10.65093502	0.043322264	0.965595482	0.994270824	-4.704133836	0.009436102
snoRNA:SNORA24	-0.567029523	-1.734101594	0.600042548	1.396914797	-0.972831404	0.334732121	0.781846253	-5.131544164	-0.4152149	-0.415876571	-1.596310942	0.7645578	1.396914797	-0.705427189	0.483406641	0.994270824	-4.610574823	-0.304531143
snoRNA:SNORD3@	-0.075527964	-0.555017506	0.403961577	6.272440203	-0.315397486	0.753607406	0.942443007	-6.077172474	-0.07039996	0.048090698	-0.46552931	0.561710706	6.272440203	0.187477319	0.851949677	0.994270824	-4.684336246	0.044825559
snoRNA:SNORD3@_repeat19	-0.109715314	-0.540261028	0.320830399	4.992428326	-0.510243602	0.611843705	0.906938008	-5.9845109	-0.115711802	-0.084634423	-0.546100234	0.376831388	4.992428326	-0.367229104	0.714802958	0.994270824	-4.673394219	-0.089260115
snoRNA:SNORD3@L31	-0.039413498	-0.75104629	0.672219294	4.000838294	-0.110896698	0.912086365	0.970508723	-6.051322373	-0.026593884	0.211011436	-0.544053777	0.96607665	4.000838294	0.559565741	0.577959755	0.994270824	-4.653348593	0.142377965
snoRNA:SNORD3@_repeat20	-0.46310273	-1.070965436	0.144759976	2.584287552	-1.525462121	0.132653036	0.564611671	-4.848642548	-0.420444606	0.015099788	-0.612656621	0.642856197	2.584287552	0.04816253	0.961754441	0.994270824	-4.661769812	0.01370889
snoRNA:SNORD22	-0.335226247	-0.865973277	0.195520784	3.527030062	-1.264678186	0.211113923	0.662049061	-5.275944136	-0.311295797	0.079218143	-0.479171536	0.637607821	3.527030062	0.284064433	0.777386499	0.994270824	-4.668725684	0.073563079
snoRNA:SNORD31	-0.308313945	-0.829367073	0.212739183	8.020253583	-1.184788274	0.240999269	0.690295892	-5.474640801	-0.258204684	-0.018490072	-0.575798125	0.538817982	8.020253583	-0.066431317	0.947266028	0.994270824	-4.691325569	-0.015484941
snoRNA:SNORD30	-0.420971168	-1.040803194	0.198860859	6.111130683	-1.359902982	0.179195404	0.619392809	-5.242198221	-0.30399174	-0.152072118	-0.815397778	0.511253542	6.111130683	-0.459041958	0.647943252	0.994270824	-4.669276844	-0.109814333
snoRNA:SNORD29	-0.302050507	-0.972335557	0.368234542	5.719274518	-0.902297228	0.370681924	0.799620186	-5.727041254	-0.202828309	0.114511402	-0.602371663	0.831394467	5.719274518	0.319837952	0.750256197	0.994270824	-4.677751572	0.076894934
snoRNA:SNORD27	-0.319811705	-0.805424308	0.165800898	7.348327487	-1.318663519	0.192535708	0.637774534	-5.308111651	-0.290077405	0.06086825	-0.45860549	0.580341991	7.348327487	0.234615557	0.815344725	0.994270824	-4.685228518	0.055209062
snoRNA:SNORD26	-0.343881622	-0.823168276	0.135405032	7.386039009	-1.436624329	0.156270618	0.592278433	-5.156074495	-0.3158548	0.017492161	-0.495263876	0.530248199	7.386039009	0.068306539	0.945779776	0.994270824	-4.689733969	0.016066526
snoRNA:SNORD25 & lncRNA:small_nucleolar_RNA_host_gene_1_SNHG1	-0.236814458	-0.682693328	0.209064413	5.472112126	-1.063459381	0.29204154	0.737057221	-5.574089765	-0.239620494	0.00529765	-0.472312302	0.482907601	5.472112126	0.022209534	0.982358088	0.994872203	-4.685733751	0.005360422
snoRNA:SNORD81	-0.336295841	-0.859558771	0.186967089	8.920134931	-1.286859444	0.203325466	0.658034928	-5.369519389	-0.276002929	0.083444678	-0.474675264	0.641564619	8.920134931	0.299364768	0.765746528	0.994270824	-4.686817957	0.068484271
snoRNA:SNORD81L4	-0.088874928	-0.560035754	0.382285898	6.693961749	-0.37769364	0.707055716	0.932408782	-6.060359004	-0.083942919	0.4456937	-0.057510474	0.948897874	6.693961749	1.773461834	0.081474262	0.994270824	-4.428845262	0.420960456
snoRNA:SNORD81L3	-0.02049284	-0.885378539	0.844392859	1.198755703	-0.047443096	0.962325299	0.988638147	-5.687583624	-0.016982635	0.046656183	-0.868692034	0.962004399	1.198755703	0.102059268	0.919066477	0.994270824	-4.633521579	0.038664476
snoRNA:SNORD47	0.021843805	-0.539108194	0.582795804	6.042309227	0.077970834	0.938123296	0.981326342	-6.119867496	0.017450513	0.234557077	-0.36577623	0.834890383	6.042309227	0.78232226	0.437251044	0.994270824	-4.635264653	0.187382249
snoRNA:SNORD80	-0.331162331	-0.796729589	0.134404926	5.762448376	-1.424256098	0.159803796	0.592278433	-5.154195588	-0.319904718	-0.178585518	-0.677496324	0.320325288	5.762448376	-0.716725595	0.476459049	0.994270824	-4.643050947	-0.172514638
snoRNA:SNORD79	-0.429223081	-1.034247154	0.175800992	3.251369698	-1.420495946	0.160890145	0.592949442	-5.068595476	-0.355156143	0.259613849	-0.369180579	0.888408276	3.251369698	0.826701561	0.41184065	0.994270824	-4.623921051	0.214814761
snoRNA:SNORD78	0.156517924	-0.340385164	0.653421012	4.28101037	0.630698747	0.530748811	0.85821926	-5.899255173	0.145992654	0.011038907	-0.523024275	0.545102089	4.28101037	0.041386913	0.967131534	0.994270824	-4.680734736	0.01029658
snoRNA:SNORD44	-0.322983325	-0.770998403	0.125031753	7.238339034	-1.443500891	0.154332694	0.592278433	-5.145467525	-0.317860856	0.021147855	-0.458321596	0.500617306	7.238339034	0.088315101	0.929934631	0.994270824	-4.689130544	0.020812453
snoRNA:SNORD76	-0.122567399	-0.679501747	0.434366949	3.686011688	-0.440656877	0.66112191	0.919192952	-5.959515083	-0.10617234	0.222971715	-0.365695543	0.811638973	3.686011688	0.75841948	0.451312792	0.994270824	-4.633337188	0.193146211
snoRNA:SNORD75	-0.111886403	-0.648977087	0.425204281	1.877912913	-0.417118334	0.678152822	0.928330938	-5.769221378	-0.12484029	-0.204550728	-0.789733257	0.380631801	1.877912913	-0.69990527	0.486822596	0.994270824	-4.622527712	-0.228233025
snoRNA:SNORD74	-0.252409022	-0.651639218	0.146821175	9.937238975	-1.265934038	0.210667126	0.662049061	-5.42114115	-0.263602919	-0.128471955	-0.555747067	0.298803157	9.937238975	-0.602046898	0.549521398	0.994270824	-4.665244929	-0.134169461
snoRNA:SNORD45B	-0.257023229	-1.639874609	1.12582815	5.233512821	-0.372157225	0.71115069	0.934189315	-6.05013322	-0.083788385	-0.198450502	-1.681109573	1.284208569	5.233512821	-0.268003515	0.789660469	0.994270824	-4.6797002	-0.064693947
snoRNA:SNORD58C	-0.214515363	-0.723699447	0.294668722	5.436411133	-0.843554537	0.402431391	0.814374796	-5.773511221	-0.190148215	0.124114697	-0.421006329	0.669235724	5.436411133	0.455889788	0.65019489	0.994270824	-4.668319943	0.110016308
snoRNA:SNORD58B	-0.102418037	-0.711939843	0.50710377	4.383811704	-0.336447097	0.737764624	0.935968423	-6.042011691	-0.077395846	-0.131437316	-0.785123899	0.522249268	4.383811704	-0.402604567	0.688739472	0.994270824	-4.669058598	-0.099325301
snoRNA:SNORD32B	0.382924199	-0.177718012	0.94356641	2.543620714	1.367592171	0.176787991	0.616818287	-5.06819627	0.371578027	-0.143709663	-0.764606778	0.477187451	2.543620714	-0.463442562	0.644805365	0.994270824	-4.642950202	-0.139451498
snoRNA:SNORD60	-0.29631415	-0.679129271	0.086500971	6.465496213	-1.54986151	0.126688945	0.558555693	-4.988410228	-0.344758013	0.119765104	-0.28934688	0.528877088	6.465496213	0.586162027	0.560072042	0.994270824	-4.658758118	0.139345284
snoRNA:SNORD93	-0.233282107	-0.729626977	0.263062763	6.466989952	-0.941082024	0.35061932	0.794713477	-5.703007504	-0.209223238	-0.203247653	-0.735469602	0.328974297	6.466989952	-0.764649385	0.447622707	0.994270824	-4.637962228	-0.1822863
snoRNA:SNORA16AL1yRNA:Y5	0.237663836	-0.185013327	0.660341	9.654529211	1.125858743	0.264925716	0.707346532	-5.571068202	0.236866027	0.160096901	-0.293519181	0.613712982	9.654529211	0.706682062	0.48263222	0.994270824	-4.650808348	0.159559474
snoRNA:SNORA9	0.045899223	-0.45406146	0.545859907	2.738659449	0.18382267	0.854802503	0.966865026	-5.938880695	0.049148551	0.484741376	-0.038933097	1.008415849	2.738659449	1.853438897	0.068977911	0.994270824	-4.451095022	0.519057499
snoRNA:SNORD89	-0.24701848	-0.937551922	0.443514962	4.244272894	-0.716265965	0.476740584	0.845922841	-5.845975999	-0.165450521	0.380982925	-0.351641346	1.113607196	4.244272894	1.041247078	0.302140883	0.994270824	-4.59564395	0.255178573
snoRNA:SNORD87	-0.229014039	-0.745426125	0.287398046	2.964759612	-0.88796387	0.37827794	0.801277345	-5.619096198	-0.227957528	0.032144569	-0.514695016	0.578984155	2.964759612	0.117700214	0.906717419	0.994270824	-4.66695021	0.031996277
snoRNA:SNORD58A	-0.238910823	-0.73957215	0.261750505	4.619835218	-0.955479478	0.343355023	0.787946682	-5.66753479	-0.217726225	-0.060215913	-0.595881825	0.475449999	4.619835218	-0.225085155	0.822715021	0.994270824	-4.679917872	-0.054876474
snoRNA:SNORD58A & lncRNA:TSBP1_and_BTNL2_antisense_RNA_1_TSBP1-AS1	-0.343660122	-0.933603818	0.246283574	1.825419977	-1.166401747	0.248290931	0.694341222	-5.142543529	-0.385867465	0.169249183	-0.410483839	0.748982204	1.825419977	0.5845587	0.561142538	0.994270824	-4.630036486	0.190035878
snoRNA:SNORD98	-0.06599983	-0.804763593	0.672763933	2.191757911	-0.178882073	0.858662234	0.970244738	-5.866277693	-0.051772253	0.328820379	-0.434549643	1.092190402	2.191757911	0.862488297	0.392019642	0.994270824	-4.613139627	0.257936599
snoRNA:SNORA19	0.110787668	-0.359347355	0.580922692	2.5853332	0.471843962	0.63883271	0.9139319	-5.843726535	0.126930683	0.022828119	-0.482253169	0.527909408	2.5853332	0.090497887	0.92820765	0.994270824	-4.659530843	0.026154434
snoRNA:SNORD110	-0.232905562	-0.718526118	0.252714995	4.913489689	-0.960312061	0.340938999	0.784018814	-5.667745149	-0.217717911	0.107466554	-0.412357563	0.62729067	4.913489689	0.413948662	0.68045938	0.994270824	-4.670585607	0.100458716
snoRNA:SNORA51	-0.028678933	-0.443537172	0.386179307	1.922187427	-0.138418089	0.890396026	0.970508723	-5.86801595	-0.040248053	-0.092278398	-0.539689178	0.355132381	1.922187427	-0.412974456	0.681168925	0.994270824	-4.641667368	-0.12950363
snoRNA:SNORD57	-0.380169576	-0.79310628	0.032767127	6.51205089	-1.84341645	0.070449581	0.472584493	-4.530499701	-0.409609158	-0.085622262	-0.52740584	0.356161316	6.51205089	-0.388067002	0.699406583	0.994270824	-4.675324662	-0.092252681
snoRNA:SNORD17	0.256993286	-0.326734291	0.840720862	5.341209514	0.881538232	0.381714949	0.801277345	-5.739049852	0.199393607	0.424609513	-0.200633384	1.04985241	5.341209514	1.359785918	0.179232248	0.994270824	-4.534611712	0.329442156
snoRNA:SNORD12C	-0.234512437	-0.820740131	0.351715257	4.033197663	-0.800993763	0.426449076	0.83112593	-5.766266282	-0.188735489	0.45145091	-0.165222521	1.06812434	4.033197663	1.465834306	0.148167896	0.994270824	-4.513892481	0.36332746
snoRNA:SNORD12	-1.702413423	-2.606556935	-0.79826991	3.016742939	-3.770138029	0.000388466	0.079519487	0.030948323	-1.007539952	-0.379420001	-1.26595435	0.507114348	3.016742939	-0.856947548	0.395049029	0.994270824	-4.61976427	-0.224552277
snoRNA:SNORD94	-0.487274521	-1.062458819	0.087909776	1.700972844	-1.696275029	0.095268873	0.497813407	-4.469949296	-0.564108358	-0.111187354	-0.693447334	0.471072625	1.700972844	-0.382356116	0.703613876	0.994270824	-4.636885628	-0.128719465
snoRNA:SNORD70	-0.137998063	-0.580350828	0.304354702	3.812231934	-0.62464581	0.534686681	0.85821926	-5.870645645	-0.149702397	0.173421155	-0.294871002	0.641713312	3.812231934	0.741506184	0.461419451	0.994270824	-4.635560049	0.188129905
snoRNA:SNORD70L1	-0.262411086	-0.692017214	0.167195041	4.076275124	-1.223041794	0.226327613	0.681024099	-5.369256631	-0.285862544	0.057182648	-0.398921352	0.513286648	4.076275124	0.251032509	0.802688344	0.994270824	-4.676210088	0.062293013
snoRNA:SNORD51	0.146094119	-0.492541519	0.784729757	3.530862017	0.458046079	0.648654266	0.914892273	-5.936083597	0.11226209	0.264412579	-0.415531373	0.94435653	3.530862017	0.778643357	0.439398302	0.994270824	-4.629255385	0.203180723
snoRNA:SNORD20	0.09905531	-0.522037459	0.72014808	2.609723789	0.319338202	0.750633116	0.942443007	-5.9120436	0.084874499	0.214908979	-0.445289574	0.875107532	2.609723789	0.651792831	0.517144619	0.994270824	-4.635664088	0.184142494
snoRNA:SNORD82	0.037731223	-0.504158537	0.579620984	4.905212954	0.139418218	0.889609278	0.970508723	-6.100447484	0.031630438	0.228271656	-0.352091256	0.808634568	4.905212954	0.787556871	0.434206479	0.994270824	-4.633437049	0.191362267
snoRNA:SNORD18A	-0.684650663	-1.457564326	0.088263	3.182068075	-1.773648822	0.081442978	0.475201033	-4.551151694	-0.444375592	-0.3882844	-1.207525011	0.430956211	3.182068075	-0.949004029	0.346609945	0.994270824	-4.607447643	-0.252017736
snoRNA:SNORD117	-0.023373695	-0.636481809	0.589734419	1.494021475	-0.076334329	0.939419415	0.981759445	-5.713511745	-0.026492	-0.008141816	-0.662031231	0.6457476	1.494021475	-0.024931393	0.980196439	0.994270824	-4.635666237	-0.009228022
snoRNA:SNORD84	-0.036357285	-0.674030837	0.601316268	6.141372556	-0.114162277	0.909508827	0.970508723	-6.118707707	-0.025491221	0.213304542	-0.468918533	0.895527617	6.141372556	0.626041733	0.533777192	0.994270824	-4.6540696	0.149554438
snoRNA:SNORD48	-0.277522405	-0.741662876	0.186618065	6.979380955	-1.197231677	0.236153118	0.688058691	-5.448890698	-0.264365908	-0.149364648	-0.646746504	0.348017209	6.979380955	-0.601294825	0.550018644	0.994270824	-4.657770289	-0.142283722
snoRNA:SNORD52	0.288133567	-0.262474567	0.8387417	2.287644277	1.04780585	0.299134263	0.744824238	-5.376645747	0.301123638	0.490175024	-0.087199081	1.067549129	2.287644277	1.699900347	0.094580482	0.994270824	-4.496433714	0.512273832
snoRNA:SNORD50A	-0.366335466	-0.905465544	0.172794611	4.802432849	-1.360551517	0.178991392	0.619392809	-5.228021081	-0.308856525	-0.138110521	-0.715168667	0.438947625	4.802432849	-0.479222028	0.633607296	0.994270824	-4.665583049	-0.116440638
snoRNA:SNORD50B	-0.020605745	-0.68885993	0.64764844	1.81314283	-0.061741363	0.950983976	0.98772592	-5.811871475	-0.019235853	0.126308665	-0.571360509	0.823977839	1.81314283	0.362504329	0.718310832	0.994270824	-4.640471919	0.117911532
snoRNA:SNORD101	-0.391754348	-0.85093813	0.067429435	5.517038246	-1.708271399	0.093006575	0.492934849	-4.739302245	-0.384846279	-0.057234487	-0.548958908	0.434489935	5.517038246	-0.23305885	0.816547472	0.994270824	-4.68126779	-0.056225232
snoRNA:SNORD100	-0.338921898	-0.821413336	0.143569539	6.368807797	-1.406499578	0.164984226	0.599465195	-5.185983672	-0.312895327	-0.149180584	-0.6658131	0.367451932	6.368807797	-0.578176124	0.565414053	0.994270824	-4.65930743	-0.137724673
snoRNA:SNORA20	-0.236291231	-1.017997951	0.545415489	2.635820763	-0.605247976	0.547407496	0.86543259	-5.777747521	-0.16248255	-0.08165081	-0.912045495	0.748743876	2.635820763	-0.196881777	0.844617763	0.994270824	-4.659224956	-0.056146103
snoRNA:SNORD63	-0.162130434	-0.65366723	0.329406363	6.568454792	-0.660447188	0.511617252	0.85821926	-5.920155348	-0.146559193	0.100380833	-0.425653999	0.626415665	6.568454792	0.382090181	0.703810023	0.994270824	-4.675871862	0.090740113
snoRNA:SNORA74A	-0.312109362	-0.785224486	0.161005762	2.196248211	-1.320898815	0.191793926	0.637213849	-5.063319041	-0.387768307	-0.214472585	-0.713730574	0.284785403	2.196248211	-0.860154273	0.393293995	0.994270824	-4.612043275	-0.266463239
snoRNA:SNORD95	-0.33430665	-0.835188738	0.166575438	8.103992169	-1.336408103	0.186706481	0.628579992	-5.29607752	-0.290604911	0.021378381	-0.51401486	0.556771622	8.103992169	0.079952403	0.936554111	0.994270824	-4.691646958	0.018583724
snoRNA:SNORD37	-0.085814459	-0.673866387	0.502237469	1.802833267	-0.292196073	0.77119365	0.943991237	-5.769455914	-0.091496928	0.061783445	-0.556189429	0.679756319	1.802833267	0.200185352	0.842045468	0.994270824	-4.643951003	0.065874627
snoRNA:SNORD105	-0.136092767	-0.68294089	0.410755356	3.044592008	-0.49830805	0.620177124	0.906938008	-5.877587689	-0.127521357	0.164430988	-0.413542863	0.742404839	3.044592008	0.569646013	0.571147717	0.994270824	-4.646151013	0.154074777
snoRNA:SNORD41	-0.474224284	-0.989387828	0.04093926	2.702870415	-1.84318214	0.0704843	0.472584493	-4.39779116	-0.487291231	-0.142133838	-0.684161505	0.399893829	2.702870415	-0.525055988	0.601573034	0.994270824	-4.646678442	-0.146050245
snoRNA:SNORA68	-0.177260982	-0.710683375	0.35616141	1.858345166	-0.665382685	0.508479275	0.85821926	-5.616764383	-0.205467183	-0.097630226	-0.66644434	0.471183889	1.858345166	-0.343671497	0.732353102	0.994270824	-4.6400694	-0.113165386
snoRNA:SNORD33	-0.452087789	-0.973468641	0.069293063	2.840038123	-1.736190139	0.087912638	0.479178885	-4.574006034	-0.456419757	-0.003030002	-0.549262683	0.543202679	2.840038123	-0.011106951	0.991176756	0.996621928	-4.666148366	-0.003059036
snoRNA:SNORD34	-0.268285807	-0.763976222	0.227404608	2.618922422	-1.083719187	0.283035097	0.733700603	-5.410486562	-0.287194751	-0.243757333	-0.774103967	0.286589301	2.618922422	-0.920295841	0.361282193	0.994270824	-4.608896242	-0.260937495
snoRNA:SNORD88A	-0.174509324	-0.663239408	0.31422076	2.747845419	-0.714955725	0.477543652	0.845922841	-5.726852706	-0.188284475	-0.233402901	-0.759131191	0.29232539	2.747845419	-0.888944172	0.377755311	0.994270824	-4.61246787	-0.251826903
snoRNA:SNORD88C	0.052349579	-0.283283181	0.387982339	3.189020154	0.312304639	0.755944392	0.942443007	-5.955833864	0.079373442	0.061952571	-0.297053573	0.420958716	3.189020154	0.345531019	0.7309624	0.994270824	-4.659688978	0.093933684
snoRNA:SNORD90	0.187277443	-0.399956068	0.774510955	2.399237902	0.6385637	0.525654756	0.85821926	-5.741882761	0.174541854	0.285813636	-0.337594827	0.909222098	2.399237902	0.917993988	0.362475704	0.994270824	-4.608423521	0.266377205
snoRNA:SNORA65	-0.197415477	-0.735844793	0.341013839	1.886385851	-0.734145406	0.465858156	0.845395296	-5.568571163	-0.227708072	-0.1333508	-0.702297425	0.435595824	1.886385851	-0.469303387	0.640636324	0.994270824	-4.635445402	-0.153812933
snoRNA:SNORD62B	-0.323293331	-0.862045713	0.215459051	4.926431917	-1.201536945	0.234492989	0.686817623	-5.421375823	-0.272171493	0.031357162	-0.545380161	0.608094486	4.926431917	0.108865002	0.913690474	0.994270824	-4.684009609	0.026398706
snoRNA:SNORD24	0.178242805	-0.371831667	0.728317277	3.17868365	0.648813839	0.51905456	0.85821926	-5.80857032	0.163701773	0.181202927	-0.40717055	0.769576404	3.17868365	0.616654219	0.539908861	0.994270824	-4.642520579	0.166420408
snoRNA:SNORA64	-0.216914233	-0.681372092	0.247543626	2.424285611	-0.935128558	0.353652191	0.794713477	-5.512397092	-0.258837559	-0.137463827	-0.630937522	0.356009868	2.424285611	-0.557768533	0.57917838	0.994270824	-4.639354679	-0.164031658
snoRNA:SNORA46	0.162881781	-0.340589274	0.666352837	2.896853533	0.647780079	0.519718214	0.85821926	-5.781903252	0.16839247	0.180346195	-0.35734164	0.71803403	2.896853533	0.671593308	0.504545343	0.994270824	-4.635355133	0.186447747
snoRNA:SNORA50	-0.064144114	-0.511864478	0.383576251	2.166709351	-0.28686631	0.775250999	0.945075971	-5.881137717	-0.079628257	-0.124794598	-0.60721288	0.357623685	2.166709351	-0.517966429	0.606478868	0.994270824	-4.640410411	-0.154919535
snoRNA:SNORD111B	-0.107415296	-0.721005582	0.50617499	2.529108782	-0.350523582	0.727233054	0.935224041	-5.866592825	-0.096813568	0.289036857	-0.350764795	0.928838509	2.529108782	0.904560158	0.369491619	0.994270824	-4.610143946	0.260509355
snoRNA:SNORD111	-0.193172464	-0.790159238	0.403814311	2.416628635	-0.647903156	0.519639178	0.85821926	-5.740894786	-0.176184379	0.015444223	-0.613910549	0.644798995	2.416628635	0.049136038	0.960982011	0.994270824	-4.660879988	0.014086019
snoRNA:SNORD68	-0.394675547	-0.889231226	0.099880132	5.349808671	-1.597918453	0.115569759	0.538539316	-4.906861745	-0.36030926	-0.044408637	-0.574025486	0.485208212	5.349808671	-0.167894023	0.86725871	0.994270824	-4.683320984	-0.040541765
snoRNA:SNORD102	-0.627128394	-1.159255777	-0.095001012	3.497781387	-2.359774173	0.021720071	0.369340953	-3.492620863	-0.577220635	-0.051876936	-0.608400958	0.504647086	3.497781387	-0.186646559	0.852597996	0.994270824	-4.673916454	-0.047748496
snoRNA:SNORA31	0.131448825	-0.510798248	0.773695898	3.725366118	0.40981152	0.683474582	0.929943937	-5.97921222	0.097993732	0.127449285	-0.560396774	0.815295345	3.725366118	0.371001561	0.712006555	0.994270824	-4.665934105	0.095012117
snoRNA:SNORD19B	0.351748994	-0.364240105	1.067738093	1.644872557	0.983684981	0.329411962	0.775629117	-5.265555564	0.347741961	0.694459553	-0.028839929	1.417759034	1.644872557	1.922464765	0.059530758	0.994270824	-4.491186433	0.686548449
snoRNA:SNORD69	-0.236946269	-0.709033557	0.235141018	7.150663141	-1.004979391	0.319138207	0.761570165	-5.651776957	-0.221456192	0.067489764	-0.437866337	0.572845866	7.150663141	0.267405284	0.790118703	0.994270824	-4.683389959	0.063077702
snoRNA:SNORA7B	0.418801987	-0.127078796	0.964682771	1.901688801	1.536174366	0.130007642	0.562390761	-4.723948565	0.49080206	0.773248489	0.213544961	1.332952017	1.901688801	2.766244874	0.007622589	0.994270824	-4.309983417	0.906184694
snoRNA:SNORA7A	0.259734662	-0.309592635	0.829061958	2.237334075	0.913476732	0.36482526	0.798590696	-5.489162461	0.265329084	0.63367695	0.042643155	1.224710745	2.237334075	2.146768339	0.036063623	0.994270824	-4.408893679	0.647325712
snoRNA:SNORD66	-0.0214264	-0.415616	0.3727632	6.974973859	-0.108836266	0.913713165	0.97131113	-6.130262831	-0.024023631	0.079844102	-0.342605668	0.502293873	6.974973859	0.378440276	0.706504134	0.994270824	-4.676699125	0.089522516
snoRNA:SNORA63	0.229056069	-0.027507402	0.485619541	5.460726977	1.787625606	0.07913281	0.475201033	-4.611477568	0.40300659	0.061971283	-0.213312226	0.337254792	5.460726977	0.450754298	0.653870264	0.994270824	-4.668387151	0.10903372
snoRNA:SNORD61	-0.119828832	-0.790503832	0.550846168	3.635983589	-0.357749301	0.721847329	0.935224041	-5.986772225	-0.086610565	0.025500261	-0.688641494	0.739642016	3.635983589	0.071497323	0.943251292	0.994270824	-4.675050087	0.018431224
snoRNA:SNORA56	0.255541981	-0.193730961	0.704814923	2.339350759	1.138889478	0.259495311	0.70410713	-5.326441025	0.31155058	-0.07086129	-0.559259791	0.41753721	2.339350759	-0.290512163	0.77247486	0.994270824	-4.651681993	-0.086392365
snoRNA:SNORD99	-0.43706473	-0.941584942	0.067455481	3.854727718	-1.734589765	0.088198265	0.479178885	-4.654111613	-0.412527678	-0.057624342	-0.590946184	0.4756975	3.854727718	-0.216344667	0.8294886	0.994270824	-4.675555567	-0.05438928
snoRNA:SNORD85	-0.152452165	-0.647867373	0.342963043	4.719506112	-0.616160491	0.540232349	0.861274302	-5.921553523	-0.140561617	0.148418294	-0.381103242	0.67793983	4.719506112	0.561220329	0.576838931	0.994270824	-4.658108277	0.136842369
snoRNA:SNORD55	-0.531748923	-1.12029866	0.056800815	4.359328372	-1.809060266	0.075696402	0.475201033	-4.559973135	-0.416234943	-0.343892062	-0.972215427	0.284431303	4.359328372	-1.095893946	0.277716694	0.994270824	-4.58638568	-0.269186992
snoRNA:SNORD46	-0.201606644	-0.717632734	0.314419446	1.62425816	-0.782280971	0.437275108	0.840565105	-5.445574393	-0.269539283	0.013296351	-0.523027609	0.54962031	1.62425816	0.049640352	0.960581877	0.994270824	-4.638241685	0.017776641
snoRNA:SNORD38A	-0.346783555	-0.868366445	0.174799335	3.176199108	-1.331265706	0.188381859	0.63153316	-5.176408198	-0.335167733	0.036990363	-0.51257617	0.586556895	3.176199108	0.134771449	0.893265574	0.994270824	-4.669985546	0.035751338
snoRNA:SNORD38B	0.046254738	-0.394366995	0.486876471	4.570335175	0.210193798	0.834263157	0.963137303	-6.081381593	0.048045294	0.096182957	-0.375655358	0.568021273	4.570335175	0.408163822	0.684676892	0.994270824	-4.669782277	0.099906272
snoRNA:SNORD45A	0.175236704	-0.332455337	0.682928746	3.653249567	0.691121347	0.492283961	0.852118271	-5.820348695	0.167173284	0.13619043	-0.40808003	0.68046089	3.653249567	0.501027328	0.618274058	0.994270824	-4.655879183	0.129923703
snoRNA:SNORD45C	0.126516431	-0.482384985	0.735417848	1.80627633	0.41603468	0.678941046	0.928330938	-5.720629928	0.131478175	0.10678462	-0.544263789	0.757833028	1.80627633	0.328416532	0.743795697	0.994270824	-4.638376888	0.110972518
snoRNA:SNORD21	-0.15821658	-0.573369564	0.256936403	5.064376062	-0.763085878	0.448547142	0.845395296	-5.831884274	-0.172666157	0.113352273	-0.331295827	0.558000373	5.064376062	0.510438448	0.611708086	0.994270824	-4.663357921	0.12370449
snoRNA:SNORD83B	0.015924015	-0.37548457	0.407332601	3.661844621	0.081461392	0.935359327	0.980709056	-6.04684097	0.019684529	0.159830075	-0.256856953	0.576517103	3.661844621	0.768029867	0.445627774	0.994270824	-4.631479207	0.197574528
snoRNA:SNORD83A	0.014793297	-0.609825855	0.639412449	1.70082842	0.047421934	0.962342091	0.988638147	-5.758811747	0.015676677	0.078249614	-0.588699125	0.745198353	1.70082842	0.234919644	0.815109833	0.994270824	-4.637170479	0.08292228
snoRNA:SNORD43	-0.406409776	-0.892750197	0.079930646	5.623820522	-1.673221226	0.099743363	0.511586927	-4.795495442	-0.37620232	-0.125158439	-0.646007148	0.395690271	5.623820522	-0.481147386	0.632246755	0.994270824	-4.66663161	-0.115855715
snoRNA:SNORD59B	-0.292259813	-0.792199167	0.207679541	4.843699269	-1.170526805	0.246641398	0.691465684	-5.455265959	-0.265395713	-0.239232373	-0.775033828	0.296569082	4.843699269	-0.894016729	0.375058277	0.994270824	-4.618834358	-0.217242479
snoRNA:SNORD59A	-0.309207244	-0.880461217	0.262046728	2.42353183	-1.083802163	0.282998612	0.733700603	-5.385285014	-0.295737464	-0.09599281	-0.697994011	0.506008391	2.42353183	-0.319279427	0.75067745	0.994270824	-4.654292777	-0.091811142
snoRNA:SNORD91A	0.08444909	-0.514671353	0.683569532	2.031279276	0.282234708	0.77878199	0.945239209	-5.823189158	0.083552851	0.242239635	-0.385531816	0.870011087	2.031279276	0.772632955	0.44291972	0.994270824	-4.619634852	0.239668801
snoRNA:SNORA48	0.352360914	-0.0976437	0.802365529	2.229801855	1.567834971	0.122434147	0.547265887	-4.740573373	0.460919353	0.290753459	-0.189174776	0.770681695	2.229801855	1.213048528	0.230095788	0.994270824	-4.57378562	0.380331333
snoRNA:SNORD118	0.569084353	-0.525799342	1.663968048	4.134709577	1.040730405	0.302378606	0.747989676	-5.557184993	0.245073437	-0.125555585	-1.324437158	1.073325988	4.134709577	-0.209695609	0.834650149	0.994270824	-4.672085193	-0.054069908
snoRNA:SNORD49A	-0.543800721	-1.034455091	-0.053146352	3.047463836	-2.219185954	0.030454597	0.369340953	-3.746283677	-0.566155089	-0.2644267	-0.784188374	0.255334974	3.047463836	-1.01866325	0.312651053	0.994270824	-4.597659801	-0.275296659
snoRNA:SNORD65	0.577725891	-0.815041279	1.970493062	1.326317816	0.830563604	0.409672664	0.817142787	-5.359338096	0.304620404	-0.815483966	-2.71872271	1.087754779	1.326317816	-0.857929779	0.39451094	0.994270824	-4.601357852	-0.429984286
snoRNA:SNORD42B	-0.233444985	-0.773146608	0.306256639	3.589565485	-0.866084785	0.390061036	0.806947831	-5.695713513	-0.208356243	-0.017175012	-0.590566463	0.556216439	3.589565485	-0.059975714	0.952383978	0.994270824	-4.676441118	-0.015329184
snoRNA:SNORD4A	0.011378574	-0.582473163	0.605230311	2.214397628	0.038365371	0.969529923	0.988638147	-5.923897565	0.010597119	0.005478089	-0.629605827	0.640562005	2.214397628	0.0172714	0.98628019	0.996621928	-4.657408908	0.005101866
snoRNA:SNORD42A	-0.153084383	-0.812621338	0.506452572	2.020301089	-0.464752078	0.643872852	0.914892273	-5.740850345	-0.140462423	0.021715529	-0.6636031	0.707034158	2.020301089	0.063446469	0.949632127	0.994270824	-4.650413805	0.019925062
snoRNA:SNORD1C	-0.081333414	-0.496917256	0.334250428	2.978809074	-0.391868121	0.696611476	0.930896229	-5.928208759	-0.099690315	0.00952373	-0.433551453	0.452598913	2.978809074	0.043038709	0.965820526	0.994270824	-4.668086136	0.01167323
snoRNA:SNORA54	-0.357054237	-0.773846934	0.05973846	3.124304047	-1.715314175	0.091699177	0.492934849	-4.642357819	-0.430360086	-0.156940779	-0.600022937	0.28614138	3.124304047	-0.709220249	0.481067946	0.994270824	-4.634994591	-0.18916187
snoRNA:SNORA3	0.122848787	-0.174742133	0.420439707	5.105517004	0.826572178	0.411913401	0.820142425	-5.783030498	0.1871414	0.079797586	-0.239237433	0.398832605	5.105517004	0.500819215	0.618419612	0.994270824	-4.663967744	0.121559458
snoRNA:SNORA45	-0.06928485	-0.587086933	0.448517233	2.743352406	-0.267919346	0.789724937	0.945653746	-5.946899006	-0.069657415	-0.215539988	-0.774274445	0.343194469	2.743352406	-0.772417289	0.443046383	0.994270824	-4.625197264	-0.216699009
snoRNA:SNORD14A	-0.064287533	-0.706228884	0.577653819	2.84027089	-0.200521523	0.841783808	0.964398317	-5.957732586	-0.05236961	0.199050761	-0.479871504	0.877973027	2.84027089	0.587047682	0.559481151	0.994270824	-4.642800326	0.162149802
snoRNA:SNORD15A	-0.014584499	-0.442242448	0.41307345	4.522250771	-0.068284879	0.945796943	0.983805605	-6.097802213	-0.015652521	0.272605678	-0.184120907	0.729332263	4.522250771	1.195110857	0.236974044	0.994270824	-4.568421936	0.292568585
snoRNA:SNORD15B	0.136827134	-0.472430761	0.746085028	2.23060157	0.449676975	0.654642383	0.914892273	-5.784753603	0.130392346	0.528126363	-0.103751561	1.160004287	2.23060157	1.673532885	0.099681746	0.994270824	-4.500770913	0.503289321
snoRNA:SNORD6	-0.273645688	-0.905276469	0.357985093	3.591066038	-0.867470888	0.389307813	0.806947831	-5.679654031	-0.212156774	0.073650128	-0.59318438	0.740484637	3.591066038	0.221149024	0.825763743	0.994270824	-4.67152045	0.057100748
snoRNA:SNORD14B	-0.750512859	-2.387755244	0.886729526	1.97890633	-0.917856409	0.362547119	0.798590696	-5.305331453	-0.330971563	0.987600862	-0.397466371	2.372668095	1.97890633	1.427710625	0.158810772	0.994270824	-4.542736413	0.435525916
snoRNA:SNORD14AL2	-0.027890974	-0.518405837	0.46262389	3.950836319	-0.113852112	0.909753601	0.970508723	-6.070126116	-0.026756604	0.140087147	-0.382594927	0.662769222	3.950836319	0.536648935	0.593590791	0.994270824	-4.657113503	0.134389584
snoRNA:SNORD2	-0.235317244	-0.783602588	0.3129681	5.77856132	-0.859363103	0.39372655	0.807736189	-5.763622352	-0.193083733	0.062077614	-0.524764882	0.648920109	5.77856132	0.211808334	0.833009273	0.994270824	-4.682573892	0.050936247
snoRNA:SNORD5	-0.356975524	-1.02530538	0.311354333	1.684848121	-1.06949107	0.289339739	0.733819396	-5.23473461	-0.356010149	-0.010421052	-0.686581048	0.665738944	1.684848121	-0.030859698	0.975488828	0.994270824	-4.643683242	-0.01039287
snoRNA:SNORD54	-0.257177209	-0.793199774	0.278845356	1.882014046	-0.960680538	0.34075524	0.784018814	-5.399589702	-0.295513144	-0.322603047	-0.907080434	0.26187434	1.882014046	-1.105173183	0.273710349	0.994270824	-4.587272035	-0.370691637
snoRNA:SNORD10	-0.055487069	-0.480471094	0.369496957	4.267217038	-0.26142599	0.794702802	0.945653746	-6.057712188	-0.060517183	-0.008176804	-0.463020883	0.446667275	4.267217038	-0.035995701	0.97141108	0.994270824	-4.681426638	-0.008918063
snoRNA:SNORD12B	-0.159205905	-0.69294581	0.374534	6.085514245	-0.597254023	0.55269418	0.868853987	-5.949668573	-0.133782124	0.317756749	-0.252155778	0.887669275	6.085514245	1.116390589	0.268921551	0.994270824	-4.582636103	0.267013794
snoRNA:SNORD119	-0.156564405	-0.6499786	0.336849791	3.967983472	-0.635346991	0.527735082	0.85821926	-5.879175485	-0.149826175	0.296898748	-0.224564177	0.818361673	3.967983472	1.140025368	0.259025717	0.994270824	-4.578828154	0.284120799
snoRNA:SNORD105B	-0.818958803	-1.489269263	-0.148648343	2.518750552	-2.446333404	0.017528184	0.361275345	-3.253282622	-0.661093003	-0.393940424	-1.089548855	0.301668007	2.518750552	-1.133953634	0.261542885	0.994270824	-4.581571471	-0.31800288
snoRNA:SNORD127	-0.243955544	-0.788887166	0.300976078	3.126696374	-0.896392612	0.373799251	0.801277345	-5.62346926	-0.227190053	0.262231561	-0.308307767	0.832770889	3.126696374	0.920299021	0.361280546	0.994270824	-4.611219582	0.244210078
snoRNA:SNORD71	-0.292639722	-0.70303924	0.117759797	3.980708723	-1.427762658	0.158795852	0.592278433	-5.104291568	-0.338179001	0.137733773	-0.295739367	0.571206913	3.980708723	0.636220764	0.527169566	0.994270824	-4.648056171	0.159167284
snoRNA:Homo_sapiens300774_SCARNA7	0.198278149	-0.583057183	0.979613482	1.515628986	0.508120807	0.613322122	0.906938008	-5.586388838	0.178939752	0.399768692	-0.396692538	1.196229921	1.515628986	1.005017734	0.319119904	0.994270824	-4.596481692	0.360778588
snoRNA:Homo_sapiens300776_SCARNA2	0.001492778	-0.575638971	0.578624527	1.539238847	0.005179048	0.995885752	0.995885752	-5.711846495	0.001806078	0.049286362	-0.559447214	0.658019938	1.539238847	0.162117199	0.871784735	0.994270824	-4.635128707	0.059630426
snoRNA:Homo_sapiens300777_SCARNA9	-0.111642971	-0.628291793	0.405005852	3.84734435	-0.43267871	0.666874795	0.923425809	-5.972861494	-0.10314242	0.19908584	-0.348251289	0.746422969	3.84734435	0.728307946	0.469395509	0.994270824	-4.637426336	0.183927345
snoRNA:Homo_sapiens300777_SCARNA9 & lncRNA:lnc-RPS6KA3-3:1	0.123719397	-0.453166533	0.700605327	2.624384461	0.429415221	0.669233858	0.924140551	-5.864433443	0.11518929	0.216557703	-0.396938375	0.83005378	2.624384461	0.706791684	0.482564602	0.994270824	-4.630238743	0.201626653
snoRNA:Homo_sapiens300778_SCARNA8	0.295238794	-0.017262965	0.607740553	3.187973181	1.891692505	0.063597008	0.464688752	-4.354893372	0.474688633	0.225180743	-0.109854874	0.560216361	3.187973181	1.34576694	0.183686427	0.994270824	-4.545882462	0.362048421
snoRNA:Homo_sapiens300779_SCARNA15	0.189030811	-0.350286194	0.728347815	7.018988307	0.701807604	0.48564427	0.848543285	-5.896640249	0.155138507	0.371330718	-0.206280867	0.948942302	7.018988307	1.287225305	0.203198827	0.994270824	-4.54841203	0.304752928
snoRNA:Homo_sapiens300780_SCARNA4	0.144525854	-0.448096328	0.737148035	1.850740986	0.488311808	0.627195305	0.906938008	-5.720871712	0.149160048	0.256202906	-0.368537216	0.880943028	1.850740986	0.821134386	0.414978089	0.994270824	-4.613976281	0.264418004
snoRNA:Homo_sapiens300783_SCARNA17	-0.044307756	-0.692640478	0.604024966	2.923915902	-0.136839475	0.891638062	0.970508723	-5.985431158	-0.035077983	0.230061121	-0.455464437	0.915586679	2.923915902	0.671968891	0.50430797	0.994270824	-4.637253322	0.182136963
snoRNA:Homo_sapiens300785_SCARNA6	0.097464929	-0.20191898	0.396848839	4.136398143	0.651852751	0.51710624	0.85821926	-5.879155588	0.152045479	0.122773311	-0.19759726	0.443143881	4.136398143	0.76732781	0.446041653	0.994270824	-4.633850306	0.191526604
snoRNA:Homo_sapiens300786_SCARNA10	0.246079555	-0.486830816	0.978989925	1.803044982	0.672286285	0.504107421	0.858006879	-5.581020819	0.215215113	0.407244681	-0.355614329	1.17010369	1.803044982	1.068908983	0.28959972	0.994270824	-4.590850547	0.35616616
snoRNA:Homo_sapiens300789_SCARNA3 & MiR.hp:hsa-mir-1843	0.038392346	-0.318707808	0.395492501	7.316573082	0.215270342	0.830322075	0.963137303	-6.11762835	0.047312826	-0.217408867	-0.600975449	0.166157715	7.316573082	-1.134922163	0.261140201	0.994270824	-4.579053367	-0.267923923
tRNA-Ala_isoforms	0.124306681	-0.617192599	0.86580596	3.246588497	0.335670614	0.738347058	0.935968423	-5.983049679	0.082229274	-0.29709575	-1.106455177	0.512263677	3.246588497	-0.734995358	0.465344377	0.994270824	-4.632201457	-0.196529806
tRNA-Ala_isoforms_repeat21	-0.626270173	-1.199747338	-0.052793009	2.428373789	-2.186629412	0.032873447	0.371551988	-3.776555015	-0.58656039	-0.395457811	-1.001043166	0.210127544	2.428373789	-1.307538185	0.196259867	0.994270824	-4.55581925	-0.3703831
tRNA-Ala_isoforms_repeat22	-0.168170563	-0.736269064	0.399927937	3.167815381	-0.592728653	0.555698323	0.869613453	-5.829249788	-0.151582632	0.467308341	-0.12397911	1.058595792	3.167815381	1.582466252	0.119055809	0.994270824	-4.498836406	0.421214194
tRNA-Arg_isoforms	0.428198982	-0.058961668	0.915359632	5.420642452	1.759960885	0.083759575	0.475201033	-4.656078105	0.396940203	0.305986027	-0.216569275	0.828541329	5.420642452	1.172462394	0.245870115	0.994270824	-4.572362987	0.283648866
tRNA-Arg_isoforms_repeat23	-0.221142646	-0.827539015	0.385253722	2.410724326	-0.730206168	0.468243565	0.845922841	-5.682463395	-0.199703295	-0.017858085	-0.657112735	0.621396564	2.410724326	-0.055935894	0.955587754	0.994270824	-4.660138431	-0.016126779
tRNA-Arg_isoforms_repeat24	-0.246480159	-0.729357004	0.236396686	5.591563189	-1.022057127	0.311055999	0.750776887	-5.615699671	-0.230139814	-0.186635733	-0.704355639	0.331084173	5.591563189	-0.721821009	0.47334425	0.994270824	-4.642160309	-0.17426276
tRNA-Asn_isoforms	-0.050024947	-0.804833066	0.704783173	2.259757527	-0.132702669	0.894894141	0.970508723	-5.898585547	-0.037359874	-0.323633491	-1.168075687	0.520808705	2.259757527	-0.767384668	0.446008125	0.994270824	-4.619309999	-0.241697537
tRNA-Asp_isoforms	-0.230702406	-0.608371132	0.146966319	3.713540836	-1.223124563	0.226296593	0.681024099	-5.337292516	-0.296538531	-0.15663432	-0.560208083	0.246939443	3.713540836	-0.777129844	0.440283493	0.994270824	-4.62993076	-0.201333449
tRNA-Asp_isoforms_repeat25	-0.845585619	-1.543918167	-0.14725307	2.010464877	-2.424515081	0.018509921	0.369340953	-3.225012068	-0.759235011	-0.385961251	-1.080641326	0.308718824	2.010464877	-1.112470362	0.270588372	0.994270824	-4.585709954	-0.34654716
tRNA-Gln_isoforms	-0.232482268	-0.628201898	0.163237362	2.205172561	-1.176337185	0.244331328	0.690295892	-5.237047648	-0.341434965	-0.093504922	-0.509345914	0.322336069	2.205172561	-0.450232418	0.654244249	0.994270824	-4.642399914	-0.137325957
tRNA-Gln_isoforms_repeat26	-0.583312119	-1.209405351	0.042781113	3.202258522	-1.865484208	0.067243591	0.472584493	-4.385537283	-0.476772926	-0.088223649	-0.745025476	0.568578178	3.202258522	-0.268955389	0.788931505	0.994270824	-4.664701204	-0.072110018
tRNA-Gln_isoforms_repeat27	-0.334895126	-1.021955259	0.352165008	1.947485773	-0.975986169	0.333179904	0.781661579	-5.338817047	-0.317780526	-0.003688506	-0.701578803	0.69420179	1.947485773	-0.010582614	0.991593267	0.996621928	-4.645428832	-0.003500008
tRNA-Gln_isoforms_repeat28	-0.139830155	-0.801084666	0.521424356	1.968310863	-0.423410651	0.673583106	0.926697153	-5.740155056	-0.130514077	0.244433192	-0.433798199	0.922664584	1.968310863	0.721625513	0.473463544	0.994270824	-4.622658773	0.228148016
tRNA-Glu_isoforms_repeat29	-0.202859855	-0.725778429	0.320058719	11.56105039	-0.776768543	0.440494958	0.845294634	-5.942735577	-0.154379747	-0.089466902	-0.649112578	0.470178774	11.56105039	-0.320094957	0.750062383	0.994270824	-4.698459995	-0.068085811
tRNA-Glu_isoforms_repeat30	-0.173007238	-0.678402739	0.332388262	3.295977437	-0.685429021	0.495841072	0.852346351	-5.802988578	-0.169646197	-0.434958778	-0.983538148	0.113620591	3.295977437	-1.58758949	0.117890738	0.994270824	-4.499218569	-0.426508759
tRNA-Glu_isoforms_repeat31	-0.485608155	-0.987449116	0.016232806	3.96774795	-1.937534533	0.057621555	0.461540026	-4.313732426	-0.46224638	-0.088919671	-0.619122298	0.441282956	3.96774795	-0.335803764	0.738247172	0.994270824	-4.670008831	-0.084641898
tRNA-Glu_isoforms_repeat32	0.481123404	-0.131831497	1.094078305	6.953831656	1.571656191	0.1215445	0.547265887	-4.962576457	0.347227667	0.212543835	-0.44557688	0.870664549	6.953831656	0.646654848	0.520441102	0.994270824	-4.652623436	0.153393286
tRNA-Glu_isoforms_repeat33	-0.044661744	-0.505550779	0.416227291	2.989848512	-0.194030002	0.846839639	0.964721104	-5.965893826	-0.050299482	-0.264937127	-0.763690967	0.233816713	2.989848512	-1.063619169	0.291969742	0.994270824	-4.591275687	-0.29838065
tRNA-Glu_isoforms_repeat34	0.299852134	-0.076637554	0.676341822	5.70792136	1.594717078	0.116285151	0.538539316	-4.914818661	0.358201013	-0.077860885	-0.48250214	0.32678037	5.70792136	-0.385282038	0.701457134	0.994270824	-4.67324871	-0.093012004
tRNA-Gly_isoforms	0.070038621	-0.336949745	0.477026987	4.660711223	0.344576122	0.731676437	0.935224041	-6.04907949	0.07845333	-0.045315629	-0.481868116	0.391236859	4.660711223	-0.207845741	0.836087481	0.994270824	-4.680268335	-0.050760023
tRNA-Gly_isoforms_repeat35	-0.007953462	-0.590007098	0.574100175	6.680720892	-0.027360421	0.978267476	0.988929792	-6.131547803	-0.006065335	0.110789061	-0.512793266	0.734371389	6.680720892	0.355739975	0.723343583	0.994270824	-4.677539151	0.084488087
tRNA-Gly_isoforms_repeat36	-0.247122957	-0.716873162	0.222627247	3.530548555	-1.05335728	0.296605485	0.741846976	-5.530040383	-0.252156983	-0.396694956	-0.904148911	0.110758999	3.530548555	-1.565271302	0.123033936	0.994270824	-4.498008762	-0.404775843
tRNA-Gly_isoforms_repeat37	-0.135087829	-0.9118595	0.641683842	1.836888641	-0.348218973	0.728953734	0.935224041	-5.799071215	-0.103617371	0.10359528	-0.703382165	0.910572725	1.836888641	0.257044406	0.798066632	0.994270824	-4.648679536	0.079461419
tRNA-Gly_isoforms_repeat38	-0.590798113	-0.999137777	-0.182458448	7.731809351	-2.896990814	0.005329959	0.312223388	-2.351347229	-0.634891488	-0.167247305	-0.60383066	0.269336049	7.731809351	-0.767046234	0.446207711	0.994270824	-4.639158139	-0.17972957
tRNA-Gly_isoforms_repeat39	-0.080544928	-0.626810377	0.465720521	7.360173147	-0.295232423	0.768885053	0.943991237	-6.095967424	-0.065014444	0.292247454	-0.292022962	0.87651787	7.360173147	1.001535681	0.320784921	0.994270824	-4.603172771	0.235896987
tRNA-Gly_isoforms_repeat40	-0.023935026	-0.519482487	0.471612435	10.47186048	-0.096711525	0.923293459	0.976291386	-6.200577823	-0.019859793	0.054436713	-0.476135807	0.585009232	10.47186048	0.205436083	0.837960607	0.994270824	-4.698347684	0.045168192
tRNA-Gly_isoforms_repeat41	-0.381913675	-0.824163639	0.060336289	3.976038994	-1.729127386	0.089178952	0.481826083	-4.663465994	-0.410858636	-0.076687605	-0.545445671	0.39207046	3.976038994	-0.327571425	0.744431331	0.994270824	-4.67054962	-0.082499703
tRNA-Gly_isoforms_repeat42	-0.269806003	-0.882215862	0.342603856	2.17092718	-0.882143056	0.381390599	0.801277345	-5.526138244	-0.253018294	0.038709237	-0.597234186	0.674652659	2.17092718	0.121878111	0.903422613	0.994270824	-4.655593496	0.036300694
tRNA-Gly_isoforms_repeat43	-0.760571302	-1.461017623	-0.060124981	2.824917792	-2.174175825	0.033842428	0.371551988	-3.814886883	-0.570120463	-0.270824664	-1.003121075	0.461471747	2.824917792	-0.740509941	0.462018784	0.994270824	-4.629856431	-0.20300882
tRNA-Gly_isoforms_repeat44	-0.518639249	-0.942226193	-0.095052305	5.840967563	-2.451615738	0.017297657	0.361275345	-3.356069819	-0.55101234	-0.024234574	-0.477238294	0.428769147	5.840967563	-0.107118183	0.915069949	0.994270824	-4.685487233	-0.025747278
tRNA-Gly_isoforms_repeat45	-1.06469044	-1.634799847	-0.494581032	3.021363894	-3.739338088	0.000428676	0.079519487	-0.056885944	-0.986714658	-0.190684237	-0.77263827	0.391269797	3.021363894	-0.656078335	0.51440359	0.994270824	-4.639230065	-0.176718908
tRNA-Gly_isoforms_repeat46	-0.017466271	-0.438009634	0.403077091	2.031296637	-0.083160867	0.934013898	0.980709056	-5.850600134	-0.024796922	0.049434909	-0.395285665	0.494155483	2.031296637	0.222574858	0.824659052	0.994270824	-4.647577068	0.070182899
tRNA-His_isoforms	-0.159911809	-0.65825865	0.338435033	4.305700545	-0.642507811	0.523109887	0.85821926	-5.886153926	-0.149671792	0.106030925	-0.424242844	0.636304693	4.305700545	0.400370426	0.690374739	0.994270824	-4.668555389	0.099241191
tRNA-iMet_isoforms	0.133116036	-0.330923274	0.597155347	6.503845983	0.574387779	0.56795695	0.878514539	-5.970944592	0.12751747	-0.069388213	-0.56782343	0.429047005	6.503845983	-0.278744668	0.781445793	0.994270824	-4.681117309	-0.066469898
tRNA-iMet_isoforms_repeat47	-0.472045126	-0.949167196	0.005076944	7.893017368	-1.980995997	0.052405513	0.451031815	-4.305123699	-0.432464729	-0.02284683	-0.532493452	0.486799792	7.893017368	-0.089760732	0.928790836	0.994270824	-4.69093165	-0.020931152
tRNA-Leu_isoforms	-0.273693957	-1.001087448	0.453699534	4.521940694	-0.753399598	0.45429897	0.845395296	-5.82301944	-0.173433212	0.066577522	-0.708326452	0.841481496	4.521940694	0.172032034	0.864019396	0.994270824	-4.680736045	0.042188558
tRNA-Leu_isoforms_repeat48	-0.558707344	-1.113821061	-0.003593627	2.793913075	-2.01526428	0.048583498	0.439621409	-4.106699405	-0.52945177	-0.072713156	-0.653775852	0.50834954	2.793913075	-0.250564526	0.803048411	0.994270824	-4.66211954	-0.068905679
tRNA-Leu_isoforms_repeat49	0.266841807	-0.25146017	0.785143784	5.025387703	1.030862151	0.306943542	0.748187727	-5.602216415	0.233383485	0.131835272	-0.42396087	0.687631413	5.025387703	0.474947578	0.636632354	0.994270824	-4.666032551	0.115304927
tRNA-Leu_isoforms_repeat50	-0.542121529	-1.020716857	-0.0635262	4.387389286	-2.268076951	0.027116777	0.369340953	-3.716023001	-0.524915865	-0.207324191	-0.716048111	0.301399729	4.387389286	-0.81601362	0.417876714	0.994270824	-4.628828734	-0.200744208
tRNA-Leu_isoforms_repeat51	0.075478619	-0.506725792	0.65768303	2.056154085	0.259584071	0.796116406	0.945653746	-5.85678324	0.074549761	0.105331972	-0.514989036	0.72565298	2.056154085	0.339995612	0.73510488	0.994270824	-4.646962806	0.104035732
tRNA-Leu_isoforms_repeat52	0.350184933	-0.230972814	0.931342681	1.651760502	1.206515792	0.232583724	0.686646378	-5.107635748	0.395216881	-0.129479866	-0.800540572	0.54158084	1.651760502	-0.386340305	0.700677675	0.994270824	-4.628364147	-0.146130298
tRNA-Leu_isoforms_repeat53	-0.193929107	-0.851451018	0.463592803	2.218460321	-0.590557726	0.557142379	0.869704724	-5.708986126	-0.172637979	-0.166147059	-0.870949672	0.538655555	2.218460321	-0.472013845	0.638712184	0.994270824	-4.63894856	-0.147906071
tRNA-Lys_isoforms	-0.652714265	-1.352353051	0.046924521	2.401010315	-1.868008349	0.066884863	0.472584493	-4.286294371	-0.546349129	0.238465105	-0.44925731	0.92618752	2.401010315	0.694290534	0.490309653	0.994270824	-4.63077993	0.199605263
tRNA-Lys_isoforms_repeat54	-0.39339347	-0.945340954	0.158554015	5.955787866	-1.427115011	0.158981642	0.592278433	-5.150613847	-0.320462263	0.11260341	-0.477219769	0.70242659	5.955787866	0.382260387	0.703684481	0.994270824	-4.674323545	0.091727867
tRNA-Lys_isoforms_repeat55	-0.398172052	-1.058820019	0.262475916	2.271578775	-1.20678598	0.232480438	0.686646378	-5.186765233	-0.357694347	0.224007524	-0.443813006	0.891828054	2.271578775	0.671633618	0.504519863	0.994270824	-4.629756248	0.201235182
tRNA-Lys_isoforms_repeat56	-0.80659687	-1.454169669	-0.159024071	2.642250497	-2.494006153	0.015544317	0.358047775	-3.145203022	-0.683922217	0.010077977	-0.64436993	0.664525884	2.642250497	0.030833857	0.975509346	0.994270824	-4.665272557	0.008545226
tRNA-Lys_isoforms_repeat57	-0.709090973	-1.285094291	-0.133087656	2.678520367	-2.464941169	0.016728198	0.358047775	-3.214669893	-0.665704277	-0.016753929	-0.608203178	0.57469532	2.678520367	-0.056719028	0.954966631	0.994270824	-4.665039846	-0.015728817
tRNA-Lys_isoforms_repeat58	-0.356497379	-1.001222616	0.288227859	4.178572512	-1.107162216	0.272856879	0.71717324	-5.491043658	-0.260349291	-0.063181549	-0.747699615	0.621336518	4.178572512	-0.184814031	0.85402845	0.994270824	-4.677599192	-0.046141353
tRNA-Lys_isoforms_repeat59	0.356418663	-0.133614411	0.846451738	1.940179953	1.456346209	0.150762942	0.592278433	-4.87269971	0.439186902	0.186445463	-0.34340091	0.716291836	1.940179953	0.704581832	0.483928727	0.994270824	-4.622208578	0.229742193
tRNA-Lys_isoforms_repeat60	0.118880808	-0.310034565	0.547796181	3.685170818	0.554970274	0.581078244	0.888379239	-5.895267117	0.135123788	0.10976286	-0.349350059	0.568875779	3.685170818	0.478702269	0.633974799	0.994270824	-4.656911838	0.124760032
tRNA-Lys_isoforms_repeat61	0.066399434	-0.454954276	0.587753144	2.586503527	0.255012516	0.799627866	0.946604256	-5.918549161	0.068587059	0.014474204	-0.544398889	0.573347297	2.586503527	0.05185744	0.958822916	0.994270824	-4.660164547	0.014951077
tRNA-Met_isoforms	-0.474094958	-1.237774389	0.289584473	2.079815908	-1.243036351	0.218924298	0.671469075	-5.138008622	-0.372279175	-0.136805464	-0.922686035	0.649075107	2.079815908	-0.348559142	0.728699666	0.994270824	-4.64593433	-0.107425368
tRNA-Pro_isoforms_repeat62	0.554970978	-0.619007247	1.728949204	1.720031477	0.946541843	0.347852851	0.792352889	-5.311290383	0.328900568	0.438190308	-0.812730843	1.68911146	1.720031477	0.7013946	0.485899954	0.994270824	-4.616331982	0.259691132
tRNA-Pro_isoforms_repeat63	-0.012231519	-0.536170556	0.511707518	2.407541396	-0.046744361	0.962879753	0.988638147	-5.913315164	-0.013054687	-0.084765335	-0.647596064	0.478065394	2.407541396	-0.301557455	0.764082775	0.994270824	-4.650369229	-0.090469951
tRNA-SeC_isoforms	-0.631138842	-1.224584835	-0.037692848	7.498376278	-2.129478662	0.037529563	0.390377604	-4.025190504	-0.467779714	-0.43752296	-1.073433585	0.198387666	7.498376278	-1.377635587	0.173680844	0.994270824	-4.528015291	-0.324277879
tRNA-SeC_isoforms_repeat64	0.362275558	-0.221391941	0.945943057	2.549579358	1.242805337	0.219008803	0.671469075	-5.222464637	0.335822073	0.410648891	-0.210240976	1.031538757	2.549579358	1.324297834	0.190670099	0.994270824	-4.554093647	0.380663168
tRNA-Ser_isoforms	-0.172279595	-0.600157985	0.255598795	3.801432186	-0.806200522	0.42346554	0.83112593	-5.75341194	-0.191812391	-0.34995052	-0.812354274	0.112453234	3.801432186	-1.515356716	0.135187616	0.994270824	-4.507931108	-0.389627372
tRNA-Ser_isoforms_repeat65	0.561631334	0.069537301	1.053725367	1.985102183	2.28524526	0.026023976	0.369340953	-3.55643674	0.643470353	-0.107997983	-0.664613757	0.448617791	1.985102183	-0.388498835	0.699088829	0.994270824	-4.641321171	-0.123735084
tRNA-Ser_isoforms_repeat66	0.275384159	-0.328568649	0.879336967	2.169321569	0.912988982	0.365079536	0.798590696	-5.521854973	0.255500563	0.474304916	-0.16184037	1.110450202	2.169321569	1.492900623	0.140957365	0.994270824	-4.529048229	0.440058621
tRNA-Ser_isoforms_repeat67	0.380247061	-0.007759978	0.768254099	6.338735842	1.962256822	0.054602649	0.453972088	-4.32355671	0.43669865	0.251770677	-0.16462708	0.668168434	6.338735842	1.210671593	0.230998766	0.994270824	-4.564583497	0.289148625
tRNA-Thr_isoforms	0.411370043	-0.205300217	1.028040304	1.955976947	1.335700978	0.186936188	0.628579992	-5.023190811	0.403396889	0.532611224	-0.114866875	1.180089324	1.955976947	1.647080471	0.105023607	0.994270824	-4.513224547	0.52228818
tRNA-Trp_isoforms	0.379136222	-0.221993509	0.980265952	2.539031032	1.262864212	0.211760526	0.662049061	-5.220688898	0.332609894	0.2660836	-0.37832345	0.91049065	2.539031032	0.826775143	0.411799279	0.994270824	-4.619317613	0.233430712
tRNA-Val_isoforms	-0.422644116	-1.10851594	0.263227708	3.334239312	-1.233847402	0.222304196	0.676023416	-5.301094105	-0.307543186	-0.057824452	-0.781877985	0.666229081	3.334239312	-0.159908091	0.873516675	0.994270824	-4.670581658	-0.04207681
tRNA-Val_isoforms_repeat68	0.095042175	-0.527096372	0.717180721	2.381094832	0.305885465	0.760802081	0.943991237	-5.899924829	0.082723003	0.039690373	-0.626453346	0.705834092	2.381094832	0.119301754	0.905454202	0.994270824	-4.658924147	0.034545788
tRNA-Val_isoforms_repeat69	-0.452488095	-1.022148417	0.117172227	7.427607645	-1.590452756	0.117243616	0.538539316	-4.939264593	-0.349601969	-0.254731717	-0.865036538	0.355573105	7.427607645	-0.835729645	0.406783584	0.994270824	-4.629235205	-0.196811167
tRNA-Val_isoforms_repeat70	-0.616427021	-1.202330603	-0.03052344	3.330719349	-2.106614658	0.039547879	0.400152627	-3.976804387	-0.524837679	-0.272979867	-0.892858893	0.346899158	3.330719349	-0.881765825	0.381592877	0.994270824	-4.616393203	-0.232420246
tRNA-Val_isoforms_repeat71	-0.521424659	-1.109396304	0.066546986	6.914625407	-1.775680271	0.081103759	0.475201033	-4.646842939	-0.392542895	-0.366112215	-0.996109578	0.263885148	6.914625407	-1.163603647	0.249414338	0.994270824	-4.57358819	-0.275619394
tRNA-Val_isoforms_repeat72	-0.295391868	-0.9296214	0.338837665	3.165823839	-0.932570471	0.354960568	0.794713477	-5.592139835	-0.236401053	-0.094640961	-0.768914699	0.579632777	3.165823839	-0.281042813	0.779691416	0.994270824	-4.66356932	-0.075740822
tRNA-Val_isoforms_repeat73	-0.840153775	-1.593475872	-0.086831678	1.857215379	-2.233097382	0.029469799	0.369340953	-3.578317028	-0.730384574	-0.22256648	-0.947049629	0.501916669	1.857215379	-0.61512171	0.54091328	0.994270824	-4.630417052	-0.193487345
tRNA-Val_isoforms_repeat74	-0.543587494	-1.17119277	0.084017782	1.659959226	-1.734253009	0.088258465	0.479178885	-4.413712188	-0.576453078	-0.09006734	-0.711603598	0.531468918	1.659959226	-0.290155264	0.77274649	0.994270824	-4.641757396	-0.095512859
tRNA-Val_isoforms_repeat75	-1.43151443	-2.186714142	-0.676314717	2.336346583	-3.795451971	0.000358149	0.079519487	0.088840079	-1.184153872	-0.413114886	-1.103869897	0.277640126	2.336346583	-1.197502381	0.236048482	0.994270824	-4.572858755	-0.341730115
tRNA-Val_isoforms_repeat76	-0.161737996	-0.779000763	0.455524771	5.776857074	-0.524652278	0.601851899	0.901562804	-5.985775146	-0.117914042	-0.005294059	-0.666630108	0.65604199	5.776857074	-0.016028621	0.987267322	0.996621928	-4.686141318	-0.003859599
tRNA-Val_isoforms_repeat77	-0.169659773	-0.906899766	0.56758022	1.606013809	-0.460786324	0.646698645	0.914892273	-5.648982802	-0.154685451	-0.14987684	-0.950932309	0.65117863	1.606013809	-0.374629112	0.709321309	0.994270824	-4.631144088	-0.136648577
tRNA-Val_isoforms_repeat78	0.682337806	-0.029399601	1.394075214	1.435733851	1.919593316	0.05990059	0.461540026	-4.057244794	0.721535005	0.533769412	-0.238467229	1.306006054	1.435733851	1.383989722	0.171736792	0.994270824	-4.567334636	0.564432034
vault:VTRNA1-1	0.610782328	-0.589451772	1.811016428	8.341794719	1.018943463	0.312519149	0.751260936	-5.653402297	0.220838261	0.058682826	-1.234678335	1.352043988	8.341794719	0.090849134	0.927929782	0.994270824	-4.690644918	0.021217728
vault:VTRNA1-1 & vault:VTRNA1-3	0.847391775	-0.329252834	2.024036383	4.658377513	1.442010827	0.154751019	0.592278433	-5.112905432	0.330603966	0.046891419	-1.22211647	1.315899309	4.658377513	0.073987549	0.94127836	0.994270824	-4.681403114	0.018294359
vault:VTRNA1-2	1.153416735	-0.876638604	3.183472074	4.880690929	1.137648131	0.260009193	0.70410713	-5.48032473	0.261092639	1.309282283	-0.861236843	3.47980141	4.880690929	1.207811778	0.232088607	0.994270824	-4.56610342	0.29637507
vault:VTRNA1-3	0.597383842	-0.750932216	1.9456999	3.501141066	0.887138345	0.378718407	0.801277345	-5.644579161	0.22152813	0.565060481	-0.875350746	2.005471708	3.501141066	0.78548523	0.435409885	0.994270824	-4.6270098	0.209541643
vault:VTRNA2-1	0.19434877	-0.414163009	0.802860548	6.870747753	0.639502715	0.525048284	0.85821926	-5.938420219	0.141131395	0.110878043	-0.541878988	0.763635074	6.870747753	0.340113272	0.735016745	0.994270824	-4.678974316	0.080516964
viral.miR.hp:hsv2-miR-H10	-0.11215985	-0.787502667	0.563182966	1.86800553	-0.332539105	0.740697541	0.937879822	-5.747065112	-0.105375355	-0.089092227	-0.813565102	0.635380648	1.86800553	-0.246233575	0.806382676	0.994270824	-4.640064716	-0.083703081
yRNA:Y1	0.173043157	-0.217069963	0.563156278	13.95518791	0.888164602	0.378170887	0.801277345	-5.932957808	0.162113949	-0.00950247	-0.429106779	0.410101839	13.95518791	-0.045344662	0.963990483	0.994270824	-4.726229206	-0.008902305
yRNA:Y3	0.172963559	-0.14089855	0.486825668	11.80329832	1.103431332	0.274459292	0.718760452	-5.656156404	0.217099235	0.087552491	-0.249348888	0.42445387	11.80329832	0.520349696	0.604827646	0.994270824	-4.682256869	0.109893546
yRNA:Y4	0.005587877	-0.495341017	0.506516771	16.4423433	0.02233574	0.982257854	0.989326153	-6.404440547	0.003731499	0.144930301	-0.390335332	0.680195933	16.4423433	0.542149948	0.589820593	0.994270824	-4.710424348	0.096782253
yRNA:Y4 & lncRNA:ZNF436_antisense_RNA_1_ZNF436-AS1	0.107241955	-0.269235362	0.483719272	10.7205771	0.570368452	0.570661018	0.879703204	-6.055886465	0.115998742	-0.069144157	-0.474005763	0.335717449	10.7205771	-0.341962497	0.733632028	0.994270824	-4.69194403	-0.074790088
yRNA:Y4 & yRNA:Y1	0.360776032	-0.263180739	0.984732803	2.296152095	1.157744595	0.251778484	0.700949814	-5.291699324	0.322297059	-0.013200962	-0.69707077	0.670668845	2.296152095	-0.038651091	0.969303117	0.994270824	-4.653655938	-0.011792999
yRNA:Y4 & yRNA:Y1 & lncRNA:ZNF436_antisense_RNA_1_ZNF436-AS1	0.110417023	-0.235357721	0.456191767	3.736333157	0.639399589	0.525114871	0.85821926	-5.869982315	0.151878934	-0.136219519	-0.510150311	0.237711273	3.736333157	-0.729420055	0.468720426	0.994270824	-4.635898593	-0.187370341
