# Supplementary material for: Multi-omics analysis reveals COVID-19 vaccine induced attenuation of inflammatory responses during breakthrough disease
Source: Nat Commun. 2024 Apr 22;15:3402. doi: 10.1038/s41467-024-47463-6 (PMC11035709; doi:10.1038/s41467-024-47463-6)
Supplement: Supplementary file 13 — Source Data [file 41467_2024_47463_MOESM13_ESM.zip › source_data/Supp_24b_RNA_seq_stage1_DGE_NAAT+ve_ChAdOx_CT+7_D0.txt]

ensembl_gene_id	gene_biotype	external_gene_name	chromosome_name	logFC	AveExpr	t	P.Value	adj.P.Val	B
ENSG00000262803	processed_pseudogene	AL354943.1	6	-0.493263981	1.719330251	-3.126847342	0.002961498	0.999980877	-4.09483291
ENSG00000286127	lncRNA	AP000553.8	22	0.644131703	1.315528332	3.061230001	0.003562546	0.999980877	-4.157690666
ENSG00000112357	protein_coding	PEX7	6	-0.459865449	2.116520181	-2.887496691	0.005750978	0.999980877	-4.043561341
ENSG00000211897	IG_C_gene	IGHG3	14	2.11385599	2.098379693	2.878002864	0.005900839	0.999980877	-4.09406657
ENSG00000146409	protein_coding	SLC18B1	6	-0.495585844	4.226112811	-2.824581771	0.006813889	0.999980877	-3.660416081
ENSG00000259959	lncRNA	AC107068.1	4	-1.049327076	2.888881914	-2.812285085	0.007041812	0.999980877	-3.906333301
ENSG00000105248	protein_coding	YJU2	19	-0.271080082	3.987180366	-2.736152322	0.008617255	0.999980877	-3.75753703
ENSG00000267096	lncRNA	AC008735.1	19	0.465885799	1.291321397	2.656045224	0.010620513	0.999980877	-4.251632273
ENSG00000164167	protein_coding	LSM6	4	-0.293348062	3.871180397	-2.630563063	0.011342179	0.999980877	-3.836227747
ENSG00000211896	IG_C_gene	IGHG1	14	2.025259675	4.628368122	2.621580911	0.011607068	0.999980877	-3.752920346
ENSG00000096060	protein_coding	FKBP5	6	0.591191058	7.394123934	2.585255143	0.012737013	0.999980877	-3.840311352
ENSG00000170448	protein_coding	NFXL1	4	-1.022088261	4.985229957	-2.583053141	0.012808632	0.999980877	-3.738727971
ENSG00000165949	protein_coding	IFI27	14	3.112981023	4.168636597	2.565984264	0.013376364	0.999980877	-4.002768154
ENSG00000244437	IG_V_gene	IGKV3-15	2	1.368085878	2.251194768	2.564406506	0.013429983	0.999980877	-4.141746185
ENSG00000215039	lncRNA	CD27-AS1	12	0.441970642	3.064552875	2.544918565	0.014108594	0.999980877	-4.027573689
ENSG00000287100	lncRNA	AL078600.1	6	-0.718978962	1.561517808	-2.541700166	0.014223619	0.999980877	-4.310969309
ENSG00000273066	lncRNA	AL355987.4	9	-0.441468225	1.5663699	-2.5028749	0.015679974	0.999980877	-4.302743748
ENSG00000131016	protein_coding	AKAP12	6	-1.29015498	1.981839835	-2.454955724	0.017663187	0.999980877	-4.288801533
ENSG00000112902	protein_coding	SEMA5A	5	-1.313050712	0.902100201	-2.422427256	0.019135708	0.999980877	-4.420249916
ENSG00000100024	protein_coding	UPB1	22	0.858575899	2.583302029	2.420696934	0.01921705	0.999980877	-4.16764308
ENSG00000261455	lncRNA	LINC01003	7	0.347374642	3.201943051	2.384367388	0.020998361	0.999980877	-4.094376898
ENSG00000125912	protein_coding	NCLN	19	0.247407179	6.032563406	2.381936597	0.021122681	0.999980877	-3.850302258
ENSG00000145244	protein_coding	CORIN	4	-1.56716105	1.060775193	-2.372872014	0.021592125	0.999980877	-4.387998389
ENSG00000226124	protein_coding	FTCDNL1	2	-0.518559617	1.344180383	-2.369370945	0.021775933	0.999980877	-4.369749793
ENSG00000112576	protein_coding	CCND3	6	0.312785641	8.266613654	2.344503291	0.023122372	0.999980877	-4.053633307
ENSG00000004799	protein_coding	PDK4	7	-1.175390597	4.322328033	-2.330750216	0.023898595	0.999980877	-4.062816129
ENSG00000110958	protein_coding	PTGES3	12	-0.359709766	6.976391483	-2.326453022	0.02414586	0.999980877	-3.943248708
ENSG00000147872	protein_coding	PLIN2	9	-0.400003492	4.621267472	-2.295666947	0.025985162	0.999980877	-3.983510043
ENSG00000100564	protein_coding	PIGH	14	-0.250948903	3.317039384	-2.289387163	0.026375328	0.999980877	-4.118731588
ENSG00000135482	protein_coding	ZC3H10	12	-0.187536648	4.434423252	-2.265028991	0.027938515	0.999980877	-3.999767899
ENSG00000136542	protein_coding	GALNT5	2	-0.86630763	1.253992957	-2.253260564	0.028722836	0.999980877	-4.371234155
ENSG00000233937	lncRNA	AC008443.1	5	0.258198674	3.054091674	2.24334379	0.029398856	0.999980877	-4.170688699
ENSG00000211659	IG_V_gene	IGLV3-25	22	1.379175295	1.404598996	2.239250127	0.029682007	0.999980877	-4.353712031
ENSG00000163751	protein_coding	CPA3	3	-1.140760874	1.023658516	-2.236745973	0.029856403	0.999980877	-4.451642066
ENSG00000147912	protein_coding	FBXO10	9	0.552450159	1.144161834	2.219952633	0.031049572	0.999980877	-4.39530852
ENSG00000131849	protein_coding	ZNF132	19	-0.359010182	2.774388605	-2.217091437	0.031257014	0.999980877	-4.236879471
ENSG00000103160	protein_coding	HSDL1	16	0.19598235	4.199931048	2.216802252	0.031278048	0.999980877	-4.042554804
ENSG00000283103	lncRNA	AC010642.2	19	0.432662271	1.33065781	2.215576534	0.031367342	0.999980877	-4.382736895
ENSG00000145730	protein_coding	PAM	5	-0.752121961	5.26039326	-2.215311325	0.031386692	0.999980877	-3.988783216
ENSG00000143727	protein_coding	ACP1	2	-0.48235927	5.64051473	-2.200122627	0.032512645	0.999980877	-3.981992524
ENSG00000156603	protein_coding	MED19	11	-0.40269223	2.191183521	-2.192245317	0.033110523	0.999980877	-4.315174646
ENSG00000154114	protein_coding	TBCEL	11	-0.609773444	4.927026078	-2.190492551	0.033244867	0.999980877	-4.013972542
ENSG00000280184	TEC	AL023806.3	6	-0.395002159	1.41604466	-2.188086432	0.033430072	0.999980877	-4.389901962
ENSG00000214548	lncRNA	MEG3	14	-1.391894806	0.1240817	-2.18792137	0.033442811	0.999980877	-4.434184083
ENSG00000173480	protein_coding	ZNF417	19	-0.205077529	4.947186801	-2.183705784	0.033769597	0.999980877	-4.015382169
ENSG00000151065	protein_coding	DCP1B	12	-0.376612591	2.138146261	-2.179305083	0.034113733	0.999980877	-4.323305577
ENSG00000012171	protein_coding	SEMA3B	3	1.062829301	0.96197443	2.178314103	0.034191653	0.999980877	-4.453727721
ENSG00000099968	protein_coding	BCL2L13	22	-0.335041462	5.941264813	-2.177581235	0.034249378	0.999980877	-3.995152562
ENSG00000136541	protein_coding	ERMN	2	0.379100844	3.191897897	2.174778179	0.034470957	0.999980877	-4.181963866
ENSG00000286177	lncRNA	AC011462.5	19	0.438745374	1.999532347	2.173896855	0.034540886	0.999980877	-4.329971804
ENSG00000264920	lncRNA	AC018521.5	17	-0.334678036	1.834985947	-2.172006098	0.034691328	0.999980877	-4.360301241
ENSG00000170632	protein_coding	ARMC10	7	-0.222467573	3.764982683	-2.170185424	0.034836739	0.999980877	-4.134695126
ENSG00000276853	lncRNA	AC026124.2	12	-0.35947752	1.685944395	-2.16178148	0.035514907	0.999980877	-4.373061624
ENSG00000165626	protein_coding	BEND7	10	0.869639626	1.729259491	2.16037556	0.035629486	0.999980877	-4.349856221
ENSG00000179348	protein_coding	GATA2	3	-1.03026905	4.510873168	-2.155029633	0.036068139	0.999980877	-4.09675148
ENSG00000141753	protein_coding	IGFBP4	17	-0.608334654	1.870715127	-2.154598999	0.036103679	0.999980877	-4.373212597
ENSG00000113558	protein_coding	SKP1	5	-0.29684193	6.375538918	-2.140209685	0.037309067	0.999980877	-4.040447325
ENSG00000230002	lncRNA	ALMS1-IT1	2	-0.456862022	1.481762914	-2.133755303	0.037861121	0.999980877	-4.382808526
ENSG00000175691	protein_coding	ZNF77	19	0.394300607	1.447670463	2.131000536	0.038098913	0.999980877	-4.378459128
ENSG00000230457	processed_pseudogene	PA2G4P4	3	-0.440211314	1.985701755	-2.127466643	0.038405875	0.999980877	-4.333439257
ENSG00000128881	protein_coding	TTBK2	15	-0.142372301	5.719708916	-2.124663246	0.038650923	0.999980877	-4.030803041
ENSG00000213090	processed_pseudogene	AC007256.1	2	-0.369493481	2.670162275	-2.121644684	0.038916309	0.999980877	-4.26861163
ENSG00000124370	protein_coding	MCEE	2	-0.331098739	3.110468305	-2.115894329	0.039426285	0.999980877	-4.233443018
ENSG00000172771	protein_coding	EFCAB12	3	0.56615357	1.938937189	2.113800923	0.039613387	0.999980877	-4.345040372
ENSG00000214530	protein_coding	STARD10	11	0.518317453	3.799574929	2.104822607	0.040424677	0.999980877	-4.144680488
ENSG00000136273	protein_coding	HUS1	7	-0.215411516	4.830454764	-2.10270389	0.04061823	0.999980877	-4.075992067
ENSG00000163082	protein_coding	SGPP2	2	-0.567645822	1.606079209	-2.08478464	0.042287855	0.999980877	-4.391105308
ENSG00000125534	protein_coding	PPDPF	20	-0.62535176	6.182713884	-2.083545664	0.042405477	0.999980877	-4.065211393
ENSG00000119685	protein_coding	TTLL5	14	-0.208915594	4.800744057	-2.079067407	0.042833003	0.999980877	-4.097543303
ENSG00000206560	protein_coding	ANKRD28	3	0.355544906	5.848545733	2.077572318	0.042976568	0.999980877	-4.066642546
ENSG00000279549	TEC	AP000437.1	11	-0.460000413	2.35840279	-2.077437517	0.042989533	0.999980877	-4.315276825
ENSG00000023734	protein_coding	STRAP	12	-0.247957542	5.413563816	-2.071790882	0.043535679	0.999980877	-4.071047477
ENSG00000167604	protein_coding	NFKBID	19	0.200916643	5.018785419	2.067361468	0.043968313	0.999980877	-4.086869704
ENSG00000259820	lncRNA	AC083843.3	8	-0.261836716	3.144129383	-2.060829265	0.044613156	0.999980877	-4.239304523
ENSG00000136868	protein_coding	SLC31A1	9	-0.409035485	4.794015059	-2.051794988	0.045518538	0.999980877	-4.120784316
ENSG00000165416	protein_coding	SUGT1	13	-0.217607693	5.740962012	-2.048261603	0.045876958	0.999980877	-4.08364314
ENSG00000096006	protein_coding	CRISP3	6	1.454931099	1.07429614	2.047630745	0.045941209	0.999980877	-4.463924141
ENSG00000137210	protein_coding	TMEM14B	6	-0.228328068	3.926628574	-2.045033124	0.046206589	0.999980877	-4.174031574
ENSG00000196118	protein_coding	CCDC189	16	0.5044122	1.946647008	2.039106016	0.046817104	0.999980877	-4.397490932
ENSG00000245552	lncRNA	AP000787.1	11	-0.640287129	3.373121112	-2.029671566	0.047803317	0.999980877	-4.232133023
ENSG00000108556	protein_coding	CHRNE	17	0.393583536	2.559903275	2.027175661	0.048067213	0.999980877	-4.312990536
ENSG00000175198	protein_coding	PCCA	13	-0.274632203	3.983501698	-2.019917654	0.048841793	0.999980877	-4.180113873
ENSG00000250312	protein_coding	ZNF718	4	-0.389987669	4.397825549	-2.01831223	0.049014576	0.999980877	-4.152478286
ENSG00000105855	protein_coding	ITGB8	7	-1.356822963	1.40292268	-2.017438508	0.049108832	0.999980877	-4.460031485
ENSG00000118113	protein_coding	MMP8	11	1.988867394	1.980627204	2.009615191	0.04995981	0.999980877	-4.440408775
ENSG00000115514	protein_coding	TXNDC9	2	0.321342367	3.641601381	2.009506857	0.049971683	0.999980877	-4.227220015
ENSG00000156299	protein_coding	TIAM1	21	-0.458305526	6.259925209	-2.007667454	0.050173644	0.999980877	-4.11964724
ENSG00000179869	protein_coding	ABCA13	7	1.221395933	3.481338527	2.006838023	0.050264944	0.999980877	-4.283104329
ENSG00000265421	miRNA	AC016601.1	5	-0.343051053	1.846671556	-2.005565558	0.05040529	0.999980877	-4.395542518
ENSG00000111728	protein_coding	ST8SIA1	12	-0.47301243	3.349799958	-2.004629521	0.050508746	0.999980877	-4.237237041
ENSG00000012223	protein_coding	LTF	3	1.66869955	4.805121219	1.999820877	0.051043117	0.999980877	-4.17844191
ENSG00000131791	protein_coding	PRKAB2	1	-0.21928245	4.508473265	-1.992173831	0.051902959	0.999980877	-4.162245508
ENSG00000211673	IG_V_gene	IGLV3-1	22	1.021357908	1.420926337	1.991604182	0.051967508	0.999980877	-4.40711366
ENSG00000178694	protein_coding	NSUN3	3	-0.446368967	6.035251361	-1.981949961	0.05307203	0.999980877	-4.130665846
ENSG00000233392	lncRNA	AC104809.2	2	-1.41752453	2.659222064	-1.981051423	0.053175851	0.999980877	-4.34188628
ENSG00000165434	protein_coding	PGM2L1	11	-0.500327269	4.536108175	-1.978285871	0.053496493	0.999980877	-4.167691338
ENSG00000280392	TEC	AC007496.3	16	-0.340326024	3.006588523	-1.977271838	0.053614477	0.999980877	-4.294273616
ENSG00000283064	lncRNA	AL353759.1	6	0.695671993	1.693267369	1.971239186	0.054321025	0.999980877	-4.409743175
ENSG00000275092	lncRNA	AL031710.2	16	0.294188053	1.378249656	1.969505402	0.054525562	0.999980877	-4.424417078
ENSG00000166523	protein_coding	CLEC4E	12	0.744517672	5.872097638	1.969021682	0.054582746	0.999980877	-4.146779406
ENSG00000253590	IG_V_pseudogene	IGLV3-13	22	-2.0969549	0.553770528	-1.96801335	0.054702112	0.999980877	-4.528017811
ENSG00000140718	protein_coding	FTO	16	-0.252105748	5.537675388	-1.963442098	0.055246074	0.999980877	-4.14126935
ENSG00000211810	TR_V_gene	TRAV29DV5	14	-0.728487151	1.259152729	-1.962651081	0.055340672	0.999980877	-4.454890774
ENSG00000214439	transcribed_unprocessed_pseudogene	FAM185BP	7	-0.336357041	3.475800589	-1.960926666	0.055547378	0.999980877	-4.253939061
ENSG00000256591	protein_coding	AP003108.2	11	-0.184411685	4.382716464	-1.960600119	0.055586596	0.999980877	-4.193631541
ENSG00000248980	lncRNA	AC019163.1	4	-0.39008575	1.668345907	-1.954608723	0.056310385	0.999980877	-4.425756587
ENSG00000186230	protein_coding	ZNF749	19	-0.401564762	2.885685516	-1.951945791	0.056634667	0.999980877	-4.310492475
ENSG00000167034	protein_coding	NKX3-1	8	1.733380656	1.939419684	1.945440895	0.057433549	0.999980877	-4.344739785
ENSG00000250764	lncRNA	AC025178.1	5	-0.281075803	2.29607683	-1.943295548	0.057699133	0.999980877	-4.371729674
ENSG00000261056	transcribed_processed_pseudogene	AC079416.2	16	-0.422211693	1.58159738	-1.943127603	0.057719969	0.999980877	-4.443307303
ENSG00000137880	protein_coding	GCHFR	15	0.381099934	2.076134667	1.942629279	0.057781828	0.999980877	-4.391614511
ENSG00000164002	protein_coding	EXO5	1	0.309524004	2.722207697	1.942244911	0.057829581	0.999980877	-4.330088642
ENSG00000179988	protein_coding	PSTK	10	-0.381097345	1.504528119	-1.939450343	0.058177786	0.999980877	-4.436904441
ENSG00000165516	protein_coding	KLHDC2	14	-0.214368137	5.262316143	-1.939100088	0.058221554	0.999980877	-4.160674636
ENSG00000141252	protein_coding	VPS53	17	-0.220050027	5.232787174	-1.938425192	0.05830597	0.999980877	-4.163544405
ENSG00000227836	processed_pseudogene	AC008850.1	5	-0.320385122	2.01637546	-1.938272082	0.058325135	0.999980877	-4.402019847
ENSG00000242737	processed_pseudogene	AC012170.1	15	0.310810161	1.808645284	1.933005547	0.058987661	0.999980877	-4.40178627
ENSG00000200170	misc_RNA	Y_RNA	10	-0.326419295	1.462678751	-1.932120303	0.059099654	0.999980877	-4.436992731
ENSG00000206828	snRNA	U1	1	-0.657481702	1.142119054	-1.927867114	0.059640267	0.999980877	-4.459556986
ENSG00000251379	lncRNA	AC099550.1	4	0.774768543	1.044348057	1.924840297	0.060027569	0.999980877	-4.467282193
ENSG00000249309	lncRNA	AC020703.1	4	0.830134474	1.953274986	1.917260305	0.061006922	0.999980877	-4.40282079
ENSG00000138030	protein_coding	KHK	2	-0.487186695	1.517667343	-1.913362749	0.061515784	0.999980877	-4.437747707
ENSG00000213398	protein_coding	LCAT	16	0.321369756	2.229763739	1.912997898	0.061563603	0.999980877	-4.383715641
ENSG00000054392	protein_coding	HHAT	1	-0.396341387	1.565131792	-1.912384382	0.061644086	0.999980877	-4.428898692
ENSG00000153391	protein_coding	INO80C	18	-0.236224365	2.839647658	-1.911951908	0.061700873	0.999980877	-4.335709775
ENSG00000137185	protein_coding	ZSCAN9	6	0.342246195	2.895425997	1.90716343	0.062332622	0.999980877	-4.330527186
ENSG00000211937	IG_V_gene	IGHV2-5	14	1.387151263	0.46891895	1.904540593	0.062680987	0.999980877	-4.496009405
ENSG00000013561	protein_coding	RNF14	5	-0.503913964	5.887455145	-1.903095591	0.06287362	0.999980877	-4.182180888
ENSG00000112144	protein_coding	ICK	6	-0.191387257	4.656474023	-1.900854156	0.063173424	0.999980877	-4.211565197
ENSG00000211445	protein_coding	GPX3	5	-1.138578649	1.074030949	-1.896807373	0.063717785	0.999980877	-4.485531414
ENSG00000198873	protein_coding	GRK5	10	0.195963533	5.561171738	1.89451374	0.064028088	0.999980877	-4.185571766
ENSG00000111843	protein_coding	TMEM14C	6	-0.361100621	2.913595566	-1.887428191	0.064994816	0.999980877	-4.340680053
ENSG00000169020	protein_coding	ATP5ME	4	0.410698851	2.398553118	1.882493516	0.065675392	0.999980877	-4.372839931
ENSG00000147592	protein_coding	LACTB2	8	-0.262880917	2.443380507	-1.878832103	0.066184268	0.999980877	-4.38179929
ENSG00000234492	lncRNA	RPL34-AS1	4	-0.493735872	1.70603892	-1.878337948	0.066253204	0.999980877	-4.434828053
ENSG00000125375	protein_coding	DMAC2L	14	-0.244419846	4.871976888	-1.877160076	0.066417764	0.999980877	-4.209306463
ENSG00000218510	lncRNA	LINC00339	1	-0.230120528	2.993246312	-1.877019961	0.066437362	0.999980877	-4.335270834
ENSG00000121903	protein_coding	ZSCAN20	1	-0.33468888	1.914607794	-1.876507739	0.066509051	0.999980877	-4.429765366
ENSG00000163864	protein_coding	NMNAT3	3	-0.454546738	2.321647567	-1.875791666	0.06660938	0.999980877	-4.382434052
ENSG00000118369	protein_coding	USP35	11	0.215481579	3.914479768	1.875646919	0.066629676	0.999980877	-4.268695693
ENSG00000234290	lncRNA	AC116366.1	5	0.629273479	2.31659856	1.873916711	0.066872688	0.999980877	-4.393916596
ENSG00000156886	protein_coding	ITGAD	16	0.716946316	1.159158934	1.871887124	0.067158707	0.999980877	-4.487479279
ENSG00000157657	protein_coding	ZNF618	9	-0.404503454	3.033243106	-1.871706753	0.067184175	0.999980877	-4.348665403
ENSG00000148459	protein_coding	PDSS1	10	0.255107151	2.452110721	1.868512499	0.067636571	0.999980877	-4.37238438
ENSG00000003249	protein_coding	DBNDD1	16	-0.886479298	0.898538908	-1.864640611	0.068188399	0.999980877	-4.489755319
ENSG00000115423	protein_coding	DNAH6	2	0.60598815	1.062651125	1.862049343	0.068559837	0.999980877	-4.467173214
ENSG00000124107	protein_coding	SLPI	20	0.976771225	2.037652345	1.85862142	0.069053836	0.999980877	-4.382509983
ENSG00000248905	protein_coding	FMN1	15	0.697252553	3.492253071	1.857103356	0.069273566	0.999980877	-4.265484684
ENSG00000157617	protein_coding	C2CD2	21	-0.228533429	3.91130777	-1.856532084	0.069356407	0.999980877	-4.275673436
ENSG00000008311	protein_coding	AASS	7	-0.733681181	1.813123929	-1.853789762	0.069755242	0.999980877	-4.44049023
ENSG00000287737	lncRNA	AC132872.5	17	0.56474257	1.712611762	1.847358687	0.070698176	0.999980877	-4.436416018
ENSG00000112031	protein_coding	MTRF1L	6	0.36058056	3.629233949	1.847341883	0.070700654	0.999980877	-4.310046524
ENSG00000170502	protein_coding	NUDT9	4	-0.245828938	3.069697891	-1.844124938	0.07117637	0.999980877	-4.343891876
ENSG00000102755	protein_coding	FLT1	13	0.646684054	0.969980021	1.84178107	0.071524677	0.999980877	-4.451568344
ENSG00000240505	protein_coding	TNFRSF13B	17	0.869950773	1.299772113	1.839084439	0.071927185	0.999980877	-4.456959193
ENSG00000154889	protein_coding	MPPE1	18	0.296561343	6.896908488	1.839020163	0.071936803	0.999980877	-4.249296196
ENSG00000204524	protein_coding	ZNF805	19	-0.168358725	5.130162082	-1.836400101	0.072329756	0.999980877	-4.229043578
ENSG00000168612	protein_coding	ZSWIM1	20	-0.296575288	3.363370772	-1.834979327	0.072543599	0.999980877	-4.324002666
ENSG00000106771	protein_coding	TMEM245	9	-0.219551459	6.339572974	-1.828519798	0.073522566	0.999980877	-4.234403207
ENSG00000138078	protein_coding	PREPL	2	-0.244588624	5.407005431	-1.827850222	0.073624677	0.999980877	-4.229754404
ENSG00000187653	processed_pseudogene	TMSB4XP8	4	0.528420254	1.203484076	1.825692578	0.073954533	0.999980877	-4.474953954
ENSG00000074935	protein_coding	TUBE1	6	-0.294438581	3.664775113	-1.82404933	0.074206584	0.999980877	-4.311235915
ENSG00000213600	lncRNA	U73169.1	3	0.29054772	3.750494812	1.823724843	0.074256441	0.999980877	-4.305628263
ENSG00000022556	protein_coding	NLRP2	19	0.810487278	1.321087874	1.818692693	0.075033243	0.999980877	-4.456122844
ENSG00000161654	protein_coding	LSM12	17	-0.198387306	4.060576234	-1.81471841	0.075651568	0.999980877	-4.293990622
ENSG00000164105	protein_coding	SAP30	4	0.428288214	2.514098108	1.812662758	0.075973067	0.999980877	-4.381743735
ENSG00000170915	protein_coding	PAQR8	6	-0.23210117	5.047873925	-1.810386527	0.076330404	0.999980877	-4.24701584
ENSG00000130598	protein_coding	TNNI2	11	0.514912366	1.173547888	1.810123095	0.076371851	0.999980877	-4.494264003
ENSG00000186141	protein_coding	POLR3C	1	-0.149998453	4.928884325	-1.809749341	0.076430686	0.999980877	-4.251334085
ENSG00000272800	lncRNA	AC021851.1	2	-0.345882104	1.792627901	-1.808891935	0.076565802	0.999980877	-4.441686334
ENSG00000178074	protein_coding	C2orf69	2	-0.194761914	3.763717783	-1.807537626	0.076779632	0.999980877	-4.317768215
ENSG00000096093	protein_coding	EFHC1	6	-0.298322775	3.288014502	-1.807178262	0.076836455	0.999980877	-4.345579076
ENSG00000280407	TEC	AC132872.4	17	0.735972723	2.428434844	1.802324348	0.077607436	0.999980877	-4.428509981
ENSG00000107331	protein_coding	ABCA2	9	0.252932465	6.931187693	1.802123859	0.077639421	0.999980877	-4.26727608
ENSG00000238045	lncRNA	AC009133.1	16	0.424945936	1.785353496	1.800375789	0.077918761	0.999980877	-4.455655007
ENSG00000087077	protein_coding	TRIP6	7	0.312951296	2.682636014	1.799861665	0.078001078	0.999980877	-4.391612338
ENSG00000101425	protein_coding	BPI	20	0.888464265	2.515556208	1.798240355	0.078261146	0.999980877	-4.398612692
ENSG00000136895	protein_coding	GARNL3	9	-0.388603448	1.680178918	-1.796888761	0.078478506	0.999980877	-4.453458658
ENSG00000156711	protein_coding	MAPK13	6	0.336641359	6.592735039	1.79562382	0.078682389	0.999980877	-4.264449958
ENSG00000179094	protein_coding	PER1	17	0.493262914	4.81981624	1.79392283	0.078957254	0.999980877	-4.259925902
ENSG00000154059	protein_coding	IMPACT	18	-0.196245398	3.580080855	-1.793300246	0.079058059	0.999980877	-4.332494622
ENSG00000147408	protein_coding	CSGALNACT1	8	0.502089488	5.943278782	1.791403028	0.079365911	0.999980877	-4.255101627
ENSG00000128011	protein_coding	LRFN1	19	0.428625563	4.396290678	1.789193974	0.079725627	0.999980877	-4.294250009
ENSG00000224950	lncRNA	AL390066.1	1	0.379086468	4.076785603	1.783311089	0.080690248	0.999980877	-4.310222003
ENSG00000166527	protein_coding	CLEC4D	12	0.707095795	4.015695804	1.782752001	0.080782429	0.999980877	-4.314861589
ENSG00000152700	protein_coding	SAR1B	5	-0.144782361	5.447282088	-1.782549391	0.080815856	0.999980877	-4.256727208
ENSG00000138166	protein_coding	DUSP5	10	-0.575982389	3.996999353	-1.781537499	0.080982975	0.999980877	-4.332411535
ENSG00000116106	protein_coding	EPHA4	2	-0.481773915	4.119020331	-1.780673497	0.081125897	0.999980877	-4.301667021
ENSG00000187801	protein_coding	ZFP69B	1	0.280526522	1.665670043	1.778905101	0.081419082	0.999980877	-4.455558995
ENSG00000131848	protein_coding	ZSCAN5A	19	-0.293978309	3.003262879	-1.778096796	0.081553387	0.999980877	-4.367945719
ENSG00000139160	protein_coding	ETFBKMT	12	-0.407109659	1.245402204	-1.777852843	0.081593958	0.999980877	-4.491438372
ENSG00000100836	protein_coding	PABPN1	14	0.176914752	4.945323909	1.775737766	0.081946414	0.999980877	-4.271028896
ENSG00000124469	protein_coding	CEACAM8	19	1.406266761	1.975159166	1.773912825	0.082251545	0.999980877	-4.473926977
ENSG00000124102	protein_coding	PI3	20	0.904808681	4.166492012	1.768224634	0.083208707	0.999980877	-4.270986425
ENSG00000099284	protein_coding	H2AFY2	10	-0.360472564	1.385585894	-1.768217886	0.083209848	0.999980877	-4.483155843
ENSG00000198093	protein_coding	ZNF649	19	-0.253508097	3.06894011	-1.767546627	0.083323415	0.999980877	-4.370756923
ENSG00000151576	protein_coding	QTRT2	3	-0.152218682	4.888257607	-1.765019846	0.083752067	0.999980877	-4.278464674
ENSG00000005381	protein_coding	MPO	17	1.053783718	2.523097904	1.763142731	0.084071697	0.999980877	-4.433490337
ENSG00000198718	protein_coding	TOGARAM1	14	-0.194504946	4.633029274	-1.762729642	0.084142173	0.999980877	-4.286100186
ENSG00000247572	lncRNA	CKMT2-AS1	5	-0.386721764	3.18280285	-1.759950904	0.084617529	0.999980877	-4.367757889
ENSG00000274512	protein_coding	TBC1D3L	17	0.922241781	0.831012907	1.759604584	0.08467693	0.999980877	-4.488201943
ENSG00000205085	protein_coding	FAM71F2	7	0.50597761	2.150880458	1.759364582	0.084718116	0.999980877	-4.423399212
ENSG00000177606	protein_coding	JUN	1	0.442021465	3.673789031	1.754932362	0.085481719	0.999980877	-4.341109966
ENSG00000129235	protein_coding	TXNDC17	17	0.319842557	2.47515628	1.75412413	0.085621582	0.999980877	-4.40925206
ENSG00000260473	lncRNA	AC068987.2	12	-0.433532678	1.394569055	-1.753514633	0.085727179	0.999980877	-4.474749705
ENSG00000033100	protein_coding	CHPF2	7	0.163415792	6.431421098	1.750520454	0.086247509	0.999980877	-4.283460208
ENSG00000112294	protein_coding	ALDH5A1	6	-0.604877675	5.482220723	-1.748922771	0.086526229	0.999980877	-4.2797455
ENSG00000135070	protein_coding	ISCA1	9	-0.757918223	6.39878009	-1.747336603	0.086803681	0.999980877	-4.291175288
ENSG00000161960	protein_coding	EIF4A1	17	0.263059817	3.319440248	1.74680541	0.086896762	0.999980877	-4.358827991
ENSG00000165264	protein_coding	NDUFB6	9	0.324645835	3.271507057	1.746655052	0.086923125	0.999980877	-4.36875812
ENSG00000172671	protein_coding	ZFAND4	10	-0.239039991	5.161048722	-1.743292071	0.087514501	0.999980877	-4.284587344
ENSG00000158715	protein_coding	SLC45A3	1	-0.599267585	3.143940063	-1.742937838	0.087576987	0.999980877	-4.385505011
ENSG00000179639	protein_coding	FCER1A	1	-0.802303364	3.067634272	-1.742758065	0.087608713	0.999980877	-4.389596539
ENSG00000266124	miRNA	MIR5587	16	0.442521237	1.313191812	1.741003685	0.087918821	0.999980877	-4.472942401
ENSG00000245060	lncRNA	LINC00847	5	-0.179128037	4.529567678	-1.740578687	0.087994082	0.999980877	-4.310433449
ENSG00000119661	protein_coding	DNAL1	14	-0.267008219	2.64437095	-1.738292745	0.088399807	0.999980877	-4.404811379
ENSG00000078237	protein_coding	TIGAR	12	-0.201228565	3.837226263	-1.737228494	0.088589227	0.999980877	-4.349338837
ENSG00000159714	protein_coding	ZDHHC1	16	-0.606815832	1.295468231	-1.736008683	0.088806749	0.999980877	-4.494967706
ENSG00000180229	transcribed_unprocessed_pseudogene	HERC2P3	15	0.968345396	1.955867951	1.733226547	0.089304532	0.999980877	-4.430140823
ENSG00000169129	protein_coding	AFAP1L2	10	-0.444027133	1.939361757	-1.730240621	0.089841351	0.999980877	-4.458794089
ENSG00000283602	transcribed_unitary_pseudogene	AC116353.6	5	0.583221731	3.245235428	1.728571807	0.09014254	0.999980877	-4.379324284
ENSG00000266256	lncRNA	LINC00683	18	1.038794193	0.87950928	1.728518119	0.090152244	0.999980877	-4.479119785
ENSG00000122644	protein_coding	ARL4A	7	-0.773219378	5.142143844	-1.727829685	0.090276747	0.999980877	-4.29705638
ENSG00000251474	transcribed_unprocessed_pseudogene	RPL32P3	3	0.123559422	5.601329243	1.725273081	0.090740361	0.999980877	-4.28982024
ENSG00000250539	processed_pseudogene	KRT8P33	5	-0.250215185	3.840357439	-1.724792147	0.090827793	0.999980877	-4.343581322
ENSG00000138604	protein_coding	GLCE	15	-0.299398321	3.458539651	-1.722953964	0.091162614	0.999980877	-4.373630737
ENSG00000215440	protein_coding	NPEPL1	20	0.279722035	4.390463346	1.718539833	0.091970815	0.999980877	-4.323414506
ENSG00000163291	protein_coding	PAQR3	4	-0.266687131	3.467806366	-1.715969423	0.092444169	0.999980877	-4.377908415
ENSG00000130770	protein_coding	ATP5IF1	1	0.279777941	2.057471375	1.715796318	0.092476119	0.999980877	-4.44666639
ENSG00000256973	lncRNA	AC053513.2	12	-0.378181069	1.230683916	-1.712269088	0.093129143	0.999980877	-4.491638168
ENSG00000260563	lncRNA	AC132872.1	17	0.357722996	2.734202818	1.712122432	0.093156376	0.999980877	-4.406929812
ENSG00000129422	protein_coding	MTUS1	8	-1.039186778	2.04904209	-1.711378352	0.093294653	0.999980877	-4.425342035
ENSG00000138175	protein_coding	ARL3	10	0.294275079	2.651243058	1.708934578	0.093749989	0.999980877	-4.422271178
ENSG00000100380	protein_coding	ST13	22	-0.466732833	7.23233939	-1.708928782	0.093751071	0.999980877	-4.330323463
ENSG00000006327	protein_coding	TNFRSF12A	16	0.428801395	2.102488941	1.706243284	0.094253567	0.999980877	-4.448305931
ENSG00000182768	protein_coding	NGRN	15	-0.272368949	4.061320019	-1.703405848	0.094786909	0.999980877	-4.347920055
ENSG00000069943	protein_coding	PIGB	15	-0.34235971	5.484934429	-1.703092612	0.094845939	0.999980877	-4.306285813
ENSG00000112425	protein_coding	EPM2A	6	-0.278209757	3.524676058	-1.701896809	0.09507157	0.999980877	-4.375871252
ENSG00000145246	protein_coding	ATP10D	4	-0.319310811	5.334897149	-1.700801991	0.095278536	0.999980877	-4.309217305
ENSG00000258017	lncRNA	AC011603.2	12	0.30788554	2.052831515	1.69899199	0.095621516	0.999980877	-4.461545653
ENSG00000163171	protein_coding	CDC42EP3	2	0.391351966	7.39219	1.696598593	0.096076608	0.999980877	-4.340400698
ENSG00000279573	TEC	AC134407.2	17	0.300312573	1.887672141	1.696436059	0.096107577	0.999980877	-4.460487989
ENSG00000196668	lncRNA	LINC00173	12	0.462870358	3.803379204	1.695887951	0.096212076	0.999980877	-4.371123768
ENSG00000082213	protein_coding	C5orf22	5	-0.183118785	4.304087718	-1.694553174	0.096466948	0.999980877	-4.341709016
ENSG00000188522	protein_coding	FAM83G	17	0.418083608	3.240044098	1.69418904	0.096536575	0.999980877	-4.391058036
ENSG00000124120	protein_coding	TTPAL	20	-0.172953184	5.172659545	-1.693765987	0.09661752	0.999980877	-4.312520566
ENSG00000101417	protein_coding	PXMP4	20	-0.248047711	3.746939737	-1.691603321	0.097032189	0.999980877	-4.368556377
ENSG00000108406	protein_coding	DHX40	17	-0.24293302	5.115130286	-1.689496783	0.097437504	0.999980877	-4.316252989
ENSG00000182117	protein_coding	NOP10	15	0.433365676	4.379254574	1.689347119	0.097466354	0.999980877	-4.339465851
ENSG00000182180	protein_coding	MRPS16	10	-0.195902401	5.26144755	-1.689342525	0.09746724	0.999980877	-4.314013734
ENSG00000101782	protein_coding	RIOK3	18	-0.765484389	8.448475485	-1.688710923	0.097589067	0.999980877	-4.379684475
ENSG00000123096	protein_coding	SSPN	12	0.555013787	1.458782493	1.68679309	0.097959761	0.999980877	-4.474654696
ENSG00000065060	protein_coding	UHRF1BP1	6	-0.282047727	5.02473381	-1.684037099	0.098494489	0.999980877	-4.323118525
ENSG00000174099	protein_coding	MSRB3	12	0.432039651	2.783446163	1.682228529	0.098846698	0.999980877	-4.40958344
ENSG00000112149	protein_coding	CD83	6	-0.334272898	2.833278538	-1.681710256	0.09894782	0.999980877	-4.42750403
ENSG00000152784	protein_coding	PRDM8	4	0.262953379	4.280028372	1.681464084	0.098995881	0.999980877	-4.344909648
ENSG00000145428	protein_coding	RNF175	4	0.533531011	1.189925615	1.680714516	0.099142341	0.999980877	-4.490742484
ENSG00000261476	lncRNA	AC009163.4	16	0.271610961	1.507821979	1.674291591	0.100404646	0.999980877	-4.480892621
ENSG00000117625	protein_coding	RCOR3	1	-0.145070234	6.559992807	-1.673043989	0.100651364	0.999980877	-4.330675037
ENSG00000249846	lncRNA	LINC02021	3	-0.730492405	0.872575929	-1.670779249	0.101100497	0.999980877	-4.520727133
ENSG00000176783	protein_coding	RUFY1	5	0.459034566	5.974342106	1.669060989	0.101442351	0.999980877	-4.327752979
ENSG00000169359	protein_coding	SLC33A1	3	-0.213472583	3.555223796	-1.668372601	0.101579574	0.999980877	-4.385475512
ENSG00000253251	protein_coding	SHLD3	5	0.319998869	1.288609367	1.667552092	0.101743333	0.999980877	-4.502878015
ENSG00000156471	protein_coding	PTDSS1	8	-0.157736483	5.877897163	-1.665801797	0.102093385	0.999980877	-4.324780108
ENSG00000142583	protein_coding	SLC2A5	1	0.655352097	1.266821256	1.66484981	0.102284193	0.999980877	-4.501895588
ENSG00000100568	protein_coding	VTI1B	14	-0.311204655	5.76672978	-1.663707358	0.102513562	0.999980877	-4.326260098
ENSG00000273742	miRNA	MIR6075	5	0.45310091	1.375255837	1.663134387	0.102628756	0.999980877	-4.49658387
ENSG00000205746	transcribed_unprocessed_pseudogene	AC126755.1	16	0.648338045	2.038852383	1.662241994	0.102808379	0.999980877	-4.440908873
ENSG00000211667	IG_V_gene	IGLV3-12	22	-2.235750119	0.179595135	-1.661190871	0.103020282	0.999980877	-4.559704253
ENSG00000100095	protein_coding	SEZ6L	22	-0.748651328	0.840610134	-1.659973874	0.103266073	0.999980877	-4.519665544
ENSG00000136875	protein_coding	PRPF4	9	-0.159500556	4.486671099	-1.659390176	0.103384129	0.999980877	-4.349946336
ENSG00000125247	protein_coding	TMTC4	13	-0.334433392	4.100292556	-1.658743693	0.103515014	0.999980877	-4.364838042
ENSG00000141026	protein_coding	MED9	17	-0.215678761	3.639152261	-1.656424626	0.10398564	0.999980877	-4.386509202
ENSG00000124508	protein_coding	BTN2A2	6	0.225423504	4.894646977	1.654968753	0.104281985	0.999980877	-4.343077101
ENSG00000197497	protein_coding	ZNF665	19	-0.390614231	1.952326423	-1.653993141	0.10448096	0.999980877	-4.470395403
ENSG00000200087	snoRNA	SNORA73B	1	0.433086204	4.351253898	1.65152521	0.104985677	0.999980877	-4.372622251
ENSG00000181404	protein_coding	WASHC1	9	0.819183903	3.130676291	1.651159775	0.105060581	0.999980877	-4.414902459
ENSG00000162236	protein_coding	STX5	11	-0.135955199	5.502799626	-1.648171987	0.10567464	0.999980877	-4.335494875
ENSG00000112699	protein_coding	GMDS	6	-0.200604823	4.123268681	-1.646795673	0.105958489	0.999980877	-4.370092324
ENSG00000173960	protein_coding	UBXN2A	2	0.226908302	3.943612543	1.64599921	0.106123035	0.999980877	-4.370905218
ENSG00000159216	protein_coding	RUNX1	21	-0.207921821	7.292573482	-1.645414438	0.10624398	0.999980877	-4.358916028
ENSG00000261799	lncRNA	AC007406.5	12	-0.214945209	4.41178096	-1.642215571	0.106907575	0.999980877	-4.362148894
ENSG00000019991	protein_coding	HGF	7	-0.464399867	3.400671422	-1.641434609	0.107070096	0.999980877	-4.412122836
ENSG00000162928	protein_coding	PEX13	2	-0.111805494	4.455454536	-1.640826995	0.107196682	0.999980877	-4.359633228
ENSG00000238197	lncRNA	PAXBP1-AS1	21	-0.279081576	3.034107025	-1.64052036	0.10726061	0.999980877	-4.421054808
ENSG00000153814	protein_coding	JAZF1	7	-0.441009029	6.733458238	-1.63767685	0.107854922	0.999980877	-4.35440514
ENSG00000070495	protein_coding	JMJD6	17	0.150781887	5.089615419	1.63618254	0.108168317	0.999980877	-4.345920531
ENSG00000175746	lncRNA	C15orf54	15	0.876547243	1.415031622	1.633917573	0.108644756	0.999980877	-4.474378935
ENSG00000129757	protein_coding	CDKN1C	11	-0.964984414	3.281461507	-1.633120368	0.108812855	0.999980877	-4.41910835
ENSG00000144036	protein_coding	EXOC6B	2	-0.188861293	4.458531157	-1.632381326	0.10896888	0.999980877	-4.362591633
ENSG00000214113	protein_coding	LYRM4	6	-0.24136274	3.07307511	-1.631885195	0.109073724	0.999980877	-4.419472432
ENSG00000182810	protein_coding	DDX28	16	-0.205554663	3.673885274	-1.62876356	0.109735285	0.999980877	-4.396181215
ENSG00000198952	protein_coding	SMG5	1	0.293835641	6.784176786	1.627838574	0.109931942	0.999980877	-4.358502476
ENSG00000229419	processed_pseudogene	RALGAPA1P1	9	-0.37198802	1.289039677	-1.626646121	0.110185887	0.999980877	-4.518086175
ENSG00000186300	protein_coding	ZNF555	19	-0.234067571	3.235019905	-1.626546906	0.110207038	0.999980877	-4.420410481
ENSG00000100350	protein_coding	FOXRED2	22	-0.510487766	1.804055154	-1.625483783	0.110433879	0.999980877	-4.489505085
ENSG00000095066	protein_coding	HOOK2	19	0.207267877	3.381568713	1.62503133	0.110530535	0.999980877	-4.408409622
ENSG00000246363	lncRNA	LINC02458	12	-1.023559803	0.722213525	-1.624792899	0.110581498	0.999980877	-4.53188352
ENSG00000177873	protein_coding	ZNF619	3	-0.147976117	4.106455619	-1.624356642	0.110674794	0.999980877	-4.381825743
ENSG00000242574	protein_coding	HLA-DMB	6	-0.326575542	3.360129934	-1.624204675	0.110707309	0.999980877	-4.420235151
ENSG00000160932	protein_coding	LY6E	8	0.838452462	6.466578787	1.622849792	0.110997537	0.999980877	-4.352003183
ENSG00000112996	protein_coding	MRPS30	5	-0.211060821	5.284902719	-1.622735324	0.111022086	0.999980877	-4.352034842
ENSG00000176401	protein_coding	EID2B	19	-0.233067239	1.839963683	-1.619803248	0.111652397	0.999980877	-4.481786585
ENSG00000168916	protein_coding	ZNF608	5	0.631393844	2.056120018	1.619112132	0.111801389	0.999980877	-4.447706612
ENSG00000286342	lncRNA	AC073210.3	7	-0.716448369	1.118805493	-1.617148689	0.112225556	0.999980877	-4.508761716
ENSG00000125846	protein_coding	ZNF133	20	-0.222100737	3.655770939	-1.617035322	0.112250087	0.999980877	-4.403625811
ENSG00000236753	lncRNA	MKLN1-AS	7	0.269777672	1.452692025	1.616403804	0.112386817	0.999980877	-4.495177641
ENSG00000127311	protein_coding	HELB	12	-0.146295122	7.089832702	-1.616340691	0.112400489	0.999980877	-4.371226473
ENSG00000161277	protein_coding	THAP8	19	-0.249675326	1.70767446	-1.613259647	0.113069575	0.999980877	-4.499559735
ENSG00000077585	protein_coding	GPR137B	1	-0.341941011	3.479662464	-1.611705682	0.113408262	0.999980877	-4.415677809
ENSG00000140287	protein_coding	HDC	15	-0.813438202	2.710531645	-1.611520245	0.113448733	0.999980877	-4.465693306
ENSG00000135845	protein_coding	PIGC	1	-0.608549396	4.859812228	-1.611204284	0.113517717	0.999980877	-4.364620177
ENSG00000211592	IG_C_gene	IGKC	2	0.772670177	7.007751157	1.606954506	0.114448894	0.999980877	-4.37719692
ENSG00000137996	protein_coding	RTCA	1	-0.148447863	4.961559895	-1.606248535	0.114604178	0.999980877	-4.365932362
ENSG00000112941	protein_coding	TENT4A	5	-0.145576609	5.438602213	-1.605013792	0.114876183	0.999980877	-4.360140106
ENSG00000135597	protein_coding	REPS1	6	-0.180830831	5.852091185	-1.604623533	0.114962262	0.999980877	-4.35969403
ENSG00000196792	protein_coding	STRN3	14	0.1680421	5.415430589	1.603978729	0.115104602	0.999980877	-4.360822247
ENSG00000107077	protein_coding	KDM4C	9	-0.140070675	6.995004085	-1.601826239	0.115580795	0.999980877	-4.377945221
ENSG00000127362	protein_coding	TAS2R3	7	-0.297757289	2.148213985	-1.600461727	0.115883491	0.999980877	-4.473435064
ENSG00000203880	protein_coding	PCMTD2	20	-0.240051662	4.989072054	-1.599326121	0.116135897	0.999980877	-4.368454778
ENSG00000281357	lncRNA	ARRDC3-AS1	5	0.244064996	2.496581493	1.598458678	0.116328999	0.999980877	-4.46315313
ENSG00000260793	lncRNA	AC003102.1	17	-0.265805323	2.604499029	-1.596800643	0.116698819	0.999980877	-4.450795122
ENSG00000175309	protein_coding	PHYKPL	5	0.164749246	7.305667299	1.595723632	0.116939552	0.999980877	-4.388629567
ENSG00000269934	lncRNA	AL353593.1	1	-0.350064084	2.522123748	-1.594522223	0.117208566	0.999980877	-4.461449493
ENSG00000136104	protein_coding	RNASEH2B	13	-0.271333255	6.657242041	-1.593980169	0.117330103	0.999980877	-4.375012736
ENSG00000255031	lncRNA	AP002807.1	11	0.347868682	4.119947884	1.592945225	0.117562438	0.999980877	-4.39639781
ENSG00000158683	protein_coding	PKD1L1	7	-0.538497126	1.181692347	-1.592704416	0.117616551	0.999980877	-4.521451601
ENSG00000267002	lncRNA	AC060780.1	17	-0.144588505	4.052222884	-1.591682212	0.117846477	0.999980877	-4.399765996
ENSG00000163138	protein_coding	PACRGL	4	-0.178317493	3.966076984	-1.590397305	0.118136008	0.999980877	-4.404258373
ENSG00000057252	protein_coding	SOAT1	1	-0.164605931	6.394774733	-1.589498964	0.118338775	0.999980877	-4.373152066
ENSG00000133275	protein_coding	CSNK1G2	19	0.162150166	7.459892484	1.588876755	0.11847938	0.999980877	-4.394842986
ENSG00000197561	protein_coding	ELANE	19	1.389530932	0.977374511	1.588272423	0.118616075	0.999980877	-4.543412538
ENSG00000114446	protein_coding	IFT57	3	0.317649777	3.003628799	1.588115595	0.118651569	0.999980877	-4.444487906
ENSG00000126773	protein_coding	PCNX4	14	-0.165972022	6.318104934	-1.587538921	0.118782158	0.999980877	-4.373161826
ENSG00000119723	protein_coding	COQ6	14	-0.246623684	3.759525422	-1.58735108	0.11882472	0.999980877	-4.410234542
ENSG00000127903	protein_coding	ZNF835	19	-0.526096451	1.352768079	-1.585800218	0.119176593	0.999980877	-4.508097494
ENSG00000143748	protein_coding	NVL	1	-0.219730746	4.505461556	-1.585683947	0.119203008	0.999980877	-4.386030409
ENSG00000260859	lncRNA	AC025280.1	16	0.550637004	1.172059675	1.585661572	0.119208091	0.999980877	-4.51236631
ENSG00000197724	protein_coding	PHF2	9	0.165587988	6.473340461	1.582341471	0.119964377	0.999980877	-4.377828133
ENSG00000188897	protein_coding	AC099489.1	16	0.645806399	7.569549296	1.581572173	0.120140166	0.999980877	-4.398830265
ENSG00000154134	protein_coding	ROBO3	11	-0.463425196	2.201820814	-1.579684804	0.120572323	0.999980877	-4.469553322
ENSG00000243317	protein_coding	STMP1	7	-0.486098315	6.385640074	-1.577303289	0.121119415	0.999980877	-4.379959071
ENSG00000260517	lncRNA	AC009093.2	16	-0.304104527	3.545139963	-1.57667419	0.121264268	0.999980877	-4.427223332
ENSG00000160781	protein_coding	PAQR6	1	0.571227039	2.558485287	1.575843631	0.121455722	0.999980877	-4.469973501
ENSG00000168061	protein_coding	SAC3D1	11	-0.291748875	2.213357438	-1.575322549	0.121575962	0.999980877	-4.488561502
ENSG00000165028	protein_coding	NIPSNAP3B	9	-0.451604823	1.355672417	-1.575132716	0.12161979	0.999980877	-4.50532434
ENSG00000229512	lncRNA	AC068580.1	11	0.306878327	2.225686059	1.574769256	0.12170374	0.999980877	-4.486587158
ENSG00000181350	protein_coding	LRRC75A	17	-0.435523421	3.487448642	-1.574593146	0.121744433	0.999980877	-4.422256308
ENSG00000165309	protein_coding	ARMC3	10	0.632005412	0.804725283	1.574177319	0.121840562	0.999980877	-4.511040443
ENSG00000268119	lncRNA	AC010615.2	19	-0.775817733	1.983740118	-1.574160937	0.12184435	0.999980877	-4.492167256
ENSG00000179627	protein_coding	ZBTB42	14	-0.276953796	3.474036618	-1.574104839	0.121857323	0.999980877	-4.432808405
ENSG00000228340	lncRNA	MIR646HG	20	0.327047228	5.53035804	1.572862857	0.122144833	0.999980877	-4.377467596
ENSG00000231307	processed_pseudogene	RPS3P2	20	0.238538589	1.501484223	1.572414971	0.12224865	0.999980877	-4.511199432
ENSG00000168818	protein_coding	STX18	4	-0.153500726	4.542754028	-1.570614607	0.122666677	0.999980877	-4.392937282
ENSG00000188785	protein_coding	ZNF548	19	-0.261540302	4.063726579	-1.569359776	0.122958717	0.999980877	-4.407249815
ENSG00000283122	lncRNA	HYMAI	6	-0.502894532	1.584357088	-1.567877602	0.123304387	0.999980877	-4.513322305
ENSG00000040633	protein_coding	PHF23	17	0.175145748	5.312771314	1.567238286	0.123453728	0.999980877	-4.38200323
ENSG00000265992	lncRNA	ESRG	3	-1.986204111	-0.083289162	-1.56650508	0.123625182	0.999980877	-4.562322635
ENSG00000175984	protein_coding	DENND2C	1	0.463663059	1.833463976	1.566119014	0.123715536	0.999980877	-4.485621991
ENSG00000227039	lncRNA	ITGB2-AS1	21	0.45703641	5.689686664	1.565459307	0.123870056	0.999980877	-4.381478672
ENSG00000207741	miRNA	MIR590	7	0.245998975	1.782897195	1.565360733	0.123893159	0.999980877	-4.499702547
ENSG00000211880	TR_J_gene	TRAJ9	14	-0.454722826	1.678048531	-1.564747623	0.124036925	0.999980877	-4.504056088
ENSG00000170677	protein_coding	SOCS6	18	-0.257742077	2.392974948	-1.564631016	0.124064283	0.999980877	-4.482836212
ENSG00000147475	protein_coding	ERLIN2	8	-0.169209954	4.770061783	-1.564410943	0.12411593	0.999980877	-4.391278519
ENSG00000275371	lncRNA	AC012645.4	16	-0.572142475	1.750642854	-1.562470955	0.124571951	0.999980877	-4.497590722
ENSG00000162695	protein_coding	SLC30A7	1	-0.154069855	6.224942602	-1.562214767	0.124632272	0.999980877	-4.384814509
ENSG00000090674	protein_coding	MCOLN1	19	-0.471077761	5.453190474	-1.561896873	0.124707155	0.999980877	-4.384219719
ENSG00000257354	lncRNA	AC048341.1	12	-0.207775256	3.410629022	-1.561186825	0.124874543	0.999980877	-4.435934366
ENSG00000198440	protein_coding	ZNF583	19	-0.337083813	1.966254561	-1.561099865	0.124895056	0.999980877	-4.497550824
ENSG00000140859	protein_coding	KIFC3	16	0.408571743	3.711359431	1.558518474	0.125505202	0.999980877	-4.419411796
ENSG00000112234	protein_coding	FBXL4	6	-0.167566905	6.092761191	-1.558342334	0.125546923	0.999980877	-4.386265353
ENSG00000164062	protein_coding	APEH	3	-0.150754716	5.960832195	-1.554263831	0.126516067	0.999980877	-4.387696711
ENSG00000224707	lncRNA	E2F3-IT1	6	0.28836245	1.967660598	1.553476668	0.126703804	0.999980877	-4.49269698
ENSG00000105819	protein_coding	PMPCB	7	-0.155294333	5.344627844	-1.552779314	0.126870308	0.999980877	-4.389611012
ENSG00000279632	TEC	AP003108.4	11	-0.243127278	1.931389439	-1.551960152	0.12706612	0.999980877	-4.497232694
ENSG00000198042	protein_coding	MAK16	8	-0.223098174	3.496490164	-1.55136669	0.127208133	0.999980877	-4.436156082
ENSG00000135930	protein_coding	EIF4E2	2	-0.13023249	6.04428514	-1.550949759	0.127307978	0.999980877	-4.389766816
ENSG00000185917	protein_coding	SETD4	21	-0.151124793	4.382117886	-1.550161078	0.127497021	0.999980877	-4.406191839
ENSG00000109906	protein_coding	ZBTB16	11	0.467414265	5.820141393	1.548993042	0.127777407	0.999980877	-4.391656377
ENSG00000140511	protein_coding	HAPLN3	15	-0.3927419	4.864569501	-1.547964411	0.128024737	0.999980877	-4.397907391
ENSG00000167986	protein_coding	DDB1	11	-0.266043358	7.189934866	-1.547327799	0.128178001	0.999980877	-4.410159372
ENSG00000106686	protein_coding	SPATA6L	9	-0.569860168	1.162041972	-1.547321482	0.128179522	0.999980877	-4.530610306
ENSG00000185238	protein_coding	PRMT3	11	-0.20189374	4.365531071	-1.546843144	0.128294779	0.999980877	-4.409459106
ENSG00000173530	protein_coding	TNFRSF10D	8	-0.323566935	3.618807891	-1.546003505	0.128497293	0.999980877	-4.429641882
ENSG00000161036	protein_coding	LRWD1	7	0.30608161	4.783622924	1.545575364	0.128600656	0.999980877	-4.401826446
ENSG00000058091	protein_coding	CDK14	7	0.399379716	5.144468392	1.545214564	0.128687813	0.999980877	-4.395820852
ENSG00000182578	protein_coding	CSF1R	5	-0.454096616	7.271135211	-1.544590549	0.128838665	0.999980877	-4.40769479
ENSG00000139131	protein_coding	YARS2	12	-0.200233845	3.765587574	-1.544145975	0.128946224	0.999980877	-4.427227836
ENSG00000102886	protein_coding	GDPD3	16	0.419416787	3.370522041	1.543868564	0.129013377	0.999980877	-4.447858074
ENSG00000140470	protein_coding	ADAMTS17	15	-0.431690222	2.863177393	-1.542311453	0.129390826	0.999980877	-4.453939242
ENSG00000173950	protein_coding	XXYLT1	3	-0.235779186	3.637471628	-1.542169134	0.129425369	0.999980877	-4.43687887
ENSG00000213373	lncRNA	LINC00671	17	0.774952225	0.786515399	1.538917817	0.130216518	0.999980877	-4.55066847
ENSG00000279570	TEC	AC099804.1	17	-0.169104073	3.931724693	-1.538513925	0.130315067	0.999980877	-4.427078473
ENSG00000214954	protein_coding	LRRC69	8	-0.249589309	2.15583312	-1.538459244	0.130328414	0.999980877	-4.489540585
ENSG00000148481	protein_coding	MINDY3	10	0.215309016	5.050041886	1.538379629	0.130347849	0.999980877	-4.399760257
ENSG00000164104	protein_coding	HMGB2	4	0.472674538	5.655477356	1.538104784	0.130414958	0.999980877	-4.396940094
ENSG00000245958	transcribed_unprocessed_pseudogene	AC093752.1	4	0.231017385	5.463569755	1.537428655	0.130580168	0.999980877	-4.396783977
ENSG00000133106	protein_coding	EPSTI1	13	0.877771222	6.344660007	1.535804958	0.130977596	0.999980877	-4.399232474
ENSG00000164047	protein_coding	CAMP	3	0.875729709	2.812781231	1.535390822	0.131079117	0.999980877	-4.483435384
ENSG00000153574	protein_coding	RPIA	2	-0.597846613	6.279710067	-1.532938278	0.131681624	0.999980877	-4.403596573
ENSG00000119632	protein_coding	IFI27L2	14	0.457756263	1.873955113	1.532784344	0.131719514	0.999980877	-4.507620757
ENSG00000116983	protein_coding	HPCAL4	1	-0.558543335	2.620331062	-1.532436079	0.13180527	0.999980877	-4.480566391
ENSG00000226210	unprocessed_pseudogene	WASH8P	12	-0.701947993	3.772323268	-1.531311601	0.132082463	0.999980877	-4.435293846
ENSG00000157823	protein_coding	AP3S2	15	-0.180773539	4.663722278	-1.53026805	0.132340122	0.999980877	-4.409741997
ENSG00000206875	snRNA	RNU6-761P	6	0.444515236	1.915595581	1.529913282	0.132427808	0.999980877	-4.488232361
ENSG00000198933	protein_coding	TBKBP1	17	0.403319453	5.361703033	1.529438569	0.132545213	0.999980877	-4.405358782
ENSG00000196218	protein_coding	RYR1	19	-0.400265362	1.711157065	-1.528918237	0.132673995	0.999980877	-4.51951361
ENSG00000260910	lncRNA	LINC00565	13	-0.511732745	1.639737385	-1.528652161	0.132739887	0.999980877	-4.502967202
ENSG00000100036	protein_coding	SLC35E4	22	-0.340291167	1.283704317	-1.528094617	0.132878045	0.999980877	-4.533360033
ENSG00000163617	protein_coding	CCDC191	3	-0.226041311	3.248260091	-1.527941443	0.132916021	0.999980877	-4.452720728
ENSG00000281358	lncRNA	RASSF1-AS1	3	0.303055771	1.33888435	1.524228271	0.133839274	0.999980877	-4.51600703
ENSG00000188690	protein_coding	UROS	10	-0.216199773	4.803397035	-1.523269354	0.13407853	0.999980877	-4.410763013
ENSG00000125037	protein_coding	EMC3	3	-0.413553033	6.216465712	-1.521437192	0.134536615	0.999980877	-4.408001924
ENSG00000115295	protein_coding	CLIP4	2	-0.166395417	5.777544769	-1.521415943	0.134541935	0.999980877	-4.40475311
ENSG00000273245	lncRNA	AC092653.1	2	-0.248144459	1.915447717	-1.521196228	0.134596954	0.999980877	-4.503260117
ENSG00000171680	protein_coding	PLEKHG5	1	-0.474932945	1.853300155	-1.5208343	0.134687625	0.999980877	-4.503516832
ENSG00000198453	protein_coding	ZNF568	19	-0.345908922	3.215865102	-1.520512358	0.134768319	0.999980877	-4.451850015
ENSG00000166046	protein_coding	TCP11L2	12	-0.515982723	8.212197187	-1.519768435	0.134954929	0.999980877	-4.442202184
ENSG00000176225	protein_coding	RTTN	18	-0.253704592	5.382397645	-1.519491163	0.135024534	0.999980877	-4.4070465
ENSG00000282458	transcribed_processed_pseudogene	WASH5P	19	0.763933598	1.845877421	1.519170122	0.135105162	0.999980877	-4.517905157
ENSG00000168397	protein_coding	ATG4B	2	0.144580763	5.856842273	1.519049545	0.135135455	0.999980877	-4.406346942
ENSG00000065457	protein_coding	ADAT1	16	0.181979471	5.423072879	1.518934398	0.135164388	0.999980877	-4.406452318
ENSG00000204584	lncRNA	FLJ45513	17	0.206651044	3.157133214	1.517488368	0.135528156	0.999980877	-4.459710998
ENSG00000128833	protein_coding	MYO5C	15	0.555842002	0.783673948	1.514409987	0.136305159	0.999980877	-4.531004539
ENSG00000151117	protein_coding	TMEM86A	11	-0.328509112	2.267324774	-1.514343674	0.136321935	0.999980877	-4.492366616
ENSG00000140463	protein_coding	BBS4	15	-0.190272704	3.588050546	-1.513639129	0.136500282	0.999980877	-4.450189449
ENSG00000127080	protein_coding	IPPK	9	0.133410885	4.133074545	1.512948072	0.136675394	0.999980877	-4.431428212
ENSG00000133997	protein_coding	MED6	14	-0.168829585	4.10607197	-1.511886092	0.136944846	0.999980877	-4.431404408
ENSG00000244486	protein_coding	SCARF2	22	0.340722566	1.280865928	1.511443709	0.137057215	0.999980877	-4.528071363
ENSG00000251364	lncRNA	AC107884.1	11	-0.27746874	3.620509419	-1.509562702	0.137535823	0.999980877	-4.451259978
ENSG00000230063	lncRNA	AL360091.2	1	-0.291158193	2.644847195	-1.508865007	0.137713683	0.999980877	-4.482948687
ENSG00000103154	protein_coding	NECAB2	16	0.724246587	1.873879154	1.50875398	0.137742004	0.999980877	-4.488519585
ENSG00000138686	protein_coding	BBS7	4	-0.283546149	2.823868322	-1.507798505	0.137985916	0.999980877	-4.476669556
ENSG00000119636	protein_coding	BBOF1	14	-0.646326046	3.525004235	-1.507489007	0.138064997	0.999980877	-4.443922266
ENSG00000188283	protein_coding	ZNF383	19	-0.187990484	4.471779829	-1.507395951	0.138088781	0.999980877	-4.423949147
ENSG00000214279	protein_coding	SCART1	10	0.578595631	3.838428198	1.506446568	0.138331621	0.999980877	-4.437171627
ENSG00000104765	protein_coding	BNIP3L	8	-0.672682921	10.54890244	-1.506050818	0.138432949	0.999980877	-4.492583425
ENSG00000254681	transcribed_unprocessed_pseudogene	PKD1P5	16	1.457908185	2.836073817	1.505242181	0.138640176	0.999980877	-4.487130113
ENSG00000239419	misc_RNA	RN7SL535P	7	-0.266332754	1.67117751	-1.504813355	0.13875017	0.999980877	-4.514740258
ENSG00000172965	lncRNA	MIR4435-2HG	2	0.367413543	5.923809311	1.503640482	0.139051365	0.999980877	-4.414561776
ENSG00000268403	lncRNA	AC132192.2	11	-0.243763415	1.834197463	-1.502943911	0.13923049	0.999980877	-4.511808625
ENSG00000130347	protein_coding	RTN4IP1	6	-0.256176405	2.532471762	-1.502036005	0.139464236	0.999980877	-4.48664528
ENSG00000140368	protein_coding	PSTPIP1	15	0.185065236	7.932073971	1.501852998	0.13951139	0.999980877	-4.443139713
ENSG00000047579	protein_coding	DTNBP1	6	0.268160668	4.628219337	1.501626208	0.139569843	0.999980877	-4.425958751
ENSG00000162300	protein_coding	ZFPL1	11	0.146039781	4.159707178	1.501447226	0.139615988	0.999980877	-4.438340238
ENSG00000135775	protein_coding	COG2	1	-0.148959401	5.103145794	-1.4994657	0.140127666	0.999980877	-4.41952563
ENSG00000111540	protein_coding	RAB5B	12	-0.204451952	7.337097591	-1.497507398	0.140634807	0.999980877	-4.435169017
ENSG00000145919	protein_coding	BOD1	5	-0.192907575	3.611012219	-1.497388542	0.140665633	0.999980877	-4.452366603
ENSG00000188566	protein_coding	NDOR1	9	0.178482545	4.937718866	1.496492486	0.14089821	0.999980877	-4.424399649
ENSG00000182552	protein_coding	RWDD4	4	-0.171608634	3.197752896	-1.496408646	0.140919987	0.999980877	-4.467284928
ENSG00000163945	protein_coding	UVSSA	4	0.380666395	6.04694599	1.495028476	0.141278857	0.999980877	-4.421206999
ENSG00000154370	protein_coding	TRIM11	1	0.132124575	6.256213992	1.494721511	0.141358772	0.999980877	-4.421771734
ENSG00000272688	lncRNA	AP005329.3	18	0.261523979	1.786345959	1.494658937	0.141375067	0.999980877	-4.518272237
ENSG00000148218	protein_coding	ALAD	9	-0.19689627	5.005913355	-1.493749132	0.141612157	0.999980877	-4.423729109
ENSG00000242086	lncRNA	MUC20-OT1	3	0.642095367	1.463700921	1.493388742	0.14170616	0.999980877	-4.531120467
ENSG00000256325	lncRNA	AC025423.1	12	0.262218957	1.631899991	1.492999574	0.141807724	0.999980877	-4.516791919
ENSG00000022976	protein_coding	ZNF839	14	0.17803874	4.384181556	1.492058048	0.14205368	0.999980877	-4.43447416
ENSG00000197114	protein_coding	ZGPAT	20	0.189683749	3.212754112	1.491880622	0.142100068	0.999980877	-4.466489754
ENSG00000270170	protein_coding	NCBP2AS2	3	0.202517612	3.003878406	1.488637247	0.142950145	0.999980877	-4.474380854
ENSG00000166912	protein_coding	MTMR10	15	0.302371979	6.033599732	1.487117441	0.143349862	0.999980877	-4.425109611
ENSG00000106069	protein_coding	CHN2	7	-0.374616568	3.652694919	-1.484907565	0.143932647	0.999980877	-4.460356789
ENSG00000239556	transcribed_unprocessed_pseudogene	AC004951.2	7	0.265167519	2.281264848	1.483689063	0.144254788	0.999980877	-4.49398251
ENSG00000186204	protein_coding	CYP4F12	19	0.631328488	2.211064931	1.483323579	0.144351524	0.999980877	-4.514389494
ENSG00000146122	protein_coding	DAAM2	6	-1.296179651	2.299214956	-1.481226799	0.144907488	0.999980877	-4.497049445
ENSG00000164823	protein_coding	OSGIN2	8	0.368064194	5.098464047	1.479866408	0.1452691	0.999980877	-4.430618909
ENSG00000145414	protein_coding	NAF1	4	-0.227408999	4.054650681	-1.47936412	0.145402796	0.999980877	-4.447412533
ENSG00000106554	protein_coding	CHCHD3	7	-0.173611008	4.495706425	-1.479260184	0.145430473	0.999980877	-4.439090707
ENSG00000090470	protein_coding	PDCD7	15	-0.168761685	4.717421483	-1.478985491	0.145503641	0.999980877	-4.434719999
ENSG00000111361	protein_coding	EIF2B1	12	-0.154532924	5.035852572	-1.47895254	0.14551242	0.999980877	-4.430625285
ENSG00000158552	protein_coding	ZFAND2B	2	0.157172513	4.592533402	1.478814564	0.145549184	0.999980877	-4.436278828
ENSG00000169439	protein_coding	SDC2	8	0.816001103	0.627236755	1.477778526	0.145825476	0.999980877	-4.53445626
ENSG00000120451	protein_coding	SNX19	11	0.237356396	7.050473745	1.477514379	0.145895985	0.999980877	-4.439809302
ENSG00000139597	protein_coding	N4BP2L1	13	-0.132835712	5.196148581	-1.477246587	0.145967494	0.999980877	-4.430116545
ENSG00000270550	IG_V_gene	IGHV3-30	14	0.931210779	2.302367751	1.476388076	0.146196932	0.999980877	-4.499012923
ENSG00000254272	processed_pseudogene	AC087854.2	8	-0.390676474	1.403732825	-1.476001066	0.146300454	0.999980877	-4.533231817
ENSG00000119689	protein_coding	DLST	14	-0.092093666	6.102028193	-1.474960701	0.146579029	0.999980877	-4.430422176
ENSG00000007047	protein_coding	MARK4	19	0.208931407	5.267985112	1.472944138	0.147120188	0.999980877	-4.431678056
ENSG00000253276	protein_coding	CCDC71L	7	0.39386872	5.068623002	1.472106315	0.147345486	0.999980877	-4.436063025
ENSG00000237065	transcribed_processed_pseudogene	NANOGP4	7	-0.396400302	1.97715828	-1.471462429	0.147518818	0.999980877	-4.519766788
ENSG00000155906	protein_coding	RMND1	6	-0.197183041	3.283172119	-1.470602636	0.147750521	0.999980877	-4.472875177
ENSG00000230735	lncRNA	AC093423.2	1	-0.2704774	2.374881083	-1.470280736	0.147837342	0.999980877	-4.498778703
ENSG00000166188	protein_coding	ZNF319	16	0.198467671	5.665655992	1.470096233	0.147887124	0.999980877	-4.431902119
ENSG00000180155	protein_coding	LYNX1	8	-0.598595273	1.463380675	-1.470091937	0.147888283	0.999980877	-4.5343322
ENSG00000261423	lncRNA	TMEM202-AS1	15	-0.227674115	1.690259433	-1.469699391	0.147994242	0.999980877	-4.524279487
ENSG00000132465	protein_coding	JCHAIN	4	0.782287233	5.612251876	1.468133251	0.148417582	0.999980877	-4.434005901
ENSG00000011566	protein_coding	MAP4K3	2	-0.145445695	4.115352219	-1.467774493	0.148514691	0.999980877	-4.450893663
ENSG00000142186	protein_coding	SCYL1	11	0.162575093	6.08472612	1.467773342	0.148515003	0.999980877	-4.434429531
ENSG00000197134	protein_coding	ZNF257	19	-0.583673514	2.08714137	-1.465977444	0.149001872	0.999980877	-4.508557648
ENSG00000185621	protein_coding	LMLN	3	-0.23349431	2.477916106	-1.465751128	0.149063315	0.999980877	-4.494508601
ENSG00000149781	protein_coding	FERMT3	11	0.231940963	8.026796266	1.464292495	0.149459803	0.999980877	-4.461189423
ENSG00000284024	protein_coding	HSPA14	10	-0.15173484	4.450590766	-1.463949656	0.149553115	0.999980877	-4.446695202
ENSG00000174405	protein_coding	LIG4	13	0.271986407	3.703094917	1.463813582	0.149590163	0.999980877	-4.464333484
ENSG00000143919	protein_coding	CAMKMT	2	-0.177612855	4.152951081	-1.460023885	0.15062487	0.999980877	-4.452732588
ENSG00000178229	protein_coding	ZNF543	19	-0.214201297	3.31239378	-1.459910924	0.150655798	0.999980877	-4.475456116
ENSG00000189060	protein_coding	H1F0	22	-0.653772194	5.734439329	-1.459769447	0.15069454	0.999980877	-4.438911945
ENSG00000176410	protein_coding	DNAJC30	7	-0.227150418	3.265386276	-1.459233124	0.15084148	0.999980877	-4.474335368
ENSG00000162616	protein_coding	DNAJB4	1	-0.341487825	3.007931756	-1.457612098	0.151286286	0.999980877	-4.491317891
ENSG00000010017	protein_coding	RANBP9	6	0.22676794	5.975937858	1.457353917	0.151357225	0.999980877	-4.439100707
ENSG00000156162	protein_coding	DPY19L4	8	-0.245043367	3.680633125	-1.457034006	0.151445162	0.999980877	-4.467871979
ENSG00000206199	protein_coding	ANKUB1	3	-0.764657061	0.506512845	-1.455926052	0.151750026	0.999980877	-4.551111048
ENSG00000146904	protein_coding	EPHA1	7	-0.527297154	2.613326134	-1.451711903	0.152913988	0.999980877	-4.491242285
ENSG00000132950	protein_coding	ZMYM5	13	0.159065168	4.639441309	1.451698519	0.152917696	0.999980877	-4.449079443
ENSG00000169031	protein_coding	COL4A3	2	0.6915074	1.789308864	1.451543663	0.152960601	0.999980877	-4.508723427
ENSG00000170946	protein_coding	DNAJC24	11	-0.230218506	4.033639163	-1.449820648	0.15343863	0.999980877	-4.460839981
ENSG00000168268	protein_coding	NT5DC2	3	0.585385949	1.658264023	1.449442042	0.153543826	0.999980877	-4.528990041
ENSG00000021776	protein_coding	AQR	15	-0.116496945	6.399283825	-1.449356052	0.153567726	0.999980877	-4.445409622
ENSG00000101452	protein_coding	DHX35	20	-0.203817993	4.132684232	-1.448967724	0.153675695	0.999980877	-4.460877023
ENSG00000180667	protein_coding	YOD1	1	-0.720280392	8.467949437	-1.448089822	0.153920003	0.999980877	-4.476105785
ENSG00000049089	protein_coding	COL9A2	1	0.428451918	3.455016927	1.448053262	0.153930184	0.999980877	-4.479558567
ENSG00000163584	protein_coding	RPL22L1	3	0.410925945	1.829707751	1.44781091	0.153997684	0.999980877	-4.524898572
ENSG00000110218	protein_coding	PANX1	11	0.252646255	4.096715175	1.447089536	0.154198739	0.999980877	-4.458116156
ENSG00000284052	lncRNA	AC006460.2	2	0.239090133	1.517949037	1.445987111	0.154506395	0.999980877	-4.531352523
ENSG00000175575	protein_coding	PAAF1	11	-0.213906553	3.545042775	-1.445483175	0.154647189	0.999980877	-4.474797591
ENSG00000101464	protein_coding	PIGU	20	-0.221528047	3.256732471	-1.444495496	0.154923427	0.999980877	-4.48201912
ENSG00000155393	protein_coding	HEATR3	16	-0.186736941	4.69165971	-1.444276913	0.154984613	0.999980877	-4.453029635
ENSG00000165682	protein_coding	CLEC1B	12	0.668370705	1.784161738	1.442178407	0.155572995	0.999980877	-4.524137287
ENSG00000135127	protein_coding	BICDL1	12	-0.290485867	4.666658803	-1.442086334	0.155598851	0.999980877	-4.452623059
ENSG00000224870	lncRNA	MRPL20-AS1	1	-0.135446058	4.1115806	-1.441883914	0.155655706	0.999980877	-4.463956798
ENSG00000238201	lncRNA	AC114752.2	2	0.987680935	1.27687945	1.441768884	0.155688022	0.999980877	-4.521086766
ENSG00000234737	processed_pseudogene	KRT18P15	3	-0.526443343	1.074498673	-1.44140221	0.155791069	0.999980877	-4.536276738
ENSG00000151923	protein_coding	TIAL1	10	-0.105576114	6.622438163	-1.440414628	0.156068877	0.999980877	-4.452552614
ENSG00000143153	protein_coding	ATP1B1	1	-0.466012761	1.391129596	-1.437995899	0.156750904	0.999980877	-4.543295439
ENSG00000100985	protein_coding	MMP9	20	0.685514693	6.640835174	1.437699959	0.156834512	0.999980877	-4.454935414
ENSG00000253106	lncRNA	AC090198.1	8	-0.184926337	2.969689031	-1.43707497	0.157011196	0.999980877	-4.491092516
ENSG00000204920	protein_coding	ZNF155	19	0.402011003	2.625867509	1.436054393	0.157300048	0.999980877	-4.51308178
ENSG00000125991	protein_coding	ERGIC3	20	-0.138237969	5.784233352	-1.435667437	0.157409675	0.999980877	-4.449556067
ENSG00000002330	protein_coding	BAD	11	0.179552168	3.901391039	1.435534942	0.157447226	0.999980877	-4.470809365
ENSG00000167657	protein_coding	DAPK3	19	0.129247475	4.9380669	1.435060309	0.1575818	0.999980877	-4.453878953
ENSG00000125898	protein_coding	FAM110A	20	-0.238821916	5.672980315	-1.434911325	0.15762406	0.999980877	-4.450068481
ENSG00000185168	lncRNA	LINC00482	17	0.520041666	0.939483712	1.434752299	0.157669178	0.999980877	-4.542493487
ENSG00000186063	protein_coding	AIDA	1	-0.348420828	6.188624511	-1.4340887	0.157857562	0.999980877	-4.452077645
ENSG00000072609	protein_coding	CHFR	12	0.139855471	7.189319724	1.433846562	0.157926345	0.999980877	-4.461049635
ENSG00000107951	protein_coding	MTPAP	10	-0.17090395	4.539073621	-1.433052979	0.158151936	0.999980877	-4.458715199
ENSG00000204316	protein_coding	MRPL38	17	0.296573843	1.309945566	1.432581613	0.15828605	0.999980877	-4.53942071
ENSG00000161202	protein_coding	DVL3	3	0.141811049	5.849521179	1.432402141	0.158337137	0.999980877	-4.451226213
ENSG00000259488	lncRNA	AC023355.1	15	-0.870517743	2.838183452	-1.432328581	0.15835808	0.999980877	-4.505020715
ENSG00000145354	protein_coding	CISD2	4	-0.50130697	5.42985698	-1.431865579	0.158489947	0.999980877	-4.45239765
ENSG00000233154	lncRNA	LINC01762	1	0.460363366	2.073188421	1.431355763	0.158635247	0.999980877	-4.524672588
ENSG00000106692	protein_coding	FKTN	9	-0.216359173	3.975181673	-1.430066625	0.15900312	0.999980877	-4.471322306
ENSG00000146067	protein_coding	FAM193B	5	0.177139989	6.732318794	1.42875807	0.159377214	0.999980877	-4.459294271
ENSG00000121542	protein_coding	SEC22A	3	-0.196185136	3.385136155	-1.428508992	0.159448499	0.999980877	-4.484335841
ENSG00000261167	lncRNA	AC107027.3	3	-0.275656441	1.883864139	-1.42757811	0.159715133	0.999980877	-4.524313733
ENSG00000119977	protein_coding	TCTN3	10	-0.212570779	3.722900153	-1.426380782	0.160058596	0.999980877	-4.476867051
ENSG00000113108	protein_coding	APBB3	5	0.285278489	4.114022192	1.425743373	0.160241676	0.999980877	-4.470236797
ENSG00000160813	protein_coding	PPP1R35	7	0.174543663	4.28354907	1.425612807	0.160279198	0.999980877	-4.465536252
ENSG00000225401	processed_pseudogene	TGIF2P1	1	-0.288016408	1.380253644	-1.425503898	0.160310502	0.999980877	-4.538702818
ENSG00000092068	protein_coding	SLC7A8	14	-0.935644184	1.524953592	-1.424757954	0.160525036	0.999980877	-4.535001429
ENSG00000166199	protein_coding	ALKBH3	11	-0.174630627	3.551754495	-1.422147612	0.161277531	0.999980877	-4.483190956
ENSG00000163611	protein_coding	SPICE1	3	-0.228303057	2.413977799	-1.421561654	0.161446824	0.999980877	-4.511917737
ENSG00000134256	protein_coding	CD101	1	-0.619645156	4.400647545	-1.421431701	0.161484389	0.999980877	-4.47525066
ENSG00000125510	protein_coding	OPRL1	20	0.311049544	3.661650061	1.420918345	0.161632847	0.999980877	-4.483979578
ENSG00000181722	protein_coding	ZBTB20	3	-0.174666587	6.5635486	-1.420821591	0.161660839	0.999980877	-4.461513863
ENSG00000129467	protein_coding	ADCY4	14	0.489104878	1.923404486	1.420519991	0.161748121	0.999980877	-4.533290031
ENSG00000270419	lncRNA	CAHM	6	-0.285171486	1.404077349	-1.420483337	0.161758731	0.999980877	-4.540948248
ENSG00000187446	protein_coding	CHP1	15	-0.232823532	6.549191575	-1.420271169	0.161820156	0.999980877	-4.461309657
ENSG00000101346	protein_coding	POFUT1	20	-0.185075356	4.81292856	-1.420145539	0.161856536	0.999980877	-4.462606262
ENSG00000197136	protein_coding	PCNX3	11	0.150552175	6.814212729	1.419032504	0.162179127	0.999980877	-4.463574405
ENSG00000230454	lncRNA	U73166.1	3	0.29507003	3.23165889	1.417150442	0.162725744	0.999980877	-4.495721657
ENSG00000144233	protein_coding	AMMECR1L	2	-0.097340535	4.755857769	-1.416751586	0.162841769	0.999980877	-4.464863652
ENSG00000122043	lncRNA	LINC00544	13	-0.476023402	1.098312915	-1.415584494	0.16318164	0.999980877	-4.544406601
ENSG00000197046	protein_coding	SIGLEC15	18	-0.538474105	0.912045603	-1.414230361	0.163576671	0.999980877	-4.556823302
ENSG00000262089	lncRNA	AC040977.1	17	-0.223012777	2.013832368	-1.413709228	0.163728895	0.999980877	-4.526806634
ENSG00000132964	protein_coding	CDK8	13	-0.159169105	4.38092234	-1.412654563	0.1640373	0.999980877	-4.470156309
ENSG00000112763	protein_coding	BTN2A1	6	0.197725231	6.763415084	1.41248804	0.164086036	0.999980877	-4.46619874
ENSG00000213983	protein_coding	AP1G2	14	0.165482818	6.622191553	1.411611564	0.164342738	0.999980877	-4.46537396
ENSG00000164032	protein_coding	H2AFZ	4	0.290650848	5.200265236	1.411505289	0.164373885	0.999980877	-4.463322072
ENSG00000168874	protein_coding	ATOH8	2	-1.105579312	1.701845489	-1.410809337	0.164577967	0.999980877	-4.544725603
ENSG00000164733	protein_coding	CTSB	8	-0.39475893	8.319138976	-1.410666518	0.164619872	0.999980877	-4.485927759
ENSG00000143479	protein_coding	DYRK3	1	-0.702387905	2.525960454	-1.409737963	0.164892523	0.999980877	-4.510486919
ENSG00000177599	protein_coding	ZNF491	19	-0.317651724	1.340028984	-1.409527387	0.164954403	0.999980877	-4.5414004
ENSG00000066468	protein_coding	FGFR2	10	-0.993943938	1.296447357	-1.408576219	0.165234139	0.999980877	-4.550070944
ENSG00000188175	protein_coding	HEPACAM2	7	-0.768773654	0.904935882	-1.408502579	0.165255811	0.999980877	-4.555645368
ENSG00000186047	protein_coding	DLEU7	13	-0.434755017	1.180524079	-1.406566795	0.165826313	0.999980877	-4.548315005
ENSG00000125863	protein_coding	MKKS	20	0.181624044	3.451783233	1.406338645	0.165893653	0.999980877	-4.490881613
ENSG00000144130	protein_coding	NT5DC4	2	0.619962925	1.00885083	1.405817964	0.166047414	0.999980877	-4.555654917
ENSG00000079974	protein_coding	RABL2B	22	0.204944005	4.285537753	1.405718005	0.166076945	0.999980877	-4.473028318
ENSG00000134489	protein_coding	HRH4	18	-0.635974713	2.870660368	-1.405666677	0.16609211	0.999980877	-4.514940549
ENSG00000101040	protein_coding	ZMYND8	20	0.111881126	6.751798553	1.405186168	0.166234136	0.999980877	-4.469963403
ENSG00000188811	protein_coding	NHLRC3	13	-0.148605325	5.134861598	-1.405080602	0.16626535	0.999980877	-4.467245536
ENSG00000103876	protein_coding	FAH	15	-0.22627144	3.170216097	-1.405060741	0.166271224	0.999980877	-4.497317889
ENSG00000224177	lncRNA	LINC00570	2	-0.679753719	2.21948104	-1.405028579	0.166280735	0.999980877	-4.513338043
ENSG00000139977	protein_coding	NAA30	14	-0.195729056	4.84658614	-1.404981465	0.166294668	0.999980877	-4.469158386
ENSG00000140105	protein_coding	WARS	14	-0.531935094	7.553433081	-1.404078305	0.166561948	0.999980877	-4.475687257
ENSG00000106948	protein_coding	AKNA	9	0.146952746	10.15966183	1.403993304	0.16658712	0.999980877	-4.512270894
ENSG00000108826	protein_coding	MRPL27	17	-0.199425587	3.401722993	-1.403958144	0.166597533	0.999980877	-4.494629526
ENSG00000137413	protein_coding	TAF8	6	0.163995217	5.997515214	1.403839304	0.166632733	0.999980877	-4.46636568
ENSG00000243466	IG_V_gene	IGKV1-5	2	0.9124709	2.616470726	1.403704579	0.166672644	0.999980877	-4.508425411
ENSG00000102837	protein_coding	OLFM4	13	1.694211911	1.335969278	1.402533116	0.167019999	0.999980877	-4.550473584
ENSG00000261770	lncRNA	AC006504.1	19	-0.333666509	1.309774714	-1.402470101	0.1670387	0.999980877	-4.543293564
ENSG00000198804	protein_coding	MT-CO1	MT	-0.237567015	11.49441131	-1.402238449	0.16710746	0.999980877	-4.527605041
ENSG00000100239	protein_coding	PPP6R2	22	0.140022945	6.76983492	1.400736954	0.167553673	0.999980877	-4.47206476
ENSG00000173214	protein_coding	MFSD4B	6	-0.14891983	6.123573525	-1.399917109	0.167797704	0.999980877	-4.46838987
ENSG00000105472	protein_coding	CLEC11A	19	0.496033958	1.306842743	1.398596693	0.168191309	0.999980877	-4.545436741
ENSG00000144401	protein_coding	METTL21A	2	-0.167960348	3.728811519	-1.3982674	0.16828958	0.999980877	-4.48640206
ENSG00000107104	protein_coding	KANK1	9	-0.452843248	3.650673092	-1.397916519	0.168394342	0.999980877	-4.486806238
ENSG00000280163	TEC	AC040160.2	16	0.235320838	2.201232424	1.39762275	0.168482091	0.999980877	-4.52164651
ENSG00000106086	protein_coding	PLEKHA8	7	0.163278847	4.278994725	1.396588271	0.168791373	0.999980877	-4.478761979
ENSG00000174428	protein_coding	GTF2IRD2B	7	-0.245053341	3.878173742	-1.395777742	0.169034006	0.999980877	-4.485920775
ENSG00000184117	protein_coding	NIPSNAP1	22	-0.180359093	3.798314266	-1.395289086	0.169180416	0.999980877	-4.488229507
ENSG00000108091	protein_coding	CCDC6	10	-0.144469756	5.47562348	-1.394615091	0.169382518	0.999980877	-4.47070415
ENSG00000153774	protein_coding	CFDP1	16	-0.144477658	3.631336063	-1.393723377	0.169650191	0.999980877	-4.492062832
ENSG00000211956	IG_V_gene	IGHV4-34	14	1.053053559	1.1608247	1.393563816	0.169698122	0.999980877	-4.547539506
ENSG00000259248	lncRNA	USP3-AS1	15	-0.346596599	1.593783861	-1.393539329	0.169705479	0.999980877	-4.537302426
ENSG00000198945	protein_coding	L3MBTL3	6	-0.182154233	4.969206602	-1.393370243	0.169756284	0.999980877	-4.473665866
ENSG00000123358	protein_coding	NR4A1	12	-0.84050806	2.749015799	-1.393205828	0.169805697	0.999980877	-4.518882363
ENSG00000146856	protein_coding	AGBL3	7	-0.311043897	2.080319382	-1.392898898	0.169897972	0.999980877	-4.526469554
ENSG00000169429	protein_coding	CXCL8	4	0.746474814	3.641263126	1.392885674	0.169901949	0.999980877	-4.485335739
ENSG00000254206	protein_coding	NPIPB11	16	0.299957007	1.72216446	1.392013865	0.170164263	0.999980877	-4.531965372
ENSG00000177721	protein_coding	ANXA2R	5	-0.217890377	3.863949099	-1.39160706	0.170286771	0.999980877	-4.485887035
ENSG00000266900	lncRNA	AC027514.1	18	-0.221890265	2.260882543	-1.391433824	0.170338961	0.999980877	-4.525397548
ENSG00000234772	lncRNA	LINC00412	13	-0.302253983	1.278412778	-1.391311492	0.170375824	0.999980877	-4.547524947
ENSG00000129116	protein_coding	PALLD	4	-0.459999784	2.452367434	-1.391292528	0.170381539	0.999980877	-4.531046889
ENSG00000132763	protein_coding	MMACHC	1	-0.254425076	2.231653078	-1.389846757	0.170817668	0.999980877	-4.523559265
ENSG00000243064	transcribed_unprocessed_pseudogene	ABCC13	21	-0.661832895	3.110525994	-1.389199585	0.171013172	0.999980877	-4.507526692
ENSG00000137494	protein_coding	ANKRD42	11	-0.191607582	2.865726137	-1.389119252	0.171037452	0.999980877	-4.510372364
ENSG00000275888	lncRNA	AC132872.3	17	0.529213811	2.223388368	1.38881634	0.171129028	0.999980877	-4.533040345
ENSG00000175595	protein_coding	ERCC4	16	-0.159330949	3.861313835	-1.387051252	0.1716634	0.999980877	-4.491224996
ENSG00000100441	protein_coding	KHNYN	14	0.135153643	7.381683951	1.386685564	0.171774271	0.999980877	-4.483833144
ENSG00000243667	protein_coding	WDR92	2	-0.253556367	1.902395129	-1.386586235	0.171804396	0.999980877	-4.53049559
ENSG00000267534	protein_coding	S1PR2	19	-0.221519252	2.518175289	-1.386288551	0.171894702	0.999980877	-4.521716255
ENSG00000037474	protein_coding	NSUN2	5	-0.15081155	5.944697927	-1.386036554	0.171971177	0.999980877	-4.474820658
ENSG00000260452	processed_pseudogene	TPRKBP2	16	0.408216499	2.58609883	1.385969121	0.171991646	0.999980877	-4.517626876
ENSG00000211663	IG_V_gene	IGLV3-19	22	1.164436184	0.970931882	1.384051182	0.172574609	0.999980877	-4.554227275
ENSG00000207117	misc_RNA	Y_RNA	2	-0.514632235	1.63460289	-1.38336874	0.172782406	0.999980877	-4.545350635
ENSG00000164442	protein_coding	CITED2	6	-0.154968262	5.870869601	-1.382679901	0.172992346	0.999980877	-4.476055296
ENSG00000117479	protein_coding	SLC19A2	1	-0.206017678	2.43611626	-1.382571195	0.173025495	0.999980877	-4.523242273
ENSG00000143162	protein_coding	CREG1	1	-0.452786309	6.300971448	-1.382492788	0.173049407	0.999980877	-4.478028857
ENSG00000159788	protein_coding	RGS12	4	-0.291572524	4.016770222	-1.381767863	0.173270614	0.999980877	-4.490161623
ENSG00000089505	protein_coding	CMTM1	16	0.405466146	3.994319824	1.381255598	0.173427061	0.999980877	-4.492792841
ENSG00000087502	protein_coding	ERGIC2	12	0.250615694	5.106531456	1.380844396	0.173552721	0.999980877	-4.478509057
ENSG00000136929	protein_coding	HEMGN	9	-0.671121085	7.262663104	-1.380096677	0.173781398	0.999980877	-4.487292352
ENSG00000258733	lncRNA	LINC02328	14	-0.277954027	3.249939791	-1.379649877	0.173918154	0.999980877	-4.505810799
ENSG00000105053	protein_coding	VRK3	19	-0.13757887	6.460301811	-1.379246319	0.174041746	0.999980877	-4.479704272
ENSG00000198246	protein_coding	SLC29A3	10	-0.211150549	3.092393176	-1.378788293	0.174182102	0.999980877	-4.507561605
ENSG00000282608	protein_coding	ADORA3	1	0.6353417	0.790171059	1.378759299	0.17419099	0.999980877	-4.56616059
ENSG00000101407	protein_coding	TTI1	20	-0.118143	5.015208931	-1.378432785	0.174291102	0.999980877	-4.480066714
ENSG00000129595	protein_coding	EPB41L4A	5	0.473649142	2.286473481	1.37795049	0.17443906	0.999980877	-4.527468436
ENSG00000124103	protein_coding	FAM209A	20	0.29386199	1.279865688	1.377604841	0.174545157	0.999980877	-4.551532158
ENSG00000122707	protein_coding	RECK	9	-0.177065225	3.679491396	-1.376385666	0.17491978	0.999980877	-4.496375516
ENSG00000271976	lncRNA	AC012467.2	3	-0.237487076	1.690677652	-1.375925659	0.175061289	0.999980877	-4.542393555
ENSG00000167740	protein_coding	CYB5D2	17	-0.198364639	2.887606574	-1.375411483	0.175219566	0.999980877	-4.511758037
ENSG00000150681	protein_coding	RGS18	1	0.515381508	7.273859345	1.374992594	0.175348593	0.999980877	-4.489919999
ENSG00000169224	protein_coding	GCSAML	1	-0.539826973	1.38187728	-1.374796638	0.175408977	0.999980877	-4.551575166
ENSG00000020129	protein_coding	NCDN	1	-0.15858249	4.404570432	-1.374107746	0.175621386	0.999980877	-4.486760594
ENSG00000043093	protein_coding	DCUN1D1	3	-0.381808334	7.150619008	-1.373601658	0.175777556	0.999980877	-4.488156307
ENSG00000272084	lncRNA	AL137127.1	1	0.225779211	1.839400809	1.373344511	0.175856947	0.999980877	-4.537521842
ENSG00000112511	protein_coding	PHF1	6	0.157359013	5.260323986	1.372225338	0.176202804	0.999980877	-4.481846399
ENSG00000168724	protein_coding	DNAJC21	5	-0.132045051	4.85301039	-1.371262962	0.176500623	0.999980877	-4.484660556
ENSG00000167768	protein_coding	KRT1	12	-1.136160071	5.318133803	-1.371193921	0.176522003	0.999980877	-4.483618597
ENSG00000082805	protein_coding	ERC1	12	-0.143348187	5.696563432	-1.370812946	0.176640018	0.999980877	-4.48188375
ENSG00000102763	protein_coding	VWA8	13	-0.179476648	5.512682795	-1.370301747	0.176798468	0.999980877	-4.482197904
ENSG00000159713	protein_coding	TPPP3	16	-0.822224453	2.281874954	-1.370069067	0.176870626	0.999980877	-4.537516216
ENSG00000109534	protein_coding	GAR1	4	-0.27023832	1.902859921	-1.3682192	0.177445098	0.999980877	-4.539985072
ENSG00000247199	lncRNA	AC011346.1	5	0.483974991	2.151851144	1.367399067	0.177700247	0.999980877	-4.532852347
ENSG00000233836	transcribed_unprocessed_pseudogene	AC139769.1	19	-0.367989987	1.962481733	-1.367070671	0.177802491	0.999980877	-4.531933329
ENSG00000148356	protein_coding	LRSAM1	9	0.136183752	5.313402013	1.36650931	0.177977374	0.999980877	-4.484662723
ENSG00000247271	lncRNA	ZBED5-AS1	11	-0.24412313	2.749650318	-1.366380034	0.178017666	0.999980877	-4.516486112
ENSG00000161542	protein_coding	PRPSAP1	17	0.131759843	4.380256833	1.366094573	0.178106663	0.999980877	-4.490320203
ENSG00000100601	protein_coding	ALKBH1	14	-0.128819888	3.637148894	-1.365921308	0.178160697	0.999980877	-4.501387606
ENSG00000116741	protein_coding	RGS2	1	0.533394417	8.356427419	1.365499593	0.178292266	0.999980877	-4.502216691
ENSG00000116199	protein_coding	FAM20B	1	-0.269173012	5.584703469	-1.365081949	0.178422638	0.999980877	-4.484852387
ENSG00000134222	protein_coding	PSRC1	1	0.274599535	2.293130617	1.364345643	0.178652661	0.999980877	-4.525819055
ENSG00000141506	protein_coding	PIK3R5	17	0.15936403	8.540990706	1.364288184	0.178670621	0.999980877	-4.505006845
ENSG00000197959	protein_coding	DNM3	1	0.4334317	4.513146435	1.364059588	0.178742087	0.999980877	-4.48709482
ENSG00000169629	protein_coding	RGPD8	2	-0.321680828	3.088716473	-1.363522113	0.178910203	0.999980877	-4.516195584
ENSG00000082269	protein_coding	FAM135A	6	-0.186779582	4.288837784	-1.36341086	0.178945017	0.999980877	-4.492496978
ENSG00000199872	snRNA	RNU6-942P	2	0.319816176	1.60589902	1.363032741	0.179063379	0.999980877	-4.546606347
ENSG00000163739	protein_coding	CXCL1	4	0.523068154	2.85859949	1.36159899	0.179512728	0.999980877	-4.518698201
ENSG00000160221	protein_coding	GATD3A	21	-1.97221548	0.771799806	-1.361185155	0.179642588	0.999980877	-4.567812086
ENSG00000250950	lncRNA	AC093752.2	4	0.274621382	2.686567104	1.360952708	0.179715561	0.999980877	-4.518314435
ENSG00000158089	protein_coding	GALNT14	2	0.649679244	2.609502031	1.36079165	0.179766135	0.999980877	-4.520558498
ENSG00000141232	protein_coding	TOB1	17	0.128267481	5.135810961	1.360600019	0.179826325	0.999980877	-4.488423322
ENSG00000140650	protein_coding	PMM2	16	-0.18485168	4.384821578	-1.360182725	0.179957445	0.999980877	-4.493162749
ENSG00000197728	protein_coding	RPS26	12	-0.674343868	6.307959101	-1.359934891	0.180035353	0.999980877	-4.487741545
ENSG00000168038	protein_coding	ULK4	3	-0.195467793	4.383208968	-1.358492064	0.180489428	0.999980877	-4.494694409
ENSG00000261609	protein_coding	GAN	16	-0.199572117	3.490643343	-1.358406206	0.180516476	0.999980877	-4.506129369
ENSG00000113838	protein_coding	TBCCD1	3	-0.204171543	3.550465585	-1.35825991	0.180562572	0.999980877	-4.506295888
ENSG00000278869	lncRNA	BX539320.1	22	0.516398853	2.815045484	1.358050579	0.180628544	0.999980877	-4.519050175
ENSG00000171812	protein_coding	COL8A2	1	0.42115299	1.752919562	1.356872188	0.181000267	0.999980877	-4.543522054
ENSG00000125735	protein_coding	TNFSF14	19	0.295177855	6.133239619	1.355437683	0.18145357	0.999980877	-4.49014266
ENSG00000150048	protein_coding	CLEC1A	12	0.461165148	2.183004344	1.354670069	0.181696493	0.999980877	-4.532170053
ENSG00000162415	protein_coding	ZSWIM5	1	-0.445491048	1.812776149	-1.354607723	0.181716234	0.999980877	-4.538456486
ENSG00000273017	lncRNA	AP000240.1	21	0.405793571	1.44352882	1.353541582	0.18205407	0.999980877	-4.553352265
ENSG00000253475	lncRNA	AC103769.1	8	-0.246091736	2.797897219	-1.353072376	0.182202903	0.999980877	-4.523139973
ENSG00000205138	protein_coding	SDHAF1	19	-0.189150427	3.195731416	-1.353001824	0.18222529	0.999980877	-4.514616039
ENSG00000095637	protein_coding	SORBS1	10	-0.307135964	1.573426717	-1.352844172	0.182275323	0.999980877	-4.546805847
ENSG00000143951	protein_coding	WDPCP	2	-0.17733395	4.083586173	-1.352754143	0.1823039	0.999980877	-4.499386475
ENSG00000232063	lncRNA	AL691447.2	9	-0.730996304	0.944544041	-1.352687779	0.182324967	0.999980877	-4.565093092
ENSG00000270137	lncRNA	AF230666.2	8	-0.301395677	1.527891864	-1.352040169	0.182530647	0.999980877	-4.55197692
ENSG00000251079	transcribed_unprocessed_pseudogene	BMS1P2	10	-1.440609265	0.889044267	-1.35180713	0.182604704	0.999980877	-4.568563269
ENSG00000090661	protein_coding	CERS4	19	0.271306929	4.362458818	1.351167775	0.182808	0.999980877	-4.496328622
ENSG00000179743	lncRNA	AL450998.2	1	0.155894116	3.483525967	1.3506848	0.182961686	0.999980877	-4.508034249
ENSG00000103319	protein_coding	EEF2K	16	-0.249217635	3.540515094	-1.350400804	0.183052102	0.999980877	-4.50896773
ENSG00000197037	protein_coding	ZSCAN25	7	-0.147028459	5.56269285	-1.349264161	0.183414316	0.999980877	-4.492443799
ENSG00000060762	protein_coding	MPC1	6	0.16032992	3.70630007	1.348654094	0.183608952	0.999980877	-4.506579669
ENSG00000255760	lncRNA	LINC02422	12	0.350842655	2.731848756	1.348542133	0.18364469	0.999980877	-4.524047592
ENSG00000196981	protein_coding	WDR5B	3	-0.198588507	3.603357369	-1.347935794	0.183838321	0.999980877	-4.509771311
ENSG00000138641	protein_coding	HERC3	4	-0.182517449	3.942296468	-1.347853015	0.183864768	0.999980877	-4.504089329
ENSG00000127419	protein_coding	TMEM175	4	0.132398099	5.259960473	1.347181702	0.184079354	0.999980877	-4.494066243
ENSG00000239827	transcribed_unprocessed_pseudogene	SUGT1P3	13	-0.277670483	2.52155607	-1.347159124	0.184086574	0.999980877	-4.525293354
ENSG00000139890	protein_coding	REM2	14	0.421785227	4.086310437	1.345920937	0.184482875	0.999980877	-4.504476224
ENSG00000149534	protein_coding	MS4A2	11	-0.925612814	1.350783715	-1.345411023	0.18464627	0.999980877	-4.564187424
ENSG00000122729	protein_coding	ACO1	9	-0.205432521	3.834105649	-1.345348415	0.184666339	0.999980877	-4.504416711
ENSG00000146021	protein_coding	KLHL3	5	-0.306205777	4.178603132	-1.3444633	0.184950248	0.999980877	-4.500286545
ENSG00000176928	protein_coding	GCNT4	5	-0.384407621	4.126759926	-1.344114349	0.185062268	0.999980877	-4.501286715
ENSG00000166927	protein_coding	MS4A7	11	-0.474348089	6.053791224	-1.34325817	0.185337339	0.999980877	-4.495647989
ENSG00000282988	protein_coding	AL031777.3	6	0.600686396	3.665207061	1.343228782	0.185346786	0.999980877	-4.511141505
ENSG00000269220	lncRNA	LINC00528	22	0.292755441	4.056617832	1.343163744	0.185367695	0.999980877	-4.505588866
ENSG00000116133	protein_coding	DHCR24	1	0.469879075	3.021188075	1.343125428	0.185380013	0.999980877	-4.522220051
ENSG00000241351	IG_V_gene	IGKV3-11	2	0.703269088	2.038917317	1.343073096	0.18539684	0.999980877	-4.54106237
ENSG00000213937	protein_coding	CLDN9	16	0.429154772	2.398424229	1.342689168	0.185520318	0.999980877	-4.529429534
ENSG00000167257	protein_coding	RNF214	11	-0.159424081	4.100193826	-1.342434178	0.185602363	0.999980877	-4.50410253
ENSG00000162129	protein_coding	CLPB	11	-0.150032298	5.112939369	-1.341005604	0.186062524	0.999980877	-4.497232229
ENSG00000041353	protein_coding	RAB27B	18	0.422134055	5.553644746	1.339376388	0.186588376	0.999980877	-4.497384453
ENSG00000269924	lncRNA	AC024451.4	8	-0.238242184	1.37795734	-1.338998821	0.186710402	0.999980877	-4.554068163
ENSG00000103528	protein_coding	SYT17	16	-0.573601501	0.86954905	-1.33801293	0.18702932	0.999980877	-4.562493476
ENSG00000152484	protein_coding	USP12	13	-0.480070269	7.08081986	-1.337730139	0.187120874	0.999980877	-4.504117354
ENSG00000137462	protein_coding	TLR2	4	0.417477447	8.250474938	1.33711631	0.187319719	0.999980877	-4.512895345
ENSG00000006695	protein_coding	COX10	17	-0.197552128	3.97041024	-1.336265967	0.187595448	0.999980877	-4.508527747
ENSG00000159023	protein_coding	EPB41	1	-0.603953568	10.55443885	-1.335390544	0.187879631	0.999980877	-4.535479874
ENSG00000164663	protein_coding	USP49	6	0.192949596	3.853373339	1.333891725	0.188366944	0.999980877	-4.510456654
ENSG00000145949	protein_coding	MYLK4	6	-0.333025006	1.314636833	-1.331038713	0.1892972	0.999980877	-4.552538966
ENSG00000246731	lncRNA	AC100786.1	17	-0.357674253	2.58681582	-1.330379021	0.189512797	0.999980877	-4.535618053
ENSG00000100749	protein_coding	VRK1	14	0.497503269	5.399705755	1.330213025	0.189567075	0.999980877	-4.501978171
ENSG00000141965	protein_coding	FEM1A	19	-0.237705894	6.380105913	-1.329872743	0.189678381	0.999980877	-4.502959482
ENSG00000070756	protein_coding	PABPC1	8	-0.165189956	9.614348327	-1.329681227	0.189741048	0.999980877	-4.527784865
ENSG00000228079	lncRNA	AC012368.2	2	0.426011761	1.269973614	1.329418218	0.189827133	0.999980877	-4.556336754
ENSG00000114784	protein_coding	EIF1B	3	-0.405595926	5.783522792	-1.328505972	0.19012595	0.999980877	-4.502414561
ENSG00000151575	protein_coding	TEX9	15	0.520453787	1.748007117	1.327555583	0.190437641	0.999980877	-4.54607611
ENSG00000061273	protein_coding	HDAC7	12	0.16205767	7.544546177	1.326888742	0.19065657	0.999980877	-4.510540064
ENSG00000135439	protein_coding	AGAP2	12	0.122986373	6.792599646	1.325873598	0.190990217	0.999980877	-4.506227635
ENSG00000271862	lncRNA	AC104118.1	5	-0.26125038	1.721255858	-1.325159471	0.191225194	0.999980877	-4.548931245
ENSG00000164182	protein_coding	NDUFAF2	5	-0.289372814	1.635509278	-1.325061707	0.191257379	0.999980877	-4.548283926
ENSG00000065491	protein_coding	TBC1D22B	6	-0.324364329	5.51098813	-1.324499114	0.191442673	0.999980877	-4.50431337
ENSG00000255423	protein_coding	EBLN2	3	0.145402559	3.165479076	1.324286951	0.191512586	0.999980877	-4.522443875
ENSG00000076928	protein_coding	ARHGEF1	19	0.165703895	9.20363717	1.323808004	0.191670482	0.999980877	-4.525145656
ENSG00000133704	protein_coding	IPO8	12	-0.088535024	6.132092476	-1.323511694	0.191768216	0.999980877	-4.504972896
ENSG00000214688	protein_coding	C10orf105	10	0.389404524	4.207474612	1.322349884	0.192151791	0.999980877	-4.514015965
ENSG00000258102	protein_coding	MAP1LC3B2	12	0.408305115	1.758415613	1.321268854	0.192509218	0.999980877	-4.552068329
ENSG00000252782	snRNA	RNU6-341P	14	-0.254972486	1.659307316	-1.320693211	0.192699751	0.999980877	-4.552615217
ENSG00000065427	protein_coding	KARS	16	-0.162902399	6.032339388	-1.320501732	0.192763161	0.999980877	-4.506272036
ENSG00000164346	protein_coding	NSA2	5	0.389931795	3.232603955	1.320215841	0.192857865	0.999980877	-4.523481876
ENSG00000229422	lncRNA	AL512625.2	9	-0.404761368	1.788399047	-1.319457317	0.193109305	0.999980877	-4.544968295
ENSG00000198355	protein_coding	PIM3	22	0.310822078	6.330561134	1.31933121	0.193151131	0.999980877	-4.507470508
ENSG00000279670	TEC	AL359922.3	9	-0.355539469	1.245550106	-1.319182947	0.193200315	0.999980877	-4.556853312
ENSG00000233184	lncRNA	AC093157.1	1	-0.269378709	4.068265356	-1.318859094	0.193307782	0.999980877	-4.51279975
ENSG00000066926	protein_coding	FECH	18	-0.707685686	7.940414459	-1.318380057	0.193466827	0.999980877	-4.51789754
ENSG00000034533	protein_coding	ASTE1	3	-0.129904522	4.025079447	-1.318125152	0.193551499	0.999980877	-4.514927479
ENSG00000266965	lncRNA	AC090220.1	18	-0.189331222	1.991502551	-1.317718508	0.193686631	0.999980877	-4.54257925
ENSG00000160796	protein_coding	NBEAL2	3	0.270089053	9.601904824	1.31767768	0.193700203	0.999980877	-4.529230688
ENSG00000130147	protein_coding	SH3BP4	2	-0.435043869	1.215058482	-1.317257985	0.193839755	0.999980877	-4.556840408
ENSG00000157212	protein_coding	PAXIP1	7	-0.158598245	4.28823141	-1.316941235	0.193945126	0.999980877	-4.512651146
ENSG00000234684	lncRNA	SDCBP2-AS1	20	-0.187534239	3.450872744	-1.316557763	0.194072753	0.999980877	-4.523348745
ENSG00000134057	protein_coding	CCNB1	5	0.513241815	2.549142346	1.316393953	0.194127291	0.999980877	-4.537253748
ENSG00000160563	protein_coding	MED27	9	-0.177222447	3.970948808	-1.316179035	0.194198863	0.999980877	-4.51697104
ENSG00000134285	protein_coding	FKBP11	12	0.192020927	4.468658898	1.316175395	0.194200075	0.999980877	-4.511518968
ENSG00000266805	lncRNA	AP005432.1	18	-0.310440171	2.675957003	-1.316070512	0.19423501	0.999980877	-4.5342494
ENSG00000154229	protein_coding	PRKCA	17	-0.27532538	6.258205167	-1.315583561	0.19439727	0.999980877	-4.50939911
ENSG00000273141	lncRNA	AP001269.4	18	0.363822742	2.501304252	1.315235744	0.194513231	0.999980877	-4.537966711
ENSG00000143398	protein_coding	PIP5K1A	1	0.135984976	5.564256182	1.313026121	0.195251134	0.999980877	-4.509685314
ENSG00000156127	protein_coding	BATF	14	0.312641211	3.258897366	1.312893802	0.195295389	0.999980877	-4.527374355
ENSG00000269352	lncRNA	PTOV1-AS2	19	0.227778074	4.069325139	1.312301871	0.195493457	0.999980877	-4.51635572
ENSG00000247679	lncRNA	AC139795.2	5	-0.271214361	1.400250395	-1.311457475	0.195776266	0.999980877	-4.555251392
ENSG00000130731	protein_coding	METTL26	16	-0.16076198	3.702635375	-1.310102059	0.196230873	0.999980877	-4.520528798
ENSG00000198252	protein_coding	STYX	14	-0.144166616	5.563888216	-1.309866182	0.196310068	0.999980877	-4.511138872
ENSG00000105755	protein_coding	ETHE1	19	-0.166503573	3.331669003	-1.309663342	0.19637819	0.999980877	-4.526339222
ENSG00000218713	processed_pseudogene	AL512378.1	6	0.524027674	0.914730826	1.309591265	0.196402401	0.999980877	-4.564501762
ENSG00000162384	protein_coding	CZIB	1	-0.123897965	4.113675775	-1.30870094	0.196701647	0.999980877	-4.51714158
ENSG00000180787	protein_coding	ZFP3	17	-0.214534201	3.248325238	-1.308041599	0.196923479	0.999980877	-4.5267596
ENSG00000173621	protein_coding	LRFN4	11	0.282231978	2.253475144	1.308011648	0.196933561	0.999980877	-4.541595554
ENSG00000243364	protein_coding	EFNA4	1	0.174359754	2.276582321	1.30773169	0.197027812	0.999980877	-4.541767228
ENSG00000123352	protein_coding	SPATS2	12	0.245732307	2.894642686	1.307680771	0.197044958	0.999980877	-4.5311904
ENSG00000126790	protein_coding	L3HYPDH	14	-0.235755697	3.644188705	-1.307047089	0.197258435	0.999980877	-4.522960198
ENSG00000111845	protein_coding	PAK1IP1	6	0.344470111	1.696487935	1.306466775	0.197454086	0.999980877	-4.553544211
ENSG00000123154	protein_coding	WDR83	19	0.163478576	2.866827365	1.306426305	0.197467735	0.999980877	-4.532557368
ENSG00000100628	protein_coding	ASB2	14	-0.413673457	1.28564234	-1.306225162	0.197535588	0.999980877	-4.56155591
ENSG00000261884	protein_coding	AC040162.1	16	0.222267932	3.169730063	1.305997434	0.197612429	0.999980877	-4.529426291
ENSG00000134318	protein_coding	ROCK2	2	0.199592412	5.909499046	1.305146474	0.197899766	0.999980877	-4.513372015
ENSG00000132792	protein_coding	CTNNBL1	20	-0.129088489	4.917974488	-1.304981456	0.197955522	0.999980877	-4.514636586
ENSG00000225423	processed_pseudogene	TNPO1P1	10	-0.281620071	2.170060856	-1.304161602	0.198232712	0.999980877	-4.546835627
ENSG00000187049	protein_coding	TMEM216	11	-0.16613726	2.888926831	-1.303861837	0.198334135	0.999980877	-4.535169538
ENSG00000170860	protein_coding	LSM3	3	0.349594532	2.872078501	1.303740367	0.198375244	0.999980877	-4.533654119
ENSG00000013503	protein_coding	POLR3B	12	-0.160139802	3.550314656	-1.303410734	0.198486835	0.999980877	-4.524887872
ENSG00000145494	protein_coding	NDUFS6	5	-0.194098288	2.451662706	-1.302044588	0.19894982	0.999980877	-4.541275205
ENSG00000146674	protein_coding	IGFBP3	7	-0.795233231	1.331623734	-1.301959968	0.198978525	0.999980877	-4.564785376
ENSG00000181894	protein_coding	ZNF329	19	-0.253687775	3.227476377	-1.300475812	0.19948248	0.999980877	-4.52850041
ENSG00000103978	protein_coding	TMEM87A	15	-0.095820628	5.546895927	-1.299784702	0.199717479	0.999980877	-4.515895693
ENSG00000156858	protein_coding	PRR14	16	0.149348995	5.604084483	1.299753289	0.199728165	0.999980877	-4.515903308
ENSG00000101298	protein_coding	SNPH	20	-0.323866872	4.017901459	-1.299636948	0.199767747	0.999980877	-4.521097566
ENSG00000023892	protein_coding	DEF6	6	0.107008021	7.479395097	1.299489971	0.19981776	0.999980877	-4.520471151
ENSG00000278896	TEC	AC025031.5	12	-0.332869073	1.895575612	-1.299390206	0.199851713	0.999980877	-4.550599094
ENSG00000185245	protein_coding	GP1BA	17	0.476010808	3.683553594	1.298874686	0.20002723	0.999980877	-4.523007955
ENSG00000137713	protein_coding	PPP2R1B	11	-0.152616308	5.222386402	-1.297963046	0.200337897	0.999980877	-4.517038102
ENSG00000120925	protein_coding	RNF170	8	-0.14361915	3.940464991	-1.297413537	0.200525333	0.999980877	-4.523690267
ENSG00000197622	protein_coding	CDC42SE1	1	0.141786332	9.447365484	1.297200137	0.200598158	0.999980877	-4.534461163
ENSG00000107521	protein_coding	HPS1	10	-0.318867608	7.589145555	-1.297059093	0.200646302	0.999980877	-4.522041997
ENSG00000164975	protein_coding	SNAPC3	9	-0.156206672	5.602842184	-1.296578427	0.200810438	0.999980877	-4.517362497
ENSG00000102931	protein_coding	ARL2BP	16	-0.123462069	4.828476123	-1.296245205	0.200924285	0.999980877	-4.51868803
ENSG00000261072	processed_pseudogene	AC084783.1	15	-0.281524922	1.496692904	-1.295353107	0.201229313	0.999980877	-4.555982872
ENSG00000256581	unprocessed_pseudogene	NLRP9P1	12	0.562742455	1.24243576	1.294964913	0.201362154	0.999980877	-4.562709202
ENSG00000172716	protein_coding	SLFN11	17	-0.199771996	5.657597161	-1.293595627	0.201831253	0.999980877	-4.518841033
ENSG00000183134	protein_coding	PTGDR2	11	-0.547191633	3.693104344	-1.293534969	0.201852052	0.999980877	-4.52977457
ENSG00000135114	protein_coding	OASL	12	0.694745193	5.811400717	1.292897862	0.202070613	0.999980877	-4.519450628
ENSG00000213347	protein_coding	MXD3	5	0.321388024	5.416429878	1.292530801	0.202196615	0.999980877	-4.519440076
ENSG00000203896	protein_coding	LIME1	20	0.286816997	1.900526664	1.292518837	0.202200723	0.999980877	-4.54943285
ENSG00000167676	protein_coding	PLIN4	19	0.556380915	4.185975292	1.292467757	0.202218262	0.999980877	-4.523632311
ENSG00000156304	protein_coding	SCAF4	21	-0.121321296	5.821367166	-1.292350453	0.202258545	0.999980877	-4.519288659
ENSG00000125503	protein_coding	PPP1R12C	19	0.117624981	6.993440775	1.292340644	0.202261913	0.999980877	-4.521465271
ENSG00000158195	protein_coding	WASF2	1	-0.28142075	9.150688811	-1.291757894	0.202462125	0.999980877	-4.534406451
ENSG00000076242	protein_coding	MLH1	3	-0.157047497	4.751923251	-1.291529502	0.202540633	0.999980877	-4.521139667
ENSG00000166734	protein_coding	CASC4	15	0.185153106	6.691638759	1.291059316	0.202702327	0.999980877	-4.521013111
ENSG00000077984	protein_coding	CST7	20	0.393062271	5.748200515	1.290882754	0.20276307	0.999980877	-4.520109102
ENSG00000163964	protein_coding	PIGX	3	0.213767147	5.091407636	1.290149227	0.203015576	0.999980877	-4.520596066
ENSG00000256751	lncRNA	PLBD1-AS1	12	0.390945283	3.777727681	1.289667804	0.203181427	0.999980877	-4.52529323
ENSG00000273812	lncRNA	BX640514.2	20	0.519174321	1.203675817	1.289613318	0.203200204	0.999980877	-4.564133797
ENSG00000134852	protein_coding	CLOCK	4	-0.157636793	4.832998207	-1.289458966	0.203253403	0.999980877	-4.521773421
ENSG00000148153	protein_coding	INIP	9	-0.098212488	4.66545934	-1.289444498	0.203258391	0.999980877	-4.52230909
ENSG00000198920	protein_coding	KIAA0753	17	-0.146971382	4.486821905	-1.288130206	0.203711813	0.999980877	-4.522999706
ENSG00000068878	protein_coding	PSME4	2	-0.212980168	7.411763442	-1.287598704	0.203895393	0.999980877	-4.524969238
ENSG00000230701	processed_pseudogene	FBXW4P1	22	-0.283898502	2.807515972	-1.287490633	0.203932736	0.999980877	-4.538067232
ENSG00000230124	protein_coding	ACBD6	1	-0.18958697	5.277169564	-1.287163816	0.204045695	0.999980877	-4.521850793
ENSG00000271254	protein_coding	AC240274.1	KI270711.1	-0.416947789	3.158033639	-1.286428097	0.204300156	0.999980877	-4.535093227
ENSG00000034713	protein_coding	GABARAPL2	16	-0.402754157	6.880878162	-1.286401814	0.204309251	0.999980877	-4.523758
ENSG00000170540	protein_coding	ARL6IP1	16	-0.300202211	6.057334436	-1.286147206	0.20439737	0.999980877	-4.522235561
ENSG00000196678	protein_coding	ERI2	16	-0.259499325	2.060549748	-1.28614054	0.204399677	0.999980877	-4.552377413
ENSG00000187474	protein_coding	FPR3	19	-0.63930142	0.866831866	-1.285786014	0.204522426	0.999980877	-4.570742125
ENSG00000143158	protein_coding	MPC2	1	-0.207357448	4.401599817	-1.285486914	0.204626028	0.999980877	-4.524881276
ENSG00000288061	lncRNA	AP000926.2	11	0.197107172	2.248662519	1.283860539	0.205190056	0.999980877	-4.547928314
ENSG00000066827	protein_coding	ZFAT	8	-0.133013684	5.144383933	-1.283751722	0.205227835	0.999980877	-4.523523031
ENSG00000168152	protein_coding	THAP9	4	-0.28999634	1.625014525	-1.283656109	0.205261035	0.999980877	-4.559892524
ENSG00000173113	protein_coding	TRMT112	11	-0.143757814	4.606893509	-1.28328394	0.2053903	0.999980877	-4.525188248
ENSG00000267106	lncRNA	ZNF561-AS1	19	-0.211574465	2.18923576	-1.283280581	0.205391467	0.999980877	-4.548383363
ENSG00000130717	protein_coding	UCK1	9	0.101797845	4.292250348	1.282702566	0.205592351	0.999980877	-4.526177603
ENSG00000196284	protein_coding	SUPT3H	6	-0.279392968	3.407212341	-1.282505695	0.205660805	0.999980877	-4.532742988
ENSG00000101104	protein_coding	PABPC1L	20	0.177850936	5.118910533	1.282454392	0.205678647	0.999980877	-4.524174483
ENSG00000160961	protein_coding	ZNF333	19	0.210739989	5.71532431	1.282124754	0.205793311	0.999980877	-4.524052111
ENSG00000138614	protein_coding	INTS14	15	-0.180320922	4.284411887	-1.280362433	0.206407146	0.999980877	-4.527275286
ENSG00000126775	protein_coding	ATG14	14	-0.13477128	4.787928985	-1.2788571	0.206932555	0.999980877	-4.526271028
ENSG00000169756	protein_coding	LIMS1	2	0.303755402	7.25406669	1.278633402	0.207010718	0.999980877	-4.528336705
ENSG00000243696	protein_coding	AC006254.1	3	0.258781546	1.73313757	1.278116322	0.207191476	0.999980877	-4.55510488
ENSG00000035681	protein_coding	NSMAF	8	0.108237357	5.943375219	1.277674887	0.207345885	0.999980877	-4.52609391
ENSG00000243414	protein_coding	TICAM2	5	-0.319655074	1.629403808	-1.277169929	0.207522618	0.999980877	-4.561848412
ENSG00000183813	protein_coding	CCR4	3	-0.326989832	4.597117952	-1.276871015	0.20762729	0.999980877	-4.52806717
ENSG00000164885	protein_coding	CDK5	7	-0.245126622	2.573752657	-1.276845028	0.207636392	0.999980877	-4.545997856
ENSG00000079335	protein_coding	CDC14A	1	-0.162789947	6.491549791	-1.276308459	0.207824389	0.999980877	-4.527223495
ENSG00000230989	protein_coding	HSBP1	16	0.235655158	4.904198305	1.276104	0.207896059	0.999980877	-4.527361278
ENSG00000152061	protein_coding	RABGAP1L	1	-0.201096716	7.829089124	-1.276067356	0.207908906	0.999980877	-4.530849407
ENSG00000169955	protein_coding	ZNF747	16	-0.152877907	2.70642537	-1.275902252	0.207966796	0.999980877	-4.543167112
ENSG00000137942	protein_coding	FNBP1L	1	-0.339772696	2.695026931	-1.274605661	0.208421841	0.999980877	-4.541752919
ENSG00000108515	protein_coding	ENO3	17	0.20742763	2.723535102	1.272681364	0.209098552	0.999980877	-4.542170366
ENSG00000224802	processed_pseudogene	TUBB4BP2	9	0.237598127	1.252234412	1.271852034	0.209390705	0.999980877	-4.564479533
ENSG00000166847	protein_coding	DCTN5	16	-0.160675689	5.603321929	-1.271768319	0.209420212	0.999980877	-4.528780281
ENSG00000287562	lncRNA	AL109615.4	6	-0.24817256	2.080823741	-1.271327275	0.209575722	0.999980877	-4.551655853
ENSG00000004897	protein_coding	CDC27	17	-0.208373846	6.787385838	-1.270195074	0.209975324	0.999980877	-4.530177258
ENSG00000280828	unprocessed_pseudogene	AC090114.3	7	-0.185839327	2.7241195	-1.269967496	0.210055714	0.999980877	-4.544417043
ENSG00000204231	protein_coding	RXRB	6	0.104550355	4.661320542	1.268770253	0.210479012	0.999980877	-4.530783783
ENSG00000141627	protein_coding	DYM	18	-0.097576403	6.084012416	-1.267929554	0.210776629	0.999980877	-4.530571624
ENSG00000103005	protein_coding	USB1	16	0.269852092	6.379407099	1.267107907	0.211067805	0.999980877	-4.531023742
ENSG00000129646	protein_coding	QRICH2	17	0.238531033	2.83778983	1.266329798	0.211343828	0.999980877	-4.543507877
ENSG00000162104	protein_coding	ADCY9	16	0.228253451	4.685479022	1.265406174	0.211671819	0.999980877	-4.53222679
ENSG00000103342	protein_coding	GSPT1	16	-0.547651705	8.838476286	-1.264511438	0.211989913	0.999980877	-4.541878809
ENSG00000286861	lncRNA	AL049779.4	14	-0.300419123	1.153736724	-1.264502084	0.211993241	0.999980877	-4.56656058
ENSG00000279276	TEC	AC130454.1	16	0.300053486	2.034099111	1.264386294	0.212034433	0.999980877	-4.555833128
ENSG00000258704	transcribed_unitary_pseudogene	SRP54-AS1	14	-0.227737172	2.701004473	-1.263364428	0.212398216	0.999980877	-4.547176324
ENSG00000237181	lncRNA	AC147651.4	7	0.266969311	1.364167555	1.26325845	0.212435971	0.999980877	-4.564617698
ENSG00000188290	protein_coding	HES4	1	0.955797174	2.394272664	1.263023288	0.212519765	0.999980877	-4.554916787
ENSG00000089127	protein_coding	OAS1	12	0.63814816	6.768472181	1.262866775	0.212575548	0.999980877	-4.532918398
ENSG00000170837	protein_coding	GPR27	3	0.473530084	4.746048065	1.26272837	0.212624887	0.999980877	-4.533524071
ENSG00000083828	protein_coding	ZNF586	19	0.161229232	6.291347163	1.262003427	0.212883453	0.999980877	-4.533301846
ENSG00000223519	transcribed_unitary_pseudogene	KIF28P	1	0.523190766	1.38454521	1.261999147	0.21288498	0.999980877	-4.559970201
ENSG00000132970	protein_coding	WASF3	13	0.546650657	1.919390056	1.26131672	0.213128597	0.999980877	-4.54917804
ENSG00000187742	protein_coding	SECISBP2	9	-0.08626483	7.102532517	-1.261244432	0.213154415	0.999980877	-4.53449695
ENSG00000261716	transcribed_unprocessed_pseudogene	HIST2H2BC	1	0.23700906	5.35942069	1.261059846	0.213220351	0.999980877	-4.533660373
ENSG00000225014	transcribed_processed_pseudogene	KCTD9P1	17	-0.331612222	2.31679528	-1.260712929	0.213344314	0.999980877	-4.555538723
ENSG00000181790	protein_coding	ADGRB1	8	0.343088003	1.789813228	1.260494342	0.21342245	0.999980877	-4.559469099
ENSG00000060749	protein_coding	QSER1	11	-0.147026509	5.634620254	-1.26019316	0.213530143	0.999980877	-4.534047242
ENSG00000139842	protein_coding	CUL4A	13	-0.200176717	6.791385863	-1.259635126	0.213729787	0.999980877	-4.534707657
ENSG00000005206	protein_coding	SPPL2B	19	0.196581129	4.957849922	1.259475481	0.213786927	0.999980877	-4.53443455
ENSG00000103047	protein_coding	TANGO6	16	-0.132470694	5.30903594	-1.259256492	0.213865327	0.999980877	-4.534470674
ENSG00000197965	protein_coding	MPZL1	1	-0.348633184	5.916023755	-1.25916269	0.213898915	0.999980877	-4.53451187
ENSG00000170191	protein_coding	NANP	20	-0.290377603	1.485598316	-1.257680014	0.214430347	0.999980877	-4.563916736
ENSG00000248333	protein_coding	CDK11B	1	0.142048336	4.975788875	1.257596982	0.214460137	0.999980877	-4.535324391
ENSG00000214706	protein_coding	IFRD2	3	-0.261157576	4.356679625	-1.25573284	0.215129758	0.999980877	-4.536662901
ENSG00000159579	protein_coding	RSPRY1	16	0.07679317	5.368799343	1.255644052	0.21516169	0.999980877	-4.536092694
ENSG00000218283	processed_pseudogene	MORF4L1P1	1	-0.194052301	2.512304295	-1.255241129	0.215306645	0.999980877	-4.550558748
ENSG00000260774	lncRNA	AC021087.3	5	-0.240397957	1.666300487	-1.254801696	0.215464816	0.999980877	-4.561017622
ENSG00000100299	protein_coding	ARSA	22	0.194993645	6.051290808	1.253988922	0.215757598	0.999980877	-4.536829504
ENSG00000203999	lncRNA	LINC01270	20	0.585257771	4.159750714	1.253487139	0.2159385	0.999980877	-4.538253333
ENSG00000151640	protein_coding	DPYSL4	10	-1.571092403	-0.399851336	-1.253210628	0.216038235	0.999980877	-4.585136001
ENSG00000163220	protein_coding	S100A9	1	0.48305788	10.72536441	1.252559717	0.216273149	0.999980877	-4.553177144
ENSG00000267317	lncRNA	AC027307.2	19	-0.185895755	2.449732783	-1.251962934	0.216488694	0.999980877	-4.55079678
ENSG00000183576	protein_coding	SETD3	14	0.156732143	5.860177398	1.251846268	0.216530849	0.999980877	-4.53781126
ENSG00000136231	protein_coding	IGF2BP3	7	0.42132117	2.836615616	1.251574822	0.216628957	0.999980877	-4.546157507
ENSG00000171316	protein_coding	CHD7	8	0.173666522	6.834653038	1.251255331	0.216744471	0.999980877	-4.538222654
ENSG00000156869	protein_coding	FRRS1	1	-0.43227602	2.674050593	-1.250661627	0.21695925	0.999980877	-4.555116318
ENSG00000173991	protein_coding	TCAP	17	0.298586647	1.37279589	1.250087824	0.21716698	0.999980877	-4.566911091
ENSG00000170364	protein_coding	SETMAR	3	0.243912844	2.284697081	1.249918529	0.217228297	0.999980877	-4.553788334
ENSG00000143546	protein_coding	S100A8	1	0.678921075	8.97198317	1.249869113	0.217246197	0.999980877	-4.544655023
ENSG00000270647	protein_coding	TAF15	17	-0.134838772	5.171563219	-1.249374639	0.217425374	0.999980877	-4.538851079
ENSG00000227355	lncRNA	AL359644.1	9	-0.505596136	0.948184347	-1.248767926	0.217645373	0.999980877	-4.570824749
ENSG00000108622	protein_coding	ICAM2	17	-0.164501212	5.653262237	-1.248460844	0.217756785	0.999980877	-4.53934402
ENSG00000168071	protein_coding	CCDC88B	11	0.206574768	8.186226616	1.24833763	0.217801501	0.999980877	-4.542528238
ENSG00000107317	protein_coding	PTGDS	9	-0.703531724	1.759207378	-1.248181837	0.217858049	0.999980877	-4.566860251
ENSG00000244041	lncRNA	LINC01011	6	0.217963946	2.85537056	1.24806209	0.217901521	0.999980877	-4.548701224
ENSG00000245571	lncRNA	FAM111A-DT	11	-0.217290635	2.779137455	-1.248006186	0.217921818	0.999980877	-4.551010587
ENSG00000100246	protein_coding	DNAL4	22	-0.172833972	2.54792044	-1.247855897	0.21797639	0.999980877	-4.553309463
ENSG00000087448	protein_coding	KLHL42	12	-0.172234948	4.777917757	-1.247763685	0.218009879	0.999980877	-4.539578571
ENSG00000115902	protein_coding	SLC1A4	2	0.358545841	3.259723214	1.247133874	0.218238711	0.999980877	-4.547360193
ENSG00000148219	protein_coding	ASTN2	9	-0.336226043	1.749096038	-1.246677874	0.218404502	0.999980877	-4.561668032
ENSG00000166165	protein_coding	CKB	14	-0.569347228	1.137519121	-1.246637282	0.218419265	0.999980877	-4.571449631
ENSG00000131378	protein_coding	RFTN1	3	-0.170773413	5.867151561	-1.246484074	0.218474991	0.999980877	-4.540232513
ENSG00000237036	lncRNA	ZEB1-AS1	10	0.197472195	2.784804497	1.246429968	0.218494673	0.999980877	-4.550254317
ENSG00000196358	protein_coding	NTNG2	9	0.468581055	7.01993767	1.245744583	0.218744115	0.999980877	-4.540440266
ENSG00000249667	lncRNA	LINC01259	4	-0.38020873	2.118946231	-1.245274449	0.21891534	0.999980877	-4.554333023
ENSG00000114544	protein_coding	SLC41A3	3	-0.192489282	4.122821295	-1.244996305	0.219016687	0.999980877	-4.541845796
ENSG00000143222	protein_coding	UFC1	1	0.229978235	4.091864674	1.244467943	0.219209303	0.999980877	-4.541896149
ENSG00000279672	TEC	AP006621.5	11	0.244521265	2.974305897	1.243879563	0.219423945	0.999980877	-4.54827452
ENSG00000241058	protein_coding	NSUN6	10	-0.186716477	4.012667956	-1.243598282	0.219526612	0.999980877	-4.542469882
ENSG00000059145	protein_coding	UNKL	16	0.178558972	6.688237315	1.243535301	0.219549605	0.999980877	-4.541379576
ENSG00000009780	protein_coding	FAM76A	1	-0.127169312	3.880441695	-1.242676271	0.219863394	0.999980877	-4.543576699
ENSG00000166908	protein_coding	PIP4K2C	12	0.195924063	4.686770164	1.242342369	0.219985452	0.999980877	-4.541953834
ENSG00000070761	protein_coding	CFAP20	16	-0.146092493	3.181587446	-1.242160843	0.220051829	0.999980877	-4.547975293
ENSG00000151292	protein_coding	CSNK1G3	5	0.244040579	5.182866035	1.241855619	0.220163473	0.999980877	-4.542156369
ENSG00000177613	protein_coding	CSTF2T	10	-0.120544366	5.108159293	-1.241538022	0.220279686	0.999980877	-4.542244795
ENSG00000151491	protein_coding	EPS8	12	-0.371967477	1.749833913	-1.241454463	0.220310269	0.999980877	-4.562718432
ENSG00000157637	protein_coding	SLC38A10	17	0.156152447	7.409611557	1.241257154	0.220382498	0.999980877	-4.542836392
ENSG00000135519	protein_coding	KCNH3	12	0.380577137	3.10244373	1.241245092	0.220386914	0.999980877	-4.548302439
ENSG00000141385	protein_coding	AFG3L2	18	-0.132511241	4.963126361	-1.241241895	0.220388085	0.999980877	-4.542359793
ENSG00000183307	protein_coding	TMEM121B	22	0.514382347	4.082365597	1.241231215	0.220391995	0.999980877	-4.543862166
ENSG00000132024	protein_coding	CC2D1A	19	0.15151483	4.539878961	1.240972576	0.220486704	0.999980877	-4.542600717
ENSG00000227354	lncRNA	RBM26-AS1	13	-0.366207819	1.807767977	-1.240947737	0.220495801	0.999980877	-4.562842393
ENSG00000174276	protein_coding	ZNHIT2	11	-0.208576308	2.520996312	-1.240615762	0.220617413	0.999980877	-4.553661468
ENSG00000105639	protein_coding	JAK3	19	0.241982496	8.504713237	1.240166461	0.220782083	0.999980877	-4.546359962
ENSG00000180228	protein_coding	PRKRA	2	-0.124746854	4.065893551	-1.239440835	0.221048218	0.999980877	-4.543797238
ENSG00000125812	protein_coding	GZF1	20	0.099823892	3.798585773	1.239313536	0.221094932	0.999980877	-4.544878933
ENSG00000163126	protein_coding	ANKRD23	2	0.25159323	1.469905445	1.239197728	0.221137435	0.999980877	-4.565565021
ENSG00000229955	lncRNA	Z98749.1	22	0.239353827	1.968864733	1.238956289	0.221226066	0.999980877	-4.560508079
ENSG00000249661	processed_pseudogene	TNRC18P1	4	-0.355397032	2.705542974	-1.238863517	0.221260129	0.999980877	-4.552000233
ENSG00000155850	protein_coding	SLC26A2	5	-0.154823925	4.754614402	-1.238815855	0.22127763	0.999980877	-4.543356975
ENSG00000005007	protein_coding	UPF1	19	0.159278465	7.889360818	1.238337124	0.221453477	0.999980877	-4.545029907
ENSG00000166483	protein_coding	WEE1	11	0.414729135	3.156352855	1.238281778	0.221473813	0.999980877	-4.550751816
ENSG00000232334	processed_pseudogene	AL683842.1	10	0.343388047	4.404393536	1.238169484	0.221515079	0.999980877	-4.543917445
ENSG00000174721	protein_coding	FGFBP3	10	-0.229015373	1.337579801	-1.237887283	0.221618807	0.999980877	-4.568165509
ENSG00000219481	protein_coding	NBPF1	1	-0.355947187	4.42561807	-1.237675351	0.221696729	0.999980877	-4.543909531
ENSG00000146376	protein_coding	ARHGAP18	6	0.24265213	4.732571785	1.237434491	0.221785312	0.999980877	-4.543956311
ENSG00000130772	protein_coding	MED18	1	-0.25334745	2.13080691	-1.237101898	0.221907676	0.999980877	-4.560787902
ENSG00000115652	protein_coding	UXS1	2	-0.165717104	5.599768876	-1.236230569	0.222228481	0.999980877	-4.544827753
ENSG00000253738	lncRNA	OTUD6B-AS1	8	0.350375411	3.487176147	1.236161493	0.222253928	0.999980877	-4.54736643
ENSG00000168497	protein_coding	CAVIN2	2	0.487217884	7.485013222	1.236066193	0.22228904	0.999980877	-4.545800474
ENSG00000228506	lncRNA	AL513550.1	6	-0.177959765	3.188284872	-1.23539241	0.222537397	0.999980877	-4.549613867
ENSG00000075218	protein_coding	GTSE1	22	0.745797669	1.374418441	1.235115078	0.222639682	0.999980877	-4.569694949
ENSG00000134317	protein_coding	GRHL1	2	0.408449361	1.76641393	1.234271874	0.222950882	0.999980877	-4.558407836
ENSG00000107789	protein_coding	MINPP1	10	0.269246805	4.073096544	1.234070125	0.223025389	0.999980877	-4.545863477
ENSG00000007516	protein_coding	BAIAP3	16	0.550407238	4.176836522	1.2338865	0.223093218	0.999980877	-4.545580484
ENSG00000116704	protein_coding	SLC35D1	1	-0.16969266	4.965343427	-1.233371848	0.223283407	0.999980877	-4.545723557
ENSG00000228782	transcribed_unprocessed_pseudogene	MRPL45P2	17	-0.209040071	2.905559757	-1.232729887	0.223520811	0.999980877	-4.552494697
ENSG00000198695	protein_coding	MT-ND6	MT	0.283162489	3.429232378	1.231770769	0.223875849	0.999980877	-4.550422561
ENSG00000166189	protein_coding	HPS6	10	-0.144664116	5.165880134	-1.231536432	0.223962657	0.999980877	-4.546599296
ENSG00000120963	protein_coding	ZNF706	8	-0.120389002	5.634936179	-1.231379556	0.224020784	0.999980877	-4.546983784
ENSG00000159256	protein_coding	MORC3	21	0.321022767	6.941509271	1.230975864	0.224170415	0.999980877	-4.546587259
ENSG00000131373	protein_coding	HACL1	3	-0.133700995	4.258892819	-1.230870553	0.224209461	0.999980877	-4.546836154
ENSG00000164051	protein_coding	CCDC51	3	-0.220531943	1.951203838	-1.230477665	0.224355176	0.999980877	-4.56400609
ENSG00000228794	lncRNA	LINC01128	1	-0.22116721	4.697273271	-1.230056385	0.224511499	0.999980877	-4.547067489
ENSG00000160392	protein_coding	C19orf47	19	-0.131410739	3.679042495	-1.229933554	0.224557093	0.999980877	-4.548745148
ENSG00000116127	protein_coding	ALMS1	2	-0.189103438	6.284736496	-1.229905558	0.224567486	0.999980877	-4.547284321
ENSG00000084070	protein_coding	SMAP2	1	0.278940296	9.219641757	1.229743506	0.224627651	0.999980877	-4.553024991
ENSG00000179943	protein_coding	FIZ1	19	-0.173113666	3.236581741	-1.229644046	0.224664583	0.999980877	-4.551373651
ENSG00000204227	protein_coding	RING1	6	-0.169353278	3.632879818	-1.229421588	0.224747203	0.999980877	-4.549147731
ENSG00000187118	protein_coding	CMC1	3	-0.202687577	4.662489779	-1.22918775	0.224834074	0.999980877	-4.547314707
ENSG00000264343	protein_coding	NOTCH2NLA	1	0.587670338	0.603620316	1.228880767	0.224948157	0.999980877	-4.573263406
ENSG00000231890	lncRNA	DARS-AS1	2	0.24972398	2.503239734	1.228537537	0.22507576	0.999980877	-4.557960255
ENSG00000187097	protein_coding	ENTPD5	14	-0.222338901	4.387486101	-1.22839269	0.225129626	0.999980877	-4.547651985
ENSG00000180539	lncRNA	C9orf139	9	0.254420925	4.836218452	1.227553706	0.225441815	0.999980877	-4.548136575
ENSG00000109079	protein_coding	TNFAIP1	17	-0.097410417	4.385611316	-1.227516369	0.225455716	0.999980877	-4.548042155
ENSG00000132773	protein_coding	TOE1	1	-0.17024873	3.144516626	-1.227027797	0.225637671	0.999980877	-4.552581411
ENSG00000266385	lncRNA	AC005899.5	17	0.349793455	1.366660554	1.226580417	0.225804379	0.999980877	-4.569730526
ENSG00000140350	protein_coding	ANP32A	15	0.149663082	7.142072448	1.225733884	0.226120074	0.999980877	-4.548709072
ENSG00000141505	protein_coding	ASGR1	17	-0.399616299	2.684999471	-1.225593123	0.226172598	0.999980877	-4.559335628
ENSG00000178852	protein_coding	EFCAB13	17	0.360855764	3.294999378	1.225010201	0.226390211	0.999980877	-4.551914472
ENSG00000287932	lncRNA	AC000065.2	7	-0.277745888	1.425805293	-1.224610686	0.226539444	0.999980877	-4.569039582
ENSG00000176476	protein_coding	SGF29	16	-0.150589035	4.01234788	-1.223951879	0.22678569	0.999980877	-4.549801804
ENSG00000112992	protein_coding	NNT	5	-0.139731629	6.197540787	-1.22382899	0.226831645	0.999980877	-4.550131566
ENSG00000168487	protein_coding	BMP1	8	-0.269930595	2.306445388	-1.223593154	0.226919855	0.999980877	-4.561522354
ENSG00000167900	protein_coding	TK1	17	0.906184162	1.308171695	1.223469702	0.226966041	0.999980877	-4.575371536
ENSG00000144736	protein_coding	SHQ1	3	-0.158332542	4.115229389	-1.223386845	0.226997043	0.999980877	-4.549771361
ENSG00000272398	protein_coding	CD24	6	0.444438001	3.753680944	1.222927887	0.227168824	0.999980877	-4.551038597
ENSG00000251661	lncRNA	AC136475.1	11	0.296057263	3.039426708	1.222678607	0.227262166	0.999980877	-4.555266039
ENSG00000198176	protein_coding	TFDP1	13	-0.393758754	6.672234732	-1.221922771	0.227545357	0.999980877	-4.55033168
ENSG00000111752	protein_coding	PHC1	12	-0.187772716	3.984541318	-1.221893757	0.227556233	0.999980877	-4.550760172
ENSG00000257261	lncRNA	AC008014.1	12	-0.254971789	3.650749748	-1.221629678	0.227655241	0.999980877	-4.551494989
ENSG00000143786	protein_coding	CNIH3	1	-0.261842775	2.043214585	-1.221075337	0.227863177	0.999980877	-4.562989415
ENSG00000159640	protein_coding	ACE	17	-0.372857142	1.231641103	-1.220808035	0.227963492	0.999980877	-4.573552426
ENSG00000141034	protein_coding	GID4	17	-0.322482576	4.871874907	-1.220792192	0.227969439	0.999980877	-4.55110592
ENSG00000139637	protein_coding	C12orf10	12	-0.201150677	4.213504541	-1.220756532	0.227982825	0.999980877	-4.550663559
ENSG00000286787	lncRNA	AL110114.1	20	0.248091407	1.6531538	1.220737558	0.227989947	0.999980877	-4.566189637
ENSG00000100600	protein_coding	LGMN	14	-0.317373754	2.057398633	-1.220382971	0.228123081	0.999980877	-4.563256774
ENSG00000113649	protein_coding	TCERG1	5	-0.15428075	5.766743205	-1.219757974	0.228357884	0.999980877	-4.552132775
ENSG00000114933	protein_coding	INO80D	2	-0.103309483	4.774370353	-1.219707345	0.228376912	0.999980877	-4.551322311
ENSG00000099251	transcribed_unprocessed_pseudogene	HSD17B7P2	10	-0.377669266	1.344793621	-1.219393809	0.228494777	0.999980877	-4.571464458
ENSG00000118816	protein_coding	CCNI	4	-0.303146029	9.033194149	-1.219369378	0.228503963	0.999980877	-4.554942204
ENSG00000198546	protein_coding	ZNF511	10	0.211010723	1.532864036	1.218864679	0.228693789	0.999980877	-4.568358182
ENSG00000166986	protein_coding	MARS	12	0.13580976	6.713225892	1.218809273	0.228714636	0.999980877	-4.551713974
ENSG00000162614	protein_coding	NEXN	1	0.470329046	1.784787444	1.218683548	0.228761944	0.999980877	-4.566695833
ENSG00000183060	protein_coding	LYSMD4	15	-0.232218384	3.362135926	-1.218505917	0.228828797	0.999980877	-4.553281945
ENSG00000092208	protein_coding	GEMIN2	14	-0.189090477	2.235616506	-1.21799127	0.229022568	0.999980877	-4.561441924
ENSG00000127922	protein_coding	SEM1	7	-0.175622739	4.011859095	-1.217887625	0.229061606	0.999980877	-4.552014693
ENSG00000065000	protein_coding	AP3D1	19	0.130360277	6.982504541	1.217695658	0.229133924	0.999980877	-4.551918985
ENSG00000186205	protein_coding	MARC1	1	0.459105653	4.735194037	1.217608026	0.229166942	0.999980877	-4.552318878
ENSG00000187699	protein_coding	C2orf88	2	0.436337544	5.418209646	1.21620788	0.229694968	0.999980877	-4.553598337
ENSG00000165792	protein_coding	METTL17	14	0.146083779	4.460352074	1.215994301	0.229775592	0.999980877	-4.552611671
ENSG00000255769	transcribed_unprocessed_pseudogene	GOLGA2P10	15	-0.409996777	1.597338502	-1.215917064	0.229804753	0.999980877	-4.567236476
ENSG00000179262	protein_coding	RAD23A	19	-0.434044461	6.629253032	-1.215615476	0.229918645	0.999980877	-4.552913482
ENSG00000135905	protein_coding	DOCK10	2	-0.169557982	7.910340163	-1.215027065	0.230140973	0.999980877	-4.553284716
ENSG00000151715	protein_coding	TMEM45B	11	0.412687489	3.058646216	1.215006633	0.230148696	0.999980877	-4.554713036
ENSG00000239264	protein_coding	TXNDC5	6	0.517568797	1.343019743	1.214792333	0.230229708	0.999980877	-4.572489215
ENSG00000196290	protein_coding	NIF3L1	2	-0.163623757	3.40780462	-1.214784056	0.230232838	0.999980877	-4.554679852
ENSG00000176659	lncRNA	C20orf197	20	0.221636652	3.255135035	1.213930197	0.230555838	0.999980877	-4.555649422
ENSG00000140262	protein_coding	TCF12	15	-0.123887367	6.000977637	-1.213473466	0.230728747	0.999980877	-4.554787301
ENSG00000147687	protein_coding	TATDN1	8	-0.177994071	3.089103472	-1.213438183	0.230742108	0.999980877	-4.556201754
ENSG00000169814	protein_coding	BTD	3	-0.155754365	4.465252157	-1.213347092	0.230776606	0.999980877	-4.553611254
ENSG00000263883	transcribed_processed_pseudogene	EEF1DP7	17	-0.209698333	2.654978771	-1.213041622	0.230892322	0.999980877	-4.559599742
ENSG00000107960	protein_coding	STN1	10	-0.171926744	5.38882654	-1.212862432	0.230960221	0.999980877	-4.555057148
ENSG00000091039	protein_coding	OSBPL8	12	0.234959717	8.347792067	1.212565519	0.23107276	0.999980877	-4.554979667
ENSG00000074842	protein_coding	MYDGF	19	0.201825127	4.199472628	1.212422027	0.231127162	0.999980877	-4.553877501
ENSG00000267632	lncRNA	AC067852.3	17	0.297416147	1.894208493	1.212369862	0.231146942	0.999980877	-4.566013861
ENSG00000179859	protein_coding	RNF227	17	0.237888366	1.446324278	1.212337362	0.231159266	0.999980877	-4.56977744
ENSG00000284649	transcribed_unprocessed_pseudogene	AC009093.8	16	-0.256039578	1.725963553	-1.211878375	0.231333362	0.999980877	-4.569115526
ENSG00000167548	protein_coding	KMT2D	12	0.201078918	9.192505988	1.211517786	0.231470203	0.999980877	-4.557225785
ENSG00000127364	protein_coding	TAS2R4	7	-0.212623499	2.282271984	-1.211398948	0.231515315	0.999980877	-4.562383032
ENSG00000091129	protein_coding	NRCAM	7	-0.781022574	1.308805636	-1.211220501	0.231583065	0.999980877	-4.567009401
ENSG00000123870	transcribed_unprocessed_pseudogene	ZNF137P	19	-0.20692077	2.754221327	-1.211142445	0.231612705	0.999980877	-4.56085729
ENSG00000256720	processed_pseudogene	BTG1P1	12	-0.460537499	3.328358653	-1.210720254	0.231773071	0.999980877	-4.556544294
ENSG00000243406	transcribed_unprocessed_pseudogene	MRPS31P5	13	-0.240274297	1.910605997	-1.210687867	0.231785377	0.999980877	-4.565651934
ENSG00000172890	protein_coding	NADSYN1	11	0.098226524	7.206088975	1.210294516	0.231934867	0.999980877	-4.554708938
ENSG00000175106	protein_coding	TVP23C	17	-0.207205188	3.810298431	-1.209484864	0.232242792	0.999980877	-4.555155268
ENSG00000110852	protein_coding	CLEC2B	12	0.412582167	5.231723169	1.209458928	0.23225266	0.999980877	-4.555933941
ENSG00000273559	protein_coding	CWC25	17	0.151471737	4.272709142	1.20937297	0.23228537	0.999980877	-4.555002558
ENSG00000167264	protein_coding	DUS2	16	0.191703069	4.531486966	1.209171701	0.232361973	0.999980877	-4.55518027
ENSG00000158467	protein_coding	AHCYL2	7	-0.119478744	4.769345208	-1.208685684	0.232547027	0.999980877	-4.555950113
ENSG00000197948	protein_coding	FCHSD1	5	0.122720079	5.972352918	1.208655229	0.232558626	0.999980877	-4.556947738
ENSG00000287586	lncRNA	Z98886.1	1	0.395161837	1.59663913	1.208438271	0.232641272	0.999980877	-4.567793592
ENSG00000144026	protein_coding	ZNF514	2	-0.260292571	4.386738226	-1.208195386	0.23273382	0.999980877	-4.555447287
ENSG00000227740	lncRNA	LINC02803	1	0.344573692	0.968778772	1.208192823	0.232734796	0.999980877	-4.57245395
ENSG00000156735	protein_coding	BAG4	8	-0.117843278	5.079326499	-1.208124801	0.23276072	0.999980877	-4.556523251
ENSG00000067704	protein_coding	IARS2	1	-0.115561132	5.375610887	-1.208078765	0.232778266	0.999980877	-4.55704131
ENSG00000116985	protein_coding	BMP8B	1	0.344201466	1.383306023	1.208041744	0.232792377	0.999980877	-4.573712587
ENSG00000005882	protein_coding	PDK2	17	-0.226503599	4.498650152	-1.207725956	0.232912765	0.999980877	-4.555895182
ENSG00000177951	protein_coding	BET1L	11	0.128293323	5.78829687	1.207627463	0.232950323	0.999980877	-4.557406225
ENSG00000139517	protein_coding	LNX2	13	-0.208028932	4.103535068	-1.207332771	0.233062723	0.999980877	-4.555743363
ENSG00000139974	protein_coding	SLC38A6	14	-0.167767623	3.444144713	-1.206897366	0.233228866	0.999980877	-4.557235201
ENSG00000105438	protein_coding	KDELR1	19	-0.10822945	4.796214537	-1.206824303	0.233256754	0.999980877	-4.556518989
ENSG00000106003	protein_coding	LFNG	7	-0.189668357	7.625229707	-1.206812954	0.233261086	0.999980877	-4.555932778
ENSG00000132953	protein_coding	XPO4	13	-0.146280676	5.702108287	-1.206673415	0.233314356	0.999980877	-4.557863832
ENSG00000132305	protein_coding	IMMT	2	-0.137262908	5.422713801	-1.206661401	0.233318943	0.999980877	-4.557708195
ENSG00000233016	lncRNA	SNHG7	9	-0.22668158	4.401127312	-1.206650878	0.23332296	0.999980877	-4.556160324
ENSG00000205629	protein_coding	LCMT1	16	-0.142269613	4.022727146	-1.206530788	0.233368813	0.999980877	-4.55604266
ENSG00000184897	protein_coding	H1FX	3	-0.176775557	5.874672428	-1.205782824	0.233654551	0.999980877	-4.55822791
ENSG00000175390	protein_coding	EIF3F	11	-0.158947103	6.696355388	-1.205657139	0.23370259	0.999980877	-4.556964138
ENSG00000073060	protein_coding	SCARB1	12	-0.224563423	3.616080341	-1.205617464	0.233717756	0.999980877	-4.557140075
ENSG00000285799	transcribed_unprocessed_pseudogene	AL645929.3	6	1.711103909	-1.076782868	1.205369471	0.23381257	0.999980877	-4.578777971
ENSG00000122481	protein_coding	RWDD3	1	-0.139973075	2.830031117	-1.204607027	0.234104246	0.999980877	-4.560325855
ENSG00000120942	protein_coding	UBIAD1	1	-0.163753053	4.71123883	-1.204534755	0.234131908	0.999980877	-4.557633671
ENSG00000079819	protein_coding	EPB41L2	6	-0.218395772	3.543990845	-1.204364052	0.234197253	0.999980877	-4.557760555
ENSG00000211886	TR_J_gene	TRAJ3	14	-0.293756434	2.012581451	-1.204296505	0.234223114	0.999980877	-4.566199309
ENSG00000104164	protein_coding	BLOC1S6	15	-0.162075474	5.859462744	-1.204204968	0.234258163	0.999980877	-4.558862727
ENSG00000125743	protein_coding	SNRPD2	19	0.404403938	4.42395713	1.20335524	0.234583699	0.999980877	-4.557505354
ENSG00000146872	protein_coding	TLK2	17	0.124826558	6.093827766	1.202541346	0.234895816	0.999980877	-4.559399472
ENSG00000164038	protein_coding	SLC9B2	4	-0.229472061	3.454669557	-1.20194654	0.235124108	0.999980877	-4.558468801
ENSG00000125967	protein_coding	NECAB3	20	-0.231097789	2.938755674	-1.201930337	0.235130329	0.999980877	-4.56204023
ENSG00000111364	protein_coding	DDX55	12	-0.150032645	4.395991483	-1.201729005	0.23520764	0.999980877	-4.558133033
ENSG00000112053	protein_coding	SLC26A8	6	0.723345065	3.514904535	1.201655818	0.235235748	0.999980877	-4.559358048
ENSG00000204673	protein_coding	AKT1S1	19	-0.243411972	5.255300148	-1.201632595	0.235244668	0.999980877	-4.559785522
ENSG00000230928	lncRNA	AL139241.1	10	-0.237972893	1.554765784	-1.201489095	0.235299789	0.999980877	-4.571657725
ENSG00000140598	protein_coding	EFL1	15	-0.156841544	4.377348041	-1.201416193	0.235327796	0.999980877	-4.558161772
ENSG00000173599	protein_coding	PC	11	-0.242705845	2.463340682	-1.201009582	0.235484048	0.999980877	-4.563190671
ENSG00000221823	protein_coding	PPP3R1	2	-0.3120896	7.004678972	-1.200838514	0.235549809	0.999980877	-4.558425359
ENSG00000126860	protein_coding	EVI2A	17	0.477250976	4.204105289	1.200002712	0.235871295	0.999980877	-4.558398276
ENSG00000061918	protein_coding	GUCY1B1	4	0.41226819	3.550934264	1.199354157	0.236120977	0.999980877	-4.558668895
ENSG00000160124	protein_coding	CCDC58	3	0.263905216	1.664124574	1.199153577	0.236198236	0.999980877	-4.571043432
ENSG00000241490	lncRNA	AC093010.2	3	-0.361740033	1.602511268	-1.199039422	0.236242214	0.999980877	-4.571993635
ENSG00000255455	lncRNA	AP003486.1	11	0.156488907	3.87559342	1.198814351	0.23632894	0.999980877	-4.558846672
ENSG00000173163	protein_coding	COMMD1	2	-0.167192513	3.143827737	-1.197963812	0.236656885	0.999980877	-4.560657132
ENSG00000125977	protein_coding	EIF2S2	20	0.19984967	4.804139845	1.19773961	0.236743387	0.999980877	-4.560349346
ENSG00000275464	protein_coding	FP565260.1	21	0.376525034	3.285590928	1.197524335	0.236826465	0.999980877	-4.560551533
ENSG00000137124	protein_coding	ALDH1B1	9	-0.251354128	2.063905909	-1.19737126	0.236885553	0.999980877	-4.567875734
ENSG00000205089	protein_coding	CCNI2	5	-0.298197657	1.364384902	-1.197311464	0.236908638	0.999980877	-4.57241803
ENSG00000241560	lncRNA	ZBTB20-AS1	3	-0.404510871	1.155474607	-1.197274463	0.236922923	0.999980877	-4.574085666
ENSG00000120370	protein_coding	GORAB	1	-0.177967518	2.869283388	-1.197247319	0.236933403	0.999980877	-4.562666999
ENSG00000150779	protein_coding	TIMM8B	11	0.343053958	2.681264447	1.197243809	0.236934758	0.999980877	-4.563718523
ENSG00000135318	protein_coding	NT5E	6	-0.497695356	2.860082394	-1.197085474	0.236995897	0.999980877	-4.561250874
ENSG00000169635	protein_coding	HIC2	22	-0.145692153	4.246315729	-1.196979917	0.237036662	0.999980877	-4.559596247
ENSG00000198836	protein_coding	OPA1	3	-0.183644979	6.657866244	-1.196735511	0.23713107	0.999980877	-4.560889024
ENSG00000145348	protein_coding	TBCK	4	-0.11541385	5.761497121	-1.196141424	0.237360665	0.999980877	-4.562451272
ENSG00000101290	protein_coding	CDS2	20	-0.19381639	7.671762769	-1.195677867	0.237539927	0.999980877	-4.559942259
ENSG00000134146	protein_coding	DPH6	15	-0.267231715	2.840585314	-1.195408205	0.237644253	0.999980877	-4.562509493
ENSG00000285373	lncRNA	LINC02478	2	0.239511205	1.434152188	1.195401777	0.237646741	0.999980877	-4.573649491
ENSG00000243746	processed_pseudogene	EEF1A1P10	7	-0.261623536	1.436736246	-1.194898879	0.237841391	0.999980877	-4.572365434
ENSG00000246596	transcribed_unprocessed_pseudogene	AC139795.1	5	0.152457655	4.281570146	1.194386634	0.238039779	0.999980877	-4.561003946
ENSG00000118762	protein_coding	PKD2	4	0.147115542	4.226335916	1.194386255	0.238039926	0.999980877	-4.560568522
ENSG00000144668	protein_coding	ITGA9	3	-0.445468119	0.916885516	-1.194313134	0.238068255	0.999980877	-4.578611676
ENSG00000260528	lncRNA	FAM157C	16	0.455726951	7.053887779	1.194200191	0.238112017	0.999980877	-4.56091837
ENSG00000103496	protein_coding	STX4	16	0.140232287	5.475967931	1.193947958	0.23820977	0.999980877	-4.563235625
ENSG00000100578	protein_coding	KIAA0586	14	-0.141616476	5.437708847	-1.193531692	0.238371158	0.999980877	-4.563351823
ENSG00000170089	transcribed_unprocessed_pseudogene	AC106795.1	5	-0.405650769	1.680887533	-1.193246018	0.238481962	0.999980877	-4.569453867
ENSG00000134779	protein_coding	TPGS2	18	-0.24888657	6.193182771	-1.192324675	0.238839574	0.999980877	-4.563339397
ENSG00000168575	protein_coding	SLC20A2	8	-0.152262971	4.636798154	-1.192072053	0.238937696	0.999980877	-4.562365632
ENSG00000090621	protein_coding	PABPC4	1	-0.148408127	6.318486845	-1.190784434	0.239438279	0.999980877	-4.563769711
ENSG00000147324	protein_coding	MFHAS1	8	-0.284498693	2.400455188	-1.190615392	0.239504054	0.999980877	-4.565498335
ENSG00000124098	protein_coding	FAM210B	20	-0.620014696	8.257016718	-1.190414154	0.239582373	0.999980877	-4.562032273
ENSG00000155970	protein_coding	MICU3	8	-0.466222877	2.049925112	-1.18905031	0.240113652	0.999980877	-4.56838813
ENSG00000242622	lncRNA	AC092910.3	3	0.173015187	2.754177998	1.188912198	0.240167501	0.999980877	-4.565013907
ENSG00000087088	protein_coding	BAX	19	0.148408361	5.24356263	1.188596967	0.24029044	0.999980877	-4.565037651
ENSG00000175283	protein_coding	DOLK	9	-0.227401297	2.594678646	-1.188353772	0.240385316	0.999980877	-4.566262241
ENSG00000112242	protein_coding	E2F3	6	0.1981058	6.002466355	1.188282289	0.240413208	0.999980877	-4.565617066
ENSG00000136925	protein_coding	TSTD2	9	-0.134666102	4.102850443	-1.18816366	0.240459502	0.999980877	-4.562587836
ENSG00000170881	protein_coding	RNF139	8	-0.106454899	4.858236621	-1.18804725	0.240504936	0.999980877	-4.564325458
ENSG00000286699	lncRNA	AC084198.2	3	-0.20635357	3.001061338	-1.187545138	0.240700978	0.999980877	-4.563580108
ENSG00000262468	lncRNA	LINC01569	16	-0.259845735	1.890107935	-1.187448792	0.240738609	0.999980877	-4.570148167
ENSG00000153879	protein_coding	CEBPG	19	0.144913098	4.618752432	1.187165366	0.240849332	0.999980877	-4.564166169
ENSG00000183935	transcribed_processed_pseudogene	HTR7P1	12	-0.271418311	2.089133345	-1.186781672	0.240999285	0.999980877	-4.571223186
ENSG00000276136	lncRNA	AC016957.2	12	0.243177537	4.029375953	1.185761013	0.241398503	0.999980877	-4.563554298
ENSG00000248508	lncRNA	SRP14-AS1	15	-0.232826757	2.730403705	-1.185582641	0.24146832	0.999980877	-4.565789613
ENSG00000157869	protein_coding	RAB28	4	-0.104824228	3.837190499	-1.184630834	0.241841118	0.999980877	-4.563680897
ENSG00000163735	protein_coding	CXCL5	4	0.579812992	3.48360993	1.184505106	0.241890394	0.999980877	-4.563729725
ENSG00000106049	protein_coding	HIBADH	7	-0.164643501	3.242267685	-1.184171673	0.242021109	0.999980877	-4.564282818
ENSG00000255150	protein_coding	EID3	12	0.180727149	2.502319282	1.184117864	0.242042208	0.999980877	-4.567591458
ENSG00000272079	lncRNA	AC004233.2	16	0.311884713	2.584314258	1.183927534	0.242116851	0.999980877	-4.5669053
ENSG00000134007	protein_coding	ADAM20	14	-0.236824708	1.782397541	-1.183856791	0.242144598	0.999980877	-4.571962181
ENSG00000217555	protein_coding	CKLF	16	0.273575822	4.038281384	1.183753199	0.242185235	0.999980877	-4.564056612
ENSG00000004142	protein_coding	POLDIP2	17	-0.119912962	5.15181203	-1.18281378	0.242553969	0.999980877	-4.567361374
ENSG00000211966	IG_V_gene	IGHV5-51	14	0.853764016	1.023924959	1.182059516	0.242850323	0.999980877	-4.57875077
ENSG00000172572	protein_coding	PDE3A	12	0.447508344	1.82313609	1.181996508	0.242875091	0.999980877	-4.570806962
ENSG00000180549	protein_coding	FUT7	9	0.352060805	4.276044068	1.181903951	0.242911477	0.999980877	-4.564934288
ENSG00000097033	protein_coding	SH3GLB1	1	0.237856221	7.134350595	1.181849305	0.242932962	0.999980877	-4.565841967
ENSG00000104522	protein_coding	TSTA3	8	-0.517131288	5.171167261	-1.181460339	0.243085928	0.999980877	-4.568035795
ENSG00000118680	protein_coding	MYL12B	18	0.233955084	6.307050738	1.181413681	0.243104282	0.999980877	-4.567971082
ENSG00000229692	lncRNA	SOS1-IT1	2	-0.197696201	3.211489666	-1.181280726	0.243156588	0.999980877	-4.565575562
ENSG00000139180	protein_coding	NDUFA9	12	-0.159039767	3.905919992	-1.181073553	0.243238107	0.999980877	-4.564932579
ENSG00000113583	protein_coding	C5orf15	5	-0.124413706	4.449741748	-1.181036841	0.243252555	0.999980877	-4.565705264
ENSG00000279491	TEC	AP003733.3	11	-0.271739961	3.056694192	-1.180778174	0.243354368	0.999980877	-4.56633744
ENSG00000259385	lncRNA	AC066612.2	15	-2.066252195	-1.360332398	-1.180595403	0.243426327	0.999980877	-4.590679686
ENSG00000106327	protein_coding	TFR2	7	-0.405709502	2.654975797	-1.180404037	0.243501686	0.999980877	-4.567516735
ENSG00000105993	protein_coding	DNAJB6	7	-0.135615331	7.463260928	-1.18005875	0.243637702	0.999980877	-4.565709511
ENSG00000136504	protein_coding	KAT7	17	-0.097996015	6.859328778	-1.179324049	0.243927299	0.999980877	-4.5673117
ENSG00000123395	protein_coding	ATG101	12	-0.143247652	3.541040047	-1.179027141	0.244044402	0.999980877	-4.565560822
ENSG00000159792	protein_coding	PSKH1	16	-0.126265448	5.249501012	-1.178964197	0.244069233	0.999980877	-4.569304423
ENSG00000059588	protein_coding	TARBP1	1	-0.179500442	5.33787691	-1.178943064	0.24407757	0.999980877	-4.569579947
ENSG00000115970	protein_coding	THADA	2	-0.09414871	6.44489927	-1.17887258	0.244105378	0.999980877	-4.56859751
ENSG00000279722	TEC	AC007342.7	16	-0.283981613	2.515862569	-1.178587475	0.244217884	0.999980877	-4.56857746
ENSG00000165458	protein_coding	INPPL1	11	0.139533922	6.789597404	1.178514987	0.244246495	0.999980877	-4.568043318
ENSG00000099338	protein_coding	CATSPERG	19	-0.210658644	3.531431086	-1.178509331	0.244248728	0.999980877	-4.565890799
ENSG00000147364	protein_coding	FBXO25	8	-0.16424642	4.467528915	-1.178371596	0.244303098	0.999980877	-4.567309664
ENSG00000115368	protein_coding	WDR75	2	-0.154883109	4.97053788	-1.177785888	0.244534403	0.999980877	-4.569150996
ENSG00000113648	protein_coding	H2AFY	5	0.136924063	8.566228155	1.177781532	0.244536123	0.999980877	-4.566008852
ENSG00000107560	protein_coding	RAB11FIP2	10	-0.125907997	5.257948482	-1.17777403	0.244539087	0.999980877	-4.569730185
ENSG00000166164	protein_coding	BRD7	16	-0.118262736	5.793993958	-1.17741856	0.244679547	0.999980877	-4.570499455
ENSG00000241468	protein_coding	ATP5MF	7	-0.146172785	2.589613948	-1.177271716	0.244737587	0.999980877	-4.568459563
ENSG00000136573	protein_coding	BLK	8	0.462871718	3.547608737	1.176986876	0.244850199	0.999980877	-4.566270815
ENSG00000163026	protein_coding	WDCP	2	-0.214239854	3.111154504	-1.175960992	0.245256096	0.999980877	-4.567227646
ENSG00000143995	protein_coding	MEIS1	2	0.418164273	3.158598722	1.175903379	0.245278905	0.999980877	-4.566785227
ENSG00000223855	lncRNA	AC147651.1	7	0.452934385	1.140946307	1.175877102	0.245289309	0.999980877	-4.575135564
ENSG00000213465	protein_coding	ARL2	11	0.184348762	1.929946577	1.175614563	0.245393272	0.999980877	-4.573045681
ENSG00000165006	protein_coding	UBAP1	9	-0.253231687	6.615396369	-1.17558928	0.245403286	0.999980877	-4.569398023
ENSG00000114166	protein_coding	KAT2B	3	-0.343947932	7.834896151	-1.175305397	0.24551574	0.999980877	-4.566842263
ENSG00000103343	protein_coding	ZNF174	16	-0.114016017	3.126930001	-1.174893019	0.245679162	0.999980877	-4.567394104
ENSG00000134444	protein_coding	RELCH	18	-0.109052757	6.991568727	-1.174254178	0.245932483	0.999980877	-4.569084012
ENSG00000167840	protein_coding	ZNF232	17	-0.149666563	2.237420261	-1.174156861	0.24597109	0.999980877	-4.570023737
ENSG00000121289	protein_coding	CEP89	19	0.132813006	3.899945017	1.173935596	0.246058883	0.999980877	-4.567452557
ENSG00000246273	lncRNA	SBF2-AS1	11	-0.305131998	1.665830702	-1.173911518	0.246068437	0.999980877	-4.573621558
ENSG00000213523	protein_coding	SRA1	5	0.178053019	4.849888274	1.173817844	0.246105613	0.999980877	-4.569888803
ENSG00000147654	protein_coding	EBAG9	8	-0.160260537	3.348559762	-1.173388548	0.246276036	0.999980877	-4.567404622
ENSG00000241549	transcribed_unprocessed_pseudogene	GUSBP2	6	-0.269363068	2.842054612	-1.173193597	0.246353456	0.999980877	-4.568117954
ENSG00000107242	protein_coding	PIP5K1B	9	-0.299517291	4.359103355	-1.173048687	0.246411015	0.999980877	-4.568950712
ENSG00000256937	processed_pseudogene	KRT17P8	12	-0.413803504	4.470825721	-1.171929498	0.24685589	0.999980877	-4.569696172
ENSG00000100890	protein_coding	PRORP	14	-0.190640861	3.181422647	-1.171579519	0.246995125	0.999980877	-4.568117944
ENSG00000221838	protein_coding	AP4M1	7	-0.201510257	2.819809721	-1.171158933	0.247162524	0.999980877	-4.569306086
ENSG00000108405	protein_coding	P2RX1	17	0.343103883	5.874722001	1.170632166	0.247372302	0.999980877	-4.572727137
ENSG00000124224	transcribed_unprocessed_pseudogene	PPP4R1L	20	0.228597282	5.42792366	1.170259448	0.247520808	0.999980877	-4.573198145
ENSG00000107175	protein_coding	CREB3	9	0.156563983	3.475932241	1.170231023	0.247532137	0.999980877	-4.568318075
ENSG00000248334	transcribed_unprocessed_pseudogene	WHAMMP2	15	0.346488844	2.571363827	1.169013049	0.248017895	0.999980877	-4.569749115
ENSG00000189068	protein_coding	VSTM1	19	0.461533714	2.538382167	1.168911677	0.248058355	0.999980877	-4.57072915
ENSG00000259768	lncRNA	AC004943.2	16	-0.325724917	1.262754232	-1.168797957	0.24810375	0.999980877	-4.57815884
ENSG00000197774	protein_coding	EME2	16	0.179129277	5.212759983	1.168778585	0.248111484	0.999980877	-4.573440043
ENSG00000169220	protein_coding	RGS14	5	0.191248969	7.520329726	1.168542296	0.248205827	0.999980877	-4.569856998
ENSG00000259363	lncRNA	AC090825.1	15	-0.274463298	3.215158573	-1.167797646	0.248503312	0.999980877	-4.569036419
ENSG00000247950	lncRNA	SEC24B-AS1	4	-0.17433111	1.758649788	-1.167677026	0.248551524	0.999980877	-4.575989351
ENSG00000130299	protein_coding	GTPBP3	19	-0.212018218	3.625119934	-1.167574893	0.248592351	0.999980877	-4.569351932
ENSG00000257176	lncRNA	AC009318.1	12	0.323708233	2.686349759	1.166953192	0.24884098	0.999980877	-4.570983154
ENSG00000134765	protein_coding	DSC1	18	-0.617594698	1.012282688	-1.166780496	0.248910076	0.999980877	-4.57989935
ENSG00000105085	protein_coding	MED26	19	-0.135632968	3.135594642	-1.165609783	0.249378844	0.999980877	-4.569921546
ENSG00000250616	lncRNA	AC012645.1	16	-0.43044141	3.195751851	-1.165364432	0.249477166	0.999980877	-4.569754564
ENSG00000259332	protein_coding	ST20-MTHFS	15	0.290654014	1.13922817	1.165234952	0.249529065	0.999980877	-4.578629978
ENSG00000241852	protein_coding	C8orf58	8	0.200607425	2.142708622	1.164957145	0.249640444	0.999980877	-4.5736795
ENSG00000132436	protein_coding	FIGNL1	7	-0.265191515	2.958119879	-1.16468266	0.249750526	0.999980877	-4.570738899
ENSG00000169221	protein_coding	TBC1D10B	16	0.129187076	6.483735041	1.164486924	0.249829048	0.999980877	-4.574522863
ENSG00000124702	protein_coding	KLHDC3	6	-0.100012851	5.586368627	-1.16351746	0.250218219	0.999980877	-4.576373102
ENSG00000163626	protein_coding	COX18	4	-0.123770655	4.516696795	-1.162966659	0.250439521	0.999980877	-4.573412784
ENSG00000176485	protein_coding	PLAAT3	11	0.314211485	2.513901361	1.162798688	0.250507037	0.999980877	-4.572142179
ENSG00000213889	protein_coding	PPM1N	19	-0.265780927	1.415003783	-1.162729147	0.250534993	0.999980877	-4.577398773
ENSG00000128245	protein_coding	YWHAH	22	0.212506294	5.280618268	1.162466128	0.250640748	0.999980877	-4.576308184
ENSG00000197381	protein_coding	ADARB1	21	-0.239179123	5.555021077	-1.162320063	0.250699492	0.999980877	-4.576769077
ENSG00000123144	protein_coding	TRIR	19	0.110794877	6.258062573	1.16205786	0.250804968	0.999980877	-4.576065725
ENSG00000222831	miRNA	MIR1537	1	-0.244965004	1.757026681	-1.161625635	0.25097891	0.999980877	-4.576934689
ENSG00000175866	protein_coding	BAIAP2	17	-0.315200101	3.853307693	-1.161591951	0.250992469	0.999980877	-4.571396887
ENSG00000242259	protein_coding	C22orf39	22	0.094103466	4.432844779	1.161444128	0.25105198	0.999980877	-4.573793834
ENSG00000133063	protein_coding	CHIT1	1	0.374239387	2.572840439	1.161009869	0.251226864	0.999980877	-4.572793797
ENSG00000206418	protein_coding	RAB12	18	-0.14508626	4.314071339	-1.160681081	0.251359331	0.999980877	-4.573064897
ENSG00000035141	protein_coding	FAM136A	2	0.196732333	3.591759391	1.160336557	0.251498192	0.999980877	-4.571363553
ENSG00000166839	protein_coding	ANKDD1A	15	0.617719178	2.8909172	1.160312858	0.251507746	0.999980877	-4.573913577
ENSG00000167721	protein_coding	TSR1	17	-0.155980306	4.36658105	-1.160115477	0.251587327	0.999980877	-4.573817381
ENSG00000115128	protein_coding	SF3B6	2	0.386168659	2.589911684	1.159897255	0.251675333	0.999980877	-4.572834665
ENSG00000215068	lncRNA	AC025171.2	5	-0.132146286	5.393964203	-1.159363847	0.251890542	0.999980877	-4.577874285
ENSG00000090376	protein_coding	IRAK3	12	0.333069582	7.401970688	1.159154894	0.251974882	0.999980877	-4.573288025
ENSG00000169764	protein_coding	UGP2	2	0.13263137	5.941192961	1.159058908	0.252013631	0.999980877	-4.578149727
ENSG00000159228	protein_coding	CBR1	21	-0.298212756	3.796301225	-1.158989512	0.25204165	0.999980877	-4.571789529
ENSG00000140471	protein_coding	LINS1	15	-0.204481638	5.715723163	-1.15870277	0.252157443	0.999980877	-4.578394336
ENSG00000284685	lncRNA	AC009093.10	16	-0.2486617	2.224986041	-1.15838745	0.252284821	0.999980877	-4.574295844
ENSG00000172775	protein_coding	FAM192A	16	0.104164577	6.632592172	1.158259141	0.252336666	0.999980877	-4.576461829
ENSG00000197226	protein_coding	TBC1D9B	5	-0.141546463	5.789110222	-1.157582104	0.252610361	0.999980877	-4.578811726
ENSG00000080200	protein_coding	CRYBG3	3	-0.232682968	4.824512776	-1.157445563	0.252665584	0.999980877	-4.576515454
ENSG00000161551	protein_coding	ZNF577	19	-0.177076729	3.213719492	-1.157316008	0.25271799	0.999980877	-4.572102957
ENSG00000224616	lncRNA	RTCA-AS1	1	-0.265423165	2.878712472	-1.157119703	0.252797411	0.999980877	-4.572584115
ENSG00000153790	protein_coding	C7orf31	7	0.147341505	2.509981853	1.157091808	0.252808699	0.999980877	-4.573446409
ENSG00000129484	protein_coding	PARP2	14	-0.261717874	1.929802078	-1.157031543	0.252833085	0.999980877	-4.576720994
ENSG00000189114	protein_coding	BLOC1S3	19	-0.095498558	4.732798823	-1.157007873	0.252842664	0.999980877	-4.576097766
ENSG00000272693	transcribed_unprocessed_pseudogene	AC073107.1	7	-0.228380904	1.743145058	-1.156533152	0.253034825	0.999980877	-4.576915354
ENSG00000148341	protein_coding	SH3GLB2	9	-0.166331532	6.108218958	-1.15640412	0.253087074	0.999980877	-4.578471788
ENSG00000203497	lncRNA	PDCD4-AS1	10	-0.231699354	3.081922527	-1.156389266	0.25309309	0.999980877	-4.572635938
ENSG00000279544	TEC	AL133243.4	2	-0.124555054	3.261823135	-1.156062803	0.253225321	0.999980877	-4.572465149
ENSG00000127314	protein_coding	RAP1B	12	0.119121845	7.854213198	1.155800444	0.253331623	0.999980877	-4.573410148
ENSG00000231999	lncRNA	LRRC8C-DT	1	-0.223431529	3.532992663	-1.154782382	0.253744424	0.999980877	-4.573222331
ENSG00000278376	lncRNA	AP004609.3	11	-0.250364999	1.266779211	-1.154762829	0.253752357	0.999980877	-4.579094367
ENSG00000117593	protein_coding	DARS2	1	-0.177660177	3.891838395	-1.154759802	0.253753585	0.999980877	-4.573522137
ENSG00000134899	protein_coding	ERCC5	13	-0.13535499	3.5159703	-1.154751282	0.253757042	0.999980877	-4.572989675
ENSG00000174606	protein_coding	ANGEL2	1	-0.109578425	5.697733421	-1.154717199	0.253770871	0.999980877	-4.58008972
ENSG00000254469	protein_coding	AP002495.1	11	-0.20018433	3.360248753	-1.154599592	0.253818593	0.999980877	-4.572928207
ENSG00000228253	protein_coding	MT-ATP8	MT	-0.278358283	2.859634454	-1.154525127	0.253848812	0.999980877	-4.574010403
ENSG00000104442	protein_coding	ARMC1	8	-0.147354161	4.275778225	-1.154274678	0.253950467	0.999980877	-4.575153355
ENSG00000156970	protein_coding	BUB1B	15	0.602769362	0.853856498	1.153466628	0.254278647	0.999980877	-4.583481151
ENSG00000247498	lncRNA	GPRC5D-AS1	12	1.282113151	0.083407743	1.153177967	0.254395957	0.999980877	-4.586367773
ENSG00000080854	protein_coding	IGSF9B	11	-0.274365276	4.804017902	-1.152582191	0.2546382	0.999980877	-4.578958667
ENSG00000166025	protein_coding	AMOTL1	11	-0.286700818	1.737740392	-1.15250102	0.254671217	0.999980877	-4.578535854
ENSG00000151651	protein_coding	ADAM8	10	0.241268675	9.071614404	1.152017301	0.254868037	0.999980877	-4.57359201
ENSG00000149212	protein_coding	SESN3	11	-0.374635864	8.507886973	-1.151977051	0.254884419	0.999980877	-4.573684097
ENSG00000224358	lncRNA	TMCO1-AS1	1	-0.382691667	1.128693984	-1.151957209	0.254892495	0.999980877	-4.580005343
ENSG00000186666	protein_coding	BCDIN3D	12	-0.151596037	2.838138963	-1.15156785	0.255051011	0.999980877	-4.574101743
ENSG00000162599	protein_coding	NFIA	1	-0.192863336	5.691798379	-1.151470844	0.255090515	0.999980877	-4.581452983
ENSG00000115685	protein_coding	PPP1R7	2	-0.096710629	4.88201774	-1.151166547	0.255214463	0.999980877	-4.579021363
ENSG00000074706	protein_coding	IPCEF1	6	0.120473368	6.188824395	1.151145792	0.255222919	0.999980877	-4.58053095
ENSG00000116786	protein_coding	PLEKHM2	1	0.135764919	6.45747617	1.150125174	0.25563897	0.999980877	-4.580466628
ENSG00000101194	protein_coding	SLC17A9	20	0.247739393	3.442290458	1.150037197	0.255674856	0.999980877	-4.574535269
ENSG00000174776	protein_coding	WDR49	3	-0.411085969	2.155811798	-1.149922096	0.255721811	0.999980877	-4.576337072
ENSG00000157870	protein_coding	PRXL2B	1	-0.254369151	1.978300845	-1.149335756	0.255961105	0.999980877	-4.57687716
ENSG00000143367	protein_coding	TUFT1	1	0.362576828	2.554005691	1.149265969	0.255989597	0.999980877	-4.575440969
ENSG00000259315	transcribed_processed_pseudogene	ACTG1P17	15	-0.250429203	1.241620079	-1.149244931	0.255998187	0.999980877	-4.580467046
ENSG00000132846	protein_coding	ZBED3	5	-0.278258412	1.948155821	-1.149163191	0.256031562	0.999980877	-4.576881795
ENSG00000127954	protein_coding	STEAP4	7	0.410119533	8.422409092	1.149085529	0.256063275	0.999980877	-4.574622924
ENSG00000183779	protein_coding	ZNF703	8	-0.47070829	3.879473204	-1.148332717	0.256370832	0.999980877	-4.575162378
ENSG00000163933	protein_coding	RFT1	3	-0.122730305	4.624859251	-1.147935594	0.25653318	0.999980877	-4.579667903
ENSG00000261367	lncRNA	AC012645.2	16	-0.438065025	1.228295579	-1.14777856	0.256597398	0.999980877	-4.580412576
ENSG00000152672	protein_coding	CLEC4F	2	-1.467033272	0.362178085	-1.147564878	0.2566848	0.999980877	-4.585406856
ENSG00000063244	protein_coding	U2AF2	19	0.097115014	6.976375139	1.146398336	0.257162323	0.999980877	-4.579766712
ENSG00000174705	protein_coding	SH3PXD2B	5	0.594896911	1.044824386	1.145654173	0.257467277	0.999980877	-4.581179422
ENSG00000110274	protein_coding	CEP164	11	-0.135653753	5.525303062	-1.145618792	0.257481783	0.999980877	-4.583489305
ENSG00000170638	protein_coding	TRABD	22	0.117567937	6.565849459	1.145587735	0.257494516	0.999980877	-4.581761737
ENSG00000061987	protein_coding	MON2	12	-0.088109688	7.48428223	-1.145494825	0.257532611	0.999980877	-4.578197121
ENSG00000130755	protein_coding	GMFG	19	0.321548857	7.128618044	1.145392443	0.257574595	0.999980877	-4.579530506
ENSG00000288380	protein_coding	CRIPAK	4	0.29890603	3.818410564	1.145220249	0.257645216	0.999980877	-4.577364101
ENSG00000124126	protein_coding	PREX1	20	0.236768199	10.03702348	1.144409867	0.257977766	0.999980877	-4.576011554
ENSG00000185127	protein_coding	C6orf120	6	-0.112650298	4.906867779	-1.143268812	0.25844653	0.999980877	-4.582277472
ENSG00000152475	protein_coding	ZNF837	19	-0.281520343	1.246124844	-1.143222695	0.258465488	0.999980877	-4.58134487
ENSG00000083123	protein_coding	BCKDHB	6	-0.219344791	3.472376838	-1.142852466	0.258617723	0.999980877	-4.576494677
ENSG00000260267	lncRNA	AC026471.1	16	-0.18919545	4.416844336	-1.142373723	0.258814672	0.999980877	-4.58117049
ENSG00000104221	protein_coding	BRF2	8	0.091850679	3.528108333	1.142113898	0.258921606	0.999980877	-4.57676834
ENSG00000151789	protein_coding	ZNF385D	3	0.517332452	0.886194603	1.141997446	0.258969544	0.999980877	-4.582797107
ENSG00000119457	protein_coding	SLC46A2	9	-0.370806916	3.396856957	-1.141682443	0.259099246	0.999980877	-4.576756409
ENSG00000136319	protein_coding	TTC5	14	-0.11593263	4.663293728	-1.141578476	0.259142065	0.999980877	-4.581915564
ENSG00000142544	protein_coding	CTU1	19	0.130471588	3.271465407	1.141387146	0.259220877	0.999980877	-4.576590079
ENSG00000135540	protein_coding	NHSL1	6	-0.368914814	1.991829717	-1.140932461	0.259408238	0.999980877	-4.57962158
ENSG00000287958	lncRNA	AC092053.5	3	0.6207811	1.246619125	1.14086715	0.259435159	0.999980877	-4.582837728
ENSG00000230751	lncRNA	AC007036.2	7	-0.249213808	1.622373984	-1.140796099	0.259464448	0.999980877	-4.580386293
ENSG00000112312	protein_coding	GMNN	6	0.417112481	1.824630591	1.140386406	0.259633378	0.999980877	-4.580106284
ENSG00000229591	lncRNA	AC006017.1	7	-0.195234121	2.33179023	-1.140356771	0.2596456	0.999980877	-4.577529531
ENSG00000146776	protein_coding	ATXN7L1	7	-0.118550907	5.456135246	-1.139870217	0.259846332	0.999980877	-4.585988473
ENSG00000270116	lncRNA	AP001429.1	21	-0.201460498	1.655651854	-1.139652541	0.259936171	0.999980877	-4.579555004
ENSG00000198270	protein_coding	TMEM116	12	-0.171534567	4.255474651	-1.139518006	0.259991708	0.999980877	-4.580976061
ENSG00000241945	protein_coding	PWP2	21	-2.2479514	-0.259708767	-1.13940501	0.26003836	0.999980877	-4.589877706
ENSG00000143157	protein_coding	POGK	1	-0.100110647	6.035117922	-1.139336919	0.260066475	0.999980877	-4.58615428
ENSG00000125814	protein_coding	NAPB	20	-0.147407184	4.581594217	-1.139333148	0.260068032	0.999980877	-4.58241943
ENSG00000128923	protein_coding	MINDY2	15	0.101097423	5.383588093	1.13898567	0.260211542	0.999980877	-4.58586363
ENSG00000175857	protein_coding	GAPT	5	0.305026698	5.401511334	1.138961839	0.260221386	0.999980877	-4.586017351
ENSG00000108592	protein_coding	FTSJ3	17	-0.126446291	4.580353062	-1.138805825	0.26028584	0.999980877	-4.582580396
ENSG00000175040	protein_coding	CHST2	3	-0.270634194	5.868507012	-1.138531897	0.260399037	0.999980877	-4.586672269
ENSG00000110696	protein_coding	C11orf58	11	-0.151313168	6.411039841	-1.138295762	0.260496644	0.999980877	-4.585108593
ENSG00000124217	protein_coding	MOCS3	20	-0.109163793	3.617253532	-1.138292134	0.260498144	0.999980877	-4.578338275
ENSG00000122299	protein_coding	ZC3H7A	16	0.086787409	5.973204396	1.138090159	0.260581651	0.999980877	-4.586815253
ENSG00000170515	protein_coding	PA2G4	12	-0.262483844	5.120808747	-1.138035758	0.260604147	0.999980877	-4.58584776
ENSG00000109654	protein_coding	TRIM2	4	-0.412055475	1.914138774	-1.137253386	0.260927824	0.999980877	-4.579386572
ENSG00000100991	protein_coding	TRPC4AP	20	0.117562786	6.948217349	1.137160692	0.260966191	0.999980877	-4.583625177
ENSG00000236946	processed_pseudogene	HNRNPA1P70	12	-0.437249293	1.757069707	-1.136771926	0.261127152	0.999980877	-4.579131173
ENSG00000163737	protein_coding	PF4	4	0.437751655	6.976773281	1.135700712	0.261571033	0.999980877	-4.582536482
ENSG00000110107	protein_coding	PRPF19	11	-0.158546384	5.524770609	-1.135553861	0.261631925	0.999980877	-4.587853109
ENSG00000164237	protein_coding	CMBL	5	-1.019692016	0.427962451	-1.135314727	0.261731105	0.999980877	-4.586656798
ENSG00000084207	protein_coding	GSTP1	11	-0.181120271	5.744608837	-1.135126734	0.261809094	0.999980877	-4.588228654
ENSG00000157992	protein_coding	KRTCAP3	2	0.239477014	1.32357629	1.134647296	0.262008062	0.999980877	-4.582126159
ENSG00000080824	protein_coding	HSP90AA1	14	0.380106839	6.800835837	1.134188917	0.262198391	0.999980877	-4.585336064
ENSG00000108590	protein_coding	MED31	17	-0.163381728	3.177146197	-1.134087442	0.262240539	0.999980877	-4.578468094
ENSG00000260495	lncRNA	AC009148.1	16	-0.201348333	1.694459533	-1.134040961	0.262259847	0.999980877	-4.580307275
ENSG00000004779	protein_coding	NDUFAB1	16	-0.159325391	3.137133126	-1.133774487	0.262370557	0.999980877	-4.578526437
ENSG00000165752	protein_coding	STK32C	10	-0.188757006	3.951162396	-1.133411182	0.262521549	0.999980877	-4.581461878
ENSG00000136986	protein_coding	DERL1	8	-0.11350011	6.032860647	-1.133099465	0.262651151	0.999980877	-4.588826624
ENSG00000155307	protein_coding	SAMSN1	21	0.274449015	5.023814628	1.132849677	0.262755038	0.999980877	-4.586773949
ENSG00000128272	protein_coding	ATF4	22	0.119049613	6.581183919	1.132769185	0.26278852	0.999980877	-4.586818982
ENSG00000128915	protein_coding	ICE2	15	-0.139336829	5.721024373	-1.132747524	0.262797532	0.999980877	-4.5892392
ENSG00000230732	lncRNA	AC016949.1	3	-0.170355251	2.249787087	-1.132031524	0.263095511	0.999980877	-4.579271395
ENSG00000060971	protein_coding	ACAA1	3	0.13075564	6.442554722	1.131960354	0.263125144	0.999980877	-4.587643894
ENSG00000173762	protein_coding	CD7	17	-0.263324095	6.064779295	-1.131194653	0.263444099	0.999980877	-4.589086447
ENSG00000144791	protein_coding	LIMD1	3	-0.160913554	6.564762545	-1.13054356	0.263715531	0.999980877	-4.587863164
ENSG00000166526	protein_coding	ZNF3	7	-0.113462015	4.640278878	-1.130148628	0.263880269	0.999980877	-4.586508432
ENSG00000167881	protein_coding	SRP68	17	-0.131963272	5.49988291	-1.130127955	0.263888894	0.999980877	-4.590001483
ENSG00000111269	protein_coding	CREBL2	12	-0.132194378	5.567946355	-1.130115766	0.26389398	0.999980877	-4.590193104
ENSG00000189298	protein_coding	ZKSCAN3	6	-0.148517597	3.667767629	-1.129924233	0.263973904	0.999980877	-4.580757329
ENSG00000183605	protein_coding	SFXN4	10	-0.173493362	3.016638146	-1.12991922	0.263975996	0.999980877	-4.579365695
ENSG00000167658	protein_coding	EEF2	19	-0.190505862	10.29040782	-1.129341162	0.264217316	0.999980877	-4.579658396
ENSG00000232810	protein_coding	TNF	6	0.302011978	1.99533445	1.129340543	0.264217574	0.999980877	-4.580787191
ENSG00000203485	protein_coding	INF2	14	0.305580961	5.701959971	1.12927516	0.264244879	0.999980877	-4.59035573
ENSG00000163399	protein_coding	ATP1A1	1	-0.128302635	7.552325325	-1.129131082	0.264305056	0.999980877	-4.583632891
ENSG00000136783	protein_coding	NIPSNAP3A	9	-0.207738403	3.043508747	-1.128736869	0.264469755	0.999980877	-4.579623977
ENSG00000178982	protein_coding	EIF3K	19	-0.125710199	6.073799204	-1.128264883	0.264667044	0.999980877	-4.590419449
ENSG00000185900	protein_coding	POMK	8	-0.129347957	4.308139762	-1.127659064	0.264920427	0.999980877	-4.585756838
ENSG00000070540	protein_coding	WIPI1	17	-0.191634705	5.052273407	-1.127444655	0.265010145	0.999980877	-4.589642158
ENSG00000247400	lncRNA	DNAJC3-DT	13	0.31262136	2.709871683	1.127062241	0.265170217	0.999980877	-4.579986611
ENSG00000152147	protein_coding	GEMIN6	2	-0.148059261	2.54336329	-1.126496921	0.265406975	0.999980877	-4.580142707
ENSG00000167553	protein_coding	TUBA1C	12	0.173070123	4.704964043	1.125998976	0.265615641	0.999980877	-4.588463666
ENSG00000151779	protein_coding	NBAS	2	-0.092788772	6.32930936	-1.125783426	0.265706004	0.999980877	-4.590521441
ENSG00000112282	protein_coding	MED23	6	-0.092888751	6.288232339	-1.125507112	0.265821872	0.999980877	-4.590825446
ENSG00000279561	TEC	AL845472.2	9	-0.4019284	1.7763281	-1.124770077	0.266131113	0.999980877	-4.581977439
ENSG00000248283	processed_pseudogene	CCNL2P1	4	-0.249814104	1.911205579	-1.124508287	0.266241016	0.999980877	-4.581480899
ENSG00000266378	lncRNA	AC005224.2	17	-0.282224478	1.794309128	-1.123794913	0.26654066	0.999980877	-4.581891404
ENSG00000152465	protein_coding	NMT2	10	-0.223529444	4.705270682	-1.123784971	0.266544838	0.999980877	-4.589959105
ENSG00000224086	lncRNA	AC245452.1	22	0.296542196	1.693451344	1.123673759	0.266591573	0.999980877	-4.58287598
ENSG00000186529	protein_coding	CYP4F3	19	0.342091397	7.784740013	1.123279075	0.266757481	0.999980877	-4.584934851
ENSG00000106034	protein_coding	CPED1	7	-0.316961902	3.307127061	-1.122914303	0.266910879	0.999980877	-4.581606209
ENSG00000123360	protein_coding	PDE1B	12	0.267983044	3.475920165	1.122893198	0.266919757	0.999980877	-4.58178515
ENSG00000171469	protein_coding	ZNF561	19	-0.11348545	4.635329218	-1.1220191	0.267287608	0.999980877	-4.589238794
ENSG00000269825	lncRNA	AC022150.4	19	-0.171043019	3.388969673	-1.121954697	0.267314725	0.999980877	-4.582153839
ENSG00000197563	protein_coding	PIGN	18	-0.12390835	5.395508467	-1.121829196	0.267367573	0.999980877	-4.593372679
ENSG00000154710	protein_coding	RABGEF1	7	0.157550173	3.045056264	1.121808248	0.267376395	0.999980877	-4.581633096
ENSG00000111886	protein_coding	GABRR2	6	0.427396188	2.008727738	1.121783495	0.26738682	0.999980877	-4.581809628
ENSG00000165480	protein_coding	SKA3	13	0.536580602	3.147264829	1.12122201	0.267623364	0.999980877	-4.582079981
ENSG00000136856	protein_coding	SLC2A8	9	-0.231183616	2.110287992	-1.121025394	0.26770623	0.999980877	-4.582170878
ENSG00000164933	protein_coding	SLC25A32	8	-0.191554217	2.196410825	-1.120376675	0.267979768	0.999980877	-4.581945971
ENSG00000274750	protein_coding	HIST1H3E	6	0.302411999	2.034967819	1.120282058	0.268019681	0.999980877	-4.582023545
ENSG00000134186	protein_coding	PRPF38B	1	0.129002675	6.319566572	1.120261201	0.26802848	0.999980877	-4.592715768
ENSG00000187840	protein_coding	EIF4EBP1	8	-0.200134763	3.172393894	-1.12001176	0.268133725	0.999980877	-4.58234707
ENSG00000204219	protein_coding	TCEA3	1	-0.436319081	1.826215	-1.119994318	0.268141085	0.999980877	-4.582215902
ENSG00000100225	protein_coding	FBXO7	22	-0.466260581	9.544478712	-1.119396628	0.26839339	0.999980877	-4.581800516
ENSG00000126461	protein_coding	SCAF1	19	0.115142062	6.379181983	1.118661467	0.268703956	0.999980877	-4.59334839
ENSG00000198911	protein_coding	SREBF2	22	0.170538599	6.607228699	1.118108179	0.268937858	0.999980877	-4.592414201
ENSG00000099817	protein_coding	POLR2E	19	-0.118720555	6.135273605	-1.118095236	0.268943331	0.999980877	-4.594159181
ENSG00000153044	protein_coding	CENPH	5	0.428593062	1.52906815	1.118024754	0.268973138	0.999980877	-4.584261718
ENSG00000133935	protein_coding	ERG28	14	-0.186452643	2.952325742	-1.117840995	0.269050861	0.999980877	-4.582280159
ENSG00000152413	protein_coding	HOMER1	5	-0.299207249	1.352511313	-1.117673008	0.269121927	0.999980877	-4.584835549
ENSG00000235314	lncRNA	LINC00957	7	-0.16050997	3.555320107	-1.117437473	0.269221592	0.999980877	-4.584111424
ENSG00000152642	protein_coding	GPD1L	3	-0.136774349	4.320003821	-1.117191952	0.269325509	0.999980877	-4.589479996
ENSG00000050393	protein_coding	MCUR1	6	0.224897942	4.245843117	1.116970391	0.269419309	0.999980877	-4.589150576
ENSG00000157601	protein_coding	MX1	21	0.646430831	7.877124689	1.116874862	0.26945976	0.999980877	-4.588654145
ENSG00000111911	protein_coding	HINT3	6	0.214946268	4.380447389	1.11638678	0.269666499	0.999980877	-4.589130023
ENSG00000142798	protein_coding	HSPG2	1	0.388958437	2.388695452	1.115504025	0.270040696	0.999980877	-4.582557492
ENSG00000197415	protein_coding	VEPH1	3	0.466506531	1.088829664	1.115433092	0.270070781	0.999980877	-4.583784752
ENSG00000272333	protein_coding	KMT2B	19	0.158601767	7.200662416	1.115114473	0.270205943	0.999980877	-4.590254248
ENSG00000252908	snRNA	RNU6-1003P	5	0.520718192	1.937590471	1.11478807	0.270344457	0.999980877	-4.583662701
ENSG00000267546	lncRNA	AC015802.4	17	0.21712029	1.24576712	1.114643636	0.270405766	0.999980877	-4.585335977
ENSG00000023839	protein_coding	ABCC2	10	0.214853959	2.804305547	1.114596229	0.270425891	0.999980877	-4.582889008
ENSG00000138658	protein_coding	ZGRF1	4	0.224981245	3.532347214	1.114111671	0.270631657	0.999980877	-4.585780531
ENSG00000118600	protein_coding	RXYLT1	12	-0.163597161	2.84829748	-1.114019199	0.270670937	0.999980877	-4.583226393
ENSG00000180448	protein_coding	ARHGAP45	19	0.119648561	9.806282137	1.113876186	0.270731695	0.999980877	-4.583030196
ENSG00000214078	protein_coding	CPNE1	20	0.245797153	6.445706181	1.113668807	0.270819814	0.999980877	-4.595430148
ENSG00000235954	lncRNA	TTC28-AS1	22	-0.169545386	3.943810061	-1.113256635	0.270995014	0.999980877	-4.588873424
ENSG00000279981	TEC	AC018445.4	18	-0.21139885	2.599149341	-1.112508915	0.271313049	0.999980877	-4.583212614
ENSG00000137841	protein_coding	PLCB2	15	0.171352926	8.361570991	1.112141668	0.271469351	0.999980877	-4.586144877
ENSG00000101199	protein_coding	ARFGAP1	20	0.092257899	6.378379342	1.111931536	0.271558812	0.999980877	-4.595607041
ENSG00000130529	protein_coding	TRPM4	19	-0.365169974	1.044584296	-1.111444219	0.271766361	0.999980877	-4.586304053
ENSG00000255559	lncRNA	ZNF252P-AS1	8	-0.211860587	1.458093548	-1.111253487	0.271847625	0.999980877	-4.584649032
ENSG00000275638	lncRNA	AC011939.3	15	0.201463835	1.736922755	1.111121513	0.271903864	0.999980877	-4.584116856
ENSG00000279089	TEC	AC005839.1	17	0.113775017	3.314470134	1.111109413	0.271909021	0.999980877	-4.585635853
ENSG00000052126	protein_coding	PLEKHA5	12	0.284704878	2.637131249	1.110815555	0.272034276	0.999980877	-4.583673629
ENSG00000280205	TEC	AC009716.2	18	0.312893983	4.023803354	1.110152162	0.272317193	0.999980877	-4.589539995
ENSG00000146426	protein_coding	TIAM2	6	0.321756495	4.140386547	1.110125541	0.27232855	0.999980877	-4.591823877
ENSG00000158711	protein_coding	ELK4	1	-0.124405698	7.356777805	-1.109990521	0.272386159	0.999980877	-4.591179159
ENSG00000280206	lncRNA	AC026401.3	16	1.810274137	-1.441061721	1.109808923	0.272463656	0.999980877	-4.590379301
ENSG00000163466	protein_coding	ARPC2	2	0.1634816	8.649099994	1.109343196	0.272662473	0.999980877	-4.586024061
ENSG00000163606	protein_coding	CD200R1	3	-0.219963445	3.656489952	-1.10896091	0.272825747	0.999980877	-4.58815337
ENSG00000064703	protein_coding	DDX20	1	-0.144945733	3.915160803	-1.107956783	0.273254935	0.999980877	-4.589610288
ENSG00000145882	protein_coding	PCYOX1L	5	-0.162864778	4.689268765	-1.107492724	0.273453446	0.999980877	-4.595631418
ENSG00000197816	protein_coding	CCDC180	9	-0.263845831	1.623266186	-1.107375587	0.273503571	0.999980877	-4.584653471
ENSG00000163798	protein_coding	SLC4A1AP	2	0.092601103	4.665817436	1.107353026	0.273513225	0.999980877	-4.595206313
ENSG00000272933	lncRNA	AL391121.1	10	0.183021562	2.308979634	1.10699718	0.273665538	0.999980877	-4.584302715
ENSG00000176731	protein_coding	RBIS	8	0.25167831	3.5109916	1.106943059	0.273688709	0.999980877	-4.587335441
ENSG00000149257	protein_coding	SERPINH1	11	-0.254179185	2.827629387	-1.106929155	0.273694662	0.999980877	-4.585010495
ENSG00000155016	protein_coding	CYP2U1	4	-0.177778201	3.03507416	-1.106668387	0.273806325	0.999980877	-4.585610822
ENSG00000168209	protein_coding	DDIT4	10	0.306988196	4.977955147	1.106575251	0.273846214	0.999980877	-4.598249672
ENSG00000169857	protein_coding	AVEN	15	-0.170102476	2.111186554	-1.10616088	0.274023735	0.999980877	-4.584618565
ENSG00000179922	protein_coding	ZNF784	19	-0.174641107	2.523620011	-1.105465854	0.274321674	0.999980877	-4.584703071
ENSG00000103274	protein_coding	NUBP1	16	-0.12741703	4.166189858	-1.104699507	0.27465045	0.999980877	-4.592161544
ENSG00000278601	lncRNA	AL158163.2	10	-0.252114225	1.293472526	-1.104482752	0.274743492	0.999980877	-4.586482283
ENSG00000234797	processed_pseudogene	RPS3AP6	15	0.508298452	0.834816891	1.104166045	0.274879479	0.999980877	-4.58685652
ENSG00000168792	protein_coding	ABHD15	17	-0.169801477	4.684842692	-1.104093333	0.274910706	0.999980877	-4.596117851
ENSG00000166793	protein_coding	YPEL4	11	-0.371255517	2.078621991	-1.10394006	0.27497654	0.999980877	-4.58490704
ENSG00000267682	lncRNA	AC016590.2	19	0.242388185	1.521878463	1.103655666	0.275098723	0.999980877	-4.585517516
ENSG00000148730	protein_coding	EIF4EBP2	10	-0.121503734	7.798613798	-1.103505025	0.275163457	0.999980877	-4.591049255
ENSG00000127418	protein_coding	FGFRL1	4	-0.206259848	3.541424299	-1.103389412	0.275213146	0.999980877	-4.588327625
ENSG00000152332	protein_coding	UHMK1	1	-0.115493972	7.937607605	-1.103368698	0.27522205	0.999980877	-4.590558488
ENSG00000172059	protein_coding	KLF11	2	-0.231734767	4.383108532	-1.102872672	0.275435313	0.999980877	-4.593756217
ENSG00000132275	protein_coding	RRP8	11	-0.10550153	5.005454317	-1.102857688	0.275441757	0.999980877	-4.599231363
ENSG00000286796	lncRNA	AC010883.2	2	0.38956659	1.5024853	1.102851205	0.275444545	0.999980877	-4.586310034
ENSG00000113407	protein_coding	TARS	5	-0.202819833	4.888105756	-1.101905399	0.275851521	0.999980877	-4.598011604
ENSG00000136738	protein_coding	STAM	10	-0.105971888	4.928435781	-1.101879337	0.275862741	0.999980877	-4.598937042
ENSG00000091542	protein_coding	ALKBH5	17	-0.124581018	6.884022455	-1.101673966	0.27595117	0.999980877	-4.596974973
ENSG00000251580	lncRNA	LINC02482	4	-0.420252305	1.225139795	-1.10154423	0.276007041	0.999980877	-4.587510657
ENSG00000131747	protein_coding	TOP2A	17	0.715230524	2.621896576	1.101262166	0.276128542	0.999980877	-4.585412044
ENSG00000067533	protein_coding	RRP15	1	-0.193757238	3.253601615	-1.101252043	0.276132903	0.999980877	-4.587964457
ENSG00000162444	protein_coding	RBP7	1	0.37852212	2.768570452	1.100456664	0.276475723	0.999980877	-4.58615029
ENSG00000109466	protein_coding	KLHL2	4	0.26130442	6.209147089	1.100344113	0.276524258	0.999980877	-4.600684007
ENSG00000105767	protein_coding	CADM4	19	0.381915135	1.674039254	1.100021544	0.276663393	0.999980877	-4.586212654
ENSG00000165684	protein_coding	SNAPC4	9	0.129957974	4.61031922	1.099980021	0.276681306	0.999980877	-4.597515678
ENSG00000102900	protein_coding	NUP93	16	-0.142487408	5.191515535	-1.099817001	0.276751644	0.999980877	-4.600885426
ENSG00000227627	lncRNA	AL080276.2	6	-0.288302317	2.240047334	-1.099698075	0.276802964	0.999980877	-4.585707157
ENSG00000135940	protein_coding	COX5B	2	0.152576597	5.314122976	1.099392691	0.276934778	0.999980877	-4.60171031
ENSG00000103540	protein_coding	CCP110	16	0.143334931	4.741752546	1.099000264	0.277104228	0.999980877	-4.597770296
ENSG00000173914	protein_coding	RBM4B	11	-0.107621181	3.467724574	-1.09832932	0.277394108	0.999980877	-4.589398936
ENSG00000117155	protein_coding	SSX2IP	1	0.272951128	3.97844056	1.098208898	0.277446159	0.999980877	-4.593896331
ENSG00000172667	protein_coding	ZMAT3	3	-0.104864341	5.52043697	-1.09804978	0.277514947	0.999980877	-4.603200904
ENSG00000086598	protein_coding	TMED2	12	0.138373866	6.085885319	1.097604069	0.277707692	0.999980877	-4.602804282
ENSG00000196689	protein_coding	TRPV1	17	-0.219974689	2.193980796	-1.097210713	0.277877875	0.999980877	-4.586181476
ENSG00000116525	protein_coding	TRIM62	1	0.100499464	4.707290192	1.09720611	0.277879867	0.999980877	-4.598997931
ENSG00000164162	protein_coding	ANAPC10	4	-0.19151589	1.886070637	-1.096729929	0.278085983	0.999980877	-4.586329132
ENSG00000219409	processed_pseudogene	AL590704.1	6	-0.236449048	1.264787245	-1.096297453	0.278273274	0.999980877	-4.587547943
ENSG00000242247	protein_coding	ARFGAP3	22	0.117156163	5.226509836	1.095705607	0.278529726	0.999980877	-4.603039478
ENSG00000172932	protein_coding	ANKRD13D	11	0.173124591	7.748093331	1.095585835	0.278581644	0.999980877	-4.593966959
ENSG00000100418	protein_coding	DESI1	22	-0.138462017	5.336808789	-1.095441625	0.278644165	0.999980877	-4.603611736
ENSG00000137409	protein_coding	MTCH1	6	0.095598642	6.87388474	1.094929334	0.278866343	0.999980877	-4.598955859
ENSG00000184260	protein_coding	HIST2H2AC	1	-0.143536181	6.495902334	-1.094840712	0.27890479	0.999980877	-4.601964739
ENSG00000161800	protein_coding	RACGAP1	12	0.252701273	3.300906096	1.094620731	0.279000243	0.999980877	-4.588938448
ENSG00000074370	protein_coding	ATP2A3	17	0.108611108	8.863630076	1.094612775	0.279003695	0.999980877	-4.589528177
ENSG00000149930	protein_coding	TAOK2	16	0.096548298	6.264759005	1.094293521	0.279142265	0.999980877	-4.60352946
ENSG00000168228	protein_coding	ZCCHC4	4	-0.163139489	3.450740677	-1.093760451	0.279373746	0.999980877	-4.59073167
ENSG00000159921	protein_coding	GNE	9	-0.107177626	3.993322653	-1.09345157	0.279507937	0.999980877	-4.594565217
ENSG00000141179	protein_coding	PCTP	17	-0.253586447	4.835967437	-1.093240362	0.279599721	0.999980877	-4.60221133
ENSG00000100075	protein_coding	SLC25A1	22	-0.146027787	4.578192933	-1.09304921	0.279682807	0.999980877	-4.599512671
ENSG00000285725	lncRNA	AC004967.2	7	-0.183785707	2.127181428	-1.092803932	0.279789446	0.999980877	-4.587028759
ENSG00000157445	protein_coding	CACNA2D3	3	-0.37157096	2.003635194	-1.092464667	0.279936992	0.999980877	-4.587274041
ENSG00000171204	protein_coding	TMEM126B	11	0.184877889	3.722332907	1.092322416	0.279998874	0.999980877	-4.592426642
ENSG00000186056	lncRNA	MATN1-AS1	1	-0.224849442	3.014640528	-1.091989663	0.280143664	0.999980877	-4.589204573
ENSG00000227398	lncRNA	KIF9-AS1	3	-0.148990733	2.398880975	-1.091883986	0.280189658	0.999980877	-4.587461127
ENSG00000104427	protein_coding	ZC2HC1A	8	-0.390633784	2.343099904	-1.09180134	0.280225632	0.999980877	-4.587160735
ENSG00000135862	protein_coding	LAMC1	1	-0.416508132	2.349313016	-1.091491334	0.280360599	0.999980877	-4.587253108
ENSG00000125633	protein_coding	CCDC93	2	0.078682378	6.398197559	1.091206552	0.280484625	0.999980877	-4.603832344
ENSG00000285737	lncRNA	LINC02680	10	0.285536559	2.607983387	1.091178773	0.280496725	0.999980877	-4.588330674
ENSG00000181472	protein_coding	ZBTB2	6	0.117176644	4.32788829	1.091153911	0.280507555	0.999980877	-4.598411444
ENSG00000092929	protein_coding	UNC13D	17	0.164557912	8.265556812	1.09090365	0.280616584	0.999980877	-4.593085778
ENSG00000026950	protein_coding	BTN3A1	6	0.184789322	8.115476282	1.090683255	0.280712627	0.999980877	-4.594099449
ENSG00000177337	lncRNA	DLGAP1-AS1	18	0.183511268	4.06593252	1.090241848	0.280905049	0.999980877	-4.596687807
ENSG00000176393	protein_coding	RNPEP	1	-0.2544822	5.948479275	-1.090177223	0.280933229	0.999980877	-4.606361101
ENSG00000196843	protein_coding	ARID5A	2	0.181446959	6.464802896	1.090031098	0.280996954	0.999980877	-4.603571152
ENSG00000280387	TEC	AL109806.1	20	0.212362491	2.058102436	1.089972943	0.281022318	0.999980877	-4.587428186
ENSG00000254995	protein_coding	STX16-NPEPL1	20	0.229048063	3.102094862	1.089563787	0.281200816	0.999980877	-4.589980771
ENSG00000182307	protein_coding	C8orf33	8	-0.142189881	4.137414668	-1.089499702	0.281228781	0.999980877	-4.597953588
ENSG00000163803	protein_coding	PLB1	2	0.533415779	5.05883141	1.089404376	0.281270382	0.999980877	-4.603664323
ENSG00000234807	lncRNA	LINC01135	1	-0.199774219	1.90355451	-1.089316107	0.281308908	0.999980877	-4.587538047
ENSG00000260923	lncRNA	LINC02193	16	0.45840383	2.479207583	1.089229637	0.281346651	0.999980877	-4.588910468
ENSG00000103150	protein_coding	MLYCD	16	-0.142193036	5.810320778	-1.089011062	0.281442074	0.999980877	-4.606859202
ENSG00000145495	protein_coding	MARCH6	5	-0.130906919	8.031832106	-1.088729179	0.281565168	0.999980877	-4.594487164
ENSG00000270127	lncRNA	AC027020.2	15	-0.402994314	3.180384159	-1.088717976	0.281570061	0.999980877	-4.59107765
ENSG00000170468	protein_coding	RIOX1	14	-0.152556523	4.235767981	-1.088537041	0.281649093	0.999980877	-4.598785023
ENSG00000211598	IG_V_gene	IGKV4-1	2	0.531025927	2.984576905	1.088469808	0.281678465	0.999980877	-4.589395847
ENSG00000221909	protein_coding	FAM200A	7	-0.135387635	2.675099735	-1.088443191	0.281690093	0.999980877	-4.588433198
ENSG00000136891	protein_coding	TEX10	9	-0.159139808	4.59090671	-1.088393112	0.281711972	0.999980877	-4.601427794
ENSG00000072818	protein_coding	ACAP1	17	0.132658773	7.209772317	1.088313595	0.281746716	0.999980877	-4.599649933
ENSG00000271122	lncRNA	AC018647.2	7	-0.178331679	2.338175297	-1.088275932	0.281763173	0.999980877	-4.588022531
ENSG00000184678	protein_coding	HIST2H2BE	1	0.247794821	6.760141606	1.088168746	0.281810012	0.999980877	-4.603024745
ENSG00000134086	protein_coding	VHL	3	-0.078995876	6.360258362	-1.088026907	0.281872003	0.999980877	-4.605050096
ENSG00000149782	protein_coding	PLCB3	11	0.184253446	4.08312742	1.087992244	0.281887154	0.999980877	-4.596227191
ENSG00000126391	protein_coding	FRMD8	11	0.109156797	6.389664648	1.087825952	0.281959847	0.999980877	-4.605107591
ENSG00000171101	transcribed_unprocessed_pseudogene	SIGLEC17P	19	-0.405117709	1.974739071	-1.087716614	0.28200765	0.999980877	-4.587889771
ENSG00000067601	transcribed_unprocessed_pseudogene	PMS2P4	7	-0.192272966	2.231935354	-1.087709821	0.28201062	0.999980877	-4.588119484
ENSG00000219712	processed_pseudogene	AL357054.1	6	-0.150159476	1.945231597	-1.087645114	0.282038913	0.999980877	-4.587829248
ENSG00000151882	protein_coding	CCL28	5	-0.235369749	2.633278649	-1.087542129	0.282083948	0.999980877	-4.588654144
ENSG00000233038	lncRNA	AC011899.2	7	-0.395463722	2.906140393	-1.08741141	0.282141117	0.999980877	-4.588959986
ENSG00000149499	protein_coding	EML3	11	0.146025254	6.381898874	1.087239272	0.282216413	0.999980877	-4.605084474
ENSG00000164040	protein_coding	PGRMC2	4	-0.103103111	4.204507163	-1.087061459	0.282294206	0.999980877	-4.597990866
ENSG00000171103	protein_coding	TRMT61B	2	-0.172591458	3.364862863	-1.086760753	0.282425799	0.999980877	-4.592323288
ENSG00000164338	protein_coding	UTP15	5	-0.186201124	3.549702403	-1.086744339	0.282432983	0.999980877	-4.593019204
ENSG00000108788	protein_coding	MLX	17	0.11813824	5.691247861	1.086706384	0.282449596	0.999980877	-4.607827299
ENSG00000211786	TR_V_gene	TRAV8-2	14	-0.28593977	1.347411673	-1.086689405	0.282457028	0.999980877	-4.588085003
ENSG00000240219	lncRNA	AL512306.2	1	0.240986262	2.401686304	1.08659731	0.282497341	0.999980877	-4.588451025
ENSG00000136997	protein_coding	MYC	8	-0.203382406	5.687895838	-1.086385469	0.282590088	0.999980877	-4.607742615
ENSG00000170802	protein_coding	FOXN2	2	0.16511354	6.583643609	1.086288588	0.282632511	0.999980877	-4.60489484
ENSG00000160055	protein_coding	TMEM234	1	0.159322715	4.548483185	1.085305713	0.283063149	0.999980877	-4.601716126
ENSG00000165501	protein_coding	LRR1	14	0.167956288	3.390643741	1.084855505	0.283260556	0.999980877	-4.592907392
ENSG00000196152	protein_coding	ZNF79	9	0.121151315	3.879619983	1.084834711	0.283269676	0.999980877	-4.596261629
ENSG00000121644	protein_coding	DESI2	1	-0.120063462	4.818618802	-1.084538079	0.283399799	0.999980877	-4.604272064
ENSG00000125447	protein_coding	GGA3	17	0.113265801	6.381933514	1.084397714	0.283461387	0.999980877	-4.606660551
ENSG00000168672	protein_coding	LRATD2	8	-0.228634894	4.09234042	-1.084358699	0.283478507	0.999980877	-4.598540805
ENSG00000163681	protein_coding	SLMAP	3	0.086360754	6.884563147	1.084222848	0.283538126	0.999980877	-4.60328565
ENSG00000187531	protein_coding	SIRT7	17	0.125264163	6.102840138	1.084208024	0.283544632	0.999980877	-4.608078988
ENSG00000105339	protein_coding	DENND3	8	0.296359938	9.34346019	1.084118169	0.283584071	0.999980877	-4.590896956
ENSG00000197372	protein_coding	ZNF675	19	-0.167747631	3.883732171	-1.083741091	0.283749618	0.999980877	-4.596576078
ENSG00000255302	protein_coding	EID1	15	0.204139837	4.701067235	1.083653546	0.283788063	0.999980877	-4.603823439
ENSG00000205639	protein_coding	MFSD2B	2	-0.408392742	3.906674292	-1.083609706	0.283807316	0.999980877	-4.599205366
ENSG00000117592	protein_coding	PRDX6	1	-0.471763763	7.505906653	-1.083513978	0.28384936	0.999980877	-4.597729556
ENSG00000063169	protein_coding	BICRA	19	0.148823819	5.329903846	1.082993278	0.284078127	0.999980877	-4.608370176
ENSG00000156860	protein_coding	FBRS	16	0.134475454	7.500568211	1.082789261	0.284167797	0.999980877	-4.599813855
ENSG00000185432	protein_coding	METTL7A	12	-0.186304441	6.128208953	-1.082457041	0.284313856	0.999980877	-4.609071469
ENSG00000237248	lncRNA	LINC00987	12	-0.456169474	2.388288914	-1.081926367	0.284547273	0.999980877	-4.589380756
ENSG00000285793	lncRNA	AC125232.2	2	-0.159348337	2.400599711	-1.08159921	0.28469124	0.999980877	-4.589560567
ENSG00000253549	lncRNA	CA3-AS1	8	-0.434456656	1.375348616	-1.081571884	0.284703267	0.999980877	-4.588939021
ENSG00000211890	IG_C_gene	IGHA2	14	0.809599881	1.961357123	1.081328394	0.284810452	0.999980877	-4.588848579
ENSG00000058056	protein_coding	USP13	3	-0.19923873	3.525228801	-1.081149214	0.284889346	0.999980877	-4.595700124
ENSG00000152207	protein_coding	CYSLTR2	13	-0.325210508	3.889781624	-1.079734347	0.285512851	0.999980877	-4.595546046
ENSG00000123411	protein_coding	IKZF4	12	0.158543533	2.766748962	1.079696832	0.285529396	0.999980877	-4.591005212
ENSG00000129071	protein_coding	MBD4	3	0.138577232	5.489444355	1.079225343	0.285737392	0.999980877	-4.610613088
ENSG00000135441	protein_coding	BLOC1S1	12	0.203124382	2.617770994	1.078729625	0.28595619	0.999980877	-4.590238502
ENSG00000178988	protein_coding	MRFAP1L1	4	0.2129022	4.853228404	1.078418838	0.286093423	0.999980877	-4.60704808
ENSG00000109118	protein_coding	PHF12	17	0.159689822	7.499065734	1.078360007	0.286119406	0.999980877	-4.601471658
ENSG00000215030	processed_pseudogene	RPL13P12	17	0.835433789	3.777164269	1.078015374	0.286271648	0.999980877	-4.597198655
ENSG00000170873	protein_coding	MTSS1	8	-0.229394655	6.500488218	-1.078003438	0.286276922	0.999980877	-4.608545187
ENSG00000270344	lncRNA	POC1B-AS1	12	-0.143850905	4.296759942	-1.077932427	0.286308298	0.999980877	-4.602751739
ENSG00000278311	protein_coding	GGNBP2	17	0.115288664	5.173376822	1.077895008	0.286324833	0.999980877	-4.609777153
ENSG00000188511	lncRNA	C22orf34	22	0.330082707	5.678080374	1.077800602	0.286366553	0.999980877	-4.611002275
ENSG00000163605	protein_coding	PPP4R2	3	0.172259826	5.978961629	1.0774325	0.286529262	0.999980877	-4.611095344
ENSG00000237276	transcribed_unprocessed_pseudogene	ANO7L1	1	0.409948691	1.480447799	1.077361597	0.28656061	0.999980877	-4.589428674
ENSG00000067064	protein_coding	IDI1	10	0.200201472	4.823759585	1.077269137	0.286601492	0.999980877	-4.607182253
ENSG00000189403	protein_coding	HMGB1	13	0.21826147	6.873191868	1.077190032	0.286636473	0.999980877	-4.605557577
ENSG00000238241	transcribed_unprocessed_pseudogene	CCR12P	13	-0.44713712	3.174041527	-1.077098385	0.286677004	0.999980877	-4.594393467
ENSG00000276900	lncRNA	AC023157.3	12	0.316585939	3.218739256	1.077077159	0.286686391	0.999980877	-4.593689082
ENSG00000186517	protein_coding	ARHGAP30	1	0.127138908	9.19873827	1.076906406	0.286761919	0.999980877	-4.593306178
ENSG00000138867	protein_coding	GUCD1	22	-0.435973764	8.471698555	-1.076876591	0.286775108	0.999980877	-4.594646921
ENSG00000161048	protein_coding	NAPEPLD	7	-0.163542822	1.951660857	-1.076310746	0.287025499	0.999980877	-4.58965467
ENSG00000104177	protein_coding	MYEF2	15	-0.4541989	3.068857698	-1.076254215	0.287050522	0.999980877	-4.592086262
ENSG00000123124	protein_coding	WWP1	8	-0.124916594	6.176544607	-1.076219013	0.287066106	0.999980877	-4.61041455
ENSG00000279425	TEC	AC092279.2	19	-0.18814932	3.182121374	-1.076132938	0.287104212	0.999980877	-4.594600289
ENSG00000197217	protein_coding	ENTPD4	8	0.070052438	7.056161808	1.076130102	0.287105467	0.999980877	-4.604508695
ENSG00000136826	protein_coding	KLF4	9	-0.367549117	4.958648351	-1.075997394	0.287164224	0.999980877	-4.608146757
ENSG00000115107	protein_coding	STEAP3	2	-0.294635336	2.243688984	-1.075910697	0.287202615	0.999980877	-4.59067654
ENSG00000151693	protein_coding	ASAP2	2	0.307164368	3.771903055	1.075881638	0.287215484	0.999980877	-4.600327956
ENSG00000204642	protein_coding	HLA-F	6	0.245538195	7.598528852	1.075387938	0.287434175	0.999980877	-4.600822015
ENSG00000231563	lncRNA	AL139288.1	1	-0.142056122	2.636380406	-1.075386765	0.287434694	0.999980877	-4.59109999
ENSG00000235859	processed_pseudogene	AC006978.1	7	0.13121291	3.68241007	1.074697877	0.28774004	0.999980877	-4.598008927
ENSG00000101654	protein_coding	RNMT	18	-0.109984373	5.27926997	-1.074433277	0.287857383	0.999980877	-4.611544321
ENSG00000163539	protein_coding	CLASP2	3	-0.099928642	6.385320603	-1.074094359	0.288007732	0.999980877	-4.610377447
ENSG00000111331	protein_coding	OAS3	12	0.687147154	7.87328198	1.073852734	0.288114953	0.999980877	-4.603386449
ENSG00000255081	lncRNA	AP003168.2	11	-0.221634459	1.935760512	-1.073426947	0.288303965	0.999980877	-4.590164606
ENSG00000003147	protein_coding	ICA1	7	0.249112545	1.765647113	1.073406961	0.288312839	0.999980877	-4.589978696
ENSG00000051620	protein_coding	HEBP2	6	0.185619951	6.590127778	1.073160946	0.288422089	0.999980877	-4.60937083
ENSG00000120738	protein_coding	EGR1	5	-0.30311192	1.383892915	-1.072993318	0.288496546	0.999980877	-4.59010984
ENSG00000171984	protein_coding	SHLD1	20	-0.166122264	2.973711536	-1.072709201	0.288622775	0.999980877	-4.593501664
ENSG00000171608	protein_coding	PIK3CD	1	0.189200347	9.233447071	1.072641421	0.288652895	0.999980877	-4.594064964
ENSG00000106211	protein_coding	HSPB1	7	-0.300013499	4.121305951	-1.072607627	0.288667912	0.999980877	-4.600758837
ENSG00000163251	protein_coding	FZD5	2	-0.470615386	2.749118564	-1.072273669	0.28881635	0.999980877	-4.591841984
ENSG00000248429	lncRNA	FAM198B-AS1	4	-0.337604088	3.637676762	-1.072270226	0.288817881	0.999980877	-4.598261251
ENSG00000106723	protein_coding	SPIN1	9	-0.105536207	4.86880961	-1.072142211	0.288874795	0.999980877	-4.609773927
ENSG00000076604	protein_coding	TRAF4	17	-0.180534244	3.382455155	-1.072034661	0.288922617	0.999980877	-4.596257062
ENSG00000099330	protein_coding	OCEL1	19	-0.142356984	3.282758387	-1.07191543	0.28897564	0.999980877	-4.595165271
ENSG00000278949	TEC	AC127070.4	12	0.177025018	3.653402557	1.071440028	0.289187119	0.999980877	-4.598287927
ENSG00000279900	TEC	AP001767.4	11	-0.2121159	1.960164958	-1.07132985	0.289236146	0.999980877	-4.59079179
ENSG00000277130	lncRNA	AC073569.3	12	-0.183545389	2.589217465	-1.070965933	0.289398124	0.999980877	-4.591794074
ENSG00000041802	protein_coding	LSG1	3	-0.152643191	4.969384131	-1.070775	0.289483133	0.999980877	-4.611254068
ENSG00000121060	protein_coding	TRIM25	17	0.342200189	8.714576342	1.070664555	0.289532314	0.999980877	-4.596873257
ENSG00000189306	protein_coding	RRP7A	22	-0.177063897	5.701344584	-1.07017213	0.289751661	0.999980877	-4.614257914
ENSG00000112335	protein_coding	SNX3	6	-0.38064244	6.713907914	-1.070084901	0.289790528	0.999980877	-4.608553289
ENSG00000167904	protein_coding	TMEM68	8	-0.122546336	3.717106547	-1.068884071	0.290325961	0.999980877	-4.599018642
ENSG00000164096	protein_coding	C4orf3	4	0.235216919	5.396044634	1.068883741	0.290326109	0.999980877	-4.613521855
ENSG00000138670	protein_coding	RASGEF1B	4	-0.302278504	4.25435681	-1.068496206	0.290499052	0.999980877	-4.603325907
ENSG00000274322	protein_coding	AL136531.2	20	-0.23040111	1.863008649	-1.06773198	0.290840308	0.999980877	-4.590919658
ENSG00000167136	protein_coding	ENDOG	9	0.189992875	2.519709512	1.067465515	0.29095936	0.999980877	-4.592710646
ENSG00000141540	protein_coding	TTYH2	17	-0.214940681	4.956110032	-1.067436171	0.290972472	0.999980877	-4.61162788
ENSG00000269821	lncRNA	KCNQ1OT1	11	-0.280311424	5.347373365	-1.067330402	0.291019739	0.999980877	-4.614237192
ENSG00000165821	protein_coding	SALL2	14	-0.302328721	1.411075906	-1.067304324	0.291031393	0.999980877	-4.590783736
ENSG00000204110	lncRNA	LINC02520	6	-0.789337223	1.278375193	-1.066889771	0.291216707	0.999980877	-4.590838568
ENSG00000120913	protein_coding	PDLIM2	8	0.117447025	6.810752789	1.066693974	0.291304262	0.999980877	-4.609684877
ENSG00000217512	processed_pseudogene	AL356776.1	6	-0.192574057	1.554264878	-1.066602665	0.291345098	0.999980877	-4.59087321
ENSG00000148498	protein_coding	PARD3	10	0.415933455	2.319045009	1.065968374	0.291628885	0.999980877	-4.593151925
ENSG00000138346	protein_coding	DNA2	10	0.276817571	3.660306523	1.065645582	0.291773378	0.999980877	-4.59991337
ENSG00000140807	protein_coding	NKD1	16	-0.313164767	2.440782902	-1.065315922	0.291920996	0.999980877	-4.592926568
ENSG00000113141	protein_coding	IK	5	0.123556652	5.188903966	1.065245038	0.291952744	0.999980877	-4.614536207
ENSG00000213866	processed_pseudogene	YBX1P10	9	-0.374958923	1.150720034	-1.065024294	0.292051628	0.999980877	-4.591139304
ENSG00000122565	protein_coding	CBX3	7	0.18585847	5.81121609	1.065007603	0.292059106	0.999980877	-4.616231351
ENSG00000140563	protein_coding	MCTP2	15	0.258967185	8.207517224	1.064889485	0.292112028	0.999980877	-4.6016718
ENSG00000136271	protein_coding	DDX56	7	-0.116828744	5.263062935	-1.064547686	0.292265206	0.999980877	-4.615446508
ENSG00000101138	protein_coding	CSTF1	20	-0.114549956	4.614990145	-1.063945997	0.29253499	0.999980877	-4.610279446
ENSG00000196428	protein_coding	TSC22D2	3	-0.090895097	6.349420554	-1.063116006	0.292907423	0.999980877	-4.614665687
ENSG00000124214	protein_coding	STAU1	20	-0.21341574	6.828815648	-1.06290178	0.293003603	0.999980877	-4.611311846
ENSG00000196724	protein_coding	ZNF418	19	-0.295707348	2.741289898	-1.06261521	0.293132298	0.999980877	-4.595098398
ENSG00000214975	processed_pseudogene	PPIAP29	6	0.549275093	0.940461866	1.062439553	0.293211202	0.999980877	-4.59159532
ENSG00000115525	protein_coding	ST3GAL5	2	-0.162411914	5.802948355	-1.061900383	0.293453487	0.999980877	-4.617547005
ENSG00000288025	lncRNA	AC093849.4	4	0.253486525	2.334389052	1.061437742	0.293661493	0.999980877	-4.593981874
ENSG00000008441	protein_coding	NFIX	19	-0.589804995	6.875539793	-1.061359678	0.293696601	0.999980877	-4.609743226
ENSG00000107249	protein_coding	GLIS3	9	0.400967719	1.55754059	1.061351167	0.293700429	0.999980877	-4.593267756
ENSG00000113319	protein_coding	RASGRF2	5	-0.23379753	5.246392014	-1.06097391	0.293870136	0.999980877	-4.617095639
ENSG00000121104	protein_coding	FAM117A	17	-0.306934884	7.585792802	-1.060837647	0.29393145	0.999980877	-4.605528346
ENSG00000138640	protein_coding	FAM13A	4	-0.337703617	4.996538326	-1.060830399	0.293934712	0.999980877	-4.612924306
ENSG00000254709	protein_coding	IGLL5	22	0.53772653	1.207178669	1.060727662	0.293980946	0.999980877	-4.591598716
ENSG00000118873	protein_coding	RAB3GAP2	1	0.070984901	6.296471282	1.060542474	0.294064299	0.999980877	-4.616229144
ENSG00000042088	protein_coding	TDP1	14	-0.163366077	4.780295463	-1.060388179	0.294133759	0.999980877	-4.614041864
ENSG00000276476	lncRNA	AL136962.1	13	-0.53822735	1.290350496	-1.060364997	0.294144196	0.999980877	-4.591627101
ENSG00000226721	processed_pseudogene	EEF1DP2	9	0.261849989	1.436110371	1.060124561	0.29425246	0.999980877	-4.59167206
ENSG00000250334	lncRNA	LINC00989	4	0.352493659	4.558096272	1.05914046	0.294695872	0.999980877	-4.614326701
ENSG00000174004	protein_coding	NRROS	3	-0.150029515	5.323573359	-1.059043859	0.294739423	0.999980877	-4.616764924
ENSG00000205189	protein_coding	ZBTB10	8	-0.16283698	4.126235137	-1.05902339	0.294748651	0.999980877	-4.607805532
ENSG00000227436	processed_pseudogene	FCF1P1	7	-0.236373941	1.337919448	-1.058946528	0.294783307	0.999980877	-4.591801065
ENSG00000136522	protein_coding	MRPL47	3	0.256645884	2.653412474	1.058921722	0.294794492	0.999980877	-4.595185916
ENSG00000111481	protein_coding	COPZ1	12	-0.124478137	5.399483722	-1.058850284	0.294826706	0.999980877	-4.618003223
ENSG00000169087	protein_coding	HSPBAP1	3	-0.191214797	5.603070947	-1.058538088	0.294967513	0.999980877	-4.618837119
ENSG00000067798	protein_coding	NAV3	12	0.40918853	1.338371189	1.058476415	0.294995334	0.999980877	-4.591864499
ENSG00000229368	lncRNA	AC090587.2	11	0.203848923	1.850152355	1.057851366	0.295277403	0.999980877	-4.59254686
ENSG00000241112	processed_pseudogene	RPL29P14	5	-0.142761902	2.857122576	-1.057417841	0.295473151	0.999980877	-4.596728093
ENSG00000163156	protein_coding	SCNM1	1	0.142765041	4.591153736	1.057228089	0.295558857	0.999980877	-4.612133808
ENSG00000056050	protein_coding	HPF1	4	-0.233232273	2.115790362	-1.057106234	0.295613905	0.999980877	-4.59282241
ENSG00000258472	protein_coding	AC005726.1	17	0.177535623	2.291800166	1.056736048	0.295781179	0.999980877	-4.593753176
ENSG00000198954	protein_coding	KIF1BP	10	-0.122051967	3.43529946	-1.056593871	0.295845442	0.999980877	-4.600417412
ENSG00000211873	TR_J_gene	TRAJ16	14	-0.279053704	2.542513953	-1.056449791	0.295910574	0.999980877	-4.595494125
ENSG00000211945	IG_V_gene	IGHV1-18	14	0.671296179	1.05280402	1.056266594	0.295993404	0.999980877	-4.592080705
ENSG00000129055	protein_coding	ANAPC13	3	0.227881483	4.103333753	1.056077456	0.296078936	0.999980877	-4.607194589
ENSG00000172086	protein_coding	KRCC1	2	0.222532688	4.223731632	1.055892264	0.296162701	0.999980877	-4.60828326
ENSG00000173890	protein_coding	GPR160	3	0.27721054	4.136427047	1.055849186	0.296182188	0.999980877	-4.608030804
ENSG00000169570	protein_coding	DTWD2	5	-0.14108136	2.955786377	-1.055727682	0.296237157	0.999980877	-4.598299907
ENSG00000101266	protein_coding	CSNK2A1	20	-0.087546314	6.627735585	-1.055696913	0.296251079	0.999980877	-4.6154223
ENSG00000108179	protein_coding	PPIF	10	0.197522644	5.975728091	1.055521431	0.296330483	0.999980877	-4.619296308
ENSG00000076321	protein_coding	KLHL20	1	-0.113687888	4.515049592	-1.055180172	0.296484941	0.999980877	-4.612683072
ENSG00000144935	protein_coding	TRPC1	3	-0.286264005	2.133572683	-1.055155814	0.296495968	0.999980877	-4.593990418
ENSG00000280213	lncRNA	UCKL1-AS1	20	0.280475052	1.607155248	1.055089874	0.296525821	0.999980877	-4.592318773
ENSG00000183474	protein_coding	GTF2H2C	5	0.242301531	2.609301259	1.05488442	0.296618848	0.999980877	-4.596073214
ENSG00000274523	protein_coding	RCC1L	7	-0.162199187	4.816455689	-1.054348356	0.296861666	0.999980877	-4.615617009
ENSG00000010704	protein_coding	HFE	6	-0.153743574	2.609830721	-1.054225956	0.296917128	0.999980877	-4.59508609
ENSG00000131043	protein_coding	AAR2	20	-0.122881687	4.137479517	-1.053784902	0.297117039	0.999980877	-4.608311602
ENSG00000155463	protein_coding	OXA1L	14	-0.087440795	6.162253927	-1.053424965	0.297280251	0.999980877	-4.619258625
ENSG00000165637	protein_coding	VDAC2	10	-0.085568577	5.079059421	-1.053230923	0.297368264	0.999980877	-4.618453639
ENSG00000213172	processed_pseudogene	AL031985.1	1	-0.669583723	0.822332539	-1.052900091	0.297518364	0.999980877	-4.592630701
ENSG00000138738	protein_coding	PRDM5	4	-0.451065788	3.600087745	-1.052869766	0.297532126	0.999980877	-4.601339052
ENSG00000148158	protein_coding	SNX30	9	-0.175450404	6.004452625	-1.052571455	0.297667519	0.999980877	-4.620575772
ENSG00000143641	protein_coding	GALNT2	1	-0.116153791	5.957587283	-1.052570001	0.29766818	0.999980877	-4.620929984
ENSG00000170476	protein_coding	MZB1	5	0.493678864	3.137103397	1.051865192	0.297988239	0.999980877	-4.599735684
ENSG00000266472	protein_coding	MRPS21	1	0.162884918	4.07533704	1.051626788	0.298096554	0.999980877	-4.610228379
ENSG00000151366	protein_coding	NDUFC2	11	0.186561594	1.61329964	1.051503192	0.298152718	0.999980877	-4.592816198
ENSG00000145375	protein_coding	SPATA5	4	-0.175118349	4.459953928	-1.051502685	0.298152949	0.999980877	-4.613884483
ENSG00000134242	protein_coding	PTPN22	1	0.199467089	5.836495815	1.051202932	0.298289193	0.999980877	-4.621319997
ENSG00000113300	protein_coding	CNOT6	5	-0.106753538	5.958946436	-1.050971219	0.298394541	0.999980877	-4.621585112
ENSG00000070718	protein_coding	AP3M2	8	-0.190421305	4.452075252	-1.050750028	0.298495128	0.999980877	-4.613402663
ENSG00000252498	snRNA	RNU6-1016P	6	-0.170128165	2.487146847	-1.050119465	0.298782008	0.999980877	-4.5961218
ENSG00000277369	lncRNA	AC010654.1	16	-0.245358522	2.009717061	-1.050110678	0.298786007	0.999980877	-4.594059403
ENSG00000261308	protein_coding	FIGNL2	12	-0.241658127	1.220466106	-1.049976228	0.298847202	0.999980877	-4.592864373
ENSG00000179761	protein_coding	PIPOX	17	0.15076322	2.585022926	1.049953199	0.298857684	0.999980877	-4.595970842
ENSG00000225611	lncRNA	LINC02158	3	-0.381636428	1.0420529	-1.049462426	0.299081135	0.999980877	-4.592859325
ENSG00000250075	lncRNA	AC104806.2	4	-0.270256939	1.425812392	-1.049268433	0.299169493	0.999980877	-4.593123341
ENSG00000171444	protein_coding	MCC	5	-0.349479573	1.825398279	-1.049209353	0.299196406	0.999980877	-4.593896598
ENSG00000144224	protein_coding	UBXN4	2	0.12311126	6.835231234	1.049113062	0.299240273	0.999980877	-4.616397323
ENSG00000175416	protein_coding	CLTB	5	0.13570196	5.467822644	1.04895723	0.299311274	0.999980877	-4.622466879
ENSG00000151353	protein_coding	TMEM18	2	-0.148059753	4.172458788	-1.048951109	0.299314063	0.999980877	-4.611543369
ENSG00000198833	protein_coding	UBE2J1	6	0.253853777	6.489205691	1.047892679	0.299796621	0.999980877	-4.620255596
ENSG00000241015	transcribed_processed_pseudogene	TPM3P9	19	-0.164444549	3.242309903	-1.047849255	0.29981643	0.999980877	-4.601522687
ENSG00000177272	protein_coding	KCNA3	1	-0.1528763	6.329432752	-1.047751425	0.299861062	0.999980877	-4.620431946
ENSG00000133742	protein_coding	CA1	8	-0.634965116	6.257520363	-1.047627493	0.299917608	0.999980877	-4.620303282
ENSG00000224597	transcribed_unprocessed_pseudogene	SVIL-AS1	10	-0.144089469	3.929103509	-1.047524673	0.299964527	0.999980877	-4.607537372
ENSG00000010626	protein_coding	LRRC23	12	-0.21766085	1.39442505	-1.047401236	0.30002086	0.999980877	-4.593425732
ENSG00000169131	protein_coding	ZNF354A	5	0.267067135	2.728276128	1.047232129	0.300098049	0.999980877	-4.598038658
ENSG00000069248	protein_coding	NUP133	1	-0.099636189	5.413477589	-1.04715996	0.300130994	0.999980877	-4.62278388
ENSG00000145741	protein_coding	BTF3	5	-0.245786929	6.983367748	-1.047114365	0.30015181	0.999980877	-4.615105356
ENSG00000276291	transcribed_unprocessed_pseudogene	FRG1HP	9	-0.161652006	4.737751764	-1.046893301	0.300252746	0.999980877	-4.618415741
ENSG00000171953	protein_coding	ATPAF2	17	0.134095593	4.225960219	1.04681521	0.300288408	0.999980877	-4.613092993
ENSG00000118246	protein_coding	FASTKD2	2	-0.12553848	4.682715398	-1.046765105	0.300311291	0.999980877	-4.617908948
ENSG00000141510	protein_coding	TP53	17	-0.157424332	5.988426769	-1.046632018	0.300372077	0.999980877	-4.622986202
ENSG00000095794	protein_coding	CREM	10	-0.15132231	3.727927207	-1.046504985	0.300430106	0.999980877	-4.605183733
ENSG00000080573	protein_coding	COL5A3	19	0.720558769	2.37439087	1.046385394	0.300484743	0.999980877	-4.597447266
ENSG00000050438	protein_coding	SLC4A8	12	-0.250937264	3.954949854	-1.046318619	0.300515252	0.999980877	-4.608056504
ENSG00000275120	lncRNA	AC048382.5	15	-0.21610476	1.679668018	-1.046175638	0.300580589	0.999980877	-4.594309534
ENSG00000259235	lncRNA	AC066612.1	15	-2.054674451	-0.340545709	-1.04613614	0.300598639	0.999980877	-4.5937617
ENSG00000103353	protein_coding	UBFD1	16	-0.145134508	5.130871678	-1.045904687	0.300704428	0.999980877	-4.620982404
ENSG00000258082	lncRNA	AL391832.3	1	0.366859107	2.110360199	1.045628114	0.300830873	0.999980877	-4.594877719
ENSG00000271011	lncRNA	AC010680.3	2	0.287834439	1.404255186	1.045492604	0.30089284	0.999980877	-4.593492181
ENSG00000134668	protein_coding	SPOCD1	1	-0.537445174	1.812862592	-1.04541774	0.300927078	0.999980877	-4.594528864
ENSG00000104756	protein_coding	KCTD9	8	-0.171462832	4.680302271	-1.045408521	0.300931294	0.999980877	-4.617113749
ENSG00000174373	protein_coding	RALGAPA1	14	-0.133324523	6.277352051	-1.045066669	0.30108767	0.999980877	-4.621864493
ENSG00000009335	protein_coding	UBE3C	7	-0.075732812	6.829196469	-1.045032472	0.301103316	0.999980877	-4.617928939
ENSG00000197157	protein_coding	SND1	7	-0.136400516	7.188632137	-1.044938457	0.301146334	0.999980877	-4.614674126
ENSG00000284959	lncRNA	AC007262.2	14	0.213164695	1.595455864	1.044859076	0.301182658	0.999980877	-4.594197914
ENSG00000099203	protein_coding	TMED1	19	0.196554203	3.262621567	1.044786231	0.301215995	0.999980877	-4.601528314
ENSG00000269967	lncRNA	AL136115.2	1	-0.202121854	2.044506299	-1.044579384	0.301310669	0.999980877	-4.594559758
ENSG00000166710	protein_coding	B2M	15	0.277174537	11.11652514	1.044142221	0.301510827	0.999980877	-4.595764262
ENSG00000107614	protein_coding	TRDMT1	10	-0.155309885	5.210383862	-1.044137512	0.301512984	0.999980877	-4.62279901
ENSG00000068745	protein_coding	IP6K2	3	0.098213727	5.605880128	1.043644733	0.301738716	0.999980877	-4.624254336
ENSG00000182809	protein_coding	CRIP2	14	-0.45174472	2.554695253	-1.043512154	0.301799468	0.999980877	-4.598118595
ENSG00000180611	protein_coding	MB21D2	3	-0.445293735	1.156539585	-1.043324207	0.301885605	0.999980877	-4.593496815
ENSG00000100478	protein_coding	AP4S1	14	-0.154284848	4.179659283	-1.042707926	0.302168169	0.999980877	-4.613913871
ENSG00000160326	protein_coding	SLC2A6	9	-0.274057677	4.089258417	-1.042594064	0.302220395	0.999980877	-4.6100307
ENSG00000196151	protein_coding	WDSUB1	2	0.166581173	3.193945364	1.042026819	0.302480666	0.999980877	-4.602428294
ENSG00000181830	protein_coding	SLC35C1	11	-0.119904077	4.523773265	-1.041606608	0.302673573	0.999980877	-4.616813758
ENSG00000213693	processed_pseudogene	SEC14L1P1	11	-0.184712201	2.206641004	-1.041581751	0.302684987	0.999980877	-4.596850003
ENSG00000258565	unprocessed_pseudogene	BLZF2P	14	0.28989199	2.245704287	1.041472393	0.302735205	0.999980877	-4.596796611
ENSG00000134321	protein_coding	RSAD2	2	0.863693459	6.448928246	1.041461892	0.302740028	0.999980877	-4.622843845
ENSG00000235532	lncRNA	LINC00402	13	-0.320912806	3.892646444	-1.041413498	0.302762252	0.999980877	-4.61239149
ENSG00000124444	protein_coding	ZNF576	19	-0.12388307	2.722886135	-1.0411239	0.302895275	0.999980877	-4.599164929
ENSG00000143457	protein_coding	GOLPH3L	1	-0.165315979	4.293958073	-1.040654634	0.303110909	0.999980877	-4.614262166
ENSG00000118515	protein_coding	SGK1	6	0.343612219	6.227630168	1.040590315	0.303140472	0.999980877	-4.62218772
ENSG00000245105	lncRNA	A2M-AS1	12	-0.377327928	5.722846208	-1.040537953	0.303164541	0.999980877	-4.625513128
ENSG00000270574	lncRNA	AC010680.2	2	0.209039458	2.806751505	1.040438766	0.303210138	0.999980877	-4.599484414
ENSG00000185950	protein_coding	IRS2	13	0.379954434	6.905783209	1.040042851	0.303392189	0.999980877	-4.61611956
ENSG00000113734	protein_coding	BNIP1	5	0.245572608	1.641024169	1.039603649	0.303594232	0.999980877	-4.594805169
ENSG00000260285	lncRNA	AL133367.1	14	-0.149767288	2.321723338	-1.039566569	0.303611294	0.999980877	-4.597377325
ENSG00000180423	protein_coding	HARBI1	11	-0.191871988	1.900691021	-1.039381156	0.303696619	0.999980877	-4.595211297
ENSG00000186854	protein_coding	TRABD2A	2	-0.369795576	6.347028526	-1.038959517	0.303890714	0.999980877	-4.621846066
ENSG00000164180	protein_coding	TMEM161B	5	-0.161591503	5.196497811	-1.038807174	0.303960864	0.999980877	-4.624735241
ENSG00000279207	TEC	AC015813.6	17	-0.166438332	2.889420432	-1.038668385	0.304024782	0.999980877	-4.601719683
ENSG00000167074	protein_coding	TEF	22	0.196620595	3.007285523	1.038416193	0.304140951	0.999980877	-4.602955265
ENSG00000166598	protein_coding	HSP90B1	12	0.20540251	6.454704894	1.03822055	0.304231091	0.999980877	-4.623881579
ENSG00000100271	protein_coding	TTLL1	22	-0.200904756	1.827278009	-1.037954619	0.304353646	0.999980877	-4.595083501
ENSG00000103472	lncRNA	RRN3P2	16	-0.287796539	1.337585117	-1.037873187	0.304391181	0.999980877	-4.594215576
ENSG00000100209	protein_coding	HSCB	22	-0.143299812	2.46497629	-1.037795946	0.304426787	0.999980877	-4.598652303
ENSG00000164164	protein_coding	OTUD4	4	-0.103552693	6.436230614	-1.037678742	0.30448082	0.999980877	-4.623921435
ENSG00000154330	protein_coding	PGM5	9	0.788842431	1.673441167	1.037678641	0.304480867	0.999980877	-4.595311934
ENSG00000128596	protein_coding	CCDC136	7	-0.192335411	2.836118768	-1.037571261	0.304530377	0.999980877	-4.600578991
ENSG00000121578	protein_coding	B4GALT4	3	0.128591381	4.439610618	1.037329032	0.304642082	0.999980877	-4.619016383
ENSG00000140319	protein_coding	SRP14	15	0.243101434	4.569262162	1.037102719	0.304746473	0.999980877	-4.618774696
ENSG00000085788	protein_coding	DDHD2	8	-0.157893478	5.05754692	-1.036683005	0.304940139	0.999980877	-4.624952507
ENSG00000227615	processed_pseudogene	AP001324.1	11	0.686322715	1.160010059	1.036366988	0.305086012	0.999980877	-4.596766503
ENSG00000162066	protein_coding	AMDHD2	16	0.131199093	4.985808269	1.036322684	0.305106466	0.999980877	-4.623965891
ENSG00000234663	lncRNA	LINC01934	2	-0.252189942	4.527571411	-1.03620747	0.305159663	0.999980877	-4.620696022
ENSG00000124772	protein_coding	CPNE5	6	0.284909863	4.403524048	1.036090679	0.305213594	0.999980877	-4.62199897
ENSG00000203761	unprocessed_pseudogene	MSTO2P	1	0.207552337	1.846562547	1.035993104	0.305258658	0.999980877	-4.596426258
ENSG00000133597	protein_coding	ADCK2	7	-0.135321861	3.791690435	-1.03534989	0.305555827	0.999980877	-4.610593618
ENSG00000118690	protein_coding	ARMC2	6	-0.153258274	3.519736361	-1.035283068	0.30558671	0.999980877	-4.606146675
ENSG00000147955	protein_coding	SIGMAR1	9	-0.143155167	4.126289096	-1.035204518	0.305623016	0.999980877	-4.614218363
ENSG00000285410	lncRNA	GABPB1-IT1	15	0.091197794	5.450605498	1.034925835	0.305751851	0.999980877	-4.627714087
ENSG00000135999	protein_coding	EPC2	2	-0.090816371	6.126601018	-1.034880362	0.305772876	0.999980877	-4.62685487
ENSG00000171954	protein_coding	CYP4F22	19	-0.435688936	1.112408083	-1.034878178	0.305773886	0.999980877	-4.594436246
ENSG00000144746	protein_coding	ARL6IP5	3	0.139568644	6.763706942	1.034777756	0.305820322	0.999980877	-4.621669172
ENSG00000119403	protein_coding	PHF19	9	-0.156891258	5.473088112	-1.034702584	0.305855085	0.999980877	-4.627074802
ENSG00000125901	protein_coding	MRPS26	20	-0.154408093	3.397050053	-1.034657353	0.305876004	0.999980877	-4.606068217
ENSG00000137103	protein_coding	TMEM8B	9	-0.249566386	3.095011232	-1.034242968	0.306067694	0.999980877	-4.605172299
ENSG00000211879	TR_J_gene	TRAJ10	14	-0.344056684	1.884049796	-1.034102879	0.306132516	0.999980877	-4.596427367
ENSG00000138380	protein_coding	CARF	2	-0.164258336	4.310225231	-1.033939747	0.306208013	0.999980877	-4.617966652
ENSG00000165714	protein_coding	BORCS5	12	0.220744156	2.189090484	1.033616697	0.306357556	0.999980877	-4.597213584
ENSG00000241120	processed_pseudogene	HMGN1P8	3	-0.153630582	2.18552762	-1.033610233	0.306360549	0.999980877	-4.597949786
ENSG00000274070	protein_coding	CASTOR2	7	-0.181773676	4.835519978	-1.033584404	0.306372508	0.999980877	-4.624544457
ENSG00000134070	protein_coding	IRAK2	3	0.209795699	3.684322186	1.03349984	0.306411663	0.999980877	-4.610129737
ENSG00000146842	protein_coding	TMEM209	7	-0.149777289	4.326438328	-1.033458078	0.306431001	0.999980877	-4.616899585
ENSG00000223745	lncRNA	CCDC18-AS1	1	-0.175756813	5.567578212	-1.033329234	0.306490668	0.999980877	-4.628354704
ENSG00000068976	protein_coding	PYGM	11	0.238559596	3.442559665	1.033209995	0.306545894	0.999980877	-4.60724696
ENSG00000271646	lncRNA	AC099343.3	4	0.192695845	4.16440688	1.033154939	0.306571396	0.999980877	-4.615063734
ENSG00000225921	protein_coding	NOL7	6	-0.114267694	3.874260146	-1.033070112	0.30661069	0.999980877	-4.612104766
ENSG00000152464	protein_coding	RPP38	10	-0.126053527	3.216683839	-1.032841809	0.306716464	0.999980877	-4.605019553
ENSG00000086232	protein_coding	EIF2AK1	7	-0.387768947	7.952347949	-1.032837724	0.306718357	0.999980877	-4.609877
ENSG00000271109	lncRNA	AC008555.4	19	-0.225121255	2.861819139	-1.032763552	0.306752726	0.999980877	-4.60320759
ENSG00000237424	lncRNA	FOXD2-AS1	1	-0.245350029	2.376145034	-1.032719351	0.306773209	0.999980877	-4.597612093
ENSG00000144749	protein_coding	LRIG1	3	-0.200883157	4.765278466	-1.032541999	0.306855405	0.999980877	-4.623170683
ENSG00000163462	protein_coding	TRIM46	1	0.228654871	2.378233074	1.032505988	0.306872096	0.999980877	-4.599364131
ENSG00000197465	protein_coding	GYPE	4	0.362138512	1.534778821	1.03222153	0.307003967	0.999980877	-4.595969647
ENSG00000152439	protein_coding	ZNF773	19	-0.209977118	2.490677818	-1.03211365	0.307053989	0.999980877	-4.600163899
ENSG00000048649	protein_coding	RSF1	11	0.122543713	6.546501123	1.032077289	0.30707085	0.999980877	-4.624828991
ENSG00000237441	protein_coding	RGL2	6	0.194377222	6.309941875	1.031964501	0.307123155	0.999980877	-4.626573123
ENSG00000109805	protein_coding	NCAPG	4	0.541787124	1.903302855	1.031725814	0.307233867	0.999980877	-4.595575354
ENSG00000105202	protein_coding	FBL	19	-0.193098202	5.584341968	-1.031502966	0.307337256	0.999980877	-4.62912473
ENSG00000172232	protein_coding	AZU1	19	0.665941262	0.886764827	1.031108887	0.307520145	0.999980877	-4.594722245
ENSG00000104047	protein_coding	DTWD1	15	-0.130208978	4.203546634	-1.031086039	0.307530751	0.999980877	-4.616245513
ENSG00000115866	protein_coding	DARS	2	0.153146572	4.691285466	1.031047585	0.307548602	0.999980877	-4.623333496
ENSG00000276649	lncRNA	AL117335.1	20	0.324810519	4.274110662	1.030494958	0.307805213	0.999980877	-4.618598296
ENSG00000173660	protein_coding	UQCRH	1	0.259593778	3.761833169	1.028766895	0.308608578	0.999980877	-4.612444344
ENSG00000244482	protein_coding	LILRA6	19	0.344284594	5.377664226	1.028462743	0.308750124	0.999980877	-4.628621666
ENSG00000130560	protein_coding	UBAC1	9	-0.139108559	5.06260799	-1.028325746	0.308813893	0.999980877	-4.627926163
ENSG00000199805	snRNA	RNU1-134P	20	0.224983771	2.04704502	1.02803952	0.308947156	0.999980877	-4.598077615
ENSG00000166133	protein_coding	RPUSD2	15	-0.236809868	2.680326914	-1.027841474	0.309039387	0.999980877	-4.601773102
ENSG00000162923	protein_coding	WDR26	1	-0.209740298	8.642865342	-1.027395739	0.309247034	0.999980877	-4.608171043
ENSG00000163421	protein_coding	PROK2	3	0.574438529	6.821160621	1.027181912	0.309346681	0.999980877	-4.623179667
ENSG00000172269	protein_coding	DPAGT1	11	0.141234116	3.615648973	1.026736794	0.309554182	0.999980877	-4.610897983
ENSG00000170989	protein_coding	S1PR1	1	-0.212254336	6.88313331	-1.026638541	0.309599997	0.999980877	-4.623818852
ENSG00000270959	lncRNA	LPP-AS2	3	0.238987174	2.075120322	1.026566101	0.309633779	0.999980877	-4.598136542
ENSG00000105968	protein_coding	H2AFV	7	-0.107393666	6.255623064	-1.026475494	0.309676036	0.999980877	-4.629168437
ENSG00000173209	transcribed_unitary_pseudogene	AHSA2P	2	-0.090117895	6.933863091	-1.026398116	0.309712127	0.999980877	-4.623827832
ENSG00000151689	protein_coding	INPP1	2	-0.195617635	3.156439099	-1.025933676	0.309928811	0.999980877	-4.605254755
ENSG00000258620	lncRNA	AL135838.1	14	-0.18265444	1.64932559	-1.025922069	0.309934228	0.999980877	-4.596875998
ENSG00000234741	lncRNA	GAS5	1	0.260018167	5.142884859	1.025533275	0.310115701	0.999980877	-4.629591385
ENSG00000196449	protein_coding	YRDC	1	0.112368435	3.122324025	1.025349228	0.310201632	0.999980877	-4.605462706
ENSG00000117054	protein_coding	ACADM	1	0.167892106	4.094680971	1.025326832	0.31021209	0.999980877	-4.615933103
ENSG00000197535	protein_coding	MYO5A	15	0.109333144	7.398194785	1.025203289	0.310269782	0.999980877	-4.619286841
ENSG00000258904	lncRNA	AL157871.5	14	-0.151140984	2.197319806	-1.024748173	0.310482376	0.999980877	-4.600080285
ENSG00000070010	protein_coding	UFD1	22	0.072848332	5.481982751	1.02467071	0.31051857	0.999980877	-4.63150058
ENSG00000265817	protein_coding	FSBP	8	-0.399359433	1.392347149	-1.024468113	0.310613246	0.999980877	-4.596421345
ENSG00000107954	protein_coding	NEURL1	10	-0.387784344	3.460089932	-1.024213496	0.31073226	0.999980877	-4.611755595
ENSG00000166435	protein_coding	XRRA1	11	0.400368415	4.65229793	1.024125301	0.310773492	0.999980877	-4.628038586
ENSG00000121716	protein_coding	PILRB	7	0.300490744	4.105633017	1.023574252	0.311031195	0.999980877	-4.617779742
ENSG00000182487	transcribed_unprocessed_pseudogene	NCF1B	7	0.353211329	6.789463669	1.023545842	0.311044485	0.999980877	-4.627087575
ENSG00000213279	lncRNA	Z97192.2	22	0.61701776	2.912290923	1.023404664	0.311110533	0.999980877	-4.603740252
ENSG00000115694	protein_coding	STK25	2	-0.123313246	5.826773732	-1.023392686	0.311116137	0.999980877	-4.63223817
ENSG00000183648	protein_coding	NDUFB1	14	0.102363273	4.246342396	1.023231489	0.311191564	0.999980877	-4.620334511
ENSG00000167110	protein_coding	GOLGA2	9	0.12438519	5.389214999	1.022548385	0.311511336	0.999980877	-4.631514332
ENSG00000135749	protein_coding	PCNX2	1	-0.188277993	5.810407702	-1.022513393	0.311527722	0.999980877	-4.632208997
ENSG00000139624	protein_coding	CERS5	12	-0.084280053	5.199384672	-1.021851767	0.311837665	0.999980877	-4.631028002
ENSG00000164323	protein_coding	CFAP97	4	-0.187757903	4.701084737	-1.021798011	0.311862856	0.999980877	-4.626214949
ENSG00000178718	protein_coding	RPP25	15	-0.215083882	1.646589665	-1.021375395	0.312060953	0.999980877	-4.596785907
ENSG00000115239	protein_coding	ASB3	2	0.080951068	4.824247165	1.021145697	0.312168658	0.999980877	-4.628713944
ENSG00000118596	protein_coding	SLC16A7	12	-0.153266929	6.071648141	-1.021094795	0.312192529	0.999980877	-4.632104331
ENSG00000211668	IG_V_gene	IGLV2-11	22	0.532730669	1.483697585	1.020850196	0.312307255	0.999980877	-4.59700558
ENSG00000168906	protein_coding	MAT2A	2	0.084889151	6.525940735	1.020431082	0.3125039	0.999980877	-4.628653204
ENSG00000269194	lncRNA	AC006942.1	19	0.292915441	1.622533547	1.019715526	0.312839829	0.999980877	-4.5973281
ENSG00000183444	unprocessed_pseudogene	OR7E38P	7	-0.226785821	1.556885038	-1.01906294	0.313146408	0.999980877	-4.597298333
ENSG00000255398	protein_coding	HCAR3	12	0.510120204	5.807950313	1.018910402	0.313218099	0.999980877	-4.632851257
ENSG00000214655	protein_coding	ZSWIM8	10	0.134036568	6.904976689	1.01872931	0.313303224	0.999980877	-4.626539214
ENSG00000237803	lncRNA	LINC00211	2	0.455526859	3.339382994	1.018597224	0.313365322	0.999980877	-4.612128368
ENSG00000184887	protein_coding	BTBD6	14	-0.145234635	4.065536411	-1.018444226	0.313437263	0.999980877	-4.618625466
ENSG00000171488	protein_coding	LRRC8C	1	-0.170466056	6.141853808	-1.018407023	0.313454758	0.999980877	-4.632544546
ENSG00000131236	protein_coding	CAP1	1	0.169565888	9.214542377	1.018321232	0.313495104	0.999980877	-4.607377634
ENSG00000227232	unprocessed_pseudogene	WASH7P	1	-0.228860899	3.001909457	-1.018103697	0.313597423	0.999980877	-4.604825614
ENSG00000111913	protein_coding	RIPOR2	6	0.18867149	10.53835435	1.017715694	0.313779978	0.999980877	-4.601582139
ENSG00000134453	protein_coding	RBM17	10	-0.08495614	5.496340148	-1.017696509	0.313789007	0.999980877	-4.634026319
ENSG00000214654	protein_coding	B3GNT10	9	-0.195362738	1.596291992	-1.017668314	0.313802275	0.999980877	-4.597003446
ENSG00000143314	protein_coding	MRPL24	1	-0.156408134	3.179562576	-1.016927641	0.314150979	0.999980877	-4.608292554
ENSG00000276216	lncRNA	AC245014.3	1	-0.294932685	1.27329275	-1.01679819	0.314211951	0.999980877	-4.597250249
ENSG00000240291	lncRNA	AL450384.2	10	-0.183781785	2.00653288	-1.016655243	0.314279288	0.999980877	-4.599993124
ENSG00000261338	lncRNA	AC021016.2	2	0.128066984	3.857492072	1.016518898	0.314343525	0.999980877	-4.616550165
ENSG00000171862	protein_coding	PTEN	10	0.266161521	6.98453132	1.016500963	0.314351975	0.999980877	-4.625912848
ENSG00000011426	protein_coding	ANLN	7	0.475863997	1.936138421	1.015678212	0.314739796	0.999980877	-4.598210177
ENSG00000005059	protein_coding	MCUB	4	-0.121130905	5.414886755	-1.015552166	0.314799239	0.999980877	-4.634687081
ENSG00000116273	protein_coding	PHF13	1	0.114747888	3.651691623	1.015429823	0.314856944	0.999980877	-4.615272978
ENSG00000137959	protein_coding	IFI44L	1	0.82608022	6.653745825	1.014933186	0.31509126	0.999980877	-4.631311932
ENSG00000163444	protein_coding	TMEM183A	1	-0.161350562	5.735416558	-1.01482895	0.315140454	0.999980877	-4.635403434
ENSG00000272630	lncRNA	AL731563.3	10	0.148953898	2.336802282	1.014819918	0.315144717	0.999980877	-4.601740637
ENSG00000121152	protein_coding	NCAPH	2	0.454291245	1.834884293	1.014732368	0.31518604	0.999980877	-4.598265141
ENSG00000023608	protein_coding	SNAPC1	14	-0.218881523	1.548528965	-1.014516556	0.315287919	0.999980877	-4.597423167
ENSG00000178440	lncRNA	TIMM23B-AGAP6	10	-0.183149465	2.534119362	-1.014501044	0.315295243	0.999980877	-4.604859778
ENSG00000126821	protein_coding	SGPP1	14	-0.221680644	1.524102066	-1.014497574	0.315296881	0.999980877	-4.597522732
ENSG00000124145	protein_coding	SDC4	20	0.373780949	1.626535862	1.01435846	0.315362566	0.999980877	-4.598920861
ENSG00000166226	protein_coding	CCT2	12	0.233444858	5.014481754	1.013980287	0.315541174	0.999980877	-4.632605082
ENSG00000225793	lncRNA	AL080250.1	6	-0.193341675	1.577303493	-1.013600534	0.315720596	0.999980877	-4.597771632
ENSG00000215769	lncRNA	ARHGAP27P1-BPTFP1-KPNA2P3	17	0.20292627	3.039523573	1.013351072	0.315838498	0.999980877	-4.607227676
ENSG00000162976	protein_coding	SLC66A3	2	-0.150078908	4.480720242	-1.013206191	0.315906985	0.999980877	-4.626038378
ENSG00000065883	protein_coding	CDK13	7	-0.065106834	7.876381876	-1.013001974	0.316003539	0.999980877	-4.618391181
ENSG00000123179	protein_coding	EBPL	13	0.162199067	2.815472027	1.012627967	0.316180422	0.999980877	-4.607058876
ENSG00000204397	protein_coding	CARD16	11	0.442802504	4.838377542	1.012597475	0.316194845	0.999980877	-4.629198015
ENSG00000213073	transcribed_processed_pseudogene	AL353625.1	6	0.231985132	5.540450814	1.012503132	0.316239476	0.999980877	-4.635720485
ENSG00000176749	protein_coding	CDK5R1	17	0.297135031	4.473928857	1.012486549	0.316247321	0.999980877	-4.628541005
ENSG00000237272	unitary_pseudogene	OR51R1P	11	0.355739255	3.14252161	1.012482953	0.316249022	0.999980877	-4.606069756
ENSG00000144959	protein_coding	NCEH1	3	-0.151493524	3.311772777	-1.012315782	0.316328117	0.999980877	-4.611119038
ENSG00000164978	protein_coding	NUDT2	9	0.156894193	2.75502479	1.01207521	0.316441964	0.999980877	-4.607428506
ENSG00000021574	protein_coding	SPAST	2	0.129463697	5.89577152	1.011888448	0.316530366	0.999980877	-4.636371255
ENSG00000135932	protein_coding	CAB39	2	0.141435424	7.581182332	1.011731549	0.316604645	0.999980877	-4.622081711
ENSG00000104983	protein_coding	CCDC61	19	0.131259327	3.524464885	1.01158094	0.316675957	0.999980877	-4.614071669
ENSG00000188352	protein_coding	FOCAD	9	-0.173967955	5.168288298	-1.011488939	0.316719525	0.999980877	-4.633633956
ENSG00000001084	protein_coding	GCLC	6	-0.252711748	5.527073406	-1.011195408	0.316858554	0.999980877	-4.636465048
ENSG00000112592	protein_coding	TBP	6	-0.076971952	4.110635598	-1.011173317	0.316869019	0.999980877	-4.622756264
ENSG00000135679	protein_coding	MDM2	12	0.135176323	7.615261408	1.011095868	0.31690571	0.999980877	-4.62131887
ENSG00000232022	transcribed_unprocessed_pseudogene	FAAHP1	1	0.440194588	2.177340722	1.011022707	0.316940372	0.999980877	-4.601740559
ENSG00000117222	protein_coding	RBBP5	1	-0.084528967	5.432060133	-1.010981425	0.316959932	0.999980877	-4.636052738
ENSG00000167377	protein_coding	ZNF23	16	-0.186101127	1.506701973	-1.010888681	0.317003877	0.999980877	-4.598259467
ENSG00000236345	lncRNA	SCAT8	6	0.362628044	2.059810128	1.010817177	0.317037761	0.999980877	-4.600587991
ENSG00000183401	protein_coding	CCDC159	19	0.162309621	4.21937776	1.010715144	0.317086117	0.999980877	-4.62401627
ENSG00000138629	protein_coding	UBL7	15	-0.232110905	5.123004278	-1.010581473	0.317149474	0.999980877	-4.634747333
ENSG00000079134	protein_coding	THOC1	18	-0.15594225	4.573189836	-1.0104718	0.317201463	0.999980877	-4.629219764
ENSG00000198498	protein_coding	TMA16	4	-0.179902289	3.185068789	-1.010397413	0.317236728	0.999980877	-4.610529171
ENSG00000100591	protein_coding	AHSA1	14	-0.122754152	4.539797567	-1.01037932	0.317245306	0.999980877	-4.627845933
ENSG00000139826	protein_coding	ABHD13	13	0.189617711	5.120073791	1.009993696	0.317428168	0.999980877	-4.634359849
ENSG00000142409	protein_coding	ZNF787	19	0.142433893	5.368617516	1.009742428	0.317547356	0.999980877	-4.635908199
ENSG00000267990	unprocessed_pseudogene	AC063977.2	19	0.290439468	2.055570936	1.009674771	0.317579454	0.999980877	-4.60107822
ENSG00000213949	protein_coding	ITGA1	5	0.254655547	2.726438968	1.009292409	0.317760898	0.999980877	-4.605017112
ENSG00000260865	transcribed_processed_pseudogene	AC010287.1	16	0.193891598	1.351891139	1.008954309	0.317921396	0.999980877	-4.5978757
ENSG00000121552	protein_coding	CSTA	3	0.451477129	3.883152653	1.0088921	0.317950934	0.999980877	-4.619140208
ENSG00000135108	protein_coding	FBXO21	12	-0.138409824	5.232169041	-1.008579996	0.318099149	0.999980877	-4.636230494
ENSG00000134900	protein_coding	TPP2	13	-0.127721634	6.98891869	-1.008238404	0.318261422	0.999980877	-4.628342747
ENSG00000229992	processed_pseudogene	HMGB3P9	1	-0.294078648	1.160886774	-1.008225097	0.318267745	0.999980877	-4.597131449
ENSG00000165219	protein_coding	GAPVD1	9	-0.077287076	7.068384469	-1.007925047	0.318410331	0.999980877	-4.628264224
ENSG00000120029	protein_coding	ARMH3	10	-0.088819236	5.466862137	-1.007624339	0.318553273	0.999980877	-4.637365219
ENSG00000141076	protein_coding	UTP4	16	0.115135471	3.926216722	1.007560382	0.318583681	0.999980877	-4.621719074
ENSG00000125818	protein_coding	PSMF1	20	-0.407228261	8.430575979	-1.007517861	0.318603898	0.999980877	-4.613290352
ENSG00000105711	protein_coding	SCN1B	19	0.34066835	2.403175192	1.007480086	0.318621859	0.999980877	-4.604935386
ENSG00000123091	protein_coding	RNF11	1	-0.378808443	7.929390397	-1.007393292	0.318663131	0.999980877	-4.617950678
ENSG00000204356	protein_coding	NELFE	6	-0.129501675	4.515082367	-1.007238154	0.31873691	0.999980877	-4.628562054
ENSG00000141655	protein_coding	TNFRSF11A	18	-0.444929465	1.049254361	-1.007058435	0.318822394	0.999980877	-4.596766439
ENSG00000176903	protein_coding	PNMA1	14	-0.19458213	4.691258952	-1.007052147	0.318825385	0.999980877	-4.631818417
ENSG00000106804	protein_coding	C5	9	-0.298939577	2.76797198	-1.006568769	0.319055383	0.999980877	-4.604952549
ENSG00000143819	protein_coding	EPHX1	1	-0.263200804	1.710995263	-1.00631885	0.319174342	0.999980877	-4.59979783
ENSG00000134955	protein_coding	SLC37A2	11	-0.276846239	5.192785055	-1.006027102	0.319313249	0.999980877	-4.635284334
ENSG00000131748	protein_coding	STARD3	17	0.096572558	6.129788191	1.005932626	0.31935824	0.999980877	-4.637749435
ENSG00000198585	protein_coding	NUDT16	3	0.1948575	5.39741684	1.005877781	0.319384359	0.999980877	-4.638369289
ENSG00000273382	lncRNA	AL356488.3	1	-0.229466687	1.066234095	-1.005457555	0.319584539	0.999980877	-4.597867159
ENSG00000113368	protein_coding	LMNB1	5	0.304105609	6.293765611	1.004923051	0.319839278	0.999980877	-4.638489143
ENSG00000251615	lncRNA	AC104825.1	4	-0.212592987	1.317304791	-1.004829087	0.319884075	0.999980877	-4.59802337
ENSG00000167333	protein_coding	TRIM68	11	-0.13025701	3.737057827	-1.004664756	0.319962428	0.999980877	-4.617296528
ENSG00000084754	protein_coding	HADHA	2	-0.090150244	6.794506645	-1.004648854	0.319970011	0.999980877	-4.631871624
ENSG00000198712	protein_coding	MT-CO2	MT	-0.221277799	7.929101601	-1.003871458	0.320340856	0.999980877	-4.621306542
ENSG00000189180	protein_coding	ZNF33A	10	0.161593612	6.976252625	1.003853186	0.320349576	0.999980877	-4.629779431
ENSG00000115993	protein_coding	TRAK2	2	-0.318500626	7.677430191	-1.003688089	0.320428372	0.999980877	-4.621624058
ENSG00000025800	protein_coding	KPNA6	1	-0.091440223	6.459073358	-1.003624138	0.320458897	0.999980877	-4.635902513
ENSG00000112695	protein_coding	COX7A2	6	0.230578965	4.330992795	1.003340615	0.320594253	0.999980877	-4.625826019
ENSG00000032389	protein_coding	EIPR1	2	-0.142833744	4.566026412	-1.003227423	0.320648303	0.999980877	-4.631786347
ENSG00000031003	protein_coding	FAM13B	5	0.101884307	6.83370017	1.003002919	0.320755522	0.999980877	-4.632215812
ENSG00000100281	protein_coding	HMGXB4	22	-0.105643231	4.370133625	-1.00272353	0.320888988	0.999980877	-4.627018334
ENSG00000107651	protein_coding	SEC23IP	10	-0.076153228	5.650186052	-1.002678271	0.320910612	0.999980877	-4.639835579
ENSG00000204463	protein_coding	BAG6	6	-0.280036436	8.242814427	-1.002646462	0.32092581	0.999980877	-4.617268764
ENSG00000256043	protein_coding	CTSO	4	-0.177485359	3.169012637	-1.002422224	0.321032965	0.999980877	-4.61141009
ENSG00000175203	protein_coding	DCTN2	12	0.087297586	5.382469622	1.002287098	0.321097548	0.999980877	-4.638713571
ENSG00000151023	protein_coding	ENKUR	10	0.442733626	2.152388401	1.002275878	0.321102911	0.999980877	-4.605518851
ENSG00000168301	protein_coding	KCTD6	3	-0.14088387	2.656180041	-1.002269535	0.321105943	0.999980877	-4.606893961
ENSG00000104859	protein_coding	CLASRP	19	0.154963273	5.835728384	1.002167765	0.321154591	0.999980877	-4.63993292
ENSG00000154736	protein_coding	ADAMTS5	21	-0.521127632	0.955898004	-1.002140229	0.321167754	0.999980877	-4.599475399
ENSG00000109066	protein_coding	TMEM104	17	-0.13131075	5.139945574	-1.001671009	0.321392118	0.999980877	-4.63730008
ENSG00000142669	protein_coding	SH3BGRL3	1	-0.182376665	7.564386184	-1.001192445	0.321621058	0.999980877	-4.625255432
ENSG00000100802	protein_coding	C14orf93	14	-0.119123239	3.674119053	-1.000754377	0.321830722	0.999980877	-4.617173416
ENSG00000125834	protein_coding	STK35	20	0.085831588	5.866320931	1.000285811	0.322055084	0.999980877	-4.640736091
ENSG00000162222	protein_coding	TTC9C	11	0.077795316	4.163015462	1.000076999	0.322155102	0.999980877	-4.626576677
ENSG00000008438	protein_coding	PGLYRP1	19	0.425624806	4.126736294	0.999721798	0.322325288	0.999980877	-4.629729344
ENSG00000144231	protein_coding	POLR2D	2	-0.110621325	4.549785225	-0.999652039	0.322358718	0.999980877	-4.632538865
ENSG00000106537	protein_coding	TSPAN13	7	-0.331769726	2.538415357	-0.999336773	0.322509831	0.999980877	-4.606506825
ENSG00000252021	misc_RNA	Y_RNA	20	-0.153915425	1.947744008	-0.999099572	0.322623558	0.999980877	-4.601884749
ENSG00000260233	lncRNA	SSSCA1-AS1	11	-0.112501733	2.455689117	-0.999077571	0.322634107	0.999980877	-4.606291916
ENSG00000276728	lncRNA	AC142472.1	17	-0.143684217	1.893300024	-0.998977676	0.322682011	0.999980877	-4.601054366
ENSG00000137193	protein_coding	PIM1	6	-0.326117888	9.008887134	-0.998643521	0.322842287	0.999980877	-4.612275787
ENSG00000213149	processed_pseudogene	CNN2P9	6	-0.243854659	1.25033071	-0.998109115	0.323098724	0.999980877	-4.599039858
ENSG00000219608	processed_pseudogene	HIGD1AP16	20	0.169992648	1.33193359	0.997844081	0.323225953	0.999980877	-4.599164676
ENSG00000185670	protein_coding	ZBTB3	11	-0.123827596	3.680457082	-0.997842952	0.323226494	0.999980877	-4.620240066
ENSG00000155093	protein_coding	PTPRN2	7	0.342109414	2.949479985	0.997782234	0.323255647	0.999980877	-4.611202558
ENSG00000230006	transcribed_unprocessed_pseudogene	ANKRD36BP2	2	0.426160974	5.644806593	0.997600184	0.323343064	0.999980877	-4.640950596
ENSG00000172638	protein_coding	EFEMP2	11	0.298476632	2.03572178	0.997408231	0.323435254	0.999980877	-4.600566069
ENSG00000100678	protein_coding	SLC8A3	14	0.38135694	1.058239925	0.997214384	0.323528371	0.999980877	-4.598483769
ENSG00000156136	protein_coding	DCK	4	-0.167426486	5.683926823	-0.997203191	0.323533748	0.999980877	-4.641959029
ENSG00000179715	protein_coding	PCED1B	12	-0.224208154	5.872331238	-0.997133004	0.323567468	0.999980877	-4.641266822
ENSG00000287104	lncRNA	AC097382.3	4	-0.209424162	1.451012472	-0.996972556	0.323644561	0.999980877	-4.599631715
ENSG00000279233	TEC	AC122688.3	12	0.315209247	1.172074785	0.996757146	0.323748083	0.999980877	-4.598834088
ENSG00000124659	protein_coding	TBCC	6	0.098754719	4.973817526	0.996646726	0.323801157	0.999980877	-4.638197732
ENSG00000155090	protein_coding	KLF10	8	-0.209867919	5.06849131	-0.996381547	0.323928641	0.999980877	-4.636704617
ENSG00000135924	protein_coding	DNAJB2	2	-0.32797368	6.883750536	-0.996322553	0.323957006	0.999980877	-4.630473155
ENSG00000170759	protein_coding	KIF5B	10	0.147253421	6.951221411	0.995978787	0.324122331	0.999980877	-4.634066259
ENSG00000100151	protein_coding	PICK1	22	0.160226559	3.914817112	0.995896544	0.324161891	0.999980877	-4.623678993
ENSG00000166377	protein_coding	ATP9B	18	-0.113145666	6.406793233	-0.99562028	0.324294804	0.999980877	-4.638180579
ENSG00000197837	protein_coding	HIST4H4	12	-0.162223602	5.885913987	-0.995568707	0.32431962	0.999980877	-4.642274672
ENSG00000119599	protein_coding	DCAF4	14	-0.223254105	3.14856048	-0.995539994	0.324333437	0.999980877	-4.61646614
ENSG00000114948	protein_coding	ADAM23	2	-0.497260791	1.434463737	-0.995499396	0.324352974	0.999980877	-4.598960315
ENSG00000088682	protein_coding	COQ9	16	0.107263894	3.948308179	0.995395926	0.32440277	0.999980877	-4.625472753
ENSG00000187017	protein_coding	ESPN	1	0.73881538	5.06973603	0.99516928	0.324511863	0.999980877	-4.640447451
ENSG00000198715	protein_coding	GLMP	1	0.264401753	4.144186685	0.995137351	0.324527233	0.999980877	-4.622643704
ENSG00000109736	protein_coding	MFSD10	4	0.134210985	5.197408076	0.99504111	0.324573567	0.999980877	-4.63998461
ENSG00000242485	protein_coding	MRPL20	1	0.101009483	4.355071428	0.994790042	0.324694459	0.999980877	-4.631731066
ENSG00000119041	protein_coding	GTF3C3	2	-0.134499647	4.567717347	-0.994747331	0.324715027	0.999980877	-4.633416199
ENSG00000082146	protein_coding	STRADB	2	-0.542467238	8.965047703	-0.994514777	0.324827037	0.999980877	-4.612092781
ENSG00000167081	protein_coding	PBX3	9	-0.08881298	4.724342852	-0.994408512	0.324878228	0.999980877	-4.635773253
ENSG00000081237	protein_coding	PTPRC	1	0.183396379	10.45391203	0.994376679	0.324893564	0.999980877	-4.606689625
ENSG00000160233	protein_coding	LRRC3	21	-0.2518072	1.768422073	-0.994210587	0.324973589	0.999980877	-4.60032829
ENSG00000279328	TEC	AC073439.1	3	0.154473206	2.230469186	0.993907251	0.325119774	0.999980877	-4.605980727
ENSG00000250878	transcribed_unprocessed_pseudogene	METTL21EP	13	-0.259003019	1.435015214	-0.993864958	0.325140159	0.999980877	-4.599845982
ENSG00000238015	processed_pseudogene	AC104837.2	1	0.879431555	-0.252460597	0.993826534	0.32515868	0.999980877	-4.595826475
ENSG00000183044	protein_coding	ABAT	16	0.198442252	5.381405077	0.993590514	0.325272463	0.999980877	-4.642331011
ENSG00000107485	protein_coding	GATA3	10	-0.202004423	4.614926893	-0.993478845	0.325326307	0.999980877	-4.633569369
ENSG00000143256	protein_coding	PFDN2	1	0.266820371	2.261122408	0.993295819	0.32541457	0.999980877	-4.604466517
ENSG00000283994	lncRNA	AC092652.3	2	-0.172350536	3.828256833	-0.993275822	0.325424215	0.999980877	-4.624350421
ENSG00000204628	protein_coding	RACK1	5	-0.140776945	8.704499184	-0.993158349	0.325480875	0.999980877	-4.615767026
ENSG00000148426	protein_coding	PROSER2	10	0.354861352	2.0532621	0.992970209	0.325571633	0.999980877	-4.60521774
ENSG00000230530	lncRNA	LIMD1-AS1	3	0.144314822	1.738689492	0.992480883	0.325807764	0.999980877	-4.603051756
ENSG00000255112	protein_coding	CHMP1B	18	0.155516014	6.548134272	0.992397625	0.325847952	0.999980877	-4.638378673
ENSG00000198586	protein_coding	TLK1	2	0.105765654	6.863740556	0.992032143	0.326024409	0.999980877	-4.635075681
ENSG00000197363	protein_coding	ZNF517	8	-0.164878365	3.258728035	-0.991957002	0.326060696	0.999980877	-4.616870463
ENSG00000159674	protein_coding	SPON2	4	0.388184252	6.349511907	0.991952802	0.326062724	0.999980877	-4.640245844
ENSG00000159346	protein_coding	ADIPOR1	1	-0.468660167	10.06486741	-0.991855621	0.326109658	0.999980877	-4.60771796
ENSG00000066933	protein_coding	MYO9A	15	-0.113791716	5.862937361	-0.991649403	0.326209267	0.999980877	-4.643723145
ENSG00000267152	lncRNA	AC093227.1	19	-0.197536073	1.891764343	-0.991581164	0.326242233	0.999980877	-4.603381952
ENSG00000186132	protein_coding	C2orf76	2	0.169527642	1.735584906	0.990557923	0.326736822	0.999980877	-4.602037835
ENSG00000161638	protein_coding	ITGA5	12	0.184228384	7.787722473	0.990531891	0.326749411	0.999980877	-4.626389772
ENSG00000177879	protein_coding	AP3S1	5	0.166551834	4.292363664	0.990520615	0.326754864	0.999980877	-4.630389537
ENSG00000221817	lncRNA	PPP3CB-AS1	10	-0.140410851	3.700177778	-0.990313915	0.326854839	0.999980877	-4.621901229
ENSG00000182185	protein_coding	RAD51B	14	-0.129714871	4.337407172	-0.99025467	0.326883497	0.999980877	-4.631184799
ENSG00000124733	protein_coding	MEA1	6	-0.134242806	3.309499122	-0.990166279	0.326926258	0.999980877	-4.616623536
ENSG00000243244	protein_coding	STON1	2	0.206836069	2.067517631	0.990007534	0.327003063	0.999980877	-4.603144449
ENSG00000175895	protein_coding	PLEKHF2	8	0.151601374	5.068308702	0.989981691	0.327015568	0.999980877	-4.640867712
ENSG00000244879	lncRNA	GABPB1-AS1	15	-0.327060136	6.126803485	-0.98991546	0.327047616	0.999980877	-4.641323865
ENSG00000114388	protein_coding	NPRL2	3	0.130814325	4.213269409	0.989890117	0.32705988	0.999980877	-4.630880083
ENSG00000263642	miRNA	MIR4802	4	0.421346783	0.994692315	0.989826584	0.327090626	0.999980877	-4.598635512
ENSG00000205726	protein_coding	ITSN1	21	-0.23749003	3.965147962	-0.989424017	0.327285488	0.999980877	-4.625642568
ENSG00000108799	protein_coding	EZH1	17	0.113550538	6.838239872	0.988864517	0.327556441	0.999980877	-4.636547061
ENSG00000148057	protein_coding	IDNK	9	-0.199416505	3.042690863	-0.988755723	0.327609145	0.999980877	-4.613435897
ENSG00000181315	protein_coding	ZNF322	6	0.160887792	3.570263296	0.988704239	0.327634088	0.999980877	-4.620498227
ENSG00000136878	protein_coding	USP20	9	-0.125515814	6.333699041	-0.988702282	0.327635036	0.999980877	-4.641445081
ENSG00000135537	protein_coding	AFG1L	6	0.114130047	2.575163451	0.987887283	0.328030054	0.999980877	-4.608739878
ENSG00000116489	protein_coding	CAPZA1	1	0.204153661	8.045141295	0.987741334	0.328100827	0.999980877	-4.625495369
ENSG00000160783	protein_coding	PMF1	1	0.110199866	4.115563633	0.987566739	0.328185504	0.999980877	-4.631386158
ENSG00000173020	protein_coding	GRK2	11	0.107772465	9.144216583	0.986938847	0.328490147	0.999980877	-4.615428197
ENSG00000149577	protein_coding	SIDT2	11	-0.293836774	6.431594511	-0.986828524	0.328543693	0.999980877	-4.642563924
ENSG00000226498	processed_pseudogene	RPSAP21	1	-0.206286447	1.293202327	-0.986825022	0.328545393	0.999980877	-4.600586503
ENSG00000133678	protein_coding	TMEM254	10	-0.132610079	2.897163074	-0.986818447	0.328548585	0.999980877	-4.611987003
ENSG00000185414	protein_coding	MRPL30	2	-0.102546808	3.921297917	-0.986814637	0.328550434	0.999980877	-4.625959074
ENSG00000150907	protein_coding	FOXO1	13	-0.147211704	6.677570015	-0.986784573	0.328565027	0.999980877	-4.638767611
ENSG00000103671	protein_coding	TRIP4	15	0.111849476	4.575146434	0.98677906	0.328567703	0.999980877	-4.636686626
ENSG00000280433	protein_coding	FP565260.6	21	0.20639777	1.886799768	0.986547288	0.328680221	0.999980877	-4.602547418
ENSG00000165030	protein_coding	NFIL3	9	0.320342426	5.491591609	0.986395417	0.328753963	0.999980877	-4.644463149
ENSG00000173638	protein_coding	SLC19A1	21	0.263454575	7.793420307	0.986303095	0.328798796	0.999980877	-4.626660211
ENSG00000113758	protein_coding	DBN1	5	0.244019332	4.299618771	0.986204466	0.328846697	0.999980877	-4.630785404
ENSG00000184922	protein_coding	FMNL1	17	0.183432054	9.60353004	0.986067978	0.328912991	0.999980877	-4.613089819
ENSG00000229043	lncRNA	AC091729.3	7	-0.192343172	2.007998308	-0.985877805	0.329005377	0.999980877	-4.604434562
ENSG00000215840	processed_pseudogene	AL592295.1	1	-0.238838566	1.268834989	-0.985536128	0.329171407	0.999980877	-4.599411989
ENSG00000071054	protein_coding	MAP4K4	2	0.163544625	8.227970238	0.985503102	0.329187458	0.999980877	-4.622580398
ENSG00000283597	protein_coding	FAM169B	15	0.467938533	1.204260962	0.985480329	0.329198526	0.999980877	-4.600841372
ENSG00000275713	protein_coding	HIST1H2BH	6	0.479470319	4.148715656	0.985374001	0.329250208	0.999980877	-4.628156967
ENSG00000058453	protein_coding	CROCC	1	-0.200812366	5.393198434	-0.985040019	0.329412578	0.999980877	-4.645327455
[truncated: 11,458 more rows]
