# Supplementary material for: Multi-omics analysis reveals COVID-19 vaccine induced attenuation of inflammatory responses during breakthrough disease
Source: Nat Commun. 2024 Apr 22;15:3402. doi: 10.1038/s41467-024-47463-6 (PMC11035709; doi:10.1038/s41467-024-47463-6)
Supplement: Supplementary file 13 — Source Data [file 41467_2024_47463_MOESM13_ESM.zip › source_data/Supp_5a_follow_up_ChAdOx_vs_MENACWY_CT_PCRpos_C2_CP_REACTOME.txt]

pathway	pval	padj	log2err	ES	NES	size	leadingEdge
REACTOME_DNA_REPLICATION	1e-10	1.19142857142857e-08		-0.523274602499752	-2.42200614195159	117	PSMA4 CUL1 PSMB5 PCNA PSMA5 PSMC2 RPA3 PSMA3 PSME2 PSMD7 GMNN CDC6 PSMB7 PSMC1 POLD1 PSMD11 POLE4 LIG1 PSMD14 FEN1 PSMB6 MCM5 PRIM1 CDK2 MCM4 MCM3 PSMB2 GINS1 GINS2 PSMC3 PRIM2 CDT1 PSMD5 UBE2S MCM6 PSMD8 MCM2 PSMA2 PSMA6 PSMA7 E2F1 PSMC6 RFC5 CDC23 SEM1 PSMC5 PSMB1 CCNA2 RFC1 MCM10 MCM8 ANAPC16 PSMB9 PSMB8 ORC3 ORC1 UBE2E1 PSMD3 GINS4 CDC7
REACTOME_FCERI_MEDIATED_NF_KB_ACTIVATION	1e-10	1.19142857142857e-08		-0.546092623792008	-2.49807460181365	106	PSMA4 CUL1 PSMB5 PSMA5 PSMC2 PSMA3 PSME2 PSMD7 IGHV1-46 IGLV1-47 PSMB7 PSMC1 FCER1G PSMD11 IGKV3-15 IGKV4-1 PSMD14 IGLV1-44 IGKV3-11 PSMB6 MALT1 IGHV3-30 IGLV3-1 IGLV1-40 PSMB2 IGLC3 IGHV3-11 IGLV3-19 PSMC3 IGLV3-25 IGKV3-20 PSMD5 IGKV1-5 PSMD8 IGHV3-48 IGHV3-33 PSMA2 PSMA6 PSMA7 PSMC6 IGLC2 IGHV4-59 IGLV2-23 IGHV1-2 IGKV2-30 SEM1 PSMC5 PSMB1 IGHV4-39 UBE2N IGHV4-34 IGHV3-23 IGHV3-7 UBE2D2 PSMB9 …
REACTOME_INTERFERON_ALPHA_BETA_SIGNALING	1e-10	1.19142857142857e-08		-0.670484705982835	-2.67061569844705	56	USP18 OAS1 XAF1 OAS2 BST2 IRF7 IFI27 ISG15 IRF5 SOCS1 IFI35 OAS3 IFIT1 IFI6 OASL IFIT5 IRF8 MX1 STAT2 RSAD2 SAMHD1 IFITM1 IFIT3 IFIT2 IFITM3 ISG20 STAT1 MX2 IRF4
REACTOME_INTERFERON_SIGNALING	1e-10	1.19142857142857e-08		-0.492199159881026	-2.40795569491084	167	USP18 TRIM14 TRIM6 OAS1 TRIM5 XAF1 OAS2 BST2 IRF7 IFI27 ISG15 TRIM22 IRF5 SOCS1 NUP205 IFI35 OAS3 IFIT1 IFI6 TRIM38 KPNA2 GBP4 OASL UBA7 IFIT5 IRF8 EIF2AK2 MT2A MX1 STAT2 RSAD2 UBE2L6 SAMHD1 IFI30 IFITM1 IFIT3 IFIT2 PML SP100 HERC5 TRIM26 HLA-DPA1 IFITM3 ISG20 NUP42 JAK2 PDE12 PTPN2 DDX58 GBP3 STAT1 MX2 NUP37 NUP62 IRF4 GBP1 NUP43
REACTOME_MITOCHONDRIAL_TRANSLATION	1e-10	1.19142857142857e-08		-0.614390366824157	-2.71468672475719	89	MRPS18B MRPL16 MRPS5 MRPL17 MRPS18A MRPS31 MRPL58 MRPL44 MRPL49 MRPS22 MRPS14 MRPL43 MRPL27 MRPS7 MRPL1 MRPL15 MRPL51 ERAL1 MRPL4 MRPL18 MRPL24 MRPS11 MRPL33 MRPL35 MRPL36 MRPL22 MRPS35 MRPL28 MRPL47 MRPL41 MRPL42 GADD45GIP1 MRPL3 MRPL2 MTRF1L MRPS9 GFM1 MRPL11 MTIF2 MRPL39 MRPL52 MRPL13 MRPL20 MRPS12 MRPL57 MRPL32 MRPS10 MRPS25 MRPS30 MRPL34 DAP3 CHCHD1 MRPS23 MRPS33 MRPS16 MRPL14 MRPS36 MRPL19 …
REACTOME_RESPIRATORY_ELECTRON_TRANSPORT_ATP_SYNTHESIS_BY_CHEMIOSMOTIC_COUPLING_AND_HEAT_PRODUCTION_BY_UNCOUPLING_PROTEINS	1e-10	1.19142857142857e-08		-0.517017119584119	-2.39865736722745	118	CYCS NDUFA9 ATP5MC3 COX5A UQCR10 ATP5PD NDUFB2 NDUFA12 SCO2 NDUFS8 NDUFAF1 TMEM126B NDUFA8 NDUFAB1 NDUFB5 TACO1 COX6C UQCRFS1 UQCRQ NDUFS2 NDUFB4 COX5B UQCRC1 ATP5F1A ATP5MC1 SDHD NDUFS5 NDUFA4 UQCRH ATP5MC2 COX14 NDUFV3 COX7C NDUFB3 NDUFS4 SDHA NDUFA10 NDUFB7 SCO1 SDHC TIMMDC1 NDUFA5 NDUFS3 COX18 ACAD9 ATP5F1C ATP5PF SDHB CYC1 COA1 ATP5F1D NDUFS7 NDUFAF4 NDUFB9 ATP5PB ATP5MF NDUFS1 COX8A NDUFV1 …
REACTOME_TRANSLATION	1e-10	1.19142857142857e-08		-0.413742152755488	-2.10703255344308	249	MRPS18B MRPL16 MRPS5 MRPL17 RPS27L MRPS18A MRPS31 MRPL58 MRPL44 MRPL49 MRPS22 MRPS14 MRPL43 MRPL27 AIMP2 EIF2S1 RPL26 EIF2S2 SEC61G EIF2B4 EIF2B5 MRPS7 MRPL1 SRP9 PPA1 MRPL15 MRPL51 ERAL1 FARSA MRPL4 MRPL18 SPCS1 MRPL24 MRPS11 MRPL33 MRPL35 EIF2B2 MRPL36 EIF4A2 MRPL22 TRMT112 MRPS35 RPL36AL EIF2B1 EIF2B3 MRPL28 MRPL47 SEC11A RPS15A MRPL41 MRPL42 GADD45GIP1 MRPL3 MRPL2 TARS2 EIF4E MTRF1L MRPS9 GFM…
REACTOME_BINDING_AND_UPTAKE_OF_LIGANDS_BY_SCAVENGER_RECEPTORS	1.76141812241837e-10	1.83627839262115e-08	0.826657301178302	-0.663708783232077	-2.59832336972049	51	IGHV1-46 IGLV1-47 CALR JCHAIN MSR1 IGKV3-15 IGKV4-1 IGLV1-44 STAB1 IGKV3-11 IGHV3-30 IGLV3-1 HSP90AA1 IGLV1-40 MARCO IGLC3 IGHV3-11 IGLV3-19 IGLV3-25 HSPH1 IGKV3-20 IGKV1-5 HSP90B1 APOL1 IGHV3-48 IGHV3-33 IGLC2 IGHV4-59 IGLV2-23 IGHV1-2 IGKV2-30 IGHV4-39 IGHV4-34 CD36 IGHV3-23 IGHV3-7 IGHA1
REACTOME_SCAVENGING_OF_HEME_FROM_PLASMA	2.02331940431656e-10	1.87494264800001e-08	0.826657301178302	-0.728031926252392	-2.6845242990048	37	IGHV1-46 IGLV1-47 JCHAIN IGKV3-15 IGKV4-1 IGLV1-44 IGKV3-11 IGHV3-30 IGLV3-1 IGLV1-40 IGLC3 IGHV3-11 IGLV3-19 IGLV3-25 IGKV3-20 IGKV1-5 APOL1 IGHV3-48 IGHV3-33 IGLC2 IGHV4-59 IGLV2-23 IGHV1-2 IGKV2-30 IGHV4-39 IGHV4-34 IGHV3-23 IGHV3-7 IGHA1
REACTOME_INITIAL_TRIGGERING_OF_COMPLEMENT	2.74144911169217e-10	2.28636855915127e-08	0.814035837847908	-0.697506992546698	-2.61647789462585	40	C1QC IGHV1-46 IGLV1-47 C1QB IGKV3-15 IGKV4-1 IGLV1-44 IGKV3-11 IGHV3-30 IGLV3-1 IGLV1-40 IGLC3 IGHV3-11 IGLV3-19 C1QA IGLV3-25 IGKV3-20 FCN1 IGKV1-5 IGHV3-48 IGHV3-33 IGLC2 IGHV4-59 IGLV2-23 IGHV1-2 IGKV2-30 IGHV4-39 IGHV4-34 IGHV3-23 IGHV3-7
REACTOME_CREATION_OF_C4_AND_C2_ACTIVATORS	3.59090308939403e-10	2.72255743323147e-08	0.814035837847908	-0.723403425022379	-2.66745729469923	37	C1QC IGHV1-46 IGLV1-47 C1QB IGKV3-15 IGKV4-1 IGLV1-44 IGKV3-11 IGHV3-30 IGLV3-1 IGLV1-40 IGLC3 IGHV3-11 IGLV3-19 C1QA IGLV3-25 IGKV3-20 FCN1 IGKV1-5 IGHV3-48 IGHV3-33 IGLC2 IGHV4-59 IGLV2-23 IGHV1-2 IGKV2-30 IGHV4-39 IGHV4-34 IGHV3-23 IGHV3-7
REACTOME_THE_CITRIC_ACID_TCA_CYCLE_AND_RESPIRATORY_ELECTRON_TRANSPORT	6.97669765270047e-10	4.84880486862683e-08	0.801215574617779	-0.459063319360264	-2.23735604380023	159	CYCS NDUFA9 ATP5MC3 COX5A UQCR10 ATP5PD NDUFB2 NDUFA12 SCO2 IDH3A IDH2 NDUFS8 PDHB NDUFAF1 TMEM126B NDUFA8 NDUFAB1 DLAT NDUFB5 TACO1 COX6C LDHA UQCRFS1 UQCRQ NDUFS2 NDUFB4 COX5B UQCRC1 ATP5F1A FH ATP5MC1 SDHD NDUFS5 SUCLA2 PDP2 NDUFA4 UQCRH ATP5MC2 COX14 NDUFV3 COX7C PDHX NDUFB3 NDUFS4 SDHA DLD NDUFA10 NDUFB7 SCO1 SDHC TIMMDC1 NDUFA5 NDUFS3 COX18 ACAD9 ATP5F1C ATP5PF SDHB MDH2 CYC1 IDH3B COA1 ATP…
REACTOME_MITOTIC_G1_PHASE_AND_G1_S_TRANSITION	1.47569456986906e-09	9.4671482405446e-08	0.788186810800237	-0.473401319331961	-2.24742831530082	136	PSMA4 CUL1 PSMB5 PCNA RRM2 PSMA5 PSMC2 PTK6 RPA3 PSMA3 PSME2 PSMD7 GMNN TYMS LIN52 CDC6 PSMB7 PSMC1 CDKN1A PSMD11 FBXO5 POLE4 JAK2 PSMD14 PSMB6 MCM5 PRIM1 CDK2 MCM4 MCM3 PSMB2 CDKN2C CKS1B PSMC3 CDK4 PRIM2 CDT1 E2F5 PSMD5 MCM6 PSMD8 MCM2 SRC PSMA2 CCND3 PSMA6 PSMA7 E2F1 PSMC6 CDKN1C RBBP4 SEM1 PSMC5 PSMB1 CCNA2 MCM10 MCM8 DHFR PSMB9 PSMB8 ORC3 ORC1 PSMD3
REACTOME_ORC1_REMOVAL_FROM_CHROMATIN	1.75437517547753e-09	9.79040384811057e-08	0.788186810800237	-0.587930527388623	-2.44973215198192	66	PSMA4 CUL1 PSMB5 PSMA5 PSMC2 PSMA3 PSME2 PSMD7 CDC6 PSMB7 PSMC1 PSMD11 PSMD14 PSMB6 MCM5 CDK2 MCM4 MCM3 PSMB2 PSMC3 CDT1 PSMD5 MCM6 PSMD8 MCM2 PSMA2 PSMA6 PSMA7 PSMC6 SEM1 PSMC5 PSMB1 CCNA2 MCM8 PSMB9 PSMB8 ORC3 ORC1 PSMD3
REACTOME_DNA_REPLICATION_PRE_INITIATION	1.76086400145874e-09	9.79040384811057e-08	0.788186810800237	-0.56654062082662	-2.44891794266673	78	PSMA4 PSMB5 PSMA5 PSMC2 RPA3 PSMA3 PSME2 PSMD7 GMNN CDC6 PSMB7 PSMC1 PSMD11 POLE4 PSMD14 PSMB6 MCM5 PRIM1 CDK2 MCM4 MCM3 PSMB2 PSMC3 PRIM2 CDT1 PSMD5 MCM6 PSMD8 MCM2 PSMA2 PSMA6 PSMA7 E2F1 PSMC6 SEM1 PSMC5 PSMB1 MCM10 MCM8 PSMB9 PSMB8 ORC3 ORC1 PSMD3 CDC7
REACTOME_CD22_MEDIATED_BCR_REGULATION	4.13458040058196e-09	2.15515003380335e-07	0.761460801445585	-0.700330045173953	-2.58237716753762	37	IGHV1-46 IGLV1-47 IGKV3-15 IGHM IGKV4-1 IGLV1-44 IGKV3-11 IGHV3-30 IGLV3-1 IGLV1-40 IGLC3 IGHV3-11 IGLV3-19 IGLV3-25 IGKV3-20 CD79B IGKV1-5 IGHV3-48 IGHV3-33 IGLC2 IGHV4-59 IGLV2-23 IGHV1-2 IGKV2-30 IGHV4-39 IGHV4-34 IGHV3-23 IGHV3-7
REACTOME_PLATELET_ACTIVATION_SIGNALING_AND_AGGREGATION	7.22571159031713e-09	3.54484909783793e-07	0.761460801445585	0.412093022016795	2.06131705789259	183	GNAQ TAGLN2 SELP MAPK1 ITGB3 TUBA4A MMRN1 F13A1 PDGFB THBS1 MPL ITGA2B TRPC6 CLU SPARC PROS1 CYB5R1 ACTN1 MPIG6B ITPR2 PPBP VCL WDR1 GP9 EGF F5 ADRA2A SERPINE1 GNAI3 GNG11 TLN1 GP1BA PLCG2 GNB2 PIK3CG MAPK14 RAB27B PDPK1 APBB1IP RAF1 ABCC4 PDGFA GNA12 ENDOD1 ARRB2 MAPK3 ACTN4 PF4 VWF PIK3CB PECAM1 F2R PRKCZ AKT1 APP GNA13 VTI1B F2RL3 GNAI2 GNB5 PIK3CA CD109
REACTOME_MUSCLE_CONTRACTION	9.41849395566832e-09	4.36390219945966e-07	0.747739663149885	0.514532414700445	2.32978947891074	94	TPM1 HIPK1 CALD1 CAMK2G KCND3 MYLK TPM4 ATP2B1 ITGB5 MYL9 ATP2B4 ITPR2 CORIN TRPC1 VCL SCN1B ASPH ATP2A3 TLN1 TMOD1 ORAI2 GUCY1B1 AHCYL1 DYSF PAK2 SLC8A1 SORBS1 KAT2B KCNH2 PRKACA MYL4 VIM KCNQ1
REACTOME_SWITCHING_OF_ORIGINS_TO_A_POST_REPLICATIVE_STATE	1.06153189081778e-08	4.5038416388733e-07	0.747739663149885	-0.532057822071803	-2.33679048286772	84	PSMA4 CUL1 PSMB5 PSMA5 PSMC2 PSMA3 PSME2 PSMD7 CDC6 PSMB7 PSMC1 PSMD11 PSMD14 PSMB6 MCM5 CDK2 MCM4 MCM3 PSMB2 PSMC3 CDT1 PSMD5 UBE2S MCM6 PSMD8 MCM2 PSMA2 PSMA6 PSMA7 PSMC6 CDC23 SEM1 PSMC5 PSMB1 CCNA2 MCM8 ANAPC16 PSMB9 PSMB8 ORC3 ORC1 UBE2E1 PSMD3
REACTOME_ASSEMBLY_OF_THE_PRE_REPLICATIVE_COMPLEX	1.11220426848499e-08	4.5038416388733e-07	0.747739663149885	-0.585162502207926	-2.42215941475195	64	PSMA4 PSMB5 PSMA5 PSMC2 PSMA3 PSME2 PSMD7 GMNN CDC6 PSMB7 PSMC1 PSMD11 PSMD14 PSMB6 MCM5 MCM4 MCM3 PSMB2 PSMC3 CDT1 PSMD5 MCM6 PSMD8 MCM2 PSMA2 PSMA6 PSMA7 E2F1 PSMC6 SEM1 PSMC5 PSMB1 MCM8 PSMB9 PSMB8 ORC3 ORC1 PSMD3
REACTOME_RESPIRATORY_ELECTRON_TRANSPORT	1.13406084432062e-08	4.5038416388733e-07	0.747739663149885	-0.516105935596494	-2.31152635559122	98	CYCS NDUFA9 COX5A UQCR10 NDUFB2 NDUFA12 SCO2 NDUFS8 NDUFAF1 TMEM126B NDUFA8 NDUFAB1 NDUFB5 TACO1 COX6C UQCRFS1 UQCRQ NDUFS2 NDUFB4 COX5B UQCRC1 SDHD NDUFS5 NDUFA4 UQCRH COX14 NDUFV3 COX7C NDUFB3 NDUFS4 SDHA NDUFA10 NDUFB7 SCO1 SDHC TIMMDC1 NDUFA5 NDUFS3 COX18 ACAD9 SDHB CYC1 COA1 NDUFS7 NDUFAF4 NDUFB9 NDUFS1 COX8A NDUFV1 UQCR11 UQCRB COX20 NDUFC1
REACTOME_S_PHASE	2.43534903758772e-08	8.81562290668637e-07	0.73376198835648	-0.451575936299242	-2.17331360005813	146	PSMA4 CUL1 PSMB5 PCNA PSMA5 PSMC2 PTK6 RPA3 PSMA3 PSME2 PSMD7 LIN52 CDC6 PSMB7 PSMC1 POLD1 CDCA5 CDKN1A PSMD11 POLE4 LIG1 PSMD14 FEN1 PSMB6 MCM5 PRIM1 CDK2 MCM4 MCM3 PSMB2 GINS1 GINS2 CKS1B PSMC3 CDK4 PRIM2 CDT1 E2F5 PSMD5 UBE2S MCM6 PSMD8 MCM2 PSMA2 PSMA6 PSMA7 E2F1 PSMC6 RFC5 CDC23 RBBP4 SEM1 PSMC5 PSMB1 CCNA2 RFC1 MCM8 ANAPC16 PSMB9 PSMB8 ORC3 ORC1 ESCO1 UBE2E1 PSMD3 GINS4
REACTOME_SCF_SKP2_MEDIATED_DEGRADATION_OF_P27_P21	2.53462241709871e-08	8.81562290668637e-07	0.73376198835648	-0.607646337785104	-2.4151565110207	55	PSMA4 CUL1 PSMB5 PSMA5 PSMC2 PTK6 PSMA3 PSME2 PSMD7 PSMB7 PSMC1 CDKN1A PSMD11 PSMD14 PSMB6 CDK2 PSMB2 CKS1B PSMC3 CDK4 PSMD5 PSMD8 PSMA2 PSMA6 PSMA7 PSMC6 SEM1 PSMC5 PSMB1 CCNA2 PSMB9 PSMB8 PSMD3
REACTOME_SIGNALING_BY_THE_B_CELL_RECEPTOR_BCR	2.53686990120471e-08	8.81562290668637e-07	0.73376198835648	-0.452262922546993	-2.14707576127406	136	PSMA4 CUL1 PSMB5 PSMA5 PSMC2 PSMA3 PSME2 PSMD7 IGHV1-46 NFKBIE BLNK IGLV1-47 PSMB7 PSMC1 PSMD11 IGKV3-15 IGHM IGKV4-1 PSMD14 IGLV1-44 IGKV3-11 PSMB6 MALT1 IGHV3-30 IGLV3-1 IGLV1-40 NRAS PSMB2 IGLC3 IGHV3-11 IGLV3-19 PSMC3 IGLV3-25 IGKV3-20 CD79B PSMD5 IGKV1-5 RASGRP3 PSMD8 IGHV3-48 IGHV3-33 PSMA2 PSMA6 PSMA7 PSMC6 IGLC2 IGHV4-59 IGLV2-23 IGHV1-2 IGKV2-30 SEM1 PSMC5 PSMB1 IGHV4-39 IGHV4-34 IGHV3-2…
REACTOME_G2_M_CHECKPOINTS	4.75976610808146e-08	1.58463703361926e-06	0.719512826338911	-0.467281303110023	-2.16771325306184	122	PSMA4 RMI2 CHEK1 PSMB5 PSMA5 PSMC2 RPA3 ABRAXAS1 PSMA3 PSME2 PSMD7 CDC6 PSMB7 PSMC1 PSMD11 PSMD14 PSMB6 MCM5 CDK2 MCM4 MCM3 PSMB2 TP53 PSMC3 CLSPN RBBP8 PSMD5 MCM6 PSMD8 MCM2 PSMA2 PSMA6 PSMA7 PSMC6 RFC5 RNF8 RAD9A PKMYT1 SEM1 PSMC5 PSMB1 UBE2N ATRIP GTSE1 MCM10 MCM8 PSMB9 PSMB8 ORC3 ORC1 PSMD3 CDC7 UBE2V2
REACTOME_HEMOSTASIS	5.11594350831235e-08	1.58463703361926e-06	0.719512826338911	0.314169884451123	1.72483191805596	442	GNAQ TAGLN2 SELP JAM3 MAPK1 ITGB3 TUBA4A MMRN1 EHD1 F13A1 CD44 PDE5A TREM1 PRKAR2B PDGFB PHF21A THBS1 TUBB2B MPL ITGA2B EHD3 ATP2B1 SDC4 TRPC6 TUBB1 CLU ATP2B4 SPARC PROS1 CYB5R1 ACTN1 SIRPA MPIG6B BSG ITPR2 PPBP DOCK5 VCL WDR1 GP9 EGF F5 ADRA2A THBD SERPINE1 PRKAR1A GNAI3 GNG11 ATP2A3 TLN1 ITGAX KIF27 GNAS GP1BA PLCG2 MFN2 SLC7A11 GNB2 PIK3CG ORAI2 GUCY1B1 MAPK14 JAML RAB27B PDPK1 SIN3A PPP2R5B …
REACTOME_CELL_CYCLE_CHECKPOINTS	5.13011989301199e-08	1.58463703361926e-06	0.719512826338911	-0.383962304514162	-1.93472520249985	232	PSMA4 NDC80 NUDC RMI2 CHEK1 PSMB5 PSMA5 PSMC2 RPA3 ABRAXAS1 PSMA3 PSME2 PSMD7 MAD2L1 RCC2 CDC6 PSMB7 PSMC1 XPO1 MIS12 SKA2 ZWINT CENPN CDKN1A PSMD11 DYNC1I2 PSMD14 PSMB6 CENPL MCM5 NUP37 CDK2 MCM4 MCM3 PSMB2 CDC20 NUP43 TP53 PSMC3 CLSPN ZNF385A BUB1 NSL1 RBBP8 PSMD5 UBE2S MCM6 NUP160 BIRC5 PSMD8 MCM2 CDCA8 PSMA2 RANGAP1 PSMA6 PSMA7 PSMC6 PLK1 RFC5 RNF8 CDC23 RAD9A SPC24 MAD1L1 PKMYT1 SEH1L SEM1 P…
REACTOME_EXTRACELLULAR_MATRIX_ORGANIZATION	5.74945001709261e-08	1.71251475509116e-06	0.719512826338911	0.423025879205494	2.044326927883	155	LTBP1 JAM3 COL6A3 ITGB3 CD44 PDGFB ITGB4 THBS1 FURIN ITGA2B NRXN1 ICAM3 SDC4 ITGB5 ADAMTS5 SPARC ACTN1 BSG P4HA2 SERPINE1 COL5A1 ITGAX ADAM12 CTSK PDGFA ADAM8 ADAM19 LTBP2 COL4A3 ITGA9 VWF MMP25 ITGB1 ADAM10 PECAM1 COL4A4 CAPN5 COLGALT2 ITGA2 LAMA2 ITGAM APP EMILIN1 CDH1 ITGA5 CTSB SH3PXD2A ICAM1 ITGAD SDC2 DST CAPN1 MADCAM1 CRTAP P3H3 FBLN5 MMP9 LTBP4 VCAN F11R ITGB2 SERPINH1 CTSG CEACAM8 FBN1 B…
REACTOME_INTERFERON_GAMMA_SIGNALING	7.73569239264962e-08	2.22467843292062e-06	0.704975715167238	-0.542069101544575	-2.32559082654842	74	TRIM14 TRIM6 OAS1 TRIM5 OAS2 IRF7 TRIM22 IRF5 SOCS1 OAS3 TRIM38 GBP4 OASL IRF8 MT2A IFI30 PML SP100 TRIM26 HLA-DPA1 JAK2 PTPN2 GBP3 STAT1 IRF4 GBP1
REACTOME_NEURONAL_SYSTEM	2.06382164705884e-07	5.73742417882359e-06	0.690132458796796	0.398890755859337	1.98795213031583	181	MAPK1 TUBA4A CAMK2G PRKAR2B KCND3 IL1RAP TUBB2B NRXN1 NRGN SLC6A4 SLC18A2 TUBB1 PLCB1 SIPA1L1 PPM1F RTN3 EPB41 PRKAR1A GNAI3 GNG11 GLUL FLOT2 GNB2 PANX2 FLOT1 RPS6KA1 HOMER2 PDPK1 MYO6 CACNA1E AP2A1 AP2M1 CACNB3 TUBB6 TUBB2A MAPK3 ALDH5A1 KCNJ15 KCNH2 CAMKK1 PRKACA PPFIA1 KCNQ1 PRKAR2A ACHE STX1A LIN7A KCNJ2 NRG1 AP2B1 CHRNE KCNAB2 CACNA2D3 GNAI2 SHARPIN GNB5 DBNL KCNH3 NRXN3 TUBB4B GLS TUBA1A CR…
REACTOME_NEUTROPHIL_DEGRANULATION	3.03686076472594e-07	8.17013508961754e-06	0.674962860011025	0.309511004962934	1.68195983849534	415	PYGL ADGRE3 MGAM PTPRJ MAPK1 DNAJC3 PGLYRP1 EEF2 CD44 ADGRG3 CAB39 IQGAP1 CR1 SLPI MME PTAFR VAPA RAB5B AMPD3 VNN1 CHIT1 CPPED1 IMPDH1 SIRPA KCMF1 CAT PPBP VCL CD59 RAB3D VAT1 SLC44A2 ALOX5 SLC11A1 RAB27A ANPEP HGSNAT IGF2R ITGAX PGM1 IQGAP2 LTA4H KRT1 PADI2 GCA SNAP23 RAB37 MAPK14 DOK3 CD55 FCGR2A RAB31 LCN2 CYB5R3 LPCAT1 ACTR2 ATP11B CPNE1 ADAM8 CXCR2 ARG1 ANO6 ARHGAP9 LRG1 MMP25 ADAM10 PECAM1 …
REACTOME_PROCESSING_OF_CAPPED_INTRON_CONTAINING_PRE_MRNA	5.84747614661323e-07	1.52399847071107e-05	0.659444398037935	-0.37373906821114	-1.8717296250611	226	FYTTD1 NUP205 SNRPD1 METTL14 CTNNBL1 SNRPB2 NXT1 SNRPC SNW1 SNRNP40 ZCRB1 LSM3 DDX39A NUP42 SRSF3 HSPA8 SF3A3 BCAS2 LSM7 NUP37 DNAJC8 NUP62 POLR2K CSTF3 EFTUD2 NUP43 DDX23 CWC15 POLR2D SNU13 DHX15 NXF1 RNPS1 NCBP2 SNRPG NUP160 HNRNPA2B1 SNRPA HNRNPR PRPF40A CDC40 THOC6 BUD31 PUF60 SNRNP35 SNRNP25 SNRPA1 EIF4E SRSF7 TRA2B SUGP1 PPIL1 CCAR1 MAGOH CLP1 SEH1L CSTF2T SF3B6 NDC1 PHF5A LSM2 CDC5L POLDIP…
REACTOME_REGULATION_OF_RUNX3_EXPRESSION_AND_ACTIVITY	6.98572808123864e-07	1.76548400598577e-05	0.659444398037935	-0.569283589125265	-2.24727616060603	54	PSMA4 PSMB5 PSMA5 PSMC2 PSMA3 PSME2 PSMD7 PSMB7 PSMC1 PSMD11 PSMD14 PSMB6 PSMB2 PSMC3 CBFB PSMD5 PSMD8 SRC PSMA2 PSMA6 PSMA7 PSMC6 SEM1 PSMC5 PSMB1 PSMB9 PSMB8 PSMD3
REACTOME_APC_C_MEDIATED_DEGRADATION_OF_CELL_CYCLE_PROTEINS	7.72105989626308e-07	1.89393057455394e-05	0.659444398037935	-0.497630153061762	-2.17185339563966	81	PSMA4 CUL1 PSMB5 PSMA5 PSMC2 PSMA3 PSME2 PSMD7 MAD2L1 PSMB7 PSMC1 PSMD11 FBXO5 PSMD14 PSMB6 CDK2 PSMB2 CDC20 PSMC3 PSMD5 UBE2S PSMD8 PSMA2 PSMA6 PSMA7 PSMC6 PLK1 CDC23 SEM1 PSMC5 PSMB1 CCNA2 ANAPC16 PSMB9 PSMB8 UBE2E1 PSMD3
REACTOME_RRNA_PROCESSING	1.09725131054682e-06	2.61459312284585e-05	0.643551836150722	-0.387711484489247	-1.90126739132304	181	RPP38 FCF1 RPS27L MRM3 UTP3 PNO1 EXOSC1 EXOSC3 LTV1 DDX52 RPL26 WDR18 RPP25 UTP6 TSR1 TRMT10C RIOK1 UTP4 NIP7 NOC4L DCAF13 GNL3 DIS3 WDR43 NOL6 EXOSC9 SNU13 BUD23 NOP56 TRMT112 NOP58 RPL36AL MPHOSPH10 RPS15A DHX37 NOL11 FTSJ3 MPHOSPH6 NCL UTP11 DDX21 IMP3 RPP30 UTP18 EBNA1BP2 EXOSC6 RPP14 RPL37 TEX10 PES1 RPS25 NOP14 MTREX ELAC2 WDR12 PWP2 RPS24 RPL28 TFB1M MTERF4 RPL11 KRR1 UTP15 EXOSC2 RIOK2 EX…
REACTOME_CELL_CYCLE_MITOTIC	1.17920668390379e-06	2.73182881771044e-05	0.643551836150722	-0.305004551072503	-1.65366597815482	443	PSMA4 NDC80 NUDC CUL1 TMPO PSMB5 PCNA RRM2 PSMA5 PSMC2 PTK6 NUP205 RPA3 PSMA3 PSME2 PSMD7 GMNN MAD2L1 TYMS LIN52 RCC2 CDC6 PSMB7 RAN PSMC1 XPO1 POLD1 MIS12 SKA2 ZWINT CENPN CDCA5 CDKN1A BLZF1 PSMD11 GORASP1 DYNC1I2 TUBG1 FBXO5 NUP42 POLE4 JAK2 LIG1 PSMD14 FEN1 VRK2 PSMB6 HAUS1 CENPL MCM5 ESPL1 FOXM1 PRIM1 NUP37 HAUS8 CDK2 HSP90AA1 MCM4 MCM3 PSMB2 NUP62 CDKN2C GINS1 KIF23 CDC20 GINS2 CKS1B RCC1 NU…
REACTOME_SIGNALING_BY_RECEPTOR_TYROSINE_KINASES	1.4671939264204e-06	3.3071344179314e-05	0.643551836150722	0.313170934511447	1.67372727992349	353	STAT5B IGF1R PTPRJ MAPK1 COL6A3 ITGB3 RPS6KA5 PCSK6 PDGFB KIT THBS1 FURIN WASF3 CRKL MXD4 BRAF EPS15L1 SPARC TGFA KIDINS220 ITPR2 EGF DNM3 IRS2 NCK2 NCKAP1 CLTC COL5A1 ATP6V1A GRB10 ADAM12 THBS3 RPS6KA1 MAPK14 MAPKAPK2 PDPK1 ACTB AHCYL1 SRF AP2A1 AP2M1 PDGFA CYFIP2 WASF2 CBL ADORA2A MAPK3 PAK2 GAB1 DNAL4 NCF4 MEF2D PDGFC COL4A3 PRKACA ITGB1 GRAP2 PIK3CB ADAM10 COL4A4 DNM2 STAM FLT4 ACTG1 POLR2C M…
REACTOME_ROLE_OF_LAT2_NTAL_LAB_ON_CALCIUM_MOBILIZATION	1.67398873673648e-06	3.63547142410873e-05	0.643551836150722	-0.586069279016521	-2.2407156120158	45	IGHV1-46 IGLV1-47 FCER1G IGKV3-15 IGKV4-1 IGLV1-44 IGKV3-11 IGHV3-30 IGLV3-1 IGLV1-40 IGLC3 IGHV3-11 IGLV3-19 IGLV3-25 IGKV3-20 IGKV1-5 IGHV3-48 IGHV3-33 IGLC2 IGHV4-59 IGLV2-23 IGHV1-2 IGKV2-30 IGHV4-39 IGHV4-34 IGHV3-23 IGHV3-7
REACTOME_MITOCHONDRIAL_PROTEIN_IMPORT	1.70004059400768e-06	3.63547142410873e-05	0.643551836150722	-0.549047273686662	-2.18691680095488	56	TIMM17A TIMM10 COA6 COX17 TIMM8B TOMM70 TIMM13 COA4 GFER HSPD1 TIMM44 MTX2 HSCB ATP5F1A ATP5MC1 CMC2 HSPA9 SAMM50 TIMM23 CHCHD10 GRPEL2 TIMM10B TIMM9 GRPEL1 CYC1 CHCHD3 BCS1L VDAC1 CHCHD7 CHCHD2 TIMM50 TOMM7 DNAJC19 TOMM40 ATP5F1B FXN
REACTOME_FCGR_ACTIVATION	1.86901074338591e-06	3.89688739995963e-05	0.643551836150722	-0.584704026831588	-2.23549585047114	45	IGHV1-46 IGLV1-47 IGKV3-15 IGKV4-1 IGLV1-44 IGKV3-11 IGHV3-30 IGLV3-1 IGLV1-40 IGLC3 IGHV3-11 IGLV3-19 IGLV3-25 IGKV3-20 IGKV1-5 IGHV3-48 SRC IGHV3-33 IGLC2 IGHV4-59 IGLV2-23 IGHV1-2 FCGR3A IGKV2-30 IGHV4-39 IGHV4-34 IGHV3-23 IGHV3-7
REACTOME_TRNA_PROCESSING	2.78817995831901e-06	5.67156606155623e-05	0.627256739718528	-0.454287864616336	-2.05077618680366	99	RTCB MTO1 NUP205 RPP38 RAN POP4 QTRT2 NSUN6 PUS3 NUP42 RPP25 RTRAF NUP37 TRMT10C ZBTB8OS CTU2 NUP62 THG1L TPRKB NUP43 TRMT61A TRMT112 TRMT6 NUP160 DDX1 POP1 PUS1 TRMT5 CDKAL1 POP5 CLP1 SEH1L TYW3 NSUN2 RPP30 TP53RK NDC1 TRMT12 CPSF4 TYW1 RPP14 NUP93 TRMT61B TRMT44 ALKBH8 ELAC2 RAE1 C2orf49 SEC13 NUP88 NUP35 ADAT3 TYW5 TRIT1 NUP85 URM1 XPOT TRMT10A NUP155 TRMT1
REACTOME_ASYMMETRIC_LOCALIZATION_OF_PCP_PROTEINS	2.9628978498285e-06	5.88346858751659e-05	0.627256739718528	-0.540498676765383	-2.15286678171663	56	PSMA4 PSMB5 PSMA5 PSMC2 PSMA3 PSME2 PSMD7 PSMB7 PSMC1 PSMD11 PSMD14 PSMB6 PSMB2 PSMC3 PRICKLE1 PSMD5 PSMD8 PSMA2 PSMA6 PSMA7 PSMC6 SEM1 PSMC5 PSMB1 PSMB9 PSMB8 PSMD3
REACTOME_CYTOPROTECTION_BY_HMOX1	3.29673061250157e-06	6.39412402517746e-05	0.627256739718528	-0.438782741299737	-2.01401206144059	110	CYCS BLVRA PSMA4 CUL1 PSMB5 PSMA5 PSMC2 PTK6 PSMA3 PSME2 PSMD7 COX5A PSMB7 SCO2 PSMC1 PSMD11 HELZ2 PSMD14 PSMB6 TACO1 COX6C PSMB2 COX5B PSMC3 NLRP3 PSMD5 PSMD8 TGS1 NDUFA4 PSMA2 COX14 PSMA6 PSMA7 PSMC6 COX7C SCO1 SEM1 PSMC5 PSMB1 HMOX1 COX18 PSMB9 PSMB8 PSMD3
REACTOME_NEGATIVE_REGULATION_OF_NOTCH4_SIGNALING	3.94498009800972e-06	7.47753045850024e-05	0.610526878385931	-0.542751532180053	-2.14473782466583	53	PSMA4 CUL1 PSMB5 PSMA5 PSMC2 PSMA3 PSME2 PSMD7 PSMB7 PSMC1 PSMD11 PSMD14 PSMB6 PSMB2 PSMC3 PSMD5 PSMD8 PSMA2 NOTCH4 PSMA6 PSMA7 PSMC6 SEM1 PSMC5 PSMB1 PSMB9 PSMB8 PSMD3
REACTOME_DEGRADATION_OF_AXIN	5.25352362094821e-06	9.73653044415735e-05	0.610526878385931	-0.544118135570199	-2.13451979374545	52	PSMA4 PSMB5 PSMA5 PSMC2 PSMA3 PSME2 PSMD7 PSMB7 PSMC1 PSMD11 PSMD14 PSMB6 PSMB2 PSMC3 PSMD5 PSMD8 PSMA2 PSMA6 PSMA7 PSMC6 SEM1 PSMC5 PSMB1 AXIN2 PSMB9 PSMB8 PSMD3
REACTOME_RHO_GTPASES_ACTIVATE_IQGAPS	5.45991416372583e-06	9.8206218204184e-05	0.610526878385931	0.709850713449221	2.36594268224589	22	TUBA4A IQGAP1 TUBB2B TUBB1 IQGAP2 ACTB TUBB6 TUBB2A ACTG1 CLIP1 CDH1 TUBB4B TUBA1A RAC1 TUBA1C
REACTOME_MRNA_SPLICING	5.53440318416864e-06	9.8206218204184e-05	0.610526878385931	-0.377497582565244	-1.85525877171796	178	SNRPD1 CTNNBL1 SNRPB2 SNRPC SNW1 SNRNP40 ZCRB1 LSM3 SRSF3 HSPA8 SF3A3 BCAS2 LSM7 DNAJC8 POLR2K CSTF3 EFTUD2 DDX23 CWC15 POLR2D SNU13 DHX15 RNPS1 NCBP2 SNRPG HNRNPA2B1 SNRPA HNRNPR PRPF40A CDC40 BUD31 PUF60 SNRNP35 SNRNP25 SNRPA1 SRSF7 TRA2B SUGP1 PPIL1 CCAR1 MAGOH CLP1 CSTF2T SF3B6 PHF5A LSM2 CDC5L POLR2H PRCC RBM17 CPSF4 PRPF38A SYMPK CWC27 SNRPE PPIE PPIH SNRPB SNRPF ALYREF POLR2L SNRPD2 U2SURP…
REACTOME_AUF1_HNRNP_D0_BINDS_AND_DESTABILIZES_MRNA	6.08151688030231e-06	0.000105666355795253	0.610526878385931	-0.549178423192051	-2.14995366518632	51	PSMA4 PSMB5 PSMA5 PSMC2 PSMA3 PSME2 PSMD7 PSMB7 PSMC1 PSMD11 HSPA8 PSMD14 PSMB6 PSMB2 PSMC3 PSMD5 PSMD8 PSMA2 PSMA6 PSMA7 PSMC6 SEM1 PSMC5 PSMB1 PSMB9 PSMB8 PSMD3
REACTOME_IMMUNOREGULATORY_INTERACTIONS_BETWEEN_A_LYMPHOID_AND_A_NON_LYMPHOID_CELL	6.68072037425743e-06	0.000113708587594504	0.610526878385931	-0.408331677247894	-1.90767885763837	129	SIGLEC1 LAIR1 LILRB4 ICAM2 CD300E IGHV1-46 IGLV1-47 CD33 IFITM1 CD300C SIGLEC12 IGKV3-15 IGKV4-1 SIGLEC7 IGLV1-44 IGKV3-11 LILRB1 IGHV3-30 IGLV3-1 IGLV1-40 KIR3DL1 IGLC3 IGHV3-11 IGLV3-19 CD40 SLAMF7 IGLV3-25 IGKV3-20 SIGLEC11 CD1D IGKV1-5 IGHV3-48 IGHV3-33 IGLC2 IGHV4-59 OSCAR SH2D1B IGLV2-23 MICB IGHV1-2 FCGR3A IGKV2-30 CRTAM IGHV4-39 ITGA4 IGHV4-34 CD200 IGHV3-23 IGHV3-7
REACTOME_G1_S_DNA_DAMAGE_CHECKPOINTS	7.15174989271383e-06	0.000119291188210467	0.610526878385931	-0.517973664445212	-2.12116758296366	61	PSMA4 CHEK1 PSMB5 PSMA5 PSMC2 PSMA3 PSME2 PSMD7 PSMB7 PSMC1 CDKN1A PSMD11 PSMD14 PSMB6 CDK2 PSMB2 TP53 PSMC3 ZNF385A PSMD5 PSMD8 PSMA2 PSMA6 PSMA7 PSMC6 SEM1 PSMC5 PSMB1 CCNA2 PSMB9 PSMB8 PSMD3
REACTOME_DEGRADATION_OF_DVL	7.92892193572875e-06	0.000129661194007799	0.593325476396405	-0.534010480407683	-2.11019667046906	53	PSMA4 PSMB5 PSMA5 PSMC2 PSMA3 PSME2 PSMD7 PSMB7 PSMC1 PSMD11 PSMD14 PSMB6 PSMB2 PSMC3 PSMD5 PSMD8 PSMA2 PSMA6 PSMA7 PSMC6 DACT1 SEM1 PSMC5 PSMB1 PSMB9 PSMB8 PSMD3
REACTOME_RESPONSE_TO_ELEVATED_PLATELET_CYTOSOLIC_CA2	8.16144810110654e-06	0.000130897071467747	0.593325476396405	0.45934741408348	2.03296503114866	84	TAGLN2 SELP ITGB3 TUBA4A MMRN1 F13A1 PDGFB THBS1 ITGA2B CLU SPARC PROS1 CYB5R1 ACTN1 PPBP VCL WDR1 EGF F5 SERPINE1 TLN1 RAB27B ABCC4 PDGFA ENDOD1 ACTN4 PF4 VWF PECAM1
REACTOME_APC_C_CDH1_MEDIATED_DEGRADATION_OF_CDC20_AND_OTHER_APC_C_CDH1_TARGETED_PROTEINS_IN_LATE_MITOSIS_EARLY_G1	9.08460854364648e-06	0.000142954028781154	0.593325476396405	-0.491028381878144	-2.08266724309717	70	PSMA4 PSMB5 PSMA5 PSMC2 PSMA3 PSME2 PSMD7 PSMB7 PSMC1 PSMD11 PSMD14 PSMB6 PSMB2 CDC20 PSMC3 PSMD5 UBE2S PSMD8 PSMA2 PSMA6 PSMA7 PSMC6 PLK1 CDC23 SEM1 PSMC5 PSMB1 ANAPC16 PSMB9 PSMB8 UBE2E1 PSMD3
REACTOME_HEDGEHOG_LIGAND_BIOGENESIS	1.05500008957115e-05	0.000162938902722656	0.593325476396405	-0.531679126625619	-2.11321656133766	55	PSMA4 PSMB5 PSMA5 PSMC2 PSMA3 PSME2 PSMD7 PSMB7 PSMC1 PSMD11 PSMD14 PSMB6 PSMB2 ERLEC1 PSMC3 PSMD5 DERL2 PSMD8 PSMA2 PSMA6 PSMA7 PSMC6 SEM1 PSMC5 PSMB1 PSMB9 PSMB8 PSMD3
REACTOME_TRANSMISSION_ACROSS_CHEMICAL_SYNAPSES	1.12193988654043e-05	0.000170126884613586	0.593325476396405	0.406106499591632	1.93551965935716	129	MAPK1 TUBA4A CAMK2G PRKAR2B TUBB2B NRGN SLC6A4 SLC18A2 TUBB1 PLCB1 PPM1F PRKAR1A GNAI3 GNG11 GLUL GNB2 RPS6KA1 PDPK1 MYO6 CACNA1E AP2A1 AP2M1 CACNB3 TUBB6 TUBB2A MAPK3 ALDH5A1 KCNJ15 CAMKK1 PRKACA PPFIA1 PRKAR2A ACHE STX1A LIN7A KCNJ2 NRG1 AP2B1 CHRNE CACNA2D3 GNAI2 GNB5 TUBB4B GLS TUBA1A CREB1 ADCY3 GABRR2 SLC22A1 RAC1 NCALD TUBA1C PLCB2 PRKAA1 CAMKK2 GNB1 PRKAR1B GNG7
REACTOME_DEFECTIVE_CFTR_CAUSES_CYSTIC_FIBROSIS	1.22456071872892e-05	0.000182372078467843	0.593325476396405	-0.516724873992284	-2.06494867682299	57	PSMA4 PSMB5 PSMA5 PSMC2 PSMA3 PSME2 PSMD7 PSMB7 PSMC1 PSMD11 PSMD14 PSMB6 PSMB2 ERLEC1 RNF185 PSMC3 PSMD5 DERL2 PSMD8 PSMA2 PSMA6 PSMA7 PSMC6 SEM1 PSMC5 PSMB1 PSMB9 PSMB8 PSMD3
REACTOME_CROSS_PRESENTATION_OF_SOLUBLE_EXOGENOUS_ANTIGENS_ENDOSOMES	1.51746881256794e-05	0.000222029647312573	0.593325476396405	-0.555013543654516	-2.12198038128498	45	PSMA4 PSMB5 PSMA5 PSMC2 PSMA3 PSME2 PSMD7 PSMB7 PSMC1 PSMD11 PSMD14 PSMB6 PSMB2 PSMC3 PSMD5 PSMD8 PSMA2 PSMA6 PSMA7 PSMC6 SEM1 PSMC5 PSMB1 PSMB9 PSMB8 PSMD3
REACTOME_REGULATION_OF_HMOX1_EXPRESSION_AND_ACTIVITY	1.61870398421749e-05	0.000232513228793614	0.575610261071129	-0.505563767301612	-2.07034748662321	61	PSMA4 CUL1 PSMB5 PSMA5 PSMC2 PSMA3 PSME2 PSMD7 PSMB7 PSMC1 PSMD11 PSMD14 PSMB6 PSMB2 PSMC3 PSMD5 PSMD8 PSMA2 PSMA6 PSMA7 PSMC6 SEM1 PSMC5 PSMB1 HMOX1 PSMB9 PSMB8 PSMD3
REACTOME_CYCLIN_A_CDK2_ASSOCIATED_EVENTS_AT_S_PHASE_ENTRY	1.64487775765267e-05	0.000232513228793614	0.575610261071129	-0.470762233085364	-2.03490806652224	78	PSMA4 CUL1 PSMB5 PSMA5 PSMC2 PTK6 PSMA3 PSME2 PSMD7 LIN52 PSMB7 PSMC1 CDKN1A PSMD11 PSMD14 PSMB6 CDK2 PSMB2 CKS1B PSMC3 CDK4 E2F5 PSMD5 PSMD8 PSMA2 PSMA6 PSMA7 E2F1 PSMC6 RBBP4 SEM1 PSMC5 PSMB1 CCNA2 PSMB9 PSMB8 PSMD3
REACTOME_DOWNSTREAM_SIGNALING_EVENTS_OF_B_CELL_RECEPTOR_BCR	1.85000950532666e-05	0.000257151321240406	0.575610261071129	-0.458709213851628	-1.98228643856909	77	PSMA4 CUL1 PSMB5 PSMA5 PSMC2 PSMA3 PSME2 PSMD7 NFKBIE PSMB7 PSMC1 PSMD11 PSMD14 PSMB6 MALT1 NRAS PSMB2 PSMC3 PSMD5 RASGRP3 PSMD8 PSMA2 PSMA6 PSMA7 PSMC6 SEM1 PSMC5 PSMB1 PPIA PSMB9 PSMB8 PSMD3 REL
REACTOME_SIGNALING_BY_GPCR	1.95387533145457e-05	0.000267136397775919	0.575610261071129	0.305650395792424	1.61411703078667	312	GNAQ ADGRE3 PPP3CA MAPK1 CAMK2G PRKAR2B PTAFR PPP3R1 GNAZ TRPC6 ARHGEF12 PLCB1 SOS2 ITPR2 HCAR3 PPBP ARHGEF40 PROK2 ADRA2A RGS6 PRKAR1A GNAI3 GNG11 GNAS KEL CCL5 GNB2 KISS1R PDE3A C5AR2 PIK3CG HRH2 RPS6KA1 ARHGEF37 CD55 PDPK1 PREX1 AVPR1A HCAR2 AHCYL1 WNT10B GPSM2 S1PR4 CXCL16 GNA12 CXCR2 ARRB2 ADORA2A MAPK3 GPR68 GPR27 ADGRE2 CAMKK1 PRKACA PF4 PRKAR2A F2R PDE4D ECE1 C5AR1 AKT1 APP ADGRE5 GNA13 H…
REACTOME_INTEGRIN_CELL_SURFACE_INTERACTIONS	2.0979170446445e-05	0.000280571389487793	0.575610261071129	0.511415964975981	2.08660259727338	53	JAM3 COL6A3 ITGB3 CD44 THBS1 ITGA2B ICAM3 ITGB5 BSG COL5A1 ITGAX COL4A3 ITGA9 VWF ITGB1 PECAM1 COL4A4 ITGA2 ITGAM CDH1 ITGA5 ICAM1 ITGAD MADCAM1
REACTOME_CELLULAR_RESPONSE_TO_CHEMICAL_STRESS	2.11942416519556e-05	0.000280571389487793	0.575610261071129	-0.389631923658905	-1.84974097455379	136	CYCS BLVRA PSMA4 CUL1 PSMB5 PSMA5 PSMC2 PTK6 PSMA3 PSME2 PSMD7 NUDT2 COX5A PSMB7 SCO2 PSMC1 ATOX1 PSMD11 HELZ2 PSMD14 PSMB6 PRDX1 TACO1 COX6C PSMB2 COX5B PSMC3 NLRP3 PSMD5 PSMD8 TGS1 NDUFA4 SOD1 PSMA2 GSTP1 COX14 PSMA6 PSMA7 PSMC6 COX7C TXN2 SCO1 SEM1 PSMC5 PSMB1 HMOX1 COX18 PRDX3 PSMB9 PSMB8 PSMD3
REACTOME_PROTEIN_LOCALIZATION	2.24009732743307e-05	0.000291912682981121	0.575610261071129	-0.392573646381067	-1.87271256667357	138	OTOF PEX13 TIMM17A TIMM10 IDH1 COA6 COX17 TIMM8B MPV17 TOMM70 SEC61G TIMM13 HSD17B4 COA4 PEX2 GFER HSPD1 TIMM44 MTX2 HSCB GNPAT ATP5F1A ATP5MC1 GDAP1 CMC2 HSPA9 SAMM50 DHRS4 TIMM23 ECH1 CHCHD10 PEX19 GRPEL2 ABCD3 HMOX1 TIMM10B UBE2D2 TIMM9 PEX10 PEX14 NUDT7 PEX26 GRPEL1 SCP2 ACOT2 CYC1 CHCHD3 BCS1L VDAC1 CHCHD7 ALDH3A2 SLC25A17 ATAD1 CHCHD2 ACOT8 HMGCL IDE AGPS HACL1 TIMM50 EPHX2 TOMM7 DNAJC19 TO…
REACTOME_REGULATION_OF_RUNX2_EXPRESSION_AND_ACTIVITY	2.46284358077759e-05	0.000316001776364386	0.575610261071129	-0.488482439393961	-2.00943776073275	63	PSMA4 CUL1 PPARGC1B PSMB5 PSMA5 PSMC2 PSMA3 PSME2 PSMD7 PSMB7 PSMC1 PSMD11 PSMD14 PSMB6 STAT1 PSMB2 PSMC3 CBFB PSMD5 PSMD8 PSMA2 PSMA6 PSMA7 PSMC6 SEM1 PSMC5 PSMB1 PSMB9 PSMB8 PSMD3
REACTOME_DECTIN_1_MEDIATED_NONCANONICAL_NF_KB_SIGNALING	2.64352616571616e-05	0.000332508740114863	0.575610261071129	-0.506306566131305	-2.02331477817583	57	PSMA4 CUL1 PSMB5 PSMA5 PSMC2 PSMA3 PSME2 PSMD7 PSMB7 PSMC1 PSMD11 PSMD14 PSMB6 PSMB2 PSMC3 PSMD5 PSMD8 PSMA2 PSMA6 PSMA7 PSMC6 SEM1 PSMC5 PSMB1 PSMB9 PSMB8 PSMD3
REACTOME_FLT3_SIGNALING	2.68370649727748e-05	0.000332508740114863	0.575610261071129	0.564028758387789	2.1433624361954	38	STAT5B PTPRJ FOXO3 GRB10 CDKN1B CBL GRAP2 HCK AKT1 PIK3CA STAT5A ABL2 UBB SYK UBA52 AKT3 SLA2 GRB2 AKT2 FYN
REACTOME_DNA_STRAND_ELONGATION	2.71110243738737e-05	0.000332508740114863	0.575610261071129	-0.613218427627267	-2.14008338409768	29	PCNA RPA3 POLD1 LIG1 FEN1 MCM5 PRIM1 MCM4 MCM3 GINS1 GINS2 PRIM2 MCM6 MCM2 RFC5 RFC1 MCM8 GINS4
REACTOME_TRANSCRIPTIONAL_REGULATION_BY_RUNX3	2.95553416596883e-05	0.000357234129625798	0.575610261071129	-0.44156250318144	-1.93933631312423	84	PSMA4 PSMB5 PSMA5 PSMC2 PSMA3 KAT2A PSME2 PSMD7 PSMB7 PSMC1 SNW1 CDKN1A PSMD11 PSMD14 PSMB6 PSMB2 TP53 PSMC3 TCF7L2 CBFB PSMD5 PSMD8 SRC PSMA2 SMAD3 PSMA6 PSMA7 PSMC6 MAML2 SEM1 PSMC5 PSMB1 ITGA4 PSMB9 PSMB8 PSMD3
REACTOME_NON_INTEGRIN_MEMBRANE_ECM_INTERACTIONS	3.26611630025442e-05	0.000389134427773169	0.557332238758646	0.616068176479663	2.20689089865597	31	ITGB3 PDGFB ITGB4 THBS1 NRXN1 SDC4 ITGB5 ACTN1 COL5A1 PDGFA COL4A3 ITGB1 COL4A4 ITGA2 LAMA2
REACTOME_NEUROTRANSMITTER_RECEPTORS_AND_POSTSYNAPTIC_SIGNAL_TRANSMISSION	3.40419883684068e-05	0.000399873497172554	0.557332238758646	0.421238800223219	1.91718618816053	96	MAPK1 TUBA4A CAMK2G PRKAR2B TUBB2B NRGN TUBB1 PLCB1 PPM1F PRKAR1A GNAI3 GNG11 GNB2 RPS6KA1 PDPK1 MYO6 AP2A1 AP2M1 TUBB6 TUBB2A MAPK3 KCNJ15 CAMKK1 PRKACA PRKAR2A LIN7A KCNJ2 NRG1 AP2B1 CHRNE GNAI2 GNB5 TUBB4B TUBA1A CREB1 ADCY3 GABRR2 RAC1 NCALD TUBA1C PLCB2 PRKAA1 CAMKK2 GNB1 PRKAR1B GNG7
REACTOME_ACTIVATION_OF_THE_PRE_REPLICATIVE_COMPLEX	3.71128779819394e-05	0.000429890836624131	0.557332238758646	-0.60666753480965	-2.11722129085591	29	RPA3 GMNN CDC6 POLE4 MCM5 PRIM1 CDK2 MCM4 MCM3 PRIM2 CDT1 MCM6 MCM2 MCM10 MCM8 ORC3 ORC1 CDC7
REACTOME_SIGNALING_BY_MODERATE_KINASE_ACTIVITY_BRAF_MUTANTS	3.86272306805708e-05	0.000438870121037118	0.557332238758646	0.57907046098448	2.16146848491161	36	MAPK1 ITGB3 CAMK2G IQGAP1 ITGA2B MARK3 BRAF VCL TLN1 ACTB APBB1IP RAF1 ARRB2 MAPK3 VWF ACTG1
REACTOME_COMPLEX_I_BIOGENESIS	3.94413714386945e-05	0.000438870121037118	0.557332238758646	-0.510239675945434	-2.02800313095364	55	NDUFA9 NDUFB2 NDUFA12 NDUFS8 NDUFAF1 TMEM126B NDUFA8 NDUFAB1 NDUFB5 NDUFS2 NDUFB4 NDUFS5 NDUFV3 NDUFB3 NDUFS4 NDUFA10 NDUFB7 TIMMDC1 NDUFA5 NDUFS3 ACAD9 COA1 NDUFS7 NDUFAF4 NDUFB9 NDUFS1
REACTOME_SMOOTH_MUSCLE_CONTRACTION	3.94667375033379e-05	0.000438870121037118	0.557332238758646	0.597567706771948	2.10031159764086	29	TPM1 CALD1 MYLK TPM4 ITGB5 MYL9 VCL TLN1 GUCY1B1 DYSF PAK2 SORBS1
REACTOME_REGULATION_OF_MECP2_EXPRESSION_AND_ACTIVITY	4.12749308384832e-05	0.000452938056832828	0.557332238758646	0.645051811361831	2.20952652706353	25	AGO2 CAMK2G AGO4 TBL1XR1 LBR TNRC6B SIN3A PRKACA TNRC6C AGO1 AGO3 CREB1 NCOR1
REACTOME_L1CAM_INTERACTIONS	4.43373334963594e-05	0.000480225144622906	0.557332238758646	0.4524586114197	1.96174378980743	76	MAPK1 ITGB3 TUBA4A RPS6KA5 TUBB2B ITGA2B TUBB1 SCN1B DNM3 CLTC ALCAM RPS6KA1 ANK1 SPTB ACTB AP2A1 AP2M1 TUBB6 TUBB2A MAPK3 ITGA9 NUMB ITGB1 DNM2 ACTG1 ITGA2 AP2B1 ITGA5 TUBB4B MAP2K2 TUBA1A
REACTOME_ECM_PROTEOGLYCANS	4.71974382436262e-05	0.000504649531989542	0.557332238758646	0.579314139601442	2.10817501013319	34	COL6A3 ITGB3 ITGA2B ITGB5 SPARC SERPINE1 COL5A1 ITGAX COL4A3 ITGA9 ITGB1 COL4A4 ITGA2 LAMA2 APP
REACTOME_ABC_TRANSPORTER_DISORDERS	5.10883329047742e-05	0.000538579582888037	0.557332238758646	-0.480296172318485	-1.97576245768335	63	PSMA4 PSMB5 PSMA5 PSMC2 PSMA3 PSME2 PSMD7 PSMB7 PSMC1 PSMD11 ABCA1 PSMD14 PSMB6 PSMB2 ERLEC1 RNF185 PSMC3 PSMD5 DERL2 PSMD8 PSMA2 PSMA6 PSMA7 PSMC6 SEM1 PSMC5 PSMB1 PSMB9 PSMB8 PSMD3
REACTOME_MAP2K_AND_MAPK_ACTIVATION	5.19297111063065e-05	0.000538579582888037	0.557332238758646	0.596879567566897	2.15156801457795	32	MAPK1 ITGB3 IQGAP1 ITGA2B MARK3 BRAF VCL TLN1 ACTB APBB1IP RAF1 ARRB2 MAPK3 VWF ACTG1
REACTOME_REGULATION_OF_MRNA_STABILITY_BY_PROTEINS_THAT_BIND_AU_RICH_ELEMENTS	5.23080889855288e-05	0.000538579582888037	0.557332238758646	-0.437603573534519	-1.91379040576579	83	PSMA4 PSMB5 PSMA5 PSMC2 PSMA3 PSME2 PSMD7 PSMB7 PSMC1 XPO1 EXOSC1 EXOSC3 PSMD11 HSPA8 PSMD14 PSMB6 PSMB2 DIS3 EXOSC9 PSMC3 PSMD5 PSMD8 DCP1A PSMA2 PSMA6 PSMA7 PSMC6 SEM1 PSMC5 XRN1 PSMB1 MAPK11 PSMB9 PSMB8 PSMD3 EXOSC6
REACTOME_ACTIVATION_OF_ATR_IN_RESPONSE_TO_REPLICATION_STRESS	5.44898048957292e-05	0.000554201186378514	0.557332238758646	-0.588950327321677	-2.10653285522732	32	CHEK1 RPA3 CDC6 MCM5 CDK2 MCM4 MCM3 CLSPN MCM6 MCM2 RFC5 RAD9A ATRIP MCM10 MCM8 ORC3 ORC1 CDC7 RFC3 MCM7 RFC4 RAD17 DBF4
REACTOME_FC_EPSILON_RECEPTOR_FCERI_SIGNALING	5.65055475821376e-05	0.000565208479214659	0.557332238758646	-0.366977324777914	-1.78339489059751	153	PSMA4 CUL1 PSMB5 PSMA5 PSMC2 PSMA3 PSME2 PSMD7 IGHV1-46 IGLV1-47 PSMB7 PSMC1 FCER1G PSMD11 IGKV3-15 IGKV4-1 PSMD14 IGLV1-44 IGKV3-11 PSMB6 MALT1 IGHV3-30 IGLV3-1 IGLV1-40 NRAS PSMB2 IGLC3 IGHV3-11 IGLV3-19 PSMC3 IGLV3-25 IGKV3-20 PSMD5 IGKV1-5 PSMD8 IGHV3-48 IGHV3-33 PSMA2 PSMA6 PSMA7 PSMC6 IGLC2 IGHV4-59 IGLV2-23 IGHV1-2 IGKV2-30 SEM1 PSMC5 PSMB1 IGHV4-39 UBE2N IGHV4-34 VAV2 IGHV3-23 IGHV3-7 UBE…
REACTOME_DEGRADATION_OF_GLI1_BY_THE_PROTEASOME	5.69274727266563e-05	0.000565208479214659	0.557332238758646	-0.505121452608444	-2.00766019518899	55	PSMA4 CUL1 PSMB5 PSMA5 PSMC2 PSMA3 PSME2 PSMD7 PSMB7 PSMC1 PSMD11 PSMD14 PSMB6 PSMB2 PSMC3 PSMD5 PSMD8 PSMA2 PSMA6 PSMA7 PSMC6 SEM1 PSMC5 PSMB1 PSMB9 PSMB8 PSMD3
REACTOME_MITOTIC_METAPHASE_AND_ANAPHASE	6.11398549490085e-05	0.000594275297880218	0.538434096309916	-0.3388893968285	-1.68367998087524	205	PSMA4 NDC80 NUDC TMPO PSMB5 PSMA5 PSMC2 NUP205 PSMA3 PSME2 PSMD7 MAD2L1 RCC2 PSMB7 RAN PSMC1 XPO1 MIS12 SKA2 ZWINT CENPN CDCA5 PSMD11 DYNC1I2 FBXO5 PSMD14 VRK2 PSMB6 CENPL ESPL1 NUP37 PSMB2 NUP62 CDC20 RCC1 NUP43 PSMC3 BUB1 NSL1 PSMD5 UBE2S NUP160 BIRC5 PSMD8 CDCA8 PSMA2 RANGAP1 PSMA6 PSMA7 PSMC6 PLK1 CDC23 SPC24 MAD1L1 SEH1L BANF1 SEM1 PSMC5 PSMB1 SGO2 NDC1 ANAPC16 PSMB9 PSMB8 UBE2E1 PSMD3 SPDL1…
REACTOME_DNA_REPAIR	6.12801865919649e-05	0.000594275297880218	0.538434096309916	-0.314821214593538	-1.6105494824388	260	DCLRE1C TIMELESS BRCA2 RMI2 DDB2 CHEK1 PCNA ISG15 FANCA RPA3 ABRAXAS1 POLK KPNA2 UBA7 UBE2L6 TDG COPS5 XRCC3 POLD1 MLH1 POLE4 INO80C LIG1 GTF2H5 FEN1 CDK2 FANCI ERCC3 RAD51B SUMO2 POLR2K MUTYH XRCC4 MSH2 FANCC TP53 CLSPN POLR2D ASCC1 RBBP8 PARP2 TERF2 DCLRE1B GTF2H3 COPS4 ALKBH3 DCLRE1A ZNF830 TFPT RFC5 SPIDR RNF8 SUMO3 USP1 HMGN1 RAD9A DTL FANCD2 CCNA2 FANCG UBE2N RFC1 ERCC2 ATRIP XRCC6 UNG POLR…
REACTOME_SIGNALING_BY_NTRKS	6.2882229288022e-05	0.000602802060071383	0.538434096309916	0.403194956434582	1.83341651905257	103	MAPK1 RPS6KA5 PCSK6 FURIN CRKL BRAF KIDINS220 DNM3 IRS2 CLTC RPS6KA1 MAPK14 MAPKAPK2 SRF AP2A1 AP2M1 ADORA2A MAPK3 GAB1 DNAL4 MEF2D PIK3CB DNM2 JUND AP2B1 MAPK13 TRIB1 PIK3CA VRK3 RALGDS LYL1 SGK1 MAP2K2 RALB CREB1 FOS EP300 FOSB STAT3 ID3 JUNB RAC1 RAP1A YWHAB GRB2 NAB2 RAPGEF1 FYN CDK5R1 NAB1 PIK3R1 RIT1 RPS6KA2 CRK DNM1
REACTOME_RRNA_MODIFICATION_IN_THE_NUCLEUS_AND_CYTOSOL	6.75678364599565e-05	0.000633163770871952	0.538434096309916	-0.501349153952559	-1.9926667835715	55	FCF1 UTP3 PNO1 DDX52 UTP6 UTP4 NOC4L DCAF13 WDR43 NOL6 SNU13 BUD23 NOP56 TRMT112 NOP58 MPHOSPH10 DHX37 NOL11 UTP11 IMP3 UTP18 NOP14 PWP2 KRR1 UTP15 THUMPD1 DDX49 WDR36 NAT10 NOP10 RRP9 WDR3 NHP2 IMP4 BMS1 EMG1
REACTOME_RUNX1_REGULATES_TRANSCRIPTION_OF_GENES_INVOLVED_IN_DIFFERENTIATION_OF_HSCS	6.75678364599565e-05	0.000633163770871952	0.538434096309916	-0.47709228565747	-1.96258284196218	63	PSMA4 PSMB5 PSMA5 PSMC2 PSMA3 PSME2 PSMD7 PSMB7 PSMC1 PSMD11 PSMD14 PSMB6 PSMB2 LMO2 PSMC3 CBFB PSMD5 PSMD8 PSMA2 PSMA6 PSMA7 PSMC6 SEM1 PSMC5 PSMB1 PSMB9 PSMB8 PSMD3
REACTOME_CARDIAC_CONDUCTION	7.88212137263634e-05	0.000730409913864301	0.538434096309916	0.489543515612079	1.99736191497752	53	HIPK1 CAMK2G KCND3 ATP2B1 ATP2B4 ITPR2 CORIN TRPC1 SCN1B ASPH ATP2A3 ORAI2 AHCYL1 SLC8A1 KAT2B KCNH2 PRKACA KCNQ1 KCNJ2
REACTOME_STABILIZATION_OF_P53	9.36368705536238e-05	0.00085816648397497	0.538434096309916	-0.50367883809319	-1.98829804173313	54	PSMA4 PSMB5 PSMA5 PSMC2 PSMA3 PSME2 PSMD7 PSMB7 PSMC1 PSMD11 PSMD14 PSMB6 PSMB2 TP53 PSMC3 PSMD5 PSMD8 PSMA2 PSMA6 PSMA7 PSMC6 SEM1 PSMC5 PSMB1 PSMB9 PSMB8 PSMD3
REACTOME_RECYCLING_PATHWAY_OF_L1	0.000100367666031115	0.000909854711629888	0.538434096309916	0.574423752257148	2.08735231117477	33	MAPK1 TUBA4A RPS6KA5 TUBB2B TUBB1 DNM3 CLTC RPS6KA1 ACTB AP2A1 AP2M1 TUBB6 TUBB2A NUMB DNM2 ACTG1 AP2B1 TUBB4B TUBA1A
REACTOME_COMPLEMENT_CASCADE	0.000101527506971013	0.000910472481869088	0.538434096309916	-0.486288240264104	-1.94331705096693	57	C1QC SERPING1 IGHV1-46 C3AR1 IGLV1-47 C1QB IGKV3-15 IGKV4-1 IGLV1-44 IGKV3-11 IGHV3-30 IGLV3-1 IGLV1-40 IGLC3 IGHV3-11 IGLV3-19 C1QA IGLV3-25 IGKV3-20 FCN1 IGKV1-5 IGHV3-48 C5 IGHV3-33 IGLC2 IGHV4-59 IGLV2-23 IGHV1-2 IGKV2-30 IGHV4-39 IGHV4-34 IGHV3-23 IGHV3-7
REACTOME_CELLULAR_RESPONSE_TO_HYPOXIA	0.000108092814170375	0.000959036244873323	0.538434096309916	-0.462086272090527	-1.93762687620901	67	PSMA4 PSMB5 PSMA5 PSMC2 PSMA3 PSME2 PSMD7 PSMB7 PSMC1 VEGFA PSMD11 PSMD14 PSMB6 PSMB2 PSMC3 LIMD1 PSMD5 PSMD8 PSMA2 PSMA6 ELOC PSMA7 PSMC6 CUL2 SEM1 PSMC5 PSMB1 UBE2D2 PSMB9 PSMB8 PSMD3
REACTOME_PLATELET_AGGREGATION_PLUG_FORMATION	0.000111563145273729	0.000979406980613582	0.538434096309916	0.627257408436815	2.14857451576219	25	ITGB3 MPL ITGA2B GP9 ADRA2A TLN1 GP1BA PDPK1 APBB1IP VWF AKT1 SYK GP5 RAP1A GRB2
REACTOME_HOMOLOGY_DIRECTED_REPAIR	0.000120824539209804	0.00104966318438517	0.538434096309916	-0.407985029924278	-1.80878520976031	93	TIMELESS BRCA2 RMI2 CHEK1 PCNA RPA3 ABRAXAS1 POLK XRCC3 POLD1 POLE4 FEN1 CDK2 RAD51B SUMO2 CLSPN RBBP8 PARP2 RFC5 SPIDR RNF8 RAD9A CCNA2 UBE2N RFC1 ATRIP POLH LIG3 UBE2V2 ABL1 RHNO1 POLE GEN1 RFC3 MUS81 RFC4 RAD17 ERCC4 MRE11 BARD1 PIAS4 HUS1 SUMO1 RAD51D POLE3 SLX4 BRCA1 RAD50 PALB2 POLD3 POLD4
REACTOME_GAP_JUNCTION_TRAFFICKING_AND_REGULATION	0.000156189908453108	0.00134291117164838	0.518848077743792	0.628181711468604	2.09710499468422	23	TUBA4A TUBB2B TUBB1 CLTC MYO6 ACTB AP2M1 TUBB6 TUBB2A DNM2 ACTG1 TUBB4B TUBA1A GJC2 DAB2 TUBA1C
REACTOME_SEPARATION_OF_SISTER_CHROMATIDS	0.000167164863503386	0.00142260710369208	0.518848077743792	-0.351608322942647	-1.71504192647955	164	PSMA4 NDC80 NUDC PSMB5 PSMA5 PSMC2 PSMA3 PSME2 PSMD7 MAD2L1 RCC2 PSMB7 PSMC1 XPO1 MIS12 SKA2 ZWINT CENPN CDCA5 PSMD11 DYNC1I2 PSMD14 PSMB6 CENPL ESPL1 NUP37 PSMB2 CDC20 NUP43 PSMC3 BUB1 NSL1 PSMD5 UBE2S NUP160 BIRC5 PSMD8 CDCA8 PSMA2 RANGAP1 PSMA6 PSMA7 PSMC6 PLK1 CDC23 SPC24 MAD1L1 SEH1L SEM1 PSMC5 PSMB1 SGO2 ANAPC16 PSMB9 PSMB8 UBE2E1 PSMD3 SPDL1 CENPF PPP2R5E PPP2R1B SMC3 CENPH ZWILCH CENPE CE…
REACTOME_RHO_GTPASE_CYCLE	0.000181778422999417	0.00153134550284358	0.518848077743792	0.28215765307283	1.50661682243753	344	BASP1 PDE5A IQGAP1 CPD VAPB PLEKHG3 PKP4 WASF3 PTPN13 RHOBTB1 TPM4 RALBP1 ARHGEF12 ARHGAP19 ACTN1 SOS2 ARAP3 KIDINS220 ARFGAP3 ARHGEF40 DOCK5 MTX1 NCK2 LBR NCKAP1 GIT2 CLTC CPSF7 ARHGAP21 FLOT2 IQGAP2 FLOT1 SNAP23 DAAM1 SLC1A5 ARHGAP26 PREX1 MYO6 CAPZB ACTB ARHGAP25 CYFIP2 WASF2 PAK2 ARHGAP15 PKN3 ARHGAP9 NCF4 FNBP1L PICALM ITGB1 VIM STK10 STAM ARHGAP24 ACTG1 ARHGAP1 ARHGDIB SHKBP1 CUL3 STOM LAMT…
REACTOME_SIGNALING_BY_BRAF_AND_RAF_FUSIONS	0.000185860845736471	0.00153729166152873	0.518848077743792	0.485263557906231	2.00141387401537	54	MAPK1 ITGB3 CAMK2G IQGAP1 ITGA2B MARK3 TRIM24 BRAF LMNA VCL KDM7A TLN1 ACTB APBB1IP RAF1 ARRB2 MAPK3 VWF ACTG1
REACTOME_TRANSCRIPTIONAL_REGULATION_BY_MECP2	0.000186170812727101	0.00153729166152873	0.518848077743792	0.54823209346949	2.05463703785668	37	AGO2 CAMK2G AGO4 TBL1XR1 LBR TNRC6B SIN3A PRKACA TNRC6C SLC2A3 NOTCH1 AGO1 AGO3 SGK1 CREB1
REACTOME_NERVOUS_SYSTEM_DEVELOPMENT	0.000211275670372402	0.00171083556680716	0.518848077743792	0.269483368373399	1.46424807884957	404	MBP MAPK1 COL6A3 ITGB3 TUBA4A RPS6KA5 PSME4 PITPNA SIAH1 TUBB2B DOK4 ITGA2B MYH9 PLXNC1 ABLIM3 TRPC6 MYL9 TUBB1 ARHGEF12 GSK3B SOS2 EPHB3 TRPC1 CASC3 SCN1B LIMK2 DNM3 IRS2 SIAH2 NCK2 PSMF1 CLTC EPHB4 COL5A1 TLN1 PABPC1 NEO1 GRB10 AGAP2 ALCAM RPS6KA1 MAPK14 GSPT1 ANK1 SPTB ACTB MYO10 ACTR2 AP2A1 AP2M1 CACNB3 TUBB6 TUBB2A MAPK3 PAK2 GAB1 CLASP1 SEMA4A EPHB1 COL4A3 PRKACA ITGA9 NUMB RPL18 ITGB1 PIK3…
REACTOME_CARBOXYTERMINAL_POST_TRANSLATIONAL_MODIFICATIONS_OF_TUBULIN	0.000211290243862275	0.00171083556680716	0.518848077743792	0.613711479318846	2.07918206424826	24	TUBA4A AGTPBP1 TUBB2B TUBB1 SVBP TPGS2 TUBB6 TUBB2A AGBL5 TUBB4B TUBA1A TTLL4 TUBA1C TTLL1 TTLL3
REACTOME_TRNA_MODIFICATION_IN_THE_NUCLEUS_AND_CYTOSOL	0.000219291205919002	0.00175854678592738	0.518848077743792	-0.537541538274727	-1.99048496024603	38	QTRT2 NSUN6 PUS3 CTU2 THG1L TPRKB TRMT61A TRMT112 TRMT6 PUS1 TRMT5 CDKAL1 TYW3 NSUN2 TP53RK TRMT12 TYW1 TRMT44 ALKBH8 ADAT3 TYW5 TRIT1 URM1 TRMT10A TRMT1 TRMT11 TRMT13 OSGEP
REACTOME_REGULATION_OF_RAS_BY_GAPS	0.000222297947132757	0.0017656808372259	0.518848077743792	-0.460493472714319	-1.8945698005509	62	PSMA4 PSMB5 PSMA5 PSMC2 PSMA3 PSME2 PSMD7 PSMB7 PSMC1 PSMD11 PSMD14 PSMB6 NRAS PSMB2 PSMC3 PSMD5 PSMD8 PSMA2 PSMA6 PSMA7 PSMC6 SEM1 PSMC5 PSMB1 PSMB9 PSMB8 PSMD3
REACTOME_ROLE_OF_PHOSPHOLIPIDS_IN_PHAGOCYTOSIS	0.000238109958313444	0.00187343118144728	0.518848077743792	-0.471550646318544	-1.87823905218711	56	PRKCE IGHV1-46 IGLV1-47 PLD3 IGKV3-15 IGKV4-1 IGLV1-44 IGKV3-11 IGHV3-30 IGLV3-1 IGLV1-40 IGLC3 IGHV3-11 IGLV3-19 IGLV3-25 IGKV3-20 IGKV1-5 IGHV3-48 IGHV3-33 IGLC2 IGHV4-59 IGLV2-23 IGHV1-2 FCGR3A IGKV2-30 IGHV4-39 IGHV4-34 IGHV3-23 IGHV3-7
REACTOME_OPIOID_SIGNALLING	0.000255690342624803	0.00199295089485126	0.49849310876659	0.444310815477139	1.86884881196163	62	GNAQ PPP3CA MAPK1 CAMK2G PRKAR2B PPP3R1 PLCB1 ITPR2 PRKAR1A GNAI3 GNG11 GNB2 AHCYL1 CAMKK1 PRKACA PRKAR2A PDE4D GNAI2 GNB5 CREB1 ADCY3 PDE4B PLCB2 CAMKK2 GNB1 PRKAR1B GNG7 GRK2 PPP1CA
REACTOME_SIGNALING_BY_TGF_BETA_RECEPTOR_COMPLEX	0.000266574735622823	0.00205854934730958	0.49849310876659	0.442268953063836	1.88004995933945	67	TGIF1 NEDD4L FURIN PPM1A PARD3 PPP1R15A CDK9 SKI SERPINE1 TGFBR2 SMAD2 TFDP1 UBE2M CBL PPP1CB PRKCZ UBE2D1 RNF111 TRIM33 SP1 SMAD4 TFDP2 UBE2D3 FKBP1A UBB JUNB NCOR1 F11R UBA52
REACTOME_HIV_INFECTION	0.000307240373586133	0.00235081166578748	0.49849310876659	-0.319233256813657	-1.59641587688915	214	PSMA4 PSMB5 PSMA5 CHMP5 PSMC2 NUP205 PSMA3 PSME2 PSMD7 MVB12A APOBEC3G PSMB7 RAN PSMC1 XPO1 TBP NMT1 GTF2E1 PSMD11 NUP42 GTF2B LIG1 RNMT CUL5 GTF2H5 PSMD14 FEN1 PSMB6 NUP37 ERCC3 PSMB2 NUP62 POLR2K AP1S1 XRCC4 RCC1 NUP43 PSMC3 POLR2D ATP6V1H PSMD5 NCBP2 NUP160 PSMD8 GTF2H3 PSMA2 RANBP1 NPM1 RANGAP1 PSMA6 ELOC PSMA7 PSMC6 VTA1 TAF12 SEH1L BANF1 TAF13 SEM1 PSMC5 PSMB1 TAF3 ERCC2 CCNK NDC1 XRCC6 POL…
REACTOME_METABOLISM_OF_POLYAMINES	0.000313266673261132	0.00237513095908894	0.49849310876659	-0.484832001826026	-1.8980467828048	51	PSMA4 PSMB5 PSMA5 PSMC2 PSMA3 PSME2 PSMD7 PSMB7 PSMC1 PSMD11 PSMD14 PSMB6 PSMB2 PSMC3 PSMD5 PSMD8 PSMA2 PSMA6 PSMA7 PSMC6 SEM1 PSMC5 PSMB1 SRM PSMB9 PSMB8 PSMD3
REACTOME_FOXO_MEDIATED_TRANSCRIPTION	0.00032183640253561	0.00241812215959188	0.49849310876659	0.467974243660506	1.8842446224097	50	SOD2 FOXO3 BCL6 RBL2 PINK1 CAT SMAD2 CDKN1B SIN3A KAT2B CREBBP AKT1 STK11 NR3C1 CCNG2 BBC3 SMAD4 FOXO1 GADD45A EP300 NFYC AKT3 YWHAB YWHAZ AKT2
REACTOME_CELL_CELL_COMMUNICATION	0.000325252924855521	0.00242197267258486	0.49849310876659	0.437192504666365	1.85613789300606	66	IQGAP1 ITGB4 RSU1 PARVB PARD3 ACTN1 SIRPA NCK2 NECTIN1 ACTB ACTN4 ITGB1 PIK3CB AFDN ACTG1 CDH2 CDH1 SDK2 LIMS1 CLDN15 PXN PIK3CA CADM1 CLDN5 DST SKAP2 F11R ILK VASP GRB2 PARD6B FYN
REACTOME_SIGNALING_BY_NOTCH4	0.000343019351121438	0.00253166494544495	0.49849310876659	-0.425392303367756	-1.83205002490619	76	PSMA4 CUL1 PSMB5 PSMA5 PSMC2 PSMA3 KAT2A PSME2 PSMD7 PSEN2 PSMB7 PSMC1 SNW1 PSMD11 PSMD14 PSMB6 PSMB2 PSMC3 PSMD5 PSMD8 PSMA2 SMAD3 NOTCH4 PSMA6 PSMA7 PSMC6 MAML2 SEM1 PSMC5 PSMB1 APH1A PSMB9 PSMB8 PSMD3
REACTOME_HDR_THROUGH_HOMOLOGOUS_RECOMBINATION_HRR	0.000347682694091842	0.00254357339361926	0.49849310876659	-0.460614039809235	-1.86533622822442	59	BRCA2 RMI2 CHEK1 PCNA RPA3 POLK XRCC3 POLD1 POLE4 RAD51B RBBP8 RFC5 SPIDR RAD9A RFC1 ATRIP POLH RHNO1 POLE GEN1 RFC3 MUS81 RFC4 RAD17 MRE11 BARD1 HUS1 RAD51D POLE3 SLX4 BRCA1 RAD50 PALB2 POLD3 POLD4
REACTOME_INTERLEUKIN_3_INTERLEUKIN_5_AND_GM_CSF_SIGNALING	0.000389547304460751	0.00281171416783249	0.49849310876659	0.499407694023673	1.91663501861649	40	STAT5B JAK1 CRKL CBL PRKACA PIK3CB HCK IL5RA CSF2RB PIK3CD PIK3CA STAT5A UBB LYN TEC SYK UBA52 VAV1 GRB2 RAPGEF1 YWHAZ JAK3 FYN PIK3R1 CRK INPP5D
REACTOME_CRISTAE_FORMATION	0.000391077749962313	0.00281171416783249	0.49849310876659	-0.556152659261247	-1.94092840574286	29	ATP5MC3 ATP5PD IMMT MTX2 ATP5F1A ATP5MC1 ATP5MC2 HSPA9 SAMM50 DNAJC11 MICOS13 ATP5F1C ATP5PF CHCHD3 ATP5F1D ATP5PB ATP5MF MT-ATP8 ATP5MG ATP5F1B
REACTOME_ANTIGEN_PROCESSING_CROSS_PRESENTATION	0.000399311639422325	0.0028336202355057	0.49849310876659	-0.389731399702689	-1.72747966514344	92	CTSL PSMA4 PSMB5 PSMA5 PSMC2 PSMA3 PSME2 PSMD7 PSMB7 PSMC1 CALR PSMD11 SEC61G PSMD14 PSMB6 PDIA3 PSMB2 PSMC3 PSMD5 PSMD8 PSMA2 PSMA6 PSMA7 PSMC6 VAMP8 TAP1 SEM1 PSMC5 PSMB1 CD36 PSMB9 PSMB8 PSMD3
REACTOME_FACTORS_INVOLVED_IN_MEGAKARYOCYTE_DEVELOPMENT_AND_PLATELET_PRODUCTION	0.000400919889436058	0.0028336202355057	0.49849310876659	0.367765155927123	1.69052448169176	107	TUBA4A EHD1 PRKAR2B PHF21A TUBB2B EHD3 TUBB1 DOCK5 PRKAR1A KIF27 MFN2 SIN3A CAPZB ACTB KIF1B KIF3C RCOR1 TUBB6 TUBB2A KLC3 PRKACA KIF2A PRKAR2A KIF21B MAFF JMJD1C NFE2 TUBB4B TUBA1A WEE1 DOCK2 HMG20B RAB5A
REACTOME_PHOSPHOLIPID_METABOLISM	0.000405273969312287	0.00284032344879368	0.49849310876659	0.328795908463038	1.59464370767471	156	DGAT2 PCYT1A MBOAT2 PIP5K1B PTPN13 PIP4K2A PHOSPHO1 GDE1 PGS1 PLA2G12A CDIPT PLEKHA3 INPP5K SLC44A2 CHPT1 PNPLA2 CDS2 MTMR12 PIK3CG MTMR3 ABHD4 GPCPD1 OSBPL8 LPGAT1 LPCAT1 ARF3 CPNE1 GPD1L ARF1 PLEKHA5 PCTP PIKFYVE PIK3CB ACHE LPCAT4 LPCAT2 PLB1 MBOAT7 PLD1 AGPAT1 CPNE3 PIK3CD PLA2G6 PIK3CA MGLL AGPAT4 PI4K2A GDPD5 TMEM86B OSBPL10 RAB5A ACP6 GPAT2 STARD10 PIK3R5 SBF2 INPP4A
REACTOME_G_ALPHA_I_SIGNALLING_EVENTS	0.000414934898528808	0.00288379754477521	0.49849310876659	0.342325387255781	1.64269022821869	146	GNAQ PPP3CA MAPK1 CAMK2G PRKAR2B PPP3R1 GNAZ PLCB1 ITPR2 HCAR3 PPBP ADRA2A RGS6 PRKAR1A GNAI3 GNG11 GNAS CCL5 GNB2 HCAR2 AHCYL1 GPSM2 S1PR4 CXCL16 CXCR2 CAMKK1 PRKACA PF4 PRKAR2A PDE4D C5AR1 APP HEBP1 GNAI2 CXCR6 GNB5 P2RY14 RGS14 RGS9 LPAR2 PTGDR2 CREB1 CXCL5 ADCY3 PDE4B GPSM3 OXER1 CXCR1 PLCB2 CAMKK2 GNB1 FPR1 PRKAR1B GNG7 GRK2 PPP1CA ACKR3 TAS1R3
REACTOME_ONCOGENIC_MAPK_SIGNALING	0.000430093692996637	0.0029644474376793	0.49849310876659	0.431022332647523	1.83472557503157	68	MAPK1 ITGB3 CAMK2G IQGAP1 ITGA2B MARK3 TRIM24 BRAF LMNA VCL KDM7A TLN1 ACTB APBB1IP RAF1 ARRB2 MAPK3 PPP1CB VWF ACTG1 SHOC2 MAP2K2 SPRED2 MPRIP NF1 DUSP16 SND1 RAP1A YWHAB TRAK1
REACTOME_SYNDECAN_INTERACTIONS	0.000464989046859669	0.00317869561541773	0.49849310876659	0.67429249801329	2.05653276006248	17	ITGB3 ITGB4 THBS1 SDC4 ITGB5 ACTN1 COL5A1 ITGB1 ITGA2 SDC2
REACTOME_RAC1_GTPASE_CYCLE	0.000473280978709579	0.00320907590442105	0.49849310876659	0.350365936861463	1.67899206137478	140	IQGAP1 PLEKHG3 WASF3 RALBP1 SOS2 ARAP3 DOCK5 LBR NCKAP1 GIT2 ARHGAP21 IQGAP2 SNAP23 SLC1A5 ARHGAP26 PREX1 ARHGAP25 CYFIP2 WASF2 PAK2 ARHGAP15 ARHGAP9 NCF4 ITGB1 ARHGAP24 ARHGAP1 ARHGDIB LAMTOR1 PLD1 GNA13 PIK3CA ARHGAP35 TAGAP ARHGAP10 BCR KALRN GMIP DOCK2 ABL2 ALS2 RAB7A RAC1 ARHGAP32 VAV1 MYO9B ARAP1 CDC42BPA NCF2 FMNL1 ERBIN PKN2
REACTOME_NETRIN_1_SIGNALING	0.000504168789951678	0.00337844632727153	0.477270815362862	0.55817489194393	1.99950449628525	31	PITPNA SIAH1 ABLIM3 TRPC6 TRPC1 SIAH2 NEO1 AGAP2 MAPK14 MYO10 MAPK13 ABLIM2
REACTOME_ANTIGEN_ACTIVATES_B_CELL_RECEPTOR_BCR_LEADING_TO_GENERATION_OF_SECOND_MESSENGERS	0.000506361859603047	0.00337844632727153	0.477270815362862	-0.453697984410613	-1.84883530663957	60	IGHV1-46 BLNK IGLV1-47 IGKV3-15 IGHM IGKV4-1 IGLV1-44 IGKV3-11 IGHV3-30 IGLV3-1 IGLV1-40 IGLC3 IGHV3-11 IGLV3-19 IGLV3-25 IGKV3-20 CD79B IGKV1-5 IGHV3-48 IGHV3-33 IGLC2 IGHV4-59 IGLV2-23 IGHV1-2 IGKV2-30 IGHV4-39 IGHV4-34 IGHV3-23 IGHV3-7
REACTOME_THE_ROLE_OF_GTSE1_IN_G2_M_PROGRESSION_AFTER_G2_CHECKPOINT	0.000543443880553955	0.00359708092366666	0.477270815362862	-0.445500770527204	-1.84796965922958	65	PSMA4 PSMB5 PSMA5 PSMC2 PSMA3 PSME2 PSMD7 PSMB7 PSMC1 CDKN1A PSMD11 PSMD14 PSMB6 HSP90AA1 PSMB2 TP53 PSMC3 PSMD5 PSMD8 PSMA2 PSMA6 PSMA7 PSMC6 PLK1 HSP90AB1 SEM1 PSMC5 PSMB1 GTSE1 PSMB9 PSMB8 PSMD3
REACTOME_SIGNALING_BY_PDGF	0.000578699268117768	0.00380027708354503	0.477270815362862	0.490075569277347	1.88082003758806	40	STAT5B COL6A3 PDGFB THBS1 FURIN CRKL NCK2 COL5A1 THBS3 PDGFA PDGFC COL4A3 PIK3CB COL4A4 PIK3CA STAT6 STAT5A STAT3 GRB2 RAPGEF1 RASA1 PIK3R1 COL6A2 CRK
REACTOME_CELL_JUNCTION_ORGANIZATION	0.000614980017696938	0.00400697917780661	0.477270815362862	0.505126963665183	1.95347777758608	41	ITGB4 RSU1 PARVB PARD3 ACTN1 NECTIN1 ACTB ITGB1 AFDN ACTG1 CDH2 CDH1 SDK2 LIMS1 CLDN15 PXN CADM1 CLDN5 DST F11R ILK VASP
REACTOME_INTEGRATION_OF_ENERGY_METABOLISM	0.000683241549860541	0.00441723606654024	0.477270815362862	0.425516749671049	1.8088376820831	67	GNAQ IQGAP1 PRKAR2B TALDO1 PLCB1 ITPR2 ADRA2A ADIPOR1 PRKAR1A GNG11 GNAS TKT GNB2 AHCYL1 CACNA1E CACNB3 PRKACA PRKAR2A STX1A STK11 AGPAT1 GNAI2 GNB5 ADCY3 SLC2A1 RAP1A PLCB2 GNB1 ACACB PRKAR1B GNG7 CACNA1D ADIPOR2 CYSLTR2
REACTOME_REGULATION_OF_PTEN_STABILITY_AND_ACTIVITY	0.000702094411906315	0.00450420568869128	0.477270815362862	-0.435885954299777	-1.79332914456529	62	PSMA4 PSMB5 PSMA5 PSMC2 PSMA3 PSME2 PSMD7 PSMB7 PSMC1 PSMD11 PSMD14 PSMB6 PSMB2 PSMC3 PSMD5 PSMD8 PSMA2 PSMA6 PSMA7 PSMC6 SEM1 PSMC5 PSMB1 PSMB9 PSMB8 NEDD4 PSMD3
REACTOME_NEDDYLATION	0.000710250958655188	0.00452175037800326	0.477270815362862	-0.312510849715481	-1.55366161303116	198	PSMA4 CUL1 DDB2 PSMB5 PSMA5 PSMC2 PSMA3 PSME2 PSMD7 COMMD9 WSB1 PSMB7 FBXO6 COPS5 PSMC1 KLHL9 NUB1 FBXO22 PSMD11 CUL5 COMMD4 KBTBD8 PSMD14 PSMB6 DCAF4 PSMB2 DCAF13 COMMD2 COMMD8 PSMC3 LRRC41 PSMD5 BIRC5 KCTD6 PSMD8 COPS4 PSMA2 CISH DCAF16 PSMA6 ELOC PSMA7 PSMC6 DCAF5 CUL2 COMMD1 RNF7 DTL SEM1 PSMC5 DCUN1D5 PSMB1 FBXL12 LRR1 UBE2D2 NAE1 PSMB9 PSMB8 FEM1B KLHL11 PSMD3 COPS7B COPS6 BTBD1 COMMD6 WDR5…
REACTOME_RHO_GTPASES_ACTIVATE_PAKS	0.000721509950296023	0.0045586310495976	0.477270815362862	0.665110852918275	2.02852955079529	17	MYLK MYH9 MYL9 CTTN PPP1R12A PAK2 PPP1CB PPP1R12B MYH10 RAC1
REACTOME_DNA_DOUBLE_STRAND_BREAK_REPAIR	0.00073072350443065	0.00458213084733205	0.477270815362862	-0.357656004178898	-1.65931489859934	118	DCLRE1C TIMELESS BRCA2 RMI2 CHEK1 PCNA RPA3 ABRAXAS1 POLK KPNA2 XRCC3 POLD1 POLE4 FEN1 CDK2 RAD51B SUMO2 XRCC4 TP53 CLSPN RBBP8 PARP2 RFC5 SPIDR RNF8 RAD9A CCNA2 UBE2N RFC1 ATRIP XRCC6 POLH LIG3 UBE2V2 LIG4 BAZ1B CHEK2 ABL1 RHNO1 POLE GEN1 RFC3 MUS81 RFC4 RAD17 ERCC4 MRE11 BARD1 PIAS4 HUS1 SUMO1 SMARCA5 RAD51D POLE3 RIF1 SLX4 BRCA1 RAD50 PALB2 POLD3 POLD4
REACTOME_PCP_CE_PATHWAY	0.000761681505231396	0.00471399920081626	0.477270815362862	-0.399173594100658	-1.72500655824314	77	PSMA4 PSMB5 PSMA5 PSMC2 PSMA3 PSME2 PSMD7 PSMB7 PSMC1 PSMD11 CLTA PSMD14 PSMB6 PSMB2 PSMC3 PRICKLE1 PSMD5 PSMD8 PSMA2 PSMA6 PSMA7 PSMC6 SEM1 PSMC5 PSMB1 PSMB9 PSMB8 PSMD3
REACTOME_M_PHASE	0.00076305742459256	0.00471399920081626	0.477270815362862	-0.277943741546433	-1.45703456256772	316	PSMA4 NDC80 NUDC TMPO PSMB5 PSMA5 PSMC2 NUP205 PSMA3 PSME2 PSMD7 MAD2L1 RCC2 PSMB7 RAN PSMC1 XPO1 MIS12 SKA2 ZWINT CENPN CDCA5 BLZF1 PSMD11 GORASP1 DYNC1I2 TUBG1 FBXO5 NUP42 PSMD14 VRK2 PSMB6 HAUS1 CENPL ESPL1 NUP37 HAUS8 HSP90AA1 PSMB2 NUP62 KIF23 CDC20 RCC1 NUP43 PSMC3 HAUS2 BUB1 NSL1 PSMD5 UBE2S NUP160 BIRC5 CEP152 CNTRL PSMD8 NCAPG CDCA8 PSMA2 HAUS3 CEP41 RANGAP1 PSMA6 PSMA7 PSMC6 PLK1 MZT1 C…
REACTOME_RUNX1_REGULATES_GENES_INVOLVED_IN_MEGAKARYOCYTE_DIFFERENTIATION_AND_PLATELET_FUNCTION	0.000805829988826092	0.00492753587564928	0.477270815362862	0.499780522731451	1.83947206030872	35	AGO4 THBS1 ITGA2B MYL9 GP1BA TNRC6B KMT2C SIN3A KAT2B PF4 TNRC6C AGO1 NFE2 KMT2B AGO3
REACTOME_ABC_FAMILY_PROTEINS_MEDIATED_TRANSPORT	0.000809439346479559	0.00492753587564928	0.477270815362862	-0.403866161974797	-1.76605927715028	82	PSMA4 PSMB5 PSMA5 PSMC2 PSMA3 PSME2 PSMD7 PSMB7 PSMC1 EIF2S1 PSMD11 EIF2S2 PSMD14 PSMB6 PSMB2 ERLEC1 RNF185 PSMC3 PSMD5 DERL2 PSMD8 PSMA2 PSMA6 PSMA7 PSMC6 SEM1 PSMC5 PSMB1 PEX19 ABCD3 ABCC10 PSMB9 PSMB8 PSMD3
REACTOME_DISEASES_OF_SIGNAL_TRANSDUCTION_BY_GROWTH_FACTOR_RECEPTORS_AND_SECOND_MESSENGERS	0.000828904415818909	0.00500946581734036	0.477270815362862	0.279561200047237	1.47657883168603	309	KREMEN1 STAT5B MAPK1 ITGB3 FOXO3 CAMK2G PSME4 IQGAP1 PDGFB KIT TBL1XR1 ITGA2B MARK3 TRIM24 MAML3 GSK3B BRAF TGFA LMNA VCL RBPJ EGF IRS2 HDAC11 PSMF1 KDM7A TLN1 AKT1S1 TNKS TGFBR2 SMAD2 SEL1L BCL2L1 PDPK1 CDKN1B LRRFIP1 PPP2R5B ACTB APBB1IP RAF1 PDGFA CBL ARRB2 MAPK3 GAB1 KAT2B PPP1CB CREBBP GSK3A FBXW7 VWF PIK3CB ADAM10 HEY1 ACTG1 POLR2C MIB1 POLR2E AKT1 NOTCH1 NRG1 HDAC7 PIK3CD PIM1 MAML1 PSME3 …
REACTOME_HOST_INTERACTIONS_OF_HIV_FACTORS	0.000902220003420574	0.00541332002052344	0.477270815362862	-0.353086998205299	-1.64575503698645	125	PSMA4 PSMB5 PSMA5 PSMC2 NUP205 PSMA3 PSME2 PSMD7 APOBEC3G PSMB7 RAN PSMC1 XPO1 PSMD11 NUP42 CUL5 PSMD14 PSMB6 NUP37 PSMB2 NUP62 AP1S1 RCC1 NUP43 PSMC3 ATP6V1H PSMD5 NUP160 PSMD8 PSMA2 RANBP1 NPM1 RANGAP1 PSMA6 ELOC PSMA7 PSMC6 SEH1L BANF1 SEM1 PSMC5 PSMB1 NDC1 PPIA PSMB9 PSMB8 PSMD3
REACTOME_INTRACELLULAR_SIGNALING_BY_SECOND_MESSENGERS	0.000933882717091859	0.00556327275753293	0.477270815362862	0.292322444144916	1.50147751887704	236	AGO2 MAPK1 FOXO3 CAMK2G PSME4 AGO4 PRKAR2B PDGFB KIT PIP5K1B IL1RAP PIP4K2A PHLPP1 USP13 TRIM27 GSK3B TGFA MKRN1 ITPR2 EGF USP7 IRS2 PSMF1 PRKAR1A TNRC6B IER3 AKT1S1 TNKS PHC2 PDPK1 CDKN1B PPP2R5B GATAD2A AHCYL1 PDGFA CBX4 PHLPP2 RCOR1 MAPK3 MAF1 GAB1 CAMKK1 PRKACA GSK3A TNRC6C PIK3CB PRKAR2A AKT1 NRG1 LAMTOR1 AGO1 HDAC7 PIK3CD PSME3 CASP9 PIK3CA HDAC5 GATAD2B AGO3 FOXO1
REACTOME_DEGRADATION_OF_BETA_CATENIN_BY_THE_DESTRUCTION_COMPLEX	0.000950568517612383	0.00560900803952034	0.477270815362862	-0.402435179059483	-1.74957788743985	80	PSMA4 CUL1 PSMB5 PSMA5 PSMC2 PSMA3 PSME2 PSMD7 PSMB7 PSMC1 PSMD11 PSMD14 PSMB6 PSMB2 PSMC3 TCF7L2 PSMD5 PSMD8 PSMA2 PSMA6 PSMA7 PSMC6 SEM1 PSMC5 PSMB1 TLE2 AXIN2 PSMB9 PSMB8 PSMD3 PPP2R5E PPP2R1B RBX1 TLE1
REACTOME_ESR_MEDIATED_SIGNALING	0.000955010961165333	0.00560900803952034	0.477270815362862	0.348023449153969	1.64993093162623	125	AGO2 IGF1R KDM4B MAPK1 NCOA1 FOXO3 ZNF217 AGO4 TGFA TLE3 EGF CDK9 GNAI3 GNG11 YY1 TNRC6B GNB2 USF2 PDPK1 CDKN1B SRF MAPK3 KAT2B CREBBP TNRC6C POLR2C PRKCZ JUND POLR2E AKT1 AGO1 GNAI2 GNB5 PIK3CA SP1 AGO3 CREB1 KAT5 CARM1 FOS STRN EP300 MMP9
REACTOME_ANTIVIRAL_MECHANISM_BY_IFN_STIMULATED_GENES	0.000962738325121344	0.00561485149056784	0.477270815362862	-0.403978819874322	-1.75092896444466	79	USP18 OAS1 OAS2 ISG15 NUP205 OAS3 IFIT1 KPNA2 OASL UBA7 EIF2AK2 MX1 UBE2L6 HERC5 NUP42 PDE12 DDX58 STAT1 MX2 NUP37 NUP62 NUP43 EIF4A2 NUP160
REACTOME_TNFR2_NON_CANONICAL_NF_KB_PATHWAY	0.000983585021137751	0.00569659658075614	0.45505986738723	-0.397357185157949	-1.75416934541863	88	PSMA4 CUL1 PSMB5 PSMA5 PSMC2 PSMA3 PSME2 PSMD7 PSMB7 PSMC1 PSMD11 TNFSF15 TNFSF8 PSMD14 PSMB6 PSMB2 CD40 PSMC3 PSMD5 PSMD8 BIRC3 PSMA2 PSMA6 PSMA7 TNFRSF17 PSMC6 SEM1 PSMC5 PSMB1 PSMB9 TNFSF12 PSMB8 PSMD3
REACTOME_TRANSCRIPTIONAL_REGULATION_BY_RUNX2	0.00103568708255654	0.00593347342215139	0.45505986738723	-0.385309539155447	-1.70249201053469	89	PSMA4 CUL1 PPARGC1B PSMB5 PSMA5 PSMC2 PSMA3 PSME2 PSMD7 PSMB7 PSMC1 CDKN1A PSMD11 PSMD14 PSMB6 STAT1 PSMB2 PSMC3 CDK4 CBFB PSMD5 PSMD8 SRC PSMA2 BAX SMAD1 PSMA6 PSMA7 PSMC6 SEM1 PSMC5 PSMB1
REACTOME_CLATHRIN_MEDIATED_ENDOCYTOSIS	0.00104531629861502	0.00593347342215139	0.45505986738723	0.350456005618647	1.62647603611864	112	RAB5B PACSIN2 STON2 TGOLN2 EPS15L1 TGFA FCHO1 CTTN GAPVD1 EGF DNM3 CLTC IGF2R KIAA0319 ACTB ACTR2 AP2A1 AP2M1 SNX18 CBL ARRB2 FNBP1L PICALM FCHO2 DNM2 STAM EPN2 ACTG1 AP2B1 SH3GL1 SGIP1 DNAJC6 UBQLN1 UBB RAB5A STON1 REPS1 ARPC4 DAB2 UBA52 FNBP1 GRB2 GRK2
REACTOME_REGULATION_OF_INSULIN_SECRETION	0.00104582804922812	0.00593347342215139	0.45505986738723	0.475164402965122	1.85387691660492	44	GNAQ IQGAP1 PRKAR2B PLCB1 ITPR2 ADRA2A PRKAR1A GNG11 GNAS GNB2 AHCYL1 CACNA1E CACNB3 PRKACA PRKAR2A STX1A GNAI2 GNB5 SLC2A1 RAP1A PLCB2 GNB1 PRKAR1B GNG7
REACTOME_G_PROTEIN_MEDIATED_EVENTS	0.00114356626463733	0.00644415043721308	0.45505986738723	0.490458663987085	1.86378914419421	38	GNAQ MAPK1 CAMK2G PRKAR2B PLCB1 ITPR2 PRKAR1A GNAI3 AHCYL1 CAMKK1 PRKACA PRKAR2A GNAI2 CREB1 ADCY3 PLCB2 CAMKK2 PRKAR1B GRK2
REACTOME_ACTIVATION_OF_NMDA_RECEPTORS_AND_POSTSYNAPTIC_EVENTS	0.00117266024431636	0.00656374928697883	0.45505986738723	0.43126287785538	1.78729615855837	56	MAPK1 TUBA4A CAMK2G PRKAR2B TUBB2B NRGN TUBB1 PPM1F PRKAR1A RPS6KA1 PDPK1 TUBB6 TUBB2A MAPK3 CAMKK1 PRKACA PRKAR2A LIN7A NRG1 TUBB4B TUBA1A CREB1 RAC1 TUBA1C PRKAA1 CAMKK2 PRKAR1B
REACTOME_FCERI_MEDIATED_CA_2_MOBILIZATION	0.0011887671227247	0.00660954520234932	0.45505986738723	-0.436311620365668	-1.77798525924044	60	IGHV1-46 IGLV1-47 FCER1G IGKV3-15 IGKV4-1 IGLV1-44 IGKV3-11 IGHV3-30 IGLV3-1 IGLV1-40 IGLC3 IGHV3-11 IGLV3-19 IGLV3-25 IGKV3-20 IGKV1-5 IGHV3-48 IGHV3-33 IGLC2 IGHV4-59 IGLV2-23 IGHV1-2 IGKV2-30 IGHV4-39 IGHV4-34 VAV2 IGHV3-23 IGHV3-7
REACTOME_SIGNALING_BY_ERYTHROPOIETIN	0.00120928378447016	0.00667909057117957	0.45505986738723	0.569635597959966	1.92985817985713	24	STAT5B CRKL IRS2 PLCG2 PIK3CG GAB1 PIK3CB PIK3CD PIK3CA STAT5A EPOR LYN PIK3R5 VAV1 GRB2 RAPGEF1
REACTOME_PRE_NOTCH_EXPRESSION_AND_PROCESSING	0.00124492583285455	0.00683071147763613	0.45505986738723	0.470967877465483	1.85915424946301	45	AGO2 AGO4 FURIN ST3GAL4 MAML3 RBPJ ATP2A3 TNRC6B SEL1L TFDP1 KAT2B CREBBP TNRC6C RAB6A NOTCH1 E2F3 AGO1 MAML1 B4GALT1 NOTCH2 AGO3 TFDP2
REACTOME_ELASTIC_FIBRE_FORMATION	0.00128427666946927	0.0070005669433815	0.45505986738723	0.567649018597915	1.92312788342636	24	LTBP1 ITGB3 FURIN ITGB5 LTBP2 ITGB1 EMILIN1 ITGA5 FBLN5 LTBP4 FBN1 TGFB3
REACTOME_CHROMOSOME_MAINTENANCE	0.00135790612725963	0.00731009607633104	0.45505986738723	-0.389748039918997	-1.6842745483639	77	PCNA RPA3 POLD1 CENPN LIG1 FEN1 CENPL PRIM1 CDK2 POLR2K POLR2D PRIM2 TERF2 NPM1 RFC5 WRAP53 RBBP4 CCNA2 RFC1 MIS18A SHQ1 POLR2H MIS18BP1 TERF1 RUVBL2 CENPH POLR2L POT1 CENPK CENPU CENPX RFC3 HJURP RFC4 NOP10 PIF1 SMARCA5 POLR2G CENPO CENPM KNL1 NHP2 CENPC POLD3 POLD4
REACTOME_ESTROGEN_DEPENDENT_NUCLEAR_EVENTS_DOWNSTREAM_OF_ESR_MEMBRANE_SIGNALING	0.00135859099739965	0.00731009607633104	0.45505986738723	0.635736242161868	1.90641891258481	16	MAPK1 FOXO3 TGFA EGF CDKN1B SRF MAPK3 AKT1 CREB1 FOS AKT3 AKT2
REACTOME_OXIDATIVE_STRESS_INDUCED_SENESCENCE	0.00138701087224518	0.00738887173025373	0.45505986738723	0.43659759360946	1.83052931127175	60	MAPK1 AGO4 MAP2K4 MAP4K4 MAP2K3 MAP2K7 TNRC6B TFDP1 MAPK14 PHC2 MAPKAPK2 CBX4 KDM6B MAPK3 TNRC6C CDKN2D E2F3 AGO1 AGO3 TFDP2 MINK1 FOS MAP3K5 E2F2 UBB SCMH1 UBA52
REACTOME_UCH_PROTEINASES	0.00139095067344105	0.00738887173025373	0.45505986738723	-0.406040492585863	-1.7448539810071	75	PSMA4 PSMB5 PSMA5 PSMC2 PSMA3 PSME2 PSMD7 PSMB7 PSMC1 PSMD11 INO80C PSMD14 PSMB6 PSMB2 PSMC3 PSMD5 PSMD8 PSMA2 PSMA6 PSMA7 PSMC6 TFPT SEM1 PSMC5 PSMB1 KDM1B PSMB9 PSMB8 PSMD3 ACTR5 ACTR8
REACTOME_FCERI_MEDIATED_MAPK_ACTIVATION	0.00140849511748914	0.00743471473408824	0.45505986738723	-0.427739861489395	-1.75164876211315	61	IGHV1-46 IGLV1-47 FCER1G IGKV3-15 IGKV4-1 IGLV1-44 IGKV3-11 IGHV3-30 IGLV3-1 IGLV1-40 NRAS IGLC3 IGHV3-11 IGLV3-19 IGLV3-25 IGKV3-20 IGKV1-5 IGHV3-48 IGHV3-33 IGLC2 IGHV4-59 IGLV2-23 IGHV1-2 IGKV2-30 IGHV4-39 IGHV4-34 VAV2 IGHV3-23 IGHV3-7
REACTOME_PI3K_AKT_SIGNALING_IN_CANCER	0.00145632972736752	0.0076388615888334	0.45505986738723	0.417245234683145	1.76868660769324	65	FOXO3 PDGFB KIT GSK3B TGFA EGF IRS2 AKT1S1 PDPK1 CDKN1B PDGFA GAB1 GSK3A PIK3CB AKT1 NRG1 PIK3CD CASP9 PIK3CA FOXO1 BAD CREB1 STRN RAC1 VAV1 RHOG AKT3 GRB2 RICTOR AKT2 FYN TSC2 PTEN PIK3R1 RAC2
REACTOME_ADORA2B_MEDIATED_ANTI_INFLAMMATORY_CYTOKINES_PRODUCTION	0.00146885729491477	0.00765641864974322	0.45505986738723	0.464971546288152	1.84311280239252	47	PRKAR2B GNAZ PRKAR1A GNAI3 GNG11 GNAS GNB2 HRH2 ADORA2A GPR27 PRKACA PRKAR2A GNAI2 GNB5 PTGER4 CREB1 ADCY3 ADM PTGDR GNB1 PRKAR1B GNG7 VIPR2 GIPR HTR6 CYSLTR2
REACTOME_SEALING_OF_THE_NUCLEAR_ENVELOPE_NE_BY_ESCRT_III	0.00147841410321118	0.00765836870855976	0.45505986738723	0.594206197209254	1.96474389758249	21	TUBA4A TUBB2B TUBB1 TUBB6 TUBB2A TUBB4B TUBA1A CHMP3 TUBA1C CHMP2A IST1
REACTOME_FORMATION_OF_FIBRIN_CLOT_CLOTTING_CASCADE	0.00166601656298719	0.00855895184072044	0.45505986738723	0.639151018757176	1.98244546691203	18	F13A1 PROS1 GP9 F5 THBD GP1BA PF4 VWF F2R TFPI CD177
REACTOME_MAPK_FAMILY_SIGNALING_CASCADES	0.00167279274584824	0.00855895184072044	0.45505986738723	0.286905633834096	1.47136162630477	230	AGO2 CDC14B MAPK1 RAPGEF2 KBTBD7 ITGB3 FOXO3 CAMK2G PSME4 AGO4 IQGAP1 PDGFB JAK1 KIT ITGA2B MARK3 BRAF TGFA VCL EGF IRS2 PSMF1 IL6R TLN1 TNRC6B BCL2L1 SPTB PPP2R5B ACTB APBB1IP RAF1 PDGFA RGL2 ARRB2 MAPK3 PAK2 PPP1CB PRKACA VWF TNRC6C PIK3CB ACTG1 IL5RA CUL3 NRG1 AGO1 CSF2RB GOLGA7 ANGPT1 RASGRP4 PSME3 PIK3CA RALGDS AGO3 FOXO1 SHOC2 CDC14A MAP2K2 CDC42EP2 SPRED2
REACTOME_TGF_BETA_RECEPTOR_SIGNALING_IN_EMT_EPITHELIAL_TO_MESENCHYMAL_TRANSITION	0.00171174971316857	0.00870487354135723	0.45505986738723	0.633583627955233	1.86982410637481	15	PARD3 TGFBR2 PRKCZ FKBP1A UBB F11R UBA52 TGFBR1 TGFB1 RHOA
REACTOME_METABOLISM_OF_VITAMINS_AND_COFACTORS	0.00189136662108244	0.00955999855747122	0.45505986738723	-0.340409258227914	-1.5876230707897	127	CD38 LDLR AGRN TCN2 PARP10 SLC25A19 IDH1 MTHFD2 GCH1 ENPP2 PARP14 COQ5 PPCS MTHFD1L PARP9 PNPO HSP90AA1 DHFR2 FLAD1 AKR1C3 MMAA AASDHPPT RFK THTPA AMN MTHFD1 PDSS1 MMACHC MTRR COQ9 MOCS2 TCN1 SDC3 MCCC2 GSTO1 NADK2 DHFR SLC52A2 COQ6 RDH11 NAXD NMNAT1 SHMT1 PDSS2 MMADHC NAXE SLC23A2 NOS3 NMRK1 MOCS3 ABCD4 MTHFR NFS1 NMNAT3 ENPP3 PANK2 SLC25A16
REACTOME_NEGATIVE_REGULATION_OF_THE_PI3K_AKT_NETWORK	0.00190919364115987	0.00959197287185138	0.45505986738723	0.403402098784432	1.73063286346964	72	MAPK1 PDGFB KIT PIP5K1B IL1RAP PIP4K2A PHLPP1 TGFA EGF IRS2 IER3 PPP2R5B PDGFA PHLPP2 MAPK3 GAB1 PIK3CB AKT1 NRG1 PIK3CD PIK3CA STRN RAC1 VAV1 RHOG AKT3 GRB2 IL1RL1 AKT2 FYN
REACTOME_HEDGEHOG_ON_STATE	0.00193875164918218	0.00967351276011968	0.45505986738723	-0.415514799060875	-1.75473716676109	69	PSMA4 PSMB5 PSMA5 PSMC2 PSMA3 PSME2 PSMD7 PSMB7 PSMC1 PSMD11 PSMD14 PSMB6 PSMB2 PSMC3 PSMD5 PSMD8 PSMA2 PSMA6 PSMA7 PSMC6 SEM1 PSMC5 PSMB1 PSMB9 PSMB8 PSMD3
REACTOME_RHO_GTPASE_EFFECTORS	0.00194862127541979	0.00967351276011968	0.45505986738723	0.292709003910397	1.48965015170795	217	MAPK1 NUP98 TUBA4A NDEL1 IQGAP1 AHCTF1 MYLK WASF3 TUBB2B MYH9 MYL9 TUBB1 CTTN LIMK2 NCKAP1 PPP1R14A IQGAP2 NDE1 DAAM1 MAPK14 PDPK1 CDKN1B PPP2R5B ACTB SRF ACTR2 B9D2 CYFIP2 WASF2 PPP1R12A TUBB6 TUBB2A MAPK3 PAK2 PKN3 KLC3 PPP1CB CLASP1 NCF4 KIF2A ITGB1 PPP1R12B PAFAH1B1 ACTG1 TAOK1 PRKCZ CLIP1 CDH1 RHOQ
REACTOME_HDMS_DEMETHYLATE_HISTONES	0.00221042385480006	0.0108743898877519	0.431707695803346	0.628061407974316	1.91553200522882	17	KDM3A KDM4B KDM5B KDM7A KDM3B KDM6B PHF2 JMJD6 KDM2A KDM5A
REACTOME_MOLECULES_ASSOCIATED_WITH_ELASTIC_FIBRES	0.00221660225529715	0.0108743898877519	0.431707695803346	0.583452782359654	1.8893241662861	20	LTBP1 ITGB3 ITGB5 LTBP2 ITGB1 EMILIN1 FBLN5 LTBP4 FBN1 TGFB3
REACTOME_DEPOSITION_OF_NEW_CENPA_CONTAINING_NUCLEOSOMES_AT_THE_CENTROMERE	0.00226260747258345	0.0110351732873368	0.431707695803346	-0.582129520841943	-1.83747927149017	21	CENPN CENPL NPM1 RBBP4 MIS18A MIS18BP1 CENPH CENPK CENPU CENPX HJURP SMARCA5 CENPO CENPM KNL1 CENPC RSF1
REACTOME_CITRIC_ACID_CYCLE_TCA_CYCLE	0.00255221540166921	0.0123752770057682	0.431707695803346	-0.578300340367385	-1.82539254594734	21	IDH3A IDH2 FH SDHD SUCLA2 SDHA DLD SDHC SDHB MDH2 IDH3B ME2 SUCLG2
REACTOME_DISORDERS_OF_TRANSMEMBRANE_TRANSPORTERS	0.00257676321411511	0.0124220839339422	0.431707695803346	-0.340965123844366	-1.58226079645054	123	PSMA4 SLC3A2 PSMB5 PSMA5 PSMC2 NUP205 PSMA3 PSME2 PSMD7 PSMB7 PSMC1 PSMD11 NUP42 ABCA1 PSMD14 PSMB6 NUP37 PSMB2 NUP62 SLC7A7 ERLEC1 RNF185 NUP43 PSMC3 PSMD5 SLC9A9 NUP160 DERL2 PSMD8 PSMA2 SLC35A1 PSMA6 PSMA7 PSMC6 SEH1L SEM1 PSMC5 PSMB1 NDC1 PSMB9 SLC33A1 PSMB8 PSMD3 NUP93 ERLIN2 SLC27A4 SLC26A2 DERL1 RAE1 SLC35C1 SLC35A3 ABCD4 SEC13 NUP88 DERL3 NUP35 PSMD6 SLC22A5 PSMD12 ABCC2 NUP85 SLC17A5 NUP…
REACTOME_CONSTITUTIVE_SIGNALING_BY_AKT1_E17K_IN_CANCER	0.0029580539047458	0.014178258371023	0.431707695803346	0.542231594018358	1.83701664860987	24	FOXO3 GSK3B AKT1S1 PDPK1 CDKN1B GSK3A AKT1 CASP9 FOXO1 BAD CREB1 AKT3 RICTOR AKT2 TSC2
REACTOME_FORMATION_OF_ATP_BY_CHEMIOSMOTIC_COUPLING	0.00300246864419333	0.0143089077100414	0.431707695803346	-0.603653017573094	-1.84106339955168	18	ATP5MC3 ATP5PD ATP5F1A ATP5MC1 ATP5MC2 ATP5F1C ATP5PF ATP5F1D ATP5PB ATP5MF MT-ATP8 ATP5MG ATP5F1B ATP5PO
REACTOME_MITOTIC_G2_G2_M_PHASES	0.00318641435164391	0.0150992589163126	0.431707695803346	-0.315007951238134	-1.54724097466053	175	PSMA4 CUL1 PSMB5 PSMA5 PSMC2 PSMA3 PSME2 PSMD7 LIN52 PSMB7 PSMC1 XPO1 CDKN1A PSMD11 DYNC1I2 TUBG1 PSMD14 PSMB6 HAUS1 FOXM1 HAUS8 CDK2 HSP90AA1 PSMB2 TP53 PSMC3 HAUS2 PSMD5 CEP152 CNTRL PSMD8 PSMA2 RAB8A HAUS3 CEP41 PSMA6 PSMA7 E2F1 PSMC6 PLK1 MZT1 HSP90AB1 PKMYT1 RBBP4 BORA SEM1 PSMC5 PSMB1 CCNA2 CEP135 GTSE1 CENPJ PSMB9 PSMB8 PSMD3 NEDD1 CENPF CEP290 NME7 PPP2R1B HMMR RBX1
REACTOME_INTEGRIN_SIGNALING	0.00329596843041877	0.0155301563331596	0.431707695803346	0.569505708523835	1.84416105378808	20	ITGB3 ITGA2B TLN1 PDPK1 APBB1IP VWF AKT1 SYK RAP1A GRB2 PTPN1 CRK
REACTOME_AGGREPHAGY	0.0033167850731372	0.0155404424213282	0.431707695803346	0.514291661984045	1.84230517241253	31	TUBA4A TUBB2B TUBB1 TUBB6 TUBB2A VIM VCP TUBB4B PRKN TUBA1A UBB DYNLL2 DYNC1LI1 TUBA1C UBA52 DYNC1H1
REACTOME_ION_HOMEOSTASIS	0.00336639510628242	0.0156847682605561	0.431707695803346	0.514892936556684	1.79192171364208	28	CAMK2G ATP2B1 ATP2B4 ITPR2 TRPC1 ASPH ATP2A3 ORAI2 AHCYL1 SLC8A1 PRKACA SLC8A3 DMPK ATP1B2
REACTOME_FOXO_MEDIATED_TRANSCRIPTION_OF_CELL_DEATH_GENES	0.00359590207012185	0.0166610129248979	0.431707695803346	0.607830297312188	1.79382119794863	15	FOXO3 BCL6 PINK1 CREBBP STK11 BBC3 FOXO1 EP300 NFYC
REACTOME_COPI_INDEPENDENT_GOLGI_TO_ER_RETROGRADE_TRAFFIC	0.00362650549199523	0.0167099755819007	0.431707695803346	0.45424351563525	1.77031653167833	42	RAB6B TUBA4A TUBB2B TUBB1 BICD2 CAPZB TUBB6 TUBB2A PAFAH1B1 RAB6A PAFAH1B2 PLA2G6 TUBB4B TUBA1A BICD1 DYNLL2 DYNC1LI1 TUBA1C DYNC1H1
REACTOME_EXTRA_NUCLEAR_ESTROGEN_SIGNALING	0.00365821504834422	0.0167634689577972	0.431707695803346	0.419463853642354	1.68892310042224	50	IGF1R MAPK1 FOXO3 TGFA EGF GNAI3 GNG11 GNB2 PDPK1 CDKN1B SRF MAPK3 PRKCZ AKT1 GNAI2 GNB5 PIK3CA CREB1 FOS STRN MMP9 AKT3 GNB1 GNG7 AKT2
REACTOME_DISEASES_ASSOCIATED_WITH_N_GLYCOSYLATION_OF_PROTEINS	0.00385641109579367	0.0175751194201744	0.431707695803346	-0.601545034834713	-1.77222203205702	16	MPDU1 ALG11 ALG3 ALG8 DPAGT1 ALG1 RFT1 ALG14 MGAT2 ALG9 ALG2
REACTOME_CHROMATIN_MODIFYING_ENZYMES	0.00388872774992192	0.01762608121432	0.431707695803346	0.294447189611978	1.46267924854388	179	KDM3A KDM4B JADE1 NCOA1 KAT6A PHF21A TBL1XR1 SUDS3 NSD3 KDM5B KANSL1 KDM7A KDM3B PHF20 MSL2 MSL1 KMT2C PADI2 SMARCA2 GATAD2A SETD7 ACTB RCOR1 KDM6B TADA2B KMT5B KAT2B CREBBP BRD8 PADI4 NFKB1 KAT8 SETD2 USP22 GATAD2B KMT2B TAF10 ASH1L KAT5 CARM1 NSD1 RPS2 BRD1 EP300 HMG20B SUPT20H PHF2 ARID2 NCOR1 ELP1 JMJD6 KMT2D NFKB2 KMT2E ATXN7L3 BRWD1 SAP130 KMT5C KDM2A ATXN7 KAT7 SMARCC2 TRRAP BRPF3 KMT5A KD…
REACTOME_FCGR3A_MEDIATED_IL10_SYNTHESIS	0.00424363547209336	0.0190936533783839	0.407017918923954	-0.404593751221804	-1.66435043697839	63	IGHV1-46 ADCY7 IGLV1-47 IGKV3-15 IGKV4-1 IGLV1-44 IGKV3-11 IGHV3-30 IGLV3-1 IGLV1-40 IGLC3 IGHV3-11 IGLV3-19 IGLV3-25 IGKV3-20 IGKV1-5 IGHV3-48 SRC IGHV3-33 IGLC2 IGHV4-59 IGLV2-23 IGHV1-2 FCGR3A IGKV2-30 IGHV4-39 IGHV4-34 IGHV3-23 IGHV3-7
REACTOME_POST_CHAPERONIN_TUBULIN_FOLDING_PATHWAY	0.004258296796618	0.0190936533783839	0.407017918923954	0.60036316900529	1.77178430195324	15	TUBA4A TUBB2B TUBB1 TUBB6 TUBB2A TUBB4B TUBA1A TUBA1C
REACTOME_RHOA_GTPASE_CYCLE	0.00430014040597914	0.0191781663026021	0.407017918923954	0.3280106938798	1.5223067221929	112	IQGAP1 VAPB PLEKHG3 ARHGEF12 ARHGAP19 ARAP3 ARHGEF40 LBR ARHGAP21 FLOT2 FLOT1 SNAP23 DAAM1 ARHGAP26 PREX1 PKN3 ARHGAP9 STK10 ARHGAP24 ARHGAP1 ARHGDIB STOM SLK PLD1 ROCK1 EMC3 TEX2 ARHGAP35 MYO9A TAGAP ARHGAP10 BCR KALRN GMIP DOCK2 ARHGAP32 VAV1 MYO9B ARAP1 DIAPH1 ARHGAP18 ERBIN PKN2 ARHGEF28 STX5
REACTOME_FORMATION_OF_THE_CORNIFIED_ENVELOPE	0.0043769101334543	0.0192154404850648	0.407017918923954	0.565006240066057	1.88317396007404	22	PI3 PCSK6 KRT23 PKP4 DSC2 FURIN KRT1 KAZN
REACTOME_KERATINIZATION	0.0043769101334543	0.0192154404850648	0.407017918923954	0.565006240066057	1.88317396007404	22	PI3 PCSK6 KRT23 PKP4 DSC2 FURIN KRT1 KAZN
REACTOME_NR1H3_NR1H2_REGULATE_GENE_EXPRESSION_LINKED_TO_CHOLESTEROL_TRANSPORT_AND_EFFLUX	0.00437761833592604	0.0192154404850648	0.407017918923954	0.524329402599366	1.80645275289274	26	AGO2 KDM3A NCOA1 AGO4 TBL1XR1 EEPD1 TNRC6B TNRC6C AGO1 AGO3 RXRA EP300 RXRB NCOR1
REACTOME_O_LINKED_GLYCOSYLATION_OF_MUCINS	0.00444267848104596	0.0193989206973421	0.407017918923954	0.484837855967393	1.70409237367351	29	ST3GAL1 ST3GAL4 GALNT14 ST6GALNAC2 B3GNTL1 B4GALT5 GALNT7 GALNT10 GALNT5 ST6GALNAC3 B3GNT9 GALNT12 ST6GALNAC4 B3GNT5 B3GNT8
REACTOME_SIGNALING_BY_TGFB_FAMILY_MEMBERS	0.00470469227289622	0.0204360070603929	0.407017918923954	0.362080661936815	1.60239188015459	82	TGIF1 FSTL1 NEDD4L FURIN PPM1A PARD3 PPP1R15A CDK9 SKI SERPINE1 TGFBR2 SMAD2 TFDP1 UBE2M ZFYVE16 CBL PPP1CB PRKCZ UBE2D1 RNF111 TRIM33 SP1 SMAD4 TFDP2 SMAD5 UBE2D3 FKBP1A UBB JUNB NCOR1 F11R UBA52
REACTOME_CLASS_B_2_SECRETIN_FAMILY_RECEPTORS	0.0047951032781705	0.0207208089844259	0.407017918923954	0.505155768183667	1.80957840344623	31	ADGRE3 GNG11 GNAS GNB2 CD55 WNT10B ADGRE2 ADGRE5 GNB5 ADM GNB1 GNG7 VIPR2 GIPR FZD5 CYSLTR2 WNT10A PTCH1
REACTOME_BIOSYNTHESIS_OF_THE_N_GLYCAN_PRECURSOR_DOLICHOL_LIPID_LINKED_OLIGOSACCHARIDE_LLO_AND_TRANSFER_TO_A_NASCENT_PROTEIN	0.00492197021133286	0.0211593977126371	0.407017918923954	-0.392827132756478	-1.64720844592406	67	MPDU1 ALG11 NAGK NUS1 ALG3 ALG8 ST3GAL5 NUDT14 ALG5 GMDS GMPPA NEU1 ALG10 DPAGT1 NANP SLC35A1 ALG1 GNPNAT1 FUOM PMM2 DHDDS RFT1 DPM1 ALG14 UAP1 MVD MPI ALG9 ALG2 SLC35C1 AMDHD2 FCSK NEU3 ALG10B DOLK GNE FPGT SLC17A5
REACTOME_CA2_PATHWAY	0.00501437772290061	0.0214461077994826	0.407017918923954	0.438243905375588	1.70982980827003	44	AGO2 PPP3CA AGO4 PPP3R1 GNAO1 PLCB1 ITPR2 GNG11 TNRC6B GNB2 TNRC6C AGO1 GNB5 AGO3
REACTOME_CYTOSOLIC_SENSORS_OF_PATHOGEN_ASSOCIATED_DNA	0.00528580835067482	0.0224916539003204	0.407017918923954	-0.399522232153583	-1.61012053525677	58	IRF7 POLR3GL ZBP1 CGAS TICAM1 TRIM56 POLR2K POLR3D TBK1 POLR3F IFI16 POLR1C RIPK3 NKIRAS1 POLR3C DHX36 POLR3K TRIM21 TLR3 XRCC6 POLR2H NKIRAS2
REACTOME_CDC42_GTPASE_CYCLE	0.00589369190606272	0.0249509596429254	0.407017918923954	0.315268744176789	1.47755897004176	118	IQGAP1 PLEKHG3 RALBP1 ARHGEF12 ARAP3 ARFGAP3 LBR GIT2 ARHGAP21 IQGAP2 SNAP23 DAAM1 ARHGAP26 PREX1 PAK2 ARHGAP9 FNBP1L ARHGAP24 ARHGAP1 ARHGDIB SHKBP1 STOM LAMTOR1 PLD1 GNA13 SH3PXD2A ARHGAP35 CDC42EP2 TAGAP ARHGAP10 BCR WDR91 GMIP RAB7A ARHGAP32 CDC42SE2 MYO9B ARAP1 CDC42BPA FNBP1 FMNL1
REACTOME_RESOLUTION_OF_AP_SITES_VIA_THE_MULTIPLE_NUCLEOTIDE_PATCH_REPLACEMENT_PATHWAY	0.00595594827356558	0.0250871760613823	0.407017918923954	-0.526718303465321	-1.7249839022181	24	PCNA RPA3 POLD1 POLE4 LIG1 FEN1 PARP2 RFC5 RFC1 PARG POLB POLE RFC3 RFC4
REACTOME_RHO_GTPASES_ACTIVATE_WASPS_AND_WAVES	0.00609390224682069	0.0255392687128063	0.407017918923954	0.492300789412168	1.77459355221098	32	MAPK1 WASF3 NCKAP1 ACTB ACTR2 CYFIP2 WASF2 MAPK3 ACTG1 ARPC4 RAC1 GRB2 ABI2 WIPF1
REACTOME_SIGNALING_BY_NUCLEAR_RECEPTORS	0.00616008359745795	0.0256875486013996	0.407017918923954	0.286802623334047	1.40927802060296	170	AGO2 IGF1R KDM3A KDM4B MAPK1 NCOA1 FOXO3 ZNF217 AGO4 TBL1XR1 TGFA TLE3 EGF CDK9 EEPD1 GNAI3 GNG11 YY1 TNRC6B GNB2 USF2 PDPK1 CDKN1B SRF MAPK3 KAT2B CREBBP TNRC6C POLR2C PDK2 PRKCZ JUND POLR2E AKT1 AGO1 ALDH1A2 GNAI2 GNB5 PIK3CA SP1 AGO3 CREB1 PPARD KAT5 CARM1 FOS RXRA STRN EP300 MMP9 RXRB FOSB NCOR1
REACTOME_TBC_RABGAPS	0.00651471527577642	0.0270312066666544	0.407017918923954	0.428393667702966	1.64409622658745	40	RAB6B TBC1D14 RAB5B GABARAPL2 ULK1 TBC1D17 RAB11B MAP1LC3B RAB6A OPTN TBC1D16 RAB11A TBC1D10C RAB5A RAB7A TSC1 RABGEF1 TSC2 RAB4A
REACTOME_CHOLESTEROL_BIOSYNTHESIS	0.00658483173161385	0.027186879525574	0.407017918923954	-0.542457782547724	-1.71225628559147	21	SQLE HMGCS1 FDPS MSMO1 SC5D ARV1 PMVK MVK DHCR24 HSD17B7 MVD PLPP6 ACAT2
REACTOME_SIGNALING_BY_EGFR	0.00667264585662036	0.027385393874344	0.407017918923954	0.427657547022938	1.64127113059843	40	EPS15L1 TGFA EGF ADAM12 CBL GAB1 ADAM10 STAM SH3GL1 PXN PIK3CA UBB UBA52 LRIG1 GRB2
REACTOME_TRNA_PROCESSING_IN_THE_NUCLEUS	0.00669858555199781	0.027385393874344	0.407017918923954	-0.413090524287409	-1.64187325313318	55	RTCB NUP205 RPP38 RAN POP4 NUP42 RPP25 RTRAF NUP37 ZBTB8OS NUP62 NUP43 NUP160 DDX1 POP1 POP5 CLP1 SEH1L RPP30 NDC1 CPSF4 RPP14 NUP93 ELAC2 RAE1 C2orf49 SEC13 NUP88 NUP35
REACTOME_LAGGING_STRAND_SYNTHESIS	0.00683343775634345	0.027800424823368	0.407017918923954	-0.562981366262252	-1.72774348501736	19	PCNA RPA3 POLD1 LIG1 FEN1 PRIM1 PRIM2 RFC5 RFC1
REACTOME_EGFR_DOWNREGULATION	0.00724926561169904	0.0292984549951086	0.407017918923954	0.546554292407235	1.8071827856189	21	EPS15L1 TGFA EGF CBL STAM SH3GL1 UBB UBA52 GRB2 HGS PTPN12
REACTOME_CIRCADIAN_CLOCK	0.0072719186858363	0.0292984549951086	0.407017918923954	0.372368427339615	1.5662465751556	62	NCOA1 ARNTL TBL1XR1 BHLHE40 SERPINE1 CSNK1D PPP1CB MEF2D CREBBP NAMPT NR3C1 CREB1 CARM1 RXRA EP300 RORA UBB NCOR1 CRTC2 UBA52 NCOA6 SKP1 PPP1CA DBP CHD9 CRY2 NR1D1 NCOA2 CSNK1E
REACTOME_GLUCAGON_LIKE_PEPTIDE_1_GLP1_REGULATES_INSULIN_SECRETION	0.00736961112523601	0.029549306146379	0.407017918923954	0.543830738654321	1.81259570797291	22	IQGAP1 PRKAR2B ITPR2 PRKAR1A GNG11 GNAS GNB2 PRKACA PRKAR2A GNB5 RAP1A GNB1 PRKAR1B GNG7
REACTOME_DDX58_IFIH1_MEDIATED_INDUCTION_OF_INTERFERON_ALPHA_BETA	0.00744367361934785	0.0297034631508905	0.407017918923954	-0.389212420568111	-1.61106449107784	64	CASP10 DHX58 IRF7 ISG15 IFIH1 UBA7 UBE2L6 HERC5 TOMM70 IKBKE DDX58 HSP90AA1 TBK1 RNF135 NKIRAS1 HSP90AB1 SIKE1 NLRC5 UBE2D2 NKIRAS2 ATG5
REACTOME_REGULATION_OF_SIGNALING_BY_CBL	0.0075497506700562	0.0299832955182232	0.407017918923954	0.543528911868376	1.7971793592334	21	CRKL CBL PIK3CB HCK PIK3CD PIK3CA UBB LYN SYK UBA52 VAV1 GRB2 RAPGEF1 FYN PIK3R1 CRK
REACTOME_GLYCOGEN_METABOLISM	0.0076248719505428	0.0301381194632829	0.407017918923954	0.543052985424659	1.795605707561	21	PYGL PGM1 GBE1 PGM2L1 GYG1 PGM2 UBB UBA52
REACTOME_TRANSCRIPTIONAL_ACTIVITY_OF_SMAD2_SMAD3_SMAD4_HETEROTRIMER	0.00774513271123529	0.0304690598168407	0.407017918923954	0.434568759781598	1.68060799785218	41	TGIF1 NEDD4L PPM1A CDK9 SKI SERPINE1 SMAD2 TFDP1 UBE2D1 RNF111 TRIM33 SP1 SMAD4 TFDP2 UBE2D3 UBB JUNB NCOR1 UBA52
REACTOME_MEIOTIC_RECOMBINATION	0.00789911013947258	0.0309289101235687	0.380730400722792	-0.558994359243156	-1.71550768856872	19	BRCA2 RPA3 MLH1 CDK2 CDK4 RBBP8
REACTOME_PERK_REGULATES_GENE_EXPRESSION	0.00798526859108232	0.0311201589016946	0.380730400722792	-0.493582127310637	-1.74195078897852	30	CCL2 EXOSC1 EXOSC3 EIF2S1 EIF2S2 CEBPG ATF3 DIS3 DDIT3 EXOSC9
REACTOME_ONCOGENE_INDUCED_SENESCENCE	0.00813905802964623	0.0315668518388847	0.380730400722792	0.485588535148193	1.75039793157858	32	MAPK1 ERF AGO4 ETS2 TNRC6B TFDP1 MAPK3 TNRC6C CDKN2D E2F3 AGO1 SP1 AGO3 TFDP2 E2F2 UBB UBA52
REACTOME_AQUAPORIN_MEDIATED_TRANSPORT	0.00817558752661761	0.0315668518388847	0.380730400722792	0.503651097408617	1.73521055065918	26	PRKAR2B PRKAR1A GNG11 GNAS AQP1 GNB2 AQP10 PRKACA PRKAR2A AQP9 GNB5 RAB11A ADCY3 GNB1 PRKAR1B GNG7
REACTOME_HOMOLOGOUS_DNA_PAIRING_AND_STRAND_EXCHANGE	0.00823229267161952	0.0316393183784824	0.380730400722792	-0.454400306272148	-1.67554281574172	37	BRCA2 RMI2 CHEK1 RPA3 XRCC3 RAD51B RBBP8 RFC5 RAD9A ATRIP RHNO1 RFC3 RFC4 RAD17 MRE11 BARD1 HUS1 RAD51D BRCA1 RAD50 PALB2
REACTOME_PROTEIN_PROTEIN_INTERACTIONS_AT_SYNAPSES	0.00829709307372233	0.0317420900159836	0.380730400722792	0.432775013377747	1.67367104142221	41	IL1RAP NRXN1 SIPA1L1 RTN3 EPB41 FLOT2 FLOT1 HOMER2 PPFIA1 STX1A LIN7A SHARPIN DBNL NRXN3 PTPRF
REACTOME_SARS_COV_INFECTIONS	0.00839236071533357	0.0319599490255169	0.380730400722792	0.303296890142847	1.44437464818251	127	IL1R1 JAK1 PHF21A FURIN ST3GAL1 ST3GAL4 SUDS3 PRKCSH GSK3B IMPDH1 IFNAR1 ST6GALNAC2 IL6R MGAT5 BRD4 GATAD2A AP2A1 AP2M1 RCOR1 MAP1LC3B PARP16 MGAT4B GSK3A ITGB1 IFNAR2 NR3C1 AP2B1 ROCK1 VCP GATAD2B PARP8 BECN1 ST6GALNAC3 FKBP1A ATP1B2 TYK2 HMG20B ST6GALNAC4 UBB CHMP3
REACTOME_RNA_POLYMERASE_II_TRANSCRIPTION_TERMINATION	0.00846505309873532	0.0320902467470239	0.380730400722792	-0.393585440095392	-1.59389231951255	59	FYTTD1 DDX39A SRSF3 CSTF3 RNPS1 NCBP2 SNRPG CDC40 THOC6 SRSF7 MAGOH CLP1 CSTF2T POLDIP3 CPSF4 SYMPK SNRPE SNRPB SNRPF ALYREF THOC7 LSM11 CPSF3 SRSF9 SLU7 THOC3 NUDT21 CPSF2 CSTF1 SRSF2 EIF4A3
REACTOME_RHO_GTPASES_ACTIVATE_ROCKS	0.00892923411185957	0.0336967477343479	0.380730400722792	0.583165861263066	1.77860453997504	17	MYH9 MYL9 LIMK2 PPP1R12A PPP1CB PPP1R12B ROCK1 MYH10
REACTOME_NUCLEAR_EVENTS_KINASE_AND_TRANSCRIPTION_FACTOR_ACTIVATION	0.00906394238509883	0.034051026798074	0.380730400722792	0.41527068056244	1.63421652357138	46	MAPK1 RPS6KA5 RPS6KA1 MAPK14 MAPKAPK2 SRF MAPK3 MEF2D DNM2 JUND TRIB1 VRK3 LYL1 SGK1 CREB1 FOS EP300 FOSB ID3 JUNB
REACTOME_INOSITOL_PHOSPHATE_METABOLISM	0.00916510484972189	0.034270417690668	0.380730400722792	0.431466727158893	1.58803905607201	35	NUDT3 IPMK IMPA2 PLCB1 NUDT4 PLCH2 PLCG2 INPP5A
REACTOME_SIGNAL_TRANSDUCTION_BY_L1	0.00920452465552714	0.034270417690668	0.380730400722792	0.577044092325082	1.78980931183157	18	MAPK1 ITGB3 ITGA2B MAPK3 ITGA9 ITGB1 ITGA5 MAP2K2 RAC1
REACTOME_UB_SPECIFIC_PROCESSING_PROTEASES	0.00932290490117061	0.0344638729666615	0.380730400722792	-0.307295545832131	-1.47893086258631	146	USP18 PSMA4 DDB2 PSMB5 PSMA5 PSMC2 PSMA3 IFIH1 KAT2A PSME2 PSMD7 PSMB7 PSMC1 USP49 OTUB1 PSMD11 TOMM70 PSMD14 DDX58 PSMB6 PSMB2 USP42 CDC20 TP53 PSMC3 CLSPN PSMD5 PSMD8 BIRC3 USP8 PSMA2 SMAD3 SMAD1 PSMA6 PSMA7 PSMC6 SEM1 PSMC5 PSMB1 CCNA2
REACTOME_RESOLUTION_OF_ABASIC_SITES_AP_SITES	0.00933913104372361	0.0344638729666615	0.380730400722792	-0.447740736723514	-1.65098650766023	37	PCNA RPA3 TDG POLD1 POLE4 LIG1 FEN1 MUTYH PARP2 RFC5 RFC1 UNG NTHL1 PARG LIG3 POLB POLE MPG RFC3 RFC4
REACTOME_INTERLEUKIN_1_FAMILY_SIGNALING	0.00946715067772673	0.0346370754361914	0.380730400722792	-0.315354479660465	-1.46306053953148	118	PSMA4 CUL1 PSMB5 PSMA5 PSMC2 PSMA3 PSME2 PSMD7 PSMB7 PSMC1 NOD1 PSMD11 PTPN2 PSMD14 PSMB6 PSMB2 IL18 PTPN9 PSMC3 IL1RN TBK1 PSMD5 PSMD8 PSMA2 SMAD3 PSMA6 PSMA7 NKIRAS1 PSMC6 MAP2K6 CASP1 SEM1 PSMC5 PSMB1 UBE2N NKIRAS2 PSMB9 PSMB8 PSMD3 GSDMD
REACTOME_APOPTOSIS	0.0094855692588118	0.0346370754361914	0.380730400722792	-0.294517529486568	-1.42929989593229	150	CYCS PSMA4 PMAIP1 PSMB5 CASP7 PSMA5 PSMC2 PSMA3 PSME2 PSMD7 SEPTIN4 PSMB7 PSMC1 TNFSF10 NMT1 PSMD11 BAK1 CASP3 TICAM1 PSMD14 PSMB6 FNTA PSMB2 GZMB APPL1 TP53 PSMC3 CLSPN PSMD5 PSMD8 PSMA2 BAX DSP PSMA6 PSMA7 E2F1 PSMC6
REACTOME_G_ALPHA_S_SIGNALLING_EVENTS	0.00952094767130484	0.0346370754361914	0.380730400722792	0.386864799959942	1.60329582339272	56	GNAZ GNAI3 GNG11 GNAS GNB2 PDE3A HRH2 ARRB2 ADORA2A GPR27 PDE4D GNAI2 GNB5 GRK6 PTGER4 ADCY3 ADM PDE2A PTGDR GNB1 GNG7 GRK2 VIPR2 GIPR HTR6 CYSLTR2
REACTOME_TRANSPORT_OF_MATURE_TRANSCRIPT_TO_CYTOPLASM	0.0095521910675348	0.0346370754361914	0.380730400722792	-0.359854338839169	-1.54979567146271	76	FYTTD1 NUP205 NXT1 DDX39A NUP42 SRSF3 NUP37 NUP62 NUP43 NXF1 RNPS1 NCBP2 NUP160 CDC40 THOC6 EIF4E SRSF7 MAGOH SEH1L NDC1 POLDIP3 CPSF4 SYMPK NUP93 ALYREF THOC7 CPSF3 SRSF9 SLU7 RAE1 THOC3 SEC13 NUP88 NUP35 CPSF2 NUP85 SRSF2 NUP155 EIF4A3
REACTOME_BBSOME_MEDIATED_CARGO_TARGETING_TO_CILIUM	0.00960698375052257	0.0346849543200685	0.380730400722792	-0.553378441355635	-1.69827289870885	19	SSTR3 CCT3 CCT4 CCT8 CCT5 BBS4 BBS12 MKKS CCT2
REACTOME_TERMINATION_OF_TRANSLESION_DNA_SYNTHESIS	0.0096517210536354	0.034688693809239	0.380730400722792	-0.489353426258386	-1.72702685083988	30	PCNA ISG15 RPA3 POLK UBA7 UBE2L6 POLD1 POLE4
REACTOME_BASE_EXCISION_REPAIR	0.00970604593761459	0.034688693809239	0.380730400722792	-0.429982139996888	-1.65036559146034	44	PCNA RPA3 TDG POLD1 POLE4 LIG1 FEN1 MUTYH PARP2 TERF2 RFC5 RFC1 UNG NTHL1 PARG LIG3 TERF1 POLB POT1 POLE MPG RFC3 RFC4
REACTOME_UPTAKE_AND_ACTIONS_OF_BACTERIAL_TOXINS	0.00973279898244835	0.034688693809239	0.380730400722792	0.534007341853737	1.72921101148602	20	EEF2 ANTXR2 MAP2K4 FURIN MAP2K3 MAP2K7 TXNRD1 STX1A MAP2K2 SV2A
REACTOME_THROMBIN_SIGNALLING_THROUGH_PROTEINASE_ACTIVATED_RECEPTORS_PARS	0.00988961987632711	0.0350976296887524	0.380730400722792	0.528453948064224	1.7473339633429	21	GNAQ MAPK1 GNG11 GNB2 GNA12 ARRB2 MAPK3 F2R GNA13 F2RL3 GNB5
REACTOME_SNRNP_ASSEMBLY	0.0101308059932212	0.0358012381285869	0.380730400722792	-0.402637050641745	-1.57626550172075	51	NUP205 SNRPD1 PHAX CLNS1A NUP42 NUP37 NUP62 GEMIN7 NUP43 NCBP2 SNRPG NUP160 TGS1 SNUPN SEH1L GEMIN4 NDC1 SNRPE NUP93 SNRPB SNRPF SNRPD2 DDX20 RAE1 SEC13 NUP88 NUP35 WDR77 NUP85 NUP155
REACTOME_RESPONSE_OF_MTB_TO_PHAGOCYTOSIS	0.0103425709604187	0.0363953762910938	0.380730400722792	0.527330726446993	1.7436200289739	21	KPNA1 MAPK1 TRIM27 MAPK3 GSK3A UBB RAB5A DUSP16 RAB7A CTSG UBA52
REACTOME_DOWNREGULATION_OF_SMAD2_3_SMAD4_TRANSCRIPTIONAL_ACTIVITY	0.0104511565348456	0.0365195141206625	0.380730400722792	0.533131432621181	1.77693476640505	22	TGIF1 NEDD4L PPM1A SKI SMAD2 UBE2D1 RNF111 TRIM33 SMAD4 UBE2D3 UBB NCOR1 UBA52
REACTOME_CLASS_I_PEROXISOMAL_MEMBRANE_PROTEIN_IMPORT	0.0104654243103577	0.0365195141206625	0.380730400722792	-0.551247444581088	-1.68123319981872	18	PEX13 PEX2 GDAP1 PEX19 ABCD3 PEX14 PEX26 ALDH3A2 SLC25A17 ATAD1
REACTOME_INFECTION_WITH_MYCOBACTERIUM_TUBERCULOSIS	0.0105793915843529	0.0367633857556264	0.380730400722792	0.505629328597034	1.71301249301002	24	KPNA1 MAPK1 TRIM27 MAPK3 GSK3A LTF UBB RAB5A DUSP16 RAB7A CTSG UBA52
REACTOME_METABOLISM_OF_AMINO_ACIDS_AND_DERIVATIVES	0.0107910506253152	0.037343303823705	0.380730400722792	-0.263412994136046	-1.34076479672716	252	PPM1K PSMA4 SLC3A2 PSMB5 PSMA5 GPT2 IL4I1 PSMC2 KMO PSMA3 PSME2 PSMD7 RPS27L DBT PSMB7 PSMC1 AIMP2 PDHB PSMD11 SRR RPL26 NDUFAB1 DLAT PSMD14 PSMB6 QDPR ASRGL1 PSMB2 PSMC3 SLC6A12 SDSL PSMD5 RPL36AL MTRR PSMD8 RPS15A PSMA2 RIMKLB PSMA6 PSMA7 PSMC6 PDHX MCCC2 DLD ADO TXN2 LIAS SEM1 PSMC5 PSMB1 ACAT1 AIMP1 SRM SCLY IDO1 GLDC PSMB9 HIBADH PSMB8 PSMD3 MTAP EEFSEC SHMT1 HNMT RPL37 NMRAL1 PSAT1 RPS25 PS…
REACTOME_PCNA_DEPENDENT_LONG_PATCH_BASE_EXCISION_REPAIR	0.0108948875311349	0.0375468438056468	0.380730400722792	-0.51970241946967	-1.64042947304521	21	PCNA RPA3 POLD1 POLE4 LIG1 FEN1 RFC5 RFC1 POLB POLE RFC3 RFC4
REACTOME_CLEC7A_DECTIN_1_SIGNALING	0.0109421253340696	0.0375544548502637	0.380730400722792	-0.336238532848237	-1.49070000259635	93	PSMA4 CUL1 PSMB5 PSMA5 PSMC2 PSMA3 PSME2 PSMD7 PSMB7 PSMC1 PSMD11 PSMD14 PSMB6 MALT1 PSMB2 PSMC3 CARD9 PSMD5 PSMD8 SRC PSMA2 PSMA6 PSMA7 PSMC6 SEM1 PSMC5 PSMB1 UBE2N UBE2D2 PSMB9 PSMB8 PSMD3
REACTOME_CELLULAR_SENESCENCE	0.0115162558497174	0.0391588160037694	0.380730400722792	0.310594063615209	1.45553287304893	117	MAPK1 ERF AGO4 MAP2K4 MAP4K4 MAP2K3 MAP2K7 ETS2 CABIN1 TNRC6B RPS6KA1 TFDP1 MAPK14 PHC2 MAPKAPK2 CDKN1B CBX4 KDM6B MAPK3 TNRC6C NFKB1 CDKN2D E2F3 AGO1 UBE2D1 SP1 FZR1 AGO3 TFDP2 MINK1 KAT5 FOS MAP3K5 E2F2 UBB UBN1 STAT3 SCMH1 UBA52
REACTOME_O_LINKED_GLYCOSYLATION	0.0115423263017612	0.0391588160037694	0.380730400722792	0.393050495585736	1.60366558949192	53	THBS1 ST3GAL1 ST3GAL4 ADAMTS5 GALNT14 ST6GALNAC2 B3GNTL1 B4GALT5 SEMA5A GALNT7 SPON1 GALNT10 LARGE2 GALNT5 ST6GALNAC3 B3GNT9 GALNT12 ST6GALNAC4 POFUT2 B3GNT5 B3GNT8
REACTOME_DARPP_32_EVENTS	0.0115504421306082	0.0391588160037694	0.380730400722792	0.523072959269554	1.72954171387303	21	PPP3CA PRKAR2B PPP3R1 PRKAR1A PRKACA PRKAR2A PDE4D PDE4B PRKAR1B PPP1CA
REACTOME_LEISHMANIA_INFECTION	0.01161677583078	0.0392154526510733	0.380730400722792	0.269239261022136	1.34675292166608	183	MAPK1 PRKAR2B FURIN WASF3 MYH9 GNAZ ENTPD1 ITPR2 GGT5 NCKAP1 MYO5A PRKAR1A GNAI3 GNG11 GNAS PLCG2 GNB2 HRH2 MAPK14 FCGR2A ACTB AHCYL1 MYO10 ACTR2 CYFIP2 WASF2 ENTPD5 ADORA2A MAPK3 GPR27 PRKACA PRKAR2A HCK ACTG1 NFKB1 DPEP2 IL1B APP GNAI2 GNB5 PTGER4 IGHG4 PSTPIP1 ELMO1 CREB1 ADCY3 ADM MYO1C LYN ARPC4 SYK RAC1 DPEP3 CTSG VAV1 MYO9B PTGDR GNB1 NFKB2 GRB2 MAPK8 PRKAR1B GNG7 DVL1 VIPR2 GIPR HTR6
REACTOME_METABOLISM_OF_COFACTORS	0.0116611897571537	0.0392154526510733	0.380730400722792	-0.5632048824094	-1.65926745857403	16	IDH1 GCH1 COQ5 HSP90AA1 PDSS1 COQ9 DHFR COQ6 PDSS2
REACTOME_MRNA_SPLICING_MINOR_PATHWAY	0.011711474414404	0.0392263841831844	0.380730400722792	-0.397822429887405	-1.5574169616104	51	SNRPD1 SNRNP40 ZCRB1 POLR2K EFTUD2 DDX23 POLR2D SNU13 NCBP2 SNRPG SNRNP35 SNRNP25 SRSF7 SF3B6 LSM2 POLR2H SNRPE SNRPB SNRPF POLR2L SNRPD2 GTF2F1 PDCD7
REACTOME_GLYCEROPHOSPHOLIPID_BIOSYNTHESIS	0.0119790959486128	0.0399622640845724	0.380730400722792	0.342486370280208	1.53612991882325	88	DGAT2 PCYT1A MBOAT2 PHOSPHO1 PGS1 PLA2G12A CDIPT SLC44A2 CHPT1 PNPLA2 CDS2 ABHD4 GPCPD1 OSBPL8 LPGAT1 LPCAT1 CPNE1 GPD1L PCTP ACHE LPCAT4 LPCAT2 PLB1 MBOAT7 PLD1 AGPAT1 CPNE3 PLA2G6 MGLL AGPAT4 TMEM86B OSBPL10 ACP6 GPAT2 STARD10
REACTOME_STRIATED_MUSCLE_CONTRACTION	0.0120899532280039	0.0401713983751207	0.380730400722792	0.571264410815134	1.74230616380958	17	TPM1 TPM4 TMOD1 MYL4 VIM
REACTOME_MRNA_DECAY_BY_3_TO_5_EXORIBONUCLEASE	0.012359456483177	0.0408091101239687	0.380730400722792	-0.560555773981383	-1.65146287529337	16	EXOSC1 EXOSC3 WDR61 DIS3 EXOSC9 DCPS EXOSC6 TTC37 EXOSC2 EXOSC7 NT5C3B EXOSC8 EXOSC5 EXOSC4 HBS1L
REACTOME_RHO_GTPASES_ACTIVATE_PKNS	0.0123797420400049	0.0408091101239687	0.380730400722792	0.479628695649852	1.66226472688175	27	MYH9 MYL9 PPP1R14A PDPK1 PPP1R12A PKN3 PPP1CB PPP1R12B MYH10 RAC1 YWHAB PKN2 YWHAZ NCOA2 PAK1 RHOA
REACTOME_INTERLEUKIN_4_AND_INTERLEUKIN_13_SIGNALING	0.0126951452684163	0.0416840596608631	0.380730400722792	0.358557920739914	1.54290800263729	74	IL4R FOXO3 F13A1 JAK1 ZEB1 BCL6 ALOX5 IL6R ITGAX BCL2L1 LCN2 PTGS2 ALOX15 SOCS3 ITGB1 VIM IL1B ITGAM AKT1 RORC PIM1 FOXO1 IGHG4 ICAM1 STAT6 FOS OSM TYK2 RORA MMP9 STAT3 JUNB ITGB2
REACTOME_PLATELET_HOMEOSTASIS	0.012803650783531	0.0418754696214309	0.380730400722792	0.377508776899294	1.56823325262094	57	PDE5A ATP2B1 TRPC6 ATP2B4 ITPR2 GNG11 ATP2A3 GNAS GNB2 ORAI2 GUCY1B1 MAPK14 PPP2R5B SLC8A1 PECAM1 GNB5 SLC8A3
REACTOME_TRANSLOCATION_OF_SLC2A4_GLUT4_TO_THE_PLASMA_MEMBRANE	0.0128586020744475	0.0418909145706609	0.380730400722792	0.375518559510282	1.57098900117268	58	TUBA4A RALGAPA2 TUBB2B MYH9 TUBB1 MYO5A SNAP23 ACTB TUBB6 TUBB2A ACTG1 AKT1 RHOQ RALGAPB TUBB4B RAB11A TUBA1A EXOC8 MYO1C RAC1 TUBA1C EXOC3 YWHAB YWHAZ AKT2 RAB4A
REACTOME_TRNA_AMINOACYLATION	0.0132346971246361	0.0428466170263037	0.380730400722792	-0.511168575893823	-1.61349257993923	21	AIMP2 PPA1 FARSA TARS2 LARS2 AIMP1 PARS2 MARS2 RARS2 YARS2 DARS2 AARS2 EARS2 FARSB
REACTOME_AUTOPHAGY	0.0132547088642522	0.0428466170263037	0.380730400722792	0.305731439279655	1.44380958313581	122	TUBA4A TUBB2B ATG9A PINK1 GABARAPL1 WIPI2 TUBB1 VPS28 GABARAPL2 ULK1 VPS37C MFN2 UBAP1 MTMR3 MAP1LC3B TUBB6 TUBB2A VIM NBR1 RB1CC1 LAMTOR1 VCP WIPI1 TUBB4B MAP1LC3A BECN1 PRKN TUBA1A PEX5 UBB WDR45B CHMP3 SQSTM1 DYNLL2 TSG101 DYNC1LI1 TUBA1C UBA52 DYNC1H1 VPS37B PRKAA1 TSC1 CHMP2A USP30
REACTOME_TRANSPORT_OF_BILE_SALTS_AND_ORGANIC_ACIDS_METAL_IONS_AND_AMINE_COMPOUNDS	0.0133826581993447	0.0430931928117896	0.380730400722792	0.418871401127051	1.63246131323518	42	SLC14A1 SLC18A2 BSG SLC6A9 SLC44A2 SLC11A1 SLC22A4 SLC6A6 SLC40A1
REACTOME_EPH_EPHRIN_SIGNALING	0.0135265577498753	0.0433890352438308	0.380730400722792	0.354909373545938	1.51445595737431	70	MYH9 MYL9 EPHB3 LIMK2 NCK2 CLTC EPHB4 ACTB ACTR2 AP2A1 AP2M1 PAK2 EPHB1 ADAM10 ACTG1 AP2B1 ROCK1 SDC2 KALRN MYH10 EPHA4 MMP9 LYN ARPC4 RAC1
REACTOME_SPRY_REGULATION_OF_FGF_SIGNALING	0.0137286136683083	0.0437024063105046	0.380730400722792	0.563139713924425	1.68871951896644	16	MAPK1 BRAF CBL MAPK3 MKNK1 UBB UBA52 GRB2
REACTOME_BMAL1_CLOCK_NPAS2_ACTIVATES_CIRCADIAN_GENE_EXPRESSION	0.0138152051005839	0.0437024063105046	0.380730400722792	0.514648898517587	1.70168754130966	21	NCOA1 ARNTL TBL1XR1 BHLHE40 SERPINE1 CREBBP NAMPT CARM1 RXRA NCOA6 DBP CHD9 NCOA2
REACTOME_MITOTIC_SPINDLE_CHECKPOINT	0.0138300336685016	0.0437024063105046	0.380730400722792	-0.330802844084291	-1.49724532870268	100	NDC80 NUDC MAD2L1 RCC2 XPO1 MIS12 SKA2 ZWINT CENPN DYNC1I2 CENPL NUP37 CDC20 NUP43 BUB1 NSL1 UBE2S NUP160 BIRC5 CDCA8 RANGAP1 PLK1 CDC23 SPC24 MAD1L1 SEH1L SGO2 ANAPC16 UBE2E1 SPDL1 CENPF PPP2R5E PPP2R1B CENPH ZWILCH CENPE CENPK CENPU ANAPC11 ANAPC7 MAPRE1
REACTOME_MAPK6_MAPK4_SIGNALING	0.0138338552349799	0.0437024063105046	0.380730400722792	-0.343589797353586	-1.48480426195454	77	PSMA4 MOV10 PSMB5 PSMA5 PSMC2 PSMA3 PSME2 PSMD7 PSMB7 PSMC1 XPO1 PSMD11 PSMD14 PSMB6 PSMB2 PSMC3 PSMD5 PSMD8 PSMA2 CCND3 PSMA6 PSMA7 PSMC6 SEM1 PSMC5 PSMB1 PSMB9 NCOA3 PSMB8 PSMD3
REACTOME_INTRAFLAGELLAR_TRANSPORT	0.0138873242075806	0.0437057675061216	0.380730400722792	0.407697694293571	1.56466888124318	40	TUBA4A DYNC2H1 TUBB2B TUBB1 IFT122 KIF3C WDR35 TUBB6 TUBB2A TUBB4B TUBA1A DYNLL2 TUBA1C
REACTOME_MITOCHONDRIAL_BIOGENESIS	0.0142239061816904	0.0445967584794354	0.380730400722792	-0.332887986246662	-1.45583325366356	83	CYCS PPARGC1B ATP5MC3 ATP5PD IDH2 IMMT HELZ2 PRKAG2 PRKAG1 MTX2 ATP5F1A ATP5MC1 TGS1 TFB2M ATP5MC2 SSBP1 HSPA9 SAMM50 DNAJC11 MICOS13 PPRC1 CRTC3 TWNK GABPB1 MAPK11 ATP5F1C ATP5PF CHCHD3 ATP5F1D PRKAB1 POLG2 TFB1M ATP5PB ATP5MF MTERF1
REACTOME_TGF_BETA_RECEPTOR_SIGNALING_ACTIVATES_SMADS	0.0142961922031339	0.0446433612830096	0.380730400722792	0.478270536046234	1.69092435461894	30	NEDD4L FURIN PPP1R15A TGFBR2 SMAD2 UBE2M CBL PPP1CB SMAD4 FKBP1A UBB UBA52 TGFBR1 PPP1CA TGFB1 STRAP SMURF2 SMAD7
REACTOME_NEGATIVE_REGULATION_OF_FLT3	0.0143689791447002	0.0446433612830096	0.380730400722792	0.553182316988533	1.63254475950334	15	PTPRJ CBL ABL2 UBB UBA52 SLA2
REACTOME_AMYLOID_FIBER_FORMATION	0.0143993575361266	0.0446433612830096	0.380730400722792	0.456915643673391	1.66034903864248	33	SORL1 FURIN SIAH1 TSPAN5 TSPAN33 SNCA SIAH2 ADAM10 APP LTF PRKN GSN UBB BACE1 TSPAN15 UBA52
REACTOME_TCR_SIGNALING	0.014727581485251	0.0454918628099974	0.380730400722792	-0.321857615039364	-1.47424190413966	109	PSMA4 CUL1 PSMB5 PSMA5 PSMC2 PSMA3 PSME2 PSMD7 PSMB7 PSMC1 HLA-DPA1 PSMD11 PSMD14 PSMB6 MALT1 PSMB2 PSMC3 PSMD5 EVL PSMD8 PSMA2 PSMA6 PSMA7 PSMC6 SEM1 PSMC5 PSMB1 UBE2N UBE2D2 PSMB9 PSMB8 CD3D PSMD3 NCK1 TRAT1
REACTOME_INTERLEUKIN_1_SIGNALING	0.014961627906592	0.0460442718601393	0.380730400722792	-0.335540454424419	-1.49223077731109	94	PSMA4 CUL1 PSMB5 PSMA5 PSMC2 PSMA3 PSME2 PSMD7 PSMB7 PSMC1 NOD1 PSMD11 PSMD14 PSMB6 PSMB2 PSMC3 IL1RN PSMD5 PSMD8 PSMA2 PSMA6 PSMA7 NKIRAS1 PSMC6 MAP2K6 SEM1 PSMC5 PSMB1 UBE2N NKIRAS2 PSMB9 PSMB8 PSMD3
REACTOME_METABOLISM_OF_WATER_SOLUBLE_VITAMINS_AND_COFACTORS	0.0152017088570095	0.0466111220100954	0.380730400722792	-0.334003266384766	-1.48637928202764	95	CD38 TCN2 PARP10 SLC25A19 MTHFD2 ENPP2 PARP14 PPCS MTHFD1L PARP9 PNPO DHFR2 FLAD1 MMAA AASDHPPT RFK THTPA AMN MTHFD1 MMACHC MTRR MOCS2 TCN1 MCCC2 GSTO1 NADK2 DHFR SLC52A2 NAXD NMNAT1 SHMT1 MMADHC NAXE SLC23A2 NMRK1 MOCS3 ABCD4 MTHFR NFS1 NMNAT3 ENPP3 PANK2 SLC25A16
REACTOME_RAB_GERANYLGERANYLATION	0.0152789640943163	0.0466763958046146	0.380730400722792	0.396644050389473	1.58977590876455	48	RAB6B RAB36 RAB5B RAB2B RAB22A RAB3D RAB27A RAB11B RAB37 RAB27B RAB31 RAB6A RAB1B RAB40C RAB21 RAB11A
REACTOME_RNA_POLYMERASE_III_TRANSCRIPTION_INITIATION_FROM_TYPE_3_PROMOTER	0.0153842755762928	0.0468265906227307	0.380730400722792	-0.469766773700409	-1.61603415334053	27	POLR3GL TBP SNAPC3 POLR2K POLR3D POLR3F POLR1C POLR3C POLR3K POLR2H BRF2
REACTOME_ARACHIDONIC_ACID_METABOLISM	0.015749082006939	0.0477626705228622	0.352487857583619	0.466601268262674	1.67146775558893	31	ALOX12 PTGS1 GGT5 ALOX5 LTA4H MAPKAPK2 TBXAS1 PRXL2B HPGD PTGS2 ALOX15 DPEP2 CYP4F3 GPX4 PTGDS DPEP3
REACTOME_SYNTHESIS_OF_PC	0.0164319194689912	0.0496529740476039	0.352487857583619	0.513539844225206	1.66293360384971	20	PCYT1A PHOSPHO1 SLC44A2 CHPT1 LPCAT1 PCTP ACHE
REACTOME_GLYOXYLATE_METABOLISM_AND_GLYCINE_DEGRADATION	0.0165767015078922	0.0499096355869389	0.352487857583619	-0.534934723840134	-1.63148151759567	18	DBT PDHB NDUFAB1 DLAT PDHX DLD LIAS GLDC LIPT2 GOT2 ALDH4A1 LIPT1 OGDH
REACTOME_NOTCH1_INTRACELLULAR_DOMAIN_REGULATES_TRANSCRIPTION	0.0167472441496329	0.0502417324488985	0.352487857583619	0.399680530214047	1.53390047777505	40	TBL1XR1 MAML3 TLE3 RBPJ HDAC11 KAT2B CREBBP FBXW7 HEY1 NOTCH1 HDAC7 MAML1 HDAC5 HES1 EP300 UBB NCOR1 UBA52 SKP1
REACTOME_SIGNALING_BY_WNT_IN_CANCER	0.0172860427670242	0.0516722568734701	0.352487857583619	0.480325595495379	1.62728643150326	24	KREMEN1 GSK3B TNKS PPP2R5B
REACTOME_REGULATION_OF_EXPRESSION_OF_SLITS_AND_ROBOS	0.017627106355917	0.0525035953601243	0.352487857583619	-0.297385808591018	-1.43034165878098	145	PSMA4 PSMB5 PSMA5 PSMC2 PSMA3 PSME2 PSMD7 RPS27L PSMB7 PSMC1 PSMD11 RPL26 PSMD14 PSMB6 PSMB2 PSMC3 PSMD5 RNPS1 NCBP2 RPL36AL PSMD8 RPS15A PSMA2 PSMA6 ELOC PSMA7 PSMC6 CUL2 MAGOH SEM1 PSMC5 PSMB1 PSMB9 PSMB8 PSMD3 RPL37 DAG1 RPS25 RBX1 RPS24 RPL28 RPL11
REACTOME_FOXO_MEDIATED_TRANSCRIPTION_OF_OXIDATIVE_STRESS_METABOLIC_AND_NEURONAL_GENES	0.0191434165800819	0.056817115401382	0.352487857583619	0.54151249992311	1.67960148579004	18	SOD2 FOXO3 CAT SMAD2 SIN3A NR3C1 SMAD4 FOXO1
REACTOME_RHOG_GTPASE_CYCLE	0.0194233764617803	0.0574436027273927	0.352487857583619	0.368091721562564	1.53991868405021	58	VAPB PLEKHG3 ARFGAP3 DOCK5 LBR ARHGAP21 IQGAP2 PREX1 PAK2 ITGB1 ARHGAP1 ARHGDIB LAMTOR1 PLD1 ARHGAP35 KALRN DOCK2 RAB7A ARHGAP32 VAV1 RHOG ERBIN STX5
REACTOME_RESOLUTION_OF_D_LOOP_STRUCTURES	0.019900647824497	0.0586471388184825	0.352487857583619	-0.463413514711605	-1.59417844943442	27	BRCA2 RMI2 XRCC3 RAD51B RBBP8 SPIDR GEN1 MUS81 MRE11 BARD1 RAD51D SLX4 BRCA1 RAD50 PALB2
REACTOME_VASOPRESSIN_REGULATES_RENAL_WATER_HOMEOSTASIS_VIA_AQUAPORINS	0.0206513863346784	0.0606452683208515	0.352487857583619	0.475165716602764	1.6098053707626	24	PRKAR2B PRKAR1A GNG11 GNAS AQP1 GNB2 PRKACA PRKAR2A GNB5 RAB11A ADCY3 GNB1 PRKAR1B GNG7
REACTOME_PLATELET_CALCIUM_HOMEOSTASIS	0.0208136461366651	0.0609073013262412	0.352487857583619	0.503724310416687	1.63114915480752	20	ATP2B1 TRPC6 ATP2B4 ITPR2 ATP2A3 ORAI2 SLC8A1 SLC8A3
REACTOME_ANTIMICROBIAL_PEPTIDES	0.0209573272444332	0.0611133249015989	0.352487857583619	0.472641772169813	1.60125454488922	24	PI3 PGLYRP1 CLU SLC11A1 LCN2 DEFA3 ITLN1 DEFA4 LTF TLR1 CTSG BPI
REACTOME_RAC3_GTPASE_CYCLE	0.0213039033261797	0.0619075100140554	0.352487857583619	0.338378359590912	1.44036951998581	68	ARAP3 LBR NCKAP1 GIT2 ARHGAP21 SNAP23 SLC1A5 ARHGAP26 PREX1 WASF2 PAK2 ARHGAP15 NCF4 ITGB1 ARHGAP1 ARHGDIB LAMTOR1 ARHGAP35 BCR ABL2 IL32 RAB7A ARHGAP32 NCF2 ERBIN RAPGEF1
REACTOME_RHO_GTPASES_ACTIVATE_CIT	0.0215320424683534	0.0622702236072411	0.352487857583619	0.542932625925643	1.62812335946774	16	MYH9 MYL9 CDKN1B PPP1R12A PPP1CB PPP1R12B MYH10 RAC1
REACTOME_SIGNALLING_TO_ERKS	0.0215780511061063	0.0622702236072411	0.352487857583619	0.452004047160059	1.5730568614453	28	MAPK1 CRKL BRAF KIDINS220 MAPK14 MAPKAPK2 MAPK3 MAPK13 RALGDS MAP2K2 RALB RAP1A YWHAB GRB2 RAPGEF1
REACTOME_LAMININ_INTERACTIONS	0.0217071777999718	0.0624268492592293	0.352487857583619	0.518404650681486	1.66161607305463	19	ITGB4 COL4A3 ITGB1 COL4A4 ITGA2 LAMA2
REACTOME_ASSEMBLY_AND_CELL_SURFACE_PRESENTATION_OF_NMDA_RECEPTORS	0.0219122299269611	0.0627999991721154	0.352487857583619	0.508888003930184	1.69613106836366	22	TUBA4A CAMK2G TUBB2B TUBB1 TUBB6 TUBB2A LIN7A TUBB4B TUBA1A
REACTOME_TRANSLESION_SYNTHESIS_BY_Y_FAMILY_DNA_POLYMERASES_BYPASSES_LESIONS_ON_DNA_TEMPLATE	0.0221074189854346	0.0631424227186727	0.352487857583619	-0.418160678127704	-1.5419138376261	37	PCNA ISG15 RPA3 POLK UBA7 UBE2L6 POLD1 POLE4
REACTOME_SIGNALING_BY_MET	0.0222517792130452	0.0633378288862789	0.352487857583619	0.37904925552842	1.5667964266108	55	PTPRJ CRKL COL5A1 CBL GAB1 ITGB1 STAM RANBP10 ITGA2 LAMA2 SH3GL1 PIK3CA UBB STAT3 RAC1 SPINT2 UBA52 RAP1A LRIG1 GRB2 RAPGEF1 RAB4A PTPN1 HGS PIK3R1 RANBP9 CRK
REACTOME_GPVI_MEDIATED_ACTIVATION_CASCADE	0.0226337840064022	0.064206040344692	0.352487857583619	0.457808325608082	1.61858025777107	30	MPIG6B PLCG2 PIK3CG PDPK1 PIK3CB PRKCZ PIK3CA CLEC1B LYN SYK RAC1 PIK3R5 VAV1 RHOG FYN LCP2 PIK3R1 VAV3 RAC2 RHOA PIK3R6
REACTOME_RHOQ_GTPASE_CYCLE	0.0227868777601802	0.0644212069558992	0.352487857583619	0.361225140000714	1.45443159905892	50	IQGAP1 PLEKHG3 GIT2 ARHGAP21 SNAP23 SLC1A5 ARHGAP26 PREX1 PAK2 ARHGAP1 STOM LAMTOR1 RHOQ SLC4A7 ARHGAP35 CDC42EP2 RAB7A ARHGAP32 CDC42BPA FNBP1 WWP2
REACTOME_DISEASES_OF_GLYCOSYLATION	0.0229167464627433	0.0645694815875944	0.352487857583619	-0.34059163385742	-1.47619560093277	79	MPDU1 AGRN ALG11 NUS1 ALG3 ALG8 C1GALT1 ADAMTS1 GALE NEU1 HEXB DPAGT1 NOTCH4 ALG1 SDC3 PMM2 HEXA DHDDS B3GAT3 RFT1 DPM1 ADAMTSL4 ALG14 LFNG DAG1 MGAT2 POMGNT1 SPON2 ADAMTS6 MPI SLC26A2 B4GALT7 ALG9 ALG2 B3GALT6
REACTOME_TRAF6_MEDIATED_IRF7_ACTIVATION	0.0230928075680646	0.0647391905209227	0.352487857583619	-0.549036135471998	-1.57942117912634	15	IRF7 IFIH1 IKBKE DDX58 TBK1 RNF135 SIKE1
REACTOME_PROCESSING_OF_SMDT1	0.0231568628926929	0.0647391905209227	0.352487857583619	-0.541389894361494	-1.59499795220502	16	MAIP1 PHB MICU2 AFG3L2 MCUB YME1L1 MICU1
REACTOME_PROGRAMMED_CELL_DEATH	0.0232098536759663	0.0647391905209227	0.352487857583619	-0.281422478073422	-1.38227745539202	175	CYCS PSMA4 PMAIP1 PSMB5 CASP7 PSMA5 PSMC2 PSMA3 PSME2 PSMD7 SEPTIN4 PSMB7 PSMC1 TNFSF10 NMT1 PSMD11 BAK1 CASP3 TICAM1 PSMD14 PSMB6 FNTA HSP90AA1 PSMB2 IL18 GZMB APPL1 TP53 PSMC3 CLSPN PSMD5 PSMD8 BIRC3 PSMA2 BAX DSP RIPK3 PSMA6 PSMA7 E2F1 PSMC6 CASP1
REACTOME_CA_DEPENDENT_EVENTS	0.0233095216499368	0.0647698014622071	0.352487857583619	0.46323076102362	1.58672627005366	25	MAPK1 CAMK2G PRKAR2B PRKAR1A CAMKK1 PRKACA PRKAR2A CREB1 ADCY3 CAMKK2 PRKAR1B GRK2
REACTOME_DUAL_INCISION_IN_GG_NER	0.0233761513670555	0.0647698014622071	0.352487857583619	-0.417270927658321	-1.5465110880624	39	DDB2 PCNA RPA3 POLK POLD1 POLE4 GTF2H5 ERCC3 PARP2 GTF2H3 RFC5 RFC1 ERCC2 RBX1 POLE XPA RFC3 RFC4 ERCC4 GTF2H1 POLE3 GTF2H2 POLD3 POLD4
REACTOME_COBALAMIN_CBL_VITAMIN_B12_TRANSPORT_AND_METABOLISM	0.0247928709639452	0.0684677297481137	0.352487857583619	-0.542454076208305	-1.56048646220757	15	TCN2 MMAA AMN MMACHC MTRR TCN1
REACTOME_NOTCH_HLH_TRANSCRIPTION_PATHWAY	0.0249345614581926	0.0686317632215598	0.352487857583619	0.505990775503073	1.68647456416349	22	TBL1XR1 MAML3 RBPJ HDAC11 KAT2B CREBBP NOTCH1 HDAC7 MAML1 HDAC5 NOTCH2
REACTOME_RNA_POLYMERASE_III_TRANSCRIPTION_INITIATION_FROM_TYPE_1_PROMOTER	0.0261106873261072	0.0716326093091229	0.352487857583619	-0.453995491320234	-1.5617797181714	27	POLR3GL TBP POLR2K GTF3C3 POLR3D POLR3F POLR1C POLR3C POLR3K POLR2H POLR2L GTF3C5
REACTOME_DAG_AND_IP3_SIGNALING	0.0262051123605209	0.0716559465858177	0.352487857583619	0.425194780011314	1.49446082442827	29	CAMK2G PRKAR2B ITPR2 PRKAR1A AHCYL1 CAMKK1 PRKACA PRKAR2A CREB1 ADCY3 CAMKK2 PRKAR1B GRK2
REACTOME_METABOLISM_OF_STEROIDS	0.026640324983766	0.0726079445635975	0.352487857583619	-0.316602782021356	-1.40894375352229	95	SQLE SCD SRD5A1 STARD4 RAN HMGCS1 FDPS LGMN HELZ2 FDXR STARD3NL MSMO1 SC5D HSD17B4 AKR1C3 SUMO2 ARV1 PMVK TGS1 SREBF2 MVK DHCR24 FDX1 HSD17B7
REACTOME_PRE_NOTCH_PROCESSING_IN_GOLGI	0.0274756480671011	0.0746406856285417	0.352487857583619	0.535583662118919	1.63348302131056	17	FURIN ST3GAL4 ATP2A3 SEL1L RAB6A NOTCH1 B4GALT1 NOTCH2
REACTOME_NGF_STIMULATED_TRANSCRIPTION	0.0275752604200241	0.0746680752931821	0.352487857583619	0.456832944671352	1.56481152662278	25	SRF MEF2D DNM2 JUND TRIB1 LYL1 SGK1 CREB1 FOS EP300 FOSB ID3 JUNB NAB2 CDK5R1 NAB1
REACTOME_HIV_TRANSCRIPTION_INITIATION	0.0277519753210655	0.0748721416568175	0.352487857583619	-0.406464933843359	-1.53868985316543	41	TBP GTF2E1 GTF2B GTF2H5 ERCC3 POLR2K POLR2D GTF2H3 TAF12 TAF13 TAF3 ERCC2 POLR2H TAF11 POLR2L GTF2F1 TAF5 GTF2F2 TAF6 MNAT1 GTF2H1 POLR2G GTF2A2 GTF2H2 TAF4B CDK7
REACTOME_NEGATIVE_REGULATION_OF_FGFR1_SIGNALING	0.0278301725582895	0.0748721416568175	0.352487857583619	0.527665971016069	1.63665390742647	18	MAPK1 BRAF CBL MAPK3 MKNK1 UBB UBA52 GRB2
REACTOME_NEGATIVE_REGULATION_OF_FGFR3_SIGNALING	0.0284285502821373	0.0759917017157132	0.352487857583619	0.535220163173214	1.63237438152546	17	MAPK1 BRAF CBL MAPK3 MKNK1 UBB UBA52 GRB2
REACTOME_NEGATIVE_REGULATION_OF_FGFR4_SIGNALING	0.0284285502821373	0.0759917017157132	0.352487857583619	0.535220163173214	1.63237438152546	17	MAPK1 BRAF CBL MAPK3 MKNK1 UBB UBA52 GRB2
REACTOME_SYNTHESIS_OF_PIPS_AT_THE_PLASMA_MEMBRANE	0.0302738239025131	0.0806657160852904	0.352487857583619	0.391117084876398	1.5248744234302	43	PIP5K1B PTPN13 PIP4K2A PLEKHA3 INPP5K PIK3CG MTMR3 ARF1 PLEKHA5 PIK3CB PIK3CD PIK3CA PI4K2A RAB5A PIK3R5 SBF2 INPP4A RAB4A PTEN MTMR14 PIK3R1 INPP4B INPP5D
REACTOME_NEGATIVE_REGULATION_OF_FGFR2_SIGNALING	0.0304040338977927	0.0807470671430725	0.352487857583619	0.523463870997673	1.6236203146002	18	MAPK1 BRAF CBL MAPK3 MKNK1 UBB UBA52 GRB2
REACTOME_SIGNALING_BY_VEGF	0.0304979929856928	0.0807470671430725	0.352487857583619	0.316497668390388	1.4227093925563	89	ITGB3 WASF3 ITPR2 NCK2 NCKAP1 MAPK14 MAPKAPK2 PDPK1 ACTB AHCYL1 CYFIP2 WASF2 PAK2 NCF4 PRKACA PIK3CB FLT4 ACTG1 PRKCZ AKT1 MAPK13 ROCK1 PXN PIK3CA
REACTOME_NEUREXINS_AND_NEUROLIGINS	0.0311420600677575	0.0821913863813599	0.352487857583619	0.449300842477524	1.54795962184619	26	NRXN1 SIPA1L1 EPB41 HOMER2 STX1A LIN7A SHARPIN DBNL NRXN3
REACTOME_PROCESSING_OF_DNA_DOUBLE_STRAND_BREAK_ENDS	0.0313694480150288	0.0825303458818107	0.321775918075361	-0.350161857400006	-1.41804101025904	59	TIMELESS RMI2 CHEK1 RPA3 ABRAXAS1 CDK2 SUMO2 CLSPN RBBP8 RFC5 RNF8 RAD9A CCNA2 UBE2N ATRIP UBE2V2 RHNO1 RFC3 RFC4 RAD17 MRE11 BARD1 PIAS4 HUS1 SUMO1
REACTOME_POTENTIAL_THERAPEUTICS_FOR_SARS	0.0318755989558631	0.0835982689597164	0.321775918075361	0.328071243159028	1.39649538936653	68	IL1R1 JAK1 PHF21A FURIN SUDS3 IMPDH1 IFNAR1 IL6R BRD4 GATAD2A AP2A1 AP2M1 RCOR1 ITGB1 IFNAR2 NR3C1 AP2B1 ROCK1 GATAD2B FKBP1A ATP1B2 TYK2 HMG20B
REACTOME_RHOC_GTPASE_CYCLE	0.0320126983062109	0.0836946407127896	0.321775918075361	0.353863939435986	1.48452239118555	61	IQGAP1 VAPB ARHGEF12 ARHGEF40 LBR ARHGAP21 FLOT2 FLOT1 DAAM1 ARHGAP26 PREX1 PKN3 STK10 ARHGAP1 STOM SLK ROCK1 ARHGAP35 BCR ARHGAP32 MYO9B DIAPH1 ARHGAP18 ERBIN PKN2 ARHGEF28 STX5
REACTOME_RND3_GTPASE_CYCLE	0.0322650440814304	0.084090771137228	0.321775918075361	0.44059597001721	1.55772601508749	30	CPD PKP4 PTPN13 ARHGAP21 FLOT2 PICALM ROCK1 ARHGAP35 DST
REACTOME_G1_S_SPECIFIC_TRANSCRIPTION	0.0330529821217798	0.0858759722416336	0.321775918075361	-0.477211788473723	-1.54994168801844	23	PCNA RRM2 TYMS LIN52 CDC6 FBXO5 CDT1 E2F5 E2F1 RBBP4 DHFR ORC1
REACTOME_GOLGI_TO_ER_RETROGRADE_TRANSPORT	0.033789402111287	0.0875166501888613	0.321775918075361	0.28350471846353	1.32079915973662	111	RAB6B TUBA4A TUBB2B TUBB1 BICD2 ARFGAP3 KIF27 CAPZB KIF1B ARF3 KIF3C TUBB6 TUBB2A ARF1 KLC3 KIF2A PAFAH1B1 RAB6A KIF21B RAB1B PAFAH1B2 PLA2G6 TUBB4B COPA TUBA1A NAPB BICD1 NBAS DYNLL2 DYNC1LI1 TUBA1C DYNC1H1 ARF5
REACTOME_ESTROGEN_DEPENDENT_GENE_EXPRESSION	0.0339997095933075	0.0877887238415431	0.321775918075361	0.315402199677218	1.37729418993659	78	AGO2 KDM4B NCOA1 ZNF217 AGO4 TGFA TLE3 CDK9 YY1 TNRC6B USF2 KAT2B CREBBP TNRC6C POLR2C JUND POLR2E AGO1 SP1 AGO3 KAT5 CARM1 FOS EP300
REACTOME_PROCESSIVE_SYNTHESIS_ON_THE_C_STRAND_OF_THE_TELOMERE	0.0342089732618976	0.0880564311741438	0.321775918075361	-0.499711874599408	-1.53357462158482	19	PCNA RPA3 POLD1 LIG1 FEN1 TERF2
REACTOME_GLUCAGON_SIGNALING_IN_METABOLIC_REGULATION	0.0354681269532251	0.0910166703968916	0.321775918075361	0.49549610307881	1.58818847000959	19	PRKAR2B PRKAR1A GNG11 GNAS GNB2 PRKACA PRKAR2A ADCY3 GNB1 PRKAR1B GNG7 CYSLTR2
REACTOME_RESOLUTION_OF_D_LOOP_STRUCTURES_THROUGH_SYNTHESIS_DEPENDENT_STRAND_ANNEALING_SDSA	0.0358816173519453	0.0917953032868785	0.321775918075361	-0.482847424127171	-1.54026069532133	22	BRCA2 RMI2 XRCC3 RAD51B RBBP8
REACTOME_RHO_GTPASES_ACTIVATE_NADPH_OXIDASES	0.0361713795316458	0.0922536101816287	0.321775918075361	0.472736924176124	1.53080647165575	20	MAPK1 MAPK14 MAPK3 NCF4 PRKCZ RAC1 NCF2 PRKCB RAC2 PIK3R4 PRKCD PRKCA PIK3C3 S100A9
REACTOME_RAC2_GTPASE_CYCLE	0.0365359845389136	0.0928994241019938	0.321775918075361	0.326387176294802	1.39239649420091	69	IQGAP1 VAPB MTX1 LBR NCKAP1 GIT2 ARHGAP21 ARHGAP26 PREX1 WASF2 PAK2 NCF4 ITGB1 ARHGAP1 LAMTOR1 PIK3CA ARHGAP35 BCR DOCK2 RAB7A ARHGAP32 VAV1 NCF2 ERBIN ABI2 PIK3R1 VAV3 RAC2 PAK1 PLD2 TFRC ESYT1
REACTOME_FANCONI_ANEMIA_PATHWAY	0.0370911798464597	0.0940244498235483	0.321775918075361	-0.424301338906012	-1.51762325184051	32	FANCA RPA3 FANCI FANCC DCLRE1B DCLRE1A USP1 FANCD2 FANCG ATRIP FANCM CENPX MUS81 FAAP100 ERCC4
REACTOME_PYROPTOSIS	0.0376608315569799	0.0951791924803674	0.321775918075361	-0.482144900873526	-1.5380196790063	22	CYCS BAK1 CASP3 IL18 GZMB TP53 BAX CASP1
REACTOME_RHOF_GTPASE_CYCLE	0.0383933326523014	0.096653312445401	0.321775918075361	0.428117744284909	1.51360927737747	30	BASP1 ACTN1 ARHGAP21 SNAP23 CAPZB ACTB ARHGAP1 SLC4A7 RHOF RAB7A ARHGAP32 MYO9B DIAPH1
REACTOME_PI_METABOLISM	0.0384758989590805	0.096653312445401	0.321775918075361	0.324060683771182	1.38247147180742	69	PIP5K1B PTPN13 PIP4K2A GDE1 PLEKHA3 INPP5K MTMR12 PIK3CG MTMR3 ARF3 ARF1 PLEKHA5 PIKFYVE PIK3CB PIK3CD PIK3CA PI4K2A GDPD5 RAB5A PIK3R5 SBF2 INPP4A RAB4A PTEN MTMR14 PI4KB PIK3R1 INPP4B INPP5D TNFAIP8L2 PIK3R4
REACTOME_SELECTIVE_AUTOPHAGY	0.0389549892878721	0.0975629461444004	0.321775918075361	0.325774161614579	1.37650080060478	64	TUBA4A TUBB2B PINK1 TUBB1 ULK1 MFN2 MAP1LC3B TUBB6 TUBB2A VIM NBR1 VCP TUBB4B MAP1LC3A PRKN TUBA1A PEX5 UBB SQSTM1 DYNLL2 DYNC1LI1 TUBA1C UBA52 DYNC1H1
REACTOME_GLOBAL_GENOME_NUCLEOTIDE_EXCISION_REPAIR_GG_NER	0.0393348677412475	0.0982194002880252	0.321775918075361	-0.322677993882234	-1.40283531916667	80	DDB2 PCNA RPA3 POLK COPS5 POLD1 POLE4 INO80C LIG1 GTF2H5 ERCC3 SUMO2 PARP2 GTF2H3 COPS4 TFPT RFC5 SUMO3 UBE2N RFC1 ERCC2 ACTR5 LIG3 ACTR8 UBE2V2 COPS7B COPS6 MCRS1 RBX1 POLE XPA RFC3 RFC4 ERCC4 MNAT1 GTF2H1 SUMO1 COPS2 POLE3 GTF2H2 POLD3 INO80 POLD4 COPS7A ACTL6A CDK7
REACTOME_N_GLYCAN_ANTENNAE_ELONGATION_IN_THE_MEDIAL_TRANS_GOLGI	0.0399456937225707	0.0994468912376835	0.321775918075361	0.465196525727707	1.50638931667295	20	ST3GAL4 MGAT5 MAN2A2 MGAT4B B4GALT5 B4GALT3 B4GALT1 ST8SIA6 CHST10 MGAT4A CHST8
REACTOME_TRANSCRIPTION_COUPLED_NUCLEOTIDE_EXCISION_REPAIR_TC_NER	0.0414453065822622	0.102873171695258	0.321775918075361	-0.324865200142044	-1.39910687922544	76	PCNA RPA3 POLK COPS5 POLD1 POLE4 LIG1 GTF2H5 ERCC3 POLR2K POLR2D GTF2H3 COPS4 ZNF830 RFC5 HMGN1 RFC1 ERCC2 POLR2H LIG3 COPS7B COPS6 PPIE POLR2L RBX1 POLE XPA RFC3 RFC4 PRPF19 XAB2 ERCC4 MNAT1 GTF2H1 POLR2G COPS2 ERCC8 POLE3 GTF2H2 ISY1 POLD3 POLD4 COPS7A CDK7
REACTOME_C_TYPE_LECTIN_RECEPTORS_CLRS	0.042583659677806	0.105385080626974	0.321775918075361	-0.295623030497197	-1.36286864345451	114	PSMA4 CUL1 ICAM2 PSMB5 PSMA5 PSMC2 PSMA3 PSME2 PSMD7 PSMB7 PSMC1 FCER1G PSMD11 CLEC6A PSMD14 PSMB6 MALT1 NRAS PSMB2 PSMC3 CARD9 PSMD5 PSMD8 SRC PSMA2 PSMA6 PSMA7 PSMC6 SEM1 PSMC5 PSMB1 UBE2N UBE2D2 PSMB9 PSMB8 PSMD3
REACTOME_CELL_CELL_JUNCTION_ORGANIZATION	0.0437200153485762	0.107498735347187	0.321775918075361	0.434503666339296	1.49697945663435	26	PARD3 NECTIN1 ACTB AFDN ACTG1 CDH2 CDH1 SDK2 CLDN15 CADM1 CLDN5
REACTOME_DOWNSTREAM_SIGNAL_TRANSDUCTION	0.0437872570621462	0.107498735347187	0.321775918075361	0.434500369496878	1.48831469893159	25	STAT5B PDGFB CRKL NCK2 PDGFA PIK3CB PIK3CA STAT6 STAT5A STAT3 GRB2 RAPGEF1 RASA1 PIK3R1 CRK
REACTOME_SIGNALING_BY_NOTCH1	0.0438244244820668	0.107498735347187	0.321775918075361	0.33749202232304	1.41240905494412	59	TBL1XR1 MAML3 TLE3 RBPJ HDAC11 ARRB2 KAT2B CREBBP FBXW7 NUMB ADAM10 HEY1 MIB1 NOTCH1 HDAC7 MAML1 HDAC5 HES1 EP300 UBB NCOR1 UBA52 SKP1 ITCH
REACTOME_CREB1_PHOSPHORYLATION_THROUGH_NMDA_RECEPTOR_MEDIATED_ACTIVATION_OF_RAS_SIGNALING	0.0442956548528417	0.108082844409148	0.321775918075361	0.510328466217766	1.5828784196524	18	MAPK1 CAMK2G RPS6KA1 PDPK1 MAPK3 CREB1
REACTOME_REGULATION_OF_TP53_ACTIVITY_THROUGH_PHOSPHORYLATION	0.0443217419519529	0.108082844409148	0.321775918075361	-0.310184201398671	-1.35376565695742	81	RMI2 CHEK1 RPA3 TBP PRKAG2 PRKAG1 CDK2 CDK5 TP53 RBBP8 NOC2L RFC5 TAF12 RAD9A TAF13 CCNA2 TAF3 TP53RK ATRIP MAPK11 SSRP1 TAF11 PRKAB1 TAF5 CHEK2 RHNO1 RFC3 SUPT16H RFC4 RAD17 MAPKAPK5 TAF6 MRE11 BARD1 PRKAB2 HUS1 PIN1 MDM4 MDM2 AURKA BRCA1 RAD50
REACTOME_ATF4_ACTIVATES_GENES_IN_RESPONSE_TO_ENDOPLASMIC_RETICULUM_STRESS	0.0444726572928965	0.10813468274716	0.321775918075361	-0.44856306229087	-1.51886386450196	26	CCL2 EXOSC1 EXOSC3 CEBPG ATF3 DIS3 DDIT3 EXOSC9 EXOSC6 NFYB ATF4 EXOSC2 EXOSC7
REACTOME_SIGNALING_BY_NOTCH3	0.0450391537427143	0.109193762271581	0.321775918075361	0.391178772635905	1.46604039467051	37	PBX1 MAML3 RBPJ EGF PTCRA KAT2B CREBBP ADAM10 HEY1 MIB1 NOTCH1 TACC3 MAML1 YBX1 HES1 EP300 UBB UBA52 WWP2 PLXND1 IKZF1
REACTOME_RNA_POLYMERASE_II_TRANSCRIBES_SNRNA_GENES	0.0462962962962963	0.111916264090177	0.287857117255149	-0.323258728461431	-1.37708041041533	71	TAF8 INTS12 PHAX TBP SNAPC3 GTF2E1 INTS7 GTF2B POLR2K POLR2D NCBP2 NABP2 POU2F2 INTS13 INTS4 ICE2 TAF13 CCNK POLR2H INTS5 INTS14 TAF11 POLR2L GTF2F1 TAF5
REACTOME_GPCR_LIGAND_BINDING	0.0465210979111064	0.112134669531395	0.321775918075361	0.276568230315765	1.32960028224487	148	ADGRE3 PTAFR HCAR3 PPBP PROK2 ADRA2A GNG11 GNAS KEL CCL5 GNB2 KISS1R C5AR2 HRH2 CD55 AVPR1A HCAR2 WNT10B S1PR4 CXCL16 CXCR2 ADORA2A GPR68 ADGRE2 PF4 F2R ECE1 C5AR1 APP ADGRE5 HEBP1 F2RL3 CXCR6 GNB5 P2RY14 PTGER4 PLPPR2 LPAR2 PTGDR2 CXCL5 ADM OXER1 CXCR1 P2RY1 PTGDR GNB1 FPR1 GNG7 VIPR2 GIPR HTR6 ACKR3 TAS1R3 FZD5 CYSLTR2 WNT10A GHRL PTCH1 P2RY13 FFAR3 ACKR1 XCL2 CCR4 P2RY12
REACTOME_SIGNALING_BY_ROBO_RECEPTORS	0.0499001996007984	0.119933044573677	0.287857117255149	-0.255568292163779	-1.25470036276772	177	PSMA4 PSMB5 PSMA5 PSMC2 PSMA3 SRGAP2 PSME2 PSMD7 RPS27L PSMB7 PSMC1 PSMD11 RPL26 PSMD14 PSMB6 PSMB2 PSMC3 PSMD5 RNPS1 NCBP2 RPL36AL EVL PSMD8 SRC RPS15A PSMA2 PSMA6 ELOC PSMA7 PSMC6 CUL2 MAGOH SEM1 PSMC5 PSMB1 AKAP5 PSMB9 PSMB8 PSMD3 NCK1 RPL37 DAG1 RPS25 RBX1 NRP1 ABL1 RPS24 RPL28
REACTOME_CYCLIN_D_ASSOCIATED_EVENTS_IN_G1	0.0504672897196262	0.120895846923244	0.276500599254472	-0.356458252827003	-1.35936471543789	43	CUL1 PTK6 CDKN1A JAK2 CDK2 CDKN2C CKS1B CDK4 E2F5 SRC CCND3 E2F1 CDKN1C
REACTOME_TP53_REGULATES_TRANSCRIPTION_OF_DNA_REPAIR_GENES	0.0507518796992481	0.120895846923244	0.276500599254472	-0.343739872612217	-1.39203407202778	59	DDB2 CHEK1 MLH1 GTF2H5 FANCI ERCC3 POLR2K MSH2 FANCC TP53 POLR2D GTF2H3 ELOC FANCD2 ERCC2 CCNK POLR2H SSRP1 POLR2L GTF2F1 PMS2 SUPT16H GTF2F2 NELFCD MNAT1 GTF2H1 POLR2G RAD51D GTF2H2 NELFB BRCA1
REACTOME_RNA_POLYMERASE_I_PROMOTER_ESCAPE	0.0507772382741663	0.120895846923244	0.321775918075361	-0.429752041064017	-1.47838036810616	27	TBP GTF2H5 ERCC3 POLR2K GTF2H3 POLR1C ERCC2 CBX3 POLR2H TAF1B POLR2L TAF1D POLR1B RRN3 MNAT1 GTF2H1
REACTOME_GAP_FILLING_DNA_REPAIR_SYNTHESIS_AND_LIGATION_IN_GG_NER	0.050880626223092	0.120895846923244	0.282013350011725	-0.438762406102769	-1.46372608390872	25	PCNA RPA3 POLK POLD1 POLE4 LIG1 RFC5 RFC1 LIG3 POLE RFC3 RFC4
REACTOME_RNA_POLYMERASE_III_TRANSCRIPTION	0.0511363636363636	0.121158316115702	0.276500599254472	-0.376200971347437	-1.39429549236428	39	SSB POLR3GL TBP SNAPC3 POLR2K GTF3C3 POLR3D POLR3F POLR1C POLR3C POLR3K POLR2H BRF2 POLR2L GTF3C5
REACTOME_G_ALPHA_Q_SIGNALLING_EVENTS	0.0520197395112321	0.12290216077158	0.321775918075361	0.295005254867937	1.33004189490609	91	GNAQ MAPK1 PTAFR TRPC6 PLCB1 ITPR2 PROK2 GNG11 GNB2 KISS1R RPS6KA1 AVPR1A MAPK3 GPR68 F2R APP F2RL3 GNB5 PIK3CA MGLL LPAR2 CREB1 RGS2 KALRN P2RY1 PLCB2 GNB1 DGKG GRB2 GNG7 GRK2 CYSLTR2 GHRL FFAR3 XCL2 PIK3R1 RPS6KA2 DGKZ RGS18 TBXA2R
REACTOME_TELOMERE_MAINTENANCE	0.052434456928839	0.122912627963133	0.271288554688953	-0.351083627117775	-1.4030090436132	57	PCNA RPA3 POLD1 LIG1 FEN1 PRIM1 CDK2 POLR2K POLR2D PRIM2 TERF2 RFC5 WRAP53 CCNA2 RFC1 SHQ1 POLR2H TERF1 RUVBL2 POLR2L POT1
REACTOME_RNA_POLYMERASE_III_CHAIN_ELONGATION	0.0527306967984934	0.122912627963133	0.271288554688953	-0.507610054214798	-1.52038999518084	17	POLR3GL POLR2K POLR3D POLR3F POLR1C POLR3C POLR3K POLR2H POLR2L
REACTOME_SIGNALING_BY_FGFR4	0.0529661016949153	0.122912627963133	0.287857117255149	0.427635540073774	1.48207036124587	27	MAPK1 BRAF CBL MAPK3 GAB1 MKNK1 PIK3CA UBB UBA52 GRB2
REACTOME_THE_ROLE_OF_NEF_IN_HIV_1_REPLICATION_AND_DISEASE_PATHOGENESIS	0.0529661016949153	0.122912627963133	0.287857117255149	0.429184008065707	1.48743693698882	27	PACS1 AP2A1 AP2M1 PAK2 ARF1 HCK AP2B1 AP1G1 CD8B ELMO1 DOCK2 RAC1
REACTOME_RHOV_GTPASE_CYCLE	0.0530785562632697	0.122912627963133	0.287857117255149	0.417425903384612	1.46715502879241	29	IQGAP1 TPM4 NCK2 GIT2 CLTC PAK2 MYO9A DST
REACTOME_INTERCONVERSION_OF_NUCLEOTIDE_DI_AND_TRIPHOSPHATES	0.0532544378698225	0.122912627963133	0.276500599254472	-0.47111149229019	-1.50282362176927	22	RRM2 AK2 TYMS GLRX CTPS1 DCTD DTYMK RRM1 AK5
REACTOME_NEGATIVE_REGULATION_OF_MAPK_PATHWAY	0.0533049040511727	0.122912627963133	0.287857117255149	0.378525191617268	1.43843140052853	38	MAPK1 MARK3 BRAF PPP2R5B RAF1 MAPK3 MAP2K2 UBB DUSP16 DUSP1 UBA52 YWHAB
REACTOME_ACTIVATION_OF_AMPK_DOWNSTREAM_OF_NMDARS	0.0533074385875671	0.122912627963133	0.321775918075361	0.498090854018483	1.51913325714669	17	TUBA4A TUBB2B TUBB1 TUBB6 TUBB2A TUBB4B TUBA1A TUBA1C PRKAA1 CAMKK2
REACTOME_RNA_POLYMERASE_I_TRANSCRIPTION_TERMINATION	0.0534351145038168	0.122912627963133	0.271288554688953	-0.423043938122223	-1.43245444114119	26	TBP GTF2H5 ERCC3 POLR2K GTF2H3 POLR1C TTF1 ERCC2 POLR2H TAF1B POLR2L TAF1D POLR1B MNAT1 GTF2H1
REACTOME_TRANSPORT_TO_THE_GOLGI_AND_SUBSEQUENT_MODIFICATION	0.0534979423868313	0.122912627963133	0.282013350011725	0.263250315997462	1.27219098457542	155	TUBA4A MAN1A1 TUBB2B ST3GAL4 TUBB1 TGFA ARFGAP3 CD59 F5 MGAT5 CD55 ANK1 SPTB CAPZB ARF3 CNIH3 CSNK1D TUBB6 TUBB2A ARF1 MAN2A2 MGAT4B B4GALT5 B4GALT3 TRAPPC1 RAB1B ANKRD28 PPP6R1 B4GALT1 TUBB4B COPA TUBA1A NAPB SEC24B GOLGA2 GOLGB1 SPTA1 DYNLL2 PPP6C ST8SIA6 CHST10 DYNC1LI1 TUBA1C DYNC1H1 ARF5
REACTOME_RAB_REGULATION_OF_TRAFFICKING	0.0537190082644628	0.123081463990555	0.282013350011725	0.283599652229743	1.30363670229991	107	RAB6B TBC1D14 RAB5B RAB3IL1 GAPVD1 GABARAPL2 RAB27A ULK1 TBC1D17 RAB11B RAB27B RAB31 TRAPPC8 MAP1LC3B RAB6A OPTN DENND4A AKT1 HPS1 TRAPPC1 RAB1B TBC1D16 RAB21 DENND5A RAB11A DENND3 TBC1D10C MON1B RAB5A DENND2C ALS2 RAB3IP RAB7A SBF2 AKT3 TSC1 RABGEF1 AKT2 TSC2 TRAPPC12 RAB4A RAB18
REACTOME_SEMA4D_INDUCED_CELL_MIGRATION_AND_GROWTH_CONE_COLLAPSE	0.0552016985138004	0.125787476941283	0.282013350011725	0.485139576624001	1.47963300121194	17	MYH9 MYL9 ARHGEF12 LIMK2 ROCK1 MYH10
REACTOME_SIGNALING_BY_CYTOSOLIC_FGFR1_FUSION_MUTANTS	0.0552016985138004	0.125787476941283	0.282013350011725	0.48566271421917	1.4812285248247	17	STAT5B TRIM24 LRRFIP1 PIK3CA ZMYM2 CUX1 BCR STAT5A STAT3 GRB2 CPSF6 PIK3R1
REACTOME_SIGNALING_BY_FGFR3	0.0555555555555556	0.126248864668483	0.282013350011725	0.419234724198142	1.45901361635925	28	MAPK1 BRAF CBL MAPK3 GAB1 MKNK1 PIK3CA UBB UBA52 GRB2
REACTOME_CD28_CO_STIMULATION	0.055793991416309	0.126446165329353	0.282013350011725	0.408984755996294	1.44596464231107	30	PDPK1 PAK2 GRAP2 AKT1 PIK3CA MAP3K8 MAP3K14 LYN RAC1 VAV1 AKT3 GRB2 RICTOR AKT2 FYN PIK3R1 PAK1
REACTOME_TELOMERE_C_STRAND_LAGGING_STRAND_SYNTHESIS	0.0559701492537313	0.12650163815071	0.261663521711573	-0.402555539412973	-1.42069961752643	30	PCNA RPA3 POLD1 LIG1 FEN1 PRIM1 PRIM2 TERF2 RFC5 RFC1 TERF1 POT1 RFC3 RFC4
REACTOME_PHASE_II_CONJUGATION_OF_COMPOUNDS	0.0568181818181818	0.127779826925805	0.261663521711573	-0.352644006331501	-1.37486980307969	49	AKR1A1 TPMT MAT2A CNDP2 BPNT1 NAT1 COMT SLC35B2 GSS TRMT112 MTRR ABHD10 MGST1 GSTP1
REACTOME_IRE1ALPHA_ACTIVATES_CHAPERONES	0.0568421052631579	0.127779826925805	0.276500599254472	0.362843702204598	1.43233210399579	45	DNAJC3 ERN1 LMNA CTDSP2 ADD1 EXTL3 TLN1 PPP2R5B HDGF GSK3A SRPRA WIPI1
REACTOME_CYCLIN_A_B1_B2_ASSOCIATED_EVENTS_DURING_G2_M_TRANSITION	0.0572519083969466	0.128355084954445	0.261663521711573	-0.482136601479377	-1.50569576520637	20	XPO1 FOXM1 CDK2 PLK1 PKMYT1 CCNA2 PPP2R1B CCNB2 MNAT1 CCNB1 LCMT1 CDK7 PPP2CB CDC25B PPME1
REACTOME_NR1H2_AND_NR1H3_MEDIATED_SIGNALING	0.0589473684210526	0.131801890785946	0.271288554688953	0.402977193850927	1.4435524109642	31	AGO2 KDM3A NCOA1 AGO4 TBL1XR1 EEPD1 TNRC6B TNRC6C AGO1 AGO3 RXRA EP300 RXRB NCOR1
REACTOME_TRANSPORT_OF_SMALL_MOLECULES	0.059447983014862	0.132565823086617	0.271288554688953	0.216589747540914	1.18027452085533	422	CA4 WNK1 TRPM6 CAMK2G PCSK6 PSME4 PRKAR2B SLC14A1 NEDD4L FURIN ATP9A ATP2B1 SLC18A2 SLC24A3 TRPC6 SLC12A6 ABCC5 ATP2B4 CYB5R1 ATP7B ANKH TFR2 BSG TRPC1 ADD1 ASPH SLC6A9 SLC44A2 PSMF1 SLC11A1 PRKAR1A ACO1 GNG11 CLTC SLC9A8 ATP2A3 ABCC3 ATP6V1A GNAS ATP2C2 SLC7A11 AQP1 GNB2 FLVCR1 SLC22A4 CA1 SOAT1 SLC43A1 SLC6A6 ABCA3 SEL1L AQP10 SLC1A5 LCN2 SLC7A5 RAF1 ABCC4 AP2A1 AP2M1 SLC4A1 ATP11B CYBRD1 ANO6 …
REACTOME_TRANSCRIPTIONAL_REGULATION_BY_E2F6	0.0597014925373134	0.132776119402985	0.252961123069611	-0.401147786837992	-1.4157313750132	30	CHEK1 RRM2 RING1 PCGF6 RBBP8 E2F1 RBBP4 CBX3 L3MBTL2 CDC7 EZH2 EHMT2 E2F6 EED SUZ12 RNF2 BRCA1
REACTOME_INTERLEUKIN_17_SIGNALING	0.0600858369098712	0.133275499954342	0.271288554688953	0.32696950655818	1.37088997834055	60	MAPK1 RPS6KA5 MAP2K4 MAP2K3 MAP2K7 RPS6KA1 MAPK14 MAPKAPK2 MAPK3 FBXW11 NFKB1 VRK3 MAP3K8 CREB1 IL17RE FOS UBB UBA52 SKP1 IL17RA MAPK8
REACTOME_RHOJ_GTPASE_CYCLE	0.0605871667087297	0.134031026618251	0.321775918075361	0.372451501851362	1.45313756150155	44	GIT2 ARHGAP21 SNAP23 SLC1A5 ARHGAP26 PREX1 PAK2 FNBP1L ARHGAP1 STOM LAMTOR1 SLC4A7 ARHGAP35 RAB7A ARHGAP32 CDC42BPA FNBP1 WWP2
REACTOME_INSULIN_RECEPTOR_SIGNALLING_CASCADE	0.0610526315789474	0.134703425229741	0.266350657088526	0.401134205661898	1.43695042434002	31	MAPK1 IRS2 GRB10 PDPK1 MAPK3 GAB1 PIK3CB PIK3CA GRB2 AKT2 PDE3B PIK3R1 PIK3R4 TLR9
REACTOME_HIV_LIFE_CYCLE	0.0612648221343874	0.134726420010422	0.257206466468838	-0.273897563988525	-1.30658645783036	138	CHMP5 NUP205 MVB12A RAN XPO1 TBP NMT1 GTF2E1 NUP42 GTF2B LIG1 RNMT GTF2H5 FEN1 NUP37 ERCC3 NUP62 POLR2K XRCC4 RCC1 NUP43 POLR2D NCBP2 NUP160 GTF2H3 RANBP1 RANGAP1 ELOC VTA1 TAF12 SEH1L BANF1 TAF13 TAF3 ERCC2 CCNK NDC1 XRCC6 POLR2H PPIA MVB12B SSRP1 NUP93 TAF11 POLR2L GTF2F1 LIG4 TAF5
REACTOME_DISEASES_OF_METABOLISM	0.0613861386138614	0.134726420010422	0.257206466468838	-0.269068300687797	-1.29414245203759	145	MPDU1 TPMT AGRN TCN2 ALG11 IDH1 NUS1 ALG3 ALG8 C1GALT1 GUSB FDXR ADAMTS1 MMAA GALE NEU1 AMN GSS HEXB MMACHC MTRR DPAGT1 NOTCH4 ALG1 ARSB SDC3 MCCC2 FDX1 CYP4F22 PMM2 HEXA DHDDS B3GAT3 G6PC3 RFT1 DCXR CYP2U1 DPM1 ADAMTSL4 ALG14 LFNG DAG1 MGAT2 POMGNT1 MMADHC SPON2 ADAMTS6 MPI SLC26A2 AHCY B4GALT7 ALG9 ALG2 B3GALT6 ABCD4
REACTOME_KERATAN_SULFATE_BIOSYNTHESIS	0.0618336886993603	0.135352483924584	0.266350657088526	0.494992542886997	1.48436266924035	16	ST3GAL1 ST3GAL4 B4GALT5 B4GALT3 B4GALT1
REACTOME_NEGATIVE_REGULATORS_OF_DDX58_IFIH1_SIGNALING	0.0622638396797953	0.135937283489396	0.321775918075361	-0.400838439516171	-1.43913437134449	33	ISG15 IFIH1 UBA7 UBE2L6 HERC5 IKBKE DDX58 TBK1 RNF135 NLRC5 UBE2D2 ATG5
REACTOME_NUCLEOTIDE_EXCISION_REPAIR	0.0630975143403442	0.137171052631579	0.248911114434702	-0.283255775731695	-1.29574000516416	106	DDB2 PCNA RPA3 POLK COPS5 POLD1 POLE4 INO80C LIG1 GTF2H5 ERCC3 SUMO2 POLR2K POLR2D PARP2 GTF2H3 COPS4 ZNF830 TFPT RFC5 SUMO3 HMGN1 UBE2N RFC1 ERCC2 POLR2H ACTR5 LIG3 ACTR8 UBE2V2 COPS7B COPS6 PPIE POLR2L MCRS1 RBX1 POLE XPA RFC3 RFC4 PRPF19 XAB2 ERCC4 MNAT1 GTF2H1 SUMO1 POLR2G COPS2 ERCC8 POLE3 GTF2H2 ISY1 POLD3 INO80 POLD4 COPS7A ACTL6A CDK7
REACTOME_SIGNALING_BY_FGFR1	0.0631578947368421	0.137171052631579	0.261663521711573	0.396372752509134	1.41989385815402	31	MAPK1 BRAF CBL MAPK3 GAB1 MKNK1 PIK3CA SPRED2 UBB UBA52 GRB2
REACTOME_HDACS_DEACETYLATE_HISTONES	0.0635593220338983	0.137684349548756	0.261663521711573	0.411699231906888	1.42683938115066	27	PHF21A TBL1XR1 SUDS3 GATAD2A RCOR1 GATAD2B HMG20B NCOR1
REACTOME_RHOU_GTPASE_CYCLE	0.0641025641025641	0.138501394978079	0.261663521711573	0.404707213021181	1.40845521698158	28	IQGAP1 NCK2 GIT2 CLTC MYO6 PAK2 STAM DST WWP2 DLG5 HGS PIK3R1 PAK1
REACTOME_CD209_DC_SIGN_SIGNALING	0.0645161290322581	0.139034758689672	0.261663521711573	0.470920541011875	1.46064742824017	18	RPS6KA5 ICAM3 RAF1 PAK2 CREBBP PRKACA NFKB1 EP300 LYN FYN RELB PAK1
REACTOME_KINESINS	0.0649366069653661	0.1391192450672	0.287805130535564	0.36862173094088	1.43662401720343	42	TUBA4A TUBB2B TUBB1 KIF27 KIF1B KIF3C TUBB6 TUBB2A KLC3 KIF2A KIF21B TUBB4B TUBA1A
REACTOME_HCMV_INFECTION	0.0650406504065041	0.1391192450672	0.252961123069611	0.298800370862261	1.32234426852772	82	NUP153 NUP98 TUBA4A TBL1XR1 TUBB2B TUBB1 VPS28 NUP50 VPS37C UBAP1 TUBB6 TUBB2A ITGB1 NFKB1 TPR TUBB4B TUBA1A CREB1 HNRNPK CHMP3 DYNLL2 TSG101 NCOR1 DYNC1LI1 TUBA1C DYNC1H1 VPS37B RANBP2
REACTOME_INTERACTIONS_OF_REV_WITH_HOST_CELLULAR_PROTEINS	0.0650557620817844	0.1391192450672	0.241339976815091	-0.372591287209477	-1.37388255657975	37	NUP205 RAN XPO1 NUP42 NUP37 NUP62 RCC1 NUP43 NUP160 RANBP1 NPM1 RANGAP1 SEH1L NDC1
REACTOME_G_BETA_GAMMA_SIGNALLING_THROUGH_PI3KGAMMA	0.0658174097664544	0.140388030038933	0.257206466468838	0.477547953425712	1.45647921875799	17	GNG11 GNB2 PIK3CG PDPK1 AKT1 GNB5 PIK3R5 AKT3 GNB1 GNG7 AKT2 RHOA PIK3R6
REACTOME_DUAL_INCISION_IN_TC_NER	0.0662878787878788	0.140636362678246	0.241339976815091	-0.326886434602511	-1.34469101074855	63	PCNA RPA3 POLK POLD1 POLE4 GTF2H5 ERCC3 POLR2K POLR2D GTF2H3 ZNF830 RFC5 HMGN1 RFC1 ERCC2 POLR2H PPIE POLR2L RBX1 POLE XPA RFC3 RFC4 PRPF19 XAB2 ERCC4 MNAT1 GTF2H1 POLR2G ERCC8 POLE3 GTF2H2 ISY1 POLD3 POLD4 CDK7
REACTOME_HDR_THROUGH_SINGLE_STRAND_ANNEALING_SSA	0.0662983425414365	0.140636362678246	0.237793834423688	-0.3713624016725	-1.34976651700724	34	RMI2 RPA3 RBBP8 RFC5 RAD9A ATRIP ABL1 RHNO1 RFC3 RFC4 RAD17 ERCC4 MRE11 BARD1 HUS1 BRCA1 RAD50
REACTOME_RHOBTB1_GTPASE_CYCLE	0.0666666666666667	0.140636362678246	0.248911114434702	0.436019412285861	1.45325899977232	22	PDE5A RHOBTB1 CPSF7 MYO6 VIM CUL3 ROCK1
REACTOME_SIGNALING_BY_NOTCH1_PEST_DOMAIN_MUTANTS_IN_CANCER	0.0668103448275862	0.140636362678246	0.257206466468838	0.352278684526785	1.38632384635472	46	TBL1XR1 MAML3 RBPJ HDAC11 KAT2B CREBBP FBXW7 ADAM10 HEY1 MIB1 NOTCH1 HDAC7 MAML1 HDAC5 HES1 EP300 UBB NCOR1 UBA52 SKP1
REACTOME_ZBP1_DAI_MEDIATED_INDUCTION_OF_TYPE_I_IFNS	0.0669216061185469	0.140636362678246	0.241339976815091	-0.476405075651432	-1.46204797354259	19	ZBP1 TICAM1 TBK1 RIPK3 NKIRAS1 TLR3 NKIRAS2
REACTOME_CARGO_RECOGNITION_FOR_CLATHRIN_MEDIATED_ENDOCYTOSIS	0.0669456066945607	0.140636362678246	0.252961123069611	0.303608653562834	1.31413475470724	75	STON2 TGOLN2 EPS15L1 TGFA FCHO1 EGF CLTC IGF2R KIAA0319 AP2A1 AP2M1 CBL ARRB2 PICALM FCHO2 STAM EPN2 AP2B1 SH3GL1 SGIP1 UBQLN1 UBB STON1 REPS1 DAB2 UBA52 GRB2 GRK2
REACTOME_REGULATION_OF_BETA_CELL_DEVELOPMENT	0.0675105485232067	0.141466827809936	0.252961123069611	0.503991723794746	1.48737409393949	15	MAML3 RBPJ KAT2B CREBBP AKT1 NOTCH1 MAML1 HES1 FOXO1 EP300 AKT3 AKT2
REACTOME_PYRUVATE_METABOLISM_AND_CITRIC_ACID_TCA_CYCLE	0.0682339383382252	0.142624322240802	0.287805130535564	-0.363234068425935	-1.38875091576855	45	IDH3A IDH2 PDHB DLAT LDHA FH SDHD SUCLA2 PDP2 PDHX SDHA DLD SDHC SDHB MDH2 IDH3B VDAC1 ME2 SUCLG2
REACTOME_TOLL_LIKE_RECEPTOR_TLR1_TLR2_CASCADE	0.0688259109311741	0.143502024291498	0.245041785430996	0.28779019391054	1.29080502341811	88	MAPK1 RPS6KA5 MAP2K4 MAP2K3 MAP2K7 TLR6 RPS6KA1 MAPK14 MAPKAPK2 MAPK3 FBXW11 PELI2 NFKB1 IRAK3 APP VRK3 MAP3K8 CREB1 FOS UBB TLR1 UBA52 S100A12 NFKB2 SKP1 MAPK8 TIRAP AGER MAP3K7 ECSIT TAB2
REACTOME_TRANSCRIPTION_OF_THE_HIV_GENOME	0.0690298507462687	0.143568318010943	0.234392647294686	-0.327651921115471	-1.34803090949123	62	TBP GTF2E1 GTF2B RNMT GTF2H5 ERCC3 POLR2K POLR2D NCBP2 GTF2H3 ELOC TAF12 TAF13 TAF3 ERCC2 CCNK POLR2H SSRP1 TAF11 POLR2L GTF2F1 TAF5 SUPT16H GTF2F2 TAF6 NELFCD MNAT1 GTF2H1 POLR2G GTF2A2 GTF2H2 NELFB TAF4B CDK7
REACTOME_SEMAPHORIN_INTERACTIONS	0.069620253164557	0.144436047610051	0.248911114434702	0.34789367850151	1.39517875055146	49	MYH9 PLXNC1 MYL9 ARHGEF12 GSK3B LIMK2 TLN1 PAK2 SEMA4A ITGB1 SEMA5A ROCK1 SEMA7A ARHGAP35 PTPRC MYH10 RAC1 FES FYN PLXND1 CDK5R1 ITGA1 PAK1 RHOA PLXNA2 PLXNA1
REACTOME_ACTIVATION_OF_BH3_ONLY_PROTEINS	0.0699152542372881	0.14468814400471	0.248911114434702	0.402893125497222	1.39631977254775	27	PPP3R1 TFDP1 AKT1 BBC3 TFDP2 TP53BP2 BAD BID DYNLL2 AKT3 YWHAB MAPK8 YWHAZ AKT2
REACTOME_EXTENSION_OF_TELOMERES	0.0708673866295286	0.146295545665908	0.287805130535564	-0.370230931416019	-1.42102737129438	44	PCNA RPA3 POLD1 LIG1 FEN1 PRIM1 CDK2 PRIM2 TERF2 RFC5 WRAP53 CCNA2 RFC1 SHQ1 TERF1 RUVBL2 POT1
REACTOME_MRNA_CAPPING	0.0711610486891386	0.146539048411708	0.231126709673834	-0.410202457454225	-1.42539107319124	28	RNMT GTF2H5 ERCC3 POLR2K POLR2D NCBP2 GTF2H3 ERCC2 POLR2H POLR2L GTF2F1 GTF2F2 MNAT1 GTF2H1 POLR2G GTF2H2
REACTOME_RNA_POLYMERASE_I_TRANSCRIPTION_INITIATION	0.0714285714285714	0.146727656579873	0.231126709673834	-0.352440460342793	-1.33727744234278	42	KAT2A TBP GTF2H5 ERCC3 POLR2K GTF2H3 POLR1C TTF1 RBBP4 ERCC2 POLR2H TAF1B MBD3 POLR2L TAF1D MTA2 CHD4 EHMT2 POLR1B RRN3 MNAT1 GTF2H1
REACTOME_CARGO_TRAFFICKING_TO_THE_PERICILIARY_MEMBRANE	0.0734463276836158	0.150501811518761	0.227987202850442	-0.3555396578222	-1.34591011016895	41	SSTR3 CCT3 CCT4 CCT8 CCT5 BBS4 EXOC1 EXOC5 BBS12 RAB8A MKKS EXOC7 CCT2 NPHP3
REACTOME_G_PROTEIN_BETA_GAMMA_SIGNALLING	0.0738659174482483	0.150902604120756	0.287805130535564	0.453095905708601	1.51017519903292	22	PLCB1 GNG11 GNB2 PIK3CG PDPK1 AKT1 GNB5 PIK3R5 PLCB2 AKT3 GNB1 GNG7 AKT2 PAK1 RHOA PIK3R6
REACTOME_RNA_POLYMERASE_I_TRANSCRIPTION	0.0740037950664137	0.150902604120756	0.227987202850442	-0.345669825507401	-1.32159763759837	45	KAT2A TBP GTF2H5 ERCC3 POLR2K GTF2H3 POLR1C TTF1 RBBP4 ERCC2 CBX3 POLR2H TAF1B MBD2 MBD3 POLR2L TAF1D MTA2 CHD4 EHMT2 POLR1B RRN3 MNAT1 GTF2H1
REACTOME_TRANSPORT_OF_INORGANIC_CATIONS_ANIONS_AND_AMINO_ACIDS_OLIGOPEPTIDES	0.0747863247863248	0.152126328955597	0.241339976815091	0.322530003213604	1.33984242740518	57	SLC24A3 SLC12A6 SLC9A8 SLC7A11 SLC43A1 SLC6A6 SLC1A5 SLC7A5 SLC4A1 SLC8A1 SLC43A2 SLC7A1 SLC15A4 SLC4A7 SLC8A3 SLC26A11 SLC6A19 SLC4A10 SLC12A2 AHCYL2 SLC15A3 SLC9A5 SLC4A4
REACTOME_NOTCH3_INTRACELLULAR_DOMAIN_REGULATES_TRANSCRIPTION	0.0752688172043011	0.152735264107998	0.241339976815091	0.455688281435202	1.41340174910894	18	PBX1 MAML3 RBPJ PTCRA KAT2B CREBBP HEY1 NOTCH1 MAML1 HES1 EP300
REACTOME_ASSEMBLY_OF_THE_HIV_VIRION	0.0759493670886076	0.15374216541723	0.237793834423688	0.49525078344463	1.46157793971786	15	FURIN VPS28 VPS37C UBAP1 UBB TSG101 UBA52 VPS37B
REACTOME_FLT3_SIGNALING_IN_DISEASE	0.076271186440678	0.153973968429798	0.237793834423688	0.393942128889298	1.36529801328535	27	STAT5B BCL2L1 CBL PIM1 PIK3CA ZMYM2 GOLGB1 STAT5A UBB UBA52 GRB2
REACTOME_NOTCH4_INTRACELLULAR_DOMAIN_REGULATES_TRANSCRIPTION	0.0764331210191083	0.153973968429798	0.237793834423688	0.469719615648799	1.43260347767754	17	MAML3 RBPJ KAT2B CREBBP FLT4 HEY1 NOTCH1 MAML1 NOTCH2 HES1 EP300
REACTOME_NUCLEAR_RECEPTOR_TRANSCRIPTION_PATHWAY	0.0772532188841202	0.155088896952105	0.237793834423688	0.388050919866932	1.37195311394187	30	NR2C2 NR6A1 NR3C1 RORC PPARD RXRA RORA THRA RXRB NCOR1 RARA NR1D1 ESRRA NR2F6 NR1D2 VDR PPARA NRBF2 NR3C2 NR1H2
REACTOME_PROCESSING_OF_CAPPED_INTRONLESS_PRE_MRNA	0.0773584905660377	0.155088896952105	0.222056046145248	-0.402943117255031	-1.38615558995006	27	CSTF3 NCBP2 SNRPG CLP1 CSTF2T CPSF4 SYMPK SNRPE SNRPB SNRPF LSM11 CPSF3 NUDT21 CPSF2 CSTF1
REACTOME_SUMOYLATION_OF_DNA_REPLICATION_PROTEINS	0.0780669144981413	0.156133828996283	0.219250346703755	-0.344574563960899	-1.33087037308508	46	PCNA NUP205 NUP42 NUP37 NUP62 SUMO2 NUP43 NUP160 BIRC5 CDCA8 RANGAP1 SUMO3 SEH1L NDC1 NUP93 TOP2A RAE1 SEC13 NUP88 NUP35 NUP85 PIAS4 SUMO1 NUP155
REACTOME_METABOLISM_OF_CARBOHYDRATES	0.0787878787878788	0.157198782079165	0.227987202850442	0.240123934420204	1.22043255992505	206	PYGL NUP153 CHST11 NUP98 CD44 CSGALNACT1 ST3GAL1 ST3GAL4 SDC4 TALDO1 ABCC5 CRYL1 CHP1 PFKFB3 NUP50 HGSNAT PGM1 BPGM XYLT1 GBE1 LYVE1 TKT PAPSS2 PGM2L1 PC FUT7 PRKACA DSE B4GALT5 B4GALT3 RPIA TPR PGD PFKFB4 GYG1 B4GALT1 RBKS SORD SDC2 PGM2 MANBA PFKFB2 HK1 RHCE SLC2A1 UBB ALDOC ENO2 CHST15 VCAN
REACTOME_EPHB_MEDIATED_FORWARD_SIGNALING	0.0797413793103448	0.15872150440293	0.234392647294686	0.367017797803172	1.37549109200583	37	EPHB3 LIMK2 EPHB4 ACTB ACTR2 EPHB1 ACTG1 ROCK1 SDC2 KALRN LYN ARPC4 RAC1 ARHGEF28 FYN RASA1 PAK1 RHOA
REACTOME_ACTIVATION_OF_IRF3_IRF7_MEDIATED_BY_TBK1_IKK_EPSILON	0.0809792843691149	0.160801721818671	0.216542836735348	-0.476893719644941	-1.42838865009149	17	IRF7 TICAM1 IKBKE TBK1 TICAM2
REACTOME_RHOB_GTPASE_CYCLE	0.0831600831600832	0.164739927210236	0.224966093540314	0.33286409632788	1.35743530522223	52	ARHGEF12 ARHGAP21 FLOT2 FLOT1 SNAP23 DAAM1 ARHGAP26 PREX1 PKN3 STK10 ARHGAP1 STOM SLK ROCK1 ARHGAP35 MYO9A BCR ARHGAP32 MYO9B DIAPH1 ERBIN PKN2 ARHGEF28 ARHGEF2 AKAP13 PIK3R1
REACTOME_MAPK_TARGETS_NUCLEAR_EVENTS_MEDIATED_BY_MAP_KINASES	0.0854700854700855	0.168914813464577	0.224966093540314	0.397357384391422	1.38287646734619	28	MAPK1 RPS6KA5 RPS6KA1 MAPK14 MAPKAPK2 MAPK3 VRK3 CREB1 FOS
REACTOME_GLYCOSAMINOGLYCAN_METABOLISM	0.0861344537815126	0.169440113394756	0.222056046145248	0.298506189447509	1.29424581296019	76	CHST11 CD44 CSGALNACT1 ST3GAL1 ST3GAL4 SDC4 ABCC5 CHP1 HGSNAT XYLT1 LYVE1 PAPSS2 DSE B4GALT5 B4GALT3
REACTOME_SIGNALING_BY_INTERLEUKINS	0.0863157894736842	0.169440113394756	0.222056046145248	0.218454710922425	1.16238734349776	332	STAT5B IL1R1 SOD2 IL4R MAPK1 FOXO3 RPS6KA5 F13A1 PSME4 JAK1 MAP2K4 ZEB1 PITPNA PTAFR IL1RAP PTPN13 BCL6 CRKL IL1R2 TALDO1 SOS2 MAP2K3 MAP2K7 IRS2 PSMF1 ALOX5 IL6R ITGAX CCL5 CA1 RPS6KA1 MAPK14 MAPKAPK2 BCL2L1 LCN2 CBL PTGS2 IL16 MAPK3 PAK2 ARF1 ALOX15 FBXW11 PRKACA SOCS3 ITGB1 VIM PIK3CB PELI2 STX1A HCK NFKB1 IRAK3 IL5RA IL1B ITGAM AKT1 CNN2 APP STX3 RORC CSF2RB PIK3CD PIM1 PDCD4 PSME3 PIK3CA VRK…
REACTOME_INTRA_GOLGI_AND_RETROGRADE_GOLGI_TO_ER_TRAFFIC	0.0863453815261044	0.169440113394756	0.216542836735348	0.247180591598019	1.22538173893377	176	RAB6B RAB36 TUBA4A MAN1A1 TUBB2B TUBB1 TGOLN2 BICD2 ARFGAP3 IGF2R KIF27 CYTH3 CAPZB KIF1B ARF3 KIF3C TUBB6 TUBB2A ARF1 MAN2A2 KLC3 CYTH4 KIF2A PAFAH1B1 RAB6A KIF21B STX6 RAB1B PAFAH1B2 PLA2G6 VPS51 TUBB4B COPA TUBA1A NAPB CUX1 BICD1
REACTOME_G2_M_DNA_DAMAGE_CHECKPOINT	0.0871212121212121	0.169949453531543	0.208955027549354	-0.32792449765299	-1.30337161006622	55	RMI2 CHEK1 RPA3 ABRAXAS1 TP53 RBBP8 RFC5 RNF8 RAD9A UBE2N ATRIP UBE2V2 CHEK2 RHNO1 RFC3 RFC4 RAD17 MRE11 BARD1 PIAS4 HUS1 SUMO1 YWHAG CCNB1 BRCA1 RAD50 YWHAE
REACTOME_SIGNALING_BY_WNT	0.0873983739837398	0.169949453531543	0.216542836735348	0.239006575960491	1.2061061651349	200	KREMEN1 AGO2 WLS PPP3CA ZRANB1 PSME4 AGO4 USP34 PIP5K1B PPP3R1 GSK3B GNAO1 PLCB1 TLE3 ITPR2 PSMF1 GNG11 CLTC TNRC6B GNB2 TNKS DAAM1 PPP2R5B WNT10B AP2A1 AP2M1 ARRB2 CREBBP FRAT1 TNRC6C FRAT2 SFRP2 SNX3 CUL3 AKT1 AGO1 AP2B1 SOX13 GNB5 PSME3
REACTOME_CONSTITUTIVE_SIGNALING_BY_ABERRANT_PI3K_IN_CANCER	0.0874200426439233	0.169949453531543	0.222056046145248	0.353583112107447	1.35698705239493	40	PDGFB KIT TGFA EGF IRS2 PDGFA GAB1 PIK3CB NRG1 PIK3CD PIK3CA STRN RAC1 VAV1 RHOG GRB2 FYN PIK3R1 RAC2
REACTOME_NCAM_SIGNALING_FOR_NEURITE_OUT_GROWTH	0.0874200426439233	0.169949453531543	0.222056046145248	0.353562420085524	1.35690764021466	40	MAPK1 COL6A3 RPS6KA5 COL5A1 SPTB CACNB3 MAPK3 COL4A3 COL4A4 CREB1 SPTA1 GRB2 CACNB1 CACNA1D FYN COL6A2 CACNB4 GFRA2 ST8SIA4
REACTOME_MATURATION_OF_SARS_COV_2_SPIKE_PROTEIN	0.0878661087866109	0.17041938308845	0.219250346703755	0.395009417897454	1.36091137907184	26	ST3GAL1 ST3GAL4 PRKCSH ST6GALNAC2 MGAT5 MGAT4B ST6GALNAC3 ST6GALNAC4
REACTOME_RIP_MEDIATED_NFKB_ACTIVATION_VIA_ZBP1	0.0919324577861163	0.177892505321626	0.20207170902116	-0.480614781748126	-1.41594736191338	16	ZBP1 TICAM1 RIPK3 NKIRAS1 TLR3 NKIRAS2
REACTOME_MET_PROMOTES_CELL_MOTILITY	0.0922131147540984	0.178022540983607	0.211400189384923	0.412032250768231	1.37551742637803	23	CRKL COL5A1 GAB1 ITGB1 ITGA2 LAMA2 RAC1 RAP1A GRB2 RAPGEF1
REACTOME_ERK_MAPK_TARGETS	0.096234309623431	0.185356614840511	0.208955027549354	0.424971241939537	1.37613267371146	20	MAPK1 RPS6KA5 RPS6KA1 MAPK14 MAPK3 VRK3
REACTOME_HCMV_EARLY_EVENTS	0.0967741935483871	0.185966998662108	0.211400189384923	0.307505877630542	1.29004204692715	61	NUP153 NUP98 TUBA4A TBL1XR1 TUBB2B TUBB1 NUP50 TUBB6 TUBB2A ITGB1 NFKB1 TPR TUBB4B TUBA1A CREB1 DYNLL2 NCOR1 DYNC1LI1 TUBA1C DYNC1H1 RANBP2
REACTOME_ANTIGEN_PROCESSING_UBIQUITINATION_PROTEASOME_DEGRADATION	0.0988593155893536	0.189537170578209	0.195789002148949	-0.230084996278957	-1.18416354007792	269	RNF138 HERC6 PSMA4 CUL1 TRIM69 PSMB5 PSMA5 PSMC2 SOCS1 PSMA3 PSME2 PSMD7 UBA7 UBE2L6 WSB1 PSMB7 FBXO6 PSMC1 KLHL9 RNF25 HERC5 FBXO22 RNF114 PSMD11 DTX3L CUL5 KBTBD8 PSMD14 PSMB6 RNF213 TRIM4 PSMB2 UBE2Z UBE2L3 SH3RF1 CDC20 PSMC3 LRRC41 PSMD5 UBE2S KCTD6 PSMD8 PSMA2 PSMA6 ELOC PSMA7 PSMC6 CDC23 CUL2 RNF7 RNF6 SEM1 PSMC5 PSMB1 UBE2N TRIM21 UBE2D4 RBCK1 FBXL12 LRR1 UBE2D2 PSMB9 PSMB8 KLHL11 UBE2E1 N…
REACTOME_SIGNALING_BY_EGFR_IN_CANCER	0.100208768267223	0.191683744804735	0.204294756516886	0.43300531593532	1.38788992677901	19	TGFA EGF CBL GAB1 PIK3CA UBB UBA52 GRB2 PIK3R1
REACTOME_ASSOCIATION_OF_TRIC_CCT_WITH_TARGET_PROTEINS_DURING_BIOSYNTHESIS	0.102079395085066	0.194815138446099	0.191892240384838	-0.360382714141229	-1.29388576451171	33	FBXO6 CCT3 CCT4 CCT8 CCT5 TP53 NOP56 SPHK1 CCT6A WRAP53 CCT7
REACTOME_FGFR1_MUTANT_RECEPTOR_ACTIVATION	0.102510460251046	0.194895527859238	0.20207170902116	0.420100459825348	1.36036021253674	20	STAT5B TRIM24 LRRFIP1 PIK3CA ZMYM2 CUX1 BCR STAT5A STAT3 GRB2 CPSF6 PIK3R1
REACTOME_PEROXISOMAL_PROTEIN_IMPORT	0.102661596958175	0.194895527859238	0.191892240384838	-0.332161298514861	-1.29641392031139	50	PEX13 IDH1 MPV17 HSD17B4 PEX2 GNPAT DHRS4 ECH1 UBE2D2 PEX10 PEX14 NUDT7 PEX26 SCP2 ACOT2 ACOT8 HMGCL IDE AGPS HACL1 EPHX2
REACTOME_TCF_DEPENDENT_SIGNALING_IN_RESPONSE_TO_WNT	0.102822580645161	0.194895527859238	0.197822021315103	-0.258313243006188	-1.21484789667038	131	PSMA4 PSMB5 PSMA5 PSMC2 PSMA3 PSME2 PSMD7 PSMB7 PSMC1 XPO1 LEO1 PSMD11 PSMD14 PSMB6 TCF4 PSMB2 PSMC3 TCF7L2 PSMD5 PSMD8 USP8 PSMA2 PSMA6 PSMA7 PSMC6 DACT1 SEM1 PSMC5 PSMB1 TLE2 AXIN2 PSMB9 PSMB8 ASH2L PSMD3
REACTOME_COPI_DEPENDENT_GOLGI_TO_ER_RETROGRADE_TRAFFIC	0.10351966873706	0.195771890536753	0.199915231309662	0.282536752842197	1.23810592473355	79	TUBA4A TUBB2B TUBB1 ARFGAP3 KIF27 KIF1B ARF3 KIF3C TUBB6 TUBB2A ARF1 KLC3 KIF2A KIF21B RAB1B TUBB4B COPA TUBA1A NAPB NBAS
REACTOME_RET_SIGNALING	0.103813559322034	0.195883503336145	0.20207170902116	0.382967575045083	1.32726314607669	27	DOK4 IRS2 GRB10 GAB1 PRKACA PIK3CB RAP1GAP PIK3CD PIK3CA
REACTOME_INACTIVATION_OF_CSF3_G_CSF_SIGNALING	0.104294478527607	0.196346715783351	0.197822021315103	0.40019873884449	1.35582609740943	24	STAT5B JAK1 SOCS3 HCK UBE2D1 UBE2D3 CSF3R STAT5A TYK2 UBB LYN STAT3 SYK UBA52
REACTOME_CELL_SURFACE_INTERACTIONS_AT_THE_VASCULAR_WALL	0.106425702811245	0.199907739064366	0.193813302725311	-0.265875018515199	-1.2392559147019	125	SLC3A2 ATP1B3 IGHV1-46 IGLV1-47 FCER1G JCHAIN CD48 IGKV3-15 IGHM IGKV4-1 IGLV1-44 IGKV3-11 TNFRSF10D IGHV3-30 IGLV3-1 IGLV1-40 NRAS IGLC3 IGHV3-11 IGLV3-19 SLC7A7 MERTK IGLV3-25 IGKV3-20 CEACAM1 IGKV1-5 IGHV3-48 SRC IGHV3-33 IGLC2 IGHV4-59 SDC3 IGLV2-23 IGHV1-2 IGKV2-30 IGHV4-39 ITGA4 IGHV4-34 IGHV3-23 IGHV3-7 IGHA1 PPIA
REACTOME_GABA_RECEPTOR_ACTIVATION	0.107505070993915	0.201108384804129	0.193813302725311	0.410505889622142	1.35733848846539	21	GNAI3 GNG11 GNB2 KCNJ15 KCNJ2 GNAI2 GNB5 ADCY3 GABRR2 GNB1 GNG7 NPTN
REACTOME_POSTMITOTIC_NUCLEAR_PORE_COMPLEX_NPC_REFORMATION	0.107547169811321	0.201108384804129	0.186432558434075	-0.389175748152165	-1.33879477194962	27	NUP205 RAN NUP37 NUP62 RCC1 NUP43 NUP160 RANGAP1 SEH1L NDC1 NUP93 SEC13 NUP35 NUP85 SUMO1 NUP155
REACTOME_FORMATION_OF_THE_EARLY_ELONGATION_COMPLEX	0.108159392789374	0.201800746278161	0.186432558434075	-0.37180643107721	-1.31712098178462	31	GTF2H5 ERCC3 POLR2K POLR2D NCBP2 GTF2H3 ERCC2 POLR2H POLR2L GTF2F1 GTF2F2 NELFCD MNAT1 GTF2H1 POLR2G GTF2H2 NELFB CDK7
REACTOME_COPI_MEDIATED_ANTEROGRADE_TRANSPORT	0.108870967741935	0.202674971198157	0.191892240384838	0.282309739461145	1.24943737720246	84	TUBA4A TUBB2B TUBB1 ARFGAP3 CD59 CD55 ANK1 SPTB CAPZB ARF3 TUBB6 TUBB2A ARF1 RAB1B TUBB4B COPA TUBA1A NAPB GOLGA2 GOLGB1 SPTA1 DYNLL2 DYNC1LI1 TUBA1C DYNC1H1 ARF5
REACTOME_TRAFFICKING_OF_AMPA_RECEPTORS	0.110403397027601	0.205070006951045	0.195789002148949	0.451519975629496	1.37709617775752	17	CAMK2G MYO6 AP2A1 AP2M1 AP2B1
REACTOME_SEMA4D_IN_SEMAPHORIN_SIGNALING	0.110878661087866	0.205495118549512	0.193813302725311	0.414208014819505	1.34127942470841	20	MYH9 MYL9 ARHGEF12 LIMK2 ROCK1 ARHGAP35 MYH10 RAC1
REACTOME_DOWNREGULATION_OF_TGF_BETA_RECEPTOR_SIGNALING	0.112016293279022	0.207143211961651	0.190023305279108	0.39550250791413	1.35473347623272	25	NEDD4L PPP1R15A TGFBR2 SMAD2 PPP1CB UBB UBA52 TGFBR1 PPP1CA TGFB1 STRAP SMURF2 SMAD7
REACTOME_DEUBIQUITINATION	0.113725490196078	0.209608303906908	0.184706471207739	-0.233958692356129	-1.16808298776854	210	USP18 PSMA4 DDB2 PSMB5 PSMA5 PSMC2 ABRAXAS1 PSMA3 IFIH1 KAT2A PSME2 PSMD7 PSMB7 PSMC1 USP49 ATXN3 NOD1 OTUB1 PSMD11 TOMM70 INO80C PSMD14 DDX58 PSMB6 PSMB2 USP42 CDC20 TP53 PSMC3 CLSPN NLRP3 ABRAXAS2 PSMD5 PSMD8 BIRC3 USP8 PSMA2 SMAD3 SMAD1 PSMA6 PSMA7 RNF135 PSMC6 TFPT SEM1 PSMC5 PSMB1 CCNA2 AXIN2 KDM1B PSMB9 PSMB8 JOSD2 PSMD3 ACTR5 USP25 ACTR8
REACTOME_DNA_DAMAGE_BYPASS	0.113851992409867	0.209608303906908	0.181383128498408	-0.332674231744958	-1.27191165187363	45	PCNA ISG15 RPA3 POLK UBA7 UBE2L6 POLD1 POLE4
REACTOME_RHOBTB_GTPASE_CYCLE	0.116279069767442	0.213605163405389	0.190023305279108	0.355508641652968	1.29185428332484	33	PDE5A RHOBTB1 ACTN1 CPSF7 MYO6 VIM ACTG1 CUL3 ROCK1
REACTOME_TRANSPORT_OF_MATURE_MRNAS_DERIVED_FROM_INTRONLESS_TRANSCRIPTS	0.121495327102804	0.222696929238985	0.173747838999571	-0.332977776701953	-1.26982118406238	43	NUP205 NUP42 NUP37 NUP62 NUP43 NXF1 NCBP2 NUP160 EIF4E SEH1L NDC1 CPSF4 SYMPK NUP93 ALYREF CPSF3 RAE1 SEC13 NUP88 NUP35 CPSF2 NUP85 NUP155
REACTOME_CLASS_I_MHC_MEDIATED_ANTIGEN_PROCESSING_PRESENTATION	0.123595505617978	0.226049674748669	0.172324344900946	-0.217306668973151	-1.14300853016327	326	RNF138 HERC6 CTSL PSMA4 CUL1 TRIM69 PSMB5 PSMA5 PSMC2 ERAP2 SOCS1 PSMA3 PSME2 PSMD7 UBA7 UBE2L6 WSB1 PSMB7 FBXO6 PSMC1 KLHL9 RNF25 CALR HERC5 FBXO22 RNF114 PSMD11 SEC61G DTX3L CUL5 KBTBD8 PSMD14 PSMB6 PDIA3 RNF213 TRIM4 PSMB2 UBE2Z UBE2L3 SH3RF1 CDC20 PSMC3 LRRC41 PSMD5 UBE2S KCTD6 PSMD8 PSMA2 PSMA6 ELOC PSMA7 PSMC6 VAMP8 CDC23 CUL2 TAP1 RNF7 RNF6 SEM1 PSMC5 PSMB1 UBE2N CD36 TRIM21 UBE2D4 SEC24A …
REACTOME_TRANSLATION_OF_SARS_COV_1_STRUCTURAL_PROTEINS	0.123931623931624	0.226168434045896	0.184706471207739	0.373852307261785	1.30107449435526	28	ST3GAL1 ST3GAL4 PRKCSH GSK3B ST6GALNAC2 PARP16 PARP8 ST6GALNAC3 ST6GALNAC4 UBB UBA52
REACTOME_TRIGLYCERIDE_METABOLISM	0.125799573560768	0.229076079366114	0.183023938384487	0.452579943780011	1.35717756367758	16	DGAT2 ABHD5 PPP1CB PRKACA MGLL LIPE GPAT2 PPP1CA DGAT1 PLIN3
REACTOME_MITOCHONDRIAL_CALCIUM_ION_TRANSPORT	0.126459143968872	0.229273426258027	0.173747838999571	-0.416696676719894	-1.35339395653355	23	MAIP1 PHB MICU2 AFG3L2 MCUB YME1L1 MICU1 LETM1 VDAC1
REACTOME_PARASITE_INFECTION	0.126506024096386	0.229273426258027	0.176694268938498	-0.278797027445392	-1.22198439857535	86	IGHV1-46 IGLV1-47 IGKV3-15 IGKV4-1 IGLV1-44 IGKV3-11 IGHV3-30 IGLV3-1 IGLV1-40 IGLC3 IGHV3-11 IGLV3-19 IGLV3-25 IGKV3-20 IGKV1-5 IGHV3-48 SRC IGHV3-33 IGLC2 IGHV4-59 IGLV2-23 IGHV1-2 FCGR3A IGKV2-30 IGHV4-39 IGHV4-34 VAV2 IGHV3-23 IGHV3-7
REACTOME_ION_CHANNEL_TRANSPORT	0.126732673267327	0.229273426258027	0.175204047558551	0.269060768258107	1.22457757549152	96	WNK1 TRPM6 CAMK2G NEDD4L ATP9A ATP2B1 TRPC6 ATP2B4 ATP7B TRPC1 ASPH ATP2A3 ATP6V1A ATP2C2 RAF1 ATP11B ANO6 CLCN3 BEST1
REACTOME_BETA_CATENIN_INDEPENDENT_WNT_SIGNALING	0.127659574468085	0.230442971811722	0.172324344900946	-0.260908880561462	-1.2072797428638	116	PSMA4 MOV10 PSMB5 PSMA5 PSMC2 PSMA3 PSME2 PSMD7 PSMB7 PSMC1 GNGT2 PSMD11 CLTA PSMD14 PSMB6 PSMB2 PSMC3 PRICKLE1 TCF7L2 GNB4 PSMD5 PSMD8 PLCB3 PSMA2 PSMA6 PSMA7 PSMC6 SEM1 PSMC5 PSMB1 AXIN2 PSMB9 PSMB8 PSMD3
REACTOME_BETA_CATENIN_PHOSPHORYLATION_CASCADE	0.127931769722815	0.230442971811722	0.181383128498408	0.451276969271398	1.35327025891642	16	GSK3B PPP2R5B FRAT1 FRAT2 APC
REACTOME_RND1_GTPASE_CYCLE	0.13519313304721	0.242998002071925	0.176694268938498	0.361755899294077	1.27898713058983	30	CPD PKP4 PTPN13 KIDINS220 FLOT2 ARHGAP35 DST
REACTOME_DEREGULATED_CDK5_TRIGGERS_MULTIPLE_NEURODEGENERATIVE_PATHWAYS_IN_ALZHEIMER_S_DISEASE_MODELS	0.135983263598326	0.243588599430458	0.173747838999571	0.403340820985128	1.30608951294218	20	SOD2 FOXO3 LMNA PRDX2 APP CAPN1 GOLGA2
REACTOME_DEADENYLATION_DEPENDENT_MRNA_DECAY	0.136105860113422	0.243588599430458	0.16440575583821	-0.309655451479843	-1.23339235399793	56	CNOT4 EXOSC1 EXOSC3 LSM3 PAIP1 LSM7 PATL1 WDR61 DIS3 EXOSC9 EIF4A2 DCP1A EIF4E DCPS XRN1 LSM2 EXOSC6 CNOT7 CNOT10 EIF4A1 TTC37 EXOSC2 EXOSC7
REACTOME_SLC_MEDIATED_TRANSMEMBRANE_TRANSPORT	0.13671875	0.24416153640257	0.166933848713193	0.250218597847044	1.18765701239474	124	SLC14A1 SLC18A2 SLC24A3 SLC12A6 BSG SLC6A9 SLC44A2 SLC11A1 SLC9A8 SLC7A11 SLC22A4 SLC43A1 SLC6A6 SLC1A5 SLC7A5 SLC4A1 SLC40A1 SLC8A1 SLC2A3 SLC43A2 SLC7A1 SLC15A4 SLC4A7 SLC8A3 SLC26A11 SLC6A19 SLCO3A1 SLC22A1 SLC4A10 SLC2A1 SLC12A2 AHCYL2 SLC35B4 SLC15A3 SLC9A5 SLC4A4 EMB SLC16A3
REACTOME_COLLAGEN_FORMATION	0.137130801687764	0.244223395591021	0.173747838999571	0.332336864673023	1.27209303186296	39	COL6A3 ITGB4 P4HA2 COL5A1 COL4A3 COL4A4 COLGALT2 CTSB DST CRTAP P3H3 MMP9 SERPINH1 BMP1
REACTOME_SARS_COV_2_INFECTION	0.137339055793991	0.244223395591021	0.175204047558551	0.295407596797387	1.23855988357479	60	FURIN ST3GAL1 ST3GAL4 PRKCSH GSK3B ST6GALNAC2 MGAT5 MAP1LC3B PARP16 MGAT4B GSK3A VCP PARP8 BECN1 ST6GALNAC3 ST6GALNAC4 UBB CHMP3
REACTOME_APOPTOTIC_FACTOR_MEDIATED_RESPONSE	0.13780260707635	0.244490046105056	0.161978948883402	-0.435628756857207	-1.32861119996785	18	CYCS CASP7 SEPTIN4 BAK1 CASP3
REACTOME_NEF_MEDIATES_DOWN_MODULATION_OF_CELL_SURFACE_RECEPTORS_BY_RECRUITING_THEM_TO_CLATHRIN_ADAPTERS	0.138075313807531	0.244490046105056	0.172324344900946	0.399447857630576	1.29348340330212	20	PACS1 AP2A1 AP2M1 ARF1 AP2B1 AP1G1 CD8B
REACTOME_UNFOLDED_PROTEIN_RESPONSE_UPR	0.138728323699422	0.244798876676358	0.16440575583821	-0.280666467598754	-1.22493867573352	81	CCL2 PDIA6 CREB3 EXOSC1 CREB3L2 CALR EXOSC3 EIF2S1 EIF2S2 CEBPG ATF3 GOSR2 MYDGF DIS3 DDIT3 EXOSC9 DNAJB11 HSP90B1
REACTOME_MITOCHONDRIAL_TRNA_AMINOACYLATION	0.138836772983114	0.244798876676358	0.161978948883402	-0.446687134434414	-1.31599254459577	16	TARS2 LARS2 PARS2 MARS2 RARS2 YARS2 DARS2 AARS2 EARS2
REACTOME_RORA_ACTIVATES_GENE_EXPRESSION	0.142250530785563	0.250288908597382	0.170932335370056	0.437274681941787	1.33364928604243	17	NCOA1 TBL1XR1 CREBBP CARM1 RXRA EP300 RORA NCOA6 CHD9 NCOA2 CPT1A
REACTOME_INTERLEUKIN_RECEPTOR_SHC_SIGNALING	0.144050104384134	0.252921656960774	0.16823816568964	0.410021648211871	1.31422154502968	19	JAK1 PIK3CB IL5RA CSF2RB PIK3CD PIK3CA GRB2 JAK3 PIK3R1 INPP5D
REACTOME_SIGNALING_BY_CSF3_G_CSF	0.144373673036093	0.252957233848954	0.169570644405628	0.364809923554371	1.2822220891333	29	STAT5B JAK1 SOCS3 HCK UBE2D1 UBE2D3 CSF3R STAT5A TYK2 UBB LYN STAT3 SYK UBA52 GRB2
REACTOME_REGULATED_NECROSIS	0.145833333333333	0.254979035639413	0.158514105424824	-0.314885986932125	-1.22766083379553	49	CYCS TNFSF10 BAK1 CASP3 HSP90AA1 IL18 GZMB TP53 BIRC3 BAX RIPK3 CASP1
REACTOME_MTOR_SIGNALLING	0.147121535181237	0.256587188221075	0.16823816568964	0.330873793121731	1.25735159555644	38	CAB39 EIF4B PPM1A STRADB AKT1S1 AKT1 LAMTOR1 STK11 FKBP1A EEF2K PRKAA1 YWHAB TSC1 AKT2 TSC2
REACTOME_IRON_UPTAKE_AND_TRANSPORT	0.147368421052632	0.256587188221075	0.166933848713193	0.317093069453033	1.25173065033948	45	TFR2 ACO1 ATP6V1A FLVCR1 LCN2 CYBRD1 SLC40A1 FTH1 MCOLN1 UBB ATP6V1E2 ABCG2 UBA52 FTL SKP1 ATP6V0B ATP6V0D1 ATP6V1B2
REACTOME_FGFR2_ALTERNATIVE_SPLICING	0.148148148148148	0.256872256872257	0.159646701919906	-0.391441579190569	-1.28195739225345	24	POLR2K POLR2D NCBP2 POLR2H TIA1 POLR2L HNRNPH1 GTF2F1 HNRNPM HNRNPA1 GTF2F2 HNRNPF POLR2G
REACTOME_SIGNALING_BY_NOTCH	0.148148148148148	0.256872256872257	0.16440575583821	0.240676797305876	1.16188173361106	154	AGO2 AGO4 PBX1 TBL1XR1 FURIN ST3GAL4 MAML3 TLE3 RBPJ EGF HDAC11 PSMF1 ATP2A3 PTCRA TNRC6B SEL1L TFDP1 ARRB2 KAT2B CREBBP FBXW7 NUMB TNRC6C ADAM10 RAB6A FLT4 HEY1 MIB1 AKT1 NOTCH1 E2F3 AGO1 TACC3 HDAC7 MAML1 B4GALT1 PSME3 YBX1 HDAC5 NOTCH2 AGO3 HES1 TFDP2
REACTOME_POTASSIUM_CHANNELS	0.150743099787686	0.260494752623688	0.165656695205483	0.34693045915712	1.25057803913122	32	KCND3 GNG11 GNB2 KCNJ15 KCNH2 KCNQ1 KCNJ2 KCNAB2 GNB5 KCNH3
REACTOME_SIGNALING_BY_PTK6	0.150862068965517	0.260494752623688	0.166933848713193	0.335846735433642	1.25866973109559	37	EGF CDKN1B CBL SOCS3 AKT1 NRG1 NR3C1 LRRK2 PXN ARHGAP35 ELMO1 UBB STAT3 RAC1 UBA52 ARAP1
REACTOME_MAP3K8_TPL2_DEPENDENT_MAPK1_3_ACTIVATION	0.151898734177215	0.261742860131813	0.16440575583821	0.445764810653081	1.31553555356646	15	MAP2K4 FBXW11 NFKB1 MAP3K8 UBB UBA52 SKP1
REACTOME_SMAD2_SMAD3_SMAD4_HETEROTRIMER_REGULATES_TRANSCRIPTION	0.15450643776824	0.265687358966417	0.16440575583821	0.35477025378355	1.25428939732753	30	TGIF1 CDK9 SERPINE1 SMAD2 TFDP1 RNF111 SP1 SMAD4 TFDP2 UBB JUNB UBA52
REACTOME_GABA_B_RECEPTOR_ACTIVATION	0.156576200417537	0.268692492074538	0.160801401070022	0.401116022046572	1.28567679421114	19	GNAI3 GNG11 GNB2 KCNJ15 KCNJ2 GNAI2 GNB5 ADCY3 GNB1 GNG7
REACTOME_NEGATIVE_REGULATION_OF_MET_ACTIVITY	0.157112526539278	0.269059234360899	0.161978948883402	0.43022688023728	1.31215411127117	17	PTPRJ CBL STAM SH3GL1 UBB UBA52 LRIG1 GRB2 PTPN1 HGS
REACTOME_SIGNALING_BY_TYPE_1_INSULIN_LIKE_GROWTH_FACTOR_1_RECEPTOR_IGF1R	0.158119658119658	0.269630228328955	0.161978948883402	0.360704281446596	1.25531695666729	28	IGF1R IRS2 PDPK1 GAB1 PIK3CB PIK3CA GRB2 AKT2 PDE3B PIK3R1 PIK3R4 TLR9
REACTOME_SENSORY_PROCESSING_OF_SOUND	0.158227848101266	0.269630228328955	0.160801401070022	0.322843178635708	1.23575384371227	39	MYH9 ATP2B1 WHRN CAPZB ACTB EPS8L2 STX1A ACTG1 CHRNA10 CLIC5 RIPOR2 ESPN MYO1C GSN
REACTOME_MITOTIC_PROMETAPHASE	0.158415841584158	0.269630228328955	0.155241966228839	-0.233619107630828	-1.14586150661761	173	NDC80 NUDC MAD2L1 RCC2 XPO1 MIS12 SKA2 ZWINT CENPN CDCA5 DYNC1I2 TUBG1 HAUS1 CENPL NUP37 HAUS8 HSP90AA1 CDC20 NUP43 HAUS2 BUB1 NSL1 NUP160 BIRC5 CEP152 CNTRL NCAPG CDCA8 HAUS3 CEP41 RANGAP1 PLK1 MZT1 SPC24 MAD1L1 SEH1L CEP135 SGO2 CENPJ SPDL1 NEDD1 CENPF CEP290 PPP2R5E NME7 PPP2R1B SMC3 CENPH ZWILCH CENPE CENPK NCAPH CENPU TUBG2
REACTOME_DISASSEMBLY_OF_THE_DESTRUCTION_COMPLEX_AND_RECRUITMENT_OF_AXIN_TO_THE_MEMBRANE	0.158859470468432	0.269834619899536	0.157402899305283	0.376441110188123	1.28944156761905	25	GSK3B PPP2R5B FRAT1 FRAT2 CSNK1G2 APC DVL1 FZD5
REACTOME_ACTIVATION_OF_GENE_EXPRESSION_BY_SREBF_SREBP	0.159474671669794	0.270329016610992	0.150169802128406	-0.329492649285493	-1.23598794350364	40	SQLE SCD HMGCS1 FDPS HELZ2 SC5D PMVK TGS1 SREBF2 MVK
REACTOME_SIGNALING_BY_RETINOIC_ACID	0.161048689138577	0.272298745026018	0.149207542435322	-0.358758882258787	-1.24663248331906	28	PDHB RDH14 DLAT AKR1C3 DHRS9 PDHX DHRS4 DLD RDH11
REACTOME_DEGRADATION_OF_THE_EXTRACELLULAR_MATRIX	0.161290322580645	0.272298745026018	0.160801401070022	0.289673845521086	1.21523348918312	61	COL6A3 CD44 FURIN ADAMTS5 BSG COL5A1 CTSK ADAM8 COL4A3 MMP25 ADAM10 COL4A4 CAPN5 CDH1 CTSB CAPN1 MMP9 CTSG FBN1 BMP1
REACTOME_SIGNAL_AMPLIFICATION	0.161616161616162	0.272298745026018	0.155241966228839	0.386345832065288	1.28769623932547	22	GNAQ GNAI3 GNG11 GNB2 MAPK14 GNA13 GNAI2 GNB5 P2RY1 GNB1 GNG7
REACTOME_TNFR1_INDUCED_NFKAPPAB_SIGNALING_PATHWAY	0.162932790224033	0.273084479371316	0.155241966228839	0.373638386134983	1.27984126414826	25	TRAF1 RACK1 SHARPIN USP4 BIRC2 UBB TNFRSF1A UBA52 MAP3K7 TAB2 OTUD7B
REACTOME_INHIBITION_OF_THE_PROTEOLYTIC_ACTIVITY_OF_APC_C_REQUIRED_FOR_THE_ONSET_OF_ANAPHASE_BY_MITOTIC_SPINDLE_CHECKPOINT_COMPONENTS	0.163064833005894	0.273084479371316	0.152144922367565	-0.407086959623692	-1.28496120403004	21	MAD2L1 CDC20 UBE2S CDC23 ANAPC16 UBE2E1 ANAPC11 ANAPC7 ANAPC5 BUB3 ANAPC4
REACTOME_RNA_POLYMERASE_III_TRANSCRIPTION_TERMINATION	0.163064833005894	0.273084479371316	0.152144922367565	-0.405676983991713	-1.2805106463718	21	SSB POLR3GL POLR2K POLR3D POLR3F POLR1C POLR3C POLR3K POLR2H
REACTOME_STIMULI_SENSING_CHANNELS	0.164556962025316	0.275031074807844	0.157402899305283	0.303263290706821	1.21619484676733	49	WNK1 TRPM6 NEDD4L TRPC6 TRPC1 ASPH RAF1 ANO6 CLCN3 BEST1 STOM MCOLN1 SGK1 ANO10 UBB
REACTOME_COLLAGEN_BIOSYNTHESIS_AND_MODIFYING_ENZYMES	0.166666666666667	0.278	0.157402899305283	0.35882370569566	1.24877220865659	28	COL6A3 P4HA2 COL5A1 COL4A3 COL4A4 COLGALT2 CRTAP P3H3 SERPINH1 BMP1
REACTOME_DAP12_SIGNALING	0.169456066945607	0.282088542580112	0.154190966581424	0.366022374206998	1.26104338652125	26	PLCG2 GRAP2 PIK3CB PIK3CA SYK RAC1 KLRK1 GRB2 FYN LCP2 PIK3R1 VAV3 KLRC2
REACTOME_METABOLISM_OF_NUCLEOTIDES	0.169811320754717	0.282116815755845	0.14551614609036	-0.276542257626604	-1.19506203588448	77	RRM2 AK2 TYMS SAMHD1 NT5C3A PAICS NUDT9 ITPA GLRX GART CTPS1 DCTD DTYMK ENTPD6 RRM1 TYMP AK5 ADPRM ADA
REACTOME_SYNTHESIS_OF_ACTIVE_UBIQUITIN_ROLES_OF_E1_AND_E2_ENZYMES	0.173116089613035	0.287035424924992	0.150169802128406	0.367728087171888	1.25959643712535	25	UBE2H UBE2G1 CDC34 USP7 UBE2R2 UBE2B UBE2D1 UBE2E3 UBB UBA52
REACTOME_BRANCHED_CHAIN_AMINO_ACID_CATABOLISM	0.173996175908222	0.287519707384751	0.144630528034484	-0.408550622115287	-1.25380823941989	19	PPM1K DBT MCCC2 DLD ACAT1 HIBADH
REACTOME_ION_TRANSPORT_BY_P_TYPE_ATPASES	0.174097664543524	0.287519707384751	0.153158808683073	0.338709889572266	1.22094540376981	32	CAMK2G ATP9A ATP2B1 ATP2B4 ATP7B ATP2A3 ATP2C2 ATP11B
REACTOME_SENSORY_PROCESSING_OF_SOUND_BY_OUTER_HAIR_CELLS_OF_THE_COCHLEA	0.175213675213675	0.288694448151608	0.153158808683073	0.355425557209791	1.2369460296091	28	MYH9 WHRN ACTB EPS8L2 ACTG1 CHRNA10 CLIC5 RIPOR2 ESPN MYO1C GSN MYO3B FSCN2 TWF2
REACTOME_AMINO_ACID_TRANSPORT_ACROSS_THE_PLASMA_MEMBRANE	0.175732217573222	0.288694448151608	0.151148761385484	0.389636761584413	1.2617133245259	20	SLC7A11 SLC43A1 SLC6A6 SLC1A5 SLC7A5 SLC43A2 SLC7A1 SLC6A19
REACTOME_SIGNALING_BY_FGFR1_IN_DISEASE	0.175847457627119	0.288694448151608	0.152144922367565	0.358182627617342	1.24136514989669	27	STAT5B TRIM24 LRRFIP1 GAB1 PIK3CA ZMYM2 CUX1 BCR STAT5A STAT3 GRB2 CPSF6 PIK3R1
REACTOME_G_ALPHA_Z_SIGNALLING_EVENTS	0.177189409368635	0.290326065645269	0.148261500475107	0.365991886179469	1.25364934561814	25	GNAZ ADRA2A GNAI3 GNG11 GNAS GNB2 GNAI2 GNB5 ADCY3 GNB1 GNG7 PRKCB
REACTOME_SIGNALING_BY_INSULIN_RECEPTOR	0.178947368421053	0.292631578947368	0.150169802128406	0.298056185643263	1.19462914653236	48	MAPK1 IRS2 ATP6V1A GRB10 PDPK1 MAPK3 GAB1 PIK3CB PIK3CA ATP6V1E2 GRB2 ATP6V0B ATP6V0D1 AKT2 ATP6V1B2 PDE3B PIK3R1 PIK3R4 TLR9
REACTOME_POLYMERASE_SWITCHING_ON_THE_C_STRAND_OF_THE_TELOMERE	0.181459566074951	0.2961590569599	0.143758989039275	-0.38778447410313	-1.23701433179768	22	PCNA POLD1 PRIM1 PRIM2 TERF2 RFC5 RFC1 TERF1 POT1 RFC3 RFC4
REACTOME_TP53_REGULATES_TRANSCRIPTION_OF_CELL_DEATH_GENES	0.182156133828996	0.296715264869889	0.13880510939114	-0.325585665916798	-1.20055536034047	37	CASP10 PMAIP1 RABGGTA TRIAP1 TNFRSF10D TMEM219 TP53 BIRC5 BAX RABGGTB CASP1
REACTOME_RESOLUTION_OF_SISTER_CHROMATID_COHESION	0.182692307692308	0.297008547008547	0.141225119642531	-0.2568050065733	-1.16890304228544	102	NDC80 NUDC MAD2L1 RCC2 XPO1 MIS12 SKA2 ZWINT CENPN CDCA5 DYNC1I2 CENPL NUP37 CDC20 NUP43 BUB1 NSL1 NUP160 BIRC5 CDCA8 RANGAP1 PLK1 SPC24 MAD1L1 SEH1L SGO2 SPDL1 CENPF PPP2R5E PPP2R1B SMC3 CENPH ZWILCH CENPE CENPK CENPU
REACTOME_ER_QUALITY_CONTROL_COMPARTMENT_ERQC	0.186192468619247	0.302109958810218	0.14641623786055	0.384313086881409	1.2444743163766	20	UGGT1 RNF103 SEL1L AMFR EDEM3 UBB UBA52 RNF139
REACTOME_HEME_SIGNALING	0.18895966029724	0.306004576093006	0.14641623786055	0.314303882873456	1.21550757486248	41	NCOA1 ARNTL TBL1XR1 MEF2D CREBBP CREB1 CARM1 RXRA EP300 RORA CLEC1B NCOR1 CRTC2 NCOA6
REACTOME_SYNTHESIS_OF_SUBSTRATES_IN_N_GLYCAN_BIOSYTHESIS	0.189393939393939	0.306113460183228	0.137250779610133	-0.299499902025175	-1.18350429298099	53	NAGK NUS1 ST3GAL5 NUDT14 ALG5 GMDS GMPPA NEU1 NANP SLC35A1 GNPNAT1 FUOM PMM2 DHDDS DPM1 UAP1 MVD MPI SLC35C1 AMDHD2 FCSK NEU3 DOLK GNE FPGT SLC17A5
REACTOME_TRANSLATION_OF_SARS_COV_2_STRUCTURAL_PROTEINS	0.193205944798302	0.31167071172492	0.144630528034484	0.312841808634919	1.20985329437537	41	ST3GAL1 ST3GAL4 PRKCSH GSK3B ST6GALNAC2 MGAT5 PARP16 MGAT4B PARP8 ST6GALNAC3 ST6GALNAC4 UBB UBA52
REACTOME_E3_UBIQUITIN_LIGASES_UBIQUITINATE_TARGET_PROTEINS	0.195488721804511	0.31474438993236	0.134273452883202	-0.315988833817078	-1.19896773226542	42	PCNA PEX13 SELENOS LEO1 UBE2L3 WDR61 PEX2 RNF181 UBE2N UBE2D2 PEX10 PEX14 UBE2E1 UBE2V2
REACTOME_ORGANELLE_BIOGENESIS_AND_MAINTENANCE	0.196116504854369	0.315146753465402	0.136490437780413	-0.219372945517393	-1.11760116950855	245	SSTR3 CYCS PPARGC1B ATP5MC3 ATP5PD CCT3 IDH2 CCT4 IMMT DYNC1I2 TUBG1 HELZ2 DYNLRB1 PRKAG2 PRKAG1 HAUS1 HAUS8 HSP90AA1 CCT8 CCT5 MTX2 CLUAP1 HAUS2 BBS4 CEP152 ATP5F1A ATP5MC1 CNTRL EXOC1 TGS1 EXOC5 TCTN3 BBS12 TFB2M RAB8A ATP5MC2 HAUS3 SSBP1 HSPA9 CEP41 SAMM50 PLK1 MKKS DNAJC11 MICOS13 PPRC1 CRTC3 EXOC7 IFT74 TWNK FBF1 CEP135 GABPB1 MAPK11 CENPJ CCT2 ATP5F1C ATP5PF NEDD1 NPHP3 CEP290 CHCHD3 ATP5F1…
REACTOME_SIGNALING_BY_NTRK3_TRKC	0.196969696969697	0.315554281071522	0.134273452883202	-0.42656917382527	-1.22711847904667	15	PTPRO NRAS SRC BAX
REACTOME_RUNX2_REGULATES_BONE_DEVELOPMENT	0.197452229299363	0.315554281071522	0.142901149386948	0.41282630337054	1.25908388362386	17	MAPK1 RUNX2 MAPK3 HEY1 SMAD4 HES1 SATB2
REACTOME_REGULATION_OF_PTEN_GENE_TRANSCRIPTION	0.197505197505198	0.315554281071522	0.141225119642531	0.284164651408304	1.15883669813953	52	MAPK1 PHC2 GATAD2A CBX4 RCOR1 MAPK3 MAF1 LAMTOR1 HDAC7 HDAC5 GATAD2B
REACTOME_POST_TRANSLATIONAL_MODIFICATION_SYNTHESIS_OF_GPI_ANCHORED_PROTEINS	0.198294243070362	0.316209175374154	0.142901149386948	0.313552218848038	1.20335583532392	40	ALPL VNN1 PIGB PIGX VNN2 GPLD1 DPM2 TECTA VNN3
REACTOME_HEDGEHOG_OFF_STATE	0.198807157057654	0.316422078217717	0.137250779610133	-0.258424390251125	-1.1454629508335	92	PSMA4 CUL1 PSMB5 PSMA5 PSMC2 PSMA3 PSME2 PSMD7 ADCY7 PSMB7 PSMC1 PSMD11 PSMD14 PSMB6 PSMB2 PSMC3 PSMD5 PSMD8 PSMA2 PSMA6 PSMA7 PSMC6 SEM1 PSMC5 PSMB1
REACTOME_SARS_COV_1_INFECTION	0.200431034482759	0.318399014778325	0.142901149386948	0.300688792338842	1.18330191822674	46	ST3GAL1 ST3GAL4 PRKCSH GSK3B ST6GALNAC2 MAP1LC3B PARP16 GSK3A VCP PARP8 BECN1 ST6GALNAC3 ST6GALNAC4 UBB CHMP3 UBA52
REACTOME_COLLAGEN_DEGRADATION	0.201271186440678	0.319125797512406	0.141225119642531	0.349777062281218	1.21223370948358	27	COL6A3 FURIN COL5A1 CTSK COL4A3 ADAM10 COL4A4 CTSB
REACTOME_BUDDING_AND_MATURATION_OF_HIV_VIRION	0.207739307535642	0.328756323500427	0.135740943810425	0.346321769534386	1.18627236325452	25	NEDD4L VPS28 VPS37C UBAP1 VPS4B UBB CHMP3 TSG101 UBA52 VPS37B CHMP2A
REACTOME_MRNA_DECAY_BY_5_TO_3_EXORIBONUCLEASE	0.208333333333333	0.32907196969697	0.130105630751129	-0.421862855561133	-1.21357973676389	15	LSM3 LSM7 PATL1 DCP1A XRN1 LSM2
REACTOME_CD28_DEPENDENT_PI3K_AKT_SIGNALING	0.209205020920502	0.329824172868996	0.137250779610133	0.375448617897312	1.21576958485537	20	PDPK1 AKT1 PIK3CA MAP3K8 MAP3K14 AKT3 RICTOR AKT2 FYN PIK3R1
REACTOME_NUCLEAR_IMPORT_OF_REV_PROTEIN	0.209944751381215	0.330365891796101	0.127505315300183	-0.322209451255946	-1.17111351825027	34	NUP205 RAN NUP42 NUP37 NUP62 RCC1 NUP43 NUP160 NPM1 SEH1L NDC1 NUP93 RAE1 SEC13 NUP88 NUP35 NUP85 NUP155
REACTOME_TRISTETRAPROLIN_TTP_ZFP36_BINDS_AND_DESTABILIZES_MRNA	0.210922787193974	0.331279857852682	0.128788713061714	-0.406695737955906	-1.21813215860613	17	EXOSC1 EXOSC3 DIS3 EXOSC9 DCP1A XRN1 EXOSC6 EXOSC2 EXOSC7
REACTOME_ER_TO_GOLGI_ANTEROGRADE_TRANSPORT	0.211350293542074	0.331327339876109	0.131457611642763	0.235840001014104	1.12288789268951	130	TUBA4A TUBB2B TUBB1 TGFA ARFGAP3 CD59 F5 CD55 ANK1 SPTB CAPZB ARF3 CNIH3 CSNK1D TUBB6 TUBB2A ARF1 TRAPPC1 RAB1B ANKRD28 PPP6R1 TUBB4B COPA TUBA1A NAPB SEC24B GOLGA2 GOLGB1 SPTA1 DYNLL2 PPP6C DYNC1LI1 TUBA1C DYNC1H1 ARF5
REACTOME_KERATAN_SULFATE_KERATIN_METABOLISM	0.212121212121212	0.331911990448576	0.133554954557592	0.359222313427631	1.19729315988683	22	ST3GAL1 ST3GAL4 B4GALT5 B4GALT3 B4GALT1
REACTOME_PINK1_PRKN_MEDIATED_MITOPHAGY	0.212981744421907	0.332634409827472	0.133554954557592	0.36355827031717	1.20210609780928	21	PINK1 MFN2 MAP1LC3B MAP1LC3A PRKN UBB SQSTM1 UBA52
REACTOME_TRANSPORT_OF_THE_SLBP_DEPENDANT_MATURE_MRNA	0.214015151515152	0.333623619371283	0.128142916898415	-0.321563394656282	-1.17409389516394	36	NUP205 NUP42 NUP37 NUP62 NUP43 NXF1 NCBP2 NUP160 EIF4E SEH1L NDC1 NUP93 ALYREF RAE1 SEC13 NUP88 NUP35 NUP85 NUP155
REACTOME_INTERLEUKIN_10_SIGNALING	0.214437367303609	0.333658142408974	0.136490437780413	0.340857369044947	1.19803442728485	29	IL1R1 JAK1 PTAFR IL1R2 CCL5 PTGS2 IL1B ICAM1 IL10RB TYK2 STAT3 TNFRSF1A FPR1
REACTOME_VISUAL_PHOTOTRANSDUCTION	0.215759849906191	0.335090716614085	0.126875729929857	-0.317040155240907	-1.18927633236744	40	LDLR AGRN NMT1 FNTA AKR1C3 MYO7A DHRS9
REACTOME_PTEN_REGULATION	0.225352112676056	0.349106233837182	0.128788713061714	-0.240401969826144	-1.11559389991751	123	PSMA4 MOV10 PSMB5 PSMA5 PSMC2 PSMA3 PSME2 PSMD7 PSMB7 PSMC1 PML RING1 PSMD11 PSMD14 PSMB6 SLC38A9 PSMB2 TP53 PSMC3 PSMD5 PSMD8 PSMA2 PSMA6 PSMA7 PSMC6 RBBP4 SEM1 PSMC5 PSMB1 PSMB9 PSMB8 NEDD4 PSMD3 RHEB
REACTOME_PIWI_INTERACTING_RNA_PIRNA_BIOGENESIS	0.225621414913958	0.349106233837182	0.125033367555272	-0.395307811334531	-1.21316714289182	19	PLD6 HSP90AA1 POLR2K POLR2D PIWIL4 POLR2H POLR2L
REACTOME_EPH_EPHRIN_MEDIATED_REPULSION_OF_CELLS	0.229122055674518	0.3538662859862	0.132147260608774	0.318146130543918	1.1709558328373	35	EPHB3 CLTC EPHB4 ACTB AP2A1 AP2M1 EPHB1 ADAM10 ACTG1 AP2B1 EPHA4 MMP9 LYN RAC1
REACTOME_CLASS_A_1_RHODOPSIN_LIKE_RECEPTORS	0.236401673640167	0.364200091705059	0.128142916898415	0.239426372343716	1.1111844305377	112	PTAFR HCAR3 PPBP PROK2 ADRA2A KEL CCL5 KISS1R C5AR2 HRH2 AVPR1A HCAR2 S1PR4 CXCL16 CXCR2 ADORA2A GPR68 PF4 F2R ECE1 C5AR1 APP HEBP1 F2RL3 CXCR6 P2RY14 PTGER4 PLPPR2 LPAR2 PTGDR2 CXCL5
REACTOME_NICOTINATE_METABOLISM	0.236686390532544	0.364200091705059	0.12384217120105	-0.370242680919707	-1.18105683214916	22	CD38 PARP10 PARP14 PARP9 NADK2 NAXD NMNAT1 NAXE NMRK1 NMNAT3
REACTOME_ASSEMBLY_OF_COLLAGEN_FIBRILS_AND_OTHER_MULTIMERIC_STRUCTURES	0.238289205702648	0.365991155720089	0.12563992130984	0.337252331915828	1.1552063889393	25	COL6A3 ITGB4 COL5A1 COL4A3 COL4A4 CTSB DST MMP9 BMP1
REACTOME_PROCESSING_OF_INTRONLESS_PRE_MRNAS	0.240223463687151	0.367366810404785	0.118815039412263	-0.387094006201111	-1.18058650624803	18	CSTF3 NCBP2 CLP1 CSTF2T CPSF4 SYMPK CPSF3 NUDT21 CPSF2 CSTF1
REACTOME_TRANSPORT_OF_VITAMINS_NUCLEOSIDES_AND_RELATED_MOLECULES	0.240458015267176	0.367366810404785	0.120433371642259	-0.372327734920925	-1.16276651060954	20	ARL2BP SLC35B2 SLC35A1 ARL2 SLC33A1 SLC27A4 SLC35C1 SLC35A3 SLC35B3 SLC35D2
REACTOME_PKMTS_METHYLATE_HISTONE_LYSINES	0.240506329113924	0.367366810404785	0.127505315300183	0.300516493139945	1.15029350493312	39	NSD3 KMT2C SETD7 KMT5B NFKB1 SETD2 KMT2B ASH1L NSD1 KMT2D NFKB2 KMT2E KMT5C KMT5A KMT2A SETD1B
REACTOME_RAF_ACTIVATION	0.242105263157895	0.368559803727352	0.126875729929857	0.32258382561814	1.15556578961484	31	CAMK2G MARK3 BRAF PPP2R5B RAF1 PPP1CB SHOC2 MAP2K2
REACTOME_NUCLEOTIDE_SALVAGE	0.242171189979123	0.368559803727352	0.126253987849115	0.372370670933042	1.19354078159426	19	AMPD2 AMPD3 GMPR CDA
REACTOME_COOPERATION_OF_PDCL_PHLP1_AND_TRIC_CCT_IN_G_PROTEIN_BETA_FOLDING	0.2426614481409	0.3686332381594	0.121543282035469	-0.353191804878282	-1.17825969187992	25	GNGT2 CCT3 CCT4 CCT8 PDCL CCT5 GNB4 GNA11 CCT6A CCT7
REACTOME_BIOLOGICAL_OXIDATIONS	0.243460764587525	0.369175050301811	0.123257226381337	-0.249267420091469	-1.11140784095358	96	AKR1A1 TPMT CYB5B MAT2A CES1 EPHX1 CNDP2 BPNT1 FDXR NAT1 COMT SLC35B2 GSS TRMT112 CBR3 MTRR ABHD10 MGST1 GSTP1 FDX1 ADH5 ESD HSP90AB1 CYP4F22 CYP2S1
REACTOME_PHOSPHORYLATION_OF_THE_APC_C	0.244741873804971	0.370444142928033	0.119348440591015	-0.385593344243769	-1.18335424279903	19	UBE2S PLK1 CDC23 ANAPC16 UBE2E1 ANAPC11 ANAPC7 ANAPC5 CCNB1 ANAPC4 ANAPC10 CDC16 CDC26 ANAPC2
REACTOME_PROTEIN_FOLDING	0.247311827956989	0.373655913978495	0.126875729929857	0.258687602250382	1.10386202655833	70	GNAQ TUBA4A TUBB2B TUBB1 FBXW2 RGS6 GNG11 GNB2 KIFC3 ACTB XRN2 TUBB6 TUBB2A FBXW7 KIF13A GNB5 RGS9 TUBB4B TUBA1A
REACTOME_EPIGENETIC_REGULATION_OF_GENE_EXPRESSION	0.248062015503876	0.374111611085412	0.119348440591015	-0.259018652162318	-1.12607776317359	80	KAT2A MTF2 UHRF1 TDG PHF19 TBP DNMT1 GTF2H5 ERCC3 POLR2K DEK GTF2H3 POLR1C DDX21 TTF1 RBBP4 ERCC2 CBX3 PHF1 POLR2H TAF1B MBD2 MBD3 POLR2L BAZ1B TAF1D MTA2 CHD4 EZH2 EHMT2 POLR1B EED MNAT1 GTF2H1
REACTOME_SULFUR_AMINO_ACID_METABOLISM	0.248565965583174	0.374194973459146	0.118287526124085	-0.380863268710927	-1.16883803022921	19	MTRR ADO TXN2 MTAP ADI1 AHCY ENOPH1 GOT2 SQOR ETHE1 GOT1 APIP SUOX
REACTOME_ANTIGEN_PRESENTATION_FOLDING_ASSEMBLY_AND_PEPTIDE_LOADING_OF_CLASS_I_MHC	0.249027237354086	0.374213902618572	0.119348440591015	-0.357310551263469	-1.16051307270377	23	ERAP2 CALR PDIA3 TAP1 SEC24A SAR1B HLA-C B2M SEC13
REACTOME_EXPORT_OF_VIRAL_RIBONUCLEOPROTEINS_FROM_NUCLEUS	0.250470809792844	0.375706214689266	0.116739204791222	-0.319239134232593	-1.14184116000665	32	NUP205 RAN XPO1 NUP42 NUP37 NUP62 NUP43 NUP160 SEH1L NDC1 NUP93 RAE1 SEC13 NUP88 NUP35 NUP85 NUP155
REACTOME_REGULATION_OF_INSULIN_LIKE_GROWTH_FACTOR_IGF_TRANSPORT_AND_UPTAKE_BY_INSULIN_LIKE_GROWTH_FACTOR_BINDING_PROTEINS_IGFBPS	0.251054852320675	0.37590618821444	0.124434168630393	0.272810560424579	1.11308066804733	53	LTBP1 DNAJC3 FSTL1 PRKCSH TGOLN2 F5 PNPLA2 FAM20A ADAM10 CDH2 APP NUCB1 IGFBP2 SDC2 VCAN CTSG CKAP4 FBN1 IGFBP3
REACTOME_ATTENUATION_PHASE	0.252390057361377	0.3772281502498	0.117249716749792	-0.378965830975942	-1.16301494996172	19	FKBP4 HSPA8 HSP90AA1 MRPL18 HSPH1 HSP90AB1
REACTOME_FCGAMMA_RECEPTOR_FCGR_DEPENDENT_PHAGOCYTOSIS	0.25531914893617	0.380449657869013	0.117249716749792	-0.238903866950155	-1.09849400088821	111	PRKCE IGHV1-46 IGLV1-47 PLD3 IGKV3-15 IGKV4-1 IGLV1-44 IGKV3-11 IGHV3-30 IGLV3-1 HSP90AA1 IGLV1-40 IGLC3 IGHV3-11 IGLV3-19 IGLV3-25 IGKV3-20 IGKV1-5 IGHV3-48 SRC IGHV3-33 IGLC2 IGHV4-59 IGLV2-23 HSP90AB1 IGHV1-2 FCGR3A IGKV2-30 IGHV4-39 IGHV4-34 VAV2 IGHV3-23 IGHV3-7
REACTOME_TELOMERE_EXTENSION_BY_TELOMERASE	0.255725190839695	0.380449657869013	0.116234148779716	-0.367215219596522	-1.14680030383352	20	CDK2 TERF2 WRAP53 CCNA2 SHQ1 TERF1 RUVBL2 POT1 NOP10 PIF1 NHP2
REACTOME_CONSTITUTIVE_SIGNALING_BY_LIGAND_RESPONSIVE_EGFR_CANCER_VARIANTS	0.255913978494624	0.380449657869013	0.124434168630393	0.38292320104574	1.18770735211325	18	EGF CBL GAB1 PIK3CA UBB UBA52 GRB2 PIK3R1
REACTOME_RAB_GEFS_EXCHANGE_GTP_FOR_GDP_ON_RABS	0.257261410788382	0.381772271525819	0.121543282035469	0.255214427117844	1.11446701391788	78	RAB6B RAB5B RAB3IL1 GAPVD1 RAB27A ULK1 RAB27B RAB31 TRAPPC8 RAB6A DENND4A AKT1 HPS1 TRAPPC1 RAB1B RAB21 DENND5A DENND3 MON1B RAB5A DENND2C ALS2 RAB3IP RAB7A SBF2 AKT3 RABGEF1 AKT2 TRAPPC12 RAB18
REACTOME_HSF1_ACTIVATION	0.260355029585799	0.385676899954807	0.117249716749792	-0.361751172719033	-1.15396931822251	22	RPA3 FKBP4 HSP90AA1 MRPL18 HSPH1 HSP90AB1
REACTOME_SUMOYLATION	0.262452107279694	0.388094073530611	0.114750719227023	-0.225883532579383	-1.09843674804589	151	PCNA NUP205 SAE1 NRIP1 TDG DNMT1 PML SP100 RING1 NUP42 IKBKE NR1H3 NUP37 NUP62 SUMO2 NSMCE2 XRCC4 NUP43 TP53 ZNF350 NOP58 NUP160 BIRC5 UBA2 CDCA8 NPM1 RANGAP1 SUMO3 SEH1L SMC6 SMC5 NDC1
REACTOME_TNF_SIGNALING	0.264392324093817	0.390271147423439	0.121543282035469	0.29341456442234	1.11500299632433	38	TRAF1 CFLAR RACK1 SHARPIN USP4 BIRC2 UBB TNFRSF1A UBA52 SMPD3 MAP3K7 NSMAF TAB2 CASP8 OTUD7B SMPD2 FADD
REACTOME_DEFECTS_IN_VITAMIN_AND_COFACTOR_METABOLISM	0.265225933202358	0.390803834318479	0.115734447701689	-0.364741013852656	-1.15129713993415	21	TCN2 MMAA AMN MMACHC MTRR MCCC2
REACTOME_LATE_ENDOSOMAL_MICROAUTOPHAGY	0.265690376569038	0.390803834318479	0.119887845115423	0.3373594356951	1.16229202158897	26	VPS28 VPS37C UBAP1 VIM UBB CHMP3 TSG101 UBA52 VPS37B CHMP2A PCNT ARL13B CHMP4B PLIN3
REACTOME_GAMMA_CARBOXYLATION_HYPUSINE_FORMATION_AND_ARYLSULFATASE_ACTIVATION	0.26906779661017	0.395074898543805	0.119887845115423	0.327803632298414	1.13607968050178	27	EEF2 FURIN PROS1 ARSG
REACTOME_DISEASES_ASSOCIATED_WITH_GLYCOSYLATION_PRECURSOR_BIOSYNTHESIS	0.270018621973929	0.395774219202561	0.11101149245045	-0.376577083694117	-1.14851125682512	18	NUS1 GALE NEU1 PMM2 DHDDS DPM1 MPI DOLK GNE
REACTOME_PHASE_I_FUNCTIONALIZATION_OF_COMPOUNDS	0.272921108742004	0.399326674896196	0.119348440591015	0.286155694998504	1.11645029426101	44	NQO2 NCOA1 PTGS1 AOC2 AOC3 TBXAS1 CYB5R3 SMOX POR
REACTOME_MICRORNA_MIRNA_BIOGENESIS	0.274028629856851	0.399968708334467	0.116234148779716	0.331290137279645	1.12237188761515	24	AGO2 AGO4 DICER1 POLR2C POLR2E AGO1 AGO3
REACTOME_RHO_GTPASES_ACTIVATE_FORMINS	0.27431906614786	0.399968708334467	0.112843355675562	-0.238365896604848	-1.10329005621673	117	NDC80 NUDC SRGAP2 MAD2L1 RCC2 XPO1 MIS12 SKA2 ZWINT CENPN DYNC1I2 CENPL NUP37 CDC20 NUP43 BUB1 NSL1 NUP160 BIRC5 EVL FMNL2 SRC CDCA8 RANGAP1 PLK1 SPC24 MAD1L1 SEH1L SGO2 RHOB SPDL1 CENPF PPP2R5E PPP2R1B CENPH ZWILCH CENPE CENPK CENPU
REACTOME_HSP90_CHAPERONE_CYCLE_FOR_STEROID_HORMONE_RECEPTORS_SHR	0.275053304904051	0.400339365253017	0.118815039412263	0.292979343079795	1.12440091612079	40	TUBA4A TUBB2B TUBB1 CAPZB TUBB6 TUBB2A NR3C1 TUBB4B TUBA1A DYNLL2 DYNC1LI1 TUBA1C DYNC1H1
REACTOME_CALNEXIN_CALRETICULIN_CYCLE	0.279022403258656	0.405408857696374	0.114750719227023	0.323362540378271	1.10762902799395	25	UGGT1 PRKCSH RNF103 SEL1L AMFR EDEM3 UBB UBA52 RNF139 CANX
REACTOME_DOWNREGULATION_OF_ERBB2_SIGNALING	0.280334728033473	0.406607240312898	0.116234148779716	0.35470756845146	1.14860636764746	20	EGF AKT1 NRG1 MATK UBB UBA52 AKT3 ERBIN AKT2
REACTOME_REGULATION_OF_TP53_EXPRESSION_AND_DEGRADATION	0.281045751633987	0.40693082788671	0.118815039412263	0.309972845655345	1.12801839685814	34	USP7 PHF20 PDPK1 AKT1 RFFL SGK1 UBB UBA52 AKT3 RICTOR AKT2 CCNG1 PRDM1
REACTOME_FORMATION_OF_TC_NER_PRE_INCISION_COMPLEX	0.281853281853282	0.407392785209076	0.110564716336619	-0.281357398075362	-1.10147329842905	51	COPS5 GTF2H5 ERCC3 POLR2K POLR2D GTF2H3 COPS4 ZNF830 HMGN1 ERCC2 POLR2H COPS7B COPS6 PPIE POLR2L RBX1 XPA PRPF19 XAB2 MNAT1 GTF2H1 POLR2G COPS2 ERCC8 GTF2H2 ISY1 COPS7A CDK7
REACTOME_TRANSCRIPTIONAL_REGULATION_BY_RUNX1	0.286821705426357	0.413856924438722	0.109684061970549	-0.222292169281395	-1.07717490459796	155	CTSL PSMA4 MOV10 PSMB5 PSMA5 PSMC2 PSMA3 PSME2 PSMD7 PSMB7 PSMC1 PML RING1 PSMD11 PSMD14 PSMB6 PSMB2 DPY30 LMO2 PSMC3 ELF1 CBFB PSMD5 KCTD6 PSMD8 SRC PSMA2 CCND3 PSMA6 PSMA7 PSMC6
REACTOME_RECOGNITION_OF_DNA_DAMAGE_BY_PCNA_CONTAINING_REPLICATION_COMPLEX	0.288135593220339	0.415034688680074	0.107554375265169	-0.324779554384186	-1.13345473083976	29	PCNA RPA3 POLD1 POLE4 RFC5 USP1 DTL RFC1 RBX1 POLE RFC3 RFC4
REACTOME_REGULATION_OF_CHOLESTEROL_BIOSYNTHESIS_BY_SREBP_SREBF	0.289827255278311	0.416551981861236	0.108394255853397	-0.280604469802832	-1.10078263496938	52	SQLE SCD RAN HMGCS1 FDPS HELZ2 SC5D PMVK TGS1 SREBF2 MVK
REACTOME_RAF_INDEPENDENT_MAPK1_3_ACTIVATION	0.290187891440501	0.416551981861236	0.11378726182188	0.358179237908553	1.14805370276082	19	MAPK1 JAK1 IL6R MAPK3 MAP2K2 TYK2 DUSP16 DUSP1
REACTOME_LISTERIA_MONOCYTOGENES_ENTRY_INTO_HOST_CELLS	0.292110874200426	0.4185918712769	0.114750719227023	0.381829611910116	1.14501446551953	16	CBL STAM CDH1 SH3GL1 UBB UBA52 GRB2 HGS
REACTOME_E2F_MEDIATED_REGULATION_OF_DNA_REPLICATION	0.297951582867784	0.426229194016693	0.104732821580651	-0.369291858207472	-1.1262922641083	18	PRIM1 PRIM2 E2F1 MCM8 ORC3 ORC1 PPP2R1B RB1 CCNB1 POLA2 ORC2 ORC5 PPP2CB
REACTOME_SIGNALING_BY_BMP	0.298924731182796	0.42688908528502	0.11378726182188	0.367795276390762	1.140785287099	18	FSTL1 SKI ZFYVE16 UBE2D1 SMAD4 SMAD5 UBE2D3
REACTOME_SIGNALING_BY_SCF_KIT	0.300639658848614	0.427904073021614	0.112843355675562	0.288263673433976	1.09542912514628	38	STAT5B KIT GRB10 CBL GRAP2 PIK3CA STAT5A MMP9 LYN TEC STAT3 RAC1 VAV1 GRB2 FES FYN SH2B2 PIK3R1
REACTOME_MYOGENESIS	0.301075268817204	0.427904073021614	0.11331290842208	0.367639822903649	1.1403031192673	18	SPAG9 NEO1 MAPK14 MEF2D CDH2 MEF2B TCF3
REACTOME_EPHA_MEDIATED_GROWTH_CONE_COLLAPSE	0.30168776371308	0.427904073021614	0.111918316325105	0.382938996802596	1.13012479473834	15	MYH9 MYL9 ROCK1 MYH10 EPHA4 LYN FYN
REACTOME_SIGNALING_BY_FLT3_ITD_AND_TKD_MUTANTS	0.30168776371308	0.427904073021614	0.111918316325105	0.38444240731456	1.13456164110402	15	STAT5B BCL2L1 PIM1 PIK3CA STAT5A GRB2 PIK3R1
REACTOME_REGULATION_OF_RUNX1_EXPRESSION_AND_ACTIVITY	0.304904051172708	0.431731712526381	0.111918316325105	0.377674137904998	1.13255320610293	16	AGO2 AGO4 TNRC6B TNRC6C AGO1 AGO3
REACTOME_SUMOYLATION_OF_DNA_DAMAGE_RESPONSE_AND_REPAIR_PROTEINS	0.309259259259259	0.436930526941784	0.102080107662747	-0.255271948136378	-1.08745709908683	71	NUP205 TDG PML SP100 RING1 NUP42 NUP37 NUP62 SUMO2 NSMCE2 XRCC4 NUP43 NUP160 SUMO3 SEH1L SMC6 SMC5 NDC1 NSMCE1 NUP93 SMC3
REACTOME_IRS_MEDIATED_SIGNALLING	0.309623430962343	0.436930526941784	0.109684061970549	0.323142766057557	1.11331185401418	26	IRS2 PDPK1 GAB1 PIK3CB PIK3CA GRB2 AKT2 PDE3B PIK3R1 PIK3R4 TLR9
REACTOME_TRANSLESION_SYNTHESIS_BY_POLK	0.310734463276836	0.437757672927165	0.102821842840815	-0.372155652383779	-1.11467794192836	17	PCNA RPA3 POLK
REACTOME_MITOPHAGY	0.313807531380753	0.44134145222858	0.108820126769161	0.321811765635499	1.10872620734892	26	PINK1 ULK1 MFN2 MAP1LC3B MAP1LC3A PRKN UBB SQSTM1 UBA52
REACTOME_BASE_EXCISION_REPAIR_AP_SITE_FORMATION	0.314500941619586	0.441572029142651	0.102080107662747	-0.370641376803315	-1.11014239456604	17	TDG MUTYH TERF2 UNG NTHL1 TERF1 POT1 MPG
REACTOME_INTERLEUKIN_7_SIGNALING	0.315565031982942	0.441591484211684	0.109684061970549	0.369920019057144	1.10930048297406	16	STAT5B JAK1 IRS2 STAT5A STAT3 BRWD1 JAK3 PIK3R1
REACTOME_NEUROTRANSMITTER_RELEASE_CYCLE	0.315573770491803	0.441591484211684	0.107140237276725	0.331590350199055	1.10697234079901	23	SLC18A2 ALDH5A1 PPFIA1 STX1A LIN7A GLS SLC22A1
REACTOME_NCAM1_INTERACTIONS	0.316430020283976	0.442047968034901	0.106323255932708	0.333324080149008	1.10213669171719	21	COL6A3 COL5A1 CACNB3 COL4A3 COL4A4 CACNB1 CACNA1D COL6A2 CACNB4 GFRA2 ST8SIA4
REACTOME_RND2_GTPASE_CYCLE	0.317124735729387	0.442277641468744	0.108820126769161	0.304458362528389	1.1063467765442	33	PKP4 PTPN13 KIDINS220 ARHGAP1 UHRF1BP1L ARHGAP35 DST CKAP4 FNBP1 PLXND1 DLG5 PIK3R1 TFRC
REACTOME_NOTCH3_ACTIVATION_AND_TRANSMISSION_OF_SIGNAL_TO_THE_NUCLEUS	0.319415448851775	0.444728688384608	0.107554375265169	0.347270091516631	1.11308717041144	19	EGF ADAM10 MIB1 TACC3 YBX1 UBB UBA52 WWP2
REACTOME_PLASMA_LIPOPROTEIN_ASSEMBLY_REMODELING_AND_CLEARANCE	0.321961620469083	0.447526652452026	0.108394255853397	0.280402206183689	1.07613217437436	40	PCSK6 FURIN CLTC SOAT1 AP2A1 AP2M1 PRKACA AP2B1 LIPC HDLBP VLDLR
REACTOME_PEPTIDE_LIGAND_BINDING_RECEPTORS	0.326881720430108	0.453025779048741	0.107972360317345	0.257237997872174	1.07915931844778	61	PPBP PROK2 KEL CCL5 KISS1R C5AR2 AVPR1A CXCL16 CXCR2 PF4 F2R ECE1 C5AR1 APP HEBP1 F2RL3 CXCR6
REACTOME_TRP_CHANNELS	0.327004219409283	0.453025779048741	0.106729884364606	0.376265802302839	1.11043094629967	15	TRPM6 TRPC6 TRPC1 MCOLN1
REACTOME_SYNTHESIS_OF_IP3_AND_IP4_IN_THE_CYTOSOL	0.329032258064516	0.455079441502167	0.107554375265169	0.355568235287271	1.1028608506231	18	PLCB1 PLCH2 PLCG2 PLCD1 PLCB2 PTEN INPP5D PLCD3
REACTOME_REGULATION_OF_TNFR1_SIGNALING	0.334763948497854	0.462240286502004	0.106323255932708	0.304220490857949	1.07557082946901	30	TRAF1 CFLAR RACK1 SHARPIN USP4 BIRC2 UBB TNFRSF1A UBA52
REACTOME_SENSORY_PERCEPTION	0.335341365461847	0.462272229413522	0.102080107662747	-0.239785131686337	-1.05099287684633	86	OTOF RTP4 LDLR AGRN CDH23 NMT1 EPB41L3 REEP3 FNTA AKR1C3 MYO7A DHRS9
REACTOME_PLATELET_SENSITIZATION_BY_LDL	0.336886993603412	0.462403360095153	0.105520936843198	0.362734179794466	1.08775189259233	16	MAPK14 PPP2R5B PECAM1
REACTOME_SUMOYLATION_OF_TRANSCRIPTION_COFACTORS	0.336886993603412	0.462403360095153	0.105520936843198	0.27898562974446	1.07069561414017	40	NCOA1 PHC2 SIN3A ING2 CBX4 TOPORS CREBBP
REACTOME_KSRP_KHSRP_BINDS_AND_DESTABILIZES_MRNA	0.337099811676083	0.462403360095153	0.0978773277424561	-0.360022535852614	-1.07833691828004	17	EXOSC1 EXOSC3 DIS3 EXOSC9 MAPK11 EXOSC6 EXOSC2 EXOSC7
REACTOME_GROWTH_HORMONE_RECEPTOR_SIGNALING	0.338204592901879	0.463157028703066	0.103958471559957	0.342436632696633	1.09759473057087	19	STAT5B MAPK1 IRS2 MAPK3 SOCS3 STAT5A LYN STAT3
REACTOME_PURINERGIC_SIGNALING_IN_LEISHMANIASIS_INFECTION	0.340508806262231	0.465548105610985	0.0995791200495904	-0.327301220246004	-1.09188783429412	25	C3AR1 P2RX7 P2RX4 IL18 NLRP3 CASP1 HSP90AB1 HMOX1 GSDMD
REACTOME_N_GLYCAN_TRIMMING_IN_THE_ER_AND_CALNEXIN_CALRETICULIN_CYCLE	0.342047930283224	0.466693526725759	0.105920292736253	0.295264679012303	1.07449408726151	34	UGGT1 PRKCSH RNF103 RAD23B SEL1L AMFR VCP EDEM3 UBB UBA52
REACTOME_APC_CDC20_MEDIATED_DEGRADATION_OF_NEK2A	0.342465753424658	0.466693526725759	0.0992333343771191	-0.32527711007811	-1.08513533497275	25	MAD2L1 CDC20 UBE2S CDC23 ANAPC16 UBE2E1 ANAPC11 ANAPC7 ANAPC5
REACTOME_OTHER_INTERLEUKIN_SIGNALING	0.343949044585987	0.467950249893497	0.103958471559957	0.358898547297396	1.09460897493387	17	JAK1 IL16 STX1A STX3 CSF3R IL10RB TYK2 IL32
REACTOME_NS1_MEDIATED_EFFECTS_ON_HOST_PATHWAYS	0.347091932457786	0.471457119983377	0.0959206777921745	-0.287219482644465	-1.0774134672131	40	ISG15 NUP205 KPNA2 EIF2AK2 NUP42 NUP37 NUP62 NUP43 NUP160 SEH1L NDC1 CPSF4 NUP93 KPNA5 RAE1 SEC13 NUP88 NUP35
REACTOME_THROMBOXANE_SIGNALLING_THROUGH_TP_RECEPTOR	0.352320675105485	0.477546843400502	0.102080107662747	0.368241771739779	1.08675052730665	15	GNAQ GNG11 GNB2 GNA13 GNB5 GNB1 GNG7
REACTOME_VIRAL_MESSENGER_RNA_SYNTHESIS	0.352720450281426	0.477546843400502	0.0949751525905595	-0.281154301380528	-1.07913176322358	44	NUP205 NUP42 NUP37 NUP62 POLR2K NUP43 POLR2D NUP160 SEH1L NDC1 POLR2H NUP93 POLR2L GTF2F1 RAE1 SEC13 NUP88 NUP35 GTF2F2 NUP85 NUP155 POLR2G
REACTOME_SIALIC_ACID_METABOLISM	0.353556485355649	0.477717296234938	0.101350743797099	0.313720391265261	1.08084929365051	26	ST3GAL1 ST3GAL4 ST8SIA1 ST6GALNAC2 ST6GALNAC3 ST6GALNAC4 ST8SIA6 NPL CTSA
REACTOME_LDL_CLEARANCE	0.354430379746835	0.477717296234938	0.101713902282311	0.367456069509394	1.08443177267666	15	CLTC SOAT1 AP2A1 AP2M1 AP2B1
REACTOME_ACTIVATION_OF_KAINATE_RECEPTORS_UPON_GLUTAMATE_BINDING	0.354564755838641	0.477717296234938	0.102080107662747	0.351607780649231	1.07237277847299	17	PLCB1 GNG11 GNB2 GNB5 NCALD PLCB2 GNB1 GNG7
REACTOME_ADP_SIGNALLING_THROUGH_P2Y_PURINOCEPTOR_1	0.356076759061834	0.478741242261921	0.102080107662747	0.354709478739118	1.06368775900175	16	GNAQ GNG11 GNB2 MAPK14 GNB5 P2RY1 GNB1 GNG7
REACTOME_HIV_TRANSCRIPTION_ELONGATION	0.356472795497186	0.478741242261921	0.0943563635421779	-0.285632718625577	-1.07146122153847	40	GTF2H5 ERCC3 POLR2K POLR2D NCBP2 GTF2H3 ELOC ERCC2 POLR2H SSRP1 POLR2L GTF2F1 SUPT16H GTF2F2 NELFCD MNAT1 GTF2H1 POLR2G GTF2H2 NELFB
REACTOME_TNFS_BIND_THEIR_PHYSIOLOGICAL_RECEPTORS	0.357740585774059	0.479671460668111	0.100633389423036	0.333222088355554	1.07903255122775	20	TNFRSF9 TNFSF4 TNFSF14 EDARADD
REACTOME_ANTI_INFLAMMATORY_RESPONSE_FAVOURING_LEISHMANIA_PARASITE_INFECTION	0.359918200408998	0.481816659937567	0.0988903007520636	0.226380181790533	1.05094736940019	109	PRKAR2B FURIN MYH9 GNAZ ITPR2 GGT5 PRKAR1A GNAI3 GNG11 GNAS PLCG2 GNB2 HRH2 MAPK14 FCGR2A AHCYL1 ADORA2A GPR27 PRKACA PRKAR2A HCK DPEP2 GNAI2 GNB5 PTGER4 IGHG4 CREB1 ADCY3 ADM LYN SYK DPEP3 PTGDR GNB1 PRKAR1B GNG7 VIPR2 GIPR HTR6 FYN CYSLTR2
REACTOME_SIGNALING_BY_HEDGEHOG	0.365758754863813	0.488461349693252	0.0949751525905595	-0.22405775006757	-1.03706398939124	117	PSMA4 CUL1 PSMB5 PSMA5 PSMC2 PSMA3 PSME2 PSMD7 ADCY7 PSMB7 PSMC1 PSMD11 PSMD14 PSMB6 PSMB2 ERLEC1 PSMC3 PSMD5 DERL2 PSMD8 PSMA2 PSMA6 PSMA7 PSMC6
REACTOME_DISEASES_OF_CARBOHYDRATE_METABOLISM	0.366053169734151	0.488461349693252	0.0978773277424561	0.314322466286987	1.0648874207462	24	TALDO1 HGSNAT GBE1 RPIA GYG1 UBB UBA52
REACTOME_SIGNALING_BY_FLT3_FUSION_PROTEINS	0.367741935483871	0.489930949190972	0.100633389423036	0.344098202960502	1.06728441731669	18	STAT5B PIM1 PIK3CA ZMYM2 GOLGB1 STAT5A GRB2
REACTOME_TOLL_LIKE_RECEPTOR_CASCADES	0.372509960159363	0.495491717341162	0.0952879846194844	0.215888101519124	1.02711651754458	134	MAPK1 RPS6KA5 MAP2K4 TLR5 MAP2K3 MAP2K7 DNM3 TLR6 PLCG2 CTSK RPS6KA1 MAPK14 MAPKAPK2 MAPK3 FBXW11 PELI2 DNM2 NFKB1 IRAK3 TLR10 ITGAM APP UBE2D1 VRK3 CTSB UBE2D3 MAP3K8 BIRC2 CREB1 FOS UBB TLR1 ITGB2 UBA52 S100A12 NFKB2 SKP1 MAPK8 BPI TIRAP AGER MAP3K7 ECSIT TAB2 CASP8
REACTOME_TICAM1_RIP1_MEDIATED_IKK_COMPLEX_RECRUITMENT	0.376163873370577	0.499555207629079	0.0908241419007155	-0.344439954924485	-1.05049718280902	18	TICAM1 BIRC3 RIPK3 UBE2N TLR3 UBE2D2
REACTOME_ACTIVATION_OF_ANTERIOR_HOX_GENES_IN_HINDBRAIN_DEVELOPMENT_DURING_EARLY_EMBRYOGENESIS	0.377155172413793	0.499919630299377	0.0992333343771191	0.26194523160075	1.03083421438012	46	PBX1 YY1 KMT2C PKNOX1 CREBBP ZNF335 POLR2C POLR2E MEIS1 RXRA EP300 NCOR1 CNOT6 KMT2D NCOA6
REACTOME_INTERLEUKIN_12_SIGNALING	0.377637130801688	0.499919630299377	0.0978773277424561	0.281046451205009	1.04904858390309	36	SOD2 JAK1 PITPNA TALDO1 CA1 PAK2 ARF1 CNN2 PDCD4
REACTOME_INTERLEUKIN_37_SIGNALING	0.378531073446328	0.500248200546041	0.0911073131586733	-0.349042126676645	-1.04544847543791	17	PTPN2 PTPN9 TBK1 SMAD3 CASP1
REACTOME_RHOH_GTPASE_CYCLE	0.379084967320261	0.500248200546041	0.0995791200495904	0.289036532578423	1.05182931563969	34	SLC1A5 PAK2 ARHGDIB STOM LAMTOR1 NSFL1C ROCK1 VCP SLC4A7 OSBPL11 RAB7A
REACTOME_NEGATIVE_EPIGENETIC_REGULATION_OF_RRNA_EXPRESSION	0.383177570093458	0.50485006865394	0.0899860794997137	-0.275724672964013	-1.05148467914652	43	TBP DNMT1 GTF2H5 ERCC3 POLR2K GTF2H3 POLR1C TTF1 ERCC2 POLR2H TAF1B MBD2 POLR2L TAF1D
REACTOME_SIGNALING_BY_NOTCH2	0.384937238493724	0.506368544012249	0.096240602328129	0.307935731649783	1.06091961922233	26	MAML3 RBPJ ADAM10 MIB1 MAML1 NOTCH2 HES1 CREB1 EP300 UBB UBA52
REACTOME_FORMATION_OF_TUBULIN_FOLDING_INTERMEDIATES_BY_CCT_TRIC	0.387096774193548	0.508407416814834	0.09754492162472	0.33555804505357	1.04079553310552	18	TUBA4A TUBB2B TUBB1 TUBB6 TUBB2A TUBB4B TUBA1A
REACTOME_EPHRIN_SIGNALING	0.388185654008439	0.509035904784651	0.096240602328129	0.35537567145521	1.04878025249894	15	EPHB3 NCK2 EPHB4 PAK2 EPHB1
REACTOME_TOLL_LIKE_RECEPTOR_9_TLR9_CASCADE	0.390873015873016	0.51175525155117	0.0922597260527354	0.230717932459233	1.03248411268584	86	MAPK1 RPS6KA5 MAP2K4 MAP2K3 MAP2K7 RPS6KA1 MAPK14 MAPKAPK2 MAPK3 FBXW11 PELI2 NFKB1 APP VRK3 MAP3K8 CREB1 FOS UBB UBA52 S100A12 NFKB2 SKP1 MAPK8 AGER MAP3K7 ECSIT TAB2
REACTOME_TRANSCRIPTIONAL_REGULATION_BY_THE_AP_2_TFAP2_FAMILY_OF_TRANSCRIPTION_FACTORS	0.39334637964775	0.514186333269942	0.0911073131586733	-0.312935183788857	-1.04396225545639	25	TFAP2E VEGFA CDKN1A KCTD1 HSPD1 YEATS4 DEK NPM1
REACTOME_GENE_AND_PROTEIN_EXPRESSION_BY_JAK_STAT_SIGNALING_AFTER_INTERLEUKIN_12_STIMULATION	0.394849785407725	0.515343851377219	0.096240602328129	0.292999251495841	1.03589816411259	30	SOD2 PITPNA TALDO1 CA1 PAK2 ARF1 CNN2 PDCD4
REACTOME_THE_NLRP3_INFLAMMASOME	0.401500938086304	0.523205909943715	0.0875697115548511	-0.354504610378863	-1.04441204664226	16	P2RX7 NLRP3 CASP1 HSP90AB1 HMOX1
REACTOME_RHOBTB2_GTPASE_CYCLE	0.404715127701375	0.526571632609902	0.0897104652742981	-0.327358311675303	-1.03329944714607	21	RHOBTB2 HSP90AA1 CCT6A CCT7 TRA2B HSP90AB1 CCT2
REACTOME_INTRINSIC_PATHWAY_FOR_APOPTOSIS	0.408745247148289	0.530609359536265	0.0873098257637931	-0.261114614570232	-1.01912119996859	50	CYCS PMAIP1 CASP7 SEPTIN4 NMT1 BAK1 CASP3 GZMB TP53 BAX E2F1
REACTOME_HATS_ACETYLATE_HISTONES	0.409090909090909	0.530609359536265	0.0946646223153342	0.24011254508882	1.02264762973844	71	JADE1 NCOA1 KAT6A KANSL1 PHF20 MSL2 MSL1 ACTB TADA2B KAT2B CREBBP BRD8 KAT8 USP22 TAF10 KAT5 BRD1 EP300 SUPT20H ELP1 ATXN7L3 SAP130 ATXN7 KAT7 TRRAP BRPF3
REACTOME_MHC_CLASS_II_ANTIGEN_PRESENTATION	0.412371134020619	0.534033425113658	0.0913924325943768	0.222910602305557	1.01455911038955	101	TUBA4A TUBB2B TUBB1 DNM3 CLTC CTSK CAPZB AP2A1 AP2M1 KIF3C TUBB6 TUBB2A ARF1 KLC3 KIF2A DNM2 AP2B1 RILP CTSB AP1G1 TUBB4B TUBA1A SEC24B DYNLL2 DYNC1LI1 RAB7A TUBA1C DYNC1H1
REACTOME_INFLUENZA_INFECTION	0.416666666666667	0.538759689922481	0.0886261133285098	-0.212404356193044	-1.01429521360004	142	ISG15 NUP205 RPS27L KPNA2 EIF2AK2 RAN XPO1 CALR RPL26 NUP42 CLTA NUP37 HSP90AA1 GRSF1 NUP62 POLR2K NUP43 POLR2D RPL36AL NUP160
REACTOME_TRANSCRIPTIONAL_REGULATION_BY_TP53	0.423507462686567	0.546757312508664	0.0843144320642653	-0.191386771927802	-1.00453162475289	323	CASP10 CYCS RMI2 PMAIP1 MOV10 DDB2 CHEK1 PCNA RABGGTA RPA3 COX5A CNOT4 SCO2 TBP PML TRIAP1 CDKN1A MLH1 BRD7 PRKAG2 GTF2H5 PRKAG1 PRDX1 TACO1 TNFRSF10D COX6C CDK2 FANCI SLC38A9 ERCC3 TMEM219 POLR2K MSH2 FANCC COX5B CDK5 TP53 ZNF385A POLR2D RBBP8 BIRC5 TIGAR NDUFA4 NOC2L GTF2H3 BAX NPM1 COX14 ELOC RABGGTB E2F1 COX7C MAP2K6 RFC5 CASP1 TAF12 RAD9A SCO1 RBBP4 FANCD2 TAF13 CCNA2 TAF3 TP53RK ERCC2 ATRIP…
REACTOME_NUCLEOBASE_CATABOLISM	0.429389312977099	0.553494106681454	0.0847985102819124	-0.299874795700292	-1.01539566975921	26	SAMHD1 NT5C3A NUDT9 ITPA ENTPD6 TYMP ADPRM
REACTOME_GLUTATHIONE_CONJUGATION	0.439842209072978	0.566093213529111	0.0852884689790502	-0.31492837860914	-1.00460679538631	22	AKR1A1 CNDP2 GSS MGST1 GSTP1 ESD GSTO1 GGT7 GSTM1
REACTOME_INTERLEUKIN_12_FAMILY_SIGNALING	0.442990654205607	0.567789992190785	0.0819778796501272	-0.265954299469747	-1.01422505370814	43	IL27 PSME2 ANXA2 RALA JAK2 IL6ST STAT1 HNRNPA2B1 SOD1 IL27RA HSPA9 SNRPA1 GSTO1 PPIA MTAP
REACTOME_NUCLEAR_ENVELOPE_NE_REASSEMBLY	0.443037974683544	0.567789992190785	0.0886261133285098	0.235997179150063	0.997884792863969	63	NUP98 TUBA4A AHCTF1 TUBB2B TUBB1 LMNA LBR TUBB6 TUBB2A
REACTOME_REGULATION_OF_HSF1_MEDIATED_HEAT_SHOCK_RESPONSE	0.443202979515829	0.567789992190785	0.0817515582532145	-0.238746370251029	-1.01262831860819	70	DNAJC7 NUP205 RPA3 FKBP4 NUP42 HSPA8 NUP37 MRPL18 NUP62 NUP43 HSPA4 HSPH1 NUP160 HSPA9 SEH1L HIKESHI NDC1 HSPA13 DNAJC2 NUP93 BAG3 BAG4 RAE1 BAG2 SEC13 NUP88 NUP35
REACTOME_NOTCH2_ACTIVATION_AND_TRANSMISSION_OF_SIGNAL_TO_THE_NUCLEUS	0.444444444444444	0.568507157464213	0.0822054920415869	-0.336251462744805	-1.00713797052923	17	MDK PSEN2 DLL1 NEURL1 APH1A
REACTOME_G0_AND_EARLY_G1	0.453648915187377	0.57846367262008	0.0835990603684159	-0.311314572555969	-0.993078923130857	22	PCNA LIN52 CDC6 CDK2 E2F5 E2F1 RBBP4 CCNA2
REACTOME_INSULIN_PROCESSING	0.455114822546973	0.57846367262008	0.0865399737444125	0.309650169148817	0.992505945703572	19	MYO5A RAB27A KIF5C STX1A EXOC8 EXOC3
REACTOME_MITOCHONDRIAL_FATTY_ACID_BETA_OXIDATION	0.455223880597015	0.57846367262008	0.080419996876154	-0.282383856080836	-0.996589531259978	30	ACADM NDUFAB1 MMAA MCEE ECI1 ACOT13 ACOT2 DBI MECR HADHB ACAA2
REACTOME_IKK_COMPLEX_RECRUITMENT_MEDIATED_BY_RIP1	0.455621301775148	0.57846367262008	0.0833634065110386	-0.310482998277104	-0.990426240082394	22	TICAM1 BIRC3 RIPK3 UBE2N TICAM2 UBE2D2
REACTOME_DAP12_INTERACTIONS	0.455696202531646	0.57846367262008	0.0870515867946735	0.268208421640023	1.00112868782359	36	TREM1 PLCG2 GRAP2 PIK3CB PIK3CA SYK RAC1 KLRK1 GRB2 FYN LCP2 HLA-B SIRPB1 PIK3R1 VAV3 KLRC2
REACTOME_DETOXIFICATION_OF_REACTIVE_OXYGEN_SPECIES	0.457627118644068	0.580031940652208	0.0870515867946735	0.289602464019749	1.00368465257448	27	SOD2 CAT TXNRD1 PRDX2 NCF4 PRDX6 CCS
REACTOME_SYNTHESIS_OF_PIPS_AT_THE_EARLY_ENDOSOME_MEMBRANE	0.458333333333333	0.580045523520486	0.0808589150280032	-0.344665197823528	-0.991503979391561	15	PI4K2B VAC14 INPP5F FIG4
REACTOME_LYSOSOME_VESICLE_BIOGENESIS	0.460820895522388	0.582310040705563	0.0797705918628453	-0.281529463171368	-0.993574206513813	30	HSPA8 CLTA AP1S1 M6PR AP1G2 TXNDC5 VAMP8 DNASE2 AP1S3 CTSZ
REACTOME_INHIBITION_OF_DNA_RECOMBINATION_AT_TELOMERE	0.462715105162524	0.583819058556044	0.0808589150280032	-0.324258462970028	-0.995122539450509	19	POLR2K POLR2D TERF2 POLR2H TERF1 POLR2L POT1
REACTOME_MEIOTIC_SYNAPSIS	0.464503042596349	0.58474119943461	0.0838361057159929	0.299034627854102	0.988758553851459	21	SYNE2 LMNA SYCP2 SYNE1 SUN2 TERF2IP ACD STAG1 RAD21 DIDO1
REACTOME_SUMOYLATION_OF_SUMOYLATION_PROTEINS	0.465420560747664	0.58474119943461	0.0793434960134973	-0.273824363325394	-0.997991763163558	35	NUP205 NUP42 NUP37 NUP62 SUMO2 NUP43 NUP160 SEH1L NDC1 NUP93 RAE1 SEC13 NUP88 NUP35 NUP85 PIAS4 SUMO1 NUP155
REACTOME_TRANSCRIPTION_OF_E2F_TARGETS_UNDER_NEGATIVE_CONTROL_BY_DREAM_COMPLEX	0.465549348230913	0.58474119943461	0.0791316651768349	-0.322860840646623	-0.984683683439074	18	PCNA LIN52 CDC6 E2F5 E2F1 RBBP4
REACTOME_PLASMA_LIPOPROTEIN_CLEARANCE	0.467710371819961	0.586572105410297	0.0815265143256594	-0.297002182313865	-0.990809228830768	25	LDLR CLTA NR1H3 NPC2 AMN
REACTOME_RHOD_GTPASE_CYCLE	0.471215351812367	0.589947197591184	0.0857844408075645	0.259313829993897	0.985416991827826	38	VAPB ACTN1 LBR ARHGAP21 ARHGAP26 CAPZB ARHGAP1 SLC4A7 ARHGAP35 RAB7A ARHGAP32 DIAPH1
REACTOME_BILE_ACID_AND_BILE_SALT_METABOLISM	0.471816283924843	0.589947197591184	0.0845557442441281	0.30705835602373	0.984198538851925	19	NCOA1 ABCC3 OSBPL2 RXRA CYP27A1 OSBPL3 NCOA2
REACTOME_ABERRANT_REGULATION_OF_MITOTIC_EXIT_IN_CANCER_DUE_TO_RB1_DEFECTS	0.473282442748092	0.590894546784294	0.0795564677235957	-0.313952963589187	-0.980464138793347	20	UBE2S CDC23 ANAPC16 UBE2E1 ANAPC11 SKP2 ANAPC7 ANAPC5 RB1 ANAPC4 ANAPC10 CDC16 CDC26 ANAPC2
REACTOME_APOPTOTIC_EXECUTION_PHASE	0.475374732334047	0.592619621474731	0.0855356947987884	0.2686190650889	0.988668510723029	35	KPNA1 LMNA ADD1 PAK2 VIM CDH1 ROCK1 DBNL BIRC2 GSN
REACTOME_NUCLEAR_PORE_COMPLEX_NPC_DISASSEMBLY	0.4796573875803	0.596646545942321	0.0850427463764322	0.268271427256514	0.987389008920346	35	NUP153 NUP98 NEK6 NUP50 NEK7
REACTOME_FGFR2_MUTANT_RECEPTOR_ACTIVATION	0.48210922787194	0.596646545942321	0.0778840111977068	-0.326692735420444	-0.978507738976585	17	POLR2K POLR2D NCBP2 POLR2H POLR2L GTF2F1 GTF2F2 POLR2G
REACTOME_SIGNALING_BY_FGFR2_IIIA_TM	0.48210922787194	0.596646545942321	0.0778840111977068	-0.326692735420444	-0.978507738976585	17	POLR2K POLR2D NCBP2 POLR2H POLR2L GTF2F1 GTF2F2 POLR2G
REACTOME_G_ALPHA_12_13_SIGNALLING_EVENTS	0.4824016563147	0.596646545942321	0.0828962134571565	0.240091614498378	0.990230320127719	54	ARHGEF12 SOS2 ARHGEF40 GNG11 GNB2 ARHGEF37 PREX1 GNA12 GNA13 ROCK1 GNB5 KALRN VAV1 GNB1 GNG7 ARHGEF2 AKAP13 VAV3 TBXA2R RHOA ARHGEF1
REACTOME_DISEASES_OF_MITOTIC_CELL_CYCLE	0.482504604051565	0.596646545942321	0.0766746872490091	-0.272473672344709	-0.990342151064677	34	CDKN1A CDK2 CDK4 UBE2S CCND3 E2F1 CDKN1C CDC23 ANAPC16 UBE2E1 ANAPC11 SKP2 ANAPC7 ANAPC5
REACTOME_REGULATION_OF_LIPID_METABOLISM_BY_PPARALPHA	0.482897384305835	0.596646545942321	0.0813027345384498	-0.219039234090255	-0.976629525651786	96	PPARGC1B RGL1 MED24 MED20 MED27 FADS1 HMGCS1 ACADM HELZ2 ABCA1 MED19 NR1H3 MED8 MED9 MED28 TGS1 SREBF2 CPT2
REACTOME_MYD88_INDEPENDENT_TLR4_CASCADE	0.487804878048781	0.601807680328602	0.0813027345384498	0.21825505095258	0.980547727965195	90	MAPK1 RPS6KA5 MAP2K4 MAP2K3 MAP2K7 RPS6KA1 MAPK14 MAPKAPK2 MAPK3 FBXW11 NFKB1 APP UBE2D1 VRK3 UBE2D3 MAP3K8 BIRC2 CREB1 FOS UBB UBA52 S100A12 NFKB2 SKP1 MAPK8 AGER MAP3K7 TAB2 CASP8
REACTOME_SIGNALING_BY_KIT_IN_DISEASE	0.488517745302714	0.601807680328602	0.0826646449123753	0.302881115578271	0.970809442407546	19	STAT5B KIT PIK3CA STAT5A LYN STAT3 GRB2 FYN PIK3R1
REACTOME_SYNTHESIS_OF_PA	0.493150684931507	0.606618984119287	0.0787113806986485	-0.28913925160863	-0.964578228614848	25	GPD2 PLD6 AGPAT3 DDHD1 GNPAT AGPAT5 PLA2G4A MIGA1
REACTOME_INTERLEUKIN_2_FAMILY_SIGNALING	0.501057082452431	0.615436828814916	0.0819778796501272	0.268301080622294	0.974957735516699	33	STAT5B JAK1 SOS2 PIK3CB IL5RA CSF2RB PIK3CD PIK3CA STAT5A STAT3 SYK GRB2 JAK3
REACTOME_REGULATION_OF_GLUCOKINASE_BY_GLUCOKINASE_REGULATORY_PROTEIN	0.503731343283582	0.616086660794131	0.0751181635276302	-0.270732934680988	-0.955471081863574	30	NUP205 NUP42 NUP37 NUP62 NUP43 NUP160 SEH1L NDC1 NUP93 RAE1 SEC13 NUP88 NUP35 NUP85 NUP155
REACTOME_CHAPERONE_MEDIATED_AUTOPHAGY	0.503787878787879	0.616086660794131	0.0758886900606117	-0.332790276036042	-0.957343198780098	15	HSPA8 HSP90AA1 PLIN2 HSP90AB1
REACTOME_TP53_REGULATES_METABOLIC_GENES	0.503802281368821	0.616086660794131	0.0760837160951725	-0.228063707406107	-0.982208934025642	76	CYCS MOV10 COX5A SCO2 PRKAG2 PRKAG1 PRDX1 TACO1 COX6C SLC38A9 COX5B TP53 TIGAR NDUFA4 COX14 COX7C
REACTOME_TRANS_GOLGI_NETWORK_VESICLE_BUDDING	0.509328358208955	0.621932431546514	0.0745500777420554	-0.236399779135776	-0.972599849825447	62	SNX2 HSPA8 CLTA SNX5 BLOC1S3 AP1S1 ACBD3 DTNBP1 M6PR AP1G2 NAPA SNAPIN TXNDC5 VAMP8 DNASE2 SNX9 PUM1 AP1S3 CTSZ
REACTOME_DNA_DAMAGE_TELOMERE_STRESS_INDUCED_SENESCENCE	0.510721247563353	0.622251481237656	0.0766746872490091	-0.29201782713594	-0.956348104207036	24	CDKN1A CDK2 TP53 TERF2 HIRA CCNA2 TERF1 ASF1A POT1 MRE11 LMNB1 RB1
REACTOME_SIGNALING_BY_PDGFR_IN_DISEASE	0.511677282377919	0.622251481237656	0.0810802057550866	0.310833815025026	0.948015772706355	17	PIK3CB PIK3CA STRN STAT3 GRB2 KANK1 PIK3R1
REACTOME_JNK_C_JUN_KINASES_PHOSPHORYLATION_AND_ACTIVATION_MEDIATED_BY_ACTIVATED_HUMAN_TAK1	0.511827956989247	0.622251481237656	0.0817515582532145	0.306576991678014	0.95090541918155	18	MAP2K4 MAP2K7 UBB UBA52 MAPK8 MAP3K7 TAB2
REACTOME_POSITIVE_EPIGENETIC_REGULATION_OF_RRNA_EXPRESSION	0.513157894736842	0.622960239025511	0.0745500777420554	-0.255274737575913	-0.96859806569374	42	KAT2A TBP POLR2K DEK POLR1C DDX21 TTF1 RBBP4 CBX3 POLR2H TAF1B MBD3 POLR2L BAZ1B TAF1D MTA2 CHD4 EHMT2 POLR1B
REACTOME_ACTIVATED_NOTCH1_TRANSMITS_SIGNAL_TO_THE_NUCLEUS	0.515337423312884	0.624696818376373	0.0787113806986485	0.282519675722213	0.957143319546215	24	ARRB2 NUMB ADAM10 MIB1 NOTCH1 UBB UBA52 ITCH
REACTOME_TRANSLESION_SYNTHESIS_BY_POLH	0.518164435946463	0.627212103888752	0.0749278818393739	-0.311550935053538	-0.956124181984155	19	PCNA RPA3 RFC5 RFC1 POLH RFC3 RFC4
REACTOME_CYTOCHROME_P450_ARRANGED_BY_SUBSTRATE_TYPE	0.519269776876268	0.627639121615663	0.0778840111977068	0.28632459071328	0.946732792377144	21	NCOA1 TBXAS1 POR CYP4F12 CYP4F3 RXRA AHR CYP27A1 NCOA2 CYP26C1 ARNT
REACTOME_BUTYRATE_RESPONSE_FACTOR_1_BRF1_BINDS_AND_DESTABILIZES_MRNA	0.527306967984934	0.636431275397156	0.0732558655828455	-0.318410696208544	-0.953701434505438	17	EXOSC1 EXOSC3 DIS3 EXOSC9 DCP1A XRN1 EXOSC6 EXOSC2 EXOSC7
REACTOME_TP53_REGULATES_TRANSCRIPTION_OF_GENES_INVOLVED_IN_CYTOCHROME_C_RELEASE	0.528784648187633	0.6372924806192	0.0795564677235957	0.313622008112797	0.94047639259306	16	BNIP3L TP53INP1 CREBBP BBC3 TP53BP2 AIFM2 BID
REACTOME_SIGNALING_BY_ERBB4	0.531049250535332	0.639098232245984	0.0795564677235957	0.260268975024138	0.9579355055806	35	MXD4 SPARC EGF NRG1 PIK3CA STAT5A UBB NCOR1 UBA52 GRB2 ITCH TAB2 PIK3R1
REACTOME_COOPERATION_OF_PREFOLDIN_AND_TRIC_CCT_IN_ACTIN_AND_TUBULIN_FOLDING	0.53307392996109	0.640610457618946	0.0743625384422526	-0.288253670944507	-0.936222432287718	23	PFDN1 PFDN2 CCT3 CCT4 CCT8 CCT5 CCT6A CCT7
REACTOME_RECRUITMENT_OF_NUMA_TO_MITOTIC_CENTROSOMES	0.534979423868313	0.641475300893451	0.0770736734944102	0.219306301656802	0.96294021924409	80	TUBA4A PRKAR2B TUBB2B TUBB1 NDE1 CSNK1D TUBB6 TUBB2A CLASP1 PRKACA PAFAH1B1 CDK5RAP2 TUBB4B CEP63 TUBA1A TUBGCP3 TUBA1C DYNC1H1 MZT2B TUBGCP2
REACTOME_INTERACTIONS_OF_VPR_WITH_HOST_CELLULAR_PROTEINS	0.535331905781585	0.641475300893451	0.0791316651768349	0.258993313743306	0.953240358055277	35	KPNA1 NUP153 NUP98 NUP50
REACTOME_DEACTIVATION_OF_THE_BETA_CATENIN_TRANSACTIVATING_COMPLEX	0.54122621564482	0.647607839092941	0.0778840111977068	0.259624166664002	0.943427395182515	33	TLE3 AKT1 SOX13 SOX6 UBB SOX4 UBA52 KMT2D APC YWHAZ AKT2 CTNNBIP1 CHD8
REACTOME_SIGNALING_BY_ERBB2_IN_CANCER	0.543524416135881	0.649426021572099	0.0778840111977068	0.304515526462123	0.928745548796966	17	EGF GAB1 NRG1 PIK3CA GRB2 ERBIN PIK3R1 PTPN12
REACTOME_FORMATION_OF_RNA_POL_II_ELONGATION_COMPLEX	0.545454545454545	0.650799843932891	0.0718276293603809	-0.24033057820176	-0.955220042725945	55	LEO1 GTF2H5 ERCC3 POLR2K WDR61 POLR2D NCBP2 GTF2H3 ELOC ERCC2 CCNK EAF2 POLR2H SSRP1 POLR2L GTF2F1 SUPT16H GTF2F2 NELFCD MNAT1 GTF2H1 POLR2G GTF2H2 NELFB CDK7 IWS1 CDC73
REACTOME_PD_1_SIGNALING	0.547709923664122	0.651683893518866	0.072003313661988	-0.295831873905429	-0.923872608687482	20	HLA-DPA1 CD3D CD4 HLA-DPB1 PTPN11 CD247 CD3G TRAV29DV5 HLA-DRA CD274 HLA-DRB1 HLA-DRB5 TRAV19 HLA-DQA1 CD3E LCK PTPN6 CSK PDCD1LG2 HLA-DQB1
REACTOME_GLUCONEOGENESIS	0.54775828460039	0.651683893518866	0.0730744399126987	-0.284930623463568	-0.933137761665012	24	SLC37A2 SLC37A1 MDH1 PCK2
REACTOME_APC_C_CDC20_MEDIATED_DEGRADATION_OF_CYCLIN_B	0.552529182879377	0.655912942989214	0.0725351864394589	-0.286222676729631	-0.929625942683322	23	CDC20 UBE2S CDC23 ANAPC16 UBE2E1 ANAPC11 ANAPC7 ANAPC5 CCNB1 ANAPC4
REACTOME_GENE_SILENCING_BY_RNA	0.553271028037383	0.655912942989214	0.0704500850658419	-0.22825855790313	-0.958509591942149	68	NUP205 PLD6 RAN NUP42 NUP37 HSP90AA1 TSNAX NUP62 POLR2K NUP43 POLR2D NUP160 PIWIL4 SEH1L TARBP2 NDC1 POLR2H PRKRA NUP93 POLR2L ELAC2 XPO5 TSN RAE1 BCDIN3D SEC13 NUP88 NUP35
REACTOME_METABOLISM_OF_FAT_SOLUBLE_VITAMINS	0.553672316384181	0.655912942989214	0.0707899094502623	-0.311174199577451	-0.932026731676526	17	LDLR AGRN AKR1C3 SDC3 RDH11
REACTOME_ENDOSOMAL_SORTING_COMPLEX_REQUIRED_FOR_TRANSPORT_ESCRT	0.55982905982906	0.662265866521186	0.0766746872490091	0.269063523995252	0.936390338194261	28	VPS28 VPS37C UBAP1 STAM VPS4B UBB CHMP3 TSG101 UBA52 VPS37B CHMP2A
REACTOME_CELLULAR_RESPONSE_TO_HEAT_STRESS	0.564516129032258	0.666864662341223	0.0732558655828455	0.214359360990292	0.948704774712062	84	NUP153 MAPK1 NUP98 CAMK2G GSK3B NUP50 DNAJB6 AKT1S1 MAPKAPK2 MAPK3 CREBBP TPR BAG1 RPA1 ST13 VCP
REACTOME_PEROXISOMAL_LIPID_METABOLISM	0.570019723865878	0.672413648803596	0.0716527366829457	-0.288937585367048	-0.921697380795599	22	HSD17B4 NUDT7 SCP2 ACOXL ALDH3A2 SLC25A17 ACOT8 HACL1
REACTOME_CONVERSION_FROM_APC_C_CDC20_TO_APC_C_CDH1_IN_LATE_ANAPHASE	0.574427480916031	0.676656100401087	0.0696133438850965	-0.291013970814042	-0.908826465624257	20	CDC20 UBE2S CDC23 ANAPC16 UBE2E1 ANAPC11 ANAPC7 ANAPC5
REACTOME_MISCELLANEOUS_TRANSPORT_AND_BINDING_EVENTS	0.575692963752665	0.677190312792275	0.0751181635276302	0.299813472439824	0.899067940760051	16	ANKH ADD1 DMTN LRRC8A LRRC8B NIPA1
REACTOME_SIGNALING_BY_FGFR_IN_DISEASE	0.579957356076759	0.681245683053545	0.0747385227439092	0.237315254231982	0.925896950683813	44	STAT5B TRIM24 LRRFIP1 GAB1 POLR2C POLR2E PIK3CA ZMYM2 CUX1 BCR STAT5A STAT3
REACTOME_GOLGI_ASSOCIATED_VESICLE_BIOGENESIS	0.584440227703985	0.685545921104252	0.0684714904492088	-0.241678769241196	-0.935496888720357	48	SNX2 HSPA8 CLTA SNX5 BLOC1S3 AP1S1 ACBD3 DTNBP1 NAPA SNAPIN TXNDC5 VAMP8 SNX9 PUM1 AP1S3
REACTOME_SIGNALING_BY_ERBB2	0.585365853658537	0.685667306111263	0.0678338263479455	-0.246346669890941	-0.924091977674597	40	PTK6 PRKCE CUL5 HSP90AA1 NRAS USP8 SRC
REACTOME_MEIOSIS	0.590909090909091	0.691189595817927	0.0678338263479455	-0.250034257828372	-0.926689894973134	39	BRCA2 RPA3 MLH1 CDK2 CDK4 RBBP8 TERF2
REACTOME_VEGFR2_MEDIATED_CELL_PROLIFERATION	0.593548387096774	0.692498034509869	0.0739901439101342	0.285660961349837	0.886030470549666	18	ITPR2 PDPK1 AHCYL1 PRKCZ
REACTOME_TRAF6_MEDIATED_NF_KB_ACTIVATION	0.593688362919132	0.692498034509869	0.0696133438850965	-0.283511510866043	-0.90438845696963	22	IFIH1 DDX58 RNF135 NKIRAS1 NKIRAS2
REACTOME_CHEMOKINE_RECEPTORS_BIND_CHEMOKINES	0.595149253731343	0.693232510631202	0.0667426134241917	-0.25577854577002	-0.902694029938924	30	CCRL2 CXCL10 CCL2 CX3CR1 CCR1
REACTOME_REGULATION_OF_TP53_ACTIVITY_THROUGH_ACETYLATION	0.607218683651805	0.706304577636827	0.0721797965581253	0.256875527116266	0.902857772664582	29	KAT6A PIP4K2A GATAD2A ING2 AKT1 GATAD2B BRD1 EP300 AKT3 AKT2 BRPF3
REACTOME_SUMOYLATION_OF_RNA_BINDING_PROTEINS	0.622390891840607	0.722670161775966	0.0653834195468773	-0.240403421105738	-0.919133143708855	45	NUP205 RING1 NUP42 NUP37 NUP62 SUMO2 NUP43 NOP58 NUP160
REACTOME_NUCLEAR_ENVELOPE_BREAKDOWN	0.623949579831933	0.722670161775966	0.0702812841717392	0.226821317966785	0.913270023759782	50	NUP153 NUP98 LMNA NEK6 NUP50 NEK7
REACTOME_RMTS_METHYLATE_HISTONE_ARGININES	0.624528301886793	0.722670161775966	0.0649407684612899	-0.25911536978564	-0.891376978262202	27	PRMT7 JAK2 CDK4 COPRS PRMT3 SMARCE1 WDR5 PRMT1 SMARCD1 WDR77
REACTOME_INFLAMMASOMES	0.62475442043222	0.722670161775966	0.0668966276500666	-0.278670127662171	-0.879616244890265	21	P2RX7 AIM2 NLRP3 CASP1 HSP90AB1 HMOX1
REACTOME_PYRUVATE_METABOLISM	0.626459143968872	0.723638401759057	0.0662842187012672	-0.273351022999614	-0.887819949638392	23	PDHB DLAT LDHA PDP2 PDHX DLD
REACTOME_SUMOYLATION_OF_UBIQUITINYLATION_PROTEINS	0.630681818181818	0.727508487363259	0.0646484568421928	-0.243003907434528	-0.900633646822658	39	NUP205 PML NUP42 NUP37 NUP62 NUP43 NUP160 SEH1L NDC1 NUP93 RAE1 SEC13 NUP88 NUP35 NUP85 PIAS4 SUMO1 NUP155 MDM2 NUP188
REACTOME_FATTY_ACYL_COA_BIOSYNTHESIS	0.632093933463797	0.728130304570174	0.066132620475844	-0.2671153423004	-0.891105729431439	25	SCD SLC27A3 ACSL3 ACSL5 HACD2 ACSF3 HACD3
REACTOME_SIGNALLING_TO_RAS	0.635021097046414	0.729587402807434	0.0696133438850965	0.286254275953759	0.844790051565258	15	MAPK14 MAPKAPK2 MAPK13 RALGDS RALB GRB2
REACTOME_DISEASES_OF_IMMUNE_SYSTEM	0.635437881873727	0.729587402807434	0.0678338263479455	0.257391565699857	0.881655523229341	25	TLR5 TLR6 NFKB1 TLR10 TLR1 NFKB2 TIRAP
REACTOME_DISEASES_ASSOCIATED_WITH_O_GLYCOSYLATION_OF_PROTEINS	0.635983263598326	0.729587402807434	0.069119845655101	0.257739622158344	0.887980814482822	26	THBS1 ADAMTS5 SEMA5A NOTCH1 SPON1 NOTCH2 GALNT12
REACTOME_CARGO_CONCENTRATION_IN_THE_ER	0.63771186440678	0.730565514993481	0.0696133438850965	0.255730685964809	0.886294132765798	27	TGFA CD59 F5 CNIH3
REACTOME_FORMATION_OF_INCISION_COMPLEX_IN_GG_NER	0.639774859287054	0.731923501571198	0.0635007968065945	-0.236613579583975	-0.887581353542226	40	DDB2 RPA3 GTF2H5 ERCC3 SUMO2 PARP2 GTF2H3 SUMO3 UBE2N ERCC2
REACTOME_ENERGY_DEPENDENT_REGULATION_OF_MTOR_BY_LKB1_AMPK	0.648535564853557	0.740929672723104	0.0681513438679483	0.255197073238311	0.879221064460813	26	CAB39 PPM1A STRADB LAMTOR1 STK11 PRKAA1 TSC1 TSC2
REACTOME_B_WICH_COMPLEX_POSITIVELY_REGULATES_RRNA_EXPRESSION	0.649812734082397	0.741373215081695	0.0626618230932492	-0.25134208575728	-0.873375473123957	28	KAT2A TBP POLR2K DEK POLR1C DDX21 POLR2H TAF1B POLR2L BAZ1B TAF1D
REACTOME_TP53_REGULATES_TRANSCRIPTION_OF_GENES_INVOLVED_IN_G2_CELL_CYCLE_ARREST	0.656118143459916	0.747544442138756	0.0679922591544058	0.282870544470624	0.834804025384179	15	RBL2 TFDP1 TFDP2 CARM1 GADD45A EP300
REACTOME_INSERTION_OF_TAIL_ANCHORED_PROTEINS_INTO_THE_ENDOPLASMIC_RETICULUM_MEMBRANE	0.66030534351145	0.751288753736084	0.0628003977812234	-0.276218198130325	-0.86261978435494	20	OTOF SEC61G
REACTOME_SPHINGOLIPID_DE_NOVO_BIOSYNTHESIS	0.664556962025316	0.755096057669093	0.0673623868166279	0.235000594036735	0.877175425391839	36	VAPB VAPA CERS2 SPNS2 SGPP2 ACER2
REACTOME_ERCC6_CSB_AND_EHMT2_G9A_POSITIVELY_REGULATE_RRNA_EXPRESSION	0.666666666666667	0.756462585034014	0.0619762736001998	-0.29995770911654	-0.862893219612217	15	TTF1 RBBP4 CBX3 MBD3 MTA2 CHD4 EHMT2
REACTOME_METALLOPROTEASE_DUBS	0.669216061185469	0.758323634549838	0.062249042949858	-0.278955396165089	-0.856091155440051	19	ABRAXAS1 PSMD14 NLRP3 ABRAXAS2
REACTOME_HSF1_DEPENDENT_TRANSACTIVATION	0.671232876712329	0.759576959536068	0.0632191170859458	-0.260170303675876	-0.867936847943247	25	FKBP4 HSPA8 HSP90AA1 MRPL18 HSPH1
REACTOME_CASPASE_ACTIVATION_VIA_EXTRINSIC_APOPTOTIC_SIGNALLING_PATHWAY	0.676528599605523	0.764532319879412	0.0632191170859458	-0.268504893354851	-0.856518049119795	22	TNFSF10 CASP3 TICAM1 APPL1
REACTOME_REGULATION_OF_KIT_SIGNALING	0.679324894514768	0.766653534540347	0.0662842187012672	0.279301628142323	0.824271483996029	15	KIT CBL LYN GRB2 FYN SH2B2 PRKCA PTPN6 LCK SOS1
REACTOME_ABORTIVE_ELONGATION_OF_HIV_1_TRANSCRIPT_IN_THE_ABSENCE_OF_TAT	0.680473372781065	0.766911882296498	0.0629394692018967	-0.266115327250601	-0.848895445031344	22	POLR2K POLR2D NCBP2 POLR2H POLR2L GTF2F1 GTF2F2 NELFCD POLR2G NELFB
REACTOME_TRANSCRIPTION_OF_E2F_TARGETS_UNDER_NEGATIVE_CONTROL_BY_P107_RBL1_AND_P130_RBL2_IN_COMPLEX_WITH_HDAC1	0.689873417721519	0.776456721160252	0.0655321029282414	0.273354369277496	0.80672000775572	15	RBL2 TFDP1 LIN54 TFDP2
REACTOME_NRAGE_SIGNALS_DEATH_THROUGH_JNK	0.695744680851064	0.782009519986236	0.0655321029282414	0.220080146797266	0.857715099409907	42	ARHGEF12 SOS2 ARHGEF40 ARHGEF37 PREX1 GNA13 BAD KALRN RAC1 VAV1 MAPK8 ARHGEF2 AKAP13 VAV3
REACTOME_TRANSCRIPTIONAL_REGULATION_OF_GRANULOPOIESIS	0.699570815450644	0.785251763238004	0.0656813601934011	0.243024761890387	0.859213473723582	30	TAL1 IL6R TFDP1 TFDP2 CSF3R CREB1 RXRA EP300 STAT3 SPI1 GFI1 RARA CEBPE FLI1 KMT2A CEBPB
REACTOME_MITOTIC_PROPHASE	0.701923076923077	0.786833126550868	0.0602484086158019	-0.205394900205945	-0.887836172651979	78	TMPO NUP205 BLZF1 GORASP1 NUP42 VRK2 NUP37 NUP62 NUP43 NUP160 PLK1 SEH1L BANF1 NDC1 GORASP2 MASTL ENSA NUP93 PPP2R1B SMC2 RAE1 CCNB2 SEC13 NUP88 NUP35 MCPH1 NUP85 SMC4 LMNB1 NUP155 RB1 NCAPG2 CCNB1
REACTOME_SIGNALING_BY_FGFR	0.708154506437768	0.792752830025636	0.0650877566917313	0.20371900327813	0.852262306015371	58	MAPK1 BRAF CBL MAPK3 GAB1 POLR2C MKNK1 POLR2E PIK3CA SPRED2 UBB UBA52 FGFBP3 GRB2
REACTOME_MTORC1_MEDIATED_SIGNALLING	0.719262295081967	0.802717622080679	0.0621124188949471	0.25083830071146	0.837391862380566	23	EIF4B AKT1S1 LAMTOR1 FKBP1A EEF2K YWHAB
REACTOME_SIGNALING_BY_FGFR2	0.719409282700422	0.802717622080679	0.0635007968065945	0.210241833759699	0.857797148352826	53	MAPK1 BRAF CBL MAPK3 GAB1 POLR2C MKNK1 POLR2E PIK3CA UBB UBA52 FGFBP3 GRB2
REACTOME_METABOLIC_DISORDERS_OF_BIOLOGICAL_OXIDATION_ENZYMES	0.720670391061453	0.802717622080679	0.0574877409561325	-0.270452524438231	-0.82484511725197	18	TPMT FDXR GSS FDX1 CYP4F22 CYP2U1
REACTOME_RUNX1_INTERACTS_WITH_CO_FACTORS_WHOSE_PRECISE_EFFECT_ON_RUNX1_TARGETS_IS_NOT_KNOWN	0.721132897603486	0.802717622080679	0.0649407684612899	0.227907791743347	0.82937646144546	34	PHC2 SMARCA2 CBX4 RYBP EP300 ARID2 SCMH1 SMARCC2 SMARCC1 SMARCD2 CBX8 ARID1B ARID1A YAF2 AUTS2
REACTOME_PROTEIN_METHYLATION	0.721868365180467	0.802717622080679	0.0636424081651019	0.263123257798005	0.802502773188645	17	EEF2 VCPKMT VCP RPS2
REACTOME_TRANSFERRIN_ENDOCYTOSIS_AND_RECYCLING	0.723232323232323	0.80316345882258	0.0611692626746689	0.247301979790705	0.824261071102796	22	TFR2 ATP6V1A MCOLN1 ATP6V1E2 ATP6V0B ATP6V0D1 ATP6V1B2
REACTOME_ACTIVATION_OF_THE_MRNA_UPON_BINDING_OF_THE_CAP_BINDING_COMPLEX_AND_EIFS_AND_SUBSEQUENT_BINDING_TO_43S	0.725378787878788	0.803577180639146	0.0579754757571486	-0.218212646816748	-0.862289444985054	53	RPS27L EIF2S1 EIF2S2 EIF4A2 RPS15A EIF4E EIF3M EIF3C EIF3G EIF3I RPS25 RPS24 EIF4A1 EIF3J
REACTOME_PEPTIDE_HORMONE_METABOLISM	0.725531914893617	0.803577180639146	0.0635007968065945	0.215579377947976	0.840174319575066	42	MME MYO5A RAB27A ANPEP KIF5C ACHE STX1A
REACTOME_SIGNALING_BY_ERBB2_ECD_MUTANTS	0.727848101265823	0.805073363999597	0.0629394692018967	0.264896171078825	0.78175827864758	15	EGF GAB1 PIK3CA GRB2 ERBIN PIK3R1
REACTOME_VEGFR2_MEDIATED_VASCULAR_PERMEABILITY	0.729044834307992	0.80532899577863	0.0590954798717342	-0.251985232555979	-0.825242766192133	24	JUP CTNND1 HSP90AA1
REACTOME_ROS_AND_RNS_PRODUCTION_IN_PHAGOCYTES	0.732217573221757	0.807038699448427	0.062249042949858	0.238480610486538	0.821628451864869	26	SLC11A1 ATP6V1A NCF4 ATP6V1E2 NCF2 ATP6V0B ATP6V0D1 ATP6V1B2 RAC2
REACTOME_METABOLISM_OF_PORPHYRINS	0.733333333333333	0.807038699448427	0.0635007968065945	0.261625186692744	0.811479056072806	18	FECH FLVCR1 BLVRB ABCG2 UROS PPOX
REACTOME_TRANSCRIPTIONAL_REGULATION_BY_SMALL_RNAS	0.733705772811918	0.807038699448427	0.0566484183613995	-0.220335550488274	-0.853673499827886	47	NUP205 RAN NUP42 NUP37 NUP62 POLR2K NUP43 POLR2D NUP160 SEH1L NDC1 POLR2H NUP93 POLR2L RAE1 SEC13 NUP88 NUP35 NUP85 NUP155 POLR2G
REACTOME_INITIATION_OF_NUCLEAR_ENVELOPE_NE_REFORMATION	0.734463276836158	0.807038699448427	0.0571258510018113	-0.267307382632239	-0.800637156056126	17	TMPO VRK2
REACTOME_BASIGIN_INTERACTIONS	0.737634408602151	0.808211342381767	0.0632191170859458	0.26090806387927	0.809254766618404	18	BSG SLC7A11 SLC7A5 ITGB1
REACTOME_NUCLEOTIDE_BINDING_DOMAIN_LEUCINE_RICH_REPEAT_CONTAINING_RECEPTOR_NLR_SIGNALING_PATHWAYS	0.738045738045738	0.808211342381767	0.0615706755421678	0.206172507805423	0.840781100000678	52	CASP2 MAPK14 BCL2L1 NFKB1 APP MAPK13 NLRP1 CASP9 PSTPIP1 BIRC2 UBB UBA52 NFKB2 ITCH MAP3K7 TAB2 PANX1 CASP8
REACTOME_DISEASES_ASSOCIATED_WITH_GLYCOSAMINOGLYCAN_METABOLISM	0.738549618320611	0.808211342381767	0.0574877409561325	-0.259324423933381	-0.809861117643803	20	AGRN HEXB SDC3 HEXA B3GAT3 SLC26A2 B4GALT7 B3GALT6
REACTOME_APOPTOTIC_CLEAVAGE_OF_CELLULAR_PROTEINS	0.739406779661017	0.808211342381767	0.0623861492893626	0.23511190338289	0.814834949218138	27	LMNA ADD1 VIM CDH1 ROCK1 DBNL BIRC2 GSN APC CASP8 STK24 SPTAN1 PRKCD ACIN1
REACTOME_PROTEIN_UBIQUITINATION	0.742537313432836	0.810570836914902	0.0561766586307176	-0.212277999931853	-0.85550474883741	58	PCNA PEX13 SELENOS LEO1 UBE2Z UBE2L3 WDR61 PEX2 UBE2S RNF181 UBE2N UBE2D2 PEX10 PEX14 UBE2E1 UBE2V2 OTULIN
REACTOME_EUKARYOTIC_TRANSLATION_INITIATION	0.745697896749522	0.811457704956314	0.0571258510018113	-0.191549113697877	-0.876232263687982	106	RPS27L EIF2S1 RPL26 EIF2S2 EIF2B4 EIF2B5 EIF2B2 EIF4A2 RPL36AL EIF2B1 EIF2B3 RPS15A EIF4E EIF5B EIF3M EIF3C EIF3G RPL37 EIF3I RPS25 RPS24 EIF4A1 RPL28 EIF3J RPL11
REACTOME_CELL_DEATH_SIGNALLING_VIA_NRAGE_NRIF_AND_NADE	0.745726495726496	0.811457704956314	0.0623861492893626	0.202300088492175	0.840387681545798	57	ARHGEF12 SOS2 ARHGEF40 CASP2 ARHGEF37 PREX1 GNA13 BAD KALRN UBB SQSTM1 RAC1 UBA52 VAV1 MAPK8
REACTOME_SPHINGOLIPID_METABOLISM	0.746268656716418	0.811457704956314	0.062249042949858	0.201759701271989	0.855251664846326	65	CERK VAPB VAPA CERS2 ARSG SPNS2 SGPP2 GBA2 ACER2
REACTOME_HCMV_LATE_EVENTS	0.747933884297521	0.812209452479339	0.060640400949416	0.20586430004053	0.834788571661946	51	NUP153 NUP98 VPS28 NUP50 VPS37C UBAP1
REACTOME_TRANSCRIPTIONAL_REGULATION_OF_WHITE_ADIPOCYTE_DIFFERENTIATION	0.75092936802974	0.814401941400264	0.0554793308704233	-0.20284996710278	-0.850593432084168	67	MED24 MED20 MED27 HELZ2 MED19 CDK4 MED8 MED9 MED28 TGS1 SREBF2 KLF4 CCND3
REACTOME_DNA_DAMAGE_RECOGNITION_IN_GG_NER	0.753271028037383	0.815880568030101	0.0555947097758869	-0.226203826013102	-0.824431954905681	35	DDB2 COPS5 INO80C PARP2 COPS4 TFPT ACTR5 ACTR8 COPS7B COPS6 MCRS1 RBX1
REACTOME_THE_PHOTOTRANSDUCTION_CASCADE	0.760828625235405	0.822997501227403	0.0554793308704233	-0.25949262980293	-0.777230464408005	17	NMT1 FNTA
REACTOME_CHONDROITIN_SULFATE_DERMATAN_SULFATE_METABOLISM	0.770386266094421	0.83225666570304	0.0610363728309177	0.229799753319748	0.812456487046119	30	CHST11 CSGALNACT1 SDC4 XYLT1 DSE SDC2 CHST15 VCAN CHSY1 UST HYAL3
REACTOME_REGULATION_OF_PLK1_ACTIVITY_AT_G2_M_TRANSITION	0.773662551440329	0.834714835577276	0.0588438169595807	0.197125132625547	0.86554611971898	80	TUBA4A PRKAR2B NDE1 CSNK1D PPP1R12A PPP1CB CLASP1 FBXW11 PRKACA PPP1R12B PAFAH1B1 OPTN CDK5RAP2 TUBB4B CEP63 TUBA1A
REACTOME_TP53_REGULATES_TRANSCRIPTION_OF_CELL_CYCLE_GENES	0.780487804878049	0.84099073548875	0.0541200569620232	-0.218428909744644	-0.819367289505449	40	PCNA CNOT4 CDKN1A CDK2 TP53 ZNF385A BAX NPM1 E2F1 CCNA2 CENPJ CNOT7 CNOT10
REACTOME_INTRA_GOLGI_TRAFFIC	0.782978723404255	0.842586135895676	0.0598603117764473	0.205833084940718	0.802190236061623	42	RAB36 MAN1A1 CYTH3 ARF1 MAN2A2 CYTH4 STX6 NAPB CUX1
REACTOME_CASPASE_ACTIVATION_VIA_DEATH_RECEPTORS_IN_THE_PRESENCE_OF_LIGAND	0.784240150093809	0.84285603760082	0.0538979025357319	-0.265922606621098	-0.783439102619201	16	TNFSF10 TICAM1 TICAM2 TRAF2 FASLG TNFRSF10A
REACTOME_COSTIMULATION_BY_THE_CD28_FAMILY	0.79746835443038	0.854884754660587	0.0585937568945671	0.194000995038034	0.820309138635233	63	PDPK1 PPP2R5B PAK2 GRAP2 AKT1 PIK3CA MAP3K8 MAP3K14 LYN RAC1 VAV1 AKT3 GRB2 RICTOR AKT2 FYN
REACTOME_SUMOYLATION_OF_CHROMATIN_ORGANIZATION_PROTEINS	0.797687861271676	0.854884754660587	0.0543434390269162	-0.20742262194456	-0.818811436638548	54	NUP205 RING1 NUP42 NUP37 NUP62 SUMO2 NUP43 NUP160 SUMO3 SEH1L NDC1 L3MBTL2 NUP93 RAE1 SEC13 NUP88 NUP35 NUP85 SUMO1 NUP155 SUZ12 NUP188 RNF2
REACTOME_SLC_TRANSPORTER_DISORDERS	0.798507462686567	0.854884754660587	0.052805004567129	-0.201650000719909	-0.821730873235376	60	SLC3A2 NUP205 NUP42 NUP37 NUP62 SLC7A7 NUP43 SLC9A9 NUP160 SLC35A1 SEH1L NDC1 SLC33A1 NUP93 SLC27A4 SLC26A2 RAE1 SLC35C1 SLC35A3 SEC13 NUP88 NUP35 SLC22A5 NUP85 SLC17A5 NUP155
REACTOME_GLYCOLYSIS	0.802575107296137	0.858137999339716	0.0590954798717342	0.19422984528093	0.816964617912693	62	NUP153 NUP98 PFKFB3 NUP50 BPGM PGM2L1 PRKACA TPR PFKFB4 PFKFB2 HK1 ALDOC ENO2 HK2 RANBP2
REACTOME_TRANSCRIPTIONAL_REGULATION_BY_VENTX	0.803879310344828	0.858431939599982	0.059221919380382	0.213325405732249	0.799490370874604	37	AGO4 TNRC6B TNRC6C NFKB1 AGO1 UBE2D1 FZR1 AGO3
REACTOME_DISEASES_OF_PROGRAMMED_CELL_DEATH	0.805907172995781	0.859496908284503	0.0580983576873206	0.208899134890389	0.779747763032547	36	SOD2 FOXO3 LMNA PRDX2 APP CAPN1 GOLGA2
REACTOME_ACTIVATED_TAK1_MEDIATES_P38_MAPK_ACTIVATION	0.809623430962343	0.862302875695733	0.0574877409561325	0.2345973442112	0.75966804026918	20	MAP2K3 MAPK14 MAPKAPK2 UBB UBA52 MAP3K7 TAB2
REACTOME_SYNTHESIS_OF_VERY_LONG_CHAIN_FATTY_ACYL_COAS	0.810606060606061	0.862302875695733	0.052805004567129	-0.262728308665443	-0.755794797924384	15	SLC27A3 ACSL3 ACSL5 HACD2 ACSF3 HACD3
REACTOME_OVARIAN_TUMOR_DOMAIN_PROTEASES	0.815442561205273	0.866137520240574	0.0522693317499306	-0.216930008683568	-0.775906166237839	32	IFIH1 NOD1 OTUB1 DDX58 TP53 RNF135
REACTOME_TRANSCRIPTIONAL_ACTIVATION_OF_MITOCHONDRIAL_BIOGENESIS	0.816287878787879	0.866137520240574	0.0524827622635459	-0.207958040160975	-0.810775809574332	49	CYCS PPARGC1B IDH2 HELZ2 TGS1 TFB2M SSBP1 PPRC1 CRTC3 TWNK GABPB1
REACTOME_NUCLEAR_SIGNALING_BY_ERBB4	0.819354838709677	0.8682870844776	0.0582216241124161	0.245246911853249	0.760678797982735	18	MXD4 SPARC NRG1 STAT5A NCOR1
REACTOME_NONHOMOLOGOUS_END_JOINING_NHEJ	0.829867674858223	0.876384745626058	0.0516355964484201	-0.216608974866819	-0.777693429923552	33	DCLRE1C ABRAXAS1 XRCC4 RNF8 UBE2N XRCC6 UBE2V2 LIG4 MRE11 BARD1 PIAS4 SUMO1 RIF1 BRCA1 RAD50
REACTOME_ASPARAGINE_N_LINKED_GLYCOSYLATION	0.83011583011583	0.876384745626058	0.0525898950623616	-0.172345632733734	-0.881678732985866	260	MPDU1 DCTN6 ALG11 NAGK GOSR1 STX17 NUS1 ALG3 ALG8 PSMC1 CALR TRAPPC3 ST3GAL5 GORASP1 DYNC1I2 ASGR1 COG4 MIA3 MGAT1 NUDT14 PDIA3 ALG5 TMED9 GOSR2 NSF GMDS RNF185 GMPPA NEU1 ALG10 MANEA FUCA1 DERL2 DPAGT1 UGGT2 NANP NAPA SLC35A1 ALG1 MCFD2 GNPNAT1 KDELR1 FUOM PMM2 PREB TMED7 SEC24A SAR1B DHDDS B4GALT4 TMED3 RPN2 RFT1 DPM1 ALG14 TRAPPC6B SCFD1 CTSZ UAP1 KDELR2 MGAT2 DAD1 MVD SPTBN5 MPI DDOST TMED2 M…
REACTOME_SYNTHESIS_OF_BILE_ACIDS_AND_BILE_SALTS	0.830148619957537	0.876384745626058	0.0570059526582387	0.24469274410333	0.746291328882863	17	NCOA1 OSBPL2 RXRA CYP27A1 OSBPL3 NCOA2
REACTOME_ANCHORING_OF_THE_BASAL_BODY_TO_THE_PLASMA_MEMBRANE	0.833671399594321	0.878660013797751	0.0546808488785442	0.18144136088075	0.815608941563629	89	TUBA4A PRKAR2B NDE1 TMEM67 B9D2 CSNK1D TMEM216 CLASP1 PRKACA PAFAH1B1 CDK5RAP2 TCTN1 TUBB4B RAB11A CEP63 TUBA1A
REACTOME_REPRODUCTION	0.835227272727273	0.878660013797751	0.0514264916187015	-0.20114242651471	-0.784203455519066	49	BRCA2 RPA3 MLH1 CDK2 CDK4 RBBP8 TERF2 CATSPERG TERF1 SMC3 REC8 POT1 CATSPER1 ZP3
REACTOME_METAL_ION_SLC_TRANSPORTERS	0.83651804670913	0.878660013797751	0.0566484183613995	0.241639351826993	0.736978751234275	17	SLC11A1 SLC40A1
REACTOME_VXPX_CARGO_TARGETING_TO_CILIUM	0.83651804670913	0.878660013797751	0.0566484183613995	0.241586062485246	0.73681622343308	17	ASAP1 RAB11A EXOC8 RAB3IP EXOC3
REACTOME_SRP_DEPENDENT_COTRANSLATIONAL_PROTEIN_TARGETING_TO_MEMBRANE	0.852140077821012	0.893561587584781	0.0517405459873163	-0.180716168715461	-0.817938673348663	100	RPS27L RPL26 SEC61G SRP9 SPCS1 RPL36AL SEC11A RPS15A SRP54 SRPRB SRP68 RPN2 RPL37 SRP19 RPS25 SSR3 RPS24 DDOST RPL28 SPCS2 RPL11 RPL23 RPL36 RPL34 SEC61B SRP14 RPL26L1 SEC11C RPS29 RPL24 RPL14 SRP72 RPL22L1 TRAM1 RPL31 RPS13 RPS27 SEC61A1 RPS20 RPS7 RPS6
REACTOME_SUMOYLATION_OF_TRANSCRIPTION_FACTORS	0.853658536585366	0.893561587584781	0.0499913914024592	-0.24531885084587	-0.722738028196709	16	SUMO2 TP53 SUMO3
REACTOME_CILIUM_ASSEMBLY	0.854251012145749	0.893561587584781	0.053457214108991	0.171458191018218	0.838318522388701	162	TUBA4A DYNC2H1 PRKAR2B UNC119B TUBB2B TUBB1 ASAP1 IFT122 NDE1 TMEM67 B9D2 KIF3C CSNK1D WDR35 TUBB6 TUBB2A TMEM216 CLASP1 PRKACA PAFAH1B1 BBIP1 CDK5RAP2 TCTN1 TUBB4B RAB11A CEP63 TUBA1A EXOC8
REACTOME_AURKA_ACTIVATION_BY_TPX2	0.854990583804143	0.893561587584781	0.0500922874402106	-0.187228538826677	-0.780125797123527	66	DYNC1I2 TUBG1 HAUS1 HAUS8 HSP90AA1 HAUS2 CEP152 CNTRL HAUS3 CEP41 PLK1 CEP135 CENPJ NEDD1 CEP290 HMMR
REACTOME_FORMATION_OF_THE_BETA_CATENIN_TCF_TRANSACTIVATING_COMPLEX	0.857677902621723	0.893763554453987	0.0496901392724606	-0.218678955962862	-0.75987607109601	28	LEO1 TCF4 TCF7L2 TLE2 AXIN2 ASH2L TLE1 MYC RUNX3 LEF1 MEN1
REACTOME_RECRUITMENT_OF_MITOTIC_CENTROSOME_PROTEINS_AND_COMPLEXES	0.858778625954199	0.893763554453987	0.0504983044100709	-0.184047700561288	-0.790897383101905	75	DYNC1I2 TUBG1 HAUS1 HAUS8 HSP90AA1 HAUS2 CEP152 CNTRL HAUS3 CEP41 PLK1 MZT1 CEP135 CENPJ NEDD1 CEP290 NME7
REACTOME_SENESCENCE_ASSOCIATED_SECRETORY_PHENOTYPE_SASP	0.858947368421053	0.893763554453987	0.0550211117163117	0.192512564299555	0.771603246178533	48	MAPK1 RPS6KA1 CDKN1B MAPK3 NFKB1 CDKN2D UBE2D1 FZR1 FOS UBB STAT3 UBA52 VENTX
REACTOME_FATTY_ACID_METABOLISM	0.859470468431772	0.893763554453987	0.053457214108991	0.176185338303152	0.827732328576394	120	ALOX12 PTGS1 ELOVL5 GGT5 ACOX1 ALOX5 ELOVL7 LTA4H MAPKAPK2 TBXAS1 PRXL2B HPGD PTGS2 ACSL1 ALOX15 PCTP DPEP2 ACAD11 ACSL6 CYP4F3 GPX4 CRAT PPARD RXRA
REACTOME_DEADENYLATION_OF_MRNA	0.865580448065173	0.898996380680391	0.0531298054705469	0.21093106747259	0.722512177709533	25	EIF4B PAN3 PABPC1 TUT7 CNOT1 CNOT3 CNOT6
REACTOME_EFFECTS_OF_PIP2_HYDROLYSIS	0.879684418145957	0.912508463599164	0.0509082865515105	-0.223876081840878	-0.714154228129892	22	PRKCE ABHD12 DAGLA DAGLB
REACTOME_HS_GAG_BIOSYNTHESIS	0.888257575757576	0.919274965654586	0.0486034247259069	-0.240248982106856	-0.691128153663151	15	AGRN
REACTOME_COPII_MEDIATED_VESICLE_TRANSPORT	0.888412017167382	0.919274965654586	0.0543434390269162	0.180301550510345	0.755953028390166	60	TGFA CD59 F5 CNIH3 CSNK1D TRAPPC1 RAB1B ANKRD28 PPP6R1 NAPB SEC24B GOLGA2
REACTOME_RETROGRADE_TRANSPORT_AT_THE_TRANS_GOLGI_NETWORK	0.901075268817204	0.931222768517408	0.05378728077603	0.185607375586711	0.735733902199557	47	RAB6B TGOLN2 IGF2R RAB6A STX6 VPS51 NAPB
REACTOME_P75_NTR_RECEPTOR_MEDIATED_SIGNALLING	0.902542372881356	0.93158457794932	0.0530212512043078	0.177792626569371	0.765058169061528	74	ARHGEF12 SOS2 ARHGEF40 CASP2 ARHGEF37 PREX1 NFKB1 GNA13 BAD KALRN UBB SQSTM1 RAC1 UBA52 VAV1 RTN4 MAPK8 RTN4R ARHGEF2 AKAP13 VAV3 RHOA ARHGEF1 SMPD2 PSEN1 FGD3 TRAF6
REACTOME_NOD1_2_SIGNALING_PATHWAY	0.904458598726115	0.932408493618764	0.0530212512043078	0.194851605977389	0.702380355754277	32	CASP2 MAPK14 MAPK13 CASP9 BIRC2 UBB UBA52 ITCH MAP3K7 TAB2 CASP8
REACTOME_SIGNALING_BY_FGFR2_IN_DISEASE	0.907547169811321	0.934437456324249	0.0474483193656297	-0.203050154649822	-0.698508287783789	27	NRAS POLR2K POLR2D NCBP2 POLR2H POLR2L GTF2F1
REACTOME_RESPONSE_OF_EIF2AK4_GCN2_TO_AMINO_ACID_DEFICIENCY	0.911591355599214	0.937444131405357	0.0490939668192139	-0.175173634845784	-0.774005529255665	89	RPS27L EIF2S1 RPL26 EIF2S2 CEBPG ATF3 DDIT3 RPL36AL RPS15A EIF2AK4 RPL37 RPS25 RPS24 RPL28 RPL11 ATF4 RPL23 RPL36 RPL34 RPL26L1 GCN1 RPS29 RPL24 RPL14 IMPACT RPL22L1 RPL31 RPS13 RPS27 RPS20 RPS7 RPS6 ASNS RPL35
REACTOME_CELLULAR_RESPONSE_TO_STARVATION	0.913894324853229	0.938655008531518	0.0487989701682839	-0.162595624497924	-0.775672065745021	137	RPS27L FNIP2 KPTN EIF2S1 RPL26 EIF2S2 FLCN CEBPG SLC38A9 ATF3 DDIT3 ATP6V1H RPL36AL RPS15A SEH1L EIF2AK4 ATP6V1E1 ATP6V1G1 RHEB RRAGC RPL37 RPS25 RPS24 RPL28 RPL11 ATF4 LAMTOR2 RPL23 RPL36 SEC13 DEPDC5 RPL34 ATP6V0E1 MIOS RPL26L1 WDR24 GCN1 RPS29 RPL24 RPL14 IMPACT RPL22L1 MTOR MLST8 RPL31 ATP6V1F C12orf66 RRAGA LAMTOR3 RPS13 RPS27 RPS20 RPS7 ATP6V1D RPS6 ASNS RPL35
REACTOME_GLUCOSE_METABOLISM	0.915094339622642	0.938731462786326	0.0470699590082662	-0.176048421129878	-0.760783492459203	77	NUP205 SLC37A2 GNPDA1 NUP42 SLC37A1 NUP37 MDH1 NUP62 PCK2 NUP43 NUP160 SEH1L NDC1 G6PC3 MDH2 NUP93 PPP2R1B ADPGK PFKL RAE1 GOT2 SEC13 NUP88 NUP35 HK3 NUP85 FBP1 NUP155 SLC37A4
REACTOME_HEPARAN_SULFATE_HEPARIN_HS_GAG_METABOLISM	0.918454935622318	0.941021395957018	0.052805004567129	0.197916416711813	0.699733025503716	30	SDC4 HGSNAT XYLT1
REACTOME_DNA_DOUBLE_STRAND_BREAK_RESPONSE	0.923076923076923	0.944596507786692	0.0464154956843849	-0.184527411748128	-0.692196492580935	40	ABRAXAS1 KPNA2 TP53 RNF8 UBE2N UBE2V2 BAZ1B CHEK2 ABL1 MRE11 BARD1 PIAS4 SUMO1 SMARCA5 BRCA1 RAD50
REACTOME_TAK1_ACTIVATES_NFKB_BY_PHOSPHORYLATION_AND_ACTIVATION_OF_IKKS_COMPLEX	0.927350427350427	0.947201196583976	0.0521630305460055	0.188138037722456	0.654754825753505	28	NFKB1 APP UBB UBA52 S100A12 NFKB2 AGER MAP3K7 TAB2
REACTOME_HIV_ELONGATION_ARREST_AND_RECOVERY	0.927893738140417	0.947201196583976	0.0466948041282054	-0.187479852252119	-0.664145712455061	31	POLR2K POLR2D ELOC CCNK POLR2H SSRP1 POLR2L GTF2F1 SUPT16H GTF2F2 NELFCD POLR2G
REACTOME_TP53_REGULATES_TRANSCRIPTION_OF_ADDITIONAL_CELL_CYCLE_GENES_WHOSE_EXACT_ROLE_IN_THE_P53_PATHWAY_REMAIN_UNCERTAIN	0.931166347992352	0.949379870691469	0.0468819856878333	-0.212422825579171	-0.651908171313131	19	CNOT4 TP53 NPM1 CENPJ CNOT7 CNOT10 CNOT9 CNOT11 CNOT8
REACTOME_CTLA4_INHIBITORY_SIGNALING	0.937238493723849	0.954404033901942	0.0507027937029348	0.189991661100984	0.615226883072192	20	PPP2R5B AKT1 LYN AKT3 AKT2 FYN
REACTOME_SUMOYLATION_OF_INTRACELLULAR_RECEPTORS	0.943434343434343	0.959541759053954	0.0487989701682839	0.190778238949577	0.635866626351989	22	NR3C1 RXRA RORA THRA PIAS1 RARA HDAC4 PIAS2 VDR PPARA UBE2I NR3C2 NR1H2
REACTOME_GLYCOSPHINGOLIPID_METABOLISM	0.96045197740113	0.975660108590186	0.044774889329693	-0.179541841131564	-0.626586700015995	29	NEU1 HEXB SMPD4 ARSB GM2A HEXA SMPD1 PSAP ARSK SUMF2 NEU3
REACTOME_REGULATION_OF_TP53_ACTIVITY	0.970238095238095	0.984402155022593	0.0466948041282054	-0.154714481139366	-0.738808565449805	142	RMI2 CHEK1 RPA3 TBP PML BRD7 PRKAG2 PRKAG1 CDK2 CDK5 TP53 ZNF385A RBBP8 NOC2L MAP2K6 RFC5 TAF12 RAD9A RBBP4 TAF13 CCNA2 TAF3 TP53RK ATRIP MAPK11 SSRP1 TAF11 PPP2R1B PRKAB1 MBD3 TAF5 CHEK2 RHNO1 MTA2 PPP1R13L RFC3 CHD4 SUPT16H EHMT2 RFC4 RAD17 MAPKAPK5 TAF6 PIP4K2C MRE11 BARD1 PRKAB2 HUS1 PIN1 MDM4 MDM2 AURKA PIP4K2B BRCA1 RAD50 MEAF6
REACTOME_DEATH_RECEPTOR_SIGNALLING	0.972803347280335	0.985805579139489	0.0489954089862481	0.155039258493176	0.719541496090534	112	ARHGEF12 SOS2 ARHGEF40 CASP2 TRAF1 ARHGEF37 PREX1 CFLAR NFKB1 RACK1 GNA13 SHARPIN USP4 BIRC2 BAD KALRN UBB SQSTM1 TNFRSF1A RAC1 UBA52 VAV1 RTN4 MAPK8 SMPD3 RTN4R MAP3K7 NSMAF TAB2 CASP8 ARHGEF2 AKAP13 VAV3 OTUD7B RHOA ARHGEF1 FAS SMPD2 TNFRSF10B PSEN1 FGD3
REACTOME_TRAF6_MEDIATED_INDUCTION_OF_TAK1_COMPLEX_WITHIN_TLR4_COMPLEX	0.975378787878788	0.987076263618503	0.0443293451680314	-0.187324929971989	-0.538880672256239	15	TICAM1 TICAM2 TAB1 CD14 UBC RPS27A SARM1 LY96 IRAK2 TRAF6 TLR4 TAB2 MAP3K7 UBA52 UBB
REACTOME_RAS_PROCESSING	0.976424361493124	0.987076263618503	0.0459538081039063	-0.186485505554689	-0.588637474345068	21	FNTA NRAS ARL2
REACTOME_REGULATION_OF_TP53_ACTIVITY_THROUGH_METHYLATION	0.980879541108987	0.988040407762221	0.0445070537769277	-0.183384701597086	-0.562792558375058	19	TP53 CHEK2 EHMT2 MDM4 MDM2 PRMT5 SETD9 L3MBTL1 UBC RPS27A EHMT1 TTC5 ATM SMYD2 KMT5A JMY UBA52 UBB EP300
REACTOME_GENERATION_OF_SECOND_MESSENGER_MOLECULES	0.980891719745223	0.988040407762221	0.0492917662312669	0.157329948796385	0.552978202082458	29	PLCG2 PAK2 GRAP2 VASP LCP2 PAK1 HLA-DQB1
REACTOME_RIPK1_MEDIATED_REGULATED_NECROSIS	0.980932203389831	0.988040407762221	0.0491927521045191	0.165252384273291	0.572720548003111	27	FLOT2 FLOT1 CFLAR BIRC2 UBB UBA52 CASP8 PELI1 FAS TNFRSF10B FADD
REACTOME_SIGNALING_BY_NTRK2_TRKB	0.982824427480916	0.988752198454866	0.0443293451680314	-0.180298657904114	-0.563066410734279	20	NRAS CDK5 SRC
REACTOME_AMINO_ACIDS_REGULATE_MTORC1	0.984819734345351	0.989565853547015	0.0439759278026345	-0.158180259929118	-0.612288541046755	48	FNIP2 KPTN FLCN SLC38A9 ATP6V1H SEH1L ATP6V1E1 ATP6V1G1 RHEB RRAGC LAMTOR2 SEC13 DEPDC5 ATP6V0E1 MIOS WDR24 MTOR MLST8 ATP6V1F C12orf66 RRAGA LAMTOR3
REACTOME_INSULIN_RECEPTOR_RECYCLING	0.993548387096774	0.996389423076923	0.0492917662312669	0.149769820963895	0.464538886642848	18	ATP6V1A ATP6V1E2 ATP6V0B ATP6V0D1 ATP6V1B2
REACTOME_SELENOAMINO_ACID_METABOLISM	0.994	0.996389423076923	0.0459538081039063	0.12895975839778	0.581419749633949	91	TXNRD1 PSTK PAPSS2 RPL18 RPLP2 RPL3 RPL8 RPL13 RPS2 RPL4 RPS5 RPL7A UBA52 RPLP1 RPL18A RPS3 SECISBP2 PAPSS1 RPS28
REACTOME_EUKARYOTIC_TRANSLATION_ELONGATION	0.995884773662551	0.997080313606924	0.0471642455670861	0.139215187347763	0.611272462368866	80	EEF2 RPL18 RPLP2 RPL3 RPL8 RPL13 RPS2 RPL4 RPS5 RPL7A UBA52 RPLP1 RPL18A RPS3
REACTOME_NONSENSE_MEDIATED_DECAY_NMD	1	1	0.0473534245254193	0.116970745030106	0.532925569932709	102	CASC3 PABPC1 GSPT1 SMG1 RPL18 RPLP2 RPL3 RPL8 RPL13 RPS2 RPL4 RPS5 RPL7A UBA52 RPLP1 UPF1 RPL18A RPS3
