# Supplementary material for: Multi-omics analysis reveals COVID-19 vaccine induced attenuation of inflammatory responses during breakthrough disease
Source: Nat Commun. 2024 Apr 22;15:3402. doi: 10.1038/s41467-024-47463-6 (PMC11035709; doi:10.1038/s41467-024-47463-6)
Supplement: Supplementary file 13 — Source Data [file 41467_2024_47463_MOESM13_ESM.zip › source_data/Supp_3b_ONT_stage1_CHCHD5_boxplot.txt]

Participant number	TP	vaccine	PCR	CHCHD5_ENST00000409719 norm expression
1	D0	ChAdOx1	1	9.476024
1	CT	ChAdOx1	1	7.992164
2	D0	MenACWY	1	10.93847
2	CT	MenACWY	1	0
3	D0	ChAdOx1	0	3.63373
3	CT	ChAdOx1	0	10.80659
4	D0	MenACWY	0	13.73566
4	CT	MenACWY	0	2.939706
5	D0	MenACWY	0	6.7473
5	CT	MenACWY	0	0
6	CT	ChAdOx1	0	2.59364
7	D0	MenACWY	0	7.353772
7	CT	MenACWY	0	7.947305
8	D0	ChAdOx1	1	15.32987
8	CT	ChAdOx1	1	8.172883
10	D0	MenACWY	0	2.107529
10	CT	MenACWY	0	10.80556
11	CT	MenACWY	0	0.6299611
12	CT	ChAdOx1	0	0
13	D0	ChAdOx1	0	10.68831
13	CT	ChAdOx1	0	5.148668
14	D0	ChAdOx1	0	11.03865
14	CT	ChAdOx1	0	14.8201
15	CT	ChAdOx1	1	3.456365
16	CT	ChAdOx1	1	9.032865
17	CT	ChAdOx1	1	12.67222
18	CT	MenACWY	0	1.413544
19	CT	MenACWY	0	0
20	CT	MenACWY	0	4.710648
21	CT	MenACWY	1	3.745906
22	CT	MenACWY	1	0
23	CT	MenACWY	1	0
24	CT	ChAdOx1	1	8.670463
25	CT	MenACWY	1	2.864956
27	CT	ChAdOx1	1	8.166609
28	CT	MenACWY	1	0.4320735
29	CT	MenACWY	1	0
30	CT	MenACWY	1	0
32	CT	MenACWY	1	1.784405
