# Supplementary material for: Multi-omics analysis reveals COVID-19 vaccine induced attenuation of inflammatory responses during breakthrough disease
Source: Nat Commun. 2024 Apr 22;15:3402. doi: 10.1038/s41467-024-47463-6 (PMC11035709; doi:10.1038/s41467-024-47463-6)
Supplement: Supplementary file 13 — Source Data [file 41467_2024_47463_MOESM13_ESM.zip › source_data/Supp_17_stage1_sRNA_feature_class_expression.txt]

sample timepoint	class	cpm	%																		
D0_not_covid	"Antisense 
to known feature"	5335.777676	0.533577768																		
D0_not_covid	mature miR	271216.7706	27.12167706																		
D0_not_covid	offset miRNA	398126.3214	39.81263214																		
D0_not_covid	lncRNA	130132.3884	13.01323884																		
D0_not_covid	protein coding	3150.638094	0.315063809																		
D0_not_covid	rRNA	171051.9239	17.10519239																		
D0_not_covid	snoRNA	6637.650277	0.663765028																		
D0_not_covid	snRNA	818.5153482	0.081851535																		
D0_not_covid	yRNA	2.60E+04	2.603410804																		
D0_not_covid	vault	1.063993953	0.000106399																		
D0_not_covid	tRNA	2274.363074	0.227436307																		
D0_not_covid	"Antisense 
to known feature"	5256.276185	0.525627619																		
D0_not_covid	mature miR	336550.0805	33.65500805																		
D0_not_covid	offset miRNA	350212.0765	35.02120765																		
D0_not_covid	lncRNA	112081.1997	11.20811997																		
D0_not_covid	protein coding	3180.575274	0.318057527																		
D0_not_covid	rRNA	87486.82639	8.748682639																		
D0_not_covid	snoRNA	4577.271876	0.457727188																		
D0_not_covid	snRNA	584.4001038	0.05844001																		
D0_not_covid	yRNA	69261.4621	6.92614621																		
D0_not_covid	vault	1.511249299	0.000151125																		
D0_not_covid	tRNA	3027.939095	0.302793909																		
D0_not_covid	"Antisense 
to known feature"	5283.266355	0.528326635																		
D0_not_covid	mature miR	400519.7481	40.05197481																		
D0_not_covid	offset miRNA	305855.4944	30.58554944																		
D0_not_covid	lncRNA	121937.3699	12.19373699																		
D0_not_covid	protein coding	3765.304959	0.376530496																		
D0_not_covid	rRNA	131374.8688	13.13748688																		
D0_not_covid	snoRNA	5710.085756	0.571008576																		
D0_not_covid	snRNA	5.99E+02	0.059883405																		
D0_not_covid	yRNA	48516.13956	4.851613956																		
D0_not_covid	vault	1.00091652	0.000100092																		
D0_not_covid	tRNA	2860.476425	0.286047642																		
D0_not_covid	"Antisense 
to known feature"	5740.535936	0.574053594																		
D0_not_covid	mature miR	351822.6244	35.18226244																		
D0_not_covid	offset miRNA	328324.69	32.832469																		
D0_not_covid	lncRNA	111706.9892	11.17069892																		
D0_not_covid	protein coding	3348.485271	0.334848527																		
D0_not_covid	rRNA	101947.7476	10.19477476																		
D0_not_covid	snoRNA	6236.245634	0.623624563																		
D0_not_covid	snRNA	538.5454078	0.053854541																		
D0_not_covid	yRNA	32508.72194	3.250872194																		
D0_not_covid	vault	0.550941594	5.50942E-05																		
D0_not_covid	tRNA	2758.289089	0.275828909																		
D0_not_covid	"Antisense 
to known feature"	5719.593732	0.571959373																		
D0_not_covid	mature miR	358440.3063	35.84403063																		
D0_not_covid	offset miRNA	343304.8708	34.33048708																		
D0_not_covid	lncRNA	115991.0956	11.59910956																		
D0_not_covid	protein coding	3707.36116	0.370736116																		
D0_not_covid	rRNA	1.33E+05	13.33378862																		
D0_not_covid	snoRNA	4400.636023	0.440063602																		
D0_not_covid	snRNA	584.7318284	0.058473183																		
D0_not_covid	yRNA	39565.99106	3.956599106																		
D0_not_covid	vault	1.522342693	0.000152234																		
D0_not_covid	tRNA	3357.526809	0.335752681																		
D0_not_covid	"Antisense 
to known feature"	5682.138389	0.568213839																		
D0_not_covid	mature miR	297625.4142	29.76254142																		
D0_not_covid	offset miRNA	295959.7985	29.59597985																		
D0_not_covid	lncRNA	115811.6357	11.58116357																		
D0_not_covid	protein coding	4289.174147	0.428917415																		
D0_not_covid	rRNA	114004.5397	11.40045397																		
D0_not_covid	snoRNA	6818.864491	0.681886449																		
D0_not_covid	snRNA	656.9408727	0.065694087																		
D0_not_covid	yRNA	97959.06745	9.795906745																		
D0_not_covid	vault	0.813885037	8.13885E-05																		
D0_not_covid	tRNA	4626.80079	0.462680079																		
D0_not_covid	"Antisense 
to known feature"	4851.725562	0.485172556																		
D0_not_covid	mature miR	297843.5401	29.78435401																		
D0_not_covid	offset miRNA	360272.2549	36.02722549																		
D0_not_covid	lncRNA	121586.4969	12.15864969																		
D0_not_covid	protein coding	2917.682856	0.291768286																		
D0_not_covid	rRNA	183596.6107	18.35966107																		
D0_not_covid	snoRNA	6782.396337	0.678239634																		
D0_not_covid	snRNA	753.5460703	0.075354607																		
D0_not_covid	yRNA	40808.54194	4.080854194																		
D0_not_covid	vault	2.087385236	0.000208739																		
D0_not_covid	tRNA	2355.533955	0.235553396																		
D0_not_covid	"Antisense 
to known feature"	5935.130122	0.593513012																		
D0_not_covid	mature miR	486854.0037	48.68540037																		
D0_not_covid	offset miRNA	2.77E+05	27.719319																		
D0_not_covid	lncRNA	126142.371	12.6142371																		
D0_not_covid	protein coding	4047.468195	0.404746819																		
D0_not_covid	rRNA	162900.2612	16.29002612																		
D0_not_covid	snoRNA	5761.796505	0.576179651																		
D0_not_covid	snRNA	612.4756195	0.061247562																		
D0_not_covid	yRNA	28168.29682	2.816829682																		
D0_not_covid	vault	0.603424256	6.03424E-05																		
D0_not_covid	tRNA	2735.623863	0.273562386																		
D0_not_covid	"Antisense 
to known feature"	5504.956566	0.550495657																		
D0_not_covid	mature miR	350704.9087	35.07049087																		
D0_not_covid	offset miRNA	325978.1876	32.59781876																		
D0_not_covid	lncRNA	93113.86454	9.311386454																		
D0_not_covid	protein coding	3445.403768	0.344540377																		
D0_not_covid	rRNA	111517.7499	11.15177499																		
D0_not_covid	snoRNA	6614.394638	0.661439464																		
D0_not_covid	snRNA	497.6305975	0.04976306																		
D0_not_covid	yRNA	53318.70828	5.331870828																		
D0_not_covid	vault	1.310703944	0.00013107																		
D0_not_covid	tRNA	3515.890514	0.351589051																		
D0_not_covid	"Antisense 
to known feature"	6633.46314	0.663346314																		
D0_not_covid	mature miR	257192.1769	25.71921769																		
D0_not_covid	offset miRNA	3.51E+05	35.11013911																		
D0_not_covid	lncRNA	123122.3817	12.31223817																		
D0_not_covid	protein coding	4115.1195	0.41151195																		
D0_not_covid	rRNA	98173.86539	9.817386539																		
D0_not_covid	snoRNA	5860.610006	0.586061001																		
D0_not_covid	snRNA	584.6446706	0.058464467																		
D0_not_covid	yRNA	46110.12032	4.611012032																		
D0_not_covid	vault	0.680927872	6.80928E-05																		
D0_not_covid	tRNA	3750.005975	0.375000598																		
D0_not_covid	"Antisense 
to known feature"	6671.074349	0.667107435																		
D0_not_covid	mature miR	235516.9482	23.55169482																		
D0_not_covid	offset miRNA	510836.9331	51.08369331																		
D0_not_covid	lncRNA	176787.6875	17.67876875																		
D0_not_covid	protein coding	4356.852363	0.435685236																		
D0_not_covid	rRNA	175514.2855	17.55142855																		
D0_not_covid	snoRNA	6907.451829	0.690745183																		
D0_not_covid	snRNA	1021.526051	0.102152605																		
D0_not_covid	yRNA	133442.8896	13.34428896																		
D0_not_covid	vault	7.696501367	0.00076965																		
D0_not_covid	tRNA	7033.758797	0.70337588																		
D0_not_covid	"Antisense 
to known feature"	4548.397778	0.454839778																		
D0_not_covid	mature miR	376730.7614	37.67307614																		
D0_not_covid	offset miRNA	383110.1224	38.31101224																		
D0_not_covid	lncRNA	133657.9322	13.36579322																		
D0_not_covid	protein coding	3034.930838	0.303493084																		
D0_not_covid	rRNA	127709.2159	12.77092159																		
D0_not_covid	snoRNA	5897.501698	0.58975017																		
D0_not_covid	snRNA	727.2127826	0.072721278																		
D0_not_covid	yRNA	52443.03319	5.244303319																		
D0_not_covid	vault	2.552220809	0.000255222																		
D0_not_covid	tRNA	2669.622966	0.266962297																		
D0_not_covid	"Antisense 
to known feature"	5891.156706	0.589115671																		
D0_not_covid	mature miR	295240.3936	29.52403936																		
D0_not_covid	offset miRNA	378776.3023	37.87763023																		
D0_not_covid	lncRNA	144139.2786	14.41392786																		
D0_not_covid	protein coding	3745.282518	0.374528252																		
D0_not_covid	rRNA	148035.8108	14.80358108																		
D0_not_covid	snoRNA	5483.685706	0.548368571																		
D0_not_covid	snRNA	592.0987389	0.059209874																		
D0_not_covid	yRNA	49959.45982	4.995945982																		
D0_not_covid	vault	1.773716266	0.000177372																		
D0_not_covid	tRNA	3492.931068	0.349293107																		
D0_not_covid	"Antisense 
to known feature"	4936.618078	0.493661808																		
D0_not_covid	mature miR	359743.5613	35.97435613																		
D0_not_covid	offset miRNA	318293.0161	31.82930161																		
D0_not_covid	lncRNA	125923.8392	12.59238392																		
D0_not_covid	protein coding	3481.648864	0.348164886																		
D0_not_covid	rRNA	129757.9608	12.97579608																		
D0_not_covid	snoRNA	5321.707212	0.532170721																		
D0_not_covid	snRNA	590.1725605	0.059017256																		
D0_not_covid	yRNA	63358.62448	6.335862448																		
D0_not_covid	vault	0.769255162	7.69255E-05																		
D0_not_covid	tRNA	2819.012468	0.281901247																		
CT_had_covid	"Antisense 
to known feature"	5353.374803	0.53533748																		
CT_had_covid	mature miR	2.65E+05	26.49822647																		
CT_had_covid	offset miRNA	325519.6143	32.55196143																		
CT_had_covid	lncRNA	1.03E+05	10.30103961																		
CT_had_covid	protein coding	3804.192411	0.380419241																		
CT_had_covid	rRNA	152652.2547	15.26522547																		
CT_had_covid	snoRNA	7246.523341	0.724652334																		
CT_had_covid	snRNA	730.2483341	0.073024833																		
CT_had_covid	yRNA	54570.88654	5.457088654																		
CT_had_covid	vault	1.186431087	0.000118643																		
CT_had_covid	tRNA	2883.719626	0.288371963																		
D7_had_covid	"Antisense 
to known feature"	4895.336362	0.489533636																		
D7_had_covid	mature miR	297138.9224	29.71389224																		
D7_had_covid	offset miRNA	316319.0959	31.63190959																		
D7_had_covid	lncRNA	103757.0142	10.37570142																		
D7_had_covid	protein coding	3272.428338	0.327242834																		
D7_had_covid	rRNA	124067.9339	12.40679339																		
D7_had_covid	snoRNA	9223.532789	0.922353279																		
D7_had_covid	snRNA	631.1861103	0.063118611																		
D7_had_covid	yRNA	87910.55462	8.791055462																		
D7_had_covid	vault	1.325093304	0.000132509																		
D7_had_covid	tRNA	3734.223354	0.373422335																		
CT_had_covid	"Antisense 
to known feature"	7444.489595	0.744448959																		
CT_had_covid	mature miR	199072.8556	19.90728556																		
CT_had_covid	offset miRNA	360193.025	36.0193025																		
CT_had_covid	lncRNA	122439.809	12.2439809																		
CT_had_covid	protein coding	5060.250201	0.50602502																		
CT_had_covid	rRNA	358594.6251	35.85946251																		
CT_had_covid	snoRNA	8467.578905	0.84675789																		
CT_had_covid	snRNA	1246.168934	0.124616893																		
CT_had_covid	yRNA	42576.22399	4.257622399																		
CT_had_covid	vault	2.564133609	0.000256413																		
CT_had_covid	tRNA	2907.457604	0.29074576																		
D7_had_covid	"Antisense 
to known feature"	6593.470807	0.659347081																		
D7_had_covid	mature miR	225490.1943	22.54901943																		
D7_had_covid	offset miRNA	446093.297	44.6093297																		
D7_had_covid	lncRNA	144475.3486	14.44753486																		
D7_had_covid	protein coding	5228.724965	0.522872497																		
D7_had_covid	rRNA	611754.3851	61.17543851																		
D7_had_covid	snoRNA	5.35E+03	0.535028996																		
D7_had_covid	snRNA	1222.085745	0.122208574																		
D7_had_covid	yRNA	73423.82686	7.342382686																		
D7_had_covid	vault	23.77668286	0.002377668																		
D7_had_covid	tRNA	4485.212003	0.4485212																		
D0_not_covid	"Antisense 
to known feature"	4240.790961	0.424079096																		
D0_not_covid	mature miR	290753.1352	29.07531352																		
D0_not_covid	offset miRNA	402305.3777	40.23053777																		
D0_not_covid	lncRNA	161187.0805	16.11870805																		
D0_not_covid	protein coding	3080.5645	0.30805645																		
D0_not_covid	rRNA	200883.2782	20.08832782																		
D0_not_covid	snoRNA	8533.116719	0.853311672																		
D0_not_covid	snRNA	926.7727643	0.092677276																		
D0_not_covid	yRNA	87983.23533	8.798323533																		
D0_not_covid	vault	4.48128668	0.000448129																		
D0_not_covid	tRNA	4942.75251	0.494275251																		
D0_not_covid	"Antisense 
to known feature"	4729.224523	0.472922452																		
D0_not_covid	mature miR	268216.4802	26.82164802																		
D0_not_covid	offset miRNA	405561.7702	40.55617702																		
D0_not_covid	lncRNA	142750.9401	14.27509401																		
D0_not_covid	protein coding	2864.309053	0.286430905																		
D0_not_covid	rRNA	176912.0481	17.69120481																		
D0_not_covid	snoRNA	9593.43129	0.959343129																		
D0_not_covid	snRNA	717.3140115	0.071731401																		
D0_not_covid	yRNA	95924.9237	9.59249237																		
D0_not_covid	vault	4.946993183	0.000494699																		
D0_not_covid	tRNA	5350.122647	0.535012265																		
D0_not_covid	"Antisense 
to known feature"	5345.99384	0.534599384																		
D0_not_covid	mature miR	347055.7784	34.70557784																		
D0_not_covid	offset miRNA	3.60E+05	35.95424724																		
D0_not_covid	lncRNA	129622.5912	12.96225912																		
D0_not_covid	protein coding	3154.102113	0.315410211																		
D0_not_covid	rRNA	109283.629	10.9283629																		
D0_not_covid	snoRNA	5259.914657	0.525991466																		
D0_not_covid	snRNA	604.6392453	0.060463925																		
D0_not_covid	yRNA	49788.16978	4.978816978																		
D0_not_covid	vault	0.893555535	8.93556E-05																		
D0_not_covid	tRNA	3157.080631	0.315708063																		
D0_not_covid	"Antisense 
to known feature"	4348.161941	0.434816194																		
D0_not_covid	mature miR	421790.6858	42.17906858																		
D0_not_covid	offset miRNA	437651.6737	43.76516737																		
D0_not_covid	lncRNA	160729.5099	16.07295099																		
D0_not_covid	protein coding	2872.551857	0.287255186																		
D0_not_covid	rRNA	93645.74222	9.364574222																		
D0_not_covid	snoRNA	8895.587514	0.889558751																		
D0_not_covid	snRNA	501.1381039	0.05011381																		
D0_not_covid	yRNA	68902.95859	6.890295859																		
D0_not_covid	vault	3.53069558	0.00035307																		
D0_not_covid	tRNA	4427.161255	0.442716125																		
D0_not_covid	"Antisense 
to known feature"	6013.339949	0.601333995																		
D0_not_covid	mature miR	3.16E+05	31.55378892																		
D0_not_covid	offset miRNA	648853.0727	64.88530727																		
D0_not_covid	lncRNA	177988.2168	17.79882168																		
D0_not_covid	protein coding	3613.511898	0.36135119																		
D0_not_covid	rRNA	173663.9751	17.36639751																		
D0_not_covid	snoRNA	5439.532671	0.543953267																		
D0_not_covid	snRNA	870.4079755	0.087040798																		
D0_not_covid	yRNA	102864.7163	10.28647163																		
D0_not_covid	vault	5.81823513	0.000581824																		
D0_not_covid	tRNA	7097.858977	0.709785898																		
CT_had_covid	"Antisense 
to known feature"	5115.615028	0.511561503																		
CT_had_covid	mature miR	318336.8994	31.83368994																		
CT_had_covid	offset miRNA	349539.9512	34.95399512																		
CT_had_covid	lncRNA	119382.4011	11.93824011																		
CT_had_covid	protein coding	3519.615341	0.351961534																		
CT_had_covid	rRNA	106520.7668	10.65207668																		
CT_had_covid	snoRNA	7385.348378	0.738534838																		
CT_had_covid	snRNA	690.4303445	0.069043034																		
CT_had_covid	yRNA	82886.72693	8.288672693																		
CT_had_covid	vault	1.805046652	0.000180505																		
CT_had_covid	tRNA	2.55E+03	0.25496284																		
D7_had_covid	"Antisense 
to known feature"	5.04E+03	0.503700664																		
D7_had_covid	mature miR	290979.2905	29.09792905																		
D7_had_covid	offset miRNA	3.62E+05	36.23251566																		
D7_had_covid	lncRNA	1.03E+05	10.33834203																		
D7_had_covid	protein coding	3.06E+03	0.305587663																		
D7_had_covid	rRNA	1.47E+05	14.69203511																		
D7_had_covid	snoRNA	12223.8118	1.22238118																		
D7_had_covid	snRNA	794.1921131	0.079419211																		
D7_had_covid	yRNA	67550.44292	6.755044292																		
D7_had_covid	vault	1.373770713	0.000137377																		
D7_had_covid	tRNA	3272.169196	0.32721692																		
CT_had_covid	"Antisense 
to known feature"	6041.314374	0.604131437																		
CT_had_covid	mature miR	236182.5819	23.61825819																		
CT_had_covid	offset miRNA	4.18E+05	41.77728169																		
CT_had_covid	lncRNA	151915.3635	15.19153635																		
CT_had_covid	protein coding	4136.620798	0.41366208																		
CT_had_covid	rRNA	355894.2795	35.58942795																		
CT_had_covid	snoRNA	13657.48585	1.365748585																		
CT_had_covid	snRNA	1723.941453	0.172394145																		
CT_had_covid	yRNA	42472.70018	4.247270018																		
CT_had_covid	vault	2.747432277	0.000274743																		
CT_had_covid	tRNA	1889.510398	0.18895104																		
D7_had_covid	"Antisense 
to known feature"	5774.31295	0.577431295																		
D7_had_covid	mature miR	180409.7325	18.04097325																		
D7_had_covid	offset miRNA	474707.6991	47.47076991																		
D7_had_covid	lncRNA	175617.7692	17.56177692																		
D7_had_covid	protein coding	4798.297398	0.47982974																		
D7_had_covid	rRNA	381160.3948	38.11603948																		
D7_had_covid	snoRNA	1.01E+04	1.008192817																		
D7_had_covid	snRNA	1.66E+03	0.165517261																		
D7_had_covid	yRNA	104216.7561	10.42167561																		
D7_had_covid	vault	12.52745661	0.001252746																		
D7_had_covid	tRNA	4279.604391	0.427960439																		
CT_had_covid	"Antisense 
to known feature"	4382.978984	0.438297898																		
CT_had_covid	mature miR	256517.5445	25.65175445																		
CT_had_covid	offset miRNA	617848.0757	61.78480757																		
CT_had_covid	lncRNA	248793.0169	24.87930169																		
CT_had_covid	protein coding	3033.910661	0.303391066																		
CT_had_covid	rRNA	192078.3969	19.20783969																		
CT_had_covid	snoRNA	19795.53712	1.979553712																		
CT_had_covid	snRNA	740.2954359	0.074029544																		
CT_had_covid	yRNA	3.26E+05	32.56275343																		
CT_had_covid	vault	5.043246068	0.000504325																		
CT_had_covid	tRNA	5577.830151	0.557783015																		
D7_had_covid	"Antisense 
to known feature"	4266.611528	0.426661153																		
D7_had_covid	mature miR	314908.7309	31.49087309																		
D7_had_covid	offset miRNA	560968.8058	56.09688058																		
D7_had_covid	lncRNA	208251.2226	20.82512226																		
D7_had_covid	protein coding	2533.452951	0.253345295																		
D7_had_covid	rRNA	120708.6651	12.07086651																		
D7_had_covid	snoRNA	7789.047833	0.778904783																		
D7_had_covid	snRNA	659.8408969	0.06598409																		
D7_had_covid	yRNA	105278.8028	10.52788028																		
D7_had_covid	vault	3.008235499	0.000300824																		
D7_had_covid	tRNA	2867.159627	0.286715963																		
CT_had_covid	"Antisense 
to known feature"	7095.621502	0.70956215																		
CT_had_covid	mature miR	162033.0581	16.20330581																		
CT_had_covid	offset miRNA	499683.4436	49.96834436																		
CT_had_covid	lncRNA	128890.8467	12.88908467																		
CT_had_covid	protein coding	6774.269972	0.677426997																		
CT_had_covid	rRNA	427182.9441	42.71829441																		
CT_had_covid	snoRNA	29808.24273	2.980824273																		
CT_had_covid	snRNA	5033.366243	0.503336624																		
CT_had_covid	yRNA	53564.29366	5.356429366																		
CT_had_covid	vault	1.711592704	0.000171159																		
CT_had_covid	tRNA	9741.315923	0.974131592																		
D7_had_covid	"Antisense 
to known feature"	6111.76694	0.611176694																		
D7_had_covid	mature miR	287902.6295	28.79026295																		
D7_had_covid	offset miRNA	352286.462	35.2286462																		
D7_had_covid	lncRNA	113521.1471	11.35211471																		
D7_had_covid	protein coding	3648.68074	0.364868074																		
D7_had_covid	rRNA	148819.8164	14.88198164																		
D7_had_covid	snoRNA	8836.500066	0.883650007																		
D7_had_covid	snRNA	637.3082106	0.063730821																		
D7_had_covid	yRNA	57900.38539	5.790038539																		
D7_had_covid	vault	0.995275706	9.95276E-05																		
D7_had_covid	tRNA	4907.704508	0.490770451																		
CT_had_covid	"Antisense 
to known feature"	6940.769839	0.694076984																		
CT_had_covid	mature miR	212704.3551	21.27043551																		
CT_had_covid	offset miRNA	506277.9884	50.62779884																		
CT_had_covid	lncRNA	162798.1016	16.27981016																		
CT_had_covid	protein coding	5.14E+03	0.513735799																		
CT_had_covid	rRNA	615938.4678	61.59384678																		
CT_had_covid	snoRNA	6.59E+03	0.658969507																		
CT_had_covid	snRNA	1817.859371	0.181785937																		
CT_had_covid	yRNA	1.03E+05	10.25008296																		
CT_had_covid	vault	46.05147423	0.004605147																		
CT_had_covid	tRNA	4.67E+03	0.466636879																		
D7_had_covid	"Antisense 
to known feature"	4576.534865	0.457653486																		
D7_had_covid	mature miR	2.92E+05	29.22315278																		
D7_had_covid	offset miRNA	4.38E+05	43.83043286																		
D7_had_covid	lncRNA	1.41E+05	14.11061879																		
D7_had_covid	protein coding	2.57E+03	0.256662887																		
D7_had_covid	rRNA	1.76E+05	17.61734058																		
D7_had_covid	snoRNA	7.62E+03	0.761830006																		
D7_had_covid	snRNA	8.30E+02	0.082987667																		
D7_had_covid	yRNA	5.41E+04	5.412077956																		
D7_had_covid	vault	8.183454378	0.000818345																		
D7_had_covid	tRNA	4080.195958	0.408019596																		
CT_had_covid	"Antisense 
to known feature"	6.07E+03	0.607246106																		
CT_had_covid	mature miR	268698.7007	26.86987007																		
CT_had_covid	offset miRNA	452621.7673	45.26217673																		
CT_had_covid	lncRNA	176278.3692	17.62783692																		
CT_had_covid	protein coding	4550.190783	0.455019078																		
CT_had_covid	rRNA	160566.9096	16.05669096																		
CT_had_covid	snoRNA	5778.804752	0.577880475																		
CT_had_covid	snRNA	646.5943583	0.064659436																		
CT_had_covid	yRNA	129600.7775	12.96007775																		
CT_had_covid	vault	7.198496458	0.00071985																		
CT_had_covid	tRNA	6610.019372	0.661001937																		
D7_had_covid	"Antisense 
to known feature"	5961.906376	0.596190638																		
D7_had_covid	mature miR	250707.8537	25.07078537																		
D7_had_covid	offset miRNA	425503.8518	42.55038518																		
D7_had_covid	lncRNA	171820.5411	17.18205411																		
D7_had_covid	protein coding	4470.22448	0.447022448																		
D7_had_covid	rRNA	128679.2108	12.86792108																		
D7_had_covid	snoRNA	6991.234381	0.699123438																		
D7_had_covid	snRNA	883.5346615	0.088353466																		
D7_had_covid	yRNA	135692.1406	13.56921406																		
D7_had_covid	vault	2.699876735	0.000269988																		
D7_had_covid	tRNA	6714.014895	0.671401489																		
CT_had_covid	"Antisense 
to known feature"	3483.806565	0.348380656																		
CT_had_covid	mature miR	388340.1595	38.83401595																		
CT_had_covid	offset miRNA	584855.5074	58.48555074																		
CT_had_covid	lncRNA	230870.3764	23.08703764																		
CT_had_covid	protein coding	2467.552453	0.246755245																		
CT_had_covid	rRNA	124823.857	12.4823857																		
CT_had_covid	snoRNA	8693.748936	0.869374894																		
CT_had_covid	snRNA	913.9381543	0.091393815																		
CT_had_covid	yRNA	78886.17875	7.888617875																		
CT_had_covid	vault	3.107458779	0.000310746																		
CT_had_covid	tRNA	2567.68168	0.256768168																		
D7_had_covid	"Antisense 
to known feature"	2868.937935	0.286893793																		
D7_had_covid	mature miR	433709.8004	43.37098004																		
D7_had_covid	offset miRNA	490240.046	49.0240046																		
D7_had_covid	lncRNA	187628.1777	18.76281777																		
D7_had_covid	protein coding	2139.928637	0.213992864																		
D7_had_covid	rRNA	103070.7271	10.30707271																		
D7_had_covid	snoRNA	10361.59403	1.036159403																		
D7_had_covid	snRNA	1130.503207	0.113050321																		
D7_had_covid	yRNA	81971.83467	8.197183467																		
D7_had_covid	vault	4.237722208	0.000423772																		
D7_had_covid	tRNA	2883.951579	0.288395158																		
CT_had_covid	"Antisense 
to known feature"	4595.398669	0.459539867																		
CT_had_covid	mature miR	342861.4272	34.28614272																		
CT_had_covid	offset miRNA	476621.378	47.6621378																		
CT_had_covid	lncRNA	182638.0758	18.26380758																		
CT_had_covid	protein coding	3401.52778	0.340152778																		
CT_had_covid	rRNA	186203.4616	18.62034616																		
CT_had_covid	snoRNA	5057.355554	0.505735555																		
CT_had_covid	snRNA	1039.317885	0.103931789																		
CT_had_covid	yRNA	121912.8163	12.19128163																		
CT_had_covid	vault	8.397152912	0.000839715																		
CT_had_covid	tRNA	3895.371151	0.389537115																		
D7_had_covid	"Antisense 
to known feature"	4633.261279	0.463326128																		
D7_had_covid	mature miR	291192.9348	29.11929348																		
D7_had_covid	offset miRNA	452024.827	45.2024827																		
D7_had_covid	lncRNA	179136.6832	17.91366832																		
D7_had_covid	protein coding	3.23E+03	0.322574542																		
D7_had_covid	rRNA	135897.0526	13.58970526																		
D7_had_covid	snoRNA	6078.768156	0.607876816																		
D7_had_covid	snRNA	639.8919487	0.063989195																		
D7_had_covid	yRNA	108066.168	10.8066168																		
D7_had_covid	vault	5.44195656	0.000544196																		
D7_had_covid	tRNA	3435.620122	0.343562012																		
CT_had_covid	"Antisense 
to known feature"	3321.52582	0.332152582																		
CT_had_covid	mature miR	383412.1201	38.34121201																		
CT_had_covid	offset miRNA	388046.057	38.8046057																		
CT_had_covid	lncRNA	159278.6604	15.92786604																		
CT_had_covid	protein coding	2.85E+03	0.28542196																		
CT_had_covid	rRNA	318303.6245	31.83036245																		
CT_had_covid	snoRNA	7.31E+04	7.313369733																		
CT_had_covid	snRNA	923.9044747	0.092390447																		
CT_had_covid	yRNA	86139.33451	8.613933451																		
CT_had_covid	vault	3.294755928	0.000329476																		
CT_had_covid	tRNA	4439.134487	0.443913449																		
D7_had_covid	"Antisense 
to known feature"	4228.158347	0.422815835																		
D7_had_covid	mature miR	399213.7652	39.92137652																		
D7_had_covid	offset miRNA	376210.9519	37.62109519																		
D7_had_covid	lncRNA	128832.1401	12.88321401																		
D7_had_covid	protein coding	2517.272178	0.251727218																		
D7_had_covid	rRNA	77832.93254	7.783293254																		
D7_had_covid	snoRNA	6937.364269	0.693736427																		
D7_had_covid	snRNA	526.4138078	0.052641381																		
D7_had_covid	yRNA	37823.1707	3.78231707																		
D7_had_covid	vault	1.651753397	0.000165175																		
D7_had_covid	tRNA	2576.900475	0.257690048																		
CT_had_covid	"Antisense 
to known feature"	3743.718659	0.374371866																		
CT_had_covid	mature miR	388874.8557	38.88748557																		
CT_had_covid	offset miRNA	356963.4586	35.69634586																		
CT_had_covid	lncRNA	112086.7584	11.20867584																		
CT_had_covid	protein coding	2831.474014	0.283147401																		
CT_had_covid	rRNA	130157.1909	13.01571909																		
CT_had_covid	snoRNA	6020.286486	0.602028649																		
CT_had_covid	snRNA	701.1426181	0.070114262																		
CT_had_covid	yRNA	41616.6436	4.16166436																		
CT_had_covid	vault	4.46E+00	0.000445641																		
CT_had_covid	tRNA	2206.75066	0.220675066																		
D7_had_covid	"Antisense 
to known feature"	4503.657548	0.450365755																		
D7_had_covid	mature miR	484438.107	48.4438107																		
D7_had_covid	offset miRNA	388557.798	38.8557798																		
D7_had_covid	lncRNA	121146.3797	12.11463797																		
D7_had_covid	protein coding	2998.733577	0.299873358																		
D7_had_covid	rRNA	94740.20916	9.474020916																		
D7_had_covid	snoRNA	6431.512342	0.643151234																		
D7_had_covid	snRNA	495.4666766	0.049546668																		
D7_had_covid	yRNA	34730.82961	3.473082961																		
D7_had_covid	vault	1.559910827	0.000155991																		
D7_had_covid	tRNA	2149.167143	0.214916714																		
CT_had_covid	"Antisense 
to known feature"	4244.371415	0.424437142																		
CT_had_covid	mature miR	396532.6106	39.65326106																		
CT_had_covid	offset miRNA	462276.5824	46.22765824																		
CT_had_covid	lncRNA	182391.1011	18.23911011																		
CT_had_covid	protein coding	2765.625111	0.276562511																		
CT_had_covid	rRNA	140897.2131	14.08972131																		
CT_had_covid	snoRNA	4989.320204	0.49893202																		
CT_had_covid	snRNA	550.3481365	0.055034814																		
CT_had_covid	yRNA	36812.10247	3.681210247																		
CT_had_covid	vault	6.450246336	0.000645025																		
CT_had_covid	tRNA	4236.718581	0.423671858																		
D7_had_covid	"Antisense 
to known feature"	4338.26941	0.433826941																		
D7_had_covid	mature miR	387342.6878	38.73426878																		
D7_had_covid	offset miRNA	308728.9555	30.87289555																		
D7_had_covid	lncRNA	113640.3808	11.36403808																		
D7_had_covid	protein coding	2720.597643	0.272059764																		
D7_had_covid	rRNA	131996.9005	13.19969005																		
D7_had_covid	snoRNA	7024.684248	0.702468425																		
D7_had_covid	snRNA	614.5832551	0.061458326																		
D7_had_covid	yRNA	39498.93812	3.949893812																		
D7_had_covid	vault	3.064665253	0.000306467																		
D7_had_covid	tRNA	2854.146325	0.285414632																		
CT_had_covid	"Antisense 
to known feature"	5998.799114	0.599879911																		
CT_had_covid	mature miR	257822.2052	25.78222052																		
CT_had_covid	offset miRNA	579259.6506	57.92596506																		
CT_had_covid	lncRNA	199698.9859	19.96989859																		
CT_had_covid	protein coding	3365.156138	0.336515614																		
CT_had_covid	rRNA	161630.7671	16.16307671																		
CT_had_covid	snoRNA	10790.21033	1.079021033																		
CT_had_covid	snRNA	982.0661999	0.09820662																		
CT_had_covid	yRNA	45338.75549	4.533875549																		
CT_had_covid	vault	0.586775264	5.86775E-05																		
CT_had_covid	tRNA	3.40E+03	0.339547286																		
D7_had_covid	"Antisense 
to known feature"	4634.624124	0.463462412																		
D7_had_covid	mature miR	359485.506	35.9485506																		
D7_had_covid	offset miRNA	289515.48	28.951548																		
D7_had_covid	lncRNA	92873.18996	9.287318996																		
D7_had_covid	protein coding	3138.301358	0.313830136																		
D7_had_covid	rRNA	95674.08231	9.567408231																		
D7_had_covid	snoRNA	9590.015076	0.959001508																		
D7_had_covid	snRNA	626.9533476	0.062695335																		
D7_had_covid	yRNA	75077.40564	7.507740564																		
D7_had_covid	vault	1.62003449	0.000162003																		
D7_had_covid	tRNA	3717.537327	0.371753733																		
CT_had_covid	"Antisense 
to known feature"	3333.326118	0.333332612																		
CT_had_covid	mature miR	389760.9397	38.97609397																		
CT_had_covid	offset miRNA	470229.6093	47.02296093																		
CT_had_covid	lncRNA	196210.8778	19.62108778																		
CT_had_covid	protein coding	2582.430041	0.258243004																		
CT_had_covid	rRNA	122993.9228	12.29939228																		
CT_had_covid	snoRNA	7439.07045	0.743907045																		
CT_had_covid	snRNA	817.2748815	0.081727488																		
CT_had_covid	yRNA	81968.42283	8.196842283																		
CT_had_covid	vault	6.12E+00	0.000611682																		
CT_had_covid	tRNA	2433.814013	0.243381401																		
D7_had_covid	"Antisense 
to known feature"	3351.846787	0.335184679																		
D7_had_covid	mature miR	340525.5945	34.05255945																		
D7_had_covid	offset miRNA	484232.911	48.4232911																		
D7_had_covid	lncRNA	223385.9334	22.33859334																		
D7_had_covid	protein coding	2399.499185	0.239949918																		
D7_had_covid	rRNA	152042.1984	15.20421984																		
D7_had_covid	snoRNA	56631.89547	5.663189547																		
D7_had_covid	snRNA	806.9302729	0.080693027																		
D7_had_covid	yRNA	62733.76063	6.273376063																		
D7_had_covid	vault	2.831334291	0.000283133																		
D7_had_covid	tRNA	1935.839881	0.193583988																		
CT_had_covid	"Antisense 
to known feature"	6278.283387	0.627828339																		
CT_had_covid	mature miR	186446.7123	18.64467123																		
CT_had_covid	offset miRNA	824542.2725	82.45422725																		
CT_had_covid	lncRNA	175603.4859	17.56034859																		
CT_had_covid	protein coding	4175.37897	0.417537897																		
CT_had_covid	rRNA	157101.9741	15.71019741																		
CT_had_covid	snoRNA	6668.0019	0.66680019																		
CT_had_covid	snRNA	1453.991426	0.145399143																		
CT_had_covid	yRNA	65303.26074	6.530326074																		
CT_had_covid	vault	5.251854721	0.000525185																		
CT_had_covid	tRNA	5.56E+03	0.556202308																		
D7_had_covid	"Antisense 
to known feature"	4723.353821	0.472335382																		
D7_had_covid	mature miR	294950.6803	29.49506803																		
D7_had_covid	offset miRNA	459377.9142	45.93779142																		
D7_had_covid	lncRNA	150622.5966	15.06225966																		
D7_had_covid	protein coding	3099.978145	0.309997815																		
D7_had_covid	rRNA	86065.15624	8.606515624																		
D7_had_covid	snoRNA	6.97E+03	0.697497369																		
D7_had_covid	snRNA	492.7190255	0.049271903																		
D7_had_covid	yRNA	86978.89947	8.697889947																		
D7_had_covid	vault	2.194739535	0.000219474																		
D7_had_covid	tRNA	5089.509533	0.508950953																		
CT_had_covid	"Antisense 
to known feature"	6619.033476	0.661903348																		
CT_had_covid	mature miR	196816.2313	19.68162313																		
CT_had_covid	offset miRNA	650028.5563	65.00285563																		
CT_had_covid	lncRNA	246210.3423	24.62103423																		
CT_had_covid	protein coding	4479.147766	0.447914777																		
CT_had_covid	rRNA	229211.4048	22.92114048																		
CT_had_covid	snoRNA	6788.517881	0.678851788																		
CT_had_covid	snRNA	1134.297593	0.113429759																		
CT_had_covid	yRNA	95851.26636	9.585126636																		
CT_had_covid	vault	9.286816672	0.000928682																		
CT_had_covid	tRNA	4555.038471	0.455503847																		
D7_had_covid	"Antisense 
to known feature"	6173.898301	0.61738983																		
D7_had_covid	mature miR	282626.8904	28.26268904																		
D7_had_covid	offset miRNA	412972.1508	41.29721508																		
D7_had_covid	lncRNA	136945.1903	13.69451903																		
D7_had_covid	protein coding	3.81E+03	0.380568058																		
D7_had_covid	rRNA	94469.16697	9.446916697																		
D7_had_covid	snoRNA	6.65E+03	0.665118454																		
D7_had_covid	snRNA	599.4098691	0.059940987																		
D7_had_covid	yRNA	126242.7937	12.62427937																		
D7_had_covid	vault	2.218306878	0.000221831																		
D7_had_covid	tRNA	3638.723798	0.36387238																		
CT_had_covid	"Antisense 
to known feature"	4998.79628	0.499879628																		
CT_had_covid	mature miR	318406.4578	31.84064578																		
CT_had_covid	offset miRNA	494946.2251	49.49462251																		
CT_had_covid	lncRNA	185324.5303	18.53245303																		
CT_had_covid	protein coding	3000.99668	0.300099668																		
CT_had_covid	rRNA	121739.2238	12.17392238																		
CT_had_covid	snoRNA	8053.47783	0.805347783																		
CT_had_covid	snRNA	872.2857159	0.087228572																		
CT_had_covid	yRNA	31813.95281	3.181395281																		
CT_had_covid	vault	0.622794314	6.22794E-05																		
CT_had_covid	tRNA	2154.619208	0.215461921																		
D7_had_covid	"Antisense 
to known feature"	3614.810711	0.361481071																		
D7_had_covid	mature miR	371582.9543	37.15829543																		
D7_had_covid	offset miRNA	351522.188	35.1522188																		
D7_had_covid	lncRNA	103454.1309	10.34541309																		
D7_had_covid	protein coding	2285.611372	0.228561137																		
D7_had_covid	rRNA	134311.238	13.4311238																		
D7_had_covid	snoRNA	1.03E+04	1.032354906																		
D7_had_covid	snRNA	671.3674872	0.067136749																		
D7_had_covid	yRNA	63946.47921	6.394647921																		
D7_had_covid	vault	1.43E+00	0.000143318																		
D7_had_covid	tRNA	2127.164823	0.212716482																		
CT_had_covid	"Antisense 
to known feature"	5679.878327	0.567987833																		
CT_had_covid	mature miR	381250.9149	38.12509149																		
CT_had_covid	offset miRNA	300021.8615	30.00218615																		
CT_had_covid	lncRNA	121789.877	12.1789877																		
CT_had_covid	protein coding	3890.829512	0.389082951																		
CT_had_covid	rRNA	130740.7912	13.07407912																		
CT_had_covid	snoRNA	7028.943478	0.702894348																		
CT_had_covid	snRNA	725.4550963	0.07254551																		
CT_had_covid	yRNA	15942.02022	1.594202022																		
CT_had_covid	vault	1.526585202	0.000152659																		
CT_had_covid	tRNA	3813.518876	0.381351888																		
D7_had_covid	"Antisense 
to known feature"	4324.786885	0.432478689																		
D7_had_covid	mature miR	322984.0534	32.29840534																		
D7_had_covid	offset miRNA	277573.8916	27.75738916																		
D7_had_covid	lncRNA	99271.60761	9.927160761																		
D7_had_covid	protein coding	3197.861915	0.319786191																		
D7_had_covid	rRNA	115306.7459	11.53067459																		
D7_had_covid	snoRNA	9265.74937	0.926574937																		
D7_had_covid	snRNA	622.8087082	0.062280871																		
D7_had_covid	yRNA	29289.89858	2.928989858																		
D7_had_covid	vault	3.31655436	0.000331655																		
D7_had_covid	tRNA	3219.469769	0.321946977																		
CT_had_covid	"Antisense 
to known feature"	7359.807661	0.735980766																		
CT_had_covid	mature miR	195163.5555	19.51635555																		
CT_had_covid	offset miRNA	314107.0629	31.41070629																		
CT_had_covid	lncRNA	106731.7129	10.67317129																		
CT_had_covid	protein coding	7461.378481	0.746137848																		
CT_had_covid	rRNA	267220.4813	26.72204813																		
CT_had_covid	snoRNA	7537.789557	0.753778956																		
CT_had_covid	snRNA	1137.663075	0.113766308																		
CT_had_covid	yRNA	8.50E+04	8.501780507																		
CT_had_covid	vault	3.610889254	0.000361089																		
CT_had_covid	tRNA	3167.914678	0.316791468																		
D7_had_covid	"Antisense 
to known feature"	7138.860195	0.71388602																		
D7_had_covid	mature miR	202735.9708	20.27359708																		
D7_had_covid	offset miRNA	253930.8353	25.39308353																		
D7_had_covid	lncRNA	96208.67359	9.620867359																		
D7_had_covid	protein coding	7057.051086	0.705705109																		
D7_had_covid	rRNA	313066.6374	31.30666374																		
D7_had_covid	snoRNA	6440.755791	0.644075579																		
D7_had_covid	snRNA	1192.092178	0.119209218																		
D7_had_covid	yRNA	47114.73667	4.711473667																		
D7_had_covid	vault	5.453940656	0.000545394																		
D7_had_covid	tRNA	2809.011521	0.280901152																		
CT_had_covid	"Antisense 
to known feature"	3660.585633	0.366058563																		
CT_had_covid	mature miR	351455.1275	35.14551275																		
CT_had_covid	offset miRNA	486982.715	48.6982715																		
CT_had_covid	lncRNA	187085.7435	18.70857435																		
CT_had_covid	protein coding	2977.663941	0.297766394																		
CT_had_covid	rRNA	148008.5515	14.80085515																		
CT_had_covid	snoRNA	5469.533769	0.546953377																		
CT_had_covid	snRNA	920.4690689	0.092046907																		
CT_had_covid	yRNA	100434.5556	10.04345556																		
CT_had_covid	vault	7.889426093	0.000788943																		
CT_had_covid	tRNA	3098.166819	0.309816682																		
D7_had_covid	"Antisense 
to known feature"	4308.402263	0.430840226																		
D7_had_covid	mature miR	350559.1464	35.05591464																		
D7_had_covid	offset miRNA	640980.5655	64.09805655																		
D7_had_covid	lncRNA	268977.2623	26.89772623																		
D7_had_covid	protein coding	2842.489606	0.284248961																		
D7_had_covid	rRNA	134894.1166	13.48941166																		
D7_had_covid	snoRNA	9229.376224	0.922937622																		
D7_had_covid	snRNA	926.3115305	0.092631153																		
D7_had_covid	yRNA	48744.11787	4.874411787																		
D7_had_covid	vault	1.905529528	0.000190553																		
D7_had_covid	tRNA	1693.79157	0.169379157																		
CT_had_covid	"Antisense 
to known feature"	6670.999392	0.667099939																		
CT_had_covid	mature miR	273799.4764	27.37994764																		
CT_had_covid	offset miRNA	351193.8287	35.11938287																		
CT_had_covid	lncRNA	116391.2746	11.63912746																		
CT_had_covid	protein coding	4597.494977	0.459749498																		
CT_had_covid	rRNA	117527.645	11.7527645																		
CT_had_covid	snoRNA	9195.78254	0.919578254																		
CT_had_covid	snRNA	675.8778307	0.067587783																		
CT_had_covid	yRNA	85050.93256	8.505093256																		
CT_had_covid	vault	1.981465349	0.000198147																		
CT_had_covid	tRNA	4127.986763	0.412798676																		
D7_had_covid	"Antisense 
to known feature"	4853.272703	0.48532727																		
D7_had_covid	mature miR	384311.4442	38.43114442																		
D7_had_covid	offset miRNA	307505.669	30.7505669																		
D7_had_covid	lncRNA	103870.7844	10.38707844																		
D7_had_covid	protein coding	3084.454411	0.308445441																		
D7_had_covid	rRNA	110687.0644	11.06870644																		
D7_had_covid	snoRNA	7540.075398	0.75400754																		
D7_had_covid	snRNA	551.0587971	0.05510588																		
D7_had_covid	yRNA	57756.36973	5.775636973																		
D7_had_covid	vault	1.675969578	0.000167597																		
D7_had_covid	tRNA	2774.958695	0.27749587																		
CT_had_covid	"Antisense 
to known feature"	5881.301316	0.588130132																		
CT_had_covid	mature miR	209632.1289	20.96321289																		
CT_had_covid	offset miRNA	671856.1852	67.18561852																		
CT_had_covid	lncRNA	180944.7566	18.09447566																		
CT_had_covid	protein coding	4292.549561	0.429254956																		
CT_had_covid	rRNA	580846.0897	58.08460897																		
CT_had_covid	snoRNA	10212.44156	1.021244156																		
CT_had_covid	snRNA	1846.227138	0.184622714																		
CT_had_covid	yRNA	1.07E+05	10.72055218																		
CT_had_covid	vault	5.08E+01	0.005084169																		
CT_had_covid	tRNA	4274.989781	0.427498978																		
D7_had_covid	"Antisense 
to known feature"	4553.827393	0.455382739																		
D7_had_covid	mature miR	345462.8415	34.54628415																		
D7_had_covid	offset miRNA	4.46E+05	44.55710919																		
D7_had_covid	lncRNA	1.61E+05	16.12327781																		
D7_had_covid	protein coding	2988.297274	0.298829727																		
D7_had_covid	rRNA	119794.9521	11.97949521																		
D7_had_covid	snoRNA	7754.032365	0.775403236																		
D7_had_covid	snRNA	523.8856226	0.052388562																		
D7_had_covid	yRNA	48282.66826	4.828266826																		
D7_had_covid	vault	1.944999527	0.0001945																		
D7_had_covid	tRNA	2966.610529	0.296661053																		
CT_had_covid	"Antisense 
to known feature"	5953.250586	0.595325059																		
CT_had_covid	mature miR	249564.0162	24.95640162																		
CT_had_covid	offset miRNA	327641.6718	32.76416718																		
CT_had_covid	lncRNA	99542.65643	9.954265643																		
CT_had_covid	protein coding	3994.732704	0.39947327																		
CT_had_covid	rRNA	232299.09	23.229909																		
CT_had_covid	snoRNA	11394.92232	1.139492232																		
CT_had_covid	snRNA	762.9839569	0.076298396																		
CT_had_covid	yRNA	46672.44123	4.667244123																		
CT_had_covid	vault	2.774890736	0.000277489																		
CT_had_covid	tRNA	5731.814305	0.573181431																		
D7_had_covid	"Antisense 
to known feature"	6202.245971	0.620224597																		
D7_had_covid	mature miR	295053.6097	29.50536097																		
D7_had_covid	offset miRNA	364747.4689	36.47474689																		
D7_had_covid	lncRNA	1.27E+05	12.70354777																		
D7_had_covid	protein coding	3.87E+03	0.386509781																		
D7_had_covid	rRNA	135871.6423	13.58716423																		
D7_had_covid	snoRNA	11677.37203	1.167737203																		
D7_had_covid	snRNA	7.76E+02	0.07760452																		
D7_had_covid	yRNA	36412.96798	3.641296798																		
D7_had_covid	vault	1.61E+00	0.000160938																		
D7_had_covid	tRNA	4.57E+03	0.45716176																		
CT_had_covid	"Antisense 
to known feature"	7015.596955	0.701559695																		
CT_had_covid	mature miR	306120.3658	30.61203658																		
CT_had_covid	offset miRNA	7.11E+05	71.1131229																		
CT_had_covid	lncRNA	234936.3935	23.49363935																		
CT_had_covid	protein coding	4088.852285	0.408885229																		
CT_had_covid	rRNA	215667.8387	21.56678387																		
CT_had_covid	snoRNA	4512.440578	0.451244058																		
CT_had_covid	snRNA	645.615342	0.064561534																		
CT_had_covid	yRNA	74647.67503	7.464767503																		
CT_had_covid	vault	3.904660046	0.000390466																		
CT_had_covid	tRNA	3492.920376	0.349292038																		
D7_had_covid	"Antisense 
to known feature"	4794.871388	0.479487139																		
D7_had_covid	mature miR	312540.7793	31.25407793																		
D7_had_covid	offset miRNA	501057.2741	50.10572741																		
D7_had_covid	lncRNA	197713.5901	19.77135901																		
D7_had_covid	protein coding	3206.324901	0.32063249																		
D7_had_covid	rRNA	1.21E+05	12.09889664																		
D7_had_covid	snoRNA	6246.758611	0.624675861																		
D7_had_covid	snRNA	737.166584	0.073716658																		
D7_had_covid	yRNA	102281.0544	10.22810544																		
D7_had_covid	vault	2.92E+00	0.000292319																		
D7_had_covid	tRNA	2.67E+03	0.266657823																		
CT_had_covid	"Antisense 
to known feature"	5610.556024	0.561055602																		
CT_had_covid	mature miR	325249.4918	32.52494918																		
CT_had_covid	offset miRNA	327954.4099	32.79544099																		
CT_had_covid	lncRNA	107825.8282	10.78258282																		
CT_had_covid	protein coding	3.83E+03	0.382938557																		
CT_had_covid	rRNA	107930.4425	10.79304425																		
CT_had_covid	snoRNA	5.95E+03	0.594774355																		
CT_had_covid	snRNA	494.4907928	0.049449079																		
CT_had_covid	yRNA	60393.00159	6.039300159																		
CT_had_covid	vault	1.854476832	0.000185448																		
CT_had_covid	tRNA	2650.811001	0.2650811																		
D7_had_covid	"Antisense 
to known feature"	6.31E+03	0.630868616																		
D7_had_covid	mature miR	2.28E+05	22.82682909																		
D7_had_covid	offset miRNA	569590.5372	56.95905372																		
D7_had_covid	lncRNA	197121.6809	19.71216809																		
D7_had_covid	protein coding	4.67E+03	0.466933223																		
D7_had_covid	rRNA	3.76E+05	37.61827613																		
D7_had_covid	snoRNA	1.04E+04	1.036351942																		
D7_had_covid	snRNA	1553.683953	0.155368395																		
D7_had_covid	yRNA	61033.64841	6.103364841																		
D7_had_covid	vault	1.910854508	0.000191085																		
D7_had_covid	tRNA	4164.229686	0.416422969																		
CT_had_covid	"Antisense 
to known feature"	4560.491526	0.456049153																		
CT_had_covid	mature miR	300685.8255	30.06858255																		
CT_had_covid	offset miRNA	385496.7431	38.54967431																		
CT_had_covid	lncRNA	146380.1463	14.63801463																		
CT_had_covid	protein coding	3156.96213	0.315696213																		
CT_had_covid	rRNA	101471.9684	10.14719684																		
CT_had_covid	snoRNA	10101.58028	1.010158028																		
CT_had_covid	snRNA	769.342823	0.076934282																		
CT_had_covid	yRNA	36986.03186	3.698603186																		
CT_had_covid	vault	1.79926097	0.000179926																		
CT_had_covid	tRNA	2500.126037	0.250012604																		
D7_had_covid	"Antisense 
to known feature"	4184.494631	0.418449463																		
D7_had_covid	mature miR	3.78E+05	37.84646693																		
D7_had_covid	offset miRNA	361592.0922	36.15920922																		
D7_had_covid	lncRNA	1.22E+05	12.18734061																		
D7_had_covid	protein coding	2668.56337	0.266856337																		
D7_had_covid	rRNA	1.09E+05	10.91108848																		
D7_had_covid	snoRNA	6314.780679	0.631478068																		
D7_had_covid	snRNA	632.1452088	0.063214521																		
D7_had_covid	yRNA	37647.81112	3.764781112																		
D7_had_covid	vault	2.457887314	0.000245789																		
D7_had_covid	tRNA	1934.123232	0.193412323																		
D7_had_covid	"Antisense 
to known feature"	6834.478448	0.683447845																		
D7_had_covid	mature miR	301147.6632	30.11476632																		
D7_had_covid	offset miRNA	422028.5008	42.20285008																		
D7_had_covid	lncRNA	162885.5049	16.28855049																		
D7_had_covid	protein coding	3705.963878	0.370596388																		
D7_had_covid	rRNA	186190.6924	18.61906924																		
D7_had_covid	snoRNA	8976.668061	0.897666806																		
D7_had_covid	snRNA	890.5664256	0.089056643																		
D7_had_covid	yRNA	33245.72014	3.324572014																		
D7_had_covid	vault	1.086792926	0.000108679																		
D7_had_covid	tRNA	2.75E+03	0.275369177																		
CT_had_covid	"Antisense 
to known feature"	6241.373848	0.624137385																		
CT_had_covid	mature miR	245146.404	24.5146404																		
CT_had_covid	offset miRNA	5.24E+05	52.37921734																		
CT_had_covid	lncRNA	184024.4258	18.40244258																		
CT_had_covid	protein coding	3675.573437	0.367557344																		
CT_had_covid	rRNA	200018.7385	20.00187385																		
CT_had_covid	snoRNA	9681.799573	0.968179957																		
CT_had_covid	snRNA	1606.45466	0.160645466																		
CT_had_covid	yRNA	33496.26115	3.349626115																		
CT_had_covid	vault	1.034753405	0.000103475																		
CT_had_covid	tRNA	3231.922915	0.323192291																		
D7_had_covid	"Antisense 
to known feature"	5480.792601	0.54807926																		
D7_had_covid	mature miR	339735.1785	33.97351785																		
D7_had_covid	offset miRNA	358664.4989	35.86644989																		
D7_had_covid	lncRNA	130902.1332	13.09021332																		
D7_had_covid	protein coding	3453.05361	0.345305361																		
D7_had_covid	rRNA	100825.2266	10.08252266																		
D7_had_covid	snoRNA	6308.715816	0.630871582																		
D7_had_covid	snRNA	581.5266139	0.058152661																		
D7_had_covid	yRNA	41605.46657	4.160546657																		
D7_had_covid	vault	2.407071591	0.000240707																		
D7_had_covid	tRNA	2351.708945	0.235170894																		
CT_had_covid	"Antisense 
to known feature"	4906.848567	0.490684857																		
CT_had_covid	mature miR	308581.6771	30.85816771																		
CT_had_covid	offset miRNA	485410.1687	48.54101687																		
CT_had_covid	lncRNA	159584.3554	15.95843554																		
CT_had_covid	protein coding	3604.222737	0.360422274																		
CT_had_covid	rRNA	121627.5115	12.16275115																		
CT_had_covid	snoRNA	6921.018932	0.692101893																		
CT_had_covid	snRNA	713.4170212	0.071341702																		
CT_had_covid	yRNA	58439.86009	5.843986009																		
CT_had_covid	vault	2.080539578	0.000208054																		
CT_had_covid	tRNA	4383.176755	0.438317676																		
D7_had_covid	"Antisense 
to known feature"	7218.922202	0.72189222																		
D7_had_covid	mature miR	242288.0664	24.22880664																		
D7_had_covid	offset miRNA	325926.9299	32.59269299																		
D7_had_covid	lncRNA	113609.2196	11.36092196																		
D7_had_covid	protein coding	4951.231698	0.49512317																		
D7_had_covid	rRNA	172105.684	17.2105684																		
D7_had_covid	snoRNA	6926.849789	0.692684979																		
D7_had_covid	snRNA	734.3103335	0.073431033																		
D7_had_covid	yRNA	3.03E+04	3.029052787																		
D7_had_covid	vault	3.827155764	0.000382716																		
D7_had_covid	tRNA	3572.549191	0.357254919																		
CT_had_covid	"Antisense 
to known feature"	4425.709063	0.442570906																		
CT_had_covid	mature miR	318851.3611	31.88513611																		
CT_had_covid	offset miRNA	296130.1986	29.61301986																		
CT_had_covid	lncRNA	113413.8125	11.34138125																		
CT_had_covid	protein coding	2.79E+03	0.279170737																		
CT_had_covid	rRNA	8.71E+04	8.709750589																		
CT_had_covid	snoRNA	7733.754157	0.773375416																		
CT_had_covid	snRNA	661.6891023	0.06616891																		
CT_had_covid	yRNA	63143.55955	6.314355955																		
CT_had_covid	vault	1.901980778	0.000190198																		
CT_had_covid	tRNA	3564.612291	0.356461229																		
D7_had_covid	"Antisense 
to known feature"	6603.400441	0.660340044																		
D7_had_covid	mature miR	237606.3013	23.76063013																		
D7_had_covid	offset miRNA	306614.1732	30.66141732																		
D7_had_covid	lncRNA	130713.8845	13.07138845																		
D7_had_covid	protein coding	5711.281082	0.571128108																		
D7_had_covid	rRNA	123861.7645	12.38617645																		
D7_had_covid	snoRNA	5962.998842	0.596299884																		
D7_had_covid	snRNA	1178.180852	0.117818085																		
D7_had_covid	yRNA	100067.9627	10.00679627																		
D7_had_covid	vault	3.952255026	0.000395226																		
D7_had_covid	tRNA	4831.563627	0.483156363																		
CT_had_covid	"Antisense 
to known feature"	6280.335586	0.628033559																		
CT_had_covid	mature miR	190520.5462	19.05205462																		
CT_had_covid	offset miRNA	7.07E+05	70.67219486																		
CT_had_covid	lncRNA	222912.5026	22.29125026																		
CT_had_covid	protein coding	5265.84296	0.526584296																		
CT_had_covid	rRNA	326725.5748	32.67255748																		
CT_had_covid	snoRNA	11327.58252	1.132758252																		
CT_had_covid	snRNA	2342.768239	0.234276824																		
CT_had_covid	yRNA	71135.38798	7.113538798																		
CT_had_covid	vault	19.03739249	0.001903739																		
CT_had_covid	tRNA	3213.979438	0.321397944																		
D7_had_covid	"Antisense 
to known feature"	7216.346984	0.721634698																		
D7_had_covid	mature miR	223808.9247	22.38089247																		
D7_had_covid	offset miRNA	446585.3781	44.65853781																		
D7_had_covid	lncRNA	125737.061	12.5737061																		
D7_had_covid	protein coding	5161.702851	0.516170285																		
D7_had_covid	rRNA	470538.3537	47.05383537																		
D7_had_covid	snoRNA	13963.37395	1.396337395																		
D7_had_covid	snRNA	2129.513018	0.212951302																		
D7_had_covid	yRNA	52321.09027	5.232109027																		
D7_had_covid	vault	3.596321976	0.000359632																		
D7_had_covid	tRNA	1680.790116	0.168079012																		
CT_had_covid	"Antisense 
to known feature"	6364.869872	0.636486987																		
CT_had_covid	mature miR	170012.4092	17.00124092																		
CT_had_covid	offset miRNA	620241.344	62.0241344																		
CT_had_covid	lncRNA	1.72E+05	17.17471699																		
CT_had_covid	protein coding	4747.874974	0.474787497																		
CT_had_covid	rRNA	439839.165	43.9839165																		
CT_had_covid	snoRNA	15605.08704	1.560508704																		
CT_had_covid	snRNA	1812.524031	0.181252403																		
CT_had_covid	yRNA	67998.61846	6.799861846																		
CT_had_covid	vault	17.75970084	0.00177597																		
CT_had_covid	tRNA	3261.750105	0.32617501																		
D7_had_covid	"Antisense 
to known feature"	5907.462069	0.590746207																		
D7_had_covid	mature miR	180317.1765	18.03171765																		
D7_had_covid	offset miRNA	376737.4961	37.67374961																		
D7_had_covid	lncRNA	126158.1781	12.61581781																		
D7_had_covid	protein coding	4132.372756	0.413237276																		
D7_had_covid	rRNA	298052.3769	29.80523769																		
D7_had_covid	snoRNA	12150.72809	1.215072809																		
D7_had_covid	snRNA	1000.881629	0.100088163																		
D7_had_covid	yRNA	69823.73775	6.982373775																		
D7_had_covid	vault	7.409286836	0.000740929																		
D7_had_covid	tRNA	3497.56013	0.349756013																		
CT_had_covid	"Antisense 
to known feature"	4410.606137	0.441060614																		
CT_had_covid	mature miR	325545.3238	32.55453238																		
CT_had_covid	offset miRNA	499621.4212	49.96214212																		
CT_had_covid	lncRNA	2.29E+05	22.86546852																		
CT_had_covid	protein coding	2889.997919	0.288999792																		
CT_had_covid	rRNA	121288.4482	12.12884482																		
CT_had_covid	snoRNA	12145.54228	1.214554228																		
CT_had_covid	snRNA	905.4283015	0.09054283																		
CT_had_covid	yRNA	81874.91738	8.187491738																		
CT_had_covid	vault	2.972841091	0.000297284																		
CT_had_covid	tRNA	2604.30789	0.260430789																		
D7_had_covid	"Antisense 
to known feature"	4764.599326	0.476459933																		
D7_had_covid	mature miR	276599.7777	27.65997777																		
D7_had_covid	offset miRNA	402390.1869	40.23901869																		
D7_had_covid	lncRNA	180163.5319	18.01635319																		
D7_had_covid	protein coding	3347.980374	0.334798037																		
D7_had_covid	rRNA	124793.4681	12.47934681																		
D7_had_covid	snoRNA	8.23E+03	0.822753732																		
D7_had_covid	snRNA	652.2515912	0.065225159																		
D7_had_covid	yRNA	94077.68932	9.407768932																		
D7_had_covid	vault	2.841855141	0.000284186																		
D7_had_covid	tRNA	3619.240031	0.361924003																		
CT_had_covid	"Antisense 
to known feature"	5376.107769	0.537610777																		
CT_had_covid	mature miR	353706.5062	35.37065062																		
CT_had_covid	offset miRNA	424555.1125	42.45551125																		
CT_had_covid	lncRNA	150222.0623	15.02220623																		
CT_had_covid	protein coding	3494.45215	0.349445215																		
CT_had_covid	rRNA	117180.0798	11.71800798																		
CT_had_covid	snoRNA	5329.567581	0.532956758																		
CT_had_covid	snRNA	651.2046369	0.065120464																		
CT_had_covid	yRNA	53823.60861	5.382360861																		
CT_had_covid	vault	1.670673432	0.000167067																		
CT_had_covid	tRNA	2374.623615	0.237462362																		
D7_had_covid	"Antisense 
to known feature"	4960.575846	0.496057585																		
D7_had_covid	mature miR	324799.3868	32.47993868																		
D7_had_covid	offset miRNA	418892.7126	41.88927126																		
D7_had_covid	lncRNA	148431.0103	14.84310103																		
D7_had_covid	protein coding	2983.090197	0.29830902																		
D7_had_covid	rRNA	122217.4864	12.22174864																		
D7_had_covid	snoRNA	6242.066908	0.624206691																		
D7_had_covid	snRNA	6.18E+02	0.061814365																		
D7_had_covid	yRNA	52451.92188	5.245192188																		
D7_had_covid	vault	2.63090737	0.000263091																		
D7_had_covid	tRNA	2286.617264	0.228661726																		
CT_had_covid	"Antisense 
to known feature"	6094.894691	0.609489469																		
CT_had_covid	mature miR	189507.3039	18.95073039																		
CT_had_covid	offset miRNA	558557.4073	55.85574073																		
CT_had_covid	lncRNA	191767.7878	19.17677878																		
CT_had_covid	protein coding	3814.007338	0.381400734																		
CT_had_covid	rRNA	153255.6802	15.32556802																		
CT_had_covid	snoRNA	12928.48857	1.292848857																		
CT_had_covid	snRNA	1575.597275	0.157559727																		
CT_had_covid	yRNA	29175.21721	2.917521721																		
CT_had_covid	vault	2.863637607	0.000286364																		
CT_had_covid	tRNA	9191.680127	0.919168013																		
D7_had_covid	"Antisense 
to known feature"	7033.243347	0.703324335																		
D7_had_covid	mature miR	247900.3245	24.79003245																		
D7_had_covid	offset miRNA	385892.9307	38.58929307																		
D7_had_covid	lncRNA	130871.0799	13.08710799																		
D7_had_covid	protein coding	4316.679038	0.431667904																		
D7_had_covid	rRNA	159919.4079	15.99194079																		
D7_had_covid	snoRNA	9646.828905	0.964682891																		
D7_had_covid	snRNA	684.7600647	0.068476006																		
D7_had_covid	yRNA	34193.15939	3.419315939																		
D7_had_covid	vault	1.512804309	0.00015128																		
D7_had_covid	tRNA	4053.883318	0.405388332																		
CT_had_covid	"Antisense 
to known feature"	4652.175127	0.465217513																		
CT_had_covid	mature miR	254279.4718	25.42794718																		
CT_had_covid	offset miRNA	422991.7751	42.29917751																		
CT_had_covid	lncRNA	136349.272	13.6349272																		
CT_had_covid	protein coding	3177.716488	0.317771649																		
CT_had_covid	rRNA	132392.0986	13.23920986																		
CT_had_covid	snoRNA	7549.921082	0.754992108																		
CT_had_covid	snRNA	862.3273536	0.086232735																		
CT_had_covid	yRNA	81153.75517	8.115375517																		
CT_had_covid	vault	3.622748499	0.000362275																		
CT_had_covid	tRNA	2700.306162	0.270030616																		
D7_had_covid	"Antisense 
to known feature"	5835.567728	0.583556773																		
D7_had_covid	mature miR	217920.2745	21.79202745																		
D7_had_covid	offset miRNA	456900.8238	45.69008238																		
D7_had_covid	lncRNA	142867.335	14.2867335																		
D7_had_covid	protein coding	3515.961583	0.351596158																		
D7_had_covid	rRNA	200137.0191	20.01370191																		
D7_had_covid	snoRNA	10600.53896	1.060053896																		
D7_had_covid	snRNA	774.7691378	0.077476914																		
D7_had_covid	yRNA	85171.59835	8.517159835																		
D7_had_covid	vault	2.00E+00	0.000199804																		
D7_had_covid	tRNA	3598.586387	0.359858639																		
CT_had_covid	"Antisense 
to known feature"	6555.790205	0.65557902																		
CT_had_covid	mature miR	254936.4843	25.49364843																		
CT_had_covid	offset miRNA	627565.9063	62.75659063																		
CT_had_covid	lncRNA	244727.5437	24.47275437																		
CT_had_covid	protein coding	4589.623874	0.458962387																		
CT_had_covid	rRNA	641549.2775	64.15492775																		
CT_had_covid	snoRNA	6846.149311	0.684614931																		
CT_had_covid	snRNA	1336.222619	0.133622262																		
CT_had_covid	yRNA	257822.24	25.782224																		
CT_had_covid	vault	55.40841257	0.005540841																		
CT_had_covid	tRNA	4965.116936	0.496511694																		
D7_had_covid	"Antisense 
to known feature"	5890.814035	0.589081404																		
D7_had_covid	mature miR	203256.3149	20.32563149																		
D7_had_covid	offset miRNA	564478.6759	56.44786759																		
D7_had_covid	lncRNA	225595.6805	22.55956805																		
D7_had_covid	protein coding	4039.083472	0.403908347																		
D7_had_covid	rRNA	521592.5797	52.15925797																		
D7_had_covid	snoRNA	8136.243669	0.813624367																		
D7_had_covid	snRNA	1181.09721	0.118109721																		
D7_had_covid	yRNA	227570.9005	22.75709005																		
D7_had_covid	vault	40.9593753	0.004095938																		
D7_had_covid	tRNA	4151.365142	0.415136514																		
CT_had_covid	"Antisense 
to known feature"	6538.885139	0.653888514																		
CT_had_covid	mature miR	166640.2478	16.66402478																		
CT_had_covid	offset miRNA	568118.8541	56.81188541																		
CT_had_covid	lncRNA	166207.5097	16.62075097																		
CT_had_covid	protein coding	4701.776366	0.470177637																		
CT_had_covid	rRNA	441858.9233	44.18589233																		
CT_had_covid	snoRNA	10553.66602	1.055366602																		
CT_had_covid	snRNA	1635.325426	0.163532543																		
CT_had_covid	yRNA	151281.0657	15.12810657																		
CT_had_covid	vault	21.05865548	0.002105866																		
CT_had_covid	tRNA	3893.607309	0.389360731																		
D7_had_covid	"Antisense 
to known feature"	7180.876684	0.718087668																		
D7_had_covid	mature miR	189832.9386	18.98329386																		
D7_had_covid	offset miRNA	306867.669	30.6867669																		
D7_had_covid	lncRNA	97540.83198	9.754083198																		
D7_had_covid	protein coding	4782.776824	0.478277682																		
D7_had_covid	rRNA	349750.7156	34.97507156																		
D7_had_covid	snoRNA	10709.73127	1.070973127																		
D7_had_covid	snRNA	1.36E+03	0.136180255																		
D7_had_covid	yRNA	65607.38873	6.560738873																		
D7_had_covid	vault	5.095729166	0.000509573																		
D7_had_covid	tRNA	2.58E+03	0.257657467																		
CT_had_covid	"Antisense 
to known feature"	6804.7568	0.68047568																		
CT_had_covid	mature miR	267357.7132	26.73577132																		
CT_had_covid	offset miRNA	7.73E+05	77.33994331																		
CT_had_covid	lncRNA	2.20E+05	21.98888151																		
CT_had_covid	protein coding	4.20E+03	0.419558517																		
CT_had_covid	rRNA	134911.4357	13.49114357																		
CT_had_covid	snoRNA	5801.192569	0.580119257																		
CT_had_covid	snRNA	814.1292627	0.081412926																		
CT_had_covid	yRNA	76287.21421	7.628721421																		
CT_had_covid	vault	2.98041171	0.000298041																		
CT_had_covid	tRNA	4321.358547	0.432135855																		
D7_had_covid	"Antisense 
to known feature"	4.68E+03	0.46757251																		
D7_had_covid	mature miR	2.56E+05	25.64475417																		
D7_had_covid	offset miRNA	528420.1161	52.84201161																		
D7_had_covid	lncRNA	166616.8238	16.66168238																		
D7_had_covid	protein coding	2778.230563	0.277823056																		
D7_had_covid	rRNA	105049.1317	10.50491317																		
D7_had_covid	snoRNA	7801.305521	0.780130552																		
D7_had_covid	snRNA	854.5924357	0.085459244																		
D7_had_covid	yRNA	130031.3257	13.00313257																		
D7_had_covid	vault	5.020327986	0.000502033																		
D7_had_covid	tRNA	3528.24862	0.352824862																		
CT_had_covid	"Antisense 
to known feature"	4156.454364	0.415645436																		
CT_had_covid	mature miR	372948.7614	37.29487614																		
CT_had_covid	offset miRNA	774779.3688	77.47793688																		
CT_had_covid	lncRNA	328577.6924	32.85776924																		
CT_had_covid	protein coding	2509.582614	0.250958261																		
CT_had_covid	rRNA	174349.5664	17.43495664																		
CT_had_covid	snoRNA	14414.07018	1.441407018																		
CT_had_covid	snRNA	1069.053333	0.106905333																		
CT_had_covid	yRNA	28004.85326	2.800485326																		
CT_had_covid	vault	0.743844512	7.43845E-05																		
CT_had_covid	tRNA	2005.256035	0.200525604																		
D7_had_covid	"Antisense 
to known feature"	3236.121958	0.323612196																		
D7_had_covid	mature miR	357698.8002	35.76988002																		
D7_had_covid	offset miRNA	475002.1202	47.50021202																		
D7_had_covid	lncRNA	199488.751	19.9488751																		
D7_had_covid	protein coding	2187.391231	0.218739123																		
D7_had_covid	rRNA	100332.969	10.0332969																		
D7_had_covid	snoRNA	8954.243432	0.895424343																		
D7_had_covid	snRNA	651.5235749	0.065152357																		
D7_had_covid	yRNA	46299.60797	4.629960797																		
D7_had_covid	vault	1.349985093	0.000134999																		
D7_had_covid	tRNA	3207.979961	0.320797996																		
CT_had_covid	"Antisense 
to known feature"	5929.736201	0.59297362																		
CT_had_covid	mature miR	377942.0131	37.79420131																		
CT_had_covid	offset miRNA	583967.5163	58.39675163																		
CT_had_covid	lncRNA	162594.1771	16.25941771																		
CT_had_covid	protein coding	3626.114405	0.362611441																		
CT_had_covid	rRNA	114140.6123	11.41406123																		
CT_had_covid	snoRNA	5630.11589	0.563011589																		
CT_had_covid	snRNA	541.3317453	0.054133175																		
CT_had_covid	yRNA	75776.03625	7.577603625																		
CT_had_covid	vault	3.99E+00	0.000398608																		
CT_had_covid	tRNA	3.45E+03	0.34479588																		
D7_had_covid	"Antisense 
to known feature"	6777.653868	0.677765387																		
D7_had_covid	mature miR	290018.5787	29.00185787																		
D7_had_covid	offset miRNA	427264.7177	42.72647177																		
D7_had_covid	lncRNA	130191.5152	13.01915152																		
D7_had_covid	protein coding	3829.034982	0.382903498																		
D7_had_covid	rRNA	182018.3075	18.20183075																		
D7_had_covid	snoRNA	8242.771032	0.824277103																		
D7_had_covid	snRNA	602.965466	0.060296547																		
D7_had_covid	yRNA	40299.31348	4.029931348																		
D7_had_covid	vault	1.201605153	0.000120161																		
D7_had_covid	tRNA	3180.889162	0.318088916																		
CT_had_covid	"Antisense 
to known feature"	6083.500319	0.608350032																		
CT_had_covid	mature miR	439655.8104	43.96558104																		
CT_had_covid	offset miRNA	302977.1402	30.29771402																		
CT_had_covid	lncRNA	104332.6227	10.43326227																		
CT_had_covid	protein coding	4323.541485	0.432354148																		
CT_had_covid	rRNA	118927.5047	11.89275047																		
CT_had_covid	snoRNA	5753.760036	0.575376004																		
CT_had_covid	snRNA	584.2589574	0.058425896																		
CT_had_covid	yRNA	55162.00874	5.516200874																		
CT_had_covid	vault	3.149983596	0.000314998																		
CT_had_covid	tRNA	3419.622192	0.341962219																		
D7_had_covid	"Antisense 
to known feature"	6394.246374	0.639424637																		
D7_had_covid	mature miR	170982.7002	17.09827002																		
D7_had_covid	offset miRNA	657865.8628	65.78658628																		
D7_had_covid	lncRNA	145707.0744	14.57070744																		
D7_had_covid	protein coding	4.20E+03	0.4200889																		
D7_had_covid	rRNA	428867.1858	42.88671858																		
D7_had_covid	snoRNA	14683.30201	1.468330201																		
D7_had_covid	snRNA	4276.03724	0.427603724																		
D7_had_covid	yRNA	44388.83993	4.438883993																		
D7_had_covid	vault	3.32288147	0.000332288																		
D7_had_covid	tRNA	3473.944774	0.347394477																		
CT_had_covid	"Antisense 
to known feature"	5580.022797	0.55800228																		
CT_had_covid	mature miR	285666.7762	28.56667762																		
CT_had_covid	offset miRNA	403676.8046	40.36768046																		
CT_had_covid	lncRNA	152725.2971	15.27252971																		
CT_had_covid	protein coding	3821.687639	0.382168764																		
CT_had_covid	rRNA	122225.226	12.2225226																		
CT_had_covid	snoRNA	6887.144965	0.688714497																		
CT_had_covid	snRNA	997.2316555	0.099723166																		
CT_had_covid	yRNA	32977.42305	3.297742305																		
CT_had_covid	vault	1.77206869	0.000177207																		
CT_had_covid	tRNA	3989.037376	0.398903738																		
D7_had_covid	"Antisense 
to known feature"	4657.379563	0.465737956																		
D7_had_covid	mature miR	383768.5977	38.37685977																		
D7_had_covid	offset miRNA	449220.6222	44.92206222																		
D7_had_covid	lncRNA	183906.2965	18.39062965																		
D7_had_covid	protein coding	3090.171641	0.309017164																		
D7_had_covid	rRNA	104034.5747	10.40345747																		
D7_had_covid	snoRNA	8076.623734	0.807662373																		
D7_had_covid	snRNA	492.1038895	0.049210389																		
D7_had_covid	yRNA	35960.30361	3.596030361																		
D7_had_covid	vault	2.006539814	0.000200654																		
D7_had_covid	tRNA	3120.570719	0.312057072																		
CT_had_covid	"Antisense 
to known feature"	6171.370897	0.61713709																		
CT_had_covid	mature miR	221936.6853	22.19366853																		
CT_had_covid	offset miRNA	510875.6638	51.08756638																		
CT_had_covid	lncRNA	172348.0431	17.23480431																		
CT_had_covid	protein coding	3524.521961	0.352452196																		
CT_had_covid	rRNA	147172.0063	14.71720063																		
CT_had_covid	snoRNA	9697.403683	0.969740368																		
CT_had_covid	snRNA	980.757768	0.098075777																		
CT_had_covid	yRNA	37504.7163	3.75047163																		
CT_had_covid	vault	0.929738375	9.29738E-05																		
CT_had_covid	tRNA	2292.851049	0.229285105																		
D7_had_covid	"Antisense 
to known feature"	4349.218291	0.434921829																		
D7_had_covid	mature miR	324904.0575	32.49040575																		
D7_had_covid	offset miRNA	369693.3455	36.96933455																		
D7_had_covid	lncRNA	131095.4064	13.10954064																		
D7_had_covid	protein coding	2451.976174	0.245197617																		
D7_had_covid	rRNA	105154.5959	10.51545959																		
D7_had_covid	snoRNA	7046.392083	0.704639208																		
D7_had_covid	snRNA	725.9097519	0.072590975																		
D7_had_covid	yRNA	70923.11496	7.092311496																		
D7_had_covid	vault	3.335290101	0.000333529																		
D7_had_covid	tRNA	1853.237806	0.185323781																		
CT_had_covid	"Antisense 
to known feature"	5426.826071	0.542682607																		
CT_had_covid	mature miR	251198.542	25.1198542																		
CT_had_covid	offset miRNA	5.38E+05	53.82509502																		
CT_had_covid	lncRNA	2.01E+05	20.11972495																		
CT_had_covid	protein coding	2885.87939	0.288587939																		
CT_had_covid	rRNA	181453.1234	18.14531234																		
CT_had_covid	snoRNA	9.96E+03	0.995502466																		
CT_had_covid	snRNA	1046.15597	0.104615597																		
CT_had_covid	yRNA	69086.16992	6.908616992																		
CT_had_covid	vault	5.802375571	0.000580238																		
CT_had_covid	tRNA	3156.492311	0.315649231																		
D7_had_covid	"Antisense 
to known feature"	8147.687918	0.814768792																		
D7_had_covid	mature miR	204041.0639	20.40410639																		
D7_had_covid	offset miRNA	334709.2524	33.47092524																		
D7_had_covid	lncRNA	1.47E+05	14.67942885																		
D7_had_covid	protein coding	5131.666126	0.513166613																		
D7_had_covid	rRNA	184432.3718	18.44323718																		
D7_had_covid	snoRNA	11255.93166	1.125593166																		
D7_had_covid	snRNA	1039.923828	0.103992383																		
D7_had_covid	yRNA	35071.64346	3.507164346																		
D7_had_covid	vault	1.820170061	0.000182017																		
D7_had_covid	tRNA	5060.07277	0.506007277																		
CT_had_covid	"Antisense 
to known feature"	4784.185332	0.478418533																		
CT_had_covid	mature miR	347994.0891	34.79940891																		
CT_had_covid	offset miRNA	669857.6081	66.98576081																		
CT_had_covid	lncRNA	200547.2779	20.05472779																		
CT_had_covid	protein coding	3504.943331	0.350494333																		
CT_had_covid	rRNA	127617.4217	12.76174217																		
CT_had_covid	snoRNA	5220.385884	0.522038588																		
CT_had_covid	snRNA	678.2678902	0.067826789																		
CT_had_covid	yRNA	62390.34006	6.239034006																		
CT_had_covid	vault	2.037200377	0.00020372																		
CT_had_covid	tRNA	3877.631165	0.387763116																		
D7_had_covid	"Antisense 
to known feature"	5798.937248	0.579893725																		
D7_had_covid	mature miR	283063.4901	28.30634901																		
D7_had_covid	offset miRNA	437576.6153	43.75766153																		
D7_had_covid	lncRNA	120390.8187	12.03908187																		
D7_had_covid	protein coding	3370.478861	0.337047886																		
D7_had_covid	rRNA	107358.9566	10.73589566																		
D7_had_covid	snoRNA	7068.511301	0.70685113																		
D7_had_covid	snRNA	513.7346172	0.051373462																		
D7_had_covid	yRNA	67295.52976	6.729552976																		
D7_had_covid	vault	2.084116094	0.000208412																		
D7_had_covid	tRNA	3743.304073	0.374330407																		
CT_had_covid	"Antisense 
to known feature"	4396.510369	0.439651037																		
CT_had_covid	mature miR	363890.7737	36.38907737																		
CT_had_covid	offset miRNA	306508.3668	30.65083668																		
CT_had_covid	lncRNA	117690.084	11.7690084																		
CT_had_covid	protein coding	2924.372289	0.292437229																		
CT_had_covid	rRNA	9.23E+04	9.225278908																		
CT_had_covid	snoRNA	9284.18239	0.928418239																		
CT_had_covid	snRNA	724.4709202	0.072447092																		
CT_had_covid	yRNA	86518.08021	8.651808021																		
CT_had_covid	vault	1.04757208	0.000104757																		
CT_had_covid	tRNA	3302.845117	0.330284512																		
D7_had_covid	"Antisense 
to known feature"	5238.668375	0.523866837																		
D7_had_covid	mature miR	289857.845	28.9857845																		
D7_had_covid	offset miRNA	331146.9586	33.11469586																		
D7_had_covid	lncRNA	120949.8238	12.09498238																		
D7_had_covid	protein coding	3471.616437	0.347161644																		
D7_had_covid	rRNA	145417.5511	14.54175511																		
D7_had_covid	snoRNA	14430.45454	1.443045454																		
D7_had_covid	snRNA	922.0626517	0.092206265																		
D7_had_covid	yRNA	137703.7503	13.77037503																		
D7_had_covid	vault	1.491742561	0.000149174																		
D7_had_covid	tRNA	4737.111376	0.473711138																		
CT_had_covid	"Antisense 
to known feature"	6157.382066	0.615738207																		
CT_had_covid	mature miR	209263.2789	20.92632789																		
CT_had_covid	offset miRNA	289197.2891	28.91972891																		
CT_had_covid	lncRNA	110443.6434	11.04436434																		
CT_had_covid	protein coding	4757.923029	0.475792303																		
CT_had_covid	rRNA	282849.3904	28.28493904																		
CT_had_covid	snoRNA	7689.121181	0.768912118																		
CT_had_covid	snRNA	845.974474	0.084597447																		
CT_had_covid	yRNA	75786.14429	7.578614429																		
CT_had_covid	vault	5.229401076	0.00052294																		
CT_had_covid	tRNA	2098.891432	0.209889143																		
D7_had_covid	"Antisense 
to known feature"	4364.895908	0.436489591																		
D7_had_covid	mature miR	302836.5113	30.28365113																		
D7_had_covid	offset miRNA	343433.306	34.3433306																		
D7_had_covid	lncRNA	131115.9872	13.11159872																		
D7_had_covid	protein coding	2804.748393	0.280474839																		
D7_had_covid	rRNA	111444.8121	11.14448121																		
D7_had_covid	snoRNA	8210.295653	0.821029565																		
D7_had_covid	snRNA	691.4817995	0.06914818																		
D7_had_covid	yRNA	52561.13309	5.256113309																		
D7_had_covid	vault	4.424067815	0.000442407																		
D7_had_covid	tRNA	3206.011344	0.320601134																		
CT_had_covid	"Antisense 
to known feature"	5373.947859	0.537394786																		
CT_had_covid	mature miR	263706.6062	26.37066062																		
CT_had_covid	offset miRNA	357320.0413	35.73200413																		
CT_had_covid	lncRNA	129347.4638	12.93474638																		
CT_had_covid	protein coding	4587.810643	0.458781064																		
CT_had_covid	rRNA	98270.9212	9.82709212																		
CT_had_covid	snoRNA	7161.171591	0.716117159																		
CT_had_covid	snRNA	653.2477198	0.065324772																		
CT_had_covid	yRNA	104625.9252	10.46259252																		
CT_had_covid	vault	2.153800593	0.00021538																		
CT_had_covid	tRNA	3613.431255	0.361343125																		
D7_had_covid	"Antisense 
to known feature"	4.63E+03	0.462574263																		
D7_had_covid	mature miR	292894.0338	29.28940338																		
D7_had_covid	offset miRNA	342845.4511	34.28454511																		
D7_had_covid	lncRNA	105399.9749	10.53999749																		
D7_had_covid	protein coding	3162.607268	0.316260727																		
D7_had_covid	rRNA	131712.6582	13.17126582																		
D7_had_covid	snoRNA	7295.65841	0.729565841																		
D7_had_covid	snRNA	769.6623828	0.076966238																		
D7_had_covid	yRNA	69800.55003	6.980055003																		
D7_had_covid	vault	1.643300895	0.00016433																		
D7_had_covid	tRNA	2507.228993	0.250722899																		
CT_had_covid	"Antisense 
to known feature"	5165.651867	0.516565187																		
CT_had_covid	mature miR	361993.5001	36.19935001																		
CT_had_covid	offset miRNA	331103.914	33.1103914																		
CT_had_covid	lncRNA	138204.8009	13.82048009																		
CT_had_covid	protein coding	3540.715454	0.354071545																		
CT_had_covid	rRNA	111398.6494	11.13986494																		
CT_had_covid	snoRNA	6193.940059	0.619394006																		
CT_had_covid	snRNA	546.356034	0.054635603																		
CT_had_covid	yRNA	36358.13408	3.635813408																		
CT_had_covid	vault	2.389917988	0.000238992																		
CT_had_covid	tRNA	2771.5775	0.27715775																		
D7_had_covid	"Antisense 
to known feature"	4676.684674	0.467668467																		
D7_had_covid	mature miR	380273.6614	38.02736614																		
D7_had_covid	offset miRNA	335328.4622	33.53284622																		
D7_had_covid	lncRNA	129169.4641	12.91694641																		
D7_had_covid	protein coding	2943.699432	0.294369943																		
D7_had_covid	rRNA	101608.9876	10.16089876																		
D7_had_covid	snoRNA	8423.809402	0.84238094																		
D7_had_covid	snRNA	730.5995445	0.073059954																		
D7_had_covid	yRNA	24368.07661	2.436807661																		
D7_had_covid	vault	0.223049777	2.2305E-05																		
D7_had_covid	tRNA	1888.673987	0.188867399																		
CT_had_covid	"Antisense 
to known feature"	4142.5442	0.41425442																		
CT_had_covid	mature miR	308066.0284	30.80660284																		
CT_had_covid	offset miRNA	450647.3896	45.06473896																		
CT_had_covid	lncRNA	181895.7926	18.18957926																		
CT_had_covid	protein coding	2800.006129	0.280000613																		
CT_had_covid	rRNA	136805.1554	13.68051554																		
CT_had_covid	snoRNA	8219.734146	0.821973415																		
CT_had_covid	snRNA	688.2163387	0.068821634																		
CT_had_covid	yRNA	61535.36497	6.153536497																		
CT_had_covid	vault	1.947965861	0.000194797																		
CT_had_covid	tRNA	3973.363365	0.397336337																		
D7_had_covid	"Antisense 
to known feature"	4795.967226	0.479596723																		
D7_had_covid	mature miR	325446.5982	32.54465982																		
D7_had_covid	offset miRNA	300136.3253	30.01363253																		
D7_had_covid	lncRNA	118129.1109	11.81291109																		
D7_had_covid	protein coding	3104.57209	0.310457209																		
D7_had_covid	rRNA	119164.4077	11.91644077																		
D7_had_covid	snoRNA	15673.28726	1.567328726																		
D7_had_covid	snRNA	739.497776	0.073949778																		
D7_had_covid	yRNA	76091.13461	7.609113461																		
D7_had_covid	vault	0.659284793	6.59285E-05																		
D7_had_covid	tRNA	3791.327082	0.379132708																		
																					
																					
																					
																					
																					
																					
																					
																					
																					
																					
																					
																					
																					
																					
																					
																					
																					
																					
																					
																					
																					
																					
																					
																					
																					
																					
																					
																					
																					
																					
																					
																					
																					
																					
																					
																					
																					
																					
																					
																					
																					
																					
																					
																					
																					
																					
																					
																					
																					
																					
																					
																					
																					
																					
																					
																					
																					
																					
																					
																					
																					
																					
																					
																					
																					
																					
																					
																					
																					
																					
																					
																					
																					
																					
																					
																					
																					
																					
																					
																					
																					
																					
																					
																					
																					
																					
																					
																					
																					
																					
																					
																					
																					
																					
																					
																					
																					
																					
																					
																					
																					
																					
																					
																					
																					
																					
																					
																					
																					
																					
																					
																					
																					
																					
																					
																					
																					
																					
																					
																					
																					
																					
																					
																					
																					
																					
																					
																					
																					
																					
																					
																					
																					
																					
																					
																					
																					
																					
																					
																					
																					
																					
																					
																					
																					
																					
																					
																					
																					
																					
																					
																					
																					
																					
																					
																					
																					
																					
																					
																					
																					
																					
																					
																					
																					
																					
																					
																					
																					
																					
																					
																					
																					
																					
																					
																					
																					
																					
																					
																					
																					
																					
																					
																					
																					
																					
																					
																					
																					
																					
																					
																					
																					
																					
																					
																					
																					
																					
																					
																					
																					
																					
																					
																					
																					
																					
																					
																					
																					
																					
																					
																					
																					
																					
																					
																					
																					
																					
																					
																					
																					
																					
																					
																					
																					
																					
																					
																					
																					
																					
																					
																					
																					
																					
																					
																					
																					
																					
																					
																					
																					
																					
																					
																					
																					
																					
																					
																					
																					
																					
																					
																					
																					
																					
																					
																					
																					
																					
																					
																					
																					
																					
																					
																					
																					
																					
																					
																					
																					
																					
																					
																					
																					
																					
																					
																					
																					
																					
																					
																					
																					
																					
																					
																					
																					
																					
																					
																					
																					
																					
																					
																					
																					
																					
																					
																					
																					
																					
																					
																					
																					
																					
																					
																					
																					
																					
																					
																					
																					
																					
																					
																					
																					
																					
																					
																					
																					
																					
																					
																					
																					
																					
																					
																					
																					
																					
																					
																					
																					
																					
																					
																					
																					
																					
																					
																					
																					
																					
																					
																					
																					
																					
																					
																					
																					
																					
																					
																					
																					
																					
																					
																					
																					
																					
																					
																					
																					
																					
																					
																					
																					
																					
																					
																					
																					
																					
																					
																					
																					
																					
																					
																					
																					
																					
																					
																					
																					
																					
																					
																					
																					
																					
																					
																					
																					
																					
																					
																					
																					
																					
																					
																					
																					
																					
																					
																					
																					
																					
																					
																					
																					
																					
																					
																					
																					
																					
																					
																					
																					
																					
																					
																					
																					
																					
																					
																					
																					
																					
																					
																					
																					
																					
																					
																					
																					
																					
																					
																					
																					
																					
																					
																					
																					
																					
																					
																					
																					
																					
																					
																					
																					
																					
																					
																					
																					
																					
																					
																					
																					
																					
																					
																					
																					
																					
																					
																					
																					
																					
																					
																					
																					
																					
																					
																					
																					
																					
																					
																					
																					
																					
																					
																					
																					
																					
																					
																					
																					
																					
																					
																					
																					
																					
																					
																					
																					
																					
																					
																					
																					
																					
																					
																					
																					
																					
																					
																					
																					
																					
																					
																					
																					
																					
																					
																					
																					
																					
																					
																					
																					
																					
																					
																					
																					
																					
																					
																					
																					
																					
																					
																					
																					
																					
																					
																					
																					
																					
																					
																					
																					
																					
																					
																					
																					
																					
																					
																					
																					
																					
																					
																					
																					
																					
																					
																					
																					
																					
																					
																					
																					
																					
																					
																					
																					
																					
																					
																					
																					
																					
																					
																					
																					
																					
																					
																					
																					
																					
																					
																					
																					
																					
																					
																					
																					
																					
																					
																					
																					
																					
																					
																					
																					
																					
																					
																					
																					
																					
																					
																					
																					
																					
																					
																					
																					
																					
																					
																					
																					
																					
																					
																					
																					
																					
																					
																					
																					
																					
																					
																					
																					
																					
																					
																					
																					
																					
																					
																					
																					
																					
																					
																					
																					
																					
																					
																					
																					
																					
																					
																					
																					
																					
																					
																					
																					
																					
																					
																					
																					
																					
																					
																					
																					
																					
																					
																					
																					
																					
																					
																					
																					
																					
																					
																					
																					
																					
																					
																					
																					
																					
																					
																					
																					
																					
																					
																					
																					
																					
																					
																					
																					
																					
																					
																					
																					
																					
																					
																					
																					
																					
																					
																					
																					
																					
																					
																					
																					
																					
																					
																					
																					
																					
																					
																					
																					
																					
																					
																					
																					
																					
																					
																					
																					
																					
																					
																					
																					
																					
																					
																					
																					
																					
																					
																					
																					
																					
																					
																					
																					
																					
																					
																					
																					
																					
																					
																					
																					
																					
																					
																					
																					
																					
																					
																					
																					
																					
																					
																					
																					
																					
																					
																					
																					
																					
																					
																					
																					
																					
																					
																					
																					
																					
																					
																					
																					
																					
																					
																					
																					
																					
																					
																					
																					
																					
																					
																					
																					
																					
																					
																					
																					
																					
																					
																					
																					
																					
																					
																					
																					
																					
																					
																					
																					
																					
																					
																					
																					
																					
																					
																					
																					
																					
																					
																					
																					
																					
																					
																					
																					
																					
																					
																					
																					
																					
																					
																					
																					
																					
																					
																					
																					
																					
																					
																					
																					
																					
																					
																					
																					
																					
																					
																					
																					
																					
																					
																					
																					
																					
																					
																					
																					
																					
																					
																					
																					
																					
																					
																					
																					
																					
																					
																					
																					
																					
																					
																					
																					
																					
																					
																					
																					
																					
																					
																					
																					
																					
																					
																					
																					
																					
																					
