# Supplementary material for: Multi-omics analysis reveals COVID-19 vaccine induced attenuation of inflammatory responses during breakthrough disease
Source: Nat Commun. 2024 Apr 22;15:3402. doi: 10.1038/s41467-024-47463-6 (PMC11035709; doi:10.1038/s41467-024-47463-6)
Supplement: Supplementary file 13 — Source Data [file 41467_2024_47463_MOESM13_ESM.zip › source_data/Supp_16_stage2_mRNA_vs_miRNA_enrichment_results_CT7_vs_baseline.txt]

common_name	mRNA_GOBP_CT7_vs_D0_pathway	mRNA_GOBP_CT7_vs_D0_pval	mRNA_GOBP_CT7_vs_D0_padj	mRNA_GOBP_CT7_vs_D0_log2err	mRNA_GOBP_CT7_vs_D0_ES	mRNA_GOBP_CT7_vs_D0_NES	mRNA_GOBP_CT7_vs_D0_size	mRNA_GOBP_CT7_vs_D0_leadingEdge	mRNA_GOBP_CT7_vs_D0_sign	mRNA_GOBP_CT7_vs_D0__signed.log10.p.value	miRNA_GOBP_CT7_vs_D0_GSEA_D0vD7.Enrichment	miRNA_GOBP_CT7_vs_D0_GSEA_D0vD7.P.value	miRNA_GOBP_CT7_vs_D0_GSEA_D0vD7.P.adjusted	miRNA_GOBP_CT7_vs_D0_GSEA_D0vD7.Q.value	miRNA_GOBP_CT7_vs_D0_GSEA_D0vD7.Observed	miRNA_GOBP_CT7_vs_D0_GSEA_D0vD7.miRNAs.precursors	miRNA_GOBP_CT7_vs_D0_GSEA_D0vD7.globally_adjusted_FDR	miRNA_GOBP_CT7_vs_D0_GSEA_D0vD7.Enrichment_sign	miRNA_GOBP_CT7_vs_D0_p	miRNA_GOBP_CT7_vs_D0_enrichment_sign	miRNA_GOBP_CT7_vs_D0_signed.log10.p.value	mRNA_miRNA_enrichment_sign_agreementagreement
3_UTR_MEDIATED_MRNA_DESTABILIZATION	GOBP_3_UTR_MEDIATED_MRNA_DESTABILIZATION	0.41875	0.587709695	0.091107313	-0.347728604	-1.04019013	15	ZFP36L2 ZFP36 ZFP36L1 RC3H1	-1	-0.37804518	enriched	0.0796971	0.0796971	0.310873	84	hsa-miR-1301-3p; hsa-let-7d-5p; hsa-miR-2110; hsa-miR-144-3p; hsa-let-7e-5p; hsa-miR-548j-5p; hsa-miR-155-5p; hsa-miR-1908-5p; hsa-miR-1180-3p; hsa-miR-374a-5p; hsa-miR-92b-3p; hsa-miR-335-5p; hsa-miR-382-5p; hsa-miR-320a-3p; hsa-miR-483-3p; hsa-miR-1299; hsa-miR-181d-5p; hsa-miR-454-3p; hsa-miR-548ay-5p; hsa-miR-126-5p; hsa-miR-142-3p; hsa-let-7c-5p; hsa-miR-548e-3p; hsa-miR-363-3p; hsa-miR-98-5…	0.288648013	1	0.0796971	1	1.098557481	FALSE
3_UTR_MEDIATED_MRNA_STABILIZATION	GOBP_3_UTR_MEDIATED_MRNA_STABILIZATION	0.789583333	0.873968356	0.058469321	-0.254351056	-0.760861935	15	MAPKAPK2 ZFP36	-1	-0.102602027	depleted	0.295151	0.295151	0.435417	91	hsa-miR-6501-5p; hsa-miR-224-5p; hsa-miR-19a-3p; hsa-miR-191-5p; hsa-let-7e-5p; hsa-miR-495-3p; hsa-miR-155-5p; hsa-miR-92b-3p; hsa-miR-335-5p; hsa-miR-548ay-3p; hsa-miR-485-3p; hsa-miR-320a-3p; hsa-miR-146a-5p; hsa-miR-483-3p; hsa-miR-1299; hsa-miR-3187-3p; hsa-miR-126-5p; hsa-miR-125a-5p; hsa-miR-363-3p; hsa-miR-340-5p; hsa-miR-223-5p; hsa-miR-122-5p; hsa-miR-21-5p; hsa-miR-100-5p; hsa-miR-1234…	0.431319912	-1	0.295151	-1	-0.529955741	TRUE
ACETYL_COA_BIOSYNTHETIC_PROCESS	GOBP_ACETYL_COA_BIOSYNTHETIC_PROCESS	0.459566075	0.625903733	0.082896213	0.307227888	0.988255131	19	ACAT1 PDHB PDHX DLD DIP2A PDP2 DLAT ACLY	1	0.337652038	depleted	0.197337	0.197337	0.385917	16	hsa-miR-191-5p; hsa-miR-92b-3p; hsa-miR-335-5p; hsa-miR-21-5p; hsa-miR-361-5p; hsa-miR-25-3p; hsa-miR-186-5p; hsa-miR-22-3p; hsa-miR-23b-3p; hsa-miR-324-3p; hsa-miR-877-3p; hsa-miR-1229-3p; hsa-miR-93-3p; hsa-miR-18a-3p; hsa-miR-484; hsa-miR-1260b	0.383697672	-1	0.197337	-1	-0.704791478	FALSE
ACETYL_COA_METABOLIC_PROCESS	GOBP_ACETYL_COA_METABOLIC_PROCESS	0.228915663	0.404878893	0.127505315	0.330851548	1.176177789	31	ACAT1 PDHB AASS ACACA HMGCS1 PDHX DLD DIP2A PDP2 FASN DLAT ACLY MVD	1	0.640324491	depleted	0.0893394	0.0893394	0.324319	35	hsa-miR-1301-3p; hsa-miR-361-3p; hsa-miR-155-5p; hsa-miR-494-3p; hsa-miR-335-5p; hsa-miR-142-3p; hsa-miR-6735-5p; hsa-miR-5193; hsa-miR-18a-5p; hsa-miR-378c; hsa-miR-6857-3p; hsa-miR-1304-5p; hsa-miR-148b-3p; hsa-miR-96-5p; hsa-miR-186-5p; hsa-miR-4433b-5p; hsa-miR-3074-5p; hsa-miR-210-3p; hsa-miR-1343-3p; hsa-let-7b-5p; hsa-miR-378a-3p; hsa-miR-23b-3p; hsa-miR-425-5p; hsa-miR-192-5p; hsa-miR-378…	0.300415325	-1	0.0893394	-1	-1.048956969	FALSE
ACID_SECRETION	GOBP_ACID_SECRETION	0.122916667	0.270248862	0.183023938	-0.441722496	-1.321362051	15	KCNQ1 HRH2 SNX10 SGK1 ABCB4 PRKAA1 GHRL SLC9A3R1 SLC22A16	-1	-0.910389226	enriched	0.121205	0.121205	0.348407	2	hsa-miR-335-5p; hsa-miR-26b-5p	0.327604157	1	0.121205	1	0.916479464	FALSE
ACTIN_CYTOSKELETON_REORGANIZATION	GOBP_ACTIN_CYTOSKELETON_REORGANIZATION	0.061983471	0.174670831	0.261663522	-0.29726022	-1.320106467	74	CDC42 CASS4 BAIAP2 HCK ARHGDIB GAB1 RHOA KIT GSN IQGAP2 PARVB GRB2 CSF1R FES SHC1 PLEK2 SIPA1L1 BCAS3 PARVG GPR65 HCLS1 RICTOR F11R DMTN ARHGDIA PAK1 NEDD9	-1	-1.207724107	enriched	0.147465	0.147465	0.354681	138	hsa-miR-6501-5p; hsa-miR-504-5p; hsa-miR-1301-3p; hsa-miR-19a-3p; hsa-miR-671-3p; hsa-miR-4508; hsa-miR-1287-5p; hsa-miR-2110; hsa-miR-144-3p; hsa-miR-370-3p; hsa-miR-548j-5p; hsa-miR-155-5p; hsa-miR-409-3p; hsa-miR-1908-5p; hsa-miR-1180-3p; hsa-miR-92b-3p; hsa-miR-335-5p; hsa-miR-548ay-3p; hsa-miR-363-5p; hsa-miR-485-3p; hsa-miR-382-5p; hsa-miR-320a-3p; hsa-miR-146a-5p; hsa-miR-483-3p; hsa-miR-1…	0.348953575	1	0.147465	1	0.831311045	FALSE
ACTIN_FILAMENT_BASED_MOVEMENT	GOBP_ACTIN_FILAMENT_BASED_MOVEMENT	0.704500978	0.819796839	0.060903935	0.199176689	0.87606167	75	MYL6B ATP1A1 DLG1 CCDC88C MYH3 TTN MYO19 NUP155 TNNT3 AKAP9 RANGRF ATP2A2 MYO5C	1	0.152118399	enriched	0.254032	0.254032	0.416143	93	hsa-miR-1248; hsa-miR-1301-3p; hsa-let-7d-5p; hsa-miR-193a-5p; hsa-miR-19a-3p; hsa-miR-323a-3p; hsa-miR-144-3p; hsa-let-7e-5p; hsa-miR-495-3p; hsa-miR-155-5p; hsa-miR-92b-3p; hsa-miR-335-5p; hsa-miR-5695; hsa-miR-320a-3p; hsa-miR-146a-5p; hsa-miR-454-3p; hsa-miR-3187-3p; hsa-miR-1303; hsa-miR-142-3p; hsa-let-7c-5p; hsa-miR-142-5p; hsa-miR-363-3p; hsa-miR-98-5p; hsa-miR-340-5p; hsa-miR-20a-5p; hsa…	0.413436712	1	0.254032	1	0.595111573	TRUE
ACTIN_FILAMENT_DEPOLYMERIZATION	GOBP_ACTIN_FILAMENT_DEPOLYMERIZATION	0.009494445	0.047712248	0.380730401	-0.380828652	-1.534558155	46	PPP1R9B CFL1 CAPZB TWF2 MICAL2 AVIL GSN SWAP70 WDR1 DSTN TMOD1 TMOD3 ADD2 SPTB F2RL1 TRIOBP CFL2 MTPN EPS8 DMTN	-1	-2.02253043	enriched	0.0329653	0.0329653	0.241407	50	hsa-miR-1301-3p; hsa-miR-342-5p; hsa-miR-19a-3p; hsa-miR-2110; hsa-miR-6786-3p; hsa-miR-155-5p; hsa-miR-1908-5p; hsa-miR-92b-3p; hsa-miR-146a-5p; hsa-miR-454-3p; hsa-miR-1303; hsa-miR-142-3p; hsa-miR-142-5p; hsa-miR-363-3p; hsa-miR-20a-5p; hsa-miR-223-5p; hsa-miR-20b-5p; hsa-miR-200c-3p; hsa-miR-146b-5p; hsa-miR-106b-5p; hsa-miR-130a-3p; hsa-miR-106a-5p; hsa-miR-93-5p; hsa-miR-107; hsa-miR-25-3p;…	0.224853526	1	0.0329653	1	1.481942968	FALSE
ACTIN_FILAMENT_ORGANIZATION	GOBP_ACTIN_FILAMENT_ORGANIZATION	2.41E-07	8.64E-06	0.67496286	-0.330258589	-1.810834273	297	SRF PPM1F NEBL MYADM RAC1 PPP1R9B WASF2 RHOG CFL1 TRIM27 ACTG1 S100A10 FHDC1 GAS7 BAG4 CDC42 ARF1 CDC42EP4 COTL1 TESK1 ARRB1 CASS4 CAPZB BIN3 BAIAP2 ZBED3 CDC42EP2 LIMK1 PTGER4 SYNPO TWF2 DBNL RFLNB HCK RHOA MICAL2 INPP5K AVIL GMFB ARPC5 ICAM1 GSN IQGAP2 WIPF1 RAC2 TNFAIP1 MARCKS GRB2 ARPC4 SWAP70 PFN1 WDR1 FSCN1 ZYX FAT1 MARCKSL1 MSRB1 NAA80 DSTN VASP ARPC1B CUL3 RHOF TMOD1 TMOD3 PYCARD MYO7B AD…	-1	-6.617157343	depleted	0.0572121	0.0572121	0.285834	176	hsa-miR-504-5p; hsa-miR-1301-3p; hsa-miR-433-3p; hsa-miR-342-5p; hsa-let-7d-5p; hsa-miR-330-3p; hsa-miR-224-5p; hsa-miR-19a-3p; hsa-miR-493-5p; hsa-miR-2110; hsa-miR-144-3p; hsa-miR-495-3p; hsa-miR-155-5p; hsa-miR-1908-5p; hsa-miR-494-3p; hsa-miR-374a-5p; hsa-miR-92b-3p; hsa-miR-335-5p; hsa-miR-363-5p; hsa-miR-5695; hsa-miR-320a-3p; hsa-miR-146a-5p; hsa-miR-483-3p; hsa-miR-181d-5p; hsa-miR-454-3p…	0.261858285	-1	0.0572121	-1	-1.242512111	TRUE
ACTIN_FILAMENT_SEVERING	GOBP_ACTIN_FILAMENT_SEVERING	0.079166667	0.201047055	0.23112671	-0.465154986	-1.391457648	15	CFL1 AVIL GMFB GSN DSTN CFL2	-1	-1.101457641	enriched	0.0319988	0.0319988	0.238696	13	hsa-miR-6501-5p; hsa-miR-2110; hsa-miR-191-5p; hsa-miR-335-5p; hsa-miR-125a-5p; hsa-miR-548e-3p; hsa-miR-98-5p; hsa-miR-1304-5p; hsa-miR-186-5p; hsa-miR-3163; hsa-miR-29a-3p; hsa-miR-548o-3p; hsa-miR-584-3p	0.222611018	1	0.0319988	1	1.494866308	FALSE
ACTIN_MEDIATED_CELL_CONTRACTION	GOBP_ACTIN_MEDIATED_CELL_CONTRACTION	0.39334638	0.56485452	0.091107313	0.253968307	1.03460399	53	MYL6B ATP1A1 DLG1 CCDC88C MYH3 TTN NUP155 TNNT3 AKAP9 RANGRF ATP2A2 EPB41L5 JUP SLC9A1 MYL6 TPM2	1	0.405224843	enriched	0.210596	0.210596	0.393957	14	hsa-miR-483-3p; hsa-miR-3187-3p; hsa-miR-363-3p; hsa-miR-6747-3p; hsa-miR-24-2-5p; hsa-miR-130b-5p; hsa-miR-501-3p; hsa-miR-5193; hsa-miR-150-5p; hsa-miR-502-3p; hsa-miR-378a-5p; hsa-miR-6833-3p; hsa-miR-5690; hsa-miR-7977	0.391511973	1	0.210596	1	0.676549882	TRUE
ACTIN_NUCLEATION	GOBP_ACTIN_NUCLEATION	0.127835052	0.27727724	0.178219875	-0.326920889	-1.284700658	42	WASF2 TRIM27 ARF1 GMFB ARPC5 GSN IQGAP2 ARPC4 ARPC1B CORO1A FMN1 ACTR2 ACTR3 ARFIP1	-1	-0.893350049	enriched	0.0346073	0.0346073	0.245486	11	hsa-miR-6501-5p; hsa-miR-2110; hsa-miR-335-5p; hsa-miR-3187-3p; hsa-miR-1303; hsa-miR-548e-3p; hsa-miR-223-5p; hsa-miR-3163; hsa-miR-548o-3p; hsa-miR-197-3p; hsa-miR-484	0.22770057	1	0.0346073	1	1.460832282	FALSE
ACTIN_POLYMERIZATION_OR_DEPOLYMERIZATION	GOBP_ACTIN_POLYMERIZATION_OR_DEPOLYMERIZATION	0.000118924	0.001680065	0.538434096	-0.338489249	-1.711261112	159	MYADM RAC1 PPP1R9B WASF2 CFL1 TRIM27 GAS7 BAG4 ARF1 CDC42EP4 COTL1 CAPZB BAIAP2 CDC42EP2 TWF2 DBNL HCK MICAL2 AVIL GMFB ARPC5 ICAM1 GSN IQGAP2 WIPF1 GRB2 ARPC4 SWAP70 PFN1 WDR1 MSRB1 NAA80 DSTN VASP ARPC1B TMOD1 TMOD3 PYCARD ADD2 SPTB SSH2 F2RL1 TRIOBP ALOX15 CFL2 CORO1A FMN1 SPATC1L HCLS1 MTPN ACTR2 RICTOR	-1	-3.92472976	enriched	0.000725	0.000725	0.0768303	72	hsa-miR-1248; hsa-let-7d-5p; hsa-miR-19a-3p; hsa-miR-323a-3p; hsa-miR-6786-3p; hsa-miR-323b-3p; hsa-miR-191-5p; hsa-let-7e-5p; hsa-miR-495-3p; hsa-miR-155-5p; hsa-miR-3200-5p; hsa-miR-92b-3p; hsa-miR-363-5p; hsa-miR-1292-5p; hsa-miR-320a-3p; hsa-miR-454-3p; hsa-miR-3187-3p; hsa-miR-142-3p; hsa-let-7c-5p; hsa-miR-548e-3p; hsa-miR-363-3p; hsa-miR-98-5p; hsa-miR-20a-5p; hsa-miR-223-5p; hsa-miR-20b-5…	0.063252246	1	0.000725	1	3.139661993	FALSE
ACTION_POTENTIAL	GOBP_ACTION_POTENTIAL	0.633136095	0.766904762	0.066436414	0.212877961	0.901145037	61	ANK3 ATP1A1 DLG1 KCNA2 NUP155 SUMO1 CACNA1I AKAP9 RANGRF ATP2A2 CALM1	1	0.198502927	enriched	0.208477	0.208477	0.392789	37	hsa-miR-224-5p; hsa-miR-3127-3p; hsa-miR-92b-3p; hsa-miR-5695; hsa-miR-454-3p; hsa-miR-3187-3p; hsa-miR-1303; hsa-miR-142-3p; hsa-miR-363-3p; hsa-miR-20a-5p; hsa-miR-20b-5p; hsa-miR-21-5p; hsa-miR-4511; hsa-miR-106b-5p; hsa-miR-130a-3p; hsa-miR-106a-5p; hsa-miR-93-5p; hsa-miR-421; hsa-miR-25-3p; hsa-miR-130b-3p; hsa-miR-17-5p; hsa-miR-3613-3p; hsa-miR-4473; hsa-miR-210-3p; hsa-miR-335-3p; hsa-miR…	0.390286939	1	0.208477	1	0.680941851	TRUE
ACTIVATED_T_CELL_PROLIFERATION	GOBP_ACTIVATED_T_CELL_PROLIFERATION	0.377733598	0.551782277	0.094356364	0.291796948	1.05238556	33	BTN3A1 BTN2A2 HMGB1 CASP3 CRTAM IL12RB1 IL23A	1	0.422814384	enriched	0.139427	0.139427	0.354681	21	hsa-miR-361-3p; hsa-miR-144-3p; hsa-miR-335-5p; hsa-miR-20a-5p; hsa-miR-126-3p; hsa-miR-20b-5p; hsa-miR-21-5p; hsa-miR-15a-5p; hsa-miR-106b-5p; hsa-miR-26b-5p; hsa-miR-93-5p; hsa-miR-10a-5p; hsa-miR-17-5p; hsa-miR-185-5p; hsa-miR-140-3p; hsa-miR-6885-3p; hsa-miR-192-5p; hsa-miR-182-5p; hsa-miR-324-5p; hsa-miR-877-3p; hsa-miR-484	0.343163519	1	0.139427	1	0.855653117	TRUE
ACTIVATION_OF_CYSTEINE_TYPE_ENDOPEPTIDASE_ACTIVITY_INVOLVED_IN_APOPTOTIC_PROCESS	GOBP_ACTIVATION_OF_CYSTEINE_TYPE_ENDOPEPTIDASE_ACTIVITY_INVOLVED_IN_APOPTOTIC_PROCESS	0.983706721	0.99061701	0.047258734	-0.148620922	-0.65000545	69	LAPTM5 CASP8 NKX3-1 BBC3 NLRP12 PYCARD SNCA DAP RACK1 BCL2L13 CASP9 NLRC4 CFLAR MUL1 CARD8 CASP2 FAS BID TNFRSF10B PDCD6 COL4A3	-1	-0.007134361	enriched	0.210324	0.210324	0.393787	165	hsa-miR-6501-5p; hsa-miR-3613-5p; hsa-miR-504-5p; hsa-miR-1301-3p; hsa-let-7d-5p; hsa-miR-330-3p; hsa-miR-224-5p; hsa-miR-19a-3p; hsa-miR-323a-3p; hsa-miR-493-5p; hsa-miR-361-3p; hsa-miR-1287-5p; hsa-miR-144-3p; hsa-let-7e-5p; hsa-miR-548j-5p; hsa-miR-495-3p; hsa-miR-155-5p; hsa-miR-1180-3p; hsa-miR-374a-5p; hsa-miR-92b-3p; hsa-miR-335-5p; hsa-miR-548ay-3p; hsa-miR-363-5p; hsa-miR-5695; hsa-miR-4…	0.391182513	1	0.210324	1	0.677111167	FALSE
ACTIVATION_OF_GTPASE_ACTIVITY	GOBP_ACTIVATION_OF_GTPASE_ACTIVITY	0.002779544	0.019807327	0.431707696	-0.361320232	-1.608213729	80	TBC1D30 RHOG TBC1D14 TBC1D22B TBC1D9 TIAM2 NDEL1 SIPA1 TBC1D17 TBC1D22A RALGAPA2 TBC1D16 EVI5 AKT2 ARHGAP24 TBC1D10B USP6NL SIPA1L1 RUNDC1 RABGAP1L GMIP BCAS3 TBC1D1 CORO1C GPR65 TBC1D12 ARHGAP25	-1	-2.556026411	enriched	0.110712	0.110712	0.345728	167	hsa-miR-6501-5p; hsa-miR-1248; hsa-miR-504-5p; hsa-miR-1301-3p; hsa-miR-342-5p; hsa-let-7d-5p; hsa-miR-224-5p; hsa-miR-19a-3p; hsa-miR-493-5p; hsa-miR-671-3p; hsa-miR-361-3p; hsa-miR-191-5p; hsa-let-7e-5p; hsa-miR-1307-3p; hsa-miR-548j-5p; hsa-miR-495-3p; hsa-miR-155-5p; hsa-miR-1908-5p; hsa-miR-494-3p; hsa-miR-92b-3p; hsa-miR-335-5p; hsa-miR-548ay-3p; hsa-miR-363-5p; hsa-miR-5695; hsa-miR-485-3p…	0.321740196	1	0.110712	1	0.955805304	FALSE
ACTIVATION_OF_INNATE_IMMUNE_RESPONSE	GOBP_ACTIVATION_OF_INNATE_IMMUNE_RESPONSE	0.458677686	0.625060005	0.085535695	-0.209239184	-1.002248507	116	TRAF6 ICAM3 BCL10 PSMB2 PRKACA RPS6KA5 SYK SKP1 KRAS PSMB3 HCK PSMF1 LILRA2 TLR4 LYN PSMA2 CLEC10A PDPK1 TYROBP PYCARD PSMA1 PSME3 PLCG2 PAK2	-1	-0.338492387	enriched	0.0474237	0.0474237	0.268214	103	hsa-miR-6501-5p; hsa-miR-1248; hsa-miR-1301-3p; hsa-miR-543; hsa-let-7d-5p; hsa-miR-193a-5p; hsa-miR-19a-3p; hsa-let-7e-5p; hsa-miR-1307-3p; hsa-miR-548j-5p; hsa-miR-495-3p; hsa-miR-155-5p; hsa-miR-1908-5p; hsa-miR-92b-3p; hsa-miR-335-5p; hsa-miR-320a-3p; hsa-miR-4707-3p; hsa-miR-181d-5p; hsa-miR-454-3p; hsa-miR-548ay-5p; hsa-miR-3187-3p; hsa-miR-1303; hsa-miR-142-3p; hsa-miR-6741-3p; hsa-let-7c-…	0.247469074	1	0.0474237	1	1.324004565	FALSE
ACTIVATION_OF_PHOSPHOLIPASE_C_ACTIVITY	GOBP_ACTIVATION_OF_PHOSPHOLIPASE_C_ACTIVITY	0.268686869	0.445414516	0.116739205	-0.354147402	-1.147133045	19	GNAQ S1PR4 LPAR2 RASGRP4 GNA15 C5AR1	-1	-0.570753558	depleted	0.2122	0.2122	0.394667	71	hsa-miR-224-5p; hsa-miR-1287-5p; hsa-miR-155-5p; hsa-miR-409-3p; hsa-miR-374a-5p; hsa-miR-92b-3p; hsa-miR-335-5p; hsa-miR-146a-5p; hsa-miR-483-3p; hsa-miR-126-5p; hsa-miR-125a-5p; hsa-miR-142-3p; hsa-miR-363-3p; hsa-miR-340-5p; hsa-miR-20a-5p; hsa-miR-223-5p; hsa-miR-122-5p; hsa-miR-20b-5p; hsa-miR-200c-3p; hsa-miR-6747-3p; hsa-miR-21-5p; hsa-miR-1234-3p; hsa-miR-15a-5p; hsa-miR-146b-5p; hsa-miR-…	0.391674082	-1	0.2122	-1	-0.67325462	TRUE
ACTIVATION_OF_PROTEIN_KINASE_ACTIVITY	GOBP_ACTIVATION_OF_PROTEIN_KINASE_ACTIVITY	0.004997443	0.031133555	0.407017919	-0.26962474	-1.432125851	223	CD74 TGFBR2 TRAF6 MAPKAPK3 MAP3K21 RIPK2 MAPK1 MAPKAPK2 AKT1 DUSP6 PRKACA MAP2K7 ARRB1 SYK NRG1 TRAF7 PINK1 DBNL CAB39 TGFA HGF MAP3K3 KIT MAP3K8 STRADB TLR6 TLR4 MAPK3 MARK2 PRKAR1A MAP2K2 PDPK1 STK11 MAP3K11 MAP3K5 MAP3K14 MAP3K2 DUSP7 FPR1 SHC1 IL6R SLC11A1 PAK2 ANGPT1 C5AR1 UBA52 DUSP5 MAP2K3 UBC STK3 CDK5R1 TAB2 TRAF4 KSR1 MAP3K1 RICTOR MAP2K4 PDGFC RPLP1 MAP2K1 PRKAA1 LAMTOR2 LPAR1 PRDX2 MU…	-1	-2.301252157	enriched	0.194982	0.194982	0.384342	187	hsa-miR-1248; hsa-miR-504-5p; hsa-miR-1301-3p; hsa-miR-4732-3p; hsa-let-7d-5p; hsa-miR-330-3p; hsa-miR-224-5p; hsa-miR-19a-3p; hsa-miR-3127-3p; hsa-miR-323a-3p; hsa-miR-361-3p; hsa-miR-2110; hsa-miR-144-5p; hsa-miR-144-3p; hsa-miR-370-3p; hsa-let-7e-5p; hsa-miR-548j-5p; hsa-miR-495-3p; hsa-miR-155-5p; hsa-miR-654-3p; hsa-miR-3200-5p; hsa-miR-409-3p; hsa-miR-494-3p; hsa-miR-374a-5p; hsa-miR-92b-3p…	0.382331533	1	0.194982	1	0.710005479	FALSE
ACTIVATION_OF_PROTEIN_KINASE_B_ACTIVITY	GOBP_ACTIVATION_OF_PROTEIN_KINASE_B_ACTIVITY	0.592592593	0.738096285	0.069119846	0.272457843	0.907382797	22	PPIA PARK7 MTOR	1	0.227243782	enriched	0.00048	0.00048	0.0734338	107	hsa-miR-1301-3p; hsa-let-7d-5p; hsa-miR-193a-5p; hsa-miR-224-5p; hsa-miR-19a-3p; hsa-miR-493-5p; hsa-miR-361-3p; hsa-miR-2110; hsa-miR-144-3p; hsa-miR-185-3p; hsa-let-7e-5p; hsa-miR-495-3p; hsa-miR-155-5p; hsa-miR-654-3p; hsa-miR-409-3p; hsa-miR-494-3p; hsa-miR-374a-5p; hsa-miR-92b-3p; hsa-miR-335-5p; hsa-miR-363-5p; hsa-miR-1292-5p; hsa-miR-485-3p; hsa-miR-483-3p; hsa-miR-125a-5p; hsa-miR-142-3p…	0.060550615	1	0.00048	1	3.318758763	TRUE
ACTIVIN_RECEPTOR_SIGNALING_PATHWAY	GOBP_ACTIVIN_RECEPTOR_SIGNALING_PATHWAY	0.165644172	0.325973587	0.154190967	-0.371394459	-1.252862365	22	TGFBR2 FKBP1A CITED2 SMAD2 SKI ZC3H3	-1	-0.78082384	enriched	0.0452814	0.0452814	0.262561	89	hsa-miR-6501-5p; hsa-miR-504-5p; hsa-miR-1301-3p; hsa-let-7d-5p; hsa-miR-3127-3p; hsa-miR-323a-3p; hsa-miR-361-3p; hsa-miR-548j-5p; hsa-miR-495-3p; hsa-miR-155-5p; hsa-miR-374a-5p; hsa-miR-92b-3p; hsa-miR-335-5p; hsa-miR-5695; hsa-miR-146a-5p; hsa-miR-454-3p; hsa-miR-548ay-5p; hsa-miR-125a-5p; hsa-miR-142-3p; hsa-let-7c-5p; hsa-miR-142-5p; hsa-miR-548e-3p; hsa-miR-98-5p; hsa-miR-20a-5p; hsa-miR-1…	0.242453433	1	0.0452814	1	1.344080154	FALSE
ACTOMYOSIN_STRUCTURE_ORGANIZATION	GOBP_ACTOMYOSIN_STRUCTURE_ORGANIZATION	0.00432335	0.027851023	0.407017919	-0.321260234	-1.540819935	117	SRF PPM1F NEBL RAC1 WASF2 ACTG1 S100A10 FHDC1 BAG4 CDC42 SMAD4 TESK1 ARRB1 EPB41 LIMK1 PTGER4 RHOA INPP5K TNFAIP1 PRKAR1A PFN1 WDR1 ZYX CUL3 TMOD1 TMOD3 CORO2B VPS4A PAK2 PGM5 CNN2 CFL2 GPR65 PXN RHOC	-1	-2.36417957	depleted	0.187042	0.187042	0.378337	86	hsa-miR-3613-5p; hsa-miR-543; hsa-miR-19a-3p; hsa-miR-2110; hsa-miR-144-5p; hsa-miR-495-3p; hsa-miR-155-5p; hsa-miR-6861-3p; hsa-miR-92b-3p; hsa-miR-335-5p; hsa-miR-363-5p; hsa-miR-5695; hsa-miR-320a-3p; hsa-miR-146a-5p; hsa-miR-1299; hsa-miR-142-3p; hsa-let-7c-5p; hsa-miR-142-5p; hsa-miR-363-3p; hsa-miR-98-5p; hsa-miR-340-5p; hsa-miR-20a-5p; hsa-miR-126-3p; hsa-miR-20b-5p; hsa-miR-200c-3p; hsa-m…	0.375785436	-1	0.187042	-1	-0.728060862	TRUE
ACUTE_INFLAMMATORY_RESPONSE	GOBP_ACUTE_INFLAMMATORY_RESPONSE	0.148676171	0.303861642	0.163180127	-0.294354698	-1.214130123	52	CEBPB GSTP1 PIK3CG TREM1 ICAM1 SERPINA1 C3 EIF2AK1 F12 PRCP IL6R CNR1 FUT7 B4GALT1 OGG1 OSM ADAM8 IL1B TFR2 PTGS2 IL31RA	-1	-0.827758632	enriched	0.17827	0.17827	0.373355	2	hsa-miR-483-3p; hsa-miR-874-3p	0.36888684	1	0.17827	1	0.748921736	FALSE
ACUTE_PHASE_RESPONSE	GOBP_ACUTE_PHASE_RESPONSE	0.110416667	0.251535351	0.193813303	-0.446548796	-1.335799373	15	CEBPB SERPINA1 IL6R CNR1 IL1B TFR2 PTGS2	-1	-0.956965368	enriched	0.0456728	0.0456728	0.263304	60	hsa-let-7d-5p; hsa-miR-191-5p; hsa-let-7e-5p; hsa-miR-1307-3p; hsa-miR-495-3p; hsa-miR-155-5p; hsa-miR-374a-5p; hsa-miR-335-5p; hsa-miR-548ay-3p; hsa-miR-5695; hsa-miR-146a-5p; hsa-miR-3187-3p; hsa-miR-126-5p; hsa-miR-142-3p; hsa-miR-6741-3p; hsa-let-7c-5p; hsa-miR-98-5p; hsa-miR-451a; hsa-miR-6747-3p; hsa-miR-21-5p; hsa-let-7g-5p; hsa-miR-146b-5p; hsa-miR-130b-5p; hsa-miR-106a-5p; hsa-miR-10a-5p…	0.243337868	1	0.0456728	1	1.340342363	FALSE
ADAPTIVE_IMMUNE_RESPONSE	GOBP_ADAPTIVE_IMMUNE_RESPONSE	0.005017881	0.031133555	0.407017919	0.24979154	1.379724132	389	BTN3A1 BTN3A3 JCHAIN IGHG1 TP53BP1 CD3D LAX1 NSD2 BTN3A2 RNF168 CD3G RSAD2 ITK MCOLN2 B2M IGHA1 IGLV3-25 IGLC2 TRBC2 LAT IGLV3-19 CD8B MSH2 RNF8 CTLA4 HMGB1 TSC1 MTOR IGKV4-1 IL6ST IGHV3-30 PRKCQ IL7R IGLV1-44 IGLV2-23 IGKC SHLD2 HSPD1 BATF TNFRSF17 OTUD7B PHB SUPT6H IGLV3-1 IGHV3-33 ADA TRAJ42 IGLV1-40 IGKV3-20 LAG3 IGLV3-9 IGLV2-11 ZAP70 IGHV2-5 TRBJ2-7 TRGV2 IL12RB1 MSH6 IGHG3 TFRC TRAV29DV5 E…	1	2.299479638	enriched	0.0200381	0.0200381	0.211758	73	hsa-miR-19a-3p; hsa-miR-150-3p; hsa-miR-1287-5p; hsa-miR-127-3p; hsa-miR-155-5p; hsa-miR-409-3p; hsa-miR-92b-3p; hsa-miR-335-5p; hsa-miR-454-3p; hsa-miR-125a-5p; hsa-miR-1303; hsa-miR-142-3p; hsa-miR-548e-3p; hsa-miR-363-3p; hsa-miR-98-5p; hsa-miR-340-5p; hsa-miR-20a-5p; hsa-miR-126-3p; hsa-miR-122-5p; hsa-miR-20b-5p; hsa-miR-6747-3p; hsa-miR-21-5p; hsa-miR-100-5p; hsa-miR-1234-3p; hsa-miR-15a-5p…	0.197295092	1	0.0200381	1	1.69814346	TRUE
ADAPTIVE_THERMOGENESIS	GOBP_ADAPTIVE_THERMOGENESIS	0.005208086	0.031831587	0.407017919	-0.333659094	-1.555488416	100	ADAMTS5 CEBPB ARNTL SYK ZBTB7B RBPJ TLE3 ABHD6 IGF1R ALDH1A1 ADIPOR1 HSF1 TLR4 EPAS1 NR1H2 ACHE IP6K1 STK11 SIRT6 STAT6 ACOT11 RB1 ZNF516 GNAS PRKAB1 SLC25A44 PDGFC SORL1 GATM APPL2 IL4R GHRL VEGFA ACSL1 LEPR CPT2 CNOT3 KDM6B PEMT PPARGC1B GRB10 NOTCH1 PCTP APC	-1	-2.283321818	depleted	0.257142	0.257142	0.417176	32	hsa-miR-342-5p; hsa-miR-19a-3p; hsa-miR-144-3p; hsa-let-7e-5p; hsa-miR-335-5p; hsa-miR-4707-3p; hsa-miR-454-3p; hsa-miR-3173-5p; hsa-miR-15a-5p; hsa-miR-106b-5p; hsa-miR-130a-3p; hsa-miR-130b-3p; hsa-miR-17-5p; hsa-miR-186-5p; hsa-miR-3613-3p; hsa-miR-3163; hsa-miR-501-5p; hsa-miR-6799-3p; hsa-miR-30e-3p; hsa-miR-1270; hsa-miR-1226-3p; hsa-miR-27b-3p; hsa-miR-1229-3p; hsa-miR-505-3p; hsa-let-7f-1…	0.41427486	-1	0.257142	-1	-0.589826983	TRUE
ADENYLATE_CYCLASE_ACTIVATING_G_PROTEIN_COUPLED_RECEPTOR_SIGNALING_PATHWAY	GOBP_ADENYLATE_CYCLASE_ACTIVATING_G_PROTEIN_COUPLED_RECEPTOR_SIGNALING_PATHWAY	0.000106184	0.001533718	0.538434096	-0.475345544	-1.991656308	54	GNAQ S1PR4 ADGRE3 GNB1 GSK3A GNAI2 PTGER4 CNR2 ADGRE5 LPAR2 GNA13 RAPGEF2 ADGRG3 PDE4B CNR1 GNAS ADGRE1 GPR65 LPAR1 ADORA2A SLC9A3R1 S1PR3 ADGRD1	-1	-3.973940447	enriched	0.6534	0.6534	0.658546	121	hsa-miR-6501-5p; hsa-miR-504-5p; hsa-miR-1301-3p; hsa-miR-342-5p; hsa-let-7d-5p; hsa-miR-19a-3p; hsa-miR-361-3p; hsa-miR-4508; hsa-miR-2110; hsa-miR-6786-3p; hsa-miR-185-3p; hsa-miR-628-3p; hsa-miR-1307-3p; hsa-miR-155-5p; hsa-miR-409-3p; hsa-miR-92b-3p; hsa-miR-335-5p; hsa-miR-5695; hsa-miR-382-5p; hsa-miR-320a-3p; hsa-miR-199b-3p; hsa-miR-483-3p; hsa-miR-1299; hsa-miR-181d-5p; hsa-miR-454-3p; h…	0.658891896	1	0.6534	1	0.18482087	FALSE
ADENYLATE_CYCLASE_INHIBITING_G_PROTEIN_COUPLED_RECEPTOR_SIGNALING_PATHWAY	GOBP_ADENYLATE_CYCLASE_INHIBITING_G_PROTEIN_COUPLED_RECEPTOR_SIGNALING_PATHWAY	0.06547619	0.179641235	0.248911114	-0.374299673	-1.382534751	31	GNAI3 PTGDR2 GNAI2 HRH4 OXER1 PSAP LPAR1 OPRL1 FPR2 RIC8A S1PR3	-1	-1.183916597	enriched	0.362226	0.362226	0.464394	87	hsa-miR-6501-5p; hsa-miR-1248; hsa-miR-1301-3p; hsa-let-7d-5p; hsa-miR-19a-3p; hsa-miR-4508; hsa-miR-6786-3p; hsa-miR-191-5p; hsa-miR-185-3p; hsa-let-7e-5p; hsa-miR-409-3p; hsa-miR-1908-5p; hsa-miR-374a-5p; hsa-miR-92b-3p; hsa-miR-335-5p; hsa-miR-320a-3p; hsa-miR-483-3p; hsa-miR-181d-5p; hsa-miR-125a-5p; hsa-miR-3177-3p; hsa-let-7c-5p; hsa-miR-98-5p; hsa-miR-20a-5p; hsa-miR-122-5p; hsa-miR-20b-5p…	0.46586225	1	0.362226	1	0.44102038	FALSE
ADENYLATE_CYCLASE_MODULATING_G_PROTEIN_COUPLED_RECEPTOR_SIGNALING_PATHWAY	GOBP_ADENYLATE_CYCLASE_MODULATING_G_PROTEIN_COUPLED_RECEPTOR_SIGNALING_PATHWAY	2.03E-06	5.71E-05	0.62725674	-0.465542101	-2.124857687	88	GNAQ WASF2 S1PR4 CCR3 GNAI3 PTGDR2 ADGRE3 GNB1 GSK3A GNAI2 PTGER4 CNR2 ADGRE5 LPAR2 GNA13 RAPGEF2 HRH4 ADGRG3 PDE4B OXER1 FPR1 GNA15 CACNA1D CNR1 GNAS ADGRE1 GPR65 PSAP LPAR1 OPRL1 ADORA2A FPR2 RIC8A SLC9A3R1 S1PR3 GNA12	-1	-5.693213856	enriched	0.246124	0.246124	0.412443	106	hsa-miR-504-5p; hsa-let-7d-5p; hsa-miR-224-5p; hsa-miR-19a-3p; hsa-miR-493-5p; hsa-miR-361-3p; hsa-miR-6786-3p; hsa-let-7e-5p; hsa-miR-1307-3p; hsa-miR-155-5p; hsa-miR-654-3p; hsa-miR-409-3p; hsa-miR-1908-5p; hsa-miR-92b-3p; hsa-miR-335-5p; hsa-miR-382-5p; hsa-miR-320a-3p; hsa-miR-199b-3p; hsa-miR-146a-5p; hsa-miR-483-3p; hsa-miR-1299; hsa-miR-3187-3p; hsa-miR-142-3p; hsa-miR-6741-3p; hsa-let-7c-…	0.410255568	1	0.246124	1	0.608846035	FALSE
ADHERENS_JUNCTION_ORGANIZATION	GOBP_ADHERENS_JUNCTION_ORGANIZATION	0.071856287	0.189247017	0.237793834	-0.347035118	-1.350424024	39	PVR NECTIN1 ACTB CDC42 HIPK1 CSK ZNF703 NUMB PAK2	-1	-1.143535225	enriched	0.0227888	0.0227888	0.2153	94	hsa-miR-342-5p; hsa-miR-224-5p; hsa-miR-19a-3p; hsa-miR-361-3p; hsa-miR-144-3p; hsa-miR-185-3p; hsa-let-7e-5p; hsa-miR-548j-5p; hsa-miR-155-5p; hsa-miR-409-3p; hsa-miR-1908-5p; hsa-miR-1180-3p; hsa-miR-374a-5p; hsa-miR-92b-3p; hsa-miR-335-5p; hsa-miR-548ay-3p; hsa-miR-320a-3p; hsa-miR-4707-3p; hsa-miR-548ay-5p; hsa-miR-6741-3p; hsa-miR-142-5p; hsa-miR-98-5p; hsa-miR-20a-5p; hsa-miR-126-3p; hsa-mi…	0.199975708	1	0.0227888	1	1.642278543	FALSE
ADIPOSE_TISSUE_DEVELOPMENT	GOBP_ADIPOSE_TISSUE_DEVELOPMENT	0.376984127	0.551234204	0.094356364	-0.285741809	-1.055432343	31	KLF7 DGAT2 DYRK1B PGRMC2 ZNF516 SORL1 CSF1 GHRL RORC	-1	-0.423676935	depleted	0.516934	0.516934	0.549731	46	hsa-miR-330-3p; hsa-miR-127-3p; hsa-miR-155-5p; hsa-miR-1908-5p; hsa-miR-335-5p; hsa-miR-320a-3p; hsa-miR-3187-3p; hsa-miR-126-5p; hsa-let-7c-5p; hsa-miR-142-5p; hsa-miR-340-5p; hsa-miR-20a-5p; hsa-miR-20b-5p; hsa-miR-106b-5p; hsa-miR-106a-5p; hsa-miR-26b-5p; hsa-miR-93-5p; hsa-miR-143-3p; hsa-miR-17-5p; hsa-miR-148b-3p; hsa-miR-576-3p; hsa-miR-186-5p; hsa-miR-196b-5p; hsa-miR-183-3p; hsa-miR-651…	0.552161421	-1	0.516934	-1	-0.286564902	TRUE
ADULT_BEHAVIOR	GOBP_ADULT_BEHAVIOR	0.901639344	0.943528372	0.051530912	-0.183399665	-0.747123113	49	NRXN1 NR4A2 TPGS1 ARRB2 NRXN3 TMOD1 ABHD12 NRXN2 PAX5 CSTB MAFG ZMPSTE24 GHRL	-1	-0.044967146	enriched	0.593042	0.593042	0.607669	37	hsa-miR-1248; hsa-miR-433-3p; hsa-miR-3127-3p; hsa-miR-323a-3p; hsa-let-7e-5p; hsa-miR-1307-3p; hsa-miR-155-5p; hsa-miR-335-5p; hsa-miR-382-5p; hsa-miR-223-5p; hsa-miR-122-5p; hsa-miR-200c-3p; hsa-miR-130b-5p; hsa-miR-501-3p; hsa-miR-26b-5p; hsa-miR-374b-5p; hsa-miR-1304-5p; hsa-miR-148b-3p; hsa-miR-5189-3p; hsa-miR-4433b-5p; hsa-miR-4433a-5p; hsa-miR-185-5p; hsa-miR-140-3p; hsa-miR-23b-3p; hsa-m…	0.608508305	1	0.593042	1	0.226914548	FALSE
ADULT_LOCOMOTORY_BEHAVIOR	GOBP_ADULT_LOCOMOTORY_BEHAVIOR	0.914	0.952680328	0.049790319	0.19983008	0.691001473	27	PARK7 TSC1 APP EPHA4 CHD7 KALRN PUM1 NTSR1 HIPK2 INPP5F	1	0.039053804	enriched	0.122078	0.122078	0.349231	56	hsa-miR-19a-3p; hsa-miR-144-3p; hsa-miR-409-3p; hsa-miR-92b-3p; hsa-miR-335-5p; hsa-miR-320a-3p; hsa-miR-483-3p; hsa-miR-3187-3p; hsa-miR-1303; hsa-miR-142-3p; hsa-miR-548e-3p; hsa-miR-340-5p; hsa-miR-328-3p; hsa-miR-20a-5p; hsa-miR-451a; hsa-miR-20b-5p; hsa-miR-100-5p; hsa-miR-15a-5p; hsa-miR-106b-5p; hsa-miR-106a-5p; hsa-miR-26b-5p; hsa-miR-5193; hsa-miR-93-5p; hsa-miR-10a-5p; hsa-miR-424-3p; h…	0.328720976	1	0.122078	1	0.913362594	TRUE
AEROBIC_RESPIRATION	GOBP_AEROBIC_RESPIRATION	0.136452242	0.288394141	0.166933849	0.279895857	1.226981551	71	UQCRH NDUFA4 MDH1 SUCLA2 MTFR1 UQCRC2 PDHB NNT COX7C BNIP3 SUCLG2 COX4I1 DLD IDH2 SDHA CYCS IDE COX7A2L UQCRB VCP	1	0.865019325	depleted	0.0897089	0.0897089	0.32482	80	hsa-miR-1301-3p; hsa-miR-342-5p; hsa-let-7e-5p; hsa-miR-1307-3p; hsa-miR-155-5p; hsa-miR-92b-3p; hsa-miR-320a-3p; hsa-miR-454-3p; hsa-miR-3187-3p; hsa-miR-142-3p; hsa-miR-6741-3p; hsa-let-7c-5p; hsa-miR-98-5p; hsa-miR-20a-5p; hsa-miR-3173-5p; hsa-miR-21-5p; hsa-miR-100-5p; hsa-miR-15a-5p; hsa-miR-146b-5p; hsa-miR-130b-5p; hsa-miR-130a-3p; hsa-miR-361-5p; hsa-miR-26b-5p; hsa-miR-5193; hsa-miR-93-5…	0.300804583	-1	0.0897089	-1	-1.047164469	FALSE
AGING	GOBP_AGING	0.027332104	0.099028916	0.352487858	-0.253815208	-1.327742248	200	SRF TGFBR2 JUND EEF2 MT-CO1 PPP3CA PPP1R9B MNT MAPK1 DNMBP AKT1 CAT ARNTL SCAP TSPO GSK3A KRAS ERCC1 SPI1 MAP3K3 ATP2B1 FOS HYAL2 BCL6 ICAM1 GSN ENDOG CREB1 MAPK3 CTSC YPEL3 GRB2 PRDM2 TPRA1 SOD2 ERO1A YBX1 MT-ND4 AMFR NEK6 ZMIZ1 CARM1 PRNP CNR1 LITAF PDCD4 KYNU IGFBP2 CDKN2B PICALM CTNNA1 PAWR CISD2 TNFRSF1B KCNMB1 PAX5 VASH1 FZR1 TIMP2 ARG1 OGG1 MAP2K1 KAT6A AMH MT-ATP6 RELA	-1	-1.563326937	enriched	0.0271272	0.0271272	0.228257	25	hsa-miR-1248; hsa-miR-330-3p; hsa-miR-224-5p; hsa-miR-144-3p; hsa-miR-548j-5p; hsa-miR-155-5p; hsa-miR-335-5p; hsa-miR-548ay-5p; hsa-miR-142-3p; hsa-miR-142-5p; hsa-miR-122-5p; hsa-miR-15a-5p; hsa-miR-29b-2-5p; hsa-miR-629-3p; hsa-miR-26b-5p; hsa-miR-15b-5p; hsa-miR-3163; hsa-miR-548k; hsa-miR-3074-5p; hsa-miR-4685-3p; hsa-miR-192-5p; hsa-miR-27b-3p; hsa-miR-4677-3p; hsa-miR-6833-3p; hsa-miR-484	0.213155303	1	0.0271272	1	1.566595031	FALSE
ALCOHOL_METABOLIC_PROCESS	GOBP_ALCOHOL_METABOLIC_PROCESS	0.579617834	0.72700508	0.074550078	-0.18089449	-0.962963068	229	PTAFR CEBPA LPCAT3 IMPA2 IPMK SGPP1 RXRA NFYC CAT PLCB1 DGAT2 SCAP PLD4 DGAT1 INPP5A INPP1 PLCD3 SCARB1 ALDH2 INSIG1 ITPK1 INPP5K PNPLA2 CYB5R3 SORD ALDH1A1 DPM2 CLN6 IP6K1 NUDT4 FMO5 OSBPL1A GDE1 FDFT1 SNCA SULT1B1	-1	-0.23685826	enriched	0.121764	0.121764	0.348973	9	hsa-miR-2110; hsa-miR-335-5p; hsa-miR-181d-5p; hsa-miR-15a-5p; hsa-miR-107; hsa-miR-148b-3p; hsa-miR-15b-5p; hsa-miR-1255a; hsa-miR-132-3p	0.328603874	1	0.121764	1	0.914481094	FALSE
ALPHA_BETA_T_CELL_DIFFERENTIATION	GOBP_ALPHA_BETA_T_CELL_DIFFERENTIATION	0.724789916	0.831557777	0.062939469	-0.194573144	-0.876928083	84	TGFBR2 RIPK2 RARA SYK BCL3 ZBTB7B PTGER4 BCL6 HLX RUNX1 RC3H1 NFKBIZ IL6R PRR7	-1	-0.139787858	enriched	0.0801371	0.0801371	0.310873	4	hsa-miR-335-5p; hsa-miR-26b-5p; hsa-miR-30a-5p; hsa-miR-221-3p	0.288648013	1	0.0801371	1	1.096166378	FALSE
AMEBOIDAL_TYPE_CELL_MIGRATION	GOBP_AMEBOIDAL_TYPE_CELL_MIGRATION	0.028212577	0.101081993	0.352487858	-0.231123271	-1.255046646	259	SRF PPM1F TGFBR2 RAC1 WASF2 SLC8A1 BAG4 HDAC9 RTN4 AKT1 KLF4 TESK1 PIK3CG SCARB1 ARHGDIB MAP3K3 RHOA ZFAND5 GLUL AGO2 SEMA7A KIT IQSEC1 RFFL HYAL2 ADIPOR1 CCR6 HDAC5 KANK2 TGFB1 NR4A1 PDPK1 PFN1 EPHB4 ATOH8 PRCP MEF2C HMOX1 PLCG2 ANGPT1 ZEB2 MAP2K3 CD40 SGPL1 RHOB BCAS3 CORO1C PXN CYP1B1 SEMA4B DOCK5 SP1 ARSB GATA2 HSPB1 GPX1 ZC3H12A GLIPR2 VASH1 LGALS12 APPL2 LAMTOR2 DMTN CIB1 RIC8A SVBP HIF1A R…	-1	-1.549557238	enriched	0.0239372	0.0239372	0.218006	21	hsa-miR-4732-3p; hsa-miR-2110; hsa-miR-144-3p; hsa-miR-155-5p; hsa-miR-199b-3p; hsa-miR-125a-5p; hsa-miR-20a-5p; hsa-miR-20b-5p; hsa-miR-139-5p; hsa-miR-106b-5p; hsa-miR-106a-5p; hsa-miR-93-5p; hsa-miR-28-5p; hsa-miR-143-3p; hsa-miR-17-5p; hsa-let-7b-5p; hsa-miR-27a-3p; hsa-miR-1226-3p; hsa-miR-27b-3p; hsa-miR-222-3p; hsa-miR-7977	0.204233283	1	0.0239372	1	1.620926652	FALSE
AMINE_METABOLIC_PROCESS	GOBP_AMINE_METABOLIC_PROCESS	0.400386847	0.571398332	0.089436683	0.224805346	1.019109633	94	PSMC2 PSMD5 PSMC6 PSMA3 PARK7 GCDH PSMD14 PSMC3 PSMA5 PSMA4 KYAT1 PSMB1 PSMB6 SLC7A11 PSMC5 PSMB7 PSMD1 PDE1B DHPS ABCC2 PSMA6 AKR1B1 AGMAT GDPD1 PSME2 NAPEPLD PSMC1 SARDH PSMD13 PSMD4	1	0.397520198	depleted	0.559363	0.559363	0.580295	17	hsa-miR-155-5p; hsa-miR-335-5p; hsa-miR-363-5p; hsa-miR-181d-5p; hsa-miR-126-5p; hsa-miR-126-3p; hsa-miR-186-5p; hsa-miR-22-5p; hsa-miR-1273h-3p; hsa-miR-335-3p; hsa-miR-23b-3p; hsa-miR-1226-3p; hsa-miR-23a-3p; hsa-miR-6842-3p; hsa-miR-331-3p; hsa-miR-30c-1-3p; hsa-miR-7977	0.582624827	-1	0.559363	-1	-0.252306264	FALSE
AMINE_TRANSPORT	GOBP_AMINE_TRANSPORT	0.566600398	0.717624532	0.072357085	-0.244427862	-0.9241228	35	ARL6IP1 SYT17 PINK1 SLC43A2 SNCA CNR1 AQP9 GRK2 ARG1 ADORA2A	-1	-0.246723125	depleted	0.384191	0.384191	0.476708	3	hsa-miR-26b-5p; hsa-miR-6513-3p; hsa-miR-192-5p	0.478390071	-1	0.384191	-1	-0.415452813	TRUE
AMINO_ACID_IMPORT	GOBP_AMINO_ACID_IMPORT	0.534791252	0.686553457	0.075309376	-0.263386502	-0.948021053	28	SLC6A9 ARL6IP1 SLC1A5 SLC43A2 SLC6A6 SLC36A1 SLC22A4 SFXN3 SLC9A3R1 SLC7A5 SLC36A4 TSPO2	-1	-0.271815705	enriched	0.172008	0.172008	0.369555	6	hsa-miR-155-5p; hsa-miR-15a-5p; hsa-miR-93-5p; hsa-miR-15b-5p; hsa-miR-106b-3p; hsa-miR-192-5p	0.36460512	1	0.172008	1	0.764451354	FALSE
AMINO_ACID_TRANSMEMBRANE_TRANSPORT	GOBP_AMINO_ACID_TRANSMEMBRANE_TRANSPORT	0.703030303	0.819045879	0.062523741	-0.213045969	-0.878724621	51	SLC7A7 SLC6A9 SLC6A19 ARL6IP1 SLC1A5 SLC43A2 SLC6A6 SLC36A1 SLC22A4 SLC25A13 SLC38A11 LRRC8A SLC38A2 SFXN3 SLC7A5 SLC36A4 TSPO2	-1	-0.153025955	enriched	0.168084	0.168084	0.365948	110	hsa-miR-6501-5p; hsa-let-7d-5p; hsa-miR-330-3p; hsa-miR-19a-3p; hsa-miR-6786-3p; hsa-miR-185-3p; hsa-let-7e-5p; hsa-miR-155-5p; hsa-miR-1908-5p; hsa-miR-374a-5p; hsa-miR-92b-3p; hsa-miR-335-5p; hsa-miR-548ay-3p; hsa-miR-363-5p; hsa-miR-1292-5p; hsa-miR-320a-3p; hsa-miR-181d-5p; hsa-miR-454-3p; hsa-miR-3187-3p; hsa-miR-142-3p; hsa-let-7c-5p; hsa-miR-142-5p; hsa-miR-363-3p; hsa-miR-98-5p; hsa-miR-3…	0.361545632	1	0.168084	1	0.774473625	FALSE
AMINO_ACID_TRANSPORT	GOBP_AMINO_ACID_TRANSPORT	0.88185654	0.932827558	0.053897903	-0.177219674	-0.788793675	80	SLC7A7 SLC6A9 SLC6A19 ARL6IP1 SLC1A5 SLC43A2 SLC6A6 SFXN5 SLC36A1 SLC22A4 SLC11A1 SLC25A13 SLC38A11 LRRC8A SLC25A44 ARG1 GLS ADORA2A SLC38A2 SFXN3 SLC9A3R1 SLC7A5 SLC36A4 TSPO2 NFKBIE KMO VAMP2 SLC25A29	-1	-0.05460206	enriched	0.370968	0.370968	0.470245	108	hsa-miR-6501-5p; hsa-miR-433-3p; hsa-miR-330-3p; hsa-miR-19a-3p; hsa-miR-144-3p; hsa-miR-191-5p; hsa-miR-185-3p; hsa-let-7e-5p; hsa-miR-1307-3p; hsa-miR-155-5p; hsa-miR-374a-5p; hsa-miR-92b-3p; hsa-miR-335-5p; hsa-miR-363-5p; hsa-miR-382-5p; hsa-miR-320a-3p; hsa-miR-181d-5p; hsa-miR-454-3p; hsa-miR-125a-5p; hsa-miR-142-3p; hsa-miR-6741-3p; hsa-miR-142-5p; hsa-miR-363-3p; hsa-miR-98-5p; hsa-miR-34…	0.471743918	1	0.370968	1	0.430663551	FALSE
AMYLOID_BETA_CLEARANCE	GOBP_AMYLOID_BETA_CLEARANCE	0.060797222	0.172535552	0.321775918	-0.42517488	-1.517289272	27	SRF RAB11B IGF1R RAB5A C3 C5AR1 CLTC PICALM LRPAP1 ITGB2	-1	-1.216116267	depleted	0.389964	0.389964	0.479107	99	hsa-let-7d-5p; hsa-miR-224-5p; hsa-miR-19a-3p; hsa-miR-150-3p; hsa-miR-4508; hsa-let-7e-5p; hsa-miR-1307-3p; hsa-miR-495-3p; hsa-miR-3200-5p; hsa-miR-1908-5p; hsa-miR-6861-3p; hsa-miR-494-3p; hsa-miR-92b-3p; hsa-miR-335-5p; hsa-miR-363-5p; hsa-miR-320a-3p; hsa-miR-146a-5p; hsa-miR-181d-5p; hsa-miR-454-3p; hsa-miR-6741-3p; hsa-let-7c-5p; hsa-miR-98-5p; hsa-miR-340-5p; hsa-miR-20a-5p; hsa-miR-7704;…	0.480480441	-1	0.389964	-1	-0.408975484	TRUE
AMYLOID_BETA_METABOLIC_PROCESS	GOBP_AMYLOID_BETA_METABOLIC_PROCESS	0.01419656	0.063071887	0.380730401	-0.412449998	-1.620804302	42	DYRK1A RTN4 RTN1 GSK3A APH1B RTN3 BACE1 RTN2 BACE2 PRNP PICALM SP1 SORL1 TMED10 MGAT3 APH1A RELA	-1	-1.84781689	enriched	0.234326	0.234326	0.407071	33	hsa-miR-1248; hsa-miR-4732-3p; hsa-miR-155-5p; hsa-miR-1908-5p; hsa-miR-6861-3p; hsa-miR-335-5p; hsa-miR-1299; hsa-miR-125a-5p; hsa-miR-1303; hsa-miR-328-3p; hsa-miR-29c-3p; hsa-miR-6747-3p; hsa-miR-26b-5p; hsa-miR-107; hsa-miR-421; hsa-miR-30a-5p; hsa-miR-874-3p; hsa-miR-17-5p; hsa-miR-186-5p; hsa-miR-5189-3p; hsa-miR-29a-3p; hsa-miR-664a-5p; hsa-miR-1304-3p; hsa-miR-183-5p; hsa-miR-378a-5p; hsa…	0.403843207	1	0.234326	1	0.630179521	FALSE
AMYLOID_FIBRIL_FORMATION	GOBP_AMYLOID_FIBRIL_FORMATION	0.605363985	0.748226168	0.067206509	0.296582021	0.896754135	15	B2M PFDN1 APP PFDN5 PFDN2 PFDN4	1	0.21798342	enriched	0.164136	0.164136	0.362729	68	hsa-miR-543; hsa-miR-433-3p; hsa-miR-330-3p; hsa-miR-144-3p; hsa-miR-185-3p; hsa-miR-155-5p; hsa-miR-374a-5p; hsa-miR-92b-3p; hsa-miR-335-5p; hsa-miR-320a-3p; hsa-miR-483-3p; hsa-miR-181d-5p; hsa-miR-3187-3p; hsa-miR-126-5p; hsa-miR-142-5p; hsa-miR-548e-3p; hsa-miR-363-3p; hsa-miR-340-5p; hsa-miR-328-3p; hsa-miR-20a-5p; hsa-miR-29c-3p; hsa-miR-20b-5p; hsa-miR-15a-5p; hsa-miR-501-3p; hsa-miR-106b-…	0.359340509	1	0.164136	1	0.784796155	TRUE
AMYLOID_PRECURSOR_PROTEIN_CATABOLIC_PROCESS	GOBP_AMYLOID_PRECURSOR_PROTEIN_CATABOLIC_PROCESS	0.001927583	0.015378028	0.455059867	-0.471067111	-1.847088767	43	DYRK1A RTN4 FKBP1A RTN1 GSK3A APH1B RTN3 LYN BACE1 RTN2 FLOT2 ADAM19 PRNP PICALM SP1 SORL1 TMED10 APH1A RELA	-1	-2.714987019	depleted	0.182466	0.182466	0.37517	26	hsa-miR-155-5p; hsa-miR-92b-3p; hsa-miR-328-3p; hsa-miR-29c-3p; hsa-miR-451a; hsa-miR-122-5p; hsa-miR-21-5p; hsa-miR-26b-5p; hsa-miR-10a-5p; hsa-miR-107; hsa-miR-421; hsa-miR-17-5p; hsa-miR-186-5p; hsa-miR-29a-3p; hsa-miR-1343-3p; hsa-miR-491-5p; hsa-miR-183-5p; hsa-miR-877-3p; hsa-miR-145-5p; hsa-miR-93-3p; hsa-miR-339-5p; hsa-miR-769-5p; hsa-miR-505-3p; hsa-miR-30c-1-3p; hsa-miR-484; hsa-miR-67…	0.371560069	-1	0.182466	-1	-0.738818048	TRUE
AMYLOID_PRECURSOR_PROTEIN_METABOLIC_PROCESS	GOBP_AMYLOID_PRECURSOR_PROTEIN_METABOLIC_PROCESS	0.000375224	0.004347468	0.498493109	-0.441877702	-1.872164758	58	DYRK1A ITM2B RTN4 FKBP1A RTN1 GSK3A APH1B RTN3 AGO2 LYN BACE1 ACHE RTN2 BACE2 FLOT2 ADAM19 PRNP PICALM PAWR SP1 SORL1 TMED10 APH1A SOAT1 RELA	-1	-3.425709565	depleted	0.0022719	0.0022719	0.114374	23	hsa-miR-155-5p; hsa-miR-1908-5p; hsa-miR-335-5p; hsa-miR-21-5p; hsa-miR-26b-5p; hsa-miR-5193; hsa-miR-10a-5p; hsa-miR-186-5p; hsa-miR-1343-3p; hsa-miR-491-5p; hsa-miR-340-3p; hsa-miR-183-5p; hsa-miR-145-5p; hsa-miR-93-3p; hsa-miR-766-3p; hsa-miR-339-5p; hsa-miR-769-5p; hsa-miR-6734-3p; hsa-miR-6749-3p; hsa-miR-6881-3p; hsa-miR-30c-1-3p; hsa-miR-6783-3p; hsa-miR-7977	0.098563947	-1	0.0022719	-1	-2.643610788	TRUE
ANAPHASE_PROMOTING_COMPLEX_DEPENDENT_CATABOLIC_PROCESS	GOBP_ANAPHASE_PROMOTING_COMPLEX_DEPENDENT_CATABOLIC_PROCESS	1.05E-05	0.000226869	0.593325476	0.470631649	2.070033147	75	ANAPC5 CDC20 CCNB1 BUB1B AURKB PSMC2 ANAPC4 PSMD5 PSMC6 PSMA3 PSMD14 PSMC3 PSMA5 PLK1 PSMA4 AURKA PSMB1 FBXO5 ANAPC15 ANAPC1 BUB3 CDK2 PSMB6 UBE2C PSMC5 ANAPC7 CDC16 PSMB7 RPS27A PSMD1 UBE2E1 CDC23 MAD2L1 PSMA6	1	4.979028439	enriched	0.464982	0.464982	0.515939	164	hsa-miR-6501-5p; hsa-miR-3613-5p; hsa-miR-1248; hsa-miR-504-5p; hsa-miR-1301-3p; hsa-miR-342-5p; hsa-miR-4732-3p; hsa-let-7d-5p; hsa-miR-224-5p; hsa-miR-361-3p; hsa-miR-1287-5p; hsa-miR-191-5p; hsa-miR-185-3p; hsa-miR-370-3p; hsa-let-7e-5p; hsa-miR-1307-3p; hsa-miR-548j-5p; hsa-miR-495-3p; hsa-miR-155-5p; hsa-miR-409-3p; hsa-miR-6861-3p; hsa-miR-1180-3p; hsa-miR-92b-3p; hsa-miR-335-5p; hsa-miR-54…	0.518913077	1	0.464982	1	0.332563859	TRUE
ANDROGEN_RECEPTOR_SIGNALING_PATHWAY	GOBP_ANDROGEN_RECEPTOR_SIGNALING_PATHWAY	0.786150713	0.873326587	0.057609111	0.228038879	0.796654549	29	PARK7 HDAC1 PHB NCOR1 PRMT2 SMARCA4 TRIM68 DDX5 DNAJA1 TMF1	1	0.104494187	enriched	0.2142	0.2142	0.394667	137	hsa-miR-3613-5p; hsa-miR-342-5p; hsa-let-7d-5p; hsa-miR-224-5p; hsa-miR-19a-3p; hsa-miR-3127-3p; hsa-miR-150-3p; hsa-miR-493-5p; hsa-miR-2110; hsa-miR-144-5p; hsa-miR-144-3p; hsa-miR-6786-3p; hsa-miR-370-3p; hsa-let-7e-5p; hsa-miR-155-5p; hsa-miR-654-3p; hsa-miR-494-3p; hsa-miR-374a-5p; hsa-miR-92b-3p; hsa-miR-335-5p; hsa-miR-485-3p; hsa-miR-320a-3p; hsa-miR-146a-5p; hsa-miR-483-3p; hsa-miR-181d-…	0.391674082	1	0.2142	1	0.669180534	TRUE
ANGIOGENESIS_INVOLVED_IN_WOUND_HEALING	GOBP_ANGIOGENESIS_INVOLVED_IN_WOUND_HEALING	0.173737374	0.335899208	0.149207542	-0.393060748	-1.264555361	18	SRF ALOX5 PRCP B4GALT1 GATA2 GPX1 HPSE VEGFA	-1	-0.760106748	depleted	0.0666423	0.0666423	0.293289	34	hsa-miR-1307-3p; hsa-miR-363-5p; hsa-miR-320a-3p; hsa-miR-483-3p; hsa-miR-6741-3p; hsa-let-7c-5p; hsa-miR-98-5p; hsa-miR-122-5p; hsa-miR-6747-3p; hsa-miR-26b-5p; hsa-miR-28-5p; hsa-miR-17-3p; hsa-miR-30a-5p; hsa-miR-186-5p; hsa-miR-3074-5p; hsa-miR-1343-3p; hsa-miR-5001-3p; hsa-miR-6818-3p; hsa-miR-1304-3p; hsa-miR-192-5p; hsa-miR-324-3p; hsa-miR-183-5p; hsa-miR-1229-3p; hsa-miR-766-3p; hsa-miR-1…	0.269912401	-1	0.0666423	-1	-1.176250023	TRUE
ANION_TRANSMEMBRANE_TRANSPORT	GOBP_ANION_TRANSMEMBRANE_TRANSPORT	0.842592593	0.908905138	0.049991391	0.1633159	0.882915205	319	ITGB1 TIMM17A VDAC3 SLC25A26 PEX1 PTPN11 SLC20A1 DNAJC19 PIK3R1 TSC1 SRP54 ABCC10 MTOR SLC3A2 SLC16A1 HSPD1 TOMM7 SLC25A12 SLC1A4 SLC5A6 ABCD3 SLC7A11 SELENOS DNAJC15 ACACA SLC29A2 TOMM40L CLCN7 PRKCI RPS6KB1 SLC4A5 ANO9 ABCD4 SLC25A45 PEX13 SLC38A1 TIMM23 SLC2A5 LONP2 SLC7A6 GRPEL2 SLC25A4 ABCA1 ACSL5 C1QTNF12 SLC7A1 SLC35C2 ABCB1 SLC35B3 SEC61G C2CD5 SLC20A2 AQP3 HSPA8 SLC9A1 ROMO1 GOPC SLC26A8…	1	0.074382363	enriched	0.122879	0.122879	0.350446	18	hsa-miR-330-3p; hsa-miR-191-5p; hsa-let-7e-5p; hsa-miR-1307-3p; hsa-miR-335-5p; hsa-miR-181d-5p; hsa-miR-454-3p; hsa-miR-6741-3p; hsa-miR-26b-5p; hsa-miR-30a-5p; hsa-miR-30e-5p; hsa-miR-1306-5p; hsa-let-7b-5p; hsa-miR-30b-5p; hsa-miR-1304-3p; hsa-miR-192-5p; hsa-miR-423-3p; hsa-miR-30d-5p	0.329880463	1	0.122879	1	0.910522332	TRUE
ANOIKIS	GOBP_ANOIKIS	0.154308617	0.311421088	0.158514105	0.359932234	1.260173789	28	ITGB1 ANKRD13C PTK2 E2F1 CHEK2 MTOR MYBBP1A	1	0.81160982	enriched	0.0547015	0.0547015	0.280839	55	hsa-miR-193a-5p; hsa-miR-224-5p; hsa-miR-19a-3p; hsa-miR-144-3p; hsa-miR-185-3p; hsa-miR-495-3p; hsa-miR-155-5p; hsa-miR-654-3p; hsa-miR-409-3p; hsa-miR-494-3p; hsa-miR-335-5p; hsa-miR-5695; hsa-miR-125a-5p; hsa-let-7c-5p; hsa-miR-330-5p; hsa-miR-340-5p; hsa-miR-126-3p; hsa-miR-451a; hsa-miR-100-5p; hsa-miR-15a-5p; hsa-miR-139-5p; hsa-miR-26b-5p; hsa-miR-93-5p; hsa-miR-374b-5p; hsa-miR-10a-5p; hs…	0.258941628	1	0.0547015	1	1.262000764	TRUE
ANTEROGRADE_AXONAL_TRANSPORT	GOBP_ANTEROGRADE_AXONAL_TRANSPORT	0.928712871	0.959699762	0.048603425	0.184532129	0.685746638	38	TERF2 BLOC1S2 SOD1 AP3B2 KIF3A KIF3B AP3M2 MAP1A TRIM46 KIF5B	1	0.032118535	depleted	0.145212	0.145212	0.354681	107	hsa-miR-6501-5p; hsa-miR-330-3p; hsa-miR-19a-3p; hsa-miR-3127-3p; hsa-miR-493-5p; hsa-miR-548j-5p; hsa-miR-155-5p; hsa-miR-374a-5p; hsa-miR-92b-3p; hsa-miR-335-5p; hsa-miR-363-5p; hsa-miR-1292-5p; hsa-miR-199b-3p; hsa-miR-181d-5p; hsa-miR-454-3p; hsa-miR-548ay-5p; hsa-miR-3187-3p; hsa-miR-126-5p; hsa-let-7c-5p; hsa-miR-142-5p; hsa-miR-363-3p; hsa-miR-328-3p; hsa-miR-20a-5p; hsa-miR-3173-5p; hsa-m…	0.347556513	-1	0.145212	-1	-0.837997493	FALSE
ANTIBACTERIAL_HUMORAL_RESPONSE	GOBP_ANTIBACTERIAL_HUMORAL_RESPONSE	0.014342901	0.063403924	0.380730401	0.521640518	1.706501764	20	JCHAIN IGHA1 OCIAD2 IGKV3-20 LTF CAMP SLPI CTSG ELANE	1	1.843362997	enriched	0.0094232	0.0094232	0.173165	54	hsa-let-7d-5p; hsa-let-7e-5p; hsa-miR-155-5p; hsa-miR-1180-3p; hsa-miR-92b-3p; hsa-miR-335-5p; hsa-miR-363-5p; hsa-miR-1292-5p; hsa-miR-5695; hsa-miR-320a-3p; hsa-miR-146a-5p; hsa-let-7c-5p; hsa-miR-548e-3p; hsa-miR-98-5p; hsa-miR-20a-5p; hsa-miR-122-5p; hsa-miR-20b-5p; hsa-miR-6747-3p; hsa-miR-15a-5p; hsa-let-7g-5p; hsa-miR-106b-5p; hsa-miR-361-5p; hsa-miR-106a-5p; hsa-miR-26b-5p; hsa-miR-93-5p;…	0.160610337	1	0.0094232	1	2.025801591	TRUE
ANTIGEN_PROCESSING_AND_PRESENTATION	GOBP_ANTIGEN_PROCESSING_AND_PRESENTATION	0.270676692	0.44692336	0.111462667	0.209892548	1.073188711	193	KIF2C KIF11 PSMC2 KIF22 DYNC1H1 RACGAP1 PSMD5 PSMC6 PSMA3 PSMD14 PSMC3 PSMA5 PSMA4 B2M KIF2A KIF23 DYNC1LI2 CENPE PSMB1 ATG5 SEC24C PSMB6 LAG3 KIF15 DCTN1 IKBKB VAMP8 ERAP1 CD8A PSMC5 LNPEP ACE AP1S1 KIF3A KLC2 PSMB7 LGMN	1	0.56754914	enriched	0.201526	0.201526	0.387575	101	hsa-miR-6501-5p; hsa-miR-1301-3p; hsa-miR-19a-3p; hsa-miR-1287-5p; hsa-miR-185-3p; hsa-miR-370-3p; hsa-miR-1307-3p; hsa-miR-548j-5p; hsa-miR-495-3p; hsa-miR-155-5p; hsa-miR-494-3p; hsa-miR-374a-5p; hsa-miR-92b-3p; hsa-miR-335-5p; hsa-miR-363-5p; hsa-miR-382-5p; hsa-miR-4707-3p; hsa-miR-483-3p; hsa-miR-454-3p; hsa-miR-548ay-5p; hsa-miR-3187-3p; hsa-miR-125a-5p; hsa-miR-6741-3p; hsa-let-7c-5p; hsa-…	0.385290118	1	0.201526	1	0.695668915	TRUE
ANTIGEN_PROCESSING_AND_PRESENTATION_OF_PEPTIDE_ANTIGEN	GOBP_ANTIGEN_PROCESSING_AND_PRESENTATION_OF_PEPTIDE_ANTIGEN	0.104125737	0.242508314	0.193813303	0.244483366	1.210446183	164	KIF2C KIF11 PSMC2 KIF22 DYNC1H1 RACGAP1 PSMD5 PSMC6 PSMA3 PSMD14 PSMC3 PSMA5 PSMA4 B2M KIF2A KIF23 DYNC1LI2 CENPE PSMB1 SEC24C PSMB6 LAG3 KIF15 DCTN1 IKBKB VAMP8 ERAP1 PSMC5 LNPEP ACE AP1S1 KIF3A KLC2 PSMB7 LGMN PSMD1 IDE DYNC1I2 KIF3B DCTN5 ACTR10	1	0.982441913	depleted	0.238621	0.238621	0.407829	10	hsa-miR-20a-5p; hsa-miR-20b-5p; hsa-miR-106b-5p; hsa-miR-93-5p; hsa-miR-17-5p; hsa-miR-664a-5p; hsa-miR-4755-5p; hsa-miR-182-5p; hsa-miR-339-5p; hsa-miR-769-5p	0.404851711	-1	0.238621	-1	-0.622291339	FALSE
ANTIGEN_PROCESSING_AND_PRESENTATION_OF_PEPTIDE_ANTIGEN_VIA_MHC_CLASS_I	GOBP_ANTIGEN_PROCESSING_AND_PRESENTATION_OF_PEPTIDE_ANTIGEN_VIA_MHC_CLASS_I	0.084452975	0.210515996	0.213927855	0.286250241	1.298235143	89	PSMC2 PSMD5 PSMC6 PSMA3 PSMD14 PSMC3 PSMA5 PSMA4 B2M PSMB1 SEC24C PSMB6 IKBKB VAMP8 ERAP1 PSMC5 LNPEP ACE PSMB7 PSMD1 IDE	1	1.073385047	depleted	0.111033	0.111033	0.346208	100	hsa-miR-1248; hsa-miR-323a-3p; hsa-miR-127-3p; hsa-miR-370-3p; hsa-miR-1307-3p; hsa-miR-155-5p; hsa-miR-1908-5p; hsa-miR-494-3p; hsa-miR-374a-5p; hsa-miR-335-5p; hsa-miR-382-5p; hsa-miR-320a-3p; hsa-miR-1299; hsa-miR-142-3p; hsa-miR-6741-3p; hsa-miR-142-5p; hsa-miR-330-5p; hsa-miR-98-5p; hsa-miR-340-5p; hsa-miR-328-3p; hsa-miR-20a-5p; hsa-miR-29c-3p; hsa-miR-122-5p; hsa-miR-20b-5p; hsa-miR-200c-3…	0.322287543	-1	0.111033	-1	-0.954547926	FALSE
ANTIGEN_PROCESSING_AND_PRESENTATION_OF_PEPTIDE_OR_POLYSACCHARIDE_ANTIGEN_VIA_MHC_CLASS_II	GOBP_ANTIGEN_PROCESSING_AND_PRESENTATION_OF_PEPTIDE_OR_POLYSACCHARIDE_ANTIGEN_VIA_MHC_CLASS_II	0.497925311	0.657841439	0.081302735	-0.218132801	-0.990493904	86	CD74 TRAF6 ARF1 AP2A1 CAPZB ACTR1A HLA-DPB1 RILP OSBPL1A HLA-DPA1 KIF3C CTSS PYCARD RAB7A AP2M1 DNM2 HLA-DMA HLA-DOA DCTN4 SEC24B AP2S1	-1	-0.302835797	depleted	0.248415	0.248415	0.413974	3	hsa-miR-1304-5p; hsa-miR-27a-3p; hsa-miR-27b-3p	0.411524377	-1	0.248415	-1	-0.604822184	TRUE
ANTIGEN_RECEPTOR_MEDIATED_SIGNALING_PATHWAY	GOBP_ANTIGEN_RECEPTOR_MEDIATED_SIGNALING_PATHWAY	0.005078525	0.031328438	0.407017919	0.277124685	1.451066871	245	BTN3A1 BTN3A3 IGHG1 CD3D PLCG1 LAX1 EIF2B5 PSMC2 BTN3A2 BTN2A2 GRAP2 PSMD5 PSMC6 CD3G PSMA3 ITK PSMD14 PSMC3 PSMA5 EIF2B4 PSMA4 IGHA1 IGLC2 TRBC2 LAT PIK3R1 BTN2A3P PTPN22 CUL1 CTLA4 LCK IGHV3-30 PRKCQ IGKC PSMB1 IGHV3-33 ADA CD38 PSMB6 IKBKB ZAP70 PRKCH IGHV2-5 IGHG3 TRAV29DV5 PSMC5 TRAT1 CARD11 CD28 NCKAP1L IGLC3 IGHV4-34 IGHV3-11 BCL2 TESPA1 KLHL6 THEMIS PSMB7	1	2.294262426	enriched	0.481425	0.481425	0.524707	13	hsa-miR-370-3p; hsa-miR-92b-3p; hsa-miR-335-5p; hsa-miR-363-3p; hsa-miR-6747-3p; hsa-miR-199b-5p; hsa-miR-25-3p; hsa-miR-1306-5p; hsa-miR-1304-3p; hsa-miR-766-3p; hsa-miR-1976; hsa-miR-6833-3p; hsa-miR-30c-1-3p	0.528224924	1	0.481425	1	0.317471361	TRUE
ANTIMICROBIAL_HUMORAL_IMMUNE_RESPONSE_MEDIATED_BY_ANTIMICROBIAL_PEPTIDE	GOBP_ANTIMICROBIAL_HUMORAL_IMMUNE_RESPONSE_MEDIATED_BY_ANTIMICROBIAL_PEPTIDE	0.889320388	0.936740127	0.049690139	0.210810873	0.71126181	23	RPL30 LTF CAMP ROMO1 ELANE	1	0.050941751	enriched	0.151477	0.151477	0.354898	117	hsa-miR-1248; hsa-miR-504-5p; hsa-miR-342-5p; hsa-let-7d-5p; hsa-miR-628-3p; hsa-let-7e-5p; hsa-miR-548j-5p; hsa-miR-495-3p; hsa-miR-155-5p; hsa-miR-1180-3p; hsa-miR-494-3p; hsa-miR-374a-5p; hsa-miR-92b-3p; hsa-miR-335-5p; hsa-miR-548ay-3p; hsa-miR-363-5p; hsa-miR-1292-5p; hsa-miR-5695; hsa-miR-320a-3p; hsa-miR-146a-5p; hsa-miR-454-3p; hsa-miR-548ay-5p; hsa-miR-3187-3p; hsa-miR-142-3p; hsa-let-7c…	0.352334487	1	0.151477	1	0.819653305	TRUE
ANTIMICROBIAL_HUMORAL_RESPONSE	GOBP_ANTIMICROBIAL_HUMORAL_RESPONSE	0.318359375	0.496098475	0.103576327	0.27840596	1.09827168	46	JCHAIN IGHA1 OCIAD2 IGKV3-20 RPL30 LTF CAMP S100A8 SLPI ROMO1 CTSG ELANE	1	0.497082357	enriched	0.126795	0.126795	0.353604	46	hsa-miR-342-5p; hsa-miR-493-5p; hsa-miR-495-3p; hsa-miR-92b-3p; hsa-miR-335-5p; hsa-miR-320a-3p; hsa-miR-454-3p; hsa-miR-330-5p; hsa-miR-98-5p; hsa-miR-20a-5p; hsa-miR-223-5p; hsa-miR-122-5p; hsa-miR-20b-5p; hsa-miR-6747-3p; hsa-miR-21-5p; hsa-miR-15a-5p; hsa-miR-130b-5p; hsa-miR-106b-5p; hsa-miR-130a-3p; hsa-miR-26b-5p; hsa-miR-93-5p; hsa-miR-7855-5p; hsa-miR-107; hsa-miR-130b-3p; hsa-miR-17-5p;…	0.333115385	1	0.126795	1	0.896897872	TRUE
AORTA_DEVELOPMENT	GOBP_AORTA_DEVELOPMENT	0.58531746	0.733297371	0.070619625	-0.248429283	-0.922348233	32	SRF NKX3-1 RBPJ SOX4 PRICKLE1 HES1 SEC24B	-1	-0.23260852	enriched	0.0086439	0.0086439	0.168361	27	hsa-miR-342-5p; hsa-miR-330-3p; hsa-miR-1287-5p; hsa-miR-374a-5p; hsa-miR-92b-3p; hsa-miR-335-5p; hsa-miR-548ay-3p; hsa-miR-146a-5p; hsa-miR-142-3p; hsa-miR-142-5p; hsa-miR-21-5p; hsa-miR-106b-5p; hsa-miR-26b-5p; hsa-miR-93-5p; hsa-miR-25-3p; hsa-miR-30a-5p; hsa-miR-17-5p; hsa-miR-3613-3p; hsa-miR-221-3p; hsa-miR-29a-3p; hsa-miR-210-3p; hsa-let-7d-3p; hsa-miR-636; hsa-miR-6885-3p; hsa-miR-192-5p;…	0.15542369	1	0.0086439	1	2.063290266	FALSE
AORTA_MORPHOGENESIS	GOBP_AORTA_MORPHOGENESIS	0.136820926	0.288717087	0.169570644	-0.416464649	-1.315140479	17	SRF RBPJ SOX4 HES1 SEC24B	-1	-0.863847476	enriched	0.250505	0.250505	0.414771	22	hsa-miR-224-5p; hsa-miR-495-3p; hsa-miR-1180-3p; hsa-miR-335-5p; hsa-miR-98-5p; hsa-miR-29c-3p; hsa-miR-223-5p; hsa-miR-200c-3p; hsa-miR-21-5p; hsa-miR-199b-5p; hsa-miR-26b-5p; hsa-miR-3613-3p; hsa-miR-183-3p; hsa-miR-29a-3p; hsa-miR-221-5p; hsa-let-7b-5p; hsa-miR-30b-5p; hsa-miR-30e-3p; hsa-miR-1976; hsa-miR-744-5p; hsa-miR-331-3p; hsa-miR-484	0.412457734	1	0.250505	1	0.601183601	FALSE
APICAL_JUNCTION_ASSEMBLY	GOBP_APICAL_JUNCTION_ASSEMBLY	0.091463415	0.221903038	0.211400189	-0.323345059	-1.299095578	45	SRF PECAM1 PRKACA ARL2 STRN RHOA MPP7 RUNX1 WDR1 FZD5 PAK2 RHOC CTNNA1 F11R CLDN9 PKN2 GPBAR1	-1	-1.038752589	enriched	0.0037432	0.0037432	0.12984	44	hsa-miR-504-5p; hsa-let-7d-5p; hsa-miR-19a-3p; hsa-miR-493-5p; hsa-miR-2110; hsa-let-7e-5p; hsa-miR-155-5p; hsa-miR-320a-3p; hsa-miR-146a-5p; hsa-miR-483-3p; hsa-miR-3187-3p; hsa-let-7c-5p; hsa-miR-142-5p; hsa-miR-98-5p; hsa-miR-340-5p; hsa-miR-20a-5p; hsa-miR-122-5p; hsa-miR-20b-5p; hsa-miR-200c-3p; hsa-miR-15a-5p; hsa-let-7g-5p; hsa-miR-146b-5p; hsa-miR-130b-5p; hsa-miR-106b-5p; hsa-miR-106a-5p…	0.116591082	1	0.0037432	1	2.426756968	FALSE
APOPTOTIC_CELL_CLEARANCE	GOBP_APOPTOTIC_CELL_CLEARANCE	0.160965795	0.32077295	0.155241966	-0.320440095	-1.240527616	38	RAC1 XKR8 RHOG RARA SCARB1 RAC2 TYROBP C3 RAB14 ALOX15 CD300LF	-1	-0.793266402	enriched	0.0305075	0.0305075	0.234588	63	hsa-miR-1248; hsa-miR-4732-3p; hsa-miR-3127-3p; hsa-miR-127-3p; hsa-let-7e-5p; hsa-miR-1307-3p; hsa-miR-155-5p; hsa-miR-92b-3p; hsa-miR-335-5p; hsa-miR-363-5p; hsa-miR-320a-3p; hsa-miR-4707-3p; hsa-miR-181d-5p; hsa-miR-3187-3p; hsa-miR-125a-5p; hsa-miR-142-3p; hsa-miR-6741-3p; hsa-let-7c-5p; hsa-miR-548e-3p; hsa-miR-98-5p; hsa-miR-328-3p; hsa-miR-20a-5p; hsa-miR-20b-5p; hsa-miR-6747-3p; hsa-miR-2…	0.219188917	1	0.0305075	1	1.51559338	FALSE
APOPTOTIC_DNA_FRAGMENTATION	GOBP_APOPTOTIC_DNA_FRAGMENTATION	0.367816092	0.544787328	0.093746542	0.353602412	1.069162669	15	HMGB2 HMGB1 CASP3 EXOG	1	0.434369274	enriched	0.0050119	0.0050119	0.144235	102	hsa-miR-6501-5p; hsa-miR-1248; hsa-let-7d-5p; hsa-miR-330-3p; hsa-miR-224-5p; hsa-miR-19a-3p; hsa-miR-671-3p; hsa-let-7e-5p; hsa-miR-1307-3p; hsa-miR-548j-5p; hsa-miR-155-5p; hsa-miR-654-3p; hsa-miR-374a-5p; hsa-miR-335-5p; hsa-miR-363-5p; hsa-miR-382-5p; hsa-miR-320a-3p; hsa-miR-4707-3p; hsa-miR-181d-5p; hsa-miR-454-3p; hsa-miR-548ay-5p; hsa-miR-3187-3p; hsa-miR-142-3p; hsa-miR-6741-3p; hsa-let-…	0.130963215	1	0.0050119	1	2.299997603	TRUE
APOPTOTIC_MITOCHONDRIAL_CHANGES	GOBP_APOPTOTIC_MITOCHONDRIAL_CHANGES	0.127615063	0.276986602	0.179782316	-0.259286591	-1.193825539	93	CHCHD10 PPP3R1 GSK3B AKT1 HRK CASP8 BMF GSK3A BNIP3L PINK1 ARRB2 HGF VDAC2 BBC3 SLC35F6 SOD2 PYCARD MAPK8 TFDP1 VPS35 BCL2L1	-1	-0.894098062	depleted	0.171527	0.171527	0.369109	54	hsa-miR-493-5p; hsa-miR-361-3p; hsa-miR-155-5p; hsa-miR-335-5p; hsa-miR-363-5p; hsa-miR-125a-5p; hsa-let-7c-5p; hsa-miR-98-5p; hsa-miR-20a-5p; hsa-miR-122-5p; hsa-miR-20b-5p; hsa-miR-6747-3p; hsa-miR-21-5p; hsa-let-7g-5p; hsa-miR-629-3p; hsa-miR-6735-5p; hsa-miR-106b-5p; hsa-miR-26b-5p; hsa-miR-148b-5p; hsa-miR-93-5p; hsa-miR-25-3p; hsa-miR-16-2-3p; hsa-miR-30a-5p; hsa-miR-143-3p; hsa-miR-6857-3p…	0.364282713	-1	0.171527	-1	-0.765667508	TRUE
APOPTOTIC_PROCESS_INVOLVED_IN_DEVELOPMENT	GOBP_APOPTOTIC_PROCESS_INVOLVED_IN_DEVELOPMENT	0.266666667	0.444348938	0.119348441	-0.392051715	-1.172777619	15	XKR8 TNFRSF1A SPI1 FZD5	-1	-0.574031268	enriched	0.127966	0.127966	0.354681	43	hsa-miR-3613-5p; hsa-miR-1248; hsa-miR-548j-5p; hsa-miR-495-3p; hsa-miR-409-3p; hsa-miR-374a-5p; hsa-miR-92b-3p; hsa-miR-335-5p; hsa-miR-548ay-3p; hsa-miR-4707-3p; hsa-miR-548ay-5p; hsa-miR-6741-3p; hsa-miR-548e-3p; hsa-miR-363-3p; hsa-miR-3173-5p; hsa-miR-122-5p; hsa-miR-15a-5p; hsa-miR-6735-5p; hsa-miR-374b-5p; hsa-miR-25-3p; hsa-miR-874-3p; hsa-miR-15b-5p; hsa-miR-183-3p; hsa-miR-3163; hsa-miR…	0.3344738	1	0.127966	1	0.892905405	FALSE
APOPTOTIC_SIGNALING_PATHWAY	GOBP_APOPTOTIC_SIGNALING_PATHWAY	0.027965602	0.10030869	0.352487858	-0.215629858	-1.228769627	426	CD74 CHCHD10 PPM1F SIAH1 MAZ CEBPB MDM2 MKNK2 PPP1R15A RNF41 PELI3 MNT NACC2 ZNF385A SGPP1 PPP3R1 GSK3B AKT1 GSTP1 BCL10 GNAI3 HRK CASP8 NR4A2 BMF TNFRSF1A MAPK7 PPP1CA HERPUD1 NKX3-1 HIPK1 GSK3A BCL3 GNAI2 SIAH2 BAG6 BNIP3L DPF2 TRAF7 HIC1 PINK1 ARRB2 GRINA HGF ITPRIP ZDHHC3 VDAC2 BBC3 RFFL STRADB HYAL2 ICAM1 TLR4 TOPORS PTTG1IP CTSC TGFB1 CD24 TMBIM6 CD44 PDPK1 SLC35F6 TYROBP STK11 CDIP1 MAP3K5…	-1	-1.55337583	depleted	0.287343	0.287343	0.429703	133	hsa-miR-504-5p; hsa-miR-4732-3p; hsa-miR-330-3p; hsa-miR-224-5p; hsa-miR-19a-3p; hsa-miR-361-3p; hsa-miR-4508; hsa-miR-2110; hsa-miR-144-3p; hsa-let-7e-5p; hsa-miR-495-3p; hsa-miR-155-5p; hsa-miR-374a-5p; hsa-miR-92b-3p; hsa-miR-335-5p; hsa-miR-485-3p; hsa-miR-382-5p; hsa-miR-320a-3p; hsa-miR-199b-3p; hsa-miR-146a-5p; hsa-miR-454-3p; hsa-miR-125a-5p; hsa-miR-1303; hsa-miR-142-3p; hsa-let-7c-5p; h…	0.426756059	-1	0.287343	-1	-0.541599378	TRUE
ARACHIDONIC_ACID_METABOLIC_PROCESS	GOBP_ARACHIDONIC_ACID_METABOLIC_PROCESS	0.014639558	0.064155123	0.380730401	-0.459376365	-1.678788086	29	TBXAS1 PTGES3 GPX4 ALOX5 MAPK3 ALOX15 CYP1B1 GPX1 FAAH CYP2U1 EPHX1 PTGS2	-1	-1.834472046	depleted	0.530926	0.530926	0.559278	31	hsa-miR-127-3p; hsa-miR-155-5p; hsa-miR-3200-5p; hsa-miR-335-5p; hsa-miR-363-5p; hsa-miR-142-3p; hsa-miR-340-5p; hsa-miR-146b-5p; hsa-miR-26b-5p; hsa-miR-148b-5p; hsa-miR-93-5p; hsa-miR-10a-5p; hsa-miR-7855-5p; hsa-miR-30a-5p; hsa-miR-186-5p; hsa-miR-221-3p; hsa-miR-185-5p; hsa-miR-148a-5p; hsa-miR-342-3p; hsa-miR-181a-2-3p; hsa-miR-6885-3p; hsa-miR-1270; hsa-miR-27a-3p; hsa-miR-27b-3p; hsa-miR-1…	0.561674164	-1	0.530926	-1	-0.274966006	TRUE
ARF_PROTEIN_SIGNAL_TRANSDUCTION	GOBP_ARF_PROTEIN_SIGNAL_TRANSDUCTION	0.729941292	0.835541272	0.059221919	0.264551968	0.816766578	16	ARFGEF2 GBF1 ARFGEF1 PSD3 FBXO8	1	0.136712068	enriched	0.094658	0.094658	0.328698	5	hsa-miR-193a-5p; hsa-let-7e-5p; hsa-miR-335-5p; hsa-miR-93-5p; hsa-miR-484	0.303927082	1	0.094658	1	1.023842676	TRUE
ARTERY_DEVELOPMENT	GOBP_ARTERY_DEVELOPMENT	0.832653061	0.902718112	0.055021112	-0.193499718	-0.77971174	46	SRF NKX3-1 RBPJ SOX4 PRICKLE1 ZMIZ1 HES1 SEC24B	-1	-0.079535917	enriched	0.0950817	0.0950817	0.32894	51	hsa-miR-1301-3p; hsa-miR-19a-3p; hsa-miR-3127-3p; hsa-miR-361-3p; hsa-miR-374a-5p; hsa-miR-92b-3p; hsa-miR-335-5p; hsa-miR-181d-5p; hsa-miR-548e-3p; hsa-miR-20a-5p; hsa-miR-126-3p; hsa-miR-20b-5p; hsa-miR-200c-3p; hsa-miR-21-5p; hsa-miR-100-5p; hsa-miR-106b-5p; hsa-miR-130a-3p; hsa-miR-26b-5p; hsa-miR-93-5p; hsa-miR-374b-5p; hsa-miR-10a-5p; hsa-miR-107; hsa-miR-4326; hsa-miR-4659a-3p; hsa-miR-465…	0.304048687	1	0.0950817	1	1.021903062	FALSE
ARTERY_MORPHOGENESIS	GOBP_ARTERY_MORPHOGENESIS	0.340040241	0.516808973	0.101350744	-0.293680808	-1.073549209	30	SRF RBPJ SOX4 ZMIZ1 HES1 SEC24B	-1	-0.468469684	enriched	0.000633	0.000633	0.074437	75	hsa-miR-504-5p; hsa-miR-342-5p; hsa-let-7d-5p; hsa-miR-19a-3p; hsa-miR-370-3p; hsa-let-7e-5p; hsa-miR-548j-5p; hsa-miR-495-3p; hsa-miR-1180-3p; hsa-miR-374a-5p; hsa-miR-92b-3p; hsa-miR-335-5p; hsa-miR-363-5p; hsa-miR-320a-3p; hsa-miR-548ay-5p; hsa-miR-126-5p; hsa-miR-125a-5p; hsa-miR-142-3p; hsa-let-7c-5p; hsa-miR-98-5p; hsa-miR-20a-5p; hsa-miR-126-3p; hsa-miR-29c-3p; hsa-miR-20b-5p; hsa-miR-200c…	0.060666738	1	0.000633	1	3.19859629	FALSE
ASSOCIATIVE_LEARNING	GOBP_ASSOCIATIVE_LEARNING	0.297619048	0.475747371	0.108820127	-0.301307567	-1.112926921	31	SRF KRAS NPTN KIT FOS CREB1 TAFA2 PIAS1 BTG2	-1	-0.526339277	depleted	0.135438	0.135438	0.354681	10	hsa-let-7e-5p; hsa-miR-335-5p; hsa-miR-1538; hsa-miR-26b-5p; hsa-miR-192-5p; hsa-miR-6775-3p; hsa-miR-877-3p; hsa-miR-339-5p; hsa-miR-423-5p; hsa-miR-30c-1-3p	0.341073592	-1	0.135438	-1	-0.868259468	TRUE
ASTROCYTE_DEVELOPMENT	GOBP_ASTROCYTE_DEVELOPMENT	0.213414634	0.386618974	0.133554955	-0.340978917	-1.197047475	26	TSPAN2 VIM KRAS TLR4 BACE2 C5AR1 ADORA2A FPR2	-1	-0.670775804	enriched	0.0340111	0.0340111	0.244364	39	hsa-miR-3613-5p; hsa-miR-504-5p; hsa-miR-361-3p; hsa-miR-191-5p; hsa-miR-155-5p; hsa-miR-494-3p; hsa-miR-335-5p; hsa-miR-320a-3p; hsa-miR-1303; hsa-miR-340-5p; hsa-miR-29c-3p; hsa-miR-20b-5p; hsa-miR-21-5p; hsa-miR-15a-5p; hsa-miR-501-3p; hsa-miR-26b-5p; hsa-miR-7855-5p; hsa-miR-107; hsa-miR-4326; hsa-miR-130b-3p; hsa-miR-15b-5p; hsa-miR-183-3p; hsa-miR-221-3p; hsa-miR-29a-3p; hsa-miR-548k; hsa-m…	0.226849602	1	0.0340111	1	1.468379322	FALSE
ASTROCYTE_DIFFERENTIATION	GOBP_ASTROCYTE_DIFFERENTIATION	0.212809917	0.386392753	0.135002034	-0.294350467	-1.165717178	44	TSPAN2 VIM MAPK1 KRAS TLR4 MAPK3 BACE2 TAL1 HES1 C5AR1	-1	-0.672008137	enriched	0.0383067	0.0383067	0.251217	29	hsa-miR-323a-3p; hsa-miR-361-3p; hsa-let-7e-5p; hsa-miR-155-5p; hsa-miR-320a-3p; hsa-miR-125a-5p; hsa-let-7c-5p; hsa-miR-340-5p; hsa-miR-20a-5p; hsa-miR-20b-5p; hsa-miR-21-5p; hsa-miR-1234-3p; hsa-miR-106b-5p; hsa-miR-106a-5p; hsa-miR-93-5p; hsa-miR-4326; hsa-miR-130b-3p; hsa-miR-874-3p; hsa-miR-17-5p; hsa-miR-148a-3p; hsa-miR-21-3p; hsa-miR-223-3p; hsa-miR-23a-3p; hsa-miR-877-3p; hsa-miR-5581-3p…	0.232600239	1	0.0383067	1	1.416725259	FALSE
ATP_BIOSYNTHETIC_PROCESS	GOBP_ATP_BIOSYNTHETIC_PROCESS	0.305019305	0.483035887	0.105520937	0.281675768	1.102311114	44	ATP5F1C NUDT2 ATP5PB PARP1 SLC25A12 ATP5PF ATP5PD ATP5MC1 ATP5F1E ATP5MC3 VCP ATP5F1A ATP5PO	1	0.515672673	depleted	0.383567	0.383567	0.476708	99	hsa-miR-6501-5p; hsa-miR-1301-3p; hsa-miR-433-3p; hsa-miR-1287-5p; hsa-miR-144-3p; hsa-let-7e-5p; hsa-miR-548j-5p; hsa-miR-409-3p; hsa-miR-1908-5p; hsa-miR-374a-5p; hsa-miR-92b-3p; hsa-miR-335-5p; hsa-miR-320a-3p; hsa-miR-146a-5p; hsa-miR-483-3p; hsa-miR-181d-5p; hsa-miR-548ay-5p; hsa-miR-125a-5p; hsa-miR-1303; hsa-miR-142-3p; hsa-let-7c-5p; hsa-miR-142-5p; hsa-miR-98-5p; hsa-miR-20a-5p; hsa-miR-…	0.478390071	-1	0.383567	-1	-0.416158764	FALSE
ATP_DEPENDENT_CHROMATIN_REMODELING	GOBP_ATP_DEPENDENT_CHROMATIN_REMODELING	1.32E-09	7.18E-08	0.788186811	0.605805464	2.528864703	58	HJURP CENPH CENPM MIS18A KNL1 ANP32E CENPN CHD3 CENPT NPM1 ACTR5 CENPU ACTL6A CHD8 RNF8 CENPO HDAC1 INO80 ACTR6 CHD4 NASP PBRM1 SRCAP SMARCAD1 SMARCA4 DMAP1 SMARCC1 RUVBL1 SMARCA5 HNRNPC CENPL CENPP SMARCC2 MTA2 RSF1	1	8.880992399	depleted	0.312831	0.312831	0.442205	136	hsa-miR-6501-5p; hsa-miR-342-5p; hsa-let-7d-5p; hsa-miR-224-5p; hsa-miR-19a-3p; hsa-miR-493-5p; hsa-miR-361-3p; hsa-miR-2110; hsa-miR-144-3p; hsa-miR-370-3p; hsa-let-7e-5p; hsa-miR-1307-3p; hsa-miR-495-3p; hsa-miR-155-5p; hsa-miR-92b-3p; hsa-miR-335-5p; hsa-miR-548ay-3p; hsa-miR-363-5p; hsa-miR-485-3p; hsa-miR-320a-3p; hsa-miR-146a-5p; hsa-miR-483-3p; hsa-miR-181d-5p; hsa-miR-3187-3p; hsa-miR-126…	0.438597726	-1	0.312831	-1	-0.504690217	FALSE
ATP_METABOLIC_PROCESS	GOBP_ATP_METABOLIC_PROCESS	0.000469693	0.005111081	0.498493109	0.297719098	1.561751785	247	CCNB1 UQCRH NDUFA4 NUP188 NUP85 RANBP2 PARK7 NUP35 NDUFA6 NUP160 PARG ATP5F1C NUP107 NDUFS5 MSH2 NUDT2 NUP205 MT-ND6 ATP5PB COA6 MYH3 UQCRC2 NUP155 PARP1 COX7C PFKM UQCRQ SLC25A12 FIGNL1 NDUFS3 NDUFB3 NDUFS2 COX7A2 NDUFB2 DNAJC15 NDUFS4 NDUFA5 ATP5PF APP NUP133 ENO3 ENO2 DNM1L NUP210 ATP5PD AK2 ATP5MC1 OLA1 COX4I1 DLD NDUFA8 NUP43 NCOR1 CHCHD2 SDHA ATP5F1E NDUFB8 NDUFAF1 NDUFS1 FOXK1 CYCS COX7A2L…	1	3.328186209	depleted	0.0646121	0.0646121	0.29175	101	hsa-miR-6501-5p; hsa-let-7d-5p; hsa-miR-493-5p; hsa-let-7e-5p; hsa-miR-495-3p; hsa-miR-92b-3p; hsa-miR-335-5p; hsa-miR-1292-5p; hsa-miR-320a-3p; hsa-miR-146a-5p; hsa-miR-181d-5p; hsa-miR-454-3p; hsa-miR-3187-3p; hsa-miR-142-3p; hsa-let-7c-5p; hsa-miR-142-5p; hsa-miR-330-5p; hsa-miR-98-5p; hsa-miR-340-5p; hsa-miR-328-3p; hsa-miR-20a-5p; hsa-miR-223-5p; hsa-miR-122-5p; hsa-miR-20b-5p; hsa-miR-6747-…	0.268677958	-1	0.0646121	-1	-1.189686143	FALSE
ATP_SYNTHESIS_COUPLED_ELECTRON_TRANSPORT	GOBP_ATP_SYNTHESIS_COUPLED_ELECTRON_TRANSPORT	0.003497141	0.023915689	0.431707696	0.363285489	1.639143677	87	CCNB1 UQCRH NDUFA4 PARK7 NDUFA6 NDUFS5 MT-ND6 COA6 UQCRC2 COX7C UQCRQ NDUFS3 NDUFB3 NDUFS2 NDUFB2 DNAJC15 NDUFS4 NDUFA5 COX4I1 DLD NDUFA8 CHCHD2 SDHA NDUFB8 NDUFAF1 NDUFS1 CYCS COX7A2L UQCRB NDUFB7 NDUFA2 NDUFV1 NDUFA12 NDUFA13	1	2.456286912	enriched	0.200558	0.200558	0.387298	14	hsa-miR-1908-5p; hsa-miR-320a-3p; hsa-miR-146a-5p; hsa-let-7c-5p; hsa-miR-21-5p; hsa-miR-100-5p; hsa-miR-26b-5p; hsa-miR-143-3p; hsa-miR-17-5p; hsa-miR-99a-5p; hsa-let-7b-5p; hsa-miR-652-3p; hsa-miR-26b-3p; hsa-miR-744-5p	0.384878089	1	0.200558	1	0.69776001	TRUE
ATP_SYNTHESIS_COUPLED_PROTON_TRANSPORT	GOBP_ATP_SYNTHESIS_COUPLED_PROTON_TRANSPORT	0.119842829	0.264937373	0.179782316	0.38234506	1.31377061	25	ATP5F1C ATP5PB ATP5PF ATP5PD ATP5MC1 ATP5F1E ATP5MC3 ATP5F1A ATP5PO	1	0.921387947	enriched	0.45575	0.45575	0.509022	56	hsa-miR-6501-5p; hsa-miR-1301-3p; hsa-miR-1287-5p; hsa-let-7e-5p; hsa-miR-548j-5p; hsa-miR-409-3p; hsa-miR-1908-5p; hsa-miR-374a-5p; hsa-miR-92b-3p; hsa-miR-335-5p; hsa-miR-181d-5p; hsa-miR-548ay-5p; hsa-miR-125a-5p; hsa-miR-1303; hsa-let-7c-5p; hsa-miR-142-5p; hsa-miR-20a-5p; hsa-miR-200c-3p; hsa-miR-100-5p; hsa-miR-15a-5p; hsa-miR-148b-5p; hsa-miR-93-5p; hsa-miR-10a-5p; hsa-miR-17-5p; hsa-miR-1…	0.512036364	1	0.45575	1	0.341273323	TRUE
ATTACHMENT_OF_SPINDLE_MICROTUBULES_TO_KINETOCHORE	GOBP_ATTACHMENT_OF_SPINDLE_MICROTUBULES_TO_KINETOCHORE	0.000188944	0.00246392	0.518848078	0.585790562	2.085158697	30	KIF2C SPAG5 CCNB1 AURKB CDT1 RACGAP1 KNL1 MIS12 NDC80 CENPE BUB3 KNSTRN	1	3.723667087	enriched	0.356214	0.356214	0.462554	57	hsa-let-7d-5p; hsa-miR-330-3p; hsa-miR-224-5p; hsa-miR-144-3p; hsa-miR-323b-3p; hsa-miR-191-5p; hsa-let-7e-5p; hsa-miR-1307-3p; hsa-miR-548j-5p; hsa-miR-155-5p; hsa-miR-409-3p; hsa-miR-6861-3p; hsa-miR-5695; hsa-miR-548ay-5p; hsa-miR-1303; hsa-miR-6741-3p; hsa-miR-122-5p; hsa-miR-6747-3p; hsa-miR-21-5p; hsa-miR-29b-2-5p; hsa-miR-629-3p; hsa-miR-361-5p; hsa-miR-26b-5p; hsa-miR-5193; hsa-miR-148b-5…	0.463531219	1	0.356214	1	0.448289016	TRUE
AUTOPHAGOSOME_MATURATION	GOBP_AUTOPHAGOSOME_MATURATION	0.340040241	0.516808973	0.101350744	-0.284150121	-1.081154523	36	MCOLN1 TSG101 MAP1LC3B RUBCNL GABARAPL2 GABARAPL1 CHMP3	-1	-0.468469684	enriched	0.242318	0.242318	0.409661	84	hsa-miR-6501-5p; hsa-miR-1301-3p; hsa-miR-224-5p; hsa-miR-361-3p; hsa-miR-1307-3p; hsa-miR-155-5p; hsa-miR-494-3p; hsa-miR-374a-5p; hsa-miR-92b-3p; hsa-miR-335-5p; hsa-miR-199b-3p; hsa-miR-181d-5p; hsa-miR-3187-3p; hsa-miR-6741-3p; hsa-miR-330-5p; hsa-miR-98-5p; hsa-miR-20a-5p; hsa-miR-122-5p; hsa-miR-20b-5p; hsa-miR-200c-3p; hsa-miR-21-5p; hsa-miR-100-5p; hsa-miR-6894-3p; hsa-miR-15a-5p; hsa-miR…	0.40720823	1	0.242318	1	0.615614324	FALSE
AUTOPHAGY_OF_MITOCHONDRION	GOBP_AUTOPHAGY_OF_MITOCHONDRION	0.09202454	0.222592886	0.211400189	-0.294531376	-1.273533907	66	RNF41 TSPO MAP1LC3B GSK3A BNIP3L PINK1 FBXO7 GABARAPL2 GABARAPL1 ATG13 SQSTM1 MARK2 WIPI1 ATG12 FZD5	-1	-1.036096345	enriched	0.152538	0.152538	0.355302	99	hsa-miR-1248; hsa-miR-433-3p; hsa-let-7d-5p; hsa-miR-224-5p; hsa-miR-19a-3p; hsa-miR-323a-3p; hsa-miR-2110; hsa-let-7e-5p; hsa-miR-155-5p; hsa-miR-6861-3p; hsa-miR-494-3p; hsa-miR-374a-5p; hsa-miR-335-5p; hsa-miR-320a-3p; hsa-miR-146a-5p; hsa-miR-1299; hsa-miR-181d-5p; hsa-miR-3187-3p; hsa-miR-1303; hsa-miR-142-3p; hsa-let-7c-5p; hsa-miR-548e-3p; hsa-miR-98-5p; hsa-miR-20a-5p; hsa-miR-122-5p; hsa…	0.352342163	1	0.152538	1	0.816621952	FALSE
AXONEME_ASSEMBLY	GOBP_AXONEME_ASSEMBLY	0.684313725	0.804736951	0.062386149	0.249440903	0.858914243	26	BBS2 CCDC65 CFAP44 SPAG16 SPEF2 TTC12 TTLL1 GAS8 TOGARAM1 IQCG ZMYND10 DNAH1 DNAAF2 DNAL1 CEP131	1	0.164744749	depleted	0.530594	0.530594	0.55905	9	hsa-miR-335-5p; hsa-miR-1303; hsa-miR-548e-3p; hsa-miR-10a-5p; hsa-miR-5189-3p; hsa-miR-150-5p; hsa-miR-532-3p; hsa-miR-1260a; hsa-miR-1260b	0.561454937	-1	0.530594	-1	-0.275237665	FALSE
AXON_DEVELOPMENT	GOBP_AXON_DEVELOPMENT	0.001311175	0.01144524	0.455059867	-0.266074716	-1.453902277	284	SRF TSPAN2 ALCAM SIAH1 RAC1 NECTIN1 ISL2 RHOG ZSWIM6 MAPK1 ACTB KLF7 PLXNA2 IRS2 NRXN1 NREP GSK3B RTN4 SMAD4 KLF4 RPS6KA5 NR4A2 MAPK7 TSPO BAIAP2 LIMK1 CERS2 TWF2 DBNL GAB1 RHOA NPTN TCTN1 SEMA7A TIAM2 NDEL1 NRXN3 BSG CREB1 MAPK3 B4GALT5 RAC2 MARK2 GRB2 IST1 EPHB4 STK11 CSF1R KREMEN1 VASP MAP1S YTHDF1 GAB2 SHC1 SPTB DNM2 EFNA4 NUMB DOK4 PALLD CNR1 PAK2 KEL ULK1 FGFR2 SIPA1L1 CDK5R1 UST FLOT1 PICA…	-1	-2.882339453	enriched	0.0060711	0.0060711	0.148809	34	hsa-miR-1248; hsa-miR-19a-3p; hsa-miR-3127-3p; hsa-miR-493-5p; hsa-miR-2110; hsa-miR-374a-5p; hsa-miR-335-5p; hsa-miR-320a-3p; hsa-miR-146a-5p; hsa-miR-454-3p; hsa-miR-142-3p; hsa-miR-223-5p; hsa-miR-200c-3p; hsa-miR-6735-5p; hsa-miR-130b-5p; hsa-miR-106b-5p; hsa-miR-130a-3p; hsa-miR-26b-5p; hsa-miR-93-5p; hsa-miR-374b-5p; hsa-miR-17-3p; hsa-miR-130b-3p; hsa-miR-874-3p; hsa-miR-99a-5p; hsa-miR-54…	0.136239465	1	0.0060711	1	2.216732614	FALSE
AXON_EXTENSION	GOBP_AXON_EXTENSION	0.159183673	0.31925941	0.157402899	-0.27097453	-1.190535567	70	SRF ALCAM GSK3B RTN4 LIMK1 TWF2 DBNL SEMA7A NDEL1 DNM2 ULK1 CDK5R1 DVL1 SEMA4B C9orf72 VEGFA SEMA6B PAK1 RUFY3 RAB21 OLFM1 TTL PTPRS	-1	-0.798101477	enriched	0.0359345	0.0359345	0.247816	79	hsa-miR-330-3p; hsa-miR-224-5p; hsa-miR-19a-3p; hsa-miR-3127-3p; hsa-miR-144-3p; hsa-miR-185-3p; hsa-miR-370-3p; hsa-miR-548j-5p; hsa-miR-495-3p; hsa-miR-155-5p; hsa-miR-1180-3p; hsa-miR-92b-3p; hsa-miR-335-5p; hsa-miR-363-5p; hsa-miR-320a-3p; hsa-miR-181d-5p; hsa-miR-548ay-5p; hsa-miR-142-3p; hsa-miR-142-5p; hsa-miR-363-3p; hsa-miR-20a-5p; hsa-miR-122-5p; hsa-miR-20b-5p; hsa-miR-21-5p; hsa-miR-1…	0.229875105	1	0.0359345	1	1.444488394	FALSE
AXO_DENDRITIC_TRANSPORT	GOBP_AXO_DENDRITIC_TRANSPORT	0.522504892	0.676986427	0.075694631	0.234640037	0.955865402	53	DYNC1H1 TERF2 SPG11 BLOC1S2 APP SOD1 AP3B2 KIF3A KIF3B HSPA8 ACTR10 AP3M2 MAP1A TRIM46 KIF5B	1	0.281909639	depleted	0.119005	0.119005	0.348407	45	hsa-miR-144-3p; hsa-miR-1292-5p; hsa-miR-320a-3p; hsa-miR-454-3p; hsa-miR-142-5p; hsa-miR-548e-3p; hsa-miR-340-5p; hsa-miR-328-3p; hsa-miR-20a-5p; hsa-miR-20b-5p; hsa-miR-21-5p; hsa-miR-15a-5p; hsa-miR-130b-5p; hsa-miR-106b-5p; hsa-miR-130a-3p; hsa-miR-106a-5p; hsa-miR-26b-5p; hsa-miR-93-5p; hsa-miR-10a-5p; hsa-miR-25-3p; hsa-miR-424-3p; hsa-miR-130b-3p; hsa-miR-17-5p; hsa-miR-15b-5p; hsa-let-7b-…	0.327604157	-1	0.119005	-1	-0.924434791	FALSE
BARBED_END_ACTIN_FILAMENT_CAPPING	GOBP_BARBED_END_ACTIN_FILAMENT_CAPPING	0.302658487	0.48141382	0.109684062	-0.333372122	-1.124597782	22	CAPZB TWF2 AVIL GSN ADD2 TRIOBP MTPN EPS8 FLII SVIL	-1	-0.519047144	enriched	0.208479	0.208479	0.392789	74	hsa-miR-1248; hsa-miR-1301-3p; hsa-miR-543; hsa-miR-330-3p; hsa-miR-1307-3p; hsa-miR-548j-5p; hsa-miR-155-5p; hsa-miR-374a-5p; hsa-miR-92b-3p; hsa-miR-320a-3p; hsa-miR-181d-5p; hsa-miR-548ay-5p; hsa-miR-1303; hsa-miR-142-3p; hsa-miR-6741-3p; hsa-miR-142-5p; hsa-miR-363-3p; hsa-miR-20a-5p; hsa-miR-223-5p; hsa-miR-20b-5p; hsa-miR-6747-3p; hsa-miR-1234-3p; hsa-miR-15a-5p; hsa-miR-1538; hsa-miR-106b-…	0.390286939	1	0.208479	1	0.680937685	FALSE
BASE_EXCISION_REPAIR	GOBP_BASE_EXCISION_REPAIR	0.00027639	0.003359447	0.498493109	0.527103597	1.934561896	36	POLQ LIG1 FEN1 POLE DNA2 USP47 PARP2 HMGB1 PCNA RPA1 RPA2 TDG WRN RPA3 POLD1 NTHL1	1	3.558477105	enriched	0.0512077	0.0512077	0.273924	126	hsa-miR-504-5p; hsa-miR-1301-3p; hsa-miR-543; hsa-let-7d-5p; hsa-miR-330-3p; hsa-miR-224-5p; hsa-miR-19a-3p; hsa-miR-150-3p; hsa-miR-493-5p; hsa-miR-2110; hsa-miR-144-3p; hsa-miR-185-3p; hsa-let-7e-5p; hsa-miR-1307-3p; hsa-miR-495-3p; hsa-miR-92b-3p; hsa-miR-335-5p; hsa-miR-5695; hsa-miR-320a-3p; hsa-miR-181d-5p; hsa-miR-454-3p; hsa-miR-126-5p; hsa-miR-125a-5p; hsa-miR-1303; hsa-miR-142-3p; hsa-m…	0.252366796	1	0.0512077	1	1.29066473	TRUE
BETA_CATENIN_DESTRUCTION_COMPLEX_DISASSEMBLY	GOBP_BETA_CATENIN_DESTRUCTION_COMPLEX_DISASSEMBLY	0.023843698	0.08961558	0.352487858	-0.553261962	-1.655019536	15	FRAT1 GSK3B PPP1CA FZD5 FRAT2 FZD2 DVL1 DVL3 FZD1 APC	-1	-1.622626384	enriched	0.169946	0.169946	0.367191	103	hsa-let-7d-5p; hsa-miR-224-5p; hsa-miR-3127-3p; hsa-miR-150-3p; hsa-miR-361-3p; hsa-miR-628-3p; hsa-miR-370-3p; hsa-let-7e-5p; hsa-miR-495-3p; hsa-miR-155-5p; hsa-miR-409-3p; hsa-miR-374a-5p; hsa-miR-335-5p; hsa-miR-320a-3p; hsa-miR-199b-3p; hsa-miR-181d-5p; hsa-miR-3187-3p; hsa-miR-126-5p; hsa-miR-142-3p; hsa-let-7c-5p; hsa-miR-142-5p; hsa-miR-98-5p; hsa-miR-340-5p; hsa-miR-20a-5p; hsa-miR-126-3…	0.362337698	1	0.169946	1	0.769689053	FALSE
BETA_CATENIN_TCF_COMPLEX_ASSEMBLY	GOBP_BETA_CATENIN_TCF_COMPLEX_ASSEMBLY	0.368	0.544787328	0.096240602	0.305043684	1.054824355	27	HDAC1 BCL9L ASH2L TRRAP SMARCA4 LEF1 LEO1 RUVBL1	1	0.434152181	enriched	0.0484418	0.0484418	0.268214	133	hsa-miR-1248; hsa-miR-1301-3p; hsa-miR-543; hsa-miR-342-5p; hsa-let-7d-5p; hsa-miR-330-3p; hsa-miR-19a-3p; hsa-miR-3127-3p; hsa-miR-323a-3p; hsa-miR-150-3p; hsa-miR-191-5p; hsa-miR-628-3p; hsa-miR-370-3p; hsa-let-7e-5p; hsa-miR-495-3p; hsa-miR-155-5p; hsa-miR-494-3p; hsa-miR-374a-5p; hsa-miR-92b-3p; hsa-miR-335-5p; hsa-miR-485-3p; hsa-miR-320a-3p; hsa-miR-146a-5p; hsa-miR-181d-5p; hsa-miR-454-3p;…	0.247469074	1	0.0484418	1	1.314779728	TRUE
BICARBONATE_TRANSPORT	GOBP_BICARBONATE_TRANSPORT	0.22983871	0.405583182	0.127505315	-0.360994764	-1.19671306	20	AQP1 CYB5R4 CA1 SLC4A1 CA13	-1	-0.638576825	enriched	0.386179	0.386179	0.477453	58	hsa-miR-6501-5p; hsa-miR-433-3p; hsa-miR-330-3p; hsa-miR-144-3p; hsa-let-7e-5p; hsa-miR-409-3p; hsa-miR-494-3p; hsa-miR-335-5p; hsa-miR-320a-3p; hsa-miR-3187-3p; hsa-miR-142-3p; hsa-miR-98-5p; hsa-miR-20a-5p; hsa-miR-122-5p; hsa-miR-20b-5p; hsa-miR-6747-3p; hsa-miR-130b-5p; hsa-miR-501-3p; hsa-miR-106b-5p; hsa-miR-26b-5p; hsa-miR-5193; hsa-miR-93-5p; hsa-miR-374b-5p; hsa-miR-25-3p; hsa-miR-18a-5p…	0.478668977	1	0.386179	1	0.413211346	FALSE
BILE_ACID_BIOSYNTHETIC_PROCESS	GOBP_BILE_ACID_BIOSYNTHETIC_PROCESS	0.847524752	0.91208728	0.052805005	0.238126693	0.738141253	17	OSBPL7 OSBPL9 OSBPL3 OSBP SCP2 CES1	1	0.071847609	depleted	0.220534	0.220534	0.398793	46	hsa-miR-1307-3p; hsa-miR-155-5p; hsa-miR-335-5p; hsa-miR-146a-5p; hsa-miR-181d-5p; hsa-miR-454-3p; hsa-miR-125a-5p; hsa-miR-142-3p; hsa-miR-6741-3p; hsa-miR-142-5p; hsa-miR-340-5p; hsa-miR-223-5p; hsa-miR-122-5p; hsa-miR-21-5p; hsa-miR-15a-5p; hsa-miR-1538; hsa-miR-130a-3p; hsa-miR-26b-5p; hsa-miR-5193; hsa-miR-10a-5p; hsa-miR-130b-3p; hsa-miR-17-5p; hsa-miR-1304-5p; hsa-miR-186-5p; hsa-miR-15b-5…	0.39566271	-1	0.220534	-1	-0.656524445	FALSE
BILE_ACID_METABOLIC_PROCESS	GOBP_BILE_ACID_METABOLIC_PROCESS	0.984405458	0.99061701	0.045224744	0.165035484	0.549627634	22	OSBPL7 OSBPL9 OSBPL3 OSBP SCP2	1	0.006825987	enriched	0.199777	0.199777	0.386751	8	hsa-miR-92b-3p; hsa-miR-335-5p; hsa-miR-142-5p; hsa-miR-340-5p; hsa-miR-10a-5p; hsa-miR-186-5p; hsa-miR-877-3p; hsa-miR-576-5p	0.384327195	1	0.199777	1	0.699454513	TRUE
BINDING_OF_SPERM_TO_ZONA_PELLUCIDA	GOBP_BINDING_OF_SPERM_TO_ZONA_PELLUCIDA	0.125244618	0.273526607	0.175204048	0.431892123	1.333405509	16	CCT2 CCT3 UBAP2L CCT4 CCT7 CCT8 CCT5 ATP8B3	1	0.902240926	depleted	0.0939254	0.0939254	0.328279	70	hsa-miR-1301-3p; hsa-miR-433-3p; hsa-miR-19a-3p; hsa-let-7e-5p; hsa-miR-548j-5p; hsa-miR-495-3p; hsa-miR-155-5p; hsa-miR-1908-5p; hsa-miR-92b-3p; hsa-miR-335-5p; hsa-miR-320a-3p; hsa-miR-483-3p; hsa-miR-548ay-5p; hsa-miR-125a-5p; hsa-miR-122-5p; hsa-miR-6747-3p; hsa-miR-1234-3p; hsa-miR-15a-5p; hsa-miR-4511; hsa-miR-5193; hsa-miR-93-5p; hsa-miR-454-5p; hsa-miR-25-3p; hsa-miR-18a-5p; hsa-miR-30a-5…	0.303250866	-1	0.0939254	-1	-1.027216947	FALSE
BLASTOCYST_DEVELOPMENT	GOBP_BLASTOCYST_DEVELOPMENT	0.37524558	0.550645108	0.094050347	0.243331934	1.041621929	63	EMG1 GINS1 ACTL6A ZPR1 GINS4 SUPT6H ADA WDR74 CNOT1 ZNF830 SBDS NASP LPAR6 PALB2 CTR9 TET1 NDUFA2 TTLL1 BRCA2 ACVR1C DAD1 NCAPG2 RPL7L1	1	0.425684415	enriched	0.0562074	0.0562074	0.283791	20	hsa-let-7d-5p; hsa-miR-3127-3p; hsa-miR-2110; hsa-let-7e-5p; hsa-miR-155-5p; hsa-miR-335-5p; hsa-let-7c-5p; hsa-miR-98-5p; hsa-miR-29c-3p; hsa-miR-122-5p; hsa-let-7g-5p; hsa-miR-186-5p; hsa-miR-29a-3p; hsa-let-7b-5p; hsa-let-7i-5p; hsa-miR-877-5p; hsa-miR-145-5p; hsa-miR-93-3p; hsa-miR-6734-3p; hsa-miR-484	0.260727214	1	0.0562074	1	1.250206504	TRUE
BLASTOCYST_FORMATION	GOBP_BLASTOCYST_FORMATION	0.601593625	0.745281949	0.069448144	-0.254955888	-0.909841695	27	SRF RTN4 FURIN JUNB CUL3 MFNG SP3 PTPN18	-1	-0.220696774	enriched	0.203302	0.203302	0.388469	4	hsa-miR-98-5p; hsa-miR-10a-5p; hsa-miR-30a-5p; hsa-let-7b-5p	0.386027518	1	0.203302	1	0.691858349	FALSE
BLOOD_VESSEL_ENDOTHELIAL_CELL_MIGRATION	GOBP_BLOOD_VESSEL_ENDOTHELIAL_CELL_MIGRATION	0.074380165	0.193208478	0.237793834	-0.292033257	-1.298302771	77	SRF HDAC9 AKT1 KLF4 SCARB1 MAP3K3 RHOA HDAC5 TGFB1 NR4A1 PDPK1 EPHB4 PRCP MEF2C HMOX1 ANGPT1 MAP2K3 CD40 SP1 GATA2 HSPB1 GPX1 VASH1 CIB1 HIF1A RGCC VEGFA	-1	-1.128542861	depleted	0.161287	0.161287	0.35988	29	hsa-miR-335-5p; hsa-miR-3187-3p; hsa-let-7c-5p; hsa-miR-20a-5p; hsa-miR-20b-5p; hsa-miR-6747-3p; hsa-miR-100-5p; hsa-miR-130b-5p; hsa-miR-501-3p; hsa-miR-106b-5p; hsa-miR-106a-5p; hsa-miR-26b-5p; hsa-miR-93-5p; hsa-miR-17-5p; hsa-miR-150-5p; hsa-miR-502-3p; hsa-miR-1296-5p; hsa-miR-192-5p; hsa-miR-324-3p; hsa-miR-378a-5p; hsa-miR-877-3p; hsa-miR-15b-3p; hsa-miR-1294; hsa-miR-197-3p; hsa-miR-331-3…	0.356985002	-1	0.161287	-1	-0.792400636	TRUE
BLOOD_VESSEL_MORPHOGENESIS	GOBP_BLOOD_VESSEL_MORPHOGENESIS	1.20E-05	0.00024854	0.593325476	-0.293756766	-1.643073081	343	KLF2 SRF TGFBR2 WASF2 CCR3 ACTG1 TIPARP HDAC9 CDC42 AKT1 HHEX AQP1 KLF4 CASP8 SYK EPN2 MAPK7 EGLN1 HIPK1 VAV2 BTG1 ZFP36L1 PIK3CG RBPJ PLCD3 EPN1 ALOX5 GAB1 SPI1 LRG1 HGF MAP3K3 ADAM15 RHOA RAPGEF2 GLUL AGO2 QKI BSG SLC12A6 EPAS1 SOX4 HDAC5 TGFBI TGFB1 JMJD8 NR4A1 RUNX1 PDPK1 FOXJ2 EPHB4 FZD5 SIRT6 JUNB PIK3R6 C3 VAV3 SPRY2 SHC1 PRCP ZMIZ1 TAL1 HES1 HMOX1 COL8A2 NOTCH4 SEC24B ANGPT1 C5AR1 ARHGAP2…	-1	-4.921137863	depleted	0.221133	0.221133	0.398916	58	hsa-miR-224-5p; hsa-miR-19a-3p; hsa-miR-495-3p; hsa-miR-155-5p; hsa-miR-1180-3p; hsa-miR-335-5p; hsa-miR-125a-5p; hsa-miR-142-3p; hsa-let-7c-5p; hsa-miR-340-5p; hsa-miR-29c-3p; hsa-miR-20b-5p; hsa-miR-200c-3p; hsa-miR-6747-3p; hsa-miR-21-5p; hsa-miR-100-5p; hsa-miR-15a-5p; hsa-miR-26b-5p; hsa-miR-148b-5p; hsa-miR-421; hsa-miR-1271-5p; hsa-miR-30a-5p; hsa-miR-96-5p; hsa-miR-15b-5p; hsa-miR-5189-3p…	0.395922209	-1	0.221133	-1	-0.655346442	TRUE
BLOOD_VESSEL_REMODELING	GOBP_BLOOD_VESSEL_REMODELING	0.615230461	0.756357754	0.068632563	-0.262444415	-0.908706958	24	RBPJ EPAS1 TGFB1 MEF2C TMBIM1 CST3 JAG1	-1	-0.21096217	enriched	0.0129784	0.0129784	0.193035	64	hsa-miR-1301-3p; hsa-miR-543; hsa-miR-19a-3p; hsa-miR-3127-3p; hsa-miR-493-5p; hsa-miR-361-3p; hsa-miR-495-3p; hsa-miR-155-5p; hsa-miR-374a-5p; hsa-miR-92b-3p; hsa-miR-335-5p; hsa-miR-320a-3p; hsa-miR-1299; hsa-miR-181d-5p; hsa-miR-125a-5p; hsa-miR-142-3p; hsa-let-7c-5p; hsa-miR-548e-3p; hsa-miR-20a-5p; hsa-miR-126-3p; hsa-miR-223-5p; hsa-miR-122-5p; hsa-miR-20b-5p; hsa-miR-200c-3p; hsa-miR-21-5p…	0.178586529	1	0.0129784	1	1.886778845	FALSE
BODY_FLUID_SECRETION	GOBP_BODY_FLUID_SECRETION	0.419607843	0.588400898	0.087569712	0.257515407	1.009842337	45	OAS2 CAD STK39 ATG5 ADA GPAT4 VAMP8 UMPS GOT2 SLC4A5 MED1 COPA XBP1 PPAT KALRN DHODH GUCA1B NR1H3	1	0.377156403	depleted	0.294122	0.294122	0.434663	17	hsa-miR-342-5p; hsa-miR-335-5p; hsa-miR-320a-3p; hsa-miR-483-3p; hsa-miR-1303; hsa-miR-6747-3p; hsa-miR-629-3p; hsa-miR-143-3p; hsa-miR-1343-3p; hsa-miR-664a-5p; hsa-miR-501-5p; hsa-miR-1976; hsa-miR-550a-3-5p; hsa-miR-6802-3p; hsa-miR-30c-1-3p; hsa-miR-6783-3p; hsa-miR-7977	0.430767434	-1	0.294122	-1	-0.53147249	FALSE
BONE_DEVELOPMENT	GOBP_BONE_DEVELOPMENT	0.119834711	0.264937373	0.184706471	-0.251097401	-1.20430679	117	SRF TGFBR2 WASF2 ZNF385A FOXN3 COL13A1 PTGER4 RFLNB INSIG1 RHOA KIT MEF2D FLI1 SMPD3 TYROBP SH2B3 SNX10 PIP4K2A TAL1 MEF2C PHOSPHO1 SKI DYM SPNS2 FGFR2 ALPL GNAS SIGLEC15 PDGFC PTPN6 TAPT1 SERPINH1 SFRP2 ZMPSTE24 GHRL	-1	-0.921417368	enriched	0.0916998	0.0916998	0.326572	67	hsa-let-7d-5p; hsa-miR-3127-3p; hsa-miR-6786-3p; hsa-let-7e-5p; hsa-miR-155-5p; hsa-miR-1908-5p; hsa-miR-92b-3p; hsa-miR-335-5p; hsa-miR-382-5p; hsa-miR-320a-3p; hsa-miR-199b-3p; hsa-miR-146a-5p; hsa-miR-1299; hsa-miR-181d-5p; hsa-miR-125a-5p; hsa-miR-142-3p; hsa-let-7c-5p; hsa-miR-98-5p; hsa-miR-20a-5p; hsa-miR-29c-3p; hsa-miR-223-5p; hsa-miR-122-5p; hsa-miR-20b-5p; hsa-let-7g-5p; hsa-miR-139-5p…	0.30250727	1	0.0916998	1	1.037631612	FALSE
BONE_MINERALIZATION	GOBP_BONE_MINERALIZATION	0.072874494	0.190636837	0.237793834	-0.319147532	-1.34240006	56	SLC8A1 KLF10 SGMS2 ALOX5 RFLNB ATP2B1 TGFB1 SMPD3 BMP2K SNX10 MEF2C PHOSPHO1 FGFR2 ALOX15 SBNO2 FGR	-1	-1.137424448	enriched	0.0360812	0.0360812	0.248287	37	hsa-miR-342-5p; hsa-miR-335-5p; hsa-miR-363-5p; hsa-miR-1292-5p; hsa-miR-146a-5p; hsa-let-7c-5p; hsa-miR-330-5p; hsa-miR-98-5p; hsa-miR-340-5p; hsa-miR-20a-5p; hsa-miR-20b-5p; hsa-miR-100-5p; hsa-miR-6894-3p; hsa-miR-106b-5p; hsa-miR-106a-5p; hsa-miR-26b-5p; hsa-miR-5193; hsa-miR-152-3p; hsa-miR-93-5p; hsa-miR-374b-5p; hsa-miR-454-5p; hsa-miR-17-5p; hsa-miR-186-5p; hsa-miR-106b-3p; hsa-miR-99a-5p…	0.230227907	1	0.0360812	1	1.442719027	FALSE
BONE_MORPHOGENESIS	GOBP_BONE_MORPHOGENESIS	0.218367347	0.392939232	0.132147261	-0.281174867	-1.143550124	48	TGFBR2 FOXN3 COL13A1 INSIG1 MEF2D SMPD3 MEF2C PHOSPHO1 SKI FGFR2 ALPL GNAS SERPINH1 SFRP2 ZMPSTE24 NAB2	-1	-0.660812302	enriched	0.000728	0.000728	0.0768303	65	hsa-miR-433-3p; hsa-miR-342-5p; hsa-miR-193a-5p; hsa-miR-2110; hsa-miR-127-3p; hsa-miR-185-3p; hsa-miR-628-3p; hsa-miR-495-3p; hsa-miR-155-5p; hsa-miR-1908-5p; hsa-miR-374a-5p; hsa-miR-92b-3p; hsa-miR-335-5p; hsa-miR-548ay-3p; hsa-miR-320a-3p; hsa-miR-146a-5p; hsa-miR-3187-3p; hsa-miR-125a-5p; hsa-let-7c-5p; hsa-miR-98-5p; hsa-miR-340-5p; hsa-miR-20a-5p; hsa-miR-126-3p; hsa-miR-29c-3p; hsa-miR-20…	0.063252246	1	0.000728	1	3.137868621	FALSE
BONE_REMODELING	GOBP_BONE_REMODELING	0.017825018	0.072953474	0.352487858	-0.369209626	-1.530431399	53	TRAF6 RAC1 SYK TMEM64 RAB3D CSK RASSF2 GPR137 RAC2 TGFB1 CSF1R SNX10 DEF8 TCIRG1 PLEKHM1 PDK4	-1	-1.748970013	enriched	0.0601712	0.0601712	0.286957	51	hsa-miR-1248; hsa-miR-543; hsa-miR-3127-3p; hsa-miR-191-5p; hsa-miR-628-3p; hsa-miR-495-3p; hsa-miR-155-5p; hsa-miR-335-5p; hsa-miR-5695; hsa-miR-146a-5p; hsa-miR-3187-3p; hsa-miR-1303; hsa-let-7c-5p; hsa-miR-98-5p; hsa-miR-20a-5p; hsa-miR-126-3p; hsa-miR-29c-3p; hsa-miR-21-5p; hsa-miR-15a-5p; hsa-miR-130b-5p; hsa-miR-130a-3p; hsa-miR-106a-5p; hsa-miR-26b-5p; hsa-miR-107; hsa-miR-421; hsa-miR-25-…	0.263873494	1	0.0601712	1	1.220611327	FALSE
BONE_RESORPTION	GOBP_BONE_RESORPTION	0.027801751	0.100132367	0.352487858	-0.387851944	-1.517825176	41	TRAF6 RAC1 SYK TMEM64 RAB3D CSK GPR137 RAC2 CSF1R SNX10 DEF8 TCIRG1 PLEKHM1 PDK4	-1	-1.555927846	depleted	0.260478	0.260478	0.419071	23	hsa-miR-2110; hsa-miR-92b-3p; hsa-miR-335-5p; hsa-miR-454-3p; hsa-miR-363-3p; hsa-miR-629-3p; hsa-miR-130a-3p; hsa-miR-25-3p; hsa-miR-130b-3p; hsa-miR-183-3p; hsa-miR-6513-3p; hsa-miR-92b-5p; hsa-miR-23b-3p; hsa-miR-192-5p; hsa-miR-877-5p; hsa-miR-877-3p; hsa-miR-766-3p; hsa-miR-500a-3p; hsa-miR-18a-3p; hsa-miR-6749-3p; hsa-miR-365a-3p; hsa-miR-4286; hsa-miR-6881-3p	0.41640487	-1	0.260478	-1	-0.584228951	TRUE
BRAIN_MORPHOGENESIS	GOBP_BRAIN_MORPHOGENESIS	0.387673956	0.561050623	0.092848121	0.307189362	1.042191167	24	BBS2 FANCD2 AKT3 SPEF2	1	0.411533374	enriched	0.0175115	0.0175115	0.20431	65	hsa-miR-543; hsa-miR-433-3p; hsa-miR-19a-3p; hsa-miR-3127-3p; hsa-miR-1287-5p; hsa-miR-144-3p; hsa-let-7e-5p; hsa-miR-1307-3p; hsa-miR-155-5p; hsa-miR-494-3p; hsa-miR-92b-3p; hsa-miR-335-5p; hsa-miR-382-5p; hsa-miR-320a-3p; hsa-miR-483-3p; hsa-miR-142-5p; hsa-miR-548e-3p; hsa-miR-20a-5p; hsa-miR-29c-3p; hsa-miR-223-5p; hsa-miR-20b-5p; hsa-miR-200c-3p; hsa-miR-21-5p; hsa-miR-100-5p; hsa-miR-15a-5p…	0.189295614	1	0.0175115	1	1.756676652	TRUE
BRANCHING_INVOLVED_IN_BLOOD_VESSEL_MORPHOGENESIS	GOBP_BRANCHING_INVOLVED_IN_BLOOD_VESSEL_MORPHOGENESIS	0.051136056	0.154048846	0.321775918	-0.494357195	-1.514960639	16	SRF TGFBR2 SIRT6 NOTCH4 SFRP2 VEGFA	-1	-1.29127277	enriched	0.0150059	0.0150059	0.199091	83	hsa-miR-504-5p; hsa-miR-342-5p; hsa-miR-19a-3p; hsa-miR-150-3p; hsa-miR-370-3p; hsa-miR-1307-3p; hsa-miR-495-3p; hsa-miR-155-5p; hsa-miR-3200-5p; hsa-miR-409-3p; hsa-miR-374a-5p; hsa-miR-335-5p; hsa-miR-363-5p; hsa-miR-320a-3p; hsa-miR-454-3p; hsa-miR-126-5p; hsa-miR-125a-5p; hsa-miR-142-3p; hsa-miR-6741-3p; hsa-miR-142-5p; hsa-miR-20a-5p; hsa-miR-126-3p; hsa-miR-29c-3p; hsa-miR-223-5p; hsa-miR-2…	0.182970309	1	0.0150059	1	1.823737952	FALSE
BRANCHING_MORPHOGENESIS_OF_AN_EPITHELIAL_TUBE	GOBP_BRANCHING_MORPHOGENESIS_OF_AN_EPITHELIAL_TUBE	0.305668016	0.483099451	0.108394256	-0.254924257	-1.093301721	64	SRF TGFBR2 SMAD4 PPP1CA NKX3-1 KRAS SIRT6 SPRY2 SPRY1 NOTCH4 FGFR2 CSF1 PBX1 GDF7 SFRP2 VEGFA CLIC4 PAK1	-1	-0.514750002	enriched	0.0014568	0.0014568	0.0957498	73	hsa-miR-504-5p; hsa-miR-433-3p; hsa-miR-342-5p; hsa-miR-330-3p; hsa-miR-144-5p; hsa-miR-144-3p; hsa-miR-548j-5p; hsa-miR-495-3p; hsa-miR-155-5p; hsa-miR-409-3p; hsa-miR-374a-5p; hsa-miR-335-5p; hsa-miR-363-5p; hsa-miR-320a-3p; hsa-miR-548ay-5p; hsa-miR-126-5p; hsa-miR-125a-5p; hsa-miR-1303; hsa-miR-98-5p; hsa-miR-340-5p; hsa-miR-20a-5p; hsa-miR-126-3p; hsa-miR-29c-3p; hsa-miR-451a; hsa-miR-223-5p…	0.0823092	1	0.0014568	1	2.836600067	FALSE
BROWN_FAT_CELL_DIFFERENTIATION	GOBP_BROWN_FAT_CELL_DIFFERENTIATION	0.081673307	0.205199753	0.222056046	-0.392410837	-1.400366722	27	CEBPB CEBPA ZBTB7B METRNL LRG1 PIM1 ERO1A ZNF516 ARL4A	-1	-1.08791986	enriched	0.382934	0.382934	0.476708	22	hsa-miR-1908-5p; hsa-miR-335-5p; hsa-miR-363-5p; hsa-miR-485-3p; hsa-miR-98-5p; hsa-miR-130a-3p; hsa-miR-107; hsa-miR-421; hsa-miR-130b-3p; hsa-miR-96-5p; hsa-miR-186-5p; hsa-miR-221-3p; hsa-miR-140-3p; hsa-miR-491-5p; hsa-miR-1306-5p; hsa-let-7b-5p; hsa-miR-425-3p; hsa-miR-23a-3p; hsa-miR-378a-5p; hsa-miR-4286; hsa-miR-6881-3p; hsa-miR-30c-1-3p	0.478390071	1	0.382934	1	0.416876072	FALSE
B_CELL_ACTIVATION	GOBP_B_CELL_ACTIVATION	0.06928839	0.184902985	0.234392647	0.24314227	1.263206993	224	EZH2 ITGB1 IGHG1 TP53BP1 LAX1 NSD2 PCID2 DCAF1 MZB1 RNF168 GON4L IGHA1 CTPS1 IGLC2 TRBC2 PIK3R1 MSH2 RNF8 CTLA4 IGHV3-30 CASP3 IL7R IGKC SHLD2 HSPD1 BATF PHB SUPT6H IGHV3-33 ADA DOCK10 CD38 TXLNA ATM ZAP70 IGHV2-5 MSH6 IGHG3 TFRC CARD11 ITFG2 CD28 NCKAP1L IGLC3 LIG4 CEBPG IGHV4-34 IGHV3-11 RIF1 BCL2 THOC1 IKZF3 PRKDC XBP1	1	1.159339533	enriched	0.162191	0.162191	0.360715	76	hsa-miR-1248; hsa-miR-19a-3p; hsa-miR-3127-3p; hsa-miR-370-3p; hsa-miR-495-3p; hsa-miR-155-5p; hsa-miR-409-3p; hsa-miR-92b-3p; hsa-miR-335-5p; hsa-miR-181d-5p; hsa-miR-125a-5p; hsa-miR-142-3p; hsa-miR-142-5p; hsa-miR-363-3p; hsa-miR-20a-5p; hsa-miR-29c-3p; hsa-miR-20b-5p; hsa-miR-200c-3p; hsa-miR-6747-3p; hsa-miR-21-5p; hsa-miR-199b-5p; hsa-miR-130b-5p; hsa-miR-106b-5p; hsa-miR-106a-5p; hsa-miR-2…	0.358092775	1	0.162191	1	0.789973249	TRUE
B_CELL_ACTIVATION_INVOLVED_IN_IMMUNE_RESPONSE	GOBP_B_CELL_ACTIVATION_INVOLVED_IN_IMMUNE_RESPONSE	0.046012399	0.14544253	0.321775918	0.32665713	1.409539811	66	TP53BP1 NSD2 RNF168 MSH2 RNF8 SHLD2 HSPD1 BATF SUPT6H ADA DOCK10 MSH6 TFRC ITFG2 CD28 LIG4 RIF1 THOC1 XBP1 MLH1	1	1.33712512	depleted	0.168402	0.168402	0.365948	2	hsa-let-7b-5p; hsa-miR-145-5p	0.361545632	-1	0.168402	-1	-0.773652755	FALSE
B_CELL_APOPTOTIC_PROCESS	GOBP_B_CELL_APOPTOTIC_PROCESS	0.171779141	0.334118728	0.151148761	-0.368955013	-1.244633134	22	CD74 IRS2 BCL10 BCL6 LYN	-1	-0.765029573	enriched	0.0458665	0.0458665	0.264012	16	hsa-miR-98-5p; hsa-miR-20a-5p; hsa-miR-122-5p; hsa-miR-20b-5p; hsa-miR-106b-5p; hsa-miR-106a-5p; hsa-miR-93-5p; hsa-miR-30a-5p; hsa-miR-130b-3p; hsa-miR-17-5p; hsa-miR-148b-3p; hsa-miR-15b-5p; hsa-miR-584-5p; hsa-miR-148a-3p; hsa-miR-766-3p; hsa-miR-365a-3p	0.243852727	1	0.0458665	1	1.338504399	FALSE
B_CELL_DIFFERENTIATION	GOBP_B_CELL_DIFFERENTIATION	0.071129707	0.187970614	0.245041785	-0.280009642	-1.289240067	93	YY1 ZFP36L2 NFAM1 HDAC9 CD79A HHEX SYK BCL3 ZFP36L1 RBPJ ZBTB7A LYL1 KIT LFNG IRF2BP2 CD79B BCL6 ADGRG3 HDAC5 PLCG2 TCIRG1 KLF6 BLNK CMTM7 MFNG DCLRE1C FNIP1 LRRC8A PTPRJ SP3 MS4A1 PTPN6 TCF3 HDAC4	-1	-1.14794898	enriched	0.0136862	0.0136862	0.19349	120	hsa-miR-6501-5p; hsa-miR-504-5p; hsa-miR-342-5p; hsa-let-7d-5p; hsa-miR-193a-5p; hsa-miR-224-5p; hsa-miR-19a-3p; hsa-miR-493-5p; hsa-miR-144-3p; hsa-miR-4521; hsa-miR-185-3p; hsa-let-7e-5p; hsa-miR-155-5p; hsa-miR-374a-5p; hsa-miR-92b-3p; hsa-miR-335-5p; hsa-miR-5695; hsa-miR-320a-3p; hsa-miR-181d-5p; hsa-miR-454-3p; hsa-miR-126-5p; hsa-miR-125a-5p; hsa-miR-1303; hsa-miR-142-3p; hsa-let-7c-5p; hs…	0.178659886	1	0.0136862	1	1.863717118	FALSE
B_CELL_HOMEOSTASIS	GOBP_B_CELL_HOMEOSTASIS	0.308943089	0.485654315	0.10797236	-0.308634275	-1.083497721	26	CD74 SOS2 BCL10 LYN RC3H1 MEF2C SPNS2	-1	-0.510121515	enriched	0.218494	0.218494	0.396907	30	hsa-let-7d-5p; hsa-let-7e-5p; hsa-miR-92b-3p; hsa-miR-335-5p; hsa-miR-142-3p; hsa-let-7c-5p; hsa-miR-98-5p; hsa-miR-122-5p; hsa-miR-21-5p; hsa-miR-15a-5p; hsa-let-7g-5p; hsa-miR-26b-5p; hsa-miR-107; hsa-miR-15b-5p; hsa-miR-22-5p; hsa-miR-221-3p; hsa-miR-99a-5p; hsa-miR-140-3p; hsa-let-7b-5p; hsa-let-7i-5p; hsa-miR-1304-3p; hsa-miR-181a-2-3p; hsa-miR-652-3p; hsa-miR-132-3p; hsa-miR-222-3p; hsa-miR…	0.394743389	1	0.218494	1	0.660560485	FALSE
B_CELL_MEDIATED_IMMUNITY	GOBP_B_CELL_MEDIATED_IMMUNITY	0.000555739	0.005895761	0.477270815	0.35830037	1.728280474	130	IGHG1 TP53BP1 NSD2 RNF168 IGHA1 IGLV3-25 IGLC2 TRBC2 IGLV3-19 MSH2 RNF8 IGKV4-1 IGHV3-30 IGLV1-44 IGLV2-23 IGKC SHLD2 HSPD1 BATF SUPT6H IGLV3-1 IGHV3-33 IGLV1-40 IGKV3-20 IGLV2-11 IGHV2-5 MSH6 IGHG3 TFRC CD28 IGLC3 LIG4 IGLV3-21 IGHV4-34 IGHV3-11 RIF1 THOC1 IGKV1-5 IGKV3-15 IGLV1-47 IGHV1-69D MLH1 IGHV5-51 IGHV3-23 IGHV1-18	1	3.255129017	enriched	0.145945	0.145945	0.354681	6	hsa-miR-155-5p; hsa-miR-335-5p; hsa-miR-21-5p; hsa-miR-15a-5p; hsa-miR-3163; hsa-miR-183-5p	0.347556513	1	0.145945	1	0.835810779	TRUE
B_CELL_PROLIFERATION	GOBP_B_CELL_PROLIFERATION	0.461538462	0.626681382	0.084074558	-0.231209626	-0.991596033	64	CD74 TNFRSF13C IRS2 AHR CD79A CD180 BCL6 TLR4 LYN RC3H1 TYROBP VAV3 PELI1 MEF2C	-1	-0.335792102	enriched	0.218737	0.218737	0.396907	62	hsa-let-7d-5p; hsa-miR-224-5p; hsa-miR-19a-3p; hsa-let-7e-5p; hsa-miR-494-3p; hsa-miR-335-5p; hsa-miR-320a-3p; hsa-miR-146a-5p; hsa-miR-181d-5p; hsa-miR-125a-5p; hsa-let-7c-5p; hsa-miR-98-5p; hsa-miR-20a-5p; hsa-miR-126-3p; hsa-miR-29c-3p; hsa-miR-451a; hsa-miR-122-5p; hsa-miR-200c-3p; hsa-miR-21-5p; hsa-miR-15a-5p; hsa-let-7g-5p; hsa-miR-24-2-5p; hsa-miR-139-5p; hsa-miR-106a-5p; hsa-miR-26b-5p; …	0.394869559	1	0.218737	1	0.660077749	FALSE
B_CELL_RECEPTOR_SIGNALING_PATHWAY	GOBP_B_CELL_RECEPTOR_SIGNALING_PATHWAY	0.081749049	0.205199753	0.216542837	0.288692937	1.29973577	84	IGHG1 ITK IGHA1 IGLC2 TRBC2 PTPN22 CTLA4 LCK IGHV3-30 IGKC IGHV3-33 CD38 PRKCH IGHV2-5 IGHG3 NCKAP1L IGLC3 IGHV4-34 IGHV3-11 BCL2 KLHL6 IGHV1-69D IGHV5-51 IGHV3-23 IGHV1-18 IGHV4-39 IGHV3-7	1	1.087517289	enriched	0.248306	0.248306	0.41391	114	hsa-miR-1248; hsa-miR-504-5p; hsa-miR-433-3p; hsa-miR-342-5p; hsa-let-7d-5p; hsa-miR-224-5p; hsa-miR-3127-3p; hsa-miR-4508; hsa-miR-185-3p; hsa-let-7e-5p; hsa-miR-155-5p; hsa-miR-1908-5p; hsa-miR-494-3p; hsa-miR-92b-3p; hsa-miR-335-5p; hsa-miR-363-5p; hsa-miR-181d-5p; hsa-miR-125a-5p; hsa-miR-7706; hsa-miR-6741-3p; hsa-let-7c-5p; hsa-miR-142-5p; hsa-miR-363-3p; hsa-miR-98-5p; hsa-miR-20a-5p; hsa-…	0.411524377	1	0.248306	1	0.605012786	TRUE
C21_STEROID_HORMONE_METABOLIC_PROCESS	GOBP_C21_STEROID_HORMONE_METABOLIC_PROCESS	0.786982249	0.873326587	0.056059588	0.250173659	0.785406355	18	FDXR REST TSPOAP1 CACNA1H AKR1B1 STARD3NL CLCN2 BMP6 AKR1C3	1	0.104035064	enriched	0.552836	0.552836	0.575407	10	hsa-miR-1307-3p; hsa-miR-335-5p; hsa-miR-6741-3p; hsa-miR-26b-5p; hsa-miR-5193; hsa-miR-335-3p; hsa-miR-501-5p; hsa-miR-1304-3p; hsa-miR-500a-5p; hsa-miR-6749-3p	0.577870307	1	0.552836	1	0.257403684	TRUE
CALCINEURIN_MEDIATED_SIGNALING	GOBP_CALCINEURIN_MEDIATED_SIGNALING	0.050301811	0.152563214	0.287857117	-0.393124892	-1.437066722	30	CHP1 PPP3CA PPP3R1 GSK3B MAPK7 NFAT5 PRNP SPPL3 RCAN1 NFATC1	-1	-1.29841638	depleted	0.0452552	0.0452552	0.262561	8	hsa-miR-30a-5p; hsa-miR-30e-5p; hsa-miR-30b-5p; hsa-miR-181a-2-3p; hsa-miR-145-5p; hsa-miR-18a-3p; hsa-miR-30d-5p; hsa-miR-6509-3p	0.242453433	-1	0.0452552	-1	-1.344331511	TRUE
CALCIUM_ION_IMPORT	GOBP_CALCIUM_ION_IMPORT	0.555772994	0.706739197	0.072535186	0.238463373	0.944168964	47	MCUB TRPV1 CACNA1I AFG3L2 ATP2A2 SLC8A3 MICU2 CACNA1H PDGFRB HOMER1 EGF MCUR1 TRPV2 SLC25A23 ATP2C2 FYN SLC24A1 FCRL3 ATP2A1 PKD2	1	0.25510256	depleted	0.15681	0.15681	0.358384	40	hsa-miR-2110; hsa-miR-185-3p; hsa-miR-370-3p; hsa-miR-494-3p; hsa-miR-335-5p; hsa-miR-5695; hsa-miR-1303; hsa-miR-6747-3p; hsa-miR-199b-5p; hsa-miR-146b-5p; hsa-miR-4511; hsa-miR-26b-5p; hsa-miR-5193; hsa-miR-1304-5p; hsa-miR-106b-3p; hsa-miR-29a-3p; hsa-miR-185-5p; hsa-miR-140-3p; hsa-miR-148a-5p; hsa-miR-335-3p; hsa-miR-501-5p; hsa-miR-4755-5p; hsa-miR-939-5p; hsa-miR-30e-3p; hsa-miR-1226-3p; h…	0.356020213	-1	0.15681	-1	-0.804626245	FALSE
CALCIUM_ION_REGULATED_EXOCYTOSIS	GOBP_CALCIUM_ION_REGULATED_EXOCYTOSIS	0.749510763	0.849164322	0.057975476	-0.2248934	-0.821871542	29	ARF1 GNAI2 SYT17 VAMP3 BAIAP3 SDF4 STXBP3 HYAL3 VAMP2 NOTCH1	-1	-0.125222126	enriched	0.0475116	0.0475116	0.268214	59	hsa-miR-6501-5p; hsa-let-7d-5p; hsa-miR-493-5p; hsa-miR-2110; hsa-let-7e-5p; hsa-miR-1908-5p; hsa-miR-335-5p; hsa-miR-382-5p; hsa-miR-320a-3p; hsa-miR-4707-3p; hsa-miR-146a-5p; hsa-miR-3187-3p; hsa-miR-142-3p; hsa-let-7c-5p; hsa-miR-548e-3p; hsa-miR-98-5p; hsa-miR-7704; hsa-miR-15a-5p; hsa-let-7g-5p; hsa-miR-6735-5p; hsa-miR-139-5p; hsa-miR-130b-5p; hsa-miR-106b-5p; hsa-miR-26b-5p; hsa-miR-93-5p;…	0.247469074	1	0.0475116	1	1.323200344	FALSE
CALCIUM_ION_TRANSMEMBRANE_TRANSPORT	GOBP_CALCIUM_ION_TRANSMEMBRANE_TRANSPORT	0.328185328	0.506266735	0.100990587	0.210397605	1.055623289	173	PMPCA PLCG1 MCUB CUL5 ATP2C1 TRPM7 MCOLN2 HTT CCR5 RASA3 IBTK LCK ITPR3 TRPV1 ATG5 PHB UBASH3B TMCO1 CACNA1I YME1L1 AFG3L2 ATP2A2 CALM1 DIAPH1 CRACR2A LETM1 DDIT3 CACHD1 PANX1 P2RX4 PMPCB SPG7 SLC8A3 BHLHA15 SLC9A1 MICU2 CHD7 CACNA1H AHNAK SLC25A25 CATSPER2 ABL1 MCUR1 SEC61A1 SLC35G1 TMEM38A TRPV2 ANO6 SLC25A23 STIM1 ATP2C2 STAC3 CAPN3 FYN NTSR1 SLC24A1 F2R FASLG PARL ATP2A1 PKD2 THADA LIME1 YWHAE	1	0.483880838	enriched	0.145227	0.145227	0.354681	130	hsa-miR-6501-5p; hsa-miR-504-5p; hsa-miR-543; hsa-miR-433-3p; hsa-miR-19a-3p; hsa-miR-3127-3p; hsa-miR-4508; hsa-miR-2110; hsa-miR-185-3p; hsa-miR-628-3p; hsa-miR-370-3p; hsa-let-7e-5p; hsa-miR-548j-5p; hsa-miR-494-3p; hsa-miR-374a-5p; hsa-miR-92b-3p; hsa-miR-335-5p; hsa-miR-548ay-3p; hsa-miR-5695; hsa-miR-382-5p; hsa-miR-320a-3p; hsa-miR-199b-3p; hsa-miR-181d-5p; hsa-miR-454-3p; hsa-miR-548ay-5p…	0.347556513	1	0.145227	1	0.837952634	TRUE
CALCIUM_ION_TRANSPORT	GOBP_CALCIUM_ION_TRANSPORT	0.715498938	0.825699435	0.064070375	-0.172938794	-0.920612185	229	CACNG6 PPP3CA TRIM27 MCOLN1 SLC8A1 CACNA2D3 ORAI1 PRKACA KCNE3 FKBP1A TSPO ORAI3 EPB41 GNAI2 PIK3CG ARRB2 ATP2B1 INPP5K BEST1 LILRA2 ICAM1 LYN TMBIM6 PDE4B PDPK1 IL16 CDH23 CHRNA10 ERO1A SNCA TSPAN13 PLCG2 CACNA1D GJC2 PRNP CACNB4 SLC24A4 LILRB2 TMEM165 SELENON ORAI2	-1	-0.145391006	depleted	0.363768	0.363768	0.465481	107	hsa-miR-1248; hsa-let-7d-5p; hsa-miR-224-5p; hsa-miR-19a-3p; hsa-miR-2110; hsa-miR-185-3p; hsa-miR-370-3p; hsa-miR-548j-5p; hsa-miR-155-5p; hsa-miR-494-3p; hsa-miR-92b-3p; hsa-miR-335-5p; hsa-miR-1292-5p; hsa-miR-5695; hsa-miR-320a-3p; hsa-miR-146a-5p; hsa-miR-454-3p; hsa-miR-548ay-5p; hsa-miR-3187-3p; hsa-miR-125a-5p; hsa-miR-1303; hsa-let-7c-5p; hsa-miR-363-3p; hsa-miR-98-5p; hsa-miR-340-5p; hs…	0.466923462	-1	0.363768	-1	-0.439175508	TRUE
CALCIUM_ION_TRANSPORT_INTO_CYTOSOL	GOBP_CALCIUM_ION_TRANSPORT_INTO_CYTOSOL	0.279467681	0.456704921	0.110122264	0.243720043	1.094733805	83	PLCG1 MCOLN2 HTT CCR5 RASA3 IBTK LCK ITPR3 TRPV1 ATG5 UBASH3B CALM1 DIAPH1 LETM1 BCL2 DDIT3 P2RX4 SLC8A3 CHD7	1	0.553668409	enriched	0.0788275	0.0788275	0.3102	32	hsa-miR-330-3p; hsa-miR-2110; hsa-miR-185-3p; hsa-miR-494-3p; hsa-miR-335-5p; hsa-let-7c-5p; hsa-miR-122-5p; hsa-miR-6747-3p; hsa-miR-21-5p; hsa-miR-100-5p; hsa-miR-199b-5p; hsa-miR-26b-5p; hsa-miR-5193; hsa-miR-25-3p; hsa-miR-17-3p; hsa-miR-17-5p; hsa-miR-96-5p; hsa-miR-196b-5p; hsa-miR-99a-5p; hsa-miR-6513-3p; hsa-miR-29a-3p; hsa-miR-185-5p; hsa-miR-1273h-3p; hsa-miR-501-5p; hsa-miR-4755-5p; hs…	0.287940578	1	0.0788275	1	1.103322247	TRUE
CALCIUM_MEDIATED_SIGNALING	GOBP_CALCIUM_MEDIATED_SIGNALING	0.053830228	0.16054367	0.28201335	-0.270808017	-1.307248689	122	CHP1 PPP3CA PPP1R9B CCR3 MCOLN1 SLC8A1 PPP3R1 GSK3B PRKACA SYK PTGDR2 MAPK7 CXCR5 CXCR1 CXCR2 CCR6 PDPK1 NUDT4 PLCG2 NFAT5 PRNP SPPL3 TMBIM4 RCAN1 CAMKK2 NFATC1 ATP1B1 PDK2 PTPRJ PRKAA1 DMTN FPR2 CIB1 CCR10 HDAC4	-1	-1.268973783	enriched	0.311546	0.311546	0.441598	140	hsa-miR-1248; hsa-miR-504-5p; hsa-miR-433-3p; hsa-miR-342-5p; hsa-miR-4732-3p; hsa-let-7d-5p; hsa-miR-224-5p; hsa-miR-19a-3p; hsa-miR-3127-3p; hsa-miR-323a-3p; hsa-miR-150-3p; hsa-miR-493-5p; hsa-miR-361-3p; hsa-let-7e-5p; hsa-miR-1307-3p; hsa-miR-155-5p; hsa-miR-654-3p; hsa-miR-494-3p; hsa-miR-335-5p; hsa-miR-363-5p; hsa-miR-5695; hsa-miR-382-5p; hsa-miR-320a-3p; hsa-miR-4707-3p; hsa-miR-146a-5p…	0.438148195	1	0.311546	1	0.50647782	FALSE
CAMERA_TYPE_EYE_DEVELOPMENT	GOBP_CAMERA_TYPE_EYE_DEVELOPMENT	0.354906054	0.53021911	0.100990587	-0.209918059	-1.036507947	145	SRF TGFBR2 VIM YY1 NECTIN1 MYOM2 KLF4 GNB1 HIPK1 ATP2B1 TOPORS RAB11FIP4 ACHE SPRED2 FZD5 TMOD1 SPRY2 SPRY1 CABP4 MAF COL8A2 TCIRG1 XRN2 SKI	-1	-0.449886592	enriched	0.25527	0.25527	0.416143	53	hsa-miR-342-5p; hsa-miR-193a-5p; hsa-miR-2110; hsa-miR-127-3p; hsa-miR-185-3p; hsa-miR-155-5p; hsa-miR-1908-5p; hsa-miR-494-3p; hsa-miR-374a-5p; hsa-miR-92b-3p; hsa-miR-335-5p; hsa-miR-548ay-3p; hsa-miR-3187-3p; hsa-let-7c-5p; hsa-miR-340-5p; hsa-miR-20a-5p; hsa-miR-29c-3p; hsa-miR-20b-5p; hsa-miR-15a-5p; hsa-miR-106b-5p; hsa-miR-26b-5p; hsa-miR-93-5p; hsa-miR-374b-5p; hsa-miR-30a-5p; hsa-miR-17-…	0.413436712	1	0.25527	1	0.593000222	FALSE
CAMERA_TYPE_EYE_MORPHOGENESIS	GOBP_CAMERA_TYPE_EYE_MORPHOGENESIS	0.632653061	0.766850663	0.068151344	-0.226010346	-0.919193678	48	YY1 NECTIN1 HIPK1 TOPORS FZD5 CABP4 COL8A2 SKI SP3 RPGRIP1 HIF1A JAG1 VEGFA	-1	-0.198834386	enriched	0.0017513	0.0017513	0.104703	63	hsa-miR-504-5p; hsa-miR-342-5p; hsa-miR-19a-3p; hsa-miR-2110; hsa-miR-127-3p; hsa-miR-185-3p; hsa-miR-370-3p; hsa-let-7e-5p; hsa-miR-495-3p; hsa-miR-155-5p; hsa-miR-1908-5p; hsa-miR-374a-5p; hsa-miR-92b-3p; hsa-miR-335-5p; hsa-miR-548ay-3p; hsa-miR-363-5p; hsa-miR-320a-3p; hsa-miR-3187-3p; hsa-miR-126-5p; hsa-miR-125a-5p; hsa-miR-340-5p; hsa-miR-20a-5p; hsa-miR-126-3p; hsa-miR-29c-3p; hsa-miR-20b…	0.089711166	1	0.0017513	1	2.756639452	FALSE
CAMP_MEDIATED_SIGNALING	GOBP_CAMP_MEDIATED_SIGNALING	0.018005672	0.073506044	0.352487858	-0.450458784	-1.646198843	29	EIF4EBP2 AHR MAPK7 UBE2B RAPGEF2 MGRN1 PRKAR1A CDC34 PDE7B PDE3B KSR1 LPAR1	-1	-1.744590674	depleted	0.246993	0.246993	0.412974	71	hsa-let-7d-5p; hsa-miR-19a-3p; hsa-let-7e-5p; hsa-miR-495-3p; hsa-miR-155-5p; hsa-miR-374a-5p; hsa-miR-335-5p; hsa-miR-320a-3p; hsa-miR-3187-3p; hsa-miR-1303; hsa-let-7c-5p; hsa-miR-142-5p; hsa-miR-330-5p; hsa-miR-98-5p; hsa-miR-340-5p; hsa-miR-223-5p; hsa-miR-122-5p; hsa-miR-200c-3p; hsa-miR-15a-5p; hsa-let-7g-5p; hsa-miR-29b-2-5p; hsa-miR-139-5p; hsa-miR-130b-5p; hsa-miR-361-5p; hsa-miR-26b-5p;…	0.410690553	-1	0.246993	-1	-0.607315355	TRUE
CANONICAL_WNT_SIGNALING_PATHWAY	GOBP_CANONICAL_WNT_SIGNALING_PATHWAY	0.016818967	0.069992109	0.352487858	-0.25498748	-1.34825073	216	GNAQ DAAM2 CTDNEP1 FRAT1 CCNY FAM53B GSK3B HHEX FUZ KLF4 PSMB2 LATS2 ARNTL NR4A2 PPP1CA TMEM64 GID8 UBE2B ZBED3 GSK3A SIAH2 RBPJ TLE3 PSMB3 TMEM170B PSMF1 RAB5A SOX4 TBL1XR1 PSMA2 TGFB1 FZD5 PPM1A STK11 KREMEN1 TLE4 PRICKLE1 KPNA1 CSNK1G2 CUL3 PSMA1 ZNF703 PSME3 AMFR FRAT2	-1	-1.774200686	depleted	0.403046	0.403046	0.486534	158	hsa-miR-504-5p; hsa-miR-1301-3p; hsa-miR-543; hsa-let-7d-5p; hsa-miR-19a-3p; hsa-miR-150-3p; hsa-miR-361-3p; hsa-miR-1287-5p; hsa-miR-127-3p; hsa-miR-144-3p; hsa-miR-628-3p; hsa-miR-370-3p; hsa-let-7e-5p; hsa-miR-495-3p; hsa-miR-155-5p; hsa-miR-409-3p; hsa-miR-494-3p; hsa-miR-374a-5p; hsa-miR-92b-3p; hsa-miR-335-5p; hsa-miR-363-5p; hsa-miR-485-3p; hsa-miR-382-5p; hsa-miR-320a-3p; hsa-miR-4707-3p;…	0.488014083	-1	0.403046	-1	-0.394645385	TRUE
CARBOHYDRATE_CATABOLIC_PROCESS	GOBP_CARBOHYDRATE_CATABOLIC_PROCESS	0.586666667	0.734701918	0.06847149	0.192789231	0.945189463	147	NUP188 NUP85 FUT8 RANBP2 NUP35 NUP160 NUP107 NUP205 HMGB1 NUP155 PFKM SLC25A12 GALM MAN2C1 CALM1 TKFC APP NUP133 ENO3 ENO2 GALT NUP210 NUP43 NCOR1 FOXK1 PRKAG1 NUP54 GPD2 RBKS NUP88 ENOSF1 ABHD10 NUP42	1	0.231608587	depleted	0.293129	0.293129	0.43377	3	hsa-miR-26b-5p; hsa-miR-222-3p; hsa-miR-331-3p	0.429981528	-1	0.293129	-1	-0.532941214	FALSE
CARBOHYDRATE_HOMEOSTASIS	GOBP_CARBOHYDRATE_HOMEOSTASIS	0.030926917	0.108750656	0.352487858	-0.276191703	-1.357215918	137	SRF RAC1 CEBPA PPP3CA KLF7 IRS2 AKT1 PRKACA CYB5R4 RAB11B CRTC2 ALOX5 IGF1R INPP5K ADIPOR1 ICAM1 ENDOG SOX4 MBD5 SLC29A1 SESN3 PYGL STK11 BACE2 JAGN1 MPC2 PRCP FOXO1 CNR1 BAIAP3 RACK1 PDK4 SRI PDK2 GPR27 PRKAA1 APPL2 RAB11FIP2 HIF1A RAF1 GHRL STXBP3 LEPR GCLM SELENOT PIM3	-1	-1.509663367	enriched	0.102087	0.102087	0.33732	23	hsa-miR-92b-3p; hsa-miR-181d-5p; hsa-miR-20a-5p; hsa-miR-20b-5p; hsa-miR-1234-3p; hsa-miR-106b-5p; hsa-miR-106a-5p; hsa-miR-93-5p; hsa-miR-10a-5p; hsa-miR-30a-5p; hsa-miR-17-5p; hsa-miR-96-5p; hsa-miR-186-5p; hsa-miR-30e-5p; hsa-miR-3613-3p; hsa-miR-3163; hsa-miR-4755-5p; hsa-miR-30b-5p; hsa-miR-6885-3p; hsa-miR-192-5p; hsa-miR-625-3p; hsa-miR-625-5p; hsa-miR-30d-5p	0.312466603	1	0.102087	1	0.991029558	FALSE
CARBOHYDRATE_METABOLIC_PROCESS	GOBP_CARBOHYDRATE_METABOLIC_PROCESS	0.348341232	0.523812843	0.110122264	-0.182283034	-1.039692649	436	FBP1 PTAFR PGLS IMPA2 NUDT5 IRS2 GBGT1 TALDO1 GSK3B AKT1 AP2A1 DGAT2 PFKFB2 CTBS PPP1CA MAN1A1 GSK3A BCKDK INPP5A INPP1 PPP1CB MIDN CRTC2 ZBTB7A STK40 ALDH2 RUBCNL ITPK1 KAT2B SPATA20 INPP5K TKT CYB5R3 SORD SLC2A6 ALDH1A1 GBE1 PGD HYAL2 ADIPOR1 B4GALT5 PPP1R3D ST6GALNAC3 GAA TGFB1 JMJD8 B3GNT8 RPIA G6PC3 PYGL SMPD3 SLC25A1 EDEM2 ST6GALNAC4 CHST14 ENTPD5 SNCA MAN2B1 CHST15 NUP98 PRXL2C KBTBD2 BRAT…	-1	-0.457995116	depleted	0.0058093	0.0058093	0.147511	113	hsa-miR-504-5p; hsa-miR-342-5p; hsa-miR-493-5p; hsa-miR-155-5p; hsa-miR-1180-3p; hsa-miR-374a-5p; hsa-miR-92b-3p; hsa-miR-335-5p; hsa-miR-363-5p; hsa-miR-1292-5p; hsa-miR-320a-3p; hsa-miR-1303; hsa-miR-142-3p; hsa-miR-363-3p; hsa-miR-98-5p; hsa-miR-340-5p; hsa-miR-328-3p; hsa-miR-20a-5p; hsa-miR-7704; hsa-miR-223-5p; hsa-miR-122-5p; hsa-miR-20b-5p; hsa-miR-1234-3p; hsa-miR-15a-5p; hsa-miR-4511; h…	0.134096858	-1	0.0058093	-1	-2.235876195	TRUE
CARBOHYDRATE_PHOSPHORYLATION	GOBP_CARBOHYDRATE_PHOSPHORYLATION	0.567251462	0.717624532	0.071305299	0.277724356	0.924922183	22	TKFC NAGK GALK2 RBKS IPPK FCSK POMK GNE HKDC1	1	0.246224376	enriched	0.0391527	0.0391527	0.253087	22	hsa-miR-6501-5p; hsa-miR-19a-3p; hsa-miR-454-3p; hsa-miR-98-5p; hsa-miR-20a-5p; hsa-miR-20b-5p; hsa-miR-106b-5p; hsa-miR-130a-3p; hsa-miR-106a-5p; hsa-miR-26b-5p; hsa-miR-93-5p; hsa-miR-10a-5p; hsa-miR-30a-5p; hsa-miR-130b-3p; hsa-miR-17-5p; hsa-miR-3613-3p; hsa-let-7b-5p; hsa-miR-23b-3p; hsa-miR-1296-5p; hsa-miR-548o-3p; hsa-miR-25-5p; hsa-miR-99b-5p	0.23373397	1	0.0391527	1	1.407238283	TRUE
CARDIAC_CHAMBER_DEVELOPMENT	GOBP_CARDIAC_CHAMBER_DEVELOPMENT	0.09650924	0.229411869	0.206587923	-0.284025586	-1.268519892	78	SRF TGFBR2 TMEM65 MAML1 SMAD4 FKBP1A GSK3A NRG1 RBPJ PKP2 CITED2 SOX4 TGFB1 MEF2C HES1 FGFR2 MDM4 FZD2 LMO4	-1	-1.015431103	depleted	0.0358435	0.0358435	0.247542	4	hsa-miR-22-3p; hsa-miR-1226-3p; hsa-miR-744-5p; hsa-miR-331-3p	0.229527893	-1	0.0358435	-1	-1.44558959	TRUE
CARDIAC_CONDUCTION	GOBP_CARDIAC_CONDUCTION	0.037358923	0.125871435	0.321775918	-0.327885435	-1.411495616	65	CACNG6 TMEM65 KCNQ1 SLC8A1 AHCYL1 CACNA2D3 CORIN PRKACA KCNE3 PKP2 ATP2B1 CACNA1D KCNH2 CACNB4 ATP1B3 DSC2 SRI ATP1B1 CACNA2D4 MEF2A CACNG8 RNF207 ZMPSTE24	-1	-1.427605647	depleted	0.16769	0.16769	0.365948	82	hsa-miR-1248; hsa-let-7d-5p; hsa-miR-224-5p; hsa-miR-19a-3p; hsa-miR-361-3p; hsa-miR-2110; hsa-miR-185-3p; hsa-miR-155-5p; hsa-miR-335-5p; hsa-miR-3187-3p; hsa-miR-1303; hsa-miR-142-3p; hsa-let-7c-5p; hsa-miR-548e-3p; hsa-miR-340-5p; hsa-miR-328-3p; hsa-miR-20a-5p; hsa-miR-20b-5p; hsa-miR-200c-3p; hsa-miR-21-5p; hsa-miR-6894-3p; hsa-miR-1234-3p; hsa-miR-4511; hsa-miR-139-5p; hsa-miR-130b-5p; hsa-…	0.361545632	-1	0.16769	-1	-0.775492835	TRUE
CARDIAC_EPITHELIAL_TO_MESENCHYMAL_TRANSITION	GOBP_CARDIAC_EPITHELIAL_TO_MESENCHYMAL_TRANSITION	0.009020313	0.046412822	0.380730401	-0.580989908	-1.780447117	16	TGFBR2 RTN4 SMAD4 RBPJ ADAM15 SPRY1 PDCD4	-1	-2.044778415	enriched	0.0132501	0.0132501	0.193035	65	hsa-miR-342-5p; hsa-let-7d-5p; hsa-miR-330-3p; hsa-miR-144-3p; hsa-let-7e-5p; hsa-miR-1307-3p; hsa-miR-335-5p; hsa-miR-5695; hsa-miR-146a-5p; hsa-miR-142-3p; hsa-miR-6741-3p; hsa-let-7c-5p; hsa-miR-142-5p; hsa-miR-363-3p; hsa-miR-98-5p; hsa-miR-20a-5p; hsa-miR-20b-5p; hsa-miR-200c-3p; hsa-miR-21-5p; hsa-miR-15a-5p; hsa-let-7g-5p; hsa-miR-139-5p; hsa-miR-130b-5p; hsa-miR-106b-5p; hsa-miR-130a-3p; …	0.178586529	1	0.0132501	1	1.877780844	FALSE
CARDIAC_MUSCLE_CELL_ACTION_POTENTIAL	GOBP_CARDIAC_MUSCLE_CELL_ACTION_POTENTIAL	0.432806324	0.602532637	0.086286563	0.277100178	1.007904753	34	ANK3 ATP1A1 DLG1 NUP155 AKAP9 RANGRF ATP2A2 CALM1	1	0.363706402	enriched	0.301825	0.301825	0.438785	5	hsa-miR-155-5p; hsa-miR-223-5p; hsa-miR-21-5p; hsa-let-7b-5p; hsa-miR-5010-3p	0.434401358	1	0.301825	1	0.520244791	TRUE
CARDIAC_MUSCLE_CELL_ACTION_POTENTIAL_INVOLVED_IN_CONTRACTION	GOBP_CARDIAC_MUSCLE_CELL_ACTION_POTENTIAL_INVOLVED_IN_CONTRACTION	0.409181637	0.5788204	0.089986079	-0.307312267	-1.030920926	21	KCNQ1 KCNE3 PKP2 CACNA1D KCNH2 DSC2	-1	-0.388083865	enriched	0.621425	0.621425	0.630999	37	hsa-miR-19a-3p; hsa-miR-3127-3p; hsa-miR-361-3p; hsa-miR-2110; hsa-miR-185-3p; hsa-miR-335-5p; hsa-miR-320a-3p; hsa-miR-340-5p; hsa-miR-122-5p; hsa-miR-6747-3p; hsa-miR-21-5p; hsa-miR-26b-5p; hsa-miR-7855-5p; hsa-miR-18a-5p; hsa-miR-143-3p; hsa-miR-331-5p; hsa-miR-186-5p; hsa-miR-196b-5p; hsa-miR-3613-3p; hsa-miR-99a-5p; hsa-miR-29a-3p; hsa-miR-210-3p; hsa-let-7b-5p; hsa-miR-150-5p; hsa-miR-4755-…	0.631497245	1	0.621425	1	0.206611279	FALSE
CARDIAC_MUSCLE_CELL_CONTRACTION	GOBP_CARDIAC_MUSCLE_CELL_CONTRACTION	0.496031746	0.655877773	0.079131665	-0.260649907	-0.967719984	32	KCNQ1 KCNE3 PKP2 GSN PDE4B CACNA1D KCNH2 DSC2 SRI	-1	-0.304490528	depleted	0.21228	0.21228	0.394667	2	hsa-miR-185-5p; hsa-miR-484	0.391674082	-1	0.21228	-1	-0.673090921	TRUE
CARDIAC_MUSCLE_CELL_DIFFERENTIATION	GOBP_CARDIAC_MUSCLE_CELL_DIFFERENTIATION	0.021307764	0.082391727	0.352487858	-0.364085826	-1.501700223	51	SRF NEBL YY1 MAML1 SLC8A1 SMAD4 GSK3A NRG1 RBPJ ARRB2 CTDP1 PDLIM5 TGFB1	-1	-1.671462115	enriched	0.151369	0.151369	0.354898	64	hsa-miR-342-5p; hsa-miR-19a-3p; hsa-miR-185-3p; hsa-miR-548j-5p; hsa-miR-1908-5p; hsa-miR-92b-3p; hsa-miR-335-5p; hsa-miR-146a-5p; hsa-miR-454-3p; hsa-miR-548ay-5p; hsa-miR-142-3p; hsa-miR-20a-5p; hsa-miR-7704; hsa-miR-29c-3p; hsa-miR-20b-5p; hsa-miR-15a-5p; hsa-miR-1538; hsa-miR-629-3p; hsa-miR-146b-5p; hsa-miR-130b-5p; hsa-miR-106b-5p; hsa-miR-130a-3p; hsa-miR-106a-5p; hsa-miR-26b-5p; hsa-miR-1…	0.352334487	1	0.151369	1	0.819963058	FALSE
CARDIAC_MUSCLE_CELL_PROLIFERATION	GOBP_CARDIAC_MUSCLE_CELL_PROLIFERATION	0.145129225	0.299022223	0.163180127	-0.352995494	-1.270555468	28	TGFBR2 MAPK1 RBPJ PIM1 PRKAR1A RUNX1 MEF2C FGFR2	-1	-0.838245125	enriched	0.0279814	0.0279814	0.228956	30	hsa-let-7d-5p; hsa-miR-330-3p; hsa-miR-144-3p; hsa-let-7e-5p; hsa-miR-155-5p; hsa-miR-335-5p; hsa-miR-1299; hsa-let-7c-5p; hsa-miR-142-5p; hsa-miR-98-5p; hsa-miR-21-5p; hsa-miR-15a-5p; hsa-let-7g-5p; hsa-miR-130b-5p; hsa-miR-107; hsa-miR-378c; hsa-miR-148b-3p; hsa-miR-186-5p; hsa-miR-15b-5p; hsa-miR-196b-5p; hsa-miR-3613-3p; hsa-miR-148a-3p; hsa-let-7b-5p; hsa-let-7i-5p; hsa-miR-378a-3p; hsa-miR-…	0.213805916	1	0.0279814	1	1.55313056	FALSE
CARDIAC_MUSCLE_CONTRACTION	GOBP_CARDIAC_MUSCLE_CONTRACTION	0.202020202	0.371832612	0.13725078	-0.271782445	-1.169981	65	KCNQ1 SLC8A1 PRKACA KCNE3 PIK3CG PKP2 TNNI2 GSN GAA PDE4B CACNA1D KCNH2 MAP2K3 DSC2 GRK2 SRI ATP1B1 VEGFB ZC3H12A	-1	-0.694605199	enriched	0.148568	0.148568	0.354681	57	hsa-miR-19a-3p; hsa-miR-127-3p; hsa-miR-144-3p; hsa-miR-185-3p; hsa-miR-155-5p; hsa-miR-494-3p; hsa-miR-92b-3p; hsa-miR-335-5p; hsa-miR-181d-5p; hsa-miR-3187-3p; hsa-miR-125a-5p; hsa-let-7c-5p; hsa-miR-340-5p; hsa-miR-328-3p; hsa-miR-223-5p; hsa-miR-122-5p; hsa-miR-6747-3p; hsa-miR-21-5p; hsa-miR-100-5p; hsa-miR-199b-5p; hsa-miR-139-5p; hsa-miR-106b-5p; hsa-miR-26b-5p; hsa-miR-28-5p; hsa-miR-10a-…	0.34933071	1	0.148568	1	0.828074723	FALSE
CARDIAC_MUSCLE_TISSUE_DEVELOPMENT	GOBP_CARDIAC_MUSCLE_TISSUE_DEVELOPMENT	0.002032641	0.01589111	0.431707696	-0.36116818	-1.670189745	95	SRF TGFBR2 NEBL YY1 MAML1 MAPK1 SLC8A1 CDC42 SMAD4 FKBP1A GSK3A NRG1 RBPJ ARRB2 PKP2 PIM1 CREB1 CTDP1 PDLIM5 TGFB1 PRKAR1A RUNX1 SIRT6	-1	-2.691939285	enriched	0.208993	0.208993	0.392914	39	hsa-miR-19a-3p; hsa-miR-409-3p; hsa-miR-92b-3p; hsa-miR-335-5p; hsa-miR-5695; hsa-miR-181d-5p; hsa-miR-3187-3p; hsa-miR-125a-5p; hsa-let-7c-5p; hsa-miR-330-5p; hsa-miR-20a-5p; hsa-miR-20b-5p; hsa-miR-200c-3p; hsa-miR-21-5p; hsa-miR-100-5p; hsa-miR-106b-5p; hsa-miR-130a-3p; hsa-miR-26b-5p; hsa-miR-93-5p; hsa-miR-4659a-3p; hsa-miR-4659b-3p; hsa-miR-17-5p; hsa-miR-629-5p; hsa-miR-335-3p; hsa-let-7b-…	0.390286939	1	0.208993	1	0.67986826	FALSE
CARDIAC_MUSCLE_TISSUE_MORPHOGENESIS	GOBP_CARDIAC_MUSCLE_TISSUE_MORPHOGENESIS	0.085365854	0.212163129	0.219250347	-0.394238596	-1.384021981	26	SMAD4 FKBP1A NRG1 RBPJ PKP2 TGFB1 SIRT6	-1	-1.068715812	enriched	0.0818233	0.0818233	0.313188	48	hsa-miR-342-5p; hsa-miR-144-3p; hsa-miR-495-3p; hsa-miR-1908-5p; hsa-miR-92b-3p; hsa-miR-335-5p; hsa-miR-5695; hsa-miR-146a-5p; hsa-miR-142-3p; hsa-miR-142-5p; hsa-miR-363-3p; hsa-miR-340-5p; hsa-miR-20a-5p; hsa-miR-29c-3p; hsa-miR-20b-5p; hsa-miR-200c-3p; hsa-miR-1538; hsa-miR-139-5p; hsa-miR-106b-5p; hsa-miR-106a-5p; hsa-miR-26b-5p; hsa-miR-93-5p; hsa-miR-25-3p; hsa-miR-30a-5p; hsa-miR-17-5p; h…	0.29084083	1	0.0818233	1	1.087123009	FALSE
CARDIAC_SEPTUM_DEVELOPMENT	GOBP_CARDIAC_SEPTUM_DEVELOPMENT	0.890688259	0.937402552	0.051530912	-0.181534926	-0.763573178	56	TGFBR2 MAML1 SMAD4 RBPJ CITED2 SOX4 HES1 FGFR2 MDM4 FZD2 LMO4	-1	-0.050274272	enriched	0.327341	0.327341	0.45117	3	hsa-miR-26b-5p; hsa-miR-3613-3p; hsa-let-7i-5p	0.446882039	1	0.327341	1	0.484999595	FALSE
CARDIAC_SEPTUM_MORPHOGENESIS	GOBP_CARDIAC_SEPTUM_MORPHOGENESIS	0.166666667	0.327537116	0.151148761	-0.337702149	-1.247356036	31	TGFBR2 SMAD4 RBPJ CITED2 SOX4 HES1 FGFR2 FZD2	-1	-0.77815125	enriched	0.0090701	0.0090701	0.172307	37	hsa-let-7d-5p; hsa-miR-2110; hsa-miR-144-3p; hsa-let-7e-5p; hsa-miR-335-5p; hsa-miR-5695; hsa-miR-146a-5p; hsa-let-7c-5p; hsa-miR-330-5p; hsa-miR-363-3p; hsa-miR-98-5p; hsa-miR-200c-3p; hsa-miR-21-5p; hsa-let-7g-5p; hsa-miR-199b-5p; hsa-miR-139-5p; hsa-miR-26b-5p; hsa-miR-4326; hsa-miR-30a-5p; hsa-miR-296-5p; hsa-miR-148b-3p; hsa-miR-30e-5p; hsa-miR-3613-3p; hsa-miR-183-3p; hsa-miR-335-3p; hsa-le…	0.159366492	1	0.0090701	1	2.042387925	FALSE
CARDIAC_VENTRICLE_DEVELOPMENT	GOBP_CARDIAC_VENTRICLE_DEVELOPMENT	0.093117409	0.224163807	0.208955028	-0.300807362	-1.28415806	60	TGFBR2 TMEM65 SMAD4 FKBP1A GSK3A NRG1 RBPJ PKP2 CITED2 SOX4 TGFB1 MEF2C HES1 FGFR2 MDM4 FZD2 LMO4 HIF1A JAG1 SFRP2 ZMPSTE24	-1	-1.030969117	depleted	0.119508	0.119508	0.348407	4	hsa-miR-3613-3p; hsa-let-7b-5p; hsa-miR-192-5p; hsa-miR-766-3p	0.327604157	-1	0.119508	-1	-0.922603022	TRUE
CARDIAC_VENTRICLE_MORPHOGENESIS	GOBP_CARDIAC_VENTRICLE_MORPHOGENESIS	0.01133051	0.053907787	0.380730401	-0.438743698	-1.638874315	34	TGFBR2 SMAD4 FKBP1A GSK3A NRG1 RBPJ PKP2 SOX4 TGFB1 MEF2C FGFR2 HIF1A JAG1 SFRP2	-1	-1.94575055	enriched	0.0506229	0.0506229	0.273686	34	hsa-miR-342-5p; hsa-miR-144-3p; hsa-miR-1307-3p; hsa-miR-335-5p; hsa-miR-5695; hsa-miR-146a-5p; hsa-miR-125a-5p; hsa-miR-6741-3p; hsa-miR-363-3p; hsa-miR-200c-3p; hsa-miR-15a-5p; hsa-miR-139-5p; hsa-miR-130a-3p; hsa-miR-26b-5p; hsa-miR-4326; hsa-miR-30a-5p; hsa-miR-296-5p; hsa-miR-148b-3p; hsa-miR-15b-5p; hsa-miR-30e-5p; hsa-miR-183-3p; hsa-miR-335-3p; hsa-miR-339-3p; hsa-let-7b-5p; hsa-miR-6818-…	0.252366796	1	0.0506229	1	1.295652979	FALSE
CARDIOCYTE_DIFFERENTIATION	GOBP_CARDIOCYTE_DIFFERENTIATION	0.013787239	0.062013113	0.380730401	-0.356358645	-1.528326591	64	SRF NEBL YY1 MAML1 MAPK1 SLC8A1 SMAD4 GSK3A NRG1 RBPJ ARRB2 CTDP1 MAPK3 PDLIM5 TGFB1 PRICKLE1 SPRY1 MEF2C HES1 PDCD4 MAP2K4 PI16 MEF2A JAG1 ALPK3 ZMPSTE24 VEGFA PAK1 KDM6B	-1	-1.860522693	depleted	0.172046	0.172046	0.369555	26	hsa-miR-342-5p; hsa-miR-335-5p; hsa-miR-20a-5p; hsa-miR-20b-5p; hsa-miR-629-3p; hsa-miR-130b-5p; hsa-miR-106b-5p; hsa-miR-106a-5p; hsa-miR-26b-5p; hsa-miR-93-5p; hsa-miR-4659a-3p; hsa-miR-4659b-3p; hsa-miR-17-5p; hsa-miR-3613-3p; hsa-miR-106b-3p; hsa-miR-660-5p; hsa-miR-335-3p; hsa-miR-4685-3p; hsa-miR-4755-5p; hsa-let-7i-3p; hsa-miR-877-3p; hsa-miR-145-5p; hsa-miR-576-5p; hsa-miR-505-3p; hsa-miR…	0.36460512	-1	0.172046	-1	-0.76435542	TRUE
CARTILAGE_DEVELOPMENT	GOBP_CARTILAGE_DEVELOPMENT	0.464285714	0.628284589	0.085784441	-0.22214843	-0.997911058	83	SRF TGFBR2 ZNF219 RFLNB HYAL2 MEF2D MAPK3 TGFBI TGFB1 CD44 RUNX1 SMPD3 MEF2C MAF GNAS CHST11 ITGB8 TAPT1 HIF1A SERPINH1 SFRP2 ZMPSTE24 GHRL MBOAT2 HYAL3	-1	-0.333214679	enriched	0.0162063	0.0162063	0.201611	64	hsa-miR-504-5p; hsa-miR-330-3p; hsa-miR-19a-3p; hsa-miR-3127-3p; hsa-miR-493-5p; hsa-miR-361-3p; hsa-miR-548j-5p; hsa-miR-495-3p; hsa-miR-155-5p; hsa-miR-374a-5p; hsa-miR-92b-3p; hsa-miR-335-5p; hsa-miR-320a-3p; hsa-miR-548ay-5p; hsa-miR-142-3p; hsa-let-7c-5p; hsa-miR-363-3p; hsa-miR-328-3p; hsa-miR-20a-5p; hsa-miR-451a; hsa-miR-223-5p; hsa-miR-122-5p; hsa-miR-200c-3p; hsa-miR-21-5p; hsa-miR-1234…	0.183960636	1	0.0162063	1	1.790316126	FALSE
CELLULAR_ALDEHYDE_METABOLIC_PROCESS	GOBP_CELLULAR_ALDEHYDE_METABOLIC_PROCESS	0.510978044	0.668892673	0.077884011	0.257698984	0.963855487	39	PARK7 ADH5 TKFC GOT2 ALDH8A1 IDH2 REST AKR1A1 ALDH3A2 ALDH1A2 CACNA1H	1	0.291597761	enriched	0.190026	0.190026	0.380843	28	hsa-miR-155-5p; hsa-miR-6861-3p; hsa-miR-181d-5p; hsa-miR-20a-5p; hsa-miR-7704; hsa-miR-20b-5p; hsa-miR-100-5p; hsa-miR-4511; hsa-miR-106b-5p; hsa-miR-106a-5p; hsa-miR-93-5p; hsa-miR-143-3p; hsa-miR-6857-3p; hsa-miR-17-5p; hsa-miR-186-5p; hsa-miR-134-5p; hsa-miR-185-5p; hsa-miR-1468-5p; hsa-let-7b-5p; hsa-miR-1304-3p; hsa-miR-30e-3p; hsa-miR-27a-3p; hsa-miR-140-5p; hsa-miR-192-5p; hsa-miR-145-5p;…	0.377989295	1	0.190026	1	0.721186973	TRUE
CELLULAR_AMINO_ACID_BIOSYNTHETIC_PROCESS	GOBP_CELLULAR_AMINO_ACID_BIOSYNTHETIC_PROCESS	8.36E-05	0.00125856	0.538434096	0.511264495	2.042212679	49	MTR PSAT1 ALDH18A1 MTRR DHFR2 PARK7 DHFR PHGDH GOT1 MTHFD1 KYAT1 SLC25A12 AASS RIMKLB GOT2 ASNSD1 ENOPH1 PLOD3 SERINC5 APIP GPT2 UPB1 GGT1 ASL PYCR3 NOXRED1	1	4.077702869	enriched	0.551567	0.551567	0.574509	60	hsa-miR-1248; hsa-miR-1301-3p; hsa-let-7d-5p; hsa-miR-2110; hsa-let-7e-5p; hsa-miR-155-5p; hsa-miR-6861-3p; hsa-miR-92b-3p; hsa-miR-335-5p; hsa-miR-320a-3p; hsa-miR-483-3p; hsa-miR-181d-5p; hsa-miR-126-5p; hsa-miR-6741-3p; hsa-let-7c-5p; hsa-miR-548e-3p; hsa-miR-98-5p; hsa-miR-20a-5p; hsa-miR-122-5p; hsa-miR-200c-3p; hsa-let-7g-5p; hsa-miR-629-3p; hsa-miR-4511; hsa-miR-26b-5p; hsa-miR-17-3p; hsa-…	0.576792005	1	0.551567	1	0.258401725	TRUE
CELLULAR_AMINO_ACID_CATABOLIC_PROCESS	GOBP_CELLULAR_AMINO_ACID_CATABOLIC_PROCESS	0.129666012	0.278761325	0.172324345	0.292898158	1.253798212	63	MTRR GLDC RIDA GCDH BLMH GOT1 KYAT1 AASS MCCC2 HIBADH CARNS1 GOT2 ALDH8A1 DLD PPAT MCCC1 ENOSF1 CARNMT1 GPT2 SARDH PHYKPL IVD ACAD8 HGD ALDH4A1 HIBCH SHMT2 DDAH2 OAT CSAD SHMT1 AFMID NOS3	1	0.887173847	depleted	0.101669	0.101669	0.336931	4	hsa-miR-92b-3p; hsa-miR-10a-5p; hsa-miR-5690; hsa-miR-7977	0.312083386	-1	0.101669	-1	-0.992811448	FALSE
CELLULAR_AMINO_ACID_METABOLIC_PROCESS	GOBP_CELLULAR_AMINO_ACID_METABOLIC_PROCESS	1.98E-06	5.63E-05	0.62725674	0.360938343	1.861217029	211	MTR GART PSAT1 PSMC2 ALDH18A1 MTRR ACAT1 GLDC PSMD5 DHFR2 PSMC6 PSMA3 PARK7 TARS2 DHFR PPA1 RIDA GCDH PSMD14 BLMH PSMC3 PHGDH PSMA5 PSMA4 CTPS1 HARS2 AIMP1 GOT1 MTHFD1 CAD GFPT1 KYAT1 PSMB1 GATB SEPSECS SLC25A12 AASS MCCC2 PSMB6 SLC7A11 MARS2 RIMKLB MMUT FARSA ATF4 HIBADH CARNS1 PSMC5 PTS GOT2 FPGS ALDH8A1 NIT2 IARS2 PFAS DLD ASNSD1 PSMB7 ENOPH1 GSS FARS2 PPAT PSMD1 MCCC1 PLOD3 ENOSF1 BPHL PPA2 P…	1	5.704098214	enriched	0.0548867	0.0548867	0.281401	29	hsa-miR-504-5p; hsa-let-7d-5p; hsa-let-7e-5p; hsa-miR-155-5p; hsa-miR-374a-5p; hsa-miR-92b-3p; hsa-miR-335-5p; hsa-miR-320a-3p; hsa-miR-125a-5p; hsa-let-7c-5p; hsa-miR-98-5p; hsa-miR-340-5p; hsa-let-7g-5p; hsa-miR-26b-5p; hsa-miR-374b-5p; hsa-miR-10a-5p; hsa-miR-107; hsa-miR-1343-3p; hsa-let-7b-5p; hsa-miR-150-5p; hsa-let-7i-5p; hsa-miR-192-5p; hsa-miR-423-3p; hsa-miR-877-3p; hsa-miR-1229-3p; hsa…	0.258941628	1	0.0548867	1	1.26053288	TRUE
CELLULAR_BIOGENIC_AMINE_METABOLIC_PROCESS	GOBP_CELLULAR_BIOGENIC_AMINE_METABOLIC_PROCESS	0.358452138	0.534525157	0.098890301	-0.260989779	-1.056671447	47	NR4A2 OAZ2 HAAO EPAS1 GDE1 AMD1 SNCA ODC1 SULT1B1 OAZ1 AOC2 KYNU MTPN COMT ITGB2 CHKA HDC KMO	-1	-0.445568824	enriched	0.420468	0.420468	0.494795	14	hsa-miR-493-5p; hsa-miR-1287-5p; hsa-miR-3187-3p; hsa-miR-340-5p; hsa-miR-26b-5p; hsa-miR-16-2-3p; hsa-miR-331-5p; hsa-miR-3163; hsa-miR-4433b-5p; hsa-miR-22-3p; hsa-miR-6818-3p; hsa-miR-339-5p; hsa-miR-500a-5p; hsa-miR-4646-3p	0.49751711	1	0.420468	1	0.376267051	FALSE
CELLULAR_CARBOHYDRATE_CATABOLIC_PROCESS	GOBP_CELLULAR_CARBOHYDRATE_CATABOLIC_PROCESS	0.061630219	0.173979785	0.257206466	-0.369866966	-1.3983778	35	PPP1CA GSK3A PPP1CB SORD PGD PPP1R3D GAA PYGL PGAM1 PGM2L1 MGAM	-1	-1.210206291	depleted	0.533668	0.533668	0.559848	2	hsa-miR-26b-5p; hsa-miR-192-5p	0.562188144	-1	0.533668	-1	-0.272728838	TRUE
CELLULAR_CARBOHYDRATE_METABOLIC_PROCESS	GOBP_CELLULAR_CARBOHYDRATE_METABOLIC_PROCESS	0.091489362	0.221903038	0.216542837	-0.229766675	-1.203829905	197	FBP1 PTAFR IMPA2 IRS2 GSK3B AKT1 DGAT2 PFKFB2 PPP1CA GSK3A BCKDK INPP5A INPP1 PPP1CB MIDN STK40 RUBCNL ITPK1 KAT2B INPP5K SORD GBE1 PGD ADIPOR1 B4GALT5 PPP1R3D GAA B3GNT8 PYGL SNCA SLC45A3 AKT2 SLC4A1 PFKFB4 SLC2A1 PGAM1 CBFA2T3 PDK4 MAEA PGM2L1 MGAM B4GALT1 PDK2 ARPP19 GLB1 HS2ST1	-1	-1.038629402	enriched	0.236891	0.236891	0.407629	6	hsa-miR-6501-5p; hsa-miR-155-5p; hsa-miR-142-3p; hsa-miR-26b-5p; hsa-let-7b-5p; hsa-miR-1260b	0.404528991	1	0.236891	1	0.625451439	FALSE
CELLULAR_DEFENSE_RESPONSE	GOBP_CELLULAR_DEFENSE_RESPONSE	0.162977867	0.323246127	0.154190967	-0.318164011	-1.231716157	38	CCR3 BCL10 CXCR2 LSP1 CCR6 TYROBP NCF1 TCIRG1 C5AR1 LILRB2 CD300C VEZF1	-1	-0.78787137	depleted	0.303014	0.303014	0.438936	118	hsa-miR-3613-5p; hsa-miR-1248; hsa-miR-150-3p; hsa-miR-493-5p; hsa-miR-361-3p; hsa-miR-4521; hsa-let-7e-5p; hsa-miR-1307-3p; hsa-miR-548j-5p; hsa-miR-155-5p; hsa-miR-6861-3p; hsa-miR-374a-5p; hsa-miR-92b-3p; hsa-miR-335-5p; hsa-miR-363-5p; hsa-miR-382-5p; hsa-miR-320a-3p; hsa-miR-4707-3p; hsa-miR-146a-5p; hsa-miR-1299; hsa-miR-454-3p; hsa-miR-548ay-5p; hsa-miR-3187-3p; hsa-miR-125a-5p; hsa-miR-13…	0.435068819	-1	0.303014	-1	-0.518537306	TRUE
CELLULAR_GLUCOSE_HOMEOSTASIS	GOBP_CELLULAR_GLUCOSE_HOMEOSTASIS	0.158333333	0.318346858	0.159646702	-0.255193421	-1.170194271	91	SRF RAC1 PPP3CA KLF7 IRS2 PRKACA RAB11B IGF1R ICAM1 ENDOG SOX4 SLC29A1 JAGN1 MPC2 FOXO1 BAIAP3 RACK1 SRI GPR27 PRKAA1 RAB11FIP2 HIF1A RAF1 GHRL STXBP3 GCLM SELENOT PIM3	-1	-0.800427645	depleted	0.0762725	0.0762725	0.306863	112	hsa-miR-1248; hsa-miR-543; hsa-miR-370-3p; hsa-miR-1307-3p; hsa-miR-548j-5p; hsa-miR-155-5p; hsa-miR-654-3p; hsa-miR-409-3p; hsa-miR-92b-3p; hsa-miR-335-5p; hsa-miR-548ay-3p; hsa-miR-363-5p; hsa-miR-485-3p; hsa-miR-199b-3p; hsa-miR-548ay-5p; hsa-miR-125a-5p; hsa-miR-6741-3p; hsa-miR-3177-3p; hsa-let-7c-5p; hsa-miR-142-5p; hsa-miR-363-3p; hsa-miR-98-5p; hsa-miR-20a-5p; hsa-miR-126-3p; hsa-miR-29c-…	0.285617111	-1	0.0762725	-1	-1.117632018	TRUE
CELLULAR_ION_HOMEOSTASIS	GOBP_CELLULAR_ION_HOMEOSTASIS	0.01490386	0.064523299	0.380730401	-0.22829789	-1.285629543	378	SLC31A2 FLVCR1 SLC31A1 HVCN1 CKB CHP1 S1PR4 CCR3 MAPK1 MCOLN1 SLC8A1 CYBRD1 ARF1 SMAD4 GPR157 PRKACA CD55 FKBP1A GNB1 HERPUD1 CXCR5 TMEM64 SLC6A9 ATP6V1A SKP1 PIK3CG ATP6V0B PTGER4 C5AR2 SLC39A4 LPAR2 RAB20 GRINA GNA13 NPTN ATP2B1 ATP6V0D1 HRH4 CXCR1 CXCR2 ATOX1 SLC9A8 CCR6 LYN MAPK3 CD24 TMBIM6 CLN6 SWAP70 PDPK1 XPR1 CDH23 CHRNA10 FTH1 ERO1A DMXL2 FPR1 RAB7A SNCA PDZD8 GNA15 HMOX1 TESMIN PLCG2 T…	-1	-1.826701228	enriched	0.579067	0.579067	0.596382	25	hsa-miR-6501-5p; hsa-miR-224-5p; hsa-miR-92b-3p; hsa-miR-335-5p; hsa-miR-3187-3p; hsa-miR-363-3p; hsa-miR-122-5p; hsa-miR-130b-5p; hsa-miR-26b-5p; hsa-miR-5193; hsa-miR-25-3p; hsa-miR-148b-3p; hsa-miR-6513-3p; hsa-miR-4433b-5p; hsa-miR-4433a-5p; hsa-miR-1306-5p; hsa-miR-192-5p; hsa-miR-4454; hsa-miR-378a-5p; hsa-miR-1229-3p; hsa-miR-6793-3p; hsa-miR-6749-3p; hsa-miR-4646-3p; hsa-miR-197-3p; hsa-m…	0.597828858	1	0.579067	1	0.237271184	FALSE
CELLULAR_IRON_ION_HOMEOSTASIS	GOBP_CELLULAR_IRON_ION_HOMEOSTASIS	0.081632653	0.205199753	0.224966094	-0.324934083	-1.309329656	46	FLVCR1 CYBRD1 SMAD4 SLC6A9 ATP6V1A SKP1 ATP6V0D1 FTH1 HMOX1 SLC11A1 ACO1 NCOA4 TTC7A SRI FTL	-1	-1.088136089	enriched	0.0629672	0.0629672	0.290018	158	hsa-miR-6501-5p; hsa-miR-3613-5p; hsa-miR-1248; hsa-miR-504-5p; hsa-miR-1301-3p; hsa-miR-342-5p; hsa-let-7d-5p; hsa-miR-224-5p; hsa-miR-19a-3p; hsa-miR-3127-3p; hsa-miR-323a-3p; hsa-miR-144-5p; hsa-miR-144-3p; hsa-miR-6786-3p; hsa-miR-4521; hsa-let-7e-5p; hsa-miR-1307-3p; hsa-miR-155-5p; hsa-miR-1908-5p; hsa-miR-494-3p; hsa-miR-374a-5p; hsa-miR-92b-3p; hsa-miR-335-5p; hsa-miR-1292-5p; hsa-miR-569…	0.266862298	1	0.0629672	1	1.200885618	FALSE
CELLULAR_KETONE_METABOLIC_PROCESS	GOBP_CELLULAR_KETONE_METABOLIC_PROCESS	0.85770751	0.917516253	0.052163031	0.169063922	0.837526619	166	PSMC2 PSMD5 PSMC6 PSMA3 PARK7 PSMD14 PSMC3 PSMA5 PSMA4 COQ6 COQ5 BRCA1 MTOR KYAT1 FDXR PSMB1 OXCT1 PSMB6 SLC7A11 PSMC5 GOT2 ANXA1 ALDH8A1 LONP2 NMT1 NCOR1 PSMB7 PDP2 PSMD1 ETFBKMT REST GPD2 AKR1A1 PSMA6 CACNA1H AKR1B1	1	0.066660787	enriched	0.594232	0.594232	0.608759	10	hsa-let-7e-5p; hsa-miR-363-5p; hsa-miR-181d-5p; hsa-miR-5193; hsa-miR-25-3p; hsa-miR-186-5p; hsa-miR-4685-3p; hsa-miR-23b-3p; hsa-miR-744-5p; hsa-miR-30d-5p	0.609536265	1	0.594232	1	0.226043965	TRUE
CELLULAR_LIPID_CATABOLIC_PROCESS	GOBP_CELLULAR_LIPID_CATABOLIC_PROCESS	0.758835759	0.856115579	0.060248409	-0.177578972	-0.891717346	156	SMPD2 IRS2 CYP26C1 HADHB PLBD1 AKT1 PNPLA6 SIRT2 PIK3CG SCARB1 ABHD5 ABHD6 PNPLA2 PLIN5 AMACR HADHA SMPD3 ABHD3 GDE1 PRDX6 ABHD2 PLCG2 AKT2 ABHD12 CNR1 AIG1 SGPL1 NAGA CYP1B1 PPT1 ECHS1 ACOX1 LYPLA2 FAAH NUDT19 SORL1 SMPDL3B	-1	-0.119852212	enriched	0.360291	0.360291	0.463603	4	hsa-miR-21-5p; hsa-miR-4659a-3p; hsa-miR-4659b-3p; hsa-miR-30c-1-3p	0.464875258	1	0.360291	1	0.443346586	FALSE
CELLULAR_OXIDANT_DETOXIFICATION	GOBP_CELLULAR_OXIDANT_DETOXIFICATION	0.75708502	0.854504955	0.05909548	-0.203792309	-0.857192302	56	CAT GSTP1 GPX3 GPX4 TP53INP1 SOD2 PRDX6 PXDNL GSR PRXL2C ALOX5AP GSTZ1	-1	-0.120855347	enriched	0.0142313	0.0142313	0.195958	30	hsa-miR-1301-3p; hsa-miR-4732-3p; hsa-miR-155-5p; hsa-miR-92b-3p; hsa-miR-335-5p; hsa-miR-320a-3p; hsa-miR-1299; hsa-miR-20a-5p; hsa-miR-20b-5p; hsa-miR-200c-3p; hsa-miR-21-5p; hsa-miR-199b-5p; hsa-miR-501-3p; hsa-miR-106b-5p; hsa-miR-106a-5p; hsa-miR-26b-5p; hsa-miR-93-5p; hsa-miR-1271-5p; hsa-miR-17-3p; hsa-miR-17-5p; hsa-miR-96-5p; hsa-miR-491-5p; hsa-miR-23b-3p; hsa-miR-502-3p; hsa-miR-30e-3p…	0.180188654	1	0.0142313	1	1.846755426	FALSE
CELLULAR_PROTEIN_CONTAINING_COMPLEX_LOCALIZATION	GOBP_CELLULAR_PROTEIN_CONTAINING_COMPLEX_LOCALIZATION	0.587878788	0.735376972	0.071305299	-0.286230416	-0.920860729	18	NACC2 KLHL21 RALB TNFAIP2	-1	-0.23071221	enriched	0.0025808	0.0025808	0.115802	47	hsa-miR-19a-3p; hsa-miR-548j-5p; hsa-miR-1180-3p; hsa-miR-92b-3p; hsa-miR-1299; hsa-miR-454-3p; hsa-miR-548ay-5p; hsa-miR-98-5p; hsa-miR-328-3p; hsa-miR-20a-5p; hsa-miR-20b-5p; hsa-miR-21-5p; hsa-miR-100-5p; hsa-miR-15a-5p; hsa-miR-29b-2-5p; hsa-miR-6735-5p; hsa-miR-106b-5p; hsa-miR-130a-3p; hsa-miR-106a-5p; hsa-miR-26b-5p; hsa-miR-148b-5p; hsa-miR-93-5p; hsa-miR-10a-5p; hsa-miR-107; hsa-miR-25-3…	0.102881227	1	0.0025808	1	2.58824565	FALSE
CELLULAR_RESPIRATION	GOBP_CELLULAR_RESPIRATION	0.000802068	0.007876406	0.477270815	0.328958125	1.61884469	154	CCNB1 UQCRH NDUFA4 PARK7 NDUFA6 MDH1 SUCLA2 NDUFS5 MTFR1 ETFB MT-ND6 COA6 UQCRC2 MYBBP1A POLG2 PDHB NNT COX7C UQCRQ SLC25A12 BNIP3 NDUFS3 NDUFB3 ETFA NDUFS2 NDUFB2 DNAJC15 NDUFS4 NDUFA5 SUCLG2 TRAP1 COX4I1 DLD NDUFA8 IDH2 CHCHD2 SDHA NDUFB8 NDUFAF1 NDUFS1 CYCS IDE COX7A2L UQCRB GPD2 NDUFB7 VCP NDUFA2 NDUFV1 PNPT1 NDUFA12 NDUFA13 SLC25A25 COQ10A	1	3.095788789	enriched	0.155108	0.155108	0.357205	67	hsa-miR-342-5p; hsa-miR-19a-3p; hsa-miR-493-5p; hsa-miR-144-3p; hsa-let-7e-5p; hsa-miR-654-3p; hsa-miR-494-3p; hsa-miR-335-5p; hsa-miR-485-3p; hsa-miR-199b-3p; hsa-miR-454-3p; hsa-miR-3187-3p; hsa-miR-126-5p; hsa-miR-142-3p; hsa-miR-98-5p; hsa-miR-20a-5p; hsa-miR-223-5p; hsa-miR-20b-5p; hsa-miR-6747-3p; hsa-miR-21-5p; hsa-miR-199b-5p; hsa-miR-629-3p; hsa-miR-106b-5p; hsa-miR-130a-3p; hsa-miR-361-…	0.354920846	1	0.155108	1	0.809365802	TRUE
CELLULAR_RESPONSE_TO_ALKALOID	GOBP_CELLULAR_RESPONSE_TO_ALKALOID	0.350293542	0.524806517	0.097877328	0.350976632	1.083590436	16	CCNA2 BLM CASP3 TRPV1 CASP6	1	0.455567869	depleted	0.65204	0.65204	0.65739	4	hsa-let-7e-5p; hsa-miR-96-5p; hsa-miR-192-5p; hsa-miR-766-3p	0.657725215	-1	0.65204	-1	-0.185725761	FALSE
CELLULAR_RESPONSE_TO_AMYLOID_BETA	GOBP_CELLULAR_RESPONSE_TO_AMYLOID_BETA	0.25498008	0.433398858	0.119348441	-0.320310418	-1.143067439	27	GSK3B IGF1R TLR6 ICAM1 TLR4 BACE1 PRNP	-1	-0.593493747	depleted	0.107553	0.107553	0.344347	159	hsa-miR-1248; hsa-let-7d-5p; hsa-miR-224-5p; hsa-miR-150-3p; hsa-miR-361-3p; hsa-miR-4508; hsa-miR-144-3p; hsa-miR-370-3p; hsa-let-7e-5p; hsa-miR-548j-5p; hsa-miR-495-3p; hsa-miR-155-5p; hsa-miR-3200-5p; hsa-miR-409-3p; hsa-miR-6861-3p; hsa-miR-494-3p; hsa-miR-374a-5p; hsa-miR-92b-3p; hsa-miR-335-5p; hsa-miR-363-5p; hsa-miR-5695; hsa-miR-382-5p; hsa-miR-320a-3p; hsa-miR-146a-5p; hsa-miR-483-3p; h…	0.319702846	-1	0.107553	-1	-0.968377471	TRUE
CELLULAR_RESPONSE_TO_ARSENIC_CONTAINING_SUBSTANCE	GOBP_CELLULAR_RESPONSE_TO_ARSENIC_CONTAINING_SUBSTANCE	0.857142857	0.917516253	0.053021251	-0.225880993	-0.713302409	17	MKNK2 HSF1 HMOX1 ZC3H12A SLC38A2	-1	-0.06694679	enriched	0.0240702	0.0240702	0.218531	73	hsa-miR-1248; hsa-miR-543; hsa-miR-4732-3p; hsa-miR-19a-3p; hsa-miR-150-3p; hsa-miR-361-3p; hsa-miR-185-3p; hsa-miR-1180-3p; hsa-miR-494-3p; hsa-miR-92b-3p; hsa-miR-335-5p; hsa-miR-320a-3p; hsa-miR-181d-5p; hsa-miR-126-5p; hsa-miR-125a-5p; hsa-miR-142-3p; hsa-miR-548e-3p; hsa-miR-363-3p; hsa-miR-98-5p; hsa-miR-20a-5p; hsa-miR-20b-5p; hsa-miR-200c-3p; hsa-miR-21-5p; hsa-miR-15a-5p; hsa-miR-199b-5p…	0.204470458	1	0.0240702	1	1.618520301	FALSE
CELLULAR_RESPONSE_TO_CADMIUM_ION	GOBP_CELLULAR_RESPONSE_TO_CADMIUM_ION	0.032898106	0.114126253	0.321775918	-0.455302943	-1.53591931	22	MAPK1 AKT1 UBE2D3 FOS GSN HSF1 MAPK3 HMOX1 NCF1 MAPK8	-1	-1.482829104	enriched	0.0374126	0.0374126	0.251217	120	hsa-miR-3613-5p; hsa-miR-543; hsa-miR-433-3p; hsa-let-7d-5p; hsa-miR-19a-3p; hsa-miR-493-5p; hsa-miR-2110; hsa-miR-6786-3p; hsa-miR-323b-3p; hsa-miR-185-3p; hsa-let-7e-5p; hsa-miR-1307-3p; hsa-miR-495-3p; hsa-miR-155-5p; hsa-miR-654-3p; hsa-miR-409-3p; hsa-miR-494-3p; hsa-miR-92b-3p; hsa-miR-335-5p; hsa-miR-320a-3p; hsa-miR-146a-5p; hsa-miR-1299; hsa-miR-454-3p; hsa-miR-126-5p; hsa-miR-125a-5p; h…	0.232444004	1	0.0374126	1	1.426982109	FALSE
CELLULAR_RESPONSE_TO_CALCIUM_ION	GOBP_CELLULAR_RESPONSE_TO_CALCIUM_ION	0.010363592	0.050348614	0.380730401	-0.388485882	-1.560810281	45	JUND MCOLN1 FOSB SYT17 CPNE2 FOS ENDOG JUNB MEF2C IQGAP1 ALOX5AP ALOX15 CPNE3 PRKAA1 MEF2A DMTN CLIC4	-1	-1.984489674	enriched	0.115944	0.115944	0.348407	119	hsa-miR-6501-5p; hsa-miR-3613-5p; hsa-miR-1248; hsa-miR-543; hsa-let-7d-5p; hsa-miR-330-3p; hsa-miR-19a-3p; hsa-miR-493-5p; hsa-miR-144-3p; hsa-miR-191-5p; hsa-let-7e-5p; hsa-miR-155-5p; hsa-miR-1908-5p; hsa-miR-494-3p; hsa-miR-374a-5p; hsa-miR-335-5p; hsa-miR-548ay-3p; hsa-miR-363-5p; hsa-miR-5695; hsa-miR-382-5p; hsa-miR-320a-3p; hsa-miR-4707-3p; hsa-miR-146a-5p; hsa-miR-483-3p; hsa-miR-454-3p;…	0.326592403	1	0.115944	1	0.935751721	FALSE
CELLULAR_RESPONSE_TO_CAMP	GOBP_CELLULAR_RESPONSE_TO_CAMP	0.016177909	0.068294947	0.352487858	-0.438525015	-1.62812036	32	KCNQ1 PTAFR SLC8A1 AHR AQP1 ZFP36L1 PIK3CG RAPGEF2 INPP5K	-1	-1.791077616	depleted	0.127248	0.127248	0.353985	120	hsa-miR-433-3p; hsa-let-7d-5p; hsa-miR-193a-5p; hsa-miR-19a-3p; hsa-miR-361-3p; hsa-miR-144-3p; hsa-miR-323b-3p; hsa-miR-185-3p; hsa-let-7e-5p; hsa-miR-155-5p; hsa-miR-1180-3p; hsa-miR-494-3p; hsa-miR-374a-5p; hsa-miR-335-5p; hsa-miR-382-5p; hsa-miR-320a-3p; hsa-miR-483-3p; hsa-miR-181d-5p; hsa-miR-454-3p; hsa-miR-3187-3p; hsa-miR-1303; hsa-let-7c-5p; hsa-miR-548e-3p; hsa-miR-98-5p; hsa-miR-328-3…	0.333854229	-1	0.127248	-1	-0.895349035	TRUE
CELLULAR_RESPONSE_TO_CORTICOSTEROID_STIMULUS	GOBP_CELLULAR_RESPONSE_TO_CORTICOSTEROID_STIMULUS	0.07444668	0.193225428	0.234392647	-0.35974892	-1.36879819	36	ZFP36L2 ZFP36 GSTP1 AQP1 ZFP36L1 NR3C1 ATP2B1 ICAM1 FECH FOXO1 SGK1	-1	-1.128154665	enriched	0.0583112	0.0583112	0.285834	2	hsa-miR-155-5p; hsa-miR-98-5p	0.261858285	1	0.0583112	1	1.234248021	FALSE
CELLULAR_RESPONSE_TO_DEXAMETHASONE_STIMULUS	GOBP_CELLULAR_RESPONSE_TO_DEXAMETHASONE_STIMULUS	0.373737374	0.549684055	0.095920678	-0.324803889	-1.052085295	19	AQP1 NR3C1 ICAM1 FECH FOXO1 CFLAR ARG1	-1	-0.427433471	enriched	0.0045967	0.0045967	0.140338	28	hsa-miR-330-3p; hsa-miR-144-3p; hsa-miR-155-5p; hsa-miR-374a-5p; hsa-miR-320a-3p; hsa-miR-126-5p; hsa-miR-548e-3p; hsa-miR-20a-5p; hsa-miR-20b-5p; hsa-miR-106b-5p; hsa-miR-106a-5p; hsa-miR-26b-5p; hsa-miR-5193; hsa-miR-93-5p; hsa-miR-374b-5p; hsa-miR-421; hsa-miR-18a-5p; hsa-miR-130b-3p; hsa-miR-17-5p; hsa-miR-3909; hsa-miR-3163; hsa-miR-4433b-5p; hsa-miR-22-3p; hsa-miR-4755-5p; hsa-miR-182-5p; h…	0.128291523	1	0.0045967	1	2.337553839	FALSE
CELLULAR_RESPONSE_TO_DRUG	GOBP_CELLULAR_RESPONSE_TO_DRUG	0.074226804	0.193121596	0.237793834	-0.344115945	-1.352272049	42	PPM1F FBP1 KCNQ1 PPP1R9B NKX3-1 HSF1 PDE4B NCOA1 MEF2C KCNH2 RNF149 RBM22	-1	-1.129439238	enriched	0.068045	0.068045	0.294943	128	hsa-miR-3613-5p; hsa-miR-1248; hsa-miR-504-5p; hsa-miR-1301-3p; hsa-miR-4732-3p; hsa-let-7d-5p; hsa-miR-330-3p; hsa-miR-19a-3p; hsa-miR-323a-3p; hsa-miR-150-3p; hsa-miR-493-5p; hsa-miR-4508; hsa-miR-2110; hsa-miR-185-3p; hsa-let-7e-5p; hsa-miR-155-5p; hsa-miR-494-3p; hsa-miR-374a-5p; hsa-miR-92b-3p; hsa-miR-335-5p; hsa-miR-363-5p; hsa-miR-320a-3p; hsa-miR-199b-3p; hsa-miR-483-3p; hsa-miR-1299; hs…	0.271676791	1	0.068045	1	1.167203782	FALSE
CELLULAR_RESPONSE_TO_DSRNA	GOBP_CELLULAR_RESPONSE_TO_DSRNA	0.895049505	0.939991671	0.050294806	0.222169234	0.688676581	17	NPM1 IFIT1 DHX9 TLR3	1	0.048152943	enriched	0.225299	0.225299	0.400655	36	hsa-let-7d-5p; hsa-let-7e-5p; hsa-miR-548j-5p; hsa-miR-155-5p; hsa-miR-409-3p; hsa-miR-374a-5p; hsa-miR-483-3p; hsa-miR-548ay-5p; hsa-let-7c-5p; hsa-miR-98-5p; hsa-miR-29c-3p; hsa-miR-6747-3p; hsa-let-7g-5p; hsa-miR-26b-5p; hsa-miR-374b-5p; hsa-miR-10a-5p; hsa-miR-196b-5p; hsa-miR-3163; hsa-miR-6513-3p; hsa-miR-29a-3p; hsa-miR-548k; hsa-miR-3074-5p; hsa-miR-629-5p; hsa-miR-1343-3p; hsa-let-7b-5p;…	0.397209591	1	0.225299	1	0.647240736	TRUE
CELLULAR_RESPONSE_TO_ESTRADIOL_STIMULUS	GOBP_CELLULAR_RESPONSE_TO_ESTRADIOL_STIMULUS	0.262327416	0.438999221	0.116739205	0.365036124	1.174205976	19	CCNA2 DDX18 SSTR3 NCOA3 ESR1	1	0.581156318	enriched	0.232907	0.232907	0.406535	99	hsa-miR-504-5p; hsa-miR-1301-3p; hsa-miR-543; hsa-miR-342-5p; hsa-let-7d-5p; hsa-miR-224-5p; hsa-miR-19a-3p; hsa-miR-2110; hsa-miR-127-3p; hsa-let-7e-5p; hsa-miR-495-3p; hsa-miR-155-5p; hsa-miR-654-3p; hsa-miR-335-5p; hsa-miR-363-5p; hsa-miR-146a-5p; hsa-miR-181d-5p; hsa-miR-454-3p; hsa-miR-3187-3p; hsa-miR-126-5p; hsa-miR-125a-5p; hsa-miR-1303; hsa-miR-142-3p; hsa-let-7c-5p; hsa-miR-98-5p; hsa-m…	0.40331516	1	0.232907	1	0.632817459	TRUE
CELLULAR_RESPONSE_TO_EXTRACELLULAR_STIMULUS	GOBP_CELLULAR_RESPONSE_TO_EXTRACELLULAR_STIMULUS	0.007910791	0.042538662	0.380730401	-0.283733813	-1.455917466	169	SRF PPP1R9B MAPK1 KLF10 GSTP1 NR4A2 VDR MAP1LC3B SLC39A4 NUAK2 GABARAPL2 FOXO3 PIM1 ATP2B1 TRIM24 GABARAPL1 FOS TFEB SIPA1 ICAM1 LYN MAPK3 KANK2 WIPI1 XPR1 SESN3 CPEB4 PPM1D NCOA1 MAP3K5 FES DAP RIPOR1 HMOX1 RALB WIPI2 FOXO1 MAPK8 RRAGC ULK1 CBL DSC2 SLC2A1 PDK4 VPS41 CDKN2B FNIP1 ZFYVE1 PDK2 RRAGA MAP1LC3A ZC3H12A PRKAA1 USF2 SIK2 BMT2 SLC38A2 SH3GLB1 FADS1 SFRP2 STK24	-1	-2.10178008	enriched	0.0215162	0.0215162	0.214223	58	hsa-miR-1248; hsa-let-7d-5p; hsa-miR-19a-3p; hsa-miR-493-5p; hsa-miR-6786-3p; hsa-miR-370-3p; hsa-let-7e-5p; hsa-miR-654-3p; hsa-miR-1908-5p; hsa-miR-335-5p; hsa-miR-125a-5p; hsa-let-7c-5p; hsa-miR-548e-3p; hsa-miR-363-3p; hsa-miR-98-5p; hsa-miR-20a-5p; hsa-miR-7704; hsa-miR-20b-5p; hsa-miR-15a-5p; hsa-let-7g-5p; hsa-miR-6735-5p; hsa-miR-106b-5p; hsa-miR-106a-5p; hsa-miR-5193; hsa-miR-152-3p; hsa…	0.198337301	1	0.0215162	1	1.667234427	FALSE
CELLULAR_RESPONSE_TO_FATTY_ACID	GOBP_CELLULAR_RESPONSE_TO_FATTY_ACID	0.552419355	0.703853933	0.074362538	-0.28181197	-0.934218715	20	PTAFR DGAT2 CREB1 PDK4 ID3 ZC3H12A	-1	-0.257731114	enriched	0.464629	0.464629	0.515626	28	hsa-miR-144-3p; hsa-miR-155-5p; hsa-miR-335-5p; hsa-miR-181d-5p; hsa-miR-1303; hsa-miR-126-3p; hsa-miR-223-5p; hsa-miR-122-5p; hsa-miR-200c-3p; hsa-miR-26b-5p; hsa-miR-152-3p; hsa-miR-10a-5p; hsa-miR-148b-3p; hsa-miR-3613-3p; hsa-miR-29a-3p; hsa-miR-148a-3p; hsa-let-7b-5p; hsa-miR-6818-3p; hsa-miR-1304-3p; hsa-miR-182-5p; hsa-miR-340-3p; hsa-miR-145-5p; hsa-miR-1227-3p; hsa-miR-3200-3p; hsa-miR-7…	0.518638252	1	0.464629	1	0.332893687	FALSE
CELLULAR_RESPONSE_TO_GAMMA_RADIATION	GOBP_CELLULAR_RESPONSE_TO_GAMMA_RADIATION	0.181636727	0.346389518	0.144630528	0.374248382	1.23162127	21	KDM1A CHEK2 GTF2H5 ATM WRN ATR RPL26 XRCC5 HSPA5	1	0.740796334	depleted	0.380734	0.380734	0.476708	111	hsa-miR-504-5p; hsa-miR-543; hsa-miR-342-5p; hsa-miR-330-3p; hsa-miR-224-5p; hsa-miR-19a-3p; hsa-miR-150-3p; hsa-miR-2110; hsa-miR-144-3p; hsa-miR-185-3p; hsa-miR-548j-5p; hsa-miR-155-5p; hsa-miR-374a-5p; hsa-miR-92b-3p; hsa-miR-335-5p; hsa-miR-483-3p; hsa-miR-181d-5p; hsa-miR-454-3p; hsa-miR-548ay-5p; hsa-miR-125a-5p; hsa-let-7c-5p; hsa-miR-363-3p; hsa-miR-340-5p; hsa-miR-20a-5p; hsa-miR-29c-3p;…	0.478390071	-1	0.380734	-1	-0.419378338	FALSE
CELLULAR_RESPONSE_TO_GLUCOSE_STARVATION	GOBP_CELLULAR_RESPONSE_TO_GLUCOSE_STARVATION	0.450381679	0.618362911	0.082205492	0.257483999	1.003958198	43	SZT2 MYBBP1A ATF4 ITFG2 ATG14 BCL2 XBP1 PRKAG1 BHLHA15 PIK3R4 PICK1 SESN1 IMPACT HSPA5 TBL2 ASNS	1	0.346419284	enriched	0.292657	0.292657	0.433337	175	hsa-miR-3613-5p; hsa-miR-1248; hsa-miR-504-5p; hsa-miR-1301-3p; hsa-miR-4732-3p; hsa-let-7d-5p; hsa-miR-330-3p; hsa-miR-19a-3p; hsa-miR-3127-3p; hsa-miR-323a-3p; hsa-miR-150-3p; hsa-miR-671-3p; hsa-miR-2110; hsa-miR-127-3p; hsa-miR-323b-3p; hsa-miR-370-3p; hsa-let-7e-5p; hsa-miR-1307-3p; hsa-miR-495-3p; hsa-miR-155-5p; hsa-miR-409-3p; hsa-miR-494-3p; hsa-miR-374a-5p; hsa-miR-92b-3p; hsa-miR-335-5…	0.429548516	1	0.292657	1	0.533641084	TRUE
CELLULAR_RESPONSE_TO_HEAT	GOBP_CELLULAR_RESPONSE_TO_HEAT	0.008374113	0.044145692	0.380730401	0.33719424	1.549492061	98	DNAJC2 NUP188 NUP85 RANBP2 HSP90AA1 NUP35 NUP160 DNAJC7 NUP107 NUP205 MTOR TRPV1 HIKESHI RPA1 NUP155 DHX36 SUMO1 ATP2A2 RPA2 ATM EIF2S1 NUP133 NUP210 NUP43 ST8SIA1 CCAR2 RPA3 NUP54 HSPA8 NUP88 NUP42 VCP ATR NUP37	1	2.077061189	depleted	0.189926	0.189926	0.380771	160	hsa-miR-1301-3p; hsa-let-7d-5p; hsa-miR-224-5p; hsa-miR-19a-3p; hsa-miR-3127-3p; hsa-miR-361-3p; hsa-miR-144-3p; hsa-miR-191-5p; hsa-miR-185-3p; hsa-miR-370-3p; hsa-let-7e-5p; hsa-miR-548j-5p; hsa-miR-495-3p; hsa-miR-155-5p; hsa-miR-654-3p; hsa-miR-3200-5p; hsa-miR-409-3p; hsa-miR-1180-3p; hsa-miR-374a-5p; hsa-miR-92b-3p; hsa-miR-335-5p; hsa-miR-363-5p; hsa-miR-1292-5p; hsa-miR-382-5p; hsa-miR-32…	0.377989295	-1	0.189926	-1	-0.721415578	FALSE
CELLULAR_RESPONSE_TO_HORMONE_STIMULUS	GOBP_CELLULAR_RESPONSE_TO_HORMONE_STIMULUS	0.001663987	0.013568864	0.455059867	-0.247639764	-1.395581389	390	RHOQ ZFP36L2 EIF4EBP2 PAQR7 IRS2 ECHDC3 ZFP36 AHCYL1 RXRA HDAC9 GSK3B AKT1 GSTP1 AQP1 ZDHHC7 PRKACA LATS2 ARNTL RARA NR4A2 GNB1 NKX3-1 BAIAP2 FOSB WBP2 GSK3A ZBTB7B ZFP36L1 ATP6V1A GNAI2 ATP6V0B PTGER4 NR3C1 ZBTB7A RNF14 INSIG1 IGF1R GAB1 CSK RXRB KAT2B PMEPA1 ATP2B1 TRIM24 INPP5K CTSB ATP6V0D1 KIT NDEL1 FOS ADIPOR1 ICAM1 HSF1 LYN CREB1 HDAC5 MBD5 SH2B2 KANK2 GRB2 PRKAR1A FECH NR4A1 PADI2 RUNX1 P…	-1	-2.778850135	enriched	0.304723	0.304723	0.438936	83	hsa-miR-342-5p; hsa-let-7d-5p; hsa-miR-330-3p; hsa-miR-224-5p; hsa-miR-19a-3p; hsa-miR-323a-3p; hsa-let-7e-5p; hsa-miR-155-5p; hsa-miR-1908-5p; hsa-miR-374a-5p; hsa-miR-335-5p; hsa-miR-181d-5p; hsa-miR-126-5p; hsa-miR-125a-5p; hsa-let-7c-5p; hsa-miR-98-5p; hsa-miR-340-5p; hsa-miR-20a-5p; hsa-miR-29c-3p; hsa-miR-451a; hsa-miR-20b-5p; hsa-miR-200c-3p; hsa-miR-21-5p; hsa-miR-1234-3p; hsa-miR-15a-5p;…	0.436062649	1	0.304723	1	0.516094765	FALSE
CELLULAR_RESPONSE_TO_HYDROGEN_PEROXIDE	GOBP_CELLULAR_RESPONSE_TO_HYDROGEN_PEROXIDE	0.39637827	0.566681938	0.092259726	-0.236271928	-1.033941946	68	KLF2 SIRPA AQP1 KLF4 MAPK7 PINK1 HGF HSF1 ENDOG SMPD3 MAP3K5 FOXO1 RACK1 CBX8 RHOB CYP1B1 PAWR MAP1LC3A ARG1 PRKAA1 RELA	-1	-0.401890163	enriched	0.0191124	0.0191124	0.209515	123	hsa-miR-543; hsa-miR-433-3p; hsa-miR-342-5p; hsa-let-7d-5p; hsa-miR-19a-3p; hsa-miR-493-5p; hsa-miR-4508; hsa-miR-144-3p; hsa-miR-185-3p; hsa-let-7e-5p; hsa-miR-1307-3p; hsa-miR-155-5p; hsa-miR-654-3p; hsa-miR-1908-5p; hsa-miR-494-3p; hsa-miR-374a-5p; hsa-miR-92b-3p; hsa-miR-335-5p; hsa-miR-363-5p; hsa-miR-485-3p; hsa-miR-320a-3p; hsa-miR-199b-3p; hsa-miR-146a-5p; hsa-miR-181d-5p; hsa-miR-126-5p;…	0.195590481	1	0.0191124	1	1.718684774	FALSE
CELLULAR_RESPONSE_TO_INSULIN_STIMULUS	GOBP_CELLULAR_RESPONSE_TO_INSULIN_STIMULUS	0.010817465	0.052082292	0.380730401	-0.279114233	-1.414549051	160	RHOQ EIF4EBP2 IRS2 ECHDC3 HDAC9 GSK3B AKT1 GSTP1 ZDHHC7 BAIAP2 GSK3A ZBTB7B ZFP36L1 ATP6V1A GNAI2 ATP6V0B INSIG1 IGF1R GAB1 KAT2B ATP2B1 INPP5K ATP6V0D1 NDEL1 ADIPOR1 HDAC5 SH2B2 GRB2 PDPK1 SESN3 SHC1 PIP4K2A SOCS3 TCIRG1 FOXO1 AKT2 WDTC1 PDK4 FUT7 PDE3B SP1 PDK2 SORL1 CFLAR PRKAA1 SIK2 APRT APPL2 RAB31	-1	-1.965874521	depleted	0.0898266	0.0898266	0.324868	200	hsa-miR-6501-5p; hsa-miR-1248; hsa-miR-1301-3p; hsa-miR-193a-5p; hsa-miR-330-3p; hsa-miR-19a-3p; hsa-miR-150-3p; hsa-miR-493-5p; hsa-miR-127-3p; hsa-miR-144-3p; hsa-miR-185-3p; hsa-miR-370-3p; hsa-let-7e-5p; hsa-miR-1307-3p; hsa-miR-548j-5p; hsa-miR-495-3p; hsa-miR-155-5p; hsa-miR-654-3p; hsa-miR-409-3p; hsa-miR-494-3p; hsa-miR-374a-5p; hsa-miR-92b-3p; hsa-miR-335-5p; hsa-miR-363-5p; hsa-miR-5695…	0.300804583	-1	0.0898266	-1	-1.046595038	TRUE
CELLULAR_RESPONSE_TO_INTERFERON_BETA	GOBP_CELLULAR_RESPONSE_TO_INTERFERON_BETA	0.605363985	0.748226168	0.067206509	0.296190243	0.895569546	15	UBE2K TLR3 UBE2G2 PNPT1 NDUFA13 CAPN2 AIM2 STAT1 PYHIN1 TRIM6	1	0.21798342	enriched	0.170754	0.170754	0.368074	38	hsa-miR-6501-5p; hsa-miR-3127-3p; hsa-miR-370-3p; hsa-miR-1307-3p; hsa-miR-155-5p; hsa-miR-374a-5p; hsa-miR-335-5p; hsa-miR-146a-5p; hsa-miR-454-3p; hsa-miR-125a-5p; hsa-miR-142-3p; hsa-miR-6741-3p; hsa-miR-98-5p; hsa-miR-3173-5p; hsa-miR-122-5p; hsa-miR-1234-3p; hsa-miR-130a-3p; hsa-miR-26b-5p; hsa-miR-93-5p; hsa-miR-130b-3p; hsa-miR-186-5p; hsa-miR-660-5p; hsa-let-7b-5p; hsa-miR-150-5p; hsa-miR…	0.363226992	1	0.170754	1	0.767629114	TRUE
CELLULAR_RESPONSE_TO_IONIZING_RADIATION	GOBP_CELLULAR_RESPONSE_TO_IONIZING_RADIATION	0.016377259	0.068775948	0.352487858	0.382512568	1.538693258	51	TP53BP1 KDM1A BLM CHEK2 GTF2H5 NET1 FIGNL1 INO80 ATM LIG4 NUCKS1 WRN INTS7 ATR RPL26 HUS1 XRCC5 EEF1D SWI5 TNKS1BP1 RAD9A HSPA5	1	1.785758776	enriched	0.108752	0.108752	0.344347	141	hsa-miR-6501-5p; hsa-miR-1248; hsa-miR-504-5p; hsa-miR-1301-3p; hsa-miR-543; hsa-miR-433-3p; hsa-miR-342-5p; hsa-let-7d-5p; hsa-miR-330-3p; hsa-miR-19a-3p; hsa-miR-150-3p; hsa-miR-493-5p; hsa-miR-2110; hsa-miR-370-3p; hsa-let-7e-5p; hsa-miR-155-5p; hsa-miR-654-3p; hsa-miR-1908-5p; hsa-miR-494-3p; hsa-miR-374a-5p; hsa-miR-92b-3p; hsa-miR-335-5p; hsa-miR-320a-3p; hsa-miR-454-3p; hsa-miR-3187-3p; hs…	0.319702846	1	0.108752	1	0.963562747	TRUE
CELLULAR_RESPONSE_TO_LIGHT_STIMULUS	GOBP_CELLULAR_RESPONSE_TO_LIGHT_STIMULUS	0.03572881	0.121780422	0.321775918	0.319863345	1.440069287	84	METTL3 AURKB CHEK1 DDB2 KDM1A POLH NPM1 ACTR5 USP47 PIK3R1 PCNA DHX36 PARP1 TRIAP1 INO80 METAP2 CALM1 EIF2S1 ATF4 NOC2L NMT1 POLD1 ATR RPL26 CARD16 METAP1 GUCA1B EIF2AK4 USP28 NMT2 MAPK13 IMPACT	1	1.446981443	enriched	0.155182	0.155182	0.357254	11	hsa-miR-1248; hsa-miR-335-5p; hsa-miR-146a-5p; hsa-miR-21-5p; hsa-miR-26b-5p; hsa-miR-421; hsa-miR-424-3p; hsa-miR-186-5p; hsa-miR-4755-5p; hsa-miR-183-5p; hsa-miR-505-3p	0.354920846	1	0.155182	1	0.809158655	TRUE
CELLULAR_RESPONSE_TO_MECHANICAL_STIMULUS	GOBP_CELLULAR_RESPONSE_TO_MECHANICAL_STIMULUS	0.007458972	0.040619604	0.407017919	-0.372523631	-1.578322711	58	RAC1 AKT1 AQP1 BCL10 CASP8 TNFRSF1A PTGER4 TLR4 MAPK3 MAP3K14 MAP3K2 LTBR TNFRSF8 MAPK8 CNN2 CD40 SLC2A1 IRF1 MAP3K1 MTPN MAP2K4 RIPOR2 F11R SLC38A2 HDAC4 NFKB1 CASP2 FAS IL1B KCNJ2 MYD88 TNFRSF10B	-1	-2.127321017	enriched	0.0531244	0.0531244	0.277968	142	hsa-miR-6501-5p; hsa-miR-3613-5p; hsa-miR-1248; hsa-miR-504-5p; hsa-miR-433-3p; hsa-let-7d-5p; hsa-miR-330-3p; hsa-miR-224-5p; hsa-miR-19a-3p; hsa-miR-3127-3p; hsa-miR-323a-3p; hsa-miR-361-3p; hsa-miR-370-3p; hsa-let-7e-5p; hsa-miR-1307-3p; hsa-miR-548j-5p; hsa-miR-495-3p; hsa-miR-155-5p; hsa-miR-374a-5p; hsa-miR-92b-3p; hsa-miR-335-5p; hsa-miR-320a-3p; hsa-miR-146a-5p; hsa-miR-483-3p; hsa-miR-45…	0.256258978	1	0.0531244	1	1.274705962	FALSE
CELLULAR_RESPONSE_TO_MOLECULE_OF_BACTERIAL_ORIGIN	GOBP_CELLULAR_RESPONSE_TO_MOLECULE_OF_BACTERIAL_ORIGIN	8.17E-05	0.001240799	0.538434096	-0.352094301	-1.744388571	144	TRAF6 VIM CEBPB PTAFR RIPK2 MAPK1 ZFP36 SIRPA AKT1 GSTP1 BCL10 CD180 CD55 SIRT2 TSPO SCARB1 HCK RHOA TLR1 LILRA2 TRIB1 TLR6 ICAM1 HSF1 TLR4 LYN MAPK3 HDAC5 LY86 TGFB1 CDK19 PDE4B FZD5 SGMS1 PYCARD IRF8 MEF2C MAPK8 LITAF PDCD4 LILRB2 SCIMP CD40 SBNO2	-1	-4.087953258	enriched	0.284644	0.284644	0.429318	14	hsa-miR-374a-5p; hsa-miR-335-5p; hsa-miR-29c-3p; hsa-miR-21-5p; hsa-miR-26b-5p; hsa-miR-152-3p; hsa-miR-374b-5p; hsa-miR-18a-5p; hsa-miR-148b-3p; hsa-miR-148a-3p; hsa-miR-23a-3p; hsa-miR-505-3p; hsa-let-7f-1-3p; hsa-let-7b-3p	0.426202865	1	0.284644	1	0.545697966	FALSE
CELLULAR_RESPONSE_TO_NUTRIENT	GOBP_CELLULAR_RESPONSE_TO_NUTRIENT	0.009137411	0.0467911	0.380730401	-0.52689474	-1.767540291	21	SRF VDR PIM1 ATP2B1 TRIM24 KANK2 NCOA1 FES HMOX1 CDKN2B PDK2 USF2	-1	-2.039176825	enriched	0.01878	0.01878	0.207381	14	hsa-miR-127-3p; hsa-miR-155-5p; hsa-miR-320a-3p; hsa-let-7c-5p; hsa-miR-98-5p; hsa-miR-15a-5p; hsa-miR-93-5p; hsa-miR-374b-5p; hsa-miR-7855-5p; hsa-miR-25-3p; hsa-miR-148b-3p; hsa-miR-29a-3p; hsa-let-7b-5p; hsa-miR-625-3p	0.194153234	1	0.01878	1	1.726304412	FALSE
CELLULAR_RESPONSE_TO_ORGANIC_CYCLIC_COMPOUND	GOBP_CELLULAR_RESPONSE_TO_ORGANIC_CYCLIC_COMPOUND	0.001470537	0.012432023	0.455059867	-0.256256249	-1.433279101	345	KLF2 KLF16 KCNQ1 CEBPB PTAFR CEBPA PPP1R9B ZFP36L2 MAPK1 ACTB PAQR7 TIPARP SLC8A1 ZFP36 AHR RXRA GSK3B RIOK3 AKT1 GSTP1 AQP1 KLF4 PRKACA GNAI3 CASP8 ARNTL VDR SIRT2 GNB1 NKX3-1 WBP2 GSK3A ZFP36L1 PIK3CG NR3C1 ZBTB7A RNF14 ARRB2 INSIG1 RXRB RAPGEF2 PMEPA1 PIM1 ATP2B1 TRIM24 INPP5K HRH4 FAM210B HRH2 ICAM1 HSF1 MAPK3 KANK2 TGFB1 FECH PADI2 PDE4B RUNX1 EGLN2 FES P2RY13 ESRRA PGRMC2 ABHD2 ZNF703 SNCA …	-1	-2.832523961	depleted	0.149996	0.149996	0.354681	66	hsa-miR-19a-3p; hsa-miR-144-3p; hsa-miR-323b-3p; hsa-miR-495-3p; hsa-miR-155-5p; hsa-miR-146a-5p; hsa-miR-454-3p; hsa-miR-125a-5p; hsa-miR-142-3p; hsa-miR-548e-3p; hsa-miR-98-5p; hsa-miR-340-5p; hsa-miR-20a-5p; hsa-miR-122-5p; hsa-miR-20b-5p; hsa-miR-200c-3p; hsa-miR-21-5p; hsa-miR-106b-5p; hsa-miR-130a-3p; hsa-miR-106a-5p; hsa-miR-26b-5p; hsa-miR-148b-5p; hsa-miR-152-3p; hsa-miR-93-5p; hsa-miR-2…	0.350989918	-1	0.149996	-1	-0.823920322	TRUE
CELLULAR_RESPONSE_TO_OSMOTIC_STRESS	GOBP_CELLULAR_RESPONSE_TO_OSMOTIC_STRESS	0.283757339	0.46090892	0.111011492	-0.306980255	-1.121857444	29	AQP1 TSPO RCSD1 ZFP36L1 CAB39 SLC12A6 YBX3 SLC2A1	-1	-0.547052898	enriched	0.0025313	0.0025313	0.115802	42	hsa-miR-543; hsa-miR-19a-3p; hsa-miR-92b-3p; hsa-miR-335-5p; hsa-miR-181d-5p; hsa-miR-454-3p; hsa-miR-125a-5p; hsa-miR-548e-3p; hsa-miR-363-3p; hsa-miR-21-5p; hsa-miR-15a-5p; hsa-miR-199b-5p; hsa-miR-629-3p; hsa-miR-130b-5p; hsa-miR-106b-5p; hsa-miR-26b-5p; hsa-miR-93-5p; hsa-miR-421; hsa-miR-25-3p; hsa-miR-1271-5p; hsa-miR-4659a-3p; hsa-miR-30a-5p; hsa-miR-4659b-3p; hsa-miR-17-5p; hsa-miR-1304-5…	0.102881227	1	0.0025313	1	2.596656381	FALSE
CELLULAR_RESPONSE_TO_PEPTIDE_HORMONE_STIMULUS	GOBP_CELLULAR_RESPONSE_TO_PEPTIDE_HORMONE_STIMULUS	0.008366314	0.044145692	0.380730401	-0.263043937	-1.387548684	209	RHOQ EIF4EBP2 IRS2 ECHDC3 AHCYL1 HDAC9 GSK3B AKT1 GSTP1 ZDHHC7 PRKACA NR4A2 BAIAP2 GSK3A ZBTB7B ZFP36L1 ATP6V1A GNAI2 ATP6V0B INSIG1 IGF1R GAB1 CSK KAT2B ATP2B1 INPP5K ATP6V0D1 NDEL1 ADIPOR1 HSF1 LYN CREB1 HDAC5 MBD5 SH2B2 GRB2 PRKAR1A NR4A1 PDPK1 SESN3 SHC1 PIP4K2A SOCS3 TCIRG1 STAT6 FOXO1 AKT2 WDTC1 PDK4 PXN FUT7 PDE3B SP1 PDK2 SORL1 CFLAR ARG1 PRKAA1 SIK2 APRT APPL2 RAB31	-1	-2.077465848	depleted	0.369232	0.369232	0.46908	41	hsa-miR-342-5p; hsa-miR-127-3p; hsa-miR-335-5p; hsa-miR-382-5p; hsa-miR-320a-3p; hsa-miR-181d-5p; hsa-let-7c-5p; hsa-miR-548e-3p; hsa-miR-98-5p; hsa-miR-20a-5p; hsa-miR-20b-5p; hsa-miR-106b-5p; hsa-miR-106a-5p; hsa-miR-26b-5p; hsa-miR-5193; hsa-miR-93-5p; hsa-miR-107; hsa-miR-1271-5p; hsa-miR-30a-5p; hsa-miR-17-5p; hsa-miR-96-5p; hsa-miR-30e-5p; hsa-miR-3074-5p; hsa-miR-335-3p; hsa-miR-151a-5p; h…	0.470151543	-1	0.369232	-1	-0.432700667	TRUE
CELLULAR_RESPONSE_TO_RADIATION	GOBP_CELLULAR_RESPONSE_TO_RADIATION	0.003896588	0.025614103	0.431707696	0.326444157	1.568976006	127	METTL3 TP53BP1 AURKB CHEK1 DDB2 KDM1A POLH BLM NPM1 CHEK2 ACTR5 USP47 PIK3R1 PCNA GTF2H5 NET1 DHX36 PARP1 FIGNL1 TRIAP1 INO80 METAP2 CALM1 ATM EIF2S1 ATF4 LIG4 NUCKS1 NOC2L NMT1 WRN INTS7 POLD1 ATR RPL26 HUS1 XRCC5 CARD16 EEF1D METAP1 SWI5 GUCA1B TNKS1BP1 EIF2AK4 USP28 RAD9A NMT2 MAPK13 IMPACT HSPA5	1	2.40931549	depleted	0.318172	0.318172	0.445645	3	hsa-miR-25-3p; hsa-miR-151a-5p; hsa-miR-423-5p	0.441475254	-1	0.318172	-1	-0.497338042	FALSE
CELLULAR_RESPONSE_TO_REACTIVE_OXYGEN_SPECIES	GOBP_CELLULAR_RESPONSE_TO_REACTIVE_OXYGEN_SPECIES	0.376033058	0.550796944	0.09688777	-0.216985488	-1.039353038	116	KLF2 MAPK1 SIRPA AKT1 AQP1 KLF4 MAPK7 PINK1 HGF FOS HSF1 ENDOG MAPK3 SMPD3 MAP3K5 SOD2 DNM2 NCF1 FOXO1 MAPK8 RACK1 CBX8 RHOB CAMKK2 PXN CYP1B1 PAWR PDK2 MAP1LC3A NME8 PRDX3 CFLAR ARG1 PRKAA1 PRDX2 RELA PRDX5	-1	-0.424773974	enriched	0.221809	0.221809	0.398916	123	hsa-miR-543; hsa-miR-433-3p; hsa-miR-19a-3p; hsa-miR-493-5p; hsa-miR-2110; hsa-miR-6786-3p; hsa-miR-323b-3p; hsa-miR-185-3p; hsa-let-7e-5p; hsa-miR-1307-3p; hsa-miR-495-3p; hsa-miR-155-5p; hsa-miR-654-3p; hsa-miR-409-3p; hsa-miR-494-3p; hsa-miR-374a-5p; hsa-miR-92b-3p; hsa-miR-335-5p; hsa-miR-320a-3p; hsa-miR-146a-5p; hsa-miR-454-3p; hsa-miR-126-5p; hsa-miR-125a-5p; hsa-miR-6741-3p; hsa-miR-142-5…	0.395922209	1	0.221809	1	0.654020836	FALSE
CELLULAR_RESPONSE_TO_RETINOIC_ACID	GOBP_CELLULAR_RESPONSE_TO_RETINOIC_ACID	0.375745527	0.550796944	0.094664622	-0.294013714	-1.058259206	28	AQP1 KLF4 TWF2 LYN CREB1	-1	-0.425106181	enriched	0.522584	0.522584	0.55383	108	hsa-miR-1248; hsa-miR-1301-3p; hsa-miR-543; hsa-miR-433-3p; hsa-let-7d-5p; hsa-miR-224-5p; hsa-miR-19a-3p; hsa-miR-2110; hsa-let-7e-5p; hsa-miR-495-3p; hsa-miR-155-5p; hsa-miR-6861-3p; hsa-miR-1180-3p; hsa-miR-374a-5p; hsa-miR-335-5p; hsa-miR-485-3p; hsa-miR-320a-3p; hsa-miR-146a-5p; hsa-miR-181d-5p; hsa-miR-3187-3p; hsa-miR-125a-5p; hsa-miR-142-3p; hsa-let-7c-5p; hsa-miR-363-3p; hsa-miR-98-5p; h…	0.556240012	1	0.522584	1	0.281843891	FALSE
CELLULAR_RESPONSE_TO_STARVATION	GOBP_CELLULAR_RESPONSE_TO_STARVATION	0.314699793	0.492540347	0.10797236	-0.220730482	-1.065513628	122	MAPK1 KLF10 MAP1LC3B SLC39A4 NUAK2 GABARAPL2 FOXO3 GABARAPL1 TFEB MAPK3 WIPI1 XPR1 SESN3 CPEB4 PPM1D MAP3K5 DAP RIPOR1 RALB WIPI2 FOXO1 MAPK8 RRAGC DSC2 SLC2A1 PDK4 VPS41 FNIP1 ZFYVE1 RRAGA MAP1LC3A ZC3H12A PRKAA1 SIK2 BMT2 SLC38A2 SH3GLB1 FADS1 STK24	-1	-0.502103543	enriched	0.254092	0.254092	0.416143	154	hsa-miR-6501-5p; hsa-miR-504-5p; hsa-miR-543; hsa-miR-433-3p; hsa-miR-342-5p; hsa-miR-193a-5p; hsa-miR-224-5p; hsa-miR-19a-3p; hsa-miR-323a-3p; hsa-miR-493-5p; hsa-miR-671-3p; hsa-miR-127-3p; hsa-miR-144-3p; hsa-miR-370-3p; hsa-let-7e-5p; hsa-miR-1307-3p; hsa-miR-495-3p; hsa-miR-155-5p; hsa-miR-6861-3p; hsa-miR-494-3p; hsa-miR-92b-3p; hsa-miR-335-5p; hsa-miR-382-5p; hsa-miR-320a-3p; hsa-miR-146a-…	0.413436712	1	0.254092	1	0.595009008	FALSE
CELLULAR_RESPONSE_TO_STEROID_HORMONE_STIMULUS	GOBP_CELLULAR_RESPONSE_TO_STEROID_HORMONE_STIMULUS	0.179435484	0.343615751	0.146416238	-0.234336342	-1.151405657	136	ZFP36L2 PAQR7 ZFP36 RXRA GSTP1 AQP1 ARNTL NKX3-1 WBP2 ZFP36L1 NR3C1 ZBTB7A RNF14 RXRB PMEPA1 ATP2B1 ICAM1 KANK2 FECH PADI2 RUNX1 EGLN2 ESRRA PGRMC2 ABHD2 ZMIZ1 CARM1 FOXO1	-1	-0.74609167	enriched	0.387979	0.387979	0.4779	67	hsa-miR-2110; hsa-miR-144-3p; hsa-miR-6786-3p; hsa-miR-185-3p; hsa-miR-155-5p; hsa-miR-494-3p; hsa-miR-374a-5p; hsa-miR-335-5p; hsa-miR-320a-3p; hsa-miR-3187-3p; hsa-miR-126-5p; hsa-miR-125a-5p; hsa-miR-330-5p; hsa-miR-98-5p; hsa-miR-340-5p; hsa-miR-20a-5p; hsa-miR-223-5p; hsa-miR-122-5p; hsa-miR-20b-5p; hsa-miR-100-5p; hsa-miR-106b-5p; hsa-miR-361-5p; hsa-miR-106a-5p; hsa-miR-26b-5p; hsa-miR-519…	0.479200909	1	0.387979	1	0.411191781	FALSE
CELLULAR_RESPONSE_TO_STEROL	GOBP_CELLULAR_RESPONSE_TO_STEROL	0.489151874	0.650519482	0.079556468	0.307123993	0.964198775	18	LRP8 OSBPL7 INSIG2 HMGCS1 DAG1 CES1 RORA AACS LRP6 MLC1	1	0.310556279	enriched	0.0124901	0.0124901	0.190642	44	hsa-miR-3613-5p; hsa-miR-504-5p; hsa-miR-19a-3p; hsa-miR-144-3p; hsa-miR-155-5p; hsa-miR-374a-5p; hsa-miR-92b-3p; hsa-miR-335-5p; hsa-miR-485-3p; hsa-miR-483-3p; hsa-miR-548e-3p; hsa-miR-363-3p; hsa-miR-20a-5p; hsa-miR-29c-3p; hsa-miR-20b-5p; hsa-miR-100-5p; hsa-miR-29b-2-5p; hsa-miR-106b-5p; hsa-miR-106a-5p; hsa-miR-26b-5p; hsa-miR-93-5p; hsa-miR-374b-5p; hsa-miR-10a-5p; hsa-miR-107; hsa-miR-25-…	0.17771419	1	0.0124901	1	1.903434085	TRUE
CELLULAR_RESPONSE_TO_TOPOLOGICALLY_INCORRECT_PROTEIN	GOBP_CELLULAR_RESPONSE_TO_TOPOLOGICALLY_INCORRECT_PROTEIN	0.173228346	0.335317611	0.147331214	0.236097543	1.146800418	140	DNAJB11 HYOU1 HSP90B1 PDIA6 CXXC1 PIK3R1 UFL1 CDK5RAP3 HSPA9 GFPT1 HSPD1 SRPRB COPS5 DERL2 DCTN1 TM7SF3 SELENOS EIF2S1 ATF4 CUL7 RNF175 UGGT1 DDIT3 WFS1 DDRGK1 XBP1 ERMP1 MBTPS1 CREB3L4 PDIA5 CREB3L2 HSPA13 BHLHA15 HSPA8 CREB3 DERL3 VCP BFAR MYDGF RNF121	1	0.76138104	enriched	0.429898	0.429898	0.499206	2	hsa-miR-335-5p; hsa-miR-22-3p	0.500448483	1	0.429898	1	0.366634575	TRUE
CELLULAR_RESPONSE_TO_TOXIC_SUBSTANCE	GOBP_CELLULAR_RESPONSE_TO_TOXIC_SUBSTANCE	0.710261569	0.823293465	0.061840604	-0.199104352	-0.871294119	68	CAT GSTP1 GPX3 GPX4 PINK1 PIM1 TP53INP1 SOD2 PRDX6 PXDNL GSR PRXL2C ALOX5AP GSTZ1	-1	-0.148581683	enriched	0.215845	0.215845	0.395616	8	hsa-miR-19a-3p; hsa-miR-335-5p; hsa-miR-3187-3p; hsa-miR-1303; hsa-miR-26b-5p; hsa-miR-27a-3p; hsa-miR-27b-3p; hsa-miR-744-5p	0.392687607	1	0.215845	1	0.665858007	FALSE
CELLULAR_RESPONSE_TO_UV	GOBP_CELLULAR_RESPONSE_TO_UV	0.014698929	0.064227542	0.380730401	0.354297759	1.531058176	67	METTL3 AURKB CHEK1 DDB2 KDM1A POLH NPM1 ACTR5 USP47 PIK3R1 PCNA DHX36 PARP1 TRIAP1 INO80 EIF2S1 ATF4	1	1.83271432	depleted	0.554791	0.554791	0.576956	157	hsa-miR-3613-5p; hsa-miR-1248; hsa-miR-504-5p; hsa-miR-1301-3p; hsa-miR-543; hsa-let-7d-5p; hsa-miR-330-3p; hsa-miR-19a-3p; hsa-miR-323a-3p; hsa-miR-150-3p; hsa-miR-493-5p; hsa-miR-361-3p; hsa-miR-4508; hsa-miR-2110; hsa-miR-144-3p; hsa-miR-4521; hsa-miR-628-3p; hsa-let-7e-5p; hsa-miR-548j-5p; hsa-miR-155-5p; hsa-miR-494-3p; hsa-miR-374a-5p; hsa-miR-92b-3p; hsa-miR-335-5p; hsa-miR-320a-3p; hsa-mi…	0.57947753	-1	0.554791	-1	-0.255870593	FALSE
CELLULAR_RESPONSE_TO_VASCULAR_ENDOTHELIAL_GROWTH_FACTOR_STIMULUS	GOBP_CELLULAR_RESPONSE_TO_VASCULAR_ENDOTHELIAL_GROWTH_FACTOR_STIMULUS	0.138832998	0.291250723	0.168238166	-0.331967856	-1.26309483	36	MAPKAPK2 AKT1 GAB1 NR4A1 SPRY2 MAP2K3 VEGFB HSPB1 RELA PIK3CB VEGFA FLT3 NOTCH1 ERN1 ADGRA2 PIK3CA PIK3CD FLT1 MAPK14 NRP1 PRKD2 EGR3	-1	-0.857507298	enriched	0.0865072	0.0865072	0.320621	108	hsa-miR-6501-5p; hsa-miR-504-5p; hsa-miR-1301-3p; hsa-let-7d-5p; hsa-miR-19a-3p; hsa-miR-144-3p; hsa-miR-495-3p; hsa-miR-155-5p; hsa-miR-374a-5p; hsa-miR-92b-3p; hsa-miR-335-5p; hsa-miR-548ay-3p; hsa-miR-363-5p; hsa-miR-5695; hsa-miR-485-3p; hsa-miR-320a-3p; hsa-miR-146a-5p; hsa-miR-483-3p; hsa-miR-126-5p; hsa-miR-125a-5p; hsa-miR-1303; hsa-miR-330-5p; hsa-miR-363-3p; hsa-miR-20a-5p; hsa-miR-126-…	0.29674443	1	0.0865072	1	1.062947745	FALSE
CELLULAR_RESPONSE_TO_VIRUS	GOBP_CELLULAR_RESPONSE_TO_VIRUS	0.383268482	0.557434161	0.092259726	0.260038251	1.038705834	49	IKBKE HSP90AA1 DDX60 RRP1B PHB GBF1 LGALS8 TKFC IFI6 DHX58 BIRC3 TOMM70 GPATCH3 IRF3	1	0.416496893	enriched	0.199204	0.199204	0.386596	62	hsa-miR-6501-5p; hsa-miR-19a-3p; hsa-miR-127-3p; hsa-miR-155-5p; hsa-miR-374a-5p; hsa-miR-92b-3p; hsa-miR-335-5p; hsa-miR-485-3p; hsa-miR-320a-3p; hsa-miR-125a-5p; hsa-miR-363-3p; hsa-miR-98-5p; hsa-miR-20a-5p; hsa-miR-29c-3p; hsa-miR-122-5p; hsa-miR-20b-5p; hsa-miR-21-5p; hsa-miR-1234-3p; hsa-miR-15a-5p; hsa-miR-629-3p; hsa-miR-106b-5p; hsa-miR-106a-5p; hsa-miR-26b-5p; hsa-miR-93-5p; hsa-miR-10a…	0.384252575	1	0.199204	1	0.700701945	TRUE
CELLULAR_SENESCENCE	GOBP_CELLULAR_SENESCENCE	0.626223092	0.762883729	0.06658921	0.223245038	0.906870961	52	RBL1 B2M NSMCE2 AKT3 MAPKAPK5 TERF2 FBXO5 SMC5 SMC6 NEK4 PRKDC ULK3 CDKN2A PNPT1 RSL1D1 ABL1	1	0.203270922	depleted	0.164977	0.164977	0.364079	105	hsa-miR-1248; hsa-let-7d-5p; hsa-miR-493-5p; hsa-miR-370-3p; hsa-let-7e-5p; hsa-miR-548j-5p; hsa-miR-155-5p; hsa-miR-654-3p; hsa-miR-1908-5p; hsa-miR-494-3p; hsa-miR-374a-5p; hsa-miR-335-5p; hsa-miR-363-5p; hsa-miR-320a-3p; hsa-miR-199b-3p; hsa-miR-483-3p; hsa-miR-181d-5p; hsa-miR-454-3p; hsa-miR-548ay-5p; hsa-miR-125a-5p; hsa-miR-1303; hsa-let-7c-5p; hsa-miR-142-5p; hsa-miR-548e-3p; hsa-miR-363-…	0.36092897	-1	0.164977	-1	-0.782576598	FALSE
CELL_ADHESION_MEDIATED_BY_INTEGRIN	GOBP_CELL_ADHESION_MEDIATED_BY_INTEGRIN	0.587084149	0.734938998	0.069779252	0.233113251	0.922985753	47	ITGB1 PTPN11 IFT74 PTK2 ITGB7 ADA NCKAP1L ACER2 CCL5	1	0.231299645	enriched	0.0353854	0.0353854	0.246414	78	hsa-miR-543; hsa-miR-19a-3p; hsa-miR-4521; hsa-miR-548j-5p; hsa-miR-155-5p; hsa-miR-92b-3p; hsa-miR-335-5p; hsa-miR-363-5p; hsa-miR-5695; hsa-miR-320a-3p; hsa-miR-146a-5p; hsa-miR-181d-5p; hsa-miR-548ay-5p; hsa-miR-126-5p; hsa-miR-125a-5p; hsa-miR-142-3p; hsa-let-7c-5p; hsa-miR-330-5p; hsa-miR-363-3p; hsa-miR-98-5p; hsa-miR-20a-5p; hsa-miR-126-3p; hsa-miR-29c-3p; hsa-miR-122-5p; hsa-miR-20b-5p; h…	0.228488583	1	0.0353854	1	1.451175891	TRUE
CELL_AGING	GOBP_CELL_AGING	0.039010378	0.129139185	0.321775918	0.317638737	1.42492021	80	FOXM1 RBL1 CHEK1 CTC1 B2M NPM1 CHEK2 NSMCE2 MTOR AKT3 DNAJA3 MAPKAPK5 TERF2 FBXO5 ATM SMC5 SMC6 SOD1 NEK4 BCL2 WRN PRKDC LIMS1 ULK3 ROMO1 CDKN2A ATR PNPT1 RSL1D1 BRCA2 ABL1	1	1.408819843	enriched	0.686888	0.686888	0.689551	87	hsa-miR-504-5p; hsa-miR-543; hsa-miR-330-3p; hsa-miR-224-5p; hsa-miR-19a-3p; hsa-miR-3127-3p; hsa-miR-150-3p; hsa-miR-2110; hsa-miR-144-3p; hsa-miR-4521; hsa-miR-1307-3p; hsa-miR-155-5p; hsa-miR-92b-3p; hsa-miR-335-5p; hsa-miR-320a-3p; hsa-miR-454-3p; hsa-miR-125a-5p; hsa-miR-6741-3p; hsa-let-7c-5p; hsa-miR-142-5p; hsa-miR-340-5p; hsa-miR-20a-5p; hsa-miR-126-3p; hsa-miR-29c-3p; hsa-miR-122-5p; hs…	0.690012155	1	0.686888	1	0.163114071	TRUE
CELL_CELL_ADHESION_MEDIATED_BY_CADHERIN	GOBP_CELL_CELL_ADHESION_MEDIATED_BY_CADHERIN	0.027879956	0.100132367	0.352487858	-0.525937972	-1.611740124	16	PPM1F CDHR2 ADAM19 NOTCH4 FLOT1 RGCC VEGFA DENND6A NOTCH1 AFDN	-1	-1.554707911	enriched	0.310027	0.310027	0.440651	49	hsa-miR-342-5p; hsa-miR-224-5p; hsa-let-7e-5p; hsa-miR-155-5p; hsa-miR-409-3p; hsa-miR-1908-5p; hsa-miR-335-5p; hsa-miR-6741-3p; hsa-miR-98-5p; hsa-miR-29c-3p; hsa-miR-223-5p; hsa-miR-200c-3p; hsa-miR-629-3p; hsa-miR-4511; hsa-miR-6735-5p; hsa-miR-26b-5p; hsa-miR-10a-5p; hsa-miR-421; hsa-miR-25-3p; hsa-miR-4326; hsa-miR-4659a-3p; hsa-miR-30a-5p; hsa-miR-143-3p; hsa-miR-4659b-3p; hsa-miR-17-5p; hs…	0.437468039	1	0.310027	1	0.508600482	FALSE
CELL_CELL_ADHESION_VIA_PLASMA_MEMBRANE_ADHESION_MOLECULES	GOBP_CELL_CELL_ADHESION_VIA_PLASMA_MEMBRANE_ADHESION_MOLECULES	0.00988852	0.048926151	0.380730401	-0.329291192	-1.516145644	93	PVR ALCAM TGFBR2 MYADM IL1RAP NECTIN1 PECAM1 KLF4 MBP MAPK7 LRFN4 NPTN CDHR2 BSG ICAM1 LRRC4 CDH23 FAT1 PCDH9 MDGA1 FXYD5	-1	-2.004868683	enriched	0.205966	0.205966	0.391215	13	hsa-miR-335-5p; hsa-miR-146a-5p; hsa-miR-20a-5p; hsa-miR-29c-3p; hsa-miR-21-5p; hsa-miR-26b-5p; hsa-miR-107; hsa-miR-1304-5p; hsa-miR-210-3p; hsa-let-7b-5p; hsa-miR-1304-3p; hsa-miR-140-5p; hsa-miR-145-5p	0.388671005	1	0.205966	1	0.686204465	FALSE
CELL_CELL_JUNCTION_ASSEMBLY	GOBP_CELL_CELL_JUNCTION_ASSEMBLY	0.026793023	0.097624805	0.352487858	-0.311717681	-1.388085339	76	SRF ACTB PECAM1 ACTG1 PRKACA HIPK1 ARL2 PKP2 STRN RHOA MPP7 RUNX1 WDR1 FZD5 FSCN1	-1	-1.571978279	enriched	0.165895	0.165895	0.364707	94	hsa-miR-342-5p; hsa-miR-224-5p; hsa-miR-671-3p; hsa-miR-185-3p; hsa-let-7e-5p; hsa-miR-155-5p; hsa-miR-409-3p; hsa-miR-1908-5p; hsa-miR-374a-5p; hsa-miR-92b-3p; hsa-miR-335-5p; hsa-miR-146a-5p; hsa-miR-483-3p; hsa-miR-181d-5p; hsa-miR-125a-5p; hsa-miR-6741-3p; hsa-miR-363-3p; hsa-miR-98-5p; hsa-miR-20a-5p; hsa-miR-29c-3p; hsa-miR-223-5p; hsa-miR-20b-5p; hsa-miR-200c-3p; hsa-miR-6747-3p; hsa-miR-1…	0.361007717	1	0.165895	1	0.780166703	FALSE
CELL_CELL_JUNCTION_ORGANIZATION	GOBP_CELL_CELL_JUNCTION_ORGANIZATION	0.010688683	0.051539292	0.380730401	-0.30329518	-1.454656412	117	SRF PVR NECTIN1 ACTB PECAM1 ACTG1 CDC42 PRKACA HIPK1 ARL2 PKP2 CSK STRN RHOA MPP7 TGFB1 RUNX1 WDR1 FZD5 FSCN1 CSF1R ZNF703 NUMB PAK2 F2RL1	-1	-1.97107581	depleted	0.136129	0.136129	0.354681	75	hsa-miR-1248; hsa-miR-323a-3p; hsa-miR-144-3p; hsa-let-7e-5p; hsa-miR-1307-3p; hsa-miR-155-5p; hsa-miR-92b-3p; hsa-miR-335-5p; hsa-miR-146a-5p; hsa-miR-6741-3p; hsa-miR-142-5p; hsa-miR-340-5p; hsa-miR-29c-3p; hsa-miR-223-5p; hsa-miR-122-5p; hsa-miR-200c-3p; hsa-miR-6747-3p; hsa-miR-21-5p; hsa-miR-15a-5p; hsa-miR-629-3p; hsa-miR-130b-5p; hsa-miR-501-3p; hsa-miR-130a-3p; hsa-miR-106a-5p; hsa-miR-26…	0.341073592	-1	0.136129	-1	-0.866049346	TRUE
CELL_CELL_RECOGNITION	GOBP_CELL_CELL_RECOGNITION	0.504970179	0.663662699	0.078295525	0.270000336	0.973774595	33	CCT2 DLG1 CCT3 UBAP2L CCT4 CD6 CCT7 PRF1 CATSPER2 CCT8 CCT5 ATP8B3 HAVCR2 CCR7 CATSPER1	1	0.296734268	depleted	0.284498	0.284498	0.429318	2	hsa-miR-221-3p; hsa-miR-766-3p	0.426202865	-1	0.284498	-1	-0.545920782	FALSE
CELL_CELL_SIGNALING_BY_WNT	GOBP_CELL_CELL_SIGNALING_BY_WNT	0.001000681	0.009286622	0.455059867	-0.25589872	-1.427174121	336	GNAQ DAAM2 CTDNEP1 RAC1 PPP3CA FRAT1 CCNY FAM53B PPP3R1 GSK3B CDC42 HHEX FUZ AP2A1 KLF4 PLCB1 PSMB2 LATS2 ARNTL NR4A2 SNX3 PPP1CA GNB1 TMEM64 GID8 UBE2B ZBED3 GSK3A SKP1 SIAH2 RBPJ TLE3 PSMB3 HIC1 TMEM170B ARRB2 PSMF1 STRN RAB5A RHOA AGO2 SOX4 TBL1XR1 PSMA2 MARK2 TGFB1 CD24 RUNX1 PFN1 FZD5 PPM1A STK11 KREMEN1 TLE4 PRICKLE1 KPNA1 CSNK1G2 CUL3 PPP2R1A PSMA1 GRK6 ZNF703 PSME3 AMFR FRAT2 AP2M1 PLCG2 …	-1	-2.999704546	enriched	0.0210509	0.0210509	0.214223	16	hsa-miR-504-5p; hsa-miR-548j-5p; hsa-miR-548ay-5p; hsa-miR-20a-5p; hsa-miR-451a; hsa-miR-200c-3p; hsa-miR-21-5p; hsa-miR-1234-3p; hsa-miR-106b-5p; hsa-miR-26b-5p; hsa-miR-93-5p; hsa-miR-17-5p; hsa-miR-185-5p; hsa-miR-324-5p; hsa-miR-6749-3p; hsa-miR-484	0.19821914	1	0.0210509	1	1.676729332	FALSE
CELL_CHEMOTAXIS	GOBP_CELL_CHEMOTAXIS	0.010065299	0.049515096	0.380730401	-0.274092005	-1.417454736	179	CD74 CAMK1D RAC1 RHOG CXCL16 CCR3 MAPK1 GSTP1 SYK GPSM3 RIN3 CXCR5 PIK3CG C5AR2 CNR2 ALOX5 ARRB2 GAB1 HGF KIT CXCR1 CXCR2 BSG CCR6 LYN MAPK3 RAC2 CSF3R NR4A1 PADI2 SWAP70 PDE4B IL16 CSF1R VAV3 DUSP1 DAPK2 IL6R C5AR1 F2RL1	-1	-1.997173314	enriched	0.0498148	0.0498148	0.271937	122	hsa-miR-1248; hsa-let-7d-5p; hsa-miR-224-5p; hsa-miR-19a-3p; hsa-miR-150-3p; hsa-miR-671-3p; hsa-miR-361-3p; hsa-miR-144-3p; hsa-let-7e-5p; hsa-miR-1307-3p; hsa-miR-155-5p; hsa-miR-654-3p; hsa-miR-494-3p; hsa-miR-374a-5p; hsa-miR-335-5p; hsa-miR-363-5p; hsa-miR-320a-3p; hsa-miR-4707-3p; hsa-miR-146a-5p; hsa-miR-181d-5p; hsa-miR-454-3p; hsa-miR-3187-3p; hsa-miR-126-5p; hsa-miR-142-3p; hsa-miR-6741…	0.251089329	1	0.0498148	1	1.302641609	FALSE
CELL_COMMUNICATION_BY_ELECTRICAL_COUPLING	GOBP_CELL_COMMUNICATION_BY_ELECTRICAL_COUPLING	0.30625	0.48338915	0.110122264	-0.377959339	-1.1306219	15	SLC8A1 PRKACA PKP2 GJC2 SRI ATP1B1	-1	-0.513923903	depleted	0.27181	0.27181	0.424795	9	hsa-miR-20a-5p; hsa-miR-130a-3p; hsa-miR-186-5p; hsa-miR-221-3p; hsa-miR-342-3p; hsa-miR-636; hsa-miR-23b-3p; hsa-miR-222-3p; hsa-miR-23a-3p	0.421851521	-1	0.27181	-1	-0.565734569	TRUE
CELL_COMMUNICATION_INVOLVED_IN_CARDIAC_CONDUCTION	GOBP_CELL_COMMUNICATION_INVOLVED_IN_CARDIAC_CONDUCTION	0.157464213	0.317057638	0.158514105	-0.374393127	-1.262978072	22	KCNQ1 SLC8A1 PRKACA PKP2 CACNA1D DSC2 SRI ATP1B1	-1	-0.802818134	depleted	0.231125	0.231125	0.405224	22	hsa-miR-1307-3p; hsa-miR-654-3p; hsa-miR-6741-3p; hsa-miR-548e-3p; hsa-miR-6747-3p; hsa-miR-629-3p; hsa-miR-421; hsa-miR-3613-3p; hsa-miR-1343-3p; hsa-miR-532-5p; hsa-miR-150-5p; hsa-miR-5001-3p; hsa-miR-4685-3p; hsa-miR-181a-2-3p; hsa-miR-942-5p; hsa-miR-877-3p; hsa-miR-1976; hsa-miR-26b-3p; hsa-miR-505-3p; hsa-miR-6509-3p; hsa-miR-6783-3p; hsa-miR-7977	0.402086811	-1	0.231125	-1	-0.636153076	TRUE
CELL_DEATH_IN_RESPONSE_TO_HYDROGEN_PEROXIDE	GOBP_CELL_DEATH_IN_RESPONSE_TO_HYDROGEN_PEROXIDE	0.61875	0.758946592	0.070281284	-0.296703486	-0.88755436	15	PINK1 HGF ENDOG RACK1 PAWR	-1	-0.208484788	enriched	0.402986	0.402986	0.486502	5	hsa-miR-98-5p; hsa-miR-223-5p; hsa-let-7b-5p; hsa-miR-1296-5p; hsa-miR-877-5p	0.488002237	1	0.402986	1	0.394710041	FALSE
CELL_DIVISION	GOBP_CELL_DIVISION	1.00E-10	7.25E-09	NA	0.377930227	2.11263344	447	TPX2 KIF2C BUB1 CIT ANAPC5 CENPF CDC20 NCAPG CCNB2 BIRC5 SPAG5 TOP2A CDCA5 CCNB1 ZWINT GNL3 ANLN KIF11 CCNA2 BUB1B LIG1 KIFC1 RBL1 NCAPH ESPL1 CKAP5 KNTC1 TIMELESS CDC6 NEK9 AURKB HAUS1 CDT1 RAN CNTRL DCLRE1A DYNC1H1 PLK4 CDC25B NCAPD3 RACGAP1 ANAPC4 INTS13 SPDL1 ASPM USP16 KIF18B STMN1 HELLS HAUS5 MIS18A KNL1 SMC4 PDS5A SMC2 BLM CNTROB CCNF KATNA1 PLK1 CKS1B CENPT KIF2A AURKA ANK3 SPC24 CHEK2 NS…	1	10	depleted	0.0163262	0.0163262	0.201611	84	hsa-miR-504-5p; hsa-miR-330-3p; hsa-miR-19a-3p; hsa-miR-2110; hsa-let-7e-5p; hsa-miR-1908-5p; hsa-miR-1180-3p; hsa-miR-92b-3p; hsa-miR-5695; hsa-miR-320a-3p; hsa-miR-181d-5p; hsa-miR-454-3p; hsa-miR-548e-3p; hsa-miR-328-3p; hsa-miR-20a-5p; hsa-miR-122-5p; hsa-miR-200c-3p; hsa-miR-6747-3p; hsa-miR-100-5p; hsa-miR-15a-5p; hsa-miR-130a-3p; hsa-miR-10a-5p; hsa-miR-107; hsa-miR-421; hsa-miR-25-3p; hsa…	0.183960636	-1	0.0163262	-1	-1.787114888	FALSE
CELL_FATE_COMMITMENT	GOBP_CELL_FATE_COMMITMENT	0.103092784	0.24114877	0.199915231	-0.2680995	-1.23980201	95	ISL2 CDC42 SMAD4 KLF4 OLIG1 RBPJ EPAS1 SMAD2 ZNF445 SPRY2 MCL1 TAL1 MEF2C HES1 OLIG2 IL6R NOTCH4 FGFR2 SOX12 LMO4 GATA2 FKBP8 WNT10A RTF2 GDF7 TCF3 JAG1 SFRP2 CDC73	-1	-0.986771734	enriched	0.113577	0.113577	0.348407	109	hsa-miR-6501-5p; hsa-miR-1301-3p; hsa-miR-342-5p; hsa-miR-19a-3p; hsa-miR-323a-3p; hsa-miR-361-3p; hsa-miR-127-3p; hsa-miR-144-3p; hsa-let-7e-5p; hsa-miR-155-5p; hsa-miR-494-3p; hsa-miR-374a-5p; hsa-miR-335-5p; hsa-miR-485-3p; hsa-miR-320a-3p; hsa-miR-4707-3p; hsa-miR-146a-5p; hsa-miR-125a-5p; hsa-miR-98-5p; hsa-miR-340-5p; hsa-miR-20a-5p; hsa-miR-126-3p; hsa-miR-29c-3p; hsa-miR-223-5p; hsa-miR-1…	0.325491385	1	0.113577	1	0.944709607	FALSE
CELL_FATE_DETERMINATION	GOBP_CELL_FATE_DETERMINATION	0.020262572	0.079592371	0.352487858	-0.543451241	-1.665409643	16	CDC42 KLF4 MCL1 MEF2C HES1 NOTCH4 GATA2 JAG1	-1	-1.693305429	enriched	0.001996	0.001996	0.108464	59	hsa-miR-1248; hsa-miR-543; hsa-miR-3127-3p; hsa-miR-144-3p; hsa-miR-191-5p; hsa-miR-495-3p; hsa-miR-155-5p; hsa-miR-92b-3p; hsa-miR-335-5p; hsa-miR-5695; hsa-miR-320a-3p; hsa-miR-146a-5p; hsa-miR-125a-5p; hsa-let-7c-5p; hsa-miR-98-5p; hsa-miR-20a-5p; hsa-miR-29c-3p; hsa-miR-20b-5p; hsa-miR-200c-3p; hsa-miR-6747-3p; hsa-miR-21-5p; hsa-miR-15a-5p; hsa-miR-199b-5p; hsa-miR-139-5p; hsa-miR-130b-5p; h…	0.09543076	1	0.001996	1	2.699839463	FALSE
CELL_FATE_SPECIFICATION	GOBP_CELL_FATE_SPECIFICATION	0.696606786	0.814140225	0.062386149	-0.252312519	-0.846416768	21	ISL2 RBPJ OLIG2 LMO4 FKBP8 SFRP2 NOTCH1 APC PSEN1	-1	-0.157012299	enriched	0.660731	0.660731	0.665412	37	hsa-miR-361-3p; hsa-miR-144-3p; hsa-miR-495-3p; hsa-miR-155-5p; hsa-miR-1180-3p; hsa-miR-335-5p; hsa-miR-142-3p; hsa-miR-330-5p; hsa-miR-223-5p; hsa-miR-122-5p; hsa-miR-21-5p; hsa-miR-106b-5p; hsa-miR-106a-5p; hsa-miR-148b-5p; hsa-miR-7855-5p; hsa-miR-186-5p; hsa-miR-15b-5p; hsa-miR-3613-3p; hsa-miR-210-3p; hsa-miR-148a-5p; hsa-miR-148a-3p; hsa-let-7b-5p; hsa-miR-22-3p; hsa-miR-27a-3p; hsa-miR-14…	0.665800898	1	0.660731	1	0.179975317	FALSE
CELL_JUNCTION_ASSEMBLY	GOBP_CELL_JUNCTION_ASSEMBLY	0.004084217	0.026684106	0.407017919	-0.272682108	-1.441811384	216	SRF PPM1F IL1RAP RAC1 NECTIN1 DUSP22 ACTB PECAM1 ACTG1 S100A10 NRXN1 CDC42 PRKACA LRFN4 HIPK1 ARL2 DBNL PKP2 STRN RHOA RAPGEF2 NPTN MPP7 LRRC4 PDLIM5 ACHE RUNX1 PDPK1 WDR1 FZD5 FSCN1 MDGA1 VASP ZNF703 SNCA ADD2 MEF2C CORO2B IQGAP1 PAK2 VMP1 LDB1 TESK2 VPS35 FLOT1 BCAS3 CORO1C FMN1 NRXN2 RHOC DVL1 CTNNA1 SLK EPHB1 PTPRJ F11R DMTN LRRC24 CLDN9 GHRL PKN2 VEGFA PTPRK TLR2 GPBAR1 ITGA5 RAPGEF1 DUSP3 C…	-1	-2.388891154	enriched	0.336471	0.336471	0.456272	101	hsa-miR-6501-5p; hsa-miR-504-5p; hsa-miR-342-5p; hsa-miR-330-3p; hsa-miR-224-5p; hsa-miR-19a-3p; hsa-miR-150-3p; hsa-miR-493-5p; hsa-miR-361-3p; hsa-miR-1307-3p; hsa-miR-548j-5p; hsa-miR-155-5p; hsa-miR-1908-5p; hsa-miR-1180-3p; hsa-miR-92b-3p; hsa-miR-335-5p; hsa-miR-320a-3p; hsa-miR-146a-5p; hsa-miR-483-3p; hsa-miR-454-3p; hsa-miR-548ay-5p; hsa-miR-3187-3p; hsa-miR-1303; hsa-miR-6741-3p; hsa-le…	0.451684374	1	0.336471	1	0.473052361	FALSE
CELL_JUNCTION_MAINTENANCE	GOBP_CELL_JUNCTION_MAINTENANCE	0.61875	0.758946592	0.070281284	-0.297219489	-0.889097923	15	CHCHD10 CTBP2 CSF1R F2RL1	-1	-0.208484788	depleted	0.409943	0.409943	0.490465	7	hsa-miR-155-5p; hsa-miR-335-5p; hsa-miR-142-5p; hsa-miR-29a-3p; hsa-miR-1304-3p; hsa-miR-4286; hsa-miR-5100	0.492141116	-1	0.409943	-1	-0.387276525	TRUE
CELL_MATRIX_ADHESION	GOBP_CELL_MATRIX_ADHESION	0.620618557	0.760310234	0.069613344	-0.189866513	-0.940659859	144	SRF PPM1F RAC1 MADCAM1 DUSP22 AJAP1 BCAM ACTG1 S100A10 GSK3B COL13A1 ADAM15 RHOA BCL6 CD44 PDPK1 PLEKHA2 ZYX CORO2B IQGAP1 LDB1 TESK2 BCAS3 PARVG CORO1C FMN1 PXN SLK PTPRJ HPSE CSF1 DMTN CIB1 JAG1 PIK3CB VEGFA PTPRK ITGB2	-1	-0.207175243	enriched	0.0538109	0.0538109	0.278644	164	hsa-miR-6501-5p; hsa-miR-504-5p; hsa-miR-543; hsa-let-7d-5p; hsa-miR-330-3p; hsa-miR-224-5p; hsa-miR-19a-3p; hsa-miR-3127-3p; hsa-miR-493-5p; hsa-miR-1287-5p; hsa-miR-2110; hsa-miR-144-5p; hsa-miR-144-3p; hsa-miR-4521; hsa-let-7e-5p; hsa-miR-1307-3p; hsa-miR-548j-5p; hsa-miR-155-5p; hsa-miR-409-3p; hsa-miR-494-3p; hsa-miR-374a-5p; hsa-miR-92b-3p; hsa-miR-335-5p; hsa-miR-363-5p; hsa-miR-485-3p; hs…	0.256591917	1	0.0538109	1	1.269129744	FALSE
CELL_MATURATION	GOBP_CELL_MATURATION	0.225672878	0.401154713	0.130777138	-0.248753753	-1.129581285	87	FLVCR1 KLF2 CEBPA PTBP3 BCL11A PRKACA NR4A2 SIRT2 RFX3 ZBTB7A FAM210B CCR6 EPAS1 B4GALT5 EPB42 FZD5 C3 ABHD2 TAL1 HES1	-1	-0.646520633	enriched	0.0078116	0.0078116	0.163908	52	hsa-miR-504-5p; hsa-miR-495-3p; hsa-miR-155-5p; hsa-miR-374a-5p; hsa-miR-335-5p; hsa-miR-363-5p; hsa-miR-320a-3p; hsa-miR-126-5p; hsa-miR-125a-5p; hsa-let-7c-5p; hsa-miR-20a-5p; hsa-miR-126-3p; hsa-miR-29c-3p; hsa-miR-122-5p; hsa-miR-20b-5p; hsa-miR-200c-3p; hsa-miR-21-5p; hsa-miR-15a-5p; hsa-miR-106b-5p; hsa-miR-130a-3p; hsa-miR-361-5p; hsa-miR-106a-5p; hsa-miR-26b-5p; hsa-miR-5193; hsa-miR-93-5…	0.151221372	1	0.0078116	1	2.107260003	FALSE
CELL_MIGRATION_INVOLVED_IN_SPROUTING_ANGIOGENESIS	GOBP_CELL_MIGRATION_INVOLVED_IN_SPROUTING_ANGIOGENESIS	0.061630219	0.173979785	0.257206466	-0.370260032	-1.399863887	35	SRF HDAC9 AKT1 KLF4 MAP3K3 RHOA HDAC5 NR4A1 EPHB4 HMOX1	-1	-1.210206291	enriched	0.00846	0.00846	0.167341	111	hsa-miR-504-5p; hsa-let-7d-5p; hsa-miR-193a-5p; hsa-miR-330-3p; hsa-miR-19a-3p; hsa-miR-1287-5p; hsa-miR-144-3p; hsa-miR-185-3p; hsa-miR-495-3p; hsa-miR-155-5p; hsa-miR-654-3p; hsa-miR-409-3p; hsa-miR-494-3p; hsa-miR-374a-5p; hsa-miR-92b-3p; hsa-miR-335-5p; hsa-miR-548ay-3p; hsa-miR-363-5p; hsa-miR-5695; hsa-miR-320a-3p; hsa-miR-199b-3p; hsa-miR-146a-5p; hsa-miR-483-3p; hsa-miR-126-5p; hsa-miR-12…	0.15424818	1	0.00846	1	2.072629637	FALSE
CELL_MORPHOGENESIS_INVOLVED_IN_NEURON_DIFFERENTIATION	GOBP_CELL_MORPHOGENESIS_INVOLVED_IN_NEURON_DIFFERENTIATION	0.009160165	0.046833163	0.380730401	-0.239662125	-1.335382609	332	SRF ALCAM SIAH1 RAC1 NECTIN1 ISL2 PPP3CA RHOG CFL1 ZSWIM6 TPRN MAPK1 ACTB KLF7 PLXNA2 IRS2 NRXN1 GSK3B RTN4 CDC42 SMAD4 RPS6KA5 NR4A2 MAPK7 BAIAP2 LIMK1 KNDC1 TWF2 DBNL GAB1 RHOA RAPGEF2 NPTN TCTN1 SEMA7A TIAM2 NDEL1 NRXN3 BSG CREB1 MAPK3 B4GALT5 RAC2 MARK2 PDLIM5 GRB2 IST1 EPHB4 STK11 CSF1R VASP MAP1S YTHDF1 GAB2 CABP4 SHC1 SPTB MEF2C HES1 DNM2 EFNA4 NUMB DOK4 PALLD PAK2 SEC24B KEL TRIOBP ULK1 F…	-1	-2.038096684	enriched	0.0634279	0.0634279	0.291089	41	hsa-miR-185-3p; hsa-miR-1908-5p; hsa-miR-494-3p; hsa-miR-335-5p; hsa-miR-3187-3p; hsa-let-7c-5p; hsa-miR-328-3p; hsa-miR-20a-5p; hsa-miR-20b-5p; hsa-miR-21-5p; hsa-miR-100-5p; hsa-miR-106b-5p; hsa-miR-106a-5p; hsa-miR-26b-5p; hsa-miR-93-5p; hsa-miR-4659a-3p; hsa-miR-17-3p; hsa-miR-30a-5p; hsa-miR-130b-3p; hsa-miR-4659b-3p; hsa-miR-6857-3p; hsa-miR-17-5p; hsa-miR-186-5p; hsa-miR-30e-5p; hsa-miR-39…	0.267996666	1	0.0634279	1	1.197719667	FALSE
CELL_PROJECTION_ASSEMBLY	GOBP_CELL_PROJECTION_ASSEMBLY	0.339191564	0.516808973	0.093444922	0.187618163	1.040184473	408	ITGB1 ANLN GALNT11 VDAC3 CKAP5 HAUS1 CNTRL DYNC1H1 PLK4 BBS2 PCNT NUP85 ZMYND8 CDK5RAP2 IFT46 HAUS5 IFT172 HSP90AA1 TCHP CCDC65 CNTROB TNIK PLK1 IFT74 HTT PIK3R1 SFI1 PIP5K1A HAUS8 CEP70 CEP192 MTOR SDCCAG8 CEP250 CCDC66 PCM1 CPLANE1 KIF24 SSX2IP TRIP11 ATG5 TTC39C CFAP44 SPAG16 SEPTIN2 CEP290 AKAP9 CEP57 QRICH2 IFT20 HAUS6 CYLD CEP97 BBS7 DCTN1 SPEF2 CEP135 HSPB11 CEP83 ODF2 NCKAP1L RHOH IFT27 C…	1	0.469554957	enriched	0.0480455	0.0480455	0.268214	75	hsa-miR-4732-3p; hsa-let-7d-5p; hsa-miR-330-3p; hsa-miR-224-5p; hsa-miR-1287-5p; hsa-miR-2110; hsa-miR-144-3p; hsa-miR-370-3p; hsa-miR-155-5p; hsa-miR-374a-5p; hsa-miR-92b-3p; hsa-miR-335-5p; hsa-miR-548ay-3p; hsa-miR-320a-3p; hsa-miR-146a-5p; hsa-miR-483-3p; hsa-miR-181d-5p; hsa-miR-142-3p; hsa-let-7c-5p; hsa-miR-142-5p; hsa-miR-126-3p; hsa-miR-29c-3p; hsa-miR-122-5p; hsa-miR-21-5p; hsa-miR-15a-…	0.247469074	1	0.0480455	1	1.318347283	TRUE
CELL_RECOGNITION	GOBP_CELL_RECOGNITION	0.001554048	0.012934337	0.455059867	0.35370285	1.647457956	106	IGHG1 EPHB2 CCT2 IGHA1 IGLC2 MYO18A TRBC2 DLG1 IGHV3-30 CASP3 IGKC CRTAM IGHV3-33 AMIGO1 CCT3 CADM1 IGHV2-5 MFGE8 IGHG3 APP UBAP2L IGLC3 NEXN CCT4 IGHV4-34 IGHV3-11 ARHGAP35 CD6 EPHA4 IGHV1-69D CD5 IGHV5-51 IGHV3-23 IGHV1-18 CCT7 IGHV4-39 IGHV3-7 ROBO1 PRF1 CD226 CATSPER2 EMB CCT8 ROBO3 CCT5	1	2.808535604	enriched	0.121807	0.121807	0.349028	44	hsa-miR-6501-5p; hsa-miR-361-3p; hsa-miR-144-3p; hsa-miR-323b-3p; hsa-miR-92b-3p; hsa-miR-335-5p; hsa-miR-363-5p; hsa-miR-320a-3p; hsa-miR-1299; hsa-miR-126-5p; hsa-miR-548e-3p; hsa-miR-363-3p; hsa-miR-126-3p; hsa-miR-223-5p; hsa-miR-21-5p; hsa-miR-15a-5p; hsa-miR-199b-5p; hsa-miR-26b-5p; hsa-miR-10a-5p; hsa-miR-7855-5p; hsa-miR-107; hsa-miR-421; hsa-miR-25-3p; hsa-miR-4659a-3p; hsa-miR-4659b-3p;…	0.328628658	1	0.121807	1	0.914327753	TRUE
CELL_REDOX_HOMEOSTASIS	GOBP_CELL_REDOX_HOMEOSTASIS	0.173387097	0.335423327	0.149207542	-0.325481487	-1.215796947	34	HVCN1 RAC2 EGLN2 PRDX6 ERO1A GSR NCF1 SLC11A1 CYBA GPX1 PRDX3 GCLC PRDX2 PRDX5 NCF4 SELENOT	-1	-0.760983225	depleted	0.593417	0.593417	0.60801	82	hsa-miR-6501-5p; hsa-miR-504-5p; hsa-miR-543; hsa-miR-4732-3p; hsa-miR-3127-3p; hsa-miR-144-3p; hsa-let-7e-5p; hsa-miR-155-5p; hsa-miR-409-3p; hsa-miR-374a-5p; hsa-miR-92b-3p; hsa-miR-335-5p; hsa-miR-548ay-3p; hsa-miR-5695; hsa-miR-320a-3p; hsa-miR-146a-5p; hsa-miR-142-5p; hsa-miR-548e-3p; hsa-miR-223-5p; hsa-miR-200c-3p; hsa-miR-6747-3p; hsa-miR-21-5p; hsa-miR-100-5p; hsa-miR-15a-5p; hsa-miR-106…	0.608828801	-1	0.593417	-1	-0.226640016	TRUE
CELL_SUBSTRATE_ADHESION	GOBP_CELL_SUBSTRATE_ADHESION	0.222698073	0.398063536	0.134273453	-0.207040205	-1.092116901	219	SRF PPM1F MYADM RAC1 MADCAM1 DUSP22 AJAP1 BCAM ACTG1 S100A10 GSK3B CDC42 TESK1 CASS4 COL13A1 ARL2 ADAM15 RHOA MEGF9 BCL6 RAC2 PARVB CD44 VAMP3 PDPK1 PLEKHA2 ZYX HSD17B12 CORO2B DNM2 IQGAP1 ANGPT1 TRIOBP LDB1 TESK2 ALOX15 CORO1A BCAS3 PARVG CORO1C FMN1 PXN DOCK5 SLK	-1	-0.652283541	enriched	0.0597413	0.0597413	0.286957	65	hsa-miR-1248; hsa-miR-19a-3p; hsa-miR-4521; hsa-miR-374a-5p; hsa-miR-92b-3p; hsa-miR-335-5p; hsa-miR-363-5p; hsa-miR-320a-3p; hsa-miR-4707-3p; hsa-miR-142-3p; hsa-let-7c-5p; hsa-miR-330-5p; hsa-miR-98-5p; hsa-miR-20a-5p; hsa-miR-29c-3p; hsa-miR-20b-5p; hsa-miR-6747-3p; hsa-miR-15a-5p; hsa-miR-106b-5p; hsa-miR-106a-5p; hsa-miR-26b-5p; hsa-miR-152-3p; hsa-miR-93-5p; hsa-miR-374b-5p; hsa-miR-10a-5p;…	0.263873494	1	0.0597413	1	1.223725331	FALSE
CELL_SURFACE_RECEPTOR_SIGNALING_PATHWAY_INVOLVED_IN_CELL_CELL_SIGNALING	GOBP_CELL_SURFACE_RECEPTOR_SIGNALING_PATHWAY_INVOLVED_IN_CELL_CELL_SIGNALING	0.00070137	0.006994153	0.477270815	-0.253368023	-1.425336697	373	GNAQ DAAM2 CTDNEP1 RAC1 PPP3CA FRAT1 CCNY FAM53B NRXN1 PPP3R1 GSK3B CDC42 AKT1 HHEX FUZ AP2A1 KLF4 PLCB1 PSMB2 LATS2 ARNTL NR4A2 SNX3 PPP1CA GNB1 TMEM64 GID8 UBE2B ZBED3 GSK3A SKP1 SIAH2 RBPJ TLE3 PSMB3 HIC1 TMEM170B ARRB2 PSMF1 STRN RAB5A RHOA AGO2 SH3GL1 SOX4 TBL1XR1 PSMA2 MARK2 TGFB1 CD24 RUNX1 SLC29A1 PFN1 FZD5 PPM1A CHRNA10 STK11 KREMEN1 TLE4 PRICKLE1 KPNA1 CSNK1G2 CUL3 C3 PPP2R1A PSMA1 GRK6…	-1	-3.154053077	depleted	0.27493	0.27493	0.426561	5	hsa-miR-130b-5p; hsa-miR-186-5p; hsa-miR-150-5p; hsa-miR-378a-5p; hsa-miR-6833-3p	0.423644255	-1	0.27493	-1	-0.560777868	TRUE
CELL_VOLUME_HOMEOSTASIS	GOBP_CELL_VOLUME_HOMEOSTASIS	0.246464646	0.424696916	0.12267919	-0.363662149	-1.169974166	18	AQP1 E2F4 SLC12A6 SLC12A9 LRRC8A SLC12A7	-1	-0.608245368	enriched	0.0174801	0.0174801	0.20431	58	hsa-let-7d-5p; hsa-miR-330-3p; hsa-miR-224-5p; hsa-miR-19a-3p; hsa-miR-3127-3p; hsa-miR-1287-5p; hsa-miR-191-5p; hsa-let-7e-5p; hsa-miR-155-5p; hsa-miR-92b-3p; hsa-miR-335-5p; hsa-miR-320a-3p; hsa-miR-454-3p; hsa-miR-126-5p; hsa-let-7c-5p; hsa-miR-363-3p; hsa-miR-98-5p; hsa-miR-20a-5p; hsa-miR-20b-5p; hsa-let-7g-5p; hsa-miR-629-3p; hsa-miR-4511; hsa-miR-106b-5p; hsa-miR-130a-3p; hsa-miR-106a-5p; …	0.189166606	1	0.0174801	1	1.757456087	FALSE
CENTRAL_NERVOUS_SYSTEM_NEURON_AXONOGENESIS	GOBP_CENTRAL_NERVOUS_SYSTEM_NEURON_AXONOGENESIS	0.161033797	0.32077295	0.154190967	0.367175853	1.245705344	24	EPHB2 HSP90AA1 MYCBP2 SZT2 C12orf57 DRAXIN ARHGAP35 EPHA4 NIN FBXO45	1	0.793082966	enriched	0.0591615	0.0591615	0.286884	86	hsa-miR-1248; hsa-miR-543; hsa-miR-224-5p; hsa-miR-19a-3p; hsa-miR-3127-3p; hsa-miR-1287-5p; hsa-miR-144-3p; hsa-miR-6786-3p; hsa-miR-185-3p; hsa-miR-370-3p; hsa-miR-548j-5p; hsa-miR-495-3p; hsa-miR-155-5p; hsa-miR-494-3p; hsa-miR-92b-3p; hsa-miR-335-5p; hsa-miR-382-5p; hsa-miR-320a-3p; hsa-miR-181d-5p; hsa-miR-548ay-5p; hsa-miR-142-5p; hsa-miR-20a-5p; hsa-miR-29c-3p; hsa-miR-20b-5p; hsa-miR-200c…	0.263247004	1	0.0591615	1	1.227960823	TRUE
CENTRAL_NERVOUS_SYSTEM_NEURON_DEVELOPMENT	GOBP_CENTRAL_NERVOUS_SYSTEM_NEURON_DEVELOPMENT	0.421359223	0.590342783	0.086794976	0.264506163	1.012889635	41	EPHB2 HSP90AA1 MYCBP2 SZT2 C12orf57 UQCRQ MPP5 DRAXIN ARHGAP35 EPHA4 ROBO1 NIN FBXO45	1	0.375347495	enriched	0.0359786	0.0359786	0.247816	13	hsa-miR-493-5p; hsa-miR-495-3p; hsa-miR-92b-3p; hsa-miR-335-5p; hsa-miR-320a-3p; hsa-miR-223-5p; hsa-miR-122-5p; hsa-miR-200c-3p; hsa-miR-874-3p; hsa-miR-148b-3p; hsa-miR-548q; hsa-miR-22-3p; hsa-miR-576-5p	0.229875105	1	0.0359786	1	1.44395574	TRUE
CENTRAL_NERVOUS_SYSTEM_NEURON_DIFFERENTIATION	GOBP_CENTRAL_NERVOUS_SYSTEM_NEURON_DIFFERENTIATION	0.115138593	0.25790084	0.19189224	-0.272621646	-1.217838414	82	ISL2 ZSWIM6 SCYL1 NR4A2 KNDC1 RAPGEF2 TCTN1 NDEL1 SOX4 B4GALT5 CSF1R MDGA1 ZMIZ1 TAL1 HES1 OLIG2 BTG2 SCYL2 LDB1 AGTPBP1 CSNK1D FGFR2 LMO4 MTPN GATA2 EPHB1 SCYL3	-1	-0.938779083	enriched	0.0223869	0.0223869	0.214223	2	hsa-miR-19a-3p; hsa-miR-335-5p	0.198737533	1	0.0223869	1	1.650006041	FALSE
CENTRAL_NERVOUS_SYSTEM_PROJECTION_NEURON_AXONOGENESIS	GOBP_CENTRAL_NERVOUS_SYSTEM_PROJECTION_NEURON_AXONOGENESIS	0.054794521	0.162367204	0.271288555	0.481765059	1.487381108	16	EPHB2 MYCBP2 SZT2 C12orf57 DRAXIN EPHA4 NIN FBXO45	1	1.261262869	depleted	0.156604	0.156604	0.358384	15	hsa-miR-1248; hsa-miR-126-5p; hsa-miR-21-5p; hsa-miR-17-5p; hsa-miR-15b-5p; hsa-miR-185-5p; hsa-miR-148a-3p; hsa-miR-150-5p; hsa-miR-4742-3p; hsa-miR-532-3p; hsa-miR-6775-3p; hsa-miR-183-5p; hsa-miR-664b-3p; hsa-miR-129-1-3p; hsa-miR-30c-1-3p	0.356020213	-1	0.156604	-1	-0.805197149	FALSE
CENTRIOLE_ASSEMBLY	GOBP_CENTRIOLE_ASSEMBLY	0.003586007	0.024214945	0.431707696	0.467519332	1.748633491	39	WDR62 PLK4 CDK5RAP2 TRIM37 CNTROB NPM1 BRCA1 CEP192 CEP44 CDK2 CEP135 SASS6 CEP295 CCDC57 CCP110 C2CD3 CENPJ RTTN CEP152 KAT2A	1	2.445388857	enriched	0.13839	0.13839	0.354681	20	hsa-miR-6501-5p; hsa-let-7e-5p; hsa-miR-495-3p; hsa-miR-155-5p; hsa-miR-92b-3p; hsa-miR-363-5p; hsa-miR-4707-3p; hsa-miR-3187-3p; hsa-miR-98-5p; hsa-miR-6735-5p; hsa-miR-186-5p; hsa-miR-30b-5p; hsa-miR-23b-3p; hsa-miR-1255a; hsa-miR-324-3p; hsa-miR-378a-5p; hsa-miR-93-3p; hsa-miR-625-5p; hsa-miR-18a-3p; hsa-miR-197-3p	0.343128924	1	0.13839	1	0.858895291	TRUE
CENTROMERE_COMPLEX_ASSEMBLY	GOBP_CENTROMERE_COMPLEX_ASSEMBLY	1.70E-06	4.90E-05	0.643551836	0.63615346	2.294330771	33	CENPF HJURP CENPH CENPM HELLS MIS18A KNL1 CENPN DLGAP5 CENPT NPM1 CENPU MIS12 CENPO CENPE NASP POGZ RUVBL1 SMARCA5 CENPL CENPP	1	5.768820362	enriched	0.424525	0.424525	0.496386	2	hsa-miR-28-5p; hsa-let-7b-5p	0.498132571	1	0.424525	1	0.372096729	TRUE
CENTROSOME_DUPLICATION	GOBP_CENTROSOME_DUPLICATION	0.000760247	0.007534637	0.477270815	0.439545046	1.860661552	61	CKAP5 WDR62 PLK4 CDK5RAP2 TRIM37 NAT10 CNTROB CCNF NPM1 USP33 BRCA1 CEP192 NDC80 CHMP5 CEP44 CDK2 CEP135 SASS6 TMEM67 CEP295 ROCK2 CCDC57 CCP110 BRCA2 C2CD3 XRCC3 CENPJ RTTN CHORDC1 CEP152	1	3.119045017	depleted	0.0288778	0.0288778	0.231783	60	hsa-miR-144-5p; hsa-miR-155-5p; hsa-miR-92b-3p; hsa-miR-5695; hsa-miR-146a-5p; hsa-miR-142-3p; hsa-miR-20a-5p; hsa-miR-122-5p; hsa-miR-20b-5p; hsa-miR-200c-3p; hsa-miR-21-5p; hsa-miR-100-5p; hsa-miR-1538; hsa-miR-139-5p; hsa-miR-106b-5p; hsa-miR-361-5p; hsa-miR-26b-5p; hsa-miR-93-5p; hsa-miR-454-5p; hsa-miR-25-3p; hsa-miR-18a-5p; hsa-miR-30a-5p; hsa-miR-130b-3p; hsa-miR-17-5p; hsa-miR-148b-3p; hs…	0.215940688	-1	0.0288778	-1	-1.539435896	FALSE
CERAMIDE_BIOSYNTHETIC_PROCESS	GOBP_CERAMIDE_BIOSYNTHETIC_PROCESS	0.001281656	0.011308563	0.455059867	-0.434613262	-1.767590597	48	SMPD2 TNFRSF1A ELOVL1 SGMS2 CERS2 DEGS1 B4GALT5 ST6GALNAC3 SMPD3 ST6GALNAC4 SGMS1 RACK1 ST3GAL2 ST8SIA4 B4GALT3 PRKAA1 SAMD8 ORMDL2 ASAH1 PRKCD B4GALT6 SPTSSA TNF PNPLA1 CYP4F22 ST3GAL1 GBA UGCG ORMDL3 SPHK2	-1	-2.892228628	enriched	0.171079	0.171079	0.368366	96	hsa-miR-6501-5p; hsa-miR-330-3p; hsa-miR-19a-3p; hsa-miR-3127-3p; hsa-miR-4508; hsa-miR-191-5p; hsa-miR-185-3p; hsa-miR-548j-5p; hsa-miR-495-3p; hsa-miR-155-5p; hsa-miR-654-3p; hsa-miR-92b-3p; hsa-miR-335-5p; hsa-miR-363-5p; hsa-miR-454-3p; hsa-miR-548ay-5p; hsa-miR-3187-3p; hsa-miR-142-3p; hsa-miR-142-5p; hsa-miR-330-5p; hsa-miR-363-3p; hsa-miR-98-5p; hsa-miR-340-5p; hsa-miR-20a-5p; hsa-miR-122-…	0.363556904	1	0.171079	1	0.766803297	FALSE
CERAMIDE_METABOLIC_PROCESS	GOBP_CERAMIDE_METABOLIC_PROCESS	0.000665606	0.006784547	0.477270815	-0.412945772	-1.814290916	70	SMPD2 TNFRSF1A ELOVL1 SGMS2 CERT1 CERS2 DEGS1 B4GALT5 ST6GALNAC3 CLN6 SMPD3 ST6GALNAC4 PPP2R1A SGMS1 CERK RACK1 SGPL1 ST3GAL2 FUT7 NAGA ST8SIA4 B4GALT3 ITGB8 PRKAA1 SAMD8 ORMDL2 ASAH1 NEU1 PRKCD B4GALT6 ACER3 SPTSSA GALC TNF PNPLA1 CYP4F22 PLA2G15 ST3GAL1 GBA UGCG ORMDL3 GM2A SPHK2 GBA2	-1	-3.1767828	enriched	0.401635	0.401635	0.485998	63	hsa-miR-6501-5p; hsa-miR-4732-3p; hsa-miR-2110; hsa-miR-144-3p; hsa-miR-185-3p; hsa-let-7e-5p; hsa-miR-155-5p; hsa-miR-654-3p; hsa-miR-1180-3p; hsa-miR-92b-3p; hsa-miR-5695; hsa-miR-320a-3p; hsa-miR-199b-3p; hsa-miR-125a-5p; hsa-miR-1303; hsa-miR-548e-3p; hsa-miR-363-3p; hsa-miR-328-3p; hsa-miR-20a-5p; hsa-miR-20b-5p; hsa-miR-100-5p; hsa-miR-139-5p; hsa-miR-106b-5p; hsa-miR-106a-5p; hsa-miR-26b-5…	0.487094588	1	0.401635	1	0.396168448	FALSE
CEREBELLAR_CORTEX_DEVELOPMENT	GOBP_CEREBELLAR_CORTEX_DEVELOPMENT	0.05697446	0.166076683	0.266350657	0.432059524	1.4845938	25	EZH2 HERC1 PTPN11 B4GALT2 KIF14 UQCRQ	1	1.244319784	enriched	0.626349	0.626349	0.635175	13	hsa-miR-155-5p; hsa-miR-1908-5p; hsa-miR-335-5p; hsa-miR-98-5p; hsa-miR-6735-5p; hsa-miR-186-5p; hsa-miR-22-5p; hsa-miR-6513-3p; hsa-miR-192-5p; hsa-miR-324-5p; hsa-miR-183-5p; hsa-miR-1976; hsa-miR-744-5p	0.635636966	1	0.626349	1	0.203183612	TRUE
CEREBELLAR_CORTEX_MORPHOGENESIS	GOBP_CEREBELLAR_CORTEX_MORPHOGENESIS	0.386138614	0.559802932	0.092848121	0.339804416	1.053320206	17	HERC1 PTPN11 KIF14	1	0.413256767	enriched	0.214352	0.214352	0.394667	4	hsa-miR-342-5p; hsa-miR-223-5p; hsa-miR-26b-5p; hsa-miR-6793-3p	0.391674082	1	0.214352	1	0.66887246	TRUE
CEREBELLAR_PURKINJE_CELL_LAYER_DEVELOPMENT	GOBP_CEREBELLAR_PURKINJE_CELL_LAYER_DEVELOPMENT	0.134099617	0.285149844	0.166933849	0.437921538	1.324112464	15	HERC1 B4GALT2 KIF14 UQCRQ TTLL1 HSPA5 RORA	1	0.872572463	depleted	0.255175	0.255175	0.416143	2	hsa-miR-1299; hsa-miR-7977	0.413436712	-1	0.255175	-1	-0.593161877	FALSE
CEREBRAL_CORTEX_CELL_MIGRATION	GOBP_CEREBRAL_CORTEX_CELL_MIGRATION	0.456913828	0.623874285	0.084074558	-0.288627067	-0.999363707	24	EFHC1 RTN4 MBOAT7 NDEL1 ZMIZ1 CDK5R1	-1	-0.340165699	depleted	0.197708	0.197708	0.386074	15	hsa-miR-1248; hsa-miR-493-5p; hsa-miR-454-3p; hsa-miR-15a-5p; hsa-miR-130a-3p; hsa-miR-130b-3p; hsa-miR-17-5p; hsa-miR-15b-5p; hsa-miR-3163; hsa-miR-766-3p; hsa-miR-6734-3p; hsa-miR-197-3p; hsa-miR-6881-3p; hsa-miR-4732-5p; hsa-miR-484	0.383718202	-1	0.197708	-1	-0.703975757	TRUE
CEREBRAL_CORTEX_DEVELOPMENT	GOBP_CEREBRAL_CORTEX_DEVELOPMENT	0.764132554	0.859982863	0.056886416	0.191604529	0.839938198	71	GART WDR62 BBS2 KDM1A TSC1 KIF14 LRP8 BNIP3 MPP5 PEX13 HTR6 TRA2B ATIC TMEM14B ROBO1 SYNE2 FBXO45 BCL2A1 BBS4	1	0.116831298	enriched	0.0875256	0.0875256	0.322499	98	hsa-miR-433-3p; hsa-miR-4732-3p; hsa-let-7d-5p; hsa-miR-19a-3p; hsa-miR-628-3p; hsa-miR-370-3p; hsa-let-7e-5p; hsa-miR-495-3p; hsa-miR-155-5p; hsa-miR-1908-5p; hsa-miR-374a-5p; hsa-miR-92b-3p; hsa-miR-335-5p; hsa-miR-382-5p; hsa-miR-483-3p; hsa-miR-454-3p; hsa-miR-125a-5p; hsa-miR-548e-3p; hsa-miR-98-5p; hsa-miR-20a-5p; hsa-miR-126-3p; hsa-miR-29c-3p; hsa-miR-223-5p; hsa-miR-20b-5p; hsa-miR-200c-…	0.298446941	1	0.0875256	1	1.057864903	TRUE
CEREBRAL_CORTEX_RADIALLY_ORIENTED_CELL_MIGRATION	GOBP_CEREBRAL_CORTEX_RADIALLY_ORIENTED_CELL_MIGRATION	0.414141414	0.582510696	0.089986079	-0.313807289	-1.016465769	19	RTN4 MBOAT7 NDEL1 ZMIZ1 CDK5R1	-1	-0.382851338	depleted	0.43507	0.43507	0.501872	3	hsa-miR-335-5p; hsa-miR-26b-5p; hsa-miR-5690	0.503607378	-1	0.43507	-1	-0.361440862	TRUE
CHAPERONE_COFACTOR_DEPENDENT_PROTEIN_REFOLDING	GOBP_CHAPERONE_COFACTOR_DEPENDENT_PROTEIN_REFOLDING	0.024428797	0.091070781	0.352487858	-0.465573681	-1.625428436	25	DNAJB5 CD74 DNAJB12 TOR2A PTGES3 ST13 BAG1 ERO1A	-1	-1.61209792	depleted	0.144298	0.144298	0.354681	127	hsa-miR-6501-5p; hsa-let-7d-5p; hsa-miR-19a-3p; hsa-miR-3127-3p; hsa-miR-144-3p; hsa-miR-185-3p; hsa-let-7e-5p; hsa-miR-495-3p; hsa-miR-155-5p; hsa-miR-409-3p; hsa-miR-494-3p; hsa-miR-374a-5p; hsa-miR-92b-3p; hsa-miR-335-5p; hsa-miR-1292-5p; hsa-miR-320a-3p; hsa-miR-146a-5p; hsa-miR-181d-5p; hsa-miR-454-3p; hsa-miR-142-3p; hsa-let-7c-5p; hsa-miR-142-5p; hsa-miR-548e-3p; hsa-miR-330-5p; hsa-miR-98…	0.346843424	-1	0.144298	-1	-0.840739688	TRUE
CHAPERONE_MEDIATED_PROTEIN_COMPLEX_ASSEMBLY	GOBP_CHAPERONE_MEDIATED_PROTEIN_COMPLEX_ASSEMBLY	0.022367069	0.085869283	0.352487858	0.55131897	1.708969583	17	PSMG1 HSPA4 CCT2 HSP90AA1 HSPD1 LONP1 NDUFAF1	1	1.650390926	depleted	0.429554	0.429554	0.499206	81	hsa-miR-224-5p; hsa-miR-3127-3p; hsa-miR-144-3p; hsa-miR-185-3p; hsa-miR-370-3p; hsa-miR-548j-5p; hsa-miR-495-3p; hsa-miR-155-5p; hsa-miR-335-5p; hsa-miR-363-5p; hsa-miR-320a-3p; hsa-miR-146a-5p; hsa-miR-181d-5p; hsa-miR-548ay-5p; hsa-let-7c-5p; hsa-miR-142-5p; hsa-miR-330-5p; hsa-miR-340-5p; hsa-miR-20a-5p; hsa-miR-223-5p; hsa-miR-20b-5p; hsa-miR-21-5p; hsa-miR-15a-5p; hsa-miR-4511; hsa-miR-139-…	0.500448483	-1	0.429554	-1	-0.366982232	FALSE
CHAPERONE_MEDIATED_PROTEIN_FOLDING	GOBP_CHAPERONE_MEDIATED_PROTEIN_FOLDING	0.094262295	0.226075095	0.208955028	-0.31769543	-1.294209559	49	DNAJB5 CD74 DNAJB12 CRTAP TOR2A FKBP1A PTGES3 ST13 SGTA BAG1 ERO1A	-1	-1.02566199	depleted	0.27591	0.27591	0.426851	115	hsa-miR-6501-5p; hsa-miR-1248; hsa-miR-504-5p; hsa-miR-543; hsa-miR-433-3p; hsa-miR-193a-5p; hsa-miR-19a-3p; hsa-miR-671-3p; hsa-miR-361-3p; hsa-miR-2110; hsa-miR-144-3p; hsa-miR-1180-3p; hsa-miR-374a-5p; hsa-miR-92b-3p; hsa-miR-335-5p; hsa-miR-5695; hsa-miR-320a-3p; hsa-miR-181d-5p; hsa-miR-454-3p; hsa-miR-125a-5p; hsa-miR-7706; hsa-let-7c-5p; hsa-miR-548e-3p; hsa-miR-330-5p; hsa-miR-363-3p; hsa…	0.423919902	-1	0.27591	-1	-0.559232559	TRUE
CHEMOKINE_PRODUCTION	GOBP_CHEMOKINE_PRODUCTION	0.016235419	0.068394493	0.352487858	-0.351659546	-1.503045734	63	CD74 RIPK2 SIRPA GSTP1 KLF4 SYK MBP TLR4 ACKR1 CSF1R PYCARD HMOX1 IL6R F2RL1 MUL1 HIF1A IL4R LGALS9 NOD2 TLR9 TLR2 MEFV MAVS IL1B MYD88 TIRAP IL1RL1 SOCS5 TICAM1 FFAR2 IL17RA TNF	-1	-1.789536489	enriched	0.111562	0.111562	0.347105	3	hsa-miR-98-5p; hsa-miR-143-3p; hsa-miR-576-3p	0.323307487	1	0.111562	1	0.952483709	FALSE
CHLORIDE_TRANSPORT	GOBP_CHLORIDE_TRANSPORT	0.592814371	0.738096285	0.070281284	-0.238896788	-0.929623388	39	PTAFR TSPO BEST1 SLC12A6 SLC12A9 CLIC3 PRNP SLC4A1 TTYH3 SLC12A7	-1	-0.227081277	enriched	0.0185544	0.0185544	0.206304	73	hsa-miR-6501-5p; hsa-miR-19a-3p; hsa-miR-1287-5p; hsa-miR-2110; hsa-miR-144-3p; hsa-miR-495-3p; hsa-miR-155-5p; hsa-miR-409-3p; hsa-miR-374a-5p; hsa-miR-335-5p; hsa-miR-5695; hsa-miR-483-3p; hsa-miR-454-3p; hsa-miR-3187-3p; hsa-miR-142-3p; hsa-miR-20a-5p; hsa-miR-122-5p; hsa-miR-20b-5p; hsa-miR-6747-3p; hsa-miR-6735-5p; hsa-miR-139-5p; hsa-miR-130b-5p; hsa-miR-106b-5p; hsa-miR-130a-3p; hsa-miR-10…	0.193260085	1	0.0185544	1	1.731553085	FALSE
CHOLESTEROL_EFFLUX	GOBP_CHOLESTEROL_EFFLUX	0.894308943	0.939826788	0.051530912	-0.202100965	-0.709499731	26	SCARB1 NR1H2 NPC2 LAMTOR1 NFKBIA EEPD1 SOAT1 STX12	-1	-0.048512426	depleted	0.0576303	0.0576303	0.285834	52	hsa-miR-19a-3p; hsa-miR-1908-5p; hsa-miR-335-5p; hsa-miR-454-3p; hsa-miR-1303; hsa-miR-98-5p; hsa-miR-20a-5p; hsa-miR-20b-5p; hsa-miR-6747-3p; hsa-miR-6735-5p; hsa-miR-130b-5p; hsa-miR-106b-5p; hsa-miR-130a-3p; hsa-miR-106a-5p; hsa-miR-26b-5p; hsa-miR-93-5p; hsa-miR-10a-5p; hsa-miR-4326; hsa-miR-18a-5p; hsa-miR-30a-5p; hsa-miR-130b-3p; hsa-miR-17-5p; hsa-miR-96-5p; hsa-miR-186-5p; hsa-miR-30e-5p;…	0.261858285	-1	0.0576303	-1	-1.23934912	TRUE
CHOLESTEROL_STORAGE	GOBP_CHOLESTEROL_STORAGE	0.941666667	0.969973883	0.050294806	-0.205581834	-0.614974414	15	SCARB1 NR1H2	-1	-0.026102803	depleted	0.514133	0.514133	0.547635	6	hsa-miR-1303; hsa-miR-98-5p; hsa-miR-186-5p; hsa-miR-192-5p; hsa-miR-500a-3p; hsa-miR-5690	0.550318812	-1	0.514133	-1	-0.28892452	TRUE
CHONDROCYTE_DIFFERENTIATION	GOBP_CHONDROCYTE_DIFFERENTIATION	0.385858586	0.559802932	0.094050347	-0.249509344	-1.029120637	51	TGFBR2 ZNF219 RFLNB MEF2D TGFBI TGFB1 RUNX1 SMPD3 MEF2C MAF	-1	-0.413571832	enriched	0.0957489	0.0957489	0.330594	100	hsa-miR-543; hsa-miR-433-3p; hsa-miR-342-5p; hsa-let-7d-5p; hsa-miR-19a-3p; hsa-miR-493-5p; hsa-miR-144-5p; hsa-miR-144-3p; hsa-miR-628-3p; hsa-miR-370-3p; hsa-let-7e-5p; hsa-miR-495-3p; hsa-miR-155-5p; hsa-miR-374a-5p; hsa-miR-92b-3p; hsa-miR-335-5p; hsa-miR-320a-3p; hsa-miR-4707-3p; hsa-miR-146a-5p; hsa-miR-181d-5p; hsa-miR-454-3p; hsa-miR-142-3p; hsa-let-7c-5p; hsa-miR-330-5p; hsa-miR-363-3p; …	0.30577976	1	0.0957489	1	1.018866207	FALSE
CHONDROITIN_SULFATE_BIOSYNTHETIC_PROCESS	GOBP_CHONDROITIN_SULFATE_BIOSYNTHETIC_PROCESS	0.591666667	0.737522575	0.072535186	-0.303508294	-0.907910158	15	B3GALT6 DSE CHST15 CHST11	-1	-0.227922897	enriched	0.060025	0.060025	0.286957	54	hsa-miR-671-3p; hsa-miR-361-3p; hsa-miR-155-5p; hsa-miR-3200-5p; hsa-miR-92b-3p; hsa-miR-335-5p; hsa-miR-5695; hsa-miR-483-3p; hsa-miR-126-5p; hsa-miR-363-3p; hsa-miR-98-5p; hsa-miR-20a-5p; hsa-miR-122-5p; hsa-miR-20b-5p; hsa-miR-6747-3p; hsa-miR-15a-5p; hsa-miR-199b-5p; hsa-miR-106b-5p; hsa-miR-106a-5p; hsa-miR-26b-5p; hsa-miR-5193; hsa-miR-93-5p; hsa-miR-10a-5p; hsa-miR-107; hsa-miR-25-3p; hsa-…	0.263873494	1	0.060025	1	1.221667831	FALSE
CHONDROITIN_SULFATE_PROTEOGLYCAN_BIOSYNTHETIC_PROCESS	GOBP_CHONDROITIN_SULFATE_PROTEOGLYCAN_BIOSYNTHETIC_PROCESS	0.773737374	0.864907952	0.057975476	-0.246671665	-0.793592285	18	B3GALT6 DSE CHST15 CHST11	-1	-0.111406425	enriched	0.202589	0.202589	0.388469	16	hsa-miR-335-5p; hsa-miR-126-5p; hsa-miR-20a-5p; hsa-miR-199b-5p; hsa-miR-26b-5p; hsa-miR-93-5p; hsa-miR-10a-5p; hsa-miR-4326; hsa-miR-18a-5p; hsa-miR-130b-3p; hsa-let-7b-5p; hsa-miR-192-5p; hsa-miR-1226-3p; hsa-miR-132-3p; hsa-miR-766-3p; hsa-miR-6749-3p	0.386027518	1	0.202589	1	0.693384139	FALSE
CHROMATIN_ASSEMBLY_OR_DISASSEMBLY	GOBP_CHROMATIN_ASSEMBLY_OR_DISASSEMBLY	1.16E-05	0.000243263	0.593325476	0.413377542	1.962147289	117	MCM2 DNMT1 BAZ1B SART3 HMGB2 SUPT16H HJURP CENPH CENPM HELLS MIS18A KNL1 CENPN CHD3 CENPT NPM1 CENPU MORC2 SETDB2 CENPO HMGB1 MPHOSPH8 HDAC1 SETDB1 TASOR NASP NOC2L ASF1A CHAF1A SMARCA4 SMYD3 SMARCC1 DNMT3A CDAN1 RUVBL1 SMARCA5 TET1 SUV39H2 CDKN2A CENPL CENPP HIRIP3 TLK1 SMARCC2 MTA2 RSF1 GRWD1 PPHLN1 BEND3	1	4.937223488	depleted	0.102205	0.102205	0.337556	10	hsa-miR-335-5p; hsa-miR-146a-5p; hsa-miR-181d-5p; hsa-miR-186-5p; hsa-miR-423-3p; hsa-miR-222-3p; hsa-miR-877-3p; hsa-miR-505-3p; hsa-miR-4443; hsa-miR-365a-3p	0.312630844	-1	0.102205	-1	-0.990527857	FALSE
CHROMATIN_REMODELING	GOBP_CHROMATIN_REMODELING	1.09E-05	0.000229931	0.593325476	0.388490286	1.886704016	142	DNMT1 BAZ1B HJURP CENPH CENPM HELLS MIS18A KNL1 ANP32E CENPN CHD3 CENPT NPM1 ACTR5 CENPU ACTL6A MORC2 CHD8 SETDB2 RNF8 CENPO MPHOSPH8 PIH1D1 HDAC1 KDM4A ESR1 INO80 ACTR6 SETDB1 CHD4 TASOR NASP CBX3 PBRM1 KDM5A SRCAP SMARCAD1 SMARCA4 DMAP1 SMARCC1 DNMT3A RUVBL1 SMARCA5 CHD7 TET1 SUV39H2 HNRNPC CDKN2A HCFC2 CENPL CENPP INO80E SMARCC2 MTA2 RSF1 CHD1L TADA2A PPHLN1 MYB BEND3	1	4.964550221	enriched	0.367042	0.367042	0.467409	209	hsa-miR-6501-5p; hsa-miR-3613-5p; hsa-miR-1248; hsa-miR-1301-3p; hsa-miR-543; hsa-miR-342-5p; hsa-let-7d-5p; hsa-miR-224-5p; hsa-miR-19a-3p; hsa-miR-3127-3p; hsa-miR-323a-3p; hsa-miR-150-3p; hsa-miR-493-5p; hsa-miR-2110; hsa-miR-144-3p; hsa-miR-4521; hsa-miR-191-5p; hsa-miR-185-3p; hsa-miR-370-3p; hsa-let-7e-5p; hsa-miR-1307-3p; hsa-miR-548j-5p; hsa-miR-495-3p; hsa-miR-155-5p; hsa-miR-409-3p; hsa…	0.468566121	1	0.367042	1	0.435284237	TRUE
CHROMATIN_SILENCING	GOBP_CHROMATIN_SILENCING	0.162650602	0.322795804	0.154190967	0.352445696	1.252945018	31	EZH2 DPY30 ATAD2 PCGF1 HMGB1 RIF1 ASF1A	1	0.788744324	enriched	0.0070077	0.0070077	0.154873	108	hsa-miR-1248; hsa-miR-1301-3p; hsa-let-7d-5p; hsa-miR-3127-3p; hsa-miR-493-5p; hsa-let-7e-5p; hsa-miR-1307-3p; hsa-miR-548j-5p; hsa-miR-495-3p; hsa-miR-494-3p; hsa-miR-92b-3p; hsa-miR-335-5p; hsa-miR-548ay-3p; hsa-miR-320a-3p; hsa-miR-4707-3p; hsa-miR-483-3p; hsa-miR-181d-5p; hsa-miR-548ay-5p; hsa-miR-125a-5p; hsa-miR-142-3p; hsa-miR-6741-3p; hsa-let-7c-5p; hsa-miR-548e-3p; hsa-miR-98-5p; hsa-miR…	0.14237783	1	0.0070077	1	2.154424499	TRUE
CHROMOSOME_CONDENSATION	GOBP_CHROMOSOME_CONDENSATION	1.65E-05	0.000321157	0.575610261	0.669657479	2.271924733	24	NCAPG TOP2A CDCA5 CCNB1 NCAPH NCAPD3 SMC4 SMC2 NCAPD2 TTN AKAP8 SMC5 INCENP TENT4A AKAP8L	1	4.783788836	depleted	0.0718407	0.0718407	0.301213	28	hsa-miR-185-3p; hsa-miR-155-5p; hsa-miR-1180-3p; hsa-miR-363-5p; hsa-miR-320a-3p; hsa-miR-181d-5p; hsa-miR-98-5p; hsa-miR-122-5p; hsa-miR-26b-5p; hsa-miR-93-5p; hsa-miR-30a-5p; hsa-miR-186-5p; hsa-miR-629-5p; hsa-let-7b-5p; hsa-miR-652-3p; hsa-miR-27b-3p; hsa-miR-423-3p; hsa-miR-3615; hsa-miR-324-3p; hsa-miR-877-3p; hsa-miR-766-3p; hsa-miR-18a-3p; hsa-miR-423-5p; hsa-miR-664a-3p; hsa-miR-99b-5p; …	0.279594683	-1	0.0718407	-1	-1.143629445	FALSE
CHROMOSOME_ORGANIZATION_INVOLVED_IN_MEIOTIC_CELL_CYCLE	GOBP_CHROMOSOME_ORGANIZATION_INVOLVED_IN_MEIOTIC_CELL_CYCLE	4.94E-06	0.000120137	0.610526878	0.631960245	2.246619692	31	BUB1 BUB1B MLH3 NCAPD3 SMC4 SMC2 MSH4 CCNB1IP1 RAD51C NCAPD2 RAD50 FANCD2 BRIP1 REC8 ATM INCENP SGO2	1	5.306001341	depleted	0.23809	0.23809	0.407829	28	hsa-miR-155-5p; hsa-miR-92b-3p; hsa-miR-485-3p; hsa-miR-142-3p; hsa-miR-363-3p; hsa-miR-328-3p; hsa-miR-6747-3p; hsa-miR-130b-5p; hsa-miR-7855-5p; hsa-miR-107; hsa-miR-25-3p; hsa-miR-96-5p; hsa-miR-221-3p; hsa-miR-335-3p; hsa-miR-1304-3p; hsa-miR-23b-3p; hsa-miR-192-5p; hsa-miR-4454; hsa-miR-378a-5p; hsa-miR-766-3p; hsa-miR-1976; hsa-miR-6842-3p; hsa-miR-769-5p; hsa-miR-550a-3-5p; hsa-miR-197-3p;…	0.404851711	-1	0.23809	-1	-0.623258845	FALSE
CHROMOSOME_SEGREGATION	GOBP_CHROMOSOME_SEGREGATION	1.00E-10	7.25E-09	NA	0.496401574	2.612903071	250	KIF2C BUB1 ANAPC5 CENPF CDC20 NCAPG BIRC5 SPAG5 TOP2A CDCA5 CCNB1 ZWINT MKI67 BUB1B KIFC1 NCAPH ESPL1 KNTC1 CDC6 AURKB CDT1 RAN MLH3 PCID2 KIF22 DYNC1H1 NCAPD3 RACGAP1 FEN1 ANAPC4 SPDL1 KIF18B CDK5RAP2 HJURP CENPH MIS18A KNL1 SMC4 CENPN PDS5A SMC2 DLGAP5 PLK1 CENPT MSH4 CCNB1IP1 RAD51C NSMCE2 NCAPD2 KIF23 FANCD2 MIS12 DDX12P SETDB2 RCC1 BRCA1 NDC80 STAG3L2 KIF14 BRIP1 SKA2 TTN CENPE REC8 CHMP5 SM…	1	10	depleted	0.0786657	0.0786657	0.3102	156	hsa-miR-1301-3p; hsa-miR-543; hsa-let-7d-5p; hsa-miR-330-3p; hsa-miR-19a-3p; hsa-miR-493-5p; hsa-miR-361-3p; hsa-miR-2110; hsa-let-7e-5p; hsa-miR-1307-3p; hsa-miR-548j-5p; hsa-miR-495-3p; hsa-miR-155-5p; hsa-miR-1908-5p; hsa-miR-374a-5p; hsa-miR-92b-3p; hsa-miR-335-5p; hsa-miR-5695; hsa-miR-146a-5p; hsa-miR-483-3p; hsa-miR-181d-5p; hsa-miR-548ay-5p; hsa-miR-3187-3p; hsa-miR-125a-5p; hsa-miR-1303;…	0.287940578	-1	0.0786657	-1	-1.104214588	FALSE
CHROMOSOME_SEPARATION	GOBP_CHROMOSOME_SEPARATION	1.00E-10	7.25E-09	NA	0.604088292	2.706607121	79	BUB1 ANAPC5 CENPF CDC20 TOP2A CCNB1 ZWINT BUB1B ESPL1 KNTC1 CDC6 AURKB CDT1 PCID2 ANAPC4 SPDL1 CDK5RAP2 DLGAP5 PLK1 MSH4 NSMCE2 NDC80 CENPE FBXO5 ANAPC15 ANAPC1 BUB3 NUMA1 ATM UBE2C ANAPC7 RIOK2 CDC16 SMARCAD1 FANCM SLX4 MLH1 USP44 MAD2L1BP CDC23 MAD2L1	1	10	enriched	0.0027472	0.0027472	0.117151	31	hsa-let-7d-5p; hsa-miR-361-3p; hsa-let-7e-5p; hsa-miR-155-5p; hsa-miR-92b-3p; hsa-miR-320a-3p; hsa-miR-454-3p; hsa-miR-1303; hsa-miR-6741-3p; hsa-let-7c-5p; hsa-miR-548e-3p; hsa-miR-98-5p; hsa-miR-20a-5p; hsa-miR-122-5p; hsa-miR-20b-5p; hsa-miR-6747-3p; hsa-let-7g-5p; hsa-miR-106b-5p; hsa-miR-130a-3p; hsa-miR-93-5p; hsa-miR-130b-3p; hsa-miR-17-5p; hsa-miR-186-5p; hsa-let-7b-5p; hsa-let-7i-5p; hsa…	0.103880504	1	0.0027472	1	2.561109722	TRUE
CILIARY_BASAL_BODY_PLASMA_MEMBRANE_DOCKING	GOBP_CILIARY_BASAL_BODY_PLASMA_MEMBRANE_DOCKING	0.000229579	0.002877335	0.518848078	0.409513098	1.847722589	87	CKAP5 HAUS1 CNTRL DYNC1H1 PLK4 PCNT CDK5RAP2 HAUS5 HSP90AA1 PLK1 SFI1 HAUS8 CEP70 CEP192 SDCCAG8 CEP250 PCM1 KIF24 CEP290 AKAP9 CEP57 HAUS6 CEP97 DCTN1 CEP135 CEP83 ODF2 TMEM67 RAB3IP TCTN2 NEDD1 CEP41 DYNC1I2 TTBK2 HAUS2 CEP78 CCP110 CEP162 C2CD3	1	3.639067116	depleted	0.215237	0.215237	0.395062	185	hsa-miR-504-5p; hsa-miR-1301-3p; hsa-miR-543; hsa-miR-433-3p; hsa-let-7d-5p; hsa-miR-330-3p; hsa-miR-224-5p; hsa-miR-19a-3p; hsa-miR-3127-3p; hsa-miR-493-5p; hsa-miR-361-3p; hsa-miR-628-3p; hsa-miR-370-3p; hsa-let-7e-5p; hsa-miR-548j-5p; hsa-miR-495-3p; hsa-miR-155-5p; hsa-miR-409-3p; hsa-miR-1180-3p; hsa-miR-494-3p; hsa-miR-92b-3p; hsa-miR-335-5p; hsa-miR-548ay-3p; hsa-miR-363-5p; hsa-miR-485-3p…	0.391929598	-1	0.215237	-1	-0.66708307	FALSE
CILIUM_MOVEMENT	GOBP_CILIUM_MOVEMENT	0.332677165	0.510020538	0.101350744	0.253346793	1.069567064	60	BBS2 INTS13 CCDC65 DNHD1 CFAP44 SPAG16 CACNA1I QRICH2 SPEF2 VPS13A TTC12 ENKUR INPP5B ASH1L SLC26A8 STK36 ADCY3 TTLL1 BBS4 CATSPER2 GAS8 DNAJA1 TMF1 IQCG	1	0.477977008	enriched	0.162055	0.162055	0.360715	26	hsa-miR-1301-3p; hsa-let-7d-5p; hsa-let-7e-5p; hsa-miR-155-5p; hsa-miR-92b-3p; hsa-miR-335-5p; hsa-let-7c-5p; hsa-miR-98-5p; hsa-let-7g-5p; hsa-miR-10a-5p; hsa-miR-7855-5p; hsa-miR-421; hsa-miR-17-3p; hsa-miR-30a-5p; hsa-miR-148b-3p; hsa-miR-221-5p; hsa-miR-335-3p; hsa-let-7b-5p; hsa-let-7i-5p; hsa-miR-4742-3p; hsa-miR-636; hsa-miR-30e-3p; hsa-miR-942-5p; hsa-miR-503-5p; hsa-miR-500a-5p; hsa-miR-…	0.35800193	1	0.162055	1	0.790337565	TRUE
CILIUM_ORGANIZATION	GOBP_CILIUM_ORGANIZATION	0.00272289	0.01948984	0.431707696	0.27599821	1.469596313	272	GALNT11 VDAC3 CKAP5 HAUS1 CNTRL DYNC1H1 PLK4 BBS2 PCNT CDK5RAP2 IFT46 HAUS5 IFT172 HSP90AA1 TCHP CCDC65 CNTROB PLK1 IFT74 HTT SFI1 HAUS8 CEP70 CEP192 SDCCAG8 CEP250 CCDC66 PCM1 CPLANE1 KIF24 SSX2IP TRIP11 ATG5 TTC39C CFAP44 SPAG16 SEPTIN2 CEP290 AKAP9 CEP57 IFT20 HAUS6 CYLD CEP97 BBS7 DCTN1 SPEF2 CEP135 HSPB11 CEP83 ODF2 IFT27 CDC14A TTC12 TMEM67 KIF3A NEK1 RAB3IP GORAB TCTN2 NEDD1 ARHGAP35 ABLIM…	1	2.564969934	enriched	0.0583598	0.0583598	0.285834	10	hsa-miR-335-5p; hsa-miR-181d-5p; hsa-miR-21-5p; hsa-miR-106b-5p; hsa-miR-26b-5p; hsa-miR-93-5p; hsa-miR-17-5p; hsa-miR-148b-3p; hsa-miR-192-5p; hsa-miR-423-3p	0.261858285	1	0.0583598	1	1.233886205	TRUE
CIRCADIAN_REGULATION_OF_GENE_EXPRESSION	GOBP_CIRCADIAN_REGULATION_OF_GENE_EXPRESSION	0.724609375	0.831557777	0.059476029	0.214518728	0.852109881	48	MYCBP2 KMT2A GFPT1 MYBBP1A HDAC1 ATF4 KDM5A	1	0.139896051	enriched	0.211386	0.211386	0.394667	186	hsa-miR-3613-5p; hsa-miR-1248; hsa-miR-504-5p; hsa-miR-1301-3p; hsa-miR-543; hsa-let-7d-5p; hsa-miR-330-3p; hsa-miR-19a-3p; hsa-miR-323a-3p; hsa-miR-493-5p; hsa-miR-2110; hsa-miR-144-3p; hsa-miR-191-5p; hsa-miR-185-3p; hsa-let-7e-5p; hsa-miR-1307-3p; hsa-miR-548j-5p; hsa-miR-495-3p; hsa-miR-155-5p; hsa-miR-1180-3p; hsa-miR-494-3p; hsa-miR-374a-5p; hsa-miR-92b-3p; hsa-miR-335-5p; hsa-miR-548ay-3p;…	0.391674082	1	0.211386	1	0.674923779	TRUE
CIRCADIAN_RHYTHM	GOBP_CIRCADIAN_RHYTHM	0.29253112	0.470885926	0.112843356	-0.220645735	-1.072923303	129	GNAQ JUND DYRK1A HEBP1 AHR GSK3B KLF10 GPR157 ARNTL FBXL3 PPP1CA SIAH2 FBXL17 PPP1CB OPN3 PHLPP1 SRRD CREB1	-1	-0.533827926	depleted	0.284674	0.284674	0.429318	155	hsa-miR-1248; hsa-miR-504-5p; hsa-miR-1301-3p; hsa-miR-433-3p; hsa-miR-342-5p; hsa-let-7d-5p; hsa-miR-224-5p; hsa-miR-19a-3p; hsa-miR-144-5p; hsa-miR-370-3p; hsa-let-7e-5p; hsa-miR-548j-5p; hsa-miR-495-3p; hsa-miR-155-5p; hsa-miR-409-3p; hsa-miR-494-3p; hsa-miR-374a-5p; hsa-miR-92b-3p; hsa-miR-335-5p; hsa-miR-548ay-3p; hsa-miR-485-3p; hsa-miR-320a-3p; hsa-miR-199b-3p; hsa-miR-4707-3p; hsa-miR-483…	0.426202865	-1	0.284674	-1	-0.545652196	TRUE
CLATHRIN_COAT_ASSEMBLY	GOBP_CLATHRIN_COAT_ASSEMBLY	0.733333333	0.837166703	0.061976274	-0.275209099	-0.823256371	15	AP2S1 CLTC PICALM FCHO2	-1	-0.134698574	enriched	0.246204	0.246204	0.412443	61	hsa-miR-504-5p; hsa-miR-543; hsa-miR-330-3p; hsa-miR-19a-3p; hsa-miR-493-5p; hsa-let-7e-5p; hsa-miR-155-5p; hsa-miR-409-3p; hsa-miR-374a-5p; hsa-miR-92b-3p; hsa-miR-335-5p; hsa-miR-485-3p; hsa-miR-382-5p; hsa-miR-181d-5p; hsa-miR-142-3p; hsa-miR-363-3p; hsa-miR-98-5p; hsa-miR-340-5p; hsa-miR-20a-5p; hsa-miR-20b-5p; hsa-miR-6747-3p; hsa-miR-21-5p; hsa-miR-130b-5p; hsa-miR-106b-5p; hsa-miR-106a-5p;…	0.410255568	1	0.246204	1	0.608704895	FALSE
CLATHRIN_DEPENDENT_ENDOCYTOSIS	GOBP_CLATHRIN_DEPENDENT_ENDOCYTOSIS	0.703092784	0.819045879	0.063500797	-0.220587749	-0.866843434	42	AP2A1 UNC119 BMP2K AP2M1 DNM2 SCYL2 AP2S1 CLTC PICALM FCHO2 SMAP1 PIK3CB FCHO1 FNBP1L FCHSD2	-1	-0.15298736	enriched	0.374318	0.374318	0.47255	75	hsa-miR-543; hsa-miR-330-3p; hsa-miR-224-5p; hsa-miR-19a-3p; hsa-miR-323a-3p; hsa-miR-370-3p; hsa-let-7e-5p; hsa-miR-155-5p; hsa-miR-409-3p; hsa-miR-92b-3p; hsa-miR-335-5p; hsa-miR-485-3p; hsa-miR-382-5p; hsa-miR-320a-3p; hsa-miR-1299; hsa-miR-181d-5p; hsa-miR-142-3p; hsa-let-7c-5p; hsa-miR-363-3p; hsa-miR-98-5p; hsa-miR-340-5p; hsa-miR-20a-5p; hsa-miR-20b-5p; hsa-miR-15a-5p; hsa-miR-106b-5p; hsa…	0.474204448	1	0.374318	1	0.426759288	FALSE
CLEAVAGE_INVOLVED_IN_RRNA_PROCESSING	GOBP_CLEAVAGE_INVOLVED_IN_RRNA_PROCESSING	3.21E-05	0.000564361	0.557332239	0.627077674	2.159252707	26	BMS1 TSR1 KRI1 NOP14 EXOSC8 UTP20 EXOSC2 RPS21 NOP9 NOL9 EXOSC10 RCL1 ERI3 EXOSC9 EXOSC7 ERI2	1	4.493982625	enriched	0.546699	0.546699	0.570217	3	hsa-miR-330-5p; hsa-miR-25-3p; hsa-miR-324-3p	0.572317234	1	0.546699	1	0.262251721	TRUE
COBALAMIN_METABOLIC_PROCESS	GOBP_COBALAMIN_METABOLIC_PROCESS	0.090019569	0.219827925	0.208955028	0.445219883	1.374553073	16	MTR MTRR MMUT ABCD4 MMADHC MMAB CD320	1	1.045663068	enriched	0.68807	0.68807	0.690594	45	hsa-miR-1301-3p; hsa-miR-342-5p; hsa-miR-224-5p; hsa-miR-3127-3p; hsa-miR-361-3p; hsa-miR-155-5p; hsa-miR-335-5p; hsa-miR-320a-3p; hsa-miR-483-3p; hsa-miR-98-5p; hsa-miR-223-5p; hsa-miR-6747-3p; hsa-miR-6894-3p; hsa-miR-1234-3p; hsa-miR-199b-5p; hsa-miR-130b-5p; hsa-miR-106b-5p; hsa-miR-26b-5p; hsa-miR-10a-5p; hsa-miR-30a-5p; hsa-miR-30e-5p; hsa-miR-3909; hsa-miR-134-5p; hsa-miR-1468-5p; hsa-let-…	0.691128089	1	0.68807	1	0.162367377	TRUE
COCHLEA_DEVELOPMENT	GOBP_COCHLEA_DEVELOPMENT	0.087613636	0.215991484	0.287805131	0.478037155	1.500771186	18	MCM2 CCNA2 DVL2 IFT20 MYO3B IFT27 EPHA4	1	1.057428294	depleted	0.22285	0.22285	0.399345	18	hsa-miR-155-5p; hsa-miR-335-5p; hsa-miR-100-5p; hsa-miR-501-3p; hsa-miR-10a-5p; hsa-miR-5189-3p; hsa-miR-99a-5p; hsa-miR-210-3p; hsa-let-7i-5p; hsa-miR-30b-5p; hsa-miR-1296-5p; hsa-miR-1226-3p; hsa-miR-423-3p; hsa-miR-145-5p; hsa-miR-1227-3p; hsa-miR-423-5p; hsa-miR-500a-5p; hsa-miR-744-5p	0.396277457	-1	0.22285	-1	-0.651987362	FALSE
COGNITION	GOBP_COGNITION	0.234817814	0.412178844	0.126253988	-0.222274727	-1.102645274	141	SRF CEBPB PPP1R9B EIF4EBP2 MAPK1 ZNF385A NRXN1 PLCB1 KRAS NPTN KIT NRXN3 FOS CREB1 TAFA2 CIC PIAS1 YTHDF1 AMFR MEF2C BTG2 PRNP CNR1 C5AR1 LILRB2 SGK1 NQO2 ARF4 NRXN2 PICALM ACTR2 SHISA7 PJA2 DGCR2 GATM MGAT3 ST3GAL4 RIC8A HIF1A	-1	-0.62926896	depleted	0.300248	0.300248	0.438354	108	hsa-miR-6501-5p; hsa-miR-4732-3p; hsa-miR-19a-3p; hsa-miR-493-5p; hsa-miR-144-5p; hsa-miR-144-3p; hsa-miR-370-3p; hsa-let-7e-5p; hsa-miR-548j-5p; hsa-miR-155-5p; hsa-miR-1908-5p; hsa-miR-374a-5p; hsa-miR-335-5p; hsa-miR-320a-3p; hsa-miR-181d-5p; hsa-miR-454-3p; hsa-miR-548ay-5p; hsa-miR-126-5p; hsa-miR-125a-5p; hsa-miR-548e-3p; hsa-miR-98-5p; hsa-miR-328-3p; hsa-miR-20a-5p; hsa-miR-3173-5p; hsa-m…	0.434133323	-1	0.300248	-1	-0.522519877	TRUE
COLLAGEN_BIOSYNTHETIC_PROCESS	GOBP_COLLAGEN_BIOSYNTHETIC_PROCESS	0.191056911	0.358621392	0.142056644	-0.347697901	-1.220635275	26	VIM CIITA ARRB2 TGFB1 RUNX1 CBX8 ARG1 SERPINH1 RGCC	-1	-0.718837249	enriched	0.173718	0.173718	0.370535	29	hsa-miR-1301-3p; hsa-miR-543; hsa-miR-155-5p; hsa-miR-92b-3p; hsa-miR-335-5p; hsa-miR-363-5p; hsa-miR-1303; hsa-miR-363-3p; hsa-miR-98-5p; hsa-miR-20a-5p; hsa-miR-29c-3p; hsa-miR-122-5p; hsa-miR-26b-5p; hsa-miR-421; hsa-miR-25-3p; hsa-miR-424-3p; hsa-miR-143-3p; hsa-miR-3163; hsa-miR-29a-3p; hsa-miR-185-5p; hsa-miR-1226-3p; hsa-miR-503-5p; hsa-miR-4454; hsa-miR-877-3p; hsa-miR-145-5p; hsa-miR-684…	0.365590823	1	0.173718	1	0.760155179	FALSE
COLLAGEN_CATABOLIC_PROCESS	GOBP_COLLAGEN_CATABOLIC_PROCESS	0.048314846	0.14992497	0.321775918	-0.456471947	-1.531297422	21	VSIR COL13A1 ADAM15 FURIN CTSB MMP17 CTSS COL19A1 MRC2 CST3 MMP25	-1	-1.315919402	enriched	0.0511116	0.0511116	0.273924	72	hsa-miR-6501-5p; hsa-miR-543; hsa-miR-330-3p; hsa-miR-127-3p; hsa-miR-628-3p; hsa-let-7e-5p; hsa-miR-155-5p; hsa-miR-335-5p; hsa-miR-320a-3p; hsa-miR-126-5p; hsa-miR-125a-5p; hsa-miR-328-3p; hsa-miR-20a-5p; hsa-miR-126-3p; hsa-miR-29c-3p; hsa-miR-451a; hsa-miR-223-5p; hsa-miR-122-5p; hsa-miR-20b-5p; hsa-miR-21-5p; hsa-miR-100-5p; hsa-miR-15a-5p; hsa-miR-29b-2-5p; hsa-miR-199b-5p; hsa-miR-146b-5p;…	0.252366796	1	0.0511116	1	1.291480524	FALSE
COLLAGEN_FIBRIL_ORGANIZATION	GOBP_COLLAGEN_FIBRIL_ORGANIZATION	0.068548387	0.184148753	0.245041785	-0.426215846	-1.412923732	20	CRTAP COL13A1 COLGALT1 RB1 CYP1B1 SERPINH1 SFRP2	-1	-1.164002759	enriched	0.211608	0.211608	0.394667	101	hsa-miR-1301-3p; hsa-miR-543; hsa-miR-4732-3p; hsa-let-7d-5p; hsa-miR-224-5p; hsa-miR-19a-3p; hsa-miR-493-5p; hsa-miR-361-3p; hsa-miR-370-3p; hsa-let-7e-5p; hsa-miR-495-3p; hsa-miR-155-5p; hsa-miR-374a-5p; hsa-miR-92b-3p; hsa-miR-335-5p; hsa-miR-363-5p; hsa-miR-320a-3p; hsa-miR-1303; hsa-miR-142-3p; hsa-let-7c-5p; hsa-miR-142-5p; hsa-miR-548e-3p; hsa-miR-98-5p; hsa-miR-340-5p; hsa-miR-20a-5p; hsa…	0.391674082	1	0.211608	1	0.674467917	FALSE
COLLAGEN_METABOLIC_PROCESS	GOBP_COLLAGEN_METABOLIC_PROCESS	0.013472922	0.060779105	0.380730401	-0.372180941	-1.559405636	54	VIM VSIR COL13A1 CIITA ARRB2 ADAM15 FURIN CTSB TGFB1 RUNX1 SMPD3 MMP17 CTSS COL19A1 CBX8 MRC2 CST3 ARG1 MMP25 HIF1A SERPINH1 RGCC	-1	-1.870538215	enriched	0.232668	0.232668	0.406435	42	hsa-miR-1301-3p; hsa-miR-433-3p; hsa-miR-155-5p; hsa-miR-494-3p; hsa-miR-335-5p; hsa-miR-142-5p; hsa-miR-98-5p; hsa-miR-20a-5p; hsa-miR-29c-3p; hsa-miR-20b-5p; hsa-miR-21-5p; hsa-miR-15a-5p; hsa-miR-199b-5p; hsa-miR-106b-5p; hsa-miR-106a-5p; hsa-miR-26b-5p; hsa-miR-93-5p; hsa-miR-107; hsa-miR-18a-5p; hsa-miR-17-5p; hsa-miR-576-3p; hsa-miR-186-5p; hsa-miR-15b-5p; hsa-miR-106b-3p; hsa-miR-221-3p; h…	0.403157528	1	0.232668	1	0.633263343	FALSE
COMPLEMENT_ACTIVATION	GOBP_COMPLEMENT_ACTIVATION	0.000365137	0.004245873	0.498493109	0.416862812	1.842979146	76	IGHG1 IGHA1 IGLV3-25 IGLC2 TRBC2 IGLV3-19 IGKV4-1 IGHV3-30 IGLV1-44 IGLV2-23 IGKC PHB IGLV3-1 IGHV3-33 IGLV1-40 IGKV3-20 IGLV2-11 IGHV2-5 IGHG3 IGLC3 IGLV3-21 IGHV4-34 IGHV3-11 IGKV1-5 IGKV3-15 IGLV1-47 IGHV1-69D IGHV5-51 IGHV3-23 IGHV1-18 IGHV4-39 IGHV3-7	1	3.437543914	depleted	0.319682	0.319682	0.446424	48	hsa-miR-3127-3p; hsa-miR-1307-3p; hsa-miR-3200-5p; hsa-miR-335-5p; hsa-miR-146a-5p; hsa-miR-483-3p; hsa-miR-1299; hsa-miR-3187-3p; hsa-miR-125a-5p; hsa-miR-1303; hsa-miR-142-3p; hsa-miR-6741-3p; hsa-miR-330-5p; hsa-miR-98-5p; hsa-miR-29c-3p; hsa-miR-122-5p; hsa-miR-21-5p; hsa-miR-15a-5p; hsa-miR-501-3p; hsa-miR-26b-5p; hsa-miR-5193; hsa-miR-7855-5p; hsa-miR-4659a-3p; hsa-miR-4659b-3p; hsa-miR-17-…	0.441871313	-1	0.319682	-1	-0.495281816	FALSE
CONNECTIVE_TISSUE_DEVELOPMENT	GOBP_CONNECTIVE_TISSUE_DEVELOPMENT	0.2	0.370017231	0.140406239	-0.234088146	-1.131244412	125	SRF TGFBR2 ZNF219 KLF7 DGAT2 DYRK1B RFLNB HYAL2 MEF2D MAPK3 TGFBI TGFB1 CD44 RUNX1 SMPD3 PGRMC2 MEF2C MAF IL6R ZNF516 GNAS CHST11 CRIP1 SORL1 ITGB8 CFLAR CSF1 GDF7 TAPT1 HIF1A SERPINH1 SFRP2 ZMPSTE24 GHRL RORC MBOAT2 HYAL3	-1	-0.698970004	depleted	0.000334	0.000334	0.0583244	4	hsa-miR-6734-3p; hsa-miR-18a-3p; hsa-miR-4286; hsa-miR-484	0.048444955	-1	0.000334	-1	-3.476253533	TRUE
COPII_COATED_VESICLE_BUDDING	GOBP_COPII_COATED_VESICLE_BUDDING	0.388663968	0.561050623	0.093746542	-0.242693538	-1.040847452	64	TRAPPC5 SCAP RAB1B STX5 INSIG1 TGFA CTSZ CTSC SERPINA1 CUL3 CD59 SEC24B CSNK1D PPP6C PEF1 TMED10 VAPA SEC24D PPP6R1 CNIH1	-1	-0.41042572	depleted	0.278932	0.278932	0.428167	22	hsa-miR-127-3p; hsa-miR-126-5p; hsa-miR-142-3p; hsa-miR-98-5p; hsa-miR-29c-3p; hsa-miR-421; hsa-miR-30a-5p; hsa-miR-378c; hsa-miR-30e-5p; hsa-miR-99a-5p; hsa-miR-29a-3p; hsa-miR-22-3p; hsa-miR-342-3p; hsa-miR-30b-5p; hsa-miR-378a-3p; hsa-miR-652-3p; hsa-miR-877-3p; hsa-miR-339-5p; hsa-miR-505-3p; hsa-miR-331-3p; hsa-miR-30d-5p; hsa-miR-484	0.425142327	-1	0.278932	-1	-0.554501659	TRUE
CORNIFICATION	GOBP_CORNIFICATION	0.176470588	0.339755986	0.1482615	-0.358526526	-1.251701361	25	PKP2 FURIN CAPNS1 DSC2 ST14 TMEM79 PI3 KRT1 EVPL	-1	-0.753327667	depleted	0.235971	0.235971	0.407629	85	hsa-let-7d-5p; hsa-miR-224-5p; hsa-miR-4508; hsa-let-7e-5p; hsa-miR-1307-3p; hsa-miR-155-5p; hsa-miR-494-3p; hsa-miR-335-5p; hsa-miR-320a-3p; hsa-miR-483-3p; hsa-miR-1299; hsa-miR-454-3p; hsa-miR-3187-3p; hsa-miR-126-5p; hsa-miR-6741-3p; hsa-miR-3177-3p; hsa-miR-548e-3p; hsa-miR-330-5p; hsa-miR-20a-5p; hsa-miR-29c-3p; hsa-miR-122-5p; hsa-miR-20b-5p; hsa-miR-100-5p; hsa-miR-15a-5p; hsa-miR-629-3p;…	0.404528991	-1	0.235971	-1	-0.627141367	TRUE
CORONARY_VASCULATURE_DEVELOPMENT	GOBP_CORONARY_VASCULATURE_DEVELOPMENT	0.951219512	0.974825978	0.048701086	-0.184648815	-0.648231862	26	SRF PRICKLE1 SEC24B VEGFB VEGFA SPRED1 NDST1 NOTCH1 SNX17	-1	-0.02171925	enriched	0.432172	0.432172	0.500404	13	hsa-miR-224-5p; hsa-miR-3127-3p; hsa-miR-361-3p; hsa-miR-629-3p; hsa-miR-152-3p; hsa-miR-1271-5p; hsa-miR-148b-3p; hsa-miR-148a-3p; hsa-let-7i-5p; hsa-miR-30b-5p; hsa-miR-550a-3-5p; hsa-miR-6734-3p; hsa-miR-4286	0.501585274	1	0.432172	1	0.364343374	FALSE
CORTICAL_ACTIN_CYTOSKELETON_ORGANIZATION	GOBP_CORTICAL_ACTIN_CYTOSKELETON_ORGANIZATION	0.383697813	0.55771239	0.093444922	0.290598018	1.048061539	33	ANLN RACGAP1 DLG1 IKBKB NCKAP1L ROCK2	1	0.416010676	depleted	0.295151	0.295151	0.435417	91	hsa-miR-1248; hsa-miR-4732-3p; hsa-let-7d-5p; hsa-miR-19a-3p; hsa-miR-144-5p; hsa-let-7e-5p; hsa-miR-155-5p; hsa-miR-92b-3p; hsa-miR-335-5p; hsa-miR-548ay-3p; hsa-miR-363-5p; hsa-miR-5695; hsa-miR-146a-5p; hsa-miR-181d-5p; hsa-miR-142-3p; hsa-let-7c-5p; hsa-miR-98-5p; hsa-miR-340-5p; hsa-miR-20a-5p; hsa-miR-126-3p; hsa-miR-29c-3p; hsa-miR-451a; hsa-miR-20b-5p; hsa-miR-200c-3p; hsa-miR-21-5p; hsa-…	0.431319912	-1	0.295151	-1	-0.529955741	FALSE
CORTICAL_CYTOSKELETON_ORGANIZATION	GOBP_CORTICAL_CYTOSKELETON_ORGANIZATION	0.33604888	0.512506365	0.102821843	-0.263125615	-1.065318825	47	RHOQ RAC1 RHOG EPB41 RHOA RAC2 WDR1 RHOF VPS4A RHOB RHOC	-1	-0.473597548	depleted	0.0159611	0.0159611	0.201611	10	hsa-miR-26b-5p; hsa-miR-629-5p; hsa-let-7b-5p; hsa-miR-1296-5p; hsa-miR-192-5p; hsa-miR-503-5p; hsa-miR-223-3p; hsa-miR-877-3p; hsa-miR-145-5p; hsa-miR-7977	0.183960636	-1	0.0159611	-1	-1.796937181	TRUE
COTRANSLATIONAL_PROTEIN_TARGETING_TO_MEMBRANE	GOBP_COTRANSLATIONAL_PROTEIN_TARGETING_TO_MEMBRANE	1.55E-07	6.03E-06	0.690132459	0.48351449	2.191915289	94	SIL1 RPS7 RPS20 RPL27 RPL35 SRP54 RPL31 RPL9 RPL23 RPS23 RPL11 RPL7 RPL6 RPS27 RPS26 SRP68 RPS3A RPL5 RPS25 RPL30 RPL34 RPL24 RPL35A RPL41 RPS14 SSR2 RPS15A RPS24 SRP14 SRP9 RPS6 RPL32 RPL13A RPS21 RPS29 RPS27A RPS18 RPL37 RPL12 RPSA RPL27A SRP72 TRAM2 RPL26 SEC63 RPL3 RPS9 RPL21	1	6.808754222	depleted	0.191937	0.191937	0.381863	63	hsa-miR-543; hsa-miR-19a-3p; hsa-miR-2110; hsa-miR-323b-3p; hsa-miR-155-5p; hsa-miR-409-3p; hsa-miR-92b-3p; hsa-miR-335-5p; hsa-miR-1299; hsa-miR-454-3p; hsa-let-7c-5p; hsa-miR-328-3p; hsa-miR-6747-3p; hsa-miR-15a-5p; hsa-miR-6735-5p; hsa-miR-130a-3p; hsa-miR-26b-5p; hsa-miR-148b-5p; hsa-miR-152-3p; hsa-miR-93-5p; hsa-miR-10a-5p; hsa-miR-421; hsa-miR-25-3p; hsa-miR-18a-5p; hsa-miR-16-2-3p; hsa-mi…	0.37931217	-1	0.191937	-1	-0.716841298	FALSE
COVALENT_CHROMATIN_MODIFICATION	GOBP_COVALENT_CHROMATIN_MODIFICATION	6.49E-07	2.07E-05	0.659444398	0.31605667	1.729934115	363	EZH2 DPY30 CCNB1 DNMT1 CCNA2 BAZ1B SART3 AURKB WDR61 MTF2 CHEK1 NSD2 DCAF1 UHRF1 GTF2B DDB2 USP16 KANSL3 KDM1A TRIM37 RNF168 HELLS YEATS2 PARK7 ING4 CXXC1 PARG AURKA PCGF1 KMT2A KANSL2 UFL1 NAA40 NSD1 ACTL6A MORC2 SETDB2 EP400 RNF8 BRCA1 MPHOSPH8 PRMT7 PIH1D1 NCOA3 PAXBP1 MTA3 VRK1 HDAC1 YEATS4 ASXL1 KDM4A SUPT7L ATG5 PHB SUPT6H USP36 AASS GFI1 CDK2 MLLT6 UBR5 PWP1 AKAP8 SETDB1 ATM TASOR WDR5B EH…	1	6.188032773	depleted	0.274726	0.274726	0.426561	27	hsa-miR-374a-5p; hsa-miR-92b-3p; hsa-miR-363-5p; hsa-miR-126-5p; hsa-let-7c-5p; hsa-miR-98-5p; hsa-miR-1234-3p; hsa-miR-130b-5p; hsa-miR-26b-5p; hsa-miR-30a-5p; hsa-miR-30e-5p; hsa-miR-3613-3p; hsa-miR-548k; hsa-miR-140-3p; hsa-miR-584-5p; hsa-miR-362-5p; hsa-let-7b-5p; hsa-miR-501-5p; hsa-miR-30b-5p; hsa-miR-423-3p; hsa-miR-132-3p; hsa-miR-877-3p; hsa-miR-584-3p; hsa-miR-4443; hsa-miR-664b-3p; h…	0.423644255	-1	0.274726	-1	-0.561100237	FALSE
CRANIAL_SKELETAL_SYSTEM_DEVELOPMENT	GOBP_CRANIAL_SKELETAL_SYSTEM_DEVELOPMENT	0.126760563	0.275938208	0.176694269	-0.350169394	-1.280043046	30	TGFBR2 FOXN3 INSIG1 SMAD2 FGFR2 GNAS CHST11 PAX5 SLC39A1 CRKL NDST1 NIPBL RIC1	-1	-0.897015839	enriched	0.537457	0.537457	0.563211	29	hsa-miR-19a-3p; hsa-miR-155-5p; hsa-miR-335-5p; hsa-miR-199b-3p; hsa-miR-454-3p; hsa-miR-1303; hsa-miR-142-5p; hsa-miR-29c-3p; hsa-miR-21-5p; hsa-miR-15a-5p; hsa-miR-130a-3p; hsa-miR-152-3p; hsa-miR-130b-3p; hsa-miR-378c; hsa-miR-148b-3p; hsa-miR-15b-5p; hsa-miR-29a-3p; hsa-miR-148a-3p; hsa-miR-378a-3p; hsa-miR-27a-3p; hsa-miR-192-5p; hsa-miR-378i; hsa-miR-877-5p; hsa-miR-145-5p; hsa-miR-1229-3p;…	0.565382889	1	0.537457	1	0.269656276	FALSE
CRISTAE_FORMATION	GOBP_CRISTAE_FORMATION	0.045586939	0.144771488	0.321775918	0.40897248	1.462796115	32	ATP5F1C ATP5PB DNAJC11 AFG3L2 ATP5PF LETM1 ATP5PD ATP5MC1 ATP5F1E SAMM50 SPG7 ATP5MC3 ATP5F1A ATP5PO MICOS13	1	1.341159565	depleted	0.246568	0.246568	0.412816	84	hsa-miR-6501-5p; hsa-miR-1301-3p; hsa-miR-1287-5p; hsa-let-7e-5p; hsa-miR-548j-5p; hsa-miR-409-3p; hsa-miR-1908-5p; hsa-miR-374a-5p; hsa-miR-92b-3p; hsa-miR-335-5p; hsa-miR-320a-3p; hsa-miR-181d-5p; hsa-miR-548ay-5p; hsa-miR-3187-3p; hsa-miR-125a-5p; hsa-miR-1303; hsa-let-7c-5p; hsa-miR-142-5p; hsa-miR-363-3p; hsa-miR-20a-5p; hsa-miR-223-5p; hsa-miR-200c-3p; hsa-miR-100-5p; hsa-miR-15a-5p; hsa-mi…	0.410580504	-1	0.246568	-1	-0.608063288	FALSE
CYCLIC_NUCLEOTIDE_MEDIATED_SIGNALING	GOBP_CYCLIC_NUCLEOTIDE_MEDIATED_SIGNALING	0.014303093	0.063403924	0.380730401	-0.421814323	-1.632980156	38	EIF4EBP2 AHR AQP1 MAPK7 UBE2B RAPGEF2 MGRN1 PRKAR1A CDC34 NUDT4 PDE7B RUNDC3A PDE3B KSR1	-1	-1.844570032	enriched	0.689476	0.689476	0.691958	4	hsa-miR-361-3p; hsa-miR-10a-5p; hsa-miR-6818-3p; hsa-miR-339-5p	0.692468765	1	0.689476	1	0.161480847	FALSE
CYTOCHROME_COMPLEX_ASSEMBLY	GOBP_CYTOCHROME_COMPLEX_ASSEMBLY	0.109343936	0.250388682	0.190023305	0.366683406	1.322468673	33	BCS1L COA1 COA6 C12orf73 SMIM20 COA5 UQCC1 COA3 COX18 COX14 TTC19 COA8 COX10 UQCC2	1	0.961205296	enriched	0.209559	0.209559	0.392914	2	hsa-miR-320a-3p; hsa-miR-15b-5p	0.390286939	1	0.209559	1	0.678693683	TRUE
CYTOKINETIC_PROCESS	GOBP_CYTOKINETIC_PROCESS	0.20766129	0.378752557	0.135002034	-0.318897366	-1.191202758	34	ARF1 SNX18 CHMP2A BIN3 CHMP4B RHOA CHMP3 ANXA11 SNX33 CHMP1A VPS4A	-1	-0.682644452	depleted	0.110764	0.110764	0.345816	26	hsa-miR-1301-3p; hsa-miR-335-5p; hsa-miR-320a-3p; hsa-miR-20a-5p; hsa-miR-122-5p; hsa-miR-20b-5p; hsa-miR-106b-5p; hsa-miR-106a-5p; hsa-miR-93-5p; hsa-miR-25-3p; hsa-miR-17-5p; hsa-miR-335-3p; hsa-miR-150-5p; hsa-miR-1296-5p; hsa-miR-132-3p; hsa-miR-505-5p; hsa-miR-324-3p; hsa-miR-877-3p; hsa-miR-15b-3p; hsa-miR-1294; hsa-miR-197-3p; hsa-miR-331-3p; hsa-miR-30c-1-3p; hsa-miR-484; hsa-miR-5690; hs…	0.321795083	-1	0.110764	-1	-0.955601369	TRUE
CYTOKINE_PRODUCTION_INVOLVED_IN_IMMUNE_RESPONSE	GOBP_CYTOKINE_PRODUCTION_INVOLVED_IN_IMMUNE_RESPONSE	0.04458125	0.14302411	0.321775918	-0.306459802	-1.351618461	72	CD74 TRAF6 LAPTM5 BCL10 CD55 SEMA7A KIT IL1R1 BCL6 TLR4 TGFB1 FZD5 HMOX1 ANGPT1 F2RL1 SCIMP	-1	-1.350847758	depleted	0.402328	0.402328	0.485998	10	hsa-miR-495-3p; hsa-miR-335-5p; hsa-miR-320a-3p; hsa-miR-122-5p; hsa-miR-10a-5p; hsa-miR-192-5p; hsa-miR-4454; hsa-miR-340-3p; hsa-miR-484; hsa-miR-7977	0.487509165	-1	0.402328	-1	-0.395419742	TRUE
CYTOLYSIS	GOBP_CYTOLYSIS	0.277777778	0.454173717	0.111011492	0.378752308	1.145206638	15	GZMA GZMH ROMO1 PRF1 GSDMB GZMB MMD	1	0.556302501	depleted	0.534241	0.534241	0.560246	5	hsa-miR-6741-3p; hsa-miR-6747-3p; hsa-miR-1306-5p; hsa-miR-1304-3p; hsa-miR-1976	0.562547842	-1	0.534241	-1	-0.272262785	FALSE
CYTOPLASMIC_MICROTUBULE_ORGANIZATION	GOBP_CYTOPLASMIC_MICROTUBULE_ORGANIZATION	0.233067729	0.410000631	0.125639921	0.280987139	1.141728706	54	TUBGCP5 DYNC1H1 IFT172 KATNA1 DLG1 CCDC88C PCM1 FIGNL1 NUMA1 DCTN1 WDR73 KIF19 TUBGCP4 TUBG2	1	0.632517855	enriched	0.026842	0.026842	0.228257	115	hsa-miR-3613-5p; hsa-miR-1301-3p; hsa-let-7d-5p; hsa-miR-193a-5p; hsa-miR-330-3p; hsa-miR-19a-3p; hsa-miR-4508; hsa-miR-144-3p; hsa-miR-191-5p; hsa-miR-370-3p; hsa-let-7e-5p; hsa-miR-1307-3p; hsa-miR-548j-5p; hsa-miR-409-3p; hsa-miR-1908-5p; hsa-miR-374a-5p; hsa-miR-92b-3p; hsa-miR-335-5p; hsa-miR-485-3p; hsa-miR-382-5p; hsa-miR-320a-3p; hsa-miR-483-3p; hsa-miR-181d-5p; hsa-miR-454-3p; hsa-miR-54…	0.213155303	1	0.026842	1	1.571185128	TRUE
CYTOPLASMIC_PATTERN_RECOGNITION_RECEPTOR_SIGNALING_PATHWAY	GOBP_CYTOPLASMIC_PATTERN_RECOGNITION_RECEPTOR_SIGNALING_PATHWAY	0.236842105	0.414602403	0.125639921	-0.264690869	-1.129975378	60	TRAF6 SLC15A3 RIPK2 RIOK3 CASP8 TLR4 SEC14L1 USP15 SLC46A2 UBA52 NLRX1 UBC RNF135 TAB2 NFKBIA ALPK1 RELA PUM2 NOD2	-1	-0.625541087	enriched	0.606886	0.606886	0.618228	2	hsa-miR-142-3p; hsa-miR-192-5p	0.618663395	1	0.606886	1	0.216892881	FALSE
CYTOPLASMIC_PATTERN_RECOGNITION_RECEPTOR_SIGNALING_PATHWAY_IN_RESPONSE_TO_VIRUS	GOBP_CYTOPLASMIC_PATTERN_RECOGNITION_RECEPTOR_SIGNALING_PATHWAY_IN_RESPONSE_TO_VIRUS	0.899799599	0.942346018	0.050600424	0.200232354	0.701041863	28	DDX60 PHB TKFC DHX58 BIRC3 GPATCH3 IRF3 PUM1 IFIH1	1	0.045854205	enriched	0.120125	0.120125	0.348407	3	hsa-miR-26b-5p; hsa-miR-25-3p; hsa-miR-15b-5p	0.327604157	1	0.120125	1	0.920366599	TRUE
CYTOPLASMIC_SEQUESTERING_OF_PROTEIN	GOBP_CYTOPLASMIC_SEQUESTERING_OF_PROTEIN	0.990421456	0.993815424	0.044152306	0.170098039	0.514313443	15	G3BP2 DBN1 GOPC PKD2 PKD1 LATS1 KEAP1 FAF1 SUFU GET4 NFKBIB YWHAB NFKBIE NFKBIA SRI	1	0.00417996	depleted	0.666146	0.666146	0.670307	38	hsa-miR-6501-5p; hsa-miR-1301-3p; hsa-miR-19a-3p; hsa-miR-155-5p; hsa-miR-92b-3p; hsa-miR-335-5p; hsa-miR-483-3p; hsa-miR-20a-5p; hsa-miR-122-5p; hsa-miR-200c-3p; hsa-miR-6747-3p; hsa-miR-21-5p; hsa-miR-130b-5p; hsa-miR-5193; hsa-miR-152-3p; hsa-miR-143-3p; hsa-miR-6857-3p; hsa-miR-148b-3p; hsa-miR-186-5p; hsa-miR-221-3p; hsa-miR-148a-3p; hsa-let-7b-5p; hsa-miR-378a-3p; hsa-miR-1304-3p; hsa-miR-2…	0.670562133	-1	0.666146	-1	-0.176430576	FALSE
CYTOPLASMIC_TRANSLATION	GOBP_CYTOPLASMIC_TRANSLATION	2.83E-05	0.000505991	0.575610261	0.435169407	1.963483822	87	METTL3 EIF3A DRG1 DENR EIF4A2 DPH5 RPL22L1 DHX29 RPL31 MTOR RPL9 EIF4G1 RPS23 RPL11 RPL6 UNK RPS26 DHX36 EIF2S2 DPH7 RPL30 RPL24 RPL35A RPL41 EIF3E CNBP RPL32 EIF3M RPL13A RPS21 RPS29 DHX9 EIF4A1 RPSA ZC3H15 RWDD1 EIF2B3 RPL26 RPLP0P6 DPH1	1	4.548575092	depleted	0.161656	0.161656	0.360315	121	hsa-miR-6501-5p; hsa-miR-1301-3p; hsa-miR-433-3p; hsa-let-7d-5p; hsa-miR-193a-5p; hsa-miR-224-5p; hsa-miR-150-3p; hsa-miR-185-3p; hsa-let-7e-5p; hsa-miR-1307-3p; hsa-miR-155-5p; hsa-miR-1180-3p; hsa-miR-374a-5p; hsa-miR-92b-3p; hsa-miR-5695; hsa-miR-382-5p; hsa-miR-320a-3p; hsa-miR-3187-3p; hsa-miR-125a-5p; hsa-let-7c-5p; hsa-miR-548e-3p; hsa-miR-363-3p; hsa-miR-98-5p; hsa-miR-328-3p; hsa-miR-20a…	0.357364197	-1	0.161656	-1	-0.791408172	FALSE
CYTOPLASMIC_TRANSLATIONAL_INITIATION	GOBP_CYTOPLASMIC_TRANSLATIONAL_INITIATION	0.004290239	0.027693104	0.407017919	0.501616848	1.785537018	30	METTL3 EIF3A DENR EIF4A2 DHX29 MTOR EIF4G1 EIF2S2 EIF3E EIF3M RPL13A EIF4A1 EIF2B3 EIF4B EIF2D EIF3D EIF3J RBM4	1	2.367518549	depleted	0.327371	0.327371	0.45117	28	hsa-miR-3613-5p; hsa-miR-543; hsa-miR-19a-3p; hsa-let-7e-5p; hsa-miR-155-5p; hsa-miR-20a-5p; hsa-miR-20b-5p; hsa-miR-21-5p; hsa-miR-106b-5p; hsa-miR-361-5p; hsa-miR-106a-5p; hsa-miR-26b-5p; hsa-miR-93-5p; hsa-miR-421; hsa-miR-17-5p; hsa-miR-15b-5p; hsa-let-7b-5p; hsa-miR-23b-3p; hsa-miR-324-3p; hsa-miR-183-5p; hsa-miR-378a-5p; hsa-miR-93-3p; hsa-let-7f-1-3p; hsa-miR-744-5p; hsa-miR-331-3p; hsa-mi…	0.446882039	-1	0.327371	-1	-0.484959795	FALSE
CYTOSKELETON_DEPENDENT_CYTOKINESIS	GOBP_CYTOSKELETON_DEPENDENT_CYTOKINESIS	0.109589041	0.250700498	0.188204146	0.289775247	1.274551696	75	CIT ANLN ESPL1 AURKB RACGAP1 STMN1 CNTROB PLK1 ANK3 KIF23 SPTBN1 CHMP5 KLHDC8B SEPTIN2 MITD1 CUL7 INCENP ROCK2 SEPTIN11 KIF20B SEPTIN1 SEPTIN8 ZFYVE26 CHMP7 LZTS2 BBS4 TTC19 MAP9 MYH10	1	0.960232873	depleted	0.0390101	0.0390101	0.253087	82	hsa-miR-543; hsa-let-7d-5p; hsa-miR-127-3p; hsa-miR-155-5p; hsa-miR-335-5p; hsa-miR-363-5p; hsa-miR-5695; hsa-miR-320a-3p; hsa-miR-4707-3p; hsa-miR-181d-5p; hsa-miR-98-5p; hsa-miR-20a-5p; hsa-miR-223-5p; hsa-miR-122-5p; hsa-miR-20b-5p; hsa-miR-200c-3p; hsa-miR-6747-3p; hsa-miR-21-5p; hsa-miR-100-5p; hsa-miR-15a-5p; hsa-miR-29b-2-5p; hsa-miR-1538; hsa-miR-106b-5p; hsa-miR-106a-5p; hsa-miR-26b-5p; …	0.23373397	-1	0.0390101	-1	-1.408822936	FALSE
CYTOSKELETON_DEPENDENT_INTRACELLULAR_TRANSPORT	GOBP_CYTOSKELETON_DEPENDENT_INTRACELLULAR_TRANSPORT	0.160305344	0.320534791	0.151148761	0.234882666	1.153200419	148	DYNC1H1 IFT46 IFT172 IFT74 HTT CCDC88C BICDL1 PCM1 TERF2 LRPPRC SSX2IP MYO19 TRIP11 SPG11 BLOC1S2 IFT20 MYO5C APP HSPB11 ARHGAP21 SOD1 IFT27 AP3B2 KIF3A BICD1 FYCO1 DYNC1I2 KIF3B HSPA8 ACTR10 COPG1 IFT80 AP3M2 CLUAP1 MAP1A SYNE2 MYO6 TRIM46 KIF5B TRAF3IP1 HOOK2 KIFAP3 IFT140 SUN2 PEX14 DYNC2H1 RHOT1 MYO1D TMEM201 MYO10 AP3D1 BLOC1S5 WASL PURA	1	0.795052001	depleted	0.409811	0.409811	0.490465	94	hsa-miR-3613-5p; hsa-miR-330-3p; hsa-miR-493-5p; hsa-miR-4508; hsa-miR-323b-3p; hsa-miR-191-5p; hsa-let-7e-5p; hsa-miR-1307-3p; hsa-miR-495-3p; hsa-miR-155-5p; hsa-miR-1180-3p; hsa-miR-92b-3p; hsa-miR-335-5p; hsa-miR-320a-3p; hsa-miR-181d-5p; hsa-miR-3187-3p; hsa-miR-126-5p; hsa-let-7c-5p; hsa-miR-330-5p; hsa-miR-20a-5p; hsa-miR-122-5p; hsa-miR-20b-5p; hsa-miR-200c-3p; hsa-miR-6747-3p; hsa-miR-12…	0.492097281	-1	0.409811	-1	-0.387416389	FALSE
CYTOSOLIC_CALCIUM_ION_TRANSPORT	GOBP_CYTOSOLIC_CALCIUM_ION_TRANSPORT	0.204198473	0.374661949	0.132147261	0.249752563	1.156062413	102	PLCG1 MCUB MCOLN2 HTT CCR5 RASA3 IBTK LCK ITPR3 TRPV1 ATG5 UBASH3B AFG3L2 ATP2A2 CALM1 DIAPH1 LETM1 BCL2 DDIT3 P2RX4 SLC8A3 MICU2 CHD7 ABL1 MCUR1 SLC35G1 TMEM38A TRPV2 SLC25A23 CAPN3 FYN NTSR1 SLC24A1 F2R FASLG PKD2 LIME1 YWHAE	1	0.689947509	enriched	0.621244	0.621244	0.63086	5	hsa-miR-494-3p; hsa-miR-199b-5p; hsa-miR-185-5p; hsa-miR-501-5p; hsa-miR-500a-5p	0.631379334	1	0.621244	1	0.206737793	TRUE
DEFENSE_RESPONSE_TO_BACTERIUM	GOBP_DEFENSE_RESPONSE_TO_BACTERIUM	0.369318182	0.54533619	0.092848121	0.213316316	1.046250781	146	JCHAIN IGHG1 HMGB2 IGHA1 IGLC2 TRBC2 IGHV3-30 IL7R IGKC IGHV3-33 OCIAD2 IGKV3-20 RPL30 IGHV2-5 MAPKBP1 DROSHA IGHG3 ISG15 IGLC3 LTF CAMP IGHV4-34 IGHV3-11 IL23A TLR3 S100A8 IGHV1-69D SLPI IGHV5-51 IGHV3-23 IGHV1-18 ROMO1 MPO CTSG IGHV4-39 IGHV3-7 ELANE	1	0.432599311	enriched	0.137481	0.137481	0.354681	113	hsa-miR-6501-5p; hsa-miR-1248; hsa-miR-193a-5p; hsa-miR-19a-3p; hsa-miR-3127-3p; hsa-miR-323b-3p; hsa-miR-191-5p; hsa-let-7e-5p; hsa-miR-1307-3p; hsa-miR-155-5p; hsa-miR-654-3p; hsa-miR-374a-5p; hsa-miR-92b-3p; hsa-miR-335-5p; hsa-miR-5695; hsa-miR-320a-3p; hsa-miR-4707-3p; hsa-miR-146a-5p; hsa-miR-181d-5p; hsa-miR-454-3p; hsa-miR-3187-3p; hsa-miR-1303; hsa-miR-6741-3p; hsa-let-7c-5p; hsa-miR-363…	0.342639237	1	0.137481	1	0.861757318	TRUE
DEFENSE_RESPONSE_TO_FUNGUS	GOBP_DEFENSE_RESPONSE_TO_FUNGUS	0.925636008	0.957134376	0.048214971	0.211867026	0.654109311	16	LTF S100A8 MPO CTSG ELANE	1	0.033559759	depleted	0.478363	0.478363	0.522986	26	hsa-miR-342-5p; hsa-miR-335-5p; hsa-miR-320a-3p; hsa-miR-146a-5p; hsa-miR-98-5p; hsa-miR-6747-3p; hsa-miR-29b-2-5p; hsa-miR-146b-5p; hsa-miR-93-5p; hsa-miR-25-3p; hsa-miR-17-3p; hsa-miR-17-5p; hsa-miR-96-5p; hsa-miR-106b-3p; hsa-let-7b-5p; hsa-miR-501-5p; hsa-miR-23b-3p; hsa-miR-23a-3p; hsa-miR-324-3p; hsa-miR-877-3p; hsa-miR-1229-3p; hsa-miR-766-3p; hsa-miR-1976; hsa-miR-423-5p; hsa-miR-331-3p; …	0.526176628	-1	0.478363	-1	-0.320242419	FALSE
DEFENSE_RESPONSE_TO_GRAM_NEGATIVE_BACTERIUM	GOBP_DEFENSE_RESPONSE_TO_GRAM_NEGATIVE_BACTERIUM	0.881763527	0.932827558	0.051530912	0.19725189	0.719839437	35	HMGB2 RPL30 DROSHA LTF CAMP IL23A ROMO1 CTSG ELANE	1	0.054647869	enriched	0.0159711	0.0159711	0.201611	101	hsa-miR-1248; hsa-miR-1301-3p; hsa-let-7d-5p; hsa-miR-224-5p; hsa-let-7e-5p; hsa-miR-1307-3p; hsa-miR-495-3p; hsa-miR-155-5p; hsa-miR-1180-3p; hsa-miR-494-3p; hsa-miR-374a-5p; hsa-miR-335-5p; hsa-miR-548ay-3p; hsa-miR-1292-5p; hsa-miR-5695; hsa-miR-320a-3p; hsa-miR-146a-5p; hsa-miR-454-3p; hsa-miR-126-5p; hsa-miR-142-3p; hsa-miR-6741-3p; hsa-let-7c-5p; hsa-miR-98-5p; hsa-miR-20a-5p; hsa-miR-451a;…	0.183960636	1	0.0159711	1	1.796665171	TRUE
DEFENSE_RESPONSE_TO_GRAM_POSITIVE_BACTERIUM	GOBP_DEFENSE_RESPONSE_TO_GRAM_POSITIVE_BACTERIUM	0.971830986	0.986221678	0.047258734	-0.164009207	-0.634932872	38	RIPK2 MPEG1 C5AR1 FGR PGLYRP1 CARD9 RNASE6 LYZ NOD2 TLR2 MYD88 TIRAP TNFRSF14 TNF GSDMD PPP1R11 HLA-E HLA-A ADAM17	-1	-0.012409258	enriched	0.0040601	0.0040601	0.135128	115	hsa-miR-6501-5p; hsa-miR-1301-3p; hsa-miR-543; hsa-miR-433-3p; hsa-let-7d-5p; hsa-miR-19a-3p; hsa-miR-185-3p; hsa-let-7e-5p; hsa-miR-1307-3p; hsa-miR-155-5p; hsa-miR-6861-3p; hsa-miR-1180-3p; hsa-miR-374a-5p; hsa-miR-92b-3p; hsa-miR-335-5p; hsa-miR-363-5p; hsa-miR-1292-5p; hsa-miR-5695; hsa-miR-320a-3p; hsa-miR-146a-5p; hsa-miR-483-3p; hsa-miR-1299; hsa-miR-181d-5p; hsa-miR-454-3p; hsa-miR-3187-3…	0.121876917	1	0.0040601	1	2.39146327	FALSE
DEFENSE_RESPONSE_TO_VIRUS	GOBP_DEFENSE_RESPONSE_TO_VIRUS	0.019263408	0.077365882	0.352487858	0.26446007	1.353888528	197	OAS3 OAS1 RSAD2 HSP90AA1 IFI27 IFI44L DDX60 OAS2 DDX1 AIMP1 OASL PTPN22 POLR3A ILF3 IFIT1 MX1 GBP3 PHB DHX36 POLR3F TRIM22 BNIP3 ABCE1 VAMP8 IL12RB1 TKFC IFIT3 ISG15 IFIT5 ABCF3 APOBEC3B MOV10 IFI6 BCL2 ATAD3A RTP4 IL23A POLR3C DHX9 TLR3 DHX58 POLR3K HERC5 G3BP1 BIRC3 NLRC5 AKAP1 SERINC5 SAMHD1 SLFN13 TOMM70 PRF1 GPATCH3 TBK1 IRF3 ZBP1 IFIT2 TRAF3IP1 EIF2AK4 SHFL PUM1 ZMYND11 EIF2AK2 STAT2 GPAM I…	1	1.715266878	depleted	0.147157	0.147157	0.354681	203	hsa-miR-6501-5p; hsa-miR-1248; hsa-let-7d-5p; hsa-miR-193a-5p; hsa-miR-330-3p; hsa-miR-224-5p; hsa-miR-19a-3p; hsa-miR-323a-3p; hsa-miR-1287-5p; hsa-miR-2110; hsa-miR-144-3p; hsa-miR-323b-3p; hsa-miR-185-3p; hsa-let-7e-5p; hsa-miR-1307-3p; hsa-miR-548j-5p; hsa-miR-495-3p; hsa-miR-155-5p; hsa-miR-409-3p; hsa-miR-1180-3p; hsa-miR-494-3p; hsa-miR-374a-5p; hsa-miR-92b-3p; hsa-miR-335-5p; hsa-miR-363-…	0.348928794	-1	0.147157	-1	-0.832219074	FALSE
DEFINITIVE_HEMOPOIESIS	GOBP_DEFINITIVE_HEMOPOIESIS	0.4	0.571099291	0.093746542	-0.352485183	-1.054418892	15	ZFP36L2 HIPK1 LYL1 TAL1 GATA2 SP3	-1	-0.397940009	enriched	0.0694757	0.0694757	0.297059	39	hsa-miR-1248; hsa-let-7d-5p; hsa-miR-330-3p; hsa-miR-144-3p; hsa-let-7e-5p; hsa-miR-374a-5p; hsa-miR-335-5p; hsa-miR-181d-5p; hsa-miR-142-3p; hsa-let-7c-5p; hsa-miR-98-5p; hsa-miR-126-3p; hsa-miR-21-5p; hsa-miR-15a-5p; hsa-let-7g-5p; hsa-miR-130b-5p; hsa-miR-26b-5p; hsa-miR-374b-5p; hsa-miR-107; hsa-miR-421; hsa-miR-18a-5p; hsa-miR-186-5p; hsa-miR-15b-5p; hsa-miR-196b-5p; hsa-miR-3163; hsa-miR-44…	0.274234075	1	0.0694757	1	1.158167069	FALSE
DEMETHYLATION	GOBP_DEMETHYLATION	0.97265625	0.986437589	0.045862034	0.161645432	0.637668104	46	KDM1A KDM4A TDG KDM5A APOBEC3B TET1 ALKBH2 ALKBH3 HSF4 KDM2B FTO PPME1 RIOX2 KDM8 APEX1 APOBEC3G ALKBH1 KDM4C	1	0.012040618	enriched	0.262806	0.262806	0.419843	3	hsa-miR-342-5p; hsa-miR-98-5p; hsa-let-7b-5p	0.417235869	1	0.262806	1	0.580364724	TRUE
DENDRITE_DEVELOPMENT	GOBP_DENDRITE_DEVELOPMENT	0.803797468	0.883327071	0.058221624	-0.178206255	-0.880893548	146	CAMK1D PPP3CA PPP1R9B CFL1 KLF7 GSK3B CDC42 ARF1 BCL11A GSK3A KNDC1 DBNL STRN RAPGEF2 IQSEC1 PDLIM5 NEURL1 STK11 MAP1S MEF2C CARM1 IQGAP1 PAK2 SIPA1L1 CDK5R1 ARF4 PICALM DVL1 RERE EPHB1 ACTR2 LST1 TANC2 LPAR1 MEF2A DGKG CAMK1 GHRL BTBD3 HECW2 RAB21 EPHB3 TRAK2 CRKL PTPRS	-1	-0.094853366	depleted	0.334079	0.334079	0.454861	73	hsa-let-7d-5p; hsa-miR-361-3p; hsa-miR-144-3p; hsa-let-7e-5p; hsa-miR-495-3p; hsa-miR-155-5p; hsa-miR-494-3p; hsa-miR-92b-3p; hsa-miR-335-5p; hsa-miR-382-5p; hsa-miR-146a-5p; hsa-let-7c-5p; hsa-miR-548e-3p; hsa-miR-330-5p; hsa-miR-363-3p; hsa-miR-98-5p; hsa-miR-328-3p; hsa-miR-20a-5p; hsa-miR-29c-3p; hsa-miR-15a-5p; hsa-let-7g-5p; hsa-miR-199b-5p; hsa-miR-130b-5p; hsa-miR-106b-5p; hsa-miR-106a-5p…	0.450226005	-1	0.334079	-1	-0.476150823	TRUE
DENDRITE_EXTENSION	GOBP_DENDRITE_EXTENSION	0.309859155	0.486619375	0.107140237	-0.353397343	-1.115982237	17	BCL11A SYT17 STK11 MUL1 SPAG9	-1	-0.508835668	enriched	0.0123166	0.0123166	0.190018	21	hsa-miR-330-3p; hsa-miR-19a-3p; hsa-miR-3127-3p; hsa-miR-142-5p; hsa-miR-20a-5p; hsa-miR-20b-5p; hsa-miR-21-5p; hsa-miR-15a-5p; hsa-miR-106b-5p; hsa-miR-106a-5p; hsa-miR-26b-5p; hsa-miR-93-5p; hsa-miR-107; hsa-miR-421; hsa-miR-17-5p; hsa-miR-15b-5p; hsa-let-7b-5p; hsa-miR-23b-3p; hsa-miR-222-3p; hsa-miR-183-5p; hsa-miR-6734-3p	0.176798698	1	0.0123166	1	1.909509163	FALSE
DENDRITE_MORPHOGENESIS	GOBP_DENDRITE_MORPHOGENESIS	0.773764259	0.864907952	0.055135176	0.187352276	0.843486014	84	PARP6 EPHB2 ANKRD27 TNIK SS18L2 SLC11A2 SS18L1 LRP8 DHX36 DOCK10 DNM1L CUL7 MINK1 EPHA4 DIP2A DBN1 TIAM1 LZTS3 KALRN	1	0.111391335	depleted	0.266791	0.266791	0.422278	70	hsa-miR-1301-3p; hsa-miR-19a-3p; hsa-miR-548j-5p; hsa-miR-495-3p; hsa-miR-155-5p; hsa-miR-374a-5p; hsa-miR-335-5p; hsa-miR-4707-3p; hsa-miR-483-3p; hsa-miR-454-3p; hsa-miR-548ay-5p; hsa-miR-98-5p; hsa-miR-328-3p; hsa-miR-20a-5p; hsa-miR-3173-5p; hsa-miR-223-5p; hsa-miR-20b-5p; hsa-miR-6747-3p; hsa-miR-21-5p; hsa-miR-15a-5p; hsa-miR-1538; hsa-miR-6735-5p; hsa-miR-106b-5p; hsa-miR-130a-3p; hsa-miR-…	0.419875505	-1	0.266791	-1	-0.573828825	FALSE
DENDRITIC_CELL_CHEMOTAXIS	GOBP_DENDRITIC_CELL_CHEMOTAXIS	0.465725806	0.629501814	0.083363407	-0.299496593	-0.992843995	20	PIK3CG CXCR1 CXCR2 CCR6	-1	-0.331869697	enriched	0.000502	0.000502	0.0743912	63	hsa-miR-1248; hsa-miR-224-5p; hsa-miR-150-3p; hsa-miR-127-3p; hsa-let-7e-5p; hsa-miR-1307-3p; hsa-miR-494-3p; hsa-miR-335-5p; hsa-miR-320a-3p; hsa-miR-4707-3p; hsa-miR-146a-5p; hsa-miR-181d-5p; hsa-miR-454-3p; hsa-miR-3187-3p; hsa-miR-125a-5p; hsa-miR-1303; hsa-miR-142-3p; hsa-miR-6741-3p; hsa-miR-548e-3p; hsa-miR-98-5p; hsa-miR-328-3p; hsa-miR-20a-5p; hsa-miR-126-3p; hsa-miR-122-5p; hsa-miR-20b-…	0.060666738	1	0.000502	1	3.299296283	FALSE
DENDRITIC_CELL_DIFFERENTIATION	GOBP_DENDRITIC_CELL_DIFFERENTIATION	0.006589751	0.037303316	0.407017919	-0.449531293	-1.699569408	35	TGFBR2 TRAF6 CEBPB RBPJ SPI1 LYN ZBTB46 LTBR IRF8 F2RL1 LILRB2 BLK RELB ITGB8 LGALS9 HLA-B FLT3	-1	-2.181131015	enriched	0.139232	0.139232	0.354681	24	hsa-let-7d-5p; hsa-let-7e-5p; hsa-miR-155-5p; hsa-miR-335-5p; hsa-let-7c-5p; hsa-miR-98-5p; hsa-miR-340-5p; hsa-miR-122-5p; hsa-let-7g-5p; hsa-miR-26b-5p; hsa-miR-10a-5p; hsa-miR-143-3p; hsa-miR-221-3p; hsa-miR-3163; hsa-miR-335-3p; hsa-let-7b-5p; hsa-miR-150-5p; hsa-let-7i-5p; hsa-miR-6818-3p; hsa-miR-1304-3p; hsa-miR-423-3p; hsa-miR-222-3p; hsa-miR-339-5p; hsa-miR-625-5p	0.343163519	1	0.139232	1	0.856260938	FALSE
DENDRITIC_CELL_MIGRATION	GOBP_DENDRITIC_CELL_MIGRATION	0.09127789	0.221891385	0.211400189	-0.385791741	-1.346890709	25	CDC42 PIK3CG ALOX5 CXCR1 CXCR2 CCR6	-1	-1.039634406	enriched	0.194941	0.194941	0.384342	3	hsa-miR-543; hsa-miR-181d-5p; hsa-miR-192-5p	0.382328282	1	0.194941	1	0.71009681	FALSE
DENDRITIC_SPINE_DEVELOPMENT	GOBP_DENDRITIC_SPINE_DEVELOPMENT	0.723360656	0.831529148	0.061840604	-0.199219297	-0.864882045	67	CFL1 CDC42 ARF1 DBNL IQSEC1 PDLIM5 NEURL1 MEF2C PAK2 SIPA1L1 CDK5R1 ARF4 DVL1 EPHB1 ACTR2 TANC2 LPAR1	-1	-0.140645117	enriched	0.436817	0.436817	0.503171	28	hsa-miR-1248; hsa-miR-224-5p; hsa-miR-191-5p; hsa-miR-92b-3p; hsa-miR-125a-5p; hsa-miR-142-3p; hsa-miR-330-5p; hsa-miR-363-3p; hsa-miR-98-5p; hsa-miR-361-5p; hsa-miR-5193; hsa-miR-25-3p; hsa-miR-186-5p; hsa-miR-221-3p; hsa-miR-4433b-5p; hsa-miR-29a-3p; hsa-miR-4433a-5p; hsa-miR-185-5p; hsa-miR-150-5p; hsa-miR-342-3p; hsa-miR-532-3p; hsa-miR-505-5p; hsa-miR-625-5p; hsa-miR-6749-3p; hsa-miR-4646-3p…	0.503694251	1	0.436817	1	0.359700468	FALSE
DENDRITIC_SPINE_MORPHOGENESIS	GOBP_DENDRITIC_SPINE_MORPHOGENESIS	0.79241517	0.875462057	0.056294075	0.215900671	0.807519858	39	EPHB2 LRP8 DHX36 DOCK10 DNM1L EPHA4 DIP2A DBN1 TIAM1 LZTS3 KALRN	1	0.101047219	enriched	0.0139377	0.0139377	0.194623	86	hsa-miR-1248; hsa-miR-543; hsa-let-7d-5p; hsa-miR-330-3p; hsa-miR-224-5p; hsa-miR-19a-3p; hsa-miR-3127-3p; hsa-miR-323a-3p; hsa-miR-1287-5p; hsa-miR-144-3p; hsa-let-7e-5p; hsa-miR-1307-3p; hsa-miR-495-3p; hsa-miR-155-5p; hsa-miR-494-3p; hsa-miR-92b-3p; hsa-miR-335-5p; hsa-miR-382-5p; hsa-miR-320a-3p; hsa-miR-454-3p; hsa-miR-142-3p; hsa-let-7c-5p; hsa-miR-142-5p; hsa-miR-330-5p; hsa-miR-363-3p; hs…	0.179556375	1	0.0139377	1	1.855808888	TRUE
DEPHOSPHORYLATION	GOBP_DEPHOSPHORYLATION	0.014166327	0.063062287	0.380730401	-0.232807356	-1.302540231	349	PPM1F FBP1 CTDNEP1 CTDSP1 CHP1 PPTC7 CTDSP2 PPP3CA DUSP22 PPP1R15A PPP1R9B CPPED1 IMPA2 VRK3 SGPP1 PPP3R1 BAG4 PPP1R26 GSK3B DUSP6 PFKFB2 CABIN1 PPP2R5B FKBP1A PPP1CA MTMR10 INPP5A GNAI2 INPP1 PPP1CB PINK1 SSU72 DUSP18 INPP5K PPP2R5A PHLPP1 PPP1R15B CTDP1 PPP1R3D MTMR14 TGFB1 SWAP70 PPP4C PIP4P2 G6PC3 PPM1A STK11 PLPPR2 PPM1D PTPN13 PPM1H DUSP7 PPP1R14B PPP2R1A ELL FAM122A PPP2R2A PPP1R10 DUSP1 M…	-1	-1.848742726	depleted	0.116259	0.116259	0.348407	94	hsa-miR-6501-5p; hsa-miR-19a-3p; hsa-miR-3127-3p; hsa-miR-361-3p; hsa-miR-3200-5p; hsa-miR-374a-5p; hsa-miR-92b-3p; hsa-miR-335-5p; hsa-miR-382-5p; hsa-miR-320a-3p; hsa-miR-181d-5p; hsa-miR-454-3p; hsa-miR-3187-3p; hsa-miR-125a-5p; hsa-miR-1303; hsa-miR-6741-3p; hsa-miR-363-3p; hsa-miR-98-5p; hsa-miR-340-5p; hsa-miR-20a-5p; hsa-miR-29c-3p; hsa-miR-122-5p; hsa-miR-20b-5p; hsa-miR-21-5p; hsa-miR-12…	0.327289966	-1	0.116259	-1	-0.934573417	TRUE
DETECTION_OF_ABIOTIC_STIMULUS	GOBP_DETECTION_OF_ABIOTIC_STIMULUS	0.172064777	0.334270596	0.150169802	-0.282820372	-1.189600563	56	PHF24 GNAQ GNB1 PITPNM1 ARRB2 OPN3 KIT BEST1 UNC119 BACE1 CHRNA10 CABP4 NR2F6	-1	-0.764308023	depleted	0.0027948	0.0027948	0.118762	10	hsa-miR-130a-3p; hsa-miR-5001-3p; hsa-miR-1304-3p; hsa-miR-1270; hsa-miR-324-5p; hsa-miR-183-5p; hsa-miR-877-3p; hsa-miR-766-3p; hsa-miR-3940-3p; hsa-miR-484	0.104718925	-1	0.0027948	-1	-2.553649265	TRUE
DETECTION_OF_BIOTIC_STIMULUS	GOBP_DETECTION_OF_BIOTIC_STIMULUS	0.000459033	0.005046225	0.498493109	-0.595009833	-2.037327558	23	TSPO SCARB1 TLR1 CDHR2 TLR6 TLR4 DACH1 PGLYRP1 NLRC4 PTPRJ CD1D NOD2 TLR2 PAK1 HLA-B	-1	-3.338156492	enriched	0.282305	0.282305	0.429318	6	hsa-miR-320a-3p; hsa-miR-122-5p; hsa-miR-100-5p; hsa-miR-10a-5p; hsa-miR-192-5p; hsa-miR-223-3p	0.426202865	1	0.282305	1	0.54928143	FALSE
DETECTION_OF_CHEMICAL_STIMULUS	GOBP_DETECTION_OF_CHEMICAL_STIMULUS	0.129817444	0.278761325	0.175204048	-0.368962402	-1.288135486	25	CYB5R4 SCARB1 TLR1 TLR6 TLR4 OR2W3	-1	-0.886666945	depleted	0.296104	0.296104	0.435417	2	hsa-miR-26b-5p; hsa-miR-6509-3p	0.431577079	-1	0.296104	-1	-0.528555726	TRUE
DETECTION_OF_MECHANICAL_STIMULUS	GOBP_DETECTION_OF_MECHANICAL_STIMULUS	0.353182752	0.528379769	0.100279107	-0.313008994	-1.071750101	23	PHF24 KIT BACE1 CHRNA10	-1	-0.452000514	enriched	0.0239372	0.0239372	0.218006	21	hsa-miR-504-5p; hsa-miR-548j-5p; hsa-miR-155-5p; hsa-miR-335-5p; hsa-miR-548ay-5p; hsa-miR-20a-5p; hsa-miR-451a; hsa-miR-200c-3p; hsa-miR-21-5p; hsa-miR-1234-3p; hsa-miR-106b-5p; hsa-miR-26b-5p; hsa-miR-93-5p; hsa-miR-30a-5p; hsa-miR-17-5p; hsa-miR-185-5p; hsa-miR-92b-5p; hsa-miR-324-5p; hsa-miR-625-5p; hsa-miR-6749-3p; hsa-miR-484	0.204233283	1	0.0239372	1	1.620926652	FALSE
DETECTION_OF_STIMULUS	GOBP_DETECTION_OF_STIMULUS	0.32388664	0.502281592	0.104732822	-0.214821492	-1.054029053	132	PHF24 GNAQ TSPO GNB1 UBE2B CYB5R4 SCARB1 PITPNM1 ARRB2 OPN3 TLR1 KIT BEST1 CDHR2 TLR6 TLR4 OR2W3 DACH1 SOX4 UNC119 BACE1 CHRNA10 POLD3 CABP4 NR2F6 UBA52 UBC GRK4 PGLYRP1 NLRC4 CACNA2D4 EPHB1 KCNMB1 PTPRJ TMEM120A CD1D	-1	-0.489606966	enriched	0.386842	0.386842	0.477525	15	hsa-miR-361-3p; hsa-miR-144-3p; hsa-miR-335-5p; hsa-miR-126-3p; hsa-miR-21-5p; hsa-miR-15a-5p; hsa-miR-26b-5p; hsa-miR-10a-5p; hsa-miR-185-5p; hsa-miR-140-3p; hsa-miR-6885-3p; hsa-miR-192-5p; hsa-miR-182-5p; hsa-miR-877-3p; hsa-miR-484	0.478668977	1	0.386842	1	0.41246638	FALSE
DEVELOPMENTAL_CELL_GROWTH	GOBP_DEVELOPMENTAL_CELL_GROWTH	0.14699793	0.302157199	0.165656695	-0.245078191	-1.183045269	122	SRF ALCAM TGFBR2 YY1 GSK3B RTN4 BCL11A GSK3A SYT17 LIMK1 TWF2 DBNL SEMA7A NDEL1 CTDP1 PDLIM5 IST1 STK11 SIRT6 DNM2 IQGAP1 ULK1 CDK5R1 DVL1 SEMA4B MAP2K4 C9orf72 PI16 MUL1 SPAG9 VEGFA SEMA6B PAK1 RUFY3 RAB21 OLFM1 TTL PTPRS	-1	-0.832688782	enriched	0.0589289	0.0589289	0.286356	7	hsa-miR-1301-3p; hsa-miR-19a-3p; hsa-miR-125a-5p; hsa-miR-93-5p; hsa-miR-17-3p; hsa-miR-1304-5p; hsa-miR-342-3p	0.262771868	1	0.0589289	1	1.229671666	FALSE
DEVELOPMENTAL_GROWTH	GOBP_DEVELOPMENTAL_GROWTH	0.110619469	0.251535351	0.199915231	-0.203760878	-1.138820516	339	FLVCR1 KLF2 SRF ALCAM TGFBR2 YY1 PPP3CA MAPK1 GSK3B RTN4 SMAD4 AKT1 BCL11A PLCB1 DUSP6 LATS2 BIN3 GSK3A CDKN1B LARGE1 ZFP36L1 SYT17 LIMK1 RBPJ STK40 TWF2 DBNL ERCC1 CPQ ADAM15 PIM1 SEMA7A NDEL1 BASP1 GSN CREB1 CTDP1 HLX MBD5 PDLIM5 PRKAR1A IST1 RUNX1 SMPD3 NINJ1 STK11 SMAD2 SIRT6 KPNA1 SPRY2 SPRY1 ZMIZ1 MEF2C DNM2 IQGAP1 YBX3 WDTC1 ULK1 FGFR2 STK3 CDK5R1 SGPL1 KLF5 GNAS CHST11 FMN1 DVL1 SEMA4B TR…	-1	-0.95616843	enriched	0.268641	0.268641	0.422913	43	hsa-miR-342-5p; hsa-miR-6786-3p; hsa-miR-155-5p; hsa-miR-374a-5p; hsa-miR-335-5p; hsa-miR-485-3p; hsa-miR-320a-3p; hsa-miR-199b-3p; hsa-miR-1299; hsa-miR-142-3p; hsa-miR-20a-5p; hsa-miR-223-5p; hsa-miR-20b-5p; hsa-miR-21-5p; hsa-miR-106b-5p; hsa-miR-26b-5p; hsa-miR-152-3p; hsa-miR-93-5p; hsa-miR-374b-5p; hsa-miR-421; hsa-miR-18a-5p; hsa-miR-130b-3p; hsa-miR-17-5p; hsa-miR-148b-3p; hsa-miR-210-3p;…	0.420124912	1	0.268641	1	0.570827705	FALSE
DEVELOPMENTAL_GROWTH_INVOLVED_IN_MORPHOGENESIS	GOBP_DEVELOPMENTAL_GROWTH_INVOLVED_IN_MORPHOGENESIS	0.120082816	0.265104009	0.184706471	-0.250997567	-1.214671719	124	SRF ALCAM TGFBR2 GSK3B RTN4 BCL11A BIN3 SYT17 LIMK1 TWF2 DBNL SEMA7A NDEL1 IST1 STK11 SIRT6 SPRY2 SPRY1 DNM2 IQGAP1 ULK1 FGFR2 CDK5R1 FMN1 DVL1 SEMA4B TRIM28 C9orf72 CSF1 MUL1 SFRP2 SPAG9 VEGFA SEMA6B PAK1 RUFY3 RAB21 OLFM1 TTL PTPRS	-1	-0.920519137	enriched	0.489145	0.489145	0.529934	6	hsa-miR-19a-3p; hsa-miR-335-5p; hsa-miR-6747-3p; hsa-miR-150-5p; hsa-miR-532-3p; hsa-miR-378a-5p	0.53311105	1	0.489145	1	0.310562381	FALSE
DEVELOPMENTAL_PIGMENTATION	GOBP_DEVELOPMENTAL_PIGMENTATION	0.423935091	0.593435432	0.088894529	-0.292958699	-1.022788486	25	KIT BLOC1S3 RAB32 HPS6 MEF2C SPNS2 ZEB2	-1	-0.372700633	enriched	0.0352282	0.0352282	0.246414	9	hsa-let-7d-5p; hsa-miR-144-3p; hsa-miR-335-5p; hsa-miR-320a-3p; hsa-miR-125a-5p; hsa-miR-200c-3p; hsa-miR-30e-5p; hsa-miR-221-3p; hsa-miR-222-3p	0.228437011	1	0.0352282	1	1.453109547	FALSE
DEVELOPMENTAL_PROCESS_INVOLVED_IN_REPRODUCTION	GOBP_DEVELOPMENTAL_PROCESS_INVOLVED_IN_REPRODUCTION	0.034861604	0.119711327	0.321775918	-0.208601385	-1.198357418	467	TPPP3 SPATA6 RFX2 ARMC2 SIAH1 YY1 CEBPB CCNI CEBPA PPP1R9B GGT5 RNF38 MAPK1 TRIM27 PAQR7 CRTAP TIPARP SMAD4 AKT1 ZNF296 TESK1 PRKACA ARRB1 CASP8 ARNTL VDR TCFL5 TPGS1 SIRT2 PHC2 NKX3-1 UBE2B GPX4 ZFP36L1 ACTR1A RBPJ PLCD3 SPATA2 IRF2BPL BAG6 AGFG1 ERCC1 ARRB2 HERPUD2 ADAM15 SPATA20 KIT CITED2 BASP1 QKI DDX6 HORMAD1 TFEB BSG BCL6 ICAM1 CCR6 DACH1 EPAS1 EPOR MAPK3 MAK GRB2 ZNF628 FZD5 NEURL1 PIAS1 …	-1	-1.45765264	enriched	0.328719	0.328719	0.452234	8	hsa-miR-335-5p; hsa-miR-130a-3p; hsa-miR-152-3p; hsa-miR-130b-3p; hsa-miR-148b-3p; hsa-miR-185-5p; hsa-miR-30b-5p; hsa-miR-505-3p	0.447470408	1	0.328719	1	0.483175193	FALSE
DEVELOPMENT_OF_PRIMARY_FEMALE_SEXUAL_CHARACTERISTICS	GOBP_DEVELOPMENT_OF_PRIMARY_FEMALE_SEXUAL_CHARACTERISTICS	0.350293542	0.524806517	0.097877328	0.263975305	1.072326358	52	EIF2B5 FANCG EIF2B4 MSH4 NUP107 CASP3 PHB ESR1 ZNF830 ATM SOD1 BCL2 ARID5B	1	0.455567869	enriched	0.362315	0.362315	0.464394	22	hsa-miR-224-5p; hsa-let-7e-5p; hsa-miR-374a-5p; hsa-miR-92b-3p; hsa-miR-363-3p; hsa-miR-223-5p; hsa-miR-93-5p; hsa-miR-374b-5p; hsa-miR-25-3p; hsa-miR-30a-5p; hsa-miR-874-3p; hsa-miR-30e-5p; hsa-miR-221-3p; hsa-miR-134-5p; hsa-miR-1306-5p; hsa-miR-4685-3p; hsa-miR-30b-5p; hsa-miR-532-3p; hsa-miR-6820-3p; hsa-miR-1260a; hsa-miR-30d-5p; hsa-miR-1260b	0.46586225	1	0.362315	1	0.440913686	TRUE
DEVELOPMENT_OF_PRIMARY_SEXUAL_CHARACTERISTICS	GOBP_DEVELOPMENT_OF_PRIMARY_SEXUAL_CHARACTERISTICS	0.243856333	0.421610976	0.118815039	0.238323529	1.119807694	109	HMGB2 EIF2B5 RRM1 FANCG EIF2B4 MSH4 NUP107 MSH2 CASP3 BRIP1 REC8 PHB EIF2S2 ESR1 ZNF830 ATM NASP HMGCS1 KDM5A SOD1 BCL2 TLR3 ARID5B MEA1 WDR48 DHX37	1	0.612865962	depleted	0.076827	0.076827	0.307817	17	hsa-miR-29c-3p; hsa-miR-3173-5p; hsa-miR-15a-5p; hsa-miR-30a-5p; hsa-miR-874-3p; hsa-miR-186-5p; hsa-miR-15b-5p; hsa-miR-30e-5p; hsa-miR-29a-3p; hsa-miR-146b-3p; hsa-miR-30b-5p; hsa-miR-6799-3p; hsa-miR-222-3p; hsa-miR-503-5p; hsa-miR-584-3p; hsa-miR-30d-5p; hsa-miR-7976	0.285836442	-1	0.076827	-1	-1.114486125	FALSE
DE_NOVO_PROTEIN_FOLDING	GOBP_DE_NOVO_PROTEIN_FOLDING	0.072144289	0.189838789	0.237793834	-0.370658339	-1.375001611	33	DNAJB5 CD74 DNAJB12 TOR2A FKBP1A PTGES3 ST13 BAG1 ENTPD5 ERO1A	-1	-1.141798045	enriched	0.1706	0.1706	0.368049	23	hsa-miR-543; hsa-miR-433-3p; hsa-miR-374a-5p; hsa-miR-92b-3p; hsa-miR-320a-3p; hsa-miR-181d-5p; hsa-miR-548e-3p; hsa-miR-363-3p; hsa-miR-15a-5p; hsa-miR-26b-5p; hsa-miR-374b-5p; hsa-miR-25-3p; hsa-miR-6857-3p; hsa-miR-15b-5p; hsa-miR-6513-3p; hsa-miR-134-5p; hsa-miR-335-3p; hsa-miR-151a-5p; hsa-miR-324-5p; hsa-miR-505-5p; hsa-miR-197-3p; hsa-miR-744-5p; hsa-miR-331-3p	0.363226992	1	0.1706	1	0.768020973	FALSE
DIACYLGLYCEROL_METABOLIC_PROCESS	GOBP_DIACYLGLYCEROL_METABOLIC_PROCESS	0.488933602	0.650497782	0.08063885	-0.312966855	-0.988308086	17	DGAT2 DGAT1 PNPLA2 AVIL PGS1	-1	-0.310750115	enriched	0.331952	0.331952	0.453851	27	hsa-miR-6501-5p; hsa-miR-433-3p; hsa-miR-19a-3p; hsa-miR-495-3p; hsa-miR-4707-3p; hsa-miR-548e-3p; hsa-miR-223-5p; hsa-miR-122-5p; hsa-miR-4511; hsa-miR-106b-5p; hsa-miR-26b-5p; hsa-miR-374b-5p; hsa-miR-10a-5p; hsa-miR-421; hsa-miR-183-3p; hsa-miR-3163; hsa-miR-548q; hsa-miR-1306-5p; hsa-miR-5001-3p; hsa-miR-1304-3p; hsa-miR-30e-3p; hsa-miR-877-5p; hsa-miR-183-5p; hsa-miR-505-3p; hsa-miR-331-3p; …	0.449096322	1	0.331952	1	0.47892471	FALSE
DICARBOXYLIC_ACID_TRANSPORT	GOBP_DICARBOXYLIC_ACID_TRANSPORT	0.590196078	0.737115769	0.069613344	0.235754618	0.924507766	45	ITGB1 PPFIA3 SLC25A12 SLC1A4 SLC7A11 STX1A GIPC1 ABCC2 SLC26A8 TSPOAP1 STXBP1 SLC26A6	1	0.229003681	depleted	0.234685	0.234685	0.407167	2	hsa-miR-221-5p; hsa-miR-222-3p	0.403910289	-1	0.234685	-1	-0.629514668	FALSE
DIENCEPHALON_DEVELOPMENT	GOBP_DIENCEPHALON_DEVELOPMENT	0.087824351	0.215991484	0.213927855	-0.41363627	-1.387599299	21	NR4A2 RBPJ OTX1 CREB1 NCOA1 HES1 OLIG2	-1	-1.056385049	enriched	0.324681	0.324681	0.449822	3	hsa-miR-144-3p; hsa-miR-21-5p; hsa-miR-1304-3p	0.445773622	1	0.324681	1	0.488543125	FALSE
DIGESTION	GOBP_DIGESTION	0.047234054	0.14810682	0.321775918	-0.367633756	-1.438703039	41	KCNQ1 LPCAT3 AQP1 EPB41 SCARB1 HRH2 TLR4 NR1H2 SNX10 ACO1 SGK1 MGAM F11R NOD2 GHRL TLR9	-1	-1.325744782	enriched	0.455764	0.455764	0.509022	21	hsa-miR-1307-3p; hsa-miR-3200-5p; hsa-miR-335-5p; hsa-miR-485-3p; hsa-miR-6741-3p; hsa-miR-98-5p; hsa-miR-130a-3p; hsa-miR-26b-5p; hsa-miR-5193; hsa-miR-421; hsa-miR-130b-3p; hsa-miR-148b-3p; hsa-miR-134-5p; hsa-miR-335-3p; hsa-let-7b-5p; hsa-miR-1304-3p; hsa-miR-425-3p; hsa-miR-23a-3p; hsa-miR-378a-5p; hsa-miR-6749-3p; hsa-miR-6820-3p	0.512036364	1	0.455764	1	0.341259982	FALSE
DIGESTIVE_SYSTEM_DEVELOPMENT	GOBP_DIGESTIVE_SYSTEM_DEVELOPMENT	0.199608611	0.369505365	0.135740944	0.29348643	1.19220711	52	CCNB1 VPS52 TYMS IFT172 CHD8 SRP54 IL6ST ADA BBS7 BCL2 EPB41L5	1	0.699820728	depleted	0.161186	0.161186	0.35988	2	hsa-miR-151a-5p; hsa-miR-744-5p	0.356985002	-1	0.161186	-1	-0.792672682	FALSE
DIGESTIVE_TRACT_MORPHOGENESIS	GOBP_DIGESTIVE_TRACT_MORPHOGENESIS	0.549898167	0.701474058	0.075118164	-0.305215941	-0.935336114	16	HLX SMAD2 FGFR2 HIF1A SFRP2 EPHB3 NIPBL NOTCH1	-1	-0.259717728	depleted	0.120526	0.120526	0.348407	8	hsa-miR-335-5p; hsa-miR-330-5p; hsa-let-7b-5p; hsa-miR-342-3p; hsa-miR-192-5p; hsa-miR-324-5p; hsa-miR-197-3p; hsa-miR-326	0.327604157	-1	0.120526	-1	-0.918919257	TRUE
DNA_BIOSYNTHETIC_PROCESS	GOBP_DNA_BIOSYNTHETIC_PROCESS	1.54E-06	4.47E-05	0.643551836	0.395534263	1.944872732	150	POLQ CENPF TYMS LIG1 HNRNPA2B1 DNAJC2 RFC4 AURKB PPIA CTC1 DTL CCT2 NAT10 HSP90AA1 POLH PIF1 TK1 RFC1 POLE RAD50 PCNA PRKCQ POLE2 NVL MAPKAPK5 TERF2 REV1 POLG2 RPA1 PHB CCT3 PARN MAP3K4 RPA2 ATM ISG15 LIG4 RFC3 CHTF18 CCT4 POLE4 WRN SMG6 RPS27A SH2B1 RPA3 POLD1 CCT7 EXOSC10 HNRNPC VCP ATR PARP3 XRCC5 MRE11 PDGFRB CCT8 PARP4 LIN9 TNKS1BP1 CCT5 TEP1	1	5.812488084	depleted	0.424221	0.424221	0.496386	23	hsa-miR-433-3p; hsa-let-7d-5p; hsa-let-7e-5p; hsa-miR-335-5p; hsa-let-7c-5p; hsa-miR-98-5p; hsa-let-7g-5p; hsa-miR-26b-5p; hsa-miR-7855-5p; hsa-miR-143-3p; hsa-miR-99a-5p; hsa-miR-532-5p; hsa-let-7b-5p; hsa-let-7i-5p; hsa-miR-1255a; hsa-miR-1226-3p; hsa-miR-532-3p; hsa-miR-18a-3p; hsa-miR-423-5p; hsa-miR-1294; hsa-miR-6749-3p; hsa-miR-197-3p; hsa-miR-484	0.498132571	-1	0.424221	-1	-0.372407837	FALSE
DNA_CATABOLIC_PROCESS	GOBP_DNA_CATABOLIC_PROCESS	0.358	0.534098194	0.097877328	0.308527893	1.066872555	27	HMGB2 FBH1 HMGB1 CASP3 EXOG ATM REXO4 ERI3 MUS81 ERI2 SETMAR	1	0.446116973	depleted	0.0788444	0.0788444	0.3102	6	hsa-miR-335-5p; hsa-miR-421; hsa-miR-589-5p; hsa-miR-766-3p; hsa-miR-6749-3p; hsa-miR-484	0.287940578	-1	0.0788444	-1	-1.103229147	FALSE
DNA_CONFORMATION_CHANGE	GOBP_DNA_CONFORMATION_CHANGE	1.00E-10	7.25E-09	NA	0.539283124	2.792158798	218	MCM6 POLQ MCM7 MCM4 MCM2 NCAPG TOP2A CDCA5 CCNB1 ERCC3 DNMT1 HNRNPA2B1 NCAPH SART3 RECQL4 HMGB2 RFC4 NCAPD3 DDB2 HJURP CENPH CENPM HELLS MIS18A KNL1 FBH1 PIF1 SMC4 CENPN SMC2 BLM CHD3 RAD54L2 CENPT DNA2 RECQL NPM1 CENPU MCM3 DDX1 NCAPD2 RAD50 MORC2 CHD8 DDX12P SETDB2 RNF8 CENPO HMGB1 MPHOSPH8 HELB SSBP1 CHD2 BRIP1 GTF2H5 TTN HDAC1 RPA1 DHX36 PARP1 INO80 AKAP8 SETDB1 CHD4 TASOR NASP TWNK SMC5 GTF2…	1	10	enriched	0.336589	0.336589	0.456272	14	hsa-miR-4508; hsa-miR-185-3p; hsa-miR-1908-5p; hsa-miR-4511; hsa-miR-17-3p; hsa-miR-30a-5p; hsa-miR-130b-3p; hsa-miR-29a-3p; hsa-miR-221-5p; hsa-let-7b-5p; hsa-miR-342-3p; hsa-miR-423-5p; hsa-miR-744-5p; hsa-miR-484	0.451684374	1	0.336589	1	0.472900081	TRUE
DNA_DEMETHYLATION	GOBP_DNA_DEMETHYLATION	0.861660079	0.919313387	0.051951248	0.221783998	0.725547135	20	TDG APOBEC3B TET1 ALKBH2 ALKBH3 FTO APEX1 APOBEC3G ALKBH1	1	0.064664028	enriched	0.0781236	0.0781236	0.31008	64	hsa-miR-493-5p; hsa-miR-2110; hsa-miR-185-3p; hsa-miR-1307-3p; hsa-miR-374a-5p; hsa-miR-92b-3p; hsa-miR-335-5p; hsa-miR-363-5p; hsa-miR-454-3p; hsa-miR-125a-5p; hsa-miR-142-3p; hsa-miR-3177-3p; hsa-miR-363-3p; hsa-miR-98-5p; hsa-miR-20a-5p; hsa-miR-29c-3p; hsa-miR-122-5p; hsa-miR-20b-5p; hsa-miR-21-5p; hsa-miR-100-5p; hsa-miR-15a-5p; hsa-miR-629-3p; hsa-miR-4511; hsa-miR-106b-5p; hsa-miR-26b-5p; …	0.287940578	1	0.0781236	1	1.107217752	TRUE
DNA_DEPENDENT_DNA_REPLICATION	GOBP_DNA_DEPENDENT_DNA_REPLICATION	1.00E-10	7.25E-09	NA	0.589719804	2.846388151	133	ORC1 MCM6 POLQ MCM7 MCM4 MCM2 TICRR MCM10 LIG1 PRIM1 WDHD1 TIMELESS RECQL4 CDC6 RFC4 CDT1 FEN1 FBH1 GMNN BLM RFC1 POLE DNA2 GINS1 RECQL CHEK2 GINS2 MCM3 SENP2 ZPR1 HELB PCNA DNAJA3 POLE2 SSBP1 NUGGC ORC3 GINS4 TERF2 DDX23 POLG2 RPA1 FBXO5 ETAA1 CDC7 ZGRF1 INO80 ZNF830 NOC3L RPA2 TWNK DONSON RFC3 CHTF18 NUCKS1 POLE4 FAM111A TOPBP1 RTEL1 THOC1 TRAIP WRN TONSL WDR18 FANCM	1	10	depleted	0.118303	0.118303	0.348407	71	hsa-miR-1301-3p; hsa-miR-342-5p; hsa-let-7d-5p; hsa-let-7e-5p; hsa-miR-1307-3p; hsa-miR-92b-3p; hsa-miR-335-5p; hsa-miR-454-3p; hsa-miR-6741-3p; hsa-let-7c-5p; hsa-miR-363-3p; hsa-miR-98-5p; hsa-miR-340-5p; hsa-miR-20a-5p; hsa-miR-122-5p; hsa-miR-20b-5p; hsa-miR-6747-3p; hsa-miR-21-5p; hsa-let-7g-5p; hsa-miR-29b-2-5p; hsa-miR-106b-5p; hsa-miR-130a-3p; hsa-miR-26b-5p; hsa-miR-93-5p; hsa-miR-107; h…	0.327604157	-1	0.118303	-1	-0.927004242	FALSE
DNA_DOUBLE_STRAND_BREAK_PROCESSING	GOBP_DNA_DOUBLE_STRAND_BREAK_PROCESSING	0.002335516	0.017454053	0.431707696	0.597834345	1.967424657	21	BLM DNA2 RAD50 BRCA1 HELB BRIP1 ATM BARD1 SMARCAD1 RAD52 SLX4 MRE11 UBE2N EXD2 SETMAR	1	2.631617163	depleted	0.44722	0.44722	0.50587	75	hsa-miR-6501-5p; hsa-miR-543; hsa-let-7d-5p; hsa-miR-19a-3p; hsa-miR-2110; hsa-let-7e-5p; hsa-miR-374a-5p; hsa-miR-335-5p; hsa-miR-1292-5p; hsa-miR-485-3p; hsa-miR-320a-3p; hsa-miR-146a-5p; hsa-miR-483-3p; hsa-miR-181d-5p; hsa-let-7c-5p; hsa-miR-548e-3p; hsa-miR-98-5p; hsa-miR-20a-5p; hsa-miR-20b-5p; hsa-miR-6747-3p; hsa-miR-21-5p; hsa-miR-100-5p; hsa-miR-15a-5p; hsa-let-7g-5p; hsa-miR-130b-5p; h…	0.507364459	-1	0.44722	-1	-0.349478783	FALSE
DNA_GEOMETRIC_CHANGE	GOBP_DNA_GEOMETRIC_CHANGE	1.00E-10	7.25E-09	NA	0.643191346	2.925899551	95	MCM6 POLQ MCM7 MCM4 MCM2 TOP2A ERCC3 HNRNPA2B1 RECQL4 HMGB2 RFC4 DDB2 FBH1 PIF1 BLM CHD3 RAD54L2 DNA2 RECQL MCM3 DDX1 RAD50 CHD8 DDX12P HMGB1 HELB SSBP1 CHD2 BRIP1 GTF2H5 RPA1 DHX36 PARP1 INO80 CHD4 TWNK GTF2H3 HELQ ANXA1 RFC3 CHTF18 RTEL1 RBX1 SMARCAD1 DHX9 WRN CHD6 FANCM RPS27A G3BP1 GTF2F2 SUPV3L1 IGHMBP2 RUVBL1 MCM8 CHD7 NAV2 XRCC5 ASCC3 RECQL5 MRE11	1	10	enriched	0.0315178	0.0315178	0.238381	49	hsa-miR-1248; hsa-let-7e-5p; hsa-miR-1307-3p; hsa-miR-374a-5p; hsa-miR-335-5p; hsa-miR-320a-3p; hsa-miR-4707-3p; hsa-miR-181d-5p; hsa-miR-142-3p; hsa-miR-6741-3p; hsa-miR-548e-3p; hsa-miR-328-3p; hsa-miR-20a-5p; hsa-miR-223-5p; hsa-miR-20b-5p; hsa-miR-6747-3p; hsa-miR-21-5p; hsa-miR-100-5p; hsa-miR-6894-3p; hsa-let-7g-5p; hsa-miR-139-5p; hsa-miR-106b-5p; hsa-miR-106a-5p; hsa-miR-26b-5p; hsa-miR-5…	0.222611018	1	0.0315178	1	1.501444105	TRUE
DNA_METHYLATION	GOBP_DNA_METHYLATION	0.040308179	0.13207797	0.321775918	0.377631085	1.4951879	47	EZH2 DNMT1 MTRR HELLS MIS18A KMT2A BRCA1 MPHOSPH8 PRMT7 PARP1 EHMT2 DMAP1 DNMT3A HEMK1 PICK1 MTA2 BEND3 EHMT1 TDRD9 PLD6	1	1.394606821	enriched	0.0231341	0.0231341	0.2153	88	hsa-miR-1248; hsa-miR-1301-3p; hsa-miR-543; hsa-miR-342-5p; hsa-miR-19a-3p; hsa-miR-493-5p; hsa-miR-144-3p; hsa-miR-323b-3p; hsa-miR-155-5p; hsa-miR-1908-5p; hsa-miR-1180-3p; hsa-miR-92b-3p; hsa-miR-335-5p; hsa-miR-320a-3p; hsa-miR-199b-3p; hsa-miR-146a-5p; hsa-miR-181d-5p; hsa-miR-454-3p; hsa-miR-1303; hsa-let-7c-5p; hsa-miR-363-3p; hsa-miR-98-5p; hsa-miR-340-5p; hsa-miR-328-3p; hsa-miR-20a-5p; …	0.199975708	1	0.0231341	1	1.635747391	TRUE
DNA_PACKAGING	GOBP_DNA_PACKAGING	8.20E-10	4.80E-08	0.801215575	0.493453386	2.360662087	123	MCM2 NCAPG TOP2A CDCA5 CCNB1 DNMT1 NCAPH SART3 HMGB2 NCAPD3 HJURP CENPH CENPM HELLS MIS18A KNL1 SMC4 CENPN SMC2 CENPT NPM1 CENPU NCAPD2 MORC2 SETDB2 RNF8 CENPO HMGB1 MPHOSPH8 TTN HDAC1 AKAP8 SETDB1 TASOR NASP SMC5 INCENP NOC2L ASF1A CHAF1A SMYD3 DNMT3A CDAN1 RUVBL1 TENT4A SMARCA5 AKAP8L TET1 CDKN2A CENPL CENPP	1	9.086243924	depleted	0.0617387	0.0617387	0.289903	30	hsa-miR-342-5p; hsa-miR-493-5p; hsa-miR-223-5p; hsa-miR-21-5p; hsa-miR-15a-5p; hsa-miR-361-5p; hsa-miR-107; hsa-miR-1271-5p; hsa-miR-17-5p; hsa-miR-96-5p; hsa-miR-186-5p; hsa-miR-15b-5p; hsa-miR-3613-3p; hsa-miR-185-5p; hsa-miR-664a-5p; hsa-miR-335-3p; hsa-let-7b-5p; hsa-miR-425-5p; hsa-miR-27a-3p; hsa-miR-27b-3p; hsa-miR-423-3p; hsa-miR-503-5p; hsa-miR-183-5p; hsa-miR-877-3p; hsa-miR-6842-3p; hs…	0.266705915	-1	0.0617387	-1	-1.209442519	FALSE
DNA_RECOMBINATION	GOBP_DNA_RECOMBINATION	1.00E-10	7.25E-09	NA	0.50353672	2.606920766	213	MCM6 POLQ MCM7 MCM4 MCM2 TOP2A TP53BP1 TIMELESS RECQL4 HMGB2 CHEK1 NSD2 MLH3 FAN1 DCAF1 FEN1 KDM1A RNF168 FBH1 PIF1 PSMD14 BLM FUS NFRKB MSH4 CCNB1IP1 RAD51C RECQL ACTR5 GINS2 NSMCE2 MCM3 RAD50 FANCD2 MSH2 ACTL6A RNF8 BRCA1 HMGB1 HELB IL7R BRIP1 GINS4 TERF2 SHLD2 HSPD1 RAD51B REC8 RPA1 BATF SUPT6H PARP1 CDC7 KPNA2 FIGNL1 INO80 RPA2 ATM MSH6 SMC5 TFRC SMC6 CD28 HELQ LIG4 PARPBP NUCKS1 RAD51D RIF1 …	1	10	enriched	0.0768774	0.0768774	0.307817	105	hsa-miR-1248; hsa-miR-1301-3p; hsa-miR-224-5p; hsa-miR-2110; hsa-miR-127-3p; hsa-miR-144-3p; hsa-miR-191-5p; hsa-let-7e-5p; hsa-miR-1307-3p; hsa-miR-155-5p; hsa-miR-409-3p; hsa-miR-374a-5p; hsa-miR-92b-3p; hsa-miR-335-5p; hsa-miR-1292-5p; hsa-miR-485-3p; hsa-miR-320a-3p; hsa-miR-4707-3p; hsa-miR-181d-5p; hsa-miR-454-3p; hsa-miR-142-3p; hsa-miR-6741-3p; hsa-miR-548e-3p; hsa-miR-363-3p; hsa-miR-98-…	0.285914494	1	0.0768774	1	1.114201313	TRUE
DNA_REPAIR	GOBP_DNA_REPAIR	1.00E-10	7.25E-09	NA	0.47923022	2.688432558	459	FANCI MCM6 CLSPN POLQ MCM7 MCM4 MCM2 FOXM1 TICRR CDCA5 ERCC3 LIG1 TP53BP1 WDHD1 TIMELESS RECQL4 HMGB2 HERC2 SUPT16H RFC4 CHEK1 NSD2 MLH3 DCLRE1A KIF22 POLR2K FAN1 FEN1 UHRF1 DDB2 HMGN1 KDM1A DTL RNF168 COPS4 FANCG PARK7 POLR2F FBH1 POLH PIF1 PSMD14 PDS5A BLM FUS PARG NFRKB RFC1 POLE DNA2 MSH4 RAD51C RECQL NPM1 CHEK2 ACTR5 GINS2 USP47 NSMCE2 MCM3 DDX1 SSRP1 RAD50 COPS8 PARP2 UFL1 SMG1 FANCD2 MSH2 …	1	10	depleted	0.524693	0.524693	0.555537	218	hsa-miR-6501-5p; hsa-miR-504-5p; hsa-miR-1301-3p; hsa-miR-543; hsa-miR-342-5p; hsa-miR-4732-3p; hsa-let-7d-5p; hsa-miR-330-3p; hsa-miR-224-5p; hsa-miR-19a-3p; hsa-miR-323a-3p; hsa-miR-493-5p; hsa-miR-361-3p; hsa-miR-2110; hsa-miR-127-3p; hsa-miR-144-3p; hsa-miR-6786-3p; hsa-miR-4521; hsa-miR-185-3p; hsa-miR-370-3p; hsa-let-7e-5p; hsa-miR-1307-3p; hsa-miR-548j-5p; hsa-miR-495-3p; hsa-miR-155-5p; h…	0.557873805	-1	0.524693	-1	-0.28009473	FALSE
DNA_REPLICATION	GOBP_DNA_REPLICATION	1.00E-10	7.25E-09	NA	0.540164408	2.820095727	234	ORC1 MCM6 CLSPN POLQ MCM7 RRM2 MCM4 MCM2 TICRR MCM10 CCNA2 LIG1 PRIM1 WDHD1 TIMELESS RECQL4 CDC6 DNAJC2 SUPT16H RFC4 FAM111B CHEK1 GTPBP4 CDT1 CTC1 FEN1 RRM1 DTL ING4 FBH1 POLH PIF1 PDS5A GMNN BLM RFC1 POLE DNA2 GINS1 RECQL CHEK2 GINS2 ATAD5 MCM3 SSRP1 RAD50 SENP2 ZPR1 BRCA1 HELB PCNA DNAJA3 POLE2 SSBP1 NUGGC ORC3 BRIP1 GINS4 TERF2 REV1 DDX23 POLG2 RPA1 SMC3 FBXO5 ETAA1 CACYBP JUN CDC7 ZGRF1 OBI1…	1	10	depleted	0.163878	0.163878	0.362426	182	hsa-miR-6501-5p; hsa-miR-1301-3p; hsa-miR-543; hsa-let-7d-5p; hsa-miR-193a-5p; hsa-miR-330-3p; hsa-miR-224-5p; hsa-miR-19a-3p; hsa-miR-3127-3p; hsa-miR-323a-3p; hsa-miR-493-5p; hsa-miR-361-3p; hsa-miR-2110; hsa-miR-144-3p; hsa-let-7e-5p; hsa-miR-1307-3p; hsa-miR-495-3p; hsa-miR-155-5p; hsa-miR-1180-3p; hsa-miR-374a-5p; hsa-miR-92b-3p; hsa-miR-335-5p; hsa-miR-548ay-3p; hsa-miR-363-5p; hsa-miR-1292…	0.359171494	-1	0.163878	-1	-0.785479345	FALSE
DNA_REPLICATION_INDEPENDENT_NUCLEOSOME_ORGANIZATION	GOBP_DNA_REPLICATION_INDEPENDENT_NUCLEOSOME_ORGANIZATION	8.07E-05	0.001231446	0.538434096	0.595253152	2.079518777	29	SUPT16H HJURP CENPH CENPM MIS18A KNL1 CENPN CENPT NPM1 CENPU CENPO NASP ASF1A RUVBL1 SMARCA5 CENPL CENPP	1	4.093293012	depleted	0.454315	0.454315	0.509019	14	hsa-miR-494-3p; hsa-let-7c-5p; hsa-miR-15a-5p; hsa-miR-361-5p; hsa-miR-25-3p; hsa-miR-186-5p; hsa-miR-15b-5p; hsa-let-7b-5p; hsa-miR-30e-3p; hsa-miR-877-3p; hsa-miR-339-5p; hsa-miR-6842-3p; hsa-miR-18a-3p; hsa-miR-484	0.511887904	-1	0.454315	-1	-0.342642924	FALSE
DNA_REPLICATION_INITIATION	GOBP_DNA_REPLICATION_INITIATION	1.23E-07	4.90E-06	0.690132459	0.68442662	2.43313774	31	ORC1 MCM6 MCM7 MCM4 MCM2 TICRR MCM10 PRIM1 CDC6 CDT1 POLE MCM3 POLE2 ORC3 NOC3L POLE4 TOPBP1 WDR18	1	6.908996396	depleted	0.0602621	0.0602621	0.287037	92	hsa-let-7d-5p; hsa-miR-330-3p; hsa-miR-628-3p; hsa-let-7e-5p; hsa-miR-1307-3p; hsa-miR-155-5p; hsa-miR-92b-3p; hsa-miR-363-5p; hsa-miR-320a-3p; hsa-miR-483-3p; hsa-miR-454-3p; hsa-miR-6741-3p; hsa-let-7c-5p; hsa-miR-98-5p; hsa-miR-20a-5p; hsa-miR-223-5p; hsa-miR-122-5p; hsa-miR-20b-5p; hsa-miR-6747-3p; hsa-miR-21-5p; hsa-miR-100-5p; hsa-miR-1234-3p; hsa-miR-15a-5p; hsa-let-7g-5p; hsa-miR-199b-5p;…	0.263900169	-1	0.0602621	-1	-1.219955738	FALSE
DNA_STRAND_ELONGATION	GOBP_DNA_STRAND_ELONGATION	2.53E-07	8.95E-06	0.67496286	0.735060105	2.448015032	22	MCM7 MCM4 LIG1 RFC4 POLE DNA2 GINS1 GINS2 MCM3 RAD50 PCNA GINS4 RFC3 NUCKS1	1	6.596996346	depleted	0.385851	0.385851	0.477383	6	hsa-miR-335-5p; hsa-miR-143-3p; hsa-miR-532-5p; hsa-miR-1255a; hsa-miR-1226-3p; hsa-miR-197-3p	0.478668977	-1	0.385851	-1	-0.41358037	FALSE
DNA_STRAND_ELONGATION_INVOLVED_IN_DNA_REPLICATION	GOBP_DNA_STRAND_ELONGATION_INVOLVED_IN_DNA_REPLICATION	4.44E-07	1.49E-05	0.67496286	0.805617338	2.487228962	16	MCM7 MCM4 LIG1 RFC4 POLE DNA2 GINS1 GINS2 MCM3 PCNA GINS4	1	6.352650352	depleted	0.0930989	0.0930989	0.327737	52	hsa-miR-342-5p; hsa-miR-19a-3p; hsa-miR-5695; hsa-miR-320a-3p; hsa-miR-1303; hsa-miR-142-3p; hsa-miR-6741-3p; hsa-miR-20a-5p; hsa-miR-20b-5p; hsa-miR-6747-3p; hsa-miR-130b-5p; hsa-miR-501-3p; hsa-miR-106b-5p; hsa-miR-106a-5p; hsa-miR-26b-5p; hsa-miR-93-5p; hsa-miR-107; hsa-miR-3605-3p; hsa-miR-17-5p; hsa-miR-1304-5p; hsa-miR-331-5p; hsa-miR-186-5p; hsa-miR-3613-3p; hsa-miR-3163; hsa-miR-29a-3p; h…	0.303250866	-1	0.0930989	-1	-1.03105545	FALSE
DNA_SYNTHESIS_INVOLVED_IN_DNA_REPAIR	GOBP_DNA_SYNTHESIS_INVOLVED_IN_DNA_REPAIR	0.000208181	0.002633833	0.518848078	0.499974364	1.956601741	44	RFC4 DTL POLH RFC1 POLE PCNA POLE2 REV1 RPA1 RPA2 ISG15 RFC3 WRN RPS27A RPA3 POLD1 VCP	1	3.681559356	enriched	0.278915	0.278915	0.428167	37	hsa-miR-543; hsa-miR-224-5p; hsa-miR-144-3p; hsa-let-7e-5p; hsa-miR-155-5p; hsa-miR-92b-3p; hsa-let-7c-5p; hsa-miR-142-5p; hsa-miR-20a-5p; hsa-miR-126-3p; hsa-miR-29c-3p; hsa-miR-451a; hsa-miR-200c-3p; hsa-miR-199b-5p; hsa-miR-130b-5p; hsa-miR-26b-5p; hsa-miR-93-5p; hsa-miR-107; hsa-miR-1304-5p; hsa-miR-331-5p; hsa-miR-186-5p; hsa-miR-29a-3p; hsa-miR-22-3p; hsa-miR-150-5p; hsa-miR-501-5p; hsa-miR…	0.425142327	1	0.278915	1	0.554528129	TRUE
DOPAMINE_RECEPTOR_SIGNALING_PATHWAY	GOBP_DOPAMINE_RECEPTOR_SIGNALING_PATHWAY	0.000678306	0.006870512	0.477270815	-0.604577167	-2.02813659	21	KLF16 GSK3B GNAI3 GNB1 GSK3A ARRB2 GNA15 VPS35 GNAS	-1	-3.168574494	depleted	0.432111	0.432111	0.500404	52	hsa-miR-224-5p; hsa-miR-361-3p; hsa-miR-155-5p; hsa-miR-409-3p; hsa-miR-374a-5p; hsa-miR-335-5p; hsa-miR-4707-3p; hsa-miR-483-3p; hsa-miR-181d-5p; hsa-let-7c-5p; hsa-miR-330-5p; hsa-miR-20a-5p; hsa-miR-20b-5p; hsa-miR-6747-3p; hsa-miR-1234-3p; hsa-miR-15a-5p; hsa-miR-106b-5p; hsa-miR-106a-5p; hsa-miR-26b-5p; hsa-miR-93-5p; hsa-miR-374b-5p; hsa-miR-107; hsa-miR-130b-3p; hsa-miR-17-5p; hsa-miR-96-5…	0.501585274	-1	0.432111	-1	-0.364404678	TRUE
DOUBLE_STRAND_BREAK_REPAIR	GOBP_DOUBLE_STRAND_BREAK_REPAIR	1.00E-10	7.25E-09	NA	0.543707746	2.794797839	205	MCM6 POLQ MCM7 MCM4 MCM2 FOXM1 CDCA5 TP53BP1 TIMELESS RECQL4 HMGB2 HERC2 CHEK1 NSD2 DCLRE1A FAN1 FEN1 KDM1A RNF168 FBH1 PSMD14 BLM FUS DNA2 RAD51C RECQL CHEK2 ACTR5 GINS2 NSMCE2 MCM3 DDX1 RAD50 PARP2 FANCD2 MSH2 MDC1 RNF8 BRCA1 HMGB1 HELB BRIP1 GINS4 SHLD2 RAD51B REC8 RPA1 PARP1 CDC7 SUMO1 FIGNL1 INO80 UBR5 RPA2 ATM IFFO1 BARD1 SMC5 SMC6 HELQ LIG4 PARPBP APLF NUCKS1 RAD51D RIF1 ATP23 DEK RTEL1 SM…	1	10	enriched	0.0669886	0.0669886	0.29362	133	hsa-miR-6501-5p; hsa-miR-1301-3p; hsa-miR-543; hsa-miR-342-5p; hsa-let-7d-5p; hsa-miR-224-5p; hsa-miR-19a-3p; hsa-miR-361-3p; hsa-miR-1287-5p; hsa-miR-2110; hsa-miR-144-3p; hsa-miR-191-5p; hsa-let-7e-5p; hsa-miR-1307-3p; hsa-miR-548j-5p; hsa-miR-155-5p; hsa-miR-3200-5p; hsa-miR-1908-5p; hsa-miR-92b-3p; hsa-miR-335-5p; hsa-miR-1292-5p; hsa-miR-5695; hsa-miR-485-3p; hsa-miR-320a-3p; hsa-miR-146a-5p…	0.270355484	1	0.0669886	1	1.173999098	TRUE
EAR_DEVELOPMENT	GOBP_EAR_DEVELOPMENT	0.392033543	0.563723233	0.095287985	-0.228571305	-1.032790326	85	KCNQ1 CEBPA TPRN MAPK1 MAPKAPK2 LRP10 RBPJ INSIG1 OTX1 MAPK3 CDH23 CHRNA10 SPRY2 HES1 MAF SEC24B LIN7A TRIOBP FGFR2 ECE1 FZD2 DVL1 GATA2 RIPOR2 MAFB JAG1 PRKRA MYCL SLC9A3R1	-1	-0.406676773	depleted	0.433824	0.433824	0.501636	10	hsa-miR-2110; hsa-miR-335-5p; hsa-miR-122-5p; hsa-miR-6747-3p; hsa-miR-491-5p; hsa-miR-27a-3p; hsa-miR-132-3p; hsa-miR-6842-3p; hsa-miR-6793-3p; hsa-miR-484	0.503090887	-1	0.433824	-1	-0.362686426	TRUE
EAR_MORPHOGENESIS	GOBP_EAR_MORPHOGENESIS	0.30785124	0.484647528	0.109250039	-0.27462812	-1.0876107	44	TPRN MAPK1 INSIG1 OTX1 MAPK3 CHRNA10 SPRY2 SEC24B TRIOBP FGFR2 FZD2 DVL1 GATA2 RIPOR2 MAFB PRKRA SLC9A3R1 NIPBL WDPCP GATA3 TCAP TIFAB SLC44A4 FZD3 TSHZ1	-1	-0.511659093	depleted	0.119912	0.119912	0.348407	12	hsa-miR-1180-3p; hsa-miR-21-5p; hsa-miR-421; hsa-miR-210-3p; hsa-let-7b-5p; hsa-miR-30b-5p; hsa-miR-183-5p; hsa-miR-6842-3p; hsa-miR-18a-3p; hsa-miR-664a-3p; hsa-miR-744-5p; hsa-miR-484	0.327604157	-1	0.119912	-1	-0.921137353	TRUE
ELECTRON_TRANSPORT_CHAIN	GOBP_ELECTRON_TRANSPORT_CHAIN	0.002484695	0.018313964	0.431707696	0.325761727	1.579038833	139	CCNB1 UQCRH NDUFA4 GLDC PARK7 ADH5 NDUFA6 PHGDH NDUFS5 ETFB MT-ND6 COA6 UQCRC2 MYBBP1A POLG2 COX7C UQCRQ SLC25A12 NDUFS3 NDUFB3 ETFA NDUFS2 COX7A2 NDUFB2 DNAJC15 NDUFS4 NDUFA5 COX4I1 DLD NDUFA8 CIAPIN1 CHCHD2 SDHA NDUFB8 NDUFAF1 NDUFS1 CYCS COX7A2L UQCRB GPD2 NDUFB7 AKR1A1 NDUFAF2 NDUFA2 CYB5B AKR1B1 NDUFV1 GLRX NDUFA12 NDUFA13	1	2.604726935	depleted	0.357452	0.357452	0.462576	8	hsa-miR-3200-5p; hsa-miR-335-5p; hsa-miR-6747-3p; hsa-miR-5001-3p; hsa-miR-425-5p; hsa-miR-877-5p; hsa-miR-1976; hsa-miR-18a-3p	0.463533298	-1	0.357452	-1	-0.446782269	FALSE
EMBRYONIC_AXIS_SPECIFICATION	GOBP_EMBRYONIC_AXIS_SPECIFICATION	0.341666667	0.517886275	0.103197467	-0.366423885	-1.096114915	15	SMAD4 BASP1 FZD5 SMAD2	-1	-0.466397389	enriched	0.455764	0.455764	0.509022	21	hsa-miR-144-3p; hsa-let-7e-5p; hsa-miR-374a-5p; hsa-miR-20a-5p; hsa-miR-29c-3p; hsa-miR-122-5p; hsa-miR-139-5p; hsa-miR-26b-5p; hsa-miR-152-3p; hsa-miR-374b-5p; hsa-miR-17-5p; hsa-miR-148b-3p; hsa-miR-148a-3p; hsa-miR-22-3p; hsa-miR-192-5p; hsa-miR-23a-3p; hsa-miR-505-3p; hsa-let-7f-1-3p; hsa-miR-664a-3p; hsa-let-7b-3p; hsa-miR-7977	0.512036364	1	0.455764	1	0.341259982	FALSE
EMBRYONIC_CAMERA_TYPE_EYE_DEVELOPMENT	GOBP_EMBRYONIC_CAMERA_TYPE_EYE_DEVELOPMENT	0.428571429	0.598884413	0.086286563	0.327358809	1.010673768	16	IFT172 ALDH1A2 RARG PHACTR4 KDM2B PPP1R13L IFT140 HIPK2 LRP6	1	0.367976785	depleted	0.29011	0.29011	0.43164	4	hsa-miR-155-5p; hsa-miR-1304-5p; hsa-let-7f-1-3p; hsa-let-7b-3p	0.427907386	-1	0.29011	-1	-0.537437301	FALSE
EMBRYONIC_CRANIAL_SKELETON_MORPHOGENESIS	GOBP_EMBRYONIC_CRANIAL_SKELETON_MORPHOGENESIS	0.22754491	0.4031475	0.127505315	-0.357216245	-1.19833063	21	TGFBR2 SMAD2 FGFR2 GNAS CHST11 PAX5 SLC39A1 NDST1 NIPBL	-1	-0.642932875	enriched	0.252492	0.252492	0.415643	77	hsa-miR-543; hsa-miR-433-3p; hsa-miR-4732-3p; hsa-let-7d-5p; hsa-miR-193a-5p; hsa-miR-19a-3p; hsa-miR-370-3p; hsa-let-7e-5p; hsa-miR-495-3p; hsa-miR-3200-5p; hsa-miR-409-3p; hsa-miR-1180-3p; hsa-miR-335-5p; hsa-miR-320a-3p; hsa-miR-454-3p; hsa-miR-125a-5p; hsa-miR-142-3p; hsa-let-7c-5p; hsa-miR-142-5p; hsa-miR-98-5p; hsa-miR-20a-5p; hsa-miR-20b-5p; hsa-miR-21-5p; hsa-miR-15a-5p; hsa-let-7g-5p; hs…	0.413284854	1	0.252492	1	0.597752378	FALSE
EMBRYONIC_DIGIT_MORPHOGENESIS	GOBP_EMBRYONIC_DIGIT_MORPHOGENESIS	0.607723577	0.749417168	0.069945874	-0.259058353	-0.909455488	26	FLVCR1 SMAD4 ECE1 CHST11 SFRP2 NOTCH1 BCL2L11 WDPCP MAP3K20 CREBBP	-1	-0.216293914	depleted	0.179673	0.179673	0.374476	54	hsa-miR-1301-3p; hsa-miR-543; hsa-miR-2110; hsa-miR-144-3p; hsa-miR-628-3p; hsa-let-7e-5p; hsa-miR-335-5p; hsa-miR-320a-3p; hsa-miR-3173-5p; hsa-miR-451a; hsa-miR-223-5p; hsa-miR-122-5p; hsa-miR-200c-3p; hsa-miR-6747-3p; hsa-miR-21-5p; hsa-miR-100-5p; hsa-miR-15a-5p; hsa-miR-106b-5p; hsa-miR-361-5p; hsa-miR-26b-5p; hsa-miR-5193; hsa-miR-93-5p; hsa-miR-107; hsa-miR-30a-5p; hsa-miR-874-3p; hsa-miR-…	0.369652029	-1	0.179673	-1	-0.745517181	TRUE
EMBRYONIC_HEART_TUBE_DEVELOPMENT	GOBP_EMBRYONIC_HEART_TUBE_DEVELOPMENT	0.51888668	0.67432144	0.076873673	-0.250796777	-0.948202129	35	SRF TGFBR2 MICAL2 CITED2 MEF2C HES1	-1	-0.284927478	enriched	0.127075	0.127075	0.353911	24	hsa-let-7d-5p; hsa-miR-1287-5p; hsa-miR-2110; hsa-let-7e-5p; hsa-miR-1908-5p; hsa-miR-335-5p; hsa-miR-5695; hsa-miR-1299; hsa-let-7c-5p; hsa-miR-98-5p; hsa-let-7g-5p; hsa-miR-1538; hsa-miR-26b-5p; hsa-miR-3613-3p; hsa-miR-134-5p; hsa-let-7b-5p; hsa-miR-151a-5p; hsa-let-7i-5p; hsa-miR-877-5p; hsa-miR-324-5p; hsa-miR-5010-3p; hsa-miR-744-5p; hsa-miR-331-3p; hsa-miR-6820-3p	0.333656583	1	0.127075	1	0.895939882	FALSE
EMBRYONIC_HEART_TUBE_MORPHOGENESIS	GOBP_EMBRYONIC_HEART_TUBE_MORPHOGENESIS	0.678571429	0.800166413	0.063359701	-0.235471838	-0.874240876	32	SRF TGFBR2 MICAL2 MEF2C HES1	-1	-0.16840443	depleted	0.373705	0.373705	0.472064	26	hsa-miR-1287-5p; hsa-miR-335-5p; hsa-miR-5695; hsa-miR-454-3p; hsa-let-7c-5p; hsa-miR-199b-5p; hsa-miR-130a-3p; hsa-miR-26b-5p; hsa-miR-25-3p; hsa-miR-130b-3p; hsa-miR-17-5p; hsa-miR-148b-3p; hsa-miR-186-5p; hsa-miR-3613-3p; hsa-miR-134-5p; hsa-miR-148a-3p; hsa-let-7b-5p; hsa-miR-151a-5p; hsa-miR-222-3p; hsa-miR-23a-3p; hsa-miR-5010-3p; hsa-miR-365a-3p; hsa-miR-197-3p; hsa-miR-6820-3p; hsa-miR-48…	0.473674865	-1	0.373705	-1	-0.427471091	TRUE
EMBRYONIC_HEMOPOIESIS	GOBP_EMBRYONIC_HEMOPOIESIS	0.195959596	0.364426015	0.139599673	-0.382619193	-1.230962784	18	TGFBR2 KIT SH2B3 TAL1 STK3 THOC5 GATA2 PBX1 HIF1A VEGFA	-1	-0.707833465	enriched	0.0292022	0.0292022	0.231973	80	hsa-miR-1248; hsa-miR-1301-3p; hsa-let-7d-5p; hsa-miR-19a-3p; hsa-miR-185-3p; hsa-miR-370-3p; hsa-miR-495-3p; hsa-miR-3200-5p; hsa-miR-409-3p; hsa-miR-1180-3p; hsa-miR-374a-5p; hsa-miR-92b-3p; hsa-miR-335-5p; hsa-miR-548ay-3p; hsa-miR-363-5p; hsa-miR-320a-3p; hsa-miR-199b-3p; hsa-miR-454-3p; hsa-miR-142-3p; hsa-miR-142-5p; hsa-miR-363-3p; hsa-miR-20a-5p; hsa-miR-29c-3p; hsa-miR-20b-5p; hsa-miR-20…	0.217128523	1	0.0292022	1	1.534584429	FALSE
EMBRYONIC_MORPHOGENESIS	GOBP_EMBRYONIC_MORPHOGENESIS	0.054945055	0.162474084	0.287857117	-0.223015633	-1.216242135	281	FLVCR1 SRF ZNF358 TGFBR2 TRAF6 MYADM TPRN MAPK1 SMAD4 FUZ KLF4 BCL10 PRKACA MBP MAPK7 HIPK1 ZFP36L1 INSIG1 TCTN1 MICAL2 OTX1 SOX4 MAPK3 HLX TGFB1 GRB2 PRKAR1A FZD5 CHRNA10 AFF3 SMAD2 NCOA1 PRICKLE1 VASP CUL3 ATOH8 YBX1 SPRY2 DUSP1 TAL1 MEF2C HES1 SOCS3 ZNF281 SKI SEC24B TRIOBP LDB1 DUSP5 SPINT2 FGFR2 STK3 RACK1 SPINT1 ECE1 GNAS CHST11 FZD2 ST14 DVL1 LMO4 TRIM28 GATA2 RIPOR2 SP3 PAX5 SLC39A1 PBX1 …	-1	-1.260071388	enriched	0.0879997	0.0879997	0.323225	49	hsa-miR-144-5p; hsa-miR-144-3p; hsa-miR-495-3p; hsa-miR-155-5p; hsa-miR-92b-3p; hsa-miR-335-5p; hsa-miR-5695; hsa-miR-199b-3p; hsa-miR-146a-5p; hsa-miR-142-3p; hsa-miR-363-3p; hsa-miR-340-5p; hsa-miR-126-3p; hsa-miR-200c-3p; hsa-miR-100-5p; hsa-miR-15a-5p; hsa-miR-139-5p; hsa-miR-106b-5p; hsa-miR-148b-5p; hsa-miR-152-3p; hsa-miR-107; hsa-miR-25-3p; hsa-miR-4659a-3p; hsa-miR-30a-5p; hsa-miR-4659b-…	0.299133292	1	0.0879997	1	1.055518808	FALSE
EMBRYONIC_ORGAN_DEVELOPMENT	GOBP_EMBRYONIC_ORGAN_DEVELOPMENT	0.00375933	0.025121997	0.431707696	-0.278837281	-1.460581445	196	FLVCR1 SRF TGFBR2 CEBPB CEBPA TPRN MAPK1 AKT1 FUZ CASP8 HIPK1 COL13A1 ZFP36L1 RBPJ PLCD3 ERCC1 INSIG1 MICAL2 KIT CITED2 TFEB OTX1 EPAS1 MAPK3 HLX TGFB1 GRB2 FZD5 CHRNA10 SMAD2 JUNB SH2B3 NCOA1 RAD23B SPRY2 TAL1 MEF2C HES1 SOCS3 PBX3 SEC24B TRIOBP SPINT2 FGFR2 STK3 SPINT1 ARNT THOC5 GNAS ID3 CHST11 FZD2 ST14 DVL1 TRIM28 GATA2 RIPOR2 PDGFC SP3 PAX5 VASH1 MAP2K1 SLC39A1 PBX1 MAFB PBX2 HIF1A RNF207 V…	-1	-2.424889534	enriched	0.145416	0.145416	0.354681	18	hsa-miR-19a-3p; hsa-miR-409-3p; hsa-miR-335-5p; hsa-miR-181d-5p; hsa-miR-6747-3p; hsa-miR-148b-3p; hsa-miR-96-5p; hsa-miR-186-5p; hsa-miR-22-5p; hsa-miR-140-3p; hsa-let-7b-5p; hsa-miR-150-5p; hsa-miR-181a-2-3p; hsa-miR-27a-3p; hsa-miR-192-5p; hsa-miR-132-3p; hsa-miR-532-3p; hsa-miR-378a-5p	0.347556513	1	0.145416	1	0.837387806	FALSE
EMBRYONIC_ORGAN_MORPHOGENESIS	GOBP_EMBRYONIC_ORGAN_MORPHOGENESIS	0.12345679	0.270989611	0.181383128	-0.253204303	-1.20942721	114	FLVCR1 SRF TGFBR2 TPRN MAPK1 FUZ HIPK1 INSIG1 MICAL2 OTX1 MAPK3 HLX FZD5 CHRNA10 SMAD2 SPRY2 MEF2C HES1 SEC24B TRIOBP FGFR2 GNAS CHST11 FZD2 DVL1 GATA2 RIPOR2 SP3 PAX5 SLC39A1 MAFB HIF1A RNF207 PRKRA SLC9A3R1	-1	-0.908485019	depleted	0.191267	0.191267	0.381508	11	hsa-miR-155-5p; hsa-miR-26b-5p; hsa-miR-30a-5p; hsa-miR-186-5p; hsa-miR-3909; hsa-miR-185-5p; hsa-miR-1270; hsa-miR-505-5p; hsa-miR-93-3p; hsa-miR-1976; hsa-miR-576-5p	0.378869284	-1	0.191267	-1	-0.718359954	TRUE
EMBRYONIC_PATTERN_SPECIFICATION	GOBP_EMBRYONIC_PATTERN_SPECIFICATION	0.87398374	0.928157476	0.052589895	-0.206419086	-0.724659012	26	SMAD4 BASP1 FZD5 SMAD2 FGFR2	-1	-0.058496647	enriched	0.0670731	0.0670731	0.29362	42	hsa-miR-19a-3p; hsa-miR-628-3p; hsa-miR-548j-5p; hsa-miR-495-3p; hsa-miR-155-5p; hsa-miR-335-5p; hsa-miR-548ay-3p; hsa-miR-146a-5p; hsa-miR-548ay-5p; hsa-miR-20a-5p; hsa-miR-126-3p; hsa-miR-29c-3p; hsa-miR-223-5p; hsa-miR-20b-5p; hsa-miR-21-5p; hsa-miR-146b-5p; hsa-miR-4511; hsa-miR-130b-5p; hsa-miR-106b-5p; hsa-miR-130a-3p; hsa-miR-26b-5p; hsa-miR-93-5p; hsa-miR-30a-5p; hsa-miR-17-5p; hsa-miR-13…	0.270355484	1	0.0670731	1	1.173451621	FALSE
EMBRYONIC_PLACENTA_DEVELOPMENT	GOBP_EMBRYONIC_PLACENTA_DEVELOPMENT	0.000173634	0.002320638	0.518848078	-0.498417206	-2.017945808	47	CEBPB CEBPA MAPK1 AKT1 CASP8 ZFP36L1 RBPJ PLCD3 TFEB EPAS1 GRB2 FZD5 JUNB NCOA1 HES1 SOCS3 SPINT2 FGFR2 STK3 SPINT1 ARNT ST14 TRIM28 GATA2 SP3 VASH1 MAP2K1	-1	-3.760366318	enriched	0.0047108	0.0047108	0.140809	38	hsa-miR-504-5p; hsa-let-7d-5p; hsa-miR-4521; hsa-let-7e-5p; hsa-miR-548j-5p; hsa-miR-335-5p; hsa-miR-363-5p; hsa-miR-320a-3p; hsa-miR-548ay-5p; hsa-let-7c-5p; hsa-miR-98-5p; hsa-miR-20a-5p; hsa-miR-451a; hsa-miR-20b-5p; hsa-miR-200c-3p; hsa-miR-21-5p; hsa-miR-100-5p; hsa-miR-1234-3p; hsa-let-7g-5p; hsa-miR-106b-5p; hsa-miR-106a-5p; hsa-miR-26b-5p; hsa-miR-93-5p; hsa-miR-143-3p; hsa-miR-17-5p; hsa…	0.129736639	1	0.0047108	1	2.326905334	FALSE
EMBRYONIC_SKELETAL_SYSTEM_DEVELOPMENT	GOBP_EMBRYONIC_SKELETAL_SYSTEM_DEVELOPMENT	0.248459959	0.426677674	0.123257226	-0.291187459	-1.139537039	41	FLVCR1 TGFBR2 FUZ SMAD2 FGFR2 GNAS CHST11 SP3 PAX5 SLC39A1 PBX1 TAPT1 NDST1 SULF2 NIPBL XYLT1	-1	-0.604743591	enriched	0.0466447	0.0466447	0.266037	23	hsa-miR-1301-3p; hsa-miR-155-5p; hsa-miR-374a-5p; hsa-miR-335-5p; hsa-miR-363-5p; hsa-miR-29c-3p; hsa-miR-200c-3p; hsa-miR-21-5p; hsa-miR-100-5p; hsa-miR-26b-5p; hsa-miR-107; hsa-miR-25-3p; hsa-miR-30a-5p; hsa-miR-143-3p; hsa-miR-186-5p; hsa-miR-183-3p; hsa-miR-210-3p; hsa-miR-185-5p; hsa-miR-192-5p; hsa-miR-324-5p; hsa-miR-503-5p; hsa-miR-339-5p; hsa-miR-4286	0.24537321	1	0.0466447	1	1.331197696	FALSE
EMBRYONIC_SKELETAL_SYSTEM_MORPHOGENESIS	GOBP_EMBRYONIC_SKELETAL_SYSTEM_MORPHOGENESIS	0.220238095	0.394542216	0.129442888	-0.320228668	-1.182814984	31	FLVCR1 TGFBR2 FUZ SMAD2 FGFR2 GNAS CHST11 PAX5 SLC39A1	-1	-0.657107558	depleted	0.0581998	0.0581998	0.285834	53	hsa-miR-504-5p; hsa-miR-4732-3p; hsa-miR-224-5p; hsa-miR-92b-3p; hsa-miR-335-5p; hsa-miR-454-3p; hsa-miR-125a-5p; hsa-miR-363-3p; hsa-miR-15a-5p; hsa-miR-146b-5p; hsa-miR-4511; hsa-miR-6735-5p; hsa-miR-130a-3p; hsa-miR-26b-5p; hsa-miR-10a-5p; hsa-miR-25-3p; hsa-miR-4326; hsa-miR-17-3p; hsa-miR-130b-3p; hsa-miR-143-3p; hsa-miR-148b-3p; hsa-miR-15b-5p; hsa-miR-3613-3p; hsa-miR-221-3p; hsa-miR-210-3…	0.261858285	-1	0.0581998	-1	-1.235078508	TRUE
EMBRYO_DEVELOPMENT_ENDING_IN_BIRTH_OR_EGG_HATCHING	GOBP_EMBRYO_DEVELOPMENT_ENDING_IN_BIRTH_OR_EGG_HATCHING	0.119369369	0.264253429	0.193813303	-0.20265351	-1.133831655	349	FLVCR1 KLF2 SRF ZNF358 TGFBR2 TRAF6 CEBPB CEBPA MAPK1 PLXNA2 RTN4 SMAD4 AKT1 FUZ KLF4 BCL10 PRKACA HM13 CASP8 SMIM14 NKX3-1 UBE2B ZFP36L1 RBPJ PLCD3 CERT1 ITPK1 ZFAND5 FURIN TCTN1 INPP5K NDEL1 HORMAD1 TFEB LFNG ENDOG EPAS1 TTLL4 SOX4 TGFB1 GRB2 TENT5C FZD5 SMAD2 JUNB NCOA1 PRICKLE1 VASP CUL3 ASF1B MT-ND4 ELL ZMIZ1 HES1 SOCS3 YBX3 SKI SEC24B ANGPT1 WDTC1 SPINT2 FGFR2 STK3 RUNDC1 CDK5R1 SPINT1 MAFF…	-1	-0.923107101	depleted	0.516749	0.516749	0.549706	73	hsa-miR-6501-5p; hsa-miR-1301-3p; hsa-let-7d-5p; hsa-miR-330-3p; hsa-miR-19a-3p; hsa-miR-3127-3p; hsa-miR-4521; hsa-let-7e-5p; hsa-miR-155-5p; hsa-miR-335-5p; hsa-miR-320a-3p; hsa-miR-483-3p; hsa-miR-125a-5p; hsa-miR-142-3p; hsa-let-7c-5p; hsa-miR-142-5p; hsa-miR-98-5p; hsa-miR-200c-3p; hsa-miR-21-5p; hsa-miR-15a-5p; hsa-let-7g-5p; hsa-miR-139-5p; hsa-miR-361-5p; hsa-miR-26b-5p; hsa-miR-107; hsa-…	0.552161421	-1	0.516749	-1	-0.286720355	TRUE
EMBRYO_IMPLANTATION	GOBP_EMBRYO_IMPLANTATION	0.057768924	0.166970289	0.266350657	-0.404427708	-1.443250416	27	TPPP3 TGFBR2 ARHGDIB AGO2 BSG VMP1 FUT7 TRIM28 VEGFA IL1B IGFBP7 PRLR PPARD DDR1 ITGB4	-1	-1.238305719	depleted	0.169488	0.169488	0.366807	32	hsa-miR-335-5p; hsa-miR-146a-5p; hsa-miR-3187-3p; hsa-miR-548e-3p; hsa-miR-6747-3p; hsa-miR-21-5p; hsa-miR-130b-5p; hsa-miR-501-3p; hsa-miR-106a-5p; hsa-miR-152-3p; hsa-miR-107; hsa-miR-148b-3p; hsa-miR-186-5p; hsa-miR-6726-3p; hsa-miR-584-5p; hsa-miR-148a-3p; hsa-miR-150-5p; hsa-miR-4685-3p; hsa-miR-378a-3p; hsa-miR-636; hsa-miR-502-3p; hsa-miR-30e-3p; hsa-miR-652-3p; hsa-miR-183-5p; hsa-miR-378…	0.361841288	-1	0.169488	-1	-0.770861045	TRUE
ENDOCARDIAL_CUSHION_DEVELOPMENT	GOBP_ENDOCARDIAL_CUSHION_DEVELOPMENT	0.246464646	0.424696916	0.12267919	-0.364165843	-1.171594649	18	TGFBR2 SMAD4 RBPJ	-1	-0.608245368	enriched	0.0733618	0.0733618	0.30309	20	hsa-miR-19a-3p; hsa-miR-92b-3p; hsa-miR-181d-5p; hsa-miR-20a-5p; hsa-miR-20b-5p; hsa-miR-200c-3p; hsa-miR-21-5p; hsa-miR-100-5p; hsa-miR-106b-5p; hsa-miR-130a-3p; hsa-miR-26b-5p; hsa-miR-93-5p; hsa-miR-17-5p; hsa-let-7i-5p; hsa-miR-1304-3p; hsa-miR-27a-3p; hsa-miR-192-5p; hsa-miR-27b-3p; hsa-miR-3615; hsa-miR-93-3p	0.28176143	1	0.0733618	1	1.134530021	FALSE
ENDOCARDIAL_CUSHION_MORPHOGENESIS	GOBP_ENDOCARDIAL_CUSHION_MORPHOGENESIS	0.102083333	0.239483188	0.202071709	-0.450327801	-1.347103829	15	TGFBR2 SMAD4 RBPJ	-1	-0.991045157	enriched	0.0654145	0.0654145	0.292967	97	hsa-miR-543; hsa-miR-433-3p; hsa-miR-342-5p; hsa-let-7d-5p; hsa-miR-3127-3p; hsa-miR-144-5p; hsa-miR-144-3p; hsa-miR-4521; hsa-miR-191-5p; hsa-let-7e-5p; hsa-miR-1307-3p; hsa-miR-495-3p; hsa-miR-155-5p; hsa-miR-1180-3p; hsa-miR-494-3p; hsa-miR-92b-3p; hsa-miR-335-5p; hsa-miR-5695; hsa-miR-146a-5p; hsa-miR-454-3p; hsa-miR-6741-3p; hsa-let-7c-5p; hsa-miR-142-5p; hsa-miR-363-3p; hsa-miR-98-5p; hsa-m…	0.269605436	1	0.0654145	1	1.184325974	FALSE
ENDOCHONDRAL_BONE_MORPHOGENESIS	GOBP_ENDOCHONDRAL_BONE_MORPHOGENESIS	0.14481409	0.298812418	0.161978949	-0.346377731	-1.265835278	29	TGFBR2 COL13A1 MEF2D SMPD3 MEF2C PHOSPHO1 ALPL GNAS SERPINH1 ZMPSTE24 NAB2	-1	-0.83918918	enriched	0.12564	0.12564	0.353019	19	hsa-miR-19a-3p; hsa-miR-92b-3p; hsa-miR-181d-5p; hsa-miR-20a-5p; hsa-miR-20b-5p; hsa-miR-21-5p; hsa-miR-100-5p; hsa-miR-106b-5p; hsa-miR-130a-3p; hsa-miR-26b-5p; hsa-miR-93-5p; hsa-miR-17-5p; hsa-miR-22-3p; hsa-miR-1304-3p; hsa-miR-27a-3p; hsa-miR-192-5p; hsa-miR-27b-3p; hsa-miR-3615; hsa-miR-93-3p	0.332346651	1	0.12564	1	0.900872072	FALSE
ENDOCRINE_PANCREAS_DEVELOPMENT	GOBP_ENDOCRINE_PANCREAS_DEVELOPMENT	0.000138614	0.001933351	0.518848078	-0.636982925	-2.136846127	21	GSK3B AKT1 ARNTL GSK3A RFX3 SOX4 PDPK1 HES1 IL6R FOXO1	-1	-3.858192778	enriched	0.0082648	0.0082648	0.167341	81	hsa-let-7d-5p; hsa-miR-19a-3p; hsa-miR-185-3p; hsa-miR-370-3p; hsa-let-7e-5p; hsa-miR-1307-3p; hsa-miR-495-3p; hsa-miR-155-5p; hsa-miR-654-3p; hsa-miR-409-3p; hsa-miR-494-3p; hsa-miR-335-5p; hsa-miR-548ay-3p; hsa-miR-5695; hsa-miR-146a-5p; hsa-miR-126-5p; hsa-miR-125a-5p; hsa-miR-142-3p; hsa-miR-6741-3p; hsa-let-7c-5p; hsa-miR-330-5p; hsa-miR-98-5p; hsa-miR-340-5p; hsa-miR-126-3p; hsa-miR-451a; h…	0.154159936	1	0.0082648	1	2.082767651	FALSE
ENDOCYTIC_RECYCLING	GOBP_ENDOCYTIC_RECYCLING	0.32193159	0.499971866	0.104732822	-0.278447315	-1.086916507	40	SNX3 RAB11B RAB35 CMTM6 VPS51 RAB11FIP4 DENND1A RAB14 ACAP2 ARHGAP1 VPS26C STX6 SORL1 LMTK2	-1	-0.492236406	depleted	0.135205	0.135205	0.354681	136	hsa-miR-1248; hsa-miR-504-5p; hsa-miR-4732-3p; hsa-let-7d-5p; hsa-miR-330-3p; hsa-miR-19a-3p; hsa-miR-144-3p; hsa-miR-370-3p; hsa-let-7e-5p; hsa-miR-155-5p; hsa-miR-654-3p; hsa-miR-1180-3p; hsa-miR-374a-5p; hsa-miR-92b-3p; hsa-miR-335-5p; hsa-miR-1292-5p; hsa-miR-320a-3p; hsa-miR-1299; hsa-miR-181d-5p; hsa-miR-454-3p; hsa-miR-125a-5p; hsa-miR-142-3p; hsa-let-7c-5p; hsa-miR-330-5p; hsa-miR-98-5p; …	0.341073592	-1	0.135205	-1	-0.869007248	TRUE
ENDOCYTOSIS	GOBP_ENDOCYTOSIS	0.403755869	0.574171149	0.100279107	-0.178944533	-1.021431416	438	RAB5B TGFBR2 RHOQ RAC1 XKR8 MAPKAPK3 HEATR5A PPP3CA LRP3 WASF2 RHOG CXCL16 RAB5C MAPK1 MAPKAPK2 TEX261 CDC42 ARF1 SNX18 AP2A1 IGHD ARRB1 SYK EPN2 TSG101 BIN3 LRP10 RIN3 PIK3CG EPN1 SCARB1 DBNL ARRB2 SH3BP4 RAB5A CXCR1 CXCR2 PACSIN2 GSN SH3GL1 MAPK3 RAC2 UNC119 CLEC10A NR1H2 GRB2 DENND1A ACHE C4BPA BMP2K SNX10 VPS28 CSNK1G2 C3 PYCARD ANKRD13A RAB7A SNX33 ARHGAP27 SNCA AP2M1 DNM2 LY75 PLCG2 NUMB FK…	-1	-0.393881152	depleted	0.184679	0.184679	0.376198	173	hsa-miR-1248; hsa-miR-1301-3p; hsa-miR-4732-3p; hsa-let-7d-5p; hsa-miR-330-3p; hsa-miR-224-5p; hsa-miR-19a-3p; hsa-miR-323a-3p; hsa-miR-144-3p; hsa-miR-191-5p; hsa-miR-185-3p; hsa-miR-370-3p; hsa-let-7e-5p; hsa-miR-1307-3p; hsa-miR-495-3p; hsa-miR-155-5p; hsa-miR-1908-5p; hsa-miR-374a-5p; hsa-miR-92b-3p; hsa-miR-335-5p; hsa-miR-363-5p; hsa-miR-5695; hsa-miR-320a-3p; hsa-miR-146a-5p; hsa-miR-483-3…	0.373397172	-1	0.184679	-1	-0.733582486	TRUE
ENDODERMAL_CELL_DIFFERENTIATION	GOBP_ENDODERMAL_CELL_DIFFERENTIATION	0.798418972	0.880081562	0.055479331	0.23616376	0.772589281	20	MMP8 LEO1 CTR9 ITGA4 EOMES RTF1 SETD2 HSBP1 ITGB5 COL6A1	1	0.097769152	enriched	0.000825	0.000825	0.0822306	78	hsa-miR-1301-3p; hsa-miR-543; hsa-let-7d-5p; hsa-miR-493-5p; hsa-let-7e-5p; hsa-miR-548j-5p; hsa-miR-495-3p; hsa-miR-155-5p; hsa-miR-92b-3p; hsa-miR-335-5p; hsa-miR-320a-3p; hsa-miR-146a-5p; hsa-miR-181d-5p; hsa-miR-548ay-5p; hsa-miR-125a-5p; hsa-miR-142-3p; hsa-let-7c-5p; hsa-miR-330-5p; hsa-miR-363-3p; hsa-miR-98-5p; hsa-miR-20a-5p; hsa-miR-29c-3p; hsa-miR-451a; hsa-miR-223-5p; hsa-miR-122-5p; …	0.066831164	1	0.000825	1	3.083546051	TRUE
ENDODERM_DEVELOPMENT	GOBP_ENDODERM_DEVELOPMENT	0.982035928	0.99061701	0.046415496	-0.152016635	-0.591545079	39	SMAD4 ZFP36L1 SMAD2 DUSP1 LDB1 DUSP5	-1	-0.007872623	depleted	0.096767	0.096767	0.331243	26	hsa-miR-3187-3p; hsa-miR-142-3p; hsa-miR-98-5p; hsa-miR-20a-5p; hsa-miR-29c-3p; hsa-miR-20b-5p; hsa-miR-200c-3p; hsa-miR-15a-5p; hsa-miR-106b-5p; hsa-miR-106a-5p; hsa-miR-26b-5p; hsa-miR-93-5p; hsa-miR-10a-5p; hsa-miR-17-5p; hsa-miR-15b-5p; hsa-miR-221-3p; hsa-miR-548k; hsa-miR-1273c; hsa-miR-150-5p; hsa-miR-27a-3p; hsa-miR-140-5p; hsa-miR-27b-3p; hsa-miR-145-5p; hsa-miR-500a-3p; hsa-miR-744-5p; …	0.307052995	-1	0.096767	-1	-1.014272723	TRUE
ENDODERM_FORMATION	GOBP_ENDODERM_FORMATION	0.989837398	0.993538878	0.046881986	-0.159506623	-0.559967172	26	SMAD2 DUSP1 DUSP5 CDC73 ITGB2 ITGA5 ITGAV MMP14 MMP9 COL7A1 PAF1 ITGA7 COL5A1 COL6A1 ITGB5 HSBP1 SETD2 RTF1 NOG DUSP2 DUSP4 EOMES ITGA4 CTR9 LEO1 MMP8	-1	-0.004436142	enriched	0.612972	0.612972	0.62317	13	hsa-miR-1287-5p; hsa-miR-335-5p; hsa-miR-5695; hsa-miR-106b-5p; hsa-miR-7855-5p; hsa-miR-3613-3p; hsa-miR-134-5p; hsa-miR-1306-5p; hsa-miR-151a-5p; hsa-miR-1304-3p; hsa-miR-664a-3p; hsa-miR-5010-3p; hsa-miR-6820-3p	0.623571497	1	0.612972	1	0.212559363	FALSE
ENDOMEMBRANE_SYSTEM_ORGANIZATION	GOBP_ENDOMEMBRANE_SYSTEM_ORGANIZATION	0.142857143	0.295721631	0.176694269	-0.200296274	-1.127516618	374	VPS37C RAB5B RFX2 CTDNEP1 XKR8 LPCAT3 MAPK1 FHDC1 ZNF385A RTN4 CDC42 AKT1 SYNGR2 CHMP2A SNX3 TSG101 BIN3 BAIAP2 ZBED3 ARL6IP1 STX5 PHETA1 TMEM127 BAG6 CERT1 TANGO2 TMEM43 PLK3 RTN3 CHMP4B DEGS1 TMEM33 TRAPPC8 NDEL1 BLOC1S3 SQSTM1 UBXN2B TOR1AIP2 PACSIN2 GSN LEMD2 VPS51 TMCC1 CHMP3 CREB1 MAPK3 TRAPPC12 IST1 MAP2K2 MOSPD3 SGTA RILP SNX10 VPS28 TMED5 PPP2R1A JAGN1 VPS37B RAB7A SNX33 VPS37A TMED7 CHM…	-1	-0.84509804	depleted	0.544358	0.544358	0.568471	11	hsa-miR-19a-3p; hsa-miR-92b-3p; hsa-miR-20a-5p; hsa-miR-10a-5p; hsa-miR-424-3p; hsa-miR-335-3p; hsa-miR-192-5p; hsa-miR-877-3p; hsa-miR-766-3p; hsa-miR-664b-3p; hsa-miR-484	0.570542606	-1	0.544358	-1	-0.26411539	TRUE
ENDOPLASMIC_RETICULUM_CALCIUM_ION_HOMEOSTASIS	GOBP_ENDOPLASMIC_RETICULUM_CALCIUM_ION_HOMEOSTASIS	0.324055666	0.502301877	0.103576327	0.324434389	1.100697799	24	CCDC47 TMCO1 ATP2A2 APP BCL2 WFS1	1	0.489380381	enriched	0.0010118	0.0010118	0.0866092	88	hsa-miR-6501-5p; hsa-let-7d-5p; hsa-miR-224-5p; hsa-miR-361-3p; hsa-miR-628-3p; hsa-let-7e-5p; hsa-miR-155-5p; hsa-miR-494-3p; hsa-miR-92b-3p; hsa-miR-335-5p; hsa-miR-181d-5p; hsa-miR-454-3p; hsa-miR-125a-5p; hsa-miR-142-3p; hsa-miR-6741-3p; hsa-let-7c-5p; hsa-miR-548e-3p; hsa-miR-363-3p; hsa-miR-98-5p; hsa-miR-20a-5p; hsa-miR-126-3p; hsa-miR-29c-3p; hsa-miR-451a; hsa-miR-223-5p; hsa-miR-122-5p; …	0.072341559	1	0.0010118	1	2.994905325	TRUE
ENDOPLASMIC_RETICULUM_MANNOSE_TRIMMING	GOBP_ENDOPLASMIC_RETICULUM_MANNOSE_TRIMMING	0.277083333	0.453498687	0.116739205	-0.388146947	-1.161096957	15	RNF103 EDEM2 AMFR RNF139 RNF5	-1	-0.557389596	depleted	0.441836	0.441836	0.505298	63	hsa-miR-19a-3p; hsa-miR-493-5p; hsa-miR-628-3p; hsa-let-7e-5p; hsa-miR-1307-3p; hsa-miR-155-5p; hsa-miR-92b-3p; hsa-miR-335-5p; hsa-miR-1292-5p; hsa-miR-320a-3p; hsa-miR-6741-3p; hsa-miR-548e-3p; hsa-miR-20a-5p; hsa-miR-29c-3p; hsa-miR-223-5p; hsa-miR-20b-5p; hsa-miR-6747-3p; hsa-miR-21-5p; hsa-miR-130b-5p; hsa-miR-106b-5p; hsa-miR-106a-5p; hsa-miR-26b-5p; hsa-miR-93-5p; hsa-miR-7855-5p; hsa-miR-…	0.505659858	-1	0.441836	-1	-0.354738901	TRUE
ENDOPLASMIC_RETICULUM_ORGANIZATION	GOBP_ENDOPLASMIC_RETICULUM_ORGANIZATION	0.331288344	0.50865567	0.103958472	-0.249481464	-1.078741108	66	LPCAT3 RTN4 ZBED3 ARL6IP1 BAG6 CERT1 RTN3 TMEM33 TOR1AIP2 TMCC1 MOSPD3 SGTA JAGN1	-1	-0.479793845	depleted	0.318182	0.318182	0.445645	96	hsa-miR-1248; hsa-miR-330-3p; hsa-miR-19a-3p; hsa-miR-127-3p; hsa-miR-144-3p; hsa-miR-495-3p; hsa-miR-155-5p; hsa-miR-1908-5p; hsa-miR-374a-5p; hsa-miR-92b-3p; hsa-miR-335-5p; hsa-miR-5695; hsa-miR-199b-3p; hsa-miR-4707-3p; hsa-miR-483-3p; hsa-miR-181d-5p; hsa-miR-454-3p; hsa-miR-126-5p; hsa-miR-125a-5p; hsa-miR-142-3p; hsa-miR-142-5p; hsa-miR-548e-3p; hsa-miR-363-3p; hsa-miR-98-5p; hsa-miR-340-5…	0.441475254	-1	0.318182	-1	-0.497324393	TRUE
ENDOPLASMIC_RETICULUM_TUBULAR_NETWORK_ORGANIZATION	GOBP_ENDOPLASMIC_RETICULUM_TUBULAR_NETWORK_ORGANIZATION	0.140529532	0.293489014	0.168238166	-0.424963739	-1.302303971	16	RTN4 ARL6IP1 RTN3 TMEM33	-1	-0.852232401	depleted	0.257677	0.257677	0.417437	68	hsa-miR-1301-3p; hsa-miR-19a-3p; hsa-miR-3127-3p; hsa-miR-1307-3p; hsa-miR-495-3p; hsa-miR-155-5p; hsa-miR-374a-5p; hsa-miR-320a-3p; hsa-miR-4707-3p; hsa-miR-6741-3p; hsa-let-7c-5p; hsa-miR-142-5p; hsa-miR-548e-3p; hsa-miR-340-5p; hsa-miR-20a-5p; hsa-miR-122-5p; hsa-miR-20b-5p; hsa-miR-21-5p; hsa-miR-15a-5p; hsa-miR-4511; hsa-miR-106b-5p; hsa-miR-106a-5p; hsa-miR-93-5p; hsa-miR-374b-5p; hsa-miR-1…	0.414724261	-1	0.257677	-1	-0.588924344	TRUE
ENDOPLASMIC_RETICULUM_UNFOLDED_PROTEIN_RESPONSE	GOBP_ENDOPLASMIC_RETICULUM_UNFOLDED_PROTEIN_RESPONSE	0.09073724	0.220910544	0.204294757	0.267075711	1.254905202	109	DNAJB11 HYOU1 HSP90B1 PDIA6 CXXC1 PIK3R1 UFL1 CDK5RAP3 GFPT1 SRPRB COPS5 DERL2 DCTN1 SELENOS EIF2S1 ATF4 CUL7 RNF175 DDIT3 WFS1 DDRGK1 XBP1 ERMP1 MBTPS1 CREB3L4 PDIA5 CREB3L2 BHLHA15 CREB3 DERL3 VCP BFAR MYDGF RNF121	1	1.042214435	enriched	0.315596	0.315596	0.443917	129	hsa-miR-1248; hsa-miR-1301-3p; hsa-miR-4732-3p; hsa-let-7d-5p; hsa-miR-19a-3p; hsa-miR-3127-3p; hsa-miR-323a-3p; hsa-miR-361-3p; hsa-miR-127-3p; hsa-miR-144-3p; hsa-miR-191-5p; hsa-miR-370-3p; hsa-let-7e-5p; hsa-miR-548j-5p; hsa-miR-495-3p; hsa-miR-155-5p; hsa-miR-1908-5p; hsa-miR-494-3p; hsa-miR-374a-5p; hsa-miR-335-5p; hsa-miR-363-5p; hsa-miR-1292-5p; hsa-miR-5695; hsa-miR-320a-3p; hsa-miR-483-…	0.439989001	1	0.315596	1	0.50086851	TRUE
ENDOSOMAL_TRANSPORT	GOBP_ENDOSOMAL_TRANSPORT	0.024829146	0.092349513	0.352487858	-0.25408368	-1.332853316	201	VPS37C HEATR5A TRIM27 VTI1B SNX18 CHMP2A SNX3 TSG101 ZDHHC2 RAB11B STX5 PHETA1 UBAP1 RAB35 TBC1D14 CHMP4B CMTM6 SQSTM1 TBC1D17 VPS51 TMCC1 CHMP3 RAB11FIP4 DENND1A VAMP3 UBXN6 RILP VPS28 ANKRD50 VPS37B RAB7A SNX33 VPS37A EVI5 CHMP1A RAB14 VPS4A ACAP2 ARHGAP1 UBA52 ZFYVE16 BAIAP3 TBC1D10B VPS35 UBC VPS26C CLTC CORO1C PICALM LAMTOR1 STX6 SORL1 CHMP1B RAB6A BET1L LMTK2 SPAG9 ARFIP1 AP5B1 SORT1 VPS4B …	-1	-1.605038221	depleted	0.12498	0.12498	0.35234	161	hsa-miR-504-5p; hsa-miR-1301-3p; hsa-let-7d-5p; hsa-miR-330-3p; hsa-miR-19a-3p; hsa-miR-493-5p; hsa-miR-1287-5p; hsa-miR-185-3p; hsa-let-7e-5p; hsa-miR-1307-3p; hsa-miR-495-3p; hsa-miR-155-5p; hsa-miR-3200-5p; hsa-miR-1908-5p; hsa-miR-374a-5p; hsa-miR-92b-3p; hsa-miR-335-5p; hsa-miR-363-5p; hsa-miR-382-5p; hsa-miR-320a-3p; hsa-miR-199b-3p; hsa-miR-4707-3p; hsa-miR-146a-5p; hsa-miR-483-3p; hsa-miR…	0.331845803	-1	0.12498	-1	-0.90315948	TRUE
ENDOSOME_ORGANIZATION	GOBP_ENDOSOME_ORGANIZATION	0.005617269	0.033444036	0.407017919	-0.37439868	-1.651360056	73	VPS37C RAB5B CHMP2A SNX3 TSG101 PHETA1 TMEM127 CHMP4B SQSTM1 TMCC1 CHMP3 IST1 RILP SNX10 VPS28 VPS37B RAB7A SNX33 VPS37A CHMP1A VPS4A PI4K2A CORO1C LAMTOR1 FAM160A2 STX6 HOOK3	-1	-2.250474772	depleted	0.0947146	0.0947146	0.328698	94	hsa-miR-19a-3p; hsa-miR-493-5p; hsa-miR-361-3p; hsa-miR-4508; hsa-miR-370-3p; hsa-let-7e-5p; hsa-miR-1307-3p; hsa-miR-155-5p; hsa-miR-3200-5p; hsa-miR-1908-5p; hsa-miR-374a-5p; hsa-miR-92b-3p; hsa-miR-335-5p; hsa-miR-548ay-3p; hsa-miR-146a-5p; hsa-miR-483-3p; hsa-miR-181d-5p; hsa-miR-126-5p; hsa-miR-1303; hsa-miR-6741-3p; hsa-let-7c-5p; hsa-miR-330-5p; hsa-miR-20a-5p; hsa-miR-20b-5p; hsa-miR-21-5…	0.303927082	-1	0.0947146	-1	-1.023583071	TRUE
ENDOSOME_TO_LYSOSOME_TRANSPORT	GOBP_ENDOSOME_TO_LYSOSOME_TRANSPORT	0.651020408	0.779530385	0.066742613	-0.225227141	-0.907558148	46	TRAK1 TSG101 CHMP3 MGRN1 UBXN6 RILP RAB7A SCYL2 RHOB VPS41 FAM160A2 HOOK3 SORT1 VPS4B LYST TRAK2	-1	-0.186405397	enriched	0.0607988	0.0607988	0.288551	106	hsa-miR-342-5p; hsa-let-7d-5p; hsa-miR-19a-3p; hsa-miR-323a-3p; hsa-miR-493-5p; hsa-miR-671-3p; hsa-miR-361-3p; hsa-miR-4508; hsa-miR-628-3p; hsa-miR-370-3p; hsa-let-7e-5p; hsa-miR-1307-3p; hsa-miR-155-5p; hsa-miR-1908-5p; hsa-miR-494-3p; hsa-miR-92b-3p; hsa-miR-335-5p; hsa-miR-363-5p; hsa-miR-199b-3p; hsa-miR-181d-5p; hsa-miR-454-3p; hsa-miR-6741-3p; hsa-let-7c-5p; hsa-miR-330-5p; hsa-miR-98-5p;…	0.265308818	1	0.0607988	1	1.216104992	FALSE
ENDOSOME_TRANSPORT_VIA_MULTIVESICULAR_BODY_SORTING_PATHWAY	GOBP_ENDOSOME_TRANSPORT_VIA_MULTIVESICULAR_BODY_SORTING_PATHWAY	0.187866928	0.355325528	0.140406239	-0.331464638	-1.211335472	29	CHMP2A CHMP4B CHMP3 UBXN6 RILP VPS28 CHMP1A CHMP1B SORT1 VPS4B LYST DENND10 CHMP6 SNF8 LEPROT	-1	-0.726149667	depleted	0.133319	0.133319	0.354681	25	hsa-miR-493-5p; hsa-miR-181d-5p; hsa-miR-126-5p; hsa-miR-15a-5p; hsa-miR-26b-5p; hsa-miR-93-5p; hsa-miR-10a-5p; hsa-miR-4659a-3p; hsa-miR-4659b-3p; hsa-miR-186-5p; hsa-miR-15b-5p; hsa-miR-3613-3p; hsa-miR-183-3p; hsa-let-7b-5p; hsa-miR-6818-3p; hsa-miR-27b-3p; hsa-miR-222-3p; hsa-miR-223-3p; hsa-miR-183-5p; hsa-miR-145-5p; hsa-miR-548o-3p; hsa-miR-339-5p; hsa-miR-500a-3p; hsa-miR-30c-1-3p; hsa-mi…	0.338983266	-1	0.133319	-1	-0.875107953	TRUE
ENDOTHELIAL_CELL_APOPTOTIC_PROCESS	GOBP_ENDOTHELIAL_CELL_APOPTOTIC_PROCESS	0.570552147	0.719838804	0.073438141	-0.244158264	-0.932321801	37	MAPK7 HIPK1 ICAM1 PDPK1 MAP3K5 ANGPT1 PDCD4 CD40 GATA2	-1	-0.243704656	enriched	0.174645	0.174645	0.370589	35	hsa-miR-19a-3p; hsa-let-7e-5p; hsa-miR-92b-3p; hsa-miR-363-5p; hsa-miR-181d-5p; hsa-let-7c-5p; hsa-miR-330-5p; hsa-miR-98-5p; hsa-miR-20a-5p; hsa-miR-20b-5p; hsa-miR-21-5p; hsa-miR-100-5p; hsa-miR-106b-5p; hsa-miR-130a-3p; hsa-miR-106a-5p; hsa-miR-26b-5p; hsa-miR-93-5p; hsa-miR-10a-5p; hsa-miR-17-5p; hsa-miR-3163; hsa-miR-4433b-5p; hsa-let-7b-5p; hsa-miR-1304-3p; hsa-miR-1255a; hsa-miR-27a-3p; hs…	0.366683024	1	0.174645	1	0.757843843	FALSE
ENDOTHELIAL_CELL_CHEMOTAXIS	GOBP_ENDOTHELIAL_CELL_CHEMOTAXIS	0.917808219	0.955231495	0.048603425	0.215619549	0.665694693	16	HMGB1 LGMN P2RX4 PLEKHG5	1	0.037248057	enriched	0.0597747	0.0597747	0.286957	58	hsa-miR-504-5p; hsa-let-7d-5p; hsa-miR-19a-3p; hsa-miR-495-3p; hsa-miR-155-5p; hsa-miR-374a-5p; hsa-miR-335-5p; hsa-miR-363-5p; hsa-miR-320a-3p; hsa-miR-146a-5p; hsa-miR-126-5p; hsa-miR-125a-5p; hsa-miR-20a-5p; hsa-miR-126-3p; hsa-miR-29c-3p; hsa-miR-20b-5p; hsa-miR-200c-3p; hsa-miR-21-5p; hsa-miR-15a-5p; hsa-miR-146b-5p; hsa-miR-106b-5p; hsa-miR-361-5p; hsa-miR-106a-5p; hsa-miR-26b-5p; hsa-miR-5…	0.263873494	1	0.0597747	1	1.223482595	TRUE
ENDOTHELIAL_CELL_MIGRATION	GOBP_ENDOTHELIAL_CELL_MIGRATION	0.249484536	0.427896534	0.123257226	-0.220381092	-1.091838913	144	SRF RAC1 HDAC9 AKT1 KLF4 PIK3CG SCARB1 MAP3K3 RHOA GLUL HDAC5 TGFB1 NR4A1 PDPK1 EPHB4 ATOH8 PRCP MEF2C HMOX1 ANGPT1 MAP2K3 CD40 RHOB BCAS3 PXN CYP1B1 SP1 GATA2 HSPB1 GPX1 ZC3H12A VASH1 LGALS12 CIB1 SVBP HIF1A RGCC PIK3CB VEGFA ITGB2 HDAC7 SPRED1 PTGS2 RRAS PATZ1 NOTCH1 CORO1B PDCD6 ZNF580 CCN3 TNFSF12	-1	-0.602956368	enriched	0.0141802	0.0141802	0.195808	88	hsa-miR-504-5p; hsa-miR-543; hsa-let-7d-5p; hsa-miR-19a-3p; hsa-miR-4508; hsa-miR-185-3p; hsa-miR-370-3p; hsa-let-7e-5p; hsa-miR-495-3p; hsa-miR-155-5p; hsa-miR-1908-5p; hsa-miR-374a-5p; hsa-miR-92b-3p; hsa-miR-335-5p; hsa-miR-1292-5p; hsa-miR-320a-3p; hsa-miR-4707-3p; hsa-miR-146a-5p; hsa-miR-483-3p; hsa-miR-454-3p; hsa-miR-3187-3p; hsa-let-7c-5p; hsa-miR-98-5p; hsa-miR-340-5p; hsa-miR-122-5p; h…	0.180134881	1	0.0141802	1	1.848317644	FALSE
ENDOTHELIAL_CELL_PROLIFERATION	GOBP_ENDOTHELIAL_CELL_PROLIFERATION	0.924369748	0.95668167	0.051530912	-0.167955516	-0.756964223	84	CCR3 AKT1 SCARB1 ALOX5 LRG1 NR4A1 PDPK1 SIRT6 ATOH8 MEF2C HMOX1 ARNT SP1 GATA2 VEGFB RICTOR VASH1 ARG1 HIF1A RGCC GHRL VEGFA PROK2	-1	-0.034154276	depleted	0.119018	0.119018	0.348407	55	hsa-miR-19a-3p; hsa-miR-374a-5p; hsa-miR-92b-3p; hsa-miR-335-5p; hsa-miR-4707-3p; hsa-miR-181d-5p; hsa-miR-3187-3p; hsa-miR-125a-5p; hsa-miR-1303; hsa-miR-20a-5p; hsa-miR-126-3p; hsa-miR-122-5p; hsa-miR-20b-5p; hsa-miR-6747-3p; hsa-miR-21-5p; hsa-miR-100-5p; hsa-miR-29b-2-5p; hsa-miR-106b-5p; hsa-miR-130a-3p; hsa-miR-26b-5p; hsa-miR-5193; hsa-miR-93-5p; hsa-miR-374b-5p; hsa-miR-107; hsa-miR-143-3…	0.327604157	-1	0.119018	-1	-0.924387352	TRUE
ENDOTHELIUM_DEVELOPMENT	GOBP_ENDOTHELIUM_DEVELOPMENT	0.004705938	0.02977962	0.407017919	-0.361982675	-1.60927942	77	MYADM PECAM1 SMAD4 PLCB1 TNFRSF1A BTG1 NRG1 RBPJ RHOA RAPGEF2 ICAM1 FOXJ2 ATOH8 NOTCH4 F2RL1 VEZF1 RHOB GPX1 EDF1 F11R JAG1 VEGFA CLIC4 ZEB1 COL18A1 S1PR3 KDM6B RAPGEF1 IL1B MYD88 PTPRS	-1	-2.327353786	enriched	0.0043762	0.0043762	0.138376	8	hsa-miR-335-5p; hsa-miR-548ay-3p; hsa-miR-125a-5p; hsa-miR-200c-3p; hsa-miR-106b-5p; hsa-miR-17-3p; hsa-miR-296-5p; hsa-miR-15b-5p	0.1248311	1	0.0043762	1	2.358902838	FALSE
ENERGY_HOMEOSTASIS	GOBP_ENERGY_HOMEOSTASIS	0.402862986	0.573407723	0.092259726	-0.308862787	-1.041917973	22	AMPD2 METRNL PRCP FOXO1 PRKAA1 LEPR MEX3C UBB CRTC1 PIK3CA STAT3	-1	-0.394842633	depleted	0.234621	0.234621	0.407167	95	hsa-miR-3613-5p; hsa-miR-19a-3p; hsa-miR-323a-3p; hsa-miR-370-3p; hsa-let-7e-5p; hsa-miR-155-5p; hsa-miR-654-3p; hsa-miR-409-3p; hsa-miR-494-3p; hsa-miR-92b-3p; hsa-miR-335-5p; hsa-miR-485-3p; hsa-miR-320a-3p; hsa-miR-454-3p; hsa-miR-3187-3p; hsa-miR-125a-5p; hsa-miR-142-3p; hsa-let-7c-5p; hsa-miR-363-3p; hsa-miR-98-5p; hsa-miR-340-5p; hsa-miR-20a-5p; hsa-miR-20b-5p; hsa-miR-200c-3p; hsa-miR-21-5…	0.403910289	-1	0.234621	-1	-0.629633118	TRUE
ENERGY_RESERVE_METABOLIC_PROCESS	GOBP_ENERGY_RESERVE_METABOLIC_PROCESS	0.057026477	0.166078012	0.271288555	-0.334451855	-1.386355025	53	IRS2 GSK3B AKT1 PPP1CA GSK3A PPP1CB STK40 RUBCNL INPP5K GBE1 PPP1R3D GAA PYGL	-1	-1.243923461	enriched	0.255519	0.255519	0.416143	61	hsa-miR-1248; hsa-let-7d-5p; hsa-miR-330-3p; hsa-miR-19a-3p; hsa-miR-323a-3p; hsa-let-7e-5p; hsa-miR-155-5p; hsa-miR-494-3p; hsa-miR-92b-3p; hsa-miR-335-5p; hsa-miR-320a-3p; hsa-miR-199b-3p; hsa-miR-126-5p; hsa-miR-125a-5p; hsa-let-7c-5p; hsa-miR-363-3p; hsa-miR-98-5p; hsa-miR-20a-5p; hsa-miR-451a; hsa-miR-122-5p; hsa-miR-200c-3p; hsa-miR-21-5p; hsa-let-7g-5p; hsa-miR-106b-5p; hsa-miR-130a-3p; hs…	0.413455698	1	0.255519	1	0.592576801	FALSE
ENTRAINMENT_OF_CIRCADIAN_CLOCK	GOBP_ENTRAINMENT_OF_CIRCADIAN_CLOCK	0.001561485	0.012962743	0.455059867	-0.538905661	-1.923151665	27	GNAQ FBXL3 PPP1CA FBXL17 PPP1CB PHLPP1 BHLHE40 NR2F6	-1	-2.806462103	depleted	0.465519	0.465519	0.5163	27	hsa-miR-224-5p; hsa-miR-92b-3p; hsa-miR-335-5p; hsa-miR-483-3p; hsa-miR-142-3p; hsa-miR-363-3p; hsa-miR-29c-3p; hsa-miR-21-5p; hsa-miR-4511; hsa-miR-26b-5p; hsa-miR-107; hsa-miR-25-3p; hsa-miR-17-5p; hsa-miR-3613-3p; hsa-miR-29a-3p; hsa-miR-146b-3p; hsa-let-7b-5p; hsa-miR-501-5p; hsa-miR-6885-3p; hsa-miR-192-5p; hsa-miR-4677-3p; hsa-miR-1976; hsa-miR-6793-3p; hsa-miR-500a-5p; hsa-miR-28-3p; hsa-m…	0.5190975	-1	0.465519	-1	-0.332062589	TRUE
EPHRIN_RECEPTOR_SIGNALING_PATHWAY	GOBP_EPHRIN_RECEPTOR_SIGNALING_PATHWAY	0.003345189	0.023072495	0.431707696	-0.387042621	-1.654278311	63	RAC1 ACTB ACTG1 CDC42 AP2A1 VAV2 RBPJ APH1B RHOA ARPC5 LYN ARPC4 EPHB4 ARPC1B VAV3 AP2M1 EFNA4 AP2S1 SIPA1L1 CDK5R1 EPHB1 ACTR2 ACTR3 APH1A	-1	-2.475579275	depleted	0.135681	0.135681	0.354681	209	hsa-miR-1248; hsa-miR-504-5p; hsa-miR-1301-3p; hsa-miR-543; hsa-let-7d-5p; hsa-miR-330-3p; hsa-miR-224-5p; hsa-miR-19a-3p; hsa-miR-323a-3p; hsa-miR-150-3p; hsa-miR-493-5p; hsa-miR-4508; hsa-miR-2110; hsa-miR-144-5p; hsa-miR-144-3p; hsa-miR-185-3p; hsa-miR-370-3p; hsa-let-7e-5p; hsa-miR-1307-3p; hsa-miR-548j-5p; hsa-miR-495-3p; hsa-miR-155-5p; hsa-miR-1908-5p; hsa-miR-1180-3p; hsa-miR-374a-5p; hsa…	0.341073592	-1	0.135681	-1	-0.867480964	TRUE
EPIDERMAL_CELL_DIFFERENTIATION	GOBP_EPIDERMAL_CELL_DIFFERENTIATION	0.247916667	0.426230549	0.124434169	-0.237538382	-1.107382379	100	TPRN KLF7 SGPP1 ZFP36 KLF4 VDR TSG101 ZFP36L1 RBPJ PKP2 FOSL2 FURIN OPN3 CAPNS1 RUNX1 HES1 PALLD SEC24B TRIOBP DSC2 SHARPIN MAFF ST14 RIPOR2 TMEM79 MAP2K1 JAG1 MAFG PI3 CLIC4 ASAH1 MYCL SLC9A3R1 TXNIP KRT1 EVPL	-1	-0.605694276	depleted	0.221286	0.221286	0.398916	10	hsa-miR-335-5p; hsa-miR-152-3p; hsa-miR-30a-5p; hsa-miR-874-3p; hsa-miR-148b-3p; hsa-miR-148a-3p; hsa-miR-192-5p; hsa-miR-324-5p; hsa-miR-145-5p; hsa-miR-326	0.395922209	-1	0.221286	-1	-0.655046062	TRUE
EPIDERMAL_GROWTH_FACTOR_RECEPTOR_SIGNALING_PATHWAY	GOBP_EPIDERMAL_GROWTH_FACTOR_RECEPTOR_SIGNALING_PATHWAY	0.138716356	0.291250723	0.170932335	-0.265315755	-1.204788701	87	CDC42 AKT1 RPS6KA5 TSG101 EPN1 GAB1 TGFA RASSF2 TGFB1 GRB2 SHKBP1 PDPK1 NEURL1 SPRY2 SPRY1 RAB7A SHC1 NCF1 IQGAP1 MVP	-1	-0.857872328	depleted	0.348627	0.348627	0.458868	151	hsa-miR-6501-5p; hsa-miR-1248; hsa-miR-504-5p; hsa-miR-543; hsa-miR-433-3p; hsa-miR-19a-3p; hsa-miR-323a-3p; hsa-miR-493-5p; hsa-miR-144-3p; hsa-miR-185-3p; hsa-let-7e-5p; hsa-miR-495-3p; hsa-miR-155-5p; hsa-miR-654-3p; hsa-miR-409-3p; hsa-miR-1908-5p; hsa-miR-494-3p; hsa-miR-92b-3p; hsa-miR-335-5p; hsa-miR-5695; hsa-miR-485-3p; hsa-miR-320a-3p; hsa-miR-146a-5p; hsa-miR-483-3p; hsa-miR-181d-5p; h…	0.459384025	-1	0.348627	-1	-0.457638981	TRUE
EPIDERMIS_DEVELOPMENT	GOBP_EPIDERMIS_DEVELOPMENT	0.151515152	0.307130461	0.160801401	-0.23347651	-1.160267277	142	TPRN KLF7 SGPP1 ZFP36 SMAD4 FUZ KLF4 AGPAT2 VDR TSG101 ZFP36L1 RBPJ PKP2 FOSL2 FURIN OPN3 CAPNS1 RUNX1 YBX1 HES1 FLOT2 PALLD SEC24B TRIOBP LDB1 TFDP1 DSC2 FGFR2 SHARPIN MAFF ST14 RIPOR2 HPSE TMEM79 MAP2K1 WNT10A RELA EMP1 JAG1 MAFG PI3 ZMPSTE24 CLIC4 ASAH1 MYCL SLC9A3R1 NAB2 TXNIP TRPC4AP KRT1 EVPL	-1	-0.819543936	enriched	0.0166583	0.0166583	0.201611	81	hsa-miR-150-3p; hsa-miR-493-5p; hsa-miR-361-3p; hsa-miR-2110; hsa-miR-6786-3p; hsa-let-7e-5p; hsa-miR-155-5p; hsa-miR-3200-5p; hsa-miR-92b-3p; hsa-miR-335-5p; hsa-miR-485-3p; hsa-miR-146a-5p; hsa-miR-483-3p; hsa-miR-125a-5p; hsa-miR-142-3p; hsa-let-7c-5p; hsa-miR-548e-3p; hsa-miR-328-3p; hsa-miR-20a-5p; hsa-miR-29c-3p; hsa-miR-223-5p; hsa-miR-122-5p; hsa-miR-20b-5p; hsa-miR-100-5p; hsa-miR-15a-5p…	0.183960636	1	0.0166583	1	1.778369321	FALSE
EPITHELIAL_CELL_DIFFERENTIATION	GOBP_EPITHELIAL_CELL_DIFFERENTIATION	0.000187361	0.002453205	0.518848078	-0.285992041	-1.578529601	312	KLF2 MYADM VIM TAGLN2 CEBPB AJAP1 TPRN PECAM1 KLF7 SGPP1 ZFP36 GSK3B CDC42 SMAD4 AKT1 KLF4 PLCB1 ZDHHC7 ARNTL VDR TNFRSF1A TSG101 GSK3A ANXA7 BTG1 E2F4 ZFP36L1 NRG1 RBPJ RFX3 PKP2 FOSL2 FAM20C RHOA RAPGEF2 FURIN OPN3 CTSB BASP1 CAPNS1 CDHR2 ICAM1 CREB1 SOX4 TST CD24 SPRED2 RUNX1 PDPK1 FOXJ2 TOLLIP TMOD1 ATOH8 SPRY2 SPRY1 ZNF703 SULT1B1 MEF2C HES1 MAF IQGAP1 PALLD AKT2 NOTCH4 SEC24B F2RL1 TRIOBP V…	-1	-3.72732176	enriched	0.103022	0.103022	0.338716	145	hsa-miR-504-5p; hsa-miR-1301-3p; hsa-miR-4732-3p; hsa-let-7d-5p; hsa-miR-193a-5p; hsa-miR-19a-3p; hsa-miR-323a-3p; hsa-miR-493-5p; hsa-miR-1287-5p; hsa-miR-2110; hsa-miR-370-3p; hsa-miR-1307-3p; hsa-miR-495-3p; hsa-miR-155-5p; hsa-miR-409-3p; hsa-miR-1908-5p; hsa-miR-1180-3p; hsa-miR-374a-5p; hsa-miR-92b-3p; hsa-miR-335-5p; hsa-miR-548ay-3p; hsa-miR-363-5p; hsa-miR-382-5p; hsa-miR-320a-3p; hsa-mi…	0.313447296	1	0.103022	1	0.987070023	FALSE
EPITHELIAL_CELL_PROLIFERATION	GOBP_EPITHELIAL_CELL_PROLIFERATION	0.231884058	0.408587829	0.128788713	-0.209316396	-1.102582678	203	CEBPB CCR3 MAPK1 ZFP36 RTN4 CDC42 AKT1 VDR NKX3-1 ZFP36L1 SCARB1 C5AR2 ALOX5 TGFA LRG1 HGF KIT CDKN1C TLR4 TGFB1 NR4A1 PDPK1 STK11 SIRT6 ATOH8 RPS6KA1 ZNF703 MEF2C HES1 HMOX1 COL8A2 C5AR1 FGFR2 RB1 ARNT CDKN2B B4GALT1 SP1 GATA2 VEGFB GPX1 RICTOR VASH1 CFLAR JAML ARG1 MAP2K1 HIF1A SFRP2 CDC73 NOD2 RREB1 RGCC GHRL VEGFA PTPRK PROK2 GPBAR1	-1	-0.634729108	enriched	0.506197	0.506197	0.542399	5	hsa-miR-335-5p; hsa-miR-3187-3p; hsa-miR-10a-5p; hsa-miR-335-3p; hsa-miR-6802-3p	0.545699926	1	0.506197	1	0.295680433	FALSE
EPITHELIAL_TO_MESENCHYMAL_TRANSITION	GOBP_EPITHELIAL_TO_MESENCHYMAL_TRANSITION	0.058333333	0.167958601	0.271288555	-0.28495437	-1.30305885	90	TGFBR2 GSK3B RTN4 SMAD4 FUZ S100A4 RBPJ RFLNB HGF ADAM15 ADIPOR1 TGFB1 SPRED2 SMAD2 SPRY2 SPRY1 ZNF703 NOTCH4 PDCD4 FGFR2 USF3 PEF1 TRIM28 TRIM62 GLIPR2 HIF1A JAG1 SFRP2 RGCC OLFM1 IL1B SPRED1 TCF7L2 SDCBP NOTCH1 DDX17 PDCD6 LOXL3	-1	-1.234083206	enriched	0.319605	0.319605	0.446424	147	hsa-miR-3613-5p; hsa-miR-504-5p; hsa-miR-543; hsa-miR-433-3p; hsa-miR-342-5p; hsa-let-7d-5p; hsa-miR-330-3p; hsa-miR-224-5p; hsa-miR-19a-3p; hsa-miR-150-3p; hsa-miR-493-5p; hsa-miR-144-3p; hsa-miR-185-3p; hsa-miR-370-3p; hsa-let-7e-5p; hsa-miR-1307-3p; hsa-miR-495-3p; hsa-miR-155-5p; hsa-miR-409-3p; hsa-miR-494-3p; hsa-miR-374a-5p; hsa-miR-92b-3p; hsa-miR-335-5p; hsa-miR-5695; hsa-miR-320a-3p; hs…	0.441871313	1	0.319605	1	0.495386435	FALSE
EPITHELIAL_TUBE_FORMATION	GOBP_EPITHELIAL_TUBE_FORMATION	0.683778234	0.804670864	0.064648457	-0.201932078	-0.901872474	78	TRAF6 FUZ BCL10 PRKACA TCTN1 SOX4 TGFB1 PRICKLE1 VASP SKI SEC24B SPINT2 FGFR2 STK3 SPINT1 FZD2 ST14 DVL1 LMO4	-1	-0.165084728	depleted	0.307352	0.307352	0.438936	11	hsa-miR-155-5p; hsa-miR-199b-5p; hsa-miR-26b-5p; hsa-miR-3605-3p; hsa-miR-1271-5p; hsa-miR-96-5p; hsa-miR-186-5p; hsa-miR-192-5p; hsa-miR-182-5p; hsa-miR-145-5p; hsa-miR-6842-3p	0.436062649	-1	0.307352	-1	-0.512363956	TRUE
EPITHELIAL_TUBE_MORPHOGENESIS	GOBP_EPITHELIAL_TUBE_MORPHOGENESIS	0.180527383	0.345296141	0.146416238	-0.224876045	-1.143007438	164	SRF TGFBR2 TRAF6 SMAD4 FUZ BCL10 PRKACA PPP1CA NKX3-1 KRAS RBPJ RHOA TCTN1 MICAL2 SOX4 TGFB1 CSF1R SIRT6 PRICKLE1 VASP SPRY2 SPRY1 MEF2C HES1 SKI NOTCH4 SEC24B SPINT2 FGFR2 STK3 SPINT1 RHOB FZD2 FMN1 ST14 DVL1 LMO4 CSF1 PBX1 GDF7 HIF1A SFRP2 RNF207 VEGFA CLIC4 DVL3 PAK1	-1	-0.743456913	enriched	0.136568	0.136568	0.354681	7	hsa-miR-374a-5p; hsa-miR-4707-3p; hsa-miR-6747-3p; hsa-miR-26b-5p; hsa-miR-374b-5p; hsa-miR-1976; hsa-miR-197-3p	0.341073592	1	0.136568	1	0.864651051	FALSE
ERAD_PATHWAY	GOBP_ERAD_PATHWAY	0.823643411	0.896268725	0.053129805	0.182543479	0.824472103	88	HSP90B1 PSMC6 CCDC47 FBXO44 ERLEC1 ANKZF1 SVIP ECPAS DERL2 SELENOS RNF175 UGGT1 TMEM67 WFS1 MAN1B1 DERL3 VCP DNAJC10 RNF121 UBE2G2 EDEM3 DNAJB9 UBXN4	1	0.084260772	enriched	0.212431	0.212431	0.394667	56	hsa-miR-1301-3p; hsa-miR-543; hsa-miR-19a-3p; hsa-miR-361-3p; hsa-miR-4508; hsa-miR-2110; hsa-miR-155-5p; hsa-miR-92b-3p; hsa-miR-335-5p; hsa-miR-1292-5p; hsa-miR-3187-3p; hsa-miR-1303; hsa-miR-20a-5p; hsa-miR-29c-3p; hsa-miR-20b-5p; hsa-miR-21-5p; hsa-miR-100-5p; hsa-miR-139-5p; hsa-miR-130b-5p; hsa-miR-106b-5p; hsa-miR-361-5p; hsa-miR-106a-5p; hsa-miR-26b-5p; hsa-miR-93-5p; hsa-miR-7855-5p; hsa…	0.391674082	1	0.212431	1	0.672782106	TRUE
ERBB2_SIGNALING_PATHWAY	GOBP_ERBB2_SIGNALING_PATHWAY	0.624750499	0.761954319	0.06767604	0.26830691	0.882976422	21	CUL5 HSP90AA1 PIK3R1	1	0.204293388	enriched	0.125065	0.125065	0.352511	128	hsa-miR-1248; hsa-miR-433-3p; hsa-miR-193a-5p; hsa-miR-330-3p; hsa-miR-224-5p; hsa-miR-19a-3p; hsa-miR-3127-3p; hsa-miR-323a-3p; hsa-miR-323b-3p; hsa-miR-548j-5p; hsa-miR-495-3p; hsa-miR-155-5p; hsa-miR-409-3p; hsa-miR-1908-5p; hsa-miR-494-3p; hsa-miR-92b-3p; hsa-miR-335-5p; hsa-miR-146a-5p; hsa-miR-181d-5p; hsa-miR-454-3p; hsa-miR-548ay-5p; hsa-miR-125a-5p; hsa-miR-142-3p; hsa-miR-98-5p; hsa-miR…	0.331980789	1	0.125065	1	0.902864213	TRUE
ERBB_SIGNALING_PATHWAY	GOBP_ERBB_SIGNALING_PATHWAY	0.106694561	0.246530258	0.197822021	-0.265994106	-1.242373912	102	MAPK1 RTN4 CDC42 AKT1 RPS6KA5 TSG101 NRG1 RBPJ EPN1 GAB1 TGFA RASSF2 TGFB1 GRB2 SHKBP1 PDPK1 NEURL1 SPRY2 SPRY1 RAB7A SHC1 NCF1 IQGAP1 MVP	-1	-0.971857721	enriched	0.0129982	0.0129982	0.193035	47	hsa-miR-19a-3p; hsa-miR-2110; hsa-miR-6786-3p; hsa-miR-185-3p; hsa-miR-1307-3p; hsa-miR-494-3p; hsa-miR-92b-3p; hsa-miR-335-5p; hsa-miR-320a-3p; hsa-miR-454-3p; hsa-miR-6741-3p; hsa-miR-142-5p; hsa-miR-20a-5p; hsa-miR-451a; hsa-miR-122-5p; hsa-miR-20b-5p; hsa-miR-130b-5p; hsa-miR-106b-5p; hsa-miR-130a-3p; hsa-miR-106a-5p; hsa-miR-93-5p; hsa-miR-28-5p; hsa-miR-454-5p; hsa-miR-4659a-3p; hsa-miR-30a…	0.178586529	1	0.0129982	1	1.886116785	FALSE
ERK1_AND_ERK2_CASCADE	GOBP_ERK1_AND_ERK2_CASCADE	2.04E-05	0.000388879	0.575610261	-0.357950166	-1.834914858	167	CD74 ZFP36L2 RIPK2 VRK3 MAPK1 SIRPA SMAD4 GSTP1 KLF4 DUSP6 MAP2K7 ARRB1 SYK ZFP36L1 GNAI2 PTGER4 C5AR2 TRAF7 ARRB2 CSK RAPGEF2 NPTN SEMA7A ICAM1 TLR4 LYN MAPK3 TGFB1 CD44 SPRED2 MAP2K2 CHRNA10 CSF1R PYCARD SPRY2 SPRY1 SHC1 DUSP1 PRXL2C ANGPT1 C5AR1 F2RL1 SCIMP FGFR2 ALOX15 NQO2 NLRP6 EPHB1 PDGFC GLIPR2 CFLAR MAP2K1 YWHAZ PTPN6 TNIP1 FPR2 CIB1 MIR185 NELFE LGALS9 NOD2 GPBAR1 SLC9A3R1 RGS14 RAPGEF1…	-1	-4.690289965	enriched	0.0299063	0.0299063	0.232999	123	hsa-miR-1248; hsa-let-7d-5p; hsa-miR-224-5p; hsa-miR-19a-3p; hsa-miR-323a-3p; hsa-miR-2110; hsa-miR-144-3p; hsa-miR-6786-3p; hsa-miR-323b-3p; hsa-miR-185-3p; hsa-miR-370-3p; hsa-let-7e-5p; hsa-miR-1307-3p; hsa-miR-548j-5p; hsa-miR-495-3p; hsa-miR-155-5p; hsa-miR-494-3p; hsa-miR-92b-3p; hsa-miR-335-5p; hsa-miR-548ay-3p; hsa-miR-382-5p; hsa-miR-320a-3p; hsa-miR-483-3p; hsa-miR-181d-5p; hsa-miR-454-…	0.218354187	1	0.0299063	1	1.524237314	FALSE
ERROR_FREE_TRANSLESION_SYNTHESIS	GOBP_ERROR_FREE_TRANSLESION_SYNTHESIS	0.000263232	0.003236149	0.498493109	0.61220649	2.038868223	22	RFC4 POLH RFC1 PCNA REV1 RPA1 RPA2 RFC3 RPS27A RPA3 POLD1 VCP	1	3.579660915	enriched	0.0980567	0.0980567	0.331441	81	hsa-miR-1301-3p; hsa-let-7d-5p; hsa-miR-361-3p; hsa-miR-1287-5p; hsa-miR-2110; hsa-miR-191-5p; hsa-let-7e-5p; hsa-miR-155-5p; hsa-miR-374a-5p; hsa-miR-382-5p; hsa-miR-320a-3p; hsa-miR-454-3p; hsa-miR-125a-5p; hsa-miR-6741-3p; hsa-let-7c-5p; hsa-miR-98-5p; hsa-miR-20a-5p; hsa-miR-29c-3p; hsa-miR-122-5p; hsa-miR-20b-5p; hsa-miR-6747-3p; hsa-miR-21-5p; hsa-miR-100-5p; hsa-let-7g-5p; hsa-miR-29b-2-5p…	0.307344042	1	0.0980567	1	1.008522727	TRUE
ERROR_PRONE_TRANSLESION_SYNTHESIS	GOBP_ERROR_PRONE_TRANSLESION_SYNTHESIS	0.001363311	0.011772718	0.455059867	0.612354327	2.015208747	21	RFC4 POLH RFC1 PCNA POLE2 REV1 RPA1 RPA2 RFC3 RPS27A RPA3	1	2.865405169	enriched	0.114837	0.114837	0.348407	72	hsa-miR-1301-3p; hsa-let-7d-5p; hsa-miR-19a-3p; hsa-miR-1287-5p; hsa-let-7e-5p; hsa-miR-155-5p; hsa-miR-92b-3p; hsa-miR-335-5p; hsa-miR-382-5p; hsa-miR-320a-3p; hsa-miR-454-3p; hsa-miR-142-3p; hsa-let-7c-5p; hsa-miR-363-3p; hsa-miR-98-5p; hsa-miR-340-5p; hsa-miR-20a-5p; hsa-miR-122-5p; hsa-miR-20b-5p; hsa-miR-6747-3p; hsa-miR-21-5p; hsa-miR-100-5p; hsa-let-7g-5p; hsa-miR-29b-2-5p; hsa-miR-106b-5p…	0.326267269	1	0.114837	1	0.939918162	TRUE
ERYTHROCYTE_DEVELOPMENT	GOBP_ERYTHROCYTE_DEVELOPMENT	0.001164642	0.010484171	0.455059867	-0.538495099	-1.890451773	26	FLVCR1 KLF2 SRF PTBP3 ZBTB7A FAM210B BCL6 EPB42 SH2B3 TMOD3 TAL1 SLC4A1 MAEA BPGM	-1	-2.933807429	depleted	0.249746	0.249746	0.414429	22	hsa-miR-1248; hsa-miR-92b-3p; hsa-miR-335-5p; hsa-miR-363-3p; hsa-miR-26b-5p; hsa-miR-10a-5p; hsa-miR-25-3p; hsa-miR-576-3p; hsa-miR-96-5p; hsa-miR-22-5p; hsa-miR-140-3p; hsa-miR-4755-5p; hsa-miR-30b-5p; hsa-miR-23b-3p; hsa-miR-6885-3p; hsa-miR-192-5p; hsa-miR-877-3p; hsa-miR-93-3p; hsa-miR-766-3p; hsa-miR-500a-3p; hsa-miR-3940-3p; hsa-miR-484	0.412053752	-1	0.249746	-1	-0.602501459	TRUE
ERYTHROCYTE_HOMEOSTASIS	GOBP_ERYTHROCYTE_HOMEOSTASIS	0.01611894	0.06813531	0.352487858	-0.314213216	-1.467590049	102	FLVCR1 KLF2 SRF ZFP36 PTBP3 DYRK3 ZFP36L1 ZBTB7A SPI1 FOXO3 KIT FAM210B BCL6 LYN EPAS1 RCOR1 KLF1 EPB42 SH2B3 TMOD3 KAT7 TAL1 HMOX1 SLC4A1 LDB1 RB1 ARNT MAEA BPGM HCLS1 GATA2 SP3 DNASE2 DMTN MAFB SMAP1 PKNOX1 HIF1A VEGFA TRIM10	-1	-1.792663519	depleted	0.431797	0.431797	0.500404	32	hsa-miR-1301-3p; hsa-miR-409-3p; hsa-miR-335-5p; hsa-miR-320a-3p; hsa-miR-483-3p; hsa-let-7c-5p; hsa-miR-122-5p; hsa-miR-6735-5p; hsa-miR-26b-5p; hsa-miR-5193; hsa-miR-107; hsa-miR-30a-5p; hsa-miR-148b-3p; hsa-miR-22-5p; hsa-miR-221-3p; hsa-miR-4433b-5p; hsa-miR-4433a-5p; hsa-miR-140-3p; hsa-miR-148a-3p; hsa-let-7b-5p; hsa-miR-27a-3p; hsa-miR-27b-3p; hsa-miR-877-5p; hsa-miR-222-3p; hsa-miR-6775-3…	0.501585274	-1	0.431797	-1	-0.364720379	TRUE
ESTABLISHMENT_OF_CELL_POLARITY	GOBP_ESTABLISHMENT_OF_CELL_POLARITY	0.624045802	0.761383154	0.065532103	0.199030625	0.921279131	102	ITGB1 SPDL1 CDK5RAP2 HSP90AA1 PLK1 PTK2 HTT MYO18A NDC80 SDCCAG8 CRTAM GBF1 NUMA1 IFT20 DCTN1 ARFGEF1 PRKCI	1	0.204783534	enriched	0.367477	0.367477	0.467698	99	hsa-miR-1248; hsa-miR-543; hsa-miR-224-5p; hsa-miR-3127-3p; hsa-miR-4508; hsa-miR-2110; hsa-miR-185-3p; hsa-miR-370-3p; hsa-let-7e-5p; hsa-miR-548j-5p; hsa-miR-495-3p; hsa-miR-155-5p; hsa-miR-409-3p; hsa-miR-374a-5p; hsa-miR-335-5p; hsa-miR-320a-3p; hsa-miR-4707-3p; hsa-miR-483-3p; hsa-miR-181d-5p; hsa-miR-548ay-5p; hsa-miR-3187-3p; hsa-miR-142-3p; hsa-let-7c-5p; hsa-miR-20a-5p; hsa-miR-122-5p; h…	0.46893816	1	0.367477	1	0.434769838	TRUE
ESTABLISHMENT_OF_ENDOTHELIAL_BARRIER	GOBP_ESTABLISHMENT_OF_ENDOTHELIAL_BARRIER	0.104627767	0.242939197	0.195789002	-0.342854888	-1.304518579	36	MYADM PECAM1 PLCB1 TNFRSF1A RAPGEF2 ICAM1 F2RL1 F11R VEGFA S1PR3 RAPGEF1 IL1B MYD88 PTPRS TJP2 PDE2A AFDN TNF S1PR2	-1	-0.980353045	enriched	0.0158875	0.0158875	0.201611	116	hsa-miR-6501-5p; hsa-let-7d-5p; hsa-miR-19a-3p; hsa-miR-144-3p; hsa-miR-185-3p; hsa-let-7e-5p; hsa-miR-495-3p; hsa-miR-155-5p; hsa-miR-3200-5p; hsa-miR-409-3p; hsa-miR-1908-5p; hsa-miR-1180-3p; hsa-miR-494-3p; hsa-miR-374a-5p; hsa-miR-92b-3p; hsa-miR-335-5p; hsa-miR-363-5p; hsa-miR-4707-3p; hsa-miR-146a-5p; hsa-miR-483-3p; hsa-miR-181d-5p; hsa-miR-454-3p; hsa-miR-3187-3p; hsa-let-7c-5p; hsa-miR-1…	0.183960636	1	0.0158875	1	1.798944436	FALSE
ESTABLISHMENT_OF_EPITHELIAL_CELL_POLARITY	GOBP_ESTABLISHMENT_OF_EPITHELIAL_CELL_POLARITY	0.250505051	0.428058366	0.121543282	-0.359301111	-1.163826632	19	CDC42 CYTH3 RHOA HES1 FRMD4A GOLPH3 CYTH1 SIPA1L3 SLC9A3R1	-1	-0.601183514	enriched	0.263222	0.263222	0.419843	25	hsa-miR-504-5p; hsa-miR-335-5p; hsa-miR-320a-3p; hsa-miR-483-3p; hsa-miR-125a-5p; hsa-miR-20a-5p; hsa-miR-20b-5p; hsa-miR-6747-3p; hsa-miR-106b-5p; hsa-miR-106a-5p; hsa-miR-26b-5p; hsa-miR-93-5p; hsa-miR-17-5p; hsa-miR-3613-3p; hsa-miR-210-3p; hsa-miR-629-5p; hsa-miR-1343-3p; hsa-miR-150-5p; hsa-miR-5001-3p; hsa-miR-21-3p; hsa-miR-192-5p; hsa-miR-93-3p; hsa-miR-766-3p; hsa-miR-3940-3p; hsa-miR-67…	0.417494923	1	0.263222	1	0.579677815	FALSE
ESTABLISHMENT_OF_MITOTIC_SPINDLE_LOCALIZATION	GOBP_ESTABLISHMENT_OF_MITOTIC_SPINDLE_LOCALIZATION	0.017160949	0.070996867	0.352487858	0.471869613	1.62481584	26	ITGB1 ESPL1 SPDL1 CDK5RAP2 PLK1 HTT NDC80 NUMA1 DCTN1	1	1.765458696	depleted	0.389174	0.389174	0.47851	22	hsa-miR-504-5p; hsa-let-7d-5p; hsa-let-7e-5p; hsa-miR-320a-3p; hsa-let-7c-5p; hsa-miR-98-5p; hsa-let-7g-5p; hsa-miR-10a-5p; hsa-miR-3613-3p; hsa-miR-210-3p; hsa-let-7b-5p; hsa-let-7i-5p; hsa-miR-21-3p; hsa-miR-1296-5p; hsa-miR-222-3p; hsa-miR-877-3p; hsa-miR-1229-3p; hsa-miR-766-3p; hsa-miR-4443; hsa-miR-744-5p; hsa-miR-30d-5p; hsa-miR-484	0.47976569	-1	0.389174	-1	-0.409856182	FALSE
ESTABLISHMENT_OF_MITOTIC_SPINDLE_ORIENTATION	GOBP_ESTABLISHMENT_OF_MITOTIC_SPINDLE_ORIENTATION	0.038392625	0.128147818	0.321775918	0.468303047	1.559617899	22	ITGB1 SPDL1 CDK5RAP2 PLK1 HTT NDC80 NUMA1 DCTN1	1	1.415752196	depleted	0.0543904	0.0543904	0.280045	107	hsa-miR-504-5p; hsa-miR-1301-3p; hsa-miR-543; hsa-let-7d-5p; hsa-miR-323a-3p; hsa-miR-4521; hsa-let-7e-5p; hsa-miR-155-5p; hsa-miR-92b-3p; hsa-miR-335-5p; hsa-miR-320a-3p; hsa-miR-483-3p; hsa-miR-125a-5p; hsa-miR-142-3p; hsa-let-7c-5p; hsa-miR-548e-3p; hsa-miR-330-5p; hsa-miR-98-5p; hsa-miR-20a-5p; hsa-miR-29c-3p; hsa-miR-122-5p; hsa-miR-20b-5p; hsa-miR-100-5p; hsa-miR-15a-5p; hsa-let-7g-5p; hsa-…	0.258214903	-1	0.0543904	-1	-1.264477747	FALSE
ESTABLISHMENT_OF_ORGANELLE_LOCALIZATION	GOBP_ESTABLISHMENT_OF_ORGANELLE_LOCALIZATION	0.024300993	0.090804523	0.352487858	0.231701972	1.258400507	338	KIF2C ITGB1 CENPF SPAG5 CDCA5 CCNB1 KIFC1 ESPL1 AURKB CDT1 RAN KIF22 DYNC1H1 BBS2 SNX4 SPDL1 CDK5RAP2 DLGAP5 XPO1 PLK1 TRAPPC4 SDAD1 NPM1 HTT LAT LMAN1 MIS12 DLG1 NDC80 BICDL1 KIF14 PCM1 MX1 LRPPRC CENPE MYO19 TRIP11 NMD3 CHMP5 AP1AR SEC24C SPG11 ANKRD28 GBF1 BET1 NUMA1 BLOC1S2 CDCA8 BBS7 DCTN1 ATM ABCE1 VAMP8 MYO5C TRAPPC2L CEP83 ARHGAP21	1	1.614375978	enriched	0.434841	0.434841	0.501872	5	hsa-miR-504-5p; hsa-miR-15a-5p; hsa-miR-26b-5p; hsa-miR-185-5p; hsa-miR-30c-1-3p	0.503607378	1	0.434841	1	0.361669514	TRUE
ESTABLISHMENT_OF_PROTEIN_LOCALIZATION_TO_ENDOPLASMIC_RETICULUM	GOBP_ESTABLISHMENT_OF_PROTEIN_LOCALIZATION_TO_ENDOPLASMIC_RETICULUM	3.88E-06	9.76E-05	0.610526878	0.43143792	2.009528148	106	RAB3GAP2 RPS7 RPS20 RPL27 RPL35 SRP54 RPL31 RPL9 RPL23 RPS23 RPL11 RPL7 RPL6 SRPRB RPS27 RPS26 SRP68 RPS3A RPL5 RPS25 RPL30 RPL34 RPL24 RPL35A RPL41 RPS14 RPS15A RPS24 SRP14 SRP9 RPS6 RPL32 RPL13A RPS21 RPS29 SEC61G RPS27A RPS18 RPL37 RPL12 RPSA RPL27A SRP72 TRAM2 RPL26 SPCS2 SEC63 RPL3 RPS9 RPL21	1	5.411193425	enriched	0.0484737	0.0484737	0.268214	4	hsa-miR-335-5p; hsa-let-7c-5p; hsa-miR-25-3p; hsa-miR-17-5p	0.247469074	1	0.0484737	1	1.314493829	TRUE
ESTABLISHMENT_OF_PROTEIN_LOCALIZATION_TO_MEMBRANE	GOBP_ESTABLISHMENT_OF_PROTEIN_LOCALIZATION_TO_MEMBRANE	0.016243957	0.068394493	0.352487858	0.250533446	1.348365373	292	RAB3GAP2 BBS2 HSPA4 MACF1 HSP90AA1 SIL1 BCS1L RPS7 TIMM8B RPS20 E2F1 ANK3 RPL27 RPL35 SRP54 RPL31 RPL9 RPL23 RPS23 SPTBN1 PPP3CC RPL11 RPL7 RPL6 RPS27 RPS26 SRP68 CNST CLSTN1 RPS3A RPL5 RPS25 RPL30 RPL34 RPL24 GOLGA7B RPL35A RPL41 EMC1 CALM1 BLZF1 EMC9 RPS14 TIMM10 SSR2 PRKCI RPS15A RPS24 SRP14 SRP9 RPS6 RPL32 MIEF1 RPL13A BCL2 RPS21 RTP4 RPS29 NMT1 RAB3IP GOLGA4 SEC61G RPS27A RPS18 C2CD5 PDCD5 R…	1	1.789308155	enriched	0.179499	0.179499	0.374476	46	hsa-miR-1301-3p; hsa-miR-191-5p; hsa-miR-1307-3p; hsa-miR-495-3p; hsa-miR-1908-5p; hsa-miR-335-5p; hsa-miR-320a-3p; hsa-miR-4707-3p; hsa-miR-6741-3p; hsa-let-7c-5p; hsa-miR-142-5p; hsa-miR-328-3p; hsa-miR-20a-5p; hsa-miR-122-5p; hsa-miR-20b-5p; hsa-miR-629-3p; hsa-miR-106b-5p; hsa-miR-106a-5p; hsa-miR-26b-5p; hsa-miR-93-5p; hsa-miR-107; hsa-miR-16-2-3p; hsa-miR-30a-5p; hsa-miR-143-3p; hsa-miR-17-…	0.369652029	1	0.179499	1	0.745937967	TRUE
ESTABLISHMENT_OF_PROTEIN_LOCALIZATION_TO_ORGANELLE	GOBP_ESTABLISHMENT_OF_PROTEIN_LOCALIZATION_TO_ORGANELLE	3.14E-06	8.21E-05	0.62725674	0.288383138	1.623539552	471	RAB3GAP2 SAE1 TIMM17A PMPCA HAX1 RAN PEX1 NUP188 NUP85 HACL1 RANBP2 HSPA4 CCT2 HSP90AA1 NUP35 DNAJC19 BCS1L RPS7 TIMM8B TARDBP VPS36 RPS20 E2F1 PIK3R1 LMAN1 NUP107 ARIH2 VPS13D PITRM1 RPL27 ZPR1 RPL35 SRP54 RPL31 PIH1D1 GNPAT RPL9 SNUPN RPL23 RPS23 IPO9 HSPD1 MX1 PPP3CC RPL11 RPL7 HIKESHI RPL6 SRPRB RPS27 RPS26 NUP155 KPNA2 TOMM7 USP36 SRP68 CCT3 RPS3A RPL5 RPS25 RPL30 UBR5 RPL34 RPL24 ATAD1 RPL3…	1	5.503338194	depleted	0.4756	0.4756	0.522612	22	hsa-miR-155-5p; hsa-miR-374a-5p; hsa-miR-92b-3p; hsa-miR-320a-3p; hsa-miR-122-5p; hsa-miR-21-5p; hsa-miR-15a-5p; hsa-miR-629-3p; hsa-miR-26b-5p; hsa-miR-374b-5p; hsa-miR-186-5p; hsa-miR-15b-5p; hsa-miR-3163; hsa-miR-140-3p; hsa-miR-4685-3p; hsa-miR-378a-3p; hsa-miR-27a-3p; hsa-miR-23a-3p; hsa-miR-1227-3p; hsa-miR-744-5p; hsa-miR-6833-3p; hsa-miR-484	0.525942444	-1	0.4756	-1	-0.322758154	FALSE
ESTABLISHMENT_OF_PROTEIN_LOCALIZATION_TO_PLASMA_MEMBRANE	GOBP_ESTABLISHMENT_OF_PROTEIN_LOCALIZATION_TO_PLASMA_MEMBRANE	0.937743191	0.96716965	0.047353425	0.172147014	0.687630021	49	BBS2 MACF1 ANK3 SPTBN1 CNST BLZF1	1	0.027916081	enriched	0.232601	0.232601	0.406435	11	hsa-miR-548j-5p; hsa-miR-335-5p; hsa-miR-320a-3p; hsa-miR-548ay-5p; hsa-let-7c-5p; hsa-miR-10a-5p; hsa-miR-15b-5p; hsa-miR-3163; hsa-miR-877-5p; hsa-miR-6749-3p; hsa-miR-197-3p	0.403157528	1	0.232601	1	0.633388422	TRUE
ESTABLISHMENT_OF_PROTEIN_LOCALIZATION_TO_TELOMERE	GOBP_ESTABLISHMENT_OF_PROTEIN_LOCALIZATION_TO_TELOMERE	0.010269584	0.050184505	0.380730401	0.57216374	1.766474177	16	CCT2 CCT3 ATM CCT4 CCT7 NABP2 ATR BRCA2 CCT8 CCT5 TERF1 CCT6A TCP1	1	1.988447142	depleted	0.246967	0.246967	0.412974	20	hsa-miR-92b-3p; hsa-miR-335-5p; hsa-miR-146a-5p; hsa-miR-223-5p; hsa-miR-122-5p; hsa-miR-143-3p; hsa-miR-17-5p; hsa-miR-221-3p; hsa-miR-134-5p; hsa-miR-532-5p; hsa-let-7b-5p; hsa-miR-342-3p; hsa-miR-1255a; hsa-miR-192-5p; hsa-miR-1226-3p; hsa-miR-769-5p; hsa-miR-505-3p; hsa-miR-197-3p; hsa-miR-6820-3p; hsa-miR-484	0.410690553	-1	0.246967	-1	-0.607361074	FALSE
ESTABLISHMENT_OF_SPINDLE_ORIENTATION	GOBP_ESTABLISHMENT_OF_SPINDLE_ORIENTATION	0.050980392	0.154048846	0.28201335	0.423798246	1.459288931	26	ITGB1 SPDL1 CDK5RAP2 PLK1 HTT NDC80 NUMA1 DCTN1	1	1.292596828	depleted	0.414124	0.414124	0.4916	19	hsa-miR-504-5p; hsa-miR-335-5p; hsa-miR-363-5p; hsa-miR-328-3p; hsa-miR-100-5p; hsa-miR-1538; hsa-miR-186-5p; hsa-miR-3613-3p; hsa-miR-491-5p; hsa-let-7b-5p; hsa-miR-23b-3p; hsa-miR-21-3p; hsa-miR-652-3p; hsa-miR-324-3p; hsa-miR-339-5p; hsa-miR-331-3p; hsa-miR-30c-1-3p; hsa-miR-484; hsa-miR-7977	0.494504951	-1	0.414124	-1	-0.3828696	FALSE
ESTABLISHMENT_OR_MAINTENANCE_OF_CELL_POLARITY	GOBP_ESTABLISHMENT_OR_MAINTENANCE_OF_CELL_POLARITY	0.107723577	0.24798118	0.193813303	-0.23767423	-1.204531398	160	RAC1 MAP7 RHOG RNF41 ACTB NDE1 GSK3B CDC42 AQP1 CYTH3 RHOA MPP7 NDEL1 UBXN2B ARPC5 GSN RAC2 MARK2 PARVB WDR1 FSCN1 MTCL1 STK11 FAT1 RHOF SPRY2 SPRY1 HES1 FLOT2 TCIRG1 LIN7A FRMD4A FAM89B SPINT2 RACK1 UST RHOB ARF4 BCAS3 PARVG NSFL1C GOLPH3 RHOC CTNNA1 EPHB1 ACTR2 RICTOR RIPOR2 ANK1 CYTH1 ACTR3 RAB11FIP2 RHOBTB2 MAPKAP1 CLIC4 SIPA1L3 PAK1 SLC9A3R1	-1	-0.967689233	enriched	0.0180312	0.0180312	0.205507	117	hsa-miR-504-5p; hsa-miR-342-5p; hsa-miR-330-3p; hsa-miR-224-5p; hsa-miR-493-5p; hsa-miR-1287-5p; hsa-miR-2110; hsa-miR-144-3p; hsa-miR-185-3p; hsa-miR-370-3p; hsa-let-7e-5p; hsa-miR-1307-3p; hsa-miR-155-5p; hsa-miR-1908-5p; hsa-miR-374a-5p; hsa-miR-92b-3p; hsa-miR-335-5p; hsa-miR-320a-3p; hsa-miR-4707-3p; hsa-miR-146a-5p; hsa-miR-483-3p; hsa-miR-181d-5p; hsa-miR-454-3p; hsa-miR-3187-3p; hsa-miR-1…	0.192161729	1	0.0180312	1	1.743975369	FALSE
EXCRETION	GOBP_EXCRETION	0.054545455	0.162076484	0.276500599	-0.457350247	-1.471387592	18	CORIN GNAI2 HMOX1 NFAT5 AQP9 ADORA2A SLC9A3R1 SLC22A18 KCNMA1	-1	-1.263241435	depleted	0.213382	0.213382	0.394667	82	hsa-miR-433-3p; hsa-let-7d-5p; hsa-let-7e-5p; hsa-miR-548j-5p; hsa-miR-155-5p; hsa-miR-1180-3p; hsa-miR-494-3p; hsa-miR-374a-5p; hsa-miR-92b-3p; hsa-miR-335-5p; hsa-miR-146a-5p; hsa-miR-483-3p; hsa-miR-454-3p; hsa-miR-548ay-5p; hsa-let-7c-5p; hsa-miR-98-5p; hsa-miR-20a-5p; hsa-miR-126-3p; hsa-miR-122-5p; hsa-miR-20b-5p; hsa-miR-6747-3p; hsa-miR-21-5p; hsa-miR-1234-3p; hsa-let-7g-5p; hsa-miR-29b-2…	0.391674082	-1	0.213382	-1	-0.670842219	TRUE
EXECUTION_PHASE_OF_APOPTOSIS	GOBP_EXECUTION_PHASE_OF_APOPTOSIS	0.134538153	0.285284654	0.170932335	-0.288546416	-1.223025134	57	XKR8 AKT1 CASP8 SIRT2 BBC3 RFFL HSF1 ENDOG DICER1 KPNA1 PAK2 DEDD2 BCL2L1 SHARPIN CASP9 ZC3H12A NMNAT1 CFLAR DNASE2 STK24 CASP2 BLCAP CIDEB AIFM3 DFFA	-1	-0.87115454	enriched	0.0221701	0.0221701	0.214223	82	hsa-miR-224-5p; hsa-miR-144-5p; hsa-miR-144-3p; hsa-miR-495-3p; hsa-miR-155-5p; hsa-miR-374a-5p; hsa-miR-92b-3p; hsa-miR-363-5p; hsa-miR-382-5p; hsa-miR-146a-5p; hsa-miR-483-3p; hsa-miR-454-3p; hsa-miR-125a-5p; hsa-miR-1303; hsa-miR-142-3p; hsa-let-7c-5p; hsa-miR-363-3p; hsa-miR-98-5p; hsa-miR-20a-5p; hsa-miR-29c-3p; hsa-miR-223-5p; hsa-miR-122-5p; hsa-miR-20b-5p; hsa-miR-200c-3p; hsa-miR-6747-3p…	0.198737533	1	0.0221701	1	1.654232348	FALSE
EXIT_FROM_MITOSIS	GOBP_EXIT_FROM_MITOSIS	0.284872299	0.46225374	0.111011492	0.326373201	1.121446476	25	CDCA5 ANLN KNTC1 RPL24 UBE2C CDC14A MAD2L1BP CDC23 CLASP2 CHMP7	1	0.54534978	depleted	0.602035	0.602035	0.614287	30	hsa-miR-504-5p; hsa-miR-543; hsa-let-7d-5p; hsa-miR-335-5p; hsa-miR-181d-5p; hsa-miR-1303; hsa-miR-340-5p; hsa-miR-20a-5p; hsa-miR-7704; hsa-miR-15a-5p; hsa-miR-26b-5p; hsa-miR-17-5p; hsa-miR-186-5p; hsa-miR-15b-5p; hsa-miR-3613-3p; hsa-miR-210-3p; hsa-miR-140-3p; hsa-miR-335-3p; hsa-let-7b-5p; hsa-miR-21-3p; hsa-miR-192-5p; hsa-miR-132-3p; hsa-miR-324-5p; hsa-miR-505-5p; hsa-miR-339-5p; hsa-miR-…	0.614974241	-1	0.602035	-1	-0.22037826	FALSE
EXOCRINE_SYSTEM_DEVELOPMENT	GOBP_EXOCRINE_SYSTEM_DEVELOPMENT	0.235528942	0.412752297	0.125033368	-0.354088331	-1.187837613	21	CDC42 NKX3-1 HGF TGFB1 FGFR2	-1	-0.627955719	enriched	0.149509	0.149509	0.354681	2	hsa-miR-335-5p; hsa-miR-421	0.350441018	1	0.149509	1	0.825332663	FALSE
EXPORT_ACROSS_PLASMA_MEMBRANE	GOBP_EXPORT_ACROSS_PLASMA_MEMBRANE	0.815631263	0.889654012	0.055135176	-0.214803715	-0.796840173	33	KCNQ1 SLC8A1 KCNE3 ATP2B1 KCNH2 ATP1B3	-1	-0.088506136	enriched	0.272819	0.272819	0.42536	39	hsa-miR-224-5p; hsa-miR-361-3p; hsa-miR-495-3p; hsa-miR-155-5p; hsa-miR-374a-5p; hsa-miR-320a-3p; hsa-miR-142-3p; hsa-miR-98-5p; hsa-miR-340-5p; hsa-miR-328-3p; hsa-miR-20a-5p; hsa-miR-451a; hsa-miR-21-5p; hsa-miR-199b-5p; hsa-miR-4511; hsa-miR-130a-3p; hsa-miR-26b-5p; hsa-miR-374b-5p; hsa-miR-10a-5p; hsa-miR-16-2-3p; hsa-miR-186-5p; hsa-miR-221-3p; hsa-miR-134-5p; hsa-let-7b-5p; hsa-miR-342-3p; …	0.422806609	1	0.272819	1	0.564125387	FALSE
EXTRACELLULAR_MATRIX_ASSEMBLY	GOBP_EXTRACELLULAR_MATRIX_ASSEMBLY	0.96007984	0.97893533	0.047448319	0.185127317	0.609239083	21	PHLDB1 LTBP3 PLOD3 CLASP2 DAG1 SMAD3 HAS3 GAS6	1	0.017692649	enriched	0.114972	0.114972	0.348407	45	hsa-miR-144-3p; hsa-let-7e-5p; hsa-miR-155-5p; hsa-miR-146a-5p; hsa-miR-454-3p; hsa-miR-3187-3p; hsa-miR-20a-5p; hsa-miR-122-5p; hsa-miR-20b-5p; hsa-miR-21-5p; hsa-miR-1234-3p; hsa-miR-199b-5p; hsa-miR-146b-5p; hsa-miR-4511; hsa-miR-106b-5p; hsa-miR-130a-3p; hsa-miR-106a-5p; hsa-miR-26b-5p; hsa-miR-93-5p; hsa-miR-4659a-3p; hsa-miR-130b-3p; hsa-miR-4659b-3p; hsa-miR-6857-3p; hsa-miR-17-5p; hsa-miR…	0.326267269	1	0.114972	1	0.939407914	TRUE
EXTRACELLULAR_MATRIX_DISASSEMBLY	GOBP_EXTRACELLULAR_MATRIX_DISASSEMBLY	0.104627767	0.242939197	0.195789002	-0.334697417	-1.306488256	40	ADAMTS5 ADAM15 FURIN CAPNS1 BSG TGFB1 CD44 FSCN1 CTSS FLOT1 CAPNS2 TIMP2 CST3 EXOC8	-1	-0.980353045	enriched	0.0721343	0.0721343	0.301656	118	hsa-miR-1248; hsa-miR-543; hsa-miR-330-3p; hsa-miR-3127-3p; hsa-miR-4508; hsa-miR-127-3p; hsa-miR-628-3p; hsa-miR-370-3p; hsa-let-7e-5p; hsa-miR-155-5p; hsa-miR-92b-3p; hsa-miR-335-5p; hsa-miR-548ay-3p; hsa-miR-363-5p; hsa-miR-1292-5p; hsa-miR-320a-3p; hsa-miR-146a-5p; hsa-miR-483-3p; hsa-miR-1299; hsa-miR-3187-3p; hsa-miR-126-5p; hsa-miR-125a-5p; hsa-miR-142-3p; hsa-miR-3177-3p; hsa-miR-330-5p; …	0.280113894	1	0.0721343	1	1.141858178	FALSE
EXTRACELLULAR_TRANSPORT	GOBP_EXTRACELLULAR_TRANSPORT	0.741344196	0.842351316	0.060378636	-0.265346483	-0.813155916	16	TSG101 RFX3 KIF27 ROPN1L ARRDC1 SLC9A3R1 WWP2	-1	-0.129980108	enriched	0.116653	0.116653	0.348407	11	hsa-miR-181d-5p; hsa-miR-20a-5p; hsa-miR-20b-5p; hsa-miR-106b-5p; hsa-miR-106a-5p; hsa-miR-93-5p; hsa-miR-130b-3p; hsa-miR-17-5p; hsa-miR-23b-3p; hsa-miR-331-3p; hsa-miR-326	0.327450564	1	0.116653	1	0.933104088	FALSE
EXTRACELLULAR_VESICLE_BIOGENESIS	GOBP_EXTRACELLULAR_VESICLE_BIOGENESIS	0.023725628	0.089275991	0.352487858	-0.502046147	-1.6261978	19	CHMP2A ARRDC4 TSG101 SMPD3 RAB7A VPS4A ARRDC1 VPS4B SNF8 SDCBP	-1	-1.62478228	depleted	0.241958	0.241958	0.409661	3	hsa-let-7d-5p; hsa-miR-324-3p; hsa-miR-326	0.40687798	-1	0.241958	-1	-0.616260014	TRUE
EXTRINSIC_APOPTOTIC_SIGNALING_PATHWAY	GOBP_EXTRINSIC_APOPTOTIC_SIGNALING_PATHWAY	0.021830507	0.084311827	0.352487858	-0.262705395	-1.321987813	155	MKNK2 RNF41 PELI3 SGPP1 GSK3B AKT1 GSTP1 BCL10 CASP8 TNFRSF1A MAPK7 PPP1CA HIPK1 GSK3A SIAH2 HGF ITPRIP ZDHHC3 RFFL STRADB HYAL2 ICAM1 TGFB1 PDPK1 TNFRSF10C LTBR PYCARD PSME3 MCL1 HMOX1 IL6R TMBIM1 PAK2 DEDD2 BCL2L1 STK3 CASP9 CTNNA1 LGALS3 TNFRSF1B GPX1 CFLAR PRDX2 CIB1 RELA SFRP2 RAF1 SORT1 BCL2L2 CASP2 GCLM	-1	-1.660936173	enriched	0.0556939	0.0556939	0.28195	126	hsa-miR-6501-5p; hsa-miR-504-5p; hsa-let-7d-5p; hsa-miR-224-5p; hsa-miR-19a-3p; hsa-miR-323a-3p; hsa-miR-493-5p; hsa-miR-144-3p; hsa-let-7e-5p; hsa-miR-1307-3p; hsa-miR-548j-5p; hsa-miR-495-3p; hsa-miR-155-5p; hsa-miR-654-3p; hsa-miR-409-3p; hsa-miR-374a-5p; hsa-miR-92b-3p; hsa-miR-335-5p; hsa-miR-548ay-3p; hsa-miR-5695; hsa-miR-485-3p; hsa-miR-320a-3p; hsa-miR-146a-5p; hsa-miR-483-3p; hsa-miR-54…	0.259087276	1	0.0556939	1	1.254192369	FALSE
EXTRINSIC_APOPTOTIC_SIGNALING_PATHWAY_VIA_DEATH_DOMAIN_RECEPTORS	GOBP_EXTRINSIC_APOPTOTIC_SIGNALING_PATHWAY_VIA_DEATH_DOMAIN_RECEPTORS	0.761710794	0.857965135	0.05909548	-0.195195322	-0.853702304	69	GSK3B CASP8 TNFRSF1A HGF ITPRIP ZDHHC3 RFFL ICAM1 TNFRSF10C HMOX1 TMBIM1 DEDD2 BCL2L1 STK3 LGALS3 GPX1 CFLAR SFRP2 RAF1 SORT1	-1	-0.11820989	enriched	1.32E-05	1.32E-05	0.038182	102	hsa-miR-6501-5p; hsa-miR-543; hsa-let-7d-5p; hsa-miR-330-3p; hsa-miR-224-5p; hsa-miR-19a-3p; hsa-miR-323a-3p; hsa-let-7e-5p; hsa-miR-495-3p; hsa-miR-155-5p; hsa-miR-494-3p; hsa-miR-92b-3p; hsa-miR-363-5p; hsa-miR-485-3p; hsa-miR-146a-5p; hsa-miR-483-3p; hsa-miR-181d-5p; hsa-miR-454-3p; hsa-miR-125a-5p; hsa-let-7c-5p; hsa-miR-142-5p; hsa-miR-548e-3p; hsa-miR-330-5p; hsa-miR-363-3p; hsa-miR-98-5p; …	0.0320694	1	1.32E-05	1	4.879426069	FALSE
EYE_MORPHOGENESIS	GOBP_EYE_MORPHOGENESIS	0.939096267	0.96794238	0.04773424	0.165405276	0.708044192	63	EPHB2 IFT172 MEIS1 C12orf57 CEP290 ATF4 PRKCI BCL2 ATP8A2 NKD1 RARG PHACTR4 BBS4 MAN2A1 KDM2B RPGRIP1L LRP5 FASLG HIPK2 ABI2 LRP6	1	0.027289886	depleted	0.212305	0.212305	0.394667	17	hsa-miR-543; hsa-miR-29c-3p; hsa-miR-21-5p; hsa-miR-26b-5p; hsa-miR-421; hsa-miR-143-3p; hsa-miR-29a-3p; hsa-miR-210-3p; hsa-let-7b-5p; hsa-miR-30b-5p; hsa-miR-222-3p; hsa-miR-183-5p; hsa-miR-145-5p; hsa-miR-6842-3p; hsa-miR-18a-3p; hsa-miR-664a-3p; hsa-miR-744-5p	0.391674082	-1	0.212305	-1	-0.673039778	FALSE
EYE_PHOTORECEPTOR_CELL_DIFFERENTIATION	GOBP_EYE_PHOTORECEPTOR_CELL_DIFFERENTIATION	0.93360161	0.964132986	0.049093967	-0.194237753	-0.613377227	17	TOPORS CABP4 AGTPBP1 RPGRIP1 VEGFA TUG1 FSCN2 MYO7A STAT3	-1	-0.029838408	depleted	0.33194	0.33194	0.453851	42	hsa-miR-323a-3p; hsa-miR-493-5p; hsa-let-7e-5p; hsa-miR-155-5p; hsa-miR-3187-3p; hsa-miR-125a-5p; hsa-let-7c-5p; hsa-miR-340-5p; hsa-miR-20a-5p; hsa-miR-20b-5p; hsa-miR-6747-3p; hsa-miR-21-5p; hsa-miR-1234-3p; hsa-miR-106b-5p; hsa-miR-106a-5p; hsa-miR-26b-5p; hsa-miR-5193; hsa-miR-93-5p; hsa-miR-130b-3p; hsa-miR-874-3p; hsa-miR-17-5p; hsa-miR-6513-3p; hsa-miR-1343-3p; hsa-miR-532-5p; hsa-miR-148a…	0.449096322	-1	0.33194	-1	-0.47894041	TRUE
FACE_DEVELOPMENT	GOBP_FACE_DEVELOPMENT	0.496981891	0.656864453	0.079770592	-0.264529811	-0.966987837	30	SRF MAPK1 TIPARP ZFAND5 MAPK3 SKI SGPL1 MAP2K1 RAF1 NIPBL CSRNP1 RRAS	-1	-0.303659435	enriched	0.104295	0.104295	0.340733	15	hsa-let-7e-5p; hsa-miR-155-5p; hsa-miR-374a-5p; hsa-miR-454-3p; hsa-miR-98-5p; hsa-miR-21-5p; hsa-miR-26b-5p; hsa-miR-30a-5p; hsa-miR-186-5p; hsa-miR-5189-3p; hsa-miR-183-3p; hsa-let-7b-5p; hsa-miR-1270; hsa-miR-192-5p; hsa-miR-877-3p	0.315645846	1	0.104295	1	0.981736512	FALSE
FATTY_ACID_BETA_OXIDATION	GOBP_FATTY_ACID_BETA_OXIDATION	0.143418468	0.296692925	0.163180127	0.290700709	1.244391677	63	ACAT1 GCDH ETFB MTOR ECHDC2 ACAT2 BDH2 ABCD3 ACADM ETFA ACAD10 ABCD4 LONP2 ETFBKMT ACOXL CROT EHHADH ACAD11 SLC25A17 SCP2 ABCD2	1	0.843394922	depleted	0.168806	0.168806	0.36623	74	hsa-let-7d-5p; hsa-miR-19a-3p; hsa-let-7e-5p; hsa-miR-155-5p; hsa-miR-654-3p; hsa-miR-92b-3p; hsa-miR-363-5p; hsa-miR-146a-5p; hsa-miR-454-3p; hsa-miR-142-3p; hsa-let-7c-5p; hsa-miR-142-5p; hsa-miR-98-5p; hsa-miR-340-5p; hsa-miR-328-3p; hsa-miR-20a-5p; hsa-miR-20b-5p; hsa-miR-6747-3p; hsa-miR-21-5p; hsa-miR-15a-5p; hsa-let-7g-5p; hsa-miR-146b-5p; hsa-miR-106b-5p; hsa-miR-130a-3p; hsa-miR-26b-5p; …	0.36173246	-1	0.168806	-1	-0.772612121	FALSE
FATTY_ACID_BIOSYNTHETIC_PROCESS	GOBP_FATTY_ACID_BIOSYNTHETIC_PROCESS	0.003400368	0.023402959	0.431707696	-0.3478641	-1.608734326	94	CD74 ACSM3 GSTP1 TBXAS1 SCAP ELOVL1 PTGES3 GPX4 LTA4H ELOVL5 ALOX5 INSIG1 DEGS1 QKI ADIPOR1 NR1H2 HSD17B12 ABHD3 ABHD2 HACD2 SLC45A3 LPGAT1 FADS3 WDTC1 ALOX15 PDK4 PRKAB1 ERLIN1 HACD4 EIF6 PRKAA1 FADS1 ACSS2	-1	-2.468474094	depleted	0.319643	0.319643	0.446424	56	hsa-miR-1248; hsa-let-7d-5p; hsa-miR-361-3p; hsa-miR-127-3p; hsa-miR-548j-5p; hsa-miR-155-5p; hsa-miR-494-3p; hsa-miR-374a-5p; hsa-miR-335-5p; hsa-miR-320a-3p; hsa-miR-548ay-5p; hsa-miR-142-3p; hsa-let-7c-5p; hsa-miR-98-5p; hsa-miR-21-5p; hsa-miR-6735-5p; hsa-miR-361-5p; hsa-miR-93-5p; hsa-miR-374b-5p; hsa-miR-378c; hsa-miR-6857-3p; hsa-miR-148b-3p; hsa-miR-3909; hsa-miR-4433b-5p; hsa-miR-29a-3p;…	0.441871313	-1	0.319643	-1	-0.495334802	TRUE
FATTY_ACID_CATABOLIC_PROCESS	GOBP_FATTY_ACID_CATABOLIC_PROCESS	0.052023121	0.156312009	0.276500599	0.300542349	1.356046706	87	ACAT1 HACL1 GCDH PCCB ETFB MTOR ECHDC2 ACAT2 BDH2 ABCD3 ACADM ETFA PCCA MMUT ACAD10 ABCD4 PEX13 LONP2 MCEE ETFBKMT ACOXL PECR CROT ALDH3A2 EHHADH LPIN1 ACAD11 SLC25A17 SCP2 ABCD2	1	1.283803594	depleted	0.2164	0.2164	0.395722	35	hsa-miR-19a-3p; hsa-miR-335-5p; hsa-miR-454-3p; hsa-miR-142-3p; hsa-miR-20a-5p; hsa-miR-223-5p; hsa-miR-122-5p; hsa-miR-20b-5p; hsa-miR-21-5p; hsa-miR-106b-5p; hsa-miR-130a-3p; hsa-miR-26b-5p; hsa-miR-152-3p; hsa-miR-93-5p; hsa-miR-10a-5p; hsa-miR-16-2-3p; hsa-miR-130b-3p; hsa-miR-17-5p; hsa-miR-148b-3p; hsa-miR-148a-3p; hsa-let-7b-5p; hsa-miR-342-3p; hsa-miR-4755-5p; hsa-miR-30e-3p; hsa-miR-27a-…	0.392821141	-1	0.2164	-1	-0.664742744	FALSE
FATTY_ACID_METABOLIC_PROCESS	GOBP_FATTY_ACID_METABOLIC_PROCESS	0.114470842	0.257050227	0.193813303	-0.21526644	-1.157535197	243	CD74 ACSM3 GGT5 LYPLA1 IRS2 ECHDC3 HADHB AKT1 GSTP1 TBXAS1 DGAT2 SCAP TNFRSF1A ELOVL1 PTGES3 GPX4 LTA4H ELOVL5 ALOX5 ABHD5 INSIG1 DEGS1 QKI PLIN5 ADIPOR1 AMACR MAPK3 NR1H2 HADHA HSD17B12 ABHD3 C3 ABHD2 HACD2 ACOT11 SLC45A3 AKT2 LPGAT1 CNR1 ALOX5AP GSTZ1 FADS3 WDTC1 AIG1 ALOX15 SGPL1 ZADH2 PDK4 ALKBH7 PRKAB1 CYP1B1 ECHS1 ACOX1 PDK2 LYPLA2 GPX1 FAAH ERLIN1 NUDT19 HACD4 EIF6 PRKAA1 APPL2 PDK1 CRAT F…	-1	-0.941305121	depleted	0.254849	0.254849	0.416143	101	hsa-miR-4732-3p; hsa-miR-19a-3p; hsa-miR-2110; hsa-miR-144-3p; hsa-let-7e-5p; hsa-miR-548j-5p; hsa-miR-495-3p; hsa-miR-155-5p; hsa-miR-374a-5p; hsa-miR-92b-3p; hsa-miR-335-5p; hsa-miR-363-5p; hsa-miR-199b-3p; hsa-miR-181d-5p; hsa-miR-454-3p; hsa-miR-548ay-5p; hsa-miR-3187-3p; hsa-miR-125a-5p; hsa-miR-1303; hsa-miR-142-5p; hsa-miR-363-3p; hsa-miR-340-5p; hsa-miR-20a-5p; hsa-miR-223-5p; hsa-miR-20b…	0.413436712	-1	0.254849	-1	-0.593717066	TRUE
FATTY_ACID_TRANSPORT	GOBP_FATTY_ACID_TRANSPORT	0.204198473	0.374661949	0.132147261	0.261907172	1.155500563	73	ITGB1 PPFIA3 SLC25A12 ABCD3 SLC7A11 ACACA RPS6KB1 GOT2 ABCD4 ANXA1 ACE ACSL5 STX1A P2RX4 GIPC1 CROT TSPOAP1 STXBP1 SLC25A20 SLC25A17 ABCD2	1	0.689947509	enriched	0.153087	0.153087	0.355479	30	hsa-miR-19a-3p; hsa-miR-335-5p; hsa-miR-4707-3p; hsa-miR-20a-5p; hsa-miR-20b-5p; hsa-miR-21-5p; hsa-miR-1234-3p; hsa-miR-130b-5p; hsa-miR-106b-5p; hsa-miR-130a-3p; hsa-miR-106a-5p; hsa-miR-152-3p; hsa-miR-93-5p; hsa-miR-17-3p; hsa-miR-130b-3p; hsa-miR-17-5p; hsa-miR-148b-3p; hsa-miR-196b-5p; hsa-miR-335-3p; hsa-miR-148a-3p; hsa-miR-22-3p; hsa-miR-150-5p; hsa-miR-342-3p; hsa-miR-30e-3p; hsa-miR-32…	0.352618977	1	0.153087	1	0.815061688	TRUE
FATTY_ACYL_COA_BIOSYNTHETIC_PROCESS	GOBP_FATTY_ACYL_COA_BIOSYNTHETIC_PROCESS	0.846625767	0.911729052	0.054343439	-0.222196737	-0.749558651	22	ELOVL1 ELOVL5 HSD17B12 SLC25A1 HACD2 PPT1	-1	-0.072308518	depleted	0.289717	0.289717	0.43164	82	hsa-let-7d-5p; hsa-miR-19a-3p; hsa-miR-493-5p; hsa-miR-361-3p; hsa-miR-2110; hsa-let-7e-5p; hsa-miR-155-5p; hsa-miR-494-3p; hsa-miR-92b-3p; hsa-miR-335-5p; hsa-miR-320a-3p; hsa-miR-181d-5p; hsa-miR-1303; hsa-miR-142-3p; hsa-let-7c-5p; hsa-miR-142-5p; hsa-miR-98-5p; hsa-miR-328-3p; hsa-miR-20a-5p; hsa-miR-29c-3p; hsa-miR-20b-5p; hsa-miR-15a-5p; hsa-miR-4511; hsa-miR-6735-5p; hsa-miR-130b-5p; hsa-m…	0.427907386	-1	0.289717	-1	-0.538026021	TRUE
FAT_CELL_DIFFERENTIATION	GOBP_FAT_CELL_DIFFERENTIATION	1.33E-05	0.000271063	0.593325476	-0.376463905	-1.850836982	135	WDFY2 CEBPB CEBPA LRP3 ZFP36L2 ZNF385A ZFP36 AKT1 KLF4 PLCB1 ARNTL NR4A2 SIRT2 TMEM64 ZBTB7B ZFP36L1 ZBTB7A METRNL ALOX5 CTBP2 INSIG1 LRG1 PIM1 CREB1 TGFB1 NR4A1 PIAS1 STEAP4 OSBPL11 ERO1A HES1 CARM1 FOXO1 FBXO9 AKT2 FAM120B STK3 ZNF516 KLF5 ZADH2 SDF4 ASXL2 GATA2 ARL4A JDP2 GPX1 ZC3H12A TMEM120A LGALS12 MAFB JAG1 SFRP2 RREB1 RORC SORT1	-1	-4.876263287	enriched	0.0756452	0.0756452	0.30551	150	hsa-miR-1248; hsa-miR-543; hsa-miR-433-3p; hsa-miR-342-5p; hsa-let-7d-5p; hsa-miR-193a-5p; hsa-miR-330-3p; hsa-miR-19a-3p; hsa-miR-3127-3p; hsa-miR-493-5p; hsa-miR-1287-5p; hsa-miR-144-3p; hsa-miR-185-3p; hsa-miR-370-3p; hsa-let-7e-5p; hsa-miR-495-3p; hsa-miR-155-5p; hsa-miR-654-3p; hsa-miR-409-3p; hsa-miR-1908-5p; hsa-miR-374a-5p; hsa-miR-92b-3p; hsa-miR-335-5p; hsa-miR-5695; hsa-miR-485-3p; hsa…	0.284374525	1	0.0756452	1	1.121218625	FALSE
FC_EPSILON_RECEPTOR_SIGNALING_PATHWAY	GOBP_FC_EPSILON_RECEPTOR_SIGNALING_PATHWAY	0.001137192	0.010289031	0.455059867	0.342497292	1.654010251	129	PLCG1 PSMC2 GRAP2 PSMD5 PSMC6 PSMA3 ITK PSMD14 PSMC3 PSMA5 PSMA4 IGLV3-25 IGLC2 LAT PIK3R1 MAPK9 IGLV3-19 CUL1 IGKV4-1 IGHV3-30 PRKCQ IGLV1-44 IGLV2-23 IGKC NFATC3 PSMB1 IGLV3-1 IGHV3-33 JUN IGLV1-40 IGKV3-20 PSMB6 IGLV2-11 IKBKB CALM1 IGHV2-5 PSMC5 CARD11 IGLC3 IGLV3-21 IGHV4-34 IGHV3-11 PSMB7 IGKV1-5 IGKV3-15	1	2.944166255	enriched	0.258423	0.258423	0.417865	232	hsa-miR-6501-5p; hsa-miR-1248; hsa-miR-504-5p; hsa-miR-1301-3p; hsa-miR-543; hsa-miR-433-3p; hsa-miR-342-5p; hsa-let-7d-5p; hsa-miR-224-5p; hsa-miR-19a-3p; hsa-miR-3127-3p; hsa-miR-323a-3p; hsa-miR-493-5p; hsa-miR-361-3p; hsa-miR-4508; hsa-miR-1287-5p; hsa-miR-2110; hsa-miR-144-3p; hsa-miR-6786-3p; hsa-miR-323b-3p; hsa-miR-191-5p; hsa-miR-185-3p; hsa-let-7e-5p; hsa-miR-1307-3p; hsa-miR-548j-5p; h…	0.414756543	1	0.258423	1	0.587668836	TRUE
FC_RECEPTOR_MEDIATED_STIMULATORY_SIGNALING_PATHWAY	GOBP_FC_RECEPTOR_MEDIATED_STIMULATORY_SIGNALING_PATHWAY	0.160680529	0.32077295	0.150169802	0.253812017	1.192583252	109	IGHG1 PLCG1 CD3G HSP90AA1 IGLV3-25 PTK2 IGLC2 PIK3R1 IGLV3-19 IGKV4-1 IGHV3-30 IGLV1-44 IGLV2-23 IGKC IGLV3-1 IGHV3-33 IGLV1-40 IGKV3-20 IGLV2-11 IGHV2-5 IGHG3 NCKAP1L IGLC3 IGLV3-21 IGHV4-34 IGHV3-11 IGKV1-5 IGKV3-15	1	0.794036746	enriched	0.319877	0.319877	0.446424	12	hsa-let-7d-5p; hsa-let-7e-5p; hsa-let-7c-5p; hsa-miR-98-5p; hsa-miR-122-5p; hsa-let-7g-5p; hsa-miR-221-3p; hsa-let-7b-5p; hsa-let-7i-5p; hsa-miR-1304-3p; hsa-miR-222-3p; hsa-miR-625-5p	0.441871313	1	0.319877	1	0.495016986	TRUE
FC_RECEPTOR_SIGNALING_PATHWAY	GOBP_FC_RECEPTOR_SIGNALING_PATHWAY	0.011403278	0.053935327	0.380730401	0.268165034	1.371138183	193	IGHG1 PLCG1 PSMC2 GRAP2 PSMD5 PSMC6 CD3G PSMA3 HSP90AA1 ITK PSMD14 PSMC3 PSMA5 PSMA4 IGLV3-25 PTK2 IGLC2 LAT PIK3R1 MAPK9 IGLV3-19 CUL1 IGKV4-1 IGHV3-30 PRKCQ IGLV1-44 IGLV2-23 IGKC NFATC3 PSMB1 IGLV3-1 IGHV3-33 JUN IGLV1-40 IGKV3-20 PSMB6 IGLV2-11 IKBKB CALM1 IGHV2-5 IGHG3 PSMC5 CARD11 NCKAP1L IGLC3 IGLV3-21 IGHV4-34 IGHV3-11 PSMB7 IGKV1-5 IGKV3-15	1	1.942970299	depleted	0.332268	0.332268	0.454058	16	hsa-miR-504-5p; hsa-miR-19a-3p; hsa-miR-335-5p; hsa-miR-20a-5p; hsa-miR-199b-5p; hsa-miR-146b-5p; hsa-miR-186-5p; hsa-miR-221-3p; hsa-miR-150-5p; hsa-miR-532-3p; hsa-miR-222-3p; hsa-miR-877-3p; hsa-miR-766-3p; hsa-miR-1260a; hsa-miR-30c-1-3p; hsa-miR-1260b	0.449280705	-1	0.332268	-1	-0.478511483	FALSE
FEEDING_BEHAVIOR	GOBP_FEEDING_BEHAVIOR	0.714	0.825186222	0.061302608	0.24444904	0.845291393	27	MTOR DERL2 APP PEX13 USP46 ATP8A2 NAPEPLD EIF2AK4	1	0.146301788	enriched	0.397854	0.397854	0.483366	9	hsa-miR-1908-5p; hsa-miR-335-5p; hsa-miR-21-5p; hsa-miR-106b-5p; hsa-miR-26b-5p; hsa-miR-584-5p; hsa-miR-22-3p; hsa-miR-93-3p; hsa-miR-500a-3p	0.484383008	1	0.397854	1	0.400276271	TRUE
FEMALE_GAMETE_GENERATION	GOBP_FEMALE_GAMETE_GENERATION	0.00032454	0.003871639	0.498493109	0.432945622	1.858432874	65	CCNB2 TOP2A CCNB1 MLH3 NPR2 CDC25B PLK1 MSH4 AURKA RAD51C REC8 FBXO5 ZNF830 PARN ATM WDR77 RPS6 BCL2 YTHDC2 PANX1 TUT4 MLH1 MCM8	1	3.488732137	enriched	0.0270823	0.0270823	0.228257	46	hsa-miR-6501-5p; hsa-miR-342-5p; hsa-miR-330-3p; hsa-miR-144-3p; hsa-miR-155-5p; hsa-miR-1180-3p; hsa-miR-374a-5p; hsa-miR-92b-3p; hsa-miR-335-5p; hsa-miR-363-5p; hsa-miR-320a-3p; hsa-miR-20a-5p; hsa-miR-122-5p; hsa-miR-6747-3p; hsa-miR-15a-5p; hsa-miR-26b-5p; hsa-miR-148b-5p; hsa-miR-28-5p; hsa-miR-10a-5p; hsa-miR-18a-5p; hsa-miR-4659a-3p; hsa-miR-17-3p; hsa-miR-4659b-3p; hsa-miR-148b-3p; hsa-mi…	0.213155303	1	0.0270823	1	1.567314455	TRUE
FEMALE_MEIOTIC_NUCLEAR_DIVISION	GOBP_FEMALE_MEIOTIC_NUCLEAR_DIVISION	0.000571313	0.005974671	0.477270815	0.656171965	2.060015561	18	CCNB2 TOP2A MLH3 CDC25B PLK1 AURKA RAD51C FBXO5 ATM	1	3.243126048	enriched	0.0967786	0.0967786	0.331243	24	hsa-miR-19a-3p; hsa-miR-323a-3p; hsa-miR-155-5p; hsa-miR-335-5p; hsa-miR-454-3p; hsa-miR-20a-5p; hsa-miR-29c-3p; hsa-miR-20b-5p; hsa-miR-629-3p; hsa-miR-106b-5p; hsa-miR-130a-3p; hsa-miR-106a-5p; hsa-miR-93-5p; hsa-miR-130b-3p; hsa-miR-17-5p; hsa-miR-3163; hsa-miR-29a-3p; hsa-miR-150-5p; hsa-miR-6885-3p; hsa-miR-532-3p; hsa-miR-183-5p; hsa-miR-576-5p; hsa-miR-769-5p; hsa-miR-664a-3p	0.307052995	1	0.0967786	1	1.014220665	TRUE
FERTILIZATION	GOBP_FERTILIZATION	0.857142857	0.917516253	0.051740546	0.180709305	0.783736612	69	INTS13 PARK7 CCT2 REC8 CCT3 MFGE8 UBAP2L CCT4 WDR48 ASH1L STX2 CCDC136 CCT7 ADCY3 CACNA1H STXBP1 CATSPER2 CCT8 AAAS CCT5 ATP8B3 TDRD9	1	0.06694679	enriched	0.188306	0.188306	0.379368	29	hsa-let-7d-5p; hsa-let-7e-5p; hsa-miR-1908-5p; hsa-miR-92b-3p; hsa-miR-335-5p; hsa-let-7c-5p; hsa-miR-142-5p; hsa-miR-98-5p; hsa-miR-20a-5p; hsa-miR-20b-5p; hsa-miR-1234-3p; hsa-let-7g-5p; hsa-miR-106b-5p; hsa-miR-106a-5p; hsa-miR-93-5p; hsa-miR-6857-3p; hsa-miR-17-5p; hsa-miR-3613-3p; hsa-miR-148a-5p; hsa-let-7b-5p; hsa-let-7i-5p; hsa-miR-939-5p; hsa-miR-1226-3p; hsa-miR-183-5p; hsa-miR-505-3p; …	0.376569504	1	0.188306	1	0.725135842	TRUE
FIBROBLAST_APOPTOTIC_PROCESS	GOBP_FIBROBLAST_APOPTOTIC_PROCESS	0.346076459	0.521859546	0.100279107	-0.344293547	-1.08723365	17	BTG1 PIK3CG CUL3 BID PRDM11 BCL2L11 PIK3CA STK17B	-1	-0.460827942	enriched	0.182661	0.182661	0.37517	46	hsa-miR-1248; hsa-let-7d-5p; hsa-miR-19a-3p; hsa-miR-323a-3p; hsa-let-7e-5p; hsa-miR-155-5p; hsa-miR-494-3p; hsa-miR-92b-3p; hsa-miR-335-5p; hsa-miR-320a-3p; hsa-miR-126-5p; hsa-miR-125a-5p; hsa-let-7c-5p; hsa-miR-98-5p; hsa-miR-20a-5p; hsa-miR-451a; hsa-miR-21-5p; hsa-let-7g-5p; hsa-miR-106b-5p; hsa-miR-130a-3p; hsa-miR-93-5p; hsa-miR-25-3p; hsa-miR-16-2-3p; hsa-miR-17-5p; hsa-miR-1304-5p; hsa-m…	0.371560069	1	0.182661	1	0.738354169	FALSE
FIBROBLAST_GROWTH_FACTOR_RECEPTOR_SIGNALING_PATHWAY	GOBP_FIBROBLAST_GROWTH_FACTOR_RECEPTOR_SIGNALING_PATHWAY	0.288577154	0.466151963	0.111462667	-0.257017396	-1.088941373	58	POLR2L MAPK1 POLR2E FUZ NPTN MAPK3 GRB2 SPRED2 POLR2I SPRY2 SPRY1 RAB14 SHOC2 CBL FRS3 FGFR2	-1	-0.539738054	enriched	0.124828	0.124828	0.352198	211	hsa-miR-6501-5p; hsa-miR-3613-5p; hsa-miR-433-3p; hsa-miR-4732-3p; hsa-let-7d-5p; hsa-miR-193a-5p; hsa-miR-224-5p; hsa-miR-19a-3p; hsa-miR-3127-3p; hsa-miR-323a-3p; hsa-miR-361-3p; hsa-miR-2110; hsa-miR-144-3p; hsa-miR-6786-3p; hsa-miR-191-5p; hsa-miR-185-3p; hsa-miR-628-3p; hsa-miR-370-3p; hsa-let-7e-5p; hsa-miR-1307-3p; hsa-miR-548j-5p; hsa-miR-495-3p; hsa-miR-155-5p; hsa-miR-1908-5p; hsa-miR-1…	0.331673561	1	0.124828	1	0.903687988	FALSE
FIBROBLAST_PROLIFERATION	GOBP_FIBROBLAST_PROLIFERATION	0.518962076	0.67432144	0.077073673	0.234342633	0.960113279	55	CCNB1 CCNA2 CDC6 CTC1 E2F1 ESR1 NLRC3 NDUFS4 LIG4 DHX9 PRKDC	1	0.284864378	enriched	0.489145	0.489145	0.529934	6	hsa-miR-19a-3p; hsa-miR-335-5p; hsa-miR-6747-3p; hsa-miR-150-5p; hsa-miR-532-3p; hsa-miR-378a-5p	0.53311105	1	0.489145	1	0.310562381	TRUE
FILOPODIUM_ASSEMBLY	GOBP_FILOPODIUM_ASSEMBLY	0.090909091	0.221161769	0.213927855	-0.330829529	-1.310185333	44	SRF RHOQ PPP1R9B CDC42 CAPZB RAB5A FSCN1 NEURL1	-1	-1.041392685	enriched	0.527623	0.527623	0.557443	53	hsa-miR-342-5p; hsa-miR-19a-3p; hsa-miR-191-5p; hsa-let-7e-5p; hsa-miR-6861-3p; hsa-miR-1180-3p; hsa-miR-494-3p; hsa-miR-335-5p; hsa-miR-1292-5p; hsa-miR-454-3p; hsa-miR-125a-5p; hsa-miR-98-5p; hsa-miR-328-3p; hsa-miR-122-5p; hsa-miR-139-5p; hsa-miR-130a-3p; hsa-miR-152-3p; hsa-miR-10a-5p; hsa-miR-25-3p; hsa-miR-18a-5p; hsa-miR-130b-3p; hsa-miR-143-3p; hsa-miR-148b-3p; hsa-miR-96-5p; hsa-miR-186-…	0.559810595	1	0.527623	1	0.277676281	FALSE
FOCAL_ADHESION_ASSEMBLY	GOBP_FOCAL_ADHESION_ASSEMBLY	0.305220884	0.483035887	0.10797236	-0.254699594	-1.090872022	62	PPM1F RAC1 DUSP22 ACTG1 S100A10 RHOA PDPK1 CORO2B IQGAP1 LDB1 TESK2 BCAS3 CORO1C FMN1 SLK PTPRJ DMTN VEGFA PTPRK	-1	-0.515385755	enriched	0.13217	0.13217	0.354681	87	hsa-let-7d-5p; hsa-miR-330-3p; hsa-miR-671-3p; hsa-miR-1287-5p; hsa-miR-191-5p; hsa-miR-548j-5p; hsa-miR-495-3p; hsa-miR-1908-5p; hsa-miR-6861-3p; hsa-miR-374a-5p; hsa-miR-92b-3p; hsa-miR-335-5p; hsa-miR-548ay-3p; hsa-miR-485-3p; hsa-miR-382-5p; hsa-miR-320a-3p; hsa-miR-483-3p; hsa-miR-454-3p; hsa-miR-548ay-5p; hsa-miR-142-3p; hsa-miR-142-5p; hsa-miR-340-5p; hsa-miR-20a-5p; hsa-miR-29c-3p; hsa-mi…	0.337077666	1	0.13217	1	0.87886711	FALSE
FOLIC_ACID_CONTAINING_COMPOUND_METABOLIC_PROCESS	GOBP_FOLIC_ACID_CONTAINING_COMPOUND_METABOLIC_PROCESS	0.002567347	0.018751531	0.431707696	0.579970392	1.897322892	20	TYMS GART MTRR DHFR2 DHFR MTHFD1 MTHFD2 FPGS ATIC MTHFD1L	1	2.590515409	depleted	0.209622	0.209622	0.392914	12	hsa-miR-335-5p; hsa-miR-483-3p; hsa-miR-6747-3p; hsa-miR-29b-2-5p; hsa-miR-140-3p; hsa-miR-181a-2-3p; hsa-miR-222-3p; hsa-miR-4677-3p; hsa-miR-1976; hsa-miR-4286; hsa-miR-6509-3p; hsa-miR-484	0.390286939	-1	0.209622	-1	-0.67856314	FALSE
FOLIC_ACID_METABOLIC_PROCESS	GOBP_FOLIC_ACID_METABOLIC_PROCESS	0.054435596	0.161899405	0.321775918	0.526013965	1.590471321	15	MTRR DHFR2 DHFR MTHFD1 MTHFD2 FPGS MTHFD1L	1	1.264117017	depleted	0.0686369	0.0686369	0.295966	82	hsa-miR-1248; hsa-miR-19a-3p; hsa-miR-548j-5p; hsa-miR-155-5p; hsa-miR-92b-3p; hsa-miR-335-5p; hsa-miR-382-5p; hsa-miR-483-3p; hsa-miR-454-3p; hsa-miR-548ay-5p; hsa-miR-548e-3p; hsa-miR-330-5p; hsa-miR-363-3p; hsa-miR-98-5p; hsa-miR-29c-3p; hsa-miR-6747-3p; hsa-miR-1234-3p; hsa-miR-15a-5p; hsa-miR-29b-2-5p; hsa-miR-629-3p; hsa-miR-4511; hsa-miR-501-3p; hsa-miR-106b-5p; hsa-miR-130a-3p; hsa-miR-26…	0.272893265	-1	0.0686369	-1	-1.16344234	FALSE
FOREBRAIN_CELL_MIGRATION	GOBP_FOREBRAIN_CELL_MIGRATION	0.26223092	0.438999221	0.116234149	-0.310355696	-1.134192973	29	SRF EFHC1 RTN4 MBOAT7 NDEL1	-1	-0.581316102	depleted	0.0467229	0.0467229	0.266037	8	hsa-miR-4732-3p; hsa-miR-3127-3p; hsa-miR-3187-3p; hsa-miR-877-3p; hsa-miR-25-5p; hsa-miR-197-3p; hsa-miR-6881-3p; hsa-miR-30c-1-3p	0.24537321	-1	0.0467229	-1	-1.330470209	TRUE
FOREBRAIN_DEVELOPMENT	GOBP_FOREBRAIN_DEVELOPMENT	0.529411765	0.682367064	0.073438141	0.188884602	0.965473425	194	EZH2 METTL3 GART WDR62 BBS2 RRM1 KDM1A EPHB2 B2M SSTR3 E2F1 SZT2 TSC1 CASP3 KIF14 PCM1 C12orf57 HDAC1 LRP8 UQCRQ ETS1 BNIP3 SLC7A11 SECISBP2 APP METTL14 MPP5 PEX13 HTR6 TRA2B DRAXIN ARHGAP35 LEF1 ATIC SLC8A3 CHD7 TMEM14B ARL13B EIF2B3 ALDH1A2 ROBO1 AXL NIN BCL11B SYNE2 FBXO45 BCL2A1 BBS4	1	0.276206412	enriched	0.0384721	0.0384721	0.251217	52	hsa-let-7d-5p; hsa-miR-2110; hsa-miR-495-3p; hsa-miR-374a-5p; hsa-miR-335-5p; hsa-miR-146a-5p; hsa-miR-483-3p; hsa-miR-454-3p; hsa-miR-142-5p; hsa-miR-340-5p; hsa-miR-20a-5p; hsa-miR-126-3p; hsa-miR-223-5p; hsa-miR-122-5p; hsa-miR-20b-5p; hsa-miR-200c-3p; hsa-miR-21-5p; hsa-miR-29b-2-5p; hsa-miR-106b-5p; hsa-miR-130a-3p; hsa-miR-106a-5p; hsa-miR-26b-5p; hsa-miR-93-5p; hsa-miR-374b-5p; hsa-miR-28-…	0.232600239	1	0.0384721	1	1.414854107	TRUE
FORMATION_OF_CYTOPLASMIC_TRANSLATION_INITIATION_COMPLEX	GOBP_FORMATION_OF_CYTOPLASMIC_TRANSLATION_INITIATION_COMPLEX	0.383141762	0.557434161	0.091392433	0.345916701	1.045923929	15	EIF3A EIF2S2 EIF3E EIF3M EIF3D EIF3J EIF3I EIF5 EIF3B	1	0.416640507	enriched	0.339289	0.339289	0.457998	13	hsa-miR-155-5p; hsa-miR-92b-3p; hsa-miR-142-3p; hsa-let-7c-5p; hsa-miR-363-3p; hsa-miR-21-5p; hsa-miR-26b-5p; hsa-miR-186-5p; hsa-miR-27a-3p; hsa-miR-27b-3p; hsa-miR-18a-3p; hsa-miR-484; hsa-miR-5100	0.453474144	1	0.339289	1	0.46943022	TRUE
FORMATION_OF_PRIMARY_GERM_LAYER	GOBP_FORMATION_OF_PRIMARY_GERM_LAYER	0.756487026	0.854363503	0.058469321	-0.2038627	-0.856521775	55	SRF KLF4 PRKACA PRKAR1A SMAD2 ATOH8 DUSP1 TAL1 DUSP5 FGFR2	-1	-0.121198516	depleted	0.286837	0.286837	0.429318	3	hsa-miR-17-3p; hsa-miR-221-3p; hsa-miR-1304-3p	0.426202865	-1	0.286837	-1	-0.542364828	TRUE
G0_TO_G1_TRANSITION	GOBP_G0_TO_G1_TRANSITION	0.002049466	0.015983848	0.431707696	0.482466608	1.760685236	35	EZH2 RRM2 CHEK1 MGA E2F1 BRCA1 CBX5 L3MBTL2 CDC7 CBX3 EHMT2 MED1	1	2.688359338	enriched	0.0704399	0.0704399	0.29889	28	hsa-miR-543; hsa-miR-433-3p; hsa-miR-342-5p; hsa-let-7d-5p; hsa-miR-144-5p; hsa-miR-191-5p; hsa-let-7e-5p; hsa-miR-1180-3p; hsa-miR-494-3p; hsa-let-7c-5p; hsa-miR-98-5p; hsa-miR-122-5p; hsa-miR-21-5p; hsa-let-7g-5p; hsa-miR-361-5p; hsa-miR-107; hsa-miR-17-3p; hsa-miR-331-5p; hsa-let-7b-5p; hsa-let-7i-5p; hsa-miR-30e-3p; hsa-miR-192-5p; hsa-miR-942-5p; hsa-miR-183-5p; hsa-miR-1227-3p; hsa-miR-25-5…	0.275910902	1	0.0704399	1	1.152181269	TRUE
GAMETE_GENERATION	GOBP_GAMETE_GENERATION	0.042052987	0.136709578	0.321775918	0.228060559	1.235955189	327	CCNB2 TOP2A METTL3 CCNB1 KIFC1 HMGB2 MLH3 NPR2 CDC25B RACGAP1 BBS2 FANCG KNL1 PLK1 MSH4 SNRPA1 AURKA RAD51C SSTR3 E2F1 LARP7 SYNE1 FANCD2 MSH2 GGNBP2 RNF8 FANCL PRMT7 MTOR BRIP1 REC8 SFMBT1 FBXO5 DHX36 CFAP44 SPAG16 SEPTIN2 EIF2S2 FIGNL1 GGT7 ZNF830 PARN CEP57 IFT20 CADM1 ATM GOLGA3 SPEF2 HSPB11 WDR77 KDM5A ODF2 RPS6KB1 HSF2 SOD1 METTL14 IFT27 ACE RPS6 TTC12 SPATA5 BCL2 DLD DPY19L2P2 NSUN2 HERC4 …	1	1.376203148	enriched	0.0012324	0.0012324	0.0900025	41	hsa-miR-543; hsa-let-7d-5p; hsa-miR-19a-3p; hsa-let-7e-5p; hsa-miR-155-5p; hsa-miR-654-3p; hsa-miR-92b-3p; hsa-miR-181d-5p; hsa-let-7c-5p; hsa-miR-548e-3p; hsa-miR-363-3p; hsa-miR-98-5p; hsa-miR-21-5p; hsa-miR-15a-5p; hsa-let-7g-5p; hsa-miR-199b-5p; hsa-miR-629-3p; hsa-miR-130b-5p; hsa-miR-26b-5p; hsa-miR-421; hsa-miR-25-3p; hsa-miR-4659a-3p; hsa-miR-17-3p; hsa-miR-4659b-3p; hsa-miR-1304-5p; hsa-…	0.075035996	1	0.0012324	1	2.90924831	TRUE
GAMMA_DELTA_T_CELL_ACTIVATION	GOBP_GAMMA_DELTA_T_CELL_ACTIVATION	0.970645793	0.985329372	0.046045768	0.183553833	0.566696356	16	ITK NCKAP1L LEF1	1	0.012939224	enriched	0.345122	0.345122	0.458868	27	hsa-miR-323b-3p; hsa-miR-5695; hsa-miR-4707-3p; hsa-let-7c-5p; hsa-miR-20a-5p; hsa-miR-20b-5p; hsa-miR-1234-3p; hsa-miR-106b-5p; hsa-miR-26b-5p; hsa-miR-93-5p; hsa-miR-17-5p; hsa-miR-3613-3p; hsa-miR-6513-3p; hsa-miR-3074-5p; hsa-miR-140-3p; hsa-miR-1306-5p; hsa-miR-150-5p; hsa-miR-342-3p; hsa-miR-4755-5p; hsa-miR-1304-3p; hsa-miR-636; hsa-miR-425-3p; hsa-miR-6749-3p; hsa-miR-197-3p; hsa-miR-129-…	0.456996266	1	0.345122	1	0.462027355	TRUE
GANGLIOSIDE_METABOLIC_PROCESS	GOBP_GANGLIOSIDE_METABOLIC_PROCESS	0.177777778	0.341456304	0.147331214	-0.39197036	-1.261047363	18	B4GALT5 ST6GALNAC3 CLN6 ST6GALNAC4 ST3GAL2 ST8SIA4 ITGB8 NEU1 B4GALT6	-1	-0.750122527	depleted	0.357355	0.357355	0.462556	3	hsa-miR-320a-3p; hsa-miR-192-5p; hsa-miR-324-5p	0.463531219	-1	0.357355	-1	-0.446900137	TRUE
GASTRULATION	GOBP_GASTRULATION	0.475103734	0.63821184	0.083836106	-0.21292352	-0.986300818	97	SRF TGFBR2 MYADM SMAD4 KLF4 PRKACA MBP MAPK7 PRKAR1A SMAD2 CUL3 ATOH8 DUSP1 TAL1 LDB1 DUSP5 FGFR2 RACK1	-1	-0.323211556	enriched	0.538961	0.538961	0.564298	34	hsa-miR-6501-5p; hsa-miR-323a-3p; hsa-miR-155-5p; hsa-miR-654-3p; hsa-miR-335-5p; hsa-miR-146a-5p; hsa-miR-125a-5p; hsa-miR-20a-5p; hsa-miR-20b-5p; hsa-let-7g-5p; hsa-miR-106b-5p; hsa-miR-361-5p; hsa-miR-106a-5p; hsa-miR-26b-5p; hsa-miR-93-5p; hsa-miR-18a-5p; hsa-miR-17-5p; hsa-miR-15b-5p; hsa-miR-3613-3p; hsa-miR-148a-3p; hsa-miR-150-5p; hsa-miR-425-5p; hsa-miR-27a-3p; hsa-miR-652-3p; hsa-miR-27…	0.566290734	1	0.538961	1	0.26844266	FALSE
GENERATION_OF_PRECURSOR_METABOLITES_AND_ENERGY	GOBP_GENERATION_OF_PRECURSOR_METABOLITES_AND_ENERGY	0.004588726	0.029267897	0.407017919	0.248979967	1.376752342	394	CCNB1 UQCRH ACAT1 NDUFA4 GLDC NUP188 NUP85 RANBP2 PARK7 NUP35 ADH5 NDUFA6 PHGDH NUP160 MDH1 ATP5F1C SUCLA2 NUP107 NDUFS5 MSH2 MTFR1 NUP205 ETFB HMGB1 MT-ND6 ATP5PB MTOR IL6ST COA6 GFPT1 FDXR UQCRC2 MYBBP1A POLG2 NUP155 BDH1 PDHB NNT OXCT1 COX7C PFKM UQCRQ BDH2 SLC25A12 BNIP3 NDUFS3 NDUFB3 ETFA NDUFS2 CALM1 SELENOS COX7A2 NDUFB2 PASK DNAJC15 NDUFS4 NDUFA5 ATP5PF APP PPP1R3E SUCLG2 NUP133 ENO3 ENO2…	1	2.338307833	depleted	0.0750555	0.0750555	0.304543	114	hsa-miR-1301-3p; hsa-miR-433-3p; hsa-miR-193a-5p; hsa-miR-628-3p; hsa-let-7e-5p; hsa-miR-155-5p; hsa-miR-3200-5p; hsa-miR-1908-5p; hsa-miR-374a-5p; hsa-miR-92b-3p; hsa-miR-335-5p; hsa-miR-363-5p; hsa-miR-485-3p; hsa-miR-320a-3p; hsa-miR-126-5p; hsa-miR-125a-5p; hsa-miR-1303; hsa-miR-142-3p; hsa-miR-98-5p; hsa-miR-20a-5p; hsa-miR-3173-5p; hsa-miR-223-5p; hsa-miR-122-5p; hsa-miR-20b-5p; hsa-miR-200…	0.283488051	-1	0.0750555	-1	-1.124617478	FALSE
GENE_SILENCING	GOBP_GENE_SILENCING	0.001689756	0.013709578	0.455059867	0.302942908	1.542184712	188	EZH2 DPY30 METTL3 HNRNPA2B1 XPO5 ATAD2 RAN POLR2K NUP188 NUP85 RANBP2 POLR2F NUP35 SRRT NUP160 ZC3H7A HENMT1 PCGF1 NUP107 NUP205 HMGB1 EIF4G1 NUP155 GIGYF2 ESR1 CNOT1 MIR34AHG CDK2 CNOT8 POLR2B DGCR8 MIR640 DROSHA NUP133 POLR2A NUP210 MOV10 NCBP2 SRCAP BCDIN3D RIF1 TNRC6C NUP43 ASF1A NCOR1 DHX9 ZC3H7B EIF4ENIF1 TNRC6A TUT4	1	2.772176128	depleted	0.595775	0.595775	0.609883	34	hsa-miR-2110; hsa-miR-370-3p; hsa-let-7e-5p; hsa-miR-485-3p; hsa-miR-320a-3p; hsa-let-7c-5p; hsa-miR-20a-5p; hsa-miR-20b-5p; hsa-miR-1234-3p; hsa-miR-6735-5p; hsa-miR-130b-5p; hsa-miR-106b-5p; hsa-miR-106a-5p; hsa-miR-93-5p; hsa-miR-17-3p; hsa-miR-17-5p; hsa-miR-6513-3p; hsa-miR-185-5p; hsa-let-7b-5p; hsa-miR-150-5p; hsa-miR-4755-5p; hsa-miR-939-5p; hsa-miR-192-5p; hsa-miR-27b-3p; hsa-miR-532-3p;…	0.610513755	-1	0.595775	-1	-0.224917725	FALSE
GENITALIA_DEVELOPMENT	GOBP_GENITALIA_DEVELOPMENT	0.078277886	0.199630303	0.224966094	0.45426953	1.402492572	16	PTPN11 DNAJC19 ESR1 CHD7 AXL LRP6 ASB1 PKD1 BMP6	1	1.106360909	enriched	0.19284	0.19284	0.382383	38	hsa-miR-504-5p; hsa-let-7e-5p; hsa-miR-548j-5p; hsa-miR-155-5p; hsa-miR-374a-5p; hsa-miR-335-5p; hsa-miR-320a-3p; hsa-miR-454-3p; hsa-miR-548ay-5p; hsa-miR-98-5p; hsa-miR-20a-5p; hsa-miR-451a; hsa-miR-200c-3p; hsa-miR-21-5p; hsa-miR-1234-3p; hsa-miR-130b-5p; hsa-miR-26b-5p; hsa-miR-4659a-3p; hsa-miR-30a-5p; hsa-miR-4659b-3p; hsa-miR-186-5p; hsa-miR-5189-3p; hsa-miR-183-3p; hsa-miR-185-5p; hsa-miR…	0.379971436	1	0.19284	1	0.714802877	TRUE
GERM_CELL_DEVELOPMENT	GOBP_GERM_CELL_DEVELOPMENT	0.022601522	0.086460215	0.352487858	0.298480857	1.416670774	118	CCNB1 HMGB2 NPR2 CDC25B BBS2 FANCG KNL1 AURKA MSH2 RNF8 MTOR BRIP1 REC8 FBXO5 CFAP44 SPAG16 ZNF830 CEP57 ATM SPEF2 WDR77 ODF2 RPS6KB1 RPS6 TTC12 BCL2 DLD DPY19L2P2 NSUN2 YTHDC2 PANX1 TUT4 MLH1 CCDC136 SLC26A8 TTLL1 SLC26A6 BRCA2 BBS4 CATSPER2	1	1.645862324	depleted	0.222417	0.222417	0.398916	53	hsa-miR-6501-5p; hsa-miR-1301-3p; hsa-let-7d-5p; hsa-miR-193a-5p; hsa-miR-330-3p; hsa-miR-3127-3p; hsa-miR-4521; hsa-let-7e-5p; hsa-miR-335-5p; hsa-let-7c-5p; hsa-miR-98-5p; hsa-miR-122-5p; hsa-miR-200c-3p; hsa-miR-100-5p; hsa-miR-15a-5p; hsa-let-7g-5p; hsa-miR-25-3p; hsa-miR-30a-5p; hsa-miR-378c; hsa-miR-331-5p; hsa-miR-30e-5p; hsa-miR-3613-3p; hsa-miR-210-3p; hsa-let-7d-3p; hsa-miR-185-5p; hsa-…	0.395922209	-1	0.222417	-1	-0.652832021	FALSE
GLAND_DEVELOPMENT	GOBP_GLAND_DEVELOPMENT	0.265086207	0.442634874	0.12210792	-0.200724058	-1.067401806	232	SRF TGFBR2 CEBPB CEBPA MAPK1 MPST IRS2 RTN4 CDC42 SMAD4 AKT1 ORAI1 TSPO NKX3-1 ZBTB7B KRAS NRG1 RBPJ TG HGF MT-CO2 CITED2 CREB1 MAPK3 HLX TGFB1 MTX1 SLC29A1 NEURL1 STK11 CSF1R SMAD2 NCOA1 CUL3 RPS6KA1 ZNF703 HES1 HMOX1 SLC46A2 AKT2 NOTCH4 PRKCSH FGFR2 LMO4 CRIP1 GATA2 GPX1 PSAP SP3 CFLAR CSF1 ARG1 MAP2K1 WNT10A APRT PBX1 PRDX2 GDF7 MAFB RELA HIF1A RREB1 ZMPSTE24 RAF1 VEGFA	-1	-0.576612869	enriched	0.0336419	0.0336419	0.242834	14	hsa-miR-335-5p; hsa-miR-146a-5p; hsa-miR-125a-5p; hsa-let-7c-5p; hsa-miR-21-5p; hsa-miR-1234-3p; hsa-miR-15a-5p; hsa-miR-146b-5p; hsa-miR-106a-5p; hsa-miR-16-2-3p; hsa-miR-15b-5p; hsa-miR-27a-3p; hsa-miR-182-5p; hsa-miR-766-3p	0.225625938	1	0.0336419	1	1.473119484	FALSE
GLAND_MORPHOGENESIS	GOBP_GLAND_MORPHOGENESIS	0.148073022	0.30359211	0.163180127	-0.283316795	-1.206116972	59	TGFBR2 CEBPB CDC42 NKX3-1 HGF TGFB1 CSF1R CUL3 RPS6KA1 FGFR2 CRIP1 CFLAR CSF1 ARG1 GDF7	-1	-0.829524059	enriched	0.477514	0.477514	0.522736	19	hsa-miR-144-3p; hsa-miR-1180-3p; hsa-miR-335-5p; hsa-miR-363-5p; hsa-miR-328-3p; hsa-miR-122-5p; hsa-miR-200c-3p; hsa-miR-25-3p; hsa-miR-18a-5p; hsa-miR-186-5p; hsa-let-7b-5p; hsa-miR-939-5p; hsa-miR-192-5p; hsa-miR-222-3p; hsa-miR-183-5p; hsa-miR-877-3p; hsa-miR-766-3p; hsa-miR-625-5p; hsa-miR-423-5p	0.525963487	1	0.477514	1	0.321013891	FALSE
GLIAL_CELL_DEVELOPMENT	GOBP_GLIAL_CELL_DEVELOPMENT	0.02187515	0.084383065	0.352487858	-0.340215655	-1.498896697	71	TSPAN2 VIM TPPP AKT1 GSTP1 OLIG1 SIRT2 KRAS GSN TLR4 LYN SOX4 B4GALT5 DICER1 BACE2 PRDM8 AKT2 SKI C5AR1	-1	-1.660048952	enriched	0.0447568	0.0447568	0.261665	44	hsa-miR-19a-3p; hsa-miR-3127-3p; hsa-miR-191-5p; hsa-miR-185-3p; hsa-miR-92b-3p; hsa-miR-335-5p; hsa-miR-1292-5p; hsa-miR-454-3p; hsa-miR-3187-3p; hsa-miR-548e-3p; hsa-miR-363-3p; hsa-miR-98-5p; hsa-miR-340-5p; hsa-miR-20a-5p; hsa-miR-20b-5p; hsa-miR-106b-5p; hsa-miR-130a-3p; hsa-miR-106a-5p; hsa-miR-93-5p; hsa-miR-25-3p; hsa-miR-30a-5p; hsa-miR-130b-3p; hsa-miR-17-5p; hsa-miR-148b-3p; hsa-miR-57…	0.242172452	1	0.0447568	1	1.349140972	FALSE
GLIAL_CELL_DIFFERENTIATION	GOBP_GLIAL_CELL_DIFFERENTIATION	0.050115399	0.152563214	0.321775918	-0.276133127	-1.336312157	124	TSPAN2 VIM DAAM2 TPPP MAPK1 AKT1 GSTP1 GPR157 OLIG1 SIRT2 KRAS CSK GSN TLR4 LYN SOX4 MAPK3 B4GALT5 TGFB1 DICER1 WDR1 BACE2 PRDM8 TAL1 HES1 OLIG2 SLC45A3 AKT2 SKI C5AR1	-1	-1.300028806	enriched	0.0043804	0.0043804	0.138376	31	hsa-miR-543; hsa-miR-19a-3p; hsa-miR-370-3p; hsa-miR-155-5p; hsa-miR-92b-3p; hsa-miR-181d-5p; hsa-miR-454-3p; hsa-miR-20a-5p; hsa-miR-29c-3p; hsa-miR-223-5p; hsa-miR-20b-5p; hsa-miR-21-5p; hsa-miR-130b-5p; hsa-miR-106b-5p; hsa-miR-130a-3p; hsa-miR-106a-5p; hsa-miR-26b-5p; hsa-miR-93-5p; hsa-miR-10a-5p; hsa-miR-30a-5p; hsa-miR-130b-3p; hsa-miR-17-5p; hsa-miR-491-5p; hsa-miR-335-3p; hsa-miR-192-5p;…	0.1248311	1	0.0043804	1	2.35848623	FALSE
GLIAL_CELL_MIGRATION	GOBP_GLIAL_CELL_MIGRATION	0.610337972	0.75177767	0.068632563	-0.239277933	-0.90465216	35	RTN4 MBOAT7 TSPO CERS2	-1	-0.21442961	enriched	0.426072	0.426072	0.497357	8	hsa-miR-335-5p; hsa-miR-142-5p; hsa-miR-21-5p; hsa-miR-378c; hsa-miR-148a-3p; hsa-miR-378a-3p; hsa-miR-378i; hsa-miR-145-5p	0.499144684	1	0.426072	1	0.370517005	FALSE
GLIAL_CELL_PROLIFERATION	GOBP_GLIAL_CELL_PROLIFERATION	0.110663984	0.251535351	0.190023305	-0.361597908	-1.321819939	30	EEF2 TSPO CERS2 LYN CREB1 SOX4 DICER1 CSF1R HES1 RNF10 SKI	-1	-0.955993699	enriched	0.0447568	0.0447568	0.261665	44	hsa-miR-19a-3p; hsa-miR-3127-3p; hsa-miR-191-5p; hsa-miR-185-3p; hsa-miR-92b-3p; hsa-miR-335-5p; hsa-miR-1292-5p; hsa-miR-454-3p; hsa-miR-3187-3p; hsa-miR-548e-3p; hsa-miR-363-3p; hsa-miR-98-5p; hsa-miR-340-5p; hsa-miR-20a-5p; hsa-miR-20b-5p; hsa-miR-106b-5p; hsa-miR-130a-3p; hsa-miR-106a-5p; hsa-miR-93-5p; hsa-miR-25-3p; hsa-miR-30a-5p; hsa-miR-130b-3p; hsa-miR-17-5p; hsa-miR-148b-3p; hsa-miR-57…	0.242172452	1	0.0447568	1	1.349140972	FALSE
GLIOGENESIS	GOBP_GLIOGENESIS	0.029392673	0.104727655	0.352487858	-0.255650956	-1.318822973	175	TSPAN2 VIM DAAM2 EEF2 TPPP MAPK1 RTN4 AKT1 GSTP1 GPR157 MBOAT7 OLIG1 SIRT2 TSPO KRAS CERS2 CSK GSN TLR4 LYN CREB1 SOX4 MAPK3 B4GALT5 TGFB1 DICER1 WDR1 CSF1R BACE2 PRDM8 ZMIZ1 TAL1 HES1 OLIG2 RNF10 SLC45A3 AKT2 GJC2 SKI C5AR1	-1	-1.531760915	enriched	0.062899	0.062899	0.290018	49	hsa-miR-3613-5p; hsa-miR-504-5p; hsa-miR-191-5p; hsa-miR-1307-3p; hsa-miR-494-3p; hsa-miR-335-5p; hsa-miR-363-5p; hsa-miR-320a-3p; hsa-miR-1303; hsa-miR-6741-3p; hsa-miR-340-5p; hsa-miR-29c-3p; hsa-miR-20b-5p; hsa-miR-21-5p; hsa-miR-1234-3p; hsa-miR-15a-5p; hsa-miR-4511; hsa-miR-501-3p; hsa-miR-26b-5p; hsa-miR-7855-5p; hsa-miR-107; hsa-miR-4326; hsa-miR-30a-5p; hsa-miR-15b-5p; hsa-miR-183-3p; hsa…	0.266862298	1	0.062899	1	1.201356259	FALSE
GLOBAL_GENOME_NUCLEOTIDE_EXCISION_REPAIR	GOBP_GLOBAL_GENOME_NUCLEOTIDE_EXCISION_REPAIR	0.233009709	0.410000631	0.123842171	0.344472674	1.162227804	23	ERCC3 DDB2 GTF2H5 PARP1 GTF2H3 RBX1 RPS27A	1	0.632625983	depleted	0.155124	0.155124	0.357205	97	hsa-miR-1301-3p; hsa-miR-4732-3p; hsa-miR-19a-3p; hsa-miR-493-5p; hsa-miR-1287-5p; hsa-miR-144-3p; hsa-miR-548j-5p; hsa-miR-155-5p; hsa-miR-494-3p; hsa-miR-335-5p; hsa-miR-382-5p; hsa-miR-320a-3p; hsa-miR-454-3p; hsa-miR-548ay-5p; hsa-miR-1303; hsa-let-7c-5p; hsa-miR-98-5p; hsa-miR-20a-5p; hsa-miR-223-5p; hsa-miR-122-5p; hsa-miR-20b-5p; hsa-miR-6747-3p; hsa-miR-21-5p; hsa-miR-100-5p; hsa-miR-15a-…	0.354920846	-1	0.155124	-1	-0.809321005	FALSE
GLOMERULUS_DEVELOPMENT	GOBP_GLOMERULUS_DEVELOPMENT	0.200396825	0.370061496	0.136490438	-0.326511504	-1.206021629	31	PECAM1 BASP1 CD24 MEF2C HES1 IL6R IQGAP1 ANGPT1 CFLAR JAG1 MTSS1 SULF2 NOTCH1 COL4A3	-1	-0.698109163	enriched	0.508928	0.508928	0.5441	20	hsa-miR-193a-5p; hsa-miR-335-5p; hsa-miR-320a-3p; hsa-miR-328-3p; hsa-miR-20a-5p; hsa-miR-21-5p; hsa-miR-1234-3p; hsa-miR-15a-5p; hsa-miR-26b-5p; hsa-miR-17-5p; hsa-miR-3613-3p; hsa-miR-181a-2-3p; hsa-miR-192-5p; hsa-miR-532-3p; hsa-miR-324-3p; hsa-miR-340-3p; hsa-miR-877-3p; hsa-miR-766-3p; hsa-miR-18a-3p; hsa-miR-584-3p	0.547158126	1	0.508928	1	0.293343655	FALSE
GLUCOSE_6_PHOSPHATE_METABOLIC_PROCESS	GOBP_GLUCOSE_6_PHOSPHATE_METABOLIC_PROCESS	0.005873258	0.03440301	0.407017919	-0.555267127	-1.798588007	19	PGLS TALDO1 TKT PGD RPIA G6PC3 PGAM1	-1	-2.23112093	enriched	0.274044	0.274044	0.42592	40	hsa-miR-19a-3p; hsa-miR-1307-3p; hsa-miR-155-5p; hsa-miR-409-3p; hsa-miR-1180-3p; hsa-miR-92b-3p; hsa-miR-335-5p; hsa-miR-485-3p; hsa-miR-454-3p; hsa-miR-125a-5p; hsa-miR-6741-3p; hsa-miR-98-5p; hsa-miR-223-5p; hsa-miR-122-5p; hsa-miR-130a-3p; hsa-miR-26b-5p; hsa-miR-93-5p; hsa-miR-10a-5p; hsa-miR-30a-5p; hsa-miR-130b-3p; hsa-miR-143-3p; hsa-miR-17-5p; hsa-miR-3909; hsa-miR-3163; hsa-let-7b-5p; h…	0.423198593	1	0.274044	1	0.562179702	FALSE
GLUCOSE_CATABOLIC_PROCESS	GOBP_GLUCOSE_CATABOLIC_PROCESS	0.924	0.956671167	0.049291766	0.196720272	0.680247927	27	PFKM SLC25A12 ENO3 ENO2 FOXK1 PFKP	1	0.034328029	enriched	0.235342	0.235342	0.407617	23	hsa-miR-335-5p; hsa-miR-320a-3p; hsa-miR-125a-5p; hsa-miR-142-5p; hsa-miR-330-5p; hsa-miR-20a-5p; hsa-miR-20b-5p; hsa-miR-15a-5p; hsa-miR-106b-5p; hsa-miR-106a-5p; hsa-miR-26b-5p; hsa-miR-93-5p; hsa-miR-17-5p; hsa-miR-15b-5p; hsa-miR-3163; hsa-let-7b-5p; hsa-miR-1226-3p; hsa-miR-423-3p; hsa-miR-23a-3p; hsa-miR-877-3p; hsa-miR-6734-3p; hsa-miR-331-3p; hsa-miR-484	0.404215899	1	0.235342	1	0.62830056	TRUE
GLUCOSE_IMPORT	GOBP_GLUCOSE_IMPORT	0.376782077	0.551234204	0.095920678	-0.259617189	-1.051114231	47	RHOQ IRS2 AKT1 ZDHHC7 GSK3A OPN3 RTN2 AKT2 SLC2A1 ARPP19 APPL2 MEF2A STXBP3 SORT1 SESN2 GRB10 PID1 SORBS1 OSBPL8 SLC27A1 TNF PEA15 SLC27A4 ITLN1 NFE2L2	-1	-0.423909764	enriched	0.206063	0.206063	0.391215	8	hsa-miR-335-5p; hsa-miR-320a-3p; hsa-miR-181d-5p; hsa-miR-106b-5p; hsa-miR-93-5p; hsa-miR-15b-5p; hsa-miR-222-3p; hsa-miR-223-3p	0.388671005	1	0.206063	1	0.685999982	FALSE
GLUCOSE_METABOLIC_PROCESS	GOBP_GLUCOSE_METABOLIC_PROCESS	0.135699374	0.287368628	0.173747839	-0.236110082	-1.177164719	150	FBP1 IRS2 GSK3B AKT1 DGAT2 PFKFB2 PPP1CA GSK3A BCKDK PPP1CB MIDN CRTC2 RUBCNL KAT2B INPP5K SORD ADIPOR1 PPP1R3D GAA G6PC3 SLC25A1 KBTBD2 BRAT1 SLC45A3 AKT2 WDTC1 PGM5 GAPDH PGAM1 ADPGK PDK4 SLC25A13 MAEA BPGM SLC25A11 PGM2L1 PDK2 ARPP19 GDPGP1 PRKAA1 NCOA2 PDK1 ZMPSTE24 GHRL RORC LEPR MDH2	-1	-0.867422157	depleted	0.333366	0.333366	0.454657	64	hsa-miR-1248; hsa-miR-330-3p; hsa-miR-370-3p; hsa-let-7e-5p; hsa-miR-155-5p; hsa-miR-6861-3p; hsa-miR-92b-3p; hsa-miR-335-5p; hsa-miR-363-5p; hsa-miR-483-3p; hsa-miR-125a-5p; hsa-miR-3177-3p; hsa-miR-548e-3p; hsa-miR-98-5p; hsa-miR-6747-3p; hsa-miR-15a-5p; hsa-miR-130b-5p; hsa-miR-26b-5p; hsa-miR-5193; hsa-miR-152-3p; hsa-miR-374b-5p; hsa-miR-10a-5p; hsa-miR-30a-5p; hsa-miR-1304-5p; hsa-miR-148b-…	0.450014	-1	0.333366	-1	-0.477078696	TRUE
GLUTAMATE_METABOLIC_PROCESS	GOBP_GLUTAMATE_METABOLIC_PROCESS	0.376725838	0.551234204	0.094050347	0.334597541	1.050450457	18	ALDH18A1 GOT1 SLC25A12 SLC7A11 GOT2 FPGS	1	0.423974592	depleted	0.159772	0.159772	0.35988	33	hsa-miR-155-5p; hsa-miR-483-3p; hsa-miR-181d-5p; hsa-miR-548e-3p; hsa-miR-20a-5p; hsa-miR-200c-3p; hsa-miR-6747-3p; hsa-miR-15a-5p; hsa-miR-26b-5p; hsa-miR-17-3p; hsa-miR-30a-5p; hsa-miR-30e-5p; hsa-miR-29a-3p; hsa-miR-210-3p; hsa-miR-1343-3p; hsa-miR-140-3p; hsa-miR-342-3p; hsa-miR-30b-5p; hsa-miR-192-5p; hsa-miR-1226-3p; hsa-miR-532-3p; hsa-miR-222-3p; hsa-miR-4677-3p; hsa-miR-877-3p; hsa-miR-9…	0.356985002	-1	0.159772	-1	-0.796499328	FALSE
GLUTAMATE_RECEPTOR_SIGNALING_PATHWAY	GOBP_GLUTAMATE_RECEPTOR_SIGNALING_PATHWAY	0.072580645	0.190066876	0.237793834	-0.425273473	-1.409799725	20	GNAQ PLCB1 CPEB4 PRNP CDK5R1	-1	-1.139179176	enriched	0.116519	0.116519	0.348407	54	hsa-miR-493-5p; hsa-miR-144-3p; hsa-miR-374a-5p; hsa-miR-92b-3p; hsa-miR-335-5p; hsa-miR-5695; hsa-miR-483-3p; hsa-miR-454-3p; hsa-miR-1303; hsa-miR-142-3p; hsa-miR-363-3p; hsa-miR-20a-5p; hsa-miR-126-3p; hsa-miR-223-5p; hsa-miR-20b-5p; hsa-miR-21-5p; hsa-miR-4511; hsa-miR-130b-5p; hsa-miR-501-3p; hsa-miR-106b-5p; hsa-miR-130a-3p; hsa-miR-106a-5p; hsa-miR-26b-5p; hsa-miR-5193; hsa-miR-93-5p; hsa-…	0.327450564	1	0.116519	1	0.933603251	FALSE
GLUTAMATE_SECRETION	GOBP_GLUTAMATE_SECRETION	0.475345168	0.63821184	0.081080206	0.310052602	0.973392981	18	PPFIA3 STX1A GIPC1 TSPOAP1 STXBP1 NTSR1 AVPR1A GRM2	1	0.322990917	enriched	0.185446	0.185446	0.376686	66	hsa-miR-1248; hsa-let-7d-5p; hsa-miR-19a-3p; hsa-miR-370-3p; hsa-let-7e-5p; hsa-miR-1908-5p; hsa-miR-335-5p; hsa-miR-1292-5p; hsa-miR-320a-3p; hsa-miR-181d-5p; hsa-miR-454-3p; hsa-miR-142-3p; hsa-let-7c-5p; hsa-miR-142-5p; hsa-miR-98-5p; hsa-miR-340-5p; hsa-miR-20a-5p; hsa-miR-200c-3p; hsa-miR-21-5p; hsa-let-7g-5p; hsa-miR-199b-5p; hsa-miR-629-3p; hsa-miR-130a-3p; hsa-miR-26b-5p; hsa-miR-152-3p; …	0.373966621	1	0.185446	1	0.73178253	TRUE
GLUTATHIONE_METABOLIC_PROCESS	GOBP_GLUTATHIONE_METABOLIC_PROCESS	0.81390593	0.888976264	0.056176659	-0.207053695	-0.790637478	37	GGT5 GSTP1 GSR ETHE1 CLIC3 HAGH GSTZ1 GPX1 GCLC MMACHC	-1	-0.089425787	depleted	0.662504	0.662504	0.666825	46	hsa-miR-6501-5p; hsa-miR-342-5p; hsa-miR-4732-3p; hsa-miR-1307-3p; hsa-miR-155-5p; hsa-miR-92b-3p; hsa-miR-335-5p; hsa-miR-548ay-3p; hsa-miR-320a-3p; hsa-miR-6741-3p; hsa-miR-98-5p; hsa-miR-223-5p; hsa-miR-122-5p; hsa-miR-6747-3p; hsa-miR-26b-5p; hsa-miR-10a-5p; hsa-miR-7855-5p; hsa-miR-17-3p; hsa-miR-96-5p; hsa-miR-5189-3p; hsa-miR-3163; hsa-miR-29a-3p; hsa-miR-210-3p; hsa-miR-1343-3p; hsa-miR-1…	0.667078477	-1	0.662504	-1	-0.178811495	TRUE
GLYCEROLIPID_METABOLIC_PROCESS	GOBP_GLYCEROLIPID_METABOLIC_PROCESS	2.74E-05	0.000496132	0.575610261	-0.296621892	-1.627174094	293	CTDNEP1 LPCAT2 LPCAT3 IMPA2 IPMK ABHD4 HADHB PLBD1 PIGB ARF1 FAM126B CAT PLCB1 AGPAT2 DGAT2 PNPLA6 MBOAT7 MTMR10 DGAT1 PIP5K1B INPP5A CDIPT PIK3CG INPP1 SCARB1 MBOAT1 PITPNM1 ABHD5 ABHD6 INSIG1 RAB5A INPP5K PNPLA2 AVIL PLIN5 PLEKHA3 MTMR14 DPM2 NR1H2 ACHE PIP4P2 PLEKHA2 HADHA IP6K1 CSF1R PIGX PGS1 PTPN13 ABHD3 STARD10 SLC44A2 GDE1 PIK3R6 PRDX6 C3 ABHD2 SLC22A4 ARF3 GPAT3 PIP4K2A RAB14 PHOSPHO1 SO…	-1	-4.561973487	enriched	0.394274	0.394274	0.481408	21	hsa-miR-6501-5p; hsa-miR-433-3p; hsa-miR-19a-3p; hsa-miR-495-3p; hsa-miR-4707-3p; hsa-miR-548e-3p; hsa-miR-223-5p; hsa-miR-122-5p; hsa-miR-106b-5p; hsa-miR-26b-5p; hsa-miR-421; hsa-miR-183-3p; hsa-miR-3163; hsa-miR-1306-5p; hsa-miR-1304-3p; hsa-miR-30e-3p; hsa-miR-877-5p; hsa-miR-505-3p; hsa-miR-331-3p; hsa-miR-6833-3p; hsa-miR-484	0.482836571	1	0.394274	1	0.404201861	FALSE
GLYCEROPHOSPHOLIPID_CATABOLIC_PROCESS	GOBP_GLYCEROPHOSPHOLIPID_CATABOLIC_PROCESS	0.233870968	0.41096475	0.126253988	-0.359224274	-1.190843809	20	PNPLA6 SCARB1 GDE1 PRDX6 ABHD12	-1	-0.631023687	depleted	0.301645	0.301645	0.438785	55	hsa-miR-504-5p; hsa-miR-543; hsa-miR-193a-5p; hsa-miR-4521; hsa-miR-548j-5p; hsa-miR-335-5p; hsa-miR-320a-3p; hsa-miR-4707-3p; hsa-miR-548ay-5p; hsa-miR-125a-5p; hsa-miR-1303; hsa-miR-142-5p; hsa-miR-330-5p; hsa-miR-7704; hsa-miR-122-5p; hsa-miR-100-5p; hsa-miR-1234-3p; hsa-miR-15a-5p; hsa-miR-146b-5p; hsa-miR-26b-5p; hsa-miR-10a-5p; hsa-miR-107; hsa-miR-30a-5p; hsa-miR-148b-3p; hsa-miR-186-5p; h…	0.434401358	-1	0.301645	-1	-0.520503869	TRUE
GLYCEROPHOSPHOLIPID_METABOLIC_PROCESS	GOBP_GLYCEROPHOSPHOLIPID_METABOLIC_PROCESS	0.00055397	0.005895761	0.477270815	-0.281839233	-1.525526644	256	LPCAT2 LPCAT3 IMPA2 IPMK ABHD4 HADHB PLBD1 PIGB ARF1 FAM126B PLCB1 AGPAT2 PNPLA6 MBOAT7 MTMR10 PIP5K1B INPP5A CDIPT PIK3CG INPP1 SCARB1 MBOAT1 PITPNM1 ABHD5 ABHD6 RAB5A INPP5K PLEKHA3 MTMR14 DPM2 NR1H2 ACHE PIP4P2 PLEKHA2 HADHA IP6K1 CSF1R PIGX PGS1 PTPN13 ABHD3 STARD10 SLC44A2 GDE1 PIK3R6 PRDX6 ARF3 GPAT3 PIP4K2A RAB14 PHOSPHO1 SOCS3 PI4K2A PLCG2 CDS2 ABHD12 LPGAT1 PI4KB PLB1 TMEM150A MTMR12 CHP…	-1	-3.256513644	depleted	0.162055	0.162055	0.360715	26	hsa-miR-671-3p; hsa-miR-155-5p; hsa-miR-335-5p; hsa-miR-6747-3p; hsa-miR-130b-5p; hsa-miR-26b-5p; hsa-miR-93-5p; hsa-miR-1304-5p; hsa-miR-5189-3p; hsa-miR-6513-3p; hsa-miR-29a-3p; hsa-miR-210-3p; hsa-miR-1343-3p; hsa-miR-664a-5p; hsa-miR-150-5p; hsa-miR-30e-3p; hsa-miR-192-5p; hsa-miR-1226-3p; hsa-miR-132-3p; hsa-miR-222-3p; hsa-miR-877-3p; hsa-miR-1976; hsa-miR-5010-3p; hsa-miR-197-3p; hsa-miR-7…	0.35800193	-1	0.162055	-1	-0.790337565	TRUE
GLYCOLIPID_BIOSYNTHETIC_PROCESS	GOBP_GLYCOLIPID_BIOSYNTHETIC_PROCESS	0.291836735	0.470003061	0.111918316	-0.266488641	-1.083820623	48	GBGT1 PIGB LARGE1 B3GNT5 B4GALT5 ST6GALNAC3 DPM2 PIGX ST6GALNAC4 ST3GAL2 ST8SIA4 B4GALT3 PRKAA1 ST3GAL4 PIGS	-1	-0.534860043	enriched	0.420087	0.420087	0.494587	13	hsa-miR-1248; hsa-miR-1307-3p; hsa-miR-335-5p; hsa-miR-6741-3p; hsa-miR-21-5p; hsa-miR-5193; hsa-miR-10a-5p; hsa-miR-15b-5p; hsa-miR-30b-5p; hsa-miR-1304-3p; hsa-miR-192-5p; hsa-miR-324-3p; hsa-miR-484	0.497369087	1	0.420087	1	0.376660758	FALSE
GLYCOLYTIC_PROCESS_THROUGH_FRUCTOSE_6_PHOSPHATE	GOBP_GLYCOLYTIC_PROCESS_THROUGH_FRUCTOSE_6_PHOSPHATE	0.831622177	0.901970197	0.055364284	-0.220731598	-0.755790143	23	SLC4A1 GAPDH PGAM1 ADPGK BPGM PGM2L1	-1	-0.080073938	enriched	0.602974	0.602974	0.614934	5	hsa-miR-320a-3p; hsa-miR-125a-5p; hsa-let-7b-5p; hsa-miR-877-3p; hsa-miR-6734-3p	0.615644183	1	0.602974	1	0.219701414	FALSE
GLYCOPROTEIN_BIOSYNTHETIC_PROCESS	GOBP_GLYCOPROTEIN_BIOSYNTHETIC_PROCESS	0.981024668	0.99061701	0.044152306	0.14673817	0.761700935	226	GALNT11 POMT1 FUT8 POMGNT1 DPM1 LMAN1 ALG1 POGLUT1 GFPT1 B4GALT2 POGLUT3 TRIP11 MAN1A2 ALG9 OSTC ALG8 MOGS ARFGEF1 B3GALNT2 UGGT1 ACER2 MPI BCL2 DPAGT1 MGAT4A SLC35C2 OGA CHPF COG7 ST8SIA1 CHST12 MAN1B1 HS3ST3B1 PLOD3 ITM2C B3GLCT ALG11 DERL3 TET1 B4GALT4 STT3A MCFD2 POMK ST3GAL5 ALG10B MAN2A1 B3GNT10 GOLGA2 EDEM3 COG3 DAD1 AATF DPY19L4 ABCA2 PGM3 MVD MPDU1 MAN1C1 XYLT2 PXYLP1 GALNT14 ST6GALNAC1	1	0.008320072	enriched	0.4494	0.4494	0.507062	16	hsa-miR-19a-3p; hsa-miR-1307-3p; hsa-miR-155-5p; hsa-miR-6741-3p; hsa-miR-1234-3p; hsa-miR-5193; hsa-miR-18a-5p; hsa-miR-3909; hsa-miR-221-3p; hsa-miR-134-5p; hsa-miR-1304-3p; hsa-miR-132-3p; hsa-miR-324-3p; hsa-miR-877-3p; hsa-miR-625-3p; hsa-miR-484	0.508702055	1	0.4494	1	0.347366932	TRUE
GLYCOPROTEIN_CATABOLIC_PROCESS	GOBP_GLYCOPROTEIN_CATABOLIC_PROCESS	0.921722114	0.956130461	0.048408762	0.213892124	0.660361514	16	FBXO44 SGSH OGA MAN1B1 EDEM3	1	0.035399993	depleted	0.189479	0.189479	0.38019	29	hsa-miR-6501-5p; hsa-miR-3127-3p; hsa-miR-495-3p; hsa-miR-335-5p; hsa-miR-98-5p; hsa-miR-223-5p; hsa-miR-122-5p; hsa-miR-1234-3p; hsa-miR-17-5p; hsa-miR-186-5p; hsa-miR-15b-5p; hsa-miR-5189-3p; hsa-miR-3613-3p; hsa-miR-183-3p; hsa-miR-29a-3p; hsa-miR-335-3p; hsa-miR-1306-5p; hsa-miR-4685-3p; hsa-miR-27a-3p; hsa-miR-27b-3p; hsa-miR-942-5p; hsa-miR-532-3p; hsa-miR-23a-3p; hsa-miR-548o-3p; hsa-miR-5…	0.377633071	-1	0.189479	-1	-0.722438916	FALSE
GLYCOPROTEIN_METABOLIC_PROCESS	GOBP_GLYCOPROTEIN_METABOLIC_PROCESS	0.90021692	0.942346018	0.054231594	-0.156437261	-0.854313097	268	RNF103 TRAK1 CHP1 ITM2B GBGT1 PLCB1 RPN1 RAB1B HS6ST1 MAN1A1 TET2 EXTL3 LARGE1 DPY19L3 CANT1 B3GNT5 AGO2 B3GALT6 B4GALT5 ST6GALNAC3 DPM2 B3GNT8 DSE SLC35C1 EDEM2 ST6GALNAC4 CHST14 BACE2 ENTPD5 AMFR MAN2B1 CHST15 GALNT7 RNF139 FAM20B PRKCSH TMEM165 ALG12 TET3 UST RNF5 ST3GAL2 CHST11 GOLPH3 FUT7 ST8SIA4 B4GALT1 PAWR ARSB VEGFB B4GALT3 HS2ST1 HPSE MGAT3 CST3 POMGNT2 SOAT1 TNIP1 ST3GAL4 LARGE2 HIF1A …	-1	-0.045652829	depleted	0.304956	0.304956	0.438936	23	hsa-miR-335-5p; hsa-miR-5695; hsa-miR-454-3p; hsa-miR-3187-3p; hsa-miR-548e-3p; hsa-miR-98-5p; hsa-miR-21-5p; hsa-miR-1538; hsa-miR-361-5p; hsa-miR-30a-5p; hsa-miR-17-5p; hsa-miR-296-5p; hsa-miR-584-5p; hsa-miR-501-5p; hsa-miR-27a-3p; hsa-miR-27b-3p; hsa-miR-942-5p; hsa-miR-6842-3p; hsa-miR-500a-5p; hsa-miR-6749-3p; hsa-miR-4286; hsa-miR-4732-5p; hsa-miR-6782-3p	0.436062649	-1	0.304956	-1	-0.515762817	TRUE
GLYCOSPHINGOLIPID_BIOSYNTHETIC_PROCESS	GOBP_GLYCOSPHINGOLIPID_BIOSYNTHETIC_PROCESS	0.068704741	0.184261423	0.287805131	-0.491238024	-1.551264945	17	LARGE1 B4GALT5 ST6GALNAC3 ST6GALNAC4 ST3GAL2 ST8SIA4 B4GALT3 PRKAA1 A3GALT2 B4GALT6	-1	-1.163013296	enriched	0.0600558	0.0600558	0.286957	14	hsa-miR-374a-5p; hsa-miR-335-5p; hsa-miR-483-3p; hsa-miR-330-5p; hsa-miR-5193; hsa-miR-18a-5p; hsa-miR-30a-5p; hsa-miR-148b-3p; hsa-miR-186-5p; hsa-miR-30e-5p; hsa-miR-3163; hsa-miR-30b-5p; hsa-miR-326; hsa-miR-30d-5p	0.263873494	1	0.0600558	1	1.221445043	FALSE
GLYCOSPHINGOLIPID_METABOLIC_PROCESS	GOBP_GLYCOSPHINGOLIPID_METABOLIC_PROCESS	0.000581825	0.006025909	0.477270815	-0.453366229	-1.843859707	48	SMPD2 CPTP LARGE1 KIT GLTP B4GALT5 ST6GALNAC3 CLN6 SMPD3 ST6GALNAC4 CERK ST3GAL2 NAGA ST8SIA4 PSAP B4GALT3 GLB1 ITGB8 PRKAA1 SUMF1 ASAH1 NEU1 ARSA A3GALT2 PRKCD B4GALT6	-1	-3.235207731	depleted	0.201819	0.201819	0.387881	98	hsa-miR-6501-5p; hsa-miR-19a-3p; hsa-miR-3127-3p; hsa-miR-2110; hsa-miR-144-3p; hsa-miR-191-5p; hsa-let-7e-5p; hsa-miR-1307-3p; hsa-miR-548j-5p; hsa-miR-155-5p; hsa-miR-3200-5p; hsa-miR-1908-5p; hsa-miR-92b-3p; hsa-miR-335-5p; hsa-miR-483-3p; hsa-miR-454-3p; hsa-miR-548ay-5p; hsa-miR-3187-3p; hsa-miR-126-5p; hsa-miR-1303; hsa-miR-548e-3p; hsa-miR-330-5p; hsa-miR-363-3p; hsa-miR-328-3p; hsa-miR-20…	0.385546892	-1	0.201819	-1	-0.69503795	TRUE
GLYCOSYLATION	GOBP_GLYCOSYLATION	0.631086142	0.766199949	0.064070375	0.182800692	0.930507294	185	GALNT11 POMT1 FUT8 POMGNT1 DPM1 LMAN1 ALG1 POGLUT1 GFPT1 B4GALT2 POGLUT3 TRIP11 MAN1A2 ALG9 OSTC ALG8 MOGS ARFGEF1 B3GALNT2 UGGT1 ACER2 MPI DPAGT1 MGAT4A SLC35C2 OGA COG7 ST8SIA1 MAN1B1 PLOD3 B3GLCT ALG11 DERL3 TET1 B4GALT4 STT3A MCFD2 POMK ST3GAL5 ALG10B MAN2A1 B3GNT10 GOLGA2 EDEM3 COG3 DAD1 DPY19L4 ABCA2 PGM3 MVD MPDU1 MAN1C1 GALNT14 ST6GALNAC1	1	0.199911356	depleted	0.159621	0.159621	0.35988	4	hsa-miR-3613-5p; hsa-miR-874-3p; hsa-miR-18b-3p; hsa-miR-6833-3p	0.356985002	-1	0.159621	-1	-0.796909973	FALSE
GOLGI_ORGANIZATION	GOBP_GOLGI_ORGANIZATION	0.096339114	0.22917894	0.199915231	0.261912672	1.253698806	122	GOLGA8B COG4 HTT ATP8B2 MYO18A LMAN1 SYNE1 VRK1 HIKESHI TRIP11 ZFP69B GBF1 TRAPPC11 AKAP9 SPTBN5 GOLGA2P5 ARL1 GOLGB1 BLZF1 ARHGAP21 GOLGA8R PDE4DIP ARFGEF1 CUL7 ARMH3 PI4K2B COG2 COG1 COG7 USO1 STX17 BHLHA15 UBXN2A CLASP2 HACE1 KIFC3 TMED3 GOLGA2 COG3 GAK TJAP1 GOLGA8A PDCD10 RAB29 SEC23IP SEC16A DYNC2H1 ATP8B3 RBSN	1	1.016197354	enriched	0.369312	0.369312	0.46908	193	hsa-miR-6501-5p; hsa-miR-1248; hsa-miR-504-5p; hsa-miR-1301-3p; hsa-miR-543; hsa-miR-342-5p; hsa-miR-4732-3p; hsa-let-7d-5p; hsa-miR-193a-5p; hsa-miR-330-3p; hsa-miR-224-5p; hsa-miR-19a-3p; hsa-miR-3127-3p; hsa-miR-150-3p; hsa-miR-361-3p; hsa-miR-1287-5p; hsa-miR-2110; hsa-miR-127-3p; hsa-miR-144-3p; hsa-miR-191-5p; hsa-let-7e-5p; hsa-miR-1307-3p; hsa-miR-495-3p; hsa-miR-155-5p; hsa-miR-1908-5p; …	0.470191801	1	0.369312	1	0.432606581	TRUE
GOLGI_TO_ENDOSOME_TRANSPORT	GOBP_GOLGI_TO_ENDOSOME_TRANSPORT	0.665362035	0.789684542	0.063642408	0.277322396	0.85619346	16	AP1AR GBF1 KLHL20 VPS13A EPS15 KIF16B MON2 DOP1A	1	0.176941983	enriched	0.0465631	0.0465631	0.265986	42	hsa-miR-19a-3p; hsa-miR-155-5p; hsa-miR-374a-5p; hsa-miR-335-5p; hsa-miR-485-3p; hsa-miR-320a-3p; hsa-miR-181d-5p; hsa-miR-454-3p; hsa-miR-3187-3p; hsa-miR-20a-5p; hsa-miR-451a; hsa-miR-20b-5p; hsa-miR-200c-3p; hsa-miR-21-5p; hsa-miR-106b-5p; hsa-miR-130a-3p; hsa-miR-26b-5p; hsa-miR-152-3p; hsa-miR-93-5p; hsa-miR-4326; hsa-miR-30a-5p; hsa-miR-130b-3p; hsa-miR-17-5p; hsa-miR-148b-3p; hsa-miR-186-5…	0.245337626	1	0.0465631	1	1.331958114	TRUE
GOLGI_TO_PLASMA_MEMBRANE_PROTEIN_TRANSPORT	GOBP_GOLGI_TO_PLASMA_MEMBRANE_PROTEIN_TRANSPORT	0.711422846	0.824207985	0.061570676	0.23357899	0.852409416	35	BBS2 MACF1 ANK3 SPTBN1 CNST BLZF1 GOLGA4 GOPC GGA1 GGA2 SEC16A VAMP5	1	0.147872193	enriched	0.0343855	0.0343855	0.245149	96	hsa-miR-1248; hsa-miR-1301-3p; hsa-miR-433-3p; hsa-let-7d-5p; hsa-miR-224-5p; hsa-miR-19a-3p; hsa-miR-3127-3p; hsa-miR-144-3p; hsa-miR-191-5p; hsa-let-7e-5p; hsa-miR-1307-3p; hsa-miR-495-3p; hsa-miR-155-5p; hsa-miR-92b-3p; hsa-miR-335-5p; hsa-miR-320a-3p; hsa-miR-199b-3p; hsa-miR-4707-3p; hsa-miR-454-3p; hsa-miR-125a-5p; hsa-miR-142-3p; hsa-miR-6741-3p; hsa-let-7c-5p; hsa-miR-142-5p; hsa-miR-98-5…	0.227473308	1	0.0343855	1	1.463624656	TRUE
GOLGI_TO_PLASMA_MEMBRANE_TRANSPORT	GOBP_GOLGI_TO_PLASMA_MEMBRANE_TRANSPORT	0.3234714	0.502121147	0.103197467	0.271433585	1.09186746	51	ARFGEF2 BBS2 MACF1 ANK3 RABEP1 COMMD1 SPTBN1 CNST BLZF1	1	0.490164111	enriched	0.309941	0.309941	0.440632	66	hsa-miR-1248; hsa-miR-1301-3p; hsa-miR-370-3p; hsa-miR-1307-3p; hsa-miR-495-3p; hsa-miR-155-5p; hsa-miR-1180-3p; hsa-miR-92b-3p; hsa-miR-548ay-3p; hsa-miR-363-5p; hsa-miR-320a-3p; hsa-miR-4707-3p; hsa-miR-6741-3p; hsa-let-7c-5p; hsa-miR-142-5p; hsa-miR-363-3p; hsa-miR-20a-5p; hsa-miR-122-5p; hsa-miR-20b-5p; hsa-miR-21-5p; hsa-miR-130b-5p; hsa-miR-106b-5p; hsa-miR-106a-5p; hsa-miR-26b-5p; hsa-miR-…	0.437468039	1	0.309941	1	0.50872097	TRUE
GOLGI_TO_VACUOLE_TRANSPORT	GOBP_GOLGI_TO_VACUOLE_TRANSPORT	0.573964497	0.722686919	0.071305299	0.283188715	0.9109287	19	VPS52 AP1G2 CCDC91 ANKFY1 GAK RBSN RNF215 AP3D1	1	0.24111497	enriched	0.244127	0.244127	0.410768	27	hsa-miR-330-3p; hsa-miR-92b-3p; hsa-miR-335-5p; hsa-miR-142-3p; hsa-miR-330-5p; hsa-miR-98-5p; hsa-miR-20a-5p; hsa-miR-20b-5p; hsa-miR-21-5p; hsa-miR-130b-5p; hsa-miR-106b-5p; hsa-miR-26b-5p; hsa-miR-93-5p; hsa-miR-10a-5p; hsa-miR-17-5p; hsa-miR-296-5p; hsa-miR-532-5p; hsa-miR-4685-3p; hsa-miR-425-5p; hsa-miR-27a-3p; hsa-miR-27b-3p; hsa-miR-877-3p; hsa-miR-6793-3p; hsa-miR-18a-3p; hsa-miR-744-5p;…	0.408428639	1	0.244127	1	0.612384186	TRUE
GOLGI_VESICLE_TRANSPORT	GOBP_GOLGI_VESICLE_TRANSPORT	0.090415913	0.220461511	0.199915231	0.215843808	1.167042184	307	KIF2C VPS52 KIF11 ARFGEF2 HYOU1 SPTAN1 KIF22 DYNC1H1 RACGAP1 BBS2 MACF1 TRAPPC4 KIF2A COG4 HTT ANK3 MYO18A LMAN1 KIF23 RABEP1 DYNC1LI2 COMMD1 SPTBN1 CENPE TRIP11 AP1AR SEC24C ANKRD28 AP1G2 GBF1 BET1 CCDC91 TRAPPC11 CNST KLHL20 RANGRF SPTBN5 RINT1 KIF15 DCTN1 NBAS GOLGB1 GOLGA3 VAMP8 BLZF1 TRAPPC2L SEC31B PRKCI VPS13A MIA3 WHAMMP3 SGSM2 KIF3A KLC2 COPA STX4 GOLGA4 COG2 COG1 COG7 USO1 STX17 CREB3L2…	1	1.043755127	enriched	0.124065	0.124065	0.351609	35	hsa-let-7d-5p; hsa-let-7e-5p; hsa-miR-155-5p; hsa-miR-1908-5p; hsa-miR-92b-3p; hsa-miR-335-5p; hsa-miR-382-5p; hsa-miR-320a-3p; hsa-miR-181d-5p; hsa-miR-125a-5p; hsa-miR-142-3p; hsa-let-7c-5p; hsa-miR-98-5p; hsa-miR-451a; hsa-miR-15a-5p; hsa-let-7g-5p; hsa-miR-106b-5p; hsa-miR-296-5p; hsa-miR-5189-3p; hsa-miR-221-3p; hsa-miR-1306-5p; hsa-let-7b-5p; hsa-let-7i-5p; hsa-miR-1296-5p; hsa-miR-1226-3p;…	0.33108239	1	0.124065	1	0.90635072	TRUE
GPI_ANCHOR_METABOLIC_PROCESS	GOBP_GPI_ANCHOR_METABOLIC_PROCESS	0.668	0.791591417	0.064503125	0.252086202	0.87170028	27	DPM1 PIGO PIGG PIGK PYURF PIGL PGAP1 PGAP2 DPM3 PIGF PIGC MPPE1 PIGP PIGH PIGU	1	0.175223538	enriched	0.262589	0.262589	0.419843	9	hsa-miR-1908-5p; hsa-miR-374a-5p; hsa-miR-335-5p; hsa-miR-181d-5p; hsa-miR-374b-5p; hsa-miR-3163; hsa-miR-584-5p; hsa-miR-340-3p; hsa-miR-769-5p	0.417235869	1	0.262589	1	0.580723471	TRUE
GRANULOCYTE_CHEMOTAXIS	GOBP_GRANULOCYTE_CHEMOTAXIS	0.041422024	0.135040829	0.321775918	-0.321902492	-1.414289254	70	CD74 CAMK1D RAC1 MAPK1 SYK PIK3CG C5AR2 CXCR1 CXCR2 BSG MAPK3 RAC2 CSF3R PDE4B CSF1R VAV3 DAPK2 C5AR1 LGALS3 RIPOR2 CSF1 JAML AKIRIN1	-1	-1.382768684	enriched	0.106772	0.106772	0.344249	7	hsa-miR-335-5p; hsa-miR-98-5p; hsa-miR-20a-5p; hsa-miR-26b-5p; hsa-miR-30a-5p; hsa-miR-221-3p; hsa-miR-223-3p	0.318090219	1	0.106772	1	0.971542622	FALSE
GRANULOCYTE_DIFFERENTIATION	GOBP_GRANULOCYTE_DIFFERENTIATION	0.014605465	0.064092918	0.380730401	-0.478921992	-1.709092503	27	CEBPA RARA SPI1 TRIB1 RUNX1 ZBTB46 JAGN1 TAL1 EVI2B LBR CBFA2T3 HCLS1 GATA2 TESC SP3	-1	-1.835484621	depleted	0.594409	0.594409	0.608855	7	hsa-miR-193a-5p; hsa-miR-15a-5p; hsa-miR-15b-5p; hsa-miR-937-3p; hsa-miR-1226-3p; hsa-miR-15b-3p; hsa-miR-744-5p	0.609589137	-1	0.594409	-1	-0.225914624	TRUE
GTP_METABOLIC_PROCESS	GOBP_GTP_METABOLIC_PROCESS	0.242424242	0.420262909	0.123842171	-0.364898736	-1.173952512	18	RHOQ IMPDH1 GNAI3	-1	-0.615423953	enriched	0.114955	0.114955	0.348407	59	hsa-let-7d-5p; hsa-miR-19a-3p; hsa-let-7e-5p; hsa-miR-155-5p; hsa-miR-92b-3p; hsa-miR-335-5p; hsa-miR-320a-3p; hsa-miR-483-3p; hsa-miR-181d-5p; hsa-miR-454-3p; hsa-miR-142-3p; hsa-let-7c-5p; hsa-miR-98-5p; hsa-miR-20a-5p; hsa-miR-223-5p; hsa-miR-122-5p; hsa-miR-20b-5p; hsa-miR-21-5p; hsa-miR-100-5p; hsa-miR-15a-5p; hsa-let-7g-5p; hsa-miR-106b-5p; hsa-miR-130a-3p; hsa-miR-106a-5p; hsa-miR-26b-5p; …	0.326267269	1	0.114955	1	0.939472134	FALSE
G_PROTEIN_COUPLED_RECEPTOR_SIGNALING_PATHWAY	GOBP_G_PROTEIN_COUPLED_RECEPTOR_SIGNALING_PATHWAY	1.33E-07	5.24E-06	0.690132459	-0.305896647	-1.730692141	398	PHF24 GNAQ ENTPD2 RAC1 KISS1R PTAFR HEBP1 PPP1R9B ZNF219 WASF2 CXCL16 S1PR4 CCR3 GNB2 AHCYL1 SOS2 AKT1 PLCB1 GPR157 ZDHHC7 GNAI3 ARRB1 PTGDR2 ADGRE3 GNB1 CXCR5 VAV2 GSK3A GNAI2 PIK3CG GPR132 PTGER4 C5AR2 CNR2 ADGRE5 GNG7 LPAR2 GPR153 ARRB2 GNG5 ABHD6 GPR162 GNA13 ZDHHC3 RHOA RAPGEF2 INPP5K TIAM2 OPN3 HRH4 CXCR1 CXCR2 HRH2 CYSLTR2 CCR6 OGFRL1 ADGRG3 IQGAP2 OR2W3 RASGRP4 MGRN1 RAC2 P2RY14 PDE4B XPR…	-1	-6.874982904	depleted	0.470043	0.470043	0.519329	280	hsa-miR-6501-5p; hsa-miR-1248; hsa-miR-504-5p; hsa-miR-1301-3p; hsa-miR-433-3p; hsa-miR-342-5p; hsa-miR-4732-3p; hsa-let-7d-5p; hsa-miR-330-3p; hsa-miR-224-5p; hsa-miR-19a-3p; hsa-miR-3127-3p; hsa-miR-323a-3p; hsa-miR-150-3p; hsa-miR-493-5p; hsa-miR-361-3p; hsa-miR-4508; hsa-miR-1287-5p; hsa-miR-2110; hsa-miR-127-3p; hsa-miR-144-5p; hsa-miR-144-3p; hsa-miR-6786-3p; hsa-miR-191-5p; hsa-miR-185-3p;…	0.522096496	-1	0.470043	-1	-0.327862411	TRUE
HAIR_CELL_DIFFERENTIATION	GOBP_HAIR_CELL_DIFFERENTIATION	0.419161677	0.588031255	0.088626113	-0.304442795	-1.021294889	21	TPRN RBPJ HES1 SEC24B TRIOBP RIPOR2 JAG1 MYCL SLC9A3R1	-1	-0.377618431	enriched	0.119877	0.119877	0.348407	20	hsa-miR-150-3p; hsa-miR-370-3p; hsa-miR-155-5p; hsa-miR-494-3p; hsa-miR-374a-5p; hsa-miR-335-5p; hsa-miR-320a-3p; hsa-miR-142-3p; hsa-miR-374b-5p; hsa-miR-30a-5p; hsa-miR-17-5p; hsa-miR-186-5p; hsa-miR-183-3p; hsa-miR-221-3p; hsa-miR-192-5p; hsa-miR-1226-3p; hsa-miR-532-3p; hsa-miR-5010-3p; hsa-miR-744-5p; hsa-miR-331-3p	0.327604157	1	0.119877	1	0.921264134	FALSE
HEAD_DEVELOPMENT	GOBP_HEAD_DEVELOPMENT	0.340314136	0.516808973	0.092848121	0.187352183	1.044844176	431	EZH2 CENPF METTL3 PSMG1 GART HERC1 WDR62 BBS2 RRM1 STMN1 CDK5RAP2 KDM1A EPHB2 PTPN11 IFT172 PHGDH CDK5RAP1 B2M SSTR3 E2F1 CDK5RAP3 FANCD2 CHD8 SZT2 TSC1 ATP5PB MTOR GNPAT MYH3 B4GALT2 AKT3 MEIS1 CASP3 KIF14 PCM1 PPP3CC C12orf57 HDAC1 LRP8 OXCT1 CCDC14 UQCRQ PBX4 CEP290 AMIGO1 TMX2 ETS1 BNIP3 NDUFS3 BBS7 CALM1 ATM SLC7A11 SECISBP2 NDUFS4 SPEF2 IL11RA MYO16 ATP5PF APP UFC1 HMGCS1 AMIGO2 METTL14 POU…	1	0.468120011	enriched	0.510241	0.510241	0.545011	6	hsa-miR-155-5p; hsa-miR-130b-5p; hsa-miR-25-3p; hsa-miR-186-5p; hsa-miR-1270; hsa-miR-6833-3p	0.547781931	1	0.510241	1	0.292224647	TRUE
HEAD_MORPHOGENESIS	GOBP_HEAD_MORPHOGENESIS	0.655241935	0.781611178	0.065831196	-0.264347328	-0.876322682	20	FLVCR1 TIPARP	-1	-0.183598316	depleted	0.23892	0.23892	0.407829	5	hsa-miR-26b-5p; hsa-miR-148b-3p; hsa-miR-140-3p; hsa-miR-1226-3p; hsa-miR-576-5p	0.404851711	-1	0.23892	-1	-0.621747494	TRUE
HEART_DEVELOPMENT	GOBP_HEART_DEVELOPMENT	0.011394983	0.053935327	0.380730401	-0.241019273	-1.322155675	293	SRF TGFBR2 TMEM65 NEBL YY1 MAML1 MAPK1 SLC8A1 HDAC9 RTN4 CDC42 SMAD4 DUSP6 CASP8 TNFRSF1A FKBP1A NKX3-1 GSK3A CDKN1B ZFP36L1 NRG1 RBPJ CERT1 ARRB2 PKP2 ADAM15 KAT2B PIM1 MICAL2 CITED2 BASP1 LEMD2 EPOR MEF2D CREB1 CTDP1 SOX4 MAPK3 PDLIM5 GAA TGFB1 PRKAR1A BORCS8 RUNX1 EPHB4 MOSPD3 SMAD2 SIRT6 PRICKLE1 SPRY1 PDLIM2 SHC1 ZMIZ1 MEF2C HES1 SEC24B PDCD4 FGFR2 STK3 RB1 MDM4 PSKH1 ECE1 TAB2 ID3 GRK2 FZD2…	-1	-1.943286301	enriched	0.296407	0.296407	0.435599	227	hsa-miR-1248; hsa-miR-504-5p; hsa-miR-1301-3p; hsa-miR-543; hsa-miR-433-3p; hsa-miR-342-5p; hsa-let-7d-5p; hsa-miR-193a-5p; hsa-miR-19a-3p; hsa-miR-3127-3p; hsa-miR-323a-3p; hsa-miR-493-5p; hsa-miR-1287-5p; hsa-miR-2110; hsa-miR-144-3p; hsa-miR-6786-3p; hsa-miR-323b-3p; hsa-miR-191-5p; hsa-miR-185-3p; hsa-miR-370-3p; hsa-let-7e-5p; hsa-miR-1307-3p; hsa-miR-548j-5p; hsa-miR-495-3p; hsa-miR-155-5p;…	0.431581633	1	0.296407	1	0.528111544	FALSE
HEART_MORPHOGENESIS	GOBP_HEART_MORPHOGENESIS	0.019613238	0.077800786	0.352487858	-0.289359849	-1.395922653	119	SRF TGFBR2 RTN4 SMAD4 FKBP1A GSK3A NRG1 RBPJ CERT1 PKP2 ADAM15 PIM1 MICAL2 CITED2 LEMD2 SOX4 GAA TGFB1 EPHB4 SIRT6 SPRY1 ZMIZ1 MEF2C HES1 SEC24B PDCD4 FGFR2 MDM4	-1	-1.707450713	enriched	0.0034958	0.0034958	0.126081	110	hsa-miR-504-5p; hsa-miR-543; hsa-miR-433-3p; hsa-let-7d-5p; hsa-miR-330-3p; hsa-miR-144-3p; hsa-let-7e-5p; hsa-miR-495-3p; hsa-miR-155-5p; hsa-miR-1908-5p; hsa-miR-1180-3p; hsa-miR-374a-5p; hsa-miR-92b-3p; hsa-miR-335-5p; hsa-miR-363-5p; hsa-miR-5695; hsa-miR-320a-3p; hsa-miR-4707-3p; hsa-miR-483-3p; hsa-miR-181d-5p; hsa-miR-454-3p; hsa-miR-126-5p; hsa-miR-125a-5p; hsa-miR-142-3p; hsa-let-7c-5p; …	0.112398515	1	0.0034958	1	2.456453422	FALSE
HEART_PROCESS	GOBP_HEART_PROCESS	0.064049587	0.176998384	0.257206466	-0.264465613	-1.28257293	127	CACNG6 TMEM65 KCNQ1 SLC8A1 AHCYL1 CACNA2D3 CDC42 CORIN PRKACA KCNE3 GSK3A GNAI2 PIK3CG PKP2 ATP2B1 TNNI2 GSN EPAS1 GAA PDE4B CELF2 CACNA1D KCNH2 CACNB4 ATP1B3 MAP2K3 DSC2 GRK2 SRI ATP1B1 VEGFB CACNA2D4 GPX1 ZC3H12A MEF2A HDAC4 CACNG8 RNF207 ZMPSTE24	-1	-1.193483668	depleted	0.344294	0.344294	0.458868	9	hsa-miR-92b-3p; hsa-miR-106b-5p; hsa-miR-148b-3p; hsa-miR-186-5p; hsa-miR-99a-5p; hsa-miR-584-5p; hsa-miR-93-3p; hsa-miR-500a-3p; hsa-miR-99b-5p	0.456120827	-1	0.344294	-1	-0.463070546	TRUE
HEART_TRABECULA_MORPHOGENESIS	GOBP_HEART_TRABECULA_MORPHOGENESIS	0.060606061	0.172144728	0.261663522	-0.449618189	-1.456376297	19	SRF FKBP1A NRG1 RBPJ	-1	-1.217483944	enriched	0.0783761	0.0783761	0.31008	47	hsa-let-7d-5p; hsa-miR-330-3p; hsa-miR-144-3p; hsa-let-7e-5p; hsa-miR-155-5p; hsa-miR-5695; hsa-miR-146a-5p; hsa-miR-483-3p; hsa-miR-3177-3p; hsa-let-7c-5p; hsa-miR-330-5p; hsa-miR-363-3p; hsa-miR-98-5p; hsa-miR-200c-3p; hsa-miR-21-5p; hsa-miR-15a-5p; hsa-let-7g-5p; hsa-miR-139-5p; hsa-miR-130b-5p; hsa-miR-5193; hsa-miR-107; hsa-miR-30a-5p; hsa-miR-296-5p; hsa-miR-186-5p; hsa-miR-15b-5p; hsa-miR-…	0.287940578	1	0.0783761	1	1.105816351	FALSE
HEART_VALVE_DEVELOPMENT	GOBP_HEART_VALVE_DEVELOPMENT	0.138888889	0.291250723	0.166933849	-0.340361334	-1.263666148	32	TGFBR2 SMAD4 TNFRSF1A RBPJ SOX4 TGFB1 MEF2C RB1 MDM4 TNFRSF1B NFATC1	-1	-0.857332496	enriched	0.070591	0.070591	0.299074	51	hsa-miR-543; hsa-miR-433-3p; hsa-miR-342-5p; hsa-let-7d-5p; hsa-miR-144-5p; hsa-miR-191-5p; hsa-let-7e-5p; hsa-miR-495-3p; hsa-miR-155-5p; hsa-miR-1180-3p; hsa-miR-494-3p; hsa-miR-374a-5p; hsa-miR-92b-3p; hsa-miR-335-5p; hsa-miR-142-3p; hsa-let-7c-5p; hsa-miR-98-5p; hsa-miR-122-5p; hsa-miR-21-5p; hsa-let-7g-5p; hsa-miR-361-5p; hsa-miR-26b-5p; hsa-miR-107; hsa-miR-18a-5p; hsa-miR-4659a-3p; hsa-miR…	0.276200812	1	0.070591	1	1.151250666	FALSE
HEMATOPOIETIC_PROGENITOR_CELL_DIFFERENTIATION	GOBP_HEMATOPOIETIC_PROGENITOR_CELL_DIFFERENTIATION	0.082677165	0.207078654	0.219250347	0.254118421	1.228953919	132	TOP2A METTL3 PSMC2 PSMD5 PSMC6 PSMA3 PSMD14 PSMC3 PSMA5 PSMA4 KMT2A UFL1 HSPA9 PSMB1 BATF DHX36 OCIAD2 PSMB6 SBDS MLLT3 PSMC5 METTL14 LIG4 ACE HOXB3 BCL2 LMBR1L PSMB7 PRKDC MEOX1 SLC7A6OS PSMD1 AGPAT5 SLC8A3 PRRC2C PSMA6 XRCC5 NUDT21 ABL1 PSME2 SETD1A PSMC1 CIAO3 PSMD13 PSMD4 FLT4 MYB ZBTB24 TNFRSF13B EIF2AK2 OCIAD1 PSMD2 PSMD6 PSMA7 ERCC2	1	1.082614422	enriched	0.014796	0.014796	0.197721	92	hsa-miR-504-5p; hsa-miR-342-5p; hsa-miR-330-3p; hsa-miR-224-5p; hsa-miR-19a-3p; hsa-miR-150-3p; hsa-miR-493-5p; hsa-miR-361-3p; hsa-miR-2110; hsa-miR-127-3p; hsa-miR-144-3p; hsa-miR-548j-5p; hsa-miR-495-3p; hsa-miR-155-5p; hsa-miR-335-5p; hsa-miR-320a-3p; hsa-miR-146a-5p; hsa-miR-181d-5p; hsa-miR-454-3p; hsa-miR-548ay-5p; hsa-miR-125a-5p; hsa-miR-98-5p; hsa-miR-328-3p; hsa-miR-20a-5p; hsa-miR-29c…	0.181092605	1	0.014796	1	1.829855677	TRUE
HEMATOPOIETIC_STEM_CELL_DIFFERENTIATION	GOBP_HEMATOPOIETIC_STEM_CELL_DIFFERENTIATION	0.002522481	0.018550025	0.431707696	0.374150265	1.660949292	78	METTL3 PSMC2 PSMD5 PSMC6 PSMA3 PSMD14 PSMC3 PSMA5 PSMA4 KMT2A UFL1 HSPA9 PSMB1 BATF OCIAD2 PSMB6 MLLT3 PSMC5 ACE LMBR1L PSMB7 PRKDC MEOX1 PSMD1 PSMA6 XRCC5 ABL1 PSME2 SETD1A PSMC1 PSMD13 PSMD4 MYB EIF2AK2 OCIAD1 PSMD2 PSMD6 PSMA7 ERCC2	1	2.598172122	enriched	0.196446	0.196446	0.385173	47	hsa-miR-504-5p; hsa-miR-330-3p; hsa-miR-19a-3p; hsa-miR-3127-3p; hsa-miR-150-3p; hsa-miR-2110; hsa-miR-127-3p; hsa-miR-335-5p; hsa-miR-146a-5p; hsa-miR-454-3p; hsa-miR-125a-5p; hsa-miR-328-3p; hsa-miR-20a-5p; hsa-miR-15a-5p; hsa-miR-146b-5p; hsa-miR-106b-5p; hsa-miR-106a-5p; hsa-miR-26b-5p; hsa-miR-5193; hsa-miR-28-5p; hsa-miR-10a-5p; hsa-miR-454-5p; hsa-miR-25-3p; hsa-miR-18a-5p; hsa-miR-30a-5p;…	0.383142662	1	0.196446	1	0.70675681	TRUE
HEMATOPOIETIC_STEM_CELL_PROLIFERATION	GOBP_HEMATOPOIETIC_STEM_CELL_PROLIFERATION	0.859099804	0.917516253	0.051635596	0.232627675	0.718204865	16	CTC1 ARIH2 ACE WNT10B EIF2AK2 YJEFN3 PDCD2	1	0.06595638	enriched	0.0321842	0.0321842	0.239507	45	hsa-miR-1301-3p; hsa-miR-19a-3p; hsa-miR-144-5p; hsa-miR-155-5p; hsa-miR-374a-5p; hsa-miR-335-5p; hsa-miR-4707-3p; hsa-miR-125a-5p; hsa-miR-98-5p; hsa-miR-20a-5p; hsa-miR-223-5p; hsa-miR-6747-3p; hsa-miR-21-5p; hsa-miR-106b-5p; hsa-miR-106a-5p; hsa-miR-26b-5p; hsa-miR-152-3p; hsa-miR-93-5p; hsa-miR-18a-5p; hsa-miR-17-3p; hsa-miR-30a-5p; hsa-miR-17-5p; hsa-miR-1304-5p; hsa-miR-148b-3p; hsa-miR-186…	0.223085632	1	0.0321842	1	1.492357282	TRUE
HEME_METABOLIC_PROCESS	GOBP_HEME_METABOLIC_PROCESS	0.46812749	0.631569166	0.082434409	-0.278384422	-0.993449323	27	TSPO SLC6A9 SLC25A39 SRRD FECH BLVRB HMOX1	-1	-0.329635855	depleted	0.582919	0.582919	0.599627	2	hsa-miR-21-5p; hsa-miR-766-3p	0.600912999	-1	0.582919	-1	-0.234391789	TRUE
HEPARAN_SULFATE_PROTEOGLYCAN_BIOSYNTHETIC_PROCESS	GOBP_HEPARAN_SULFATE_PROTEOGLYCAN_BIOSYNTHETIC_PROCESS	0.22020202	0.394542216	0.130777138	-0.373398004	-1.209488441	19	HS6ST1 EXTL3 B3GALT6 DSE HS2ST1 TCF7L2 NDST1 XYLT1 EXT2 GLCE	-1	-0.657178701	depleted	0.433085	0.433085	0.501141	55	hsa-miR-3127-3p; hsa-miR-191-5p; hsa-let-7e-5p; hsa-miR-155-5p; hsa-miR-654-3p; hsa-miR-92b-3p; hsa-miR-335-5p; hsa-miR-485-3p; hsa-miR-320a-3p; hsa-miR-1299; hsa-miR-142-3p; hsa-miR-363-3p; hsa-miR-20a-5p; hsa-miR-21-5p; hsa-miR-15a-5p; hsa-miR-199b-5p; hsa-miR-6735-5p; hsa-miR-26b-5p; hsa-miR-93-5p; hsa-miR-10a-5p; hsa-miR-25-3p; hsa-miR-18a-5p; hsa-miR-30a-5p; hsa-miR-378c; hsa-miR-186-5p; hsa…	0.502293833	-1	0.433085	-1	-0.363426858	TRUE
HETEROCHROMATIN_ORGANIZATION	GOBP_HETEROCHROMATIN_ORGANIZATION	0.108317215	0.248851461	0.188204146	0.341301914	1.316329885	42	DNMT1 HELLS MORC2 SETDB2 MPHOSPH8 HDAC1 SETDB1 TASOR DNMT3A SMARCA5 TET1 CDKN2A PPHLN1 BEND3 ZNF304 TPR LOXL2	1	0.965302516	depleted	0.181155	0.181155	0.374636	31	hsa-miR-548j-5p; hsa-miR-92b-3p; hsa-miR-335-5p; hsa-miR-548ay-5p; hsa-miR-363-3p; hsa-miR-29b-2-5p; hsa-miR-26b-5p; hsa-miR-28-5p; hsa-miR-7855-5p; hsa-miR-25-3p; hsa-miR-4659a-3p; hsa-miR-30a-5p; hsa-miR-4659b-3p; hsa-miR-96-5p; hsa-miR-186-5p; hsa-miR-30e-5p; hsa-miR-221-3p; hsa-miR-548k; hsa-miR-22-3p; hsa-miR-342-3p; hsa-miR-30b-5p; hsa-miR-27a-3p; hsa-miR-192-5p; hsa-miR-151a-3p; hsa-miR-94…	0.370029339	-1	0.181155	-1	-0.741949675	FALSE
HETEROPHILIC_CELL_CELL_ADHESION_VIA_PLASMA_MEMBRANE_CELL_ADHESION_MOLECULES	GOBP_HETEROPHILIC_CELL_CELL_ADHESION_VIA_PLASMA_MEMBRANE_CELL_ADHESION_MOLECULES	0.330595483	0.508331921	0.104343953	-0.318700015	-1.091236291	23	PVR ALCAM NECTIN1	-1	-0.480703085	enriched	0.119861	0.119861	0.348407	90	hsa-miR-19a-3p; hsa-miR-3127-3p; hsa-miR-361-3p; hsa-miR-144-3p; hsa-miR-185-3p; hsa-miR-548j-5p; hsa-miR-495-3p; hsa-miR-155-5p; hsa-miR-92b-3p; hsa-miR-335-5p; hsa-miR-146a-5p; hsa-miR-483-3p; hsa-miR-1299; hsa-miR-181d-5p; hsa-miR-548ay-5p; hsa-miR-142-5p; hsa-miR-98-5p; hsa-miR-340-5p; hsa-miR-328-3p; hsa-miR-20a-5p; hsa-miR-126-3p; hsa-miR-122-5p; hsa-miR-20b-5p; hsa-miR-200c-3p; hsa-miR-674…	0.327604157	1	0.119861	1	0.921322103	FALSE
HETEROTYPIC_CELL_CELL_ADHESION	GOBP_HETEROTYPIC_CELL_CELL_ADHESION	0.149897331	0.304626087	0.163180127	-0.320821389	-1.255506872	41	MYADM MADCAM1 SIRPA KLF4 MBP MAPK7 PKP2 CD44 LILRB2 DSC2 ALOX15 FLOT1 CD1D ITGB2 CD47 ITGA5 CD200 IL1B	-1	-0.824206101	enriched	0.177078	0.177078	0.372689	64	hsa-miR-6501-5p; hsa-miR-4521; hsa-miR-155-5p; hsa-miR-92b-3p; hsa-miR-335-5p; hsa-miR-320a-3p; hsa-miR-146a-5p; hsa-miR-483-3p; hsa-miR-181d-5p; hsa-miR-142-3p; hsa-let-7c-5p; hsa-miR-330-5p; hsa-miR-98-5p; hsa-miR-20a-5p; hsa-miR-126-3p; hsa-miR-29c-3p; hsa-miR-20b-5p; hsa-miR-24-2-5p; hsa-miR-130b-5p; hsa-miR-106b-5p; hsa-miR-106a-5p; hsa-miR-26b-5p; hsa-miR-5193; hsa-miR-152-3p; hsa-miR-93-5p…	0.368173728	1	0.177078	1	0.751835392	FALSE
HINDBRAIN_DEVELOPMENT	GOBP_HINDBRAIN_DEVELOPMENT	0.306967985	0.483729882	0.103576327	0.24181026	1.083426679	79	EZH2 PSMG1 GART HERC1 PTPN11 SSTR3 GNPAT B4GALT2 KIF14 UQCRQ CEP290 MYO16 HOXB3 BCL2 LEF1 ATIC ARL13B TTBK2 ALDH1A2 TTLL1 ABL1 KDM2B EGF HSPA5 RPGRIP1L CD3E KAT2A	1	0.512906917	depleted	0.502056	0.502056	0.539168	24	hsa-miR-342-5p; hsa-miR-335-5p; hsa-miR-146a-5p; hsa-miR-330-5p; hsa-miR-223-5p; hsa-miR-1234-3p; hsa-miR-26b-5p; hsa-miR-3605-3p; hsa-miR-18a-5p; hsa-miR-331-5p; hsa-miR-148b-3p; hsa-miR-1343-3p; hsa-let-7b-5p; hsa-miR-22-3p; hsa-miR-150-5p; hsa-miR-342-3p; hsa-miR-1304-3p; hsa-miR-636; hsa-miR-652-3p; hsa-miR-324-3p; hsa-miR-6793-3p; hsa-miR-6749-3p; hsa-miR-326; hsa-miR-6783-3p	0.542410251	-1	0.502056	-1	-0.299247838	FALSE
HINDBRAIN_MORPHOGENESIS	GOBP_HINDBRAIN_MORPHOGENESIS	0.330097087	0.507999388	0.100990587	0.318224902	1.073669574	23	HERC1 PTPN11 GNPAT KIF14	1	0.481358308	enriched	0.0061706	0.0061706	0.148809	23	hsa-let-7d-5p; hsa-miR-495-3p; hsa-miR-374a-5p; hsa-miR-483-3p; hsa-miR-454-3p; hsa-miR-142-5p; hsa-miR-340-5p; hsa-miR-20a-5p; hsa-miR-200c-3p; hsa-miR-29b-2-5p; hsa-miR-130a-3p; hsa-miR-374b-5p; hsa-miR-4659a-3p; hsa-miR-130b-3p; hsa-miR-4659b-3p; hsa-miR-576-3p; hsa-miR-186-5p; hsa-miR-3163; hsa-miR-3074-5p; hsa-let-7b-5p; hsa-miR-1226-3p; hsa-miR-877-3p; hsa-miR-197-3p	0.136239465	1	0.0061706	1	2.209672605	TRUE
HIPPOCAMPUS_DEVELOPMENT	GOBP_HIPPOCAMPUS_DEVELOPMENT	0.149700599	0.304626087	0.160801401	0.328282931	1.227856238	39	EZH2 BBS2 TSC1 CASP3 KIF14 HDAC1 LRP8 UQCRQ	1	0.824776462	depleted	0.359076	0.359076	0.462818	57	hsa-miR-433-3p; hsa-miR-224-5p; hsa-miR-155-5p; hsa-miR-409-3p; hsa-miR-374a-5p; hsa-miR-92b-3p; hsa-miR-335-5p; hsa-miR-382-5p; hsa-miR-4707-3p; hsa-miR-483-3p; hsa-miR-548e-3p; hsa-miR-20a-5p; hsa-miR-223-5p; hsa-miR-20b-5p; hsa-miR-100-5p; hsa-miR-1234-3p; hsa-miR-15a-5p; hsa-miR-106b-5p; hsa-miR-106a-5p; hsa-miR-26b-5p; hsa-miR-93-5p; hsa-miR-374b-5p; hsa-miR-10a-5p; hsa-miR-18a-5p; hsa-miR-1…	0.464029331	-1	0.359076	-1	-0.444813621	FALSE
HIPPO_SIGNALING	GOBP_HIPPO_SIGNALING	0.873747495	0.928157476	0.051951248	0.207744178	0.727341824	28	CIT CASP3 DVL2	1	0.058614056	enriched	0.0413362	0.0413362	0.25676	116	hsa-miR-6501-5p; hsa-miR-1301-3p; hsa-let-7d-5p; hsa-miR-224-5p; hsa-miR-19a-3p; hsa-let-7e-5p; hsa-miR-548j-5p; hsa-miR-155-5p; hsa-miR-409-3p; hsa-miR-494-3p; hsa-miR-374a-5p; hsa-miR-92b-3p; hsa-miR-335-5p; hsa-miR-363-5p; hsa-miR-382-5p; hsa-miR-320a-3p; hsa-miR-4707-3p; hsa-miR-548ay-5p; hsa-miR-3187-3p; hsa-miR-142-3p; hsa-let-7c-5p; hsa-miR-548e-3p; hsa-miR-363-3p; hsa-miR-98-5p; hsa-miR-3…	0.237129879	1	0.0413362	1	1.38366945	TRUE
HISTONE_DEACETYLATION	GOBP_HISTONE_DEACETYLATION	0.143724696	0.297135589	0.165656695	-0.282127836	-1.204414454	60	HDAC9 SIRT2 ZBTB7B PINK1 RCOR3 BCL6 HDAC5 TBL1XR1 RCOR1 SIRT6 SKI MAPK8 JDP2 HDAC4 VEGFA TADA3 CTBP1 HDAC7 TRERF1 NIPBL LRRK2 SUDS3 ING2	-1	-0.8424686	depleted	0.0601425	0.0601425	0.286957	126	hsa-miR-543; hsa-miR-330-3p; hsa-miR-19a-3p; hsa-miR-2110; hsa-let-7e-5p; hsa-miR-495-3p; hsa-miR-155-5p; hsa-miR-1180-3p; hsa-miR-374a-5p; hsa-miR-92b-3p; hsa-miR-335-5p; hsa-miR-548ay-3p; hsa-miR-382-5p; hsa-miR-4707-3p; hsa-miR-146a-5p; hsa-miR-181d-5p; hsa-miR-125a-5p; hsa-miR-142-3p; hsa-let-7c-5p; hsa-miR-142-5p; hsa-miR-548e-3p; hsa-miR-330-5p; hsa-miR-340-5p; hsa-miR-328-3p; hsa-miR-20a-5…	0.263873494	-1	0.0601425	-1	-1.220818523	TRUE
HISTONE_DEUBIQUITINATION	GOBP_HISTONE_DEUBIQUITINATION	0.306324111	0.48338915	0.106729884	0.338542146	1.107511301	20	SART3 USP16 ASXL1 USP36 TRRAP SUPT3H ENY2 KAT2A	1	0.513818819	enriched	0.346254	0.346254	0.458868	56	hsa-miR-1301-3p; hsa-miR-342-5p; hsa-let-7d-5p; hsa-miR-330-3p; hsa-miR-19a-3p; hsa-miR-361-3p; hsa-let-7e-5p; hsa-miR-335-5p; hsa-miR-5695; hsa-miR-320a-3p; hsa-miR-483-3p; hsa-miR-181d-5p; hsa-miR-125a-5p; hsa-let-7c-5p; hsa-miR-98-5p; hsa-miR-20a-5p; hsa-miR-20b-5p; hsa-miR-200c-3p; hsa-miR-15a-5p; hsa-let-7g-5p; hsa-miR-130b-5p; hsa-miR-106b-5p; hsa-miR-361-5p; hsa-miR-26b-5p; hsa-miR-93-5p; …	0.458245454	1	0.346254	1	0.460605201	TRUE
HISTONE_EXCHANGE	GOBP_HISTONE_EXCHANGE	2.01E-07	7.63E-06	0.690132459	0.676097033	2.403526048	31	HJURP CENPH CENPM MIS18A KNL1 ANP32E CENPN CENPT NPM1 CENPU RNF8 CENPO ACTR6 NASP SRCAP DMAP1 RUVBL1 SMARCA5 CENPL CENPP	1	6.696152193	depleted	0.427421	0.427421	0.498268	66	hsa-miR-543; hsa-miR-3127-3p; hsa-miR-2110; hsa-miR-370-3p; hsa-miR-155-5p; hsa-miR-92b-3p; hsa-miR-548ay-3p; hsa-miR-485-3p; hsa-miR-320a-3p; hsa-miR-126-5p; hsa-miR-1303; hsa-let-7c-5p; hsa-miR-363-3p; hsa-miR-20a-5p; hsa-miR-29c-3p; hsa-miR-122-5p; hsa-miR-20b-5p; hsa-miR-6747-3p; hsa-miR-1234-3p; hsa-miR-6735-5p; hsa-miR-130b-5p; hsa-miR-106b-5p; hsa-miR-106a-5p; hsa-miR-26b-5p; hsa-miR-148b-…	0.500161177	-1	0.427421	-1	-0.369144144	FALSE
HISTONE_H2A_UBIQUITINATION	GOBP_HISTONE_H2A_UBIQUITINATION	0.097804391	0.231808642	0.202071709	0.415548953	1.36753812	21	DDB2 TRIM37 RNF168 PCGF1 RNF8 UBR5	1	1.009641646	enriched	0.178607	0.178607	0.373654	23	hsa-let-7d-5p; hsa-miR-19a-3p; hsa-miR-144-3p; hsa-let-7e-5p; hsa-miR-335-5p; hsa-miR-1303; hsa-let-7c-5p; hsa-miR-98-5p; hsa-miR-6747-3p; hsa-miR-21-5p; hsa-let-7g-5p; hsa-miR-107; hsa-let-7b-5p; hsa-let-7i-5p; hsa-miR-1226-3p; hsa-miR-877-5p; hsa-miR-942-5p; hsa-miR-766-3p; hsa-miR-769-5p; hsa-miR-744-5p; hsa-miR-6833-3p; hsa-miR-30c-1-3p; hsa-miR-7977	0.369087698	1	0.178607	1	0.748101524	TRUE
HISTONE_H3_ACETYLATION	GOBP_HISTONE_H3_ACETYLATION	0.123505976	0.270989611	0.178219875	0.315054655	1.280154478	54	CHEK1 YEATS2 ING4 KMT2A BRCA1 PIH1D1 SUPT7L TAF12 KAT14 PHF14 MCM3AP MBIP LEF1 SGF29 TRIM16 SUPT3H TAF5 BRCA2 ING5 TADA1 TADA2A	1	0.908312028	depleted	0.272836	0.272836	0.42536	99	hsa-miR-342-5p; hsa-miR-193a-5p; hsa-miR-3127-3p; hsa-miR-493-5p; hsa-let-7e-5p; hsa-miR-548j-5p; hsa-miR-155-5p; hsa-miR-1908-5p; hsa-miR-6861-3p; hsa-miR-92b-3p; hsa-miR-335-5p; hsa-miR-363-5p; hsa-miR-320a-3p; hsa-miR-146a-5p; hsa-miR-483-3p; hsa-miR-548ay-5p; hsa-miR-142-3p; hsa-let-7c-5p; hsa-miR-363-3p; hsa-miR-98-5p; hsa-miR-340-5p; hsa-miR-29c-3p; hsa-miR-223-5p; hsa-miR-122-5p; hsa-miR-2…	0.422806609	-1	0.272836	-1	-0.564098326	FALSE
HISTONE_H3_DEACETYLATION	GOBP_HISTONE_H3_DEACETYLATION	0.167002012	0.327796149	0.152144922	-0.405652725	-1.280997849	17	HDAC9 SIRT2 HDAC5 SIRT6	-1	-0.777278296	enriched	0.0287667	0.0287667	0.231594	73	hsa-miR-1248; hsa-miR-543; hsa-let-7d-5p; hsa-miR-19a-3p; hsa-let-7e-5p; hsa-miR-495-3p; hsa-miR-155-5p; hsa-miR-654-3p; hsa-miR-92b-3p; hsa-miR-335-5p; hsa-miR-320a-3p; hsa-miR-483-3p; hsa-miR-181d-5p; hsa-miR-3187-3p; hsa-miR-126-5p; hsa-miR-125a-5p; hsa-let-7c-5p; hsa-miR-142-5p; hsa-miR-548e-3p; hsa-miR-363-3p; hsa-miR-98-5p; hsa-miR-20a-5p; hsa-miR-126-3p; hsa-miR-29c-3p; hsa-miR-20b-5p; hsa…	0.215905188	1	0.0287667	1	1.541109956	FALSE
HISTONE_H3_K4_METHYLATION	GOBP_HISTONE_H3_K4_METHYLATION	0.015771114	0.067016832	0.352487858	0.416605226	1.606758962	42	DPY30 DNMT1 WDR61 KDM1A CXXC1 KMT2A BRCA1 PIH1D1 GFI1 WDR5B ASH2L SETD3 ASH1L CTR9	1	1.802137623	enriched	0.423553	0.423553	0.496386	90	hsa-miR-6501-5p; hsa-miR-1301-3p; hsa-miR-342-5p; hsa-let-7d-5p; hsa-miR-3127-3p; hsa-miR-185-3p; hsa-let-7e-5p; hsa-miR-155-5p; hsa-miR-1180-3p; hsa-miR-494-3p; hsa-miR-374a-5p; hsa-miR-92b-3p; hsa-miR-335-5p; hsa-miR-363-5p; hsa-miR-320a-3p; hsa-miR-199b-3p; hsa-miR-1299; hsa-miR-142-3p; hsa-let-7c-5p; hsa-miR-98-5p; hsa-miR-20a-5p; hsa-miR-7704; hsa-miR-122-5p; hsa-miR-20b-5p; hsa-miR-21-5p; h…	0.498132571	1	0.423553	1	0.373092238	TRUE
HISTONE_H4_ACETYLATION	GOBP_HISTONE_H4_ACETYLATION	0.101190476	0.237618182	0.197822021	0.3185833	1.31728239	57	KANSL3 ING4 KMT2A KANSL2 NAA40 ACTL6A EP400 BRCA1 PIH1D1 YEATS4 ATG5 APBB1 TRRAP DMAP1 TAF7 LEF1 RUVBL1 TRIM16	1	0.99486036	depleted	0.162339	0.162339	0.360715	88	hsa-miR-1301-3p; hsa-miR-330-3p; hsa-miR-19a-3p; hsa-miR-493-5p; hsa-let-7e-5p; hsa-miR-374a-5p; hsa-miR-92b-3p; hsa-miR-335-5p; hsa-miR-320a-3p; hsa-miR-146a-5p; hsa-miR-483-3p; hsa-miR-181d-5p; hsa-miR-142-3p; hsa-let-7c-5p; hsa-miR-340-5p; hsa-miR-20a-5p; hsa-miR-29c-3p; hsa-miR-122-5p; hsa-miR-20b-5p; hsa-miR-200c-3p; hsa-miR-100-5p; hsa-miR-4511; hsa-miR-130b-5p; hsa-miR-106b-5p; hsa-miR-106…	0.358092775	-1	0.162339	-1	-0.789577134	FALSE
HISTONE_H4_K16_ACETYLATION	GOBP_HISTONE_H4_K16_ACETYLATION	0.079207921	0.201047055	0.224966094	0.456173729	1.414039912	17	KANSL3 KMT2A KANSL2 BRCA1 PIH1D1 ATG5	1	1.101231387	depleted	0.448354	0.448354	0.506363	93	hsa-miR-1248; hsa-miR-1301-3p; hsa-miR-342-5p; hsa-let-7d-5p; hsa-miR-493-5p; hsa-miR-185-3p; hsa-miR-155-5p; hsa-miR-3200-5p; hsa-miR-409-3p; hsa-miR-1908-5p; hsa-miR-1180-3p; hsa-miR-374a-5p; hsa-miR-335-5p; hsa-miR-363-5p; hsa-miR-485-3p; hsa-miR-320a-3p; hsa-miR-199b-3p; hsa-miR-483-3p; hsa-miR-3187-3p; hsa-miR-125a-5p; hsa-miR-1303; hsa-miR-142-3p; hsa-miR-548e-3p; hsa-miR-122-5p; hsa-miR-21…	0.507998621	-1	0.448354	-1	-0.348378951	FALSE
HISTONE_METHYLATION	GOBP_HISTONE_METHYLATION	1.18E-05	0.000247675	0.593325476	0.421033241	1.951912281	104	EZH2 DPY30 DNMT1 WDR61 MTF2 NSD2 KDM1A CXXC1 KMT2A NSD1 SETDB2 BRCA1 PRMT7 PIH1D1 PAXBP1 SUPT6H AASS GFI1 MLLT6 PWP1 SETDB1 WDR5B EHMT2 SMYD2 SETD5 RIF1 ASH2L PRMT2 SMYD3 SETD3 ASH1L CTR9 TET1 SUV39H2 DOT1L RNF20 EED SETD1A PHF1 MYB BEND3 TRMT112 ZNF304 SETMAR EHMT1	1	4.926588648	depleted	0.778203	0.778203	0.778364	70	hsa-let-7d-5p; hsa-miR-330-3p; hsa-miR-3127-3p; hsa-miR-361-3p; hsa-miR-144-3p; hsa-let-7e-5p; hsa-miR-548j-5p; hsa-miR-155-5p; hsa-miR-374a-5p; hsa-miR-92b-3p; hsa-miR-5695; hsa-miR-320a-3p; hsa-miR-181d-5p; hsa-miR-548ay-5p; hsa-miR-1303; hsa-let-7c-5p; hsa-miR-98-5p; hsa-miR-126-3p; hsa-miR-21-5p; hsa-miR-15a-5p; hsa-let-7g-5p; hsa-miR-24-2-5p; hsa-miR-26b-5p; hsa-miR-148b-5p; hsa-miR-93-5p; h…	0.778924375	-1	0.778203	-1	-0.108907099	FALSE
HISTONE_MONOUBIQUITINATION	GOBP_HISTONE_MONOUBIQUITINATION	0.078585462	0.199939788	0.224966094	0.410490288	1.410480042	25	UHRF1 DDB2 TRIM37 RNF168 PCGF1 UBE2E1 LEO1 CTR9 PCGF6 RNF20 KDM2B	1	1.104657791	enriched	0.0010628	0.0010628	0.0866092	68	hsa-miR-6501-5p; hsa-let-7d-5p; hsa-miR-19a-3p; hsa-miR-3127-3p; hsa-miR-493-5p; hsa-miR-361-3p; hsa-miR-191-5p; hsa-miR-185-3p; hsa-let-7e-5p; hsa-miR-495-3p; hsa-miR-155-5p; hsa-miR-320a-3p; hsa-miR-4707-3p; hsa-miR-146a-5p; hsa-miR-454-3p; hsa-miR-125a-5p; hsa-miR-1303; hsa-miR-142-3p; hsa-let-7c-5p; hsa-miR-98-5p; hsa-miR-20a-5p; hsa-miR-7704; hsa-miR-20b-5p; hsa-miR-21-5p; hsa-miR-100-5p; hs…	0.072341559	1	0.0010628	1	2.973548454	TRUE
HISTONE_MRNA_METABOLIC_PROCESS	GOBP_HISTONE_MRNA_METABOLIC_PROCESS	0.057654076	0.166970289	0.266350657	0.434940165	1.475607082	24	SSB LSM1 CPSF2 ATM SNRPF NCBP2 SNRPE EXOSC10 SNRPG	1	1.239169987	depleted	0.605476	0.605476	0.617095	42	hsa-miR-6501-5p; hsa-miR-193a-5p; hsa-miR-330-3p; hsa-miR-370-3p; hsa-let-7e-5p; hsa-miR-320a-3p; hsa-miR-1303; hsa-miR-142-3p; hsa-miR-142-5p; hsa-miR-330-5p; hsa-miR-363-3p; hsa-miR-98-5p; hsa-miR-340-5p; hsa-miR-15a-5p; hsa-miR-501-3p; hsa-miR-26b-5p; hsa-miR-454-5p; hsa-miR-15b-5p; hsa-miR-3613-3p; hsa-miR-106b-3p; hsa-let-7d-3p; hsa-miR-532-5p; hsa-miR-335-3p; hsa-miR-1306-5p; hsa-let-7b-5p;…	0.617679589	-1	0.605476	-1	-0.217903067	FALSE
HISTONE_PHOSPHORYLATION	GOBP_HISTONE_PHOSPHORYLATION	0.002608919	0.019012053	0.431707696	0.517193981	1.840984813	30	CCNB1 CCNA2 BAZ1B AURKB CHEK1 DCAF1 AURKA VRK1 CDK2 AKAP8 ATM INCENP	1	2.583539447	enriched	0.035168	0.035168	0.246414	65	hsa-miR-6501-5p; hsa-miR-342-5p; hsa-miR-19a-3p; hsa-miR-2110; hsa-let-7e-5p; hsa-miR-155-5p; hsa-miR-654-3p; hsa-miR-374a-5p; hsa-miR-485-3p; hsa-miR-146a-5p; hsa-miR-181d-5p; hsa-miR-454-3p; hsa-let-7c-5p; hsa-miR-142-5p; hsa-miR-98-5p; hsa-miR-340-5p; hsa-miR-20a-5p; hsa-miR-29c-3p; hsa-miR-122-5p; hsa-miR-20b-5p; hsa-miR-200c-3p; hsa-miR-21-5p; hsa-miR-100-5p; hsa-miR-15a-5p; hsa-miR-106b-5p;…	0.228437011	1	0.035168	1	1.453852329	TRUE
HISTONE_UBIQUITINATION	GOBP_HISTONE_UBIQUITINATION	0.053892216	0.160579858	0.276500599	0.3813932	1.426501273	39	UHRF1 DDB2 KDM1A TRIM37 RNF168 PARK7 PCGF1 RNF8 UBR5 UBE2E1 LEO1 CTR9 PCGF6 RNF20 KDM2B UBE2N	1	1.268473962	depleted	0.126144	0.126144	0.35321	40	hsa-miR-191-5p; hsa-miR-320a-3p; hsa-miR-146a-5p; hsa-miR-483-3p; hsa-miR-1303; hsa-let-7c-5p; hsa-miR-20a-5p; hsa-miR-29c-3p; hsa-miR-200c-3p; hsa-miR-21-5p; hsa-miR-146b-5p; hsa-miR-106b-5p; hsa-miR-361-5p; hsa-miR-93-5p; hsa-miR-10a-5p; hsa-miR-424-3p; hsa-miR-17-5p; hsa-miR-96-5p; hsa-miR-186-5p; hsa-miR-3613-3p; hsa-miR-221-3p; hsa-miR-660-5p; hsa-miR-29a-3p; hsa-miR-664a-5p; hsa-let-7b-5p; …	0.332346651	-1	0.126144	-1	-0.899133402	FALSE
HOMEOSTASIS_OF_NUMBER_OF_CELLS_WITHIN_A_TISSUE	GOBP_HOMEOSTASIS_OF_NUMBER_OF_CELLS_WITHIN_A_TISSUE	0.737547893	0.840335754	0.057730855	0.261105334	0.789485781	15	PTPN11 AKT3 BCL2	1	0.132209773	enriched	0.284474	0.284474	0.429318	30	hsa-miR-543; hsa-miR-144-3p; hsa-miR-155-5p; hsa-miR-335-5p; hsa-miR-5695; hsa-miR-146a-5p; hsa-miR-363-3p; hsa-miR-20a-5p; hsa-miR-20b-5p; hsa-miR-200c-3p; hsa-miR-139-5p; hsa-miR-106b-5p; hsa-miR-106a-5p; hsa-miR-93-5p; hsa-miR-30a-5p; hsa-miR-17-5p; hsa-miR-296-5p; hsa-miR-30e-5p; hsa-miR-335-3p; hsa-miR-150-5p; hsa-miR-4755-5p; hsa-miR-30b-5p; hsa-miR-23b-3p; hsa-miR-27b-3p; hsa-miR-378a-5p; …	0.426202865	1	0.284474	1	0.545957421	TRUE
HOMOLOGOUS_CHROMOSOME_SEGREGATION	GOBP_HOMOLOGOUS_CHROMOSOME_SEGREGATION	0.015725072	0.066909455	0.352487858	0.486005421	1.669956556	25	ESPL1 MLH3 PLK1 MSH4 CCNB1IP1 FANCD2 BRIP1 REC8 ATM SGO2 MLH1	1	1.803407352	depleted	0.500467	0.500467	0.5379	5	hsa-miR-320a-3p; hsa-miR-17-5p; hsa-miR-186-5p; hsa-let-7b-5p; hsa-miR-423-5p	0.541054434	-1	0.500467	-1	-0.300624554	FALSE
HOMOPHILIC_CELL_ADHESION_VIA_PLASMA_MEMBRANE_ADHESION_MOLECULES	GOBP_HOMOPHILIC_CELL_ADHESION_VIA_PLASMA_MEMBRANE_ADHESION_MOLECULES	0.33401222	0.511094233	0.103197467	-0.263637349	-1.067390687	47	PVR NECTIN1 PECAM1 NPTN CDHR2 BSG CDH23 FAT1 PCDH9 PALLD DSC2	-1	-0.476237644	enriched	0.152804	0.152804	0.355383	138	hsa-miR-504-5p; hsa-miR-342-5p; hsa-miR-330-3p; hsa-miR-224-5p; hsa-miR-19a-3p; hsa-miR-493-5p; hsa-miR-361-3p; hsa-miR-1287-5p; hsa-miR-144-3p; hsa-miR-4521; hsa-miR-185-3p; hsa-let-7e-5p; hsa-miR-548j-5p; hsa-miR-495-3p; hsa-miR-155-5p; hsa-miR-1908-5p; hsa-miR-494-3p; hsa-miR-374a-5p; hsa-miR-92b-3p; hsa-miR-335-5p; hsa-miR-548ay-3p; hsa-miR-320a-3p; hsa-miR-146a-5p; hsa-miR-483-3p; hsa-miR-12…	0.352495222	1	0.152804	1	0.815865277	FALSE
HOMOTYPIC_CELL_CELL_ADHESION	GOBP_HOMOTYPIC_CELL_CELL_ADHESION	0.549098196	0.700731098	0.074362538	-0.223840102	-0.948374514	58	ACTB ACTG1 SYK PIK3CG PKP2 LYN SH2B3 ZNF703 DSC2 GNAS BLK HSPB1 F11R PTPN6 DMTN PIK3CB STXBP3 CD9 PRKCD JAK1 PLAUR TJP2 MPL ILK	-1	-0.260349983	depleted	0.32126	0.32126	0.447794	22	hsa-miR-335-5p; hsa-miR-4707-3p; hsa-miR-181d-5p; hsa-miR-98-5p; hsa-miR-6747-3p; hsa-miR-15a-5p; hsa-miR-4511; hsa-miR-30a-5p; hsa-miR-15b-5p; hsa-miR-185-5p; hsa-let-7b-5p; hsa-miR-150-5p; hsa-miR-4755-5p; hsa-miR-636; hsa-miR-1270; hsa-miR-340-3p; hsa-miR-877-3p; hsa-miR-625-3p; hsa-miR-1976; hsa-let-7f-1-3p; hsa-miR-6833-3p; hsa-let-7b-3p	0.443460179	-1	0.32126	-1	-0.493143345	TRUE
HORMONE_BIOSYNTHETIC_PROCESS	GOBP_HORMONE_BIOSYNTHETIC_PROCESS	0.897590361	0.941738943	0.050805414	0.198393101	0.709604367	32	ATP1A1 FDXR GFI1 HSD17B7 MED1 REST TSPOAP1 CACNA1H AKR1B1	1	0.04692182	enriched	0.135189	0.135189	0.354681	3	hsa-miR-335-5p; hsa-miR-30a-5p; hsa-miR-3613-3p	0.341073592	1	0.135189	1	0.869058644	TRUE
HORMONE_MEDIATED_SIGNALING_PATHWAY	GOBP_HORMONE_MEDIATED_SIGNALING_PATHWAY	0.181443299	0.346389518	0.147331214	-0.240919803	-1.151883824	115	PAQR7 RXRA LATS2 ARNTL RARA NKX3-1 WBP2 NR3C1 ZBTB7A RNF14 RXRB PMEPA1 ADIPOR1 KANK2 PADI2 RUNX1 EGLN2 NCOA1 ESRRA PGRMC2 ABHD2 PRCP ZMIZ1 CARM1	-1	-0.741259066	enriched	0.0827177	0.0827177	0.314206	97	hsa-miR-6501-5p; hsa-let-7d-5p; hsa-miR-330-3p; hsa-miR-19a-3p; hsa-miR-361-3p; hsa-miR-185-3p; hsa-let-7e-5p; hsa-miR-495-3p; hsa-miR-155-5p; hsa-miR-494-3p; hsa-miR-92b-3p; hsa-miR-335-5p; hsa-miR-363-5p; hsa-miR-320a-3p; hsa-miR-4707-3p; hsa-miR-146a-5p; hsa-miR-454-3p; hsa-miR-3187-3p; hsa-miR-125a-5p; hsa-miR-142-3p; hsa-let-7c-5p; hsa-miR-98-5p; hsa-miR-20a-5p; hsa-miR-223-5p; hsa-miR-122-5…	0.291739469	1	0.0827177	1	1.08240155	FALSE
HORMONE_METABOLIC_PROCESS	GOBP_HORMONE_METABOLIC_PROCESS	0.235416667	0.412752297	0.128142917	-0.246535443	-1.127374149	90	TIPARP CYP26C1 CORIN DGAT2 TSPO DGAT1 SCARB1 TG CPQ FURIN CTSZ PNPLA2 ALDH1A1 HSD17B11 HSD17B12 BACE2 SCPEP1 ALDH9A1 SULT1B1 PLB1 SGPL1 ARNT ECE1	-1	-0.628162794	enriched	0.0831353	0.0831353	0.31497	12	hsa-miR-155-5p; hsa-miR-181d-5p; hsa-miR-20a-5p; hsa-miR-20b-5p; hsa-miR-100-5p; hsa-miR-106b-5p; hsa-miR-93-5p; hsa-miR-17-5p; hsa-miR-185-5p; hsa-miR-30e-3p; hsa-miR-27a-3p; hsa-miR-192-5p	0.291739469	1	0.0831353	1	1.080214532	FALSE
HORMONE_TRANSPORT	GOBP_HORMONE_TRANSPORT	0.386178862	0.559802932	0.094356364	-0.200975648	-1.018543229	160	RAC1 PPP3CA KLF7 IRS2 SMAD4 ARNTL PFKFB2 NKX3-1 CYB5R4 RAB11B RFX3 MIDN ARL2 RAB11FIP1 ALOX5 SNAP23 LYN CREB1 SOX4 SMPD3 SMAD2 JAGN1 MPC2 TCIRG1 CACNA1D CNR1 BAIAP3 SLC2A1 GNAS SRI BLK GLUD1 NIBAN2 GPR27 RAB11FIP2 HIF1A RAF1 GHRL STXBP3 OSM SLC7A5 SELENOT CACNA1E PIM3 IL1B TFR2 TCF7L2	-1	-0.413211502	depleted	0.183309	0.183309	0.37517	2	hsa-miR-335-3p; hsa-miR-145-5p	0.371967555	-1	0.183309	-1	-0.736816212	TRUE
[truncated: 1,645 more rows]
