# Supplementary material for: Multi-omics analysis reveals COVID-19 vaccine induced attenuation of inflammatory responses during breakthrough disease
Source: Nat Commun. 2024 Apr 22;15:3402. doi: 10.1038/s41467-024-47463-6 (PMC11035709; doi:10.1038/s41467-024-47463-6)
Supplement: Supplementary file 13 — Source Data [file 41467_2024_47463_MOESM13_ESM.zip › source_data/Supp_4c_smallseq_DGE_ChAdOx1_NAATneg_placebo_NAATneg.txt]

logFC	CI.L	CI.R	AveExpr	t	P.Value	adj.P.Val	B
4.167298927	1.915492953	6.419104902	4.937339419	3.752903756	0.00061403	0.47488248	-0.675204042
-1.794942284	-2.821300443	-0.768584125	1.882632926	-3.546461825	0.001102702	0.47488248	-1.59147707
-1.640034644	-2.587020768	-0.693048519	2.478648715	-3.511988993	0.001214533	0.47488248	-1.358330213
-2.551352512	-4.106893825	-0.9958112	2.039467132	-3.326079747	0.002031931	0.553548398	-2.169041846
1.119973074	0.425700164	1.814245985	2.354210685	3.271305483	0.002359541	0.553548398	-1.853402508
-0.946551569	-1.546932611	-0.346170526	3.045320282	-3.197135541	0.002884147	0.563850834	-1.833916646
-1.316749583	-2.199465561	-0.434033606	2.146800794	-3.02500392	0.004560476	0.764205451	-2.281588836
1.205115916	0.331602515	2.078629317	2.305644831	2.797711898	0.008203116	0.992031484	-2.656274797
1.517914389	0.394240669	2.641588108	1.667865872	2.739370621	0.009503539	0.992031484	-2.940002922
-1.307537435	-2.303878482	-0.311196388	5.079540516	-2.661275579	0.011544919	0.992031484	-2.768464316
-0.944467135	-1.672998432	-0.215935837	1.791262823	-2.628950301	0.012502963	0.992031484	-3.006421151
-1.378008314	-2.459166512	-0.296850116	4.935541697	-2.584677319	0.013934305	0.992031484	-2.907498234
2.46187614	0.5133227	4.410429579	5.162128565	2.562109094	0.014720562	0.992031484	-2.951445523
-1.110085015	-1.991102552	-0.229067477	1.776724039	-2.555144269	0.014971314	0.992031484	-3.1046117
1.910447053	0.348397068	3.472497039	3.092290262	2.480183527	0.017929131	0.992031484	-3.116232182
-1.079282114	-1.964742983	-0.193821246	1.996328267	-2.471777342	0.018292145	0.992031484	-3.244375017
-0.787910245	-1.452593318	-0.123227172	2.526712696	-2.403841718	0.021480831	0.992031484	-3.262704707
-0.943419727	-1.742824665	-0.144014788	6.023160553	-2.393215825	0.022022881	0.992031484	-3.24334318
-1.616479857	-3.012761292	-0.220198422	1.340847319	-2.347691747	0.024488145	0.992031484	-3.565633999
-0.897479389	-1.67511262	-0.119846159	6.233088038	-2.340417908	0.02490436	0.992031484	-3.333704277
-1.307760152	-2.453196013	-0.162324291	3.270753958	-2.315266907	0.026393141	0.992031484	-3.379004396
1.4928688	0.183963641	2.801773959	1.296684252	2.312901842	0.02653718	0.992031484	-3.58860856
0.980266136	0.120301902	1.84023037	4.90498087	2.3115716	0.026618505	0.992031484	-3.380344655
1.400515865	0.160332011	2.64069972	2.75301909	2.290053876	0.027965523	0.992031484	-3.422426058
-2.365345492	-4.475459558	-0.255231426	1.233549645	-2.273172491	0.029064818	0.992031484	-3.724529365
-0.745416511	-1.427275903	-0.063557118	2.961409263	-2.216909276	0.033013594	0.992031484	-3.531095099
-0.686038463	-1.318499764	-0.053577161	2.142691137	-2.199673625	0.034315561	0.992031484	-3.576434578
-3.242986907	-6.249578956	-0.236394857	1.994250226	-2.187330608	0.035275832	0.992031484	-3.63007289
0.609688952	0.038814215	1.180563689	3.546018275	2.16576455	0.037011093	0.992031484	-3.609926268
-1.146152209	-2.22104453	-0.071259889	7.689979453	-2.162325529	0.037294699	0.992031484	-3.629957694
-1.139710819	-2.214827537	-0.064594101	2.071702242	-2.149724448	0.038350408	0.992031484	-3.653741513
0.800384276	0.033013246	1.567755306	3.515098034	2.115129138	0.041386004	0.992031484	-3.687593979
-1.017267757	-2.003309845	-0.03122567	2.343274595	-2.092105431	0.043521941	0.992031484	-3.718720033
0.87056064	0.02508333	1.71603795	1.736300582	2.088049599	0.043908095	0.992031484	-3.757902994
-0.731466705	-1.443668072	-0.019265338	3.199864731	-2.082742117	0.044417969	0.992031484	-3.733168639
-1.10647151	-2.184147435	-0.028795585	4.063178433	-2.082072244	0.044482691	0.992031484	-3.743588054
-1.446898728	-2.859346365	-0.03445109	3.96567051	-2.077349252	0.04494137	0.992031484	-3.75052488
1.877934723	0.032318285	3.723551161	1.233886024	2.06339694	0.046320716	0.992031484	-3.867718367
-1.018163963	-2.021216519	-0.015111408	2.618778032	-2.058437915	0.046819843	0.992031484	-3.766135126
0.582394989	0.006123563	1.158666416	4.476365986	2.049435635	0.04773798	0.992031484	-3.795674494
1.360680165	0.003082215	2.718278116	1.505764844	2.032490948	0.04950899	0.992031484	-3.854071207
-0.744584642	-1.489278489	0.000109205	2.879506276	-2.027589569	0.050031861	0.992031484	-3.81029436
-1.497843025	-3.007737404	0.012051354	1.629522183	-2.01170119	0.051760097	0.992031484	-3.848981765
2.515768195	-0.035158834	5.066695224	0.895460424	1.999937052	0.053073039	0.992031484	-4.00243633
-1.022684515	-2.06529896	0.019929931	2.841471879	-1.989123196	0.054305399	0.992031484	-3.862447616
0.766017694	-0.017818479	1.549853867	6.494878813	1.981788206	0.055155394	0.992031484	-3.908798974
-1.095029591	-2.224935655	0.034876473	3.855629544	-1.965292766	0.057109228	0.992031484	-3.913342657
-1.018041841	-2.077806311	0.041722629	3.705831291	-1.948049609	0.059215465	0.992031484	-3.938096448
0.535438483	-0.023804014	1.09468098	4.809427483	1.941570456	0.060024076	0.992031484	-3.960455424
0.575505446	-0.026685541	1.177696433	2.206154601	1.938022997	0.060470834	0.992031484	-3.927641639
-0.670951862	-1.375560621	0.033656898	3.72907459	-1.931021299	0.06136104	0.992031484	-3.962805917
-0.98545013	-2.024965268	0.054065007	2.65383055	-1.922416888	0.062470481	0.992031484	-3.950594308
-0.687383639	-1.419186537	0.044419259	4.649031717	-1.90479747	0.064796326	0.992031484	-4.014533996
-0.843485278	-1.745754687	0.058784131	5.924836713	-1.895767237	0.066016949	0.992031484	-4.034392068
1.442206352	-0.101253843	2.985666548	1.960313959	1.894853813	0.066141509	0.992031484	-3.98316391
-0.938985119	-1.950300981	0.072330743	3.388718218	-1.8828496	0.067797319	0.992031484	-4.017609175
-0.883824449	-1.838733803	0.071084905	2.042387479	-1.876927958	0.068627126	0.992031484	-4.004762727
-0.913126543	-1.90327898	0.077025895	3.120181944	-1.870133655	0.069589919	0.992031484	-4.035479918
-0.894724554	-1.86617043	0.076721322	2.724931237	-1.867731686	0.069933045	0.992031484	-4.023698851
0.877672188	-0.079900088	1.835244464	4.929958488	1.858679516	0.071239195	0.992031484	-4.082344114
0.942451222	-0.093488096	1.97839054	1.878057207	1.844880775	0.07327029	0.992031484	-4.043696176
0.537104551	-0.056115062	1.130324164	3.669017499	1.83606085	0.074594222	0.992031484	-4.091629921
0.470886949	-0.050169279	0.991943176	6.969153833	1.832634264	0.075114041	0.992031484	-4.127926124
0.466324137	-0.051576709	0.984224984	5.433776915	1.825933742	0.076139429	0.992031484	-4.130881642
-0.664199014	-1.407353285	0.078955257	3.336189733	-1.812437286	0.078240945	0.992031484	-4.117309949
-0.931422614	-1.974760616	0.111915389	3.853393338	-1.810362276	0.078568367	0.992031484	-4.129316444
0.520419825	-0.065352233	1.106191882	2.9462346	1.801643754	0.079956806	0.992031484	-4.118261541
0.651377271	-0.083422041	1.386176584	2.577007999	1.797660183	0.080598079	0.992031484	-4.112192882
0.577227722	-0.07702321	1.231478654	4.111240065	1.789149247	0.081982753	0.992031484	-4.165642898
-1.011345823	-2.161238155	0.138546509	3.629706341	-1.783553935	0.082903984	0.992031484	-4.16066484
-0.587451945	-1.25989342	0.084989529	2.738747355	-1.771583368	0.084904231	0.992031484	-4.153681039
-0.677102436	-1.453898089	0.099693217	5.349708012	-1.76762986	0.085573722	0.992031484	-4.211922672
-0.581608032	-1.252883285	0.089667222	3.946838766	-1.757007025	0.087394652	0.992031484	-4.206284992
-0.82333102	-1.775728751	0.129066711	1.731037685	-1.753072454	0.08807732	0.992031484	-4.148941968
-0.580167195	-1.25479773	0.09446334	5.907559973	-1.743937491	0.08967957	0.992031484	-4.247340343
-0.798530566	-1.735361595	0.138300463	2.492592696	-1.728518444	0.092439468	0.992031484	-4.197823538
-1.521672766	-3.310019902	0.26667437	1.739470748	-1.72549293	0.092989272	0.992031484	-4.177656572
-1.060772026	-2.309162954	0.187618903	5.558045249	-1.723118693	0.093422637	0.992031484	-4.272585062
0.814088472	-0.150954039	1.779130983	2.871754483	1.71068048	0.095720632	0.992031484	-4.225505083
-0.763910316	-1.67024974	0.142429107	2.411643608	-1.709209286	0.095995532	0.992031484	-4.213192627
-0.690960454	-1.511396882	0.129475974	3.394077978	-1.707858938	0.09624843	0.992031484	-4.257783916
0.500368538	-0.096595389	1.097332465	8.381125655	1.699752331	0.097778367	0.992031484	-4.316848824
0.565887439	-0.110142188	1.241917067	4.048166843	1.697493284	0.0982083	0.992031484	-4.287350429
0.862537314	-0.168082355	1.893156982	1.64683431	1.697161633	0.098271551	0.992031484	-4.207008808
-0.785000423	-1.740050955	0.170050109	2.3550262	-1.666814537	0.104204235	0.992031484	-4.26372263
0.672314379	-0.147270822	1.49189958	1.850777002	1.663497037	0.104870403	0.992031484	-4.244422069
-0.812526139	-1.80834942	0.183297142	2.320008024	-1.654622042	0.106669872	0.992031484	-4.280191353
-0.78748049	-1.754058212	0.179097231	6.851569732	-1.65213968	0.107177727	0.992031484	-4.373161336
-0.565427726	-1.261393724	0.130538272	4.954811261	-1.647528051	0.108126497	0.992031484	-4.369713362
0.590570793	-0.136591042	1.317732628	3.525542129	1.646965978	0.108242607	0.992031484	-4.333122029
0.678955952	-0.15814875	1.516060654	1.989557067	1.644771448	0.108696925	0.992031484	-4.267836332
0.453144237	-0.105633338	1.011921813	9.556795371	1.644527848	0.108747453	0.992031484	-4.399387907
-0.52947134	-1.184513392	0.125570713	4.707868401	-1.639143647	0.109869196	0.992031484	-4.376545602
0.32545791	-0.078741624	0.729657444	8.856774981	1.632836735	0.111195273	0.992031484	-4.408797971
-0.436657357	-0.979425866	0.106111153	7.661023006	-1.631435389	0.111491698	0.992031484	-4.402931146
0.81174234	-0.200245715	1.823730394	1.991451653	1.626621666	0.112514888	0.992031484	-4.292229374
-0.487186466	-1.098261902	0.12388897	2.488941715	-1.616754686	0.114636294	0.992031484	-4.328125395
0.653253134	-0.167697455	1.474203724	3.87312474	1.61364584	0.115311452	0.992031484	-4.38337591
-0.471910808	-1.066322255	0.122500639	4.140655229	-1.60996524	0.116114989	0.992031484	-4.402793509
-0.963667868	-2.18325887	0.255923134	1.474943167	-1.602348236	0.117792469	0.992031484	-4.302156106
-0.803904146	-1.822990822	0.215182529	1.771688731	-1.599693887	0.118381667	0.992031484	-4.310363301
0.624300513	-0.167952338	1.416553365	3.229411462	1.597988394	0.118761512	0.992031484	-4.377215006
-0.671011719	-1.523376516	0.181353079	3.693506335	-1.596424336	0.119110732	0.992031484	-4.405688875
0.462991036	-0.126918785	1.052900858	2.892034076	1.591588145	0.120195853	0.992031484	-4.371078975
1.044441293	-0.294742333	2.383624919	1.590111252	1.581567176	0.122469979	0.992031484	-4.323261501
0.446287063	-0.126882978	1.019457105	8.137714699	1.578972459	0.12306449	0.992031484	-4.472256739
0.441401981	-0.126546337	1.0093503	4.528818549	1.576047127	0.123737568	0.992031484	-4.453398589
0.604106159	-0.176412384	1.384624702	3.918199052	1.569545023	0.125244333	0.992031484	-4.441339168
-0.670160691	-1.536749311	0.196427928	2.971183519	-1.568229825	0.125550915	0.992031484	-4.411987646
-0.798401229	-1.832791967	0.235989509	3.383797535	-1.565237749	0.126250659	0.992031484	-4.423534172
0.628935801	-0.186869651	1.444741252	3.649043424	1.563376045	0.126687643	0.992031484	-4.4386217
-0.524373911	-1.206248021	0.157500199	2.638995014	-1.559482893	0.127605418	0.992031484	-4.397572905
-0.421997958	-0.973541484	0.129545568	5.8834273	-1.551580446	0.129484914	0.992031484	-4.495988226
-0.736426974	-1.700332604	0.227478655	2.833973159	-1.549312094	0.130028531	0.992031484	-4.425767362
-0.712352193	-1.647211861	0.222507475	3.261890768	-1.545226265	0.131012367	0.992031484	-4.450521382
0.353343738	-0.110437836	0.817125312	4.247633505	1.544997029	0.131067743	0.992031484	-4.483878815
-0.779833861	-1.804658345	0.244990624	3.230973632	-1.543108045	0.13152478	0.992031484	-4.449138891
-0.485465981	-1.125336219	0.154404258	3.915787016	-1.538546516	0.132633743	0.992031484	-4.484538086
-0.555444259	-1.288024167	0.177135648	3.732169942	-1.537549899	0.132877035	0.992031484	-4.479997169
0.672778714	-0.21481968	1.560377108	1.84679965	1.537090627	0.132989272	0.992031484	-4.373562129
0.615339602	-0.197340663	1.428019868	3.620238348	1.535461362	0.13338805	0.992031484	-4.469513993
0.352600833	-0.113398711	0.818600377	5.063779125	1.534410573	0.133645751	0.992031484	-4.511249545
0.635601182	-0.206773061	1.477975424	2.286421454	1.530112477	0.134704022	0.992031484	-4.404577549
0.332446533	-0.108724836	0.773617902	5.451946677	1.528122703	0.135196221	0.992031484	-4.521278959
-0.68092878	-1.585316974	0.223459414	7.35627706	-1.526829513	0.135516886	0.992031484	-4.53329784
0.336213807	-0.11044128	0.782868895	8.190114957	1.526465522	0.135607253	0.992031484	-4.537598165
0.728613406	-0.242035931	1.699262743	4.025639778	1.522223896	0.136663887	0.992031484	-4.498368684
0.803587124	-0.273545821	1.880720069	6.04866332	1.512890165	0.139012329	0.992031484	-4.54256495
0.523479466	-0.178925105	1.225884037	7.933479248	1.511318717	0.139410884	0.992031484	-4.55412062
0.669877887	-0.229250884	1.569006658	2.29002337	1.510836564	0.139533353	0.992031484	-4.434668906
-0.647559908	-1.517226308	0.222106492	2.473800143	-1.509979327	0.139751308	0.992031484	-4.449241192
-0.547739437	-1.284839532	0.189360658	2.47295821	-1.506923771	0.140530411	0.992031484	-4.454196626
-0.483440306	-1.134789181	0.167908569	4.497238405	-1.505126244	0.140990367	0.992031484	-4.533067891
1.861527256	-0.672090514	4.395145025	6.046799232	1.489951195	0.144921606	0.992031484	-4.559892456
0.469437746	-0.170040302	1.108915795	6.549684258	1.488662011	0.145259575	0.992031484	-4.575259131
0.365235644	-0.133073122	0.86354441	4.127076041	1.48634069	0.145869712	0.992031484	-4.549957395
-0.888533462	-2.105251967	0.328185043	2.16420942	-1.480905733	0.147306233	0.992031484	-4.449950241
0.457066179	-0.169799381	1.083931738	5.012988624	1.478592216	0.147921131	0.992031484	-4.57428741
0.35802984	-0.13327576	0.84933544	5.14463935	1.477784987	0.148136161	0.992031484	-4.578584132
-0.689792664	-1.638599147	0.259013819	2.586474988	-1.474295934	0.149068438	0.992031484	-4.495458901
-0.52863478	-1.256086461	0.198816901	4.296888956	-1.473653299	0.149240658	0.992031484	-4.573043131
-0.628478581	-1.498232755	0.241275594	2.684484772	-1.465337618	0.15148348	0.992031484	-4.516467587
-0.548013439	-1.306606745	0.210579867	3.256180878	-1.464960592	0.151585798	0.992031484	-4.544237707
-0.713095619	-1.704617424	0.278426186	5.585528872	-1.458442255	0.153363444	0.992031484	-4.605695239
1.526354995	-0.598847879	3.651557868	3.583580012	1.456461126	0.153906988	0.992031484	-4.561068749
-0.50925984	-1.2184946	0.199974919	4.073136439	-1.456106555	0.154004429	0.992031484	-4.586816847
-0.695751132	-1.666150613	0.274648349	1.958897681	-1.453942079	0.154600317	0.992031484	-4.461609563
-0.518071008	-1.241822477	0.205680462	4.50511251	-1.451588672	0.155250288	0.992031484	-4.601749961
-0.481820175	-1.160403781	0.196763431	8.310725921	-1.439876878	0.158517082	0.992031484	-4.642300223
-0.735336561	-1.771311625	0.300638503	1.724943787	-1.439397014	0.158652079	0.992031484	-4.475111276
0.426536173	-0.174448579	1.027520925	4.794883916	1.439249722	0.158693534	0.992031484	-4.619248428
0.510309117	-0.211093825	1.23171206	4.153555743	1.434495394	0.160036221	0.992031484	-4.607297052
-0.837948207	-2.025617626	0.349721212	1.464980536	-1.430755228	0.161098771	0.992031484	-4.450695581
0.372152098	-0.15540517	0.899709366	4.393317661	1.430522197	0.161165156	0.992031484	-4.620047267
0.585493067	-0.244786212	1.415772345	10.91831754	1.430017319	0.161309059	0.992031484	-4.684141962
-0.641022819	-1.550651701	0.268606062	1.737217609	-1.429068309	0.161579823	0.992031484	-4.477743124
-0.758805316	-1.835741452	0.318130821	2.332964589	-1.428841825	0.161644495	0.992031484	-4.511192079
-0.442561838	-1.072111869	0.186988194	3.440702064	-1.425566403	0.162582057	0.992031484	-4.59338457
-0.833783567	-2.030999578	0.363432444	2.529061432	-1.412292182	0.16642551	0.992031484	-4.559025877
0.474530431	-0.207488421	1.156549283	3.515019283	1.410949365	0.166818245	0.992031484	-4.607383636
-0.522528958	-1.274572097	0.229514181	5.510458743	-1.409001157	0.16738933	0.992031484	-4.661901254
-0.762492507	-1.863390343	0.338405328	3.231033854	-1.404534147	0.168704535	0.992031484	-4.612778491
-0.561665842	-1.373137052	0.249805367	1.754516433	-1.403617057	0.168975548	0.992031484	-4.503418166
-0.602652418	-1.482210236	0.2769054	2.240046375	-1.389460643	0.173202253	0.992031484	-4.561148809
-0.526137198	-1.29438423	0.242109834	12.26075046	-1.38880687	0.173399423	0.992031484	-4.755578947
1.321515053	-0.611471899	3.254502005	2.592877271	1.386394835	0.174128376	0.992031484	-4.546599559
0.564890939	-0.267533412	1.39731529	2.462993011	1.376143021	0.177253257	0.992031484	-4.585750925
0.546918238	-0.260089445	1.353925921	3.102469709	1.374321929	0.177812873	0.992031484	-4.623494179
0.437336637	-0.208643526	1.083316801	4.200840161	1.372904786	0.178249305	0.992031484	-4.679619914
-0.643177518	-1.59433698	0.307981944	2.144169651	-1.371264595	0.178755464	0.992031484	-4.57333554
0.653109431	-0.318913318	1.62513218	2.924730188	1.362552564	0.181462667	0.992031484	-4.62010094
-0.371073704	-0.923386533	0.181239124	7.572244653	-1.362444401	0.181496476	0.992031484	-4.724652274
0.343126728	-0.170368655	0.85662211	4.7679435	1.355070046	0.183813021	0.992031484	-4.711807467
-2.146965438	-5.36210134	1.068170464	2.43361992	-1.354158369	0.184100989	0.992031484	-4.582175047
0.605364088	-0.303695613	1.514423789	2.596079749	1.350417283	0.185286316	0.992031484	-4.609963061
0.369084672	-0.185394206	0.923563551	6.746635122	1.349847611	0.185467326	0.992031484	-4.734998513
0.436787965	-0.220006615	1.093582545	11.87621891	1.348605241	0.185862554	0.992031484	-4.793624224
0.469757937	-0.239457546	1.178973419	1.808994577	1.34319683	0.187590665	0.992031484	-4.559071441
-0.437309897	-1.100826883	0.22620709	3.536710191	-1.336537042	0.189735565	0.992031484	-4.68864487
0.482568822	-0.253479096	1.218616739	2.740339667	1.329526232	0.192013808	0.992031484	-4.64511007
0.432363457	-0.228526957	1.093253871	2.628784164	1.326671098	0.1929476	0.992031484	-4.636951682
-0.639934575	-1.618793814	0.338924663	4.141672112	-1.325742171	0.19325216	0.992031484	-4.733159359
-0.526179511	-1.332071608	0.279712586	3.236011979	-1.324038995	0.193811523	0.992031484	-4.696981903
0.509248112	-0.274113944	1.292610168	1.939946709	1.318289023	0.195709101	0.992031484	-4.594853149
-0.48325816	-1.22710388	0.260587561	2.230341962	-1.317467973	0.195981214	0.992031484	-4.629947196
-0.627505291	-1.59974079	0.344730209	2.506257524	-1.308849335	0.19885506	0.992031484	-4.654644839
0.846774234	-0.465425625	2.158974093	2.93358263	1.308613475	0.198934156	0.992031484	-4.672035364
-0.542876538	-1.386379254	0.300626178	2.647313005	-1.305143687	0.200100514	0.992031484	-4.675012391
-0.478536407	-1.222200955	0.265128141	4.283685936	-1.304913266	0.200178154	0.992031484	-4.755888024
0.401156285	-0.222302036	1.024614607	2.097369561	1.304817927	0.200210284	0.992031484	-4.625080524
-0.424996152	-1.086909916	0.236917612	3.683896083	-1.302048991	0.20114517	0.992031484	-4.736300974
-0.860385639	-2.204776477	0.484005199	1.470774322	-1.297810694	0.202582582	0.992031484	-4.557017287
-0.47371418	-1.214050348	0.266621987	5.660464255	-1.297571083	0.202664079	0.992031484	-4.784330118
-0.494064282	-1.269213723	0.281085159	6.587904414	-1.292533357	0.204383267	0.992031484	-4.795869756
0.595191148	-0.339823776	1.530206072	4.864461725	1.29086748	0.204954194	0.992031484	-4.778390753
-1.255631987	-3.232054329	0.720790354	1.149784708	-1.288327734	0.205826936	0.992031484	-4.540755981
0.427747947	-0.248244794	1.103740688	2.998287384	1.283186084	0.207602389	0.992031484	-4.710022547
0.476700835	-0.277833448	1.231235118	1.882681115	1.281181549	0.208297698	0.992031484	-4.619478521
-2.167651399	-5.614486811	1.279184013	-1.174981905	-1.275300806	0.210347689	0.992031484	-4.528469743
-0.426147641	-1.103892661	0.25159738	3.043642559	-1.275080172	0.210424895	0.992031484	-4.729620307
-0.58409851	-1.513449285	0.345252266	2.00104036	-1.274530323	0.210617397	0.992031484	-4.646221025
-0.654836412	-1.697119471	0.387446648	3.077704291	-1.274062932	0.210781135	0.992031484	-4.736524386
-0.534758114	-1.388273552	0.318757323	4.627029414	-1.270544096	0.212016947	0.992031484	-4.800569342
-0.404258553	-1.050142359	0.241625253	6.383087668	-1.269254059	0.212471371	0.992031484	-4.818817299
0.44539726	-0.266680411	1.157474932	3.915740965	1.26842243	0.212764706	0.992031484	-4.778268239
-1.000810581	-2.603367562	0.6017464	1.484768764	-1.266432793	0.213467734	0.992031484	-4.595609782
0.458596609	-0.277555581	1.1947488	3.950833881	1.263301379	0.214577738	0.992031484	-4.780151182
0.632812302	-0.384787021	1.650411624	5.771418713	1.261077694	0.215368605	0.992031484	-4.821623013
0.496377068	-0.306622262	1.299376399	7.710720013	1.253545974	0.218063563	0.992031484	-4.841137795
-0.346333478	-0.909677177	0.217010222	4.232522392	-1.246708074	0.220532062	0.992031484	-4.813636981
0.398225933	-0.253714488	1.050166355	2.142045588	1.23869781	0.223450274	0.992031484	-4.688769104
-0.632718962	-1.670161279	0.404723356	4.0731829	-1.236774808	0.224155107	0.992031484	-4.811663835
-0.524751504	-1.38647887	0.336975862	3.623627235	-1.234887933	0.224848307	0.992031484	-4.802023989
-0.779364842	-2.060168725	0.501439042	6.233158293	-1.233962365	0.225188925	0.992031484	-4.849905442
-0.461471988	-1.220344854	0.297400878	2.180480207	-1.233161788	0.225483854	0.992031484	-4.698143264
0.284899301	-0.18685847	0.756657073	4.947711477	1.224661488	0.228633071	0.992031484	-4.852450943
0.487921601	-0.321099754	1.296942956	6.867180934	1.223020678	0.229244703	0.992031484	-4.867666497
0.409757572	-0.279266334	1.098781478	3.032048871	1.205969815	0.23567255	0.992031484	-4.791013336
0.542363354	-0.371869736	1.456596444	2.630181343	1.203031895	0.236793385	0.992031484	-4.753613592
-0.62494767	-1.679165221	0.429269881	1.485641272	-1.20214582	0.237132198	0.992031484	-4.632102373
0.405771605	-0.279083234	1.090626444	3.27481331	1.201508546	0.237376096	0.992031484	-4.803799638
-0.650471495	-1.750221382	0.449278391	2.591777485	-1.199438773	0.238169514	0.992031484	-4.768495575
0.26547129	-0.183436573	0.714379153	6.696802906	1.199234428	0.238247953	0.992031484	-4.890911614
-1.00330709	-2.704637253	0.698023073	1.233719105	-1.1958839	0.239536775	0.992031484	-4.619958514
-0.505675413	-1.363282748	0.351931922	3.489129278	-1.195713386	0.239602502	0.992031484	-4.826315891
0.494011205	-0.345084616	1.333107026	2.041348462	1.193902829	0.240301225	0.992031484	-4.716314174
0.744108358	-0.520796061	2.009012778	3.886646518	1.192949921	0.240669567	0.992031484	-4.854443818
0.516353018	-0.365044157	1.397750192	7.992105803	1.188006468	0.24258709	0.992031484	-4.908915728
0.433740823	-0.308784215	1.176265861	2.533488314	1.184576018	0.243924296	0.992031484	-4.764684701
-0.659085765	-1.790124069	0.471952538	3.388632374	-1.181703057	0.245048334	0.992031484	-4.82780671
-0.48925531	-1.329089615	0.350578996	11.54620184	-1.181369289	0.245179165	0.992031484	-4.967124473
0.334184519	-0.23950718	0.907876217	5.839128131	1.181276328	0.245215613	0.992031484	-4.90191144
0.536696071	-0.384856749	1.458248891	2.463455456	1.181005509	0.245321818	0.992031484	-4.756784263
0.431161088	-0.309916939	1.172239115	3.192815058	1.179829803	0.245783276	0.992031484	-4.816593374
-0.747218349	-2.034772795	0.540336096	4.627078151	-1.17686234	0.246950808	0.992031484	-4.893364692
-0.510118977	-1.390512678	0.370274723	3.971028537	-1.175001156	0.247685143	0.992031484	-4.878841913
0.286241021	-0.208186781	0.780668824	4.143540926	1.174012521	0.248075859	0.992031484	-4.88169775
-0.372121881	-1.015301597	0.271057836	2.696447516	-1.173266329	0.248371057	0.992031484	-4.803853692
-0.426737743	-1.165380013	0.311904528	4.193484088	-1.171576462	0.249040524	0.992031484	-4.884389698
-0.48436303	-1.328123066	0.359397007	2.340482499	-1.164114705	0.252012334	0.992031484	-4.775811062
-0.462408636	-1.268074951	0.343257678	4.582586018	-1.163896791	0.252099509	0.992031484	-4.907410088
-0.51838318	-1.421709737	0.384943376	1.870644689	-1.163723658	0.252168785	0.992031484	-4.704600833
0.343017174	-0.255603444	0.941637791	4.045627229	1.162004831	0.252857292	0.992031484	-4.886662862
0.309256161	-0.231981003	0.850493325	7.815795964	1.158709293	0.254181194	0.992031484	-4.935821865
-0.545310159	-1.501496946	0.410876629	2.269252441	-1.156497211	0.255072659	0.992031484	-4.775207206
0.444616473	-0.335181139	1.224414085	3.13427283	1.156238398	0.255177108	0.992031484	-4.838769755
0.455990991	-0.343949424	1.255931407	3.08758629	1.155958821	0.255289971	0.992031484	-4.836907588
-0.496292299	-1.369719734	0.377135137	8.826862096	-1.152270507	0.256782306	0.992031484	-4.953102013
-0.380800705	-1.051699743	0.290098333	5.925036953	-1.151023829	0.257288151	0.992031484	-4.932026476
0.652763454	-0.50071426	1.806241167	2.256103477	1.147599534	0.258681279	0.992031484	-4.766501196
-0.542170588	-1.501056021	0.416714845	2.07518237	-1.146602734	0.259087835	0.992031484	-4.747509994
0.434906073	-0.336022376	1.205834523	2.372273503	1.143997669	0.260152518	0.992031484	-4.79011719
-0.53934439	-1.495916661	0.41722788	1.480935758	-1.14338402	0.260403773	0.992031484	-4.689925069
-0.610420979	-1.695844696	0.475002737	3.037599911	-1.14044379	0.261610061	0.992031484	-4.855258606
-0.506807165	-1.408388974	0.394774644	2.451973659	-1.1399383	0.261817853	0.992031484	-4.808635688
0.643237083	-0.501570182	1.788044348	2.31983781	1.139416323	0.262032548	0.992031484	-4.786507852
-0.427070564	-1.189029411	0.334888283	3.514623389	-1.13661102	0.263188566	0.992031484	-4.883696384
-0.469008755	-1.306033509	0.368015998	10.46644806	-1.136282684	0.263324108	0.992031484	-4.992532565
-0.447998642	-1.248991252	0.352993969	2.311645665	-1.134205966	0.264182566	0.992031484	-4.776044903
-0.47809574	-1.332907074	0.376715594	4.252283365	-1.134196602	0.264186441	0.992031484	-4.922853891
-0.465189632	-1.29728078	0.366901516	3.871570236	-1.133712316	0.264386923	0.992031484	-4.906939545
-0.449223662	-1.253017371	0.354570048	3.765975562	-1.133344026	0.264539458	0.992031484	-4.902888271
0.756938388	-0.60284935	2.116726127	1.635178337	1.128841975	0.26640919	0.992031484	-4.698527545
-0.550649362	-1.540081222	0.438782499	2.899036188	-1.128581661	0.26651759	0.992031484	-4.851383125
0.353131397	-0.283049971	0.989312766	3.508521823	1.125638987	0.267745169	0.992031484	-4.893879227
0.753872566	-0.605135516	2.112880647	1.796367622	1.124914823	0.268047885	0.992031484	-4.721169806
0.583094508	-0.472776087	1.638965103	1.874248395	1.119881306	0.270158771	0.992031484	-4.745931595
0.754781367	-0.612297463	2.121860198	1.941126314	1.119621816	0.270267913	0.992031484	-4.75265789
-0.357099627	-1.0040988	0.289899546	3.722180573	-1.119255949	0.270421852	0.992031484	-4.906816637
-0.330881039	-0.932076559	0.270314481	10.18451375	-1.116091718	0.271755814	0.992031484	-5.00616416
-0.635469277	-1.791056115	0.520117561	4.536360378	-1.115156222	0.272151094	0.992031484	-4.948971665
0.412243196	-0.338851599	1.163337992	3.221582502	1.113018758	0.273055786	0.992031484	-4.877903985
0.484258784	-0.399007913	1.367525481	2.10537866	1.111806966	0.273569634	0.992031484	-4.792007004
0.505814341	-0.417364932	1.428993614	3.18021093	1.111088962	0.273874421	0.992031484	-4.87407715
0.442740955	-0.368568631	1.254050541	2.589334062	1.106641188	0.275767854	0.992031484	-4.841844277
0.429526812	-0.360933528	1.219987151	1.856647207	1.101929814	0.27778363	0.992031484	-4.762487298
0.396335607	-0.334274602	1.126945816	2.148708448	1.100071959	0.278581386	0.992031484	-4.802790397
0.429486698	-0.365146324	1.224119721	2.115017971	1.096041122	0.280317794	0.992031484	-4.7951705
-0.509026565	-1.454104251	0.436051122	6.90690171	-1.09223648	0.281963777	0.992031484	-4.993387614
-0.572477133	-1.635668727	0.490714461	1.593749944	-1.091918814	0.282101516	0.992031484	-4.738440136
0.504446756	-0.433015343	1.441908855	2.214045079	1.091202507	0.282412278	0.992031484	-4.821887557
0.399586127	-0.344258657	1.143430911	3.956781198	1.08936099	0.283212309	0.992031484	-4.945867468
0.267593035	-0.232022828	0.767208897	5.144902817	1.086131291	0.284619286	0.992031484	-4.983923105
2.070229634	-1.803242961	5.943702228	-0.901220995	1.08383151	0.285624155	0.992031484	-4.591860783
0.342770007	-0.29918955	0.984729564	4.28691499	1.082776656	0.286085899	0.992031484	-4.969785766
-0.765087824	-2.201605378	0.67142973	2.017598442	-1.080050575	0.287281626	0.992031484	-4.775040045
-0.383811634	-1.106184375	0.338561108	7.201865922	-1.077458433	0.288421861	0.992031484	-5.007758837
-0.464865629	-1.342092362	0.412361104	2.799188561	-1.074630885	0.289669266	0.992031484	-4.891194535
-0.287214652	-0.82946731	0.255038006	10.88523427	-1.074109709	0.289899602	0.992031484	-5.058230684
-0.527458737	-1.526247864	0.47133039	5.766473581	-1.07092344	0.291310577	0.992031484	-5.003785835
-0.382654499	-1.110719965	0.345410967	5.552785126	-1.065810837	0.29358463	0.992031484	-5.007580709
-0.66512115	-1.934465527	0.604223228	1.570200896	-1.06258831	0.295024349	0.992031484	-4.757474855
-0.346607383	-1.009487859	0.316273094	5.662887299	-1.060342871	0.296030446	0.992031484	-5.011730899
-0.792437085	-2.310117887	0.725243717	4.819800927	-1.058834518	0.296707625	0.992031484	-4.998172457
0.423007719	-0.388333752	1.234349191	1.989655252	1.05727596	0.297408477	0.992031484	-4.81101468
-0.487020508	-1.42527788	0.451236865	2.418767727	-1.052613664	0.299511896	0.992031484	-4.873457269
0.408848285	-0.380972935	1.198669504	2.515147439	1.049728823	0.300818574	0.992031484	-4.8827284
0.384622225	-0.36119494	1.13043939	8.752020487	1.045793026	0.302607653	0.992031484	-5.047547484
0.351920471	-0.330736115	1.034577057	4.585148925	1.045408401	0.302782885	0.992031484	-5.007812055
-0.329958391	-0.970816651	0.310899868	3.166202604	-1.044097201	0.303380785	0.992031484	-4.938632436
-0.541884912	-1.597397849	0.513628024	6.994231098	-1.041087515	0.304756278	0.992031484	-5.038838414
-0.497307009	-1.470227825	0.475613806	3.114889515	-1.036551358	0.306837539	0.992031484	-4.952811789
0.5316172	-0.510090282	1.573324683	2.091592605	1.034896648	0.307599183	0.992031484	-4.825604856
0.343112427	-0.329896371	1.016121226	2.206325284	1.033854556	0.308079515	0.992031484	-4.863093531
-0.556702821	-1.650903418	0.537497776	2.129039663	-1.031739872	0.309055824	0.992031484	-4.850063198
-0.38591468	-1.144699811	0.372870451	3.90333451	-1.031374114	0.309224904	0.992031484	-4.998120967
-0.452522348	-1.343557242	0.438512546	2.29558313	-1.029885776	0.309913578	0.992031484	-4.872779091
-0.423481835	-1.26195839	0.41499472	4.125352807	-1.024206676	0.312551062	0.992031484	-5.014884935
0.453521378	-0.445243695	1.352286451	2.02719732	1.023281957	0.312981974	0.992031484	-4.831105681
-1.178372474	-3.51456375	1.157818802	3.574281421	-1.022864087	0.313176832	0.992031484	-4.995177723
0.39842254	-0.395068252	1.191913332	4.353661112	1.018229672	0.315343495	0.992031484	-5.023766912
0.457761488	-0.455532796	1.371055771	1.85884401	1.016417777	0.316193369	0.992031484	-4.828626022
-0.234918422	-0.705321427	0.235484582	11.25033432	-1.012723128	0.317931202	0.992031484	-5.117479397
0.372668324	-0.374240759	1.119577406	2.401465566	1.011808862	0.318362246	0.992031484	-4.885461915
-0.564674475	-1.696693064	0.567344114	3.266685614	-1.01155229	0.318483282	0.992031484	-4.984833728
0.485291355	-0.491237316	1.461820026	4.27777827	1.007769698	0.320271338	0.992031484	-5.026441416
0.35733959	-0.365826454	1.080505634	2.346789688	1.002044131	0.322990838	0.992031484	-4.887948907
-0.383919807	-1.161095465	0.393255852	3.126420412	-1.001763187	0.323124681	0.992031484	-4.975960757
-0.539144392	-1.638559176	0.560270392	3.30727316	-0.994459862	0.326617263	0.992031484	-4.971342661
-0.372926916	-1.133648441	0.387794609	3.89748339	-0.99412676	0.326777166	0.992031484	-5.024941644
-0.716943114	-2.180162363	0.746276136	2.729051025	-0.993617042	0.327021953	0.992031484	-4.928394751
-0.375300231	-1.143360418	0.392759955	2.851827707	-0.990894273	0.328331643	0.992031484	-4.961944614
0.376699768	-0.395803831	1.149203367	9.480946365	0.988868586	0.329308322	0.992031484	-5.105466117
-0.511750897	-1.56306071	0.539558916	6.653321182	-0.987123825	0.330151125	0.992031484	-5.082449807
0.70564857	-0.745148836	2.156445976	1.531833081	0.986337251	0.330531553	0.992031484	-4.77863744
-0.60064884	-1.836224302	0.634926623	2.769513631	-0.985814285	0.33078465	0.992031484	-4.949016662
0.482184022	-0.509734288	1.474102332	5.018189106	0.985781464	0.330800539	0.992031484	-5.065878618
-0.430406494	-1.3164331	0.455620111	4.795545129	-0.985089733	0.331135524	0.992031484	-5.064041524
-0.316664057	-0.9688791	0.335550985	4.572864513	-0.984581567	0.331381759	0.992031484	-5.059957986
0.388507698	-0.411908976	1.188924372	8.66826055	0.984299447	0.331518516	0.992031484	-5.098788099
0.368738847	-0.391845363	1.129323056	4.999567271	0.983139914	0.332080994	0.992031484	-5.070104565
-0.320482954	-0.982571101	0.341605193	6.120113092	-0.981596186	0.332830838	0.992031484	-5.083181702
-0.447342903	-1.376706037	0.482020231	3.467720352	-0.9761102	0.335504787	0.992031484	-5.020318183
-0.47768004	-1.470945667	0.515585588	3.114018428	-0.975248806	0.335925948	0.992031484	-5.000126002
0.422846688	-0.456736145	1.30242952	5.596273384	0.974877233	0.336107731	0.992031484	-5.08115047
-0.35008998	-1.080708649	0.380528689	7.260145145	-0.971701012	0.337664309	0.992031484	-5.097884389
0.611576316	-0.667168282	1.890320915	1.504625307	0.969863435	0.338567054	0.992031484	-4.802586627
0.271555961	-0.296411996	0.839523917	4.800004986	0.969570169	0.338711276	0.992031484	-5.075972278
-0.558637201	-1.729369669	0.612095267	1.638618038	-0.967644718	0.339659192	0.992031484	-4.832294706
-0.640386105	-1.990085342	0.709313132	3.904043739	-0.962162967	0.342367601	0.992031484	-5.044103946
0.367321569	-0.406988699	1.141631837	3.893004799	0.962000177	0.342448252	0.992031484	-5.045651056
0.462485278	-0.512729834	1.437700389	1.546620056	0.961703573	0.342595229	0.992031484	-4.804560103
0.867280827	-0.962438381	2.697000036	0.957352162	0.961211677	0.342839074	0.992031484	-4.812690136
0.67319223	-0.748010743	2.094395202	1.621011775	0.960564931	0.343159857	0.992031484	-4.846921997
-0.548002462	-1.70589622	0.609891296	5.067770945	-0.959748709	0.343564984	0.992031484	-5.091557396
-0.493537825	-1.539060245	0.551984595	1.826882698	-0.957262029	0.344801195	0.992031484	-4.827438813
-0.619965004	-1.945045786	0.705115778	2.5271701	-0.948786637	0.349036776	0.992031484	-4.94117164
-0.806468722	-2.534131719	0.921194275	3.445795802	-0.946612504	0.350128827	0.992031484	-5.032800046
0.394498232	-0.451749852	1.240746316	1.860356295	0.945346678	0.350765681	0.992031484	-4.86456088
0.266017085	-0.305077032	0.837111202	2.914009356	0.94459487	0.351144287	0.992031484	-4.989581468
-0.44476874	-1.401587707	0.512050227	1.8502633	-0.942645112	0.352127433	0.992031484	-4.865168391
0.479682512	-0.554031306	1.51339633	3.680156282	0.941016641	0.352949962	0.992031484	-5.062106749
-0.743988843	-2.34817454	0.860196855	1.277823896	-0.940492902	0.353214768	0.992031484	-4.786120363
-0.36717191	-1.160380996	0.426037175	2.626166965	-0.93869717	0.354123696	0.992031484	-4.989247919
-0.504131974	-1.59673955	0.588475603	4.142713204	-0.935672304	0.355658241	0.992031484	-5.089346474
-0.412866048	-1.312731933	0.486999837	2.099658705	-0.930411613	0.358337436	0.992031484	-4.929921388
-0.409346148	-1.303610998	0.484918702	3.46077757	-0.928257116	0.359438499	0.992031484	-5.059396987
0.507393222	-0.607974673	1.622761117	12.83113554	0.922508256	0.3623873	0.992031484	-5.222307754
-0.47283853	-1.513829833	0.568152773	2.253686813	-0.921105757	0.363109083	0.992031484	-4.957264173
-0.665586598	-2.133033653	0.801860458	1.677128433	-0.919784034	0.363790152	0.992031484	-4.840252545
-0.243702612	-0.781354172	0.293948948	3.795098763	-0.91918518	0.364099009	0.992031484	-5.079294948
0.42513716	-0.515623164	1.365897484	4.888621101	0.916418429	0.365528168	0.992031484	-5.119712749
-0.315778841	-1.015983022	0.384425339	3.442514726	-0.914538656	0.366501239	0.992031484	-5.059338552
0.451906523	-0.550333983	1.454147028	1.75200861	0.914366695	0.36659034	0.992031484	-4.874813019
0.170929181	-0.208548865	0.550407226	10.96094617	0.913425846	0.367078082	0.992031484	-5.192659483
0.333423646	-0.407539344	1.074386636	13.45417109	0.91252258	0.367546738	0.992031484	-5.243472093
0.317297694	-0.388688278	1.023283666	2.147427213	0.911411667	0.368123662	0.992031484	-4.941528325
-0.678175365	-2.187225267	0.830874537	1.843849357	-0.9113436	0.36815903	0.992031484	-4.853124715
0.180108841	-0.22088162	0.581099302	7.140899708	0.910845528	0.368417898	0.992031484	-5.144489176
0.410183807	-0.503153895	1.32352151	4.455333011	0.910732565	0.368476626	0.992031484	-5.115371617
-0.302800517	-0.978280816	0.372679782	6.298693186	-0.909049777	0.369352201	0.992031484	-5.140296152
-0.295380545	-0.955491126	0.364730036	5.124627199	-0.907421224	0.370200839	0.992031484	-5.132655509
0.469343563	-0.58317051	1.521857636	2.768381364	0.904287847	0.371837188	0.992031484	-5.010393389
0.423162044	-0.525856504	1.372180592	1.851303668	0.904223408	0.371870889	0.992031484	-4.895281512
0.416730543	-0.518069149	1.351530235	2.093667722	0.904025147	0.37197459	0.992031484	-4.936717999
0.301866509	-0.384037048	0.987770066	2.812352403	0.89247409	0.378048646	0.992031484	-5.025198992
-0.483613091	-1.584948877	0.617722695	2.351489653	-0.890475627	0.379105953	0.992031484	-4.963800404
-0.32036788	-1.051384074	0.410648314	4.941596283	-0.888721547	0.380035526	0.992031484	-5.142777602
-0.307367404	-1.009335873	0.394601065	3.418703739	-0.887940662	0.380449825	0.992031484	-5.079698343
-0.351773805	-1.155395194	0.451847584	4.23284912	-0.887678597	0.380588928	0.992031484	-5.118065966
-0.324888483	-1.067102599	0.417325633	10.77997507	-0.887664488	0.380596418	0.992031484	-5.212040386
-0.384385855	-1.263069689	0.494297979	2.451064122	-0.887112096	0.380889737	0.992031484	-4.994611674
-0.342262545	-1.125279174	0.440754085	3.909140804	-0.886404861	0.381265487	0.992031484	-5.114781997
0.55294816	-0.715968085	1.821864404	3.390744578	0.883680354	0.38271522	0.992031484	-5.075733014
0.291264761	-0.377391367	0.959920889	2.675892775	0.883341949	0.382895534	0.992031484	-5.018111371
-0.455618316	-1.504455893	0.593219261	2.285277682	-0.880920417	0.38418739	0.992031484	-4.961453644
-0.209344794	-0.69178626	0.273096671	4.234950178	-0.879956649	0.38470232	0.992031484	-5.126843226
0.246094402	-0.321038625	0.813227429	4.021646859	0.879955145	0.384703124	0.992031484	-5.118319072
-0.320077708	-1.063037304	0.422881888	3.580603622	-0.873642941	0.388086529	0.992031484	-5.098070657
0.415167937	-0.549107191	1.379443064	1.758753759	0.873105212	0.388375628	0.992031484	-4.90058783
-0.421467146	-1.400679739	0.557745447	1.652460485	-0.87283163	0.388522766	0.992031484	-4.877288209
0.43270908	-0.577649172	1.443067331	2.610341021	0.868489067	0.390863023	0.992031484	-5.010066499
-0.261321115	-0.872801231	0.350159001	3.07122068	-0.866634359	0.391865259	0.992031484	-5.04812514
-0.353124958	-1.18298647	0.476736555	2.27871238	-0.862912042	0.393881601	0.992031484	-4.98793207
-0.440160036	-1.483224279	0.602904207	3.011534459	-0.855742873	0.397783467	0.992031484	-5.063111304
0.289563467	-0.397196214	0.976323149	3.434090185	0.855032686	0.398171308	0.992031484	-5.094949107
-0.49662201	-1.675326595	0.682082574	4.425179192	-0.854406868	0.398513272	0.992031484	-5.153219527
0.330872316	-0.455120444	1.116865076	2.6016361	0.853661362	0.398920876	0.992031484	-5.007905549
0.276160879	-0.380491859	0.932813618	9.165787828	0.852845058	0.399367488	0.992031484	-5.206486776
-0.297811466	-1.007078898	0.411455965	5.375928143	-0.851481343	0.400114297	0.992031484	-5.172542811
-0.380401008	-1.288120585	0.527318569	1.986717595	-0.849833206	0.40101803	0.992031484	-4.95486173
0.29780666	-0.414595204	1.010208523	2.684003988	0.847721306	0.402177926	0.992031484	-5.039374391
0.281556085	-0.392253482	0.955365652	2.099421591	0.847366878	0.40237279	0.992031484	-4.96679091
-0.303659048	-1.031584386	0.424266291	4.176537103	-0.845946948	0.403154056	0.992031484	-5.152871571
0.231613716	-0.328173082	0.791400513	6.694801127	0.83904521	0.406964966	0.992031484	-5.195106223
-0.546278426	-1.86738996	0.774833109	2.667616921	-0.83852942	0.407250664	0.992031484	-5.050476779
0.216078768	-0.306979347	0.739136882	3.850404048	0.837733514	0.407691765	0.992031484	-5.144343629
0.324502015	-0.46109422	1.11009825	3.342511669	0.837648363	0.407738974	0.992031484	-5.1033458
0.260454737	-0.370369017	0.891278491	6.057876301	0.837274687	0.407946187	0.992031484	-5.190133549
0.21772451	-0.310638097	0.746087118	11.84952794	0.835639551	0.408853681	0.992031484	-5.268748347
-0.277632328	-0.95143878	0.396174124	3.352658	-0.835561864	0.408896828	0.992031484	-5.112038762
0.382918025	-0.54876184	1.314597891	7.24828867	0.833456312	0.410067319	0.992031484	-5.201390428
-0.298505492	-1.025478313	0.428467329	3.415029452	-0.832679534	0.410499659	0.992031484	-5.1067335
0.432410668	-0.62296269	1.487784026	2.377430856	0.830871789	0.411506908	0.992031484	-4.994815188
0.273056418	-0.393878756	0.939991593	2.120209768	0.830256924	0.41184985	0.992031484	-4.98390346
-0.428098378	-1.474182963	0.617986208	2.440710203	-0.829889977	0.4120546	0.992031484	-5.034412978
0.331375769	-0.478376962	1.1411285	2.345191286	0.829873825	0.412063613	0.992031484	-5.006988514
-0.404799044	-1.394015019	0.58441693	3.073715474	-0.829835667	0.412084909	0.992031484	-5.092056577
-0.299822715	-1.036386109	0.436740679	3.326812928	-0.825464007	0.414529156	0.992031484	-5.116126752
0.376801266	-0.549441398	1.303043931	11.05297263	0.824957	0.414813207	0.992031484	-5.259813908
0.259245937	-0.37818468	0.896676554	2.518354045	0.824750863	0.414928729	0.992031484	-5.04053439
0.327439325	-0.479547189	1.134425839	2.859616736	0.822826554	0.416008099	0.992031484	-5.079509274
0.359629678	-0.527550834	1.246810191	7.056691442	0.822029249	0.416455824	0.992031484	-5.208509794
0.471375159	-0.694052937	1.636803255	1.848777649	0.820209788	0.417478645	0.992031484	-4.960341075
-0.41852207	-1.45510907	0.618064931	2.694621902	-0.818759488	0.418295045	0.992031484	-5.075360992
0.386641911	-0.57256099	1.345844813	3.903703876	0.817414213	0.419053199	0.992031484	-5.151599773
0.314650709	-0.467300864	1.096602283	4.914247982	0.816004581	0.419848526	0.992031484	-5.192686866
0.247712387	-0.369523765	0.864948539	4.636602501	0.813842018	0.421070458	0.992031484	-5.188821776
-0.236837937	-0.827338885	0.353663011	2.768225776	-0.813344267	0.421352014	0.992031484	-5.072481079
-0.374413535	-1.308216682	0.559389611	2.946717185	-0.813092486	0.42149448	0.992031484	-5.096197934
-0.278097055	-0.971714663	0.415520554	7.124142144	-0.813055177	0.421515593	0.992031484	-5.215772391
0.45210868	-0.67686069	1.581078051	5.152602065	0.812090491	0.422061731	0.992031484	-5.199016758
0.380878953	-0.572508115	1.334266022	3.982460213	0.810142579	0.42316582	0.992031484	-5.149963611
0.314405953	-0.473855133	1.102667038	2.898692012	0.808843337	0.423903218	0.992031484	-5.085877343
-0.356148217	-1.2496003	0.537303866	2.363156016	-0.808357084	0.424179397	0.992031484	-5.031538199
0.319745376	-0.483026047	1.122516799	5.434854453	0.807711207	0.424546407	0.992031484	-5.203851443
-0.269150855	-0.945168809	0.406867098	4.698805464	-0.80738611	0.424731212	0.992031484	-5.195004991
-0.483353025	-1.698627866	0.731921816	1.32698917	-0.806554417	0.42520422	0.992031484	-4.879516414
-0.225122948	-0.792014138	0.341768243	7.310545012	-0.805311309	0.425911809	0.992031484	-5.221399657
-0.260967779	-0.9182163	0.396280741	5.928528679	-0.805194894	0.42597811	0.992031484	-5.212348567
-0.299805709	-1.057214189	0.45760277	2.906781267	-0.802700393	0.427400296	0.992031484	-5.093861161
-0.276118944	-0.978775998	0.42653811	5.41233188	-0.796886617	0.430726063	0.992031484	-5.212716295
-0.390653798	-1.384834773	0.603527178	3.269709067	-0.796838561	0.430753618	0.992031484	-5.11681701
-0.302215305	-1.072806596	0.468375986	2.239580575	-0.795309368	0.431631018	0.992031484	-5.034493372
0.313576033	-0.486241836	1.113393901	1.795731143	0.795051934	0.431778831	0.992031484	-4.962782269
0.533341673	-0.827613851	1.894297197	1.571836205	0.794703867	0.431978733	0.992031484	-4.910499476
-0.354953185	-1.263233084	0.553326713	3.089732506	-0.792492416	0.433250113	0.992031484	-5.129362642
0.245775495	-0.385752486	0.877303476	2.784038376	0.789204807	0.43514435	0.992031484	-5.086290697
-0.281033897	-1.004024549	0.441956756	11.70326474	-0.788260496	0.435689357	0.992031484	-5.298037141
-0.288443991	-1.030611329	0.453723347	2.278476621	-0.788140053	0.4357589	0.992031484	-5.044242749
0.300255794	-0.473374652	1.07388624	1.754642371	0.78704866	0.436389367	0.992031484	-4.935076224
0.471491111	-0.746044405	1.689026626	3.479354689	0.785300024	0.437400645	0.992031484	-5.139192757
-0.254000925	-0.910328981	0.40232713	2.243616118	-0.784798329	0.437691047	0.992031484	-5.038069118
0.209463329	-0.336176626	0.755103285	13.90562369	0.778476625	0.441360201	0.992031484	-5.353250877
0.369550345	-0.593913671	1.33301436	4.051214299	0.777824919	0.441739496	0.992031484	-5.175928594
0.370671687	-0.597035176	1.33837855	14.08136687	0.776764437	0.442357116	0.992031484	-5.359053369
-0.293740389	-1.06133907	0.473858291	4.092530517	-0.776020486	0.442790696	0.992031484	-5.195247626
0.438616364	-0.707761856	1.584994583	1.744655604	0.775890874	0.442866261	0.992031484	-4.946920048
0.334014793	-0.539453493	1.20748308	2.46380052	0.775465177	0.443114499	0.992031484	-5.061456958
0.520134665	-0.840600767	1.880870096	1.718725089	0.775150167	0.443298246	0.992031484	-4.928912499
-0.388573446	-1.405819618	0.628672727	1.942210918	-0.774623723	0.443605424	0.992031484	-5.006106393
-0.214946284	-0.778282702	0.348390133	3.229886945	-0.773759251	0.444110115	0.992031484	-5.131652448
0.313703323	-0.509434806	1.136841451	4.326053665	0.772840974	0.444646592	0.992031484	-5.199849557
-0.280127961	-1.016351913	0.456095991	2.904180786	-0.771596515	0.445374246	0.992031484	-5.117891187
-0.551162392	-1.999950876	0.897626091	2.122581086	-0.771468737	0.445449	0.992031484	-5.018021406
-0.361741575	-1.31273665	0.5892535	2.554665614	-0.771372047	0.445505572	0.992031484	-5.092928878
-0.702047788	-2.550106658	1.146011081	1.187657838	-0.770361578	0.446097032	0.992031484	-4.897368528
-0.235765629	-0.860040101	0.388508843	3.140959042	-0.76585871	0.448738363	0.992031484	-5.138281104
-0.299269303	-1.09216001	0.493621403	2.291802809	-0.765407273	0.44900368	0.992031484	-5.057630372
0.351636609	-0.580276922	1.28355014	2.139992899	0.765177525	0.449138743	0.992031484	-5.017305294
-0.286637112	-1.046395006	0.473120782	3.131987052	-0.765069588	0.449202204	0.992031484	-5.135567302
-0.497791093	-1.818230337	0.82264815	1.57646487	-0.764491108	0.449542411	0.992031484	-4.932062231
0.398970665	-0.66498117	1.462922501	1.733814935	0.760436119	0.451931439	0.992031484	-4.950816487
-0.254680942	-0.934179168	0.424817283	3.564511051	-0.760066971	0.452149296	0.992031484	-5.164079889
0.292952443	-0.489181001	1.075085887	3.496681472	0.759556365	0.452450739	0.992031484	-5.163662195
-0.366563468	-1.347345603	0.614218666	2.606618037	-0.757914777	0.453420671	0.992031484	-5.097026794
0.264164419	-0.442925029	0.971253866	4.063113239	0.757606521	0.45360294	0.992031484	-5.204140786
-0.380902139	-1.40159014	0.639785863	2.700680406	-0.756770408	0.454097544	0.992031484	-5.103319915
-0.179371003	-0.660198927	0.301456921	8.835680565	-0.756495407	0.454260291	0.992031484	-5.267975771
-0.331483606	-1.221167954	0.558200742	4.976741814	-0.755561542	0.45481321	0.992031484	-5.235077977
-0.459329708	-1.69218665	0.773527233	2.028888875	-0.755536745	0.454827898	0.992031484	-5.035943705
-0.358080617	-1.321573869	0.605412634	1.811366205	-0.753660712	0.455939867	0.992031484	-4.968821342
0.33202471	-0.563965047	1.228014467	3.040912436	0.751469055	0.457240931	0.992031484	-5.138272198
0.451431152	-0.768442777	1.671305081	2.015441676	0.7504475	0.457848113	0.992031484	-4.989403425
-0.190988613	-0.712006681	0.330029455	5.674139949	-0.743358702	0.462074447	0.992031484	-5.249719563
0.187701857	-0.324352753	0.699756467	5.079194808	0.743354594	0.462076903	0.992031484	-5.242652362
-0.342075679	-1.276947038	0.59279568	4.091647146	-0.742017388	0.462876683	0.992031484	-5.221004854
0.389959692	-0.680122221	1.460041605	1.871381499	0.739003398	0.46468229	0.992031484	-5.022628708
0.204251841	-0.357002717	0.765506399	6.150655686	0.737988914	0.465290959	0.992031484	-5.257457383
-0.342565846	-1.283907989	0.598776297	5.831534542	-0.737972705	0.465300688	0.992031484	-5.256007845
0.39687267	-0.693869358	1.487614698	2.298409845	0.737858161	0.465369442	0.992031484	-5.045756535
0.370744268	-0.649291391	1.390779927	1.612245564	0.737059979	0.465848706	0.992031484	-4.965199628
0.341079733	-0.597393391	1.279552857	12.21935516	0.737017523	0.465874207	0.992031484	-5.346345265
-0.350005234	-1.315604069	0.615593602	2.93364583	-0.735057891	0.467052105	0.992031484	-5.148146686
0.323583719	-0.570278598	1.217446036	2.845462674	0.734107689	0.467623873	0.992031484	-5.122431379
-0.407998374	-1.537826976	0.721830228	1.912796743	-0.732300966	0.468712152	0.992031484	-5.005524083
-0.291199737	-1.100915609	0.518516136	4.254073737	-0.729293034	0.470527215	0.992031484	-5.234170312
-0.302947676	-1.146012365	0.540117013	5.553548192	-0.728702845	0.470883824	0.992031484	-5.259063
0.22329841	-0.398856174	0.845452994	11.47651081	0.727831864	0.471410379	0.992031484	-5.333540108
0.537780396	-0.962835516	2.038396309	3.852378198	0.726740158	0.472070853	0.992031484	-5.203509121
-0.226717375	-0.860742178	0.407307429	3.401599773	-0.725140723	0.473039457	0.992031484	-5.178209761
0.3653376	-0.657337138	1.388012339	1.92242563	0.724436932	0.473466027	0.992031484	-5.011797127
0.266671598	-0.480546797	1.013889993	2.343308286	0.723723956	0.473898389	0.992031484	-5.071368811
0.197278182	-0.355498839	0.750055203	4.041578088	0.723723735	0.473898524	0.992031484	-5.221095803
-0.245195134	-0.932258765	0.441868497	2.142729879	-0.72370009	0.473912866	0.992031484	-5.052067335
-0.549910425	-2.093369013	0.993548163	3.412171004	-0.722504758	0.474638259	0.992031484	-5.191659517
-0.34046423	-1.299086604	0.618158145	2.003450834	-0.720224131	0.476024027	0.992031484	-5.00909782
0.397219144	-0.725944494	1.520382783	3.466027733	0.717184469	0.477874593	0.992031484	-5.189929832
-0.209843467	-0.805644987	0.385958052	4.390923231	-0.714229176	0.479677718	0.992031484	-5.24691998
-0.333789944	-1.282423302	0.614843413	3.022208737	-0.713540449	0.480098488	0.992031484	-5.151439647
-0.220794895	-0.849526998	0.407937209	5.469267077	-0.71214287	0.480952969	0.992031484	-5.266250952
0.37175205	-0.687019267	1.430523366	2.193800178	0.712024511	0.481025373	0.992031484	-5.078467217
-0.175916656	-0.676945713	0.325112401	8.529453518	-0.712012776	0.481032552	0.992031484	-5.293290782
-0.190205085	-0.732842659	0.352432489	8.167334649	-0.710814047	0.481766212	0.992031484	-5.289394669
-0.265623268	-1.024055032	0.492808496	4.23048392	-0.710220727	0.482129577	0.992031484	-5.243592788
0.406498173	-0.755191022	1.568187367	11.79922799	0.709598008	0.482511114	0.992031484	-5.352024266
-0.316783345	-1.223747561	0.590180871	2.708123479	-0.708297857	0.48330826	0.992031484	-5.137245771
0.23904903	-0.44782784	0.925925901	13.60345645	0.705751539	0.484871611	0.992031484	-5.392844569
0.291882596	-0.547483994	1.131249187	7.235002734	0.705180447	0.485222633	0.992031484	-5.284411196
0.327721596	-0.617685192	1.273128384	1.768194481	0.702959145	0.48658932	0.992031484	-4.98585236
-0.310784116	-1.207909865	0.586341633	2.133364742	-0.702504696	0.486869193	0.992031484	-5.070382248
-0.340509549	-1.330074864	0.649055767	4.540802413	-0.697796152	0.489774284	0.992031484	-5.263741086
-0.27456781	-1.072867729	0.523732108	2.50183594	-0.697472799	0.489974143	0.992031484	-5.102917537
0.304556714	-0.582538233	1.191651661	2.067465983	0.696212493	0.490753555	0.992031484	-5.035342086
-0.355692856	-1.391954696	0.680568984	2.179709105	-0.696064327	0.490845231	0.992031484	-5.088299526
-0.267240626	-1.045850571	0.511369318	9.308869855	-0.6960273	0.490868142	0.992031484	-5.313876862
-0.14203539	-0.557147593	0.273076812	8.890892735	-0.693864723	0.492207336	0.992031484	-5.307666126
0.265643301	-0.511027134	1.042313736	2.341426147	0.693594809	0.492374627	0.992031484	-5.089853884
0.214001339	-0.41174781	0.839750488	9.238655492	0.693521553	0.492420035	0.992031484	-5.313033662
-0.311005028	-1.223176147	0.60116609	4.125665687	-0.69140869	0.49373073	0.992031484	-5.247630491
-0.332410465	-1.307856219	0.64303529	6.23955059	-0.691059281	0.493947669	0.992031484	-5.287625996
0.207211946	-0.401627669	0.81605156	9.23424998	0.690169282	0.494500489	0.992031484	-5.314110858
0.530110423	-1.028531072	2.088751919	2.046494093	0.689705754	0.494788544	0.992031484	-5.047377667
0.240785256	-0.470152987	0.951723499	2.969079856	0.686818135	0.49658513	0.992031484	-5.150422662
0.177747977	-0.348347962	0.703843915	6.167284791	0.68514652	0.497626811	0.992031484	-5.289154123
0.427064343	-0.83877611	1.692904795	2.142619124	0.684160633	0.498241742	0.992031484	-5.042606913
0.429813503	-0.849544868	1.709171874	1.776667783	0.681289318	0.500035077	0.992031484	-4.968990276
0.169507566	-0.336232947	0.675248079	6.00561664	0.679680926	0.501041186	0.992031484	-5.290768419
0.215421827	-0.427504458	0.858348112	5.682187505	0.679473092	0.501171276	0.992031484	-5.287140989
0.288385324	-0.574306522	1.151077171	2.636716132	0.677893083	0.50216086	0.992031484	-5.131284875
-0.38664814	-1.546783018	0.773486737	1.614120019	-0.675851345	0.503441225	0.992031484	-4.989297778
0.167422115	-0.335754327	0.670598557	5.656417739	0.6747397	0.504139087	0.992031484	-5.289902443
0.420183617	-0.844950672	1.685317906	1.840377375	0.67351338	0.504909556	0.992031484	-5.016039435
0.394929646	-0.796551119	1.586410411	1.680303136	0.672165844	0.505756927	0.992031484	-4.981173532
0.271313288	-0.548669758	1.091296334	2.849767429	0.670980551	0.50650292	0.992031484	-5.160823954
0.21670612	-0.439144921	0.872557162	2.912369332	0.670053845	0.507086584	0.992031484	-5.175304414
0.176773065	-0.359752886	0.713299016	5.373588534	0.668142503	0.50829156	0.992031484	-5.290200933
0.206827185	-0.421207549	0.83486192	8.733127194	0.667832728	0.508487	0.992031484	-5.320112656
0.2663841	-0.544128832	1.076897032	2.137386726	0.666487626	0.509336114	0.992031484	-5.083826429
-0.42889614	-1.740026843	0.882234562	2.145327214	-0.663360932	0.51131287	0.992031484	-5.092906164
-0.516556972	-2.099785884	1.06667194	2.811171407	-0.661634671	0.51240603	0.992031484	-5.173614418
-0.162771502	-0.661726931	0.336183928	6.418865247	-0.661546472	0.512461917	0.992031484	-5.30559942
-0.227408999	-0.925210664	0.470392665	3.575020323	-0.660875095	0.512887436	0.992031484	-5.223754142
-0.217302197	-0.884579949	0.449975555	3.641373323	-0.660391099	0.513194312	0.992031484	-5.243493866
-0.240996949	-0.98131617	0.499322273	4.899811988	-0.660140318	0.513353359	0.992031484	-5.290883557
0.206876018	-0.429545047	0.843297083	7.311460261	0.659188075	0.513957518	0.992031484	-5.311488027
0.585988443	-1.216727415	2.388704302	3.297628324	0.659182261	0.513961208	0.992031484	-5.187426834
0.278743779	-0.579795032	1.137282591	3.169255149	0.658398739	0.514458611	0.992031484	-5.193425416
0.482836865	-1.005076884	1.970750614	5.805502322	0.658061381	0.514672857	0.992031484	-5.301458666
0.225569204	-0.473352264	0.924490671	4.385328942	0.654478171	0.516951419	0.992031484	-5.280488864
0.235807942	-0.495057223	0.966673107	4.629660324	0.654281898	0.517076386	0.992031484	-5.284062261
0.198040488	-0.416339122	0.812420098	2.280891193	0.653673583	0.517463804	0.992031484	-5.11223348
-0.216751628	-0.889591044	0.456087788	4.885692069	-0.653272961	0.517719034	0.992031484	-5.295127037
-0.249658056	-1.027695184	0.528379073	5.346893088	-0.650712278	0.519352005	0.992031484	-5.301354805
0.321020062	-0.680197054	1.322237178	1.994656023	0.650201023	0.519678369	0.992031484	-5.049063815
-0.225719568	-0.930654851	0.479215715	10.70266841	-0.649327359	0.520236334	0.992031484	-5.365407882
-0.388331221	-1.60451256	0.827850118	1.559847552	-0.647511838	0.521396844	0.992031484	-4.989998302
0.342341945	-0.731242926	1.415926815	1.763321126	0.646647303	0.521949956	0.992031484	-4.991319251
-0.19830389	-0.820570522	0.423962741	2.158597356	-0.646246882	0.522206244	0.992031484	-5.07887499
-0.182733396	-0.759816626	0.394349833	10.1885787	-0.642130373	0.524844902	0.992031484	-5.361529861
-0.190573113	-0.792726986	0.411580759	5.258644995	-0.641797298	0.525058712	0.992031484	-5.30447929
0.19108065	-0.413235836	0.795397137	7.469388175	0.641203683	0.525439885	0.992031484	-5.322228649
-0.162220277	-0.675770647	0.351330093	4.047280003	-0.640568873	0.525847673	0.992031484	-5.273914987
-0.426860631	-1.779029783	0.925308521	3.108213697	-0.640175159	0.526100671	0.992031484	-5.207310373
-1.97493928	-8.231363304	4.281484745	2.041017609	-0.640134615	0.526126727	0.992031484	-4.831149504
0.308717496	-0.670396271	1.287831263	3.339685662	0.639398813	0.526599735	0.992031484	-5.215759382
-0.14186108	-0.592042947	0.308320788	7.68763138	-0.639026696	0.526839035	0.992031484	-5.325146877
-0.307403987	-1.28747616	0.672668186	1.865937204	-0.636055741	0.528751662	0.992031484	-5.03116723
0.231230786	-0.508554457	0.971016028	3.271129792	0.633845966	0.530176644	0.992031484	-5.218206769
-0.185391413	-0.778797839	0.408015013	12.70040726	-0.633550312	0.530367453	0.992031484	-5.41728565
0.183986489	-0.406507677	0.774480655	3.320531386	0.631850103	0.531465431	0.992031484	-5.224706778
0.227476168	-0.502725648	0.957677984	3.538006122	0.631737612	0.531538118	0.992031484	-5.237885665
0.368631707	-0.817201198	1.554464611	3.172861129	0.630395246	0.532405915	0.992031484	-5.204295948
0.293670496	-0.65115979	1.238500782	2.619075905	0.630304272	0.532464754	0.992031484	-5.148285004
0.182508003	-0.40689034	0.771906346	3.462872423	0.627937966	0.533996402	0.992031484	-5.231632534
0.323880045	-0.722646243	1.370406333	2.256195654	0.627592563	0.534220166	0.992031484	-5.096642475
0.120427161	-0.269242143	0.510096465	14.01807689	0.626717745	0.534787124	0.992031484	-5.450831888
-0.148732236	-0.630391813	0.332927342	4.648192709	-0.626193631	0.535126947	0.992031484	-5.302468678
0.219696082	-0.49184016	0.931232324	10.56165793	0.626136506	0.535163993	0.992031484	-5.374723665
0.18094216	-0.405545353	0.767429674	4.309809252	0.625640336	0.535485813	0.992031484	-5.291476688
0.378503576	-0.848500668	1.60550782	2.654428223	0.625558115	0.535539153	0.992031484	-5.172946494
0.37032608	-0.836506838	1.577158998	1.44005092	0.622272904	0.537672646	0.992031484	-4.960767234
0.179987563	-0.407325956	0.767301083	4.114564603	0.621464377	0.538198404	0.992031484	-5.285157687
0.768642415	-1.739675016	3.276959846	1.855368626	0.621420519	0.538226931	0.992031484	-4.969003537
0.22840231	-0.516984524	0.973789143	2.276351962	0.621387502	0.538248407	0.992031484	-5.113009216
0.270029022	-0.611330001	1.151388045	6.976991517	0.621299964	0.538305349	0.992031484	-5.330314499
0.177412966	-0.401689584	0.756515517	4.67919896	0.621260325	0.538331135	0.992031484	-5.304789734
-0.313192474	-1.340516852	0.714131905	1.904816955	-0.618226281	0.540306719	0.992031484	-5.075635662
0.311033598	-0.716054347	1.338121543	4.825395443	0.614106102	0.542995566	0.992031484	-5.309740503
-0.252020656	-1.084376077	0.580334765	6.867656094	-0.614003809	0.543062411	0.992031484	-5.333972909
0.534234171	-1.232733046	2.301201388	2.010538821	0.613122016	0.54363881	0.992031484	-5.028847868
-0.262800957	-1.132387632	0.606785718	7.017555005	-0.612855102	0.543813346	0.992031484	-5.33517163
0.341210268	-0.793526014	1.47594655	2.081530559	0.609776791	0.545828357	0.992031484	-5.091680935
-0.388277491	-1.683384473	0.90682949	2.211079513	-0.607967425	0.547014536	0.992031484	-5.121195406
-0.198024392	-0.86159151	0.465542726	4.283556879	-0.605170251	0.548850911	0.992031484	-5.299188659
0.32932491	-0.775192709	1.433842529	5.316605624	0.604638328	0.549200483	0.992031484	-5.321808801
-0.2092021	-0.913314448	0.494910249	4.358240298	-0.602514937	0.550597082	0.992031484	-5.305685506
-0.247837156	-1.082914592	0.587240279	9.584673431	-0.60184327	0.551039231	0.992031484	-5.370989877
0.199272665	-0.474970234	0.873515564	7.321144037	0.599342518	0.552687038	0.992031484	-5.343453519
0.24964819	-0.596333045	1.095629425	1.914765178	0.598427346	0.553290697	0.992031484	-5.038496981
-0.279498242	-1.230199917	0.671203433	2.17747022	-0.59618159	0.55477345	0.992031484	-5.115358952
-0.245103298	-1.080511825	0.590305229	3.852543834	-0.594968524	0.555575214	0.992031484	-5.2848912
-0.270904473	-1.195004086	0.65319514	2.34450226	-0.59448531	0.555894754	0.992031484	-5.13093745
-0.301941733	-1.332565145	0.728681678	3.690510413	-0.594110024	0.556142987	0.992031484	-5.281654501
0.136003363	-0.328426336	0.600433063	4.513472894	0.593845409	0.556318051	0.992031484	-5.314546654
0.225473503	-0.54538227	0.996329276	3.420523486	0.593152168	0.556776818	0.992031484	-5.236517839
0.190226707	-0.461663532	0.842116947	3.17442875	0.591753387	0.557703075	0.992031484	-5.229193391
0.149246964	-0.362458283	0.660952212	10.549068	0.591465443	0.557893845	0.992031484	-5.393477121
0.313656209	-0.763644967	1.390957385	8.792596456	0.590419232	0.558587265	0.992031484	-5.362678321
0.315132858	-0.7681581	1.398423816	6.578747056	0.589918899	0.558919036	0.992031484	-5.342949223
-0.287508446	-1.278155035	0.703138143	4.774536346	-0.588539477	0.559834246	0.992031484	-5.32148277
0.330854617	-0.81725525	1.478964484	1.788250405	0.584382887	0.562596607	0.992031484	-5.017662202
-0.209901217	-0.940151779	0.520349345	2.606372049	-0.582890256	0.56359024	0.992031484	-5.188753849
0.200331571	-0.501582566	0.902245707	4.055380943	0.578774178	0.566334841	0.992031484	-5.298997594
0.29723569	-0.746455143	1.340926523	2.462205627	0.57752771	0.567167303	0.992031484	-5.149489328
0.237876331	-0.598562581	1.074315244	2.068305851	0.57671433	0.567710853	0.992031484	-5.103984728
0.177512456	-0.448394127	0.803419038	7.241259113	0.575126068	0.568772975	0.992031484	-5.355230226
0.142271404	-0.359949415	0.644492222	5.22209525	0.574469062	0.569212625	0.992031484	-5.337170567
-0.20264845	-0.918036351	0.512739451	3.916982829	-0.574441007	0.569231402	0.992031484	-5.301473274
-0.237033302	-1.074176129	0.600109525	3.095411638	-0.574187252	0.569401256	0.992031484	-5.235240876
-0.222833536	-1.011163251	0.565496179	2.114084015	-0.573213481	0.570053295	0.992031484	-5.130651982
-0.344038702	-1.566964468	0.878887064	1.579323522	-0.570493821	0.571876346	0.992031484	-4.99323537
0.145952903	-0.374295634	0.66620144	8.875129455	0.568912675	0.572937551	0.992031484	-5.374482702
-0.164078335	-0.749045982	0.420889311	13.25711251	-0.568804644	0.573010093	0.992031484	-5.463765899
0.208555252	-0.537226729	0.954337233	7.092131785	0.5670913	0.574161194	0.992031484	-5.358414834
0.176649263	-0.455728258	0.809026784	6.224768505	0.566472911	0.574576936	0.992031484	-5.353150901
0.216346965	-0.559335017	0.992028947	2.817877607	0.565601879	0.57516278	0.992031484	-5.197671241
0.186877456	-0.484214773	0.857969685	4.096113392	0.564700852	0.575769108	0.992031484	-5.309337909
0.209737448	-0.54536249	0.964837387	12.61847925	0.563268267	0.576733785	0.992031484	-5.451409101
0.333176488	-0.869141695	1.535494671	9.185206259	0.561951288	0.577621315	0.992031484	-5.38227004
0.278502258	-0.732456176	1.289460692	2.239560482	0.558649174	0.579849594	0.992031484	-5.150625718
0.214001263	-0.567806511	0.995809036	2.821433678	0.555085766	0.582258898	0.992031484	-5.217272889
-0.276949611	-1.288831867	0.734932644	7.735294338	-0.555027523	0.582298318	0.992031484	-5.368211556
0.20088892	-0.533322271	0.935100111	7.786426995	0.554854003	0.582415767	0.992031484	-5.368506397
-0.153976992	-0.71859898	0.410644995	3.361234817	-0.553021207	0.58365702	0.992031484	-5.26039616
0.610137757	-1.628587927	2.848863441	3.603230353	0.552676196	0.583890821	0.992031484	-5.125779786
0.173230214	-0.465528886	0.811989313	4.777617896	0.549958959	0.585733775	0.992031484	-5.345090316
-0.203495612	-0.958248961	0.551257738	4.891089512	-0.546756228	0.58790962	0.992031484	-5.342958087
0.218272637	-0.594983697	1.031528971	1.767125213	0.544271483	0.589600363	0.992031484	-5.035949151
-0.273729209	-1.294314424	0.746856006	7.837174674	-0.54389568	0.589856282	0.992031484	-5.375747678
-0.218804603	-1.036165554	0.598556348	5.931877066	-0.542858082	0.590563153	0.992031484	-5.360359292
-0.235483441	-1.115261486	0.644294604	2.648575472	-0.542788945	0.590610267	0.992031484	-5.213841949
-0.399851186	-1.897813003	1.098110631	1.5658039	-0.541304185	0.591622515	0.992031484	-5.072197471
-0.211660288	-1.005504428	0.582183851	2.169055936	-0.540689431	0.592041872	0.992031484	-5.154939832
0.189824527	-0.522927913	0.902576967	9.804056372	0.540079077	0.592458368	0.992031484	-5.40332496
-0.232205504	-1.107616172	0.643205163	5.097740987	-0.537903556	0.593944047	0.992031484	-5.353310689
-0.14268232	-0.680656778	0.395292138	6.763644062	-0.537838943	0.593988199	0.992031484	-5.370642544
-0.171380149	-0.818398298	0.475638	6.358182573	-0.537140369	0.594465654	0.992031484	-5.367989091
-0.236403477	-1.129744896	0.656937942	10.31721388	-0.536636402	0.594810213	0.992031484	-5.417899453
0.354347763	-0.987754904	1.69645043	9.266455282	0.535411501	0.595648069	0.992031484	-5.395705442
-0.181237602	-0.869872665	0.507397461	4.791025106	-0.53370702	0.596814898	0.992031484	-5.352723846
-0.212973696	-1.023166576	0.597219183	2.072918959	-0.533066371	0.597253745	0.992031484	-5.118178383
0.14301704	-0.401083032	0.687117111	3.999350645	0.533031336	0.597277748	0.992031484	-5.32002147
-0.238850087	-1.149143523	0.67144335	2.862750888	-0.532093228	0.597920643	0.992031484	-5.233076509
0.230024306	-0.646803354	1.106851966	3.426422722	0.531989705	0.597991609	0.992031484	-5.281381297
-0.208665283	-1.004944432	0.587613865	2.282610558	-0.531408621	0.598390018	0.992031484	-5.160942095
-0.198829759	-0.958294992	0.560635473	2.916904602	-0.530905506	0.59873507	0.992031484	-5.238552867
-0.221169785	-1.067201447	0.624861877	2.918679653	-0.530130655	0.599266672	0.992031484	-5.25475166
0.202311925	-0.573414017	0.978037867	4.817397671	0.528879711	0.600125377	0.992031484	-5.353441868
0.182223788	-0.516996043	0.881443618	3.259227424	0.528487929	0.600394433	0.992031484	-5.259972752
-0.360956487	-1.747178424	1.02526545	1.255583219	-0.528038786	0.600702952	0.992031484	-4.964132015
-0.160460135	-0.776746888	0.455826617	9.82877098	-0.527992874	0.600734493	0.992031484	-5.410339805
0.359303871	-1.021693342	1.740301085	5.747170972	0.527609776	0.600997711	0.992031484	-5.361289312
0.219403788	-0.627067409	1.065874985	3.042438819	0.525624592	0.602362553	0.992031484	-5.242616995
0.143225946	-0.40989142	0.696343313	5.760299254	0.525107409	0.602718362	0.992031484	-5.36647279
-0.172641789	-0.843140094	0.497856517	2.961551929	-0.522146032	0.604757612	0.992031484	-5.240587464
-0.357628774	-1.751918312	1.036660764	2.032152379	-0.520143559	0.606138372	0.992031484	-5.163820436
-0.278898984	-1.366421261	0.808623293	1.730715404	-0.520058873	0.606196797	0.992031484	-5.081553664
-0.287445906	-1.411219271	0.836327459	1.526292062	-0.518705834	0.607130628	0.992031484	-5.025653281
-0.34061287	-1.673146972	0.991921232	8.564087941	-0.518354008	0.607373557	0.992031484	-5.39561198
-0.364754053	-1.796660078	1.067151971	1.947370032	-0.516570202	0.608605942	0.992031484	-5.12799886
-0.223285576	-1.102940508	0.656369356	2.37536395	-0.514744916	0.609868183	0.992031484	-5.173742838
-0.173827166	-0.860785925	0.513131593	5.300566492	-0.513133921	0.610983242	0.992031484	-5.366651661
-0.144433964	-0.717343268	0.428475339	5.217818893	-0.511242791	0.612293398	0.992031484	-5.368146762
-0.172786216	-0.865998363	0.520425932	4.625179226	-0.505459855	0.616307765	0.992031484	-5.360558428
0.162478895	-0.490215769	0.815173558	5.898482804	0.504813121	0.616757459	0.992031484	-5.376917244
-0.276117983	-1.385509422	0.833273456	1.866168095	-0.504723611	0.61681971	0.992031484	-5.121807752
0.266917196	-0.807746311	1.341580703	2.607553085	0.503671981	0.617551293	0.992031484	-5.219708488
0.189659823	-0.574756301	0.954075947	1.898353812	0.503140458	0.617921206	0.992031484	-5.102173277
-0.147947047	-0.744309487	0.448415393	7.507108234	-0.503083134	0.617961107	0.992031484	-5.390305366
-0.335150951	-1.687973896	1.017671995	1.235325439	-0.502392601	0.618441848	0.992031484	-4.961041088
0.1769867	-0.538055165	0.892028564	2.435436707	0.501941265	0.618756156	0.992031484	-5.210634077
0.151513979	-0.461836727	0.764864685	7.700886467	0.500942148	0.619452191	0.992031484	-5.392234208
0.369283177	-1.125993734	1.864560088	9.703366228	0.500819968	0.619537333	0.992031484	-5.4196725
-0.236392597	-1.193593684	0.720808491	5.049749062	-0.500811656	0.619543125	0.992031484	-5.367723115
0.481659752	-1.471818342	2.435137845	2.976613179	0.500006387	0.620104413	0.992031484	-5.265478842
-0.141268081	-0.715378777	0.432842615	3.485327432	-0.49899035	0.620812939	0.992031484	-5.304213155
-0.155689055	-0.788936169	0.477558059	6.124339261	-0.498572825	0.621104203	0.992031484	-5.38334551
0.158122497	-0.485968733	0.802213726	4.581350897	0.497840263	0.621615387	0.992031484	-5.360299637
-0.148607552	-0.754824574	0.457609469	3.547796277	-0.497114573	0.622121962	0.992031484	-5.308291225
0.217593105	-0.672265054	1.107451264	4.240398497	0.495870283	0.622990985	0.992031484	-5.351461932
-0.120281754	-0.612253028	0.371689519	12.34316489	-0.495796834	0.6230423	0.992031484	-5.477994402
0.231271419	-0.716947927	1.179490765	3.500415565	0.494603168	0.623876513	0.992031484	-5.292200143
0.290640017	-0.907892516	1.48917255	1.442675664	0.491755609	0.625868605	0.992031484	-4.952056397
0.184181442	-0.576350218	0.944713102	5.637653936	0.491102688	0.626325777	0.992031484	-5.380009905
0.167528316	-0.524701932	0.859758564	3.650739529	0.490773822	0.626556103	0.992031484	-5.316911739
0.19746502	-0.620235169	1.01516521	2.572051542	0.489710951	0.627300763	0.992031484	-5.205012848
-0.19053801	-0.980056563	0.598980543	3.303915968	-0.48939894	0.627519436	0.992031484	-5.295081808
0.169958877	-0.536702314	0.876620069	1.963946264	0.487726499	0.628692151	0.992031484	-5.117512646
-0.2296404	-1.185802223	0.726521424	2.610313275	-0.487035517	0.629176952	0.992031484	-5.220127884
0.198746322	-0.629753947	1.027246591	3.609293468	0.486463418	0.62957847	0.992031484	-5.309496993
-0.187253278	-0.968274966	0.59376841	2.848042941	-0.486194537	0.629767219	0.992031484	-5.246172662
0.229412186	-0.727861838	1.18668621	1.802944632	0.485986213	0.629913475	0.992031484	-5.058249028
-0.141095177	-0.729873693	0.447683338	7.664086999	-0.48596384	0.629929184	0.992031484	-5.399692721
-0.169244206	-0.875920491	0.53743208	3.455799641	-0.485665251	0.63013884	0.992031484	-5.300737215
0.287629346	-0.913858379	1.489117071	2.620560558	0.485464632	0.630279724	0.992031484	-5.212857128
0.157970256	-0.502406622	0.818347135	6.611359444	0.485095453	0.630539015	0.992031484	-5.392391486
-0.130019177	-0.675302829	0.415264476	5.43511461	-0.483535844	0.631634921	0.992031484	-5.379965543
-0.190470124	-0.991065141	0.610124893	6.212000286	-0.482456011	0.632394193	0.992031484	-5.390926146
-0.240004092	-1.24900938	0.769001196	2.561249444	-0.482357398	0.632463552	0.992031484	-5.2343852
0.308587414	-0.999853529	1.617028357	4.930770705	0.478264145	0.635345475	0.992031484	-5.379097972
-0.268003511	-1.409633487	0.873626464	1.723414484	-0.476056896	0.636901922	0.992031484	-5.105798025
-0.126893309	-0.667814363	0.414027745	13.33639867	-0.475716896	0.637141823	0.992031484	-5.509512846
0.325225537	-1.063318846	1.71376992	3.905635642	0.474972662	0.637667085	0.992031484	-5.342261165
0.154456996	-0.505294294	0.814208285	3.382468309	0.47475667	0.637819562	0.992031484	-5.29803415
-0.217546299	-1.147110014	0.712017417	2.125215584	-0.474587478	0.637939013	0.992031484	-5.157870757
-0.361916105	-1.914101478	1.190269268	2.582093639	-0.472833308	0.639178044	0.992031484	-5.216245204
0.227395389	-0.75315967	1.207950448	4.241055573	0.470276643	0.640985785	0.992031484	-5.363317211
-0.116961069	-0.622019736	0.388097599	5.317033359	-0.469616383	0.641452996	0.992031484	-5.385704886
0.135989342	-0.45317716	0.725155843	6.105343087	0.46806974	0.642548007	0.992031484	-5.393944021
-0.25568735	-1.365344281	0.853969581	2.761950786	-0.467266076	0.643117314	0.992031484	-5.265601864
0.23222517	-0.776171191	1.240621531	1.897396515	0.467005246	0.64330213	0.992031484	-5.120811748
-0.185072346	-0.989706538	0.619561845	2.097464662	-0.466430335	0.643709576	0.992031484	-5.156872304
0.297690029	-0.996700193	1.592080252	1.539107463	0.4663831	0.643743057	0.992031484	-5.023765314
0.200966305	-0.674124238	1.076056848	1.934119074	0.465708319	0.644221434	0.992031484	-5.117756064
-0.187936957	-1.008293347	0.632419433	2.00725661	-0.464572358	0.645027108	0.992031484	-5.145496766
-0.19239779	-1.035288835	0.650493255	2.503933963	-0.462884223	0.646225208	0.992031484	-5.230481727
-0.169180347	-0.911094554	0.57273386	3.68105966	-0.462423571	0.646552308	0.992031484	-5.325627658
-0.192294514	-1.035592603	0.651003575	3.557922699	-0.462412449	0.646560206	0.992031484	-5.3269532
-0.161466886	-0.870368329	0.547434557	3.58604987	-0.461892966	0.646929168	0.992031484	-5.321208738
-0.215416937	-1.163255803	0.732421929	8.102782654	-0.460881285	0.647647972	0.992031484	-5.412982003
0.14551721	-0.494956915	0.785991335	4.417592607	0.460740629	0.647747935	0.992031484	-5.369487271
-0.142564094	-0.777155464	0.492027276	7.149487135	-0.455574844	0.651423817	0.992031484	-5.407048974
0.175878874	-0.607461714	0.959219461	2.83936949	0.455309577	0.651612815	0.992031484	-5.250698328
-0.197514527	-1.087990993	0.69296194	2.472853804	-0.449800916	0.655542913	0.992031484	-5.213140816
0.178791182	-0.628194045	0.985776408	1.972113041	0.449287411	0.655909777	0.992031484	-5.138654399
-0.187083649	-1.036094499	0.661927201	1.957371524	-0.446854701	0.657648955	0.992031484	-5.151631042
0.167443158	-0.592460595	0.927346911	2.472886469	0.446840528	0.657659093	0.992031484	-5.210927377
-0.214199115	-1.193314338	0.764916107	1.846492531	-0.443636847	0.659952413	0.992031484	-5.108422262
-0.225903723	-1.261063101	0.809255655	2.130165506	-0.442547516	0.660732959	0.992031484	-5.162829155
0.183067294	-0.657742538	1.023877125	2.945973164	0.441526444	0.661464944	0.992031484	-5.282973859
0.135092451	-0.486593718	0.75677862	5.359815868	0.440659986	0.662086354	0.992031484	-5.395933314
-0.118496629	-0.665636733	0.428643474	9.918448969	-0.439188731	0.663142071	0.992031484	-5.448444499
0.357406212	-1.308552935	2.023365359	1.526167933	0.43505232	0.666113935	0.992031484	-5.070068462
-0.252507643	-1.430673422	0.925658136	15.31214322	-0.434622158	0.666423306	0.992031484	-5.577861377
-0.162471263	-0.922459051	0.597516525	3.38150541	-0.433524537	0.667212978	0.992031484	-5.314589215
-0.284318418	-1.615319194	1.046682357	4.018719576	-0.433182024	0.667459475	0.992031484	-5.365754875
-0.13520676	-0.771874955	0.501461435	4.898373304	-0.430654502	0.669279611	0.992031484	-5.394987167
0.276296179	-1.028310842	1.580903201	2.57190515	0.429476007	0.670128969	0.992031484	-5.233393051
-0.260513186	-1.492499691	0.971473319	4.421996185	-0.428812562	0.670607318	0.992031484	-5.385712058
-0.204482707	-1.174066807	0.765101392	2.93739884	-0.427675963	0.671427137	0.992031484	-5.274843552
-0.090390408	-0.519257609	0.338476792	15.77124884	-0.427408599	0.671620044	0.992031484	-5.588868187
-0.149612884	-0.859686416	0.560460649	6.499676502	-0.427276895	0.671715078	0.992031484	-5.414104004
-0.15017614	-0.863071136	0.562718856	3.566647843	-0.427188065	0.671779179	0.992031484	-5.326650368
-0.155819762	-0.897408305	0.585768781	2.62574273	-0.426091887	0.672570397	0.992031484	-5.22986233
0.236511257	-0.896329662	1.369352176	1.770387333	0.423376383	0.674532066	0.992031484	-5.103945865
-0.149315011	-0.865183418	0.566553396	3.53624878	-0.422974333	0.674822703	0.992031484	-5.340771958
-0.221020713	-1.282424192	0.840382766	1.649063664	-0.422275815	0.675327771	0.992031484	-5.073813717
-0.2302058	-1.344566111	0.88415451	6.456155441	-0.418923156	0.67775405	0.992031484	-5.417505989
-0.228577895	-1.3357332	0.87857741	10.94372064	-0.418667668	0.677939087	0.992031484	-5.479733081
0.225901331	-0.872092132	1.323894795	1.940770665	0.417217749	0.678989573	0.992031484	-5.128776537
0.150009856	-0.579741058	0.87976077	7.689741393	0.416858716	0.679249797	0.992031484	-5.425102847
0.212923455	-0.822987101	1.248834011	8.613882832	0.41681658	0.67928034	0.992031484	-5.436576301
0.218021251	-0.846941565	1.282984066	1.857491756	0.415152944	0.680486673	0.992031484	-5.134839402
0.14936773	-0.582059682	0.880795141	2.305968205	0.414122939	0.681233976	0.992031484	-5.213597116
0.204171455	-0.796347313	1.204690223	9.540041701	0.413821952	0.681452414	0.992031484	-5.45008876
-0.152936889	-0.911767932	0.605894154	2.581208551	-0.408705895	0.685169576	0.992031484	-5.228282167
0.131744966	-0.523256511	0.786746442	2.429370448	0.407882891	0.685768289	0.992031484	-5.227675044
0.88676749	-3.527163567	5.300698547	7.589831091	0.407406503	0.686114942	0.992031484	-5.43461335
-0.134032824	-0.801278074	0.533212427	5.368335344	-0.40735159	0.686154905	0.992031484	-5.40917464
-0.171844021	-1.034756314	0.691068272	2.247724124	-0.403842024	0.688710888	0.992031484	-5.208615287
-0.164800294	-0.993493409	0.66389282	7.755795246	-0.403281215	0.689119665	0.992031484	-5.431658937
0.213209521	-0.862717274	1.289136315	2.518178517	0.401853366	0.690160857	0.992031484	-5.252258332
0.134352496	-0.546519358	0.81522435	2.73356165	0.400151175	0.691402899	0.992031484	-5.271483114
-0.202516992	-1.234537415	0.829503431	1.862202943	-0.397939377	0.69301808	0.992031484	-5.130501458
0.183492547	-0.755466215	1.122451309	2.33062712	0.396292314	0.694221806	0.992031484	-5.213306429
0.152863875	-0.629705657	0.935433407	2.244372728	0.396118995	0.69434852	0.992031484	-5.202653891
0.199213378	-0.821887305	1.220314061	2.290479612	0.39563406	0.694703104	0.992031484	-5.223243234
0.272134485	-1.130229437	1.674498408	1.857793084	0.3935198	0.696249861	0.992031484	-5.153300055
-0.188915816	-1.165920227	0.788088595	9.149395733	-0.392116875	0.697276945	0.992031484	-5.452200043
0.18276011	-0.765505808	1.131026027	4.560219278	0.390836403	0.698214886	0.992031484	-5.39912594
0.196844694	-0.825152812	1.2188422	2.065842606	0.390586849	0.698397739	0.992031484	-5.176380641
0.233407912	-0.982215237	1.449031062	2.720138362	0.389368086	0.699291014	0.992031484	-5.278532391
0.17707329	-0.745641518	1.099788098	2.311612188	0.389160996	0.699442841	0.992031484	-5.230367636
0.138519386	-0.589561159	0.866599932	7.852083407	0.385811236	0.701900432	0.992031484	-5.439152153
-0.128980377	-0.810309324	0.552348569	3.601668036	-0.383893309	0.703309008	0.992031484	-5.356134827
-0.137788799	-0.869763077	0.594185479	3.744860587	-0.38173487	0.704895492	0.992031484	-5.364188291
0.315483069	-1.364175882	1.99514202	4.699870633	0.380889226	0.705517419	0.992031484	-5.408163778
-0.19260844	-1.218104557	0.832887677	2.717228257	-0.380877251	0.705526227	0.992031484	-5.267981127
0.205984719	-0.895674121	1.307643559	2.547426152	0.379167949	0.706783959	0.992031484	-5.254403555
-0.121995166	-0.775060282	0.53106995	3.275731963	-0.378817362	0.70704203	0.992031484	-5.32897523
-0.127106057	-0.809596552	0.555384438	3.68751253	-0.377670774	0.70788629	0.992031484	-5.365094671
0.284070677	-1.243735492	1.811876847	8.656944729	0.377052554	0.708341655	0.992031484	-5.449909935
-0.271796421	-1.734178555	1.190585713	2.76790022	-0.376900402	0.708453744	0.992031484	-5.278651584
0.140483442	-0.62113562	0.902102503	2.193457523	0.374051218	0.710553908	0.992031484	-5.211821702
-0.143272869	-0.921378407	0.634832669	1.709861184	-0.373395595	0.7110375	0.992031484	-5.101421957
-0.147048614	-0.950226275	0.656129048	6.158571803	-0.371272731	0.712604169	0.992031484	-5.43112731
0.118804739	-0.532652953	0.770262431	9.981566061	0.369820762	0.713676448	0.992031484	-5.474971573
-0.130230648	-0.845108147	0.58464685	4.032598425	-0.369424177	0.713969428	0.992031484	-5.385903686
0.104238166	-0.468884906	0.677361238	7.341829852	0.368826919	0.71441074	0.992031484	-5.439528682
-0.137241695	-0.892894368	0.618410978	7.51263327	-0.368304979	0.714796482	0.992031484	-5.440384472
0.090666096	-0.40940415	0.590736343	7.450067998	0.367669532	0.715266213	0.992031484	-5.439692243
-0.139657423	-0.910684918	0.631370071	4.327469962	-0.367314354	0.715528815	0.992031484	-5.396959173
-0.164609414	-1.084587526	0.755368699	2.502688457	-0.362844808	0.718836375	0.992031484	-5.259308569
0.197242983	-0.905389993	1.299875959	1.661080183	0.362755767	0.718902323	0.992031484	-5.125330043
0.179034439	-0.822056522	1.180125401	2.411928461	0.362665948	0.718968849	0.992031484	-5.243712956
0.132746048	-0.611125297	0.876617393	5.730822801	0.361882442	0.719549267	0.992031484	-5.427977598
-0.114009399	-0.755867053	0.527848255	12.22412606	-0.360201628	0.720794974	0.992031484	-5.526888869
0.152646187	-0.707317484	1.012609857	5.954393919	0.359956147	0.720976973	0.992031484	-5.428908073
0.134417171	-0.62372742	0.892561762	4.441833242	0.359539368	0.72128601	0.992031484	-5.405774245
0.306342464	-1.423200493	2.035885421	4.645077498	0.359186154	0.72154795	0.992031484	-5.41491422
-0.196032329	-1.308439479	0.916374821	3.062579702	-0.357361423	0.722901699	0.992031484	-5.304896507
0.103778764	-0.485830592	0.69338812	15.64205187	0.356933957	0.723218962	0.992031484	-5.610289158
-0.133366762	-0.892781458	0.626047933	9.631535595	-0.356133109	0.723813481	0.992031484	-5.47207218
-0.133567087	-0.909082474	0.6419483	2.301355317	-0.349263156	0.728920574	0.992031484	-5.242286727
-0.152700388	-1.044880729	0.739479952	2.184044743	-0.347081313	0.730545186	0.992031484	-5.205385147
0.111035506	-0.540317629	0.762388641	3.566639965	0.345691825	0.731580463	0.992031484	-5.354930084
0.091999435	-0.448446483	0.632445353	5.558617854	0.345204668	0.731943554	0.992031484	-5.431440513
0.105735597	-0.5183294	0.729800593	9.885968207	0.343585744	0.733150629	0.992031484	-5.480052862
0.188997254	-0.926944052	1.304938559	3.975173863	0.343445539	0.733255199	0.992031484	-5.381449712
0.115684478	-0.568093226	0.799462183	10.5267432	0.343086711	0.733522849	0.992031484	-5.49301055
-0.140386138	-0.972768816	0.69199654	7.04361762	-0.342014826	0.734322569	0.992031484	-5.445564512
-0.157294177	-1.092350892	0.777762537	9.306416637	-0.341128837	0.734983822	0.992031484	-5.46906137
0.139455528	-0.690350582	0.969261637	3.34046392	0.340802557	0.73522739	0.992031484	-5.350189457
0.726669309	-3.607002605	5.060341223	4.048502264	0.34003571	0.735799952	0.992031484	-5.178662391
0.185187667	-0.925101694	1.295477028	1.778591221	0.338235838	0.737144416	0.992031484	-5.157702951
0.131122253	-0.658326752	0.920571258	12.6812125	0.336818596	0.738203655	0.992031484	-5.543213279
-0.117686434	-0.828494068	0.593121201	5.925339473	-0.335751575	0.739001482	0.992031484	-5.439226317
0.121697928	-0.614689247	0.858085103	2.614437005	0.335135712	0.739462105	0.992031484	-5.260464567
0.171401595	-0.868053189	1.210856378	2.461667165	0.33438978	0.740020142	0.992031484	-5.257360719
-0.103864799	-0.734072436	0.526342838	4.289073071	-0.334216944	0.740149462	0.992031484	-5.405028264
0.155008969	-0.790397087	1.100415024	6.848779718	0.332492755	0.74143996	0.992031484	-5.446397734
-0.141110575	-1.006593115	0.724371965	1.940280497	-0.33063208	0.742833464	0.992031484	-5.166571752
-0.130667089	-0.932661424	0.671327246	2.135901678	-0.330398947	0.743008125	0.992031484	-5.184890804
0.179071846	-0.92548105	1.283624741	1.622747414	0.328764208	0.744233242	0.992031484	-5.076082414
0.141376345	-0.73394669	1.016699379	2.999180581	0.327530789	0.745158046	0.992031484	-5.315444288
0.115226118	-0.601433141	0.831885376	4.02679372	0.32604831	0.746270098	0.992031484	-5.394439672
0.169979024	-0.894144275	1.234102324	2.922724652	0.323926978	0.747862331	0.992031484	-5.310776228
0.277088534	-1.465423307	2.019600375	1.806042824	0.32246795	0.748958103	0.992031484	-5.131472774
0.104154993	-0.551629996	0.759939981	5.880820005	0.322078964	0.749250332	0.992031484	-5.441136295
-0.144552548	-1.058466028	0.769360932	1.888546275	-0.320748334	0.750250262	0.992031484	-5.166531823
-0.13894647	-1.018942679	0.74104974	2.721098259	-0.320191984	0.750668472	0.992031484	-5.270681361
0.291681485	-1.559827094	2.143190064	8.523864414	0.31946764	0.751213079	0.992031484	-5.465908375
0.10429351	-0.558629365	0.767216385	4.648225841	0.319034772	0.751538598	0.992031484	-5.420598061
0.141468145	-0.763410926	1.046347216	2.385752174	0.317038391	0.75304048	0.992031484	-5.23748099
0.075531648	-0.409725396	0.560788692	11.11352435	0.31564641	0.754088249	0.992031484	-5.5137149
0.101865995	-0.552798261	0.75653025	7.105296707	0.315539941	0.754168409	0.992031484	-5.453040213
0.311582111	-1.692577005	2.315741227	7.587096079	0.315271023	0.75437089	0.992031484	-5.45699339
0.112067532	-0.608817332	0.832952396	1.985681332	0.315251848	0.754385329	0.992031484	-5.186936412
0.144146229	-0.793236599	1.081529056	2.705556585	0.311838714	0.756956773	0.992031484	-5.273379299
0.097470474	-0.537800226	0.732741174	2.810591545	0.311141537	0.75748237	0.992031484	-5.300733169
0.123491218	-0.682255946	0.929238381	2.921385464	0.310800013	0.757739886	0.992031484	-5.31158044
0.11603212	-0.641400642	0.873464882	3.436534123	0.310654666	0.757849488	0.992031484	-5.358632571
-0.112728473	-0.850684659	0.625227713	5.948419206	-0.3097753	0.758512706	0.992031484	-5.443760991
0.178224274	-0.990816884	1.347265432	4.738161396	0.309158216	0.758978221	0.992031484	-5.433197457
0.133796013	-0.744005749	1.011597775	7.325345932	0.309093921	0.759026729	0.992031484	-5.456541334
0.07684937	-0.429510969	0.583209708	11.85237289	0.307768642	0.76002682	0.992031484	-5.531839349
0.213011659	-1.202123935	1.628147253	1.605609868	0.305245352	0.761932115	0.992031484	-5.085061256
-0.248477064	-1.903309691	1.406355562	2.982273891	-0.30449206	0.762501207	0.992031484	-5.329801048
0.093250071	-0.53019334	0.716693481	8.501965564	0.303316385	0.763389663	0.992031484	-5.469300565
-0.067418127	-0.519512321	0.384676066	5.368414142	-0.30240676	0.764077289	0.992031484	-5.440737911
0.105709786	-0.603186264	0.814605836	9.957138309	0.302396233	0.764085248	0.992031484	-5.493264595
0.089089907	-0.509141881	0.687321696	3.425815386	0.301997092	0.764387039	0.992031484	-5.360590953
0.083213564	-0.476710908	0.643138037	3.782135929	0.301375828	0.764856851	0.992031484	-5.387714562
0.135428253	-0.776106393	1.046962899	1.888452777	0.301286613	0.764924324	0.992031484	-5.174483898
-0.137720383	-1.067455735	0.79201497	5.260094181	-0.300388025	0.765604032	0.992031484	-5.44188647
0.172867345	-1.003914838	1.349649528	3.45087961	0.297893219	0.767492133	0.992031484	-5.36323764
0.091225778	-0.530621582	0.713073139	2.282276511	0.297493528	0.767794758	0.992031484	-5.239231065
0.105062555	-0.615668193	0.825793302	8.336190509	0.295609677	0.769221608	0.992031484	-5.469130215
0.10427175	-0.617343288	0.825886788	4.615151664	0.293025103	0.771180518	0.992031484	-5.425957
-0.122329769	-0.972271962	0.727612424	2.796414096	-0.291868016	0.772057996	0.992031484	-5.293613132
-0.178995399	-1.424301091	1.066310292	1.667384844	-0.291480587	0.772351871	0.992031484	-5.126500314
0.20001572	-1.191648824	1.591680263	4.849343395	0.291456206	0.772370366	0.992031484	-5.437404903
-0.184020122	-1.465392976	1.097352732	1.811873581	-0.291228272	0.772543277	0.992031484	-5.10359345
0.108905509	-0.655340673	0.873151691	2.320723931	0.288975025	0.774253225	0.992031484	-5.234718701
0.115186134	-0.694799273	0.92517154	3.876186386	0.288381069	0.774704158	0.992031484	-5.392576837
-0.159206112	-1.284191866	0.965779642	1.720853545	-0.286983187	0.775765746	0.992031484	-5.116065292
0.079401614	-0.482065133	0.64086836	12.62273511	0.286780111	0.775920003	0.992031484	-5.555872998
0.131331221	-0.798215781	1.060878224	4.528931731	0.286510385	0.776124903	0.992031484	-5.42477044
0.101984186	-0.62049634	0.824464711	4.11663763	0.28625325	0.776320252	0.992031484	-5.415700652
-0.179630745	-1.45498382	1.09572233	4.79027134	-0.285623526	0.776798726	0.992031484	-5.430072163
-0.172460521	-1.401507245	1.056586202	1.598843924	-0.284554227	0.777611399	0.992031484	-5.088611348
-0.150224644	-1.227902855	0.927453568	1.440209804	-0.28268048	0.779036066	0.992031484	-5.091184358
0.094233852	-0.590270478	0.778738181	5.381899128	0.279173688	0.781704463	0.992031484	-5.445887391
0.120355407	-0.764947065	1.005657879	2.627004742	0.275687876	0.784359552	0.992031484	-5.285600488
0.136848906	-0.872759712	1.146457525	1.536832487	0.274872962	0.784980639	0.992031484	-5.137884723
-0.105547696	-0.887101776	0.676006384	2.944288283	-0.273863064	0.78575053	0.992031484	-5.325684989
0.075273916	-0.484788294	0.635336125	4.668883594	0.272553636	0.786749092	0.992031484	-5.436214035
-0.115395937	-0.976897167	0.746105292	5.504973386	-0.27163039	0.787453372	0.992031484	-5.451191535
-0.077860541	-0.662725847	0.507004766	5.791602761	-0.269963652	0.788725272	0.992031484	-5.452261118
-0.15989342	-1.362828585	1.043041745	1.855667908	-0.269545516	0.789044446	0.992031484	-5.192208135
-0.099054754	-0.846326085	0.648216576	2.664454023	-0.268807106	0.789608185	0.992031484	-5.288821454
0.118069739	-0.774466576	1.010606053	1.847303554	0.268260325	0.790025699	0.992031484	-5.164421166
0.107024302	-0.702151393	0.916199997	4.553317699	0.268215156	0.790060192	0.992031484	-5.435604492
0.081306961	-0.535506195	0.698120117	8.013613922	0.267311622	0.790750262	0.992031484	-5.472820685
-0.200797496	-1.728682044	1.327087051	5.224408102	-0.266508764	0.791363586	0.992031484	-5.449543157
-0.124564511	-1.081454338	0.832325316	3.74276597	-0.263983103	0.793293877	0.992031484	-5.386465472
0.095182431	-0.636701339	0.827066202	6.568320273	0.263729321	0.793487909	0.992031484	-5.461799
-0.101240497	-0.88029617	0.677815177	3.104568395	-0.263529666	0.793640567	0.992031484	-5.337083387
0.068399499	-0.458132858	0.594931855	3.151308944	0.263433859	0.793713825	0.992031484	-5.345140071
0.08621462	-0.577666385	0.750095624	5.173235454	0.263350662	0.793777442	0.992031484	-5.448504439
0.261167864	-1.758795841	2.281131568	3.637299424	0.262192286	0.79466335	0.992031484	-5.389389513
0.095917805	-0.646930835	0.838766446	2.777850292	0.261844008	0.794929761	0.992031484	-5.302232079
0.067336848	-0.45579361	0.590467306	8.039777199	0.261027652	0.795554322	0.992031484	-5.473903179
-0.083593609	-0.73363812	0.566450901	2.618851152	-0.260779664	0.795744074	0.992031484	-5.289536093
0.233396348	-1.583347873	2.05014057	9.048490596	0.260521763	0.795941425	0.992031484	-5.488964838
-0.143978615	-1.264945841	0.97698861	1.735961548	-0.260464666	0.795985119	0.992031484	-5.141451069
-0.107396889	-0.949905553	0.735111776	2.515085022	-0.258500307	0.797488754	0.992031484	-5.293480502
-0.114953101	-1.024441532	0.79453533	6.020653379	-0.256311004	0.799165498	0.992031484	-5.460331363
-0.152689018	-1.366130859	1.060752823	1.916267377	-0.25517174	0.800038419	0.992031484	-5.194682174
0.110307072	-0.767497237	0.988111382	9.869803706	0.254829317	0.80030084	0.992031484	-5.504158037
0.172533477	-1.201485908	1.546552863	1.672482373	0.25463861	0.800447001	0.992031484	-5.145557732
0.12062198	-0.843231182	1.084475143	2.224769552	0.253781124	0.801104283	0.992031484	-5.244430693
-0.094195157	-0.848669097	0.660278783	2.616536963	-0.253179227	0.801565739	0.992031484	-5.299961042
0.108448643	-0.761647035	0.97854432	9.028928095	0.252755637	0.801890536	0.992031484	-5.489426211
-0.089803201	-0.815049619	0.635443217	4.286421527	-0.25110188	0.803158928	0.992031484	-5.423456342
0.07258508	-0.515690424	0.660860584	7.365109149	0.250213267	0.803840697	0.992031484	-5.470731523
0.084902412	-0.606564755	0.77636958	4.450799741	0.248995905	0.804774944	0.992031484	-5.433897565
-0.081916701	-0.752741105	0.588907703	3.437833174	-0.247632327	0.805821747	0.992031484	-5.370633535
-0.127626364	-1.178825902	0.923573174	2.257156016	-0.246206195	0.80691696	0.992031484	-5.260439783
0.088670922	-0.643368559	0.820710404	3.182242963	0.24563512	0.807355634	0.992031484	-5.344819105
0.107398583	-0.779661906	0.994459073	2.420408207	0.245521233	0.807443124	0.992031484	-5.271122401
0.19686886	-1.432671596	1.826409317	1.179578547	0.244994096	0.807848114	0.992031484	-5.069831618
-0.086103542	-0.800014897	0.627807813	3.378472182	-0.244579734	0.808166499	0.992031484	-5.374113227
0.064891155	-0.473495485	0.603277794	6.624217026	0.244419003	0.80829001	0.992031484	-5.467021088
-0.098780364	-0.921924309	0.724363581	3.710993623	-0.243354048	0.809108478	0.992031484	-5.394690868
-0.044067923	-0.411785545	0.323649699	17.10658858	-0.243025521	0.80936101	0.992031484	-5.680191369
0.080364495	-0.601634678	0.762363667	10.5933712	0.238959396	0.812488268	0.992031484	-5.520750579
0.114127553	-0.858720519	1.086975625	2.037276121	0.237897141	0.813305764	0.992031484	-5.187432892
0.125122487	-0.945109688	1.195354661	2.914325539	0.237083377	0.813932169	0.992031484	-5.338883749
0.07552135	-0.575221494	0.726264194	4.873300623	0.235344517	0.815271092	0.992031484	-5.448908147
0.08461193	-0.645606757	0.814830617	4.443905892	0.2349754	0.815555385	0.992031484	-5.438084377
0.131475547	-1.011377418	1.274328512	1.793989968	0.233291205	0.816852868	0.992031484	-5.14976703
-0.12728884	-1.236016003	0.981438323	6.937829369	-0.232814155	0.817220476	0.992031484	-5.471633859
0.112076411	-0.866025117	1.090177939	1.589512454	0.232366768	0.817565266	0.992031484	-5.110515524
0.079965825	-0.618910024	0.778841674	2.017933536	0.23203213	0.817823185	0.992031484	-5.206766833
-0.083049638	-0.809103253	0.643003977	2.268788701	-0.231959836	0.817878909	0.992031484	-5.236509481
-0.095012122	-0.928899243	0.738875	4.215951543	-0.231055063	0.818576372	0.992031484	-5.424963333
0.079992726	-0.63314002	0.793125472	5.930214931	0.227469859	0.821341568	0.992031484	-5.463509595
0.079114523	-0.628472556	0.786701601	3.918712927	0.226735779	0.821908035	0.992031484	-5.413108497
-0.064613566	-0.651063534	0.521836402	9.503322416	-0.223427426	0.82446219	0.992031484	-5.502178858
-0.079111971	-0.800652827	0.642428886	3.420544599	-0.222343796	0.82529921	0.992031484	-5.370908574
0.078009339	-0.636733743	0.792752421	3.751552933	0.221330048	0.82608244	0.992031484	-5.402435481
0.104025016	-0.865366125	1.073416157	1.989397015	0.217611822	0.828956705	0.992031484	-5.200837192
0.09426409	-0.800457966	0.988986146	1.862134015	0.213649498	0.832022291	0.992031484	-5.168706983
-0.070666516	-0.741791881	0.600458848	3.720399465	-0.213527477	0.832116739	0.992031484	-5.389785318
0.100565367	-0.85646689	1.057597623	3.942633844	0.213091244	0.832454418	0.992031484	-5.420954577
0.076649456	-0.655016989	0.808315902	1.822656069	0.212441657	0.832957311	0.992031484	-5.177075876
0.185351587	-1.588126436	1.958829611	1.650719452	0.211940638	0.833345234	0.992031484	-5.137854509
-0.050042557	-0.532637484	0.432552371	4.543558169	-0.210281214	0.834630375	0.992031484	-5.446456435
0.421896039	-3.66089729	4.504689369	5.853639846	0.209551991	0.835195269	0.992031484	-5.343585293
0.067387579	-0.587745729	0.722520886	4.495785081	0.208590205	0.835940452	0.992031484	-5.444775854
-0.113281569	-1.232035089	1.005471951	2.414836317	-0.205337647	0.838461639	0.992031484	-5.265291501
0.06703366	-0.596358953	0.730426272	6.341456691	0.204911362	0.838792198	0.992031484	-5.471397607
0.09842165	-0.880145755	1.076989055	2.950487578	0.203959358	0.839530528	0.992031484	-5.339371275
-0.083810798	-0.920855157	0.753233561	2.687322081	-0.203046376	0.840238734	0.992031484	-5.319963275
-0.056635692	-0.623706955	0.51043557	4.161443971	-0.202533243	0.840636833	0.992031484	-5.43379062
-0.143553509	-1.582874654	1.295767637	2.781265108	-0.20225527	0.840852508	0.992031484	-5.339533666
0.108575136	-0.980253986	1.197404258	2.311009071	0.202215477	0.840883383	0.992031484	-5.261889649
0.066362393	-0.600264367	0.732989153	4.028659825	0.201875229	0.841147395	0.992031484	-5.424384253
0.100341528	-0.914191031	1.114874087	1.843402943	0.20056653	0.842163041	0.992031484	-5.170468915
-0.12931618	-1.443532272	1.184899913	1.336726822	-0.199539934	0.842959947	0.992031484	-5.081035667
0.111648417	-1.024868288	1.248165122	1.704308892	0.199214289	0.843212767	0.992031484	-5.126516443
0.075279491	-0.691428986	0.841987967	2.06217407	0.199108659	0.843294778	0.992031484	-5.225011818
0.0778662	-0.715790574	0.871522975	3.505078809	0.198957353	0.843412255	0.992031484	-5.37673886
0.08209911	-0.762148203	0.926346424	11.51847387	0.197202539	0.844774996	0.992031484	-5.550061143
-0.089964196	-1.018289904	0.838361512	2.305918519	-0.196522855	0.845302951	0.992031484	-5.2437858
0.08630639	-0.807819053	0.980431832	6.243895282	0.1957439	0.845908105	0.992031484	-5.472703255
0.136726531	-1.290473656	1.563926719	10.78175483	0.19427264	0.847051353	0.992031484	-5.534299487
0.056841753	-0.537268793	0.650952299	4.914700977	0.194018857	0.847248591	0.992031484	-5.457687077
0.095424609	-0.902365748	1.093214967	4.358818036	0.193938855	0.847310769	0.992031484	-5.439141431
0.0992743	-0.957027758	1.155576357	2.180040666	0.190586636	0.849917046	0.992031484	-5.261166945
-0.074864265	-0.874385753	0.724657223	2.180647728	-0.189883909	0.850463619	0.992031484	-5.232111213
0.044217653	-0.43338784	0.521823145	13.89344894	0.187745749	0.852127114	0.992031484	-5.607655576
0.04255904	-0.420574569	0.50569265	10.39745547	0.186349945	0.853213425	0.992031484	-5.528673765
0.074879421	-0.741751681	0.891510522	5.431103856	0.1859432	0.853530036	0.992031484	-5.465420026
0.097448477	-0.965335994	1.160232947	2.092759312	0.185940329	0.853532271	0.992031484	-5.22072679
0.098563252	-0.981287626	1.178414129	3.110795338	0.185095124	0.85419026	0.992031484	-5.36032719
0.055773948	-0.555974762	0.667522657	4.463268283	0.184885163	0.85435373	0.992031484	-5.448283918
0.0580561	-0.579294232	0.695406433	9.378483549	0.184719772	0.854482504	0.992031484	-5.506943062
0.104129303	-1.03982747	1.248086075	5.919489943	0.184589539	0.854583906	0.992031484	-5.471976807
-0.082409392	-0.992598739	0.827779954	2.115224979	-0.183606775	0.855349191	0.992031484	-5.226012556
-0.049092322	-0.595020966	0.496836322	11.26899527	-0.182356576	0.856322933	0.992031484	-5.547750882
0.075423821	-0.76820341	0.919051053	3.410754348	0.181301619	0.857144785	0.992031484	-5.391168858
0.067875046	-0.697407167	0.833157259	3.936480088	0.179859035	0.858268874	0.992031484	-5.422651588
-0.051977814	-0.6395676	0.535611972	4.707247536	-0.179385573	0.858637869	0.992031484	-5.45267786
0.095530494	-0.985670003	1.176730991	2.543139492	0.179175872	0.858801311	0.992031484	-5.289817912
0.062908125	-0.656155754	0.781972004	6.069915397	0.177412006	0.860176328	0.992031484	-5.473710109
0.063680398	-0.666775442	0.794136239	4.438934754	0.176789125	0.860661999	0.992031484	-5.43867577
0.078563206	-0.826366709	0.983493121	2.123619425	0.176054848	0.861234598	0.992031484	-5.229164015
-0.058909896	-0.74291847	0.625098679	5.380118894	-0.174650747	0.862329746	0.992031484	-5.467291271
0.055177082	-0.593790318	0.704144482	13.97159803	0.172416803	0.864072709	0.992031484	-5.609356946
-0.052639603	-0.672742432	0.567463226	2.336716485	-0.172144295	0.864285371	0.992031484	-5.251852232
0.150436027	-1.636973738	1.937845792	4.753471816	0.170675612	0.865431695	0.992031484	-5.457581217
0.0745698	-0.820207684	0.969347284	6.838148757	0.169001933	0.866738381	0.992031484	-5.48161942
0.119358	-1.327549986	1.566265986	2.021332665	0.167283983	0.868080024	0.992031484	-5.215927972
0.05872939	-0.670561515	0.788020296	11.04376772	0.163304605	0.871189257	0.992031484	-5.543401781
-0.065426373	-0.879084835	0.748232088	2.040964947	-0.16306263	0.871378389	0.992031484	-5.1953327
-0.071201217	-0.97436549	0.831963056	2.297735893	-0.159869055	0.873875249	0.992031484	-5.269166289
0.048628529	-0.569693472	0.666950529	2.486179442	0.15948512	0.874175513	0.992031484	-5.269515185
0.093889946	-1.108058417	1.29583831	2.349908823	0.158407967	0.875018022	0.992031484	-5.251974264
0.086285355	-1.025716229	1.198286939	2.355502905	0.157353144	0.875843209	0.992031484	-5.285460961
-0.032355293	-0.453517991	0.388807405	14.75494071	-0.155789856	0.877066426	0.992031484	-5.631797968
0.065989173	-0.797394617	0.929372963	10.53315467	0.154993161	0.877689929	0.992031484	-5.534102812
0.059662783	-0.72103996	0.840365526	1.947304292	0.154974964	0.877704172	0.992031484	-5.200130945
0.053223942	-0.651605925	0.75805381	7.001252579	0.153132185	0.879146659	0.992031484	-5.485083105
0.056304448	-0.690434755	0.803043651	2.568457807	0.152903523	0.87932568	0.992031484	-5.298226007
-0.093531601	-1.337591355	1.150528152	1.635893334	-0.152461739	0.879671574	0.992031484	-5.067403525
0.03727946	-0.464883415	0.539442335	6.657877987	0.150545836	0.881171902	0.992031484	-5.483451631
-0.106731565	-1.563389831	1.349926701	1.956684973	-0.148586358	0.882706812	0.992031484	-5.190801119
0.041923134	-0.530655635	0.614501903	6.373876073	0.148478045	0.88279167	0.992031484	-5.481274267
-0.066401471	-0.974742794	0.841939852	1.920282612	-0.148242376	0.882976311	0.992031484	-5.216112385
-0.088935979	-1.326614865	1.148742908	4.453972698	-0.145718015	0.884954488	0.992031484	-5.457024206
-0.032551737	-0.487305718	0.422202245	6.665418821	-0.145158139	0.885393328	0.992031484	-5.484333911
0.102619426	-1.338150011	1.543388862	3.526408992	0.144437124	0.885958525	0.992031484	-5.389408404
0.061249034	-0.803109295	0.925607362	16.41177444	0.143697483	0.886538386	0.992031484	-5.678393534
0.070073763	-0.925234928	1.065382453	6.957948471	0.142771453	0.88726446	0.992031484	-5.486405494
-0.0979011	-1.489056371	1.29325417	4.130339753	-0.142710428	0.887312312	0.992031484	-5.438402112
0.04803747	-0.638226462	0.734301402	2.442675935	0.141949116	0.887909315	0.992031484	-5.284946201
0.065069109	-0.872490772	1.00262899	8.304474491	0.140740661	0.888857093	0.992031484	-5.498070093
0.03982865	-0.534099413	0.613756712	9.288928088	0.140728436	0.888866682	0.992031484	-5.511715213
-0.114036773	-1.76063129	1.532557744	2.939747403	-0.140443614	0.88909009	0.992031484	-5.331499906
-0.058126154	-0.901746727	0.785494418	2.409081447	-0.139723086	0.889655295	0.992031484	-5.283023905
-0.043931027	-0.693144341	0.605282287	5.08545949	-0.137223243	0.891616703	0.992031484	-5.467596603
-0.079499769	-1.255729371	1.096729833	1.986439069	-0.137062138	0.891743132	0.992031484	-5.196305354
-0.107413202	-1.698077315	1.483250912	5.318060628	-0.136937665	0.891840816	0.992031484	-5.473666293
0.026660029	-0.37138145	0.424701507	9.558166893	0.135823846	0.892714991	0.992031484	-5.517876822
0.038697309	-0.539429371	0.616823989	6.328067738	0.135738015	0.89278236	0.992031484	-5.482814836
-0.030414428	-0.486670176	0.425841319	6.95336794	-0.135180812	0.893219734	0.992031484	-5.487442323
-0.055309985	-0.886337385	0.775717415	1.847950663	-0.13496835	0.893386514	0.992031484	-5.160180811
-0.045294921	-0.727539629	0.636949788	4.661537954	-0.134633479	0.893649394	0.992031484	-5.460966999
-0.032169061	-0.518245447	0.453907325	11.39650378	-0.134207751	0.893983615	0.992031484	-5.557246744
0.054924727	-0.78619611	0.896045563	2.04475876	0.132419899	0.895387397	0.992031484	-5.220909926
-0.048198806	-0.790227963	0.69383035	3.424971919	-0.131722223	0.89593529	0.992031484	-5.388554565
0.036393721	-0.529564125	0.602351568	6.136550823	0.130402561	0.896971776	0.992031484	-5.481229948
0.097165	-1.428394012	1.622724011	1.696568074	0.129158973	0.897948681	0.992031484	-5.154902303
0.107703212	-1.587578323	1.802984748	1.258485324	0.128834022	0.898203974	0.992031484	-5.040975542
0.041546926	-0.614602471	0.697696323	7.21250473	0.128404399	0.898541517	0.992031484	-5.48923397
-0.063732647	-1.077265803	0.949800509	2.575205653	-0.127516897	0.899238865	0.992031484	-5.304520198
-0.033949241	-0.58531251	0.517414029	17.79322459	-0.124863635	0.901324127	0.992031484	-5.715684256
0.049955737	-0.762756697	0.862668172	1.745989908	0.124649979	0.901492075	0.992031484	-5.149508936
-0.052132561	-0.901319139	0.797054016	1.784115679	-0.124494361	0.901614405	0.992031484	-5.174813937
-0.076274633	-1.323522695	1.17097343	2.713326164	-0.124014089	0.901991956	0.992031484	-5.328931643
0.052284502	-0.803470374	0.908039377	6.435699105	0.123898866	0.902082539	0.992031484	-5.484481022
0.047502008	-0.731093546	0.826097562	2.156259635	0.123721105	0.902222288	0.992031484	-5.23652937
0.051229564	-0.78909674	0.891555869	7.875175971	0.123627886	0.902295574	0.992031484	-5.495029782
0.044606568	-0.697445662	0.786658798	2.379783458	0.121901226	0.903653192	0.992031484	-5.25441431
-0.040779685	-0.721678041	0.640118672	5.090386695	-0.121452181	0.904006311	0.992031484	-5.471241651
-0.047784824	-0.852256247	0.756686599	2.063547746	-0.120454522	0.904790916	0.992031484	-5.222187205
0.031397532	-0.50208642	0.564881484	12.01126176	0.119348754	0.905660657	0.992031484	-5.573596364
0.066834332	-1.07284013	1.206508794	1.987861904	0.118922091	0.90599628	0.992031484	-5.239102826
0.044362189	-0.714160034	0.802884412	5.943325888	0.118601013	0.906248859	0.992031484	-5.480393288
-0.026373868	-0.493538272	0.440790536	5.613763724	-0.114484798	0.909487782	0.992031484	-5.476032169
-0.043225545	-0.810967104	0.724516014	3.941668225	-0.114174512	0.909732001	0.992031484	-5.435793044
-0.051958249	-0.988712952	0.884796454	1.724992494	-0.112479238	0.911066467	0.992031484	-5.157373863
0.107166716	-1.832217479	2.04655091	8.443928381	0.112057211	0.911398714	0.992031484	-5.502999261
-0.063878653	-1.224597475	1.09684017	7.210108531	-0.111602124	0.911757007	0.992031484	-5.491049726
0.060429976	-1.049555537	1.170415489	10.26366848	0.110402485	0.912701577	0.992031484	-5.534900166
0.077728175	-1.353304849	1.5087612	2.80588583	0.110146971	0.912902781	0.992031484	-5.345185198
-0.034750527	-0.67623862	0.606737567	11.42025475	-0.109854166	0.913133356	0.992031484	-5.557975894
0.051995474	-0.917581762	1.02157271	2.447795645	0.1087494	0.914003393	0.992031484	-5.27237355
-0.041267695	-0.825001441	0.742466051	2.36054585	-0.106778891	0.915555496	0.992031484	-5.261153852
-0.054574929	-1.101343892	0.992194035	5.012893515	-0.105727041	0.91638414	0.992031484	-5.467894037
-0.036828028	-0.752092813	0.678436757	3.923700533	-0.104413189	0.917419323	0.992031484	-5.425567285
0.053229712	-1.008786847	1.115246271	2.095218903	0.101640447	0.919604437	0.992031484	-5.238425161
0.066337658	-1.262614772	1.395290087	2.981098863	0.101226551	0.919930671	0.992031484	-5.339048767
0.047771001	-0.927131939	1.02267394	3.449416926	0.099368034	0.921395731	0.992031484	-5.393159175
0.045434048	-0.883262478	0.974130574	8.295156701	0.099209065	0.921521058	0.992031484	-5.502079253
0.038761918	-0.793046577	0.870570413	3.933029934	0.09449866	0.925235539	0.992031484	-5.428426127
0.044101899	-0.927485072	1.01568887	2.197814507	0.092049058	0.927167896	0.992031484	-5.232927378
-0.058036186	-1.343119844	1.227047473	2.047373053	-0.091582227	0.927536205	0.992031484	-5.21832128
-0.034676881	-0.803398844	0.734045081	2.164857162	-0.091477541	0.927618799	0.992031484	-5.25449893
-0.038775054	-0.899541234	0.821991126	2.567946078	-0.091350506	0.927719029	0.992031484	-5.299740813
0.027039387	-0.589724024	0.643802797	4.3615344	0.088904138	0.929649407	0.992031484	-5.454028079
0.031358232	-0.694539307	0.757255771	2.886321025	0.087603202	0.930676126	0.992031484	-5.340137948
-0.026765142	-0.649470864	0.595940579	2.268110354	-0.087162653	0.931023841	0.992031484	-5.255137528
-0.032242326	-0.785053901	0.720569249	2.532666862	-0.086852799	0.93126841	0.992031484	-5.308467671
-0.036963953	-0.903518704	0.829590798	2.822769351	-0.086501999	0.931545306	0.992031484	-5.319651183
-0.044406424	-1.085757562	0.996944713	5.256278543	-0.086475354	0.931566338	0.992031484	-5.472961176
-0.048883575	-1.203843673	1.106076522	6.404654631	-0.085830121	0.932075662	0.992031484	-5.488261511
-0.042655089	-1.057988121	0.972677943	1.927445851	-0.085193425	0.932578274	0.992031484	-5.216027758
-0.038539834	-0.95834771	0.881268041	8.046256306	-0.084968208	0.932756069	0.992031484	-5.501106242
-0.03466769	-0.869569259	0.800233879	1.831278278	-0.084204125	0.933359292	0.992031484	-5.16361216
0.049901315	-1.175012746	1.274815376	6.900200537	0.082613327	0.93461531	0.992031484	-5.492088979
-0.029886229	-0.778299576	0.718527119	5.107563532	-0.080979172	0.935905737	0.992031484	-5.471884494
-0.039113374	-1.019777686	0.941550939	1.978118246	-0.080881397	0.935982952	0.992031484	-5.21707026
-0.054096143	-1.410423484	1.302231197	1.595495707	-0.080880816	0.935983411	0.992031484	-5.139469839
0.058887054	-1.419415764	1.537189873	1.294967895	0.080779315	0.936063569	0.992031484	-5.050889529
0.041697257	-1.030232286	1.1136268	3.472499589	0.078883284	0.937561034	0.992031484	-5.391916044
-0.029044045	-0.78124884	0.723160749	2.656270964	-0.078300539	0.938021326	0.992031484	-5.320419283
-0.029804662	-0.805111668	0.745502345	2.352260282	-0.07795684	0.938292813	0.992031484	-5.268428412
0.034671816	-0.869480446	0.938824078	3.994033547	0.077764029	0.938445117	0.992031484	-5.43506111
-0.019246285	-0.538413031	0.49992046	4.675233571	-0.075176793	0.94048904	0.992031484	-5.465646244
-0.025631335	-0.725310641	0.67404797	6.408151379	-0.074287534	0.941191652	0.992031484	-5.489241066
0.022443211	-0.591854643	0.636741066	5.659072694	0.074088319	0.94134906	0.992031484	-5.480647786
-0.037155307	-1.056344482	0.982033867	2.828399525	-0.073928142	0.941475624	0.992031484	-5.327213251
-0.02099898	-0.607448373	0.565450412	4.585986338	-0.072612503	0.942515238	0.992031484	-5.454559334
0.030906744	-0.863113883	0.924927372	2.852306847	0.070105075	0.944496881	0.992031484	-5.348565323
0.030501301	-0.859740129	0.920742731	2.916648565	0.069479119	0.944991637	0.992031484	-5.348941368
-0.029611266	-0.917985702	0.858763171	3.988451389	-0.067593457	0.946482195	0.992031484	-5.425957271
-0.027082532	-0.840746874	0.78658181	3.457999275	-0.067497505	0.946558048	0.992031484	-5.395956441
0.021181177	-0.623655033	0.666017387	4.588927675	0.066610763	0.947259062	0.992031484	-5.463768425
-0.027036111	-0.858794599	0.804722378	2.198331131	-0.065915981	0.947808353	0.992031484	-5.267632884
0.028597906	-0.886587346	0.943783158	2.611740651	0.063367849	0.94982311	0.992031484	-5.302044143
0.029819292	-0.926778557	0.986417141	2.419684393	0.063213766	0.949944951	0.992031484	-5.292981197
0.022420948	-0.703001513	0.747843409	5.079977508	0.062676784	0.950369579	0.992031484	-5.472776381
0.039776643	-1.273819967	1.353373252	9.50430316	0.061405864	0.951374642	0.992031484	-5.524016282
0.040090163	-1.286945638	1.367125964	2.709911891	0.061263093	0.951487552	0.992031484	-5.323163274
0.022095673	-0.734357303	0.77854865	3.760933837	0.059233725	0.953092585	0.992031484	-5.420769824
-0.026667485	-0.962407732	0.909072762	1.680822379	-0.057792368	0.95423268	0.992031484	-5.119312429
-0.016585821	-0.62095704	0.587785398	4.496403112	-0.055651508	0.955926252	0.992031484	-5.462951812
0.025810149	-0.922985176	0.974605475	6.339833716	0.055164758	0.956311334	0.992031484	-5.489505979
-0.027032218	-1.031829827	0.977765391	6.377957469	-0.054556542	0.956792528	0.992031484	-5.488806175
-0.038254225	-1.506739586	1.430231137	3.633710353	-0.052826705	0.958161187	0.992031484	-5.41852616
-0.019487348	-0.780104482	0.741129785	2.7518457	-0.051955362	0.958850648	0.992031484	-5.31033972
-0.018506998	-0.779100852	0.742086856	6.500834797	-0.049343154	0.960917782	0.992031484	-5.49031148
0.015090488	-0.605103314	0.63528429	3.735620248	0.049342323	0.960918439	0.992031484	-5.417896464
-0.013720274	-0.595111398	0.567670851	7.4414719	-0.047856189	0.962094593	0.992031484	-5.497165264
-0.012649469	-0.548914168	0.52361523	8.17571074	-0.047834014	0.962112144	0.992031484	-5.504419748
0.014169901	-0.588116301	0.616456102	2.951506277	0.047709803	0.96221045	0.992031484	-5.361354857
-0.02059419	-0.896126049	0.85493767	2.063382752	-0.047699793	0.962218373	0.992031484	-5.223262398
-0.02032873	-0.900792659	0.860135199	5.233429064	-0.046821187	0.962913764	0.992031484	-5.477530829
-0.019718131	-0.880445477	0.841009215	3.838189298	-0.046456222	0.963202632	0.992031484	-5.42876294
0.015635007	-0.670363747	0.701633761	4.864446862	0.046218783	0.963390567	0.992031484	-5.471963875
-0.013289168	-0.601158377	0.574580041	7.36518307	-0.045841711	0.963689025	0.992031484	-5.496129176
-0.030300334	-1.372128235	1.311527566	1.852441404	-0.045792499	0.963727978	0.992031484	-5.162233615
-0.02375509	-1.099763026	1.052252846	7.32963685	-0.044769778	0.964537508	0.992031484	-5.496960396
0.030276488	-1.38200804	1.442561016	1.327178634	0.043473743	0.965563433	0.992031484	-5.064085689
-0.014990348	-0.728143352	0.698162657	6.51863092	-0.042625818	0.966234672	0.992031484	-5.491314223
-0.03156226	-1.538793057	1.475668537	9.963672661	-0.042465092	0.96636191	0.992031484	-5.533576143
-0.022442304	-1.151363723	1.106479114	2.494916122	-0.040313219	0.968065511	0.992031484	-5.297341525
-0.020606674	-1.182726952	1.141513603	2.258596332	-0.035958418	0.971513586	0.992031484	-5.259929049
-0.014760676	-0.853136153	0.823614801	4.563780485	-0.035703551	0.971715404	0.992031484	-5.462940321
-0.012946916	-0.756220227	0.730326395	5.364802475	-0.035323321	0.972016496	0.992031484	-5.478296294
0.010704905	-0.606148061	0.627557871	2.243775341	0.035192077	0.972120424	0.992031484	-5.259416769
-0.012450166	-0.742791559	0.717891227	3.458692907	-0.034569489	0.972613442	0.992031484	-5.399061589
0.014289811	-0.843639246	0.872218867	6.726419295	0.033776826	0.973241155	0.992031484	-5.493261035
0.009620739	-0.575896554	0.595138032	3.539800316	0.033320572	0.973602473	0.992031484	-5.407275528
-0.012806928	-0.805851707	0.78023785	4.471145677	-0.03274847	0.974055541	0.992031484	-5.459315396
0.011263956	-0.706967453	0.729495365	4.0665627	0.031803161	0.974804184	0.992031484	-5.446250235
0.013468765	-0.855456894	0.882394423	5.27886283	0.031433221	0.975097166	0.992031484	-5.479422114
-0.017078716	-1.119625419	1.085467987	3.179576391	-0.031412461	0.975113607	0.992031484	-5.375032034
-0.014251124	-1.001855733	0.973353484	2.394021429	-0.029262388	0.976816476	0.992031484	-5.246030809
0.008219811	-0.590293989	0.606733611	4.171065859	0.027850398	0.97793484	0.992031484	-5.447955563
-0.004618529	-0.345223446	0.335986388	14.0102969	-0.027497709	0.978214193	0.992031484	-5.624444579
0.008657288	-0.6924515	0.709766076	5.360702625	0.025040339	0.980160673	0.992031484	-5.479078052
0.005018097	-0.405317926	0.415354121	9.143226252	0.024799514	0.980351437	0.992031484	-5.518151578
-0.007930602	-0.659351738	0.643490533	2.473587351	-0.024688122	0.980439673	0.992031484	-5.292875646
0.009023497	-0.793950341	0.811997335	3.472968911	0.022788578	0.981944398	0.992031484	-5.396872751
-0.012296483	-1.113161038	1.088568073	2.046702618	-0.022651176	0.982053243	0.992031484	-5.205809599
-0.008810084	-0.81266568	0.795045513	6.750163375	-0.022225203	0.982390689	0.992031484	-5.493565373
0.005092726	-0.473696674	0.483882125	2.959744955	0.021569967	0.982909756	0.992031484	-5.354055054
0.007185171	-0.715592583	0.729962925	6.898009959	0.02015933	0.984027266	0.992031484	-5.494142153
-0.008034943	-0.836670156	0.820600271	2.459803312	-0.019663605	0.984419989	0.992031484	-5.28345245
-0.008233275	-0.910991892	0.894525342	4.828146514	-0.01849459	0.98534612	0.992094369	-5.471588466
0.004683862	-0.539643478	0.549011201	3.463208327	0.017449687	0.986173942	0.992094369	-5.395361361
0.00454139	-0.625227182	0.634309962	5.769420994	0.014623507	0.988413053	0.992774127	-5.485990178
0.00498856	-0.694597774	0.704574893	5.037258735	0.01446031	0.988542353	0.992774127	-5.476816616
0.004300797	-0.655342425	0.663944019	3.133638687	0.013221587	0.989523796	0.992909677	-5.362065106
-0.001997993	-0.529572007	0.525576022	4.773654077	-0.007679877	0.993914682	0.996463182	-5.471578348
0.002706816	-0.864274311	0.869687943	1.93601711	0.006331299	0.994983241	0.996682615	-5.185357759
-0.002650024	-1.64027806	1.634978012	1.549867609	-0.003281544	0.997399775	0.997539093	-5.169379842
-0.001254549	-0.820414822	0.817905723	6.36501797	-0.003105722	0.997539093	0.997539093	-5.490810268
