# Supplementary material for: Multi-omics analysis reveals COVID-19 vaccine induced attenuation of inflammatory responses during breakthrough disease
Source: Nat Commun. 2024 Apr 22;15:3402. doi: 10.1038/s41467-024-47463-6 (PMC11035709; doi:10.1038/s41467-024-47463-6)
Supplement: Supplementary file 13 — Source Data [file 41467_2024_47463_MOESM13_ESM.zip › source_data/Figure2e_4g_sup2_sup13_pilot_cytokines_NAATneg_vs_NAATposChAdOx_vs_NAATpos_MenACWY.txt]

Figure 2e,4g, supplementary 2, supplementary13
Participant number	timepoint	PCR	Vaccine	COV_outcome	sCD40L	G.CSF	IFNg	IL1b	IL4	IL5	IL6	IL8	IL10	IL13	IL17A	IL18	IP10	MCP.1	TNFa	VEGF.A
1	D0	pos	ChAdox1 nCoV-19	NAAT_positive_ChAdox1 nCoV-19	5341.65	2.4	0.64	0.8	0.32	0.32	0.32	0.32	1.28	3.2	0.64	0.32	135.45	539.15	3.2	359.9
1	CT	pos	ChAdox1 nCoV-19	NAAT_positive_ChAdox1 nCoV-19	6244.95	2.4	0.64	0.8	0.32	0.32	1	6.8	1.28	3.2	0.64	42.75	756.55	895.75	22.95	309.8
1	CT+7	pos	ChAdox1 nCoV-19	NAAT_positive_ChAdox1 nCoV-19	8295.05	2.4	0.64	0.8	1.55	0.32	0.32	2.35	1.28	9.35	0.64	29.9	235.9	605.7	14.3	754.25
2	CT+7	pos	MenACWY	NAAT_positive_MenACWY	1706.4	2.4	0.64	11.9	1.6	1.2	0.32	8	1.28	9.9	2.8	43.2	87.1	608.8	16.3	583.3
2	D0	pos	MenACWY	NAAT_positive_MenACWY	4225.2	2.4	0.64	0.8	0.32	0.32	0.32	3.75	1.28	3.2	0.64	21.9	112.6	536.55	8.45	277.55
2	CT	pos	MenACWY	NAAT_positive_MenACWY	3629.35	2.4	0.64	5.4	0.32	1.45	0.32	6	1.28	3.2	0.64	42.75	353.9	655.75	14.05	325.65
3	D0	neg	ChAdox1 nCoV-19	NAAT_negative	14504.45	2.4	0.64	17.8	1.3	12.4	1.05	6.75	1.28	19.35	10	0.32	182.25	748.8	11.4	671.4
3	CT	neg	ChAdox1 nCoV-19	NAAT_negative	16373.2	2.4	8.95	35.85	1.65	16.1	28.6	8.1	1.28	27.1	24.95	0.32	565.85	356.45	23.75	722.75
3	CT+7	neg	ChAdox1 nCoV-19	NAAT_negative	24532.7	79.9	67.7	76.4	7.9	48.7	78.1	24.6	4	68	54.5	10.7	15504.6	436.25	70.1	1931
4	D0	neg	MenACWY	NAAT_negative	14806.5	7.9	2.3	8.3	0.9	3.3	0.9	17.3	1.28	3.2	4.2	30.4	92.5	723.2	30.3	152.3
4	CT	neg	MenACWY	NAAT_negative	8440.2	12.7	1.3	6.7	0.8	4.5	0.8	0.32	1.28	3.2	1.9	17.75	92.3	492.75	26.3	82.6
5	D0	neg	MenACWY	NAAT_negative	2954.55	156.9	10.8	27.5	11.7	11.2	1.9	9.8	95.4	40.1	15.3	39.1	126.35	495.95	38.5	428.85
5	CT	neg	MenACWY	NAAT_negative	5789.35	156.4	8.85	29.1	13.45	5.9	1.2	2.8	91.05	43.8	14.85	43.65	182.4	432.75	34.4	600.5
6	D0	neg	ChAdox1 nCoV-19	NAAT_negative	15843.3	2.4	0.64	0.8	0.32	4.1	1.1	4.4	1.28	7.1	0.64	36.7	44.2	442.3	17.3	74.9
6	CT	neg	ChAdox1 nCoV-19	NAAT_negative	10521.6	2.4	12.2	0.8	0.32	8.7	1.65	4.35	1.28	3.2	0.64	113.05	452.3	419.5	30.85	71.05
6	CT+7	neg	ChAdox1 nCoV-19	NAAT_negative	10627.75	2.4	24	0.8	0.32	7.2	2.5	12.9	17.15	3.2	0.64	179.65	674.85	638.05	42.6	66.7
7	D0	neg	MenACWY	NAAT_negative	8192.05	2.4	0.64	3.7	0.7	4.45	0.9	6.95	1.28	7.6	2.1	7.35	99.95	637.15	15.3	252.1
7	CT	neg	MenACWY	NAAT_negative	10725.5	5.4	0.64	3.4	0.32	4.75	0.75	21.2	1.28	9.9	2.8	11.5	148.9	595.05	17.75	246.45
7	CT+7	neg	MenACWY	NAAT_negative	17122.2	2.4	0.64	5.4	1.1	4.5	0.7	6.55	1.28	16.6	3.3	8.95	105.9	693.6	24.2	396.85
8	D0	pos	ChAdox1 nCoV-19	NAAT_positive_ChAdox1 nCoV-19	7072.9	2.4	0.64	0.8	1.1	1.3	0.32	9.5	1.28	3.2	0.64	23.5	122.5	297.6	9.9	82.15
8	CT	pos	ChAdox1 nCoV-19	NAAT_positive_ChAdox1 nCoV-19	4713	2.4	0.64	0.8	1.2	1.5	0.32	2.7	12.8	3.2	0.64	11.1	171.95	401.9	8.45	40.1
8	CT+7	pos	ChAdox1 nCoV-19	NAAT_positive_ChAdox1 nCoV-19	10875.4	2.4	0.64	0.8	0.32	2.8	0.32	0.32	1.28	3.2	0.64	17.55	173.6	593.05	14.3	63.9
10	D0	neg	MenACWY	NAAT_negative	4450	2.4	0.64	3.35	0.32	0.32	0.32	2.7	1.28	3.2	0.64	10.35	93.9	53.2	3.2	162.7
10	CT	neg	MenACWY	NAAT_negative	5341.05	2.4	0.64	4.7	0.32	4.75	0.32	6.9	1.28	3.2	0.64	22.9	115.35	62.9	3.2	220.55
11	D0	neg	MenACWY	NAAT_negative	7164.95	40.7	0.64	0.8	3	11.75	4.5	5.7	13.9	17.7	0.64	11.7	138.45	727.65	7.5	666.85
11	CT	neg	MenACWY	NAAT_negative	9196.7	17.3	0.64	0.8	1.5	7.3	2.75	7.7	9.2	16.05	0.64	13.7	56.5	454.05	8.95	540.3
12	CT	neg	ChAdox1 nCoV-19	NAAT_negative	9413.3	16.7	0.64	5.85	3.25	4	0.32	3.15	1.28	12.15	1.65	0.32	103.75	362.9	24.25	577.65
13	D0	neg	ChAdox1 nCoV-19	NAAT_negative	3624.45	2.4	0.64	0.8	0.32	1.05	0.32	2.5	1.28	3.2	0.64	33.35	134.95	710.35	3.2	73.95
13	CT	neg	ChAdox1 nCoV-19	NAAT_negative	7501.75	2.4	0.64	0.8	0.32	7.05	2.5	75.7	1.28	3.2	0.64	46.85	238.85	606.75	14.8	100.6
13	CT+7	neg	ChAdox1 nCoV-19	NAAT_negative	6932.6	2.4	0.64	0.8	0.32	1.05	0.32	9.35	1.28	3.2	0.64	42.95	157.8	473.35	8.95	106.25
14	D0	neg	ChAdox1 nCoV-19	NAAT_negative	2804.25	2.4	0.64	0.8	0.32	2.3	0.32	2.95	1.28	3.2	0.64	21.2	97.8	471	3.2	74.65
14	CT	neg	ChAdox1 nCoV-19	NAAT_negative	6.5	2.4	0.64	0.8	0.32	0.32	0.32	0.32	1.28	3.2	0.64	48.25	99.6	432.35	3.2	136.75
14	CT+7	neg	ChAdox1 nCoV-19	NAAT_negative	5360.7	2.4	0.64	0.8	0.32	3	0.32	25.1	1.28	3.2	0.64	42.05	98.8	565.8	3.2	132.3
15	CT	pos	ChAdox1 nCoV-19	NAAT_positive_ChAdox1 nCoV-19	3479.55	102.2	0.64	16.35	0.32	9	0.32	0.32	99.95	26.3	7.65	84.85	160.6	751.75	25.75	289.4
16	D0	pos	ChAdox1 nCoV-19	NAAT_positive_ChAdox1 nCoV-19	3686.75	2.4	0.64	0.8	2.4	0.32	0.32	4.1	1.28	3.2	0.64	36.9	100.8	343.9	16.3	446.7
16	CT	pos	ChAdox1 nCoV-19	NAAT_positive_ChAdox1 nCoV-19	14384.3	65.9	0.64	0.8	3	2.2	1.4	12.2	30.8	6.5	0.64	123.4	417.1	748.9	31.3	479.5
16	CT+7	pos	ChAdox1 nCoV-19	NAAT_positive_ChAdox1 nCoV-19	19234.6	84.8	0.64	0.8	3.9	1.9	2.4	39.3	37.8	9.9	0.64	84.4	234.9	583.8	32.4	633.1
18	CT	neg	MenACWY	NAAT_negative	9762.8	2.4	0.64	12.6	0.32	0.32	2	3.75	1.28	45.85	11.25	37.85	70.7	145.4	35.9	432.45
17	D0	pos	ChAdox1 nCoV-19	NAAT_positive_ChAdox1 nCoV-19	10090.45	2.4	0.64	0.8	2.75	0.32	1.1	2.5	1.28	3.2	0.64	48.8	111.95	461.35	12.9	1008.3
17	CT	pos	ChAdox1 nCoV-19	NAAT_positive_ChAdox1 nCoV-19	11185.45	2.4	1.334512946	1.99	3.1	1.3	2.5	5	3.35	16.8	3.7	89.35	370.1	496.95	26.85	887.85
17	CT+7	pos	ChAdox1 nCoV-19	NAAT_positive_ChAdox1 nCoV-19	8438.3	2.4	0.64	0.8	4.2	0.5	0.32	3.55	1.28	24	0.64	57.85	133.15	400.95	16.6	1227.7
19	CT+7	neg	MenACWY	NAAT_negative	7474	2.4	0.64	40.1	0.32	4.75	0.32	7.65	1.28	3.2	0.64	43.5	58.25	434.15	8.9	100.85
19	D0	neg	MenACWY	NAAT_negative	3547.8	2.4	0.64	34.05	0.32	1.1	0.32	6.9	1.28	3.2	0.64	41.35	75.2	431.9	3.2	108.8
19	CT	neg	MenACWY	NAAT_negative	7405.5	2.4	0.64	43.8	0.32	5.3	0.67	12.95	1.28	3.2	0.64	42.65	74.75	547.65	14.55	112.15
20	D0	neg	MenACWY	NAAT_negative	4531.85	2.4	0.64	0.8	0.32	1.45	0.32	4.05	1.28	3.2	0.64	105.1	205.95	356.7	14.5	137.65
20	CT	neg	MenACWY	NAAT_negative	6837.8	2.4	0.64	14.5	0.32	31.9	3.3	7.85	1.28	42.85	16.65	159.6	366.9	380.6	27.7	181.1
20	CT+7	neg	MenACWY	NAAT_negative	5473.6	2.4	0.64	6.1	0.32	4.05	0.32	3.3	1.28	23.95	6.55	131.4	184.7	326.35	16.15	112.35
21	D0	pos	MenACWY	NAAT_positive_MenACWY	5619.5	2.4	0.64	0.8	0.32	2.85	0.32	5.2	1.28	3.2	0.64	0.32	78.8	509.15	3.2	630.7
21	CT	pos	MenACWY	NAAT_positive_MenACWY	9165.65	2.4	20.2	4.95	1.4	3.55	10.25	8.1	53.2	13	3.7	10.2	5192.75	1060.3	48.7	812.1
21	CT+7	pos	MenACWY	NAAT_positive_MenACWY	13242.45	2.4	0.64	2	1.65	1.45	0.32	2.55	1.28	3.2	0.64	6.6	290.15	374.95	17.8	1204.1
22	CT	pos	MenACWY	NAAT_positive_MenACWY	7081.9	2.4	3.9	3.5	0.32	8.7	7.65	10.25	6.2	3.2	4.2	225.7	1239.9	961.35	25.2	202.45
23	D0	pos	MenACWY	NAAT_positive_MenACWY	5365.7	81.65	0.64	11.95	4	15	0.32	5.6	22.2	21.25	13.65	46.25	134.05	705.25	41.95	125.4
23	CT	pos	MenACWY	NAAT_positive_MenACWY	8885.9	145.9	6.6	21.75	6.85	21.65	7.65	10.65	56.2	38.45	0.64	97.05	783.15	1399.15	78.1	149.85
23	CT+7	pos	MenACWY	NAAT_positive_MenACWY	9022.9	170.65	10.25	41	7.75	40.25	6.6	8.05	52.45	61.8	67.7	93.4	335.6	1126.15	157.8	166.4
24	CT	pos	ChAdox1 nCoV-19	NAAT_positive_ChAdox1 nCoV-19	5895.95	37.9	1.5	3.5	4.3	1.8	3.5	5.65	38.3	3.2	3.2	40.4	178.2	649.95	18.25	333.55
25	D0	pos	MenACWY	NAAT_positive_MenACWY	7430.7	400.8	9.6	23.5	23.65	11.7	4.3	4.1	99.05	40.45	27.95	39.65	151.45	581.65	74.25	588.75
25	CT	pos	MenACWY	NAAT_positive_MenACWY	9170.1	431.5	24.9	57.9	27.2	24.7	10	7.35	110.95	102.1	74.5	90.45	783.95	579.65	206.4	709.7
25	CT+7	pos	MenACWY	NAAT_positive_MenACWY	6936.25	361.65	0.64	18.85	21.85	10.15	5.95	3.4	91.85	3.2	22.15	55.55	191.05	387.4	3.2	783.05
26	CT	neg	ChAdox1 nCoV-19	NAAT_negative	10416.85	2.4	0.64	0.8	4.2	3.4	3.95	5.45	1.28	15.85	0.64	58.3	142.7	1032.65	19.45	1048.8
27	D0	pos	ChAdox1 nCoV-19	NAAT_positive_ChAdox1 nCoV-19	8893.65	2.4	0.64	0.8	0.7	2.55	0.32	5.9	5.65	3.2	0.64	36.95	547.8	1006.9	20.25	230.6
27	CT	pos	ChAdox1 nCoV-19	NAAT_positive_ChAdox1 nCoV-19	9096.1	64.95	0.64	2.7	0.32	25.05	6.7	7.6	10.65	3.2	2.7	53.4	367.95	1382.15	30.2	306.7
27	CT+7	pos	ChAdox1 nCoV-19	NAAT_positive_ChAdox1 nCoV-19	11340.45	48.85	1.35	3.1	1	4.25	4.45	8.25	12.2	3.2	4.45	70.1	300.5	1369	31	290.55
28	D0	pos	MenACWY	NAAT_positive_MenACWY	766.9	2.4	0.64	2	0.32	0.32	0.32	4.15	1.28	3.2	0.64	20.3	79.55	654.6	9.7	106.05
28	CT	pos	MenACWY	NAAT_positive_MenACWY	2421.6	2.4	3.9	7.2	0.32	2	4.6	10.85	4.9	3.2	7.9	81.1	763.75	1214.85	26.85	154.6
28	CT+7	pos	MenACWY	NAAT_positive_MenACWY	2625.25	2.4	2.2	7.9	0.32	1.3	1.8	3.15	1.28	8.9	7	47.2	192.2	713.25	18.6	243.75
29	D0	pos	MenACWY	NAAT_positive_MenACWY	12230.05	2.4	0.64	0.8	1.1	2	4.9	5.95	15.15	3.2	0.64	27.8	231.75	719.95	16.95	451.05
29	CT	pos	MenACWY	NAAT_positive_MenACWY	5717.35	2.4	0.64	0.8	0.32	0.32	3.15	4.1	65.6	3.2	0.64	35	322.7	732.1	13.7	311.05
29	CT+7	pos	MenACWY	NAAT_positive_MenACWY	8314.1	2.4	0.64	0.8	0.32	1.3	3.5	3.55	18.75	3.2	0.64	28.9	190.1	780.5	9.7	371.5
30	D0	pos	MenACWY	NAAT_positive_MenACWY	2761.05	68.1	0.64	2.35	3.9	5.95	0.32	8.4	12.3	3.2	0.64	77.5	173.55	696.9	17	307.6
30	CT	pos	MenACWY	NAAT_positive_MenACWY	11652.55	97	3.6	10.1	8.5	13.2	8	19.9	45.5	18.7	5.6	188.8	26613	2644.85	96.65	475.5
30	CT+7	pos	MenACWY	NAAT_positive_MenACWY	12091.8	71.25	0.64	4.2	6.7	7.65	4.7	10	25	3.2	3.7	132.75	1186.9	1227.55	52.1	578.65
31	CT	neg	MenACWY	NAAT_negative	5876.65	2.4	0.64	4.95	1.1	4.1	0.32	6.75	1.28	3.2	4.65	75.6	82.85	822.05	29.4	354.9
32	CT	pos	MenACWY	NAAT_positive_MenACWY	7314.35	2.4	12.45	9.2	0.32	9.85	0.32	22.05	20.85	3.2	0.64	50.2	2924.15	1131.7	52.1	467.1
32	CT+7	pos	MenACWY	NAAT_positive_MenACWY	6703.95	21.9	2.55	6.25	2.05	5.95	1.4	7	1.28	13	6.05	24	252.3	804.55	25.25	515.25
33	CT	neg	ChAdox1 nCoV-19	NAAT_negative	2461.3	111.8	6.75	0.8	0.32	25.35	4.9	1.6	1.28	3.2	17.1	35.65	1.28	842.25	21.9	380.75
34	CT	neg	ChAdox1 nCoV-19	NAAT_negative	17229.1	2.4	0.64	4.95	1.4	2.7	0.32	4.65	4.65	3.2	8.8	20.9	71.75	341.45	21.1	962.1
