# Supplementary material for: Multi-omics analysis reveals COVID-19 vaccine induced attenuation of inflammatory responses during breakthrough disease
Source: Nat Commun. 2024 Apr 22;15:3402. doi: 10.1038/s41467-024-47463-6 (PMC11035709; doi:10.1038/s41467-024-47463-6)
Supplement: Supplementary file 13 — Source Data [file 41467_2024_47463_MOESM13_ESM.zip › source_data/Supp_5c_STAGE_2_sRNA_data_lcpm_boxplot.txt.txt]

	vaccine_timepoint_COVID_status	log10_lncRNA:HAND2_antisense_RNA_1_HAND2-AS1 & lncRNA:mir-497-195_cluster_host_gene_MIR497HG3	log10_tRNA-Val_isoforms
23335303_D7_had_covid	MenACWY D7_had_covid	1.13282400091934	1.55573284063433
22519538_D7_had_covid	MenACWY D7_had_covid	0.449421413592116	1.640233149245
20307567_D7_had_covid	MenACWY D7_had_covid	0.557701862174997	3.25729757137127
23335100_CT_had_covid	ChAdOx1 CT_had_covid	2.45645174361577	3.31878593340332
21415373_CT_had_covid	MenACWY CT_had_covid	1.83828698750042	2.94172170887696
21415324_CT_had_covid	MenACWY CT_had_covid	0.10575229711297	2.90940752465077
23030066_D7_had_covid	ChAdOx1 D7_had_covid	1.35120370716784	1.61469159861133
23335100_D7_had_covid	ChAdOx1 D7_had_covid	1.69344340804085	2.9466378221045
21415373_D7_had_covid	MenACWY D7_had_covid	2.65285382438026	3.51648844670512
21415324_D7_had_covid	MenACWY D7_had_covid	1.66704059427026	2.30174094405576
20813776_D7_had_covid	ChAdOx1 D7_had_covid	1.53286443286482	3.24801986259946
20509715_CT_had_covid	ChAdOx1 CT_had_covid	1.38085827145697	4.62298758538191
22825326_D7_had_covid	ChAdOx1 D7_had_covid	3.82291587044037	3.54827620667923
20100065_D0_not_covid	MenACWY D0_not_covid	3.40339636510657	2.26184959042676
20100173_D0_not_covid	D0_not_covid	1.6615068718889	2.76644890836552
20100068_D0_not_covid	D0_not_covid	3.50638484478875	3.59992007560648
20100010_D0_not_covid	D0_not_covid	1.33958189562109	1.65020201959405
20100123_D0_not_covid	D0_not_covid	1.01224105570193	2.43000961134512
20100017_D0_not_covid	MenACWY D0_not_covid	2.11475506859056	2.99243514058408
20100095_D0_not_covid	D0_not_covid	2.75742244566494	3.50765304935656
20100168_D0_not_covid	D0_not_covid	2.50629963201503	1.56861662159941
20100213_D0_not_covid	MenACWY D0_not_covid	2.70383759306574	2.2463823775802
20100033_D0_not_covid	D0_not_covid	3.11887230181925	2.64530735298186
20101091_D0_not_covid	MenACWY D0_not_covid	2.59905632490977	3.53221198613761
20100659_D0_not_covid	D0_not_covid	2.2248555515177	2.2248555515177
20100674_D0_not_covid	MenACWY D0_not_covid	1.92532517888514	3.05539287641085
20100701_D0_not_covid	MenACWY D0_not_covid	3.17317512703791	2.53342084903788
20100655_D0_not_covid	D0_not_covid	2.91179996850382	2.93187152752028
20101069_D0_not_covid	MenACWY D0_not_covid	1.7572462725134	3.04028827621764
20101060_D0_not_covid	D0_not_covid	2.17590256745127	3.152714126384
20101388_D0_not_covid	D0_not_covid	2.97803865361981	3.15599123235593
20101379_D0_not_covid	D0_not_covid	2.07820821450148	2.41309741898639
20813548_CT_had_covid	MenACWY CT_had_covid	3.65951769841104	2.79076904519309
22723658_CT_had_covid	MenACWY CT_had_covid	3.23366472887951	1.80001353342985
22825785_CT_had_covid	MenACWY CT_had_covid	1.33912071646384	0.0615010670131335
20813548_D7_had_covid	MenACWY D7_had_covid	3.63229531886438	2.39639188610158
22723658_D7_had_covid	MenACWY D7_had_covid	1.71298518564965	1.56812245642163
23029663_CT_had_covid	MenACWY CT_had_covid	1.84352290527651	0.643555374001733
20813732_D7_had_covid	MenACWY D7_had_covid	2.58515068698516	1.69084909892847
22621234_D7_had_covid	MenACWY D7_had_covid	0.455957524797246	-0.516319050676285
22825785_D7_had_covid	MenACWY D7_had_covid	3.57206827527567	1.39741086573724
23029663_D7_had_covid	MenACWY D7_had_covid	0.896145357217127	1.5375650271054
20813732_CT_had_covid	MenACWY CT_had_covid	2.07806944984434	1.99836455891067
22621234_CT_had_covid	MenACWY CT_had_covid	0.985487428741427	2.25999955102441
23029686_CT_had_covid	MenACWY CT_had_covid	-0.520561998678435	1.02575150388937
22723645_D7_had_covid	ChAdOx1 D7_had_covid	2.38143290925068	1.47471734336819
23131229_D7_had_covid	MenACWY D7_had_covid	2.19056814329761	2.15850676639936
21415583_D7_had_covid	ChAdOx1 D7_had_covid	2.21420894264642	1.74846403430884
20813776_CT_had_covid	ChAdOx1 CT_had_covid	0.699203375411725	2.74481142465937
23029686_D7_had_covid	MenACWY D7_had_covid	1.08406626159067	2.62526024357071
22825216_CT_had_covid	ChAdOx1 CT_had_covid	2.0355500246549	2.93295039643737
23335436_CT_had_covid	ChAdOx1 CT_had_covid	2.0519718566784	2.82143896232367
23335099_CT_had_covid	MenACWY CT_had_covid	1.03444294015549	2.4339501875592
21415454_CT_had_covid	MenACWY CT_had_covid	0.210374628696436	1.51404846753394
21415454_D7_had_covid	MenACWY D7_had_covid	0.581669599292057	0.963173320726876
20813690_CT_had_covid	MenACWY CT_had_covid	-0.275351851604174	0.983428796933508
20509480_CT_had_covid	MenACWY CT_had_covid	0.658063464522517	1.32595143150428
20813690_D7_had_covid	MenACWY D7_had_covid	0.662340989020365	2.08622613955649
20509480_D7_had_covid	MenACWY D7_had_covid	-0.587007015583074	1.21750239769705
23029711_CT_had_covid	MenACWY CT_had_covid	1.59402446977428	2.53281876989069
21415327_CT_had_covid	MenACWY CT_had_covid	1.62913451699371	3.25452100760128
22519062_D7_had_covid	ChAdOx1 D7_had_covid	1.95238379100925	2.11674616502778
22927785_CT_had_covid	MenACWY CT_had_covid	0.581219062630351	2.29055354723432
22723693_CT_had_covid	ChAdOx1 CT_had_covid	2.4560073200249	2.17158463166881
22825074_D7_had_covid	MenACWY D7_had_covid	1.68029085609007	1.63017865208502
23233709_D7_had_covid	MenACWY D7_had_covid	3.31590853766283	3.63055163619117
23335372_CT_had_covid	ChAdOx1 CT_had_covid	2.91158681006736	2.62611925609491
23131428_CT_had_covid	MenACWY CT_had_covid	0.498726881979834	0.816900987769918
22723421_CT_had_covid	MenACWY CT_had_covid	0.952362230132149	3.22736060554641
22927785_D7_had_covid	MenACWY D7_had_covid	1.37930327030429	3.1035886304649
23335303_CT_had_covid	MenACWY CT_had_covid	2.00717500568958	2.62614528823863
22723693_D7_had_covid	ChAdOx1 D7_had_covid	0.882190471724741	2.5809545157108
22723782_CT_had_covid	ChAdOx1 CT_had_covid	1.53444236722462	2.29504769500864
22519538_CT_had_covid	MenACWY CT_had_covid	0.903083129282881	0.581478271891079
22927177_CT_had_covid	MenACWY CT_had_covid	0.94220770120308	1.39915406954864
20307567_CT_had_covid	MenACWY CT_had_covid	0.577018053467694	1.61879200044099
23131428_D7_had_covid	MenACWY D7_had_covid	0.152525259801976	1.92647849201976
23335372_D7_had_covid	ChAdOx1 D7_had_covid	1.17519928589922	1.24474434181349
22723421_D7_had_covid	MenACWY D7_had_covid	0.946178735600876	2.1688285245497
23030066_CT_had_covid	ChAdOx1 CT_had_covid	2.50303390594218	2.62591568413468
22927177_D7_had_covid	MenACWY D7_had_covid	-0.714174867998352	1.33510582666549
22723782_D7_had_covid	ChAdOx1 D7_had_covid	0.383135801881844	1.81884041327353
20509419_D7_had_covid	MenACWY D7_had_covid	3.12039604903209	1.68109343410473
22723645_CT_had_covid	ChAdOx1 CT_had_covid	2.24574764795218	1.81464392725531
23029388_CT_had_covid	MenACWY CT_had_covid	2.6313137213076	1.63433512199788
23029388_D7_had_covid	MenACWY D7_had_covid	1.31750695242051	1.05990532290663
22825719_CT_had_covid	MenACWY CT_had_covid	2.87188024309253	1.21405270941104
22519062_CT_had_covid	ChAdOx1 CT_had_covid	3.61995618729619	0.885156182204905
22825662_CT_had_covid	MenACWY CT_had_covid	1.90984224233199	0.941661953596491
23029435_CT_had_covid	ChAdOx1 CT_had_covid	2.69261022675385	1.67138173619919
22519663_CT_had_covid	ChAdOx1 CT_had_covid	3.89988172000259	1.60706726290445
22825719_D7_had_covid	MenACWY D7_had_covid	2.32851319896375	2.86459893725282
20100954_CT_had_covid	ChAdOx1 CT_had_covid	3.73783427053284	1.96146061452761
22825662_D7_had_covid	MenACWY D7_had_covid	1.24846927390728	1.14562719839124
23335114_CT_had_covid	ChAdOx1 CT_had_covid	3.30416651991363	1.45766940803362
20509419_CT_had_covid	MenACWY CT_had_covid	1.71695925123252	1.09126984500561
23029435_D7_had_covid	ChAdOx1 D7_had_covid	2.92289592509128	0.900344734899653
22519663_D7_had_covid	ChAdOx1 D7_had_covid	4.67512616243298	1.80733359026342
20509796_CT_had_covid	ChAdOx1 CT_had_covid	3.53955726017878	1.9495992740845
20100954_D7_had_covid	ChAdOx1 D7_had_covid	3.8982175080914	2.39407744721598
21415583_CT_had_covid	ChAdOx1 CT_had_covid	1.98476558050033	1.86752130501484
23131229_CT_had_covid	MenACWY CT_had_covid	3.23930568769727	1.69650942126255
23335114_D7_had_covid	ChAdOx1 D7_had_covid	2.6880652019232	2.4164261041896
20509796_D7_had_covid	ChAdOx1 D7_had_covid	1.69001198546128	3.01118592057475
23233709_CT_had_covid	MenACWY CT_had_covid	0.792647649787525	2.23117564106758
22927239_CT_had_covid	MenACWY CT_had_covid	2.10688819090236	4.5035147762273
20100874_CT_had_covid	ChAdOx1 CT_had_covid	0.87397148514688	3.42370317518231
22723656_CT_had_covid	ChAdOx1 CT_had_covid	1.23860935130484	4.248614202851
22519561_CT_had_covid	ChAdOx1 CT_had_covid	2.27218658113315	4.18059664353479
22825216_D7_had_covid	ChAdOx1 D7_had_covid	3.64823209349506	2.9073220185157
22825326_CT_had_covid	ChAdOx1 CT_had_covid	1.56247796402412	2.95579799249038
22825040_D7_had_covid	MenACWY D7_had_covid	1.70914127076809	1.53972825173302
23029711_D7_had_covid	MenACWY D7_had_covid	1.70257116526807	3.23004747079694
21415327_D7_had_covid	MenACWY D7_had_covid	1.44683798321186	3.3097977889694
22825074_CT_had_covid	MenACWY CT_had_covid	1.36680491230586	1.43740452009188
20509715_D7_had_covid	ChAdOx1 D7_had_covid	1.87929952029528	3.88142747655118
23335436_D7_had_covid	ChAdOx1 D7_had_covid	0.747811368297162	3.21117027783723
23335099_D7_had_covid	MenACWY D7_had_covid	0.608260068480093	3.31855748309887
20100874_D7_had_covid	ChAdOx1 D7_had_covid	1.42230311395688	3.55273732457508
22927239_D7_had_covid	MenACWY D7_had_covid	1.93232119041101	3.13542455570772
22519561_D7_had_covid	ChAdOx1 D7_had_covid	1.35745655610637	3.52443641477516
22723656_D7_had_covid	ChAdOx1 D7_had_covid	2.00217047033059	3.578413277146
