# Supplementary material for: Multi-omics analysis reveals COVID-19 vaccine induced attenuation of inflammatory responses during breakthrough disease
Source: Nat Commun. 2024 Apr 22;15:3402. doi: 10.1038/s41467-024-47463-6 (PMC11035709; doi:10.1038/s41467-024-47463-6)
Supplement: Supplementary file 13 — Source Data [file 41467_2024_47463_MOESM13_ESM.zip › source_data/Figure2c_pilot_NAATpos_vs_NAATneg_MenACWY_CT_C5_BP.txt]

pathway	pval	padj	log2err	ES	NES	size	leadingEdge
GOBP_RESPONSE_TO_VIRUS	1.13163286670658e-22	1.87551808191205e-19	1.22950405660873	0.514512234731479	2.5929684361955	286	OAS2 SHFL IFI27 DHX58 OAS1 DDX60 RTP4 OASL BST2 ISG15 IRF7 IFI44 TRIM5 IFI44L IFITM1 EIF2AK2 IFIT1 IFIT5 IFIH1 MOV10 MX1 OAS3 HERC5 RSAD2 RNASE2 IFI6 IFIT2 ZBP1 IFIT3 DDX58 TRIM38 IFITM3 TRIM22 TICAM1 PLSCR1 STAT2 APOBEC3G TLR3 SLFN11 IFI16 PARP9 MX2 NT5C3A DTX3L CXCL10 PML TRIM26 LGALS9 IRF5 PMAIP1 SAMHD1 GBP3 UNC93B1 TNF APOBEC3F CCL4 ZC3HAV1 ISG20 PUM1 DHX36 SMAD3 PRF1 TRIM44 LILRB1 LGALS8 TRI…
GOBP_DEFENSE_RESPONSE_TO_SYMBIONT	1.15558723469628e-22	1.87551808191205e-19	1.22950405660873	0.558934156693901	2.72948268970858	220	OAS2 SHFL IFI27 DHX58 OAS1 DDX60 RTP4 OASL BST2 ISG15 IRF7 TRIM5 IFI44L IFITM1 EIF2AK2 IFIT1 IFIT5 IFIH1 MOV10 MX1 OAS3 HERC5 RSAD2 RNASE2 IFI6 IFIT2 ZBP1 IFIT3 DDX58 TRIM38 IFITM3 TRIM22 TICAM1 PLSCR1 STAT2 APOBEC3G TLR3 SLFN11 IFI16 PARP9 MX2 NT5C3A DTX3L CXCL10 PML TRIM26 IRF5 PMAIP1 SAMHD1 GBP3 UNC93B1 APOBEC3F ZC3HAV1 ISG20 PUM1 DHX36 PRF1 TRIM44 LILRB1 TRIM56 CGAS RIPK3 STAT1 DDX21 VAMP8 PH…
GOBP_NCRNA_METABOLIC_PROCESS	3.17323368096752e-13	3.43343884280685e-10	0.932595211336209	0.388013548946934	2.03784916468215	435	PNPT1 RTCB DDX52 TDRD7 TENT4B UTP4 USPL1 GRSF1 SSB ALKBH1 EXOSC9 HELB UTP3 ISG20 NOL8 PIWIL4 TARS2 TRMT6 CTU1 RPP25 SMAD3 NOLC1 DDX10 CDKAL1 SNAPC3 METTL4 NOL11 EXOSC10 DDX18 TRMT11 MTO1 SEPSECS DDX21 NOL6 NIFK NOP9 SRFBP1 NOC4L WDR36 ADAR TRMT1L INTS12 XPO5 TAF1B GTF3C3 PARN MRPL1 XRN1 SMAD1 NOP56 TYW1 INTS4 EIF6 FARSA RPF1 TRUB1 DIMT1 SLFN13 UTP6 BUD23 METTL6 RPP25L MPHOSPH6 TP53RK INTS14 NOP58…
GOBP_NEGATIVE_REGULATION_OF_VIRAL_PROCESS	4.57176992420732e-13	3.70999129349424e-10	0.921426003494898	0.657426127716094	2.68922593336736	71	LY6E TRIM14 OAS2 SHFL OAS1 OASL BST2 ISG15 TRIM5 IFITM1 EIF2AK2 IFIT1 IFIT5 IFIH1 MX1 OAS3 RSAD2 PARP10 IFITM3 UBP1 PLSCR1 APOBEC3G IFI16 TRIM26 TNF APOBEC3F ZC3HAV1 ISG20 STAT1 FAM111A ZNFX1
GOBP_REGULATION_OF_VIRAL_PROCESS	1.88493056083526e-12	1.22369692009425e-09	0.898671232061694	0.550042454828802	2.45347440710285	123	LY6E TRIM14 OAS2 SHFL OAS1 OASL BST2 ISG15 TRIM5 IFITM1 EIF2AK2 IFIT1 IFIT5 IFIH1 MX1 OAS3 RSAD2 PARP10 LGALS1 TRIM38 LAMP3 IFITM3 TRIM22 UBP1 PLSCR1 APOBEC3G IFI16 TRIM26 LGALS9 TNF APOBEC3F ZC3HAV1 ISG20 DYNLT1 STAT1 FAM111A BCL2 ADAR ZNFX1 MDFIC PDE12 BANF1 TOP2A APOBEC3C TRIM21 APOBEC3A LARP7 TASOR TRIM68 PPIA NECTIN2 ATG5 TARBP2
GOBP_NEGATIVE_REGULATION_OF_VIRAL_GENOME_REPLICATION	7.68027161243412e-12	4.15502694232686e-09	0.875325132024659	0.71871483907897	2.7202337389079	47	OAS2 SHFL OAS1 OASL BST2 ISG15 IFITM1 EIF2AK2 IFIT1 IFIT5 IFIH1 MX1 OAS3 RSAD2 PARP10 IFITM3 PLSCR1 APOBEC3G IFI16 TNF APOBEC3F ZC3HAV1 ISG20
GOBP_VIRAL_LIFE_CYCLE	9.26731369821497e-12	4.29738575205797e-09	0.875325132024659	0.432071489647358	2.13388790042045	243	SLC3A2 SIGLEC1 LY6E TRIM14 OAS2 SHFL IFI27 OAS1 OASL BST2 ISG15 TRIM5 IFITM1 EIF2AK2 IFIT1 IFIT5 IFIH1 MX1 OAS3 RSAD2 PARP10 SCARB2 LGALS1 CTSL TRIM38 LAMP3 IFITM3 CHMP5 TRIM22 PLSCR1 APOBEC3G LDLR IFI16 TRIM26 LGALS9 TNF APOBEC3F HSPA8 HSP90AB1 MVB12A ZC3HAV1 ISG20 GAS6 CD86 UVRAG DYNLT1 VAMP8 PHB EEA1 FAM111A BCL2 ITGB7 ARL8B ADAR ZNFX1 EPS15 PDCD6IP PPIB PDE12 DEK CCNK ROCK2 VTA1 RAB29 DAG1 GP…
GOBP_NCRNA_PROCESSING	1.47005746727191e-11	5.96475817345578e-09	0.863415391606693	0.39452433681154	2.02108564425131	341	RTCB DDX52 TENT4B UTP4 GRSF1 SSB ALKBH1 EXOSC9 HELB UTP3 ISG20 NOL8 TRMT6 CTU1 RPP25 SMAD3 NOLC1 DDX10 CDKAL1 NOL11 EXOSC10 DDX18 TRMT11 MTO1 DDX21 NOL6 NIFK NOP9 SRFBP1 NOC4L WDR36 ADAR TRMT1L INTS12 PARN MRPL1 SMAD1 NOP56 TYW1 INTS4 EIF6 RPF1 TRUB1 DIMT1 UTP6 BUD23 METTL6 RPP25L MPHOSPH6 TP53RK INTS14 NOP58 PES1 IMP3 GTPBP4 GTF2H5 SNU13 BCDIN3D NSUN6 WDR43 POP1 TSR1 RPL7L1 ZNHIT3 WBP11 MAK16 DH…
GOBP_VIRAL_GENOME_REPLICATION	1.28757857031843e-10	4.6438667102818e-08	0.826657301178302	0.538732818527844	2.37167677735377	109	OAS2 SHFL IFI27 OAS1 OASL BST2 ISG15 IFITM1 EIF2AK2 IFIT1 IFIT5 IFIH1 MX1 OAS3 RSAD2 PARP10 TRIM38 IFITM3 PLSCR1 APOBEC3G IFI16 TNF APOBEC3F HSPA8 ZC3HAV1 ISG20 GAS6 PHB EEA1 FAM111A BCL2 ADAR ZNFX1 PPIB PDE12 DEK CCNK ROCK2 RAB29 BANF1 TOP2A APOBEC3C
GOBP_RIBOSOME_BIOGENESIS	4.52176686977879e-10	1.4677655259302e-07	0.814035837847908	0.400846555141675	2.01121894705337	273	XPO1 DDX52 GNL2 TENT4B UTP4 EXOSC9 RPS27L HELB UTP3 ISG20 NOL8 RPP25 NOLC1 DDX10 MTERF3 NOL11 SDAD1 ERAL1 EXOSC10 MRPS7 DDX18 DDX21 NOL6 NIFK NOP9 SRFBP1 NOC4L WDR36 MRPL1 NOP56 EIF6 RPF1 DIMT1 EFL1 UTP6 PAK1IP1 BUD23 MPHOSPH6 NOP58 PES1 IMP3 GTPBP4 GTF2H5 SNU13 METTL17 WDR43 MYBBP1A TSR1 RPL7L1 ZNHIT3 WBP11 MAK16 DHX37 HELQ UTP18 DCAF13 RIOK2 DROSHA WDR3 UTP23 BMS1 REXO4 EBNA1BP2 POP4 NOC2L BRIX…
GOBP_VIRAL_PROCESS	1.25799011633909e-09	3.71221447057881e-07	0.788186810800237	0.376254152549612	1.91788632976733	331	SLC3A2 SIGLEC1 LY6E TRIM14 OAS2 SHFL IFI27 OAS1 OASL BST2 ISG15 IRF7 TRIM5 IFITM1 EIF2AK2 IFIT1 IFIT5 IFIH1 MX1 OAS3 RSAD2 PARP10 SCARB2 LGALS1 CTSL TRIM38 LAMP3 IFITM3 CHMP5 TRIM22 UBP1 PLSCR1 APOBEC3G LDLR IFI16 PARP9 SSB TRIM26 LGALS9 TNF APOBEC3F CCL4 HSPA8 HSP90AB1 MVB12A ZC3HAV1 ISG20 GAS6 CD86 UVRAG DYNLT1 STAT1 VAMP8 PHB EEA1 FAM111A BCL2 ITGB7 ARL8B ADAR ZNFX1 EPS15 PDCD6IP PPIB MDFIC PD…
GOBP_REGULATION_OF_VIRAL_GENOME_REPLICATION	1.74319808133524e-09	4.71535081001182e-07	0.788186810800237	0.591760477711697	2.43298776165861	73	OAS2 SHFL OAS1 OASL BST2 ISG15 IFITM1 EIF2AK2 IFIT1 IFIT5 IFIH1 MX1 OAS3 RSAD2 PARP10 TRIM38 IFITM3 PLSCR1 APOBEC3G IFI16 TNF APOBEC3F ZC3HAV1 ISG20 FAM111A BCL2 ADAR ZNFX1
GOBP_RRNA_METABOLIC_PROCESS	3.38704160721409e-09	8.45718235155148e-07	0.774939030136436	0.416439817392533	2.0519532415988	235	DDX52 TENT4B UTP4 EXOSC9 HELB UTP3 ISG20 NOL8 RPP25 NOLC1 DDX10 NOL11 EXOSC10 DDX18 DDX21 NOL6 NIFK NOP9 SRFBP1 NOC4L WDR36 TAF1B GTF3C3 MRPL1 XRN1 NOP56 EIF6 RPF1 DIMT1 SLFN13 UTP6 BUD23 MPHOSPH6 NOP58 PES1 IMP3 GTPBP4 GTF2H5 SNU13 WDR43 TSR1 RPL7L1 ZNHIT3 WBP11 MAK16 DHX37 HELQ UTP18 DCAF13 RIOK2 DROSHA WDR3 UTP23 BMS1 REXO4 EBNA1BP2 POP4 MRPL44 BRIX1 RPF2 IMP4 RRP7A NSA2 WDR46 PDCD11 GTF3C6 ZN…
GOBP_REGULATION_OF_RESPONSE_TO_BIOTIC_STIMULUS	4.55896390224807e-09	1.05702834476409e-06	0.761460801445585	0.393239525018663	1.97304371651584	270	USP18 DHX58 OAS1 DDX60 OASL ISG15 IRF7 TRIM5 IFIT1 OAS3 HERC5 ZBP1 IL4I1 IFI35 DDX58 TRIM38 HAVCR2 PLSCR1 PARP14 STAT2 APOBEC3G IFI16 PARP9 NOD1 DTX3L LGALS9 SAMHD1 SOCS1 APOBEC3F HSP90AB1 SERPING1 PUM1 TRIM44 LILRB1 APPL1 GRN SIGLEC16 SERPINB9 CD226 TRIM56 CGAS SRC TRAFD1 STAT1 ADAR NMI GPATCH3 ZNFX1 SASH1 IL15 TXK HSP90AA1 MR1 POLR3C LY86 GFER SCIMP UBE2K IKBKE ILRUN CARD16 AIM2 BANF1 RNF185 SY…
GOBP_RESPONSE_TO_TYPE_I_INTERFERON	1.09811680092141e-08	2.37632475719393e-06	0.747739663149885	0.636645505068781	2.45590936080703	52	USP18 OAS2 SHFL IFI27 OAS1 ISG15 IRF7 IFITM1 IFIT1 MX1 OAS3 ZBP1 SP100 IFITM3 STAT2 SAMHD1 HSP90AB1 TRIM56 STAT1 ADAR UBE2K IKBKE MYD88 RNF185
GOBP_RESPONSE_TO_BACTERIUM	1.49182201391243e-08	3.02653391072484e-06	0.73376198835648	0.34501151018091	1.79096565646888	384	EPHB2 HERC6 CNP OAS2 DHX58 PLAC8 OAS1 ISG15 IFI44 CAPN2 TRIM5 CMPK2 PTGER2 OAS3 RNASE2 TENT5A PRLR CHMP5 HAVCR2 TICAM1 PRKCE TLR3 NOD1 CXCL10 LGALS9 IRF5 JCHAIN RNF213 IGKC PCK2 SELENOS TNF IGLC3 PTGIR IGKV3-20 FER IGHV4-59 LILRB1 GRN SIGLEC16 CD86 CX3CR1 MTDH GCH1 IGLC2 WASL IGHA1 MALT1 SRC FUCA2 ABCA1 IGHV3-23 GBP4 PLAAT3 CARD17 RNASE6 STAB1 ZNFX1 CASP1 MIR342 SASH1 IGHG2 LSM5 MR1 STAP1 IGHV4-3…
GOBP_ADAPTIVE_IMMUNE_RESPONSE	2.92679257112418e-07	5.29253321012338e-05	0.674962860011025	0.333717409922658	1.7312933230409	387	EPHB2 IRF7 ADCY7 RSAD2 IL4I1 CTSL BTN3A3 LAMP3 HAVCR2 BTN3A1 IL6ST JCHAIN IGKV2-30 IGKC UNC93B1 TNF LILRB4 IGLV1-47 IGKV4-1 FCGR3A IGLC3 SERPING1 IGKV3-15 ERAP2 IGKV1-5 IGLV2-11 C5 DCLRE1C IGKV3-20 PRF1 IGHV4-59 IGLV1-40 IGLV1-44 LILRB1 IGLV2-23 TNFRSF21 CD86 CX3CR1 CD48 CD226 IGLV8-61 IGLC2 IGHA1 IGLV3-25 MALT1 RIPK3 TNFSF13B IGHV3-23 IGLV3-1 PHB RIF1 SHLD2 IGHG2 TXK MR1 IGHV4-39 IGHV3-21 C1QC M…
GOBP_RIBONUCLEOPROTEIN_COMPLEX_BIOGENESIS	2.93486129951389e-07	5.29253321012338e-05	0.674962860011025	0.334425207555349	1.73417309730622	377	XPO1 DDX52 GNL2 TENT4B UTP4 EXOSC9 RPS27L HELB HSP90AB1 UTP3 ISG20 NOL8 RPP25 NOLC1 DDX10 MTERF3 NOL11 SDAD1 ERAL1 EXOSC10 MRPS7 DDX18 AAR2 DDX21 NOL6 NIFK EIF2S2 NOP9 SRFBP1 NOC4L WDR36 ADAR SNRPC CLNS1A HSP90AA1 MRPL1 NOP56 EIF6 ATR GEMIN2 RPF1 DIMT1 DDX23 EFL1 UTP6 PAK1IP1 BUD23 MPHOSPH6 XAB2 NOP58 PES1 PUF60 IMP3 GTPBP4 GTF2H5 SNU13 METTL17 WDR43 MYBBP1A TSR1 RPL7L1 ZNHIT3 WBP11 TGS1 MAK16 DH…
GOBP_RESPONSE_TO_INTERFERON_BETA	6.26815087004454e-07	0.00010708640907455	0.659444398037935	0.745761239674237	2.37000770950063	24	PNPT1 SHFL OAS1 BST2 CAPN2 IFITM1 XAF1 IFITM3 PLSCR1 TLR3 IFI16 STAT1 NDUFA13 UBE2K IKBKE AIM2
GOBP_IMMUNE_RESPONSE_REGULATING_SIGNALING_PATHWAY	8.48991375040761e-07	0.000137791300169116	0.659444398037935	0.33066551511078	1.71402913277314	361	DHX58 OAS1 DDX60 OASL IRF7 CMKLR1 BTN2A3P IFIH1 OAS3 FPR3 RSAD2 BTN2A2 IFI35 DDX58 BTN3A3 HAVCR2 TICAM1 PLSCR1 PRKCE TLR3 BTN3A1 ELF1 NOD1 LGALS9 IGKC UNC93B1 TNF LILRB4 FCGR3A IGLC3 CD38 PUM1 FER IGHV4-59 LILRB1 APPL1 TNFRSF21 CD226 IGLC2 IGHA1 YES1 CD300A MALT1 MAP2K6 SRC MS4A2 IGHV3-23 PHB GBP1 BCL2 NMI GPATCH3 PRNP OTUD4 BAX EIF2B3 WDFY1 IGHG2 TXK STAP1 IGHV4-39 LACC1 IGHV3-21 MYO1G IGHA2 IGH…
GOBP_POSITIVE_REGULATION_OF_INTERFERON_BETA_PRODUCTION	1.632557576913e-06	0.000245761112209284	0.643551836150722	0.665976511371902	2.28264048977026	33	OAS2 DHX58 OAS1 ISG15 IRF7 IFIH1 OAS3 DDX58 TICAM1 TLR3 IRF5 TRIM56 HSP90AA1 POLR3C
GOBP_INTERFERON_BETA_PRODUCTION	1.66566373031554e-06	0.000245761112209284	0.643551836150722	0.587662535648773	2.24405580310113	49	OAS2 DHX58 OAS1 ISG15 IRF7 IFIH1 OAS3 DDX58 TRIM38 TICAM1 TLR3 IRF5 LILRB1 TRIM56 NMI HSP90AA1 POLR3C
GOBP_REGULATION_OF_INNATE_IMMUNE_RESPONSE	2.21740027099463e-06	0.000312942664332546	0.627256739718528	0.395438164359183	1.88049283141567	180	USP18 DHX58 OAS1 ISG15 IRF7 TRIM5 OAS3 ZBP1 IFI35 HAVCR2 PLSCR1 PARP14 STAT2 IFI16 PARP9 LGALS9 SAMHD1 SOCS1 HSP90AB1 SERPING1 LILRB1 APPL1 GRN SERPINB9 CD226 TRIM56 CGAS SRC TRAFD1 ADAR NMI ZNFX1 TXK HSP90AA1 POLR3C GFER UBE2K IKBKE AIM2 BANF1 RNF185 HLA-A TRIM21 TOMM70 CD160 CEACAM1 LAG3 METTL3 NECTIN2 BIRC3 HLA-F TBK1 RNF135 TNFAIP3 SH2D1B NCR1 FFAR2
GOBP_NEGATIVE_REGULATION_OF_INNATE_IMMUNE_RESPONSE	3.40152856617013e-06	0.000460056738574511	0.627256739718528	0.560269142711886	2.19457811415002	56	USP18 DHX58 OAS1 ISG15 OAS3 HAVCR2 PARP14 STAT2 IFI16 LGALS9 SAMHD1 SERPING1 LILRB1 GRN SERPINB9 TRAFD1 ADAR NMI GFER BANF1 HLA-A TRIM21 CEACAM1 METTL3 HLA-F TNFAIP3 NR1H3 LYAR KLRD1 MUL1 YTHDF2 NLRC5
GOBP_ENTRY_INTO_HOST	3.58635893216132e-06	0.000465652843751826	0.627256739718528	0.448026400681819	1.97235767637488	109	SLC3A2 SIGLEC1 LY6E TRIM14 TRIM5 IFITM1 SCARB2 LGALS1 CTSL TRIM38 LAMP3 IFITM3 TRIM22 PLSCR1 LDLR TRIM26 LGALS9 GAS6 CD86 EXOC7 UVRAG DYNLT1 SRC FUCA2 VAMP8 PHB ITGB7 EPS15
GOBP_REGULATION_OF_DEFENSE_RESPONSE	5.53085050467587e-06	0.000690505413006842	0.610526878385931	0.308997904655294	1.62283229854471	426	EPHB2 USP18 DHX58 OAS1 ISG15 IRF7 TRIM5 IFIT1 OAS3 HERC5 ZBP1 LGALS1 IFI35 DDX58 TRIM38 HAVCR2 PLSCR1 PARP14 STAT2 APOBEC3G TLR3 LDLR IFI16 PARP9 NOD1 DTX3L IL6ST LGALS9 SAMHD1 SELENOS SOCS1 TNF APOBEC3F HSP90AB1 SERPING1 SERPINF1 SMAD3 TRIM44 LILRB1 APPL1 GRN SIGLEC16 SERPINB9 CD226 YES1 TRIM56 CGAS SRC TRAFD1 STAT1 VAMP8 TNFAIP6 ADAR NMI GPATCH3 DAGLA ZNFX1 CASP1 IL15 RHBDD3 TXK FANCA HSP90AA1 …
GOBP_POSITIVE_REGULATION_OF_TYPE_I_INTERFERON_PRODUCTION	7.09901478227788e-06	0.000853459332713852	0.610526878385931	0.56689530360614	2.14687887505157	48	OAS2 DHX58 OAS1 ISG15 IRF7 IFIH1 OAS3 DDX58 TICAM1 TLR3 IRF5 DHX36 TRIM56 CGAS STAT1 HSP90AA1 POLR3C MYD88 TOMM70 DHX33 TBK1 RNF135
GOBP_MITOCHONDRIAL_GENE_EXPRESSION	1.02489481079576e-05	0.00118814591280108	0.593325476396405	0.458474629501433	1.98882737994439	94	PNPT1 MRPS18B ALKBH1 TARS2 SLC25A33 METTL4 MRPS7 MTO1 FASTKD1 COA3 MRPL16 MTRF1 TBRG4 MRPS12 RMND1 MRPL2 MRPL58 GFM1 MRPL51 MTERF1 CHCHD10 MRPL47 MTIF2 MRPL44 TRMT5 TEFM MTRES1 TWNK PPARGC1B RPUSD3 GATC TFB1M PTCD3 FASTKD2 YARS2 QRSL1 MRPS18A MPV17L2 TRUB2 UQCC2 POLRMT ELAC2 TRIT1 MTRF1L MRPS11 TRMT10C MRPS2 CDK5RAP1 TFB2M MRPS14 FASTKD3 AARS2
GOBP_POSITIVE_REGULATION_OF_IMMUNE_RESPONSE	1.23274946466397e-05	0.00137982922837905	0.593325476396405	0.308326717194869	1.60413468895479	402	IRF7 CMKLR1 BTN2A3P TRIM5 FPR3 RSAD2 BTN2A2 ZBP1 IFI35 BTN3A3 HAVCR2 PLSCR1 PRKCE BTN3A1 IFI16 ELF1 PARP9 IL6ST LGALS9 IGKC TNF LILRB4 IGLC3 SERPING1 CD38 C5 IGHV4-59 LILRB1 APPL1 TNFRSF21 CD86 CD226 IGLC2 IGHA1 YES1 TRIM56 CGAS CD300A MALT1 SRC TNFSF13B VAMP8 IGHV3-23 PHB GBP1 BCL2 RIF1 SHLD2 NMI PRNP ZNFX1 IL15 BAX EIF2B3 IGHG2 TXK HSP90AA1 MR1 STAP1 IGHV4-39 IGHV3-21 C1QC MYO1G POLR3C IGHA2 IG…
GOBP_REGULATION_OF_VIRAL_ENTRY_INTO_HOST_CELL	1.4345152110986e-05	0.00151910456722194	0.593325476396405	0.656468752620862	2.17341356796545	29	LY6E TRIM14 TRIM5 IFITM1 LGALS1 TRIM38 IFITM3 TRIM22 TRIM26 LGALS9
GOBP_REGULATION_OF_TYPE_I_INTERFERON_MEDIATED_SIGNALING_PATHWAY	1.46183849205517e-05	0.00151910456722194	0.593325476396405	0.63033790636636	2.16048885019216	33	USP18 OAS1 ISG15 IRF7 OAS3 ZBP1 STAT2 SAMHD1 HSP90AB1 TRIM56 ADAR UBE2K IKBKE RNF185 METTL3 TBK1
GOBP_DNA_REPAIR	1.49757689929458e-05	0.00151910456722194	0.593325476396405	0.298645482418846	1.57100198461511	424	BRCA2 ZFYVE26 PARP10 DDB2 RAD51B PALB2 ASCC1 PARG PARP9 DTX3L PML CEBPG ALKBH1 SAMHD1 HELB FBXO6 SLX4 NSMCE2 RMI2 FANCL DCLRE1C POLK SLF2 RNF138 ASCC3 EXO5 RAD9A UVRAG CGAS DCLRE1A HPF1 GTF2H2C CEP164 FAM111A RIF1 REC8 SHLD2 HUS1 FANCA ASF1A RBBP8 BCCIP RNF8 ATR CHEK1 SHLD3 PCNA ABRAXAS1 CHEK2 TDG POLDIP2 DEK TENT4A CLSPN XAB2 BRCA1 TIMELESS FANCC SMARCAL1 GTF2H5 MCM6 TERF2 POLH WDR70 FAN1 RAD50 …
GOBP_POSITIVE_REGULATION_OF_CYTOKINE_PRODUCTION	1.69774226469686e-05	0.00162559164492349	0.575610261071129	0.319918719449594	1.62990136158555	326	EPHB2 OAS2 DHX58 OAS1 ISG15 IRF7 EIF2AK2 IFIH1 OAS3 RSAD2 HEG1 DDX58 HAVCR2 TICAM1 TLR3 BTN3A1 IFI16 NOD1 IL6ST LGALS9 IRF5 CEBPG EGR1 TNF SCAMP5 CD83 DHX36 C5 SMAD3 LILRB1 APPL1 SIGLEC16 CD86 DDIT3 CD226 TRIM56 CGAS MALT1 SRC TMEM106A STAT1 DDX21 PHB CASP1 KAT2A IL15 TXK HSP90AA1 LACC1 SPON2 POLR3C SPHK1 CD84 ATF4 SCIMP C3AR1 ARFGEF2 ROCK2 RELA JAK2 BRCA1 NLRP3 AIM2 MYD88 IRF4 GLMN HLA-A XBP1 DE…
GOBP_NEGATIVE_REGULATION_OF_RESPONSE_TO_BIOTIC_STIMULUS	1.76630329963493e-05	0.00162559164492349	0.575610261071129	0.46792363237063	1.99474122069199	88	USP18 DHX58 OAS1 ISG15 OAS3 IL4I1 TRIM38 HAVCR2 PARP14 STAT2 IFI16 LGALS9 SAMHD1 SERPING1 LILRB1 GRN SERPINB9 TRAFD1 ADAR NMI GPATCH3 GFER ILRUN CARD16 BANF1 HLA-A TRIM21 CEACAM1 RNF125 METTL3 HLA-F ATG5 TARBP2 TNFAIP3 NR1H3 LYAR NFKBIL1 MICB KLRD1 MUL1 YTHDF2 FGL2 NLRC5
GOBP_PHAGOCYTOSIS_RECOGNITION	1.7728443965151e-05	0.00162559164492349	0.575610261071129	0.621639614163343	2.17369591828292	36	IGKC MYO18A IGLC3 IGHV4-59 IGLC2 IGHA1 IGHV3-23 IGHG2 IGHV4-39 SPON2 IGHV3-21 IGHA2 IGHV1-18 TRDC IGHV3-33 IGHG1 IGLL5 IGHV3-7 IGHV3-11 IGHV3-30 IGHV2-5 IGHG3 IGHM IGHV4-34 CD36 IGHV5-51 FCN1
GOBP_INTERFERON_ALPHA_PRODUCTION	1.80287428272476e-05	0.00162559164492349	0.575610261071129	0.728029229286493	2.19871374452547	20	IRF7 IFIH1 DDX58 HAVCR2 TLR3 IRF5 DHX36 STAT1 NMI
GOBP_CYTOKINE_MEDIATED_SIGNALING_PATHWAY	1.87168912615736e-05	0.00164202781175859	0.575610261071129	0.325941628994089	1.64609965242277	294	USP18 OAS2 IFI27 OAS1 OASL ISG15 IRF7 CMKLR1 IFITM1 MX1 OAS3 ZBP1 PRLR SP100 IFITM3 PARP14 CCR1 STAT2 PARP9 CXCL10 IL6ST IL1RN IRF5 SAMHD1 EGR1 SOCS1 TNF LILRB4 CCL4 HSP90AB1 CCRL2 GAS6 FER TRIM44 LILRB1 APPL1 CX3CR1 TRIM56 SRC STAT1 TNFSF13B RPS6KA4 COMMD7 ADAR NMI OTUD4 CASP1 IL15 VRK2 TXK STAP1 ZC3H15 TNFRSF18 SPHK1 IL15RA UBE2K PPP2CB IL10RA IKBKE RELA CARD16 SPPL2A JAK2 AIM2 MYD88 RNF185
GOBP_TRNA_METABOLIC_PROCESS	1.99281098028355e-05	0.0017022801163159	0.575610261071129	0.397093402507536	1.83835389968834	150	RTCB GRSF1 SSB ALKBH1 EXOSC9 TARS2 TRMT6 CTU1 RPP25 CDKAL1 EXOSC10 TRMT11 MTO1 SEPSECS TRMT1L GTF3C3 TYW1 FARSA TRUB1 SLFN13 METTL6 RPP25L TP53RK BCDIN3D NSUN6 POP1 ZBTB8OS POP4 FARS2 PTCD1 NSUN2 TYW3 TRMT5 ELP3 GTF3C6 PUS7 ELP5 PARS2 RTRAF PUS10 THUMPD3 TRMT112 METTL2A GATC EXOSC3 ALKBH8 RPP30 RPP38 DDX1 QTRT2 TRMT13 YARS2 QRSL1 NARS2 THUMPD1 DTWD1 FARSB EXOSC8 ELAC2 TRIT1 WDR4 TRMT10B THG1L CTU…
GOBP_PRODUCTION_OF_MOLECULAR_MEDIATOR_OF_IMMUNE_RESPONSE	2.11942416519556e-05	0.00176401303595507	0.575610261071129	0.369465866937687	1.75755493975957	186	EPHB2 BST2 RSAD2 DDX58 TICAM1 TLR3 IGKV2-30 SAMHD1 IGKC TNF LILRB4 MZB1 IGLV1-47 IGKV4-1 IGKV3-15 IGKV1-5 IGLV2-11 DHX36 IGKV3-20 IGLV1-40 IGLV1-44 LILRB1 IGLV2-23 CD86 CD226 IGLV8-61 IGLV3-25 CGAS MALT1 DDX21 IGLV3-1 PHB RIF1 SHLD2 CTNNBL1 LACC1 SPON2 RNF8 TRPM4 SHLD3 SCIMP IGLV3-21 NLRP3 NDFIP1 DNAJB9 HLA-A XBP1 POLQ DENND1B CD160 PKN1 IL18 ATAD5 HLA-F ATG5 IGLV3-19 B2M FFAR2 PARP3 IGLV2-14 PMS…
GOBP_RESPONSE_TO_INTERFERON_ALPHA	2.35887768265116e-05	0.00191422923947142	0.575610261071129	0.740377755062917	2.19873886664079	19	BST2 IFITM1 EIF2AK2 IFIT2 IFIT3 LAMP3 IFITM3 MX2 GAS6 ADAR KLHL20 PDE12
GOBP_TYPE_I_INTERFERON_PRODUCTION	2.49663890333109e-05	0.00197660728785676	0.575610261071129	0.485364369461799	2.01404082481136	78	OAS2 DHX58 OAS1 ISG15 IRF7 IFIH1 OAS3 DDX58 TRIM38 HAVCR2 TICAM1 TLR3 IRF5 DHX36 LILRB1 TRIM56 CGAS STAT1 NMI GPATCH3 HSP90AA1 POLR3C ILRUN BANF1 MYD88 TRIM21 TOMM70 DHX33 RNF125 TBK1 RNF135 CYLD
GOBP_CELLULAR_RESPONSE_TO_VIRUS	3.17260785812034e-05	0.00245197264463301	0.557332238758646	0.522839693298243	2.06500309088454	61	DHX58 OAS1 DDX60 OASL IRF7 IFIH1 OAS3 IFI6 DDX58 TLR3 CXCL10 LGALS9 PUM1 SMAD3 LGALS8 PHB ADAR GPATCH3 BAX HSP90AA1
GOBP_ACTIVATION_OF_IMMUNE_RESPONSE	3.36622924690362e-05	0.00254111165940678	0.557332238758646	0.328739061401267	1.6502072431864	268	CMKLR1 BTN2A3P TRIM5 FPR3 BTN2A2 ZBP1 BTN3A3 PLSCR1 PRKCE BTN3A1 IFI16 ELF1 IGKC LILRB4 IGLC3 SERPING1 CD38 C5 IGHV4-59 APPL1 TNFRSF21 CD226 IGLC2 IGHA1 YES1 CGAS CD300A MALT1 SRC IGHV3-23 PHB GBP1 BCL2 PRNP ZNFX1 BAX EIF2B3 IGHG2 TXK HSP90AA1 STAP1 IGHV4-39 IGHV3-21 C1QC MYO1G IGHA2 IGHV1-18 C3AR1 RBCK1 EZR RAB29 RELA TRDC PHPT1 GCSAML AIM2 CD247 CMTM3 HLA-A TRAT1 DENND1B TOMM70 CD160 IGHV3-33 I…
GOBP_RESPONSE_TO_INTERFERON_GAMMA	4.13195319833942e-05	0.00304825456404767	0.557332238758646	0.456361293048952	1.95801505886689	89	SHFL BST2 IFITM1 SP100 IFITM3 PARP14 TLR3 PARP9 LGALS9 NUB1 GBP3 SOCS1 TNF CCL4 HSP90AB1 GCH1 STX8 STAT1 GBP4 GBP1 NMI CASP1 TXK PDE12 JAK2 TRIM21 XCL2 SLC26A6 CD47 FASLG RPS6KB1 KYNU IRF8 SYNCRIP NR1H3
GOBP_LYMPHOCYTE_MEDIATED_IMMUNITY	4.31508306090384e-05	0.00311261324793197	0.557332238758646	0.343892967578039	1.69448803911958	235	IRF7 RSAD2 IL4I1 BTN3A3 HAVCR2 LGALS9 CEBPG IGKC TNF LILRB4 GZMB FCGR3A IGLC3 SERPING1 C5 PRF1 PRDX1 IGHV4-59 LILRB1 SERPINB9 CD226 IGLC2 IGHA1 MALT1 RIPK3 IGHV3-23 RIF1 ARL8B SHLD2 IGHG2 MR1 IGHV4-39 IGHV3-21 C1QC MYO1G RNF8 IGHA2 IGHV1-18 TRPM4 GFER SHLD3 TRDC NLRP3 NDFIP1 MYD88 HLA-A DENND1B CD160 IGHV3-33 IL18 IGHG1 SLAMF7 IGLL5 IGHV3-7 CEACAM1 ATAD5 LAG3 NECTIN2 HLA-F SH2D1B IGHV3-11 B2M NCR…
GOBP_HUMORAL_IMMUNE_RESPONSE_MEDIATED_BY_CIRCULATING_IMMUNOGLOBULIN	4.52018483313801e-05	0.0031896782539926	0.557332238758646	0.537765923903949	2.05351995242377	49	IGKC TNF IGLC3 SERPING1 C5 IGHV4-59 IGLC2 IGHA1 IGHV3-23 IGHG2 IGHV4-39 IGHV3-21 C1QC IGHA2 IGHV1-18 TRDC IGHV3-33 IGHG1 IGLL5 IGHV3-7 IGHV3-11 IGHV3-30 C3 IGHV2-5 IGHG3 C1QB IGHM IGHV4-34 CD81 NOD2 IGHV5-51 FCGR2B
GOBP_IMMUNE_RESPONSE_REGULATING_CELL_SURFACE_RECEPTOR_SIGNALING_PATHWAY	4.85067080828351e-05	0.00334824433621181	0.557332238758646	0.333709854853882	1.64824227918109	242	CMKLR1 BTN2A3P FPR3 BTN2A2 BTN3A3 PLSCR1 PRKCE BTN3A1 ELF1 IGKC LILRB4 FCGR3A IGLC3 CD38 FER IGHV4-59 LILRB1 APPL1 TNFRSF21 CD226 IGLC2 IGHA1 YES1 CD300A MALT1 SRC MS4A2 IGHV3-23 GBP1 BCL2 PRNP BAX EIF2B3 IGHG2 TXK STAP1 IGHV4-39 IGHV3-21 MYO1G IGHA2 IGHV1-18 C3AR1 RBCK1 EZR RAB29 RELA TRDC PHPT1 GCSAML CD247 CMTM3 HLA-A TRAT1 DENND1B CD160 IGHV3-33 IGHG1 IGLL5 PTK2 IGHV3-7 CEACAM1 TESPA1 NECTIN2…
GOBP_RNA_MODIFICATION	4.95119310345554e-05	0.00334824433621181	0.557332238758646	0.389931223697147	1.78301645397485	142	CMTR1 APOBEC3G SSB ALKBH1 APOBEC3F TRMT6 CTU1 CDKAL1 METTL4 METTL14 TRMT11 RNMT MTO1 ADAR TRMT1L PARN TYW1 TRUB1 DIMT1 BUD23 METTL6 BCDIN3D ALKBH3 NSUN6 APOBEC3C TGS1 APOBEC3A LARP7 NSUN2 TYW3 METTL3 TRMT5 ELP3 TRMT2A PUS7 ELP5 METTL15 PUS10 RPUSD3 THUMPD3 TRMT112 PUS7L METTL2A TFB1M ALKBH8 QTRT2 TRMT13 FTSJ3 THUMPD1 DTWD1 MRM1 TRUB2 HNRNPAB TRIT1 WDR4 TRMT10B THG1L CTU2 ANKRD16 DUS1L TRMT1 OSGEP…
GOBP_TRNA_PROCESSING	5.56292074272262e-05	0.00368515116956686	0.557332238758646	0.418542634470491	1.84840976933123	110	RTCB GRSF1 SSB ALKBH1 TRMT6 CTU1 RPP25 CDKAL1 TRMT11 MTO1 TRMT1L TYW1 TRUB1 METTL6 RPP25L TP53RK BCDIN3D NSUN6 POP1 ZBTB8OS POP4 FARS2 PTCD1 NSUN2 TYW3 TRMT5 ELP3 PUS7 ELP5 RTRAF PUS10 THUMPD3 TRMT112 METTL2A ALKBH8 RPP30 RPP38 DDX1 QTRT2 TRMT13 THUMPD1 DTWD1 ELAC2 TRIT1 WDR4 TRMT10B THG1L CTU2 ANKRD16 DUS1L TRMT1 OSGEP TRMT12 PUS3 TRMT10C POP5 CDK5RAP1 POLR3K AARS2 ADAT3 NAT10 TSEN15 TYW1B TYW5 …
GOBP_IMMUNE_EFFECTOR_PROCESS	6.49098447606478e-05	0.00421394712186126	0.538434096309916	0.286683503631953	1.50665057635658	445	EPHB2 DHX58 DDX60 BST2 IRF7 RSAD2 IL4I1 LGALS1 IFI35 DDX58 BTN3A3 HAVCR2 TICAM1 PRKCE TLR3 LGALS9 CEBPG IGKC MYO18A TNF LILRB4 MZB1 GZMB FCGR3A IGLC3 SERPING1 DHX36 C5 PRF1 FER PRDX1 IGHV4-59 LILRB1 APPL1 GRN SERPINB9 CD86 CX3CR1 CD226 IGLC2 IGHA1 YES1 CGAS CD300A MALT1 RIPK3 SRC DDX21 VAMP8 IGHV3-23 PHB RIF1 ARL8B SHLD2 NMI IGHG2 MR1 STAP1 IGHV4-39 LACC1 SPON2 IGHV3-21 C1QC MYO1G RNF8 IGHA2 IGHV…
GOBP_BIOLOGICAL_PROCESS_INVOLVED_IN_INTERACTION_WITH_HOST	8.89173762841376e-05	0.00560364723571637	0.538434096309916	0.388752736179945	1.78041305134186	141	SLC3A2 SIGLEC1 LY6E TRIM14 TRIM5 IFITM1 IFIT1 SCARB2 LGALS1 CTSL TRIM38 LAMP3 IFITM3 CHMP5 TRIM22 PLSCR1 LDLR TRIM26 LGALS9 GAS6 CD86 EXOC7 UVRAG DYNLT1 SRC FUCA2 VAMP8 PHB ITGB7 ARL8B EPS15
GOBP_REGULATION_OF_RESPONSE_TO_CYTOKINE_STIMULUS	9.13669644812053e-05	0.00560364723571637	0.538434096309916	0.405615725778152	1.79328792324782	116	USP18 OAS1 ISG15 IRF7 IFIH1 OAS3 ZBP1 DDX58 PARP14 STAT2 PARP9 IL1RN SAMHD1 SOCS1 HSP90AB1 GAS6 TRIM44 TRIM56 ADAR OTUD4 CASP1 VRK2 TXK STAP1 SPHK1 UBE2K PPP2CB IKBKE CARD16 SPPL2A RNF185 MAPK7 ZNF675 METTL3 KLF4 TBK1 TNFAIP3 CYLD NR1H3 RIPK1 IRAK2 TRAF2 MUL1 CXCR4 CSF1 YTHDF2 NLRC5 MED1 NKIRAS1 CDC37 SH2B3 TLE5
GOBP_NEGATIVE_REGULATION_OF_TYPE_I_INTERFERON_MEDIATED_SIGNALING_PATHWAY	9.4007734718252e-05	0.00560364723571637	0.538434096309916	0.737511847147024	2.09697097433405	16	USP18 OAS1 ISG15 OAS3 STAT2 SAMHD1 ADAR
GOBP_PROTEIN_INSERTION_INTO_MEMBRANE	9.45695339297157e-05	0.00560364723571637	0.538434096309916	0.526563566564776	1.99413928857513	48	RTP4 MAIP1 TIMM10 GZMB TRAM1 NMT1 NDUFA13 EMC9 TRAM2 BAX HSP90AA1 SEC61A1 TIMM9 TOMM70 EMC6 EMC7 AGK TIMM8B ROMO1 EMC8 PDCD5 HSPA4 EMC1 EMC10 BCS1L MAL TRMT10B
GOBP_NUCLEIC_ACID_PHOSPHODIESTER_BOND_HYDROLYSIS	9.49478120654345e-05	0.00560364723571637	0.538434096309916	0.351144022990405	1.69276924990103	205	PNPT1 RNASE2 HELZ2 AEN PLSCR1 ALKBH1 SAMHD1 EXOSC9 ISG20 DCP1A RPP25 DCLRE1C NCBP2 EXO5 RAD9A PNRC2 DCLRE1A EXOSC10 PLD3 RNASE6 NOP9 CPSF2 BAX HARBI1 TSNAX PARN XRN1 RBBP8 PPP1R8 SLFN13 PDE12 CSTF3 CNOT8 ENPP2 ENDOG FAN1 RAD50 POP1 DXO CPSF3 TSR1 DNASE2 DBR1 DROSHA TATDN1 UTP23 MGME1 BMS1 REXO4 POP4 ATAD5 MRPL44 ERCC4 DCLRE1B MRE11 FIP1L1 POLD1 RRS1 NOB1 WRN EXOSC3 RPP30 RPP38 FEN1 DDX1 REXO2 MUS…
GOBP_NEGATIVE_REGULATION_OF_IMMUNE_SYSTEM_PROCESS	9.71116521316698e-05	0.00562900755034643	0.538434096309916	0.321876525540014	1.62214931878755	286	USP18 DHX58 OAS1 BST2 ISG15 OAS3 BTN2A2 IL4I1 HAVCR2 PARP14 STAT2 TLR3 LDLR IFI16 ELF1 LGALS9 SAMHD1 MIA3 SELENOS SOCS1 TNF LILRB4 LGALS9B MAFB SERPING1 C5 FER LILRB1 APPL1 GRN TNFRSF21 SERPINB9 CD86 CX3CR1 ERBB2 WASL YES1 CD300A HSPA9 SRC TRAFD1 GBP1 TNFAIP6 ADAR NMI PRNP RHBDD3 STAP1 C1QC LGALS9C CDK6 CD84 CBFB GFER EZR MERTK PHPT1 NDFIP1 BANF1 ZC3H8 GLMN UBASH3B SYT11 HLA-A TRIM21 CD160 PKN1 I…
GOBP_REGULATION_OF_BIOLOGICAL_PROCESS_INVOLVED_IN_SYMBIOTIC_INTERACTION	0.000132781205771067	0.00756154024443658	0.518848077743792	0.55472643161428	1.95670137168344	37	LY6E TRIM14 TRIM5 IFITM1 LGALS1 TRIM38 IFITM3 TRIM22 TRIM26 LGALS9 EXOC7 FUCA2
GOBP_LEUKOCYTE_MEDIATED_IMMUNITY	0.00013838197404144	0.00770197399896802	0.518848077743792	0.307652257910381	1.5644866918959	309	BST2 IRF7 RSAD2 IL4I1 DDX58 BTN3A3 HAVCR2 TICAM1 TLR3 LGALS9 CEBPG IGKC TNF LILRB4 GZMB FCGR3A IGLC3 SERPING1 DHX36 C5 PRF1 FER PRDX1 IGHV4-59 LILRB1 SERPINB9 CX3CR1 CD226 IGLC2 IGHA1 CD300A MALT1 RIPK3 DDX21 VAMP8 IGHV3-23 RIF1 ARL8B SHLD2 IGHG2 MR1 STAP1 IGHV4-39 SPON2 IGHV3-21 C1QC MYO1G RNF8 IGHA2 IGHV1-18 CD84 TRPM4 GFER SHLD3 SCIMP SNX6 TRDC NLRP3 NDFIP1 MYD88 HLA-A DENND1B KMT2E CD160 IGHV…
GOBP_GLYCOSYL_COMPOUND_METABOLIC_PROCESS	0.000139992749827207	0.00770197399896802	0.518848077743792	0.500016815312964	1.97089570147212	58	ADA2 APOBEC3G NT5C3A AKR1A1 APOBEC3F DGUOK UPB1 TYMP FUCA2 DERA ENPP4 TYW1 NAGA AKR1C3 GBA FUCA1 APOBEC3C APOBEC3A DNPH1 PNP GUSB ICMT ERH ABHD10 ADA TK1
GOBP_BIOLOGICAL_PROCESS_INVOLVED_IN_SYMBIOTIC_INTERACTION	0.000208900217108088	0.0113015017455475	0.518848077743792	0.338570916967329	1.62873557491313	200	SLC3A2 SIGLEC1 LY6E TRIM14 IFI27 TRIM5 IFITM1 IFIT1 SCARB2 LGALS1 CTSL TRIM38 LAMP3 IFITM3 CHMP5 TRIM22 PLSCR1 LDLR TRIM26 LGALS9 CCL4 HSPA8 HSP90AB1 GAS6 CD86 CX3CR1 EXOC7 UVRAG DYNLT1 SRC FUCA2 VAMP8 PHB ITGB7 ARL8B EPS15 PPIB EXOC2 CCNK DAG1 JAK2 GPR15 MYD88 KPNA3 PSMC3 APOL1 TRIM21 CHD1 TRIM68 IDE PPIA NECTIN2 NCAM1 SNW1 ROMO1 SAP30
GOBP_POSITIVE_REGULATION_OF_INTERFERON_ALPHA_PRODUCTION	0.000226955895507247	0.0120770301117463	0.518848077743792	0.719639916881634	2.04615562924255	16	IRF7 IFIH1 DDX58 TLR3 IRF5 DHX36 STAT1
GOBP_POSITIVE_REGULATION_OF_NF_KAPPAB_TRANSCRIPTION_FACTOR_ACTIVITY	0.000241394011686923	0.0126381445473508	0.518848077743792	0.394623833018806	1.7444412126894	113	TRIM14 TRIM5 EIF2AK2 TRIM38 TRIM22 TICAM1 TLR3 NOD1 LGALS9 TNF FER PRKCI CX3CR1 MTDH MALT1 RIPK3 RPS6KA4 MAP3K13 SPHK1 NTSR1 RNF25 RBCK1 ERC1 RELA CARD16 NLRP3 CLOCK AIM2 MYD88 TRIM21 TNFRSF11A DHX33 IL18 TRIM68 RTKN2 PPIA PRKD2 UBE2N DDRGK1 CAPN3 TRADD TFRC RIPK1 IRAK2 PRKCQ CARD11 TRAF2
GOBP_POSITIVE_REGULATION_OF_RESPONSE_TO_EXTERNAL_STIMULUS	0.000253889401647345	0.0130813491705918	0.49849310876659	0.312161567965827	1.57192750145348	279	BMPR2 DHX58 DDX60 OASL IRF7 CMKLR1 TRIM5 ZBP1 LGALS1 IFI35 PDGFRB HAVCR2 PLSCR1 CCR1 TLR3 LDLR IFI16 PARP9 NOD1 CXCL10 CREB3 LGMN IL6ST LGALS9 TNF CCL4 PUM1 SMAD3 GAS6 P2RX4 CALR GRN SIGLEC16 CX3CR1 CD226 TRIM56 CGAS SRC VAMP8 NMI DNM1L ZNFX1 CASP1 SASH1 IL15 TXK HSP90AA1 STAP1 POLR3C LY86 SCIMP UBE2K C3AR1 IKBKE VEGFA JAK2 CLOCK AIM2 RNF185 TNFRSF11A HSPB1 TOMM70 CD160 XCL2 IL18 PTK2 LAG3 NECTIN…
GOBP_DEFENSE_RESPONSE_TO_BACTERIUM	0.000290447672873462	0.0145846921875137	0.49849310876659	0.370820541553021	1.72257545804789	154	OAS2 PLAC8 OAS1 ISG15 OAS3 RNASE2 HAVCR2 TLR3 NOD1 JCHAIN RNF213 IGKC TNF IGLC3 IGKV3-20 IGHV4-59 GRN SIGLEC16 IGLC2 IGHA1 IGHV3-23 GBP4 RNASE6 STAB1 ZNFX1 IGHG2 MR1 IGHV4-39 SPON2 IGHV3-21 IGHA2 IGHV1-18 RBCK1 TRDC TNFSF8 MYD88 SYT11 HLA-A CD160 IGHV3-33 DROSHA IGHG1 IGLL5 GNLY SPN IGHV3-7 TBK1 ROMO1 IGHV3-11 SERPINE1 FCER1G IGHV3-30 IRF8 IL27RA IGHV2-5 EMILIN2 IGHG3
GOBP_ACTIVATION_OF_GTPASE_ACTIVITY	0.000292053293958223	0.0145846921875137	0.49849310876659	-0.437415382256978	-1.8179131588254	78	CCDC125 TBC1D17 TBC1D30 NDEL1 TBC1D14 SIPA1L1 TBC1D22A SIPA1 RALGAPA2 ARHGAP24 TBC1D9 GMIP RUNDC1 TBC1D22B TBC1D2B ARHGAP25 TBC1D10C NEDD9 TIAM2 AKT2 TSC1 GARNL3 ARHGAP45 TBC1D10B BCAS3 CRK SGSM2 CRKL TBC1D1 BCR CORO1C EVI5
GOBP_ANTIGEN_RECEPTOR_MEDIATED_SIGNALING_PATHWAY	0.000305167584874403	0.0150086966742775	0.49849310876659	0.354094676110841	1.66700029616712	172	BTN2A3P BTN2A2 BTN3A3 BTN3A1 ELF1 IGKC LILRB4 IGLC3 CD38 IGHV4-59 TNFRSF21 CD226 IGLC2 IGHA1 CD300A MALT1 IGHV3-23 GBP1 BCL2 PRNP BAX EIF2B3 IGHG2 TXK STAP1 IGHV4-39 IGHV3-21 IGHA2 IGHV1-18 RBCK1 EZR RAB29 RELA TRDC PHPT1 GCSAML CD247 CMTM3 HLA-A TRAT1 DENND1B CD160 IGHV3-33 IGHG1 IGLL5 IGHV3-7 CEACAM1 TESPA1 NECTIN2 IGHV3-11 ADA PRKD2 UBE2N IGHV3-30 EIF2B5 IGHV2-5 IGHG3 CARD11 NCKAP1L RC3H2 NFKB…
GOBP_ADAPTIVE_IMMUNE_RESPONSE_BASED_ON_SOMATIC_RECOMBINATION_OF_IMMUNE_RECEPTORS_BUILT_FROM_IMMUNOGLOBULIN_SUPERFAMILY_DOMAINS	0.000343533526619597	0.0166434302598091	0.49849310876659	0.317570625504079	1.57266868804137	247	EPHB2 IRF7 RSAD2 IL4I1 BTN3A3 HAVCR2 IGKC TNF LILRB4 FCGR3A IGLC3 SERPING1 C5 PRF1 IGHV4-59 LILRB1 CD226 IGLC2 IGHA1 MALT1 RIPK3 TNFSF13B IGHV3-23 PHB RIF1 SHLD2 IGHG2 MR1 IGHV4-39 IGHV3-21 C1QC MYO1G RNF8 IGHA2 IGHV1-18 TRPM4 SHLD3 TRDC NLRP3 NDFIP1 MYD88 IRF4 HLA-A DENND1B PKN1 IGHV3-33 IL18 IGHG1 IGLL5 SPN IGHV3-7 CEACAM1 ATAD5 NECTIN2 HLA-F TNFAIP3 IGHV3-11 ADA B2M FCER1G IGHV3-30 PARP3 TFRC …
GOBP_B_CELL_MEDIATED_IMMUNITY	0.000399826345374596	0.0188159101739431	0.49849310876659	0.381633302498288	1.7133461822023	125	IRF7 IGKC TNF FCGR3A IGLC3 SERPING1 C5 IGHV4-59 CD226 IGLC2 IGHA1 IGHV3-23 RIF1 SHLD2 IGHG2 IGHV4-39 IGHV3-21 C1QC RNF8 IGHA2 IGHV1-18 SHLD3 TRDC NDFIP1 MYD88 IGHV3-33 IGHG1 IGLL5 IGHV3-7 ATAD5 NECTIN2 IGHV3-11 B2M FCER1G IGHV3-30 PARP3 TFRC C3 IL27RA IGHV2-5 EXOSC3 IL21R IGHG3 TBX21 APLF LIG4 SLA2 MSH6 C1QB HLA-DPA1 IGHM IGHV4-34 CD81 NBN MLH1 NOD2 TRAF3IP2 IGHV5-51 EXOSC6 HSPD1 FCGR2B
GOBP_NEGATIVE_REGULATION_OF_CELLULAR_MACROMOLECULE_BIOSYNTHETIC_PROCESS	0.000401942807772524	0.0188159101739431	0.49849310876659	0.329901692943999	1.60651428117261	213	PNPT1 BMPR2 SHFL EIF2AK2 MOV10 BRCA2 SAMD4A CDKN1A TENT4B SLFN11 EXOSC9 SELENOS GZMB EIF2S1 UNK DCP1A PUM1 DHX36 PATL1 CALR PATL2 CPEB3 METTL14 SRC EXOSC10 TNRC6A CDT1 PAIP1 PARN XRN1 TYMS TIA1 EIF6 DNAJC2 ATR NIBAN2 ATF4 CHEK1 PDE12 CDC6 GMNN CNOT11 TENT4A ROCK2 MRPL13 CNOT8 TIMELESS TTF1 GTPBP4 SMARCAL1 TERF2
GOBP_IMMUNOGLOBULIN_PRODUCTION	0.000405765160867534	0.0188159101739431	0.49849310876659	0.382747235939291	1.69218290180845	116	EPHB2 IGKV2-30 SAMHD1 IGKC TNF MZB1 IGLV1-47 IGKV4-1 IGKV3-15 IGKV1-5 IGLV2-11 IGKV3-20 IGLV1-40 IGLV1-44 IGLV2-23 CD86 IGLV8-61 IGLV3-25 CGAS IGLV3-1 PHB RIF1 SHLD2 CTNNBL1 RNF8 SHLD3 IGLV3-21 NDFIP1 DNAJB9 XBP1 POLQ PKN1 ATAD5 IGLV3-19 B2M PARP3 IGLV2-14 PMS2P1 TFRC IL27RA EXOSC3 TRAF2 TBX21 APLF LIG4
GOBP_DNA_BIOSYNTHETIC_PROCESS	0.000413265140385835	0.0188937837421467	0.49849310876659	0.359578738654979	1.66208566927707	148	BMPR2 JADE2 PARP10 PDGFRB CDKN1A TENT4B TNF HSP90AB1 POLK SRC EXOSC10 PHB HSP90AA1 PARN XRN1 TYMS DNAJC2 ATR LIN9 SPHK1 NIBAN2 CHEK1 GFER PCNA POLDIP2 TNKS2 TERF2 POLH CENPF RAD50 POLQ POT1 CCT8 CCT5 CCT3 ERCC4 KLF4 RFC1 DTL MRE11 CCT4 HNRNPA2B1 PRIMPOL TK1 POLD1 PRKD2 PARP4 PARP3 NABP2 WRN POLE4 PRKCQ MYC WRNIP1 CCT7 LIG4 TELO2 CCT2
GOBP_POSITIVE_REGULATION_OF_I_KAPPAB_KINASE_NF_KAPPAB_SIGNALING	0.000440795523701343	0.0198725315268689	0.49849310876659	0.354715443253439	1.64465176797769	151	TRIM14 BST2 TRIM5 CASP10 IFIT5 SHISA5 LGALS1 TRIM38 TRIM22 TICAM1 PRKCE TLR3 NOD1 LGALS9 TNF SLC20A1 TNFSF10 DHX36 ATP2C1 S100A4 MTDH MALT1 NUP62 TMEM106A DDX21 CASP1 APOL3 RBCK1 RHOC SLC35B2 IKBKE RELA CARD16 NDFIP1 MYD88 TRIM21 GOLT1B TRIM68 BIRC3 TBK1 NDFIP2 FASLG UBE2N TRADD TFRC HMOX1 RIPK1 DDX1 CARD11 TRAF2 ECT2 MUL1
GOBP_IRON_ION_TRANSPORT	0.000482822933925498	0.0214690855277009	0.49849310876659	-0.542746183045292	-1.91737707632955	36	NECTIN1 FLVCR1 SLC11A1 CYBRD1 LMTK2 RAB11B ABCC5 SLC25A37 DNM2 MCOLN1 CLTC ARHGAP1 SLC6A9 ISCU TFR2 SLC48A1
GOBP_PATTERN_RECOGNITION_RECEPTOR_SIGNALING_PATHWAY	0.000492019285817659	0.021582359483299	0.477270815362862	0.363182769330092	1.66138029354927	137	DHX58 OAS1 DDX60 OASL IRF7 IFIH1 OAS3 RSAD2 IFI35 DDX58 HAVCR2 TICAM1 PRKCE TLR3 NOD1 LGALS9 UNC93B1 TNF PUM1 APPL1 CD300A MAP2K6 PHB NMI GPATCH3 OTUD4 WDFY1 LACC1
GOBP_MITOCHONDRION_ORGANIZATION	0.000572372439354575	0.0244492937314398	0.477270815362862	0.278511792197635	1.45919751137376	420	CNP PNPT1 MAIP1 IFI6 IFIT2 TIMM10 BOK AMBRA1 STAT2 SCO2 MAP1LC3B2 PMAIP1 TMEM126B HAX1 ULK2 GZMB TNFSF10 WDR81 SLC25A33 TIMM17A NDUFS4 TOMM40L C5orf51 COX14 TRIAP1 NDUFA12 DDHD1 MICOS13 NDUFAF1 HSPA9 TYMP NDUFB2 NMT1 MIGA1 NDUFA8 PHB NDUFA13 BCL2 BAK1 NDUFC1 VPS11 COA3 DNM1L SREBF2 KAT2A BAX SLIRP HSP90AA1 AFG1L PPP2CB POLDIP2 GBA NDUFS3 MYO19 RAB29 SAE1 HPS4 SLC35F6 ENDOG FEZ1 CHCHD10 TIMM9 SLC2…
GOBP_INTRACELLULAR_LIPID_TRANSPORT	0.000572441874180352	0.0244492937314398	0.477270815362862	0.55720441098697	1.94838444368084	36	STARD4 SERAC1 LDLR ANXA2 PLEKHA8 PLEKHA8P1 ARV1 NUS1 ABCA1 ARL8B OSBP SCP2 GRAMD1B CES1
GOBP_CELLULAR_RESPONSE_TO_INTERFERON_BETA	0.000582607921051221	0.0245603287237956	0.477270815362862	0.698425542005186	1.98583669534794	16	PNPT1 OAS1 CAPN2 TLR3 IFI16 STAT1 NDUFA13 UBE2K AIM2
GOBP_INTRACELLULAR_STEROL_TRANSPORT	0.000598303408102612	0.0248986264448856	0.477270815362862	0.603226687017231	1.93583166389896	25	STARD4 SERAC1 LDLR ANXA2 ARV1 NUS1 ABCA1 ARL8B OSBP SCP2 GRAMD1B CES1
GOBP_CELLULAR_RESPONSE_TO_INTERFERON_GAMMA	0.000618737942295247	0.025423080515068	0.477270815362862	0.44213095840991	1.81118195434084	72	SP100 PARP14 TLR3 PARP9 LGALS9 GBP3 SOCS1 TNF CCL4 HSP90AB1 STX8 STAT1 GBP4 GBP1 NMI CASP1 TXK PDE12 JAK2 XCL2 SLC26A6 CD47 FASLG RPS6KB1 IRF8 SYNCRIP NR1H3 MYC NLRC5 HLA-DPA1 FLNB TP53 MED1
GOBP_POSITIVE_REGULATION_OF_CHROMOSOME_ORGANIZATION	0.00063152206999062	0.0256240079898694	0.477270815362862	0.423362034231409	1.7665533290744	79	MAD2L1BP PML SLX4 NSMCE2 DHX36 SLF2 SETDB2 DNMT1 GNL3 CDT1 PARN ATR TNKS2 TERF2 RAD50 CDK2 POT1 TASOR NCAPG CCT8 ZNF304 CCT5 SSBP1 CCT3 MRE11 CCT4 HNRNPA2B1 MORC2 NABP2 ATF7IP NCAPH PRKCQ FEN1 SMC5 CCT7 LIG4 CCT2
GOBP_NEGATIVE_REGULATION_OF_VIRAL_LIFE_CYCLE	0.000645835483241927	0.0258812589951024	0.477270815362862	0.687237312239303	1.97813673274105	17	LY6E BST2 TRIM5 IFITM1 IFITM3 TRIM26
GOBP_POSITIVE_REGULATION_OF_NIK_NF_KAPPAB_SIGNALING	0.000658882664721562	0.0260821113376365	0.477270815362862	0.481133022125481	1.85600790930533	52	EIF2AK2 IFI35 HAVCR2 TLR3 NOD1 LGALS9 TNF TRIP6 CALR TRIM44 CD86 PHB NMI SASH1 SPHK1 RBCK1 RELA
GOBP_POSITIVE_REGULATION_OF_TUMOR_NECROSIS_FACTOR_SUPERFAMILY_CYTOKINE_PRODUCTION	0.000689312751702692	0.0267772926917665	0.477270815362862	0.432734890565913	1.79565248451683	78	EPHB2 OAS2 OAS1 IFIH1 OAS3 DDX58 HAVCR2 TICAM1 TLR3 NOD1 LGALS9 CD86 TMEM106A SPON2 CD84 ARFGEF2 JAK2 MYD88
GOBP_CELLULAR_RESPIRATION	0.000692942879269372	0.0267772926917665	0.477270815362862	0.325377832969342	1.54990043454036	188	PNPT1 IDH3A COA6 GPD2 SCO2 TNF SLC25A33 MDH1 NDUFS4 DGUOK NDUFA12 NDUFAF1 NDUFB2 SLC25A25 NDUFA8 UQCR10 NDUFC1 IDH1 DLAT COX5A AFG1L ATP5PF ARL2 ATP5PD PDE12 GBA NDUFS3 CYCS MYBBP1A CHCHD10 ATP5F1C NDUFB4 C2orf69 NDUFA9 SUCLG1 NDUFS5 FH COX10 MRPS36 IDE SUCLA2 COX5B NDUFA4 ATP5F1D UQCRQ FLCN PDHB COQ9 TEFM NDUFA6 IDH2 CCNB1 SLC25A22 COX6A1 NDUFB7 SUCLG2 COX7A2 ETFB UQCRH UQCRC2 PLEC MTLN MYC
GOBP_MATURATION_OF_LSU_RRNA_FROM_TRICISTRONIC_RRNA_TRANSCRIPT_SSU_RRNA_5_8S_RRNA_LSU_RRNA	0.00071667651605926	0.027193804289451	0.477270815362862	0.692091465476835	1.91859154266047	15	DDX18 NIFK PES1 GTPBP4 RPL7L1 ZNHIT3 RPF2 ZNHIT6 BOP1 FTSJ3
GOBP_TELOMERE_ORGANIZATION	0.000720476638599134	0.027193804289451	0.477270815362862	0.374633882264953	1.65670450744983	114	BRCA2 SP100 TENT4B PML HSP90AB1 SLX4 NSMCE2 DHX36 DCLRE1C DCLRE1A SRC EXOSC10 RIF1 GNL3 HUS1 HSP90AA1 PARN XRN1 ATR PCNA SMARCAL1 TNKS2 TERF2 RAD50 POT1 CCT8 CCT5 CCT3 ERCC4 EZH2 RFC1 DCLRE1B MRE11 CCT4 HNRNPA2B1 RPA3 DOT1L PARP3 NABP2 WRN RECQL4 PRKCQ FEN1 SMC5 MYC CCT7 TELO2 CCT2
GOBP_MITOCHONDRIAL_RNA_METABOLIC_PROCESS	0.00074391413161791	0.0274472618624745	0.477270815362862	0.51964686901108	1.95120470862546	45	PNPT1 GRSF1 TARS2 SLC25A33 METTL4 MTO1 FASTKD1 SLIRP TBRG4 PDE12 MTERF1 CHCHD10 TRMT5 TEFM MTRES1 TWNK PPARGC1B TFB1M FASTKD2 YARS2 POLRMT ELAC2 TRIT1 TRMT10C CDK5RAP1 TFB2M FASTKD3 AARS2 SUPV3L1 EARS2
GOBP_DNA_REPLICATION	0.000744103217466962	0.0274472618624745	0.477270815362862	0.311062625378848	1.52718036557447	228	JADE2 BRCA2 SLFN11 SAMHD1 HELB DBF4B SLX4 ORC3 RMI2 POLK OBI1 METTL4 RRM2 DDX21 FAM111A CDT1 SENP2 DNAJC2 ATR DDX23 CHEK1 PCNA CDC6 GMNN USP37 RBBP6 MCM10 TIMELESS TTF1 GTPBP4 SMARCAL1 FAF1 GRWD1 ENDOG MCM6 TERF2 POLH RECQL CDK2 ZPR1 PRIM2 POLQ INO80D MGME1 WDHD1 ATAD5 SSBP1 NASP UCHL5 TEFM RFC1 DTL MRE11 TWNK RPA3 PRIMPOL POLD1 MCM4 NOC3L CCNA2 WRN POLE4 RECQL4 CCDC88A ESCO1 FEN1 MUS81 WRNIP1 CH…
GOBP_TRNA_MODIFICATION	0.000758733138223844	0.0274805307434357	0.477270815362862	0.420746691815871	1.75564034803862	79	SSB ALKBH1 TRMT6 CTU1 CDKAL1 TRMT11 MTO1 TRMT1L TYW1 TRUB1 METTL6 BCDIN3D NSUN6 NSUN2 TYW3 TRMT5 ELP3 PUS7 ELP5 PUS10 THUMPD3 TRMT112 METTL2A ALKBH8 QTRT2 TRMT13 THUMPD1 DTWD1 TRIT1 WDR4 TRMT10B THG1L CTU2 ANKRD16 DUS1L TRMT1 OSGEP TRMT12 PUS3 TRMT10C CDK5RAP1 AARS2 NAT10 TYW1B TYW5 METTL2B TRMT61A THADA C9orf64 RPUSD4 QTRT1 TARBP1
GOBP_POSITIVE_REGULATION_OF_B_CELL_ACTIVATION	0.000764772751285489	0.0274805307434357	0.477270815362862	0.41208977044766	1.76806838886524	89	EPHB2 CDKN1A TICAM1 IGKC IGLC3 CD38 IGHV4-59 IGLC2 IGHA1 TNFSF13B IGHV3-23 BCL2 RIF1 SHLD2 IGHG2 IGHV4-39 IGHV3-21 IGHA2 IGHV1-18 SHLD3 TRDC XBP1 IGHV3-33 IGHG1 IGLL5 IGHV3-7 ATAD5 IGHV3-11 ADA IGHV3-30 TFRC IGHV2-5 EXOSC3 IGHG3 CARD11 NCKAP1L TBX21 PCID2 IGHM IGHV4-34 CD81 MLH1 NOD2 TNFRSF4 IGHV5-51 EXOSC6
GOBP_REGULATION_OF_CELL_ACTIVATION	0.000770403049184427	0.0274805307434357	0.477270815362862	0.266051838210354	1.40692808158808	461	EPHB2 BTN2A2 IL4I1 LGALS1 PDGFRB CDKN1A HAVCR2 TICAM1 AMBRA1 PLSCR1 LDLR IL6ST LGALS9 HSPH1 IGKC MYO18A SOCS1 TNF LILRB4 LGALS9B MZB1 FCGR3A IGLC3 CD83 CD38 GAS6 FER IGHV4-59 LILRB1 GRN TNFRSF21 CD86 ERBB2 CD226 IGLC2 IGHA1 YES1 CGAS CD300A MALT1 RIPK3 SRC TNFSF13B VAMP8 IGHV3-23 BCL2 RIF1 SHLD2 PRNP KAT2A IL15 IGHG2 RHBDD3 TXK FANCA STAP1 IGHV4-39 IGHV3-21 LGALS9C IGHA2 DCAF15 MIR17HG SPHK1 IL15…
GOBP_POSITIVE_REGULATION_OF_MONONUCLEAR_CELL_MIGRATION	0.000822489157287751	0.0290195630930004	0.477270815362862	0.506058718722438	1.88725388327738	44	CCR1 CXCL10 CREB3 LGMN LGALS9 TNF CCL4 ITGA4 GAS6 CALR CX3CR1
GOBP_REGULATION_OF_B_CELL_ACTIVATION	0.000857033884904501	0.0296702876774679	0.477270815362862	0.366994597678867	1.65722766903418	130	EPHB2 IL4I1 CDKN1A TICAM1 IGKC MZB1 IGLC3 CD38 IGHV4-59 TNFRSF21 IGLC2 IGHA1 CD300A TNFSF13B IGHV3-23 BCL2 RIF1 SHLD2 IGHG2 IGHV4-39 IGHV3-21 IGHA2 MIR17HG IGHV1-18 SHLD3 TRDC NDFIP1 XBP1 PKN1 ID2 IGHV3-33 IGHG1 CASP3 IGLL5 IGHV3-7 ATAD5 TNFAIP3 IGHV3-11 ADA IGHV3-30 PARP3 TFRC IL27RA IGHV2-5 EXOSC3 IGHG3 CARD11 NCKAP1L TBX21 APLF
GOBP_GLYCOSYL_COMPOUND_CATABOLIC_PROCESS	0.00085921350637153	0.0296702876774679	0.477270815362862	0.593611311278862	1.90497469219126	25	ADA2 APOBEC3G APOBEC3F UPB1 FUCA2 DERA ENPP4 NAGA GBA FUCA1 APOBEC3C APOBEC3A PNP GUSB ABHD10 ADA
GOBP_DNA_GEOMETRIC_CHANGE	0.000934965740686267	0.0315654557560631	0.477270815362862	0.415679192658889	1.71564831727013	75	HELB DHX36 ASCC3 MCM6 TOP2A RAD50 RECQL MTERF1 POLQ POT1 CHD6 HELQ CHD1 SSBP1 MRE11 TWNK HNRNPA2B1 SETX MCM4 WRN RECQL4 DDX1 WRNIP1 BRIP1 SMARCAD1 MCM3 NBN G3BP1 RUVBL2 PURA ANXA1 CHD9 MCM2 MCM8 SUPV3L1 RFC2 ERCC3 CHD2 XRCC6 HMGB2 RAD54L2 RPA1 BLM ZRANB3 ERCC2 FBH1 RFC4 HMGB1 IGHMBP2
GOBP_COMPLEMENT_ACTIVATION	0.0009353330894127	0.0315654557560631	0.477270815362862	0.475001725073255	1.81877135595284	50	IGKC IGLC3 SERPING1 C5 IGHV4-59 IGLC2 IGHA1 IGHV3-23 PHB IGHG2 IGHV4-39 IGHV3-21 C1QC IGHA2 IGHV1-18 TRDC IGHV3-33 IGHG1 IGLL5 IGHV3-7 IGHV3-11 IGHV3-30 C3 IGHV2-5 IGHG3
GOBP_POSITIVE_REGULATION_OF_RESPONSE_TO_BIOTIC_STIMULUS	0.000943268394435649	0.0315654557560631	0.477270815362862	0.364044564469672	1.6483361191294	132	DHX58 DDX60 OASL IRF7 TRIM5 ZBP1 IFI35 HAVCR2 PLSCR1 IFI16 PARP9 PUM1 GRN SIGLEC16 CD226 TRIM56 CGAS SRC NMI ZNFX1 SASH1 TXK HSP90AA1 MR1 POLR3C LY86 SCIMP UBE2K IKBKE AIM2 RNF185 TOMM70 CD160 LAG3 NECTIN2 HLA-F TBK1 SH2D1B FFAR2
GOBP_CLEAVAGE_INVOLVED_IN_RRNA_PROCESSING	0.000983585021137751	0.0325787446797259	0.45505986738723	0.58409044367474	1.88829463764478	26	EXOSC9 EXOSC10 NOP9 TSR1 UTP23 BMS1 RRS1 NOB1 EXOSC3 BOP1 NOP14 KRI1 ERI2 EXOSC8
GOBP_NEGATIVE_REGULATION_OF_LEUKOCYTE_PROLIFERATION	0.000994474224023405	0.0326067003149492	0.45505986738723	0.455591062628776	1.78646037405795	57	BTN2A2 IL4I1 HAVCR2 LGALS9 LILRB4 LGALS9B LILRB1 TNFRSF21 CD86 ERBB2 CD300A PRNP LGALS9C NDFIP1 GLMN PKN1 CASP3 SPN SCRIB TNFAIP3
GOBP_MATURATION_OF_LSU_RRNA	0.00107381975398576	0.0345811735819542	0.45505986738723	0.581673292256561	1.88048027582676	26	DDX18 NIFK MRPL1 EIF6 RPF1 PES1 GTPBP4 SNU13 RPL7L1 ZNHIT3 MAK16 RPF2 NSA2 ZNHIT6 RSL1D1 BOP1 FTSJ3
GOBP_NEGATIVE_REGULATION_OF_VIRAL_ENTRY_INTO_HOST_CELL	0.00107806410083945	0.0345811735819542	0.45505986738723	0.675164354356847	1.8716668024253	15	LY6E TRIM5 IFITM1 IFITM3 TRIM26
GOBP_NEGATIVE_REGULATION_OF_RESPONSE_TO_CYTOKINE_STIMULUS	0.00108665425303738	0.0345811735819542	0.45505986738723	0.474059139241055	1.79530072852544	48	USP18 OAS1 ISG15 OAS3 PARP14 STAT2 IL1RN SAMHD1 GAS6 ADAR OTUD4 STAP1 PPP2CB CARD16 MAPK7 ZNF675 METTL3 KLF4
GOBP_REGULATION_OF_DNA_BINDING_TRANSCRIPTION_FACTOR_ACTIVITY	0.00109909582758019	0.0346375248186922	0.45505986738723	0.299622890925168	1.51176486621729	288	JUP TRIM14 CMKLR1 TRIM5 EIF2AK2 PARP10 SP100 DDX58 TRIM38 TRIM22 HAVCR2 TICAM1 TLR3 ANXA4 NOD1 TRIM26 LGALS9 CEBPG NFKBIE TNF SMAD3 GAS6 FER PRKCI E2F1 CX3CR1 DDIT3 MTDH MALT1 RIPK3 RPS6KA4 BTRC MAP3K13 COMMD7 PRNP FANCA G3BP2 MAP3K10 PPRC1 SPHK1 NTSR1 RNF25 PPP2CB RBCK1 ERC1 IKBKE VEGFA RELA CARD16 JAK2 SGK3 FAF1 NLRP3 CLOCK AIM2 MYD88 TRIM21 TNFRSF11A ID2 DHX33 IL18 TRIM68 ZNF675 PKD2 RTKN2 PPI…
GOBP_CELLULAR_RESPONSE_TO_MOLECULE_OF_BACTERIAL_ORIGIN	0.00129528470233719	0.0404278283056395	0.45505986738723	0.343892579966868	1.59205935294777	150	EPHB2 CAPN2 TRIM5 CMPK2 CHMP5 HAVCR2 TICAM1 PRKCE CXCL10 SELENOS TNF LILRB1 CD86 CX3CR1 MTDH MALT1 SRC ABCA1 CARD17 CASP1 MIR342 SASH1 STAP1 PLAA SPON2 LY86 GFER SCIMP RELA CARD16 JAK2 NLRP3 KMO MYD88 GIT1 XBP1
GOBP_POSITIVE_REGULATION_OF_GTPASE_ACTIVITY	0.00137240477647661	0.0423009912580112	0.45505986738723	-0.325137704009162	-1.54323292690735	174	CCDC125 TBC1D17 TBC1D30 NDEL1 TBC1D14 ARAP3 RAPGEF2 SIPA1L1 TBC1D22A SIPA1 GSK3B RALGAPA2 F2RL1 SNX18 RALGPS1 ARHGAP24 RGL2 RALBP1 PKP4 AFDN MAP4K4 TBC1D9 SOS2 GMIP RACK1 RUNDC1 TBC1D22B TBC1D2B ARHGAP25 TBC1D10C NEDD9 TIAM2 AKT2 TSC1 GARNL3 ARHGAP45 RALGPS2 ARAP1 RAPGEFL1 TBC1D10B RAPGEF1 BCAS3 RGL4 ADAP1 PREX1 TSC2 SNX13 RAPGEF6 RASGRP4 CRK F11R GNB5 VAV1 SGSM2 ARHGAP35 CRKL TBC1D1 BCR CORO1C E…
GOBP_REGULATION_OF_CELL_CYCLE_PROCESS	0.00138136323886297	0.0423009912580112	0.45505986738723	0.255632175545058	1.35227867787819	477	BRD7 MAD2L1BP BRCA2 ZFYVE26 BTN2A2 XPO1 ATF5 PDGFRB CHMP5 CDKN1A RAD51B AMBRA1 PLSCR1 PRKCE SLFN11 PML RPS27L DBF4B FBXO6 TNF CCND3 NDC80 NSMCE2 ZFYVE19 RMI2 PSME2 SLF2 CALR APPL1 RCC2 TRIAP1 E2F1 RAD9A UVRAG RRM2 NUP62 BCL2 DRG1 CEP85 CCND2 HUS1 CSPP1 KAT2A DACT1 CDT1 PDCD6IP CHORDC1 SENP2 DCUN1D3 PSMG2 ANAPC4 ATR SPHK1 CDKN2C CHEK1 MDM1 ABRAXAS1 CHEK2 CDC6 BUB1 POLDIP2 TPX2 CLSPN NAE1 ROCK2 MYO…
GOBP_MITOCHONDRIAL_TRANSLATION	0.00143309842829898	0.043475116806154	0.45505986738723	0.438830001398679	1.73611917550481	64	MRPS18B ALKBH1 TARS2 MRPS7 COA3 MRPL16 MTRF1 MRPS12 RMND1 MRPL2 MRPL58 GFM1 MRPL51 MRPL47 MTIF2 MRPL44 RPUSD3 GATC PTCD3 FASTKD2 YARS2 QRSL1 MRPS18A MPV17L2 TRUB2 UQCC2 MTRF1L MRPS11 TRMT10C MRPS2 CDK5RAP1 MRPS14 FASTKD3 AARS2 TACO1 EARS2 LARS2 RCC1L RPUSD4 MRPS21 GATB C1QBP MALSU1 LRPPRC
GOBP_DOUBLE_STRAND_BREAK_REPAIR	0.00159637603591143	0.0479799686348935	0.45505986738723	0.308595026107534	1.50698391179548	220	BRCA2 ZFYVE26 RAD51B PALB2 PARP9 DTX3L PML SAMHD1 HELB SLX4 NSMCE2 RMI2 DCLRE1C SLF2 RNF138 UVRAG CGAS DCLRE1A HPF1 RIF1 REC8 SHLD2 HUS1 RBBP8 RNF8 CHEK1 SHLD3 ABRAXAS1 CHEK2 DEK TENT4A BRCA1 TIMELESS SMARCAL1 MCM6 WDR70 FAN1 RAD50 RECQL PARP2 POLQ POT1 HELQ PSMD14 VPS72 ERCC4 DCLRE1B MRE11 RPA3 SETX MCM4 UBE2N NSMCE1 PARP3 NABP2 WRN RECQL4 SMCHD1 FEN1 SMC5 DDX1 MUS81 UBE2V2 APLF LIG4 SFR1 ACTR8 …
GOBP_POSITIVE_REGULATION_OF_DNA_BINDING_TRANSCRIPTION_FACTOR_ACTIVITY	0.00175459882598313	0.0522328828063506	0.45505986738723	0.32527103203596	1.5371748550484	177	JUP TRIM14 TRIM5 EIF2AK2 DDX58 TRIM38 TRIM22 TICAM1 TLR3 NOD1 TRIM26 LGALS9 CEBPG TNF SMAD3 FER PRKCI CX3CR1 DDIT3 MTDH MALT1 RIPK3 RPS6KA4 MAP3K13 PPRC1 SPHK1 NTSR1 RNF25 RBCK1 ERC1 IKBKE VEGFA RELA CARD16 JAK2 NLRP3 CLOCK AIM2 MYD88 TRIM21 TNFRSF11A DHX33 IL18 TRIM68 RTKN2 PPIA ARID5B DVL2 RWDD1 PPARGC1B PRKD2 UBE2N DDRGK1 CAPN3 TRADD TFRC RIPK1 TAF12 LRP8 FZD2 IRAK2 PRKCQ
GOBP_TELOMERE_MAINTENANCE	0.00177006072356703	0.0522328828063506	0.45505986738723	0.372594162333688	1.64548753921969	110	BRCA2 SP100 TENT4B PML HSP90AB1 SLX4 NSMCE2 DHX36 DCLRE1C DCLRE1A SRC EXOSC10 RIF1 GNL3 HUS1 HSP90AA1 PARN XRN1 ATR PCNA SMARCAL1 TNKS2 TERF2 RAD50 POT1 CCT8 CCT5 CCT3 ERCC4 RFC1 DCLRE1B MRE11 CCT4 HNRNPA2B1 RPA3 PARP3 NABP2 WRN RECQL4 PRKCQ FEN1 SMC5 MYC CCT7 TELO2 CCT2
GOBP_DNA_DEPENDENT_DNA_REPLICATION	0.00180185893963008	0.0523677707628385	0.45505986738723	0.347837597379592	1.57438797457074	131	BRCA2 SLFN11 SAMHD1 HELB DBF4B ORC3 METTL4 DDX21 FAM111A CDT1 SENP2 ATR DDX23 PCNA CDC6 GMNN MCM10 TIMELESS SMARCAL1 ENDOG MCM6 TERF2 RECQL CDK2 ZPR1 PRIM2 POLQ MGME1 WDHD1 ATAD5 SSBP1 TEFM RFC1 MRE11 TWNK PRIMPOL POLD1 MCM4 NOC3L WRN POLE4 RECQL4 FEN1 MUS81 WRNIP1 ORC5 PRIM1 ETAA1 FBXO5 ALYREF MCM3 NBN DBF4
GOBP_ORGANIC_CYCLIC_COMPOUND_CATABOLIC_PROCESS	0.00180689782052924	0.0523677707628385	0.45505986738723	0.275633468203627	1.42889808797945	362	CNP PNPT1 OAS2 BLVRA MOV10 RNASE2 TENT5A IL4I1 SAMD4A HELZ2 TENT4B ADA2 APOBEC3G GRSF1 PDE9A SSB SAMHD1 EXOSC9 PDE4A SRD5A1 APOBEC3F ZC3HAV1 ISG20 DCP1A PUM1 DHX36 PATL1 TTC37 PATL2 NCBP2 E2F1 CPEB3 PNRC2 METTL14 UPB1 TYMP EXOSC10 DERA FASTKD1 ENTPD6 RNASE6 TNRC6A BAX SLIRP PAIP1 TBRG4 LSM5 PARN XRN1 ENPP4 AASDHPPT RNH1 PPP1R8 SLFN13 PDE12 CNOT11 TDG TENT4A IKBKE ROCK2 CNOT8 NUDT9 ENDOG KMO MYD88…
GOBP_CELL_RECOGNITION	0.00186806803371937	0.0532886885308173	0.45505986738723	0.380208772839519	1.65543798156852	96	EPHB2 NEXN HAVCR2 IGKC MYO18A IGLC3 PRF1 IGHV4-59 TNFRSF21 CD226 IGLC2 IGHA1 IGHV3-23 IGHG2 IGHV4-39 SPON2 IGHV3-21 IGHA2 IGHV1-18 ATP8B3 TRDC IGHV3-33 IGHG1 CASP3 IGLL5 CCT8 CCT5 IGHV3-7 UBAP2L CCT3 CCT4 IGHV3-11 IGHV3-30 IGHV2-5 CRTAM IGHG3 CCT7 CCT2 CXCR4
GOBP_NEGATIVE_REGULATION_OF_T_CELL_PROLIFERATION	0.00188577925132267	0.0532886885308173	0.45505986738723	0.485293129305203	1.80981239710922	44	BTN2A2 IL4I1 HAVCR2 LGALS9 LILRB4 LGALS9B LILRB1 TNFRSF21 CD86 ERBB2 PRNP LGALS9C NDFIP1 GLMN CASP3 SPN SCRIB
GOBP_REGULATION_OF_LYMPHOCYTE_ACTIVATION	0.0018968720704481	0.0532886885308173	0.45505986738723	0.271420838230835	1.40670757749225	366	EPHB2 BTN2A2 IL4I1 LGALS1 CDKN1A HAVCR2 TICAM1 AMBRA1 IL6ST LGALS9 HSPH1 IGKC SOCS1 LILRB4 LGALS9B MZB1 FCGR3A IGLC3 CD83 CD38 GAS6 IGHV4-59 LILRB1 TNFRSF21 CD86 ERBB2 IGLC2 IGHA1 YES1 CGAS CD300A MALT1 RIPK3 SRC TNFSF13B IGHV3-23 BCL2 RIF1 SHLD2 PRNP KAT2A IL15 IGHG2 RHBDD3 FANCA IGHV4-39 IGHV3-21 LGALS9C IGHA2 DCAF15 MIR17HG IL15RA IGHV1-18 CBFB SHLD3 MERTK JAK2 TRDC NLRP3 NDFIP1 TNFSF8 MYD88 I…
GOBP_ANTIGEN_PROCESSING_AND_PRESENTATION_OF_PEPTIDE_ANTIGEN_VIA_MHC_CLASS_I	0.00190434007072545	0.0532886885308173	0.45505986738723	0.564263399071896	1.82419617068759	26	LNPEP ERAP2 CALR MR1 TAP1 IFI30 PDIA3 HLA-A IDE HLA-F B2M FCER1G SAR1B
GOBP_RESPONSE_TO_DSRNA	0.00193679953111898	0.05370040779507	0.45505986738723	0.53242316486244	1.82488519197631	33	SLC3A2 IFIT1 IFIH1 DDX58 TICAM1 TLR3 PMAIP1 DHX36 CGAS DDX21
GOBP_ANTIVIRAL_INNATE_IMMUNE_RESPONSE	0.00195214051750409	0.05370040779507	0.45505986738723	0.661980764884237	1.88221308566039	16	OAS1 IFIT1 MX1 DDX58 CXCL10 PHB
GOBP_TUMOR_NECROSIS_FACTOR_SUPERFAMILY_CYTOKINE_PRODUCTION	0.00207063335418253	0.0564813098124074	0.431707695803346	0.34470251410002	1.53431045801068	122	EPHB2 OAS2 OAS1 IFIH1 OAS3 DDX58 HAVCR2 TICAM1 TLR3 NOD1 LGALS9 SELENOS LILRB4 GAS6 LILRB1 CD86 CX3CR1 TMEM106A SPON2 CD84 ARFGEF2 ILRUN JAK2 MYD88 SYT11 HSPB1
GOBP_LYSOSOMAL_PROTEIN_CATABOLIC_PROCESS	0.00213457847233775	0.0577403476767361	0.431707695803346	0.660847679684011	1.87899137907288	16	LDLR TPP1 CCDC115 GBA CLN3 TMEM106B ATP13A2 BLOC1S2 DPP7 LAPTM4B TMEM199
GOBP_MITOCHONDRIAL_RESPIRATORY_CHAIN_COMPLEX_ASSEMBLY	0.00234018697765808	0.0627789002436209	0.431707695803346	0.39816850411023	1.6973776765796	88	SCO2 TMEM126B SLC25A33 NDUFS4 COX14 NDUFA12 NDUFAF1 NDUFB2 NDUFA8 NDUFA13 NDUFC1 COA3 NDUFS3 TMEM126A NDUFAF4 NDUFB4 NDUFA9 NDUFS5 NDUFA6 NDUFB7 COX17 DMAC1 NDUFS7 UQCC1 NDUFA5 SDHAF3 TTC19 UQCC2 UQCRFS1 BCS1L NDUFAF2 NDUFB5 NDUFB3 FOXRED1 MT-ND6 OMA1 CHCHD4 FASTKD3 NDUFAB1 COX20 COA4 TACO1 NDUFS2 NDUFS8
GOBP_REGULATION_OF_PRODUCTION_OF_MOLECULAR_MEDIATOR_OF_IMMUNE_RESPONSE	0.00251100897455399	0.0668093043557562	0.431707695803346	0.354183206840114	1.58837723334569	126	EPHB2 BST2 RSAD2 DDX58 TICAM1 TLR3 TNF LILRB4 MZB1 DHX36 LILRB1 CD86 CD226 CGAS MALT1 DDX21 PHB RIF1 SHLD2 LACC1 SPON2 TRPM4 SHLD3 SCIMP NLRP3 NDFIP1 DNAJB9 HLA-A XBP1 DENND1B CD160 PKN1 IL18 ATAD5 HLA-F ATG5 B2M FFAR2 PARP3 TFRC HMOX1 IL27RA EXOSC3 DDX1 TRAF2 TBX21 APLF
GOBP_MATURATION_OF_SSU_RRNA	0.0025664355058421	0.0677288589590526	0.431707695803346	0.467783147096625	1.75812731635893	46	DDX52 UTP4 HELB UTP3 NOL11 NOP9 SRFBP1 UTP6 GTF2H5 SNU13 TSR1 DHX37 DCAF13 RIOK2 WDR3 UTP23 BMS1 WDR46 RIOK1 NGDN RRS1 NOB1 NOP14 KRI1
GOBP_NUCLEOSIDE_METABOLIC_PROCESS	0.00266652753789222	0.0698028095806301	0.431707695803346	0.473101066734551	1.72329885131685	42	ADA2 APOBEC3G NT5C3A APOBEC3F DGUOK UPB1 TYMP DERA ENPP4 APOBEC3C APOBEC3A DNPH1 PNP ICMT ERH ADA TK1
GOBP_REGULATION_OF_DEFENSE_RESPONSE_TO_VIRUS_BY_HOST	0.00273322065201129	0.0709762738914291	0.431707695803346	0.526099266470479	1.80320997329188	33	DDX58 APOBEC3G PARP9 DTX3L APOBEC3F TRIM44 LILRB1 CGAS STAT1 IL15 HSP90AA1 AIM2 TOMM70 TARBP2 TNFAIP3 EIF2AK4 MICB MUL1
GOBP_POSITIVE_REGULATION_OF_DEFENSE_RESPONSE_TO_VIRUS_BY_HOST	0.00287001658615218	0.0739370939575395	0.431707695803346	0.580580677349605	1.84506864677858	24	DDX58 APOBEC3G PARP9 DTX3L APOBEC3F TRIM44 LILRB1 CGAS STAT1 HSP90AA1 AIM2 TOMM70
GOBP_ESTABLISHMENT_OF_PROTEIN_LOCALIZATION_TO_MITOCHONDRIAL_MEMBRANE	0.0029142260783403	0.074484864962934	0.431707695803346	0.546305245144727	1.80868811700164	29	MAIP1 TIMM10 GZMB NMT1 NDUFA13 BAX HSP90AA1 TIMM9 TOMM70 AGK TIMM8B ROMO1 PDCD5 HSPA4 BCS1L TRMT10B
GOBP_REGULATION_OF_CELL_CYCLE_PHASE_TRANSITION	0.00298662829098148	0.0751766548252354	0.431707695803346	0.279570055359382	1.41190977162122	294	BRD7 MAD2L1BP BTN2A2 ATF5 CDKN1A RAD51B AMBRA1 SLFN11 PML RPS27L DBF4B FBXO6 CCND3 NDC80 NSMCE2 ZFYVE19 PSME2 APPL1 RCC2 TRIAP1 E2F1 RAD9A RRM2 BCL2 CCND2 HUS1 DACT1 CDT1 SENP2 DCUN1D3 PSMG2 ANAPC4 ATR CDKN2C CHEK1 ABRAXAS1 CHEK2 CDC6 BUB1 CLSPN NAE1 BRCA1 TIMELESS CLOCK CENPF CDK2 CPSF3 ZWILCH KNTC1 ESPL1 KMT2E DLGAP5 ANLN CENPJ PLRG1 ID2 RIOK2 PKD2 AURKA SPDL1 ATAD5 EIF4G1 NSUN2 WDR76 INTS7 EZH…
GOBP_CELLULAR_NITROGEN_COMPOUND_CATABOLIC_PROCESS	0.00298761197549457	0.0751766548252354	0.431707695803346	0.274674967270696	1.4114232835687	350	CNP PNPT1 OAS2 BLVRA MOV10 RNASE2 TENT5A IL4I1 SAMD4A HELZ2 TENT4B ADA2 APOBEC3G GRSF1 PDE9A SSB SAMHD1 EXOSC9 PDE4A APOBEC3F ZC3HAV1 ISG20 DCP1A PUM1 DHX36 PATL1 TTC37 PATL2 NCBP2 E2F1 CPEB3 PNRC2 METTL14 UPB1 TYMP EXOSC10 DERA FASTKD1 ENTPD6 RNASE6 TNRC6A BAX SLIRP PAIP1 TBRG4 LSM5 PARN XRN1 ENPP4 AASDHPPT RNH1 PPP1R8 SLFN13 PDE12 CNOT11 TDG TENT4A IKBKE ROCK2 CNOT8 NUDT9 ENDOG KMO MYD88 POP1 D…
GOBP_TISSUE_REGENERATION	0.00302166486031008	0.0754486472043578	0.431707695803346	-0.474312480501162	-1.71594954780133	40	KPNA1 PPP3CA TGFBR2 NINJ2 CDKN1B WNT10B CPQ HDGFL2 MIR590 LARGE1 NOTCH1 BIN3 TEC CFLAR CCN3 CD9 MTPN
GOBP_NEGATIVE_REGULATION_OF_CELL_CYCLE_PHASE_TRANSITION	0.00312033374205895	0.0771372641585703	0.431707695803346	0.313652113883079	1.49205821301005	183	BRD7 MAD2L1BP BTN2A2 ATF5 CDKN1A SLFN11 PML RPS27L FBXO6 NDC80 ZFYVE19 TRIAP1 E2F1 RAD9A BCL2 HUS1 DACT1 CDT1 DCUN1D3 PSMG2 ATR CHEK1 ABRAXAS1 CHEK2 CDC6 BUB1 CLSPN NAE1 BRCA1 TIMELESS CLOCK CENPF CDK2 ZWILCH KNTC1 PKD2 SPDL1 NSUN2 WDR76 INTS7 EZH2 KLF4 DTL GTSE1 CCNB1 MRE11 RINT1 FEM1B DOT1L EIF2AK4 NABP2 IK ZNF207 MUS81 USP47 ATF2 ACVR1 BUB1B PCID2 BRIP1 ZNF655 RBL1 MEN1 ETAA1 CDC5L TIPRL FBXO5…
GOBP_POLYSACCHARIDE_METABOLIC_PROCESS	0.00313682035395295	0.0771372641585703	0.431707695803346	-0.418618647033895	-1.70129196805545	66	GBE1 MGAM PYGL AKT1 GSK3B RUBCNL STK40 IRS2 INPP5K CHIT1 CLTC AP2A1 SMPD3 AKT2 CSGALNACT1 B3GNT8 B3GNT9 PPP1CB HS2ST1 B3GNT2 PPP1R3B RB1CC1 B4GALT5 GYS1 NDST1 DYRK2 PPP1CA GSK3A GYG1 NFKB1 NR1D1 PFKM LEPR
GOBP_MATURATION_OF_5_8S_RRNA_FROM_TRICISTRONIC_RRNA_TRANSCRIPT_SSU_RRNA_5_8S_RRNA_LSU_RRNA	0.00320383505207478	0.0781928464589077	0.431707695803346	0.571836262441311	1.80011367686252	23	EXOSC9 EXOSC10 NOP9 PES1 RRS1 EXOSC3 BOP1 NOP14 FTSJ3 KRI1 ERI2 EXOSC8
GOBP_POSITIVE_REGULATION_OF_CELL_ACTIVATION	0.00340099680275752	0.0814280921733864	0.431707695803346	0.282489969529637	1.42629699516182	290	EPHB2 BTN2A2 IL4I1 LGALS1 PDGFRB CDKN1A HAVCR2 TICAM1 AMBRA1 IL6ST LGALS9 HSPH1 IGKC SOCS1 TNF LILRB4 FCGR3A IGLC3 CD83 CD38 GAS6 IGHV4-59 LILRB1 CD86 CD226 IGLC2 IGHA1 YES1 MALT1 SRC TNFSF13B VAMP8 IGHV3-23 BCL2 RIF1 SHLD2 IL15 IGHG2 STAP1 IGHV4-39 IGHV3-21 IGHA2 IL15RA IGHV1-18 CBFB SHLD3 JAK2 TRDC NLRP3 MYD88 HLA-A XBP1 CD160 IGHV3-33 IL18 IGHG1 IGLL5 PNP RUNX3 IGHV3-7 ATAD5 TESPA1 NECTIN2 HLA…
GOBP_DNA_DOUBLE_STRAND_BREAK_PROCESSING	0.00340490903396346	0.0814280921733864	0.431707695803346	0.638896477751397	1.77112627448001	15	HELB SLX4 RNF138 RBBP8 WDR70 MRE11 UBE2N UBE2V2 BRIP1 SMARCAD1 RAD52 SETMAR
GOBP_REGULATION_OF_TRANSLATIONAL_ELONGATION	0.00341165142809013	0.0814280921733864	0.431707695803346	0.644182690807918	1.83160773622572	16	SHFL ALKBH1 CPEB3 EIF5A2 SRP9 CPEB2 USP16 DPH2 DPH6 DNAJC24
GOBP_PROTEIN_LOCALIZATION_TO_CHROMOSOME_TELOMERIC_REGION	0.00352810149219579	0.0832663724984595	0.431707695803346	0.575437079259408	1.82872244040606	24	BRCA2 TPP1 GNL3 ATR TNKS2 TERF2 POT1 CCT8 CCT5 CCT3 CCT4 NABP2 CCT7 CCT2
GOBP_NEGATIVE_REGULATION_OF_CYTOKINE_PRODUCTION	0.00354071782023694	0.0832663724984595	0.431707695803346	0.312988607515238	1.49611260349303	191	EPHB2 DHX58 OAS1 BST2 CMKLR1 OAS3 ADCY7 BTN2A2 CD2AP HAVCR2 ANXA4 PML LGALS9 SELENOS TNF LILRB4 LGALS9B HSP90AB1 CD83 TRIB2 GAS6 LILRB1 TNFRSF21 CX3CR1 DDIT3 GBP1 RPS6KA4 CARD17 NMI GPATCH3 PRNP LGALS9C TIA1 CD84 GBA EZR MERTK ILRUN CARD16 NLRP3 NDFIP1 BANF1
GOBP_NEGATIVE_REGULATION_OF_CELL_CYCLE	0.00361236648304756	0.0832663724984595	0.431707695803346	0.277830323678045	1.3944344817667	265	BRD7 MAD2L1BP BTN2A2 ATF5 CDKN1A SLFN11 PML RPS27L FBXO6 TNF NDC80 ZFYVE19 LILRB1 TRIAP1 E2F1 RAD9A LATS1 BCL2 HUS1 KAT2A DACT1 CDT1 DCUN1D3 PSMG2 CDK6 ATR CDKN2C CHEK1 IPO7 MDM1 ABRAXAS1 CHEK2 CDC6 GMNN BUB1 CLSPN NAE1 BRCA1 TIMELESS TRIM35 CLOCK TERF2 CENPF CDK2 BTG3 ZWILCH KNTC1 ESPL1 CASP3 PKD2 RUNX3 SPDL1 SCRIB NSUN2 WDR76 INTS7 EZH2 KLF4 DTL GTSE1 TNFAIP3 CCNB1 MRE11 RINT1 BAZ1B FEM1B DOT1L…
GOBP_EXTRACELLULAR_TRANSPORT	0.00361415274810301	0.0832663724984595	0.431707695803346	-0.591395121816308	-1.77610068223833	19	CFAP45 KIF27 RFX3 ARRDC1 ROPN1L DPCD SLC9A3R1 DNAH1 WWP2 TSG101 NPHP3 CFAP54
GOBP_POSITIVE_REGULATION_OF_RESPONSE_TO_CYTOKINE_STIMULUS	0.00361693115289057	0.0832663724984595	0.431707695803346	0.478512776408333	1.79675167531024	45	IRF7 IFIH1 ZBP1 DDX58 PARP14 PARP9 GAS6 TRIM44 TRIM56 CASP1 TXK UBE2K IKBKE RNF185 TBK1 RIPK1 TRAF2 CXCR4 CSF1 NLRC5 MED1
GOBP_NADH_DEHYDROGENASE_COMPLEX_ASSEMBLY	0.00365160477476497	0.0834725992879373	0.431707695803346	0.428635122513606	1.66472082427792	55	TMEM126B NDUFS4 NDUFA12 NDUFAF1 NDUFB2 NDUFA8 NDUFA13 NDUFC1 NDUFS3 TMEM126A NDUFAF4 NDUFB4 NDUFA9 NDUFS5 NDUFA6 NDUFB7 DMAC1 NDUFS7 NDUFA5 BCS1L NDUFAF2 NDUFB5 NDUFB3 FOXRED1 MT-ND6
GOBP_CYTOPLASMIC_PATTERN_RECOGNITION_RECEPTOR_SIGNALING_PATHWAY_IN_RESPONSE_TO_VIRUS	0.00371090308280302	0.0839923703807398	0.431707695803346	0.522527136235689	1.75022631272599	31	DHX58 DDX60 OASL IRF7 IFIH1 OAS3 DDX58 PUM1 PHB GPATCH3
GOBP_RESPONSE_TO_EPIDERMAL_GROWTH_FACTOR	0.00372609406494964	0.0839923703807398	0.431707695803346	-0.494501663431949	-1.70034797740918	32	MAPK1 AKT1 STAT5B PDPK1 DUSP22 IQGAP1 INPP5K EEF1A1 BECN1 PPP1R9B ZFP36L1 MAPK3 CFLAR
GOBP_I_KAPPAB_KINASE_NF_KAPPAB_SIGNALING	0.00375359821421035	0.0840288262298399	0.431707695803346	0.297297812884783	1.45748974533081	226	TRIM14 BST2 TRIM5 CASP10 IFIT5 SHISA5 LGALS1 TRIM38 TRIM22 TICAM1 PRKCE AZI2 TLR3 NOD1 LGALS9 TNF LILRB4 SLC20A1 TNFSF10 DHX36 CX3CR1 ATP2C1 S100A4 MTDH MALT1 RIPK3 NUP62 TMEM106A STAT1 DDX21 BTRC CASP1 APOL3 RBCK1 RHOC SLC35B2 ERC1 IKBKE ROCK2 RELA CARD16 TIAF1 NDFIP1 MYD88 TRIM21 HSPB1 GOLT1B TRIM68 ZNF675 BIRC3 TBK1 TNFAIP3 NDFIP2 FASLG UFL1 UBE2N DDRGK1 CAPN3 TRADD TFRC HMOX1 RIPK1 IRAK2 DDX1…
GOBP_NEGATIVE_REGULATION_OF_DEFENSE_RESPONSE	0.00397329268030892	0.0883377263033065	0.407017918923954	0.314480857775202	1.4773215755723	163	USP18 DHX58 OAS1 ISG15 OAS3 TRIM38 HAVCR2 PARP14 STAT2 LDLR IFI16 LGALS9 SAMHD1 SELENOS SERPING1 SERPINF1 SMAD3 LILRB1 GRN SERPINB9 YES1 SRC TRAFD1 TNFAIP6 ADAR NMI GPATCH3 GFER GBA ILRUN NLRP3 NDFIP1 BANF1 SYT11 HLA-A GIT1 TRIM21 MAPK7 CEACAM1 RNF125 METTL3 HLA-F ATG5 KLF4 TARBP2 TNFAIP3 ADA SOD1 NR1H3 LYAR
GOBP_LYTIC_VACUOLE_ORGANIZATION	0.00405075807283533	0.089447351730772	0.407017918923954	0.425122005047533	1.66079768548211	59	SCARB2 GNPTAB ACP2 RAB39A SPG11 TPP1 GRN CCDC115 SNAPIN ABCA1 ARL8B GBA CLN3 HPS4 WASHC5 MYO7A NAGPA RAB34 HEXB TMEM106B CLN5 ZKSCAN3 TMEM175 LAPTM4B P2RX7 MBTPS1 TMEM199
GOBP_INTERLEUKIN_1_PRODUCTION	0.00416832980990567	0.0914216119118501	0.407017918923954	0.389290883240892	1.62438539633342	79	HAVCR2 IFI16 NOD1 PML LGALS9 EGR1 TNF LILRB4 SMAD3 GAS6 CX3CR1 MALT1 TMEM106A CARD17 CASP1 SPHK1 CARD16 JAK2 NLRP3 AIM2 MYD88 GIT1 HSPB1 PANX1 CEACAM1
GOBP_POSITIVE_REGULATION_OF_FIBROBLAST_PROLIFERATION	0.00421690303405753	0.0918662231446358	0.407017918923954	0.495168907591251	1.67155868224793	32	PDGFRB CDKN1A PML GAS6 NDUFS4 E2F1 CDK6 S100A6 SPHK1 CDC6 CCNB1 CCNA2 MYC LIG4 ABL1 BMI1 ESR1
GOBP_REGULATION_OF_DEFENSE_RESPONSE_TO_VIRUS	0.00435487941145	0.0942395904637781	0.407017918923954	0.433349067993132	1.71155169798345	61	DHX58 IFIT1 HERC5 DDX58 TRIM38 APOBEC3G PARP9 DTX3L APOBEC3F TRIM44 LILRB1 CGAS STAT1 GPATCH3 IL15 HSP90AA1 ILRUN AIM2 TOMM70 RNF125 ATG5 TARBP2 TNFAIP3
GOBP_FILOPODIUM_ASSEMBLY	0.00449025957768596	0.0965257125110505	0.407017918923954	0.451949091652668	1.69861622542386	46	EPHB2 AGRN S1PR2 SRGAP2C SRGAP2 SPATA13 FGD2 WASL ARF6 EZR CLN3
GOBP_NEGATIVE_REGULATION_OF_PROTEIN_CONTAINING_COMPLEX_ASSEMBLY	0.00466736487117006	0.0996728050777501	0.407017918923954	-0.34782342761408	-1.51113916872146	100	SORL1 GSK3B ULK1 RAF1 PTGER4 TMOD1 SSH2 SNCA FLII CAPZB ADD1 JAM3 RIOK3 SSH1 MYADM TWF2 THRA AVIL SPTB NOP53 SVIL PRKCZ DYRK1A SSH3 RPL13A ADD2 CPTP LDLRAD4 MTPN PPM1A
GOBP_NEUTROPHIL_MIGRATION	0.00471159313189241	0.0999515957123592	0.407017918923954	-0.374513053916241	-1.55364053215093	76	CAMK1D DAPK2 IL1R1 C5AR2 BSG JAM3 JAML CXCL5 PPBP TIRAP SYK PECAM1 LGALS3 TREM1 S100A12 ITGA9 CKLF ADAM8 WDR1 PREX1 PIK3CD C5AR1 CD177 CSF3R VAV1 ITGB2 IL23A MCU PDE4B PF4V1 PIK3CG FUT7 SLAMF8 CXCL1 PIKFYVE RAC2
GOBP_RECOMBINATIONAL_REPAIR	0.00476277489354925	0.0999515957123592	0.407017918923954	0.336341257369115	1.52289993309623	132	BRCA2 ZFYVE26 RAD51B PALB2 SAMHD1 HELB SLX4 NSMCE2 RMI2 RNF138 CGAS RIF1 REC8 SHLD2 HUS1 RBBP8 CHEK1 SHLD3 BRCA1 TIMELESS MCM6 FAN1 RECQL POLQ HELQ PSMD14 VPS72 ERCC4 MRE11 RPA3 MCM4 UBE2N NSMCE1 NABP2 WRN RECQL4 SMCHD1 FEN1 SMC5 MUS81
GOBP_PROTEIN_FOLDING	0.00477522105354359	0.0999515957123592	0.407017918923954	0.320826979428935	1.49559164869096	156	TOR1B HSPH1 HSPA8 HSP90AB1 FKBP4 CALR GRN SIL1 DNAJC7 HSPA9 AHSA1 HSP90B1 DNAJA1 MESD ERP29 NUDC MPDU1 PFDN2 CHORDC1 HSP90AA1 PDIA4 PFDN1 TTC1 ARL2 DNAJC2 PPIB PDIA3 ERP44 PDCL3 TXNDC9 PDIA6 AIP HSPB1 DNAJC4 NUDCD2 TOR1A CCT8 CCT5 PPIA CCT3 CCT4 HSPA7 B2M PDCD5 HSPA13 HSPBP1 DNAJC1 SDF2L1 DNAJC21 CCT7 CCT2 PDIA5 CWC27 LMAN1 PEX19 DNAJB14 MKKS CDC37 PPID DNAJB4 MOGS PFDN4 RUVBL2 GRPEL1 DNAJB11 HSP…
GOBP_TYROSINE_PHOSPHORYLATION_OF_STAT_PROTEIN	0.00480358870336662	0.0999515957123592	0.407017918923954	0.45895941212702	1.66050730958621	40	PARP14 PARP9 IL6ST SOCS1 TNF FER IL15 OSBP TNFRSF18 ARL2BP VEGFA JAK2
GOBP_NEGATIVE_REGULATION_OF_DNA_REPLICATION	0.00485768616077644	0.100433434890958	0.407017918923954	0.547531118129984	1.75709745317642	25	BRCA2 SLFN11 CDT1 ATR CDC6 GMNN TIMELESS TTF1 GTPBP4 SMARCAL1
GOBP_POLYSACCHARIDE_BIOSYNTHETIC_PROCESS	0.00493051279512224	0.101293952740296	0.407017918923954	-0.452150793837288	-1.68766511432585	47	GBE1 AKT1 GSK3B IRS2 INPP5K CLTC AP2A1 SMPD3 AKT2 CSGALNACT1 B3GNT8 B3GNT9 PPP1CB HS2ST1 B3GNT2 PPP1R3B B4GALT5 GYS1 NDST1 DYRK2 PPP1CA GSK3A GYG1 NFKB1 NR1D1
GOBP_REGULATION_OF_MITOTIC_CELL_CYCLE_PHASE_TRANSITION	0.00506987444126237	0.103256072182187	0.407017918923954	0.28765419351869	1.41737876686704	235	BRD7 MAD2L1BP BTN2A2 CDKN1A RAD51B AMBRA1 SLFN11 PML RPS27L DBF4B CCND3 NDC80 NSMCE2 ZFYVE19 PSME2 APPL1 RCC2 TRIAP1 E2F1 RRM2 BCL2 CCND2 HUS1 DACT1 CDT1 SENP2 DCUN1D3 PSMG2 ANAPC4 CDKN2C CHEK1 ABRAXAS1 CHEK2 CDC6 BUB1 CLSPN NAE1 BRCA1 CENPF CDK2 CPSF3 ZWILCH KNTC1 ESPL1 KMT2E DLGAP5 ANLN CENPJ PLRG1 ID2 RIOK2 PKD2 AURKA SPDL1 ATAD5 EIF4G1 EZH2 KLF4 DTL GTSE1 SASS6 CCNB1 MRE11 RINT1 LSM11 ADAMTS1…
GOBP_CYCLIC_NUCLEOTIDE_METABOLIC_PROCESS	0.00508964003362596	0.103256072182187	0.407017918923954	0.606810334606594	1.78071316716772	18	CNP ADCY7 PDE9A PDE4A ADCY9 ADCY4
GOBP_POLYSACCHARIDE_CATABOLIC_PROCESS	0.00526408334123008	0.106131767239956	0.407017918923954	-0.614189314037567	-1.72103911301512	15	MGAM PYGL CHIT1 PPP1CB PPP1R3B RB1CC1 PPP1CA PFKM PPP1R3D GAA
GOBP_CELLULAR_RESPONSE_TO_LIPID	0.00536794539365497	0.107557720665457	0.407017918923954	0.262286889384893	1.35709029968609	360	EPHB2 CAPN2 TRIM5 CMPK2 SSTR3 CHMP5 NRIP1 HAVCR2 ZNF366 TICAM1 PRKCE LDLR GPBAR1 CXCL10 PCK2 SRD5A1 SELENOS TNF HSPA8 FKBP4 SERPINF1 CALR LILRB1 DAB2 E2F1 CD86 CX3CR1 MTDH YES1 MALT1 RNF6 SRC ABCA1 LATS1 PHB NDUFA13 CARD17 VPS11 UFM1 CASP1 MIR342 SASH1 MGST1 IL15 STAP1 PLAA SPON2 FDX1 RARG GRAMD1B IRS1 AKR1C3 LY86 GFER SCIMP ROCK2 MLC1 RELA CARD16 DAG1 JAK2 BRCA1 USP8 URI1 NLRP3 CLOCK KMO CES1 MY…
GOBP_INTRINSIC_APOPTOTIC_SIGNALING_PATHWAY_BY_P53_CLASS_MEDIATOR	0.00546854301137977	0.108405331691833	0.407017918923954	0.413268828640754	1.62559344519162	60	SHISA5 BRCA2 CDKN1A BOK AEN IFI16 PML PMAIP1 RPS27L TRIAP1 E2F1 BCL2 BAX TMEM109 CHEK2 MYBBP1A ATAD5 SNW1 ZNF385A MYC DDIT4 SIRT1 KDM1A TP53 CASP6
GOBP_RESPONSE_TO_STARVATION	0.00547704078788066	0.108405331691833	0.407017918923954	0.324378825119474	1.48751569480547	139	BMPR2 EIF2AK2 SSTR3 CDKN1A PRKAG2 IFI16 MAP1LC3B2 PMAIP1 PCK2 SRD5A1 ULK2 HSPA8 EIF2S1 KPTN ATF3 GAS6 SIK1B DDIT3 TBL2 BCL2 TNRC6A SREBF2 KLF10 ATF4 AKR1C3 GBA GNPAT MYBBP1A XBP1 PICK1 ACADM USP33 FLCN EIF2A ATG5 ACAT1 COMT EIF2AK4 WRN FOXK1 PDK4 ATF2 RRAGC LARP1 PRKAG1
GOBP_LIVER_REGENERATION	0.00561028371477565	0.110369581443405	0.407017918923954	0.630057449739365	1.81355081115356	17	PNPT1 TNF TYMS GFER PCNA AURKA EZH2 HMOX1 MYC
GOBP_NATURAL_KILLER_CELL_MEDIATED_IMMUNITY	0.00572983319787818	0.111583308811054	0.407017918923954	0.421117823806357	1.65990279393655	58	HAVCR2 LGALS9 CEBPG GZMB FCGR3A PRDX1 LILRB1 SERPINB9 CD226 ARL8B GFER HLA-A CD160 IL18 SLAMF7 CEACAM1 LAG3 NECTIN2 HLA-F SH2D1B NCR1 PLEKHM2 CRTAM NKG7 KLRD1
GOBP_CELL_DIFFERENTIATION_IN_SPINAL_CORD	0.00576527546508155	0.111583308811054	0.407017918923954	-0.555493369143348	-1.71811451118372	21	ISL2 SCYL1 TCTN1 NOTCH1 SOX4 GIGYF2 DYNC2H1 OLIG2 GDF7
GOBP_RIBOSOMAL_SMALL_SUBUNIT_BIOGENESIS	0.00577510655584013	0.111583308811054	0.407017918923954	0.404927204798269	1.64722161302791	68	DDX52 UTP4 RPS27L HELB UTP3 NOL11 ERAL1 MRPS7 NOP9 SRFBP1 UTP6 GTF2H5 SNU13 METTL17 TSR1 DHX37 DCAF13 RIOK2 WDR3 UTP23 BMS1 RRP7A WDR46 NOM1 RIOK1 NGDN RRS1 NOB1
GOBP_REGULATION_OF_CARBOHYDRATE_BIOSYNTHETIC_PROCESS	0.00586090631316153	0.112571017115517	0.407017918923954	-0.39407874699209	-1.59675830685649	65	DGAT2 AKT1 USP7 GSK3B PTAFR PGP IRS2 SNCA INPP5K DDB1 FOXO1 CLTC AP2A1 SESN2 SMPD3 C1QTNF3 AKT2 PPP1CB PPARA PPP1R3B
GOBP_NEGATIVE_REGULATION_OF_IMMUNE_RESPONSE	0.00619787833938026	0.118343018174284	0.407017918923954	0.328629509068027	1.48398346660462	130	USP18 DHX58 OAS1 ISG15 OAS3 IL4I1 HAVCR2 PARP14 STAT2 IFI16 LGALS9 SAMHD1 SELENOS LILRB4 SERPING1 FER LILRB1 GRN SERPINB9 YES1 CD300A SRC TRAFD1 ADAR NMI CD84 GFER NDFIP1 BANF1 HLA-A TRIM21 CD160 CEACAM1 METTL3 HLA-F TNFAIP3 PARP3 NR1H3 LYAR HMOX1 IL27RA NCKAP1L TBX21 RC3H2 KLRD1 MUL1 YTHDF2 FGL2 NLRC5
GOBP_REGULATION_OF_GTPASE_ACTIVITY	0.00630941715071562	0.119768234334637	0.407017918923954	-0.284265593571506	-1.40870561214122	240	CCDC125 TBC1D17 TBC1D30 NDEL1 TBC1D14 ARAP3 PBXIP1 RAPGEF2 SIPA1L1 TBC1D22A SIPA1 GSK3B BCL6 RALGAPA2 F2RL1 SNX18 RALGPS1 ARHGAP15 ARHGAP24 RGL2 RALBP1 PKP4 AFDN IQGAP1 MAP4K4 TBC1D9 SOS2 ARHGAP9 GAPVD1 GMIP RACK1 RUNDC1 TBC1D22B ARRB2 TBC1D2B ARHGAP25 TBC1D10C PLXNC1 NEDD9 TIAM2 PLXNA2 AKT2 TSC1 GARNL3 STMN3 ARHGAP45 RALGPS2 ARAP1 RAPGEFL1 TBC1D10B RAPGEF1 BCAS3 CCPG1 RGL4 ADAP1 PREX1 TSC2 SNX13…
GOBP_PROTEIN_LOCALIZATION_TO_CHROMOSOME	0.00638155452119573	0.120433290556985	0.407017918923954	0.383302214443086	1.57654181090354	74	BRCA2 SGF29 NDC80 SLF2 TPP1 RCC2 GNL3 CDT1 ATR TNKS2 TERF2 ZWILCH POT1 KNTC1 TASOR CHAMP1 CCT8 CCT5 SPDL1 CCT3 EZH2 CCT4 PARP3 NABP2 IK SMC5 CCT7 CCT2 PPHLN1 KNL1 ESR1 RUVBL2 RB1 MTBP MIS12 CCT6A MSH2 MCM8 TERF2IP
GOBP_PROTEIN_CATABOLIC_PROCESS_IN_THE_VACUOLE	0.00696664317069713	0.127726254162419	0.407017918923954	0.597953862939281	1.75472343888984	18	LDLR TPP1 CCDC115 GBA CLN3 TMEM106B ATP13A2 BLOC1S2 DPP7 LAPTM4B TMEM199 CD81
GOBP_INOSITOL_PHOSPHATE_MEDIATED_SIGNALING	0.00697174980056871	0.127726254162419	0.407017918923954	-0.484025127849266	-1.74024272362647	38	PPP3CA PLCG2 CHP1 GSK3B INPP5A TBC1D10C PPP3R1 ITPR2 CHERP HOMER3 NRG1 NFAT5 AKAP6 DYRK2 CAMTA1 ATP2B4
GOBP_ENDOCRINE_SYSTEM_DEVELOPMENT	0.00698024989563989	0.127726254162419	0.407017918923954	-0.416028171776924	-1.60494333241743	53	MAPK1 ARNTL TG AKT1 PDPK1 GSK3B RAF1 RBPJ CYP1B1 IL6R TSPO RFX3 SRF SMAD2 SOX4 THRA BAD PBX1 MAPK3
GOBP_PLATELET_MORPHOGENESIS	0.00700562140661909	0.127726254162419	0.407017918923954	-0.570277388927255	-1.74436996701249	20	PRKDC MYH9 CASP9 SRF ACTN1 WDR1 NBEAL2 MPL
GOBP_CARBOHYDRATE_BIOSYNTHETIC_PROCESS	0.00701150043711615	0.127726254162419	0.407017918923954	-0.324094480773694	-1.47936630739848	128	GBE1 IMPA2 DGAT2 AKT1 USP7 CHST11 GSK3B PGM1 PTAFR PGP IRS2 PGD CRTC2 SNCA INPP5K DDB1 SORD FOXO1 B4GALT1 CLTC AP2A1 SESN2 SMPD3 NANS C1QTNF3 PC AKT2 ST3GAL4 CSGALNACT1 B3GNT8 B3GNT9 PPP1CB PPARA HS2ST1 B3GNT2 PPP1R3B CHST15
GOBP_RESPONSE_TO_CATECHOLAMINE	0.00703439192574278	0.127726254162419	0.407017918923954	-0.449426104978904	-1.64340088111863	43	MAPK1 GSK3B SIN3A GNAI3 SNCA DNM2 ARRB2 PRKACA KCNQ1 MAPK3 GNB5 HRH2 KLF16 PDE4B SLC9A3R1 GNAS HRH4 PRKN GSK3A ATP2B4 GNAZ
GOBP_ERYTHROCYTE_DEVELOPMENT	0.00707034020178887	0.127726254162419	0.407017918923954	-0.497700421929468	-1.6881786680645	30	MAEA FLVCR1 BCL6 EPB42 JMJD6 SRF FAM210B TRIM58 SLC4A1 BRD1 PTBP3
GOBP_POSITIVE_REGULATION_OF_INTERLEUKIN_1_BETA_PRODUCTION	0.00708788210712393	0.127726254162419	0.407017918923954	0.442932805703363	1.66472920166518	46	IFI16 NOD1 LGALS9 EGR1 TNF SMAD3 MALT1 TMEM106A CASP1 JAK2 NLRP3 AIM2 MYD88 HSPB1 PANX1
GOBP_PROTEIN_ADP_RIBOSYLATION	0.00712213555249471	0.127726254162419	0.407017918923954	0.495156183524636	1.6526592988149	30	PARP12 PARP11 PARP10 PARP14 PARP9 ZC3HAV1 HPF1 TNKS2 PUM3 PARP2 PARP6 PARP4 PARP3 SIRT5
GOBP_REGULATION_OF_MONOCYTE_CHEMOTAXIS	0.0074436868744903	0.132759382387887	0.407017918923954	0.623450376729535	1.79453308091121	17	CCR1 CXCL10 CREB3 LGMN CX3CR1
GOBP_MEMBRANE_FUSION	0.00765168928535604	0.135723406668119	0.407017918923954	0.350039325757779	1.53782826040238	108	OTOF SAMD9 CTSL STX17 ANKFY1 ANXA2 RAB8A RAB39A SPG11 GAS6 NAPA UVRAG NSF STX8 SNAPIN C2CD5 VAMP8 EEA1 RABEP1 GOSR1 ARL8B VPS11 DNM1L PIP4K2B NAPG SPHK1 VAMP4 SNAP29 CLN3 SYT11 RAB8B BET1 MYOF RAB34 UBXN2A NECTIN2 STX2
GOBP_CALCINEURIN_MEDIATED_SIGNALING	0.00777585462872896	0.13717621806986	0.407017918923954	-0.485784095137259	-1.67469780172842	33	PPP3CA PLCG2 CHP1 GSK3B TBC1D10C PPP3R1 CHERP HOMER3 NRG1 NFAT5 AKAP6 DYRK2 CAMTA1 ATP2B4
GOBP_RNA_PHOSPHODIESTER_BOND_HYDROLYSIS	0.00782346190196608	0.137270039642064	0.380730400722792	0.329150334007412	1.46392169871425	121	PNPT1 RNASE2 HELZ2 SAMHD1 EXOSC9 ISG20 RPP25 NCBP2 EXOSC10 RNASE6 NOP9 CPSF2 TSNAX PARN XRN1 PPP1R8 SLFN13 PDE12 CSTF3 CNOT8 ENDOG POP1 CPSF3 TSR1 DBR1 DROSHA UTP23 BMS1 POP4 FIP1L1 RRS1 NOB1 EXOSC3 RPP30 RPP38 FEN1 REXO2 BOP1 NOP14 NCBP1 KRI1 ERI2
GOBP_B_CELL_RECEPTOR_SIGNALING_PATHWAY	0.0080332672781937	0.140193470887187	0.380730400722792	0.369258976470612	1.5240564185241	75	IGKC IGLC3 CD38 IGHV4-59 IGLC2 IGHA1 CD300A IGHV3-23 BCL2 BAX IGHG2 STAP1 IGHV4-39 IGHV3-21 IGHA2 IGHV1-18 TRDC GCSAML CMTM3 IGHV3-33 IGHG1 IGLL5 IGHV3-7 IGHV3-11 IGHV3-30 IGHV2-5 IGHG3 NCKAP1L PLEKHA1 IGHM ABL1 ITK IGHV4-34 CD81
GOBP_HYDROGEN_PEROXIDE_METABOLIC_PROCESS	0.00807782025629026	0.140217136641274	0.380730400722792	-0.549138715200374	-1.74995814102114	23	CAT PRDX5 SOD2 PINK1 ACOX1 SNCA PRDX2 PXDNL
GOBP_CELL_CYCLE_PHASE_TRANSITION	0.00821319006549535	0.141808590173393	0.380730400722792	0.25383384982676	1.31812003426466	388	BRD7 CUL1 MAD2L1BP CDK18 BTN2A2 ATF5 CDK17 CDKN1A RAD51B AMBRA1 SLFN11 PML RPS27L DBF4B FBXO6 CCND3 NDC80 NSMCE2 ZFYVE19 PSME2 APPL1 RCC2 MASTL TRIAP1 E2F1 FBXL8 RAD9A RRM2 LATS1 BCL2 CCNJ CCND2 HUS1 CUL5 DACT1 CDT1 SENP2 DCUN1D3 RBBP8 PSMG2 CDK6 ANAPC4 ATR CDKN2C CHEK1 ABRAXAS1 CHEK2 CDC6 USP37 BUB1 CLSPN NAE1 CALM1 BRCA1 TIMELESS CLOCK CENPF KLF11 CDK2 ZPR1 PKMYT1 CPSF3 ZWILCH KNTC1 ESPL1 KMT2E…
GOBP_REGULATION_OF_T_CELL_RECEPTOR_SIGNALING_PATHWAY	0.00847545339568341	0.145562548795706	0.380730400722792	0.442793403556586	1.602018966851	40	BTN2A2 ELF1 LILRB4 CD226 CD300A MALT1 GBP1 PRNP EZR RAB29 RELA PHPT1 TRAT1 CD160 CEACAM1 TESPA1 NECTIN2 ADA PRKD2
GOBP_ESTABLISHMENT_OF_PROTEIN_LOCALIZATION_TO_TELOMERE	0.00875291197101047	0.149536590831053	0.380730400722792	0.60213991957133	1.66923104071492	15	BRCA2 POT1 CCT8 CCT5 CCT3 CCT4 NABP2 CCT7 CCT2
GOBP_REGULATION_OF_CHROMOSOME_ORGANIZATION	0.00897093276599042	0.152051393642229	0.380730400722792	0.300762657132244	1.43389497847504	184	MAD2L1BP TENT4B PML NDC80 SLX4 NSMCE2 DHX36 RMI2 SLF2 SETDB2 DNMT1 SRC EXOSC10 GNL3 CDT1 PARN XRN1 PSMG2 ANAPC4 ATR CDC6 BUB1 TNKS2 TERF2 TOP2A CENPF RAD50 CDK2 ZWILCH POT1 KNTC1 ESPL1 DLGAP5 INO80D RIOK2 TASOR NCAPG CCT8 ZNF304 CCT5 SPDL1 SSBP1 CCT3 UCHL5 ERCC4 CCNB1 MRE11 CCT4 HNRNPA2B1 BAZ1B MORC2 PTTG1 NABP2 ATF7IP NCAPH PRKCQ IK FEN1 SMC5 MYC ZNF207 CCT7 LIG4 CCT2 BUB1B ACTR8 PCID2
GOBP_DNA_DEALKYLATION	0.00899379777551076	0.152051393642229	0.380730400722792	0.536995964411035	1.69043805621805	23	APOBEC3G ALKBH1 APOBEC3F ASCC3 OTUD4 TDG ALKBH3 APOBEC3C APOBEC3A
GOBP_REGULATION_OF_DNA_BIOSYNTHETIC_PROCESS	0.00914003519373342	0.153723078957817	0.380730400722792	0.355754883299234	1.54150166207337	92	BMPR2 JADE2 PDGFRB CDKN1A TENT4B TNF HSP90AB1 SRC EXOSC10 HSP90AA1 PARN XRN1 DNAJC2 ATR NIBAN2 CHEK1 GFER PCNA TNKS2 TERF2 POT1 CCT8 CCT5 CCT3 ERCC4 KLF4 CCT4 HNRNPA2B1 PRKD2 PARP4 PARP3 NABP2 PRKCQ MYC CCT7 CCT2 ING4 MEN1 TP53
GOBP_RESPONSE_TO_MOLECULE_OF_BACTERIAL_ORIGIN	0.0093045497682228	0.15568334302913	0.380730400722792	0.285926583153543	1.39609798365868	221	EPHB2 CNP CAPN2 TRIM5 CMPK2 PTGER2 CHMP5 HAVCR2 TICAM1 PRKCE CXCL10 LGALS9 IRF5 PCK2 SELENOS TNF PTGIR FER LILRB1 CD86 CX3CR1 MTDH GCH1 MALT1 SRC ABCA1 CARD17 CASP1 MIR342 SASH1 STAP1 PLAA SPON2 LY86 GFER SCIMP IL10RA RELA CARD16 JAK2 NLRP3 KMO MYD88 GIT1 XBP1 TNFRSF11A IL18 CASP3 ADH5 TNFAIP3 FASLG RPS6KB1 SERPINE1 B2M IL12RB2 NR4A1 IRF8 NR1H3
GOBP_CYTOPLASMIC_PATTERN_RECOGNITION_RECEPTOR_SIGNALING_PATHWAY	0.00939854123961679	0.156034054912324	0.380730400722792	0.418099730204413	1.61285210212703	52	DHX58 DDX60 OASL IRF7 IFIH1 OAS3 DDX58 PUM1 MAP2K6 PHB GPATCH3 LACC1 RELA RNF125 BIRC3 RNF135 TNFAIP3 CYLD
GOBP_AEROBIC_RESPIRATION	0.00945107811102945	0.156034054912324	0.380730400722792	0.306371601976917	1.4260916870135	155	IDH3A COA6 TNF SLC25A33 MDH1 NDUFS4 DGUOK NDUFA12 NDUFAF1 NDUFB2 NDUFA8 UQCR10 NDUFC1 IDH1 DLAT COX5A AFG1L ATP5PF ARL2 ATP5PD PDE12 NDUFS3 CYCS CHCHD10 ATP5F1C NDUFB4 C2orf69 NDUFA9 SUCLG1 NDUFS5 FH COX10 MRPS36 IDE SUCLA2 COX5B NDUFA4 ATP5F1D UQCRQ PDHB COQ9 TEFM NDUFA6 IDH2 CCNB1 COX6A1 NDUFB7 SUCLG2 COX7A2
GOBP_CELLULAR_RESPONSE_TO_BIOTIC_STIMULUS	0.00946971929073563	0.156034054912324	0.380730400722792	0.313162269288316	1.47726570590593	173	EPHB2 CAPN2 TRIM5 CMPK2 CHMP5 HAVCR2 TICAM1 PRKCE CXCL10 SELENOS TNF SLX4 LILRB1 CD86 CX3CR1 DDIT3 MTDH MALT1 SRC ABCA1 CARD17 CASP1 MIR342 SASH1 STAP1 PLAA SPON2 LY86 GFER SCIMP RELA CARD16 JAK2 NLRP3 KMO MYD88 GIT1 XBP1 TXNIP IL18 TMCO1
GOBP_REGULATION_OF_DNA_DEPENDENT_DNA_REPLICATION	0.00994941089410555	0.163110039203367	0.380730400722792	0.438762774243644	1.58743621887911	40	BRCA2 SLFN11 DBF4B METTL4 CDT1 SENP2 PCNA GMNN TIMELESS SMARCAL1 ENDOG CDK2
GOBP_REGULATION_OF_IMMUNE_EFFECTOR_PROCESS	0.0100339531634581	0.163669406877312	0.380730400722792	0.277218926446471	1.38448749601984	258	EPHB2 DHX58 DDX60 BST2 RSAD2 IL4I1 DDX58 HAVCR2 TICAM1 TLR3 LGALS9 MYO18A TNF LILRB4 MZB1 SERPING1 DHX36 FER LILRB1 APPL1 GRN SERPINB9 CD86 CX3CR1 CD226 CGAS CD300A MALT1 RIPK3 DDX21 VAMP8 PHB RIF1 SHLD2 MR1 STAP1 LACC1 SPON2 CD84 TRPM4 GFER SHLD3 SCIMP NLRP3 NDFIP1 DNAJB9 IRF4 HLA-A XBP1 DENND1B CD160 PKN1 IL18 CEACAM1 ATAD5 LAG3 NECTIN2 HLA-F ATG5 CD47 SH2D1B SNX4 B2M NCR1 FFAR2 PARP3 TFRC HMOX…
GOBP_ATTACHMENT_OF_SPINDLE_MICROTUBULES_TO_KINETOCHORE	0.0101437695779384	0.16463338024994	0.380730400722792	0.507458909562787	1.6672899682262	28	NDC80 RCC2 ABRAXAS2 CDT1 ABRAXAS1 RMDN1 CHAMP1 CCNB1 RACGAP1 ZNF207 ECT2 KNL1 CENPE CENPC SPAG5 RB1 MIS12
GOBP_ANIMAL_ORGAN_FORMATION	0.0102062217314014	0.164822864378751	0.380730400722792	-0.53918505631671	-1.66767367700494	21	MAPK1 TGFBR2 RBPJ NOTCH1 MAPK3 FGFR2 SMARCD3 PIM1 LEMD2
GOBP_REGULATION_OF_DNA_REPLICATION	0.0103302313080484	0.165999657554085	0.380730400722792	0.349776505911449	1.5286179483166	101	JADE2 BRCA2 SLFN11 DBF4B ORC3 OBI1 METTL4 CDT1 SENP2 ATR PCNA CDC6 GMNN USP37 RBBP6 TIMELESS TTF1 GTPBP4 SMARCAL1 FAF1 ENDOG CDK2 INO80D ATAD5 SSBP1 UCHL5 CCNA2 CCDC88A ESCO1 WRNIP1 ACTR8 ORC5 FBXO5 TP53 NBN DBF4 LPIN1 RUVBL2 RAD17
GOBP_RNA_5_END_PROCESSING	0.0104356716508457	0.166296343686808	0.380730400722792	0.561046916852252	1.66617061852054	19	PNPT1 SSB RPP25 NOP9 RPP25L POP1 POP4 RPP30 RPP38 NOP14 THG1L TRMT10C POP5
GOBP_CELL_CYCLE_CHECKPOINT_SIGNALING	0.0104511565348456	0.166296343686808	0.380730400722792	0.323711406861419	1.48244775190157	138	MAD2L1BP CDKN1A PML RPS27L FBXO6 NDC80 ZFYVE19 TRIAP1 E2F1 RAD9A HUS1 CDT1 PSMG2 ATR CHEK1 ABRAXAS1 CHEK2 CDC6 BUB1 CLSPN NAE1 BRCA1 TIMELESS CLOCK CENPF CDK2 ZWILCH KNTC1 SPDL1 NSUN2 WDR76 INTS7 DTL GTSE1 CCNB1 MRE11 RINT1 FEM1B DOT1L EIF2AK4 NABP2 IK ZNF207 MUS81 ATF2 BUB1B PCID2 BRIP1 ETAA1 CDC5L TIPRL TP53
GOBP_POSITIVE_REGULATION_OF_PROTEIN_LOCALIZATION_TO_CELL_PERIPHERY	0.0106657165168964	0.1688825161651	0.380730400722792	0.430020522509642	1.61619936911275	46	EPHB2 STAC3 PRKCE TNF PRKCI CNST ATP2C1 PRNP PTPN9 ARF6 AKAP5 EZR CLN3 EPB41L2 ITGA3 ACSL3 RANGRF
GOBP_POSITIVE_REGULATION_OF_PRODUCTION_OF_MOLECULAR_MEDIATOR_OF_IMMUNE_RESPONSE	0.0107486496405399	0.169369498704818	0.380730400722792	0.351609213523617	1.52353829136639	92	EPHB2 RSAD2 DDX58 TICAM1 MZB1 DHX36 LILRB1 CD86 CD226 MALT1 DDX21 PHB RIF1 SHLD2 LACC1 SPON2 SHLD3 SCIMP NLRP3 DNAJB9 HLA-A XBP1 DENND1B CD160 IL18 ATAD5 HLA-F B2M FFAR2 TFRC EXOSC3 DDX1 TRAF2 TBX21
GOBP_DNA_METHYLATION_OR_DEMETHYLATION	0.0110648493595245	0.172889090391027	0.380730400722792	0.405329017478814	1.60122653220207	63	APOBEC3G ALKBH1 APOBEC3F PIWIL4 DNMT1 METTL4 OTUD4 NIBAN2 TDG BRCA1 ALKBH3 APOBEC3C MTRR PICK1 APOBEC3A KMT2E KDM1B EZH2 ATF7IP MYC TDRKH PRMT7 ALKBH4
GOBP_CHROMOSOME_SEGREGATION	0.0110785369073733	0.172889090391027	0.380730400722792	0.272204609779692	1.35189119448675	251	MAD2L1BP KLHDC8B CHMP5 PLSCR1 NDC80 SLX4 NSMCE2 STAG3L1 PUM1 RMI2 SLF2 SETDB2 RCC2 ABRAXAS2 UVRAG NUP62 CIAO2B LATS1 REC8 ARL8B CEP85 SKA2 NUDC CDT1 PDCD6IP KIF18B PSMG2 ANAPC4 ABRAXAS1 CDC6 BUB1 NSL1 TENT4A BRCA1 TUBG1 BANF1 TOP2A TLK2 CENPF CENPN KIF23 CENPH ZWILCH KNTC1 NEK8 ESPL1 RMDN1 DLGAP5 RIOK2 CHAMP1 NCAPG TUBG2 SPDL1 ERCC4 CCNB1 MRE11 BAZ1B CDC20 CIAO2A RACGAP1 DCTN2 RRS1 PTTG1 RAN NCAP…
GOBP_MATURATION_OF_SSU_RRNA_FROM_TRICISTRONIC_RRNA_TRANSCRIPT_SSU_RRNA_5_8S_RRNA_LSU_RRNA	0.0111873633995871	0.173752065048133	0.380730400722792	0.487183212651245	1.6698248483918	33	UTP4 HELB UTP3 NOP9 UTP6 GTF2H5 TSR1 DHX37 DCAF13 UTP23 BMS1 WDR46 NGDN RRS1 NOP14 KRI1 NOL10 UTP25 MRPS11 HEATR1 BYSL
GOBP_CYTOKINE_PRODUCTION_INVOLVED_IN_IMMUNE_RESPONSE	0.0113533997063881	0.174741591763672	0.380730400722792	0.355912218584304	1.46946663870487	76	BST2 RSAD2 DDX58 TICAM1 TLR3 TNF LILRB4 DHX36 LILRB1 CD226 MALT1 DDX21 LACC1 SPON2 TRPM4 SCIMP NLRP3 HLA-A DENND1B CD160 IL18 HLA-F ATG5 B2M FFAR2 HMOX1 DDX1 TRAF2 TBX21
GOBP_REGULATION_OF_POLYSACCHARIDE_METABOLIC_PROCESS	0.0113994581230468	0.174741591763672	0.380730400722792	-0.504701477332332	-1.69640224413346	29	AKT1 GSK3B RUBCNL IRS2 INPP5K CLTC AP2A1 SMPD3 AKT2 PPP1CB PPP1R3B DYRK2 PPP1CA GSK3A NFKB1
GOBP_POSITIVE_REGULATION_OF_CHEMOKINE_PRODUCTION	0.0114125746931295	0.174741591763672	0.380730400722792	0.445833530451744	1.67404546386674	45	OAS1 EIF2AK2 OAS3 HAVCR2 TICAM1 TLR3 LGALS9 EGR1 TNF C5
GOBP_RNA_METHYLATION	0.0115707687977868	0.176331997735286	0.380730400722792	0.382328444812659	1.56620197410805	72	CMTR1 TRMT6 METTL4 METTL14 TRMT11 RNMT MTO1 TRMT1L DIMT1 BUD23 METTL6 BCDIN3D NSUN6 TGS1 LARP7 NSUN2 TYW3 METTL3 TRMT5 TRMT2A METTL15 THUMPD3 TRMT112 METTL2A TFB1M ALKBH8 TRMT13 FTSJ3 MRM1 WDR4 TRMT10B TRMT1 TRMT12 TRMT10C TFB2M NSUN5P1 MRM3 METTL2B NSUN5 TRMT61A EMG1
GOBP_REGULATION_OF_PHOSPHATIDYLINOSITOL_3_KINASE_ACTIVITY	0.0116805235218178	0.176917042154303	0.380730400722792	0.428889795691035	1.59946643041615	44	RUBCN PDGFRB SOCS2 CISH AMBRA1 SOCS1 WDR81 PLGLB2 SRC
GOBP_POSITIVE_REGULATION_OF_PROTEIN_LOCALIZATION_TO_MEMBRANE	0.0117181651457718	0.176917042154303	0.380730400722792	0.361772669163623	1.49315790168555	75	EPHB2 STAC3 PRKCE TNF GZMB PRKCI CNST ERBB2 ATP2C1 C2CD5 NMT1 TNFAIP6 MESD PRNP PTPN9 ARF6 AKAP5 EZR CLN3 ITGA3 ACSL3
GOBP_REGULATION_OF_ORGAN_GROWTH	0.0118765004936632	0.178477410196439	0.380730400722792	-0.425510762324638	-1.58823047340245	47	AKT1 FLVCR1 BASP1 TGFBR2 RBPJ CTDP1 YBX3 MIR590 NOTCH1 BCL2L11 PPARA JARID2 FGFR2 MAPK14 PIM1 HLX STK4 AKAP6 ACACB GSK3A YY1 SLC6A4 FXN
GOBP_REGULATION_OF_DNA_METABOLIC_PROCESS	0.0119892168906349	0.178763047302146	0.380730400722792	0.258356415987061	1.30689927422399	303	BMPR2 JADE2 PDGFRB CDKN1A TENT4B PARG PARP9 DTX3L PML CEBPG HELB TNF HSP90AB1 SLX4 DHX36 RMI2 SLF2 CGAS SRC EXOSC10 RIF1 GNL3 SHLD2 OTUD4 BAX CDT1 HSP90AA1 PARN XRN1 RBBP8 DNAJC2 RNF8 ATR NIBAN2 CHEK1 SUB1 GFER SHLD3 PCNA ABRAXAS1 GMNN DEK BRCA1 TIMELESS ENDOG TNKS2 TERF2 NDFIP1 POLH WDR70 RAD50 CDK2 PRIM2 POLQ POT1 INO80D KDM1B CCT8 CCT5 ATAD5 CCT3 UCHL5 FLCN VPS72 ERCC4 KLF4 MRE11 CCT4 HNRNPA2B…
GOBP_SNRNA_METABOLIC_PROCESS	0.0120367931481374	0.178763047302146	0.380730400722792	0.41484996531858	1.58415147404574	49	USPL1 EXOSC9 SNAPC3 METTL4 EXOSC10 INTS12 INTS4 INTS14 ICE2 ZC3H8 LARP7 INTS7 ICE1 RPAP2 ZCCHC8 SNAPC5 EXOSC3 INTS9 EXOSC8 SNAPC1 EXOSC6 SNAPC2 MTREX
GOBP_ACTIN_FILAMENT_DEPOLYMERIZATION	0.0120607231543961	0.178763047302146	0.380730400722792	-0.417919923442136	-1.55642227581183	46	F2RL1 MICAL2 TMOD1 FLII CAPZB ADD1 TWF2 AVIL SPTB PPP1R9B SVIL WDR1 ADD2 MTPN MICAL3
GOBP_HISTONE_H4_K16_ACETYLATION	0.0121297744265031	0.178969308129223	0.380730400722792	-0.531617307911599	-1.67727500956438	22	JADE1 KAT8 MSL2 PHF20 KAT7 MSL1 KANSL1
GOBP_NEGATIVE_REGULATION_OF_OSTEOCLAST_DIFFERENTIATION	0.0122110297457032	0.179352952735532	0.380730400722792	0.528080490720197	1.66237256408212	23	TLR3 LILRB4 MAFB LILRB1 TNFAIP6 UBASH3B FSTL3 ZNF675 GPR137B TCTA NF1
GOBP_MAINTENANCE_OF_PROTEIN_LOCATION_IN_NUCLEUS	0.0123815932159292	0.181038971076153	0.380730400722792	0.534796347601026	1.65771065558629	22	SP100 PML RANGAP1 BARD1 ARL2 MORC3 ARL2BP CHCHD10
GOBP_SUPEROXIDE_ANION_GENERATION	0.0124816645083102	0.181223360702314	0.380730400722792	-0.486119044757826	-1.61822318941678	28	SOD2 F2RL1 GNAI3 HVCN1 SYK ACP5 SH3PXD2A CD177 NCF4 ITGB2 GNAI2
GOBP_NEGATIVE_REGULATION_OF_EPITHELIAL_TO_MESENCHYMAL_TRANSITION	0.0125058634618972	0.181223360702314	0.380730400722792	-0.594761509290568	-1.73245705107598	17	FUZ SFRP2 USF3 MIR590 ADIPOR1 LDLRAD4 SPRED1
GOBP_RESPONSE_TO_CARBOHYDRATE	0.012674645296135	0.182852882805575	0.380730400722792	-0.311269351695021	-1.42599666890391	133	PPP3CA IGF1R CAT SOD2 ERN1 SIN3A TGFBR2 RAF1 KLF7 CDKN1B IRS2 MAP2K7 KAT7 RAB11B SLC8A1 PFKFB2 RACK1 FOXO3 MPC2 RPS6KA2 PRKACA ADNP GLUL SRF SMAD2 SOX4 SESN2 BAIAP3 BAD UBTF PLCB1 ZFP36L1 PTGS2 ERCC1
GOBP_POSITIVE_REGULATION_OF_ORGAN_GROWTH	0.0127842466538456	0.182976911653595	0.380730400722792	-0.547535351221682	-1.64437932438085	19	AKT1 BASP1 RBPJ YBX3 MIR590 NOTCH1 FGFR2 MAPK14 PIM1 HLX AKAP6 ACACB
GOBP_MATURATION_OF_5_8S_RRNA	0.0127959824230949	0.182976911653595	0.380730400722792	0.480097022380208	1.64553686742748	33	EXOSC9 EXOSC10 NOP9 EIF6 RPF1 MPHOSPH6 PES1 MAK16 NSA2 RRS1 EXOSC3 BOP1 NOP14 FTSJ3 KRI1 ERI2 EXOSC8
GOBP_B_CELL_ACTIVATION	0.0129422206395547	0.184256351736818	0.380730400722792	0.283766838744202	1.38373598609316	223	EPHB2 BST2 IL4I1 LGALS1 CDKN1A TICAM1 CEBPG IGKC MZB1 IGLC3 CD38 ITGA4 DCLRE1C IGHV4-59 TNFRSF21 CD86 IGLC2 IGHA1 CD300A MALT1 TNFSF13B IGHV3-23 PHB BCL2 RIF1 BAK1 SHLD2 BAX IGHG2 IGHV4-39 IGHV3-21 TXLNA RNF8 IGHA2 MIR17HG IGHV1-18 SHLD3 TRDC NDFIP1 DNAJB9 XBP1 PKN1 ID2 IGHV3-33 IGHG1 CASP3 IGLL5 IGHV3-7 RABL3 ATAD5 EZH2 TNFAIP3 IGHV3-11 ADA IGHV3-30 PARP3 IRF8 TFRC IL27RA IGHV2-5 EXOSC3 IGHG3 CA…
GOBP_REGULATION_OF_GLUCOSE_METABOLIC_PROCESS	0.0130447332782839	0.184904821927115	0.380730400722792	-0.355199749114955	-1.49096294262133	81	DGAT2 AKT1 USP7 GSK3B RUBCNL PGP IRS2 PDK1 INPP5K PFKFB2 DDB1 BCKDK FOXO1 ADIPOR1 SESN2 C1QTNF3 AKT2 BAD PPP1CB PPARA PPP1R3B MIDN PDK2 SIRT7 DYRK2 PPP1CA PRKN ACACB GSK3A GPLD1 LEPR RORC STK11 EP300 FBP1
GOBP_MONOCYTE_CHEMOTAXIS	0.0132087467381172	0.186415617008385	0.380730400722792	0.494817562273234	1.62575598168354	28	PTPRO CCR1 CXCL10 CREB3 LGMN CCL4 CX3CR1 TNFRSF11A XCL2
GOBP_REGULATION_OF_B_CELL_PROLIFERATION	0.0133082632435017	0.187007023759336	0.380730400722792	0.403386131860831	1.54455679482837	50	EPHB2 CDKN1A TICAM1 MZB1 CD38 TNFRSF21 CD300A TNFSF13B BCL2 PKN1 CASP3 ATAD5 ADA TFRC CARD11 NCKAP1L
GOBP_SKELETAL_SYSTEM_MORPHOGENESIS	0.0133894111901084	0.187336330702983	0.380730400722792	-0.322854019936438	-1.42158726724069	106	RFLNB FLVCR1 CHST11 PHOSPHO1 ALPL TGFBR2 FUZ FOXN3 THBS3 SFRP2 SKI SGPL1 WNT10B ANKRD11 SMAD2 SMPD3 THRA WDR19 ACP5 ZEB1 CSGALNACT1
GOBP_ORGANELLE_MEMBRANE_FUSION	0.0135542471558145	0.188195820560287	0.380730400722792	0.3634988103824	1.5198614909193	81	SAMD9 STX17 ANKFY1 ANXA2 RAB8A RAB39A SPG11 UVRAG STX8 SNAPIN C2CD5 VAMP8 EEA1 GOSR1 ARL8B VPS11 PIP4K2B SPHK1 VAMP4 SNAP29 CLN3 SYT11 RAB8B BET1 RAB34
GOBP_RNA_CATABOLIC_PROCESS	0.0135667966762499	0.188195820560287	0.380730400722792	0.273484490153093	1.34838422633564	237	PNPT1 OAS2 MOV10 RNASE2 TENT5A SAMD4A HELZ2 TENT4B GRSF1 SSB EXOSC9 ZC3HAV1 ISG20 DCP1A PUM1 DHX36 PATL1 TTC37 PATL2 NCBP2 E2F1 CPEB3 PNRC2 METTL14 EXOSC10 FASTKD1 RNASE6 TNRC6A SLIRP PAIP1 TBRG4 LSM5 PARN XRN1 RNH1 PPP1R8 SLFN13 PDE12 CNOT11 TENT4A IKBKE ROCK2 CNOT8 MYD88 POP1 DXO ZPR1 GTPBP1 PHAX DROSHA ZCCHC17 SERBP1 MRPL44 NSUN2 METTL3
GOBP_CD8_POSITIVE_ALPHA_BETA_T_CELL_ACTIVATION	0.0136734119742951	0.188867639440689	0.380730400722792	0.522280533191208	1.64411457038899	23	SOCS1 LILRB4 LILRB1 BCL2 CBFB TNFSF8 HLA-A RUNX3 CRTAM NCKAP1L GPR18 CD274
GOBP_CHAPERONE_MEDIATED_PROTEIN_COMPLEX_ASSEMBLY	0.0137817162275568	0.189556995231565	0.380730400722792	0.597929203478095	1.7210732012274	17	HSP90AB1 NDUFAF1 HSP90AA1 BBS12 PSMG2 CCT2 HSPA4 LONP1 MKKS HSPD1
GOBP_POSITIVE_REGULATION_OF_ORGANELLE_ORGANIZATION	0.0139206833754916	0.190660498889644	0.380730400722792	0.253255022275106	1.30949350544547	358	MAD2L1BP PDGFRB BOK AMBRA1 PRKCE ANXA2 PML PMAIP1 HAX1 TNF GZMB TNFSF10 CAPG SLX4 NSMCE2 DHX36 SMAD3 FER SLF2 SETDB2 GRN DNMT1 ATMIN DDHD1 WASL UVRAG S100A10 SRC NUP62 C2CD5 NMT1 ARHGEF10L DRG1 WHAMM GNL3 DNM1L PIP4K2C PFDN2 BAX PIP4K2B CDT1 PDCD6IP PARN STAP1 OSBP G3BP2 ARL2 ANAPC4 ATR SPHK1 ARF6 RHOC ROCK2 EVL RAB3GAP1 FYCO1 TNKS2 TERF2 RAD50 CDK2 CHCHD10 TMED9 GIT1 FAM162A POT1 ESPL1 DLGAP5 CE…
GOBP_GRANULOCYTE_MIGRATION	0.0140035547181412	0.190989658046582	0.380730400722792	-0.348114871644573	-1.47928478785798	90	CAMK1D DAPK2 MAPK1 IL1R1 C5AR2 PTGER4 BSG JAM3 JAML CXCL5 PPBP TIRAP SYK PECAM1 LGALS3 TREM1 S100A12 ITGA9 CKLF MAPK3 ADAM8 WDR1 PREX1 PIK3CD C5AR1 CD177 CSF3R VAV1 ITGB2 ADGRE2 THBS1 IL23A MCU PDE4B PF4V1 PIK3CG FUT7 SLAMF8 CXCL1 PIKFYVE RAC2 IL17RA
GOBP_POSITIVE_REGULATION_OF_TYROSINE_PHOSPHORYLATION_OF_STAT_PROTEIN	0.0140844561210856	0.191289307820267	0.380730400722792	0.491312450513969	1.61423970408233	28	PARP14 PARP9 IL6ST TNF IL15 OSBP TNFRSF18 ARL2BP VEGFA JAK2 IL18
GOBP_POSITIVE_REGULATION_OF_MITOTIC_NUCLEAR_DIVISION	0.0142583653139494	0.191903322882406	0.380730400722792	0.490147653835199	1.62276354647318	29	MAD2L1BP PDGFRB TNF NSMCE2 NUP62 CDT1 ANAPC4 SPHK1 ESPL1 DLGAP5 AURKA
GOBP_REGULATION_OF_NIK_NF_KAPPAB_SIGNALING	0.014308909605087	0.191903322882406	0.380730400722792	0.362303900482319	1.51177741456108	79	EIF2AK2 IFI35 HAVCR2 TLR3 NOD1 LGALS9 TNF TRIP6 CALR PRDX1 TRIM44 CD86 PHB NMI SASH1 SPHK1 RBCK1 EZR RELA NLRP3 AKIP1 IL18 RTKN2
GOBP_REGULATION_OF_MITOTIC_NUCLEAR_DIVISION	0.0143661452435073	0.191903322882406	0.380730400722792	0.352339755119793	1.47199974336715	80	MAD2L1BP PDGFRB TNF NDC80 NSMCE2 NUP62 CDT1 PSMG2 ANAPC4 SPHK1 CHEK1 BUB1 CENPF PKMYT1 ZWILCH KNTC1 ESPL1 DLGAP5 AURKA SPDL1 CCNB1 BORA IK ZNF207 MKI67 BUB1B KIF20B PCID2 FBXO5 PHIP PRMT5 ANAPC7 RB1 ANAPC11 MTBP PIN1 CDC23 ANAPC5
GOBP_RESPONSE_TO_DOPAMINE	0.0143661452435073	0.191903322882406	0.380730400722792	-0.45687526674737	-1.59190200052018	34	MAPK1 GSK3B SIN3A GNAI3 DNM2 ARRB2 MAPK3 GNB5 HRH2 KLF16 SLC9A3R1 GNAS HRH4 PRKN GSK3A GNAZ LRRK2
GOBP_REGULATION_OF_LEUKOCYTE_PROLIFERATION	0.0145150158896005	0.193097301547718	0.380730400722792	0.296058643387684	1.39320780765182	171	EPHB2 BST2 BTN2A2 IL4I1 CDKN1A HAVCR2 TICAM1 IL6ST LGALS9 LILRB4 LGALS9B MZB1 FCGR3A CD38 LILRB1 TNFRSF21 CD86 ERBB2 CD300A RIPK3 TNFSF13B BCL2 PRNP IL15 LGALS9C JAK2 NDFIP1 TNFSF8 MYD88 GLMN HLA-A PKN1 IL18 CASP3 PNP SPN PTK2 ATAD5 SCRIB
GOBP_POSITIVE_REGULATION_OF_TRANSCRIPTION_BY_RNA_POLYMERASE_I	0.0148142143175171	0.19627322316188	0.380730400722792	0.548083799866692	1.62767336633535	19	ERBB2 NOL11 ATF4 WDR43 DHX33 NCL LYAR PWP1 UTP15 IPPK WDR75 HEATR1
GOBP_DEOXYRIBONUCLEOSIDE_TRIPHOSPHATE_METABOLIC_PROCESS	0.0149313227310943	0.197020624329806	0.380730400722792	0.580349661602762	1.60882485636459	15	CMPK2 SAMHD1 DGUOK TYMS AK9 ADA DCTPP1 TBPL1
GOBP_REGULATION_OF_HORMONE_LEVELS	0.0150553249990541	0.197852570635342	0.380730400722792	-0.27196985346639	-1.33722577336559	232	PPP3CA IGF1R DGAT2 ARNTL CAMK2G TG CORIN KDM5B STAT5B SULT1B1 SIN3A DHRS7 RAF1 CTSB KLF7 CYP1B1 IRS2 RAB11B SGPL1 SNAP23 PAPSS2 CYP26C1 H6PD ALDH9A1 PFKFB2 CYB5R4 CPQ MPC2 TSPO CTSK RAB11FIP1 GLUL ALOX5 PLB1 KCNQ1 RFX3 DGAT1 SMAD2 ABAT SOX4 SMPD3 BACE2 C1QTNF3 ERO1A BAIAP3 LIPE BAD TCIRG1 TFR2 POR SLC8B1
GOBP_REGULATION_OF_MITOTIC_CELL_CYCLE	0.0155721045527191	0.203818755556961	0.380730400722792	0.255808224507344	1.30856776058699	337	BRD7 MAD2L1BP BRCA2 BTN2A2 PDGFRB CDKN1A RAD51B AMBRA1 SLFN11 PML LGMN RPS27L DBF4B TNF CCND3 NDC80 NSMCE2 ZFYVE19 PSME2 APPL1 RCC2 TRIAP1 E2F1 RAD9A RRM2 NUP62 BCL2 CCND2 HUS1 DACT1 CDT1 SENP2 DCUN1D3 PSMG2 ANAPC4 SPHK1 CDKN2C CHEK1 ABRAXAS1 CHEK2 CDC6 GMNN BUB1 POLDIP2 CLSPN NAE1 BRCA1 TRIM35 CENPF CDK2 BTG3 PKMYT1 CPSF3 ZWILCH KNTC1 ESPL1 KMT2E DLGAP5 ANLN CENPJ PLRG1 ID2 RIOK2 PKD2 AURKA SPDL…
GOBP_NEGATIVE_REGULATION_OF_CELL_KILLING	0.0157250721809384	0.204994314455124	0.352487857583619	0.51779093706206	1.62998153279329	23	HAVCR2 LGALS9 HSP90AB1 LILRB1 SERPINB9 CX3CR1 GFER HLA-A CEACAM1 HLA-F NCKAP1L KLRD1
GOBP_POSITIVE_REGULATION_OF_PATTERN_RECOGNITION_RECEPTOR_SIGNALING_PATHWAY	0.0158496272081141	0.205791559670154	0.352487857583619	0.463202987913923	1.60803957253458	35	DHX58 DDX60 OASL RSAD2 IFI35 TLR3 PUM1 WDFY1
GOBP_POSITIVE_REGULATION_OF_INTERLEUKIN_1_PRODUCTION	0.0160295051146486	0.207297902797408	0.352487857583619	0.402809721407239	1.55074888619055	53	HAVCR2 IFI16 NOD1 LGALS9 EGR1 TNF SMAD3 MALT1 TMEM106A CASP1 JAK2 NLRP3 AIM2 MYD88 HSPB1 PANX1
GOBP_NEGATIVE_REGULATION_OF_CHROMOSOME_ORGANIZATION	0.016442119698595	0.211790160879521	0.352487857583619	0.371391566706014	1.52139923888493	72	MAD2L1BP TENT4B NDC80 SLX4 SRC EXOSC10 CDT1 XRN1 PSMG2 BUB1 TNKS2 TERF2 TOP2A CENPF RAD50 ZWILCH POT1 KNTC1 ESPL1 SPDL1 ERCC4 CCNB1 BAZ1B PTTG1 IK ZNF207 BUB1B PCID2 FBXO5
GOBP_LEUKOTRIENE_METABOLIC_PROCESS	0.0167067815850915	0.214348668083822	0.352487857583619	-0.578426741953947	-1.65249592496824	16	LTA4H CYP4F12 DPEP2 ALOX5 CYP4F3 MAPKAPK2 SYK
GOBP_NEGATIVE_REGULATION_OF_CELL_CYCLE_PROCESS	0.0168049203043237	0.21475894215683	0.352487857583619	0.280673173345236	1.36148583274444	210	BRD7 MAD2L1BP BTN2A2 ATF5 CDKN1A SLFN11 PML RPS27L FBXO6 NDC80 ZFYVE19 TRIAP1 E2F1 RAD9A BCL2 HUS1 KAT2A DACT1 CDT1 DCUN1D3 PSMG2 ATR CHEK1 MDM1 ABRAXAS1 CHEK2 CDC6 BUB1 CLSPN NAE1 BRCA1 TIMELESS CLOCK TERF2 CENPF CDK2 ZWILCH KNTC1 ESPL1 PKD2 SPDL1 NSUN2 WDR76 INTS7 EZH2 KLF4 DTL GTSE1 CCNB1 MRE11 RINT1 BAZ1B FEM1B DOT1L EIF2AK4 PTTG1 NABP2 IK ZNF207 MUS81 USP47 ATF2 ACVR1 BUB1B PCID2 BRIP1 ZNF65…
GOBP_NAD_METABOLIC_PROCESS	0.0169340146604015	0.215560045441817	0.352487857583619	0.517003357069755	1.60255764242391	22	GPD2 PCK2 CD38 NADK2 PFKP KMO FOXK1 NMRK1 TIGAR TP53 SLC25A12
GOBP_NCRNA_TRANSCRIPTION	0.017239437770509	0.217189722843421	0.352487857583619	0.417730336941025	1.57000764308453	46	USPL1 SNAPC3 NOL11 NIFK TAF1B GTF3C3 ICE2 ZC3H8 LARP7 GTF3C6 ICE1 NCL RPAP2 SNAPC5 PWP1 SPIN1 TP53 POLR1B DEDD SNAPC1 IPPK SNAPC2
GOBP_NUCLEOSIDE_CATABOLIC_PROCESS	0.0173522197070918	0.217189722843421	0.352487857583619	0.55946076612899	1.64176365487498	18	ADA2 APOBEC3G APOBEC3F UPB1 DERA ENPP4 APOBEC3C APOBEC3A PNP ADA
GOBP_PROTEIN_POLYUBIQUITINATION	0.0174344303734537	0.217189722843421	0.352487857583619	0.286384090109812	1.38023924419741	201	TRIM14 IFI27 TRIM5 CUL1 PARP10 DDB2 TRIM38 NHLRC3 UBE2E1 TRIM22 LNPEP AMBRA1 ANKIB1 DTX3L RNF213 UBE2L6 RUSC1 TRIM44 UBE2Q2 TRIM56 RNF6 BCL2 BTRC NMI BARD1 SASH1 UBE2D4 PLAA KLHL20 RNF8 ANAPC4 DCAF15 CBFB UBE2K RBCK1 BRCA1 TNKS2 RNF185 RBX1 TRIM21 RNF165 TRIM68 PPIA UBE2S TPP2 WSB1 RNF125 DTL RNF135 ZNF738 TNFAIP3
GOBP_REGULATION_OF_MONONUCLEAR_CELL_MIGRATION	0.0174847143241544	0.217189722843421	0.352487857583619	0.355656138229812	1.47130641193057	77	CMKLR1 CCR1 CXCL10 CREB3 LGMN LGALS9 MIA3 TNF CCL4 ITGA4 GAS6 CALR CX3CR1 WASL RIPK3
GOBP_REGULATION_OF_PROTEIN_LOCALIZATION_TO_PLASMA_MEMBRANE	0.0174885829267939	0.217189722843421	0.352487857583619	0.370954510106028	1.51740316762633	71	EPHB2 STAC3 PRKCE ABI3 TNF APPL1 DAB2 PRKCI CNST ATP2C1 STX8 VAMP8 GBP1 PRNP PTPN9 ARF6 AKAP5 EZR CLN3 ITGA3 ACSL3
GOBP_NEGATIVE_REGULATION_OF_MITOTIC_CELL_CYCLE_PHASE_TRANSITION	0.0175203247402932	0.217189722843421	0.352487857583619	0.309334530199843	1.40011478958857	131	BRD7 MAD2L1BP BTN2A2 CDKN1A SLFN11 PML RPS27L NDC80 ZFYVE19 TRIAP1 BCL2 HUS1 DACT1 CDT1 DCUN1D3 PSMG2 CHEK1 ABRAXAS1 CHEK2 CDC6 BUB1 CLSPN NAE1 BRCA1 CENPF CDK2 ZWILCH KNTC1 PKD2 SPDL1 EZH2 KLF4 DTL GTSE1 CCNB1 MRE11 RINT1 NABP2 IK ZNF207 USP47 ACVR1 BUB1B PCID2 ZNF655 RBL1 FBXO5 TP53
GOBP_PROTEIN_TRANSMEMBRANE_IMPORT_INTO_INTRACELLULAR_ORGANELLE	0.0175575714196018	0.217189722843421	0.352487857583619	0.464124515353873	1.54908637239986	30	TIMM17A TOMM40L PEX13 TOMM70 TIMM23 ROMO1 TIMM44 PEX10 GRPEL1 HSPD1 CHCHD4 TIMM23B PEX14 LONP2 PEX2 PEX7 TIMM21 TIMM50
GOBP_CELLULAR_RESPONSE_TO_IONIZING_RADIATION	0.0176280316546803	0.217189722843421	0.352487857583619	0.391921889357778	1.54482238075254	58	BRCA2 CDKN1A IFI16 EGR1 RAD9A HUS1 BARD1 ATR NET1 TMEM109 CHEK2 BRCA1 GTF2H5 CLOCK TLK2 INTS7 RHOB WRN LIG4 ECT2 SIRT1 KDM1A TP53
GOBP_TRANSMEMBRANE_RECEPTOR_PROTEIN_TYROSINE_KINASE_SIGNALING_PATHWAY	0.0176642288449363	0.217189722843421	0.352487857583619	-0.249745168171507	-1.29405056871689	346	RPS6KA5 MAPK1 MPZL1 IGF1R SORL1 EPHB4 EIF4EBP2 NDEL1 AKT1 RAPGEF2 STAT5B PDPK1 RASSF2 SIPA1L1 CASS4 GSK3B KIT OSBPL8 AKT1S1 IGF2R BRAF FUZ RHOQ CDK5R1 RAF1 EPN2 RBPJ IRS2 DOK4 LMTK2 PTPRJ IQGAP1 TGFA CRIM1 PDCD6 SNCA SHKBP1 SGPL1 INPP5K SESN3 DSTYK ZNF106 CBL STAT6 PID1 CPNE3 SOCS5 FOXO1 PIP4K2A MAPKAPK2 MMP9 SYK ADIPOR1 NEDD9 SMPD3 AKT2 RABGEF1 GIGYF2 PRKCZ CYFIP2 HCK PLCB1 RAPGEF1 JAK3 PIK3CD T…
GOBP_INTRINSIC_APOPTOTIC_SIGNALING_PATHWAY_IN_RESPONSE_TO_DNA_DAMAGE_BY_P53_CLASS_MEDIATOR	0.0180764208427143	0.22141910209604	0.352487857583619	0.467256157802348	1.60152468845633	33	SHISA5 BRCA2 CDKN1A AEN IFI16 PML RPS27L TRIAP1 BCL2 TMEM109 CHEK2 ATAD5 SNW1 ZNF385A DDIT4 SIRT1 KDM1A TP53
GOBP_POSITIVE_REGULATION_OF_DEFENSE_RESPONSE	0.0182118580104419	0.222239440232685	0.352487857583619	0.285295809955157	1.36450344110373	193	IRF7 TRIM5 ZBP1 LGALS1 IFI35 HAVCR2 PLSCR1 TLR3 LDLR IFI16 PARP9 NOD1 IL6ST TNF GRN SIGLEC16 CD226 TRIM56 CGAS SRC VAMP8 NMI ZNFX1 CASP1 IL15 TXK HSP90AA1 STAP1 POLR3C UBE2K IKBKE JAK2 CLOCK AIM2 RNF185 TNFRSF11A TOMM70 CD160 IL18 LAG3 NECTIN2 HLA-F TBK1 CD47 SH2D1B SNX4 SERPINE1 FFAR2 TRADD C3 MGST2 RIPK1 EMILIN2 CRTAM POLR3D
GOBP_OLIGOSACCHARIDE_LIPID_INTERMEDIATE_BIOSYNTHETIC_PROCESS	0.0186276625935472	0.226053362445168	0.352487857583619	0.540280764540811	1.60450028079697	19	ALG3 NUS1 MPDU1 ALG1 ALG8 ALG11 ALG10 ALG6 RFT1 ALG10B DPAGT1 DHDDS ALG2
GOBP_REGULATION_OF_POSTSYNAPTIC_MEMBRANE_POTENTIAL	0.0186636787231377	0.226053362445168	0.352487857583619	-0.410593222546475	-1.50785295701622	42	PPP3CA NRXN1 CHRNA10 AKT1 GSK3B SNCA P2RX1 ADORA2A ARRB2 ABAT P2RX5 PRKCZ
GOBP_NEGATIVE_REGULATION_OF_DOUBLE_STRAND_BREAK_REPAIR_VIA_HOMOLOGOUS_RECOMBINATION	0.0188120948964536	0.227003940646425	0.352487857583619	0.593684700452377	1.68802655790647	16	HELB RMI2 CGAS RIF1 SHLD2 SHLD3 POLQ SMCHD1
GOBP_REGULATION_OF_LIPID_KINASE_ACTIVITY	0.0189281438062591	0.227078403667513	0.352487857583619	0.38253434913613	1.48027732032703	54	RUBCN PDGFRB SOCS2 CISH AMBRA1 SOCS1 WDR81 PLGLB2 SRC PIP4K2C PIP4K2B IRS1
GOBP_VESICLE_ORGANIZATION	0.0189581784947307	0.227078403667513	0.352487857583619	0.27137815552906	1.33568213936567	238	PI4K2B SCARB2 SAMD9 STX17 CD2AP CHMP5 ANKFY1 ANXA2 RAB8A MIA3 MYO18A RAB39A MVB12A PEF1 SPG11 SEC31A PRKCI WASL UVRAG SEC24A S100A10 STX8 SNAPIN C2CD5 ABCA1 VAMP8 EEA1 BCL2 GOSR1 ARL8B VPS11 DNAJC13 PIP4K2B EPS15 PDCD6IP PLEKHJ1 OSBP SPHK1 VAMP4 SNAP29 ARFGEF2 VTA1 CLN3 RAB29 USP8 HPS4 WASHC5 PHETA1 TMED9 SYT11 RAB8B ACRBP ZEB2 MYO7A BET1
GOBP_PLACENTA_BLOOD_VESSEL_DEVELOPMENT	0.0191216831089816	0.22819479180792	0.352487857583619	-0.563008973140306	-1.66960428870893	18	MAPK1 AKT1 RBPJ RBM15
GOBP_REACTIVE_NITROGEN_SPECIES_METABOLIC_PROCESS	0.019192137217594	0.228196620543261	0.352487857583619	0.390714617644379	1.49603784031325	50	TICAM1 SELENOS TNF HSP90AB1 SMAD3 P2RX4 GCHFR CX3CR1 GCH1 TMEM106A HSP90AA1 ROCK2 JAK2 CYB5B DDAH2 PKD2 KLF4 CD47
GOBP_GRANULOCYTE_CHEMOTAXIS	0.0197966016795734	0.23452470456896	0.352487857583619	-0.351463346528126	-1.44560422862005	73	CAMK1D DAPK2 MAPK1 C5AR2 BSG JAM3 JAML CXCL5 PPBP TIRAP SYK LGALS3 TREM1 S100A12 ITGA9 CKLF MAPK3 PREX1 PIK3CD C5AR1 CSF3R VAV1 ITGB2 ADGRE2 THBS1 IL23A MCU PDE4B PF4V1 PIK3CG CXCL1 PIKFYVE RAC2 IL17RA
GOBP_CELLULAR_CARBOHYDRATE_BIOSYNTHETIC_PROCESS	0.0201970558353155	0.238116733146845	0.352487857583619	-0.407692767175558	-1.53225858037148	48	GBE1 IMPA2 AKT1 GSK3B PGP IRS2 INPP5K B4GALT1 AKT2 CSGALNACT1 B3GNT8 B3GNT9 PPP1CB HS2ST1 B3GNT2 PPP1R3B B4GALT5 GYS1 NDST1 DYRK2 PPP1CA GSK3A GYG1 NR1D1
GOBP_REGULATION_OF_ANTIGEN_RECEPTOR_MEDIATED_SIGNALING_PATHWAY	0.0202465244450182	0.238116733146845	0.352487857583619	0.381706427024861	1.49674447621635	57	BTN2A2 ELF1 LILRB4 CD226 CD300A MALT1 GBP1 PRNP STAP1 EZR RAB29 RELA PHPT1 GCSAML CMTM3 TRAT1 CD160 CEACAM1 TESPA1 NECTIN2 ADA PRKD2
GOBP_PHAGOCYTOSIS	0.0204010665003187	0.239068093357525	0.352487857583619	0.277014217496144	1.33660749102529	207	RUBCN P2RY6 MSR1 PLSCR1 PRKCE LDLR IGKC MYO18A RAB39A TNF IGLC3 SPG11 GAS6 CALR IGHV4-59 APPL1 IGLC2 IGHA1 YES1 CD300A SRC ABCA1 IGHV3-23 TXNDC5 MESD ARL8B TM9SF4 IL15 IGHG2 STAP1 IGHV4-39 SPON2 IGHV3-21 MYO1G IGHA2 SPHK1 IL15RA IGHV1-18 MARCO MERTK CLN3 TRDC MYD88 SYT11 MYO7A IGHV3-33 RAB34 IGHG1 IGLL5 PTK2 IGHV3-7 KIAA1109 ATG5 CD47 IGHV3-11 PIP5K1A SOD1 FCER1G IGHV3-30 IRF8 NR1H3 LYAR ELMO2 IL…
GOBP_RESPONSE_TO_TOPOLOGICALLY_INCORRECT_PROTEIN	0.0205981839613373	0.239156258608328	0.352487857583619	0.312190997596884	1.40255998238065	127	EIF2AK2 TOR1B CREB3L2 BOK CREB3 HSPH1 FBXO6 SELENOS HSPA8 HSP90AB1 EIF2S1 TRAM1 ATF3 DDIT3 HSPA9 TBL2 DNAJA1 BAK1 BAX HSP90AA1 ATF4 ERP44 DERL3 TM7SF3 RNF185 ATXN3 DNAJB9 XBP1 DAXX HSPB1 DNAJC4 TOR1A HSPA7 ERLEC1 UFL1 HSPA13 UGGT2 DDRGK1 SDF2L1 TMTC4
GOBP_POSITIVE_REGULATION_OF_DEPHOSPHORYLATION	0.0206304328694177	0.239156258608328	0.352487857583619	0.402727709540878	1.53786127044344	49	PDGFRB AMBRA1 HSP90AB1 SMAD3 CD300A RIPK3 SRC NSMF GBA CALM1 JAK2 PTPA PPIA PPARGC1B SYMPK
GOBP_AUTOPHAGY_OF_MITOCHONDRION	0.020681065386242	0.239156258608328	0.352487857583619	-0.344678549105381	-1.43245610405766	77	ATG2A PINK1 ULK1 FBXO7 GABARAPL1 BNIP3L HTRA2 GABARAPL2 TSPO CTSK WIPI2 ATG2B BECN1 MAP1LC3A WIPI1 ATG4B PHB2 HK2 TSC2 USP30 RB1CC1 ATG13 GABARAP RNF41 ATG9A OPTN MARK2 CISD2 CAMKK2 PARL PRKN GSK3A VPS13D ARFIP2 WDR45B FIS1 MFN2
GOBP_RNA_DESTABILIZATION	0.0207032990354097	0.239156258608328	0.352487857583619	0.356085675887144	1.49405644249648	82	PNPT1 MOV10 SAMD4A TENT4B EXOSC9 DCP1A PUM1 DHX36 PATL1 PATL2 CPEB3 METTL14 TNRC6A PAIP1 PARN PDE12 TENT4A ROCK2 CNOT8 DXO
GOBP_LOCALIZATION_WITHIN_MEMBRANE	0.0211058715874223	0.242477513908493	0.352487857583619	0.237313569397787	1.25486662723186	464	EPHB2 AGRN JUP RTP4 ATP13A1 MAIP1 STAC3 EHD4 TIMM10 OSBPL5 PRKCE GORASP1 RAB8A ARL5B ABI3 TNF GZMB TRAM1 ITGA4 BLZF1 ATP1B3 GAS6 EFR3A ZDHHC4 APPL1 DAB2 PRKCI SIL1 CNST ERBB2 ATP2C1 EXOC7 S100A10 NSF STX8 C2CD5 NMT1 DENND4C NUP54 RAB12 VAMP8 NDUFA13 EMC9 GBP1 RABEP1 ITGB7 TRAM2 TNFAIP6 MESD ATP1B1 VPS50 PRNP TM9SF4 BAX EPS15 HSP90AA1 PTPN9 LIN7C ARF6 VPS29 EXOC2 SRP68 EPB41L3 VAMP4 ARFGEF2 AKAP5 …
GOBP_NEGATIVE_REGULATION_OF_MYELOID_LEUKOCYTE_DIFFERENTIATION	0.021140214552096	0.242477513908493	0.352487857583619	0.439760161827419	1.53771549786807	36	TLR3 LILRB4 MAFB LILRB1 TNFAIP6 C1QC CDK6 UBASH3B FSTL3 ZNF675 CEACAM1 MYC GPR137B TCTA NF1
GOBP_CELLULAR_RESPONSE_TO_RADIATION	0.0214813510121862	0.244603598710478	0.352487857583619	0.311244051724873	1.40642084251774	129	BRCA2 DDB2 CDKN1A IFI16 EGR1 EIF2S1 DHX36 POLK TRIAP1 RAD9A NMT1 BAK1 HUS1 BARD1 BAX ATR NET1 ATF4 TMEM109 CHEK1 PCNA CHEK2 CARD16 BRCA1 GTF2H5 CLOCK POLH TLK2 NOC2L METTL3 INTS7 ERCC4 POLD1 RHOB EIF2AK4 WRN MYC USP47 LIG4 ECT2 SMPD1 SIRT1 KDM1A TP53 CRY1 NMT2 PPID
GOBP_CHROMOSOME_SEPARATION	0.0216066809040752	0.244603598710478	0.352487857583619	0.351341494862322	1.46603482883814	79	MAD2L1BP PLSCR1 NDC80 SLX4 NSMCE2 CDT1 PSMG2 ANAPC4 CDC6 BUB1 TOP2A CENPF ZWILCH KNTC1 ESPL1 DLGAP5 RIOK2 SPDL1 ERCC4 CCNB1 PTTG1 NCAPH IK ZNF207 MUS81 BUB1B PCID2 SMARCAD1 FBXO5 MLH1 NUMA1 CENPE ANAPC7 RB1 ANAPC11 CDC23 ANAPC5
GOBP_POSITIVE_REGULATION_OF_INNATE_IMMUNE_RESPONSE	0.0216886767200139	0.244603598710478	0.352487857583619	0.321494667774619	1.41376368533539	107	IRF7 TRIM5 ZBP1 IFI35 HAVCR2 PLSCR1 IFI16 PARP9 CD226 TRIM56 CGAS SRC NMI ZNFX1 TXK HSP90AA1 POLR3C UBE2K IKBKE AIM2 RNF185 TOMM70 CD160 LAG3 NECTIN2 HLA-F TBK1 SH2D1B FFAR2
GOBP_NEGATIVE_REGULATION_OF_DNA_METABOLIC_PROCESS	0.0217023525658095	0.244603598710478	0.352487857583619	0.338034663946011	1.42211524812206	85	BMPR2 CDKN1A TENT4B HELB SLX4 RMI2 CGAS SRC EXOSC10 RIF1 SHLD2 XRN1 DNAJC2 NIBAN2 CHEK1 SUB1 SHLD3 TNKS2 TERF2 NDFIP1 RAD50 POLQ POT1
GOBP_REGULATION_OF_PROTEIN_LOCALIZATION_TO_CELL_PERIPHERY	0.0217023525658095	0.244603598710478	0.352487857583619	0.337422973398478	1.41954185980554	85	EPHB2 STAC3 PRKCE ABI3 TNF APPL1 DAB2 PRKCI CNST ATP2C1 STX8 VAMP8 GBP1 PRNP PTPN9 ARF6 AKAP5 EZR CLN3 DAG1 EPB41L2 ITGA3 ACSL3
GOBP_REGULATION_OF_RECEPTOR_RECYCLING	0.0221477838360755	0.248389473811189	0.352487857583619	0.532243423381973	1.5806313648692	19	CHMP5 LDLR ANXA2 NSF RAB29 TRAT1 AP1AR SCRIB
GOBP_RIBONUCLEOSIDE_METABOLIC_PROCESS	0.0221912961815295	0.248389473811189	0.352487857583619	0.50214002164549	1.58071318668228	23	ADA2 APOBEC3G APOBEC3F DGUOK ENPP4 APOBEC3C APOBEC3A PNP ICMT ADA
GOBP_PEPTIDYL_SERINE_DEPHOSPHORYLATION	0.0224870329182966	0.250834738325742	0.352487857583619	-0.556607195432287	-1.65061980351138	18	PPP3CA PPP2R2D PPTC7 PPM1F
GOBP_NUCLEAR_EXPORT	0.0225907395127971	0.251128563214176	0.352487857583619	0.302766128266042	1.38366081241422	135	IFI27 SP100 XPO1 FYTTD1 SSB RANGAP1 GAS6 CALR NCBP2 MALT1 HSPA9 NUP62 SDAD1 NOL6 NUP160 NOP9 XPO5 BARD1 EIF6 CAMK1 SRSF3 POLDIP3 PHAX RIOK2 RANBP17 NSUN2 CTDSPL2 NUP133 NEMF HNRNPA2B1 YWHAE NMD3 CSE1L RRS1 XPO4 RAN NUTF2 DDX39A NUP188 NCBP1 KHDRBS1 LSG1 CDK5 PCID2 LTV1 GLE1 NUP155 NUP42 CCHCR1 ALYREF TCF7L2 STYX
GOBP_MITOTIC_CELL_CYCLE_PHASE_TRANSITION	0.0227344716307591	0.251863805165338	0.352487857583619	0.255852258407571	1.30156762995508	325	BRD7 CUL1 MAD2L1BP CDK18 BTN2A2 CDK17 CDKN1A RAD51B AMBRA1 SLFN11 PML RPS27L DBF4B CCND3 NDC80 NSMCE2 ZFYVE19 PSME2 APPL1 RCC2 MASTL TRIAP1 E2F1 FBXL8 RRM2 LATS1 BCL2 CCNJ CCND2 HUS1 CUL5 DACT1 CDT1 SENP2 DCUN1D3 RBBP8 PSMG2 CDK6 ANAPC4 CDKN2C CHEK1 ABRAXAS1 CHEK2 CDC6 USP37 BUB1 CLSPN NAE1 CALM1 BRCA1 CENPF KLF11 CDK2 ZPR1 PKMYT1 CPSF3 ZWILCH KNTC1 ESPL1 KMT2E DLGAP5 ANLN CENPJ MELK PLRG1 ID2 RI…
GOBP_SKELETAL_MUSCLE_TISSUE_REGENERATION	0.0229818777713232	0.253384032079006	0.352487857583619	-0.496774302090009	-1.59514580003712	24	KPNA1 PPP3CA TGFBR2 WNT10B HDGFL2 LARGE1 BIN3 CFLAR CD9 MTPN
GOBP_MITOCHONDRIAL_RNA_PROCESSING	0.0230278156079195	0.253384032079006	0.352487857583619	0.530626398072138	1.57582919952487	19	PNPT1 MTO1 FASTKD1 TBRG4 TRMT5 FASTKD2 ELAC2 TRIT1 TRMT10C CDK5RAP1 FASTKD3 SUPV3L1 RPUSD4
GOBP_BIOLOGICAL_PROCESS_INVOLVED_IN_INTRASPECIES_INTERACTION_BETWEEN_ORGANISMS	0.0232894221781413	0.255396839156239	0.352487857583619	-0.505395721700233	-1.56316487572557	21	EIF4EBP2 NRXN1 ATXN1 CIC ATXN1L KCNQ1
GOBP_POSITIVE_REGULATION_OF_CHROMOSOME_SEPARATION	0.0235520622062649	0.257407386941198	0.352487857583619	0.58665502730833	1.6680390545204	16	MAD2L1BP PLSCR1 NSMCE2 CDT1 ANAPC4 ESPL1 DLGAP5 NUMA1 ANAPC7 RB1 ANAPC11 CDC23 ANAPC5
GOBP_IMMUNE_RESPONSE_TO_TUMOR_CELL	0.0237680358595285	0.25803024882953	0.352487857583619	0.533696429080178	1.61181121144379	20	IL4I1 HAVCR2 PRF1 CD226 MR1 HLA-A CD160 CEACAM1 NECTIN2 CRTAM NKG7 CD274 ADAM15
GOBP_REGULATION_OF_OSTEOCLAST_DIFFERENTIATION	0.0237680358595285	0.25803024882953	0.352487857583619	0.409583960348872	1.52746883137983	44	CCR1 TLR3 TNF LILRB4 MAFB LILRB1 TNFAIP6 KLF10 UBASH3B FSTL3 ZNF675 MITF PPARGC1B GPR137B CSF1 TCTA NF1
GOBP_HUMORAL_IMMUNE_RESPONSE	0.0239063516117261	0.258666724438876	0.352487857583619	0.297500256890619	1.32420779291356	122	RNASE2 CXCL10 JCHAIN IGKC TNF IGLC3 SERPING1 CD83 C5 IGKV3-20 IGHV4-59 TNFRSF21 IGLC2 IGHA1 IGHV3-23 PHB BCL2 RNASE6 IGHG2 IGHV4-39 SPON2 IGHV3-21 C1QC IGHA2 IGHV1-18 HMGN2 TRDC HLA-A IGHV3-33 IGHG1 IGLL5 GNLY IGHV3-7
GOBP_CHEMICAL_SYNAPTIC_TRANSMISSION_POSTSYNAPTIC	0.0241924650713058	0.260455889742473	0.352487857583619	-0.428736280199258	-1.55533919726855	39	PPP3CA NRXN1 CHRNA10 AKT1 GSK3B SNCA P2RX1 ADORA2A ARRB2 ABAT P2RX5 PRKCZ
GOBP_NEGATIVE_REGULATION_OF_ACTIN_FILAMENT_BUNDLE_ASSEMBLY	0.0242321869076484	0.260455889742473	0.352487857583619	-0.564244129191172	-1.61197789892277	16	PPFIA1 INPP5K WASF2 ARAP1 PAK2 F11R CLASP1 PFN1 PRKN ARHGEF18
GOBP_ESTABLISHMENT_OF_PROTEIN_LOCALIZATION_TO_ORGANELLE	0.0243512933135976	0.260872270943689	0.352487857583619	0.248430179422633	1.27509298161413	348	JUP MAIP1 BRCA2 SCARB2 TIMM10 LAMP3 CDKN1A GNPTAB PML HAX1 SGF29 HSPA8 HSP90AB1 GZMB TRAM1 SMAD3 NOLC1 TIMM17A TOMM40L APPL1 DDIT3 NUP62 NMT1 NUP54 NDUFA13 DNAJA1 TRAM2 M6PR VPS11 UFM1 IPO13 SREBF2 BAX HSP90AA1 SRP68 MDFIC IPO7 SRP54 IL10RA SEC61A1 SAE1 RAB3GAP1 JAK2 HPS4 ZPR1 TIMM9 KPNA3 RAB8B AIP PEX13 POT1 TOMM70 TXNIP TIMM23 NAGPA RALA RANBP17 CCT8 RANGRF CCT5 SCRIB HACL1 HIKESHI AGK CCT3 NUP…
GOBP_NEGATIVE_REGULATION_OF_DNA_BIOSYNTHETIC_PROCESS	0.0245909713973929	0.261712436576843	0.352487857583619	0.483305735326784	1.56246971379785	26	BMPR2 CDKN1A TENT4B SRC EXOSC10 XRN1 DNAJC2 NIBAN2 CHEK1 TERF2 POT1 ERCC4 PARP3
GOBP_RIG_I_SIGNALING_PATHWAY	0.0245909713973929	0.261712436576843	0.352487857583619	0.483006718164453	1.56150302702818	26	DHX58 DDX60 OASL OAS3 DDX58 PUM1 PHB GPATCH3
GOBP_REGULATION_OF_ADAPTIVE_IMMUNE_RESPONSE	0.0251829064529096	0.26713632139263	0.352487857583619	0.292783477372365	1.35750183098477	151	EPHB2 IRF7 ADCY7 RSAD2 IL4I1 HAVCR2 IL6ST TNF LILRB4 LILRB1 CD48 CD226 MALT1 RIPK3 TNFSF13B RIF1 SHLD2 MR1 TRPM4 SHLD3 NLRP3 NDFIP1 HLA-A DENND1B CD160 PKN1 IL18 CEACAM1 ATAD5 NECTIN2 HLA-F TNFAIP3 ADA B2M EIF2AK4 PARP3 TFRC C3 IL27RA EXOSC3 PRKCQ NCKAP1L TRAF2 TBX21 RC3H2 APLF NFKBID KLRD1 CD274
GOBP_RESPONSE_TO_GAMMA_RADIATION	0.0253343066921055	0.267866969128907	0.352487857583619	0.406628041326897	1.52828051094085	46	BRCA2 CDKN1A CXCL10 PML EGR1 BCL2 BAK1 BAX DCUN1D3 ATR TMEM109 CHEK2 GTF2H5 TLK2 WRN MYC LIG4 TIGAR MEN1 KDM1A TP53
GOBP_RESPIRATORY_ELECTRON_TRANSPORT_CHAIN	0.0257689682459903	0.271578152358716	0.352487857583619	0.326324508534269	1.42082462145693	96	COA6 GPD2 SCO2 NDUFS4 DGUOK NDUFA12 NDUFAF1 NDUFB2 NDUFA8 UQCR10 NDUFC1 COX5A AFG1L GBA NDUFS3 CYCS MYBBP1A NDUFB4 NDUFA9 NDUFS5 COX5B NDUFA4 UQCRQ COQ9 NDUFA6 CCNB1 SLC25A22 COX6A1 NDUFB7 ETFB UQCRH PLEC NDUFS7 NDUFA5 UQCRFS1 SLC25A12 NDUFB5 NDUFB3 MT-ND6 ETFA
GOBP_REGULATION_OF_GLYCOGEN_METABOLIC_PROCESS	0.0258935721245125	0.271680719409715	0.352487857583619	-0.501656036618611	-1.58274593602477	22	AKT1 GSK3B RUBCNL IRS2 INPP5K AKT2 PPP1CB PPP1R3B DYRK2 PPP1CA GSK3A
GOBP_CELLULAR_RESPONSE_TO_UNFOLDED_PROTEIN	0.0259460945831829	0.271680719409715	0.352487857583619	0.344569969390588	1.42980826162862	78	EIF2AK2 CREB3L2 BOK CREB3 SELENOS HSPA8 EIF2S1 ATF3 DDIT3 HSPA9 TBL2 BAK1 BAX ATF4 DERL3 TM7SF3 DNAJB9 XBP1 DAXX HSPA7 ERLEC1 UFL1 HSPA13 DDRGK1 TMTC4
GOBP_DEOXYRIBONUCLEOSIDE_MONOPHOSPHATE_METABOLIC_PROCESS	0.0266843246908324	0.277619608802699	0.352487857583619	0.541604633834671	1.58936400365316	18	DGUOK UPB1 TYMP TYMS DNPH1 PNP ADA TK1 TK2 DCTD UPP1 DCK
GOBP_INTERFERON_GAMMA_MEDIATED_SIGNALING_PATHWAY	0.0266843246908324	0.277619608802699	0.352487857583619	0.528675885387452	1.59664871799142	20	SP100 PARP14 PARP9 SOCS1 HSP90AB1 STAT1 NMI TXK JAK2 NR1H3 NLRC5 TP53 MED1 CDC37
GOBP_REGULATION_OF_NUCLEASE_ACTIVITY	0.0269759537677131	0.279757015750788	0.352487857583619	0.528111863426662	1.59494532094702	20	OAS2 OAS1 OASL OAS3 PCNA TERF2
GOBP_POSITIVE_REGULATION_OF_REGULATORY_T_CELL_DIFFERENTIATION	0.0271070466661327	0.280221253115499	0.352487857583619	0.579251786560078	1.64698938457253	16	BTN2A2 IL4I1 AMBRA1 LGALS9 SOCS1 LILRB4
GOBP_PANCREAS_DEVELOPMENT	0.0274880694104358	0.282363707644789	0.352487857583619	-0.447375963228478	-1.52996158116172	31	ARNTL AKT1 PDPK1 GSK3B IL6R WLS RFX3 SMAD2 SOX4 BAD
GOBP_NEUTROPHIL_CHEMOTAXIS	0.0275592120126191	0.282363707644789	0.352487857583619	-0.380133301563444	-1.51414343195215	61	CAMK1D DAPK2 C5AR2 BSG JAM3 JAML CXCL5 PPBP TIRAP SYK LGALS3 TREM1 S100A12 ITGA9 CKLF PREX1 PIK3CD C5AR1 CSF3R VAV1 ITGB2 IL23A MCU PDE4B PF4V1 PIK3CG CXCL1 PIKFYVE RAC2
GOBP_CELLULAR_RESPONSE_TO_STARVATION	0.0275752604200241	0.282363707644789	0.352487857583619	0.310051036559319	1.37084501174164	118	BMPR2 EIF2AK2 CDKN1A PRKAG2 IFI16 MAP1LC3B2 PMAIP1 SRD5A1 HSPA8 EIF2S1 KPTN ATF3 GAS6 SIK1B TBL2 BCL2 TNRC6A SREBF2 KLF10 ATF4 AKR1C3 GBA MYBBP1A XBP1 PICK1 USP33
GOBP_REGULATION_OF_CALCINEURIN_MEDIATED_SIGNALING	0.0279568975410844	0.285371350372202	0.352487857583619	-0.483317567109423	-1.55380604982006	25	PLCG2 CHP1 GSK3B TBC1D10C CHERP HOMER3 NRG1 NFAT5 AKAP6 DYRK2 CAMTA1 ATP2B4
GOBP_PEPTIDYL_SERINE_MODIFICATION	0.0282999269587665	0.287967281843749	0.352487857583619	-0.266487134123483	-1.29369452741664	214	CAMK1D RPS6KA5 MAPK1 PRKDC AKT1 MAST3 PDPK1 RASSF2 SRPK2 GSK3B CSNK1D PPM1F ERN1 TGFBR2 PINK1 BRAF CDK5R1 CD44 ULK1 CAB39 RAF1 LMTK2 MKNK2 SFRP2 SNCA HIPK1 INPP5K DYRK1B RACK1 RPS6KA2 ARRB2 PRKACA HCLS1 MAPKAPK2 SYK NEK6 HIPK3 AKT2 RPS6KA1 DYRK3 PRKCZ SGK1 STK38L DYRK1A
GOBP_CHEMOKINE_PRODUCTION	0.0290305457134982	0.294478598081297	0.352487857583619	0.370186917595868	1.46288674810267	62	OAS1 EIF2AK2 OAS3 HAVCR2 TICAM1 TLR3 LGALS9 EGR1 TNF LILRB4 C5
GOBP_POSITIVE_REGULATION_OF_MRNA_METABOLIC_PROCESS	0.029355177082641	0.295271766757696	0.352487857583619	0.311871524389059	1.3636332396491	104	PNPT1 MOV10 SAMD4A TENT4B EXOSC9 HSPA8 ZC3HAV1 DCP1A PUM1 DHX36 PATL1 PATL2 NCBP2 CPEB3 METTL14 TNRC6A PAIP1 PARN PDE12 TENT4A ROCK2 CNOT8
GOBP_CELLULAR_RESPONSE_TO_OXYGEN_LEVELS	0.0294725977909715	0.295271766757696	0.352487857583619	-0.308792163804544	-1.35614295445176	104	EGLN2 AKT1 EGLN1 PINK1 RBPJ ATP6V1A NPEPPS AQP1 PLK3 BNIP3L PDK1 HIF1AN SLC8A1 VHL CBL FOXO3 DNMT3A FOXO1 NOTCH1 TMBIM6 TSC1 NOP53 ERO1A BAD EEF2K PHB2 ZFP36L1 PTGS2 ADAM8 PIK3CB CFLAR MPL EPAS1 ATP6V0D1
GOBP_CYTOKINE_PRODUCTION_INVOLVED_IN_INFLAMMATORY_RESPONSE	0.0294725977909715	0.295271766757696	0.352487857583619	0.419984241718688	1.48827017300745	38	EPHB2 ADCY7 TICAM1 TNF LILRB4 APPL1 PLD3
GOBP_REACTIVE_OXYGEN_SPECIES_BIOSYNTHETIC_PROCESS	0.0294725977909715	0.295271766757696	0.352487857583619	-0.426771773191698	-1.48701163962345	34	PLCG2 SOD2 ACOX1 SNCA FOXO3 COA8 MIR590 ALOX5 RAB27A TLR6 PPARA CFLAR
GOBP_MULTI_ORGANISM_REPRODUCTIVE_PROCESS	0.0295735095455159	0.295371113799214	0.352487857583619	-0.231598335396778	-1.22844998284223	473	ABHD2 NR6A1 SIAH1 KDM3A PI3 ARMC2 RFX2 ARNTL AKT1 CD46 CORIN KDM5B STAT5B SRPK1 IL4R KIT BCL6 TRIM27 MICAL2 TGFBR2 FOLR3 ITGB4 IGF2R XRN2 TUBGCP3 MYH9 ACOX1 PTAFR AGO2 NR2C2 CTSB AGO4 ARHGDIB SYCP2 GMCL1 C3orf62 ASF1B PITHD1 SPACA6 SMARCA2 SGPL1 BSG TESMIN JAM3 THBD DNM2 NDRG3 SPATA6 P2RX1 SLC19A1 FOXO3 TESK2 YBX3 SPATA2 RPS6KA2 DLEC1 CCNI UBR2 PRKACA OVGP1 ALDOA OSBP2 DNMT3A PLB1 LIMK2 MARF1 B4G…
GOBP_POSITIVE_REGULATION_OF_CELL_MATRIX_ADHESION	0.0297718094247761	0.296404530366174	0.352487857583619	0.419806676640003	1.48764094746963	38	JUP UTRN RIN2 RRAS SMAD3 S100A10 CDK6 POLDIP2 VEGFA DAG1
GOBP_SISTER_CHROMATID_SEGREGATION	0.0298919613854079	0.296404530366174	0.352487857583619	0.282425839619455	1.32673826102062	163	MAD2L1BP CHMP5 NDC80 NSMCE2 STAG3L1 RMI2 SLF2 NUP62 LATS1 REC8 NUDC CDT1 PDCD6IP KIF18B PSMG2 ANAPC4 CDC6 BUB1 NSL1 TENT4A TUBG1 TOP2A CENPF KIF23 ZWILCH KNTC1 ESPL1 RMDN1 DLGAP5 RIOK2 CHAMP1 NCAPG TUBG2 SPDL1 CCNB1 MRE11 BAZ1B CDC20 RACGAP1 DCTN2 RRS1 PTTG1 RAN NCAPH IK ESCO1 FEN1 SMC5 ZNF207 BUB1B PCID2 FBXO5 SGO2 NUMA1 CENPE KIF18A PIBF1 ANAPC7 CENPC SPAG5 RB1 ANAPC11 MIS12 KIF14 SMC2 SMC3 CDC…
GOBP_PROTEIN_LOCALIZATION_TO_MITOCHONDRION	0.0299509198891267	0.296404530366174	0.352487857583619	0.315580608682766	1.3877567781762	107	ISG15 MAIP1 TIMM10 HAX1 GZMB TIMM17A TOMM40L DDIT3 NMT1 NDUFA13 DNAJA1 VPS11 DNM1L SREBF2 BAX HSP90AA1 SAE1 HPS4 TIMM9 AIP TOMM70 TIMM23 RALA AGK TIMM8B ROMO1 PDCD5 UBE2L3 TIMM44 MTCH2 GDAP1
GOBP_B_CELL_PROLIFERATION	0.0302593406478147	0.297641878008505	0.352487857583619	0.360874434008921	1.43792887217504	65	EPHB2 CDKN1A TICAM1 MZB1 CD38 TNFRSF21 CD300A TNFSF13B BCL2 BAX PKN1 CASP3 ATAD5 ADA TFRC CARD11 NCKAP1L ABL1 CD81 LEF1 TNFRSF4 HSPD1 FCGR2B
GOBP_RIBOSOMAL_LARGE_SUBUNIT_BIOGENESIS	0.0302593406478147	0.297641878008505	0.352487857583619	0.360404480311638	1.4360563095155	65	SDAD1 DDX18 NIFK MRPL1 EIF6 RPF1 PAK1IP1 PES1 GTPBP4 SNU13 RPL7L1 ZNHIT3 MAK16 EBNA1BP2 NOC2L BRIX1 RPF2 NSA2 ZNHIT6 RRS1 FASTKD2 RSL1D1 BOP1 FTSJ3 ZNF622 MRTO4 WDR74 HEATR3 NOP16 NVL
GOBP_NEGATIVE_REGULATION_OF_MITOTIC_CELL_CYCLE	0.0304838622613151	0.297848134520354	0.352487857583619	0.281302895458159	1.32146306033152	163	BRD7 MAD2L1BP BTN2A2 CDKN1A SLFN11 PML RPS27L TNF NDC80 ZFYVE19 TRIAP1 RAD9A BCL2 HUS1 DACT1 CDT1 DCUN1D3 PSMG2 CHEK1 ABRAXAS1 CHEK2 CDC6 BUB1 CLSPN NAE1 BRCA1 TRIM35 CENPF CDK2 BTG3 ZWILCH KNTC1 PKD2 SPDL1 SCRIB EZH2 KLF4 DTL GTSE1 CCNB1 MRE11 RINT1 NABP2 IK ZNF207 MUS81 USP47 CDKN1C ATF2 ACVR1 BUB1B PCID2 ZNF655 RBL1 FBXO5 TP53 ABL1
GOBP_HORMONE_METABOLIC_PROCESS	0.0305599807763142	0.297848134520354	0.352487857583619	-0.321073951056046	-1.37862351500951	95	IGF1R DGAT2 TG CORIN STAT5B SULT1B1 DHRS7 CTSB CYP1B1 SGPL1 PAPSS2 CYP26C1 H6PD ALDH9A1 CPQ TSPO CTSK PLB1 DGAT1 BACE2 ERO1A LIPE
GOBP_REGULATION_OF_CD8_POSITIVE_ALPHA_BETA_T_CELL_ACTIVATION	0.0306649545123724	0.297848134520354	0.352487857583619	0.562002198800506	1.61766128458026	17	SOCS1 LILRB4 LILRB1 CBFB HLA-A RUNX3 CRTAM NCKAP1L CD274
GOBP_ZINC_ION_TRANSPORT	0.0306649545123724	0.297848134520354	0.352487857583619	0.569279487575348	1.61863509901189	16	SLC39A11 SLC30A1 SLC39A13 SLC30A7 SLC39A14 SLC30A4 SLC30A6 SLC39A7 SLC39A6 SLC30A9 SLC39A8 TRPM2 SLC39A3 SLC39A10
GOBP_POSITIVE_REGULATION_OF_CYTOKINE_PRODUCTION_INVOLVED_IN_IMMUNE_RESPONSE	0.0307391019914721	0.297848134520354	0.352487857583619	0.366784786122513	1.4193318889252	54	RSAD2 DDX58 TICAM1 DHX36 LILRB1 CD226 MALT1 DDX21 LACC1 SPON2 SCIMP NLRP3 HLA-A DENND1B CD160 IL18 HLA-F B2M FFAR2 DDX1 TRAF2 TBX21 SIRT1 SPHK2 CD81 CD36 NOD2
GOBP_NUCLEOBASE_CONTAINING_COMPOUND_TRANSPORT	0.0308482112126455	0.298015754750736	0.352487857583619	0.289670355567441	1.36370468436697	172	PNPT1 PARP11 XPO1 FYTTD1 NUP205 SLC25A19 LRRC8D SLC35A4 MX2 SSB SLC25A33 NCBP2 EIF5A2 SLC25A24 SLC35C1 NUP62 SLC25A25 NUP54 NOL6 NUP160 XPO5 SENP2 G3BP2 SIDT1 SLC35B2 SRSF7 LRRC8C SLC25A36 SRSF3 POLDIP3 MRPL18 PHAX RANBP17 NSUN2 NUP133 CD47 HNRNPA2B1 RTRAF CKAP5 SLC35D2 RAN RIPK1 NUTF2 NUP35 SLC35B3 DDX39A HNRNPA1L2 NUP188 CETN3 SLC35A3 NCBP1 KHDRBS1 SLC25A17 PCID2 GLE1 NUP37 P2RX7 NUP155 NUP42 S…
GOBP_TELOMERE_MAINTENANCE_VIA_TELOMERE_LENGTHENING	0.0317332008785821	0.305371947107376	0.321775918075361	0.359295338421934	1.43770703987032	66	TENT4B HSP90AB1 SLX4 DHX36 SRC EXOSC10 HSP90AA1 PARN XRN1 ATR TNKS2 TERF2 RAD50 POT1 CCT8 CCT5 CCT3 ERCC4 RFC1 DCLRE1B MRE11 CCT4 HNRNPA2B1 PRKCQ CCT7 TELO2 CCT2
GOBP_NEGATIVE_REGULATION_OF_METAPHASE_ANAPHASE_TRANSITION_OF_CELL_CYCLE	0.0318557898193052	0.305371947107376	0.321775918075361	0.438054178140801	1.52073382889192	35	MAD2L1BP NDC80 CDT1 PSMG2 BUB1 CENPF ZWILCH KNTC1 SPDL1 CCNB1 IK ZNF207 BUB1B PCID2 FBXO5
GOBP_PROTEIN_AUTOPHOSPHORYLATION	0.0318918946609367	0.305371947107376	0.321775918075361	-0.287164438084426	-1.3519031227287	161	DAPK2 IGF1R EPHB4 CHP1 AKT1 PDPK1 RASSF2 GSK3B KIT ERN1 AATK PINK1 ULK1 LMTK2 MKNK2 EIF2AK1 DYRK1B PRKACA STK10 MAP3K3 STK16 CLK3 MAPKAPK2 MAP3K21 CLK4 SYK NEK6 MAK IRAK3 MAP3K9 OXSR1 HCK DYRK1A EEF2K MAPK3 NLRP12 TEC FES PAK2 RB1CC1 ATG13 TRIM24 FGFR2 MAP2K2 PIM1 MARK2 STK4 FGFR1 PPP2R5B EPHB1 CAMKK2
GOBP_NEGATIVE_REGULATION_OF_CELLULAR_AMIDE_METABOLIC_PROCESS	0.0321743477174982	0.306269597334309	0.321775918075361	0.284650722206632	1.33939745685758	170	PNPT1 SHFL EIF2AK2 MOV10 SAMD4A TENT4B EXOSC9 GZMB EIF2S1 UNK DCP1A PUM1 DHX36 PATL1 CALR PATL2 CPEB3 METTL14 TNRC6A PRNP PAIP1 PARN XRN1 TYMS TIA1 EIF6 SPHK1 ATF4 PDE12 CNOT11 TENT4A ROCK2 MRPL13 CNOT8
GOBP_ORGANELLE_DISASSEMBLY	0.0321743477174982	0.306269597334309	0.321775918075361	-0.307583881465875	-1.35361356382086	105	ATG2A PINK1 ULK1 FBXO7 PLK3 GABARAPL1 BNIP3L STX5 HTRA2 GABARAPL2 TSPO PELO VCP CTSK KIF9 WIPI2 ATG2B BECN1 KLC1 MAP1LC3A WIPI1 DYRK3 ATG4B PHB2 HK2 TSC2 USP30 RB1CC1 ATG13 GABARAP RNF41 ATG9A OPTN GOLGA2 MARK2 CISD2 CAMKK2 PARL PRKN GSK3A VPS13D ARFIP2 WDR45B FIS1
GOBP_REGULATION_OF_FATTY_ACID_METABOLIC_PROCESS	0.0323035619653597	0.306600474092273	0.321775918075361	-0.384377028739056	-1.44888490449661	49	SCAP DGAT2 AKT1 APPL2 LPGAT1 PLIN5 ELOVL5 IRS2 SNCA PDK1 ERLIN1 AKT2 PPARA PTGS2
GOBP_MITOTIC_CELL_CYCLE_CHECKPOINT_SIGNALING	0.0325802386162509	0.308168100808997	0.321775918075361	0.32066219921877	1.402780131424	103	MAD2L1BP CDKN1A PML RPS27L NDC80 ZFYVE19 TRIAP1 RAD9A HUS1 CDT1 PSMG2 CHEK1 ABRAXAS1 CHEK2 CDC6 BUB1 CLSPN NAE1 BRCA1 CENPF CDK2 ZWILCH KNTC1 SPDL1 DTL GTSE1 CCNB1 MRE11 RINT1 NABP2 IK ZNF207 MUS81 ATF2 BUB1B PCID2
GOBP_NIK_NF_KAPPAB_SIGNALING	0.0326586034129067	0.308168100808997	0.321775918075361	0.323679431152703	1.41839686173346	102	EIF2AK2 IFI35 HAVCR2 TNFSF15 TLR3 NOD1 LGALS9 TNF TRIP6 CALR PRDX1 TRIM44 CD86 MALT1 RIPK3 PHB NMI SASH1 SPHK1 RBCK1 EZR IKBKE RELA NLRP3
GOBP_REGULATION_OF_SUPEROXIDE_ANION_GENERATION	0.0328981060506117	0.309528267363147	0.321775918075361	-0.535855323097923	-1.58908008265233	18	F2RL1 GNAI3 HVCN1 SYK ACP5 CD177 ITGB2 GNAI2
GOBP_NEUTRAL_LIPID_METABOLIC_PROCESS	0.0337142350383744	0.316290193452495	0.321775918075361	-0.337459596152249	-1.38800538948111	73	ABHD2 SORL1 DGAT2 CAT LPGAT1 PLIN5 SNCA TBL1XR1 PGS1 ABHD5 PLB1 DGAT1 GPAT3 MBOAT7 AVIL LIPE SLC22A4 SEL1L PIK3CG FAAH DGKG SLC27A1 PNPLA2 ACSL1 CTDNEP1 GPLD1 GPX1 INSIG1
GOBP_CARBOHYDRATE_HOMEOSTASIS	0.0341698012176417	0.319221149623402	0.321775918075361	-0.293531863685758	-1.34998421550179	137	PPP3CA IGF1R PYGL AKT1 APPL2 ERN1 SIN3A RAF1 KLF7 IRS2 RAB11B CRTC2 INPP5K SESN3 CYB5R4 RACK1 FOXO3 MPC2 PRKACA ALOX5 FOXO1 SRF SOX4 ADIPOR1 SESN2 BACE2 BAIAP3 BAD UBTF HK2 SLC8B1
GOBP_REGULATION_OF_CHROMOSOME_SEGREGATION	0.0342374641903499	0.319221149623402	0.321775918075361	0.333969962067968	1.37840674625941	75	MAD2L1BP PLSCR1 NDC80 NSMCE2 PUM1 RMI2 RCC2 CDT1 PSMG2 ANAPC4 CDC6 BUB1 CENPF ZWILCH KNTC1 ESPL1 DLGAP5 RIOK2 SPDL1 CCNB1 PTTG1 IK SMC5 ZNF207 RAD18 MKI67 BUB1B PCID2 FBXO5 NUMA1 CENPE ANAPC7 RB1 ANAPC11 CDC23 ANAPC5
GOBP_POSITIVE_REGULATION_OF_HYDROLASE_ACTIVITY	0.0343216824456461	0.319221149623402	0.321775918075361	-0.238810875035868	-1.24693628544829	384	CCDC125 S1PR4 TBC1D17 TBC1D30 NDEL1 TBC1D14 AKT1 MBP ARAP3 RAPGEF2 PDPK1 SIPA1L1 TBC1D22A SIPA1 GSK3B KIT RALGAPA2 F2RL1 PLIN5 PPM1F NLRP6 SNX18 PINK1 RALGPS1 PTAFR ARHGAP24 RGL2 GNAQ RALBP1 ATP2A3 PKP4 AFDN CASP9 CASP2 RPS3 PLCB2 SFRP2 MAP4K4 PRR7 PDCD6 SNCA TBC1D9 SOS2 PSENEN GMIP HTRA2 P2RX1 RACK1 LPAR2 PSME3 RUNDC1 ABHD5 TBC1D22B CR1 NLRP1 VCP TBC1D2B ARHGAP25 TBC1D10C SYK NEDD9 TIAM2 RCN3 PP…
GOBP_FIBROBLAST_PROLIFERATION	0.0346012888199488	0.320361524326161	0.321775918075361	0.377351913790601	1.47809006101794	56	PARP10 PDGFRB CDKN1A PML GAS6 NDUFS4 E2F1 CD300A BAX IFI30 CDK6 S100A6 SPHK1 MORC3 CDC6
GOBP_REGULATION_OF_CENTROSOME_CYCLE	0.0346491371064663	0.320361524326161	0.321775918075361	0.393075895792921	1.47734580453589	46	XPO1 ATF5 CHMP5 NUP62 KAT2A PDCD6IP CHORDC1 MDM1 ROCK2 BRCA1 CENPJ WDR62 AURKA SASS6
GOBP_TRANSCRIPTION_BY_RNA_POLYMERASE_I	0.034740374788296	0.320361524326161	0.321775918075361	0.400209330319761	1.47709986020405	43	ERBB2 NOL11 TAF1B ATF4 POLR2K TTF1 GTF2H5 WDR43 DHX33 POLR1C NCL LYAR TAF1A PWP1 GTF2H1 RRN3P2 UTP15 DEDD IPPK WDR75 HEATR1 POLR1A RRN3 POLR2L
GOBP_NEGATIVE_REGULATION_OF_NEURON_DIFFERENTIATION	0.0350708304586748	0.322235303986652	0.321775918075361	-0.432783429591889	-1.49198268411244	33	ISL2 GSK3B SPAG9 CTDSP1 ZHX2 DDX6 FOXO3 NOTCH1 JAG1 PBX1 DIXDC1 RHOA EIF4ENIF1 OLIG2
GOBP_GLUCAN_BIOSYNTHETIC_PROCESS	0.0351421126344038	0.322235303986652	0.321775918075361	-0.448492669493432	-1.49297018062575	28	GBE1 AKT1 GSK3B IRS2 INPP5K AKT2 PPP1CB PPP1R3B GYS1 DYRK2 PPP1CA GSK3A GYG1 NR1D1
GOBP_STRIATED_MUSCLE_CELL_DIFFERENTIATION	0.0354283030019256	0.322507064483749	0.321775918075361	-0.290047875796264	-1.33487116548219	139	PPP3CA ADAMTS5 AKT1 PRKAR1A IL4R MYH9 SPAG9 RBPJ TMOD1 SKI FLII YBX1 TNFSF14 KEL SLC8A1 WNT10B DYRK1B EHD1 CTDP1 MIR590 ARRB2 RBM38 SRF NOTCH1 ASB2 FLOT1 BIN3 TSC1 PPARA ATP11A PGM5 WDR1 ADAM12 CFLAR NRG1 CCN3 TCAP CD9 KDM6B HNRNPU MTPN MAPK14
GOBP_OXIDATIVE_PHOSPHORYLATION	0.035536578087813	0.322507064483749	0.321775918075361	0.301282828403582	1.33201654502319	116	COA6 TNF SLC25A33 NDUFS4 DGUOK NDUFA12 NDUFAF1 NDUFB2 NDUFA8 UQCR10 NDUFC1 COX5A AFG1L ATP5PF ATP5PD PDE12 NDUFS3 CYCS CHCHD10 ATP5F1C NDUFB4 C2orf69 NDUFA9 NDUFS5 COX5B NDUFA4 ATP5F1D UQCRQ COQ9 TEFM NDUFA6 CCNB1 COX6A1 NDUFB7 COX7A2 UQCRH UQCRC2 MYC NDUFS7 NDUFA5 ANTKMT UQCC2 UQCRFS1 NDUFB5 NDUFB3 MT-ND6
GOBP_ENDOCYTOSIS	0.0355628213308789	0.322507064483749	0.321775918075361	0.234370450153709	1.22573528508291	413	SIGLEC1 LGALS3BP RUBCN EHD4 SCARB2 RIN2 CTSL CD2AP ANKFY1 MSR1 LDLR ANXA2 MIA3 IGKC MYO18A LILRB4 SCAMP5 IGLC3 TNK2 ITGA4 ATP6V1H PIK3C2A IGHV4-59 LILRB1 APPL1 DAB2 RIN1 NECAP2 IGLC2 WASL IGHA1 CD300A SRC ABCA1 IGHV3-23 EEA1 RABEP1 M6PR STAB1 DNAJC13 DNM1L BTBD8 EPS15 IGHG2 STAP1 IGHV4-39 SPON2 IGHV3-21 AP1G2 IGHA2 SPHK1 IGHV1-18 ARF6 VAMP4 MARCO LRP12 CLEC4F IL10RA EZR CLN3 MLC1 SNX2 VEGFA MTMR2…
GOBP_RECEPTOR_SIGNALING_PATHWAY_VIA_STAT	0.0355691710059094	0.322507064483749	0.321775918075361	0.31909502901831	1.38420948440677	94	EPHB2 PRLR SOCS2 PARP14 STAT2 PARP9 IL6ST SOCS1 TNF FER CD300A STAT1 NMI IL15 OSBP TNFRSF18 ARL2BP IL10RA VEGFA JAK2
GOBP_REGULATION_OF_REACTIVE_OXYGEN_SPECIES_METABOLIC_PROCESS	0.0357825860319449	0.323538368411401	0.321775918075361	-0.305509895244386	-1.34172799868464	104	PLCG2 SOD2 F2RL1 PLIN5 COQ7 TGFBR2 PINK1 CYP1B1 GNAI3 SNCA FOXO3 PRDX2 TSPO COA8 MIR590 PID1 ALOX5 FOXO1 RAB27A HVCN1 SYK BECN1 ACP5 STK17A TLR6 PPARA HK2 TUSC2 CFLAR CD177 RNF41 ITGB2 BCR MAPK14 THBS1 RHOA GNAI2 MMP8 PARL PRKN GADD45A PIKFYVE RAC2
GOBP_CELLULAR_GLUCAN_METABOLIC_PROCESS	0.0358991962315662	0.323691086021289	0.321775918075361	-0.399387429585232	-1.47399128262006	45	GBE1 MGAM PYGL AKT1 GSK3B RUBCNL STK40 IRS2 INPP5K AKT2 PPP1CB PPP1R3B RB1CC1 GYS1 DYRK2 PPP1CA GSK3A GYG1 NR1D1 PFKM LEPR
GOBP_DNA_DAMAGE_RESPONSE_SIGNAL_TRANSDUCTION_RESULTING_IN_TRANSCRIPTION	0.0366191427565486	0.328103531969135	0.321775918075361	0.561297293658399	1.59593928874105	16	BRCA2 SP100 CDKN1A RPS27L CHEK2 ZNF385A ING4 TP53 FOXM1
GOBP_POSITIVE_REGULATION_OF_INTERFERON_GAMMA_PRODUCTION	0.0366624856884681	0.328103531969135	0.321775918075361	0.370921186469479	1.46204477451437	58	ISG15 HAVCR2 TLR3 BTN3A1 LGALS9 CEBPG TNF LILRB1 CD226 TXK JAK2 HLA-A CD160 IL18 SCRIB IL12RB2 IRF8 IL27RA CRTAM
GOBP_REGULATION_OF_ENDOTHELIAL_CELL_MIGRATION	0.0366917997858275	0.328103531969135	0.321775918075361	0.306232043758822	1.34813288087599	109	JUP BMPR2 RIN2 SP100 RRAS LGMN TNF SERPINF1 PIK3C2A P2RX4 CALR GRN NUS1 ADGRA2 MIR342 SASH1 KRIT1 ROCK2 VEGFA
GOBP_REGULATION_OF_VIRAL_TRANSCRIPTION	0.037214562959216	0.331863932323119	0.321775918075361	0.543916587539033	1.5656038492035	17	TRIM14 IFITM3 UBP1 MDFIC TRIM21 LARP7 TARBP2 RSF1
GOBP_MICROTUBULE_ORGANIZING_CENTER_ORGANIZATION	0.0374345487693462	0.332911083028213	0.321775918075361	0.307932460673251	1.36624069492727	119	BRCA2 XPO1 ATF5 CHMP5 C2CD3 NDC80 UVRAG NUP62 CEP85 HAUS1 KAT2A PDCD6IP CHORDC1 ARL2 CNTLN HAUS2 SDCCAG8 CHEK1 MDM1 ROCK2 TUBE1 BRCA1 CDK2 SSX2IP CENPJ WDR62 USP33 PKD2 AURKA HAUS6
GOBP_INTERFERON_GAMMA_PRODUCTION	0.037894809614871	0.334783089111634	0.321775918075361	0.33424899241231	1.40277918157296	83	ISG15 HAVCR2 TLR3 BTN3A1 LGALS9 CEBPG TNF LILRB4 LGALS9B GAS6 LILRB1 DDIT3 CD226 RIPK3 PRNP TXK LGALS9C JAK2 HLA-A CD160 IL18 SCRIB CD47 IL12RB2 IRF8 IL27RA CRTAM
GOBP_LEUKOCYTE_PROLIFERATION	0.0379544598869629	0.334783089111634	0.321775918075361	0.266213144311028	1.29851943511738	219	EPHB2 BST2 BTN2A2 IL4I1 CDKN1A HAVCR2 TICAM1 AZI2 BTN3A1 IL6ST LGALS9 LILRB4 LGALS9B CCND3 MZB1 FCGR3A CD38 LILRB1 TNFRSF21 CD86 ERBB2 CD300A MALT1 RIPK3 TNFSF13B BCL2 PRNP IL15 BAX LGALS9C GBA JAK2 NDFIP1 TNFSF8 MYD88 GLMN HLA-A PKN1 IL18 CASP3 PNP SPN PTK2 ATAD5 SCRIB
GOBP_RESPONSE_TO_MONOSACCHARIDE	0.0379544598869629	0.334783089111634	0.321775918075361	-0.301518918312294	-1.35819092293707	118	PPP3CA IGF1R CAT SOD2 ERN1 SIN3A TGFBR2 RAF1 KLF7 CDKN1B IRS2 RAB11B SLC8A1 PFKFB2 RACK1 FOXO3 MPC2 PRKACA GLUL SRF SMAD2 SOX4 SESN2 BAIAP3 BAD UBTF PLCB1 PTGS2
GOBP_ORGANOPHOSPHATE_ESTER_TRANSPORT	0.0382539033574715	0.336509946608001	0.321775918075361	0.313538032686685	1.36122629159525	93	ATP10A SCARB2 SLC25A19 LRRC8D OSBPL5 PLSCR1 LDLR PLEKHA8 SLC25A33 PLEKHA8P1 TRIAP1 SLC25A24 SLC25A25 ABCA1 G6PC3 OSBP SCP2 ATP8B3 ATP8B4 SLC35B2 LRRC8C PRELID2 SLC25A36 PITPNB CD47 PITPNM2 FASLG SLC66A2 NPC2
GOBP_RESPONSE_TO_METAL_ION	0.039233897407311	0.344197921578733	0.321775918075361	-0.269291444246733	-1.30267187840998	205	PPP3CA MAPK1 PLCG2 CAT AKT1 MBP ANXA11 SOD2 KIT LTA4H BRAF CYBRD1 CDKN1B IQGAP1 CASP9 AQP1 PDCD6 SNCA BSG TESMIN ADD1 MCOLN1 TSPO AHCYL1 CPNE3 DNMT3A SORD MT-CO1 ACO1 HVCN1 MMP9 ABAT BECN1 SMPD3 HAAO CPNE2 MAP1LC3A ARG1 CPNE1 BAD TCIRG1 EEF2K LCAT TFR2 PTGS2 NEDD4L MAPK3 ERCC1 AQP9 SYT17
GOBP_POSITIVE_REGULATION_OF_PROTEIN_LOCALIZATION	0.0393624096139229	0.344394559587045	0.321775918075361	0.242934315174076	1.23565769324968	324	EPHB2 JUP STAC3 CD2AP PRKCE PARP9 DTX3L PCK2 MYO18A TNF HSP90AB1 GZMB NDC80 CD38 SMAD3 GAS6 PRKCI CNST ERBB2 ATP2C1 SEC24A SRC NUP62 C2CD5 NMT1 TNFAIP6 MESD VPS11 GNL3 PRNP DNM1L TM9SF4 SREBF2 CDT1 OSBP B3GAT3 PTPN9 ARF6 TRPM4 CAMK1 AKAP5 EZR ROCK2 CLN3 RAB29 SAE1 JAK2 HPS4 TM7SF3 EPB41L2 CD247 ZPR1 ITGA3 SYT11 CEP290 ACSL3 MEAK7 TOMM70 PCNT CENPJ LARP7 CCT8 RANGRF CCT5 PPIA CTDSPL2 CCT3 CCT4 YWH…
GOBP_THYMUS_DEVELOPMENT	0.0397887201989295	0.34718867141324	0.321775918075361	-0.437627204638939	-1.48441286943665	30	MAPK1 SLC46A2 RAF1 PRDX2 SRF BCL2L11 PBX1 JARID2 MAPK3 ASXL1 FADD CRKL
GOBP_ESTABLISHMENT_OF_PROTEIN_LOCALIZATION_TO_MEMBRANE	0.0399922081677457	0.348028707004028	0.321775918075361	0.269073887804414	1.29441186878294	200	RTP4 ATP13A1 MAIP1 TIMM10 GORASP1 RAB8A GZMB TRAM1 BLZF1 ZDHHC4 PRKCI SIL1 CNST ERBB2 ATP2C1 NSF C2CD5 NMT1 NDUFA13 EMC9 TRAM2 ATP1B1 PRNP BAX HSP90AA1 SRP68 VAMP4 AKAP5 SRP54 SEC61A1 CLN3 RAB3GAP1 ATAD1 TIMM9 RAB8B ACSL3 TOMM70 RAB34 EMC6 ICMT SCRIB EMC7 AGK TIMM8B GOPC ROMO1 EMC8 SSR3 MIEF1 PDCD5 SRP9 SEC61G PEX3 ARL6 RAB3GAP2
GOBP_NUCLEAR_CHROMOSOME_SEGREGATION	0.0404318560846289	0.350278551294464	0.321775918075361	0.269471126556997	1.2980305511251	202	MAD2L1BP KLHDC8B CHMP5 NDC80 SLX4 NSMCE2 STAG3L1 RMI2 SLF2 RCC2 ABRAXAS2 NUP62 LATS1 REC8 NUDC CDT1 PDCD6IP KIF18B PSMG2 ANAPC4 ABRAXAS1 CDC6 BUB1 NSL1 TENT4A TUBG1 TOP2A CENPF KIF23 ZWILCH KNTC1 ESPL1 RMDN1 DLGAP5 RIOK2 CHAMP1 NCAPG TUBG2 SPDL1 ERCC4 CCNB1 MRE11 BAZ1B CDC20 RACGAP1 DCTN2 RRS1 PTTG1 RAN NCAPH IK ESCO1 FEN1 SMC5 ZNF207 MUS81 ECT2 TTL BUB1B PCID2 BRIP1 FBXO5 SGO2 KNL1 MLH3 MLH1 NUM…
GOBP_ENERGY_DERIVATION_BY_OXIDATION_OF_ORGANIC_COMPOUNDS	0.0404665609166432	0.350278551294464	0.321775918075361	0.26030590990496	1.28118622500606	238	PNPT1 IDH3A PRKAG2 COA6 GPD2 SCO2 IL6ST SELENOS TNF SLC25A33 MDH1 NDUFS4 DGUOK NDUFA12 NDUFAF1 NDUFB2 UGP2 SLC25A25 NDUFA8 UQCR10 NDUFC1 IDH1 DLAT COX5A AFG1L GFPT1 ATP5PF ARL2 ATP5PD IRS1 PDE12 GBA NDUFS3 CYCS MYBBP1A CHCHD10 ATP5F1C NDUFB4 C2orf69 NDUFA9 SUCLG1 ACADM NDUFS5 FH COX10 MRPS36 IDE SUCLA2 COX5B NDUFA4 ATP5F1D UQCRQ FLCN PDHB COQ9 TEFM NDUFA6 IDH2 CCNB1 SLC25A22 COX6A1 NDUFB7 SUCLG2 …
GOBP_SMAD_PROTEIN_SIGNAL_TRANSDUCTION	0.0405789657021736	0.350317347524616	0.321775918075361	0.404412754230279	1.47610005497495	41	BMPR2 LNPEP SMAD3 DAB2 BMP8B SMAD1 SUB1 JAK2 PBLD NCEH1
GOBP_MITOTIC_SPINDLE_ORGANIZATION	0.0417129088555278	0.359151464575711	0.321775918075361	0.316452171720503	1.37729689081398	97	CHMP5 NDC80 ABRAXAS2 NUP62 DRG1 NUDC PDCD6IP BCCIP ABRAXAS1 CHEK2 POLDIP2 TPX2 TUBG1 KIF23 CENPH PCNT RMDN1 DLGAP5 WDR62 PTPA MAP4 TUBG2 DCTN6 AURKA STMN1 MZT1 CCNB1 INTS13 CDC20 SBDS RACGAP1 DCTN2 CKAP5 PARP3 BORA RAN ZNF207 CLASP2 KIF15 MYBL2 KIF11 CEP126 NUMA1 CENPE PIBF1
GOBP_PROTEIN_HYDROXYLATION	0.0427365385206941	0.365854361892918	0.321775918075361	-0.505370682952151	-1.54583270995297	20	EGLN2 EGLN1 JMJD6 HIF1AN P4HA2 CRTAP ERO1A
GOBP_ERK1_AND_ERK2_CASCADE	0.0427426306511209	0.365854361892918	0.321775918075361	0.279114215273304	1.31058376416673	164	EPHB2 BTN2A2 P2RY6 RRAS PDGFRB DUSP5 HAVCR2 CCR1 NOD1 GPBAR1 LGALS9 TNF CCL4 ATF3 GAS6 DUSP7 DAB2 ERBB2 FRS2 RAP1B SRC PHB GBP1
GOBP_TOLL_LIKE_RECEPTOR_SIGNALING_PATHWAY	0.0428295309671315	0.365854361892918	0.321775918075361	0.32418040200414	1.40468803651154	92	OAS1 IRF7 RSAD2 IFI35 HAVCR2 TICAM1 PRKCE TLR3 LGALS9 UNC93B1 TNF APPL1 CD300A NMI OTUD4 WDFY1
GOBP_REGULATION_OF_RRNA_PROCESSING	0.0443596189037632	0.37792998152655	0.321775918075361	0.550431471123895	1.56504444338329	16	DIMT1 BUD23 WDR43 RIOK2 RIOK1 TRMT112 METTL18 SHQ1 YTHDF2 UTP15 WDR75 HEATR1
GOBP_CELL_CYCLE_G1_S_PHASE_TRANSITION	0.0454045915612398	0.385820168083205	0.321775918075361	0.275920183112109	1.298316718437	170	BRD7 CUL1 CDK18 BTN2A2 CDK17 CDKN1A AMBRA1 SLFN11 PML RPS27L CCND3 PSME2 APPL1 TRIAP1 E2F1 RRM2 LATS1 BCL2 CCND2 CUL5 DACT1 SENP2 DCUN1D3 RBBP8 CDK6 CDKN2C CHEK2 CDC6 USP37 KLF11 CDK2 ZPR1 CPSF3 KMT2E CENPJ PLRG1 ID2 PKD2 EIF4G1 NASP EZH2 KLF4 GTSE1 SASS6 RPS6KB1 LSM11 DDRGK1 CCNA2 ADAMTS1 RDX
GOBP_DNA_MODIFICATION	0.0456786635424948	0.386029570285907	0.321775918075361	0.334695290290946	1.39942819171849	81	APOBEC3G ALKBH1 APOBEC3F PIWIL4 ASCC3 DNMT1 METTL4 OTUD4 NIBAN2 TDG BRCA1 ALKBH3 APOBEC3C PARP2 MTRR PICK1 APOBEC3A KMT2E KDM1B EZH2 PARP3 ATF7IP EXOSC3 MYC TDRKH PRMT7 NTHL1 ALKBH4
GOBP_VENTRAL_SPINAL_CORD_DEVELOPMENT	0.0456786635424948	0.386029570285907	0.321775918075361	-0.540021361211077	-1.57300665955623	17	ISL2 SCYL1 TCTN1 SOX4 GIGYF2 DYNC2H1 OLIG2
GOBP_PROTEIN_N_LINKED_GLYCOSYLATION	0.0459049334967222	0.386029570285907	0.321775918075361	0.362878477433386	1.43034315932468	58	GORASP1 ALG3 NUDT14 NUS1 MPDU1 ALG1 GFPT1 RPN2 DERL3 DDOST ALG8 ALG11 DAD1 UGGT2 MGAT1 ALG5 PMM2 ALG10 EXT2 ALG6 RFT1 MOGS ALG10B B4GALT7 MAN1C1 DPAGT1 MGAT2 DHDDS MGAT4A ALG2 UBE2J1
GOBP_REGULATION_OF_NUCLEOCYTOPLASMIC_TRANSPORT	0.0459049334967222	0.386029570285907	0.321775918075361	0.324054557173393	1.3631285069547	84	JUP IFI27 SP100 XPO1 MX2 HSP90AB1 RANGAP1 SMAD3 NOLC1 GAS6 NCBP2 NUP54 UFM1 BARD1 MDFIC CAMK1 JAK2 ZPR1 RIOK2 NSUN2 CTDSPL2
GOBP_RNA_LOCALIZATION	0.0468340492534202	0.392825126296129	0.321775918075361	0.277585714194841	1.30149743552573	167	PNPT1 PARP11 XPO1 FYTTD1 NUP205 MX2 SSB DHX36 NCBP2 EIF5A2 NUP62 EXOSC10 NUP54 NOL6 NUP160 XPO5 SENP2 PARN G3BP2 ATR SIDT1 NOP58 SRSF7 SRSF3 POLDIP3 ZNHIT3 MRPL18 PHAX RANBP17 CCT8 CCT5 NSUN2 CCT3 NUP133 CCT4 HNRNPA2B1 ZNHIT6 ZNF385A RTRAF CKAP5 RAN NUTF2 NUP35 DDX39A HNRNPA1L2 NUP188 CCT7 SHQ1 CCT2 CETN3 NCBP1 KHDRBS1 PCID2 GLE1 NUP37 NUP155 NUP42 HNRNPAB SNUPN ALYREF
GOBP_INTRINSIC_APOPTOTIC_SIGNALING_PATHWAY_IN_RESPONSE_TO_DNA_DAMAGE	0.0471372624448024	0.394349365710898	0.321775918075361	0.327071107426975	1.3726549692231	83	SHISA5 BRCA2 CDKN1A BOK AEN FNIP2 IFI16 PML RPS27L TNF TRIAP1 E2F1 RAD9A BCL2 BAK1 BAX SKIL TMEM109 CHEK2 IKBKE BRCA1
GOBP_MITOTIC_NUCLEAR_DIVISION	0.0482625482625483	0.40197146819893	0.287857117255149	0.256406266363154	1.2588417368469	228	MAD2L1BP PDGFRB KLHDC8B CHMP5 TNF NDC80 NSMCE2 REEP3 SLF2 ABRAXAS2 NUP62 REC8 DRG1 CEP85 NUDC CDT1 PDCD6IP BCCIP KIF18B PSMG2 ANAPC4 SPHK1 CHEK1 ABRAXAS1 CHEK2 CDC6 BUB1 NSL1 POLDIP2 TPX2 TENT4A TUBG1 BANF1 CENPF PKMYT1 KIF23 ZWILCH KNTC1 ESPL1 RMDN1 DLGAP5 ANLN RIOK2 CHAMP1 NCAPG TUBG2 AURKA UBE2S SPDL1 MZT1 CCNB1 BAZ1B CDC20 RACGAP1 DCTN2 RRS1 PTTG1 BORA CDC14A RAN NCAPH IK SMC5 ZNF207 CDKN1C M…
GOBP_REGULATION_OF_REACTIVE_OXYGEN_SPECIES_BIOSYNTHETIC_PROCESS	0.0484889437682969	0.40197146819893	0.321775918075361	-0.440843669696611	-1.48176342684435	29	PLCG2 SOD2 SNCA FOXO3 COA8 MIR590 ALOX5 RAB27A TLR6 PPARA CFLAR RHOA MMP8 PIKFYVE SLC5A3 SLC18A2
GOBP_T_CELL_RECEPTOR_SIGNALING_PATHWAY	0.048527576898295	0.40197146819893	0.321775918075361	0.303834531678759	1.34182439341145	110	BTN2A3P BTN2A2 BTN3A3 BTN3A1 ELF1 LILRB4 TNFRSF21 CD226 CD300A MALT1 GBP1 PRNP EIF2B3 TXK RBCK1 EZR RAB29 RELA PHPT1 CD247 HLA-A TRAT1 DENND1B CD160 CEACAM1 TESPA1 NECTIN2 ADA PRKD2 UBE2N EIF2B5 CARD11 RC3H2 NFKBID KHDRBS1 SLA2 EIF2B2 ABL1 ITK CD81 EIF2B1 CACNB3
GOBP_HISTONE_H4_ACETYLATION	0.0485436893203884	0.40197146819893	0.287857117255149	-0.338819919339071	-1.35642797410965	62	JADE1 KAT8 MSL2 BRD8 PHF20 KAT7 KAT6A USP22 MSL1 KANSL1 NAA50 NCOA1 ING5
GOBP_NEGATIVE_REGULATION_OF_CELL_POPULATION_PROLIFERATION	0.0487530166499886	0.402677587902959	0.321775918075361	0.231917610378743	1.2107784323848	412	BMPR2 BRD7 IFITM1 EIF2AK2 SSTR3 BRCA2 PARP10 BTN2A2 IL4I1 S1PR2 ATF5 IFIT3 IFI35 CD164 CDKN1A HAVCR2 PML LGALS9 FGFRL1 TNF LILRB4 LGALS9B ATG101 PTGIR SERPINF1 SMAD3 LILRB1 DAB2 TNFRSF21 ASCL2 E2F1 CD86 ERBB2 CD300A IFT74 NUP62 STAT1 PHB BCL2 BAK1 NMI PRNP NDRG1 MIR342 IL15 BAX SMAD1 RARG LGALS9C IFI30 CDK6 KLF10 MIR17HG NIBAN2 MORC3 KIFAP3 CDKN2C CDC6 KRIT1 JAK2 GTPBP4 AIMP2 PPP2R5C NDFIP1 KLF11…
GOBP_POSITIVE_REGULATION_OF_MITOTIC_CELL_CYCLE	0.0491229998651067	0.404703699396285	0.321775918075361	0.315872969119551	1.36030926736005	90	MAD2L1BP BRCA2 RAD51B LGMN DBF4B CCND3 NSMCE2 RCC2 RRM2 CCND2 CDT1 ANAPC4 SPHK1 CDC6 POLDIP2 CPSF3 ESPL1 KMT2E DLGAP5 CENPJ PLRG1 EIF4G1 DTL SASS6 CCNB1 RPS6KB1 LSM11 ADAMTS1 RDX TTL FBXO5 ABL1 CDK10 HSF1 ANAPC7 CDC25B ANXA1 RB1 ANAPC11 MTBP CDK4 UBE2E2 CDC23 ANAPC5
GOBP_POSITIVE_REGULATION_OF_MITOCHONDRIAL_TRANSLATION	0.0494071146245059	0.404768436541387	0.287857117255149	0.570271728608458	1.58088716608105	15	COA3 RMND1 RPUSD3 FASTKD2 MPV17L2 TRUB2 UQCC2 TRMT10C CDK5RAP1 FASTKD3 RCC1L RPUSD4 C1QBP
GOBP_DNA_UNWINDING_INVOLVED_IN_DNA_REPLICATION	0.0495049504950495	0.404768436541387	0.287857117255149	0.54234108036521	1.56106892573859	17	MCM6 RECQL SSBP1 TWNK MCM4 WRN RECQL4 MCM3 PURA MCM2 RPA1 BLM
GOBP_NCRNA_3_END_PROCESSING	0.0495049504950495	0.404768436541387	0.287857117255149	0.423570418072651	1.47045250524681	35	TENT4B SSB EXOSC9 EXOSC10 INTS12 PARN INTS14 LARP7 PTCD1 INTS7 EXOSC3 ERI2 EXOSC8 ELAC2 EXOSC6 TRMT10C POLR3K TUT1
GOBP_PH_REDUCTION	0.049800796812749	0.405955007278676	0.287857117255149	0.431360974767468	1.48056472698813	34	RAB39A ATP6V1H GRN CCDC115 SNAPIN DMXL1 BCL2 CLN3 GPR89B TMEM106B FASLG CLIC4 ATP6V0E1 AVPR1A CLN5 UBE3A
GOBP_REGULATION_OF_PROTEIN_LOCALIZATION_TO_NUCLEUS	0.0499001996007984	0.405955007278676	0.287857117255149	0.306633608273835	1.33456349184935	97	JUP CD2AP PARP9 DTX3L LILRB4 HSP90AB1 SMAD3 NOLC1 SRC SUMO3 NUP54 LATS1 UFM1 MDFIC ILRUN JAK2 ZPR1 LARP7 CCT8 CCT5 CCT3 FLCN CCT4 NMD3 ATP13A2 TFRC RAN CCT7 ECT2 CCT2 NF1 TESK1 CD36 LMNA SUMO1 NVL BAG3 SUFU HYAL2 PIN1 BYSL POLR1A ZC3H12A CCT6A CTNNA1 LATS2 FBXO4
GOBP_POSITIVE_REGULATION_OF_LIPID_BIOSYNTHETIC_PROCESS	0.0502008032128514	0.406861043619114	0.287857117255149	-0.372414350013469	-1.40379234347727	49	IGF1R SCAP DGAT2 CHP1 AKT1 LPGAT1 PLIN5 ELOVL5
GOBP_ESTABLISHMENT_OF_PROTEIN_LOCALIZATION_TO_CHROMOSOME	0.0502901353965184	0.406861043619114	0.282013350011725	0.500881913855956	1.53856232604933	21	BRCA2 SGF29 POT1 CCT8 CCT5 CCT3 CCT4 NABP2 CCT7 CCT2
GOBP_CONNECTIVE_TISSUE_DEVELOPMENT	0.0503875968992248	0.406861043619114	0.282013350011725	-0.279845400116279	-1.28369309876714	132	RFLNB SORL1 DGAT2 PBXIP1 CHST11 TGFBR2 CD44 THBS3 KLF7 DHRS7B ZNF516 SFRP2 IL6R TBL1XR1 WNT10B DYRK1B MBOAT2 CTSK SRF NOTCH1 SMPD3 THRA ZEB1 CSGALNACT1 HYAL3 ESRRA POR TRPS1 MAPK3 UBB PAXIP1 ZNF219 CFLAR CCN3
GOBP_MUSCLE_CELL_DIFFERENTIATION	0.0509803921568627	0.408236711120141	0.282013350011725	-0.259642525471089	-1.25223771272871	192	PPP3CA ADAMTS5 AKT1 PRKAR1A SOD2 IL4R KIT MYH9 SPAG9 RBPJ WFIKKN1 TMOD1 SKI FLII YBX1 TNFSF14 KEL SLC8A1 WNT10B DYRK1B EHD1 CTDP1 HDGFL2 MIR590 ARRB2 DYSF RBM38 SRF NOTCH1 ASB2 FLOT1 ACTN1 BIN3 TSC1 ZEB1 CDK9 PPARA ATP11A PGM5 WDR1 ADAM12 CFLAR NRG1 CCN3 TCAP CD9 KDM6B HNRNPU FGFR2 MTPN SUPT6H MAPK14 SMARCD3
GOBP_MITOCHONDRIAL_TRANSPORT	0.0511811023622047	0.408236711120141	0.282013350011725	0.275487393465626	1.29414385678084	163	CNP MAIP1 TIMM10 BOK PMAIP1 HAX1 SLC25A30 GZMB TIMM17A TOMM40L SLC25A24 NMT1 NDUFA13 BCL2 BAK1 VPS11 SREBF2 BAX HSP90AA1 ATP5PF ATP5PD SAE1 HPS4 SLC35F6 CHCHD10 TIMM9 MTX2 ATP5F1C AIP TOMM70 TIMM23 RHOT1 ATP5F1D AGK TIMM8B ROMO1 PDCD5 BLOC1S2 SLC25A46 UBE2L3 TIMM44 GDAP1 ATF2 HSPA4 MUL1 ANTKMT CPT2 TP53 LMAN1 BCS1L
GOBP_TRNA_METHYLATION	0.0513833992094862	0.408236711120141	0.282013350011725	0.41625402838559	1.45552127286539	36	TRMT6 TRMT11 MTO1 TRMT1L METTL6 BCDIN3D NSUN6 NSUN2 TYW3 TRMT5 THUMPD3 TRMT112 METTL2A ALKBH8 TRMT13 WDR4 TRMT10B TRMT1 TRMT12 TRMT10C
GOBP_POSITIVE_REGULATION_OF_NUCLEAR_DIVISION	0.0514851485148515	0.408236711120141	0.282013350011725	0.443072657262068	1.49569558136399	32	MAD2L1BP PDGFRB TNF NSMCE2 NUP62 CDT1 ANAPC4 SPHK1 ESPL1 DLGAP5 AURKA
GOBP_REGULATION_OF_NITRIC_OXIDE_METABOLIC_PROCESS	0.0514851485148515	0.408236711120141	0.282013350011725	0.403952837707304	1.46149446338282	40	TICAM1 SELENOS TNF HSP90AB1 SMAD3 P2RX4 CX3CR1 TMEM106A HSP90AA1 ROCK2 JAK2 DDAH2 PKD2 KLF4 CD47
GOBP_RESPONSE_TO_ANTIBIOTIC	0.0515873015873016	0.408236711120141	0.282013350011725	-0.398924466478855	-1.44719000495046	39	KDM5B JAK1 ALPL CDKN1B KAT7 CASP9 ACTR2 CYB5R4 CBL AOC3 CIITA
GOBP_DNA_REPLICATION_INITIATION	0.0516898608349901	0.408236711120141	0.282013350011725	0.46006048027715	1.50173323897742	27	ORC3 CDT1 CDC6 GMNN MCM10 MCM6 CDK2 PRIM2 MCM4 NOC3L WRNIP1 ORC5 PRIM1 MCM3 NBN PURA ORC4
GOBP_REGULATION_OF_MITOCHONDRIAL_GENE_EXPRESSION	0.0516898608349901	0.408236711120141	0.282013350011725	0.467041446684284	1.52452056747706	27	ALKBH1 METTL4 COA3 RMND1 CHCHD10 MTRES1 RPUSD3 FASTKD2 MPV17L2 TRUB2 UQCC2 TRMT10C CDK5RAP1 FASTKD3 TACO1 RCC1L RPUSD4 C1QBP MALSU1 LRPPRC
GOBP_REGULATORY_T_CELL_DIFFERENTIATION	0.0516898608349901	0.408236711120141	0.282013350011725	0.466181645501315	1.52171399731785	27	BTN2A2 IL4I1 AMBRA1 LGALS9 SOCS1 LILRB4 KAT2A FANCA DROSHA LAG3
GOBP_POSITIVE_REGULATION_OF_LIPID_TRANSPORT	0.0519750925888851	0.408349446709377	0.321775918075361	0.39673858853536	1.48970050279877	45	ANXA2 P2RX4 DAB2 TRIAP1 MAP2K6 ABCA1 ACSL5 SCP2 NTSR1 CES1 TNFRSF11A FASLG NR1H3 P2RX7 SIRT1 ABCG1 ZDHHC8 TMF1 PLA2G4A
GOBP_NEUTROPHIL_MEDIATED_IMMUNITY	0.0521484401381093	0.408349446709377	0.321775918075361	-0.434837798185085	-1.46157649582132	29	F2RL1 NLRP6 PTAFR SYK TREM1 ARG1 WDR1 TUSC2 CD177 ITGB2 BCR ELANE ANXA3
GOBP_CELLULAR_RESPONSE_TO_GLUCOSE_STARVATION	0.0522088353413655	0.408349446709377	0.282013350011725	0.4078418069363	1.45774632288007	39	PRKAG2 IFI16 PMAIP1 KPTN SIK1B TBL2 BCL2 ATF4 MYBBP1A XBP1 PICK1
GOBP_REGULATION_OF_NEURON_PROJECTION_REGENERATION	0.0523138832997988	0.408349446709377	0.282013350011725	-0.522989072746637	-1.52339398660203	17	KREMEN1 IGF1R NDEL1 CERS2
GOBP_REGULATION_OF_PROTEIN_LOCALIZATION_TO_MEMBRANE	0.0523608574095476	0.408349446709377	0.321775918075361	0.295761406521845	1.30766551628216	118	EPHB2 STAC3 PRKCE ABI3 TNF GZMB APPL1 DAB2 PRKCI CNST ERBB2 ATP2C1 STX8 C2CD5 NMT1 VAMP8 GBP1 TNFAIP6 MESD PRNP PTPN9 ARF6 AKAP5 EZR CLN3 DAG1
GOBP_DIVALENT_INORGANIC_CATION_HOMEOSTASIS	0.0526315789473684	0.408349446709377	0.276500599254472	0.250574269177848	1.24944409514791	262	CMKLR1 ATP13A1 MAIP1 PTGER2 MT2A FPR3 P2RY6 BOK CCR1 PRKCE LPAR6 CXCL10 PML CCRL2 PTGIR CD38 SMAD3 MT1F P2RX4 CALR CX3CR1 DDIT3 ATP2C1 SLC10A7 SLC30A1 IBTK TRPM7 HSP90B1 BCL2 BAK1 ATP1B1 PRNP BAX RMDN3 MT1E ATF4 NTSR1 TRPM4 C3AR1 MCUB CLN3 CALM1 JAK2 GSTO1 SLC39A13 UBASH3B TRPV2 CDH23 SLC30A7 TMCO1 PKD2 KCTD17 MCUR1 SLC39A14 ATG5 HEXB FASLG YWHAE DISC1 ATP13A2 RAP1GDS1 CAPN3 TMTC4 AVPR1A GNA15 MT…
GOBP_CHAPERONE_MEDIATED_PROTEIN_FOLDING	0.0529531568228106	0.408349446709377	0.282013350011725	0.348541416525045	1.36523914359862	56	TOR1B HSPH1 HSPA8 FKBP4 DNAJC7 HSPA9 CHORDC1 PDIA4 PPIB PDCL3 HSPB1 TOR1A CCT8 CCT5 CCT3 CCT4 HSPA7 PDCD5 HSPA13 SDF2L1 CCT7 CCT2 PEX19 DNAJB14 PPID DNAJB4
GOBP_CELLULAR_EXTRAVASATION	0.0531496062992126	0.408349446709377	0.276500599254472	-0.358052465997993	-1.38413132375926	54	IL1R1 PTAFR PTGER4 JAM3 JAML PLVAP SIRPA PECAM1 ST3GAL4 PLCB1 ADAM8 PIK3CD ADD2 CRK CD177 F11R LYVE1 ICAM1 FADD CRKL BCR ELANE SELP PIK3CG FUT7 ROCK1
GOBP_DENDRITIC_CELL_CHEMOTAXIS	0.0531496062992126	0.408349446709377	0.276500599254472	0.484947083166014	1.50319266533123	22	CCR1 LGALS9 GAS6 CALR TRPM4 CCR5 CXCR4
GOBP_REGULATION_OF_ACTION_POTENTIAL	0.0531496062992126	0.408349446709377	0.276500599254472	0.468166568427099	1.51352659551085	26	JUP TNF NTSR1 TRPM4 GBA CALM1 RANGRF AKAP9 GPR35 ATP2A2 CACNB3 CD36 SUMO1 DLG1
GOBP_TRICARBOXYLIC_ACID_CYCLE	0.0531496062992126	0.408349446709377	0.276500599254472	0.468206244720151	1.51365486422714	26	IDH3A MDH1 IDH1 DLAT SUCLG1 FH MRPS36 SUCLA2 PDHB IDH2 SUCLG2
GOBP_POSITIVE_REGULATION_OF_EXOCYTOSIS	0.0532544378698225	0.408349446709377	0.276500599254472	-0.36209535585014	-1.38838150230463	52	IL4R F2RL1 RAB3D PTAFR RAB2B STXBP5 SNCA RAB27A SYK SMPD3 VPS4B HYAL3 AP1G1 CD177 HGS RAB7A ITGB2 CLASP1
GOBP_POSITIVE_REGULATION_OF_DNA_METABOLIC_PROCESS	0.0533596837944664	0.408349446709377	0.276500599254472	0.268231217416422	1.27556449269605	180	PDGFRB PARP9 DTX3L PML CEBPG TNF HSP90AB1 SLX4 DHX36 SLF2 SRC RIF1 GNL3 SHLD2 OTUD4 BAX HSP90AA1 PARN RBBP8 RNF8 ATR GFER SHLD3 PCNA ABRAXAS1 BRCA1 TIMELESS ENDOG TNKS2 TERF2 RAD50 CDK2 PRIM2 POT1 CCT8 CCT5 ATAD5 CCT3 VPS72 KLF4 MRE11 CCT4 HNRNPA2B1 PRKD2 UBE2N PARP3 NABP2 WRN TFRC FAM168A SMCHD1 EXOSC3 PRKCQ MYC TBX21 UBE2V2 CCT7 APLF CCT2
GOBP_PROTEIN_IMPORT_INTO_MITOCHONDRIAL_MATRIX	0.0534653465346535	0.408349446709377	0.276500599254472	0.546790652994138	1.55469248772256	16	TIMM17A TOMM40L TOMM70 TIMM23 ROMO1 TIMM44 GRPEL1 TIMM23B TIMM21 TIMM50
GOBP_POSITIVE_REGULATION_OF_OSSIFICATION	0.0536779324055666	0.409010724386078	0.276500599254472	0.45662392357409	1.49051560205823	27	BMPR2 ISG15 TENT5A SMAD3
GOBP_NEGATIVE_REGULATION_OF_CELL_CYCLE_G2_M_PHASE_TRANSITION	0.0541082164328657	0.411323818597382	0.276500599254472	0.37659610065761	1.41540775017198	46	ATF5 CDKN1A ZFYVE19 HUS1 CHEK1 ABRAXAS1 CDC6 CLSPN NAE1 BRCA1 DTL MRE11 RINT1 NABP2 USP47
GOBP_NEGATIVE_REGULATION_OF_GROWTH	0.0545454545454545	0.412714558169104	0.276500599254472	0.281221529903603	1.28786386872796	138	PNPT1 BMPR2 PLAC8 BST2 MT2A SOCS2 CDKN1A CCDC85B PML LGMN ULK2 SMAD3 NKD1 MT1F DAB2 RNF6 PHB NDUFA13 BCL2 ST7L DCUN1D3 MT1E MIR17HG CDKN2C EI24 NDUFS3
GOBP_POSITIVE_REGULATION_OF_CELL_SUBSTRATE_ADHESION	0.0545454545454545	0.412714558169104	0.276500599254472	0.318090929525137	1.31331262205906	76	JUP UTRN RIN2 RRAS PRKCE SMAD3 CALR DAB2 NID1 S100A10 CDK6 ARL2 POLDIP2 VEGFA DAG1 JAK2 ITGA3
GOBP_NUCLEOBASE_CONTAINING_SMALL_MOLECULE_CATABOLIC_PROCESS	0.0550098231827112	0.414030612244898	0.271288554688953	0.485358574826347	1.52788598085292	23	ADA2 APOBEC3G APOBEC3F UPB1 DERA ENPP4 APOBEC3C APOBEC3A PNP ADA MGAT1
GOBP_ZINC_ION_HOMEOSTASIS	0.0550098231827112	0.414030612244898	0.271288554688953	0.491034524086609	1.5457536023447	23	MT2A MT1F SLC30A1 MT1E SLC39A13 SLC30A7 SLC39A14 ATP13A2 SLC30A4 SLC39A7 SLC39A6 SLC30A9 SLC39A8
GOBP_NEGATIVE_REGULATION_OF_LEUKOCYTE_MEDIATED_IMMUNITY	0.0551020408163265	0.414030612244898	0.276500599254472	0.354842734041258	1.36608414678991	53	BST2 IL4I1 HAVCR2 LGALS9 LILRB4 LILRB1 SERPINB9 CX3CR1 CD300A CD84 GFER NDFIP1 HLA-A CEACAM1 HLA-F PARP3 HMOX1 NCKAP1L TBX21 KLRD1
GOBP_LEUKOCYTE_MIGRATION	0.055327868852459	0.414691791759821	0.276500599254472	-0.246899466230618	-1.22269260482891	246	CAMK1D DAPK2 MAPK1 SPNS2 AKT1 IL16 STAT5B IL1R1 KIT F2RL1 MYH9 C5AR2 PTAFR PADI2 PTGER4 IL6R BSG TNFSF14 JAM3 JAML CXCL5 CNR2 PLVAP SIRPA PPBP ALOX5 CXCL16 STK10 TIRAP B4GALT1 ASB2 MMP9 SYK SMPD3 PECAM1 LGALS3 TREM1 S100A12 ITGA9 LYST CKLF RABGEF1 ST3GAL4 OXSR1 HCK PLCB1 SLC8B1 MAPK3 ADAM8 NLRP12 WDR1 PREX1 PIK3CD ADD2 C5AR1 CRK CD177 CCN3 CSF3R F11R LYVE1 ICAM1 VAV1 CD9 GPSM3 FADD CRKL ITGB2 ADG…
GOBP_MACROPHAGE_ACTIVATION	0.0554455445544555	0.414691791759821	0.271288554688953	0.326542782158008	1.33767695547008	72	IFI35 HAVCR2 TICAM1 PRKCE TLR3 LDLR MYO18A TNF GRN CX3CR1 TMEM106A NMI STAP1 SPHK1 CD84
GOBP_STEROL_TRANSPORT	0.0564166409816694	0.420984865808044	0.321775918075361	0.332821383792639	1.3614182015913	71	MSR1 OSBPL5 STARD4 SERAC1 LDLR ANXA2 ARV1 NUS1 SEC24A ABCA1 ARL8B SREBF2 OSBP SCP2 GRAMD1B CES1 LIPC
GOBP_POSITIVE_REGULATION_OF_CHEMOTAXIS	0.0565656565656566	0.421128718376425	0.271288554688953	0.317337349434855	1.33147706710383	82	BMPR2 CMKLR1 PDGFRB CCR1 CXCL10 CREB3 LGMN LGALS9 CCL4 SMAD3 GAS6 P2RX4 CALR CX3CR1
GOBP_POSITIVE_REGULATION_OF_BONE_MINERALIZATION	0.0569744597249509	0.422620874368775	0.266350657088526	0.481394169598128	1.51540621952845	23	BMPR2 ISG15 TENT5A SMAD3
GOBP_POSITIVE_REGULATION_OF_DNA_BIOSYNTHETIC_PROCESS	0.0570264765784114	0.422620874368775	0.271288554688953	0.345978707620611	1.35520099506275	56	PDGFRB TNF HSP90AB1 SRC HSP90AA1 PARN ATR GFER PCNA TNKS2 POT1 CCT8 CCT5 CCT3 KLF4 CCT4 PRKD2 PRKCQ MYC CCT7 CCT2
GOBP_REGULATION_OF_DNA_METHYLATION_DEPENDENT_HETEROCHROMATIN_ASSEMBLY	0.0574257425742574	0.422693639015236	0.266350657088526	0.538547576044927	1.5312549074741	16	SETDB2 DNMT1 TASOR ZNF304 MORC2 ATF7IP KDM1A PPHLN1
GOBP_REGULATION_OF_NEURONAL_SYNAPTIC_PLASTICITY	0.0575396825396825	0.422693639015236	0.266350657088526	0.475797240541727	1.51206990689888	24	EPHB2 NCDN RAB8A NSMF CLN3 RAB3GAP1 SYNGR1 DBN1 SYNGAP1 NEURL1
GOBP_ANTIGEN_PROCESSING_AND_PRESENTATION_OF_PEPTIDE_ANTIGEN	0.0575729352414975	0.422693639015236	0.321775918075361	0.372438725673856	1.42219936264156	49	CTSL LNPEP LGMN ERAP2 CALR MR1 TAP1 IFI30 PDIA3 CTSD HLA-A IDE HLA-F B2M FCER1G
GOBP_OSTEOCLAST_DIFFERENTIATION	0.0576540755467197	0.422693639015236	0.266350657088526	0.326922395857103	1.33141547164693	69	CCR1 TLR3 ANXA2 TNF LILRB4 MAFB LILRB1 SRC TNFAIP6 KLF10 UBASH3B TNFRSF11A FSTL3 ZNF675 MITF OSTM1 PPARGC1B TFRC GPR137B CSF1 TCTA NF1 GLO1 CD81
GOBP_POSITIVE_REGULATION_OF_MITOTIC_CELL_CYCLE_PHASE_TRANSITION	0.0576873943572858	0.422693639015236	0.321775918075361	0.347171735183148	1.41388239349437	69	MAD2L1BP RAD51B DBF4B CCND3 NSMCE2 RCC2 RRM2 CCND2 CDT1 ANAPC4 CDC6 CPSF3 ESPL1 KMT2E DLGAP5 CENPJ PLRG1 EIF4G1 DTL SASS6 CCNB1 LSM11 ADAMTS1 RDX FBXO5 CDK10 ANAPC7 CDC25B ANXA1 RB1 ANAPC11 MTBP CDK4 UBE2E2 CDC23 ANAPC5
GOBP_MITOCHONDRIAL_GENOME_MAINTENANCE	0.0584795321637427	0.424557915663911	0.261663521711573	0.49108607191802	1.48312410084056	20	SLC25A33 TYMP ENDOG SLC25A36 MGME1 FLCN PRIMPOL MEF2A MPV17 LONP1 TP53
GOBP_NEGATIVE_REGULATION_OF_DNA_BINDING_TRANSCRIPTION_FACTOR_ACTIVITY	0.0584848681459669	0.424557915663911	0.321775918075361	0.293254027834344	1.29657951055726	118	CMKLR1 PARP10 SP100 HAVCR2 ANXA4 CEBPG NFKBIE GAS6 E2F1 DDIT3 BTRC COMMD7 PRNP G3BP2 MAP3K10 PPP2CB RBCK1 FAF1 NLRP3 AIM2 TRIM21 ID2 ZNF675 PKD2 EZH2 KLF4 TNFAIP3 CYLD UFL1 EIF2AK4 COMMD1 HMOX1 IRAK2 NFKBIL1 NLRP2 NLRC5 SIRT1 MEN1 KDM1A TCF7L2 NOD2 TNFRSF4 ESR1 SUMO1 COMMD6 RNF2 ERBIN PURA SUFU RB1 KEAP1
GOBP_POSITIVE_REGULATION_OF_DNA_TEMPLATED_TRANSCRIPTION_ELONGATION	0.0587044534412955	0.424557915663911	0.266350657088526	-0.460900915937953	-1.49497938761621	26	THOC5 ELL CBX7 KAT7 CDK13 ERCC6 BRD4
GOBP_CELLULAR_ION_HOMEOSTASIS	0.0589390962671906	0.424557915663911	0.261663521711573	0.233338275424084	1.2089739821675	365	CMKLR1 ATP13A1 MAIP1 PTGER2 MT2A FPR3 P2RY6 BOK CCR1 PRKCE SCO2 LPAR6 CXCL10 PML RAB39A CCRL2 PTGIR CD38 ATP6V1H SMAD3 ATP1B3 MT1F P2RX4 CALR GRN SLC4A2 CX3CR1 DDIT3 ATP2C1 SLC10A7 CCDC115 SLC30A1 SNAPIN IBTK TRPM7 DMXL1 HSP90B1 BCL2 BAK1 ATP1B1 PRNP TM9SF4 BAX LACC1 RMDN3 SLC9A9 MT1E ATF4 NTSR1 TRPM4 C3AR1 MCUB CLN3 CALM1 JAK2 GSTO1 NDFIP1 SLC39A13 UBASH3B TRPV2 CDH23 SLC30A7 TMCO1 PKD2 KCTD17 R…
GOBP_CORTICAL_ACTIN_CYTOSKELETON_ORGANIZATION	0.0589390962671906	0.424557915663911	0.261663521711573	0.432177874730473	1.48129355735151	33	TNF CALR FMNL2 PDCD6IP ARF6 EPB41L3 EZR ROCK2 EPB41L2 ANLN RACGAP1 NCKAP1 LLGL1 PLEC NCKAP1L ECT2 CDK5 LLGL2
GOBP_NEUTRAL_LIPID_CATABOLIC_PROCESS	0.0589430894308943	0.424557915663911	0.266350657088526	-0.502463011994688	-1.50901633355117	19	ABHD2 SORL1 PLIN5 ABHD5 PLB1 LIPE PIK3CG FAAH PNPLA2 GPLD1
GOBP_LEUKOCYTE_MEDIATED_CYTOTOXICITY	0.0591180392187793	0.424557915663911	0.321775918075361	0.30852484824784	1.34279474816154	97	HAVCR2 LGALS9 CEBPG GZMB FCGR3A PRF1 PRDX1 LILRB1 SERPINB9 CX3CR1 CD226 RIPK3 ARL8B MR1 STAP1 GFER MYD88 HLA-A CD160 IL18 IGHG1 SLAMF7 CEACAM1 LAG3 NECTIN2 HLA-F B2M NCR1 PLEKHM2 CRTAM NCKAP1L NKG7 KLRD1 CTSH P2RX7 GZMM TUBB
GOBP_POSITIVE_REGULATION_OF_EXTRINSIC_APOPTOTIC_SIGNALING_PATHWAY	0.0592885375494071	0.424557915663911	0.261663521711573	0.408422039145614	1.44063797698692	37	PML PMAIP1 TNF TNFSF10 ATF3 SKIL PEA15 PDIA3 RBCK1 FAF1 CYLD ITM2C RIPK1 TRAF2 NF1 MAL TNFSF12
GOBP_MRNA_MODIFICATION	0.0595238095238095	0.424557915663911	0.261663521711573	0.467668465507136	1.48623689429931	24	CMTR1 TRMT6 METTL14 TRUB1 NSUN2 METTL3 PUS7 TRUB2 HNRNPAB DNAJB11 PUS3 TRMT10C
GOBP_POSITIVE_REGULATION_OF_CYSTEINE_TYPE_ENDOPEPTIDASE_ACTIVITY	0.0595238095238095	0.424557915663911	0.261663521711573	0.299148334394164	1.31694809238734	109	CASP10 BOK TNFSF15 IFI16 NOD1 PML LGMN LGALS9 PMAIP1 RPS27L TNF TNFSF10 SMAD3 MALT1 NDUFA13 BAK1 CASP1 BAX CASP8AP2 JAK2 NLRP3 CYCS CTSD AIM2 ACER2 FAM162A
GOBP_REGULATION_OF_CELL_SUBSTRATE_ADHESION	0.0595482546201232	0.424557915663911	0.266350657088526	0.285076628597432	1.28395080067179	128	JUP UTRN RIN2 PTPRO RRAS PRKCE PTPRA SMAD3 CALR RCC2 DAB2 NID1 S100A10 SRC GBP1 BCL2 CDK6 ARL2 POLDIP2 ROCK2 VEGFA DAG1 JAK2 ATXN3 ACER2 ITGA3 RELL2 PTK2 AP1AR FMN1 SERPINE1 DISC1 PEAK1
GOBP_ORGANELLE_TRANSPORT_ALONG_MICROTUBULE	0.0596153846153846	0.424557915663911	0.257206466468838	-0.322387413463292	-1.32003184781131	67	NDEL1 BICD2 SYNE2 AGTPBP1 NDE1 RHOT2 TRIM58 KIF3C AP3S2 KIF1C PRKCZ UBB TRAK1 FBXW11 TRAK2 KIF13A MAP1S BLOC1S6 PAFAH1B1 OPA1 ACTR10 BORCS5
GOBP_REGULATION_OF_PROTEIN_EXPORT_FROM_NUCLEUS	0.0596421471172962	0.424557915663911	0.261663521711573	0.45289474545227	1.47834278787469	27	IFI27 SP100 XPO1 RANGAP1 GAS6 BARD1 CAMK1 CTDSPL2 YWHAE XPO4
GOBP_ACTIVATION_OF_CYSTEINE_TYPE_ENDOPEPTIDASE_ACTIVITY_INVOLVED_IN_APOPTOTIC_PROCESS	0.0600414078674948	0.426417493007882	0.266350657088526	0.337756076672826	1.33624592549732	64	CASP10 BOK TNFSF15 NOD1 PML PMAIP1 RPS27L TNF SMAD3 BAK1 CASP1 BAX CASP8AP2 JAK2 CYCS ACER2 FAM162A
GOBP_DEVELOPMENTAL_PROCESS_INVOLVED_IN_REPRODUCTION	0.0602910602910603	0.426417493007882	0.266350657088526	-0.221324449602705	-1.17658275698698	477	ABHD2 SIAH1 MAPK1 KDM3A ARMC2 PRKDC RFX2 ARNTL ADAM19 AKT1 KDM5B STAT5B SRPK1 BASP1 DACH1 KIT BCL6 TRIM27 ALPL MICAL2 IGF2R XRN2 ACOX1 RBPJ NR2C2 CTSB CBX7 AGO4 CDKN1B MME CYP1B1 SYCP2 GMCL1 CASP2 IRF2BPL C3orf62 SFRP2 ASF1B PITHD1 SMARCA2 SGPL1 BSG TESMIN JAM3 DNM2 NDRG3 SPATA6 CBL FOXO3 DNAJB6 TESK2 YBX3 SPATA2 RBM15 RPS6KA2 DLEC1 CCNI UBR2 ARRB2 PRKACA OSBP2 DNMT3A TAF4 LIMK2 MARF1 B4GALT1 NOT…
GOBP_REGULATION_OF_INTRACELLULAR_TRANSPORT	0.0603112840466926	0.426417493007882	0.257206466468838	0.249942517701032	1.24132757737405	251	JUP IFI27 PGAP1 SP100 XPO1 ANXA2 MX2 HAX1 UBAC2 HSP90AB1 GZMB RANGAP1 SMAD3 NOLC1 GAS6 NCBP2 ARV1 DAB2 ERBB2 NUS1 SRC SNAPIN C2CD5 NMT1 NUP54 VPS11 UFM1 DNAJC13 PRNP TM9SF4 SREBF2 BARD1 B3GAT3 SCP2 MDFIC CAMK1 AKAP5 EZR RAB29 DERL3 MLC1 MTMR2 SAE1 JAK2 HPS4 FEZ1 ZPR1 CEP290 PCNT MYBPC3 RIOK2 TTC21B NSUN2 CTDSPL2 SCFD1 RINT1 YWHAE MIEF1 ERLEC1 PDCD5 ICE1 ATP13A2 XPO4 RDX
GOBP_PYRIMIDINE_NUCLEOSIDE_METABOLIC_PROCESS	0.0604288499025341	0.426417493007882	0.257206466468838	0.518125932853515	1.52046466295184	18	APOBEC3G NT5C3A APOBEC3F UPB1 TYMP APOBEC3C APOBEC3A ERH TK1
GOBP_CRANIAL_NERVE_DEVELOPMENT	0.0607843137254902	0.426566442388562	0.257206466468838	0.505365531158085	1.50081067079523	19	EPHB2 MAFB KCNA2 TMEM126A SLC25A46 PLXNA4
GOBP_REGULATION_OF_SMAD_PROTEIN_SIGNAL_TRANSDUCTION	0.0607843137254902	0.426566442388562	0.257206466468838	0.504559444595702	1.49841679301802	19	BMPR2 DAB2 JAK2 PBLD TOB1
GOBP_ENDOCRINE_PANCREAS_DEVELOPMENT	0.0609756097560976	0.426566442388562	0.261663521711573	-0.496707602336841	-1.49173146486901	19	ARNTL AKT1 PDPK1 GSK3B IL6R RFX3 SOX4 BAD
GOBP_REGULATION_OF_CELLULAR_EXTRAVASATION	0.0609756097560976	0.426566442388562	0.261663521711573	-0.436118904912211	-1.4517796265801	28	IL1R1 PTAFR PTGER4 JAM3 PLVAP ST3GAL4 PLCB1 ADAM8 LYVE1 ICAM1 FADD BCR ELANE SELP FUT7
GOBP_PROTEIN_CONTAINING_COMPLEX_LOCALIZATION	0.0612687917719579	0.426837626695944	0.321775918075361	0.312262134307329	1.36466999645389	101	EXOC3L1 TTC21A XPO1 RAB8A FKBP4 RCC2 WASL IFT74 SDAD1 SNAPIN NOP9 BBS12 EIF6 ATR BIRC5 EZR DAG1 TERF2 WASHC5 SSX2IP IFT46 RIOK2 TTC21B SCRIB MZT1 AKAP9 NMD3 RRS1 RAN DBN1
GOBP_MITOCHONDRIAL_DEPOLARIZATION	0.0613861386138614	0.426837626695944	0.257206466468838	0.534957764074335	1.5210479778705	16	IFI6 BOK HSH2D SRC BCL2
GOBP_INSULIN_LIKE_GROWTH_FACTOR_RECEPTOR_SIGNALING_PATHWAY	0.0614088637298231	0.426837626695944	0.321775918075361	-0.529286473499861	-1.54173743379549	17	IGF1R AKT1 IGF2R CRIM1 GIGYF2 PLCB1 TSC2 GRB10 NKX3-1
GOBP_MALE_GAMETE_GENERATION	0.062111801242236	0.430501983234996	0.261663521711573	-0.241948108912287	-1.20607934930053	260	ABHD2 SIAH1 KDM3A ARMC2 RFX2 ARNTL SRPK1 KIT BCL6 TRIM27 MICAL2 IGF2R XRN2 ACOX1 NR2C2 AGO4 SYCP2 GMCL1 C3orf62 ASF1B PITHD1 SMARCA2 SGPL1 TESMIN JAM3 DNM2 NDRG3 SPATA6 TESK2 YBX3 SPATA2 DLEC1 CCNI UBR2 PRKACA OSBP2 DNMT3A LIMK2 NOTCH1 PAFAH1B2 FOXJ2 CRTAP ING2 SPDYA MAK BCL2L11 ZMYND15 ZSCAN2 KLC3 BAD BCL2L1 AGFG1 RAD23B ERCC1 UBB
GOBP_CENTROSOME_DUPLICATION	0.0622013031846005	0.430501983234996	0.321775918075361	0.363346992742932	1.4353792106834	63	BRCA2 XPO1 CHMP5 C2CD3 NDC80 NUP62 KAT2A PDCD6IP CHORDC1 MDM1 ROCK2 BRCA1 CDK2 CENPJ WDR62 USP33 PKD2 SASS6 CKAP5 CNTROB CEP135
GOBP_CELLULAR_RESPONSE_TO_DSRNA	0.0623781676413255	0.430807515242006	0.252961123069611	0.515165082576193	1.51177591001843	18	IFIT1 IFIH1 DDX58 TLR3 CGAS PDE12
GOBP_REGULATION_OF_BIOMINERALIZATION	0.0627450980392157	0.43126183279636	0.252961123069611	0.366606401540318	1.3875532382879	47	BMPR2 ISG15 TENT5A CCR1 SMAD3 GAS6 SLC4A2 ATF4 TRPM4 ROCK2
GOBP_PEPTIDYL_LYSINE_DIMETHYLATION	0.062753036437247	0.43126183279636	0.257206466468838	-0.474767497874568	-1.49791146316636	22	KDM3A KMT5B KMT5C KMT2B SETD1B SETD7 KMT2D
GOBP_REGULATION_OF_HEART_GROWTH	0.0628803245436106	0.43126183279636	0.257206466468838	-0.411242382611156	-1.417721825458	33	BASP1 TGFBR2 RBPJ CTDP1 MIR590 NOTCH1 PPARA JARID2 FGFR2 MAPK14 PIM1 AKAP6 ACACB GSK3A YY1
GOBP_POSITIVE_REGULATION_OF_LIPID_LOCALIZATION	0.0631364562118126	0.43126183279636	0.257206466468838	0.345598680710191	1.35941283516866	60	MSR1 ANXA2 P2RX4 DAB2 TRIAP1 MAP2K6 ABCA1 SREBF2 ACSL5 SCP2 NTSR1 IKBKE CES1 TNFRSF11A FASLG NR1H3 C3 P2RX7 SIRT1 PLIN2 CD36 ABCG1 ZDHHC8 TMF1 PLA2G4A
GOBP_CYTOPLASMIC_SEQUESTERING_OF_PROTEIN	0.0632411067193676	0.43126183279636	0.252961123069611	0.548147750354057	1.51955585412844	15	NFKBIE LATS1 G3BP2 FAF1 PKD2 GOPC DBN1 SUFU KEAP1 NFKBIB SRI
GOBP_DEOXYRIBONUCLEOTIDE_BIOSYNTHETIC_PROCESS	0.0632411067193676	0.43126183279636	0.252961123069611	0.549429689094665	1.5231095994766	15	CMPK2 DGUOK RRM2 TYMS
GOBP_POSITIVE_REGULATION_OF_B_CELL_PROLIFERATION	0.0634920634920635	0.431365824591787	0.252961123069611	0.433425830576549	1.45177779426947	31	EPHB2 CDKN1A TICAM1 CD38 TNFSF13B BCL2 ATAD5 ADA TFRC CARD11 NCKAP1L
GOBP_NEGATIVE_REGULATION_OF_INTERFERON_GAMMA_PRODUCTION	0.0636182902584493	0.431365824591787	0.252961123069611	0.450596267670052	1.47084007761683	27	HAVCR2 LGALS9 LILRB4 LGALS9B GAS6 LILRB1 DDIT3 PRNP LGALS9C
GOBP_RESPONSE_TO_TOXIC_SUBSTANCE	0.0636550308008214	0.431365824591787	0.257206466468838	0.279334842275813	1.26138486090155	130	CNP MT2A PDGFRB AKR1A1 RDH11 SRD5A1 SELENOS TNF CCL4 MT1F PRDX1 GCH1 SLC30A1 BCL2 BAK1 MGST1 BAX PRXL2C TYMS MT1E ATF4 ESD GFER MGST3 GSTO1 FANCC CES1 SELENOW
GOBP_NEGATIVE_REGULATION_OF_INTRACELLULAR_SIGNAL_TRANSDUCTION	0.0639175257731959	0.432242268041237	0.257206466468838	-0.232451071950503	-1.20675198985959	361	CASTOR2 CCDC125 IGF1R SORL1 ARNTL THOC5 CHP1 NLRX1 CHRNA10 ADGRG3 PHLPP1 UFD1 AKT1 MGRN1 RASSF2 SOD2 GSK3B BCL6 F2RL1 NLRP6 AKT1S1 SEC14L1 PINK1 IVNS1ABP CD44 ARHGAP24 C16orf72 PTPRJ SFRP2 PDCD6 RIOK3 INPP5K SESN3 PDE3B HTRA2 RACK1 YBX3 MYADM CDC34 UBR2 ARRB2 SIRPA ARHGAP25 FOXO1 TBC1D10C MMP9 ADIPOR1 HDAC7 SESN2 ING2 TMBIM6 CUL3 C1QTNF3 HIPK3 TSC1 DYRK3 IRAK3 NOP53 RABGEF1 CPNE1 STMN3 ITCH BCL2L…
GOBP_TELOMERASE_RNA_LOCALIZATION	0.064327485380117	0.432915444118432	0.248911114434702	0.511167348966861	1.50004437469186	18	EXOSC10 PARN CCT8 CCT5 CCT3 CCT4 CCT7 SHQ1 CCT2 RUVBL2 CCT6A TCP1
GOBP_CARBOHYDRATE_DERIVATIVE_TRANSPORT	0.0646209522104043	0.432915444118432	0.287805130535564	0.362193118523695	1.41871295492102	56	SLC25A19 LRRC8D SLC35A4 PLEKHA8 SLC25A24 SLC35C1 SLC10A7 SLC25A25 G6PC3 SLC35B2 CLN3 LRRC8C SLC50A1 CD47 NPC2 SLC35D2 SLC35B3 SLC35A3 SLC25A17 MFSD2A SLC35A1 SLC37A2 RFT1 SLC37A1 ABCG1 SLC35A5
GOBP_REGULATION_OF_MYELOID_LEUKOCYTE_DIFFERENTIATION	0.0646464646464647	0.432915444118432	0.252961123069611	0.311477828214277	1.30689181691724	82	IRF7 CCR1 TLR3 HAX1 TNF LILRB4 MAFB LILRB1 TNFAIP6 C1QC CDK6 KLF10 NDFIP1 UBASH3B ID2 FSTL3 ZNF675 CEACAM1 MITF PPARGC1B RIPK1 MYC GPR137B CSF1 TCTA
GOBP_POSITIVE_REGULATION_OF_BIOMINERALIZATION	0.0647058823529412	0.432915444118432	0.248911114434702	0.445755653401042	1.4645598198995	28	BMPR2 ISG15 TENT5A SMAD3 SLC4A2 ATF4
GOBP_RESPONSE_TO_OXYGEN_LEVELS	0.0648330058939096	0.432915444118432	0.248911114434702	-0.253612191929164	-1.22644119823274	198	SCAP EGLN2 CAT AKT1 EGLN1 SOD2 TGFBR2 PINK1 RBPJ CD24 CDKN1B ATP6V1A NPEPPS MT-ATP6 AQP1 PLK3 BNIP3L PDK1 HIF1AN SLC8A1 CYB5R4 VHL CBL FOXO3 MT-ND4 DNMT3A FOXO1 SRF NOTCH1 XRCC1 ABAT ITPR2 BECN1 TMBIM6 TSC1 NOP53 ERO1A CREBBP BAD EEF2K PHB2 PPARA HK2 ZFP36L1 MT-ND5 PTGS2 ADAM8 PIK3CB TXNRD2 CFLAR MPL EPAS1 ATP6V0D1
GOBP_STRIATED_MUSCLE_CELL_PROLIFERATION	0.0649087221095335	0.432915444118432	0.252961123069611	-0.406747576024702	-1.40222637637912	33	KPNA1 PRKAR1A TGFBR2 RBPJ MIR590 NOTCH1 JARID2 CFLAR FGFR2 MAPK14 PIM1 EPHB1 ANGPT1
GOBP_NEURON_PROJECTION_ARBORIZATION	0.0652173913043478	0.432915444118432	0.248911114434702	0.545917958947218	1.5133745050605	15	MOV10 NTNG2 PHACTR1 MAP3K13 DVL2
GOBP_RENAL_FILTRATION	0.0652173913043478	0.432915444118432	0.248911114434702	0.546592883601198	1.515245507374	15	PTPRO JCHAIN IGKV3-20 GAS6 IGHA1 IGHA2 ITGA3
GOBP_TRNA_WOBBLE_BASE_MODIFICATION	0.0652173913043478	0.432915444118432	0.248911114434702	0.544646667267046	1.50985027511764	15	ALKBH1 CTU1 MTO1 ELP3 ALKBH8 CTU2
GOBP_EMBRYONIC_SKELETAL_SYSTEM_DEVELOPMENT	0.065439672801636	0.433504444722674	0.252961123069611	-0.377632110879765	-1.38684080493095	44	FLVCR1 CHST11 TGFBR2 FUZ SMAD2 WDR19 ZEB1 PBX1 MBTD1 FGFR2 PCSK5 XYLT1 NDST1
GOBP_NUCLEAR_TRANSPORT	0.0658914728682171	0.435426634201466	0.245041785430996	0.250082424294794	1.24157104494257	250	JUP IFI27 SP100 XPO1 FYTTD1 NUP205 CDKN1A MX2 SSB PML HSP90AB1 RANGAP1 SMAD3 NOLC1 GAS6 CALR NCBP2 APPL1 MALT1 HSPA9 NUP62 SDAD1 NUP54 NOL6 NUP160 NOP9 UFM1 IPO13 XPO5 BARD1 EIF6 MDFIC CAMK1 IPO7 JAK2 ZPR1 SRSF3 POLDIP3 KPNA3 PHAX TXNIP RIOK2 RANBP17 RANGRF NSUN2 CTDSPL2 HIKESHI NUP133 NEMF HNRNPA2B1 YWHAE NMD3 CSE1L RRS1 XPO4 RAN NUTF2 NUP35 DDX39A KPNA5 NUP188 ECT2 ATF2 NCBP1 KHDRBS1 PRKAG1 LSG…
GOBP_BODY_MORPHOGENESIS	0.0661322645290581	0.435426634201466	0.248911114434702	-0.441426737410564	-1.45414089710332	27	ZNF281 FLVCR1 FUZ CRISPLD2 SKI SGPL1 IFT122 ANKRD11
GOBP_NEGATIVE_REGULATION_OF_NERVOUS_SYSTEM_DEVELOPMENT	0.0661322645290581	0.435426634201466	0.248911114434702	-0.324520714596207	-1.31941450980287	69	PPP3CA SORL1 MBP RAPGEF2 APPL2 CDK5R1 ULK1 CTDSP1 SEMA6C CERS2 SKI DAAM2 TSPO DICER1 NOTCH1 RNF10
GOBP_NEGATIVE_REGULATION_OF_NATURAL_KILLER_CELL_MEDIATED_IMMUNITY	0.0673267326732673	0.439469897414473	0.245041785430996	0.523307571784369	1.50628307257526	17	HAVCR2 LGALS9 LILRB1 SERPINB9 GFER HLA-A CEACAM1 HLA-F
GOBP_TOLL_LIKE_RECEPTOR_3_SIGNALING_PATHWAY	0.0673267326732673	0.439469897414473	0.245041785430996	0.52579179874348	1.51343364562007	17	OAS1 HAVCR2 TLR3 UNC93B1 TNF WDFY1 SCIMP
GOBP_REGULATION_OF_GLUCAN_BIOSYNTHETIC_PROCESS	0.0674846625766871	0.439469897414473	0.248911114434702	-0.502339083087264	-1.48968760272245	18	AKT1 GSK3B IRS2 INPP5K AKT2 PPP1CB PPP1R3B DYRK2 PPP1CA GSK3A
GOBP_AMINO_ACID_TRANSMEMBRANE_TRANSPORT	0.0675944333996024	0.439469897414473	0.245041785430996	0.356453120766698	1.37564790251082	51	SLC3A2 LRRC8D TNF SLC38A7 SLC1A4 SLC38A6 NTSR1 CLN3 LRRC8C SFXN3 SLC38A9 SLC25A22
GOBP_RESPONSE_TO_IONIZING_RADIATION	0.0675944333996024	0.439469897414473	0.245041785430996	0.293377535409715	1.29688027134834	113	BRCA2 CDKN1A AEN IFI16 CXCL10 PML EGR1 DCLRE1C RAD9A BCL2 BAK1 HUS1 BARD1 BAX DCUN1D3 RNF8 ATR NET1 TMEM109 ABRAXAS1 CHEK2 BRCA1 GTF2H5 CLOCK TLK2
GOBP_REGULATION_OF_ESTABLISHMENT_OF_PROTEIN_LOCALIZATION	0.0676982591876209	0.439469897414473	0.241339976815091	0.231318462096072	1.19905634202016	361	JUP IFI27 RSAD2 SP100 XPO1 CD2AP PRKCE RAB8A HAX1 PCK2 MYO18A TNF UBAC2 HSPA8 HSP90AB1 GZMB RANGAP1 CD38 SMAD3 NOLC1 GAS6 CNST ERBB2 ATP2C1 SEC24A SRC C2CD5 NMT1 NUP54 DNAJA1 VPS11 UFM1 PRNP ERP29 DNM1L TM9SF4 SREBF2 BARD1 RHBDD3 OSBP B3GAT3 ARF6 MDFIC TRPM4 CAMK1 IRS1 HMGN3 AKAP5 EZR CLN3 RAB29 DERL3 SAE1 JAK2 HPS4 CLOCK TM7SF3 NDFIP1 CTSD ZPR1 RAB11FIP3 CEP290 PICK1 ACSL3 TOMM70 PCNT CENPJ CCT8…
GOBP_MITOTIC_SISTER_CHROMATID_SEGREGATION	0.0677614414016806	0.439469897414473	0.287805130535564	0.289378236336887	1.32521779218768	138	MAD2L1BP CHMP5 NDC80 NSMCE2 SLF2 NUP62 REC8 NUDC CDT1 PDCD6IP KIF18B PSMG2 ANAPC4 CDC6 BUB1 NSL1 TENT4A TUBG1 CENPF KIF23 ZWILCH KNTC1 ESPL1 RMDN1 DLGAP5 RIOK2 CHAMP1 NCAPG TUBG2 SPDL1 CCNB1 BAZ1B CDC20 RACGAP1 DCTN2 RRS1 PTTG1 RAN NCAPH IK SMC5 ZNF207 BUB1B PCID2 FBXO5 SGO2 NUMA1 CENPE KIF18A PIBF1 ANAPC7 CENPC SPAG5 RB1 ANAPC11 MIS12 KIF14 SMC2 SMC3 CDC23 ANAPC5 PDS5A
GOBP_MYELOID_CELL_HOMEOSTASIS	0.0678294573643411	0.439469897414473	0.241339976815091	-0.273977748206852	-1.25677729361554	132	MAEA PRKDC XKR8 STAT5B FLVCR1 KIT BCL6 KAT7 EPB42 JMJD6 JAM3 FOXO3 HCLS1 KCNQ1 SRF FAM210B KLF1 TRIM58 THRA BCL2L11 DYRK3 SLC4A1 BRD1 ZFP36L1 JAK3 RCOR1 PIK3CD HCAR2 PIK3CB PTBP3 BAP1 MPL RPS14 AHSP EPAS1 TRIM10 MAPK14 ARNT
GOBP_REGULATION_OF_MEMBRANE_REPOLARIZATION	0.06841046277666	0.441111378584685	0.245041785430996	-0.527426546472016	-1.5067944746484	16	SNTA1 CACNA1D KCNQ1 NEDD4L WDR1 KCNH2 KCNE1 KCNJ2 AKAP6
GOBP_MEGAKARYOCYTE_DIFFERENTIATION	0.0685483870967742	0.441111378584685	0.245041785430996	-0.398259710846168	-1.41773536485438	37	TESC KIT PITHD1 FAXDC2 RBM15 PIP4K2A SRF MTURN WASF2 RCOR1
GOBP_BLASTOCYST_DEVELOPMENT	0.0686868686868687	0.441111378584685	0.245041785430996	0.310895181552971	1.28360329758663	76	CAPN2 BRCA2 RAD51B PALB2 LPAR6 RRM2 LATS1 SKIL RBBP8 MED21 CHEK1 XAB2 ZPR1 RPL7L1 CMTM3 CCDC24 ST8SIA6 NASP RRP7A KLF4 ADA SBDS DAD1
GOBP_REGULATION_OF_SMOOTH_MUSCLE_CONTRACTION	0.0686868686868687	0.441111378584685	0.245041785430996	-0.41437730429832	-1.405550196109	30	KIT DOCK5 PTAFR P2RX1 SPX SRF ABAT PTGS2 PROK2
GOBP_CELLULAR_RESPONSE_TO_GAMMA_RADIATION	0.068762278978389	0.441111378584685	0.241339976815091	0.461973654834585	1.45427135185092	23	CDKN1A EGR1 ATR TMEM109 CHEK2 GTF2H5 TLK2 WRN KDM1A TP53 HSF1
GOBP_SINGLE_STRANDED_VIRAL_RNA_REPLICATION_VIA_DOUBLE_STRANDED_DNA_INTERMEDIATE	0.0693069306930693	0.44372839650829	0.241339976815091	0.523366273438161	1.48808983691677	16	APOBEC3G APOBEC3F TOP2A APOBEC3C APOBEC3A TASOR MORC2
GOBP_MITOCHONDRIAL_MEMBRANE_ORGANIZATION	0.0695825049701789	0.44435318275154	0.241339976815091	0.302008656033985	1.31009012375181	94	CNP MAIP1 TIMM10 BOK PMAIP1 GZMB MICOS13 HSPA9 NMT1 NDUFA13 BCL2 BAK1 BAX HSP90AA1 SLC35F6 CHCHD10 TIMM9 MTX2 TOMM70 RHOT1 AGK TIMM8B ROMO1 PDCD5 BLOC1S2 DNAJC11 MYC ATF2 HSPA4 MUL1 IMMT
GOBP_REGULATION_OF_DNA_BINDING	0.0697211155378486	0.44435318275154	0.241339976815091	0.310600735613218	1.29603677029427	79	SP100 IFI16 CEBPG E2F1 DDIT3 SUMO3 CDT1 NIBAN2 GTF2B ZNF593 ILRUN CALM1 JAK2 IRF4 ZNF675 ERCC4 KLF4 DOT1L DDRGK1 RSF1 HMOX1 MYC ZFP90 KDM1A LEF1 SUMO1 GZMA ITGA2 RB1
GOBP_REGULATION_OF_CHROMOSOME_SEPARATION	0.0698151950718686	0.44435318275154	0.245041785430996	0.338339182844458	1.33703241098159	62	MAD2L1BP PLSCR1 NDC80 NSMCE2 CDT1 PSMG2 ANAPC4 CDC6 BUB1 CENPF ZWILCH KNTC1 ESPL1 DLGAP5 RIOK2 SPDL1 CCNB1 PTTG1 IK ZNF207 BUB1B PCID2 FBXO5 NUMA1 CENPE ANAPC7 RB1 ANAPC11 CDC23 ANAPC5
GOBP_REPLACEMENT_OSSIFICATION	0.0704225352112676	0.44734158374907	0.241339976815091	-0.514480283971051	-1.46980855322618	16	PHOSPHO1 ALPL SMPD3 CSGALNACT1 MEF2D
GOBP_REGULATION_OF_LIPASE_ACTIVITY	0.0705882352941176	0.447397956169886	0.237793834423688	-0.348718809220332	-1.35360756958831	55	S1PR4 PDPK1 KIT PLIN5 PTAFR GNAQ PLCB2 SNCA LPAR2 ABHD5 MIR590 PRKCZ PHB2 POR C5AR1 RASGRP4 FURIN PCSK6 FGFR2 PCSK5 RHOA FGFR1 LPAR1
GOBP_LABYRINTHINE_LAYER_DEVELOPMENT	0.0707070707070707	0.447397956169886	0.241339976815091	-0.44699296437516	-1.43702695605906	25	MAPK1 AKT1 RBPJ DNAJB6 NCOA1 ZFP36L1 FGFR2 CASP8 GRB2 SPINT1 GGNBP2 SPINT2
GOBP_ATP_SYNTHESIS_COUPLED_ELECTRON_TRANSPORT	0.0709939148073022	0.448339002849228	0.241339976815091	0.311372773248859	1.29205503435145	78	COA6 NDUFS4 DGUOK NDUFA12 NDUFAF1 NDUFB2 NDUFA8 UQCR10 NDUFC1 COX5A AFG1L NDUFS3 CYCS NDUFB4 NDUFA9 NDUFS5 COX5B NDUFA4 UQCRQ COQ9 NDUFA6 CCNB1 COX6A1 NDUFB7
GOBP_POSITIVE_REGULATION_OF_IMMUNE_EFFECTOR_PROCESS	0.0711462450592885	0.448428565946506	0.237793834423688	0.262713271218974	1.24932408596836	180	EPHB2 DHX58 DDX60 RSAD2 DDX58 TICAM1 LGALS9 MYO18A TNF MZB1 DHX36 FER LILRB1 CD86 CD226 CD300A MALT1 DDX21 VAMP8 PHB RIF1 SHLD2 MR1 STAP1 LACC1 SPON2 CD84 SHLD3 SCIMP NLRP3 DNAJB9 HLA-A XBP1 DENND1B CD160 IL18 ATAD5 LAG3 NECTIN2 HLA-F SH2D1B SNX4 B2M FFAR2 TFRC HMOX1 C3 EXOSC3 CRTAM DDX1 TRAF2 TBX21 NFKBID KLRD1
GOBP_NCRNA_CATABOLIC_PROCESS	0.0712871287128713	0.448445774810039	0.237793834423688	0.382982581212095	1.38562443375903	40	PNPT1 TENT4B EXOSC9 EXOSC10 PARN XRN1 SLFN13 POP1 DROSHA MRPL44 NSUN2 ZCCHC8 EXOSC3 EXOSC8 ELAC2 EXOSC6 MTREX ZC3H12A TENT2 DIS3 RBM7
GOBP_REGULATION_OF_CELL_CYCLE_G1_S_PHASE_TRANSITION	0.0715687087261114	0.448518066462474	0.287805130535564	0.29192401206995	1.2952141006648	119	BRD7 BTN2A2 CDKN1A AMBRA1 SLFN11 PML RPS27L CCND3 PSME2 APPL1 TRIAP1 E2F1 RRM2 BCL2 CCND2 DACT1 SENP2 DCUN1D3 CDKN2C CHEK2 CDC6 CDK2 CPSF3 KMT2E CENPJ PLRG1 ID2 PKD2 EIF4G1 EZH2 KLF4 GTSE1 SASS6 LSM11 DDRGK1 ADAMTS1 RDX
GOBP_MICROGLIAL_CELL_ACTIVATION	0.0717131474103586	0.448518066462474	0.237793834423688	0.412581387512429	1.41610735577556	34	TLR3 LDLR TNF GRN CX3CR1 STAP1 SPHK1 JAK2 SYT11
GOBP_REGULATION_OF_CELL_MATRIX_ADHESION	0.0717131474103586	0.448518066462474	0.237793834423688	0.310382072650201	1.29512436021961	79	JUP UTRN RIN2 RRAS PTPRA SMAD3 RCC2 S100A10 SRC BCL2 CDK6 POLDIP2 ROCK2 VEGFA DAG1 ACER2 PTK2 FMN1 SERPINE1 DISC1 PEAK1
GOBP_ENDOPLASMIC_RETICULUM_UNFOLDED_PROTEIN_RESPONSE	0.0718685831622177	0.448625809508766	0.241339976815091	0.336393194047313	1.32934234661684	62	EIF2AK2 CREB3L2 BOK CREB3 SELENOS EIF2S1 ATF3 DDIT3 TBL2 BAK1 BAX ATF4 DERL3 DNAJB9 XBP1 ERLEC1 UFL1 DDRGK1 TMTC4 BFAR
GOBP_CELLULAR_RESPONSE_TO_CAMP	0.072289156626506	0.449522226838388	0.237793834423688	-0.415452272146453	-1.42078713975475	31	RAPGEF2 PTAFR CYP1B1 AQP1 INPP5K SLC8A1 WNT10B KCNQ1 ITPR2 EEF2K ZFP36L1 RAPGEF1 AQP9 RAP1A KCNE1 PIK3CG AKAP6
GOBP_DNA_DEPENDENT_DNA_REPLICATION_MAINTENANCE_OF_FIDELITY	0.072289156626506	0.449522226838388	0.237793834423688	0.392307908053139	1.4022236089459	39	BRCA2 SLFN11 SAMHD1 FAM111A ATR PCNA TIMELESS SMARCAL1 MRE11 PRIMPOL POLD1 WRN MUS81 ETAA1 ALYREF TONSL RFWD3 SETMAR
GOBP_PROTEIN_LOCALIZATION_TO_CELL_CELL_JUNCTION	0.0724346076458753	0.449565461603272	0.237793834423688	-0.506256640963592	-1.47465475420153	17	JAK1 MPP7 PECAM1 PAK2 F11R ZDHHC7 ACTB ARHGEF18 ACTG1
GOBP_VIRAL_RNA_GENOME_REPLICATION	0.0726915520628684	0.44966360031899	0.234392647294686	0.439292326721155	1.45439352503391	29	APOBEC3G APOBEC3F PHB EEA1 ROCK2 RAB29 TOP2A APOBEC3C APOBEC3A TASOR ATG5 MORC2
GOBP_PROTEIN_LOCALIZATION_TO_NUCLEUS	0.0730769230769231	0.44966360031899	0.231126709673834	0.25077725809959	1.23271464681347	229	JUP TOR1B SP100 XPO1 CD2AP CDKN1A PARP9 DTX3L PML LILRB4 HSP90AB1 RANGAP1 NOL8 SMAD3 NOLC1 CALR APPL1 SRC NUP62 SUMO3 NUP54 LATS1 UFM1 IPO13 BARD1 ARL2 MORC3 MDFIC IPO7 ARL2BP ILRUN JAK2 ZPR1 CHCHD10 KPNA3 TXNIP PLRG1 LARP7 TOR1A RANBP17 CCT8 RANGRF CCT5 RPF2 HIKESHI CCT3 NUP133 FLCN CCT4 YWHAE INTS13 NMD3 ATP13A2 CSE1L RRS1 WRN TFRC RAN NUTF2 NUP35 KPNA5 NUP188 CCT7 ECT2 ATF2 CCT2 CDK5 NUP155 IP…
GOBP_DIOL_BIOSYNTHETIC_PROCESS	0.0732673267326733	0.44966360031899	0.234392647294686	0.521125813269634	1.48171952576756	16	SPTLC2 GCH1 SPHK1 GBA ACER2 QDPR ACER3 SPHK2 DHFR SPTSSA
GOBP_MITOCHONDRIAL_TRANSMEMBRANE_TRANSPORT	0.0733197556008147	0.44966360031899	0.237793834423688	0.304103884034914	1.28777509735208	86	PNPT1 MAIP1 SLC25A33 TIMM17A TOMM40L CCDC51 ATP5PF ATP5PD MCUB SFXN3 SLC25A36 ATP5F1C TOMM70 MRPL18 TIMM23 SLC25A28 MCUR1 ATP5F1D MPC1 ROMO1 SLC25A22 TIMM44 ANTKMT CPT2 SLC25A12 SFXN4 UCP3 GRPEL1 HSPD1 MICU2 CHCHD4 SLC25A32 ABCB8 TIMM23B VDAC1 MRS2 LETM1 PSEN2
GOBP_INTERLEUKIN_4_PRODUCTION	0.0734126984126984	0.44966360031899	0.234392647294686	0.456155251009353	1.44964823070397	24	HAVCR2 LGALS9 CD83 CD86 DDIT3 NLRP3 NDFIP1 IRF4 FCER1G PRKCQ
GOBP_MONOSACCHARIDE_METABOLIC_PROCESS	0.0734209420419336	0.44966360031899	0.287805130535564	-0.267100329106106	-1.27935275175803	181	NUDT5 DGAT2 AKT1 USP7 GSK3B PGM2 RUBCNL BRAT1 PGM1 PGP IRS2 PGD RPIA CRTC2 PDK1 H6PD INPP5K PFKFB2 ALDOC ALDOA DDB1 BCKDK KCNQ1 SORD FOXO1 B4GALT1 POFUT2 ADIPOR1 SESN2 C1QTNF3 PC AKT2 PFKFB4 GLYCTK BAD PPP1CB PPARA MAN2A2 HK2 PGM5 MAN2B2 PFKFB3 PPP1R3B CHST15
GOBP_REGULATION_OF_NEURON_MIGRATION	0.0735009671179884	0.44966360031899	0.231126709673834	0.475549655770939	1.46074905939868	21	SRGAP2C SRGAP2 NTNG2 PHACTR1 PLAA NSMF PLXNB2 WDR62 ADGRG1
GOBP_RESPONSE_TO_UV	0.073558648111332	0.44966360031899	0.234392647294686	0.289395030609081	1.27927554268607	113	BRCA2 DDB2 CDKN1A PML EIF2S1 CASP7 DHX36 POLK TRIAP1 BCL2 BAK1 HUS1 BAX MAP4K3 DCUN1D3 ATR ATF4 CHEK1 PCNA RELA CARD16 POLH CASP3 RO60 NOC2L METTL3 ERCC4 DTL PRIMPOL POLD1 EIF2AK4 WRN FEN1 MYC USP47 SMPD1 MSH6 SIRT1 MEN1 KDM1A TP53
GOBP_RNA_PHOSPHODIESTER_BOND_HYDROLYSIS_EXONUCLEOLYTIC	0.0737864077669903	0.450208044382802	0.231126709673834	0.378562258988485	1.38174616269931	41	PNPT1 EXOSC9 ISG20 EXOSC10 PARN XRN1 PDE12 CNOT8 CPSF3
GOBP_CELL_SUBSTRATE_ADHESION	0.0743639921722114	0.452444007541467	0.231126709673834	0.252637058887697	1.23026056469927	213	JUP SIGLEC1 UTRN RIN2 PTPRO RRAS PRKCE PTPRA SRGAP2 NTNG2 TRIP6 ITGA4 SMAD3 GAS6 FER CALR RCC2 DAB2 NID1 S100A10 SRC TRPM7 GBP1 BCL2 ITGB7 WHAMM MYO1G CDK6 ARL2 POLDIP2 MERTK ROCK2 VEGFA DAG1 JAK2 ATXN3 ACER2 ITGA3 COL5A3 AKIP1
GOBP_TRANSCYTOSIS	0.0745967741935484	0.452444007541467	0.234392647294686	-0.521629507683512	-1.4616743806963	15	IGF1R PTAFR RAB11B CLTC FCGRT LRPAP1
GOBP_NEGATIVE_REGULATION_OF_DNA_BINDING	0.0746561886051081	0.452444007541467	0.231126709673834	0.421897180292804	1.44605638458991	33	SP100 IFI16 E2F1 DDIT3 SUMO3 ZNF593 ILRUN JAK2 ZNF675 ERCC4 RSF1 HMOX1 ZFP90 KDM1A LEF1 SUMO1 GZMA
GOBP_REGULATION_OF_FILOPODIUM_ASSEMBLY	0.075098814229249	0.452444007541467	0.231126709673834	0.399808009575051	1.39801424926847	36	EPHB2 AGRN SRGAP2C WASL ARF6 CLN3
GOBP_JNK_CASCADE	0.0751445086705202	0.452444007541467	0.227987202850442	-0.270841455756566	-1.23505303177082	127	IGF1R PHLPP1 STRADB RASSF2 DUSP22 F2RL1 PINK1 MAP2K4 MAP2K7 PTGER4 SFRP2 MAP4K4 ULK4 ERCC6 SIRPA TIRAP MAPK8IP3 SH3RF3 HIPK3 MTURN ITCH ANKRD6 TRAF1 PLCB1 MAP3K20 RB1CC1 TRIB1 CRKL MAP3K5 DIXDC1 PAFAH1B1 TRAF5 EPHB1 MMP8 FLT4 PRKN GADD45A PJA2 PDCD4
GOBP_PROTEIN_AUTOUBIQUITINATION	0.0753564154786151	0.452444007541467	0.234392647294686	0.337233901818761	1.32650996712243	60	DDB2 DTX3L RNF213 CNOT4 OBI1 NFX1 SASH1 RNF8 RNF181 BRCA1 RNF185 UHRF1 RBX1 RNFT1 TRIM21 TRIM68 UBE3A BFAR RAD18 UHRF2 TRAF2
GOBP_GLYCEROLIPID_METABOLIC_PROCESS	0.0753889260554287	0.452444007541467	0.287805130535564	-0.245478688663595	-1.22606291813106	267	ABHD2 PIGX PLCG2 IMPA2 SORL1 DGAT2 CAT CDS2 LPGAT1 GDE1 OSBPL8 PLIN5 PCYT1A SLC44A2 HADHA PGP IPMK DHRS7B ACP6 PLCB2 PRDX6 FAM126B INPP5K TBL1XR1 PGS1 INPP5A ABHD5 MBOAT2 MTMR12 PIP5K1B SOCS5 PITPNM1 LPCAT2 PLB1 DGAT1 GPAT3 PIP4K2A BECN1 MBOAT7 MTMR10 MTMR3 PISD DPM2 AVIL ABHD4 SERINC3 MTMR14 LIPE CDIPT PIGB LPCAT3 PHB2 OSBPL10 LCAT IP6K1 PLCB1 MBOAT1 SOCS6 PI4KB PIK3CD PIK3CB SLC22A4 SEL1L ALOX1…
GOBP_CELLULAR_RESPONSE_TO_TOPOLOGICALLY_INCORRECT_PROTEIN	0.0755467196819086	0.452444007541467	0.231126709673834	0.299445727515468	1.29897233863901	94	EIF2AK2 CREB3L2 BOK CREB3 SELENOS HSPA8 EIF2S1 ATF3 DDIT3 HSPA9 TBL2 BAK1 BAX ATF4 DERL3 TM7SF3 RNF185 ATXN3 DNAJB9 XBP1 DAXX TOR1A HSPA7 ERLEC1 UFL1 HSPA13 UGGT2 DDRGK1 SDF2L1 TMTC4
GOBP_REGULATION_OF_BEHAVIOR	0.0755467196819086	0.452444007541467	0.231126709673834	0.439644313814329	1.4350906189218	27	EPHB2 KCNA2 ARRDC3 TTC21B CFAP20 PTGDS EIF2AK4 OPRL1
GOBP_REGULATION_OF_LEUKOCYTE_MEDIATED_IMMUNITY	0.0755467196819086	0.452444007541467	0.231126709673834	0.256219237429226	1.22243616756247	187	BST2 RSAD2 IL4I1 DDX58 HAVCR2 TICAM1 TLR3 LGALS9 TNF LILRB4 DHX36 FER LILRB1 SERPINB9 CX3CR1 CD226 CD300A MALT1 RIPK3 DDX21 VAMP8 RIF1 SHLD2 MR1 STAP1 CD84 TRPM4 GFER SHLD3 SCIMP NLRP3 NDFIP1 HLA-A DENND1B CD160 IL18 CEACAM1 ATAD5 LAG3 NECTIN2 HLA-F SH2D1B SNX4 B2M NCR1 PARP3 TFRC HMOX1 C3 IL27RA EXOSC3 CRTAM DDX1 NCKAP1L TRAF2 TBX21 APLF KLRD1
GOBP_REGULATION_OF_NITRIC_OXIDE_SYNTHASE_ACTIVITY	0.0760233918128655	0.454460275920003	0.227987202850442	0.479206182458484	1.44724576630758	20	NOD1 TNF GCH1 NUS1 TERF2 NOSIP DDAH2
GOBP_NEGATIVE_REGULATION_OF_GLIOGENESIS	0.0764587525150906	0.454635253877455	0.231126709673834	-0.499406781413948	-1.45470207184013	17	CERS2 SKI DAAM2 TSPO DICER1 NOTCH1 RNF10
GOBP_RNA_MEDIATED_GENE_SILENCING_BY_INHIBITION_OF_TRANSLATION	0.0764587525150906	0.454635253877455	0.231126709673834	-0.501510043381812	-1.46082857964127	17	AGO2 AGO4 AGO1 TNRC6B DDX6 MIR590 MIR101-1 EIF4ENIF1 RBM4 TNRC6C AGO3
GOBP_INOSITOL_PHOSPHATE_METABOLIC_PROCESS	0.0766129032258065	0.454635253877455	0.231126709673834	-0.393097162261874	-1.38870711805304	36	NUDT3 PLCG2 IMPA2 PTAFR IPMK SNCA INPP5K INPP5A
GOBP_POSITIVE_REGULATION_OF_SMOOTH_MUSCLE_CONTRACTION	0.0766129032258065	0.454635253877455	0.231126709673834	-0.520554122822983	-1.45866101109801	15	KIT PTAFR SPX SRF ABAT PTGS2 PROK2 RHOA
GOBP_MYELOID_CELL_DEVELOPMENT	0.0771395304217352	0.454956784244668	0.287805130535564	-0.34271667326903	-1.37917677298081	63	MAEA FLVCR1 KIT BCL6 TSPAN2 EPB42 JMJD6 PABPC4 PIP4K2A SRF FAM210B TRIM58 FBN1 SLC4A1 WASF2 BRD1 PTBP3
GOBP_MITOCHONDRION_MORPHOGENESIS	0.0772277227722772	0.454956784244668	0.227987202850442	0.504963207181003	1.45348084427006	17	PNPT1 DNM1L BAX SLIRP POLDIP2 FEZ1 SSBP1 PLEC
GOBP_REGULATION_OF_NUCLEAR_DIVISION	0.0772277227722772	0.454956784244668	0.227987202850442	0.302019039183956	1.30064721608268	90	MAD2L1BP PDGFRB TNF NDC80 NSMCE2 CALR NUP62 CDT1 PSMG2 ANAPC4 SPHK1 CHEK1 BUB1 CENPF PKMYT1 ZWILCH KNTC1 ESPL1 DLGAP5 AURKA SPDL1 CCNB1 CDC20 BORA IK ZNF207 MKI67 BUB1B KIF20B PCID2 FBXO5 PHIP PRMT5 ANAPC7 RB1 ANAPC11 MTBP PIN1 CDC23 ANAPC5
GOBP_REGULATION_OF_TRANSPOSITION	0.0772277227722772	0.454956784244668	0.227987202850442	0.509836639656861	1.46750848162813	17	MOV10 APOBEC3G APOBEC3F PIWIL4 APOBEC3C APOBEC3A MYBL1
GOBP_NEGATIVE_REGULATION_OF_ACTIN_FILAMENT_POLYMERIZATION	0.0777096114519427	0.456139961614839	0.231126709673834	-0.367558115993881	-1.3498444087721	44	TMOD1 SSH2 FLII CAPZB ADD1 SSH1 MYADM TWF2 AVIL SPTB SVIL SSH3 ADD2 MTPN PFN1 HIP1R
GOBP_POSITIVE_REGULATION_OF_PROTEIN_LOCALIZATION_TO_NUCLEUS	0.0777096114519427	0.456139961614839	0.231126709673834	0.333214823428667	1.31606235932098	61	JUP CD2AP PARP9 DTX3L HSP90AB1 SMAD3 SRC JAK2 ZPR1 LARP7 CCT8 CCT5 CCT3 CCT4 NMD3 TFRC RAN CCT7 ECT2 CCT2
GOBP_CORTICAL_CYTOSKELETON_ORGANIZATION	0.0784313725490196	0.45813000815065	0.224966093540314	0.360091073509937	1.36289364568646	47	TNF CALR FMNL2 PDCD6IP ARF6 EPB41L3 RHOC EZR ROCK2 EPB41L2 ANLN RACGAP1 NCKAP1 LLGL1 RHOB PLEC NCKAP1L ECT2 CDK5 RHOBTB2 LLGL2
GOBP_CELL_CELL_JUNCTION_ASSEMBLY	0.0785854616895874	0.45813000815065	0.224966093540314	0.315009448030996	1.28855781841777	71	EPHB2 JUP HEG1 PTPRO GPBAR1 TNF CTNND1 PDCD6IP ARL2 EPB41L3 RHOC ROCK2 GNPAT
GOBP_MRNA_CATABOLIC_PROCESS	0.0787878787878788	0.45813000815065	0.227987202850442	0.253360610425147	1.21587125388132	197	PNPT1 MOV10 TENT5A SAMD4A HELZ2 TENT4B SSB EXOSC9 ZC3HAV1 DCP1A PUM1 DHX36 PATL1 TTC37 PATL2 NCBP2 E2F1 CPEB3 PNRC2 METTL14 EXOSC10 FASTKD1 TNRC6A PAIP1 TBRG4 LSM5 PARN XRN1 RNH1 PDE12 CNOT11 TENT4A IKBKE ROCK2 CNOT8 MYD88 DXO
GOBP_PROTEIN_EXPORT_FROM_NUCLEUS	0.0787878787878788	0.45813000815065	0.227987202850442	0.34447561205155	1.32884136222046	52	IFI27 SP100 XPO1 RANGAP1 GAS6 CALR HSPA9 XPO5 BARD1 CAMK1 RANBP17 CTDSPL2 YWHAE CSE1L XPO4 RAN NUTF2 CDK5 NUP42 CCHCR1 TCF7L2 STYX
GOBP_SINGLE_FERTILIZATION	0.0788954635108481	0.45813000815065	0.224966093540314	-0.354045805777378	-1.34652286023155	50	ABHD2 CD46 KDM5B FOLR3 TUBGCP3 MYH9 PITHD1 SPACA6 OVGP1 ALDOA PLB1 B4GALT1 HYAL3 PLCB1
GOBP_TOLL_LIKE_RECEPTOR_4_SIGNALING_PATHWAY	0.0788954635108481	0.45813000815065	0.224966093540314	0.428522494420551	1.43025919643039	30	OAS1 IFI35 PRKCE LGALS9 APPL1 NMI WDFY1 SCIMP PIK3AP1 TNFAIP3 NR1H3
GOBP_ANIMAL_ORGAN_REGENERATION	0.0792079207920792	0.458396881884426	0.224966093540314	0.40435607815038	1.40374866317038	35	PNPT1 TNF GAS6 BAK1 TYMS GFER PCNA AURKA EZH2 CCNA2 HMOX1 MYC MED1 ATIC PRMT5 LPIN1 TGFBR3
GOBP_NEGATIVE_REGULATION_OF_SIGNALING_RECEPTOR_ACTIVITY	0.0793650793650794	0.458396881884426	0.224966093540314	0.452925606112456	1.43938451237512	24	EPHB2 LY6E TNF LILRB4
GOBP_ORGANELLE_FUSION	0.0793650793650794	0.458396881884426	0.224966093540314	0.28590003387324	1.26142944053795	112	SAMD9 STX17 ANKFY1 ANXA2 RAB8A RAB39A SPG11 UVRAG STX8 SNAPIN C2CD5 MIGA1 VAMP8 EEA1 GOSR1 BAK1 ARL8B VPS11 BAX PIP4K2B SPHK1 VAMP4 SNAP29 CLN3 SYT11 RAB8B BET1 RAB34 STX2 MIEF1 ATP13A2 BNIP1 TFRC MTCH2 GDAP1 TMEM175 MUL1
GOBP_CELL_SURFACE_RECEPTOR_SIGNALING_PATHWAY_INVOLVED_IN_CELL_CELL_SIGNALING	0.0795918367346939	0.458890056910864	0.227987202850442	-0.234803433150711	-1.18933260227479	289	KPNA1 PPP3CA KREMEN1 PLCG2 CCNY ARNTL NRXN1 JADE1 CHRNA10 AKT1 PBXIP1 CALCOCO1 GSK3B CSNK1D UBR5 FUZ RBPJ CD24 GNAQ USP34 SFRP2 SNCA TLE3 SKI WLS FRMD8 HIC1 TBL1XR1 DAAM2 ZRANB1 WNT10B GRK6 P2RX1 RACK1 FOXO3 FRAT1 ADORA2A ARRB2 VCP DDB1 FOXO1 NOTCH1 ABAT SOX4 P2RX5 CUL3 TMEM9 TMEM88 ANKRD6 PRKCZ CELSR1 SNX3
GOBP_RNA_3_END_PROCESSING	0.0803921568627451	0.459500014155885	0.222056046145248	0.294889874909491	1.28519678526624	95	PNPT1 TENT4B GRSF1 SSB EXOSC9 DHX36 NCBP2 CPEB3 EXOSC10 CPSF2 INTS12 BARD1 PARN CSTF3 TENT4A INTS14 RPRD2 CPSF3 LARP7 PTCD1 INTS7 SYMPK FIP1L1 LSM11 EXOSC3 NCBP1 ERI2 EXOSC8 ELAC2 CCNT1 LEO1 SNRPA HSF1 CDC73 EXOSC6 TRMT10C NUDT21
GOBP_ANIMAL_ORGAN_MATURATION	0.0804828973843058	0.459500014155885	0.224966093540314	-0.507375530455261	-1.44951112335099	16	RFLNB PHOSPHO1 THBS3 RHOA XYLT1 LTF SNX10 SEMA4D
GOBP_INCLUSION_BODY_ASSEMBLY	0.0804828973843058	0.459500014155885	0.224966093540314	-0.507192676565854	-1.44898873168893	16	SORL1 DNAJB6 CDC34 VCP DNAJB2 DNAJA4 PRKN TRIM37
GOBP_NEGATIVE_REGULATION_OF_AMYLOID_PRECURSOR_PROTEIN_CATABOLIC_PROCESS	0.0804828973843058	0.459500014155885	0.224966093540314	-0.507136023450734	-1.44882688052424	16	SORL1 RTN1 RTN3 FLOT2 RTN2 ROCK1 PICALM RTN4
GOBP_POSITIVE_REGULATION_OF_NITRIC_OXIDE_METABOLIC_PROCESS	0.0805500982318271	0.459500014155885	0.222056046145248	0.432689706638974	1.43253380358725	29	TICAM1 TNF HSP90AB1 SMAD3 P2RX4 TMEM106A HSP90AA1 JAK2 DDAH2 PKD2 KLF4
GOBP_REGULATION_OF_IMMUNOGLOBULIN_PRODUCTION	0.0805785123966942	0.459500014155885	0.227987202850442	0.334283959333739	1.31079183947803	57	EPHB2 TNF MZB1 CD86 CGAS PHB RIF1 SHLD2 SHLD3 NDFIP1 DNAJB9 XBP1 PKN1 ATAD5 PARP3 TFRC IL27RA EXOSC3 TRAF2 TBX21 APLF
GOBP_REGULATION_OF_MICROTUBULE_CYTOSKELETON_ORGANIZATION	0.0808080808080808	0.459500014155885	0.224966093540314	-0.285398465739292	-1.25963872472691	107	TACC3 BICD2 GSK3B CDK5R1 CDKN1B GPSM2 RPS3 SNCA CLIP1 MAPRE3 TPPP CHMP1B CLTC GBA2 KATNB1 ARL3 CHMP4B STMN3 VPS4B EML3 DYRK1A FES NIN SENP6 HNRNPU ARHGEF2 MARK2 RAE1 MAP1S DIXDC1 CLASP1 RHOA PAFAH1B1 CCSAP ROCK1 CHMP2A
GOBP_REGULATION_OF_INTRACELLULAR_STEROID_HORMONE_RECEPTOR_SIGNALING_PATHWAY	0.0809716599190283	0.459500014155885	0.224966093540314	0.340200845819523	1.31646111665518	54	ZNF366 CALR DAB2 RNF6 SRC LATS1 PHB VPS11 UFM1 BRCA1 CLOCK PKN1 TRIM68 UFL1 DDRGK1 KDM4C SIRT1 KDM1A MED1 CRY1 DDX5 SKP2
GOBP_RESPONSE_TO_NERVE_GROWTH_FACTOR	0.0809716599190283	0.459500014155885	0.224966093540314	-0.43948220584157	-1.42550560486562	26	AKT1 RAPGEF2 CSNK1D CBL FOXO3 EHD1 EEF2K RAPGEF1 KIDINS220 CRK
GOBP_REGULATION_OF_CELL_CYCLE_G2_M_PHASE_TRANSITION	0.0811359026369168	0.459628516508607	0.224966093540314	0.307924386854883	1.27774580315491	78	ATF5 CDKN1A RAD51B DBF4B ZFYVE19 RCC2 HUS1 CHEK1 ABRAXAS1 CDC6 CLSPN NAE1 BRCA1 CENPF CDK2 AURKA ATAD5 DTL CCNB1 MRE11 RINT1
GOBP_SULFUR_COMPOUND_TRANSPORT	0.0813492063492063	0.460034013605442	0.222056046145248	0.41980266514134	1.40614643667321	31	SLC25A19 LRRC8D SLC25A30 CTNS SLC38A7 SLC1A4 MGST1 SLC35B2 LRRC8C SLC26A6 RACGAP1 SLC35B3
GOBP_REGULATION_OF_RNA_SPLICING	0.0815109343936382	0.460034013605442	0.222056046145248	-0.276590453763103	-1.23630353133379	115	NUP98 SRPK1 SRPK2 ERN1 RBM23 PRDX6 JMJD6 RBM15 RBM38 CLK3 CLK4 SNRNP70 TMBIM6 RBM15B SFSWAP RAVER1 SF1 RBM25 KHDRBS2 SON DYRK1A CELF1 ZC3H10 THRAP3 DDX17 PTBP3 SRSF1 AHNAK CELF2 HNRNPU
GOBP_MULTICELLULAR_ORGANISM_REPRODUCTION	0.0816326530612245	0.460034013605442	0.224966093540314	-0.226043606803551	-1.18308308807069	403	ABHD2 NR6A1 SIAH1 KDM3A IGF1R ARMC2 RFX2 ARNTL AKT1 STAT5B SRPK1 IL4R KIT BCL6 TRIM27 MICAL2 FOLR3 IGF2R XRN2 ACOX1 PTAFR NR2C2 CTSB AGO4 CYP1B1 SYCP2 GMCL1 CASP2 C3orf62 ASF1B PITHD1 SPACA6 SMARCA2 SGPL1 BSG TESMIN JAM3 DNM2 NDRG3 SPATA6 P2RX1 FOXO3 TESK2 YBX3 SPATA2 RPS6KA2 DLEC1 CCNI UBR2 ARRB2 PRKACA ADNP OSBP2 DNMT3A LIMK2 MARF1 B4GALT1 NOTCH1 PAFAH1B2 HPGD FOXJ2 KLF1 CRTAP ING2 THRA SPDYA M…
GOBP_ENERGY_RESERVE_METABOLIC_PROCESS	0.082	0.461303292894281	0.222056046145248	-0.355219780494169	-1.3350458982891	48	GBE1 PYGL AKT1 GSK3B RUBCNL STK40 IRS2 INPP5K PID1 AKT2 PPP1CB PPP1R3B RB1CC1 GYS1 DYRK2 PPP1CA GSK3A GYG1 NR1D1 PFKM LEPR
GOBP_REGULATION_OF_NATURAL_KILLER_CELL_MEDIATED_IMMUNITY	0.0823293172690763	0.462354608746404	0.222056046145248	0.38462500861016	1.37476267134318	39	HAVCR2 LGALS9 LILRB1 SERPINB9 CD226 GFER HLA-A CD160 CEACAM1 LAG3 NECTIN2 HLA-F SH2D1B NCR1 CRTAM KLRD1
GOBP_GLUCOSE_METABOLIC_PROCESS	0.0826771653543307	0.463506180898372	0.219250346703755	-0.270547569728377	-1.24104100092779	134	DGAT2 AKT1 USP7 GSK3B PGM2 RUBCNL BRAT1 PGM1 PGP IRS2 CRTC2 PDK1 H6PD INPP5K PFKFB2 DDB1 BCKDK KCNQ1 SORD FOXO1 ADIPOR1 SESN2 C1QTNF3 PC AKT2 BAD PPP1CB PPARA HK2 PGM5 PPP1R3B MIDN MAPK14 PDK2 SLC25A1 SIRT7 DYRK2 PPP1CA PRKN GAPDH ACACB GSK3A ADPGK GPLD1 WDTC1 INPPL1 PFKM PGM2L1 LEPR HK1 RORC STK11 EP300
GOBP_DENDRITIC_CELL_CYTOKINE_PRODUCTION	0.0831683168316832	0.465455786958006	0.219250346703755	0.51177748741983	1.45513938601592	16	BST2 DDX58 TICAM1 TLR3 DHX36 DDX21 SCIMP
GOBP_DEFENSE_RESPONSE_TO_GRAM_POSITIVE_BACTERIUM	0.083495145631068	0.466480624300252	0.216542836735348	0.36609630511694	1.35119488762891	43	RNASE2 HAVCR2 NOD1 TNF GBP4 RNASE6 MR1 TNFSF8 MYD88 HLA-A DROSHA TBK1 ROMO1 IL27RA P2RX7 MPEG1 CD36 NOD2
GOBP_POSITIVE_REGULATION_OF_TELOMERE_MAINTENANCE	0.0838206627680312	0.466692746732469	0.216542836735348	0.363024017069398	1.35383199733576	44	PML SLX4 DHX36 GNL3 PARN ATR TNKS2 TERF2 RAD50 POT1 CCT8 CCT5 CCT3 MRE11 CCT4 HNRNPA2B1 NABP2 PRKCQ CCT7 CCT2
GOBP_TRANSPOSITION	0.0838206627680312	0.466692746732469	0.216542836735348	0.490653547757824	1.4398456703549	18	MOV10 APOBEC3G APOBEC3F PIWIL4 APOBEC3C APOBEC3A
GOBP_ADAPTIVE_THERMOGENESIS	0.0841683366733467	0.467826063085074	0.219250346703755	-0.290814921527032	-1.27232936865442	103	KDM3A IGF1R SORL1 ADAMTS5 ARNTL APPL2 IL4R ALPL RBPJ PCTP DHRS7B ZNF516 SLC25A44 TLE3 WNT10B STAT6 NOTCH1 SYK ADIPOR1 GATM THRA ACOT11 CNOT3
GOBP_SPLICEOSOMAL_SNRNP_ASSEMBLY	0.0844793713163065	0.468200297870628	0.216542836735348	0.408756298634565	1.40101589437415	33	AAR2 SNRPC CLNS1A GEMIN2 TGS1 CD2BP2 SNRPG GEMIN5 PRMT7 SNRPD1 LSM2 PRMT5 GEMIN6 SNRPD2 SNRPE SART3 PRPF19 SART1 SNRPB DDX20
GOBP_TRIGLYCERIDE_METABOLIC_PROCESS	0.0846456692913386	0.468200297870628	0.216542836735348	-0.341899299862302	-1.32168767275973	54	SORL1 DGAT2 CAT LPGAT1 PLIN5 TBL1XR1 ABHD5 PLB1 DGAT1 GPAT3 MBOAT7 LIPE SLC22A4 SEL1L PIK3CG SLC27A1 PNPLA2 ACSL1 CTDNEP1 GPLD1 GPX1 INSIG1
GOBP_RAC_PROTEIN_SIGNAL_TRANSDUCTION	0.0846774193548387	0.468200297870628	0.219250346703755	-0.383504251465413	-1.3652084935213	37	KBTBD7 DBNL ARHGAP24 DNM2 STMN3 WASF2 KBTBD6 PIK3CB FARP2 CRK GABARAP ELMO1
GOBP_FEMALE_GAMETE_GENERATION	0.0848126232741617	0.468200297870628	0.216542836735348	0.310897359021257	1.27823587096538	73	BRCA2 NRIP1 TDRD7 NDC80 MASTL SRC BCL2 REC8 TNFAIP6 PARN WASHC5 TOP2A TAF4B AURKA PANX1 METTL3 HEXB ADAMTS1 SOS1 NCAPH MYC TDRKH YTHDF2 SIRT1 WDR77 FBXO5 MLH3 MLH1
GOBP_POSITIVE_REGULATION_OF_G1_S_TRANSITION_OF_MITOTIC_CELL_CYCLE	0.0851485148514852	0.469256501201903	0.216542836735348	0.404883298380328	1.36677845141174	32	CCND3 RRM2 CCND2 CDC6 CPSF3 KMT2E CENPJ PLRG1 EIF4G1 SASS6 LSM11 ADAMTS1 RDX CDK10 ANXA1 MTBP UBE2E2 STIL RRM1 ANKRD17 APEX1
GOBP_METAPHASE_ANAPHASE_TRANSITION_OF_CELL_CYCLE	0.0855397148676171	0.470613414339466	0.219250346703755	0.332813574848416	1.30363307877186	56	MAD2L1BP NDC80 NSMCE2 CDT1 PSMG2 ANAPC4 CDC6 BUB1 CENPF ZWILCH KNTC1 ESPL1 DLGAP5 RIOK2 SPDL1 CCNB1 IK ZNF207 BUB1B PCID2 FBXO5 CENPE ANAPC7 RB1 ANAPC11 CDC23 ANAPC5 LCMT1 PLK1 CDC16 XRCC3
GOBP_POSITIVE_REGULATION_OF_FATTY_ACID_METABOLIC_PROCESS	0.0858895705521472	0.471204603040541	0.219250346703755	-0.470699044053715	-1.43977876712472	20	LPGAT1 PLIN5 ELOVL5 IRS2 AKT2 PPARA PTGS2
GOBP_DNA_METHYLATION	0.0859375	0.471204603040541	0.213927855492356	0.36316799356601	1.36364739465591	45	PIWIL4 DNMT1 METTL4 NIBAN2 BRCA1 MTRR PICK1 KMT2E KDM1B EZH2 ATF7IP MYC TDRKH PRMT7 PRMT5 HEMK1 EHMT2 HELLS MTA2 PLD6 MIS18A
GOBP_POSITIVE_REGULATION_OF_PLASMA_MEMBRANE_BOUNDED_CELL_PROJECTION_ASSEMBLY	0.0862745098039216	0.471592015981245	0.213927855492356	-0.307794931646528	-1.27917078036753	77	NDEL1 GSK3B KIT DEF8 F2RL1 PLEK2 FUZ RHOQ ACTR2 DNM2 SRF TWF2 CDC42EP2 AVIL WASF2 WRAP73 ARAP1 EPS8L2 BCAS3
GOBP_BONE_MORPHOGENESIS	0.0863453815261044	0.471592015981245	0.216542836735348	-0.352582158824747	-1.3290361528415	49	PHOSPHO1 ALPL TGFBR2 FOXN3 THBS3 SFRP2 SKI SMPD3 ACP5 CSGALNACT1 POR ATG9A MEF2D FGFR2
GOBP_MRNA_CIS_SPLICING_VIA_SPLICEOSOME	0.0864440078585462	0.471592015981245	0.213927855492356	0.44900057174229	1.41343269603393	23	NCBP2 SNRPC CLNS1A DDX23 WBP11 PRPF40A PRPF4B WBP4 PRPF39 NCBP1 CWC15
GOBP_PROTEASOME_MEDIATED_UBIQUITIN_DEPENDENT_PROTEIN_CATABOLIC_PROCESS	0.0865979381443299	0.471639106067944	0.219250346703755	-0.227928180013487	-1.18420407500153	357	KBTBD7 SIAH1 MAEA AREL1 DNAJB12 UBE4B ARNTL UBXN7 FBXL20 ZYG11B UFD1 AKT1 USP7 RMND5A GSK3B MAN1A1 FBXO9 CSNK1D ASCC2 PSMF1 KLHDC2 RNF103 TOPORS COP1 FBXO33 FBXO38 NSFL1C PCBP2 SPSB3 DCAF12 PLK3 RNF14 YOD1 TBL1XR1 WNT10B RACK1 ZSWIM8 CDC34 UBR2 ARRB2 VCP DDB1 SOCS5 FBXL18 KCTD2 WDR26 ELOB ASB2 UBE2H ERLIN1 SH3RF3 CUL3 UBXN2B UBXN10 NOP53 KLHDC3 UBE2J2 ITCH GID4 TMEM67 KBTBD6 TRIM9 RAD23B FEM1A RN…
GOBP_L_AMINO_ACID_TRANSPORT	0.0869565217391304	0.472798776491151	0.213927855492356	0.383253486144015	1.35186026715578	37	SLC3A2 TNF CTNS SLC38A7 SLC1A4 NTSR1 CLN3 SLC38A9 SLC25A22
GOBP_NEGATIVE_REGULATION_OF_SMALL_GTPASE_MEDIATED_SIGNAL_TRANSDUCTION	0.0871287128712871	0.472942812675916	0.213927855492356	0.373604124100732	1.35169333620536	40	EPHB2 HEG1 CD2AP RASA4B NUP62 ARHGAP42 KCTD10 PPP2CB ITGA3 STMN1 FLCN LZTR1 SYNGAP1
GOBP_REGULATION_OF_CALCIUM_ION_TRANSPORT_INTO_CYTOSOL	0.0874751491053678	0.474030607672828	0.213927855492356	0.33982191590622	1.31146363605431	51	P2RY6 PRKCE CXCL10 PML P2RX4 BCL2 BAK1 PRNP BAX NTSR1 CALM1 GSTO1 UBASH3B PKD2 ATG5
GOBP_POSITIVE_REGULATION_OF_REACTIVE_OXYGEN_SPECIES_METABOLIC_PROCESS	0.087890625	0.474697119384359	0.211400189384923	-0.342617445146272	-1.32174122201573	53	PLCG2 SOD2 F2RL1 TGFBR2 CYP1B1 GNAI3 SNCA FOXO3 TSPO PID1 RAB27A HVCN1 SYK TLR6 CD177 RNF41 ITGB2 MAPK14 THBS1 GNAI2 MMP8 GADD45A
GOBP_REGULATION_OF_PROTEIN_IMPORT	0.087890625	0.474697119384359	0.211400189384923	0.357395387794157	1.34197202964406	45	JUP HSPA8 HSP90AB1 SMAD3 NOLC1 NUP54 UFM1 MDFIC JAK2 ZPR1 TOMM70 PDCD5 RAN ECT2 NF1 CD36 SUMO1 BAG3 SUFU HYAL2
GOBP_REGULATION_OF_CHEMOTAXIS	0.0881147540983607	0.474978050921861	0.216542836735348	0.273407975008973	1.22613098117732	126	BMPR2 CMKLR1 PTPRO PDGFRB CCR1 CXCL10 CREB3 LGMN LGALS9 CCL4 C5 SMAD3 GAS6 P2RX4 CALR CX3CR1 USP14 ADGRA2 TNFAIP6 DNM1L STAP1 MYCBP2 C3AR1 VEGFA
GOBP_POSITIVE_REGULATION_OF_PHOSPHATASE_ACTIVITY	0.0882352941176471	0.474978050921861	0.211400189384923	0.425141168316377	1.39682955931265	28	PDGFRB HSP90AB1 SMAD3 CD300A RIPK3 CALM1 JAK2 PTPA PPARGC1B
GOBP_MITOCHONDRIAL_DNA_REPLICATION	0.0889328063241107	0.47730614645623	0.211400189384923	0.5249380242563	1.45521467031115	15	METTL4 ENDOG MGME1 SSBP1 TEFM TWNK PRIMPOL
GOBP_NEGATIVE_REGULATION_OF_TELOMERE_MAINTENANCE_VIA_TELOMERE_LENGTHENING	0.0889748549323018	0.47730614645623	0.208955027549354	0.462794085108033	1.42156768764954	21	TENT4B SLX4 SRC EXOSC10 XRN1 TNKS2 TERF2 POT1 ERCC4
GOBP_REGULATION_OF_RESPONSE_TO_TUMOR_CELL	0.0891089108910891	0.47730614645623	0.211400189384923	0.496229412588117	1.42834158073952	17	IL4I1 HAVCR2 CD226 MR1 CD160 CEACAM1 NECTIN2 CRTAM CD274
GOBP_RESPONSE_TO_ETHANOL	0.0900195694716243	0.480749541195789	0.208955027549354	-0.325478929306861	-1.29118489608018	60	IGF1R CAT SOD2 ACTR2 TBXAS1 TP53INP1 CBL MT-ND4 DNMT3A HPGD ABAT ITPR2 BAD TUFM PPARA
GOBP_REGENERATION	0.0901639344262295	0.480749541195789	0.213927855492356	-0.290527429921425	-1.26221336484947	100	KPNA1 PPP3CA KREMEN1 IGF1R NDEL1 TGFBR2 IGF2R NINJ2 ULK1 CDKN1B CERS2 WNT10B CPQ HDGFL2 TSPO MIR590 LARGE1 NOTCH1 MAPK8IP3 BIN3
GOBP_EMBRYONIC_PATTERN_SPECIFICATION	0.0901960784313725	0.480749541195789	0.208955027549354	0.423251181466683	1.39061988192755	28	PGAP1 TDRD7 C2CD3 SMAD3 FRS2 SMAD1
GOBP_REGULATION_OF_VASCULATURE_DEVELOPMENT	0.0903614457831325	0.480841398380407	0.211400189384923	0.262853850440341	1.22603676549685	159	JUP SP100 RRAS TLR3 CXCL10 PML TNF SERPINF1 C5 GRN CX3CR1 ERBB2 MTDH MYDGF STAT1 ADGRA2 STAB1 SASH1 SMAD1 RNH1 SPHK1 NIBAN2 C3AR1 KRIT1 ROCK2 VEGFA ENPP2 BRCA1 PDCL3 XBP1 MAPK7 HSPB1 CD160 ZNF304 CEACAM1 KLF4 TNFAIP3 FASLG SERPINE1 PRKD2 RHOB ADAMTS1 HMOX1 C3 EMILIN2 PKM ATF2 CXCR4 CTSH EMC10 SIRT1 ABL1 NF1 TMIGD2 TNFSF12 CXCL8
GOBP_CELL_CYCLE_G2_M_PHASE_TRANSITION	0.0909090909090909	0.48155577772761	0.211400189384923	0.278309646511488	1.23044866432371	116	ATF5 CDKN1A RAD51B DBF4B NDC80 ZFYVE19 RCC2 MASTL FBXL8 LATS1 HUS1 CHEK1 ABRAXAS1 CHEK2 CDC6 CLSPN NAE1 CALM1 BRCA1 CENPF CDK2 PKMYT1 MELK AURKA ATAD5 DTL CCNB1 MRE11 RINT1 PPME1 CCNA2 NABP2 USP47 KHDRBS1 ING4 FBXO5 TP53 FOXM1 NBN SKP2 CIT RAD17 FBXL12
GOBP_TRANSLATIONAL_TERMINATION	0.0909090909090909	0.48155577772761	0.208955027549354	0.524218594589466	1.45322029277122	15	SHFL OGFOD1 EIF5A2 MTRF1 MRPL58
GOBP_INNER_MITOCHONDRIAL_MEMBRANE_ORGANIZATION	0.0910891089108911	0.48155577772761	0.208955027549354	0.394431524630972	1.36929492427975	35	MAIP1 TIMM10 MICOS13 HSPA9 NDUFA13 CHCHD10 TIMM9 MTX2 TOMM70 AGK TIMM8B ROMO1 DNAJC11 MYC IMMT
GOBP_MITOCHONDRIAL_TRANSCRIPTION	0.0910891089108911	0.48155577772761	0.208955027549354	0.506124716581649	1.43906683556391	16	SLC25A33 METTL4 MTERF1 CHCHD10 TEFM MTRES1 TWNK PPARGC1B TFB1M POLRMT
GOBP_REGULATION_OF_SYSTEMIC_ARTERIAL_BLOOD_PRESSURE_MEDIATED_BY_A_CHEMICAL_SIGNAL	0.0920245398773006	0.48509996947497	0.211400189384923	-0.4782775106691	-1.41833295933484	18	CORIN SOD2 F2RL1 RPS6KA2
GOBP_NUCLEAR_TRANSCRIBED_MRNA_CATABOLIC_PROCESS_DEADENYLATION_DEPENDENT_DECAY	0.0922131147540984	0.48509996947497	0.211400189384923	0.330308759652156	1.30196444323488	58	SAMD4A TENT4B EXOSC9 DCP1A DHX36 PATL1 PATL2 CPEB3 TNRC6A PAIP1 PARN PDE12 TENT4A CNOT8
GOBP_PEROXISOME_ORGANIZATION	0.0923379174852652	0.48509996947497	0.206587922696891	0.421372065600719	1.39506375723439	29	PLAAT3 DNM1L SCP2 RAB8B PEX13 PEX11B HACL1 TMEM135 PEX3 PEX19 PEX10 ABCD3 MFF PEX14 LONP2 PEX2 PEX7
GOBP_EXTRACELLULAR_MATRIX_DISASSEMBLY	0.0929292929292929	0.48509996947497	0.208955027549354	-0.402350278675008	-1.36475503660556	30	ADAMTS5 PBXIP1 CTSK MMP9 KIF9 FLOT1 ADAM8 EXOC8 FURIN ELANE CLASP1 MMP8 GSN LCP1 DPP4 LAMC1 CTSS
GOBP_REGULATION_OF_ALPHA_BETA_T_CELL_ACTIVATION	0.0929292929292929	0.48509996947497	0.208955027549354	0.301436782324522	1.26476181754668	82	LGALS9 HSPH1 SOCS1 LILRB4 LGALS9B CD83 LILRB1 CD86 CD300A MALT1 LGALS9C CBFB JAK2 NLRP3 IRF4 HLA-A CD160 IL18 PNP RUNX3 ADA PRKCQ CRTAM NCKAP1L TBX21 RC3H2 NFKBID CD274
GOBP_TRANSCRIPTION_BY_RNA_POLYMERASE_III	0.0929292929292929	0.48509996947497	0.208955027549354	0.343504187908623	1.31527012353838	50	POLR3GL DHX36 SNAPC3 BDP1 DDX21 GTF3C3 POLR3C DEK POLR2K ICE2 MYBBP1A ZC3H8 RO60 POLR1C GTF3C6 BAZ1B ICE1 SNAPC5 POLR3D
GOBP_CARTILAGE_DEVELOPMENT	0.0930232558139535	0.48509996947497	0.204294756516886	-0.303992838494775	-1.28898591536108	85	RFLNB PBXIP1 CHST11 TGFBR2 CD44 THBS3 SFRP2 WNT10B MBOAT2 CTSK SRF SMPD3 THRA ZEB1 CSGALNACT1 HYAL3 ESRRA POR TRPS1 MAPK3 ZNF219 CCN3
GOBP_APPENDAGE_MORPHOGENESIS	0.0931174089068826	0.48509996947497	0.208955027549354	-0.315036942639611	-1.28146971456638	70	FLVCR1 CHST11 SFRP2 SKI NOTCH1 SOX4 PLXNA2 WDR19 BCL2L11 CREBBP PBX1 IFT52 MAP3K20 ZNF219 DYNC2H1 FGFR2 LMBR1 IQCE AFF3 PCSK5 PBX2 FBN2 ECE1 ZNF358 SEMA3C
GOBP_DNA_RECOMBINATION	0.0932038834951456	0.48509996947497	0.204294756516886	0.247735618486242	1.21768220198051	230	BRCA2 ZFYVE26 RAD51B PALB2 SAMHD1 HELB SLX4 NSMCE2 RMI2 DCLRE1C RNF138 CGAS RIF1 REC8 SHLD2 HUS1 RBBP8 RNF8 CHEK1 SHLD3 BRCA1 TIMELESS ENDOG MCM6 TERF2 NDFIP1 TOP2A FAN1 RAD50 RECQL POLQ HELQ INO80D PSMD14 ATAD5 UCHL5 VPS72 ERCC4 MRE11 RPA3 SETX MCM4 UBE2N NSMCE1 PARP3 NABP2 WRN TFRC IL27RA RECQL4 SMCHD1 EXOSC3 FEN1 SMC5 MUS81 TBX21 APLF LIG4 SFR1 ACTR8 MSH6 BRIP1 SMARCAD1 KDM1A KPNA2 ALYREF KIN …
GOBP_REACTIVE_OXYGEN_SPECIES_METABOLIC_PROCESS	0.0932539682539683	0.48509996947497	0.206587922696891	-0.262656263927309	-1.22153911406793	146	PLCG2 CAT PRDX5 SOD2 F2RL1 PLIN5 COQ7 TGFBR2 PINK1 ACOX1 CYP1B1 GNAI3 SNCA CYB5R4 FOXO3 PRDX2 TSPO COA8 MIR590 PID1 PXDNL ALOX5 FOXO1 RAB27A HVCN1 SYK BECN1 SESN2 ACP5 SH3PXD2A STK17A TLR6 PPARA HK2 PREX1 TUSC2 CFLAR CD177 RNF41 NCF4 VAV1 ITGB2 BCR MAPK14
GOBP_RESPONSE_TO_INORGANIC_SUBSTANCE	0.0934959349593496	0.485580487804878	0.208955027549354	-0.228110381756581	-1.17358768747301	325	PPP3CA MAPK1 PLCG2 CAT AKT1 MBP EGLN1 ANXA11 SOD2 SIPA1 KIT LTA4H ERN1 PINK1 BRAF CYBRD1 CDKN1B CYP1B1 IQGAP1 CASP9 RPS3 AQP1 PDCD6 SNCA ERCC6 BSG TESMIN ADD1 SLC8A1 DNM2 RACK1 FOXO3 MCOLN1 PRDX2 TSPO STAT6 VCP AHCYL1 CPNE3 SIRPA ADNP DNMT3A SORD MT-CO1 ACO1 FOXO1 HVCN1 MMP9 ABAT BECN1 SMPD3 HAAO CPNE2 MAP1LC3A ARG1 CPNE1 BAD TCIRG1 EEF2K LCAT TFR2 PLCB1 MT-ND5 PTGS2 NEDD4L MAPK3 ERCC1 AQP9 SYT17…
GOBP_REGULATION_OF_MITOTIC_SISTER_CHROMATID_SEGREGATION	0.0943775100401606	0.489168519006894	0.206587922696891	0.376425361531624	1.34545472602134	39	MAD2L1BP NDC80 CDT1 PSMG2 BUB1 CENPF ZWILCH KNTC1 SPDL1 CCNB1 PTTG1 IK ZNF207 BUB1B PCID2 FBXO5
GOBP_RESPONSE_TO_FLUID_SHEAR_STRESS	0.0944881889763779	0.489168519006894	0.204294756516886	0.432166308523399	1.3971420552977	26	PDGFRB P2RX4 SRC ABCA1 SREBF2 MAPK7 PKD2 KLF4 MTSS1 PLEC P2RX7
GOBP_AUTOPHAGY_OF_NUCLEUS	0.094758064516129	0.489784518183686	0.206587922696891	-0.501343558161279	-1.40483048619266	15	ATG2A ULK1 WIPI2 ATG2B WIPI1 RB1CC1 ATG13 ATG9A
GOBP_PHOSPHOLIPID_DEPHOSPHORYLATION	0.0949494949494949	0.489993737052561	0.206587922696891	-0.401535912561757	-1.36199274137773	30	INPP5K INPP5A PLPPR2 MTMR12 MTMR10 MTMR3 PLPP5 SGPP2 INPP5B PLPP1 PIP4P2
GOBP_CELLULAR_RESPONSE_TO_UV	0.0954356846473029	0.491721003754199	0.208955027549354	0.316501975334389	1.27138880758783	67	DDB2 CDKN1A EIF2S1 DHX36 POLK TRIAP1 BAK1 BAX ATR ATF4 CHEK1 PCNA CARD16 POLH NOC2L METTL3 ERCC4 POLD1 EIF2AK4 MYC USP47 SMPD1 SIRT1 KDM1A TP53
GOBP_ELECTRON_TRANSPORT_CHAIN	0.0957230142566191	0.492419816603781	0.206587922696891	0.269601199476878	1.22027316651178	131	COA6 GPD2 SCO2 SRD5A1 NDUFS4 DGUOK NDUFA12 NDUFAF1 NDUFB2 NDUFA8 NDUFA13 UQCR10 NDUFC1 COX5A AFG1L FDX1 GBA NDUFS3 CYCS MYBBP1A NDUFB4 NDUFA9 NDUFS5 ADH5 COX5B NDUFA4 UQCRQ COQ9 NDUFA6 CCNB1 SLC25A22 COX6A1 NDUFB7 ETFB UQCRH QDPR PLEC
GOBP_POSITIVE_REGULATION_OF_ALPHA_BETA_T_CELL_ACTIVATION	0.0959183673469388	0.49264401963317	0.206587922696891	0.334754387736961	1.28874743170774	53	LGALS9 HSPH1 SOCS1 LILRB4 CD83 CD86 MALT1 CBFB JAK2 NLRP3 HLA-A CD160 IL18 PNP RUNX3 ADA PRKCQ NCKAP1L NFKBID
GOBP_NEGATIVE_REGULATION_OF_SMALL_MOLECULE_METABOLIC_PROCESS	0.096078431372549	0.492686553294304	0.20207170902116	-0.336079478161889	-1.30454599406421	55	SCAP DGAT2 AKT1 APPL2 PLIN5 PGP CDA PID1 BCKDK ERLIN1 C1QTNF3 SLC4A1 PPARA
GOBP_MICROTUBULE_CYTOSKELETON_ORGANIZATION_INVOLVED_IN_MITOSIS	0.096579476861167	0.493913572732806	0.204294756516886	0.276321464555644	1.22194771350317	114	CHMP5 NDC80 ABRAXAS2 DYNLT1 NUP62 DRG1 NUDC PDCD6IP BCCIP ABRAXAS1 CHEK2 POLDIP2 TPX2 TUBG1 KIF23 CENPH PCNT ESPL1 RMDN1 DLGAP5 WDR62 PTPA MAP4 TUBG2 DCTN6 AURKA SPDL1 STMN1 MZT1 CCNB1 INTS13 CDC20 SBDS RACGAP1 DCTN2 CKAP5 PARP3 BORA RAN
GOBP_ENDOTHELIAL_CELL_MIGRATION	0.0967741935483871	0.493913572732806	0.204294756516886	0.264813626851712	1.21508783947603	140	JUP BMPR2 RIN2 SP100 RRAS LGMN MIA3 TNF SERPINF1 PIK3C2A P2RX4 CALR GRN NUS1 LGALS8 STAT1 ADGRA2 MIR342 SASH1
GOBP_POSITIVE_REGULATION_OF_HEART_GROWTH	0.0967741935483871	0.493913572732806	0.204294756516886	-0.495489251306752	-1.38842594960116	15	BASP1 RBPJ MIR590 NOTCH1 FGFR2 MAPK14 PIM1 AKAP6 ACACB
GOBP_NEGATIVE_REGULATION_OF_RESPONSE_TO_EXTERNAL_STIMULUS	0.0974658869395711	0.495838243271047	0.199915231309662	0.242896396115538	1.19960167043123	243	USP18 DHX58 OAS1 ISG15 OAS3 PTPRO TRIM38 HAVCR2 PARP14 STAT2 LDLR IFI16 LGALS9 SAMHD1 SELENOS TNF SERPING1 SERPINF1 C5 SMAD3 LILRB1 GRN SERPINB9 YES1 SRC TRAFD1 TNFAIP6 ADAR NMI GPATCH3 STAP1 GFER GBA ILRUN CARD16 NLRP3 NDFIP1 BANF1 UBASH3B SYT11 HLA-A GIT1 TRIM21 MAPK7 CEACAM1 RNF125 METTL3 HLA-F ATG5 KLF4 TARBP2 TNFAIP3 NUCB2 ADA SERPINE1 CORO1B SOD1
GOBP_CELLULAR_RESPONSE_TO_CARBOHYDRATE_STIMULUS	0.097609561752988	0.495838243271047	0.20207170902116	-0.297665103188507	-1.26316668958938	88	PPP3CA IGF1R ERN1 SIN3A RAF1 KLF7 IRS2 MAP2K7 RAB11B RACK1 FOXO3 MPC2 RPS6KA2 PRKACA SRF SOX4 BAIAP3 BAD UBTF PLCB1 ZFP36L1
GOBP_NEGATIVE_REGULATION_OF_CELL_DEVELOPMENT	0.097609561752988	0.495838243271047	0.20207170902116	-0.298837557890522	-1.26814209889593	88	RFLNB PPP3CA SORL1 MBP RAPGEF2 APPL2 GSK3B CDK5R1 ULK1 CTDSP1 SEMA6C CERS2 SKI DAAM2 TSPO DICER1 NOTCH1 RNF10 FBN1
GOBP_RNA_DEPENDENT_DNA_BIOSYNTHETIC_PROCESS	0.0979166666666667	0.49646691750023	0.206587922696891	0.327532447497283	1.27955063314814	59	TENT4B HSP90AB1 SRC EXOSC10 HSP90AA1 PARN XRN1 ATR TNKS2 TERF2 RAD50 POT1 CCT8 CCT5 CCT3 RFC1 MRE11 CCT4 PRKCQ CCT7 TELO2 CCT2
GOBP_PROTEIN_LOCALIZATION_TO_CHROMOSOME_CENTROMERIC_REGION	0.0980392156862745	0.49646691750023	0.199915231309662	0.475067694694206	1.41083358794434	19	NDC80 RCC2 CDT1 ZWILCH KNTC1 CHAMP1 SPDL1 IK SMC5 KNL1 RB1 MTBP MIS12
GOBP_ATP_METABOLIC_PROCESS	0.0982318271119843	0.496545394283966	0.199915231309662	0.248163498726988	1.2077388493727	211	PRKAG2 COA6 PARG TNF HSPA8 CTNS SLC25A33 NDUFS4 DGUOK NDUFA12 NDUFAF1 NDUFB2 SLC25A25 NDUFA8 UQCR10 NDUFC1 ATP1B1 DNM1L PRXL2C COX5A AFG1L EIF6 ATP5PF ARL2 ATP5PD ATP5MC3 LDHA PDE12 PFKP NDUFS3 CYCS CHCHD10 ATP5F1C GIT1 NDUFB4 C2orf69 NDUFA9 AK9 SLC2A6 ATP5MC1 NDUFS5 COX5B NDUFA4 ATP5F1D UQCRQ FLCN COQ9 TEFM NDUFA6 CCNB1 COX6A1 NDUFB7 AK2 COX7A2 FOXK1 UQCRH UQCRC2 MYC PKM ATP5MC2 NDUFS7 DDIT4 PRK…
GOBP_HEPATICOBILIARY_SYSTEM_DEVELOPMENT	0.0983606557377049	0.496545394283966	0.204294756516886	0.299131742515394	1.25539879094272	83	PNPT1 CEBPG PCK2 SRD5A1 TNF SMAD3 UPB1 RHBDD3 TYMS ARF6 GFER PCNA RELA XBP1 ACADM PKD2 AURKA CEACAM1 EZH2 ARID5B TNFAIP3 ACAT1 ADA
GOBP_SYNCYTIUM_FORMATION	0.0985915492957746	0.496938150642988	0.20207170902116	-0.395970107380563	-1.36154642337556	32	ADAMTS5 IL4R MYH9 TNFSF14 DYRK1B EHD1 FLOT1 SH3PXD2A ERCC1 ADAM12 CFLAR SBNO2 CD9 MAPK14
GOBP_GENITALIA_DEVELOPMENT	0.0988142292490119	0.497027669693039	0.199915231309662	0.517192306869158	1.43374226585003	15	SRD5A1 BAK1 BAX MERTK DHCR24
GOBP_GLANDULAR_EPITHELIAL_CELL_DIFFERENTIATION	0.0989690721649485	0.497027669693039	0.204294756516886	-0.449324477255851	-1.38973918949535	21	ARNTL AKT1 PDPK1 GSK3B RFX3 NOTCH1 BAD
GOBP_DNA_INTEGRITY_CHECKPOINT_SIGNALING	0.0992217898832685	0.497027669693039	0.197822021315103	0.288214596770145	1.26171301011101	100	CDKN1A PML RPS27L FBXO6 TRIAP1 E2F1 RAD9A HUS1 CDT1 ATR CHEK1 ABRAXAS1 CHEK2 CDC6 CLSPN NAE1 BRCA1 TIMELESS CLOCK CDK2 WDR76 INTS7 DTL GTSE1 MRE11 RINT1 FEM1B DOT1L EIF2AK4 MUS81 ATF2 BRIP1 ETAA1 CDC5L TIPRL TP53
GOBP_POTASSIUM_ION_TRANSPORT	0.0992217898832685	0.497027669693039	0.197822021315103	-0.297639536546262	-1.2598906512459	84	CHP1 CAB39 SLC12A9 CDKN1B AQP1 SLC12A6 KEL DNM2 SLC12A4 CACNA1D KLHL24 KCNJ15 SLC9A8 KCNQ1 SLC24A3 TSC1 KCNC3 OXSR1 VPS4B KCNH3 NEDD4L KCNH2 KCNK6 KCNC4
GOBP_ANTIBACTERIAL_HUMORAL_RESPONSE	0.1	0.499384615384615	0.197822021315103	0.468669140182074	1.39183146315069	19	RNASE2 JCHAIN IGKV3-20 IGHA1 RNASE6 SPON2 IGHA2 HLA-A
GOBP_REGULATION_OF_T_HELPER_17_TYPE_IMMUNE_RESPONSE	0.1	0.499384615384615	0.197822021315103	0.470304780810383	1.39668891138807	19	EPHB2 MALT1 IL27RA PRKCQ TBX21 RC3H2 NFKBID LOXL3 ZC3H12A IL12RB1
GOBP_NEURON_MIGRATION	0.100409836065574	0.500661025912216	0.20207170902116	0.297278629280116	1.24762162862793	83	SRGAP2C SRGAP2 ALKBH1 NTNG2 PHACTR1 UNK GAS6 BAX PLAA NSMF PLXNB2 SDCCAG8 LRP12 VEGFA ITGA3 SEPTIN4 PEX13 WDR62 ADGRG1 ELP3 YWHAE DISC1 DDIT4 CXCR4 KIF20B CDK5 POMGNT2 LRIG2
GOBP_POSITIVE_REGULATION_OF_T_CELL_RECEPTOR_SIGNALING_PATHWAY	0.100790513833992	0.501019920222264	0.197822021315103	0.515012842672882	1.4277004320996	15	CD226 RAB29 RELA TRAT1 TESPA1 NECTIN2 ADA PRKD2 CARD11 CD81
GOBP_SYNAPTIC_SIGNALING	0.100790513833992	0.501019920222264	0.197822021315103	0.229949120172677	1.16751397783682	316	EPHB2 OTOF AGRN CNP LY6E STAC3 S1PR2 PRKCE PTPRA NCDN SLC12A7 LGMN RAB8A TNF NTNG2 CD38 SPG11 P2RX4 NAPA CX3CR1 CPEB3 AKAP7 SLC1A4 RAP1B SRC SLC30A1 SNAPIN USP14 PTPRN2 PNKD PRNP DAGLA KAT2A MIR342 NSMF LIN7C ATF4 NTSR1 SNAP29 AKAP5 ERC1 CLN3 MIR320E RELA MTMR2 DAG1 RAB3GAP1 JAK2 USP8 KMO ATAD1 ATXN3 SYNGR1 EXOC4 SYT11 YWHAH GIT1 PICK1 PSMC5 LAMA2
GOBP_NEGATIVE_REGULATION_OF_INTERLEUKIN_1_BETA_PRODUCTION	0.101960784313725	0.506062241410326	0.195789002148949	0.463212190201885	1.37562567099566	19	PML LILRB4 CX3CR1 CARD17 CARD16 NLRP3 GIT1 TNFAIP3
GOBP_POSITIVE_REGULATION_OF_PROTEIN_DEPHOSPHORYLATION	0.102409638554217	0.506213535232457	0.197822021315103	0.372233538509458	1.33047192020594	39	PDGFRB AMBRA1 HSP90AB1 CD300A NSMF GBA CALM1 JAK2 PTPA PPIA SYMPK
GOBP_LIPID_MODIFICATION	0.102564102564103	0.506213535232457	0.195789002148949	-0.265927333457981	-1.22156886583402	136	DGAT2 AKT1 APPL2 CERK PLIN5 HADHA ACOX1 IRS2 INPP5K SOAT1 GBGT1 INPP5A PLPPR2 MBOAT2 MTMR12 ALOX5 ADIPOR1 GBA2 MBOAT7 SESN2 MTMR10 MTMR3 AKT2 ST3GAL4 CRAT LPCAT3 LCAT PPARA MBOAT1 POR ALOX15 ACAD11 PLPP5 SGPP2 MAPK14 INPP5B PLPP1 PIP4P2 AUH MCAT DGKG
GOBP_RETINA_HOMEOSTASIS	0.102766798418972	0.506213535232457	0.195789002148949	0.37741964120655	1.31972852900413	36	JCHAIN IGKC PRDX1 IGHA1 BBS12 IGHA2 CDH23 HSPB1 IQCB1 B2M SOD1 IGHG3 DRAM2 SPATA7 MKKS BBS4 CCDC66 BBS2
GOBP_CARBOHYDRATE_DERIVATIVE_CATABOLIC_PROCESS	0.102822580645161	0.506213535232457	0.197822021315103	0.273483306417989	1.20730702270889	117	CTSL GNPDA1 ADA2 APOBEC3G PDE9A SAMHD1 PDE4A FBXO6 APOBEC3F CST3 UPB1 TYMP FUCA2 DERA HEXA ENPP4 NEU1 NAGK NAGA TDG GBA FUCA1 NUDT9 APOBEC3C APOBEC3A PNP GUSB HEXB ACAT1 ABHD10 ADA MGAT1 FBXO44
GOBP_GOLGI_TO_PLASMA_MEMBRANE_TRANSPORT	0.103030303030303	0.506213535232457	0.197822021315103	0.333283450017244	1.28566673004466	52	OSBPL5 BLZF1 CNST ATP2C1 NSF RABEP1 EXOC2 VAMP4 ARFGEF2 EXOC5 CLN3 EXOC4 ACSL3 RAB34 GOPC LLGL1 COMMD1 GCC2 RAB10 VAMP5 BBS2 VPS35L EXOC1 GOLGA4
GOBP_REGULATION_OF_CARDIAC_MUSCLE_CELL_PROLIFERATION	0.103092783505155	0.506213535232457	0.199915231309662	-0.444996308940593	-1.37635237121386	21	TGFBR2 RBPJ MIR590 NOTCH1 JARID2 FGFR2 MAPK14 PIM1
GOBP_NEGATIVE_REGULATION_OF_CELL_ACTIVATION	0.103238866396761	0.506213535232457	0.197822021315103	0.265200513566781	1.21266738992774	142	BTN2A2 IL4I1 HAVCR2 LDLR LGALS9 SOCS1 LILRB4 LGALS9B FER LILRB1 GRN TNFRSF21 CD86 ERBB2 CD300A PRNP RHBDD3 LGALS9C CD84 CBFB MERTK NDFIP1 ZC3H8 GLMN UBASH3B SYT11 PKN1 ID2 CASP3 SPN RUNX3 CEACAM1 SCRIB LAG3 HLA-F TNFAIP3 PARP3 NR1H3 MILR1 HMOX1 CRTAM NCKAP1L TBX21 RC3H2
GOBP_NEURAL_RETINA_DEVELOPMENT	0.103238866396761	0.506213535232457	0.197822021315103	-0.443663053578761	-1.39977563062792	22	TOPORS CASP2 ZHX2 HIPK1 RPGRIP1 SMARCD3 TTC8 CABP4 ATP2B4 ATP2B1 SDK2
GOBP_INTRACELLULAR_PROTEIN_TRANSMEMBRANE_TRANSPORT	0.103515625	0.506384102145634	0.193813302725311	0.348978188683315	1.31036656924791	45	TRAM1 TIMM17A TOMM40L C2CD5 TRAM2 SRP54 SEC61A1 PEX13 TOMM70 TIMM23 ROMO1 SEC61G TIMM44 PEX10 GRPEL1 HSPD1 CHCHD4 TIMM23B PEX14 LONP2 PEX2 PEX7
GOBP_CELLULAR_RESPONSE_TO_XENOBIOTIC_STIMULUS	0.103585657370518	0.506384102145634	0.195789002148949	0.298532980746613	1.24568191839368	79	TPMT CBR1 CD69 TLR3 PDE4A GAS6 E2F1 PRNP NAT1 PCNA CHEK2 FMO4 GSTO1 AIM2 CYB5B ACER2 AIP APOBEC3A NCEH1
GOBP_ANION_TRANSPORT	0.104651162790698	0.510504575721967	0.191892240384838	0.240484505275172	1.19069812129695	245	SLC3A2 P2RY6 SLC25A19 LRRC8D SLC12A7 ANO5 SLC25A30 TNF SLC20A1 PLEKHA8 CTNS PLEKHA8P1 P2RX4 SLC38A7 SLC4A2 SLC25A24 SLC10A7 SLC1A4 MAP2K6 SLC25A25 PRNP CLNS1A MGST1 SLC38A6 SLC9A9 ATF4 NTSR1 SLC35B2 SLC17A5 CLN3 RAB3GAP1 LRRC8C KMO CES1 SFXN3 TTYH3 APOL1 TTYH2 TNFRSF11A SLC2A6 SLC38A9 RHAG ABCC10 SLC39A14 SLC26A6 CEACAM1 GPR89B SLC27A4 SLC23A2 MPC1 GOPC OSTM1 CLCN7 SLC25A22 CD47 RACGAP1 CLCC1 SLC…
GOBP_POSITIVE_REGULATION_OF_OSTEOBLAST_DIFFERENTIATION	0.104743083003953	0.510504575721967	0.193813302725311	0.376559713957665	1.3167216093865	36	BMPR2 IFITM1 TENT5A IL6ST SMAD1
GOBP_NERVE_DEVELOPMENT	0.10515873015873	0.510995865412033	0.193813302725311	0.406728284168226	1.36235325539156	31	EPHB2 MAFB ITGA4 KCNA2 DAG1 TMEM126A RNF165
GOBP_REGULATION_OF_CANONICAL_WNT_SIGNALING_PATHWAY	0.10515873015873	0.510995865412033	0.193813302725311	-0.260021448342356	-1.2120186647371	149	KPNA1 KREMEN1 CCNY ARNTL JADE1 GSK3B CSNK1D UBR5 FUZ RBPJ GNAQ USP34 SFRP2 TLE3 WLS FRMD8 TBL1XR1 DAAM2 WNT10B FOXO3 FRAT1 VCP FOXO1 NOTCH1 SOX4 TMEM9 TMEM88 ANKRD6 TNKS CDK14 UBE2B GID8 PPM1N JRK FGFR2 PPM1A MAPK14 STK4 SLC9A3R1 WNK1 PPP1CA PRKN CTDNEP1 SIAH2 GSK3A RNF146 NFKB1 NPHP3 GSKIP SMURF2 OTULIN TMEM170B LRRK2 STK11
GOBP_VIRAL_TRANSCRIPTION	0.10546875	0.511736266816144	0.191892240384838	0.347518609156259	1.30488604272954	45	TRIM14 IFITM3 UBP1 CCL4 MDFIC GTF2B PSMC3 TRIM21 CHD1 LARP7 TARBP2 SNW1 RSF1
GOBP_PROTEIN_LOCALIZATION_TO_PLASMA_MEMBRANE	0.106	0.513221115135403	0.193813302725311	0.248572886455102	1.19578936890003	200	EPHB2 JUP STAC3 EHD4 PRKCE GORASP1 RAB8A ABI3 TNF BLZF1 ATP1B3 GAS6 EFR3A APPL1 DAB2 PRKCI CNST ATP2C1 S100A10 NSF STX8 C2CD5 DENND4C RAB12 VAMP8 GBP1 ATP1B1 PRNP PTPN9 ARF6 EPB41L3 VAMP4 AKAP5 EZR EXOC5 ROCK2 CLN3
GOBP_REGULATION_OF_JNK_CASCADE	0.106212424849699	0.513221115135403	0.193813302725311	-0.283328275484837	-1.23957492956928	103	IGF1R PHLPP1 RASSF2 DUSP22 F2RL1 PINK1 MAP2K7 SFRP2 MAP4K4 ULK4 SIRPA TIRAP MAPK8IP3 SH3RF3 HIPK3 MTURN ITCH ANKRD6 TRAF1 PLCB1 RB1CC1 MAP3K5 DIXDC1 PAFAH1B1 TRAF5 EPHB1 MMP8 FLT4 PRKN GADD45A PJA2 PDCD4
GOBP_NEGATIVE_REGULATION_OF_CYTOKINE_PRODUCTION_INVOLVED_IN_INFLAMMATORY_RESPONSE	0.106930693069307	0.513221115135403	0.191892240384838	0.498402889324647	1.4171113270668	16	EPHB2 ADCY7 LILRB4
GOBP_POSITIVE_REGULATION_OF_CATABOLIC_PROCESS	0.106930693069307	0.513221115135403	0.191892240384838	0.221513374340213	1.15325833461305	399	TRIM14 PNPT1 RUFY4 TRIM5 MOV10 SAMD4A TRIM38 TRIM22 TICAM1 TENT4B AMBRA1 PRKCE LDLR GRSF1 ANKIB1 NOD1 DTX3L PSMC2 EXOSC9 NUB1 ULK2 TNF SPTLC2 ZC3HAV1 DCP1A PUM1 DHX36 PATL1 TRIB2 NKD1 PIK3C2A PATL2 DAB2 MTDH CPEB3 UVRAG METTL14 NSF NDUFA13 VPS11 TNRC6A PIP4K2C BARD1 DACT1 BAX PIP4K2B RHBDD3 PAIP1 PRXL2C HSP90AA1 PARN IRS1 PDE12 GBA TENT4A EZR ROCK2 CNOT8 RAB3GAP1 FAF1 ENDOG FYCO1 NDFIP1 RNF185 AT…
GOBP_PROTEIN_DEPOLYMERIZATION	0.107003891050584	0.513221115135403	0.190023305279108	-0.293566264356228	-1.24310659664507	83	F2RL1 MICAL2 TMOD1 FLII CAPZB ADD1 TWF2 KATNB1 AVIL SPTB STMN3 PPP1R9B VPS4B SVIL SH3GL1 WDR1 ADD2 MTPN MICAL3 ARHGEF2 MAP1S CLASP1 CCSAP
GOBP_PROTEIN_DEMETHYLATION	0.107070707070707	0.513221115135403	0.193813302725311	-0.425992711208975	-1.36951374603336	25	KDM4B KDM3A KDM5B JMJD6 KDM3B JARID2 UBE2B KDM6B
GOBP_CELL_AGING	0.107142857142857	0.513221115135403	0.191892240384838	0.292382929386171	1.25446699230105	89	PNPT1 BRCA2 CDKN1A PML ABI3 NSMCE2 CALR CGAS MAP2K6 NUP62 BCL2 NEK4 MIR342 CDK6 ATR MORC3 CHEK1 CHEK2 TERF2 CDK2 ULK3 ID2 ROMO1 RWDD1 SERPINE1 B2M SOD1 WRN SMC5 ZKSCAN3 RSL1D1 SIRT1 RBL1 FBXO5 TP53 FOXM1 ABL1
GOBP_RESPONSE_TO_TUMOR_CELL	0.107142857142857	0.513221115135403	0.191892240384838	0.406332090962109	1.36102618981701	31	IL4I1 HAVCR2 ABI3 PRF1 CD226 MR1 HLA-A CD160 TXNIP CEACAM1 NECTIN2 KLF4 CRTAM NKG7 CD274 ADAM15
GOBP_REGULATION_OF_ANOIKIS	0.107212475633528	0.513221115135403	0.190023305279108	0.473503988083221	1.38951948936872	18	SRC BCL2 CHEK2 MYBBP1A ANKRD13C ZNF304 PTK2 PDK4 TLE5
GOBP_NEGATIVE_REGULATION_OF_CELL_PROJECTION_ORGANIZATION	0.107355864811133	0.513221115135403	0.191892240384838	0.281306290984976	1.23061239148142	103	EPHB2 PTPRO SRGAP2C GORASP1 ABI3 ULK2 FKBP4 CD38 DAB2 DGUOK RNF6 SNAPIN PRNP STAP1 PTPN9 PAQR3 TBC1D7 ARF6 RAB29 EVL ITGA3 ODF2L YWHAH MAP4 SPART B2M TCHP MYLIP ITM2C
GOBP_PROTEIN_INSERTION_INTO_ER_MEMBRANE	0.107843137254902	0.513599928350723	0.190023305279108	0.459412360315649	1.36434111577995	19	TRAM1 EMC9 TRAM2 SEC61A1 EMC6 EMC7 EMC8 EMC1 EMC10
GOBP_NEGATIVE_REGULATION_OF_INTERLEUKIN_1_PRODUCTION	0.108055009823183	0.513599928350723	0.190023305279108	0.430996817428547	1.35675772366215	23	PML LILRB4 GAS6 CX3CR1 CARD17 CARD16 NLRP3 GIT1 CEACAM1 TNFAIP3
GOBP_REGULATION_OF_LEUKOCYTE_DIFFERENTIATION	0.108055009823183	0.513599928350723	0.190023305279108	0.245453031079254	1.19454779954092	211	IRF7 BTN2A2 IL4I1 LGALS1 AMBRA1 CCR1 TLR3 LGALS9 HAX1 SOCS1 TNF LILRB4 MAFB CD83 GAS6 LILRB1 CD86 ERBB2 MALT1 TNFAIP6 KAT2A IL15 FANCA C1QC CDK6 KLF10 MIR17HG IL15RA CBFB NLRP3 NDFIP1 IRF4 ZC3H8 UBASH3B XBP1 ID2 FSTL3 DROSHA IL18 ZNF675 PNP RUNX3 CEACAM1 LAG3 TESPA1 METTL3 MITF PPARGC1B ADA SOD1 RIPK1 SOS1 CRTAM MYC CARD11 NCKAP1L GPR137B TBX21 RC3H2 NFKBID CSF1 TCTA FGL2 PCID2
GOBP_TRANSFORMING_GROWTH_FACTOR_BETA_PRODUCTION	0.108267716535433	0.513599928350723	0.190023305279108	0.441493717356237	1.36850007095006	22	CD2AP LGALS9 HSP90AB1 SMAD3 LILRB1 NRROS
GOBP_CELLULAR_RESPONSE_TO_KETONE	0.10838445807771	0.513599928350723	0.193813302725311	0.320415688423456	1.26551100737661	61	PTGER2 P2RY6 PRKCE PCK2 SRD5A1 SERPINF1 GAS6 SRC MIR342 XRN1 FDX1 AKR1C3 ROCK2 JAK2 USP8 KLF9 CBX3 RWDD1 RPS6KB1 MYC LARP1 DDIT4 SIRT1 ADAM15 SPHK2 ACACA
GOBP_NEGATIVE_REGULATION_OF_CELLULAR_RESPONSE_TO_GROWTH_FACTOR_STIMULUS	0.10838445807771	0.513599928350723	0.193813302725311	-0.353084260744389	-1.29668967831792	44	SORL1 FUZ EPN2 CRIM1 SFRP2 PDCD6 SKI NOTCH1 FBN1 PIK3CB CFLAR HGS PPM1A UBE2D1 THBS1 LEMD2 ATP2B4 PTPN1 SMURF2 TRIM33 SMURF1 UBE2D3
GOBP_NEGATIVE_REGULATION_OF_LIPID_CATABOLIC_PROCESS	0.108651911468813	0.514116770594412	0.191892240384838	-0.484511641248852	-1.38419173024187	16	SORL1 AKT1 PLIN5 PDE3B HCAR2 BSCL2 PIK3CG ACACB GPLD1
GOBP_RRNA_CATABOLIC_PROCESS	0.10916179337232	0.515426123147124	0.188204146308491	0.450709899366452	1.36118442868279	20	EXOSC9 EXOSC10 XRN1 SLFN13 DROSHA MRPL44 EXOSC3 EXOSC8 EXOSC6
GOBP_CAMERA_TYPE_EYE_MORPHOGENESIS	0.10934393638171	0.515426123147124	0.190023305279108	0.330588886578223	1.27583090712333	51	EPHB2 TDRD7 PHACTR4 COL8A2 FRS2 BAK1 RING1 BAX ATF4 VEGFA
GOBP_POSTTRANSCRIPTIONAL_REGULATION_OF_GENE_EXPRESSION	0.109404990403071	0.515426123147124	0.186432558434075	0.218768796535194	1.14952326084766	437	PNPT1 SHFL EIF2AK2 MOV10 TENT5A SAMD4A TDRD7 LARP4 TENT4B OGFOD1 PARP9 ALKBH1 EXOSC9 RPS27L TNF GZMB EIF2S1 UNK DCP1A PIWIL4 PUM1 DHX36 PATL1 SMAD3 NOLC1 ZNF706 CALR PATL2 NCBP2 E2F1 ERBB2 CPEB3 EIF5A2 ZC3H7B METTL14 TRNAU1AP MIF4GD SEPSECS FASTKD1 COA3 ADAR TNRC6A XPO5 MIR342 MTRF1 EIF5B PAIP1 TSNAX TBRG4 PARN XRN1 SMAD1 TYMS PLXNB2 RMND1 TIA1 EIF6 MIR17HG EIF4A2 ATF4 PDE12 CNOT11 TENT4A IKBKE R…
GOBP_NEGATIVE_REGULATION_OF_LEUKOCYTE_CELL_CELL_ADHESION	0.110019646365422	0.51698730038979	0.188204146308491	0.288406839007099	1.24967960400089	92	BTN2A2 IL4I1 HAVCR2 LGALS9 MIA3 SOCS1 LILRB4 LGALS9B LILRB1 TNFRSF21 CD86 ERBB2 CD300A PRNP LGALS9C CBFB NDFIP1 ZC3H8 GLMN CASP3 SPN RUNX3 CEACAM1 SCRIB LAG3 KLF4
GOBP_NEGATIVE_REGULATION_OF_INFLAMMATORY_RESPONSE	0.110220440881764	0.51698730038979	0.190023305279108	-0.288105074213368	-1.23749439207351	94	PGLYRP1 NLRX1 NLRP6 SIGLEC10 PTGER4 TNFAIP8L2 PSMB4 CNR2 MIR590 ADORA2A SIRPA SOCS5 KRT1 ALOX5 SYK C1QTNF3 ACP5 RABGEF1 HCK LPCAT3 PPARA FEM1A NLRP12 PSMA1 CCN3 FURIN BCR ELANE MAPK14
GOBP_PROTEASOMAL_PROTEIN_CATABOLIC_PROCESS	0.110647181628392	0.51698730038979	0.193813302725311	-0.21872754537438	-1.14379738346596	416	KBTBD7 SIAH1 MAEA AREL1 DNAJB12 UGGT1 UBE4B ARNTL UBXN7 FBXL20 ZYG11B UFD1 AKT1 USP7 RMND5A GSK3B MAN1A1 FBXO9 CSNK1D ASCC2 PSMF1 KLHDC2 RNF103 TOPORS PINK1 COP1 FBXO33 FBXO38 NSFL1C PCBP2 SPSB3 DCAF12 PITHD1 PLK3 RNF14 YOD1 TBL1XR1 PSMB4 WNT10B RACK1 PSME3 GABARAPL2 ZSWIM8 CDC34 UBR2 ARRB2 VCP PRKACA DDB1 SOCS5 FBXL18 KCTD2 WDR26 ELOB ASB2 UBE2H ERLIN1 SH3RF3 CUL3 RCN3 UBXN2B UBXN10 NOP53 KLHDC3…
GOBP_PROTEIN_DEMANNOSYLATION	0.110663983903421	0.51698730038979	0.190023305279108	-0.482797964674388	-1.37929596151159	16	UGGT1 MAN1A1 RNF103
GOBP_PURINE_RIBONUCLEOSIDE_METABOLIC_PROCESS	0.110671936758893	0.51698730038979	0.188204146308491	0.508705393724844	1.41021514466128	15	ADA2 DGUOK ENPP4 PNP ICMT ADA ADAL MTAP
GOBP_RESPONSE_TO_NITRIC_OXIDE	0.110887096774194	0.51698730038979	0.190023305279108	-0.485782818334874	-1.36122724976928	15	EGLN1 AQP1 DNM2 FOXO1 CRK CFLAR
GOBP_MYOTUBE_DIFFERENTIATION	0.111324376199616	0.51698730038979	0.184706471207739	-0.313134948381601	-1.26013258560501	63	PPP3CA ADAMTS5 IL4R MYH9 SKI TNFSF14 KEL WNT10B DYRK1B EHD1 RBM38 NOTCH1 FLOT1 BIN3 ATP11A ADAM12 CFLAR CCN3 CD9
GOBP_CELLULAR_CARBOHYDRATE_METABOLIC_PROCESS	0.111332007952286	0.51698730038979	0.188204146308491	-0.245474208041516	-1.17977339370476	190	GBE1 MGAM IMPA2 PYGL DGAT2 AKT1 USP7 GSK3B RUBCNL BRAF PTAFR PGP STK40 IRS2 PGD SNCA PDK1 INPP5K PFKFB2 INPP5A DDB1 BCKDK SORD FOXO1 B4GALT1 ADIPOR1 SESN2 C1QTNF3 AKT2 PFKFB4 SLC4A1 CSGALNACT1 BAD COQ2 B3GNT8 B3GNT9 PPP1CB PPARA HK2 HS2ST1 B3GNT2 PFKFB3 PPP1R3B
GOBP_INTRINSIC_APOPTOTIC_SIGNALING_PATHWAY_IN_RESPONSE_TO_ENDOPLASMIC_RETICULUM_STRESS	0.111332007952286	0.51698730038979	0.188204146308491	0.329950846618445	1.27336854031757	51	BOK PML CREB3 PMAIP1 SELENOS DDIT3 BCL2 BAK1 ERP29 BAX ATF4
GOBP_CELL_CYCLE_DNA_REPLICATION	0.111984282907662	0.51698730038979	0.186432558434075	0.387588386149579	1.3284626837172	33	BRCA2 DBF4B CDT1 SENP2 PCNA GMNN MCM6 TERF2 ZPR1 ATAD5 MCM4 WRN FEN1 FBXO5 MCM3 DBF4
GOBP_REGULATION_OF_MRNA_SPLICING_VIA_SPLICEOSOME	0.111984282907662	0.51698730038979	0.186432558434075	-0.299200981336618	-1.2434894225685	78	NUP98 SRPK1 SRPK2 RBM23 PRDX6 JMJD6 RBM15 SNRNP70 RBM15B SFSWAP RAVER1 SF1 RBM25 KHDRBS2 SON DYRK1A CELF1 ZC3H10 THRAP3 DDX17 CELF2 HNRNPU
GOBP_ISOPRENOID_BIOSYNTHETIC_PROCESS	0.112185686653772	0.51698730038979	0.184706471207739	0.447659259517014	1.37507794261881	21	NUS1 AKR1C3 PMVK PDSS1 HMGCS1 DHRS9 GGPS1 PDSS2 MVD DHDDS LSS PRMT3 MVK
GOBP_INTERSTRAND_CROSS_LINK_REPAIR	0.112204724409449	0.51698730038979	0.186432558434075	0.42264251262739	1.36635276073689	26	SLX4 DCLRE1C EXO5 DCLRE1A RNF8 ATR FAN1 ERCC4 DCLRE1B ERCC6L2
GOBP_EYE_MORPHOGENESIS	0.112704918032787	0.51698730038979	0.190023305279108	0.312637991383315	1.25100938719908	66	EPHB2 TDRD7 PHACTR4 COL8A2 PRKCI FRS2 BCL2 BAK1 RING1 BAX RARG ATF4 VEGFA CEP290 MYO7A
GOBP_POSITIVE_REGULATION_OF_CYTOKINE_PRODUCTION_INVOLVED_IN_INFLAMMATORY_RESPONSE	0.112871287128713	0.51698730038979	0.186432558434075	0.489680063707542	1.39230967512859	16	TICAM1 TNF APPL1 MYD88
GOBP_NEGATIVE_REGULATION_OF_TOR_SIGNALING	0.112903225806452	0.51698730038979	0.188204146308491	-0.371302527857533	-1.31171250491841	36	CASTOR2 ARNTL AKT1S1 PDCD6 SESN3 UBR2 SESN2 TSC1 TSC2 CASTOR3 BMT2 SH3BP4 TMEM127 GSK3A FNIP1 STK11 ITFG2
GOBP_ANTIGEN_PROCESSING_AND_PRESENTATION_OF_EXOGENOUS_PEPTIDE_ANTIGEN	0.113095238095238	0.51698730038979	0.186432558434075	0.398614276306926	1.3351750495613	31	CTSL LNPEP LGMN TAP1 IFI30 CTSD HLA-A HLA-F B2M FCER1G
GOBP_REGULATION_OF_TELOMERE_MAINTENANCE_VIA_TELOMERE_LENGTHENING	0.113131313131313	0.51698730038979	0.188204146308491	0.333645898725029	1.2775229469717	50	TENT4B SLX4 DHX36 SRC EXOSC10 PARN XRN1 ATR TNKS2 TERF2 POT1 CCT8 CCT5 CCT3 ERCC4 CCT4 HNRNPA2B1 PRKCQ CCT7 CCT2
GOBP_CELLULAR_RESPONSE_TO_NITROGEN_COMPOUND	0.113461538461538	0.51698730038979	0.183023938384487	0.219885068710801	1.14997811031615	413	EPHB2 AGRN JUP LY6E CAPN2 IFIT1 IFIH1 P2RY6 DDX58 SOCS2 CHMP5 PTPRA TLR3 NOD1 LGMN RAB8A PCK2 SRD5A1 EGR1 SELENOS SOCS1 TNF CCND3 UBR1 MZB1 CASP7 RANGAP1 ITGA4 SLC25A33 FER PIK3C2A P2RX4 APPL1 PRKCI DNMT1 CPEB3 RAP1B CGAS SRC C2CD5 DENND4C RAB12 STAT1 HSP90B1 PRNP PIP4K2C MIR342 PIP4K2B XRN1 FDX1 NSMF ATF4 TRPM4 CHEK1 IRS1 GFER PDE12 CDC6 SNX6 EZR ROCK2 RELA JAK2 BRCA1 TIMELESS
GOBP_RESPONSE_TO_CADMIUM_ION	0.113545816733068	0.51698730038979	0.186432558434075	-0.356728017008411	-1.28256427237784	38	MAPK1 CAT AKT1 SOD2 KIT CDKN1B SORD MMP9 HAAO ARG1 MAPK3 ERCC1
GOBP_TRANSLATIONAL_ELONGATION	0.113725490196078	0.51698730038979	0.184706471207739	0.343530933360494	1.3002158637538	47	SHFL GTPBP2 ALKBH1 ASCC3 CPEB3 EIF5A2 TRNAU1AP SEPSECS EFL1 GFM1 GTPBP1 TRIP4 MRPL44 NEMF MTRES1 SRP9 CPEB2 ZNF598 HBS1L EEFSEC
GOBP_NEGATIVE_REGULATION_OF_CARBOHYDRATE_METABOLIC_PROCESS	0.114	0.51698730038979	0.186432558434075	-0.381586952882234	-1.32957303202302	34	GSK3B PGP INPP5K CLTC AP2A1 SMPD3 C1QTNF3 SLC4A1 PPARA MIDN SIRT6 PRKN GSK3A LEPR EP300 FBP1 CBFA2T3
GOBP_NEGATIVE_REGULATION_OF_NEURON_PROJECTION_DEVELOPMENT	0.114173228346457	0.51698730038979	0.184706471207739	0.303015019443284	1.23782168949604	70	EPHB2 PTPRO ULK2 FKBP4 CD38 DAB2 DGUOK RNF6 SNAPIN PTPN9 PAQR3 ARF6 RAB29
GOBP_REGULATION_OF_TRANSCRIPTION_BY_RNA_POLYMERASE_I	0.114173228346457	0.51698730038979	0.184706471207739	0.419132591105798	1.3550056037006	26	ERBB2 NOL11 ATF4 POLR2K WDR43 DHX33 NCL LYAR PWP1 UTP15 DEDD IPPK WDR75 HEATR1 POLR2L
GOBP_NEGATIVE_REGULATION_OF_CELL_ADHESION	0.114228456913828	0.51698730038979	0.186432558434075	0.251173613780531	1.19219834663877	182	EPHB2 BTN2A2 IL4I1 PTPRO CD164 HAVCR2 IL1RN LGALS9 MIA3 SOCS1 LILRB4 LGALS9B LILRB1 RCC2 TNFRSF21 CD86 ERBB2 CD300A SRC GBP1 PRNP LGALS9C PLXNB2 CBFB VEGFA JAK2 GTPBP4 NDFIP1 ACER2 ZC3H8 GLMN UBASH3B MAPK7 CASP3 SPN RUNX3 PTK2 CEACAM1 AP1AR SCRIB LAG3 METTL3 KLF4
GOBP_ORGANELLE_FISSION	0.114341085271318	0.51698730038979	0.183023938384487	0.226726185843952	1.15731756710833	327	MAD2L1BP BRCA2 PDGFRB KLHDC8B CHMP5 RAD51B STAT2 TNF NDC80 SLX4 NSMCE2 REEP3 SLF2 CALR MASTL ABRAXAS2 DDHD1 NUP62 REC8 DRG1 CEP85 NUDC DNM1L CDT1 PDCD6IP FANCA BCCIP KIF18B PSMG2 ANAPC4 SPHK1 CHEK1 ABRAXAS1 CHEK2 CDC6 BUB1 NSL1 POLDIP2 TPX2 TENT4A MYO19 TUBG1 BANF1 WASHC5 TOP2A CENPF RAD50 PKMYT1 KIF23 ZWILCH KNTC1 ESPL1 RMDN1 DLGAP5 ANLN RIOK2 COX10 CHAMP1 RALA NCAPG TUBG2 AURKA PEX11B UBE2S SPD…
GOBP_POSITIVE_REGULATION_OF_MUSCLE_CONTRACTION	0.114519427402863	0.51698730038979	0.188204146308491	-0.444345643851488	-1.35916873289577	20	KIT PTAFR SPX KCNQ1 SRF ABAT PTGS2 PROK2
GOBP_EMBRYONIC_SKELETAL_SYSTEM_MORPHOGENESIS	0.114688128772636	0.51698730038979	0.186432558434075	-0.388836770273671	-1.33701838592125	32	FLVCR1 CHST11 TGFBR2 FUZ SMAD2 WDR19 ZEB1
GOBP_GLANDULAR_EPITHELIAL_CELL_DEVELOPMENT	0.114688128772636	0.51698730038979	0.186432558434075	-0.477027028403957	-1.36280908775827	16	ARNTL AKT1 PDPK1 GSK3B RFX3 BAD
GOBP_POSITIVE_REGULATION_OF_CELL_CYCLE_PHASE_TRANSITION	0.114754098360656	0.51698730038979	0.188204146308491	0.294197464198513	1.23753528918342	84	MAD2L1BP RAD51B DBF4B CCND3 NSMCE2 RCC2 RRM2 CCND2 CDT1 ANAPC4 CHEK2 CDC6 CPSF3 ESPL1 KMT2E DLGAP5 CENPJ PLRG1 ATAD5 EIF4G1 EZH2 DTL SASS6 CCNB1 LSM11 DDRGK1 ADAMTS1 RDX ZNF16 FBXO5 CDK10 CDC73 ANAPC7 CDC25B ANXA1 RB1 ANAPC11 MTBP CDK4 UBE2E2 CDC23 ANAPC5
GOBP_ERBB_SIGNALING_PATHWAY	0.114851485148515	0.51698730038979	0.184706471207739	-0.294056053402571	-1.23431021493999	81	RPS6KA5 MAPK1 AKT1 PDPK1 RASSF2 BRAF RBPJ PTPRJ IQGAP1 TGFA SHKBP1 CBL CPNE3 SOCS5 MMP9
GOBP_HEPATOCYTE_APOPTOTIC_PROCESS	0.11491935483871	0.51698730038979	0.186432558434075	-0.483716766850817	-1.35543790219794	15	IGF1R DNMT3A BCL2L1 PPARA CFLAR BID STK4 PIK3CG GSN
GOBP_NEPHRON_MORPHOGENESIS	0.115079365079365	0.51698730038979	0.184706471207739	0.429629798058272	1.36535110630593	24	PDGFRB STAT1 BCL2 VEGFA PKD2 GZF1 FMN1 MYC SOX8 DLG1
GOBP_POSITIVE_REGULATION_OF_GLUCOSE_TRANSMEMBRANE_TRANSPORT	0.115151515151515	0.51698730038979	0.186432558434075	-0.420635502642814	-1.35229098475441	25	AKT1 OSBPL8 BRAF RHOQ IRS2 ITLN1
GOBP_REGULATION_OF_BINDING	0.115384615384615	0.517318317042074	0.181383128498408	0.235688387031287	1.17851448387722	261	IFIT1 IFIT2 SP100 CDKN1A TICAM1 IFI16 ANXA2 PARP9 DTX3L CEBPG HSP90AB1 EIF2S1 ITGA4 SMAD3 DAB2 E2F1 DDIT3 S100A10 SRC SUMO3 SNAPIN DACT1 BAX CDT1 SENP2 ZNF618 GTF2F1 NIBAN2 GEMIN2 CAMK1 PPP2CB GMNN GTF2B TDG POLDIP2 ZNF593 ILRUN CARD16 CALM1 JAK2 GTPBP4 IRF4 UBASH3B TRIM21 USP33 ZNF675 IDE AURKA ZNF304 EIF4G1 STMN1 TTBK2 ERCC4 KLF4 SYMPK B2M DISC1 NMD3 DOT1L DDRGK1 RSF1 C4orf3 HMOX1 RAN CLN5 MYC …
GOBP_NEURON_RECOGNITION	0.115913555992141	0.518972969311022	0.183023938384487	0.424837799955934	1.33736942614294	23	EPHB2 NEXN TNFRSF21
GOBP_REGULATION_OF_CELL_JUNCTION_ASSEMBLY	0.116700201207243	0.520213502831765	0.184706471207739	0.282313662526825	1.22651111844184	98	EPHB2 AGRN PTPRA GPBAR1 ABI3 TNF NTNG2 SMAD3 RCC2 RAP1B S100A10 SRC AMIGO2 ARF6 POLDIP2 ROCK2 VEGFA
GOBP_MRNA_METHYLATION	0.116831683168317	0.520213502831765	0.183023938384487	0.482978657530136	1.37325553478413	16	CMTR1 TRMT6 METTL14 NSUN2 METTL3
GOBP_REGULATION_OF_ERAD_PATHWAY	0.116831683168317	0.520213502831765	0.183023938384487	0.485761631439979	1.38116837785756	16	USP25 USP14 RNF185 ATXN3 RNFT1
GOBP_RESPONSE_TO_PLATELET_DERIVED_GROWTH_FACTOR	0.116831683168317	0.520213502831765	0.183023938384487	0.486509727107379	1.38329544185881	16	PDGFRB FER YES1 SRC CORO1B CCNA2 RDX MYC
GOBP_T_CELL_CYTOKINE_PRODUCTION	0.117063492063492	0.520531637312459	0.183023938384487	0.396804719165806	1.32911386287234	31	RSAD2 LILRB4 MALT1 TRPM4 NLRP3 HLA-A DENND1B IL18 HLA-F B2M TRAF2 TBX21
GOBP_NEGATIVE_REGULATION_OF_BINDING	0.117296222664016	0.520641136258047	0.183023938384487	0.272151360290131	1.20304961144342	113	IFIT1 IFIT2 SP100 CDKN1A IFI16 ITGA4 DAB2 E2F1 DDIT3 SUMO3 DACT1 BAX SENP2 GTF2F1 GEMIN2 CAMK1 TDG ZNF593 ILRUN CARD16 JAK2 GTPBP4 USP33 ZNF675 AURKA ZNF304 TTBK2 ERCC4 SYMPK B2M DISC1 RSF1 C4orf3 HMOX1 ZFP90 ATP2A2 ADAM15 MITD1 KDM1A PEX19 STYX EPB41L5 TLE5 LEF1 SUMO1 GZMA P2RY1
GOBP_POSITIVE_REGULATION_OF_GLUCOSE_IMPORT	0.117408906882591	0.520641136258047	0.184706471207739	-0.434562336217921	-1.37106248383741	22	AKT1 OSBPL8 RHOQ IRS2 ITLN1 AKT2
GOBP_MYOBLAST_FUSION	0.117647058823529	0.520985474681005	0.184706471207739	-0.424297673159556	-1.35212314631825	23	ADAMTS5 IL4R MYH9 TNFSF14 DYRK1B EHD1 FLOT1 ADAM12 CFLAR CD9 MAPK14
GOBP_POSTREPLICATION_REPAIR	0.118343195266272	0.523219408245226	0.181383128498408	0.398377380580481	1.3296452803383	30	PARP10 POLK PCNA POLDIP2 BRCA1 POLH DTL PRIMPOL POLD1 UBE2N NSMCE1 RAD18 UBE2V2
GOBP_REGULATION_OF_CYTOSOLIC_CALCIUM_ION_CONCENTRATION	0.118473895582329	0.523219408245226	0.183023938384487	0.256085004576909	1.20361570158395	169	CMKLR1 PTGER2 FPR3 P2RY6 BOK CCR1 PRKCE LPAR6 CXCL10 PML CCRL2 PTGIR CD38 SMAD3 P2RX4 CX3CR1 DDIT3 IBTK BCL2 BAK1 PRNP BAX NTSR1 TRPM4 C3AR1 CLN3 CALM1 JAK2 GSTO1 UBASH3B TRPV2 CDH23
GOBP_POSITIVE_REGULATION_OF_MIRNA_TRANSCRIPTION	0.118811881188119	0.523999139044339	0.181383128498408	0.387390459801526	1.30772727563054	32	EGR1 TNF SMAD3 GNL3 SREBF2 SMAD1 RELA KLF4 MYC TP53
GOBP_REGULATION_OF_MEMBRANE_DEPOLARIZATION	0.119047619047619	0.524326419848808	0.181383128498408	0.426585205075034	1.35567547762118	24	IFI6 BOK HSH2D SRC BCL2 NTSR1 TRPM4
GOBP_EXTRACELLULAR_VESICLE_BIOGENESIS	0.119433198380567	0.524658187599364	0.183023938384487	-0.433918588299694	-1.36903143202695	22	RAB27A SMPD3 ARRDC1 VPS4B HGS RAB7A CHMP2A PRKN TSG101 CHMP3 CHMP6
GOBP_NEGATIVE_REGULATION_OF_ANTIGEN_RECEPTOR_MEDIATED_SIGNALING_PATHWAY	0.119607843137255	0.524658187599364	0.179782316298324	0.404384154843536	1.32863101223536	28	BTN2A2 ELF1 LILRB4 CD300A GBP1 PRNP EZR PHPT1 CD160 CEACAM1
GOBP_RRNA_TRANSCRIPTION	0.119607843137255	0.524658187599364	0.179782316298324	0.404574710334797	1.32925709496439	28	NOL11 NIFK TAF1B GTF3C3 GTF3C6 NCL PWP1 SPIN1 TP53 POLR1B DEDD IPPK
GOBP_CELLULAR_RESPONSE_TO_ALCOHOL	0.120162932790224	0.526381754166083	0.183023938384487	0.319008156578756	1.25481897582911	60	JUP PTGER2 ADCY7 P2RY6 PRKCE MIR342 XRN1 FDX1 GRAMD1B AKR1C3 MLC1 DAG1 BRCA1 CES1
GOBP_PURINE_NUCLEOSIDE_METABOLIC_PROCESS	0.120792079207921	0.5273410035155	0.179782316298324	0.480280129508664	1.3824333301855	17	ADA2 DGUOK ENPP4 PNP ICMT ADA ADAL MTAP OARD1
GOBP_DENDRITIC_SPINE_DEVELOPMENT	0.120833333333333	0.5273410035155	0.184706471207739	0.317520055347648	1.24043584372105	59	EPHB2 SRGAP2C SRGAP2 ABI3 DHX36 CPEB3 WASL LZTS3 ARF6 CAMK1 MAPK6 DISC1 UBA6 UBE3A LRP8 DBN1 NEURL1 CDK5 C21orf91 PDLIM5 CAPRIN2 DOCK10 DLG5 BAIAP2
GOBP_REGULATION_OF_CELLULAR_CARBOHYDRATE_METABOLIC_PROCESS	0.120901639344262	0.5273410035155	0.183023938384487	-0.282554335483056	-1.22757379101633	100	DGAT2 AKT1 USP7 GSK3B RUBCNL PTAFR PGP IRS2 SNCA PDK1 INPP5K PFKFB2 DDB1 BCKDK FOXO1 ADIPOR1 SESN2 C1QTNF3 AKT2 SLC4A1 BAD PPP1CB PPARA PPP1R3B PGAM1 MIDN PDK2 SIRT6 SIRT7 DYRK2 PPP1CA PRKN ACACB GSK3A GPLD1 LEPR RORC STK11 EP300 FBP1 CBFA2T3
GOBP_REGULATION_OF_NATURAL_KILLER_CELL_ACTIVATION	0.121031746031746	0.5273410035155	0.179782316298324	0.391038026639062	1.3097980871015	31	HAVCR2 TICAM1 FCGR3A GAS6 IL15 RHBDD3 DCAF15 IL15RA JAK2 IL18 HLA-F
GOBP_CELLULAR_RESPONSE_TO_LIGHT_STIMULUS	0.121513944223108	0.528262067879361	0.179782316298324	0.293464104030917	1.22453112944059	79	DDB2 CDKN1A EIF2S1 DHX36 POLK TRIAP1 NMT1 BAK1 BAX ATR ATF4 CHEK1 PCNA CARD16 POLH NOC2L METTL3 ERCC4 POLD1 EIF2AK4 MYC USP47 SMPD1 SIRT1 KDM1A TP53 CRY1 NMT2 PPID
GOBP_POSITIVE_REGULATION_OF_PHOSPHOPROTEIN_PHOSPHATASE_ACTIVITY	0.12156862745098	0.528262067879361	0.178219874951973	0.451729162891305	1.34152391917801	19	PDGFRB HSP90AB1 CD300A CALM1 JAK2 PTPA
GOBP_REGULATION_OF_DENDRITIC_SPINE_DEVELOPMENT	0.121807465618861	0.528509557458725	0.178219874951973	0.381300582509609	1.30691118012025	33	EPHB2 SRGAP2C DHX36 CPEB3 ARF6 CAMK1 MAPK6 DISC1 UBE3A LRP8 DBN1 NEURL1 C21orf91 CAPRIN2 DLG5 BAIAP2
GOBP_MITOTIC_CYTOKINESIS	0.121951219512195	0.528509557458725	0.181383128498408	0.322641368686964	1.25306531596619	55	ZFYVE26 KLHDC8B CHMP5 NUP62 PDCD6IP POLDIP2 RHOC ROCK2 USP8 KIF23 ESPL1 ANLN STMN1 RACGAP1 RHOB CNTROB ECT2 KIF20B TTC19 MITD1 BBS4 CIT
GOBP_NEGATIVE_REGULATION_OF_DNA_RECOMBINATION	0.122287968441815	0.529262327416174	0.178219874951973	0.396632316716585	1.32382086348226	30	HELB RMI2 CGAS RIF1 SHLD2 SHLD3 TERF2 NDFIP1 POLQ PARP3 SMCHD1 MSH6
GOBP_SUPRAMOLECULAR_FIBER_ORGANIZATION	0.12262156448203	0.52994522856541	0.184706471207739	-0.212009958510956	-1.12454879888912	473	RFLNB SIAH1 CHP1 NDEL1 CRIPT PRKAR1A CASS4 DBNL TRIM27 F2RL1 CSNK1D PPM1F MICAL2 LTBP2 TUBGCP3 CDK5R1 CDKN1B CYP1B1 PPFIA1 MYO1F PTGER4 TMOD1 ACTR2 RPS3 SFRP2 PLK3 CCDC88B SSH2 SNCA FLII CAPZB ADD1 INPP5K MYO5A CLIP1 DAAM2 NDE1 MAPRE3 DNAJB6 SSH1 TPPP MYADM KLHL24 PSTPIP1 SYNPO ALDOA HCLS1 KRT23 SAMD14 LIMK2 ARHGAP25 WDR73 SRF TWF2 CDC42EP2 FKBP1A GBA2 NEDD9 CRTAP KATNB1 CALD1 ACTN1 CUL3 ARL3 BIN…
GOBP_TETRAHYDROFOLATE_METABOLIC_PROCESS	0.122772277227723	0.52994522856541	0.178219874951973	0.479065897826357	1.36213036634093	16	GART GCH1 MTHFD2 TYMS AASDHPPT MTHFD1L MTHFD1 ATIC DHFR
GOBP_AUTOPHAGOSOME_MATURATION	0.123260437375746	0.530671395716146	0.178219874951973	0.326389215408863	1.25962325316048	51	RUBCN STX17 CHMP5 MAP1LC3B2 UVRAG SNAPIN VAMP8 SNAP29 CLN3 CALM1 FYCO1 SNX14
GOBP_ORGANIC_ANION_TRANSPORT	0.123287671232877	0.530671395716146	0.176694268938498	0.25173173887623	1.18842503756668	174	SLC3A2 SLC25A19 LRRC8D SLC25A30 TNF PLEKHA8 CTNS PLEKHA8P1 P2RX4 SLC38A7 SLC4A2 SLC25A24 SLC10A7 SLC1A4 MAP2K6 SLC25A25 MGST1 SLC38A6 NTSR1 SLC35B2 SLC17A5 CLN3 RAB3GAP1 LRRC8C KMO CES1 SFXN3 TNFRSF11A SLC2A6 SLC38A9 RHAG ABCC10 SLC26A6 CEACAM1 SLC27A4 SLC23A2 MPC1 SLC25A22 CD47 SLC35D2 AVPR1A SLC52A2 SLC35B3 MYC SLC4A5 SLC35A3 SLC25A17 SLC16A6 P2RX7 SLC25A12 MFSD2A NF1 SLC35A1 ARL6IP5 ABCD3 CD36
GOBP_SKELETAL_SYSTEM_DEVELOPMENT	0.123430962343096	0.530671395716146	0.183023938384487	-0.234296067722431	-1.16391772916352	256	RFLNB SPNS2 UFD1 PBXIP1 FLVCR1 RASSF2 CHST11 KIT PHOSPHO1 ALPL TGFBR2 FUZ CD44 FOXN3 THBS3 WFIKKN1 PTGER4 SFRP2 RPL13 SKI SGPL1 PAPSS2 WNT10B MBOAT2 CTSK ANKRD11 PIP4K2A SRF MMP9 SMAD2 SOX4 SMPD3 THRA FBN1 WDR19 ACP5 ZEB1 WASF2 CSGALNACT1 HYAL3 PBX1 ETS2 ESRRA POR TRPS1 MAPK3 PAPSS1 ANKH ZNF219 CCN3 MBTD1 ATG9A ASXL1 MEF2D FGFR2 MAPK14 PRPSAP2 PCSK5 RHOA PAFAH1B1 XYLT1 FGFR1 NDST1 CHI3L1
GOBP_HISTONE_MRNA_METABOLIC_PROCESS	0.1237721021611	0.53093828431688	0.176694268938498	0.418277281634134	1.31671722282173	23	TENT4B SSB NCBP2 EXOSC10 CPSF2 XRN1 CPSF3
GOBP_HISTONE_LYSINE_DEMETHYLATION	0.123983739837398	0.53093828431688	0.179782316298324	-0.44917909455901	-1.3489920137374	19	KDM4B KDM3A KDM5B KDM3B UBE2B KDM6B KDM7A
GOBP_NEGATIVE_REGULATION_OF_FATTY_ACID_METABOLIC_PROCESS	0.123983739837398	0.53093828431688	0.179782316298324	-0.449672318192098	-1.35047328201119	19	DGAT2 AKT1 APPL2 PLIN5
GOBP_VASCULAR_TRANSPORT	0.124260355029586	0.531086387434555	0.176694268938498	-0.331541513025524	-1.27122896356957	52	ATP2A3 ABCC5 SLC19A1 SLC6A6 SLC24A3 LRP3 SLC6A9 SLC1A5 SLC9A3R1 SLC27A1 ATP1B2 SLC7A8 SLCO3A1 ATP2B4 SLC22A1 SLC5A3 LEPR SLC29A1 SLC12A2
GOBP_ORGANIC_HYDROXY_COMPOUND_CATABOLIC_PROCESS	0.124748490945674	0.531086387434555	0.178219874951973	-0.369490680776336	-1.29406502672649	35	NUDT3 IMPA2 SULT1B1 CYP4F12 INPP5K INPP5A SORD CYP4F3
GOBP_ANTIGEN_PROCESSING_AND_PRESENTATION_OF_ENDOGENOUS_PEPTIDE_ANTIGEN	0.124752475247525	0.531086387434555	0.176694268938498	0.47791224802982	1.37561764476118	17	ERAP2 TAP1 HLA-A IDE HLA-F B2M
GOBP_MONOCARBOXYLIC_ACID_TRANSPORT	0.125	0.531086387434555	0.175204047558551	0.337007019004428	1.26541642321961	45	TNF P2RX4 SLC10A7 MAP2K6 NTSR1 CES1 TNFRSF11A SLC26A6 CEACAM1 SLC27A4 MPC1 MYC SLC16A6 P2RX7 ABCD3 CD36 ANXA1 PLA2G4A SLC6A12 SLC16A13 PROCA1
GOBP_REGULATION_OF_PH	0.125	0.531086387434555	0.181383128498408	0.31391517762009	1.22635289220293	59	RAB39A ATP6V1H GRN SLC4A2 CCDC115 SNAPIN DMXL1 BCL2 TM9SF4 LACC1 SLC9A9 CLN3 SLC26A6 GPR89B TMEM106B FASLG CLIC4 ATP6V0E1 AVPR1A CLN5 UBE3A PDK4 SLC4A5 TMEM175
GOBP_RNA_SPLICING_VIA_TRANSESTERIFICATION_REACTIONS	0.125	0.531086387434555	0.175204047558551	0.236635813240859	1.17186447380765	247	HSPA8 MFAP1 NCBP2 TXNL4B METTL14 AAR2 SNRPC CLNS1A LSM5 TIA1 GEMIN2 DDX23 SMU1 ZCRB1 BCAS2 HNRNPH3 XAB2 NSRP1 PUF60 SRSF7 SNU13 SNRPB2 SRSF3 RBM6 WBP11 TGS1 DBR1 PRPF40A PLRG1 PRPF4B LARP7 CWF19L2 HNRNPR METTL3 CD2BP2 SNRPG SNW1 SLU7 GEMIN5 HNRNPA2B1 SETX WBP4 NCL EFTUD2 MPHOSPH10 SNRPA1 SF3A2 SYNCRIP ZCCHC8 PRPF39 GCFC2 IK CDC40 MAGOHB DDX1 DDX39A LSM7 SF3B3 SNRNP40 BUD13 PHF5A WDR83 TRA2B NCBP1…
GOBP_STEROID_HORMONE_BIOSYNTHETIC_PROCESS	0.125490196078431	0.531844272259279	0.175204047558551	0.448824130219223	1.33289669044067	19	SRD5A1 EGR1 DAB2 HSD17B7 HSD17B8 CACNA1H MED1
GOBP_REGULATION_OF_CILIUM_ASSEMBLY	0.125506072874494	0.531844272259279	0.178219874951973	-0.300867505230266	-1.22383296644287	70	TBC1D17 TBC1D30 TBC1D14 TBC1D22A GSK3B SYNE2 FUZ DNM2 TBC1D22B TBC1D2B LIMK2 TBC1D10C MAK WRAP73 TBC1D10B
GOBP_MICROTUBULE_BASED_TRANSPORT	0.126232741617357	0.532916052074649	0.175204047558551	-0.260336956765985	-1.19588880494511	136	NDEL1 BICD2 SYNE2 CFAP45 KIF27 AGTPBP1 NDE1 IFT122 FLOT2 RFX3 RHOT2 MAPK8IP3 TRIM58 ARL3 KIF3C MAK WDR19 AP3S2 KIF1C PRKCZ KLC3 UBB TRAK1 IFT52 DYNC2H1 KIF1B FBXW11 HNRNPU ROPN1L TTC30B TRAK2 IFT88 KIF13A MAP1S BLOC1S6 PAFAH1B1 DPCD CEP131 SLC9A3R1 DLG2 OPA1 ACTR10 DNAH1 BORCS5
GOBP_MYELOID_CELL_DIFFERENTIATION	0.126272912423625	0.532916052074649	0.178219874951973	-0.225493110590398	-1.14402622847147	292	MAEA PRKDC THOC5 KAT8 LBR STAT5B FLVCR1 RASSF2 TESC KIT BCL6 F2RL1 TGFBR2 TSPAN2 MYH9 RBPJ DHRS7B KAT7 CASP9 EIF2AK1 PITHD1 FAXDC2 KAT6A EPB42 JMJD6 FOXO3 RBM15 HCLS1 KCNQ1 PABPC4 PIP4K2A TIRAP SRF MMP9 FAM210B KLF1 JAG1 TRIM58 THRA ACTN1 FBN1 DYRK3 MTURN SH3PXD2A SLC4A1 WASF2 TCIRG1 BRD1 ZFP36L1 ESRRA JAK3 RCOR1 PURB ZBTB46 WDR1 PIK3CD NBEAL2 FARP2 PTBP3 RASGRP4 FES MPL TRIB1 CSF3R RNF41 SBNO2 R…
GOBP_ORGANIC_HYDROXY_COMPOUND_BIOSYNTHETIC_PROCESS	0.126272912423625	0.532916052074649	0.178219874951973	0.263034328582542	1.19055009274262	131	P2RY6 PRKAG2 STARD4 PCK2 TNF SPTLC2 PNPO CTNS SQLE APPL1 ARV1 DAB2 GCH1 NUS1 IMPA1 OSBP SCP2 MSMO1 SPHK1 NTSR1 SC5D AKR1C3 PMVK GBA CES1 DHCR24 ACER2
GOBP_REGULATION_OF_BONE_MINERALIZATION	0.126482213438735	0.532916052074649	0.175204047558551	0.362696930822352	1.27935058003319	37	BMPR2 ISG15 TENT5A CCR1 SMAD3
GOBP_SNRNA_TRANSCRIPTION	0.126732673267327	0.532916052074649	0.175204047558551	0.474995853622243	1.36722312542697	17	USPL1 SNAPC3 ICE2 ZC3H8 LARP7 ICE1 RPAP2 SNAPC5 SNAPC1 SNAPC2
GOBP_DOPAMINE_RECEPTOR_SIGNALING_PATHWAY	0.12678936605317	0.532916052074649	0.178219874951973	-0.441322455488509	-1.34992137522843	20	GSK3B GNAI3 ARRB2 GNB5 KLF16 SLC9A3R1 GNAS GSK3A LRRK2
GOBP_PROTEIN_LOCALIZATION_TO_CELL_PERIPHERY	0.126923076923077	0.532916052074649	0.172324344900946	0.237946959774362	1.17092731415007	231	EPHB2 JUP STAC3 EHD4 PRKCE GORASP1 RAB8A ABI3 TNF BLZF1 ATP1B3 GAS6 EFR3A APPL1 DAB2 PRKCI CNST ATP2C1 EXOC7 S100A10 NSF STX8 C2CD5 DENND4C RAB12 VAMP8 GBP1 RABEP1 ATP1B1 PRNP PTPN9 LIN7C ARF6 EPB41L3 VAMP4 AKAP5 EZR EXOC5 ROCK2 CLN3 RAB29 DAG1 EPB41L2 ITGA3 EXOC4 RAB8B ACSL3
GOBP_REGULATION_OF_PROTEIN_DEPOLYMERIZATION	0.12720156555773	0.532916052074649	0.173747838999571	-0.313847163048849	-1.24504132254974	60	F2RL1 TMOD1 FLII CAPZB ADD1 TWF2 KATNB1 AVIL SPTB SVIL WDR1 ADD2 MTPN ARHGEF2 MAP1S CLASP1
GOBP_NEUTRAL_AMINO_ACID_TRANSPORT	0.127236580516899	0.532916052074649	0.175204047558551	0.412715573576578	1.34718960148501	27	SLC3A2 CTNS SLC38A7 SLC1A4 SLC38A6 SFXN3 SLC38A9
GOBP_REGULATION_OF_MIRNA_TRANSCRIPTION	0.128155339805825	0.535590535590536	0.172324344900946	0.351302698191387	1.28224920378718	41	EGR1 TNF LILRB4 SMAD3 GNL3 SREBF2 SMAD1 RELA
GOBP_POSITIVE_REGULATION_OF_SMALL_MOLECULE_METABOLIC_PROCESS	0.128205128205128	0.535590535590536	0.173747838999571	-0.289767198248553	-1.21908117711152	82	SCAP DGAT2 AKT1 LPGAT1 PLIN5 ELOVL5 PINK1 PTAFR IRS2 SNCA PID1 VCP DDB1 FOXO1 AKT2 ENTPD5 PPARA POR PTGS2
GOBP_NUCLEOBASE_CONTAINING_SMALL_MOLECULE_METABOLIC_PROCESS	0.128712871287129	0.536149126946673	0.173747838999571	0.21896597894706	1.13607737601487	385	CNP CMPK2 ADCY7 PARP10 PRKAG2 ADA2 APOBEC3G PARG PARP9 PDE9A NT5C3A SAMHD1 PDE4A GART APOBEC3F DGUOK NUDT14 NADK2 RFK RRM2 UPB1 TYMP UGP2 DERA ENTPD6 PDHX ADCY9 GNE ACSL5 GIMAP7 DLAT PRXL2C LACC1 TYMS GFPT1 ENPP4 EIF6 ATP5PF ARL2 ATP5PD ATP5MC3 EFL1 LDHA NME7 ADCY4 TDG PFKP PMVK SLC35B2 NUDT9 UAP1L1 KMO APOBEC3C ACOT2 DPYSL2 GTPBP1 ATP5F1C GIT1 ACSL3 APOBEC3A AK9 SLC2A6 ATP5MC1 DNPH1 SUCLA2 PNP I…
GOBP_NEUROTROPHIN_SIGNALING_PATHWAY	0.128834355828221	0.536149126946673	0.176694268938498	-0.457572516800972	-1.35693225666557	18	RAPGEF2 AKT1S1 RAF1 CYFIP2 RAPGEF1 KIDINS220 ZFYVE27 RAP1A PPP2R5B
GOBP_POSITIVE_REGULATION_OF_NEUTROPHIL_MIGRATION	0.128834355828221	0.536149126946673	0.176694268938498	-0.437463576166408	-1.33811779801058	20	CAMK1D DAPK2 IL1R1 TIRAP ADAM8 C5AR1 IL23A MCU FUT7 RAC2
GOBP_PRODUCTION_OF_MOLECULAR_MEDIATOR_INVOLVED_IN_INFLAMMATORY_RESPONSE	0.129098360655738	0.536559895887996	0.176694268938498	0.311830010203504	1.22912751707245	58	EPHB2 ADCY7 TICAM1 TNF LILRB4 APPL1 GRN PLD3 VAMP8
GOBP_INTERMEDIATE_FILAMENT_BASED_PROCESS	0.129896907216495	0.537930713040957	0.176694268938498	-0.432296242737239	-1.33707167184093	21	NDEL1 RAF1 DNAJB6 KLHL24 KRT23 EVPL
GOBP_REGULATION_OF_LYMPHOCYTE_MEDIATED_IMMUNITY	0.13	0.537930713040957	0.173747838999571	0.260200259234638	1.18913203450099	135	RSAD2 IL4I1 HAVCR2 LGALS9 TNF LILRB4 LILRB1 SERPINB9 CD226 MALT1 RIPK3 RIF1 SHLD2 MR1 TRPM4 GFER SHLD3 NLRP3 NDFIP1 HLA-A DENND1B CD160 IL18 CEACAM1 ATAD5 LAG3 NECTIN2 HLA-F SH2D1B B2M NCR1 PARP3 TFRC C3 IL27RA EXOSC3 CRTAM NCKAP1L TRAF2 TBX21 APLF KLRD1
GOBP_OOGENESIS	0.130604288499025	0.537930713040957	0.170932335370056	0.339169444063904	1.26487070910384	44	BRCA2 TDRD7 SRC BCL2 REC8 TNFAIP6 WASHC5 TAF4B AURKA PANX1 METTL3 HEXB TDRKH YTHDF2 WDR77 FBXO5
GOBP_POSITIVE_REGULATION_OF_SYNAPSE_ASSEMBLY	0.130604288499025	0.537930713040957	0.170932335370056	0.440324432879591	1.3298193859216	20	EPHB2 AGRN AMIGO2
GOBP_CELL_KILLING	0.130612244897959	0.537930713040957	0.175204047558551	0.265271574951038	1.17649889325704	120	HAVCR2 LGALS9 CEBPG HSP90AB1 GZMB FCGR3A PRF1 PRDX1 LILRB1 SERPINB9 CX3CR1 CD226 RIPK3 ARL8B MR1 STAP1 GFER HMGN2 MYD88 HLA-A CD160 IL18 IGHG1 SLAMF7 GNLY CEACAM1 LAG3 NECTIN2 HLA-F ROMO1 B2M NCR1 PLEKHM2 C3 CRTAM NCKAP1L NKG7 KLRD1 CTSH P2RX7 GZMM TUBB
GOBP_REPLICATION_FORK_PROCESSING	0.130693069306931	0.537930713040957	0.172324344900946	0.382389660295457	1.29084590504285	32	BRCA2 SAMHD1 FAM111A ATR PCNA SMARCAL1 MRE11 PRIMPOL WRN MUS81 ETAA1 ALYREF TONSL RFWD3 SETMAR
GOBP_ANTIGEN_PROCESSING_AND_PRESENTATION	0.130784708249497	0.537930713040957	0.173747838999571	0.291748855854553	1.21986052875008	81	CTSL LNPEP NOD1 LGMN ERAP2 CALR ARL8B MR1 TAP1 IFI30 PDIA3 GBA CTSD HLA-A RAB8B RAB34 IDE HLA-F ATG5 B2M FCER1G SAR1B RAB10 CTSH FGL2 HLA-DPA1 PSMB8 PSME1 TAPBPL NOD2
GOBP_CELLULAR_ALDEHYDE_METABOLIC_PROCESS	0.131048387096774	0.537930713040957	0.173747838999571	-0.35832502737358	-1.27557483115876	37	KDM3A TKT GRHPR TALDO1 ALPL CYP1B1 HAGH ALDH9A1 PDXK
GOBP_CARDIAC_MUSCLE_CELL_PROLIFERATION	0.131313131313131	0.537930713040957	0.173747838999571	-0.411731065624685	-1.32366432383712	25	PRKAR1A TGFBR2 RBPJ MIR590 NOTCH1 JARID2 FGFR2 MAPK14 PIM1
GOBP_REGULATION_OF_CELLULAR_KETONE_METABOLIC_PROCESS	0.131313131313131	0.537930713040957	0.173747838999571	-0.297279607670381	-1.22274104021377	73	SCAP DGAT2 PPTC7 AKT1 APPL2 LPGAT1 PLIN5 ELOVL5 IRS2 SNCA PDK1 H6PD BCKDK ERLIN1 AKT2
GOBP_KINETOCHORE_ORGANIZATION	0.131372549019608	0.537930713040957	0.170932335370056	0.445570149901376	1.32323317347624	19	NDC80 CDT1 CENPF CENPN CENPH KNTC1 DLGAP5 CENPE CENPC MIS12 SMC2 CENPT
GOBP_NEGATIVE_REGULATION_OF_CELL_CELL_ADHESION	0.131416837782341	0.537930713040957	0.175204047558551	0.260845296235296	1.17481579812606	128	BTN2A2 IL4I1 HAVCR2 IL1RN LGALS9 MIA3 SOCS1 LILRB4 LGALS9B LILRB1 TNFRSF21 CD86 ERBB2 CD300A PRNP LGALS9C CBFB VEGFA JAK2 GTPBP4 NDFIP1 ZC3H8 GLMN UBASH3B MAPK7 CASP3 SPN RUNX3 PTK2 CEACAM1 SCRIB LAG3 METTL3 KLF4
GOBP_DNA_STRAND_ELONGATION	0.131630648330059	0.53812731042742	0.170932335370056	0.376625313948404	1.29088665502645	33	PCNA RAD50 POT1 INO80D UCHL5 DCLRE1B MRE11 MCM4 ACTR8 MCM3 NBN RUVBL2 ACTL6A LIG1 LIG3 INO80 POLE TFPT RFC4 NUCKS1
GOBP_POSITIVE_REGULATION_OF_CELL_CYCLE_PROCESS	0.132149901380671	0.538995526586451	0.170932335370056	0.254410972534799	1.18989936405753	161	MAD2L1BP PDGFRB RAD51B PLSCR1 PRKCE DBF4B TNF CCND3 NDC80 NSMCE2 SLF2 RCC2 RRM2 NUP62 CCND2 CSPP1 CDT1 ANAPC4 SPHK1 CHEK2 CDC6 POLDIP2 ROCK2 CPSF3 KIF23 ESPL1 KMT2E DLGAP5 CENPJ PLRG1 AURKA ATAD5 EIF4G1 EZH2 DTL SASS6 CCNB1 RACGAP1 LSM11 DDRGK1 ADAMTS1 RDX CDC14A ZNF16 FEN1 SMC5 ECT2 KIF20B PCID2 FBXO5 MED1 PHIP CDK10 DBF4 NUMA1 CIT CEP295 CDC73 ANAPC7 CDC25B ANXA1 SPAG5 RB1 ANAPC11 MTBP CDK4 KIF…
GOBP_REGULATION_OF_CELLULAR_PH	0.132231404958678	0.538995526586451	0.175204047558551	0.314866402372813	1.23465185580154	57	RAB39A ATP6V1H GRN SLC4A2 CCDC115 SNAPIN DMXL1 BCL2 TM9SF4 LACC1 SLC9A9 CLN3 SLC26A6 GPR89B TMEM106B FASLG CLIC4 ATP6V0E1 AVPR1A CLN5 UBE3A SLC4A5 TMEM175
GOBP_POSITIVE_REGULATION_OF_CALCIUM_ION_TRANSPORT	0.132382892057026	0.538995526586451	0.173747838999571	0.313601307156199	1.23355112698274	60	STAC3 P2RY6 PDGFRB CCR1 CXCL10 CCL4 P2RX4 BAK1 ATP1B1 BAX ORAI1 NTSR1 CALM1 GSTO1 TRPV2 PKD2
GOBP_NEGATIVE_REGULATION_OF_SYNAPTIC_TRANSMISSION	0.132673267326733	0.538995526586451	0.170932335370056	0.374361590589533	1.29962083106602	35	S1PR2 CD38 RAP1B SLC30A1 PNKD MTMR2 ATAD1 SYT11 PICK1
GOBP_RESPONSE_TO_INTERLEUKIN_1	0.132673267326733	0.538995526586451	0.170932335370056	0.295579282256937	1.21995545406134	75	ZBP1 IL1RN LGALS9 GBP3 EGR1 CCL4 CD38 PRKCI SRC GBP1 RPS6KA4 OTUD4 VRK2 RELA KMO MYD88 TNFRSF11A XCL2 ZNF675
GOBP_POSITIVE_REGULATION_OF_INTRACELLULAR_TRANSPORT	0.133858267716535	0.542451856439293	0.169570644405628	0.254937497742378	1.18667736791682	155	JUP PGAP1 ANXA2 HSP90AB1 GZMB SMAD3 GAS6 NCBP2 DAB2 ERBB2 SNAPIN C2CD5 NMT1 VPS11 PRNP TM9SF4 SREBF2 B3GAT3 SCP2 CAMK1 AKAP5 EZR RAB29 MLC1 MTMR2 SAE1 JAK2 HPS4 FEZ1 ZPR1 CEP290 PCNT RIOK2 CTDSPL2 YWHAE MIEF1 PDCD5 ICE1 XPO4 RDX RAN UBE2L3 SAR1B PTPN23 ECT2 KHDRBS1 KIF20B CDK5 SAR1A
GOBP_RECEPTOR_CATABOLIC_PROCESS	0.133858267716535	0.542451856439293	0.169570644405628	0.427966308020222	1.32656909909623	22	ANXA2 DTX3L LGMN MVB12A UVRAG MTMR2
GOBP_FATTY_ACID_DERIVATIVE_METABOLIC_PROCESS	0.134808853118712	0.543915333636083	0.170932335370056	-0.350712874931284	-1.26879562289942	40	DGAT2 CYP4F12 ELOVL5 ALOX5 DGAT1 CYP4F3 HPGD ACSS3
GOBP_IRON_ION_HOMEOSTASIS	0.135029354207436	0.543915333636083	0.16823816568964	-0.309296113835519	-1.22698717072467	60	FLVCR1 SOD2 SLC11A1 CYBRD1 ATP6V1A EIF2AK1 EPB42 SLC25A37 CYB561A3 ACO1 NCOA4 SLC6A9 ISCU TFR2 EPAS1 ATP6V0D1
GOBP_INOSITOL_PHOSPHATE_CATABOLIC_PROCESS	0.13508064516129	0.543915333636083	0.170932335370056	-0.472397388006457	-1.32371951621998	15	NUDT3 IMPA2 INPP5K INPP5A
GOBP_NUCLEOTIDE_TRANSPORT	0.135188866799205	0.543915333636083	0.169570644405628	0.409973883921405	1.33824015535207	27	SLC25A19 LRRC8D SLC25A33 SLC25A24 SLC25A25 SLC35B2 LRRC8C SLC25A36 CD47 SLC35B3 SLC25A17 P2RX7
GOBP_HOMEOSTASIS_OF_NUMBER_OF_CELLS	0.135245901639344	0.543915333636083	0.172324344900946	-0.234722705140555	-1.1461112385865	220	MAEA PRKDC XKR8 SPNS2 AKT1 STAT5B FLVCR1 RASSF2 KIT BCL6 SLC46A2 KAT7 TNFSF14 EPB42 SOS2 JMJD6 JAM3 FOXO3 PRDX2 HCLS1 KCNQ1 SRF NOTCH1 SOX4 FAM210B KLF1 TRIM58 THRA BCL2L11 DYRK3 RC3H1 SLC4A1 GIGYF2 TCIRG1 LPCAT3 BRD1 ZFP36L1 JAK3 RCOR1 PIK3CD HCAR2 PIK3CB PTBP3 FSTL1 BAP1 CCN3 MPL RPS14 AHSP EPAS1 TRIM10 ASXL1 FADD BCR MAPK14 ARNT
GOBP_LEUKOCYTE_CHEMOTAXIS	0.135294117647059	0.543915333636083	0.16823816568964	-0.253724830170695	-1.17995591838714	144	CAMK1D DAPK2 MAPK1 IL16 KIT F2RL1 C5AR2 PADI2 IL6R BSG TNFSF14 JAM3 JAML CXCL5 CNR2 PPBP ALOX5 CXCL16 TIRAP SYK LGALS3 TREM1 S100A12 ITGA9 LYST CKLF OXSR1 SLC8B1 MAPK3 ADAM8 PREX1 PIK3CD C5AR1 CCN3 CSF3R VAV1 GPSM3 ITGB2 ADGRE2 CXCR5 THBS1 IL23A MCU PDE4B PF4V1 PIK3CG WNK1
GOBP_AMINO_ACID_ACTIVATION	0.135559921414538	0.543915333636083	0.16823816568964	0.414773159089223	1.30568640975023	23	TARS2 FARSA AASDH FARS2 PARS2 GATC YARS2 QRSL1 NARS2 FARSB AARS2 MARS2 EARS2 LARS2 GATB
GOBP_STEROID_BIOSYNTHETIC_PROCESS	0.135559921414538	0.543915333636083	0.16823816568964	0.280057112617229	1.21349986982977	92	PRLR PRKAG2 STARD4 SRD5A1 EGR1 TNF FDXR SQLE ARV1 DAB2 OSBP FDX1 SCP2 MSMO1 SC5D AKR1C3 PMVK CES1 DHCR24 IGFBP7 HSD17B7 HSD17B8 SOD1 HMGCS1 CACNA1H MVD INSIG2 SIRT1 ACBD3 MED1 MBTPS1 SEC14L2
GOBP_REGULATION_OF_PATTERN_RECOGNITION_RECEPTOR_SIGNALING_PATHWAY	0.136	0.54448787887628	0.169570644405628	0.288659295486526	1.20595647440421	80	DHX58 DDX60 OASL IRF7 RSAD2 IFI35 TLR3 PUM1 APPL1 CD300A GPATCH3 OTUD4 WDFY1
GOBP_POSITIVE_REGULATION_OF_PATHWAY_RESTRICTED_SMAD_PROTEIN_PHOSPHORYLATION	0.1364522417154	0.54448787887628	0.166933848713193	0.452409911657233	1.32761794040227	18	BMPR2 DAB2 BMP8B
GOBP_REGULATION_OF_PROTEIN_CONTAINING_COMPLEX_ASSEMBLY	0.136734693877551	0.54448787887628	0.170932335370056	-0.225512534560979	-1.13971623915391	286	PLCG2 SORL1 MED25 GSK3B DBNL PINK1 CDK5R1 ULK1 RAF1 CDKN1B PTGER4 TMOD1 STXBP5 RPS3 MPP7 TRAPPC12 SSH2 SNCA FLII CAPZB ADD1 JAM3 RIOK3 CLIP1 DAAM2 WNT10B RACK1 MAPRE3 SSH1 TPPP MYADM VCP HCLS1 TIRAP SYK TWF2 KIF9 CDC42EP2 GBA2 NCLN THRA LGALS3 ARL3 AVIL ARPC1B SPTB BCL2L11 NOP53 SVIL PRKCZ CYFIP2 HCK DYRK1A TLR6 LCAT SSH3 COTL1 RPL13A ADD2 ARPC4 FARP2 NRG1 FES NIN ALOX15 SENP6 BID CPTP LDLRAD4
GOBP_RNA_INTERFERENCE	0.13682092555332	0.54448787887628	0.169570644405628	-0.464521263840503	-1.32708161618614	16	NRDE2 AGO2 AGO4 AGO1 DICER1 CELF1
GOBP_REGULATION_OF_TELOMERE_MAINTENANCE	0.136929460580913	0.54448787887628	0.172324344900946	0.304015336259317	1.2212299637207	67	TENT4B PML SLX4 DHX36 SRC EXOSC10 GNL3 PARN XRN1 ATR TNKS2 TERF2 RAD50 POT1 CCT8 CCT5 CCT3 ERCC4 MRE11 CCT4 HNRNPA2B1 NABP2 PRKCQ MYC CCT7 CCT2
GOBP_EXCRETION	0.137014314928425	0.54448787887628	0.170932335370056	-0.432227631487207	-1.32210204002214	20	CORIN GRHPR ADORA2A SPX NEDD4L AQP9 NFAT5 GNAI2 SLC9A3R1
GOBP_NEGATIVE_REGULATION_OF_CELL_DIFFERENTIATION	0.137014314928425	0.54448787887628	0.170932335370056	-0.217916452840512	-1.12615608023542	340	RFLNB PPP3CA MAPK1 PGLYRP1 SORL1 ARNTL ISL2 MBP RAPGEF2 STAT5B APPL2 SOD2 IL4R GSK3B BCL6 FUZ CDK5R1 SPAG9 ULK1 RBPJ FBXO7 CDK13 CRIM1 CTDSP1 SEMA6C SFRP2 CERS2 TENT5C SKI ZHX2 YBX1 DDX6 DAAM2 WNT10B TP53INP1 FOXO3 PRDX2 CTDP1 TSPO USF3 RBM15 MIR590 CR1 SOCS5 DICER1 FOXO1 NOTCH1 MMP9 RNF10 ADIPOR1 FOXJ2 HDAC7 JAG1 LRP3 FBN1
GOBP_REGULATION_OF_CELLULAR_PROTEIN_CATABOLIC_PROCESS	0.137450199203187	0.54448787887628	0.16823816568964	0.242698719524804	1.16906904530829	202	XPO1 LAMP3 LDLR USP25 ANXA2 ANKIB1 PSMC2 PML NUB1 HSP90AB1 TRIB2 PSME2 DAB2 LATS1 USP14 BTRC VPS11 DACT1 HSP90AA1 UBE2K GBA EZR FAF1 TLK2 RNF185 ATXN3 CDK2 PDCL3 RBX1 GLMN RNFT1 PSMC3 PSMC5 BBS7 PSMD14 RIC1 AURKA PTK2 ATRAID UCHL5 TMTC3 TNFAIP3 CDC20 DISC1 UFL1 VGLL4 HSPBP1 MYLIP ATP13A2 SOCS4 DDRGK1 RDX COMMD1 UBE3A
GOBP_REGULATION_OF_CYCLIN_DEPENDENT_PROTEIN_KINASE_ACTIVITY	0.137524557956778	0.54448787887628	0.166933848713193	0.296143331747383	1.21138527076124	71	HERC5 CDKN1A CCND3 HSP90AB1 SERTAD1 SRC LATS1 CCNJ CCND2 BCCIP CDKN2C IPO7 CDC6 CCNK GTPBP4 CCNYL1 PKMYT1 CASP3 PKD2 TNFAIP3 CCNB1
GOBP_REGULATION_OF_EPITHELIAL_CELL_MIGRATION	0.138	0.54448787887628	0.16823816568964	0.257507934759887	1.18903544140853	147	JUP BMPR2 RIN2 SP100 RRAS PRKCE LGMN TNF SERPINF1 PIK3C2A P2RX4 CALR GRN NUS1 SRC ADGRA2 MIR342 SASH1 ARF6 KRIT1 ROCK2 VEGFA EVL ENPP2
GOBP_INTERLEUKIN_17_PRODUCTION	0.138067061143984	0.54448787887628	0.166933848713193	0.418509906660853	1.34305186823794	25	DDIT3 PHB PRNP IL15 SPHK1 MYD88 IL18 IL27RA PRKCQ NCKAP1L
GOBP_REGULATION_OF_SYNAPTIC_PLASTICITY	0.138067061143984	0.54448787887628	0.166933848713193	0.278273154438337	1.20229466469222	91	EPHB2 NCDN LGMN RAB8A CD38 CX3CR1 CPEB3 PRNP KAT2A MIR342 NSMF ATF4 AKAP5 ERC1 CLN3 MIR320E RAB3GAP1 SYNGR1 YWHAH PICK1
GOBP_ANION_TRANSMEMBRANE_TRANSPORT	0.138144329896907	0.54448787887628	0.170932335370056	0.264733347886489	1.17835851968449	122	SLC3A2 SLC25A19 LRRC8D SLC12A7 ANO5 SLC25A30 TNF SLC20A1 SLC38A7 SLC4A2 SLC1A4 PRNP SLC9A9 NTSR1 SLC35B2 CLN3 LRRC8C SFXN3 APOL1 SLC26A6 SLC23A2 MPC1 GOPC CLCN7 SLC25A22 SLC35D2 VDAC3 RIPK1 SLC35B3 MYC LRRC8B SLC4A5 SLC35A3 SLC20A2 SLC25A17
GOBP_ANTIGEN_PROCESSING_AND_PRESENTATION_OF_EXOGENOUS_ANTIGEN	0.138339920948617	0.54448787887628	0.166933848713193	0.358853887464978	1.265794910463	37	CTSL LNPEP LGMN MR1 TAP1 IFI30 CTSD HLA-A HLA-F B2M FCER1G
GOBP_CELLULAR_RESPONSE_TO_FLUID_SHEAR_STRESS	0.138339920948617	0.54448787887628	0.166933848713193	0.492266493118895	1.36464380438839	15	SRC SREBF2 MAPK7 PKD2 KLF4 MTSS1 PLEC
GOBP_CYCLIC_NUCLEOTIDE_MEDIATED_SIGNALING	0.13855421686747	0.54448787887628	0.16823816568964	-0.380777850064278	-1.30220559314712	31	RAPGEF2 MGRN1 AQP1 PDE3B CDC34 ADNP UBE2B THBS1 PDE3A NUDT4 AKAP6
GOBP_CYTOPLASMIC_MICROTUBULE_ORGANIZATION	0.13855421686747	0.54448787887628	0.16823816568964	-0.333052245274714	-1.25541937865082	49	CHP1 CRIPT TUBGCP3 PLK3 CCDC88B CLIP1 TPPP LIMK2 WDR73 STMN3 TUBGCP2 CLASP1 RHOA PAFAH1B1 TUBGCP6 HOOK3 SLK
GOBP_PROTEIN_TRANSMEMBRANE_TRANSPORT	0.138775510204082	0.544698072699455	0.169570644405628	0.324683501278215	1.24997623248174	53	TRAM1 TIMM17A TOMM40L C2CD5 ABCA1 TRAM2 SRP54 SEC61A1 PEX13 TOMM70 TIMM23 ROMO1 SEC61G TIMM44 PEX10 GRPEL1 HSPD1 CHCHD4 TIMM23B PEX14 LONP2 PEX2 PEX7
GOBP_REGULATION_OF_MRNA_CATABOLIC_PROCESS	0.139112903225806	0.545362903225806	0.16823816568964	0.258639203351871	1.1867567184547	140	PNPT1 MOV10 TENT5A SAMD4A TENT4B EXOSC9 ZC3HAV1 DCP1A PUM1 DHX36 PATL1 PATL2 E2F1 CPEB3 METTL14 FASTKD1 TNRC6A PAIP1 TBRG4 PARN PDE12 TENT4A IKBKE ROCK2 CNOT8
GOBP_BLOOD_VESSEL_MORPHOGENESIS	0.139489194499018	0.54617843829169	0.165656695205483	0.222556984588845	1.13627529869198	335	EPHB2 JUP BMPR2 HEG1 RIN2 SP100 RRAS C1GALT1 PDGFRB UBP1 COL8A2 POFUT1 TLR3 LDLR ANXA2 CXCL10 PML RNF213 MIA3 TNF SERPINF1 C5 PIK3C2A GRN CX3CR1 ERBB2 MTDH NUS1 MYDGF TYMP STAT1 ADGRA2 BAK1 STAB1 MIR342 SASH1 BAX SMAD1 EGFL7 RNH1 SPHK1 NIBAN2 C3AR1 KRIT1 ROCK2 NAA15 VEGFA DAG1 ENPP2 BRCA1 PDCL3 GLMN XBP1 MAPK7 HSPB1 CD160 ADGRG1 IL18 PKD2 ZNF304 PTK2 CEACAM1 KLF4 TNFAIP3 FASLG SERPINE1 PRKD2 NR4A…
GOBP_REGULATION_OF_PROTEIN_POLYMERIZATION	0.139763779527559	0.546594251019827	0.165656695205483	-0.252112533521184	-1.16543263909672	142	DBNL PINK1 CDK5R1 CDKN1B TMOD1 RPS3 SSH2 SNCA FLII CAPZB ADD1 CLIP1 DAAM2 MAPRE3 SSH1 TPPP MYADM HCLS1 TWF2 CDC42EP2 GBA2 ARL3 AVIL ARPC1B SPTB SVIL CYFIP2 HCK DYRK1A SSH3 COTL1 ADD2 ARPC4 FES NIN ALOX15
GOBP_CENTRAL_NERVOUS_SYSTEM_NEURON_DIFFERENTIATION	0.140039447731755	0.547013294028012	0.165656695205483	-0.290955252660405	-1.20700698907151	76	ISL2 NDEL1 SCYL1 RAPGEF2 SIN3A TCTN1 AGTPBP1 KNDC1 SOX4 GBA2 GIGYF2 UBB NIN HERC1 DYNC2H1 B4GALT5 ZNF335 ARHGAP35 FGFR2 MTPN PAFAH1B1 EPHB1 OLIG2 LDB1 GDF7
GOBP_NUCLEOTIDE_TRANSMEMBRANE_TRANSPORT	0.140316205533597	0.547435580723624	0.165656695205483	0.491933056676569	1.36371946364706	15	LRRC8D SLC25A33 SLC35B2 LRRC8C SLC25A36 SLC35B3 SLC25A17
GOBP_INSULIN_RECEPTOR_SIGNALING_PATHWAY	0.140594059405941	0.547861124647879	0.165656695205483	-0.286671137390556	-1.20331178057814	81	IGF1R SORL1 EIF4EBP2 NDEL1 AKT1 GSK3B OSBPL8 RHOQ IRS2 INPP5K SESN3 ZNF106 PID1 FOXO1 PIP4K2A ADIPOR1 AKT2 PRKCZ TSC2 GAB1 SMARCC1 GRB10 PDK2 SH2B2 PRKCB GNAI2 FUT7
GOBP_EXPORT_FROM_CELL	0.140952380952381	0.54859883521754	0.161978948883402	0.210984245127717	1.11751625651907	483	OTOF LY6E RSAD2 EXOC3L1 STX17 CD2AP CCR1 PRKCE GNPTAB RAB8A IL1RN LGALS9 MIA3 PCK2 MYO18A TNF SCAMP5 CD38 ATP1B3 FER PIK3C2A P2RX4 SYTL3 LILRB1 DAB2 NAPA EXOC7 RAP1B CD300A MAP2K6 SEC24A NSF SLC30A1 SNAPIN TANGO6 ABCA1 RAB12 ARHGAP17 VAMP8 PTPRN2 PNKD M6PR ARL8B ATP1B1 VPS11 ERP29 DNM1L RHBDD3 PDCD6IP OSBP PDIA4 MYO1G TXLNA NIBAN2 CD84 LIN7C ARF6 EXOC2 NTSR1 TRPM4 IRS1 HMGN3 SNAP29 ARFGEF2 SNX6 K…
GOBP_REGULATION_OF_TRIGLYCERIDE_METABOLIC_PROCESS	0.141414141414141	0.54973688985665	0.166933848713193	-0.401920394643298	-1.29212423309545	25	SORL1 DGAT2 PLIN5 TBL1XR1 ABHD5 MBOAT7 PIK3CG SLC27A1 PNPLA2 CTDNEP1 GPLD1
GOBP_NEGATIVE_REGULATION_OF_T_CELL_RECEPTOR_SIGNALING_PATHWAY	0.141732283464567	0.550314583882756	0.16440575583821	0.423553646791971	1.31289115314469	22	BTN2A2 ELF1 LILRB4 GBP1 PRNP EZR PHPT1 CD160 CEACAM1
GOBP_RESPONSE_TO_HEAT	0.142011834319527	0.550548076643503	0.16440575583821	0.293772804602504	1.20782929111775	73	CXCL10 TFEC HSP90AB1 EIF2S1 DHX36 IER5 DNAJC7 DNAJA1 EIF2B3 CHORDC1 HSP90AA1 DNAJC2 ATR ATXN3 TRPV2 DAXX IGFBP7 HIKESHI SLU7 RPS6KB1 YWHAE SOD1 HMOX1 EIF2B5 MICB SIRT1 EIF2B2 NF1 CD14 DNAJB4 EIF2B1 HSF1 SUMO1
GOBP_CHONDROCYTE_DEVELOPMENT	0.142857142857143	0.550548076643503	0.165656695205483	-0.460976684982715	-1.31695517891522	16	RFLNB CHST11 TGFBR2 SFRP2 SMPD3
GOBP_NEGATIVE_REGULATION_OF_LYMPHOCYTE_ACTIVATION	0.142857142857143	0.550548076643503	0.16440575583821	0.269262083149328	1.18537911124892	109	BTN2A2 IL4I1 HAVCR2 LGALS9 SOCS1 LILRB4 LGALS9B LILRB1 TNFRSF21 CD86 ERBB2 CD300A PRNP RHBDD3 LGALS9C CBFB MERTK NDFIP1 ZC3H8 GLMN PKN1 ID2 CASP3 SPN RUNX3 CEACAM1 SCRIB LAG3 HLA-F TNFAIP3
GOBP_REGULATION_OF_GOLGI_ORGANIZATION	0.142857142857143	0.550548076643503	0.165656695205483	-0.453682910933691	-1.32151483531151	17	MAPK1 MYO5A DNM2 STX5 MAPK3 MAP2K2 EHD3
GOBP_POSITIVE_REGULATION_OF_NATURAL_KILLER_CELL_ACTIVATION	0.143133462282398	0.550548076643503	0.161978948883402	0.42890482231898	1.31746981239702	21	TICAM1 FCGR3A GAS6 IL15 IL15RA JAK2 IL18 HLA-F
GOBP_VASCULAR_ENDOTHELIAL_GROWTH_FACTOR_SIGNALING_PATHWAY	0.143133462282398	0.550548076643503	0.161978948883402	0.428697466440888	1.31683287595893	21	PDGFRB NUS1 ADGRA2 MIR342 VEGFA HSPB1 PRKD2
GOBP_REGULATION_OF_MEGAKARYOCYTE_DIFFERENTIATION	0.143149284253579	0.550548076643503	0.166933848713193	-0.450083380426736	-1.33472320706658	18	TESC PITHD1 FAXDC2 RBM15 MTURN RCOR1
GOBP_REGULATION_OF_RAC_PROTEIN_SIGNAL_TRANSDUCTION	0.143149284253579	0.550548076643503	0.166933848713193	-0.450204656641091	-1.33508285193419	18	KBTBD7 ARHGAP24 DNM2 STMN3 KBTBD6 PIK3CB CRK GABARAP
GOBP_POSITIVE_REGULATION_OF_CATION_CHANNEL_ACTIVITY	0.143418467583497	0.550930586717197	0.163180127180689	0.37184385730514	1.27449816932519	33	EPHB2 STAC3 P2RY6 NTSR1 CALM1 GSTO1 PKD2
GOBP_POSITIVE_REGULATION_OF_ENDOTHELIAL_CELL_MIGRATION	0.144308943089431	0.551072378473205	0.165656695205483	0.293674771042085	1.21489699519052	77	BMPR2 RIN2 RRAS LGMN PIK3C2A P2RX4 CALR GRN NUS1 ADGRA2 MIR342 SASH1 ROCK2 VEGFA
GOBP_DEOXYRIBOSE_PHOSPHATE_METABOLIC_PROCESS	0.144578313253012	0.551072378473205	0.16440575583821	0.357198311576324	1.27673160618545	39	CMPK2 SAMHD1 DGUOK RRM2 UPB1 TYMP DERA TYMS TDG AK9 PNP ADA DCTPP1 NTHL1 TBPL1 NUDT18
GOBP_EMBRYONIC_DIGIT_MORPHOGENESIS	0.144578313253012	0.551072378473205	0.16440575583821	-0.378942634816563	-1.29592942041333	31	FLVCR1 CHST11 SFRP2 NOTCH1 BCL2L11 CREBBP IFT52 MAP3K20 LMBR1
GOBP_ERYTHROCYTE_HOMEOSTASIS	0.144578313253012	0.551072378473205	0.16440575583821	-0.269531383989932	-1.19515763269709	109	MAEA PRKDC STAT5B FLVCR1 KIT BCL6 KAT7 EPB42 JMJD6 FOXO3 HCLS1 KCNQ1 SRF FAM210B KLF1 TRIM58 THRA DYRK3 SLC4A1 BRD1 ZFP36L1 JAK3 RCOR1 PTBP3 RPS14 AHSP EPAS1 TRIM10 MAPK14 ARNT
GOBP_AMYLOID_PRECURSOR_PROTEIN_METABOLIC_PROCESS	0.144814090019569	0.551072378473205	0.161978948883402	-0.307601543784667	-1.22026475935484	60	SORL1 ADAM19 AGO2 RTN1 RTN3 NECAB2 PSENEN SOAT1 FLOT2 FKBP1A BACE2 DYRK1A MIR101-1 PAWR APH1B RTN2
GOBP_HOMOLOGOUS_RECOMBINATION	0.145098039215686	0.551072378473205	0.161978948883402	0.391723192411802	1.28703257883963	28	RAD51B SLX4 REC8 TOP2A RAD50 ERCC4 MRE11 MUS81 BRIP1 MLH3 MLH1
GOBP_MULTICELLULAR_ORGANISMAL_RESPONSE_TO_STRESS	0.145098039215686	0.551072378473205	0.161978948883402	0.391414088436973	1.28601699719024	28	EPHB2 CAPN2 P2RX4 GCH1 BCL2
GOBP_REGULATION_OF_INTRACELLULAR_PROTEIN_TRANSPORT	0.145129224652087	0.551072378473205	0.163180127180689	0.249625825926402	1.17688123624967	175	JUP IFI27 SP100 XPO1 HAX1 UBAC2 HSP90AB1 GZMB RANGAP1 SMAD3 NOLC1 GAS6 ERBB2 C2CD5 NMT1 NUP54 VPS11 UFM1 PRNP TM9SF4 SREBF2 BARD1 B3GAT3 MDFIC CAMK1 AKAP5 RAB29 DERL3 SAE1 JAK2 HPS4
GOBP_MONONUCLEAR_CELL_MIGRATION	0.145161290322581	0.551072378473205	0.16440575583821	0.261384550714778	1.17318707730746	124	CMKLR1 PTPRO CCR1 CXCL10 CREB3 LGMN LGALS9 MIA3 TNF CCL4 ITGA4 GAS6 CALR CX3CR1 WASL RIPK3 FUT4 ITGB7 MYO1G TRPM4 C3AR1 GBA GPR15 GCSAML
GOBP_TUBE_MORPHOGENESIS	0.145348837209302	0.551072378473205	0.160801401070022	0.211072910412908	1.11562798281586	466	EPHB2 JUP BMPR2 HEG1 RIN2 SP100 RRAS C1GALT1 PDGFRB UBP1 PHACTR4 COL8A2 POFUT1 TLR3 LDLR ANXA2 C2CD3 CXCL10 PML RNF213 MIA3 BRD2 TNF SERPINF1 C5 SMAD3 PIK3C2A SETDB2 GRN CX3CR1 ERBB2 MTDH NUS1 MYDGF SRC TYMP STAT1 BCL2 ADGRA2 BAK1 STAB1 BTRC KAT2A MIR342 SASH1 DACT1 BAX SMAD1 RARG EGFL7 PLXNB2 RNH1 SPHK1 NIBAN2 SDCCAG8 C3AR1 KRIT1 ROCK2 NAA15 VEGFA DAG1 ENPP2 BRCA1 TIMELESS PDCL3 GLMN CEP290 XBP1…
GOBP_COTRANSLATIONAL_PROTEIN_TARGETING_TO_MEMBRANE	0.145383104125737	0.551072378473205	0.161978948883402	0.412782761040491	1.299420730245	23	TRAM1 SIL1 TRAM2 SRP68 SRP54 SEC61A1 SSR3 SRP9
GOBP_ODONTOGENESIS	0.145956607495069	0.551072378473205	0.161978948883402	-0.324088960350503	-1.2325896444457	50	ADAMTS5 NECTIN1 ALPL TSPEAR AQP1 BSG ANKRD11 SMPD3 BCL2L11 TCIRG1 PPARA STIM1 LAMA5 FGFR2 RHOA
GOBP_REGULATION_OF_PROTEIN_MODIFICATION_BY_SMALL_PROTEIN_CONJUGATION_OR_REMOVAL	0.146	0.551072378473205	0.163180127180689	0.240427874089596	1.15903699175044	205	ISG15 PARP10 TICAM1 PRKCE DTX3L EGR1 HSP90AB1 PEF1 TRIM44 MASTL MALT1 DNAJA1 BTRC GNL3 NMI OTUD4 SASH1 SENP2 HSP90AA1 DCUN1D3 PLAA SPHK1 TBC1D7 MYCBP2 ARRDC3 RELA SAE1 BRCA1 GTPBP4 AIMP2 NDFIP1 WDR70 RBX1 GLMN SEPTIN4 TRIM21 DAXX PPIA UBE2S UBXN2A BIRC3 ATG5 TNFAIP3 NDFIP2 CDC20 UFL1 HSPBP1 UBE2N CAPN3 COMMD1 UBE3A UBE2L3 UBE2V2 MUL1 HMG20A FANCI BUB1B UBA2 CDK5 OTUB1 KDM1A FBXO5 DERL1 ABL1 BMI1 …
GOBP_REGULATION_OF_CHROMATIN_BINDING	0.146198830409357	0.551072378473205	0.160801401070022	0.434320817332219	1.31168792705999	20	PARP9 DTX3L CDT1 SENP2 ZNF618 GMNN TDG ZNF304
GOBP_ACTIN_POLYMERIZATION_OR_DEPOLYMERIZATION	0.146245059288538	0.551072378473205	0.161978948883402	-0.251852194155675	-1.16132292497012	141	DBNL F2RL1 MICAL2 TMOD1 SSH2 FLII CAPZB ADD1 DAAM2 SSH1 MYADM PSTPIP1 HCLS1 TWF2 CDC42EP2 GBA2 AVIL ARPC1B SPTB GAS7 PPP1R9B SVIL CYFIP2 HCK SSH3 COTL1 WDR1 PREX1 ADD2 ARPC4 MSRB1 ALOX15 WASF3 ARHGAP35 MTPN MICAL3 RHOA PFN1 NCK2 HIP1R
GOBP_MONOCYTE_CHEMOTACTIC_PROTEIN_1_PRODUCTION	0.146245059288538	0.551072378473205	0.161978948883402	0.489738722309196	1.35763640733295	15	OAS1 OAS3 LGALS9 CD84
GOBP_ANION_HOMEOSTASIS	0.146341463414634	0.551072378473205	0.16440575583821	-0.434876791482158	-1.30603878447443	19	CYBRD1 SLC12A9 SLC12A6 TBXAS1 SLC12A4 KCNQ1 KCTD7 SLC9A3R1 XPR1 CKB SLC12A2
GOBP_POSITIVE_REGULATION_OF_MONOOXYGENASE_ACTIVITY	0.146534653465347	0.551160469465255	0.161978948883402	0.463491120784192	1.33410802206745	17	NOD1 TNF GCH1 NUS1 TERF2
GOBP_INFLAMMATORY_CELL_APOPTOTIC_PROCESS	0.148148148148148	0.555802090393465	0.159646701919906	0.43179831519569	1.30406974375763	20	IRF7 CTSL SELENOS FASLG CCR5 SIRT1 NOD2 ANXA1
GOBP_CELLULAR_RESPONSE_TO_OSMOTIC_STRESS	0.148373983739837	0.555802090393465	0.163180127180689	-0.3842327003035	-1.27905761452548	28	RCSD1 CAB39 AQP1 SLC12A6 YBX3 TSPO OXSR1 BAD ZFP36L1 PTGS2
GOBP_POSITIVE_REGULATION_OF_LAMELLIPODIUM_ASSEMBLY	0.148453608247423	0.555802090393465	0.16440575583821	-0.424887433311814	-1.31415657745547	21	ACTR2 DNM2 TWF2 AVIL WASF2
GOBP_XENOBIOTIC_TRANSPORT	0.148453608247423	0.555802090393465	0.16440575583821	-0.424874492100021	-1.31411655090429	21	RALBP1 ABCC5 SLC19A1 SLC22A4 ATP7B SLC22A1 ABCB4 ABCG2 ABCC3 SLC15A2 ABCC1
GOBP_RESPONSE_TO_VITAMIN	0.149700598802395	0.559825050360109	0.160801401070022	-0.335070492201157	-1.23050504667599	42	IGF1R CAT SOD2 ALPL TSPO F5 DNMT3A BECN1 ARG1 RXRA PTGS2 FES TRIM24 PIM1
GOBP_POSITIVE_REGULATION_OF_CANONICAL_WNT_SIGNALING_PATHWAY	0.15	0.560018820998857	0.157402899305283	-0.298525716721611	-1.2223289030733	67	ARNTL CSNK1D UBR5 RBPJ USP34 SFRP2 WLS TBL1XR1 DAAM2 WNT10B FRAT1 VCP SOX4 TMEM9 TNKS UBE2B GID8 PPM1N JRK FGFR2 PPM1A
GOBP_PEROXISOMAL_TRANSPORT	0.15009746588694	0.560018820998857	0.158514105424824	0.431570046937272	1.30338035308892	20	RAB8B PEX13 HACL1 PEX3 PEX19 PEX10 ABCD3 PEX14 LONP2 PEX2 PEX7
GOBP_NEGATIVE_REGULATION_OF_PROTEIN_POLYMERIZATION	0.150390625	0.56029036224345	0.158514105424824	-0.320777842425991	-1.2374889354005	53	TMOD1 SSH2 SNCA FLII CAPZB ADD1 SSH1 MYADM TWF2 AVIL SPTB SVIL DYRK1A SSH3 ADD2
GOBP_REGULATION_OF_FATTY_ACID_OXIDATION	0.150515463917526	0.56029036224345	0.163180127180689	-0.423695277902241	-1.31046929760201	21	DGAT2 AKT1 APPL2 PLIN5 IRS2 AKT2 PPARA
GOBP_REGULATION_OF_ACUTE_INFLAMMATORY_RESPONSE	0.151574803149606	0.561949886104784	0.158514105424824	0.417972613750188	1.29559159980249	22	IL6ST SELENOS TNF RHBDD3 NLRP3 TNFRSF11A FFAR2 C3
GOBP_ORGANIC_CATION_TRANSPORT	0.151821862348178	0.561949886104784	0.160801401070022	-0.412025818168964	-1.29995881967229	22	SLC44A2 SEC14L1 RALBP1 ADORA2A SLC25A29 SLC22A4 SLC19A2 SLC7A8 ATP13A3 SLC22A1 SLC29A1
GOBP_REGULATION_OF_TELOMERE_CAPPING	0.151821862348178	0.561949886104784	0.160801401070022	-0.411835569333798	-1.29935857657998	22	MAPK1 USP7 MAP2K7 XRCC1 PNKP MAPK3 ERCC1 TNKS
GOBP_REGULATION_OF_EPITHELIAL_TO_MESENCHYMAL_TRANSITION	0.151873767258383	0.561949886104784	0.158514105424824	-0.314235206294761	-1.20487142611431	52	TGFBR2 FUZ SFRP2 USF3 MIR590 NOTCH1 POFUT2 SMAD2 ADIPOR1 JAG1
GOBP_PROTEIN_K48_LINKED_UBIQUITINATION	0.151950718685832	0.561949886104784	0.161978948883402	0.306897920255286	1.21278435088258	62	IFI27 CUL1 TRIM38 UBE2E1 DTX3L TRIM44 UBE2Q2 RNF6 BTRC NMI UBE2D4 RNF8 UBE2K
GOBP_REGULATION_OF_SMALL_MOLECULE_METABOLIC_PROCESS	0.152	0.561949886104784	0.159646701919906	-0.238893199047574	-1.15575613289895	206	SCAP DGAT2 PPTC7 AKT1 USP7 APPL2 GSK3B LPGAT1 KIT RUBCNL PLIN5 ELOVL5 PINK1 PTAFR PGP CDA IRS2 SNCA PDK1 H6PD INPP5K PFKFB2 PID1 VCP DDB1 BCKDK FOXO1 ERLIN1 ADIPOR1 SESN2 C1QTNF3 FMO5 AKT2 ENTPD5 SLC4A1 BAD LPCAT3 PPP1CB PPARA POR PTGS2
GOBP_REGULATION_OF_TRANSCRIPTION_INVOLVED_IN_G1_S_TRANSITION_OF_MITOTIC_CELL_CYCLE	0.152475247524752	0.563065589835434	0.158514105424824	0.459087305947332	1.32143212723776	17	CDK18 CDK17 E2F1 KLF11 ZPR1 ID2 NPAT CDK5
GOBP_MRNA_PROCESSING	0.152777777777778	0.563541666666667	0.158514105424824	0.215024777418151	1.1169231232441	390	PNPT1 CMTR1 TENT4B GRSF1 HSPA8 DHX36 MFAP1 NCBP2 TXNL4B CPEB3 METTL14 RNMT AAR2 ADAR SNRPC CPSF2 CLNS1A BARD1 TBRG4 LSM5 TIA1 PPP1R8 GEMIN2 DDX23 SMU1 ZCRB1 PDE12 BCAS2 CSTF3 TENT4A HNRNPH3 XAB2 NSRP1 PUF60 RBBP6 SRSF7 SNU13 RPRD2 ZPR1 CPSF3 SNRPB2 SRSF3 RBM6 WBP11 TGS1 TTF2 DBR1 PRPF40A PLRG1 PRPF4B LARP7 ZRANB2 CWF19L2 HNRNPR METTL3 CD2BP2 SNRPG PDCD11 SNW1 SLU7 GEMIN5 HNRNPA2B1 SETX SYMPK FIP1…
GOBP_NEGATIVE_REGULATION_OF_SMOOTH_MUSCLE_CELL_PROLIFERATION	0.153081510934394	0.564021094770762	0.158514105424824	0.396455281289984	1.29411262041601	27	BMPR2 S1PR2 CDKN1A PTGIR IL15 IGFBP3 TNFAIP3 HMOX1
GOBP_INTRACELLULAR_RECEPTOR_SIGNALING_PATHWAY	0.153386454183267	0.564503889205084	0.158514105424824	0.241946432467515	1.15348686530116	184	DHX58 DDX60 OASL IRF7 IFIH1 OAS3 DDX58 ZNF366 PML FKBP4 PUM1 CALR DAB2 RNF6 MAP2K6 SRC LATS1 PHB VPS11 UFM1 GPATCH3 LACC1 RARG AKR1C3 RELA JAK2 BRCA1 CLOCK YWHAH DAXX TRIP4 PKN1 TRIM68 RNF125 BIRC3 EZH2 RNF135 SNW1 TNFAIP3 RWDD1 PPARGC1B CYLD UFL1 NR4A1 DDRGK1 NR1H3 KDM4C UBE3A
GOBP_WATER_HOMEOSTASIS	0.153846153846154	0.565554490809304	0.159646701919906	-0.39638768904843	-1.28572412017511	26	CYP4F12 AQP1 INPP5K PRKACA KRT1 SRF NEDD4L AQP9
GOBP_ANTERIOR_POSTERIOR_PATTERN_SPECIFICATION	0.154320987654321	0.566658287246523	0.160801401070022	0.281978264489473	1.18628540898255	85	BMPR2 PGAP1 HES4 TDRD7 PALB2 POFUT1 GRSF1 SMAD3 DDIT3 FRS2 RING1 KAT2A RARG
GOBP_GOLGI_VESICLE_TRANSPORT	0.154738878143133	0.567296877030558	0.155241966228839	0.231106024140021	1.14832679921043	253	PGAP1 CREB3L2 STX17 ANKFY1 OSBPL5 RAB8A MIA3 MYO18A PEF1 BLZF1 SEC31A NAPA PRKCI CNST TMED5 ATP2C1 SLC10A7 UVRAG SEC24A NSF RABEP1 GOSR1 WHAMM TRAPPC4 EPS15 BCAP29 NAPG TRAPPC3 AP1G2 KLHL20 CCDC91 SEC23IP EXOC2 VAMP4 ARFGEF2 NRBP2 TRAPPC6B EXOC5 CLN3 RAB29 SNX2 TMED1 COPB2 SCAMP1 TMED9 EXOC4 RAB8B DOP1A PICK1 ACSL3 BET1 RAB34 RANGRF AP1AR YIF1A PITPNB TMED7 GOPC COG3 COG6 SCFD1 RINT1 COG4 SCAMP3 …
GOBP_PTERIDINE_CONTAINING_COMPOUND_METABOLIC_PROCESS	0.15506958250497	0.567296877030558	0.157402899305283	0.395643507218503	1.29146282075282	27	GART GCH1 MTHFD2 TYMS AASDHPPT MTRR MTHFD1L QDPR MTHFD1 MTR ATIC SLC25A32 DHFR
GOBP_POSITIVE_REGULATION_OF_ANTIGEN_RECEPTOR_MEDIATED_SIGNALING_PATHWAY	0.155206286836935	0.567296877030558	0.156312403073186	0.410454602696012	1.29209179720409	23	CD226 STAP1 RAB29 RELA CMTM3 TRAT1 TESPA1 NECTIN2 ADA PRKD2 CARD11
GOBP_NEGATIVE_REGULATION_OF_REPRODUCTIVE_PROCESS	0.155419222903886	0.567296877030558	0.159646701919906	-0.425017205405611	-1.30004671931276	20	MYH9 CDKN1B ARHGDIB RPS6KA2 OVGP1 RAD1 HYAL3 PTGDR2
GOBP_NEGATIVE_REGULATION_OF_NF_KAPPAB_TRANSCRIPTION_FACTOR_ACTIVITY	0.155737704918033	0.567296877030558	0.159646701919906	0.299769064305474	1.19951485031849	66	CMKLR1 PARP10 HAVCR2 ANXA4 DDIT3 COMMD7 G3BP2 PPP2CB RBCK1 FAF1 NLRP3 AIM2 TRIM21 ZNF675 KLF4 TNFAIP3 CYLD UFL1 COMMD1 IRAK2 NFKBIL1 NLRP2 NLRC5 SIRT1
GOBP_PROTEIN_POLYMERIZATION	0.155818540433925	0.567296877030558	0.156312403073186	-0.236262268485046	-1.1395276449672	196	NDEL1 DBNL CSNK1D PINK1 TUBGCP3 CDK5R1 CDKN1B TMOD1 RPS3 SSH2 SNCA FLII CAPZB ADD1 CLIP1 DAAM2 NDE1 MAPRE3 SSH1 TPPP MYADM PSTPIP1 HCLS1 TWF2 MIEF2 CDC42EP2 GBA2 ARL3 AVIL ARPC1B SPTB GAS7 CHMP4B CCDC57 SVIL CYFIP2 HCK DYRK1A SSH3 COTL1 TUBGCP2 PREX1 ADD2 ARPC4 MSRB1 FES NIN ALOX15
GOBP_HISTONE_MRNA_CATABOLIC_PROCESS	0.156126482213439	0.567296877030558	0.156312403073186	0.483091355332731	1.33920881112901	15	TENT4B SSB EXOSC10 XRN1
GOBP_PROTEIN_AUTOPROCESSING	0.156435643564356	0.567296877030558	0.156312403073186	0.461262176849107	1.31150896104574	16	CAPN2 CTSL FAM111A CASP1
GOBP_NEURON_PROJECTION_REGENERATION	0.156626506024096	0.567296877030558	0.157402899305283	-0.373057692365933	-1.27580376191385	31	KREMEN1 IGF1R NDEL1 ULK1 CERS2 TSPO MAPK8IP3
GOBP_PROTEIN_KINASE_C_SIGNALING	0.156701030927835	0.567296877030558	0.159646701919906	-0.420294560815105	-1.29995104175883	21	ULK4 PLVAP MYADM FLOT1 PRSS33 PRKCZ DGKG FLT4 PDGFB PLA2G6 DGKD
GOBP_CARBOXYLIC_ACID_TRANSPORT	0.156822810590631	0.567296877030558	0.158514105424824	0.258615382855358	1.1610561132201	125	SLC3A2 LRRC8D SLC25A30 TNF CTNS P2RX4 SLC38A7 SLC10A7 SLC1A4 MAP2K6 SLC38A6 NTSR1 SLC17A5 CLN3 RAB3GAP1 LRRC8C KMO CES1 SFXN3 TNFRSF11A SLC38A9 ABCC10 SLC26A6 CEACAM1 SLC27A4 SLC23A2 MPC1 SLC25A22
GOBP_GLUCOSE_6_PHOSPHATE_METABOLIC_PROCESS	0.156941649899396	0.567296877030558	0.157402899305283	-0.448242827187284	-1.3056686325938	17	TKT TALDO1 PGD RPIA H6PD HK2 PGLS PGAM1
GOBP_NEGATIVE_REGULATION_OF_RELEASE_OF_CYTOCHROME_C_FROM_MITOCHONDRIA	0.156941649899396	0.567296877030558	0.157402899305283	-0.447557993423568	-1.30367380766947	17	AKT1 ARRB2 BCL2L1 GHITM OPA1 PARL PRKN PPIF GPX1 FXN
GOBP_POSITIVE_REGULATION_OF_CELLULAR_RESPONSE_TO_INSULIN_STIMULUS	0.156941649899396	0.567296877030558	0.157402899305283	-0.446696464939411	-1.30116429574954	17	SORL1 OSBPL8 ECHDC3 ADIPOR1 PRKCZ ESRRA
GOBP_DETOXIFICATION	0.157370517928287	0.567979002624672	0.156312403073186	0.288472768785488	1.18650340165191	74	MT2A AKR1A1 RDH11 SELENOS MT1F PRDX1 GCH1 SLC30A1 MGST1 PRXL2C MT1E ESD MGST3 GSTO1 FANCC SELENOW
GOBP_CELLULAR_KETONE_METABOLIC_PROCESS	0.15748031496063	0.567979002624672	0.155241966228839	-0.259903067065035	-1.17257787035037	119	NQO2 SCAP DGAT2 PPTC7 AKT1 STAT5B APPL2 LPGAT1 COQ8A PLIN5 COQ7 CYP4F12 ELOVL5 HAGH IRS2 SNCA PDK1 H6PD
GOBP_LONG_TERM_MEMORY	0.158415841584158	0.570719003087878	0.155241966228839	0.459856908749474	1.30751335551413	16	LDLR CTNS CPEB3 PRNP KAT2A RPS6KB1 EIF2AK4
GOBP_NEGATIVE_REGULATION_OF_INTRACELLULAR_STEROID_HORMONE_RECEPTOR_SIGNALING_PATHWAY	0.158823529411765	0.570920461207739	0.154190966581424	0.385989525805263	1.26819423619929	28	ZNF366 CALR DAB2 PHB VPS11 BRCA1 CLOCK
GOBP_RECEPTOR_RECYCLING	0.158823529411765	0.570920461207739	0.154190966581424	0.386668072257454	1.27042364565766	28	CHMP5 LDLR ANXA2 NSF PLEKHJ1 ARFGEF2 RAB29 PHETA1 TRAT1 AP1AR SCRIB
GOBP_RESPONSE_TO_CAMP	0.159045725646123	0.571086753813403	0.155241966228839	-0.328563308884472	-1.22363932485032	46	RAPGEF2 PTAFR CYP1B1 AQP1 BSG INPP5K THBD SLC8A1 WNT10B KCNQ1 ITPR2 CARM1 EEF2K ZFP36L1 RAPGEF1 AQP9
GOBP_FOLIC_ACID_CONTAINING_COMPOUND_METABOLIC_PROCESS	0.159448818897638	0.571635424412006	0.154190966581424	0.414563206739612	1.28502344548353	22	GART GCH1 MTHFD2 TYMS AASDHPPT MTRR MTHFD1L MTHFD1 ATIC SLC25A32 DHFR
GOBP_NEGATIVE_REGULATION_OF_IMMUNE_EFFECTOR_PROCESS	0.159836065573771	0.571635424412006	0.157402899305283	0.280474546290876	1.17981013092098	84	BST2 IL4I1 HAVCR2 LGALS9 TNF LILRB4 SERPING1 FER LILRB1 APPL1 GRN SERPINB9 CX3CR1 CD300A
GOBP_REGULATION_OF_RIG_I_SIGNALING_PATHWAY	0.159844054580897	0.571635424412006	0.153158808683073	0.437243068461354	1.28311013319629	18	DHX58 DDX60 OASL PUM1 GPATCH3
GOBP_NUCLEOTIDE_SUGAR_BIOSYNTHETIC_PROCESS	0.160079051383399	0.571635424412006	0.154190966581424	0.471473660213783	1.30700264660845	15	GFPT1 UAP1L1 UGDH UAP1 GNPNAT1 FCSK PMM2
GOBP_RAB_PROTEIN_SIGNAL_TRANSDUCTION	0.160079051383399	0.571635424412006	0.154190966581424	0.470599844118835	1.30458028445946	15	RAB39A DENND4C RAB12 MADD
GOBP_METANEPHROS_DEVELOPMENT	0.161100196463654	0.574649711781343	0.153158808683073	0.38182318379514	1.26412671572108	29	PDGFRB EGR1 STAT1 BCL2 PKD2 ACAT1 FMN1 MYC CTSH NF1 DLG5 SOX8
GOBP_POSITIVE_REGULATION_OF_BINDING	0.161490683229814	0.575410271969237	0.157402899305283	0.256765340470274	1.15355277435311	127	TICAM1 ANXA2 PARP9 DTX3L CEBPG HSP90AB1 EIF2S1 S100A10 DACT1 CDT1 ZNF618 NIBAN2 PPP2CB GMNN GTF2B POLDIP2 CALM1 JAK2 IRF4 TRIM21 USP33 IDE EIF4G1 STMN1 KLF4 B2M NMD3 DDRGK1 RAN CLN5 MYC NCBP1 CDK5 MEN1 KDM1A CAPRIN2 DERL1 ABL1 TCF7L2 EPB41L5
GOBP_REGULATION_OF_SYNAPSE_ASSEMBLY	0.162	0.575849157020395	0.154190966581424	0.350777555623127	1.2430270508674	38	EPHB2 AGRN ABI3 NTNG2 AMIGO2 ARF6
GOBP_RESPONSE_TO_COLD	0.162271805273834	0.575849157020395	0.155241966228839	-0.364703370208355	-1.25728268686587	33	DNAJC3 APPL2 SOD2 ZNF516 PRKACA FOXO1 GMPR THRA ACOT11
GOBP_NEGATIVE_REGULATION_OF_FAT_CELL_DIFFERENTIATION	0.162376237623762	0.575849157020395	0.153158808683073	0.368456242895969	1.24381038954412	32	CCDC85B TNF TRIB2 SMAD3 E2F1 DDIT3 ANKRD26 BBS12
GOBP_AMINOGLYCAN_CATABOLIC_PROCESS	0.16260162601626	0.575849157020395	0.155241966228839	-0.429286011022312	-1.28924833656123	19	PGLYRP1 CD44 CHIT1 OVGP1 HYAL3 LYVE1 CTBS CHI3L1
GOBP_LYMPHOID_PROGENITOR_CELL_DIFFERENTIATION	0.162977867203219	0.575849157020395	0.154190966581424	-0.443922387803817	-1.29308379723255	17	PRKDC KIT SOS2 NOTCH1 SOX4
GOBP_MICROTUBULE_POLYMERIZATION	0.163147792706334	0.575849157020395	0.150169802128406	-0.299599232572099	-1.20566151283207	63	NDEL1 CSNK1D TUBGCP3 CDK5R1 CDKN1B RPS3 SNCA CLIP1 NDE1 MAPRE3 TPPP GBA2 ARL3 CCDC57 DYRK1A TUBGCP2 FES NIN
GOBP_HYALURONAN_METABOLIC_PROCESS	0.163306451612903	0.575849157020395	0.154190966581424	-0.462563900295044	-1.29616479232314	15	CD44 ABCC5 CLTC AP2A1 SMPD3 HYAL3
GOBP_NUCLEOTIDE_SALVAGE	0.163306451612903	0.575849157020395	0.154190966581424	-0.462761528096723	-1.29671857137585	15	AMPD2 AMPD3 CDA
GOBP_REGULATION_OF_EPITHELIAL_CELL_DIFFERENTIATION	0.163424124513619	0.575849157020395	0.151148761385484	-0.295029142696676	-1.19901660943331	66	STAT5B CD24 KLF7 CDKN1B APOLD1 ADD1 WNT10B RFX3 NOTCH1 MMP9 FOXJ2 JAG1 MAFF ZEB1 BAD PLCB1 ZFP36L1
GOBP_NEGATIVE_REGULATION_OF_MUSCLE_CELL_APOPTOTIC_PROCESS	0.16359918200409	0.575849157020395	0.155241966228839	-0.421613890401309	-1.28963662661567	20	IGF1R PDPK1 RGL2 SFRP2 ARRB2
GOBP_PHOSPHATIDYLETHANOLAMINE_METABOLIC_PROCESS	0.16374269005848	0.575849157020395	0.151148761385484	0.434035115103643	1.27369624477357	18	SELENOI ETNK1 CEPT1 PLA2G15 PLAAT3
GOBP_RRNA_METHYLATION	0.16374269005848	0.575849157020395	0.151148761385484	0.421449756341785	1.27281616536709	20	DIMT1 BUD23 METTL15 TRMT112 TFB1M FTSJ3 MRM1 TFB2M NSUN5P1 MRM3 NSUN5 EMG1 METTL5 METTL16
GOBP_ESTABLISHMENT_OF_RNA_LOCALIZATION	0.163967611336032	0.576016089173984	0.154190966581424	0.25529839551811	1.16091824253238	134	PNPT1 PARP11 XPO1 FYTTD1 NUP205 MX2 SSB NCBP2 EIF5A2 NUP62 NUP54 NOL6 NUP160 XPO5 SENP2 G3BP2 ATR SIDT1 SRSF7 SRSF3 POLDIP3 MRPL18 PHAX RANBP17 NSUN2 NUP133 HNRNPA2B1 RTRAF CKAP5 RAN NUTF2 NUP35 DDX39A HNRNPA1L2 NUP188 CETN3 NCBP1 KHDRBS1 PCID2 GLE1 NUP37 NUP155 NUP42 SNUPN ALYREF
GOBP_POSITIVE_REGULATION_OF_ADAPTIVE_IMMUNE_RESPONSE	0.164356435643564	0.576655365490317	0.152144922367565	0.275631568510566	1.1870093793306	90	RSAD2 IL6ST TNF CD226 MALT1 TNFSF13B RIF1 SHLD2 MR1 SHLD3 NLRP3 HLA-A DENND1B IL18 ATAD5 NECTIN2 HLA-F ADA B2M EIF2AK4 TFRC C3 IL27RA EXOSC3 PRKCQ TRAF2 TBX21 NFKBID CD274 P2RX7 SIRT1
GOBP_BONE_MINERALIZATION	0.164583333333333	0.576655365490317	0.156312403073186	0.305438003027331	1.19323564168209	59	BMPR2 ISG15 TENT5A CCR1 SMAD3 TUFT1 MINPP1 KLF10 ATF4 TRPM4 CCDC154
GOBP_CELLULAR_RESPONSE_TO_HEAT	0.16468253968254	0.576655365490317	0.152144922367565	0.320159685130827	1.22256593836409	49	CXCL10 TFEC HSP90AB1 EIF2S1 DHX36 IER5 DNAJC7 CHORDC1 HSP90AA1 DNAJC2 ATR ATXN3 DAXX HIKESHI SLU7 YWHAE
GOBP_NEURON_DEATH_IN_RESPONSE_TO_OXIDATIVE_STRESS	0.165009940357853	0.577179166381024	0.152144922367565	0.389569804635444	1.27163699035951	27	NCOA7 TNF TBC1D24 OXR1 ATF4 GFER ENDOG MEAK7
GOBP_REGULATION_OF_MEMBRANE_PERMEABILITY	0.16530612244898	0.577592759385778	0.154190966581424	0.315628217085013	1.2151149291654	53	CNP HEG1 BOK PMAIP1 GZMB NMT1 BCL2 BAK1 BAX PDCD6IP SLC35F6 CHCHD10
GOBP_REGULATION_OF_CYSTEINE_TYPE_ENDOPEPTIDASE_ACTIVITY	0.165680473372781	0.578278297384997	0.151148761385484	0.245447708595866	1.15783898017434	173	CASP10 IFI6 LAMP3 BOK TNFSF15 IFI16 NOD1 PML LGMN LGALS9 PMAIP1 RPS27L TNF TNFSF10 SMAD3 GAS6 TRIAP1 SERPINB9 MALT1 SRC NDUFA13 BAK1 CASP1 BAX BIRC5 VEGFA CARD16 CASP8AP2 JAK2 NLRP3 CYCS CTSD AIM2 DHCR24 ACER2
GOBP_ENDOPLASMIC_RETICULUM_CALCIUM_ION_HOMEOSTASIS	0.166994106090373	0.581030903530429	0.150169802128406	0.406076727890199	1.27831045308315	23	PML BCL2 BAK1 BAX TMCO1 KCTD17 RAP1GDS1 TMTC4 ATP2A2
GOBP_ALPHA_BETA_T_CELL_ACTIVATION	0.167006109979633	0.581030903530429	0.153158808683073	0.256082061837883	1.14968274547371	125	RSAD2 CTSL LGALS9 HSPH1 SOCS1 LILRB4 LGALS9B CD83 LILRB1 CD86 CD300A MALT1 BCL2 IL15 LGALS9C CBFB JAK2 NLRP3 TNFSF8 IRF4 HLA-A CD160 IL18 PNP SPN RUNX3 ADA PRKCQ CRTAM NCKAP1L NKG7 TBX21 RC3H2 NFKBID ATF2 GPR18 CD274
GOBP_CELLULAR_RESPONSE_TO_REACTIVE_OXYGEN_SPECIES	0.167006109979633	0.581030903530429	0.153158808683073	-0.27060345717908	-1.18353036283271	102	MAPK1 CAT AKT1 PRDX5 SOD2 ERN1 PINK1 CYP1B1 RPS3 AQP1 RACK1 FOXO3 PRDX2 STAT6 SIRPA MMP9 BECN1 SMPD3 MAP1LC3A ARG1
GOBP_BIOMINERALIZATION	0.167330677290837	0.581164955836715	0.151148761385484	0.282001370583795	1.17670083693912	79	BMPR2 ISG15 TENT5A CCR1 SLC20A1 SMAD3 GAS6 SLC4A2 TUFT1 MINPP1 KLF10 ATF4 TRPM4 ROCK2 CCDC154
GOBP_NEGATIVE_REGULATION_OF_CALCIUM_ION_TRANSMEMBRANE_TRANSPORT	0.167641325536062	0.581164955836715	0.149207542435322	0.418745371676449	1.26464868047093	20	NTSR1 CALM1 GSTO1 PKD2 YWHAE C4orf3 GPR35 SESTD1 OPRL1 VDAC1 SRI THADA CALM2 UBQLN1
GOBP_CELLULAR_RESPONSE_TO_AMYLOID_BETA	0.167652859960552	0.581164955836715	0.150169802128406	0.376798178305454	1.25762140082826	30	EPHB2 LGMN TNF ITGA4 PRNP SNX6
GOBP_VACUOLAR_ACIDIFICATION	0.168278529980658	0.581164955836715	0.148261500475107	0.413604969839599	1.27047315316916	21	ATP6V1H GRN CCDC115 SNAPIN DMXL1 CLN3 TMEM106B CLIC4 ATP6V0E1 CLN5
GOBP_NEGATIVE_REGULATION_OF_CHEMOKINE_PRODUCTION	0.168316831683168	0.581164955836715	0.150169802128406	0.449028601377824	1.29247925660869	17	OAS1 OAS3 LGALS9 LILRB4
GOBP_MICROTUBULE_ORGANIZING_CENTER_LOCALIZATION	0.168356997971602	0.581164955836715	0.152144922367565	-0.372218449609215	-1.25110038623717	29	NDEL1 BICD2 SYNE2 GPSM2 NDE1 PLXNA2
GOBP_REGULATION_OF_NEUTROPHIL_MIGRATION	0.168674698795181	0.581164955836715	0.151148761385484	-0.369443788862988	-1.26344473064711	31	CAMK1D DAPK2 IL1R1 C5AR2 JAM3 TIRAP ADAM8 C5AR1 IL23A MCU FUT7 SLAMF8
GOBP_NUCLEAR_TRANSCRIBED_MRNA_CATABOLIC_PROCESS	0.168986083499006	0.581164955836715	0.150169802128406	0.26171107902373	1.15689817458301	113	SAMD4A HELZ2 TENT4B SSB EXOSC9 DCP1A DHX36 PATL1 TTC37 PATL2 NCBP2 CPEB3 PNRC2 EXOSC10 TNRC6A PAIP1 PARN XRN1 PDE12 TENT4A CNOT8
GOBP_REGULATION_OF_ENDOPLASMIC_RETICULUM_STRESS_INDUCED_INTRINSIC_APOPTOTIC_SIGNALING_PATHWAY	0.168986083499006	0.581164955836715	0.150169802128406	0.385235190469407	1.25748790681432	27	BOK CREB3 PMAIP1 SELENOS DDIT3 ERP29
GOBP_REGULATION_OF_LONG_TERM_SYNAPTIC_POTENTIATION	0.168986083499006	0.581164955836715	0.150169802128406	0.387323005548788	1.26430297012873	27	EPHB2 LGMN CX3CR1 PRNP AKAP5
GOBP_REGULATION_OF_PROTON_TRANSPORT	0.169014084507042	0.581164955836715	0.151148761385484	-0.44182417459923	-1.28697199577236	17	CHP1 TESC COA8 TCIRG1 PHB2 SLC9A3R1 PPIF ACTN4
GOBP_MAINTENANCE_OF_LOCATION	0.169260700389105	0.581397072447656	0.148261500475107	0.232854031695734	1.13711255812628	220	SP100 P2RY6 NRIP1 MSR1 PRKCE STARD4 CXCL10 PML RNF213 TMSB10 NFKBIE TNF RANGAP1 CALR SQLE POLR2M DDIT3 UVRAG IBTK ABCA1 LATS1 NRROS HSP90B1 PLA2G4C SREBF2 BARD1 BAX G3BP2 ARL2 MORC3 NTSR1 ARL2BP GBA IKBKE CALM1 GSTO1 FAF1 CES1 CHCHD10 UBASH3B SLC30A7 ANKRD13C PKD2 ATG5 GOPC HEXB AKAP9 TTC39B FASLG FFAR2 KDELR1 NR1H3 CAPN3 C3 CCDC88A MTLN DBN1 CCR5
GOBP_NEGATIVE_REGULATION_OF_NEURON_APOPTOTIC_PROCESS	0.16969696969697	0.581664586733225	0.151148761385484	0.28570566454729	1.17960249920952	76	BOK LGMN IL6ST ALKBH1 HSP90AB1 GRN PRKCI CX3CR1 OXR1 BCL2 BAX NRBP2 SNX6 GBA CLN3 JAK2 ZPR1
GOBP_PROTEIN_LOCALIZATION_TO_GOLGI_APPARATUS	0.16969696969697	0.581664586733225	0.151148761385484	-0.396965113463376	-1.27619361852671	25	SORL1 BICD2 PACS1 CSNK1D
GOBP_MEMBRANE_INVAGINATION	0.170081967213115	0.58187806149036	0.152144922367565	0.279140438017455	1.17419823323706	84	MSR1 IGKC IGLC3 IGHV4-59 IGLC2 IGHA1 CD300A ABCA1 IGHV3-23 IGHG2 STAP1 IGHV4-39 IGHV3-21 IGHA2 IGHV1-18 MARCO TRDC IGHV3-33 IGHG1 IGLL5 IGHV3-7 IGHV3-11 IGHV3-30 C3 IGHV2-5 HAVCR1 IGHG3 NCKAP1L ALKBH4 IGHM RHOBTB2 IGHV4-34 CD36 IGHV5-51 FCGR2B ITGA2
GOBP_POSITIVE_REGULATION_OF_INTERLEUKIN_17_PRODUCTION	0.17029702970297	0.58187806149036	0.149207542435322	0.446243738418849	1.28446333602829	17	PHB IL15 SPHK1 MYD88 IL18 PRKCQ NOD2
GOBP_SRP_DEPENDENT_COTRANSLATIONAL_PROTEIN_TARGETING_TO_MEMBRANE	0.17029702970297	0.58187806149036	0.149207542435322	0.444597247803514	1.27972409456351	17	TRAM1 TRAM2 SRP68 SRP54 SEC61A1 SSR3 SRP9
GOBP_INTRA_GOLGI_VESICLE_MEDIATED_TRANSPORT	0.170923379174853	0.583404089170948	0.148261500475107	0.375630792309089	1.24362516462637	29	NAPA NSF GOSR1 NAPG TRAPPC3 COPB2 COG3 COG6 COG4
GOBP_RESPONSE_TO_RETINOIC_ACID	0.171428571428571	0.583728477231857	0.151148761385484	0.314941303015676	1.21247042688226	53	PDGFRB TNF SERPINF1 CD38 YES1 ABCA1 NDUFA13 RARG ACER2 IGFBP7 KLF4 SNW1 SETX TFRC GDAP1 MYC MICB AQP3 CTSH
GOBP_AMYLOID_BETA_METABOLIC_PROCESS	0.171656686626747	0.583728477231857	0.149207542435322	-0.327049695203493	-1.20104965918677	42	SORL1 RTN1 MME RTN3 PSENEN BECN1 BACE2 DYRK1A APH1B RTN2 MGAT3 APEH ROCK1 GSK3A PICALM RTN4 SP1
GOBP_POSITIVE_REGULATION_OF_REGULATED_SECRETORY_PATHWAY	0.171717171717172	0.583728477231857	0.150169802128406	-0.36800822731496	-1.24826825867829	30	IL4R F2RL1 RAB3D PTAFR RAB27A SYK HYAL3 AP1G1 CD177 ITGB2
GOBP_GLYCOSYL_COMPOUND_BIOSYNTHETIC_PROCESS	0.172277227722772	0.583728477231857	0.148261500475107	0.44271175856133	1.27429692193664	17	ADA2 TYW1 PNP ADA TK2 UCKL1 ADAL MTAP TYW1B TYW5
GOBP_NEGATIVE_REGULATION_OF_ERK1_AND_ERK2_CASCADE	0.172277227722772	0.583728477231857	0.148261500475107	0.346431877096424	1.25338461090995	40	EPHB2 BTN2A2 ATF3 DAB2 PHB GBP1
GOBP_REGULATION_OF_ACTIN_FILAMENT_BASED_MOVEMENT	0.172277227722772	0.583728477231857	0.148261500475107	0.440532340183343	1.26802370674193	17	JUP TRPM4 MYBPC3 RANGRF AKAP9 ACTA2 ATP2A2 SUMO1 DLG1
GOBP_REGULATION_OF_MACROPHAGE_DERIVED_FOAM_CELL_DIFFERENTIATION	0.172277227722772	0.583728477231857	0.148261500475107	0.443700575612066	1.27714312265244	17	MSR1 ABCA1 IL18 NR1H3 ITGAV CSF1 CD36 ABCG1
GOBP_REGULATION_OF_RESPONSE_TO_ENDOPLASMIC_RETICULUM_STRESS	0.173038229376258	0.58511884765705	0.149207542435322	0.289545487363917	1.17785512825238	68	BOK USP25 CREB3 PMAIP1 SELENOS DDIT3 USP14 BAK1 ERP29 BAX RNF185 ATXN3 DNAJB9 RNFT1 XBP1
GOBP_RESPONSE_TO_NUTRIENT	0.173151750972763	0.58511884765705	0.14641623786055	-0.276217985211828	-1.16964529382086	83	IGF1R CAT SOD2 ALPL TGFBR2 CYP1B1 SFRP2 SLC8A1 TSPO F5 DNMT3A SRF BECN1 NCOA1 ARG1 RXRA POR PTGS2 ERCC1 FES TRIM24 PIM1 PDK2 GNAI2 OGG1 ACSL1
GOBP_PROTEIN_IMPORT	0.173228346456693	0.58511884765705	0.147331213699377	0.246652458752885	1.15868737309304	163	JUP CDKN1A PML HSPA8 HSP90AB1 SMAD3 NOLC1 TIMM17A TOMM40L APPL1 NUP62 NUP54 UFM1 IPO13 HSP90AA1 MDFIC IPO7 JAK2 ZPR1 KPNA3 RAB8B PEX13 TOMM70 TXNIP TIMM23 RANBP17 RANGRF HIKESHI NUP133 ROMO1 PDCD5 CSE1L PEX3 RAN NUTF2 NUP35 TIMM44 KPNA5 NUP188 ECT2 ATF2 HSPA4 NUP155 IPO9 TP53 MED1 IPO11 PEX19 KPNA2 NF1 SNUPN PEX10 NUP107 CD36 HEATR3 LMNA SUMO1 TRAF3IP2 GRPEL1 HSPD1 BAG3 SUFU CHCHD4 HYAL2
GOBP_PROTEIN_SUMOYLATION	0.173489278752437	0.58539105907527	0.14641623786055	0.325224486907985	1.21286552952491	44	IFIH1 PML EGR1 NSMCE2 RANGAP1 SUMO3 GNL3 TRPM4 RELA SAE1 ZNF451 CAPN3 UHRF2 MUL1 HMG20A UBA2 STX1A
GOBP_CYTOLYSIS	0.173913043478261	0.586196179884758	0.147331213699377	0.463424366831452	1.28468867948404	15	GZMB C5 PRF1 MMD MICB GSDMB GZMM GZMA GZMH
GOBP_REGULATION_OF_NEUTROPHIL_CHEMOTAXIS	0.174089068825911	0.586196179884758	0.149207542435322	-0.402611004768592	-1.2702546866406	22	CAMK1D DAPK2 C5AR2 JAM3 TIRAP
GOBP_TUMOR_NECROSIS_FACTOR_MEDIATED_SIGNALING_PATHWAY	0.17479674796748	0.587086272381986	0.149207542435322	0.283645120098202	1.17340554275388	77	TNF GAS6 STAT1 TNFSF13B COMMD7 CASP1 TNFRSF18 SPHK1 UBE2K PPP2CB RELA CARD16 SPPL2A JAK2 AIM2 TNFRSF11A ZNF675 BIRC3 TNFAIP3 CYLD TRADD RIPK1
GOBP_POSITIVE_REGULATION_OF_SODIUM_ION_TRANSPORT	0.175050301810865	0.587086272381986	0.148261500475107	-0.445859918547914	-1.27376838771013	16	CHP1 AKT1 TESC DNM2 AHCYL1
GOBP_MITOTIC_RECOMBINATION	0.175196850393701	0.587086272381986	0.14641623786055	0.406718441191366	1.26070699026045	22	BRCA2 NSMCE2 TERF2 RAD50 ERCC4 MRE11 SMC5 MLH1 TEP1 RAD52 MSH2 ANKLE1 XRCC3 SMC6
GOBP_RESPONSE_TO_ALCOHOL	0.175196850393701	0.587086272381986	0.14641623786055	-0.249662803791593	-1.14523954594392	134	IGF1R CAT AKT1 SOD2 TGFBR2 CDA CYP1B1 PTGER4 ACTR2 H6PD TBXAS1 TP53INP1 CBL FOXO3 MT-ND4 TSPO GRAMD1C DNMT3A SMAD2 HPGD ABAT ITPR2 PPP1R9B SGK1 BAD BCL2L1 GRAMD1A TUFM PPARA
GOBP_POSITIVE_REGULATION_OF_EPITHELIAL_CELL_DIFFERENTIATION	0.175257731958763	0.587086272381986	0.150169802128406	-0.413616653706674	-1.27929659339876	21	CD24 WNT10B RFX3 NOTCH1 BAD ATOH8
GOBP_AUTOPHAGOSOME_ORGANIZATION	0.176113360323887	0.589344296506532	0.148261500475107	-0.269650955391693	-1.16064519914596	96	TP53INP2 ATG2A TBC1D14 SNX18 PINK1 ULK1 NSFL1C GABARAPL1 TP53INP1 GABARAPL2 PIP4K2A ATG16L2 WIPI2 ATG2B BECN1 MTMR3 UBXN2B MAP1LC3A WIPI1 CHMP4B ATG4B TCIRG1 VMP1 TRAPPC8 RB1CC1 ATG13 GABARAP MOAP1 ATG9A PHF23 RAB7A IFT88 RAB43 FEZ2 PIKFYVE RALB SNX30 C9orf72 ARFIP2 WDR45B SMURF1 MFN2 LRRK2 RAB1B
GOBP_BICARBONATE_TRANSPORT	0.177062374245473	0.5910580721069	0.147331213699377	-0.436982361561033	-1.27286847191114	17	CA4 BEST1 CYB5R4 CYB5R1 SLC4A1
GOBP_MATING	0.177062374245473	0.5910580721069	0.147331213699377	-0.445278143680552	-1.27210632659187	16	PI3 P2RX1 ABAT THRA PPP1R9B
GOBP_NEGATIVE_REGULATION_OF_RECEPTOR_SIGNALING_PATHWAY_VIA_STAT	0.177387914230019	0.5910580721069	0.144630528034484	0.427995193494482	1.25597181372039	18	SOCS2 PARP14 SOCS1
GOBP_AGING	0.177734375	0.5910580721069	0.144630528034484	-0.233906065390756	-1.12956194614614	194	PPP3CA IGF1R SCAP ARNTL PRDM2 CAT MBP SOD2 BCL6 COQ7 SIN3A TGFBR2 MAP2K4 CDKN1B MME MAP2K7 MNT CASP9 CASP2 MT-ATP6 YBX1 KAT6A HTRA2 FOXO3 MT-ND4 TSPO MIR590 DNMT3A MT-CO1 MAP3K3 SRF NEK6 ABAT BECN1 ING2 YPEL3 ARG1 ERO1A PPP1R9B
GOBP_REGULATION_OF_CELL_ADHESION	0.177820267686424	0.5910580721069	0.142901149386948	0.207536923661756	1.09741252151773	474	EPHB2 JUP UTRN BTN2A2 RIN2 PRLR IL4I1 LGALS1 PTPRO CD164 RRAS HAVCR2 AMBRA1 PRKCE PTPRA PML IL6ST IL1RN LGALS9 HSPH1 MIA3 SOCS1 TNF LILRB4 LGALS9B CD83 ITGA4 SMAD3 CALR LILRB1 RCC2 DAB2 TNFRSF21 CD86 ERBB2 YES1 CD300A MALT1 NID1 IFT74 S100A10 SRC TNFSF13B GBP1 BCL2 FUT4 PRNP IL15 TNFRSF18 LGALS9C PLXNB2 CDK6 ARL2 CBFB KIFAP3 POLDIP2 ROCK2 VEGFA RELA DAG1 JAK2 GTPBP4 FAF1 NLRP3 NDFIP1 ATXN3 PIEZO1…
GOBP_POSITIVE_REGULATION_OF_DENDRITIC_SPINE_DEVELOPMENT	0.177949709864603	0.5910580721069	0.143758989039275	0.409015382157756	1.25637528597922	21	EPHB2 DHX36 CPEB3 CAMK1 MAPK6 LRP8 DBN1 NEURL1 C21orf91 CAPRIN2 DLG5 BAIAP2
GOBP_NEGATIVE_REGULATION_OF_ACTIN_FILAMENT_DEPOLYMERIZATION	0.178	0.5910580721069	0.14641623786055	-0.354679193992395	-1.23581764992234	34	TMOD1 FLII CAPZB ADD1 TWF2 AVIL SPTB SVIL ADD2 MTPN
GOBP_MUSCLE_CELL_DEVELOPMENT	0.178082191780822	0.5910580721069	0.144630528034484	-0.27310867133646	-1.15854467552467	86	PPP3CA PRKAR1A WFIKKN1 TMOD1 SKI FLII KEL SLC8A1 WNT10B CTDP1 DYSF SRF NOTCH1 ASB2 ACTN1 BIN3 PPARA PGM5 WDR1 CFLAR TCAP HNRNPU
GOBP_TELOMERE_CAPPING	0.17907444668008	0.593744283885129	0.14641623786055	-0.354681172001993	-1.24219777170504	35	STN1 MAPK1 PRKDC USP7 MAP2K7 XRCC1 PNKP MAPK3 ERCC1 TNKS
GOBP_REGULATION_OF_SMALL_GTPASE_MEDIATED_SIGNAL_TRANSDUCTION	0.179435483870968	0.59433426596445	0.14641623786055	-0.231905346127011	-1.12568677860787	212	KBTBD7 CCDC125 ARHGAP19 SIPA1L1 SIPA1 BCL6 RALGAPA2 F2RL1 RALGPS1 RAF1 ARHGAP15 ARHGAP24 RGL2 RALBP1 ARHGDIB PLEKHG3 MAP4K4 SOS2 ARHGAP9 DNM2 ARHGEF40 GMIP CBL PSD4 CYTH2 SRGAP3 ARHGAP25 NOTCH1 FLOT1 TIAM2 CUL3 GARNL3 RABGEF1 ARHGAP1 MYO9B STMN3 ARHGAP45 RALGPS2 ARAP1 KBTBD6 EPS8L2 PREX1 ARHGAP26 TSC2 PIK3CB RASGRP4 DOCK2 CRK NRG1 GABARAP F11R
GOBP_RESPONSE_TO_MISFOLDED_PROTEIN	0.179959100204499	0.594854622468232	0.147331213699377	-0.41299460597693	-1.26327187644504	20	DNAJB12 UGGT1 UFD1 VCP CUL3
GOBP_SUPEROXIDE_METABOLIC_PROCESS	0.179959100204499	0.594854622468232	0.147331213699377	-0.325739384764411	-1.19626657148397	44	SOD2 F2RL1 GNAI3 CYB5R4 PRDX2 HVCN1 SYK ACP5 SH3PXD2A PREX1 CD177 NCF4 ITGB2
GOBP_ENDOTHELIAL_CELL_APOPTOTIC_PROCESS	0.18019801980198	0.594862055177929	0.144630528034484	0.34908252048561	1.21186288013601	35	BMPR2 TNF ITGA4 GAS6 PRKCI AKR1C3 KRIT1 MAPK7 CD160 TNFAIP3 FASLG SERPINE1
GOBP_LOCOMOTORY_BEHAVIOR	0.180327868852459	0.594862055177929	0.147331213699377	0.276908808049496	1.1648109298989	84	CNP PRKCE EGR1 CTNS PUM1 SPG11 OXR1 NTSR1 ARRDC3 GIT1 PEX13 CDH23 ID2 CSTB PDE1B CRBN HEXB ZNF385A SOD1 UBA6 SLC25A46 FIG4 UBE3A ALS2 OPRL1
GOBP_CELLULAR_COMPONENT_DISASSEMBLY	0.180698151950719	0.595001153034254	0.147331213699377	-0.212888660460995	-1.10615753113768	350	IGF1R ADAMTS5 ATG2A NDEL1 PBXIP1 GSK3B RUBCNL F2RL1 MICAL2 PINK1 ULK1 PADI2 FBXO7 TMOD1 MAP4K4 PLK3 GABARAPL1 FLII CAPZB BNIP3L ADD1 BLCAP STX5 HTRA2 MCOLN1 GABARAPL2 GSPT1 TSPO FRAT1 PELO VCP CTSK CHMP1B UPF1 DICER1 MMP9 TWF2 NEK6 KIF9 WIPI2 ATG2B FLOT1 BECN1 KATNB1 TRIM58 AVIL KLC1 SPTB MAP1LC3A WIPI1 CHMP4B DYRK3 IRAK3 STMN3 PPP1R9B VPS4B SVIL ATG4B VMP1 PHB2 SH3GL1 HK2 ADAM8 WDR1 ADD2 TSC2 US…
GOBP_NEGATIVE_REGULATION_OF_TELOMERE_MAINTENANCE	0.180746561886051	0.595001153034254	0.143758989039275	0.372399526901441	1.23292720520234	29	TENT4B SLX4 SRC EXOSC10 XRN1 TNKS2 TERF2 RAD50 POT1 ERCC4
GOBP_NEGATIVE_REGULATION_OF_OXIDATIVE_STRESS_INDUCED_INTRINSIC_APOPTOTIC_SIGNALING_PATHWAY	0.181086519114688	0.595001153034254	0.14551614609036	-0.433037382221139	-1.26137729911836	17	AKT1 SOD2 PINK1 HTRA2
GOBP_APPENDAGE_DEVELOPMENT	0.181274900398406	0.595001153034254	0.144630528034484	-0.276266038178171	-1.17235797261225	88	KREMEN1 FLVCR1 CHST11 ITGB4 SFRP2 SKI IFT122 NOTCH1 SOX4 PLXNA2 WDR19 BCL2L11 CREBBP PBX1 IFT52 MAP3K20 ZNF219 DYNC2H1 MED31 FGFR2 LMBR1 IQCE AFF3 PCSK5 PBX2 FBN2 PAM ECE1 ZNF358 SEMA3C
GOBP_POSITIVE_REGULATION_OF_CELL_DEATH	0.181286549707602	0.595001153034254	0.142901149386948	0.211552492752745	1.10285657188924	404	CAPN2 IFIT2 ZBP1 LGALS1 PDGFRB CDKN1A BOK TLR3 SLFN11 NOD1 PML LGALS9 IRF5 PMAIP1 EGR1 TNF EIF2S1 TNFSF10 ITGA4 ATF3 PRF1 LILRB1 GRN PRKCI C3orf38 E2F1 DDIT3 RAD9A MAP2K6 RIPK3 SRC STYXL1 LATS1 PLAGL2 PHB UBE2Z DNAJA1 BAK1 CALHM2 PRNP DNM1L BARD1 BAX CTNNBL1 SKIL LGALS2 ADAMTSL4 PEA15 DCUN1D3 RARG MAP3K10 NET1 CCAR1 ATF4 NTSR1 AKR1C3 PDIA3 CHEK2 RBCK1 JAK2 FAF1 TRIM35 ENDOG AIMP2 CTSD KMO TOP2A K…
GOBP_FERTILIZATION	0.182186234817814	0.597293286638571	0.14551614609036	-0.287402616116131	-1.1690620958739	70	ABHD2 CD46 KDM5B FOLR3 TUBGCP3 MYH9 SYCP2 PITHD1 SPACA6 YBX3 OVGP1 ALDOA PLB1 B4GALT1 HYAL3 BCL2L1 PLCB1
GOBP_ACTIVATION_OF_PROTEIN_KINASE_ACTIVITY	0.182352941176471	0.597293286638571	0.142901149386948	0.2670818728298	1.16400322143681	95	PRLR PRKAG2 TNFSF15 TLR3 DBF4B SOCS1 MOB3C GAS6 CD86 CD300A MALT1 RIPK3 SRC PHB PRNP TPX2 CLSPN MADD VEGFA JAK2
GOBP_NEUROINFLAMMATORY_RESPONSE	0.182711198428291	0.597835041746542	0.142901149386948	0.395857854001222	1.24614191838556	23	LDLR TNF GRN DAGLA STAP1 SPHK1 SYT11 IL18
GOBP_POSITIVE_REGULATION_OF_T_CELL_CYTOKINE_PRODUCTION	0.183070866141732	0.597835041746542	0.142901149386948	0.402820098567291	1.24862328001067	22	RSAD2 MALT1 NLRP3 HLA-A DENND1B IL18 B2M TRAF2 TBX21 CD81
GOBP_REGULATION_OF_INTRACELLULAR_ESTROGEN_RECEPTOR_SIGNALING_PATHWAY	0.183070866141732	0.597835041746542	0.142901149386948	0.388836671056276	1.25706251288043	26	ZNF366 SRC LATS1 VPS11 UFM1 BRCA1 UFL1 DDRGK1 MED1 SKP2
GOBP_INORGANIC_ANION_TRANSPORT	0.183299389002037	0.597935264468331	0.14551614609036	0.275894367074678	1.16831751934379	86	P2RY6 LRRC8D SLC12A7 ANO5 SLC25A30 SLC20A1 SLC4A2 SLC1A4 PRNP CLNS1A ATF4 LRRC8C TTYH3 APOL1 TTYH2 ABCC10 SLC39A14 SLC26A6 GPR89B OSTM1 CLCN7 RACGAP1 CLCC1 CLIC4 VDAC3 PACC1 ANO8 LRRC8B SLC4A5 SLC20A2 IP6K2 MFSD5
GOBP_GLYCOPROTEIN_CATABOLIC_PROCESS	0.183794466403162	0.597935264468331	0.142901149386948	0.450604385525945	1.2491495796154	15	CTSL FBXO6 CST3
GOBP_RNA_SURVEILLANCE	0.183794466403162	0.597935264468331	0.142901149386948	0.452958478542287	1.25567551321968	15	EXOSC9 EXOSC10 XRN1 DXO EXOSC3 PCID2 EXOSC8 EXOSC6
GOBP_REGULATION_OF_RECEPTOR_SIGNALING_PATHWAY_VIA_STAT	0.183838383838384	0.597935264468331	0.144630528034484	0.312291237009045	1.20468764196436	52	EPHB2 PRLR SOCS2 PARP14 SOCS1 TNF CD300A
GOBP_EXOCYTIC_PROCESS	0.184313725490196	0.598881234175352	0.142056643575821	0.318628424037812	1.20596339760208	47	OTOF RAB8A NAPA SNAPIN RAB12 VAMP8 VPS11 SNAP29 SNX6 RAB8B SCRIB STX2 SNX4
GOBP_METAPHASE_PLATE_CONGRESSION	0.184890656063618	0.599551941784209	0.142901149386948	0.311072821047412	1.20051319197757	51	CHMP5 NDC80 NUP62 NUDC CDT1 PDCD6IP CENPF RMDN1 CHAMP1 SPDL1 CCNB1 DCTN2 RRS1 TTL MLH1 NUMA1 CENPE KIF18A PIBF1 CENPC SPAG5 MIS12 KIF14 CDC23
GOBP_POSITIVE_REGULATION_OF_SMOOTH_MUSCLE_CELL_MIGRATION	0.185185185185185	0.599551941784209	0.141225119642531	0.412487172685737	1.24574835671561	20	P2RY6 PDGFRB SRC BCL2 DOCK7 RPS6KB1 ADAMTS1 MYC
GOBP_ENDOSOME_TO_LYSOSOME_TRANSPORT	0.185258964143426	0.599551941784209	0.142901149386948	0.317897527003165	1.20390393219486	48	DTX3L MVB12A UEVLD STX8 SNAPIN RAB12 M6PR ARL8B VPS11
GOBP_VACUOLE_ORGANIZATION	0.185258964143426	0.599551941784209	0.142901149386948	0.245062771239934	1.14222820446074	157	RUFY4 SCARB2 STX17 AMBRA1 ADPRH GNPTAB ANXA2 ACP2 MAP1LC3B2 RAB39A ULK2 ATG101 SPG11 TPP1 GRN CCDC115 SNAPIN ABCA1 ARL8B VPS11 PIP4K2C PIP4K2B GBA CLN3 RAB3GAP1 HPS4 FEZ1 WASHC5 ULK3 MYO7A NAGPA RAB34 EMC6 UBXN2A ATG5 HEXB TMEM106B SCFD1 SNX4 ATP13A2 RAB3GAP2 CLN5 FIG4 SYNPO2 ZKSCAN3 ATF2 TMEM175 LAPTM4B P2RX7 ATP2A2
GOBP_CENTRAL_NERVOUS_SYSTEM_PROJECTION_NEURON_AXONOGENESIS	0.185770750988142	0.6006094200274	0.142056643575821	0.449430794891748	1.24589619306517	15	EPHB2 MYCBP2
GOBP_DNA_METHYLATION_DEPENDENT_HETEROCHROMATIN_ASSEMBLY	0.187007874015748	0.604007521447879	0.141225119642531	0.400422937371626	1.24119278861887	22	SETDB2 DNMT1 TASOR ZNF304 MORC2 ATF7IP SIRT1 KDM1A PPHLN1
GOBP_CELL_JUNCTION_ASSEMBLY	0.187878787878788	0.604948050132787	0.142901149386948	0.235557077290606	1.13043254215937	197	EPHB2 AGRN JUP HEG1 PTPRO PTPRA GPBAR1 ABI3 TNF NTNG2 TRIP6 SMAD3 RCC2 CTNND1 RAP1B S100A10 SRC BCL2 AMIGO2 WHAMM PDCD6IP PLXNB2 ARL2 ARF6 EPB41L3 POLDIP2 RHOC ROCK2 RAB29 VEGFA GNPAT
GOBP_POSITIVE_REGULATION_OF_LEUKOCYTE_MIGRATION	0.188	0.604948050132787	0.142056643575821	0.274160449898754	1.16873590616885	88	CMKLR1 CCR1 CXCL10 CREB3 LGMN LGALS9 MIA3 TNF CCL4 ITGA4 GAS6 P2RX4 CALR CX3CR1 FUT4 DNM1L TNFRSF18 C3AR1 VEGFA
GOBP_REGULATION_OF_WNT_SIGNALING_PATHWAY	0.188118811881188	0.604948050132787	0.141225119642531	-0.235290508556235	-1.13099728179803	188	KPNA1 KREMEN1 CCNY ARNTL JADE1 PBXIP1 GSK3B CSNK1D UBR5 FUZ RBPJ GNAQ USP34 SFRP2 TLE3 SKI WLS FRMD8 HIC1 TBL1XR1 DAAM2 ZRANB1 WNT10B RACK1 FOXO3 FRAT1 VCP FOXO1 NOTCH1 SOX4 TMEM9 TMEM88 ANKRD6 SNX3 TSC2 TNKS CDK14 UBE2B GID8 PPM1N JRK GRB10 FGFR2 PPM1A MAPK14 DIXDC1 STK4 CSNK2A1 SLC9A3R1 WNK1
GOBP_NEGATIVE_REGULATION_OF_CYTOSKELETON_ORGANIZATION	0.188524590163934	0.604948050132787	0.143758989039275	-0.268347524117722	-1.16585147040079	100	PPFIA1 TMOD1 SSH2 SNCA FLII CAPZB ADD1 INPP5K SSH1 MYADM TWF2 KATNB1 AVIL SPTB WASF2 SVIL TMEM67 ARAP1 DYRK1A SSH3 ADD2 PAK2 F11R MTPN ARHGEF2 CLASP1 PFN1 HIP1R PRKN TRIM37 TRIOBP ARHGEF18 GSN
GOBP_BLOOD_VESSEL_REMODELING	0.18860510805501	0.604948050132787	0.140406238523342	0.393101410363582	1.23746476337194	23	BMPR2 CST3 BAK1 BAX CEACAM1 ATG5
GOBP_PROTEIN_PEPTIDYL_PROLYL_ISOMERIZATION	0.188866799204771	0.604948050132787	0.141225119642531	0.377170122931988	1.23116184640539	27	FKBP4 PPIB AIP FKBP14 PTPA FKBP3 PPIA CWC27 PPID PPIL1 PIN1 PPIL3
GOBP_FEMALE_SEX_DIFFERENTIATION	0.189024390243902	0.604948050132787	0.142901149386948	0.307909871445239	1.19585154849124	55	BRCA2 NRIP1 SRD5A1 SRC BCL2 BAK1 TNFAIP6 IDH1 BAX FANCA MERTK VEGFA CASP3 ARID5B SOD1 ADAMTS1 EIF2B5 UBE3A MYC PLEKHA1 SIRT1 EIF2B2 NUP107 ESR1 LHFPL2
GOBP_POSITIVE_REGULATION_OF_LIPASE_ACTIVITY	0.189134808853119	0.604948050132787	0.142056643575821	-0.328502185723157	-1.18844264112088	40	S1PR4 PDPK1 KIT PLIN5 PTAFR GNAQ PLCB2 LPAR2 ABHD5 PRKCZ PHB2 C5AR1 RASGRP4 FGFR2 RHOA FGFR1 LPAR1
GOBP_REGULATION_OF_GLYCOPROTEIN_METABOLIC_PROCESS	0.189134808853119	0.604948050132787	0.142056643575821	-0.350958821899954	-1.22916100695049	35	CHP1 AGO2 NECAB2 SOAT1 BACE2 TM9SF2 PLCB1 JAK3 MIR101-1 POMT2 PAWR GOLGA2
GOBP_CYTOSKELETON_DEPENDENT_CYTOKINESIS	0.189349112426036	0.604948050132787	0.140406238523342	0.280483032175251	1.15318918775064	73	ZFYVE26 KLHDC8B CHMP5 NUP62 PDCD6IP POLDIP2 RHOC ROCK2 USP8 WASHC5 KIF23 SEPTIN4 ESPL1 ANLN STMN1 RACGAP1 RHOB CNTROB PLEC ECT2 KIF20B ALKBH4 TTC19 MITD1
GOBP_REGULATION_OF_PROTEIN_DEPHOSPHORYLATION	0.189349112426036	0.604948050132787	0.140406238523342	0.280693638188777	1.15405508176138	73	PDGFRB AMBRA1 TNF HSP90AB1 MASTL CD300A STYXL1 HSP90B1 NSMF PPP1R8 GBA ROCK2 CALM1 JAK2 PTPA PPIA YWHAE SYMPK
GOBP_VESICLE_BUDDING_FROM_MEMBRANE	0.190082644628099	0.606150674006497	0.143758989039275	0.300754029420893	1.17931452122553	57	CHMP5 ANXA2 MIA3 MYO18A PEF1 SEC31A PRKCI WASL SEC24A S100A10
GOBP_L_ALPHA_AMINO_ACID_TRANSMEMBRANE_TRANSPORT	0.19009900990099	0.606150674006497	0.140406238523342	0.346167878701011	1.20174450989297	35	SLC3A2 TNF SLC38A7 SLC1A4 NTSR1 CLN3 SLC38A9 SLC25A22
GOBP_TRANSMISSION_OF_NERVE_IMPULSE	0.19047619047619	0.60647299903568	0.140406238523342	0.390410846846385	1.2407144105569	24	P2RX4 TYMP GBA KCNA2 SOD1 AVPR1A PLEC GPR35 CACNA1H SCN9A SCN3A
GOBP_LEUKOCYTE_APOPTOTIC_PROCESS	0.190573770491803	0.60647299903568	0.142901149386948	0.274945609074017	1.15655277574226	84	IRF7 CTSL GIMAP8 LGALS9 SELENOS HSH2D GAS6 LILRB1 TNFRSF21 RIPK3 BAK1 BAX MIR17HG MERTK ZC3H8 PKN1 CASP3 NOC2L FASLG ADA KDELR1 RIPK1 PRKCQ CCR5 CD274 P2RX7 SIRT1 TP53
GOBP_POSITIVE_REGULATION_OF_LEUKOCYTE_DEGRANULATION	0.191056910569106	0.607006316489362	0.142056643575821	-0.411941505136061	-1.23715864626577	19	IL4R F2RL1 PTAFR SYK AP1G1 CD177 ITGB2
GOBP_ACTIN_FILAMENT_ORGANIZATION	0.191146881287726	0.607006316489362	0.141225119642531	-0.216252550916435	-1.10308670700233	299	RFLNB CASS4 DBNL TRIM27 F2RL1 PPM1F MICAL2 PPFIA1 MYO1F PTGER4 TMOD1 ACTR2 SSH2 FLII CAPZB ADD1 INPP5K MYO5A DAAM2 SSH1 MYADM PSTPIP1 SYNPO ALDOA HCLS1 SAMD14 ARHGAP25 SRF TWF2 CDC42EP2 GBA2 NEDD9 CALD1 ACTN1 CUL3 BIN3 AVIL TSC1 ARPC1B SPTB GAS7 PPP1R9B WASF2 SVIL CYFIP2 HCK ARAP1 SSH3 COTL1 WDR1 PREX1 ADD2 ARPC4 MSRB1 SH3D21 PAK2 ALOX15 ELMO1 F11R TCAP PAWR MPRIP WASF3 ARHGAP35 MYO5C MTPN MICAL3…
GOBP_REGULATION_OF_LIPOPOLYSACCHARIDE_MEDIATED_SIGNALING_PATHWAY	0.191489361702128	0.607006316489362	0.138022242496643	0.403637691027738	1.23985659615454	21	TRIM5 SASH1 LY86 SCIMP CARD16 TNFAIP3 NFKBIL1
GOBP_TRANSLESION_SYNTHESIS	0.191489361702128	0.607006316489362	0.138022242496643	0.403470777743679	1.23934388750313	21	PARP10 POLK PCNA POLDIP2 POLH DTL PRIMPOL POLD1
GOBP_DNA_CATABOLIC_PROCESS_ENDONUCLEOLYTIC	0.192079207920792	0.60817577925396	0.139599673451922	0.442374424455522	1.25780532402218	16	BAX ENDOG DNASE2 REXO4 MUS81 HSF1 DNASE1 EXOG SETMAR
GOBP_GLAND_DEVELOPMENT	0.192233009708738	0.60817577925396	0.138022242496643	0.229005486208051	1.12561894173858	230	LY6E PNPT1 OAS2 BRCA2 PRLR SOCS2 PML CEBPG PCK2 SRD5A1 TNF MAFB FKBP4 SERPINF1 SMAD3 FRS2 UPB1 RIPK3 SRC LATS1 BCL2 BTRC BAX RHBDD3 TYMS RARG ARF6 ORAI1 GFER PCNA SRP54 EZR VEGFA RELA DAG1 JAK2 TBX19 XBP1 TNFRSF11A ID2 ACADM PKD2 AURKA CEACAM1 SCRIB EZH2 ARID5B TNFAIP3 ACAT1 ADA FEM1B SOD1
GOBP_MULTICELLULAR_ORGANISM_GROWTH	0.192460317460317	0.608228086450937	0.139599673451922	0.271220092584434	1.16366798332003	89	PLAC8 HEG1 ATF5 SOCS2 PALB2 LGMN SLC25A25 BCL2 KAT2A RARG PPIB EZR RBBP6 TNKS2 ARID5B TARBP2 SOD1 CLIC4 PLEC SOS1 RC3H2 PPP1R13L CDKN1C PLEKHA1 CSF1 TP53 MFSD2A MKKS BBS4
GOBP_LYSOSOMAL_TRANSPORT	0.192842942345924	0.608228086450937	0.139599673451922	0.263037858282485	1.15069466344942	103	SCARB2 CHMP5 ANKFY1 GNPTAB DTX3L HSPA8 MVB12A UEVLD GRN STX8 SNAPIN RAB12 M6PR ARL8B VPS11
GOBP_REGULATION_OF_SYNAPSE_STRUCTURE_OR_ACTIVITY	0.192913385826772	0.608228086450937	0.13880510939114	0.263787833119025	1.15282418755526	101	EPHB2 AGRN PTPRO ABI3 TNF HSPA8 NTNG2 DHX36 ADGRL1 AMIGO2 PRNP LZTS3 ARF6 CAMK1 IL10RA CLN3 DAG1 LRRN3 EIF4G1 CDC20 LRFN4 DISC1 UBE3A LRP8 DBN1 SYNGAP1 NEURL1 ABHD17A CDK5 PDLIM5 CAPRIN2 TUBB HOMER1 ABL1
GOBP_EMBRYONIC_APPENDAGE_MORPHOGENESIS	0.193050193050193	0.608228086450937	0.137250779610133	-0.301398418970217	-1.18117022544033	57	FLVCR1 CHST11 SFRP2 SKI NOTCH1 WDR19 BCL2L11 CREBBP PBX1 IFT52 MAP3K20 DYNC2H1 LMBR1 AFF3 PBX2 FBN2 ECE1 ZNF358
GOBP_RESPONSE_TO_FATTY_ACID	0.193548387096774	0.608228086450937	0.140406238523342	-0.345779045446366	-1.22154486926839	36	DGAT2 CAT MBP PTAFR TBXAS1 FOXO3 PID1 FOXO1 BAD PLCB1 PTGS2
GOBP_REGULATION_OF_REGULATED_SECRETORY_PATHWAY	0.193798449612403	0.608228086450937	0.137250779610133	-0.271438522191005	-1.1509495872438	85	FBXL20 PDPK1 IL4R GSK3B F2RL1 RAB3D PTAFR STXBP5 P2RX1 ADORA2A RAB27A NOTCH1 SYK RABGEF1 BAIAP3 HYAL3 SYT17 AP1G1 CD177 FES ITGB2 ADGRE2 BCR RAP1A PRKCB GNAI2
GOBP_NEGATIVE_REGULATION_OF_CYTOKINE_PRODUCTION_INVOLVED_IN_IMMUNE_RESPONSE	0.194117647058824	0.608228086450937	0.138022242496643	0.414242073944988	1.23019653406973	19	BST2 TNF LILRB4 LILRB1 HLA-F HMOX1 TBX21
GOBP_PROTEIN_TETRAMERIZATION	0.194174757281553	0.608228086450937	0.137250779610133	-0.291984619520293	-1.16892804502069	62	CPSF7 APPL2 SOD2 FKRP OSBPL2 CRTC2 SNCA ALDH9A1 MCOLN1 ALDOA KRT1 TRPM6 OXA1L KCNC3
GOBP_DIACYLGLYCEROL_METABOLIC_PROCESS	0.194274028629857	0.608228086450937	0.141225119642531	-0.421912896224177	-1.25118357717887	18	DGAT2 PGS1 PLB1 DGAT1 AVIL LIPE
GOBP_CELLULAR_GLUCOSE_HOMEOSTASIS	0.194779116465863	0.608228086450937	0.139599673451922	-0.273860736510116	-1.16390810106094	89	PPP3CA IGF1R ERN1 SIN3A RAF1 KLF7 IRS2 RAB11B RACK1 FOXO3 MPC2 PRKACA FOXO1 SRF SOX4 BAIAP3 BAD UBTF HK2
GOBP_POSITIVE_REGULATION_OF_ERK1_AND_ERK2_CASCADE	0.19488188976378	0.608228086450937	0.138022242496643	0.263458200410503	1.15138360345061	101	P2RY6 PDGFRB HAVCR2 CCR1 NOD1 GPBAR1 LGALS9 TNF CCL4 GAS6 RAP1B SRC PHB PRXL2C SCIMP MARCO
GOBP_CELLULAR_MONOVALENT_INORGANIC_CATION_HOMEOSTASIS	0.195171026156942	0.608228086450937	0.139599673451922	0.285376075210606	1.16089418877691	68	RAB39A ATP6V1H ATP1B3 GRN SLC4A2 CCDC115 SNAPIN DMXL1 BCL2 ATP1B1 TM9SF4 LACC1 SLC9A9 CLN3 SLC26A6 GPR89B TMEM106B FASLG CLIC4 ATP6V0E1 AVPR1A CLN5 UBE3A SLC4A5 TMEM175
GOBP_PROTEIN_MONOUBIQUITINATION	0.195171026156942	0.608228086450937	0.139599673451922	0.28531845520812	1.16065979377378	68	CUL1 DDB2 UBE2E1 DTX3L PEF1 FANCL OBI1 TRIM56 RING1 FANCA FANCC UHRF1 RBX1 TRIM21
GOBP_NEGATIVE_CHEMOTAXIS	0.195876288659794	0.608228086450937	0.141225119642531	-0.405995005549015	-1.25572319896022	21	SEMA6C NRG1 SEMA4B RHOA SEMA7A SEMA3C SEMA4D SEMA4C SEMA4A ITGB3 DPP4 ROBO1
GOBP_NEGATIVE_REGULATION_OF_RECEPTOR_SIGNALING_PATHWAY_VIA_JAK_STAT	0.196039603960396	0.608228086450937	0.138022242496643	0.433950086151068	1.24907741518647	17	SOCS2 PARP14 SOCS1
GOBP_REGULATION_OF_DEPHOSPHORYLATION	0.196428571428571	0.608228086450937	0.138022242496643	0.264646094199084	1.15312411886239	99	PDGFRB AMBRA1 TNF HSP90AB1 SMAD3 MASTL CD300A RIPK3 SRC STYXL1 HSP90B1 NSMF PPP1R8 GBA ROCK2 MTMR2 CALM1 JAK2 URI1 PTPA PPIA PPARGC1B YWHAE SYMPK
GOBP_PROSTATE_GLAND_DEVELOPMENT	0.196463654223969	0.608228086450937	0.137250779610133	0.389541957074438	1.22625977171823	23	PRLR FKBP4 SERPINF1 FRS2 RARG
GOBP_PHOSPHATIDYLINOSITOL_PHOSPHATE_BIOSYNTHETIC_PROCESS	0.19672131147541	0.608228086450937	0.140406238523342	0.296948003408759	1.17046772339594	58	PI4K2B SOCS2 CISH SOCS1 EFR3A PIK3C2A UVRAG IMPA1 PIP4K2C PIP4K2B
GOBP_PROTEIN_DEGLYCOSYLATION	0.196787148594378	0.608228086450937	0.13880510939114	-0.38377299491308	-1.23229780290114	24	UGGT1 MAN1A1 RNF103
GOBP_SOMATIC_STEM_CELL_POPULATION_MAINTENANCE	0.196787148594378	0.608228086450937	0.13880510939114	-0.384830671890095	-1.23569401116027	24	KIT RAF1 RBPJ SKI ZHX2 SOX4
GOBP_EMBRYONIC_PLACENTA_DEVELOPMENT	0.19723865877712	0.608228086450937	0.137250779610133	-0.308341875118833	-1.17269962484809	50	MAPK1 AKT1 RBPJ DNAJB6 NCOA1 ZFP36L1 TFEB EPAS1 FGFR2 ARNT STK4 SP3 CASP8 GRB2 SPINT1 CEBPB GGNBP2 PDGFB SPINT2
GOBP_REGULATION_OF_PROTEIN_POLYUBIQUITINATION	0.197292069632495	0.608228086450937	0.135740943810425	0.400864099819616	1.23133693748325	21	PARP10 TRIM44 NMI SASH1 PLAA PPIA UBE2N UBE2V2 OTUB1 SKP2 NOD2
GOBP_PHOSPHOLIPID_TRANSPORT	0.197505197505198	0.608228086450937	0.141225119642531	0.295391977873751	1.16692724175816	63	ATP10A SCARB2 OSBPL5 PLSCR1 LDLR PLEKHA8 PLEKHA8P1 TRIAP1 ABCA1 OSBP SCP2 ATP8B3 ATP8B4 PRELID2 PITPNB PITPNM2 FASLG SLC66A2 NPC2
GOBP_REGULATION_OF_T_CELL_PROLIFERATION	0.19758064516129	0.608228086450937	0.13880510939114	0.259159789459761	1.14407507323432	117	BTN2A2 IL4I1 HAVCR2 IL6ST LGALS9 LILRB4 LGALS9B LILRB1 TNFRSF21 CD86 ERBB2 RIPK3 TNFSF13B PRNP IL15 LGALS9C JAK2 NDFIP1 TNFSF8 GLMN HLA-A IL18 CASP3 PNP SPN SCRIB TFRC IL27RA SOS1 PRKCQ CRTAM CARD11 NCKAP1L
GOBP_REGULATION_OF_CARBOHYDRATE_METABOLIC_PROCESS	0.197651663405088	0.608228086450937	0.136490437780413	-0.249746786770007	-1.13382606706421	125	DGAT2 AKT1 USP7 GSK3B RUBCNL PTAFR PGP IRS2 SNCA PDK1 INPP5K PFKFB2 DDB1 BCKDK FOXO1 CLTC AP2A1 ADIPOR1 SESN2 SMPD3 C1QTNF3 AKT2 ENTPD5 SLC4A1 BAD PPP1CB PPARA
GOBP_MITOTIC_G2_M_TRANSITION_CHECKPOINT	0.198	0.608228086450937	0.138022242496643	0.339402926142243	1.20271953428979	38	CDKN1A HUS1 CHEK1 ABRAXAS1 CDC6 CLSPN NAE1 BRCA1 DTL MRE11 RINT1 NABP2
GOBP_PERK_MEDIATED_UNFOLDED_PROTEIN_RESPONSE	0.198019801980198	0.608228086450937	0.137250779610133	0.431192254466037	1.24113930114389	17	BOK EIF2S1 DDIT3 ATF4
GOBP_PROTEIN_TARGETING_TO_PEROXISOME	0.198019801980198	0.608228086450937	0.137250779610133	0.430168039551251	1.23819121158432	17	RAB8B PEX13 HACL1 PEX3 PEX19 PEX10 PEX14 LONP2 PEX2 PEX7
GOBP_TEMPERATURE_HOMEOSTASIS	0.198019801980198	0.608228086450937	0.137250779610133	-0.257514122575269	-1.14979222638324	114	KDM3A IGF1R ADAMTS5 ARNTL APPL2 IL4R ALPL RBPJ PCTP DHRS7B ZNF516 SLC25A44 TLE3 WNT10B STAT6 FOXO1 NOTCH1 SYK ABAT ADIPOR1 GATM THRA ACOT11 CNOT3
GOBP_B_CELL_HOMEOSTASIS	0.198039215686275	0.608228086450937	0.136490437780413	0.369028028006474	1.21246610808272	28	TNFSF13B BCL2 BAK1 BAX MIR17HG PKN1 CASP3 TNFAIP3 ADA SOS1 NCKAP1L RC3H2 ABL1 DOCK10 TRAF3IP2
GOBP_INTRINSIC_APOPTOTIC_SIGNALING_PATHWAY	0.198058252427184	0.608228086450937	0.135740943810425	0.227328690934672	1.12013266933148	235	CUL1 SHISA5 BRCA2 IFI6 CDKN1A BOK AEN FNIP2 IFI16 PML CREB3 PMAIP1 RPS27L SELENOS TNF TRIAP1 E2F1 DDIT3 RAD9A RIPK3 SRC STYXL1 PLAGL2 NDUFA13 DNAJA1 BCL2 BAK1 ERP29 DNM1L CUL5 BAX SKIL ATF4 TMEM109 CHEK2 NDUFS3 IKBKE JAK2 BRCA1 URI1 MYBBP1A SEPTIN4 XBP1 MAPK7 HSPB1 MELK CASP3 RTKN2 PPIA NOC2L ATAD5
GOBP_MITOPHAGY	0.198782961460446	0.609338202669033	0.13880510939114	-0.362657945691429	-1.21896562731611	29	PINK1 HTRA2 BECN1 ATG4B PHB2 TSC2 USP30 ATG13 RNF41 OPTN PRKN VPS13D ARFIP2 MFN2
GOBP_MYOBLAST_DIFFERENTIATION	0.198795180722892	0.609338202669033	0.138022242496643	-0.311961625797882	-1.17591962215729	49	XKR8 IFRD1 RBPJ TNFSF14 HIF1AN WNT10B FLOT2 SRF NOTCH1 JAG1 PLCB1 ZFP36L1 PLEKHM3 DDX17 NRG1 EPAS1 MAPK14 MAP3K5
GOBP_REGULATION_OF_NEURON_DIFFERENTIATION	0.199203187250996	0.609679107180847	0.137250779610133	-0.27123273882955	-1.15099874706715	88	ISL2 GSK3B BCL6 CSNK1D SIN3A CDK5R1 SPAG9 CTDSP1 SFRP2 ZHX2 DDX6 FOXO3 NOTCH1 NCOA1 JAG1 ZEB1 CPNE1 PBX1 HMG20B TUG1 CYB5D2 ARHGEF2 DIXDC1 RHOA EIF4ENIF1 FGFR1 OLIG2 ROCK1 GDF7
GOBP_NEGATIVE_REGULATION_OF_TELOMERE_MAINTENANCE_VIA_TELOMERASE	0.2	0.609679107180847	0.136490437780413	0.437285020218474	1.24333459653078	16	TENT4B SRC EXOSC10 XRN1 TERF2 POT1
GOBP_POSITIVE_REGULATION_OF_PEPTIDASE_ACTIVITY	0.2	0.609679107180847	0.138022242496643	0.247380943076488	1.13288971334899	138	CASP10 BOK TNFSF15 IFI16 NOD1 PML LGMN LGALS9 PMAIP1 RPS27L TNF TNFSF10 SMAD3 PSME2 GRN MALT1 NDUFA13 BAK1 CASP1 BAX ROCK2 CASP8AP2 JAK2 NLRP3 CYCS CTSD AIM2 ACER2
GOBP_RIBONUCLEOSIDE_MONOPHOSPHATE_BIOSYNTHETIC_PROCESS	0.2	0.609679107180847	0.138022242496643	-0.385179969413415	-1.23830584169222	25	AMPD2 AMPD3 CDA IMPDH1
GOBP_NEGATIVE_REGULATION_OF_TYPE_I_INTERFERON_PRODUCTION	0.200396825396825	0.609679107180847	0.136490437780413	0.385648976589578	1.22558132422862	24	DHX58 HAVCR2 LILRB1 NMI GPATCH3 ILRUN BANF1 RNF125 CYLD
GOBP_REGULATION_OF_MYELOID_LEUKOCYTE_MEDIATED_IMMUNITY	0.200396825396825	0.609679107180847	0.136490437780413	0.311182609646107	1.18828596114192	49	DDX58 TICAM1 LGALS9 DHX36 FER CX3CR1 CD300A DDX21 VAMP8 STAP1 CD84
GOBP_GLUTAMATE_METABOLIC_PROCESS	0.20040899795501	0.609679107180847	0.13880510939114	-0.418929975980465	-1.24233772095033	18	HAL MTHFS GLUL OAT ALDH5A1
GOBP_REGULATION_OF_NUCLEOTIDE_BIOSYNTHETIC_PROCESS	0.20040899795501	0.609679107180847	0.13880510939114	-0.403357668082515	-1.23379431804385	20	PINK1 SNCA PDK1 PID1 VCP PPARA
GOBP_REGULATION_OF_VIRAL_INDUCED_CYTOPLASMIC_PATTERN_RECOGNITION_RECEPTOR_SIGNALING_PATHWAY	0.200779727095517	0.61023501325098	0.135002033828631	0.406869378201342	1.2287821121613	20	DHX58 DDX60 OASL PUM1 GPATCH3
GOBP_NUCLEOTIDE_SUGAR_METABOLIC_PROCESS	0.201183431952663	0.610890009465242	0.135740943810425	0.364189063588499	1.21553655693422	30	PARG UGP2 GNE GFPT1 UAP1L1 UGDH UAP1 GNPNAT1 UGGT2 FCSK MGAT1 SLC35A3 PMM2
GOBP_POSITIVE_REGULATION_OF_APOPTOTIC_SIGNALING_PATHWAY	0.201960784313725	0.612677295217152	0.135002033828631	0.260931921391435	1.13720034181758	95	BOK PML PMAIP1 TNF TNFSF10 ATF3 DDIT3 RAD9A RIPK3 STYXL1 PLAGL2 DNM1L BAX SKIL PEA15 PDIA3 RBCK1 JAK2 FAF1 SEPTIN4 FLCN CYLD SOD1 ITM2C RIPK1 MYC TRAF2 CTSH SIRT1 TP53 NF1 MAL TNFSF12
GOBP_CELLULAR_RESPONSE_TO_EXTRACELLULAR_STIMULUS	0.20281124497992	0.614283857352581	0.136490437780413	0.238419218837803	1.12058539244291	169	BMPR2 EIF2AK2 CDKN1A PRKAG2 IFI16 MAP1LC3B2 PMAIP1 SRD5A1 HSPA8 EIF2S1 KPTN ITGA4 ATF3 GAS6 SIK1B TBL2 BCL2 TNRC6A SREBF2 IL15 KLF10 ATF4 AKR1C3 GBA MYBBP1A XBP1 PICK1 USP33 TXN2 EIF4G1 FLCN ATG5 SNW1 COMT EIF2AK4 WRN HMOX1 AVPR1A PLEC DCTPP1 GDAP1 PDK4 ATF2 RRAGC AQP3 PRKAG1 P2RX7 SIRT1 BRIP1 TP53 MED1 MFSD2A
GOBP_NEGATIVE_REGULATION_OF_MYELOID_CELL_DIFFERENTIATION	0.202868852459016	0.614283857352581	0.138022242496643	0.295695625330563	1.16553127626988	58	TLR3 LILRB4 MAFB LILRB1 HSPA9 TNFAIP6 C1QC CDK6 UBASH3B FSTL3 ZNF675 CEACAM1 WDR61 MYC GPR137B TCTA NF1 LEO1 CDC73 ZBTB16
GOBP_DOUBLE_STRAND_BREAK_REPAIR_VIA_NONHOMOLOGOUS_END_JOINING	0.203285420944559	0.614293530399329	0.138022242496643	0.294441590668304	1.16356003036597	62	PARP9 DTX3L NSMCE2 DCLRE1C UVRAG DCLRE1A RIF1 SHLD2 RNF8 SHLD3 DEK SMARCAL1 POLQ POT1 PSMD14 ERCC4 DCLRE1B MRE11 PARP3 SMCHD1 SMC5 APLF LIG4
GOBP_MUSCLE_CELL_APOPTOTIC_PROCESS	0.203285420944559	0.614293530399329	0.138022242496643	-0.319152148982644	-1.1583993711387	41	IGF1R PDPK1 SOD2 RGL2 MAP2K4 SFRP2 RPS6KA2 ARRB2
GOBP_CHOLESTEROL_STORAGE	0.203557312252964	0.614293530399329	0.135002033828631	0.437293080552236	1.21224844960835	15	MSR1 STARD4 ABCA1 SREBF2 CES1 TTC39B NR1H3 CD36 ABCG1
GOBP_POSTSYNAPTIC_SPECIALIZATION_ORGANIZATION	0.203629032258065	0.614293530399329	0.136490437780413	-0.447421403027129	-1.25373352647209	15	NRXN1 CRIPT LRRC4 IL1RAP
GOBP_STRESS_ACTIVATED_PROTEIN_KINASE_SIGNALING_CASCADE	0.204040404040404	0.614963000478321	0.136490437780413	-0.232816805717534	-1.11174311861153	179	MAPK1 IGF1R PHLPP1 STRADB RASSF2 DUSP22 F2RL1 PINK1 MAP2K4 MAP2K7 KAT7 RELL1 PTGER4 SFRP2 MAP4K4 ULK4 ERCC6 SIRPA FOXO1 MAP3K3 MAPKAPK2 TIRAP MAPK8IP3 SH3RF3 HIPK3 MTURN ITCH ANKRD6 TRAF1 PLCB1 ZFP36L1 MAPK3 MAP3K20 RB1CC1 TRIB1 MAP2K3 CCM2 CRKL MAP2K2 MAPK14 MAP3K5 DIXDC1 RHOA PAFAH1B1 TRAF5 EPHB1 MMP8 MAPK13 FLT4 PRKN GADD45A PJA2 PDCD4
GOBP_RIBOSE_PHOSPHATE_BIOSYNTHETIC_PROCESS	0.204724409448819	0.616452164258688	0.134273452883202	-0.245965390460966	-1.12682416547918	133	AMPD2 PYGL TKT AMPD3 NME6 ELOVL5 PINK1 CDA ATP6V1A IMPDH1 MT-ATP6 SNCA PANK4 PDK1 PAPSS2 MT-ATP8 MPC2 PID1 VCP ALDOA
GOBP_POSITIVE_REGULATION_OF_LEUKOCYTE_CHEMOTAXIS	0.204918032786885	0.616463331256932	0.137250779610133	0.294985768332849	1.16273326215793	58	CMKLR1 CCR1 CXCL10 CREB3 LGMN LGALS9 CCL4 GAS6 CALR CX3CR1 DNM1L C3AR1 VEGFA
GOBP_NEURON_FATE_COMMITMENT	0.205645161290323	0.61761101317888	0.135740943810425	-0.445352691213283	-1.24793672430732	15	ISL2 RBPJ NOTCH1 NRG1 OLIG2
GOBP_DNA_SYNTHESIS_INVOLVED_IN_DNA_REPAIR	0.205882352941176	0.61761101317888	0.133554954557592	0.363357164242298	1.19383410835424	28	PARP10 POLK PCNA POLDIP2 POLH DTL PRIMPOL POLD1 WRN WRNIP1 SIRT1
GOBP_MATERNAL_PROCESS_INVOLVED_IN_FEMALE_PREGNANCY	0.205940594059406	0.61761101317888	0.134273452883202	0.352441056245837	1.18974737411152	32	BMPR2 ADCY7 HAVCR2 LGALS9
GOBP_INTERLEUKIN_2_PRODUCTION	0.206060606060606	0.61761101317888	0.135740943810425	0.306859392822913	1.17495799385849	50	HAVCR2 LILRB4 CD83 CD86 MALT1 GBP1 PRNP EZR IRF4 GLMN PNP LAG3 TNFAIP3 PRKD2 PRKCQ CARD11 TRAF2 TBX21
GOBP_POSITIVE_REGULATION_OF_RECEPTOR_INTERNALIZATION	0.207243460764588	0.62058327826739	0.135002033828631	-0.434683124476219	-1.24183762566532	16	PLCG2 AP2M1 ARRB2 SYK
GOBP_REGULATION_OF_STEROL_TRANSPORT	0.208251473477407	0.623026988854988	0.132846300606183	0.348724728400162	1.19525714681824	33	ANXA2 ARV1 NUS1 SEC24A ABCA1 SREBF2 SCP2 CES1 TTC39B NR1H3
GOBP_POSITIVE_REGULATION_OF_IMMUNOGLOBULIN_PRODUCTION	0.208835341365462	0.624198451263618	0.134273452883202	0.3385255459632	1.20998966127545	39	EPHB2 MZB1 CD86 PHB RIF1 SHLD2 SHLD3 DNAJB9 XBP1 ATAD5 TFRC EXOSC3 TBX21
GOBP_CELL_MATRIX_ADHESION	0.209349593495935	0.624871663244353	0.135002033828631	0.245116671105615	1.12521150831896	144	JUP SIGLEC1 UTRN RIN2 RRAS PTPRA TRIP6 ITGA4 SMAD3 RCC2 NID1 S100A10 SRC TRPM7 BCL2 ITGB7 WHAMM CDK6 POLDIP2 ROCK2 VEGFA DAG1 ACER2 ITGA3 COL5A3 PTK2 ITGA10 FMN1 PIP5K1A SERPINE1 DISC1 PEAK1
GOBP_REGULATION_OF_CYTOKINESIS	0.209445585215606	0.624871663244353	0.135740943810425	0.291994196211005	1.15388853537578	62	BRCA2 ZFYVE26 PRKCE ZFYVE19 UVRAG NUP62 CSPP1 CDC6 POLDIP2 MYO19 CALM1 KLHL9 RAB11FIP3 KIF23 GIT1 PRPF40A AURKA FLCN RACGAP1
GOBP_REGULATION_OF_SISTER_CHROMATID_COHESION	0.20990099009901	0.625655292802008	0.132846300606183	0.434251141645619	1.23470835502491	16	NSMCE2 SLF2 BUB1 ESPL1 FEN1 SMC5
GOBP_RESPONSE_TO_AMYLOID_BETA	0.21031746031746	0.626164309571314	0.132846300606183	0.357516325105035	1.19751575762314	31	EPHB2 LGMN TNF ITGA4 PRNP SNX6
GOBP_POSITIVE_REGULATION_OF_WNT_SIGNALING_PATHWAY	0.210735586481113	0.626164309571314	0.132846300606183	-0.266488672411466	-1.12791525250512	87	ARNTL PBXIP1 CSNK1D UBR5 RBPJ USP34 SFRP2 SKI WLS TBL1XR1 DAAM2 ZRANB1 WNT10B FRAT1 VCP SOX4 TMEM9 ANKRD6 TNKS UBE2B GID8 PPM1N JRK FGFR2 PPM1A DIXDC1 CSNK2A1 WNK1
GOBP_REGULATION_OF_HEMOPOIESIS	0.210831721470019	0.626164309571314	0.130777137971974	0.222390929500088	1.11448135895529	266	ISG15 IRF7 BTN2A2 IL4I1 LGALS1 AMBRA1 CCR1 TLR3 LGALS9 HAX1 SOCS1 TNF LILRB4 CNOT4 MAFB CD83 GAS6 LILRB1 CD86 ERBB2 MALT1 HSPA9 STAT1 TNFAIP6 KAT2A IL15 FANCA RARG C1QC EIF6 CDK6 KLF10 MIR17HG IL15RA CBFB NLRP3 NDFIP1 IRF4 ZC3H8 UBASH3B XBP1 ID2 FSTL3 DROSHA IL18 ZNF675 PNP RUNX3 CEACAM1 LAG3 TESPA1 METTL3 MITF PPARGC1B ADA B2M SOD1 WDR61 RIPK1 SOS1 ZNF16 CRTAM MYC CARD11 NCKAP1L GPR137B TBX21 RC…
GOBP_REGULATION_OF_MRNA_PROCESSING	0.210843373493976	0.626164309571314	0.133554954557592	-0.257334677889643	-1.14607762101217	112	CPSF7 NUP98 SRPK1 SRPK2 RBM23 PRDX6 JMJD6 RBM15 AHCYL1 SNRNP70 RBM15B SFSWAP CDK11B RAVER1 SF1 RBM25 KHDRBS2 SON DYRK1A CELF1 CDK9 ZC3H10 ZFP36L1 THRAP3 SAFB2 DDX17
GOBP_CELLULAR_RESPONSE_TO_ORGANIC_CYCLIC_COMPOUND	0.211650485436893	0.627986723700325	0.130777137971974	0.212239965881591	1.09131078955446	351	JUP IFIT1 SSTR3 IFIH1 P2RY6 DDX58 NRIP1 ZNF366 MSR1 TLR3 GPBAR1 PCK2 SRD5A1 EGR1 TNF HSPA8 HSP90AB1 CASP7 FKBP4 SERPINF1 P2RX4 CALR DAB2 DNMT1 RAP1B CGAS RNF6 SRC STAT1 LATS1 HSP90B1 PHB BTRC VPS11 UFM1 MIR342 IL15 XRN1 SMAD1 FDX1 GRAMD1B ATF4 TRPM4 CHEK1 AKR1C3 PDE12 CHEK2 EZR ROCK2 MLC1 DAG1 JAK2 BRCA1 USP8 URI1 CLOCK CES1 YWHAH DAXX KLF9 TRIP4 PKN1 IL18 TRIM68 CASP3 PKD2 SLC26A6 CBX3 NCOA3 EZH…
GOBP_CAMP_MEDIATED_SIGNALING	0.212371134020619	0.628710944788285	0.135002033828631	-0.400300525209884	-1.23811044271905	21	RAPGEF2 MGRN1 PDE3B CDC34 UBE2B PDE3A AKAP6
GOBP_DIOL_METABOLIC_PROCESS	0.212475633528265	0.628710944788285	0.130777137971974	0.402447152982532	1.21542659430728	20	SPTLC2 GCH1 SPHK1 GBA ACER2 QDPR ACER3 SPHK2 DHFR SPTSSA
GOBP_POSITIVE_REGULATION_OF_MYELOID_LEUKOCYTE_CYTOKINE_PRODUCTION_INVOLVED_IN_IMMUNE_RESPONSE	0.212475633528265	0.628710944788285	0.130777137971974	0.412224095313461	1.20969079213916	18	DDX58 TICAM1 DHX36 LILRB1 DDX21 SPON2
GOBP_RESPONSE_TO_PROGESTERONE	0.21285140562249	0.629249237386705	0.132846300606183	-0.377507889440853	-1.2121805048872	24	ABHD2 IGF1R MBP CYP1B1 TSPO TRERF1 BAD
GOBP_POSITIVE_REGULATION_OF_INFLAMMATORY_RESPONSE	0.213849287169043	0.629292023372741	0.133554954557592	0.270514354688413	1.1455350218546	86	ZBP1 LGALS1 IFI35 TLR3 LDLR IL6ST TNF GRN VAMP8 NMI CASP1 IL15 STAP1 JAK2 CLOCK TNFRSF11A IL18 CD47 SNX4 SERPINE1 FFAR2 TRADD C3 MGST2 RIPK1
GOBP_RESPONSE_TO_INSULIN	0.213849287169043	0.629292023372741	0.133554954557592	-0.233027562753055	-1.10604154265465	174	IGF1R PRKDC SCAP SORL1 EIF4EBP2 CAT NDEL1 AKT1 PDPK1 APPL2 GSK3B OSBPL8 HADHA RHOQ IRS2 ECHDC3 INPP5K MYO5A SESN3 PDE3B ZNF106 PID1 KCNQ1 FOXO1 PIP4K2A ADIPOR1 SESN2 AKT2 TSC1 PRKCZ EEF2K PPARA ZFP36L1 ESRRA TSC2 GAB1 CFLAR SMARCC1
GOBP_VESICLE_MEDIATED_TRANSPORT_TO_THE_PLASMA_MEMBRANE	0.214285714285714	0.629292023372741	0.131457611642763	0.259086966598824	1.1405849446421	109	EHD4 OSBPL5 RAB8A BLZF1 CNST ATP2C1 NSF RABEP1 VPS50 EPS15 ARF6 VPS29 EXOC2 VAMP4 ARFGEF2 AKAP5 EXOC5 CLN3 VPS26A RAB11FIP3 EXOC4 DENND1B ACSL3 ARL4C RAB34 KIAA1109 SCRIB GOPC SNX4 LLGL1 COMMD1 PTPN23 GCC2 RAB10 WASHC2C
GOBP_RESPONSE_TO_NICOTINE	0.214432989690722	0.629292023372741	0.134273452883202	-0.400061714814151	-1.2373718135488	21	MAPK1 IGF1R MT-ND4 KCNQ1 ABAT PPP1R9B BAD PPARA
GOBP_POSITIVE_REGULATION_OF_PROTEIN_PHOSPHORYLATION	0.21455938697318	0.629292023372741	0.128788713061714	0.207017825980805	1.0867283414075	431	BMPR2 EHD4 PRLR S1PR2 PDGFRB CDKN1A PRKAG2 TNFSF15 PARP14 TLR3 FNIP2 PARP9 IL6ST HAX1 DBF4B EGR1 SOCS1 TNF CCND3 HSP90AB1 MOB3C TNK2 FGD2 GAS6 DAB2 CD86 CX3CR1 ERBB2 BMP8B MYDGF YES1 CD300A MALT1 MAP2K6 RIPK3 SRC LATS1 PHB BCL2 RPS6KA4 MAP3K13 CCND2 PRNP ERP29 SASH1 IL15 HSP90AA1 STAP1 OSBP TNFRSF18 MAP3K10 SPHK1 CAMK1 MARCO UBE2K CHEK2 CDC6 ARL2BP TPX2 CLSPN CCNK DOCK7 ROCK2 CLN3 MADD VEGFA DAG1…
GOBP_OOCYTE_DIFFERENTIATION	0.214566929133858	0.629292023372741	0.130777137971974	0.372677912485283	1.20482317650533	26	BRCA2 TDRD7 BCL2 REC8 WASHC5 AURKA TDRKH YTHDF2 WDR77 FBXO5
GOBP_REGULATION_OF_T_HELPER_1_TYPE_IMMUNE_RESPONSE	0.214574898785425	0.629292023372741	0.132846300606183	-0.385577783619797	-1.21651415611218	22	IL1R1 IL4R SLC11A1 SOCS5 JAK3 IL1RL1 TNFSF4 HLX IL23A
GOBP_RESPONSE_TO_IRON_ION	0.214723926380368	0.629292023372741	0.133554954557592	-0.397269648142446	-1.21517222404499	20	CYBRD1 SNCA ACO1 ABAT BECN1 MAP1LC3A TFR2
GOBP_GAMETE_GENERATION	0.21516393442623	0.629292023372741	0.133554954557592	-0.211910779140204	-1.09366424603423	337	ABHD2 NR6A1 SIAH1 KDM3A ARMC2 RFX2 ARNTL AKT1 SRPK1 IL4R KIT BCL6 TRIM27 MICAL2 IGF2R XRN2 ACOX1 NR2C2 AGO4 SYCP2 GMCL1 C3orf62 ASF1B PITHD1 SMARCA2 SGPL1 TESMIN JAM3 DNM2 NDRG3 SPATA6 FOXO3 TESK2 YBX3 SPATA2 RPS6KA2 DLEC1 CCNI UBR2 PRKACA OSBP2 DNMT3A LIMK2 MARF1 NOTCH1 PAFAH1B2 HPGD FOXJ2 CRTAP ING2 SPDYA MAK BCL2L11 ZMYND15 ZSCAN2 KLC3 BAD PTGDR2 BCL2L1 CELF1 AGFG1 RAD23B PTGS2 ERCC1 UBB
GOBP_TETRAPYRROLE_BIOSYNTHETIC_PROCESS	0.215447154471545	0.629292023372741	0.132846300606183	-0.36081060350566	-1.20108868779497	28	FLVCR1 FECH SLC25A39 TSPO SRRD SLC6A9
GOBP_VENTRICULAR_SEPTUM_DEVELOPMENT	0.215568862275449	0.629292023372741	0.131457611642763	0.326796000720996	1.19037392273186	42	BMPR2 HEG1 CNTRL FGFRL1 FRS2 MIR17HG
GOBP_REGULATION_OF_FATTY_ACID_BETA_OXIDATION	0.215725806451613	0.629292023372741	0.132147260608774	-0.441940418894803	-1.23837508917278	15	AKT1 PLIN5 IRS2 AKT2 PPARA
GOBP_CELLULAR_DEFENSE_RESPONSE	0.215841584158416	0.629292023372741	0.130777137971974	0.338805383174969	1.17618512347406	35	LGALS3BP PRF1 CX3CR1 CD300C RELA TRAT1 GNLY SPN NCR1 CCR5
GOBP_T_CELL_PROLIFERATION	0.215885947046843	0.629292023372741	0.132846300606183	0.244365284899608	1.11791816423056	143	BTN2A2 IL4I1 HAVCR2 BTN3A1 IL6ST LGALS9 LILRB4 LGALS9B CCND3 LILRB1 TNFRSF21 CD86 ERBB2 MALT1 RIPK3 TNFSF13B PRNP IL15 BAX LGALS9C JAK2 NDFIP1 TNFSF8 GLMN HLA-A IL18 CASP3 PNP SPN SCRIB TFRC IL27RA SOS1 PRKCQ CRTAM CARD11 NCKAP1L RC3H2 CD274 P2RX7 HLA-DPA1 TP53 ABL1 TMIGD2 CD81 DLG5
GOBP_POSITIVE_REGULATION_OF_RESPONSE_TO_ENDOPLASMIC_RETICULUM_STRESS	0.216110019646365	0.629292023372741	0.130105630751129	0.359014540790883	1.18861266577671	29	BOK PMAIP1 DDIT3 BAK1 BAX RNF185 ATXN3 RNFT1 XBP1
GOBP_POST_GOLGI_VESICLE_MEDIATED_TRANSPORT	0.216110019646365	0.629292023372741	0.130105630751129	0.261344481816685	1.13241721198038	92	ANKFY1 OSBPL5 BLZF1 CNST ATP2C1 NSF RABEP1 EPS15 AP1G2 KLHL20 CCDC91 EXOC2 VAMP4 ARFGEF2 EXOC5 CLN3 SCAMP1 EXOC4 DOP1A ACSL3 RAB34 AP1AR GOPC SCFD1 SCAMP3 LLGL1 COMMD1
GOBP_REGULATION_OF_CD4_POSITIVE_ALPHA_BETA_T_CELL_ACTIVATION	0.216161616161616	0.629292023372741	0.132147260608774	0.304018822080461	1.16408150977808	50	LGALS9 SOCS1 LGALS9B CD83 CD86 MALT1 LGALS9C CBFB NLRP3 IRF4 CD160 IL18 RUNX3 PRKCQ NCKAP1L TBX21 RC3H2 NFKBID CD274
GOBP_MYELOID_LEUKOCYTE_MIGRATION	0.216962524654832	0.630656324232382	0.130105630751129	-0.245489189895117	-1.12768382014433	136	CAMK1D DAPK2 MAPK1 STAT5B IL1R1 KIT C5AR2 PTGER4 IL6R BSG JAM3 JAML CXCL5 SIRPA PPBP TIRAP SYK PECAM1 LGALS3 TREM1 S100A12 ITGA9 CKLF PLCB1 MAPK3 ADAM8 WDR1 PREX1 PIK3CD C5AR1 CD177 CCN3 CSF3R VAV1 CD9 ITGB2 ADGRE2 THBS1 IL23A MCU PDE4B PF4V1 PIK3CG FUT7 SLAMF8
GOBP_REGULATION_OF_TRANSMEMBRANE_TRANSPORT	0.217038539553753	0.630656324232382	0.132147260608774	-0.21814573706661	-1.09783673965583	277	PLCG2 CHP1 AKT1 PDPK1 TESC APPL2 SLMAP OAZ2 OSBPL8 SNTA1 PINK1 BRAF AZIN1 RHOQ CAB39 PTAFR IRS2 SNCA ITLN1 CACNA2D3 KEL CACNA1E INPP5K SLC8A1 DNM2 P2RX1 CACNA1D KLHL24 COA8 PID1 AHCYL1 KCNJ15 PRKACA KCNQ1 OAZ1 HVCN1 MMP9 FKBP1A AKT2 SLC43A2 KCNC3 SLC6A9 OXSR1 ISCU CACNA2D4 KCNH3 TCIRG1 VMP1 PHB2 CLIC5 HK2 NEDD4L WDR1 CNIH3 KCNH2 KCNK6 KCNC4 SLC43A1 STIM1 AHNAK GNB5 GRB10 HECW2 MAPK14 RTN2 PIM1 SI…
GOBP_NEPHRON_DEVELOPMENT	0.217213114754098	0.630656324232382	0.132846300606183	0.293183086919537	1.15562770702496	58	PTPRO PDGFRB EGR1 NID1 STAT1 BCL2 NUP160 SEC61A1 VEGFA ITGA3 PKD2 NUP133 ACAT1 ACTA2 GZF1 FMN1 MTSS1 MYO1E MYC
GOBP_NEGATIVE_REGULATION_OF_PROTEIN_KINASE_B_SIGNALING	0.217479674796748	0.630865973539092	0.132147260608774	-0.358948636308039	-1.19489045604574	28	PHLPP1 PTPRJ PDCD6 INPP5K RACK1 ARRB2 NOP53 BANK1 PPARA TSC2 PIK3CB
GOBP_ANTIGEN_PROCESSING_AND_PRESENTATION_OF_ENDOGENOUS_ANTIGEN	0.218568665377176	0.633458828405637	0.128142916898415	0.393678902156901	1.20926611774858	21	ERAP2 TAP1 HLA-A IDE HLA-F ATG5 B2M
GOBP_RRNA_MODIFICATION	0.218934911242604	0.633954256818458	0.129442887745046	0.357299020605265	1.19253998739848	30	DIMT1 BUD23 METTL15 RPUSD3 TRMT112 TFB1M FTSJ3 MRM1 TFB2M NSUN5P1 MRM3 NAT10 NSUN5 EMG1 RPUSD4 METTL5 METTL16 NOP10 GAR1 NHP2 RPUSD2
GOBP_C21_STEROID_HORMONE_METABOLIC_PROCESS	0.219367588932806	0.634640992581007	0.129442887745046	0.432296806690551	1.19839795548437	15	SRD5A1 EGR1 DAB2 AKR1C3 DHRS9 CACNA1H
GOBP_CELL_CHEMOTAXIS	0.219758064516129	0.635204521299515	0.130777137971974	-0.230557542568636	-1.10375911027432	180	CAMK1D DAPK2 MAPK1 IL16 KIT F2RL1 C5AR2 PADI2 IL6R BSG TNFSF14 JAM3 JAML CXCL5 CNR2 ARRB2 PPBP ALOX5 CXCL16 TIRAP NOTCH1 SYK CCR3 LGALS3 TREM1 S100A12 ITGA9 LYST CKLF OXSR1 SLC8B1 MAPK3 ADAM8 PREX1 PIK3CD C5AR1 CRK GAB1 CCN3 CSF3R VAV1 GPSM3 CRKL ITGB2 ADGRE2 CXCR5 THBS1 IL23A MCU PDE4B FGFR1 PF4V1 EPHB1 PIK3CG LPAR1 WNK1
GOBP_PROTEIN_K63_LINKED_UBIQUITINATION	0.220238095238095	0.636025673614642	0.129442887745046	0.303530530183359	1.15906563096516	49	TRIM5 PARP10 RNF213 TRIM56 SASH1 UBE2D4 PLAA RNF8 TRIM21 UBE2S RNF135 UBE2N BFAR TRAF2 UBE2V2
GOBP_PEPTIDYL_THREONINE_MODIFICATION	0.220440881763527	0.636045424181697	0.130105630751129	-0.264829950782971	-1.13752102368152	94	MAPK1 PRKDC AKT1 PDPK1 GSK3B TGFBR2 CDK5R1 ULK1 CAB39 LMTK2 HIPK1 INPP5K DYRK1B PRKACA HIPK3 DYRK3 OXSR1 DYRK1A
GOBP_POSITIVE_REGULATION_OF_UBIQUITIN_DEPENDENT_PROTEIN_CATABOLIC_PROCESS	0.221095334685598	0.63710616025619	0.130777137971974	-0.266029040683656	-1.13388306154001	92	ZYG11B AKT1 GSK3B CSNK1D COP1 AGTPBP1 PLK3 RNF14 RACK1 VCP SOCS5 ELOB SH3RF3 NOP53 ZER1 GABARAP DNAJB2 TRIB1 RNF144B ARIH1 LAPTM5 SIRT6 FZR1 RAD23A ZFAND2A RNF139 PRKN GSK3A
GOBP_MULTI_MULTICELLULAR_ORGANISM_PROCESS	0.221311475409836	0.63710616025619	0.131457611642763	-0.262643351974954	-1.14106936182002	100	AKT1 CORIN STAT5B TGFBR2 ITGB4 PTAFR AGO2 CTSB ARHGDIB PITHD1 BSG THBD P2RX1 SLC19A1 OVGP1 B4GALT1 MMP9 HPGD KLF1 MAFF ARG1 HYAL3 VMP1 CLIC5 PTGS2
GOBP_HEART_GROWTH	0.2217659137577	0.63710616025619	0.131457611642763	-0.314416156365054	-1.14120954212635	41	PRKAR1A BASP1 TGFBR2 RBPJ CTDP1 MIR590 NOTCH1 PPARA JARID2 FGFR2 MAPK14 PIM1 AKAP6 ACACB GSK3A YY1
GOBP_VASCULAR_ASSOCIATED_SMOOTH_MUSCLE_CELL_DIFFERENTIATION	0.221774193548387	0.63710616025619	0.130105630751129	-0.439424512005747	-1.23132518768181	15	SOD2 KIT SRF NOTCH1
GOBP_CALCIUM_ION_TRANSPORT	0.221789883268483	0.63710616025619	0.127505315300183	0.225187630538207	1.09967467926126	220	SLC3A2 MAIP1 STAC3 P2RY6 PDGFRB CCR1 PRKCE ANXA2 CXCL10 PML CCL4 GAS6 P2RX4 LILRB1 DDIT3 ATP2C1 SLC30A1 IBTK SLC25A25 TRPM7 BCL2 BAK1 ATP1B1 PRNP DNM1L CUL5 BAX PKD1L1 CD84 ORAI1 NTSR1 TRPM4 SEC61A1 MCUB CALM1 GSTO1 CATSPER1 UBASH3B TRPV2 CDH23 TMCO1 PKD2 PANX1 MCUR1
GOBP_POSITIVE_REGULATION_OF_PROTEASOMAL_UBIQUITIN_DEPENDENT_PROTEIN_CATABOLIC_PROCESS	0.222	0.637145888594165	0.129442887745046	-0.272436061541655	-1.13332361257223	79	ZYG11B AKT1 GSK3B CSNK1D COP1 PLK3 RNF14 RACK1 VCP SOCS5 ELOB SH3RF3 NOP53 ZER1 GABARAP DNAJB2 TRIB1 RNF144B ARIH1 SIRT6 FZR1 RAD23A ZFAND2A PRKN GSK3A
GOBP_INOSITOL_PHOSPHATE_BIOSYNTHETIC_PROCESS	0.223340040241449	0.639296094024464	0.129442887745046	-0.418605329338021	-1.21933874855936	17	PLCG2 PTAFR IPMK SNCA
GOBP_NEGATIVE_REGULATION_OF_TRANSLATIONAL_INITIATION	0.223340040241449	0.639296094024464	0.129442887745046	-0.418356657783994	-1.2186144031193	17	EIF4EBP2 AGO2 EIF2AK1 C8orf88 BANK1 RPL13A
GOBP_REGIONALIZATION	0.223340040241449	0.639296094024464	0.129442887745046	0.244564987086193	1.12151049488701	139	BMPR2 PGAP1 HES4 TDRD7 PALB2 POFUT1 GRSF1 MAFB SMAD3 SETDB2 DDIT3 MTF2 GORAB FRS2 RING1 KAT2A RARG PKD1L1
GOBP_POSITIVE_REGULATION_OF_CHROMATIN_ORGANIZATION	0.223762376237624	0.639940681292799	0.128142916898415	0.427308186556848	1.21496741750156	16	SETDB2 DNMT1 CDK2 TASOR ZNF304 MORC2 ATF7IP PPHLN1
GOBP_CELL_ADHESION_MEDIATED_BY_INTEGRIN	0.224137931034483	0.639983129915084	0.12563992130984	-0.291451288320784	-1.15724063134562	59	TESC ITGB4 CYP1B1 SFRP2 JAM3 PDE3B SYK ITGAE FBN1 ITGA9 ITGAX CRK CCN3 ICAM1 MMRN1 CRKL ITGB2 PIK3CG WNK1
GOBP_NEGATIVE_REGULATION_OF_T_CELL_MEDIATED_IMMUNITY	0.224171539961014	0.639983129915084	0.126875729929857	0.398748535865857	1.20425643799619	20	IL4I1 LILRB4 LILRB1 CEACAM1 HLA-F NCKAP1L TBX21 KLRD1 NOD2 FCGR2B
GOBP_CELL_CELL_JUNCTION_ORGANIZATION	0.225099601593625	0.642067932137881	0.128142916898415	0.256058240414066	1.13113531290872	111	EPHB2 JUP HEG1 PTPRO GPBAR1 TNF SMAD3 PRKCI CTNND1 SRC PDCD6IP ARL2 EPB41L3 RHOC ROCK2 VEGFA GNPAT
GOBP_REGULATION_OF_TRANS_SYNAPTIC_SIGNALING	0.226	0.64354677445543	0.128142916898415	0.230140950297773	1.10712035266298	200	EPHB2 S1PR2 PRKCE PTPRA NCDN LGMN RAB8A TNF NTNG2 CD38 CX3CR1 CPEB3 AKAP7 RAP1B SRC SLC30A1 SNAPIN PNKD PRNP KAT2A MIR342 NSMF ATF4 AKAP5 ERC1 CLN3 MIR320E MTMR2 RAB3GAP1 JAK2 USP8 KMO ATAD1 SYNGR1 SYT11 YWHAH GIT1 PICK1 PSMC5 LAMA2
GOBP_POSITIVE_REGULATION_OF_ORGANIC_ACID_TRANSPORT	0.226377952755906	0.64354677445543	0.126875729929857	0.386380550889348	1.19766553977741	22	P2RX4 MAP2K6 ACSL5 NTSR1 RAB3GAP1 KMO TNFRSF11A AVPR1A P2RX7
GOBP_CELLULAR_RESPONSE_TO_HYDROGEN_PEROXIDE	0.226487523992323	0.64354677445543	0.125033367555272	-0.285764195226455	-1.14998589606552	63	CAT ERN1 PINK1 CYP1B1 RPS3 AQP1 RACK1 FOXO3 STAT6 SIRPA BECN1 SMPD3 MAP1LC3A ARG1
GOBP_CELL_DIVISION	0.2265625	0.64354677445543	0.126253987849115	0.205759654920457	1.08144158284197	450	YEATS2 BRCA2 ZFYVE26 KLHDC8B CD2AP CHMP5 TENT4B PRKCE CNTRL CCND3 SGF29 NDC80 NSMCE2 REEP3 ZFYVE19 KATNA1 SETDB2 RCC2 MASTL ABRAXAS2 WASL UVRAG DYNLT1 LRRCC1 DCLRE1A NUP62 LATS1 CEP164 ARL8B GNL3 CCND2 SKA2 HAUS1 NUDC CSPP1 KAT2A NEK4 CDT1 MPLKIP PDCD6IP RBBP8 KIF18B CDK6 RNF8 ANAPC4 HAUS2 ARF6 CHEK2 CDC6 USP37 BUB1 NSL1 POLDIP2 TPX2 CCNK RHOC DOCK7 ROCK2 MYO19 VEGFA CALM1 USP8 TIMELESS WASHC5 TO…
GOBP_REGULATION_OF_SPROUTING_ANGIOGENESIS	0.22680412371134	0.64354677445543	0.130105630751129	-0.388879454655207	-1.20278561591957	21	PDPK1 JAK1 EPN2 GLUL ALOX5
GOBP_POLYOL_CATABOLIC_PROCESS	0.226993865030675	0.64354677445543	0.129442887745046	-0.392355100306747	-1.20013955781537	20	NUDT3 IMPA2 INPP5K INPP5A SORD
GOBP_VESICLE_LOCALIZATION	0.227005870841487	0.64354677445543	0.126253987849115	-0.239447848645339	-1.11318252179869	143	TANC2 NDEL1 CSNK1D PINK1 RAB11B ARFGAP3 MYO1F PDCD6 SNCA SNAP23 MYO5A DNM2 NDE1 LIMK2 RAB27A SMPD3 CUL3 LINC00869 WIPI1 AP3S2 KIF1C VPS4B PRKCZ TCIRG1 SEC16A TRAK1 LIN7A HGS FBXW11 MYO5C RAB7A TRAK2 KIF13A CLASP1 BLOC1S6 PAFAH1B1 PIK3CG CEP19 PPP6C CHMP2A BORCS5 PRKN TSG101 CHMP3 ACTN4 MYO7B FAM91A1 PICALM LRRK2 STK11
GOBP_PEPTIDYL_GLUTAMIC_ACID_MODIFICATION	0.227364185110664	0.644000126412928	0.128142916898415	-0.427622058545966	-1.22166500598965	16	TTLL4 AGTPBP1 TTLL3 TPGS2
GOBP_ACIDIC_AMINO_ACID_TRANSPORT	0.227897838899804	0.644675958188153	0.126253987849115	0.342355640756587	1.17342704156697	33	LRRC8D TNF SLC38A7 SLC1A4 NTSR1 RAB3GAP1 LRRC8C KMO SLC25A22 AVPR1A P2RX7 SLC25A12 NF1 ARL6IP5
GOBP_REGULATION_OF_DNA_TEMPLATED_TRANSCRIPTION_ELONGATION	0.228	0.644675958188153	0.127505315300183	-0.310311988001924	-1.16626598382436	48	THOC5 ELL CBX7 KAT7 CDK13 ERCC6 BRD4 VHL
GOBP_RESPONSE_TO_AMINE	0.229038854805726	0.647049715143069	0.128788713061714	-0.408212035841545	-1.21055364702651	18	PPP3CA CNR2 ADORA2A ARG1 PPP1R9B
GOBP_NEGATIVE_REGULATION_OF_EPITHELIAL_CELL_MIGRATION	0.229249011857708	0.647080254339234	0.126253987849115	0.330213346515258	1.16477036472612	37	JUP SP100 TNF SERPINF1 KRIT1 EVL
GOBP_AMINO_ACID_TRANSPORT	0.229674796747968	0.647718844694963	0.128142916898415	0.27226586357712	1.12633093533728	77	SLC3A2 LRRC8D TNF CTNS SLC38A7 SLC1A4 SLC38A6 NTSR1 SLC17A5 CLN3 RAB3GAP1 LRRC8C KMO SFXN3
GOBP_EXTRINSIC_APOPTOTIC_SIGNALING_PATHWAY	0.230314960629921	0.647863710676761	0.12563992130984	0.237305083352328	1.10623957338435	156	IFI27 IFI6 SP100 BOK TLR3 PML PMAIP1 TNF TNFSF10 ATF3 SMAD3 SRC NDUFA13 BCL2 BAK1 BAX SKIL PEA15 PDIA3 RBCK1 MADD RELA CASP8AP2 JAK2 BRCA1 FAF1 PARP2 MAPK7 DAXX TNFAIP3 FASLG RPS6KB1 CYLD ZC3HC1 SERPINE1 FEM1B ITM2C BLOC1S2 TRADD HMOX1 RIPK1 MLLT11 TRAF2 ACVR1 ITGAV TNFRSF10A BCL2A1 P2RX7 PHIP NF1 MAL TCF7L2 DEDD TNFSF12
GOBP_REGULATION_OF_LAMELLIPODIUM_ASSEMBLY	0.230460921843687	0.647863710676761	0.126875729929857	-0.357753483777936	-1.17850580346435	27	ACTR2 CAPZB DNM2 TWF2 BIN3 AVIL WASF2
GOBP_NOTCH_SIGNALING_PATHWAY	0.230769230769231	0.647863710676761	0.127505315300183	-0.258445428798185	-1.12987194186465	101	AKT1 CD46 KIT BCL6 TSPAN5 TGFBR2 TSPEAR EPN2 RBPJ CDKN1B MAML3 MIB2 PSENEN HIF1AN RBM15 TRAF7 NOTCH1 JAG1
GOBP_CYTOPLASMIC_TRANSLATION	0.230919765166341	0.647863710676761	0.125033367555272	-0.244749271709018	-1.11113783583618	125	EIF4B PABPC1 RPL4 RPS16 RPL7A RPL3 RPS3 RPL13 RPS5 YBX1 YBX3 GSPT1 RPL18 RPS2 RPS9 RPL10A CSDE1 RPL18A RPL15 RPLP0 RPL13A RPL8 RPS14 RPLP2 RPLP1 RPS8 RPS28 HNRNPU EIF3D EIF4H RPL5 RPL19
GOBP_NEGATIVE_REGULATION_OF_PROTEIN_LOCALIZATION_TO_MEMBRANE	0.230923694779117	0.647863710676761	0.126875729929857	-0.372661976135539	-1.19662024296585	24	RHOQ PPFIA1 INPP5K AP2M1 PID1 CLTC BCL2L1 LYPLA1 NUMB KCNE1 PPP2R5A PICALM DMTN
GOBP_REGULATION_OF_CHROMATIN_ORGANIZATION	0.230923694779117	0.647863710676761	0.126875729929857	0.332199628293259	1.18737897481477	39	PARP10 SETDB2 DNMT1 METTL4 TLK2 CDK2 TASOR ZNF304 MLLT3 MORC2 LSM11 ATF7IP MKI67 ALKBH4 KDM1A PPHLN1
GOBP_CAMERA_TYPE_EYE_DEVELOPMENT	0.231388329979879	0.648606665902149	0.126875729929857	0.239527253365971	1.10717006436489	148	EPHB2 BMPR2 PDGFRB TDRD7 PHACTR4 COL8A2 SERPINF1 CTNS SMAD3 FRS2 SLC25A25 TGIF2 PLAAT3 BAK1 RING1 BAX SKIL RARG ATF4 MDM1 MERTK VEGFA RAB3GAP1
GOBP_POSITIVE_REGULATION_OF_ESTABLISHMENT_OF_PROTEIN_LOCALIZATION	0.231660231660232	0.648716211638778	0.12384217120105	0.224997675616109	1.10463940205714	228	JUP CD2AP PRKCE PCK2 MYO18A TNF HSP90AB1 GZMB CD38 SMAD3 GAS6 CNST ERBB2 ATP2C1 SEC24A SRC C2CD5 NMT1 VPS11 PRNP DNM1L TM9SF4 SREBF2 OSBP B3GAT3 ARF6 TRPM4 CAMK1 AKAP5 EZR CLN3 RAB29 SAE1 JAK2 HPS4 TM7SF3 ZPR1 CEP290 ACSL3 TOMM70 PCNT CENPJ CCT8 CCT5 PPIA CTDSPL2 CCT3 CCT4 YWHAE MIEF1 EXPH5 PDCD5 ICE1 ATP13A2 XPO4 RAN CEP135 UBE2L3 SAR1B CCT7 PTPN23 ECT2 CCT2 KIF20B CDK5 SAR1A P2RX7
GOBP_TISSUE_MORPHOGENESIS	0.231827111984283	0.648716211638778	0.125033367555272	0.214820643389475	1.08726970303563	301	LY6E BMPR2 HEG1 PHACTR4 GRSF1 C2CD3 CXCL10 PML BRD2 TNF SMAD3 NKD1 SETDB2 DAB2 GORAB FRS2 SRC STAT1 BCL2 BTRC KAT2A DACT1 SMAD1 RARG PLXNB2 VANGL1 LIN7C ARHGEF19 RHOC EZR EXOC5 VEGFA DAG1 TIMELESS TBX19 ITGA3 GLMN EXOC4 CEP290 PLOD3 MYBPC3 DAAM1 BBS7 TOR1A CASP3 PKD2 RALA CEACAM1 SCRIB ARL13B KLF4 MLLT3 DVL2 ACTA2 GZF1 FMN1 PRKD2 MTSS1 MTHFD1L FEM1B RHOB CLIC4 SOS1 FZD2 MYC ACVR1 GCNT1 RAB10 CLAS…
GOBP_EPITHELIAL_TO_MESENCHYMAL_TRANSITION	0.232876712328767	0.649588623454728	0.124434168630393	-0.263367534510052	-1.11722214208563	86	RFLNB GSK3B TGFBR2 FUZ RBPJ SFRP2 PDCD6 USF3 MIR590 NOTCH1 POFUT2 SMAD2 ADIPOR1 JAG1
GOBP_AMINE_BIOSYNTHETIC_PROCESS	0.233128834355828	0.649588623454728	0.127505315300183	-0.405104946556712	-1.20133956724653	18	OAZ2 AZIN1 ODC1 SNCA OAZ1
GOBP_POSITIVE_REGULATION_OF_GLYCOPROTEIN_METABOLIC_PROCESS	0.233128834355828	0.649588623454728	0.127505315300183	-0.403464568668801	-1.19647502318521	18	CHP1 SOAT1 PLCB1 POMT2 PAWR GOLGA2
GOBP_POSITIVE_REGULATION_OF_GRANULOCYTE_CHEMOTAXIS	0.233400402414487	0.649588623454728	0.126253987849115	-0.425388400684206	-1.21528371299848	16	CAMK1D DAPK2 TIRAP C5AR1 IL23A MCU RAC2
GOBP_RESPONSE_TO_INCREASED_OXYGEN_LEVELS	0.233400402414487	0.649588623454728	0.126253987849115	-0.415882178900759	-1.21140659238839	17	CAT SOD2 ATP6V1A MT-ATP6 FOXO1 TXNRD2 ATP6V0D1
GOBP_NEGATIVE_REGULATION_OF_RESPONSE_TO_WOUNDING	0.233532934131737	0.649588623454728	0.12563992130984	-0.310606631075834	-1.14066453467466	42	KREMEN1 SIGLEC10 PROS1 CERS2 THBD KRT1 ALOX5 ABAT CRK CD9 MMRN1 THBS1 CLASP1
GOBP_CALCIUM_ION_TRANSMEMBRANE_TRANSPORT	0.233663366336634	0.649588623454728	0.125033367555272	0.235773067166676	1.10421797351153	162	MAIP1 STAC3 P2RY6 PRKCE ANXA2 CXCL10 GAS6 P2RX4 DDIT3 ATP2C1 IBTK SLC25A25 TRPM7 ATP1B1 PRNP CUL5 BAX PKD1L1 ORAI1 NTSR1 TRPM4 SEC61A1 MCUB CALM1 GSTO1 CATSPER1 UBASH3B TRPV2 TMCO1 PKD2 PANX1 MCUR1 ATG5 FASLG YWHAE CAPN3 C4orf3 CACNB1 GPR35 CCR5 SESTD1 OPRL1 CATSPER2 ITGAV CACNA1H CDK5 P2RX7 ATP2A2
GOBP_CELL_REDOX_HOMEOSTASIS	0.233739837398374	0.649588623454728	0.126875729929857	-0.350633183594943	-1.1672094619437	28	EGLN2 PRDX5 SLC11A1 PRDX6 PRDX2 HVCN1 ERO1A TXNRD1 TXNRD2 GSR
GOBP_REGULATION_OF_PHOSPHATASE_ACTIVITY	0.235173824130879	0.652478305633181	0.126875729929857	0.288792377097925	1.14061185287807	61	PDGFRB TNF HSP90AB1 SMAD3 MASTL CD300A RIPK3 STYXL1 HSP90B1 ROCK2 CALM1 JAK2 URI1
GOBP_REGULATION_OF_PROTEIN_SERINE_THREONINE_KINASE_ACTIVITY	0.235181644359465	0.652478305633181	0.122107920287081	0.220631142669428	1.0991573200879	255	BMPR2 HERC5 HEG1 PDGFRB CDKN1A PRKAG2 DBF4B TNF CCND3 HSP90AB1 TRIB2 FGD2 DUSP7 SERTAD1 DAB2 ERBB2 UVRAG CD300A MAP2K6 SRC NUP62 LATS1 DNAJA1 CCNJ MAP3K13 CCND2 ERP29 SASH1 CHORDC1 BCCIP MAP3K10 PAQR3 CDKN2C CAMK1 IPO7 CDC6 GBA CCNK VEGFA CALM1 GTPBP4 CCNYL1 PKMYT1
GOBP_RESPONSE_TO_GROWTH_FACTOR	0.235412474849095	0.65256096785667	0.12563992130984	-0.205098046810862	-1.07141146814855	380	MAPK1 IGF1R SORL1 CAT AKT1 RAPGEF2 KDM5B STAT5B PDPK1 CHST11 APPL2 DUSP22 CSNK1D ERN1 TGFBR2 AKT1S1 LTBP2 FUZ CD44 RAF1 EPN2 RBPJ WFIKKN1 IQGAP1 CRIM1 SFRP2 PDCD6 SKI INPP5K DNM2 DSTYK HTRA2 RACK1 CBL FOXO3 EHD1 CDC34 EEF1A1 PELO ARRB2 CPNE3 STK16 MAPKAPK2 NOTCH1 TWF2 SMAD2 HPGD FKBP1A BECN1 ING2 SMPD3 FBN1 ARG1 ZEB1 PPP1R9B CREBBP CYFIP2 LRG1 EEF2K PPARA ZFP36L1 RAPGEF1 HTRA4 MAPK3 PIK3CD PIK3CB…
GOBP_SKIN_DEVELOPMENT	0.236111111111111	0.653566262002453	0.124434168630393	0.252905311849113	1.11585228484565	112	JUP TNF GORAB IFT74 LATS1 BCL2 AKR1C3 GBA ROCK2 ARRDC3 RELA DHCR24 ITGA3 COL5A3 TXNIP CASP3 NSUN2 STMN1 NCOA3 SLC27A4 NOM1 PIP5K1A EXPH5 CLIC4 TRADD LIPN PLEC SOS1 AQP3 ST14 FLNB MED1 NF1 PPHLN1 NUMA1 TRAF3IP2 CSTA ITGA2 ANXA1 SUFU
GOBP_SENSORY_PERCEPTION_OF_CHEMICAL_STIMULUS	0.236220472440945	0.653566262002453	0.12384217120105	0.367609729075207	1.18843834491036	26	RTP4 OR52K1 OR52K2 PDE4A
GOBP_POSITIVE_REGULATION_OF_CALCIUM_ION_TRANSPORT_INTO_CYTOSOL	0.236580516898608	0.653566262002453	0.124434168630393	0.358139930540459	1.16904333441914	27	P2RY6 CXCL10 P2RX4 BAK1 BAX NTSR1 CALM1 GSTO1 PKD2
GOBP_REGULATION_OF_OSTEOBLAST_DIFFERENTIATION	0.236580516898608	0.653566262002453	0.124434168630393	0.276526055176246	1.12617267229399	69	BMPR2 IFITM1 TENT5A IL6ST TNF SMAD3 TNFAIP6 SMAD1 CDK6 ATF4 TRPM4
GOBP_G_PROTEIN_COUPLED_RECEPTOR_SIGNALING_PATHWAY	0.238372093023256	0.657955624110109	0.122107920287081	0.212841156158258	1.08644181574658	327	AGRN CMKLR1 SSTR3 PTGER2 FPR3 ADCY7 S1PR2 P2RY6 PDGFRB RGS12 CISH CCR1 OR52K1 LPAR6 GNGT2 GPBAR1 CXCL10 OR52K2 PDE4A CCL4 CCRL2 PTGIR C5 CX3CR1 FRS2 DYNLT1 SRC NMT1 ABCA1 PHB ADGRA2 GPR180 ADGRL1 DAGLA ADCY9 GNG5 LMBRD2 SPHK1 NTSR1 AKR1C3 ADCY4 MARCO C3AR1 AKAP5 EZR ROCK2 ARRDC3 RELA CALM1 JAK2 GPR15
GOBP_PHOSPHOLIPID_METABOLIC_PROCESS	0.238683127572016	0.658254402802689	0.126253987849115	-0.214818804117423	-1.07752913931507	275	PIGX PLCG2 IMPA2 CHP1 CDS2 LPGAT1 GDE1 OSBPL8 PCYT1A SLC44A2 VAPA HADHA PGP IPMK DHRS7B SMPD2 ACP6 PLCB2 PRDX6 SNCA FAM126B INPP5K PGS1 INPP5A ABHD5 PLPPR2 MBOAT2 MTMR12 PIP5K1B SOCS5 PITPNM1 PLBD1 LPCAT2 PLB1 GPAT3 PIP4K2A BECN1 MBOAT7 MTMR10 SMPD3 MTMR3 PISD DPM2 ABHD4 SERINC3 MTMR14 CDIPT PIGB LPCAT3 PHB2 OSBPL10 LCAT IP6K1 PLCB1 MBOAT1 SOCS6 PI4KB PIK3CD PIK3CB ALOX15 PTDSS1 PLD2 INPP4A LPCAT…
GOBP_RESPIRATORY_BURST	0.238955823293173	0.658447030908012	0.124434168630393	-0.341201216089684	-1.16685918549512	31	CAMK1D SLC11A1 CD24 PRDX2 HCK PIK3CD PGAM1 BCR PIK3CG SLAMF8 RAC2 CYBC1 NCF2 SELENOK CD55
GOBP_BLASTOCYST_GROWTH	0.23960396039604	0.659672990199783	0.123257226381337	0.413716777187829	1.19083806907957	17	BRCA2 RAD51B PALB2 CHEK1 ZPR1 SBDS
GOBP_PROCESS_UTILIZING_AUTOPHAGIC_MECHANISM	0.240234375	0.660496622885611	0.122107920287081	0.205539839920024	1.07864463345833	442	TRIM14 RUFY4 TRIM5 RUBCN TRIM38 LAMP3 STX17 CHMP5 TRIM22 BOK TICAM1 AMBRA1 ADPRH IFI16 NOD1 RAB8A MAP1LC3B2 RNF213 HAX1 RAB39A ULK2 SPTLC2 HSPA8 MVB12A WDR81 ATG101 ATP6V1H PIK3C2A C5orf51 DDIT3 MTDH EXOC7 LGALS8 UVRAG SRC SNAPIN TMEM150B RAB12 VAMP8 BCL2 ARL8B VPS11 UFM1 TRAPPC4 DNM1L SREBF2 PIP4K2C PIP4K2B RHEB HSP90AA1 PLAA CD84 VPS29 EI24 SNAP29 WDR41 NRBP2 SNX6 POLDIP2 GBA IL10RA VTA1 CLN3 I…
GOBP_REGULATION_OF_T_CELL_ACTIVATION	0.24031007751938	0.660496622885611	0.121543282035469	0.220433321130771	1.09141976129118	245	BTN2A2 IL4I1 LGALS1 HAVCR2 AMBRA1 IL6ST LGALS9 HSPH1 SOCS1 LILRB4 LGALS9B CD83 LILRB1 TNFRSF21 CD86 ERBB2 YES1 CGAS CD300A MALT1 RIPK3 SRC TNFSF13B PRNP KAT2A IL15 FANCA LGALS9C CBFB JAK2 NLRP3 NDFIP1 TNFSF8 IRF4 ZC3H8 GLMN HLA-A XBP1 CD160 DROSHA IL18 CASP3 PNP SPN RUNX3 CEACAM1 SCRIB LAG3 TESPA1 METTL3 CD47 ADA B2M SOD1 TFRC IL27RA SOS1 PRKCQ CRTAM CARD11 NCKAP1L TBX21 RC3H2 ICOS NFKBID
GOBP_INTERLEUKIN_6_PRODUCTION	0.240631163708087	0.660819591705964	0.122679189568808	0.255406738318587	1.1231438895214	107	CAPN2 IFIH1 DDX58 HAVCR2 TICAM1 TLR3 NOD1 LGALS9 SELENOS TNF LILRB4 GAS6 SIGLEC16 TMEM106A SPON2 CD84 SCIMP GBA MYD88 SYT11 XBP1
GOBP_TAXIS	0.240890688259109	0.660828376668103	0.124434168630393	-0.21036107593838	-1.08137505545705	324	CAMK1D DAPK2 SIAH1 RPS6KA5 MAPK1 ALCAM EPHB4 ISL2 NRXN1 IL16 NECTIN1 KIT F2RL1 PPM1F CDK5R1 C5AR2 PTAFR PADI2 KLF7 RALBP1 PTPRJ SEMA6C IL6R BSG TNFSF14 JAM3 JAML CXCL5 CNR2 LSP1 ARRB2 PPBP ALOX5 CXCL16 PLXNC1 TIRAP NOTCH1 SYK CCR3 STX3 PLXNA2 LGALS3 TREM1 S100A12 ITGA9 LYST CKLF OXSR1 PTGDR2 SLC8B1 MAPK3 ADAM8 CMTM2 PREX1 PIK3CD B3GNT2 TSC2 PIK3CB PALLD C5AR1 DOCK2 PROK2 CRK GAB1 NRG1 FES CCN3 SE…
GOBP_OSTEOCLAST_DEVELOPMENT	0.241106719367589	0.660828376668103	0.122679189568808	0.424143760733885	1.17579636913392	15	ANXA2 LILRB1 SRC
GOBP_VIRAL_RELEASE_FROM_HOST_CELL	0.241379310344828	0.660828376668103	0.124434168630393	-0.372004825417928	-1.18547983363677	23	VAPA VPS37B CHMP1B DDB1 PC CHMP4B VPS4B RAB7A CHMP2A TSG101 TRIM62 CHMP3
GOBP_FACE_DEVELOPMENT	0.241448692152918	0.660828376668103	0.12384217120105	-0.338370032831424	-1.16348810021741	32	MAPK1 RAF1 CRISPLD2 SKI SGPL1 ANKRD11 SRF
GOBP_REGULATION_OF_OSSIFICATION	0.2426614481409	0.663588088176379	0.121543282035469	-0.293324094189692	-1.14256809807033	56	RFLNB KREMEN1 MAPK1 PHOSPHO1 RBPJ PTGER4 SLC8A1 WNT10B ALOX5 NOTCH1 PBX1 ESRRA MAPK3 ANKH
GOBP_APOPTOTIC_SIGNALING_PATHWAY	0.242884250474383	0.663638280336573	0.119348440591015	0.204131144160175	1.07217603369844	425	IFI27 CASP10 CUL1 SSTR3 SHISA5 BRCA2 IFI6 SP100 CDKN1A BOK TICAM1 AEN TLR3 FNIP2 IFI16 PML CREB3 PMAIP1 RPS27L SELENOS TNF GZMB TNFSF10 CD38 ATF3 SMAD3 P2RX4 TRIAP1 E2F1 CX3CR1 DDIT3 RAD9A RIPK3 SRC NMT1 STYXL1 PLAGL2 NDUFA13 DNAJA1 BCL2 BAK1 ERP29 DNM1L CUL5 CASP1 BAX SKIL PEA15 IFI27L2 ATF4 TMEM109 PDIA3 CHEK2 RBCK1 NDUFS3 IKBKE MADD RELA CASP8AP2 JAK2 BRCA1 URI1 SLC35F6 FAF1 MYBBP1A CHCHD10 PA…
GOBP_POSITIVE_REGULATION_OF_PEPTIDYL_THREONINE_PHOSPHORYLATION	0.243137254901961	0.663770840548162	0.121543282035469	0.400976708253371	1.19080167796161	19	S1PR2 PRKAG2 SPHK1 UBE2K CALM1
GOBP_RESPONSE_TO_AXON_INJURY	0.243353783231084	0.663803680981595	0.124434168630393	-0.30789303653423	-1.13072647774839	44	KREMEN1 IGF1R PLCG2 NDEL1 SOD2 CERS2 TSPO MAPK8IP3 ARG1
GOBP_CELLULAR_RESPONSE_TO_MECHANICAL_STIMULUS	0.244618395303327	0.664575967138103	0.120985142145252	-0.291647210173773	-1.13603623035573	56	IGF1R MAP3K2 MAP2K4 PTGER4 CASP2 AQP1 TNFSF14 MAP3K14 CNN2 BAD PTGS2 MAPK3 F11R FADD MTPN TLR5 KCNJ2 GADD45A TNFRSF1A
GOBP_POSITIVE_REGULATION_OF_MICROTUBULE_POLYMERIZATION_OR_DEPOLYMERIZATION	0.244939271255061	0.664575967138103	0.123257226381337	-0.35546205348119	-1.15297762416608	26	CDK5R1 CDKN1B RPS3 CLIP1 KATNB1 ARL3 FES NIN
GOBP_NEGATIVE_REGULATION_OF_REGULATED_SECRETORY_PATHWAY	0.245098039215686	0.664575967138103	0.120985142145252	0.398977564067782	1.18486471403905	19	LGALS9 RAP1B CD300A CD84 CEACAM1 HLA-F HMOX1 NCKAP1L
GOBP_POSITIVE_REGULATION_OF_VASCULATURE_DEVELOPMENT	0.245098039215686	0.664575967138103	0.120985142145252	0.253383084364292	1.10430080234454	95	JUP RRAS TLR3 C5 GRN CX3CR1 MTDH MYDGF SASH1 SMAD1 SPHK1 C3AR1 VEGFA BRCA1 PDCL3 XBP1 HSPB1 ZNF304 KLF4 SERPINE1 PRKD2 RHOB HMOX1 C3 EMILIN2 PKM CXCR4 CTSH EMC10 SIRT1 ABL1 TMIGD2 TNFSF12 CXCL8
GOBP_REGULATION_OF_CELLULAR_RESPONSE_TO_INSULIN_STIMULUS	0.245398773006135	0.664575967138103	0.12384217120105	-0.307469263784145	-1.12917018704931	44	SORL1 APPL2 OSBPL8 ECHDC3 INPP5K PID1 PIP4K2A ADIPOR1 PRKCZ ESRRA TSC2 GRB10 PRKCB GNAI2 GSK3A PTPN1 GPLD1 ZBTB7B
GOBP_REGULATION_OF_GLUCONEOGENESIS	0.245436105476673	0.664575967138103	0.123257226381337	-0.336488732912057	-1.16001521448532	33	DGAT2 USP7 PGP DDB1 FOXO1 SESN2 C1QTNF3 PPARA PDK2 SIRT7 LEPR STK11 EP300 FBP1
GOBP_CYTOCHROME_COMPLEX_ASSEMBLY	0.245579567779961	0.664575967138103	0.120985142145252	0.33683436282256	1.15450281172961	33	COA6 SCO2 SLC25A33 COX14 COA3 COX10 COX17 UQCC1 TTC19 UQCC2 UQCRFS1 BCS1L FASTKD3 COX20 COA4 TACO1
GOBP_DENDRITIC_CELL_MIGRATION	0.245579567779961	0.664575967138103	0.120985142145252	0.348810834487799	1.1548305952149	29	CCR1 LGALS9 GAS6 CALR TRPM4
GOBP_POSITIVE_REGULATION_OF_INTERLEUKIN_4_PRODUCTION	0.245614035087719	0.664575967138103	0.120433371642259	0.398985472920199	1.17084143861567	18	HAVCR2 LGALS9 CD86 NLRP3 IRF4 FCER1G PRKCQ
GOBP_GLYCEROPHOSPHOLIPID_METABOLIC_PROCESS	0.245867768595041	0.664575967138103	0.124434168630393	-0.221244037310212	-1.08329217125115	226	PIGX PLCG2 IMPA2 CDS2 LPGAT1 GDE1 OSBPL8 PCYT1A SLC44A2 HADHA PGP IPMK DHRS7B ACP6 PLCB2 PRDX6 FAM126B INPP5K PGS1 INPP5A ABHD5 MBOAT2 MTMR12 PIP5K1B SOCS5 PITPNM1 LPCAT2 PLB1 GPAT3 PIP4K2A BECN1 MBOAT7 MTMR10 MTMR3 PISD DPM2 ABHD4 SERINC3 MTMR14 CDIPT PIGB LPCAT3 PHB2 OSBPL10 LCAT IP6K1 PLCB1 MBOAT1 SOCS6 PI4KB PIK3CD PIK3CB ALOX15 PTDSS1 PLD2 INPP4A LPCAT1 STOML2 MPPE1 PIK3R6 GPCPD1 INPP5B PIP4…
GOBP_LACTATION	0.246062992125984	0.664575967138103	0.120985142145252	0.365762929098433	1.1824678611767	26	OAS2 PRLR SOCS2 VEGFA XBP1
GOBP_ARTERY_DEVELOPMENT	0.24609375	0.664575967138103	0.120433371642259	0.306365853660056	1.15036293273772	45	BMPR2 PDGFRB LDLR CNTRL
GOBP_NUCLEOTIDE_EXCISION_REPAIR	0.246938775510204	0.665643473942229	0.123257226381337	0.29726723173465	1.14442825983189	53	BRCA2 DDB2 SLX4 POLK GTF2H2C HUS1 XAB2 FANCC GTF2H5 FAN1 ATXN3 ERCC4 RPA3 POLD1 COMMD1 LIG4 GTF2H1 NTHL1 SIRT1 BRIP1 TP53
GOBP_MAMMARY_GLAND_EPITHELIUM_DEVELOPMENT	0.246987951807229	0.665643473942229	0.122107920287081	0.327342608993247	1.17001856226183	39	BRCA2 PRLR PML SRC LATS1 BTRC BAX ORAI1 JAK2 ID2 SCRIB
GOBP_ION_HOMEOSTASIS	0.247104247104247	0.665643473942229	0.119348440591015	0.204115290239276	1.07080369861981	432	CMKLR1 ATP13A1 MAIP1 PTGER2 MT2A FPR3 IFI6 P2RY6 BOK CCR1 PRKCE SCO2 LPAR6 SLC12A7 CXCL10 PML RAB39A CCRL2 PTGIR CD38 ATP6V1H SMAD3 HSH2D ATP1B3 MT1F P2RX4 CALR GRN SLC4A2 CX3CR1 DDIT3 ATP2C1 SLC10A7 MLLT6 SRC CCDC115 SLC30A1 SNAPIN IBTK TRPM7 DMXL1 HSP90B1 BCL2 BAK1 ATP1B1 PRNP TM9SF4 BAX LACC1 RMDN3 SLC9A9 MT1E ATF4 NTSR1 TRPM4 C3AR1 MCUB CLN3 CALM1 JAK2 GSTO1 NDFIP1 SLC39A13 UBASH3B TRPV2 CDH2…
GOBP_REGULATION_OF_CHROMATIN_ASSEMBLY	0.248520710059172	0.668904000706526	0.120433371642259	0.364785890369696	1.17064462219501	25	PARP10 SETDB2 DNMT1 CDK2 TASOR ZNF304 MORC2 ATF7IP KDM1A PPHLN1
GOBP_INTERLEUKIN_10_PRODUCTION	0.24950495049505	0.670277824582966	0.120433371642259	0.319129583756146	1.15460538019346	40	ISG15 LGALS9 LILRB4 CD83 TRIB2 LILRB1 TNFRSF21
GOBP_REGULATION_OF_PROTEIN_SUMOYLATION	0.249512670565302	0.670277824582966	0.119348440591015	0.390718811579528	1.18000594853383	20	EGR1 GNL3 RELA SAE1 CAPN3 MUL1 HMG20A UBA2
GOBP_GLUCOSE_IMPORT	0.25	0.670277824582966	0.122107920287081	-0.304145943847614	-1.13523299326561	47	AKT1 APPL2 OSBPL8 RHOQ IRS2 ITLN1 PID1 SESN2 AKT2 TSC1 HK2 GRB10 MAPK14 RTN2 ZDHHC7 SIRT6
GOBP_MITOTIC_DNA_INTEGRITY_CHECKPOINT_SIGNALING	0.25	0.670277824582966	0.122679189568808	0.280083404122963	1.12074340743477	66	CDKN1A PML RPS27L TRIAP1 RAD9A HUS1 CHEK1 ABRAXAS1 CHEK2 CDC6 CLSPN NAE1 BRCA1 CDK2 DTL GTSE1 MRE11 RINT1
GOBP_REGULATION_OF_PEPTIDASE_ACTIVITY	0.250481695568401	0.670277824582966	0.118287526124085	0.217317674876105	1.08623841882405	263	BST2 CASP10 IFI6 LAMP3 BOK TNFSF15 IFI16 ANXA2 NOD1 PML LGMN LGALS9 PMAIP1 RPS27L TNF TNFSF10 SERPING1 SERPINF1 C5 SMAD3 PSME2 GAS6 GRN PSMA3 TRIAP1 SERPINB9 CST3 MALT1 SRC USP14 NDUFA13 UBE2Z CARD17 BAK1 PRNP CASP1 BAX BIRC5 ROCK2 VEGFA CARD16 CASP8AP2 JAK2 NLRP3 CYCS CTSD AIM2 DHCR24 ACER2
GOBP_POSITIVE_REGULATION_OF_INTRINSIC_APOPTOTIC_SIGNALING_PATHWAY	0.250996015936255	0.670277824582966	0.120433371642259	0.301786776939774	1.14289120417911	48	BOK PMAIP1 DDIT3 RAD9A RIPK3 STYXL1 PLAGL2 DNM1L BAX SKIL
GOBP_ALCOHOL_CATABOLIC_PROCESS	0.251004016064257	0.670277824582966	0.120985142145252	-0.337837609893526	-1.15535613509173	31	NUDT3 IMPA2 SULT1B1 INPP5K INPP5A SORD
GOBP_RETROGRADE_VESICLE_MEDIATED_TRANSPORT_GOLGI_TO_ENDOPLASMIC_RETICULUM	0.251020408163265	0.670277824582966	0.122107920287081	-0.305353964478882	-1.12694854272898	45	ERGIC1 SCYL1 BICD2 RER1 ARF5 RAB6B USE1 ERGIC3 KIF1C
GOBP_VASCULAR_ENDOTHELIAL_GROWTH_FACTOR_PRODUCTION	0.25147347740668	0.670277824582966	0.119348440591015	0.37366275169938	1.17627277954792	23	IL6ST TNF C5 ATF4 C3AR1 BRCA1 ADGRG1
GOBP_POSITIVE_REGULATION_OF_CELL_CYCLE_G1_S_PHASE_TRANSITION	0.251485148514852	0.670277824582966	0.119887845115423	0.318245364743465	1.15140629091664	40	CCND3 RRM2 CCND2 CDC6 CPSF3 KMT2E CENPJ PLRG1 EIF4G1 EZH2 SASS6 LSM11 DDRGK1 ADAMTS1 RDX
GOBP_POSITIVE_REGULATION_OF_ACTIVATED_T_CELL_PROLIFERATION	0.251509054325956	0.670277824582966	0.120985142145252	-0.410090385888976	-1.19453590979562	17	STAT5B CD24 RPS3 JAK3 FADD IL23A ICOSLG
GOBP_REGULATION_OF_GRANULOCYTE_CHEMOTAXIS	0.251509054325956	0.670277824582966	0.120985142145252	-0.33573540033965	-1.15442889504202	32	CAMK1D DAPK2 MAPK1 C5AR2 JAM3 TIRAP MAPK3 C5AR1 THBS1 IL23A MCU
GOBP_PROTEIN_LOCALIZATION_TO_CELL_JUNCTION	0.251968503937008	0.670571771291483	0.119348440591015	-0.291710980473816	-1.12767357832021	54	NRXN1 NECTIN1 JAK1 MPP7 JAM3 MAPK8IP3 STX3 PECAM1 ZDHHC2 PRKCZ PAK2 F11R ZDHHC7 RAP1A DLG2 ACTB ARHGEF18 ACTG1
GOBP_NEGATIVE_REGULATION_OF_CELLULAR_PROTEIN_CATABOLIC_PROCESS	0.252032520325203	0.670571771291483	0.121543282035469	0.295023524463525	1.14580392280081	55	LAMP3 USP25 ANXA2 PML HSP90AB1 USP14 TLK2 PDCL3 RIC1 ATRAID UCHL5 ATP13A2 DDRGK1
GOBP_REGULATION_OF_EXOSOMAL_SECRETION	0.253521126760563	0.673349417892157	0.120433371642259	-0.408015240409295	-1.1884913013902	17	SMPD3 VPS4B HGS RAB7A CHMP2A PRKN TSG101 CHMP3 CHMP6 SDCBP STAM
GOBP_NEGATIVE_REGULATION_OF_EXTRINSIC_APOPTOTIC_SIGNALING_PATHWAY_VIA_DEATH_DOMAIN_RECEPTORS	0.25360824742268	0.673349417892157	0.122107920287081	-0.379800732814666	-1.1747055620365	21	GSK3B RAF1 SFRP2 BCL2L1 CFLAR ICAM1 ITPRIP ARHGEF2 RFFL
GOBP_REGULATION_OF_MITOCHONDRIAL_MEMBRANE_PERMEABILITY	0.25390625	0.673349417892157	0.118287526124085	0.304147445246501	1.14203310492519	45	CNP BOK PMAIP1 GZMB NMT1 BCL2 BAK1 BAX SLC35F6 CHCHD10
GOBP_REGULATION_OF_PHOSPHOPROTEIN_PHOSPHATASE_ACTIVITY	0.25390625	0.673349417892157	0.118287526124085	0.304082232983008	1.14178824157052	45	PDGFRB TNF HSP90AB1 MASTL CD300A STYXL1 HSP90B1 ROCK2 CALM1 JAK2
GOBP_REGULATION_OF_MONOOXYGENASE_ACTIVITY	0.254473161033797	0.673810531752661	0.119348440591015	0.352779201139326	1.15154479700511	27	NOD1 TNF GCH1 NUS1 TERF2 NOSIP DDAH2
GOBP_NEGATIVE_REGULATION_OF_CATALYTIC_ACTIVITY	0.254863813229572	0.673810531752661	0.11776578836269	0.201847907207953	1.06541246511764	470	EPHB2 BST2 IFIT1 RUBCN IFI6 HEG1 PTPRO LAMP3 PHACTR2 CDKN1A PRKAG2 IFI16 ANXA2 PARP9 ANXA4 DTX3L SOCS1 TNF LILRB4 PHACTR1 SERPING1 TNK2 SERPINF1 TRIB2 C5 GAS6 DUSP7 PLGLB2 RCC2 MASTL TRIAP1 SERPINB9 GCHFR CST3 CD300A SRC NUP62 IBTK STYXL1 LATS1 USP14 UBE2Z DNAJA1 CARD17 CEP85 ADAR ANXA5 PRNP PIP4K2C PIP4K2B CHORDC1 ARL2 PAQR3 RNH1 PPP1R8 EIF4A2 CDKN2C IPO7 AKAP5 SNX6 GBA BIRC5 ROCK2 CLN3 VEGFA CA…
GOBP_MYELOID_LEUKOCYTE_ACTIVATION	0.255020080321285	0.673810531752661	0.119887845115423	0.231869886559444	1.08980311693191	169	IFI35 HAVCR2 TICAM1 PLSCR1 PRKCE TLR3 LDLR LGALS9 MYO18A TNF LILRB4 FER GRN CX3CR1 CD226 CD300A TMEM106A VAMP8 NMI NDRG1 IL15 STAP1 SPHK1 CD84 BATF2 SNX6 JAK2 MYD88 IRF4 SYT11
GOBP_EXOCYTOSIS	0.25531914893617	0.673810531752661	0.117249716749792	0.22326377860978	1.09429160290798	227	OTOF EXOC3L1 STX17 CCR1 RAB8A LGALS9 MIA3 SCAMP5 FER PIK3C2A SYTL3 NAPA EXOC7 RAP1B CD300A NSF SNAPIN RAB12 ARHGAP17 VAMP8 ARL8B VPS11 PDCD6IP MYO1G TXLNA CD84 LIN7C EXOC2 SNAP29 ARFGEF2 SNX6 EXOC5 RAB3GAP1 SCAMP1 SYNGR1 EXOC4 SYT11 RAB8B SEPTIN4 GIT1 RALA ITSN1 CEACAM1 SCRIB PTGDS HLA-F JAGN1 STX2 SNX4 EXPH5 SYNGR2 ATP13A2 LLGL1
GOBP_AXIS_SPECIFICATION	0.255445544554455	0.673810531752661	0.118815039412263	0.315104692063424	1.14004339083348	40	PGAP1 TDRD7 C2CD3 SETDB2 DDIT3 FRS2 PKD1L1 TASOR AURKA ARL13B
GOBP_REGULATION_OF_MEMBRANE_LIPID_DISTRIBUTION	0.255445544554455	0.673810531752661	0.118815039412263	0.315969276838742	1.14317144377507	40	ATP10A PLSCR1 ARV1 TRIAP1 ABCA1 ATP8B3 ATP8B4 FASLG SLC66A2 P2RX7 MFSD2A ATP10D RFT1 ABCG1 ATP8B2 TMEM41B
GOBP_T_HELPER_1_CELL_DIFFERENTIATION	0.255533199195171	0.673810531752661	0.119887845115423	-0.406545165774979	-1.18420917968924	17	IL4R STAT6 SOCS5 JAK3 TNFSF4 HLX
GOBP_PORPHYRIN_CONTAINING_COMPOUND_METABOLIC_PROCESS	0.256048387096774	0.674620993925429	0.119887845115423	-0.321212746599637	-1.14346156062021	37	FLVCR1 FECH EIF2AK1 BLVRB SLC25A39 TSPO SRRD SLC6A9
GOBP_CARDIAC_EPITHELIAL_TO_MESENCHYMAL_TRANSITION	0.257545271629779	0.678014559375719	0.119348440591015	-0.418578701112763	-1.19582921690438	16	TGFBR2 RBPJ NOTCH1 JAG1
GOBP_AMINO_ACID_IMPORT_ACROSS_PLASMA_MEMBRANE	0.257874015748032	0.678224944796638	0.11776578836269	0.377450735603352	1.16998575097853	22	SLC3A2 TNF SLC1A4 NTSR1
GOBP_RESPONSE_TO_PEPTIDE_HORMONE	0.258130081300813	0.678224944796638	0.119887845115423	-0.217239041288627	-1.07510376080905	242	IGF1R PRKDC SCAP SORL1 EIF4EBP2 CAT NDEL1 AKT1 STAT5B PDPK1 APPL2 GSK3B LTA4H OSBPL8 HADHA RHOQ CDKN1B CYP1B1 IRS2 ECHDC3 BSG INPP5K MYO5A SESN3 PDE3B ZNF106 STAT6 PID1 AHCYL1 KCNQ1 FOXO1 PIP4K2A ADIPOR1 SESN2 FBN1 AKT2 TSC1 ARG1 PRKCZ EEF2K PPARA PLCB1 ZFP36L1 CYSLTR2 ESRRA POR PTGS2 JAK3 TSC2 CRK GAB1 CFLAR SMARCC1
GOBP_NEGATIVE_REGULATION_OF_LYMPHOCYTE_MEDIATED_IMMUNITY	0.258252427184466	0.678224944796638	0.116739204791222	0.312073459384844	1.15180638807807	43	IL4I1 HAVCR2 LGALS9 LILRB4 LILRB1 SERPINB9 GFER NDFIP1 HLA-A CEACAM1 HLA-F PARP3 NCKAP1L TBX21 KLRD1
GOBP_FAT_SOLUBLE_VITAMIN_METABOLIC_PROCESS	0.258893280632411	0.678224944796638	0.11776578836269	0.416617701580647	1.15493289347899	15	CBR1 LGMN TNF
GOBP_SPHINGOID_METABOLIC_PROCESS	0.258893280632411	0.678224944796638	0.11776578836269	0.417008081296008	1.15601509035278	15	SPTLC2 SPHK1 GBA ACER2 ACER3 SPHK2 KDSR SPTSSA
GOBP_POSITIVE_REGULATION_OF_GLIOGENESIS	0.259332023575639	0.678224944796638	0.117249716749792	0.333392565635067	1.14270602087649	33	IL6ST TNF PRKCI E2F1 RHEB DAG1 ID2 UFL1 MYC CXCR4 SOX8 PRMT5 PRPF19 TLR2
GOBP_NEGATIVE_REGULATION_OF_REACTIVE_OXYGEN_SPECIES_METABOLIC_PROCESS	0.259634888438134	0.678224944796638	0.119348440591015	-0.343060086195663	-1.15309331601527	29	PLIN5 PINK1 COA8 MIR590 BECN1 ACP5 PPARA HK2 CFLAR BCR RHOA PRKN
GOBP_NADH_METABOLIC_PROCESS	0.259842519685039	0.678224944796638	0.117249716749792	0.375607006073359	1.16427073422197	22	GPD2 PCK2 MDH1 PFKP FOXK1 TIGAR TP53 SLC25A12 OGDH FOXK2
GOBP_POSITIVE_REGULATION_OF_ALPHA_BETA_T_CELL_DIFFERENTIATION	0.26	0.678224944796638	0.118287526124085	0.325196016337563	1.15237545464912	38	LGALS9 SOCS1 LILRB4 CD83 CD86 MALT1 CBFB NLRP3 IL18 PNP RUNX3 ADA NCKAP1L NFKBID
GOBP_REGULATION_OF_LEUKOCYTE_CHEMOTAXIS	0.260162601626016	0.678224944796638	0.119348440591015	0.266480047469359	1.1023957141431	77	CMKLR1 CCR1 CXCL10 CREB3 LGMN LGALS9 CCL4 C5 GAS6 CALR CX3CR1 TNFAIP6 DNM1L STAP1 C3AR1 VEGFA
GOBP_NEGATIVE_REGULATION_OF_CELL_CYCLE_G1_S_PHASE_TRANSITION	0.260245901639344	0.678224944796638	0.119887845115423	0.287520792725621	1.13330887504673	58	BRD7 BTN2A2 CDKN1A SLFN11 PML RPS27L TRIAP1 BCL2 DACT1 DCUN1D3 CHEK2 CDK2 PKD2 EZH2 KLF4 GTSE1
GOBP_MYELOID_CELL_APOPTOTIC_PROCESS	0.260355029585799	0.678224944796638	0.117249716749792	0.362608621232337	1.16365748679858	25	IRF7 CTSL SELENOS BCL2 ARF6
GOBP_REGULATION_OF_TELOMERASE_ACTIVITY	0.261044176706827	0.678224944796638	0.118287526124085	0.325929248720875	1.16496679781563	39	HSP90AB1 SRC HSP90AA1 PARN POT1 ERCC4 KLF4 CCT4 HNRNPA2B1 PARP4 PARP3 NABP2 PRKCQ MYC CCT2 MEN1 TP53 MAPKAPK5 NVL
GOBP_POSITIVE_REGULATION_OF_TRANSCRIPTION_FROM_RNA_POLYMERASE_II_PROMOTER_INVOLVED_IN_CELLULAR_RESPONSE_TO_CHEMICAL_STIMULUS	0.261208576998051	0.678224944796638	0.116234148779716	0.386441651856319	1.16708854152235	20	CREB3 SMAD1 ATF4 VEGFA RELA XBP1 CHD6
GOBP_LIPOPOLYSACCHARIDE_MEDIATED_SIGNALING_PATHWAY	0.261224489795918	0.678224944796638	0.119348440591015	0.295414401624624	1.13729517918184	53	TRIM5 TICAM1 PRKCE TNF MTDH MALT1 SASH1 LY86 SCIMP CARD16 MYD88
GOBP_REGULATION_OF_CELLULAR_COMPONENT_SIZE	0.261316872427984	0.678224944796638	0.119887845115423	-0.219374991946625	-1.0743639741304	225	NDEL1 GSK3B DBNL F2RL1 SIN3A AKT1S1 CDK5R1 ULK1 SLC12A9 TMOD1 SEMA6C AQP1 SSH2 SLC12A6 FLII CAPZB ADD1 KEL DNM2 DAAM2 SLC12A4 SSH1 MYADM AP2M1 RAB22A ADNP HCLS1 SRF TWF2 CDC42EP2 GBA2 PPP1R15A AVIL TSC1 ARPC1B SPTB LAMTOR5 SVIL CYFIP2 CDHR2 HCK RILP SSH3 COTL1 WDR1 ADD2 ARPC4 RB1CC1 ALOX15 SEMA4B ZFYVE27 VAV1 ARHGAP35 MTPN HP1BP3 RHOA PAFAH1B1 PFN1 NCK2 HIP1R SLC9A3R1 SEMA7A PPP1CA RAB21 FCHSD2 T…
GOBP_DENDRITIC_CELL_DIFFERENTIATION	0.261386138613861	0.678224944796638	0.117249716749792	0.329610307057367	1.14426381325937	35	LGALS1 AZI2 LGALS9 GAS6 LILRB1 BATF2 IRF4
GOBP_REGULATION_OF_ACTIN_FILAMENT_LENGTH	0.261386138613861	0.678224944796638	0.117249716749792	-0.248400058860821	-1.10909822675	114	DBNL F2RL1 TMOD1 SSH2 FLII CAPZB ADD1 DAAM2 SSH1 MYADM HCLS1 TWF2 CDC42EP2 GBA2 AVIL ARPC1B SPTB SVIL CYFIP2 HCK SSH3 COTL1 WDR1 ADD2 ARPC4 ALOX15 ARHGAP35 MTPN RHOA PFN1 NCK2 HIP1R
GOBP_POSITIVE_REGULATION_OF_PROTEIN_IMPORT	0.261904761904762	0.678481848184819	0.117249716749792	0.342612091734876	1.14759340985115	31	JUP HSP90AB1 SMAD3 JAK2 ZPR1 TOMM70 PDCD5 RAN ECT2
GOBP_REGULATION_OF_CELLULAR_RESPONSE_TO_GROWTH_FACTOR_STIMULUS	0.261904761904762	0.678481848184819	0.117249716749792	-0.233057921888677	-1.08633558152482	149	SORL1 PDPK1 CHST11 FUZ EPN2 RBPJ WFIKKN1 CRIM1 SFRP2 PDCD6 SKI DNM2 DSTYK PELO NOTCH1 SMAD2 FKBP1A ING2 FBN1 ZEB1 CREBBP CYFIP2 LRG1 PPARA HTRA4 PIK3CB CFLAR FSTL1 HGS LDLRAD4 SNX25 GRB10 PCSK6 PPM1A SPRED1 ARNT UBE2D1 THBS1 UBE2O LEMD2 PRKCB FGFR1 PPP2R5B FBN2 RNF111 LTBP1 ATP2B4 PTPN1 FKBP8 SMURF2 TRIM33 SMURF1 UBE2D3 STRAP
GOBP_FACULTATIVE_HETEROCHROMATIN_ASSEMBLY	0.262425447316103	0.678481848184819	0.117249716749792	0.3501970088056	1.14311598335293	27	SETDB2 DNMT1 TASOR ZNF304 MORC2 ATF7IP SIRT1 KDM1A PPHLN1
GOBP_SECOND_MESSENGER_MEDIATED_SIGNALING	0.2625250501002	0.678481848184819	0.11776578836269	-0.22811933595184	-1.0740060337671	160	PPP3CA PLCG2 CHP1 RAPGEF2 MGRN1 PDPK1 GSK3B PTPRJ AQP1 SLC8A1 PDE3B MCOLN1 INPP5A CDC34 PRKACA ADNP SAMD14 TBC1D10C PPP3R1 SYK ITPR2 CCR3 P2RX5 PPP1R9B CHERP PTGDR2 HOMER3 NRG1 UBE2B PDK2 MCTP2 CXCR5 NFAT5 THBS1 MCU SELP CAMKK2 PDE3A NUDT4 AKAP6 DYRK2 TMBIM4 CAMTA1 ATP2B4 ACKR2 FIS1 FPR1 GSTM2 DMPK DMTN LRRK2 CXCR2 SELENOK PPP2R1A
GOBP_GLYCEROLIPID_CATABOLIC_PROCESS	0.262948207171315	0.678481848184819	0.117249716749792	-0.313642544698367	-1.12765665422436	38	ABHD2 SORL1 GDE1 PLIN5 PRDX6 ABHD5 PLB1 LIPE PLCB1
GOBP_INSULIN_SECRETION	0.263052208835341	0.678481848184819	0.11776578836269	-0.25275539845093	-1.09732754284619	99	PPP3CA ARNTL CAMK2G RAF1 KLF7 IRS2 RAB11B PFKFB2 CYB5R4 MPC2 GLUL ALOX5 RFX3 SMAD2 ABAT SOX4 BAIAP3 BAD TCIRG1 SLC8B1
GOBP_REGULATION_OF_OXIDATIVE_STRESS_INDUCED_INTRINSIC_APOPTOTIC_SIGNALING_PATHWAY	0.263052208835341	0.678481848184819	0.11776578836269	-0.363701941813593	-1.16784950934153	24	AKT1 SOD2 PINK1 HTRA2
GOBP_LEUKOCYTE_DEGRANULATION	0.263157894736842	0.678481848184819	0.115734447701689	-0.281334830452608	-1.12061028054416	61	PDPK1 IL4R KIT F2RL1 PTAFR SNAP23 CBL RAB27A SYK RABGEF1 HCK PIK3CD AP1G1 CD177 FES ITGB2 ADGRE2 BCR ANXA3 PIK3CG BLK
GOBP_T_HELPER_17_TYPE_IMMUNE_RESPONSE	0.263366336633663	0.678481848184819	0.116739204791222	0.335152731408798	1.13138658239006	32	EPHB2 MALT1 PHB IRF4 IL27RA PRKCQ TBX21 RC3H2 NFKBID LOXL3 TRAF3IP2 ZC3H12A IL12RB1 BATF
GOBP_REGULATION_OF_DIGESTIVE_SYSTEM_PROCESS	0.264112903225806	0.679621970546172	0.11776578836269	-0.42461636303482	-1.1898308096654	15	EPB41 AQP1 KCNQ1 SGK1 LPCAT3 HIP1R WNK1
GOBP_EMBRYONIC_HEMOPOIESIS	0.264227642276423	0.679621970546172	0.118287526124085	-0.392099338610865	-1.17756788502605	19	THOC5 KIT TGFBR2
GOBP_PROTEIN_ACETYLATION	0.264529058116232	0.679858529410365	0.117249716749792	-0.230158305313609	-1.08644730257921	164	RPS6KA5 ARNTL JADE1 KAT8 MSL2 PBXIP1 BRD8 GSK3B SIN3A PHF20 KAT7 CRTC2 SNCA KAT6A MLLT1 USP22 MSL1 KANSL1 NAA50 TAF4 FOXO1 TADA2B SOX4 NCOA1 ING5 PHF20L1 CREBBP BRD1 POR GLYR1 MAPK3 ATXN7L3 PAXIP1
GOBP_NEGATIVE_REGULATION_OF_HEMOPOIESIS	0.265346534653465	0.681419977440782	0.116234148779716	0.271378639085088	1.11169798123204	72	TLR3 SOCS1 LILRB4 MAFB LILRB1 ERBB2 HSPA9 TNFAIP6 C1QC CDK6 CBFB ZC3H8 UBASH3B ID2 FSTL3 ZNF675 RUNX3 CEACAM1 LAG3 MYC GPR137B TBX21 RC3H2 TCTA FGL2
GOBP_NEGATIVE_REGULATION_OF_UBIQUITIN_PROTEIN_TRANSFERASE_ACTIVITY	0.265748031496063	0.681630952034813	0.115734447701689	0.373694226156415	1.15834168166891	22	DTX3L CDC20 BUB1B FBXO5 ABL1 BAG2 RPL11 SMAD7 BAG5 RPS15
GOBP_CELL_DIFFERENTIATION_INVOLVED_IN_KIDNEY_DEVELOPMENT	0.265848670756646	0.681630952034813	0.118287526124085	-0.383338766253718	-1.17256030841844	20	BASP1 CD24 IQGAP1 NOTCH1 MMP9 JAG1
GOBP_GLIOGENESIS	0.266129032258065	0.681811238129185	0.117249716749792	0.23200285875919	1.086764689546	168	CNP SRGAP2C BOK SRGAP2 LDLR IL6ST TNF P2RX4 GRN PRKCI TNFRSF21 ASCL2 E2F1 CX3CR1 ERBB2 METTL14 NRROS NDRG1 RHEB EIF2B3 STAP1 CDK6 CDKN2C GBA DAG1 PICK1 ID2 ADGRG1 TTC21B SCRIB METTL3 EZH2 HEXB DISC1 UFL1 SOD1 SLC25A46 EIF2B5 PLEC LRP8 MYC CXCR4 CSF1 CDK5 EIF2B2 ABL1 NF1 MAL EIF2B1 SOX8 LEF1 PRMT5 P2RY12 SUZ12 P2RY1
GOBP_POSITIVE_REGULATION_OF_PEPTIDYL_TYROSINE_PHOSPHORYLATION	0.266401590457257	0.681971263899254	0.116234148779716	0.251568162194509	1.10051892765991	103	EHD4 PARP14 PARP9 IL6ST HAX1 TNF TNK2 GAS6 YES1 SRC PRNP IL15 STAP1 OSBP TNFRSF18 ARL2BP VEGFA ENPP2 JAK2
GOBP_POSITIVE_REGULATION_OF_PROTEIN_LOCALIZATION_TO_CELL_SURFACE	0.266798418972332	0.682448910941048	0.115734447701689	0.410831186001869	1.13889171914769	15	TNF HSP90AB1 TM9SF4 CD247 RANGRF
GOBP_MYELOID_LEUKOCYTE_DIFFERENTIATION	0.268145161290323	0.685353695707391	0.116739204791222	0.233333980188189	1.07960695152144	153	IRF7 CCR1 TLR3 IFI16 ANXA2 LGALS9 HAX1 TNF LILRB4 MAFB LILRB1 SRC NRROS TNFAIP6 IL15 C1QC CDK6 KLF10 BATF2 GBA SRP54 VEGFA NDFIP1 IRF4 UBASH3B TNFRSF11A ID2 FSTL3 ZNF675 PDE1B CEACAM1 MITF JAGN1 OSTM1
GOBP_REGULATION_OF_MITOCHONDRIAL_MEMBRANE_POTENTIAL	0.268595041322314	0.685963417885312	0.118287526124085	0.287125751964147	1.12587541839795	57	IFI6 BOK PMAIP1 CTNS HSH2D SLC25A33 SRC BCL2 BAK1 PPA2 BAX
GOBP_POSITIVE_REGULATION_OF_AMYLOID_PRECURSOR_PROTEIN_CATABOLIC_PROCESS	0.269005847953216	0.686472470484387	0.114266502484433	0.392205811950995	1.1509462079838	18	TNF ROCK2 RELA CASP3
GOBP_RESPONSE_TO_PROSTAGLANDIN	0.269306930693069	0.686700940321841	0.115240003147781	0.402935909644283	1.15980653205604	17	PTGER2 P2RY6 PRKCE AKR1C3
GOBP_DEVELOPMENTAL_GROWTH_INVOLVED_IN_MORPHOGENESIS	0.269685039370079	0.687125304391896	0.114750719227023	-0.244490257723867	-1.10304148758478	119	ALCAM NDEL1 KDM5B GSK3B DBNL SIN3A TGFBR2 CDK5R1 SPAG9 ULK1 IQGAP1 SEMA6C SFRP2 DNM2 LLPH ADNP SRF NOTCH1 TWF2 BIN3 CPNE1 PRKCZ CYFIP2 NEDD4L SYT17 NIN SEMA4B ZFYVE27
GOBP_EPITHELIAL_CELL_DIFFERENTIATION_INVOLVED_IN_KIDNEY_DEVELOPMENT	0.270325203252033	0.688216164514586	0.116739204791222	-0.389900759006563	-1.17096502580198	19	BASP1 CD24 IQGAP1 NOTCH1 MMP9 JAG1
GOBP_NEGATIVE_REGULATION_OF_TRANSMEMBRANE_RECEPTOR_PROTEIN_SERINE_THREONINE_KINASE_SIGNALING_PATHWAY	0.270541082164329	0.688225981744052	0.115734447701689	-0.275335281146492	-1.11943968032166	69	SORL1 PDPK1 CHST11 WFIKKN1 CRIM1 SFRP2 SKI DNM2 NOTCH1 FKBP1A FBN1 PPARA HTRA4 CCN3 LDLRAD4 SNX25 PPM1A SPRED1 UBE2D1 LEMD2 FBN2 LTBP1 SMURF2 TRIM33 SMURF1 UBE2D3 STRAP
GOBP_SPINDLE_ORGANIZATION	0.270916334661355	0.68850509757778	0.115240003147781	0.234010432335468	1.08470579072478	152	CHMP5 NDC80 ABRAXAS2 UVRAG NUP62 DRG1 HAUS1 NUDC PDCD6IP BCCIP HAUS2 ABRAXAS1 CHEK2 POLDIP2 TPX2 EZR TUBG1 WASHC5 KIF23 CENPH PCNT ESPL1 RMDN1 DLGAP5 CENPJ WDR62 PTPA MAP4 TUBG2 DCTN6 AURKA HAUS6 STMN1 MZT1 CCNB1 INTS13 CDC20 SBDS RACGAP1 DCTN2 CKAP5 PARP3 BORA RAN ZNF207 NTMT1 CLASP2 KIF15 FBXO5 TUBB MYBL2 KIF11 CEP126 MLH1 NUMA1 CENPE PIBF1
GOBP_REGULATION_OF_CELL_PROJECTION_ASSEMBLY	0.271255060728745	0.68850509757778	0.116234148779716	-0.23061918911504	-1.08554165095314	163	TBC1D17 TBC1D30 NDEL1 TBC1D14 TBC1D22A GSK3B KIT DEF8 F2RL1 SYNE2 PLEK2 FUZ RHOQ ARHGAP24 ACTR2 CAPZB DNM2 DAAM2 TBC1D22B TBC1D2B LIMK2 TBC1D10C SRF TWF2 CDC42EP2 BIN3 AVIL MAK WASF2 WRAP73 ARAP1 TBC1D10B EPS8L2 BCAS3
GOBP_POSITIVE_REGULATION_OF_CELL_JUNCTION_ASSEMBLY	0.271287128712871	0.68850509757778	0.114750719227023	0.311863086457006	1.1283153171476	40	EPHB2 AGRN SMAD3 S100A10 AMIGO2 POLDIP2 VEGFA
GOBP_NEUROTRANSMITTER_UPTAKE	0.271629778672032	0.688836141851107	0.115734447701689	-0.411968459832714	-1.17694454926015	16	SNCA FLOT1 PRKN SLC22A1 SLC6A4 SLC29A1 SLC18A2 PER2 ITGB3
GOBP_LEUKOCYTE_DIFFERENTIATION	0.272189349112426	0.689644706410825	0.114266502484433	0.20447892292016	1.06596128962019	409	IRF7 RSAD2 BTN2A2 IL4I1 LGALS1 CTSL RRAS AMBRA1 CCR1 AZI2 TLR3 IFI16 ANXA2 LGALS9 CEBPG HAX1 EGR1 SOCS1 TNF LILRB4 MAFB CD83 ITGA4 DCLRE1C GAS6 LILRB1 CD86 ERBB2 MALT1 RIPK3 SRC TNFSF13B NRROS BCL2 BAK1 TNFAIP6 KAT2A IL15 BAX FANCA MR1 C1QC CDK6 KLF10 MIR17HG IL15RA BATF2 CBFB GBA SRP54 MERTK VEGFA NLRP3 NDFIP1 TNFSF8 DNAJB9 IRF4 ZC3H8 UBASH3B XBP1 TNFRSF11A ID2 FSTL3 DROSHA IL18 ZNF675 PNP SPN P…
GOBP_PROTEIN_DNA_COMPLEX_ASSEMBLY	0.272373540856031	0.689644706410825	0.11331290842208	0.251179746307971	1.09958606310941	100	BRD2 TCF4 BDP1 CDT1 TAF1B ASF1A GMNN GTF2B GRWD1 GTF2H5 CENPF CENPN CENPH KNTC1 DAXX TAF5 DLGAP5 NASP CAND1 RSF1 TAF13 TAF12 ATF7IP CHAF1A TP53 CENPE ESR1 RAD52 CENPC TSPY26P RB1 TAF11 MIS12 SART3 RRN3 CENPT GTF2A2 TAF2 TAF6 MCM2 TAF8 HELLS TAF6L MIS18A SMARCA5 DNAJC9 HMGB2
GOBP_REGULATION_OF_MULTICELLULAR_ORGANISM_GROWTH	0.273092369477912	0.690292406672574	0.115240003147781	0.317187782794928	1.13372223290489	39	PLAC8 SOCS2 LGMN BCL2 PPIB EZR TNKS2 SOD1 CSF1 MFSD2A MKKS BBS4 BBS2 GPAM CDK4 ADRB2
GOBP_REGULATION_OF_LEUKOCYTE_MEDIATED_CYTOTOXICITY	0.273100616016427	0.690292406672574	0.116739204791222	0.2769091789184	1.10336356863454	65	HAVCR2 LGALS9 LILRB1 SERPINB9 CX3CR1 CD226 RIPK3 MR1 STAP1 GFER HLA-A CD160 CEACAM1 LAG3 NECTIN2 HLA-F B2M NCR1 CRTAM NCKAP1L KLRD1 P2RX7
GOBP_REGULATED_EXOCYTOSIS	0.273267326732673	0.690292406672574	0.114266502484433	-0.234304672325048	-1.07832732843096	139	FBXL20 PDPK1 IL4R GSK3B KIT F2RL1 RAB3D MYH9 PTAFR RAB11B STXBP5 SNCA SNAP23 P2RX1 CBL ADORA2A RAB11FIP1 RAB27A NOTCH1 SYK STX3 RABGEF1 BAIAP3 HYAL3 HCK PIK3CD SYT17 AP1G1 CD177 FES DNAJC5 ITGB2 ADGRE2 BCR RAP1A BLOC1S6 PRKCB ANXA3 GNAI2 PIK3CG
GOBP_CHAPERONE_COFACTOR_DEPENDENT_PROTEIN_REFOLDING	0.274161735700197	0.692013214683391	0.11378726182188	0.353858407439178	1.13557693053135	25	TOR1B HSPH1 HSPA8 DNAJC7 HSPA9 TOR1A HSPA7 HSPA13 SDF2L1
GOBP_RESPONSE_TO_REACTIVE_OXYGEN_SPECIES	0.274703557312253	0.692063102514744	0.11378726182188	-0.235314279518326	-1.08453393506859	140	MAPK1 CAT AKT1 PRDX5 SOD2 ERN1 PINK1 CYP1B1 RPS3 AQP1 PLK3 ERCC6 SLC8A1 SESN3 RACK1 FOXO3 PRDX2 STAT6 COA8 SIRPA MMP9 BECN1 SESN2 SMPD3 MAP1LC3A ARG1 BAD MT-ND5 MAPK3 TXNRD2 CRK KDM6B PAWR ANKZF1 PTPRK PDK2 PPP1R15B MAP3K5
GOBP_HISTONE_MODIFICATION	0.274747474747475	0.692063102514744	0.115240003147781	-0.20214927249518	-1.05550998426414	384	KDM4B RPS6KA5 KDM3A JADE1 KAT8 PRDM2 MSL2 PBXIP1 BRD8 KDM5B USP7 BCL6 PPM1F SIN3B SIN3A UBR5 PINK1 PHF20 KMT5B PADI2 PADI4 KAT7 PRDM5 FBL CRTC2 SNCA SKI CBX8 SUDS3 KAT6A MLLT1 USP22 JMJD6 MSL1 KMT5C TBL1XR1 BRD4 KMT2B KANSL1 NAA50 UBR2 PPP4C DDB1 TAF4 UIMC1 KDM3B TADA2B HDAC7 NCOA1 ING2 ING5 PHF20L1 TRERF1 ZNF274 CREBBP AASS SETD1B CARM1 CDK9 BRD1 KMT5A RCOR1 JARID2 GLYR1 MAPK3 NSD1 ATXN7L3 PAXIP…
GOBP_RESPONSE_TO_XENOBIOTIC_STIMULUS	0.274853801169591	0.692063102514744	0.112843355675562	0.221005174880427	1.0755987178625	214	TPMT CBR1 CD69 TLR3 PDE4A SRD5A1 TNF HSP90AB1 CD38 GAS6 CALR E2F1 MAP2K6 SRC STAT1 BCL2 BAK1 PRNP RHBDD3 TYMS NAT1 ATR RPN2 SRP68 PCNA CHEK2 TENT4A FMO4 GSTO1 GNPAT AIM2 CENPF CYB5B ACER2 ITGA3 AIP APOBEC3A TXNIP NCEH1 CASP3 PNP TXN2 ATG5 SS18 RPS6KB1 DAD1 SOD1 EFTUD2 PARP4 TFRC HMOX1 LRP8 MYC NCKAP1L USP47 GSTM4 SMPD1 CXCR4 SRR P2RX7 TIGAR PMS2 EPHX1 TP53
GOBP_ASPARTATE_FAMILY_AMINO_ACID_BIOSYNTHETIC_PROCESS	0.275247524752475	0.692063102514744	0.11378726182188	0.407950694365133	1.15992816705569	16	AASDHPPT ENOPH1 MTRR PLOD3 MTHFD1 MTR MTAP APIP GOT1 ASNSD1 MTHFR
GOBP_RESPONSE_TO_ACETYLCHOLINE	0.275247524752475	0.692063102514744	0.11378726182188	0.407796101981994	1.15948861379082	16	AGRN LY6E ROCK2
GOBP_POSITIVE_REGULATION_OF_CELL_ADHESION	0.275929549902153	0.693240958964696	0.112843355675562	0.212341327640717	1.07322618007452	292	JUP UTRN BTN2A2 RIN2 IL4I1 LGALS1 RRAS HAVCR2 AMBRA1 PRKCE IL6ST LGALS9 HSPH1 SOCS1 TNF LILRB4 CD83 ITGA4 SMAD3 CALR LILRB1 DAB2 CD86 ERBB2 YES1 MALT1 NID1 IFT74 S100A10 SRC TNFSF13B FUT4 IL15 TNFRSF18 CDK6 ARL2 CBFB KIFAP3 POLDIP2 VEGFA RELA DAG1 JAK2 NLRP3 PIEZO1 ITGA3 HLA-A XBP1 CD160 FSTL3 ADGRG1 IL18 PNP RUNX3 RELL2 TESPA1 FLCN CD47 FMN1 ADA PRKD2 B2M DISC1
GOBP_REGULATION_OF_TRANSCRIPTION_REGULATORY_REGION_DNA_BINDING	0.276341948310139	0.693515650037389	0.11378726182188	0.347143468131616	1.13314859053552	27	DDIT3 NIBAN2 GTF2B ZNF593 ZNF675 KLF4 DOT1L DDRGK1
GOBP_CANONICAL_WNT_SIGNALING_PATHWAY	0.276553106212425	0.693515650037389	0.114266502484433	-0.224852401355716	-1.07035196658361	175	KPNA1 KREMEN1 CCNY ARNTL JADE1 GSK3B CSNK1D UBR5 FUZ RBPJ GNAQ USP34 SFRP2 TLE3 WLS FRMD8 TBL1XR1 DAAM2 WNT10B FOXO3 FRAT1 VCP FOXO1 NOTCH1 SOX4 TMEM9 TMEM88 ANKRD6
GOBP_RESPONSE_TO_FUNGUS	0.276679841897233	0.693515650037389	0.11331290842208	0.322091008852455	1.1262601277438	36	ZBP1 CX3CR1 MALT1 BAK1 SPON2 SCIMP MYD88 GNLY ATG5 JAGN1
GOBP_MORPHOGENESIS_OF_AN_EPITHELIUM	0.277131782945736	0.694112474877979	0.111918316325105	0.216930408492906	1.0769829775597	250	PHACTR4 GRSF1 C2CD3 CXCL10 PML BRD2 TNF SMAD3 NKD1 SETDB2 DAB2 GORAB FRS2 SRC STAT1 BCL2 BTRC KAT2A DACT1 RARG PLXNB2 VANGL1 LIN7C ARHGEF19 RHOC EZR EXOC5 VEGFA DAG1 TIMELESS GLMN CEP290 PLOD3 DAAM1 BBS7 TOR1A CASP3 PKD2 RALA CEACAM1 SCRIB ARL13B KLF4 MLLT3 DVL2 GZF1 FMN1 PRKD2 MTSS1 MTHFD1L FEM1B RHOB CLIC4 SOS1 FZD2 MYC ACVR1 RAB10 CLASP2 CXCR4 CTSH CSF1 KIF20B HOXB4 ST14 MTHFD1 MED1 ABL1 MKKS …
GOBP_SECONDARY_METABOLIC_PROCESS	0.27755905511811	0.694646640642549	0.112843355675562	0.367581846255132	1.13939511006497	22	AKR1A1 CTNS APPL1 BCL2 AKR1C3 ZEB2
GOBP_B_CELL_APOPTOTIC_PROCESS	0.27852998065764	0.696539535604546	0.11146266692298	0.372796164368212	1.14512047236262	21	HSH2D TNFRSF21 BAK1 BAX MIR17HG PKN1 NOC2L ADA
GOBP_SPERMATID_DIFFERENTIATION	0.278884462151394	0.696831560916317	0.11331290842208	-0.263458315024512	-1.1008179757629	80	ABHD2 KDM3A ARMC2 RFX2 SRPK1 KIT PITHD1 SMARCA2 JAM3 PRKACA OSBP2 ING2 ZMYND15 KLC3
GOBP_NEGATIVE_REGULATION_OF_PROTEIN_MODIFICATION_BY_SMALL_PROTEIN_CONJUGATION_OR_REMOVAL	0.279207920792079	0.696831560916317	0.112843355675562	0.265309522301602	1.09502193886815	75	ISG15 PARP10 PRKCE DTX3L TRIM44 DNAJA1 SENP2 DCUN1D3 PLAA RELA GTPBP4 GLMN TRIM21 PPIA ATG5 TNFAIP3 CDC20 UFL1 CAPN3 HMG20A BUB1B CDK5 OTUB1 FBXO5 ABL1 CRY1
GOBP_SCHWANN_CELL_DIFFERENTIATION	0.279352226720648	0.696831560916317	0.114266502484433	-0.366986576215015	-1.15785811329039	22	AKT1 ITGB4 SKI DICER1 AKT2 NRG1
GOBP_LUNG_MORPHOGENESIS	0.279918864097363	0.696831560916317	0.114266502484433	-0.36252935619657	-1.15528404877418	23	MAPK1 TGFBR2 STK40 SRF CELSR1 MAPK3 FGFR2
GOBP_POSITIVE_REGULATION_OF_DNA_REPLICATION	0.280392156862745	0.696831560916317	0.111918316325105	0.343168626877922	1.1275033273068	28	DBF4B CDT1 PCNA FAF1 ENDOG CDK2 ATAD5 SSBP1
GOBP_PHAGOSOME_MATURATION	0.280464216634429	0.696831560916317	0.11101149245045	0.370774918143862	1.1389117968117	21	RAB39A SPG11 ARL8B CLN3 SYT11 MYO7A RAB34 TMEM175 P2RX7
GOBP_DNA_CONFORMATION_CHANGE	0.280632411067194	0.696831560916317	0.112378519110475	0.220185678783892	1.06975645643351	212	PARP10 HELB BRD2 DHX36 SETDB2 ASCC3 DNMT1 RIF1 ZNFX1 ASF1A RNF8 TENT4A GRWD1 MCM6 BANF1 TOP2A RAD50 RECQL CDK2 MTERF1 POLQ POT1 CHD6 DAXX HELQ CHD1 TASOR NCAPG ZNF304 NOC2L CBX3 SSBP1 NASP HIRA EZH2 MRE11 TWNK HNRNPA2B1 BAZ1B SETX MORC2 MCM4 RSF1 WRN RECQL4 ATF7IP SMCHD1 NCAPH SMC5 DDX1 WRNIP1 CHAF1A CDKN1C SIRT1 BRIP1 SMARCAD1 KDM1A TP53 ABL1 PPHLN1 RBBP4 MCM3 NBN G3BP1 RUVBL2 PURA ANXA1 TSPY26P…
GOBP_NEGATIVE_REGULATION_OF_PROTEIN_MODIFICATION_PROCESS	0.280876494023904	0.696831560916317	0.112843355675562	-0.202129734199659	-1.05423404384517	371	KDM3A PRKDC SORL1 DNAJC3 CHP1 FRY AKT1 PDPK1 RASSF2 PRKAR1A DUSP22 GSK3B BOD1L1 TRIM27 PPM1F SNTA1 SIN3A NIBAN1 AKT1S1 UBR5 CTDSP2 IVNS1ABP SPAG9 GNAQ CDKN1B FBXO7 PTPRJ RPS3 CTDSP1 SFRP2 PRR7 SNCA SKI MLLT1 INPP5K SLC8A1 RACK1 CBL TPPP MYADM TSPO ADORA2A PID1 ARRB2 SIRPA PPP4C SOCS5 SH3BP5 XRCC1 PNKP SOX4 FKBP1A CRTAP LGALS3 PPP1R15A HIPK3 PTPN13 PRKAR2A IRAK3 RABGEF1 PPP1R9B DBNDD1 PRKCZ AASS S…
GOBP_ENDOCARDIAL_CUSHION_MORPHOGENESIS	0.28169014084507	0.696831560916317	0.11331290842208	-0.407088780977572	-1.16300389119853	16	TGFBR2 RBPJ NOTCH1 MDM4 SMAD4 ROBO1 NOG MDM2 TGFB3 BMPR1A DCHS1
GOBP_ENDOPLASMIC_RETICULUM_TO_GOLGI_VESICLE_MEDIATED_TRANSPORT	0.28169014084507	0.696831560916317	0.11331290842208	0.245617534354148	1.08616891193373	114	PGAP1 CREB3L2 STX17 MIA3 PEF1 SEC31A TMED5 SEC24A GOSR1 WHAMM TRAPPC4 BCAP29 TRAPPC3 SEC23IP VAMP4 NRBP2 TRAPPC6B RAB29 TMED1 COPB2 TMED9 BET1 RANGRF YIF1A TMED7 GOPC COG3 SCFD1 RINT1 KDELR1 WHAMMP3 SAR1B SEC22C ARCN1 SAR1A LMAN1 TRIP11 IER3IP1 YIPF5 PREB SEC24D ATL3 TFG SEC23A KDELR2
GOBP_NEGATIVE_REGULATION_OF_POTASSIUM_ION_TRANSPORT	0.282258064516129	0.696831560916317	0.11331290842208	-0.416301028696974	-1.16653015088455	15	CAB39 KEL OXSR1 NEDD4L KCNH2 KCNE1
GOBP_PERIPHERAL_NERVOUS_SYSTEM_DEVELOPMENT	0.282258064516129	0.696831560916317	0.11331290842208	-0.315292478880175	-1.1138439849581	36	ISL2 AKT1 ITGB4 SKI DICER1 UGT8 AKT2
GOBP_REGULATION_OF_LIPID_CATABOLIC_PROCESS	0.282258064516129	0.696831560916317	0.11331290842208	-0.314506152786579	-1.11958725205336	37	SORL1 AKT1 PLIN5 IRS2 PDE3B ABHD5 THRA AKT2 PPARA HCAR2 LGALS12 BSCL2 PIK3CG PNPLA2 ACACB GPLD1
GOBP_SIALYLATION	0.282258064516129	0.696831560916317	0.11331290842208	-0.416984431150155	-1.16844513430249	15	ST6GALNAC3 ST8SIA1 ST6GALNAC2
GOBP_REGULATION_OF_CHONDROCYTE_DIFFERENTIATION	0.282474226804124	0.696831560916317	0.114750719227023	-0.369181417451555	-1.14186052582602	21	RFLNB MBOAT2 POR TRPS1 ZNF219
GOBP_UROGENITAL_SYSTEM_DEVELOPMENT	0.282868525896414	0.696831560916317	0.112378519110475	0.228483317131958	1.0756494887514	172	EPHB2 PRLR PTPRO C1GALT1 PDGFRB CNTRL SRD5A1 EGR1 FKBP4 SERPINF1 SMAD3 FRS2 NID1 STAT1 BCL2 NUP160 BAX SMAD1 RARG MMP17 SEC61A1 VEGFA CENPF ITGA3 CEP290 PKD2 NUP133 FLCN ARID5B ACAT1 ACTA2 GZF1 FMN1 MTSS1 FEM1B ADAMTS1 MYO1E UBE3A MYC CDKN1C ACVR1 GCNT1 MPV17 CTSH
GOBP_PROTEIN_KINASE_A_SIGNALING	0.283168316831683	0.696831560916317	0.111918316325105	0.399326476824242	1.14941717816253	17	PDE4A AKAP7 AKAP5 EZR AIP RDX
GOBP_REGULATION_OF_DOUBLE_STRAND_BREAK_REPAIR_VIA_NONHOMOLOGOUS_END_JOINING	0.283400809716599	0.696831560916317	0.11331290842208	-0.349168149730928	-1.13256270189339	26	PRKDC KMT5B ACTR2 ERCC6 CYREN KMT5C PNKP SHLD1
GOBP_POSITIVE_REGULATION_OF_RELEASE_OF_SEQUESTERED_CALCIUM_ION_INTO_CYTOSOL	0.283464566929134	0.696831560916317	0.11146266692298	0.365760019389134	1.13374798509497	22	P2RY6 CXCL10 BAX NTSR1 CALM1 GSTO1 PKD2 CAPN3
GOBP_REGULATION_OF_REPRODUCTIVE_PROCESS	0.283495145631068	0.696831560916317	0.110564716336619	-0.276508955159418	-1.12038006221095	65	MYH9 PTAFR AGO2 CDKN1B ARHGDIB RPS6KA2 OVGP1 PLB1 B4GALT1 NOTCH1 KIF9 RAD1 HYAL3 PTGDR2 PLCB1 UBE2B NKX3-1 FZR1 STK4 PDE3A
GOBP_REGULATION_OF_ALCOHOL_BIOSYNTHETIC_PROCESS	0.283975659229209	0.696831560916317	0.11331290842208	-0.334535180139615	-1.12443940788536	29	SCAP PTAFR SNCA H6PD ERLIN1 LPCAT3 POR
GOBP_NATURAL_KILLER_CELL_ACTIVATION	0.284253578732106	0.696831560916317	0.11378726182188	0.280409278729619	1.10750204070498	61	HAVCR2 TICAM1 FCGR3A GAS6 PRDX1 IL15 RHBDD3 DCAF15 IL15RA MERTK JAK2 IL18 SLAMF7 RABL3 HLA-F NCR1 IL2RB IL21R NKG7
GOBP_SCHWANN_CELL_DEVELOPMENT	0.284253578732106	0.696831560916317	0.11378726182188	-0.378252283922162	-1.15700172729777	20	AKT1 ITGB4 SKI DICER1 AKT2 NRG1
GOBP_HYPEROSMOTIC_RESPONSE	0.284274193548387	0.696831560916317	0.112843355675562	-0.414518105309515	-1.16153416542014	15	PDPK1 RCSD1 AQP1 YBX3
GOBP_MICROTUBULE_POLYMERIZATION_OR_DEPOLYMERIZATION	0.284294234592445	0.696831560916317	0.111918316325105	-0.25663031947559	-1.08618970169528	87	NDEL1 CSNK1D TUBGCP3 CDK5R1 CDKN1B RPS3 SNCA CLIP1 NDE1 MAPRE3 TPPP GBA2 KATNB1 ARL3 CCDC57 STMN3 DYRK1A TUBGCP2 FES NIN GOLGA2 ARHGEF2 MAP1S CLASP1 CCSAP TUBGCP6
GOBP_REGULATION_OF_ACTIN_FILAMENT_ORGANIZATION	0.284294234592445	0.696831560916317	0.111918316325105	-0.2219279328384	-1.06426097195351	183	DBNL TRIM27 F2RL1 PPM1F PPFIA1 PTGER4 TMOD1 SSH2 FLII CAPZB ADD1 INPP5K DAAM2 SSH1 MYADM SYNPO HCLS1 TWF2 CDC42EP2 GBA2 AVIL TSC1 ARPC1B SPTB WASF2 SVIL CYFIP2 HCK ARAP1 SSH3 COTL1 WDR1 ADD2 ARPC4 PAK2 ALOX15 F11R WASF3 ARHGAP35 MTPN CLASP1 RHOA PFN1 NCK2 HIP1R LPAR1 TTC8 ROCK1 PRKN PXN FHOD1 ARF1 FCHSD2 TRIOBP ARHGEF18 GSN ACTG1 C9orf72 ARFIP2
GOBP_POSITIVE_REGULATION_OF_NUCLEOCYTOPLASMIC_TRANSPORT	0.284569138276553	0.696831560916317	0.112378519110475	0.294958023830668	1.10857725870323	46	JUP HSP90AB1 SMAD3 GAS6 NCBP2 CAMK1 JAK2 ZPR1 RIOK2 CTDSPL2 YWHAE XPO4 RAN ECT2 KHDRBS1
GOBP_SENSORY_SYSTEM_DEVELOPMENT	0.284860557768924	0.696831560916317	0.111918316325105	0.225687700864868	1.06868776335111	178	EPHB2 BMPR2 PDGFRB TDRD7 PHACTR4 COL8A2 SCO2 SERPINF1 CTNS SMAD3 PRKCI FRS2 SLC25A25 TGIF2 PLAAT3 BCL2 BAK1 RING1 BAX SKIL RARG ATF4 MDM1 MERTK VEGFA RAB3GAP1
GOBP_KETONE_BIOSYNTHETIC_PROCESS	0.284872298624754	0.696831560916317	0.11101149245045	0.337543359051467	1.11752663536567	29	EGR1 FDXR DAB2 AKR1C3 COQ5 PDSS1 NDUFA9 COQ6 COQ9 PDSS2 SIRT5 CACNA1H
GOBP_NEGATIVE_REGULATION_OF_NUCLEAR_DIVISION	0.285429141716567	0.697142960129403	0.111918316325105	0.306986059863536	1.11821503169416	42	MAD2L1BP NDC80 CDT1 PSMG2 CHEK1 BUB1 CENPF ZWILCH KNTC1 SPDL1 CCNB1 IK ZNF207 BUB1B PCID2 FBXO5
GOBP_ORGANOPHOSPHATE_CATABOLIC_PROCESS	0.285429141716567	0.697142960129403	0.111918316325105	-0.246585824137125	-1.09161754017947	108	NUDT3 NUDT5 PLCG2 IMPA2 AMPD3 MBD4 PGM2 GDE1 NEIL2 ENTPD1 SMPD2 PRDX6 INPP5K INPP5A VCP PLBD1 PLB1
GOBP_NECROTIC_CELL_DEATH	0.285714285714286	0.697146101233656	0.11146266692298	0.294373338577471	1.1240978599797	49	TMEM123 ZBP1 BOK TLR3 TNF RIPK3 TRPM7 DNM1L BAX RBCK1
GOBP_MEMBRANE_LIPID_CATABOLIC_PROCESS	0.285996055226824	0.697146101233656	0.11101149245045	0.349710953793532	1.12226722082421	25	HEXA SPHK1 NEU1 NAGA GBA FUCA1 ENPP2 ACER2 HEXB MGST2 ACER3 SMPD1
GOBP_NEGATIVE_REGULATION_OF_NIK_NF_KAPPAB_SIGNALING	0.28659793814433	0.697146101233656	0.11378726182188	-0.367630472671115	-1.13706352755144	21	ADGRG3 RASSF2 ADIPOR1 HDAC7 C1QTNF3 CPNE1 NLRP12 CCN3 PPM1A
GOBP_PYRIMIDINE_RIBONUCLEOTIDE_METABOLIC_PROCESS	0.28659793814433	0.697146101233656	0.11378726182188	-0.367501758878683	-1.13666542192705	21	NME6 CDA DPYD ENTPD4 UCK1 NME4
GOBP_STEM_CELL_DIVISION	0.28659793814433	0.697146101233656	0.11378726182188	-0.367330553068241	-1.13613589051649	21	KIT SFRP2 NOTCH1 ING2 CUL3
GOBP_CARDIAC_VENTRICLE_DEVELOPMENT	0.286902286902287	0.697146101233656	0.114266502484433	0.278917698852583	1.10184664912831	63	LY6E BMPR2 HEG1 CNTRL FGFRL1 FRS2
GOBP_MONOSACCHARIDE_BIOSYNTHETIC_PROCESS	0.287109375	0.697146101233656	0.110122263835536	-0.286053578953243	-1.10353051884506	53	DGAT2 USP7 PGM1 PGP PGD CRTC2 DDB1 SORD FOXO1 SESN2 C1QTNF3 PC
GOBP_MEMBRANE_BIOGENESIS	0.28714859437751	0.697146101233656	0.111918316325105	0.310094014242202	1.10836702201865	39	EPHB2 CHMP5 ANXA2 REEP3 S100A10
GOBP_RESPONSE_TO_WOUNDING	0.287449392712551	0.697354804742107	0.112378519110475	-0.207533438476589	-1.06683939764385	324	ABHD2 PPP3CA KREMEN1 IGF1R PLCG2 NDEL1 SOD2 F2RL1 NLRP6 TGFBR2 ITGB4 MYH9 SLC11A1 SIGLEC10 CD44 RAF1 ARHGAP24 PROS1 ENTPD1 MAP2K4 GNAQ CD59 TGFA CERS2 PAPSS2 JAML THBD P2RX1 PRDX2 TSPO ADORA2A CHMP1B F5 KRT1 DYSF ALOX5 PABPC4 RAB27A B4GALT1 SRF SYK SMAD2 ABAT MAPK8IP3 CNN2 EVPL ACTN1 CHMP4B ARG1 SLC4A1 ST3GAL4 PHB2 PPARA ZFP36L1 PIK3CB TEC SCARF1 CRK TLN1 CFLAR NRG1 ALOX15 MPL F11R LYVE1 VAV1 CD9…
GOBP_ORGANOPHOSPHATE_BIOSYNTHETIC_PROCESS	0.288235294117647	0.697815079178323	0.110122263835536	0.202933618082056	1.05636982911191	394	PGAP1 PI4K2B CAPN2 CMPK2 ADCY7 PARP10 P2RY6 SOCS2 PRKAG2 CISH PLSCR1 SERAC1 PARP9 AKR1A1 GART SOCS1 SPTLC2 PNPO SELENOI ETNK1 CEPT1 EFR3A PIK3C2A DGUOK CRLS1 GCH1 NUS1 NADK2 UVRAG RFK RRM2 PLAAT3 PLA2G4C PDHX IMPA1 ADCY9 IDH1 AGPAT3 PIP4K2C PIP4K2B ACSL5 DLAT PIGK OSBP TYMS ATP5PF ATP5PD ATP5MC3 NTSR1 NME7 ADCY4 PMVK SLC35B2 CLN3 MTMR2 GNPAT KMO PGAP2 ATP5F1C ACSL3 AK9 PIGV ATP5MC1 PIGH PNP ATP5F…
GOBP_POSITIVE_REGULATION_OF_LEUKOCYTE_PROLIFERATION	0.288235294117647	0.697815079178323	0.110122263835536	0.249069456446931	1.09397302219106	106	EPHB2 BST2 CDKN1A HAVCR2 TICAM1 IL6ST LGALS9 FCGR3A CD38 CD86 TNFSF13B BCL2 IL15 JAK2 MYD88 HLA-A IL18 PNP PTK2 ATAD5 ADA TFRC IL27RA PRKCQ CARD11 NCKAP1L CD274 CSF1
GOBP_EXTRACELLULAR_MATRIX_ASSEMBLY	0.288499025341131	0.697815079178323	0.109684061970549	0.388152359550515	1.13905116327152	18	NTNG2 SMAD3 GAS6 DAG1 PLOD3
GOBP_SEGMENTATION	0.288499025341131	0.697815079178323	0.109684061970549	0.299060741063231	1.11529260148358	44	TDRD7 PALB2 POFUT1 MAFB SMAD3 MTF2 FRS2 KAT2A TASOR MLLT3 DVL2 TDRKH TP53 BMI1 ABI1 EPB41L5 LEF1
GOBP_MITOTIC_METAPHASE_PLATE_CONGRESSION	0.289421157684631	0.699524257516241	0.11101149245045	0.306243695608346	1.11551092562005	42	CHMP5 NDC80 NUP62 NUDC CDT1 PDCD6IP RMDN1 CHAMP1 SPDL1 CCNB1 DCTN2 RRS1 CENPE KIF18A PIBF1 CENPC MIS12 KIF14 CDC23
GOBP_FC_RECEPTOR_MEDIATED_STIMULATORY_SIGNALING_PATHWAY	0.28968253968254	0.699635062358277	0.110564716336619	0.333687856766944	1.11770131472601	31	PLSCR1 PRKCE APPL1 CD226 YES1 SRC MYO1G PTK2 CD47 FCER1G
GOBP_MUSCLE_CELL_PROLIFERATION	0.29	0.699722887912323	0.11101149245045	-0.245316141959408	-1.09077536201714	111	KPNA1 IGF1R PRKDC AKT1 PRKAR1A SOD2 ERN1 TGFBR2 PTAFR RBPJ CDKN1B GNAI3 IL6R MIR590 NOTCH1 MMP9 HPGD FOXJ2 SMPD3 SF1 PTGS2 JARID2 CFLAR CCN3 TRIB1 MEF2D FGFR2 ELANE MAPK14 PIM1 THBS1 MAP3K5 RHOA EPHB1 GNAI2
GOBP_PATHWAY_RESTRICTED_SMAD_PROTEIN_PHOSPHORYLATION	0.290258449304175	0.699722887912323	0.110564716336619	0.339794056422021	1.10915857982088	27	BMPR2 DAB2 BMP8B
GOBP_POSITIVE_REGULATION_OF_GLUCOSE_METABOLIC_PROCESS	0.290581162324649	0.699722887912323	0.11101149245045	-0.341454091522179	-1.12481260622836	27	DGAT2 AKT1 IRS2 DDB1 FOXO1 AKT2 PPARA
GOBP_SYNAPSE_ORGANIZATION	0.290581162324649	0.699722887912323	0.11101149245045	0.224302574814423	1.07060126269861	190	EPHB2 AGRN PTPRO LGMN ABI3 TNF HSPA8 NTNG2 DHX36 CX3CR1 ERBB2 WASL CBLN3 SNAPIN ADGRL1 AMIGO2 MESD PRNP C1QC PLXNB2 LZTS3 ARF6 CAMK1 IL10RA ERC1 CLN3 RAB29 MTMR2 DAG1 GNPAT CHCHD10 ITGA3 PICK1 FNTA LRRN3 EIF4G1 CDC20 LRFN4 DISC1 SLC25A46 C3 UBE3A ALS2 LRP8 CACNB1 DBN1 SYNGAP1 NEURL1 ABHD17A CDK5 C1QB PDLIM5 CAPRIN2 TUBB HOMER1 NEFL ABL1 DOCK10
GOBP_LENS_DEVELOPMENT_IN_CAMERA_TYPE_EYE	0.290836653386454	0.699818959890608	0.110564716336619	-0.305892482176811	-1.09979241921921	38	KDM5B NECTIN1 TGFBR2 CDKN1B TMOD1 SKI HIPK1
GOBP_NON_CANONICAL_WNT_SIGNALING_PATHWAY	0.291089108910891	0.699907590759076	0.110122263835536	0.303957585971709	1.09971335149462	40	RNF213 NKD1 DAB2 DACT1 VANGL1 ARHGEF19 CCDC88C DAAM1 MLLT3 DVL2 NLK FZD2
GOBP_SNRNA_PROCESSING	0.291666666666667	0.700247578508448	0.110122263835536	0.353545882766414	1.12355861801643	24	EXOSC9 INTS12 INTS4 INTS14 INTS7 EXOSC3 INTS9 EXOSC8 EXOSC6
GOBP_SUBSTRATE_ADHESION_DEPENDENT_CELL_SPREADING	0.291750503018109	0.700247578508448	0.11101149245045	0.270513864402999	1.1004355320861	68	SRGAP2 NTNG2 ITGA4 FER CALR RCC2 DAB2 S100A10 SRC GBP1 ITGB7
GOBP_GENERATION_OF_PRECURSOR_METABOLITES_AND_ENERGY	0.292069632495164	0.700247578508448	0.108394255853397	0.204594096007106	1.058539700907	359	PNPT1 IDH3A GNPDA1 PRKAG2 COA6 GPD2 SCO2 IL6ST SRD5A1 SELENOS TNF SLC25A33 FDXR MDH1 NDUFS4 DGUOK NDUFA12 NDUFAF1 NDUFB2 UGP2 SLC25A25 DERA NDUFA8 NDUFA13 UQCR10 NDUFC1 IDH1 DLAT PRXL2C COX5A AFG1L FDX1 GFPT1 EIF6 ATP5PF ARL2 ATP5PD LDHA IRS1 PDE12 PFKP GBA NDUFS3 CYCS MYBBP1A CHCHD10 ATP5F1C GIT1 NDUFB4 C2orf69 NDUFA9 SUCLG1 AK9 SLC2A6 ACADM NDUFS5 FH COX10 MRPS36 IDE SUCLA2 ADH5 COX5B NDUFA4 AT…
GOBP_MICROTUBULE_CYTOSKELETON_ORGANIZATION	0.292156862745098	0.700247578508448	0.109250039480711	0.203481010944543	1.06146740769689	411	CNP BRCA2 XPO1 ATF5 SRGAP2C CHMP5 RSPH9 SRGAP2 CLIP4 C2CD3 NDC80 FKBP4 FER KATNA1 ABRAXAS2 UVRAG DYNLT1 NUP62 EML2 DRG1 CEP85 SKA2 HAUS1 NUDC KAT2A PDCD6IP CHORDC1 BCCIP KIF18B ARL2 CNTLN HAUS2 SDCCAG8 CHEK1 MDM1 VAMP4 ABRAXAS1 CHEK2 POLDIP2 TPX2 EZR DOCK7 ROCK2 TUBE1 DAG1 BRCA1 TUBG1 WASHC5 ATXN3 CDK2 ZPR1 KIF23 SSX2IP CENPH TXNDC9 GIT1 PCNT ESPL1 RMDN1 DLGAP5 CENPJ WDR62 CCDC88C PTPA USP33 MAP4…
GOBP_PROSTANOID_BIOSYNTHETIC_PROCESS	0.292397660818713	0.700247578508448	0.108820126769161	0.386883248110617	1.13532689668813	18	CBR1 AKR1C3 PTGDS AVPR1A DAGLB SIRT1 PIBF1 ANXA1 PLA2G4A
GOBP_PROTEIN_KINASE_B_SIGNALING	0.293069306930693	0.700247578508448	0.109684061970549	-0.242719300616705	-1.0837338249699	114	IGF1R PHLPP1 AKT1 CASS4 OSBPL8 PINK1 PTPRJ PLK3 PDCD6 INPP5K SESN3 RACK1 ARRB2 HCLS1 SESN2 SMPD3 RCN3 NOP53 CPNE1 BANK1 PPARA ZFP36L1 ADAM8 PIK3CD TSC2 PIK3CB NRG1 RNF41 NKX3-1 THBS1 HIP1 LEMD2 FGFR1 CHI3L1 PIK3CG SLC9A3R1
GOBP_CELLULAR_RESPONSE_TO_PEPTIDE_HORMONE_STIMULUS	0.293172690763052	0.700247578508448	0.110564716336619	-0.221592659633231	-1.06138086695706	181	IGF1R PRKDC SORL1 EIF4EBP2 NDEL1 AKT1 STAT5B PDPK1 APPL2 GSK3B OSBPL8 RHOQ CYP1B1 IRS2 ECHDC3 INPP5K MYO5A SESN3 PDE3B ZNF106 STAT6 PID1 AHCYL1 FOXO1 PIP4K2A ADIPOR1 FBN1 AKT2 ARG1 PRKCZ EEF2K PLCB1 ZFP36L1 CYSLTR2 ESRRA POR JAK3 TSC2 CRK GAB1 CFLAR SMARCC1
GOBP_CARBOHYDRATE_METABOLIC_PROCESS	0.293542074363992	0.700247578508448	0.108820126769161	0.202451793853544	1.05578990703336	398	SLC3A2 OAS1 SCARB2 IDH3A P2RY6 GANC GNPDA1 PRKAG2 B4GALT4 ST3GAL5 GALM PRKCE POFUT1 GNPTAB GPD2 PARG IL6ST AKR1A1 PMAIP1 PCK2 SELENOS TNF UEVLD ATF3 MDH1 CHST12 CHST13 B3GNT7 SRC UGP2 FUCA2 DERA FUT4 IMPA1 G6PC3 IDH1 MPDU1 KAT2A HEXA GNE DLAT PRXL2C GALE B3GAT3 HEXD EIF6 ST6GALNAC1 ARL2 NEU1 NAGK NAGA ATF4 GALK2 NTSR1 LDHA IRS1
GOBP_REGULATION_OF_EXTRINSIC_APOPTOTIC_SIGNALING_PATHWAY	0.293542074363992	0.700247578508448	0.108820126769161	0.246689376512327	1.08101845156479	102	IFI6 SP100 PML PMAIP1 TNF TNFSF10 ATF3 SRC BCL2 SKIL PEA15 PDIA3 RBCK1 MADD RELA BRCA1 FAF1 MAPK7 TNFAIP3 RPS6KB1 CYLD ZC3HC1 SERPINE1 FEM1B ITM2C HMOX1 RIPK1 TRAF2 ACVR1 ITGAV PHIP NF1 MAL TCF7L2 TNFSF12
GOBP_CARDIAC_MUSCLE_CELL_MEMBRANE_REPOLARIZATION	0.293762575452716	0.700247578508448	0.110564716336619	-0.401501483813013	-1.14704165237666	16	SNTA1 CACNA1D KCNQ1 WDR1 KCNH2 KCNE1 KCNJ2
GOBP_REGULATION_OF_MACROPHAGE_MIGRATION	0.293885601577909	0.700247578508448	0.109250039480711	0.347870162129371	1.11635988471522	25	CMKLR1 C5 P2RX4 CX3CR1 STAP1 C3AR1
GOBP_POSITIVE_REGULATION_OF_VASCULAR_ENDOTHELIAL_GROWTH_FACTOR_PRODUCTION	0.294346978557505	0.700247578508448	0.108394255853397	0.383888722412962	1.12653932166653	18	IL6ST C5 ATF4 C3AR1 BRCA1
GOBP_PURINE_NUCLEOTIDE_TRANSPORT	0.294346978557505	0.700247578508448	0.108394255853397	0.375400669094335	1.13374378065934	20	LRRC8D SLC25A24 SLC25A25 SLC35B2 LRRC8C CD47 SLC35B3 SLC25A17
GOBP_POSITIVE_REGULATION_OF_HEMOPOIESIS	0.294354838709677	0.700247578508448	0.110564716336619	0.243634454603577	1.07553763287908	117	BTN2A2 IL4I1 LGALS1 AMBRA1 CCR1 LGALS9 HAX1 SOCS1 TNF LILRB4 CD83 GAS6 CD86 MALT1 IL15 KLF10 IL15RA CBFB NLRP3 XBP1 ID2 IL18 PNP RUNX3 TESPA1
GOBP_LYMPHOCYTE_COSTIMULATION	0.294466403162055	0.700247578508448	0.109250039480711	0.316791265010166	1.10772843945454	36	LGALS1 LILRB4 CD86 YES1 SRC TNFSF13B
GOBP_MESENCHYMAL_CELL_DIFFERENTIATION	0.294921875	0.700817281295754	0.108394255853397	-0.239319286073012	-1.08311840177722	121	RFLNB MAPK1 GSK3B TGFBR2 FUZ RBPJ SEMA6C SFRP2 PDCD6 CYP26C1 USF3 MIR590 NOTCH1 POFUT2 SMAD2 ADIPOR1 JAG1 MAPK3 DDX17 NRG1 SEMA4B LDLRAD4 LAMA5 FGFR2 CORO1C SPRED1 CLASP1 FGFR1 SEMA7A ROCK1 AKNA PDCD4 TRIM62 SEMA3C SEMA4D
GOBP_RNA_PHOSPHODIESTER_BOND_HYDROLYSIS_ENDONUCLEOLYTIC	0.295315682281059	0.701239725445734	0.11101149245045	0.278931272716347	1.09717650391873	60	RNASE2 RPP25 NOP9 TSNAX SLFN13 ENDOG POP1 CPSF3 TSR1 DBR1 DROSHA UTP23 BMS1 POP4 RRS1 NOB1 RPP30 RPP38 FEN1 BOP1 NOP14 KRI1
GOBP_ADENYLATE_CYCLASE_ACTIVATING_G_PROTEIN_COUPLED_RECEPTOR_SIGNALING_PATHWAY	0.295719844357977	0.701686121919585	0.107972360317345	-0.278934218339231	-1.09773848749562	58	ADGRE3 S1PR4 ADGRG3 GPR157 RAPGEF2 GNAQ PTGER4 CNR2 LPAR2 ADORA2A
GOBP_MODULATION_BY_HOST_OF_VIRAL_PROCESS	0.296296296296296	0.702027575020276	0.107972360317345	0.372526362199086	1.12506311534764	20	IFI27 HSPA8 PHB PPIB CCNK PSMC3
GOBP_NON_MEMBRANE_BOUNDED_ORGANELLE_ASSEMBLY	0.296296296296296	0.702027575020276	0.107972360317345	0.209231003484617	1.05774401725676	293	PDGFRB CHMP5 OGFOD1 C2CD3 RNF213 RPS27L TNF EIF2S1 NDC80 CAPG PATL1 PATL2 SQLE MTERF3 ABRAXAS2 SRC NUP62 ERAL1 MRPS7 STYXL1 PLA2G4C DRG1 HAUS1 KAT2A PDCD6IP BCCIP G3BP2 TIA1 EIF6 HAUS2 EFL1 MDM1 ABRAXAS1 CHEK2 POLDIP2 TPX2 EZR BRCA1 TNNT1 WASHC5 CENPF CDK2 CENPN KIF23 CENPH KNTC1 DHX37 DLGAP5 ANLN CENPJ WDR62 AURKA HAUS6 UBAP2L BRIX1 RPF2 MZT1 EIF2A RRP7A SASS6 CDC20 SBDS RACGAP1 RRS1 CAPN3 MEF2A…
GOBP_REGULATION_OF_SYNAPTIC_VESICLE_EXOCYTOSIS	0.298597194388778	0.705520860471175	0.109250039480711	-0.33918015208735	-1.11732183131718	27	FBXL20 GSK3B STXBP5 P2RX1 ADORA2A
GOBP_INTERLEUKIN_1_MEDIATED_SIGNALING_PATHWAY	0.298624754420432	0.705520860471175	0.107972360317345	0.355489022385872	1.11906273386601	23	ZBP1 IL1RN EGR1 RPS6KA4 OTUD4 VRK2 RELA MYD88 ZNF675
GOBP_SENSORY_PERCEPTION_OF_MECHANICAL_STIMULUS	0.298624754420432	0.705520860471175	0.107972360317345	0.263704896077346	1.07869464779378	71	OTOF PGAP1 SCARB2 TIMM10 TNF P2RX4 DDIT3 EML2 MIR342 BIRC5 TIMM9 CDH23 MYO7A CASP3 TIMM8B HEXB SERPINB6 SOD1 TMTC4 CDC14A
GOBP_POSITIVE_REGULATION_OF_SYNAPTIC_TRANSMISSION	0.298989898989899	0.705520860471175	0.109684061970549	-0.265883014280427	-1.09360368174629	73	MAPK1 NRXN1 GSK3B PINK1 ZDHHC3 MME TSHZ3 SNCA ADORA2A ARRB2 GLUL FLOT1 STX3 ZDHHC2 BAIAP3 PRKCZ
GOBP_HISTONE_MONOUBIQUITINATION	0.299802761341223	0.705520860471175	0.107972360317345	0.345616454942543	1.10912744983242	25	DDB2 UBE2E1 DTX3L RING1 UHRF1 PCGF6 BMI1 LEO1 CDC73 RNF2 PCGF5 CTR9 WAC
GOBP_NEGATIVE_REGULATION_OF_BLOOD_PRESSURE	0.3	0.705520860471175	0.107554375265169	0.379261397554234	1.1263125745156	19	BMPR2 TNF GCH1 ARHGAP42 NTSR1 OPRL1 SNX5 MKKS BBS4
GOBP_VASCULATURE_DEVELOPMENT	0.300194931773879	0.705520860471175	0.107140237276725	0.202501557230974	1.0556726148862	404	EPHB2 JUP BMPR2 HEG1 RIN2 SP100 RRAS C1GALT1 PDGFRB UBP1 COL8A2 POFUT1 TLR3 LDLR ANXA2 CXCL10 PML CNTRL RNF213 MIA3 EGR1 TNF SERPINF1 C5 PIK3C2A GRN DNMT1 CX3CR1 ERBB2 DDIT3 MTDH NUS1 MYDGF LGALS8 TYMP STAT1 ADGRA2 BAK1 STAB1 MIR342 SASH1 BAX SMAD1 EGFL7 RNH1 SPHK1 NIBAN2 C3AR1 KRIT1 ROCK2 NAA15 VEGFA DAG1 ENPP2 BRCA1
GOBP_REGULATION_OF_RECEPTOR_INTERNALIZATION	0.300202839756592	0.705520860471175	0.109684061970549	-0.319459161935001	-1.1013072712547	33	PLCG2 NECAB2 AP2M1 ARRB2 SYK FLOT1 ANKRD13A LRPAP1 NUMB ATXN2 ANGPT1 ANKRD13D ARF1
GOBP_PYRIMIDINE_RIBONUCLEOTIDE_BIOSYNTHETIC_PROCESS	0.300403225806452	0.705520860471175	0.109250039480711	-0.407764004410027	-1.14260828775409	15	NME6 CDA UCK1 NME4
GOBP_MUSCLE_STRUCTURE_DEVELOPMENT	0.300411522633745	0.705520860471175	0.110564716336619	-0.205958085270423	-1.05737273119058	327	PPP3CA ADAMTS5 ARNTL XKR8 AKT1 PRKAR1A IFRD1 SOD2 IL4R BASP1 KIT MYH9 SPAG9 KMT5B RBPJ WFIKKN1 PRR14 TMOD1 SKI FLII YBX1 TNFSF14 KEL ZBTB18 HIF1AN SLC8A1 WNT10B DYRK1B EHD1 CTDP1 PDLIM2 YBX3 HDGFL2 FLOT2 MIR590 ARRB2 DYSF RBM38 LARGE1 SRF NOTCH1 ASB2 FLOT1 FKBP1A JAG1 ACTN1 BIN3 TSC1 MAFF ZEB1 SVIL CDK9 FHL3 PPARA ATP11A PLCB1 ZFP36L1 PGM5 PLEKHM3 WDR1 ADAM12 DDX17 HMG20B CFLAR NRG1 COL6A3 CCN3 Z…
GOBP_CENTRAL_NERVOUS_SYSTEM_NEURON_AXONOGENESIS	0.300589390962672	0.705520860471175	0.107554375265169	0.354548498921964	1.11610201020787	23	EPHB2 HSP90AB1 HSP90AA1 MYCBP2
GOBP_REGULATION_OF_UBIQUITIN_PROTEIN_LIGASE_ACTIVITY	0.300589390962672	0.705520860471175	0.107554375265169	0.355422938808494	1.11885470587047	23	MASTL BTRC DNM1L UBE2S CDC20 FBXO5 BAG2 PLK1 RPL11 RPS15
GOBP_PROTEIN_DNA_COMPLEX_SUBUNIT_ORGANIZATION	0.300813008130081	0.705520860471175	0.109684061970549	0.231900378930339	1.06454193416944	144	BRD2 TCF4 BDP1 CDT1 TAF1B ASF1A RNF8 GMNN GTF2B GTF2E1 GRWD1 GTF2H5 CENPF CENPN ACTR6 CENPH KNTC1 DAXX TAF5 DLGAP5 INO80D NASP UCHL5 VPS72 CAND1 RSF1 TAF13 TAF12 ATF7IP MYC CHAF1A SUPT16H ACTR8 TP53 ANP32E CENPE ESR1 RUVBL2 RAD52 CENPC ACTL6A TSPY26P RB1 TAF11 MIS12 SART3 MCM3AP RRN3 CENPT ZNHIT1 GTF2A2 TAF2 TAF6 MCM2 TAF8 SSRP1 HELLS TAF6L MIS18A SMARCA5 DNAJC9 INO80 HMGB2
GOBP_ZYMOGEN_ACTIVATION	0.300990099009901	0.705520860471175	0.107972360317345	0.320513480675731	1.11268358345121	35	CTSL IFI16 ANXA2 LGMN S100A10 BAK1 CYCS DHCR24
GOBP_NEGATIVE_REGULATION_OF_SMOOTHENED_SIGNALING_PATHWAY	0.301030927835052	0.705520860471175	0.110564716336619	-0.364573321203276	-1.12760790379147	21	MGRN1 RACK1 IFT122 VCP PRKACA
GOBP_REGULATION_OF_T_CELL_DIFFERENTIATION	0.301810865191147	0.705582902099373	0.108820126769161	0.243060169514009	1.07485974301329	114	BTN2A2 IL4I1 AMBRA1 LGALS9 SOCS1 LILRB4 CD83 CD86 ERBB2 MALT1 KAT2A IL15 FANCA CBFB NLRP3 IRF4 ZC3H8 XBP1 DROSHA IL18 PNP RUNX3 LAG3 TESPA1 METTL3 ADA SOD1 SOS1 CRTAM CARD11 NCKAP1L TBX21 RC3H2 NFKBID
GOBP_SIGNAL_TRANSDUCTION_BY_P53_CLASS_MEDIATOR	0.301848049281314	0.705582902099373	0.110122263835536	0.238398804524677	1.07371950290917	128	SHISA5 BRCA2 SP100 CDKN1A BOK AEN IFI16 PML PMAIP1 RPS27L TRIAP1 E2F1 MAP2K6 BCL2 NDRG1 BAX ATR TMEM109 PAK1IP1 CHEK1 CHEK2 TP53RK MYBBP1A ACER2 AURKA ATAD5 RPF2 GTSE1 SNW1 ZNF385A RRS1 MYC BOP1 URB2 DDIT4 ING4 SIRT1 KDM1A TP53 FOXM1 CASP6 NBN DDX5 MAPKAPK5 PRMT5
GOBP_POSITIVE_REGULATION_OF_LYMPHOCYTE_DIFFERENTIATION	0.302	0.705582902099373	0.108394255853397	0.259088302381042	1.08241522301296	80	BTN2A2 IL4I1 AMBRA1 LGALS9 SOCS1 LILRB4 CD83 GAS6 CD86 MALT1 IL15 IL15RA CBFB NLRP3 XBP1 IL18 PNP RUNX3 TESPA1
GOBP_REGULATION_OF_LIPID_METABOLIC_PROCESS	0.302	0.705582902099373	0.108394255853397	-0.219384656027624	-1.06065675676276	204	IGF1R PLCG2 SCAP SORL1 DGAT2 CHP1 AKT1 STAT5B APPL2 LPGAT1 KIT RUBCNL PLIN5 ELOVL5 IRS2 CERS2 SNCA AGAP2 PDK1 H6PD TBL1XR1 PDE3B ABHD5 TSPO PIP4K2A ERLIN1 ADIPOR1 MBOAT7 THRA MTMR3 AVIL FMO5 AKT2 SF1 LPCAT3 PHB2 PPARA POR PTGS2
GOBP_NEGATIVE_REGULATION_OF_CATION_CHANNEL_ACTIVITY	0.302144249512671	0.705582902099373	0.106729884364606	0.371658130796537	1.1224409784314	20	EPHB2 CALM1 GSTO1 PKD2 CRBN GPR35 OPRL1
GOBP_REGULATION_OF_PEPTIDYL_TYROSINE_PHOSPHORYLATION	0.30241935483871	0.705717631780339	0.108820126769161	0.230045562210088	1.06439185552127	153	EHD4 PARP14 PRKCE PARP9 IL6ST HAX1 SOCS1 TNF LILRB4 TNK2 GAS6 YES1 CD300A SRC IBTK PRNP IL15 STAP1 OSBP TNFRSF18 ARL2BP SNX6 VEGFA ENPP2 JAK2
GOBP_NEGATIVE_REGULATION_OF_MUSCLE_CELL_DIFFERENTIATION	0.302788844621514	0.706072262673444	0.107972360317345	0.322869196416884	1.10818727610566	34	BMPR2 DNMT1 FRS2 SMAD1 MED28 XBP1 TOMM70 ID2 EZH2
GOBP_CELLULAR_COMPONENT_DISASSEMBLY_INVOLVED_IN_EXECUTION_PHASE_OF_APOPTOSIS	0.304093567251462	0.708605685066939	0.106323255932708	0.378966651896806	1.11209527666929	18	BOK BAX ENDOG TOP2A DNASE2
GOBP_PHOSPHATIDYLGLYCEROL_METABOLIC_PROCESS	0.305154639175258	0.709582289055973	0.109684061970549	-0.361149486132599	-1.1170181451272	21	CDS2 LPGAT1 HADHA PGS1 PLB1 PHB2 LPCAT1 STOML2 SLC27A1 LPCAT4
GOBP_MOLTING_CYCLE	0.305220883534137	0.709582289055973	0.107972360317345	-0.286747963027888	-1.08087831468281	49	ARNTL MPZL3 TSPEAR FUZ RBPJ WNT10B LRIG1 NOTCH1 PTGS2 FARP2 LAMA5 FGFR2
GOBP_POSITIVE_REGULATION_OF_PROTEIN_CONTAINING_COMPLEX_ASSEMBLY	0.305498981670061	0.709582289055973	0.108820126769161	0.231747856987079	1.06019616883714	143	ISG15 AMBRA1 PRKCE FNIP2 TNF CAPG FER SLF2 RAP1B SRC ABCA1 BAK1 DRG1 BAX CDT1 HSP90AA1 ARL2 ATR ARF6 RHOC VEGFA EVL FAF1 MYD88 PIEZO1 GIT1 DHX33 CDC42EP3 CRBN EIF4G1 AKAP9 FMN1 CAND1 NCKAP1 ICE1 CKAP5 TFRC MTLN CDC42EP1 NCKAP1L
GOBP_RESPONSE_TO_ARSENIC_CONTAINING_SUBSTANCE	0.305719921104537	0.709582289055973	0.106729884364606	0.331616804257784	1.10682167250496	30	SERPINF1 DHX36 ATF3 ATR ATF4 GSTO1 DAXX CPEB2 HMOX1 MYC CPOX NEFL HSF1
GOBP_REGULATION_OF_CIRCADIAN_RHYTHM	0.305835010060362	0.709582289055973	0.107972360317345	-0.263361380607413	-1.08792193279918	75	PRKDC ARNTL PHLPP1 USP7 GSK3B CSNK1D SIN3A GNAQ ADORA2A DDB1 SRRD PPP1CB PPARA BHLHE40 THRAP3
GOBP_REGULATION_OF_VASCULAR_ENDOTHELIAL_GROWTH_FACTOR_RECEPTOR_SIGNALING_PATHWAY	0.305835010060362	0.709582289055973	0.107972360317345	-0.386841422288322	-1.12681493207431	17	EPN2 PDCD6 HGS GRB10 ARNT PRKCB PTPN1
GOBP_POSITIVE_REGULATION_OF_INTERLEUKIN_8_PRODUCTION	0.306042884990253	0.709582289055973	0.105920292736253	0.294559572287765	1.09850631179721	44	DDX58 TLR3 NOD1 LGALS9 TNF DDIT3 RELA MYD88 SERPINE1 PRKD2 FFAR2 RIPK1
GOBP_POSITIVE_REGULATION_OF_PHAGOCYTOSIS	0.306910569105691	0.709798852404111	0.108394255853397	-0.288394318555962	-1.07643962419277	47	CAMK1D PLCG2 APPL2 F2RL1 SLC11A1 PTPRJ DNM2 SIRPA RAB27A
GOBP_NEGATIVE_REGULATION_OF_LEUKOCYTE_APOPTOTIC_PROCESS	0.306930693069307	0.709798852404111	0.106729884364606	0.318923813235862	1.1071649486039	35	IRF7 SELENOS HSH2D GAS6 LILRB1 MIR17HG MERTK NOC2L ADA PRKCQ CCR5
GOBP_RESPONSE_TO_INTERLEUKIN_4	0.307086614173228	0.709798852404111	0.106323255932708	0.341570705021943	1.10425729038062	26	RUFY4 PARP14 PML HSP90AB1
GOBP_STEROL_HOMEOSTASIS	0.307385229540918	0.709798852404111	0.107140237276725	0.298888765418541	1.08872015375582	42	LDLR NUS1 SEC24A ABCA1 SREBF2 GRAMD1B CES1 LIPC XBP1 IL18 TTC39B MYLIP NPC2 NR1H3 CNBP
GOBP_COLUMNAR_CUBOIDAL_EPITHELIAL_CELL_DEVELOPMENT	0.307539682539683	0.709798852404111	0.106729884364606	0.350284440909813	1.11319384986676	24	C1GALT1 IL6ST SRC RHEB TYMS RARG CDK6 CLOCK
GOBP_REGULATION_OF_BONE_RESORPTION	0.307692307692308	0.709798852404111	0.106323255932708	0.341046938986009	1.09446328813711	25	CD38 SRC UBASH3B TNFRSF11A TNFAIP3 PPARGC1B TFRC PDK4 GPR137B P2RX7 NF1
GOBP_MEGAKARYOCYTE_DEVELOPMENT	0.30784708249497	0.709798852404111	0.107554375265169	-0.398207120043573	-1.13763004964548	16	KIT PIP4K2A SRF WASF2
GOBP_POSITIVE_REGULATION_OF_PHOSPHOLIPASE_ACTIVITY	0.308	0.709798852404111	0.107140237276725	-0.313536418409868	-1.09246284058224	34	S1PR4 PDPK1 KIT PTAFR GNAQ PLCB2 LPAR2 PRKCZ PHB2 C5AR1 RASGRP4 FGFR2 FGFR1 LPAR1
GOBP_NEUROBLAST_PROLIFERATION	0.308910891089109	0.709798852404111	0.106323255932708	0.325801034129964	1.0998177368092	32	CX3CR1 FRS2 DAGLA PLXNB2 DOCK7 VEGFA WDR62 RACGAP1 DISC1 DAGLB RAB10 KDM1A TP53 NF1 LEF1
GOBP_OSTEOBLAST_PROLIFERATION	0.308910891089109	0.709798852404111	0.106323255932708	0.391552601541942	1.12704093639306	17	EIF2AK2 SMAD3 BCL2 ATRAID MUS81 ITGAV ABL1 IFT80 SOX8
GOBP_PEPTIDYL_LYSINE_ACETYLATION	0.308910891089109	0.709798852404111	0.106323255932708	-0.227331152617127	-1.05989728837941	148	RPS6KA5 JADE1 KAT8 MSL2 PBXIP1 BRD8 SIN3A PHF20 KAT7 CRTC2 SNCA KAT6A MLLT1 USP22 MSL1 KANSL1 NAA50 TAF4 TADA2B SOX4 NCOA1 ING5 PHF20L1 CREBBP BRD1 POR GLYR1 MAPK3 ATXN7L3 PAXIP1
GOBP_OVULATION_CYCLE	0.309090909090909	0.709798852404111	0.107554375265169	-0.325895059754059	-1.10542218503961	30	IGF1R STAT5B CYP1B1 CASP2 SGPL1 FOXO3 ARRB2 ADNP
GOBP_REGULATION_OF_CELL_KILLING	0.309090909090909	0.709798852404111	0.107554375265169	0.261052263651921	1.07781518128472	76	HAVCR2 LGALS9 HSP90AB1 PRF1 LILRB1 SERPINB9 CX3CR1 CD226 RIPK3 MR1 STAP1 GFER HLA-A CD160 CEACAM1 LAG3 NECTIN2 HLA-F B2M NCR1
GOBP_CYTOSOLIC_CALCIUM_ION_TRANSPORT	0.309197651663405	0.709798852404111	0.105520936843198	0.244527913695904	1.07154669716678	102	MAIP1 P2RY6 PRKCE CXCL10 PML P2RX4 DDIT3 IBTK BCL2 BAK1 PRNP BAX NTSR1 MCUB CALM1 GSTO1 UBASH3B TRPV2 PKD2 MCUR1 ATG5 FASLG YWHAE
GOBP_RESPONSE_TO_GROWTH_HORMONE	0.309477756286267	0.709939785798744	0.104732821580651	0.36292606671214	1.11480242735446	21	PNPT1 SOCS2 SRD5A1 JAK2 LEPROTL1 PTK2
[truncated: 1,831 more rows]
