# Supplementary material for: Multi-omics analysis reveals COVID-19 vaccine induced attenuation of inflammatory responses during breakthrough disease
Source: Nat Commun. 2024 Apr 22;15:3402. doi: 10.1038/s41467-024-47463-6 (PMC11035709; doi:10.1038/s41467-024-47463-6)
Supplement: Supplementary file 13 — Source Data [file 41467_2024_47463_MOESM13_ESM.zip › source_data/Figure_7d_Chord_plot_adjacency_list.txt]

class	analysis	mean	CI.lower	CI.upper	group	timepoint
lncRNA	CT_D0_Men	-0.184751630833651	-0.273037538388151	-0.0964657232791518	placebo	CT
lncRNA	CT_D0_Chad	0.0244502925488673	-0.0549738471380946	0.103874432235829	nCoV-19	CT
lncRNA	D7_D0_Men	-0.138977942848531	-0.216237024463689	-0.0617188612333727	placebo	CT+7
lncRNA	D7_D0_Chad	0.0645600041526719	-0.000557337577420424	0.129677345882764	nCoV-19	CT+7
lncRNA	D0_Men	0	0	0	placebo	D0
lncRNA	D0_Chad	0	0	0	nCoV-19	D0
offset miRNA	CT_D0_Men	-0.467026893637332	-0.574539940843178	-0.359513846431486	placebo	CT
offset miRNA	CT_D0_Chad	-0.471026501636569	-0.557607117216993	-0.384445886056145	nCoV-19	CT
offset miRNA	D7_D0_Men	-0.234403004665645	-0.288940291702633	-0.179865717628658	placebo	CT+7
offset miRNA	D7_D0_Chad	-0.214571588134306	-0.26765305579794	-0.161490120470672	nCoV-19	CT+7
offset miRNA	D0_Men	0	0	0	placebo	D0
offset miRNA	D0_Chad	0	0	0	nCoV-19	D0
protein coding	CT_D0_Men	-0.0524057245834439	-0.14964610730605	0.0448346581391625	placebo	CT
protein coding	CT_D0_Chad	0.134932766753035	0.0474370969084855	0.222428436597584	nCoV-19	CT
protein coding	D7_D0_Men	-0.0337939782103666	-0.118205170739045	0.0506172143183116	placebo	CT+7
protein coding	D7_D0_Chad	0.170550617194431	0.0975467398342814	0.243554494554581	nCoV-19	CT+7
protein coding	D0_Men	0	0	0	placebo	D0
protein coding	D0_Chad	0	0	0	nCoV-19	D0
Antisense to known feature	CT_D0_Men	-0.140069943376822	-0.229481211034217	-0.0506586757194275	placebo	CT
Antisense to known feature	CT_D0_Chad	0.0436926011458721	-0.0355346746684147	0.122919876960159	nCoV-19	CT
Antisense to known feature	D7_D0_Men	-0.0968358600212999	-0.178047596115821	-0.0156241239267789	placebo	CT+7
Antisense to known feature	D7_D0_Chad	0.125230893143783	0.052924766028777	0.197537020258789	nCoV-19	CT+7
Antisense to known feature	D0_Men	0	0	0	placebo	D0
Antisense to known feature	D0_Chad	0	0	0	nCoV-19	D0
mature miR	CT_D0_Men	-0.500190705463322	-0.546311544711216	-0.454069866215428	placebo	CT
mature miR	CT_D0_Chad	-0.486517549054231	-0.525788303753359	-0.447246794355102	nCoV-19	CT
mature miR	D7_D0_Men	-0.234528157556789	-0.260859937467947	-0.208196377645631	placebo	CT+7
mature miR	D7_D0_Chad	-0.211821063318454	-0.236945006811823	-0.186697119825084	nCoV-19	CT+7
mature miR	D0_Men	0	0	0	placebo	D0
mature miR	D0_Chad	0	0	0	nCoV-19	D0
snoRNA	CT_D0_Men	0.297548337339636	0.230195183446412	0.364901491232861	placebo	CT
snoRNA	CT_D0_Chad	0.536320057802513	0.464091401932258	0.608548713672769	nCoV-19	CT
snoRNA	D7_D0_Men	0.549903319354634	0.491547388659386	0.608259250049883	placebo	CT+7
snoRNA	D7_D0_Chad	0.602745053474318	0.54901823263508	0.656471874313556	nCoV-19	CT+7
snoRNA	D0_Men	0	0	0	placebo	D0
snoRNA	D0_Chad	0	0	0	nCoV-19	D0
snRNA	CT_D0_Men	0.33198082439019	0.219467249365058	0.444494399415321	placebo	CT
snRNA	CT_D0_Chad	0.564681013343522	0.442954493029109	0.686407533657934	nCoV-19	CT
snRNA	D7_D0_Men	0.258844099665481	0.162351588965217	0.355336610365745	placebo	CT+7
snRNA	D7_D0_Chad	0.491884171871813	0.395021440192679	0.588746903550947	nCoV-19	CT+7
snRNA	D0_Men	0	0	0	placebo	D0
snRNA	D0_Chad	0	0	0	nCoV-19	D0
rRNA	CT_D0_Men	0.434548960602685	0.302516459823999	0.566581461381371	placebo	CT
rRNA	CT_D0_Chad	0.723787269988689	0.625496122238537	0.822078417738841	nCoV-19	CT
rRNA	D7_D0_Men	0.432544596810639	0.328876237710721	0.536212955910558	placebo	CT+7
rRNA	D7_D0_Chad	0.559040191395863	0.473349894551809	0.644730488239917	nCoV-19	CT+7
rRNA	D0_Men	0	0	0	placebo	D0
rRNA	D0_Chad	0	0	0	nCoV-19	D0
yRNA	CT_D0_Men	0.0127208609432983	-0.329190113375484	0.35463183526208	placebo	CT
yRNA	CT_D0_Chad	0.0653718638541079	-0.19609553121906	0.326839258927276	nCoV-19	CT
yRNA	D7_D0_Men	0.0294025459878083	-0.254283241117146	0.313088333092763	placebo	CT+7
yRNA	D7_D0_Chad	0.0443543906425719	-0.175234688883151	0.263943470168295	nCoV-19	CT+7
yRNA	D0_Men	0	0	0	placebo	D0
yRNA	D0_Chad	0	0	0	nCoV-19	D0
