# Supplementary material for: Multi-omics analysis reveals COVID-19 vaccine induced attenuation of inflammatory responses during breakthrough disease
Source: Nat Commun. 2024 Apr 22;15:3402. doi: 10.1038/s41467-024-47463-6 (PMC11035709; doi:10.1038/s41467-024-47463-6)
Supplement: Supplementary file 13 — Source Data [file 41467_2024_47463_MOESM13_ESM.zip › source_data/Supp_4a_RNAseq_DGE_ChAdOx1_NAATneg_placebo_NAATneg.txt]

ensembl_gene_id	gene_biotype	external_gene_name	chromosome_name	logFC	AveExpr	t	P.Value	adj.P.Val	B
ENSG00000096996	protein_coding	IL12RB1	19	0.738833750564771	5.66972310333772	3.83940808597964	0.000352188405393491	0.899171833437643	-2.58287859337359
ENSG00000182230	protein_coding	FAM153B	5	-2.33618511215976	0.966602386679798	-3.77340988359931	0.000432659035071816	0.899171833437643	-4.27758413344721
ENSG00000072134	protein_coding	EPN2	17	-0.871173288747754	4.05093759352433	-3.72452044969875	0.000503385631413692	0.899171833437643	-3.03903199869002
ENSG00000249863	processed_pseudogene	AC021106.1	4	-0.79983270048482	3.00970881441283	-3.71354849831569	0.000520720171885053	0.899171833437643	-3.43428038855489
ENSG00000141646	protein_coding	SMAD4	18	-0.26280519603957	6.54106113256019	-3.5585737508958	0.000835848562691065	0.899171833437643	-2.87900694976854
ENSG00000112137	protein_coding	PHACTR1	6	-1.09445686951273	4.35716485308389	-3.48272983543977	0.00104999457946086	0.899171833437643	-3.27355547473116
ENSG00000089063	protein_coding	TMEM230	20	0.237569360776699	5.18637152217131	3.47846478229665	0.00106347407505013	0.899171833437643	-2.94785458410275
ENSG00000081148	protein_coding	IMPG2	3	-0.604578733787016	2.18300307670105	-3.40602580173216	0.00131918965255451	0.899171833437643	-3.9531495769123
ENSG00000140105	protein_coding	WARS	14	1.36382344557805	7.55343308131041	3.37124986498598	0.00146178993681737	0.899171833437643	-3.33726468041519
ENSG00000123416	protein_coding	TUBA1B	12	0.610677630440743	7.03419960660789	3.33122904931316	0.00164399801066917	0.899171833437643	-3.2015681749053
ENSG00000184221	protein_coding	OLIG1	21	-1.08793496039112	3.85625790933898	-3.32896681362399	0.00165491569141249	0.899171833437643	-3.46969693790778
ENSG00000169224	protein_coding	GCSAML	1	-1.41106745393155	1.38187727996428	-3.30763611027385	0.00176129343762885	0.899171833437643	-4.2134437995007
ENSG00000278897	TEC	AC020951.1	19	-0.702568362047897	3.03317590385705	-3.29234450479356	0.00184150570530699	0.899171833437643	-3.73528447670398
ENSG00000164506	protein_coding	STXBP5	6	-0.52816131105151	7.33920336326026	-3.29147197253354	0.0018461853413276	0.899171833437643	-3.24091883623902
ENSG00000278997	TEC	AL662907.1	1	-0.583021657583616	1.85342860597405	-3.28964146984967	0.00185603944919084	0.899171833437643	-4.05326402758522
ENSG00000204070	protein_coding	SYS1	20	-0.260023371316104	4.85033685180688	-3.27583157296151	0.00193200270232327	0.899171833437643	-3.18239534203323
ENSG00000169762	protein_coding	TAPT1	4	-0.317595785428464	5.43602284568609	-3.26718026220338	0.00198107901500473	0.899171833437643	-3.11896232753121
ENSG00000100949	protein_coding	RABGGTA	14	0.470243722687079	3.81749072819821	3.20766549130877	0.00235202088692932	0.899171833437643	-3.47120386211281
ENSG00000041880	protein_coding	PARP3	3	0.683882507106488	2.45467539350198	3.20441042208474	0.00237409155714918	0.899171833437643	-3.85602834771024
ENSG00000135077	protein_coding	HAVCR2	5	0.658470210251628	4.55995446607818	3.18754043633027	0.00249164100115881	0.899171833437643	-3.32314143293248
ENSG00000228393	lncRNA	LINC01004	7	-0.378286542711675	3.010386409774	-3.18548102280817	0.00250636100821071	0.899171833437643	-3.71851793979954
ENSG00000171621	protein_coding	SPSB1	1	0.758294678809205	1.96551701234433	3.1787007893413	0.0025554051179666	0.899171833437643	-4.02659383372541
ENSG00000170234	protein_coding	PWWP2A	5	-0.209445435637492	5.85950808899585	-3.14886692480992	0.00278214504702415	0.899171833437643	-3.1979601904896
ENSG00000132591	protein_coding	ERAL1	17	0.378317485142178	3.60968655230197	3.13542318007678	0.00289039129321566	0.899171833437643	-3.60381982231979
ENSG00000179627	protein_coding	ZBTB42	14	-0.540029737144008	3.47403661803126	-3.1325231815853	0.00291425519333132	0.899171833437643	-3.62079512547494
ENSG00000173218	protein_coding	VANGL1	1	0.856859548259778	2.84321903069029	3.13235665755894	0.00291563111858679	0.899171833437643	-3.82416667023772
ENSG00000112511	protein_coding	PHF1	6	-0.362670772520621	5.26032398555852	-3.12564893102825	0.0029715651537226	0.899171833437643	-3.26787108706015
ENSG00000134575	protein_coding	ACP2	11	0.652031143353781	4.0663708269065	3.12129039839994	0.00300844889854338	0.899171833437643	-3.47772720102256
ENSG00000074800	protein_coding	ENO1	1	0.418977375854142	8.11758915827402	3.11018584101307	0.00310437440520662	0.899171833437643	-3.54210262890027
ENSG00000167004	protein_coding	PDIA3	15	0.422043860036418	6.51231023216141	3.09588128765193	0.0032321804570218	0.899171833437643	-3.29815676641723
ENSG00000025434	protein_coding	NR1H3	11	0.555887019572901	2.68269990427828	3.09468212089272	0.00324311606447246	0.899171833437643	-3.85870957006254
ENSG00000069849	protein_coding	ATP1B3	3	0.526153289615172	4.64221737886892	3.08583564215157	0.00332486983859726	0.899171833437643	-3.38092107818784
ENSG00000164308	protein_coding	ERAP2	5	0.734616773596358	6.77580280352341	3.07386781772987	0.00343855010785288	0.899171833437643	-3.34942199786564
ENSG00000286787	lncRNA	AL110114.1	20	0.645447570218872	1.65315379957588	3.07251886288259	0.00345158976746475	0.899171833437643	-4.10820062647242
ENSG00000100092	protein_coding	SH3BP1	22	0.371556527631235	4.81580214851217	3.06129604951742	0.00356188677500184	0.899171833437643	-3.34787365783176
ENSG00000026751	protein_coding	SLAMF7	1	0.982443978631079	5.72404258271945	3.05706946367598	0.00360427525036825	0.899171833437643	-3.30546983436531
ENSG00000072415	protein_coding	MPP5	14	-0.391256333610735	3.58523765379938	-3.04846736522754	0.00369201000524975	0.899171833437643	-3.69037362624694
ENSG00000158864	protein_coding	NDUFS2	1	0.266437710758742	5.31195847279452	3.04169102964719	0.00376252791178491	0.899171833437643	-3.31774270117741
ENSG00000282961	lncRNA	PRNCR1	8	-0.790454313572534	2.93502018149719	-3.03690154773789	0.00381312832151908	0.899171833437643	-3.91176722756145
ENSG00000237886	lncRNA	NALT1	9	-0.922298846702669	1.44939749287391	-3.02888812089188	0.00389921661285848	0.899171833437643	-4.18256004582913
ENSG00000086619	protein_coding	ERO1B	1	-0.319286410974588	4.51680716189791	-3.01277591687738	0.00407784337321038	0.899171833437643	-3.47276120085134
ENSG00000136379	protein_coding	ABHD17C	15	0.78473514129894	1.14877344765747	3.00900487289525	0.00412074190042574	0.899171833437643	-4.23323671448719
ENSG00000115109	protein_coding	EPB41L5	2	-0.499820575952298	2.99837020823052	-3.00575015845944	0.00415810566088926	0.899171833437643	-3.89267674129303
ENSG00000174600	protein_coding	CMKLR1	12	0.852440061793358	4.77648627485037	2.99416727829608	0.0042936604282973	0.899171833437643	-3.46802966980396
ENSG00000228106	lncRNA	AL392172.1	1	-0.61626503899951	1.95287695191291	-2.97494480767818	0.00452776887892162	0.899171833437643	-4.15457049722849
ENSG00000171291	protein_coding	ZNF439	19	-0.643881854256735	3.94921569810441	-2.97484944191574	0.00452895948222309	0.899171833437643	-3.65931081227069
ENSG00000213699	protein_coding	SLC35F6	2	0.357464476828523	5.26752332005226	2.9696513886558	0.00459429891514667	0.899171833437643	-3.38118407828867
ENSG00000153253	protein_coding	SCN3A	2	-1.81039400586592	1.64511872919963	-2.95963688512213	0.00472266789115247	0.899171833437643	-4.29913190543725
ENSG00000100721	protein_coding	TCL1A	14	-1.62650981342336	3.88997310209442	-2.95659266598461	0.00476234782338908	0.899171833437643	-3.75780782259235
ENSG00000183963	protein_coding	SMTN	22	0.622735952652304	2.0688248143277	2.95358059673209	0.00480191451406788	0.899171833437643	-4.0586614503002
ENSG00000099940	protein_coding	SNAP29	22	0.311247457512645	5.42111116934051	2.941540359818	0.00496315689475715	0.899171833437643	-3.39512254234606
ENSG00000012963	protein_coding	UBR7	14	0.574866719000103	1.48238342920442	2.9307088651601	0.00511250891050351	0.899171833437643	-4.19689036241811
ENSG00000185596	transcribed_unprocessed_pseudogene	WASH3P	15	0.35838808056386	3.73022331141564	2.91651879440298	0.00531450825603239	0.899171833437643	-3.66844663786473
ENSG00000151320	protein_coding	AKAP6	14	-1.18924681820328	2.00123054618663	-2.91237160945849	0.00537493248894254	0.899171833437643	-4.15911848090263
ENSG00000233008	lncRNA	LINC01725	1	-0.911378947090314	1.54383927730149	-2.91200874745133	0.00538024966470409	0.899171833437643	-4.25025296044367
ENSG00000269343	protein_coding	ZNF587B	19	-0.301576052987819	5.17791764574614	-2.90042859534233	0.00555253090377534	0.899171833437643	-3.4527144292926
ENSG00000147852	protein_coding	VLDLR	9	-1.42826676942769	0.865565124516114	-2.88831904261264	0.00573816472042952	0.899171833437643	-4.34106689688372
ENSG00000182240	protein_coding	BACE2	21	-1.11634876815228	3.34418230679442	-2.88623350951175	0.00577071130017216	0.899171833437643	-3.81321215095755
ENSG00000205927	protein_coding	OLIG2	21	-1.69911928405214	1.30717728398726	-2.88171763244247	0.00584177417155479	0.899171833437643	-4.2681560458361
ENSG00000269958	lncRNA	AL049840.5	14	-0.291424715291228	4.42166827024493	-2.87997270468858	0.00586944983208527	0.899171833437643	-3.57897324290599
ENSG00000110906	protein_coding	KCTD10	12	0.288171787136267	5.41829885471193	2.87545347722569	0.00594169476951642	0.899171833437643	-3.45225301500575
ENSG00000183570	protein_coding	PCBP3	21	-0.813829211197522	2.33964044929959	-2.8728028733182	0.00598445094898109	0.899171833437643	-4.0367849295698
ENSG00000197467	protein_coding	COL13A1	10	1.86598371872807	0.60433275298291	2.8695128187072	0.00603791925705284	0.899171833437643	-4.34549454924764
ENSG00000108798	protein_coding	ABI3	17	0.659625965302068	6.15379134875332	2.86463005565926	0.0061180893313418	0.899171833437643	-3.46685251634625
ENSG00000165209	protein_coding	STRBP	9	-0.68379535254211	4.71123398166195	-2.86418675238138	0.00612541663149342	0.899171833437643	-3.57130287623778
ENSG00000197226	protein_coding	TBC1D9B	5	0.347888547183752	5.78911022236576	2.86361770173146	0.00613483432936452	0.899171833437643	-3.45061924787939
ENSG00000271122	lncRNA	AC018647.2	7	0.47782162365804	2.338175296951	2.86171533225931	0.00616641587159187	0.899171833437643	-4.04163573820662
ENSG00000279765	protein_coding	AC013394.1	15	-0.361725696423389	3.74046907473093	-2.86118694671279	0.00617521441598346	0.899171833437643	-3.75560261456175
ENSG00000110002	protein_coding	VWA5A	11	0.373432375174584	2.95589961358665	2.86103420348495	0.006177760027602	0.899171833437643	-3.89648411676049
ENSG00000118513	protein_coding	MYB	6	-0.480262345356115	3.07246835835287	-2.85549434982041	0.006270747669865	0.899171833437643	-3.92781623894691
ENSG00000204267	protein_coding	TAP2	6	3.75664141612514	-0.422208231000175	2.85351449092777	0.00630429374031069	0.899171833437643	-4.3801838765614
ENSG00000159210	protein_coding	SNF8	17	0.279015568654031	4.75839272019004	2.85291730084291	0.00631444495688329	0.899171833437643	-3.53573092531982
ENSG00000100139	protein_coding	MICALL1	22	0.439760223424358	5.1418963038942	2.85279919462884	0.00631645435642098	0.899171833437643	-3.4859688491616
ENSG00000188822	protein_coding	CNR2	1	-0.793945882014744	3.85896010775517	-2.85120302121298	0.00634366907265838	0.899171833437643	-3.709422534036
ENSG00000116586	protein_coding	LAMTOR2	1	0.353269465269388	3.68548105408693	2.84317991525913	0.00648211713784321	0.899171833437643	-3.74288257107706
ENSG00000122971	protein_coding	ACADS	12	0.339196842248648	3.44966575849332	2.83862697691954	0.0065619238335321	0.899171833437643	-3.7925070383449
ENSG00000171115	protein_coding	GIMAP8	7	0.485190959146133	6.52289857861856	2.83818692127106	0.0065696854625566	0.899171833437643	-3.50744591837447
ENSG00000169299	protein_coding	PGM2	4	-0.445664185127225	5.54751612724261	-2.8369706633186	0.00659118189162649	0.899171833437643	-3.47749183950728
ENSG00000146281	protein_coding	PM20D2	6	-0.31263719452679	3.96711549203676	-2.82752423286748	0.00676037229447675	0.899171833437643	-3.7263974695438
ENSG00000254709	protein_coding	IGLL5	22	-1.71659077844514	1.20717866900332	-2.8231850243433	0.0068394301508939	0.899171833437643	-4.371963347373
ENSG00000168090	protein_coding	COPS6	7	0.287967406526019	4.46604423390428	2.81812036116762	0.00693278762295027	0.899171833437643	-3.61557368696859
ENSG00000182253	protein_coding	SYNM	15	1.38284283997804	2.75402879847449	2.81666379891092	0.00695985417092173	0.899171833437643	-3.99373096997754
ENSG00000147592	protein_coding	LACTB2	8	0.397128745428291	2.44338050695466	2.81518313190379	0.00698746885938979	0.899171833437643	-4.04440317188841
ENSG00000157764	protein_coding	BRAF	7	-0.254000671084055	7.10361640082737	-2.81472553877213	0.00699602353696249	0.899171833437643	-3.58794256278372
ENSG00000125746	protein_coding	EML2	19	0.345917847681026	4.8060403436829	2.81148863395978	0.00705681460219421	0.899171833437643	-3.56673453293114
ENSG00000116237	protein_coding	ICMT	1	0.379680621786174	4.66057136062153	2.80215152629765	0.00723492011857594	0.899171833437643	-3.5907753531764
ENSG00000270647	protein_coding	TAF15	17	0.299654084669234	5.17156321852092	2.79315036483076	0.00741054424027374	0.899171833437643	-3.53572743473579
ENSG00000130164	protein_coding	LDLR	19	0.785491109492029	4.53716153589155	2.79214252776824	0.00743045182922119	0.899171833437643	-3.61815160524349
ENSG00000163751	protein_coding	CPA3	3	-1.30480891850992	1.0236585156689	-2.78662292657408	0.00754035863563473	0.899171833437643	-4.32377573709637
ENSG00000232587	processed_pseudogene	EEF1A1P3	13	-0.308518062182973	4.18388547179526	-2.77296073350645	0.00781889276818222	0.899171833437643	-3.7179652151998
ENSG00000126067	protein_coding	PSMB2	1	0.485066671736184	4.94543462820557	2.77103388832912	0.00785893135707776	0.899171833437643	-3.57402393661825
ENSG00000155090	protein_coding	KLF10	8	0.570526508364756	5.06849131034421	2.76666078872487	0.00795050465937117	0.899171833437643	-3.56604627481718
ENSG00000213024	protein_coding	NUP62	19	0.314080705185829	5.7242940164462	2.76425009364019	0.00800140497290213	0.899171833437643	-3.53399730786904
ENSG00000184203	protein_coding	PPP1R2	3	-0.272836134184479	6.22093846095829	-2.76151125169946	0.00805959865727467	0.899171833437643	-3.53887035377158
ENSG00000136770	protein_coding	DNAJC1	10	0.433248181099022	4.33376945298237	2.75632109008893	0.00817094920292336	0.899171833437643	-3.67502118838067
ENSG00000172500	protein_coding	FIBP	11	0.413487246547335	4.33475937736828	2.75405875975515	0.00821992817142855	0.899171833437643	-3.68063519828265
ENSG00000134489	protein_coding	HRH4	18	-1.13533750939505	2.87066036778492	-2.74833591232204	0.00834503765929988	0.899171833437643	-3.96814194738596
ENSG00000160447	protein_coding	PKN3	9	0.977474486113778	1.3598884609404	2.74475285974103	0.00842425929199126	0.899171833437643	-4.25953557063338
ENSG00000132849	protein_coding	PATJ	1	-0.634065238765582	5.79759339374817	-2.74434394394065	0.00843334438909336	0.899171833437643	-3.55431404958595
ENSG00000259343	lncRNA	TMC3-AS1	15	-0.702911970483145	1.8470263252155	-2.74324422623971	0.00845782220714829	0.899171833437643	-4.24970377676502
ENSG00000180644	protein_coding	PRF1	10	0.915463062559795	8.14018730208048	2.73739546093754	0.00858910917115245	0.899171833437643	-3.77402549102952
ENSG00000251513	lncRNA	LIX1-AS1	5	-1.2525051610846	1.73466099672134	-2.73534481175516	0.00863558272202683	0.899171833437643	-4.2390520962254
ENSG00000167508	protein_coding	MVD	16	0.532375566008732	4.31239182427377	2.73027795153388	0.0087514070556058	0.899171833437643	-3.70520038647357
ENSG00000161996	protein_coding	WDR90	16	0.527651293147899	2.98540869372926	2.72950627163319	0.00876917202915405	0.899171833437643	-3.95358624312016
ENSG00000110888	protein_coding	CAPRIN2	12	-0.411643298710132	5.27013750610233	-2.72659299961823	0.00883653865496118	0.899171833437643	-3.60201197900638
ENSG00000276644	protein_coding	DACH1	13	-0.884395010808261	2.64197780066254	-2.71781602528415	0.00904238790936714	0.899171833437643	-4.01240912825202
ENSG00000151092	protein_coding	NGLY1	3	-0.211518151764324	5.94339659497336	-2.71421378271996	0.00912814235499718	0.899171833437643	-3.57241121265889
ENSG00000137413	protein_coding	TAF8	6	0.312915814016749	5.99751521381557	2.71088681928209	0.00920800741882148	0.899171833437643	-3.58107919144593
ENSG00000189306	protein_coding	RRP7A	22	0.446591499316283	5.70134458370572	2.71009153409191	0.00922719348070163	0.899171833437643	-3.58134991354592
ENSG00000125651	protein_coding	GTF2F1	19	0.242804897001817	5.34431607151579	2.70560555370935	0.00933610689779839	0.899171833437643	-3.59502565504007
ENSG00000155115	protein_coding	GTF3C6	6	0.461976497688191	3.41550895572128	2.70112565516613	0.00944605100234352	0.899171833437643	-3.89761604189478
ENSG00000159884	protein_coding	CCDC107	9	0.404958795139401	3.29827614062636	2.69995202785489	0.00947504981135357	0.899171833437643	-3.91748369352366
ENSG00000067606	protein_coding	PRKCZ	1	-0.46556164163063	4.90032295829422	-2.69591098220082	0.00957552576659972	0.899171833437643	-3.64989382263442
ENSG00000130731	protein_coding	METTL26	16	0.334694777421575	3.7026353751553	2.69573892883537	0.00957982532475068	0.899171833437643	-3.83709627790688
ENSG00000173402	protein_coding	DAG1	3	0.29931986035647	4.49292179374249	2.69504714266275	0.00959713074775538	0.899171833437643	-3.69321676869073
ENSG00000162881	protein_coding	OXER1	2	-0.66455393371377	3.7041332056265	-2.69428902109165	0.00961612856874035	0.899171833437643	-3.82705550278835
ENSG00000166704	protein_coding	ZNF606	19	-0.312941914761097	4.10150300791856	-2.69349120680188	0.00963615835673692	0.899171833437643	-3.79671565667665
ENSG00000065060	protein_coding	UHRF1BP1	6	0.449095605620377	5.02473380995656	2.69123770532994	0.0096929415719974	0.899171833437643	-3.63599033366048
ENSG00000105364	protein_coding	MRPL4	19	0.407660715349869	3.9049744839557	2.68729767645799	0.00979296047548191	0.899171833437643	-3.80287774430776
ENSG00000287586	lncRNA	Z98886.1	1	-0.940233980648488	1.59663912997478	-2.68058177629879	0.00996563268537293	0.899171833437643	-4.24050837793595
ENSG00000213585	protein_coding	VDAC1	5	0.451191625284929	4.82978511660248	2.67718106030716	0.0100541301354196	0.899171833437643	-3.66421120621387
ENSG00000211898	IG_C_gene	IGHD	14	-1.28504007782186	3.90472667893905	-2.67701666707907	0.0100584263893191	0.899171833437643	-3.8867736741645
ENSG00000173575	protein_coding	CHD2	15	-0.227814887428622	8.35878131981859	-2.6742084087916	0.0101320781045623	0.899171833437643	-3.83692182488423
ENSG00000167797	protein_coding	CDK2AP2	11	0.467736631623882	4.83225634563716	2.67278143929429	0.0101696922895837	0.899171833437643	-3.65596905437468
ENSG00000155463	protein_coding	OXA1L	14	0.218999873093383	6.16225392652154	2.66857279209708	0.0102813773962674	0.899171833437643	-3.62287362974009
ENSG00000129255	protein_coding	MPDU1	17	0.459078873436473	3.88363980627785	2.66264488357925	0.0104405953195187	0.899171833437643	-3.82516676274578
ENSG00000220848	transcribed_processed_pseudogene	RPS18P9	6	-0.421252748213879	2.21991056304806	-2.65792346744263	0.0105690218024323	0.899171833437643	-4.15384140875154
ENSG00000135605	protein_coding	TEC	4	-0.582348354900966	3.17862011054416	-2.65712612817338	0.0105908524642472	0.899171833437643	-3.97042168650229
ENSG00000279693	TEC	AC099521.2	16	-1.16862201887379	1.33000101342195	-2.65448229283164	0.0106635350837481	0.899171833437643	-4.25920307206843
ENSG00000068383	protein_coding	INPP5A	10	-0.44370345485122	5.53145112586282	-2.65429776204672	0.0106686251102756	0.899171833437643	-3.62856910011807
ENSG00000251467	processed_pseudogene	AC020893.2	5	-0.782638671797837	1.65826145898934	-2.65116805289335	0.0107552935675727	0.899171833437643	-4.27320258275206
ENSG00000101412	protein_coding	E2F1	20	1.14263169500085	2.27151954661947	2.64908010382867	0.0108134716071462	0.899171833437643	-4.1485200646362
ENSG00000178852	protein_coding	EFCAB13	17	-0.872289902233663	3.29499937778606	-2.64814629588353	0.0108395841474185	0.899171833437643	-4.02700641583067
ENSG00000254986	protein_coding	DPP3	11	0.541929989749684	3.99075123856677	2.64779106147821	0.0108495329008335	0.899171833437643	-3.80663137932945
ENSG00000167123	protein_coding	CERCAM	9	1.16026331187532	1.31467116809376	2.64706056945119	0.010870017467548	0.899171833437643	-4.29068742672579
ENSG00000100453	protein_coding	GZMB	14	1.17583508778419	5.30510669843562	2.64344808966668	0.0109718408449636	0.899171833437643	-3.68722169859081
ENSG00000178741	protein_coding	COX5A	15	0.440792763340978	4.31866611412517	2.64282210131527	0.0109895738312764	0.899171833437643	-3.77021387214317
ENSG00000099341	protein_coding	PSMD8	19	0.314033121399096	5.30529379296037	2.64262769778309	0.0109950862287344	0.899171833437643	-3.6498050206263
ENSG00000163482	protein_coding	STK36	2	0.376774772271275	3.21216616475116	2.64012311705213	0.0110663314787895	0.899171833437643	-3.9606229215519
ENSG00000161298	protein_coding	ZNF382	19	-0.684218404364207	2.7879751495843	-2.63360324773447	0.0112537819631084	0.899171833437643	-4.09854920994853
ENSG00000167670	protein_coding	CHAF1A	19	0.56816108292746	4.03815606187476	2.62985170724922	0.0113629536479006	0.899171833437643	-3.81352976017155
ENSG00000102471	protein_coding	NDFIP2	13	-0.822348994702964	1.43020834752395	-2.62826688731907	0.0114093631066366	0.899171833437643	-4.33937276225958
ENSG00000005187	protein_coding	ACSM3	16	-0.781587811565025	3.0353469151654	-2.62197559887989	0.0115953108069354	0.899171833437643	-3.98215920516803
ENSG00000071894	protein_coding	CPSF1	8	0.504746501604671	5.77217370119284	2.62010436866411	0.0116511498657444	0.899171833437643	-3.65504761504587
ENSG00000163606	protein_coding	CD200R1	3	-0.559556722774167	3.65648995179313	-2.61974243936042	0.0116619784669826	0.899171833437643	-3.93435977469274
ENSG00000130816	protein_coding	DNMT1	19	0.414679369284482	6.52654537133041	2.61959558266402	0.011666374911431	0.899171833437643	-3.6842849825998
ENSG00000128284	protein_coding	APOL3	22	0.492251839163596	6.96452676949045	2.61930709650891	0.0116750157245559	0.899171833437643	-3.72762527664236
ENSG00000107796	protein_coding	ACTA2	10	0.987664315748505	2.16833742599459	2.61819413572956	0.011708406269386	0.899171833437643	-4.14380202259434
ENSG00000010803	protein_coding	SCMH1	1	-0.398749465721648	4.34926940955297	-2.61760803200653	0.0117260253551463	0.899171833437643	-3.79499604722517
ENSG00000143374	protein_coding	TARS2	1	0.338414538212139	4.09796339550759	2.61594197383141	0.0117762417981822	0.899171833437643	-3.82472540350678
ENSG00000137124	protein_coding	ALDH1B1	9	0.560754958663837	2.06390590864853	2.61534582008825	0.0117942580844797	0.899171833437643	-4.19197299600514
ENSG00000231389	protein_coding	HLA-DPA1	6	0.623890343064228	6.98036920659135	2.61455131953516	0.011818307739915	0.899171833437643	-3.74332972670397
ENSG00000106299	protein_coding	WASL	7	-0.214982124367648	4.43579614263177	-2.61068443886342	0.0119359999083657	0.899171833437643	-3.78234210627333
ENSG00000229106	processed_pseudogene	BTBD6P1	1	-0.839794049153133	2.34601328834583	-2.6104049698056	0.0119445471665753	0.899171833437643	-4.14880911338249
ENSG00000160683	protein_coding	CXCR5	11	-0.933939687044395	3.81773993969227	-2.60813291184542	0.0120142433911806	0.899171833437643	-3.89091456010867
ENSG00000259891	lncRNA	AC107375.1	8	-0.420384635234532	2.84679486950703	-2.60774050939559	0.0120263180342022	0.899171833437643	-4.04899036210243
ENSG00000205268	protein_coding	PDE7A	8	-0.370944173778237	7.51624389306177	-2.60756753298445	0.0120316442226501	0.899171833437643	-3.76781862369482
ENSG00000233006	lncRNA	MIR3936HG	5	-0.879953147664732	2.08508440717363	-2.60565109281504	0.0120907984665474	0.899171833437643	-4.21015178422626
ENSG00000285967	lncRNA	NIPBL-DT	5	-0.320033836621266	4.61432075539125	-2.6053218393813	0.0121009881408254	0.899171833437643	-3.76205529357552
ENSG00000006712	protein_coding	PAF1	19	0.251402110714141	4.82705404081546	2.60448741324664	0.0121268469392438	0.899171833437643	-3.71328906930896
ENSG00000181104	protein_coding	F2R	5	0.589716771521991	4.86695411607917	2.60327220069135	0.0121645965447174	0.899171833437643	-3.72061456776951
ENSG00000188493	protein_coding	C19orf54	19	0.467567254765568	2.86088991851147	2.59913847380625	0.0122938121690686	0.899171833437643	-4.02533970754372
ENSG00000186575	protein_coding	NF2	22	0.342321848748657	5.83418421309916	2.59795142851419	0.012331148750103	0.899171833437643	-3.67060833967353
ENSG00000223865	protein_coding	HLA-DPB1	6	0.77282460172137	5.8894709461816	2.5976021322594	0.0123421549894762	0.899171833437643	-3.6830467715857
ENSG00000128271	protein_coding	ADORA2A	22	-0.570569066512421	1.83453224468273	-2.59150055049805	0.0125358662832236	0.899171833437643	-4.24389043129077
ENSG00000203666	protein_coding	EFCAB2	1	0.832025608006424	3.0263786006797	2.5896672769011	0.0125946081683363	0.899171833437643	-3.96470965094666
ENSG00000147535	protein_coding	PLPP5	8	-0.441975176891033	4.25427779509134	-2.58870729593095	0.0126254680221966	0.899171833437643	-3.81584106739841
ENSG00000111640	protein_coding	GAPDH	12	0.418009823102217	8.8918399940474	2.58804247892342	0.0126468798493789	0.899171833437643	-3.97202822139541
ENSG00000123104	protein_coding	ITPR2	12	-0.267650981113857	7.51451190931525	-2.58718942685802	0.0126744026998903	0.899171833437643	-3.79957711453256
ENSG00000156253	protein_coding	RWDD2B	21	0.518438702128047	1.89898184598911	2.58557358482838	0.0127266859885974	0.899171833437643	-4.22928355234125
ENSG00000137478	protein_coding	FCHSD2	11	-0.292340766900715	6.63167707061735	-2.5845565330755	0.0127596951997427	0.899171833437643	-3.71406308461961
ENSG00000282978	processed_pseudogene	AC110994.2	3	-0.531635444267706	2.02016497134673	-2.58404091365744	0.0127764598404344	0.899171833437643	-4.26125631902473
ENSG00000068489	protein_coding	PRR11	17	0.838117646953729	2.674465437226	2.58364406082936	0.0127893766290284	0.899171833437643	-4.04433011000051
ENSG00000141404	protein_coding	GNAL	18	1.33212655486474	0.97761765505689	2.58076105809238	0.0128835708179959	0.899171833437643	-4.35001279523158
ENSG00000215630	unprocessed_pseudogene	GUSBP9	5	-1.01091925575432	1.97898874398154	-2.58003107469685	0.0129075211569279	0.899171833437643	-4.22374465771352
ENSG00000120616	protein_coding	EPC1	10	-0.169713990831134	6.92919425032376	-2.57931735939817	0.012930976985347	0.899171833437643	-3.74146282726299
ENSG00000005471	protein_coding	ABCB4	7	-1.14633714990807	1.92302050401099	-2.57761332272626	0.0129871363537706	0.899171833437643	-4.27402469624825
ENSG00000196220	protein_coding	SRGAP3	3	-0.749624137708071	2.77424136124818	-2.57516627946153	0.0130681716425851	0.899171833437643	-4.08367309347242
ENSG00000160791	protein_coding	CCR5	3	0.783854749524282	4.22340884232402	2.57441365926406	0.013093187608409	0.899171833437643	-3.82952722970078
ENSG00000132434	protein_coding	LANCL2	7	0.414399396649047	3.05664717806981	2.57401447795745	0.0131064734998561	0.899171833437643	-4.02608758186016
ENSG00000105438	protein_coding	KDELR1	19	0.228373199023768	4.79621453747004	2.57369013778589	0.0131172775099752	0.899171833437643	-3.74247560766977
ENSG00000100911	protein_coding	PSME2	14	0.742662881701851	4.96577292880557	2.57210820016668	0.0131700894309504	0.899171833437643	-3.73345997749756
ENSG00000177427	protein_coding	MIEF2	17	-0.497014474970917	1.29277281436313	-2.57196842753737	0.0131747649485969	0.899171833437643	-4.3117935581952
ENSG00000280604	lncRNA	AJ239328.1	21	-0.851334389195865	1.05141424571765	-2.56958482462289	0.0132547317187811	0.899171833437643	-4.35368856390422
ENSG00000115738	protein_coding	ID2	2	0.532606560856207	5.29741786913349	2.5692553816933	0.0132658188126131	0.899171833437643	-3.71543559009511
ENSG00000242372	protein_coding	EIF6	20	0.372015383971812	3.71400709163462	2.56722577180039	0.0133343099835643	0.899171833437643	-3.91597041110701
ENSG00000172349	protein_coding	IL16	15	-0.248715454859795	8.9552648304003	-2.56293988734338	0.0134800006588737	0.899171833437643	-3.97864120956246
ENSG00000118515	protein_coding	SGK1	6	-0.821904374326229	6.22763016814727	-2.5605089532889	0.0135632785188234	0.899171833437643	-3.70947075499106
ENSG00000227500	protein_coding	SCAMP4	19	0.27696010592741	4.75962063158939	2.55274808471531	0.0138322909879007	0.899171833437643	-3.76612472009442
ENSG00000234127	protein_coding	TRIM26	6	0.480313287974391	4.3870415980926	2.54930844008118	0.0139530636616659	0.899171833437643	-3.81525822996257
ENSG00000278195	protein_coding	SSTR3	22	-0.896178143334909	2.91367726180194	-2.545288560099	0.0140954246407398	0.899171833437643	-4.17890159007494
ENSG00000137100	protein_coding	DCTN3	9	0.278601121738987	4.94686322676509	2.54139835110252	0.0142344498039193	0.899171833437643	-3.75271851856893
ENSG00000159674	protein_coding	SPON2	4	0.987379216225921	6.34951190731798	2.54104665332048	0.0142470797430411	0.899171833437643	-3.74162164921547
ENSG00000189068	protein_coding	VSTM1	19	-1.04403799633725	2.53838216705364	-2.5365327792442	0.0144100859084397	0.899171833437643	-4.15172098330045
ENSG00000272447	lncRNA	AL135925.1	10	-0.431930862131849	2.51387044059681	-2.53587898228455	0.0144338360128257	0.899171833437643	-4.16397511056415
ENSG00000110324	protein_coding	IL10RA	11	0.356820585439419	8.64474409967031	2.53527985811723	0.0144556312793344	0.899171833437643	-3.96214789832618
ENSG00000152056	protein_coding	AP1S3	2	0.606363857565541	1.63864943395715	2.53249663738832	0.0145572734893124	0.899171833437643	-4.25624779844181
ENSG00000104921	protein_coding	FCER2	19	-1.18949913416435	3.3521925739819	-2.53200729086622	0.014575211218858	0.899171833437643	-4.02764747647515
ENSG00000117318	protein_coding	ID3	1	-0.960070900727923	1.04618235932853	-2.53062146079181	0.0146261199086707	0.899171833437643	-4.38935294422735
ENSG00000143353	protein_coding	LYPLAL1	1	-0.425099406006637	4.47314327422101	-2.52427975334453	0.0148611505075412	0.899171833437643	-3.84197370893658
ENSG00000084623	protein_coding	EIF3I	1	0.307185215642003	5.12583471994006	2.52362704576369	0.0148855341846612	0.899171833437643	-3.75488574242665
ENSG00000184226	protein_coding	PCDH9	13	-1.2468701379661	4.05951276122413	-2.52355350315743	0.0148882838456658	0.899171833437643	-3.92330788925537
ENSG00000197142	protein_coding	ACSL5	10	0.360085603781799	5.7372066637183	2.521967199648	0.0149477060027264	0.899171833437643	-3.73103572668151
ENSG00000099917	protein_coding	MED15	22	0.227887173681155	7.64846632473894	2.52166949586945	0.0149588818071095	0.899171833437643	-3.8666903674125
ENSG00000163521	protein_coding	GLB1L	2	0.780617653577848	1.22491599406127	2.51898450448166	0.0150600196520506	0.899171833437643	-4.3362736746061
ENSG00000244038	protein_coding	DDOST	1	0.295364028183544	6.04069014159924	2.51875510890179	0.0150686892027119	0.899171833437643	-3.73636354670965
ENSG00000026559	protein_coding	KCNG1	20	-1.17562097178142	1.40697328915306	-2.51436914650568	0.0152353215211841	0.899171833437643	-4.33338366612636
ENSG00000236901	lncRNA	MIR600HG	9	-0.771382633843452	3.75911257631017	-2.51356054289828	0.0152662240549525	0.899171833437643	-3.94772320764628
ENSG00000091972	protein_coding	CD200	3	-1.10703559055238	1.65281626988739	-2.51275355937399	0.0152971213600709	0.899171833437643	-4.32098661604089
ENSG00000075234	protein_coding	TTC38	22	0.689517841119033	5.35081079947678	2.51204908438495	0.0153241402459652	0.899171833437643	-3.75603266077977
ENSG00000281005	lncRNA	LINC00921	16	-0.363901170326562	5.71103822826003	-2.51121972447488	0.0153560043502861	0.899171833437643	-3.73770601044265
ENSG00000026652	protein_coding	AGPAT4	6	0.585704367083859	5.50746306781716	2.51093849678204	0.0153668227885371	0.899171833437643	-3.74519154721708
ENSG00000113552	protein_coding	GNPDA1	5	0.326873072811347	3.93345406298215	2.51064357605227	0.0153781754050387	0.899171833437643	-3.91675173161063
ENSG00000134333	protein_coding	LDHA	11	0.454908285381243	5.62101959651563	2.50983378974389	0.0154093862811424	0.899171833437643	-3.74404266270576
ENSG00000134202	protein_coding	GSTM3	1	1.94811302123314	0.182618977835225	2.50807493523377	0.0154773742522013	0.899171833437643	-4.45239538522464
ENSG00000185624	protein_coding	P4HB	17	0.298068207047162	7.40915337439248	2.50756754725008	0.0154970376715273	0.899171833437643	-3.85260577164842
ENSG00000158714	protein_coding	SLAMF8	1	1.65013925722496	1.99166594586721	2.50610421366962	0.0155538749552512	0.899171833437643	-4.19797019536118
ENSG00000084090	protein_coding	STARD7	2	0.303502167586058	6.39718039821239	2.50441833243068	0.015619590482012	0.899171833437643	-3.76685104469461
ENSG00000188321	protein_coding	ZNF559	19	-0.58816248093506	4.06747609819475	-2.50437006179747	0.0156214757692541	0.899171833437643	-3.94371777881826
ENSG00000174132	protein_coding	FAM174A	5	-0.630442652471548	3.97220360524	-2.50176025767441	0.0157237134883677	0.899171833437643	-3.92180828001086
ENSG00000092067	protein_coding	CEBPE	14	-0.792669384221441	2.41551944918707	-2.50078769888586	0.0157619678381595	0.899171833437643	-4.17061441821948
ENSG00000182481	protein_coding	KPNA2	17	0.69493958893776	3.41934444098276	2.50075194339304	0.0157633758408228	0.899171833437643	-3.99818891318518
ENSG00000119705	protein_coding	SLIRP	14	0.38013116828574	2.44840381710542	2.49963045571022	0.0158075964047153	0.899171833437643	-4.17828939511055
ENSG00000168672	protein_coding	LRATD2	8	-0.551512657014533	4.09234041962089	-2.49710904346462	0.0159074271703782	0.899171833437643	-3.93002324324824
ENSG00000172977	protein_coding	KAT5	11	0.213943929405792	4.87546005437616	2.49485914661735	0.0159969897228619	0.899171833437643	-3.78928966872077
ENSG00000136986	protein_coding	DERL1	8	0.248070278407636	6.03286064722249	2.4920774880268	0.0161083517802162	0.899171833437643	-3.7566664271159
ENSG00000137496	protein_coding	IL18BP	11	0.290331089007477	4.45742164125752	2.48057921191438	0.0165761662888928	0.899171833437643	-3.85306092110803
ENSG00000172985	protein_coding	SH3RF3	2	-0.782123508785812	3.92737606745465	-2.47486178654508	0.0168133304836271	0.899171833437643	-3.94833904523275
ENSG00000169429	protein_coding	CXCL8	4	-1.67251818081707	3.6412631258039	-2.47044421582547	0.0169986728731013	0.899171833437643	-4.11487855676395
ENSG00000222078	misc_RNA	RN7SKP110	6	-0.77788690630513	1.17879586072991	-2.47001679205402	0.0170167034208129	0.899171833437643	-4.38006929800246
ENSG00000130803	protein_coding	ZNF317	19	0.154411724011075	5.45528165497523	2.46760948794359	0.0171185770800104	0.899171833437643	-3.77861008426647
ENSG00000174437	protein_coding	ATP2A2	12	0.284581453295974	6.75141482203649	2.46757709746587	0.0171199515500281	0.899171833437643	-3.81910826329005
ENSG00000106305	protein_coding	AIMP2	7	0.440701117206271	2.96998463747384	2.46728461208141	0.0171323675064194	0.899171833437643	-4.1011622139404
ENSG00000197747	protein_coding	S100A10	1	0.365065569645407	5.9783609452797	2.46644490558447	0.0171680581546008	0.899171833437643	-3.77615598157776
ENSG00000117625	protein_coding	RCOR3	1	-0.210068278852234	6.55999280690267	-2.4646450558505	0.0172447849839462	0.899171833437643	-3.80097436786223
ENSG00000162909	protein_coding	CAPN2	1	0.338013629856018	7.7399015630759	2.46293973619383	0.0173177678419734	0.899171833437643	-3.8995537650746
ENSG00000100379	protein_coding	KCTD17	22	0.287054933457364	3.48128653152161	2.4617885102392	0.0173671947644476	0.899171833437643	-4.01163130142995
ENSG00000283399	unprocessed_pseudogene	AC004381.3	16	-1.01858813573062	1.50100101112266	-2.45789073307912	0.0175354904390768	0.899171833437643	-4.28089828024887
ENSG00000141540	protein_coding	TTYH2	17	0.490020137400461	4.95611003249243	2.45596357614538	0.0176192430539259	0.899171833437643	-3.81551393169377
ENSG00000184371	protein_coding	CSF1	1	-0.778724357489071	4.37161912689466	-2.4511727738342	0.0178290149508284	0.899171833437643	-3.89442992934874
ENSG00000214826	unprocessed_pseudogene	DDX12P	12	0.857692265742098	2.35835096862659	2.45098635824957	0.0178372228076887	0.899171833437643	-4.18661532843107
ENSG00000135945	protein_coding	REV1	2	-0.230373064473228	5.49361380905217	-2.45043211368471	0.0178616462868349	0.899171833437643	-3.79343892085214
ENSG00000223750	unprocessed_pseudogene	SIRPB3P	20	-0.826006316106712	1.26978465530155	-2.44923890475717	0.0179143290245565	0.899171833437643	-4.37069638425985
ENSG00000099817	protein_coding	POLR2E	19	0.257152437992566	6.13527360517863	2.44905885437956	0.0179222908047796	0.899171833437643	-3.7952367981397
ENSG00000179218	protein_coding	CALR	19	0.413384723539615	7.67281183303636	2.44872570085788	0.0179370311897305	0.899171833437643	-3.91142289317578
ENSG00000268758	transcribed_unprocessed_pseudogene	ADGRE4P	19	-0.965348101979905	4.27609179179977	-2.44803259534588	0.0179677327317996	0.899171833437643	-3.88817523505903
ENSG00000165806	protein_coding	CASP7	10	0.609151614713434	3.93229288466679	2.44758142935298	0.0179877428912631	0.899171833437643	-3.96209109477786
ENSG00000196110	protein_coding	ZNF699	19	-0.218270860500924	3.97166176741629	-2.44656731839842	0.0180327942817292	0.899171833437643	-3.96443773331088
ENSG00000154102	protein_coding	C16orf74	16	-0.790410657884351	2.64347904168497	-2.4461853952562	0.0180497874151821	0.899171833437643	-4.18225601420955
ENSG00000133740	protein_coding	E2F5	8	-0.653971858370169	2.61115850969699	-2.44526898925456	0.0180906205705722	0.899171833437643	-4.20125875240062
ENSG00000197448	protein_coding	GSTK1	7	0.30159788332256	7.08782563663377	2.44448157257871	0.018125772798132	0.899171833437643	-3.87101753316024
ENSG00000282608	protein_coding	ADORA3	1	-1.0006099326137	0.790171059038538	-2.44402044464026	0.0181463872964141	0.899171833437643	-4.40430654128146
ENSG00000185347	protein_coding	TEDC1	14	0.424385164582332	3.75400842873615	2.44079450813035	0.0182911938767544	0.899171833437643	-3.96898971831641
ENSG00000008838	protein_coding	MED24	17	0.351982691213864	5.16565415319936	2.44010971769388	0.0183220667197757	0.899171833437643	-3.81740257397791
ENSG00000115241	protein_coding	PPM1G	2	0.334561882992787	5.4840585071435	2.43457448266311	0.018573345887456	0.899171833437643	-3.80353486158588
ENSG00000235706	lncRNA	DICER1-AS1	14	-0.43657388838844	1.93584166608535	-2.42911169458018	0.0188243786443814	0.899171833437643	-4.27845282657043
ENSG00000011304	protein_coding	PTBP1	19	0.249509937717617	7.34549089100242	2.42738798479733	0.018904221022817	0.899171833437643	-3.89894255969092
ENSG00000221829	protein_coding	FANCG	9	0.58530726440004	3.04650126676462	2.42619342537249	0.0189597320083428	0.899171833437643	-4.0813287088783
ENSG00000141458	protein_coding	NPC1	18	0.431016282280318	6.12331185592125	2.4242772554789	0.0190490829362375	0.899171833437643	-3.81506168715167
ENSG00000135074	protein_coding	ADAM19	5	-0.493499188254744	7.78806977722851	-2.42294659241078	0.0191113547150188	0.899171833437643	-3.94785408264899
ENSG00000230397	transcribed_processed_pseudogene	SPTLC1P1	10	-0.496356081299877	1.83028158185791	-2.42275751147468	0.0191202181052727	0.899171833437643	-4.28133968299251
ENSG00000068120	protein_coding	COASY	17	0.251266768725888	5.18585594880733	2.4207836161524	0.0192129681023195	0.899171833437643	-3.82244204274206
ENSG00000204852	protein_coding	TCTN1	12	-0.518981034807501	3.51964019994194	-2.42005788605421	0.0192471706850881	0.899171833437643	-4.0265257599287
ENSG00000173372	protein_coding	C1QA	1	1.71198274813994	1.80551591618906	2.41886927242651	0.0193033067486889	0.899171833437643	-4.24517726943402
ENSG00000136286	protein_coding	MYO1G	7	0.352067419537335	8.31342060755519	2.4186774055407	0.0193123820816498	0.899171833437643	-3.99647955077985
ENSG00000027869	protein_coding	SH2D2A	1	0.688770098622405	5.07934351661626	2.41752576662974	0.0193669355672769	0.899171833437643	-3.84166169997088
ENSG00000196470	protein_coding	SIAH1	16	-0.332211651147999	4.67689813493556	-2.41245931557773	0.0196085864936782	0.899171833437643	-3.87248714493335
ENSG00000259332	protein_coding	ST20-MTHFS	15	-0.618397156507398	1.1392281698512	-2.4097234965707	0.0197402002576596	0.899171833437643	-4.36276913506523
ENSG00000143315	protein_coding	PIGM	1	0.258537317709565	4.13419849829078	2.40879893216131	0.0197848582521057	0.899171833437643	-3.94376331904256
ENSG00000078246	protein_coding	TULP3	12	0.477135394179951	2.30855341639012	2.40875910882445	0.0197867838258172	0.899171833437643	-4.22983612954801
ENSG00000235145	processed_pseudogene	RPSAP16	1	-0.320083412766229	2.40923460422992	-2.40840860052982	0.0198037391923509	0.899171833437643	-4.19634604111061
ENSG00000117448	protein_coding	AKR1A1	1	0.330661240328967	4.6895142800678	2.40670548185571	0.0198863114874308	0.899171833437643	-3.88268333540407
ENSG00000108384	protein_coding	RAD51C	17	0.42296117478963	3.16592199620732	2.40621178203289	0.0199103053720105	0.899171833437643	-4.09519706702874
ENSG00000166228	protein_coding	PCBD1	10	0.461289151537369	1.89518363330647	2.40537473416719	0.0199510455371813	0.899171833437643	-4.2707486789833
ENSG00000176978	protein_coding	DPP7	9	0.283016645639266	5.85200465069301	2.40373202437013	0.0200312163235406	0.899171833437643	-3.8220532758702
ENSG00000206965	snRNA	RNU6-5P	2	-0.546038283424041	3.39934962836388	-2.40328447815897	0.0200531085289663	0.899171833437643	-4.05412913726462
ENSG00000010256	protein_coding	UQCRC1	3	0.301341984137382	5.94044397977184	2.4031930145877	0.0200575852154975	0.899171833437643	-3.82471825398994
ENSG00000144357	protein_coding	UBR3	2	-0.217143207258196	6.69808663965895	-2.40057018856061	0.0201863425335392	0.899171833437643	-3.85335558059147
ENSG00000260942	lncRNA	CAPN10-DT	2	0.278667463556591	3.22416145180232	2.39796769261693	0.0203148359287403	0.899171833437643	-4.0640640081495
ENSG00000109184	protein_coding	DCUN1D4	4	-0.338466794630374	4.55666795005005	-2.39762048335558	0.0203320342186705	0.899171833437643	-3.92518517027432
ENSG00000147548	protein_coding	NSD3	8	-0.220553744327924	7.95170662187838	-2.39485008775086	0.0204697295396294	0.899171833437643	-3.9649062737153
ENSG00000072195	protein_coding	SPEG	2	-1.01455052681123	2.41686711516835	-2.39291634946006	0.0205663370410006	0.899171833437643	-4.26151324229527
ENSG00000074706	protein_coding	IPCEF1	6	-0.244831901350471	6.18882439491871	-2.39226057648725	0.0205991916703638	0.899171833437643	-3.83214525309815
ENSG00000151208	protein_coding	DLG5	10	0.868304576763886	2.76601969401737	2.39219039044614	0.0206027108265872	0.899171833437643	-4.16355862961836
ENSG00000079335	protein_coding	CDC14A	1	-0.295300216283753	6.4915497911229	-2.38807297365006	0.0208101075275394	0.899171833437643	-3.84637606527971
ENSG00000128039	protein_coding	SRD5A3	4	0.780376678847464	2.41876624290665	2.38399124835515	0.021017555464498	0.899171833437643	-4.19116470888743
ENSG00000172456	protein_coding	FGGY	1	-0.440864068321766	4.0546663337299	-2.38302616710026	0.021066874984779	0.899171833437643	-3.98850158959605
ENSG00000138814	protein_coding	PPP3CA	4	-0.321920324104687	7.11105417651405	-2.38296681092249	0.0210699117126294	0.899171833437643	-3.91100637661659
ENSG00000253438	lncRNA	PCAT1	8	-0.626325775780695	3.93255183088669	-2.38239068830732	0.0210994072109196	0.899171833437643	-4.04180581610091
ENSG00000253924	lncRNA	AC103831.1	8	-1.02036167832769	1.12033168587914	-2.38094681990877	0.0211734912467594	0.899171833437643	-4.39458148466374
ENSG00000204677	lncRNA	FAM153CP	5	-1.59743618521523	1.81709114127158	-2.37959262520889	0.0212431862962179	0.899171833437643	-4.3599397555604
ENSG00000182557	protein_coding	SPNS3	17	-0.817144458738447	3.14028915498799	-2.3793706534464	0.0212546299277128	0.899171833437643	-4.10154997026345
ENSG00000159363	protein_coding	ATP13A2	1	0.297220162364795	5.42486495759514	2.37928416984734	0.0212590900395173	0.899171833437643	-3.84710279454668
ENSG00000185298	protein_coding	CCDC137	17	0.285542771274325	3.99466946337362	2.37848760518593	0.0213002098022046	0.899171833437643	-3.98087307899551
ENSG00000042980	protein_coding	ADAM28	8	-0.707862696130426	5.11110445765033	-2.37698756471699	0.0213778377780419	0.899171833437643	-3.8782109657524
ENSG00000103485	protein_coding	QPRT	16	0.661772782817231	1.31989549292257	2.37564319178324	0.0214476254949653	0.899171833437643	-4.3555008711393
ENSG00000250696	lncRNA	AC111000.4	4	-1.3071394495589	2.85810588791667	-2.37564185430274	0.0214476950265582	0.899171833437643	-4.18676051805437
ENSG00000100280	protein_coding	AP1B1	22	0.316097951664832	6.5258699040835	2.37500549083431	0.0214808006024346	0.899171833437643	-3.87600947798421
ENSG00000128218	protein_coding	VPREB3	22	-1.10864876219395	1.09405992696192	-2.37468186398108	0.02149765424322	0.899171833437643	-4.39768775657257
ENSG00000005844	protein_coding	ITGAL	16	0.356087338176096	8.99624579461757	2.37013411340667	0.0217357471188822	0.899171833437643	-4.08946151550538
ENSG00000065000	protein_coding	AP3D1	19	0.251087754413998	6.98250454115193	2.36999258757847	0.0217431943589313	0.899171833437643	-3.90822262475304
ENSG00000154451	protein_coding	GBP5	1	1.1718595788186	8.32581500345374	2.36872523111794	0.0218099860760262	0.899171833437643	-4.0752516886772
ENSG00000148308	protein_coding	GTF3C5	9	0.235237247697872	5.20814767886904	2.36757578711416	0.0218707226644997	0.899171833437643	-3.86490861251427
ENSG00000137221	protein_coding	TJAP1	6	0.230040786229815	4.85815630584275	2.3675642680373	0.021871332098985	0.899171833437643	-3.88968248615493
ENSG00000019582	protein_coding	CD74	5	0.467599819032737	10.1772361295711	2.3660971959858	0.0219490743801472	0.899171833437643	-4.18783350425122
ENSG00000250130	processed_pseudogene	AC090519.1	15	-0.378828061482442	2.0877979577544	-2.36420944510855	0.0220494735003138	0.899171833437643	-4.27463820656662
ENSG00000214113	protein_coding	LYRM4	6	0.354860956710567	3.07307511046623	2.36146237395767	0.0221963106017827	0.899171833437643	-4.11782220161688
ENSG00000277548	lncRNA	AC018926.3	15	-0.790367895519614	1.62795883021225	-2.35799167156093	0.0223830801104173	0.899171833437643	-4.34156547317433
ENSG00000165637	protein_coding	VDAC2	10	0.192010998034074	5.07905942144541	2.35789068395362	0.0223885355926883	0.899171833437643	-3.88366549532903
ENSG00000021762	protein_coding	OSBPL5	11	0.587849778380792	6.04295656868436	2.35635507560752	0.0224716380626699	0.899171833437643	-3.86313520392801
ENSG00000197375	protein_coding	SLC22A5	5	-0.511849166163385	3.58732141768174	-2.35625649073569	0.0224769826043902	0.899171833437643	-4.07591035430164
ENSG00000004468	protein_coding	CD38	4	0.856396787769949	5.35172589407669	2.35285264092796	0.0226622138798249	0.899171833437643	-3.88193484821788
ENSG00000180776	protein_coding	ZDHHC20	13	0.269397531643596	6.9843382562731	2.35268164536321	0.0226715551045883	0.899171833437643	-3.91793179200622
ENSG00000047849	protein_coding	MAP4	3	0.388025505516314	6.36422019797428	2.35261665402737	0.022675106385538	0.899171833437643	-3.87799745897719
ENSG00000105369	protein_coding	CD79A	19	-0.911111532279296	5.34613948082209	-2.34882468789286	0.022883172783479	0.899171833437643	-3.88872581672678
ENSG00000236829	transcribed_processed_pseudogene	Z97634.1	16	-0.512452542735017	1.92250874891208	-2.3472158951892	0.0229719629589352	0.899171833437643	-4.30030603799428
ENSG00000179253	lncRNA	AL162457.1	20	0.715239179941592	1.23523350060142	2.345857425281	0.0230471776752143	0.899171833437643	-4.38164559290753
ENSG00000113194	protein_coding	FAF2	5	0.18486352741581	5.33490026093892	2.34483755704152	0.0231037897199895	0.899171833437643	-3.875538685581
ENSG00000082293	protein_coding	COL19A1	6	-1.0712091005217	3.60772122936309	-2.34399189771136	0.0231508259103882	0.899171833437643	-4.08868106193313
ENSG00000003249	protein_coding	DBNDD1	16	-1.12782766254011	0.898538907766445	-2.34247527773687	0.0232353961000394	0.899171833437643	-4.4134599192211
ENSG00000111266	protein_coding	DUSP16	12	-0.494042394605985	3.1932858997522	-2.34226060989238	0.0232473887731454	0.899171833437643	-4.13156500798807
ENSG00000074842	protein_coding	MYDGF	19	0.391705832181765	4.1994726282587	2.34204825755205	0.0232592575362622	0.899171833437643	-3.98754081509598
ENSG00000124507	protein_coding	PACSIN1	6	0.982690716987712	1.9520849923447	2.34153829446106	0.0232877824568648	0.899171833437643	-4.29563577443478
ENSG00000286872	lncRNA	AC024270.5	15	-0.805615643601867	1.22510117716393	-2.34151657133426	0.0232889982403905	0.899171833437643	-4.39789776082427
ENSG00000273165	lncRNA	AL121652.1	2	-0.428335672855604	1.79177458255537	-2.34144733652294	0.0232928735008323	0.899171833437643	-4.33559635970404
ENSG00000182827	protein_coding	ACBD3	1	-0.188870312360896	5.1311507776306	-2.34027958390139	0.0233583227641554	0.899171833437643	-3.89711391118681
ENSG00000133321	protein_coding	PLAAT4	11	0.690302640258227	5.24487934904592	2.33783847095865	0.0234956719383721	0.899171833437643	-3.88493437844019
ENSG00000108344	protein_coding	PSMD3	17	0.301277205847721	5.38687368395366	2.33745970805205	0.0235170476351562	0.899171833437643	-3.87868602856239
ENSG00000162373	protein_coding	BEND5	1	-0.850314250642134	1.06106238124103	-2.33737196923994	0.0235220017044346	0.899171833437643	-4.41353418688517
ENSG00000261556	transcribed_unprocessed_pseudogene	SMG1P7	16	-0.307719662153085	3.98076377377504	-2.3352189461497	0.0236438624401243	0.899171833437643	-4.02215120712035
ENSG00000164330	protein_coding	EBF1	5	-1.13345772273481	2.97016280028319	-2.33384268646788	0.023722053941322	0.899171833437643	-4.19112257548535
ENSG00000184903	protein_coding	IMMP2L	7	-0.426294259532588	3.47430993811636	-2.33291769642747	0.0237747366061954	0.899171833437643	-4.0995917362406
ENSG00000196943	protein_coding	NOP9	14	0.281574351480693	3.98102439603463	2.33251440386031	0.0237977387956315	0.899171833437643	-4.01396332570828
ENSG00000159423	protein_coding	ALDH4A1	1	0.473055332189531	2.22769595436744	2.33177671641667	0.0238398650067656	0.899171833437643	-4.24619924384351
ENSG00000134013	protein_coding	LOXL2	8	-0.413804662702723	2.99321058543363	-2.33144351712515	0.0238589144529985	0.899171833437643	-4.16680845646177
ENSG00000171316	protein_coding	CHD7	8	-0.31682100263791	6.83465303773197	-2.33084307776154	0.0238932767215263	0.899171833437643	-3.91677415985757
ENSG00000259232	processed_pseudogene	AC105129.1	15	0.435386937186637	1.31676034993227	2.33065269670394	0.0239041811837481	0.899171833437643	-4.35136804422199
ENSG00000131043	protein_coding	AAR2	20	0.273480422244655	4.13747951662841	2.33004868720562	0.0239388065030501	0.899171833437643	-4.00029092186022
ENSG00000170873	protein_coding	MTSS1	8	0.494416151916327	6.50048821827779	2.32755443191188	0.0240822668509385	0.899171833437643	-3.90714779741741
ENSG00000181467	protein_coding	RAP2B	3	0.232689219082161	7.18434308682052	2.32576248139829	0.0241858069083268	0.899171833437643	-3.94912932458588
ENSG00000079691	protein_coding	CARMIL1	6	-0.930260540534802	3.75152825457944	-2.32301373294759	0.0243454043618015	0.899171833437643	-4.12382003709122
ENSG00000116191	protein_coding	RALGPS2	1	-0.629733931865138	5.93807798266932	-2.32248879316098	0.0243759900960802	0.899171833437643	-3.88510574593975
ENSG00000169919	protein_coding	GUSB	7	0.301481371325259	5.3763543339776	2.32114775385443	0.0244542819268611	0.899171833437643	-3.89097699091933
ENSG00000275056	lncRNA	AC020663.3	16	0.336376532682352	2.0382564194718	2.31907114192372	0.0245759606923362	0.899171833437643	-4.28238239576393
ENSG00000100714	protein_coding	MTHFD1	14	0.543475494369891	4.65715268564519	2.31890184981792	0.0245859041286062	0.899171833437643	-3.9463411972523
ENSG00000168899	protein_coding	VAMP5	2	1.0026633637186	4.01675151650915	2.31783678393761	0.0246485436022516	0.899171833437643	-3.98946981383605
ENSG00000142408	protein_coding	CACNG8	19	-1.25001434400413	1.0146873307424	-2.31585785192337	0.0247653084650794	0.899171833437643	-4.41372883251541
ENSG00000171467	protein_coding	ZNF318	6	-0.310753252366583	5.93648063890174	-2.31469887575696	0.024833921686805	0.899171833437643	-3.88805391912149
ENSG00000108883	protein_coding	EFTUD2	17	0.228244152926809	6.09938224518941	2.3141228681999	0.0248680853166883	0.899171833437643	-3.89422822817908
ENSG00000156535	protein_coding	CD109	6	0.57997499242099	1.52228216194515	2.31381808782349	0.0248861791324768	0.899171833437643	-4.35663871154237
ENSG00000008283	protein_coding	CYB561	17	0.436276392925069	4.70959798567416	2.31370841780737	0.0248926927570203	0.899171833437643	-3.9283591319736
ENSG00000183134	protein_coding	PTGDR2	11	-0.917759165068818	3.69310434373262	-2.31352000743714	0.0249038865546973	0.899171833437643	-4.04591946161297
ENSG00000228590	lncRNA	AC007381.1	2	-0.796128412389618	1.93133056307627	-2.31303816569377	0.0249325340718191	0.899171833437643	-4.33777937696928
ENSG00000272398	protein_coding	CD24	6	-0.836342560717096	3.75368094401481	-2.31204747314334	0.0249915273105744	0.899171833437643	-4.05240959288505
ENSG00000182054	protein_coding	IDH2	15	0.580381417396838	5.75119182135969	2.31149445921531	0.0250245120308111	0.899171833437643	-3.89527044555404
ENSG00000126247	protein_coding	CAPNS1	19	0.330616265193233	6.79052956827983	2.30767084523502	0.0252536375257266	0.899171833437643	-3.93727942838884
ENSG00000164512	protein_coding	ANKRD55	5	-0.81654858783434	3.14350281758198	-2.30743979011952	0.0252675429912392	0.899171833437643	-4.1898322325608
ENSG00000156931	protein_coding	VPS8	3	-0.309229709492566	7.69848945451173	-2.30730124539098	0.0252758842286625	0.899171833437643	-4.00107205603381
ENSG00000165521	protein_coding	EML5	14	-0.570411128050446	3.05078709463658	-2.30238682566682	0.0255733552915481	0.899171833437643	-4.18379361617157
ENSG00000077312	protein_coding	SNRPA	19	0.383370128368741	4.6801893583068	2.30231546791275	0.0255776974869644	0.899171833437643	-3.95052473051091
ENSG00000160216	protein_coding	AGPAT3	21	0.357558019075698	6.9591269546729	2.30118074592004	0.025646834910402	0.899171833437643	-3.95341137862828
ENSG00000271383	protein_coding	NBPF19	1	-0.523659237704998	1.81341176732672	-2.29954677488939	0.02574668369763	0.899171833437643	-4.35758075085185
ENSG00000134308	protein_coding	YWHAQ	2	0.415905066608271	6.38946646392089	2.29889060309489	0.0257868784816572	0.899171833437643	-3.918171762918
ENSG00000205189	protein_coding	ZBTB10	8	-0.372406740518622	4.12623513663487	-2.29878257767765	0.0257935010985167	0.899171833437643	-4.04126765281963
ENSG00000133313	protein_coding	CNDP2	18	0.426945827086415	6.59472010205878	2.29867909008645	0.0257998469404983	0.899171833437643	-3.93225637070974
ENSG00000145911	protein_coding	N4BP3	5	-0.991051472568326	2.61769430497477	-2.29853051918991	0.0258089597158387	0.899171833437643	-4.24419376178385
ENSG00000170542	protein_coding	SERPINB9	6	0.496938952844488	6.76050658402667	2.29781194306461	0.0258530749485008	0.899171833437643	-3.93423436405189
ENSG00000142686	protein_coding	C1orf216	1	0.494026105462396	2.90964826618758	2.29617600384509	0.0259537601711864	0.899171833437643	-4.18546623646167
ENSG00000152894	protein_coding	PTPRK	6	-0.849324583975548	1.47886251671595	-2.29463859052069	0.0260486998214266	0.899171833437643	-4.3762187142518
ENSG00000144791	protein_coding	LIMD1	3	0.325565902975435	6.56476254459831	2.29384143297912	0.0260980482641809	0.899171833437643	-3.93434315160625
ENSG00000127054	protein_coding	INTS11	1	0.228388786382981	5.87169030676828	2.29349759584467	0.0261193593712853	0.899171833437643	-3.90539945647655
ENSG00000196793	protein_coding	ZNF239	10	-0.896896126832522	1.15931055132465	-2.29303804795312	0.0261478664614487	0.899171833437643	-4.43704564278177
ENSG00000125434	protein_coding	SLC25A35	17	0.500565279439103	2.78102139125938	2.29245724998578	0.0261839346891236	0.899171833437643	-4.17983629083708
ENSG00000141510	protein_coding	TP53	17	0.342576279265733	5.98842676869062	2.29094211689495	0.026278234875172	0.899171833437643	-3.91022187336753
ENSG00000007545	protein_coding	CRAMP1	16	0.289750053764432	4.24476604308264	2.28960855823142	0.0263614841929878	0.899171833437643	-4.00383669575745
ENSG00000085449	protein_coding	WDFY1	2	0.577017185599776	4.99244118464814	2.28823546370463	0.0264474468955274	0.899171833437643	-3.93740090216911
ENSG00000200840	snRNA	RNU6-82P	13	-0.450822567512975	1.78823458513802	-2.28822823647478	0.0264479000163757	0.899171833437643	-4.34966891115188
ENSG00000163947	protein_coding	ARHGEF3	3	0.383913938466155	7.00923634864848	2.28590940887543	0.026593639360912	0.899171833437643	-3.95860192217184
ENSG00000244509	protein_coding	APOBEC3C	22	0.415585435541334	6.51168277817852	2.28509152628434	0.026645213925109	0.899171833437643	-3.93603561436371
ENSG00000119383	protein_coding	PTPA	9	0.360560399244775	6.1286102791561	2.28504541632203	0.026648124205823	0.899171833437643	-3.91876734110537
ENSG00000064225	protein_coding	ST3GAL6	3	-0.621244273205534	4.79731734695627	-2.28481610062487	0.0266626019195589	0.899171833437643	-3.97117077550818
ENSG00000169813	protein_coding	HNRNPF	10	0.281514807308806	7.47240283681328	2.28450280192579	0.0266823931672531	0.899171833437643	-4.00278966594507
ENSG00000254777	lncRNA	AC022182.1	8	-0.464622517964722	1.92421162350155	-2.28405071607916	0.0267109747194307	0.899171833437643	-4.3293844225358
ENSG00000115295	protein_coding	CLIP4	2	0.247914635834653	5.77754476870093	2.27917498328683	0.0270209617677414	0.899171833437643	-3.91603055354912
ENSG00000163534	protein_coding	FCRL1	1	-1.06352440519449	5.69881100804997	-2.27914955732811	0.0270225866405784	0.899171833437643	-3.92575060147361
ENSG00000203872	protein_coding	C6orf163	6	-0.34258409539575	3.28571720183621	-2.27735758699374	0.0271373235584276	0.899171833437643	-4.1491141402705
ENSG00000167553	protein_coding	TUBA1C	12	0.350422140149313	4.7049640433472	2.27682475725481	0.0271715232432465	0.899171833437643	-3.96455750718148
ENSG00000279838	TEC	AL356273.3	1	-0.349140021492035	3.19365626411113	-2.27572640613841	0.0272421418950595	0.899171833437643	-4.14477410725659
ENSG00000170456	protein_coding	DENND5B	12	-0.727513327972044	3.0946601452777	-2.27526557350855	0.0272718197724897	0.899171833437643	-4.1928218292034
ENSG00000117862	protein_coding	TXNDC12	1	-0.304856156015681	2.00379363467473	-2.27517816873937	0.0272774519306836	0.899171833437643	-4.31253178269471
ENSG00000170836	protein_coding	PPM1D	17	-0.278057156243209	5.33270253832797	-2.27459550321273	0.0273150239660288	0.899171833437643	-3.92757529179218
ENSG00000272037	lncRNA	AP002907.1	8	-0.741345293404803	1.87691109846313	-2.27442647514289	0.0273259320145782	0.899171833437643	-4.34028721091808
ENSG00000265491	protein_coding	RNF115	1	0.246203812741944	5.51968546472192	2.27412630434058	0.0273453127682372	0.899171833437643	-3.92233823401587
ENSG00000189337	protein_coding	KAZN	1	-1.36745081185851	3.17211152184732	-2.27278206523627	0.0274322545742295	0.899171833437643	-4.12230650743627
ENSG00000205056	lncRNA	LINC02397	12	-0.996433430462552	2.49930051416405	-2.27267120069581	0.0274394359553629	0.899171833437643	-4.26363887179078
ENSG00000134574	protein_coding	DDB2	11	0.429866989210627	4.61639017550597	2.27245833831489	0.0274532290519976	0.899171833437643	-3.99136350485849
ENSG00000149428	protein_coding	HYOU1	11	0.415484888399263	5.23198303981919	2.27147660607273	0.0275169233225803	0.899171833437643	-3.93368240438259
ENSG00000163590	protein_coding	PPM1L	3	0.430242484264811	5.20241716171664	2.27010889849755	0.0276058784433583	0.899171833437643	-3.93966843680298
ENSG00000159176	protein_coding	CSRP1	1	0.266106807848242	5.2953284063071	2.27004236073934	0.0276102125432531	0.899171833437643	-3.93113672303365
ENSG00000236525	lncRNA	AC007278.2	2	0.895164124191597	3.10339191101013	2.26935661083617	0.0276549157906609	0.899171833437643	-4.13403207730848
ENSG00000140365	protein_coding	COMMD4	15	0.356797984365957	3.67590239777803	2.26599259057118	0.0278751454484552	0.899171833437643	-4.1018530277342
ENSG00000162073	protein_coding	PAQR4	16	0.589698728980376	2.71559994178839	2.26487622145045	0.0279485734913165	0.899171833437643	-4.19914994013459
ENSG00000143870	protein_coding	PDIA6	2	0.360790226413926	6.05692384641005	2.26425910428843	0.027989237447137	0.899171833437643	-3.93027859518762
ENSG00000231551	transcribed_unprocessed_pseudogene	AC245100.4	1	-0.50097524051938	1.54263572244284	-2.26322771226703	0.0280573167157129	0.899171833437643	-4.3818419748049
ENSG00000204560	protein_coding	DHX16	6	0.16970064044415	5.31741996094353	2.26189169558579	0.0281457220324374	0.899171833437643	-3.93476655833309
ENSG00000255150	protein_coding	EID3	12	-0.343736179481661	2.50231928170878	-2.2582077232737	0.0283907763391343	0.899171833437643	-4.23821761126898
ENSG00000104738	protein_coding	MCM4	8	0.933944529314045	3.59451163917138	2.25703073957556	0.0284694664563516	0.899171833437643	-4.1064469875481
ENSG00000282980	processed_pseudogene	AC055839.1	17	-0.488848814843648	2.441979807244	-2.25682455900063	0.0284832710729431	0.899171833437643	-4.27109985465387
ENSG00000135999	protein_coding	EPC2	2	-0.195289677298377	6.12660101826652	-2.25655628170611	0.0285012422094846	0.899171833437643	-3.93306628810237
ENSG00000173369	protein_coding	C1QB	1	2.25149602762536	0.699515227919841	2.25636169494265	0.0285142833227684	0.899171833437643	-4.40520291742653
ENSG00000108854	protein_coding	SMURF2	17	-0.211362019379445	5.50741355470899	-2.25515719962257	0.0285951259608278	0.899171833437643	-3.93931898178805
ENSG00000035720	protein_coding	STAP1	4	-0.93566235581671	2.47595680133328	-2.25400219619419	0.028672837820802	0.899171833437643	-4.31422047239348
ENSG00000125817	protein_coding	CENPB	20	0.282885935187227	5.91585712554393	2.25347023881507	0.0287086923966194	0.899171833437643	-3.93560711018004
ENSG00000134709	protein_coding	HOOK1	1	-0.701913490472312	2.58368839961978	-2.25213995311274	0.0287985294816116	0.899171833437643	-4.27996642449976
ENSG00000179051	protein_coding	RCC2	1	0.382420005887227	5.17644369070818	2.2516809837105	0.028829582508451	0.899171833437643	-3.95340222961833
ENSG00000167861	protein_coding	HID1	17	-0.842232369419445	1.13193881815378	-2.25082151465591	0.0288878125185548	0.899171833437643	-4.43651236631277
ENSG00000143153	protein_coding	ATP1B1	1	0.686578185547999	1.39112959553851	2.25054562940851	0.0289065261687702	0.899171833437643	-4.37855518449245
ENSG00000131473	protein_coding	ACLY	17	0.242432801220335	6.91172697222436	2.24813443425776	0.0290705388945971	0.899171833437643	-3.98614554101635
ENSG00000175130	protein_coding	MARCKSL1	1	-0.349393515146026	5.22390150973987	-2.24725622648245	0.0291304805062386	0.899171833437643	-3.95325626227965
ENSG00000175567	protein_coding	UCP2	11	0.333014921510292	8.06786952090371	2.24614074236711	0.0292067753090279	0.899171833437643	-4.07735794185057
ENSG00000136448	protein_coding	NMT1	17	0.183991354444641	6.28785102451333	2.24606282473034	0.0292121111892003	0.899171833437643	-3.95020818762021
ENSG00000184924	protein_coding	PTRHD1	2	0.466416597071835	2.57775537419534	2.24446397216389	0.0293217932825793	0.899171833437643	-4.22341694537273
ENSG00000172716	protein_coding	SLFN11	17	0.343240667178045	5.65759716077896	2.24432285525025	0.0293314914874257	0.899171833437643	-3.94335894762257
ENSG00000137814	protein_coding	HAUS2	15	0.293985730964224	3.67218941080165	2.24236680668797	0.0294662133710349	0.899171833437643	-4.10898824220156
ENSG00000268362	lncRNA	AC092279.1	19	-0.390241616628659	6.61792838734812	-2.24220822671087	0.0294771594888154	0.899171833437643	-3.96574486874921
ENSG00000135299	protein_coding	ANKRD6	6	-0.351336942174129	3.19259567473885	-2.2416860493093	0.0295132287074169	0.899171833437643	-4.1665442035413
ENSG00000281501	lncRNA	SEPSECS-AS1	4	-0.55771098580255	3.31165446452512	-2.24150263504623	0.0295259072631813	0.899171833437643	-4.17504560232131
ENSG00000004779	protein_coding	NDUFAB1	16	0.321002747088354	3.13713312614561	2.24094408243189	0.0295645470901029	0.899171833437643	-4.17563123290893
ENSG00000117322	protein_coding	CR2	1	-0.847629256800646	2.5011835120002	-2.24049795616373	0.0295954416194317	0.899171833437643	-4.28460420660775
ENSG00000205730	protein_coding	ITPRIPL2	16	0.576517873171797	4.69993578570984	2.23969560937998	0.0296510766566552	0.899171833437643	-3.98756999432288
ENSG00000115084	protein_coding	SLC35F5	2	-0.186795610001725	6.73323285401132	-2.23896521745264	0.029701802884135	0.899171833437643	-3.97514620665336
ENSG00000174547	protein_coding	MRPL11	11	0.450211464556506	2.85602619990818	2.23587552162247	0.0299172360786616	0.899171833437643	-4.20991082363841
ENSG00000179091	protein_coding	CYC1	8	0.360527929006939	4.76996168140485	2.23554035786541	0.0299406888471783	0.899171833437643	-3.9875471298035
ENSG00000125843	protein_coding	AP5S1	20	0.30639108821603	3.52927326763256	2.23296426244803	0.0301214929950724	0.899171833437643	-4.12437767392167
ENSG00000131979	protein_coding	GCH1	14	0.795909506762801	5.83473414073463	2.23289036198041	0.0301266939620261	0.899171833437643	-3.95690879139048
ENSG00000271789	lncRNA	AL080317.1	6	-0.391392270799803	2.18293909195	-2.23187355610817	0.0301983355174225	0.899171833437643	-4.31808733004808
ENSG00000113721	protein_coding	PDGFRB	5	1.00912023409733	2.56523645869257	2.23158592896343	0.0302186283486264	0.899171833437643	-4.28407264869522
ENSG00000164402	protein_coding	SEPTIN8	5	0.513487997883983	2.67268594197069	2.2296341596422	0.0303566499219555	0.899171833437643	-4.23130236092164
ENSG00000165905	protein_coding	LARGE2	11	-0.833997165941723	2.11392131943667	-2.22814656468955	0.0304622213833355	0.899171833437643	-4.30825757504792
ENSG00000100207	protein_coding	TCF20	22	-0.268378756107815	3.61914216267536	-2.22798565840448	0.0304736600168239	0.899171833437643	-4.11425705177242
ENSG00000261490	lncRNA	AC005674.2	4	-0.289701450173365	4.86427675780508	-2.22740362375667	0.0305150679133481	0.899171833437643	-3.99166819765268
ENSG00000183604	transcribed_unprocessed_pseudogene	SMG1P5	16	-0.628745247375858	5.82140203928821	-2.22610079276302	0.030607936229188	0.899171833437643	-3.95669351371873
ENSG00000143772	protein_coding	ITPKB	1	-0.264473866566087	8.25082049015609	-2.22418779857433	0.0307447514415371	0.899171833437643	-4.09298775691034
ENSG00000067191	protein_coding	CACNB1	17	0.340968417916791	3.6885400477681	2.22081233971818	0.0309874807051061	0.899171833437643	-4.11874353396496
ENSG00000167114	protein_coding	SLC27A4	9	0.308738637020933	3.87710664687398	2.21974331861295	0.0310647066702747	0.899171833437643	-4.09783346541793
ENSG00000116396	protein_coding	KCNC4	1	-0.455054886992516	4.45659530044592	-2.21934092855306	0.0310938193495635	0.899171833437643	-4.03783299372312
ENSG00000132024	protein_coding	CC2D1A	19	0.26869284020433	4.53987896099067	2.21933442628234	0.0310942899829907	0.899171833437643	-4.01705200939699
ENSG00000125703	protein_coding	ATG4C	1	-0.337082727011195	3.68786722846231	-2.21721793473661	0.03124781651318	0.899171833437643	-4.13526278014426
ENSG00000274376	transcribed_unprocessed_pseudogene	ADAMTS7P1	15	-1.08583955926203	0.716236818252545	-2.21684883646672	0.0312746587756309	0.899171833437643	-4.44885121101794
ENSG00000015153	protein_coding	YAF2	12	-0.183445981939919	5.65547977760604	-2.2153314886648	0.0313852205120699	0.899171833437643	-3.96295918138202
ENSG00000119777	protein_coding	TMEM214	2	0.29080697104554	5.03888006620977	2.21452942522884	0.0314438024516649	0.899171833437643	-3.9839974627954
ENSG00000170037	protein_coding	CNTROB	17	0.28964621267315	4.05383362598506	2.2141947861634	0.0314682727302306	0.899171833437643	-4.07679944088493
ENSG00000256053	protein_coding	COA8	14	0.230537778080145	2.98507072036738	2.2133513806086	0.0315300209421741	0.899171833437643	-4.1914162774264
ENSG00000213064	protein_coding	SFT2D2	1	0.308741289014745	7.84863206868145	2.21248062368068	0.0315938839672756	0.899171833437643	-4.0786350713498
ENSG00000187778	protein_coding	MCRS1	12	0.216817666378146	5.26146377346629	2.21238912087971	0.0316006015961512	0.899171833437643	-3.97336819656527
ENSG00000054148	protein_coding	PHPT1	9	0.415723433669033	2.88812928482251	2.21224096441578	0.0316114810999258	0.899171833437643	-4.21161260109968
ENSG00000167513	protein_coding	CDT1	16	1.55397529672304	1.02186514994902	2.20948672810466	0.0318143352745428	0.899171833437643	-4.43202508754192
ENSG00000175216	protein_coding	CKAP5	11	0.295985917971843	5.54195426857535	2.20783993196494	0.0319361732849611	0.899171833437643	-3.97115656933889
ENSG00000213638	protein_coding	ADAT3	19	0.481308026353668	1.90619562724344	2.20750506053652	0.0319609990782439	0.899171833437643	-4.32930551000228
ENSG00000162512	protein_coding	SDC3	1	1.19678070106786	2.35533626117548	2.20578299752333	0.0320889341644754	0.899171833437643	-4.24531294194882
ENSG00000116133	protein_coding	DHCR24	1	0.768079498782397	3.021188074848	2.20485788608108	0.032157848904341	0.899171833437643	-4.20836428321748
ENSG00000136521	protein_coding	NDUFB5	3	0.285306215703259	4.18198407096322	2.20482813904941	0.0321600670306325	0.899171833437643	-4.06983244885878
ENSG00000227507	protein_coding	LTB	6	-0.499400416840061	6.72949029954115	-2.20474668058097	0.0321661417794027	0.899171833437643	-3.99740894971027
ENSG00000144591	protein_coding	GMPPA	2	0.281504609487627	4.31594161526495	2.20368245427194	0.0322455993915417	0.899171833437643	-4.04969021463874
ENSG00000174917	protein_coding	MICOS13	19	0.334536071633045	2.87572790302525	2.20319381964772	0.0322821400124903	0.899171833437643	-4.22627429321484
ENSG00000114999	protein_coding	TTL	2	0.209472901650179	5.14719613936036	2.20085975934319	0.0324571884401406	0.899171833437643	-3.98914572004744
ENSG00000153064	protein_coding	BANK1	4	-0.790894378954554	5.20687961898878	-2.20042269677851	0.0324900599765738	0.899171833437643	-3.99702333391755
ENSG00000136856	protein_coding	SLC2A8	9	0.435766952316869	2.11028799196746	2.19978657201554	0.0325379555206017	0.899171833437643	-4.30659080020635
ENSG00000114867	protein_coding	EIF4G1	3	0.294727841938269	7.59628811423451	2.19963566171307	0.0325493271052553	0.899171833437643	-4.06417879782819
ENSG00000286219	protein_coding	NOTCH2NLC	1	-0.363929461647494	4.90229362104753	-2.19954525264055	0.0325561414046066	0.899171833437643	-4.02423168150695
ENSG00000100731	protein_coding	PCNX1	14	-0.367439624484424	8.97327180824723	-2.19861001194816	0.032626706147714	0.899171833437643	-4.16433299603416
ENSG00000198832	protein_coding	SELENOM	22	-0.572567454591092	1.86183325277524	-2.19595663310707	0.0328276412172641	0.899171833437643	-4.37659312677716
ENSG00000110717	protein_coding	NDUFS8	11	0.356867722086843	4.25579315891417	2.19590738511285	0.032831380967834	0.899171833437643	-4.06714890395874
ENSG00000143507	protein_coding	DUSP10	1	0.431465537204131	3.26117733876264	2.19576661612161	0.0328420726317575	0.899171833437643	-4.16431019531114
ENSG00000166347	protein_coding	CYB5A	18	-0.365487184569868	3.21738552341977	-2.1954595798386	0.0328654032606862	0.899171833437643	-4.2007581928107
ENSG00000266302	protein_coding	AC098850.3	17	2.57648090686577	1.20010392769491	2.1944724858767	0.0329405082322765	0.899171833437643	-4.40879195038226
ENSG00000159958	protein_coding	TNFRSF13C	22	-0.881179268365872	4.5939592335375	-2.19411529819466	0.0329677228398256	0.899171833437643	-4.04032431894101
ENSG00000171606	protein_coding	ZNF274	19	-0.243083994414767	5.66563277786935	-2.19306804134424	0.0330476291037304	0.899171833437643	-3.97860329801399
ENSG00000136014	protein_coding	USP44	12	-0.900766994770542	1.4997556763587	-2.19263834706852	0.0330804644056231	0.899171833437643	-4.41248009953319
ENSG00000044574	protein_coding	HSPA5	9	0.287050457120026	6.90632966138712	2.1921105815027	0.0331208332483007	0.899171833437643	-4.02456634680232
ENSG00000130511	protein_coding	SSBP4	19	0.485170383162204	5.8448459356472	2.1902964966876	0.0332599243231958	0.899171833437643	-3.98271731015523
ENSG00000167315	protein_coding	ACAA2	18	0.436601247764016	3.83495178924492	2.1902831900985	0.0332609464776	0.899171833437643	-4.11044384845116
ENSG00000100297	protein_coding	MCM5	22	0.408204476457223	5.839700647656	2.18964654844973	0.033309882903234	0.899171833437643	-3.98295133467093
ENSG00000100711	protein_coding	ZFYVE21	14	0.200444274162767	4.03492255322157	2.18865285407794	0.0333863916107456	0.899171833437643	-4.08311149101702
ENSG00000062822	protein_coding	POLD1	19	0.350811918394895	4.27699542986287	2.18756802624931	0.0334700939309683	0.899171833437643	-4.06250080643154
ENSG00000123411	protein_coding	IKZF4	12	0.321281456929145	2.7667489616665	2.18658382704134	0.0335461920210917	0.899171833437643	-4.23181991486438
ENSG00000197471	protein_coding	SPN	16	0.421450420665967	7.86464202741776	2.18627536823646	0.0335700733653683	0.899171833437643	-4.09049779478181
ENSG00000279369	TEC	AC046185.3	17	-0.239094106652178	5.46138428261349	-2.18532212208503	0.0336439698551088	0.899171833437643	-3.98750678160779
ENSG00000171596	protein_coding	NMUR1	2	0.78512404654496	3.93650195291082	2.18431752093874	0.0337220025564008	0.899171833437643	-4.10876675970413
ENSG00000111667	protein_coding	USP5	12	0.329205089552317	5.14211045866587	2.18267407021298	0.0338500020163605	0.899171833437643	-4.00259906139646
ENSG00000092853	protein_coding	CLSPN	1	1.16071143079038	1.73287158649605	2.18236762186348	0.0338739169147851	0.899171833437643	-4.36459553053673
ENSG00000107560	protein_coding	RAB11FIP2	10	-0.233820037221706	5.25794848240164	-2.18045815684932	0.0340232651426389	0.899171833437643	-4.00317103942332
ENSG00000276043	protein_coding	UHRF1	19	1.40582611270011	2.04623422034413	2.17845700665688	0.0341804067153287	0.899171833437643	-4.33702492284363
ENSG00000124541	protein_coding	RRP36	6	0.214231597920318	4.19546750848015	2.17673288950624	0.0343163063506312	0.899171833437643	-4.07898769858427
ENSG00000159131	protein_coding	GART	21	0.293236191457813	5.12615345520625	2.17496883380078	0.0344558462987982	0.899171833437643	-4.01296532814142
ENSG00000121741	protein_coding	ZMYM2	13	-0.208243993725982	7.13050273633784	-2.17481054164893	0.0344683918811221	0.899171833437643	-4.03624308814178
ENSG00000205336	protein_coding	ADGRG1	16	0.907447144908743	6.46763389137809	2.17231443202493	0.0346667556060583	0.899171833437643	-4.01361198221076
ENSG00000152234	protein_coding	ATP5F1A	18	0.26320963209546	7.13917077469104	2.17206798181492	0.0346863951925843	0.899171833437643	-4.04879498726396
ENSG00000164307	protein_coding	ERAP1	5	0.240237987183961	6.98326002781118	2.16990479962229	0.0348591995369387	0.899171833437643	-4.04166597859318
ENSG00000138166	protein_coding	DUSP5	10	0.661563524653493	3.99699935259104	2.16943760149382	0.0348966206670568	0.899171833437643	-4.1057398942098
ENSG00000030110	protein_coding	BAK1	6	0.522411926080979	5.2585541586666	2.16921992865905	0.0349140676579098	0.899171833437643	-4.00715383894378
ENSG00000112701	protein_coding	SENP6	6	-0.278748395048106	7.30786436733099	-2.16796547543237	0.0350147646893031	0.899171833437643	-4.05643433696173
ENSG00000011275	protein_coding	RNF216	7	-0.198098541927575	6.93323763894523	-2.16740994291732	0.035059439772643	0.899171833437643	-4.03396416230066
ENSG00000171649	protein_coding	ZIK1	19	-0.512666484211489	2.62706635420795	-2.16619686735304	0.0351571678087114	0.899171833437643	-4.29108847624105
ENSG00000063244	protein_coding	U2AF2	19	0.1814831123825	6.97637513934965	2.16490880257118	0.0352611993634979	0.899171833437643	-4.04372029714431
ENSG00000278156	lncRNA	TSC22D1-AS1	13	-0.411919436798039	1.7803606499131	-2.1644864505133	0.0352953698491323	0.899171833437643	-4.38448383819915
ENSG00000101347	protein_coding	SAMHD1	20	0.380955312950194	8.98898768419421	2.16358228007579	0.0353686198759084	0.899171833437643	-4.18370906098657
ENSG00000181929	protein_coding	PRKAG1	12	0.214297240960636	4.55876168761658	2.16339147987739	0.03538409434143	0.899171833437643	-4.05231589479565
ENSG00000106991	protein_coding	ENG	9	0.423832764864125	3.98794794343102	2.16294252000002	0.0354205298158205	0.899171833437643	-4.09934277488165
ENSG00000143553	protein_coding	SNAPIN	1	0.278685146599544	3.43942888836919	2.16135677337735	0.035549485736529	0.899171833437643	-4.18211766278864
ENSG00000156110	protein_coding	ADK	10	-0.387922422360913	4.7772702676473	-2.16129964624436	0.0355541391162723	0.899171833437643	-4.05569944871066
ENSG00000198712	protein_coding	MT-CO2	MT	0.476593132742548	7.92910160059428	2.16097183705412	0.0355808516797071	0.899171833437643	-4.11642519315571
ENSG00000260517	lncRNA	AC009093.2	16	0.4050127810756	3.5451399626874	2.16076129948734	0.0355980172994037	0.899171833437643	-4.14878304673206
ENSG00000276231	protein_coding	PIK3R6	17	-0.506750031819269	4.48873628495452	-2.16053488677559	0.0356164853807571	0.899171833437643	-4.05509993185152
ENSG00000112655	protein_coding	PTK7	6	0.665785051630434	1.9413965065688	2.16041082044532	0.0356266088219754	0.899171833437643	-4.34593400660948
ENSG00000169583	protein_coding	CLIC3	9	0.955837888215127	2.9640288568213	2.16037037062009	0.0356299099533947	0.899171833437643	-4.23061887458377
ENSG00000173212	protein_coding	MAB21L3	1	-1.17834620953662	0.86867057211299	-2.15892042015333	0.0357484188750147	0.899171833437643	-4.42763966567809
ENSG00000108829	protein_coding	LRRC59	17	0.301960315942135	5.29173428314703	2.15819147271017	0.0358081287642313	0.899171833437643	-4.01111685538309
ENSG00000142002	protein_coding	DPP9	19	0.231949082148962	6.33465613443253	2.15816679933102	0.0358101513545213	0.899171833437643	-4.01595936835425
ENSG00000065057	protein_coding	NTHL1	16	0.468179604421351	2.29084042283741	2.15700608601493	0.0359054138929056	0.899171833437643	-4.31225993240125
ENSG00000111850	protein_coding	SMIM8	6	-0.308125669071243	4.06980118585964	-2.15683733987158	0.0359192818207692	0.899171833437643	-4.11221340737027
ENSG00000140853	protein_coding	NLRC5	16	0.481449073301267	8.99693700286196	2.15366394049971	0.0361809566808254	0.899171833437643	-4.19650132404378
ENSG00000188807	protein_coding	TMEM201	1	0.41699265393747	3.04180074699991	2.1532910981626	0.0362118105001661	0.899171833437643	-4.21982755463026
ENSG00000197386	protein_coding	HTT	4	0.305683636824252	7.39134447759926	2.15316176284772	0.0362225187825485	0.899171833437643	-4.07893969285083
ENSG00000111145	protein_coding	ELK3	12	0.219364876422229	5.59771729300248	2.15271718521069	0.0362593486840546	0.899171833437643	-4.00916037682093
ENSG00000204257	protein_coding	HLA-DMA	6	0.471126151011792	3.99579335935646	2.15245891968315	0.0362807591343452	0.899171833437643	-4.10199784597724
ENSG00000168916	protein_coding	ZNF608	5	-1.02235975556779	2.05612001754856	-2.15095266155573	0.0364058506919035	0.899171833437643	-4.35311997902124
ENSG00000236345	lncRNA	SCAT8	6	-0.893015555744983	2.05981012779471	-2.15062755058856	0.0364329001181187	0.899171833437643	-4.38959986572341
ENSG00000196268	protein_coding	ZNF493	19	-0.390248224142685	5.61101142346349	-2.14994147948727	0.0364900395684723	0.899171833437643	-4.01331964036499
ENSG00000104825	protein_coding	NFKBIB	19	0.348451479644547	3.58344316722048	2.14993505654872	0.0364905748746725	0.899171833437643	-4.15061110448324
ENSG00000131781	protein_coding	FMO5	1	-0.406978193710873	2.68519055734311	-2.14781035666677	0.0366680323440221	0.899171833437643	-4.26562396751105
ENSG00000089041	protein_coding	P2RX7	12	0.584696247486282	4.98535546439142	2.14500243777256	0.0369037150458539	0.899171833437643	-4.03121031555455
ENSG00000140025	protein_coding	EFCAB11	14	0.399535692301382	1.50381548185195	2.14475051687979	0.0369249248782262	0.899171833437643	-4.3960316362377
ENSG00000268889	lncRNA	AC008750.7	19	1.16428109947294	1.18008109238884	2.14254572673347	0.0371110084997638	0.899171833437643	-4.42010385471687
ENSG00000240219	lncRNA	AL512306.2	1	-0.4926013688588	2.40168630409842	-2.14203165923956	0.0371545137478367	0.899171833437643	-4.3082298731895
ENSG00000134684	protein_coding	YARS	1	0.377698549227399	5.43949841261163	2.1417247209228	0.0371805110971679	0.899171833437643	-4.02232068667177
ENSG00000182362	protein_coding	YBEY	21	0.384753617569235	2.72688836646814	2.14147078210401	0.0372020315074367	0.899171833437643	-4.25723962279244
ENSG00000147649	protein_coding	MTDH	8	0.175214993701432	6.85325258846825	2.14087357016539	0.0372526861673645	0.899171833437643	-4.04820169480346
ENSG00000184220	protein_coding	CMSS1	3	-0.48810611775815	2.88374741431629	-2.14062259702538	0.0372739913988391	0.899171833437643	-4.26920323660131
ENSG00000102755	protein_coding	FLT1	13	-1.02920137602227	0.969980021448375	-2.13991209914	0.0373343638803335	0.899171833437643	-4.47359127742271
ENSG00000155506	protein_coding	LARP1	5	0.315578731075736	7.58003022255779	2.13934801352786	0.0373823564708822	0.899171833437643	-4.10055022706316
ENSG00000272556	transcribed_unprocessed_pseudogene	GTF2IP13	7	0.565612181928451	1.50983200591032	2.13842395921267	0.0374610922478954	0.899171833437643	-4.38889701573064
ENSG00000121281	protein_coding	ADCY7	16	0.27796421630304	8.69613987777758	2.1373190243419	0.0375554311908548	0.899171833437643	-4.17340290724116
ENSG00000136738	protein_coding	STAM	10	-0.206866344499113	4.928435780927	-2.13638797169514	0.0376350858010793	0.899171833437643	-4.04994307107391
ENSG00000185485	transcribed_unprocessed_pseudogene	SDHAP1	3	-0.40077809444823	5.44751674819898	-2.13587657319497	0.0376789006201126	0.899171833437643	-4.02930083110693
ENSG00000141522	protein_coding	ARHGDIA	17	0.270925734136141	7.56235637465826	2.13573934561731	0.037690665402814	0.899171833437643	-4.10033539063415
ENSG00000169136	protein_coding	ATF5	19	0.562243873612375	3.05301376470125	2.13520763738344	0.0377362801874261	0.899171833437643	-4.23584685153215
ENSG00000112232	protein_coding	KHDRBS2	6	-0.781742787832512	1.12239629929927	-2.13367126158215	0.0378683566004443	0.899171833437643	-4.43582084510974
ENSG00000164171	protein_coding	ITGA2	5	1.1515160453447	1.06055632426753	2.13313603022474	0.0379144634921694	0.899171833437643	-4.44675480315113
ENSG00000279330	TEC	AJ003147.3	16	-0.361501814603582	3.86427369593215	-2.13132182708247	0.0380711121944036	0.899171833437643	-4.13134041128914
ENSG00000168646	protein_coding	AXIN2	17	-0.813006705628057	3.10471005114282	-2.13108041337288	0.038091999939193	0.899171833437643	-4.2503364035921
ENSG00000133424	protein_coding	LARGE1	22	-0.789063729391903	2.73025333448692	-2.13067819236675	0.0381268234565306	0.899171833437643	-4.25623869350033
ENSG00000167460	protein_coding	TPM4	19	0.29070657375587	7.59163007076549	2.13063472531699	0.0381305884194424	0.899171833437643	-4.10262355316142
ENSG00000168818	protein_coding	STX18	4	0.209039637782489	4.54275402751242	2.13046192543314	0.0381455589594747	0.899171833437643	-4.0766736168322
ENSG00000116574	protein_coding	RHOU	1	0.76252940537792	1.03802225576516	2.12942546677346	0.0382354608227653	0.899171833437643	-4.42440911186401
ENSG00000136828	protein_coding	RALGPS1	9	-0.367705642998926	4.40848354223587	-2.12925126788387	0.0382505889489857	0.899171833437643	-4.08415929047243
ENSG00000239305	protein_coding	RNF103	2	-0.244388076207184	5.32653808502826	-2.12729150086178	0.0384211446253996	0.899171833437643	-4.03266193696942
ENSG00000138835	protein_coding	RGS3	9	0.346590121127214	6.62870133195763	2.12728307136315	0.0384218796689469	0.899171833437643	-4.05213078251589
ENSG00000122547	protein_coding	EEPD1	7	-0.56233305013648	5.88806333659694	-2.12651431975571	0.0384889658192077	0.899171833437643	-4.02808005785905
ENSG00000132361	protein_coding	CLUH	17	0.352265931459808	4.96811104249417	2.12641236818207	0.0384978704623173	0.899171833437643	-4.04741533031583
ENSG00000187621	lncRNA	TCL6	14	-1.33903898999301	1.62717534835495	-2.12591825206922	0.0385410530667612	0.899171833437643	-4.41556264270232
ENSG00000163739	protein_coding	CXCL1	4	-0.825280938843708	2.85859948971046	-2.12521336427216	0.0386027291991165	0.899171833437643	-4.25986957751002
ENSG00000126070	protein_coding	AGO3	1	-0.176944783009587	6.80948728280651	-2.1250100075889	0.0386205385193811	0.899171833437643	-4.05345332902005
ENSG00000239713	protein_coding	APOBEC3G	22	0.428484588564622	6.04667008417759	2.12411616409874	0.0386989037858008	0.899171833437643	-4.03008415813752
ENSG00000125637	protein_coding	PSD4	2	-0.245957071460808	8.70060039761748	-2.12286788855183	0.0388085758934228	0.899171833437643	-4.18356450857823
ENSG00000140263	protein_coding	SORD	15	-0.399660792750594	3.80091791853438	-2.12257394645482	0.0388344408706375	0.899171833437643	-4.14514529869483
ENSG00000083093	protein_coding	PALB2	16	0.270764233519589	3.30728972317054	2.12063557271152	0.0390053832616276	0.899171833437643	-4.22184960679055
ENSG00000115523	protein_coding	GNLY	2	0.983961217299676	7.87836461392872	2.12001765542157	0.039060014771494	0.899171833437643	-4.12745771510128
ENSG00000250317	protein_coding	SMIM20	4	0.357316638137425	1.97487456055143	2.11938115561336	0.0391163592172078	0.899171833437643	-4.34572036998196
ENSG00000268006	lncRNA	PTOV1-AS1	19	-0.442578954321965	1.44474946354541	-2.11849923714374	0.039194546250242	0.899171833437643	-4.41402004242484
ENSG00000287839	lncRNA	AL353807.5	1	0.57229378976202	3.34546517485648	2.11830581488026	0.0392117124974147	0.899171833437643	-4.18898860338801
ENSG00000145687	protein_coding	SSBP2	5	-0.467732669442439	5.49737092362107	-2.11776216817838	0.0392599964403104	0.899171833437643	-4.04034921448708
ENSG00000188312	protein_coding	CENPP	9	0.569271813308661	2.68532999757119	2.11717896286743	0.039311851611996	0.899171833437643	-4.28106362528554
ENSG00000058262	protein_coding	SEC61A1	3	0.219884754506386	6.9773289811299	2.11675184113136	0.039349866761083	0.899171833437643	-4.07218759226324
ENSG00000104299	protein_coding	INTS9	8	0.251858047669146	4.32821725026933	2.11653242636999	0.0393694078524896	0.899171833437643	-4.10607737300021
ENSG00000132716	protein_coding	DCAF8	1	-0.15608020190775	5.81455550429283	-2.11483564869487	0.0395208098735072	0.899171833437643	-4.03279467581282
ENSG00000087191	protein_coding	PSMC5	17	0.245843318616352	5.20185457718946	2.11449802445652	0.039550996477314	0.899171833437643	-4.04830541428457
ENSG00000128203	protein_coding	ASPHD2	22	0.657730930991519	3.40018268273873	2.11212863196851	0.0397634091672908	0.899171833437643	-4.17819383368958
ENSG00000106537	protein_coding	TSPAN13	7	-0.749393452881696	2.53841535726303	-2.11021905364771	0.0399353254899932	0.899171833437643	-4.31882877231128
ENSG00000085465	protein_coding	OVGP1	1	-0.655482512983755	1.11340636956927	-2.11021120659212	0.039936033286655	0.899171833437643	-4.44014584228562
ENSG00000213619	protein_coding	NDUFS3	11	0.392144474065327	2.99454995662922	2.11014813171499	0.0399417229766666	0.899171833437643	-4.24832501298531
ENSG00000162654	protein_coding	GBP4	1	0.87631879141923	6.89044083149787	2.10922127492102	0.0400254121570255	0.899171833437643	-4.08280518602252
ENSG00000239636	lncRNA	AC004865.2	1	0.470532932865459	2.67553061329855	2.10882519511889	0.0400612223298277	0.899171833437643	-4.28501364093018
ENSG00000154889	protein_coding	MPPE1	18	-0.330885927599051	6.8969084879697	-2.107869975438	0.0401477004245393	0.899171833437643	-4.07129239861457
ENSG00000108039	protein_coding	XPNPEP1	10	0.251630472238357	5.53100611411134	2.10780876237592	0.0401532477338989	0.899171833437643	-4.0423762876571
ENSG00000153207	protein_coding	AHCTF1	1	-0.398066580022528	7.69104148728809	-2.10558034964314	0.0403556497527855	0.899171833437643	-4.12145431381583
ENSG00000105205	protein_coding	CLC	19	-1.01730878607684	5.27025976896291	-2.10533991705609	0.0403775409328135	0.899171833437643	-4.05337949103003
ENSG00000164985	protein_coding	PSIP1	9	-0.278407177400489	6.18439080936149	-2.10471039672121	0.0404349073765731	0.899171833437643	-4.04210082726456
ENSG00000142227	protein_coding	EMP3	19	0.272016072612335	6.40233225214468	2.10293834224023	0.0405967723299452	0.899171833437643	-4.05221869626584
ENSG00000166902	protein_coding	MRPL16	11	0.317563403940785	3.91949206502546	2.10273585978805	0.0406153036924232	0.899171833437643	-4.15763229794262
ENSG00000176533	protein_coding	GNG7	19	-0.562150338448961	4.38257519197931	-2.10248094947958	0.0406386438029349	0.899171833437643	-4.10145906498953
ENSG00000247982	lncRNA	LINC00926	15	-0.893497049030914	5.0005749914115	-2.1022310794474	0.0406615337859235	0.899171833437643	-4.07025236771063
ENSG00000166689	protein_coding	PLEKHA7	11	-0.697227740741202	1.93759127477714	-2.10153550767039	0.0407253127381288	0.899171833437643	-4.38072110860958
ENSG00000242086	lncRNA	MUC20-OT1	3	-1.00137686535067	1.46370092116448	-2.10139711569959	0.0407380127080287	0.899171833437643	-4.4478179804229
ENSG00000104969	protein_coding	SGTA	19	0.200391923269327	5.10989887010372	2.10016104752436	0.0408515978578679	0.899171833437643	-4.05703451535673
ENSG00000122779	protein_coding	TRIM24	7	-0.245482142052945	5.55657684074143	-2.09935298569086	0.0409260019375403	0.899171833437643	-4.0470692231844
ENSG00000065911	protein_coding	MTHFD2	2	0.556146299740623	4.85364118151931	2.09933732318432	0.0409274452657692	0.899171833437643	-4.07407389255847
ENSG00000198911	protein_coding	SREBF2	22	0.317000700930078	6.60722869944753	2.09832514061784	0.0410208140168533	0.899171833437643	-4.06720816970445
ENSG00000197024	protein_coding	ZNF398	7	-0.219850093330654	5.53760317910046	-2.09831430951278	0.0410218141367223	0.899171833437643	-4.04713446866998
ENSG00000172731	protein_coding	LRRC20	10	0.672617366987414	1.33625066830022	2.09780361952123	0.0410689942752801	0.899171833437643	-4.41420367777068
ENSG00000145220	protein_coding	LYAR	4	0.460877778941187	3.65780641935789	2.09746783521204	0.04110004154728	0.899171833437643	-4.19241708855017
ENSG00000119042	protein_coding	SATB2	2	0.563147683459873	1.19845448352659	2.09570809434665	0.0412630859273134	0.899171833437643	-4.41742592747481
ENSG00000268081	lncRNA	AC123912.1	19	-1.32857830548482	1.25834535073821	-2.09537069586904	0.0412944111582607	0.899171833437643	-4.45326963274792
ENSG00000130772	protein_coding	MED18	1	0.413493854386752	2.13080691034662	2.09456298866133	0.0413694857991083	0.899171833437643	-4.33572120110553
ENSG00000281649	lncRNA	EBLN3P	9	-0.162634537475125	6.33944275172626	-2.09306354232596	0.0415091719747793	0.899171833437643	-4.05618821075902
ENSG00000260257	lncRNA	AL035071.1	20	-0.279639685613341	3.43094682496121	-2.09187647697056	0.0416200489243198	0.899171833437643	-4.20804311542927
ENSG00000184967	protein_coding	NOC4L	12	0.363238560154795	2.9581370663307	2.09076049545799	0.0417245219104221	0.899171833437643	-4.26081072263012
ENSG00000255769	transcribed_unprocessed_pseudogene	GOLGA2P10	15	-0.781544304969024	1.59733850163049	-2.08996774048266	0.0417988748482747	0.899171833437643	-4.41206903843183
ENSG00000166451	protein_coding	CENPN	16	0.663432822588599	1.55692542259971	2.08800797144767	0.0419831789074112	0.899171833437643	-4.39620496939773
ENSG00000123080	protein_coding	CDKN2C	1	0.641199060763851	2.02579543132545	2.08691059184425	0.0420866898408616	0.899171833437643	-4.35174782092206
ENSG00000258872	transcribed_processed_pseudogene	FDPSP3	14	0.761604968830455	1.96574039435903	2.08690182909166	0.0420875172871414	0.899171833437643	-4.37039266326167
ENSG00000072840	protein_coding	EVC	4	0.875724899552508	1.23199820064239	2.08602749700888	0.0421701497796466	0.899171833437643	-4.41058790131997
ENSG00000143499	protein_coding	SMYD2	1	-0.272272660042643	4.68330471845883	-2.08553111403761	0.0422171254981816	0.899171833437643	-4.10652732456783
ENSG00000138593	protein_coding	SECISBP2L	15	-0.15353109471232	6.22324619807769	-2.08494393810265	0.0422727524021212	0.899171833437643	-4.05728252638475
ENSG00000163806	protein_coding	SPDYA	2	-0.454740554091638	2.01866385972033	-2.08483229115487	0.0422833366534466	0.899171833437643	-4.36763150914937
ENSG00000148153	protein_coding	INIP	9	0.156786404090806	4.66545934025953	2.08431295600756	0.0423326005601697	0.899171833437643	-4.09257900991272
ENSG00000064961	protein_coding	HMG20B	19	0.171764041617569	5.28692620861233	2.08276347702125	0.0424798809228397	0.899171833437643	-4.06370656845091
ENSG00000152127	protein_coding	MGAT5	2	-0.250568532565413	6.64630274846443	-2.082690616107	0.0424868174457553	0.899171833437643	-4.07468050365467
ENSG00000131653	protein_coding	TRAF7	16	0.207215491909869	5.80742770299284	2.08226883501903	0.0425269913555764	0.899171833437643	-4.05672999552272
ENSG00000274765	lncRNA	AC018926.1	15	-0.720101531362311	1.61159453011999	-2.08104732467203	0.0426435249104673	0.899171833437643	-4.39886382305707
ENSG00000083799	protein_coding	CYLD	16	-0.224588785239291	8.20675449058685	-2.08064689486465	0.0426817869103608	0.899171833437643	-4.16485057030206
ENSG00000151014	protein_coding	NOCT	4	0.527648784723588	1.61931301108297	2.07971428666522	0.0427710157830619	0.899171833437643	-4.39279191991759
ENSG00000275379	protein_coding	HIST1H3I	6	0.924267660486718	3.86312055245531	2.07942597634638	0.0427986332311853	0.899171833437643	-4.16532925303916
ENSG00000168280	protein_coding	KIF5C	2	-0.680941233051116	2.57811747975554	-2.07924066783286	0.0428163922651785	0.899171833437643	-4.32850240968256
ENSG00000100427	protein_coding	MLC1	22	0.671555628876868	4.09252974426932	2.07430837077868	0.0432914440235019	0.899171833437643	-4.15756740799202
ENSG00000274602	transcribed_unprocessed_pseudogene	PI4KAP1	22	1.24177389158991	3.90027694672249	2.07386969857128	0.0433339159318145	0.899171833437643	-4.14444402678489
ENSG00000103154	protein_coding	NECAB2	16	-1.22422920119117	1.87387915402353	-2.07363257896561	0.0433568887732008	0.899171833437643	-4.39448006689599
ENSG00000123505	protein_coding	AMD1	6	-0.315052243753974	7.41097422788993	-2.0711575560586	0.0435973098911908	0.899171833437643	-4.12296876976525
ENSG00000148516	protein_coding	ZEB1	10	-0.323172066925444	5.97679700874068	-2.07104187872655	0.0436085749960456	0.899171833437643	-4.06403281762145
ENSG00000251301	lncRNA	LINC02384	12	1.6406665446613	3.50732857066992	2.0698351822027	0.0437262389022616	0.899171833437643	-4.22879001627541
ENSG00000213965	protein_coding	NUDT19	19	0.276132774002142	3.78394822597473	2.06879623279113	0.0438277671943526	0.899171833437643	-4.18428906904758
ENSG00000169116	protein_coding	PARM1	4	-1.07418743791103	0.956960233980275	-2.06831378242839	0.0438749829500678	0.899171833437643	-4.4714575022454
ENSG00000166123	protein_coding	GPT2	16	0.451139055728663	1.17776834590568	2.06697139043745	0.0440065912077603	0.899171833437643	-4.44740030267668
ENSG00000279453	TEC	Z99129.4	6	-0.26804223372407	3.04360085705297	-2.0668137650105	0.0440220673315566	0.899171833437643	-4.25636649419021
ENSG00000166446	protein_coding	CDYL2	16	0.36654847544016	4.18265842734235	2.06665286569377	0.0440378697786905	0.899171833437643	-4.14272955170858
ENSG00000236830	lncRNA	CBR3-AS1	21	-0.444615356028993	2.55524219797883	-2.06575395281715	0.0441262457773929	0.899171833437643	-4.31495069955207
ENSG00000196839	protein_coding	ADA	20	0.643788574513494	4.25721238799829	2.06452794951397	0.0442470281175052	0.899171833437643	-4.14196951632174
ENSG00000226287	transcribed_unprocessed_pseudogene	TMEM191A	22	-0.369628253696636	1.52174666715665	-2.06287868977187	0.0444099619926044	0.899171833437643	-4.42086282976391
ENSG00000166508	protein_coding	MCM7	7	0.45007742316378	5.56540743922946	2.06263245235883	0.044434333019428	0.899171833437643	-4.07258354337795
ENSG00000104518	protein_coding	GSDMD	8	0.367228392135549	5.71745449184708	2.06261388627226	0.0444361710450337	0.899171833437643	-4.07093516943856
ENSG00000136573	protein_coding	BLK	8	-0.893356030566875	3.54760873684819	-2.06178000201297	0.0445187930215922	0.899171833437643	-4.22838392071087
ENSG00000125247	protein_coding	TMTC4	13	0.421318473007406	4.10029255629713	2.06159048730335	0.044537588920521	0.899171833437643	-4.161164700376
ENSG00000171150	protein_coding	SOCS5	2	-0.23748541017529	4.38884027902294	-2.06012704087353	0.0446829647178382	0.899171833437643	-4.13966038862631
ENSG00000084652	protein_coding	TXLNA	1	0.240118084362358	5.95431855716081	2.05997586711506	0.0446980054930694	0.899171833437643	-4.07282321287554
ENSG00000065559	protein_coding	MAP2K4	17	-0.351903955575507	6.13270286705179	-2.0588335998961	0.0448117957504366	0.899171833437643	-4.07527982238397
ENSG00000242999	misc_RNA	RN7SL239P	11	-0.362603187877101	2.35277137738004	-2.0587526483643	0.0448198695175172	0.899171833437643	-4.33764031951544
ENSG00000163872	protein_coding	YEATS2	3	0.19120276276758	5.98583741370109	2.05862486857838	0.0448326163116802	0.899171833437643	-4.07292861948144
ENSG00000161513	protein_coding	FDXR	17	0.490510480867819	2.33840801232993	2.05859581722037	0.0448355147971227	0.899171833437643	-4.33804447120708
ENSG00000276180	protein_coding	HIST1H4I	6	0.940521043299009	4.18746811697293	2.05818922479391	0.0448760980579119	0.899171833437643	-4.15563375338475
ENSG00000206560	protein_coding	ANKRD28	3	-0.348187184932642	5.84854573308343	-2.05671953677342	0.0450230585920431	0.899171833437643	-4.07448270567319
ENSG00000147471	protein_coding	PLPBP	8	0.22086761562219	5.28064483182627	2.05657898215786	0.0450371351485474	0.899171833437643	-4.08204435996336
ENSG00000134285	protein_coding	FKBP11	12	0.300565984573293	4.46865889843666	2.05645482338224	0.0450495728412747	0.899171833437643	-4.12615569890698
ENSG00000162976	protein_coding	SLC66A3	2	0.30269027274067	4.48072024174287	2.05610293396217	0.0450848398296324	0.899171833437643	-4.12457230112938
ENSG00000115165	protein_coding	CYTIP	2	-0.252344665510486	7.87116242038195	-2.05585251031249	0.0451099523449162	0.899171833437643	-4.15661000822474
ENSG00000103202	protein_coding	NME4	16	-0.532756774077009	3.87710337206047	-2.05545890443923	0.0451494477551044	0.899171833437643	-4.18720100022136
ENSG00000180900	protein_coding	SCRIB	8	0.334487519091082	5.02097979686901	2.0545332164026	0.0452424520702914	0.899171833437643	-4.09758165738215
ENSG00000097021	protein_coding	ACOT7	1	0.886856019388426	2.69292470922938	2.05435288886918	0.0452605890191511	0.899171833437643	-4.29410351002461
ENSG00000140259	protein_coding	MFAP1	15	0.240007112719363	4.11048603362355	2.05366909491047	0.0453294209170786	0.899171833437643	-4.17042612221577
ENSG00000160229	protein_coding	ZNF66	19	-0.581369291093337	4.14992885042604	-2.05233683085235	0.045463790148348	0.899171833437643	-4.16509230630527
ENSG00000091409	protein_coding	ITGA6	2	-0.44732462472992	6.20866721148969	-2.05186092989049	0.0455118722628955	0.899171833437643	-4.07908479080054
ENSG00000272918	lncRNA	AC005070.3	7	-0.387043880811249	3.30471675227126	-2.0512744955129	0.045571182729665	0.899171833437643	-4.23087712166866
ENSG00000183077	protein_coding	AFMID	17	0.523439085011486	2.26752529098705	2.04808017649377	0.0458954278398783	0.899171833437643	-4.33747672508478
ENSG00000197385	protein_coding	ZNF860	3	-1.08113051079078	1.41790352749141	-2.0471754864802	0.0459876231848707	0.899171833437643	-4.44083028393429
ENSG00000196230	protein_coding	TUBB	6	0.416548229951029	5.40110146331835	2.0471079539589	0.0459945117468542	0.899171833437643	-4.08654604239444
ENSG00000241852	protein_coding	C8orf58	8	-0.367266078894481	2.14270862175406	-2.04608440878989	0.046099026769304	0.899171833437643	-4.37077838260304
ENSG00000268520	lncRNA	AC008750.5	19	0.440660609242621	1.36944159102981	2.04565480541234	0.0461429552890119	0.899171833437643	-4.42762044024599
ENSG00000012124	protein_coding	CD22	19	-0.878026071657153	5.25633013828507	-2.04462318901565	0.0462485902254161	0.899171833437643	-4.10011988915771
ENSG00000183520	protein_coding	UTP11	1	0.269585331861691	3.53064434748486	2.04385474922725	0.0463274128445609	0.899171833437643	-4.22324027892511
ENSG00000204392	protein_coding	LSM2	6	0.418997979143303	2.22393044512761	2.04371557671356	0.0463417009080902	0.899171833437643	-4.35259295990924
ENSG00000143303	protein_coding	RRNAD1	1	0.209614948254568	4.13323921044367	2.04335321877603	0.0463789201082928	0.899171833437643	-4.16051496805287
ENSG00000182985	protein_coding	CADM1	11	1.00228403296343	0.887414544644284	2.04236644792949	0.0464804066985298	0.899171833437643	-4.45764155982368
ENSG00000198522	protein_coding	GPN1	2	0.314487417829622	3.2895314071844	2.04232354402508	0.046484823610448	0.899171833437643	-4.24892135521747
ENSG00000103042	protein_coding	SLC38A7	16	0.297615368225888	3.75139329625647	2.04095991328284	0.0466253977775235	0.899171833437643	-4.20313465621635
ENSG00000278700	misc_RNA	Metazoa_SRP	16	-0.448761653392347	1.58383865857308	-2.04008528317877	0.0467157557351426	0.899171833437643	-4.41555831429308
ENSG00000198855	protein_coding	FICD	12	0.290192511946847	3.02898378184517	2.03934066232446	0.046792802089208	0.899171833437643	-4.27237650650054
ENSG00000129968	protein_coding	ABHD17A	19	0.35006033973905	7.529062869684	2.03879873763138	0.0468489446102224	0.899171833437643	-4.15160588072632
ENSG00000115902	protein_coding	SLC1A4	2	0.582010147771449	3.25972321369555	2.03835973238248	0.0468944676571232	0.899171833437643	-4.2588682276704
ENSG00000184182	protein_coding	UBE2F	2	0.251027042380532	4.21530661901395	2.0383576724178	0.0468946813574021	0.899171833437643	-4.16009701112655
ENSG00000100395	protein_coding	L3MBTL2	22	0.254436240192461	5.01124530613102	2.03648426729301	0.0470893778812379	0.899171833437643	-4.10862885468774
ENSG00000186265	protein_coding	BTLA	3	-0.535998247738346	4.38194592874825	-2.03641941532166	0.0470961302525798	0.899171833437643	-4.1644032519022
ENSG00000232677	lncRNA	LINC00665	19	-0.812011527052013	2.09573738974511	-2.03583717524999	0.0471567905497129	0.899171833437643	-4.4091985628799
ENSG00000196642	protein_coding	RABL6	9	0.262172029337346	5.82574547414484	2.03553359431244	0.0471884457819295	0.899171833437643	-4.0888172180387
ENSG00000170160	protein_coding	CCDC144A	17	2.50602262007883	2.94145695839161	2.03531037952278	0.0472117327597767	0.899171833437643	-4.30252082237132
ENSG00000177599	protein_coding	ZNF491	19	-0.493980470532436	1.340028983517	-2.03530753342824	0.0472120297440981	0.899171833437643	-4.44339310744904
ENSG00000139746	protein_coding	RBM26	13	-0.177241565404995	6.94848535887274	-2.03469668781974	0.0472758077511702	0.899171833437643	-4.11689074451218
ENSG00000138092	protein_coding	CENPO	2	0.551675400122665	3.37755610185207	2.03437782019597	0.0473091301729421	0.899171833437643	-4.23791978071389
ENSG00000138119	protein_coding	MYOF	10	0.930837215983672	5.28206336242546	2.03366145072503	0.0473840667201222	0.899171833437643	-4.0989574736741
ENSG00000258102	protein_coding	MAP1LC3B2	12	-0.678578475720306	1.75841561292931	-2.03291343346621	0.0474624235702677	0.899171833437643	-4.43089365988134
ENSG00000126215	protein_coding	XRCC3	14	0.39589780344985	3.43772895110859	2.03204859018104	0.0475531581901653	0.899171833437643	-4.23424880556594
ENSG00000275993	protein_coding	SIK1B	21	0.913770342912494	1.54801005805228	2.03176899299355	0.047582524124355	0.899171833437643	-4.4291306627643
ENSG00000181894	protein_coding	ZNF329	19	-0.4281810173117	3.22747637674958	-2.03157734369981	0.0476026620154264	0.899171833437643	-4.27788531002047
ENSG00000108561	protein_coding	C1QBP	17	0.326790202347689	4.46988115545187	2.03112506363885	0.0476502154243798	0.899171833437643	-4.14383964369364
ENSG00000254328	processed_pseudogene	AC008429.4	5	-0.444646429194346	1.27524977943875	-2.02989493278394	0.047779761473684	0.899171833437643	-4.44414017617426
ENSG00000125910	protein_coding	S1PR4	19	-0.261245396229818	7.66037832357311	-2.02942658282299	0.0478291639008964	0.899171833437643	-4.17055278107986
ENSG00000129473	protein_coding	BCL2L2	14	0.370425007124131	3.11625380014525	2.02913697499631	0.0478597344062706	0.899171833437643	-4.26751541816027
ENSG00000211843	TR_J_gene	TRAJ46	14	-0.584283371136403	1.65517503130851	-2.02765538205266	0.0480163936915095	0.899171833437643	-4.42278728710684
ENSG00000144218	protein_coding	AFF3	2	-0.756691986957541	5.52498181758381	-2.02749890039723	0.048032965499626	0.899171833437643	-4.10095656998394
ENSG00000130640	protein_coding	TUBGCP2	10	0.252952577542674	6.14440973627331	2.02700417265268	0.0480853910193589	0.899171833437643	-4.10037871770877
ENSG00000007312	protein_coding	CD79B	17	-0.63905075161293	3.55993583277899	-2.02691395762023	0.0480949563034183	0.899171833437643	-4.23849233016383
ENSG00000103152	protein_coding	MPG	16	0.263505996274754	4.20381711369181	2.02651887568722	0.0481368653039615	0.899171833437643	-4.16638188854972
ENSG00000261150	protein_coding	EPPK1	8	-0.926016388528608	3.83943878294014	-2.02583815877039	0.0482091477029686	0.899171833437643	-4.23752440800285
ENSG00000206530	protein_coding	CFAP44	3	-0.345165155839526	3.11682859198706	-2.02506649604947	0.0482912008648537	0.899171833437643	-4.28748529724616
ENSG00000087263	protein_coding	OGFOD1	16	0.247246114932775	4.28020925952005	2.02446509421601	0.0483552334868112	0.899171833437643	-4.17281403410626
ENSG00000008382	protein_coding	MPND	19	0.225518890941208	3.86047127981647	2.02376793677667	0.0484295533919866	0.899171833437643	-4.19635626234501
ENSG00000187866	protein_coding	FAM122A	9	-0.214940920854094	3.82720023154578	-2.02276691203979	0.0485364397103741	0.899171833437643	-4.20592072934104
ENSG00000198938	protein_coding	MT-CO3	MT	0.384884584144206	8.66087489714251	2.02176298904598	0.0486438404773846	0.899171833437643	-4.24172976484594
ENSG00000255571	lncRNA	MIR9-3HG	15	0.639086796654125	2.0504768692568	2.02155689161452	0.0486659144278946	0.899171833437643	-4.37353080960179
ENSG00000198824	protein_coding	CHAMP1	13	0.229216025359677	4.41808933710618	2.02090376177009	0.0487359248016758	0.899171833437643	-4.15638104982398
ENSG00000100650	protein_coding	SRSF5	14	-0.169621464853908	7.84165149672095	-2.02006980289232	0.04882544528158	0.899171833437643	-4.17631403289824
ENSG00000136485	protein_coding	DCAF7	17	0.224827792734914	7.16254305586217	2.01970421358912	0.0488647339282003	0.899171833437643	-4.14744047396342
ENSG00000100342	protein_coding	APOL1	22	0.823868937687943	5.61603855485385	2.01913787426289	0.048925650500649	0.899171833437643	-4.10559010744313
ENSG00000177483	protein_coding	RBM44	2	0.507147947548083	2.00968826026769	2.01820441867592	0.0490261981898246	0.899171833437643	-4.37398796759616
ENSG00000120685	protein_coding	PROSER1	13	0.213778081421875	5.48738692492387	2.01815432504395	0.0490315991027548	0.899171833437643	-4.10364730127192
ENSG00000065883	protein_coding	CDK13	7	-0.126859182543328	7.87638187644039	-2.01751755199319	0.0491002985145085	0.899171833437643	-4.18459619027767
ENSG00000173581	protein_coding	CCDC106	19	-0.552733647658714	1.27473405794695	-2.01702032931904	0.0491540001480928	0.899171833437643	-4.44600819411076
ENSG00000151773	protein_coding	CCDC122	13	-0.687575377352386	1.51639838492632	-2.01642967636352	0.0492178585502029	0.899171833437643	-4.43596198126686
ENSG00000163964	protein_coding	PIGX	3	-0.334578224834367	5.09140763575691	-2.0155539291113	0.0493126719361487	0.899171833437643	-4.11500578568812
ENSG00000184708	protein_coding	EIF4ENIF1	22	0.173034070651878	4.98918540635871	2.01529343558498	0.0493409049065208	0.899171833437643	-4.12070391991106
ENSG00000157796	protein_coding	WDR19	4	-0.257444783169046	3.72313682225953	-2.01312820620145	0.0495761194849163	0.899171833437643	-4.22642204569632
ENSG00000169967	protein_coding	MAP3K2	2	-0.341545362724965	8.14094102482289	-2.01305395885341	0.0495842023292559	0.899171833437643	-4.20477278531204
ENSG00000168329	protein_coding	CX3CR1	3	0.679658144920367	7.40908456456839	2.0127842912682	0.0496135689349996	0.899171833437643	-4.16164218996621
ENSG00000130312	protein_coding	MRPL34	19	0.32613233225462	3.41069223732384	2.01275671177969	0.0496165731686297	0.899171833437643	-4.24466423467029
ENSG00000286488	lncRNA	AC103858.3	15	-0.426433689209347	4.47593729976219	-2.01173675961314	0.049727787043238	0.899171833437643	-4.16099308453794
ENSG00000181722	protein_coding	ZBTB20	3	-0.240339017913724	6.56354860015358	-2.01113926403099	0.0497930369786216	0.899171833437643	-4.11704740248739
ENSG00000139719	protein_coding	VPS33A	12	0.205329016550895	4.26173646764512	2.01071100098593	0.0498398512630785	0.899171833437643	-4.17221011418683
ENSG00000198912	protein_coding	C1orf174	1	0.210130213908976	4.52370808830561	2.00944358101762	0.0499786183568937	0.899171833437643	-4.15372914273525
ENSG00000143537	protein_coding	ADAM15	1	0.328415344763677	5.12581956666473	2.00925973991571	0.0499987744217167	0.899171833437643	-4.12136762998866
ENSG00000166263	protein_coding	STXBP4	17	-0.41745110576705	3.58218179434491	-2.0085084429023	0.0500812185211622	0.899171833437643	-4.25418659309798
ENSG00000075702	protein_coding	WDR62	19	0.715686893207033	1.54105360289259	2.00843962374167	0.0500887763078256	0.899171833437643	-4.41739087171547
ENSG00000063241	protein_coding	ISOC2	19	0.46212453368247	2.37974287886033	2.00797804038477	0.0501394933092743	0.899171833437643	-4.35763745986925
ENSG00000035664	protein_coding	DAPK2	15	-0.546743313534875	6.4418566347225	-2.00771274601252	0.0501686629036164	0.899171833437643	-4.12594787098817
ENSG00000205885	lncRNA	C1RL-AS1	12	-0.632097287320169	2.29567972947224	-2.00563682903144	0.0503974202600655	0.899171833437643	-4.36682711886305
ENSG00000035141	protein_coding	FAM136A	2	0.345272253106659	3.59175939098298	2.00507464029438	0.0504595258995413	0.899171833437643	-4.23749728695454
ENSG00000198964	protein_coding	SGMS1	10	-0.205324371309103	5.58586909488608	-2.00490237319511	0.0504785696686584	0.899171833437643	-4.1109534972917
ENSG00000184009	protein_coding	ACTG1	17	0.309502420219903	10.1584324685951	2.00296421342741	0.0506932572592543	0.899171833437643	-4.3218255331254
ENSG00000201793	misc_RNA	RN7SKP9	13	-0.215585373870023	3.15237430406809	-2.00219559054432	0.0507786147127075	0.899171833437643	-4.27492191214034
ENSG00000100994	protein_coding	PYGB	20	0.24241099288734	6.28104395560552	2.00044113664509	0.0509739160354793	0.899171833437643	-4.11892536895483
ENSG00000237036	lncRNA	ZEB1-AS1	10	-0.314095279710501	2.78480449719518	-1.99992583042022	0.0510314016327254	0.899171833437643	-4.30172797150365
ENSG00000139437	protein_coding	TCHP	12	0.202994234804685	4.9361665383064	1.99984055465004	0.0510409200656418	0.899171833437643	-4.13655858854152
ENSG00000090273	protein_coding	NUDC	1	0.19956968965826	4.48423694744435	1.99871456498937	0.0511667461340434	0.899171833437643	-4.16478330812228
ENSG00000093217	protein_coding	XYLB	3	0.668643573308538	1.95377621820638	1.9985109833575	0.0511895243363135	0.899171833437643	-4.39575133798879
ENSG00000101082	protein_coding	SLA2	20	0.344839645019809	5.5002469008151	1.9966791841067	0.0513948732646176	0.899171833437643	-4.12058194951767
ENSG00000072135	protein_coding	PTPN18	2	0.257916891660927	7.09070115198532	1.9962391566878	0.0514443070758049	0.899171833437643	-4.15516000996062
ENSG00000144668	protein_coding	ITGA9	3	-0.740224539932383	0.916885515798202	-1.99547125813428	0.0515306730137354	0.899171833437643	-4.471884173689
ENSG00000136536	protein_coding	MARCH7	2	-0.286801241165833	7.65912443460903	-1.99497889707622	0.0515861148838654	0.899171833437643	-4.18232120572489
ENSG00000157388	protein_coding	CACNA1D	3	-0.750764149861666	2.11819902926217	-1.99367653223259	0.0517330145673241	0.899171833437643	-4.36311696928863
ENSG00000177455	protein_coding	CD19	16	-0.85443572688217	3.35868028459002	-1.99334518955872	0.0517704457324776	0.899171833437643	-4.27139299366166
ENSG00000137513	protein_coding	NARS2	11	-0.28665823062071	3.74373736655277	-1.99257396049547	0.0518576604909252	0.899171833437643	-4.24168714683209
ENSG00000179950	protein_coding	PUF60	8	0.228034115499527	5.12000962036147	1.99234789700739	0.0518832489700087	0.899171833437643	-4.13378248533292
ENSG00000249978	TR_V_pseudogene	TRGV7	7	0.612924733656073	2.08691784503391	1.99188685520579	0.051935468751767	0.899171833437643	-4.39090479224754
ENSG00000132704	protein_coding	FCRL2	1	-0.911703711066413	4.1521464782631	-1.9908767935261	0.0520500315231035	0.899171833437643	-4.19994931419048
ENSG00000125741	protein_coding	OPA3	19	0.282610725372604	4.40403839668567	1.99021943707617	0.0521247068776301	0.899171833437643	-4.17299668036981
ENSG00000172915	protein_coding	NBEA	13	-0.596634568675963	3.43687143430094	-1.98900292872688	0.0522631451869574	0.899171833437643	-4.27993288696883
ENSG00000088247	protein_coding	KHSRP	19	0.251923860918699	6.36937203593972	1.98834382099835	0.0523382837230811	0.899171833437643	-4.13247068370474
ENSG00000145287	protein_coding	PLAC8	4	0.405130729923791	7.25906369809124	1.98818228755473	0.0523567127944861	0.899171833437643	-4.15889586259131
ENSG00000162148	protein_coding	PPP1R32	11	0.313204312633582	2.06480323647996	1.98749530621194	0.052435151779921	0.899171833437643	-4.38031389172349
ENSG00000116898	protein_coding	MRPS15	1	0.276118641038557	3.5214195597049	1.9863820061795	0.0525624824966522	0.899171833437643	-4.2452357702244
ENSG00000280351	TEC	AC127496.7	17	-0.420622154255256	2.12432906985169	-1.98599642867954	0.0526066439548062	0.899171833437643	-4.3740409196126
ENSG00000176953	protein_coding	NFATC2IP	16	0.213169540009877	6.22393146554967	1.98566873284296	0.0526442011579476	0.899171833437643	-4.12701051254616
ENSG00000161905	protein_coding	ALOX15	17	-1.29730744453889	4.13761919002253	-1.98527510616313	0.0526893452250634	0.899171833437643	-4.18613470202248
ENSG00000158715	protein_coding	SLC45A3	1	-0.676182650631809	3.14394006261952	-1.98478731480635	0.0527453350679269	0.899171833437643	-4.2865810593014
ENSG00000177732	protein_coding	SOX12	20	-0.482188997991556	3.36120387183297	-1.98465346461708	0.0527607076659461	0.899171833437643	-4.27518296805547
ENSG00000259953	lncRNA	AL138756.1	9	0.360774938426298	4.61539419776298	1.98402552520788	0.0528328775834364	0.899171833437643	-4.15584279365341
ENSG00000186020	protein_coding	ZNF529	19	-0.327457609264323	4.09789645525074	-1.9840016147887	0.0528356273194732	0.899171833437643	-4.21864027017909
ENSG00000005884	protein_coding	ITGA3	17	-0.49783802750158	2.19426775331779	-1.98353919653434	0.0528888303969328	0.899171833437643	-4.39003581566768
ENSG00000279425	TEC	AC092279.2	19	-0.363312306858329	3.18212137405188	-1.98326738195072	0.0529201252819034	0.899171833437643	-4.28627520941969
ENSG00000073861	protein_coding	TBX21	17	0.775536235258075	5.98011707035715	1.98324829016624	0.0529223239795361	0.899171833437643	-4.12959135447449
ENSG00000172771	protein_coding	EFCAB12	3	-0.539696752305599	1.93893718906614	-1.9829553257207	0.0529560729780416	0.899171833437643	-4.38825896526479
ENSG00000134504	protein_coding	KCTD1	18	0.481635964185578	2.01868919602812	1.98261181834036	0.0529956680388998	0.899171833437643	-4.38913372762876
ENSG00000130940	protein_coding	CASZ1	1	0.398842044002836	4.6868953158874	1.98135643475783	0.0531405892184915	0.899171833437643	-4.1511141552848
ENSG00000119720	protein_coding	NRDE2	14	-0.157822270486353	6.06364910599313	-1.98085922964835	0.0531980807132284	0.899171833437643	-4.12693795744253
ENSG00000171992	protein_coding	SYNPO	5	-0.886736861700893	1.88196122654098	-1.97913731133532	0.0533975989902792	0.899171833437643	-4.41353362360127
ENSG00000115204	protein_coding	MPV17	2	0.198188751061757	4.89608546138125	1.9780625333161	0.0535224594609526	0.899171833437643	-4.15092856150735
ENSG00000183207	protein_coding	RUVBL2	19	0.31644981521887	4.27606544966214	1.97672147076435	0.0536786073532311	0.899171833437643	-4.19009608834631
ENSG00000228253	protein_coding	MT-ATP8	MT	0.429572997248601	2.85963445400435	1.97621847684983	0.0537372749256082	0.899171833437643	-4.29400550220301
ENSG00000117139	protein_coding	KDM5B	1	-0.211649613794494	6.50721237247627	-1.97447987020118	0.053940485434002	0.899171833437643	-4.14382657262737
ENSG00000226029	lncRNA	LINC01772	1	-0.368822511224586	4.01297878926969	-1.97399549522298	0.0539972173836437	0.899171833437643	-4.22373304495992
ENSG00000157734	protein_coding	SNX22	15	-0.678282287067141	3.78311509383568	-1.97287555071384	0.0541285863466759	0.899171833437643	-4.22850968954089
ENSG00000223336	snRNA	RNU2-6P	13	-0.741294192099482	1.29522232092487	-1.97151497060358	0.0542885514655253	0.899171833437643	-4.44672987931899
ENSG00000136811	protein_coding	ODF2	9	0.244315059187249	4.85406929545015	1.970975464114	0.0543520943824927	0.899171833437643	-4.15605767391244
ENSG00000177542	protein_coding	SLC25A22	11	0.320810931149254	4.3000905296225	1.9709252067523	0.0543580169345521	0.899171833437643	-4.19099981011226
ENSG00000278588	protein_coding	HIST1H2BI	6	1.13091284879937	3.47723688790116	1.9706059004086	0.0543956583840134	0.899171833437643	-4.2706504534438
ENSG00000144589	protein_coding	STK11IP	2	0.257446880261157	4.99643995678969	1.97056386588777	0.0544006152951614	0.899171833437643	-4.14289236135369
ENSG00000187260	protein_coding	WDR86	7	-0.869830756985109	1.28753402285859	-1.97013074905267	0.0544517131182952	0.899171833437643	-4.43843935707213
ENSG00000100483	protein_coding	VCPKMT	14	-0.303797273088676	4.78682587591072	-1.96948742733018	0.0545276864404437	0.899171833437643	-4.15768300394573
ENSG00000184900	protein_coding	SUMO3	21	0.229882006007453	5.14429359858723	1.96921255737068	0.0545601750862175	0.899171833437643	-4.14575383248654
ENSG00000105374	protein_coding	NKG7	19	0.802633346987339	6.86369207027402	1.96909221332325	0.0545744045586441	0.899171833437643	-4.16231917288791
ENSG00000186111	protein_coding	PIP5K1C	19	0.238096674408428	6.04999045771012	1.9674180451017	0.0547726892060815	0.899171833437643	-4.13649115463019
ENSG00000160058	protein_coding	BSDC1	1	-0.154683606736977	6.67278242739176	-1.96719073081181	0.0547996594718817	0.899171833437643	-4.15423561695347
ENSG00000144043	protein_coding	TEX261	2	0.144535239243187	5.00543103654394	1.96663232714782	0.0548659611123241	0.899171833437643	-4.15187626346644
ENSG00000144935	protein_coding	TRPC1	3	-0.572208706064153	2.13357268305503	-1.96637906937698	0.0548960541981214	0.899171833437643	-4.39166687930759
ENSG00000158555	protein_coding	GDPD5	11	0.409629331125774	5.46127124623164	1.96623528565339	0.0549131454575291	0.899171833437643	-4.13876535320641
ENSG00000259804	lncRNA	AC027682.1	16	-0.423430539585798	1.56509907599064	-1.96607503648981	0.0549321993156002	0.899171833437643	-4.42660816879429
ENSG00000170921	protein_coding	TANC2	17	-0.333723740074042	5.70352032588519	-1.96602625321195	0.0549380008459167	0.899171833437643	-4.13505260380354
ENSG00000121039	protein_coding	RDH10	8	0.387788931739242	2.63694783654381	1.96596187891525	0.0549456573371821	0.899171833437643	-4.33079202015092
ENSG00000156831	protein_coding	NSMCE2	8	-0.214066353820592	4.14016364600382	-1.9658868148331	0.0549545863982372	0.899171833437643	-4.21893427283793
ENSG00000162702	protein_coding	ZNF281	1	-0.336493445923224	5.87463679001784	-1.96570382875588	0.0549763582759075	0.899171833437643	-4.13574239781996
ENSG00000177943	protein_coding	MAMDC4	9	0.506999064306893	2.09107664398782	1.96534845585046	0.0550186620947214	0.899171833437643	-4.379003521808
ENSG00000135476	protein_coding	ESPL1	12	1.03949451175649	1.11095675946542	1.96349161999765	0.0552401561481974	0.899171833437643	-4.45952981273361
ENSG00000164885	protein_coding	CDK5	7	0.374002286796765	2.57375265733936	1.96346734101835	0.0552430573500432	0.899171833437643	-4.34167565465478
ENSG00000268521	unprocessed_pseudogene	VN1R83P	19	-0.508427021742187	1.83098444758253	-1.9632042264417	0.0552745064617463	0.899171833437643	-4.42750623522419
ENSG00000121413	protein_coding	ZSCAN18	19	-0.512514292381283	4.94334037273097	-1.96309166365748	0.0552879653707495	0.899171833437643	-4.16147741197217
ENSG00000234585	transcribed_unprocessed_pseudogene	CCT6P3	7	-0.507849825243365	2.95465719178583	-1.96306931483448	0.0552906379101064	0.899171833437643	-4.3391471371126
ENSG00000151366	protein_coding	NDUFC2	11	0.334721429307072	1.61329964049827	1.96282463371345	0.0553199048714843	0.899171833437643	-4.42284890599874
ENSG00000112182	protein_coding	BACH2	6	-0.601144951227436	5.59790756584475	-1.96213118384842	0.0554029225608442	0.899171833437643	-4.14213091457185
ENSG00000184270	protein_coding	HIST2H2AB	1	0.689481099759994	4.07242388651774	1.96160532488599	0.0554659480924488	0.899171833437643	-4.20767540874896
ENSG00000169715	protein_coding	MT1E	16	1.72413457609672	0.343953352817947	1.96158865805178	0.0554679466610737	0.899171833437643	-4.51176751089031
ENSG00000196922	transcribed_unprocessed_pseudogene	ZNF252P	8	-0.263070859343288	4.29318217074967	-1.96076705626867	0.0555665440156555	0.899171833437643	-4.20839818379876
ENSG00000112118	protein_coding	MCM3	6	0.439599390906801	5.09585907982655	1.96056867320622	0.0555903737677142	0.899171833437643	-4.15367688736108
ENSG00000136463	protein_coding	TACO1	17	0.249382698368044	3.2832367427852	1.96044963574068	0.0556046767470754	0.899171833437643	-4.28485901659752
ENSG00000094914	protein_coding	AAAS	12	0.220437717176377	4.22304278263809	1.9585205521407	0.0558369071982438	0.899171833437643	-4.19806218236128
ENSG00000155252	protein_coding	PI4K2A	10	0.310356187655087	3.60983375504277	1.95782526171107	0.0559208127935489	0.899171833437643	-4.24144842402031
ENSG00000250479	protein_coding	CHCHD10	22	0.336676374219894	3.31055898378083	1.95685778538181	0.0560377450266045	0.899171833437643	-4.28129364941375
ENSG00000137502	protein_coding	RAB30	11	-0.446032587847101	4.6461054226701	-1.95631409615032	0.056103549069032	0.899171833437643	-4.189431168576
ENSG00000198625	protein_coding	MDM4	1	-0.14002066069132	8.52013420310856	-1.95596484120797	0.0561458552236997	0.899171833437643	-4.25125077567742
ENSG00000119203	protein_coding	CPSF3	2	0.28350412090274	3.90622647042513	1.95537094540249	0.0562178582146306	0.899171833437643	-4.23644300567167
ENSG00000184305	protein_coding	CCSER1	4	-0.65567940350327	2.27645166697447	-1.95457077202054	0.0563149952526201	0.899171833437643	-4.39398593095858
ENSG00000163785	protein_coding	RYK	3	-0.214650633846298	5.05905458256528	-1.95402217427547	0.0563816754454964	0.899171833437643	-4.16404755224667
ENSG00000162063	protein_coding	CCNF	16	0.786040602233873	2.54469615302119	1.95304786441403	0.0565002664759363	0.899171833437643	-4.34801303338088
ENSG00000168439	protein_coding	STIP1	11	0.289891095285097	5.48594657121056	1.95250985805982	0.056565843174007	0.899171833437643	-4.14773362964357
ENSG00000240849	protein_coding	TMEM189	20	0.208768346566236	4.26739040153266	1.95209471585409	0.0566164887780276	0.899171833437643	-4.204791800405
ENSG00000083828	protein_coding	ZNF586	19	-0.245702013435227	6.29134716283414	-1.95199165248269	0.0566290681005779	0.899171833437643	-4.15178528141646
ENSG00000174885	protein_coding	NLRP6	11	-0.711034417125837	6.00867735583563	-1.95171991625324	0.0566622461550575	0.899171833437643	-4.14854570044472
ENSG00000081985	protein_coding	IL12RB2	1	0.926799841495408	2.9520121934522	1.95039166782318	0.0568246607008013	0.899171833437643	-4.31029982545067
ENSG00000105258	protein_coding	POLR2I	19	0.335884085502558	2.46938135209983	1.94977072550038	0.0569007246408591	0.899171833437643	-4.3539888921217
ENSG00000076382	protein_coding	SPAG5	17	0.748086689984158	1.43275173291126	1.94974185409178	0.0569042634418491	0.899171833437643	-4.43754928564129
ENSG00000065427	protein_coding	KARS	16	0.238693619688902	6.0323393876236	1.94887732014374	0.0570103178006365	0.899171833437643	-4.14868179146058
ENSG00000105254	protein_coding	TBCB	19	0.209634968323151	5.16095058713683	1.94861796567929	0.0570421664312117	0.899171833437643	-4.15649037932066
ENSG00000106330	protein_coding	MOSPD3	7	0.266317546544804	2.72322904881585	1.94773400335988	0.0571508312831545	0.899171833437643	-4.32171408763235
ENSG00000167716	protein_coding	WDR81	17	0.507562105744038	4.80409529881081	1.94756285011151	0.0571718915207426	0.899171833437643	-4.18413459230349
ENSG00000183018	protein_coding	SPNS2	17	-0.609964659141857	1.03749087947067	-1.94710645471139	0.0572280830456104	0.899171833437643	-4.45206251506592
ENSG00000197785	protein_coding	ATAD3A	1	0.348260687736098	3.58252449365806	1.94690276888765	0.0572531761724789	0.899171833437643	-4.26607514217978
ENSG00000103056	protein_coding	SMPD3	16	-0.919877690901226	4.39974838775052	-1.94680049436235	0.057265779464636	0.899171833437643	-4.18252134204614
ENSG00000197122	protein_coding	SRC	20	0.541415785205848	5.21020868184171	1.94677353785855	0.0572691017111699	0.899171833437643	-4.15913925433775
ENSG00000171792	protein_coding	RHNO1	12	0.31411417237762	3.00482167306148	1.94499553198189	0.057488596610239	0.899171833437643	-4.31729121477018
ENSG00000138172	protein_coding	CALHM2	10	0.334591624704922	5.4679173048935	1.94452429126271	0.0575468920017902	0.899171833437643	-4.15264774160655
ENSG00000170638	protein_coding	TRABD	22	0.198229818099906	6.56584945912103	1.94441369028455	0.0575605813633504	0.899171833437643	-4.16730551765306
ENSG00000272831	lncRNA	AC027644.3	7	-0.290082927053032	3.25211288787758	-1.94389768777767	0.0576244851730744	0.899171833437643	-4.28620202742524
ENSG00000185278	protein_coding	ZBTB37	1	-0.193436327086349	7.27556641945028	-1.94325721981121	0.0577038878171261	0.899171833437643	-4.1920453568578
ENSG00000204568	protein_coding	MRPS18B	6	0.311550350332892	3.13057554911801	1.94249233822722	0.0577988375542714	0.899171833437643	-4.31540494979332
ENSG00000079263	protein_coding	SP140	2	0.493639408159154	6.47116522515733	1.94212956632497	0.0578439175647916	0.899171833437643	-4.16544255095797
ENSG00000077514	protein_coding	POLD3	11	0.240187749672182	4.58448588880787	1.94193490012682	0.0578681202597022	0.899171833437643	-4.18325872788155
ENSG00000108671	protein_coding	PSMD11	17	0.162624400330046	5.44628519370207	1.94080785395227	0.0580084155674651	0.899171833437643	-4.15556005927541
ENSG00000104267	protein_coding	CA2	8	-0.632774330712991	4.99021656890303	-1.93963260371262	0.0581550214836731	0.899171833437643	-4.17317636171464
ENSG00000155660	protein_coding	PDIA4	7	0.337408845580306	5.81571354321341	1.93957804651537	0.0581618348888893	0.899171833437643	-4.15332902071275
ENSG00000237803	lncRNA	LINC00211	2	-0.990083498360094	3.33938299411255	-1.93803151556437	0.0583552587446519	0.899171833437643	-4.32354466307064
ENSG00000284649	transcribed_unprocessed_pseudogene	AC009093.8	16	0.397156254577286	1.72596355343042	1.93799432289269	0.0583599171864449	0.899171833437643	-4.41637557755539
ENSG00000221968	protein_coding	FADS3	11	-0.535726489898707	2.59172367257134	-1.93781245442112	0.0583827010890061	0.899171833437643	-4.34330581275382
ENSG00000164975	protein_coding	SNAPC3	9	0.232562228445753	5.60284218387947	1.93774771854474	0.0583908128306719	0.899171833437643	-4.15611700795317
ENSG00000140525	protein_coding	FANCI	15	0.616625336462371	3.67417210184312	1.93673441290034	0.0585179110926372	0.899171833437643	-4.26002715466206
ENSG00000165660	protein_coding	ABRAXAS2	10	0.180229574101399	4.00835872582447	1.93620151516378	0.0585848470657229	0.899171833437643	-4.23673414052758
ENSG00000148660	protein_coding	CAMK2G	10	-0.29175680674472	7.42315781205122	-1.9354943110472	0.0586737784120252	0.899171833437643	-4.20934922454814
ENSG00000095585	protein_coding	BLNK	10	-0.626238416069054	3.72357006322026	-1.93545801580214	0.0586783456761814	0.899171833437643	-4.27485701033474
ENSG00000146918	protein_coding	NCAPG2	7	0.643517142050476	3.75893651815758	1.93485568512913	0.0587541852510044	0.899171833437643	-4.24992730327227
ENSG00000105552	protein_coding	BCAT2	19	0.265887892969054	3.40078291203211	1.93477776328359	0.0587640025307783	0.899171833437643	-4.28158422162854
ENSG00000279805	TEC	Z95114.3	22	0.382773271624845	2.10578431287492	1.93336515742188	0.0589422185695442	0.899171833437643	-4.38537299385636
ENSG00000162772	protein_coding	ATF3	1	1.51726316196055	1.30136524364896	1.93295826062988	0.0589936388566817	0.899171833437643	-4.44863940319267
ENSG00000151623	protein_coding	NR3C2	4	-0.560430038934868	4.93583694039651	-1.93236979204296	0.0590680725826894	0.899171833437643	-4.18838325862646
ENSG00000235313	lncRNA	HM13-IT1	20	0.302017718833968	2.03020033531259	1.93196325336857	0.0591195414176585	0.899171833437643	-4.38500361118298
ENSG00000243477	protein_coding	NAA80	3	-0.370043590516841	2.39332287642237	-1.93139639210081	0.0591913715360736	0.899171833437643	-4.38006081377571
ENSG00000162383	protein_coding	SLC1A7	1	1.11015665072627	0.878088741479479	1.92996444454755	0.0593731540320593	0.899171833437643	-4.48317974947577
ENSG00000100628	protein_coding	ASB2	14	-0.579166410352906	1.28564233973148	-1.9299108227717	0.0593799704583026	0.899171833437643	-4.44905336123355
ENSG00000115602	protein_coding	IL1RL1	2	-1.01939199245829	2.9867534223393	-1.92977919913375	0.0593967053567431	0.899171833437643	-4.31621109748274
ENSG00000160233	protein_coding	LRRC3	21	-0.497529800096153	1.76842207267554	-1.92952006433896	0.0594296640707765	0.899171833437643	-4.44009315770279
ENSG00000126214	protein_coding	KLC1	14	-0.190433500427156	6.82046822740709	-1.92888568456486	0.0595104152753258	0.899171833437643	-4.18498831690712
ENSG00000177425	protein_coding	PAWR	12	-0.56364226457938	3.0050807402645	-1.92824559309328	0.0595919885984426	0.899171833437643	-4.32508198180756
ENSG00000196365	protein_coding	LONP1	19	0.250366411020154	5.2378569285983	1.92783168134957	0.0596447884338567	0.899171833437643	-4.1690225305768
ENSG00000174607	protein_coding	UGT8	4	-0.813436272952867	0.813412805183822	-1.92758743705865	0.0596759637343067	0.899171833437643	-4.49101846294766
ENSG00000163399	protein_coding	ATP1A1	1	0.216116831327366	7.55232532538902	1.9271038391358	0.0597377311891839	0.899171833437643	-4.2187616723644
ENSG00000121964	protein_coding	GTDC1	2	-0.263334160076675	5.22079388107268	-1.92677857749643	0.059779305904583	0.899171833437643	-4.17092210561161
ENSG00000248714	lncRNA	AC091180.2	17	0.390445435945811	2.11783650034902	1.92665799082428	0.059794725491778	0.899171833437643	-4.40223085414462
ENSG00000198246	protein_coding	SLC29A3	10	0.294606223901278	3.0923931756429	1.92619429378782	0.0598540507588657	0.899171833437643	-4.30711139041565
ENSG00000215305	protein_coding	VPS16	20	0.196362480134178	5.21105255045763	1.92578293134141	0.0599067224577368	0.899171833437643	-4.17084273455577
ENSG00000184939	protein_coding	ZFP90	16	-0.304159706778843	4.90354860188042	-1.9247611884107	0.0600377199578132	0.899171833437643	-4.19173862301503
ENSG00000157107	protein_coding	FCHO2	5	-0.547982655834309	6.424058515701	-1.92446081666971	0.06007627709983	0.899171833437643	-4.16854676428875
ENSG00000094804	protein_coding	CDC6	17	1.07537087283291	0.961325417457224	1.92427717817184	0.0600998602298315	0.899171833437643	-4.48380126184589
ENSG00000164342	protein_coding	TLR3	4	0.868251975958975	0.849889859822259	1.92386635292685	0.0601526476662352	0.899171833437643	-4.49451811625941
ENSG00000139597	protein_coding	N4BP2L1	13	0.173015942460688	5.19614858143841	1.92370047812492	0.0601739723458003	0.899171833437643	-4.17332424617843
ENSG00000186918	protein_coding	ZNF395	8	-0.366978940265878	4.49126510974922	-1.92295384170742	0.0602700390805564	0.899171833437643	-4.20601392643173
ENSG00000245904	lncRNA	AC025164.1	12	-0.501607052262607	2.12475930915229	-1.92266860013408	0.0603067745532606	0.899171833437643	-4.41250753573635
ENSG00000159479	protein_coding	MED8	1	0.178796684749407	4.44072285254267	1.92018115443536	0.0606279372852945	0.899171833437643	-4.21032055094974
ENSG00000260083	lncRNA	MIR762HG	16	0.449485367798069	1.5844879138462	1.91992583426646	0.0606609850662406	0.899171833437643	-4.441157694125
ENSG00000042832	protein_coding	TG	8	-0.577099033710264	3.64557145760606	-1.91940583395354	0.0607283397250499	0.899171833437643	-4.25029096485193
ENSG00000181830	protein_coding	SLC35C1	11	0.220496718708599	4.52377326541046	1.91864538119923	0.0608269547140357	0.899171833437643	-4.20707376219539
ENSG00000099624	protein_coding	ATP5F1D	19	0.263742910019087	4.94719166665558	1.91842620401925	0.060855402830774	0.899171833437643	-4.18702163899637
ENSG00000141425	protein_coding	RPRD1A	18	-0.230847280743715	5.44660365708849	-1.91842252611551	0.0608558803014298	0.899171833437643	-4.17251881165413
ENSG00000141013	protein_coding	GAS8	16	0.357612589461518	2.08825239595199	1.91735689283111	0.060994357105338	0.899171833437643	-4.39729299769553
ENSG00000176593	lncRNA	AC008969.1	19	-0.254978668915107	3.99803018947532	-1.91710557354387	0.0610270546915591	0.899171833437643	-4.24936706734345
ENSG00000111716	protein_coding	LDHB	12	-0.520265554564405	2.29814917584849	-1.91708158507387	0.0610301764640314	0.899171833437643	-4.39810588917067
ENSG00000080298	protein_coding	RFX3	9	-0.205083551949335	5.56590139912216	-1.91676027834756	0.0610720032987931	0.899171833437643	-4.1694317734617
ENSG00000109220	protein_coding	CHIC2	4	-0.278752468819085	5.43088291513147	-1.91567168545663	0.0612138952933153	0.899171833437643	-4.17401895128021
ENSG00000132185	protein_coding	FCRLA	1	-0.897691869997166	2.95228049929485	-1.91556797281207	0.0612274283249015	0.899171833437643	-4.34293141379926
ENSG00000107862	protein_coding	GBF1	10	0.220443256684277	6.41933505962836	1.91505634074151	0.0612942264404451	0.899171833437643	-4.18048951529906
ENSG00000131943	protein_coding	C19orf12	19	0.389522554266413	5.02557160692405	1.91483600411109	0.0613230124999686	0.899171833437643	-4.18605735004469
ENSG00000127884	protein_coding	ECHS1	10	0.264055217300633	4.07085188095484	1.91472531183274	0.0613374783366274	0.899171833437643	-4.23697948039584
ENSG00000271856	lncRNA	LINC01215	3	-0.452811356083012	3.65021352357341	-1.91440756711916	0.0613790190293782	0.899171833437643	-4.28675475508789
ENSG00000197157	protein_coding	SND1	7	0.247719992259464	7.18863213673227	1.91402845562907	0.0614286139804255	0.899171833437643	-4.21178080796426
ENSG00000120725	protein_coding	SIL1	5	0.255430800592517	4.11166523932509	1.91390008417083	0.0614454151421621	0.899171833437643	-4.23774340325946
ENSG00000268240	lncRNA	AC123912.2	19	-0.92188395658898	1.54141234456134	-1.91297897218576	0.0615660846416558	0.899171833437643	-4.45628268583819
ENSG00000188820	protein_coding	CALHM6	6	1.26656850227	2.42696186567957	1.91288284316625	0.0615786895861435	0.899171833437643	-4.3562689415362
ENSG00000205937	protein_coding	RNPS1	16	0.188805978119877	6.48738932540237	1.91244448097168	0.0616361978674873	0.899171833437643	-4.18197533348376
ENSG00000270116	lncRNA	AP001429.1	21	-0.373112615170499	1.65565185351789	-1.9124356555649	0.0616373561337884	0.899171833437643	-4.44532481935226
ENSG00000100401	protein_coding	RANGAP1	22	0.217559610407734	6.06015234040355	1.9121211949069	0.0616786387799841	0.899171833437643	-4.17209364726444
ENSG00000020633	protein_coding	RUNX3	1	0.447337048356585	7.43914452097081	1.91155208802548	0.061753411558282	0.899171833437643	-4.2198590491123
ENSG00000176986	protein_coding	SEC24C	10	0.18751801388796	7.08305276789828	1.91149943039606	0.0617603339495133	0.899171833437643	-4.20722693525383
ENSG00000164111	protein_coding	ANXA5	4	0.434453987891724	6.33954992390561	1.91056728774688	0.0618829833712121	0.899171833437643	-4.18089363819161
ENSG00000107140	protein_coding	TESK1	9	0.248662963885807	4.39819982007135	1.91010876113883	0.06194339155141	0.899171833437643	-4.21727738413571
ENSG00000259488	lncRNA	AC023355.1	15	-1.10453144082183	2.83818345242026	-1.90997055151944	0.0619616097157594	0.899171833437643	-4.33955537181329
ENSG00000280734	lncRNA	LINC01232	13	0.44289685912199	3.88922632588821	1.90958398230491	0.0620125897798869	0.899171833437643	-4.24493432220954
ENSG00000170854	protein_coding	RIOX2	3	-0.257269401397794	4.35483431324055	-1.90944261909419	0.0620312414397623	0.899171833437643	-4.23229395032568
ENSG00000164142	protein_coding	FAM160A1	4	0.680505195865299	1.98279534704009	1.9092504960856	0.0620565980871353	0.899171833437643	-4.38215206081518
ENSG00000183087	protein_coding	GAS6	13	0.61116708232567	2.53832840730392	1.90822437145533	0.0621921770819833	0.899171833437643	-4.35891974306104
ENSG00000120278	protein_coding	PLEKHG1	6	-0.832391307169176	3.78909980291829	-1.90784136428154	0.062242847440794	0.899171833437643	-4.27546339451265
ENSG00000159377	protein_coding	PSMB4	1	0.212431813024592	6.01047293207252	1.90733081357243	0.0623104460385016	0.899171833437643	-4.1768268643501
ENSG00000163463	protein_coding	KRTCAP2	1	0.260438364810969	2.1822013242107	1.90594773019026	0.0624938853396518	0.899171833437643	-4.3945153397619
ENSG00000118503	protein_coding	TNFAIP3	6	0.368882040264253	6.58388699429675	1.90584877814921	0.0625070270428872	0.899171833437643	-4.19070409444708
ENSG00000100258	protein_coding	LMF2	22	0.190077191064078	6.01338463526131	1.90581602484755	0.0625113774888714	0.899171833437643	-4.17650094919261
ENSG00000054277	protein_coding	OPN3	1	-0.336403917730232	2.87345954547831	-1.90521654021026	0.0625910494292159	0.899171833437643	-4.34184656938346
ENSG00000272645	transcribed_unprocessed_pseudogene	GTF2IP20	1	0.345433409389684	2.98465327401598	1.90411672841544	0.0627374402380512	0.899171833437643	-4.33237912197766
ENSG00000119403	protein_coding	PHF19	9	0.286574863091619	5.47308811188777	1.90402656020195	0.0627494550375087	0.899171833437643	-4.17904023783997
ENSG00000287277	lncRNA	AL392086.3	10	1.33734800531765	0.806889593261758	1.9037861440825	0.0627814997624274	0.899171833437643	-4.49291067941973
ENSG00000071626	protein_coding	DAZAP1	19	0.241228460804609	7.10736843480289	1.901890112733	0.0630347080447081	0.899171833437643	-4.21172148270858
ENSG00000196872	protein_coding	KIAA1211L	2	-0.624095194395896	1.67646976195676	-1.90138438369089	0.063102393156365	0.899171833437643	-4.44372845964359
ENSG00000163171	protein_coding	CDC42EP3	2	-0.422334817086206	7.39219000023077	-1.90128716313545	0.0631154119277193	0.899171833437643	-4.21578947313848
ENSG00000072864	protein_coding	NDE1	16	-0.277176033519281	6.12082962678986	-1.90105500845209	0.0631465089366789	0.899171833437643	-4.18077572874253
ENSG00000166851	protein_coding	PLK1	16	0.749116583900283	2.30390011892237	1.90096168863079	0.0631590127589323	0.899171833437643	-4.38557200171529
ENSG00000198740	protein_coding	ZNF652	17	-0.218869743613719	7.53584485220098	-1.90045161435203	0.0632273943327811	0.899171833437643	-4.2328151128604
ENSG00000134802	protein_coding	SLC43A3	11	0.333307953314723	3.60810495038547	1.90002900236841	0.0632840982918368	0.899171833437643	-4.27681261871104
ENSG00000155393	protein_coding	HEATR3	16	0.243185121275451	4.69165970965713	1.89921889819573	0.0633929150950434	0.899171833437643	-4.20754456348399
ENSG00000114982	protein_coding	KANSL3	2	0.188212840245662	6.41856101455981	1.8980181822997	0.063554493674642	0.899171833437643	-4.18903706261238
ENSG00000148672	protein_coding	GLUD1	10	0.173564277678802	6.53454629950409	1.89783428807209	0.0635792709886966	0.899171833437643	-4.19353907971402
ENSG00000160752	protein_coding	FDPS	1	0.228555645232754	4.99459217550292	1.89729101383191	0.063652518045881	0.899171833437643	-4.19618902619496
ENSG00000175066	protein_coding	GK5	3	0.474409947903903	5.48465796924777	1.89702074149473	0.0636889843183717	0.899171833437643	-4.18584415764765
ENSG00000146066	protein_coding	HIGD2A	5	0.286959450240066	4.81700973232809	1.89541183758108	0.0639064325903677	0.899171833437643	-4.20308274234059
ENSG00000230530	lncRNA	LIMD1-AS1	3	-0.306853741706637	1.73868949220019	-1.89476231463547	0.0639943964619394	0.899171833437643	-4.44117376738905
ENSG00000145779	protein_coding	TNFAIP8	5	-0.182798633106026	6.81528026954789	-1.8940122075698	0.0640961104702146	0.899171833437643	-4.20093767866205
ENSG00000205089	protein_coding	CCNI2	5	-0.519714497054461	1.36438490164895	-1.89377184515212	0.0641287325401674	0.899171833437643	-4.46715503158066
ENSG00000127124	protein_coding	HIVEP3	1	0.543847243615067	5.46388799876262	1.89358595654428	0.064153971092619	0.899171833437643	-4.18634269800405
ENSG00000099910	protein_coding	KLHL22	22	-0.229138706095325	5.27669858381614	-1.89322543185507	0.0642029445060548	0.899171833437643	-4.19234924169893
ENSG00000223501	protein_coding	VPS52	6	0.225383875803675	4.54731745897934	1.89270103675133	0.0642742347364439	0.899171833437643	-4.22224794124284
ENSG00000132305	protein_coding	IMMT	2	0.214812001095951	5.42271380072539	1.89124124110068	0.0644730451538445	0.899171833437643	-4.18883078789453
ENSG00000125944	protein_coding	HNRNPR	1	0.280857368437986	5.07201758877565	1.89083538365965	0.0645284119563237	0.899171833437643	-4.20109739238865
ENSG00000123472	protein_coding	ATPAF1	1	0.223824611962574	4.5107940047882	1.89065151367507	0.0645535086850731	0.899171833437643	-4.22495807726109
ENSG00000176087	protein_coding	SLC35A4	5	0.219772705482324	5.61631582562423	1.89064162450569	0.0645548587099406	0.899171833437643	-4.18570016084933
ENSG00000160688	protein_coding	FLAD1	1	0.197349673844188	4.38807863799775	1.88927497588398	0.0647416585261543	0.899171833437643	-4.23083273783176
ENSG00000103479	protein_coding	RBL2	16	-0.169584950568344	8.47315541664631	-1.88925180531161	0.0647448295449399	0.899171833437643	-4.28081416121965
ENSG00000166801	protein_coding	FAM111A	11	0.299840460108919	6.70166400248567	1.88827900314843	0.0648780820318578	0.899171833437643	-4.20457378208342
ENSG00000167483	protein_coding	NIBAN3	19	-0.788897598498806	5.48706870068213	-1.88754880344276	0.0649782564576248	0.899171833437643	-4.19295326063967
ENSG00000224699	lncRNA	LAMTOR5-AS1	1	-0.23230623780445	3.85601525852659	-1.88644213484094	0.0651303284356097	0.899171833437643	-4.27055090535781
ENSG00000130347	protein_coding	RTN4IP1	6	0.329981665677849	2.53247176231364	1.88565159031829	0.0652391456239094	0.899171833437643	-4.37713716021657
ENSG00000197451	protein_coding	HNRNPAB	5	0.300408240168887	5.35586115729654	1.88499043985254	0.0653302705437727	0.899171833437643	-4.19379305202308
ENSG00000185112	protein_coding	FAM43A	3	-0.287030403575886	4.79543079152123	-1.88337888406195	0.0655528410093076	0.899171833437643	-4.21162432648289
ENSG00000224078	lncRNA	SNHG14	15	-0.375867999582991	7.01779802647142	-1.88332058561558	0.0655609046132877	0.899171833437643	-4.21081292960946
ENSG00000177595	protein_coding	PIDD1	11	0.355885963679123	3.93182841244446	1.88311522979485	0.0655893153081229	0.899171833437643	-4.26097781428857
ENSG00000186314	protein_coding	PRELID2	5	-0.531101323028986	1.77643949072436	-1.88294736128709	0.0656125474544093	0.899171833437643	-4.44602603877383
ENSG00000119333	protein_coding	WDR34	9	0.607550414768832	1.9341740009309	1.88105091993241	0.0658754912454954	0.899171833437643	-4.41332919086302
ENSG00000138801	protein_coding	PAPSS1	4	-0.408240588896128	5.02953365016716	-1.88078618930245	0.0659122675486459	0.899171833437643	-4.20062626358174
ENSG00000189233	protein_coding	NUGGC	8	0.786483100251662	2.68009128352044	1.88002064872499	0.0660187143615487	0.899171833437643	-4.35592111655198
ENSG00000011009	protein_coding	LYPLA2	1	0.179387878937952	5.38611378615573	1.87950372589595	0.066090673939596	0.899171833437643	-4.19484088281758
ENSG00000184357	protein_coding	HIST1H1B	6	1.18799495207474	4.73171364347688	1.87853852733895	0.0662252151928002	0.899171833437643	-4.22700100711514
ENSG00000177000	protein_coding	MTHFR	1	0.240445648755217	6.4133523075442	1.87729327769164	0.066399136890555	0.899171833437643	-4.20416896912414
ENSG00000099381	protein_coding	SETD1A	16	0.271828559148465	5.17580736268153	1.87709361824732	0.0664270589905561	0.899171833437643	-4.20198938528934
ENSG00000048140	protein_coding	TSPAN17	5	0.329356666625194	4.82179680701913	1.87697175529131	0.0664441062560275	0.899171833437643	-4.21502393566901
ENSG00000165672	protein_coding	PRDX3	10	0.251638096205792	5.12507242430034	1.87599682338987	0.0665806220757737	0.899171833437643	-4.20340798668217
ENSG00000156738	protein_coding	MS4A1	11	-0.843942681316973	5.6465165059428	-1.87552464695403	0.0666468245783361	0.899171833437643	-4.20038956499142
ENSG00000087111	protein_coding	PIGS	17	0.170799329750318	5.38959937365803	1.87525338499607	0.0666848826989891	0.899171833437643	-4.19767377021955
ENSG00000126822	protein_coding	PLEKHG3	14	-0.383857421608122	8.50647217665665	-1.87385649523398	0.066881158836443	0.899171833437643	-4.29530967049759
ENSG00000136153	protein_coding	LMO7	13	-0.390529862623459	3.64748344873694	-1.87355455206323	0.0669236490567233	0.899171833437643	-4.30866511678162
ENSG00000156414	protein_coding	TDRD9	14	0.840984544696271	3.23600572674577	1.87320129301477	0.0669733896499295	0.899171833437643	-4.3047831561859
ENSG00000260404	transcribed_unprocessed_pseudogene	AC110079.1	4	0.319982933138951	4.44022313093928	1.8727940405832	0.0670307716928028	0.899171833437643	-4.23324544570105
ENSG00000196092	protein_coding	PAX5	9	-0.838912456210007	5.22329516396313	-1.87246927385937	0.0670765613514034	0.899171833437643	-4.20895544110227
ENSG00000135362	protein_coding	PRR5L	11	0.577366594596004	6.4731611245907	1.87215379416974	0.0671210670129029	0.899171833437643	-4.21143967325846
ENSG00000134827	protein_coding	TCN1	11	-1.0030555338521	1.64214167094066	-1.87150914722464	0.0672120871733639	0.899171833437643	-4.47734930533063
ENSG00000100418	protein_coding	DESI1	22	0.235089249938452	5.33680878865246	1.87146832858627	0.0672178540352757	0.899171833437643	-4.2006241850249
ENSG00000149554	protein_coding	CHEK1	11	0.869153862473871	1.16044104454462	1.871140801702	0.0672641422670079	0.899171833437643	-4.47625203751499
ENSG00000138468	protein_coding	SENP7	3	-0.314182240258376	6.25381230750375	-1.87094803814107	0.0672913975042928	0.899171833437643	-4.19828010859688
ENSG00000272606	lncRNA	AC015982.2	2	-0.333537909055842	2.17125045717713	-1.86982779234498	0.0674499768169419	0.899171833437643	-4.4241855977013
ENSG00000233452	lncRNA	STXBP5-AS1	6	-0.348116994325434	2.34480121916561	-1.86872013945809	0.0676070849706991	0.899171833437643	-4.4000522888252
ENSG00000065989	protein_coding	PDE4A	19	0.444532590561659	4.1847103113266	1.86842638739671	0.067648802425427	0.899171833437643	-4.25811385692758
ENSG00000207612	miRNA	MIR604	10	-0.465483281852715	1.33110934560079	-1.86768193360977	0.0677546244284368	0.899171833437643	-4.46536919844283
ENSG00000205710	protein_coding	C17orf107	17	-0.597540173891931	1.04859837927661	-1.86766985210023	0.0677563429373979	0.899171833437643	-4.47199956248438
ENSG00000005513	protein_coding	SOX8	16	-0.739547391213697	0.924530117537083	-1.86565281791789	0.068043770225788	0.899171833437643	-4.50432728230064
ENSG00000166822	protein_coding	TMEM170A	16	0.13190422540844	5.41354024252039	1.86501725703359	0.0681345514515133	0.899171833437643	-4.2053224065641
ENSG00000110060	protein_coding	PUS3	11	0.36057722738936	2.01603502888693	1.86443743363106	0.068217460842927	0.899171833437643	-4.42462955159366
ENSG00000280037	TEC	AC092653.2	2	-0.296949324441766	2.04339231781672	-1.86424837363091	0.0682445131513296	0.899171833437643	-4.42510709178083
ENSG00000160117	protein_coding	ANKLE1	19	0.513097033618842	1.22407104497418	1.8637832052173	0.0683111120912716	0.899171833437643	-4.46747525587934
ENSG00000176619	protein_coding	LMNB2	19	0.448368134262158	4.63454948568056	1.86184651010238	0.0685889841430025	0.899171833437643	-4.23530788260948
ENSG00000166340	protein_coding	TPP1	11	0.32767678159935	6.71460272216753	1.8617342413304	0.0686051214949307	0.899171833437643	-4.22242468831561
ENSG00000083312	protein_coding	TNPO1	5	-0.180668358527492	7.29670249000261	-1.86147775474652	0.0686420005736291	0.899171833437643	-4.23798173295976
ENSG00000022567	protein_coding	SLC45A4	8	-0.520614817019127	7.64473924420793	-1.86075807205765	0.0687455702498569	0.899171833437643	-4.26206139980462
ENSG00000162734	protein_coding	PEA15	1	0.331185063696943	5.19241732323226	1.85914687283044	0.0689779181078743	0.899171833437643	-4.21373099322791
ENSG00000103355	protein_coding	PRSS33	16	-1.22477011458389	2.95011798599109	-1.85852022827145	0.0690684646965352	0.899171833437643	-4.32044994806482
ENSG00000164951	protein_coding	PDP1	8	0.254452805965482	5.43716644462501	1.8579593504076	0.0691495936892992	0.899171833437643	-4.20833156879364
ENSG00000164983	protein_coding	TMEM65	8	-0.319378921805066	6.14096259407331	-1.85706646596555	0.0692789126798438	0.899171833437643	-4.20772349833137
ENSG00000110108	protein_coding	TMEM109	11	0.244302073620294	5.25088598562787	1.85687511832638	0.0693066527205915	0.899171833437643	-4.21343730396731
ENSG00000091181	protein_coding	IL5RA	3	-1.01827305888791	3.9200786936685	-1.85631944592517	0.0693872629297644	0.899171833437643	-4.26946912735695
ENSG00000150907	protein_coding	FOXO1	13	-0.27129785745952	6.67757001461065	-1.8562892033938	0.069391652425107	0.899171833437643	-4.22245092923295
ENSG00000135951	protein_coding	TSGA10	2	-0.378808650140621	3.03803314636407	-1.85573083324445	0.0694727382443399	0.899171833437643	-4.34977761537084
ENSG00000117691	protein_coding	NENF	1	0.33000215251835	2.55435342754065	1.85567540591393	0.0694807917054115	0.899171833437643	-4.38059632709305
ENSG00000188177	protein_coding	ZC3H6	2	-0.241221246947824	5.64077234144958	-1.85539197741843	0.0695219855505515	0.899171833437643	-4.20980055224989
ENSG00000174529	protein_coding	TMEM81	1	-0.267762006056234	2.01712002222676	-1.85434339663979	0.0696745672763583	0.899171833437643	-4.42781295614318
ENSG00000254760	lncRNA	AC008750.1	19	1.03703761312198	0.993384825004403	1.85417333939216	0.0696993394320475	0.899171833437643	-4.48367573575722
ENSG00000106399	protein_coding	RPA3	7	0.341977070404742	2.27728396184642	1.85361653391923	0.0697805011592599	0.899171833437643	-4.40759533775954
ENSG00000179331	protein_coding	RAB39A	11	0.662848739293849	1.8586760103704	1.85361446450095	0.0697808029532815	0.899171833437643	-4.42960176720649
ENSG00000119632	protein_coding	IFI27L2	14	0.566305110868354	1.87395511338362	1.85356581022086	0.0697878987779418	0.899171833437643	-4.44179266444385
ENSG00000037474	protein_coding	NSUN2	5	0.199341429726545	5.94469792716313	1.85353305522704	0.0697926761668882	0.899171833437643	-4.2084280759062
ENSG00000178980	protein_coding	SELENOW	19	0.24707690177251	4.63215103150573	1.85219292389516	0.0699883746653417	0.899171833437643	-4.24011481786701
ENSG00000165630	protein_coding	PRPF18	10	-0.298675665438231	2.26020411221901	-1.85153590224341	0.0700844885337272	0.899171833437643	-4.41718238496555
ENSG00000197128	protein_coding	ZNF772	19	0.329538060112043	3.00347584968519	1.85067519484553	0.0702105679037517	0.899171833437643	-4.35106955996283
ENSG00000211845	TR_J_gene	TRAJ44	14	-0.526386466761469	1.97351437101135	-1.85063090241636	0.0702170611962375	0.899171833437643	-4.44676363014952
ENSG00000118308	protein_coding	LRMP	12	-0.358392283109009	7.13901360252158	-1.8499425240272	0.0703180431075436	0.899171833437643	-4.24241070782383
ENSG00000247271	lncRNA	ZBED5-AS1	11	-0.346864919937064	2.74965031765105	-1.84953698225842	0.070377591659648	0.899171833437643	-4.37372245668329
ENSG00000140829	protein_coding	DHX38	16	0.171027024744255	6.19866973973762	1.848821240163	0.0704827931361454	0.899171833437643	-4.21601414425509
ENSG00000140497	protein_coding	SCAMP2	15	0.16274221771457	6.56669994592118	1.84828345067559	0.0705619261594875	0.899171833437643	-4.22514360075151
ENSG00000148634	protein_coding	HERC4	10	-0.163205234613712	7.45793400792861	-1.84798115646026	0.0706064401989372	0.899171833437643	-4.25470287535502
ENSG00000035115	protein_coding	SH3YL1	2	-0.325011448759801	5.16092816197638	-1.84795661479698	0.0706100550991275	0.899171833437643	-4.22767935955656
ENSG00000134352	protein_coding	IL6ST	5	-0.302170887858384	7.58296539201505	-1.84717446827098	0.0707253444828962	0.899171833437643	-4.24822026291904
ENSG00000221838	protein_coding	AP4M1	7	0.31347375456423	2.81980972097396	1.8466669391793	0.0708002399918614	0.899171833437643	-4.35803060302456
ENSG00000181135	protein_coding	ZNF707	8	0.324022818041154	1.83379523076702	1.84579612536638	0.0709289011900056	0.899171833437643	-4.4347603317844
ENSG00000197136	protein_coding	PCNX3	11	0.194222196102475	6.81421272897922	1.84531432544704	0.0710001711307628	0.899171833437643	-4.23541864772176
ENSG00000070770	protein_coding	CSNK2A2	16	0.181816812915151	5.6483069794015	1.84404237242984	0.0711886147417106	0.899171833437643	-4.21479992125439
ENSG00000164938	protein_coding	TP53INP1	8	-0.348076877891316	7.17545216123254	-1.84368536136768	0.0712415828678575	0.899171833437643	-4.24870693446
ENSG00000139579	protein_coding	NABP2	12	0.461198932120844	3.02628986866786	1.84362571775098	0.0712504351678601	0.899171833437643	-4.35584036263265
ENSG00000187688	protein_coding	TRPV2	17	0.234568073231173	6.15477050165957	1.8426034038437	0.0714023114142937	0.899171833437643	-4.21818411682221
ENSG00000177917	protein_coding	ARL6IP6	2	-0.223439933518379	4.91927379916234	-1.8412160609442	0.0716088540579186	0.899171833437643	-4.23230238046648
ENSG00000149182	protein_coding	ARFGAP2	11	0.129495592694178	6.5870881729902	1.83926803006252	0.0718997212953916	0.899171833437643	-4.23118273304668
ENSG00000106682	protein_coding	EIF4H	7	0.177313282094069	7.39783994825392	1.83902477432158	0.0719361126057213	0.899171833437643	-4.26191244777064
ENSG00000188486	protein_coding	H2AFX	11	0.600939666386978	4.17676878015896	1.83868068784349	0.0719876148491931	0.899171833437643	-4.2678527375685
ENSG00000162650	protein_coding	ATXN7L2	1	0.309876604027559	3.01287391514263	1.8384041821193	0.0720290242793875	0.899171833437643	-4.34825698796632
ENSG00000137364	protein_coding	TPMT	6	0.49499752594821	3.21917334517478	1.83835991211516	0.072035656011326	0.899171833437643	-4.35591758674193
ENSG00000103249	protein_coding	CLCN7	16	0.30175788643059	6.58329570336747	1.83827313050696	0.0720486575588387	0.899171833437643	-4.23268051376069
ENSG00000138032	protein_coding	PPM1B	2	-0.267375599390431	5.16186306823253	-1.83798965568669	0.0720911413207275	0.899171833437643	-4.23130988072298
ENSG00000119778	protein_coding	ATAD2B	2	-0.124921829153051	6.92566388036117	-1.83787683537964	0.0721080553385502	0.899171833437643	-4.23851746274407
ENSG00000169727	protein_coding	GPS1	17	0.224172841206828	5.39552971810794	1.83763417354389	0.07214444654492	0.899171833437643	-4.22194188169347
ENSG00000109919	protein_coding	MTCH2	11	0.298794584001795	3.51629904317286	1.83637964294295	0.0723328317155251	0.899171833437643	-4.31901130970143
ENSG00000106290	protein_coding	TAF6	7	0.168147352877852	4.80408082218414	1.83617653245579	0.0723633705806401	0.899171833437643	-4.24003865863532
ENSG00000229325	lncRNA	ACAP2-IT1	3	-0.369787140640583	3.29316671099307	-1.83602132282967	0.0723867146001634	0.899171833437643	-4.33520927169914
ENSG00000105875	protein_coding	WDR91	7	-0.199987795106338	5.08530791678739	-1.8352296088679	0.0725058897819981	0.899171833437643	-4.22961967444578
ENSG00000213079	protein_coding	SCAF8	6	-0.105089897724273	6.71702173528494	-1.83511459249622	0.0725232167386776	0.899171833437643	-4.23600130121884
ENSG00000101444	protein_coding	AHCY	20	0.263503284583078	4.02062834790134	1.83506062578647	0.0725313479056461	0.899171833437643	-4.28003515824503
ENSG00000274292	lncRNA	AC084018.2	12	-0.311977295002357	1.43042616101596	-1.83489637070301	0.072556100960637	0.899171833437643	-4.47122198731066
ENSG00000196411	protein_coding	EPHB4	7	-0.645386851264834	4.7355051177704	-1.83374201567853	0.0727302620634096	0.899171833437643	-4.23660331108365
ENSG00000169570	protein_coding	DTWD2	5	-0.261781595859901	2.95578637697213	-1.83363256101003	0.0727467941143175	0.899171833437643	-4.36908987477891
ENSG00000129103	protein_coding	SUMF2	7	0.223666859850964	5.97305664805581	1.83322473375863	0.0728084203180111	0.899171833437643	-4.22181269806874
ENSG00000107242	protein_coding	PIP5K1B	9	-0.469147266836885	4.35910335501176	-1.83262509787294	0.0728991104147689	0.899171833437643	-4.26185772865171
ENSG00000163564	protein_coding	PYHIN1	1	0.626937096696512	5.77366932551219	1.83254155864131	0.0729117526080024	0.899171833437643	-4.2240858753275
ENSG00000129667	protein_coding	RHBDF2	17	0.517669928653909	7.02007708418909	1.8324986304367	0.0729182497557874	0.899171833437643	-4.257059550375
ENSG00000112715	protein_coding	VEGFA	6	-0.387840447053584	4.38405400417282	-1.83091146562367	0.0731588087763475	0.899171833437643	-4.27071301491696
ENSG00000177700	protein_coding	POLR2L	11	0.27056637829262	3.79622119128558	1.82994135031733	0.0733061737579769	0.899171833437643	-4.30537934583881
ENSG00000053371	protein_coding	AKR7A2	1	0.291337260864429	4.06453782064114	1.82957188759668	0.0733623626062753	0.899171833437643	-4.28559698257085
ENSG00000183354	protein_coding	KIAA2026	9	-0.122396145307692	6.90973458727821	-1.82836070210773	0.0735468174818753	0.899171833437643	-4.24555011435843
ENSG00000106635	protein_coding	BCL7B	7	0.194060276994607	4.83692166701388	1.82806326414208	0.0735921748868986	0.899171833437643	-4.2434495936164
ENSG00000135318	protein_coding	NT5E	6	-0.868998932484267	2.86008239427522	-1.82793064657468	0.0736124058229827	0.899171833437643	-4.39061191968733
ENSG00000140470	protein_coding	ADAMTS17	15	-0.56714432362996	2.86317739306147	-1.82677725727375	0.073788554177624	0.899171833437643	-4.38323407797255
ENSG00000148429	protein_coding	USP6NL	10	-0.273794626844927	4.933482358194	-1.82640830790483	0.0738449759243734	0.899171833437643	-4.24348050122407
ENSG00000168405	transcribed_unitary_pseudogene	CMAHP	6	0.318389675107946	5.00501527495907	1.82607808151991	0.0738955067643246	0.899171833437643	-4.2402426982777
ENSG00000176974	protein_coding	SHMT1	17	0.506101105570815	2.45690223823814	1.82566310374022	0.073959047462363	0.899171833437643	-4.39064239201878
ENSG00000123338	protein_coding	NCKAP1L	12	0.245964375875445	8.2898768355756	1.82521495528295	0.0740277188870544	0.899171833437643	-4.3075603751601
ENSG00000169641	protein_coding	LUZP1	1	0.244754952845654	4.7016901935044	1.82425520357705	0.0741749658474145	0.899171833437643	-4.24927895438931
ENSG00000087206	protein_coding	UIMC1	5	-0.273403782735318	6.69354004162165	-1.82414452928402	0.0741919615642499	0.899171833437643	-4.24375104293
ENSG00000132718	protein_coding	SYT11	1	0.366605317085562	4.72610907091186	1.8241179432529	0.0741960447412395	0.899171833437643	-4.25387933221888
ENSG00000263606	transcribed_processed_pseudogene	AP000919.1	18	-0.36798922885115	2.76262081314093	-1.82406802578479	0.0742037117544069	0.899171833437643	-4.38544414657953
ENSG00000253616	lncRNA	AC107959.3	8	-0.617139676833117	3.02501378086111	-1.82330318937088	0.0743212693416644	0.899171833437643	-4.35196980529518
ENSG00000171848	protein_coding	RRM2	2	1.30803999432879	2.92824752875363	1.82292656711379	0.0743792148888749	0.899171833437643	-4.38782912564161
ENSG00000182325	protein_coding	FBXL6	8	0.349606397362035	2.21497839377925	1.82247990525627	0.0744479857502102	0.899171833437643	-4.41167315525667
ENSG00000105576	protein_coding	TNPO2	19	0.183348592353897	5.30118996015439	1.82225024823763	0.0744833660221414	0.899171833437643	-4.23330939372303
ENSG00000196968	protein_coding	FUT11	10	0.346671251193136	5.36286629783604	1.82171420377372	0.074566002516624	0.899171833437643	-4.23320792415441
ENSG00000180739	protein_coding	S1PR5	19	0.701909515043678	5.28552519414845	1.82123951747883	0.0746392444797648	0.899171833437643	-4.23864071520055
ENSG00000105671	protein_coding	DDX49	19	0.195487714475356	4.64545052650123	1.82027536064561	0.074788196001408	0.899171833437643	-4.25394334846953
ENSG00000092871	protein_coding	RFFL	17	-0.241405594256149	6.66482610570064	-1.82013578132129	0.0748097801763418	0.899171833437643	-4.24318289834545
ENSG00000252906	scaRNA	SCARNA3	1	-0.424400086744008	2.60342786662885	-1.82002189547578	0.0748273950643922	0.899171833437643	-4.38666657430747
ENSG00000196715	protein_coding	VKORC1L1	7	0.209138363598442	4.31979813135888	1.81912433567624	0.0749663441514296	0.899171833437643	-4.27541474102957
ENSG00000109971	protein_coding	HSPA8	11	0.290921059701862	8.38273370549847	1.8190897070189	0.0749717092787855	0.899171833437643	-4.30800444315572
ENSG00000150768	protein_coding	DLAT	11	0.23061118215713	4.111496544512	1.81869079443618	0.0750335373724356	0.899171833437643	-4.29213668367913
ENSG00000215193	protein_coding	PEX26	22	0.203486843088224	6.246284606508	1.81863434971094	0.075042289294278	0.899171833437643	-4.23472944351503
ENSG00000187912	protein_coding	CLEC17A	19	-0.866826964621323	2.80835418604915	-1.8185777136731	0.0750510717431352	0.899171833437643	-4.38449601868934
ENSG00000249662	protein_coding	LINC02218	5	-0.794584383439466	2.78654787186773	-1.81823858618065	0.0751036777332093	0.899171833437643	-4.38808944720811
ENSG00000023697	protein_coding	DERA	12	0.242408970849803	3.83398860338487	1.81820298156467	0.0751092025766643	0.899171833437643	-4.30932803753402
ENSG00000166794	protein_coding	PPIB	15	0.273578955456881	6.31597591745184	1.81764082376829	0.0751964791271674	0.899171833437643	-4.23551441455976
ENSG00000257727	protein_coding	CNPY2	12	0.324827702963493	1.94208697231599	1.81752485076699	0.0752144948698454	0.899171833437643	-4.43867884174653
ENSG00000166025	protein_coding	AMOTL1	11	0.424602718410007	1.73774039183803	1.81674240871433	0.0753361376984684	0.899171833437643	-4.44007738474585
ENSG00000246985	lncRNA	SOCS2-AS1	12	-0.488530817056515	1.53402956540973	-1.81659636971371	0.0753588600593962	0.899171833437643	-4.47672463684419
ENSG00000175895	protein_coding	PLEKHF2	8	-0.279509606253312	5.06830870189363	-1.81595875662498	0.0754581344972758	0.899171833437643	-4.24690020890864
ENSG00000168566	protein_coding	SNRNP48	6	-0.224456754259853	4.35533383708794	-1.81486180004366	0.0756291847695014	0.899171833437643	-4.2827597079673
ENSG00000171817	protein_coding	ZNF540	19	-0.571951241040897	2.62291075285579	-1.8147513188099	0.0756464303552687	0.899171833437643	-4.41523959962936
ENSG00000115594	protein_coding	IL1R1	2	-0.778577027733792	5.13688793503335	-1.81449758391035	0.0756860496654605	0.899171833437643	-4.24024350963987
ENSG00000143106	protein_coding	PSMA5	1	0.257922584953334	5.24462550543126	1.81441123540685	0.0756995364890937	0.899171833437643	-4.2406943500001
ENSG00000128228	protein_coding	SDF2L1	22	0.459123982337582	3.26564099753864	1.81334166635855	0.0758667607424956	0.899171833437643	-4.35220767221299
ENSG00000162813	protein_coding	BPNT1	1	0.270454230414261	3.53680779582207	1.81301058910747	0.0759185866979601	0.899171833437643	-4.33375267927963
ENSG00000157193	protein_coding	LRP8	1	0.349310651766177	4.20034095972	1.81297779846246	0.0759237212783809	0.899171833437643	-4.28599125935042
ENSG00000156711	protein_coding	MAPK13	6	-0.331306534002157	6.59273503902545	-1.81285994083595	0.0759421786314903	0.899171833437643	-4.24473974328962
ENSG00000158987	protein_coding	RAPGEF6	5	-0.244777985965463	5.03546054306574	-1.81187640011278	0.0760963553502655	0.899171833437643	-4.24955727936508
ENSG00000134539	protein_coding	KLRD1	12	0.642157685657917	7.16832262231942	1.81175343320349	0.0761156497454591	0.899171833437643	-4.26151580751617
ENSG00000238966	snoRNA	AC090571.1	8	-0.361751063857205	2.28170532609788	-1.81110438670529	0.0762175579769014	0.899171833437643	-4.42285614323806
ENSG00000258215	processed_pseudogene	AC078886.1	12	-0.540754780602964	1.68338012098986	-1.81056227222393	0.0763027644542342	0.899171833437643	-4.45130511273521
ENSG00000272195	lncRNA	AL356512.1	1	-0.347589899191813	1.81917958560793	-1.81053471572469	0.0763070977658211	0.899171833437643	-4.44915858333433
ENSG00000275713	protein_coding	HIST1H2BH	6	0.887399246142519	4.14871565589923	1.81043602089661	0.0763226194111235	0.899171833437643	-4.29806281112339
ENSG00000179598	protein_coding	PLD6	17	-0.401421355107113	2.26501498382164	-1.8100531913553	0.0763828517748007	0.899171833437643	-4.42761206304579
ENSG00000261468	lncRNA	AC096921.2	3	-0.304950396209265	4.11831575180539	-1.80968057772608	0.0764415151807018	0.899171833437643	-4.28882385419857
ENSG00000137441	protein_coding	FGFBP2	4	0.830851855929165	4.43114153243311	1.80936102538951	0.0764918548975128	0.899171833437643	-4.28019449596856
ENSG00000115020	protein_coding	PIKFYVE	2	-0.156091269561922	7.3790041454922	-1.80914229164302	0.0765263285190967	0.899171833437643	-4.27337911723188
ENSG00000110042	protein_coding	DTX4	11	-0.569097242877473	3.8897153517558	-1.80854067937536	0.0766212132093192	0.899171833437643	-4.31672684488829
ENSG00000271614	lncRNA	ATP2B1-AS1	12	-0.311667678421219	3.30617614863781	-1.80827120573797	0.0766637459205411	0.899171833437643	-4.3411952448094
ENSG00000087365	protein_coding	SF3B2	11	0.173398535472266	6.99136276968351	1.80794800770296	0.0767147844518319	0.899171833437643	-4.26381053345824
ENSG00000147905	protein_coding	ZCCHC7	9	-0.25786708102585	5.65258636968918	-1.80771536168752	0.0767515409289791	0.899171833437643	-4.23800293862803
ENSG00000161800	protein_coding	RACGAP1	12	0.4145183445134	3.30090609611413	1.80680872149936	0.0768949250807441	0.899171833437643	-4.34894153342131
ENSG00000196526	protein_coding	AFAP1	4	0.597022943184802	4.64340095829055	1.80669044358921	0.0769136471839475	0.899171833437643	-4.26687679715603
ENSG00000165792	protein_coding	METTL17	14	0.223379684635626	4.46035207407709	1.80648547469661	0.0769461005913655	0.899171833437643	-4.27835644753564
ENSG00000085377	protein_coding	PREP	6	0.243361306191486	5.27412935502428	1.80576454997334	0.0770603383917381	0.899171833437643	-4.24511222257686
ENSG00000251661	lncRNA	AC136475.1	11	-0.434629339462541	3.03942670810135	-1.80546889600536	0.077107228917815	0.899171833437643	-4.36529786146391
ENSG00000111110	protein_coding	PPM1H	12	-0.586045076512976	2.64560656967928	-1.80463799614258	0.07723913741183	0.899171833437643	-4.39913002263641
ENSG00000159189	protein_coding	C1QC	1	2.22247309577497	-0.355991295323347	1.80375916155756	0.0773788618755895	0.899171833437643	-4.5359041148006
ENSG00000171466	protein_coding	ZNF562	19	0.161017640923475	5.25870810953319	1.80340302277107	0.0774355441895707	0.899171833437643	-4.24770519001003
ENSG00000137522	protein_coding	RNF121	11	0.196379444060904	4.12738296183968	1.80211588614926	0.0776406929401124	0.899171833437643	-4.29481254412776
ENSG00000058091	protein_coding	CDK14	7	-0.464183753793744	5.14446839218983	-1.80199181109701	0.0776604925820042	0.899171833437643	-4.24982177815226
ENSG00000148925	protein_coding	BTBD10	11	-0.245890242412188	5.38338544214085	-1.80171099425369	0.0777053204083932	0.899171833437643	-4.24471773541878
ENSG00000184047	protein_coding	DIABLO	12	0.240176386415067	2.96163674374422	1.80168549005848	0.0777093928125814	0.899171833437643	-4.36984181204115
ENSG00000113580	protein_coding	NR3C1	5	-0.195393061764782	7.81962826185057	-1.80146672278268	0.0777443320235329	0.899171833437643	-4.29625879138537
ENSG00000103335	protein_coding	PIEZO1	16	0.271580902144655	7.73921902905681	1.80145441976039	0.0777462973245327	0.899171833437643	-4.29536664894405
ENSG00000261582	protein_coding	AL121753.1	20	-0.350770133975932	1.29211005600131	-1.80114312154524	0.077796038388821	0.899171833437643	-4.4773608275662
ENSG00000019485	protein_coding	PRDM11	11	-0.328341960127275	3.89285712709968	-1.80040857981718	0.0779135136690736	0.899171833437643	-4.31307172548372
ENSG00000144036	protein_coding	EXOC6B	2	-0.214442341362367	4.45853115689823	-1.79957217768515	0.0780474607092253	0.899171833437643	-4.28417327667978
ENSG00000118705	protein_coding	RPN2	20	0.21845518420829	6.14951733809354	1.79955450672089	0.0780502927387482	0.899171833437643	-4.24420444273129
ENSG00000111206	protein_coding	FOXM1	12	1.09590297050848	1.13785430610684	1.79868231479223	0.0781901813974047	0.899171833437643	-4.4820651442498
ENSG00000178104	protein_coding	PDE4DIP	1	-0.361564943721432	5.19898567745044	-1.79820036714188	0.0782675699485135	0.899171833437643	-4.25284829890181
ENSG00000163702	protein_coding	IL17RC	3	0.55625624635071	1.52392400640411	1.79799820836808	0.0783000506362988	0.899171833437643	-4.4572623071637
ENSG00000138674	protein_coding	SEC31A	4	0.165885900282029	6.611118932271	1.797879008312	0.0783192077121746	0.899171833437643	-4.25448860324572
ENSG00000143702	protein_coding	CEP170	1	-0.29109532522626	4.84772712147581	-1.79779735378243	0.078332332978491	0.899171833437643	-4.2651389619911
ENSG00000188185	lncRNA	LINC00265	7	0.317058878642428	3.40139276538691	1.79628668774635	0.0785754926279954	0.899171833437643	-4.342557809486
ENSG00000188933	transcribed_unprocessed_pseudogene	USP32P1	17	2.12429920147165	0.920980050754543	1.79606501401704	0.0786112268529194	0.899171833437643	-4.50489409569556
ENSG00000227076	lncRNA	AL158166.1	10	-0.58365532557482	1.34271986523886	-1.79605628650681	0.0786126340228893	0.899171833437643	-4.47618974214413
ENSG00000228886	lncRNA	AL138963.1	13	0.397938185302669	1.80603323066301	1.79603903738215	0.0786154152275881	0.899171833437643	-4.44988434744401
ENSG00000234456	lncRNA	MAGI2-AS3	7	-1.37757429294869	0.503098314376261	-1.79589675082484	0.0786383602955829	0.899171833437643	-4.53489285151306
ENSG00000138764	protein_coding	CCNG2	4	-0.299291327998337	6.51105673449833	-1.79553375590104	0.0786969221377629	0.899171833437643	-4.25646980869797
ENSG00000184863	protein_coding	RBM33	7	-0.135755768307725	8.04801566092404	-1.79496900057043	0.078788106618619	0.899171833437643	-4.30938714965703
ENSG00000138050	protein_coding	THUMPD2	2	0.284849476484458	3.19326306936999	1.79489096929908	0.0788007123840414	0.899171833437643	-4.36101711949037
ENSG00000100385	protein_coding	IL2RB	22	0.571266335473357	7.12649336859868	1.79418357963013	0.0789150666644075	0.899171833437643	-4.27396159549333
ENSG00000100307	protein_coding	CBX7	22	-0.337155446552025	7.11011710220199	-1.79411388061979	0.0789263415019952	0.899171833437643	-4.27414850180568
ENSG00000277075	protein_coding	HIST1H2AE	6	0.672264164673587	4.7390700320986	1.79393331425279	0.0789555570424841	0.899171833437643	-4.26803272730879
ENSG00000104689	protein_coding	TNFRSF10A	8	-0.346691657037591	4.81321918759017	-1.79392624996271	0.0789567002250555	0.899171833437643	-4.27081592708949
ENSG00000013275	protein_coding	PSMC4	19	0.249414860297858	4.80140970666583	1.79376658420711	0.0789825419236878	0.899171833437643	-4.26461301411484
ENSG00000108576	protein_coding	SLC6A4	17	0.711864042892228	1.22054365108516	1.793423772733	0.0790380494769813	0.899171833437643	-4.48005829316219
ENSG00000168175	protein_coding	MAPK1IP1L	14	0.159915335921308	6.10483811872943	1.79293264006114	0.0791176299702519	0.899171833437643	-4.24778226522136
ENSG00000152256	protein_coding	PDK1	2	-0.303367613857743	6.70237394379345	-1.79256531768516	0.0791771927995596	0.899171833437643	-4.26056187343345
ENSG00000112394	protein_coding	SLC16A10	6	-0.784374229172692	3.12606983121146	-1.79214747404685	0.0792449935463715	0.899171833437643	-4.37839150352053
ENSG00000213373	lncRNA	LINC00671	17	-0.844373503947637	0.786515398850769	-1.7920381786276	0.0792627362234519	0.899171833437643	-4.51445592375134
ENSG00000159692	protein_coding	CTBP1	4	0.202273063428344	7.69768001527911	1.79172428605758	0.0793137110748245	0.899171833437643	-4.29793737716944
ENSG00000197013	protein_coding	ZNF429	19	-0.561331718920917	4.66522383564733	-1.7906001698374	0.0794964882995613	0.899171833437643	-4.28119341337594
ENSG00000237772	lncRNA	LINC02631	2	-0.529863930632688	2.95603173612678	-1.78947453715966	0.0796798655972288	0.899171833437643	-4.36628707248045
ENSG00000196123	protein_coding	KIAA0895L	16	0.668900026911979	2.40508125887494	1.78941379168534	0.0796897717377641	0.899171833437643	-4.41891534495815
ENSG00000116983	protein_coding	HPCAL4	1	-0.675739944696637	2.62033106236697	-1.78792586755816	0.0799327390539877	0.899171833437643	-4.41517223588463
ENSG00000276903	protein_coding	HIST1H2AL	6	1.23078564690156	2.33015367217704	1.78759020276902	0.0799876363879028	0.899171833437643	-4.42208121759956
ENSG00000109066	protein_coding	TMEM104	17	0.2328417020466	5.13994557391139	1.78628462459052	0.0802014615368146	0.899171833437643	-4.25894253834021
ENSG00000107566	protein_coding	ERLIN1	10	0.300624912032285	4.39760784744052	1.7861868766331	0.0802174897542384	0.899171833437643	-4.28279415986491
ENSG00000106266	protein_coding	SNX8	7	0.263180352774218	3.96741359718951	1.7860080977511	0.0802468119528971	0.899171833437643	-4.30826933320691
ENSG00000136870	protein_coding	ZNF189	9	-0.236196121668068	4.54056119275679	-1.78588528737062	0.0802669597457949	0.899171833437643	-4.28712823098298
ENSG00000287168	lncRNA	AL512625.3	9	0.367428852041088	2.78657593385176	1.78582476440428	0.0802768904658352	0.899171833437643	-4.37999284227779
ENSG00000204934	lncRNA	ATP6V0E2-AS1	7	-0.592022437351175	2.4764055329694	-1.78570023187292	0.0802973272293471	0.899171833437643	-4.4211873731178
ENSG00000211694	TR_V_gene	TRGV10	7	0.670836899399245	1.60187116412729	1.78421736000837	0.0805410130255001	0.899171833437643	-4.47823184475015
ENSG00000104972	protein_coding	LILRB1	19	0.619034786924801	4.97695023270755	1.78323491555067	0.0807028024166609	0.899171833437643	-4.26508857148041
ENSG00000066933	protein_coding	MYO9A	15	-0.202712158069678	5.86293736112191	-1.78317282154249	0.0807130372178613	0.899171833437643	-4.25197783993984
ENSG00000161929	protein_coding	SCIMP	17	0.44289246460398	5.74119326375803	1.78315204031184	0.0807164627791113	0.899171833437643	-4.25336758881585
ENSG00000196233	protein_coding	LCOR	10	-0.160815940327318	7.56952469556851	-1.78236939438224	0.0808455621055591	0.899171833437643	-4.29696555892502
ENSG00000100023	protein_coding	PPIL2	22	0.195745313286882	5.90723323314678	1.78228294767691	0.0808598322877637	0.899171833437643	-4.25314537623676
ENSG00000124215	protein_coding	CDH26	20	-0.383390598273387	2.86682389209442	-1.78106855896166	0.0810605202648352	0.899171833437643	-4.38847374137773
ENSG00000227678	lncRNA	AL355581.1	6	0.66274686397284	2.21756583209912	1.77945728091812	0.0813274406387353	0.899171833437643	-4.43213504860376
ENSG00000268555	lncRNA	AC123912.4	19	-1.10485138385532	3.97467408166515	-1.7790660445649	0.0813923626995224	0.899171833437643	-4.32708077809893
ENSG00000102900	protein_coding	NUP93	16	0.228403537743327	5.19151553521577	1.77891080868357	0.0814181346691689	0.899171833437643	-4.26124720050759
ENSG00000079999	protein_coding	KEAP1	19	0.284155395134819	5.10538762604929	1.7784775529795	0.0814900990739024	0.899171833437643	-4.26392636325204
ENSG00000199730	misc_RNA	RN7SKP95	15	-0.296525568557189	2.04762986973215	-1.77803760692738	0.0815632291789673	0.899171833437643	-4.44446835365669
ENSG00000152229	protein_coding	PSTPIP2	18	0.557322307613977	5.71033505328072	1.77797340934848	0.0815739050189265	0.899171833437643	-4.2583040982839
ENSG00000109586	protein_coding	GALNT7	4	-0.245778788449654	5.27435531006148	-1.77789782905048	0.0815864752640939	0.899171833437643	-4.26135377758459
ENSG00000277117	protein_coding	FP565260.3	21	-1.5460796396116	1.17832369314292	-1.77759666946138	0.0816365791374097	0.899171833437643	-4.52179923366599
ENSG00000164941	protein_coding	INTS8	8	-0.155468122611134	6.32241305011192	-1.77750972715584	0.081651048499993	0.899171833437643	-4.25959056019778
ENSG00000162959	protein_coding	MEMO1	2	-0.181362990862404	4.06862967452276	-1.77635735526827	0.081843034498791	0.899171833437643	-4.31069516878364
ENSG00000232021	lncRNA	LEF1-AS1	4	-0.783086851910134	3.27032549250872	-1.77616018030498	0.0818759217715957	0.899171833437643	-4.39127846714669
ENSG00000204370	protein_coding	SDHD	11	0.211748692368917	4.17278272320966	1.77599071045085	0.0819041968717237	0.899171833437643	-4.30462643566759
ENSG00000179523	lncRNA	EIF3J-DT	15	-0.223675172787501	3.39020101363671	-1.7759168990881	0.081916514437489	0.899171833437643	-4.35898964412761
ENSG00000145649	protein_coding	GZMA	5	0.742848549761267	4.45807407422262	1.77572742886867	0.0819481401258384	0.899171833437643	-4.29629139848805
ENSG00000149294	protein_coding	NCAM1	11	0.688639328593888	4.06379174196595	1.77545691193218	0.0819933115287466	0.899171833437643	-4.31492279054294
ENSG00000133063	protein_coding	CHIT1	1	-0.558558304130884	2.57284043937389	-1.77536041368199	0.0820094300149001	0.899171833437643	-4.40154231389895
ENSG00000134086	protein_coding	VHL	3	0.127507538971842	6.36025836193519	1.77480007177184	0.0821030784990217	0.899171833437643	-4.26486226193182
ENSG00000179909	protein_coding	ZNF154	19	-0.594376158427648	3.82651254881233	-1.77473083030167	0.0821146568476808	0.899171833437643	-4.34700699617244
ENSG00000073111	protein_coding	MCM2	3	0.744517140069022	3.40640625940884	1.77447053085759	0.082158195539642	0.899171833437643	-4.34943242432526
ENSG00000171791	protein_coding	BCL2	18	-0.555318740530633	7.21336339026157	-1.77425272877035	0.0821946407828006	0.899171833437643	-4.27562083370049
ENSG00000096384	protein_coding	HSP90AB1	6	0.235984403877001	7.43385680375472	1.77411891181205	0.0822170393321747	0.899171833437643	-4.2938423873746
ENSG00000111860	protein_coding	CEP85L	6	-0.245162378819279	6.46118621192584	-1.77410831828949	0.0822188127149686	0.899171833437643	-4.26233216397182
ENSG00000121073	protein_coding	SLC35B1	17	0.234483439442012	4.29116786957889	1.77385333170002	0.0822615077682008	0.899171833437643	-4.29849282229608
ENSG00000106868	protein_coding	SUSD1	9	0.283357586542459	5.71173976959907	1.77369957748978	0.0822872613854247	0.899171833437643	-4.25846048182658
ENSG00000168924	protein_coding	LETM1	4	0.251794539308645	5.52914239430646	1.77295642712402	0.0824118330382302	0.899171833437643	-4.26009801938181
ENSG00000138606	protein_coding	SHF	15	-0.391493926622657	1.69779046810465	-1.77294718669917	0.0824133829690175	0.899171833437643	-4.46633499879302
ENSG00000175115	protein_coding	PACS1	11	-0.208602358936156	8.09797146913409	-1.77286663200594	0.0824268957386078	0.899171833437643	-4.32297854702482
ENSG00000263648	processed_pseudogene	AC005244.1	17	-0.504272237638735	1.25443591975125	-1.77255841472524	0.0824786152079048	0.899171833437643	-4.491453506875
ENSG00000066044	protein_coding	ELAVL1	19	0.197645621069032	5.59523951128583	1.77253767558919	0.0824820962492706	0.899171833437643	-4.25988525877609
ENSG00000121966	protein_coding	CXCR4	2	-0.345333606035827	7.82322443747742	-1.77207080556567	0.0825604923622642	0.899171833437643	-4.30549378789496
ENSG00000271780	lncRNA	AL118558.3	14	-0.407406692552605	1.54417425284047	-1.77055746012898	0.0828150390745337	0.899171833437643	-4.47608261129119
ENSG00000196419	protein_coding	XRCC6	22	0.191608817969906	6.7520816405598	1.77027201434855	0.0828631248366165	0.899171833437643	-4.27584379260253
ENSG00000100412	protein_coding	ACO2	22	0.205399656088221	5.98317934751979	1.76947599927956	0.0829973435190459	0.899171833437643	-4.26168885170134
ENSG00000183258	protein_coding	DDX41	5	0.173983302834239	5.15215349144035	1.76917819385964	0.083047604098762	0.899171833437643	-4.26809686143456
ENSG00000145936	protein_coding	KCNMB1	5	0.598557425372228	2.46107279944659	1.76817529482256	0.0832170501696342	0.899171833437643	-4.40725764856468
ENSG00000175166	protein_coding	PSMD2	3	0.202683362854973	6.39731105865787	1.7677372201479	0.0832911561535051	0.899171833437643	-4.27061574971757
ENSG00000120053	protein_coding	GOT1	10	0.3555299986263	2.66782214664191	1.76723124913224	0.0833768162316821	0.899171833437643	-4.40201080951692
ENSG00000143190	protein_coding	POU2F1	1	-0.168535462160653	6.43252433143202	-1.76707345052683	0.0834035463202972	0.899171833437643	-4.26856997139746
ENSG00000152217	protein_coding	SETBP1	18	0.43215591744588	4.79214619365314	1.7665808089365	0.0834870427279709	0.899171833437643	-4.27759242229374
ENSG00000086544	protein_coding	ITPKC	19	0.200891378165774	3.98331266315512	1.76617193528954	0.0835563945187657	0.899171833437643	-4.31960881208997
ENSG00000164465	protein_coding	DCBLD1	6	0.351435023571069	2.42438189074354	1.76614732810494	0.0835605698411865	0.899171833437643	-4.41654521246385
ENSG00000269404	protein_coding	SPIB	19	-0.782553201878282	2.52326275544432	-1.76486588184916	0.0837782451239668	0.899171833437643	-4.4295233763131
ENSG00000119820	protein_coding	YIPF4	2	-0.172837854515515	7.21197146886934	-1.76456887642982	0.0838287639941937	0.899171833437643	-4.29324603068519
ENSG00000271204	lncRNA	AC016831.5	7	-0.248744902581676	5.50853982740433	-1.76414970320877	0.083900106135611	0.899171833437643	-4.26475965004655
ENSG00000241468	protein_coding	ATP5MF	7	0.22407819435289	2.58961394798913	1.76387530097164	0.0839468360785591	0.899171833437643	-4.40853979346751
ENSG00000261236	protein_coding	BOP1	8	0.314804041571073	4.17406661151952	1.76340177825277	0.0840275267551343	0.899171833437643	-4.31215895443329
ENSG00000174243	protein_coding	DDX23	12	0.127748652831118	6.3500690864636	1.76332621366325	0.0840404093295799	0.899171833437643	-4.26943092710748
ENSG00000176928	protein_coding	GCNT4	5	-0.545340274494292	4.12675992632228	-1.76319094775992	0.0840634741538272	0.899171833437643	-4.32990537134296
ENSG00000226396	processed_pseudogene	AL031727.1	1	-0.264014873586615	1.97703110766697	-1.76316650287944	0.0840676429284819	0.899171833437643	-4.45147380995213
ENSG00000165092	protein_coding	ALDH1A1	9	0.504457257535321	3.7810389546114	1.76248985827047	0.0841831048418987	0.899171833437643	-4.33262870584766
ENSG00000104549	protein_coding	SQLE	8	0.437552376002283	2.79749887083546	1.76222813294402	0.0842278008339289	0.899171833437643	-4.40513531412467
ENSG00000103544	protein_coding	VPS35L	16	0.164243556755182	5.47545993308662	1.76206786877291	0.084255179624965	0.899171833437643	-4.26729680798788
ENSG00000274979	lncRNA	AC020656.2	12	-0.670236815568149	1.45083603377848	-1.76180851066419	0.084299502892361	0.899171833437643	-4.49694618888075
ENSG00000280173	TEC	AC104447.1	3	0.29946504013693	2.28509566289723	1.7615770097381	0.0843390819019129	0.899171833437643	-4.42103142477151
ENSG00000186648	protein_coding	CARMIL3	14	0.904026910017037	1.0825979280643	1.76095149021265	0.0844461025884586	0.899171833437643	-4.5040184412975
ENSG00000168765	protein_coding	GSTM4	1	-0.70113360867638	2.94377200479962	-1.76037112362615	0.0845454992722798	0.899171833437643	-4.40035861364317
ENSG00000186854	protein_coding	TRABD2A	2	-0.601773590496144	6.34702852584897	-1.76008693459859	0.0845942065720554	0.899171833437643	-4.26882749869914
ENSG00000106244	protein_coding	PDAP1	7	0.128712071512015	5.28091709207171	1.75977202191503	0.0846482069390508	0.899171833437643	-4.27170360492966
ENSG00000069188	protein_coding	SDK2	17	-2.22941093811793	3.10679562116719	-1.75928611555938	0.0847315852151333	0.899171833437643	-4.42961571297712
ENSG00000071462	protein_coding	BUD23	7	0.237761951931066	4.38673537229194	1.75892501951212	0.0847935912140271	0.899171833437643	-4.30564933313265
ENSG00000196502	protein_coding	SULT1A1	16	-0.631603382943951	5.47457877904863	-1.75891289077175	0.0847956745702359	0.899171833437643	-4.27198755988598
ENSG00000185122	protein_coding	HSF1	8	0.199167093483363	5.17119364844671	1.75850757641246	0.0848653200428904	0.899171833437643	-4.27419324872424
ENSG00000161040	protein_coding	FBXL13	7	-0.775277434132999	4.2444079156498	-1.75797096973287	0.0849575989178637	0.899171833437643	-4.31804742391249
ENSG00000237440	protein_coding	ZNF737	19	-0.341441185814215	4.54507459989523	-1.75787574270359	0.0849739836003603	0.899171833437643	-4.3035372215558
ENSG00000255587	protein_coding	RAB44	6	-0.667716381619239	4.08824213192822	-1.75784727946761	0.0849788814719983	0.899171833437643	-4.32511359430542
ENSG00000072778	protein_coding	ACADVL	17	0.217379875418867	6.65561737259203	1.7571818184843	0.085093459154595	0.899171833437643	-4.28238983503435
ENSG00000132646	protein_coding	PCNA	20	0.561685340950206	4.04189960407096	1.75682955201904	0.0851541637547022	0.899171833437643	-4.32618610489829
ENSG00000246263	lncRNA	UBR5-AS1	8	-0.488379684047489	5.03314823089284	-1.75622396277621	0.0852586067491338	0.899171833437643	-4.28066340988451
ENSG00000127022	protein_coding	CANX	5	0.223390634922339	6.78008019362418	1.75617293295663	0.085267412484841	0.899171833437643	-4.28610188266386
ENSG00000231682	lncRNA	LINC01891	2	-0.669315460031693	1.66422239087097	-1.75508232542566	0.0854557895992007	0.899171833437643	-4.48861230910791
ENSG00000196747	protein_coding	HIST1H2AI	6	0.963959432355465	3.55028960342027	1.75476543202229	0.0855105905349796	0.899171833437643	-4.34948114019747
ENSG00000092964	protein_coding	DPYSL2	8	0.420795961849465	6.79618378670522	1.75451687058627	0.0855535951869913	0.899171833437643	-4.28870946163206
ENSG00000138442	protein_coding	WDR12	2	0.219846154573974	3.59002950939734	1.75397964008293	0.0856466052314763	0.899171833437643	-4.35457157988947
ENSG00000103145	protein_coding	HCFC1R1	16	0.272743338935879	2.18892891842707	1.75331640825044	0.085761545882156	0.899171833437643	-4.4315443630629
ENSG00000146192	protein_coding	FGD2	6	0.449756072838427	7.04688788190036	1.75297394485409	0.0858209463942665	0.899171833437643	-4.29569249457592
ENSG00000140990	protein_coding	NDUFB10	16	0.237091263720619	4.5115013758639	1.75284331433472	0.0858436133733411	0.899171833437643	-4.29670882513533
ENSG00000279078	lncRNA	SND1-IT1	7	0.231254102408858	2.74341027285821	1.75262373963708	0.0858817251598554	0.899171833437643	-4.39900633276224
ENSG00000139433	protein_coding	GLTP	12	0.171234122633632	5.13134094496876	1.7525695382719	0.0858911351097758	0.899171833437643	-4.27773754631143
ENSG00000124243	protein_coding	BCAS4	20	-0.46169650407054	4.53966555989926	-1.75184492464498	0.0860170184474277	0.899171833437643	-4.30307222025759
ENSG00000257221	lncRNA	AC007569.1	12	-0.397960759741826	2.56012357163819	-1.75128028252151	0.0861152172296958	0.899171833437643	-4.40386717682428
ENSG00000104885	protein_coding	DOT1L	19	0.23657931191708	5.92518409510005	1.75127142010379	0.0861167592657832	0.899171833437643	-4.27227743067045
ENSG00000089692	protein_coding	LAG3	12	1.12208984789629	2.4631213650933	1.75105511131704	0.0861544035230053	0.899171833437643	-4.42488152967825
ENSG00000102898	protein_coding	NUTF2	16	0.248758215877833	4.86649071648901	1.75082426653032	0.0861945925933075	0.899171833437643	-4.28829879573168
ENSG00000076555	protein_coding	ACACB	12	-0.356832773803681	4.85753489953362	-1.7504373857114	0.0862619818517201	0.899171833437643	-4.29029384496866
ENSG00000204287	protein_coding	HLA-DRA	6	0.541154658676455	7.2836721800054	1.75014370738206	0.0863131658100844	0.899171833437643	-4.31035893057344
ENSG00000155970	protein_coding	MICU3	8	-0.77765365581403	2.0499251124655	-1.75004910628114	0.0863296588195939	0.899171833437643	-4.46281272083195
ENSG00000113583	protein_coding	C5orf15	5	0.181957071133912	4.44974174804329	1.74957871159055	0.0864117076475249	0.899171833437643	-4.3054134628144
ENSG00000266498	lncRNA	AC055811.3	17	-0.410688659167377	1.46400004623863	-1.7494353608115	0.0864367245782928	0.899171833437643	-4.49044073074759
ENSG00000142731	protein_coding	PLK4	4	0.767388437882264	1.06584954998102	1.74915060149826	0.0864864373685967	0.899171833437643	-4.50065639203067
ENSG00000198492	protein_coding	YTHDF2	1	0.150438036346932	5.78253210052704	1.74868949028892	0.0865669878315587	0.899171833437643	-4.2732257732219
ENSG00000173114	protein_coding	LRRN3	7	-1.24315389544911	2.79871848389399	-1.7484887501898	0.086602074161454	0.899171833437643	-4.46178816311134
ENSG00000149485	protein_coding	FADS1	11	0.396922633193542	3.53812492156884	1.74770247022865	0.0867396179685648	0.899171833437643	-4.35166859573413
ENSG00000136436	protein_coding	CALCOCO2	17	0.274408762500236	6.73526904145099	1.74769624474662	0.0867407077158313	0.899171833437643	-4.29091243702622
ENSG00000285572	lncRNA	AL136441.1	13	-0.888975136091281	0.868087571626749	-1.74756619345604	0.0867634753109492	0.899171833437643	-4.52045776995816
ENSG00000166333	protein_coding	ILK	11	0.273483639059035	6.54427429548584	1.74689050067875	0.0868818463708767	0.899171833437643	-4.28629004118069
ENSG00000137747	protein_coding	TMPRSS13	11	0.332802969597034	1.43105935825685	1.74680105767407	0.0868975254847689	0.899171833437643	-4.48174201314352
ENSG00000105617	protein_coding	LENG1	19	0.272282665695368	1.89838756821996	1.74656870841358	0.0869382666745334	0.899171833437643	-4.45548063638301
ENSG00000142235	protein_coding	LMTK3	19	-0.477955788661077	3.16054962114988	-1.74647619067576	0.0869544935836613	0.899171833437643	-4.39038626817131
ENSG00000089248	protein_coding	ERP29	12	0.182177197054328	5.93933413353486	1.74606835945417	0.0870260541208734	0.899171833437643	-4.27515365489516
ENSG00000213995	protein_coding	NAXD	13	0.239591231596263	4.73807018368974	1.74550218632736	0.0871254794921588	0.899171833437643	-4.29513287067581
ENSG00000075415	protein_coding	SLC25A3	12	0.175249790153805	6.9893997816112	1.74547408909226	0.0871304160928633	0.899171833437643	-4.298897563127
ENSG00000051620	protein_coding	HEBP2	6	-0.296797726071058	6.5901277783865	-1.74520545447565	0.0871776261431677	0.899171833437643	-4.28521064603257
ENSG00000130433	protein_coding	CACNG6	19	-1.05339977607949	0.58867166751701	-1.74500864366107	0.0872122273258729	0.899171833437643	-4.51132786252831
ENSG00000185386	protein_coding	MAPK11	22	0.380351192353332	1.24920814386961	1.74491708588187	0.0872283279324211	0.899171833437643	-4.48353497443906
ENSG00000130475	protein_coding	FCHO1	19	-0.231850953045782	6.38470511847509	-1.74443581024469	0.0873130018074924	0.899171833437643	-4.2826766992062
ENSG00000134278	protein_coding	SPIRE1	18	0.329266098800378	2.21510762221117	1.74391214877353	0.0874052105278474	0.899171833437643	-4.43187631896862
ENSG00000270055	lncRNA	AC127502.2	15	-0.404539002653391	3.36773331903657	-1.74352930965294	0.0874726738277812	0.899171833437643	-4.37628815770653
ENSG00000075303	protein_coding	SLC25A40	7	-0.225358917785745	4.81516719454065	-1.74347746829269	0.0874818125572193	0.899171833437643	-4.29739853088641
ENSG00000077157	protein_coding	PPP1R12B	1	-0.450838875053805	7.75081042748598	-1.74310871071979	0.0875468410082899	0.899171833437643	-4.32472977932178
ENSG00000128585	protein_coding	MKLN1	7	-0.252468006432515	7.66784762507718	-1.74244862220281	0.0876633444898257	0.899171833437643	-4.31721680906079
ENSG00000125991	protein_coding	ERGIC3	20	0.166564142387024	5.78423335183904	1.74229690957202	0.0876901394850048	0.899171833437643	-4.27713808130705
ENSG00000184277	protein_coding	TM2D3	15	-0.133238078433197	5.37393611835274	-1.74158821806824	0.0878153964916487	0.899171833437643	-4.28115543988836
ENSG00000280106	TEC	AC008555.7	19	-0.335043360817066	2.26412356920241	-1.74059880333709	0.0879905183754689	0.899171833437643	-4.44928359960367
ENSG00000155363	protein_coding	MOV10	1	0.542735167008102	6.01274685349387	1.74008559049335	0.0880814689598009	0.899171833437643	-4.28032054406433
ENSG00000105619	protein_coding	TFPT	19	0.280481207585006	2.41780335642367	1.74001681322466	0.0880936634680878	0.899171833437643	-4.42301281051229
ENSG00000100796	protein_coding	PPP4R3A	14	-0.115910603117364	7.30369242223016	-1.73972811330861	0.0881448665217006	0.899171833437643	-4.30829303358047
ENSG00000274712	lncRNA	AC005332.4	17	0.381023480434618	3.58364564090141	1.73966884142063	0.0881553818862194	0.899171833437643	-4.3529467664974
ENSG00000170191	protein_coding	NANP	20	0.422577051336132	1.48559831623975	1.73937025899749	0.0882083689384439	0.899171833437643	-4.48887695092219
ENSG00000157693	protein_coding	TMEM268	9	0.436690922045919	5.22322871338168	1.73912685610369	0.0882515832944266	0.899171833437643	-4.28572199856745
ENSG00000269858	protein_coding	EGLN2	19	-0.196187764945789	5.60804905585218	-1.73894651543371	0.0882836127696075	0.899171833437643	-4.27925941524188
ENSG00000126264	protein_coding	HCST	19	0.288574145714076	4.48255584246006	1.73870977409999	0.0883256739674648	0.899171833437643	-4.31301856062465
ENSG00000123143	protein_coding	PKN1	19	0.204623908297378	7.69970673345413	1.73836281222442	0.0883873478323725	0.899171833437643	-4.3253985788468
ENSG00000287263	lncRNA	AC008875.3	5	0.318667151709522	5.21396157914938	1.73828494789541	0.0884011934433105	0.899171833437643	-4.28469509857991
ENSG00000267083	processed_pseudogene	KRT18P61	17	-0.286627479181928	1.52682662040343	-1.73820594641611	0.0884152431004427	0.899171833437643	-4.47817109045654
ENSG00000121774	protein_coding	KHDRBS1	1	0.148116539957142	6.85368906198858	1.73805984978394	0.0884412298755524	0.899171833437643	-4.29694808014542
ENSG00000146729	protein_coding	NIPSNAP2	7	0.136838221981843	4.69077997093669	1.73786174733359	0.0884764772620378	0.899171833437643	-4.30228852295108
ENSG00000123106	protein_coding	CCDC91	12	-0.265375177610878	5.49904840178477	-1.73770693944082	0.0885040295843514	0.899171833437643	-4.28466265527485
ENSG00000184164	protein_coding	CRELD2	22	0.327550025124699	4.27840673991918	1.73752928501421	0.0885356568578452	0.899171833437643	-4.3179770845025
ENSG00000250574	processed_pseudogene	AC112173.1	5	0.337821335529651	1.99717652834965	1.73749379152786	0.0885419767795705	0.899171833437643	-4.45150580646149
ENSG00000163468	protein_coding	CCT3	1	0.236185274915707	5.79266265855399	1.73688782098316	0.0886499328909726	0.899171833437643	-4.28058179160757
ENSG00000227051	protein_coding	C14orf132	14	-1.01323902446038	1.6269888362445	-1.73680529261898	0.0886646441088283	0.899171833437643	-4.48506037346417
ENSG00000050327	protein_coding	ARHGEF5	7	-0.603147020468425	1.16713717840817	-1.73674643817267	0.0886751365353188	0.899171833437643	-4.50428277151372
ENSG00000157827	protein_coding	FMNL2	2	0.769107470659584	3.00139530583302	1.73508587887205	0.0889716022491021	0.899171833437643	-4.39317192023803
ENSG00000197265	protein_coding	GTF2E2	8	0.15573810943475	4.45608870908023	1.73506707088712	0.0889749648150221	0.899171833437643	-4.31396680667072
ENSG00000141971	protein_coding	MVB12A	19	0.205339834419579	4.1354654555905	1.73505712479513	0.0889767430593322	0.899171833437643	-4.32725983338108
ENSG00000134470	protein_coding	IL15RA	10	0.370475836894479	4.00503313136726	1.73498446013752	0.0889897355411106	0.899171833437643	-4.33321454332603
ENSG00000250131	lncRNA	AC078881.1	4	-0.372184021636691	1.46875830100624	-1.73422666521463	0.0891253235939073	0.899171833437643	-4.48306473398182
ENSG00000128394	protein_coding	APOBEC3F	22	0.374247494457281	4.95498645396759	1.73419983980023	0.0891301264582092	0.899171833437643	-4.29564938185788
ENSG00000197535	protein_coding	MYO5A	15	-0.181302409478002	7.39819478522346	-1.73289390347897	0.0893642033221274	0.899171833437643	-4.31582133194584
ENSG00000007944	protein_coding	MYLIP	6	-0.368330549485205	6.46417113093629	-1.73246714712108	0.0894408059285871	0.899171833437643	-4.28954174352476
ENSG00000133805	protein_coding	AMPD3	11	-0.311189339838327	6.4784009600142	-1.73245960180619	0.0894421607999157	0.899171833437643	-4.2936823509246
ENSG00000187961	protein_coding	KLHL17	1	0.26449616425105	3.29325503462022	1.73224279352166	0.0894810991664379	0.899171833437643	-4.37638277826822
ENSG00000123136	protein_coding	DDX39A	19	0.287212358475962	5.38097479756239	1.73194822920333	0.08953402491279	0.899171833437643	-4.28695218245636
ENSG00000117408	protein_coding	IPO13	1	0.199180996916495	4.42712825648964	1.73165970912989	0.0895858898428281	0.899171833437643	-4.31634613536849
ENSG00000180098	protein_coding	TRNAU1AP	1	0.205873240094208	4.21201392935272	1.73144182462231	0.089625073706806	0.899171833437643	-4.32788810348714
ENSG00000137101	protein_coding	CD72	9	-0.477302599653386	3.67823130852158	-1.73142051223582	0.0896289072423193	0.899171833437643	-4.35944738217784
ENSG00000278571	miRNA	MIR7161	6	0.375144994512094	2.32317004828775	1.73038006225887	0.0898162222393191	0.899171833437643	-4.43689109218717
ENSG00000137547	protein_coding	MRPL15	8	0.288072560314177	2.95035344661822	1.7300069086384	0.0898834811646861	0.899171833437643	-4.40348801172355
ENSG00000170445	protein_coding	HARS	5	0.185660802059327	5.11532273654731	1.72998812139808	0.0898868685678286	0.899171833437643	-4.2935146558678
ENSG00000133561	protein_coding	GIMAP6	7	0.263832067806514	7.5682852089084	1.72990866866063	0.089901195336854	0.899171833437643	-4.32038040978609
ENSG00000096070	protein_coding	BRPF3	6	-0.177000901591018	5.90455875293015	-1.72953637387748	0.0899683520722252	0.899171833437643	-4.284572200101
ENSG00000166619	protein_coding	BLCAP	20	-0.120637936501828	6.47990780959975	-1.72939911138817	0.0899931227895707	0.899171833437643	-4.29263901783944
ENSG00000177963	protein_coding	RIC8A	11	0.129802950256884	6.03255296610274	1.72856410815059	0.0901439313822534	0.899171833437643	-4.2867993037469
ENSG00000188976	protein_coding	NOC2L	1	0.214604813164648	5.33043334630346	1.72855980878053	0.0901447084266346	0.899171833437643	-4.29009642978579
ENSG00000067225	protein_coding	PKM	15	0.248207659803363	8.58646694845517	1.7282155038928	0.0902069542276388	0.899171833437643	-4.36127872845233
ENSG00000133317	protein_coding	LGALS12	11	-0.60800277903813	3.64619114170263	-1.72805357433027	0.0902362412876909	0.899171833437643	-4.35573983635331
ENSG00000178127	protein_coding	NDUFV2	18	-0.246858707793642	3.30842942294232	-1.72800449979388	0.0902451186104849	0.899171833437643	-4.38493485246235
ENSG00000076351	protein_coding	SLC46A1	17	0.467171579032677	2.70664646696369	1.72800302330048	0.0902453857115172	0.899171833437643	-4.40236802422569
ENSG00000010219	protein_coding	DYRK4	12	0.295407257391788	2.10709630214945	1.72747500681208	0.0903409471489412	0.899171833437643	-4.44891142600455
ENSG00000164136	protein_coding	IL15	4	0.453905895642777	4.32439969710576	1.72675098565558	0.0904721182866533	0.899171833437643	-4.32102848932315
ENSG00000103319	protein_coding	EEF2K	16	-0.321306400137606	3.54051509378841	-1.72651152620571	0.0905155359644643	0.899171833437643	-4.36443256875267
ENSG00000066777	protein_coding	ARFGEF1	8	-0.139575463600488	7.58566023509356	-1.7264435615386	0.0905278621498693	0.899171833437643	-4.32269073989872
ENSG00000105185	protein_coding	PDCD5	19	0.290092706626	3.02609852868502	1.72630817090808	0.0905524209679213	0.899171833437643	-4.39496568814963
ENSG00000131899	protein_coding	LLGL1	17	0.244294107064759	4.39390335448424	1.72622974838456	0.090566648736089	0.899171833437643	-4.31956466325162
ENSG00000188687	protein_coding	SLC4A5	2	-0.484881295560703	1.54597050785757	-1.72528749287188	0.0907377419388231	0.899171833437643	-4.48995692394907
ENSG00000108953	protein_coding	YWHAE	17	0.26444734317495	5.52708579764117	1.725085153266	0.0907745173538902	0.899171833437643	-4.28967878657423
ENSG00000257880	lncRNA	AC078789.1	12	-0.750358918696631	0.779739183697824	-1.72456494470498	0.090869122467849	0.899171833437643	-4.5214122874347
ENSG00000123154	protein_coding	WDR83	19	0.220667202479077	2.86682736476872	1.72451092075172	0.0908789519447211	0.899171833437643	-4.40497986681742
ENSG00000286909	lncRNA	AC024560.4	3	-0.494529497885549	1.44417026055589	-1.72351498866669	0.0910603163658089	0.899171833437643	-4.49251145363619
ENSG00000165916	protein_coding	PSMC3	11	0.27793387315922	4.46684960047462	1.72299802608744	0.0911545761321219	0.899171833437643	-4.31882991045739
ENSG00000100983	protein_coding	GSS	20	0.212995768112217	3.92600534609831	1.72210257633908	0.0913180382087385	0.899171833437643	-4.345832801805
ENSG00000135925	protein_coding	WNT10A	2	-0.758464565271954	1.14810655029337	-1.72155718090907	0.0914177177063566	0.899171833437643	-4.50353941443927
ENSG00000189350	protein_coding	TOGARAM2	2	0.557091650521752	3.48237130359811	1.72091164800737	0.0915358153440498	0.899171833437643	-4.36972709332181
ENSG00000285257	unprocessed_pseudogene	AL157893.1	10	0.467489477332636	1.52334074104285	1.72089223087976	0.0915393695859358	0.899171833437643	-4.48569743162588
ENSG00000167578	protein_coding	RAB4B	19	0.316957387425133	2.91344296715216	1.72052032716325	0.0916074674134935	0.899171833437643	-4.39767190286987
ENSG00000225697	protein_coding	SLC26A6	3	0.256659814744641	3.88629704379664	1.72021688100291	0.0916630613261185	0.899171833437643	-4.34627561975843
ENSG00000117859	protein_coding	OSBPL9	1	-0.159009993140012	6.01627076328898	-1.71985006506137	0.0917303024217913	0.899171833437643	-4.290732554212
ENSG00000278600	lncRNA	AC015871.4	15	-0.339517777919264	5.65176971862721	-1.71965880066501	0.0917653793319397	0.899171833437643	-4.29075587872712
ENSG00000167118	protein_coding	URM1	9	0.249184465764841	4.62178853711773	1.71947440051644	0.0917992078903444	0.899171833437643	-4.31224107515004
ENSG00000160113	protein_coding	NR2F6	19	-0.501969555973789	1.23220059355385	-1.71862498663401	0.0919551678545659	0.899171833437643	-4.50287999520032
ENSG00000082397	protein_coding	EPB41L3	18	0.529995204272065	5.07573054364531	1.71836167970669	0.0920035578750504	0.899171833437643	-4.30014649762293
ENSG00000226124	protein_coding	FTCDNL1	2	0.367458876185623	1.34418038329857	1.7183054594828	0.0920138926462403	0.899171833437643	-4.49292144381044
ENSG00000237637	lncRNA	FRY-AS1	13	-0.455320104458141	1.12440373980477	-1.71792255053981	0.0920843070542213	0.899171833437643	-4.4975033003999
ENSG00000198786	protein_coding	MT-ND5	MT	0.318243394640614	8.82778097150931	1.71729307517916	0.0922001603300288	0.899171833437643	-4.37929784630179
ENSG00000231769	lncRNA	AL035701.1	6	0.665246181658352	1.49486064989012	1.71715841173814	0.0922249604407867	0.899171833437643	-4.4920390576577
ENSG00000198093	protein_coding	ZNF649	19	-0.257243387873652	3.0689401104878	-1.7161728140021	0.0924066398642096	0.899171833437643	-4.40273547027091
ENSG00000131591	protein_coding	C1orf159	1	0.305966170847264	3.72064542379976	1.71602521466158	0.0924338729626463	0.899171833437643	-4.35849852382763
ENSG00000144645	protein_coding	OSBPL10	3	-0.856528540838842	4.13101254580511	-1.71539720363528	0.0925498196016725	0.899171833437643	-4.34207272955794
ENSG00000120915	protein_coding	EPHX2	8	-0.545107681804733	4.25214886455524	-1.71529527930181	0.0925686487453583	0.899171833437643	-4.34494528301156
ENSG00000154518	protein_coding	ATP5MC3	2	0.290186111190001	4.71157304463747	1.71510205558572	0.0926043529175139	0.899171833437643	-4.31552901904384
ENSG00000149600	protein_coding	COMMD7	20	0.220964295238301	3.20830550756695	1.71484789283441	0.0926513348492956	0.899171833437643	-4.39343828765503
ENSG00000077458	protein_coding	FAM76B	11	-0.280553123517443	4.94864564164041	-1.71448579940775	0.0927183018059648	0.899171833437643	-4.30965384516307
ENSG00000167525	protein_coding	PROCA1	17	0.28211993262585	2.91559213091088	1.71448441591024	0.0927185577521174	0.899171833437643	-4.40278884828529
ENSG00000196867	protein_coding	ZFP28	19	-0.487615049784834	2.17414524745589	-1.71433926396943	0.0927454140162004	0.899171833437643	-4.46015312320538
ENSG00000145685	protein_coding	LHFPL2	5	0.631745900760212	4.63206219950285	1.71400434769108	0.0928074053653365	0.899171833437643	-4.31093909585477
ENSG00000179943	protein_coding	FIZ1	19	0.241724321833979	3.23658174087855	1.71323701526793	0.0929495640540331	0.899171833437643	-4.38560754171755
ENSG00000265531	unprocessed_pseudogene	FCGR1CP	1	1.20488997385797	2.71478033798224	1.71311778686377	0.0929716688853468	0.899171833437643	-4.37382196499983
ENSG00000187474	protein_coding	FPR3	19	0.867155616095912	0.866831865628539	1.7129667675331	0.0929996739657814	0.899171833437643	-4.52363902570839
ENSG00000126456	protein_coding	IRF3	19	0.183931043350227	6.3866584527076	1.71266482497646	0.0930556872270945	0.899171833437643	-4.30150010705186
ENSG00000196814	protein_coding	MVB12B	9	0.388622317904634	4.43552624692084	1.71238175840363	0.0931082241501868	0.899171833437643	-4.32519932268398
ENSG00000158850	protein_coding	B4GALT3	1	0.321270061144772	5.52350068876689	1.71210832880946	0.0931589957490007	0.899171833437643	-4.29606674345579
ENSG00000203739	lncRNA	AL645568.1	1	-0.254161664171278	5.16517827062496	-1.71209567316969	0.0931613462576659	0.899171833437643	-4.300439996422
ENSG00000151131	protein_coding	C12orf45	12	-0.228470217584155	4.63255752119966	-1.71203908432996	0.0931718569986343	0.899171833437643	-4.32181028184938
ENSG00000127980	protein_coding	PEX1	7	-0.188769648527055	4.72065625977278	-1.71189146806685	0.0931992796764298	0.899171833437643	-4.31793167614205
ENSG00000115446	protein_coding	UNC50	2	0.14119492389317	4.49580662540311	1.71169865239506	0.0932351091029621	0.899171833437643	-4.32264037372952
ENSG00000105197	protein_coding	TIMM50	19	0.234865180217862	4.03392989013712	1.7107422225659	0.0934130033950802	0.899171833437643	-4.34701445062407
ENSG00000126353	protein_coding	CCR7	17	-0.54709190228917	6.8916804670339	-1.71068380850377	0.0934238773972516	0.899171833437643	-4.30670987959893
ENSG00000143368	protein_coding	SF3B4	1	0.196630548012902	5.12747433863553	1.71040065492037	0.0934766023588119	0.899171833437643	-4.30296897040113
ENSG00000178573	protein_coding	MAF	16	0.301852084618327	5.77336908323463	1.71006580471095	0.0935389853013969	0.899171833437643	-4.29681237625322
ENSG00000120688	protein_coding	WBP4	13	-0.309332972723365	3.22190904489911	-1.70992110426576	0.093565953793545	0.899171833437643	-4.39867913416293
ENSG00000241772	lncRNA	AC092620.1	2	-0.408225981020105	3.00565787490116	-1.70879935474952	0.0937752375849394	0.899171833437643	-4.39677720055673
ENSG00000160949	protein_coding	TONSL	8	0.500377620498541	2.33898490241947	1.70861007367572	0.0938105897081497	0.899171833437643	-4.43741257797073
ENSG00000166484	protein_coding	MAPK7	17	0.22532904681759	4.50013682442832	1.70808959250074	0.0939078570381255	0.899171833437643	-4.32325242586475
ENSG00000175387	protein_coding	SMAD2	18	-0.126191037026383	7.80252517274068	-1.70773099372125	0.09397492032949	0.899171833437643	-4.3407161159381
ENSG00000131462	protein_coding	TUBG1	17	0.464440315565959	2.37643105361541	1.70764682023883	0.0939906677535477	0.899171833437643	-4.44379371472516
ENSG00000260916	protein_coding	CCPG1	15	-0.384208596512551	5.2827810882222	-1.70676709612351	0.094155379672548	0.899171833437643	-4.30303523848457
ENSG00000167261	protein_coding	DPEP2	16	-0.434281752548995	7.84971191893923	-1.70653382212123	0.0941990958590561	0.899171833437643	-4.3461272391437
ENSG00000111058	protein_coding	ACSS3	12	-0.602487387663057	4.64049302722997	-1.70648137984119	0.0942089259943836	0.899171833437643	-4.31899893192944
ENSG00000159873	protein_coding	CCDC117	22	0.205864649100187	5.19572615602812	1.70629432535149	0.0942439956552338	0.899171833437643	-4.30484802173339
ENSG00000140995	protein_coding	DEF8	16	-0.372382873907128	7.34150812594129	-1.70620434242155	0.0942608698264053	0.899171833437643	-4.33201109138889
ENSG00000163378	protein_coding	EOGT	3	0.274442763579888	3.22075020858152	1.70609678988307	0.0942810420370055	0.899171833437643	-4.38879597893786
ENSG00000187024	protein_coding	PTRH1	9	0.407924998798703	2.24362809000438	1.70564635039016	0.0943655637802127	0.899171833437643	-4.44538772149352
ENSG00000167394	protein_coding	ZNF668	16	0.251589498119707	3.42435349943462	1.70549054172027	0.0943948147277268	0.899171833437643	-4.3755170327822
ENSG00000086827	protein_coding	ZW10	11	0.229244345048957	3.40891547671593	1.70535494354338	0.0944202775269292	0.899171833437643	-4.38125747122866
ENSG00000197153	protein_coding	HIST1H3J	6	1.33546489106376	2.67333500763843	1.7053175874157	0.0944272933051715	0.899171833437643	-4.43162953999245
ENSG00000108306	protein_coding	FBXL20	17	-0.217104843461628	6.85314938536716	-1.70423806465067	0.0946302223760283	0.899171833437643	-4.31714326543927
ENSG00000167595	protein_coding	PROSER3	19	0.20972057001504	4.23523309851101	1.70416145990257	0.0946446362397496	0.899171833437643	-4.33334375538411
ENSG00000213281	protein_coding	NRAS	1	0.233509158842287	5.48050889322066	1.70415347206821	0.0946461393261172	0.899171833437643	-4.30234193280885
ENSG00000136999	protein_coding	CCN3	8	-0.914732104008306	3.17727539980017	-1.70414883895035	0.0946470111579725	0.899171833437643	-4.41181893523471
ENSG00000228140	lncRNA	AL031283.1	1	0.37324865736976	1.9114460594787	1.70373967283651	0.094724031702721	0.899171833437643	-4.46446433196103
ENSG00000118579	protein_coding	MED28	4	-0.130767980653563	7.50658837005951	-1.7036893027637	0.0947335168335144	0.899171833437643	-4.33260586634509
ENSG00000158545	protein_coding	ZC3H18	16	0.176371807973113	6.14244505906274	1.7036388384905	0.0947430204896198	0.899171833437643	-4.30291921694352
ENSG00000174165	protein_coding	ZDHHC24	11	0.209118730334033	5.04061603840109	1.70330027372015	0.0948068008734169	0.899171833437643	-4.31104983602125
ENSG00000182473	protein_coding	EXOC7	17	0.11816572811427	7.27905741162934	1.70328337466908	0.0948099853229491	0.899171833437643	-4.32780922381365
ENSG00000117228	protein_coding	GBP1	1	0.888636635809425	6.98394444116181	1.70296795997861	0.0948694381352796	0.899171833437643	-4.32719322240584
ENSG00000105248	protein_coding	YJU2	19	0.168737614719793	3.98718036636462	1.70289367795901	0.0948834441008516	0.899171833437643	-4.35056934785019
ENSG00000168062	protein_coding	BATF2	11	1.23099617771591	3.35205001324628	1.70281326606786	0.0948986077856683	0.899171833437643	-4.3604658203167
ENSG00000204590	protein_coding	GNL1	6	0.234045239401584	4.14109798223533	1.70125411239548	0.0951930211741236	0.899171833437643	-4.34354656259687
ENSG00000180198	protein_coding	RCC1	1	0.326623004601141	3.78246278853972	1.70085683025645	0.0952681599705398	0.899171833437643	-4.35891592266399
ENSG00000106367	protein_coding	AP1S1	7	0.293946236116096	2.52988679582213	1.70044376883603	0.0953463350382363	0.899171833437643	-4.42932799603199
ENSG00000286285	lncRNA	AL138778.1	1	-0.563107610678607	1.45923888735165	-1.70044291948494	0.0953464958390274	0.899171833437643	-4.49209018508254
ENSG00000259642	lncRNA	ST20-AS1	15	-0.351740613056779	3.11276046489256	-1.7003550720642	0.0953631284914214	0.899171833437643	-4.39706167392105
ENSG00000279394	TEC	AC015871.5	15	-0.394940104616907	3.27305415513953	-1.69998181863826	0.0954338253931054	0.899171833437643	-4.39028861903882
ENSG00000181789	protein_coding	COPG1	3	0.174773212901555	6.60694014165698	1.6996320220096	0.095500118663921	0.899171833437643	-4.31450551820212
ENSG00000023171	protein_coding	GRAMD1B	11	0.610630132220779	5.3063667955755	1.69868669564263	0.095679466560211	0.899171833437643	-4.3069092301703
ENSG00000180340	protein_coding	FZD2	17	0.422746991508595	2.7183213322475	1.69862362546932	0.0956914421546263	0.899171833437643	-4.41708815145845
ENSG00000133657	protein_coding	ATP13A3	3	0.176728072790346	6.52861510689565	1.69820001548952	0.0957719081271944	0.899171833437643	-4.31240631709591
ENSG00000099904	protein_coding	ZDHHC8	22	0.206351543836109	5.0342648698608	1.6978131976721	0.0958454340730155	0.899171833437643	-4.31365163309597
ENSG00000177613	protein_coding	CSTF2T	10	0.163559637122116	5.10815929306942	1.69768515418676	0.0958697827074696	0.899171833437643	-4.31144561712329
ENSG00000249850	processed_pseudogene	KRT18P31	5	-0.20289053562805	4.6911282034836	-1.69751952643424	0.0959012859015552	0.899171833437643	-4.3219300371514
ENSG00000198924	protein_coding	DCLRE1A	10	0.518164290753049	2.71649877261322	1.69737619835318	0.0959285544830183	0.899171833437643	-4.43388897598209
ENSG00000272888	lncRNA	LINC01578	15	-0.260157534940129	6.44032099866722	-1.69710296548562	0.0959805555437103	0.899171833437643	-4.30829981047905
ENSG00000111711	protein_coding	GOLT1B	12	0.274769784509878	4.31335239936535	1.69706540079993	0.0959877065874174	0.899171833437643	-4.34184679462901
ENSG00000100612	protein_coding	DHRS7	14	-0.237320040663602	5.84494083116694	-1.69638771209044	0.0961167910597093	0.899171833437643	-4.30451311063582
ENSG00000230537	lncRNA	AL158071.3	9	0.982699871875771	0.709288178725531	1.69496488050676	0.0963882743803347	0.899171833437643	-4.52058804198897
ENSG00000083814	protein_coding	ZNF671	19	-0.211198418573302	4.31222201781121	-1.69489734271327	0.0964011766289703	0.899171833437643	-4.34563599882428
ENSG00000276368	protein_coding	HIST1H2AJ	6	1.42843050425794	2.61813125134065	1.69457926350246	0.0964619608217658	0.899171833437643	-4.4430724189407
ENSG00000185345	protein_coding	PRKN	6	-0.535491751511414	2.13915750461122	-1.69354081948961	0.0966606250638917	0.899171833437643	-4.46270675285475
ENSG00000163214	protein_coding	DHX57	2	0.218125833691298	4.68241438909489	1.69315758306049	0.0967340270007982	0.899171833437643	-4.32602836616014
ENSG00000144560	protein_coding	VGLL4	3	0.199702935220566	5.0847660193813	1.69277378863342	0.0968075818519595	0.899171833437643	-4.31650679668299
ENSG00000167981	protein_coding	ZNF597	16	-0.250748582345086	3.14860990926636	-1.69265541092318	0.0968302784404721	0.899171833437643	-4.4052270299215
ENSG00000025293	protein_coding	PHF20	20	-0.150536714208555	6.79920092767677	-1.69260898909902	0.0968391801057355	0.899171833437643	-4.32086220429838
ENSG00000112759	protein_coding	SLC29A1	6	-0.600626837051724	3.64122349296569	-1.6921181330993	0.0969333459866988	0.899171833437643	-4.36434413690039
ENSG00000173273	protein_coding	TNKS	8	-0.120051050344262	5.09434465229362	-1.69159361104552	0.0970340537590518	0.899171833437643	-4.31528458423425
ENSG00000142507	protein_coding	PSMB6	17	0.295621479540314	3.94474248949741	1.69146678545983	0.0970584170996859	0.899171833437643	-4.35932040802077
ENSG00000104731	protein_coding	KLHDC4	16	0.356737438227682	6.38720133404212	1.69079557463966	0.0971874414156925	0.899171833437643	-4.31295352905277
ENSG00000050344	protein_coding	NFE2L3	7	0.396321095890071	2.77825585256409	1.69059472062888	0.0972260782828011	0.899171833437643	-4.42243164306384
ENSG00000158623	protein_coding	COPG2	7	0.220077882998276	3.47758787671711	1.69056650675944	0.0972315065991136	0.899171833437643	-4.38173605511552
ENSG00000248309	lncRNA	MEF2C-AS1	5	-0.473007368679057	2.65365220335948	-1.69002639528804	0.0973354715840514	0.899171833437643	-4.44149743128431
ENSG00000263731	lncRNA	AC145207.5	17	0.335161781115741	1.94865373292441	1.6898552474805	0.097368434587213	0.899171833437643	-4.45892009281989
ENSG00000187010	protein_coding	RHD	1	2.36221568449701	0.0542015654224171	1.68932667039175	0.0974702963982068	0.899171833437643	-4.52717773633506
ENSG00000206573	lncRNA	THUMPD3-AS1	3	-0.179259863795028	6.1343225478323	-1.68925740526008	0.0974836509476941	0.899171833437643	-4.30955050937835
ENSG00000198793	protein_coding	MTOR	1	0.181750957107462	6.70106574271702	1.68910159982001	0.0975136962668205	0.899171833437643	-4.3213227171874
ENSG00000179918	protein_coding	SEPHS2	16	0.237944274468416	5.52164223441227	1.68867320715518	0.0975963462731271	0.899171833437643	-4.30975126386808
ENSG00000118200	protein_coding	CAMSAP2	1	-0.543577320051055	2.60683742270704	-1.68817159903706	0.0976931950944126	0.899171833437643	-4.4499076759079
ENSG00000188677	protein_coding	PARVB	22	0.40951349117324	4.54604908803718	1.6871195263323	0.0978965828846691	0.899171833437643	-4.33093830051348
ENSG00000124641	protein_coding	MED20	6	0.248668988567947	3.66346616476294	1.68698660129229	0.0979223048827393	0.899171833437643	-4.37310063242375
ENSG00000101158	protein_coding	NELFCD	20	0.234208061049013	5.0604170803402	1.68597164942755	0.0981188892359729	0.899171833437643	-4.32008087902144
ENSG00000177728	protein_coding	TMEM94	17	0.184579589960989	5.73437132532313	1.68585510551411	0.0981414832152575	0.899171833437643	-4.31085742966275
ENSG00000136802	protein_coding	LRRC8A	9	0.32410643194357	5.82571658056412	1.68549944532724	0.0982104603481649	0.899171833437643	-4.31172401921018
ENSG00000089916	protein_coding	GPATCH2L	14	-0.118276900931529	7.24286578454261	-1.68486010992932	0.0983345541097696	0.899171833437643	-4.33508531248297
ENSG00000278467	lncRNA	AC138393.3	1	-0.297282279495238	2.65408901636926	-1.68471966157958	0.0983618321446735	0.899171833437643	-4.42909718912108
ENSG00000100201	protein_coding	DDX17	22	-0.13132270155103	10.4832590395788	-1.68396801524837	0.0985079236043548	0.899171833437643	-4.43405770043793
ENSG00000198899	protein_coding	MT-ATP6	MT	0.325788276011036	8.08319507222394	1.68395633123496	0.0985101959408435	0.899171833437643	-4.37052553771726
ENSG00000197892	protein_coding	KIF13B	8	0.237076159918817	6.19600978274177	1.68256493769253	0.0987811062615697	0.899171833437643	-4.31566972475106
ENSG00000225663	protein_coding	MCRIP1	17	0.240996087601347	3.75724487829011	1.68232252944631	0.0988283668317742	0.899171833437643	-4.37069891425544
ENSG00000255163	processed_pseudogene	HSPE1P18	11	-0.367829853201764	4.09970276875885	-1.68211205154893	0.0988694172609951	0.899171833437643	-4.34954930688949
ENSG00000167881	protein_coding	SRP68	17	0.195804610597623	5.49988291009605	1.68204966977084	0.0988815865477698	0.899171833437643	-4.31526138321715
ENSG00000205683	protein_coding	DPF3	14	-0.376356769205656	1.66814668317932	-1.68199287151775	0.0988926676856425	0.899171833437643	-4.48843300802925
ENSG00000016864	protein_coding	GLT8D1	3	0.151984771774874	4.17788794816116	1.68142234676898	0.0990040317186112	0.899171833437643	-4.35532690414012
ENSG00000090520	protein_coding	DNAJB11	3	0.263921639221997	3.68292034741711	1.68131747383573	0.0990245136939659	0.899171833437643	-4.37739851597369
ENSG00000119900	protein_coding	OGFRL1	6	-0.483621627427167	8.61355764216748	-1.68122976978503	0.0990416452149114	0.899171833437643	-4.37808692415753
ENSG00000267481	lncRNA	AC011477.2	19	-0.302011738763357	3.14905100721281	-1.68077320183192	0.0991308675182665	0.899171833437643	-4.41380008850074
ENSG00000260910	lncRNA	LINC00565	13	-0.646945587338491	1.63973738458131	-1.68071835976598	0.0991415891758909	0.899171833437643	-4.49426620335391
ENSG00000080503	protein_coding	SMARCA2	9	-0.134289213432014	8.15597040467965	-1.68068401469421	0.099148304144197	0.899171833437643	-4.36570098955832
ENSG00000034510	protein_coding	TMSB10	2	0.352037678767655	8.74315691508154	1.68044572297988	0.0991949039920041	0.899171833437643	-4.38447756309675
ENSG00000197061	protein_coding	HIST1H4C	6	0.529666984288768	4.97556608501365	1.67902179608194	0.0994737398062509	0.899171833437643	-4.32360978287604
ENSG00000115289	protein_coding	PCGF1	2	0.186725875378114	2.79892654132336	1.67875050672839	0.0995269371738296	0.899171833437643	-4.42160297305843
ENSG00000105556	protein_coding	MIER2	19	0.2037989920237	4.21602461252353	1.67830599883464	0.0996141516750263	0.899171833437643	-4.35032758863217
ENSG00000134480	protein_coding	CCNH	5	-0.191618649684189	6.40609352212774	-1.67812533156575	0.0996496173806078	0.899171833437643	-4.31903019450349
ENSG00000084207	protein_coding	GSTP1	11	0.266005917857999	5.74460883655627	1.67756346846823	0.099759979690653	0.899171833437643	-4.31590013524534
ENSG00000279361	TEC	AC079331.1	17	-0.345642279057777	2.53710392415747	-1.67723204235901	0.0998251261888451	0.899171833437643	-4.44497849497823
ENSG00000254789	lncRNA	AC073172.1	11	-1.1997384991672	1.31455599578432	-1.67706868234633	0.0998572497773464	0.899171833437643	-4.49604405615348
ENSG00000152270	protein_coding	PDE3B	11	-0.315803764736599	7.82346139739727	-1.67683956867023	0.0999023176715973	0.899171833437643	-4.3556964605248
ENSG00000184897	protein_coding	H1FX	3	0.244133858885253	5.87467242776852	1.67678995423002	0.099912079300933	0.899171833437643	-4.31635849948449
ENSG00000243449	protein_coding	C4orf48	4	0.239590690293217	2.80733692372717	1.67624318382366	0.100019708179838	0.899171833437643	-4.42332075302932
ENSG00000163382	protein_coding	NAXE	1	0.253078281308457	3.77252441066103	1.67606302509133	0.100055192341306	0.899171833437643	-4.37494055554188
ENSG00000102445	protein_coding	RUBCNL	13	-0.630063145393502	6.05147394973326	-1.67588971883251	0.100089336597489	0.899171833437643	-4.31958275367928
ENSG00000255441	lncRNA	AC008750.2	19	0.883497643277473	1.76371560782649	1.67562576660788	0.100141358033786	0.899171833437643	-4.46772993135002
ENSG00000235621	lncRNA	LINC00494	20	-0.774552788507079	1.53579471052997	-1.67544654631308	0.100176692607755	0.899171833437643	-4.49700897450803
ENSG00000092820	protein_coding	EZR	6	0.249716943796311	7.3802486427464	1.67377937804419	0.100505877979287	0.899171833437643	-4.34577263923685
ENSG00000115607	protein_coding	IL18RAP	2	0.598198161497042	5.97252318157398	1.67377777001336	0.100506195916284	0.899171833437643	-4.32195484562047
ENSG00000158966	protein_coding	CACHD1	1	-0.925828247402812	1.63790149477174	-1.67374457192256	0.100512759968358	0.899171833437643	-4.50282969748078
ENSG00000124225	protein_coding	PMEPA1	20	-0.604308313282194	2.15431354049672	-1.67318026998785	0.100624389756007	0.899171833437643	-4.46481661180023
ENSG00000002016	protein_coding	RAD52	12	0.195158353271836	3.88294046481944	1.67225708141691	0.100807233773094	0.899171833437643	-4.37186055123338
ENSG00000138031	protein_coding	ADCY3	2	0.491380790393447	4.28547853436748	1.67181124821922	0.100895631834148	0.899171833437643	-4.34862873794973
ENSG00000048028	protein_coding	USP28	11	0.468606394012387	5.42935038585543	1.67165593889896	0.100926440902976	0.899171833437643	-4.32233752402949
ENSG00000124508	protein_coding	BTN2A2	6	0.227318043790253	4.89464697714073	1.67161393038946	0.100934775555249	0.899171833437643	-4.33360207069051
ENSG00000179456	protein_coding	ZBTB18	1	-0.334404654009199	7.11839723870357	-1.67138238546135	0.10098072511574	0.899171833437643	-4.34266529969261
ENSG00000240038	protein_coding	AMY2B	1	-0.312066541910645	3.81308359338034	-1.67088917435051	0.101078658987614	0.899171833437643	-4.38077206229228
ENSG00000134824	protein_coding	FADS2	11	0.898435501279577	4.07709721243546	1.67038397845648	0.101179053431768	0.899171833437643	-4.34473617912935
ENSG00000026036	protein_coding	RTEL1-TNFRSF6B	20	0.380508481465269	1.81058803001841	1.67033724777686	0.101188344064344	0.899171833437643	-4.47800989783575
ENSG00000110063	protein_coding	DCPS	11	0.258283857072167	4.53493045457159	1.6700774951072	0.101239998848613	0.899171833437643	-4.34291934892889
ENSG00000184005	protein_coding	ST6GALNAC3	1	-0.409651478408488	2.75787415201937	-1.66954900815201	0.101345161334298	0.899171833437643	-4.41911987998286
ENSG00000228314	transcribed_unprocessed_pseudogene	CYP4F29P	21	1.51139548887859	1.13509760066319	1.66954178737558	0.10134659880177	0.899171833437643	-4.48139014793136
ENSG00000261098	lncRNA	AP000766.1	11	-0.381110181946803	3.3229728196421	-1.66947921749515	0.101359055527027	0.899171833437643	-4.40956675064236
ENSG00000182150	protein_coding	ERCC6L2	9	-0.16701212889984	6.00567029264642	-1.66915320946703	0.101423979171492	0.899171833437643	-4.32035273837422
ENSG00000086015	protein_coding	MAST2	1	0.212806311703001	4.17012710232564	1.66883134771874	0.101488110573446	0.899171833437643	-4.35496413245946
ENSG00000186301	unprocessed_pseudogene	MST1P2	1	-0.558728096218501	1.13175334674601	-1.66864988308491	0.101524282322853	0.899171833437643	-4.51559146711406
ENSG00000135838	protein_coding	NPL	1	-0.409453368297553	7.11727611072826	-1.66845811598818	0.101562519182426	0.899171833437643	-4.34386074640899
ENSG00000229474	protein_coding	PATL2	15	0.431993081135508	5.25708869510756	1.66833176573943	0.101587718891835	0.899171833437643	-4.32810464432345
ENSG00000108641	protein_coding	B9D1	17	0.379729159561808	1.27132058063897	1.66814246651545	0.101625482953848	0.899171833437643	-4.50435656999798
ENSG00000156011	protein_coding	PSD3	8	0.497846995227913	1.85189624645688	1.66736888567932	0.101779927442206	0.899171833437643	-4.4836805890114
ENSG00000169683	protein_coding	LRRC45	17	0.292039755873683	3.56643007997148	1.666947844939	0.101864068620578	0.899171833437643	-4.38514028220185
ENSG00000104976	protein_coding	SNAPC2	19	0.258611063519407	3.09588476729793	1.66641766710899	0.10197010102029	0.899171833437643	-4.40825180740186
ENSG00000161547	protein_coding	SRSF2	17	0.171701500347082	6.34139632468174	1.66633302300478	0.101987037714016	0.899171833437643	-4.3265450759226
ENSG00000198121	protein_coding	LPAR1	9	-0.524531836193124	3.24630749121336	-1.6662979642394	0.10199405340376	0.899171833437643	-4.40950176673098
ENSG00000110107	protein_coding	PRPF19	11	0.231538880151083	5.5247706086535	1.66613740721996	0.102026187894386	0.899171833437643	-4.32375681461135
ENSG00000183688	protein_coding	RFLNB	17	-0.414858861681165	2.19616721666221	-1.66606080265058	0.102041522749525	0.899171833437643	-4.44629630651512
ENSG00000124920	protein_coding	MYRF	11	1.03641665514175	0.971871432414525	1.66591024159821	0.102071667870158	0.899171833437643	-4.50808902905851
ENSG00000111802	protein_coding	TDP2	6	-0.375140174959893	6.18967678820408	-1.6657165605974	0.102110457147604	0.899171833437643	-4.32415677442878
ENSG00000232434	protein_coding	AJM1	9	0.510524040690147	3.6131171894518	1.66488536318454	0.102277061720417	0.899171833437643	-4.39015776457046
ENSG00000115904	protein_coding	SOS1	2	0.203550954745318	6.7258983578421	1.6631686651991	0.102621861033681	0.899171833437643	-4.33547558508559
ENSG00000110514	protein_coding	MADD	11	0.212358566930943	6.9329540469175	1.66284478093848	0.102687020025225	0.899171833437643	-4.33987086068818
ENSG00000151693	protein_coding	ASAP2	2	0.492997506495475	3.7719030548891	1.66216002552927	0.102824890679139	0.899171833437643	-4.3774870914924
ENSG00000135144	protein_coding	DTX1	12	-0.529665125624694	3.24099271361193	-1.66205514933939	0.102846020150422	0.899171833437643	-4.41548127527316
ENSG00000206418	protein_coding	RAB12	18	0.208549144510858	4.31407133940037	1.6618808322346	0.102881147799576	0.899171833437643	-4.35737054070599
ENSG00000205913	lncRNA	SRRM2-AS1	16	0.307034475354743	1.82340147344304	1.66162643134665	0.102932431243609	0.899171833437643	-4.47543859266135
ENSG00000286965	lncRNA	AC108066.2	2	-0.511786686353653	2.15855408642724	-1.66157883736232	0.102942027810729	0.899171833437643	-4.4741975442477
ENSG00000106785	protein_coding	TRIM14	9	0.312416834259393	6.88460401424176	1.66091832334806	0.103075285636638	0.899171833437643	-4.33701307821432
ENSG00000183617	protein_coding	MRPL54	19	0.315639179037875	3.25649952738833	1.66041129324038	0.103177674166847	0.899171833437643	-4.40709255360977
ENSG00000100997	protein_coding	ABHD12	20	0.20060747538361	4.69942762587246	1.65994428005469	0.103272055487278	0.899171833437643	-4.34169648208337
ENSG00000123159	protein_coding	GIPC1	19	0.308770325949213	3.90417724109518	1.65926601464566	0.103409255917508	0.899171833437643	-4.37319302061199
ENSG00000259235	lncRNA	AC066612.1	15	-2.96719118533487	-0.340545708813854	-1.6588373840819	0.103496036854768	0.899171833437643	-4.55909181550359
ENSG00000119787	protein_coding	ATL2	2	-0.215337863408008	4.80553787034931	-1.65882158772442	0.10349923613925	0.899171833437643	-4.34408986998478
ENSG00000143390	protein_coding	RFX5	1	0.230179455943781	5.67387995225285	1.65851157629011	0.103562040099114	0.899171833437643	-4.32710718375054
ENSG00000113240	protein_coding	CLK4	5	-0.232120542762436	6.17840269597256	-1.65846386115026	0.103571709287412	0.899171833437643	-4.32837774161711
ENSG00000167528	protein_coding	ZNF641	12	-0.245509704416771	7.00038956143116	-1.65816391166184	0.103632509197411	0.899171833437643	-4.34744237941954
ENSG00000127220	protein_coding	ABHD8	19	0.21252997601549	3.44430448843886	1.65775104953637	0.103716244363962	0.899171833437643	-4.39417379214562
ENSG00000188827	protein_coding	SLX4	16	0.219009519165903	4.62282365508956	1.65768121267998	0.103730413894286	0.899171833437643	-4.34873907692758
ENSG00000185651	protein_coding	UBE2L3	22	0.206997379512292	5.80688581707567	1.65681275723586	0.103906751407811	0.899171833437643	-4.32781775350316
ENSG00000081913	protein_coding	PHLPP1	18	-0.256644810927148	4.75926356743752	-1.65639844067259	0.103990963704651	0.899171833437643	-4.34016703661776
ENSG00000196668	lncRNA	LINC00173	12	-0.452374193620723	3.80337920410825	-1.65633552305966	0.10400375696861	0.899171833437643	-4.38825146372431
ENSG00000180329	protein_coding	CCDC43	17	0.278498897122854	3.02146287146589	1.65630138779002	0.104010698354666	0.899171833437643	-4.41992204427425
ENSG00000058668	protein_coding	ATP2B4	1	0.236570371759805	7.88704571212313	1.65616561946738	0.104038310514267	0.899171833437643	-4.37357994097983
ENSG00000197536	lncRNA	C5orf56	5	0.381231250504023	7.22770948559942	1.65551656693199	0.104170395837709	0.899171833437643	-4.35304591116944
ENSG00000119121	protein_coding	TRPM6	9	-0.616515885974517	5.53094284241408	-1.6551281897163	0.104249498106006	0.899171833437643	-4.3303937616653
ENSG00000169442	protein_coding	CD52	1	0.386918622046672	6.58199610195805	1.65510179999006	0.10425487478576	0.899171833437643	-4.33674525596218
ENSG00000125868	protein_coding	DSTN	20	0.212066932707207	4.13083590114154	1.65485503892666	0.104305161216049	0.899171833437643	-4.3696465538058
ENSG00000184402	protein_coding	SS18L1	20	0.193190408587686	4.45040394288399	1.65438986973914	0.10440001013758	0.899171833437643	-4.35343961368356
ENSG00000103932	protein_coding	RPAP1	15	0.267523024371846	4.36877176323776	1.65434321872427	0.104409526265926	0.899171833437643	-4.3577156192692
ENSG00000095321	protein_coding	CRAT	9	0.517330349033462	4.5611587077513	1.65376815506958	0.104526889211196	0.899171833437643	-4.34404817381652
ENSG00000139899	protein_coding	CBLN3	14	-0.680981383726079	1.39513567556733	-1.65346078998173	0.104589662653949	0.899171833437643	-4.51780092088379
ENSG00000128268	protein_coding	MGAT3	22	-0.578730012032999	2.10244707211344	-1.65344425528005	0.104593040424905	0.899171833437643	-4.47415212714438
ENSG00000128335	protein_coding	APOL2	22	0.474570761466317	7.18080471761451	1.653205734622	0.104641776253692	0.899171833437643	-4.35754441525804
ENSG00000188282	protein_coding	RUFY4	2	0.961380545581408	1.73048105406839	1.6531286062505	0.104657539514501	0.899171833437643	-4.49745351463102
ENSG00000114796	protein_coding	KLHL24	3	-0.149897296178645	6.91968193463738	-1.65220395813441	0.10484666759405	0.899171833437643	-4.34508622839555
ENSG00000175643	protein_coding	RMI2	16	1.17093142349451	1.65478310114322	1.65212559665954	0.104862708542033	0.899171833437643	-4.48838999321431
ENSG00000108592	protein_coding	FTSJ3	17	0.183862141234637	4.58035306223241	1.65194099884457	0.104900504485232	0.899171833437643	-4.35184365948354
ENSG00000116539	protein_coding	ASH1L	1	-0.127888259439598	7.95725652725034	-1.65168575356667	0.104952783679332	0.899171833437643	-4.37258852490768
ENSG00000168488	protein_coding	ATXN2L	16	0.198799601098916	6.83994647471982	1.65141087835888	0.105009107299087	0.899171833437643	-4.34500854982558
ENSG00000273141	lncRNA	AP001269.4	18	-0.435221098904943	2.50130425242526	-1.65118472481787	0.105055466088415	0.899171833437643	-4.43794715059722
ENSG00000131652	protein_coding	THOC6	16	0.251163748906034	3.69737202189726	1.65101110114702	0.105091068237401	0.899171833437643	-4.38673238886888
ENSG00000076003	protein_coding	MCM6	2	0.44097475122097	4.27744875784026	1.65081960269231	0.105130347118941	0.899171833437643	-4.36767397114763
ENSG00000103353	protein_coding	UBFD1	16	0.227650894865235	5.13087167836269	1.65048103387462	0.105199821471685	0.899171833437643	-4.33802098963444
ENSG00000165458	protein_coding	INPPL1	11	0.195587622619935	6.78959740373952	1.65035923312095	0.105224824180254	0.899171833437643	-4.34651181833325
ENSG00000234773	transcribed_unprocessed_pseudogene	AC012618.3	19	-0.293243075565885	2.02847081284255	-1.65033260041906	0.105230291868495	0.899171833437643	-4.47798306958944
ENSG00000080573	protein_coding	COL5A3	19	-1.63492944489189	2.37439086995302	-1.65005893138919	0.10528648952695	0.899171833437643	-4.50824325991623
ENSG00000149782	protein_coding	PLCB3	11	0.274084222911229	4.08312741953545	1.64957525137037	0.105385872753298	0.899171833437643	-4.36910098653596
ENSG00000171720	protein_coding	HDAC3	5	0.126375931380142	5.1781901773478	1.64957170813559	0.105386601075635	0.899171833437643	-4.33719111203632
ENSG00000183864	protein_coding	TOB2	22	0.199546201838324	5.85880348140614	1.64944710674436	0.105412215875951	0.899171833437643	-4.33230546882198
ENSG00000117479	protein_coding	SLC19A2	1	-0.244895485949973	2.4361162595653	-1.64823280134813	0.105662112095887	0.899171833437643	-4.45283362927384
ENSG00000122786	protein_coding	CALD1	7	0.704995805790457	1.8488707137541	1.64822741717723	0.105663221201132	0.899171833437643	-4.47270949390596
ENSG00000143669	protein_coding	LYST	1	-0.309306572029676	10.0684164368782	-1.64813242454966	0.105682790648588	0.899171833437643	-4.43560403245571
ENSG00000256660	protein_coding	CLEC12B	12	0.928131945835349	2.50561869815447	1.64797996947796	0.105714204137699	0.899171833437643	-4.43659482337078
ENSG00000112992	protein_coding	NNT	5	0.186559473511197	6.19754078736394	1.64796348370921	0.105717601500804	0.899171833437643	-4.33502707256154
ENSG00000256262	lncRNA	USP30-AS1	12	0.442916464792313	1.83510554251653	1.64764496278541	0.105783259350737	0.899171833437643	-4.48284369983209
ENSG00000153395	protein_coding	LPCAT1	5	0.307130947694753	6.53385830426793	1.64756164621895	0.105800439189675	0.899171833437643	-4.34367803160129
ENSG00000151461	protein_coding	UPF2	10	-0.243530697882183	6.03596858433631	-1.64676826026587	0.105964149313761	0.899171833437643	-4.33350343352791
ENSG00000100263	protein_coding	RHBDD3	22	0.291594299693202	3.08883198224243	1.64668777112337	0.105980769295805	0.899171833437643	-4.42111936853275
ENSG00000154265	protein_coding	ABCA5	17	-0.293686980505745	5.48449346989178	-1.64644362780488	0.106031194812094	0.899171833437643	-4.33797599897311
ENSG00000188566	protein_coding	NDOR1	9	0.193559031385762	4.93771886587397	1.64617054136588	0.106087621490243	0.899171833437643	-4.34284650588592
ENSG00000088325	protein_coding	TPX2	20	0.952750168908859	2.05592800336572	1.64581183938858	0.106161775823961	0.899171833437643	-4.47795553333047
ENSG00000204574	protein_coding	ABCF1	6	0.220659238154068	4.76806244559225	1.64558324673916	0.106209054795945	0.899171833437643	-4.34874677348226
ENSG00000119772	protein_coding	DNMT3A	2	-0.195787860262825	6.77988992465667	-1.6442655100967	0.106481932953125	0.899171833437643	-4.34703941129269
ENSG00000119392	protein_coding	GLE1	9	0.161976061142094	5.64794702883383	1.64412187271209	0.106511712107515	0.899171833437643	-4.3353807497861
ENSG00000287771	lncRNA	AC007271.1	2	-0.720711665748617	4.03861733856307	-1.64347405219123	0.106646103941059	0.899171833437643	-4.36763272088675
ENSG00000146701	protein_coding	MDH2	7	0.246123069772648	5.59422221086296	1.64327725546329	0.106686957286368	0.899171833437643	-4.33616172440053
ENSG00000102796	protein_coding	DHRS12	13	0.41806906623862	3.96958849860671	1.64326197203334	0.106690130532698	0.899171833437643	-4.35923629923416
ENSG00000160799	protein_coding	CCDC12	3	0.186510413562941	5.01415623414779	1.64325684918026	0.106691194190425	0.899171833437643	-4.34317029060479
ENSG00000233016	lncRNA	SNHG7	9	-0.316372343616219	4.40112731191274	-1.64325524429765	0.106691527413904	0.899171833437643	-4.3663764926055
ENSG00000169330	protein_coding	MINAR1	15	-0.615164244127774	1.07101666079065	-1.6430645100209	0.106731135828234	0.899171833437643	-4.51804772393334
ENSG00000261349	unprocessed_pseudogene	AL031432.2	1	2.68787531253182	0.863628719913769	1.6426760192523	0.106811848052961	0.899171833437643	-4.49617921053935
ENSG00000130766	protein_coding	SESN2	1	0.357271531739912	2.86435109022459	1.64264266948958	0.106818779069323	0.899171833437643	-4.42205925750047
ENSG00000151176	protein_coding	PLBD2	12	0.249136403161847	4.99445572868082	1.64257038725264	0.106833802606925	0.899171833437643	-4.34417733396307
ENSG00000178950	protein_coding	GAK	4	0.190968583546947	7.77496233361184	1.64247740605699	0.106853130867512	0.899171833437643	-4.37486010498784
ENSG00000065328	protein_coding	MCM10	10	0.964125538473759	0.906224061507074	1.64225987198239	0.106898361438795	0.899171833437643	-4.52146716037067
ENSG00000175203	protein_coding	DCTN2	12	0.142031721505405	5.38246962222875	1.64223784349844	0.106902942562634	0.899171833437643	-4.33872841258523
ENSG00000121390	protein_coding	PSPC1	13	-0.119360400798292	6.41604134013508	-1.64204082601825	0.106943922165707	0.899171833437643	-4.34018763493449
ENSG00000159069	protein_coding	FBXW5	9	0.184155937875325	6.57251910983372	1.64162330237354	0.107030809412783	0.899171833437643	-4.34514931129571
ENSG00000172005	protein_coding	MAL	2	-0.587695856274756	4.10343906340674	-1.64160167459056	0.107035311754078	0.899171833437643	-4.38829141578521
ENSG00000133265	protein_coding	HSPBP1	19	0.391865806778895	3.36993986236925	1.64143050805627	0.10707094962517	0.899171833437643	-4.40732994152306
ENSG00000155846	protein_coding	PPARGC1B	5	0.410257747622916	4.67546204831884	1.64133630624818	0.107090567124156	0.899171833437643	-4.35293311567482
ENSG00000172053	protein_coding	QARS	3	0.214301484621207	6.04800552333077	1.64093989456668	0.107173151902352	0.899171833437643	-4.33843529032694
ENSG00000138614	protein_coding	INTS14	15	0.235869805174212	4.28441188730459	1.64063846181107	0.107235984436336	0.899171833437643	-4.37065370939882
ENSG00000154153	protein_coding	RETREG1	5	-0.433135320837278	3.91659168874134	-1.64057688212544	0.107248824190845	0.899171833437643	-4.39382089015165
ENSG00000159228	protein_coding	CBR1	21	0.419744274047702	3.79630122496471	1.64041057930044	0.107283505654777	0.899171833437643	-4.3940988409273
ENSG00000167930	protein_coding	FAM234A	16	0.190479811062486	4.77513128189072	1.64037861077686	0.10729017354904	0.899171833437643	-4.34896689053009
ENSG00000036257	protein_coding	CUL3	2	-0.196790742215179	6.95055013294949	-1.64004794642903	0.10735916232931	0.899171833437643	-4.35234047099007
ENSG00000133789	protein_coding	SWAP70	11	-0.393168403745216	5.43236128817717	-1.63808735311817	0.107768958621175	0.899171833437643	-4.3406941643871
ENSG00000187189	protein_coding	TSPYL4	6	0.230319193323928	4.0548940195737	1.63791004503275	0.107806081783227	0.899171833437643	-4.37652140086068
ENSG00000160318	protein_coding	CLDND2	19	0.66980472644735	3.11245193118428	1.63769638855645	0.107850829103851	0.899171833437643	-4.42312694506444
ENSG00000149328	protein_coding	GLB1L2	11	0.871721002203154	0.668442956631406	1.63758107808895	0.107874985542711	0.899171833437643	-4.52228975600308
ENSG00000071909	protein_coding	MYO3B	2	1.50689843615322	0.366915120368315	1.63756029331701	0.107879340222961	0.899171833437643	-4.54046161109942
ENSG00000181690	protein_coding	PLAG1	8	-0.417962293054595	3.10453283577363	-1.63747656372306	0.107896884115388	0.899171833437643	-4.43406304355321
ENSG00000115677	protein_coding	HDLBP	2	0.199782208344274	7.69874608453145	1.63741180781442	0.107910454040868	0.899171833437643	-4.37566960804327
ENSG00000006831	protein_coding	ADIPOR2	12	0.203067983246945	4.03744647011711	1.63740080712689	0.10791275942848	0.899171833437643	-4.37675754486979
ENSG00000172613	protein_coding	RAD9A	11	0.201878094375509	4.15005450369963	1.6372005975293	0.107954723893186	0.899171833437643	-4.37502074301103
ENSG00000224660	lncRNA	SH3BP5-AS1	3	-0.177113180839233	5.31711016904662	-1.6362023425583	0.108164159519924	0.899171833437643	-4.34386395668151
ENSG00000224505	lncRNA	AC138150.1	17	-0.200325587041227	3.94997738004531	-1.63600962765068	0.108204629585266	0.899171833437643	-4.38409275968344
ENSG00000111481	protein_coding	COPZ1	12	0.191356807683129	5.39948372173866	1.63523397662012	0.108367640949637	0.899171833437643	-4.34246977481506
ENSG00000087589	protein_coding	CASS4	20	-0.438323089845904	6.37834950926874	-1.63502763028414	0.108411040551649	0.899171833437643	-4.34621143480045
ENSG00000198840	protein_coding	MT-ND3	MT	0.396809494626263	3.67760978569856	1.63493908188408	0.108429668757761	0.899171833437643	-4.38632216247956
ENSG00000114861	protein_coding	FOXP1	3	-0.196730897712072	7.75572971143994	-1.63461791641923	0.108497255253626	0.899171833437643	-4.37386723064806
ENSG00000197858	protein_coding	GPAA1	8	0.203928361759421	5.13783589602551	1.63429397638279	0.10856546042991	0.899171833437643	-4.34625529807489
ENSG00000103018	protein_coding	CYB5B	16	0.260817370029391	4.84590508387557	1.63399092087236	0.108629300043926	0.899171833437643	-4.35493286510146
ENSG00000238241	transcribed_unprocessed_pseudogene	CCR12P	13	-0.726222232181216	3.17404152684788	-1.63391670399299	0.108644938732127	0.899171833437643	-4.42712584059489
ENSG00000277775	protein_coding	HIST1H3F	6	1.13291565005202	3.51402084133919	1.63311669040426	0.108813631008753	0.899171833437643	-4.41306357224349
ENSG00000099194	protein_coding	SCD	10	0.586880833586097	2.44497042124888	1.63301122300814	0.108835885971967	0.899171833437643	-4.46147528634563
ENSG00000236287	protein_coding	ZBED5	11	-0.19054209416619	5.8547119322125	-1.63192802750606	0.109064668826455	0.899171833437643	-4.34200934194839
ENSG00000253307	lncRNA	AC011676.1	8	-0.498535851109959	2.70665244254423	-1.63192670242844	0.109064948937343	0.899171833437643	-4.44920935239408
ENSG00000234389	lncRNA	AC007278.1	2	0.730279588183622	2.77074976807108	1.63163617103016	0.109126379127342	0.899171833437643	-4.42854037352734
ENSG00000183684	protein_coding	ALYREF	17	0.320325504358177	4.29702875408845	1.63163569308637	0.109126480207387	0.899171833437643	-4.37107146568747
ENSG00000023445	protein_coding	BIRC3	11	-0.353607454770971	6.67435819223345	-1.63146254458794	0.10916310429998	0.899171833437643	-4.34808031208032
ENSG00000272155	lncRNA	AC055822.1	8	-0.391096754805596	1.65380356734374	-1.63142519421384	0.1091710059045	0.899171833437643	-4.50238266683593
ENSG00000106976	protein_coding	DNM1	9	0.572902726134984	1.88461163138959	1.63121212963603	0.109216089387657	0.899171833437643	-4.4849821808829
ENSG00000108556	protein_coding	CHRNE	17	-0.32187123544333	2.55990327519466	-1.63102549886983	0.10925559206225	0.899171833437643	-4.44951521874882
ENSG00000261423	lncRNA	TMEM202-AS1	15	0.254039037738956	1.69025943265047	1.63064139690853	0.109336928559622	0.899171833437643	-4.49358438217828
ENSG00000163001	protein_coding	CFAP36	2	-0.286786014620862	3.13582036109342	-1.62977346973619	0.109520900418057	0.899171833437643	-4.43242321241368
ENSG00000148773	protein_coding	MKI67	10	0.838467093662928	4.5000719162808	1.62934381806708	0.109612065642354	0.899171833437643	-4.36814210429305
ENSG00000135960	protein_coding	EDAR	2	-0.726689390442273	2.89221396845467	-1.6291008645651	0.109663643851995	0.899171833437643	-4.44888304797717
ENSG00000095319	protein_coding	NUP188	9	0.276454696226891	5.39516843657136	1.62887386751702	0.109711852423821	0.899171833437643	-4.3465437128744
ENSG00000163867	protein_coding	ZMYM6	1	0.165955506268967	4.24233130147594	1.62864181989354	0.10976115145477	0.899171833437643	-4.37723478520343
ENSG00000175137	protein_coding	SH3BP5L	1	-0.216354197143072	6.70110042780524	-1.62844704107461	0.109802546573794	0.899171833437643	-4.35504134463282
ENSG00000164483	protein_coding	SAMD3	6	0.537753145191415	5.23508858509385	1.62844607323136	0.109802752295186	0.899171833437643	-4.3504215899187
ENSG00000126746	protein_coding	ZNF384	12	0.13476324601225	5.65330377818661	1.62829775366364	0.109834282296529	0.899171833437643	-4.3442478528932
ENSG00000126088	protein_coding	UROD	1	0.218984529774754	4.06778494062067	1.62821536639668	0.109851799493607	0.899171833437643	-4.38170687940415
ENSG00000117226	protein_coding	GBP3	1	0.570607993986724	5.10012010043736	1.62802135177222	0.109893059910069	0.899171833437643	-4.35339983888092
ENSG00000262265	lncRNA	AC002558.3	17	0.216044590681549	2.62044131896767	1.62799897899845	0.109897818661707	0.899171833437643	-4.44720909157026
ENSG00000185130	protein_coding	HIST1H2BL	6	1.10955535989602	2.63041495992803	1.62673576572875	0.11016678002663	0.899171833437643	-4.45272812887555
ENSG00000007923	protein_coding	DNAJC11	1	0.23226405380998	4.74635938021574	1.6264855607935	0.110220116805613	0.899171833437643	-4.36096379050008
ENSG00000047621	protein_coding	C12orf4	12	0.228072514356469	4.01928524253144	1.6259142734324	0.110341978293694	0.899171833437643	-4.38370960542582
ENSG00000186818	protein_coding	LILRB4	19	0.625912356186164	3.31499447017703	1.62575648362006	0.110375655813011	0.899171833437643	-4.41495629423591
ENSG00000011638	protein_coding	TMEM159	16	-0.287659309997112	2.40564453959877	-1.62544780178513	0.110441562833189	0.899171833437643	-4.4630658789937
ENSG00000158406	protein_coding	HIST1H4H	6	0.487603484057268	5.9694180566593	1.62380491352682	0.110792876982515	0.899171833437643	-4.34851676128977
ENSG00000157349	protein_coding	DDX19B	16	0.20169902567538	3.3559780814506	1.62371937734867	0.110811192861145	0.899171833437643	-4.41544032556853
ENSG00000231721	lncRNA	LINC-PINT	7	-0.1992954417731	7.23883364720763	-1.62285282855531	0.110996886078875	0.899171833437643	-4.36871299317218
ENSG00000126246	protein_coding	IGFLR1	19	0.438603166952935	1.49101860405014	1.62249469310998	0.111073705024552	0.899171833437643	-4.49261826893717
ENSG00000226174	protein_coding	TEX22	14	-0.249880853219021	2.8010304465363	-1.62237847089912	0.11109864362314	0.899171833437643	-4.44208974581407
ENSG00000174579	protein_coding	MSL2	3	-0.124919490862129	7.18324758263244	-1.62235010452461	0.111104731082605	0.899171833437643	-4.36848296311607
ENSG00000237248	lncRNA	LINC00987	12	0.689655968779679	2.38828891371449	1.62222013860088	0.111132625402295	0.899171833437643	-4.45943059589312
ENSG00000183960	protein_coding	KCNH8	3	-0.937388921423671	0.829619823619083	-1.6216529108524	0.11125443503086	0.899171833437643	-4.53067497092257
ENSG00000188612	protein_coding	SUMO2	17	0.179928013607797	5.06102069685928	1.62125982856915	0.111338911387617	0.899171833437643	-4.35548141285324
ENSG00000180071	protein_coding	ANKRD18A	9	-0.756273133665658	1.16893227027035	-1.62006385677767	0.111596255662065	0.899171833437643	-4.52678344496136
ENSG00000162543	protein_coding	UBXN10	1	0.596824152627766	1.48523707970989	1.61926301015659	0.111768848762351	0.899171833437643	-4.49647490142074
ENSG00000106804	protein_coding	C5	9	0.461755628212256	2.76797197967573	1.61925124777145	0.1117713853291	0.899171833437643	-4.44412407335892
ENSG00000168393	protein_coding	DTYMK	2	0.326582253623388	3.36129628942047	1.61819714172	0.111998894159736	0.899171833437643	-4.41383926633557
ENSG00000105327	protein_coding	BBC3	19	-0.303105829686313	4.65103184796906	-1.61815317913242	0.112008390823046	0.899171833437643	-4.36917021932914
ENSG00000124702	protein_coding	KLHDC3	6	0.138269267053317	5.58636862692535	1.61811677588295	0.112016255036722	0.899171833437643	-4.35030201907431
ENSG00000181036	protein_coding	FCRL6	1	0.785395788731508	5.22013265292151	1.61796909033356	0.112048164229921	0.899171833437643	-4.35621524950341
ENSG00000122043	lncRNA	LINC00544	13	-0.548359710506743	1.09831291451971	-1.61791506011006	0.112059839938525	0.899171833437643	-4.51345884314714
ENSG00000276791	lncRNA	AC092117.1	16	-0.184282229632982	3.68581727770572	-1.61789750057624	0.112063634694324	0.899171833437643	-4.40295238718357
ENSG00000163492	protein_coding	CCDC141	2	-0.534707882818721	4.31022755761705	-1.61775675833262	0.112094053993473	0.899171833437643	-4.38697996003817
ENSG00000084754	protein_coding	HADHA	2	0.143457687155384	6.79450664461555	1.61771734673448	0.112102573414782	0.899171833437643	-4.36291062928551
ENSG00000130811	protein_coding	EIF3G	19	0.16831347920508	6.35901037334606	1.61755295022381	0.112138115917891	0.899171833437643	-4.35409853804493
ENSG00000168298	protein_coding	HIST1H1E	6	0.383609876282042	7.18553657506127	1.61730841413853	0.112191001529973	0.899171833437643	-4.36960440456782
ENSG00000200397	misc_RNA	Y_RNA	7	-0.401390839767878	1.25734666689093	-1.61721752947782	0.112210662244797	0.899171833437643	-4.52407892311894
ENSG00000136933	protein_coding	RABEPK	9	0.190975903608042	3.60003368807418	1.61709444788965	0.112237292455775	0.899171833437643	-4.40426980343279
ENSG00000204103	protein_coding	MAFB	20	0.593443683511323	5.75738149276072	1.61691049745689	0.112277101961915	0.899171833437643	-4.35209729142761
ENSG00000181220	protein_coding	ZNF746	7	-0.314560108344672	7.33252921527607	-1.61653987659252	0.112357344470956	0.899171833437643	-4.37631900836567
ENSG00000108679	protein_coding	LGALS3BP	17	0.619869435174293	4.7110628877113	1.61606104486608	0.112461084524951	0.899171833437643	-4.37460032034853
ENSG00000105618	protein_coding	PRPF31	19	0.217966841465588	4.40483182807664	1.61603874701755	0.112465917303744	0.899171833437643	-4.3749632215377
ENSG00000205534	unprocessed_pseudogene	SMG1P2	16	-0.192993452158746	4.64741281505995	-1.615865413447	0.112503490934116	0.899171833437643	-4.36852685891846
ENSG00000182700	protein_coding	IGIP	5	-0.279849290942646	3.60764095968991	-1.61586035544192	0.112504587514289	0.899171833437643	-4.41180801528339
ENSG00000283930	protein_coding	AL117339.5	10	0.369961790074933	1.72434400712853	1.61559999909825	0.112561044739593	0.899171833437643	-4.49277500210522
ENSG00000167977	protein_coding	KCTD5	16	0.159992287844	5.06818161980164	1.61538884596029	0.112606849350018	0.899171833437643	-4.35819192892042
ENSG00000166734	protein_coding	CASC4	15	-0.228281862291507	6.69163875887022	-1.61533609371662	0.112618295048295	0.899171833437643	-4.36099390317736
ENSG00000154079	protein_coding	SDHAF4	6	0.228406835150456	2.07063122281435	1.61527156441402	0.112632297310056	0.899171833437643	-4.4765937118614
ENSG00000153029	protein_coding	MR1	1	0.279705677499399	6.07266387662669	1.61508710065268	0.112672332040476	0.899171833437643	-4.35345049971979
ENSG00000162378	protein_coding	ZYG11B	1	-0.258200899612274	5.9180199691947	-1.61506224627294	0.112677727145645	0.899171833437643	-4.35207531400815
ENSG00000157020	protein_coding	SEC13	3	0.15109920468984	5.37263004038715	1.61431947995354	0.112839055256421	0.899171833437643	-4.3544722660506
ENSG00000197937	protein_coding	ZNF347	19	-0.35487435372514	3.60061078708616	-1.61220502733785	0.113299339737656	0.899171833437643	-4.41525694303953
ENSG00000166532	protein_coding	RIMKLB	12	-0.286388223083899	3.54941259118441	-1.61187178584044	0.113372020260452	0.899171833437643	-4.42137145496701
ENSG00000125148	protein_coding	MT2A	16	0.850745464341105	5.35053690343447	1.61150040304694	0.113453064057312	0.899171833437643	-4.36185885889844
ENSG00000177565	protein_coding	TBL1XR1	3	-0.206549450343267	7.8356306964623	-1.61144862341886	0.113464367232358	0.899171833437643	-4.38890847344149
ENSG00000001561	protein_coding	ENPP4	6	0.451430483078616	4.07237781464577	1.61143020319058	0.113468388475596	0.899171833437643	-4.39571204473162
ENSG00000137501	protein_coding	SYTL2	11	0.445956756655956	5.5771054919555	1.6111948033965	0.113519787810281	0.899171833437643	-4.3558125513362
ENSG00000108799	protein_coding	EZH1	17	-0.180975627022744	6.83823987229536	-1.61086399916848	0.113592050558693	0.899171833437643	-4.36549803732929
ENSG00000069702	protein_coding	TGFBR3	1	0.619919708331494	6.07626492034438	1.61044350639569	0.113683959271519	0.899171833437643	-4.35666381599421
ENSG00000116406	protein_coding	EDEM3	1	-0.177094368322569	6.84303841447327	-1.61004785492264	0.113770493431569	0.899171833437643	-4.36599639474082
ENSG00000172292	protein_coding	CERS6	2	0.174152920306676	5.49885553865873	1.60999097628051	0.113782937929442	0.899171833437643	-4.35612296685517
ENSG00000099251	transcribed_unprocessed_pseudogene	HSD17B7P2	10	0.492573937274222	1.3447936208071	1.60944151590903	0.113903211444978	0.899171833437643	-4.5100384859283
ENSG00000148362	protein_coding	PAXX	9	0.257509085960852	4.40688382113372	1.60891581277448	0.114018381198979	0.899171833437643	-4.37935138353063
ENSG00000138795	protein_coding	LEF1	4	-0.461707420014518	7.39070193879432	-1.60863126285929	0.11408075909936	0.899171833437643	-4.37254310569297
ENSG00000168903	protein_coding	BTNL3	5	-4.80058044813946	-0.0561333885812213	-1.60834727323177	0.114143041779344	0.899171833437643	-4.56620877130867
ENSG00000183773	protein_coding	AIFM3	22	0.441460147310378	2.38528583318908	1.60831146100006	0.114150897833646	0.899171833437643	-4.4601769392655
ENSG00000125457	protein_coding	MIF4GD	17	0.195175948052913	3.99644825765569	1.6080715980347	0.114203527379438	0.899171833437643	-4.39631264833255
ENSG00000105366	protein_coding	SIGLEC8	19	-1.00670961057484	2.43764186308682	-1.60768921020665	0.114287469729778	0.899171833437643	-4.44815058588949
ENSG00000182180	protein_coding	MRPS16	10	0.185149252305812	5.26144755049856	1.60641412811812	0.114567739428539	0.899171833437643	-4.35940218861828
ENSG00000196453	protein_coding	ZNF777	7	0.261735709424695	3.99845390792798	1.60624328818	0.114605333248339	0.899171833437643	-4.39385958283377
ENSG00000026950	protein_coding	BTN3A1	6	0.269510057756198	8.11547628152245	1.6061470337784	0.114626518711966	0.899171833437643	-4.39793896652945
ENSG00000196873	protein_coding	CBWD3	9	-0.414899870093028	4.21509773653215	-1.60596417444455	0.114666774551704	0.899171833437643	-4.39605622724234
ENSG00000105700	protein_coding	KXD1	19	0.115978379861076	5.78969918804353	1.6058549054803	0.114690835201851	0.899171833437643	-4.35687220248977
ENSG00000107669	protein_coding	ATE1	10	0.156513174005811	5.13467654681486	1.60545346400073	0.114779266386717	0.899171833437643	-4.36319944772198
ENSG00000111412	protein_coding	C12orf49	12	0.178518116705265	5.40245437622089	1.6054461597097	0.114780875918052	0.899171833437643	-4.35879547888453
ENSG00000103148	protein_coding	NPRL3	16	0.716833153343716	8.00036662784763	1.60464119972403	0.114958364414324	0.899171833437643	-4.40480858791596
ENSG00000138073	protein_coding	PREB	2	0.183883876004865	5.17767355282678	1.60432480433877	0.115028188448876	0.899171833437643	-4.36298369082445
ENSG00000106123	protein_coding	EPHB6	7	-0.316020448719198	4.02547758265718	-1.6038130217493	0.115141204484403	0.899171833437643	-4.39442071779289
ENSG00000160957	protein_coding	RECQL4	8	0.668045252636522	1.4437687939301	1.60351199227204	0.115207722316256	0.899171833437643	-4.5090318764859
ENSG00000103351	protein_coding	CLUAP1	16	-0.317945295530767	2.99574240483349	-1.60339876647742	0.115232749634398	0.899171833437643	-4.44566837827854
ENSG00000075826	protein_coding	SEC31B	10	0.307487223084427	4.63786749192142	1.60323860393554	0.115268159330085	0.899171833437643	-4.37425822858084
ENSG00000162522	protein_coding	KIAA1522	1	0.56875190951872	1.58763833993788	1.602942328897	0.115333684838326	0.899171833437643	-4.49685348498194
ENSG00000143110	protein_coding	C1orf162	1	0.326137001822831	5.60501255086877	1.60286615060472	0.115350537646962	0.899171833437643	-4.3596520408737
ENSG00000165115	protein_coding	KIF27	9	-0.505507736260506	4.73640790221304	-1.60151277689689	0.115650275281272	0.899171833437643	-4.37467763728722
ENSG00000267278	lncRNA	MAP3K14-AS1	17	-0.386066796556532	3.07935965632302	-1.60088984312811	0.115788451085709	0.899171833437643	-4.43848412488275
ENSG00000106397	protein_coding	PLOD3	7	0.247405202481652	4.55207954916762	1.60087518155818	0.115791704846195	0.899171833437643	-4.3789311029803
ENSG00000265791	lncRNA	AC127024.4	17	-0.296751907547096	1.91891206505759	-1.60050652147503	0.115873543873126	0.899171833437643	-4.4895040637997
ENSG00000181778	protein_coding	TMEM252	9	-0.763327027097276	2.00500038710728	-1.60025607098985	0.115929168218288	0.899171833437643	-4.48486633563804
ENSG00000131016	protein_coding	AKAP12	6	-0.793282635190232	1.98183983509351	-1.59998270143513	0.115989907510313	0.899171833437643	-4.48797060999267
ENSG00000115286	protein_coding	NDUFS7	19	0.183421914952314	4.99867123434137	1.5994990634998	0.11609742894119	0.899171833437643	-4.36868406631043
ENSG00000087077	protein_coding	TRIP6	7	0.278003148875414	2.68263601377589	1.59941526069539	0.116116068018091	0.899171833437643	-4.45526526626018
ENSG00000040341	protein_coding	STAU2	8	-0.161452919554048	5.17647313917302	-1.59917753075563	0.116168956127694	0.899171833437643	-4.36645523809272
ENSG00000176473	protein_coding	WDR25	14	-0.179308718630128	3.28322115583785	-1.59896706322294	0.116215795410976	0.899171833437643	-4.42728536603164
ENSG00000278259	protein_coding	MYO19	17	0.272956936255149	3.69375307745097	1.59861223069741	0.116294797566389	0.899171833437643	-4.41227536137205
ENSG00000105323	protein_coding	HNRNPUL1	19	0.168577380752579	8.02524365483913	1.59804282670922	0.116421664146116	0.899171833437643	-4.40313654461373
ENSG00000077235	protein_coding	GTF3C1	16	0.208342696811652	6.56649209031634	1.59725065485233	0.11659835108994	0.899171833437643	-4.36927019267148
ENSG00000271503	protein_coding	CCL5	17	0.430710762281022	6.3459205888344	1.59717817056256	0.116614528905387	0.899171833437643	-4.36548482605826
ENSG00000266053	lncRNA	NDUFV2-AS1	18	-0.297406786292412	2.46654520605661	-1.59703744116473	0.116645943579164	0.899171833437643	-4.4687242843424
ENSG00000103326	protein_coding	CAPN15	16	0.280659553646167	6.72648733110742	1.59689754989179	0.116677177949461	0.899171833437643	-4.37040646598273
ENSG00000177084	protein_coding	POLE	12	0.261443641672442	5.42317916822531	1.59665746248094	0.11673079949708	0.899171833437643	-4.36363597628986
ENSG00000162676	protein_coding	GFI1	1	0.598618409919209	4.60572283668898	1.59642578870302	0.11678256083763	0.899171833437643	-4.37705635377823
ENSG00000168002	protein_coding	POLR2G	11	0.146153558675181	4.49607115700952	1.59601632838937	0.116874089278899	0.899171833437643	-4.38224890795212
ENSG00000117222	protein_coding	RBBP5	1	-0.132815099648305	5.4320601326727	-1.59554618396042	0.116979254295668	0.899171833437643	-4.36466477312245
ENSG00000171522	protein_coding	PTGER4	5	0.187910072280726	6.41887493820664	1.59533205117691	0.11702717830912	0.899171833437643	-4.36901374771914
ENSG00000245025	lncRNA	AC107959.1	8	0.332134337409759	3.88880439072164	1.59517957359961	0.117061313255151	0.899171833437643	-4.40518516149792
ENSG00000163738	protein_coding	MTHFD2L	4	-0.213483199530505	3.28924271199027	-1.5947284942166	0.117162342952163	0.899171833437643	-4.43340159995006
ENSG00000179152	protein_coding	TCAIM	3	0.180388904648532	4.17650920202224	1.59421767808308	0.117276837250823	0.899171833437643	-4.39770307419646
ENSG00000097096	protein_coding	SYDE2	1	-0.59520397651904	1.84185270672423	-1.59369864250464	0.117393266554592	0.899171833437643	-4.50747630227979
ENSG00000102753	protein_coding	KPNA3	13	0.201079840966179	5.1751339512767	1.59294651427263	0.117562148763958	0.899171833437643	-4.36992306538671
ENSG00000143126	protein_coding	CELSR2	1	0.413122374247285	2.77681531984086	1.59264639642798	0.117629591786233	0.899171833437643	-4.45305692113213
ENSG00000130487	protein_coding	KLHDC7B	22	0.541517180282165	3.17381548158287	1.59263092449069	0.117633069515838	0.899171833437643	-4.44617121963917
ENSG00000110777	protein_coding	POU2AF1	11	-0.553478064842616	4.57686883900452	-1.59260899692658	0.11763799846179	0.899171833437643	-4.38886987184825
ENSG00000135390	protein_coding	ATP5MC2	12	0.194314741284252	5.84734291731295	1.59237049488778	0.117691620480189	0.899171833437643	-4.36457310487038
ENSG00000163659	protein_coding	TIPARP	3	0.248672600648879	5.47227417180164	1.59235044668477	0.117696128784958	0.899171833437643	-4.36542200882015
ENSG00000113088	protein_coding	GZMK	5	0.562025384757566	3.77809387517842	1.59186934849684	0.117804356797811	0.899171833437643	-4.40977309835627
ENSG00000135452	protein_coding	TSPAN31	12	0.146856719463335	3.80407115486072	1.59143286587303	0.117902617693762	0.899171833437643	-4.41026863381791
ENSG00000011198	protein_coding	ABHD5	3	-0.44531339643772	7.08592901796791	-1.59135043923358	0.117921181002152	0.899171833437643	-4.38136157433615
ENSG00000115947	protein_coding	ORC4	2	-0.215356132809848	5.40936088690169	-1.59109116346691	0.117979587921426	0.899171833437643	-4.36840930131641
ENSG00000213465	protein_coding	ARL2	11	0.256617287822077	1.92994657742052	1.59066598001016	0.118075419407854	0.899171833437643	-4.49459046749464
ENSG00000100024	protein_coding	UPB1	22	-0.623558636543631	2.58330202915185	-1.59065592438316	0.118077686592664	0.899171833437643	-4.47905520359638
ENSG00000161999	protein_coding	JMJD8	16	0.217252904080263	4.28362726080312	1.59054869134641	0.118101866002108	0.899171833437643	-4.39221047441766
ENSG00000132424	protein_coding	PNISR	6	-0.20705592510949	7.64519454441886	-1.59014716962675	0.118192438564523	0.899171833437643	-4.39052522732786
ENSG00000107077	protein_coding	KDM4C	9	-0.135640909999463	6.99500408463329	-1.59004793461939	0.118214831979733	0.899171833437643	-4.37844846173401
ENSG00000143167	protein_coding	GPA33	1	-0.585275337062341	3.06897455919406	-1.58905123978208	0.118439936832613	0.899171833437643	-4.45515789943692
ENSG00000287091	lncRNA	AC009961.4	2	-0.357055182474262	2.68776932720277	-1.58853498884269	0.11855666891022	0.899171833437643	-4.44938875385794
ENSG00000273983	protein_coding	HIST1H3G	6	1.3505916601884	2.63579598180502	1.5879568039702	0.118687515530831	0.899171833437643	-4.47030359823048
ENSG00000148110	protein_coding	MFSD14B	9	0.325852283419708	6.51981088175117	1.58794047192302	0.118691213262585	0.899171833437643	-4.37607759921146
ENSG00000119912	protein_coding	IDE	10	0.168879284686687	4.88108589175178	1.58790717529801	0.118698752225421	0.899171833437643	-4.3778027752466
ENSG00000054965	protein_coding	FAM168A	11	0.139731403616447	5.85566908845689	1.587675046024	0.118751321276145	0.899171833437643	-4.36718757396681
ENSG00000132664	protein_coding	POLR3F	20	0.204544133431129	2.90931299868828	1.58762787675591	0.11876200574226	0.899171833437643	-4.4497418511851
ENSG00000275302	protein_coding	CCL4	17	0.575154649868975	2.48626165344196	1.58736402224109	0.118821786621319	0.899171833437643	-4.47713157317226
ENSG00000273749	protein_coding	CYFIP1	15	0.383240501201373	5.02860488608704	1.58731902956155	0.118831982929722	0.899171833437643	-4.37350838540849
ENSG00000206190	protein_coding	ATP10A	15	0.284541827103753	6.06335442032511	1.58719683640676	0.118859678092271	0.899171833437643	-4.36774704099892
ENSG00000145214	protein_coding	DGKQ	4	0.355965083194383	5.98630588217373	1.58657235226405	0.119001299286525	0.899171833437643	-4.36898277870879
ENSG00000259548	lncRNA	AC021483.1	15	-0.420775128324606	1.27554119505047	-1.58651499114986	0.119014314534804	0.899171833437643	-4.51970889735241
ENSG00000005379	protein_coding	TSPOAP1	17	0.517153046397357	5.49984939587259	1.58621577793693	0.119082224716376	0.899171833437643	-4.37027583385296
ENSG00000133985	protein_coding	TTC9	14	-0.445388270578379	4.66489524175403	-1.58601029970633	0.119128878695946	0.899171833437643	-4.38415790131856
ENSG00000177383	protein_coding	MAGEF1	3	-0.308373176520401	2.35375937399736	-1.58572261768159	0.119194221908275	0.899171833437643	-4.47964958741621
ENSG00000189430	protein_coding	NCR1	19	0.593523713952839	2.31090326683564	1.58548441741015	0.119248347891117	0.899171833437643	-4.48195422215867
ENSG00000085871	protein_coding	MGST2	4	-0.317672489327757	2.61002104820334	-1.58530274470242	0.119289642519923	0.899171833437643	-4.46640641458048
ENSG00000197043	protein_coding	ANXA6	5	0.263167438514208	7.95825384170365	1.5852765771927	0.119295591407086	0.899171833437643	-4.40276353769596
ENSG00000123353	protein_coding	ORMDL2	12	0.125852646582829	4.33291097885727	1.58496715715829	0.119365952716796	0.899171833437643	-4.39231956149686
ENSG00000274290	protein_coding	HIST1H2BE	6	0.708141521566475	4.5923689026339	1.5849122898616	0.119378432894493	0.899171833437643	-4.38708122013155
ENSG00000186448	protein_coding	ZNF197	3	0.298571288469089	1.37396283321133	1.58370499068021	0.119653313308736	0.899171833437643	-4.5139811515675
ENSG00000172757	protein_coding	CFL1	11	0.227515743598584	8.706496893035	1.58351994435075	0.119695490172672	0.899171833437643	-4.42585594926747
ENSG00000278540	protein_coding	ACACA	17	0.218664200353078	4.31186882795897	1.5834990886241	0.119700244486852	0.899171833437643	-4.39580944478872
ENSG00000130749	protein_coding	ZC3H4	19	0.16358234139016	6.66053316085212	1.58348573928601	0.119703287709331	0.899171833437643	-4.3792914291951
ENSG00000173540	protein_coding	GMPPB	3	0.19608538676769	4.45313405961624	1.583304712757	0.119744562139557	0.899171833437643	-4.39038135849394
ENSG00000105926	protein_coding	MPP6	7	-0.402556954825015	4.57286075814134	-1.58301515114572	0.119810606681831	0.899171833437643	-4.39313412012821
ENSG00000157637	protein_coding	SLC38A10	17	0.197131728276839	7.40961155681638	1.58292271134668	0.119831696966434	0.899171833437643	-4.39300248262731
ENSG00000031003	protein_coding	FAM13B	5	-0.157268665472464	6.83370017045612	-1.58201565977469	0.120038801202566	0.899171833437643	-4.37998834923138
ENSG00000221817	lncRNA	PPP3CB-AS1	10	0.227251520683657	3.7001777780416	1.58199069422529	0.120044505590304	0.899171833437643	-4.41897288164276
ENSG00000161533	protein_coding	ACOX1	17	-0.416146817291391	7.41143021967126	-1.58180106436429	0.120087841330305	0.899171833437643	-4.39404086067268
ENSG00000157741	protein_coding	UBN2	7	-0.11302090542983	6.55455450336827	-1.58139824552459	0.120179938622086	0.899171833437643	-4.37634844530099
ENSG00000156239	protein_coding	N6AMT1	21	-0.315141081315797	3.38238910990345	-1.58132838421871	0.120195916952711	0.899171833437643	-4.43670901022997
ENSG00000117593	protein_coding	DARS2	1	0.238262810853094	3.89183839474143	1.58042429286552	0.120402850905946	0.899171833437643	-4.40815261175468
ENSG00000119685	protein_coding	TTLL5	14	0.156379317913056	4.80074405747187	1.58012609796309	0.120471166578586	0.899171833437643	-4.38176565503811
ENSG00000158941	protein_coding	CCAR2	8	0.181555203802478	6.43741597296163	1.58003733262024	0.120491508525122	0.899171833437643	-4.37657981320457
ENSG00000182199	protein_coding	SHMT2	12	0.25311547483979	4.8530237702629	1.57994889807993	0.120511777418483	0.899171833437643	-4.38081011631602
ENSG00000197965	protein_coding	MPZL1	1	-0.43384925854836	5.91602375470472	-1.57982960181957	0.120539124069935	0.899171833437643	-4.37262976397208
ENSG00000167965	protein_coding	MLST8	16	0.211357950339827	3.38724102057754	1.57980363607365	0.120545076941643	0.899171833437643	-4.43153366195965
ENSG00000246731	lncRNA	AC100786.1	17	0.397358873544618	2.58681581967547	1.57980193948678	0.120545465907103	0.899171833437643	-4.4595610488546
ENSG00000149527	protein_coding	PLCH2	1	0.489904322197932	3.16576850111374	1.57972931721469	0.120562116493266	0.899171833437643	-4.43935137799626
ENSG00000182718	protein_coding	ANXA2	15	0.333074782369941	7.05504238970024	1.57945367769451	0.120625331064361	0.899171833437643	-4.3849736849561
ENSG00000136141	protein_coding	LRCH1	13	-0.174041498731152	5.06982478863201	-1.57890755696175	0.120750656170691	0.899171833437643	-4.37982145436956
ENSG00000105204	protein_coding	DYRK1B	19	0.233475041554175	4.46328063719811	1.57881823696031	0.120771163529555	0.899171833437643	-4.38818202946423
ENSG00000110871	protein_coding	COQ5	12	0.275273419318689	2.78027009395498	1.57835405738383	0.120877781724599	0.899171833437643	-4.45893725356597
ENSG00000233822	protein_coding	HIST1H2BN	6	0.636725400209484	4.07428975911788	1.57792700877944	0.120975938270888	0.899171833437643	-4.40656237623128
ENSG00000172269	protein_coding	DPAGT1	11	0.219193773516993	3.61564897313752	1.57695815969282	0.121198865244128	0.899171833437643	-4.423135792831
ENSG00000107643	protein_coding	MAPK8	10	-0.191289179727024	5.28110317319516	-1.57680892791969	0.121233232090549	0.899171833437643	-4.37778330795584
ENSG00000219665	lncRNA	ZNF433-AS1	19	-0.193158937195409	3.41967686147022	-1.57675059504513	0.121246667805848	0.899171833437643	-4.43518581253203
ENSG00000284976	protein_coding	BX255925.3	9	0.217686843701075	3.98123239116295	1.57665677060406	0.121268280753532	0.899171833437643	-4.4071304193044
ENSG00000110955	protein_coding	ATP5F1B	12	0.24658887071514	7.56015059160351	1.57639776874758	0.121327959298133	0.899171833437643	-4.39992986767849
ENSG00000161643	transcribed_unprocessed_pseudogene	SIGLEC16	19	0.63152627185709	1.52694235127165	1.5762420106077	0.121363860088168	0.899171833437643	-4.51054312389545
ENSG00000270589	lncRNA	AL158163.1	10	-0.387024123586951	1.60098238800168	-1.5754121824666	0.121555272049651	0.899171833437643	-4.51254289426281
ENSG00000120093	protein_coding	HOXB3	17	0.554948197992092	2.4477168035326	1.57517701866433	0.12160956023297	0.899171833437643	-4.47218656351549
ENSG00000237489	protein_coding	C10orf143	10	-0.275633749869051	2.36045208597295	-1.57488731262693	0.121676466496407	0.899171833437643	-4.47538787869695
ENSG00000276410	protein_coding	HIST1H2BB	6	1.22737337776935	1.77302013942344	1.57434318343729	0.121802210781958	0.899171833437643	-4.51275697867136
ENSG00000176083	protein_coding	ZNF683	1	1.36339597842404	2.84267490588926	1.5742447477417	0.121824969733622	0.899171833437643	-4.45486767495571
ENSG00000153989	protein_coding	NUS1	6	0.181304119099321	5.22349334133505	1.57416668709102	0.121843020282737	0.899171833437643	-4.38005107826769
ENSG00000135185	protein_coding	TMEM243	7	-0.244449302695164	4.74918778038529	-1.57404245440333	0.12187175198172	0.899171833437643	-4.3899764123603
ENSG00000260285	lncRNA	AL133367.1	14	-0.230277505743019	2.32172333833053	-1.57399142415767	0.121883555494697	0.899171833437643	-4.47674393348506
ENSG00000214029	protein_coding	ZNF891	12	-0.258944665093603	4.46559692907718	-1.57383860409009	0.121918908936114	0.899171833437643	-4.39936783250108
ENSG00000110756	protein_coding	HPS5	11	0.220759978960077	4.10213359095181	1.57322420563404	0.122061127451295	0.899171833437643	-4.4070058663718
ENSG00000007516	protein_coding	BAIAP3	16	-0.732853803861814	4.17683652211578	-1.57312127241784	0.122084967089029	0.899171833437643	-4.40703133788751
ENSG00000158321	protein_coding	AUTS2	7	0.41546774232228	5.25220491676185	1.57225738668096	0.122285193451359	0.899171833437643	-4.37989155156724
ENSG00000174365	lncRNA	SNHG11	20	0.285689166772756	1.91765037792387	1.57161788881818	0.122433582804519	0.899171833437643	-4.50179596777119
ENSG00000255186	lncRNA	AC087277.2	11	0.585632052912511	2.07730443949466	1.57148066861165	0.12246544232755	0.899171833437643	-4.48770217679689
ENSG00000163428	protein_coding	LRRC58	3	0.188717130795348	5.65600900224953	1.57098434270839	0.122580734068128	0.899171833437643	-4.37702615482374
ENSG00000211829	TR_C_gene	TRDC	14	0.654532508154274	3.85989305638715	1.57093419226588	0.122592388394239	0.899171833437643	-4.42212605278539
ENSG00000185156	protein_coding	MFSD6L	17	-0.463508054655876	1.56961363514677	-1.57065779071886	0.122656636614543	0.899171833437643	-4.50690029472033
ENSG00000135069	protein_coding	PSAT1	9	0.623726226471341	1.33119586717721	1.57060891296858	0.122668000834753	0.899171833437643	-4.51974020713388
ENSG00000182154	protein_coding	MRPL41	9	0.2504881411533	3.85383294179952	1.57021858094811	0.122758784593465	0.899171833437643	-4.41659811033805
ENSG00000163995	protein_coding	ABLIM2	4	-0.474602280408637	1.45907858760096	-1.57008952353823	0.122788812773507	0.899171833437643	-4.52230895537892
ENSG00000111602	protein_coding	TIMELESS	12	0.413188843705374	3.32431575931202	1.56978776194857	0.122859047638387	0.899171833437643	-4.43475046319961
ENSG00000265992	lncRNA	ESRG	3	-2.00321868461857	-0.0832891618877034	-1.56962865832108	0.122896091950137	0.899171833437643	-4.56250568815893
ENSG00000105127	protein_coding	AKAP8	19	0.15504871027031	5.62851068490405	1.56958642013193	0.122905927834761	0.899171833437643	-4.37753881897469
ENSG00000157657	protein_coding	ZNF618	9	0.327108622097092	3.03324310563366	1.56930347124893	0.122971833662411	0.899171833437643	-4.44710095735564
ENSG00000105726	protein_coding	ATP13A1	19	0.184479793779571	6.24213538827416	1.56911261462732	0.12301630497675	0.899171833437643	-4.37904840410883
ENSG00000197150	protein_coding	ABCB8	7	0.235527872647594	4.97694602261389	1.56897348218626	0.123048732247674	0.899171833437643	-4.38541818088292
ENSG00000109079	protein_coding	TNFAIP1	17	0.123307368663371	4.38561131560378	1.56846861670314	0.123166457840198	0.899171833437643	-4.39775208544477
ENSG00000256720	processed_pseudogene	BTG1P1	12	0.588349115439098	3.32835865318842	1.56760812899802	0.123367317061406	0.899171833437643	-4.43412662080518
ENSG00000116667	protein_coding	C1orf21	1	0.611983339322175	4.18873195602831	1.5673515975918	0.123427248843743	0.899171833437643	-4.4098298266368
ENSG00000185608	protein_coding	MRPL40	22	0.330489262402401	1.61994606685241	1.56662429623208	0.123597290945524	0.899171833437643	-4.51193278215861
ENSG00000102984	protein_coding	ZNF821	16	-0.221474355283361	2.61753902923265	-1.56657120794649	0.123609710293586	0.899171833437643	-4.47050343245681
ENSG00000215458	lncRNA	AATBC	21	0.469622059433218	5.82225183360329	1.56599257862216	0.123745138582019	0.899171833437643	-4.38000777904996
ENSG00000110987	protein_coding	BCL7A	12	-0.523981653606363	1.66595689070792	-1.56590719942172	0.123765131698818	0.899171833437643	-4.51260248834632
ENSG00000183779	protein_coding	ZNF703	8	0.594840975146107	3.87947320408041	1.56587187718191	0.123773403813482	0.899171833437643	-4.40903978464801
ENSG00000238201	lncRNA	AC114752.2	2	-1.55101587247511	1.27687944972302	-1.56577305646104	0.123796548998733	0.899171833437643	-4.54086361836859
ENSG00000164062	protein_coding	APEH	3	0.15062327517643	5.9608321948985	1.56543864346487	0.123874898991132	0.899171833437643	-4.38005337882936
ENSG00000163291	protein_coding	PAQR3	4	0.244008657732512	3.4678063655323	1.56510164609187	0.123953894820801	0.899171833437643	-4.43730893897382
ENSG00000242574	protein_coding	HLA-DMB	6	0.299662088760266	3.36012993421074	1.56471869652686	0.124043711513085	0.899171833437643	-4.43214054517551
ENSG00000125388	protein_coding	GRK4	4	0.373986195618883	1.19459835639953	1.56440361954286	0.124117648660832	0.899171833437643	-4.52086179595471
ENSG00000135387	protein_coding	CAPRIN1	11	0.134411493418454	7.20510783802594	1.56353790670769	0.124320982547072	0.899171833437643	-4.39735696322397
ENSG00000029363	protein_coding	BCLAF1	6	-0.194646133165091	7.49082339489155	-1.56342352415112	0.124347868113637	0.899171833437643	-4.40095987758017
ENSG00000125166	protein_coding	GOT2	16	0.299356746646085	4.30065862329081	1.56341681416063	0.124349445438909	0.899171833437643	-4.40403629690405
ENSG00000221963	protein_coding	APOL6	22	0.559416153979772	8.37315204016951	1.56331010879729	0.124374530954682	0.899171833437643	-4.42646353206187
ENSG00000100450	protein_coding	GZMH	14	0.981706784326101	4.88978790389817	1.56275366648579	0.124505411701102	0.899171833437643	-4.39480595120457
ENSG00000203721	lncRNA	LINC00862	1	-0.467907360783005	2.64654818012919	-1.56202819267783	0.124676216569079	0.899171833437643	-4.45391035353714
ENSG00000176890	protein_coding	TYMS	18	1.24100932198544	1.58235403493374	1.56179955074215	0.124730086823673	0.899171833437643	-4.52054971342277
ENSG00000142512	protein_coding	SIGLEC10	19	-0.493463697746031	6.81118236324198	-1.5617849743866	0.124733521788431	0.899171833437643	-4.39473959969783
ENSG00000091490	protein_coding	SEL1L3	4	-0.287164443196557	6.28881733059347	-1.56171784373712	0.124749342321784	0.899171833437643	-4.38299551448265
ENSG00000125755	protein_coding	SYMPK	19	0.182394918590292	6.74650043969115	1.56110662221272	0.124893461757169	0.899171833437643	-4.39083481917967
ENSG00000105447	protein_coding	GRWD1	19	0.242896809620917	4.48359301580224	1.56108727403175	0.124898026033008	0.899171833437643	-4.40110428085397
ENSG00000131370	protein_coding	SH3BP5	3	-0.232118014784471	6.38573144120685	-1.5608897786345	0.124944623272137	0.899171833437643	-4.38585259480134
ENSG00000090861	protein_coding	AARS	16	0.252555899165135	4.97513893519732	1.56065801994612	0.124999322435742	0.899171833437643	-4.39094478360549
ENSG00000198856	protein_coding	OSTC	4	0.28536924190037	3.93598749527349	1.56006876168523	0.125138484496912	0.899171833437643	-4.41972046600607
ENSG00000120029	protein_coding	ARMH3	10	0.136834945882272	5.46686213738499	1.55954585765852	0.125262080231589	0.899171833437643	-4.38433141813823
ENSG00000006530	protein_coding	AGK	7	0.399722428467265	4.09844990980295	1.55949942700917	0.125273059508295	0.899171833437643	-4.41704471807367
ENSG00000130669	protein_coding	PAK4	19	0.192291699682156	3.76677893539666	1.55905433526934	0.125378347864825	0.899171833437643	-4.42208660627149
ENSG00000048649	protein_coding	RSF1	11	-0.180838756576271	6.54650112279042	-1.55889544572931	0.125415951076999	0.899171833437643	-4.38690976125147
ENSG00000111843	protein_coding	TMEM14C	6	-0.297675251862931	2.91359556607729	-1.55850400068121	0.125508630129053	0.899171833437643	-4.45634144068655
ENSG00000167792	protein_coding	NDUFV1	11	0.224680462297607	5.62284343469357	1.55798158310052	0.125632404091345	0.899171833437643	-4.38419736284834
ENSG00000215559	transcribed_unprocessed_pseudogene	ANKRD20A11P	21	1.49971122949379	2.23607366475937	1.55721416487934	0.125814402646158	0.899171833437643	-4.48382919557872
ENSG00000176390	protein_coding	CRLF3	17	-0.172055300748934	7.08539008960136	-1.55714963919645	0.125829715002441	0.899171833437643	-4.39818237546189
ENSG00000116649	protein_coding	SRM	1	0.297876682066968	4.12735338157821	1.55638844185068	0.126010464951256	0.899171833437643	-4.41272678997549
ENSG00000169554	protein_coding	ZEB2	2	0.297094435043144	9.01704889125134	1.55634071006833	0.126021806032372	0.899171833437643	-4.44207578073721
ENSG00000013441	protein_coding	CLK1	2	-0.208639627766303	7.50157925965649	-1.55626323973039	0.126040214744444	0.899171833437643	-4.40497308973864
ENSG00000139410	protein_coding	SDSL	12	0.736780072232996	1.16626914816564	1.55599051800857	0.126105036796312	0.899171833437643	-4.52380198985119
ENSG00000259962	unprocessed_pseudogene	AC007342.2	16	-0.46602836259372	2.73333239007865	-1.55581531096806	0.126146695119736	0.899171833437643	-4.46167288122773
ENSG00000169410	protein_coding	PTPN9	15	0.160161212363178	4.96771621240722	1.55539042374848	0.126247764841002	0.899171833437643	-4.39259029407586
ENSG00000269553	lncRNA	U62631.1	19	-0.708068340192117	1.51237837842154	-1.55511744173514	0.126312734512896	0.899171833437643	-4.51662998169116
ENSG00000065717	protein_coding	TLE2	19	-0.552125835440746	2.53572827513447	-1.55439093081764	0.126485774725709	0.899171833437643	-4.48355620562578
ENSG00000135898	protein_coding	GPR55	2	0.633632917386475	2.38732374701629	1.55432345893513	0.126501854812673	0.899171833437643	-4.47644125336924
ENSG00000140848	protein_coding	CPNE2	16	-0.365487246382923	4.61729608981826	-1.55429216026737	0.126509314555269	0.899171833437643	-4.40016827895348
ENSG00000275074	protein_coding	NUDT18	8	0.246631417991684	3.98335032246472	1.55406312616684	0.126563913418143	0.899171833437643	-4.41966809230016
ENSG00000172215	protein_coding	CXCR6	3	0.709755750181122	2.46472349869201	1.55373988251006	0.126641002830134	0.899171833437643	-4.47778849727414
ENSG00000171735	protein_coding	CAMTA1	1	-0.171090188264389	3.8329480798799	-1.55356554946442	0.126682594631418	0.899171833437643	-4.42688198867806
ENSG00000241889	processed_pseudogene	AC079944.2	3	-0.945369581118587	1.1350961845356	-1.55309388864645	0.126795176844143	0.899171833437643	-4.53522868078184
ENSG00000222041	lncRNA	CYTOR	2	0.495510268467841	5.90424587642355	1.55272674278364	0.126882867594515	0.899171833437643	-4.38744166622886
ENSG00000213066	protein_coding	FGFR1OP	6	-0.255313546913646	4.67287224095573	-1.5518812806541	0.127084986527552	0.899171833437643	-4.39833823975436
ENSG00000157077	protein_coding	ZFYVE9	1	-0.452684645035883	2.32766920360502	-1.55161509146087	0.127148676004824	0.899171833437643	-4.4895040107307
ENSG00000007202	protein_coding	KIAA0100	17	0.158663016877117	7.5611599169883	1.55093373323615	0.127311817082523	0.899171833437643	-4.41157484704341
ENSG00000274641	protein_coding	HIST1H2BO	6	0.917730541021798	3.04490984831442	1.5503282893717	0.127456922392012	0.899171833437643	-4.45721761767453
ENSG00000271461	processed_pseudogene	AL109809.4	20	-0.648416438464205	1.88273072662834	-1.54994664328916	0.127548458727263	0.899171833437643	-4.49818973522953
ENSG00000157873	protein_coding	TNFRSF14	1	0.194487816087952	6.16158710778664	1.54901934344562	0.127771087598717	0.899171833437643	-4.39103629035344
ENSG00000180953	protein_coding	AC015871.1	15	-0.394498532845308	4.0134757560398	-1.54815784174672	0.12797819844725	0.899171833437643	-4.41795475358959
ENSG00000102786	protein_coding	INTS6	13	-0.174025284603859	7.26923226284201	-1.54807985745402	0.127996959671221	0.899171833437643	-4.40543530849888
ENSG00000197903	protein_coding	HIST1H2BK	6	0.401816240624825	6.47282676817295	1.54759864179715	0.128112777836108	0.899171833437643	-4.3948636542553
ENSG00000171603	protein_coding	CLSTN1	1	0.259987010317365	6.47940554783906	1.54747424750276	0.128142730498059	0.899171833437643	-4.39507754769282
ENSG00000286288	lncRNA	AL109809.5	20	-0.557788592347496	4.33359480449401	-1.54731324499822	0.128181506310948	0.899171833437643	-4.40583155112819
ENSG00000197093	protein_coding	GAL3ST4	7	-0.606172272331923	2.37864808951233	-1.54714744911684	0.128221446384388	0.899171833437643	-4.49069751936357
ENSG00000185339	protein_coding	TCN2	22	0.924495847810097	2.89175486574922	1.54684923827794	0.128293310193011	0.899171833437643	-4.46405920043149
ENSG00000158089	protein_coding	GALNT14	2	-0.769696313375405	2.60950203116051	-1.54665456219764	0.128340241267646	0.899171833437643	-4.4738118129953
ENSG00000063176	protein_coding	SPHK2	19	0.175129448022381	4.3849978760715	1.54662554286485	0.128347238212243	0.899171833437643	-4.40981407216763
ENSG00000172009	protein_coding	THOP1	19	0.310439119432796	3.90161036363184	1.54654213034595	0.12836735177438	0.899171833437643	-4.42495309475532
ENSG00000099246	protein_coding	RAB18	10	-0.262532294772364	6.19297929280512	-1.54628534916024	0.128429286201546	0.899171833437643	-4.39101202721449
ENSG00000169021	protein_coding	UQCRFS1	19	0.200563928327869	4.62101756254567	1.54581693186637	0.128542327930946	0.899171833437643	-4.4047011917219
ENSG00000133056	protein_coding	PIK3C2B	1	-0.31814649971582	5.22664349707526	-1.54548603702545	0.128622229804983	0.899171833437643	-4.39449235597803
ENSG00000272906	lncRNA	AL353708.3	1	-0.314380474470695	2.35505710194204	-1.54530107940074	0.128666909240817	0.899171833437643	-4.48186259964209
ENSG00000103429	protein_coding	BFAR	16	0.160307939633035	3.84734474371922	1.54512183750099	0.128710219811774	0.899171833437643	-4.42704411904465
ENSG00000167083	protein_coding	GNGT2	17	0.419682522708664	2.239422469186	1.54493545360417	0.12875526849912	0.899171833437643	-4.49538451744278
ENSG00000198879	protein_coding	SFMBT2	10	0.276995985390103	5.95622520067771	1.54483328440634	0.128779967986751	0.899171833437643	-4.3912294251109
ENSG00000133243	protein_coding	BTBD2	19	0.203264614717102	5.63825584513073	1.54476782506694	0.128795794830074	0.899171833437643	-4.39127565614948
ENSG00000108387	protein_coding	SEPTIN4	17	1.2931064932534	1.83480858422116	1.54476212032329	0.128797174204119	0.899171833437643	-4.49845132871783
ENSG00000176834	protein_coding	VSIG10	12	0.608649965017809	1.65287366085042	1.54475984745048	0.128797723774926	0.899171833437643	-4.50777685967244
ENSG00000135823	protein_coding	STX6	1	-0.163768799179483	5.84917933188165	-1.54473463668512	0.128803819754777	0.899171833437643	-4.39076703667522
ENSG00000204152	protein_coding	TIMM23B	10	0.253037170508875	2.79485603624499	1.54463640907642	0.128827573459815	0.899171833437643	-4.46821108929308
ENSG00000141736	protein_coding	ERBB2	17	0.50662038593887	3.90186905340345	1.54444799202429	0.128873146873353	0.899171833437643	-4.42906703566286
ENSG00000107164	protein_coding	FUBP3	9	0.151593913323332	5.44251361838259	1.54426644905283	0.128917069827726	0.899171833437643	-4.39285845302119
ENSG00000100097	protein_coding	LGALS1	22	0.362987494797076	5.85234615667231	1.54375277851335	0.12904141348638	0.899171833437643	-4.39199433544253
ENSG00000184887	protein_coding	BTBD6	14	0.218734194930386	4.0655364107693	1.54367459449413	0.129060347822237	0.899171833437643	-4.41929168330156
ENSG00000115685	protein_coding	PPP1R7	2	0.128674710807543	4.88201773966509	1.54349608033947	0.129103588101053	0.899171833437643	-4.40004277280757
ENSG00000196787	protein_coding	HIST1H2AG	6	0.629661076998643	5.20734242714676	1.54344656352928	0.129115584278289	0.899171833437643	-4.39650256470912
ENSG00000149503	protein_coding	INCENP	11	0.287378308436538	4.24284385482613	1.54311720563675	0.129195398792143	0.899171833437643	-4.41362792261677
ENSG00000223768	lncRNA	LINC00205	21	-0.27026436088773	4.34130867696571	-1.54297424128251	0.129230056162366	0.899171833437643	-4.41451263443801
ENSG00000049656	protein_coding	CLPTM1L	5	0.179953546355265	5.60373949430415	1.5426159518228	0.129316945268438	0.899171833437643	-4.39249267050157
ENSG00000169220	protein_coding	RGS14	5	-0.249041256517797	7.52032972643823	-1.54259687764809	0.129321572274729	0.899171833437643	-4.41426779588986
ENSG00000127362	protein_coding	TAS2R3	7	-0.30498845774095	2.14821398523668	-1.54227360890231	0.129400010844129	0.899171833437643	-4.4978730067833
ENSG00000139192	protein_coding	TAPBPL	12	0.209722059623003	5.84511931358187	1.5414128938168	0.129609042128216	0.899171833437643	-4.39289604371998
ENSG00000239823	misc_RNA	Y_RNA	17	-0.463178406405126	1.09467714881033	-1.54139906861033	0.129612401889689	0.899171833437643	-4.5300995710742
ENSG00000148396	protein_coding	SEC16A	9	0.211767467465059	7.51038223315144	1.54103438037727	0.129701052532215	0.899171833437643	-4.41664151872673
ENSG00000107959	protein_coding	PITRM1	10	0.19634824409214	5.46896340911128	1.54079288954059	0.129759782294977	0.899171833437643	-4.39458828440112
ENSG00000172531	protein_coding	PPP1CA	11	0.219219504475929	7.37529188983832	1.54078667825471	0.129761293139532	0.899171833437643	-4.41380462450276
ENSG00000172530	protein_coding	BANP	16	-0.175063946831648	6.72464362476039	-1.54069226113752	0.129784261065179	0.899171833437643	-4.40197272699461
ENSG00000204843	protein_coding	DCTN1	2	0.139625659294669	6.51210645168272	1.54066351453396	0.129791254615233	0.899171833437643	-4.39895500943782
ENSG00000002549	protein_coding	LAP3	4	0.739939382369023	5.90729946948122	1.5403808156164	0.12986004642217	0.899171833437643	-4.39504228647445
ENSG00000111647	protein_coding	UHRF1BP1L	12	-0.232745583506627	6.51340364519486	-1.54022669797477	0.129897561612796	0.899171833437643	-4.39834275290819
ENSG00000169155	protein_coding	ZBTB43	9	0.106229444869119	4.93809667600752	1.54006572880296	0.129936753853828	0.899171833437643	-4.40189539547993
ENSG00000211696	TR_V_gene	TRGV8	7	0.559560592637484	1.2849187394463	1.54005019155876	0.129940537311164	0.899171833437643	-4.52691158641814
ENSG00000133678	protein_coding	TMEM254	10	0.207398988117137	2.89716307374091	1.53951655317605	0.130070536511835	0.899171833437643	-4.46456967749807
ENSG00000100221	protein_coding	JOSD1	22	0.159409112069447	5.17367896478832	1.53934348195263	0.130112720582322	0.899171833437643	-4.39748379559686
ENSG00000166002	protein_coding	SMCO4	11	0.495811126391252	3.25161908775273	1.53917818995967	0.13015301877251	0.899171833437643	-4.44616570536419
ENSG00000124635	protein_coding	HIST1H2BJ	6	0.55375770765802	4.60073172333411	1.53900451633504	0.130195371158819	0.899171833437643	-4.41079613388132
ENSG00000174780	protein_coding	SRP72	4	0.229815698304409	5.63004058601281	1.53865819647133	0.130279858295622	0.899171833437643	-4.39508115253
ENSG00000147457	protein_coding	CHMP7	8	-0.268545100527626	6.79416127245974	-1.53762787686207	0.130531471205825	0.899171833437643	-4.40165018702189
ENSG00000228716	protein_coding	DHFR	5	0.327236282031075	3.81283986652884	1.53739790160388	0.130587686150505	0.899171833437643	-4.4337372710237
ENSG00000083457	protein_coding	ITGAE	17	0.183201434489014	3.71272415677037	1.53697255910971	0.130691707490258	0.899171833437643	-4.43228931878926
ENSG00000281162	lncRNA	LINC01127	2	-0.774595847298828	4.03923699384662	-1.53688909408283	0.13071212738735	0.899171833437643	-4.42930836316836
ENSG00000224429	lncRNA	LINC00539	13	0.408832673015056	1.34869593956995	1.53655327307811	0.130794312490881	0.899171833437643	-4.51931479188956
ENSG00000131471	protein_coding	AOC3	17	-0.605223836917158	3.3594482517073	-1.5364934930671	0.130808946717047	0.899171833437643	-4.4466151411791
ENSG00000131504	protein_coding	DIAPH1	5	0.195386510395728	8.61132212846665	1.53633448049739	0.1308478795767	0.899171833437643	-4.44172231835178
ENSG00000008517	protein_coding	IL32	16	0.509630703661607	6.51265914856698	1.53600623185128	0.130928277728695	0.899171833437643	-4.4025885439971
ENSG00000145476	protein_coding	CYP4V2	4	0.34785264205695	5.07990428533822	1.53596650362538	0.130938011066661	0.899171833437643	-4.40067859218929
ENSG00000149131	protein_coding	SERPING1	11	1.22927380311924	4.48734448593151	1.53554066282042	0.131042377561763	0.899171833437643	-4.41051043562528
ENSG00000129493	protein_coding	HEATR5A	14	-0.219386106750556	4.56898376215794	-1.53535268145107	0.131088469814103	0.899171833437643	-4.41029002055823
ENSG00000272356	lncRNA	AL080317.2	6	-0.225774562252208	2.94891044788976	-1.53533832682707	0.131091990040787	0.899171833437643	-4.46524985331433
ENSG00000211899	IG_C_gene	IGHM	14	-0.623567880077058	7.33030559792051	-1.53531553197247	0.131097580245289	0.899171833437643	-4.40781070888508
ENSG00000115561	protein_coding	CHMP3	2	-0.229699680673717	5.9940087334869	-1.53508350304873	0.131154493800819	0.899171833437643	-4.39637569553793
ENSG00000286813	lncRNA	AC015871.7	15	-0.372973721116086	3.53242324416239	-1.53499560384619	0.131176059441927	0.899171833437643	-4.44486255378405
ENSG00000138398	protein_coding	PPIG	2	-0.28031584736364	5.34636740040676	-1.53492530217918	0.131193309652833	0.899171833437643	-4.40004101898179
ENSG00000228097	unprocessed_pseudogene	MTATP6P11	9	0.681571448663424	1.36164932899269	1.53484179723904	0.131213801960812	0.899171833437643	-4.52394701129384
ENSG00000120913	protein_coding	PDLIM2	8	-0.166080097180194	6.81075278873923	-1.53478844213256	0.131226896768153	0.899171833437643	-4.40575196780192
ENSG00000173889	protein_coding	PHC3	3	-0.111753172487711	8.1192127657508	-1.5345387044677	0.131288203128085	0.899171833437643	-4.42795120756237
ENSG00000138160	protein_coding	KIF11	10	0.76688385945241	2.46112411518393	1.53434370127953	0.131336089011932	0.899171833437643	-4.48575721850453
ENSG00000115464	protein_coding	USP34	2	-0.127699790375324	8.47133451566831	-1.53368962474852	0.131496808978741	0.899171833437643	-4.43760010772856
ENSG00000131188	protein_coding	PRR7	5	-0.254188506308124	3.98556695067257	-1.53328721435533	0.131595767478679	0.899171833437643	-4.42518662124204
ENSG00000143179	protein_coding	UCK2	1	0.352399649992199	3.33138908408495	1.53281265520136	0.131712544829774	0.899171833437643	-4.4503656276364
ENSG00000154016	protein_coding	GRAP	17	-0.330496948048307	4.82309954079213	-1.53279963362328	0.131715750286657	0.899171833437643	-4.40901413512095
ENSG00000104872	protein_coding	PIH1D1	19	0.210431657637164	4.91744033125129	1.53270525226112	0.131738985538058	0.899171833437643	-4.40543161342193
ENSG00000182742	protein_coding	HOXB4	17	0.564323457402772	2.14800287230402	1.53263288983694	0.131756802279984	0.899171833437643	-4.49739729421531
ENSG00000002822	protein_coding	MAD1L1	7	-0.252611435271051	4.12563406374076	-1.5321899643008	0.131865899305704	0.899171833437643	-4.42605529500631
ENSG00000139044	protein_coding	B4GALNT3	12	-1.19431396714366	1.6931072860976	-1.53203394790951	0.131904344893052	0.899171833437643	-4.51930672076726
ENSG00000265195	miRNA	MIR4312	15	-0.292670644302737	2.52397733072399	-1.5319405930249	0.131927353700817	0.899171833437643	-4.47555778526776
ENSG00000166750	protein_coding	SLFN5	17	0.359768259992598	8.20390419117584	1.5318064899182	0.131960411169935	0.899171833437643	-4.43057363249402
ENSG00000171055	protein_coding	FEZ2	2	-0.172245352085249	5.22165944685066	-1.53144373870107	0.132049865341428	0.899171833437643	-4.40151522039512
ENSG00000174136	protein_coding	RGMB	5	-0.668096212632074	2.73463399010883	-1.53141279763518	0.13205749762514	0.899171833437643	-4.48221966851256
ENSG00000127314	protein_coding	RAP1B	12	0.151738212876229	7.85421319793249	1.53055053925703	0.132270334038852	0.899171833437643	-4.42374299325895
ENSG00000149534	protein_coding	MS4A2	11	-0.955019335848572	1.35078371485752	-1.53053379870235	0.132274468918928	0.899171833437643	-4.53354171292986
ENSG00000196363	protein_coding	WDR5	9	0.189029642488669	4.58421375075207	1.53048520357531	0.132286472392656	0.899171833437643	-4.4138143533224
ENSG00000116212	protein_coding	LRRC42	1	0.229780383439141	2.39722948741879	1.53017921185317	0.132362075332156	0.899171833437643	-4.47859561902961
ENSG00000256229	protein_coding	ZNF486	19	-0.45711678525549	3.80402546310619	-1.52961145172001	0.132502446100921	0.899171833437643	-4.43459622583901
ENSG00000161912	transcribed_unprocessed_pseudogene	ADCY10P1	6	-0.32938384071208	5.18097961158032	-1.52925172871266	0.13259144406652	0.899171833437643	-4.40283410768481
ENSG00000119280	protein_coding	C1orf198	1	0.554347581494598	4.05551495194829	1.52918332791806	0.132608372294439	0.899171833437643	-4.42447813994188
ENSG00000188227	protein_coding	ZNF793	19	-0.502405944905457	2.83407586282582	-1.52837696445885	0.132808065882678	0.899171833437643	-4.48010315872318
ENSG00000124496	protein_coding	TRERF1	6	-0.191299662969921	6.66320692567778	-1.52836888305136	0.132810068433802	0.899171833437643	-4.40625308615325
ENSG00000110723	protein_coding	EXPH5	11	-0.529332704678227	1.69359755234465	-1.52767900703211	0.132981106702427	0.899171833437643	-4.52347994788733
ENSG00000007402	protein_coding	CACNA2D2	3	0.610565747557758	3.45656104425717	1.52703620680184	0.133140631771805	0.899171833437643	-4.44635433903358
ENSG00000279281	TEC	AC015883.1	17	-0.324267936722065	2.59512797847822	-1.52703506030361	0.133140916436977	0.899171833437643	-4.48384540668801
ENSG00000156853	protein_coding	ZNF689	16	0.210905793479742	3.91594638219589	1.52691955295371	0.133169598359165	0.899171833437643	-4.4322371104074
ENSG00000167037	protein_coding	SGSM1	22	0.460270531132723	2.58635215943796	1.52661195344121	0.133246003212374	0.899171833437643	-4.47832435394124
ENSG00000047365	protein_coding	ARAP2	4	0.273383474565882	7.19078054324062	1.52657255771347	0.133255791269557	0.899171833437643	-4.41309718767935
ENSG00000279108	TEC	AC008537.3	19	-0.472935908048977	1.35320397592095	-1.52639664928215	0.133299503559508	0.899171833437643	-4.5293938995284
ENSG00000259673	lncRNA	IQCH-AS1	15	-0.281646418658589	2.76837802880709	-1.52595050285016	0.133410419813971	0.899171833437643	-4.48102510722958
ENSG00000213420	protein_coding	GPC2	7	-0.475249010353587	2.22431035192962	-1.52509947275407	0.133622198109112	0.899171833437643	-4.49921448406619
ENSG00000287201	lncRNA	AC009682.1	8	-0.727955381505612	0.848260149935407	-1.52509067957874	0.133624387683562	0.899171833437643	-4.53476864327072
ENSG00000071242	protein_coding	RPS6KA2	6	-0.36738559381246	3.85130666294672	-1.52496532360146	0.133655605485171	0.899171833437643	-4.43369896398442
ENSG00000111801	protein_coding	BTN3A3	6	0.233845134119862	6.83938347870979	1.52483100351829	0.13368906210056	0.899171833437643	-4.40996382996346
ENSG00000217128	protein_coding	FNIP1	5	-0.304908697752423	7.10794236058212	-1.52401619516491	0.133892158728828	0.899171833437643	-4.41509629454632
ENSG00000273824	lncRNA	AC008033.3	12	1.33700080249232	2.04773062671469	1.52349434106012	0.134022363642518	0.899171833437643	-4.50471248991626
ENSG00000197497	protein_coding	ZNF665	19	-0.396810691193512	1.95232642273574	-1.52330472243261	0.134069699322968	0.899171833437643	-4.51470131651111
ENSG00000124374	protein_coding	PAIP2B	2	-0.361831145862757	2.86471959091341	-1.52313430275442	0.134112253619475	0.899171833437643	-4.47139585009556
ENSG00000211876	TR_J_gene	TRAJ13	14	-0.430374468243837	1.88160389860254	-1.52267905497998	0.134225983124178	0.899171833437643	-4.51916436659048
ENSG00000131355	protein_coding	ADGRE3	19	-0.420954210772138	7.09280413062865	-1.52254871700074	0.134258558165967	0.899171833437643	-4.42029091008503
ENSG00000119760	protein_coding	SUPT7L	2	0.149821358317637	5.01755125387928	1.52208231779663	0.134375175752438	0.899171833437643	-4.40953362603821
ENSG00000116663	protein_coding	FBXO6	1	0.65825228423703	4.13970499711542	1.52164552653797	0.134484463403981	0.899171833437643	-4.42604882492128
ENSG00000277406	transcribed_unprocessed_pseudogene	SEC22B4P	1	-0.563457063462786	2.07226512754627	-1.52097230608842	0.134653045665514	0.899171833437643	-4.51837000738599
ENSG00000155034	protein_coding	FBXL18	7	0.171657299710356	4.89528474962906	1.52071311755957	0.134717994368084	0.899171833437643	-4.40992747181756
ENSG00000160695	protein_coding	VPS11	11	0.15664197792456	4.87525588987443	1.52043512661928	0.13478768240368	0.899171833437643	-4.41235117550139
ENSG00000135940	protein_coding	COX5B	2	0.209780650447465	5.31412297559938	1.52029060626106	0.134823922768614	0.899171833437643	-4.40642877335652
ENSG00000234329	processed_pseudogene	AL604028.2	1	-0.18027860995689	2.96627803355372	-1.52024835508173	0.134834519269072	0.899171833437643	-4.46785292400371
ENSG00000154814	protein_coding	OXNAD1	3	-0.398522212070193	6.6648404862112	-1.5200571190175	0.134882489139194	0.899171833437643	-4.4075764111284
ENSG00000154832	protein_coding	CXXC1	18	0.164030952710944	5.50362025251637	1.51980264339812	0.134946343168784	0.899171833437643	-4.40542526456709
ENSG00000106070	protein_coding	GRB10	7	-0.513412256424103	4.08187279688973	-1.5197164410195	0.134967978869167	0.899171833437643	-4.4300265540931
[truncated: 11,458 more rows]
