# Supplementary material for: Multi-omics analysis reveals COVID-19 vaccine induced attenuation of inflammatory responses during breakthrough disease
Source: Nat Commun. 2024 Apr 22;15:3402. doi: 10.1038/s41467-024-47463-6 (PMC11035709; doi:10.1038/s41467-024-47463-6)
Supplement: Supplementary file 13 — Source Data [file 41467_2024_47463_MOESM13_ESM.zip › source_data/Figure_7b_miRNA_enrichment.txt]

Column1	Gene	Target of downregulated miRs	Ranks
	EPSTI1	Yes	11.28975593
	OAS1	No	11.11969955
	XAF1	No	10.97817724
	OAS2	Yes	10.93975278
	BTN3A3	Yes	10.84954883
	OAS3	Yes	10.82836303
	DDX60	Yes	10.56956208
	LY6E	Yes	10.4945208
	HERC6	Yes	10.16660096
	LGALS3BP	Yes	10.0892298
	IFI44L	Yes	10.08484877
	TRIM22	Yes	9.992388869
	IFI44	No	9.969207037
	RSAD2	No	9.940121876
	MX1	Yes	9.83295357
	RTCB	Yes	9.711714236
	IFIT1	Yes	9.61923585
	BTN3A1	Yes	9.545896666
	DHX58	Yes	9.518170423
	PARP12	Yes	9.373996401
	IFIT3	Yes	9.304747894
	CMPK2	No	9.284904524
	OASL	Yes	9.281387931
	EPHB2	Yes	9.273756834
	SIGLEC1	Yes	9.269821103
	IFIT5	Yes	9.133415723
	ISG15	Yes	9.12883486
	IFI6	No	9.110456459
	CHMP5	Yes	9.089516466
	CUL1	Yes	9.083607503
	TMEM123	Yes	9.05736759
	TRIM14	Yes	9.04334197
	RTP4	Yes	9.043202407
	PPM1K	Yes	9.041701447
	PSMA4	Yes	9.018100768
	BLVRA	Yes	8.996567269
	CMTR1	Yes	8.871294579
	AGRN	Yes	8.818046703
	PARP14	Yes	8.817652012
	SAMD9	Yes	8.812571052
	HERC5	Yes	8.804824056
	MOV10	Yes	8.770861914
	RNF213	Yes	8.702461983
	PNPT1	Yes	8.694306785
	PI4K2B	Yes	8.590371591
	EIF2AK2	Yes	8.578166419
	SAMD9L	Yes	8.570458405
	IFIH1	Yes	8.531628214
	IFIT2	Yes	8.50194249
	GIMAP2	No	8.498142923
	ZCCHC2	Yes	8.431601131
	PSMA3	Yes	8.395896156
	SLFN12	Yes	8.375718975
	TRIM5	Yes	8.346716806
	ZBP1	No	8.321406331
	BST2	Yes	8.301304571
	KIAA1958	Yes	8.298116461
	SP140	No	8.29717977
	SAMHD1	Yes	8.240107611
	STAT2	Yes	8.199469517
	LAP3	Yes	8.169743813
	IRF7	No	8.101220995
	RUBCN	Yes	8.084949575
	CHROMR	No	8.079929164
	MAD2L1BP	Yes	8.069094598
	PARP9	Yes	8.06555325
	PSMC2	Yes	8.065279978
	NDC80	Yes	8.030126397
	CDK18	Yes	8.029557528
	ANKFY1	Yes	8.020425088
	NASP	Yes	8.014002674
	IFI35	No	7.973324367
	CD2AP	Yes	7.950340613
	JUP	Yes	7.940309804
	CNP	Yes	7.881090966
	CD300E	Yes	7.878593421
	SSB	Yes	7.861815075
	SHFL	No	7.849734407
	AC008079.1	No	7.830205523
	PHF11	Yes	7.794537795
	BISPR	No	7.792032901
	STAC3	No	7.784947697
	PSMA5	Yes	7.779831515
	KLHDC7B	No	7.758867133
	DDX60L	Yes	7.738436846
	MTHFD2	Yes	7.726971672
	GART	Yes	7.69614477
	BTN2A2	Yes	7.691640101
	SCARB2	Yes	7.68498375
	TPMT	Yes	7.665240032
	ADA2	Yes	7.663709048
	CASP10	Yes	7.65796582
	PARP10	Yes	7.643447766
	PLSCR1	Yes	7.634381473
	MTF2	Yes	7.582314637
	PARP11	Yes	7.576903301
	AC064801.2	No	7.563344768
	PSME2	Yes	7.558124238
	BRCA2	Yes	7.540411004
	DDX58	No	7.534215715
	PLAC8	Yes	7.530728519
	PDIA6	Yes	7.517433329
	SPATS2L	Yes	7.502778034
	TIMM10	Yes	7.502623226
	SP100	Yes	7.494732668
	TRIM38	Yes	7.491094511
	ZFYVE26	Yes	7.477787585
	IFITM1	Yes	7.472412019
	NUP205	Yes	7.461466495
	TIMELESS	Yes	7.456486856
	TMEM60	Yes	7.448090037
	DDB2	Yes	7.447553237
	FAM111A	Yes	7.430583781
	GBP3	Yes	7.42020375
	XPO1	Yes	7.393512929
	GBP4	Yes	7.383695842
	GTPBP2	Yes	7.37567851
	ZNF224	Yes	7.37455588
	TIMM17A	Yes	7.370944044
	TOR1B	Yes	7.369937414
	SLC3A2	Yes	7.364999509
	BTN2A3P	No	7.353439436
	CD48	Yes	7.351446714
	NAGK	Yes	7.337903531
	NT5C3A	Yes	7.323939661
	GPD2	Yes	7.314757566
	SCO2	Yes	7.308844049
	BMPR2	Yes	7.284745528
	DNAJC7	Yes	7.282837364
	TENT5A	No	7.262414804
	FYTTD1	Yes	7.216071406
	GALM	Yes	7.209742911
	CD38	Yes	7.188302003
	SLC20A1	Yes	7.175657071
	RUFY4	No	7.165821854
	AZI2	Yes	7.158454972
	DTX3L	Yes	7.156440129
	YEATS2	Yes	7.155684285
	UTRN	Yes	7.153476806
	NCOA7	Yes	7.12295301
	ZNF496	Yes	7.115648891
	C1GALT1	Yes	7.114734052
	UBE2L6	Yes	7.076702019
	LY6E-DT	No	7.049365026
	CTSL	Yes	7.048495053
	COA6	Yes	7.042878663
	USP18	Yes	7.033516889
	UBA7	Yes	7.018396714
	PGAP1	Yes	7.017495996
	ACP2	Yes	7.012939071
	GMNN	Yes	6.99659821
	ZNF330	Yes	6.975746589
	PRDX1	Yes	6.948365134
	RMI2	Yes	6.936663999
	MYOF	Yes	6.934303949
	WSB1	Yes	6.934212351
	STAT1	Yes	6.916816165
	PCMT1	Yes	6.914362247
	GIMAP4	Yes	6.897724968
	TRIM69	No	6.896057011
	SLFN5	Yes	6.895327479
	GIMAP7	Yes	6.88697841
	FCGR2C	No	6.87625237
	LPAR6	Yes	6.872482624
	ZNF684	Yes	6.870522883
	FBXO39	No	6.862424648
	HNRNPA2B1	Yes	6.857883437
	CLSPN	Yes	6.853812296
	PNRC2	Yes	6.849900778
	TMEM268	No	6.842876018
	FANCI	Yes	6.838572761
	MIA3	Yes	6.80366233
	KATNA1	Yes	6.791863481
	TMSB10	Yes	6.779435927
	TDRD7	Yes	6.775679856
	AKR1A1	Yes	6.774264002
	GLRX	Yes	6.751430721
	SCAMP1-AS1	No	6.750964244
	GCH1	Yes	6.749357369
	HAVCR2	Yes	6.739136499
	AC060766.1	No	6.737022251
	HAX1	Yes	6.73665074
	CENPN	Yes	6.734773087
	STX17	Yes	6.730991828
	NRIR	No	6.729077725
	TMEM62	No	6.723040176
	RBM43	Yes	6.711914622
	GBP1	Yes	6.707153162
	SERPING1	Yes	6.704951162
	RIN2	Yes	6.704526983
	TMX1	Yes	6.698849874
	GNL2	Yes	6.695382784
	DBF4B	Yes	6.692005337
	RGL1	Yes	6.689307288
	AC124319.3	No	6.673573351
	MPDU1	Yes	6.65942424
	RAB39A	Yes	6.658084463
	DRAP1	Yes	6.65769394
	HELZ2	No	6.649521552
	TCN2	Yes	6.640389719
	CAPN2	Yes	6.628587119
	CCRL2	Yes	6.625316187
	HPS5	Yes	6.625026396
	ABRACL	Yes	6.615883414
	SAMD4A	Yes	6.615394521
	CASP1	No	6.583682321
	UBP1	Yes	6.579595433
	CARD17	No	6.56207871
	LGALS8	Yes	6.554338748
	HSPA8P5	No	6.545005606
	SPAG7	Yes	6.54404068
	DYNLT1	Yes	6.539031297
	POLR2K	Yes	6.528061747
	HAUS1	No	6.526167187
	ODF3B	No	6.519774165
	IFITM3	Yes	6.514424
	MRPL17	Yes	6.508664427
	SELENOI	Yes	6.507964257
	PML	Yes	6.495551641
	DRG1	Yes	6.488886998
	TARS	No	6.482431882
	MRPS22	No	6.481365011
	SRBD1	Yes	6.479716801
	EZH2	Yes	6.463801249
	B2M	Yes	6.46154166
	RNU7-40P	No	6.460677358
	MRPL58	Yes	6.459597826
	CUL5	Yes	6.454211737
	AC124319.1	No	6.442453728
	CCR1	Yes	6.440460788
	TMEM126B	Yes	6.427162634
	CBWD2	No	6.42590659
	CREB3L2	Yes	6.420867993
	AXL	2	6.411804913
	RAN	Yes	6.408888908
	ATP13A1	No	6.408874895
	ILF2	Yes	6.405669167
	FBXO6	Yes	6.397616
	DNMT1	Yes	6.393725679
	ZUP1	No	6.390342074
	DRAM2	Yes	6.389424531
	BLZF1	Yes	6.389276276
	ST3GAL5	Yes	6.384857501
	NUB1	Yes	6.381978047
	CCDC194	No	6.380181753
	ADCY7	Yes	6.37490488
	DPY30	Yes	6.361326991
	LILRB4	No	6.359163037
	APOL6	Yes	6.355150211
	FIBP	Yes	6.333965214
	CARD16	No	6.331430712
	AARS	Yes	6.328049581
	ADAP2	Yes	6.326077251
	APOBEC3G	Yes	6.32136781
	ANKIB1	Yes	6.319932036
	MYL12A	Yes	6.310753197
	PPA1	Yes	6.295581265
	GTF2B	Yes	6.294540345
	GIMAP6	No	6.280064376
	SLC25A30	Yes	6.277070773
	TTC21A	No	6.271231576
	WDFY1	Yes	6.254705144
	RRM2	Yes	6.253761739
	PTPRO	Yes	6.251774598
	SLC4A1AP	Yes	6.229030344
	TRIM6	Yes	6.228885574
	DNAJA1	Yes	6.223524862
	CD164	Yes	6.216289663
	DNAJB11	Yes	6.21526264
	TFEC	Yes	6.211338884
	ORC1	Yes	6.209721693
	SPG11	Yes	6.201665779
	APOBEC3F	Yes	6.194130153
	TNFSF10	Yes	6.188150146
	IFI16	Yes	6.182329233
	PFDN1	No	6.174814063
	VRK2	Yes	6.17170903
	SPTLC2	Yes	6.167077978
	HES4	Yes	6.159861102
	PSMC3	Yes	6.153551897
	AC116407.2	No	6.153087894
	ARHGEF3	Yes	6.146764839
	CBR1	Yes	6.136237769
	IDH3A	Yes	6.135551037
	MIR34AHG	No	6.133719583
	MDH1	Yes	6.132337795
	RNF138	Yes	6.128249991
	CYCS	Yes	6.12539388
	TVP23B	Yes	6.112571087
	NEXN	No	6.111366216
	AC067945.1	No	6.102475216
	GIMAP8	No	6.097174481
	FANCA	Yes	6.096636343
	HSP90AA1	Yes	6.096140252
	HSPA8	Yes	6.095843005
	U62317.4	No	6.092922897
	WDR61	Yes	6.089894622
	CASP3	Yes	6.086279791
	KIAA0895L	Yes	6.085799472
	C3orf38	Yes	6.067477474
	GRAMD1B	Yes	6.050593309
	MCM4	Yes	6.045042934
	BLOC1S2	Yes	6.044350698
	SLC43A3	Yes	6.041493589
	DNAJC8	Yes	6.039493615
	PCNA	Yes	6.038781017
	ACAT1	Yes	6.034107005
	SSTR3	No	6.030700937
	AIM2	No	6.027537298
	POLE4	Yes	6.022721644
	EIF4A2	Yes	6.021404492
	SLFN11	Yes	6.021402517
	GTF2E1	Yes	6.01367272
	MAFB	Yes	6.011376725
	SNRPB2	Yes	6.003598231
	DNAJC13	Yes	6.00110648
	UQCRH	Yes	5.994869282
	ANP32E	Yes	5.991623471
	AL356417.3	No	5.988816364
	CASP7	Yes	5.988315986
	SHISA5	Yes	5.984419272
	PMAIP1	Yes	5.979195292
	USP33	Yes	5.977870038
	MCM6	Yes	5.973041098
	APOL3	Yes	5.972050983
	UTP4	Yes	5.964254168
	TIMMDC1	Yes	5.954626897
	TMPO	Yes	5.954564263
	CHEK1	Yes	5.943135528
	TRIAP1	Yes	5.933957833
	TMEM51	Yes	5.932353129
	VSIG10L	No	5.923113398
	CKS1B	Yes	5.919300249
	AC104389.5	No	5.917410786
	CDK17	Yes	5.908463314
	ANXA2	Yes	5.889085779
	ING4	No	5.886472959
	DENR	Yes	5.885620233
	TOMM40L	Yes	5.88295624
	HEIH	No	5.880835573
	PRKAG2	Yes	5.876592263
	SASH1	Yes	5.871118054
	ERP29	Yes	5.866019592
	IRF5	No	5.863212195
	BTN3A2	Yes	5.857637347
	SNX4	Yes	5.856666499
	EIF2S1	Yes	5.851305217
	Z99127.3	No	5.850458377
	CNTRL	Yes	5.847342178
	OTOF	Yes	5.84253935
	MCM10	Yes	5.838153151
	KPTN	No	5.831139175
	ZNF441	No	5.830798855
	RARS	Yes	5.828046628
	SMIM30	No	5.825427347
	BATF2	No	5.816278319
	NDUFB2	Yes	5.812367188
	ZC3HAV1	Yes	5.812222848
	FCER1G	No	5.809142841
	NCAPG	Yes	5.803485418
	KIF23	Yes	5.800744571
	USPL1	Yes	5.799453041
	DNAJC2	Yes	5.797710599
	IDH2	Yes	5.794727863
	NMI	Yes	5.787354395
	AC069528.2	No	5.786629426
	NDUFA4	Yes	5.782552442
	TPX2	Yes	5.778107203
	IDH1	Yes	5.776808181
	MR1	Yes	5.774922799
	SP140L	Yes	5.774561674
	SPPL2A	Yes	5.771472694
	M6PR	Yes	5.769899938
	BRIX1	Yes	5.765295807
	PSMD14	Yes	5.764523662
	CEBPG	Yes	5.763888889
	ZMYM4	Yes	5.761931971
	ATP10A	No	5.754324518
	POLQ	Yes	5.75325659
	MRPL1	Yes	5.752345025
	PRIM1	Yes	5.742016286
	EPB41L3	Yes	5.741932648
	COQ5	Yes	5.741319377
	COPS4	Yes	5.740431762
	CEBPZ	Yes	5.739541261
	VAMP5	Yes	5.728930823
	SELENOS	Yes	5.727463622
	MAP2K6	Yes	5.723091246
	SLC27A3	Yes	5.717559025
	TMX2	Yes	5.717351186
	NOD1	Yes	5.716010288
	TIMM8B	Yes	5.714845508
	CSTF3	Yes	5.707385154
	LARP7	Yes	5.705405464
	CHRNB1	Yes	5.699832746
	MRPS18B	Yes	5.690486349
	P2RX7	Yes	5.689631259
	DBR1	Yes	5.689494605
	EXOC3L1	No	5.683452765
	TOR3A	Yes	5.678927613
	TYMP	No	5.677263061
	PATL1	Yes	5.676802913
	TRIB2	Yes	5.675941955
	COX7A2	Yes	5.674390175
	ICAM2	Yes	5.671240803
	SRGAP2	Yes	5.66912335
	PSMG1	Yes	5.668144705
	FGD6	Yes	5.665282495
	PYURF	Yes	5.663107525
	PHACTR2	Yes	5.657520284
	GNL3	Yes	5.652387722
	VAMP8	Yes	5.651701374
	P2RY6	No	5.646928048
	INTS12	No	5.643994807
	ISG20	Yes	5.642013484
	PSMB6	Yes	5.64115175
	MRPL27	Yes	5.637560277
	RECQL	Yes	5.637234208
	CLNS1A	Yes	5.633856682
	NID1	Yes	5.632202442
	CIAO2A	No	5.630010991
	RABGAP1L-IT1	No	5.62899471
	DYNC1I2	Yes	5.626251375
	CYB5B	Yes	5.625365886
	MX2	Yes	5.618055723
	FGD2	No	5.616865327
	PCGF1	No	5.616857774
	ATF5	Yes	5.608220222
	MS4A4A	No	5.607150542
	FRMD3	Yes	5.606107277
	STARD4	Yes	5.605778798
	HMGCS1	Yes	5.601629542
	ADPRH	Yes	5.595852143
	JPH4	Yes	5.589919602
	MT2A	Yes	5.587717536
	FOXM1	Yes	5.58654561
	PPIA	Yes	5.585660663
	C22orf46	Yes	5.584793537
	AC138207.9	No	5.577094922
	SUB1	Yes	5.576083587
	FLVCR2	Yes	5.5737963
	ZWINT	Yes	5.572842331
	CIAO2B	No	5.565384906
	LGALS9	No	5.559390001
	IFI27	No	5.558874894
	ATP5F1C	No	5.556271852
	HMGN4	Yes	5.549138027
	HINT3	Yes	5.546271922
	TIMM23	Yes	5.544330299
	AC073548.1	No	5.542253829
	ANO5	Yes	5.539830026
	CXCR2P1	No	5.534028733
	PRKAG1	Yes	5.531897431
	OR52K3P	No	5.529548339
	ASH2L	Yes	5.524365129
	TNFAIP6	Yes	5.5205687
	ERH	Yes	5.519534625
	TRAPPC4	Yes	5.517204484
	CD69	Yes	5.515846952
	RFX5	Yes	5.5123756
	MAGOH	No	5.508588705
	RTCA	Yes	5.505977194
	DDHD1	Yes	5.503806485
	CDC6	Yes	5.494291289
	METTL14	Yes	5.48835969
	JAK2	Yes	5.479847881
	LIN52	Yes	5.476280646
	RCC2	Yes	5.476208351
	IL4I1	No	5.472384769
	YME1L1	Yes	5.472320766
	UBR1	Yes	5.471841626
	GIMAP1	No	5.464007568
	SKA2	Yes	5.461977284
	SELENOW	No	5.457974505
	BUB1	Yes	5.454313984
	MRPL51	Yes	5.454275025
	PSMD5	Yes	5.454254934
	MYO18A	Yes	5.453524107
	CES1	No	5.45245112
	ATAD2	Yes	5.446105631
	FANCL	Yes	5.445313887
	RACGAP1	Yes	5.444422834
	TXLNA	Yes	5.438276711
	XRN1	Yes	5.437188006
	TRIM26	Yes	5.436408166
	EFR3A	Yes	5.425829545
	IL15	Yes	5.424021211
	NIFK	Yes	5.423629058
	IFI27L2	No	5.415776527
	VPS45	Yes	5.413340234
	PHB	Yes	5.412445254
	SCRN3	Yes	5.407309792
	RBX1	Yes	5.406841846
	CD86	Yes	5.405924335
	POMP	Yes	5.401505818
	GORASP1	Yes	5.383486701
	PAIP1	Yes	5.379075755
	ADH5	Yes	5.375143689
	HMGN1	Yes	5.374541181
	ADAR	Yes	5.371770287
	TAP1	Yes	5.368021044
	MTO1	Yes	5.365584866
	SIGLEC16	No	5.351505145
	FEN1	Yes	5.35122378
	RPS27L	Yes	5.351016414
	APOBEC3A	No	5.347015569
	PCK2	Yes	5.346323961
	LACC1	Yes	5.340794692
	NMT1	Yes	5.340069877
	HSPA4	Yes	5.335416252
	TNFSF15	Yes	5.335274779
	TYMS	Yes	5.328370924
	KPNA2	Yes	5.327334953
	TMEM229B	Yes	5.326808305
	AC018644.1	No	5.326023965
	WDR76	Yes	5.324267223
	LGALS1	Yes	5.323057673
	HIST1H2BJ	Yes	5.322373636
	SRSF7	Yes	5.321421061
	PSMC6	Yes	5.315800707
	AAGAB	Yes	5.313274027
	VDAC3	Yes	5.297403465
	AC068299.2	No	5.296000299
	CIT	Yes	5.294586288
	NOP58	Yes	5.293359449
	GPN3	Yes	5.289272848
	HSPA7	No	5.288930913
	HMGB2	Yes	5.27666045
	FUCA2	Yes	5.276625893
	NRIP1	Yes	5.274354966
	CDKN1A	Yes	5.27352033
	UHRF1	Yes	5.271960657
	HNRNPH3	Yes	5.27145513
	C2CD5	Yes	5.261139333
	SMU1	Yes	5.260573605
	SDAD1	Yes	5.259986431
	RAB3GAP2	Yes	5.249891504
	GTPBP4	Yes	5.246213533
	CNDP2	Yes	5.245905903
	LRCH3	Yes	5.243667331
	C5orf56	No	5.241096343
	ARL5B	Yes	5.238268974
	MRPL16	Yes	5.235601761
	AEN	Yes	5.231869593
	BRD7	Yes	5.228768918
	MCUB	No	5.22727299
	REC8	No	5.225609734
	RPL36AL	Yes	5.221125397
	CNOT8	Yes	5.220684096
	SERBP1	Yes	5.216077188
	NRAS	Yes	5.213318384
	NLRC5	Yes	5.211642286
	AL645608.7	No	5.208615053
	EXO5	Yes	5.206837665
	KIFC1	Yes	5.20576594
	SQLE	Yes	5.204448333
	HNRNPR	Yes	5.193498382
	CDCA5	Yes	5.193079793
	PLXNB2	Yes	5.192070529
	TSR1	Yes	5.189151094
	CENPF	Yes	5.184469376
	TRIM56	Yes	5.181757799
	ATP5MC3	No	5.181089734
	TIPRL	Yes	5.180717132
	TNFSF13B	Yes	5.179742562
	LILRB1	Yes	5.179633464
	SP110	Yes	5.179537423
	PSMB7	Yes	5.178790054
	TBK1	Yes	5.176197869
	CARD6	Yes	5.173716942
	DEK	Yes	5.173642859
	HIST1H2BH	Yes	5.169801521
	ERCC3	Yes	5.169789772
	TRNAU1AP	No	5.167617754
	DTL	Yes	5.16712805
	IL27	No	5.166883991
	PATL2	No	5.162217389
	SF3A3	Yes	5.161515472
	GNGT2	No	5.159460447
	AC005532.1	No	5.157363781
	NCKAP1L	Yes	5.156922022
	HEG1	Yes	5.154889645
	FDXR	Yes	5.153258994
	ACSL5	Yes	5.151854768
	CCDC51	Yes	5.151050285
	RAB12	Yes	5.14869438
	SLC39A11	No	5.148595749
	OLFM5P	No	5.14477994
	HIST1H2AH	Yes	5.134930325
	LARP4	Yes	5.128943497
	NAA20	Yes	5.128185792
	TOMM20P2	No	5.127078317
	LAMP3	Yes	5.125697402
	IFI30	Yes	5.125132804
	NGDN	Yes	5.124630001
	IL1RN	Yes	5.122439667
	AC104837.2	No	5.115972266
	SLC7A6OS	Yes	5.113606459
	ERLEC1	Yes	5.113601836
	EBNA1BP2	Yes	5.111084195
	CDKN2C	Yes	5.110122724
	SEPTIN4	No	5.108010032
	DDRGK1	Yes	5.106907837
	TM2D2	Yes	5.106552603
	NDUFA6	Yes	5.106399687
	MDK	Yes	5.106018147
	NDUFAF1	No	5.104535731
	TAF11	Yes	5.102766824
	MELK	Yes	5.10268542
	TGS1	Yes	5.102556138
	ABCA1	Yes	5.099514406
	RPS6KC1	Yes	5.0956479
	BBS7	Yes	5.095467684
	NHLRC3	Yes	5.095427746
	SRC	Yes	5.094344669
	LINC00487	No	5.086495339
	ACSL3	Yes	5.086474791
	NDUFB3	Yes	5.084772349
	WDHD1	Yes	5.079532719
	CCT3	Yes	5.078831392
	MSR1	No	5.077180677
	ATP5PD	No	5.074993269
	TLR3	Yes	5.073871993
	CCT2	Yes	5.069106943
	TARS2	Yes	5.065475808
	KARS	Yes	5.063321993
	ACADM	Yes	5.059084213
	P2RX4	Yes	5.057473956
	JRKL	Yes	5.057015347
	RAB3GAP1	Yes	5.055276157
	DDX50	Yes	5.054243388
	AC135782.3	No	5.053212623
	INTS13	Yes	5.052822987
	DDX18	Yes	5.049388687
	EIF2S2	Yes	5.043627022
	CMAHP	No	5.042000225
	CCNB1	Yes	5.041431359
	ANAPC4	Yes	5.041238093
	KIF2C	Yes	5.039259045
	TFCP2	Yes	5.03542088
	MASTL	Yes	5.035386538
	DDX1	Yes	5.02994812
	TMEM150B	No	5.022607077
	CASP17P	No	5.022383493
	CMKLR1	Yes	5.022157811
	IMPA1	Yes	5.020919248
	TPP1	Yes	5.01513082
	ECPAS	No	5.013774263
	HIST1H2BO	Yes	5.013600277
	SAE1	Yes	5.011744657
	MAT2A	Yes	5.011195383
	POGLUT3	No	5.011001444
	MTRR	Yes	5.005381375
	SS18L2	No	5.004825159
	SAT2	Yes	5.003459924
	RSPH9	No	5.002436653
	PYM1	Yes	4.999812272
	SRD5A1	Yes	4.995174205
	SOCS1	Yes	4.992380046
	ARFGEF2	Yes	4.992337947
	UBE2E1	Yes	4.987721979
	GPBP1	Yes	4.985837791
	MOB3C	No	4.984127513
	ZBTB8OS	Yes	4.984117481
	UTP18	Yes	4.983488085
	LDLR	Yes	4.980266242
	LMNB1	Yes	4.978837402
	DHX36	Yes	4.9761202
	APOL1	No	4.975253037
	HIST1H3C	No	4.97507477
	COMMD3	Yes	4.974292805
	SSBP1	Yes	4.973853844
	ZPR1	Yes	4.973399099
	SCIMP	Yes	4.96888073
	COPS5	Yes	4.96463191
	MALAT1	Yes	4.96282464
	GRIN3A	No	4.956433574
	NUDT2	No	4.956227177
	CLCN7	No	4.955086912
	RIPK3	No	4.954608859
	POLR3C	Yes	4.953190838
	HSPA9	Yes	4.948063624
	AL031985.1	No	4.946395793
	ERMARD	No	4.945855498
	AC243772.2	No	4.943556695
	ZNF22	Yes	4.943373972
	GRSF1	Yes	4.940284813
	ANKMY2	Yes	4.937461382
	PDHB	Yes	4.934343142
	PRKCE	Yes	4.932108914
	ABI3	No	4.931840636
	C1orf216	No	4.929910618
	GTF2A2	Yes	4.928574373
	TNS3	Yes	4.928458712
	SIL1	Yes	4.925501532
	NDUFA8	Yes	4.924459281
	MRPS7	Yes	4.922514002
	SNRPD2	Yes	4.922361832
	MED24	Yes	4.91995639
	ATP6V1G1	Yes	4.916000722
	NDUFA12	Yes	4.915636033
	CHST12	Yes	4.912730741
	ZCCHC10	Yes	4.911513231
	RIOK1	Yes	4.910457837
	TRAFD1	Yes	4.91012014
	GALNT11	Yes	4.907998591
	METTL3	Yes	4.90745665
	CFAP58-DT	No	4.904980946
	COMMD8	Yes	4.902279168
	ARHGAP17	Yes	4.901525192
	GBP5	No	4.900236606
	IKBKE	No	4.898507423
	CREB3	No	4.892457425
	CTNND1	Yes	4.890650145
	ABHD10	Yes	4.889169413
	C3AR1	No	4.886594049
	DDIT3	Yes	4.886123969
	XPO5	Yes	4.885246823
	AK2	Yes	4.885133194
	FAM118B	Yes	4.884232829
	ALMS1P1	No	4.883322776
	ANLN	Yes	4.88119166
	ZC3HC1	Yes	4.880185582
	NTNG2	No	4.879407081
	CWC15	Yes	4.878712825
	ACVRL1	Yes	4.877439408
	NFU1	No	4.87405268
	NDUFS4	Yes	4.873397995
	ATP6V1E1	Yes	4.871351017
	SNHG15	No	4.87051004
	HSP90B1	Yes	4.8697477
	SEC11A	Yes	4.869011187
	KIF11	Yes	4.867536943
	SUSD1	Yes	4.866448464
	MED27	No	4.864956528
	IFT74	Yes	4.864164498
	NDUFA5	Yes	4.863848628
	NADK2	Yes	4.860519089
	DLGAP5	Yes	4.859819908
	ST3GAL5-AS1	No	4.85739934
	CX3CR1	No	4.857355586
	POP4	Yes	4.855087969
	TRAF3IP3	No	4.854656261
	KIAA0319L	Yes	4.852402372
	NCAPH	Yes	4.851018293
	TOP2A	Yes	4.848283381
	LNPEP	Yes	4.846989518
	NARS	Yes	4.844713035
	BIRC5	Yes	4.844012995
	RIN1	No	4.84328193
	COMMD1	Yes	4.835782376
	FAM234B	Yes	4.835422917
	CCR5	Yes	4.835397622
	NSMCE2	No	4.834340392
	UNC93B1	Yes	4.830016911
	CCNJ	Yes	4.827489287
	SLC25A26	Yes	4.823598782
	PDIA3P1	No	4.8233295
	CHEK2	Yes	4.819495956
	NEK4	Yes	4.818109425
	TMCO1	Yes	4.818090297
	EXOSC9	Yes	4.815435126
	MRPL32	No	4.812752415
	CAPG	Yes	4.81239064
	STARD3NL	Yes	4.811740556
	NDUFS5	Yes	4.809505563
	FCF1	Yes	4.808801185
	SMIM20	Yes	4.805821245
	ITGA4	No	4.800972937
	BCAS2	Yes	4.800183562
	NUP160	Yes	4.800167623
	LIG1	Yes	4.797920035
	TAF12	Yes	4.796639102
	MT1F	No	4.796388639
	DBT	Yes	4.794314034
	DCLRE1C	No	4.791972574
	HMGN3	Yes	4.791106016
	FMNL2	Yes	4.789223421
	BAHCC1	Yes	4.788946646
	STMN1	Yes	4.785481896
	SPATA13	Yes	4.780567349
	LDHA	Yes	4.774976409
	UBA2	Yes	4.773711577
	ZWILCH	Yes	4.772922616
	GPBAR1	No	4.770357677
	PTPN2	Yes	4.768469673
	PLRG1	Yes	4.767788447
	BCL2A1	No	4.765345178
	ANXA4	Yes	4.761186111
	INTS7	Yes	4.756676617
	GBP1P1	No	4.754610068
	RDH14	Yes	4.754207992
	PROSER1	Yes	4.752886749
	RASGEF1B	Yes	4.752621538
	CPEB3	Yes	4.752505828
	SNRPC	Yes	4.750609476
	HIST1H2AB	No	4.747387403
	KNL1	Yes	4.741951862
	NMD3	Yes	4.741046109
	JADE2	Yes	4.74039541
	PDXDC1	Yes	4.737761784
	IBTK	Yes	4.734944009
	UNC50	Yes	4.733981188
	PAK1IP1	Yes	4.731598545
	RAD51B	Yes	4.731083621
	HIST1H3G	No	4.730170788
	TRMT10C	Yes	4.729756556
	NHSL1	Yes	4.72971097
	QTRT2	Yes	4.72791205
	AC012363.1	No	4.727766723
	GADD45B	Yes	4.726660631
	DHFR2	Yes	4.723316487
	ELF1	Yes	4.718127678
	KNTC1	Yes	4.71759059
	EIF2B5	Yes	4.715750641
	IL6ST	Yes	4.715619373
	MTIF2	Yes	4.715613313
	SNRNP40	Yes	4.715497397
	MRPL3	Yes	4.715344606
	ATG5	Yes	4.709956506
	UTP3	Yes	4.705069153
	ZNF622	Yes	4.703917663
	GLOD4	Yes	4.70260261
	SETDB2	Yes	4.691749167
	RASSF4	Yes	4.689271215
	PKMYT1	Yes	4.689167529
	SNX6	Yes	4.688248856
	CENPH	Yes	4.687496092
	CALR	Yes	4.685542513
	TICRR	Yes	4.685022125
	SNX2	Yes	4.684960566
	DNAJC9	Yes	4.68212499
	PEX13	Yes	4.68020696
	OSBPL5	Yes	4.677886788
	AL592078.1	No	4.673728487
	PHF5A	Yes	4.672720548
	GMPPA	Yes	4.671785422
	SMIM15	Yes	4.666498398
	ANXA1	Yes	4.665357269
	CGAS	No	4.664803522
	MRFAP1L1	Yes	4.662880747
	VTA1	Yes	4.65740986
	SHLD2	No	4.655790463
	FDPSP3	No	4.655434264
	HIST1H2BI	No	4.653424937
	POFUT1	Yes	4.649729842
	RBL1	Yes	4.648449997
	MRPL24	Yes	4.647135809
	PSMB1	Yes	4.64561945
	FAM136A	Yes	4.64474639
	ETV7	Yes	4.642924065
	VPS29	Yes	4.642213787
	XRCC4	Yes	4.640079752
	RAB8A	Yes	4.637719457
	RPS2P36	No	4.633668624
	CBWD1	Yes	4.633584155
	RFK	Yes	4.632229577
	NDUFA9	Yes	4.631718178
	MRPL36	Yes	4.631492569
	MCM2	Yes	4.629490408
	ALG11	Yes	4.626958522
	TMX3	Yes	4.625892424
	DPM1	Yes	4.625704581
	NDUFS2	Yes	4.624495842
	HIST1H2BB	Yes	4.623969383
	EXOSC1	Yes	4.619789737
	MYCBP2	Yes	4.618215991
	RNF181	No	4.61581349
	CD3D	Yes	4.615428211
	DPYSL2	Yes	4.614508126
	FNIP2	Yes	4.613537924
	RIDA	No	4.613314561
	RNF7	Yes	4.610108044
	PPARGC1B	Yes	4.606153211
	METTL18	No	4.605468179
	NAPA	Yes	4.605086564
	NOP56	Yes	4.603705309
	HIKESHI	No	4.600670378
	FAM98A	Yes	4.599752275
	BUB1B	Yes	4.598809955
	TXNDC9	Yes	4.598233679
	SLC25A19	Yes	4.597647342
	AC136475.9	No	4.596359688
	PFDN2	Yes	4.595359151
	DCAF5	Yes	4.595251102
	PTGES3P1	No	4.594613937
	ZNF766	Yes	4.594524421
	MRPL11	No	4.594193474
	NFKBIE	No	4.593252181
	KLHDC8B	Yes	4.590707376
	KIAA1109	Yes	4.590369091
	CCNA2	Yes	4.589107515
	COX7C	Yes	4.588761676
	C1QC	Yes	4.587601293
	PARG	Yes	4.586774643
	TRIM21	Yes	4.586384938
	ZCRB1	Yes	4.584290103
	LSM1	Yes	4.584189524
	RNF8	Yes	4.581121435
	BAZ1B	Yes	4.579157468
	C1orf43	Yes	4.57873124
	SLIRP	Yes	4.5776201
	TRPM7	Yes	4.576122328
	FAM114A2	Yes	4.575463545
	FBXO8	Yes	4.575435342
	UBE2K	Yes	4.574801234
	MAPK6	Yes	4.572025323
	BCCIP	Yes	4.571269826
	GAS5	Yes	4.570952873
	C4orf3	Yes	4.567957709
	SUCLA2	Yes	4.566906642
	RABEP1	Yes	4.563756125
	LSM3	Yes	4.5629192
	WDR89	Yes	4.562639929
	C7orf50	Yes	4.561880105
	POLR3GL	No	4.55913636
	TRIM44	Yes	4.557833568
	SUPT16H	Yes	4.557764361
	E2F1	Yes	4.557662841
	CTSO	No	4.55716771
	AIMP1	Yes	4.554650346
	HSPH1	Yes	4.554239081
	ADA	Yes	4.550079767
	AC136475.5	No	4.543124453
	AC025682.1	No	4.540936528
	PDIA4	Yes	4.540527831
	TTYH2	Yes	4.539597968
	OBI1	No	4.53848227
	LINC01504	No	4.536757773
	EML2	Yes	4.534809443
	RSL24D1	Yes	4.532668438
	CPSF2	Yes	4.531749079
	CCDC77	Yes	4.52882113
	SLC38A7	Yes	4.523952792
	SRP9	Yes	4.520654494
	RRAS	Yes	4.520005813
	CEP85	Yes	4.519611279
	RABGGTB	Yes	4.519110062
	EI24	Yes	4.518019074
	UQCRQ	Yes	4.517185915
	MOCS2	Yes	4.51706915
	PRPF40A	Yes	4.516871486
	ATP2A2	Yes	4.515284855
	PPP1R8	Yes	4.512579081
	COG4	Yes	4.50461486
	MRPL14	Yes	4.502106515
	KIAA1522	Yes	4.500309256
	UQCRC2	Yes	4.49832045
	METTL17	Yes	4.496731818
	TMEM87A	Yes	4.494999133
	CHCHD1	Yes	4.493924923
	ACTR6	Yes	4.493044459
	ZCCHC17	No	4.492768548
	ARAP2	Yes	4.492434523
	ST7L	Yes	4.491156593
	OR51R1P	No	4.489483724
	NEDD1	Yes	4.485423851
	LINC02723	No	4.482207071
	CACNA1A	Yes	4.481284346
	R3HCC1L	Yes	4.476981731
	SLC25A25	Yes	4.472609439
	SRSF3	Yes	4.471251014
	POLR2M	Yes	4.469432555
	MIS12	Yes	4.469217177
	CNBP	Yes	4.466701987
	CDT1	Yes	4.466215303
	C4orf33	Yes	4.466016491
	AC133552.2	No	4.465209377
	IL12RB1	No	4.464172429
	MRPL15	Yes	4.463167775
	DNTTIP2	Yes	4.462514203
	LAG3	No	4.459871973
	SUPT7L	Yes	4.459705319
	CD274	Yes	4.459561977
	C18orf25	Yes	4.458753563
	LINC02724	No	4.4576229
	DDX39A	Yes	4.454659686
	AP000692.1	No	4.454121156
	TDG	Yes	4.453251161
	BMS1	Yes	4.452352105
	PACC1	No	4.450810987
	RFC4	Yes	4.448802435
	ARMH3	No	4.446739417
	NCOA3	Yes	4.445388597
	FXYD6	Yes	4.442692294
	RFC1	Yes	4.44204743
	AP1S1	Yes	4.44031753
	LRRCC1	Yes	4.435699009
	PRLR	Yes	4.435238985
	AC015911.4	No	4.434890537
	PDIA3	Yes	4.433547187
	CCDC25	Yes	4.432550878
	KLHL9	Yes	4.432268663
	EIF5B	Yes	4.431168542
	CCT5	Yes	4.431032961
	ZNF32	No	4.42757518
	PRPF38A	Yes	4.427480362
	ZNF442	Yes	4.427352596
	TXNL4B	Yes	4.425983698
	EEF1AKNMT	No	4.423842769
	RABGGTA	Yes	4.423691733
	RN7SL834P	No	4.423434325
	UBFD1	Yes	4.422509319
	PTK6	Yes	4.421428115
	SNTB1	Yes	4.420734903
	RNMT	Yes	4.420648852
	COPS6	Yes	4.417777334
	ATP5PB	No	4.415288779
	RPL11	Yes	4.414318631
	FAM76A	Yes	4.412018202
	ERAP2	Yes	4.409905941
	BTG3	Yes	4.408801669
	FTSJ3	Yes	4.408274679
	GZMB	Yes	4.408109913
	BRCA1	Yes	4.407878844
	GNPAT	Yes	4.3967112
	ATP5PF	No	4.393559424
	SOD1	Yes	4.391604804
	RAB29	Yes	4.390975634
	CEACAM1	No	4.39048293
	SFMBT2	Yes	4.388819146
	PHACTR4	Yes	4.388677874
	SLAMF7	Yes	4.388158809
	SERPINB9	Yes	4.387140179
	ESPL1	Yes	4.385422212
	RPL41	Yes	4.383888132
	HCP5	Yes	4.382269252
	RECQL4	Yes	4.381932926
	MCM3	Yes	4.379094159
	SLC25A28	Yes	4.378024537
	HELB	Yes	4.377915347
	SENP2	Yes	4.376176124
	PLK4	Yes	4.373697156
	GANC	Yes	4.371926335
	RPA3	No	4.370628454
	HSPD1	Yes	4.369816793
	MTND6P5	No	4.367531925
	COA7	Yes	4.366696169
	TMEM126A	Yes	4.366460679
	HMMR	Yes	4.364729921
	MORC3	Yes	4.363038633
	SDC3	Yes	4.362358377
	U91328.1	No	4.361579901
	PALM2-AKAP2	Yes	4.359451116
	ITGB1	Yes	4.35838404
	UVRAG	Yes	4.357251887
	SCD	Yes	4.356004959
	ATF3	Yes	4.355736958
	MRPL18	Yes	4.350755811
	EMC9	Yes	4.349738995
	ZNF197	Yes	4.348657438
	RHOT1	Yes	4.345864698
	GRN	Yes	4.343746318
	HIST1H2AL	No	4.341696374
	GPT2	Yes	4.340890092
	SMAD1	Yes	4.340449819
	CZIB	No	4.339095872
	PDHX	Yes	4.338845291
	UFC1	Yes	4.336112577
	NUDCD1	Yes	4.335554945
	RRM1	Yes	4.335072079
	AMBRA1	Yes	4.333939337
	KIF13B	No	4.332702119
	HIST2H4A	Yes	4.331042332
	SESTD1	Yes	4.32980916
	PSMB9	Yes	4.328544891
	CCHCR1	No	4.328454202
	ELMOD3	Yes	4.328082314
	DCAF13	Yes	4.327715567
	DDX23	Yes	4.325835687
	NIP7	Yes	4.324501947
	MRPL35	Yes	4.321944027
	SLC35B2	Yes	4.321245669
	PIK3AP1	Yes	4.317111669
	UNK	Yes	4.317028167
	ABCF1	Yes	4.311783343
	CARMIL3	No	4.310871187
	GARS	Yes	4.30933926
	SART3	Yes	4.308197453
	NSA2	Yes	4.307978159
	MARCO	No	4.305195644
	BFAR	Yes	4.30439553
	USP25	Yes	4.30397668
	TOR1A	Yes	4.303102471
	MED20	Yes	4.301059953
	CDC5L	Yes	4.300002447
	ITPA	Yes	4.297452012
	MRPL22	Yes	4.297154237
	COA3	No	4.294337943
	TANGO6	Yes	4.292062409
	EPB41L4A-AS1	No	4.289284253
	NKD1	Yes	4.289204724
	CIAPIN1	Yes	4.28751893
	TRIP4	No	4.285541165
	TNK2	Yes	4.284859495
	NUS1	Yes	4.283540408
	DHX29	Yes	4.281047183
	PTPN11	Yes	4.280476682
	RWDD1	Yes	4.27983731
	HSH2D	Yes	4.277240977
	C1QB	No	4.274356146
	RNU1-100P	No	4.274103414
	RAD50	Yes	4.274009928
	ACAT2	Yes	4.273397925
	ATP6V0E1	Yes	4.271794721
	POLK	Yes	4.270688602
	SGK3	Yes	4.270648143
	WDR41	Yes	4.269658243
	SEC61G	Yes	4.266975776
	MIER3	Yes	4.266740292
	ELP3	No	4.265198072
	CDK2	Yes	4.264928696
	FAM111B	Yes	4.264589154
	POLR1C	Yes	4.259881358
	STAB1	Yes	4.256099319
	USP30-AS1	No	4.250428322
	ZNFX1	Yes	4.249802201
	C1QA	No	4.24655482
	NAT1	Yes	4.24549989
	CXCL10	Yes	4.244834381
	DDX21	Yes	4.243934651
	SBDS	Yes	4.239744556
	SLC25A24	Yes	4.238310329
	AC011816.1	No	4.236720299
	VPS52	Yes	4.236689237
	MIS18A	Yes	4.2337478
	SNRPE	Yes	4.231884507
	ZNF366	No	4.225273628
	CCT8	Yes	4.22238628
	CDC20	Yes	4.222026043
	TTC14	Yes	4.220534471
	ZNF277	Yes	4.21936999
	FAM32A	Yes	4.218984441
	KRCC1	Yes	4.214818529
	BUD23	No	4.214136495
	ATP2C1	Yes	4.2138334
	ASCC1	Yes	4.211754435
	NOP9	Yes	4.211661669
	COMMD6	Yes	4.210328538
	COX5A	Yes	4.209882232
	SRGAP2B	No	4.207264333
	SLC35A4	Yes	4.206237435
	KPNB1	Yes	4.205864062
	SELENOF	No	4.201465727
	DNAJC15	Yes	4.198470397
	WDR62	Yes	4.197367732
	FAM210A	Yes	4.196983876
	C12orf76	Yes	4.195344519
	CHD1	Yes	4.194716427
	PSMG2	Yes	4.193262712
	Y_RNA	No	4.181804513
	CCT4	Yes	4.180766251
	DBI	Yes	4.178196396
	CTPS1	Yes	4.177982306
	LINC00847	No	4.177515536
	ANAPC5	Yes	4.175796714
	CCDC97	Yes	4.175562899
	PIWIL4	No	4.172600315
	NCL	Yes	4.170236204
	BARD1	Yes	4.169120909
	NCBP2	Yes	4.169098894
	CDC7	Yes	4.168112223
	UBASH3B	Yes	4.163665461
	UBA3	Yes	4.163197752
	CENPE	Yes	4.159520761
	USP16	Yes	4.158497938
	RRBP1	Yes	4.153018975
	ZNF146	Yes	4.152863908
	OTUD6B	Yes	4.152021312
	METTL5	No	4.151026057
	CHORDC1	Yes	4.149571013
	MTDH	Yes	4.146812759
	DPP3	Yes	4.146616615
	SNHG1	No	4.146282339
	COX5B	Yes	4.145421108
	SUMO1	Yes	4.144527136
	LINC00968	No	4.139301721
	EPS8L1	No	4.138734873
	DNAJC1	Yes	4.138088894
	SPAG5	Yes	4.13790804
	CALHM6	No	4.137084035
	TTC37	Yes	4.135129987
	IFT46	No	4.134243284
	PIP4K2C	Yes	4.133904455
	HNRNPDL	Yes	4.133873248
	ARHGAP11A	Yes	4.133630234
	ENSA	Yes	4.13272943
	MRPL13	Yes	4.130980927
	PARK7	Yes	4.130875353
	SLC9A9	No	4.130263421
	NAGA	Yes	4.127673724
	NPM1	Yes	4.127362572
	AL078599.2	No	4.125915001
	MSH2	Yes	4.125501834
	NSF	Yes	4.125266089
	DHX57	Yes	4.12494173
	RPL31	Yes	4.123163715
	RBBP8	Yes	4.119861598
	MTHFD1	Yes	4.118885414
	EPS15	Yes	4.115733696
	LAIR1	Yes	4.112538062
	ATP5MD	No	4.112245099
	RIF1	Yes	4.109481547
	MRPL47	Yes	4.108508901
	ZBTB43	Yes	4.105081271
	THG1L	Yes	4.104331898
	ATP5MPL	No	4.102640925
	TRMT6	Yes	4.101516035
	FUT4	Yes	4.100456386
	KDM1B	Yes	4.100443885
	HARS	Yes	4.098988834
	SRP54	Yes	4.097896828
	SERPINI1	Yes	4.09756541
	CNTLN	Yes	4.095116269
	SNW1	Yes	4.094879218
	SNHG8	No	4.091102328
	ULK2	Yes	4.088603733
	SGO2	Yes	4.087154602
	RIMKLB	Yes	4.087072687
	MAPKAPK5-AS1	No	4.086631175
	DERL2	Yes	4.086161307
	BDP1	Yes	4.083644662
	CTNNBL1	Yes	4.082469419
	CHCHD7	Yes	4.08239629
	SRP14	Yes	4.0818509
	SHCBP1	Yes	4.080465008
	NUDCD2	Yes	4.079073847
	SDCCAG8	Yes	4.078793494
	ARL8B	Yes	4.077718223
	TM7SF3	Yes	4.074884763
	PPIB	Yes	4.074212514
	ZMYND8	Yes	4.071981493
	TEP1	Yes	4.071489819
	ENY2	Yes	4.071286822
	RN7SL124P	No	4.0699429
	TM9SF4	Yes	4.068315602
	USP1	Yes	4.065975141
	UQCR10	Yes	4.064687337
	PLAAT4	No	4.061873799
	AKAP7	Yes	4.060289615
	CDCA7	Yes	4.06006263
	TSPAN31	Yes	4.059735758
	PEX2	Yes	4.053728695
	MMADHC	Yes	4.053288873
	AATBC	No	4.053122903
	FBXO5	Yes	4.050497255
	REEP3	Yes	4.050433092
	MICU2	No	4.05005112
	TAF1B	No	4.049769971
	NOL8	Yes	4.047881553
	PEX11B	Yes	4.047719611
	JCHAIN	No	4.046879406
	AGPAT5	Yes	4.0465712
	TTYH3	Yes	4.04565442
	BATF	Yes	4.045118322
	STX8	No	4.044160651
	CCNB2	Yes	4.042094329
	AP1AR	Yes	4.040287193
	ZNF562	Yes	4.038980673
	PPIL1	Yes	4.038898026
	TNKS2	Yes	4.038326128
	SMCO4	Yes	4.037955648
	FAM192A	No	4.037616858
	THOC7	Yes	4.036752245
	GPN1	Yes	4.036511205
	CKAP5	Yes	4.035643333
	AC009495.3	No	4.035564357
	ZHX1	Yes	4.035233143
	NIPSNAP3A	Yes	4.033765139
	ZSCAN29	Yes	4.030156228
	UBAP2	Yes	4.028853009
	FAM133B	Yes	4.028808014
	RPF2	Yes	4.028046508
	PWP1	Yes	4.02774409
	DHCR24	Yes	4.026909415
	GGCX	Yes	4.025147772
	MPHOSPH10	Yes	4.024174197
	SNX5	Yes	4.024074778
	THUMPD3	Yes	4.022529172
	UFL1	Yes	4.022067357
	ABRAXAS2	Yes	4.021609732
	RRN3	Yes	4.017955363
	WASHC2A	No	4.016757296
	ESF1	Yes	4.016167949
	HYOU1	Yes	4.014555508
	SLC26A6	Yes	4.0118152
	COMMD4	Yes	4.011434152
	TSNAX	Yes	4.010870425
	VPS36	Yes	4.008244402
	PSMA7	Yes	4.007667792
	KIF18B	Yes	4.006760437
	CLIP4	Yes	4.005567514
	HIST1H3F	Yes	4.005378052
	OR52K2	No	4.005177475
	APPL1	Yes	4.00428121
	RPL22L1	Yes	4.003745223
	ARHGEF10L	Yes	4.003407412
	HNRNPA3	Yes	4.000074304
	MED28	Yes	4.000040414
	TFB2M	Yes	3.998475298
	CNTROB	Yes	3.998009779
	PTPRA	Yes	3.993921968
	MTRF1	Yes	3.993576574
	ZNF184	No	3.992213716
	GTF2H5	Yes	3.990419566
	ZNF124	Yes	3.987623347
	RPS7	Yes	3.987369916
	TES	Yes	3.987255705
	ACOT13	Yes	3.98583585
	PSMB8	Yes	3.985541725
	CES4A	No	3.984320089
	GZMA	No	3.98329537
	FASTKD1	Yes	3.982542374
	CISD3	Yes	3.981664795
	KIF14	Yes	3.979971094
	CEP162	Yes	3.97966213
	IL15RA	No	3.97931922
	AGPAT3	Yes	3.977257667
	AC136475.7	No	3.976220763
	HEATR3	Yes	3.972413941
	BUD31	Yes	3.9714592
	DDAH2	Yes	3.969827842
	PTGIR	No	3.967854015
	MERTK	Yes	3.967085072
	DAP3	Yes	3.966639353
	GATB	Yes	3.96542427
	SELENOH	Yes	3.964827527
	TMEM147	Yes	3.964350204
	RHEB	Yes	3.963208734
	SNAPIN	Yes	3.962347309
	RNF114	Yes	3.961034286
	AURKA	Yes	3.95817562
	ROCK2	Yes	3.95817536
	HACL1	Yes	3.957030201
	HEXD	No	3.955852751
	MYL12B	Yes	3.952996256
	RPS20	Yes	3.951994805
	TOMM70	Yes	3.948938357
	CDK5	No	3.947687043
	TMPRSS3	No	3.945867414
	NAA25	Yes	3.944960522
	ROMO1	Yes	3.944818875
	B3GALNT2	Yes	3.944424981
	RDX	Yes	3.943167415
	GPR18	No	3.941201072
	TFPT	No	3.941105021
	PSMC5	Yes	3.936369414
	ALG8	Yes	3.935377402
	SEPSECS	Yes	3.934625558
	MRPL19	Yes	3.932077266
	TTC1	Yes	3.931579488
	AC006254.1	No	3.929988069
	MLKL	No	3.929539731
	MVB12B	Yes	3.928183194
	DOCK4	Yes	3.92474669
	MRPL39	Yes	3.923275971
	RPL41P1	No	3.918939862
	BPNT1	Yes	3.918837794
	FIG4	Yes	3.918778325
	ARHGAP22	Yes	3.918613548
	SNUPN	Yes	3.917573038
	TRAPPC13	Yes	3.916381449
	MKI67	Yes	3.91615337
	PEA15	Yes	3.909230504
	HIST1H2BE	Yes	3.908951002
	PDCD11	Yes	3.904802383
	EWSR1	Yes	3.90421716
	BBX	Yes	3.899696425
	NUDT14	No	3.898938775
	MRPL9	Yes	3.898551454
	SCP2	Yes	3.89831579
	RPS25	Yes	3.897773052
	G3BP2	Yes	3.89432397
	HJURP	Yes	3.893513137
	RNASE2	No	3.890677462
	AC003080.1	No	3.890616984
	DLAT	Yes	3.888178949
	ANKRD13C	Yes	3.887256946
	TRMT11	Yes	3.886030772
	NUP107	Yes	3.883782213
	SNHG3	No	3.882644587
	NFE2L1	Yes	3.882386862
	UQCRB	Yes	3.882372902
	USP47	Yes	3.880181667
	ZNF92	Yes	3.878255573
	EIF2AK4	Yes	3.878060265
	GPR180	Yes	3.874791423
	AGPS	Yes	3.87440903
	ACTL6A	Yes	3.874219172
	PNPO	Yes	3.867625776
	CCDC43	Yes	3.866782802
	NDUFB7	No	3.866780978
	ZFP69	Yes	3.866386797
	SPATA1	No	3.863544253
	CDK5RAP1	Yes	3.861753072
	UEVLD	Yes	3.860685046
	HINT1	Yes	3.85920776
	AC012184.4	No	3.85708315
	CSTF2T	Yes	3.857055706
	YEATS4	Yes	3.854987758
	PLEKHN1	No	3.853447146
	CENPU	Yes	3.851379974
	LEO1	Yes	3.850513341
	KANSL3	Yes	3.84796366
	GBP2	Yes	3.847040772
	C12orf4	Yes	3.846576125
	AKIP1	Yes	3.843899018
	TRPV4	No	3.84324893
	CEP135	Yes	3.842832529
	MMAA	No	3.842555927
	RIC1	Yes	3.842446568
	PFDN5	Yes	3.842274793
	GDAP1	Yes	3.840779988
	ERI2	Yes	3.840450665
	CLDND1	Yes	3.835648396
	HIST1H2AJ	No	3.834305382
	ANKRD40	Yes	3.833542317
	SRPRB	Yes	3.833454021
	CD36	No	3.833311438
	FARSA	Yes	3.832051716
	EIF3A	Yes	3.83027323
	DLD	Yes	3.829132492
	PRIM2	Yes	3.828989878
	METTL4	Yes	3.828554256
	NFX1	Yes	3.826119245
	DNPEP	Yes	3.825394813
	SUMO3	Yes	3.824573393
	LINC01679	No	3.824058486
	FKBP3	Yes	3.823826423
	AC092944.1	No	3.822942601
	MAIP1	No	3.822787625
	DNM1L	Yes	3.822435915
	ATAD5	Yes	3.821814774
	PCCB	Yes	3.820655213
	PTX3	Yes	3.819441801
	PCED1B-AS1	No	3.816739592
	APOBEC3B	Yes	3.816706678
	RPS24	Yes	3.816316981
	ALG5	Yes	3.814526559
	TWISTNB	Yes	3.814295517
	TRANK1	Yes	3.813614604
	NDUFS3	Yes	3.812837094
	TBC1D8	Yes	3.810965949
	FRG1	No	3.810381165
	EVI2A	Yes	3.809940033
	LARP1	Yes	3.809228232
	KANSL2	Yes	3.808303832
	YARS	Yes	3.805630517
	PTP4A2	Yes	3.803798397
	NAE1	Yes	3.803327223
	ASCC3	Yes	3.803311256
	TXNDC11	Yes	3.803304567
	CBX3	Yes	3.802989162
	GINS2	Yes	3.8029402
	AC138207.4	No	3.802683069
	GTF2H3	Yes	3.800630374
	PLA2G15	Yes	3.800610167
	TMCO4	No	3.800026535
	XPNPEP1	Yes	3.798778834
	MRPS18C	Yes	3.798367019
	AC100786.1	No	3.798176358
	KLHL6	Yes	3.797617662
	ZNF45	Yes	3.796271941
	RPL35	Yes	3.796102087
	TTC26	Yes	3.795984874
	UQCRFS1	Yes	3.795164533
	BAK1	Yes	3.79384563
	KMO	No	3.792717799
	KNSTRN	Yes	3.791683316
	CCL2	Yes	3.79147444
	HNRNPH1	Yes	3.789158977
	RNF6	Yes	3.787090541
	ZC3H7A	Yes	3.78707379
	NAXD	Yes	3.78516549
	CYLD	Yes	3.783331873
	UTP15	Yes	3.782924365
	TASOR	No	3.780562099
	SLC1A4	Yes	3.779743549
	PLK1	Yes	3.779633605
	EMC7	Yes	3.777557724
	MTCH2	Yes	3.773479143
	NOC4L	Yes	3.770595114
	SMC2	Yes	3.769572793
	ACBD5	Yes	3.768909116
	CRYBG1	Yes	3.768245324
	PDGFRB	Yes	3.767335647
	GTF2H2C	Yes	3.765621702
	EMP3	Yes	3.765563061
	AC125612.1	No	3.76379098
	HIST1H2BL	No	3.763134801
	LUC7L3	Yes	3.762844779
	NDUFAF4	Yes	3.762811544
	MRPS33	No	3.762020807
	SLC35B3	Yes	3.761628051
	SMC5	Yes	3.761169129
	NRROS	Yes	3.757431696
	CD163	No	3.756986639
	EMILIN2	Yes	3.755606756
	SF3B3	Yes	3.754821435
	RPL23	Yes	3.752666907
	GTPBP1	Yes	3.750856462
	ZNF620	Yes	3.750625861
	STK24-AS1	No	3.74996443
	ANXA5	Yes	3.749674258
	MRPS21	Yes	3.747936951
	ITGAL	Yes	3.746419644
	DAPP1	Yes	3.744479909
	CCDC85B	Yes	3.743499376
	POLB	No	3.743074848
	MARCH1	Yes	3.741470286
	HEATR5B	Yes	3.740645406
	XPOT	Yes	3.737842116
	ZNF761	Yes	3.735988583
	SEC23IP	Yes	3.735639129
	GTF3C6	Yes	3.731872383
	SLU7	Yes	3.728790974
	NPM1P27	No	3.728786007
	RELL2	No	3.728752015
	ZC3H7B	Yes	3.722648117
	HIST1H4H	Yes	3.722322687
	SPDL1	Yes	3.721969471
	ITSN1	Yes	3.721458315
	CENPL	Yes	3.721400082
	FPR3	No	3.720575322
	PIP5K1A	Yes	3.719638314
	MANF	Yes	3.717688189
	ZCWPW2	No	3.71646862
	HIST1H4K	No	3.715553368
	DNAJB4	Yes	3.714588841
	CCDC12	Yes	3.713428326
	EIF2B4	Yes	3.711754085
	SLFN13	Yes	3.710798122
	TYW3	Yes	3.709741218
	LRMDA	No	3.708818387
	ADAM9	Yes	3.706685593
	PRELID2	Yes	3.703473542
	RPL24	Yes	3.703298131
	ZNF420	Yes	3.702122656
	TRAPPC11	Yes	3.701579137
	ZFAND1	Yes	3.70002929
	RBIS	No	3.698967889
	SGF29	No	3.698160406
	CCDC90B	Yes	3.697818706
	ABCD3	Yes	3.69749463
	SMARCA5	Yes	3.694730723
	ATF4	Yes	3.693954944
	GNB4	Yes	3.693437225
	RANBP1	Yes	3.693372244
	MITD1	Yes	3.690065544
	SNHG30	No	3.689159286
	SAYSD1	Yes	3.688470462
	MILR1	No	3.687128166
	RPL35A	Yes	3.686836194
	WDR46	Yes	3.685172037
	LINC02068	No	3.68463147
	GSTO1	Yes	3.684165787
	NOC2L	Yes	3.682099651
	PAXIP1-AS2	No	3.680683057
	ZNF28	Yes	3.679523553
	RGS12	No	3.679329504
	NUP37	Yes	3.675944051
	FCN1	No	3.674312371
	GUSB	Yes	3.673445355
	TIFA	Yes	3.673393816
	VRK1	Yes	3.672671088
	OXR1	Yes	3.670041355
	ARMT1	Yes	3.667624093
	AL035681.1	No	3.664875605
	TRMT1L	Yes	3.664727369
	KIF15	Yes	3.664107306
	FCGR3A	No	3.663543995
	RBCK1	Yes	3.662951847
	NOMO1	No	3.662948697
	CLEC6A	No	3.661886661
	NKIRAS1	Yes	3.661120001
	ZNF227	Yes	3.6597208
	STOML1	No	3.659165801
	MRPL44	Yes	3.657763861
	LINC02555	No	3.657408934
	ZNF680	Yes	3.655900046
	SCCPDH	Yes	3.655792563
	DHX33	Yes	3.655684472
	NLRP3	Yes	3.654127413
	AP1G2	Yes	3.65382147
	HSPA13	Yes	3.653041623
	TMED9	Yes	3.651826091
	PSMA6	Yes	3.65015577
	GADD45GIP1	Yes	3.647892716
	ARV1	Yes	3.647881199
	CSPP1	Yes	3.646524014
	ABRAXAS1	No	3.646027106
	ZNF830	Yes	3.645922366
	LUZP1	Yes	3.644815021
	NBEAL1	Yes	3.643838923
	NEK8	Yes	3.643707241
	CD300C	No	3.643206003
	SMC3	Yes	3.639942797
	ZC3H15	Yes	3.639188028
	MRPS5	Yes	3.638601167
	BATF3	No	3.636631711
	MYO1G	Yes	3.635166626
	PARP2	Yes	3.631026026
	ZDHHC20	Yes	3.629963966
	DCLRE1A	Yes	3.629857633
	PRKCI	Yes	3.627632095
	ZMYM5	Yes	3.625694697
	DIAPH3	Yes	3.625422937
	CDC37L1	Yes	3.624563171
	PLAA	Yes	3.623315336
	CDC40	Yes	3.621626797
	CRTAM	No	3.617217584
	TMEM128	No	3.616841054
	PTGFRN	Yes	3.616807836
	VPS16	Yes	3.616530534
	AL589863.2	No	3.616345893
	ORC3	Yes	3.616306484
	LIG4	Yes	3.616029575
	CMC2	Yes	3.615827034
	PARP4	Yes	3.614785888
	HIST1H4D	Yes	3.614035757
	ZCCHC8	Yes	3.613816448
	VPS33A	Yes	3.612930806
	GTF3C3	Yes	3.610825022
	FOPNL	Yes	3.610749046
	ACOXL	No	3.609864563
	GOPC	Yes	3.60582963
	NDUFA2	Yes	3.604715213
	CACYBP	Yes	3.604257538
	TMEM50B	Yes	3.604179472
	SNRPD1	Yes	3.602149908
	LRRC40	Yes	3.600688508
	TASOR2	No	3.600503753
	CALM2	Yes	3.597233981
	EHD4	Yes	3.596679
	PHPT1	No	3.59626041
	NAA35	Yes	3.595962701
	ATAD1	Yes	3.594607583
	CCDC47	Yes	3.592698502
	MINDY3	Yes	3.592455659
	MEF2A	Yes	3.590987397
	RNFT1	Yes	3.588285613
	OR52K1	No	3.588225103
	EMC6	Yes	3.586009816
	ATP1A1	Yes	3.585577508
	ATAD2B	Yes	3.583747682
	NXPE3	Yes	3.581572034
	AL589863.1	No	3.581180153
	POP5	Yes	3.581002452
	DENND1B	Yes	3.579829685
	TAF8	Yes	3.579074186
	ASPM	Yes	3.578940228
	IPO7	Yes	3.5784281
	DHX15	Yes	3.57835145
	LIN7C	Yes	3.577902501
	PDCD6IP	Yes	3.575296144
	ICE1	Yes	3.573824869
	SLC30A1	Yes	3.573138281
	LYSMD2	Yes	3.570047516
	CMTR2	Yes	3.568301494
	CHAF1A	Yes	3.567903623
	INSIG2	Yes	3.565976704
	PDCL3	Yes	3.563908807
	NUP93	Yes	3.563773871
	ZCCHC9	Yes	3.563380675
	PPP2R5C	Yes	3.562472113
	MIR4477B	No	3.562294519
	GNPDA1	Yes	3.559127256
	ZNF271P	No	3.557178854
	S100A8	No	3.553970254
	NUP42	No	3.551225354
	KDM1A	Yes	3.551008761
	LINC02328	No	3.550857531
	ZNF232	Yes	3.549620393
	ZNHIT3	Yes	3.549310294
	MVB12A	No	3.549026269
	GCNT1	Yes	3.547551448
	DUSP13	No	3.546157401
	TOMM7	No	3.544644057
	EIF2A	Yes	3.544561819
	TEFM	Yes	3.54396915
	COMMD2	Yes	3.542479743
	PPIH	Yes	3.542338147
	NBN	Yes	3.540330097
	BCAP29	Yes	3.540058204
	CTSH	No	3.538865843
	LMO2	Yes	3.537074613
	TTC38	Yes	3.536880181
	ENTPD6	Yes	3.535538024
	EIF3M	Yes	3.535456538
	NECAP2	Yes	3.535387169
	FLAD1	Yes	3.53368975
	MRPS9	Yes	3.532822957
	DUSP12	Yes	3.53236013
	DDX24	Yes	3.532093622
	PIGK	No	3.53052943
	GORAB	Yes	3.530256481
	DERA	Yes	3.529031904
	SBDSP1	No	3.528978048
	RPL34	Yes	3.528908713
	SRFBP1	Yes	3.52876298
	CKS2	Yes	3.527695898
	AIF1	No	3.526374474
	AGGF1	Yes	3.524184593
	THYN1	Yes	3.523401025
	ZNF644	Yes	3.522486376
	SUMO2	Yes	3.522428444
	C1orf131	Yes	3.518985814
	HIST1H2BM	No	3.518380149
	HIGD1AP14	No	3.517784805
	GAS6	Yes	3.51773614
	SF3B6	Yes	3.516971103
	UFM1	Yes	3.515047169
	FNDC3A	Yes	3.514105577
	CPOX	Yes	3.512352754
	RPUSD4	Yes	3.511233223
	RHBDD3	Yes	3.509164592
	TRAPPC3	Yes	3.507507933
	TMEM173	No	3.505115615
	ATP8B4	No	3.504610181
	CAND1	Yes	3.503080193
	AC002558.3	No	3.503043022
	EID1	Yes	3.501713246
	DAD1	Yes	3.501276787
	BCDIN3D	Yes	3.49945444
	LYRM2	Yes	3.498807052
	NOC3L	Yes	3.497712165
	SHQ1	No	3.497097922
	LOXL3	No	3.495513856
	WDR43	Yes	3.49452707
	SSRP1	Yes	3.494439107
	HSP90AB1	Yes	3.492372745
	APOL2	Yes	3.491797949
	MS4A6A	No	3.491654189
	C9orf85	No	3.490320313
	NUP43	Yes	3.489855553
	MPLKIP	Yes	3.489027182
	DCAF1	Yes	3.488375299
	MIR320E	No	3.487246858
	MTMR11	Yes	3.486662449
	RANGAP1	Yes	3.485636434
	SNRPA1	Yes	3.484351014
	NDUFC1	Yes	3.482491219
	PARP3	No	3.4817292
	GPATCH2	Yes	3.480491636
	PPWD1	Yes	3.480044014
	PLAGL2	Yes	3.478843813
	TRA2B	Yes	3.478429647
	GALE	Yes	3.478229433
	TTF2	Yes	3.476790472
	ENOPH1	Yes	3.476630494
	GMDS-DT	No	3.476597489
	PNN	Yes	3.475519346
	AL590617.2	No	3.474446818
	ZEB2	Yes	3.474133092
	PSMC1	Yes	3.472205952
	AL353807.5	No	3.471720781
	CBWD3	No	3.470164633
	CYP4V2	Yes	3.469668319
	GINS1	Yes	3.469369577
	CEP164	Yes	3.468862809
	DISC1	Yes	3.468071985
	NIF3L1	Yes	3.466153491
	GVINP1	No	3.466103057
	PMVK	No	3.465869829
	SYNPO2	Yes	3.464223471
	RHBDF2	Yes	3.463953331
	CUL2	Yes	3.463449708
	KIN	No	3.460806647
	NDUFS1	Yes	3.45900515
	TK1	Yes	3.456936331
	MRPL40	Yes	3.456920064
	RMDN1	Yes	3.455818026
	AC009133.1	No	3.455243694
	CCAR1	Yes	3.455129664
	OSTC	Yes	3.454954755
	NUDC	Yes	3.454294978
	CSKMT	No	3.452385086
	CHCHD2	Yes	3.452136821
	PARP6	Yes	3.45200117
	CSTA	No	3.451397788
	TNFAIP3	Yes	3.450958392
	APPBP2	Yes	3.449989279
	PRF1	No	3.449456932
	PSMB5	Yes	3.448202087
	PLEKHJ1	Yes	3.447823959
	JKAMP	Yes	3.445880955
	DMXL1	Yes	3.445172625
	ARL1	Yes	3.442323448
	RIOK2	Yes	3.44151499
	CEP57L1	Yes	3.441396667
	KTN1	Yes	3.441191407
	ASF1A	Yes	3.440194965
	SMC6	Yes	3.439882987
	UAP1	Yes	3.439182014
	DCUN1D3	Yes	3.439004744
	FFAR2	No	3.437681106
	TARDBP	Yes	3.437365705
	DUSP5	Yes	3.435507817
	ETAA1	Yes	3.434812512
	HIST2H3D	Yes	3.433914788
	NKAPD1	No	3.433794876
	ZSWIM3	Yes	3.433757103
	ITPRIPL2	Yes	3.432735528
	MTX2	Yes	3.432670383
	ANKDD1A	No	3.431407255
	SIDT2	Yes	3.431371714
	PALB2	Yes	3.4307591
	ASGR1	Yes	3.430221354
	CCT7	Yes	3.429974496
	WDR3	Yes	3.429401409
	TUFT1	Yes	3.429082427
	SMC4	Yes	3.428009953
	PCID2	Yes	3.426168421
	TCHP	No	3.423379634
	AURKB	Yes	3.422965161
	UGP2	Yes	3.422558449
	ATPAF1	Yes	3.421792963
	SAMSN1	Yes	3.421532363
	GTSE1	Yes	3.420567892
	POLD1	Yes	3.420253879
	AC023449.2	No	3.419629867
	IL18	Yes	3.418864884
	AC132872.4	No	3.417805552
	GNPTAB	Yes	3.41753651
	HMGB1	Yes	3.416247105
	AC116353.6	No	3.414911768
	HAUS2	Yes	3.413300722
	BNIP1	Yes	3.412335203
	ILF3-DT	No	3.412175846
	METAP2	Yes	3.412093145
	LAX1	Yes	3.411690459
	RPS29P14	No	3.411107543
	FKBP4	Yes	3.409618109
	FAM241A	Yes	3.406892064
	PHAX	Yes	3.403677754
	ZNF593	No	3.403584727
	CASP8AP2	Yes	3.403147588
	ZNF189	Yes	3.402970639
	NDUFB5	Yes	3.402783354
	SNHG6	No	3.402171347
	CLTA	Yes	3.401210993
	GMEB1	Yes	3.401150075
	PDCD1LG2	Yes	3.400936345
	IDI1	Yes	3.400139514
	UBAC2	Yes	3.400080481
	NOP10	Yes	3.399753548
	MYO7A	No	3.399646361
	RPL12	Yes	3.399466745
	SDSL	No	3.399087379
	SENP1	Yes	3.39865663
	PUM1	Yes	3.397528821
	RPS27	Yes	3.39600729
	FOXRED1	Yes	3.393495705
	PIK3C2A	Yes	3.392832046
	ZSCAN12	Yes	3.391482563
	CBFB	Yes	3.390265996
	LYAR	Yes	3.389310384
	AC006330.1	No	3.389181652
	PRELID3B	No	3.388943962
	MCM7	Yes	3.385456565
	EIF2B2	Yes	3.385302273
	GOLT1B	Yes	3.384899425
	CWC27	Yes	3.384561577
	ETNK1	Yes	3.383798939
	MGME1	No	3.383279369
	B4GALT4	Yes	3.383037638
	TMEM208	No	3.382901799
	AL137060.3	No	3.382726337
	PSMD11	Yes	3.380423191
	ADGRF3	No	3.378993949
	TCF7L2	Yes	3.377613004
	KRR1	Yes	3.376338137
	GFM1	Yes	3.374477999
	MICB	Yes	3.373855362
	HIST1H3J	No	3.372944707
	CCT6A	Yes	3.372906776
	FAM8A1	Yes	3.372143897
	OGFOD1	Yes	3.371679041
	SPSB1	Yes	3.371065261
	YIPF5	Yes	3.368593385
	RAB8B	Yes	3.367836274
	ADPRHL2	Yes	3.367370405
	DDX19A	Yes	3.365776883
	FSD1L	Yes	3.365773437
	CSRNP1	Yes	3.36506729
	SNRPG	Yes	3.364648396
	MEA1	Yes	3.364400127
	ELK4	Yes	3.364034305
	SNAPC5	Yes	3.363403682
	ATP6V1H	Yes	3.362927425
	SLC17A5	Yes	3.362831958
	L3MBTL3	No	3.361312674
	PUS3	Yes	3.359981793
	ABCC10	Yes	3.359778377
	SLC37A2	Yes	3.356386548
	MED19	Yes	3.355598488
	ENPP2	Yes	3.355047118
	MSH4	No	3.354861677
	EXOC5	Yes	3.354761838
	CCNB1IP1	Yes	3.3541981
	EAF2	No	3.353840113
	AL158824.1	No	3.352210749
	PDE4A	Yes	3.351593305
	TULP4	Yes	3.348928741
	C11orf71	No	3.348752142
	TMEM106A	Yes	3.348703636
	NOL6	Yes	3.348549017
	USP5	Yes	3.347316159
	PSAT1	Yes	3.3456981
	GLCE	Yes	3.345622544
	CALM1	Yes	3.344999571
	CUTALP	No	3.344640893
	MRPS31	Yes	3.342435517
	HMGXB4	Yes	3.341799254
	PTK2	Yes	3.339977423
	CIR1	No	3.339160237
	MAMDC4	No	3.338816808
	KIAA0100	Yes	3.334710518
	AKAP9	Yes	3.334288311
	RPL30	Yes	3.333900896
	MADD	Yes	3.333094171
	CAMK1	No	3.329915168
	SEC11C	Yes	3.329651922
	CSGALNACT2	Yes	3.328453815
	GEMIN2	Yes	3.326656409
	CCDC59	Yes	3.326343856
	LARS	Yes	3.325660385
	MTREX	No	3.323729013
	RANBP6	Yes	3.323705986
	YTHDC2	Yes	3.323316429
	SLX4	Yes	3.320237315
	GSS	Yes	3.320210033
	UBE2N	Yes	3.319484908
	DNA2	Yes	3.318210985
	SCNM1	Yes	3.317298912
	MRPS35	Yes	3.31700014
	MRPS18A	Yes	3.316336036
	CCDC154	No	3.315661971
	ZNF703	Yes	3.315027157
	GTF2F1	Yes	3.314862497
	DNAJC19	No	3.313689639
	EIF4G1	Yes	3.311581338
	INTS14	No	3.310615726
	POLH	Yes	3.309772763
	RPL7	Yes	3.306605325
	CCDC88C	Yes	3.305479105
	HIST1H4J	No	3.303680127
	KHDC4	No	3.302382743
	PRMT7	Yes	3.302218423
	ITGB7	No	3.302059984
	GPATCH3	Yes	3.302056299
	NPC2	Yes	3.301980613
	TENT4A	No	3.301752766
	STAP1	No	3.300513003
	CASP1P2	No	3.300343111
	ATP5MC1	No	3.299996759
	FBXO45	Yes	3.297938241
	NUP188	Yes	3.29624226
	ACTR5	Yes	3.29595123
	ALG1	Yes	3.295671326
	CEP57	Yes	3.294517001
	OSBPL9	Yes	3.293601388
	SLC35E4	Yes	3.291007136
	IFT20	Yes	3.290669987
	CBWD5	Yes	3.290153733
	SLFN12L	Yes	3.289136135
	TICAM1	Yes	3.28819198
	LGMN	No	3.287837032
	ATG7	Yes	3.286664578
	AC012651.1	No	3.285554871
	RNF25	Yes	3.285290256
	PDE12	Yes	3.283563076
	CCDC82	Yes	3.282297328
	BRIP1	Yes	3.281842073
	ATP5F1E	No	3.279860502
	NBPF20	No	3.279104529
	POLE2	Yes	3.278647654
	ATP23	No	3.277862236
	MLH1	Yes	3.274566606
	ZNF430	Yes	3.273780915
	NVL	Yes	3.273560061
	HCFC2	Yes	3.272453551
	HIST1H1B	No	3.27111998
	CD52	No	3.269525238
	LACTB2	Yes	3.266225059
	MRPL48	Yes	3.266181683
	SFXN4	Yes	3.264751739
	TUBD1	Yes	3.261250274
	ZNF619	Yes	3.25983516
	LSM7	Yes	3.258942939
	HNRNPC	Yes	3.257939075
	MED8	Yes	3.257281074
	CPNE8	Yes	3.257214604
	PLGRKT	Yes	3.256126199
	MSANTD4	Yes	3.254274468
	WDR70	No	3.253519067
	OTUD6B-AS1	No	3.253261929
	LRR1	Yes	3.252722484
	MRPL54	No	3.251689528
[truncated: 12,296 more rows]
