# Supplementary material for: Multi-omics analysis reveals COVID-19 vaccine induced attenuation of inflammatory responses during breakthrough disease
Source: Nat Commun. 2024 Apr 22;15:3402. doi: 10.1038/s41467-024-47463-6 (PMC11035709; doi:10.1038/s41467-024-47463-6)
Supplement: Supplementary file 13 — Source Data [file 41467_2024_47463_MOESM13_ESM.zip › source_data/Supp_1d_pilot_PCRposChAdOx1_vs_PCRneg_CT_C2_CP_REACTOME.txt]

pathway	pval	padj	log2err	ES	NES	size	leadingEdge
REACTOME_TRANSLATION	2.11422951671543e-23	1.76326741694067e-20	1.25451347943706	0.522772857868271	2.71294552368847	246	MRPS18C RPS27L MRPL13 EIF5B EIF2S1 MRPL32 PPA2 AIMP1 MRPL39 MRPS23 MRPL47 MRPS31 MRPS22 MRPS18B RPL22L1 MRPL1 EIF4A2 MRPS7 RPL36 MRPL27 PTCD3 EIF2B3 MRPL50 MRPL15 SRP9 EIF2S2 MRPL40 MRPL57 EIF3M MTIF2 EIF4E SRP72 MRPS5 TRAM1 MRPS9 MRPL3 RARS2 GFM1 GADD45GIP1 MRPS35 RPS29 MRPL19 RPS24 RPL26 RPL36AL MRPL51 FARSB NARS2 MRPL35 MRPS14 RPL14 RPL28 MRPS30 CHCHD1 SRPRB EIF3E RPL31 RPS27 MRPL42 EIF3J MTIF…
REACTOME_RRNA_PROCESSING	8.63923642808995e-19	3.60256159051351e-16	1.12391496374483	0.538799913672739	2.70830583136793	180	DDX52 PNO1 RPS27L LTV1 WDR36 WDR3 RIOK2 NOL11 WDR43 GNL3 NOP58 WDR75 DIS3 KRR1 RPL22L1 RIOK1 UTP3 RPL36 DDX21 MPHOSPH6 RPP30 DCAF13 BMS1 WDR12 MTREX RPS29 EXOSC8 RPS24 RPL26 RPL36AL DIMT1 UTP4 RPL14 RPL28 UTP18 THUMPD1 MPHOSPH10 RPL31 RPS27 RPL34 RPL35 RPL23 HEATR1 RPL29 RPS25 UTP15 EXOSC9 RPS21 TFB1M RPL11 RPL37 RPL32 RPS7 EXOSC3 RPL24 NCL RPS15 IMP3 RPL37A TRMT10C IMP4 RPL23A RPL27A MRM1 TEX10 …
REACTOME_RESPONSE_OF_EIF2AK4_GCN2_TO_AMINO_ACID_DEFICIENCY	8.31182768640573e-14	2.31068809682079e-11	0.954541630725724	0.605891371843955	2.72203844523646	87	RPS27L EIF2S1 RPL22L1 RPL36 CEBPG EIF2S2 RPS29 RPS24 RPL26 RPL36AL DDIT3 RPL14 RPL28 RPL31 RPS27 RPL34 RPL35 RPL23 RPL29 RPS25 RPS21 RPL11 RPL37 RPL32 RPS7 RPL24 RPS15 RPL37A RPL23A RPL27A RPS20 RPL35A RPS6 RPS27A RPS18 RPL30 RPL6 IMPACT RPL41 RPS3A ATF2 RPL27 RPS13 RPL21 RPS8 RPS19 RPL5 RPL7 RPSA RPS15A RPS23 RPL12 RPL10A RPS12 RPL22 RPL9
REACTOME_MITOCHONDRIAL_TRANSLATION	1.74028788275591e-13	3.62850023554608e-11	0.943632225232838	0.607841696937824	2.72938142740111	88	MRPS18C MRPL13 MRPL32 MRPL39 MRPS23 MRPL47 MRPS31 MRPS22 MRPS18B MRPL1 MRPS7 MRPL27 PTCD3 MRPL50 MRPL15 MRPL40 MRPL57 MTIF2 MRPS5 MRPS9 MRPL3 GFM1 GADD45GIP1 MRPS35 MRPL19 MRPL51 MRPL35 MRPS14 MRPS30 CHCHD1 MRPL42 MTIF3 MRPL9 MRPS21 MRPL17 MTRF1L MRPL58 MRPL48 MRPS33 MRPL14 MRPS11 DAP3 MRPL21 MRPL22 MRPL33 MRRF MRPS25 MRPL11 ERAL1 MRPL16 MRPS36 MRPL38 MRPL36 GFM2
REACTOME_SRP_DEPENDENT_COTRANSLATIONAL_PROTEIN_TARGETING_TO_MEMBRANE	3.73240149042976e-12	6.22564568603685e-10	0.887074988399873	0.560269134974844	2.55979798586534	99	RPS27L RPL22L1 RPL36 SRP9 SRP72 TRAM1 RPS29 RPS24 RPL26 RPL36AL RPL14 RPL28 SRPRB RPL31 RPS27 RPL34 SRP54 RPL35 RPL23 RPL29 RPS25 SEC11C RPS21 RPL11 SEC61G RPL37 RPL32 RPS7 RPL24 RPS15 SSR3 RPL37A RPL23A RPL27A SRP14 RPS20 RPL35A RPS6 RPS27A RPS18 RPL30 RPL6 RPL41 RPS3A RPL27 RPS13 RPL21 RPS8 RPS19 RPL5 RPL7 RPSA RPS15A RPS23 RPL12 RPL10A RPS12 RPL22 RPL9 RPL15 RPS14 SEC61B RPL13A FAU RPL19 SEC11…
REACTOME_NEUTROPHIL_DEGRANULATION	1.13440541659528e-11	1.57682352906744e-09	0.875325132024659	-0.355527897688298	-1.99631380883895	411	SLC44A2 STK10 DBNL MAPK1 ALDOA STK11IP VCP RAB5B IGF2R PDXK HVCN1 AP1M1 ADGRE3 CDK13 GALNS CTSB ADGRE5 AP2A2 EEF2 CAT PTPRJ MGAM NFAM1 CANT1 PTAFR DNAJC5 TCIRG1 MVP NBEAL2 CPPED1 COTL1 IMPDH1 ITGB2 ARHGAP45 RAB3D FAF2 PYGL ARHGAP9 PGLYRP1 P2RX1 CAPN1 KCMF1 UBR4 RNASET2 PRDX6 CPNE1 LTA4H ITGAX DOCK2 DNAJC3 ANPEP TRAPPC1 TUBB4B IQGAP1 ATP11A GLB1 RAB7A RAB37 APEH LPCAT1 ADGRG3 MAN2B1 ADAM8 RHOA KRT…
REACTOME_EUKARYOTIC_TRANSLATION_INITIATION	4.86389539214422e-11	5.7949839386404e-09	0.851339057116899	0.535487984015489	2.46529331501982	104	RPS27L EIF5B EIF2S1 RPL22L1 EIF4A2 RPL36 EIF2B3 EIF2S2 EIF3M EIF4E RPS29 RPS24 RPL26 RPL36AL RPL14 RPL28 EIF3E RPL31 RPS27 EIF3J RPL34 RPL35 RPL23 RPL29 RPS25 RPS21 RPL11 RPL37 RPL32 RPS7 RPL24 RPS15 RPL37A RPL23A RPL27A RPS20 RPL35A RPS6 RPS27A RPS18 RPL30 RPL6 RPL41 RPS3A RPL27 RPS13 RPL21 RPS8 RPS19 RPL5 RPL7 RPSA RPS15A RPS23 RPL12 EIF2B4 EIF3A RPL10A RPS12 RPL22 RPL9
REACTOME_EUKARYOTIC_TRANSLATION_ELONGATION	6.84149855514913e-11	7.13226224374297e-09	0.839088935621274	0.585989524640556	2.57132499958817	79	RPS27L RPL22L1 RPL36 RPS29 RPS24 RPL26 RPL36AL RPL14 RPL28 RPL31 RPS27 RPL34 RPL35 RPL23 RPL29 RPS25 RPS21 RPL11 RPL37 RPL32 RPS7 RPL24 RPS15 RPL37A RPL23A RPL27A RPS20 RPL35A RPS6 RPS27A RPS18 RPL30 RPL6 RPL41 RPS3A RPL27 RPS13 RPL21 EEF1B2 RPS8 RPS19 RPL5 RPL7 RPSA RPS15A RPS23 RPL12 RPL10A RPS12 RPL22 RPL9 RPL15 RPS14 RPL13A FAU
REACTOME_INITIAL_TRIGGERING_OF_COMPLEMENT	9.16171560484384e-11	8.48985646048862e-09	0.839088935621274	0.724160281770464	2.68800167337899	37	IGLV3-25 IGKV3-15 IGLV3-1 IGKV1-5 IGKV3-20 IGKV4-1 IGLV1-47 IGHV4-59 IGHG1 IGKV3-11 IGLV3-21 IGLV2-23 IGLV2-11 IGLV1-40 IGKV2-30 IGLC2 IGHV3-7 IGLV3-19 IGHV4-34 IGLV1-44 IGHV3-30 IGLC3 IGHV3-11 IGHV4-39 IGHV3-33
REACTOME_SCAVENGING_OF_HEME_FROM_PLASMA	2.58168049118755e-10	2.0317220138526e-08	0.814035837847908	0.723878652269707	2.65036367370593	35	JCHAIN IGLV3-25 IGKV3-15 IGLV3-1 IGKV1-5 IGHA2 IGKV3-20 IGKV4-1 IGLV1-47 IGHV4-59 IGKV3-11 IGLV3-21 IGLV2-23 IGLV2-11 IGLV1-40 IGKV2-30 IGHA1 IGLC2 IGHV3-7 IGLV3-19 IGHV4-34 IGLV1-44 IGHV3-30 IGLC3 IGHV3-11 IGHV4-39 IGHV3-33
REACTOME_CREATION_OF_C4_AND_C2_ACTIVATORS	2.67972927486554e-10	2.0317220138526e-08	0.814035837847908	0.734144176347803	2.65054134318559	34	IGLV3-25 IGKV3-15 IGLV3-1 IGKV1-5 IGKV3-20 IGKV4-1 IGLV1-47 IGHV4-59 IGHG1 IGKV3-11 IGLV3-21 IGLV2-23 IGLV2-11 IGLV1-40 IGKV2-30 IGLC2 IGHV3-7 IGLV3-19 IGHV4-34 IGLV1-44 IGHV3-30 IGLC3 IGHV3-11 IGHV4-39 IGHV3-33
REACTOME_BINDING_AND_UPTAKE_OF_LIGANDS_BY_SCAVENGER_RECEPTORS	6.58230034336191e-10	4.57469873863653e-08	0.801215574617779	0.64890391411442	2.57383205038426	49	JCHAIN IGLV3-25 IGKV3-15 IGLV3-1 IGKV1-5 IGHA2 HSP90B1 IGKV3-20 IGKV4-1 IGLV1-47 IGHV4-59 IGKV3-11 IGLV3-21 IGLV2-23 IGLV2-11 IGLV1-40 IGKV2-30 IGHA1 IGLC2 IGHV3-7 IGLV3-19 HSPH1 IGHV4-34 HSP90AA1 IGLV1-44 IGHV3-30 IGLC3 IGHV3-11 IGHV4-39 IGHV3-33 CD36
REACTOME_CD22_MEDIATED_BCR_REGULATION	7.42862056308035e-10	4.76574580739155e-08	0.801215574617779	0.712913354719865	2.61021602436393	35	IGLV3-25 IGKV3-15 IGLV3-1 IGKV1-5 IGKV3-20 IGKV4-1 IGLV1-47 IGHV4-59 IGKV3-11 IGLV3-21 IGLV2-23 IGLV2-11 IGLV1-40 IGKV2-30 IGLC2 IGHV3-7 IGLV3-19 IGHV4-34 IGLV1-44 IGHV3-30 IGLC3 IGHV3-11 IGHV4-39 IGHV3-33
REACTOME_REGULATION_OF_EXPRESSION_OF_SLITS_AND_ROBOS	1.04578067656403e-09	6.22986488753142e-08	0.788186810800237	0.466070903440204	2.26747960923761	144	RPS27L PSMC2 PSMA3 MAGOHB RPL22L1 RPL36 PSMD14 SEM1 CUL2 RPS29 ELOC RPS24 RPL26 RPL36AL PSMC6 RPL14 RPL28 NCBP1 RPL31 RPS27 NCBP2 MAGOH RPL34 RPL35 PSMA4 RPL23 RPL29 RPS25 PSMD1 UPF3A RPS21 RPL11 RPL37 RPL32 RPS7 RPL24 RPS15 RPL37A PSMA1 USP33 RPL23A RPL27A RPS20 RPL35A PSMC5 RPS6 RPS27A RPS18 RPL30 UPF2 RPL6 RPL41 PSMA7 PSMB7 RPS3A PSMB1 RPL27 PSMA5 RPS13 PSMB6 PSMC3 RPL21 PSMD7 PSMB5 PSMA2 RPS8…
REACTOME_SELENOAMINO_ACID_METABOLISM	1.69021247820271e-09	9.39758137880708e-08	0.788186810800237	0.533531573116389	2.39512000026194	89	RPS27L AIMP1 RPL22L1 RPL36 RPS29 RPS24 RPL26 RPL36AL SEPSECS RPL14 RPL28 RPL31 RPS27 RPL34 RPL35 RPL23 RPL29 RPS25 RPS21 RPL11 RPL37 RPL32 RPS7 RPL24 RPS15 RPL37A RPL23A RPL27A RPS20 RPL35A RPS6 RPS27A RPS18 RPL30 RPL6 RPL41 RPS3A RPL27 RPS13 RPL21 RPS8 RPS19 RPL5 RPL7 RPSA AIMP2 RPS15A RPS23 RPL12 RPL10A RPS12 RPL22 RPL9
REACTOME_TRNA_PROCESSING	3.16073225524466e-09	1.64753168804628e-07	0.774939030136436	0.513517800314918	2.34619712008791	99	CDKAL1 ALKBH8 TRMT11 TRMT13 RTRAF RTCB NUP54 MTO1 TYW3 TP53RK TRMT6 RPP30 NUP35 TRMT5 NUP43 DDX1 C2orf49 TYW1 RANBP2 TRMT10A TYW5 NUP37 NSUN6 ZBTB8OS NUP107 POP5 TRIT1 TRMT10C NUP205 NUP42 TRDMT1 NUP133 FAM98B THG1L RAN PUS7 NSUN2 TSEN2 CTU1 TPRKB TSEN15 SEH1L THADA NDC1 POP4 POP1 TRNT1
REACTOME_INFLUENZA_INFECTION	6.56751424442956e-09	3.22194522344368e-07	0.761460801445585	0.447779119057585	2.17171104354882	141	GRSF1 RPS27L ISG15 RPL22L1 NUP54 RPL36 EIF2AK2 KPNA5 NUP35 NUP43 RPS29 RPS24 RPL26 RPL36AL XPO1 RPL14 RPL28 RANBP2 POLR2K RPL31 RPS27 NUP37 RPL34 RPL35 HSP90AA1 RPL23 RPL29 RPS25 NUP107 RPS21 RPL11 RPL37 RPL32 RPS7 RPL24 RPS15 RPL37A NUP205 RPL23A RPL27A NUP42 NUP133 RAN RPS20 GTF2F2 RPL35A RPS6 RPS27A RPS18 RPL30 RPL6 RPL41 KPNA3 SEH1L RPS3A NDC1 RPL27 RPS13 RPL21 RPS8 RPS19 RPL5 RPL7 RPSA RPS15…
REACTOME_NONSENSE_MEDIATED_DECAY_NMD	3.35226448777444e-08	1.55321587933549e-06	0.719512826338911	0.491881215939047	2.2555839667632	101	RPS27L MAGOHB RPL22L1 PNRC2 RPL36 RPS29 RPS24 RPL26 RPL36AL RPL14 RPL28 NCBP1 RPL31 RPS27 NCBP2 MAGOH RPL34 RPL35 RPL23 RPL29 RPS25 UPF3A RPS21 RPL11 RPL37 RPL32 RPS7 RPL24 RPS15 RPL37A RPL23A RPL27A RPS20 RPL35A RPS6 RPS27A RPS18 RPL30 UPF2 RPL6 RPL41 RPS3A RPL27 RPS13 RPL21 RPS8 RPS19 RPL5 RPL7 RPSA RPS15A RPS23 RPL12 RBM8A RPL10A RPS12 RPL22 RPL9
REACTOME_CELLULAR_RESPONSE_TO_STARVATION	5.40451467497574e-08	2.37229749417356e-06	0.719512826338911	0.446131946570924	2.13893235749401	133	RPS27L EIF2S1 RPL22L1 RPL36 CEBPG EIF2S2 MIOS RPS29 RPS24 RPL26 RPL36AL DDIT3 RPL14 RPL28 RPL31 RPS27 RPL34 RPL35 RPL23 RPL29 RPS25 RPS21 RPL11 RPL37 ATP6V1H RPL32 RPS7 RPL24 RPS15 RPL37A RPL23A RPL27A RPS20 ATP6V1G1 SESN1 FNIP2 RPL35A RPS6 RPS27A RPS18 RPL30 RPL6 IMPACT RPL41 SEH1L RPS3A ATF2 RPL27 RPS13 SLC38A9 RPL21 ATP6V1D RPS8 RPS19 RPL5 ATP6V1E1 RPL7 RPSA RHEB RPTOR RPS15A RPS23 RPL12 RPL10…
REACTOME_FCGR_ACTIVATION	6.28494877934924e-08	2.62082364098863e-06	0.704975715167238	0.632970455906698	2.42386567844804	42	IGLV3-25 IGKV3-15 IGLV3-1 IGKV1-5 IGKV3-20 IGKV4-1 IGLV1-47 YES1 IGHV4-59 IGHG1 IGKV3-11 IGLV3-21 IGLV2-23 IGLV2-11 IGLV1-40 IGKV2-30 IGLC2 IGHV3-7 IGLV3-19 FCGR3A IGHV4-34 IGLV1-44 IGHV3-30 IGLC3 IGHV3-11 IGHV4-39 IGHV3-33 CD3G
REACTOME_SIGNALING_BY_RECEPTOR_TYROSINE_KINASES	7.36064076737773e-08	2.92322590475859e-06	0.704975715167238	-0.326125087575731	-1.79785770007851	352	AKT1 PDPK1 VRK3 MAP2K2 THBS3 CRKL MAPK1 IGF1R AP2A2 HGS RPS6KA5 DNM2 SRF RPS6KA1 PTPRJ SHC1 FURIN MAPKAPK2 STAT6 ACTB CBL STAT5A SIN3A AP2A1 STAT5B TCIRG1 FES WASF2 EPS15L1 EP300 POLR2C SH3GL1 ELMO1 MEF2D AKT2 GGA3 KIT YWHAB ATP6V0D1 PXN RNF41 PTK2B PRKACA HDAC3 SH2B2 POLR2E POLR2A JUND LYL1 AP2M1 JAK3 PPP2R1A LRIG1 STAT3 KIDINS220 AHCYL1 RHOA PSEN2 MAPKAPK3 DNAL4 VAV1 ACTG1 ATP6V0B NCOR1 PTPN6 F…
REACTOME_RRNA_MODIFICATION_IN_THE_NUCLEUS_AND_CYTOSOL	1.4874234433732e-07	5.63868705351477e-06	0.690132458796796	0.58374399509452	2.39287871882937	55	DDX52 PNO1 WDR36 WDR3 NOL11 WDR43 NOP58 WDR75 KRR1 UTP3 DCAF13 BMS1 DIMT1 UTP4 UTP18 THUMPD1 MPHOSPH10 HEATR1 UTP15 RPS7 IMP3 IMP4 RPS6 UTP11 EMG1 NOP10 RRP9 UTP20 NOP14 UTP6 SNU13 WDR46 NOP56
REACTOME_COMPLEMENT_CASCADE	2.50153327126219e-07	9.07077716622897e-06	0.674962860011025	0.573386174965316	2.32232558520863	53	IGLV3-25 IGKV3-15 IGLV3-1 IGKV1-5 IGKV3-20 IGKV4-1 IGLV1-47 IGHV4-59 IGHG1 IGKV3-11 IGLV3-21 IGLV2-23 IGLV2-11 IGLV1-40 IGKV2-30 IGLC2 IGHV3-7 IGLV3-19 IGHV4-34 IGLV1-44 IGHV3-30 IGLC3 IGHV3-11 IGHV4-39 IGHV3-33
REACTOME_FCERI_MEDIATED_NF_KB_ACTIVATION	4.24800927886192e-07	1.47618322440452e-05	0.674962860011025	0.457638626082863	2.1068884442873	104	IGLV3-25 IGKV3-15 IGLV3-1 IGKV1-5 PSMC2 PSMA3 IGKV3-20 IGKV4-1 IGLV1-47 IGHV4-59 IGKV3-11 PSMD14 IGLV3-21 SEM1 MALT1 IGLV2-23 IGLV2-11 IGLV1-40 IGKV2-30 UBE2N IGLC2 IGHV3-7 PSMC6 IGLV3-19 BTRC IGHV4-34 CUL1 PSMA4 IGLV1-44 IGHV3-30 PSMD1 PSMA1 IGLC3 PSMC5 IGHV3-11 RPS27A IGHV4-39 PSMA7 PSMB7 PRKCQ PSMB1 IGHV3-33 PSMA5 PSMB6 PSMC3 PSMD7 PSMB5 PSMA2
REACTOME_SIGNALING_BY_ROBO_RECEPTORS	7.80892076757812e-07	2.60505596806406e-05	0.659444398037935	0.398035872931684	1.9952939112303	175	RPS27L PSMC2 PSMA3 MAGOHB RPL22L1 RPL36 PSMD14 SEM1 NCK1 PRKACB CUL2 AKAP5 RPS29 ELOC RPS24 RPL26 RPL36AL PSMC6 RPL14 RPL28 NCBP1 RPL31 RPS27 NCBP2 MAGOH RPL34 RPL35 PSMA4 RPL23 RPL29 RPS25 PSMD1 UPF3A RPS21 RPL11 RPL37 RPL32 RPS7 RPL24 RPS15 RPL37A PSMA1 USP33 CLASP2 RPL23A RPL27A RPS20 RPL35A PSMC5 RPS6 RPS27A RPS18 RPL30 UPF2 RPL6 PPP3CB RPL41 PSMA7 NELL2 PSMB7 RPS3A PSMB1 RPL27 PSMA5 RPS13 PS…
REACTOME_METABOLISM_OF_AMINO_ACIDS_AND_DERIVATIVES	1.22075310220884e-06	3.91580033554681e-05	0.643551836150722	0.346510217379389	1.79550345832381	245	RPS27L SLC3A2 AIMP1 PSMC2 PPM1K PSMA3 RPL22L1 RPL36 MTRR PSMD14 ACAT1 SEM1 DBT ENOPH1 GPT2 RPS29 RPS24 RPL26 DLD RPL36AL PSMC6 SEPSECS SLC36A4 RPL14 PDHX RPL28 HIBCH GLS LIPT1 RPL31 RPS27 CARNMT1 PHGDH RPL34 RPL35 PSMA4 MTAP RPL23 RPL29 RPS25 PDHB PSMD1 RPS21 RPL11 RPL37 RPL32 RPS7 NDUFAB1 RPL24 RPS15 RPL37A PSMA1 ACADSB RPL23A RPL27A SLC25A12 RPS20 BCKDHB RPL35A PSMC5 RPS6 RPS27A RPS18 RPL30 RIM…
REACTOME_ROLE_OF_PHOSPHOLIPIDS_IN_PHAGOCYTOSIS	1.99953222882271e-06	6.17633288458571e-05	0.627256739718528	0.543755409299382	2.20231521833942	53	IGLV3-25 IGKV3-15 IGLV3-1 IGKV1-5 IGKV3-20 IGKV4-1 IGLV1-47 IGHV4-59 IGHG1 IGKV3-11 IGLV3-21 IGLV2-23 IGLV2-11 IGLV1-40 IGKV2-30 IGLC2 IGHV3-7 IGLV3-19 FCGR3A IGHV4-34 PIK3R1 IGLV1-44 IGHV3-30 IGLC3 PIK3CA IGHV3-11 IGHV4-39 IGHV3-33 CD3G
REACTOME_TRNA_MODIFICATION_IN_THE_NUCLEUS_AND_CYTOSOL	2.61164321104202e-06	7.7789658500323e-05	0.627256739718528	0.613326973667783	2.29210910419925	38	CDKAL1 ALKBH8 TRMT11 TRMT13 TYW3 TP53RK TRMT6 TRMT5 TYW1 TRMT10A TYW5 NSUN6 TRIT1 TRDMT1 THG1L PUS7 NSUN2 CTU1 TPRKB THADA ADAT2 TRMT1 OSGEP PUS3
REACTOME_ROLE_OF_LAT2_NTAL_LAB_ON_CALCIUM_MOBILIZATION	3.37224795113677e-06	9.69811996982091e-05	0.627256739718528	0.584820862565839	2.24734271213005	43	IGLV3-25 IGKV3-15 IGLV3-1 IGKV1-5 IGKV3-20 IGKV4-1 IGLV1-47 IGHV4-59 IGKV3-11 IGLV3-21 IGLV2-23 IGLV2-11 IGLV1-40 IGKV2-30 IGLC2 IGHV3-7 IGLV3-19 IGHV4-34 PIK3R1 IGLV1-44 IGHV3-30 IGLC3 PIK3CA IGHV3-11 IGHV4-39 IGHV3-33
REACTOME_FCGR3A_MEDIATED_IL10_SYNTHESIS	5.02085889074966e-06	0.00013957987716284	0.610526878385931	0.516262345348869	2.14448178686323	60	IGLV3-25 IGKV3-15 IGLV3-1 IGKV1-5 IGKV3-20 IGKV4-1 IGLV1-47 YES1 IGHV4-59 IGHG1 IGKV3-11 IGLV3-21 IGLV2-23 IGLV2-11 IGLV1-40 PRKACB IGKV2-30 IGLC2 IGHV3-7 IGLV3-19 FCGR3A IGHV4-34 IGLV1-44 IGHV3-30 ADCY9 CALM1 IGLC3 IGHV3-11 IGHV4-39 IGHV3-33 CD3G
REACTOME_PROCESSING_OF_CAPPED_INTRON_CONTAINING_PRE_MRNA	1.28099691657753e-05	0.000344629493040534	0.593325476396405	0.343191189560322	1.76338463541999	226	GCFC2 FYTTD1 PLRG1 CSTF3 SNRPB2 LSM5 U2SURP SRSF7 SRSF11 SNRPF MAGOHB METTL14 LSM3 NUP54 SNRNP48 SNRNP27 SNRPE NUP35 CDC5L EIF4E PPIL3 NUP43 ZCRB1 SRSF6 CWC22 FIP1L1 DNAJC8 MTREX THOC1 CWC27 SNRPG CCAR1 PRPF40A CWC15 SNRPD2 HNRNPH1 SNRPA1 RANBP2 CDC40 NCBP1 PHF5A SRSF10 POLR2K DHX15 SNW1 CPSF2 NCBP2 MAGOH LSM6 PPWD1 NUP37 AQR SNRNP40 NUP107 PPIL4 SF3B6 HNRNPA3 TRA2B HNRNPR BCAS2 NUP205 HNRNPA2B1 …
REACTOME_METABOLISM_OF_LIPIDS	1.82086843503539e-05	0.000474563835881098	0.575610261071129	-0.266665028380299	-1.52675641500076	494	MED16 SLC44A2 SPNS2 SCAP DHRS7B MTMR14 PI4KB MED25 MED22 ESRRA CERS2 CDIPT PCYT1A LPCAT3 ABHD4 ELOVL1 PI4K2A PITPNM1 PNPLA2 GBA2 OSBPL2 INPP5K CDS2 CREBBP MAPKAPK2 SIN3A RXRB SEC24C DPEP2 EP300 PHOSPHO1 CDK19 RXRA SMPD2 PIK3R5 FADS2 NFYC ARF3 PNPLA6 ACOT8 MTMR4 LPGAT1 TSPO GDE1 CPNE1 LTA4H MBOAT7 OSBPL1A PIK3CD ELOVL5 STARD3 DGAT2 ARNTL PRKACA MED15 LPCAT2 TBXAS1 HDAC3 INPPL1 CERK PIP5K1C SMPD3 G…
REACTOME_IMMUNOREGULATORY_INTERACTIONS_BETWEEN_A_LYMPHOID_AND_A_NON_LYMPHOID_CELL	1.90305320820353e-05	0.000480953447164166	0.575610261071129	0.397871626771079	1.88452636767428	121	SIGLEC1 CRTAM IGLV3-25 IGKV3-15 IGLV3-1 IGKV1-5 IGKV3-20 ITGA4 IGKV4-1 IGLV1-47 IGHV4-59 IGKV3-11 CD226 IGLV3-21 ICAM2 IGLV2-23 IGLV2-11 IGLV1-40 IFITM1 IGKV2-30 IGLC2 IGHV3-7 CD160 IGLV3-19 CD3D FCGR3A IGHV4-34 IGLV1-44 IGHV3-30 CLEC2B CLEC2D KLRF1 IGLC3 CD200R1 LAIR1 KLRD1 IGHV3-11 HCST IGHV4-39 IGHV3-33 CD96 CD3G ITGB1 CD300E
REACTOME_ANTIGEN_ACTIVATES_B_CELL_RECEPTOR_BCR_LEADING_TO_GENERATION_OF_SECOND_MESSENGERS	2.35150345506432e-05	0.000576809965154012	0.575610261071129	0.501667502347008	2.07016246242622	58	IGLV3-25 IGKV3-15 IGLV3-1 IGKV1-5 IGKV3-20 IGKV4-1 IGLV1-47 IGHV4-59 IGKV3-11 IGLV3-21 NCK1 IGLV2-23 IGLV2-11 IGLV1-40 IGKV2-30 IGLC2 IGHV3-7 IGLV3-19 IGHV4-34 PIK3R1 IGLV1-44 IGHV3-30 CALM1 IGLC3 IGHV3-11 IGHV4-39 IGHV3-33
REACTOME_SIGNALING_BY_NTRKS	2.48128693301437e-05	0.000591255229181139	0.575610261071129	-0.41370000870418	-1.93051133669922	101	VRK3 MAP2K2 CRKL MAPK1 AP2A2 RPS6KA5 DNM2 SRF RPS6KA1 SHC1 FURIN MAPKAPK2 AP2A1 EP300 MEF2D YWHAB JUND LYL1 AP2M1 PPP2R1A STAT3 KIDINS220 RHOA MAPKAPK3 DNAL4 FRS3 RAC1 AP2S1 CLTC MAPK3 GRB2 GAB1 RPS6KA2 RAPGEF1 CRK CDK5R1 FOSB DUSP3 RALB MAP2K1 IRS2 TIAM1 MAPK14
REACTOME_SIGNALING_BY_THE_B_CELL_RECEPTOR_BCR	3.66638100697723e-05	0.000849378266616392	0.557332238758646	0.390373244335418	1.86620466487083	134	IGLV3-25 IGKV3-15 IGLV3-1 IGKV1-5 PSMC2 PSMA3 IGKV3-20 IGKV4-1 IGLV1-47 IGHV4-59 IGKV3-11 PSMD14 IGLV3-21 SEM1 MALT1 NCK1 IGLV2-23 IGLV2-11 IGLV1-40 IGKV2-30 IGLC2 IGHV3-7 PSMC6 PPIA IGLV3-19 BTRC IGHV4-34 CUL1 NRAS PSMA4 PIK3R1 IGLV1-44 IGHV3-30 PSMD1 PSMA1 CALM1 RASGRP3 IGLC3 PSMC5 IGHV3-11 RPS27A PPP3CB IGHV4-39 PSMA7 PSMB7 PSMB1 IGHV3-33 PSMA5 PSMB6 PSMC3 PSMD7 PSMB5 PSMA2
REACTOME_RECYCLING_PATHWAY_OF_L1	3.78470267638132e-05	0.000853092441108654	0.557332238758646	-0.600953073106294	-2.16862020181023	31	MAPK1 AP2A2 RPS6KA5 DNM2 RPS6KA1 ACTB AP2A1 TUBB4B AP2M1 ACTG1 TUBA1A AP2S1 CLTC RPS6KA2 TUBA1B NUMB TUBA4A
REACTOME_MRNA_SPLICING	4.30614329772365e-05	0.000935020721012279	0.557332238758646	0.356646216216017	1.78945031207439	178	GCFC2 PLRG1 CSTF3 SNRPB2 LSM5 U2SURP SRSF7 SRSF11 SNRPF MAGOHB LSM3 SNRNP48 SNRNP27 SNRPE CDC5L PPIL3 ZCRB1 SRSF6 CWC22 FIP1L1 DNAJC8 MTREX CWC27 SNRPG CCAR1 PRPF40A CWC15 SNRPD2 HNRNPH1 SNRPA1 CDC40 NCBP1 PHF5A SRSF10 POLR2K DHX15 SNW1 CPSF2 NCBP2 MAGOH LSM6 PPWD1 AQR SNRNP40 PPIL4 SF3B6 HNRNPA3 TRA2B HNRNPR BCAS2 HNRNPA2B1 HSPA8 LSM8 RBM17 GTF2F2 DHX9 SRSF3 PPIH PRPF38A HNRNPA1 PDCD7 NUDT21 TXN…
REACTOME_FCERI_MEDIATED_CA_2_MOBILIZATION	4.37239905509339e-05	0.000935020721012279	0.557332238758646	0.491926967395971	2.02996753306514	58	IGLV3-25 IGKV3-15 IGLV3-1 IGKV1-5 IGKV3-20 IGKV4-1 IGLV1-47 IGHV4-59 IGKV3-11 IGLV3-21 IGLV2-23 IGLV2-11 IGLV1-40 IGKV2-30 IGLC2 IGHV3-7 TXK IGLV3-19 IGHV4-34 IGLV1-44 IGHV3-30 CALM1 IGLC3 IGHV3-11 PPP3CB IGHV4-39 ITK IGHV3-33
REACTOME_INTERFERON_ALPHA_BETA_SIGNALING	5.59771767225263e-05	0.00116712413466467	0.557332238758646	0.497972204952578	2.02281525780222	54	IFI27 OAS2 IFIT1 USP18 OAS1 OASL IFIT5 ISG15 RSAD2 XAF1 MX1 OAS3 IFI6 IFITM1 ABCE1 IFIT3 IFIT2 IRF7 IFITM3 BST2
REACTOME_CELL_CYCLE_CHECKPOINTS	6.11742255291852e-05	0.0012443732705205	0.538434096309916	0.326374089203862	1.67761977515986	224	UBE2E1 HUS1 DYNC1I2 ABRAXAS1 PSMC2 PSMA3 UBE2V2 ATR ORC3 ITGB3BP RAD50 PSMD14 SKA2 SEM1 NUP43 SPDL1 ORC5 RNF8 UBE2N MRE11 PSMC6 XPO1 CENPC RANBP2 ATM WRN SGO2 RPS27 CDC16 NSL1 NUP37 ANAPC4 PSMA4 ORC2 NUP107 PSMD1 CENPF PSMA1 CLASP2 ORC4 NUP133 RPA2 SUMO1 PSMC5 RFC3 RPS27A NBN PSMA7 PSMB7 SEH1L DBF4 BIRC5 ANAPC16 PSMB1 PSMA5 NDC80 RHNO1 PSMB6 PSMC3 PSMD7 PSMB5 RPA3 PSMA2 CDC6 ZWILCH PSMC1 CHEK2 BU…
REACTOME_L1CAM_INTERACTIONS	7.40242312643463e-05	0.00146990973510631	0.538434096309916	-0.447099072572188	-1.94667300438912	73	ALCAM MAP2K2 MAPK1 AP2A2 RPS6KA5 DNM2 RPS6KA1 ACTB AP2A1 TUBB4B ITGA5 AP2M1 ACTG1 SPTBN5 RAC1 LAMC1 SPTB TUBA1A AP2S1 CLTC ITGA9 MAPK3 RPS6KA2 ANK1 ITGA2B TUBA1B NRP1 PAK1 NUMB TUBA4A MAP2K1 LYPLA2
REACTOME_CDC42_GTPASE_CYCLE	8.59800060403059e-05	0.00166761221017709	0.538434096309916	-0.379743796672722	-1.79828046448261	113	PLEKHG3 ARAP3 ARHGAP1 YKT6 ARAP1 GMIP RALBP1 MYO9B GIT2 ARHGAP45 ARHGAP9 ARFGAP2 FNBP1 PREX1 ABR MAP3K11 WDR91 SHKBP1 IQGAP1 ARHGAP26 TAGAP RAB7A FMNL1 LBR DNMBP BCR ARHGDIB ARHGAP22 WIPF2 CDC42EP2 PAK2 ARHGAP27 FGD3 PAK4 ARHGAP30 DOCK8 CDC42EP4 PAK1 PARD6A ARHGEF12 TIAM1 STEAP3 ARFGAP3 WIPF1 VAMP3 IQGAP2 ARHGAP33 ARHGAP35 VAV2 SNAP23 ARHGEF5 CDC42BPB
REACTOME_SIGNALING_BY_GPCR	9.1125012942186e-05	0.00169792457650828	0.538434096309916	-0.291628742843953	-1.58368003721102	292	AKT1 PDPK1 MAPK1 ARRB2 F2RL1 ADGRE3 ADGRE5 GNB2 PRKAR1A RPS6KA1 S1PR4 PPP3CA CAMK2G PTAFR CAMKK1 ARHGEF2 LPAR2 PIK3R5 PLCB2 GNAI2 C5AR2 AKT2 GNG7 OXER1 PREX1 GRK6 GRK2 FZD5 ABR HRH4 PRKACA CCR3 GPSM3 PTGER4 CXCL16 PPP2R1A GNAQ PTGDR2 AHCYL1 RHOA HEBP1 KEL PPP1CA VAV1 PLPPR2 ARHGEF1 AKAP13 GPSM2 ARHGEF40 GNAS CNR2 CCR4 PPP3R1 PIK3R6 PDE4B GNAI3 FZD2 RGS14 MAPK3 ARRB1 FGD3 GRB2 ADGRE2 RPS6KA2 PIK3C…
REACTOME_THE_ROLE_OF_NEF_IN_HIV_1_REPLICATION_AND_DISEASE_PATHOGENESIS	9.16146354231087e-05	0.00169792457650828	0.538434096309916	-0.625448504310256	-2.17269246729341	26	AP1M1 PACS1 AP2A2 AP2A1 ELMO1 DOCK2 AP2M1 ARF1 AP1B1 RAC1 AP1G1 PAK2 HCK AP2S1
REACTOME_CHROMATIN_MODIFYING_ENZYMES	0.000113270393593156	0.00205364148384112	0.538434096309916	-0.335940226454805	-1.72072497077894	178	KDM4B ATXN7L3 KAT8 USP22 SAP130 KDM3A SUDS3 KMT2B GATAD2B ARID1A KMT5C TAF10 SETD1B KANSL1 CREBBP KMT2D MSL2 ACTB BRD8 EP300 TADA2B MSL1 SMARCD2 HMG20B ATXN7 KDM3B NSD1 HDAC3 MCRS1 KAT6A GATAD2A KDM6B NCOA1 BRPF1 KDM2A RCOR1 KAT5 KAT7 KDM5B PHF2 BRD1 NCOR1 PHF21A KMT2C SETD7 PHF20 PADI4 CARM1 NCOA2 RPS2 PADI2 SETDB1 RELA ING5 TRRAP KDM4A
REACTOME_SARS_COV_INFECTIONS	0.000200126949264617	0.00351682145053879	0.518848077743792	-0.357462894396062	-1.74111889691535	136	JAK1 IFNAR2 PRKCSH VCP VHL SUDS3 BRD4 AP2A2 GSK3B GATAD2B FURIN TYK2 IL6R ST6GALNAC3 AP2A1 ST6GALNAC2 IMPDH1 RPN1 FKBP1A HMG20B CHMP2A ST3GAL1 GATAD2A AP2M1 JAK3 SRPK2 RCOR1 SRPK1 PHF21A ATP1B1 ST3GAL4 EDEM2 IMPDH2 CHMP6 AP2S1 GSK3A IFNAR1 BECN1 GANAB NR3C1 ST6GALNAC4 SAP30L IL1R1 PTGES3 MGAT1 RIPK1 MBD3 UBE2I BRMS1 IFNGR2 CANX ST3GAL2 UBB CHD4 CHMP3 MGAT4B PARP16 FNTB CHMP4B
REACTOME_INTERLEUKIN_2_FAMILY_SIGNALING	0.000202583180030801	0.00351682145053879	0.518848077743792	-0.555694197432821	-2.02167347231464	33	JAK1 SHC1 STAT5A STAT5B SYK IL5RA PIK3CD PTK2B INPPL1 JAK3 STAT3 PTPN6 GAB2 CSF2RB GRB2
REACTOME_RAC1_GTPASE_CYCLE	0.000206623802249881	0.00351682145053879	0.518848077743792	-0.353989522677645	-1.73973909987133	138	PLEKHG3 ARAP3 ARHGAP1 DOCK5 ARHGAP25 YKT6 ARAP1 WASF2 GMIP RALBP1 MYO9B GIT2 ARHGAP45 ARHGAP9 PREX1 DOCK2 ABR IQGAP1 ARHGAP26 TAGAP RAB7A FMNL1 LBR CHN2 BCR VAV1 ARHGDIB JAG1 SLC1A5 CYBA ARHGAP22 WIPF2 RAC1 PAK2 ARHGAP27 SH3BP1 PAK4 ARHGAP30 DOCK8 NCF1 CDC42EP4 PAK1 NCF4 FARP2 PARD6A ARHGEF18 WASF3 NCF2 TIAM1 CYFIP2 WIPF1 VAMP3 IQGAP2 SOS2 ARHGAP33 ARHGAP35 VAV2 SNAP23 ARHGEF5 CDC42 FAM13A PLD2 S…
REACTOME_RHOA_GTPASE_CYCLE	0.000211225384684037	0.00352323941652973	0.518848077743792	-0.370263167152787	-1.73345219861417	108	PLEKHG3 STK10 STX5 ARHGAP19 ARAP3 ARHGAP1 YKT6 ARHGEF2 ARAP1 GMIP MYO9B ARHGAP45 FAF2 ARHGAP9 PREX1 DOCK2 ABR FLOT2 IQGAP1 ARHGAP26 TAGAP LBR RHOA EMC3 BCR VAV1 ARHGDIB ARHGEF1 AKAP13 ARHGEF40 AAAS ARHGAP22
REACTOME_SYNTHESIS_OF_DNA	0.000230501121901668	0.00374784184977062	0.518848077743792	0.378463922058881	1.75903412665439	107	UBE2E1 PSMC2 PSMA3 PRIM1 ORC3 PSMD14 SEM1 ORC5 PSMC6 CDC16 RFC1 CUL1 ANAPC4 PSMA4 ORC2 PRIM2 PSMD1 PSMA1 ORC4 RPA2 POLE4 PSMC5 RFC3 RPS27A CDT1 SKP2 PSMA7 PSMB7 ANAPC16 PSMB1 PSMA5 PSMB6 PSMC3 PSMD7 PSMB5 RPA3 PSMA2 CDC6 PSMC1 PSME2 PSMD5 PSMD12 ANAPC1 ANAPC15 PCNA CDC23 RFC4 ANAPC10 CCNA2 RBX1 MCM6 CDK2
REACTOME_DISEASES_OF_SIGNAL_TRANSDUCTION_BY_GROWTH_FACTOR_RECEPTORS_AND_SECOND_MESSENGERS	0.000237075326818996	0.00374784184977062	0.518848077743792	-0.280440434424805	-1.5462264617354	338	AKT1 CASP9 PDPK1 MAP2K2 MAPK1 VCP MIB2 AKT1S1 ARRB2 MYH9 GSK3B PRKAR1A KREMEN1 TSC2 SHC1 NOTCH1 CREBBP PSMB4 PSME3 ACTB PSMF1 MAML3 CBL CAMK2G STAT5A TGFBR2 STAT5B PAPSS1 KLC1 EP300 POLR2C DCTN1 TLN1 AKT2 FKBP1A KIT YWHAB FZD5 RAF1 PIK3CD HDAC7 MAP3K11 FOXO3 SND1 LRRFIP1 TRAK1 BAD HDAC3 IQGAP1 POLR2E PSMB3 POLR2A APBB1IP PPP2R1A RAC2 HDAC5 STAT3 PSEN2 PSMB10 BCR VAV1 JAG1 ACTG1 NCOR1 MARK3 FRS3 M…
REACTOME_NEURONAL_SYSTEM	0.00024140404030059	0.00374784184977062	0.518848077743792	-0.329872778093702	-1.67191215857676	169	PDPK1 DBNL MAPK1 SIPA1L1 AP2A2 GNB2 PRKAR1A RPS6KA1 CAMK2G CAMKK1 DNAJC5 AP2A1 ALDH5A1 PLCB2 GNAI2 GNG7 FLOT2 PRKACA TUBB4B PRKAB1 EPB41 PANX2 GLUL PPM1F AP2M1 KCNC3 SHARPIN HOMER3 PTPRF RTN3 RAC1 KCNMA1 KCNQ1 TUBA1A GNAI3 GRIK4 AP2S1 KCNK6 MAPK3 PPFIA1 IL1RAP RPS6KA2 NRXN1 FLOT1 BEGAIN GNB1 PRKCB ACHE GABBR1 TUBA1B CACNA1E TUBA4A KCNJ15 SLC22A1 CHRNE NPTN ALDH2 KCNH2 GNG5 KCNH3 KCNJ2 VAMP2 PRKAR…
REACTOME_NR1H3_NR1H2_REGULATE_GENE_EXPRESSION_LINKED_TO_CHOLESTEROL_TRANSPORT_AND_EFFLUX	0.000242666019049896	0.00374784184977062	0.518848077743792	-0.605341222059847	-2.10284348631074	26	KDM3A AGO2 TNRC6B RXRB EP300 RXRA EEPD1 AGO4 HDAC3 AGO1 NCOA1 NCOR1 NR1H2 KDM4A
REACTOME_THE_CITRIC_ACID_TCA_CYCLE_AND_RESPIRATORY_ELECTRON_TRANSPORT	0.00025411132756365	0.00385325176705608	0.49849310876659	0.337049915469351	1.66858674736074	159	CYCS TMEM126B NDUFB2 UQCRH NDUFS5 NDUFA4 SUCLA2 SUCLG1 ATP5PF SUCLG2 UQCR10 COX7C IDH3A NDUFS4 COX6C LRPPRC MPC1 DLD UQCRQ NDUFAF2 PDHX FH NDUFA5 NDUFB4 NDUFB3 NDUFA12 ATP5F1C NDUFAF1 NDUFV2 NDUFS3 PDHB UQCRC2 UQCRB NDUFAB1 L2HGDH NDUFAF5 NDUFAF4 ATP5PD UQCRFS1 NUBPL NDUFA9 ATP5PO ATP5MC3 NDUFA8 NDUFB5 COX20 COX11 NDUFA6 ATP5PB NDUFS1 COX18 PDP2 NDUFB9 DLAT ATP5F1E COX6A1 COX5A LDHA COX14 GLO1 LD…
REACTOME_INTERLEUKIN_3_INTERLEUKIN_5_AND_GM_CSF_SIGNALING	0.000267728738807338	0.00398724586009499	0.49849310876659	-0.520632098686219	-1.97406825390659	40	JAK1 CRKL SHC1 CBL STAT5A STAT5B SYK IL5RA PIK3CD PRKACA INPPL1 JAK3 VAV1 PTPN6 GAB2 HCK CSF2RB GRB2 RAPGEF1 CRK TEC LYN INPP5D UBB
REACTOME_ANTIVIRAL_MECHANISM_BY_IFN_STIMULATED_GENES	0.000278534777467182	0.00402679788147762	0.49849310876659	0.428508551553979	1.88029769273423	79	UBE2E1 OAS2 IFIT1 USP18 OAS1 OASL ISG15 MX1 HERC5 NUP54 EIF4A2 OAS3 EIF2AK2 KPNA5 NUP35 EIF4E NUP43 ABCE1 UBE2N DDX58 RANBP2 NUP37 NUP107 PPM1B NUP205 NUP42 NUP133 RPS27A KPNA3 SEH1L NDC1
REACTOME_PRE_NOTCH_EXPRESSION_AND_PROCESSING	0.000280041099671105	0.00402679788147762	0.49849310876659	-0.499399348256256	-1.92976573135869	43	AGO2 ATP2A3 SIRT6 FURIN NOTCH1 CREBBP TNRC6B MAML3 EP300 AGO4 RFNG AGO1 NOTCH2 B4GALT1 MAML1 ST3GAL4 RUNX1 RBPJ MFNG SEL1L TFDP1
REACTOME_EXTRACELLULAR_MATRIX_ORGANIZATION	0.000319320084976472	0.00451377882831148	0.49849310876659	-0.339594641328139	-1.67591242289724	144	ICAM3 CAPN5 CTSB ADAM19 FURIN ITGB2 CAPN1 LTBP2 ITGAX ICAM1 F11R BSG ITGA5 ADAM8 ICAM4 PECAM1 ITGAM ACTN1 PLOD1 FBN1 LAMB2 ITGB8 ADAMTS5 JAM3 LAMC1 P4HB MMP25 P4HA2 COL9A3 ITGA9 ITGAE COL13A1 CTSK ITGB4 NRXN1 CAPNS2 ITGA2B CRTAP TIMP2 TGFB1 EFEMP2 NCSTN DAG1 SDC3 SDC2 CD151 PSEN1 COL18A1 BMP1 MMP9 FBN2 LTBP1 COL7A1 LAMA5 MMP14 VWF CAPN3 CD44 CTSD TGFB3 PDGFB THBS1
REACTOME_ACTIVATION_OF_THE_MRNA_UPON_BINDING_OF_THE_CAP_BINDING_COMPLEX_AND_EIFS_AND_SUBSEQUENT_BINDING_TO_43S	0.000341898693635601	0.00475239184153485	0.49849310876659	0.473620046932087	1.90711919173512	52	RPS27L EIF2S1 EIF4A2 EIF2S2 EIF3M EIF4E RPS29 RPS24 EIF3E RPS27 EIF3J RPS25 RPS21 RPS7 RPS15 RPS20 RPS6 RPS27A RPS18 RPS3A RPS13 RPS8 RPS19 RPSA RPS15A RPS23 EIF3A RPS12
REACTOME_SIGNALING_BY_NUCLEAR_RECEPTORS	0.000367676296155333	0.00502691854087783	0.49849310876659	-0.320015940755873	-1.61585770262745	166	AKT1 KDM4B PDPK1 MAPK1 KDM3A IGF1R AGO2 GNB2 ZNF217 SRF SHC1 CREBBP TNRC6B RXRB EP300 POLR2C RXRA GNAI2 AKT2 GNG7 EEPD1 AGO4 FOXO3 HDAC3 AGO1 POLR2E TLE3 POLR2A JUND NCOA1 KAT5 CDK9 CPT1A NCOR1 POLR2J TGFA RARA SP1 NR1H2 ZDHHC7 GNAI3 RUNX1 CARM1 MAPK3 CDKN1B NCOA2 PDK2 USF2 CYP26C1
REACTOME_IRE1ALPHA_ACTIVATES_CHAPERONES	0.000398296200198402	0.00527565008303872	0.49849310876659	-0.483097200332639	-1.88083509572962	45	CTDSP2 EXTL3 KLHDC3 SHC1 ADD1 DCTN1 ERN1 TLN1 ATP6V0D1 DNAJC3 ZBTB17 WIPI1 ACADVL PPP2R5B EDEM1 SYVN1 HDGF ARFGAP1 HSPA5 GSK3A
REACTOME_BBSOME_MEDIATED_CARGO_TARGETING_TO_CILIUM	0.000402863065899992	0.00527565008303872	0.49849310876659	0.650204291970955	2.04124203599551	19	SSTR3 CCT8 ARL6 CCT2 BBS2 BBS10 MKKS BBS9 CCT5 CCT4 CCT3 LZTFL1 BBS4 BBS12 TTC8
REACTOME_INTERFERON_SIGNALING	0.000404846049537743	0.00527565008303872	0.49849310876659	0.334891161894736	1.66223342993195	165	IFI27 UBE2E1 OAS2 IFIT1 USP18 OAS1 OASL IFIT5 ISG15 RSAD2 XAF1 MX1 HERC5 NUP54 EIF4A2 OAS3 TRIM14 EIF2AK2 IFI6 KPNA5 NUP35 EIF4E NUP43 IFITM1 ABCE1 IFIT3 UBE2N IFIT2 IRF7 DDX58 RANBP2 SP100 IFITM3 NUP37 BST2 NUP107 PPM1B TRIM22 GBP3 NUP205 NUP42 NUP133 MT2A TRIM5 SUMO1 RPS27A KPNA3 TRIM38 SEH1L NDC1
REACTOME_G2_M_CHECKPOINTS	0.000432352971802566	0.00554742120743601	0.49849310876659	0.361037867056952	1.70490321901954	120	HUS1 ABRAXAS1 PSMC2 PSMA3 UBE2V2 ATR ORC3 RAD50 PSMD14 SEM1 ORC5 RNF8 UBE2N MRE11 PSMC6 ATM WRN PSMA4 ORC2 PSMD1 PSMA1 ORC4 RPA2 SUMO1 PSMC5 RFC3 RPS27A NBN PSMA7 PSMB7 DBF4 PSMB1 PSMA5 RHNO1 PSMB6 PSMC3 PSMD7 PSMB5 RPA3 PSMA2 CDC6 PSMC1 CHEK2 PSME2 PSMD5 PSMD12 CLSPN YWHAE
REACTOME_RESPIRATORY_ELECTRON_TRANSPORT_ATP_SYNTHESIS_BY_CHEMIOSMOTIC_COUPLING_AND_HEAT_PRODUCTION_BY_UNCOUPLING_PROTEINS	0.000468756401981405	0.00592337635231048	0.49849310876659	0.359864048497632	1.69298989482397	118	CYCS TMEM126B NDUFB2 UQCRH NDUFS5 NDUFA4 ATP5PF UQCR10 COX7C NDUFS4 COX6C LRPPRC UQCRQ NDUFAF2 NDUFA5 NDUFB4 NDUFB3 NDUFA12 ATP5F1C NDUFAF1 NDUFV2 NDUFS3 UQCRC2 UQCRB NDUFAB1 NDUFAF5 NDUFAF4 ATP5PD UQCRFS1 NUBPL NDUFA9 ATP5PO ATP5MC3 NDUFA8 NDUFB5 COX20 COX11 NDUFA6 ATP5PB NDUFS1 COX18 NDUFB9 ATP5F1E COX6A1 COX5A COX14 ETFA NDUFB7 NDUFB8 ATP5MC1 ATP5ME SCO2
REACTOME_S_PHASE	0.000494955170180988	0.00616108376016334	0.477270815362862	0.348030777160549	1.68567215473495	140	UBE2E1 PSMC2 PSMA3 PRIM1 ORC3 PSMD14 SEM1 ESCO1 ORC5 PSMC6 CDC16 LIN52 RFC1 CUL1 ANAPC4 PSMA4 ORC2 PRIM2 MNAT1 PSMD1 LIN9 PSMA1 SMC3 ORC4 RPA2 POLE4 AKT3 PSMC5 RFC3 RPS27A CCNH CDT1 SKP2 PSMA7 PSMB7 ANAPC16 PSMB1 PSMA5 PDS5A PSMB6 PSMC3 PSMD7 PSMB5 RPA3 PSMA2 PDS5B CDC6 PSMC1 MYC PSME2 PSMD5 CDKN1A PSMD12 ANAPC1 ANAPC15 PCNA STAG1 RBBP4 CDC23 E2F5 RFC4 CDK7 ANAPC10 CCNA2 RBX1 MCM6 CDK2
REACTOME_CELL_SURFACE_INTERACTIONS_AT_THE_VASCULAR_WALL	0.000515135195419117	0.00631798166146388	0.477270815362862	0.352075197378433	1.66605246693251	122	JCHAIN IGLV3-25 IGKV3-15 SLC3A2 IGLV3-1 IGKV1-5 IGHA2 IGKV3-20 ITGA4 IGKV4-1 IGLV1-47 YES1 IGHV4-59 IGKV3-11 IGLV3-21 IGLV2-23 IGLV2-11 CD48 IGLV1-40 IGKV2-30 IGHA1 IGLC2 IGHV3-7 PPIA IGLV3-19 IGHV4-34 NRAS PIK3R1 IGLV1-44 IGHV3-30
REACTOME_FCERI_MEDIATED_MAPK_ACTIVATION	0.000553779215405687	0.00669350529925135	0.477270815362862	0.435267541880168	1.80926848125791	59	IGLV3-25 IGKV3-15 IGLV3-1 IGKV1-5 IGKV3-20 IGKV4-1 IGLV1-47 IGHV4-59 IGKV3-11 IGLV3-21 IGLV2-23 IGLV2-11 IGLV1-40 IGKV2-30 IGLC2 IGHV3-7 IGLV3-19 IGHV4-34 NRAS IGLV1-44 IGHV3-30
REACTOME_SIGNALING_BY_PTK6	0.000574940337813434	0.0068500034533772	0.477270815362862	-0.505426286485181	-1.88333385309568	36	AKT1 CBL ARAP1 ELMO1 PXN STAT3 RHOA RAC1 DOK1 PTPN1 EPAS1 CDKN1B NR3C1 CRK LRRK2 UBB SOCS3 ARHGAP35
REACTOME_FC_EPSILON_RECEPTOR_FCERI_SIGNALING	0.000609509417978216	0.00715958950132158	0.477270815362862	0.335733842225433	1.64832557456787	151	IGLV3-25 IGKV3-15 IGLV3-1 IGKV1-5 PSMC2 PSMA3 IGKV3-20 IGKV4-1 IGLV1-47 IGHV4-59 IGKV3-11 PSMD14 IGLV3-21 SEM1 MALT1 IGLV2-23 IGLV2-11 IGLV1-40 IGKV2-30 UBE2N IGLC2 IGHV3-7 PSMC6 TXK IGLV3-19 BTRC IGHV4-34 CUL1 NRAS PSMA4 PIK3R1 IGLV1-44 IGHV3-30 PSMD1 PSMA1 CALM1 IGLC3 PIK3CA PSMC5 IGHV3-11 RPS27A PPP3CB IGHV4-39 PSMA7 PSMB7 PRKCQ PSMB1 ITK IGHV3-33 PSMA5 PSMB6 PSMC3 PSMD7 PSMB5 PSMA2
REACTOME_RAB_REGULATION_OF_TRAFFICKING	0.000658527627394948	0.00747172183613499	0.477270815362862	-0.357802017338294	-1.6737555840371	107	AKT1 MON1B ULK1 TBC1D17 GAPVD1 TBC1D10B RAB5B TRAPPC5 TRAPPC12 RAB11B TBC1D20 TSC2 TBC1D14 RAB1B RAB35 AKT2 RAB3IL1 GGA3 HPS1 TRAPPC1 TRAPPC9 RAB7A GABARAPL2 DENND1A
REACTOME_PLATELET_AGGREGATION_PLUG_FORMATION	0.000659434408495704	0.00747172183613499	0.477270815362862	-0.575529493531446	-1.98064285325646	25	AKT1 PDPK1 SHC1 SYK TLN1 APBB1IP CSK PTPN1 GRB2 CRK ITGA2B MPL
REACTOME_CDT1_ASSOCIATION_WITH_THE_CDC6_ORC_ORIGIN_COMPLEX	0.000662958532223009	0.00747172183613499	0.477270815362862	0.456220340332722	1.85321481031785	54	PSMC2 PSMA3 ORC3 PSMD14 SEM1 ORC5 PSMC6 PSMA4 ORC2 PSMD1 PSMA1 ORC4 PSMC5 RPS27A GMNN CDT1 PSMA7 PSMB7 PSMB1 PSMA5 PSMB6 PSMC3 PSMD7 PSMB5 PSMA2 CDC6 PSMC1 PSME2 PSMD5 PSMD12
REACTOME_SIGNALING_BY_MODERATE_KINASE_ACTIVITY_BRAF_MUTANTS	0.000688073668854796	0.00761725911387258	0.477270815362862	-0.507352888304139	-1.87536029235318	35	MAP2K2 MAPK1 ARRB2 ACTB CAMK2G TLN1 YWHAB RAF1 MAP3K11 IQGAP1 APBB1IP ACTG1 MARK3 CSK MAPK3 ARRB1 ITGA2B KSR1
REACTOME_MITOTIC_G1_PHASE_AND_G1_S_TRANSITION	0.000694138720209012	0.00761725911387258	0.477270815362862	0.344598273236433	1.65213991651412	133	PSMC2 PSMA3 PRIM1 ORC3 PSMD14 SEM1 ORC5 PSMC6 LIN52 CUL1 PSMA4 ORC2 PRIM2 MNAT1 PSMD1 CCND2 LIN9 TYMS PSMA1 ORC4 RPA2 POLE4 AKT3 PSMC5 RRM2 RPS27A CCNH GMNN CDK6 CDT1 SKP2 PSMA7 E2F6 PSMB7 DBF4 PSMB1 PSMA5 TOP2A PSMB6 PSMC3 PSMD7 PSMB5 RPA3 PSMA2 RBL1 CDC6 PSMC1 MYC PSME2 PSMD5 CDKN1A PPP2CB PSMD12 DHFR
REACTOME_CONSTITUTIVE_SIGNALING_BY_AKT1_E17K_IN_CANCER	0.000768511874842099	0.00832388186517286	0.477270815362862	-0.581644209688689	-1.98563166811515	24	AKT1 CASP9 PDPK1 AKT1S1 GSK3B TSC2 AKT2 FOXO3 BAD
REACTOME_MAP2K_AND_MAPK_ACTIVATION	0.000812119478440021	0.00868343134639715	0.477270815362862	-0.533299139378403	-1.92448185893452	31	MAP2K2 MAPK1 ARRB2 ACTB TLN1 YWHAB RAF1 IQGAP1 APBB1IP ACTG1 MARK3 CSK MAPK3 ARRB1 ITGA2B KSR1
REACTOME_PHOSPHOLIPID_METABOLISM	0.000851844487776784	0.00899288990893466	0.477270815362862	-0.325325461093595	-1.60751827961634	154	SLC44A2 MTMR14 PI4KB CDIPT PCYT1A LPCAT3 ABHD4 PI4K2A PITPNM1 PNPLA2 INPP5K CDS2 PHOSPHO1 PIK3R5 ARF3 PNPLA6 MTMR4 LPGAT1 GDE1 CPNE1 MBOAT7 PIK3CD DGAT2 LPCAT2 INPPL1 PIP5K1C LPCAT1 MTMR3 PISD ARF1 PI4KA ABHD3 DGAT1 HADHA PGS1 PIP4K2A PIK3R6 PIP5K1B GPAT3 MTMR12 TNFAIP8L2 PLEKHA2 MBOAT1 PIK3CG PLA2G6 PIP4P1 LPIN2 TMEM86B INPP4A PCTP ACHE
REACTOME_SEPARATION_OF_SISTER_CHROMATIDS	0.000871282587513104	0.00908312097482411	0.477270815362862	0.317167308534968	1.56136337481214	156	UBE2E1 DYNC1I2 PSMC2 PSMA3 ITGB3BP PSMD14 SKA2 SEM1 NUP43 SPDL1 PSMC6 XPO1 CENPC RANBP2 SGO2 RPS27 CDC16 NSL1 NUP37 ANAPC4 PSMA4 NUP107 PSMD1 CENPF PSMA1 SMC3 CLASP2 NUP133 PSMC5 RPS27A PSMA7 PSMB7 SEH1L BIRC5 ANAPC16 PTTG1 PSMB1 PSMA5 NDC80 PDS5A PSMB6 PSMC3 PSMD7 PSMB5 PSMA2 PDS5B ZWILCH PSMC1 BUB3 ZW10 MIS12 PSME2 PSMD5 PPP2CB CENPE PSMD12 BUB1 KNTC1 PPP2R5C ANAPC1 ANAPC15 BUB1B STAG1 CENPH CE…
REACTOME_INTRACELLULAR_SIGNALING_BY_SECOND_MESSENGERS	0.000887553313164587	0.00913851189110204	0.477270815362862	-0.288364974489495	-1.52709409660471	236	AKT1 CASP9 PDPK1 MAPK1 AKT1S1 AGO2 GSK3B GATAD2B PRKAR1A TSC2 TNRC6B PSMB4 PSME3 PSMF1 CAMK2G CAMKK1 WWP2 CBX4 PHLPP1 AKT2 TRIM27 KIT GRK2 AGO4 PIK3CD HDAC7 FOXO3 BAD PRKACA CBX8 HDAC3 PIP5K1C AGO1 PSMB3 GATAD2A PPP2R1A RAC2 HDAC5 MKRN1 AHCYL1 PSMB10 RCOR1 VAV1 IL1RL1 USP7 TGFA PHC2 PIP4K2A RAC1 PPP2R5B PIP5K1B GAB2 STUB1 MAF1 GSK3A INSR MAPK3 PSMD2 CDKN1B GRB2 IL1RAP GAB1 RHOG
REACTOME_PARASITE_INFECTION	0.000942588010746765	0.00958680976783905	0.477270815362862	0.394560877492441	1.7539821789931	83	IGLV3-25 IGKV3-15 WASL IGLV3-1 IGKV1-5 IGKV3-20 IGKV4-1 IGLV1-47 YES1 IGHV4-59 IGHG1 IGKV3-11 IGLV3-21 NCK1 IGLV2-23 IGLV2-11 IGLV1-40 IGKV2-30 IGLC2 IGHV3-7 IGLV3-19 ABI2 FCGR3A IGHV4-34 IGLV1-44 IGHV3-30 IGLC3 IGHV3-11 IGHV4-39 ABI1 NCKAP1 IGHV3-33 CD3G
REACTOME_ACTIVATION_OF_THE_PRE_REPLICATIVE_COMPLEX	0.000985905474475936	0.00990656826160158	0.45505986738723	0.551736747000367	1.92626037330184	28	PRIM1 ORC3 ORC5 ORC2 PRIM2 ORC4 RPA2 POLE4 GMNN CDT1 DBF4 RPA3 CDC6
REACTOME_SIGNALLING_TO_ERKS	0.00101089493288054	0.0100367425478853	0.45505986738723	-0.548180140940787	-1.92246717436045	28	MAP2K2 CRKL MAPK1 SHC1 MAPKAPK2 YWHAB KIDINS220 MAPKAPK3 MAPK3 GRB2 RAPGEF1 CRK RALB MAP2K1 MAPK14 BRAF
REACTOME_ORC1_REMOVAL_FROM_CHROMATIN	0.00103617364705276	0.0101666920193177	0.45505986738723	0.414076882088823	1.74763994369343	65	PSMC2 PSMA3 ORC3 PSMD14 SEM1 ORC5 PSMC6 CUL1 PSMA4 ORC2 PSMD1 PSMA1 ORC4 PSMC5 RPS27A CDT1 SKP2 PSMA7 PSMB7 PSMB1 PSMA5 PSMB6 PSMC3 PSMD7 PSMB5 PSMA2 CDC6 PSMC1 PSME2 PSMD5 PSMD12
REACTOME_RHO_GTPASE_CYCLE	0.00105990571223933	0.0102405867951299	0.45505986738723	-0.261736473200268	-1.44296325318016	341	CPSF7 PLEKHG3 STK10 STX5 ARHGAP19 ARAP3 CAPZB VCP PKP4 ARHGAP1 HGS DOCK5 ARHGAP25 YKT6 ACTB ARHGEF2 ARAP1 WASF2 GMIP RALBP1 MYO9B WWP2 GIT2 ARHGAP45 FAF2 ARHGAP9 ARFGAP2 FNBP1 PREX1 DOCK2 ABR FLOT2 MAP3K11 CPD MTX1 PTK2B WDR91 SHKBP1 IQGAP1 ARHGAP26 TAGAP RAB7A FMNL1 LBR RAC2 CHN2 KIDINS220 RHOA EMC3 DNMBP ANKLE2 NSFL1C BCR VAV1 AKAP12 ARHGDIB ARHGEF1 JAG1 AKAP13 ACTG1 ACTN1 SLC1A5 TNFAIP1 FRS3 C…
REACTOME_DNA_REPLICATION_PRE_INITIATION	0.00107425339326998	0.0102405867951299	0.45505986738723	0.390387293818882	1.72337186585975	80	PSMC2 PSMA3 PRIM1 ORC3 PSMD14 SEM1 ORC5 PSMC6 PSMA4 ORC2 PRIM2 PSMD1 PSMA1 ORC4 RPA2 POLE4 PSMC5 RPS27A GMNN CDT1 PSMA7 PSMB7 DBF4 PSMB1 PSMA5 PSMB6 PSMC3 PSMD7 PSMB5 RPA3 PSMA2 CDC6 PSMC1 PSME2 PSMD5 PSMD12
REACTOME_RNA_POLYMERASE_I_PROMOTER_ESCAPE	0.00108411898923857	0.0102405867951299	0.45505986738723	0.551185008235224	1.89762175267072	27	TAF1B GTF2H5 TAF1D CBX3 POLR2K MNAT1 GTF2H2 CCNH GTF2H1 POLR1C GTF2H3 TBP RRN3 TAF1A ERCC3 POLR1B POLR2L POLR1A CDK7
REACTOME_SEMAPHORIN_INTERACTIONS	0.00109282041338916	0.0102405867951299	0.45505986738723	-0.444602260223888	-1.76779267855357	47	MYH9 GSK3B SEMA7A FES SEMA4D SEMA5A TLN1 PIP5K1C RHOA LIMK2 RAC1 SEMA4A PLXNC1 PAK2 NRP1 PAK1 FARP2 CDK5R1
REACTOME_RESPIRATORY_ELECTRON_TRANSPORT	0.00115815363486298	0.0107322236830636	0.45505986738723	0.364323588963769	1.66236697970288	98	CYCS TMEM126B NDUFB2 UQCRH NDUFS5 NDUFA4 UQCR10 COX7C NDUFS4 COX6C LRPPRC UQCRQ NDUFAF2 NDUFA5 NDUFB4 NDUFB3 NDUFA12 NDUFAF1 NDUFV2 NDUFS3 UQCRC2 UQCRB NDUFAB1 NDUFAF5 NDUFAF4 UQCRFS1 NUBPL NDUFA9 NDUFA8 NDUFB5 COX20 COX11 NDUFA6 NDUFS1 COX18 NDUFB9 COX6A1 COX5A COX14 ETFA NDUFB7
REACTOME_PLATELET_ACTIVATION_SIGNALING_AND_AGGREGATION	0.00119906684246866	0.0109619491024766	0.45505986738723	-0.303107672901226	-1.55170327402633	182	AKT1 PLCG2 TAGLN2 PDPK1 MAPK1 ALDOA ARRB2 GNB2 SHC1 ACTN4 SYK PIK3R5 GNAI2 TLN1 GNG7 RAF1 WDR1 APBB1IP RAC2 GNAQ RHOA PFN1 PECAM1 VAV1 STXBP2 ACTN1 PTPN6 CSK SERPINA1 PIK3R6 RAC1 PTPN1 GNAI3 HSPA5 PROS1 MAPK3 ARRB1 GRB2 RHOG PIK3CG DGKZ CRK DAGLB CYB5R1 ITGA2B GNB1 PRKCB MPL PPBP DGKG TGFB1 PRKCD TUBA4A STX4 QSOX1 MAPK14 LYN F13A1 CHID1 GNG5 GNA11 SELP LHFPL2 CD63 VAV2 PSAP LCP2 BRPF3 CDC42 VWF T…
REACTOME_NEDDYLATION	0.00120923179547704	0.0109619491024766	0.45505986738723	0.298660993275279	1.51826673446511	196	CUL5 COMMD10 NAE1 PSMC2 PSMA3 COPS4 KCTD6 KLHL20 DCUN1D4 PSMD14 SEM1 DCAF13 KLHL9 DCAF17 CUL2 RNF7 ERCC8 ELOC PSMC6 DCAF4 COMMD7 COMMD6 BTRC COPS8 CUL1 PSMA4 FBXO4 PSMD1 ASB3 COMMD3 CAND1 PSMA1 FBXO22 DDB2 FEM1B COMMD2 LMO7 COMMD8 SOCS2 COPS2 PSMC5 FBXO32 DCAF16 RPS27A BTBD1 CISH DCUN1D5 UBA3 SKP2 PSMA7 PSMB7 SOCS5 BIRC5 PSMB1 COMMD4 PSMA5 PSMB6 PSMC3 PSMD7 PSMB5 PSMA2 COPS5 LRRC41 KCTD7 PSMC1 KL…
REACTOME_FOXO_MEDIATED_TRANSCRIPTION	0.00124566092786995	0.0111707657402531	0.45505986738723	-0.449360081636681	-1.82090899489339	50	AKT1 CAT CREBBP SIN3A SOD2 EP300 BCL6 NFYC AKT2 CITED2 YWHAB CCNG2 FOXO3 PINK1 BCL2L11 CDKN1B NFYA NR3C1 STK11 FOXO1
REACTOME_ESR_MEDIATED_SIGNALING	0.00126115962923751	0.0111741690512437	0.45505986738723	-0.340982885951402	-1.63444672557951	125	AKT1 KDM4B PDPK1 MAPK1 IGF1R AGO2 GNB2 ZNF217 SRF SHC1 CREBBP TNRC6B EP300 POLR2C GNAI2 AKT2 GNG7 AGO4 FOXO3 AGO1 POLR2E TLE3 POLR2A JUND NCOA1 KAT5 CDK9 POLR2J TGFA SP1 ZDHHC7 GNAI3 RUNX1 CARM1 MAPK3 CDKN1B NCOA2 USF2
REACTOME_ONCOGENIC_MAPK_SIGNALING	0.00128188820317713	0.0111741690512437	0.45505986738723	-0.404978666780177	-1.73587885258253	66	MAP2K2 MAPK1 ARRB2 ACTB CAMK2G PAPSS1 TLN1 YWHAB RAF1 MAP3K11 SND1 TRAK1 IQGAP1 APBB1IP ACTG1 MARK3 BCL2L11 CSK MAPK3 ARRB1 DUSP10 ITGA2B KSR1 KDM7A MAP2K1 CLCN6 MPRIP TRIM24 BRAF AGTRAP
REACTOME_SIGNALING_BY_NOTCH3	0.0012862352864741	0.0111741690512437	0.45505986738723	-0.488832985261493	-1.8069040135282	35	MIB2 TACC3 NOTCH1 CREBBP MAML3 WWP2 EP300 YBX1 PSEN2 JAG1 MAML1 RBPJ PBX1 NCSTN APH1A PSEN1 UBB KAT2B
REACTOME_SWITCHING_OF_ORIGINS_TO_A_POST_REPLICATIVE_STATE	0.00131317041873418	0.0112548007549647	0.45505986738723	0.387202627353796	1.72127179043715	83	UBE2E1 PSMC2 PSMA3 ORC3 PSMD14 SEM1 ORC5 PSMC6 CDC16 CUL1 ANAPC4 PSMA4 ORC2 PSMD1 PSMA1 ORC4 PSMC5 RPS27A CDT1 SKP2 PSMA7 PSMB7 ANAPC16 PSMB1 PSMA5 PSMB6 PSMC3 PSMD7 PSMB5 PSMA2 CDC6 PSMC1 PSME2 PSMD5 PSMD12 ANAPC1 ANAPC15 CDC23 ANAPC10 CCNA2 RBX1 MCM6 CDK2
REACTOME_INTEGRIN_SIGNALING	0.00132250656353302	0.0112548007549647	0.45505986738723	-0.596247613877797	-1.92498724570315	20	AKT1 PDPK1 SHC1 SYK TLN1 APBB1IP CSK PTPN1 GRB2 CRK ITGA2B
REACTOME_SIGNALING_BY_BRAF_AND_RAF1_FUSIONS	0.00142194133911594	0.0119787785537646	0.45505986738723	-0.431912422234753	-1.77188472644604	52	MAP2K2 MAPK1 ARRB2 ACTB CAMK2G PAPSS1 TLN1 YWHAB RAF1 SND1 TRAK1 IQGAP1 APBB1IP ACTG1 MARK3 BCL2L11 CSK MAPK3 ARRB1 ITGA2B KSR1 KDM7A MAP2K1 CLCN6 MPRIP TRIM24 BRAF AGTRAP
REACTOME_CELL_DEATH_SIGNALLING_VIA_NRAGE_NRIF_AND_NADE	0.00149457033290015	0.0124647165763872	0.45505986738723	-0.424418287020099	-1.77310651551353	57	ARHGEF2 PREX1 CASP2 ABR BAD PSEN2 VAV1 ARHGEF1 AKAP13 ARHGEF40 BCL2L11 RAC1 SQSTM1 FGD3 ARHGEF37 NCSTN AATF APH1A ARHGEF18 ARHGEF12 TIAM1 PSEN1 UBB SOS2 TRAF6 VAV2 PSENEN ARHGEF5 UBA52 GNA13
REACTOME_SNRNP_ASSEMBLY	0.00153909445365523	0.0126684377060391	0.45505986738723	0.445869534234438	1.79463253734815	51	CLNS1A SNRPF NUP54 SNRPE NUP35 NUP43 PHAX SNRPG SNRPD2 RANBP2 NCBP1 TGS1 NCBP2 NUP37 NUP107 GEMIN2 NUP205 NUP42 NUP133 SNUPN SEH1L NDC1 DDX20 SNRPD1 WDR77 GEMIN6
REACTOME_DEATH_RECEPTOR_SIGNALLING	0.00154937727340047	0.0126684377060391	0.45505986738723	-0.345814296611386	-1.63749278592835	111	ARHGEF2 SMPD2 PREX1 CASP2 ABR BAD HDAC3 SMPD3 TNFRSF1A RHOA PSEN2 SHARPIN IKBKB VAV1 ARHGEF1 AKAP13 ARHGEF40 BCL2L11 CFLAR RAC1 SQSTM1 FGD3 RELA USP4 ARHGEF37 TRADD RTN4 RIPK1 NCSTN AATF FADD FAS APH1A ARHGEF18 ARHGEF12 TIAM1 PSEN1 TNFRSF10B UBB RIPK2 SOS2 TAB1 TRAF6 CASP8 VAV2 PSENEN ARHGEF5 RBCK1 SPPL2B NFKB1 UBA52 GNA13
REACTOME_CILIUM_ASSEMBLY	0.0016249632896052	0.0131574697430169	0.45505986738723	0.317884013394174	1.57349495861867	160	CEP290 DYNC1I2 AHI1 TTC21B CEP83 IFT74 AKAP9 HAUS1 CEP57 TRIP11 TNPO1 KIF3A SSTR3 CEP162 CNTRL WDR35 CCT8 ARL6 NEDD1 IQCB1 PCM1 CLUAP1 EXOC5 CCT2 EXOC4 TTBK2 BBS2 BBS10 CEP78 EXOC2 MKKS HSP90AA1 ARL13B CEP70 SDCCAG8 CEP135 KIFAP3 CENPJ HAUS6 HAUS3 EXOC1 TRAF3IP1 IFT57 HSPB11 TCTN3 BBS9 CCT5 NINL CCT4 CCP110 IFT80 YWHAE CCT3 DYNC2H1 RAB8A IFT46 SEPTIN2 CEP89 LZTFL1 RAB11FIP3 CEP97 PLK4 BBS4 BBS12 …
REACTOME_TRNA_PROCESSING_IN_THE_NUCLEUS	0.00167969743244144	0.0134698813332323	0.45505986738723	0.439904438380344	1.80325275765529	55	RTRAF RTCB NUP54 RPP30 NUP35 NUP43 DDX1 C2orf49 RANBP2 NUP37 ZBTB8OS NUP107 POP5 NUP205 NUP42 NUP133 FAM98B RAN TSEN2 TSEN15 SEH1L NDC1 POP4 POP1 TRNT1
REACTOME_NR1H2_AND_NR1H3_MEDIATED_SIGNALING	0.00176909424720837	0.0140516628778265	0.45505986738723	-0.514790114819442	-1.85768954790283	31	KDM3A AGO2 TNRC6B RXRB EP300 RXRA EEPD1 AGO4 HDAC3 AGO1 NCOA1 NCOR1 NR1H2
REACTOME_NRAGE_SIGNALS_DEATH_THROUGH_JNK	0.00187082225249056	0.0147194882884634	0.45505986738723	-0.463079284210416	-1.76986455904486	41	ARHGEF2 PREX1 ABR BAD VAV1 ARHGEF1 AKAP13 ARHGEF40 BCL2L11 RAC1 FGD3 ARHGEF37 AATF ARHGEF18 ARHGEF12 TIAM1 SOS2 VAV2 ARHGEF5
REACTOME_RNA_POLYMERASE_I_TRANSCRIPTION_TERMINATION	0.00193155776551174	0.0150553194059514	0.45505986738723	0.544470811252783	1.85459326466928	26	TAF1B GTF2H5 TAF1D TTF1 POLR2K MNAT1 GTF2H2 CCNH GTF2H1 POLR1C GTF2H3 TBP TAF1A ERCC3 POLR1B POLR2L POLR1A CDK7
REACTOME_SIGNALING_BY_ERYTHROPOIETIN	0.00200300967038612	0.0154676857879817	0.431707695803346	-0.555593655665636	-1.89669962997485	24	PLCG2 CRKL SHC1 STAT5A STAT5B PIK3R5 PIK3CD VAV1 GRB2 GAB1 PIK3CG RAPGEF1 EPOR IRS2 LYN
REACTOME_MITOTIC_METAPHASE_AND_ANAPHASE	0.00204917203467293	0.0156789860267635	0.431707695803346	0.291244389942698	1.48056384598579	196	UBE2E1 DYNC1I2 PSMC2 PSMA3 NUP54 ITGB3BP PSMD14 SKA2 SEM1 NUP35 NUP43 SPDL1 TNPO1 PSMC6 XPO1 CENPC RANBP2 SGO2 RPS27 CDC16 NSL1 NUP37 ANAPC4 PSMA4 NUP107 PSMD1 CENPF TMPO PSMA1 NUP205 SMC3 CLASP2 NUP133 RAN SUMO1 PSMC5 RPS27A PSMA7 PSMB7 SEH1L BIRC5 ANAPC16 NDC1 PTTG1 PSMB1 PSMA5 NDC80 PDS5A PSMB6 PSMC3 VRK1 PSMD7 VRK2 PSMB5 PSMA2 PDS5B ZWILCH PSMC1 BUB3 ZW10 MIS12 PSME2 PSMD5 PPP2CB CENPE PSMD12…
REACTOME_G_PROTEIN_BETA_GAMMA_SIGNALLING	0.002197499292732	0.0166610400921681	0.431707695803346	-0.564040875128291	-1.87586475410828	22	AKT1 PDPK1 GNB2 PIK3R5 PLCB2 AKT2 GNG7 RHOA PIK3R6 PIK3CG GNB1 PAK1
REACTOME_DNA_REPLICATION	0.0022954128805567	0.0172153495948122	0.431707695803346	0.34545338868997	1.62372122860928	117	UBE2E1 PSMC2 PSMA3 PRIM1 ORC3 PSMD14 SEM1 ORC5 PSMC6 CDC16 RFC1 CUL1 ANAPC4 PSMA4 ORC2 PRIM2 PSMD1 PSMA1 ORC4 RPA2 POLE4 PSMC5 RFC3 RPS27A GMNN CDT1 SKP2 PSMA7 PSMB7 DBF4 ANAPC16 PSMB1 PSMA5 PSMB6 PSMC3 PSMD7 PSMB5 RPA3 PSMA2 CDC6 PSMC1 PSME2 PSMD5 PSMD12 ANAPC1 ANAPC15 PCNA CDC23 RFC4 ANAPC10 CCNA2 RBX1 MCM6 CDK2
REACTOME_DEPOSITION_OF_NEW_CENPA_CONTAINING_NUCLEOSOMES_AT_THE_CENTROMERE	0.00231189347076615	0.0172153495948122	0.431707695803346	0.598410478573307	1.87864128048326	19	ITGB3BP RSF1 CENPC NPM1 SMARCA5 MIS18A CENPH CENPL MIS18BP1 RBBP4 KNL1
REACTOME_TBC_RABGAPS	0.00237313503614551	0.0174579761790485	0.431707695803346	-0.468717149959745	-1.77722358673618	40	ULK1 TBC1D17 TBC1D10B RAB5B RAB11B TBC1D20 TSC2 TBC1D14 RAB35 GGA3 RAB7A GABARAPL2
REACTOME_P75_NTR_RECEPTOR_MEDIATED_SIGNALLING	0.00238634206763972	0.0174579761790485	0.431707695803346	-0.387775994528569	-1.6883798392962	73	ARHGEF2 SMPD2 PREX1 CASP2 ABR BAD HDAC3 RHOA PSEN2 IKBKB VAV1 ARHGEF1 AKAP13 ARHGEF40 BCL2L11 RAC1 SQSTM1 FGD3 RELA ARHGEF37 RTN4 NCSTN AATF APH1A ARHGEF18 ARHGEF12 TIAM1 PSEN1 UBB RIPK2 SOS2 TRAF6 VAV2 PSENEN ARHGEF5 NFKB1 UBA52 GNA13
REACTOME_HOMOLOGOUS_DNA_PAIRING_AND_STRAND_EXCHANGE	0.00248865448170427	0.0180481551107945	0.431707695803346	0.48085477278328	1.78487893693046	37	HUS1 ATR RAD50 RAD51B PALB2 MRE11 ATM WRN BRCA2 RAD51C RPA2 RFC3 NBN RHNO1 RPA3
REACTOME_DEADENYLATION_DEPENDENT_MRNA_DECAY	0.0025340788923019	0.018219153415343	0.431707695803346	0.422508681982002	1.73354196882508	56	TTC37 LSM5 DIS3 LSM3 EIF4A2 PAIP1 HBS1L EIF4E CNOT6L EXOSC8 CNOT4 LSM6 WDR61 PARN EXOSC9 CNOT7 EXOSC3 CNOT2 EXOSC7 LSM7
REACTOME_FACTORS_INVOLVED_IN_MEGAKARYOCYTE_DEVELOPMENT_AND_PLATELET_PRODUCTION	0.00261742546260221	0.0185453592090095	0.431707695803346	-0.345166273217432	-1.61070193249367	101	KIF1C MAFF CAPZB KIF9 DOCK5 EHD1 PRKAR1A ACTB SIN3A IRF1 KLC1 HMG20B DOCK2 PRKACA TUBB4B SH2B2 KIF1B KIF21B GATA2 ITPK1 RCOR1 SH2B3 PHF21A MFN2 RAC1 TUBA1A MICAL1 KLC4 DOCK8 MAFK TUBA1B IRF2 NFE2 KLC3 TUBA4A KIF27
REACTOME_ACTIVATION_OF_ANTERIOR_HOX_GENES_IN_HINDBRAIN_DEVELOPMENT_DURING_EARLY_EMBRYOGENESIS	0.00262392372501573	0.0185453592090095	0.431707695803346	-0.427475777487792	-1.68367329626142	46	CREBBP KMT2D EP300 POLR2C RXRA HDAC3 POLR2E POLR2A PAGR1 NCOA6 NCOR1 KMT2C POLR2J RARA
REACTOME_MHC_CLASS_II_ANTIGEN_PRESENTATION	0.00293727366379635	0.0205855986185391	0.431707695803346	-0.355785192057699	-1.64477093940292	96	ACTR1A CAPZB AP1M1 CTSB AP2A2 DNM2 AP2A1 SEC24C CTSE KLC1 RILP DCTN1 OSBPL1A TUBB4B RAB7A AP2M1 ARF1 AP1B1 CD74 TUBA1A AP1G1 AP2S1 CLTC KLC4 HLA-DQA1 CTSK DYNC1LI1 DYNLL2 TUBA1B DYNC1H1 KLC3 HLA-DQB1 TUBA4A CTSA
REACTOME_INTERLEUKIN_RECEPTOR_SHC_SIGNALING	0.00311743180909633	0.021543239788471	0.431707695803346	-0.591837762164166	-1.87265787725806	19	JAK1 SHC1 IL5RA PIK3CD INPPL1 JAK3 PTPN6 GAB2 CSF2RB GRB2
REACTOME_HATS_ACETYLATE_HISTONES	0.00312557795492205	0.021543239788471	0.431707695803346	-0.370742563189342	-1.6117133505404	71	ATXN7L3 KAT8 USP22 SAP130 TAF10 KANSL1 CREBBP MSL2 ACTB BRD8 EP300 TADA2B MSL1 ATXN7 MCRS1 KAT6A NCOA1 BRPF1 KAT5 KAT7 BRD1
REACTOME_NUCLEAR_RECEPTOR_TRANSCRIPTION_PATHWAY	0.0033151599019296	0.0226626504771253	0.431707695803346	-0.504933036164947	-1.7925619213791	30	NR2C2 NR6A1 ESRRA RXRB RXRA NCOR1 NRBP1 RARA NR1H2 VDR PPARA NR3C1 PPARD NR2C2AP NR4A2 NCOR2 THRA
REACTOME_AMYLOID_FIBER_FORMATION	0.00335545687552688	0.0227516344243042	0.431707695803346	-0.467561693260371	-1.72713681662456	34	SORL1 FURIN SIAH1 TSPAN5 GGA3 GSN SIAH2 SNCA GGA1 ITM2B NCSTN APH1A UBB LYZ PSENEN UBA52 TSPAN15
REACTOME_METABOLISM_OF_CARBOHYDRATES	0.00347960739933471	0.0233986615503837	0.431707695803346	-0.282230425829991	-1.45903806187448	200	NUP98 CHST11 ALDOA CHP1 TALDO1 GALNS NUP153 TKT PAPSS1 NUP50 PYGL CHPF2 NUP214 GBE1 RPIA SORD PGLS PRKACA ST3GAL1 PGD PGP SLC25A11 GLB1 PPP2R1A GLYCTK MAN2B1 B4GALT3 HPSE PGAM1 ADPGK B4GALT1 MAN2B2 PFKFB4 SLC25A1 HYAL3 AAAS PGM1 ARSB GAA B4GALT5 TKFC ST3GAL4 HK2 PAPSS2 PFKFB3 CHST15 FUT7 GYS1 PFKM SLC9A1 GNS ABCC5 LYVE1 PHKG2 GAPDH PFKFB2 SDC3 SDC2 DCXR XYLT1 CHST2 TPI1 HK1 SLC25A13 NUP93 NDST1 B…
REACTOME_NUCLEAR_EVENTS_KINASE_AND_TRANSCRIPTION_FACTOR_ACTIVATION	0.00350699363764744	0.0233986615503837	0.431707695803346	-0.430447332743116	-1.67099072104866	44	VRK3 MAPK1 RPS6KA5 DNM2 SRF RPS6KA1 MAPKAPK2 EP300 MEF2D JUND LYL1 PPP2R1A MAPK3 RPS6KA2 CDK5R1 FOSB DUSP3 MAPK14 CHD4 JUNB MAPK7 TRIB1 NAB2
REACTOME_G_BETA_GAMMA_SIGNALLING_THROUGH_PI3KGAMMA	0.00357739354294061	0.0235852391130081	0.431707695803346	-0.602744020052233	-1.86800777359574	17	AKT1 PDPK1 GNB2 PIK3R5 AKT2 GNG7 RHOA PIK3R6 PIK3CG GNB1
REACTOME_ANTI_INFLAMMATORY_RESPONSE_FAVOURING_LEISHMANIA_PARASITE_INFECTION	0.0035915172270408	0.0235852391130081	0.431707695803346	0.350603675135393	1.60186332857486	99	IGLV3-25 IGKV3-15 IGLV3-1 IGKV1-5 IGKV3-20 IGKV4-1 IGLV1-47 YES1 IGHV4-59 IGHG1 IGKV3-11 GPR15 IGLV3-21 IGLV2-23 IGLV2-11 IGLV1-40 PRKACB IGKV2-30 IGLC2 IGHV3-7 P2RY11 IGLV3-19 FCGR3A IGHV4-34 IGLV1-44 IGHV3-30 ADCY9 GNGT2 CALM1 IGLC3
REACTOME_PRE_NOTCH_PROCESSING_IN_GOLGI	0.00368129081491303	0.0236536593782427	0.431707695803346	-0.64564291502188	-1.94289756094137	15	ATP2A3 FURIN NOTCH1 RFNG NOTCH2 B4GALT1 ST3GAL4 MFNG SEL1L
REACTOME_MITOCHONDRIAL_PROTEIN_IMPORT	0.00371022944775817	0.0236536593782427	0.431707695803346	0.42209147694094	1.73023400850178	55	COA6 HSPA9 MTX2 DNAJC19 TOMM70 TIMM9 TIMM21 TIMM17A GRPEL2 PMPCB TOMM20 COA4 SLC25A12 GRPEL1 CHCHD7 COX17 TIMM8B TIMM23 TIMM10 HSPD1 TIMM10B TOMM7 NDUFB8 ATP5MC1 CHCHD10 CMC2 CHCHD3 GFER
REACTOME_PI3K_AKT_SIGNALING_IN_CANCER	0.00371404188691996	0.0236536593782427	0.431707695803346	-0.390845007642978	-1.66907368665748	65	AKT1 CASP9 PDPK1 AKT1S1 GSK3B TSC2 AKT2 KIT PIK3CD FOXO3 BAD RAC2 VAV1 TGFA RAC1 GAB2 GSK3A CDKN1B GRB2 GAB1 RHOG FGFR2 FOXO1
REACTOME_CLATHRIN_MEDIATED_ENDOCYTOSIS	0.00371538294790143	0.0236536593782427	0.431707695803346	-0.334179547549635	-1.58240016008439	111	GAPVD1 RAB5B IGF2R ARRB2 AP2A2 HGS DNM2 FCHO1 ACTB CBL TGOLN2 AP2A1 EPN2 EPS15L1 SH3GL1 ARPC4 FNBP1 GRK2 GAK PIP5K1C AP2M1 SNX18 ACTG1 PACSIN2 TGFA EPN1 ARFGAP1 AP2S1 CLTC ARRB1 GRB2 ACTR2
REACTOME_FCGAMMA_RECEPTOR_FCGR_DEPENDENT_PHAGOCYTOSIS	0.00394744204008837	0.0249406565260129	0.407017918923954	0.333078330074115	1.55222616086901	108	IGLV3-25 IGKV3-15 WASL IGLV3-1 IGKV1-5 IGKV3-20 IGKV4-1 IGLV1-47 YES1 IGHV4-59 IGHG1 IGKV3-11 IGLV3-21 NCK1 IGLV2-23 IGLV2-11 IGLV1-40 IGKV2-30 IGLC2 IGHV3-7 IGLV3-19 ABI2 FCGR3A IGHV4-34 HSP90AA1 PIK3R1 IGLV1-44 IGHV3-30
REACTOME_NEF_MEDIATES_DOWN_MODULATION_OF_CELL_SURFACE_RECEPTORS_BY_RECRUITING_THEM_TO_CLATHRIN_ADAPTERS	0.0040308085209757	0.0252758970413062	0.407017918923954	-0.584318035953259	-1.84886440643899	19	AP1M1 PACS1 AP2A2 AP2A1 AP2M1 ARF1 AP1B1 AP1G1 AP2S1
REACTOME_POTENTIAL_THERAPEUTICS_FOR_SARS	0.00412937465842334	0.0257007348143662	0.407017918923954	-0.376134630747397	-1.63769324655355	73	JAK1 IFNAR2 SUDS3 BRD4 AP2A2 GATAD2B FURIN TYK2 IL6R AP2A1 IMPDH1 FKBP1A HMG20B GATAD2A AP2M1 JAK3 RCOR1 PHF21A ATP1B1 IMPDH2 AP2S1 IFNAR1 NR3C1 SAP30L IL1R1 PTGES3 RIPK1 MBD3 BRMS1 IFNGR2
REACTOME_SIGNAL_TRANSDUCTION_BY_L1	0.00422472978294562	0.0260994417701974	0.407017918923954	-0.577363043344037	-1.82033900778452	18	MAP2K2 MAPK1 ITGA5 RAC1 ITGA9 MAPK3 ITGA2B NRP1 PAK1 MAP2K1 FGFR1 VAV2
REACTOME_REGULATION_OF_LIPID_METABOLISM_BY_PPARALPHA	0.004306671512279	0.0264100297150051	0.407017918923954	-0.345048304565995	-1.58075012930939	94	MED16 MED25 MED22 ESRRA CREBBP SIN3A RXRB EP300 CDK19 RXRA NFYC ARNTL MED15 HDAC3 SIN3B NCOA1 THRAP3 MED13L NCOA6 CPT1A NCOR1 SP1 NR1H2 MED26 CARM1 PPARA NCOA2 NFYA
REACTOME_EPH_EPHRIN_MEDIATED_REPULSION_OF_CELLS	0.00503961543854315	0.0306791188010583	0.407017918923954	-0.441893745391359	-1.63339955807919	35	AP2A2 ACTB AP2A1 EPHB4 AP2M1 PSEN2 ACTG1 EPHB1 RAC1 AP2S1 CLTC NCSTN APH1A TIAM1 PSEN1 LYN MMP9 VAV2 PSENEN AP2B1 EPHA4
REACTOME_ORGANELLE_BIOGENESIS_AND_MAINTENANCE	0.00521211895789927	0.0314993276151303	0.407017918923954	0.272274417461191	1.41096268405851	243	MTERF1 CEP290 DYNC1I2 HSPA9 AHI1 TTC21B CEP83 CYCS IFT74 AKAP9 HAUS1 ATP5PF CEP57 CHD9 SSBP1 TRIP11 TNPO1 KIF3A SSTR3 MTX2 CEP162 CNTRL WDR35 CCT8 ARL6 NEDD1 IQCB1 PCM1 TFAM CLUAP1 EXOC5 CCT2 EXOC4 TGS1 TTBK2 BBS2 BBS10 ATP5F1C CEP78 EXOC2 MKKS HSP90AA1 ARL13B TFB1M POLG2 CEP70 SDCCAG8 CEP135 KIFAP3 CENPJ CALM1 ATP5PD HAUS6 HAUS3 ATP5PO ATP5MC3 EXOC1 TWNK TFB2M TRAF3IP1 ATP5PB IFT57
REACTOME_DISEASES_OF_CARBOHYDRATE_METABOLISM	0.00540098000770538	0.0324058800462323	0.407017918923954	-0.54606502815459	-1.83068630380976	23	TALDO1 GALNS GBE1 RPIA GLB1 ARSB GAA GYS1 GNS DCXR UBB GYG1
REACTOME_AUTOPHAGY	0.00550759520384166	0.0325806655508678	0.407017918923954	-0.319055773119905	-1.52271259111115	120	ATG13 ULK1 MTMR14 VPS37B VCP ATG4B WIPI2 TSC2 VPS37C ATG9A WDR45B CHMP2A PINK1 TUBB4B PRKAB1 USP30 GABARAPL2 MTMR3 PEX5 HSF1 WIPI1 VPS28 MFN2 TUBA1A EPAS1 CHMP6 MAP1LC3A VIM SQSTM1 BECN1 NBR1 UBAP1 DYNC1LI1 TSC1 DYNLL2 TUBA1B DYNC1H1 ATG4D
REACTOME_REGULATION_OF_MECP2_EXPRESSION_AND_ACTIVITY	0.00551503498079441	0.0325806655508678	0.407017918923954	-0.522345920993105	-1.7831976750698	24	AGO2 TNRC6B CAMK2G SIN3A AGO4 PRKACA HDAC3 AGO1 LBR NCOR1
REACTOME_NOTCH3_ACTIVATION_AND_TRANSMISSION_OF_SIGNAL_TO_THE_NUCLEUS	0.00554730756381682	0.0325806655508678	0.407017918923954	-0.569282330678987	-1.80128932130242	19	MIB2 TACC3 WWP2 YBX1 PSEN2 JAG1 NCSTN APH1A PSEN1 UBB PSENEN UBA52
REACTOME_EPH_EPHRIN_SIGNALING	0.00588059760641919	0.0342966321940811	0.407017918923954	-0.369856518482688	-1.59093316341804	68	MYH9 AP2A2 ACTB AP2A1 EPHB4 ARPC4 ARPC1B AP2M1 RHOA PSEN2 ACTG1 EPHB1 LIMK2 RAC1 PAK2 AP2S1 CLTC ACTR2 NCK2 PAK1 NCSTN SDC2 APH1A TIAM1 PSEN1 LYN MMP9 VAV2 PSENEN LIMK1 CDC42 AP2B1 EPHA4 CFL1 EPHB6
REACTOME_APC_C_MEDIATED_DEGRADATION_OF_CELL_CYCLE_PROTEINS	0.00602064827387827	0.034869587919545	0.407017918923954	0.360875505565816	1.59789175921293	81	UBE2E1 PSMC2 PSMA3 PSMD14 SEM1 PSMC6 CDC16 BTRC CUL1 ANAPC4 PSMA4 PSMD1 PSMA1 PSMC5 RPS27A SKP2 PSMA7 PSMB7 ANAPC16 PTTG1 PSMB1 PSMA5 PSMB6 PSMC3 PSMD7 PSMB5 PSMA2 PSMC1 BUB3 PSME2 PSMD5 PSMD12 AURKA ANAPC1 ANAPC15 BUB1B CDC23 ANAPC10 CCNA2 CDK2
REACTOME_ACTIVATION_OF_ATR_IN_RESPONSE_TO_REPLICATION_STRESS	0.00607987825200822	0.0349697824977576	0.407017918923954	0.483537994498199	1.71905036558879	31	HUS1 ATR ORC3 ORC5 ORC2 ORC4 RPA2 RFC3 DBF4 RPA3 CDC6 CLSPN RFC4 MCM6 CDK2 MCM10 CHEK1
REACTOME_DNA_REPAIR	0.00629658604961072	0.0359681696258585	0.407017918923954	0.271359655310716	1.42432011684084	259	XPA HUS1 ISG15 PARG ASCC1 ABRAXAS1 RCHY1 POT1 HMGN1 LIG4 POLK UBE2V2 ALKBH3 TDG COPS4 ATR RAD50 RAD51B ASCC3 PALB2 GTF2H5 RNF8 UBE2N ERCC8 FANCC MRE11 RIF1 FANCL MSH2 USP45 SPRTN ZNF830 ATM POLR2K WRN DCLRE1A RFC1 COPS8 AQR BRCA2 MNAT1 GTF2H2 PMS2 SMARCA5 DDB2 ACTL6A RAD51C RPA2 POLE4 FAN1 TERF1 COPS2 SUMO1 PARP2 RFC3 RPS27A CCNH GTF2H1 NBN SUMO3 PPP5C SUMO2 RHNO1 MSH3 XRCC4 GTF2H3 RPA3 POLI TDP1…
REACTOME_HDR_THROUGH_HOMOLOGOUS_RECOMBINATION_HRR	0.00662768397859398	0.0375160275558371	0.407017918923954	0.385713248736516	1.6032870742627	59	HUS1 POLK ATR RAD50 RAD51B PALB2 MRE11 ATM WRN RFC1 BRCA2 RAD51C RPA2 POLE4 RFC3 RPS27A NBN RHNO1 RPA3
REACTOME_SIGNALING_BY_INTERLEUKINS	0.00665752047753464	0.0375160275558371	0.407017918923954	-0.246557307922563	-1.35445155660711	326	JAK1 AKT1 VRK3 CRKL MAPK1 TALDO1 MAP2K7 RPS6KA5 RPS6KA1 SHC1 TYK2 PSMB4 MAPKAPK2 PSME3 IL6R STAT6 PSMF1 CBL STAT5A PTAFR IL10RB STAT5B TNIP2 PITPNA SOD2 ITGB2 SYK BCL6 IL31RA IL5RA IL4R ITGAX IL16 PIK3CD ICAM1 FOXO3 MAP3K3 PTK2B PRKACA INPPL1 TNFRSF1A PSMB3 JAK3 PPP2R1A STAT3 ARF1 MAPKAPK3 ALOX15 MAP2K3 ITGAM CNN2 IKBKB PSMB10 VAV1 STXBP2 IL1RL1 MAP3K8 PTPN6 STX3 IL17RC TOLLIP BCL2L1 CA1 PIM1 GAB…
REACTOME_G_ALPHA_I_SIGNALLING_EVENTS	0.00677683600739778	0.0379320887930856	0.407017918923954	-0.288565208025065	-1.41787120352754	139	MAPK1 GNB2 PRKAR1A S1PR4 PPP3CA CAMK2G CAMKK1 LPAR2 PLCB2 GNAI2 GNG7 OXER1 GRK2 HRH4 PRKACA CCR3 GPSM3 CXCL16 PPP2R1A GNAQ PTGDR2 AHCYL1 HEBP1 PPP1CA GPSM2 GNAS CNR2 CCR4 PPP3R1 PDE4B GNAI3 RGS14 P2RY14 C5AR1 GNB1 GABBR1 PPBP CXCR2 PRKCD
REACTOME_NEUROTRANSMITTER_RECEPTORS_AND_POSTSYNAPTIC_SIGNAL_TRANSMISSION	0.00722946492175499	0.0401958249649577	0.407017918923954	-0.332351743324468	-1.52122583882488	92	PDPK1 MAPK1 AP2A2 GNB2 PRKAR1A RPS6KA1 CAMK2G CAMKK1 AP2A1 PLCB2 GNAI2 GNG7 PRKACA TUBB4B PRKAB1 PPM1F AP2M1 RAC1 TUBA1A GNAI3 GRIK4 AP2S1 MAPK3 RPS6KA2 GNB1 PRKCB GABBR1 TUBA1B TUBA4A KCNJ15 CHRNE NPTN GNG5 KCNJ2 PRKAR2A CAMKK2 CACNG8 AP2B1 PLCB1
REACTOME_ABC_FAMILY_PROTEINS_MEDIATED_TRANSPORT	0.00739133438784861	0.0405398041979996	0.407017918923954	0.358275233629704	1.58868307978566	82	EIF2S1 PSMC2 PSMA3 ERLEC1 PSMD14 SEM1 EIF2S2 ABCD3 ABCA5 PSMC6 PEX3 PSMA4 ABCA10 PSMD1 PSMA1 ABCD2 DERL3 PSMC5 RPS27A PSMA7 PSMB7 PSMB1 PSMA5 PSMB6 PSMC3 PSMD7 ABCA3 PSMB5 DERL2 PSMA2 PSMC1 PSME2 PSMD5 PSMD12
REACTOME_SEALING_OF_THE_NUCLEAR_ENVELOPE_NE_BY_ESCRT_III	0.00746289575856305	0.0405398041979996	0.407017918923954	-0.56121558380265	-1.77576500020033	19	CHMP2A TUBB4B LEMD2 IST1 TUBA1A CHMP6 TUBA1B TUBA4A CHMP3 CHMP4B VPS4A
REACTOME_O_LINKED_GLYCOSYLATION	0.00751377850909028	0.0405398041979996	0.407017918923954	-0.410532998445851	-1.6632275257851	51	POMT2 B3GNT9 POFUT2 ST6GALNAC3 ST6GALNAC2 SEMA5A ST3GAL1 B3GNTL1 GALNT2 ADAMTS5 LARGE1 GALNT5 B4GALT5 ST3GAL4 GALNT6 ST6GALNAC4 ADAMTSL4 DAG1 POMK GALNT10 B3GNT8 LARGE2 ST3GAL2 POMGNT2 GCNT1
REACTOME_COMPLEX_I_BIOGENESIS	0.00755253126680834	0.0405398041979996	0.407017918923954	0.403370380326283	1.63853273687673	54	TMEM126B NDUFB2 NDUFS5 NDUFS4 NDUFAF2 NDUFA5 NDUFB4 NDUFB3 NDUFA12 NDUFAF1 NDUFV2 NDUFS3 NDUFAB1 NDUFAF5 NDUFAF4 NUBPL NDUFA9 NDUFA8 NDUFB5 NDUFA6 NDUFS1
REACTOME_POSTMITOTIC_NUCLEAR_PORE_COMPLEX_NPC_REFORMATION	0.00755456233796615	0.0405398041979996	0.407017918923954	0.501453296042137	1.72640523290847	27	NUP54 NUP35 NUP43 TNPO1 NUP37 NUP107 NUP205 NUP133 RAN SUMO1 SEH1L NDC1
REACTOME_NEGATIVE_REGULATION_OF_THE_PI3K_AKT_NETWORK	0.00758298495789921	0.0405398041979996	0.407017918923954	-0.355729229543939	-1.54595360238988	72	AKT1 MAPK1 PHLPP1 AKT2 KIT PIK3CD PIP5K1C PPP2R1A RAC2 VAV1 IL1RL1 TGFA PIP4K2A RAC1 PPP2R5B PIP5K1B GAB2 INSR MAPK3 GRB2 IL1RAP GAB1 RHOG
REACTOME_CELL_CYCLE_MITOTIC	0.00768971555968646	0.0408485527183345	0.407017918923954	0.242453211313763	1.33448529709661	429	UBE2E1 CEP290 DYNC1I2 PSMC2 PSMA3 PRIM1 NUP54 ORC3 ITGB3BP AKAP9 PSMD14 HAUS1 SKA2 SEM1 ESCO1 NUP35 CEP57 NUP43 SPDL1 ORC5 BLZF1 TNPO1 CNTRL NEDD1 PSMC6 XPO1 MZT1 CENPC RANBP2 PCM1 SGO2 RPS27 HMMR CDC16 LIN52 RFC1 BTRC CEP78 CUL1 NSL1 NUP37 ANAPC4 PSMA4 HSP90AA1 ORC2 PRIM2 MNAT1 USO1 NUP107 PSMD1 MCPH1 CEP70 SDCCAG8 CCND2 LIN9 SMC2 CENPF TMPO CEP135 TYMS PSMA1 CENPJ NUP205 SMC3 CLASP2 ORC4 NUP42 …
REACTOME_SARS_COV_2_INFECTION	0.00839076310628929	0.0442904837382612	0.380730400722792	-0.377537845870789	-1.6102966311873	64	PRKCSH VCP VHL GSK3B FURIN ST6GALNAC3 ST6GALNAC2 RPN1 CHMP2A ST3GAL1 SRPK2 SRPK1 ST3GAL4 EDEM2 CHMP6 GSK3A BECN1 GANAB ST6GALNAC4 MGAT1 UBE2I CANX ST3GAL2 UBB CHMP3 MGAT4B PARP16 CHMP4B
REACTOME_GPVI_MEDIATED_ACTIVATION_CASCADE	0.00846246430896993	0.0443880203376158	0.380730400722792	-0.479996355160857	-1.70403425213999	30	PLCG2 PDPK1 SYK PIK3R5 RAC2 RHOA VAV1 PTPN6 PIK3R6 RAC1 RHOG PIK3CG
REACTOME_PROTEIN_LOCALIZATION	0.00852374580249872	0.0444300249955246	0.380730400722792	0.308534886315595	1.47987596131235	135	OTOF PEX13 COA6 ATAD1 HSPA9 ABCD3 MTX2 CYB5A AGPS DNAJC19 PEX3 TOMM70 PEX2 TIMM9 TIMM21 GNPAT TIMM17A GRPEL2 HACL1 PMPCB LONP2 SCP2 TOMM20 STX1A IDH1 SEC61G COA4 ABCD2 SLC25A12 GRPEL1 CHCHD7 CAMLG SLC25A17 RPS27A COX17 TIMM8B TIMM23 TIMM10 HSD17B4 CROT PEX1 HSPD1 PXMP4 GDAP1 ALDH3A2 TIMM10B SERP1 ACBD5 TOMM7 NDUFB8 ATP5MC1 ECI2 CHCHD10 EPHX2 SEC61B CMC2 IDE CHCHD3 GFER PRNP
REACTOME_CARBOXYTERMINAL_POST_TRANSLATIONAL_MODIFICATIONS_OF_TUBULIN	0.00903990066289751	0.0467226113673715	0.380730400722792	-0.516813432796103	-1.71879760099197	22	TTLL3 TTLL4 TUBB4B TTLL5 TUBA1A TUBA1B TUBA4A TPGS2 TTLL12 TTLL1 TTL AGTPBP1 TUBB2A
REACTOME_OPIOID_SIGNALLING	0.00907561515769087	0.0467226113673715	0.380730400722792	-0.379996989629728	-1.5997699467778	62	MAPK1 GNB2 PRKAR1A PPP3CA CAMK2G CAMKK1 PLCB2 GNAI2 GNG7 GRK2 PRKACA PPP2R1A GNAQ AHCYL1 PPP1CA PPP3R1 PDE4B GNAI3
REACTOME_ROS_AND_RNS_PRODUCTION_IN_PHAGOCYTES	0.00914275927540404	0.0467795167833556	0.380730400722792	-0.494890280387624	-1.70312887178262	25	HVCN1 TCIRG1 ATP6V0D1 RAC2 ATP6V0B CYBA ATP6V0A1 ATP6V1A SLC11A1 NCF1 NCF4 ATP6V1B2 NCF2
REACTOME_CLASS_I_PEROXISOMAL_MEMBRANE_PROTEIN_IMPORT	0.00956639302717905	0.0486486084430935	0.380730400722792	0.542393214302361	1.67365192261435	18	PEX13 ATAD1 ABCD3 PEX3 PEX2 ABCD2 SLC25A17 PXMP4 GDAP1 ALDH3A2 ACBD5
REACTOME_PROCESSING_OF_CAPPED_INTRONLESS_PRE_MRNA	0.0096337476438521	0.0486942153634706	0.380730400722792	0.495836817366638	1.70706879968043	27	CSTF3 SNRPF SNRPE FIP1L1 SNRPG NCBP1 CPSF2 NCBP2 LSM11 NUDT21 PCF11 CPSF3
REACTOME_MATURATION_OF_SARS_COV_2_SPIKE_PROTEIN	0.0106911825912088	0.0537135318136637	0.380730400722792	-0.491294843356938	-1.70666745227711	26	PRKCSH ST6GALNAC3 ST6GALNAC2 RPN1 ST3GAL1 ST3GAL4 EDEM2 GANAB ST6GALNAC4 MGAT1 CANX ST3GAL2 MGAT4B
REACTOME_SCF_SKP2_MEDIATED_DEGRADATION_OF_P27_P21	0.0108780761003947	0.0543252423217318	0.380730400722792	0.391092450574481	1.58400052845013	53	PSMC2 PSMA3 PSMD14 SEM1 PSMC6 CUL1 PSMA4 PSMD1 PSMA1 PSMC5 RPS27A SKP2 PSMA7 PSMB7 PSMB1 PSMA5 PSMB6 PSMC3 PSMD7 PSMB5 PSMA2 PSMC1 PSME2 PSMD5 CDKN1A PSMD12
REACTOME_PHASE_II_CONJUGATION_OF_COMPOUNDS	0.0110610717731117	0.0549103205879472	0.380730400722792	0.405259268343647	1.58710235375439	46	ABHD10 MGST3 BPNT1 TPMT MTRR MAT2A SLC35B3 NAT1 UGP2 UGDH ESD SLC35B2 MTR SLC26A2 GSTM3 GSTM1 GSTO1 N6AMT1 MGST1 TPST2 SULT1A1 AKR1A1
REACTOME_ACTIVATED_NOTCH1_TRANSMITS_SIGNAL_TO_THE_NUCLEUS	0.0112463532277143	0.055499754981738	0.380730400722792	-0.505441780975529	-1.72548989567126	24	MIB2 ARRB2 NOTCH1 PSEN2 JAG1 ARRB1 NUMB NCSTN APH1A PSEN1 UBB DTX2 PSENEN UBA52 ITCH
REACTOME_FLT3_SIGNALING	0.0115423263017612	0.0563981421412195	0.380730400722792	-0.430204833845311	-1.63245461806047	38	AKT1 PTPRJ CBL STAT5A STAT5B SYK AKT2 FOXO3 SH2B3 BCL2L11 CSK GAB2 HCK CDKN1B GRB2
REACTOME_TRANSCRIPTIONAL_REGULATION_BY_MECP2	0.011563647849099	0.0563981421412195	0.380730400722792	-0.431367672093397	-1.59343889525879	34	AGO2 NOTCH1 TNRC6B CAMK2G SIN3A AGO4 PRKACA HDAC3 AGO1 LBR NCOR1 PTPN1
REACTOME_DEFECTS_IN_VITAMIN_AND_COFACTOR_METABOLISM	0.0119181359121762	0.0575661918916447	0.380730400722792	0.525005056682447	1.69018644079846	21	MMUT MTRR MMACHC MMAA PCCA MTR MMADHC TCN2 MMAB AMN PCCB MCCC1 HLCS ACACA MCCC2
REACTOME_ER_TO_GOLGI_ANTEROGRADE_TRANSPORT	0.0119411884859167	0.0575661918916447	0.380730400722792	-0.297186084737242	-1.43382491386697	128	TMEM115 STX5 ACTR1A CAPZB TRAPPC5 KDELR1 CSNK1D TBC1D20 YKT6 SEC16A SEC24C RAB1B ARF5 COPE ARF3 DCTN1 ARFGAP2 PPP6R1 TRAPPC1 TUBB4B TRAPPC9 COPG1 ARF1 CD59 GOLGA2 TGFA SPTBN5 SERPINA1 GBF1 SPTB TUBA1A ARFGAP1 COPA COG1 ANK1 LMAN2 DYNC1LI1 DYNLL2 TUBA1B CNIH3 DYNC1H1
REACTOME_RNA_POLYMERASE_II_TRANSCRIPTION_TERMINATION	0.0121159367561867	0.0580729382451706	0.380730400722792	0.371694235206811	1.54501450193153	59	FYTTD1 CSTF3 SRSF7 SRSF11 SNRPF MAGOHB SNRPE SRSF6 FIP1L1 THOC1 SNRPG CDC40 NCBP1 CPSF2 NCBP2 MAGOH LSM11 SRSF3 NUDT21 PCF11 SLU7 CPSF3
REACTOME_TRANSMISSION_ACROSS_CHEMICAL_SYNAPSES	0.0126118306680836	0.0590056385687436	0.380730400722792	-0.30631925628748	-1.47002811173239	122	PDPK1 MAPK1 AP2A2 GNB2 PRKAR1A RPS6KA1 CAMK2G CAMKK1 DNAJC5 AP2A1 ALDH5A1 PLCB2 GNAI2 GNG7 PRKACA TUBB4B PRKAB1 GLUL PPM1F AP2M1 RAC1 TUBA1A GNAI3 GRIK4 AP2S1 MAPK3 PPFIA1 RPS6KA2 GNB1 PRKCB ACHE GABBR1 TUBA1B CACNA1E TUBA4A KCNJ15 SLC22A1 CHRNE NPTN ALDH2 GNG5 KCNJ2 VAMP2 PRKAR2A CAMKK2
REACTOME_CARGO_TRAFFICKING_TO_THE_PERICILIARY_MEMBRANE	0.0127544871059698	0.0590056385687436	0.380730400722792	0.412779179520828	1.57174459840373	41	SSTR3 CCT8 ARL6 EXOC5 CCT2 EXOC4 BBS2 BBS10 EXOC2 MKKS ARL13B EXOC1 BBS9 CCT5 CCT4 CCT3 RAB8A LZTFL1 RAB11FIP3 BBS4 BBS12 TTC8
REACTOME_SARS_COV_1_INFECTION	0.0128310675946307	0.0590056385687436	0.380730400722792	-0.385409800253806	-1.51799054584634	46	PRKCSH VCP VHL GSK3B ST6GALNAC3 ST6GALNAC2 CHMP2A ST3GAL1 ST3GAL4 CHMP6 GSK3A BECN1 GANAB ST6GALNAC4 MGAT1 UBE2I CANX ST3GAL2 UBB CHMP3 PARP16 CHMP4B
REACTOME_CARDIAC_CONDUCTION	0.0128586020744475	0.0590056385687436	0.380730400722792	-0.385752344539298	-1.5554899228558	49	CORIN HIPK1 ATP2A3 CAMK2G ORAI2 PRKACA CACNG6 STIM1 SLC8A1 AHCYL1 ATP1B1 KCNQ1 KCNK6 KCNE3 ATP2B4 KCNH2 RYR1 KAT2B KCNJ2 DMPK HIPK2 ORAI1 KCNIP2 CACNG8
REACTOME_TRANSCRIPTIONAL_REGULATION_OF_WHITE_ADIPOCYTE_DIFFERENTIATION	0.0128831854533707	0.0590056385687436	0.380730400722792	-0.354238943160805	-1.51720482270394	67	MED16 MED25 MED22 CREBBP ZNF467 EP300 CDK19 RXRA MED15 HDAC3 NCOA1 THRAP3 MED13L NCOA6 NCOR1 MED26 CARM1 PPARA NCOA2 RELA CEBPB TGFB1 KLF5
REACTOME_FORMATION_OF_INCISION_COMPLEX_IN_GG_NER	0.0128884568424374	0.0590056385687436	0.380730400722792	0.422151258868063	1.60054138023389	40	XPA UBE2V2 GTF2H5 UBE2N USP45 MNAT1 GTF2H2 DDB2 RPA2 SUMO1 PARP2 RPS27A CCNH GTF2H1 SUMO3 SUMO2 GTF2H3 RPA3 ERCC3 CHD1L CDK7 RBX1 ERCC4
REACTOME_DEGRADATION_OF_THE_EXTRACELLULAR_MATRIX	0.0129489571085662	0.0590056385687436	0.380730400722792	-0.376467060847357	-1.57277906932664	57	CAPN5 CTSB FURIN CAPN1 BSG ADAM8 FBN1 ADAMTS5 LAMC1 MMP25 COL9A3 COL13A1 CTSK CAPNS2 TIMP2 NCSTN PSEN1 COL18A1 BMP1 MMP9 FBN2 COL7A1 LAMA5 MMP14 CAPN3 CD44 CTSD
REACTOME_ERK_MAPK_TARGETS	0.0130744477298734	0.0590056385687436	0.380730400722792	-0.540632600552417	-1.71063754773756	19	VRK3 MAPK1 RPS6KA5 RPS6KA1 PPP2R1A MAPK3 RPS6KA2 DUSP3 MAPK14
REACTOME_RESPONSE_OF_MTB_TO_PHAGOCYTOSIS	0.0130744477298734	0.0590056385687436	0.380730400722792	-0.540650141402416	-1.71069304945277	19	MAPK1 KPNA1 HGS TRIM27 RAB7A CORO1A GSK3A MAPK3
REACTOME_COPI_MEDIATED_ANTEROGRADE_TRANSPORT	0.013150965289584	0.0590056385687436	0.380730400722792	-0.344810051907134	-1.5381569158072	82	TMEM115 STX5 ACTR1A CAPZB KDELR1 YKT6 RAB1B ARF5 COPE ARF3 DCTN1 ARFGAP2 TUBB4B COPG1 ARF1 CD59 GOLGA2 SPTBN5 GBF1 SPTB TUBA1A ARFGAP1 COPA COG1 ANK1 DYNC1LI1 DYNLL2 TUBA1B DYNC1H1
REACTOME_G_ALPHA_12_13_SIGNALLING_EVENTS	0.0131595309038205	0.0590056385687436	0.380730400722792	-0.386103071793456	-1.5839556829715	52	GNB2 ARHGEF2 GNG7 PREX1 ABR RHOA VAV1 ARHGEF1 AKAP13 ARHGEF40 FGD3 ARHGEF37 GNB1 ARHGEF18 ARHGEF12 TIAM1 GNG5 SOS2 VAV2 ARHGEF5
REACTOME_RHO_GTPASES_ACTIVATE_NADPH_OXIDASES	0.0131595309038205	0.0590056385687436	0.380730400722792	-0.529475549133795	-1.70941343037915	20	MAPK1 RAC2 CYBA RAC1 MAPK3 NCF1 PRKCB NCF4 PRKCD NCF2 MAPK14
REACTOME_RAB_GERANYLGERANYLATION	0.0133092379883574	0.0593577779801609	0.380730400722792	-0.38344336269716	-1.51024545576814	46	RAB40C RAB5B RAB11B RAB1B RAB35 RAB36 RAB3D RAB2B RAB7A RAB37 RAB20
REACTOME_GOLGI_TO_ER_RETROGRADE_TRANSPORT	0.0135260144511165	0.0600037024054848	0.380730400722792	-0.31095339210755	-1.45768862293986	106	KIF1C ACTR1A CAPZB KIF9 KDELR1 BICD2 KLC1 RAB1B ARF5 COPE ARF3 DCTN1 ARFGAP2 TUBB4B GALNT2 KIF1B KIF21B COPG1 ARF1 GBF1 SURF4 TUBA1A ARFGAP1 COPA KLC4 USE1 PLA2G6 PAFAH1B2 DYNC1LI1 DYNLL2 PAFAH1B1 TUBA1B DYNC1H1 KLC3 TUBA4A KIF27
REACTOME_N_GLYCAN_TRIMMING_IN_THE_ER_AND_CALNEXIN_CALRETICULIN_CYCLE	0.0137078715363382	0.0604887029698735	0.380730400722792	-0.423561112259353	-1.56460206560634	34	PRKCSH VCP UGGT1 AMFR EDEM2 EDEM1 SYVN1 RAD23B RNF103 GANAB OS9 SEL1L
REACTOME_ASPARAGINE_N_LINKED_GLYCOSYLATION	0.0138673151441661	0.060870214895971	0.380730400722792	-0.24575992038505	-1.31531404853128	256	PRKCSH TMEM115 STX5 ACTR1A CAPZB VCP TRAPPC5 UGGT1 KDELR1 CSNK1D TBC1D20 MAN1A1 YKT6 SEC16A ST6GALNAC3 ST6GALNAC2 SEC24C RAB1B ARF5 COPE ARF3 DCTN1 ARFGAP2 RPN1 PPP6R1 TRAPPC1 TUBB4B ST3GAL1 DPM2 TRAPPC9 GLB1 COPG1 B4GALT3 ARF1 CD59 B4GALT1 ALG12 GOLGA2 AMFR TGFA SPTBN5 SERPINA1 GBF1 SPTB B4GALT5 ST3GAL4 EDEM2 EDEM1 TUBA1A SYVN1 ARFGAP1 COPA COG1 RAD23B RNF103 PMM1 ANK1 GANAB NPL NANS OS9 ST6GALN…
REACTOME_RAF_INDEPENDENT_MAPK1_3_ACTIVATION	0.0142047453446917	0.0620249089920044	0.380730400722792	-0.526430151588986	-1.65975524560953	18	JAK1 MAP2K2 MAPK1 TYK2 IL6R
REACTOME_GLYCEROPHOSPHOLIPID_BIOSYNTHESIS	0.0142951121674819	0.0620943934774993	0.380730400722792	-0.334428196911733	-1.51343338360535	86	SLC44A2 CDIPT PCYT1A LPCAT3 ABHD4 PITPNM1 PNPLA2 CDS2 PHOSPHO1 LPGAT1 CPNE1 MBOAT7 DGAT2 LPCAT2 LPCAT1 PISD ABHD3 DGAT1 HADHA PGS1 GPAT3 MBOAT1 PLA2G6 LPIN2 TMEM86B PCTP ACHE PTDSS1 ACP6 CHPT1 MBOAT2 AGPAT2 PLBD1 OSBPL8 HADHB PLA2G4C AGPAT1 PLB1 LPCAT4 PLD2
REACTOME_OTHER_INTERLEUKIN_SIGNALING	0.0150971077980829	0.0650430908063661	0.380730400722792	-0.547505813928853	-1.69681503670385	17	JAK1 TYK2 IL10RB IL16 STXBP2 STX3 CSF3R STX4 VAMP2 CSF1R CSF1 TXLNA
REACTOME_EXTRA_NUCLEAR_ESTROGEN_SIGNALING	0.0151299275976439	0.0650430908063661	0.380730400722792	-0.386029664025813	-1.56427977527521	50	AKT1 PDPK1 MAPK1 IGF1R GNB2 SRF SHC1 GNAI2 AKT2 GNG7 FOXO3 TGFA ZDHHC7 GNAI3 MAPK3 CDKN1B
REACTOME_MEIOTIC_RECOMBINATION	0.0152976849070079	0.0652663415315907	0.380730400722792	0.522974095595596	1.6137307353612	18	RAD50 MLH3 MRE11 ATM BRCA2 RAD51C RPA2 NBN RPA3 RBBP8 CDK2 BLM MLH1 CDK4 MSH4
REACTOME_NOTCH_HLH_TRANSCRIPTION_PATHWAY	0.0153484457729779	0.0652663415315907	0.380730400722792	-0.516893414457025	-1.70072150975019	21	NOTCH1 CREBBP MAML3 HDAC7 HDAC3 NOTCH2 HDAC5 NCOR1 MAML1 RBPJ HDAC4
REACTOME_APC_C_CDH1_MEDIATED_DEGRADATION_OF_CDC20_AND_OTHER_APC_C_CDH1_TARGETED_PROTEINS_IN_LATE_MITOSIS_EARLY_G1	0.0154166298342007	0.0652663415315907	0.380730400722792	0.365241687697302	1.57003177898795	70	UBE2E1 PSMC2 PSMA3 PSMD14 SEM1 PSMC6 CDC16 ANAPC4 PSMA4 PSMD1 PSMA1 PSMC5 RPS27A SKP2 PSMA7 PSMB7 ANAPC16 PTTG1 PSMB1 PSMA5 PSMB6 PSMC3 PSMD7 PSMB5 PSMA2 PSMC1 PSME2 PSMD5 PSMD12 AURKA ANAPC1 ANAPC15
REACTOME_CITRIC_ACID_CYCLE_TCA_CYCLE	0.0155491955951132	0.0654950965975982	0.380730400722792	0.515320994355796	1.65900984425331	21	SUCLA2 SUCLG1 SUCLG2 IDH3A DLD FH
REACTOME_MITOTIC_PROMETAPHASE	0.0158091034517896	0.0662552375818721	0.352487857583619	0.27970214493089	1.3878569633585	163	CEP290 DYNC1I2 ITGB3BP AKAP9 HAUS1 SKA2 CEP57 NUP43 SPDL1 CNTRL NEDD1 XPO1 MZT1 CENPC RANBP2 PCM1 SGO2 RPS27 CEP78 NSL1 NUP37 HSP90AA1 NUP107 CEP70 SDCCAG8 SMC2 CENPF CEP135 CENPJ SMC3 CLASP2 HAUS6 NUP133 HAUS3 NME7 SEH1L BIRC5 NDC80 PDS5A TUBGCP5 PDS5B ZWILCH BUB3 NINL ZW10 MIS12 PPP2CB CENPE BUB1 KNTC1 CCP110 PPP2R5C NCAPG YWHAE EML4 TUBG2 BUB1B STAG1 CENPH CENPL
REACTOME_DEGRADATION_OF_GLI1_BY_THE_PROTEASOME	0.0163380747855408	0.0678777895159074	0.352487857583619	0.373626556730178	1.53156699495363	55	PSMC2 PSMA3 PSMD14 SEM1 PRKACB PSMC6 BTRC CUL1 PSMA4 PSMD1 PSMA1 PSMC5 RPS27A PSMA7 PSMB7 PSMB1 PSMA5 PSMB6 PSMC3 PSMD7 PSMB5 PSMA2 PSMC1 PSME2 PSMD5 PSMD12
REACTOME_PROCESSING_OF_SMDT1	0.0163590356027547	0.0678777895159074	0.352487857583619	0.559964287806752	1.66927495778414	16	MAIP1 MCUB PMPCB MICU2 YME1L1 PHB
REACTOME_DETOXIFICATION_OF_REACTIVE_OXYGEN_SPECIES	0.0168913064648985	0.069739354414482	0.352487857583619	-0.468753780740897	-1.63485213783149	27	PRDX5 CAT SOD2 PRDX6 CYBA GPX3 P4HB PRDX2 ATOX1 NCF1 NCF4 GSR NCF2 TXNRD1 TXNRD2
REACTOME_PLATELET_HOMEOSTASIS	0.0171983333893247	0.0706571923482599	0.352487857583619	-0.369273930337259	-1.5223165643996	55	GNB2 ATP2A3 ORAI2 GNG7 P2RX1 STIM1 SLC8A1 PPP2R1A PECAM1 PTPN6 GNAS PPP2R5B KCNMA1 P2RX5 FGR GNB1 PPP2R5A P2RX7 ATP2B4 MAPK14 GNG5 PAFAH2 GUCY1A1 ORAI1
REACTOME_SYNTHESIS_OF_PC	0.0175725561539552	0.0718407442764638	0.352487857583619	-0.530240039383607	-1.67775402326205	19	SLC44A2 PCYT1A PHOSPHO1 LPCAT1 ABHD3 LPIN2 PCTP ACHE CHPT1
REACTOME_FOXO_MEDIATED_TRANSCRIPTION_OF_CELL_DEATH_GENES	0.0178027643131773	0.0724268557911701	0.352487857583619	-0.587534752905471	-1.76803587839208	15	CREBBP EP300 BCL6 NFYC CITED2 FOXO3 PINK1 BCL2L11 NFYA STK11 FOXO1
REACTOME_INTERLEUKIN_17_SIGNALING	0.0181596125956241	0.0730896527056291	0.352487857583619	-0.364553228393722	-1.52087213487329	58	VRK3 MAPK1 MAP2K7 RPS6KA5 RPS6KA1 MAPKAPK2 TNIP2 PPP2R1A MAPKAPK3 MAP2K3 IKBKB MAP3K8 IL17RC IL17RA MAPK3 RPS6KA2 NOD2 FBXW11 DUSP3 MAP2K1 MAPK14 UBB RIPK2 TAB1 TRAF6 NFKB1 MAPK7 UBA52
REACTOME_INFECTION_WITH_MYCOBACTERIUM_TUBERCULOSIS	0.0181690819426487	0.0730896527056291	0.352487857583619	-0.491086236061315	-1.63323511127733	22	MAPK1 KPNA1 HGS TRIM27 RAB7A CORO1A GSK3A MAPK3
REACTOME_RNA_POLYMERASE_I_TRANSCRIPTION_INITIATION	0.0182823093869194	0.0730896527056291	0.352487857583619	0.39998766196486	1.53169291961742	42	TAF1B GTF2H5 TAF1D TTF1 POLR2K HDAC2 MNAT1 GTF2H2 MTA3 CCNH GTF2H1 POLR1C GTF2H3 TBP RRN3 TAF1A ERCC3 POLR1B RBBP4 POLR2L POLR1A CDK7
REACTOME_INOSITOL_PHOSPHATE_METABOLISM	0.0183162319130414	0.0730896527056291	0.352487857583619	-0.409998709225216	-1.51450359530862	34	PLCG2 IMPA2 NUDT3 IP6K1 PLCB2 INPP5A INPPL1 ITPK1 IPPK INPP4A NUDT4 ITPKC INPP5D PLCB1 INPP1 SYNJ1 IPMK PLCB3
REACTOME_SIGNALING_BY_TGF_BETA_RECEPTOR_COMPLEX	0.0186171983134316	0.0735691946185566	0.352487857583619	-0.340970742886586	-1.47152692366651	69	MAPK1 FURIN CBL TGFBR2 PPP1R15A SKI MTMR4 FKBP1A F11R UBE2M RHOA PPP1CA CDK9 NCOR1 SP1 STUB1 E2F4 MAPK3 TFDP1 STRAP NEDD4L TGFB1 PPM1A PARD6A ARHGEF18 SMURF1 UBE2D3 UBB NCOR2 JUNB
REACTOME_DISASSEMBLY_OF_THE_DESTRUCTION_COMPLEX_AND_RECRUITMENT_OF_AXIN_TO_THE_MEMBRANE	0.0187010422771391	0.0735691946185566	0.352487857583619	-0.470723323479558	-1.61996004894573	25	GSK3B FZD5 FRAT1 CSNK1G2 PPP2R1A PPP2R5B FZD2 PPP2R5A AXIN1 DVL1 FRAT2 DVL3 FZD1
REACTOME_PLASMA_LIPOPROTEIN_CLEARANCE	0.0187010422771391	0.0735691946185566	0.352487857583619	-0.470854832321253	-1.62041262705054	25	AP2A2 HDLBP AP2A1 AP2M1 NR1H2 AP2S1 CLTC SOAT1 APOBR NPC2 AP2B1
REACTOME_TRNA_AMINOACYLATION	0.0189111009693966	0.0738857011681135	0.352487857583619	0.505640990522812	1.62784631350796	21	PPA2 AIMP1 RARS2 FARSB NARS2 YARS2 PPA1 AIMP2 FARS2
REACTOME_RHO_GTPASES_ACTIVATE_IQGAPS	0.0189849979337825	0.0738857011681135	0.352487857583619	-0.514113479383289	-1.65981694118735	20	ACTB TUBB4B IQGAP1 ACTG1 RAC1 TUBA1A TUBA1B TUBA4A IQGAP2 CLIP1 CDC42 TUBB2A CDH1
REACTOME_RUNX1_REGULATES_GENES_INVOLVED_IN_MEGAKARYOCYTE_DIFFERENTIATION_AND_PLATELET_FUNCTION	0.0190955557620034	0.0738857011681135	0.352487857583619	-0.404313369075573	-1.49448885679219	35	KMT2B SETD1B TNRC6B KMT2D SIN3A EP300 AGO4 AGO1 SIN3B KMT2C RUNX1 ITGA2B NFE2
REACTOME_GLOBAL_GENOME_NUCLEOTIDE_EXCISION_REPAIR_GG_NER	0.0191358650507344	0.0738857011681135	0.352487857583619	0.330914075558788	1.46082625347838	80	XPA POLK UBE2V2 COPS4 GTF2H5 UBE2N USP45 RFC1 COPS8 MNAT1 GTF2H2 DDB2 ACTL6A RPA2 POLE4 COPS2 SUMO1 PARP2 RFC3 RPS27A CCNH GTF2H1 SUMO3 SUMO2 GTF2H3 RPA3 COPS5 TFPT
REACTOME_MUSCLE_CONTRACTION	0.0192651286491658	0.0740420151769784	0.352487857583619	-0.318952423543299	-1.44908469041536	88	CORIN HIPK1 ATP2A3 CAMK2G TLN1 ORAI2 PXN DYSF PRKACA CACNG6 STIM1 SLC8A1 AHCYL1 TMOD1 TCAP ATP1B1 KCNQ1 PAK2 VIM KCNK6 KCNE3 PAK1 ATP2B4 SORBS1 KCNH2 RYR1 ACTA2 KAT2B KCNJ2 DMPK HIPK2 GUCY1A1 ORAI1 KCNIP2 CACNG8
REACTOME_TRANSLATION_OF_SARS_COV_2_STRUCTURAL_PROTEINS	0.0193817846492283	0.0741486623736531	0.352487857583619	-0.36984594717176	-1.45669012790178	46	PRKCSH GSK3B ST6GALNAC3 ST6GALNAC2 RPN1 ST3GAL1 SRPK2 SRPK1 ST3GAL4 EDEM2 GSK3A GANAB ST6GALNAC4 MGAT1 UBE2I CANX ST3GAL2 UBB MGAT4B PARP16
REACTOME_SIGNALING_BY_NOTCH	0.0197959599837818	0.0753873544587855	0.352487857583619	-0.277636896490212	-1.3740253998657	149	AKT1 MIB2 ARRB2 AGO2 TACC3 ATP2A3 SIRT6 FURIN NOTCH1 CREBBP TNRC6B PSMB4 PSME3 PSMF1 MAML3 WWP2 EP300 AGO4 HDAC7 RFNG HDAC3 AGO1 TLE3 PSMB3 NOTCH2 HDAC5 YBX1 PSEN2 PSMB10 B4GALT1 JAG1 NCOR1 MAML1 ST3GAL4 RUNX1 RBPJ HDAC4 PSMD2 ARRB1 MFNG SEL1L TFDP1 PBX1
REACTOME_TRANSPORT_TO_THE_GOLGI_AND_SUBSEQUENT_MODIFICATION	0.0200305092726892	0.0759338396973762	0.352487857583619	-0.27722882283358	-1.37510932909796	151	TMEM115 STX5 ACTR1A CAPZB TRAPPC5 KDELR1 CSNK1D TBC1D20 MAN1A1 YKT6 SEC16A SEC24C RAB1B ARF5 COPE ARF3 DCTN1 ARFGAP2 PPP6R1 TRAPPC1 TUBB4B TRAPPC9 COPG1 B4GALT3 ARF1 CD59 B4GALT1 GOLGA2 TGFA SPTBN5 SERPINA1 GBF1 SPTB B4GALT5 ST3GAL4 TUBA1A ARFGAP1 COPA COG1 ANK1 LMAN2 DYNC1LI1 DYNLL2 TUBA1B CNIH3 MGAT1 DYNC1H1
REACTOME_NUCLEAR_SIGNALING_BY_ERBB4	0.0201519462075258	0.0760485209822468	0.352487857583619	-0.524111132335413	-1.65836129978862	19	STAT5A PSEN2 NCOR1 ADAP1 MXD4 NCSTN APH1A PSEN1 PSENEN
REACTOME_MITOTIC_SPINDLE_CHECKPOINT	0.0202702456847677	0.0761503824373706	0.352487857583619	0.324733088005197	1.47042429019505	94	UBE2E1 DYNC1I2 ITGB3BP SKA2 NUP43 SPDL1 XPO1 CENPC RANBP2 SGO2 RPS27 CDC16 NSL1 NUP37 ANAPC4 NUP107 CENPF CLASP2 NUP133 SEH1L BIRC5 ANAPC16 NDC80 ZWILCH BUB3 ZW10 MIS12 PPP2CB CENPE BUB1 KNTC1 PPP2R5C ANAPC1 ANAPC15 BUB1B CENPH CENPL CDC23 KNL1 ANAPC10 NUP160
REACTOME_HEMOSTASIS	0.0204865981292342	0.0766180396402749	0.352487857583619	-0.222216746020587	-1.25247970297745	430	AKT1 PLCG2 KIF1C TAGLN2 PDPK1 MAFF MAPK1 CAPZB ALDOA ARRB2 KIF9 DOCK5 GNB2 ATP2A3 EHD1 PRKAR1A SHC1 ACTN4 ACTB SIN3A IRF1 KLC1 ITGB2 SYK PIK3R5 GNAI2 TLN1 ORAI2 GNG7 P2RX1 SELPLG ITGAX HMG20B DOCK2 RAF1 PRKACA F11R TUBB4B WDR1 BSG SH2B2 ITGA5 STIM1 KIF1B SLC8A1 KIF21B APBB1IP GATA2 PPP2R1A RAC2 GNAQ ITPK1 RHOA THBD SIRPA PFN1 PECAM1 ITGAM RCOR1 VAV1 GYPC STXBP2 ACTN1 CD74 JAML PTPN6 SH2B3 PHF21A …
REACTOME_DEGRADATION_OF_AXIN	0.0206021523320649	0.0767062278792061	0.352487857583619	0.377179290330626	1.51878255148629	52	PSMC2 PSMA3 PSMD14 SEM1 PSMC6 PSMA4 PSMD1 PSMA1 PSMC5 RPS27A PSMA7 PSMB7 PSMB1 PSMA5 TNKS2 PSMB6 PSMC3 PSMD7 PSMB5 PSMA2 PSMC1 PSME2 PSMD5 SMURF2 PSMD12
REACTOME_MRNA_DECAY_BY_3_TO_5_EXORIBONUCLEASE	0.0208332045077517	0.0768814043582067	0.352487857583619	0.546849990884084	1.63018073710143	16	TTC37 DIS3 HBS1L EXOSC8 WDR61 EXOSC9 EXOSC3 EXOSC7
REACTOME_ARACHIDONIC_ACID_METABOLISM	0.0208335700059409	0.0768814043582067	0.352487857583619	-0.448153266266657	-1.57764734530764	29	MAPKAPK2 DPEP2 LTA4H TBXAS1 ABCC1 ALOX15 ALOX5 CYP4F3 DPEP3 PTGES3 FAAH PRXL2B PTGS2 ALOX5AP CYP1B1
REACTOME_THROMBIN_SIGNALLING_THROUGH_PROTEINASE_ACTIVATED_RECEPTORS_PARS	0.0212583821652264	0.0772534606799355	0.352487857583619	-0.500513857636681	-1.6468282624667	21	MAPK1 ARRB2 GNB2 GNG7 GNAQ MAPK3 ARRB1 GNB1 GNG5 GNA11 GNA13
REACTOME_RESOLUTION_OF_D_LOOP_STRUCTURES_THROUGH_SYNTHESIS_DEPENDENT_STRAND_ANNEALING_SDSA	0.0212744596911691	0.0772534606799355	0.352487857583619	0.488014950135718	1.5858690638867	22	RAD50 RAD51B PALB2 MRE11 ATM WRN BRCA2 RAD51C NBN
REACTOME_GLYCOSPHINGOLIPID_METABOLISM	0.0213017943792891	0.0772534606799355	0.352487857583619	-0.45325600297412	-1.60910337287276	30	GBA2 SMPD2 CERK SMPD3 GLB1 ARSB ARSA ARSG SMPD4 SUMF1 NEU1 CPTP CTSA GM2A PSAP ESYT1 GBA ASAH1 GLTP
REACTOME_MTOR_SIGNALLING	0.0213049112186873	0.0772534606799355	0.352487857583619	-0.410331368816079	-1.5570427974311	38	AKT1 AKT1S1 TSC2 STRADB AKT2 FKBP1A YWHAB PRKAB1 STRADA EIF4B CAB39 EEF2K TSC1 STK11 PPM1A MTOR RRAGA
REACTOME_RNA_POLYMERASE_I_TRANSCRIPTION	0.021664465235271	0.0782171602000694	0.352487857583619	0.391385200227347	1.52944556593095	45	TAF1B GTF2H5 TAF1D CBX3 TTF1 POLR2K HDAC2 MNAT1 GTF2H2 MTA3 CCNH GTF2H1 POLR1C GTF2H3 TBP RRN3 TAF1A ERCC3 POLR1B RBBP4 POLR2L POLR1A CDK7
REACTOME_PERK_REGULATES_GENE_EXPRESSION	0.0218635871583893	0.0784690600318602	0.352487857583619	0.465075296089178	1.62370209765565	28	EIF2S1 DIS3 CEBPG EIF2S2 NFYB EXOSC8 DDIT3 CXCL8 PARN EXOSC9 EXOSC3
REACTOME_INTEGRATION_OF_ENERGY_METABOLISM	0.0219224112559034	0.0784690600318602	0.352487857583619	-0.346296260533384	-1.48434573151135	66	TALDO1 GNB2 PRKAR1A TKT PLCB2 GNAI2 GNG7 PRKACA IQGAP1 CACNA1D PPP2R1A ADIPOR1 GNAQ AHCYL1 GNAS CYSLTR2 GNB1 STK11 CACNA1E ACLY GNG5 VAMP2 GNA11 PRKAR2A AGPAT1 ADIPOR2 PLCB1 CACNB3 MLX FASN PLCB3 ADCY3 PPP2R5D
REACTOME_DISEASES_OF_DNA_REPAIR	0.0220575034672184	0.0786152046652144	0.352487857583619	0.45598188384144	1.60982603106956	29	RAD50 RAD51B PALB2 MRE11 MSH2 ATM WRN BRCA2 PMS2 RAD51C NBN MSH3 MSH6 RBBP8 BLM BARD1 MLH1
REACTOME_PI_METABOLISM	0.0226424392772596	0.0803565717329126	0.352487857583619	-0.334344171971942	-1.44292864150913	69	MTMR14 PI4KB PI4K2A INPP5K PIK3R5 ARF3 PNPLA6 MTMR4 GDE1 PIK3CD INPPL1 PIP5K1C MTMR3 ARF1 PI4KA PIP4K2A PIK3R6 PIP5K1B MTMR12 TNFAIP8L2 PLEKHA2 PIK3CG PIP4P1 INPP4A
REACTOME_SIGNALING_BY_VEGF	0.0230833476875312	0.0815742032686483	0.352487857583619	-0.314631917819909	-1.42945549735558	88	AKT1 PDPK1 MAPKAPK2 ACTB WASF2 ELMO1 AKT2 PXN PTK2B PRKACA AHCYL1 RHOA MAPKAPK3 VAV1 ACTG1 CYBA RAC1 PAK2 NCK2 CRK NCF1 PRKCB NRP1 PAK1 NCF4 PRKCD WASF3 MTOR NCF2 MAPK14 CYFIP2
REACTOME_RAB_GEFS_EXCHANGE_GTP_FOR_GDP_ON_RABS	0.0238771173289298	0.0840232736385124	0.352487857583619	-0.327534517235631	-1.45171874097023	78	AKT1 MON1B ULK1 GAPVD1 RAB5B TRAPPC5 TRAPPC12 RAB1B RAB35 AKT2 RAB3IL1 HPS1 TRAPPC1 TRAPPC9 RAB7A DENND1A
REACTOME_SUMOYLATION_OF_DNA_DAMAGE_RESPONSE_AND_REPAIR_PROTEINS	0.0240294764372626	0.0842041317171303	0.352487857583619	0.333501023701556	1.43482004826644	71	SMC5 TDG NUP54 NUP35 NUP43 BMI1 PHC3 NSMCE2 RANBP2 RNF2 WRN SP100 NUP37 NUP107 NUP205 SMC3 NUP42 NUP133 SMC6 SUMO1 SUMO3 SUMO2 SEH1L NDC1 NSMCE1 XRCC4 RING1
REACTOME_E2F_MEDIATED_REGULATION_OF_DNA_REPLICATION	0.0241971088150889	0.0844367730200173	0.352487857583619	0.532600753528763	1.62249892497911	17	PRIM1 ORC3 ORC5 ORC2 PRIM2 ORC4
REACTOME_CALNEXIN_CALRETICULIN_CYCLE	0.0255308390435629	0.0887196656763812	0.352487857583619	-0.458113145915596	-1.57656304088434	25	PRKCSH UGGT1 AMFR EDEM2 EDEM1 SYVN1 RNF103 GANAB OS9 SEL1L CANX UBB
REACTOME_REGULATION_OF_RAS_BY_GAPS	0.0262823298948271	0.0908263245272887	0.352487857583619	0.358128072643942	1.48988589820823	61	PSMC2 PSMA3 PSMD14 SEM1 PSMC6 RASA2 NRAS PSMA4 PSMD1 PSMA1 PSMC5 RPS27A PSMA7 PSMB7 PSMB1 RASA4 PSMA5 PSMB6 PSMC3 PSMD7 PSMB5 PSMA2 PSMC1 PSME2 PSMD5 SYNGAP1 PSMD12
REACTOME_G_PROTEIN_MEDIATED_EVENTS	0.0263548807381341	0.0908263245272887	0.352487857583619	-0.403591006103146	-1.5314658271777	38	MAPK1 PRKAR1A CAMK2G CAMKK1 PLCB2 GNAI2 GRK2 PRKACA GNAQ AHCYL1
REACTOME_LDL_CLEARANCE	0.026622275973664	0.0913702805022048	0.352487857583619	-0.568035352657968	-1.7093574103113	15	AP2A2 AP2A1 AP2M1 AP2S1 CLTC SOAT1 NPC2 AP2B1 NCEH1
REACTOME_ONCOGENE_INDUCED_SENESCENCE	0.0268974873177886	0.0915528751586001	0.352487857583619	-0.395041713560741	-1.42944600554415	32	MAPK1 ERF TNRC6B AGO4 AGO1 SP1 ETS2 MAPK3 TFDP1 E2F2 E2F3 UBB CDKN2D
REACTOME_CIRCADIAN_CLOCK	0.0269427223559312	0.0915528751586001	0.352487857583619	-0.339859214196128	-1.43074799139798	61	CRTC2 BHLHE40 CSNK1D CREBBP EP300 RXRA MEF2D ARNTL HDAC3 NCOA1 NCOA6 PPP1CA CPT1A NCOR1 CARM1 PPARA NCOA2 PER2 NR3C1
REACTOME_MAPK_FAMILY_SIGNALING_CASCADES	0.0270901414291756	0.0915528751586001	0.352487857583619	-0.24273024549895	-1.27299327037008	224	JAK1 KBTBD7 MAP2K2 MAPK1 ARRB2 AGO2 SHC1 DNAJB1 TYK2 TNRC6B PSMB4 PSME3 IL6R RGL2 ACTB PSMF1 CAMK2G TLN1 IL5RA KIT YWHAB AGO4 RAF1 MAP3K11 FOXO3 PRKACA IQGAP1 AGO1 PSMB3 APBB1IP JAK3 RAPGEF2 PPP2R1A PSMB10 ACTG1 MARK3 FRS3 BCL2L1 TGFA SPTBN5 RASGRP4 CSK CDC42EP2 RAC1 PPP2R5B SPTB PAK2 CSF2RB MAPK3 PSMD2 ARRB1 GRB2
REACTOME_TRANSCRIPTIONAL_REGULATION_BY_E2F6	0.027114580532583	0.0915528751586001	0.352487857583619	0.437334665205944	1.55281936708035	30	MGA BMI1 CBX3 PHC3 RNF2 SUZ12 EPC1 RRM2 PCGF6 E2F6 RING1 EED RBBP4 RBBP8
REACTOME_HDMS_DEMETHYLATE_HISTONES	0.0274226009530599	0.0922195532050483	0.352487857583619	-0.51570739190324	-1.59826623728686	17	KDM4B KDM3A KDM3B KDM6B KDM2A KDM5B PHF2 KDM4A KDM7A
REACTOME_SIGNALING_BY_NOTCH1	0.0279899882483789	0.0934443222496125	0.352487857583619	-0.352275396365629	-1.471712741071	57	MIB2 ARRB2 NOTCH1 CREBBP MAML3 EP300 HDAC7 HDAC3 TLE3 HDAC5 PSEN2 JAG1 NCOR1 MAML1 RBPJ HDAC4 ARRB1 NUMB NCSTN APH1A PSEN1 UBB DTX2 HDAC11 KAT2B TLE1 NCOR2 PSENEN
REACTOME_PLASMA_LIPOPROTEIN_ASSEMBLY_REMODELING_AND_CLEARANCE	0.0280108879645121	0.0934443222496125	0.352487857583619	-0.397842535199786	-1.50849000815247	40	AP2A2 FURIN HDLBP AP2A1 PRKACA AP2M1 LCAT P4HB NR1H2 AP2S1 CLTC SOAT1 LMF2 APOBR BMP1 NPC2
REACTOME_INTEGRIN_CELL_SURFACE_INTERACTIONS	0.0284125354440594	0.0944065918738867	0.352487857583619	-0.359634115501039	-1.45017198338774	49	ICAM3 ITGB2 ITGAX ICAM1 F11R BSG ITGA5 ICAM4 PECAM1 ITGAM FBN1 ITGB8 JAM3 COL9A3 ITGA9 ITGAE COL13A1
REACTOME_TRANSPORT_OF_MATURE_TRANSCRIPT_TO_CYTOPLASM	0.029038219961641	0.0961026803492404	0.352487857583619	0.324804078776737	1.41507960346734	76	FYTTD1 SRSF7 SRSF11 MAGOHB NUP54 NUP35 EIF4E NUP43 SRSF6 FIP1L1 THOC1 RANBP2 CDC40 NCBP1 CPSF2 NCBP2 MAGOH NUP37 NUP107 NUP205 NUP42 NUP133 SRSF3 SEH1L NDC1 SLU7 CPSF3 SRSF2 RBM8A SRSF5 THOC7 NUP155 TPR NUP88 NUP160 WDR33 SRSF1 U2AF1
REACTOME_MITOCHONDRIAL_CALCIUM_ION_TRANSPORT	0.0311158110084155	0.10257148767201	0.352487857583619	0.479299228207822	1.57258386704824	23	MAIP1 MCUB PMPCB MICU2 YME1L1 VDAC3
REACTOME_GROWTH_HORMONE_RECEPTOR_SIGNALING	0.0314368385595454	0.103221745506539	0.321775918075361	-0.503716679095708	-1.59383038278182	19	MAPK1 STAT5A STAT5B STAT3 PTPN6 PTPN1 MAPK3 IRS2 LYN SOCS3 IRS1
REACTOME_STABILIZATION_OF_P53	0.0332577330848926	0.108772350560002	0.321775918075361	0.366966132281137	1.49065486806767	54	PSMC2 PSMA3 PSMD14 SEM1 PSMC6 ATM PSMA4 PSMD1 PSMA1 PSMC5 RPS27A PSMA7 PSMB7 PSMB1 PSMA5 PSMB6 PSMC3 PSMD7 PSMB5 PSMA2 PSMC1 CHEK2 PSME2 PSMD5 PSMD12
REACTOME_COBALAMIN_CBL_VITAMIN_B12_TRANSPORT_AND_METABOLISM	0.0339938733309872	0.110745665461107	0.321775918075361	0.528906754355439	1.54518971388109	15	MMUT MTRR MMACHC MMAA TCN1 MTR MMADHC TCN2 MMAB AMN
REACTOME_GAP_JUNCTION_TRAFFICKING_AND_REGULATION	0.0342440083669494	0.111126470731657	0.321775918075361	-0.481143013748123	-1.55337169200671	20	DNM2 ACTB TUBB4B AP2M1 ACTG1 TUBA1A CLTC TUBA1B TUBA4A
REACTOME_SIGNALING_BY_EGFR	0.035207903679315	0.11381159561453	0.321775918075361	-0.390839762561576	-1.48307997753628	38	HGS SHC1 CBL EPS15L1 SH3GL1 PXN LRIG1 TGFA CSK EPN1 GRB2 GAB1
REACTOME_NOTCH2_ACTIVATION_AND_TRANSMISSION_OF_SIGNAL_TO_THE_NUCLEUS	0.0357356452762212	0.11507153729872	0.321775918075361	-0.530375504528834	-1.63078827428281	16	MIB2 NOTCH2 PSEN2 JAG1 NCSTN APH1A PSEN1 UBB PSENEN UBA52
REACTOME_DUAL_INCISION_IN_GG_NER	0.0363878592912533	0.116433666707592	0.321775918075361	0.402931670262673	1.5143233883058	39	XPA POLK GTF2H5 RFC1 GTF2H2 DDB2 RPA2 POLE4 PARP2 RFC3 RPS27A GTF2H1 GTF2H3 RPA3 ERCC3 PCNA CHD1L RFC4 RBX1 ERCC4
REACTOME_CLASS_B_2_SECRETIN_FAMILY_RECEPTORS	0.0364378741135269	0.116433666707592	0.321775918075361	-0.424580631541078	-1.48900382565139	28	ADGRE3 ADGRE5 GNB2 GNG7 FZD5 GNAS FZD2 ADGRE2 CYSLTR2 GNB1 WNT10A GNG5 FZD1
REACTOME_THE_PHOTOTRANSDUCTION_CASCADE	0.0369613753860866	0.117655675847314	0.321775918075361	0.50819737427346	1.54815720400847	17	FNTA METAP2 CALM1 CAMKMT PRKCQ NMT2 PDE6B RGS9 METAP1 GUCA1B
REACTOME_DEFECTIVE_CFTR_CAUSES_CYSTIC_FIBROSIS	0.0372418197329976	0.118059144880719	0.321775918075361	0.349781612818455	1.43717994997462	57	PSMC2 PSMA3 ERLEC1 PSMD14 SEM1 PSMC6 PSMA4 PSMD1 PSMA1 DERL3 PSMC5 RPS27A PSMA7 PSMB7 PSMB1 PSMA5 PSMB6 PSMC3 PSMD7 PSMB5 DERL2 PSMA2 PSMC1 PSME2 PSMD5 PSMD12
REACTOME_RORA_ACTIVATES_GENE_EXPRESSION	0.0375052481911642	0.118059144880719	0.321775918075361	-0.499733522626103	-1.54876045872847	17	CREBBP EP300 RXRA NCOA1 NCOA6 CPT1A CARM1 PPARA NCOA2
REACTOME_M_PHASE	0.0375227833154182	0.118059144880719	0.321775918075361	0.238578890577432	1.26745225945496	307	UBE2E1 CEP290 DYNC1I2 PSMC2 PSMA3 NUP54 ITGB3BP AKAP9 PSMD14 HAUS1 SKA2 SEM1 NUP35 CEP57 NUP43 SPDL1 BLZF1 TNPO1 CNTRL NEDD1 PSMC6 XPO1 MZT1 CENPC RANBP2 PCM1 SGO2 RPS27 CDC16 CEP78 NSL1 NUP37 ANAPC4 PSMA4 HSP90AA1 USO1 NUP107 PSMD1 MCPH1 CEP70 SDCCAG8 SMC2 CENPF TMPO CEP135 PSMA1 CENPJ NUP205 SMC3 CLASP2 NUP42 HAUS6 NUP133 HAUS3 RAN SUMO1 PSMC5 RPS27A NME7 PSMA7 PSMB7 SEH1L BIRC5 ANAPC16 NDC1 PT…
REACTOME_REGULATION_OF_HMOX1_EXPRESSION_AND_ACTIVITY	0.0376543555614764	0.118059144880719	0.321775918075361	0.34609922738083	1.43984344608508	61	PSMC2 PSMA3 PSMD14 SEM1 PSMC6 CUL1 PSMA4 PSMD1 PSMA1 PSMC5 RPS27A SKP2 PSMA7 PSMB7 PSMB1 PSMA5 PSMB6 PSMC3 PSMD7 PSMB5 PSMA2 PSMC1 PSME2 PSMD5 PSMD12
REACTOME_PLATELET_CALCIUM_HOMEOSTASIS	0.0381477463027131	0.118807816233742	0.321775918075361	-0.483389033451387	-1.52405306101742	18	ATP2A3 ORAI2 P2RX1 STIM1 SLC8A1 P2RX5 P2RX7 ATP2B4
REACTOME_COPI_DEPENDENT_GOLGI_TO_ER_RETROGRADE_TRAFFIC	0.0381780512597637	0.118807816233742	0.321775918075361	-0.317528340624227	-1.38725919224032	74	KIF1C KIF9 KDELR1 KLC1 RAB1B ARF5 COPE ARF3 ARFGAP2 TUBB4B KIF1B KIF21B COPG1 ARF1 GBF1 SURF4 TUBA1A ARFGAP1 COPA KLC4 USE1 TUBA1B KLC3 TUBA4A KIF27
REACTOME_SENSORY_PROCESSING_OF_SOUND	0.0385263897751188	0.119303963009032	0.321775918075361	-0.388307660377211	-1.46156455196752	37	CAPZB MYH9 ACTB DNAJC5 CHRNA10 CACNA1D TWF2 ACTG1 TRIOBP GSN CTBP2 KCNMA1 WHRN CLIC5
REACTOME_TRANSLESION_SYNTHESIS_BY_POLK	0.0386287751138991	0.119303963009032	0.321775918075361	0.507318559533274	1.54548000920212	17	POLK RFC1 RPA2 RFC3 RPS27A RPA3 PCNA REV1 RFC4
REACTOME_RAC2_GTPASE_CYCLE	0.0387666354621675	0.119303963009032	0.321775918075361	-0.322371682918128	-1.39125898845666	69	ARHGAP1 WASF2 GIT2 PREX1 DOCK2 ABR MTX1 IQGAP1 ARHGAP26 RAB7A LBR RAC2 ANKLE2 BCR VAV1 CYBA PAK2 PAK4 NCF1 CDC42EP4 PAK1 VAPB NCF4
REACTOME_PROTEIN_PROTEIN_INTERACTIONS_AT_SYNAPSES	0.0391528214466752	0.120049459876938	0.321775918075361	-0.387833196534308	-1.45977870119831	37	DBNL SIPA1L1 FLOT2 EPB41 SHARPIN HOMER3 PTPRF RTN3 PPFIA1 IL1RAP NRXN1 FLOT1 BEGAIN
REACTOME_AUF1_HNRNP_D0_BINDS_AND_DESTABILIZES_MRNA	0.0395648480258982	0.12086843682637	0.321775918075361	0.359912819950999	1.44865528523232	51	PSMC2 PSMA3 PSMD14 SEM1 PSMC6 PSMA4 PSMD1 PSMA1 HSPA8 PSMC5 RPS27A PSMA7 PSMB7 PSMB1 PSMA5 PSMB6 PSMC3 PSMD7 PSMB5 PSMA2 PSMC1 PSME2 PSMD5 PSMD12
REACTOME_SIGNALING_BY_CSF3_G_CSF	0.0398946929768339	0.121431291761604	0.321775918075361	-0.424449861446698	-1.4942035404672	29	JAK1 SHC1 TYK2 STAT5A STAT5B SYK STAT3 GAB2 HCK CSF3R GRB2 LYN UBE2D3 UBB SOCS3 UBE2D2 ELOB UBA52
REACTOME_SIGNALING_BY_NOTCH2	0.0408551180313133	0.123902430684055	0.321775918075361	-0.448334649850539	-1.53053613158638	24	MIB2 MAML3 EP300 NOTCH2 PSEN2 JAG1 MAML1 RBPJ NCSTN APH1A PSEN1 UBB PSENEN UBA52
REACTOME_ESTROGEN_DEPENDENT_GENE_EXPRESSION	0.0412782747590559	0.124732178076278	0.321775918075361	-0.312276677738187	-1.38409200125406	78	KDM4B AGO2 ZNF217 CREBBP TNRC6B EP300 POLR2C AGO4 AGO1 POLR2E TLE3 POLR2A JUND NCOA1 KAT5 CDK9 POLR2J TGFA SP1 RUNX1 CARM1 NCOA2 USF2
REACTOME_O_LINKED_GLYCOSYLATION_OF_MUCINS	0.0431917028475222	0.129907978993577	0.321775918075361	-0.421020341220697	-1.48213049785546	29	B3GNT9 ST6GALNAC3 ST6GALNAC2 ST3GAL1 B3GNTL1 GALNT2 GALNT5 B4GALT5 ST3GAL4 GALNT6 ST6GALNAC4 GALNT10 B3GNT8 ST3GAL2 GCNT1
REACTOME_INTRA_GOLGI_AND_RETROGRADE_GOLGI_TO_ER_TRAFFIC	0.0433026596645256	0.129907978993577	0.321775918075361	-0.257154005531882	-1.30987147828816	171	KIF1C STX5 ACTR1A CAPZB IGF2R KIF9 KDELR1 MAN1A1 YKT6 BICD2 TGOLN2 KLC1 RAB1B CYTH2 RAB36 ARF5 COPE ARF3 DCTN1 ARFGAP2 TUBB4B GALNT2 KIF1B KIF21B COPG1 ARF1 CYTH1 STX16 CYTH4 VPS51 CUX1 GBF1 SURF4 TUBA1A RGP1 GOLGA1 ARFGAP1 COPA COG1 STX6 KLC4 RABEPK USE1 RAB43 PLA2G6 PAFAH1B2 DYNC1LI1 GCC1 DYNLL2 PAFAH1B1 TUBA1B DYNC1H1 CYTH3 KLC3 TUBA4A KIF27
REACTOME_HOMOLOGY_DIRECTED_REPAIR	0.0438288249679839	0.131015197216124	0.321775918075361	0.295578124984326	1.33484670088761	93	HUS1 ABRAXAS1 POLK UBE2V2 ATR RAD50 RAD51B PALB2 RNF8 UBE2N MRE11 ATM WRN RFC1 BRCA2 RAD51C RPA2 POLE4 SUMO1 PARP2 RFC3 RPS27A NBN SUMO2
REACTOME_DOWNSTREAM_SIGNALING_EVENTS_OF_B_CELL_RECEPTOR_BCR	0.0443154183248445	0.131996638867572	0.321775918075361	0.321679152427957	1.40541646733082	77	PSMC2 PSMA3 PSMD14 SEM1 MALT1 PSMC6 PPIA BTRC CUL1 NRAS PSMA4 PSMD1 PSMA1 CALM1 RASGRP3 PSMC5 RPS27A PPP3CB PSMA7 PSMB7 PSMB1 PSMA5 PSMB6 PSMC3 PSMD7 PSMB5 PSMA2 PSMC1 PSME2 PSMD5 PSMD12 MAP3K7
REACTOME_SENSORY_PROCESSING_OF_SOUND_BY_OUTER_HAIR_CELLS_OF_THE_COCHLEA	0.0444869967744523	0.132036139892858	0.321775918075361	-0.432470048511092	-1.50232099086444	26	MYH9 ACTB CHRNA10 TWF2 ACTG1 TRIOBP GSN KCNMA1 WHRN CLIC5
REACTOME_CHROMOSOME_MAINTENANCE	0.0448833034111311	0.13218142434965	0.287857117255149	0.31375874632309	1.36176880412221	74	POT1 PRIM1 ITGB3BP RSF1 CENPC POLR2K ANKRD28 WRN NPM1 RFC1 PRIM2 SMARCA5 RPA2 TERF1 RFC3 SHQ1 RPA3 NOP10 POLR2B MIS18A PCNA CENPH CENPL MIS18BP1 RBBP4 POLR2L KNL1 RFC4 CCNA2 CDK2 BLM
REACTOME_RUNX1_REGULATES_TRANSCRIPTION_OF_GENES_INVOLVED_IN_DIFFERENTIATION_OF_HSCS	0.0449640287769784	0.13218142434965	0.287857117255149	0.339516070877159	1.4223019067794	63	PSMC2 PSMA3 PSMD14 SEM1 MYB PSMC6 PSMA4 MNAT1 PSMD1 PSMA1 TCF12 PSMC5 RPS27A CCNH PSMA7 PSMB7 PSMB1 PSMA5 PSMB6 PSMC3 PSMD7 PSMB5 PSMA2 PSMC1 CBFB PSME2 PSMD5 PSMD12
REACTOME_CYCLIN_A_CDK2_ASSOCIATED_EVENTS_AT_S_PHASE_ENTRY	0.0451263537906137	0.13218142434965	0.287857117255149	0.313119270536905	1.36417219530644	76	PSMC2 PSMA3 PSMD14 SEM1 PSMC6 LIN52 CUL1 PSMA4 MNAT1 PSMD1 LIN9 PSMA1 AKT3 PSMC5 RPS27A CCNH SKP2 PSMA7 PSMB7 PSMB1 PSMA5 PSMB6 PSMC3 PSMD7 PSMB5 PSMA2 PSMC1 MYC PSME2 PSMD5 CDKN1A PSMD12
REACTOME_REGULATION_OF_TP53_ACTIVITY_THROUGH_ACETYLATION	0.0451699111986215	0.13218142434965	0.321775918075361	-0.419556565706474	-1.47697752513838	29	AKT1 GATAD2B EP300 AKT2 KAT6A GATAD2A BRPF1 BRD1 PIP4K2A PIP4P1 ING5
REACTOME_TGF_BETA_RECEPTOR_SIGNALING_ACTIVATES_SMADS	0.0454690496833806	0.132591564461327	0.321775918075361	-0.422017745453985	-1.49820448745593	30	FURIN CBL TGFBR2 PPP1R15A MTMR4 FKBP1A UBE2M PPP1CA STUB1 STRAP NEDD4L TGFB1 SMURF1 UBB
REACTOME_MEIOSIS	0.0458442003441047	0.133219732010395	0.321775918075361	0.394433976158227	1.47406806902886	38	POT1 ATR RAD50 MLH3 MRE11 ATM BRCA2 SMC3 RAD51C RPA2 TERF1 NBN RPA3 REC8
REACTOME_ESTROGEN_DEPENDENT_NUCLEAR_EVENTS_DOWNSTREAM_OF_ESR_MEMBRANE_SIGNALING	0.046681437392441	0.135181662448944	0.321775918075361	-0.517143313415377	-1.59010219069367	16	AKT1 MAPK1 SRF AKT2 FOXO3 TGFA MAPK3 CDKN1B
REACTOME_ABC_TRANSPORTER_DISORDERS	0.0469314079422383	0.135435274130888	0.282013350011725	0.337071626235714	1.41980250710744	64	PSMC2 PSMA3 ERLEC1 PSMD14 SEM1 PSMC6 PSMA4 PSMD1 PSMA1 DERL3 PSMC5 RPS27A PSMA7 PSMB7 PSMB1 PSMA5 PSMB6 PSMC3 PSMD7 ABCA3 PSMB5 DERL2 PSMA2 PSMC1 PSME2 PSMD5 PSMD12
REACTOME_INTERLEUKIN_4_AND_INTERLEUKIN_13_SIGNALING	0.047280921576062	0.135756918068367	0.321775918075361	-0.314890096748561	-1.36847196967605	72	JAK1 AKT1 TYK2 IL6R STAT6 ITGB2 BCL6 IL4R ITGAX ICAM1 FOXO3 JAK3 STAT3 ALOX15 ITGAM BCL2L1 PIM1 TNFRSF1B VIM ALOX5 FOXO1 TGFB1 MCL1
REACTOME_MITOTIC_G2_G2_M_PHASES	0.0473684210526316	0.135756918068367	0.276500599254472	0.262372627579027	1.30726607334132	172	CEP290 DYNC1I2 PSMC2 PSMA3 AKAP9 PSMD14 HAUS1 SEM1 CEP57 CNTRL NEDD1 PSMC6 XPO1 MZT1 PCM1 HMMR LIN52 BTRC CEP78 CUL1 PSMA4 HSP90AA1 MNAT1 PSMD1 CEP70 SDCCAG8 LIN9 CENPF CEP135 PSMA1 CENPJ HAUS6 HAUS3 PSMC5 RPS27A CCNH NME7 PSMA7 PSMB7 PSMB1 BORA PSMA5 PSMB6 PSMC3 TUBGCP5 PSMD7 PSMB5 PSMA2 PSMC1 NINL PSME2 PSMD5 CDKN1A PPP2CB PSMD12 AURKA CCP110 YWHAE RAB8A TUBG2 RBBP4 CDK7 GTSE1 PLK4 CCNA2 PKMYT1…
REACTOME_SIGNALING_BY_WNT	0.049158662306853	0.140405220424368	0.321775918075361	-0.24675084134284	-1.2744573653655	198	AKT1 ARRB2 AGO2 AP2A2 GSK3B GNB2 KREMEN1 CREBBP TNRC6B PSMB4 PSME3 KMT2D PPP3CA PSMF1 AP2A1 EP300 PLCB2 AKT2 GNG7 FZD5 AGO4 SFRP2 FRAT1 AGO1 TLE3 CSNK1G2 PSMB3 AP2M1 PPP2R1A RAC2 RHOA PFN1 PSMB10 KAT5 WLS PPP3R1 RAC1 PPP2R5B PIP5K1B CTBP2 CHD8 ZRANB1 AP2S1 CLTC FZD2 PSMD2 TRRAP SNX3 GNB1 PRKCB KLHL12 TNKS PPP2R5A CTBP1 AXIN1 DVL1 FRAT2 PARD6A
REACTOME_RHOC_GTPASE_CYCLE	0.0498922217069052	0.142014037213512	0.321775918075361	-0.335320639105814	-1.39891729531785	58	STK10 STX5 ARHGAP1 MYO9B PREX1 ABR FLOT2 IQGAP1 ARHGAP26 LBR RHOA BCR ARHGEF1 AKAP13 ARHGEF40
REACTOME_POTASSIUM_CHANNELS	0.0504451405111043	0.143099480225378	0.321775918075361	-0.414642110871674	-1.45967702281616	29	GNB2 GNG7 KCNC3 KCNMA1 KCNQ1 KCNK6 GNB1 GABBR1 KCNJ15 KCNH2 GNG5 KCNH3 KCNJ2
REACTOME_MAPK_TARGETS_NUCLEAR_EVENTS_MEDIATED_BY_MAP_KINASES	0.050762066287578	0.143510384013017	0.321775918075361	-0.419960124387418	-1.46467662847129	27	VRK3 MAPK1 RPS6KA5 RPS6KA1 MAPKAPK2 PPP2R1A MAPK3 RPS6KA2 DUSP3 MAPK14
REACTOME_DECTIN_1_MEDIATED_NONCANONICAL_NF_KB_SIGNALING	0.0513761467889908	0.144448601238725	0.271288554688953	0.340023386100255	1.39708542449714	57	PSMC2 PSMA3 PSMD14 SEM1 PSMC6 BTRC CUL1 PSMA4 PSMD1 PSMA1 PSMC5 RPS27A UBA3 PSMA7 PSMB7 PSMB1 PSMA5 PSMB6 PSMC3 PSMD7 PSMB5 PSMA2 PSMC1 PSME2 PSMD5 PSMD12
REACTOME_RHOU_GTPASE_CYCLE	0.051440329218107	0.144448601238725	0.287857117255149	-0.389110959378221	-1.43734585912705	34	HGS WWP2 GIT2 PTK2B IQGAP1 PAK2 CLTC GRB2 PAK4 NCK2 ARHGAP30 PAK1 WDR6 PARD6A
REACTOME_REGULATION_OF_RUNX3_EXPRESSION_AND_ACTIVITY	0.0530164533820841	0.148374906445162	0.266350657088526	0.351453928378754	1.42764267095344	54	PSMC2 PSMA3 PSMD14 SEM1 PSMC6 PSMA4 PSMD1 PSMA1 PSMC5 RPS27A PSMA7 PSMB7 PSMB1 PSMA5 PSMB6 PSMC3 PSMD7 PSMB5 PSMA2 PSMC1 CBFB PSME2 PSMD5 SMURF2 PSMD12
REACTOME_BMAL1_CLOCK_NPAS2_ACTIVATES_CIRCADIAN_GENE_EXPRESSION	0.0534188034188034	0.149000943315325	0.287857117255149	-0.440639730254463	-1.4498259144615	21	BHLHE40 CREBBP RXRA ARNTL NCOA1 NCOA6 CARM1 PPARA NCOA2
REACTOME_PHASE_I_FUNCTIONALIZATION_OF_COMPOUNDS	0.0536480686695279	0.149141630901288	0.287857117255149	-0.368741624355008	-1.41692441443143	42	NQO2 RXRA CYP4F12 TBXAS1 NCOA1 POR AOC2 AOC3 CYB5R3 NCOA2 CYP4F3 CYP26C1 ACSS2 SMOX PTGES3 ARNT ALDH2
REACTOME_G2_M_DNA_DAMAGE_CHECKPOINT	0.0541516245487365	0.149760813664507	0.261663521711573	0.345316358718564	1.41551805754765	55	HUS1 ABRAXAS1 UBE2V2 ATR RAD50 RNF8 UBE2N MRE11 ATM WRN RPA2 SUMO1 RFC3 NBN RHNO1 RPA3 CHEK2
REACTOME_SYNTHESIS_OF_IP3_AND_IP4_IN_THE_CYTOSOL	0.0542299349240781	0.149760813664507	0.287857117255149	-0.473735415307968	-1.4681878359344	17	PLCG2 PLCB2 INPPL1 ITPK1 ITPKC INPP5D PLCB1 SYNJ1 PLCB3
REACTOME_NONHOMOLOGOUS_END_JOINING_NHEJ	0.0546139359698682	0.150323506926964	0.266350657088526	0.395049405642684	1.42303498026073	33	ABRAXAS1 LIG4 UBE2V2 RAD50 RNF8 UBE2N MRE11 RIF1 ATM SUMO1 NBN XRCC4 TDP1 XRCC5
REACTOME_G1_S_SPECIFIC_TRANSCRIPTION	0.055045871559633	0.151014002897151	0.261663521711573	0.450670886208237	1.46451459372973	22	LIN52 LIN9 TYMS RRM2 CDT1 E2F6 RBL1 CDC6 DHFR PCNA RBBP4 E2F5
REACTOME_TRANSLATION_OF_SARS_COV_1_STRUCTURAL_PROTEINS	0.0557203777645844	0.152363262477585	0.321775918075361	-0.407699206304676	-1.43523570824069	29	PRKCSH GSK3B ST6GALNAC3 ST6GALNAC2 ST3GAL1 ST3GAL4 GSK3A GANAB ST6GALNAC4 MGAT1 UBE2I CANX ST3GAL2 UBB
REACTOME_INHIBITION_OF_THE_PROTEOLYTIC_ACTIVITY_OF_APC_C_REQUIRED_FOR_THE_ONSET_OF_ANAPHASE_BY_MITOTIC_SPINDLE_CHECKPOINT_COMPONENTS	0.0561797752808989	0.153117426745979	0.261663521711573	0.458171434451286	1.47502416636559	21	UBE2E1 CDC16 ANAPC4 ANAPC16 BUB3 ANAPC1 ANAPC15 BUB1B CDC23 ANAPC10 CDC26 CDC20 ANAPC5 ANAPC7 ANAPC11
REACTOME_TRANSPORT_OF_MATURE_MRNAS_DERIVED_FROM_INTRONLESS_TRANSCRIPTS	0.0578358208955224	0.157117506927901	0.257206466468838	0.370914037412201	1.42534408767129	43	NUP54 NUP35 EIF4E NUP43 FIP1L1 RANBP2 NCBP1 CPSF2 NCBP2 NUP37 NUP107 NUP205 NUP42 NUP133 SEH1L NDC1 CPSF3
REACTOME_TOLL_LIKE_RECEPTOR_TLR1_TLR2_CASCADE	0.0582750582750583	0.157394787057812	0.287857117255149	-0.299092684582489	-1.35045796441544	87	VRK3 MAPK1 MAP2K7 RPS6KA5 RPS6KA1 MAPKAPK2 TIRAP TNIP2 PPP2R1A MAPKAPK3 MAP2K3 IKBKB MAP3K8 MAPK3 RPS6KA2 RELA NKIRAS2 PELI2 NOD2 FBXW11 DUSP3 MAP2K1 MAPK14 UBB TLR6 RIPK2 PELI3 AGER TAB1 TRAF6 NFKB2 NFKB1 MAPK7 UBA52 ECSIT
REACTOME_RHO_GTPASES_ACTIVATE_PKNS	0.0583153347732181	0.157394787057812	0.276500599254472	-0.409141163093307	-1.42128075610767	26	PDPK1 MYH9 YWHAB PPP1R12B RHOA RAC1 NCOA2 PAK1
REACTOME_EGFR_DOWNREGULATION	0.0592959356651217	0.15952519466036	0.321775918075361	-0.473985716737823	-1.49975743844254	19	HGS CBL EPS15L1 SH3GL1 TGFA EPN1 GRB2
REACTOME_RESOLUTION_OF_D_LOOP_STRUCTURES	0.0595903165735568	0.159801684959313	0.252961123069611	0.421441312686652	1.45093968536785	27	RAD50 RAD51B PALB2 MRE11 ATM WRN BRCA2 RAD51C NBN
REACTOME_SIALIC_ACID_METABOLISM	0.060475161987041	0.161654759926898	0.271288554688953	-0.407818929816049	-1.41668756216492	26	ST6GALNAC3 ST6GALNAC2 ST3GAL1 GLB1 ST3GAL4 NPL NANS ST6GALNAC4 NEU1 CTSA ST3GAL2 ST8SIA1
REACTOME_SIGNALING_BY_ALK	0.0609863170126057	0.161683202189531	0.321775918075361	-0.455004218835928	-1.46898251265757	20	SHC1 SIN3A EP300 HDAC3 JAK3 STAT3 PTPN6
REACTOME_SIGNALING_BY_MET	0.0611353711790393	0.161683202189531	0.271288554688953	-0.330337736970708	-1.35614614667925	53	CRKL HGS PTPRJ SHC1 CBL SH3GL1 GGA3 LRIG1 STAT3 LAMB2 RAC1 LAMC1 PTPN1 GRB2 GAB1 RAPGEF1 CRK RANBP10
REACTOME_TGF_BETA_RECEPTOR_SIGNALING_IN_EMT_EPITHELIAL_TO_MESENCHYMAL_TRANSITION	0.0611353711790393	0.161683202189531	0.271288554688953	-0.484459308962429	-1.45785663848963	15	TGFBR2 FKBP1A F11R RHOA TGFB1 PARD6A ARHGEF18 SMURF1 UBB
REACTOME_G1_S_DNA_DAMAGE_CHECKPOINTS	0.0612612612612613	0.161683202189531	0.245041785430996	0.332077963240174	1.38151212465588	61	PSMC2 PSMA3 PSMD14 SEM1 PSMC6 ATM PSMA4 PSMD1 PSMA1 PSMC5 RPS27A PSMA7 PSMB7 PSMB1 PSMA5 PSMB6 PSMC3 PSMD7 PSMB5 PSMA2 PSMC1 CHEK2 PSME2 PSMD5 CDKN1A PSMD12
REACTOME_GLYCOSAMINOGLYCAN_METABOLISM	0.0626441511934316	0.164811426168208	0.287805130535564	-0.308814355015149	-1.34458021757307	73	CHST11 CHP1 GALNS PAPSS1 CHPF2 ST3GAL1 GLB1 B4GALT3 HPSE B4GALT1 HYAL3 ARSB B4GALT5 ST3GAL4 PAPSS2 CHST15 SLC9A1 GNS ABCC5 LYVE1 SDC3 SDC2 XYLT1 CHST2 NDST1 EXT1 DSE ST3GAL2
REACTOME_REGULATION_OF_RUNX2_EXPRESSION_AND_ACTIVITY	0.0629496402877698	0.164832088015855	0.241339976815091	0.327860446716858	1.37347412544619	63	PSMC2 PSMA3 PSMD14 SEM1 WWP1 PSMC6 CUL1 PSMA4 PSMD1 PSMA1 PSMC5 RPS27A SKP2 PSMA7 PSMB7 PSMB1 PSMA5 PSMB6 PSMC3 PSMD7 PSMB5 PSMA2 PSMC1 CBFB PSME2 PSMD5 PSMD12
REACTOME_ANCHORING_OF_THE_BASAL_BODY_TO_THE_PLASMA_MEMBRANE	0.0630472854640981	0.164832088015855	0.237793834423688	0.288722694872621	1.29644669825133	88	CEP290 DYNC1I2 AHI1 CEP83 AKAP9 HAUS1 CEP57 CEP162 CNTRL NEDD1 IQCB1 PCM1 TTBK2 CEP78 HSP90AA1 CEP70 SDCCAG8 CEP135 CENPJ HAUS6 HAUS3
REACTOME_CD209_DC_SIGN_SIGNALING	0.0639658848614073	0.166711087420043	0.261663521711573	-0.456737814683053	-1.44002576885129	18	ICAM3 RPS6KA5 CREBBP EP300 RAF1 PRKACA PAK2 RELA PAK1
REACTOME_DEGRADATION_OF_DVL	0.0643382352941176	0.167159153380979	0.241339976815091	0.341979579387473	1.38508384315065	53	PSMC2 PSMA3 PSMD14 SEM1 PSMC6 PSMA4 PSMD1 PSMA1 PSMC5 RPS27A PSMA7 PSMB7 PSMB1 PSMA5 PSMB6 PSMC3 PSMD7 PSMB5 PSMA2 PSMC1 PSME2 PSMD5 PSMD12
REACTOME_ACTIVATION_OF_NMDA_RECEPTORS_AND_POSTSYNAPTIC_EVENTS	0.0650759219088937	0.168397369331949	0.261663521711573	-0.329507768768165	-1.35177816767745	52	PDPK1 MAPK1 PRKAR1A RPS6KA1 CAMK2G CAMKK1 PRKACA TUBB4B PRKAB1 PPM1F RAC1 TUBA1A MAPK3 RPS6KA2
REACTOME_SIGNALING_BY_SCF_KIT	0.0654008438818566	0.168397369331949	0.257206466468838	-0.371372948850462	-1.40921123538947	38	CBL STAT5A STAT5B FES KIT SH2B2 STAT3 VAV1 PTPN6 SH2B3 RAC1 GAB2 GRB2
REACTOME_REPRODUCTION	0.0654205607476636	0.168397369331949	0.241339976815091	0.358443873942579	1.40376090187457	46	POT1 ATR RAD50 MLH3 MRE11 ATM CATSPER1 BRCA2 CATSPER2 SMC3 RAD51C RPA2 TERF1 NBN RPA3 REC8
REACTOME_RAF_ACTIVATION	0.0660980810234542	0.169302398679842	0.257206466468838	-0.38506779906782	-1.38956907867808	31	MAP2K2 CAMK2G YWHAB RAF1 MAP3K11 PPP2R1A MARK3 PPP2R5B KSR1 PPP2R5A MAP2K1 BRAF
REACTOME_DEFECTIVE_INTRINSIC_PATHWAY_FOR_APOPTOSIS	0.0662708685096813	0.169302398679842	0.287805130535564	-0.453099624839954	-1.51901922790965	23	SOD2 CAPN1 FOXO3 GOLGA2 BCL2L11 PRDX2 CAPNS2 CDK5R1
REACTOME_NOTCH3_INTRACELLULAR_DOMAIN_REGULATES_TRANSCRIPTION	0.0663811563169165	0.169302398679842	0.257206466468838	-0.461141170572729	-1.41790789230948	16	NOTCH1 CREBBP MAML3 EP300 MAML1 RBPJ PBX1
REACTOME_RHO_GTPASES_ACTIVATE_WASPS_AND_WAVES	0.0680851063829787	0.173050393117913	0.252961123069611	-0.377606175699857	-1.36635606062388	32	MAPK1 ACTB WASF2 ARPC4 ARPC1B ACTG1 WIPF2 RAC1 MAPK3 GRB2 ACTR2
REACTOME_ATF4_ACTIVATES_GENES_IN_RESPONSE_TO_ENDOPLASMIC_RETICULUM_STRESS	0.0682656826568266	0.173050393117913	0.234392647294686	0.430207889549532	1.43116591242516	24	DIS3 CEBPG NFYB EXOSC8 DDIT3 CXCL8 PARN EXOSC9 EXOSC3 EXOSC7
REACTOME_RNA_POLYMERASE_III_TRANSCRIPTION_INITIATION_FROM_TYPE_3_PROMOTER	0.068901303538175	0.17413238530557	0.234392647294686	0.412368288324258	1.41970304406711	27	BDP1 SNAPC3 POLR3GL POLR3F POLR2K POLR1C POLR3C POLR3B TBP SNAPC5 POLR3K POLR3H POLR2L ZNF143 SNAPC1
REACTOME_ION_HOMEOSTASIS	0.0695338262333601	0.175200033470158	0.287805130535564	-0.409415256216094	-1.42789975118234	27	ATP2A3 CAMK2G ORAI2 PRKACA STIM1 SLC8A1 AHCYL1 ATP1B1
REACTOME_HDR_THROUGH_SINGLE_STRAND_ANNEALING_SSA	0.0697674418604651	0.175259176239843	0.237793834423688	0.384588306723944	1.38851092185825	34	HUS1 ATR RAD50 MRE11 ATM WRN RPA2 RFC3 NBN RHNO1 RPA3 RBBP8 RFC4 ERCC4 BLM BARD1 TOPBP1
REACTOME_THE_ROLE_OF_GTSE1_IN_G2_M_PROGRESSION_AFTER_G2_CHECKPOINT	0.0702702702702703	0.175992208424641	0.227987202850442	0.323653703030196	1.3518776530015	62	PSMC2 PSMA3 PSMD14 SEM1 PSMC6 PSMA4 HSP90AA1 PSMD1 PSMA1 PSMC5 RPS27A PSMA7 PSMB7 PSMB1 PSMA5 PSMB6 PSMC3 PSMD7 PSMB5 PSMA2 PSMC1 PSME2 PSMD5 CDKN1A PSMD12
REACTOME_HEME_SIGNALING	0.0705128205128205	0.176070935052971	0.248911114434702	-0.359306001578267	-1.37324855533062	41	CRTC2 CREBBP EP300 RXRA MEF2D ARNTL HDAC3 NCOA1 NCOA6 NCOR1 CARM1 PPARA NCOA2 MAFK RAI1
REACTOME_MICRORNA_MIRNA_BIOGENESIS	0.0717391304347826	0.178598312783907	0.248911114434702	-0.4109755841529	-1.40299881116824	24	AGO2 POLR2C AGO4 AGO1 POLR2E POLR2A POLR2J DICER1
REACTOME_SUMOYLATION_OF_CHROMATIN_ORGANIZATION_PROTEINS	0.0731261425959781	0.181509532515017	0.224966093540314	0.336263638928406	1.36593812406307	54	NUP54 NUP35 NUP43 BMI1 PHC3 RANBP2 RNF2 HDAC2 NUP37 SUZ12 NUP107 NUP205 NUP42 NUP133 SATB1 SUMO1 SUMO3 SUMO2 SEH1L NDC1
REACTOME_REGULATION_OF_INSULIN_SECRETION	0.0751072961373391	0.185873842666293	0.241339976815091	-0.35645591145351	-1.37740748974755	43	GNB2 PRKAR1A PLCB2 GNAI2 GNG7 PRKACA IQGAP1 CACNA1D GNAQ AHCYL1 GNAS
REACTOME_INACTIVATION_OF_CSF3_G_CSF_SIGNALING	0.0760869565217391	0.186687194942182	0.241339976815091	-0.40673318588123	-1.38851600498421	24	JAK1 TYK2 STAT5A STAT5B SYK STAT3 HCK CSF3R LYN UBE2D3 UBB SOCS3 UBE2D2 ELOB UBA52
REACTOME_SIGNALING_BY_WNT_IN_CANCER	0.0760869565217391	0.186687194942182	0.241339976815091	-0.40715472707693	-1.38995507294647	24	GSK3B KREMEN1 FZD5 PPP2R1A PPP2R5B CTBP2 TNKS PPP2R5A CTBP1 AXIN1
REACTOME_CROSS_PRESENTATION_OF_SOLUBLE_EXOGENOUS_ANTIGENS_ENDOSOMES	0.0765027322404372	0.186687194942182	0.219250346703755	0.351808458046708	1.37478853544791	45	PSMC2 PSMA3 PSMD14 SEM1 PSMC6 PSMA4 PSMD1 PSMA1 PSMC5 PSMA7 PSMB7 PSMB1 PSMA5 PSMB6 PSMC3 PSMD7 PSMB5 PSMA2 PSMC1 PSME2 PSMD5 PSMD12
REACTOME_CASPASE_ACTIVATION_VIA_EXTRINSIC_APOPTOTIC_SIGNALLING_PATHWAY	0.0765864332603939	0.186687194942182	0.241339976815091	-0.422116502455084	-1.40385830885545	22	CASP9 DAPK2 DAPK3 CFLAR TRADD TICAM2 RIPK1 FADD FAS TNFRSF10B CASP8 DAPK1
REACTOME_LYSOSOME_VESICLE_BIOGENESIS	0.0767543859649123	0.186687194942182	0.241339976815091	-0.389028884138462	-1.36951001478108	29	AP1M1 HGS DNM2 CHMP2A ARF1 AP1B1 AP1G1 CLTC ARRB1
REACTOME_CHOLESTEROL_BIOSYNTHESIS	0.0767790262172285	0.186687194942182	0.222056046145248	0.442877630578315	1.42578772643933	21	SC5D MSMO1 SQLE ARV1 PLPP6 GGPS1 DHCR24 IDI1 PMVK HSD17B7 ACAT2 HMGCS1
REACTOME_DISORDERS_OF_TRANSMEMBRANE_TRANSPORTERS	0.0775862068965517	0.187337146964569	0.211400189384923	0.268555080997738	1.27082753495589	122	SLC3A2 PSMC2 PSMA3 ERLEC1 NUP54 PSMD14 SEM1 NUP35 NUP43 SLC35A3 PSMC6 RANBP2 NUP37 PSMA4 SLC35A1 NUP107 PSMD1 PSMA1 NUP205 NUP42 NUP133 DERL3 PSMC5 RPS27A SLC33A1 PSMA7 PSMB7 SEH1L NDC1 PSMB1 PSMA5 PSMB6 PSMC3 PSMD7 ABCA3 PSMB5 DERL2 PSMA2 SLC26A2 PSMC1
REACTOME_HEDGEHOG_LIGAND_BIOGENESIS	0.0776173285198556	0.187337146964569	0.216542836735348	0.331324458107442	1.35816257039971	55	PSMC2 PSMA3 ERLEC1 PSMD14 SEM1 PSMC6 PSMA4 PSMD1 PSMA1 PSMC5 RPS27A PSMA7 PSMB7 PSMB1 PSMA5 PSMB6 PSMC3 PSMD7 PSMB5 DERL2 PSMA2 PSMC1 PSME2 PSMD5 PSMD12
REACTOME_DNA_DOUBLE_STRAND_BREAK_REPAIR	0.077720207253886	0.187337146964569	0.211400189384923	0.267499818403808	1.25845994151282	118	HUS1 ABRAXAS1 LIG4 POLK UBE2V2 ATR RAD50 RAD51B PALB2 RNF8 UBE2N MRE11 RIF1 ATM WRN RFC1 BRCA2 SMARCA5 RAD51C RPA2 POLE4 SUMO1 PARP2 RFC3 RPS27A NBN PPP5C SUMO2 RHNO1 XRCC4 RPA3 TDP1 MAPK8 CHEK2 XRCC5 BAZ1B POLQ PPP4R2
REACTOME_INTERACTIONS_OF_REV_WITH_HOST_CELLULAR_PROTEINS	0.078544061302682	0.188777369240452	0.222056046145248	0.369526824173485	1.3716420891081	37	NUP54 NUP35 NUP43 XPO1 RANBP2 NPM1 NUP37 NUP107 NUP205 NUP42 NUP133 RAN SEH1L NDC1 NUP155 TPR NUP88 RANBP1 NUP160
REACTOME_CREB1_PHOSPHORYLATION_THROUGH_NMDA_RECEPTOR_MEDIATED_ACTIVATION_OF_RAS_SIGNALING	0.0788912579957356	0.189066980369091	0.234392647294686	-0.444467552092075	-1.4013394727892	18	PDPK1 MAPK1 RPS6KA1 CAMK2G
REACTOME_RETROGRADE_TRANSPORT_AT_THE_TRANS_GOLGI_NETWORK	0.0795454545454545	0.189648757904304	0.219250346703755	0.349278619336422	1.37348237083221	47	COG6 VAMP4 SCOC COG5 ARL1 GCC2 VPS54 GOLGA4 COG3 NAPG COG2 NAA35
REACTOME_BETA_CATENIN_PHOSPHORYLATION_CASCADE	0.0795888072739884	0.189648757904304	0.287805130535564	-0.48661572219631	-1.49623654762182	16	GSK3B FRAT1 PPP2R1A PPP2R5B PPP2R5A AXIN1 FRAT2
REACTOME_INTRINSIC_PATHWAY_FOR_APOPTOSIS	0.0804347826086957	0.190634796238245	0.234392647294686	-0.33003449323575	-1.33737463988613	50	AKT1 CASP9 MAPK1 AKT2 YWHAB BAD STAT3 BCL2L11 BCL2L1 BID PPP3R1 MAPK3 TFDP1 DYNLL2 BMF NMT1 GSDMD
REACTOME_TRANSPORT_OF_THE_SLBP_DEPENDANT_MATURE_MRNA	0.0804597701149425	0.190634796238245	0.219250346703755	0.370212906785724	1.35987147461514	36	NUP54 NUP35 EIF4E NUP43 RANBP2 NCBP1 NCBP2 NUP37 NUP107 NUP205 NUP42 NUP133 SEH1L NDC1
REACTOME_SIGNALING_BY_NOTCH1_PEST_DOMAIN_MUTANTS_IN_CANCER	0.0817204301075269	0.19307319747784	0.231126709673834	-0.346756980129016	-1.34610590466879	44	MIB2 NOTCH1 CREBBP MAML3 EP300 HDAC7 HDAC3 HDAC5 PSEN2 JAG1 NCOR1 MAML1 RBPJ HDAC4 NCSTN APH1A PSEN1 UBB HDAC11 KAT2B NCOR2 PSENEN
REACTOME_HEDGEHOG_ON_STATE	0.0824372759856631	0.19352711284807	0.208955027549354	0.303852630168436	1.3004037389477	68	PSMC2 PSMA3 PSMD14 SEM1 KIF3A PSMC6 PSMA4 PSMD1 PSMA1 EFCAB7 PSMC5 RPS27A PSMA7 PSMB7 PSMB1 PSMA5 CDC73 PSMB6 PSMC3 PSMD7 PSMB5 PSMA2 ULK3 PSMC1 PSME2 PSMD5 SMURF2 PSMD12 PTCH1
REACTOME_SPHINGOLIPID_METABOLISM	0.0825892857142857	0.19352711284807	0.234392647294686	-0.30482252599078	-1.30014697091043	64	SPNS2 CERS2 GBA2 SMPD2 CERK SMPD3 GLB1 CSNK1G2 CERS5 ARSB ARSA SGPL1 ARSG SMPD4 SUMF1 NEU1 CPTP VAPB
REACTOME_HSF1_DEPENDENT_TRANSACTIVATION	0.0826086956521739	0.19352711284807	0.231126709673834	-0.393901536128254	-1.35558346042702	25	AKT1S1 DNAJB1 CREBBP DNAJB6 CAMK2G EP300
REACTOME_NEGATIVE_REGULATION_OF_NOTCH4_SIGNALING	0.0831792975970425	0.194318022957797	0.211400189384923	0.334156881583291	1.34554482236525	52	PSMC2 PSMA3 PSMD14 SEM1 PSMC6 CUL1 PSMA4 PSMD1 PSMA1 PSMC5 RPS27A PSMA7 PSMB7 PSMB1 PSMA5 PSMB6 PSMC3 PSMD7 PSMB5 PSMA2 PSMC1 PSME2 PSMD5 PSMD12
REACTOME_SIGNALING_BY_INSULIN_RECEPTOR	0.0835117773019272	0.194549782876557	0.227987202850442	-0.343091246848725	-1.35131298876164	46	PDPK1 MAPK1 SHC1 TCIRG1 AKT2 ATP6V0D1 ATP6V0B ATP6V0A1 ATP6V1A GAB2 INSR MAPK3 GRB2 GAB1 FGFR2 IRS2 ATP6V1B2
REACTOME_NS1_MEDIATED_EFFECTS_ON_HOST_PATHWAYS	0.0851851851851852	0.197895388424636	0.208955027549354	0.361098251083124	1.36906542630791	40	ISG15 NUP54 EIF2AK2 KPNA5 NUP35 NUP43 RANBP2 NUP37 NUP107 NUP205 NUP42 NUP133 KPNA3 SEH1L NDC1
REACTOME_KERATAN_SULFATE_KERATIN_METABOLISM	0.0854700854700855	0.198005698005698	0.224966093540314	-0.41870845508472	-1.37766598675839	21	GALNS ST3GAL1 GLB1 B4GALT3 B4GALT1 B4GALT5 ST3GAL4 GNS CHST2 ST3GAL2
REACTOME_TRANSCRIPTIONAL_REGULATION_OF_GRANULOPOIESIS	0.0883002207505519	0.203995523839225	0.224966093540314	-0.37678953934871	-1.33763990912615	30	IL6R EP300 RXRA GATA2 STAT3 RARA RUNX1 CSF3R TFDP1 SPI1 CEBPB KLF5 TAL1
REACTOME_RHO_GTPASES_ACTIVATE_CIT	0.0890699571341976	0.204497688104245	0.287805130535564	-0.504990227664739	-1.51963919807871	15	MYH9 PPP1R12B RHOA RAC1 CDKN1B
REACTOME_RHOG_GTPASE_CYCLE	0.089086859688196	0.204497688104245	0.224966093540314	-0.313387249132477	-1.30741383564274	58	PLEKHG3 STX5 ARHGAP1 DOCK5 YKT6 PREX1 DOCK2 MAP3K11 RAB7A LBR ANKLE2 VAV1 ARHGDIB PAK2 RHOG PAK4
REACTOME_ASYMMETRIC_LOCALIZATION_OF_PCP_PROTEINS	0.0892531876138433	0.204497688104245	0.20207170902116	0.323391860923819	1.32686826850049	56	PSMC2 PSMA3 PSMD14 SEM1 PSMC6 PSMA4 PSMD1 PSMA1 PSMC5 RPS27A PSMA7 PSMB7 PSMB1 PSMA5 PSMB6 PSMC3 PSMD7 PSMB5 PSMA2 PSMC1 PSME2 PSMD5 SMURF2 PSMD12
REACTOME_RHOQ_GTPASE_CYCLE	0.0901287553648069	0.205938032806161	0.219250346703755	-0.328435398465434	-1.32436771896293	49	PLEKHG3 ARHGAP1 WWP2 GIT2 FNBP1 PREX1 IQGAP1 ARHGAP26 RAB7A SLC1A5 CDC42EP2 RHOQ PAK2 PAK4 CDC42EP4 PAK1 STEAP3 VAMP3 ARHGAP33 ARHGAP35 SNAP23 CDC42BPB CDC42
REACTOME_HSP90_CHAPERONE_CYCLE_FOR_STEROID_HORMONE_RECEPTORS_SHR_IN_THE_PRESENCE_OF_LIGAND	0.0907172995780591	0.206716469530331	0.216542836735348	-0.351167387267929	-1.33253924167642	38	ACTR1A CAPZB DNAJB1 DCTN1 TUBB4B DNAJA4 TUBA1A NR3C1 DYNC1LI1 DYNLL2 TUBA1B PTGES3 DYNC1H1 TUBA4A
REACTOME_FORMATION_OF_FIBRIN_CLOT_CLOTTING_CASCADE	0.0911062906724512	0.207037183707968	0.219250346703755	-0.442390695355613	-1.37104513756784	17	THBD PROS1 F13A1 VWF CD177 F5
REACTOME_GABA_RECEPTOR_ACTIVATION	0.0918803418803419	0.208228818283166	0.216542836735348	-0.416650318823553	-1.37089415235025	21	GNB2 GNAI2 GNG7 GNAI3 GNB1 GABBR1 KCNJ15 NPTN GNG5 KCNJ2
REACTOME_CA2_PATHWAY	0.0946236559139785	0.213864848325903	0.213927855492356	-0.344469209076011	-1.33722480839833	44	AGO2 GNB2 TNRC6B PPP3CA PLCB2 GNG7 FZD5 AGO4 AGO1
REACTOME_ER_QUALITY_CONTROL_COMPARTMENT_ERQC	0.0954446854663774	0.214446002805049	0.213927855492356	-0.418539947947096	-1.3512575025257	20	UGGT1 AMFR EDEM2 EDEM1 SYVN1 RNF103 OS9 SEL1L
REACTOME_RHOBTB2_GTPASE_CYCLE	0.0955056179775281	0.214446002805049	0.197822021315103	0.422481220381814	1.3601240999346	21	MYO6 CCT2 PHIP HSP90AA1 TWF1 TRA2B
REACTOME_CA_DEPENDENT_EVENTS	0.0956521739130435	0.214446002805049	0.213927855492356	-0.389302988899708	-1.33975789491569	25	MAPK1 PRKAR1A CAMK2G CAMKK1 GRK2 PRKACA
REACTOME_NUCLEOTIDE_EXCISION_REPAIR	0.0964912280701754	0.215747142655567	0.190023305279108	0.267852685182977	1.2422702827069	106	XPA HMGN1 POLK UBE2V2 COPS4 GTF2H5 UBE2N ERCC8 USP45 ZNF830 POLR2K RFC1 COPS8 AQR MNAT1 GTF2H2 DDB2 ACTL6A RPA2 POLE4 COPS2 SUMO1 PARP2 RFC3 RPS27A CCNH GTF2H1 SUMO3 SUMO2 GTF2H3 RPA3 COPS5 TFPT
REACTOME_SUMOYLATION_OF_DNA_REPLICATION_PROTEINS	0.0968342644320298	0.215935231380516	0.195789002148949	0.345728219509242	1.33749626981035	44	NUP54 NUP35 NUP43 RANBP2 NUP37 NUP107 TOP2B NUP205 NUP42 NUP133 SUMO1 SUMO3 SUMO2 SEH1L BIRC5 NDC1 TOP2A AURKA PCNA NUP155 TPR NUP88 NUP160
REACTOME_APC_CDC20_MEDIATED_DEGRADATION_OF_NEK2A	0.0977859778597786	0.217476014760148	0.193813302725311	0.400950225767507	1.35366221825046	25	UBE2E1 CDC16 ANAPC4 RPS27A ANAPC16 BUB3 ANAPC1 ANAPC15 BUB1B CDC23 ANAPC10 CDC26 CDC20
REACTOME_REGULATION_OF_KIT_SIGNALING	0.0982532751091703	0.217934126173	0.211400189384923	-0.461738180243722	-1.38948320087836	15	CBL KIT SH2B2 PTPN6 SH2B3 GRB2
REACTOME_AURKA_ACTIVATION_BY_TPX2	0.0994575045207957	0.219613462669018	0.190023305279108	0.308668629409345	1.30275716770192	65	CEP290 DYNC1I2 AKAP9 HAUS1 CEP57 CNTRL NEDD1 PCM1 HMMR CEP78 HSP90AA1 CEP70 SDCCAG8 CEP135 CENPJ HAUS6 HAUS3
REACTOME_MYD88_INDEPENDENT_TLR4_CASCADE	0.099537037037037	0.219613462669018	0.216542836735348	-0.278103535057374	-1.26638941356176	89	VRK3 MAPK1 MAP2K7 RPS6KA5 RPS6KA1 MAPKAPK2 TNIP2 PPP2R1A MAPKAPK3 MAP2K3 IKBKB IRF3 MAP3K8 MAPK3 RPS6KA2 RELA TICAM2 NKIRAS2 RIPK1 NOD2 FADD FBXW11 DUSP3 MAP2K1 MAPK14 UBE2D3 UBB RIPK2 AGER TAB1 TRAF6 UBE2D2 CASP8 NFKB2 NFKB1 MAPK7 UBA52
REACTOME_CASPASE_ACTIVATION_VIA_DEATH_RECEPTORS_IN_THE_PRESENCE_OF_LIGAND	0.100642398286938	0.220883579398174	0.206587922696891	-0.440319234329363	-1.35388500817627	16	CFLAR TRADD TICAM2 RIPK1 FADD FAS TNFRSF10B CASP8
REACTOME_INITIATION_OF_NUCLEAR_ENVELOPE_NE_REFORMATION	0.100642398286938	0.220883579398174	0.206587922696891	-0.440421348189734	-1.35419898588586	16	LEMD2 LBR PPP2R1A ANKLE2 SIRT2
REACTOME_RESOLUTION_OF_SISTER_CHROMATID_COHESION	0.102836879432624	0.22510749986039	0.184706471207739	0.27180925016373	1.22609378337478	92	DYNC1I2 ITGB3BP SKA2 NUP43 SPDL1 XPO1 CENPC RANBP2 SGO2 RPS27 NSL1 NUP37 NUP107 CENPF SMC3 CLASP2 NUP133 SEH1L BIRC5 NDC80 PDS5A PDS5B ZWILCH BUB3 ZW10 MIS12 PPP2CB CENPE BUB1 KNTC1 PPP2R5C BUB1B STAG1 CENPH CENPL KNL1 NUP160
REACTOME_PROCESSING_OF_INTRONLESS_PRE_MRNAS	0.103189493433396	0.225288056344116	0.190023305279108	0.443659372191105	1.36899087539025	18	CSTF3 FIP1L1 NCBP1 CPSF2 NCBP2 NUDT21 PCF11 CPSF3
REACTOME_PHOSPHORYLATION_OF_THE_APC_C	0.107806691449814	0.234753996525183	0.184706471207739	0.436755551199278	1.3711441181969	19	UBE2E1 CDC16 ANAPC4 ANAPC16 ANAPC1 ANAPC15 CDC23 ANAPC10 CDC26 ANAPC5 ANAPC7 ANAPC11 CCNB1
REACTOME_NEGATIVE_REGULATION_OF_MAPK_PATHWAY	0.108333333333333	0.234947834703037	0.195789002148949	-0.345385349496463	-1.30000779047873	37	MAP2K2 MAPK1 YWHAB RAF1 PPP2R1A MARK3 PPP2R5B MAPK3 DUSP10 KSR1 PPP2R5A MAP2K1 BRAF UBB
REACTOME_BILE_ACID_AND_BILE_SALT_METABOLISM	0.108742004264392	0.234947834703037	0.197822021315103	-0.422455221670087	-1.33193789923627	18	OSBPL2 RXRA ACOT8 OSBPL1A NCOA1 ABCC3 NCOA2
REACTOME_SIGNALING_BY_PDGF	0.108742004264392	0.234947834703037	0.197822021315103	-0.343083823590821	-1.30268199074301	39	THBS3 CRKL FURIN STAT6 STAT5A STAT5B STAT3 COL9A3 GRB2 NCK2 RAPGEF1 CRK
REACTOME_FANCONI_ANEMIA_PATHWAY	0.109022556390977	0.234947834703037	0.184706471207739	0.372985879834102	1.3388055439797	32	ATR FANCC FANCL DCLRE1A RPA2 FAN1 RPS27A RPA3 WDR48 FANCM
REACTOME_EXPORT_OF_VIRAL_RIBONUCLEOPROTEINS_FROM_NUCLEUS	0.110902255639098	0.23818253843957	0.183023938384487	0.369469569521543	1.32618400521555	32	NUP54 NUP35 NUP43 XPO1 RANBP2 NUP37 NUP107 NUP205 NUP42 NUP133 RAN SEH1L NDC1
REACTOME_INTRAFLAGELLAR_TRANSPORT	0.111742424242424	0.23818253843957	0.183023938384487	0.350202613463274	1.30876780754198	38	TTC21B IFT74 TRIP11 TNPO1 KIF3A WDR35 CLUAP1 KIFAP3 TRAF3IP1 IFT57 HSPB11 IFT80 DYNC2H1 IFT46 IFT20 IFT27
REACTOME_GLUCAGON_SIGNALING_IN_METABOLIC_REGULATION	0.112068965517241	0.23818253843957	0.195789002148949	-0.420151932672806	-1.32941977796051	19	GNB2 PRKAR1A GNG7 PRKACA GNAS CYSLTR2 GNB1 GNG5 PRKAR2A
REACTOME_NUCLEOTIDE_SALVAGE	0.112068965517241	0.23818253843957	0.195789002148949	-0.420309696053507	-1.32991896347468	19	UCK1 AMPD2 GMPR CDA AMPD3
REACTOME_LATE_ENDOSOMAL_MICROAUTOPHAGY	0.11231101511879	0.23818253843957	0.195789002148949	-0.375068307519804	-1.30291795543975	26	VPS37B VPS37C CHMP2A VPS28 CHMP6 VIM UBAP1 UBB MVB12A TSG101 CHMP3 CHMP4B UBA52 PLIN3 PLIN2
REACTOME_METABOLISM_OF_POLYAMINES	0.112522686025408	0.23818253843957	0.178219874951973	0.323575716799503	1.30239782061182	51	PSMC2 PSMA3 PSMD14 SEM1 PSMC6 PSMA4 PSMD1 PSMA1 PSMC5 PSMA7 PSMB7 PSMB1 PSMA5 PSMB6 PSMC3 PSMD7 PSMB5 PSMA2 PSMC1 PSME2 PSMD5 PSMD12
REACTOME_MRNA_SPLICING_MINOR_PATHWAY	0.112522686025408	0.23818253843957	0.178219874951973	0.324488765377212	1.3060728568274	51	SRSF7 SNRPF SNRNP48 SNRPE ZCRB1 SRSF6 SNRPG SNRPD2 NCBP1 POLR2K NCBP2 SNRNP40 SF3B6 GTF2F2 PDCD7 TXNL4A RNPC3 SNRPD1 SNU13 SRSF2 POLR2B
REACTOME_TOLL_LIKE_RECEPTOR_CASCADES	0.113207547169811	0.239025555290184	0.204294756516886	-0.246128143711725	-1.18912244218367	132	PLCG2 VRK3 MAPK1 CTSB MAP2K7 RPS6KA5 DNM2 RPS6KA1 MAPKAPK2 TIRAP TNIP2 ITGB2 PPP2R1A MAPKAPK3 MAP2K3 ITGAM IKBKB CNPY3 IRF3 MAP3K8 MAPK3 RPS6KA2 RELA CTSK TICAM2 NKIRAS2 PELI2 RIPK1 NOD2 FADD FBXW11 DUSP3 GSDMD MAP2K1 MAPK14 UBE2D3 UBB TLR6 RIPK2 PELI3 AGER TAB1 TRAF6 UBE2D2 CASP8
REACTOME_MRNA_CAPPING	0.113970588235294	0.239440968554481	0.178219874951973	0.379785899157805	1.32593402897995	28	GTF2H5 RNMT NCBP1 POLR2K NCBP2 MNAT1 GTF2H2 GTF2F2 CCNH GTF2H1 GTF2H3 POLR2B ERCC3 POLR2L CDK7
REACTOME_HDACS_DEACETYLATE_HISTONES	0.113978494623656	0.239440968554481	0.193813302725311	-0.373554439592512	-1.30282954347376	27	SUDS3 GATAD2B HMG20B HDAC3 GATAD2A RCOR1 NCOR1 PHF21A SAP30L MBD3 BRMS1 CHD4 NCOR2
REACTOME_RNA_POLYMERASE_III_TRANSCRIPTION_INITIATION_FROM_TYPE_1_PROMOTER	0.115456238361266	0.241935936666573	0.178219874951973	0.386120435314838	1.32933684018385	27	BDP1 GTF3C3 POLR3GL GTF3A POLR3F POLR2K POLR1C POLR3C POLR3B TBP POLR3K GTF3C6 POLR3H POLR2L
REACTOME_NUCLEAR_IMPORT_OF_REV_PROTEIN	0.116279069767442	0.243049484175555	0.181383128498408	0.360029863849205	1.29984554758861	34	NUP54 NUP35 NUP43 RANBP2 NPM1 NUP37 NUP107 NUP205 NUP42 NUP133 RAN SEH1L NDC1
REACTOME_COPI_INDEPENDENT_GOLGI_TO_ER_RETROGRADE_TRAFFIC	0.116883116883117	0.243701298701299	0.191892240384838	-0.340149692296112	-1.28973743807245	40	ACTR1A CAPZB BICD2 DCTN1 TUBB4B GALNT2 TUBA1A PLA2G6 PAFAH1B2 DYNC1LI1 DYNLL2 PAFAH1B1 TUBA1B DYNC1H1 TUBA4A
REACTOME_TRANSFERRIN_ENDOCYTOSIS_AND_RECYCLING	0.117521367521368	0.244420998785089	0.190023305279108	-0.397511555012535	-1.30792235512273	21	TCIRG1 ATP6V0D1 MCOLN1 ATP6V0B ATP6V0A1 ATP6V1A TFR2 ATP6V1B2 STEAP3
REACTOME_DISEASES_ASSOCIATED_WITH_O_GLYCOSYLATION_OF_PROTEINS	0.120614035087719	0.250229117570045	0.190023305279108	-0.388603344620644	-1.30279505907175	23	POMT2 NOTCH1 SEMA5A NOTCH2 ADAMTS5 LARGE1 ADAMTSL4 DAG1 LFNG
REACTOME_REGULATION_OF_SIGNALING_BY_CBL	0.121794871794872	0.25205191830502	0.186432558434075	-0.394087780248581	-1.29665719440925	21	CRKL CBL SYK PIK3CD VAV1 HCK GRB2 RAPGEF1 CRK LYN UBB
REACTOME_SPRY_REGULATION_OF_FGF_SIGNALING	0.122270742358079	0.252410393877816	0.188204146308491	-0.448774701058077	-1.35047291902581	15	MAPK1 CBL PPP2R1A MAPK3 GRB2 BRAF UBB MKNK1 UBA52
REACTOME_TERMINATION_OF_TRANSLESION_DNA_SYNTHESIS	0.123861566484517	0.255063077649599	0.169570644405628	0.364645869860383	1.29472738818548	30	ISG15 POLK RFC1 RPA2 POLE4 RFC3 RPS27A RPA3 POLI PCNA REV1 RFC4
REACTOME_PROCESSING_OF_DNA_DOUBLE_STRAND_BREAK_ENDS	0.12589928057554	0.258620689655172	0.166933848713193	0.305648262130042	1.27048243623777	59	HUS1 ABRAXAS1 UBE2V2 ATR RAD50 RNF8 UBE2N MRE11 ATM WRN RPA2 SUMO1 RFC3 RPS27A NBN SUMO2 RHNO1 RPA3
REACTOME_GPCR_LIGAND_BINDING	0.126463700234192	0.258749069247952	0.191892240384838	-0.241325895496091	-1.17105100547173	133	F2RL1 ADGRE3 ADGRE5 GNB2 S1PR4 PTAFR LPAR2 C5AR2 GNG7 OXER1 FZD5 HRH4 CCR3 PTGER4 CXCL16 PTGDR2 HEBP1 KEL PLPPR2 GNAS CNR2 CCR4 FZD2 ADGRE2 P2RY14 CYSLTR2 C5AR1 ECE1 GNB1 MC1R GABBR1 PPBP CXCR2
REACTOME_PROTEIN_UBIQUITINATION	0.126582278481013	0.258749069247952	0.166933848713193	0.307408677257686	1.2685412176505	58	UBE2E1 PEX13 UBE2V2 UBE2Q2 UBE2N SHPRH UBA6 CTR9 SELENOS UBE2K PEX2 HLTF WDR61
REACTOME_CARGO_RECOGNITION_FOR_CLATHRIN_MEDIATED_ENDOCYTOSIS	0.12860310421286	0.262237136707886	0.184706471207739	-0.286777378786893	-1.26164019809565	75	IGF2R ARRB2 AP2A2 HGS FCHO1 CBL TGOLN2 AP2A1 EPN2 EPS15L1 SH3GL1 GRK2 AP2M1 TGFA EPN1 AP2S1 CLTC ARRB1 GRB2
REACTOME_SIGNALING_BY_TGFB_FAMILY_MEMBERS	0.12933025404157	0.262691554484326	0.188204146308491	-0.280516872840273	-1.25135263770119	82	MAPK1 FURIN CBL TGFBR2 PPP1R15A SKI MTMR4 FKBP1A F11R UBE2M RHOA PPP1CA CDK9 NCOR1 SP1 STUB1 E2F4 MAPK3 TFDP1 STRAP NEDD4L TGFB1 PPM1A PARD6A ARHGEF18 SMURF1 UBE2D3 UBB NCOR2 JUNB FSTL1
REACTOME_RNA_POLYMERASE_III_TRANSCRIPTION	0.129455909943715	0.262691554484326	0.16823816568964	0.343186003114414	1.28978342833302	39	BDP1 SSB SNAPC3 GTF3C3 POLR3GL GTF3A POLR3F POLR2K POLR1C POLR3C NFIA POLR3B TBP SNAPC5 POLR3K GTF3C6 POLR3H POLR2L ZNF143
REACTOME_NEGATIVE_REGULATION_OF_MET_ACTIVITY	0.130151843817787	0.263462712970958	0.181383128498408	-0.423433767982988	-1.31229434698765	17	HGS PTPRJ CBL SH3GL1 LRIG1 PTPN1 GRB2
REACTOME_BRANCHED_CHAIN_AMINO_ACID_CATABOLISM	0.131970260223048	0.266496845099328	0.165656695205483	0.423183254506958	1.32853544446855	19	PPM1K ACAT1 DBT DLD HIBCH ACADSB BCKDHB
REACTOME_CYCLIN_A_B1_B2_ASSOCIATED_EVENTS_DURING_G2_M_TRANSITION	0.133828996282528	0.269597543235817	0.16440575583821	0.421811284108274	1.32422830026092	19	XPO1 MNAT1 CCNH PPP2CB CDK7 CCNA2 PKMYT1 CDK2 LCMT1 PPP2CA CCNB1 PPP2R1B
REACTOME_MRNA_DECAY_BY_5_TO_3_EXORIBONUCLEASE	0.136029411764706	0.273369950389794	0.161978948883402	0.445485944030082	1.30147760966443	15	LSM5 LSM3 LSM6 LSM7 EDC3 DCP1A LSM1 DCP1B XRN1
REACTOME_NEGATIVE_REGULATION_OF_FGFR2_SIGNALING	0.136659436008677	0.273381294964029	0.176694268938498	-0.417275180884131	-1.29320782237305	17	MAPK1 CBL PPP2R1A MAPK3 GRB2 FGFR2 BRAF UBB MKNK1 UBA52
REACTOME_DUAL_INCISION_IN_TC_NER	0.136690647482014	0.273381294964029	0.159646701919906	0.296256325085148	1.24107802901772	63	XPA HMGN1 POLK GTF2H5 ERCC8 ZNF830 POLR2K RFC1 AQR MNAT1 GTF2H2 RPA2 POLE4 RFC3 RPS27A CCNH GTF2H1 GTF2H3 RPA3 TCEA1 POLR2B ERCC3 PCNA POLR2L RFC4 CDK7 RBX1 ERCC4
REACTOME_INTERLEUKIN_7_SIGNALING	0.137044967880086	0.273434218210506	0.175204047558551	-0.425321922390753	-1.30777156544295	16	JAK1 STAT5A STAT5B JAK3 STAT3
REACTOME_UB_SPECIFIC_PROCESSING_PROTEASES	0.137693631669535	0.274072765662034	0.155241966228839	0.239167162252476	1.17007477427109	146	USP18 PSMC2 USP47 USP16 PSMA3 PSMD14 SEM1 USP14 PTRH2 IFIH1 USP8 PSMC6 BIRC3 DDX58 TOMM70 TOMM20 PSMA4 PSMD1 USP25 USP37 VDAC3 PSMA1 USP33 DDB2 USP44 PSMC5 RPS27A SKP2 PSMA7 PSMB7 PSMB1 PSMA5 TNKS2 PSMB6 PSMC3 PSMD7 PSMB5 PSMA2 WDR48 CYLD PSMC1 MYC STAM2 TGFBR1 PSME2 PSMD5 SMURF2 PSMD12 MAP3K7 CCP110 CLSPN USP24 ADRB2
REACTOME_SUMOYLATION_OF_RNA_BINDING_PROTEINS	0.138433515482696	0.274889409315639	0.159646701919906	0.32591853198419	1.2736165120919	45	NOP58 NUP54 NUP35 NUP43 BMI1 PHC3 RANBP2 RNF2 NUP37 NUP107 NUP205 NUP42 NUP133 SUMO1 SUMO2 SEH1L NDC1
REACTOME_REGULATION_OF_MRNA_STABILITY_BY_PROTEINS_THAT_BIND_AU_RICH_ELEMENTS	0.140597539543058	0.278479103834554	0.155241966228839	0.270622849853718	1.20302767696689	83	PSMC2 PSMA3 DIS3 PSMD14 SEM1 TNPO1 EXOSC8 PSMC6 XPO1 PSMA4 PARN EXOSC9 PSMD1 EXOSC3 PSMA1 HSPA8 PSMC5 RPS27A EXOSC7 PSMA7 PSMB7 PSMB1 PSMA5 PSMB6 PSMC3 PSMD7 PSMB5 PSMA2 PSMC1 PSME2 PSMD5 PSMD12
REACTOME_TOLL_LIKE_RECEPTOR_9_TLR9_CASCADE	0.140909090909091	0.278479103834554	0.178219874951973	-0.274342713054672	-1.23457567947445	84	VRK3 MAPK1 MAP2K7 RPS6KA5 RPS6KA1 MAPKAPK2 TNIP2 PPP2R1A MAPKAPK3 MAP2K3 IKBKB MAP3K8 MAPK3 RPS6KA2 RELA TICAM2 NKIRAS2 PELI2 NOD2 FBXW11 DUSP3 MAP2K1 MAPK14 UBB RIPK2 PELI3 AGER TAB1 TRAF6 NFKB2 NFKB1 MAPK7 UBA52 ECSIT MAP2K4 RBSN FOS
REACTOME_OVARIAN_TUMOR_DOMAIN_PROTEASES	0.142553191489362	0.281062320808812	0.170932335370056	-0.349104891064521	-1.2632250593237	32	VCP MAVS TNIP2 YOD1 RHOA TNIP1 ZRANB1 RIPK1 NOD2 UBB RIPK2 TRAF6
REACTOME_TNFR2_NON_CANONICAL_NF_KB_PATHWAY	0.144128113879004	0.282861685214626	0.154190966581424	0.268616306035898	1.20132761689898	86	PSMC2 PSMA3 PSMD14 TNFSF15 SEM1 PSMC6 BIRC3 BTRC CUL1 PSMA4 PSMD1 TNFSF8 PSMA1 TNFRSF13B PSMC5 RPS27A UBA3 PSMA7 PSMB7 PSMB1 PSMA5 PSMB6 PSMC3 PSMD7 PSMB5 TNFRSF18 PSMA2 PSMC1 PSME2 PSMD5 PSMD12 EDAR TRAF3 TNFSF13B FASLG TNF
REACTOME_RAC3_GTPASE_CYCLE	0.144144144144144	0.282861685214626	0.175204047558551	-0.288059096564351	-1.23908258161446	68	ARAP3 ARHGAP1 YKT6 WASF2 GIT2 PREX1 ABR ARHGAP26 RAB7A LBR BCR ARHGDIB JAG1 SLC1A5 CYBA PAK2 PAK4 RAPGEF1 NCF1 PAK1 NCF4
REACTOME_VISUAL_PHOTOTRANSDUCTION	0.146341463414634	0.286499484713157	0.157402899305283	0.336389833284925	1.26424163134054	39	FNTA RDH11 AGRN METAP2 CALM1 CAMKMT AKR1C3 PRKCQ NMT2 PDE6B RGS9 METAP1 NAPEPLD GUCA1B MYO7A LRP12
REACTOME_RHOB_GTPASE_CYCLE	0.148068669527897	0.28920203837533	0.16823816568964	-0.306377546356668	-1.23542265573588	49	STK10 ARHGAP1 ARHGEF2 MYO9B PREX1 ABR FLOT2 ARHGAP26 BCR ARHGEF1 AKAP13
REACTOME_HOST_INTERACTIONS_OF_HIV_FACTORS	0.15	0.292289719626168	0.148261500475107	0.247684875670458	1.17545033147352	124	CUL5 PSMC2 PSMA3 NUP54 PSMD14 SEM1 NUP35 NUP43 ELOC PSMC6 PPIA XPO1 RANBP2 APOBEC3G NPM1 BTRC PSIP1 NUP37 PSMA4 NUP107 PSMD1 ATP6V1H PSMA1 NUP205 NUP42 NUP133 RAN PSMC5 RPS27A PSMA7 PSMB7 SEH1L NDC1 PSMB1 PSMA5 PSMB6 PSMC3 PSMD7 PSMB5 PSMA2
REACTOME_GABA_B_RECEPTOR_ACTIVATION	0.150862068965517	0.293284301904992	0.166933848713193	-0.407668668247639	-1.28992097448065	19	GNB2 GNAI2 GNG7 GNAI3 GNB1 GABBR1 KCNJ15 GNG5 KCNJ2
REACTOME_CYTOCHROME_P450_ARRANGED_BY_SUBSTRATE_TYPE	0.151843817787419	0.294506381476063	0.166933848713193	-0.396130923263832	-1.2789098977724	20	RXRA CYP4F12 TBXAS1 NCOA1 POR NCOA2 CYP4F3 CYP26C1
REACTOME_RHO_GTPASE_EFFECTORS	0.153318077803204	0.296675816445178	0.170932335370056	-0.220621558241277	-1.15099600468635	206	NUP98 PDPK1 MAPK1 NDE1 MYH9 B9D2 SRF ACTB NDEL1 WASF2 KLC1 ARPC4 YWHAB PPP1R12B MRTFA ARPC1B TUBB4B IQGAP1 FMNL1 PPP2R1A RAC2 RHOA PFN1 CLASP1 ACTG1 CYBA WIPF2 LIMK2 RAC1 RHOQ PPP2R5B TUBA1A PAK2 MAPK3 CDKN1B NCOA2 KLC4 GRB2 RHOG ACTR2 NCF1 DYNC1LI1 PRKCB DYNLL2 PAFAH1B1 TUBA1B PAK1 DIAPH1 NCF4 DYNC1H1 PPP2R5A PRKCD KLC3 DVL1 TUBA4A WASF3 NCF2 MAPK14 CYFIP2
REACTOME_INSULIN_RECEPTOR_SIGNALLING_CASCADE	0.154525386313466	0.29831984302183	0.166933848713193	-0.348528607847429	-1.23731082379502	30	PDPK1 MAPK1 SHC1 AKT2 GAB2 INSR MAPK3 GRB2 GAB1 FGFR2
REACTOME_THROMBOXANE_SIGNALLING_THROUGH_TP_RECEPTOR	0.155021834061135	0.298587089161633	0.165656695205483	-0.426410795000351	-1.28317445183639	15	GNB2 GNG7 GNAQ GNB1 GNG5 GNA11 GNA13
REACTOME_SEMA4D_IN_SEMAPHORIN_SIGNALING	0.155650319829424	0.299106835801244	0.163180127180689	-0.404844582331378	-1.27641419693173	18	MYH9 SEMA4D RHOA LIMK2 RAC1 ARHGEF12 ARHGAP35 LIMK1
REACTOME_NEGATIVE_REGULATION_OF_FGFR1_SIGNALING	0.156182212581345	0.299439000673199	0.16440575583821	-0.412387919240853	-1.27806135482211	17	MAPK1 CBL PPP2R1A MAPK3 GRB2 BRAF UBB FGFR1 MKNK1 UBA52
REACTOME_PLATELET_SENSITIZATION_BY_LDL	0.158458244111349	0.302648656033335	0.161978948883402	-0.415512590574634	-1.27761002297411	16	PPP2R1A PECAM1 PTPN6 PPP2R5B FGR PPP2R5A MAPK14
REACTOME_E3_UBIQUITIN_LIGASES_UBIQUITINATE_TARGET_PROTEINS	0.158582089552239	0.302648656033335	0.150169802128406	0.324597724617972	1.24299843169901	42	UBE2E1 PEX13 UBE2V2 UBE2N SHPRH CTR9 SELENOS PEX2 HLTF WDR61
REACTOME_GLUCONEOGENESIS	0.160087719298246	0.304824561403509	0.163180127180689	-0.37187990495194	-1.24672962661301	23	ALDOA SLC25A11 PGAM1 SLC25A1 GAPDH TPI1 SLC25A13 SLC37A1 ENO3 ALDOC FBP1
REACTOME_SIGNAL_AMPLIFICATION	0.164113785557987	0.311778809009934	0.160801401070022	-0.378800621098998	-1.25980006997244	22	GNB2 GNAI2 GNG7 GNAQ GNAI3 GNB1 MAPK14 GNG5 GNA11 GNA13
REACTOME_SIGNALING_BY_CYTOSOLIC_FGFR1_FUSION_MUTANTS	0.164859002169197	0.311818089120016	0.159646701919906	-0.407874910428111	-1.26407476140261	17	STAT5A STAT5B LRRFIP1 STAT3 BCR CUX1 GAB2 GRB2
REACTOME_SYNTHESIS_OF_BILE_ACIDS_AND_BILE_SALTS	0.164882226980728	0.311818089120016	0.158514105424824	-0.408910663609144	-1.257310546488	16	OSBPL2 RXRA ACOT8 OSBPL1A NCOA1
REACTOME_COPII_MEDIATED_VESICLE_TRANSPORT	0.166666666666667	0.31435843790631	0.160801401070022	-0.288520033585671	-1.21237770082897	60	STX5 TRAPPC5 CSNK1D TBC1D20 YKT6 SEC16A SEC24C RAB1B PPP6R1 TRAPPC1 TRAPPC9 CD59 GOLGA2 TGFA SERPINA1
REACTOME_FORMATION_OF_ATP_BY_CHEMIOSMOTIC_COUPLING	0.166979362101313	0.31435843790631	0.14641623786055	0.410098418908551	1.26543251126439	18	ATP5PF ATP5F1C ATP5PD ATP5PO ATP5MC3 ATP5PB ATP5F1E ATP5MC1 ATP5ME
REACTOME_COSTIMULATION_BY_THE_CD28_FAMILY	0.167785234899329	0.315164157446037	0.160801401070022	-0.287940010823987	-1.21221427632871	62	AKT1 PDPK1 MAP3K14 AKT2 ICOSLG PPP2R1A VAV1 MAP3K8 PTPN6 TNFRSF14 CSK RAC1 PPP2R5B PAK2 GRB2 HLA-DQA1 PAK1 PPP2R5A HLA-DQB1 MTOR LYN
REACTOME_DARPP_32_EVENTS	0.170940170940171	0.320368769806972	0.155241966228839	-0.375904775833396	-1.23683010848425	21	PRKAR1A PPP3CA PRKACA PPP2R1A PPP1CA PPP3R1 PDE4B
REACTOME_TRANSCRIPTIONAL_REGULATION_BY_THE_AP_2_TFAP2_FAMILY_OF_TRANSCRIPTION_FACTORS	0.171739130434783	0.320992999927834	0.156312403073186	-0.362033807949898	-1.24591299388205	25	CREBBP EP300 CITED2 KIT KCTD15 KDM5B TGFA
REACTOME_ACTIVATION_OF_BH3_ONLY_PROTEINS	0.172043010752688	0.320992999927834	0.155241966228839	-0.352720226756142	-1.23016696709573	27	AKT1 AKT2 YWHAB BAD BCL2L11 BID PPP3R1 TFDP1 DYNLL2 BMF
REACTOME_UPTAKE_AND_ACTIONS_OF_BACTERIAL_TOXINS	0.1727078891258	0.321514240024368	0.154190966581424	-0.396752127700898	-1.25089990223897	18	MAP2K2 MAP2K7 EEF2 FURIN ANTXR2 MAP2K3
REACTOME_MAPK6_MAPK4_SIGNALING	0.173598553345389	0.32245254674845	0.140406238523342	0.270740205748706	1.18286416964178	77	PSMC2 PSMA3 PSMD14 SEM1 PRKACB MAPK6 PSMC6 XPO1 CDC42EP3 PSMA4 PSMD1 SEPTIN7 PSMA1 PSMC5 RPS27A PSMA7 PSMB7 PSMB1 PSMA5 PSMB6 PSMC3 PSMD7 PSMB5 PSMA2 PSMC1 MYC MOV10 TNRC6A MAPKAPK5 PSME2 PSMD5 PSMD12
REACTOME_LEISHMANIA_INFECTION	0.175438596491228	0.325146198830409	0.137250779610133	0.229476471739634	1.14336167192188	172	IGLV3-25 IGKV3-15 WASL IGLV3-1 IGKV1-5 IGKV3-20 IGKV4-1 IGLV1-47 YES1 IGHV4-59 IGHG1 IGKV3-11 GPR15 IGLV3-21 NCK1 IGLV2-23 IGLV2-11 IGLV1-40 PRKACB IGKV2-30 IGLC2 NOXA1 IGHV3-7 P2RY11 IGLV3-19 ABI2 FCGR3A IGHV4-34 IGLV1-44 IGHV3-30 ADCY9 GNGT2 CALM1 IL18 IGLC3
REACTOME_FORMATION_OF_TC_NER_PRE_INCISION_COMPLEX	0.176043557168784	0.325543961593716	0.139599673451922	0.302432960738017	1.21729786413619	51	XPA HMGN1 COPS4 GTF2H5 ERCC8 ZNF830 POLR2K COPS8 AQR MNAT1 GTF2H2 COPS2 RPS27A CCNH GTF2H1 GTF2H3 COPS5 TCEA1 POLR2B ERCC3 POLR2L CDK7 RBX1
REACTOME_ENERGY_DEPENDENT_REGULATION_OF_MTOR_BY_LKB1_AMPK	0.177105831533477	0.326287325240205	0.153158808683073	-0.354127863734929	-1.23017472532626	26	TSC2 STRADB PRKAB1 STRADA CAB39 TSC1 STK11 PPM1A MTOR RRAGA
REACTOME_GLUCAGON_LIKE_PEPTIDE_1_GLP1_REGULATES_INSULIN_SECRETION	0.177242888402626	0.326287325240205	0.154190966581424	-0.371047896859051	-1.23401636742299	22	GNB2 PRKAR1A GNG7 PRKACA IQGAP1 GNAS
REACTOME_HIV_INFECTION	0.177700348432056	0.326287325240205	0.135740943810425	0.220766883226944	1.12698635199991	213	CUL5 PSMC2 PSMA3 LIG4 NUP54 PSMD14 SEM1 NUP35 GTF2H5 NUP43 CHMP5 ELOC GTF2E1 PSMC6 PPIA XPO1 RNMT RANBP2 NCBP1 APOBEC3G POLR2K NCBP2 NPM1 BTRC PSIP1 NUP37 PSMA4 SUPT16H PDCD6IP MNAT1 NUP107 PSMD1 VTA1 GTF2H2 TAF4B ATP6V1H TAF2 PSMA1 NUP205 NUP42 NUP133 RAN GTF2F2 GTF2B PSMC5 RPS27A CCNH GTF2H1 PSMA7 PSMB7 SEH1L TAF13 NDC1 PSMB1 NMT2 TAF11 PSMA5 PSMB6 PSMC3 XRCC4 PSMD7 GTF2H3 PSMB5 PSMA2
REACTOME_HIV_LIFE_CYCLE	0.178010471204188	0.326287325240205	0.135740943810425	0.23681838835153	1.14177617792801	138	LIG4 NUP54 NUP35 GTF2H5 NUP43 CHMP5 ELOC GTF2E1 PPIA XPO1 RNMT RANBP2 NCBP1 POLR2K NCBP2 PSIP1 NUP37 SUPT16H PDCD6IP MNAT1 NUP107 VTA1 GTF2H2 TAF4B TAF2 NUP205 NUP42 NUP133 RAN GTF2F2 GTF2B RPS27A CCNH GTF2H1 SEH1L TAF13 NDC1 NMT2 TAF11 XRCC4 GTF2H3 TBP XRCC5 TCEA1 CCR5 CCNT2 GTF2A1 POLR2B ERCC3 VPS37A NUP155 POLR2L TPR NUP88 RANBP1 CDK7 NUP160
REACTOME_INTERLEUKIN_10_SIGNALING	0.179039301310044	0.327453458974948	0.153158808683073	-0.34937086794869	-1.22524326429718	28	JAK1 TYK2 PTAFR IL10RB ICAM1 TNFRSF1A STAT3
REACTOME_ENDOSOMAL_SORTING_COMPLEX_REQUIRED_FOR_TRANSPORT_ESCRT	0.181222707423581	0.330385274445857	0.152144922367565	-0.348920931419374	-1.22366533736485	28	VPS37B HGS VPS37C CHMP2A VPS28 CHMP6 UBAP1 VPS4B UBB MVB12A TSG101 CHMP3 CHMP4B VPS4A SNF8 UBA52
REACTOME_CELL_JUNCTION_ORGANIZATION	0.181434599156118	0.330385274445857	0.149207542435322	-0.324154952384703	-1.23003789673329	38	NECTIN1 ACTB PXN F11R AFDN ACTG1 ACTN1 VASP CLDN9 PVR ITGB4 LIMS2 ILK CD151 PARD6A
REACTOME_HEDGEHOG_OFF_STATE	0.182456140350877	0.331521614493751	0.134273452883202	0.259951624678288	1.16877521087593	90	PSMC2 PSMA3 TTC21B PSMD14 SEM1 PRKACB KIF3A WDR35 PSMC6 BTRC CUL1 PSMA4 PSMD1 ADCY9 PSMA1 PSMC5 RPS27A IFT57 PSMA7 PSMB7 PSMB1 PSMA5 PSMB6 PSMC3 PSMD7 PSMB5 PSMA2 PSMC1 PSME2 PSMD5 PSMD12 PTCH1 TULP3
REACTOME_REGULATION_OF_PLK1_ACTIVITY_AT_G2_M_TRANSITION	0.185920577617329	0.336959122592995	0.135002033828631	0.268596022863024	1.17914116914734	78	CEP290 DYNC1I2 AKAP9 HAUS1 CEP57 CNTRL NEDD1 PCM1 BTRC CEP78 CUL1 HSP90AA1 CEP70 SDCCAG8 CEP135 CENPJ HAUS6 HAUS3
REACTOME_DDX58_IFIH1_MEDIATED_INDUCTION_OF_INTERFERON_ALPHA_BETA	0.18625678119349	0.336959122592995	0.135002033828631	0.283835140694831	1.19794572157672	65	ISG15 HERC5 DHX58 ATG5 SIKE1 IFIH1 IRF7 UBE2K ATG12 DDX58 TOMM70 HMGB1 NKIRAS1 HSP90AA1
REACTOME_GENE_AND_PROTEIN_EXPRESSION_BY_JAK_STAT_SIGNALING_AFTER_INTERLEUKIN_12_STIMULATION	0.187613843351548	0.337983025323859	0.135002033828631	0.342783020093056	1.21710020872948	30	HSPA9 HNRNPDL RAP1B RALA PPIA SNRPA1 ANXA2 MTAP HNRNPA2B1 STAT4
REACTOME_FOXO_MEDIATED_TRANSCRIPTION_OF_OXIDATIVE_STRESS_METABOLIC_AND_NEURONAL_GENES	0.187633262260128	0.337983025323859	0.147331213699377	-0.388202054123574	-1.22394280369992	18	CAT SIN3A SOD2 FOXO3 NR3C1 FOXO1 SREBF1
REACTOME_EXTENSION_OF_TELOMERES	0.188432835820896	0.338691778178075	0.136490437780413	0.313822032626908	1.20595160513878	43	POT1 PRIM1 ANKRD28 WRN RFC1 PRIM2 RPA2 TERF1 RFC3 SHQ1 RPA3 NOP10 PCNA RFC4 CCNA2 CDK2 BLM FEN1
REACTOME_SEMA4D_INDUCED_CELL_MIGRATION_AND_GROWTH_CONE_COLLAPSE	0.189956331877729	0.340695872658121	0.148261500475107	-0.414886814373325	-1.24849597348304	15	MYH9 SEMA4D RHOA LIMK2
REACTOME_G_ALPHA_Z_SIGNALLING_EVENTS	0.193478260869565	0.344897003745318	0.14641623786055	-0.351586910643272	-1.20996075733878	25	GNB2 GNAI2 GNG7 GNAS GNAI3 GNB1 PRKCB PRKCD RGS19 GNG5
REACTOME_TRANSPORT_OF_BILE_SALTS_AND_ORGANIC_ACIDS_METAL_IONS_AND_AMINE_COMPOUNDS	0.19375	0.344897003745318	0.142901149386948	-0.320237267470291	-1.20535206001048	37	SLC44A2 SLC31A1 SLC6A6 BSG SLC22A15 SLC22A18 SLC11A1 SLC14A1 SLC16A3 RUNX1 SLC6A9 SLC22A4 SLC22A1 SLC40A1
REACTOME_NEGATIVE_EPIGENETIC_REGULATION_OF_RRNA_EXPRESSION	0.194029850746269	0.344897003745318	0.134273452883202	0.311903507876037	1.19857912085702	43	TAF1B GTF2H5 TAF1D SAP30 TTF1 POLR2K HDAC2 MNAT1 GTF2H2 SMARCA5 CCNH GTF2H1 POLR1C GTF2H3 TBP TAF1A ERCC3 SAP18 POLR1B POLR2L POLR1A CDK7
REACTOME_APC_C_CDC20_MEDIATED_DEGRADATION_OF_CYCLIN_B	0.194139194139194	0.344897003745318	0.132846300606183	0.372221428394885	1.22126091346353	23	UBE2E1 CDC16 ANAPC4 RPS27A ANAPC16 ANAPC1 ANAPC15 CDC23 ANAPC10 CDC26 CDC20 ANAPC5 ANAPC7 ANAPC11 CCNB1
REACTOME_MET_PROMOTES_CELL_MOTILITY	0.194444444444444	0.344897003745318	0.144630528034484	-0.371350662120166	-1.22184582171775	21	CRKL LAMB2 RAC1 LAMC1 GRB2 GAB1 RAPGEF1 CRK
REACTOME_DOWNSTREAM_SIGNAL_TRANSDUCTION	0.195652173913043	0.344897003745318	0.14551614609036	-0.35129142961172	-1.20894388087981	25	CRKL STAT6 STAT5A STAT5B STAT3 GRB2 NCK2 RAPGEF1 CRK
REACTOME_RNA_POLYMERASE_II_TRANSCRIBES_SNRNA_GENES	0.196007259528131	0.344897003745318	0.131457611642763	0.271759061662392	1.16918786528287	71	ZC3H8 ICE2 SNAPC3 INTS12 INTS13 RPAP2 PHAX GTF2E1 NCBP1 POLR2K NCBP2 INTS2 GTF2F2 GTF2B INTS10 ICE1 TAF13 PCF11 TAF11 TBP SNAPC5 INTS14 RPRD1A CCNT2 GTF2A1 POLR2B INTS7 POLR2L CDK7 ZNF143
REACTOME_TNF_SIGNALING	0.19620253164557	0.344897003745318	0.142901149386948	-0.319009210959356	-1.21051187402901	38	SMPD2 SMPD3 TNFRSF1A SHARPIN IKBKB CFLAR USP4 TRADD RIPK1 FADD UBB TAB1 CASP8 RBCK1 SPPL2B UBA52 USP21 TRAF1 RACK1 OTULIN ADAM17
REACTOME_NEGATIVE_REGULATION_OF_FGFR3_SIGNALING	0.197002141327623	0.344897003745318	0.143758989039275	-0.398847038971451	-1.22636710940277	16	MAPK1 CBL PPP2R1A MAPK3 GRB2 BRAF UBB MKNK1 UBA52
REACTOME_NEGATIVE_REGULATION_OF_FGFR4_SIGNALING	0.197002141327623	0.344897003745318	0.143758989039275	-0.398847038971451	-1.22636710940277	16	MAPK1 CBL PPP2R1A MAPK3 GRB2 BRAF UBB MKNK1 UBA52
REACTOME_CELL_CELL_COMMUNICATION	0.197309417040359	0.344897003745318	0.147331213699377	-0.2777979954907	-1.17708140158798	63	NECTIN1 ACTN4 ACTB PXN PTK2B F11R IQGAP1 SIRPA AFDN ACTG1 ACTN1 PTPN6 VASP CLDN9 PVR GRB2 SIRPB1 NCK2 ITGB4 LIMS2 ILK CD151 PARD6A
REACTOME_NGF_STIMULATED_TRANSCRIPTION	0.197826086956522	0.344897003745318	0.144630528034484	-0.356612025897222	-1.21741112531872	24	DNM2 SRF EP300 MEF2D JUND LYL1
REACTOME_METABOLISM_OF_VITAMINS_AND_COFACTORS	0.197934595524957	0.344897003745318	0.126875729929857	0.238312356359199	1.13544617972526	126	NADK2 RDH11 MOCS2 PDSS1 AGRN MMUT MTRR AASDHPPT SLC25A19 MMACHC CYB5A MMAA NMRK1 HSP90AA1 COQ5 IDH1 CALM1 GCHFR PTS TCN1 RFK PANK3 AKR1C3 PCCA PARP6 COQ6 MTHFD2L PARP10 PARP14 MTR DHFR PARP9 DHFR2 GSTO1 MOCS3 MMADHC TCN2 PNPO LRP12 MMAB NAXE AMN PCCB MCCC1 HLCS
REACTOME_METABOLISM_OF_COFACTORS	0.198130841121495	0.344897003745318	0.132846300606183	0.41345413903503	1.23252260101552	16	PDSS1 HSP90AA1 COQ5 IDH1 CALM1 GCHFR PTS COQ6
REACTOME_HIV_TRANSCRIPTION_INITIATION	0.198501872659176	0.344897003745318	0.132846300606183	0.311105539588388	1.18460057008969	41	GTF2H5 GTF2E1 POLR2K MNAT1 GTF2H2 TAF4B TAF2 GTF2F2 GTF2B CCNH GTF2H1 TAF13 TAF11 GTF2H3 TBP GTF2A1 POLR2B ERCC3 POLR2L CDK7
REACTOME_REGULATION_OF_HSF1_MEDIATED_HEAT_SHOCK_RESPONSE	0.202508960573477	0.351127802740706	0.128142916898415	0.271677793102432	1.16783703280233	70	HSPA9 HSPA13 NUP54 ATR DNAJC2 NUP35 NUP43 RANBP2 ATM HSPH1 HSPA14 NUP37 NUP107 NUP205 NUP42 HIKESHI NUP133 HSPA4 HSPA8 RPA2 SEH1L NDC1
REACTOME_CD28_CO_STIMULATION	0.203090507726269	0.351257531222153	0.143758989039275	-0.335915858153776	-1.19253432234752	30	AKT1 PDPK1 MAP3K14 AKT2 VAV1 MAP3K8 RAC1 PAK2 GRB2 PAK1 MTOR LYN
REACTOME_ADP_SIGNALLING_THROUGH_P2Y_PURINOCEPTOR_1	0.203426124197002	0.351257531222153	0.141225119642531	-0.396388290817083	-1.21880699845248	16	GNB2 GNG7 GNAQ GNB1 MAPK14 GNG5 GNA11
REACTOME_INSULIN_RECEPTOR_RECYCLING	0.203904555314534	0.351356196554382	0.142056643575821	-0.394290152390911	-1.22197325102395	17	TCIRG1 ATP6V0D1 ATP6V0B ATP6V0A1 ATP6V1A INSR
REACTOME_SIGNALING_BY_PDGFR_IN_DISEASE	0.205175600739372	0.351463210145988	0.129442887745046	0.408626677362793	1.24482802614569	17	FIP1L1 GOLGA4 NRAS PIK3R1 PIK3CA WDR48
REACTOME_ASSEMBLY_OF_THE_HIV_VIRION	0.205240174672489	0.351463210145988	0.142056643575821	-0.401724505855186	-1.20888736550291	15	VPS37B VPS37C FURIN VPS28 UBAP1 UBB MVB12A TSG101 UBA52
REACTOME_TRANSLOCATION_OF_SLC2A4_GLUT4_TO_THE_PLASMA_MEMBRANE	0.205298013245033	0.351463210145988	0.142901149386948	-0.279870501305502	-1.16350653635851	56	AKT1 TBC1D1 MYH9 ACTB EXOC3 AKT2 YWHAB TUBB4B PRKAB1 RALGAPA2 ACTG1 RAC1 RHOQ TUBA1A
REACTOME_FORMATION_OF_THE_CORNIFIED_ENVELOPE	0.206073752711497	0.351463210145988	0.141225119642531	-0.380745666122355	-1.22923854801791	20	PKP4 FURIN PI3 CAPN1 KRT1
REACTOME_KERATINIZATION	0.206073752711497	0.351463210145988	0.141225119642531	-0.380745666122355	-1.22923854801791	20	PKP4 FURIN PI3 CAPN1 KRT1
REACTOME_FGFR1_MUTANT_RECEPTOR_ACTIVATION	0.20824295010846	0.353715655541213	0.140406238523342	-0.378903427724012	-1.22329087571228	20	STAT5A STAT5B LRRFIP1 STAT3 BCR CUX1 GAB2 GRB2
REACTOME_PURINERGIC_SIGNALING_IN_LEISHMANIASIS_INFECTION	0.208695652173913	0.353715655541213	0.140406238523342	-0.353299286539814	-1.20610201217582	24	PSTPIP1 ENTPD5 ENTPD1 PYCARD RELA P2RX7 GSDMD NFKB2 NFKB1 MEFV
REACTOME_RHOBTB_GTPASE_CYCLE	0.209039548022599	0.353715655541213	0.129442887745046	0.324947317839178	1.17051536699513	33	COPS4 MYO6 CCT2 ROCK2 PHIP HSP90AA1 TWF1 TRA2B COPS2
REACTOME_CELLULAR_RESPONSE_TO_HEAT_STRESS	0.209090909090909	0.353715655541213	0.143758989039275	-0.256948890950694	-1.15630135790208	84	NUP98 MAPK1 VCP AKT1S1 GSK3B NUP153 DNAJB1 CREBBP MAPKAPK2 DNAJB6 CAMK2G EP300 NUP50 NUP214
REACTOME_DNA_DOUBLE_STRAND_BREAK_RESPONSE	0.211111111111111	0.355865193996035	0.127505315300183	0.310119418819661	1.17578463218578	40	ABRAXAS1 UBE2V2 RAD50 RNF8 UBE2N MRE11 ATM SMARCA5 SUMO1 RPS27A NBN PPP5C MAPK8 CHEK2 BAZ1B
REACTOME_MITOCHONDRIAL_TRNA_AMINOACYLATION	0.211214953271028	0.355865193996035	0.128142916898415	0.408850559930088	1.21879915563982	16	PPA2 RARS2 NARS2 YARS2 FARS2 PARS2 TARS2 MARS2
REACTOME_PTEN_REGULATION	0.212410501193317	0.357157979829086	0.14641623786055	-0.239100509691733	-1.14392467224028	123	AKT1 MAPK1 AGO2 GATAD2B TNRC6B PSMB4 PSME3 PSMF1 WWP2 CBX4 AKT2 TRIM27 AGO4 HDAC7 CBX8 HDAC3 AGO1 PSMB3 GATAD2A HDAC5 MKRN1 PSMB10 RCOR1 USP7 PHC2 STUB1 MAF1 MAPK3 PSMD2
REACTOME_RHO_GTPASES_ACTIVATE_PAKS	0.21627408993576	0.362922718322785	0.136490437780413	-0.391698191420295	-1.20438597214905	16	MYH9 PPP1R12B RAC1 PAK2 PAK1 LIMK1 CDC42
REACTOME_SUMOYLATION_OF_SUMOYLATION_PROTEINS	0.21780303030303	0.364754472435195	0.126875729929857	0.320668211391004	1.17407437851381	35	NUP54 NUP35 NUP43 RANBP2 NUP37 NUP107 NUP205 NUP42 NUP133 SUMO1 SUMO2 SEH1L NDC1
REACTOME_TCR_SIGNALING	0.218803418803419	0.365512411930316	0.119348440591015	0.241911974894599	1.12980827321613	109	PSMC2 PSMA3 PSMD14 SEM1 MALT1 NCK1 TRAT1 UBE2N PSMC6 CD3D BTRC CUL1 PSMA4 PIK3R1 PSMD1 PSMA1 PIK3CA PSMC5 RPS27A PSMA7 PSMB7 PTPN22 PRKCQ PSMB1 ITK PSMA5 PSMB6 PSMC3 CD3G PSMD7 PSMB5 PSMA2 PSMC1 PSME2 PSMD5 PSMD12 MAP3K7
REACTOME_TRANSCRIPTION_OF_E2F_TARGETS_UNDER_NEGATIVE_CONTROL_BY_DREAM_COMPLEX	0.219512195121951	0.365512411930316	0.12563992130984	0.387526925854743	1.19578410536689	18	LIN52 LIN9 TOP2A RBL1 CDC6 MYC PCNA RBBP4 E2F5
REACTOME_BETA_CATENIN_INDEPENDENT_WNT_SIGNALING	0.219570405727924	0.365512411930316	0.143758989039275	-0.238378572313342	-1.1268171918354	115	ARRB2 AGO2 AP2A2 GNB2 TNRC6B PSMB4 PSME3 PPP3CA PSMF1 AP2A1 PLCB2 GNG7 FZD5 AGO4 AGO1 PSMB3 AP2M1 RAC2 RHOA PFN1 PSMB10 PPP3R1 RAC1 AP2S1 CLTC FZD2 PSMD2
REACTOME_TRANSCRIPTION_COUPLED_NUCLEOTIDE_EXCISION_REPAIR_TC_NER	0.220216606498195	0.365857868166324	0.122679189568808	0.261048989014782	1.1373166902701	76	XPA HMGN1 POLK COPS4 GTF2H5 ERCC8 ZNF830 POLR2K RFC1 COPS8 AQR MNAT1 GTF2H2 RPA2 POLE4 COPS2 RFC3 RPS27A CCNH GTF2H1 GTF2H3 RPA3 COPS5 TCEA1 POLR2B ERCC3 PCNA POLR2L RFC4 CDK7 RBX1 ERCC4
REACTOME_C_TYPE_LECTIN_RECEPTORS_CLRS	0.222488038277512	0.368896667839851	0.142901149386948	-0.23810229989711	-1.12317845630949	114	ICAM3 PLCG2 PDPK1 MAP3K14 RPS6KA5 CREBBP PSMB4 PSME3 PPP3CA PSMF1 EP300 SYK CLEC10A RAF1 CDC34 PRKACA PSMB3 UBE2M AHCYL1 IKBKB PSMB10
REACTOME_BUDDING_AND_MATURATION_OF_HIV_VIRION	0.223913043478261	0.370522774327122	0.135002033828631	-0.347005689241593	-1.19419481739929	25	VPS37B VPS37C CHMP2A VPS28 CHMP6 UBAP1 NEDD4L VPS4B UBB MVB12A TSG101 CHMP3 CHMP4B VPS4A UBA52
REACTOME_RESOLUTION_OF_AP_SITES_VIA_THE_MULTIPLE_NUCLEOTIDE_PATCH_REPLACEMENT_PATHWAY	0.226937269372694	0.374783530013518	0.122107920287081	0.356662854724133	1.18650478596269	24	PARG RFC1 RPA2 POLE4 PARP2 RFC3 RPA3 PCNA RFC4 APEX1 FEN1 LIG1
REACTOME_REGULATION_OF_GLUCOKINASE_BY_GLUCOKINASE_REGULATORY_PROTEIN	0.229508196721311	0.377934640522876	0.120433371642259	0.32889512925398	1.16778926318012	30	NUP54 NUP35 NUP43 RANBP2 NUP37 NUP107 NUP205 NUP42 NUP133 SEH1L NDC1
REACTOME_CD28_DEPENDENT_PI3K_AKT_SIGNALING	0.229934924078091	0.377934640522876	0.132846300606183	-0.373728175687705	-1.2065825586787	20	AKT1 PDPK1 MAP3K14 AKT2 MAP3K8
REACTOME_UCH_PROTEINASES	0.23049001814882	0.377934640522876	0.119887845115423	0.261049888651845	1.13279506420906	75	PSMC2 PSMA3 PSMD14 SEM1 UCHL5 PSMC6 PSMA4 PSMD1 PSMA1 ACTL6A PSMC5 RPS27A PSMA7 PSMB7 PSMB1 PSMA5 PSMB6 PSMC3 PSMD7 PSMB5 PSMA2 TFPT PSMC1 TGFBR1 PSME2 PSMD5 PSMD12
REACTOME_ABERRANT_REGULATION_OF_MITOTIC_EXIT_IN_CANCER_DUE_TO_RB1_DEFECTS	0.231053604436229	0.377934640522876	0.120985142145252	0.371799443828763	1.17729134339181	20	UBE2E1 CDC16 ANAPC4 SKP2 ANAPC16 ANAPC1 ANAPC15 CDC23 ANAPC10 CDC26
REACTOME_OXIDATIVE_STRESS_INDUCED_SENESCENCE	0.231111111111111	0.377934640522876	0.134273452883202	-0.275620981845121	-1.15817514685818	60	MAPK1 MAP2K7 TNRC6B MAPKAPK2 CBX4 AGO4 CBX8 AGO1 KDM6B MAPKAPK3 MAP2K3 MAP3K5 PHC2 MAPK3 MAP4K4 TFDP1 E2F2 MAPK14 E2F3 UBB MINK1 CDKN2D PHC1
REACTOME_LAGGING_STRAND_SYNTHESIS	0.232342007434944	0.378897758152174	0.120985142145252	0.375477963115348	1.17877013634856	19	PRIM1 RFC1 PRIM2 RPA2 RFC3 RPA3 PCNA RFC4 FEN1 LIG1
REACTOME_VASOPRESSIN_REGULATES_RENAL_WATER_HOMEOSTASIS_VIA_AQUAPORINS	0.232608695652174	0.378897758152174	0.132147260608774	-0.347326480387686	-1.18571189594046	24	GNB2 PRKAR1A GNG7 AQP1 PRKACA GNAS
REACTOME_EPHB_MEDIATED_FORWARD_SIGNALING	0.234177215189873	0.380211059518784	0.129442887745046	-0.315425270719394	-1.16592620550393	35	ACTB EPHB4 ARPC4 ARPC1B RHOA ACTG1 EPHB1 LIMK2 RAC1 ACTR2 PAK1 SDC2 TIAM1 LYN
REACTOME_UNFOLDED_PROTEIN_RESPONSE_UPR	0.234513274336283	0.380211059518784	0.132846300606183	-0.258546400684256	-1.15004570867621	79	CTDSP2 EXTL3 KLHDC3 SHC1 ADD1 NFYC DCTN1 ERN1 TLN1 ATP6V0D1 DNAJC3 ZBTB17 WIPI1 ACADVL KHSRP PPP2R5B EDEM1 HERPUD1 SYVN1 HDGF ARFGAP1 HSPA5 GSK3A
REACTOME_G_ALPHA_S_SIGNALLING_EVENTS	0.234782608695652	0.380211059518784	0.131457611642763	-0.281743287941861	-1.14168772044814	50	ARRB2 GNB2 GNAI2 GNG7 GRK6 GRK2 PTGER4 GNAS GNAI3 ARRB1 CYSLTR2 GNB1 MC1R
REACTOME_DEADENYLATION_OF_MRNA	0.236162361623616	0.381606039807824	0.119348440591015	0.353387603769134	1.19308437027224	25	EIF4A2 PAIP1 EIF4E CNOT6L CNOT4 PARN CNOT7 CNOT2
REACTOME_GENE_SILENCING_BY_RNA	0.236559139784946	0.381606039807824	0.117249716749792	0.266672241461443	1.14128213956151	68	TSNAX NUP54 NUP35 NUP43 MYBL1 RANBP2 POLR2K NUP37 HSP90AA1 TARBP2 NUP107 NUP205 PLD6 NUP42 NUP133 RAN SEH1L NDC1 HENMT1 DROSHA TNRC6A TSN PIWIL4 IPO8 POLR2B NUP155 POLR2L AGO3 TPR NUP88 NUP160 XPO5
REACTOME_TP53_REGULATES_TRANSCRIPTION_OF_DNA_REPAIR_GENES	0.237410071942446	0.382190282768317	0.117249716749792	0.272638520807175	1.13327145953144	59	ATR GTF2H5 FANCC ELOC MSH2 ATM POLR2K SUPT16H MNAT1 GTF2H2 PMS2 DDB2 GTF2F2 CCNH GTF2H1 ATF2 GTF2H3 TCEA1 CCNT2 POLR2B ERCC3 POLR2L CDK7
REACTOME_REGULATION_OF_PTEN_STABILITY_AND_ACTIVITY	0.237837837837838	0.382190282768317	0.117249716749792	0.273014587352672	1.14036180068383	62	PSMC2 PSMA3 PSMD14 SEM1 PSMC6 PSMA4 PSMD1 PSMA1 AKT3 PSMC5 RPS27A PSMA7 PSMB7 PSMB1 PSMA5 TNKS2 PSMB6 PSMC3 PSMD7 PSMB5 PSMA2 PSMC1 PSME2 PSMD5 PSMD12 NEDD4
REACTOME_TELOMERE_C_STRAND_LAGGING_STRAND_SYNTHESIS	0.242258652094718	0.388545607398066	0.116739204791222	0.32624568527733	1.1583820328683	30	POT1 PRIM1 WRN RFC1 PRIM2 RPA2 TERF1 RFC3 RPA3 PCNA RFC4 BLM FEN1
REACTOME_TRANS_GOLGI_NETWORK_VESICLE_BUDDING	0.243847874720358	0.390343814811475	0.130777137971974	-0.268975316114809	-1.13233914865941	61	IGF2R AP1M1 HGS DNM2 TGOLN2 BLOC1S3 GAK CHMP2A CPD ARF1 AP1B1 GBF1 AP1G1 CLTC ARRB1 GNS FTH1 SORT1 STX4
REACTOME_ANTIGEN_PROCESSING_UBIQUITINATION_PROTEASOME_DEGRADATION	0.248333333333333	0.39676245210728	0.109250039480711	0.20462140971002	1.07946705338134	267	HERC6 UBE2E1 CUL5 PSMC2 RCHY1 PSMA3 RNF6 UBE2V2 HERC5 KCTD6 KLHL20 UFL1 PSMD14 SEM1 LNPEP KLHL9 UBE3A UBE2Q2 UBR1 WWP1 UBE2N CUL2 RNF7 TPP2 UBA6 ELOC PSMC6 UBE2K UBE3D UBA5 CDC16 BTRC GLMN CUL1 ANAPC4 PSMA4 RNF25 FBXO4 HECTD2 PSMD1 ASB3 HACE1 PSMA1 DZIP3 FBXO22 UBE2D4 LMO7 LTN1 RNF138 PSMC5 FBXO32 RPS27A BTBD1 UBA3 SKP2 PSMA7 PSMB7 PSMB1 TRIM69 PSMA5 PSMB6 PSMC3 PSMD7 PSMB5 PSMA2 UBE2G2 LRRC41 KC…
REACTOME_SLC_MEDIATED_TRANSMEMBRANE_TRANSPORT	0.250591016548463	0.399604030213037	0.132846300606183	-0.234528316453554	-1.11342099548732	118	SLC44A2 SLC31A1 SLC43A2 SLC12A4 SLC45A3 SLCO3A1 SLC6A6 BSG SLC8A1 SLC12A6 SLC15A3 SLC1A5 SLC22A15 SLC29A3 SLC22A18 SLC11A1 SLC2A9 SLC14A1 SLC16A3 SLC9A8 RUNX1 SLC4A1 SLC6A9 SLC25A29 SLC15A4 SLC8B1 SLC22A4 SLC9A1 SLC24A3 SLC36A1 SLC5A6 SLC27A1 SLC7A5 SLC22A1 SLC29A1 SLC40A1 SLC7A7 SLC26A6
REACTOME_TRANSLESION_SYNTHESIS_BY_Y_FAMILY_DNA_POLYMERASES_BYPASSES_LESIONS_ON_DNA_TEMPLATE	0.254789272030651	0.404796573875803	0.116739204791222	0.311092917782537	1.15474198823965	37	ISG15 RCHY1 POLK SPRTN RFC1 RPA2 POLE4 RFC3 RPS27A RPA3 POLI
REACTOME_RHO_GTPASES_ACTIVATE_ROCKS	0.254817987152034	0.404796573875803	0.124434168630393	-0.378573033365196	-1.16402899172368	16	MYH9 PPP1R12B RHOA LIMK2 PAK1
REACTOME_TRANSCRIPTION_OF_THE_HIV_GENOME	0.257657657657658	0.408529441989518	0.111918316325105	0.270371181175862	1.12932048799444	62	GTF2H5 ELOC GTF2E1 RNMT NCBP1 POLR2K NCBP2 SUPT16H MNAT1 GTF2H2 TAF4B TAF2 GTF2F2 GTF2B CCNH GTF2H1 TAF13 TAF11 GTF2H3 TBP TCEA1 CCNT2 GTF2A1 POLR2B ERCC3
REACTOME_DEGRADATION_OF_BETA_CATENIN_BY_THE_DESTRUCTION_COMPLEX	0.259391771019678	0.410405915045653	0.11101149245045	0.252842027577208	1.11617576630364	80	PSMC2 PSMA3 PSMD14 SEM1 PSMC6 BTRC CUL1 PSMA4 PSMD1 PSMA1 PSMC5 RPS27A PSMA7 LEF1 PSMB7 PSMB1 PSMA5 PSMB6 PSMC3 PSMD7 PSMB5 PSMA2 TLE5 PSMC1 MYC PSME2 PSMD5 PPP2CB PSMD12 PPP2R5C
REACTOME_SIGNALLING_TO_RAS	0.259825327510917	0.410405915045653	0.124434168630393	-0.385422589118438	-1.15983090793236	15	SHC1 MAPKAPK2 MAPKAPK3 GRB2 RALB MAPK14
REACTOME_RECRUITMENT_OF_NUMA_TO_MITOTIC_CENTROSOMES	0.263537906137184	0.415483201736128	0.110564716336619	0.254050206945185	1.11528478659654	78	CEP290 DYNC1I2 AKAP9 HAUS1 CEP57 CNTRL NEDD1 MZT1 PCM1 CEP78 HSP90AA1 CEP70 SDCCAG8 CEP135 CENPJ HAUS6 HAUS3
REACTOME_CYTOPROTECTION_BY_HMOX1	0.26541095890411	0.417646678728354	0.106729884364606	0.234634802361241	1.09653169800888	110	PSMC2 PSMA3 CYCS PSMD14 NDUFA4 SEM1 COX7C CHD9 COX6C LRPPRC PSMC6 TGS1 CUL1 BLVRA PSMA4 PSMD1 PSMA1 PSMC5 RPS27A COX20 COX11 SKP2 PSMA7 PSMB7 PSMB1 PSMA5 COX18 PSMB6 PSMC3 PSMD7 PSMB5 PSMA2 PSMC1 COX6A1 COX5A COX14 PSME2 PSMD5 PSMD12
REACTOME_TP53_REGULATES_TRANSCRIPTION_OF_GENES_INVOLVED_IN_G2_CELL_CYCLE_ARREST	0.270742358078603	0.425233760146054	0.121543282035469	-0.382120495059908	-1.14989409867906	15	EP300 E2F4 CARM1 TFDP1
REACTOME_NEGATIVE_REGULATORS_OF_DDX58_IFIH1_SIGNALING	0.271317829457364	0.425336597307222	0.11331290842208	0.309069666570152	1.11585973921923	34	ISG15 HERC5 ATG5 IFIH1 UBE2K ATG12 DDX58
REACTOME_ATTENUATION_PHASE	0.273706896551724	0.428276832503073	0.119887845115423	-0.365400544849185	-1.15617869019383	19	DNAJB1 CREBBP DNAJB6 EP300 HSF1 DEDD2 PTGES3
REACTOME_AQUAPORIN_MEDIATED_TRANSPORT	0.274298056155508	0.428398087703546	0.119887845115423	-0.328585921496001	-1.14144674033609	26	GNB2 PRKAR1A GNG7 AQP1 PRKACA GNAS
REACTOME_IRON_UPTAKE_AND_TRANSPORT	0.275268817204301	0.429110642146518	0.119348440591015	-0.290737365364793	-1.12863851819157	44	TCIRG1 ATP6V0D1 MCOLN1 ATP6V0B CYBRD1 ATP6V0A1 ATP6V1A TFR2 FLVCR1 FTH1 ATP6V1B2 SLC40A1 STEAP3 UBB ABCG2 SLC46A1 UBA52 ACO1 HFE
REACTOME_KERATAN_SULFATE_BIOSYNTHESIS	0.277292576419214	0.431458971517956	0.119887845115423	-0.379389578434605	-1.14167610212557	15	ST3GAL1 B4GALT3 B4GALT1 B4GALT5 ST3GAL4 CHST2 ST3GAL2
REACTOME_BIOSYNTHESIS_OF_THE_N_GLYCAN_PRECURSOR_DOLICHOL_LIPID_LINKED_OLIGOSACCHARIDE_LLO_AND_TRANSFER_TO_A_NASCENT_PROTEIN	0.280357142857143	0.435415003990423	0.105920292736253	0.261159170599302	1.11589946518353	67	NUS1 UAP1 NANP PMM2 DPM1 ALG10B ALG6 FPGT ALG5 SLC35A1 ALG10 PGM3 GFPT1 ALG11 ALG9 DPM3 ALG3 GNPNAT1
REACTOME_RUNX2_REGULATES_BONE_DEVELOPMENT	0.281659388646288	0.436624405447964	0.118815039412263	-0.378230921634662	-1.13818942021796	15	MAPK1 HDAC3 HDAC4 MAPK3 RBM14
REACTOME_SYNTHESIS_OF_PIPS_AT_THE_PLASMA_MEMBRANE	0.283261802575107	0.4382937724446	0.117249716749792	-0.288110546096735	-1.11330913955303	43	MTMR14 PI4K2A INPP5K PIK3R5 PIK3CD INPPL1 PIP5K1C MTMR3 ARF1 PIP4K2A PIK3R6 PIP5K1B PLEKHA2 PIK3CG INPP4A
REACTOME_RECRUITMENT_OF_MITOTIC_CENTROSOME_PROTEINS_AND_COMPLEXES	0.285457809694794	0.440873728306403	0.105125131597001	0.254031997671376	1.10254408436954	74	CEP290 DYNC1I2 AKAP9 HAUS1 CEP57 CNTRL NEDD1 MZT1 PCM1 CEP78 HSP90AA1 CEP70 SDCCAG8 CEP135 CENPJ HAUS6 HAUS3
REACTOME_ELASTIC_FIBRE_FORMATION	0.287280701754386	0.442868956124137	0.11776578836269	-0.338425327101679	-1.13457295238469	23	FURIN LTBP2 ITGA5 FBN1 ITGB8 TGFB1 EFEMP2 FBN2 LTBP1 TGFB3 FBLN5 LOXL2
REACTOME_TRANSCRIPTIONAL_REGULATION_BY_RUNX3	0.289982425307557	0.446209119384691	0.102821842840815	0.246168777883307	1.09431946769761	83	PSMC2 PSMA3 ITGA4 PSMD14 SEM1 PSMC6 SNW1 PSMA4 PSMD1 PSMA1 PSMC5 MAML2 RPS27A PSMA7 LEF1 PSMB7 PSMB1 PSMA5 PSMB6 PSMC3 PSMD7 PSMB5 PSMA2 PSMC1 MYC CBFB PSME2 PSMD5 CDKN1A SMURF2 PSMD12
REACTOME_HIV_ELONGATION_ARREST_AND_RECOVERY	0.292110874200426	0.448656480816125	0.114750719227023	-0.310057137383277	-1.11888299092847	31	ELL CTDP1 POLR2C POLR2E POLR2A CDK9 POLR2J
REACTOME_DAG_AND_IP3_SIGNALING	0.296052631578947	0.453874806501548	0.115734447701689	-0.315553348342884	-1.11085188882652	29	PRKAR1A CAMK2G CAMKK1 GRK2 PRKACA AHCYL1
REACTOME_POSITIVE_EPIGENETIC_REGULATION_OF_RRNA_EXPRESSION	0.296641791044776	0.453943584828153	0.105125131597001	0.288728932146764	1.10564425633896	42	DDX21 TAF1B TAF1D CBX3 DEK TTF1 POLR2K HDAC2 SMARCA5 MTA3 POLR1C TBP BAZ1B TAF1A POLR1B RBBP4 POLR2L POLR1A
REACTOME_GLYOXYLATE_METABOLISM_AND_GLYCINE_DEGRADATION	0.300934579439252	0.459669302659957	0.104343952581949	0.380222669721342	1.13345832005398	16	DBT DLD PDHX LIPT1 PDHB NDUFAB1 BCKDHB
REACTOME_INTERACTIONS_OF_VPR_WITH_HOST_CELLULAR_PROTEINS	0.304924242424242	0.464911916237328	0.104343952581949	0.30081489526219	1.10138469812964	35	NUP54 NUP35 NUP43 RANBP2 PSIP1 NUP37 NUP107 NUP205 NUP42 NUP133 SEH1L NDC1
REACTOME_SIGNALING_BY_TYPE_1_INSULIN_LIKE_GROWTH_FACTOR_1_RECEPTOR_IGF1R	0.309677419354839	0.471297386390393	0.11146266692298	-0.317514802429114	-1.10738254254488	27	PDPK1 IGF1R SHC1 AKT2 GAB2 GRB2 GAB1 FGFR2 IRS2 FGFR1 TRIB3 IRS1
REACTOME_INTERLEUKIN_1_SIGNALING	0.311188811188811	0.472734915357866	0.0982123351217438	0.23707322384783	1.07349155283837	94	PSMC2 PSMA3 PSMD14 SEM1 UBE2N PSMC6 MAP2K6 HMGB1 BTRC CUL1 NKIRAS1 PSMA4 PSMD1 PSMA1 IL1RN PSMC5 RPS27A PSMA7 PSMB7 PSMB1 PSMA5 PSMB6 PSMC3 PSMD7 PSMB5 PSMA2 PSMC1 PSME2 PSMD5 PSMD12 MAP3K7
REACTOME_SYNTHESIS_OF_PIPS_AT_THE_EARLY_ENDOSOME_MEMBRANE	0.314338235294118	0.475067234424025	0.100633389423036	0.379327441095937	1.10819696543407	15	PIK3C2A MTMR2 PI4K2B
REACTOME_NOTCH1_INTRACELLULAR_DOMAIN_REGULATES_TRANSCRIPTION	0.314345991561181	0.475067234424025	0.109250039480711	-0.294681118745546	-1.11819653175809	38	NOTCH1 CREBBP MAML3 EP300 HDAC7 HDAC3 TLE3 HDAC5 NCOR1 MAML1 RBPJ HDAC4
REACTOME_INTERLEUKIN_1_FAMILY_SIGNALING	0.314432989690722	0.475067234424025	0.0965629554309422	0.225107434865124	1.05806378711287	117	PSMC2 PSMA3 PSMD14 SEM1 UBE2N PTPN4 PSMC6 MAP2K6 HMGB1 BTRC CUL1 NKIRAS1 PSMA4 PSMD1 PSMA1 IL18 IL1RN PSMC5 RPS27A PSMA7 PSMB7 PSMB1 PSMA5 PSMB6 PSMC3 PSMD7 PSMB5 PSMA2 MAPK8 PSMC1 TBK1 PSME2 PSMD5 CASP1 PSMD12 PTPN2 PTPN11 MAP3K7
REACTOME_CONVERSION_FROM_APC_C_CDC20_TO_APC_C_CDH1_IN_LATE_ANAPHASE	0.316081330868762	0.476694086699	0.100633389423036	0.350704016569652	1.11049333088929	20	UBE2E1 CDC16 ANAPC4 ANAPC16 ANAPC1 ANAPC15 CDC23 ANAPC10 CDC26 CDC20 CDC14A ANAPC5 ANAPC7 ANAPC11
REACTOME_APOPTOTIC_FACTOR_MEDIATED_RESPONSE	0.317697228144989	0.478132678132678	0.109250039480711	-0.350015257721499	-1.10354556685841	18	CASP9 MAPK1
REACTOME_REGULATION_OF_TP53_ACTIVITY_THROUGH_PHOSPHORYLATION	0.318181818181818	0.478132678132678	0.0992333343771191	0.244613032900341	1.07336322625826	79	HUS1 ATR RAD50 TP53RK MRE11 ATM WRN SUPT16H TAF4B TAF2 RPA2 RFC3 RPS27A NBN TAF13 TAF11 PRKAB2 RHNO1 PRKAA1 RPA3 TBP CHEK2 MAPKAPK5 AURKA RBBP8 RFC4 CCNA2 CDK2 TPX2 BLM
REACTOME_NUCLEAR_PORE_COMPLEX_NPC_DISASSEMBLY	0.319767441860465	0.478806120721982	0.102821842840815	0.302029401651538	1.09044168942062	34	NUP54 NUP35 NUP43 RANBP2 NUP37 NUP107 NUP205 NUP42 NUP133 SEH1L NDC1
REACTOME_RNA_POLYMERASE_III_CHAIN_ELONGATION	0.319778188539741	0.478806120721982	0.0999276973731092	0.368060190405495	1.12124749975269	17	POLR3GL POLR3F POLR2K POLR1C POLR3C POLR3B POLR3K POLR3H POLR2L
REACTOME_TRANSCRIPTIONAL_REGULATION_BY_SMALL_RNAS	0.322784810126582	0.482219524661385	0.107554375265169	-0.271721117686797	-1.08039622248709	47	NUP98 AGO2 NUP153 NUP50 POLR2C NUP214 AGO1 POLR2E POLR2A POLR2J AAAS
REACTOME_DISEASES_OF_MITOTIC_CELL_CYCLE	0.323643410852713	0.482219524661385	0.102080107662747	0.300676449571763	1.08555701480448	34	UBE2E1 CDC16 ANAPC4 CCND2 CDK6 SKP2 ANAPC16 CDKN1A ANAPC1 ANAPC15 CDC23 ANAPC10 CCND3 CDK2 CDC26 DAXX
REACTOME_EPIGENETIC_REGULATION_OF_GENE_EXPRESSION	0.323792486583184	0.482219524661385	0.0972150808846466	0.240711079647652	1.06262347426181	80	MTF2 TDG DDX21 TAF1B GTF2H5 TAF1D CBX3 DEK SAP30 TTF1 POLR2K HDAC2 SUZ12 MNAT1 GTF2H2 SMARCA5 MTA3 CCNH GTF2H1 POLR1C GTF2H3 TBP TET1 BAZ1B PHF1 TAF1A ERCC3 EED SAP18 POLR1B RBBP4 POLR2L POLR1A CDK7
REACTOME_SIGNALING_BY_ALK_IN_CANCER	0.330472103004292	0.491070208654578	0.107140237276725	-0.26589552360202	-1.07218481844709	49	MAPK1 MYH9 PRKAR1A SHC1 STAT5A KLC1 DCTN1 STAT3 FRS3 CLTC SQSTM1 MAPK3 GRB2
REACTOME_COLLAGEN_FORMATION	0.33125	0.491070208654578	0.105125131597001	-0.29523366242911	-1.10010809863659	36	CTSB PLOD1 P4HB P4HA2 COL9A3 COL13A1 ITGB4 CRTAP CD151 COL18A1 BMP1 MMP9 COL7A1
REACTOME_CRISTAE_FORMATION	0.331501831501832	0.491070208654578	0.0972150808846466	0.306061211305555	1.08053701807086	29	HSPA9 ATP5PF MTX2 ATP5F1C ATP5PD ATP5PO ATP5MC3 ATP5PB ATP5F1E ATP5MC1 ATP5ME MICOS13 CHCHD3
REACTOME_G0_AND_EARLY_G1	0.332110091743119	0.491098965449932	0.0972150808846466	0.333628328018264	1.08416933557726	22	LIN52 LIN9 TOP2A RBL1 CDC6 MYC PCNA RBBP4 E2F5 CCNA2 CDK2
REACTOME_DOWNREGULATION_OF_TGF_BETA_RECEPTOR_SIGNALING	0.334782608695652	0.493728493728494	0.107140237276725	-0.318620091094034	-1.09650784785513	25	TGFBR2 PPP1R15A MTMR4 PPP1CA STUB1 STRAP NEDD4L TGFB1 SMURF1 UBB
REACTOME_NEUREXINS_AND_NEUROLIGINS	0.335526315789474	0.493728493728494	0.107554375265169	-0.329420248108604	-1.10438337069135	23	DBNL SIPA1L1 EPB41 SHARPIN HOMER3 NRXN1 BEGAIN
REACTOME_METABOLISM_OF_WATER_SOLUBLE_VITAMINS_AND_COFACTORS	0.335664335664336	0.493728493728494	0.0937465422491719	0.23396806350532	1.05943107252013	94	NADK2 MOCS2 MMUT MTRR AASDHPPT SLC25A19 MMACHC CYB5A MMAA NMRK1 TCN1 RFK PANK3 PCCA PARP6 MTHFD2L PARP10 PARP14 MTR DHFR PARP9 DHFR2 GSTO1 MOCS3 MMADHC TCN2 PNPO MMAB NAXE AMN PCCB MCCC1 HLCS
REACTOME_SUMOYLATION_OF_INTRACELLULAR_RECEPTORS	0.339168490153173	0.496819640752869	0.106729884364606	-0.331226436979379	-1.10157973678266	22	RXRA RARA NR1H2 VDR HDAC4 PPARA NR3C1 PIAS4 UBE2I NR4A2
REACTOME_KINESINS	0.339583333333333	0.496819640752869	0.103576326612592	-0.292420449919361	-1.10065138415594	37	KIF1C KIF9 KLC1 TUBB4B KIF1B KIF21B TUBA1A KLC4 TUBA1B KLC3 TUBA4A KIF27
REACTOME_METALLOPROTEASE_DUBS	0.340148698884758	0.496819640752869	0.0965629554309422	0.348969716012094	1.09555052528802	19	ABRAXAS1 PSMD14 MYSM1 ABRAXAS2 STAMBPL1 RPS27A
REACTOME_TELOMERE_EXTENSION_BY_TELOMERASE	0.340148698884758	0.496819640752869	0.0965629554309422	0.34920863394531	1.09630058082357	19	POT1 ANKRD28 TERF1 SHQ1 NOP10 CCNA2 CDK2
REACTOME_SIGNALING_BY_FGFR4	0.341252699784017	0.497560754580193	0.105520936843198	-0.312788759149297	-1.08657031901801	26	MAPK1 SHC1 CBL PPP2R1A FRS3 MAPK3 GRB2 GAB1
REACTOME_SIGNALING_BY_FGFR_IN_DISEASE	0.341935483870968	0.497686201655126	0.105125131597001	-0.275950536807374	-1.07123624982177	44	STAT5A STAT5B POLR2C LRRFIP1 POLR2E POLR2A STAT3 BCR POLR2J CUX1 GAB2 GRB2 GAB1 FGFR2
REACTOME_PYRUVATE_METABOLISM_AND_CITRIC_ACID_TCA_CYCLE	0.344262295081967	0.499684236094243	0.0946646223153342	0.275511062254884	1.07663542792596	45	SUCLA2 SUCLG1 SUCLG2 IDH3A MPC1 DLD PDHX FH PDHB L2HGDH PDP2 DLAT LDHA GLO1 LDHB
REACTOME_DNA_STRAND_ELONGATION	0.344506517690875	0.499684236094243	0.0959206777921745	0.3120058944951	1.07417502927205	27	PRIM1 RFC1 PRIM2 RPA2 RFC3 RPA3 PCNA RFC4 MCM6 FEN1 LIG1 MCM4
REACTOME_SIGNALING_BY_FGFR3	0.346236559139785	0.501321684587814	0.104343952581949	-0.310757886256772	-1.08381674040448	27	MAPK1 SHC1 CBL PPP2R1A FRS3 MAPK3 GRB2 GAB1
REACTOME_FORMATION_OF_RNA_POL_II_ELONGATION_COMPLEX	0.348375451263538	0.50239623008384	0.0934449219410994	0.261180209403663	1.07062782677572	55	GTF2H5 CTR9 ELOC NCBP1 POLR2K NCBP2 WDR61 EAF2 SUPT16H MNAT1 GTF2H2 MLLT3 GTF2F2 CCNH GTF2H1 CDC73 GTF2H3 LEO1 TCEA1 CCNT2 POLR2B ERCC3 POLR2L CDK7 RTF1 ELOA
REACTOME_POST_TRANSLATIONAL_MODIFICATION_SYNTHESIS_OF_GPI_ANCHORED_PROTEINS	0.348659003831418	0.50239623008384	0.096887770327544	0.290399801191511	1.07793146241502	37	LY6E PIGK PGAP1 CD109 DPM1 PIGP PIGU CD52 PIGF NTNG2 DPM3
REACTOME_REGULATION_OF_TNFR1_SIGNALING	0.34878587196468	0.50239623008384	0.105520936843198	-0.306367368019395	-1.08763427728128	30	TNFRSF1A SHARPIN IKBKB CFLAR USP4 TRADD RIPK1 FADD UBB CASP8 RBCK1 SPPL2B UBA52 USP21 TRAF1 RACK1 OTULIN
REACTOME_TP53_REGULATES_METABOLIC_GENES	0.351893095768374	0.505253782362216	0.105520936843198	-0.240992396128404	-1.06837427676479	77	AKT1 PRDX5 AGO2 TSC2 MT-CO1 TNRC6B AKT2 YWHAB MT-CO3 AGO4 PRKAB1 AGO1 SURF1
REACTOME_PROGRAMMED_CELL_DEATH	0.351981351981352	0.505253782362216	0.108394255853397	-0.205102650065045	-1.04777904908202	175	AKT1 CASP9 DBNL MAPK1 KPNA1 PSMB4 PSME3 PSMF1 DAPK2 IRF1 ADD1 AKT2 YWHAB CHMP2A DAPK3 FLOT2 BAD PSMB3 ACIN1 STAT3 PSMB10 BCL2L11 BCL2L1 CFLAR GSN BID PPP3R1 STUB1 PAK2 CHMP6 VIM MAPK3 PSMD2 STK24 FLOT1 TRADD TFDP1 DYNLL2 TICAM2 IRF2 RIPK1 PRKCD FADD BMF FAS NMT1 GSDMD
REACTOME_SIGNALING_BY_FGFR1_IN_DISEASE	0.354838709677419	0.508480212836714	0.102821842840815	-0.308764628482417	-1.07686494210965	27	STAT5A STAT5B LRRFIP1 STAT3 BCR CUX1 GAB2 GRB2 GAB1
REACTOME_B_WICH_COMPLEX_POSITIVELY_REGULATES_RRNA_EXPRESSION	0.356617647058824	0.510152860458077	0.0931454575337804	0.303538964605441	1.05973561204931	28	DDX21 TAF1B TAF1D DEK POLR2K SMARCA5 POLR1C TBP BAZ1B TAF1A POLR1B POLR2L POLR1A
REACTOME_REGULATION_OF_RUNX1_EXPRESSION_AND_ACTIVITY	0.357601713062099	0.510491546299407	0.102080107662747	-0.351944575057079	-1.08215232660567	16	AGO2 TNRC6B AGO4 AGO1
REACTOME_SIGNALING_BY_FLT3_ITD_AND_TKD_MUTANTS	0.358078602620087	0.510491546299407	0.103197466945307	-0.361494348978435	-1.08782497659792	15	STAT5A STAT5B BCL2L1 PIM1 GAB2 GRB2
REACTOME_ANTIGEN_PROCESSING_CROSS_PRESENTATION	0.359929078014184	0.512254012054317	0.0905428948469474	0.233929705174178	1.05522441597547	92	PSMC2 PSMA3 PSMD14 SEM1 LNPEP PSMC6 HMGB1 VAMP8 PSMA4 PSMD1 SEC61G SEC22B PSMA1 PSMC5 RPS27A CTSL PSMA7 PSMB7 PSMB1 PSMA5 CD36 PSMB6 PSMC3 PSMD7 PSMB5 PSMA2 ITGAV PSMC1 PSME2 PSMD5 PSMD12
REACTOME_DISEASES_ASSOCIATED_WITH_N_GLYCOSYLATION_OF_PROTEINS	0.360747663551402	0.512544380582401	0.0934449219410994	0.363302546719471	1.08301878627536	16	ALG6 ALG11 ALG9 ALG3 ALG8 ALG1 MPDU1
REACTOME_RHOBTB1_GTPASE_CYCLE	0.363302752293578	0.515296760906197	0.0919686140000427	0.325783340046684	1.05867601057311	22	COPS4 MYO6 CCT2 ROCK2 TRA2B COPS2
REACTOME_SELECTIVE_AUTOPHAGY	0.364653243847875	0.516334134752339	0.103576326612592	-0.246002662078489	-1.03565995615907	62	ULK1 VCP PINK1 TUBB4B PRKAB1 USP30 PEX5 HSF1 MFN2 TUBA1A EPAS1 MAP1LC3A VIM SQSTM1 NBR1 DYNC1LI1 DYNLL2 TUBA1B DYNC1H1 TUBA4A
REACTOME_SUMOYLATION	0.36695652173913	0.518714812085483	0.0883594442500905	0.212455031135854	1.04147833854423	149	SMC5 NOP58 TDG NUP54 NUP35 NUP43 NRIP1 BMI1 PHC3 NSMCE2 RANBP2 RNF2 WRN SP100 NPM1 UBA2 HDAC2 NUP37 SUZ12 NUP107 ZNF131 TOP2B NUP205 SMC3 NUP42 NUP133 SATB1 SMC6 SUMO1 NR2C1 SUMO3 SUMO2 SEH1L BIRC5 SENP1 NDC1 DDX5 NSMCE1 TOP2A XRCC4 PARK7 RING1
REACTOME_TP53_REGULATES_TRANSCRIPTION_OF_GENES_INVOLVED_IN_CYTOCHROME_C_RELEASE	0.368224299065421	0.519626168224299	0.0922597260527354	0.361212595686798	1.07678856231679	16	ZNF420 TRIAP1 ATM PMAIP1 PPP1R13B
REACTOME_DNA_DAMAGE_TELOMERE_STRESS_INDUCED_SENESCENCE	0.3690036900369	0.519846414680363	0.0913924325943768	0.313824004739721	1.04399344827109	24	POT1 RAD50 ASF1A MRE11 ATM TERF1 NBN
REACTOME_RHOJ_GTPASE_CYCLE	0.372043010752688	0.52297284774349	0.0999276973731092	-0.271702619013605	-1.05474589042767	44	ARHGAP1 WWP2 GIT2 FNBP1 PREX1 ARHGAP26 RAB7A SLC1A5 WIPF2 PAK2 PAK4 DOCK8 PAK1 STEAP3 VAMP3 ARHGAP35 SNAP23 CDC42BPB CDC42
REACTOME_POLYMERASE_SWITCHING_ON_THE_C_STRAND_OF_THE_TELOMERE	0.372477064220184	0.52297284774349	0.0905428948469474	0.324598299444315	1.05482506455143	22	POT1 PRIM1 RFC1 PRIM2 TERF1 RFC3
REACTOME_CELLULAR_SENESCENCE	0.376190476190476	0.526713671668803	0.105520936843198	-0.218934372507269	-1.03694849383271	117	MAPK1 ERF MAP2K7 RPS6KA1 FZR1 TNRC6B CABIN1 MAPKAPK2 CBX4 AGO4 CBX8 AGO1 KDM6B STAT3 MAPKAPK3 MAP2K3 UBN1 MAP3K5 KAT5 TINF2 PHC2 SP1 ETS2 MAPK3 CDKN1B MAP4K4 RPS6KA2 RELA
REACTOME_PINK1_PRKN_MEDIATED_MITOPHAGY	0.376404494382022	0.526713671668803	0.0911073131586733	0.328159272274517	1.05646668610311	21	ATG5 ATG12 MTERF3 TOMM70 TOMM20 RPS27A
REACTOME_RET_SIGNALING	0.377969762419006	0.528018060062733	0.0992333343771191	-0.306779567586334	-1.06569549854375	26	SHC1 PIK3CD PRKACA DOK4 GAB2 DOK1 GRB2 GAB1
REACTOME_TRISTETRAPROLIN_TTP_ZFP36_BINDS_AND_DESTABILIZES_MRNA	0.378927911275416	0.528471367899159	0.0899860794997137	0.348726859671112	1.06235102218489	17	DIS3 TNPO1 EXOSC8 EXOSC9 EXOSC3 EXOSC7
REACTOME_INTERLEUKIN_12_FAMILY_SIGNALING	0.380597014925373	0.529913039144843	0.0902635484340068	0.272485664163832	1.0434430913363	42	IL6ST HSPA9 HNRNPDL RAP1B RALA PPIA SNRPA1 ANXA2 MTAP HNRNPA2B1 STAT4
REACTOME_INTRA_GOLGI_TRAFFIC	0.381974248927039	0.530944206008584	0.0982123351217438	-0.274962854774169	-1.0565706615649	42	STX5 MAN1A1 YKT6 CYTH2 RAB36 ARF1 CYTH1 STX16 CYTH4 CUX1 RGP1 COG1 STX6
REACTOME_BASE_EXCISION_REPAIR_AP_SITE_FORMATION	0.385046728971963	0.534324412583389	0.0897104652742981	0.358299456355113	1.06810438255604	16	POT1 TDG TERF1
REACTOME_DISEASES_OF_PROGRAMMED_CELL_DEATH	0.389583333333333	0.539721760797342	0.0952879846194844	-0.282700271741833	-1.06406527135744	37	SOD2 CAPN1 FOXO3 GOLGA2 BCL2L11 PRDX2 CAPNS2 TRADD CDK5R1 RIPK1 FADD DNMT3A
REACTOME_LISTERIA_MONOCYTOGENES_ENTRY_INTO_HOST_CELLS	0.39186295503212	0.54197960944741	0.0965629554309422	-0.341538402863849	-1.05015563096648	16	HGS CBL SH3GL1
REACTOME_SIGNALING_BY_NOTCH4	0.393258426966292	0.543009152466702	0.0992333343771191	-0.230783677027788	-1.00827780205831	74	AKT1 TACC3 NOTCH1 CREBBP PSMB4 PSME3 PSMF1 MAML3 EP300 PSMB3 NOTCH2 PSEN2 PSMB10 JAG1 MAML1
REACTOME_VEGFR2_MEDIATED_VASCULAR_PERMEABILITY	0.397826086956522	0.548408192597916	0.0965629554309422	-0.302713309011861	-1.0334103266593	24	AKT1 PDPK1 AKT2 VAV1 RAC1 PAK2 PAK1 MTOR VAV2 TRIB3 MAPKAP1
REACTOME_CELLULAR_RESPONSE_TO_CHEMICAL_STRESS	0.39906103286385	0.549202807604704	0.100990587455923	-0.211260276326704	-1.02899983479806	136	PRDX5 CAT MT-CO1 CREBBP PSMB4 PSME3 PSMF1 SIN3A SOD2 RXRA PRDX6 MT-CO3 BLVRB HDAC3 HM13 SURF1 ABCC1 PSMB3 SIN3B NCOA1 STAT3 PSMB10 NCOA6 NCOR1 CYBA GPX3 P4HB CARM1 PSMD2 PPARA NCOA2 MT-CO2 PRDX2 ATOX1 NCF1 MAFK
REACTOME_DEACTIVATION_OF_THE_BETA_CATENIN_TRANSACTIVATING_COMPLEX	0.401273885350319	0.550469517068158	0.0946646223153342	-0.283972369926407	-1.03312111194024	33	AKT1 KMT2D AKT2 TLE3 CHD8 CTBP1 UBB TLE1 PYGO2 UBA52 TLE4 RBBP5 BCL9 CTNNBIP1 SOX6
REACTOME_NUCLEOTIDE_BINDING_DOMAIN_LEUCINE_RICH_REPEAT_CONTAINING_RECEPTOR_NLR_SIGNALING_PATHWAYS	0.401301518438178	0.550469517068158	0.0959206777921745	-0.251830585838657	-1.03311399656143	52	CASP9 PSTPIP1 CASP2 NLRP1 IKBKB BCL2L1 PYCARD RELA NOD2 P2RX7 MAPK14 UBB RIPK2 TAB1 TRAF6 CASP8 NFKB2 NFKB1 UBA52 NLRC4 ITCH MEFV
REACTOME_SYNTHESIS_OF_PA	0.402214022140221	0.5508152618472	0.0865399737444125	0.309118735793305	1.02834050305905	24	MIGA1 DDHD1 GNPAT DDHD2 PLD6 GPD2 GPD1L PLA2G12A GPAM PLD1 AGPAT5 PLA2G4A
REACTOME_CELLULAR_RESPONSE_TO_HYPOXIA	0.403571428571429	0.550904890679571	0.0845557442441281	0.241022513445804	1.02985812535001	67	PSMC2 PSMA3 PSMD14 SEM1 CUL2 ELOC PSMC6 PSMA4 PSMD1 PSMA1 HIGD1A PSMC5 RPS27A PSMA7 PSMB7 PSMB1 PSMA5 PSMB6 PSMC3 PSMD7 PSMB5 PSMA2 PSMC1 PSME2 PSMD5 PSMD12
REACTOME_SIGNALING_BY_HEDGEHOG	0.404109589041096	0.550904890679571	0.0822054920415869	0.215710648102718	1.01055997421877	114	PSMC2 PSMA3 TTC21B ERLEC1 PSMD14 SEM1 PRKACB KIF3A WDR35 PSMC6 BTRC CUL1 PSMA4 PSMD1 ADCY9 PSMA1 EFCAB7 PSMC5 RPS27A IFT57 PSMA7 PSMB7 PSMB1 PSMA5 CDC73 PSMB6 PSMC3 PSMD7 PSMB5 DERL2 PSMA2 ULK3 PSMC1 PSME2 PSMD5 SMURF2 PSMD12 PTCH1 TULP3
REACTOME_KSRP_KHSRP_BINDS_AND_DESTABILIZES_MRNA	0.404805914972274	0.550904890679571	0.0862865626267245	0.34365651527298	1.04690487743061	17	DIS3 EXOSC8 PARN EXOSC9 EXOSC3 EXOSC7
REACTOME_GLYCOLYSIS	0.404921700223714	0.550904890679571	0.0972150808846466	-0.241735404718548	-1.01769499784124	62	NUP98 ALDOA NUP153 NUP50 NUP214 PRKACA PGP PPP2R1A PGAM1 ADPGK PFKFB4 AAAS HK2 PFKFB3 PFKM GAPDH PFKFB2 TPI1 HK1 NUP93 BPGM ENO3 ALDOC
REACTOME_FGFR2_ALTERNATIVE_SPLICING	0.40590405904059	0.551073353430164	0.0860347242455604	0.308794816783643	1.02726292671451	24	HNRNPH1 NCBP1 POLR2K TIA1 NCBP2 GTF2F2 HNRNPA1 TIAL1
REACTOME_RNA_POLYMERASE_III_TRANSCRIPTION_TERMINATION	0.406367041198502	0.551073353430164	0.086794975677172	0.320965075095256	1.03330589104019	21	SSB POLR3GL POLR3F POLR2K POLR1C POLR3C NFIA POLR3B POLR3K POLR3H POLR2L
REACTOME_BASE_EXCISION_REPAIR	0.408582089552239	0.553177699166505	0.0862865626267245	0.266879122391809	1.02555994342519	43	PARG POT1 TDG RFC1 RPA2 POLE4 TERF1 PARP2 RFC3
REACTOME_TRIGLYCERIDE_METABOLISM	0.414847161572052	0.5607496478948	0.0943563635421779	-0.346026887840211	-1.04127960016737	15	DGAT2 PRKACA PPP1CA DGAT1 LPIN2 ABHD5
REACTOME_DNA_DAMAGE_BYPASS	0.41712204007286	0.562912267671141	0.0838361057159929	0.259419597594154	1.01375359371151	45	ISG15 RCHY1 POLK SPRTN RFC1 RPA2 POLE4 RFC3 RPS27A RPA3 POLI WDR48 PCNA USP1 REV1 RFC4 RBX1
REACTOME_TRANSCRIPTIONAL_ACTIVATION_OF_MITOCHONDRIAL_BIOGENESIS	0.420600858369099	0.566690009498915	0.0925528864684773	-0.252979421410651	-1.02010252501283	49	CRTC2 ESRRA CREBBP SOD2 RXRA MEF2D HDAC3 NCOA1 NCOA6 NCOR1 CARM1 PPARA NCOA2
REACTOME_INHIBITION_OF_DNA_RECOMBINATION_AT_TELOMERE	0.422413793103448	0.56821468298109	0.0925528864684773	-0.32400878261773	-1.02520933583414	19	POLR2C POLR2E POLR2A TINF2 POLR2J
REACTOME_INSERTION_OF_TAIL_ANCHORED_PROTEINS_INTO_THE_ENDOPLASMIC_RETICULUM_MEMBRANE	0.425162689804772	0.570991438481771	0.0925528864684773	-0.318383873983819	-1.02790331129446	20	STX5 SGTA UBE2J2 GET1 BAG6
REACTOME_SIGNALING_BY_FGFR1	0.426048565121413	0.571131458137824	0.0934449219410994	-0.291174323487356	-1.03369747547326	30	MAPK1 SHC1 CBL PPP2R1A FRS3 MAPK3 GRB2 GAB1 BRAF UBB FGFR1 MKNK1 UBA52
REACTOME_HCMV_INFECTION	0.426636568848758	0.571131458137824	0.0946646223153342	-0.225986060333625	-1.00389235489232	80	NUP98 VPS37B NUP153 VPS37C NUP50 NUP214 CHMP2A TUBB4B HDAC3 CHMP1A NCOR1 VPS28 AAAS TUBA1A CHMP6 UBAP1 HNRNPK DYNC1LI1 DYNLL2 TUBA1B DYNC1H1 TUBA4A NUP93 TRIM28 MVB12A NCOR2 TSG101 CHMP3 CHMP4B NFKB1 VPS4A SNF8
REACTOME_PROTEIN_METHYLATION	0.427331887201735	0.571145503086935	0.0922597260527354	-0.331220511715397	-1.02650954646568	17	VCP EEF2 METTL22 VCPKMT RPS2
REACTOME_GLUCOSE_METABOLISM	0.433035714285714	0.577842857142857	0.0931454575337804	-0.225931911468796	-0.995641836025484	76	NUP98 ALDOA NUP153 NUP50 NUP214 PRKACA PGP SLC25A11 PPP2R1A PGAM1 ADPGK PFKFB4 SLC25A1 AAAS HK2 PFKFB3 PFKM GAPDH PFKFB2 TPI1 HK1 SLC25A13 NUP93 BPGM SLC37A1 ENO3 ALDOC
REACTOME_GOLGI_ASSOCIATED_VESICLE_BIOGENESIS	0.434599156118144	0.579002709588709	0.0897104652742981	-0.254238485247014	-1.01088314890683	47	IGF2R AP1M1 DNM2 TGOLN2 BLOC1S3 GAK CPD ARF1 AP1B1 AP1G1 CLTC ARRB1
REACTOME_COOPERATION_OF_PREFOLDIN_AND_TRIC_CCT_IN_ACTIN_AND_TUBULIN_FOLDING	0.436329588014981	0.580380983101267	0.0828962134571565	0.31576542327614	1.01656627893611	21	CCT8 CCT2 PFDN4 PFDN2 PFDN1 PFDN5 CCT5 CCT4 CCT3 CCT6A
REACTOME_ACTIVATED_TAK1_MEDIATES_P38_MAPK_ACTIVATION	0.442516268980477	0.58767287950592	0.0902635484340068	-0.314966638333669	-1.01687075554247	20	MAPKAPK2 MAPKAPK3 MAP2K3 NOD2 MAPK14 UBB RIPK2 TAB1 TRAF6 UBA52
REACTOME_FORMATION_OF_THE_BETA_CATENIN_TCF_TRANSACTIVATING_COMPLEX	0.443231441048035	0.587686839163849	0.0905428948469474	-0.289868425360896	-1.01656826108932	28	CREBBP KMT2D EP300 TLE3 KAT5 TRRAP TLE1 PYGO2 TLE4 SMARCA4 RBBP5 BCL9
REACTOME_REGULATION_OF_PTEN_GENE_TRANSCRIPTION	0.449023861171367	0.594422063836381	0.0894366833718621	-0.244935500675757	-1.00482748416044	52	MAPK1 GATAD2B CBX4 HDAC7 CBX8 HDAC3 GATAD2A HDAC5 RCOR1 PHC2 MAF1 MAPK3
REACTOME_MISCELLANEOUS_TRANSPORT_AND_BINDING_EVENTS	0.454205607476636	0.600328806078469	0.0806388495950661	0.340363421948524	1.01463637802642	16	LRRC8D ADD3 MRS2 LRRC8C
REACTOME_MAP3K8_TPL2_DEPENDENT_MAPK1_3_ACTIVATION	0.456331877729258	0.602184788016141	0.088894528862045	-0.33176547366137	-0.998363514233544	15	TNIP2 IKBKB MAP3K8 FBXW11 MAP2K1 UBB NFKB1 UBA52 MAP2K4
REACTOME_PEROXISOMAL_PROTEIN_IMPORT	0.457466918714556	0.602728926078893	0.0808589150280032	0.251894572163841	0.991640942743058	48	PEX13 AGPS PEX2 GNPAT HACL1 LONP2 SCP2 IDH1 RPS27A HSD17B4 CROT PEX1
REACTOME_FORMATION_OF_THE_EARLY_ELONGATION_COMPLEX	0.461538461538462	0.607134190730405	0.0799858801499946	0.279656656974506	0.994221516988057	31	GTF2H5 NCBP1 POLR2K NCBP2 MNAT1 GTF2H2 GTF2F2 CCNH GTF2H1 GTF2H3 POLR2B ERCC3 POLR2L CDK7
REACTOME_TRAFFICKING_OF_AMPA_RECEPTORS	0.466377440347072	0.612533520077886	0.0873098257637931	-0.321632361086232	-0.996794212403744	17	AP2A2 CAMK2G AP2A1 AP2M1 AP2S1 PRKCB
REACTOME_TRANSPORT_OF_SMALL_MOLECULES	0.468193384223919	0.613951701954007	0.096240602328129	-0.177390428536455	-0.993284259601566	408	SLC44A2 VCP SLC31A1 AP2A2 GNB2 ATP2A3 PRKAR1A FURIN PSMB4 PSME3 HDLBP PSMF1 CAMK2G TRPC4AP AP2A1 TCIRG1 BEST1 SLC43A2 ADD1 SLC12A4 GNG7 AQP1 ATP6V0D1 RAF1 SLC45A3 MCOLN1 SLCO3A1 SLC6A6 PRKACA BSG ATP11A ABCC1 SLC8A1 TPCN2 PSMB3 AP2M1 SLC12A6 SLC15A3 LRRC8A LCAT PSMB10 ATP6V0B SLC1A5 CYBRD1 GNAS ATP6V0A1 ATP6V1A SLC22A15 CA1 CA4 WNK1 ABCC3 ATP10D SLC29A3 ATP1B1 P4HB SLC22A18 SLC11A1 NR1H2 SLC2A9 S…
REACTOME_RHOF_GTPASE_CYCLE	0.479028697571744	0.627174150352958	0.086794975677172	-0.2807055841813	-0.996532421692248	30	CAPZB ARHGAP1 ACTB MYO9B RAB7A AKAP12 ACTN1 BASP1 DIAPH1 SOWAHC STEAP3 VAMP3 SNAP23
REACTOME_COLLAGEN_BIOSYNTHESIS_AND_MODIFYING_ENZYMES	0.480434782608696	0.627874149126384	0.0857844408075645	-0.288062875536176	-0.991347415087872	25	PLOD1 P4HB P4HA2 COL9A3 COL13A1 CRTAP COL18A1 BMP1 COL7A1
REACTOME_MITOTIC_PROPHASE	0.481069042316258	0.627874149126384	0.0870515867946735	-0.218194728514171	-0.967307014724277	77	PPP2R2D NUP98 MAPK1 NUP153 RAB1B NUP50 NUP214 CTDNEP1 LEMD2 PPP2R1A GOLGA2 AAAS NEK6
REACTOME_METABOLISM_OF_PORPHYRINS	0.481876332622601	0.627945095948827	0.0845557442441281	-0.312256116776551	-0.98449666347794	18	FECH BLVRB ABCC1 FLVCR1 ALAD ABCG2 HMBS ALAS1
REACTOME_RAS_PROCESSING	0.48501872659176	0.631054006205192	0.077274697304471	0.307583099168481	0.990224335968222	21	FNTA NRAS CALM1 RPS27A PRKCQ
REACTOME_TRANSLESION_SYNTHESIS_BY_POLH	0.486988847583643	0.631677808971744	0.0766746872490091	0.314990559990123	0.988876849835264	19	RCHY1 SPRTN RFC1 RPA2 RFC3 RPS27A RPA3 PCNA RFC4
REACTOME_SUMOYLATION_OF_TRANSCRIPTION_COFACTORS	0.487012987012987	0.631677808971744	0.0847985102819124	-0.259395370500795	-0.983543211046949	40	CREBBP SIN3A CBX4 EP300 MRTFA CBX8 NCOA1 PHC2 MBD1 SAFB NCOA2 PIAS4 CTBP1 TOPORS UBE2I TRIM28 NCOR2 HIPK2 PHC1
REACTOME_NERVOUS_SYSTEM_DEVELOPMENT	0.488372093023256	0.632457027300303	0.0707899094502623	0.181670552744042	0.987963887873857	393	RPS27L EPHB2 WASL PSMC2 AGRN PSMA3 MAGOHB YES1 RPL22L1 RPL36 PSMD14 SEM1 NCK1 DLG1 PRKACB CUL2 MYL12A COL5A3 AKAP5 RPS29 ELOC RPS24 RPL26 RPL36AL PSMC6 RPL14 RPL28 NCBP1 ROCK2 RPL31 RPS27 NCBP2 MAGOH HDAC2 NRAS RPL34 RPL35 PSMA4 HSP90AA1 RPL23 PIK3R1 RPL29 RPS25 PSMD1 UPF3A RPS21 RPL11 RPL37 RPL32 RPS7 RPL24 PTPRA RPS15 RPL37A PSMA1 USP33 CLASP2 RPL23A RPL27A HSPA8 RPS20 PIK3CA RDX RPL35A PSMC5 R…
REACTOME_APOPTOSIS	0.490566037735849	0.634313295304958	0.0891647117820678	-0.200053518996673	-0.989768475627212	150	AKT1 CASP9 DBNL MAPK1 KPNA1 PSMB4 PSME3 PSMF1 DAPK2 ADD1 AKT2 YWHAB DAPK3 BAD PSMB3 ACIN1 STAT3 PSMB10 BCL2L11 BCL2L1 CFLAR GSN BID PPP3R1 PAK2 VIM MAPK3 PSMD2 STK24 TRADD TFDP1 DYNLL2 TICAM2 RIPK1 PRKCD FADD BMF FAS NMT1 GSDMD
REACTOME_PROCESSIVE_SYNTHESIS_ON_THE_C_STRAND_OF_THE_TELOMERE	0.492565055762082	0.635912161773338	0.0760837160951725	0.313714756160671	0.984871609576903	19	POT1 WRN RPA2 TERF1 RPA3 PCNA BLM FEN1 LIG1
REACTOME_VIRAL_MESSENGER_RNA_SYNTHESIS	0.497206703910615	0.640912505504563	0.0756946307932749	0.251898706526	0.974504137460406	44	NUP54 NUP35 NUP43 RANBP2 POLR2K NUP37 NUP107 NUP205 NUP42 NUP133 GTF2F2 SEH1L NDC1 POLR2B NUP155 POLR2L TPR NUP88 NUP160
REACTOME_TRANSPORT_OF_INORGANIC_CATIONS_ANIONS_AND_AMINO_ACIDS_OLIGOPEPTIDES	0.5	0.643518518518519	0.0850427463764322	-0.238205162367844	-0.981990968241054	55	SLC43A2 SLC12A4 SLC6A6 SLC8A1 SLC12A6 SLC15A3 SLC1A5 SLC9A8 SLC4A1 SLC25A29 SLC15A4 SLC8B1 SLC9A1 SLC24A3 SLC36A1 SLC7A5 SLC7A7 SLC26A6 SLC7A8 SLC43A1
REACTOME_COLLAGEN_DEGRADATION	0.501079913606911	0.643914711784536	0.083129129135339	-0.283015380314163	-0.983143105626065	26	CTSB FURIN COL9A3 COL13A1 CTSK COL18A1 MMP9 COL7A1 MMP14 CTSD
REACTOME_NUCLEAR_ENVELOPE_BREAKDOWN	0.501865671641791	0.643932261768083	0.0753093764172773	0.243416642472494	0.965495110085219	49	NUP54 NUP35 NUP43 RANBP2 NUP37 NUP107 TMPO NUP205 NUP42 NUP133 SEH1L NDC1 VRK1 VRK2
REACTOME_GAMMA_CARBOXYLATION_HYPUSINE_FORMATION_AND_ARYLSULFATASE_ACTIVATION	0.503225806451613	0.644685595361974	0.0826646449123753	-0.280923420833202	-0.979764375212486	27	EEF2 FURIN TPST1 ARSB ARSA FN3K PROS1 ARSG SUMF1
REACTOME_ADORA2B_MEDIATED_ANTI_INFLAMMATORY_CYTOKINES_PRODUCTION	0.504291845493562	0.645060428131336	0.0824344091527096	-0.252516259563515	-0.97031750576653	42	GNB2 PRKAR1A GNAI2 GNG7 PRKACA PTGER4 GNAS GNAI3 CYSLTR2 GNB1 MC1R
REACTOME_REGULATION_OF_TP53_EXPRESSION_AND_DEGRADATION	0.508230452674897	0.648800901335909	0.0797705918628453	-0.265275942358531	-0.979908861689088	34	AKT1 PDPK1 AKT2 PPP2R1A USP7 PHF20 RFFL MTOR UBB RNF34 MAPKAP1 UBA52
REACTOME_CELL_CELL_JUNCTION_ORGANIZATION	0.508771929824562	0.648800901335909	0.083129129135339	-0.28902897564927	-0.968971385905142	23	NECTIN1 ACTB F11R AFDN ACTG1 CLDN9 PVR
REACTOME_TNFR1_INDUCED_NFKAPPAB_SIGNALING_PATHWAY	0.51304347826087	0.653249253235978	0.0822054920415869	-0.280338346886202	-0.964764012087156	25	TNFRSF1A SHARPIN IKBKB USP4 TRADD RIPK1 UBB TAB1 RBCK1 UBA52 USP21 TRAF1 RACK1
REACTOME_INFLAMMASOMES	0.519230769230769	0.660119606003752	0.0806388495950661	-0.294188854047779	-0.967962249109702	21	PSTPIP1 NLRP1 BCL2L1 PYCARD RELA P2RX7 NFKB2 NFKB1 NLRC4 MEFV
REACTOME_NEGATIVE_REGULATION_OF_FLT3	0.521834061135371	0.662419493130745	0.0815265143256594	-0.322239903510477	-0.96969874214026	15	PTPRJ CBL SH2B3 CSK
REACTOME_INTERCONVERSION_OF_NUCLEOTIDE_DI_AND_TRIPHOSPHATES	0.531835205992509	0.674088999692634	0.0725351864394589	0.296912742356166	0.955872490832442	21	TYMS AK2 RRM2 AK5 AK9 CMPK1 CTPS1 NME3 DCTPP1 RRM1 TXN NME4 DCTD
REACTOME_SLC_TRANSPORTER_DISORDERS	0.535262206148282	0.677403156187659	0.0704500850658419	0.233371835443463	0.963023539022045	58	SLC3A2 NUP54 NUP35 NUP43 SLC35A3 RANBP2 NUP37 SLC35A1 NUP107 NUP205 NUP42 NUP133 SLC33A1 SEH1L NDC1 SLC26A2 NUP155 AVPR1A TPR NUP88 SLC27A4 NUP160 SLC20A2 SLC17A5 RHAG SLC22A5
REACTOME_RIPK1_MEDIATED_REGULATED_NECROSIS	0.537634408602151	0.679374389051808	0.0791316651768349	-0.274704366869936	-0.958074451664424	27	FLOT2 CFLAR STUB1 FLOT1 TRADD RIPK1 FADD FAS TNFRSF10B UBB CASP8 MLKL UBA52
REACTOME_TRANSCRIPTIONAL_REGULATION_BY_RUNX2	0.541012216404887	0.681975000433418	0.0681513438679483	0.215263205956545	0.967095340333516	87	PSMC2 PSMA3 YES1 PSMD14 SEM1 WWP1 PSMC6 CUL1 PSMA4 PSMD1 PSMA1 AKT3 PSMC5 RPS27A SKP2 PSMA7 PSMB7 PSMB1 PSMA5 PSMB6 PSMC3 PSMD7 PSMB5 PSMA2 PSMC1 CBFB PSME2 PSMD5 CDKN1A PSMD12
REACTOME_METABOLISM_OF_FAT_SOLUBLE_VITAMINS	0.541589648798521	0.681975000433418	0.0709609456938284	0.313206559553556	0.954143047686483	17	RDH11 AGRN AKR1C3
REACTOME_INTERLEUKIN_12_SIGNALING	0.542145593869732	0.681975000433418	0.0727141077934447	0.256976562718234	0.943930076126263	36	HSPA9 HNRNPDL RAP1B RALA PPIA SNRPA1 ANXA2 MTAP HNRNPA2B1 STAT4
REACTOME_GLYCOGEN_METABOLISM	0.544468546637744	0.68377799641183	0.0789209638180035	-0.287890388067676	-0.929454998715332	20	PYGL GBE1 PGM1 GAA GYS1 PHKG2 UBB GYG1
REACTOME_HCMV_LATE_EVENTS	0.545454545454545	0.68377799641183	0.0799858801499946	-0.233176057826555	-0.944686149954738	51	NUP98 VPS37B NUP153 VPS37C NUP50 NUP214 CHMP2A CHMP1A VPS28 AAAS CHMP6 UBAP1 HNRNPK
REACTOME_STRIATED_MUSCLE_CONTRACTION	0.546038543897216	0.68377799641183	0.0780892306943345	-0.309907503029287	-0.952897556046446	16	TMOD1 TCAP VIM
REACTOME_MITOCHONDRIAL_BIOGENESIS	0.548330404217926	0.685618526413419	0.0678338263479455	0.214458397340477	0.953354041234929	83	MTERF1 HSPA9 CYCS ATP5PF CHD9 SSBP1 MTX2 TFAM TGS1 ATP5F1C TFB1M POLG2 CALM1 ATP5PD ATP5PO ATP5MC3 TWNK TFB2M ATP5PB ATF2 PRKAB2 CAMK4 GABPA ATP5F1E
REACTOME_DISEASES_ASSOCIATED_WITH_GLYCOSYLATION_PRECURSOR_BIOSYNTHESIS	0.549718574108818	0.686325285638854	0.0709609456938284	0.303430849935661	0.936290521312143	18	NUS1 PMM2 DPM1 GFPT1 DPM3
REACTOME_CHAPERONE_MEDIATED_AUTOPHAGY	0.551470588235294	0.686693837087625	0.0697792517076235	0.32958306413256	0.962869837402006	15	HSP90AA1 ARL13B HSPA8 RPS27A PARK7
REACTOME_SYNTHESIS_OF_ACTIVE_UBIQUITIN_ROLES_OF_E1_AND_E2_ENZYMES	0.551660516605166	0.686693837087625	0.0699458736501659	0.278363275568159	0.939792086071931	25	UBE2E1 UBE2Q2 UBA6 UBE2K
REACTOME_ANTIMICROBIAL_PEPTIDES	0.553610503282276	0.688094127775586	0.0785029047348687	-0.28715289125006	-0.955001687801008	22	PI3 PGLYRP1 SLC11A1 ATOX1 ITLN1 LYZ CCR2 CD4 LCN2 DEFA3
REACTOME_RESPONSE_TO_ELEVATED_PLATELET_CYTOSOLIC_CA2	0.554545454545455	0.68823051948052	0.080419996876154	-0.209425587184841	-0.94244069295376	84	TAGLN2 ALDOA ACTN4 TLN1 WDR1 PFN1 PECAM1 STXBP2 ACTN1 SERPINA1 HSPA5 PROS1 CYB5R1 ITGA2B PRKCB PPBP TGFB1 TUBA4A STX4 QSOX1 F13A1 CHID1 SELP LHFPL2 CD63 PSAP BRPF3 VWF TGFB3 PDGFB THBS1 GAS6 CFL1 F5 SRGN VTI1B TOR4A VCL ABCC4
REACTOME_G_ALPHA_Q_SIGNALLING_EVENTS	0.556844547563805	0.689824082596858	0.0813027345384498	-0.207748387319395	-0.94385552609588	88	MAPK1 F2RL1 GNB2 RPS6KA1 PTAFR LPAR2 PLCB2 GNG7 GRK2 GNAQ MAPK3 GRB2 RPS6KA2 DGKZ CYSLTR2 DAGLB GNB1 DGKG PRKCD
REACTOME_REGULATION_OF_CHOLESTEROL_BIOSYNTHESIS_BY_SREBP_SREBF	0.557483731019523	0.689824082596858	0.0776798560117236	-0.22929863585133	-0.940678549039407	52	SCAP CREBBP SEC24C RXRA NFYC NCOA1 NCOA6 INSIG1 SP1 CARM1 PPARA NCOA2 NFYA
REACTOME_DEUBIQUITINATION	0.565727699530516	0.698988002086594	0.0810802057550866	-0.183434729699111	-0.957075819400238	210	USP22 VCP ARRB2 MAVS SUDS3 HGS TAF10 PSMB4 PSME3 ACTB PSMF1 TGFBR2 MBD6 USP19 TNIP2 EP300 BAP1 TADA2B YOD1 ATXN7 USP30 MCRS1 RAD23A RNF123 PSMB3 RHOA USP12 WDR20 PSMB10 TNIP1 UIMC1 USP7 SIAH2 UFD1 ZRANB1 PSMD2 ARRB1 ASXL2 RAD23B USP42 BECN1 FKBP8 USP4 TRRAP SNX3
REACTOME_CLASS_I_MHC_MEDIATED_ANTIGEN_PROCESSING_PRESENTATION	0.567753001715266	0.700452667796645	0.0649407684612899	0.179717554910586	0.9581960235467	324	HERC6 UBE2E1 CUL5 PSMC2 RCHY1 PSMA3 RNF6 UBE2V2 HERC5 KCTD6 KLHL20 UFL1 PSMD14 SEM1 LNPEP KLHL9 UBE3A UBE2Q2 UBR1 WWP1 UBE2N CUL2 RNF7 TPP2 UBA6 ELOC PSMC6 UBE2K UBE3D UBA5 SAR1B HMGB1 SEC24A VAMP8 CDC16 BTRC GLMN CUL1 ANAPC4 PSMA4 RNF25 FBXO4 HECTD2 PSMD1 ASB3 SEC61G SEC22B HACE1 PSMA1 DZIP3 FBXO22 UBE2D4 LMO7 LTN1 RNF138 PSMC5 FBXO32 RPS27A BTBD1 UBA3 SKP2 CTSL PSMA7 PSMB7 PSMB1 TRIM69 PSMA5 CD…
REACTOME_ABORTIVE_ELONGATION_OF_HIV_1_TRANSCRIPT_IN_THE_ABSENCE_OF_TAT	0.568927789934354	0.700865253774375	0.0770736734944102	-0.283142828171447	-0.941665179185014	22	CTDP1 POLR2C POLR2E POLR2A POLR2J
REACTOME_RND2_GTPASE_CYCLE	0.571125265392781	0.702534618492005	0.0753093764172773	-0.255305007770303	-0.928826257216233	33	PKP4 ARHGAP1 FNBP1 KIDINS220 TNFAIP1 FRS3
REACTOME_PEROXISOMAL_LIPID_METABOLISM	0.572490706319703	0.703177097305791	0.0684714904492088	0.294533209702037	0.924653337519552	19	HACL1 SCP2 SLC25A17 HSD17B4 CROT ALDH3A2 ACBD5 ECI2
REACTOME_HIV_TRANSCRIPTION_ELONGATION	0.574074074074074	0.703249139141642	0.0681513438679483	0.24645799642772	0.934419153053825	40	GTF2H5 ELOC NCBP1 POLR2K NCBP2 SUPT16H MNAT1 GTF2H2 GTF2F2 CCNH GTF2H1 GTF2H3 TCEA1 POLR2B ERCC3 POLR2L CDK7 ELOA
REACTOME_MATURATION_OF_SARS_COV_2_NUCLEOPROTEIN	0.574235807860262	0.703249139141642	0.0764767053228531	-0.309462584628085	-0.931248662205395	15	GSK3B SRPK2 SRPK1 GSK3A UBE2I
REACTOME_TRANSCRIPTION_OF_E2F_TARGETS_UNDER_NEGATIVE_CONTROL_BY_P107_RBL1_AND_P130_RBL2_IN_COMPLEX_WITH_HDAC1	0.575367647058824	0.703504871391646	0.0676760401641789	0.322802198664633	0.943059684693667	15	LIN52 LIN9 RBL1 RBBP4 E2F5 CCNA2
REACTOME_RUNX1_INTERACTS_WITH_CO_FACTORS_WHOSE_PRECISE_EFFECT_ON_RUNX1_TARGETS_IS_NOT_KNOWN	0.576131687242798	0.703504871391646	0.0732558655828455	-0.251637005748914	-0.929527682269071	34	ARID1A CBX4 EP300 SMARCD2 CBX8 PHC2 RUNX1 SMARCC2 RYBP SMARCC1 HIPK2 PHC1 ARID1B SMARCA4 SMARCD3 CBX6 SMARCA2 AUTS2 SMARCB1 SMARCD1
REACTOME_SUMOYLATION_OF_UBIQUITINYLATION_PROTEINS	0.577861163227017	0.704585102531187	0.0684714904492088	0.244753532968068	0.919848268820368	39	NUP54 NUP35 NUP43 RANBP2 NUP37 NUP107 NUP205 NUP42 NUP133 SUMO1 SEH1L NDC1
REACTOME_METABOLIC_DISORDERS_OF_BIOLOGICAL_OXIDATION_ENZYMES	0.579439252336449	0.70547786342861	0.0681513438679483	0.311341639599103	0.928121334904835	16	TPMT CYP2R1 FDX1 FDXR
REACTOME_TELOMERE_MAINTENANCE	0.581056466302368	0.706415587312208	0.0667426134241917	0.227418498817951	0.933092097276501	56	POT1 PRIM1 POLR2K ANKRD28 WRN RFC1 PRIM2 RPA2 TERF1 RFC3 SHQ1 RPA3 NOP10 POLR2B PCNA POLR2L RFC4 CCNA2 CDK2 BLM FEN1 DAXX
REACTOME_SYNTHESIS_OF_SUBSTRATES_IN_N_GLYCAN_BIOSYTHESIS	0.584558823529412	0.709639095812998	0.0668966276500666	0.226645913225419	0.917960052137991	53	NUS1 UAP1 NANP PMM2 DPM1 FPGT ALG5 SLC35A1 PGM3 GFPT1
REACTOME_PCNA_DEPENDENT_LONG_PATCH_BASE_EXCISION_REPAIR	0.588014981273408	0.712797230206428	0.0675188953767744	0.286363409284075	0.921910266105339	21	RFC1 RPA2 POLE4 RFC3 RPA3 PCNA RFC4 APEX1 FEN1 LIG1
REACTOME_PKMTS_METHYLATE_HISTONE_LYSINES	0.592750533049041	0.717382328654005	0.0736212741014394	-0.240517805000767	-0.913240996757742	39	KMT2B KMT5C SETD1B KMT2D NSD1 KMT2C SETD7 SETDB1 RELA
REACTOME_REGULATION_OF_INSULIN_LIKE_GROWTH_FACTOR_IGF_TRANSPORT_AND_UPTAKE_BY_INSULIN_LIKE_GROWTH_FACTOR_BINDING_PROTEINS_IGFBPS	0.594080338266385	0.717382328654005	0.0730744399126987	-0.22997156376022	-0.924183332457608	48	PRKCSH NUCB1 PNPLA2 TGOLN2 DNAJC3 FBN1 LAMB2 SERPINA1 LAMC1 P4HB
REACTOME_TRAF6_MEDIATED_IRF7_ACTIVATION	0.594392523364486	0.717382328654005	0.0668966276500666	0.308687551120827	0.920209395645489	16	SIKE1 IFIH1 IRF7 DDX58
REACTOME_CONSTITUTIVE_SIGNALING_BY_ABERRANT_PI3K_IN_CANCER	0.595238095238095	0.717382328654005	0.0741758965588009	-0.243115988129065	-0.921817066972597	40	KIT PIK3CD RAC2 VAV1 TGFA RAC1 GAB2 GRB2 GAB1 RHOG FGFR2
REACTOME_NCAM_SIGNALING_FOR_NEURITE_OUT_GROWTH	0.59704641350211	0.718441107673734	0.0727141077934447	-0.241083393613586	-0.914814684262008	38	MAPK1 RPS6KA5 CACNA1D SPTBN5 SPTB COL9A3 MAPK3 GRB2
REACTOME_GLUTATHIONE_CONJUGATION	0.598890942698706	0.718441107673734	0.065981614400873	0.286704191139593	0.907839879659019	20	MGST3 ESD GSTM3 GSTM1 GSTO1 MGST1 AKR1A1 MGST2 GCLM
REACTOME_ERCC6_CSB_AND_EHMT2_G9A_POSITIVELY_REGULATE_RRNA_EXPRESSION	0.599264705882353	0.718441107673734	0.0656813601934011	0.316027986323043	0.923268968950913	15	CBX3 TTF1 HDAC2 MTA3
REACTOME_HSF1_ACTIVATION	0.599562363238512	0.718441107673734	0.0743625384422526	-0.274869723807202	-0.914150817073552	22	VCP DNAJB1 DNAJB6 HSF1 DEDD2 PTGES3
REACTOME_ACTIVATION_OF_AMPK_DOWNSTREAM_OF_NMDARS	0.602620087336245	0.719449372896911	0.0739901439101342	-0.302274526120244	-0.909618034782937	15	TUBB4B PRKAB1 TUBA1A TUBA1B TUBA4A CAMKK2
REACTOME_PCP_CE_PATHWAY	0.602678571428571	0.719449372896911	0.0751181635276302	-0.205525794464295	-0.905715700012074	76	ARRB2 AP2A2 PSMB4 PSME3 PSMF1 AP2A1 FZD5 PSMB3 AP2M1 RAC2 RHOA PFN1 PSMB10 RAC1 AP2S1 CLTC FZD2 PSMD2
REACTOME_SIGNALING_BY_KIT_IN_DISEASE	0.603448275862069	0.719449372896911	0.0732558655828455	-0.281802693337658	-0.891663336218351	19	STAT5A STAT5B KIT STAT3
REACTOME_NUCLEAR_EVENTS_STIMULATED_BY_ALK_SIGNALING_IN_CANCER	0.603854389721627	0.719449372896911	0.0728938564822936	-0.297923419155666	-0.916049128296216	16	MAPK1 STAT5A STAT3 CLTC MAPK3 CEBPB
REACTOME_TRANSPORT_OF_VITAMINS_NUCLEOSIDES_AND_RELATED_MOLECULES	0.606284658040666	0.721314414844387	0.0653834195468773	0.285033267536153	0.90254895218064	20	SLC35A3 SLC35B3 SLC35A1 SLC33A1 SLC35B2 SLC29A2 SLC27A4 ARL2BP SLC35B4 SLC35D2
REACTOME_TP53_REGULATES_TRANSCRIPTION_OF_ADDITIONAL_CELL_CYCLE_GENES_WHOSE_EXACT_ROLE_IN_THE_P53_PATHWAY_REMAIN_UNCERTAIN	0.609665427509294	0.72364308454534	0.0653834195468773	0.285404084478957	0.895993492625679	19	CNOT6L CNOT4 NPM1 CNOT7 CENPJ CNOT2 CNOT11
REACTOME_CLASS_A_1_RHODOPSIN_LIKE_RECEPTORS	0.609977324263039	0.72364308454534	0.0753093764172773	-0.197114995242574	-0.925007033778377	103	F2RL1 S1PR4 PTAFR LPAR2 C5AR2 OXER1 HRH4 CCR3 PTGER4 CXCL16 PTGDR2 HEBP1 KEL PLPPR2 CNR2 CCR4 P2RY14 CYSLTR2 C5AR1 ECE1 MC1R PPBP CXCR2
REACTOME_INSULIN_PROCESSING	0.611524163568773	0.724447659682325	0.0652353056017703	0.284515347920086	0.893203405809434	19	EXOC5 EXOC4 EXOC2 STX1A EXOC1 SLC30A6 SLC30A7 SLC30A5 KIF5C
REACTOME_SIGNALING_BY_NTRK3_TRKC	0.613970588235294	0.726314142678348	0.0645031249656493	0.309156739742838	0.90319476976582	15	PTPRO NRAS PIK3R1 PIK3CA
REACTOME_ION_CHANNEL_TRANSPORT	0.614849187935035	0.726323261668299	0.0760837160951725	-0.202956925103044	-0.922086653907092	88	ATP2A3 CAMK2G TRPC4AP TCIRG1 BEST1 ATP6V0D1 RAF1 MCOLN1 ATP11A TPCN2 ATP6V0B ATP6V0A1 ATP6V1A WNK1 ATP10D ATP1B1 ATP13A4
REACTOME_AMINO_ACID_TRANSPORT_ACROSS_THE_PLASMA_MEMBRANE	0.616379310344828	0.72710091206165	0.0721797965581253	-0.280773377346574	-0.888406435726158	19	SLC43A2 SLC6A6 SLC1A5 SLC25A29 SLC36A1 SLC7A5 SLC7A7 SLC7A8 SLC43A1
REACTOME_TICAM1_RIP1_MEDIATED_IKK_COMPLEX_RECRUITMENT	0.621013133208255	0.730569988711288	0.0649407684612899	0.288355240222631	0.889772013123854	18	TLR3 UBE2N BIRC3 RPS27A
REACTOME_NEUROTRANSMITTER_RELEASE_CYCLE	0.621072088724584	0.730569988711288	0.0642140881844605	0.281464873982955	0.891249745283683	20	LIN7C GLS STX1A HSPA8 ARL6IP5
REACTOME_PYRUVATE_METABOLISM	0.625	0.734154929577465	0.0723570851036907	-0.271004049994874	-0.908542713821513	23	MPC2 RXRA HAGH BSG SLC16A3 PDK2 PDK4 PDPR PPARD GSTZ1
REACTOME_SIGNALING_BY_ERBB4	0.633333333333333	0.742897327707454	0.069119845655101	-0.241740553682678	-0.900780550182228	36	SHC1 STAT5A PSEN2 NCOR1 ADAP1 GRB2 MXD4 NCSTN APH1A PSEN1 UBB PSENEN UBA52
REACTOME_CLEC7A_DECTIN_1_SIGNALING	0.634275618374558	0.742957676579188	0.0610363728309177	0.203836352901807	0.920535926690677	93	PSMC2 PSMA3 PSMD14 SEM1 MALT1 UBE2N PSMC6 BTRC CUL1 PSMA4 PSMD1 PSMA1 CALM1 PSMC5 RPS27A PPP3CB UBA3 PSMA7 PSMB7 PSMB1 PSMA5 PSMB6 PSMC3 PSMD7 PSMB5 PSMA2 PSMC1 PSME2 PSMD5 PSMD12 MAP3K7
REACTOME_FATTY_ACID_METABOLISM	0.638755980861244	0.747156364710067	0.0756946307932749	-0.196305600804518	-0.926014665846587	114	ELOVL1 MAPKAPK2 DPEP2 RXRA FADS2 ACOT8 LTA4H ELOVL5 TBXAS1 ABCC1 ALOX15 ACOT11 CPT1A ACADVL SLC25A1 ACADS HADHA ACSM3 ACAA1 ALOX5 CRAT CYP4F3 DPEP3
REACTOME_DAP12_SIGNALING	0.643628509719223	0.751410387365444	0.070113215764256	-0.257990924912486	-0.896212774232429	26	PLCG2 SHC1 SYK RAC1 GRB2 HLA-E
REACTOME_MEIOTIC_SYNAPSIS	0.644194756554307	0.751410387365444	0.0630790410571939	0.272907263751847	0.878589931501897	21	POT1 ATR SMC3 TERF1 REC8 STAG1
REACTOME_THE_NLRP3_INFLAMMASOME	0.648822269807281	0.755423119084747	0.0692836467392548	-0.285019381289231	-0.876372043921481	16	PSTPIP1 PYCARD RELA P2RX7 NFKB2 NFKB1 MEFV
REACTOME_GAP_FILLING_DNA_REPAIR_SYNTHESIS_AND_LIGATION_IN_GG_NER	0.649446494464945	0.755423119084747	0.0619762736001998	0.260825376975101	0.880581767216301	25	POLK RFC1 RPA2 POLE4 RFC3 RPS27A RPA3 PCNA RFC4
REACTOME_METABOLISM_OF_STEROIDS	0.652097902097902	0.757450766503691	0.059221919380382	0.202501247123743	0.91694614304526	94	CHD9 STARD4 SC5D NFYB ELOVL6 CYP2R1 MSMO1 SQLE ARV1 SAR1B TGS1 SEC24A INSIG2 OSBPL9 SCP2 PLPP6 FDX1 GGPS1 RAN FDXR AKR1C3 SUMO2 DHCR24 HSD17B4 SEC23A
REACTOME_CYTOSOLIC_SENSORS_OF_PATHOGEN_ASSOCIATED_DNA	0.654676258992806	0.757768945878375	0.0603786357920401	0.214574358890981	0.891917239568615	59	DHX36 POLR3GL TLR3 MRE11 IRF7 POLR3F POLR2K IFI16 NKIRAS1 ZBP1 DHX9 RPS27A POLR1C POLR3C POLR3B XRCC5 POLR3K TBK1
REACTOME_SIGNALING_BY_RETINOIC_ACID	0.654981549815498	0.757768945878375	0.0615706755421678	0.263255474371909	0.875767902757197	24	RDH11 RDH14 DLD PDHX PDHB AKR1C3 DLAT RARG
REACTOME_ACTIVATION_OF_KAINATE_RECEPTORS_UPON_GLUTAMATE_BINDING	0.655097613882863	0.757768945878375	0.0694481442003175	-0.280805176813397	-0.870263720091151	17	GNB2 PLCB2 GNG7 GRIK4 GNB1
REACTOME_MITOPHAGY	0.656771799628943	0.758277506046346	0.0617054053637523	0.257995411086235	0.878791923877749	26	ATG5 ATG12 MTERF3 TOMM70 TOMM20 RPS27A
REACTOME_SIGNALING_BY_FGFR2_IN_DISEASE	0.657355679702048	0.758277506046346	0.0618406035753285	0.25284744910798	0.870504118155987	27	NCBP1 POLR2K NCBP2 NRAS PIK3R1 PIK3CA GTF2F2 FRS2 POLR2B POLR2L PLCG1
REACTOME_INTERFERON_GAMMA_SIGNALING	0.665158371040724	0.765020262976269	0.0707899094502623	-0.205061910811872	-0.891172761200974	72	JAK1 CIITA CAMK2G PTAFR IRF1 TRIM62 ICAM1 IRF3 PTPN6 TRIM8 FCGR1B PTPN1 FCGR1A HLA-DQA1 HLA-E GBP5 IRF2 PRKCD HLA-DQB1 IFNGR2 HLA-H
REACTOME_MOLECULES_ASSOCIATED_WITH_ELASTIC_FIBRES	0.665948275862069	0.765020262976269	0.0683110858318647	-0.271744203800142	-0.85983686134647	19	LTBP2 FBN1 ITGB8 TGFB1 EFEMP2 FBN2 LTBP1 TGFB3
REACTOME_AMINO_ACIDS_REGULATE_MTORC1	0.665952890792291	0.765020262976269	0.0679922591544058	-0.222661336723978	-0.876982899370807	46	CASTOR2 TCIRG1 ATP6V0D1 NPRL3 ATP6V0B ATP6V1A SH3BP4 SESN2 SZT2 MTOR ATP6V1B2 WDR59 RRAGA
REACTOME_METAL_ION_SLC_TRANSPORTERS	0.667279411764706	0.765489724087709	0.0605092988656667	0.292388869386803	0.854207796949766	15	SLC39A10 SLC39A8 SLC39A6 SLC30A6 SLC39A14 SLC30A7 SLC30A5 SLC30A1
REACTOME_NUCLEAR_ENVELOPE_NE_REASSEMBLY	0.668478260869565	0.765811634018156	0.0597317976364411	0.213151151148738	0.885400156733323	60	NUP54 NUP35 NUP43 TNPO1 NUP37 NUP107 TMPO NUP205 NUP133 RAN SUMO1 SEH1L NDC1 VRK1 VRK2
REACTOME_NICOTINATE_METABOLISM	0.673394495412844	0.770385472118398	0.059989249649033	0.265233146745658	0.861910156695575	22	NADK2 NMRK1 PARP6 PARP10 PARP14 PARP9 NAXE
REACTOME_MTORC1_MEDIATED_SIGNALLING	0.675438596491228	0.771349550942723	0.0684714904492088	-0.260297963536941	-0.87265049433224	23	AKT1S1 FKBP1A YWHAB EIF4B EEF2K
REACTOME_NUCLEOTIDE_CATABOLISM	0.676086956521739	0.771349550942723	0.0679922591544058	-0.24971078939813	-0.859361502687978	25	NUDT5 ENTPD5 ENTPD1 NT5C
REACTOME_SIGNALING_BY_ERBB2_ECD_MUTANTS	0.678308823529412	0.771392767633369	0.0597317976364411	0.288899859851147	0.844014730588382	15	NRAS HSP90AA1 PIK3R1 PIK3CA ERBIN PLCG1 SOS1 CDC37 HRAS
REACTOME_REGULATION_OF_TP53_ACTIVITY	0.678403755868545	0.771392767633369	0.0716527366829457	-0.1844799607534	-0.906922464539563	140	AKT1 BANP PDPK1 HIPK1 GATAD2B TAF4 TAF10 TOP3A EP300 AKT2 PLK3 PRKAB1 KAT6A GATAD2A PPP2R1A BRPF1 KAT5 BRD1 TP53INP1 USP7 PIP4K2A PHF20 PIP4P1 ING5 STK11 CDK5R1 TAF6 MBD3 RFFL TAF15 MTOR KMT5A MAPK14 RFC5 UBB EHMT1 CHD4 RNF34
REACTOME_BUTYRATE_RESPONSE_FACTOR_1_BRF1_BINDS_AND_DESTABILIZES_MRNA	0.678958785249458	0.771392767633369	0.0676760401641789	-0.273478641928818	-0.847557523658496	17	AKT1 MAPKAPK2 YWHAB
REACTOME_AGGREPHAGY	0.679824561403509	0.771392767633369	0.0681513438679483	-0.246938247916412	-0.869304098853633	29	VCP TUBB4B HSF1 TUBA1A VIM DYNC1LI1 DYNLL2 TUBA1B DYNC1H1 TUBA4A
REACTOME_ACTIVATION_OF_GENE_EXPRESSION_BY_SREBF_SREBP	0.681818181818182	0.772603754940711	0.0673623868166279	-0.231320499406341	-0.877092395010183	40	CREBBP RXRA NFYC NCOA1 NCOA6 SP1 CARM1 PPARA NCOA2 NFYA
REACTOME_APOPTOTIC_CLEAVAGE_OF_CELLULAR_PROTEINS	0.683870967741935	0.773878408543791	0.0668966276500666	-0.248701706158432	-0.867386104817774	27	DBNL ADD1 ACIN1 GSN VIM STK24
REACTOME_SIGNALING_BY_ERBB2_IN_CANCER	0.685767097966728	0.774972574125002	0.059476028695732	0.271606694549791	0.827414469477214	17	NRAS HSP90AA1 PIK3R1 PIK3CA ERBIN PLCG1 SOS1 CDC37 HRAS
REACTOME_APOPTOTIC_EXECUTION_PHASE	0.691983122362869	0.780939004128055	0.0653834195468773	-0.234680956069448	-0.867465932548893	35	DBNL KPNA1 ADD1 ACIN1 GSN PAK2 VIM STK24
REACTOME_N_GLYCAN_ANTENNAE_ELONGATION_IN_THE_MEDIAL_TRANS_GOLGI	0.694183864915572	0.782363977485929	0.0596037042575973	0.269268429353526	0.830876221537042	18	B4GALT4 FUCA1 MGAT4A
REACTOME_REGULATED_NECROSIS	0.699570815450644	0.787371201195461	0.0656813601934011	-0.215676867633721	-0.869685431459975	49	IRF1 CHMP2A FLOT2 CFLAR STUB1 CHMP6 FLOT1 TRADD IRF2 RIPK1 FADD FAS GSDMD TNFRSF10B UBB CASP8 CHMP3 MLKL CHMP4B
REACTOME_RESOLUTION_OF_ABASIC_SITES_AP_SITES	0.703065134099617	0.79023763051089	0.059989249649033	0.231187733348865	0.849202170155606	36	PARG TDG RFC1 RPA2 POLE4 PARP2 RFC3
REACTOME_VXPX_CARGO_TARGETING_TO_CILIUM	0.707948243992606	0.794655229461418	0.0579754757571486	0.266078026506308	0.810572101347458	17	EXOC5 EXOC4 EXOC2 EXOC1 RAB8A RAB11FIP3
REACTOME_RMTS_METHYLATE_HISTONE_ARGININES	0.712742980561555	0.798922680487414	0.0650877566917313	-0.245374413948908	-0.852385347761372	26	ARID1A SMARCD2 CARM1 RPS2 SMARCC2 DNMT3A SMARCC1 ARID1B SMARCA4 SMARCD3 SMARCA2 PRMT5 SMARCB1 SMARCD1
REACTOME_SIGNALING_BY_FGFR2	0.713665943600868	0.798922680487414	0.0652353056017703	-0.209587056215894	-0.859813435900404	52	MAPK1 SHC1 CBL POLR2C POLR2E POLR2A PPP2R1A FRS3 POLR2J MAPK3 GRB2 GAB1 PTBP1 FGFR2
REACTOME_RIP_MEDIATED_NFKB_ACTIVATION_VIA_ZBP1	0.719626168224299	0.804515045977299	0.0577308549299813	0.270889050396695	0.807530619383327	16	TLR3 NKIRAS1 ZBP1 DHX9
REACTOME_TRANSCRIPTIONAL_REGULATION_BY_RUNX1	0.721649484536083	0.805697014863578	0.0536769600638127	0.181547147430496	0.892642475878459	155	DPY30 PSMC2 PSMA3 KCTD6 PSMD14 SEM1 MYB BMI1 SOCS4 PSMC6 PHC3 RNF2 ELF1 PSMA4 MNAT1 PSMD1 CCND2 SMARCE1 PSMA1 ACTL6A TCF12 PSMC5 RPS27A CCNH CDK6 CTSL PSMA7 PSMB7 PRKCQ PSMB1 PSMA5 PSMB6 PSMC3 PSMD7 PSMB5 RING1 TNFRSF18 PSMA2 KMT2E PSMC1 MOV10 TNRC6A CBFB PSME2 PSMD5 WDR5 PSMD12 PTPN11
REACTOME_SIGNALING_BY_ERBB2	0.731707317073171	0.814660869565218	0.0571258510018113	0.222909122984602	0.837751220156659	39	CUL5 YES1 USP8 NRAS HSP90AA1 PIK3R1 PIK3CA AKT3 RPS27A
REACTOME_CYCLIN_D_ASSOCIATED_EVENTS_IN_G1	0.732209737827715	0.814660869565218	0.0570059526582387	0.218150990896775	0.830656337794107	41	CUL1 MNAT1 CCND2 RPS27A CCNH CDK6 SKP2 RBL1 CDKN1A PPP2CB E2F5 CDK7 CCND3 CDK2
REACTOME_IRS_MEDIATED_SIGNALLING	0.732608695652174	0.814660869565218	0.0640703750499722	-0.241921449681813	-0.832555057120708	25	PDPK1 AKT2 GAB2 GRB2 GAB1 FGFR2 IRS2 FGFR1 TRIB3 IRS1
REACTOME_TP53_REGULATES_TRANSCRIPTION_OF_CELL_DEATH_GENES	0.737547892720307	0.81906117513813	0.0577308549299813	0.220434649996854	0.818228675305985	37	RABGGTB ZNF420 TRIAP1 ATM PMAIP1 CASP6 PPP1R13B BIRC5 CASP10 CASP1
REACTOME_RECOGNITION_OF_DNA_DAMAGE_BY_PCNA_CONTAINING_REPLICATION_COMPLEX	0.750915750915751	0.832797521627309	0.0547939500773363	0.231228249600248	0.816342202434007	29	RFC1 RPA2 POLE4 RFC3 RPS27A RPA3 WDR48 PCNA USP1 RFC4 RBX1
REACTOME_TP53_REGULATES_TRANSCRIPTION_OF_CELL_CYCLE_GENES	0.757575757575758	0.839067970542074	0.062249042949858	-0.215218233185817	-0.816037818002543	40	PLAGL1 CNOT3 EP300 ARID3A PLK3 E2F4 CARM1 CDKN1B TFDP1
REACTOME_RND1_GTPASE_CYCLE	0.759562841530055	0.840153063443058	0.0540088272801684	0.228680681791887	0.811963514020462	30	ANKRD26 EPSTI1 FAM135A PIK3R1 CCDC88A
REACTOME_PROTEIN_FOLDING	0.761261261261261	0.840181501573907	0.0639271933359996	-0.19503763736931	-0.838951944604056	68	SKIV2L GNB2 ACTB GNG7 TUBB4B HDAC3 GNAQ STAT3 DCAF7 KIF13A TUBA1A FBXW2 GNB1 XRN2 TUBA1B
REACTOME_DAP12_INTERACTIONS	0.761603375527426	0.840181501573907	0.0607719451853533	-0.220739209382385	-0.815932180114058	35	PLCG2 SHC1 SYK RAC1 GRB2 SIRPB1 HLA-E
REACTOME_DOWNREGULATION_OF_ERBB2_SIGNALING	0.765249537892791	0.842664687749743	0.0543434390269162	0.250079274239164	0.791868222533091	20	CUL5 USP8 HSP90AA1 AKT3 RPS27A
REACTOME_TCF_DEPENDENT_SIGNALING_IN_RESPONSE_TO_WNT	0.766509433962264	0.842664687749743	0.0658311958368866	-0.181405479430702	-0.876397913724722	130	AKT1 GSK3B KREMEN1 CREBBP PSMB4 PSME3 KMT2D PSMF1 EP300 AKT2 FZD5 SFRP2 FRAT1 TLE3 CSNK1G2 PSMB3 PPP2R1A PSMB10 KAT5 PPP2R5B PIP5K1B CHD8 FZD2 PSMD2 TRRAP KLHL12 TNKS PPP2R5A CTBP1 AXIN1 DVL1 FRAT2
REACTOME_FGFR2_MUTANT_RECEPTOR_ACTIVATION	0.767895878524946	0.842664687749743	0.0617054053637523	-0.253011939889805	-0.784127680745362	17	POLR2C POLR2E POLR2A POLR2J
REACTOME_SIGNALING_BY_FGFR2_IIIA_TM	0.767895878524946	0.842664687749743	0.0617054053637523	-0.253011939889805	-0.784127680745362	17	POLR2C POLR2E POLR2A POLR2J
REACTOME_VEGFR2_MEDIATED_CELL_PROLIFERATION	0.771855010660981	0.845896292892586	0.060640400949416	-0.254410133223878	-0.802116960588215	18	PDPK1 AHCYL1 PRKCB PRKCD
REACTOME_ASSEMBLY_OF_COLLAGEN_FIBRILS_AND_OTHER_MULTIMERIC_STRUCTURES	0.776315789473684	0.848777366424425	0.0617054053637523	-0.236141487243355	-0.791665761710883	23	CTSB COL9A3 ITGB4 CD151 COL18A1 BMP1 MMP9 COL7A1
REACTOME_PIWI_INTERACTING_RNA_PIRNA_BIOGENESIS	0.776951672862453	0.848777366424425	0.0538979025357319	0.247319219079255	0.776430411992284	19	MYBL1 POLR2K HSP90AA1 PLD6 HENMT1 PIWIL4 POLR2B POLR2L
REACTOME_TRAF6_MEDIATED_NF_KB_ACTIVATION	0.778388278388278	0.848777366424425	0.0531298054705469	0.245213377387403	0.804546676834286	23	IFIH1 DDX58 HMGB1 NKIRAS1
REACTOME_SENSORY_PERCEPTION	0.778554778554779	0.848777366424425	0.0645031249656493	-0.185839867563301	-0.839100861350403	87	CAPZB MYH9 LRP10 ACTB DNAJC5 CHRNA10 PLCB2 CACNA1D TWF2 ACTG1 TRIOBP GSN CTBP2 KCNMA1 LRP1 WHRN CLIC5 GNB1 SDC3 NMT1 SDC2 RDH5
REACTOME_SIGNALING_BY_FGFR	0.785557986870897	0.855294205026538	0.0610363728309177	-0.198275576428705	-0.828342527135943	57	MAPK1 SHC1 CBL POLR2C POLR2E POLR2A PPP2R1A FRS3 POLR2J MAPK3 GRB2 GAB1 PTBP1 FGFR2
REACTOME_NCAM1_INTERACTIONS	0.789962825278811	0.858084542410714	0.0531298054705469	0.244325863240808	0.767033113571491	19	AGRN COL5A3 CACNA1H COL4A3 PRNP COL4A4 CACNB1 COL6A1 COL6A2
REACTOME_PEPTIDE_LIGAND_BINDING_RECEPTORS	0.790178571428571	0.858084542410714	0.0617054053637523	-0.201659071504869	-0.83133121429106	55	F2RL1 C5AR2 CCR3 CXCL16 HEBP1 KEL CCR4 C5AR1 ECE1 MC1R PPBP CXCR2 FPR1 ACKR1 NTSR1 PSAP CXCR1
REACTOME_CTLA4_INHIBITORY_SIGNALING	0.79826464208243	0.865680660802612	0.0598603117764473	-0.241872628025457	-0.780886519621584	20	AKT1 AKT2 PPP2R1A PPP2R5B
REACTOME_ASSEMBLY_AND_CELL_SURFACE_PRESENTATION_OF_NMDA_RECEPTORS	0.799249530956848	0.865680660802612	0.0530212512043078	0.246247908327543	0.759842258982263	18	LIN7C DLG1
REACTOME_SIGNALING_BY_EGFR_IN_CANCER	0.803879310344828	0.869565946598685	0.059221919380382	-0.244661577526843	-0.774143624669455	19	SHC1 CBL TGFA GRB2 GAB1
REACTOME_TRANSCRIPTIONAL_ACTIVITY_OF_SMAD2_SMAD3_SMAD4_HETEROTRIMER	0.809012875536481	0.87398541217283	0.0587185879555941	-0.207221141902685	-0.800738446802343	43	MAPK1 SKI CDK9 NCOR1 SP1 E2F4 MAPK3 TFDP1 NEDD4L PPM1A UBE2D3 UBB NCOR2 JUNB
REACTOME_SPHINGOLIPID_DE_NOVO_BIOSYNTHESIS	0.816872427983539	0.881334547138773	0.0562940749700968	-0.209830199199856	-0.775096564799039	34	SPNS2 CERS2 CSNK1G2 CERS5 SGPL1
REACTOME_RHOD_GTPASE_CYCLE	0.81875	0.881931977473379	0.0567672387487446	-0.205925494976922	-0.775090049761736	37	CAPZB ARHGAP1 ARHGAP26 RAB7A LBR AKAP12 ACTN1
REACTOME_BIOLOGICAL_OXIDATIONS	0.819787985865725	0.881931977473379	0.0490939668192139	0.185374209331356	0.835278454873317	91	ABHD10 MGST3 BPNT1 TPMT MTRR MAT2A ADH5 CYP2R1 SLC35B3 NAT1 UGP2 UGDH FDX1 ESD
REACTOME_CARGO_CONCENTRATION_IN_THE_ER	0.821505376344086	0.881931977473379	0.0580983576873206	-0.219402669347068	-0.765201130668332	27	STX5 SEC24C CD59 TGFA SERPINA1 LMAN2 CNIH3 LMAN2L
REACTOME_RHOH_GTPASE_CYCLE	0.821656050955414	0.881931977473379	0.0574877409561325	-0.211862484987185	-0.770777826466382	33	VCP RAB7A NSFL1C ARHGDIB SLC1A5 CSK PAK2 PAK4 TUBA1B PAK1
REACTOME_CONSTITUTIVE_SIGNALING_BY_LIGAND_RESPONSIVE_EGFR_CANCER_VARIANTS	0.825515947467167	0.88441145281018	0.051530912208539	0.240710177071037	0.742754592101521	18	NRAS HSP90AA1 PIK3R1 PIK3CA RPS27A
REACTOME_DOWNREGULATION_OF_SMAD2_3_SMAD4_TRANSCRIPTIONAL_ACTIVITY	0.826086956521739	0.88441145281018	0.0583452776743612	-0.221973911561633	-0.763907056867292	25	SKI NCOR1 NEDD4L PPM1A UBE2D3 UBB NCOR2 UBA52 TGIF1
REACTOME_NON_INTEGRIN_MEMBRANE_ECM_INTERACTIONS	0.831140350877193	0.888680836707153	0.0584693210386381	-0.221169125013335	-0.778588284869683	29	ACTN1 LAMB2 LAMC1 ITGB4 NRXN1 TGFB1 DAG1 SDC3 SDC2
REACTOME_SIGNALING_BY_FLT3_FUSION_PROTEINS	0.836772983114446	0.892823000058435	0.0509082865515105	0.23658648916942	0.730030210595975	18	TRIP11 ZMYM2 NRAS PIK3R1 PIK3CA CDKN1A GOLGB1
REACTOME_LAMININ_INTERACTIONS	0.837310195227766	0.892823000058435	0.057609110864425	-0.239428224451764	-0.742029401561482	17	LAMB2 LAMC1 ITGB4 COL18A1 COL7A1 LAMA5
REACTOME_FLT3_SIGNALING_IN_DISEASE	0.838709677419355	0.892823000058435	0.0571258510018113	-0.216120097452846	-0.753752647692103	27	CBL STAT5A STAT5B BCL2L1 PIM1 GAB2 GRB2 ETV6
REACTOME_MITOCHONDRIAL_FATTY_ACID_BETA_OXIDATION	0.839708561020036	0.892823000058435	0.0493910105981501	0.2148536728923	0.762868738517222	30	MMUT ACADM MMAA NDUFAB1 ACOT13 PCCA MCEE THEM4 PCCB DBI ACOT2 MECR
REACTOME_PYROPTOSIS	0.840366972477064	0.892823000058435	0.0496901392724606	0.228303164635997	0.741901300119945	22	CYCS GZMB HMGB1 IL18 CASP3 CASP1
REACTOME_ANTIGEN_PRESENTATION_FOLDING_ASSEMBLY_AND_PEPTIDE_LOADING_OF_CLASS_I_MHC	0.844298245614035	0.895858443819473	0.0577308549299813	-0.225083098504015	-0.75459244669613	23	TAPBP SEC24C HSPA5 TAP2 HLA-E
REACTOME_SIGNALING_BY_NTRK2_TRKB	0.845986984815618	0.896509714531418	0.0571258510018113	-0.231387746531695	-0.747036047639087	20	SHC1 FRS3 RAC1 GRB2 GAB1 CDK5R1 TIAM1
REACTOME_HCMV_EARLY_EVENTS	0.848920863309353	0.897786706958673	0.0483117581055019	0.186549635446836	0.775427393795965	59	DYNC1I2 NUP54 NUP35 NUP43 RANBP2 NUP37 SUZ12 NUP107 NUP205 NUP42 NUP133 SEH1L NDC1
REACTOME_TAK1_ACTIVATES_NFKB_BY_PHOSPHORYLATION_AND_ACTIVATION_OF_IKKS_COMPLEX	0.849344978165939	0.897786706958673	0.0572461135202885	-0.210948710287243	-0.739796903815058	28	IKBKB RELA NKIRAS2 NOD2 UBB RIPK2 AGER TAB1 TRAF6 NFKB2 NFKB1 UBA52
REACTOME_TRANSCRIPTIONAL_REGULATION_BY_TP53	0.851674641148325	0.899109684452789	0.0614364107201271	-0.161989288043682	-0.887668711006545	322	AKT1 BANP PDPK1 PRDX5 ELL AGO2 HIPK1 CDK13 PLAGL1 GATAD2B CTDP1 TSC2 TAF4 MT-CO1 TAF10 CREBBP TNRC6B CNOT3 TOP3A EP300 POLR2C BCL6 AKT2 YWHAB CASP2 MT-CO3 AGO4 ARID3A PLK3 PRKAB1 AGO1 KAT6A SURF1 POLR2E POLR2A GATAD2A PPP2R1A TNFRSF10C BNIP3L BRPF1 KAT5 CDK9 BRD1 TP53INP1 USP7 POLR2J
REACTOME_FORMATION_OF_TUBULIN_FOLDING_INTERMEDIATES_BY_CCT_TRIC	0.857943925233645	0.904583101953046	0.0495901956956338	0.23710858125723	0.706829748944657	16	CCT8 CCT2 CCT5 CCT4 CCT3 CCT6A
REACTOME_ECM_PROTEOGLYCANS	0.859574468085106	0.905157962604771	0.0554793308704233	-0.208082818617036	-0.752941129212561	32	ITGAX LAMB2 LAMC1 COL9A3 ITGA9 ITGA2B TGFB1 DAG1
REACTOME_INTERLEUKIN_37_SIGNALING	0.861367837338263	0.905902618335575	0.0488970772260102	0.229675291122699	0.699675902581537	17	PTPN4 TBK1 CASP1 PTPN2 PTPN11 PTPN9
REACTOME_DISEASES_OF_GLYCOSYLATION	0.866071428571429	0.907684716563518	0.0573667426768556	-0.181519439181134	-0.79992395286569	76	POMT2 NOTCH1 SEMA5A DPM2 GLB1 NOTCH2 B4GALT1 ALG12 PGM1 ADAMTS5 LARGE1 PAPSS2 NEU1 ADAMTSL4 DAG1 SDC3 SDC2 CTSA EXT1 LFNG
REACTOME_ION_TRANSPORT_BY_P_TYPE_ATPASES	0.866300366300366	0.907684716563518	0.0482149710025565	0.209364753810987	0.739153994088496	29	ATP2C1 ATP8A1 ATP9A CALM1 CUTC ATP10A ATP11B ATP13A1
REACTOME_SYNTHESIS_OF_VERY_LONG_CHAIN_FATTY_ACYL_COAS	0.866812227074236	0.907684716563518	0.0562940749700968	-0.232880230008642	-0.700793612611583	15	ELOVL1 ELOVL5
REACTOME_METABOLISM_OF_NUCLEOTIDES	0.867415730337079	0.907684716563518	0.057609110864425	-0.182714410956936	-0.798266528450608	74	UCK1 AMPD2 NUDT5 IMPDH1 ENTPD5 ENTPD1 NT5C GMPR
REACTOME_CHEMOKINE_RECEPTORS_BIND_CHEMOKINES	0.87012987012987	0.909383849233473	0.0486034247259069	0.212226506466618	0.722892469794023	26	XCL2 CXCL8 CCR1 CCL4 CX3CR1 CCR5 CCL5 CCR7 CXCR6 CCL28 CXCL10 CCRL2 CXCR4 ACKR3
REACTOME_STIMULI_SENSING_CHANNELS	0.874172185430464	0.912465084667092	0.0564118388217596	-0.196915565749923	-0.766648423346047	45	TRPC4AP BEST1 RAF1 MCOLN1 TPCN2 WNK1 NEDD4L RIPK1 CLCN6 RYR1 UBB ANO10 MLKL UBA52 TRPM4
REACTOME_SULFUR_AMINO_ACID_METABOLISM	0.881040892193309	0.918485130111524	0.0481183992657975	0.216749552447681	0.680460438669612	19	MTRR ENOPH1 MTAP MTR ETHE1
REACTOME_NOD1_2_SIGNALING_PATHWAY	0.885106382978723	0.921571439955375	0.0541200569620232	-0.204035914527456	-0.738297534151348	32	CASP9 CASP2 IKBKB NOD2 MAPK14 UBB RIPK2 TAB1 TRAF6 CASP8
REACTOME_RHOV_GTPASE_CYCLE	0.889097744360902	0.924572966081038	0.0482149710025565	0.203099969374457	0.72901248996764	32	WASL ARHGAP12 NCK1 PIK3R1 MYO9A PARD6B SH3RF1 CCP110 PEAK1 CEP97 VANGL1 TPM3 ZNF512B
REACTOME_RND3_GTPASE_CYCLE	0.890710382513661	0.92509646203785	0.0466948041282054	0.204054807618654	0.724525820670743	30	KTN1 ANKRD26 PIK3R1 CCDC88A
REACTOME_TNFS_BIND_THEIR_PHYSIOLOGICAL_RECEPTORS	0.901918976545842	0.935572669700538	0.053347785067549	-0.219448627828895	-0.691888582144127	18	TNFRSF9 TNFRSF1A TNFRSF14 TNFRSF1B
REACTOME_RHO_GTPASES_ACTIVATE_FORMINS	0.904273504273504	0.936849816849817	0.0431036828790402	0.168891879666956	0.788780476906484	109	DYNC1I2 ITGB3BP SKA2 NUP43 SPDL1 XPO1 CENPC RANBP2 SGO2 RPS27 NSL1 NUP37 DAAM1 NUP107 CENPF CLASP2 NUP133 SEH1L BIRC5 NDC80 ITGB1 SCAI ZWILCH BUB3 ZW10 MIS12 PPP2CB CENPE BUB1 KNTC1 PPP2R5C
REACTOME_CHONDROITIN_SULFATE_DERMATAN_SULFATE_METABOLISM	0.907284768211921	0.93880334576767	0.0546808488785442	-0.198884891279116	-0.706060917606713	30	CHST11 CHPF2 HYAL3 ARSB CHST15 SDC3 SDC2 XYLT1 DSE
REACTOME_COOPERATION_OF_PDCL_PHLP1_AND_TRIC_CCT_IN_G_PROTEIN_BETA_FOLDING	0.911439114391144	0.941933359854045	0.0462302524077616	0.200062048600551	0.675436548209819	25	CCT8 CCT2 GNGT2 RGS9 CCT5 CCT4 CCT3 CCT6A GNG2
REACTOME_ASSOCIATION_OF_TRIC_CCT_WITH_TARGET_PROTEINS_DURING_BIOSYNTHESIS	0.915254237288136	0.943906369795497	0.0469758727821845	0.195982084411145	0.705960716907701	33	CCT8 CCT2 LONP2 FBXO4 KIFC3 CCT5 CCT4 NOP56 AP3M1 CCT3 ARFGEF2 CCT6A
REACTOME_DNA_DAMAGE_RECOGNITION_IN_GG_NER	0.915611814345992	0.943906369795497	0.0521630305460055	-0.187754418425653	-0.694008429135538	35	ACTB XPC MCRS1 RAD23A DDB1 RAD23B COPS7A YY1 UBB COPS3 CUL4A GPS1 UBA52
REACTOME_REGULATION_OF_TP53_ACTIVITY_THROUGH_METHYLATION	0.9182156133829	0.945422001927578	0.0462302524077616	0.207741582371921	0.652180946508935	19	ATM TTC5 RPS27A SMYD2 CHEK2 JMY
REACTOME_ZBP1_DAI_MEDIATED_INDUCTION_OF_TYPE_I_IFNS	0.927509293680297	0.953813502995522	0.04577044581081	0.204212289179046	0.641101134038288	19	TLR3 NKIRAS1 ZBP1 DHX9
REACTOME_JNK_C_JUN_KINASES_PHOSPHORYLATION_AND_ACTIVATION_MEDIATED_BY_ACTIVATED_HUMAN_TAK1	0.929637526652452	0.954824750280967	0.0519512476197082	-0.210346059498849	-0.66318955058465	18	MAP2K7 NOD2 UBB RIPK2 TAB1 TRAF6 UBA52 MAP2K4
REACTOME_SIGNALING_BY_BMP	0.942056074766355	0.966389626513088	0.0453152441270267	0.205219489298493	0.611767146217452	16	BMPR2 SMURF2 BMPR1A NOG ACVR2A ACVR2B
REACTOME_SYNDECAN_INTERACTIONS	0.944325481798715	0.96752758208861	0.0514264916187015	-0.204532787193995	-0.62889343156725	16	ACTN1 ITGB4 TGFB1 SDC3 SDC2
REACTOME_NETRIN_1_SIGNALING	0.949227373068433	0.970284736784019	0.0525898950623616	-0.183698998958669	-0.65214950685302	30	PITPNA SIAH1 RAC1 SIAH2 PAK1 SLIT1 AGAP2 MAPK14
REACTOME_BASIGIN_INTERACTIONS	0.949343339587242	0.970284736784019	0.0451344222209097	0.194574850284771	0.600395734467966	18	SLC3A2 PPIA ITGB1 ITGA6 SLC7A11
REACTOME_ACTIVATION_OF_IRF3_IRF7_MEDIATED_BY_TBK1_IKK_EPSILON	0.963031423290203	0.980315664846724	0.0438002031299891	0.18944192830449	0.57711019555177	17	IRF7 RPS27A TBK1 PTPN11 TRAF3 IKBKE TICAM1 LY96 CD14 TANK
REACTOME_TRAF6_MEDIATED_INDUCTION_OF_TAK1_COMPLEX_WITHIN_TLR4_COMPLEX	0.963235294117647	0.980315664846724	0.0435378240914002	0.193591654247392	0.56557385658809	15	RPS27A MAP3K7 TICAM1 LY96 CD14 IRAK2 TAB2 TLR4 UBC SARM1 UBA52 TRAF6 TAB1 UBB TICAM2
REACTOME_TRANSCRIPTIONAL_REGULATION_BY_VENTX	0.96360153256705	0.980315664846724	0.0454059226590179	0.1690535845613	0.627507928328394	37	UBE2E1 CDC16 ANAPC4 LEF1 ANAPC16 MOV10 TNRC6A ANAPC1 ANAPC15 CDC23 AGO3 ANAPC10
REACTOME_HEPARAN_SULFATE_HEPARIN_HS_GAG_METABOLISM	0.964912280701754	0.980315664846724	0.051530912208539	-0.176132661344764	-0.620045074997173	29	GLB1 HPSE SDC3 SDC2 XYLT1 NDST1 EXT1 HS6ST1
REACTOME_DISEASES_OF_METABOLISM	0.965034965034965	0.980315664846724	0.0543434390269162	-0.151956479290451	-0.746641348934364	139	POMT2 TALDO1 GALNS NOTCH1 SEMA5A GBE1 RPIA TBXAS1 DPM2 GLB1 NOTCH2 B4GALT1 ALG12 PGM1 ADAMTS5 ARSB GAA LARGE1 CSF2RB CYP26C1 PAPSS2 NEU1 GYS1 BTD GNS ADAMTSL4 DAG1 SDC3 SDC2 DCXR CTSA EXT1 LFNG AHCY UBB GYG1 OPLAH
REACTOME_SMOOTH_MUSCLE_CONTRACTION	0.96943231441048	0.983584610971217	0.0511147954416412	-0.173785284066067	-0.609464807372524	28	TLN1 PXN DYSF PAK2 PAK1 SORBS1 ACTA2 GUCY1A1 CALD1 VCL MYL9
REACTOME_EFFECTS_OF_PIP2_HYDROLYSIS	0.97565543071161	0.987859599469781	0.0438002031299891	0.175935589682421	0.566402064799488	21	DGKH DGKE PRKCQ PRKCE DGKA PRKCH DAGLA RASGRP1 ABHD6
REACTOME_FATTY_ACYL_COA_BIOSYNTHESIS	0.976014760147601	0.987859599469781	0.0431036828790402	0.170108174744134	0.574308216751582	25	ELOVL6 HACD2 HACD3 ACSL3 ACSF3 CBR4 HSD17B8 SCD ACACA SLC27A3 SCD5 ACSL6 HACD4
REACTOME_IKK_COMPLEX_RECRUITMENT_MEDIATED_BY_RIP1	0.980306345733042	0.991000596777402	0.0507027937029348	-0.154973919626606	-0.515406110536647	22	IKBKB TICAM2 RIPK1 UBE2D3 UBB TRAF6 UBE2D2 UBA52
REACTOME_SENESCENCE_ASSOCIATED_SECRETORY_PHENOTYPE_SASP	0.983086680761099	0.992608101398011	0.0489954089862481	-0.157992147629882	-0.63492071415821	48	MAPK1 RPS6KA1 FZR1 STAT3 MAPK3 CDKN1B RPS6KA2 RELA CEBPB UBB EHMT1 CDKN2D NFKB1 MAPK7 UBA52 UBE2C IGFBP7 FOS
REACTOME_DISEASES_ASSOCIATED_WITH_GLYCOSAMINOGLYCAN_METABOLISM	0.987060998151571	0.99541580708393	0.0426733861156084	0.156019777905327	0.494031760871734	20	AGRN SLC26A2 HEXA HEXB B3GAT3 B3GALT6 SDC4 GPC2 ST3GAL3
REACTOME_GENERATION_OF_SECOND_MESSENGER_MOLECULES	0.991228070175439	0.99799288754782	0.0502948063662358	-0.151275136784967	-0.532538387922512	29	PLCG2 PAK2 VASP HLA-DQA1 PAK1 HLA-DQB1
REACTOME_SMAD2_SMAD3_SMAD4_HETEROTRIMER_REGULATES_TRANSCRIPTION	0.993603411513859	0.99799288754782	0.0488970772260102	-0.157328523288446	-0.567741191771804	31	MAPK1 CDK9 SP1 E2F4 MAPK3 TFDP1
REACTOME_SUMOYLATION_OF_TRANSCRIPTION_FACTORS	0.994392523364486	0.99799288754782	0.042845050912155	0.172583863795072	0.514479098442372	16	SUMO1 SUMO3 SUMO2 PIAS2
REACTOME_PEPTIDE_HORMONE_METABOLISM	0.994402985074627	0.99799288754782	0.0427591434738678	0.138860115373387	0.531744040528333	42	EXOC5 EXOC4 EXOC2 STX1A SEC11C EXOC1 GZMH
REACTOME_DISEASES_OF_IMMUNE_SYSTEM	1	1	0.0419926218968594	0.117970227035707	0.39828345004914	25	TLR3 HMGB1 CD36 TRAF3 UNC93B1 S100A8 TLR2 TICAM1 CHUK S100A9 LY96 CD14
REACTOME_MYOGENESIS	1	1	0.042077210988939	0.124802107989493	0.380193390089042	17	MAP2K6 TCF12 TCF4 MEF2A MEF2C BNIP2
REACTOME_PD_1_SIGNALING	1	1	0.0490939668192139	-0.137098176038122	-0.433797901601769	19	PTPN6 CSK HLA-DQA1 HLA-DQB1
