# Supplementary material for: Multi-omics analysis reveals COVID-19 vaccine induced attenuation of inflammatory responses during breakthrough disease
Source: Nat Commun. 2024 Apr 22;15:3402. doi: 10.1038/s41467-024-47463-6 (PMC11035709; doi:10.1038/s41467-024-47463-6)
Supplement: Supplementary file 13 — Source Data [file 41467_2024_47463_MOESM13_ESM.zip › source_data/Figure_4e_Boxplot_DE_features_CT_MenACWY_vs_baseline_lcpm.txt]

vaccine_timepoint_COVID_status	log10_lncRNA:LINC01714 & lncRNA:LINC01343 & lncRNA:LINC00242 & lncRNA:lnc-OR1D5-1:2	log10_rRNA:5S_ribsomalisoforms & lncRNA:LZTS1-AS1
D7_not_covid	2.54210030075522	2.54210030075522
MenACWY D0_not_covid	2.43144146839429	2.43144146839429
MenACWY CT_not_covid	1.76287513516745	1.76287513516745
MenACWY D0_not_covid	2.99738271099501	2.99738271099501
MenACWY CT_not_covid	2.93944471609655	2.93944471609655
CT_not_covid	3.14934706709534	3.14934706709534
D7_not_covid	3.29585504924712	3.29585504924712
MenACWY D0_not_covid	2.52689821706749	2.52689821706749
MenACWY CT_not_covid	2.54197501225818	2.54197501225818
MenACWY D7_not_covid	1.70077365636978	1.70077365636978
ChAdOx1 D0_had_covid	1.7887995512638	1.7887995512638
ChAdOx1 CT_had_covid	2.43854192805149	2.43854192805149
ChAdOx1 D7_had_covid	1.73770706691375	1.73770706691375
MenACWY D0_not_covid	3.19826803927049	3.19826803927049
MenACWY CT_not_covid	2.40389297319334	2.40389297319334
MenACWY CT_not_covid	2.31853234004413	2.31853234004413
CT_not_covid	2.54755810143885	2.54755810143885
D0_not_covid	2.15283355205853	2.15283355205853
CT_not_covid	2.03142527514379	2.03142527514379
D7_not_covid	1.06019350049765	1.06019350049765
D0_not_covid	1.4465145413635	1.4465145413635
CT_not_covid	1.51219805624959	1.51219805624959
D7_not_covid	2.0967172543348	2.0967172543348
ChAdOx1 CT_had_covid	2.02630688952088	2.02630688952088
ChAdOx1 CT_had_covid	2.26067530776539	2.26067530776539
ChAdOx1 D7_had_covid	2.59058287690025	2.59058287690025
ChAdOx1 CT_had_covid	1.98414890920721	1.98414890920721
ChAdOx1 D7_had_covid	1.71139048122415	1.71139048122415
MenACWY CT_not_covid	1.70570563539701	1.70570563539701
MenACWY CT_not_covid	2.45051610280853	2.45051610280853
MenACWY D7_not_covid	2.89452185677808	2.89452185677808
MenACWY CT_not_covid	1.39782185666813	1.39782185666813
MenACWY D7_not_covid	0.994991232993123	0.994991232993123
MenACWY CT_had_covid	-0.495284241109261	-0.495284241109261
MenACWY D7_had_covid	1.53498582376756	1.53498582376756
MenACWY CT_had_covid	1.25746229461328	1.25746229461328
MenACWY CT_had_covid	2.05846922349399	2.05846922349399
MenACWY D7_had_covid	1.807013533636	1.807013533636
ChAdOx1 CT_had_covid	0.95868239417278	0.95868239417278
MenACWY CT_had_covid	0.792261464491684	0.792261464491684
MenACWY D7_had_covid	1.64721094452056	1.64721094452056
ChAdOx1 CT_had_covid	3.05048804789712	3.05048804789712
ChAdOx1 D7_had_covid	2.13397544498969	2.13397544498969
MenACWY CT_had_covid	0.20727019680037	0.20727019680037
MenACWY D7_had_covid	1.1412626656349	1.1412626656349
MenACWY CT_had_covid	1.07858615347392	1.07858615347392
MenACWY D7_had_covid	1.3891593534789	1.3891593534789
MenACWY CT_had_covid	2.12687937686861	2.12687937686861
MenACWY CT_had_covid	0.369595209071634	0.369595209071634
MenACWY D7_had_covid	1.54123117285703	1.54123117285703
ChAdOx1 D0_had_covid	1.91306076970899	1.91306076970899
ChAdOx1 CT_had_covid	2.21181539315062	2.21181539315062
ChAdOx1 D7_had_covid	1.9566173463984	1.9566173463984
MenACWY D0_had_covid	2.61248258787594	2.61248258787594
MenACWY CT_had_covid	0.390871070555975	0.390871070555975
MenACWY D7_had_covid	2.01028423816772	2.01028423816772
D0_not_covid	2.90188242385729	2.90188242385729
CT_not_covid	1.54570527651467	1.54570527651467
