# Supplementary material for: Multi-omics analysis reveals COVID-19 vaccine induced attenuation of inflammatory responses during breakthrough disease
Source: Nat Commun. 2024 Apr 22;15:3402. doi: 10.1038/s41467-024-47463-6 (PMC11035709; doi:10.1038/s41467-024-47463-6)
Supplement: Supplementary file 13 — Source Data [file 41467_2024_47463_MOESM13_ESM.zip › source_data/Figure6d_follow_up_D0_CT_ChAdOx1_BTM.txt]

ID	Title	cerno	N1	AUC	cES	P.Value	adj.P.Val
LI.M47.0	enriched in B cells (I)	240.505463342263	43	0.868463993629617	2.79657515514259	1.49605419385176e-16	4.5514015737838e-14
LI.M4.1	cell cycle (I)	422.773730446414	106	0.748007026436902	1.99421570965289	3.8848503854538e-16	4.5514015737838e-14
LI.M150	innate antiviral response	127.756548397597	12	0.969240822422927	5.32318951656654	3.94630194258711e-16	4.5514015737838e-14
LI.M127	type I interferon response	126.240033713129	12	0.987100049009312	5.2600014047137	7.40441269783491e-16	6.40481698362719e-14
LI.M75	antiviral IFN signature	162.668588449362	22	0.786545480022675	3.69701337384915	1.62810866213652e-15	1.12665119419847e-13
LI.M4.0	cell cycle and transcription	827.188979544252	268	0.644168389534469	1.54326302153778	8.21439012153334e-15	4.73696497008422e-13
LI.M165	enriched in activated dendritic cells (II)	158.378790828659	29	0.672486306965682	2.73066880739068	2.96578832883561e-11	1.46594680253874e-09
LI.M47.1	enriched in B cells (II)	168.582277370449	33	0.828607913378633	2.55427692985529	6.31325104274502e-11	2.73048107598722e-09
LI.M67	activated dendritic cells	83.1705145328922	11	0.842773860135944	3.78047793331328	4.83974419517959e-09	1.86061276836904e-07
LI.M69	enriched in B cells (VI)	102.632772545715	18	0.913108107056416	2.8509103484921	2.54600615779664e-08	8.80918130597638e-07
LI.M111.1	viral sensing & immunity; IRF2 targets network (II)	73.9394096065297	11	0.889902242814592	3.36088225484226	1.56498458201895e-07	4.92258786707778e-06
LI.M4.2	PLK1 signaling events	109.475110052119	23	0.800271739130435	2.37989369678519	4.30987437302216e-07	1.24268044422139e-05
LI.M226	proteasome	70.1216402564826	11	0.901218146177541	3.18734728438558	6.32913425509337e-07	1.68452342481716e-05
LI.M68	RIG-1 like receptor signaling	58.0728778495698	9	0.810381570146375	3.22627099164277	4.17526790186708e-06	0.000103188763860429
LI.M156.0	plasma cells & B cells, immunoglobulins	111.073787049141	27	0.663094830182018	2.05692198239151	7.8868191210899e-06	0.000181922627726474
LI.M6	mitotic cell division	97.6362204689735	23	0.774255459153831	2.12252653193421	1.39655203660382e-05	0.000302004377915575
LI.S2	B cell surface signature	198.183393227843	61	0.671062360499105	1.62445404285117	1.57043179379636e-05	0.000319629059207964
LI.M4.9	mitotic cell cycle in stimulated CD4 T cells	70.1793705903895	14	0.849150219572459	2.50640609251391	1.75658728810272e-05	0.000337655112046411
LI.M4.4	mitotic cell cycle - DNA replication	94.2640943555702	24	0.745494943124752	1.96383529907438	7.59570488337174e-05	0.00138321783665612
LI.M103	cell cycle (III)	139.974760207306	42	0.678811144186855	1.66636619294412	0.000123294568239021	0.00213299603053507
LI.M4.6	cell division in stimulated CD4 T cells	59.4616445062051	13	0.75536716469359	2.28698632716173	0.000198022057536744	0.00326264913846254
LI.S11	Activated (LPS) dendritic cell surface signature	92.7892820254838	25	0.631767344078486	1.85578564050968	0.00022509809652041	0.00354017915436644
LI.M4.5	mitotic cell cycle in stimulated CD4 T cells	89.8346385629958	24	0.751652535444842	1.87155497006241	0.00023976421032751	0.00360688768579646
LI.M15	Ran mediated mitosis	57.7912976731576	13	0.781306216539377	2.22274221819837	0.000329800569843243	0.00460968659901335
LI.M4.10	cell cycle (II)	45.6020120340474	9	0.872898097593604	2.53344511300263	0.000339018267207342	0.00460968659901335
LI.M111.0	viral sensing & immunity; IRF2 targets network (I)	63.3418662039006	15	0.704705882352941	2.11139554013002	0.000356037917565252	0.00460968659901335
LI.M4.12	C-MYC transcriptional network	48.5177679089304	10	0.863318165908295	2.42588839544652	0.000359715428246706	0.00460968659901335
LI.M57	immuregulation - monocytes, T and B cells	51.3619337550828	11	0.663705099157353	2.33463335250376	0.000382654629640343	0.00472851792341281
LI.M8	E2F transcription factor network	49.795108153753	11	0.773058221532038	2.26341400698877	0.000625024841477437	0.00745719293624804
LI.M102	TBA	34.0059452020466	6	0.78698066111461	2.83382876683722	0.00067308686016784	0.00776293512060242
LI.M10.0	E2F1 targets (Q3)	90.3132264248231	26	0.651926985342081	1.73679281586198	0.000784350685437501	0.00828508200911485
LI.M10.1	E2F1 targets (Q4)	68.8894394213944	18	0.731662425190477	1.91359553948318	0.000787880555866754	0.00828508200911485
LI.M47.2	enriched in B cells (III)	85.0193597167358	24	0.675580431177446	1.77123666076533	0.00079019568295026	0.00828508200911485
LI.M13	innate activation by cytosolic DNA sensing	45.0775318039461	10	0.686615330766538	2.2538765901973	0.00107706578532722	0.010960728285977
LI.M4.7	mitotic cell cycle	54.0900965120719	14	0.706943291286124	1.93178916114543	0.00218392788704825	0.0215896871119627
LI.M4.11	mitotic cell cycle in stimulated CD4 T cells	35.9269243107146	8	0.855909218170365	2.24543276941966	0.00296182079835149	0.028466388784156
