# Supplementary material for: Multi-omics analysis reveals COVID-19 vaccine induced attenuation of inflammatory responses during breakthrough disease
Source: Nat Commun. 2024 Apr 22;15:3402. doi: 10.1038/s41467-024-47463-6 (PMC11035709; doi:10.1038/s41467-024-47463-6)
Supplement: Supplementary file 13 — Source Data [file 41467_2024_47463_MOESM13_ESM.zip › source_data/Figure_2d_STAGE_1_CT.NAAT.positive.MenACWY_vs_CT.NAAT.negative.txt]

feature_name	shortened_feature_name	logFC	CI.L	CI.R	AveExpr	t	P.Value	adj.P.Val	B
ENSG00000148357.17	HMCN2	-1.69151043866291	-2.36655678691425	-1.01646409041158	2.96579886418016	-5.06915502003254	1.01759968433307e-05	0.0039362877048249	3.3855474910963
lncRNA__URS0000394A79_9606_Homo_sapiens_long_intergenic_non-protein_coding_RNA_1714_LINC01714_&lncRNA__URS000075E3E5_9606_Homo_sapiens_long_intergenic_non-protein_coding_RNA_1343_LINC01343_&lncRNA__URS00001C235B_9606_Homo_sapiens_long_intergenic_non-protein_coding_RNA_242_LINC00242_&lncRNA__URS0000759BE2_9606_Homo_sapiens_human__non-protein_coding_lnc-OR1D5-1:2	lncRNA:LINC01714 & lncRNA:LINC01343 & lncRNA:LINC00242 & lncRNA:lnc-OR1D5-1:2	-1.84150480895776	-2.57989478557121	-1.1031148323443	1.56635112876554	-5.04523671202487	1.09736722184336e-05	0.0039362877048249	3.19492300791391
lncRNA__URS000075C528_9606_Homo_sapiens_long_intergenic_non-protein_coding_RNA_342_LINC00342_&lncRNA__URS000075B927_9606_Homo_sapiens_family_with_sequence_similarity_30_member_A_FAM30A_&lncRNA__URS000075D573_9606_Homo_sapiens_small_nucleolar_RNA_host_gene_9_SNHG9_&lncRNA__URS0000BC4453_9606_Homo_sapiens_long_intergenic_non-protein_coding_RNA_2038_LINC02038_	lncRNA:URS000075C528_9606_SNHG9 & lncRNA:LINC02038	-1.61343744948791	-2.26103127108804	-0.965843627887769	4.00054717860794	-5.04015530759233	1.11509566708921e-05	0.0039362877048249	3.30236293393295
tRNA__Homo_sapiens_tRNA-Val-CAC-1-1&tRNA__Homo_sapiens_tRNA-Val-CAC-1-2&tRNA__Homo_sapiens_tRNA-Val-CAC-1-3&tRNA__Homo_sapiens_tRNA-Val-CAC-1-4&tRNA__Homo_sapiens_tRNA-Val-CAC-1-5&tRNA__Homo_sapiens_tRNA-Val-CAC-1-6&tRNA__Homo_sapiens_tRNA-Val-CAC-1-7&tRNA__Homo_sapiens_tRNA-Val-CAC-5-1&tRNA__Homo_sapiens_tRNA-Val-CAC-4-1&tRNA__Homo_sapiens_tRNA-Val-CAC-2-1&tRNA__Homo_sapiens_tRNA-Val-CAC-6-1	tRNA-Val-CAC-1-1 & tRNA-Val-CAC-1-2 & tRNA-Val-CAC-1-3 & tRNA-Val-CAC-1-4 & tRNA-Val-CAC-1-5 & tRNA-Val-CAC-1-6 & tRNA-Val-CAC-1-7 & tRNA-Val-CAC-5-1 & tRNA-Val-CAC-4-1 & tRNA-Val-CAC-2-1 & tRNA-Val-CAC-6-1	-1.79387959992697	-2.54094283287092	-1.04681636698301	2.28667465812546	-4.85769687293255	1.97926585124787e-05	0.00524010634117874	2.75877127422838
tRNA__Homo_sapiens_tRNA-Gly-GCC-5-1	tRNA-Gly-GCC-5-1	-1.37168785820738	-1.96276389899579	-0.78061181741897	2.94819829552129	-4.69468460773139	3.29428741051723e-05	0.0069773007354755	2.3038244452345
tRNA__Homo_sapiens_tRNA-Gly-GCC-2-1&tRNA__Homo_sapiens_tRNA-Gly-GCC-2-2&tRNA__Homo_sapiens_tRNA-Gly-GCC-2-3&tRNA__Homo_sapiens_tRNA-Gly-GCC-2-4&tRNA__Homo_sapiens_tRNA-Gly-GCC-2-5&tRNA__Homo_sapiens_tRNA-Gly-GCC-2-6&tRNA__Homo_sapiens_tRNA-Gly-GCC-3-1&tRNA__Homo_sapiens_tRNA-Gly-GCC-1-1&tRNA__Homo_sapiens_tRNA-Gly-GCC-1-2&tRNA__Homo_sapiens_tRNA-Gly-GCC-1-3&tRNA__Homo_sapiens_tRNA-Gly-GCC-1-4&tRN…	tRNA-Gly-GCC-2-1 & tRNA-Gly-GCC-2-2 & tRNA-Gly-GCC-2-3 & tRNA-Gly-GCC-2-4 & tRNA-Gly-GCC-2-5 & tRNA-Gly-GCC-2-6 & tRNA-Gly-GCC-3-1 & tRNA-Gly-GCC-1-1 & tRNA-Gly-GCC-1-2 & tRNA-Gly-GCC-1-3 & tRNA-Gly-GCC-1-4 & tRNA-Gly-GCC-1-5	-0.920338889058764	-1.32742036492184	-0.513257413195686	7.69360564096682	-4.57362881952671	4.7981956247653e-05	0.00846881527771076	1.92400724768415
tRNA__Homo_sapiens_tRNA-Gly-GCC-2-1&tRNA__Homo_sapiens_tRNA-Gly-GCC-2-2&tRNA__Homo_sapiens_tRNA-Gly-GCC-2-3&tRNA__Homo_sapiens_tRNA-Gly-GCC-2-4&tRNA__Homo_sapiens_tRNA-Gly-GCC-2-5&tRNA__Homo_sapiens_tRNA-Gly-GCC-2-6&tRNA__Homo_sapiens_tRNA-Gly-GCC-3-1&tRNA__Homo_sapiens_tRNA-Gly-GCC-5-1&tRNA__Homo_sapiens_tRNA-Gly-GCC-1-1&tRNA__Homo_sapiens_tRNA-Gly-GCC-1-2&tRNA__Homo_sapiens_tRNA-Gly-GCC-1-3&tRN…	tRNA-Gly-GCC-2-1 & tRNA-Gly-GCC-2-2 & tRNA-Gly-GCC-2-3 & tRNA-Gly-GCC-2-4 & tRNA-Gly-GCC-2-5 & tRNA-Gly-GCC-2-6 & tRNA-Gly-GCC-3-1 & tRNA-Gly-GCC-5-1 & tRNA-Gly-GCC-1-1 & tRNA-Gly-GCC-1-2 & tRNA-Gly-GCC-1-3 & tRNA-Gly-GCC-1-4 & tRNA-Gly-GCC-1-5	-0.931875838301615	-1.37518881978554	-0.488562856817692	5.79893963610422	-4.25247809496607	0.000128637099097125	0.0194609554205508	1.0098376511272
hsa-miR-338-5p	hsa-miR-338-5p	-1.72995079359015	-2.57272958440261	-0.887172002777694	1.62836256569896	-4.15254775089917	0.000174146206554691	0.0230526040926772	0.771391244741913
lncRNA__URS000075A69B_9606_Homo_sapiens_long_intergenic_non-protein_coding_RNA_324_LINC00324_&lncRNA__URS0000759CF4_9606_Homo_sapiens_KCNQ1_opposite_strand/antisense_transcript_1_KCNQ1OT1_&lncRNA__URS000075EA71_9606_Homo_sapiens_NAGPA_antisense_RNA_1_NAGPA-AS1_	lncRNA:NAGPA-AS1	-0.939863731762809	-1.40915556070198	-0.470571902823639	4.91521071055759	-4.05150501692209	0.000236035154424089	0.0277734698372345	0.448549879308911
hsa-miR-7977	hsa-miR-7977	-0.933209695355099	-1.40639031515892	-0.460029075551275	5.83335538636797	-3.98976003682621	0.000283907176831504	0.0288983503031215	0.273614087657228
lncRNA__URS0000A77033_9606_Homo_sapiens_HAND2_antisense_RNA_1_HAND2-AS1__lncRNA&lncRNA__URS0000A76C09_9606_Homo_sapiens_HAND2_antisense_RNA_1_HAND2-AS1__lncRNA&lncRNA__URS0000A77681_9606_Homo_sapiens_HAND2_antisense_RNA_1_HAND2-AS1__lncRNA&lncRNA__URS000075E9D2_9606_Homo_sapiens_mir-497-195_cluster_host_gene_MIR497HG_	lncRNA:HAND2-AS1 & lncRNA:URS000075E9D2_9606_Homo_sapiens_mir-497-195_cluster_host_gene_MIR497HG	-1.47560541178162	-2.2273265909934	-0.723884232569842	1.90090014098433	-3.97107359263792	0.000300171721751026	0.0288983503031215	0.306504827610548
MiR.hp__hsa-mir-128-2	MiR.hp:hsa-mir-128-2	-0.838209151742548	-1.27882625355364	-0.397592049931457	2.45888908954651	-3.84844718920665	0.000431708704422428	0.0340889961933334	-0.0359398370950794
lncRNA__URS000075E0DA_9606_Homo_sapiens_uncharacterized_LOC101929384_LOC101929384__lncRNA&lncRNA__URS000075C5BA_9606_Homo_sapiens_long_intergenic_non-protein_coding_RNA_1667_LINC01667_	lncRNA:URS000075E0DA_9606_Homo_sapiensLOC101929384 & lncRNA:LINC01667	-1.99778297608452	-3.04834434306945	-0.947221609099597	2.06167102138976	-3.84699271991646	0.000433563357985629	0.0340889961933334	-0.0226229479056315
lncRNA__URS000075C528_9606_Homo_sapiens_long_intergenic_non-protein_coding_RNA_342_LINC00342_	lncRNA:LINC00342	-1.30020335251084	-1.98627429992682	-0.614132405094863	6.93656968380181	-3.83386428445822	0.00045065717347183	0.0340889961933334	-0.160608216702047
tRNA__Homo_sapiens_tRNA-Glu-CTC-1-1&tRNA__Homo_sapiens_tRNA-Glu-CTC-1-2&tRNA__Homo_sapiens_tRNA-Glu-CTC-1-3&tRNA__Homo_sapiens_tRNA-Glu-CTC-1-4&tRNA__Homo_sapiens_tRNA-Glu-CTC-1-5&tRNA__Homo_sapiens_tRNA-Glu-CTC-1-6&tRNA__Homo_sapiens_tRNA-Glu-CTC-1-7&tRNA__Homo_sapiens_tRNA-Glu-CTC-2-1&lncRNA__URS0000A7736C_9606_Homo_sapiens_long_intergenic_non-protein_coding_RNA_1783_LINC01783_&tRNA__Homo_sapie…	tRNA-Glu-CTC-1-1 & tRNA-Glu-CTC-1-2 & tRNA-Glu-CTC-1-3 & tRNA-Glu-CTC-1-4 & tRNA-Glu-CTC-1-5 & tRNA-Glu-CTC-1-6 & tRNA-Glu-CTC-1-7 & tRNA-Glu-CTC-2-1 & lncRNA:LINC01783 & tRNA-Glu-TTC-4-1 & tRNA-Glu-TTC-4-2 & tRNA-Glu-TTC-3-1 & lncRNA:URS0000A76D9A_9606_Homo_sapiensLOC440570 & tRNA-Glu-TTC-14-1	-0.961272832253228	-1.47967249566936	-0.442873168837101	3.97118686711002	-3.75125372804033	0.000574186342472665	0.0394107467460054	-0.357055633444324
ReverseComplement_ENSG00000144785.8	ReverseComplement_ENSG00000144785.8	-1.0203538599899	-1.57244759082984	-0.468260129149968	2.95094102345274	-3.73880210636593	0.000595440932895265	0.0394107467460054	-0.349761130936136
rRNA__5S_ribosomal_1_(RNA5S1-8,_RNA5S10-17)&rRNA__5S_ribosomal_9_(RNA5S9)&lncRNA__URS000048471C_9606_Homo_sapiens_LZTS1_antisense_RNA_1_LZTS1-AS1_	rRNA:5S_ribsomalisoforms & lncRNA:LZTS1-AS1	0.87222843142111	0.388017303828798	1.35643955901342	5.40544678510218	3.64409722813114	0.000783906774044189	0.0481070247393077	-0.662863784635152
lncRNA__URS000075BAA8_9606_Homo_sapiens_long_intergenic_non-protein_coding_RNA_662_LINC00662_&lncRNA__URS00007E3683_9606_Homo_sapiens_UBR5_antisense_RNA_1_UBR5-AS1_	lncRNA:UBR5-AS1	-1.37073081198313	-2.13626624048381	-0.605195383482447	1.69059882536742	-3.62227454038216	0.00083487078396989	0.0481070247393077	-0.593646651830436
tRNA__Homo_sapiens_tRNA-Leu-AAG-2-1&tRNA__Homo_sapiens_tRNA-Leu-AAG-2-2&tRNA__Homo_sapiens_tRNA-Leu-AAG-2-3&tRNA__Homo_sapiens_tRNA-Leu-AAG-2-4&tRNA__Homo_sapiens_tRNA-Leu-AAG-3-1&tRNA__Homo_sapiens_tRNA-Leu-TAG-1-1&tRNA__Homo_sapiens_tRNA-Leu-AAG-1-1&tRNA__Homo_sapiens_tRNA-Leu-AAG-1-2&tRNA__Homo_sapiens_tRNA-Leu-AAG-1-3	tRNA-Leu-AAG-2-1 & tRNA-Leu-AAG-2-2 & tRNA-Leu-AAG-2-3 & tRNA-Leu-AAG-2-4 & tRNA-Leu-AAG-3-1 & tRNA-Leu-TAG-1-1 & tRNA-Leu-AAG-1-1 & tRNA-Leu-AAG-1-2 & tRNA-Leu-AAG-1-3	-1.13279937267981	-1.76747612195816	-0.498122623401454	2.7140034137198	-3.61072899733208	0.000863109981158495	0.0481070247393077	-0.677610204303087
lncRNA__URS000075CAAA_9606_Homo_sapiens_human__non-protein_coding_lnc-RNF215-1:2	lncRNA:lnc-RNF215-1:2	-0.836482421817494	-1.30819068785622	-0.364774155778772	3.69162993194246	-3.58738357039118	0.000923046517095811	0.0488753130802232	-0.781946826432475
tRNA__Homo_sapiens_tRNA-Gln-CTG-1-1&tRNA__Homo_sapiens_tRNA-Gln-CTG-1-2&tRNA__Homo_sapiens_tRNA-Gln-CTG-1-3&tRNA__Homo_sapiens_tRNA-Gln-CTG-1-4&tRNA__Homo_sapiens_tRNA-Gln-CTG-1-5&tRNA__Homo_sapiens_tRNA-Gln-CTG-2-1&tRNA__Homo_sapiens_tRNA-Gln-CTG-5-1&tRNA__Homo_sapiens_tRNA-Gln-CTG-6-1&tRNA__Homo_sapiens_tRNA-Gln-CTG-3-1&tRNA__Homo_sapiens_tRNA-Gln-CTG-3-2&tRNA__Homo_sapiens_tRNA-Gln-CTG-4-1&tRN…	tRNA-Gln-CTG-1-1 & tRNA-Gln-CTG-1-2 & tRNA-Gln-CTG-1-3 & tRNA-Gln-CTG-1-4 & tRNA-Gln-CTG-1-5 & tRNA-Gln-CTG-2-1 & tRNA-Gln-CTG-5-1 & tRNA-Gln-CTG-6-1 & tRNA-Gln-CTG-3-1 & tRNA-Gln-CTG-3-2 & tRNA-Gln-CTG-4-1 & tRNA-Gln-CTG-4-2 & tRNA-Gln-CTG-7-1	-1.10985388701333	-1.74805960614194	-0.471648167884719	3.11925114825941	-3.5180304836031	0.00112564972584046	0.0567649076030977	-0.938426175896114
lncRNA__URS0000394A79_9606_Homo_sapiens_long_intergenic_non-protein_coding_RNA_1714_LINC01714_&lncRNA__URS000075E3E5_9606_Homo_sapiens_long_intergenic_non-protein_coding_RNA_1343_LINC01343_&lncRNA__URS0000759B1D_9606_Homo_sapiens_long_intergenic_non-protein_coding_RNA_1299_LINC01299_&lncRNA__URS000075CB2F_9606_Homo_sapiens_PHKA2_antisense_RNA_1_PHKA2-AS1_	lncRNA:PHKA2-AS1	-1.21266543716668	-1.92071929182581	-0.504611582507542	2.59076808614002	-3.46472835923592	0.00130971940280313	0.0630451294349326	-1.04586343485951
tRNA__Homo_sapiens_tRNA-Lys-CTT-1-1&tRNA__Homo_sapiens_tRNA-Lys-CTT-1-2&tRNA__Homo_sapiens_tRNA-Lys-CTT-4-1&tRNA__Homo_sapiens_tRNA-Lys-CTT-2-1&tRNA__Homo_sapiens_tRNA-Lys-CTT-2-2&tRNA__Homo_sapiens_tRNA-Lys-CTT-2-3&tRNA__Homo_sapiens_tRNA-Lys-CTT-2-4&tRNA__Homo_sapiens_tRNA-Lys-CTT-2-5&tRNA__Homo_sapiens_tRNA-Lys-CTT-3-1&tRNA__Homo_sapiens_tRNA-Lys-CTT-5-1	tRNA-Lys-CTT-1-1 & tRNA-Lys-CTT-1-2 & tRNA-Lys-CTT-4-1 & tRNA-Lys-CTT-2-1 & tRNA-Lys-CTT-2-2 & tRNA-Lys-CTT-2-3 & tRNA-Lys-CTT-2-4 & tRNA-Lys-CTT-2-5 & tRNA-Lys-CTT-3-1 & tRNA-Lys-CTT-5-1	-1.11228916293127	-1.77582204963729	-0.448756276225257	2.61599363021307	-3.39117136028227	0.00161163905266875	0.0714547373189119	-1.23286627501716
lncRNA__URS0000204428_9606_Homo_sapiens_human__nuclear_paraspeckle_assembly_transcript_1_NEAT1_&lncRNA__URS000075DAEC_9606_Homo_sapiens_nuclear_paraspeckle_assembly_transcript_1_NEAT1_	lncRNA:URS0000204428_9606_Homo_sapiens_human:nuclear_paraspeckle_assembly_transcript_1_NEAT1 & lncRNA:URS000075DAEC_9606_Homo_sapiens_nuclear_paraspeckle_assembly_transcript_1_NEAT1	-1.13030334162158	-1.80492169803726	-0.455684985205908	4.12208964525009	-3.38946645352146	0.00161937081742577	0.0714547373189119	-1.31039075505267
lncRNA__URS000075D30C_9606_Homo_sapiens_human__non-protein_coding_lnc-FAM182B-8:5&lncRNA__URS0000A7717F_9606_Homo_sapiens_HOMER3_antisense_RNA_1_HOMER3-AS1__lncRNA&lncRNA__URS0000A77656_9606_Homo_sapiens_HOMER3_antisense_RNA_1_HOMER3-AS1_&lncRNA__URS000075B2AD_9606_Homo_sapiens_uncharacterized_LOC102723885_LOC102723885__lncRNA	lncRNA:HOMER3-AS1 & lncRNA:URS000075B2AD_9606_Homo_sapiensLOC102723885	-1.17588698718752	-1.88200252641704	-0.469771447958003	8.64340147365113	-3.36887035267513	0.00171561982578296	0.0721546333177148	-1.40652766088782
tRNA__Homo_sapiens_tRNA-Gly-GCC-2-1&tRNA__Homo_sapiens_tRNA-Gly-GCC-2-2&tRNA__Homo_sapiens_tRNA-Gly-GCC-2-3&tRNA__Homo_sapiens_tRNA-Gly-GCC-2-4&tRNA__Homo_sapiens_tRNA-Gly-GCC-2-5&tRNA__Homo_sapiens_tRNA-Gly-GCC-2-6&tRNA__Homo_sapiens_tRNA-Gly-GCC-3-1&tRNA__Homo_sapiens_tRNA-Gly-GCC-5-1&tRNA__Homo_sapiens_tRNA-Gly-CCC-1-1&tRNA__Homo_sapiens_tRNA-Gly-CCC-1-2&tRNA__Homo_sapiens_tRNA-Gly-GCC-1-1&tRN…	tRNA-Gly-GCC-2-1 & tRNA-Gly-GCC-2-2 & tRNA-Gly-GCC-2-3 & tRNA-Gly-GCC-2-4 & tRNA-Gly-GCC-2-5 & tRNA-Gly-GCC-2-6 & tRNA-Gly-GCC-3-1 & tRNA-Gly-GCC-5-1 & tRNA-Gly-CCC-1-1 & tRNA-Gly-CCC-1-2 & tRNA-Gly-GCC-1-1 & tRNA-Gly-GCC-1-2 & tRNA-Gly-GCC-1-3 & tRNA-Gly-GCC-1-4 & tRNA-Gly-GCC-1-5	-0.800467715963812	-1.28551194444628	-0.315423487481347	3.94650147059367	-3.33854290695432	0.00186734664436902	0.0721546333177148	-1.43542393513972
lncRNA__URS000075E68F_9606_Homo_sapiens_NR2F2_antisense_RNA_1_NR2F2-AS1__lncRNA&lncRNA__URS0000CCDFFB_9606_Homo_sapiens_cat_eye_syndrome_chromosome_region_lncRNA&lncRNA__URS0000CCE07B_9606_Homo_sapiens_cat_eye_syndrome_chromosome_region_candidate_7_CECR7_	lncRNA:NR2F2-AS1 & lncRNA:URS0000CCDFFB_9606_Homo_sapiens_cat_eye_syndrome_chromosome_region_lncRNA & lncRNA:URS0000CCE07B_9606_Homo_sapiens_cat_eye_syndrome_chromosome_region_candidate_7_CECR7	-1.46135064168103	-2.34701803988558	-0.575683243476481	1.88518655032975	-3.33793794696186	0.00187049972514474	0.0721546333177148	-1.30885229325905
ReverseComplement_lncRNA__URS0000759D4A_9606_Homo_sapiens_FOXF1_adjacent_non-coding_developmental_regulatory_RNA_FENDRR_&ENSG00000179023.9&ReverseComplement_ENSG00000072736.19&ReverseComplement_ENSG00000197930.13&ENSG00000166343.10&ReverseComplement_ENSG00000113231.14&ReverseComplement_ENSG00000145362.21&ENSG00000175857.9&ENSG00000109685.19&ENSG00000108557.19&ReverseComplement_ENSG00000184956.16&…	ReverseComplement_lncRNA:URS0000759D4A_9606_SH3PXD2B & ADCY4 & ATAD3C & CCDC13 & KCNF1 & ReverseComplement_MMP9 & CFAP61 & ReverseComplement_GRK6	-1.75626556940598	-2.82314945860466	-0.689381680207298	1.59532254178512	-3.33017850218612	0.0019113953482402	0.0721546333177148	-1.31194840073787
lncRNA__URS0000394A79_9606_Homo_sapiens_long_intergenic_non-protein_coding_RNA_1714_LINC01714_&lncRNA__URS000075D547_9606_Homo_sapiens_D4Z4_binding_element_transcript_DBET_&lncRNA__URS00003FB8AF_9606_Homo_sapiens_SLC12A5_and_MMP9_antisense_RNA_1_SLC12A5-AS1_&lncRNA__URS0000759D46_9606_Homo_sapiens_long_intergenic_non-protein_coding_RNA_1488_LINC01488_&lncRNA__URS000075DFDA_9606_Homo_sapiens_human…	lncRNA:lncRNA:LINC002481	-1.12651604204335	-1.81531892387679	-0.43771316020992	2.6361366787684	-3.30854394742021	0.00202996989788983	0.0721546333177148	-1.44026262760742
ENSG00000197299.13	BLM	-1.2619321545265	-2.03411498289293	-0.489749326160078	7.02374974028329	-3.30605709452839	0.00204404060390127	0.0721546333177148	-1.55300269441313
tRNA__Homo_sapiens_tRNA-Leu-CAG-1-1&tRNA__Homo_sapiens_tRNA-Leu-CAG-1-2&tRNA__Homo_sapiens_tRNA-Leu-CAG-1-3&tRNA__Homo_sapiens_tRNA-Leu-CAG-1-4&tRNA__Homo_sapiens_tRNA-Leu-CAG-1-5&tRNA__Homo_sapiens_tRNA-Leu-CAG-1-6&tRNA__Homo_sapiens_tRNA-Leu-CAG-1-7&tRNA__Homo_sapiens_tRNA-Leu-CAG-2-1&tRNA__Homo_sapiens_tRNA-Leu-CAG-2-2	tRNA-Leu-CAG-1-1 & tRNA-Leu-CAG-1-2 & tRNA-Leu-CAG-1-3 & tRNA-Leu-CAG-1-4 & tRNA-Leu-CAG-1-5 & tRNA-Leu-CAG-1-6 & tRNA-Leu-CAG-1-7 & tRNA-Leu-CAG-2-1 & tRNA-Leu-CAG-2-2	-0.84140307579885	-1.36073819013627	-0.322067961461426	4.32897583900277	-3.2775618045533	0.00221204347127378	0.0732367082471722	-1.60279461198065
tRNA__Homo_sapiens_tRNA-Lys-CTT-2-1&tRNA__Homo_sapiens_tRNA-Lys-CTT-2-2&tRNA__Homo_sapiens_tRNA-Lys-CTT-2-3&tRNA__Homo_sapiens_tRNA-Lys-CTT-2-4&tRNA__Homo_sapiens_tRNA-Lys-CTT-2-5	tRNA-Lys-CTT-2-1 & tRNA-Lys-CTT-2-2 & tRNA-Lys-CTT-2-3 & tRNA-Lys-CTT-2-4 & tRNA-Lys-CTT-2-5	-0.975238929461898	-1.57720981102563	-0.373268047898171	2.67809411362429	-3.27740436288656	0.0022130072369306	0.0732367082471722	-1.52212149160432
snoRNA__Homo_sapiens300492_SNORD12	snoRNA:SNORD12	-1.56678671929695	-2.55548702092942	-0.57808641766448	2.8107837502553	-3.20582416022233	0.00269509719215795	0.086488118984705	-1.71198912965059
tRNA__Homo_sapiens_tRNA-Lys-CTT-1-1&tRNA__Homo_sapiens_tRNA-Lys-CTT-1-2	tRNA-Lys-CTT-1-1 & tRNA-Lys-CTT-1-2	-1.15232063563079	-1.88360094802399	-0.421040323237598	2.28320545479134	-3.18774769493051	0.00283175531118972	0.088200849251468	-1.71285507800999
ENSG00000197299.13&ENSG00000188266.14&ReverseComplement_ENSG00000169045.17&ReverseComplement_ENSG00000154027.19&ReverseComplement_ENSG00000169302.16&ReverseComplement_ENSG00000174839.13	BLM & HYKK & ReverseComplement_HNRNPH1 & ReverseComplement_AK5 & ReverseComplement_STK32A & ReverseComplement_DENND6A	-1.47080814765966	-2.41376023733012	-0.527856057989196	4.65659679305968	-3.15544694408017	0.00309245757588354	0.0894395354561484	-1.91029625707533
lncRNA__URS000075E68F_9606_Homo_sapiens_NR2F2_antisense_RNA_1_NR2F2-AS1__lncRNA&lncRNA__URS000075A94E_9606_Homo_sapiens_long_intergenic_non-protein_coding_RNA_1431_LINC01431_	lncRNA:NR2F2-AS1 & lncRNA:LINC01431	-1.15929751922206	-1.90441245783055	-0.414182580613575	2.20955930774662	-3.14750275247406	0.00315997399488907	0.0894395354561484	-1.80523877654862
lncRNA__URS000075E68F_9606_Homo_sapiens_NR2F2_antisense_RNA_1_NR2F2-AS1__lncRNA	lncRNA:NR2F2-AS1	-0.960971583436177	-1.57981199658852	-0.342131170283838	10.3466186553976	-3.14142257728401	0.00321258864167307	0.0894395354561484	-2.00790812771003
tRNA__Homo_sapiens_tRNA-Ser-AGA-2-1&tRNA__Homo_sapiens_tRNA-Ser-AGA-2-2&tRNA__Homo_sapiens_tRNA-Ser-AGA-2-3&tRNA__Homo_sapiens_tRNA-Ser-AGA-2-4&tRNA__Homo_sapiens_tRNA-Ser-AGA-2-5&tRNA__Homo_sapiens_tRNA-Ser-AGA-2-6&tRNA__Homo_sapiens_tRNA-Ser-TGA-3-1&tRNA__Homo_sapiens_tRNA-Ser-AGA-4-1&tRNA__Homo_sapiens_tRNA-Ser-AGA-1-1&tRNA__Homo_sapiens_tRNA-Ser-TGA-2-1&tRNA__Homo_sapiens_tRNA-Ser-TGA-4-1&tRN…	tRNA-Ser-AGA-2-1 & tRNA-Ser-AGA-2-2 & tRNA-Ser-AGA-2-3 & tRNA-Ser-AGA-2-4 & tRNA-Ser-AGA-2-5 & tRNA-Ser-AGA-2-6 & tRNA-Ser-TGA-3-1 & tRNA-Ser-AGA-4-1 & tRNA-Ser-AGA-1-1 & tRNA-Ser-TGA-2-1 & tRNA-Ser-TGA-4-1 & tRNA-Ser-CGA-1-1	0.870701944881455	0.308833950493891	1.43256993926902	1.94428381976283	3.13494339092179	0.00326956809072334	0.0894395354561484	-1.79383333386791
lncRNA__URS000075AE1B_9606_Homo_sapiens_human__non-protein_coding_lnc-CELA3A-5:14&lncRNA__URS000075D5F9_9606_Homo_sapiens_long_intergenic_non-protein_coding_RNA_339_LINC00339_&lncRNA__URS000075BB12_9606_Homo_sapiens_human__non-protein_coding_lnc-CELA3A-5:13&lncRNA__URS000075D659_9606_Homo_sapiens_human__non-protein_coding_lnc-CELA3A-5:16&lncRNA__URS000075E9D1_9606_Homo_sapiens_human__non-protein_…	lncRNA:lnc-CELA3A-5:12	-0.827269217382874	-1.36157412413676	-0.29296431062899	5.3764117295977	-3.13221946864008	0.00329380725475901	0.0894395354561484	-1.97716487177949
ENSG00000103534.17	TMC5	-0.981395714111567	-1.62244487755041	-0.340346550672723	2.22656587913593	-3.09704347496171	0.00362249103250973	0.0957356628962843	-1.92847540899325
ENSG00000185344.15&ENSG00000137700.18&ReverseComplement_ENSG00000078304.19&ReverseComplement_ENSG00000145536.15&ENSG00000164040.18&ReverseComplement_ENSG00000144028.15&ReverseComplement_ENSG00000114735.10&ENSG00000105323.17&ENSG00000131386.19&ENSG00000164941.14&ENSG00000168675.19&ENSG00000179407.3&ReverseComplement_ENSG00000105619.14&ENSG00000267796.8&ENSG00000188223.9&ReverseComplement_ENSG00000…	ATP6V0A2 & SLC37A4 & ReverseComplement_PPP2R5C & ReverseComplement_ADAMTS16 & PGRMC2 & ReverseComplement_SNRNP200 & ReverseComplement_HEMK1 & HNRNPUL1 & GALNT15 & INTS8 & LDLRAD4 & DNAJB8 & ReverseComplement_TFPT & LIN37 & ENSG00000188223.9 & ReverseComplement_CTBP2 & ReverseComplement_MiR.hp:hsa-mir-6880 & ReverseComplement_OBSCN & ReverseComplement_MELTF & ReverseComplement_NEIL1 & PKDCC & TMEM…	-0.894132669736655	-1.4797896056595	-0.308475733813811	4.58696278754649	-3.08853946429747	0.00370647986661724	0.0957356628962843	-2.07646591780208
snoRNA__Homo_sapiens300162_SNORD22	snoRNA:SNORD22	-0.942309475446306	-1.56271452272703	-0.321904428165585	3.49029621167231	-3.07264734744339	0.00386838718594444	0.0958285131436157	-2.07267454261194
hsa-miR-199b-5p	hsa-miR-199b-5p	-1.35779257608474	-2.25237974334448	-0.46320540882501	2.52529724181544	-3.07047275671997	0.00389105388590696	0.0958285131436157	-2.00450951372047
lncRNA__URS000075BAA8_9606_Homo_sapiens_long_intergenic_non-protein_coding_RNA_662_LINC00662_	lncRNA:LINC00662	-1.07163815472379	-1.79262393880629	-0.350652370641295	3.72450953759651	-3.00687897791663	0.00461204738641589	0.105871169283384	-2.24234678506301
tRNA__Homo_sapiens_tRNA-Lys-CTT-2-1&tRNA__Homo_sapiens_tRNA-Lys-CTT-2-2&tRNA__Homo_sapiens_tRNA-Lys-CTT-2-3&tRNA__Homo_sapiens_tRNA-Lys-CTT-2-4&tRNA__Homo_sapiens_tRNA-Lys-CTT-2-5&tRNA__Homo_sapiens_tRNA-Lys-CTT-3-1	tRNA-Lys-CTT-2-1 & tRNA-Lys-CTT-2-2 & tRNA-Lys-CTT-2-3 & tRNA-Lys-CTT-2-4 & tRNA-Lys-CTT-2-5 & tRNA-Lys-CTT-3-1	-1.01846620436498	-1.70385308596825	-0.333079322761711	4.17119075364364	-3.00611310788247	0.00462145155752683	0.105871169283384	-2.26392115730301
lncRNA__URS000075C528_9606_Homo_sapiens_long_intergenic_non-protein_coding_RNA_342_LINC00342_&lncRNA__URS000075D573_9606_Homo_sapiens_small_nucleolar_RNA_host_gene_9_SNHG9_	lncRNA:URS000075C528_9606_SNHG9	-1.22385417272611	-2.05223315947447	-0.395475185977744	5.09728958680649	-2.98878779975271	0.00483906968680199	0.105871169283384	-2.32309959889158
tRNA__Homo_sapiens_tRNA-Lys-CTT-1-1&tRNA__Homo_sapiens_tRNA-Lys-CTT-1-2&tRNA__Homo_sapiens_tRNA-Lys-CTT-4-1	tRNA-Lys-CTT-1-1 & tRNA-Lys-CTT-1-2 & tRNA-Lys-CTT-4-1	-0.956256026804279	-1.60611518095783	-0.306396872650728	5.86105318418887	-2.97679842307038	0.00499526342280222	0.105871169283384	-2.35657278583528
lncRNA__URS0000CCE08E_9606_Homo_sapiens_uncharacterized_LOC107985355_LOC107985355__lncRNA	lncRNA:URS0000CCE08E_9606_Homo_sapiensLOC107985355	-0.855424072990624	-1.43808661640866	-0.272761529572588	6.18817115057731	-2.97001641848267	0.00508570145227989	0.105871169283384	-2.374743352006
hsa-miR-1260a	hsa-miR-1260a	-0.792987506322462	-1.33321175400737	-0.252763258637552	8.96317956953285	-2.96952341572445	0.00509233522519962	0.105871169283384	-2.40133899722329
ENSG00000147454.14	SLC25A37	0.688481556523818	0.219127782512647	1.15783533053499	2.55623133799695	2.96747096866559	0.00512004005544438	0.105871169283384	-2.25652468743986
tRNA__Homo_sapiens_tRNA-Asp-GTC-2-1&tRNA__Homo_sapiens_tRNA-Asp-GTC-2-10&tRNA__Homo_sapiens_tRNA-Asp-GTC-2-11&tRNA__Homo_sapiens_tRNA-Asp-GTC-2-2&tRNA__Homo_sapiens_tRNA-Asp-GTC-2-3&tRNA__Homo_sapiens_tRNA-Asp-GTC-2-4&tRNA__Homo_sapiens_tRNA-Asp-GTC-2-5&tRNA__Homo_sapiens_tRNA-Asp-GTC-2-6&tRNA__Homo_sapiens_tRNA-Asp-GTC-2-7&tRNA__Homo_sapiens_tRNA-Asp-GTC-2-8&tRNA__Homo_sapiens_tRNA-Asp-GTC-2-9&t…	tRNA-Asp-GTC-2-1 & tRNA-Asp-GTC-2-10 & tRNA-Asp-GTC-2-11 & tRNA-Asp-GTC-2-2 & tRNA-Asp-GTC-2-3 & tRNA-Asp-GTC-2-4 & tRNA-Asp-GTC-2-5 & tRNA-Asp-GTC-2-6 & tRNA-Asp-GTC-2-7 & tRNA-Asp-GTC-2-8 & tRNA-Asp-GTC-2-9 & tRNA-Asp-GTC-1-1 & tRNA-Asp-GTC-3-1	-1.14653527685685	-1.92905165351024	-0.364018900203465	1.89568673677628	-2.9640700901786	0.00516625827606091	0.105871169283384	-2.20198380108511
tRNA__Homo_sapiens_tRNA-iMet-CAT-1-1&tRNA__Homo_sapiens_tRNA-iMet-CAT-1-2&tRNA__Homo_sapiens_tRNA-iMet-CAT-1-3&tRNA__Homo_sapiens_tRNA-iMet-CAT-1-4&tRNA__Homo_sapiens_tRNA-iMet-CAT-1-5&tRNA__Homo_sapiens_tRNA-iMet-CAT-1-6&tRNA__Homo_sapiens_tRNA-iMet-CAT-1-7&tRNA__Homo_sapiens_tRNA-iMet-CAT-1-8&tRNA__Homo_sapiens_tRNA-iMet-CAT-2-1	tRNA-iMet-CAT-1-1 & tRNA-iMet-CAT-1-2 & tRNA-iMet-CAT-1-3 & tRNA-iMet-CAT-1-4 & tRNA-iMet-CAT-1-5 & tRNA-iMet-CAT-1-6 & tRNA-iMet-CAT-1-7 & tRNA-iMet-CAT-1-8 & tRNA-iMet-CAT-2-1	-0.72479496665065	-1.22216992198052	-0.227420011320785	7.88160204880971	-2.94798818183651	0.00539016472109729	0.105871169283384	-2.44123721806243
snoRNA__Homo_sapiens300112_SNORD3@&snoRNA__Homo_sapiens300448_SNORD3@	snoRNA:SNORD3@	-0.96791342828114	-1.63416777833326	-0.301659078229017	2.58418425610531	-2.93894149029478	0.00552008830182305	0.105871169283384	-2.32959320315972
lncRNA__URS000075C3E9_9606_Homo_sapiens_human__non-protein_coding_lnc-ZNF382-5:1&lncRNA__URS00004FA0FF_9606_Homo_sapiens_long_intergenic_non-protein_coding_RNA_2043_LINC02043_	lncRNA:lncRNA:LINC02043	0.816860189477765	0.254250212772294	1.37947016618324	1.8802956435708	2.93720855296454	0.00554530845019131	0.105871169283384	-2.25378083853069
lncRNA__URS0000394A79_9606_Homo_sapiens_long_intergenic_non-protein_coding_RNA_1714_LINC01714_&lncRNA__URS000075E3E5_9606_Homo_sapiens_long_intergenic_non-protein_coding_RNA_1343_LINC01343_	lncRNA:LINC01714 & lncRNA:LINC01343	-0.838740703790069	-1.41701546233851	-0.260465945241629	9.61419805326081	-2.93418820071907	0.00558952319553109	0.105871169283384	-2.49656897018076
lncRNA__URS000075DDC4_9606_Homo_sapiens_NFYC_antisense_RNA_1_NFYC-AS1_&lncRNA__URS000081219E_9606_Homo_sapiens_TLX1_neighbor_TLX1NB__lncRNA&lncRNA__URS00008121F1_9606_Homo_sapiens_TLX1_neighbor_TLX1NB_	lncRNA:NFYC-AS1 & lncRNA:URS000081219E_9606_Homo_sapiens_TLX1_neighbor_TLX1NB & lncRNA:URS00008121F1_9606_Homo_sapiens_TLX1_neighbor_TLX1NB	-1.60683457403462	-2.71820665777454	-0.4954624902947	1.65904082524228	-2.92486729753607	0.00572806303386537	0.105871169283384	-2.25824891086281
ENSG00000104812.15&ENSG00000102034.17&ENSG00000048707.15	GYS1 & ELF4 & VPS13D	-1.60683457403462	-2.71820665777454	-0.4954624902947	1.65904082524228	-2.92486729753607	0.00572806303386537	0.105871169283384	-2.25824891086281
tRNA__Homo_sapiens_tRNA-Val-CAC-1-1&tRNA__Homo_sapiens_tRNA-Val-CAC-1-2&tRNA__Homo_sapiens_tRNA-Val-CAC-1-3&tRNA__Homo_sapiens_tRNA-Val-CAC-1-4&tRNA__Homo_sapiens_tRNA-Val-CAC-1-5&tRNA__Homo_sapiens_tRNA-Val-CAC-1-6&tRNA__Homo_sapiens_tRNA-Val-CAC-1-7&tRNA__Homo_sapiens_tRNA-Val-CAC-5-1&tRNA__Homo_sapiens_tRNA-Val-CAC-4-1&tRNA__Homo_sapiens_tRNA-Val-AAC-1-1&tRNA__Homo_sapiens_tRNA-Val-AAC-1-2&tRN…	tRNA-Val-CAC-1-1 & tRNA-Val-CAC-1-2 & tRNA-Val-CAC-1-3 & tRNA-Val-CAC-1-4 & tRNA-Val-CAC-1-5 & tRNA-Val-CAC-1-6 & tRNA-Val-CAC-1-7 & tRNA-Val-CAC-5-1 & tRNA-Val-CAC-4-1 & tRNA-Val-AAC-1-1 & tRNA-Val-AAC-1-2 & tRNA-Val-AAC-1-3 & tRNA-Val-AAC-1-4 & tRNA-Val-AAC-1-5 & tRNA-Val-AAC-4-1 & tRNA-Val-AAC-3-1 & tRNA-Val-AAC-5-1 & tRNA-Val-CAC-14-1 & tRNA-Val-AAC-2-1	-0.99745925410809	-1.68845430457791	-0.306464203638265	3.14353707017668	-2.92021420996979	0.00579842098058196	0.105871169283384	-2.41328647210546
ENSG00000101438.4&ENSG00000140718.21	SLC32A1 & FTO	-1.16377731776141	-1.98582085556972	-0.341733779953104	3.2962042558486	-2.86397716802632	0.00671523723445073	0.120532817479378	-2.55323848415687
ENSG00000185344.15&ENSG00000137700.18&ReverseComplement_ENSG00000078304.19&ReverseComplement_ENSG00000145536.15&ENSG00000164040.18&ReverseComplement_ENSG00000144028.15&ReverseComplement_ENSG00000114735.10&ENSG00000105323.17&ENSG00000131386.19&ENSG00000164941.14&ENSG00000168675.19&ENSG00000179407.3&ReverseComplement_ENSG00000105619.14&ENSG00000267796.8&ENSG00000188223.9&ReverseComplement_ENSG00000…	ATP6V0A2 & SLC37A4 & ReverseComplement_PPP2R5C & ReverseComplement_ADAMTS16 & PGRMC2 & ReverseComplement_SNRNP200 & ReverseComplement_HEMK1 & HNRNPUL1 & GALNT15 & INTS8 & LDLRAD4 & DNAJB8 & ReverseComplement_TFPT & LIN37 & ENSG00000188223.9 & ReverseComplement_CTBP2 & ReverseComplement_MiR.hp:hsa-mir-6880	-0.724270500423145	-1.23875710635822	-0.209783894488067	4.58615369284362	-2.84787685742249	0.00700164971822332	0.121178364421844	-2.64937886465525
lncRNA__URS0000BC4452_9606_Homo_sapiens_SEMA6A_antisense_RNA_2_SEMA6A-AS2_&lncRNA__URS0000D7810A_9606_Homo_sapiens_uncharacterized_LOC646588_LOC646588__lncRNA&lncRNA__URS0000D7811A_9606_Homo_sapiens_uncharacterized_LOC646588_LOC646588__lncRNA&lncRNA__URS0000D7804F_9606_Homo_sapiens_uncharacterized_LOC646588_LOC646588__lncRNA&lncRNA__URS0000D7812A_9606_Homo_sapiens_uncharacterized_LOC646588_LOC646…	lncRNA:URS0000BC4452_9606_SEMA6A-AS2 & lncRNA:URS0000D7810A_9606_Homo_sapiensLOC646588	-1.32112145548759	-2.26196385471668	-0.380279056258504	8.59360658333875	-2.84066714040704	0.00713356442914084	0.121178364421844	-2.70018474867402
ENSG00000181322.15	NME9	-1.01724953596518	-1.742343111406	-0.292155960524359	1.97172956021089	-2.83810151713147	0.00718106355874208	0.121178364421844	-2.49501116108959
ReverseComplement_ENSG00000117298.16&ReverseComplement_lncRNA__URS0000759D4A_9606_Homo_sapiens_FOXF1_adjacent_non-coding_developmental_regulatory_RNA_FENDRR_&ReverseComplement_ENSG00000168137.19&ENSG00000176920.13&ReverseComplement_ENSG00000186115.13&ReverseComplement_ENSG00000196689.13&ENSG00000101350.8&ReverseComplement_ENSG00000139746.16&ReverseComplement_lncRNA__URS00007E413A_9606_Homo_sapien…	ReverseComplement_ECE1 & ReverseComplement_lncRNA:lncRNA:URS00007E3AA8_9606_Homo_sapiens_human:non-protein_coding_LINC01770:14	-1.19358403085296	-2.04481744755049	-0.342350614155425	3.46067242671188	-2.83660469880552	0.00720891119790004	0.121178364421844	-2.62487285716484
tRNA__Homo_sapiens_tRNA-Asp-GTC-2-1&tRNA__Homo_sapiens_tRNA-Asp-GTC-2-10&tRNA__Homo_sapiens_tRNA-Asp-GTC-2-11&tRNA__Homo_sapiens_tRNA-Asp-GTC-2-2&tRNA__Homo_sapiens_tRNA-Asp-GTC-2-3&tRNA__Homo_sapiens_tRNA-Asp-GTC-2-4&tRNA__Homo_sapiens_tRNA-Asp-GTC-2-5&tRNA__Homo_sapiens_tRNA-Asp-GTC-2-6&tRNA__Homo_sapiens_tRNA-Asp-GTC-2-7&tRNA__Homo_sapiens_tRNA-Asp-GTC-2-8&tRNA__Homo_sapiens_tRNA-Asp-GTC-2-9	tRNA-Asp-GTC-2-1 & tRNA-Asp-GTC-2-10 & tRNA-Asp-GTC-2-11 & tRNA-Asp-GTC-2-2 & tRNA-Asp-GTC-2-3 & tRNA-Asp-GTC-2-4 & tRNA-Asp-GTC-2-5 & tRNA-Asp-GTC-2-6 & tRNA-Asp-GTC-2-7 & tRNA-Asp-GTC-2-8 & tRNA-Asp-GTC-2-9	-0.603845375222315	-1.03659962536119	-0.171091125083443	3.6816854620303	-2.82279204713432	0.00747068167589442	0.122436298001742	-2.66899356519885
hsa-miR-5100	hsa-miR-5100	-0.929873019633445	-1.59682120901672	-0.262924830250172	6.19468490968082	-2.82049952877314	0.0075149757980295	0.122436298001742	-2.72541375292801
lncRNA__URS000075C759_9606_Homo_sapiens_RBAK_downstream_neighbor_RBAKDN_	lncRNA:URS000075C759_9606_Homo_sapiens_RBAK_downstream_neighbor_RBAKDN	-0.981271442985637	-1.69048090440823	-0.27206198156304	2.48815534478183	-2.79904011023597	0.00794161814717481	0.12742687299785	-2.64070969074074
lncRNA__URS0000D7810A_9606_Homo_sapiens_uncharacterized_LOC646588_LOC646588__lncRNA&lncRNA__URS0000D7811A_9606_Homo_sapiens_uncharacterized_LOC646588_LOC646588__lncRNA&lncRNA__URS0000D7804F_9606_Homo_sapiens_uncharacterized_LOC646588_LOC646588__lncRNA&lncRNA__URS0000D7812A_9606_Homo_sapiens_uncharacterized_LOC646588_LOC646588__lncRNA&lncRNA__URS0000D77F8A_9606_Homo_sapiens_uncharacterized_LOC6465…	lncRNA:URS0000D7810A_9606_Homo_sapiensLOC646588	-1.10525201076503	-1.90860956437572	-0.30189445715435	1.66813668047826	-2.78321601510956	0.00827053994826291	0.129777554419338	-2.57204586300606
lncRNA__URS000075B82C_9606_Homo_sapiens_human__non-protein_coding_lnc-RAB23-1:3	lncRNA:lnc-RAB23-1:3	-0.626345235779094	-1.08209001626795	-0.170600455290236	5.15849155586444	-2.780267336147	0.00833321407036354	0.129777554419338	-2.81207328618261
snoRNA__Homo_sapiens300551_SNORA74A	snoRNA:SNORA74A	-0.742585461853125	-1.28506858983034	-0.200102333875906	2.19743939332324	-2.76920233743725	0.00857235630132965	0.130736908083455	-2.6802676168548
snoRNA__Homo_sapiens300098_SNORA24	snoRNA:SNORA24	-1.67816668252676	-2.90552143499657	-0.450811930056945	1.26323774689437	-2.76604644788223	0.00864172196963348	0.130736908083455	-2.56041233798432
ENSG00000069431.13&ENSG00000111602.12&ENSG00000099998.19&ReverseComplement_ENSG00000104884.17&ENSG00000124159.16&ReverseComplement_ENSG00000157106.17&ReverseComplement_ENSG00000118961.15	ABCC9 & TIMELESS & GGT5 & ReverseComplement_ERCC2 & MATN4 & ReverseComplement_SMG1 & ReverseComplement_LDAH	-1.48624537574602	-2.58957813810208	-0.382912613389959	2.04053734339162	-2.72507515781346	0.00959082122494617	0.141174604707537	-2.74822375970048
tRNA__Homo_sapiens_tRNA-Val-CAC-1-1&tRNA__Homo_sapiens_tRNA-Val-CAC-1-2&tRNA__Homo_sapiens_tRNA-Val-CAC-1-3&tRNA__Homo_sapiens_tRNA-Val-CAC-1-4&tRNA__Homo_sapiens_tRNA-Val-CAC-1-5&tRNA__Homo_sapiens_tRNA-Val-CAC-1-6&tRNA__Homo_sapiens_tRNA-Val-CAC-1-7&tRNA__Homo_sapiens_tRNA-Val-CAC-5-1&tRNA__Homo_sapiens_tRNA-Val-CAC-4-1&tRNA__Homo_sapiens_tRNA-Val-AAC-1-1&tRNA__Homo_sapiens_tRNA-Val-AAC-1-2&tRN…	tRNA-Val-CAC-1-1 & tRNA-Val-CAC-1-2 & tRNA-Val-CAC-1-3 & tRNA-Val-CAC-1-4 & tRNA-Val-CAC-1-5 & tRNA-Val-CAC-1-6 & tRNA-Val-CAC-1-7 & tRNA-Val-CAC-5-1 & tRNA-Val-CAC-4-1 & tRNA-Val-AAC-1-1 & tRNA-Val-AAC-1-2 & tRNA-Val-AAC-1-3 & tRNA-Val-AAC-1-4 & tRNA-Val-AAC-1-5 & tRNA-Val-AAC-4-1 & tRNA-Val-AAC-3-1	-0.852968466322761	-1.48625147120919	-0.219685461436336	7.38579570201493	-2.72476859602896	0.00959827340787785	0.141174604707537	-2.95359674487301
lncRNA__URS000075E6A8_9606_Homo_sapiens_uncharacterized_LOC100507388_LOC100507388__lncRNA	lncRNA:URS000075E6A8_9606_Homo_sapiensLOC100507388	-0.660388695740387	-1.15373514269692	-0.167042248783858	4.14670762441634	-2.70795914821446	0.0100151957664921	0.143502762972443	-2.9550127695635
lncRNA__URS000075E68F_9606_Homo_sapiens_NR2F2_antisense_RNA_1_NR2F2-AS1__lncRNA&lncRNA__URS0000394A79_9606_Homo_sapiens_long_intergenic_non-protein_coding_RNA_1714_LINC01714_&lncRNA__URS000075E3E5_9606_Homo_sapiens_long_intergenic_non-protein_coding_RNA_1343_LINC01343_	lncRNA:NR2F2-AS1 & lncRNA:LINC01714 & lncRNA:LINC01343	-0.967760482234822	-1.69126632929083	-0.244254635178815	2.20922774661689	-2.70595345092195	0.0100660464655464	0.143502762972443	-2.81926075973465
lncRNA__URS000075E3E5_9606_Homo_sapiens_long_intergenic_non-protein_coding_RNA_1343_LINC01343_	lncRNA:LINC01343	-0.675539711324312	-1.18193923220013	-0.169140190448492	5.80369814275655	-2.69868428710068	0.0102523503047589	0.143502762972443	-2.99949382488604
ReverseComplement_ENSG00000102858.13	ReverseComplement_MGRN1	0.645977236877469	0.161417832922122	1.13053664083282	3.65253227961675	2.69689892781576	0.0102985929989667	0.143502762972443	-2.94879271255365
tRNA__Homo_sapiens_tRNA-Met-CAT-3-1&tRNA__Homo_sapiens_tRNA-Met-CAT-3-2&tRNA__Homo_sapiens_tRNA-Met-CAT-2-1&tRNA__Homo_sapiens_tRNA-Met-CAT-4-1&tRNA__Homo_sapiens_tRNA-Met-CAT-4-2&tRNA__Homo_sapiens_tRNA-Met-CAT-4-3&tRNA__Homo_sapiens_tRNA-Met-CAT-5-1&tRNA__Homo_sapiens_tRNA-Met-CAT-5-2	tRNA-Met-CAT-3-1 & tRNA-Met-CAT-3-2 & tRNA-Met-CAT-2-1 & tRNA-Met-CAT-4-1 & tRNA-Met-CAT-4-2 & tRNA-Met-CAT-4-3 & tRNA-Met-CAT-5-1 & tRNA-Met-CAT-5-2	-1.03715397023029	-1.81937910656494	-0.254928833895634	2.01738054649491	-2.68229135035137	0.0106842495806311	0.146923843518318	-2.85238129145567
ReverseComplement_ENSG00000118369.13	ReverseComplement_USP35	0.737732628141372	0.179717010656122	1.29574824562662	2.28357082481005	2.67452782377845	0.0108946027327522	0.146923843518318	-2.88833104483154
hsa-miR-505-5p	hsa-miR-505-5p	-0.426110056004577	-0.748705766091058	-0.103514345918095	4.9785254679586	-2.67213058685082	0.0109603244928679	0.146923843518318	-3.05441825503644
tRNA__Homo_sapiens_tRNA-Glu-CTC-1-1&tRNA__Homo_sapiens_tRNA-Glu-CTC-1-2&tRNA__Homo_sapiens_tRNA-Glu-CTC-1-3&tRNA__Homo_sapiens_tRNA-Glu-CTC-1-4&tRNA__Homo_sapiens_tRNA-Glu-CTC-1-5&tRNA__Homo_sapiens_tRNA-Glu-CTC-1-6&tRNA__Homo_sapiens_tRNA-Glu-CTC-1-7&tRNA__Homo_sapiens_tRNA-Glu-CTC-2-1&lncRNA__URS0000A7736C_9606_Homo_sapiens_long_intergenic_non-protein_coding_RNA_1783_LINC01783_&tRNA__Homo_sapie…	tRNA-Glu-CTC-1-1 & tRNA-Glu-CTC-1-2 & tRNA-Glu-CTC-1-3 & tRNA-Glu-CTC-1-4 & tRNA-Glu-CTC-1-5 & tRNA-Glu-CTC-1-6 & tRNA-Glu-CTC-1-7 & tRNA-Glu-CTC-2-1 & lncRNA:LINC01783 & tRNA-Glu-TTC-4-1 & tRNA-Glu-TTC-4-2 & tRNA-Glu-TTC-3-1	-0.657429461539827	-1.15970302922322	-0.155155893856434	3.35714992533236	-2.64791061755903	0.0116451559329953	0.154152751663026	-3.04114963504557
tRNA__Homo_sapiens_tRNA-Lys-CTT-1-1&tRNA__Homo_sapiens_tRNA-Lys-CTT-1-2&tRNA__Homo_sapiens_tRNA-Lys-CTT-4-1&tRNA__Homo_sapiens_tRNA-Lys-CTT-2-1&tRNA__Homo_sapiens_tRNA-Lys-CTT-2-2&tRNA__Homo_sapiens_tRNA-Lys-CTT-2-3&tRNA__Homo_sapiens_tRNA-Lys-CTT-2-4&tRNA__Homo_sapiens_tRNA-Lys-CTT-2-5&tRNA__Homo_sapiens_tRNA-Lys-CTT-3-1	tRNA-Lys-CTT-1-1 & tRNA-Lys-CTT-1-2 & tRNA-Lys-CTT-4-1 & tRNA-Lys-CTT-2-1 & tRNA-Lys-CTT-2-2 & tRNA-Lys-CTT-2-3 & tRNA-Lys-CTT-2-4 & tRNA-Lys-CTT-2-5 & tRNA-Lys-CTT-3-1	-0.809184731848238	-1.42961936466486	-0.188750099031613	2.26956501703648	-2.63843336308869	0.0119237041010818	0.155891390654884	-2.97206294206783
ReverseComplement_ENSG00000117859.19	ReverseComplement_OSBPL9	1.03800044246729	0.236971042184147	1.83902984275044	2.35761390633469	2.62146198914819	0.0124378954509303	0.159023846685052	-3.00231196322286
ENSG00000122877.17&ENSG00000272031.3&ReverseComplement_lncRNA__URS00001668D8_9606_Homo_sapiens_KRT73_antisense_RNA_1_KRT73-AS1_&ENSG00000124466.9&ReverseComplement_ENSG00000198598.7	EGR2 & ANKRD34A & ReverseComplement_lncRNA:KRT73-AS1 & LYPD3 & ReverseComplement_MMP17	-0.915427231645411	-1.62397511536788	-0.20687934792294	6.86751996123958	-2.61366008075745	0.0126810523928082	0.159023846685052	-3.19656290563432
snoRNA__Homo_sapiens300418_SNORA9&snoRNA__Homo_sapiens300696_SNORA9	snoRNA:SNORA9	-0.574586119214277	-1.01956737743938	-0.129604860989172	2.72596615780318	-2.61220882925127	0.0127267618807472	0.159023846685052	-3.08073981000892
snoRNA__Homo_sapiens300570_SNORD88A	snoRNA:SNORD88A	-0.734217439219225	-1.30371118571133	-0.164723692727119	2.71684072296898	-2.608135910102	0.0128558552282035	0.159023846685052	-3.08512713718693
lncRNA__URS0000BC45AE_9606_Homo_sapiens_small_nucleolar_RNA_host_gene_12_SNHG12__lncRNA&lncRNA__URS0000BC4602_9606_Homo_sapiens_small_nucleolar_RNA_host_gene_12_SNHG12__lncRNA&lncRNA__URS0000BC4546_9606_Homo_sapiens_small_nucleolar_RNA_host_gene_12_SNHG12__lncRNA&snoRNA__Homo_sapiens300652_SNORA61	lncRNA:URS0000BC45AE_9606_SNORA61	-0.656211356678902	-1.16555648026628	-0.146866233091522	1.85217471150706	-2.60631001088102	0.0129141178611091	0.159023846685052	-2.98130793581449
ReverseComplement_ENSG00000275700.6	ReverseComplement_AATF	-0.717015602802548	-1.2767813517967	-0.1572498538084	1.97675731210163	-2.59129446654152	0.013402529675764	0.161760424581294	-3.03910835706517
lncRNA__URS000075E68F_9606_Homo_sapiens_NR2F2_antisense_RNA_1_NR2F2-AS1__lncRNA&lncRNA__URS0000BC450C_9606_Homo_sapiens_long_intergenic_non-protein_coding_RNA_1191_LINC01191__lncRNA	lncRNA:NR2F2-AS1 & lncRNA:LINC01191	-0.97021041751549	-1.72798948637593	-0.212431348655053	4.17223184565793	-2.59010762813593	0.0134418483127044	0.161760424581294	-3.21649494963356
tRNA__Homo_sapiens_tRNA-Glu-TTC-1-1&tRNA__Homo_sapiens_tRNA-Glu-TTC-1-2&tRNA__Homo_sapiens_tRNA-Glu-TTC-2-1&tRNA__Homo_sapiens_tRNA-Glu-TTC-2-2	tRNA-Glu-TTC-1-1 & tRNA-Glu-TTC-1-2 & tRNA-Glu-TTC-2-1 & tRNA-Glu-TTC-2-2	-0.64814802306662	-1.15784319707401	-0.138452849059227	2.93369942758942	-2.57251645720601	0.0140371723333563	0.167026578663194	-3.17590891088006
rRNA__45S_pre-ribosomal_N5_(RNA45SN5)&rRNA__45S_pre-ribosomal_N1_(RNA45SN1)&rRNA__45S_pre-ribosomal_N2_(RNA45SN2)&rRNA__45S_pre-ribosomal_N3_(RNA45SN3)	RNA45SN5 & RNA45SN1 & RNA45SN2 & RNA45SN3	0.523679490998292	0.109832973258927	0.937526008737656	2.3649317300143	2.5598866954778	0.0144793950976305	0.170374215648785	-3.14435790801686
tRNA__Homo_sapiens_tRNA-Val-AAC-2-1	tRNA-Val-AAC-2-1	-0.976874980921661	-1.75161883055046	-0.202131131292864	3.26055249569616	-2.55079367967475	0.0148056428087192	0.172298634444326	-3.25137578869306
ReverseComplement_ENSG00000117298.16&ReverseComplement_ENSG00000168056.17&ENSG00000285947.1&ENSG00000259384.7&ENSG00000007314.12	ReverseComplement_ECE1 & ReverseComplement_LTBP3 & ENSG00000285947.1 & GH1 & SCN4A	-1.36512423357866	-2.45013823166242	-0.280110235494904	1.875359427216	-2.54525510799958	0.0150076443620922	0.172301520661612	-3.10338215968387
tRNA__Homo_sapiens_tRNA-Val-CAC-1-1&tRNA__Homo_sapiens_tRNA-Val-CAC-1-2&tRNA__Homo_sapiens_tRNA-Val-CAC-1-3&tRNA__Homo_sapiens_tRNA-Val-CAC-1-4&tRNA__Homo_sapiens_tRNA-Val-CAC-1-5&tRNA__Homo_sapiens_tRNA-Val-CAC-1-6&tRNA__Homo_sapiens_tRNA-Val-CAC-1-7&tRNA__Homo_sapiens_tRNA-Val-CAC-5-1&tRNA__Homo_sapiens_tRNA-Val-CAC-4-1&tRNA__Homo_sapiens_tRNA-Val-AAC-1-1&tRNA__Homo_sapiens_tRNA-Val-AAC-1-2&tRN…	tRNA-Val-CAC-1-1 & tRNA-Val-CAC-1-2 & tRNA-Val-CAC-1-3 & tRNA-Val-CAC-1-4 & tRNA-Val-CAC-1-5 & tRNA-Val-CAC-1-6 & tRNA-Val-CAC-1-7 & tRNA-Val-CAC-5-1 & tRNA-Val-CAC-4-1 & tRNA-Val-AAC-1-1 & tRNA-Val-AAC-1-2 & tRNA-Val-AAC-1-3 & tRNA-Val-AAC-1-4 & tRNA-Val-AAC-1-5 & tRNA-Val-AAC-4-1 & tRNA-Val-AAC-3-1 & tRNA-Val-CAC-2-1 & tRNA-Val-CAC-6-1	-1.02812438618764	-1.84636675153363	-0.20988202084166	1.80810986340331	-2.54189836126754	0.015131295015609	0.172301520661612	-3.11528270365157
ReverseComplement_ENSG00000166961.15&ReverseComplement_lncRNA__URS000075B2AA_9606_Homo_sapiens_long_intergenic_non-protein_coding_RNA_891_LINC00891_	ReverseComplement_MS4A15 & ReverseComplement_lncRNA:LINC00891	-0.538952326531959	-0.969128861668098	-0.108775791395819	3.42898560936189	-2.53453397000701	0.0154058444639371	0.173561588162866	-3.2904365557621
hsa-miR-223-3p	hsa-miR-223-3p	-0.831495876668045	-1.5017218291118	-0.161269924224288	9.18096159432927	-2.50976663788955	0.01636293163805	0.181039292173187	-3.44685544973771
lncRNA__URS0000BC44BA_9606_Homo_sapiens_uncharacterized_LOC100287837_LOC100287837__lncRNA&lncRNA__URS00007E4D55_9606_Homo_sapiens_human__non-protein_coding_lnc-ERV3-1-10:18	lncRNA:lnc-ERV3-1-10:18	-1.46393112109924	-2.64450491265804	-0.283357329540446	1.20909718947544	-2.50854553189445	0.0164114939080509	0.181039292173187	-3.09623392095782
MiR.hp__hsa-mir-218-2&MiR.hp__hsa-mir-218-1	MiR.hp:hsa-mir-218-2 & MiR.hp:hsa-mir-218-1	-3.23290694651899	-5.84615005979179	-0.619663833246194	-1.14546326320658	-2.50269469144433	0.016646006162522	0.181639280784686	-3.08719881477744
ReverseComplement_ENSG00000025796.14	ReverseComplement_SEC63	0.670056328344229	0.12680898118522	1.21330367550324	2.46993784433682	2.49521620136197	0.0169502068743741	0.181639280784686	-3.28663785027925
lncRNA__URS000075D573_9606_Homo_sapiens_small_nucleolar_RNA_host_gene_9_SNHG9_	lncRNA:URS000075D573_9606_SNHG9	-0.767252051249486	-1.39004337069661	-0.144460731802365	2.4804259256973	-2.49224073460165	0.017072642136863	0.181639280784686	-3.30731382761471
tRNA__Homo_sapiens_tRNA-Gly-GCC-2-1&tRNA__Homo_sapiens_tRNA-Gly-GCC-2-2&tRNA__Homo_sapiens_tRNA-Gly-GCC-2-3&tRNA__Homo_sapiens_tRNA-Gly-GCC-2-4&tRNA__Homo_sapiens_tRNA-Gly-GCC-2-5&tRNA__Homo_sapiens_tRNA-Gly-GCC-2-6&tRNA__Homo_sapiens_tRNA-Gly-GCC-3-1&tRNA__Homo_sapiens_tRNA-Gly-GCC-5-1&tRNA__Homo_sapiens_tRNA-Gly-CCC-1-1&tRNA__Homo_sapiens_tRNA-Gly-CCC-1-2&tRNA__Homo_sapiens_tRNA-Gly-GCC-4-1	tRNA-Gly-GCC-2-1 & tRNA-Gly-GCC-2-2 & tRNA-Gly-GCC-2-3 & tRNA-Gly-GCC-2-4 & tRNA-Gly-GCC-2-5 & tRNA-Gly-GCC-2-6 & tRNA-Gly-GCC-3-1 & tRNA-Gly-GCC-5-1 & tRNA-Gly-CCC-1-1 & tRNA-Gly-CCC-1-2 & tRNA-Gly-GCC-4-1	-0.947414618873046	-1.71703898618954	-0.177790251556552	2.79146942841884	-2.49032343064418	0.0171519623026143	0.181639280784686	-3.34397237781689
MiR.hp__hsa-mir-3615	MiR.hp:hsa-mir-3615	-0.776377838576595	-1.41597376535882	-0.136781911794372	3.74271487878384	-2.45562430584311	0.0186467266248632	0.195513697977526	-3.47378422420577
lncRNA__URS0000BC452E_9606_Homo_sapiens_uncharacterized_LOC107984784_LOC107984784__lncRNA	lncRNA:URS0000BC452E_9606_Homo_sapiensLOC107984784	-0.537388929549774	-0.984401653948748	-0.0903762051507995	2.91387868559924	-2.43199855432758	0.0197312165165973	0.204856453834083	-3.47106772389047
ENSG00000188266.14	HYKK	-0.645454412512579	-1.18481549642771	-0.106093328597453	3.28569951984617	-2.42092005828789	0.0202591969003391	0.208296014732613	-3.52203013156667
lncRNA__URS0000394A79_9606_Homo_sapiens_long_intergenic_non-protein_coding_RNA_1714_LINC01714_&lncRNA__URS000075E3E5_9606_Homo_sapiens_long_intergenic_non-protein_coding_RNA_1343_LINC01343_&lncRNA__URS00001C235B_9606_Homo_sapiens_long_intergenic_non-protein_coding_RNA_242_LINC00242_	lncRNA:LINC01714 & lncRNA:LINC01343 & lncRNA:LINC00242	-0.77788102890667	-1.43093697844684	-0.124825079366498	3.97215248584971	-2.40966834321974	0.0208085069477516	0.211680498164887	-3.58834716119979
ReverseComplement_ENSG00000230989.7&ENSG00000183696.14&ENSG00000089063.15&ReverseComplement_ENSG00000162695.12&ReverseComplement_ENSG00000158019.21	ReverseComplement_HSBP1 & UPP1 & TMEM230 & ReverseComplement_SLC30A7 & ReverseComplement_BABAM2	-0.570405999569223	-1.05000080283725	-0.0908111963011983	2.42602863832829	-2.40604695660941	0.020988151376122	0.211680498164887	-3.48181594235674
hsa-miR-943	hsa-miR-943	0.668341546801104	0.105150397161073	1.23153269644114	2.07048358923708	2.40069573352619	0.0212561774592353	0.212361244616323	-3.43408574233028
hsa-miR-145-5p	hsa-miR-145-5p	-0.709485538186772	-1.31297241683057	-0.105998659542972	5.98680849395989	-2.37831950803734	0.0224107924546985	0.221804011303978	-3.6873749230066
ENSG00000134504.14	KCTD1	-0.740880186531869	-1.37442970474366	-0.10733066832008	2.12917734703371	-2.36571213784911	0.0230860018648358	0.226371073841306	-3.51811958883459
MiR.hp__hsa-mir-128-1	MiR.hp:hsa-mir-128-1	-0.421109573128059	-0.782534722615736	-0.0596844236403823	6.65384133722419	-2.35706320125104	0.0235597672200259	0.227887643717424	-3.73727870190172
tRNA__Homo_sapiens_tRNA-SeC-TCA-1-1	tRNA-SeC-TCA-1-1	-0.85540287521154	-1.59136901066842	-0.11943673975466	7.35915549222125	-2.35129628123901	0.0238805153182352	0.227887643717424	-3.75546451599682
hsa-miR-1296-5p	hsa-miR-1296-5p	-0.737732954372579	-1.37248660080988	-0.102979307935277	1.70542928236566	-2.35119398432355	0.0238862402763306	0.227887643717424	-3.46478705240927
MiR.hp__hsa-mir-6859-1&MiR.hp__hsa-mir-6859-2&MiR.hp__hsa-mir-6859-3&MiR.hp__hsa-mir-6859-4	MiR.hp:hsa-mir-6859-1 & MiR.hp:hsa-mir-6859-2 & MiR.hp:hsa-mir-6859-3 & MiR.hp:hsa-mir-6859-4	0.517661432179906	0.0702488803486301	0.965073984011181	3.74991810736836	2.34062655753859	0.024484340270147	0.231508181661479	-3.70685499897061
tRNA__Homo_sapiens_tRNA-Arg-CCT-4-1&tRNA__Homo_sapiens_tRNA-Arg-CCT-3-1&tRNA__Homo_sapiens_tRNA-Arg-CCT-1-1&tRNA__Homo_sapiens_tRNA-Arg-CCT-2-1&tRNA__Homo_sapiens_tRNA-Arg-CCT-5-1	tRNA-Arg-CCT-4-1 & tRNA-Arg-CCT-3-1 & tRNA-Arg-CCT-1-1 & tRNA-Arg-CCT-2-1 & tRNA-Arg-CCT-5-1	-0.680006875347051	-1.26872657735978	-0.0912871733343245	5.53449202788747	-2.33667986473344	0.0247111522406626	0.231585046220015	-3.77038250439054
tRNA__Homo_sapiens_tRNA-Gln-CTG-1-1&tRNA__Homo_sapiens_tRNA-Gln-CTG-1-2&tRNA__Homo_sapiens_tRNA-Gln-CTG-1-3&tRNA__Homo_sapiens_tRNA-Gln-CTG-1-4&tRNA__Homo_sapiens_tRNA-Gln-CTG-1-5&tRNA__Homo_sapiens_tRNA-Gln-CTG-2-1&tRNA__Homo_sapiens_tRNA-Gln-CTG-6-1&tRNA__Homo_sapiens_tRNA-Gln-CTG-3-1&tRNA__Homo_sapiens_tRNA-Gln-CTG-3-2&tRNA__Homo_sapiens_tRNA-Gln-CTG-4-1&tRNA__Homo_sapiens_tRNA-Gln-CTG-4-2	tRNA-Gln-CTG-1-1 & tRNA-Gln-CTG-1-2 & tRNA-Gln-CTG-1-3 & tRNA-Gln-CTG-1-4 & tRNA-Gln-CTG-1-5 & tRNA-Gln-CTG-2-1 & tRNA-Gln-CTG-6-1 & tRNA-Gln-CTG-3-1 & tRNA-Gln-CTG-3-2 & tRNA-Gln-CTG-4-1 & tRNA-Gln-CTG-4-2	-0.823879147796321	-1.53907553541533	-0.108682760177312	1.93433559673681	-2.33041185793785	0.025075254802535	0.232935919613022	-3.5594058891292
lncRNA__URS0000BC4452_9606_Homo_sapiens_SEMA6A_antisense_RNA_2_SEMA6A-AS2_	lncRNA:URS0000BC4452_9606_SEMA6A-AS2	-0.874412665226056	-1.64184090205149	-0.106984428400624	3.06571085808739	-2.30501177015344	0.0266006000594131	0.244956830112334	-3.73678049087063
lncRNA__URS0000ABD871_9606_Homo_sapiens_family_with_sequence_similarity_157_member_A_FAM157A_&lncRNA__URS000075C832_9606_Homo_sapiens_long_intergenic_non-protein_coding_RNA_1002_LINC01002_&lncRNA__URS000075A49B_9606_Homo_sapiens_human__non-protein_coding_lnc-OR4F29-7:1&lncRNA__URS0000BC45FE_9606_Homo_sapiens_long_intergenic_non-protein_coding_RNA_1001_LINC01001__lncRNA&lncRNA__URS0000BC4565_9606_…	lncRNA:lncRNA:LINC00599	-0.959284468602802	-1.80449375890979	-0.114075178295816	2.74284480560735	-2.29603039810827	0.0271595667182379	0.247948113401844	-3.72974303000976
hsa-miR-505-3p	hsa-miR-505-3p	-0.55624602946973	-1.04782656127713	-0.0646654976623287	5.96132543874944	-2.2891103630868	0.0275974017455335	0.247993778384982	-3.86804153661532
MiR.hp__hsa-mir-181b-2&MiR.hp__hsa-mir-181b-1	MiR.hp:hsa-mir-181b-2 & MiR.hp:hsa-mir-181b-1	0.567177771252907	0.0656333679809976	1.06872217452482	6.59795015765123	2.2877275162375	0.027685649767798	0.247993778384982	-3.87634265726148
hsa-miR-939-5p	hsa-miR-939-5p	0.624160890895232	0.0706838403772462	1.17763794141322	1.84536659801039	2.28134736603387	0.0280960888247774	0.247993778384982	-3.62887624280267
tRNA__Homo_sapiens_tRNA-Lys-TTT-3-1&tRNA__Homo_sapiens_tRNA-Lys-TTT-3-2&tRNA__Homo_sapiens_tRNA-Lys-TTT-3-3&tRNA__Homo_sapiens_tRNA-Lys-TTT-3-4&tRNA__Homo_sapiens_tRNA-Lys-TTT-3-5&tRNA__Homo_sapiens_tRNA-Lys-TTT-5-1	tRNA-Lys-TTT-3-1 & tRNA-Lys-TTT-3-2 & tRNA-Lys-TTT-3-3 & tRNA-Lys-TTT-3-4 & tRNA-Lys-TTT-3-5 & tRNA-Lys-TTT-5-1	-0.518972908890674	-0.979190279559088	-0.0587555382222597	3.71404309324296	-2.28126723747887	0.028101278003964	0.247993778384982	-3.8299742624687
snoRNA__Homo_sapiens300564_SNORD33	snoRNA:SNORD33	-0.698429994618932	-1.32021533301795	-0.0766446562199119	2.73764212069132	-2.2723587008825	0.0286835787362636	0.251040577534737	-3.7741642537239
snoRNA__Homo_sapiens300760_SNORD54	snoRNA:SNORD54	-0.654744340248374	-1.23901276434189	-0.0704759161548569	1.81363432116474	-2.26701200220342	0.0290382234362349	0.252061300155515	-3.65406786270269
lncRNA__URS0000204428_9606_Homo_sapiens_human__nuclear_paraspeckle_assembly_transcript_1_NEAT1_	lncRNA:URS0000204428_9606_Homo_sapiens_human:nuclear_paraspeckle_assembly_transcript_1_NEAT1	-0.926313975659815	-1.75648310474028	-0.0961448465793506	1.5622121260291	-2.25728356485807	0.0296935757534377	0.254593022344934	-3.6279968119094
hsa-miR-636	hsa-miR-636	0.457116386757829	0.0464968856172108	0.867735887898446	4.84102796427329	2.25206904792288	0.0300502612918978	0.254593022344934	-3.93197306378204
ReverseComplement_ENSG00000101940.18	ReverseComplement_WDR13	0.481674956220793	0.0489925527305632	0.914357359711023	5.09015558671895	2.25205667477815	0.0300511121748033	0.254593022344934	-3.9346468835013
hsa-miR-1299	hsa-miR-1299	3.42231613055738	0.341127545212901	6.50350471590185	2.17191961271778	2.2469650977908	0.030403083339136	0.255530676636072	-3.6389562132324
hsa-miR-4677-3p	hsa-miR-4677-3p	-0.612372766456799	-1.1654551387827	-0.059290394130898	2.25900232535847	-2.23985824624213	0.0309005169713196	0.2576665155325	-3.78047075255836
hsa-miR-361-3p	hsa-miR-361-3p	0.277579102792135	0.0235186648392191	0.531639540745051	10.9912362748598	2.21026429395303	0.033050795823027	0.273443693567075	-4.0984334021851
hsa-miR-25-3p	hsa-miR-25-3p	0.306758554281929	0.023949242274866	0.589567866288992	14.7820653311823	2.19430735911066	0.0342645907711896	0.276946584263969	-4.22753740383128
ENSG00000076706.17	MCAM	0.921021553975107	0.0718452398029051	1.77019786814731	1.56862610465041	2.19415045554164	0.0342767199087531	0.276946584263969	-3.73757880445465
tRNA__Homo_sapiens_tRNA-Gly-GCC-2-1&tRNA__Homo_sapiens_tRNA-Gly-GCC-2-2&tRNA__Homo_sapiens_tRNA-Gly-GCC-2-3&tRNA__Homo_sapiens_tRNA-Gly-GCC-2-4&tRNA__Homo_sapiens_tRNA-Gly-GCC-2-5&tRNA__Homo_sapiens_tRNA-Gly-GCC-2-6&tRNA__Homo_sapiens_tRNA-Gly-GCC-3-1&tRNA__Homo_sapiens_tRNA-Gly-GCC-5-1	tRNA-Gly-GCC-2-1 & tRNA-Gly-GCC-2-2 & tRNA-Gly-GCC-2-3 & tRNA-Gly-GCC-2-4 & tRNA-Gly-GCC-2-5 & tRNA-Gly-GCC-2-6 & tRNA-Gly-GCC-3-1 & tRNA-Gly-GCC-5-1	-0.650001183364309	-1.25008322529884	-0.0499191414297807	7.35486457446719	-2.1912806293101	0.0344992398330756	0.276946584263969	-4.07278699098581
ReverseComplement_ENSG00000104290.11	ReverseComplement_FZD3	0.868550490291023	0.0663587844626657	1.67074219611938	2.32169561457422	2.19033924709709	0.0345725112468754	0.276946584263969	-3.87932045503312
tRNA__Homo_sapiens_tRNA-Val-CAC-1-1&tRNA__Homo_sapiens_tRNA-Val-CAC-1-2&tRNA__Homo_sapiens_tRNA-Val-CAC-1-3&tRNA__Homo_sapiens_tRNA-Val-CAC-1-4&tRNA__Homo_sapiens_tRNA-Val-CAC-1-5&tRNA__Homo_sapiens_tRNA-Val-CAC-1-6&tRNA__Homo_sapiens_tRNA-Val-CAC-1-7&tRNA__Homo_sapiens_tRNA-Val-CAC-5-1&tRNA__Homo_sapiens_tRNA-Val-CAC-4-1&tRNA__Homo_sapiens_tRNA-Val-AAC-1-1&tRNA__Homo_sapiens_tRNA-Val-AAC-1-2&tRN…	tRNA-Val-CAC-1-1 & tRNA-Val-CAC-1-2 & tRNA-Val-CAC-1-3 & tRNA-Val-CAC-1-4 & tRNA-Val-CAC-1-5 & tRNA-Val-CAC-1-6 & tRNA-Val-CAC-1-7 & tRNA-Val-CAC-5-1 & tRNA-Val-CAC-4-1 & tRNA-Val-AAC-1-1 & tRNA-Val-AAC-1-2 & tRNA-Val-AAC-1-3 & tRNA-Val-AAC-1-4 & tRNA-Val-AAC-1-5 & tRNA-Val-AAC-4-1 & tRNA-Val-AAC-3-1 & tRNA-Val-AAC-5-1	-0.713441855842928	-1.37318237642998	-0.0537013352558785	3.29140941023671	-2.1876604151178	0.0347817712059564	0.276946584263969	-3.98385046274006
snoRNA__Homo_sapiens300586_SNORA64	snoRNA:SNORA64	-0.620905538928642	-1.19735511451872	-0.0444559633385629	2.43860008918425	-2.17900733863385	0.0354654126101411	0.280282626523429	-3.92296417017308
lncRNA__URS000075E68F_9606_Homo_sapiens_NR2F2_antisense_RNA_1_NR2F2-AS1__lncRNA&lncRNA__URS0000812192_9606_Homo_sapiens_PROX1_antisense_RNA_1_PROX1-AS1_	lncRNA:PROX1-AS1	-0.943591204606951	-1.82219947947153	-0.0649829297423702	2.05840751739594	-2.17261652002317	0.0359779428063335	0.282226973569683	-3.88364125653225
snoRNA__Homo_sapiens300112_SNORD3@&snoRNA__Homo_sapiens300182_SNORD3@&snoRNA__Homo_sapiens300250_SNORD3@&snoRNA__Homo_sapiens300243_SNORD3@&snoRNA__Homo_sapiens300448_SNORD3@	snoRNA:SNORD3@_repeat1	-0.526481156661371	-1.02057978692055	-0.032382526402187	4.98432990342864	-2.15557761318914	0.037376623392454	0.291042971857417	-4.12282738305747
lncRNA__URS0000759BEC_9606_Homo_sapiens_DiGeorge_syndrome_critical_region_gene_9_DGCR9_	lncRNA:URS0000759BEC_9606_Homo_sapiens_DiGeorge_syndrome_critical_region_gene_9_DGCR9	0.459497159840845	0.0262348096076776	0.892759510074013	3.21064052330979	2.14548934822296	0.0382272167666263	0.295493595298228	-4.05598498784428
lncRNA__URS000075C708_9606_Homo_sapiens_MIRLET7B_host_gene_MIRLET7BHG_&lncRNA__URS000075B158_9606_Homo_sapiens_human__non-protein_coding_MIRLET7BHG:9	lncRNA:URS000075C708_9606_Homo_sapiens_MIRLET7B_host_gene_MIRLET7BHG & lncRNA:URS000075B158_9606_Homo_sapiens_human:non-protein_coding_MIRLET7BHG:9	-0.57333252029879	-1.11685971350841	-0.0298053270891647	2.05210430953331	-2.13392809715385	0.0392229892244989	0.300993808614089	-3.95049518668359
ReverseComplement_ENSG00000197217.13	ReverseComplement_ENTPD4	0.926915423414557	0.0409559998995837	1.81287484692953	5.2658118700971	2.11651211809617	0.0407662277414689	0.310585864591479	-4.19105610938145
ReverseComplement_ENSG00000073536.18	ReverseComplement_NLE1	0.411150619362501	0.0156657475576119	0.80663549116739	6.39582270597248	2.10312727653784	0.0419883494915197	0.317611872225138	-4.23088372876926
tRNA__Homo_sapiens_tRNA-Glu-CTC-1-1&tRNA__Homo_sapiens_tRNA-Glu-CTC-1-2&tRNA__Homo_sapiens_tRNA-Glu-CTC-1-3&tRNA__Homo_sapiens_tRNA-Glu-CTC-1-4&tRNA__Homo_sapiens_tRNA-Glu-CTC-1-5&tRNA__Homo_sapiens_tRNA-Glu-CTC-1-6&tRNA__Homo_sapiens_tRNA-Glu-CTC-1-7&tRNA__Homo_sapiens_tRNA-Glu-CTC-2-1	tRNA-Glu-CTC-1-1 & tRNA-Glu-CTC-1-2 & tRNA-Glu-CTC-1-3 & tRNA-Glu-CTC-1-4 & tRNA-Glu-CTC-1-5 & tRNA-Glu-CTC-1-6 & tRNA-Glu-CTC-1-7 & tRNA-Glu-CTC-2-1	-0.598884901478639	-1.17856685190826	-0.0192029510490191	11.5757226292764	-2.09000857923483	0.0432173084533741	0.32113205902479	-4.34423609520444
hsa-miR-641	hsa-miR-641	-0.583982062982539	-1.14947183816162	-0.0184922878034577	1.82078146529435	-2.08914812681362	0.0432990081735729	0.32113205902479	-3.98187577261892
lncRNA__URS000075ED94_9606_Homo_sapiens_long_intergenic_non-protein_coding_RNA_1355_LINC01355_&lncRNA__URS0000D7806A_9606_Homo_sapiens_uncharacterized_LOC102725021_LOC102725021__lncRNA&lncRNA__URS0000D7801A_9606_Homo_sapiens_uncharacterized_LOC102725021_LOC102725021__lncRNA&lncRNA__URS0000D7802D_9606_Homo_sapiens_uncharacterized_LOC102725021_LOC102725021__lncRNA&lncRNA__URS000025784F_9606_Homo_sa…	lncRNA:LINC01355 & lncRNA:URS0000D7806A_9606_Homo_sapiensLOC100506472	0.626254531447554	0.0196341287676829	1.23287493412742	2.02584690876457	2.08847052777109	0.0433634413980594	0.32113205902479	-4.00288504081404
snoRNA__Homo_sapiens300651_SNORD99	snoRNA:SNORD99	-0.52428583040695	-1.03362961539448	-0.0149420454194241	3.7616885840839	-2.08233976080777	0.0439502542923706	0.321622892623807	-4.21647739311794
lncRNA__URS000075F019_9606_Homo_sapiens_long_intergenic_non-protein_coding_RNA_1160_LINC01160_	lncRNA:LINC01160	-0.560157447589614	-1.10458621776716	-0.0157286774120637	2.46491750283266	-2.08143824329459	0.0440371288295109	0.321622892623807	-4.10688004773185
ReverseComplement_ENSG00000168056.17&ENSG00000157873.18	ReverseComplement_LTBP3 & TNFRSF14	-1.06380838586861	-2.10826702776511	-0.0193497439720982	2.46182203305237	-2.06047165477057	0.0461004760469665	0.334386329683134	-4.1430864550927
ReverseComplement_lncRNA__URS000075A3EA_9606_Homo_sapiens_human__non-protein_coding_lnc-SEPT7-5:1	ReverseComplement_lncRNA:lnc-SEPT7-5:1	0.679185295569745	0.0110174740353923	1.3473531171041	2.47731428714425	2.05635078321923	0.0465158192506806	0.335103759091638	-4.14554548963924
MiR.hp__hsa-mir-140	MiR.hp:hsa-mir-140	-0.379407673319689	-0.754023970084811	-0.00479137655456791	5.10403163054804	-2.04886774859769	0.0472784057452599	0.337889139253701	-4.32177884002119
lncRNA__URS0000BC465C_9606_Homo_sapiens_small_nucleolar_RNA_host_gene_12_SNHG12__lncRNA&snoRNA__Homo_sapiens300653_SNORA44	lncRNA:URS0000BC465C_9606_SNORA44	-0.739734578323958	-1.47103695043433	-0.00843220621358809	3.10722293263258	-2.04631939441262	0.0475405871093498	0.337889139253701	-4.23638613410389
tRNA__Homo_sapiens_tRNA-His-GTG-1-1&tRNA__Homo_sapiens_tRNA-His-GTG-1-2&tRNA__Homo_sapiens_tRNA-His-GTG-1-3&tRNA__Homo_sapiens_tRNA-His-GTG-1-4&tRNA__Homo_sapiens_tRNA-His-GTG-1-5&tRNA__Homo_sapiens_tRNA-His-GTG-1-6&tRNA__Homo_sapiens_tRNA-His-GTG-1-7&tRNA__Homo_sapiens_tRNA-His-GTG-1-8&tRNA__Homo_sapiens_tRNA-His-GTG-1-9	tRNA-His-GTG-1-1 & tRNA-His-GTG-1-2 & tRNA-His-GTG-1-3 & tRNA-His-GTG-1-4 & tRNA-His-GTG-1-5 & tRNA-His-GTG-1-6 & tRNA-His-GTG-1-7 & tRNA-His-GTG-1-8 & tRNA-His-GTG-1-9	-0.609865346076101	-1.21489782775688	-0.00483286439532427	4.26991713867927	-2.03915269805315	0.0482847336586566	0.340890219630116	-4.32193182450158
hsa-miR-574-3p	hsa-miR-574-3p	0.341475986242671	0.00200439900272348	0.680947573482618	6.68521683979612	2.03493817730114	0.0487270739772576	0.341734909549111	-4.35954716314541
hsa-miR-618	hsa-miR-618	-1.63094709561265	-3.25544451666134	-0.00644967456396461	3.60380006266753	-2.03102528465722	0.0491409163954541	0.342369937255171	-4.30322440050044
hsa-miR-210-5p	hsa-miR-210-5p	0.496679853190349	0.00109929398569364	0.992260412395005	2.41310988510086	2.02748087042756	0.0495184286727707	0.342745202382119	-4.18007628089695
snoRNA__Homo_sapiens300538_SNORA20	snoRNA:SNORA20	-0.767344358453256	-1.53767842714764	0.00298971024112726	2.62129612675652	-2.015142125266	0.050852395262112	0.343751198844113	-4.24370986571926
snoRNA__Homo_sapiens300197_SNORD81&snoRNA__Homo_sapiens300426_SNORD81L4	snoRNA:SNORD81L4	-0.534124763031119	-1.07072340967796	0.00247388361572454	6.61742305554794	-2.01366686009905	0.0510139634821323	0.343751198844113	-4.39800023096244
hsa-miR-10a-5p	hsa-miR-10a-5p	-0.632077916247788	-1.2674838468553	0.00332801435972141	6.05030091423881	-2.01239780810419	0.0511533047463831	0.343751198844113	-4.39422176777433
lncRNA__URS000075ED94_9606_Homo_sapiens_long_intergenic_non-protein_coding_RNA_1355_LINC01355_&lncRNA__URS0000759CF4_9606_Homo_sapiens_KCNQ1_opposite_strand/antisense_transcript_1_KCNQ1OT1_&lncRNA__URS0000ABD8B7_9606_Homo_sapiens_long_intergenic_non-protein_coding_RNA_2012_LINC02012__lncRNA&lncRNA__URS00008E3A3D_9606_Homo_sapiens_uncharacterized_LOC101929227_LOC101929227__lncRNA&lncRNA__URS000075…	lncRNA:head_to_head:TRIM52-AS1 & lncRNA:lncRNA:URS000075AEC0_9606_Homo_sapiens_human:non-protein_coding_TRIM52-AS1:36	-0.6783914403229	-1.36069832328749	0.00391544264169141	1.87292158546554	-2.01138445677766	0.0512648078072575	0.343751198844113	-4.13170306458822
ENSG00000169926.11	KLF13	0.474953761117379	-0.00278862401335589	0.952696146248114	4.52675704659906	2.01118508821292	0.0512867699880736	0.343751198844113	-4.37377871645453
hsa-miR-10395-3p	hsa-miR-10395-3p	-0.815960382025143	-1.64011640271731	0.00819563866702067	1.57927844229006	-2.00287626312342	0.0522093642473145	0.347734067534	-4.09315308664339
hsa-miR-1284	hsa-miR-1284	-0.389317002993794	-0.784712178888332	0.00607817290074447	4.55798531147773	-1.99189521232551	0.0534507736475181	0.35325017733817	-4.41701947457171
snoRNA__Homo_sapiens300704_SNORD49A	snoRNA:SNORD49A	-0.522879025331259	-1.05485540664457	0.00909735598204819	2.90902491760304	-1.98839816026391	0.0538514560980829	0.35325017733817	-4.31599176588972
MiR.hp__hsa-mir-423	MiR.hp:hsa-mir-423	-0.552606859145438	-1.11528750881655	0.0100737905256689	2.30316997809363	-1.98677539822091	0.054038270754281	0.35325017733817	-4.24280671361542
lncRNA__URS0000732D2A_9606_Homo_sapiens_PAX6_upstream_antisense_RNA_PAUPAR_	lncRNA:URS0000732D2A_9606_Homo_sapiens_PAX6_upstream_antisense_RNA_PAUPAR	-0.508333375060467	-1.02682787057155	0.0101611204506172	4.10265508083298	-1.98334815737216	0.0544346668150705	0.353658356792391	-4.41551578910665
ENSG00000112667.13	DNPH1	-0.929415691808082	-1.88352376378097	0.0246923801648027	1.19766875701444	-1.97063827242952	0.055926774884048	0.354959241713881	-4.05811850553088
hsa-miR-29a-3p	hsa-miR-29a-3p	-0.556974794044072	-1.12896616457302	0.0150165764848768	6.23125755837193	-1.96988352217761	0.0560164833907897	0.354959241713881	-4.47182233634375
ReverseComplement_ENSG00000245848.3	ReverseComplement_CEBPA	0.681248163156015	-0.0186226151315173	1.38111894144355	1.68044018272794	1.96916435656695	0.0561020781581086	0.354959241713881	-4.16654319477497
MiR.hp__hsa-mir-30e	MiR.hp:hsa-mir-30e	-0.742318375786149	-1.50574367154634	0.0211069199740414	3.01530410947444	-1.967062449965	0.0563528950178091	0.354959241713881	-4.35763940518881
tRNA__Homo_sapiens_tRNA-Val-CAC-1-1&tRNA__Homo_sapiens_tRNA-Val-CAC-1-2&tRNA__Homo_sapiens_tRNA-Val-CAC-1-3&tRNA__Homo_sapiens_tRNA-Val-CAC-1-4&tRNA__Homo_sapiens_tRNA-Val-CAC-1-5&tRNA__Homo_sapiens_tRNA-Val-CAC-1-6&tRNA__Homo_sapiens_tRNA-Val-CAC-1-7&tRNA__Homo_sapiens_tRNA-Val-CAC-5-1&tRNA__Homo_sapiens_tRNA-Val-CAC-4-1&tRNA__Homo_sapiens_tRNA-Val-AAC-1-1&tRNA__Homo_sapiens_tRNA-Val-AAC-1-2&tRN…	tRNA-Val-CAC-1-1 & tRNA-Val-CAC-1-2 & tRNA-Val-CAC-1-3 & tRNA-Val-CAC-1-4 & tRNA-Val-CAC-1-5 & tRNA-Val-CAC-1-6 & tRNA-Val-CAC-1-7 & tRNA-Val-CAC-5-1 & tRNA-Val-CAC-4-1 & tRNA-Val-AAC-1-1 & tRNA-Val-AAC-1-2 & tRNA-Val-AAC-1-3 & tRNA-Val-AAC-1-4 & tRNA-Val-AAC-1-5 & tRNA-Val-AAC-4-1 & tRNA-Val-AAC-3-1 & tRNA-Val-AAC-5-1 & tRNA-Val-CAC-14-1	-0.662583848622709	-1.34482748328459	0.0196597860391771	6.88108837353687	-1.96469814614389	0.0566361816482667	0.354959241713881	-4.48745079150534
ENSG00000196228.5	SULT1C3	0.597420289377169	-0.0177518873242746	1.21259246607861	2.37402090246007	1.96461640280474	0.0566459979694484	0.354959241713881	-4.29653338402594
hsa-miR-576-5p	hsa-miR-576-5p	-0.38583748951062	-0.78386384355172	0.0121888645304802	7.37218705862092	-1.96104282250131	0.0570765790178774	0.35555351282313	-4.49838105881534
rRNA__45S_pre-ribosomal_N5_(RNA45SN5)&rRNA__45S_pre-ribosomal_N1_(RNA45SN1)&rRNA__45S_pre-ribosomal_N4_(RNA45SN4)&rRNA__45S_pre-ribosomal_N2_(RNA45SN2)&rRNA__45S_pre-ribosomal_N3_(RNA45SN3)	RNA45SN5 & RNA45SN1 & RNA45SN4 & RNA45SN2 & RNA45SN3	-0.378100771818492	-0.769466834405614	0.0132652907686302	10.9148367199804	-1.95442443392208	0.0578815021221593	0.358459127177583	-4.57483533119588
hsa-let-7d-3p	hsa-let-7d-3p	-0.335421401754195	-0.683344857585809	0.0125020540774201	10.5788017068992	-1.95030055226055	0.058387986069261	0.358875547012121	-4.57275054190858
snoRNA__Homo_sapiens300468_SNORD58A&lncRNA__URS000053D37B_9606_Homo_sapiens_long_intergenic_non-protein_coding_RNA_1104_LINC01104_&lncRNA__URS0000A76636_9606_Homo_sapiens_human__non-protein_coding_lnc-ZNF485-68:16&lncRNA__URS0000CCE0CE_9606_Homo_sapiens_long_intergenic_non-protein_coding_RNA_673_LINC00673__lncRNA&lncRNA__URS0000CCE0D9_9606_Homo_sapiens_long_intergenic_non-protein_coding_RNA_673_L…	snoRNA:SNORD58A & lncRNA:TSBP1-AS1	-0.636171775020711	-1.29670950783447	0.0243659577930457	1.78871752845782	-1.94836916602061	0.0586265057914041	0.358875547012121	-4.23267965841563
snoRNA__Homo_sapiens300769_SNORD105B	snoRNA:SNORD105B	-0.607076356061893	-1.24125411043452	0.0271013983107379	2.39267465776404	-1.93654145127776	0.0601055999947936	0.363852179670772	-4.35150058373723
ENSG00000171940.14	ZNF217	0.478353604352527	-0.0214282436645244	0.978135452369577	4.46845339638665	1.93625724005753	0.060141533521903	0.363852179670772	-4.50517592060347
MiR.hp__hsa-mir-3688-2&MiR.hp__hsa-mir-3688-1	MiR.hp:hsa-mir-3688-2 & MiR.hp:hsa-mir-3688-1	-0.488969910251631	-1.00052872378615	0.0225889032828841	3.56576742231927	-1.93366415179062	0.0604702394920264	0.363852179670772	-4.46745445728775
hsa-miR-501-5p	hsa-miR-501-5p	0.493420474792493	-0.0266967833168286	1.01353773290182	2.39113086707999	1.91915647239104	0.0623379395897596	0.371836946713209	-4.3720402180881
tRNA__Homo_sapiens_tRNA-Gln-CTG-1-1&tRNA__Homo_sapiens_tRNA-Gln-CTG-1-2&tRNA__Homo_sapiens_tRNA-Gln-CTG-1-3&tRNA__Homo_sapiens_tRNA-Gln-CTG-1-4&tRNA__Homo_sapiens_tRNA-Gln-CTG-1-5&tRNA__Homo_sapiens_tRNA-Gln-CTG-2-1&tRNA__Homo_sapiens_tRNA-Gln-CTG-5-1	tRNA-Gln-CTG-1-1 & tRNA-Gln-CTG-1-2 & tRNA-Gln-CTG-1-3 & tRNA-Gln-CTG-1-4 & tRNA-Gln-CTG-1-5 & tRNA-Gln-CTG-2-1 & tRNA-Gln-CTG-5-1	-0.435010614216462	-0.894060230636841	0.0240390022039169	2.17220977921625	-1.91705559451814	0.0626124721702393	0.371836946713209	-4.35174854819901
ReverseComplement_ENSG00000197646.8	ReverseComplement_PDCD1LG2	0.600710088671258	-0.0337967648250346	1.23521694216755	3.27265300156002	1.91523950405834	0.0628506264982666	0.371836946713209	-4.47538192642161
hsa-miR-340-5p	hsa-miR-340-5p	-1.05205800845883	-2.17130072370979	0.0671847067921307	5.34937624070075	-1.901559385061	0.0646697039030524	0.379493581135094	-4.58513662478521
ENSG00000167978.17	SRRM2	0.466254543591034	-0.0305773615137351	0.963086448695803	2.65526137230039	1.8984889878717	0.0650841287399837	0.379493581135094	-4.43700247427577
ENSG00000001084.13	GCLC	0.470071862836772	-0.0316352755244866	0.971779001198031	2.30587060378964	1.89543309211731	0.0654988538032953	0.379493581135094	-4.40577848779617
lncRNA__URS0000175810_9606_Homo_sapiens_CXXC4_antisense_RNA_1_CXXC4-AS1_	lncRNA:CXXC4-AS1	-0.491271886042122	-1.01589929495143	0.0333555228671876	2.98157157244236	-1.89437266219192	0.0656432960959951	0.379493581135094	-4.48523105386824
hsa-miR-378a-5p	hsa-miR-378a-5p	-0.433291756134211	-0.897910292927694	0.0313267806592726	4.82250977706719	-1.88659368323934	0.0667112419304833	0.379493581135094	-4.60690188537642
lncRNA__URS00008B4804_9606_Homo_sapiens_human__non-protein_coding_lnc-KDM3B-1:6	lncRNA:lnc-KDM3B-1:6	0.482057048453735	-0.0350426636381018	0.999156760545572	3.222333699879	1.88589984123058	0.0668072148305476	0.379493581135094	-4.5167940752815
vault__VTRNA1-2	vault:VTRNA1-2	2.10913220809797	-0.155986530399944	4.37425094659588	4.96685806098027	1.88368081028887	0.0671149465689592	0.379493581135094	-4.59005603781452
hsa-miR-1234-3p	hsa-miR-1234-3p	0.471718143510983	-0.0356103107998964	0.979046597821862	2.38275615753893	1.88099587074048	0.0674889096199384	0.379493581135094	-4.43691619921788
rRNA__5S_ribosomal_1_(RNA5S1-8,_RNA5S10-17)&rRNA__5S_ribosomal_9_(RNA5S9)	rRNA:5S_ribsomalisoforms	-0.308330098499635	-0.640080641665197	0.0234204446659275	12.3726848237665	-1.88017711233491	0.0676033015253716	0.379493581135094	-4.74133883052582
ReverseComplement_ENSG00000181381.15	ReverseComplement_DDX60L	-0.422374193038948	-0.877050534086677	0.0323021480087798	5.15224499613232	-1.87927138616159	0.067730037048885	0.379493581135094	-4.62240460998927
tRNA__Homo_sapiens_tRNA-Ser-AGA-2-1&tRNA__Homo_sapiens_tRNA-Ser-AGA-2-2&tRNA__Homo_sapiens_tRNA-Ser-AGA-2-3&tRNA__Homo_sapiens_tRNA-Ser-AGA-2-4&tRNA__Homo_sapiens_tRNA-Ser-AGA-2-5&tRNA__Homo_sapiens_tRNA-Ser-AGA-2-6&tRNA__Homo_sapiens_tRNA-Ser-TGA-3-1&tRNA__Homo_sapiens_tRNA-Ser-AGA-4-1&tRNA__Homo_sapiens_tRNA-Ser-AGA-1-1&tRNA__Homo_sapiens_tRNA-Ser-TGA-2-1&tRNA__Homo_sapiens_tRNA-Ser-TGA-4-1&tRN…	tRNA-Ser-AGA-2-1 & tRNA-Ser-AGA-2-2 & tRNA-Ser-AGA-2-3 & tRNA-Ser-AGA-2-4 & tRNA-Ser-AGA-2-5 & tRNA-Ser-AGA-2-6 & tRNA-Ser-TGA-3-1 & tRNA-Ser-AGA-4-1 & tRNA-Ser-AGA-1-1 & tRNA-Ser-TGA-2-1 & tRNA-Ser-TGA-4-1 & tRNA-Ser-AGA-3-1	-0.48046086297247	-0.99849309157967	0.037571365634729	3.75859323237361	-1.87627166504628	0.0681512296951269	0.379493581135094	-4.57824572926084
tRNA__Homo_sapiens_tRNA-Leu-AAG-2-1&tRNA__Homo_sapiens_tRNA-Leu-AAG-2-2&tRNA__Homo_sapiens_tRNA-Leu-AAG-2-3&tRNA__Homo_sapiens_tRNA-Leu-AAG-2-4&tRNA__Homo_sapiens_tRNA-Leu-AAG-3-1&tRNA__Homo_sapiens_tRNA-Leu-AAG-4-1&tRNA__Homo_sapiens_tRNA-Leu-TAG-2-1	tRNA-Leu-AAG-2-1 & tRNA-Leu-AAG-2-2 & tRNA-Leu-AAG-2-3 & tRNA-Leu-AAG-2-4 & tRNA-Leu-AAG-3-1 & tRNA-Leu-AAG-4-1 & tRNA-Leu-TAG-2-1	-0.793268170091069	-1.6497175769309	0.0631812367487635	4.48349134014208	-1.87375497186365	0.0685063241706252	0.379493581135094	-4.62069325178074
ReverseComplement_ENSG00000236609.4	ReverseComplement_ZNF853	0.452984850367941	-0.0366266486161028	0.942596349351986	2.23308179011889	1.87165824275764	0.0688033688176941	0.379493581135094	-4.42731070176884
tRNA__Homo_sapiens_tRNA-Leu-TAG-3-1	tRNA-Leu-TAG-3-1	-0.676705474117667	-1.41049439973589	0.0570834515005575	2.22331882042881	-1.86561927104187	0.0696650633994118	0.382255451502472	-4.45017610632939
hsa-miR-629-3p	hsa-miR-629-3p	1.05233332780552	-0.0938671969816527	2.1985338525927	2.04005746292168	1.85732200653509	0.0708639896429462	0.385265686582273	-4.37461433422099
lncRNA__URS000075E0D3_9606_Homo_sapiens_inactivation_escape_2_INE2_	lncRNA:URS000075E0D3_9606_Homo_sapiens_inactivation_escape_2_INE2	-0.569374200977917	-1.18971333824961	0.0509649362937744	2.683802451705	-1.85679127074593	0.0709412737332796	0.385265686582273	-4.52861497571434
lncRNA__URS0000A76862_9606_Homo_sapiens_human__non-protein_coding_lnc-SEPT7-3:10	lncRNA:lnc-SEPT7-3:10	-0.400260843933193	-0.836999385425657	0.0364776975592706	2.93919819824312	-1.85402706597867	0.0713449502619907	0.385481134323715	-4.55112625937507
hsa-miR-4511	hsa-miR-4511	0.573599891898215	-0.054479217819287	1.20167900161572	2.66313567557231	1.84752019643017	0.0723029216077129	0.386769236800236	-4.52136707603129
tRNA__Homo_sapiens_tRNA-Gly-GCC-2-1&tRNA__Homo_sapiens_tRNA-Gly-GCC-2-2&tRNA__Homo_sapiens_tRNA-Gly-GCC-2-3&tRNA__Homo_sapiens_tRNA-Gly-GCC-2-4&tRNA__Homo_sapiens_tRNA-Gly-GCC-2-5&tRNA__Homo_sapiens_tRNA-Gly-GCC-2-6&tRNA__Homo_sapiens_tRNA-Gly-GCC-3-1&tRNA__Homo_sapiens_tRNA-Gly-GCC-5-1&tRNA__Homo_sapiens_tRNA-Gly-CCC-1-1&tRNA__Homo_sapiens_tRNA-Gly-CCC-1-2&tRNA__Homo_sapiens_tRNA-Gly-GCC-1-1&tRN…	tRNA-Gly-GCC-2-1 & tRNA-Gly-GCC-2-2 & tRNA-Gly-GCC-2-3 & tRNA-Gly-GCC-2-4 & tRNA-Gly-GCC-2-5 & tRNA-Gly-GCC-2-6 & tRNA-Gly-GCC-3-1 & tRNA-Gly-GCC-5-1 & tRNA-Gly-CCC-1-1 & tRNA-Gly-CCC-1-2 & tRNA-Gly-GCC-1-1 & tRNA-Gly-GCC-1-2 & tRNA-Gly-GCC-1-3 & tRNA-Gly-GCC-1-4 & tRNA-Gly-GCC-1-5 & tRNA-Gly-GCC-4-1	-0.622508413461103	-1.30416835929676	0.0591515323745567	2.17368829259778	-1.84744676283446	0.0723137949824804	0.386769236800236	-4.47161497333071
MiR.hp__hsa-mir-486-1	MiR.hp:hsa-mir-486-1	0.3937653753162	-0.0388337845579076	0.826364535190307	11.4497836778879	1.84139235561083	0.0732150733131363	0.389305883224279	-4.78202295946215
lncRNA__URS000075C9B4_9606_Homo_sapiens_uncharacterized_LOC101927870_LOC101927870__lncRNA	lncRNA:URS000075C9B4_9606_Homo_sapiensLOC101927870	0.446569227712214	-0.0452986930539697	0.938437148478398	2.75106033528959	1.83668541267503	0.0739223437498712	0.389305883224279	-4.55616596018622
ENSG00000213626.13&ReverseComplement_ENSG00000182902.14	LBH & ReverseComplement_SLC25A18	0.448912168627442	-0.0455399738510196	0.943364311105904	2.8073689337666	1.83667196722464	0.0739243723606323	0.389305883224279	-4.56362682443842
ENSG00000005483.21	KMT2E	0.737182862261419	-0.075961593624867	1.5503273181477	3.41815101603455	1.83401130202912	0.0743267372663629	0.389305883224279	-4.62647115345209
ENSG00000116670.15	MAD2L2	0.51854432613454	-0.0540480700274726	1.09113672229655	2.31594009610353	1.8320393297842	0.0746261513640497	0.389305883224279	-4.50282354123632
snoRNA__Homo_sapiens300199_SNORD80	snoRNA:SNORD80	-0.459344836345348	-0.969997114515942	0.0513074418252452	5.68998289724284	-1.81973457810164	0.0765176499797894	0.397216624159789	-4.72541461506016
ReverseComplement_ENSG00000006283.18	ReverseComplement_CACNA1G	-0.821365642188698	-1.73859619696427	0.0958649125868759	1.72816419694681	-1.81155907678813	0.0777967267722447	0.401886505618572	-4.41715302381457
snoRNA__Homo_sapiens300112_SNORD3@	snoRNA:SNORD3@_repeat2	-0.519980321504959	-1.10188531881047	0.0619246758005529	6.26260667988842	-1.80771226204192	0.0784048011242808	0.403061574711715	-4.75014306861611
hsa-miR-200c-3p	hsa-miR-200c-3p	-0.356603509631878	-0.756822532128171	0.043615512864414	4.19096261307164	-1.80252944908792	0.0792304100443442	0.405338184719616	-4.72654874027628
hsa-miR-340-3p	hsa-miR-340-3p	-0.521381564663562	-1.10915439009922	0.0663912607720989	5.30888824735255	-1.79448837901187	0.0805258633244214	0.409985044521934	-4.76481765330854
ReverseComplement_ENSG00000261796.1&ReverseComplement_ENSG00000172780.17&ENSG00000142233.14	ReverseComplement_ISY1-RAB43 & ReverseComplement_RAB43 & NTN5	0.465879771261048	-0.0609379279926824	0.992697470514779	1.87666322091151	1.78899027124673	0.0814218849504624	0.412563522308802	-4.47969876152061
ReverseComplement_ENSG00000118557.16&ReverseComplement_ENSG00000065534.19&ReverseComplement_ENSG00000150779.12	ReverseComplement_PMFBP1 & ReverseComplement_MYLK & ReverseComplement_TIMM8B	0.433820262040423	-0.0594359835202429	0.927076507601088	3.6668745163703	1.77922848120081	0.0830334650907938	0.416774288787485	-4.73129684723641
ReverseComplement_ENSG00000105136.21	ReverseComplement_ZNF419	0.819660203242131	-0.112318982681192	1.75163938916545	3.82736942304158	1.77918913876032	0.0830400141021335	0.416774288787485	-4.74088713016365
snoRNA__Homo_sapiens300559_SNORD41	snoRNA:SNORD41	-0.450219025562853	-0.963392272508011	0.0629542213823061	2.646055604875	-1.77482001975524	0.0837700152279179	0.418454934558325	-4.64831463932799
ReverseComplement_ENSG00000143226.15	ReverseComplement_FCGR2A	-0.372231199033498	-0.797307922879311	0.0528455248123142	9.21418663742025	-1.77149499284266	0.0843291780242873	0.419270420317936	-4.84506436437999
hsa-miR-6501-5p	hsa-miR-6501-5p	0.452785119521589	-0.0663192306657025	0.97188946970888	3.44779535274524	1.76454183690129	0.0855086213087252	0.423147803579159	-4.73075195329765
MiR.hp__hsa-mir-486-1&MiR.hp__hsa-mir-486-2	MiR.hp:hsa-mir-486-1 & MiR.hp:hsa-mir-486-2	0.317009109701488	-0.0526279988376306	0.686646218240606	17.822751083695	1.73496477086398	0.0906815279529484	0.444516443559996	-5.13909001440471
ReverseComplement_ENSG00000115828.17	ReverseComplement_QPCT	0.3986958345133	-0.0664588369617578	0.863850505988357	2.42932662276303	1.73395887926116	0.0908619570723065	0.444516443559996	-4.68075754290746
ReverseComplement_ENSG00000179335.20	ReverseComplement_CLK3	0.466074669109309	-0.0780814928754096	1.01023083109403	2.65509477575795	1.73271219115194	0.0910859945727282	0.444516443559996	-4.70934085341324
hsa-miR-1238-3p	hsa-miR-1238-3p	0.560483135744137	-0.0958695442244831	1.21683581571276	2.02262919493754	1.72750681548827	0.0920264237796391	0.447045792580907	-4.61902985239886
tRNA__Homo_sapiens_tRNA-Ala-AGC-2-1&tRNA__Homo_sapiens_tRNA-Ala-AGC-2-2&tRNA__Homo_sapiens_tRNA-Ala-AGC-7-1&tRNA__Homo_sapiens_tRNA-Ala-AGC-3-1	tRNA-Ala-AGC-2-1 & tRNA-Ala-AGC-2-2 & tRNA-Ala-AGC-7-1 & tRNA-Ala-AGC-3-1	-0.570777036085302	-1.2411667477959	0.0996126756252946	2.38454484207564	-1.7223984811975	0.0929571857026128	0.447884832764628	-4.70121032884756
ENSG00000178971.16	CTC1	-0.407414200112649	-0.886072513965529	0.0712441137402307	8.34024456298499	-1.72188854914907	0.0930505270965089	0.447884832764628	-4.91052761575862
tRNA__Homo_sapiens_tRNA-Ala-TGC-4-1&tRNA__Homo_sapiens_tRNA-Ala-CGC-1-1&tRNA__Homo_sapiens_tRNA-Ala-TGC-3-1&tRNA__Homo_sapiens_tRNA-Ala-TGC-3-2&tRNA__Homo_sapiens_tRNA-Ala-TGC-2-1&tRNA__Homo_sapiens_tRNA-Ala-CGC-2-1&tRNA__Homo_sapiens_tRNA-Ala-CGC-3-1&tRNA__Homo_sapiens_tRNA-Ala-AGC-4-1	tRNA-Ala-TGC-4-1 & tRNA-Ala-CGC-1-1 & tRNA-Ala-TGC-3-1 & tRNA-Ala-TGC-3-2 & tRNA-Ala-TGC-2-1 & tRNA-Ala-CGC-2-1 & tRNA-Ala-CGC-3-1 & tRNA-Ala-AGC-4-1	-0.569534878934458	-1.23954905185298	0.100479293984062	3.14440815663564	-1.71961339329214	0.0934679396043274	0.447884832764628	-4.79400954676925
snoRNA__Homo_sapiens300748_SNORD6	snoRNA:SNORD6	-0.514125811426235	-1.12013400072779	0.0918823778753152	3.45594136387354	-1.71626915548218	0.0940843237022832	0.448807652255486	-4.81796385171192
ENSG00000087086.15	FTL	0.454558276609924	-0.0869941092225969	0.996110662442445	1.81935909101045	1.69802304062247	0.0975072105487763	0.46145537943168	-4.61495454471429
hsa-miR-1270	hsa-miR-1270	0.656334977731253	-0.126701138785801	1.43937109424831	1.91560835074982	1.69565790284071	0.0979583792111499	0.46145537943168	-4.64979494168809
ReverseComplement_MiR.hp__hsa-mir-486-1	ReverseComplement_MiR.hp:hsa-mir-486-1	0.32913060427712	-0.0638642563220998	0.72212546487634	5.82112140263926	1.69424369766945	0.0982289768095587	0.46145537943168	-4.92712215941063
snoRNA__Homo_sapiens300112_SNORD3@&snoRNA__Homo_sapiens300182_SNORD3@&snoRNA__Homo_sapiens300250_SNORD3@&snoRNA__Homo_sapiens300448_SNORD3@&snoRNA__Homo_sapiens300361_SNORD3@L38&snoRNA__Homo_sapiens300248_SNORD3@L26&snoRNA__Homo_sapiens300285_SNORD3@L31	snoRNA:SNORD3@L31	-0.742278770027512	-1.62927045434378	0.144712914288757	3.91616516016694	-1.69294158784522	0.0984786739863643	0.46145537943168	-4.88666166271261
snoRNA__Homo_sapiens300786_SCARNA10	snoRNA:SCARNA10	-0.584363779426675	-1.2873198273162	0.118592268462851	1.76055632677071	-1.68170416624719	0.100655554087308	0.469578113561493	-4.661061487227
hsa-miR-2110	hsa-miR-2110	0.292619764913783	-0.0601186356146003	0.645358165442167	8.06975303144539	1.67820649807359	0.101341188495187	0.470703151826328	-4.97512944414698
hsa-miR-26b-3p	hsa-miR-26b-3p	-0.407226973521622	-0.898836793217863	0.0843828461746189	3.77437922924314	-1.67575479251978	0.101824087003927	0.470861450378941	-4.90408044267861
ReverseComplement_lncRNA__URS0000A77209_9606_Homo_sapiens_uncharacterized_LOC101927974_LOC101927974__lncRNA	ReverseComplement_lncRNA:URS0000A77209_9606_Homo_sapiensLOC101927974	0.533039043178665	-0.111309384838554	1.17738747119588	1.5761386981579	1.67352702491226	0.102264526522338	0.470861450378941	-4.6074077586863
MiR.hp__hsa-mir-450a-1&MiR.hp__hsa-mir-450a-2	MiR.hp:hsa-mir-450a-1 & MiR.hp:hsa-mir-450a-2	-0.691367150895534	-1.52896223975884	0.146227937967771	2.68394686535317	-1.66981785781877	0.103001338739184	0.470988969361695	-4.81622771511194
ReverseComplement_ENSG00000169710.9&ReverseComplement_ENSG00000141255.13	ReverseComplement_FASN & ReverseComplement_SPATA22	0.738400074318556	-0.157278852546474	1.63407900118359	1.99159817267636	1.66776116923818	0.10341177895311	0.470988969361695	-4.71195433786177
ENSG00000198015.14	MRPL42	-0.423352670424163	-0.937364628301322	0.0906592874529952	2.2229761653108	-1.66618631714547	0.103726974451916	0.470988969361695	-4.77043841374357
hsa-miR-361-5p	hsa-miR-361-5p	-0.368063292071431	-0.815458477421993	0.0793318932791303	5.20359791749616	-1.66427727353208	0.104110119081977	0.470988969361695	-4.97063446728549
lncRNA__URS000075DE2E_9606_Homo_sapiens_human__non-protein_coding_lnc-SORBS2-4:1	lncRNA:lnc-SORBS2-4:1	-0.790596559100383	-1.75276271119403	0.171569592993265	1.73244946827732	-1.66226142867978	0.104515965816807	0.470988969361695	-4.67107279537555
snoRNA__Homo_sapiens300042_SNORD1A	snoRNA:SNORD1A	-0.613652491805311	-1.36166877635823	0.134363792747607	2.57506506734084	-1.65960957558656	0.105051846080924	0.471397902541094	-4.81633661087945
hsa-miR-139-3p	hsa-miR-139-3p	-0.578674169259061	-1.28602756411224	0.128679225594116	1.85640134025623	-1.65497766559435	0.105993285446455	0.471637817064304	-4.66759455587763
lncRNA__URS000075DA51_9606_Homo_sapiens_BASP1_antisense_RNA_1_BASP1-AS1_	lncRNA:BASP1-AS1	0.424021993974563	-0.0950212932584077	0.943065281207534	2.40781521877743	1.65264391109645	0.10647025007346	0.471637817064304	-4.805874936097
hsa-miR-4433b-5p	hsa-miR-4433b-5p	1.59225065844848	-0.359552966618099	3.54405428351506	6.08254935334124	1.65032621911666	0.106945679896684	0.471637817064304	-4.99613367220102
snoRNA__Homo_sapiens300491_SNORD12C	snoRNA:SNORD12C	-0.424850937768689	-0.945927564321686	0.0962256887843082	3.93285315177374	-1.64941321934845	0.107133443393832	0.471637817064304	-4.95277005287128
snoRNA__Homo_sapiens300771_SNORD71	snoRNA:SNORD71	-0.432106924161159	-0.962758886029567	0.0985450377072489	3.92700203222643	-1.64731227262197	0.107566545467308	0.471637817064304	-4.95706678050678
ReverseComplement_ENSG00000120162.10	ReverseComplement_MOB3B	0.366574698992339	-0.0839266181347043	0.817076016119382	4.04834517343992	1.64611777365221	0.107813428486858	0.471637817064304	-4.96354375361442
lncRNA__URS00003074D5_9606_Homo_sapiens_TCERG1L_antisense_RNA_1_TCERG1L-AS1_	lncRNA:TCERG1L-AS1	-0.803746059955386	-1.79274502153087	0.185252901620101	1.28290191448538	-1.64405939767814	0.108239953958599	0.471637817064304	-4.57129397132165
ENSG00000182898.4	TCHHL1	-0.738432673773911	-1.64820431069277	0.171338963144943	1.36624546387589	-1.64199940094332	0.108668203365147	0.471637817064304	-4.61212204195517
ReverseComplement_lncRNA__URS000022CFA6_9606_Homo_sapiens_WEE2_antisense_RNA_1_WEE2-AS1_	ReverseComplement_lncRNA:WEE2-AS1	0.37238392766186	-0.0874474481943657	0.832215303518087	5.75482143445734	1.6382750208881	0.109445993204517	0.47307472164728	-5.01280990163068
lncRNA__URS0000CCDFFB_9606_Homo_sapiens_cat_eye_syndrome_chromosome_region_lncRNA&lncRNA__URS0000CCE07B_9606_Homo_sapiens_cat_eye_syndrome_chromosome_region_candidate_7_CECR7_	lncRNA:URS0000CCDFFB_9606_Homo_sapiens_cat_eye_syndrome_chromosome_region_lncRNA & lncRNA:URS0000CCE07B_9606_Homo_sapiens_cat_eye_syndrome_chromosome_region_candidate_7_CECR7	-0.507360029536659	-1.13497984141343	0.120259782340111	2.14474362141315	-1.63536270081092	0.110057375206205	0.473783578631589	-4.7904033987994
ENSG00000111728.11	ST8SIA1	-0.378911976752061	-0.848845183629972	0.0910212301258488	2.39261948967685	-1.63116044237547	0.110944491772284	0.475668893873881	-4.83161478550617
lncRNA__URS000075DE64_9606_Homo_sapiens_human__non-protein_coding_MIR17HG:3&MiR.hp__hsa-mir-92a-1&MiR.hp__hsa-mir-92a-2&lncRNA__URS000075A717_9606_Homo_sapiens_SLC26A9_and_RAB7B_antisense_RNA_1_SLC26A9-AS1__lncRNA&lncRNA__URS0000759AFD_9606_Homo_sapiens_SLC26A9_and_RAB7B_antisense_RNA_1_SLC26A9-AS1__lncRNA	lncRNA:URS000075DE64_9606_SLC26A9-AS1	-0.314662105566681	-0.706753330383369	0.0774291192500064	3.51484607447856	-1.62349817331412	0.112577125778064	0.479089976216686	-4.96225235625614
lncRNA__URS000075B82C_9606_Homo_sapiens_human__non-protein_coding_lnc-RAB23-1:3&lncRNA__URS000075EEEA_9606_Homo_sapiens_long_intergenic_non-protein_coding_RNA_1561_LINC01561_	lncRNA:lncRNA:LINC01561	-0.662632093726673	-1.48853011468304	0.163265927229697	1.35650781243312	-1.62308223261882	0.112666312318866	0.479089976216686	-4.64393673177134
rRNA__45S_pre-ribosomal_N5_(RNA45SN5)&rRNA__45S_pre-ribosomal_N1_(RNA45SN1)&rRNA__45S_pre-ribosomal_N4_(RNA45SN4)&rRNA__28S_ribosomal_N5_(RNA28SN5)&rRNA__28S_ribosomal_N1_(RNA28SN1)&rRNA__28S_ribosomal_N4_(RNA28SN4)	RNA45SN5 & RNA45SN1 & RNA45SN4 & RNA28SN5 & RNA28SN1 & RNA28SN4	0.345475682439945	-0.0857423337340384	0.776693698613928	7.17953601577017	1.62074641153616	0.113168237523611	0.479089976216686	-5.05330935830551
MiR.hp__hsa-mir-451a	MiR.hp:hsa-mir-451a	-0.505635806716247	-1.13768518556639	0.126413572133894	8.94800962322223	-1.61838295130395	0.113677963395101	0.479089976216686	-5.07996827197592
ReverseComplement_ENSG00000245848.3&ReverseComplement_ENSG00000134690.11&ENSG00000112208.11	ReverseComplement_CEBPA & ReverseComplement_CDCA8 & BAG2	0.556423349732802	-0.140122983863396	1.252969683329	2.06564925919905	1.61603148720365	0.114186964751168	0.479089976216686	-4.80657687790908
rRNA__45S_pre-ribosomal_N5_(RNA45SN5)&rRNA__45S_pre-ribosomal_N1_(RNA45SN1)&rRNA__45S_pre-ribosomal_N4_(RNA45SN4)&rRNA__45S_pre-ribosomal_N2_(RNA45SN2)&rRNA__45S_pre-ribosomal_N3_(RNA45SN3)&rRNA__5.8S_ribosomal_N1_(RNA5-8SN_1_to_3,_RNA5-8SN5)&rRNA__5.8S_ribosomal_N4_(RNA5-8SN4)	RNA45SN5 & RNA45SN1 & RNA45SN4 & RNA45SN2 & RNA45SN3 & RNA5-8SN_1_to_3,_RNA5-8SN5 & RNA5-8SN4	-0.247627796161417	-0.558033061924015	0.0627774696011807	10.430151351993	-1.61385605143676	0.114659521137487	0.479089976216686	-5.12072364590409
tRNA__Homo_sapiens_tRNA-Val-CAC-2-1	tRNA-Val-CAC-2-1	-0.551565872394998	-1.2441485707479	0.141016825957907	5.79599222350849	-1.61109159248209	0.115262332692586	0.479089976216686	-5.05494049476293
snoRNA__Homo_sapiens300565_SNORD34	snoRNA:SNORD34	-0.411883077566799	-0.929216620976426	0.105450465842829	2.50247685156516	-1.61063745070403	0.115361609004018	0.479089976216686	-4.89255820687071
ReverseComplement_ENSG00000162642.14	ReverseComplement_C1orf52	-0.714259969669975	-1.61344067671793	0.184920737377981	2.44055733605626	-1.60695536364152	0.116169102318676	0.480558903732335	-4.86195393029185
rRNA__45S_pre-ribosomal_N5_(RNA45SN5)&rRNA__45S_pre-ribosomal_N1_(RNA45SN1)&rRNA__45S_pre-ribosomal_N2_(RNA45SN2)&rRNA__45S_pre-ribosomal_N3_(RNA45SN3)&rRNA__28S_ribosomal_N5_(RNA28SN5)&rRNA__28S_ribosomal_N1_(RNA28SN1)&rRNA__28S_ribosomal_N2_(RNA28SN2)&rRNA__28S_ribosomal_N3_(RNA28SN3)	RNA45SN5 & RNA45SN1 & RNA45SN2 & RNA45SN3 & RNA28SN5 & RNA28SN1 & RNA28SN2 & RNA28SN3	0.356580294322383	-0.0938223600123749	0.80698294865714	6.37097533266371	1.60158827389793	0.117354380945914	0.483573110590362	-5.07352344823723
ReverseComplement_lncRNA__URS000075F019_9606_Homo_sapiens_long_intergenic_non-protein_coding_RNA_1160_LINC01160_	ReverseComplement_lncRNA:LINC01160	0.472489477013651	-0.126219279253162	1.07119823328046	2.49331916155227	1.59650768475988	0.118485456981458	0.485168218419647	-4.89494572267137
ENSG00000133316.16	WDR74	-0.43765018801346	-0.992480567224484	0.117180191197565	5.07480778842465	-1.5957372001773	0.11865776068998	0.485168218419647	-5.07351550584276
snoRNA__Homo_sapiens300592_SNORD111B	snoRNA:SNORD111B	-0.573298957020804	-1.30381352918636	0.157215615144753	2.47022884476034	-1.5876206923931	0.120485284213067	0.489372662540759	-4.91643212245524
MiR.hp__hsa-mir-6511b-1&MiR.hp__hsa-mir-6511b-2	MiR.hp:hsa-mir-6511b-1 & MiR.hp:hsa-mir-6511b-2	0.293668871806909	-0.080867802660187	0.668205546274004	5.78969739011388	1.58620037179105	0.12080742685053	0.489372662540759	-5.09142081985151
hsa-miR-3909	hsa-miR-3909	-0.360951290463534	-0.821636581418166	0.0997340004910979	4.14184419947433	-1.58503455772775	0.121072367880717	0.489372662540759	-5.05959006795048
hsa-miR-4286	hsa-miR-4286	-0.334056135468736	-0.761480039927966	0.0933677689904938	4.42010098093881	-1.58108467077175	0.121973525270454	0.491140544720192	-5.08055488523398
ENSG00000213626.13	LBH	0.333086628406611	-0.093703266398204	0.759876523211426	4.3185917128879	1.57883793642006	0.122488538230229	0.491346068128079	-5.07850313409312
hsa-miR-1260b	hsa-miR-1260b	0.501186859243035	-0.143956246064193	1.14632996455026	6.83356778185723	1.57158580639135	0.124162979810215	0.494742001201864	-5.12224669844812
snoRNA__Homo_sapiens300571_SNORD88C	snoRNA:SNORD88C	-0.326446809616179	-0.746781802311159	0.0938881830788004	3.17047768404767	-1.57112726318073	0.124269473389703	0.494742001201864	-5.00996330245914
ENSG00000105443.15&ReverseComplement_ENSG00000101940.18	CYTH2 & ReverseComplement_WDR13	0.556281140203193	-0.16301302752217	1.27557530792856	1.90376703668738	1.5645241806917	0.125811218243811	0.499004045393993	-4.84702727539881
rRNA__45S_pre-ribosomal_N5_(RNA45SN5)&rRNA__45S_pre-ribosomal_N1_(RNA45SN1)&rRNA__45S_pre-ribosomal_N4_(RNA45SN4)&rRNA__45S_pre-ribosomal_N2_(RNA45SN2)&rRNA__45S_pre-ribosomal_N3_(RNA45SN3)&rRNA__5.8S_ribosomal_N1_(RNA5-8SN_1_to_3,_RNA5-8SN5)	RNA45SN5 & RNA45SN1 & RNA45SN4 & RNA45SN2 & RNA45SN3 & RNA5-8SN_1_to_3,_RNA5-8SN5	-0.308761493854867	-0.709128241759384	0.0916052540496501	10.2180973405352	-1.56012578847708	0.126846757700734	0.501234016436854	-5.19565765985175
hsa-miR-629-5p	hsa-miR-629-5p	0.329117093251417	-0.0983374494161278	0.756571635918963	8.76435053783119	1.55759657837504	0.12744533907583	0.501287353916241	-5.16611319565564
hsa-miR-296-5p	hsa-miR-296-5p	0.391515008790837	-0.117479240978917	0.900509258560591	4.9283874454974	1.55607319648646	0.127806974086294	0.501287353916241	-5.12653093003478
lncRNA__URS0000BC447A_9606_Homo_sapiens_uncharacterized_LOC100130027_LOC100130027__lncRNA	lncRNA:URS0000BC447A_9606_Homo_sapiensLOC100130027	0.364471891621661	-0.111671001764117	0.840614785007439	4.61775460228945	1.54853568082823	0.129608518149689	0.503667278632028	-5.13252137298345
ReverseComplement_ENSG00000008988.11	ReverseComplement_RPS20	0.30464174001312	-0.0936490985144169	0.702932578540658	3.9503012783031	1.54733223435684	0.12989804187138	0.503667278632028	-5.10617208474736
snoRNA__Homo_sapiens300524_SNORD18A	snoRNA:SNORD18A	-0.359192706146955	-0.829226489548903	0.110841077254992	3.07316120133844	-1.5459410098955	0.130233390768684	0.503667278632028	-5.04271664135032
snoRNA__Homo_sapiens300474_SNORA19	snoRNA:SNORA19	-0.382861577359809	-0.884400361788159	0.118677207068541	2.6358906914396	-1.54430025739676	0.130629783999855	0.503667278632028	-5.00113557608578
snoRNA__Homo_sapiens300661_SNORD55	snoRNA:SNORD55	-0.420007767605271	-0.970445699918753	0.130430164708211	4.28359237908767	-1.54363085208631	0.13079178623589	0.503667278632028	-5.13068358247949
hsa-miR-1908-5p	hsa-miR-1908-5p	0.454619682699422	-0.14444314374061	1.05368250913945	4.01514746523572	1.53521903275417	0.132841353041192	0.509706495908051	-5.12016759995657
ReverseComplement_ENSG00000142733.17	ReverseComplement_MAP3K6	0.449097417434228	-0.144048985163799	1.04224382003225	1.88241834018841	1.53169797940753	0.133706904657419	0.51032862612204	-4.87186632150533
hsa-miR-6743-3p	hsa-miR-6743-3p	0.520493267670001	-0.168259875626763	1.20924641096677	2.64369881233298	1.52878356486176	0.13442675505014	0.51032862612204	-5.01239368026183
hsa-miR-106a-5p	hsa-miR-106a-5p	-0.593622738652459	-1.37978796147633	0.192542484171415	5.94939251166606	-1.52753504439639	0.134736086312363	0.51032862612204	-5.17727062522224
snoRNA__Homo_sapiens300476_SNORA51	snoRNA:SNORA51	0.421554659156383	-0.137337567469942	0.980446885782708	1.8898749374675	1.52587974097301	0.135147082434587	0.51032862612204	-4.88449577098048
hsa-miR-182-5p	hsa-miR-182-5p	0.375516813187989	-0.122687928576554	0.873721554952532	11.7336097224928	1.52481098670644	0.135412978225017	0.51032862612204	-5.28268161424308
ENSG00000115234.11	SNX17	0.3454166449385	-0.113486732376617	0.804320022253617	2.12894023282971	1.52270751178963	0.135937528824697	0.510488805054447	-4.94581763200623
hsa-miR-151a-3p	hsa-miR-151a-3p	0.251340177653782	-0.0838139578165895	0.586494313124154	11.2801630419595	1.51709164913406	0.13734596281989	0.513955387371958	-5.28368868884954
yRNA__Y4&yRNA__Y1	yRNA:Y4 & yRNA:Y1	0.557823896096499	-0.187177484955101	1.3028252771481	2.36248323101461	1.51472753238913	0.137942359460533	0.514098690998885	-4.98815156879981
snoRNA__Homo_sapiens300702_SNORD118	snoRNA:SNORD118	-0.761342208273583	-1.77930536929248	0.256620952745315	3.9951891524589	-1.5130118462695	0.138376473512042	0.514098690998885	-5.1606910851978
hsa-miR-6855-3p	hsa-miR-6855-3p	0.372922262558114	-0.126946752133816	0.872791277250044	2.69516923255798	1.50923398469655	0.139336227797568	0.514098690998885	-5.04834597043575
ENSG00000102104.9	RS1	0.652329654026319	-0.222963791202225	1.52762309925486	1.84139222321559	1.50767567453431	0.139733659611043	0.514098690998885	-4.88683958490151
snoRNA__Homo_sapiens300558_SNORD105	snoRNA:SNORD105	-0.493620713219473	-1.15610181055552	0.168860384116577	2.98000621995825	-1.50735090759581	0.139816602276534	0.514098690998885	-5.08673796606956
hsa-miR-4326	hsa-miR-4326	2.06385557302347	-0.712377287670587	4.84008843371753	5.8822612163528	1.50389631302017	0.140701313900388	0.514098690998885	-5.08937282115394
hsa-miR-6803-3p	hsa-miR-6803-3p	0.248548800122205	-0.0858613986595521	0.582958998903963	5.2512480775551	1.50358034350089	0.140782455514331	0.514098690998885	-5.20605739846447
hsa-miR-659-5p	hsa-miR-659-5p	0.393627339590835	-0.137587587904108	0.924842267085777	2.31375052729198	1.49902704055943	0.141955908021568	0.516602428160963	-5.00388990183308
tRNA__Homo_sapiens_tRNA-Val-CAC-3-1	tRNA-Val-CAC-3-1	-0.588415933383498	-1.38661091838936	0.20977905162236	1.6436386612414	-1.49131680580693	0.143960732197883	0.520435581992089	-4.8822169256473
hsa-miR-181d-5p	hsa-miR-181d-5p	0.459318207277585	-0.163803895899254	1.08244031045442	2.15655980721259	1.49119688228954	0.143992092090351	0.520435581992089	-4.99469324553377
lncRNA__URS000075C353_9606_Homo_sapiens_long_intergenic_non-protein_coding_RNA_963_LINC00963_&lncRNA__URS000073968D_9606_Homo_sapiens_EMX2_opposite_strand/antisense_RNA_EMX2OS_&lncRNA__URS00002A4A09_9606_Homo_sapiens_MRTFA_antisense_RNA_1_MRTFA-AS1_&lncRNA__URS000075C5C5_9606_Homo_sapiens_DNAJC27_antisense_RNA_1_DNAJC27-AS1_&lncRNA__URS00005B18F1_9606_Homo_sapiens_long_intergenic_non-protein_codi…	lncRNA:URS000075C353_9606_SUCLG2-AS1	0.348354707948555	-0.126914867502754	0.823624283399863	3.28874606575305	1.48277806644952	0.146207235942278	0.526644431506367	-5.14054483340591
tRNA__Homo_sapiens_tRNA-Trp-CCA-4-1	tRNA-Trp-CCA-4-1	0.509298061544924	-0.18679274475951	1.20538886784936	2.49172426899188	1.48013254508502	0.146908888635238	0.526949994679724	-5.05616713774152
ENSG00000244734.4	HBB	-0.33925490490334	-0.803382692315951	0.12487288250927	5.40963753653417	-1.47871012797256	0.147287250637581	0.526949994679724	-5.2426720007084
MiR.hp__hsa-mir-30d	MiR.hp:hsa-mir-30d	-0.291828608034919	-0.691841380246497	0.108184164176658	4.49415653765715	-1.47587130135115	0.148044690126135	0.527876521358845	-5.23046884442615
snoRNA__Homo_sapiens300691_SNORD59A	snoRNA:SNORD59A	-0.402593915943558	-0.955593685768097	0.150405853880982	2.32132145101374	-1.47277613949392	0.148874043235751	0.52905238854584	-5.05570385373783
ENSG00000177311.12	ZBTB38	0.499391047440039	-0.188371857128945	1.18715395200902	2.74674689902297	1.46891439639427	0.149913965257436	0.529768718213064	-5.10765660078221
lncRNA__URS000075E68F_9606_Homo_sapiens_NR2F2_antisense_RNA_1_NR2F2-AS1__lncRNA&lncRNA__URS0000394A79_9606_Homo_sapiens_long_intergenic_non-protein_coding_RNA_1714_LINC01714_	lncRNA:NR2F2-AS1 & lncRNA:LINC01714	-0.336812617000962	-0.800861631358863	0.127236397356938	4.89396550371449	-1.46831413566514	0.150076124139678	0.529768718213064	-5.25357555981146
MiR.hp__hsa-mir-181a-1	MiR.hp:hsa-mir-181a-1	-0.533992892967143	-1.27239950207575	0.204413716141467	3.70967492444334	-1.46296650967343	0.1515269123603	0.533112957440392	-5.20807601199694
hsa-miR-324-3p	hsa-miR-324-3p	0.203446142175928	-0.0787546643400566	0.485646948691912	7.1696272215864	1.45843034178504	0.1527662361406	0.535693523420185	-5.28652281877889
lncRNA__URS0000ABD7FD_9606_Homo_sapiens_uncharacterized_LOC100128988_LOC100128988__lncRNA&lncRNA__URS0000ABD7F2_9606_Homo_sapiens_uncharacterized_LOC100128988_LOC100128988__lncRNA	lncRNA:URS0000ABD7FD_9606_Homo_sapiensLOC100128988	-0.332343593624502	-0.795051858801411	0.130364671552407	4.65156204203309	-1.45302985245693	0.15425213347351	0.539118842734148	-5.27012784354362
lncRNA__URS0000A77348_9606_Homo_sapiens_MIR29B2_and_MIR29C_host_gene_MIR29B2CHG__lncRNA&lncRNA__URS0000A77143_9606_Homo_sapiens_MIR29B2_and_MIR29C_host_gene_MIR29B2CHG_&MiR.hp__hsa-mir-29b-2&MiR.hp__hsa-mir-29b-1	lncRNA:URS0000A77348_9606_Homo_sapiens_MIR29B2_and_MIR29C_host_gene_MIR29B2CHG & lncRNA:URS0000A77143_9606_Homo_sapiens_MIR29B2_and_MIR29C_host_gene_MIR29B2CHG & MiR.hp:hsa-mir-29b-2 & MiR.hp:hsa-mir-29b-1	-0.515796997291899	-1.23518236107079	0.203588366486997	4.57032105503033	-1.45047983168996	0.154957704049141	0.539803317723816	-5.27130223696855
hsa-miR-769-5p	hsa-miR-769-5p	-0.342267601731583	-0.820606136464224	0.136070933001058	5.06705323299148	-1.44752110833296	0.155779547907571	0.540887020439731	-5.28363888232428
lncRNA__URS000075DE64_9606_Homo_sapiens_human__non-protein_coding_MIR17HG:3&lncRNA__URS0000759CF4_9606_Homo_sapiens_KCNQ1_opposite_strand/antisense_transcript_1_KCNQ1OT1_&lncRNA__URS000075DE27_9606_Homo_sapiens_HLA_complex_group_11_HCG11_&lncRNA__URS0000D7806A_9606_Homo_sapiens_uncharacterized_LOC102725021_LOC102725021__lncRNA&lncRNA__URS0000D7801A_9606_Homo_sapiens_uncharacterized_LOC102725021_L…	lncRNA:IL6R-AS1 & lncRNA:lnc-SHF-3:4	0.480633758454567	-0.193524389709891	1.15479190661902	2.95424883006508	1.44227131452232	0.157246235953003	0.544195306778531	-5.16411587467586
ReverseComplement_ENSG00000152439.13&ReverseComplement_ENSG00000268107.6	ReverseComplement_ZNF773 & ReverseComplement_ENSG00000268107.6	-0.449489310949217	-1.08136757963636	0.182388957737924	2.73732795524526	-1.43906506907784	0.158147332048155	0.545531024882723	-5.15296156266726
hsa-miR-4659b-3p	hsa-miR-4659b-3p	-0.42199230529995	-1.01744234431799	0.17345773371809	2.50331878505337	-1.43368481879392	0.1596685421797	0.548990214832151	-5.13545816573748
ReverseComplement_ENSG00000186283.14	ReverseComplement_TOR3A	-0.253662393039939	-0.613002504452348	0.10567771837247	5.19933920991435	-1.42805478814491	0.161272661318136	0.551632437173441	-5.31068757179227
MiR.hp__hsa-mir-3179-1&MiR.hp__hsa-mir-3179-2&MiR.hp__hsa-mir-3179-3&MiR.hp__hsa-mir-3179-4	MiR.hp:hsa-mir-3179-1 & MiR.hp:hsa-mir-3179-2 & MiR.hp:hsa-mir-3179-3 & MiR.hp:hsa-mir-3179-4	-0.369476107613684	-0.893142965802802	0.154190750575434	2.30799526293429	-1.42733446695216	0.161478805971451	0.551632437173441	-5.10973867163813
hsa-miR-30b-5p	hsa-miR-30b-5p	-0.407009358275499	-0.985520709326236	0.171501992775238	7.78820394569843	-1.42326900878731	0.162646154591508	0.553833690393593	-5.34097652461603
hsa-miR-4482-3p	hsa-miR-4482-3p	-1.23645006676974	-2.99658692408765	0.523686790548168	0.120297225493844	-1.42109996177995	0.163271671166075	0.554181730015619	-4.63547599895974
lncRNA__URS0000759AD2_9606_Homo_sapiens_long_intergenic_non-protein_coding_RNA_294_LINC00294_&lncRNA__URS000075C353_9606_Homo_sapiens_long_intergenic_non-protein_coding_RNA_963_LINC00963_&lncRNA__URS0000CCE0A2_9606_Homo_sapiens_long_intergenic_non-protein_coding_RNA_330_LINC00330_&lncRNA__URS000075C0A6_9606_Homo_sapiens_long_intergenic_non-protein_coding_RNA_1252_LINC01252_&lncRNA__URS000075EAC8_…	lncRNA:lncRNA:URS0000A76432_9606_Homo_sapiens_human:non-protein_coding_HAND2-AS1:114	0.292221732255659	-0.125504652625302	0.70994811713662	3.10073932207941	1.41519109113482	0.164985249567036	0.556901755290069	-5.20613040584479
ENSG00000011114.15	BTBD7	0.356725593130407	-0.153450256867055	0.86690144312787	1.78416101305719	1.41451922559565	0.165180978702828	0.556901755290069	-5.00295619376176
snoRNA__Homo_sapiens300597_SNORD102	snoRNA:SNORD102	-0.365385501091912	-0.888541784007659	0.157770781823835	3.36570837509217	-1.4129095066211	0.165650663754836	0.556901755290069	-5.24953934305012
tRNA__Homo_sapiens_tRNA-Gly-TCC-2-1&tRNA__Homo_sapiens_tRNA-Gly-TCC-2-2&tRNA__Homo_sapiens_tRNA-Gly-TCC-2-3&tRNA__Homo_sapiens_tRNA-Gly-TCC-2-4&tRNA__Homo_sapiens_tRNA-Gly-TCC-2-5&tRNA__Homo_sapiens_tRNA-Gly-TCC-2-6&tRNA__Homo_sapiens_tRNA-Gly-TCC-1-1&tRNA__Homo_sapiens_tRNA-Gly-TCC-3-1	tRNA-Gly-TCC-2-1 & tRNA-Gly-TCC-2-2 & tRNA-Gly-TCC-2-3 & tRNA-Gly-TCC-2-4 & tRNA-Gly-TCC-2-5 & tRNA-Gly-TCC-2-6 & tRNA-Gly-TCC-1-1 & tRNA-Gly-TCC-3-1	-0.325063466848521	-0.791749664830203	0.141622731133161	2.04745217764078	-1.4090866113878	0.166770294479162	0.558891588143775	-5.08870846383961
ENSG00000204469.13	PRRC2A	0.383074647132405	-0.168211216445085	0.934360510709895	2.87928607121329	1.40572716234452	0.167759064145656	0.559168449707692	-5.20692277659313
snoRNA__Homo_sapiens300741_SNORD15A	snoRNA:SNORD15A	-0.361489720831853	-0.881900556650808	0.158921114987102	4.47135188429178	-1.40521929443011	0.167908939572282	0.559168449707692	-5.32786197066833
lncRNA__URS0000BC43CE_9606_Homo_sapiens_long_intergenic_non-protein_coding_RNA_1905_LINC01905_&lncRNA__URS0000BC453B_9606_Homo_sapiens_long_intergenic_non-protein_coding_RNA_1905_LINC01905__lncRNA&lncRNA__URS00008E3A50_9606_Homo_sapiens_uncharacterized_LOC100506124_LOC100506124__lncRNA	lncRNA:LINC01905 & lncRNA:URS00008E3A50_9606_Homo_sapiensLOC100506124	-0.382198316314358	-0.9334682568509	0.169071624222184	2.0550833003713	-1.40255189747082	0.168697823036131	0.560034465815869	-5.09216574996486
snoRNA__Homo_sapiens300560_SNORA68	snoRNA:SNORA68	-0.442328245683824	-1.08119768037582	0.196541189008172	1.80624268143243	-1.40064167646819	0.169264544968706	0.560159853505812	-5.05717228787708
snoRNA__Homo_sapiens300577_SNORA65	snoRNA:SNORA65	-0.462110638380901	-1.13161423754781	0.207392960786012	1.87601117268405	-1.39632827757071	0.170549694963163	0.561506788657719	-5.05912508072578
hsa-miR-125a-5p	hsa-miR-125a-5p	-0.224341614062979	-0.549508641425672	0.100825413299714	8.86630313238187	-1.39571845805666	0.170731998062121	0.561506788657719	-5.39239689158435
ENSG00000143549.21	TPM3	0.331453725844661	-0.151414024005124	0.814321475694445	3.47203336804659	1.38863845385099	0.172859652717046	0.565688817313333	-5.28609752490682
hsa-miR-5189-3p	hsa-miR-5189-3p	1.1832878787548	-0.542436434474585	2.90901219198419	3.63505383958562	1.38711823359797	0.173319178429415	0.565688817313333	-5.10543453433555
ENSG00000143569.19	UBAP2L	0.485194490087484	-0.223378003432588	1.19376698360756	2.75444987932077	1.38524328544024	0.173887235525341	0.565688817313333	-5.22857272199722
hsa-miR-5010-3p	hsa-miR-5010-3p	0.311016994328995	-0.143462188781822	0.765496177439811	9.19807381058591	1.38440961519109	0.174140278039799	0.565688817313333	-5.41354414153761
snoRNA__Homo_sapiens300168_SNORD26	snoRNA:SNORD26	-0.343222189832982	-0.84645748272505	0.160013103059086	7.28979520742989	-1.37974474617495	0.175561473367682	0.568561468796256	-5.39344086740069
ENSG00000161021.13&ENSG00000081913.14	MAML1 & PHLPP1	-0.442220102056571	-1.0942628395714	0.209822635458262	2.03296947645731	-1.37200881280935	0.177938087965171	0.574501326692428	-5.11108271792451
MiR.hp__hsa-mir-484	MiR.hp:hsa-mir-484	-0.338868642311376	-0.839499095767305	0.161761811144552	2.0306774197312	-1.36933150687091	0.178766374938005	0.575421249420508	-5.12315148682465
hsa-miR-548j-5p	hsa-miR-548j-5p	0.491578104334263	-0.236446539763756	1.21960274843228	2.29359999590426	1.36596927994688	0.179810775110865	0.576472315225436	-5.1612539276842
hsa-miR-140-3p	hsa-miR-140-3p	-0.262753443475985	-0.653137256123501	0.127630369171531	13.3666362490133	-1.36160487497761	0.181173498699932	0.576472315225436	-5.55326364938073
hsa-miR-130b-3p	hsa-miR-130b-3p	0.305441241202511	-0.14843356908093	0.759316051485953	4.13119969151264	1.36140104009827	0.181237337419845	0.576472315225436	-5.3673625912123
hsa-miR-3615	hsa-miR-3615	0.325510240127139	-0.158223812948527	0.809244293202805	11.9045866196483	1.36129571308296	0.181270331416497	0.576472315225436	-5.51278398903733
ENSG00000122565.19	CBX3	0.353696500285877	-0.173183292532083	0.880576293103836	3.98035252275674	1.35804356694163	0.182291356746139	0.577983673036411	-5.36381181652044
lncRNA__URS000075A143_9606_Homo_sapiens_RUNDC3A_antisense_RNA_1_RUNDC3A-AS1_	lncRNA:RUNDC3A-AS1	-0.389972681041138	-0.972079585312302	0.192134223230027	2.16762154660392	-1.35527028534732	0.183165536013635	0.578916542948809	-5.17893563270155
ENSG00000183597.16	TANGO2	-0.424777605192854	-1.06079278155069	0.21123757116498	4.48485165261709	-1.35110349053041	0.184485033937605	0.578916542948809	-5.40059896332081
ENSG00000048828.17	FAM120A	0.343069275870728	-0.1707774838604	0.856916035601856	2.56300695628862	1.3506495747341	0.18462921578417	0.578916542948809	-5.24533975260409
MiR.hp__hsa-mir-550a-2&MiR.hp__hsa-mir-550a-1&MiR.hp__hsa-mir-550a-3	MiR.hp:hsa-mir-550a-2 & MiR.hp:hsa-mir-550a-1 & MiR.hp:hsa-mir-550a-3	-0.313709662162184	-0.784452849216039	0.157033524891671	3.97470263638324	-1.34815036716514	0.185424616488256	0.578916542948809	-5.37723299566272
snoRNA__Homo_sapiens300249_SNORD32B	snoRNA:SNORD32B	-0.401342186710705	-1.00399459655193	0.201310223130518	2.48058276438572	-1.34723202431585	0.185717549974866	0.578916542948809	-5.2406725722609
snoRNA__Homo_sapiens300167_SNORD27	snoRNA:SNORD27	-0.328516132633888	-0.823108383243634	0.166076117975857	7.2313845638647	-1.34370482521888	0.186845963307947	0.578916542948809	-5.43939551682078
hsa-miR-6734-3p	hsa-miR-6734-3p	0.271323506335307	-0.138062494986675	0.680709507657288	2.97056574927962	1.34075342564042	0.187794205380965	0.578916542948809	-5.30379765099742
hsa-miR-484	hsa-miR-484	0.245970854269	-0.125499819638047	0.617441528176047	13.9366032816121	1.33953355906613	0.188187207017767	0.578916542948809	-5.59772445985283
ReverseComplement_ENSG00000179240.13&ReverseComplement_ENSG00000188315.8	ReverseComplement_GVQW3 & ReverseComplement_C3orf62	0.441973442428489	-0.225632802171621	1.1095796870286	3.09287052714934	1.33927655502296	0.188270085772102	0.578916542948809	-5.30468546125632
ENSG00000183354.12	KIAA2026	0.456827695806775	-0.235172312725007	1.14882770433856	2.90127312550998	1.33549051688892	0.189494252536339	0.578916542948809	-5.29442825790134
hsa-miR-451a	hsa-miR-451a	-0.582311289596801	-1.46594477696863	0.301322197775033	15.3427308794695	-1.33314542479505	0.190255558975283	0.578916542948809	-5.64942454725056
ENSG00000148908.15	RGS10	-0.399743705863347	-1.00689569833593	0.207408286609236	2.49251165303128	-1.33192169303008	0.190653757202661	0.578916542948809	-5.26878663401231
ReverseComplement_ENSG00000198842.10&ENSG00000160208.13&ENSG00000134109.11&ENSG00000255346.10	ReverseComplement_STYXL2 & RRP1B & EDEM1 & NOX5	0.332756854587161	-0.172922125030404	0.838435834204725	3.1936800231762	1.33121006339196	0.190885612075562	0.578916542948809	-5.33739989313394
tRNA__Homo_sapiens_tRNA-Lys-TTT-3-1&tRNA__Homo_sapiens_tRNA-Lys-TTT-3-2&tRNA__Homo_sapiens_tRNA-Lys-TTT-3-3&tRNA__Homo_sapiens_tRNA-Lys-TTT-3-4&tRNA__Homo_sapiens_tRNA-Lys-TTT-3-5&tRNA__Homo_sapiens_tRNA-Lys-TTT-5-1&tRNA__Homo_sapiens_tRNA-Lys-TTT-4-1&tRNA__Homo_sapiens_tRNA-Lys-TTT-6-1	tRNA-Lys-TTT-3-1 & tRNA-Lys-TTT-3-2 & tRNA-Lys-TTT-3-3 & tRNA-Lys-TTT-3-4 & tRNA-Lys-TTT-3-5 & tRNA-Lys-TTT-5-1 & tRNA-Lys-TTT-4-1 & tRNA-Lys-TTT-6-1	-0.397611029347522	-1.00184888563791	0.206626826942865	2.54460366443237	-1.33120510521672	0.1908872282465	0.578916542948809	-5.27527053542766
hsa-miR-374a-5p	hsa-miR-374a-5p	-0.904524535060681	-2.28020416260429	0.471155092482926	3.00617344993388	-1.33014053437496	0.191234479029691	0.578916542948809	-5.3169829776008
ENSG00000089876.12	DHX32	0.326987082845093	-0.170435251214021	0.824409416904208	4.31594016937854	1.32984124478747	0.191332190776283	0.578916542948809	-5.41804409004715
snoRNA__Homo_sapiens300700_SNORA48	snoRNA:SNORA48	-0.339468137790536	-0.856901207137978	0.177964931556905	2.26909921742209	-1.32720900410685	0.192193206427046	0.579472840037352	-5.24029792368523
hsa-miR-494-3p	hsa-miR-494-3p	-0.567283454367873	-1.43380017473776	0.299233266002009	3.88629062695775	-1.32439536509172	0.193116827517431	0.579472840037352	-5.39278435078872
snoRNA__Homo_sapiens300529_SNORD52	snoRNA:SNORD52	-0.438174663241007	-1.10754237403112	0.231193047549105	2.20698886168109	-1.32427135574521	0.193157613345784	0.579472840037352	-5.2321932292004
snoRNA__Homo_sapiens300686_SNORD43	snoRNA:SNORD43	-0.339014450305753	-0.860570096875546	0.182541196264039	5.53997738472467	-1.3149584830468	0.19623937334848	0.587055074508589	-5.45992548018792
ENSG00000272196.2&ENSG00000203812.2	ENSG00000272196.2 & ENSG00000203812.2	-0.276555995330886	-0.702682562987484	0.149570572325712	3.56931895848996	-1.3129220688326	0.196918211939358	0.587426440686704	-5.38864053296708
snoRNA__Homo_sapiens300733_SNORA3	snoRNA:SNORA3	-0.212272830644257	-0.539845482365861	0.115299821077347	5.09329776667455	-1.31093529830386	0.197582221973782	0.587751609747853	-5.46231962574658
lncRNA__URS000075DE64_9606_Homo_sapiens_human__non-protein_coding_MIR17HG:3&MiR.hp__hsa-mir-19b-2&MiR.hp__hsa-mir-19b-1	lncRNA:URS000075DE64_9606_Homo_sapiens_human:non-protein_coding_MIR17HG:3 & MiR.hp:hsa-mir-19b-2 & MiR.hp:hsa-mir-19b-1	-0.534936102481093	-1.36365935700532	0.293787152043132	6.48567408272729	-1.30583067439514	0.19929607194228	0.589838781764205	-5.47920747982145
lncRNA__URS0000A775F0_9606_Homo_sapiens_neighbor_of_BRCA1_lncRNA_2_NBR2__lncRNA	lncRNA:URS0000A775F0_9606_Homo_sapiens_neighbor_of_BRCA1_lncRNA_2_NBR2	0.275175780860911	-0.151573931036394	0.701925492758216	7.27077775486638	1.30446206383267	0.199757488719816	0.589838781764205	-5.48845431804703
MiR.hp__hsa-mir-103a-2	MiR.hp:hsa-mir-103a-2	-0.416287730830801	-1.06279281777338	0.230217356111776	2.22733314931743	-1.30261521735045	0.200381423616812	0.589838781764205	-5.23476499281495
tRNA__Homo_sapiens_tRNA-Pro-TGG-1-1	tRNA-Pro-TGG-1-1	0.860328852694096	-0.476527963387161	2.19718566877535	1.7689893901128	1.30188935479135	0.200627051789223	0.589838781764205	-5.16170598946921
hsa-miR-504-5p	hsa-miR-504-5p	-0.710132778918837	-1.81470734098975	0.394441783152079	2.96880036490922	-1.30058579061356	0.201068744303001	0.589838781764205	-5.33970486407931
ENSG00000147955.18	SIGMAR1	0.380896135660682	-0.213298318050223	0.975090589371588	1.78145439491605	1.29679836850815	0.202356235073021	0.591975836857262	-5.17014969359608
lncRNA__URS0000A770E0_9606_Homo_sapiens_human__non-protein_coding_lnc-RAB40B-1:8	lncRNA:lnc-RAB40B-1:8	-0.578784103504226	-1.48364733321039	0.32607912620194	1.60167491282544	-1.29398170683266	0.203317767002487	0.593150179767585	-5.12233214366519
MiR.hp__hsa-mir-486-1&MiR.hp__hsa-mir-486-2&lncRNA__URS0000759BA5_9606_Homo_sapiens_SVIL_antisense_RNA_1_SVIL-AS1__lncRNA&lncRNA__URS000075BF39_9606_Homo_sapiens_SVIL_antisense_RNA_1_SVIL-AS1__lncRNA&lncRNA__URS000075EEA4_9606_Homo_sapiens_SVIL_antisense_RNA_1_SVIL-AS1__lncRNA	MiR.hp:hsa-mir-486-1 & MiR.hp:hsa-mir-486-2 & lncRNA:URS0000759BA5_9606_SVIL-AS1	0.277288807968936	-0.157260632491249	0.71183824842912	5.71170614665029	1.29088521983918	0.204378807736255	0.594607575254654	-5.48979061190773
hsa-miR-5001-3p	hsa-miR-5001-3p	-0.358228207570126	-0.922308444338931	0.20585202919868	3.12865009534421	-1.28473447610643	0.20649882231177	0.599052716640178	-5.3879718497661
lncRNA__URS000075E68F_9606_Homo_sapiens_NR2F2_antisense_RNA_1_NR2F2-AS1__lncRNA&lncRNA__URS000075E3E5_9606_Homo_sapiens_long_intergenic_non-protein_coding_RNA_1343_LINC01343_&lncRNA__URS000075A94E_9606_Homo_sapiens_long_intergenic_non-protein_coding_RNA_1431_LINC01431_	lncRNA:NR2F2-AS1 & lncRNA:LINC01343 & lncRNA:LINC01431	-0.336780058965625	-0.867730601327719	0.194170483396468	2.14453661320597	-1.28317763778724	0.207038049377059	0.599052716640178	-5.25618623703306
ENSG00000176490.5&ENSG00000261210.8	DIRAS1 & CLEC19A	0.322743805873032	-0.187111280738261	0.832598892484325	3.41102405162845	1.28057683725569	0.207941230857893	0.600026603483675	-5.41601665796944
hsa-miR-365a-3p	hsa-miR-365a-3p	-0.291933748725893	-0.755613237585488	0.171745740133703	3.63449876821669	-1.27368167840588	0.210350079782424	0.603112324738574	-5.44721336298762
hsa-miR-186-5p	hsa-miR-186-5p	-0.2367724191388	-0.613122030527369	0.139577192249768	11.3008968058095	-1.27272367272033	0.210686416030503	0.603112324738574	-5.60800558187516
hsa-miR-140-5p	hsa-miR-140-5p	-0.602954252887622	-1.56215612029529	0.356247614520048	3.94156968932628	-1.27165361372904	0.211062569613287	0.603112324738574	-5.4684372705042
lncRNA__URS000053D37B_9606_Homo_sapiens_long_intergenic_non-protein_coding_RNA_1104_LINC01104_&lncRNA__URS0000A76636_9606_Homo_sapiens_human__non-protein_coding_lnc-ZNF485-68:16	lncRNA:LINC01104 & lncRNA:lnc-ZNF485-68:16	-0.30237911705119	-0.784253250772325	0.179495016669944	4.0960813424481	-1.26944141384863	0.21184181497307	0.603112324738574	-5.48450949793607
lncRNA__URS0000759AD2_9606_Homo_sapiens_long_intergenic_non-protein_coding_RNA_294_LINC00294_&lncRNA__URS000075C353_9606_Homo_sapiens_long_intergenic_non-protein_coding_RNA_963_LINC00963_&lncRNA__URS000075B7A7_9606_Homo_sapiens_T_cell_receptor_gamma_locus_antisense_RNA_1_TRG-AS1_&lncRNA__URS0000CCE0A2_9606_Homo_sapiens_long_intergenic_non-protein_coding_RNA_330_LINC00330_&lncRNA__URS000075C0A6_96…	lncRNA:lncRNA:URS000075BDA2_9606_Homo_sapiens_PRICKLE2_antisense_RNA_3_PRICKLE2-AS3	0.248771347211168	-0.14788394131723	0.645426635739566	4.61550498010727	1.26876617410312	0.212080097350314	0.603112324738574	-5.49636410781535
snoRNA__Homo_sapiens300742_SNORD15B	snoRNA:SNORD15B	-0.42737065494084	-1.11282012135228	0.2580788114706	2.17631943602135	-1.26131551616985	0.214722697633337	0.603112324738574	-5.30401849449079
hsa-miR-146b-5p	hsa-miR-146b-5p	-0.375000064503894	-0.976849623261031	0.226849494253243	7.00657033655119	-1.26048557088064	0.215018582801176	0.603112324738574	-5.53920705450402
snoRNA__Homo_sapiens300644_SNORD61	snoRNA:SNORD61	-0.395533694145533	-1.03220265414785	0.241135265856788	3.49723899381773	-1.25679455692529	0.216338170724025	0.603112324738574	-5.45847222159043
ReverseComplement_lncRNA__URS000024466C_9606_Homo_sapiens_long_intergenic_non-protein_coding_RNA_665_LINC00665_&ReverseComplement_lncRNA__URS000075E076_9606_Homo_sapiens_long_intergenic_non-protein_coding_RNA_665_LINC00665__lncRNA	ReverseComplement_lncRNA:LINC00665	-0.413377365745759	-1.07897911692284	0.252224385431322	2.53577616586038	-1.25639650629228	0.216480840312925	0.603112324738574	-5.35958733666191
ENSG00000104290.11	FZD3	0.318786798802196	-0.194585150182712	0.832158747787104	2.64395564722375	1.25621124420763	0.216547266068685	0.603112324738574	-5.36903253795481
tRNA__Homo_sapiens_tRNA-Gly-GCC-2-1&tRNA__Homo_sapiens_tRNA-Gly-GCC-2-2&tRNA__Homo_sapiens_tRNA-Gly-GCC-2-3&tRNA__Homo_sapiens_tRNA-Gly-GCC-2-4&tRNA__Homo_sapiens_tRNA-Gly-GCC-2-5&tRNA__Homo_sapiens_tRNA-Gly-GCC-2-6&tRNA__Homo_sapiens_tRNA-Gly-GCC-3-1&tRNA__Homo_sapiens_tRNA-Gly-GCC-5-1&tRNA__Homo_sapiens_tRNA-Gly-CCC-1-1&tRNA__Homo_sapiens_tRNA-Gly-CCC-1-2	tRNA-Gly-GCC-2-1 & tRNA-Gly-GCC-2-2 & tRNA-Gly-GCC-2-3 & tRNA-Gly-GCC-2-4 & tRNA-Gly-GCC-2-5 & tRNA-Gly-GCC-2-6 & tRNA-Gly-GCC-3-1 & tRNA-Gly-GCC-5-1 & tRNA-Gly-CCC-1-1 & tRNA-Gly-CCC-1-2	-0.358510302076979	-0.936275633460009	0.219255029306051	10.495966705471	-1.25529166154455	0.2168772081971	0.603112324738574	-5.6084111509672
hsa-miR-30d-5p	hsa-miR-30d-5p	-0.170213077002227	-0.444585040461091	0.104158886456637	14.0493058212937	-1.25501140956804	0.216977836026112	0.603112324738574	-5.70582690728234
ENSG00000115234.11&ReverseComplement_ENSG00000124006.15	SNX17 & ReverseComplement_OBSL1	0.319247487879361	-0.196689718050864	0.835184693809586	2.93653563626501	1.25177168529566	0.218143632363184	0.603112324738574	-5.40430045170243
hsa-miR-18b-3p	hsa-miR-18b-3p	0.228125552958129	-0.140624639259275	0.596875745175534	5.46582018446588	1.25151529541334	0.218236092149839	0.603112324738574	-5.53481191677239
ReverseComplement_ENSG00000186283.14&ENSG00000168280.18	ReverseComplement_TOR3A & KIF5C	-0.469536857091503	-1.22948170333613	0.290407989153119	1.47748238557981	-1.24991965425133	0.218812172943231	0.603112324738574	-5.12912953205821
hsa-miR-142-3p	hsa-miR-142-3p	-0.565839004283663	-1.48277029406975	0.351092285502419	4.96131766496624	-1.2483908313349	0.219365193887506	0.603112324738574	-5.53615687344652
snoRNA__Homo_sapiens300612_SNORA7B&snoRNA__Homo_sapiens300602_SNORA7A	snoRNA:SNORA7A	-0.380011648254365	-0.996548152031687	0.236524855522957	2.16288338413247	-1.24690278869911	0.219904463922341	0.603112324738574	-5.31653522258862
hsa-miR-744-5p	hsa-miR-744-5p	-0.195754065926002	-0.513729132589931	0.122221000737928	8.22199031441908	-1.24540959380808	0.220446594022832	0.603112324738574	-5.57110553404557
ReverseComplement_ENSG00000141404.17	ReverseComplement_GNAL	0.36238599814965	-0.228239460632155	0.953011456931456	1.78312993278436	1.24123418621936	0.221967832806297	0.603112324738574	-5.21092687969942
ENSG00000117394.24	SLC2A1	0.334122902724482	-0.210669353475808	0.878915158924772	2.09306638806386	1.240708628458	0.222159863084653	0.603112324738574	-5.2972886180929
hsa-miR-1226-3p	hsa-miR-1226-3p	0.288331328299193	-0.182367644062766	0.759030300661153	4.67835979139175	1.23920473770895	0.222710043247594	0.603112324738574	-5.53962328078926
hsa-miR-6799-3p	hsa-miR-6799-3p	0.255390597413044	-0.161597069845978	0.672378264672065	2.24155148893334	1.2390138927757	0.222779933940125	0.603112324738574	-5.33339497686797
lncRNA__URS0000A775F0_9606_Homo_sapiens_neighbor_of_BRCA1_lncRNA_2_NBR2__lncRNA&lncRNA__URS00002DAAC2_9606_Homo_sapiens_WWTR1_antisense_RNA_1_WWTR1-AS1_&lncRNA__URS000075AE5D_9606_Homo_sapiens_uncharacterized_LOC100506083_LOC100506083__lncRNA	lncRNA:WWTR1-AS1 & lncRNA:URS000075AE5D_9606_Homo_sapiensLOC100506083	0.330720988507784	-0.209478021738584	0.870919998754151	3.53459745126599	1.23851837937903	0.222961475606097	0.603112324738574	-5.47385790268471
snoRNA__Homo_sapiens300500_SNORD94	snoRNA:SNORD94	-0.446405012137533	-1.17615984943973	0.283349825164663	1.62326858601014	-1.23750385997586	0.223333509047019	0.603112324738574	-5.19406608456446
ENSG00000046774.10	MAGEC2	0.368742312030842	-0.234692581509827	0.972177205571511	2.41527081634245	1.23619515576704	0.223814103960078	0.603112324738574	-5.36033994824401
ENSG00000105443.15&ENSG00000068489.13	CYTH2 & PRR11	0.453679805367836	-0.288758738869661	1.19611834960533	6.60826569799286	1.23618485917529	0.223817888217431	0.603112324738574	-5.56389246314609
snoRNA__Homo_sapiens300647_SNORA56	snoRNA:SNORA56	0.341261099840045	-0.218023145058367	0.900545344738456	2.37470992761855	1.23437945103926	0.224482156405801	0.603367014298842	-5.35514325950339
hsa-miR-423-5p	hsa-miR-423-5p	-0.196394055380775	-0.519492930902562	0.126704820141012	13.924419306727	-1.22966659189465	0.226223066180431	0.606506904012851	-5.73390699773278
ENSG00000132510.11	KDM6B	0.27665309562911	-0.181752205340185	0.735058396598406	2.65830280599565	1.22090082047223	0.229487689829821	0.613208255223835	-5.40516237058065
lncRNA__URS0000ABD7E9_9606_Homo_sapiens_small_nucleolar_RNA_host_gene_14_SNHG14_	lncRNA:URS0000ABD7E9_9606_SNHG14	-0.415536998760997	-1.10510398663951	0.274029989117513	1.54886139673538	-1.21906740467862	0.23017488906905	0.613208255223835	-5.19759851635647
snoRNA__Homo_sapiens300535_SNORD101	snoRNA:SNORD101	-0.288493775400839	-0.767675056043884	0.190687505242207	5.44185052244275	-1.21795456039014	0.230592745130387	0.613208255223835	-5.57539555539344
hsa-miR-331-5p	hsa-miR-331-5p	0.290468841812247	-0.192463363215226	0.77340104683972	3.95562601181719	1.21676824689668	0.231038804376119	0.613208255223835	-5.53208902245764
vault__VTRNA1-3	vault:VTRNA1-3	-0.826054514029105	-2.20342443155373	0.551315403495516	3.66594877056082	-1.21325641928176	0.232363000636044	0.615181044183927	-5.51621878576941
MiR.hp__hsa-mir-320c-2&MiR.hp__hsa-mir-320c-1	MiR.hp:hsa-mir-320c-2 & MiR.hp:hsa-mir-320c-1	-0.318049496323246	-0.849671788533534	0.213572795887042	3.46605276455078	-1.21028043048101	0.233489523017278	0.616621957295006	-5.50702751609909
hsa-miR-148a-3p	hsa-miR-148a-3p	-0.585263713614493	-1.566747309697	0.396219882468018	10.8113824011401	-1.20632140989682	0.234994388111436	0.617639193859814	-5.67184732210748
hsa-miR-6775-3p	hsa-miR-6775-3p	0.361268691836406	-0.244638312481952	0.967175696154763	2.61521629328012	1.20619864450866	0.235041166313036	0.617639193859814	-5.42345977147062
hsa-miR-4685-3p	hsa-miR-4685-3p	0.344219855789631	-0.234006930758641	0.922446642337903	6.88644112224154	1.20429308946032	0.235768132471697	0.61801597100873	-5.60428204771486
hsa-miR-4433a-5p	hsa-miR-4433a-5p	-0.719962968258763	-1.94167521234462	0.501749275827092	1.49285087525137	-1.19216320870414	0.240434432755799	0.628691516761459	-5.20318107105805
snoRNA__Homo_sapiens300202_SNORD44	snoRNA:SNORD44	-0.27660839374392	-0.748092529341622	0.194875741853783	7.15366078602891	-1.18684158000496	0.242502840037529	0.631607883525821	-5.6276551022289
ReverseComplement_ENSG00000261796.1&ReverseComplement_ENSG00000172780.17&ENSG00000128591.16	ReverseComplement_ISY1-RAB43 & ReverseComplement_RAB43 & FLNC	0.295867186186174	-0.208705249959206	0.800439622331554	6.96382526327534	1.18622688253224	0.242742595462709	0.631607883525821	-5.62585145656038
ReverseComplement_lncRNA__URS0000083F23_9606_Homo_sapiens_human__non-protein_coding_lnc-NPIPA1-1:1	ReverseComplement_lncRNA:lnc-NPIPA1-1:1	-0.195850721462173	-0.530560910867228	0.138859467942882	4.27715214661126	-1.18372474061377	0.243720313070897	0.63166694473519	-5.59274949056131
lncRNA__URS000075AE68_9606_Homo_sapiens_NEBL_antisense_RNA_1_NEBL-AS1_	lncRNA:NEBL-AS1	-0.479282362343148	-1.29879990652025	0.340235181833949	2.64859973064361	-1.18311694474264	0.243958244000654	0.63166694473519	-5.45045273256511
ReverseComplement_ENSG00000184898.7&ReverseComplement_ENSG00000198663.17&ReverseComplement_lncRNA__URS000075C2A5_9606_Homo_sapiens_long_intergenic_non-protein_coding_RNA_1733_LINC01733_&ENSG00000071282.12	ReverseComplement_RBM43 & ReverseComplement_C6orf89 & ReverseComplement_lncRNA:LINC01733 & LMCD1	-0.327649595655344	-0.890874514351279	0.235575323040591	2.38856752930598	-1.17685310610729	0.246420197994881	0.635053914567875	-5.42844141660009
ENSG00000273079.7	GRIN2B	0.382758597415701	-0.275262365395809	1.04077956022721	2.96691748181171	1.17673780911702	0.246465683557504	0.635053914567875	-5.49842721492366
hsa-miR-652-3p	hsa-miR-652-3p	-0.225903295635296	-0.614800546972998	0.162993955702405	9.32074571231616	-1.17511988604887	0.247104611675975	0.635154814963247	-5.67117675219692
lncRNA__URS000075EFF6_9606_Homo_sapiens_DNM3_opposite_strand/antisense_RNA_DNM3OS_&MiR.hp__hsa-mir-199a-2&MiR.hp__hsa-mir-199a-1	lncRNA:URS000075EFF6_9606_Homo_sapiens_DNM3_opposite_strand/antisense_RNA_DNM3OS & MiR.hp:hsa-mir-199a-2 & MiR.hp:hsa-mir-199a-1	-0.356137421368405	-0.972000075996805	0.259725233259994	7.04721480583236	-1.16984472950773	0.249196173401059	0.637586918655711	-5.64477009619975
hsa-miR-99a-5p	hsa-miR-99a-5p	-0.338251624253927	-0.923258549976131	0.246755301468277	7.07362750667595	-1.16969697216085	0.249254942703932	0.637586918655711	-5.64559647826292
ReverseComplement_ENSG00000184898.7&ReverseComplement_ENSG00000198663.17	ReverseComplement_RBM43 & ReverseComplement_C6orf89	-0.291070090881515	-0.796216842228135	0.214076660465105	4.76385210010095	-1.16566699450637	0.250861716755125	0.639400957405948	-5.62809499444111
ENSG00000186417.14	GLDN	-0.377816692764563	-1.0343436255412	0.278710240012078	1.51045439967589	-1.16418789100144	0.251453323818101	0.639400957405948	-5.2462561670953
hsa-miR-99b-5p	hsa-miR-99b-5p	-0.224229447620378	-0.614139286595472	0.165680391354716	7.60242603106622	-1.16338359465891	0.251775447817073	0.639400957405948	-5.65765669065154
ReverseComplement_ENSG00000154358.23	ReverseComplement_OBSCN	-0.327112220819875	-0.898432140687757	0.244207699048006	2.69501688419323	-1.15827554090902	0.253828225049052	0.641744405095708	-5.4912692021924
snoRNA__Homo_sapiens300774_SCARNA7	snoRNA:SCARNA7	-0.496203950318966	-1.36300429414791	0.370596393509977	1.50446180886129	-1.1580721700042	0.253910203715866	0.641744405095708	-5.27084151153377
hsa-miR-4646-3p	hsa-miR-4646-3p	0.232352853720317	-0.17449157647305	0.639197283913683	3.58022175119812	1.15535146295049	0.255008760659034	0.642010667396609	-5.57673177567039
snoRNA__Homo_sapiens300479_SNORD57	snoRNA:SNORD57	-0.269665178860011	-0.742064253049501	0.202733895329479	6.43767002058752	-1.15480941394972	0.255228036802618	0.642010667396609	-5.65589046222357
hsa-miR-7976	hsa-miR-7976	-0.222548161100926	-0.612913839077508	0.167817516875656	7.46795084111703	-1.15331214754904	0.255834436489869	0.642011062186661	-5.66786608975276
ENSG00000244734.4&ENSG00000223609.11	HBB & HBD	-0.189211850483023	-0.522164652746111	0.143740951780065	4.5730768113343	-1.14963543433781	0.257327933180286	0.644232343352064	-5.64234826345367
lncRNA__URS0000759C0C_9606_Homo_sapiens_ZBTB11_antisense_RNA_1_ZBTB11-AS1_	lncRNA:ZBTB11-AS1	0.444086308195606	-0.344959847117567	1.23313246350878	2.0183875791267	1.13856926999354	0.261860954605876	0.654034789923639	-5.38632974429293
hsa-miR-625-3p	hsa-miR-625-3p	0.235982524990887	-0.184052802389223	0.656017852370998	7.73461696192612	1.13654989903256	0.262694296631017	0.654572376781758	-5.68869169551714
hsa-miR-6840-5p	hsa-miR-6840-5p	0.580684016315941	-0.455709534524898	1.61707756715678	1.72679049293475	1.13346901541279	0.263969360121618	0.656205521992472	-5.33489996491331
hsa-miR-671-3p	hsa-miR-671-3p	-0.255006037508975	-0.711677808278577	0.201665733260626	4.73306899332351	-1.12964186466561	0.265559444076846	0.658612298073488	-5.66747885984811
ENSG00000127328.22	RAB3IP	0.489354332014337	-0.390522551453635	1.36923121548231	2.19372806235837	1.12511266130898	0.267450053114231	0.661751416467221	-5.4556817961417
ReverseComplement_ENSG00000107736.22	ReverseComplement_CDH23	0.302840563265095	-0.243530629964114	0.849211756494303	3.39272366442965	1.12129719114254	0.269050176385809	0.664158827022311	-5.59550167876858
hsa-miR-142-5p	hsa-miR-142-5p	-0.379978632261398	-1.06905425167441	0.309096987151617	12.2492320941001	-1.11554417701081	0.271475752016575	0.665256745693976	-5.8144645461677
ENSG00000086827.9	ZW10	0.27721817650045	-0.226131262875936	0.780567615876837	1.91219975671801	1.11415751982195	0.272062712462238	0.665256745693976	-5.40386757966254
snoRNA__Homo_sapiens300165_SNORD29	snoRNA:SNORD29	-0.379152996485304	-1.06835541640273	0.310049423432119	5.61504751372962	-1.11291547562784	0.272589225271091	0.665256745693976	-5.69485667454088
lncRNA__URS00007E4CEC_9606_Homo_sapiens_uncharacterized_LOC221946_LOC221946__lncRNA&lncRNA__URS0000CCDFB4_9606_Homo_sapiens_MIR31_host_gene_MIR31HG_&lncRNA__URS0000CCDFC8_9606_Homo_sapiens_MIR31_host_gene_MIR31HG__lncRNA&lncRNA__URS0000CCE142_9606_Homo_sapiens_MIR31_host_gene_MIR31HG__lncRNA&lncRNA__URS0000CCE0D1_9606_Homo_sapiens_MIR31_host_gene_MIR31HG__lncRNA	lncRNA:URS00007E4CEC_9606_Homo_sapiensLOC221946 & lncRNA:URS0000CCDFB4_9606_Homo_sapiens_MIR31_host_gene_MIR31HG & lncRNA:URS0000CCDFC8_9606_Homo_sapiens_MIR31_host_gene_MIR31HG & lncRNA:URS0000CCE142_9606_Homo_sapiens_MIR31_host_gene_MIR31HG & lncRNA:URS0000CCE0D1_9606_Homo_sapiens_MIR31_host_gene_MIR31HG	-0.38424317471417	-1.08275936670199	0.314273017273645	1.92691515727982	-1.11281806383308	0.272630549549637	0.665256745693976	-5.39684740952203
snoRNA__Homo_sapiens300164_SNORD30	snoRNA:SNORD30	-0.285530263287691	-0.804993440045566	0.233932913470184	5.97284452968372	-1.11196690387514	0.272991820250093	0.665256745693976	-5.69751208488638
MiR.hp__hsa-mir-486-1&MiR.hp__hsa-mir-486-2&lncRNA__URS000075A7EF_9606_Homo_sapiens_human__non-protein_coding_lnc-MARCH8-1:2	MiR.hp:hsa-mir-486-1 & MiR.hp:hsa-mir-486-2 & lncRNA:lnc-MARCH8-1:2	0.26454827124456	-0.217020107690808	0.746116650179928	3.59616648492242	1.1113259314615	0.273264102338885	0.665256745693976	-5.62248466018573
lncRNA__URS0000A77033_9606_Homo_sapiens_HAND2_antisense_RNA_1_HAND2-AS1__lncRNA&lncRNA__URS0000A76C09_9606_Homo_sapiens_HAND2_antisense_RNA_1_HAND2-AS1__lncRNA&lncRNA__URS0000A77681_9606_Homo_sapiens_HAND2_antisense_RNA_1_HAND2-AS1__lncRNA&lncRNA__URS0000A773E7_9606_Homo_sapiens_HAND2_antisense_RNA_1_HAND2-AS1__lncRNA&lncRNA__URS0000A76676_9606_Homo_sapiens_HAND2_antisense_RNA_1_HAND2-AS1_&lncRNA…	lncRNA:HAND2-AS1	-0.685042913005221	-1.93514142493359	0.56505559892315	1.31271439679941	-1.10858250912044	0.274431675265686	0.666566844280646	-5.28141916500111
hsa-miR-30a-5p	hsa-miR-30a-5p	-0.291827589564628	-0.825683264055344	0.242028084926088	5.53494339704279	-1.10585189692967	0.275597307581045	0.667866244229581	-5.70088060010565
MiR.hp__hsa-mir-26a-2	MiR.hp:hsa-mir-26a-2	-0.353977546443501	-1.003365710315	0.295410617427995	3.0517273792902	-1.10272146548316	0.27693792616921	0.66958279409405	-5.57742014707574
snoRNA__Homo_sapiens300780_SCARNA4	snoRNA:SCARNA4	-0.398363020393086	-1.13258139298077	0.335855352194603	1.75446242876336	-1.09761049590629	0.279136628129201	0.673355271354965	-5.3998819967963
hsa-miR-183-5p	hsa-miR-183-5p	0.346863412446869	-0.293292077310252	0.987018902203989	9.33568538594168	1.09614372177433	0.279769895558248	0.673355271354965	-5.75690715883436
snoRNA__Homo_sapiens300763_SNORD12B	snoRNA:SNORD12B	-0.328975993982962	-0.938047227927338	0.280095239961415	6.05267919529683	-1.09267398143254	0.281271963309615	0.674534473475125	-5.72016241930002
hsa-miR-6741-3p	hsa-miR-6741-3p	0.21588257958025	-0.184026590607564	0.615791749768064	4.82969687866331	1.09207060755731	0.281533746247408	0.674534473475125	-5.70803137700616
hsa-miR-11400	hsa-miR-11400	-0.411940450325806	-1.17893632921554	0.355055428563928	1.81776904686946	-1.08651541315262	0.283952023506434	0.678640981655831	-5.36895013210401
lncRNA__URS0000A775F0_9606_Homo_sapiens_neighbor_of_BRCA1_lncRNA_2_NBR2__lncRNA&lncRNA__URS0000759AD2_9606_Homo_sapiens_long_intergenic_non-protein_coding_RNA_294_LINC00294_&lncRNA__URS0000ABD7FD_9606_Homo_sapiens_uncharacterized_LOC100128988_LOC100128988__lncRNA&lncRNA__URS0000ABD8B7_9606_Homo_sapiens_long_intergenic_non-protein_coding_RNA_2012_LINC02012__lncRNA&lncRNA__URS000075ADD8_9606_Homo_s…	lncRNA:C9orf41-AS1	0.287928950930877	-0.248966625620904	0.824824527482658	3.50248755275156	1.08490070552443	0.284657668117147	0.678640981655831	-5.64270509937865
ENSG00000204427.12	ABHD16A	0.369884241721686	-0.320577071314933	1.0603455547583	4.05515841996928	1.0837296665349	0.285170195313357	0.678640981655831	-5.68471910238425
tRNA__Homo_sapiens_tRNA-Pro-TGG-2-1	tRNA-Pro-TGG-2-1	-0.343498176795746	-0.987491207446375	0.300494853854883	2.44920303550523	-1.0790405147416	0.287228984798346	0.680165681098526	-5.54041187144797
MiR.hp__hsa-mir-342	MiR.hp:hsa-mir-342	-0.227409180119821	-0.654052707023609	0.199234346783968	2.81169038352715	-1.07829431166053	0.287557566988465	0.680165681098526	-5.58356783389514
snoRNA__Homo_sapiens300707_SNORD4A	snoRNA:SNORD4A	0.386742158435264	-0.3391019824674	1.11258629933793	2.07622126039133	1.07788548533269	0.287737700785779	0.680165681098526	-5.46262666151996
snoRNA__Homo_sapiens300217_SNORD45BL3&snoRNA__Homo_sapiens300006_SNORD45BL2&snoRNA__Homo_sapiens300668_SNORD45B	snoRNA:SNORD45B	0.907664228633306	-0.80160455440533	2.61693301167194	5.19164720752102	1.07425984301013	0.289338663358785	0.681541497559647	-5.72540193089447
snoRNA__Homo_sapiens300528_SNORD48	snoRNA:SNORD48	-0.300444495169428	-0.866552474472727	0.265663484133871	6.89618710209592	-1.07364191352203	0.289612141007875	0.681541497559647	-5.74764994778594
ENSG00000099365.11&ReverseComplement_ENSG00000132688.11	STX1B & ReverseComplement_NES	-0.277965851928375	-0.802599438335836	0.246667734479087	2.39043994736845	-1.07183969929217	0.290410781395695	0.681541497559647	-5.53952632289594
tRNA__Homo_sapiens_tRNA-Asn-GTT-2-1&tRNA__Homo_sapiens_tRNA-Asn-GTT-2-2&tRNA__Homo_sapiens_tRNA-Asn-GTT-2-3&tRNA__Homo_sapiens_tRNA-Asn-GTT-2-4&tRNA__Homo_sapiens_tRNA-Asn-GTT-2-5&tRNA__Homo_sapiens_tRNA-Asn-GTT-2-6&tRNA__Homo_sapiens_tRNA-Asn-GTT-2-7&tRNA__Homo_sapiens_tRNA-Asn-GTT-2-8&tRNA__Homo_sapiens_tRNA-Asn-GTT-7-1&tRNA__Homo_sapiens_tRNA-Asn-GTT-3-1&tRNA__Homo_sapiens_tRNA-Asn-GTT-6-1&tRN…	tRNA-Asn-GTT-2-1 & tRNA-Asn-GTT-2-2 & tRNA-Asn-GTT-2-3 & tRNA-Asn-GTT-2-4 & tRNA-Asn-GTT-2-5 & tRNA-Asn-GTT-2-6 & tRNA-Asn-GTT-2-7 & tRNA-Asn-GTT-2-8 & tRNA-Asn-GTT-7-1 & tRNA-Asn-GTT-3-1 & tRNA-Asn-GTT-6-1 & tRNA-Asn-GTT-1-1	-0.48553528771526	-1.40359047792355	0.432519902493029	2.17484585569345	-1.06990813923911	0.29126844866194	0.681541497559647	-5.50091281588407
hsa-miR-548k	hsa-miR-548k	0.518485822083613	-0.462427530327342	1.49939917449457	1.98620361456907	1.0693028429195	0.291537581109084	0.681541497559647	-5.45607871741472
ENSG00000242485.6&ReverseComplement_lncRNA__URS000075B5B7_9606_Homo_sapiens_SNAP25_antisense_RNA_1_SNAP25-AS1_	MRPL20 & ReverseComplement_lncRNA:URS000075B5B7_9606_SNAP25-AS1	-0.357438651448686	-1.03636184893147	0.321484546034102	2.26907912367563	-1.06506312240346	0.293427553133142	0.6819684257846	-5.53120491642188
tRNA__Homo_sapiens_tRNA-Gly-CCC-2-1&tRNA__Homo_sapiens_tRNA-Gly-CCC-2-2	tRNA-Gly-CCC-2-1 & tRNA-Gly-CCC-2-2	-0.24879204908188	-0.721547788177714	0.223963690013954	4.65591812492275	-1.06461889511054	0.293626072951743	0.6819684257846	-5.73491512991483
ENSG00000004939.16	SLC4A1	0.203980724577919	-0.183645561258303	0.591607010414141	4.05116550061905	1.06456061028336	0.293652126683454	0.6819684257846	-5.70768559216997
hsa-miR-146b-3p	hsa-miR-146b-3p	0.199303754900868	-0.180192085189645	0.57879959499138	3.39015704286129	1.06243640552982	0.294602760851547	0.68236823395501	-5.65517189600363
snoRNA__Homo_sapiens300533_SNORD50B	snoRNA:SNORD50B	-0.381212945323947	-1.10836642596042	0.345940535312528	1.67858230648632	-1.06056193440255	0.295443411180877	0.68236823395501	-5.39253870558263
lncRNA__URS000075DE27_9606_Homo_sapiens_HLA_complex_group_11_HCG11_	lncRNA:URS000075DE27_9606_Homo_sapiens_HLA_complex_group_11_HCG11	0.183433682282051	-0.166701356207068	0.533568720771169	4.07679864488728	1.05983435551318	0.295770160160013	0.68236823395501	-5.7161621714661
snoRNA__Homo_sapiens300532_SNORD50A	snoRNA:SNORD50A	-0.268213055871287	-0.78294442788395	0.246518316141375	4.67855035859398	-1.05412899267912	0.298341099266599	0.68236823395501	-5.746430556553
rRNA__45S_pre-ribosomal_N5_(RNA45SN5)&rRNA__45S_pre-ribosomal_N1_(RNA45SN1)&rRNA__45S_pre-ribosomal_N4_(RNA45SN4)&rRNA__45S_pre-ribosomal_N2_(RNA45SN2)&rRNA__45S_pre-ribosomal_N3_(RNA45SN3)&rRNA__18S_ribosomal_N2_(RNA18SN2-4)&rRNA__18S_ribosomal_N1_(RNA18SN1,_RNA18SN5)	RNA45SN5 & RNA45SN1 & RNA45SN4 & RNA45SN2 & RNA45SN3 & RNA18SN2-4 & RNA18SN1,_RNA18SN5	-0.186258967547751	-0.54375974827754	0.171241813182038	12.0408098771488	-1.05398560460724	0.298405911676167	0.68236823395501	-5.87499572884369
snoRNA__Homo_sapiens300690_SNORD59B	snoRNA:SNORD59B	-0.239609538816392	-0.69996400720687	0.220744929574087	4.73738704305933	-1.05294630012278	0.298875976577095	0.68236823395501	-5.74832680271192
MiR.hp__hsa-mir-4286	MiR.hp:hsa-mir-4286	-0.25171936744437	-0.735440547017924	0.232001812129184	2.15778853550064	-1.05272760439594	0.298974955385656	0.68236823395501	-5.52042660840874
rRNA__45S_pre-ribosomal_N5_(RNA45SN5)&rRNA__45S_pre-ribosomal_N1_(RNA45SN1)&rRNA__45S_pre-ribosomal_N4_(RNA45SN4)&rRNA__45S_pre-ribosomal_N3_(RNA45SN3)&rRNA__28S_ribosomal_N5_(RNA28SN5)&rRNA__28S_ribosomal_N1_(RNA28SN1)&rRNA__28S_ribosomal_N4_(RNA28SN4)&rRNA__28S_ribosomal_N3_(RNA28SN3)	RNA45SN5 & RNA45SN1 & RNA45SN4 & RNA45SN3 & RNA28SN5 & RNA28SN1 & RNA28SN4 & RNA28SN3	0.247042762452272	-0.227695655871744	0.721781180776288	4.38775894048129	1.05271846111648	0.298979094008616	0.68236823395501	-5.73764452243572
snoRNA__Homo_sapiens300761_SNORD10	snoRNA:SNORD10	-0.265918232638918	-0.778086884415251	0.246250419137414	4.2600025625232	-1.05033927473417	0.300057361572789	0.683356442807706	-5.73519195177367
snoRNA__Homo_sapiens300041_SNORD1B	snoRNA:SNORD1B	-0.405564538164445	-1.18887198511566	0.377742908786766	6.43430770516264	-1.04742322917311	0.301382608627575	0.684901679263095	-5.7697956908498
snoRNA__Homo_sapiens300770_SNORD127	snoRNA:SNORD127	-0.315594719360282	-0.927350891351127	0.296161452630563	3.00070216085601	-1.04362830832816	0.303113331925427	0.687359782674576	-5.64661677838442
ReverseComplement_ENSG00000198663.17	ReverseComplement_C6orf89	0.27668012645985	-0.265057351754884	0.818417604674584	2.15572950725854	1.03319802259399	0.307905510965342	0.688631449942817	-5.51922964857928
ENSG00000127948.16	POR	0.298339239529729	-0.285851087163894	0.882529566223351	2.09698462508111	1.03311935880045	0.30794184978321	0.688631449942817	-5.51372236818448
lncRNA__URS000075C527_9606_Homo_sapiens_human__non-protein_coding_lnc-PDPK1-3:1&MiR.hp__hsa-mir-1285-1&MiR.hp__hsa-mir-1285-2	lncRNA:lnc-PDPK1-3:1 & MiR.hp:hsa-mir-1285-1 & MiR.hp:hsa-mir-1285-2	0.156531078973089	-0.150630858307392	0.463693016253569	5.39793278442612	1.03092640525155	0.308956073722658	0.688631449942817	-5.77634518722576
lncRNA__URS000075E322_9606_Homo_sapiens_long_intergenic_non-protein_coding_RNA_1749_LINC01749_	lncRNA:LINC01749	0.188712947215612	-0.181949127677308	0.559375022108531	4.07928978286566	1.02995447132808	0.30940631855842	0.688631449942817	-5.74310251383034
vault__VTRNA1-1	vault:VTRNA1-1	-0.668444363778482	-1.98293192883388	0.646043201276918	8.47343245863311	-1.02873440884789	0.309972145393884	0.688631449942817	-5.81160941828515
hsa-miR-10399-3p	hsa-miR-10399-3p	0.247212684773097	-0.238960866640738	0.733386236186932	6.10231791533203	1.02866486147451	0.310004420667709	0.688631449942817	-5.78420949683804
ReverseComplement_lncRNA__URS000075CFAE_9606_Homo_sapiens_CSNK1G2_antisense_RNA_1_CSNK1G2-AS1_	ReverseComplement_lncRNA:CSNK1G2-AS1	0.256142446941563	-0.248001850473568	0.760286744356694	2.35024257307159	1.0278297348583	0.310392163053338	0.688631449942817	-5.57207224278958
lncRNA__URS000075CF6A_9606_Homo_sapiens_long_intergenic_non-protein_coding_RNA_1492_LINC01492_&lncRNA__URS000075B254_9606_Homo_sapiens_long_intergenic_non-protein_coding_RNA_2139_LINC02139_	lncRNA:LINC01492 & lncRNA:LINC02139	0.302703026049862	-0.293115345622953	0.898521397722677	2.50237244580437	1.02777335596496	0.310418351288241	0.688631449942817	-5.60119376194229
hsa-miR-3074-5p	hsa-miR-3074-5p	0.201118844900959	-0.194979530081747	0.597217219883665	4.33672830794408	1.02717440208836	0.310696661468665	0.688631449942817	-5.76096821759006
lncRNA__URS00008B5DDA_9606_Homo_sapiens_DENND6A_divergent_transcript_DENND6A-DT_	lncRNA:URS00008B5DDA_9606_Homo_sapiens_DENND6A_divergent_transcript_DENND6A-DT	-0.268728199404397	-0.798042784236806	0.260586385428012	2.35505005926264	-1.02705538495556	0.310751984393712	0.688631449942817	-5.59103068048093
snoRNA__Homo_sapiens300504_SNORD70	snoRNA:SNORD70	-0.277762097189202	-0.825355490921273	0.26983129654287	3.7954942041583	-1.02614625635909	0.311174798933078	0.688631449942817	-5.73196909465542
hsa-miR-1287-5p	hsa-miR-1287-5p	0.540991255600044	-0.527519449107555	1.60950196030764	2.15209972766614	1.02424971204039	0.312058106184887	0.688631449942817	-5.51806314694027
ENSG00000104812.15&ENSG00000102034.17	GYS1 & ELF4	-0.337090931385396	-1.00297538944718	0.328793526676391	4.2705742151175	-1.02410072400936	0.31212756937918	0.688631449942817	-5.76291974496575
hsa-miR-4746-5p	hsa-miR-4746-5p	0.251034873853337	-0.246561375536238	0.748631123242912	3.00164306265573	1.02059031417701	0.313767303240984	0.690809925430774	-5.65432865159033
ReverseComplement_ENSG00000114656.12&ENSG00000177646.20	ReverseComplement_CFAP92 & ACAD9	0.241069441347324	-0.23984725514753	0.721986137842179	3.10361600091913	1.01406732411134	0.316829844974842	0.6961054062829	-5.6830832922636
rRNA__45S_pre-ribosomal_N4_(RNA45SN4)&rRNA__45S_pre-ribosomal_N2_(RNA45SN2)&rRNA__28S_ribosomal_N4_(RNA28SN4)&rRNA__28S_ribosomal_N2_(RNA28SN2)	RNA45SN4 & RNA45SN2 & RNA28SN4 & RNA28SN2	0.230862165244676	-0.231387561526194	0.693111892015546	3.59495573776086	1.01034706459666	0.318585600094035	0.698513769150275	-5.72098811194452
ENSG00000060237.19	WNK1	0.211640264938179	-0.213748448117795	0.637028977994154	2.1881159982828	1.00648386396386	0.320415809621269	0.701075087580422	-5.55619363691447
MiR.hp__hsa-mir-128-1&MiR.hp__hsa-mir-128-2	MiR.hp:hsa-mir-128-1 & MiR.hp:hsa-mir-128-2	-0.160382210040794	-0.484267699471233	0.163503279389645	11.1430424852717	-1.00174961661057	0.322668401510681	0.703012209287167	-5.89978388352351
ENSG00000242485.6	MRPL20	0.286497759224645	-0.292454093184761	0.865449611634051	4.15487144896286	1.00109032537817	0.322982946751613	0.703012209287167	-5.77800344884184
hsa-miR-4732-5p	hsa-miR-4732-5p	-0.169194778829463	-0.512127574887381	0.173738017228455	6.45501365690422	-0.998096239202294	0.324414026462549	0.703012209287167	-5.81852899697996
hsa-miR-152-3p	hsa-miR-152-3p	0.231087849030694	-0.23857962496528	0.700755323026667	4.60230611453591	0.995362117379066	0.325724593014095	0.703012209287167	-5.79761231854493
yRNA__Y4&yRNA__Y1&lncRNA__URS000075DA25_9606_Homo_sapiens_ZNF436_antisense_RNA_1_ZNF436-AS1__lncRNA	yRNA:Y4 & yRNA:Y1 & lncRNA:ZNF436-AS1	0.207201102792106	-0.214094790300503	0.628496995884715	3.7651388898779	0.994945562981758	0.325924576649321	0.703012209287167	-5.75322055262799
snoRNA__Homo_sapiens300557_SNORD37	snoRNA:SNORD37	-0.304664822188298	-0.92433061814264	0.315000973766044	1.73553512865802	-0.994624767441456	0.326078643925799	0.703012209287167	-5.4793334645506
MiR.hp__hsa-mir-320b-2&MiR.hp__hsa-mir-320b-1	MiR.hp:hsa-mir-320b-2 & MiR.hp:hsa-mir-320b-1	-0.223600885516304	-0.67847471966256	0.231272948629952	6.64073490634015	-0.994436476812961	0.32616909646727	0.703012209287167	-5.82427014542057
ENSG00000204628.12	RACK1	-0.242836087223451	-0.737298390437409	0.251626215990508	4.05631236221041	-0.993515213246418	0.326611904598004	0.703012209287167	-5.77917013517472
tRNA__Homo_sapiens_tRNA-Ser-AGA-2-1&tRNA__Homo_sapiens_tRNA-Ser-AGA-2-2&tRNA__Homo_sapiens_tRNA-Ser-AGA-2-3&tRNA__Homo_sapiens_tRNA-Ser-AGA-2-4&tRNA__Homo_sapiens_tRNA-Ser-AGA-2-5&tRNA__Homo_sapiens_tRNA-Ser-AGA-2-6&tRNA__Homo_sapiens_tRNA-Ser-TGA-3-1&tRNA__Homo_sapiens_tRNA-Ser-AGA-4-1&tRNA__Homo_sapiens_tRNA-Ser-CGA-1-1&tRNA__Homo_sapiens_tRNA-Ser-TGA-1-1	tRNA-Ser-AGA-2-1 & tRNA-Ser-AGA-2-2 & tRNA-Ser-AGA-2-3 & tRNA-Ser-AGA-2-4 & tRNA-Ser-AGA-2-5 & tRNA-Ser-AGA-2-6 & tRNA-Ser-TGA-3-1 & tRNA-Ser-AGA-4-1 & tRNA-Ser-CGA-1-1 & tRNA-Ser-TGA-1-1	0.313828149853263	-0.326622072479715	0.954278372186241	2.16951154098296	0.991290623619014	0.327682832646046	0.703886652681872	-5.57059655232169
hsa-miR-660-5p	hsa-miR-660-5p	-0.407213751510125	-1.23952072110678	0.425093218086534	4.76825773449391	-0.989767950353645	0.328417218350168	0.704036101685886	-5.81076087439297
ENSG00000172270.22	BSG	-0.242233114721372	-0.738443529840958	0.253977300398214	2.01519997359756	-0.987556883631421	0.329485589357954	0.704899472990047	-5.55175510706116
snoRNA__Homo_sapiens300446_SNORD87	snoRNA:SNORD87	-0.297286644321419	-0.90735803703195	0.312784748389113	2.89226952997743	-0.985800923754107	0.330335720968759	0.705293404245798	-5.68945379247241
hsa-miR-625-5p	hsa-miR-625-5p	-0.281067208005013	-0.858829992615333	0.296695576605307	3.88473073620734	-0.984135952945324	0.331143162405422	0.705594786694852	-5.77463808992589
lncRNA__URS0000BC43CE_9606_Homo_sapiens_long_intergenic_non-protein_coding_RNA_1905_LINC01905_&lncRNA__URS0000BC453B_9606_Homo_sapiens_long_intergenic_non-protein_coding_RNA_1905_LINC01905__lncRNA	lncRNA:LINC01905	0.263117850298597	-0.281031377274	0.807267077871194	3.08403722349054	0.978198016402752	0.334033604901624	0.706548765840863	-5.71250336660474
ReverseComplement_ENSG00000165661.17	ReverseComplement_QSOX2	-0.33524561430166	-1.02891696424877	0.358425735645446	2.16423865430064	-0.977695981295118	0.334278756139408	0.706548765840863	-5.60140037801644
ReverseComplement_lncRNA__URS000022CFA6_9606_Homo_sapiens_WEE2_antisense_RNA_1_WEE2-AS1_&ReverseComplement_ENSG00000145349.18	ReverseComplement_lncRNA:WEE2-AS1 & ReverseComplement_CAMK2D	-0.303998450442565	-0.933758461927535	0.325761561042405	4.01621428086532	-0.976541652822619	0.33484288899799	0.706548765840863	-5.7916536555147
ReverseComplement_ENSG00000150275.20	ReverseComplement_PCDH15	0.339627224475424	-0.364922822192924	1.04417727114377	2.31976763542109	0.975180774219601	0.335508783343483	0.706548765840863	-5.61663519593789
lncRNA__URS000075C600_9606_Homo_sapiens_spermatogenesis_associated_41_SPATA41_	lncRNA:URS000075C600_9606_SPATA41	0.363257869521951	-0.390541277491955	1.11705701653586	1.75162902378146	0.974886086966523	0.335653093997287	0.706548765840863	-5.48765366724816
tRNA__Homo_sapiens_tRNA-Gly-GCC-1-1&tRNA__Homo_sapiens_tRNA-Gly-GCC-1-2&tRNA__Homo_sapiens_tRNA-Gly-GCC-1-3&tRNA__Homo_sapiens_tRNA-Gly-GCC-1-4&tRNA__Homo_sapiens_tRNA-Gly-GCC-1-5	tRNA-Gly-GCC-1-1 & tRNA-Gly-GCC-1-2 & tRNA-Gly-GCC-1-3 & tRNA-Gly-GCC-1-4 & tRNA-Gly-GCC-1-5	-0.350911810510482	-1.08088491176036	0.379061290739399	6.68283982377411	-0.97249104483335	0.336827504747803	0.706548765840863	-5.84586175969086
hsa-miR-4690-3p	hsa-miR-4690-3p	-0.305907872573035	-0.942931754870619	0.331116009724549	1.87914638922061	-0.971470062914029	0.337328977700042	0.706548765840863	-5.52477773642236
hsa-miR-21-5p	hsa-miR-21-5p	-0.506045172857167	-1.56052734927184	0.548437003557502	9.99351493076596	-0.970832989920399	0.337642139626079	0.706548765840863	-5.89844058326063
ReverseComplement_lncRNA__URS0000BC44B7_9606_Homo_sapiens_long_intergenic_non-protein_coding_RNA_2558_LINC02558_	ReverseComplement_lncRNA:LINC02558	0.202944665233427	-0.22065310645873	0.626542436925583	4.17017387057087	0.969211269632352	0.338440193973064	0.706548765840863	-5.80833636444591
hsa-miR-330-3p	hsa-miR-330-3p	-0.156963245365771	-0.484601829754638	0.170675339023095	4.67803417574261	-0.969164307118055	0.338463323125782	0.706548765840863	-5.82802330461372
hsa-miR-139-5p	hsa-miR-139-5p	-0.310645088542789	-0.961301024765478	0.340010847679899	4.01197885520487	-0.965845315530764	0.340100604845211	0.706548765840863	-5.78676252839408
hsa-miR-424-3p	hsa-miR-424-3p	-0.183458628027378	-0.567792714026641	0.200875457971884	6.77682948667562	-0.965658840731882	0.340192750407885	0.706548765840863	-5.85292682431912
hsa-miR-3940-3p	hsa-miR-3940-3p	-0.190106453666391	-0.588427006975809	0.208214099643027	7.39637324270167	-0.965514113328001	0.340264278166988	0.706548765840863	-5.85891895528252
MiR.hp__hsa-mir-222	MiR.hp:hsa-mir-222	-0.325452118987487	-1.00911329231138	0.358209054336409	6.40493216589111	-0.963031893176991	0.341492609486076	0.707711689717718	-5.850369295009
hsa-miR-409-5p	hsa-miR-409-5p	-0.466231059334816	-1.44834475712495	0.515882638455322	1.50029296416811	-0.960359675554697	0.342818253340501	0.709071348217951	-5.38898967048805
hsa-miR-6802-3p	hsa-miR-6802-3p	0.185653547257387	-0.209447785557798	0.580754880072571	4.14507735169864	0.950581240894	0.347698269407772	0.716214200154326	-5.82367931857992
ReverseComplement_ENSG00000047056.16	ReverseComplement_WDR37	0.313780142766827	-0.354199376469198	0.981759662002852	3.90140729868343	0.950291384676953	0.34784362202736	0.716214200154326	-5.80363495340606
lncRNA__URS000075E815_9606_Homo_sapiens_small_nucleolar_RNA_host_gene_10_SNHG10__lncRNA&snoRNA__Homo_sapiens300781_SCARNA13	lncRNA:URS000075E815_9606_SCARNA13	-0.24544255830724	-0.768445306394307	0.277560189779828	2.20999884854469	-0.949380660882814	0.34830057892302	0.716214200154326	-5.6269660038448
rRNA__45S_pre-ribosomal_N5_(RNA45SN5)&rRNA__45S_pre-ribosomal_N1_(RNA45SN1)&rRNA__45S_pre-ribosomal_N3_(RNA45SN3)&rRNA__28S_ribosomal_N5_(RNA28SN5)&rRNA__28S_ribosomal_N1_(RNA28SN1)&rRNA__28S_ribosomal_N3_(RNA28SN3)	RNA45SN5 & RNA45SN1 & RNA45SN3 & RNA28SN5 & RNA28SN1 & RNA28SN3	-0.418825262894258	-1.32202614100389	0.484375615215377	2.78253773159756	-0.938086748690063	0.354000233453907	0.725766969398304	-5.7306476479775
snoRNA__Homo_sapiens300475_SNORD110	snoRNA:SNORD110	-0.285654843735815	-0.902761083256635	0.331451395785005	4.85766515639814	-0.936431766140192	0.354840563474434	0.725766969398304	-5.86241623961686
ReverseComplement_ENSG00000280204.4	ReverseComplement_OR1S1	0.254189487255323	-0.295127993618322	0.803506968128968	1.66220693128539	0.936113800742473	0.355002162557433	0.725766969398304	-5.50422458354948
hsa-miR-7855-5p	hsa-miR-7855-5p	0.257327108791102	-0.299720213747272	0.814374431329477	2.4890072016488	0.934518561843793	0.355813636818398	0.726024357207483	-5.67553648133319
ENSG00000215421.10	ZNF407	0.227052969492201	-0.266675846402347	0.72078178538675	2.59797644870172	0.930321791241896	0.357954271483469	0.728987641348064	-5.70119701816244
hsa-miR-4732-3p	hsa-miR-4732-3p	0.205063230892391	-0.241792933274848	0.651919395059629	10.8325150485738	0.928355949612104	0.35895987262605	0.729632447429918	-5.96039994811525
rRNA__45S_pre-ribosomal_N5_(RNA45SN5)&rRNA__45S_pre-ribosomal_N1_(RNA45SN1)&rRNA__45S_pre-ribosomal_N4_(RNA45SN4)&rRNA__45S_pre-ribosomal_N2_(RNA45SN2)&rRNA__45S_pre-ribosomal_N3_(RNA45SN3)&rRNA__28S_ribosomal_N5_(RNA28SN5)&rRNA__28S_ribosomal_N1_(RNA28SN1)&rRNA__28S_ribosomal_N4_(RNA28SN4)&rRNA__28S_ribosomal_N2_(RNA28SN2)&rRNA__28S_ribosomal_N3_(RNA28SN3)	RNA45SN5 & RNA45SN1 & RNA45SN4 & RNA45SN2 & RNA45SN3 & RNA28SN5 & RNA28SN1 & RNA28SN4 & RNA28SN2 & RNA28SN3	-0.181621356709996	-0.580167543550051	0.216924830130058	15.6728917475496	-0.921897717704907	0.362276471486952	0.734963186407438	-6.10906970447655
hsa-miR-6894-3p	hsa-miR-6894-3p	0.320710204846742	-0.386784635522807	1.02820504521629	2.43366859215248	0.917030931730838	0.364788926142122	0.738645263450301	-5.66577475378589
lncRNA__URS000075996B_9606_Homo_sapiens_EMC3_antisense_RNA_1_EMC3-AS1_&lncRNA__URS000075B250_9606_Homo_sapiens_human__non-protein_coding_lnc-HNRNPUL2-BSCL2-1:1	lncRNA:EMC3-AS1 & lncRNA:lnc-HNRNPUL2-BSCL2-1:1	0.384340710799826	-0.468072146964996	1.23675356856465	2.79903227297813	0.912138694420748	0.367325891853038	0.74117492387761	-5.73565069839288
hsa-miR-1255a	hsa-miR-1255a	0.683051356301765	-0.832217366992294	2.19832007959582	1.25893481614068	0.911923025623904	0.367437993423744	0.74117492387761	-5.37261194346831
snoRNA__Homo_sapiens300197_SNORD81	snoRNA:SNORD81	-0.268573988439775	-0.867769848298412	0.330621871418861	8.85638073771677	-0.906754307414932	0.370131242601676	0.744658074706913	-5.93482493424148
ENSG00000101412.13	E2F1	0.280363508744673	-0.345716360969443	0.906443378458788	2.73507522753308	0.905912451479758	0.370571109887198	0.744658074706913	-5.7326020054732
yRNA__Y1	yRNA:Y1	0.203936924559745	-0.252514676402961	0.660388525522451	14.001118349398	0.903848441741571	0.371650975346543	0.744772734756602	-6.07170450587789
hsa-miR-363-5p	hsa-miR-363-5p	0.209994906885542	-0.26101554016374	0.681005353934825	3.38297639639797	0.901929733523862	0.372656637638296	0.744772734756602	-5.81073356392367
hsa-miR-1271-5p	hsa-miR-1271-5p	-0.177022967359091	-0.574199829810742	0.22015389509256	2.80142543999968	-0.901654507697587	0.372801036683022	0.744772734756602	-5.75244486781594
ENSG00000105610.6	KLF1	0.260302249538111	-0.324514806601307	0.845119305677528	1.76581922424077	0.900435012173452	0.373441286266058	0.744772734756602	-5.55670836502112
hsa-miR-877-3p	hsa-miR-877-3p	-0.225528039221046	-0.734395351806949	0.283339273364856	2.58016916558625	-0.896582942377811	0.375468310164826	0.746125854342931	-5.73338446498078
ReverseComplement_ENSG00000203943.9	ReverseComplement_SAMD13	0.190545838429999	-0.239804574263234	0.620896251123232	3.93432231321687	0.895718876967011	0.375923963810416	0.746125854342931	-5.86214427294852
MiR.hp__hsa-mir-6511a-1&MiR.hp__hsa-mir-6511a-2&MiR.hp__hsa-mir-6511a-3&MiR.hp__hsa-mir-6511a-4	MiR.hp:hsa-mir-6511a-1 & MiR.hp:hsa-mir-6511a-2 & MiR.hp:hsa-mir-6511a-3 & MiR.hp:hsa-mir-6511a-4	0.178014726441294	-0.224297409867079	0.580326862749667	5.86864677325196	0.895132406002031	0.376233433634679	0.746125854342931	-5.90681207227687
snoRNA__Homo_sapiens300708_SNORD42A	snoRNA:SNORD42A	-0.332692511593834	-1.08590749288993	0.420522469702262	1.94231538533888	-0.893549382008724	0.377069581301847	0.746386330090946	-5.61578850690795
MiR.hp__hsa-mir-30c-2&MiR.hp__hsa-mir-30c-1	MiR.hp:hsa-mir-30c-2 & MiR.hp:hsa-mir-30c-1	-0.176156900447088	-0.577162791790873	0.224848990896696	12.7299311060024	-0.888675873250227	0.379651218483108	0.748844233371874	-6.04964441149057
snoRNA__Homo_sapiens300505_SNORD70L1	snoRNA:SNORD70L1	-0.212046188028674	-0.695353776379859	0.271261400322511	4.0621170670068	-0.887567391257344	0.380239985996122	0.748844233371874	-5.87796616730771
rRNA__Homo_sapiens_mitochondrially_encoded_12S_RNA_(MT-RNR1)	MT-RNR1	-0.200708273592622	-0.658679669664028	0.257263122478784	3.94590207383534	-0.886587092327483	0.380761154873618	0.748844233371874	-5.87005120799048
ENSG00000229809.9	ZNF688	0.190023331313767	-0.243915741478124	0.623962404105659	2.81355701839636	0.885875423474496	0.381139793944703	0.748844233371874	-5.76579830061377
lncRNA__URS0000A77400_9606_Homo_sapiens_metastasis_associated_lung_adenocarcinoma_transcript_1_MALAT1_&lncRNA__URS0000A77408_9606_Homo_sapiens_metastasis_associated_lung_adenocarcinoma_transcript_1_MALAT1__lncRNA&lncRNA__URS0000A76CFF_9606_Homo_sapiens_metastasis_associated_lung_adenocarcinoma_transcript_1_MALAT1__lncRNA	lncRNA:URS0000A77400_9606_Homo_sapiens_metastasis_associated_lung_adenocarcinoma_transcript_1_MALAT1 & lncRNA:URS0000A77408_9606_Homo_sapiens_metastasis_associated_lung_adenocarcinoma_transcript_1_MALAT1 & lncRNA:URS0000A76CFF_9606_Homo_sapiens_metastasis_associated_lung_adenocarcinoma_transcript_1_MALAT1	-0.293983706729385	-0.968330714833781	0.380363301375011	2.86621128983281	-0.881930392122042	0.383243077106916	0.751582256770785	-5.78051919993812
ENSG00000168298.7	H1-4	0.226037438047529	-0.293935430594556	0.746010306689614	4.35698860429849	0.879415620464752	0.384587668748633	0.752825029953424	-5.89611933759933
hsa-miR-30a-3p	hsa-miR-30a-3p	0.387195941372223	-0.505122011073032	1.27951389381748	1.71086548808331	0.877820357494831	0.385442171963277	0.753105645957769	-5.55132820283206
rRNA__45S_pre-ribosomal_N5_(RNA45SN5)&rRNA__45S_pre-ribosomal_N1_(RNA45SN1)&rRNA__45S_pre-ribosomal_N2_(RNA45SN2)&rRNA__45S_pre-ribosomal_N3_(RNA45SN3)&rRNA__28S_ribosomal_N5_(RNA28SN5)&rRNA__28S_ribosomal_N1_(RNA28SN1)&rRNA__28S_ribosomal_N2_(RNA28SN2)&rRNA__28S_ribosomal_N3_(RNA28SN3)&lncRNA__URS0000A7731D_9606_Homo_sapiens_human__non-protein_coding_lnc-PIK3AP1-6:4	RNA45SN5 & RNA45SN1 & RNA45SN2 & RNA45SN3 & RNA28SN5 & RNA28SN1 & RNA28SN2 & RNA28SN3 & lncRNA:lnc-PIK3AP1-6:4	0.268830510294731	-0.352992041898396	0.890653062487859	2.33543716145026	0.87459415396466	0.387173969489436	0.754704246511466	-5.69871113260048
lncRNA__URS000075ED94_9606_Homo_sapiens_long_intergenic_non-protein_coding_RNA_1355_LINC01355_&lncRNA__URS000075ABCD_9606_Homo_sapiens_uncharacterized_LOC101927550_LOC101927550__lncRNA&lncRNA__URS00007E4BE4_9606_Homo_sapiens_POT1_antisense_RNA_1_POT1-AS1_&lncRNA__URS000075B198_9606_Homo_sapiens_TMCC1_antisense_RNA_1_head_to_head__TMCC1-AS1_&lncRNA__URS0000A77213_9606_Homo_sapiens_PCF11_antisense_…	lncRNA:PCF11-AS1	0.19958859338257	-0.262789582230109	0.66196676899525	6.32821182842766	0.873238495988632	0.387903143701579	0.754704246511466	-5.92936717529808
hsa-miR-548o-3p	hsa-miR-548o-3p	-0.19113855004758	-0.635319404873192	0.253042304778031	4.79922324005756	-0.870528380265841	0.389363451070658	0.754704246511466	-5.91923025563412
hsa-miR-20b-5p	hsa-miR-20b-5p	-0.342052650036195	-1.13802566035182	0.453920360279425	7.24009941079541	-0.869338873440405	0.390005495939665	0.754704246511466	-5.94242898746312
hsa-miR-660-3p	hsa-miR-660-3p	-0.310811105252266	-1.03663059474439	0.415008384239863	1.63684320422929	-0.866288171985299	0.391655188781662	0.754704246511466	-5.56537085165525
hsa-let-7f-1-3p	hsa-let-7f-1-3p	-0.265353544275723	-0.88517007155457	0.354462983003124	2.44077114551767	-0.866076436730951	0.391769849498105	0.754704246511466	-5.73969087792319
ENSG00000260220.7	CCDC187	-0.22197730219135	-0.741071682086188	0.297117077703487	3.55506077056967	-0.865080902314498	0.392309243585844	0.754704246511466	-5.85542715223409
ENSG00000072274.13	TFRC	0.181045234560156	-0.243382161092596	0.605472630212908	3.43111841513651	0.862935174420191	0.393473418361707	0.754704246511466	-5.84593173971946
tRNA__Homo_sapiens_tRNA-Leu-CAG-1-1&tRNA__Homo_sapiens_tRNA-Leu-CAG-1-2&tRNA__Homo_sapiens_tRNA-Leu-CAG-1-3&tRNA__Homo_sapiens_tRNA-Leu-CAG-1-4&tRNA__Homo_sapiens_tRNA-Leu-CAG-1-5&tRNA__Homo_sapiens_tRNA-Leu-CAG-1-6&tRNA__Homo_sapiens_tRNA-Leu-CAG-1-7	tRNA-Leu-CAG-1-1 & tRNA-Leu-CAG-1-2 & tRNA-Leu-CAG-1-3 & tRNA-Leu-CAG-1-4 & tRNA-Leu-CAG-1-5 & tRNA-Leu-CAG-1-6 & tRNA-Leu-CAG-1-7	0.257180205862644	-0.346468824915815	0.860829236641103	5.12725962947799	0.861881412118596	0.39404593721863	0.754704246511466	-5.92788093569014
hsa-miR-500a-3p	hsa-miR-500a-3p	-0.157031144400021	-0.526697067095366	0.212634778295324	8.20913154661393	-0.85935154263493	0.395422576032276	0.754704246511466	-5.96306817227343
lncRNA__URS000075A69B_9606_Homo_sapiens_long_intergenic_non-protein_coding_RNA_324_LINC00324_&tRNA__Homo_sapiens_tRNA-Pro-TGG-3-1&tRNA__Homo_sapiens_tRNA-Pro-TGG-3-2&tRNA__Homo_sapiens_tRNA-Pro-TGG-3-3&tRNA__Homo_sapiens_tRNA-Pro-TGG-3-4&tRNA__Homo_sapiens_tRNA-Pro-TGG-3-5&tRNA__Homo_sapiens_tRNA-Pro-CGG-1-1&tRNA__Homo_sapiens_tRNA-Pro-CGG-1-2&tRNA__Homo_sapiens_tRNA-Pro-CGG-1-3&tRNA__Homo_sapien…	lncRNA:LINC00324 & tRNA-Pro-TGG-3-1 & tRNA-Pro-TGG-3-2 & tRNA-Pro-TGG-3-3 & tRNA-Pro-TGG-3-4 & tRNA-Pro-TGG-3-5 & tRNA-Pro-CGG-1-1 & tRNA-Pro-CGG-1-2 & tRNA-Pro-CGG-1-3 & tRNA-Pro-AGG-2-1 & tRNA-Pro-AGG-2-2 & tRNA-Pro-AGG-2-3 & tRNA-Pro-AGG-2-4 & tRNA-Pro-AGG-2-5 & tRNA-Pro-AGG-2-6 & tRNA-Pro-AGG-2-7 & tRNA-Pro-AGG-2-8 & tRNA-Pro-CGG-2-1 & tRNA-Pro-AGG-1-1 & tRNA-Pro-TGG-2-1	-0.172177193316918	-0.578388567499467	0.234034180865631	3.45533402853337	-0.857468208027403	0.396449358668306	0.754704246511466	-5.85493234415793
hsa-miR-548ay-3p	hsa-miR-548ay-3p	-0.266099892027578	-0.894388745791584	0.362188961736427	2.33980341849873	-0.856800725942796	0.396813666872076	0.754704246511466	-5.7384470145731
ReverseComplement_ENSG00000138246.17&ReverseComplement_ENSG00000078369.18	ReverseComplement_DNAJC13 & ReverseComplement_GNB1	0.221318527265565	-0.302470885710329	0.745107940241458	1.87760796895588	0.854782334419262	0.397916570630062	0.754704246511466	-5.6280092723719
snoRNA__Homo_sapiens300596_SNORD68	snoRNA:SNORD68	-0.253960710570599	-0.855293981397134	0.347372560255936	5.26274192948925	-0.854369591736842	0.398142340577341	0.754704246511466	-5.93789329634336
ENSG00000184863.11	RBM33	0.237010367511892	-0.324859067811522	0.798879802835305	1.77689310959395	0.853348478306448	0.398701233383035	0.754704246511466	-5.59294395548252
lncRNA__URS000075BB47_9606_Homo_sapiens_long_intergenic_non-protein_coding_RNA_837_LINC00837_&lncRNA__URS000075D173_9606_Homo_sapiens_human__non-protein_coding_LINC00837:4&lncRNA__URS000075D55B_9606_Homo_sapiens_human__non-protein_coding_LINC00837:3	lncRNA:LINC00837 & lncRNA:lncRNA:URS000075D55B_9606_Homo_sapiens_human:non-protein_coding_LINC00837:3	0.199874751783251	-0.274702095580548	0.67445159914705	2.7454131814306	0.852012316812854	0.399433304463396	0.754704246511466	-5.78492842604514
MiR.hp__hsa-mir-101-1	MiR.hp:hsa-mir-101-1	-0.530707520666297	-1.79100192937289	0.729586888040293	1.68023809417546	-0.851878613039779	0.399506605799417	0.754704246511466	-5.57171423030499
ReverseComplement_ENSG00000166448.15&ENSG00000162430.18&ReverseComplement_ENSG00000175513.9	ReverseComplement_TMEM130 & SELENON & ReverseComplement_TSGA10IP	0.195436932637335	-0.270087248072032	0.660961113346703	3.09708928704503	0.849295603588202	0.400924356516723	0.754704246511466	-5.82533322654687
lncRNA__URS0000A7736C_9606_Homo_sapiens_long_intergenic_non-protein_coding_RNA_1783_LINC01783_&tRNA__Homo_sapiens_tRNA-Glu-TTC-4-1&tRNA__Homo_sapiens_tRNA-Glu-TTC-4-2&tRNA__Homo_sapiens_tRNA-Glu-TTC-3-1&lncRNA__URS0000A76D9A_9606_Homo_sapiens_uncharacterized_LOC440570_LOC440570__lncRNA&tRNA__Homo_sapiens_tRNA-Glu-TTC-14-1	lncRNA:LINC01783 & tRNA-Glu-TTC-4-1 & tRNA-Glu-TTC-4-2 & tRNA-Glu-TTC-3-1 & lncRNA:URS0000A76D9A_9606_Homo_sapiensLOC440570 & tRNA-Glu-TTC-14-1	-0.261316766676529	-0.884246424966771	0.361612891613713	4.1551843294999	-0.848638538208649	0.401285503984644	0.754704246511466	-5.91279575313874
hsa-miR-1976	hsa-miR-1976	0.197136293093354	-0.273063337601986	0.667335923788693	5.38326150621987	0.848161948935621	0.4015475820365	0.754704246511466	-5.94277198105983
ReverseComplement_lncRNA__URS00003D0DA0_9606_Homo_sapiens_human__lncRNA_AL357153.1	ReverseComplement_lncRNA:URS00003D0DA0_9606_Homo_sapiens_human_AL357153.1	0.247687783408112	-0.343417049703167	0.838792616519391	1.89165265738271	0.84768511825598	0.401809899631852	0.754704246511466	-5.64199327063821
lncRNA__URS000075A69B_9606_Homo_sapiens_long_intergenic_non-protein_coding_RNA_324_LINC00324_&tRNA__Homo_sapiens_tRNA-Pro-TGG-3-1&tRNA__Homo_sapiens_tRNA-Pro-TGG-3-2&tRNA__Homo_sapiens_tRNA-Pro-TGG-3-3&tRNA__Homo_sapiens_tRNA-Pro-TGG-3-4&tRNA__Homo_sapiens_tRNA-Pro-TGG-3-5&tRNA__Homo_sapiens_tRNA-Pro-CGG-1-1&tRNA__Homo_sapiens_tRNA-Pro-CGG-1-2&tRNA__Homo_sapiens_tRNA-Pro-CGG-1-3&tRNA__Homo_sapien…	lncRNA:LINC00324 & tRNA-Pro-TGG-3-1 & tRNA-Pro-TGG-3-2 & tRNA-Pro-TGG-3-3 & tRNA-Pro-TGG-3-4 & tRNA-Pro-TGG-3-5 & tRNA-Pro-CGG-1-1 & tRNA-Pro-CGG-1-2 & tRNA-Pro-CGG-1-3 & tRNA-Pro-AGG-2-1 & tRNA-Pro-AGG-2-2 & tRNA-Pro-AGG-2-3 & tRNA-Pro-AGG-2-4 & tRNA-Pro-AGG-2-5 & tRNA-Pro-AGG-2-6 & tRNA-Pro-AGG-2-7 & tRNA-Pro-AGG-2-8 & tRNA-Pro-CGG-2-1 & tRNA-Pro-AGG-1-1 & tRNA-Pro-TGG-2-1 & tRNA-Pro-TGG-1-1	0.180222572849581	-0.250587468528765	0.611032614227927	5.49892157935887	0.84628735266925	0.402579464078092	0.754704246511466	-5.94477572350725
snoRNA__Homo_sapiens300241_SNORD58B	snoRNA:SNORD58B	-0.21450808372292	-0.727472526751904	0.298456359306064	4.31320457842484	-0.845962054870197	0.402758694117498	0.754704246511466	-5.92397385262905
MiR.hp__hsa-mir-16-2&MiR.hp__hsa-mir-16-1	MiR.hp:hsa-mir-16-2 & MiR.hp:hsa-mir-16-1	-0.34406450070826	-1.16796664203382	0.479837640617296	9.21435145283964	-0.844809360180493	0.403394196752302	0.754704246511466	-5.99112619630844
ENSG00000102034.17	ELF4	-0.312597475123558	-1.06353034640727	0.438335396160154	2.3850215473285	-0.842129406668394	0.404874116523549	0.754704246511466	-5.75663686688931
hsa-miR-6509-3p	hsa-miR-6509-3p	0.183588177758291	-0.257467375378825	0.624643730895407	2.26277488924525	0.842065548339253	0.404909421369035	0.754704246511466	-5.72196487885394
ENSG00000163534.15	FCRL1	0.421075651196341	-0.592318087252641	1.43446938964532	2.04711708412324	0.840574856246089	0.405734111751842	0.754704246511466	-5.6747164543762
hsa-miR-4473	hsa-miR-4473	-0.237381679734278	-0.810320627835239	0.335557268366684	2.53345260456157	-0.838172359264389	0.407065428889716	0.754704246511466	-5.78377285618422
ENSG00000154803.13&ENSG00000264187.1	FLCN & ENSG00000264187.1	-0.382937636471333	-1.30839806189561	0.54252278895295	1.67788365798953	-0.837075600092291	0.407674084866995	0.754704246511466	-5.60080292904874
ENSG00000137193.14	PIM1	-0.19430273679976	-0.663931584093366	0.275326110493846	1.99346490643339	-0.836986849346573	0.407723362497454	0.754704246511466	-5.66696152152042
snoRNA__Homo_sapiens300731_SNORA54	snoRNA:SNORA54	-0.187988249073346	-0.642970856283049	0.266994358136356	3.07483892374178	-0.835853933197213	0.408352722616685	0.754704246511466	-5.8375655508028
snoRNA__Homo_sapiens300468_SNORD58A	snoRNA:SNORD58A	-0.206250257143551	-0.70691606623483	0.294415551947728	4.53316977217752	-0.833376111196496	0.40973130154445	0.755932836821555	-5.94337134996811
ENSG00000171823.7	FBXL14	0.766621941651219	-1.10146837011944	2.63471225342188	1.8848872681352	0.830190691586463	0.411507783180446	0.757889986761899	-5.56916446703515
snoRNA__Homo_sapiens300734_SNORA45	snoRNA:SNORA45	-0.240825547861824	-0.829399250400886	0.347748154677237	2.67978184575751	-0.827744274850999	0.412875348282034	0.759088530956032	-5.8034387922242
lncRNA__URS000075B559_9606_Homo_sapiens_uncharacterized_LOC25845_PP7080__lncRNA	lncRNA:URS000075B559_9606_Homo_sapiens_uncharacterized_LOC25845_PP7080	0.188888063095546	-0.273844526161514	0.651620652352605	2.84103320379964	0.825788648869919	0.413970567443203	0.759783069189518	-5.81796569268346
ENSG00000277075.2	H2AC8	-0.235057093894307	-0.812671644694009	0.342557456905394	1.78403507483343	-0.823246172024434	0.415397111447216	0.759836275822346	-5.63636168123384
hsa-miR-30e-5p	hsa-miR-30e-5p	-0.314430341071725	-1.08715431485957	0.458293632716118	10.2944601303257	-0.823179493296472	0.415434564401453	0.759836275822346	-6.03568673620602
ENSG00000206172.8	HBA1	-0.196665378070064	-0.681700545360786	0.288369789220657	3.78107157548769	-0.820255527781567	0.417078971975486	0.761528674693172	-5.90866967295816
ReverseComplement_ENSG00000118557.16	ReverseComplement_PMFBP1	0.186634823754922	-0.274426870660702	0.647696518170545	4.33489834173491	0.818894815495951	0.417845580087262	0.761615265597953	-5.94683163066785
snoRNA__Homo_sapiens300714_SNORD1C	snoRNA:SNORD1C	-0.202033110497096	-0.702862374458387	0.298796153464195	2.91583966734902	-0.816069855016606	0.419439878568146	0.761922061229861	-5.83520060476805
hsa-miR-1249-3p	hsa-miR-1249-3p	0.281197270246495	-0.415895308336381	0.978289848829371	4.88374257320855	0.816046908477327	0.419452843906524	0.761922061229861	-5.9625015842322
snoRNA__Homo_sapiens300705_SNORD65	snoRNA:SNORD65	-0.591976656020325	-2.06588878811958	0.881935476078927	1.1793033498164	-0.812507671278091	0.421455526702433	0.762412861750698	-5.4260320256305
lncRNA__URS000075DE27_9606_Homo_sapiens_HLA_complex_group_11_HCG11_&lncRNA__URS000073968D_9606_Homo_sapiens_EMX2_opposite_strand/antisense_RNA_EMX2OS_&lncRNA__URS000075CCEF_9606_Homo_sapiens_RNF139_antisense_RNA_1_head_to_head__RNF139-AS1_&lncRNA__URS000075DBBD_9606_Homo_sapiens_KDM4A_antisense_RNA_1_KDM4A-AS1_&lncRNA__URS000075E2F0_9606_Homo_sapiens_long_intergenic_non-protein_coding_RNA_1122_LI…	lncRNA:DNMBP-AS1 & lncRNA:URS000001BC5F_9606_Homo_sapiens_ZBTB20_antisense_RNA_4_ZBTB20-AS4	-0.246488660018354	-0.860604927939063	0.367627607902354	2.32510177202632	-0.81197157217382	0.421759386685446	0.762412861750698	-5.75828740944207
lncRNA__URS00008E3A09_9606_Homo_sapiens_MIR194-2_host_gene_MIR194-2HG_&MiR.hp__hsa-mir-194-2	lncRNA:URS00008E3A09_9606_Homo_sapiens_MIR194-2_host_gene_MIR194-2HG & MiR.hp:hsa-mir-194-2	-0.260634865989807	-0.910170013144353	0.388900281164739	5.28996121841797	-0.811753815457604	0.421882848900764	0.762412861750698	-5.9725317394417
ENSG00000206172.8&ENSG00000188536.13&ENSG00000130656.6	HBA1 & HBA2 & HBZ	-0.247790324931331	-0.872803396190538	0.377222746327876	1.7056749390728	-0.802028364271438	0.427419339378416	0.769035007114102	-5.64121402914546
lncRNA__URS000052446E_9606_Homo_sapiens_PINK1_antisense_RNA_PINK1-AS_&lncRNA__URS00002A4A09_9606_Homo_sapiens_MRTFA_antisense_RNA_1_MRTFA-AS1_	lncRNA:MRTFA-AS1	-0.175364173078192	-0.61784706543119	0.267118719274806	2.17156423046252	-0.801749817908174	0.427578555068442	0.769035007114102	-5.74170302542458
MiR.hp__hsa-mir-181a-1&MiR.hp__hsa-mir-181a-2	MiR.hp:hsa-mir-181a-1 & MiR.hp:hsa-mir-181a-2	0.234123131200073	-0.356811531710202	0.825057794110349	10.5626785519162	0.801492275101936	0.42772579715789	0.769035007114102	-6.05986426743736
hsa-miR-6873-3p	hsa-miR-6873-3p	-0.218261868439627	-0.770189503562372	0.333665766683117	1.93188912882856	-0.800000413461446	0.428579325992063	0.769263569873889	-5.69397676803537
rRNA__45S_pre-ribosomal_N5_(RNA45SN5)&rRNA__45S_pre-ribosomal_N1_(RNA45SN1)&rRNA__45S_pre-ribosomal_N4_(RNA45SN4)&rRNA__45S_pre-ribosomal_N2_(RNA45SN2)&rRNA__45S_pre-ribosomal_N3_(RNA45SN3)&rRNA__5.8S_ribosomal_N1_(RNA5-8SN_1_to_3,_RNA5-8SN5)&rRNA__5.8S_ribosomal_N4_(RNA5-8SN4)&lncRNA__URS000075C058_9606_Homo_sapiens_uncharacterized_LOC100507373_LOC100507373__lncRNA	RNA45SN5 & RNA45SN1 & RNA45SN4 & RNA45SN2 & RNA45SN3 & RNA5-8SN_1_to_3,_RNA5-8SN5 & RNA5-8SN4 & lncRNA:URS000075C058_9606_Homo_sapiensLOC100507373	-0.250248226450989	-0.886007275922944	0.385510823020966	1.89856667043148	-0.796293077312912	0.430704832164549	0.77071357523301	-5.68435685329869
lncRNA__URS000075A69B_9606_Homo_sapiens_long_intergenic_non-protein_coding_RNA_324_LINC00324_	lncRNA:LINC00324	-0.108238071542301	-0.383301319689491	0.166825176604889	9.17245722584012	-0.79605295964212	0.430842716277565	0.77071357523301	-6.0308134844672
hsa-miR-3150a-5p	hsa-miR-3150a-5p	0.167552296066791	-0.260935650770863	0.596040242904444	2.54648259707666	0.791054228315846	0.433719203361146	0.771355964699665	-5.80785622584374
lncRNA__URS000075B250_9606_Homo_sapiens_human__non-protein_coding_lnc-HNRNPUL2-BSCL2-1:1	lncRNA:lnc-HNRNPUL2-BSCL2-1:1	0.271046579368207	-0.423152868265678	0.965246027002092	1.89047600953503	0.789867327181456	0.434403888957848	0.771355964699665	-5.67397232323348
ENSG00000105939.14	ZC3HAV1	0.146429013752551	-0.229292000071542	0.522150027576643	3.25940558729363	0.788417280051876	0.435241254950937	0.771355964699665	-5.88348013504839
ReverseComplement_ENSG00000104886.12&ReverseComplement_ENSG00000107679.14	ReverseComplement_PLEKHJ1 & ReverseComplement_PLEKHA1	0.191641909150359	-0.30094425629547	0.684228074596189	4.11494759701028	0.787050793291044	0.436031251998353	0.771355964699665	-5.95722295578189
hsa-miR-144-3p	hsa-miR-144-3p	-0.589572968874122	-2.10816897096315	0.929023033214903	3.61195361648054	-0.785398005170834	0.436987913202084	0.771355964699665	-5.91653426399674
tRNA__Homo_sapiens_tRNA-Ala-AGC-2-1&tRNA__Homo_sapiens_tRNA-Ala-AGC-2-2&tRNA__Homo_sapiens_tRNA-Ala-AGC-7-1	tRNA-Ala-AGC-2-1 & tRNA-Ala-AGC-2-2 & tRNA-Ala-AGC-7-1	-0.312520607497199	-1.11752386552891	0.492482650534511	3.20237977085001	-0.785372163810878	0.437002880574815	0.771355964699665	-5.8815520467451
MiR.hp__hsa-mir-4326	MiR.hp:hsa-mir-4326	1.11829885683684	-1.76402585632269	4.00062356999637	4.07570242545523	0.78489119676503	0.437281513726529	0.771355964699665	-5.70822752327667
ReverseComplement_ENSG00000109851.7	ReverseComplement_DBX1	0.248344246296329	-0.392379247320371	0.889067739913028	1.68687626366629	0.784111704197047	0.437733313847959	0.771355964699665	-5.63527049314687
ReverseComplement_ENSG00000198663.17&ReverseComplement_lncRNA__URS0000BC450F_9606_Homo_sapiens_long_intergenic_non-protein_coding_RNA_1715_LINC01715_&ReverseComplement_lncRNA__URS0000BC454F_9606_Homo_sapiens_long_intergenic_non-protein_coding_RNA_1715_LINC01715__lncRNA&ENSG00000112137.18&ReverseComplement_ENSG00000086712.13&ReverseComplement_ENSG00000153029.16	ReverseComplement_C6orf89 & ReverseComplement_lncRNA:LINC01715 & PHACTR1 & ReverseComplement_TXLNG & ReverseComplement_MR1	-0.292358061296204	-1.04667609749625	0.461959974903841	2.5135243264234	-0.784070409021078	0.437757256642586	0.771355964699665	-5.8093000931159
hsa-miR-106b-5p	hsa-miR-106b-5p	-0.328114463065554	-1.17806566446673	0.521836738335624	6.92772803232097	-0.780954739106156	0.439565967452393	0.773214721511999	-6.01088287796126
tRNA__Homo_sapiens_tRNA-Arg-CCT-4-1&tRNA__Homo_sapiens_tRNA-Arg-CCT-3-1	tRNA-Arg-CCT-4-1 & tRNA-Arg-CCT-3-1	-0.26492774307927	-0.953877569095765	0.424022082937224	2.31999825413811	-0.777918908011358	0.441332610599115	0.773214721511999	-5.79571641918043
MiR.hp__hsa-mir-4435-1&MiR.hp__hsa-mir-4435-2	MiR.hp:hsa-mir-4435-1 & MiR.hp:hsa-mir-4435-2	-0.323123888560591	-1.16395952890967	0.517711751788493	2.28562211944251	-0.777414143384761	0.441626757822249	0.773214721511999	-5.76167300785285
snoRNA__Homo_sapiens300663_SNORD38A	snoRNA:SNORD38A	-0.237250017263118	-0.854768302941518	0.380268268415282	3.07043107851302	-0.777232429638165	0.441732678484192	0.773214721511999	-5.8842777365821
hsa-miR-342-5p	hsa-miR-342-5p	0.131318985503345	-0.211873443775308	0.474511414781997	5.68638842498165	0.774077247970935	0.443574236973215	0.775156958671014	-6.00353337877383
hsa-miR-1306-5p	hsa-miR-1306-5p	0.140810213912578	-0.228654255133211	0.510274682958368	7.84638542109366	0.771002811404496	0.445373043642252	0.777018209583435	-6.02799864549361
hsa-miR-3613-3p	hsa-miR-3613-3p	0.222807292441889	-0.364902084294001	0.810516669177779	3.27560834474126	0.766939778828506	0.447756878090036	0.779892325489059	-5.90195159486995
MiR.hp__hsa-mir-486-2	MiR.hp:hsa-mir-486-2	0.184673260668612	-0.306410777484589	0.675757298821814	11.073297426274	0.760751262158408	0.451402202305306	0.784950627654054	-6.10538572378849
hsa-miR-937-3p	hsa-miR-937-3p	0.166709450032688	-0.277348334950425	0.610767235015801	4.23151146740574	0.759478026291946	0.452154355825148	0.784969611178413	-5.9864448765902
ENSG00000164715.6	LMTK2	-0.192507195741905	-0.707997527208206	0.322983135724395	2.38177892356746	-0.755476441821279	0.454523044633972	0.786595187624785	-5.79947926110534
MiR.hp__hsa-mir-101-2&MiR.hp__hsa-mir-101-1	MiR.hp:hsa-mir-101-2 & MiR.hp:hsa-mir-101-1	-0.474072168232303	-1.74562756622582	0.797483229761215	9.07801743825601	-0.754229745584817	0.455262493083285	0.786595187624785	-6.06052789380848
yRNA__Y3	yRNA:Y3	0.129470974703429	-0.217839677217141	0.476781626623999	11.8817240458072	0.754134478562735	0.455319027397538	0.786595187624785	-6.13322222839196
hsa-miR-374b-5p	hsa-miR-374b-5p	-0.384866559222783	-1.4200680904944	0.650334972048832	5.83485476803342	-0.75210721352258	0.456523040489842	0.78739071641489	-6.02064261494928
hsa-miR-10527-5p	hsa-miR-10527-5p	-0.141776908216837	-0.527807662652257	0.244253846218583	4.28672783622424	-0.742981633782926	0.461965784139673	0.793408283601755	-6.00107587869145
snoRNA__Homo_sapiens300778_SCARNA8	snoRNA:SCARNA8	0.127085845790462	-0.219156130487623	0.473327822068546	3.18082758615044	0.742526483687662	0.462238230124667	0.793408283601755	-5.91801751770555
hsa-miR-942-3p	hsa-miR-942-3p	-0.172505237875729	-0.642513717402327	0.297503241650868	2.17420389554783	-0.742490798155492	0.46225959488412	0.793408283601755	-5.78327371545572
ENSG00000148773.14	MKI67	0.195150360151014	-0.338846043607239	0.729146763909267	2.5313545824491	0.739308173222183	0.464167318580772	0.794729577839247	-5.83865996777973
snoRNA__Homo_sapiens300757_SNORD2	snoRNA:SNORD2	-0.190295865815155	-0.711650800103503	0.331059068473192	5.66717257787796	-0.738397721153066	0.46471389681621	0.794729577839247	-6.02962507238395
snoRNA__Homo_sapiens300163_SNORD31	snoRNA:SNORD31	-0.212618014183977	-0.796002356985363	0.37076632861741	7.90469461262422	-0.73729242352459	0.46537794776657	0.794729577839247	-6.05395042873149
snoRNA__Homo_sapiens300200_SNORD79	snoRNA:SNORD79	-0.255678921650706	-0.958249708661633	0.446891865360221	3.14970058631183	-0.736205946027028	0.466031225531797	0.794729577839247	-5.93072102459823
MiR.hp__hsa-mir-125b-1&MiR.hp__hsa-mir-125b-2	MiR.hp:hsa-mir-125b-1 & MiR.hp:hsa-mir-125b-2	0.460017427713986	-0.807179350644466	1.72721420607244	8.55338305632349	0.734386538711766	0.467126383840056	0.795316463804855	-6.06665132916795
lncRNA__URS000075EEE0_9606_Homo_sapiens_human__non-protein_coding_LINC01128:59&lncRNA__URS000075B941_9606_Homo_sapiens_long_intergenic_non-protein_coding_RNA_1128_LINC01128_&lncRNA__URS000075C67B_9606_Homo_sapiens_human__non-protein_coding_LINC01128:58&lncRNA__URS000075E2AB_9606_Homo_sapiens_human__non-protein_coding_LINC01128:63&lncRNA__URS000075DA1A_9606_Homo_sapiens_human__non-protein_coding_L…	lncRNA:lncRNA:URS000075DA1A_9606_Homo_sapiens_human:non-protein_coding_LINC01128:83	0.424007175423961	-0.749535186958382	1.5975495378063	1.73117409577768	0.730918437974865	0.469218044380536	0.796991055177614	-5.6807995606058
hsa-miR-6857-3p	hsa-miR-6857-3p	0.185647914391314	-0.328640114940104	0.699935943722732	3.25304773551673	0.730261057141937	0.469615125997008	0.796991055177614	-5.92685889496914
hsa-miR-1306-3p	hsa-miR-1306-3p	-0.199183158532626	-0.754239290091962	0.35587297302671	1.87893567027812	-0.725955822631629	0.472220407885601	0.800130259121362	-5.7028652040342
rRNA__5S_ribosomal_9_(RNA5S9)	rRNA:5S_ribsomalisoforms_repeat3	-0.241425620614346	-0.917668859513296	0.434817618284604	1.94652561720796	-0.722228966997603	0.474482353483908	0.802678613960796	-5.76323764853503
hsa-miR-339-5p	hsa-miR-339-5p	-0.173905240590944	-0.662122135088482	0.314311653906594	8.34996569593323	-0.720600150118452	0.475472872192434	0.803071406143202	-6.07210667749414
ENSG00000172086.9	KRCC1	0.150595454361785	-0.275342323486816	0.576533232210385	3.69853614097936	0.715253818279076	0.478732361152656	0.803132942252514	-5.98325669699877
hsa-miR-197-3p	hsa-miR-197-3p	-0.151908503301531	-0.581646996406524	0.277829989803462	9.35823522648403	-0.715109110138599	0.478820761050911	0.803132942252514	-6.09420693904689
ENSG00000087460.29&ReverseComplement_ENSG00000085449.15&ReverseComplement_ENSG00000006788.14	GNAS & ReverseComplement_WDFY1 & ReverseComplement_MYH13	-0.249200297413833	-0.954538052080144	0.456137457252479	1.78827240067298	-0.714736412436511	0.479048478784699	0.803132942252514	-5.70740555769577
ENSG00000196422.11	PPP1R26	-0.316782156208851	-1.21442340370909	0.58085909129139	3.01061750501949	-0.713924674995356	0.479544661690646	0.803132942252514	-5.90807213728449
ReverseComplement_ENSG00000106278.12	ReverseComplement_PTPRZ1	0.300771624982844	-0.553266942430224	1.15481019239591	3.46375010748707	0.712449131520217	0.480447348604447	0.803132942252514	-5.96869788387999
ENSG00000105701.16	FKBP8	0.159073916023222	-0.292982150196702	0.611129982243147	3.20394739199673	0.711870758176176	0.480801439901363	0.803132942252514	-5.93999827899156
hsa-miR-28-5p	hsa-miR-28-5p	-0.212206014896017	-0.81527575746987	0.390863727677836	4.65513719216552	-0.711843678719092	0.480818022085074	0.803132942252514	-6.0369149051931
ENSG00000198015.14&ENSG00000119820.11	MRPL42 & YIPF4	-0.218960496238296	-0.844942620123764	0.407021627647172	2.15473422631292	-0.707617100995894	0.483410143121125	0.806085109836936	-5.80284302880965
ReverseComplement_ENSG00000118557.16&ReverseComplement_ENSG00000065534.19	ReverseComplement_PMFBP1 & ReverseComplement_MYLK	0.155131575289678	-0.289637687226541	0.599900837805897	4.91351834941542	0.705602188495593	0.484648639359924	0.806085109836936	-6.04684252654252
hsa-miR-610	hsa-miR-610	0.20765844903367	-0.388010063333321	0.80332696140066	1.87682219634287	0.705244073300749	0.48486894708794	0.806085109836936	-5.74480980606925
hsa-miR-3605-3p	hsa-miR-3605-3p	0.154171745433998	-0.28910954941549	0.597453040283486	7.13554092383579	0.703590336639639	0.485887034839739	0.806511551560005	-6.069146555513
MiR.hp__hsa-mir-1285-1	MiR.hp:hsa-mir-1285-1	0.143612868826304	-0.27185204239275	0.559077780045358	2.29762899603276	0.699283836285505	0.488543870411848	0.809652517630903	-5.82526338075875
snoRNA__Homo_sapiens300482_SNORD17	snoRNA:SNORD17	-0.246041923793359	-0.959869945307361	0.467786097720643	5.28579718477218	-0.697284488826816	0.489780100608064	0.810433010224906	-6.05467450456756
snoRNA__Homo_sapiens300262_SNORD60	snoRNA:SNORD60	-0.152415766090339	-0.59566339894084	0.290831866760162	6.41260631015813	-0.695629435688117	0.49080476973566	0.810701437093394	-6.06745897885089
vault__VTRNA1-1&vault__VTRNA1-3	vault:VTRNA1-1 & vault:VTRNA1-3	-0.416065746974887	-1.62792619268378	0.795794698734007	4.78299045786642	-0.694550511516058	0.491473392458885	0.810701437093394	-6.05122953154314
hsa-miR-501-3p	hsa-miR-501-3p	-0.0926339033929953	-0.363250687238133	0.177982880452142	9.58846134003297	-0.692483960978313	0.492755477085112	0.811552177656506	-6.11568624925021
lncRNA__URS000075ED94_9606_Homo_sapiens_long_intergenic_non-protein_coding_RNA_1355_LINC01355_&lncRNA__URS0000759CF4_9606_Homo_sapiens_KCNQ1_opposite_strand/antisense_transcript_1_KCNQ1OT1_&lncRNA__URS000075DE27_9606_Homo_sapiens_HLA_complex_group_11_HCG11_&lncRNA__URS0000D7806A_9606_Homo_sapiens_uncharacterized_LOC102725021_LOC102725021__lncRNA&lncRNA__URS0000D7801A_9606_Homo_sapiens_uncharacter…	lncRNA:EPN2-AS1 & lncRNA:lnc-SLC17A5-1:2	-0.237621684257714	-0.937836303370809	0.462592934855381	2.7301990479248	-0.686513969158	0.49646969087063	0.815669836974002	-5.90738222320002
snoRNA__Homo_sapiens300783_SCARNA17	snoRNA:SCARNA17	-0.25986288053289	-1.02620130438169	0.506475543315913	2.85791816671848	-0.685990544219355	0.496796076343939	0.815669836974002	-5.9215378394973
hsa-miR-6749-3p	hsa-miR-6749-3p	0.153737684314098	-0.303042041340404	0.6105174099686	3.01981138306075	0.680875956587304	0.499991559745408	0.818762571930326	-5.93953977513229
snoRNA__Homo_sapiens300737_SNORD14A	snoRNA:SNORD14A	-0.236576215699495	-0.941093064040382	0.467940632641392	2.72414054388892	-0.679319653578714	0.500966148406841	0.818762571930326	-5.92425144624897
ReverseComplement_ENSG00000168803.16	ReverseComplement_ADAL	0.146184100781968	-0.289181551395383	0.58154975295932	7.41120585141592	0.679266912666199	0.500999194155667	0.818762571930326	-6.08803504714342
MiR.hp__hsa-mir-3158-1&MiR.hp__hsa-mir-3158-2	MiR.hp:hsa-mir-3158-1 & MiR.hp:hsa-mir-3158-2	-0.118638149205036	-0.47486389580934	0.237587597399268	8.55878217140901	-0.673741873921717	0.504467643587207	0.823160607948925	-6.10825411580916
lncRNA__URS00008E3A09_9606_Homo_sapiens_MIR194-2_host_gene_MIR194-2HG_&MiR.hp__hsa-mir-194-2&MiR.hp__hsa-mir-194-1	lncRNA:URS00008E3A09_9606_Homo_sapiens_MIR194-2_host_gene_MIR194-2HG & MiR.hp:hsa-mir-194-2 & MiR.hp:hsa-mir-194-1	-0.211160795294864	-0.850856330516119	0.42853473992639	8.07589735488982	-0.667781605657492	0.508224020851647	0.826332174731954	-6.10447322256217
MiR.hp__hsa-mir-12136	MiR.hp:hsa-mir-12136	0.242118679094779	-0.491395945882566	0.975633304072124	2.68334919209757	0.667750160632254	0.508243878997432	0.826332174731954	-5.90641635870678
snoRNA__Homo_sapiens300349_SNORD93	snoRNA:SNORD93	-0.213053237957804	-0.86209391115962	0.435987435244012	6.36935235768841	-0.664065178966278	0.510573942211565	0.826332174731954	-6.08737205567376
hsa-miR-454-5p	hsa-miR-454-5p	-0.141030875669316	-0.570971831881267	0.288910080542634	6.2556090951981	-0.66359005235686	0.510874792895332	0.826332174731954	-6.08656882908515
tRNA__Homo_sapiens_tRNA-Glu-TTC-2-1&tRNA__Homo_sapiens_tRNA-Glu-TTC-2-2	tRNA-Glu-TTC-2-1 & tRNA-Glu-TTC-2-2	-0.14900093785004	-0.604233183009124	0.306231307309044	5.69240594129937	-0.66214098113091	0.511792940458769	0.826332174731954	-6.08177355082635
lncRNA__URS0000A776EA_9606_Homo_sapiens_human__non-protein_coding_MIR4435-2HG:46&lncRNA__URS0000A76A17_9606_Homo_sapiens_human__non-protein_coding_MIR4435-2HG:44&lncRNA__URS0000A7682F_9606_Homo_sapiens_human__non-protein_coding_MIR4435-2HG:42	lncRNA:lncRNA:URS0000A7682F_9606_Homo_sapiens_human:non-protein_coding_MIR4435-2HG:42	-0.234020206170192	-0.94971181697448	0.481671404634096	1.80261123808844	-0.661487914070108	0.512207023279098	0.826332174731954	-5.7475399169704
tRNA__Homo_sapiens_tRNA-Val-CAC-1-1&tRNA__Homo_sapiens_tRNA-Val-CAC-1-2&tRNA__Homo_sapiens_tRNA-Val-CAC-1-3&tRNA__Homo_sapiens_tRNA-Val-CAC-1-4&tRNA__Homo_sapiens_tRNA-Val-CAC-1-5&tRNA__Homo_sapiens_tRNA-Val-CAC-1-6&tRNA__Homo_sapiens_tRNA-Val-CAC-1-7&tRNA__Homo_sapiens_tRNA-Val-CAC-5-1&tRNA__Homo_sapiens_tRNA-Val-AAC-1-1&tRNA__Homo_sapiens_tRNA-Val-AAC-1-2&tRNA__Homo_sapiens_tRNA-Val-AAC-1-3&tRN…	tRNA-Val-CAC-1-1 & tRNA-Val-CAC-1-2 & tRNA-Val-CAC-1-3 & tRNA-Val-CAC-1-4 & tRNA-Val-CAC-1-5 & tRNA-Val-CAC-1-6 & tRNA-Val-CAC-1-7 & tRNA-Val-CAC-5-1 & tRNA-Val-AAC-1-1 & tRNA-Val-AAC-1-2 & tRNA-Val-AAC-1-3 & tRNA-Val-AAC-1-4 & tRNA-Val-AAC-1-5 & tRNA-Val-AAC-4-1 & tRNA-Val-AAC-2-1	0.245501695813319	-0.505622297265665	0.996625688892303	2.44435495886832	0.66120684998448	0.512385290260875	0.826332174731954	-5.87515947343918
hsa-miR-98-5p	hsa-miR-98-5p	-0.241917917177453	-0.983217843045855	0.499382008690949	5.47190275210657	-0.660189420674885	0.513030883315763	0.826332174731954	-6.08178501660245
lncRNA__URS000075D94D_9606_Homo_sapiens_SLC25A25_antisense_RNA_1_SLC25A25-AS1_&lncRNA__URS000075DC9A_9606_Homo_sapiens_TM4SF19_antisense_RNA_1_TM4SF19-AS1_&lncRNA__URS000016073B_9606_Homo_sapiens_prostate_cancer_associated_transcript_18_PCAT18_&lncRNA__URS0000BC4493_9606_Homo_sapiens_long_intergenic_non-protein_coding_RNA_2257_LINC02257_	lncRNA:TM4SF19-AS1 & lncRNA:URS000016073B_9606_Homo_sapiens_prostate_cancer_associated_transcript_18_PCAT18 & lncRNA:LINC02257	-0.170107751507721	-0.69186426614197	0.351648763126527	2.88134634940995	-0.659554528148567	0.513433966925048	0.826332174731954	-5.9466688891424
snoRNA__Homo_sapiens300240_SNORD58C	snoRNA:SNORD58C	-0.180561968021391	-0.739173855037312	0.378049918994531	5.37922665378912	-0.653898873494536	0.517032203342786	0.828567145827612	-6.08652825317466
ENSG00000203811.1&ENSG00000203852.3	H3C14 & H3C15	-0.116710360136677	-0.478677792984745	0.245257072711391	3.82461740520468	-0.652280497963046	0.518064336927963	0.828567145827612	-6.0340972845313
MiR.hp__hsa-let-7f-2	MiR.hp:hsa-let-7f-2	-0.259305573823982	-1.06414045959143	0.545529311943463	11.8287521712474	-0.651777766932657	0.518385183411447	0.828567145827612	-6.20066618639139
hsa-miR-223-5p	hsa-miR-223-5p	-0.316697128770056	-1.30137650762672	0.667982250086609	3.55747120846859	-0.650644503872749	0.519108831129503	0.828567145827612	-6.00258329533181
ENSG00000123908.12	AGO2	0.170049966406116	-0.359187538737472	0.699287471549703	2.43098420797468	0.650010571040385	0.519513866652856	0.828567145827612	-5.8794037644321
tRNA__Homo_sapiens_tRNA-Ser-GCT-3-1&tRNA__Homo_sapiens_tRNA-Ser-GCT-4-1&tRNA__Homo_sapiens_tRNA-Ser-GCT-4-2&tRNA__Homo_sapiens_tRNA-Ser-GCT-4-3&tRNA__Homo_sapiens_tRNA-Ser-GCT-6-1&tRNA__Homo_sapiens_tRNA-Ser-GCT-5-1	tRNA-Ser-GCT-3-1 & tRNA-Ser-GCT-4-1 & tRNA-Ser-GCT-4-2 & tRNA-Ser-GCT-4-3 & tRNA-Ser-GCT-6-1 & tRNA-Ser-GCT-5-1	0.123646969184082	-0.262235057409947	0.509528995778112	6.40339471535889	0.648221463987579	0.520657885180824	0.828567145827612	-6.09882965372435
hsa-miR-342-3p	hsa-miR-342-3p	0.130024941252461	-0.276064048073054	0.536113930577977	7.53757696770047	0.647738833150556	0.520966727269763	0.828567145827612	-6.11028947045782
hsa-miR-1301-3p	hsa-miR-1301-3p	-0.100356768640554	-0.414312927594999	0.21359939031389	5.64526828965595	-0.646654262448315	0.521661116405505	0.828567145827612	-6.09100197410862
lncRNA__URS0000394A79_9606_Homo_sapiens_long_intergenic_non-protein_coding_RNA_1714_LINC01714_	lncRNA:LINC01714	-0.12308806728402	-0.508345807450595	0.262169672882555	6.72448009656022	-0.646337065672124	0.521864292981131	0.828567145827612	-6.1032255007166
hsa-miR-210-3p	hsa-miR-210-3p	-0.157041273970282	-0.653121450545135	0.33903890260457	7.72160181466229	-0.640407514720446	0.525670164910654	0.832288639972261	-6.11652075621734
hsa-miR-328-3p	hsa-miR-328-3p	0.192157241961517	-0.415249546500574	0.799564030423608	10.9494276024922	0.639987656671453	0.525940208167678	0.832288639972261	-6.18507633274389
MiR.hp__hsa-mir-26a-2&MiR.hp__hsa-mir-26a-1	MiR.hp:hsa-mir-26a-2 & MiR.hp:hsa-mir-26a-1	-0.162571425602744	-0.678487874611771	0.353345023406283	12.6480126770221	-0.637469369890489	0.527561458608932	0.832288639972261	-6.23465885182625
ReverseComplement_ENSG00000138606.19	ReverseComplement_SHF	0.210904435918375	-0.459773581969964	0.881582453806713	2.38762000368116	0.636159657712847	0.528405685134932	0.832288639972261	-5.88941027178088
ENSG00000171989.6&ReverseComplement_ENSG00000105329.11&ReverseComplement_ENSG00000155066.16	LDHAL6B & ReverseComplement_TGFB1 & ReverseComplement_PROM2	0.157003000409295	-0.342698704434589	0.656704705253179	2.5845056637851	0.635611291174925	0.528759368583261	0.832288639972261	-5.9257376613135
hsa-miR-532-5p	hsa-miR-532-5p	0.15187232988473	-0.332673598786525	0.636418258555986	9.98742273751844	0.634071436020268	0.529753207792685	0.832288639972261	-6.1630066793226
snoRNA__Homo_sapiens300657_SNORD85	snoRNA:SNORD85	-0.178676719754725	-0.749641780804367	0.392288341294916	4.59329912729589	-0.633071729517794	0.530398956961955	0.832288639972261	-6.08768248587581
snoRNA__Homo_sapiens300755_SNORD14AL2	snoRNA:SNORD14AL2	-0.179918422672094	-0.754987217394067	0.395150372049879	3.9010888776596	-0.632922180679379	0.530495592050308	0.832288639972261	-6.05540561946312
hsa-miR-425-5p	hsa-miR-425-5p	0.104489893781276	-0.232577773350881	0.441557560913432	11.4264605450065	0.627121478042553	0.534251029388901	0.836940591897701	-6.20785772713742
ReverseComplement_ENSG00000104886.12&ReverseComplement_ENSG00000107679.14&ENSG00000104643.10	ReverseComplement_PLEKHJ1 & ReverseComplement_PLEKHA1 & MTMR9	-0.230297016713395	-0.980593480289651	0.519999446862862	1.42157475734171	-0.620940368744594	0.53826803965701	0.840161574594674	-5.64953259908518
ReverseComplement_ENSG00000273274.2&ENSG00000140323.6&ENSG00000140832.11	ReverseComplement_ZBTB8B & DISP2 & MARVELD3	0.22481161186122	-0.509450806618232	0.959074030340672	3.11461229159071	0.619386765652178	0.53928017402877	0.840161574594674	-5.98729045004721
hsa-miR-550a-3-5p	hsa-miR-550a-3-5p	-0.107542842162805	-0.459011760000605	0.243926075674995	4.70497450181788	-0.618997746982773	0.539533765167849	0.840161574594674	-6.09855465399318
snoRNA__Homo_sapiens300589_SNORA46	snoRNA:SNORA46	-0.183421246369175	-0.7829004039913	0.416057911252951	2.94616720687067	-0.618970618696562	0.539551451705172	0.840161574594674	-5.97700575051021
hsa-miR-1307-3p	hsa-miR-1307-3p	0.158349510581703	-0.360388483298264	0.67708750446167	8.78268144010479	0.617537236319704	0.54048638747619	0.840161574594674	-6.14644275658493
hsa-miR-6806-3p	hsa-miR-6806-3p	0.181767343551097	-0.414544524201941	0.778079211304135	2.09415823104663	0.61664737926617	0.541067227453794	0.840161574594674	-5.84421780273854
snoRNA__Homo_sapiens300198_SNORD47	snoRNA:SNORD47	-0.194611892260821	-0.837696649497118	0.448472864975475	5.95510183468051	-0.612203266069981	0.543972893242785	0.843436740767364	-6.11713718841648
snoRNA__Homo_sapiens300205_SNORD75	snoRNA:SNORD75	-0.193721877417712	-0.835612096622086	0.448168341786662	1.87978194196618	-0.610537569808921	0.545064038695325	0.843893007278289	-5.78426178749945
hsa-miR-3127-3p	hsa-miR-3127-3p	0.143902728454197	-0.334194717945759	0.622000174854152	3.46485522649198	0.608901560315882	0.546136835314634	0.844133719677592	-6.03023267350234
ReverseComplement_lncRNA__URS000081220A_9606_Homo_sapiens_long_intergenic_non-protein_coding_RNA_434_LINC00434_	ReverseComplement_lncRNA:LINC00434	-0.106762084458796	-0.462066578217047	0.248542409299454	5.70365859093955	-0.607870162993482	0.546813722095211	0.844133719677592	-6.11620741608968
rRNA__45S_pre-ribosomal_N2_(RNA45SN2)&rRNA__45S_pre-ribosomal_N3_(RNA45SN3)&rRNA__28S_ribosomal_N2_(RNA28SN2)&rRNA__28S_ribosomal_N3_(RNA28SN3)	RNA45SN2 & RNA45SN3 & RNA28SN2 & RNA28SN3	0.205753936349294	-0.480611902955298	0.892119775653885	5.05782802927374	0.606438793168372	0.547753817944114	0.844354138577608	-6.11093563801575
tRNA__Homo_sapiens_tRNA-Lys-TTT-3-1&tRNA__Homo_sapiens_tRNA-Lys-TTT-3-2&tRNA__Homo_sapiens_tRNA-Lys-TTT-3-3&tRNA__Homo_sapiens_tRNA-Lys-TTT-3-4&tRNA__Homo_sapiens_tRNA-Lys-TTT-3-5&tRNA__Homo_sapiens_tRNA-Lys-TTT-4-1&tRNA__Homo_sapiens_tRNA-Lys-TTT-6-1&tRNA__Homo_sapiens_tRNA-Lys-TTT-1-1&tRNA__Homo_sapiens_tRNA-Lys-TTT-2-1	tRNA-Lys-TTT-3-1 & tRNA-Lys-TTT-3-2 & tRNA-Lys-TTT-3-3 & tRNA-Lys-TTT-3-4 & tRNA-Lys-TTT-3-5 & tRNA-Lys-TTT-4-1 & tRNA-Lys-TTT-6-1 & tRNA-Lys-TTT-1-1 & tRNA-Lys-TTT-2-1	-0.151432692595556	-0.660365959814443	0.357500574623331	1.92787245432081	-0.601940115087854	0.550713857480069	0.8465697903845	-5.8193586131423
rRNA__5S_ribosomal_1_(RNA5S1-8,_RNA5S10-17)	rRNA:5S_ribsomalisoforms_repeat4	0.128545085484294	-0.303550699557311	0.5606408705259	9.2681741337838	0.601824591991607	0.550789976935714	0.8465697903845	-6.16639317245768
lncRNA__URS0000759AD2_9606_Homo_sapiens_long_intergenic_non-protein_coding_RNA_294_LINC00294_&lncRNA__URS000075C353_9606_Homo_sapiens_long_intergenic_non-protein_coding_RNA_963_LINC00963_&lncRNA__URS000075B7A7_9606_Homo_sapiens_T_cell_receptor_gamma_locus_antisense_RNA_1_TRG-AS1_&lncRNA__URS0000CCE0A2_9606_Homo_sapiens_long_intergenic_non-protein_coding_RNA_330_LINC00330_&lncRNA__URS000075C0A6_96…	lncRNA:lncRNA:LINC00471	0.159865529241323	-0.379496410837775	0.699227469320421	2.34116430742037	0.599610204101205	0.552250100705905	0.847583850213846	-5.88788541107761
ReverseComplement_lncRNA__URS000075B5B7_9606_Homo_sapiens_SNAP25_antisense_RNA_1_SNAP25-AS1_	ReverseComplement_lncRNA:URS000075B5B7_9606_SNAP25-AS1	-0.168076465400914	-0.738082991501129	0.401930060699302	2.07086710422804	-0.5965152637791	0.554294146122064	0.848204089252017	-5.86582569714878
snoRNA__Homo_sapiens300472_SNORD98	snoRNA:SNORD98	0.2561504957738	-0.613610838735645	1.12591183028324	2.07689169517508	0.595785029429828	0.554776987789636	0.848204089252017	-5.85028830249997
lncRNA__URS0000BC44C1_9606_Homo_sapiens_growth_arrest_associated_lncRNA_1_GASAL1_	lncRNA:URS0000BC44C1_9606_Homo_sapiens_growth_arrest_associated_lncRNA_1_GASAL1	0.191264284488774	-0.45866188308565	0.841190452063198	1.90331483288044	0.595339008267573	0.555072008600254	0.848204089252017	-5.80583680920078
hsa-miR-30c-1-3p	hsa-miR-30c-1-3p	-0.131326782904922	-0.578599408771826	0.315945842961983	3.46985554874518	-0.593984987921147	0.555968113408339	0.848204089252017	-6.03813850107334
tRNA__Homo_sapiens_tRNA-Leu-CAG-2-1&tRNA__Homo_sapiens_tRNA-Leu-CAG-2-2&tRNA__Homo_sapiens_tRNA-Leu-CAA-1-1&tRNA__Homo_sapiens_tRNA-Leu-CAA-1-2&tRNA__Homo_sapiens_tRNA-Leu-CAA-3-1&tRNA__Homo_sapiens_tRNA-Leu-CAA-4-1&tRNA__Homo_sapiens_tRNA-Leu-CAA-2-1	tRNA-Leu-CAG-2-1 & tRNA-Leu-CAG-2-2 & tRNA-Leu-CAA-1-1 & tRNA-Leu-CAA-1-2 & tRNA-Leu-CAA-3-1 & tRNA-Leu-CAA-4-1 & tRNA-Leu-CAA-2-1	0.212174453980028	-0.511720352914148	0.936069260874204	2.12227795406229	0.592941864567756	0.556658963201276	0.848204089252017	-5.86074634914951
ENSG00000140798.16	ABCC12	0.133990091099091	-0.327700579244129	0.595680761442311	3.71703117213752	0.587105388500918	0.560532404285065	0.850503104805988	-6.07063175621911
MiR.hp__hsa-mir-2110	MiR.hp:hsa-mir-2110	0.176946304541813	-0.432978792137698	0.786871401221325	6.86619926490209	0.586893738185475	0.560673122841394	0.850503104805988	-6.14041176060283
snoRNA__Homo_sapiens300754_SNORD14B	snoRNA:SNORD14B	0.350600618271028	-0.859369051216613	1.56057028775867	1.98983260072282	0.586182267167347	0.561146284176138	0.850503104805988	-5.83644975097553
ENSG00000196747.4	H2AC13	0.125557617700632	-0.308018647588371	0.559133882989634	4.61844631672105	0.585830595508398	0.5613802363167	0.850503104805988	-6.11644685986884
tRNA__Homo_sapiens_tRNA-iMet-CAT-1-1&tRNA__Homo_sapiens_tRNA-iMet-CAT-1-2&tRNA__Homo_sapiens_tRNA-iMet-CAT-1-3&tRNA__Homo_sapiens_tRNA-iMet-CAT-1-4&tRNA__Homo_sapiens_tRNA-iMet-CAT-1-5&tRNA__Homo_sapiens_tRNA-iMet-CAT-1-6&tRNA__Homo_sapiens_tRNA-iMet-CAT-1-7&tRNA__Homo_sapiens_tRNA-iMet-CAT-1-8	tRNA-iMet-CAT-1-1 & tRNA-iMet-CAT-1-2 & tRNA-iMet-CAT-1-3 & tRNA-iMet-CAT-1-4 & tRNA-iMet-CAT-1-5 & tRNA-iMet-CAT-1-6 & tRNA-iMet-CAT-1-7 & tRNA-iMet-CAT-1-8	-0.144616496942509	-0.646483834129509	0.357250840244491	6.52919514398336	-0.582939371452768	0.563305500410178	0.852200749906255	-6.13930687306418
hsa-miR-425-3p	hsa-miR-425-3p	0.109398223121804	-0.27124933739229	0.490045783635898	6.19053687332975	0.581408932598976	0.564325955952059	0.852526658135849	-6.13545874331252
hsa-miR-6868-3p	hsa-miR-6868-3p	0.275964028732904	-0.687087119296147	1.23901517676195	1.52928079434042	0.579692398859609	0.565471593594323	0.853040480935026	-5.71793256251377
MiR.hp__hsa-mir-4732	MiR.hp:hsa-mir-4732	0.179069128053865	-0.450706877517067	0.808845133624796	4.53442907413307	0.575213528172295	0.568466308031154	0.854344189553819	-6.11762053228349
lncRNA__URS0000A775F0_9606_Homo_sapiens_neighbor_of_BRCA1_lncRNA_2_NBR2__lncRNA&lncRNA__URS00007E3CC0_9606_Homo_sapiens_uncharacterized_LOC101928304_LOC101928304__lncRNA&lncRNA__URS000075A26E_9606_Homo_sapiens_CSTF3_divergent_transcript_CSTF3-DT_&lncRNA__URS000075EFE7_9606_Homo_sapiens_human__non-protein_coding_lnc-SLC16A1-2:2&lncRNA__URS000075BE30_9606_Homo_sapiens_long_intergenic_non-protein_co…	lncRNA:lncRNA:LINC01545	0.175081146271214	-0.442174803440495	0.792337095982924	5.62579202613134	0.573810616410214	0.56940595706584	0.854344189553819	-6.13473036779696
tRNA__Homo_sapiens_tRNA-Val-TAC-1-1&tRNA__Homo_sapiens_tRNA-Val-TAC-1-2	tRNA-Val-TAC-1-1 & tRNA-Val-TAC-1-2	-0.220066817231428	-0.996110027028256	0.555976392565401	1.46972844619287	-0.573671324370026	0.56949929478782	0.854344189553819	-5.73012431519212
snoRNA__Homo_sapiens300169_SNORD25&lncRNA__URS0000CCDF81_9606_Homo_sapiens_small_nucleolar_RNA_host_gene_1_SNHG1__lncRNA&lncRNA__URS0000CCE06F_9606_Homo_sapiens_small_nucleolar_RNA_host_gene_1_SNHG1__lncRNA&lncRNA__URS0000CCE076_9606_Homo_sapiens_small_nucleolar_RNA_host_gene_1_SNHG1__lncRNA&lncRNA__URS0000CCE0BC_9606_Homo_sapiens_small_nucleolar_RNA_host_gene_1_SNHG1__lncRNA	snoRNA:SNORD25 & lncRNA:URS0000CCDF81_9606_SNHG1	-0.127659173692072	-0.579468449736947	0.324150102352804	5.39785398588914	-0.571598879104824	0.570888907966647	0.854344189553819	-6.13525465182004
hsa-miR-1229-3p	hsa-miR-1229-3p	0.133872958169744	-0.340751660845745	0.608497577185233	4.06364223362913	0.570606981552651	0.571554586855682	0.854344189553819	-6.10095429261252
lncRNA__URS000075ABCD_9606_Homo_sapiens_uncharacterized_LOC101927550_LOC101927550__lncRNA	lncRNA:URS000075ABCD_9606_Homo_sapiensLOC101927550	0.12449138664584	-0.316900529436243	0.565883302727922	3.75507469581359	0.570570629064468	0.571578990898253	0.854344189553819	-6.07638650426202
hsa-miR-21-3p	hsa-miR-21-3p	-0.308063289313899	-1.40325640624464	0.78712982761684	1.88848475757546	-0.569041217834304	0.572606176892148	0.854344189553819	-5.82167545460549
hsa-miR-106b-3p	hsa-miR-106b-3p	0.101271075379699	-0.25976433697836	0.462306487737759	11.8808559781917	0.567453269034397	0.573673640678806	0.854344189553819	-6.25437204385757
MiR.hp__hsa-mir-6800	MiR.hp:hsa-mir-6800	0.144799613231555	-0.371970842849007	0.661570069312116	1.98385423219723	0.566844852882245	0.574082894609504	0.854344189553819	-5.85603415911105
ReverseComplement_lncRNA__URS000075BD1A_9606_Homo_sapiens_ITPKB_intronic_transcript_1_ITPKB-IT1_	ReverseComplement_lncRNA:URS000075BD1A_9606_Homo_sapiens_ITPKB_intronic_transcript_1_ITPKB-IT1	0.163558137398844	-0.422990001388426	0.750106276186115	2.40488259250441	0.564108933800359	0.575924996669067	0.854344189553819	-5.93581307562676
lncRNA__URS000075E1F2_9606_Homo_sapiens_KMT2E_antisense_RNA_1_KMT2E-AS1_	lncRNA:KMT2E-AS1	0.204689241973914	-0.529946856490457	0.939325340438285	1.71485331160665	0.563660024804439	0.57622752507077	0.854344189553819	-5.77310798922732
ReverseComplement_lncRNA__URS0000BC44B7_9606_Homo_sapiens_long_intergenic_non-protein_coding_RNA_2558_LINC02558_&ReverseComplement_lncRNA__URS00003D0DA0_9606_Homo_sapiens_human__lncRNA_AL357153.1	ReverseComplement_lncRNA:LINC02558 & ReverseComplement_lncRNA:URS00003D0DA0_9606_Homo_sapiens_human_AL357153.1	0.161312580027488	-0.41840728380926	0.741032443864236	3.42359661978281	0.562917225430039	0.576728282908074	0.854344189553819	-6.0623669971238
MiR.hp__hsa-mir-144	MiR.hp:hsa-mir-144	0.286154059846601	-0.742475071891386	1.31478319158459	1.70351148197261	0.562776008228187	0.576823508527838	0.854344189553819	-5.77540614254364
hsa-miR-148b-3p	hsa-miR-148b-3p	-0.124865527093771	-0.575727935222616	0.325996881035074	10.0095448616291	-0.560264378565516	0.57851843648421	0.855657855079299	-6.20772902634097
hsa-miR-326	hsa-miR-326	0.0952402125070169	-0.251710789069494	0.442191214083528	6.03279330429981	0.555324319133055	0.581859225685056	0.859398772664539	-6.14889579348424
tRNA__Homo_sapiens_tRNA-SeC-TCA-1-1&tRNA__Homo_sapiens_tRNA-SeC-TCA-2-1	tRNA-SeC-TCA-1-1 & tRNA-SeC-TCA-2-1	0.206613888394347	-0.553547413136692	0.966775189925387	2.52443476452898	0.549855073911762	0.585568776635516	0.863673167767425	-5.96036920677419
hsa-miR-4781-3p	hsa-miR-4781-3p	0.14483630448704	-0.390317010394747	0.679989619368826	2.16101611874022	0.547512070230075	0.587161417885415	0.864062302069538	-5.88508303715542
snoRNA__Homo_sapiens300081_SNORD104	snoRNA:SNORD104	-0.138938489104211	-0.653405025903973	0.375528047695551	10.5911765695198	-0.546336131048042	0.587961539464624	0.864062302069538	-6.23053128649951
ENSG00000107404.20	DVL1	0.151420388496903	-0.409745679609173	0.712586456602978	3.52620011411765	0.54586774885424	0.588280377518543	0.864062302069538	-6.07496302103374
ReverseComplement_ENSG00000196110.8&ReverseComplement_ENSG00000172954.14	ReverseComplement_ZNF699 & ReverseComplement_LCLAT1	0.216752306279806	-0.590537886747888	1.0240424993075	1.89886992339344	0.543160942226814	0.590124584448846	0.865570546996299	-5.84722858780776
rRNA__45S_pre-ribosomal_N4_(RNA45SN4)&rRNA__45S_pre-ribosomal_N2_(RNA45SN2)&rRNA__45S_pre-ribosomal_N3_(RNA45SN3)&rRNA__18S_ribosomal_N2_(RNA18SN2-4)	RNA45SN4 & RNA45SN2 & RNA45SN3 & RNA18SN2-4	-0.156391550976109	-0.740634448436185	0.427851346483967	2.27724276651441	-0.541519783943	0.59124408745951	0.866013123955215	-5.93105515326328
ReverseComplement_ENSG00000189233.12	ReverseComplement_NUGGC	0.14774827516942	-0.406088018020309	0.701584568359148	2.56131075785809	0.539678964153638	0.592500993655925	0.86665545895252	-5.97751617836554
hsa-miR-107	hsa-miR-107	-0.159566723932501	-0.762199149293589	0.443065701428586	9.89936351254533	-0.535653954549431	0.595253685052906	0.868124152950141	-6.21825333024294
ReverseComplement_ENSG00000184898.7&ReverseComplement_ENSG00000198663.17&ENSG00000204887.4	ReverseComplement_RBM43 & ReverseComplement_C6orf89 & KRTAP1-4	0.182086617680282	-0.50635473382245	0.870527969183014	1.63996807853259	0.535063791784341	0.595657804807916	0.868124152950141	-5.76564661708753
ReverseComplement_lncRNA__URS0000BC4407_9606_Homo_sapiens_uncharacterized_LOC107985544_LOC107985544__lncRNA	ReverseComplement_lncRNA:URS0000BC4407_9606_Homo_sapiensLOC107985544	-0.142282414885537	-0.680990675241983	0.396425845470909	5.02908591309996	-0.534308490321237	0.596175194493075	0.868124152950141	-6.15383632931524
rRNA__45S_pre-ribosomal_N5_(RNA45SN5)&rRNA__45S_pre-ribosomal_N1_(RNA45SN1)&rRNA__45S_pre-ribosomal_N4_(RNA45SN4)&rRNA__45S_pre-ribosomal_N2_(RNA45SN2)&rRNA__28S_ribosomal_N5_(RNA28SN5)&rRNA__28S_ribosomal_N1_(RNA28SN1)&rRNA__28S_ribosomal_N4_(RNA28SN4)&rRNA__28S_ribosomal_N2_(RNA28SN2)	RNA45SN5 & RNA45SN1 & RNA45SN4 & RNA45SN2 & RNA28SN5 & RNA28SN1 & RNA28SN4 & RNA28SN2	0.109866682726501	-0.307001759054362	0.526735124507365	8.04365484474858	0.533164807655648	0.596959034240537	0.868124152950141	-6.18368914291384
hsa-miR-193a-5p	hsa-miR-193a-5p	-0.114516392051641	-0.551711917509191	0.322679133405909	5.11741852200693	-0.52989086284822	0.599205569695665	0.868124152950141	-6.15535122397563
ENSG00000270276.2&ENSG00000270882.2	H4C15 & H4C14	-0.0834197226007807	-0.402285229366366	0.235445784164805	2.98926359706716	-0.529243681608756	0.599650127273485	0.868124152950141	-6.03013559542835
ReverseComplement_ENSG00000127954.13	ReverseComplement_STEAP4	0.146289725318206	-0.413061814013549	0.705641264649961	3.25600414525023	0.529082588271542	0.599760808586709	0.868124152950141	-6.05251135892772
lncRNA__URS0000608F58_9606_Homo_sapiens_human__non-protein_coding_lnc-LMX1A-2:1	lncRNA:lnc-LMX1A-2:1	-0.153380796278097	-0.740907931881758	0.434146339325564	2.36818477476013	-0.528125990583844	0.600418249559976	0.868124152950141	-5.95440412377265
ENSG00000178338.11	ZNF354B	-0.11099056486221	-0.538902294642155	0.316921164917736	3.90399233126992	-0.524718471553909	0.602762881735492	0.868124152950141	-6.1141788670564
rRNA__45S_pre-ribosomal_N5_(RNA45SN5)&rRNA__45S_pre-ribosomal_N1_(RNA45SN1)&rRNA__45S_pre-ribosomal_N4_(RNA45SN4)&rRNA__45S_pre-ribosomal_N2_(RNA45SN2)&rRNA__45S_pre-ribosomal_N3_(RNA45SN3)&rRNA__28S_ribosomal_N5_(RNA28SN5)&rRNA__28S_ribosomal_N1_(RNA28SN1)&rRNA__28S_ribosomal_N4_(RNA28SN4)&rRNA__28S_ribosomal_N2_(RNA28SN2)&rRNA__28S_ribosomal_N3_(RNA28SN3)&lncRNA__URS000075E27F_9606_Homo_sapiens…	RNA45SN5 & RNA45SN1 & RNA45SN4 & RNA45SN2 & RNA45SN3 & RNA28SN5 & RNA28SN1 & RNA28SN4 & RNA28SN2 & RNA28SN3 & lncRNA:URS000075E27F_9606_Homo_sapiens_family_with_sequence_similarity_182_member_A_FAM182A & lncRNA:URS000075BB79_9606_Homo_sapiens_family_with_sequence_similarity_182_member_B_FAM182B & lncRNA:URS00007599C3_9606_Homo_sapiens_NKAIN3_intronic_transcript_NKAIN3-IT1 & lncRNA:URS000075DBA6_9…	-0.213084627777639	-1.03511733377101	0.608948078215732	1.54456217313142	-0.52439374864779	0.602986539134972	0.868124152950141	-5.73348565552672
ReverseComplement_ENSG00000111647.13	ReverseComplement_BLTP3B	0.161919405879281	-0.46392969372595	0.787768505484512	1.67342256501854	0.523387989572244	0.603679515715073	0.868124152950141	-5.7974398793389
hsa-miR-191-5p	hsa-miR-191-5p	0.0747669213238265	-0.214422774045915	0.363956616693568	15.8037860783944	0.523023456965051	0.603930773581484	0.868124152950141	-6.39851229081484
ReverseComplement_ENSG00000008988.11&ReverseComplement_lncRNA__URS0000CCE039_9606_Homo_sapiens_small_nucleolar_RNA_host_gene_17_SNHG17__lncRNA&ReverseComplement_lncRNA__URS0000CCDFFF_9606_Homo_sapiens_small_nucleolar_RNA_host_gene_17_SNHG17_&ReverseComplement_lncRNA__URS0000CCDFE9_9606_Homo_sapiens_small_nucleolar_RNA_host_gene_17_SNHG17__lncRNA&ReverseComplement_lncRNA__URS0000CCE068_9606_Homo_s…	ReverseComplement_RPS20 & ReverseComplement_lncRNA:URS0000CCE039_9606_SNHG17	0.128092681688119	-0.367672662749389	0.623858026125628	2.50519785940018	0.522688127583797	0.604161945915254	0.868124152950141	-5.97837931949207
hsa-miR-6881-3p	hsa-miR-6881-3p	0.124196447711789	-0.360127159640721	0.608520055064298	3.30575700643379	0.518761835823813	0.606871753611117	0.869666091657212	-6.06370003929186
snoRNA__Homo_sapiens300779_SCARNA15	snoRNA:SCARNA15	-0.174630730401121	-0.856702899729393	0.507441438927152	6.98746711345742	-0.517946405828849	0.607435245559882	0.869666091657212	-6.17903377084542
ReverseComplement_ENSG00000085265.11	ReverseComplement_FCN1	0.103792006069531	-0.302813633024632	0.510397645163694	5.1376108980496	0.516398522634786	0.608505556290864	0.869666091657212	-6.16222294146246
hsa-miR-183-3p	hsa-miR-183-3p	0.173020872517204	-0.506423669893932	0.852465414928341	2.446610731248	0.515156241270341	0.609365184120335	0.869666091657212	-5.95240168872422
hsa-miR-5695	hsa-miR-5695	-0.16284783117858	-0.802595139031697	0.476899476674537	2.44728093839968	-0.514953476629083	0.609505545461696	0.869666091657212	-5.97285194361017
lncRNA__URS0000A775F0_9606_Homo_sapiens_neighbor_of_BRCA1_lncRNA_2_NBR2__lncRNA&lncRNA__URS00007E3CC0_9606_Homo_sapiens_uncharacterized_LOC101928304_LOC101928304__lncRNA	lncRNA:URS0000A775F0_9606_Homo_sapiens_neighbor_of_BRCA1_lncRNA_2_NBR2 & lncRNA:URS00007E3CC0_9606_Homo_sapiensLOC101928304	0.118975191363101	-0.349281042325439	0.587231425051642	7.35066267938693	0.514004980238956	0.610162328707563	0.869666091657212	-6.18453081663023
hsa-let-7i-5p	hsa-let-7i-5p	0.167863759875786	-0.49677795633172	0.832505476083292	14.1130233845421	0.51093285766077	0.612291847875218	0.871528315725613	-6.35051784717733
hsa-miR-92b-3p	hsa-miR-92b-3p	0.120514509901634	-0.359500112095082	0.600529131898349	9.49208694104883	0.507901335366351	0.614396565248474	0.873350285366622	-6.22199285665575
rRNA__45S_pre-ribosomal_N1_(RNA45SN1)&rRNA__45S_pre-ribosomal_N2_(RNA45SN2)&rRNA__28S_ribosomal_N1_(RNA28SN1)&rRNA__28S_ribosomal_N2_(RNA28SN2)	RNA45SN1 & RNA45SN2 & RNA28SN1 & RNA28SN2	0.177087009738812	-0.533530746652268	0.887704766129892	2.2857142959592	0.504133006074276	0.617017436680116	0.875900087726867	-5.9310808865415
hsa-miR-382-5p	hsa-miR-382-5p	0.233968378415798	-0.712243889619088	1.18018064645068	2.5570145562143	0.500222328043042	0.619742681562184	0.876953568798737	-5.96134373786662
ENSG00000104812.15	GYS1	-0.138259974286339	-0.697799728225376	0.421279779652697	5.46437309501902	-0.499873376732795	0.619986120982916	0.876953568798737	-6.17283158763546
hsa-miR-324-5p	hsa-miR-324-5p	0.0904796524299947	-0.275963331151359	0.456922636011348	4.80012093555074	0.499504029106424	0.620243836666907	0.876953568798737	-6.16623555388496
lncRNA__URS0000A775F0_9606_Homo_sapiens_neighbor_of_BRCA1_lncRNA_2_NBR2__lncRNA&lncRNA__URS000024580C_9606_Homo_sapiens_long_intergenic_non-protein_coding_RNA_1772_LINC01772_	lncRNA:URS0000A775F0_9606_Homo_sapiens_neighbor_of_BRCA1_lncRNA_2_NBR2 & lncRNA:LINC01772	-0.11792149249223	-0.599738838586378	0.363895853601918	3.68025817125809	-0.495113785616858	0.623310873632969	0.879409165188105	-6.11422664422661
ENSG00000151503.13	NCAPD3	0.103147580213696	-0.318707467754268	0.52500262818166	3.49239106535835	0.49464118783233	0.62364143820233	0.879409165188105	-6.09269761847576
lncRNA__URS000075AB50_9606_Homo_sapiens_SENP3-EIF4A1_readthrough_NMD_candidate__SENP3-EIF4A1__lncRNA	lncRNA:URS000075AB50_9606_SENP3-EIF4A1	-0.0948060664211581	-0.484375064897031	0.294762932054714	5.2499958418857	-0.492318574561304	0.625267163675607	0.879920078159765	-6.17604150911087
ReverseComplement_ENSG00000145349.18	ReverseComplement_CAMK2D	-0.214220928424004	-1.09816380711098	0.669721950262971	3.58528770438403	-0.490266454374364	0.626705134039533	0.879920078159765	-6.10216597018972
hsa-miR-15a-5p	hsa-miR-15a-5p	-0.230767261614125	-1.18592603193373	0.724391508705483	4.8822693914432	-0.488757136126935	0.627763691950802	0.879920078159765	-6.17292940182434
ENSG00000197153.5	H3C12	-0.13101735825344	-0.675312794071985	0.413278077565105	2.01917389367374	-0.486954774519854	0.629028818548185	0.879920078159765	-5.89062986346783
hsa-miR-503-5p	hsa-miR-503-5p	-0.139046235297348	-0.716914874613641	0.438822404018944	6.5273696055701	-0.486770881783181	0.629157961582189	0.879920078159765	-6.18985799217475
ENSG00000109917.11	ZPR1	0.163397642018737	-0.517179987142244	0.843975271179717	4.38833667845188	0.485693842881977	0.629914574248702	0.879920078159765	-6.16101763691821
hsa-miR-122-5p	hsa-miR-122-5p	0.446478433950635	-1.42371133530255	2.31666820320382	2.02303504227793	0.482957919402604	0.631838355735231	0.879920078159765	-5.89280571900253
MiR.hp__hsa-mir-6511b-1	MiR.hp:hsa-mir-6511b-1	0.145717260919004	-0.465442986430143	0.75687750826815	2.87498131615668	0.482336784363969	0.632275472322394	0.879920078159765	-6.03807714051964
lncRNA__URS000037910D_9606_Homo_sapiens_human__non-protein_coding_lnc-CD36-11:1&lncRNA__URS000075C14B_9606_Homo_sapiens_human__non-protein_coding_lnc-CD36-11:2&MiR.hp__hsa-mir-1255b-1&MiR.hp__hsa-mir-1255b-2	lncRNA:lnc-CD36-11:2 & MiR.hp:hsa-mir-1255b-1 & MiR.hp:hsa-mir-1255b-2	0.120857227684175	-0.388210967958589	0.629925423326939	4.22300272966823	0.480276288008127	0.633726478402466	0.879920078159765	-6.15509759496167
ENSG00000064687.13	ABCA7	0.141569677775364	-0.454773342819664	0.737912698370391	1.96363771579027	0.480251340082132	0.633744055772563	0.879920078159765	-5.88356268267852
ReverseComplement_ENSG00000078403.17	ReverseComplement_MLLT10	-0.133897637449315	-0.69816388061236	0.430368605713731	2.97525661582929	-0.480046521532466	0.633888371335238	0.879920078159765	-6.05053088887687
hsa-miR-6513-3p	hsa-miR-6513-3p	0.117081637332078	-0.376444961791603	0.610608236455759	3.94463123837259	0.479924261650436	0.633974522791219	0.879920078159765	-6.13885658233247
hsa-miR-93-3p	hsa-miR-93-3p	0.0991632003985004	-0.321191039794779	0.51951744059178	7.49975294741335	0.47723203065254	0.635872930830517	0.881399782394657	-6.20389550596669
hsa-miR-548q	hsa-miR-548q	-0.155454346785753	-0.817857009310987	0.50694831573948	1.83035928541917	-0.474761270492938	0.637617360773647	0.882662464129794	-5.83798688746383
lncRNA__URS0000759B1D_9606_Homo_sapiens_long_intergenic_non-protein_coding_RNA_1299_LINC01299_	lncRNA:LINC01299	0.151535933226882	-0.499673836037781	0.802745702491546	3.24126855853087	0.470748780245952	0.640454743258376	0.885432863068695	-6.0773497052926
snoRNA__Homo_sapiens300616_SNORA63	snoRNA:SNORA63	0.0714586985903551	-0.237750537642906	0.380667934823616	5.48146531946186	0.467516698204577	0.642744250262985	0.886618846809635	-6.18929348938937
hsa-miR-28-3p	hsa-miR-28-3p	0.0906358234696718	-0.302117696993574	0.483389343932918	7.34000376094849	0.466846686733918	0.643219308220192	0.886618846809635	-6.20708559623028
ReverseComplement_ENSG00000101940.18&ENSG00000280789.2	ReverseComplement_WDR13 & PAGR1	0.119127860323319	-0.399969948697944	0.638225669344582	5.53243746443512	0.464257179025683	0.645056769464504	0.886618846809635	-6.18940767522219
ENSG00000106327.13	TFR2	0.0782891784400048	-0.262999572799876	0.419577929679886	5.1741579925316	0.464060115631196	0.6451966940292	0.886618846809635	-6.1885833605077
hsa-miR-584-5p	hsa-miR-584-5p	-0.128155453192278	-0.687340452734941	0.431029546350385	7.74428923241731	-0.463634836700765	0.645498707167355	0.886618846809635	-6.21289692381467
ReverseComplement_ENSG00000172554.12&ENSG00000055483.19&ENSG00000130703.17&ReverseComplement_lncRNA__URS000075E632_9606_Homo_sapiens_small_nucleolar_RNA_host_gene_20_SNHG20_&ReverseComplement_ENSG00000129657.16&ReverseComplement_ENSG00000127561.15	ReverseComplement_SNTG2 & USP36 & OSBPL2 & ReverseComplement_lncRNA:URS000075E632_9606_SNHG20 & ReverseComplement_SEC14L1 & ReverseComplement_SYNGR3	-0.130141937593842	-0.70607223121417	0.445788356026485	2.28509816715311	-0.457132215222724	0.650124104487972	0.890776177730675	-5.97926281094372
MiR.hp__hsa-mir-103a-2&MiR.hp__hsa-mir-103a-1	MiR.hp:hsa-mir-103a-2 & MiR.hp:hsa-mir-103a-1	-0.121603331001056	-0.659885083812869	0.416678421810756	12.7107892375914	-0.457014833226381	0.65020772935393	0.890776177730675	-6.33474439025602
hsa-miR-1273h-3p	hsa-miR-1273h-3p	0.0986600829231747	-0.339980928798719	0.537301094645069	3.98543968705401	0.455016058544594	0.651632391126202	0.891567150089427	-6.15375810227348
hsa-miR-4429	hsa-miR-4429	0.118884834542826	-0.411040846345911	0.648810515431563	2.3210871434733	0.453843347396205	0.652468877544198	0.891567150089427	-5.97269127444105
hsa-miR-3200-5p	hsa-miR-3200-5p	0.168309262606781	-0.58459330750291	0.921211832716473	2.10539533083302	0.452234530760049	0.653617173945669	0.891985292794412	-5.93339628467139
hsa-miR-3928-3p	hsa-miR-3928-3p	-0.116436000503291	-0.638783653989427	0.405911652982845	2.18984321577594	-0.450943481843154	0.654539279828899	0.892094076369117	-5.95773016836892
ReverseComplement_ENSG00000156413.15&ENSG00000101160.15	ReverseComplement_FUT6 & CTSZ	0.104692122995135	-0.367483859394541	0.576868105384811	5.58123354466893	0.448543530149609	0.656254852492985	0.892544365459653	-6.19793947089851
ReverseComplement_ENSG00000065150.21	ReverseComplement_IPO5	0.140434029672447	-0.49523862705052	0.776106686395414	1.85273651360957	0.446923621897993	0.657413888163229	0.892544365459653	-5.8761451625058
ENSG00000101057.16	MYBL2	0.108437278207604	-0.382943002384112	0.599817558799319	1.92230700512127	0.446432051153579	0.657765773925985	0.892544365459653	-5.88744796521261
MiR.hp__hsa-mir-320a	MiR.hp:hsa-mir-320a	-0.100902676176259	-0.560019120211578	0.358213767859059	2.11244619865909	-0.444604976462759	0.659074356522124	0.892544365459653	-5.92936975511529
ENSG00000105443.15&ENSG00000068489.13&ReverseComplement_ENSG00000104886.12	CYTH2 & PRR11 & ReverseComplement_PLEKHJ1	0.162534531557068	-0.577034328044319	0.902103391158454	7.82256219854859	0.444591863196311	0.659083752397969	0.892544365459653	-6.22283123508504
hsa-miR-1307-5p	hsa-miR-1307-5p	-0.102922525760889	-0.576448797222213	0.370603745700435	3.05254224722663	-0.439704427987102	0.662589564012948	0.895109356559649	-6.07888065988399
hsa-miR-150-3p	hsa-miR-150-3p	-0.115172403105428	-0.649377795947478	0.419032989736623	3.33482676789592	-0.436148761175322	0.665144924775939	0.895109356559649	-6.11066659725779
lncRNA__URS000075ABCD_9606_Homo_sapiens_uncharacterized_LOC101927550_LOC101927550__lncRNA&lncRNA__URS00007E4BE4_9606_Homo_sapiens_POT1_antisense_RNA_1_POT1-AS1_&lncRNA__URS000075B198_9606_Homo_sapiens_TMCC1_antisense_RNA_1_head_to_head__TMCC1-AS1_&lncRNA__URS0000175810_9606_Homo_sapiens_CXXC4_antisense_RNA_1_CXXC4-AS1_	lncRNA:CXXC4-AS1_repeat5	0.10797788057793	-0.393173740464069	0.609129501619928	3.71057830211408	0.43587317486526	0.665343150522599	0.895109356559649	-6.13745791143311
MiR.hp__hsa-let-7a-3	MiR.hp:hsa-let-7a-3	-0.114455144441391	-0.646325735563822	0.41741544668104	2.86888813215965	-0.435335238621454	0.665730151276891	0.895109356559649	-6.05221564950762
MiR.hp__hsa-mir-10399	MiR.hp:hsa-mir-10399	0.108343282887027	-0.395493826673712	0.612180392447766	5.38622758364881	0.435017092789373	0.665959074506895	0.895109356559649	-6.20249294338286
hsa-miR-16-2-3p	hsa-miR-16-2-3p	-0.169531978457746	-0.958452651421523	0.619388694506031	10.9738736268997	-0.434723158419509	0.666170605018484	0.895109356559649	-6.29615586175878
snoRNA__Homo_sapiens300510_SNORD82	snoRNA:SNORD82	-0.13045334621759	-0.738928314281598	0.478021621846417	4.82506377078268	-0.433717543699409	0.666894506445291	0.895109356559649	-6.19601838089612
hsa-miR-1294	hsa-miR-1294	-0.118100126971981	-0.674392510779013	0.438192256835051	4.58339618618927	-0.429478802051795	0.66994934155483	0.897649733173733	-6.19376489652298
MiR.hp__hsa-let-7f-1	MiR.hp:hsa-let-7f-1	0.143345691806442	-0.535378519999302	0.822069903612185	3.46754804673935	0.427253654056593	0.671555269526157	0.897649733173733	-6.11312736309741
hsa-miR-224-5p	hsa-miR-224-5p	-0.280280962260864	-1.61085652293223	1.05029459841051	2.62574207449976	-0.426136309245294	0.672362265265952	0.897649733173733	-5.96991515483457
hsa-let-7c-5p	hsa-let-7c-5p	-0.11952897390244	-0.688912095103836	0.449854147298956	5.83284940501898	-0.424681248188076	0.673413762690599	0.897649733173733	-6.20928430049853
ReverseComplement_ENSG00000156413.15	ReverseComplement_FUT6	0.140543064734025	-0.529436744558689	0.810522874026739	3.31858279199897	0.424367569528278	0.673640529061013	0.897649733173733	-6.10403508867255
rRNA__45S_pre-ribosomal_N5_(RNA45SN5)&rRNA__45S_pre-ribosomal_N1_(RNA45SN1)&rRNA__45S_pre-ribosomal_N4_(RNA45SN4)&rRNA__45S_pre-ribosomal_N2_(RNA45SN2)&rRNA__45S_pre-ribosomal_N3_(RNA45SN3)&rRNA__28S_ribosomal_N5_(RNA28SN5)&rRNA__28S_ribosomal_N1_(RNA28SN1)&rRNA__28S_ribosomal_N4_(RNA28SN4)&rRNA__28S_ribosomal_N2_(RNA28SN2)&rRNA__28S_ribosomal_N3_(RNA28SN3)&lncRNA__URS0000CCE02A_9606_Homo_sapiens…	RNA45SN5 & RNA45SN1 & RNA45SN4 & RNA45SN2 & RNA45SN3 & RNA28SN5 & RNA28SN1 & RNA28SN4 & RNA28SN2 & RNA28SN3 & lncRNA:C2CD4D-AS1	-0.235704674256073	-1.36456652913838	0.893157180626236	1.28800396559964	-0.422398025619675	0.675065066610686	0.897649733173733	-5.71756334668532
hsa-miR-335-5p	hsa-miR-335-5p	-0.163021185057662	-0.946374423275201	0.620332053159878	2.94384418059482	-0.420998826608798	0.676077819188182	0.897649733173733	-6.07664527055046
hsa-let-7i-3p	hsa-let-7i-3p	-0.124747576231255	-0.724549356002395	0.475054203539886	3.58713766645168	-0.420744888719042	0.676261687048647	0.897649733173733	-6.13926512366162
hsa-miR-30e-3p	hsa-miR-30e-3p	-0.0856583828338202	-0.499903879115926	0.328587113448286	9.26449298942099	-0.41831800549264	0.678019921913058	0.897649733173733	-6.25733117809666
lncRNA__URS000075DE64_9606_Homo_sapiens_human__non-protein_coding_MIR17HG:3&MiR.hp__hsa-mir-92a-1&MiR.hp__hsa-mir-92a-2	lncRNA:URS000075DE64_9606_Homo_sapiens_human:non-protein_coding_MIR17HG:3 & MiR.hp:hsa-mir-92a-1 & MiR.hp:hsa-mir-92a-2	-0.0501456912325828	-0.292777307546586	0.19248592508142	17.1361811242282	-0.418100525573869	0.678177571510205	0.897649733173733	-6.49136961511887
ReverseComplement_ENSG00000196220.16	ReverseComplement_SRGAP3	0.0624013416985072	-0.240873144415722	0.365675827812736	6.71801302115236	0.416248359291765	0.679520785847015	0.897649733173733	-6.22326618927293
hsa-miR-1468-5p	hsa-miR-1468-5p	-0.0894723242266764	-0.526030823715475	0.347086175262122	3.59808799119154	-0.41461093659459	0.680709146613064	0.897649733173733	-6.1375727876701
snoRNA__Homo_sapiens300204_SNORD76	snoRNA:SNORD76	-0.120507749065127	-0.708595156128953	0.467579657998699	3.65314587728884	-0.414541082585858	0.680759861562163	0.897649733173733	-6.15057938328677
ENSG00000275591.5	XKR5	-0.0953851872512388	-0.561661086519832	0.370890712017354	5.11990533684002	-0.413839986127731	0.681268950043822	0.897649733173733	-6.21006282008695
lncRNA__URS0000759CF4_9606_Homo_sapiens_KCNQ1_opposite_strand/antisense_transcript_1_KCNQ1OT1_	lncRNA:URS0000759CF4_9606_Homo_sapiens_KCNQ1_opposite_strand/antisense_transcript_1_KCNQ1OT1	0.0874918119459407	-0.343115176568074	0.518098800459955	4.43442310960311	0.411036907542085	0.683305860082986	0.897649733173733	-6.1974924892511
hsa-miR-92b-5p	hsa-miR-92b-5p	-0.111409306088919	-0.660164388572144	0.437345776394306	3.48848410439937	-0.41071200390662	0.683542112809884	0.897649733173733	-6.13198480773386
lncRNA__URS000075E815_9606_Homo_sapiens_small_nucleolar_RNA_host_gene_10_SNHG10__lncRNA&lncRNA__URS000075DE81_9606_Homo_sapiens_small_nucleolar_RNA_host_gene_10_SNHG10_	lncRNA:URS000075E815_9606_SNHG10	0.0906296356031211	-0.35639347804074	0.537652749246982	5.92845725482258	0.41014246494588	0.68395632908031	0.897649733173733	-6.21686655505754
hsa-miR-6726-3p	hsa-miR-6726-3p	0.101070582670673	-0.397599340681292	0.599740506022638	3.54431703708987	0.410020977729488	0.684044697517661	0.897649733173733	-6.13825234747943
hsa-miR-874-3p	hsa-miR-874-3p	0.0958034131723471	-0.37955898662051	0.571165812965204	1.93138488112954	0.407709318364473	0.685727028010243	0.898154294599614	-5.89959422352702
ENSG00000103257.9	SLC7A5	0.105411423234442	-0.418327306779657	0.62915015324854	1.96946535099363	0.407162215557096	0.686125424297534	0.898154294599614	-5.92379649300009
snoRNA__Homo_sapiens300789_SCARNA3&MiR.hp__hsa-mir-1843	snoRNA:SCARNA3 & MiR.hp:hsa-mir-1843	0.0873008511488971	-0.350872550039828	0.525474252337622	7.3402953056894	0.403057447117413	0.689117371546406	0.899635786314992	-6.23462512388173
hsa-miR-185-5p	hsa-miR-185-5p	0.0789019442479795	-0.320503175482412	0.478307063978371	13.2865411217383	0.399639640835562	0.691612458117119	0.899635786314992	-6.37674914722702
hsa-miR-148b-5p	hsa-miR-148b-5p	-0.104419281357066	-0.633763728554694	0.424925165840561	4.84705715262039	-0.399058734358996	0.69203688187137	0.899635786314992	-6.21207797469161
ENSG00000119866.22	BCL11A	0.080953529530746	-0.329442834851799	0.49134989391329	2.51569808434121	0.399049495697791	0.692043632664051	0.899635786314992	-6.01171264110231
lncRNA__URS0000A775F0_9606_Homo_sapiens_neighbor_of_BRCA1_lncRNA_2_NBR2__lncRNA&lncRNA__URS000075A26E_9606_Homo_sapiens_CSTF3_divergent_transcript_CSTF3-DT_&lncRNA__URS000003C588_9606_Homo_sapiens_long_intergenic_non-protein_coding_RNA_1044_LINC01044_	lncRNA:URS0000A775F0_9606_Homo_sapiens_neighbor_of_BRCA1_lncRNA_2_NBR2 & lncRNA:URS000075A26E_9606_Homo_sapiens_CSTF3_divergent_transcript_CSTF3-DT & lncRNA:LINC01044	0.105639853673106	-0.430622982405117	0.641902689751328	4.94376662373723	0.398514908353574	0.692434304877375	0.899635786314992	-6.21396972585141
hsa-miR-331-3p	hsa-miR-331-3p	-0.0736770640998801	-0.448396808208054	0.301042680008293	6.99832569890813	-0.397759185307787	0.692986726367054	0.899635786314992	-6.2336238858169
hsa-miR-26b-5p	hsa-miR-26b-5p	-0.180100413295236	-1.10198030386913	0.741779477278657	9.29588848758723	-0.395216302215804	0.694846777739572	0.899635786314992	-6.26666726544338
hsa-miR-409-3p	hsa-miR-409-3p	0.155473803193516	-0.643146282896755	0.954093889283787	7.72011495244708	0.393832430842264	0.695859846402232	0.899635786314992	-6.24216884985911
ENSG00000286522.2	H3C2	-0.116922070499462	-0.717996649288359	0.484152508289435	2.21356338540631	-0.393516203104483	0.696091421464012	0.899635786314992	-5.98183929820646
ENSG00000206172.8&ENSG00000188536.13	HBA1 & HBA2	-0.112684418701751	-0.693606743444701	0.468237906041199	6.75593793671497	-0.392410197319716	0.696901586158248	0.899635786314992	-6.23350534066624
tRNA__Homo_sapiens_tRNA-Gly-GCC-2-1&tRNA__Homo_sapiens_tRNA-Gly-GCC-2-2&tRNA__Homo_sapiens_tRNA-Gly-GCC-2-3&tRNA__Homo_sapiens_tRNA-Gly-GCC-2-4&tRNA__Homo_sapiens_tRNA-Gly-GCC-2-5&tRNA__Homo_sapiens_tRNA-Gly-GCC-2-6&tRNA__Homo_sapiens_tRNA-Gly-GCC-3-1	tRNA-Gly-GCC-2-1 & tRNA-Gly-GCC-2-2 & tRNA-Gly-GCC-2-3 & tRNA-Gly-GCC-2-4 & tRNA-Gly-GCC-2-5 & tRNA-Gly-GCC-2-6 & tRNA-Gly-GCC-3-1	-0.143193602172265	-0.881788154630937	0.595400950286407	1.76333357669668	-0.39220398023301	0.6970526828265	0.899635786314992	-5.87070927577557
ReverseComplement_lncRNA__URS00001668D8_9606_Homo_sapiens_KRT73_antisense_RNA_1_KRT73-AS1_	ReverseComplement_lncRNA:KRT73-AS1	0.105548379464075	-0.439627808146747	0.650724567074896	1.79664385482939	0.391659958921963	0.697451350863653	0.899635786314992	-5.85713839993744
hsa-miR-330-5p	hsa-miR-330-5p	0.0817344804630533	-0.34205593763653	0.505524898562637	4.82616077144382	0.390165312436872	0.698547099665854	0.899953015262943	-6.21587025779851
hsa-miR-6786-3p	hsa-miR-6786-3p	0.0817869229498016	-0.346105301349996	0.509679147249599	3.5406078803374	0.386673097331871	0.701109839372634	0.90048338399199	-6.14728414439366
ReverseComplement_ENSG00000112200.17&ReverseComplement_ENSG00000168116.14	ReverseComplement_ZNF451 & ReverseComplement_KIAA1586	0.0736309780582336	-0.312743753347512	0.460005709463979	2.82487598232215	0.38551948734225	0.701957187523963	0.90048338399199	-6.07650744179672
hsa-miR-323b-3p	hsa-miR-323b-3p	-0.202547880126593	-1.26940210152407	0.864306341270884	4.84981472768698	-0.384075942348761	0.703018040794494	0.90048338399199	-6.20819668858702
hsa-miR-15b-3p	hsa-miR-15b-3p	0.0965913680981947	-0.412892430793585	0.606075166989975	7.122795815793	0.383532720954915	0.703417406998285	0.90048338399199	-6.24023351362277
lncRNA__URS0000D77F8F_9606_Homo_sapiens_uncharacterized_LOC284454_LOC284454__lncRNA	lncRNA:URS0000D77F8F_9606_Homo_sapiensLOC284454	-0.103644395592623	-0.651273343923077	0.44398455273783	2.24490743175221	-0.382872265847865	0.703903075767787	0.90048338399199	-5.99740637301286
hsa-miR-4738-3p	hsa-miR-4738-3p	0.145322095162718	-0.623617321628843	0.914261511954278	1.76459454570944	0.382326155052035	0.704304755720245	0.90048338399199	-5.87090351616661
hsa-miR-11401	hsa-miR-11401	0.461789282161653	-1.98694302934991	2.91052159367322	2.46313856196648	0.381502176258655	0.704910977648121	0.90048338399199	-5.97277815977213
tRNA__Homo_sapiens_tRNA-Leu-TAA-1-1	tRNA-Leu-TAA-1-1	0.0989444764647221	-0.428213605052403	0.626102557981848	1.73937982562937	0.379703996898464	0.70623461929589	0.901087303414877	-5.86317022894369
lncRNA__URS000075E186_9606_Homo_sapiens_GABPB1_antisense_RNA_1_GABPB1-AS1_&lncRNA__URS000075CF99_9606_Homo_sapiens_JPX_transcript_XIST_activator_JPX_&lncRNA__URS000075B993_9606_Homo_sapiens_ILF3_divergent_tranacript_ILF3-DT_&lncRNA__URS000075DA22_9606_Homo_sapiens_FRMD6_antisense_RNA_1_FRMD6-AS1_&lncRNA__URS0000759CED_9606_Homo_sapiens_CAPN10_divergent_transcript_CAPN10-DT_&lncRNA__URS000075E7AC_…	lncRNA:FRMD6-AS1 & lncRNA:lncRNA:URS00008B7EA7_9606_Homo_sapiens_MIR548A1_host_gene_MIR548A1HG	0.116797663931091	-0.508148434769808	0.74174376263199	2.05671596189803	0.378082066345231	0.707429316646147	0.90152544684509	-5.93659837940322
hsa-miR-1292-5p	hsa-miR-1292-5p	0.0699048864129139	-0.308322148678906	0.448131921504734	4.42383525597242	0.373894820192219	0.710517055088218	0.903528615410907	-6.20904508836123
ENSG00000182150.19	ERCC6L2	0.177120579044878	-0.784435073969039	1.1386762320588	3.13840904605308	0.372639664759199	0.711443591046092	0.903528615410907	-6.1190387676018
hsa-miR-23b-3p	hsa-miR-23b-3p	-0.0850550842021507	-0.548016798905552	0.37790663050125	5.41459959989421	-0.371663304172485	0.712164631468439	0.903528615410907	-6.22771871874569
ENSG00000065526.12	SPEN	0.0765586643266083	-0.340535153024853	0.493652481678069	4.07514587098922	0.3713257597125	0.712413969658269	0.903528615410907	-6.19125456166932
hsa-miR-421	hsa-miR-421	-0.0874967655118737	-0.567394264249786	0.392400733226039	4.41491178344167	-0.368839984417283	0.714251150654136	0.904775081988911	-6.21254125806865
hsa-miR-4454	hsa-miR-4454	0.0767645490398952	-0.346374380813399	0.499903478893189	5.68865370155414	0.367005186890772	0.715608314065672	0.90510385711876	-6.23108682635093
hsa-miR-1304-3p	hsa-miR-1304-3p	0.0620341347753319	-0.280680210619	0.404748480169664	5.16194879021909	0.366178573310463	0.716220049353655	0.90510385711876	-6.22840508269558
snoRNA__Homo_sapiens300536_SNORD100	snoRNA:SNORD100	-0.110783227057547	-0.729764554022536	0.508198099907443	6.27341392377562	-0.362068669958877	0.719264386224443	0.905367001772797	-6.23883722269334
snoRNA__Homo_sapiens300777_SCARNA9	snoRNA:SCARNA9	-0.118453490391853	-0.781958714814067	0.545051734030362	3.77228461218149	-0.361158630951756	0.719939109559469	0.905367001772797	-6.17383437820972
hsa-miR-6782-3p	hsa-miR-6782-3p	0.106533971954822	-0.495001758268972	0.708069702178616	2.78359923140425	0.35827885127493	0.722075734556129	0.905367001772797	-6.07302321642653
MiR.hp__hsa-mir-1273c	MiR.hp:hsa-mir-1273c	-0.0858300949415876	-0.571844211694909	0.400184021811734	6.54806696139524	-0.35726065617809	0.722831715078265	0.905367001772797	-6.24411669999968
ENSG00000153563.16	CD8A	0.0689106455253135	-0.325478682370531	0.463299973421157	3.35005002768739	0.353472512023352	0.725646766769325	0.905367001772797	-6.14170918458482
snoRNA__Homo_sapiens300766_SNORD119	snoRNA:SNORD119	-0.101492009865105	-0.682462428967729	0.479478409237519	3.86770794046085	-0.353404695405816	0.725697198008413	0.905367001772797	-6.18669442068724
ReverseComplement_ENSG00000125630.16	ReverseComplement_POLR1B	-0.109010783626594	-0.734412540892378	0.516390973639189	3.0353003777888	-0.352618299710571	0.726282084544085	0.905367001772797	-6.10752795318413
lncRNA__URS0000ABD7E9_9606_Homo_sapiens_small_nucleolar_RNA_host_gene_14_SNHG14_&lncRNA__URS000075D1D3_9606_Homo_sapiens_Prader_Willi/Angelman_region_RNA_SNRPN_neighbor_PWARSN_&snoRNA__Homo_sapiens300790_SNORD107	lncRNA:URS0000ABD7E9_9606_SNORD107	0.133086313507727	-0.630946997368208	0.897119624383663	3.09209834403792	0.352383515710537	0.72645673872403	0.905367001772797	-6.11730656251516
hsa-miR-877-5p	hsa-miR-877-5p	0.098763414606998	-0.468233610725859	0.665760439939855	2.59825243952083	0.352378821519987	0.726460230850325	0.905367001772797	-6.05446299203708
ENSG00000079308.20	TNS1	-0.0942455851973218	-0.636381453936426	0.447890283541782	1.88616584946871	-0.351679745164465	0.726980357214869	0.905367001772797	-5.91937445614053
ReverseComplement_ENSG00000085265.11&ENSG00000160691.19	ReverseComplement_FCN1 & SHC1	0.0790084998931242	-0.376708300839311	0.534725300625559	3.32269462243785	0.350730277477588	0.727686988954269	0.905367001772797	-6.13789733741393
snoRNA__Homo_sapiens300609_SNORD69	snoRNA:SNORD69	-0.107855131896838	-0.732028931306247	0.51631866751257	7.08621008395042	-0.349566464625151	0.728553473139451	0.905367001772797	-6.25238069044443
MiR.hp__hsa-mir-7-1&MiR.hp__hsa-mir-7-2&MiR.hp__hsa-mir-7-3	MiR.hp:hsa-mir-7-1 & MiR.hp:hsa-mir-7-2 & MiR.hp:hsa-mir-7-3	-0.15669682174395	-1.06362963921547	0.75023599572757	9.53384198789543	-0.34952605338384	0.728583566677416	0.905367001772797	-6.29097541068289
tRNA__Homo_sapiens_tRNA-Arg-ACG-2-1&tRNA__Homo_sapiens_tRNA-Arg-ACG-2-2&tRNA__Homo_sapiens_tRNA-Arg-ACG-2-3&tRNA__Homo_sapiens_tRNA-Arg-ACG-2-4&tRNA__Homo_sapiens_tRNA-Arg-ACG-1-1&tRNA__Homo_sapiens_tRNA-Arg-ACG-1-2&tRNA__Homo_sapiens_tRNA-Arg-ACG-1-3	tRNA-Arg-ACG-2-1 & tRNA-Arg-ACG-2-2 & tRNA-Arg-ACG-2-3 & tRNA-Arg-ACG-2-4 & tRNA-Arg-ACG-1-1 & tRNA-Arg-ACG-1-2 & tRNA-Arg-ACG-1-3	0.0984508069855914	-0.472576284743919	0.669477898715102	5.46076495838462	0.348784397969102	0.729135941514625	0.905367001772797	-6.23725760263759
lncRNA__URS0000D7806A_9606_Homo_sapiens_uncharacterized_LOC102725021_LOC102725021__lncRNA&lncRNA__URS0000D7801A_9606_Homo_sapiens_uncharacterized_LOC102725021_LOC102725021__lncRNA&lncRNA__URS0000D7802D_9606_Homo_sapiens_uncharacterized_LOC102725021_LOC102725021__lncRNA&lncRNA__URS000075D84F_9606_Homo_sapiens_uncharacterized_LOC100506472_LOC100506472__lncRNA	lncRNA:URS0000D7806A_9606_Homo_sapiensLOC100506472	0.122256756302931	-0.588862652920698	0.833376165526559	5.04241215667689	0.347796189227931	0.72987217293231	0.905367001772797	-6.23221108506214
ENSG00000135821.19	GLUL	0.0597659394446284	-0.289037165210312	0.408569044099568	5.1087134501178	0.346631391967728	0.730740297887645	0.905367001772797	-6.23480942957576
MiR.hp__hsa-mir-101-2	MiR.hp:hsa-mir-101-2	-0.208451755842564	-1.42605263589214	1.00914912420701	4.67459613983882	-0.346333966580073	0.730962026927046	0.905367001772797	-6.22596811559698
ENSG00000175040.6&ReverseComplement_ENSG00000184261.5&ENSG00000155545.20&ENSG00000170365.10&ReverseComplement_ENSG00000144406.19&ReverseComplement_ENSG00000164053.22&ReverseComplement_lncRNA__URS0000CCE03A_9606_Homo_sapiens_ATRIP-TREX1_readthrough_ATRIP-TREX1__lncRNA&ReverseComplement_ENSG00000185008.17&ReverseComplement_ENSG00000166947.15&ReverseComplement_ENSG00000067066.17&ENSG00000172053.18&R…	CHST2 & ReverseComplement_KCNK12 & MIER3 & SMAD1 & ReverseComplement_UNC80 & ReverseComplement_ATRIP & ReverseComplement_lncRNA:URS0000CCE03A_9606_SP100 & QARS1 & ReverseComplement_ATP8A1 & ReverseComplement_TMEM104 & ReverseComplement_RIOK2	0.111578644143644	-0.545719198906762	0.76887648719405	1.67043308325261	0.34341033025962	0.733142822720723	0.907007300538838	-5.86458661242451
MiR.hp__hsa-mir-103a-1	MiR.hp:hsa-mir-103a-1	-0.149963207950204	-1.04524507981712	0.745318663916711	1.88196004586607	-0.338859303557576	0.73654197158382	0.908273680854087	-5.90248667612729
rRNA__5S_ribosomal_1_(RNA5S1-8,_RNA5S10-17)&lncRNA__URS0000BC44FE_9606_Homo_sapiens_long_intergenic_non-protein_coding_RNA_537_LINC00537_	rRNA:5S_ribsomalisoforms & lncRNA:LINC00537	0.131154748037152	-0.656212392579367	0.918521888653671	1.97028930710824	0.336977740333198	0.73794887708959	0.908273680854087	-5.92987153142183
ENSG00000188536.13	HBA2	-0.0979952640278365	-0.68663311856829	0.490642590512617	3.02869922352122	-0.336783946957184	0.738093834563195	0.908273680854087	-6.11489137482143
snoRNA__Homo_sapiens300201_SNORD78	snoRNA:SNORD78	-0.0980360133390779	-0.687528145729151	0.491456119050996	4.2818020074513	-0.336435729459698	0.738354325614037	0.908273680854087	-6.21660128500311
hsa-miR-335-3p	hsa-miR-335-3p	-0.109409350521885	-0.767569523308006	0.548750822264237	4.59155168889033	-0.336292610316633	0.738461397798917	0.908273680854087	-6.22668350445375
MiR.hp__hsa-mir-329-1&MiR.hp__hsa-mir-329-2	MiR.hp:hsa-mir-329-1 & MiR.hp:hsa-mir-329-2	-0.173306973865641	-1.21938597873071	0.872772030999432	2.75936942117613	-0.335155257061351	0.739312476766972	0.908273680854087	-6.05396305520754
hsa-miR-589-5p	hsa-miR-589-5p	-0.0500970518826804	-0.355041902490717	0.254847798725356	6.69586603694337	-0.33234209074864	0.741418986571309	0.909087493769102	-6.25429258797606
hsa-miR-584-3p	hsa-miR-584-3p	0.104422082601955	-0.532659431639967	0.741503596843877	2.36010667441528	0.33158267398506	0.741987986871546	0.909087493769102	-6.03424574363334
snoRNA__Homo_sapiens300593_SNORD111	snoRNA:SNORD111	-0.113484570125451	-0.807426542388469	0.580457402137566	2.34952666566671	-0.330832482206692	0.742550219178729	0.909087493769102	-6.04063425451767
hsa-let-7e-5p	hsa-let-7e-5p	0.104840111598132	-0.550978154954195	0.760658378150458	2.56505736214252	0.323398832860428	0.748129047843674	0.914859886450867	-6.05775031966794
hsa-miR-323a-3p	hsa-miR-323a-3p	-0.117254976228131	-0.863486245652706	0.628976293196443	3.41331617677901	-0.317872034936775	0.752285735509808	0.91813384502276	-6.14384000783056
snoRNA__Homo_sapiens300777_SCARNA9&lncRNA__URS000075BDDC_9606_Homo_sapiens_human__non-protein_coding_lnc-RPS6KA3-3:1	snoRNA:SCARNA9 & lncRNA:lnc-RPS6KA3-3:1	-0.10495988932422	-0.775421418788429	0.565501640139989	2.52211133848962	-0.316697024659884	0.753170424945206	0.91813384502276	-6.06409247640352
viral.miR.hp__hsv2-miR-H10	viral.miR.hp:hsv2-miR-H10	-0.117930911783391	-0.872418973181541	0.636557149614758	1.72234249596059	-0.31620575271002	0.753540413649107	0.91813384502276	-5.86077391919738
hsa-miR-345-5p	hsa-miR-345-5p	-0.0730718176150029	-0.542692309504886	0.396548674274881	5.9560639851998	-0.314772913441184	0.754619854906302	0.91813384502276	-6.25100922870456
ENSG00000122877.17&ReverseComplement_ENSG00000111087.10&ENSG00000139610.2	EGR2 & ReverseComplement_GLI1 & CELA1	0.0701448514230978	-0.381657546706607	0.521947249552803	2.70541141703267	0.314081061799165	0.755141245528635	0.91813384502276	-6.08367888526668
hsa-miR-130a-3p	hsa-miR-130a-3p	0.0975991544805632	-0.534134632889529	0.729332941850655	5.00636548773419	0.312540593676143	0.756302583414341	0.918387260901159	-6.24431295414852
ReverseComplement_ENSG00000142188.17	ReverseComplement_TMEM50B	0.102840324039565	-0.566398618776681	0.77207926685581	2.12591759099829	0.310868497741906	0.757563801302983	0.918387260901159	-5.98098574931386
ENSG00000105443.15&ReverseComplement_ENSG00000101940.18&ENSG00000280789.2	CYTH2 & ReverseComplement_WDR13 & PAGR1	-0.0887406146495242	-0.669079683384044	0.491598454084996	2.59746472010736	-0.309339305796942	0.758717817973724	0.918387260901159	-6.0737609071981
lncRNA__URS000075DA25_9606_Homo_sapiens_ZNF436_antisense_RNA_1_ZNF436-AS1__lncRNA	lncRNA:ZNF436-AS1	-0.0972061221976226	-0.734406501424212	0.539994257028967	8.32500879601356	-0.308611478611593	0.759267274854067	0.918387260901159	-6.28077115989913
snoRNA__Homo_sapiens300575_SNORD90	snoRNA:SNORD90	0.09972106768392	-0.555141249850897	0.754583385218737	2.30131396308833	0.308057226868888	0.759685779555633	0.918387260901159	-6.03450199030419
lncRNA__URS000075ACCB_9606_Homo_sapiens_human__non-protein_coding_lnc-CNTNAP3B-49:2&lncRNA__URS000075B5AE_9606_Homo_sapiens_long_intergenic_non-protein_coding_RNA_1189_LINC01189_	lncRNA:lncRNA:LINC01189	-0.0664460387849166	-0.505455747142144	0.37256366957231	3.16535727511646	-0.306188907731577	0.761097048977036	0.919044213074893	-6.1308257407463
lncRNA__URS000075A69B_9606_Homo_sapiens_long_intergenic_non-protein_coding_RNA_324_LINC00324_&tRNA__Homo_sapiens_tRNA-Pro-TGG-3-1&tRNA__Homo_sapiens_tRNA-Pro-TGG-3-2&tRNA__Homo_sapiens_tRNA-Pro-TGG-3-3&tRNA__Homo_sapiens_tRNA-Pro-TGG-3-4&tRNA__Homo_sapiens_tRNA-Pro-TGG-3-5&tRNA__Homo_sapiens_tRNA-Pro-CGG-1-1&tRNA__Homo_sapiens_tRNA-Pro-CGG-1-2&tRNA__Homo_sapiens_tRNA-Pro-CGG-1-3&tRNA__Homo_sapien…	lncRNA:LINC00324 & tRNA-Pro-TGG-3-1 & tRNA-Pro-TGG-3-2 & tRNA-Pro-TGG-3-3 & tRNA-Pro-TGG-3-4 & tRNA-Pro-TGG-3-5 & tRNA-Pro-CGG-1-1 & tRNA-Pro-CGG-1-2 & tRNA-Pro-CGG-1-3 & tRNA-Pro-AGG-2-1 & tRNA-Pro-AGG-2-2 & tRNA-Pro-AGG-2-3 & tRNA-Pro-AGG-2-4 & tRNA-Pro-AGG-2-5 & tRNA-Pro-AGG-2-6 & tRNA-Pro-AGG-2-7 & tRNA-Pro-AGG-2-8 & tRNA-Pro-CGG-2-1 & tRNA-Pro-AGG-1-1	-0.0690465613371218	-0.530567688230073	0.39247456555583	4.69105659625116	-0.302652977530448	0.763770237517128	0.919611229823299	-6.24343319068776
ENSG00000133606.11	MKRN1	-0.062834329553773	-0.484213044285568	0.358544385178022	2.51846035738507	-0.301660796863372	0.764520860802396	0.919611229823299	-6.06640785696509
hsa-miR-628-3p	hsa-miR-628-3p	0.0960997325223505	-0.548920037741085	0.741119502785786	1.79771312301523	0.301400268752444	0.764717998601713	0.919611229823299	-5.89944807166059
hsa-miR-3187-3p	hsa-miR-3187-3p	-0.0775045292584733	-0.600592875678223	0.445583817161276	2.60539145611334	-0.299741254532967	0.765973721445575	0.919611229823299	-6.0757416130289
hsa-miR-25-5p	hsa-miR-25-5p	0.0598167274511301	-0.344775140577543	0.464408595479804	4.73800654630845	0.299088684319609	0.766467833076005	0.919611229823299	-6.24307421704137
hsa-miR-378a-3p	hsa-miR-378a-3p	0.0621149368122271	-0.358595730335333	0.482825603959787	9.85863403418051	0.29868059418394	0.766776880013195	0.919611229823299	-6.31520582973347
hsa-miR-433-3p	hsa-miR-433-3p	-0.122533897180134	-0.95916270452405	0.714094910163781	3.66041673788151	-0.296290628083887	0.768587575468292	0.920170010595369	-6.17845517716357
ReverseComplement_ENSG00000111331.14	ReverseComplement_OAS3	0.0794974897098399	-0.464640786873097	0.623635766292777	1.95325897012982	0.29555521106129	0.769145009551488	0.920170010595369	-5.95546350438594
hsa-miR-1304-5p	hsa-miR-1304-5p	0.0650098700561608	-0.383520379424922	0.513540119537244	4.3167520833508	0.293212204230065	0.770921796043173	0.920170010595369	-6.23226200460855
ENSG00000166913.13&ENSG00000127663.15&ReverseComplement_ENSG00000143570.19&ReverseComplement_ENSG00000174951.12	YWHAB & KDM4B & ReverseComplement_SLC39A1 & ReverseComplement_FUT1	-0.107682560480794	-0.852494905287568	0.63712978432598	4.35108535239616	-0.292477855718949	0.771478936638393	0.920170010595369	-6.23197257755861
snoRNA__Homo_sapiens300600_SNORA31	snoRNA:SNORA31	-0.110697556186016	-0.876737948344882	0.655342835972851	3.73534993330596	-0.292335021053055	0.771587317666372	0.920170010595369	-6.1978754079563
lncRNA__URS00008E3A09_9606_Homo_sapiens_MIR194-2_host_gene_MIR194-2HG_&MiR.hp__hsa-mir-192	lncRNA:URS00008E3A09_9606_Homo_sapiens_MIR194-2_host_gene_MIR194-2HG & MiR.hp:hsa-mir-192	0.0769412191315553	-0.458169814608019	0.61205225287113	3.16577191172823	0.290877172513073	0.772693778120892	0.920452993284617	-6.14195268601487
ENSG00000182481.10	KPNA2	0.0919417458454435	-0.555130996447312	0.739014488138199	2.0667947630991	0.287444579292533	0.775300899781166	0.922520958278938	-5.97528035719328
snoRNA__Homo_sapiens300526_SNORD84	snoRNA:SNORD84	-0.112188638724859	-0.907674413358425	0.683297135908708	6.07818196162766	-0.285306025145066	0.776926507182023	0.923417700455401	-6.26161639971806
snoRNA__Homo_sapiens300578_SNORD62A&snoRNA__Homo_sapiens300579_SNORD62B	snoRNA:SNORD62B	-0.0942735015072569	-0.7722123321282	0.583665329113686	4.80405498764876	-0.281315466914508	0.779962613218156	0.925113003656223	-6.24840591859743
ReverseComplement_lncRNA__URS0000BC450F_9606_Homo_sapiens_long_intergenic_non-protein_coding_RNA_1715_LINC01715_&ReverseComplement_lncRNA__URS0000BC454F_9606_Homo_sapiens_long_intergenic_non-protein_coding_RNA_1715_LINC01715__lncRNA	ReverseComplement_lncRNA:LINC01715	-0.070923714002971	-0.58227518310221	0.440427755096268	3.79045247934715	-0.280586288526539	0.780517767025847	0.925113003656223	-6.19827961386619
hsa-miR-1180-3p	hsa-miR-1180-3p	-0.0415320429793358	-0.341613267582287	0.258549181623616	8.88872985012868	-0.279987700585991	0.780973583823101	0.925113003656223	-6.29879073979588
ENSG00000110911.17	SLC11A2	0.0483069944782546	-0.303996995855125	0.400610984811634	4.80317271894137	0.277387533043966	0.782954482762345	0.925421516093249	-6.25291951272944
snoRNA__Homo_sapiens300550_SNORD63	snoRNA:SNORD63	0.0801185894222156	-0.504625073221891	0.664862252066322	6.4652177468695	0.277180231618557	0.783112475410716	0.925421516093249	-6.26828350486586
hsa-miR-1343-3p	hsa-miR-1343-3p	0.0859890256003815	-0.543815055152031	0.715793106352794	3.65380736597301	0.276205320456869	0.783855618447257	0.925421516093249	-6.19452287643877
hsa-miR-654-3p	hsa-miR-654-3p	-0.129452441815642	-1.08508866829008	0.8261837846588	3.93461721691298	-0.274038842625741	0.785507786556148	0.926057663841687	-6.20138508266971
ReverseComplement_ENSG00000120162.10&ENSG00000100991.12&ENSG00000082074.19	ReverseComplement_MOB3B & TRPC4AP & FYB1	0.098710833468539	-0.632208544991754	0.829630211928832	1.82573654647333	0.273205743583692	0.786143380352858	0.926057663841687	-5.92918720666009
lncRNA__URS0000042637_9606_Homo_sapiens_RNF216_intronic_transcript_1_RNF216-IT1_	lncRNA:URS0000042637_9606_Homo_sapiens_RNF216_intronic_transcript_1_RNF216-IT1	0.060801446834716	-0.392692257705404	0.514295151374836	2.15113610474959	0.271229631534287	0.787651601315416	0.926803384214472	-6.00267104141439
hsa-miR-6747-3p	hsa-miR-6747-3p	-0.0686381113710648	-0.589525666397083	0.452249443654953	3.96119502905875	-0.266572795395535	0.79120908600281	0.928969117460177	-6.22105057837925
ENSG00000121060.19	TRIM25	0.124425993225068	-0.822991590459401	1.07184357690954	1.63512850980047	0.265683239464813	0.791889159078516	0.928969117460177	-5.85724193970628
snoRNA__Homo_sapiens300430_SNORD89	snoRNA:SNORD89	-0.1000976571643	-0.86362660676267	0.663431292434071	4.09269707481789	-0.265211826859781	0.792249624780287	0.928969117460177	-6.2289969819529
snoRNA__Homo_sapiens300669_SNORD21	snoRNA:SNORD21	-0.0645153026749927	-0.560883628103572	0.431853022753587	4.9711149247099	-0.262937882700511	0.793989043255409	0.928969117460177	-6.25899610964242
hsa-miR-3133	hsa-miR-3133	-0.0616696447668238	-0.536786378454408	0.41344708892076	2.27726189183757	-0.262582393533706	0.794261065702934	0.928969117460177	-6.03862178890974
ReverseComplement_ENSG00000184898.7	ReverseComplement_RBM43	-0.0516015233419358	-0.452498114798656	0.349295068114784	6.69141569001331	-0.260390203828758	0.795939115759844	0.928969117460177	-6.27513566891751
ENSG00000103495.14	MAZ	0.0689810118183116	-0.467261282872182	0.605223306508805	2.54466608098569	0.26023336536496	0.79605920821122	0.928969117460177	-6.08388229135935
hsa-miR-222-3p	hsa-miR-222-3p	-0.0713344858849547	-0.628870806082396	0.486201834312487	6.39700407967301	-0.258833719808869	0.79713114980597	0.928969117460177	-6.27171281271054
lncRNA__URS000075B927_9606_Homo_sapiens_family_with_sequence_similarity_30_member_A_FAM30A_	lncRNA:URS000075B927_9606_Homo_sapiens_family_with_sequence_similarity_30_member_A_FAM30A	0.0405244074816791	-0.277037368673865	0.358086183637223	4.55181234254187	0.258156422408113	0.797650012094707	0.928969117460177	-6.25144907061863
snoRNA__Homo_sapiens300395_SNORA16AL1yRNA__Y5	snoRNA:SNORA16AL1yRNA:Y5	-0.0657930298122871	-0.58297364869876	0.451387589074186	9.66105423729283	-0.257354713870514	0.798264303011105	0.928969117460177	-6.3215237450802
rRNA__45S_pre-ribosomal_N4_(RNA45SN4)&rRNA__28S_ribosomal_N4_(RNA28SN4)	RNA45SN4 & RNA28SN4	-0.155547832032085	-1.3923970874491	1.08130142338493	3.47726981832575	-0.254414390681658	0.800518366858969	0.929953826545815	-6.17131926638052
hsa-miR-3163	hsa-miR-3163	-0.090043037722405	-0.80730708440625	0.62722100896144	1.54551336493322	-0.253960140443516	0.800866751472883	0.929953826545815	-5.84596392040785
MiR.hp__hsa-mir-3130-1&MiR.hp__hsa-mir-3130-2	MiR.hp:hsa-mir-3130-1 & MiR.hp:hsa-mir-3130-2	0.105112442215909	-0.736821626136522	0.947046510568341	1.81356852779603	0.252563464323575	0.801938181743799	0.930178022416958	-5.8930720411325
ReverseComplement_ENSG00000138821.14&ReverseComplement_ENSG00000140057.9	ReverseComplement_SLC39A8 & ReverseComplement_AK7	-0.0586800559954219	-0.535674451129377	0.418314339138533	2.62186504222325	-0.2488695292122	0.804773765799246	0.931312543317999	-6.09024939810043
rRNA__45S_pre-ribosomal_N5_(RNA45SN5)&rRNA__45S_pre-ribosomal_N1_(RNA45SN1)&rRNA__45S_pre-ribosomal_N4_(RNA45SN4)&rRNA__45S_pre-ribosomal_N2_(RNA45SN2)&rRNA__45S_pre-ribosomal_N3_(RNA45SN3)&rRNA__28S_ribosomal_N5_(RNA28SN5)&rRNA__28S_ribosomal_N1_(RNA28SN1)&rRNA__28S_ribosomal_N4_(RNA28SN4)&rRNA__28S_ribosomal_N2_(RNA28SN2)&rRNA__28S_ribosomal_N3_(RNA28SN3)&lncRNA__URS0000BC43B9_9606_Homo_sapiens…	RNA45SN5 & RNA45SN1 & RNA45SN4 & RNA45SN2 & RNA45SN3 & RNA28SN5 & RNA28SN1 & RNA28SN4 & RNA28SN2 & RNA28SN3 & lncRNA:URS0000BC43B9_9606_Homo_sapiensLOC105369147	0.112821156840559	-0.804851742570392	1.03049405625151	1.60550700941613	0.248712220432011	0.804894580661981	0.931312543317999	-5.8674097088915
MiR.hp__hsa-mir-941-1&MiR.hp__hsa-mir-941-2&MiR.hp__hsa-mir-941-3&MiR.hp__hsa-mir-941-4&MiR.hp__hsa-mir-941-5	MiR.hp:hsa-mir-941-1 & MiR.hp:hsa-mir-941-2 & MiR.hp:hsa-mir-941-3 & MiR.hp:hsa-mir-941-4 & MiR.hp:hsa-mir-941-5	-0.0490353758638449	-0.44926556272608	0.35119481099839	9.58631401260394	-0.247852982630329	0.805554570046542	0.931312543317999	-6.32084048702871
lncRNA__URS000075A717_9606_Homo_sapiens_SLC26A9_and_RAB7B_antisense_RNA_1_SLC26A9-AS1__lncRNA&lncRNA__URS0000759AFD_9606_Homo_sapiens_SLC26A9_and_RAB7B_antisense_RNA_1_SLC26A9-AS1__lncRNA	lncRNA:URS000075A717_9606_SLC26A9-AS1	-0.0505632328121175	-0.468862205595477	0.367735739971242	2.1384347261336	-0.244535838836005	0.808103848807684	0.932324855669463	-6.01185416452299
ReverseComplement_lncRNA__URS0000CCDF90_9606_Homo_sapiens_long_intergenic_non-protein_coding_RNA_lncRNA	ReverseComplement_lncRNA:URS0000CCDF90_9606_Homo_sapiens_long_intergenic_non-protein_coding_RNA_lncRNA	-0.0539814740107891	-0.500765824494767	0.392802876473188	4.52530372341933	-0.244422549101991	0.808190951373529	0.932324855669463	-6.25285650371932
vault__VTRNA2-1	vault:VTRNA2-1	0.0647691789957889	-0.478483907526163	0.608022265517741	6.77968201654147	0.241190763420771	0.810676738991911	0.934012092175811	-6.28109594518182
hsa-miR-5193	hsa-miR-5193	-0.0663206134336587	-0.62676525043564	0.494124023568322	2.29909490869612	-0.239392367345361	0.81206086991567	0.934012092175811	-6.04323351270584
snoRNA__Homo_sapiens300664_SNORD38B	snoRNA:SNORD38B	0.0627682508996341	-0.472247938421793	0.597784440221062	4.50066431893276	0.237338167919676	0.813642625893368	0.934012092175811	-6.25258075027574
hsa-miR-4521	hsa-miR-4521	0.0755540055505164	-0.568768187617825	0.719876198718857	2.52927309290794	0.237218680449933	0.813734656926484	0.934012092175811	-6.0868211987764
snoRNA__Homo_sapiens300590_SNORA50	snoRNA:SNORA50	0.0628020786497083	-0.478371260662215	0.603975417961631	2.09169271202254	0.23476432830231	0.815625624886372	0.934012092175811	-6.00757658021621
ENSG00000132819.17	RBM38	0.0527372539404776	-0.402777829715785	0.508252337596741	2.23584392589433	0.234212048261237	0.816051286080993	0.934012092175811	-6.03480575950521
hsa-miR-532-3p	hsa-miR-532-3p	0.0320327231925539	-0.246967599394973	0.311033045780081	8.91829166809377	0.232264928917348	0.817552446948358	0.934012092175811	-6.31125172151172
MiR.hp__hsa-mir-550a-2&MiR.hp__hsa-mir-550a-1	MiR.hp:hsa-mir-550a-2 & MiR.hp:hsa-mir-550a-1	-0.0570029395867575	-0.556137395085547	0.442131515912032	5.97800989492082	-0.231033088834593	0.818502512115478	0.934012092175811	-6.27387755013673
ENSG00000136450.13&ENSG00000266086.3	SRSF1 & ENSG00000266086.3	0.100892594849285	-0.784950754018503	0.986735943717074	1.26484408086232	0.230407624097582	0.818985012232096	0.934012092175811	-5.76003338998069
hsa-miR-378i	hsa-miR-378i	-0.0594407697069914	-0.581529458051942	0.462647918637959	3.15978062554453	-0.230321575845654	0.819051397718073	0.934012092175811	-6.15363815280877
hsa-miR-93-5p	hsa-miR-93-5p	-0.0719394271130032	-0.711215173723423	0.567336319497417	11.0828211447039	-0.227652922257219	0.821110907692654	0.934012092175811	-6.36499607705361
MiR.hp__hsa-mir-223	MiR.hp:hsa-mir-223	-0.115881052111325	-1.14801438841619	0.916252284193546	2.60290222536811	-0.227128224980565	0.821515989480412	0.934012092175811	-6.08821668458376
ReverseComplement_ENSG00000101940.18&ENSG00000280789.2&ENSG00000102445.20	ReverseComplement_WDR13 & PAGR1 & RUBCNL	-0.0599699757319581	-0.602031965668025	0.482092014204109	3.36660178284422	-0.223809955355866	0.824078932534065	0.934012092175811	-6.17390584457681
hsa-miR-3173-5p	hsa-miR-3173-5p	0.0527530796358295	-0.425229232818005	0.530735392089664	7.03071760693895	0.223270052583394	0.824496124286066	0.934012092175811	-6.28777979034991
lncRNA__URS00008E39B8_9606_Homo_sapiens_MIR34A_host_gene_MIR34AHG_	lncRNA:URS00008E39B8_9606_Homo_sapiens_MIR34A_host_gene_MIR34AHG	0.0751503414508182	-0.607252153763583	0.757552836665219	1.72230964905128	0.222784429531338	0.824871417221866	0.934012092175811	-5.91209496365281
hsa-miR-3200-3p	hsa-miR-3200-3p	-0.0820795858851566	-0.82988877869657	0.665729606926256	3.2620343655243	-0.222043896357274	0.825443786558735	0.934012092175811	-6.16544791674057
snoRNA__Homo_sapiens300206_SNORD74	snoRNA:SNORD74	-0.0551228050828456	-0.559375423773437	0.449129813607746	9.83357501379335	-0.221145257407856	0.826138487725085	0.934012092175811	-6.33434158242696
hsa-miR-942-5p	hsa-miR-942-5p	-0.0405208561753287	-0.411238131870048	0.330196419519391	8.20041866914079	-0.22112114306699	0.826157131490951	0.934012092175811	-6.30243107146022
ENSG00000171989.6&ReverseComplement_ENSG00000105329.11	LDHAL6B & ReverseComplement_TGFB1	0.04586502764298	-0.376443065442872	0.468173120728832	3.673662661742	0.21970843869329	0.827249527404925	0.934012092175811	-6.20946471732918
rRNA__45S_pre-ribosomal_N5_(RNA45SN5)&rRNA__45S_pre-ribosomal_N3_(RNA45SN3)&rRNA__28S_ribosomal_N5_(RNA28SN5)&rRNA__28S_ribosomal_N3_(RNA28SN3)	RNA45SN5 & RNA45SN3 & RNA28SN5 & RNA28SN3	0.0836140305148692	-0.68811640126797	0.855344462297708	1.82621669116505	0.219183579414862	0.827655471739716	0.934012092175811	-5.93627087284182
ENSG00000089157.16	RPLP0	-0.0515876771401714	-0.529315372118933	0.42614001783859	2.47219457724259	-0.21845401781123	0.828219819392458	0.934012092175811	-6.0854124529127
snoRNA__Homo_sapiens300580_SNORD24	snoRNA:SNORD24	0.0597341085110512	-0.496187219961266	0.615655436983369	3.11710493237402	0.217371965652522	0.829057003442174	0.934012092175811	-6.15763374223752
hsa-miR-181a-2-3p	hsa-miR-181a-2-3p	-0.0404821167573592	-0.423526136881598	0.34256190336688	6.79340045844776	-0.213800643956926	0.83182156272093	0.935593122446658	-6.28719809097358
lncRNA__URS000075ED94_9606_Homo_sapiens_long_intergenic_non-protein_coding_RNA_1355_LINC01355_&lncRNA__URS000075ABCD_9606_Homo_sapiens_uncharacterized_LOC101927550_LOC101927550__lncRNA&lncRNA__URS00007E4BE4_9606_Homo_sapiens_POT1_antisense_RNA_1_POT1-AS1_&lncRNA__URS000075B198_9606_Homo_sapiens_TMCC1_antisense_RNA_1_head_to_head__TMCC1-AS1_&lncRNA__URS0000A77213_9606_Homo_sapiens_PCF11_antisense_…	lncRNA:CXXC4-AS1_repeat6	0.0494023927798475	-0.419194064557557	0.517998850117252	4.48031838337147	0.213276726306623	0.832227310051701	0.935593122446658	-6.25779836546098
hsa-miR-576-3p	hsa-miR-576-3p	-0.096003547202824	-1.02601149468785	0.8340044002822	4.04526240353243	-0.208831064679807	0.835672105403427	0.937486526444419	-6.23662534799008
hsa-miR-6783-3p	hsa-miR-6783-3p	-0.0555316228881324	-0.593511954668997	0.482448708892732	3.95316629750586	-0.20881824906262	0.835682040569907	0.937486526444419	-6.2337050148501
ReverseComplement_lncRNA__URS00005ACFEB_9606_Homo_sapiens_long_intergenic_non-protein_coding_RNA_2102_LINC02102_	ReverseComplement_lncRNA:LINC02102	0.0710312151054588	-0.629208950169221	0.771271380380139	1.78152725217972	0.205209143951301	0.838481037842012	0.938892351036994	-5.93886126200401
hsa-miR-148a-5p	hsa-miR-148a-5p	-0.042812098543437	-0.465465959652644	0.37984176256577	4.5256902550251	-0.204916136092246	0.838708370237012	0.938892351036994	-6.26253452909276
hsa-miR-221-5p	hsa-miR-221-5p	-0.0951005551732791	-1.05503641147158	0.864835301125019	1.97064495619214	-0.200417352456881	0.842200530496139	0.941806084261258	-5.96151446943245
MiR.hp__hsa-mir-486-1&MiR.hp__hsa-mir-486-2&lncRNA__URS0000CCE0C9_9606_Homo_sapiens_long_intergenic_non-protein_coding_RNA_319_LINC00319__lncRNA&lncRNA__URS0000D77F73_9606_Homo_sapiens_TIMM23B-AGAP6_readthrough_TIMM23B-AGAP6__lncRNA&lncRNA__URS0000D780F6_9606_Homo_sapiens_TIMM23B-AGAP6_readthrough_TIMM23B-AGAP6__lncRNA&lncRNA__URS0000D77FDF_9606_Homo_sapiens_TIMM23B-AGAP6_readthrough_TIMM23B-AGAP…	MiR.hp:hsa-mir-486-1 & MiR.hp:hsa-mir-486-2 & lncRNA:LINC00319 & lncRNA:URS0000D77F73_9606_Homo_sapiens_TIMM23B-AGAP6_readthrough_TIMM23B-AGAP6 & lncRNA:URS0000D780F6_9606_Homo_sapiens_TIMM23B-AGAP6_readthrough_TIMM23B-AGAP6 & lncRNA:URS0000D77FDF_9606_Homo_sapiens_TIMM23B-AGAP6_readthrough_TIMM23B-AGAP6 & lncRNA:URS0000D780B2_9606_Homo_sapiens_TIMM23B-AGAP6_readthrough_TIMM23B-AGAP6 & lncRNA:URS…	-0.0442188536802042	-0.497107957421631	0.408670250061222	2.76308029218498	-0.197519551365798	0.844451648952576	0.943327316709682	-6.12706989914714
hsa-miR-370-3p	hsa-miR-370-3p	-0.0760541819402967	-0.86404355918993	0.711935195309337	3.88424005792155	-0.195252776832191	0.846213484352087	0.944299346605753	-6.21663209460236
hsa-miR-362-5p	hsa-miR-362-5p	-0.0472174307195763	-0.544017973151341	0.449583111712188	4.20655135434256	-0.192271437376343	0.848531926057011	0.944323978770171	-6.2521719982184
hsa-miR-548e-3p	hsa-miR-548e-3p	0.0784724820484488	-0.748602430171319	0.905547394268216	1.94536078461877	0.191940677951742	0.848789225790092	0.944323978770171	-5.99152766370633
ReverseComplement_ENSG00000054803.4&ENSG00000160194.18&ENSG00000134910.14	ReverseComplement_CBLN4 & NDUFV3 & STT3A	0.0457479772355194	-0.440926870347249	0.532422824818288	3.48196449149176	0.190163638059867	0.85017188162587	0.944323978770171	-6.20150485697957
hsa-miR-130b-5p	hsa-miR-130b-5p	0.0332076234307692	-0.320957941322315	0.387373188183854	8.90454219524828	0.189681923649136	0.850546770328207	0.944323978770171	-6.31981263102478
rRNA__Homo_sapiens_mitochondrially_encoded_16S_RNA_(MT-RNR2)	MT-RNR2	0.0411576624114147	-0.398235140595935	0.480550465418765	6.38803883528015	0.189492595346648	0.850694122518171	0.944323978770171	-6.28732372506661
snoRNA__Homo_sapiens300785_SCARNA6	snoRNA:SCARNA6	-0.031765999744636	-0.376492696796808	0.312960697307536	4.15704010260294	-0.18641553105032	0.853089724548932	0.945013368457387	-6.24948995666769
hsa-miR-15b-5p	hsa-miR-15b-5p	-0.050055851195733	-0.601164555208006	0.50105285281654	8.69702126171232	-0.18374353327375	0.855171111684683	0.945013368457387	-6.316573433048
ReverseComplement_ENSG00000107679.14	ReverseComplement_PLEKHA1	0.0523621444274607	-0.524986460751583	0.629710749606504	6.2657724299904	0.183473685929994	0.855381371237667	0.945013368457387	-6.28644275084522
ENSG00000175564.13	UCP3	0.0461921444743543	-0.463838674919799	0.556222963868508	3.45449056094153	0.183217177163477	0.855581247534314	0.945013368457387	-6.19678710708056
ReverseComplement_ENSG00000065534.19	ReverseComplement_MYLK	0.0463938024088506	-0.47085899471816	0.563646599535862	4.14276442504119	0.181447756693237	0.856960273713558	0.945013368457387	-6.25012289550286
snoRNA__Homo_sapiens300509_SNORD20	snoRNA:SNORD20	-0.0654052056922271	-0.797703668786825	0.666893257402371	2.50816735655721	-0.180683575339429	0.857555991268271	0.945013368457387	-6.09932482340205
hsa-miR-766-3p	hsa-miR-766-3p	0.0289012158994444	-0.296317737356685	0.354120169155573	4.2596964670941	0.17977725676436	0.85826262115033	0.945013368457387	-6.2523347731004
lncRNA__URS000075B335_9606_Homo_sapiens_uncharacterized_LOC642361_LOC642361__lncRNA	lncRNA:URS000075B335_9606_Homo_sapiensLOC642361	-0.0618069815678934	-0.760844859811801	0.637230896676014	2.02952558892465	-0.178867446935109	0.85897209175507	0.945013368457387	-6.00614904328904
ReverseComplement_ENSG00000104886.12	ReverseComplement_PLEKHJ1	0.0724218168013486	-0.748873937408943	0.89371757101164	2.52764788659723	0.178387459433743	0.859346434206292	0.945013368457387	-6.08993456489318
hsa-miR-100-5p	hsa-miR-100-5p	0.263971103455895	-2.76419572335159	3.29213793026338	7.62056230078895	0.176348216975119	0.860937205499171	0.945593789816263	-6.31279817609301
hsa-miR-1273c	hsa-miR-1273c	-0.0357601608847953	-0.448152259540862	0.376631937771271	2.96595944381034	-0.175421819355071	0.861660063430305	0.945593789816263	-6.15387636164695
lncRNA__URS0000D77F8F_9606_Homo_sapiens_uncharacterized_LOC284454_LOC284454__lncRNA&lncRNA__URS0000A775F0_9606_Homo_sapiens_neighbor_of_BRCA1_lncRNA_2_NBR2__lncRNA&lncRNA__URS00007E3CC0_9606_Homo_sapiens_uncharacterized_LOC101928304_LOC101928304__lncRNA&lncRNA__URS000075A26E_9606_Homo_sapiens_CSTF3_divergent_transcript_CSTF3-DT_&lncRNA__URS0000759AD2_9606_Homo_sapiens_long_intergenic_non-protein_…	lncRNA:URS0000D77F8F_9606_Homo_sapiensLOC102724874 & lncRNA:URS00007E3352_9606_Homo_sapiens_CATIP_antisense_RNA_2_CATIP-AS2 & lncRNA:LINC02523 & lncRNA:LINC00092 & lncRNA:LINC01098	0.0422558961674067	-0.454039569601212	0.538551361936025	2.72335933279415	0.172242964604863	0.864141400734092	0.947104594309859	-6.12484683368818
snoRNA__Homo_sapiens300614_SNORD66	snoRNA:SNORD66	0.0432052947387112	-0.466834878808526	0.553245468285948	6.92752860096748	0.171366951065072	0.864825441640825	0.947104594309859	-6.29676245577512
ENSG00000101162.4	TUBB1	0.0328294691568445	-0.368103148866994	0.433762087180683	2.94352799778867	0.165648288508566	0.869293459588452	0.947926041152723	-6.14389166087041
ReverseComplement_ENSG00000184898.7&ReverseComplement_ENSG00000198663.17&ReverseComplement_lncRNA__URS0000CCDF90_9606_Homo_sapiens_long_intergenic_non-protein_coding_RNA_lncRNA	ReverseComplement_RBM43 & ReverseComplement_C6orf89 & ReverseComplement_lncRNA:URS0000CCDF90_9606_Homo_sapiens_long_intergenic_non-protein_coding_RNA_lncRNA	0.0363103641245415	-0.407406743136282	0.480027471385365	6.24327546185123	0.165546084650233	0.869373351856976	0.947926041152723	-6.28946018445496
ENSG00000132510.11&ENSG00000181085.15	KDM6B & MAPK15	-0.0408209500566845	-0.540426391379484	0.458784491266115	3.30064843408777	-0.165291465806198	0.869572392216751	0.947926041152723	-6.18240085898365
hsa-miR-3177-3p	hsa-miR-3177-3p	-0.0344202414864458	-0.456461909497857	0.387621426524965	2.92514360367549	-0.164988268476902	0.869809418495469	0.947926041152723	-6.14170816958804
hsa-miR-7706	hsa-miR-7706	0.0262730431537896	-0.298689782247639	0.351235868555218	6.72761349433189	0.163557769648259	0.870927882875398	0.947926041152723	-6.29630433210198
hsa-miR-320a-3p	hsa-miR-320a-3p	0.0314953969761422	-0.359776284411545	0.422767078363829	12.652631090892	0.162840772009112	0.871488583023876	0.947926041152723	-6.42518036257982
hsa-miR-4443	hsa-miR-4443	-0.0934343447817996	-1.2608817289371	1.0740130393735	2.34549330629373	-0.161906286020711	0.872219462175235	0.947926041152723	-6.04788604660956
hsa-miR-543	hsa-miR-543	-0.06629614147454	-0.898331758362902	0.765739475413822	4.96525691907302	-0.161191010435105	0.872778969354305	0.947926041152723	-6.27627171746965
tRNA__Homo_sapiens_tRNA-Thr-AGT-1-1&tRNA__Homo_sapiens_tRNA-Thr-AGT-1-2&tRNA__Homo_sapiens_tRNA-Thr-AGT-1-3&tRNA__Homo_sapiens_tRNA-Thr-AGT-5-1	tRNA-Thr-AGT-1-1 & tRNA-Thr-AGT-1-2 & tRNA-Thr-AGT-1-3 & tRNA-Thr-AGT-5-1	0.0525952429553775	-0.611983263934355	0.71717374984511	2.00763688789478	0.160101225599893	0.873631554452368	0.947926041152723	-6.00400720570534
hsa-miR-6833-3p	hsa-miR-6833-3p	-0.0294514397216537	-0.407370450955819	0.348467571512512	4.02168207688206	-0.157653012144681	0.875547450712618	0.948677504142924	-6.24737321266315
hsa-miR-191-3p	hsa-miR-191-3p	-0.0325127292608003	-0.451644225776475	0.386618767254874	2.31312092634657	-0.156926978253474	0.876115768698564	0.948677504142924	-6.06595909233374
hsa-miR-221-3p	hsa-miR-221-3p	-0.052899456253833	-0.744681892526312	0.638882980018647	7.76570338037672	-0.154694958079086	0.877863342900174	0.949424116824296	-6.3074117665452
MiR.hp__hsa-mir-191	MiR.hp:hsa-mir-191	0.0499806439593704	-0.612555279416553	0.712516567335294	1.87006691317569	0.152611372722683	0.879495257634807	0.949424116824296	-5.95568692071336
hsa-miR-150-5p	hsa-miR-150-5p	0.0345581956974588	-0.429731068304453	0.498847459699371	10.5574394769179	0.150576396914335	0.881089613817437	0.949424116824296	-6.36625067464638
hsa-miR-6877-5p	hsa-miR-6877-5p	-0.0320133000881335	-0.464050640871387	0.40002404069512	2.50310599331011	-0.149900694145415	0.881619122311832	0.949424116824296	-6.09211402228492
hsa-miR-127-3p	hsa-miR-127-3p	-0.0577596307094783	-0.837970395841922	0.722451134422966	5.10905915772822	-0.149763834883479	0.881726377565335	0.949424116824296	-6.27758477819731
ENSG00000188486.3	H2AX	-0.0420204985739558	-0.613234285031874	0.529193287883962	3.13198835068637	-0.148818527428815	0.882467267128685	0.949424116824296	-6.16748162987985
ENSG00000270647.6	TAF15	0.0688407683641552	-0.87561511841787	1.01329665514618	1.60598351220838	0.147454663954483	0.883536390251645	0.949424116824296	-5.87922355535148
hsa-miR-485-3p	hsa-miR-485-3p	0.0651265308195939	-0.833243574100916	0.963496635740104	5.58778519804223	0.146655088316194	0.884163274682549	0.949424116824296	-6.28572344887334
hsa-miR-99b-3p	hsa-miR-99b-3p	0.0747391224920617	-0.962641055337291	1.11211930032141	1.32448653716671	0.145748646992631	0.884874035227177	0.949424116824296	-5.79231030492871
snoRNA__Homo_sapiens300506_SNORD51	snoRNA:SNORD51	0.056486798448808	-0.743659710869737	0.856633307767353	3.48039825209478	0.142814376506247	0.887175518399878	0.949716741701044	-6.20290111839142
snoRNA__Homo_sapiens300706_SNORD42B	snoRNA:SNORD42B	0.0333566000714987	-0.439922900956629	0.506636101099627	3.44822238097653	0.142579985481291	0.887359404969694	0.949716741701044	-6.20604543728507
ENSG00000107372.13	ZFAND5	0.0383267228435162	-0.507803796886326	0.584457242573359	3.90570502849338	0.141971026221057	0.887837180627039	0.949716741701044	-6.23810913321705
hsa-miR-132-3p	hsa-miR-132-3p	-0.0311972816420436	-0.48190228709781	0.419507723813723	2.99207600183341	-0.140029279732869	0.889360912934322	0.950049252073085	-6.1534950680158
hsa-miR-1538	hsa-miR-1538	0.0379170752496028	-0.51278128599882	0.588615436498026	2.88859071469563	0.139288585773387	0.88994226445373	0.950049252073085	-6.15126608961495
MiR.hp__hsa-mir-3913-1&MiR.hp__hsa-mir-3913-2	MiR.hp:hsa-mir-3913-1 & MiR.hp:hsa-mir-3913-2	0.0508432866808765	-0.704410936926635	0.806097510288388	2.57694479432907	0.136186775430988	0.892377459404646	0.950755361218655	-6.10241549169717
snoRNA__Homo_sapiens300699_SNORD91A	snoRNA:SNORD91A	0.0462287330248512	-0.643122032357182	0.735579498406884	1.95194427230001	0.135664497801725	0.892787597859327	0.950755361218655	-5.99542929589973
lncRNA__URS000075E0DA_9606_Homo_sapiens_uncharacterized_LOC101929384_LOC101929384__lncRNA	lncRNA:URS000075E0DA_9606_Homo_sapiensLOC101929384	-0.0451201106806793	-0.721172046896649	0.63093182553529	2.93641880951984	-0.135015794990727	0.893297057991088	0.950755361218655	-6.15308183777619
ENSG00000171435.14	KSR2	0.034228402677547	-0.490143071985783	0.558599877340877	2.29830734281763	0.132051110170664	0.895625958588335	0.951966242908905	-6.05681152949974
lncRNA__URS000075CE39_9606_Homo_sapiens_PCBP1_antisense_RNA_1_PCBP1-AS1_	lncRNA:PCBP1-AS1	-0.0423681678057668	-0.695256356278153	0.610520020666619	3.48487095651411	-0.131279028552535	0.896232619622453	0.951966242908905	-6.2060924472786
hsa-let-7g-5p	hsa-let-7g-5p	0.0489866996182915	-0.725095373186448	0.823068772423031	12.8407071495005	0.128022308366027	0.898792268238368	0.953728469002436	-6.43273384477562
MiR.hp__hsa-mir-92a-2	MiR.hp:hsa-mir-92a-2	0.0227390673069952	-0.344503042511656	0.389981177125646	9.94796761081103	0.125260648555016	0.900963678323634	0.954945061693564	-6.35374138575846
hsa-miR-423-3p	hsa-miR-423-3p	0.0288692076165908	-0.447113314842704	0.504851730075885	13.6344850421001	0.122698241975283	0.902979110904442	0.954945061693564	-6.45854050400392
snoRNA__Homo_sapiens300684_SNORD83B	snoRNA:SNORD83B	-0.0296910389911194	-0.521127687882106	0.461745609899867	3.61556851244829	-0.122222830476237	0.903353112431714	0.954945061693564	-6.22143091745609
hsa-miR-454-3p	hsa-miR-454-3p	-0.0617770458591167	-1.08938080601223	0.965826714293992	3.88325477493605	-0.121617461608154	0.903829382378848	0.954945061693564	-6.230356743409
ENSG00000186815.13	TPCN1	0.0316491888139948	-0.50117918662387	0.564477564251859	2.3709447892497	0.12016271185777	0.90497404379224	0.954945061693564	-6.07197669587021
ReverseComplement_ENSG00000104140.7	ReverseComplement_RHOV	0.0374716643145905	-0.603986455679846	0.678929784309027	2.94774831328054	0.118175965268341	0.906537634822909	0.954945061693564	-6.1547130975207
lncRNA__URS000075ADD8_9606_Homo_sapiens_human__non-protein_coding_PRKCQ-AS1:53	lncRNA:URS000075ADD8_9606_Homo_sapiens_human:non-protein_coding_PRKCQ-AS1:53	0.032757331914233	-0.530168080168107	0.595682743996573	1.8302114435038	0.117720513924689	0.906896133221772	0.954945061693564	-5.97441676992487
tRNA__Homo_sapiens_tRNA-Gly-GCC-2-1&tRNA__Homo_sapiens_tRNA-Gly-GCC-2-2&tRNA__Homo_sapiens_tRNA-Gly-GCC-2-3&tRNA__Homo_sapiens_tRNA-Gly-GCC-2-4&tRNA__Homo_sapiens_tRNA-Gly-GCC-2-5&tRNA__Homo_sapiens_tRNA-Gly-GCC-2-6	tRNA-Gly-GCC-2-1 & tRNA-Gly-GCC-2-2 & tRNA-Gly-GCC-2-3 & tRNA-Gly-GCC-2-4 & tRNA-Gly-GCC-2-5 & tRNA-Gly-GCC-2-6	0.0348946540092414	-0.568973933018859	0.638763241037342	3.51864791984729	0.116899038940087	0.90754278877529	0.954945061693564	-6.20564000790904
hsa-miR-134-5p	hsa-miR-134-5p	-0.0424457328443273	-0.785858849211195	0.70096738352254	3.4223011141889	-0.115504339125509	0.908640825847126	0.954945061693564	-6.18492663542342
ReverseComplement_ENSG00000141622.14	ReverseComplement_RNF165	-0.0330936378098214	-0.614727060364405	0.548539784744762	2.96063539727786	-0.115103793641825	0.908956206031268	0.954945061693564	-6.15805866940601
lncRNA__URS000075C2D9_9606_Homo_sapiens_uncharacterized_LOC441072_FLJ31104__lncRNA	lncRNA:URS000075C2D9_9606_Homo_sapiens_uncharacterized_LOC441072_FLJ31104	-0.0243960956824076	-0.467285291158967	0.418493099794151	3.30603258542676	-0.111434514439732	0.911845998447111	0.956676007798156	-6.19471453929916
hsa-miR-1303	hsa-miR-1303	0.046707539697052	-0.810109732142085	0.903524811536189	4.46716130533767	0.11027911233272	0.912756204365166	0.956676007798156	-6.27402794969698
hsa-miR-4742-3p	hsa-miR-4742-3p	0.0355908206284132	-0.621515971363511	0.692697612620338	4.92042553605993	0.109571227808285	0.913313922458863	0.956676007798156	-6.2870709036353
hsa-miR-493-5p	hsa-miR-493-5p	-0.0543164415212969	-1.06916103619366	0.960528153151063	1.87336799874593	-0.108274515635242	0.914335672645983	0.956799878786656	-5.90512751791916
ReverseComplement_ENSG00000196220.16&ReverseComplement_ENSG00000158062.20	ReverseComplement_SRGAP3 & ReverseComplement_UBXN11	-0.0237849728293491	-0.482653060787858	0.435083115129159	2.58201664878379	-0.104859863140083	0.917026962680369	0.958601877070294	-6.11189633311386
ENSG00000108312.15	UBTF	-0.0275474763378596	-0.564466216052214	0.509371263376495	2.31212919965017	-0.103792922165704	0.917868086259941	0.958601877070294	-6.0754192224293
ReverseComplement_ENSG00000156413.15&ReverseComplement_ENSG00000105732.13&ReverseComplement_ENSG00000143970.18&ReverseComplement_ENSG00000224383.8	ReverseComplement_FUT6 & ReverseComplement_ZNF574 & ReverseComplement_ASXL2 & ReverseComplement_PRR29	0.0273567681327864	-0.512613626045736	0.567327162311309	2.18510163602325	0.102491847890391	0.918893918145473	0.958727743168528	-6.04406663405465
yRNA__Y4	yRNA:Y4	-0.0293743774089172	-0.621339088708026	0.562590333890191	16.4412939268898	-0.100384656006517	0.920555630206877	0.959516153926263	-6.55064888553203
hsa-miR-3124-5p	hsa-miR-3124-5p	0.0259190160746194	-0.514431598627841	0.56626963077708	2.10717960344144	0.0970369960585899	0.923196302207194	0.961054873246341	-6.01931622093005
hsa-miR-6861-3p	hsa-miR-6861-3p	-0.0261965591866891	-0.580891358390638	0.52849824001726	2.06159018964567	-0.0955398688624995	0.924377539576605	0.961054873246341	-6.01837896657118
hsa-miR-378c	hsa-miR-378c	-0.0304061336844432	-0.677470553078263	0.616658285709376	2.97375640837054	-0.095062266266192	0.924754405890483	0.961054873246341	-6.15823992526955
ENSG00000109971.14	HSPA8	-0.0321347344221857	-0.745725611505506	0.681456142661135	1.88701039816784	-0.0911003212535788	0.927881362981176	0.963359179801045	-5.98738106963129
lncRNA__URS000075D758_9606_Homo_sapiens_long_intergenic_non-protein_coding_RNA_506_LINC00506_	lncRNA:LINC00506	0.0340153152072146	-0.762722389182743	0.830753019597172	1.62529062385743	0.0863681490524319	0.931617733213065	0.966291067064286	-5.87151733130106
hsa-miR-126-5p	hsa-miR-126-5p	0.04789445709189	-1.11319320579748	1.20898211998126	4.73453855711422	0.0834477683425375	0.933924358509929	0.96773571004111	-6.28302263522556
hsa-miR-6505-3p	hsa-miR-6505-3p	0.0226432358920361	-0.537342008493305	0.582628480277377	1.74202235107653	0.0818005813268318	0.935225623674723	0.968136789317235	-5.93114642489652
lncRNA__URS000075ED94_9606_Homo_sapiens_long_intergenic_non-protein_coding_RNA_1355_LINC01355_	lncRNA:LINC01355	-0.0221339723569498	-0.578939916934539	0.534671972220639	5.96158473018422	-0.0804173916447553	0.936318472018665	0.968321544792741	-6.29692487693662
yRNA__Y4&lncRNA__URS000075DA25_9606_Homo_sapiens_ZNF436_antisense_RNA_1_ZNF436-AS1__lncRNA	yRNA:Y4 & lncRNA:ZNF436-AS1	-0.0185358197948506	-0.499774422904869	0.462702783315168	10.7321916047983	-0.0779194401856987	0.938292400168536	0.969416245637541	-6.37917023644034
lncRNA__URS0000D77F8F_9606_Homo_sapiens_uncharacterized_LOC284454_LOC284454__lncRNA&MiR.hp__hsa-mir-24-1&MiR.hp__hsa-mir-24-2	lncRNA:URS0000D77F8F_9606_Homo_sapiensLOC284454 & MiR.hp:hsa-mir-24-1 & MiR.hp:hsa-mir-24-2	-0.0159119025835341	-0.440409631107256	0.408585825940188	8.53150579355186	-0.075830029190799	0.939943795169017	0.969758737258545	-6.32836405118906
MiR.hp__hsa-mir-30c-2	MiR.hp:hsa-mir-30c-2	-0.018849060617895	-0.526032903032076	0.488334781796286	2.9362999094672	-0.0751828498923882	0.94045535709587	0.969758737258545	-6.15857622703908
ReverseComplement_ENSG00000053770.12&ENSG00000171132.14&ReverseComplement_ENSG00000142733.17&ReverseComplement_ENSG00000163347.6&ReverseComplement_ENSG00000266074.10&ReverseComplement_ENSG00000204962.6	ReverseComplement_AP5M1 & PRKCE & ReverseComplement_MAP3K6 & ReverseComplement_CLDN1 & ReverseComplement_BAHCC1 & ReverseComplement_PCDHA8	0.0179700043746629	-0.516666979623115	0.552606988372441	2.5602424132999	0.0679960472872384	0.946137821033215	0.974669214469041	-6.11509448418587
snoRNA__Homo_sapiens300667_SNORD45A	snoRNA:SNORD45A	-0.0147774133193606	-0.519066687822766	0.489511861184045	3.61012226363406	-0.0592806793140669	0.953032685194685	0.98081789467558	-6.22559236180252
hsa-miR-144-5p	hsa-miR-144-5p	-0.0389748929698772	-1.43067254171772	1.35272275577797	7.62426849007698	-0.0566545142515245	0.955111026500144	0.980914264514375	-6.3163238525078
ENSG00000142279.13	WTIP	0.0147829270840696	-0.519684213422103	0.549250067590242	2.00163168298033	0.0559543567918538	0.955665183747501	0.980914264514375	-6.00581903632689
ReverseComplement_ENSG00000084112.15&ReverseComplement_ENSG00000155252.13&ReverseComplement_ENSG00000249967.1	ReverseComplement_SSH1 & ReverseComplement_PI4K2A & ReverseComplement_ENSG00000249967.1	-0.0235105526763402	-0.878149462827812	0.831128357475131	1.77451617457877	-0.0556512161546049	0.955905118960184	0.980914264514375	-5.93856942840445
MiR.hp__hsa-let-7a-1	MiR.hp:hsa-let-7a-1	-0.0136048458687164	-0.529982496821209	0.502772805083776	13.4835770603801	-0.0532991976079824	0.957766876317766	0.981873303020827	-6.45889979480923
hsa-miR-126-3p	hsa-miR-126-3p	-0.0245945268768484	-1.05418400261578	1.00499494886208	9.7336385687961	-0.0483246659305299	0.961705278705811	0.984957340570072	-6.3539533388642
ENSG00000148334.16	PTGES2	-0.0141063115557876	-0.647902993896763	0.619690370785188	2.82870720259449	-0.0450254428081402	0.964317859039122	0.986678852871914	-6.14905311854582
tRNA__Homo_sapiens_tRNA-Gln-CTG-1-1&tRNA__Homo_sapiens_tRNA-Gln-CTG-1-2&tRNA__Homo_sapiens_tRNA-Gln-CTG-1-3&tRNA__Homo_sapiens_tRNA-Gln-CTG-1-4&tRNA__Homo_sapiens_tRNA-Gln-CTG-1-5&tRNA__Homo_sapiens_tRNA-Gln-CTG-5-1	tRNA-Gln-CTG-1-1 & tRNA-Gln-CTG-1-2 & tRNA-Gln-CTG-1-3 & tRNA-Gln-CTG-1-4 & tRNA-Gln-CTG-1-5 & tRNA-Gln-CTG-5-1	0.0144526919302006	-0.662667097400451	0.691572481260852	2.02417466475831	0.0431795111761531	0.96577978618649	0.987220843215727	-5.99943578078612
hsa-miR-196b-5p	hsa-miR-196b-5p	-0.0152336528175088	-0.767687786514851	0.737220480879834	3.503002566566	-0.0409560914244507	0.967540831783273	0.987451397287134	-6.20406229945911
lncRNA__URS000075A6F2_9606_Homo_sapiens_BRWD1_antisense_RNA_2_BRWD1-AS2_	lncRNA:URS000075A6F2_9606_Homo_sapiens_BRWD1_antisense_RNA_2_BRWD1-AS2	-0.0107057910636232	-0.570495638340087	0.549084056212841	2.21390013063682	-0.0386890644791722	0.969336585490797	0.987451397287134	-6.05307583611797
snoRNA__Homo_sapiens300612_SNORA7B	snoRNA:SNORA7B	0.0118468898476996	-0.613255676976541	0.63694945667194	1.91797141909577	0.0383395976367505	0.969613419208544	0.987451397287134	-6.00439526196788
hsa-miR-4755-5p	hsa-miR-4755-5p	0.00806383247094367	-0.428919496507861	0.445047161449748	4.901564430151	0.0373311277861824	0.970412310078341	0.987451397287134	-6.29088790686568
hsa-miR-363-3p	hsa-miR-363-3p	-0.0100600433046019	-0.590706554459069	0.570586467849865	11.5481471083145	-0.0350495552807464	0.972219841513461	0.987451397287134	-6.40494945347018
hsa-miR-27b-3p	hsa-miR-27b-3p	0.0109904552032578	-0.62792929969704	0.649910210103555	7.27810451213917	0.0347987662353154	0.97241853347526	0.987451397287134	-6.31333484433765
snoRNA__Homo_sapiens300556_SNORD95	snoRNA:SNORD95	-0.0111797075858382	-0.66379673089485	0.641437315723174	8.02162444552231	-0.0346550499324073	0.97253239600612	0.987451397287134	-6.32310728643841
hsa-miR-96-5p	hsa-miR-96-5p	-0.0160422668720228	-0.98789984887533	0.955815315131284	4.16270684441591	-0.0333931656774561	0.973532177401452	0.987519708685956	-6.26193348518443
lncRNA__URS00007E4B6C_9606_Homo_sapiens_WWC2_antisense_RNA_1_WWC2-AS1_	lncRNA:WWC2-AS1	0.00647740122222773	-0.422677006611441	0.435631809055896	3.57731491917917	0.0305338595765675	0.975797741449329	0.988442025614905	-6.22123835540199
hsa-miR-4659a-3p	hsa-miR-4659a-3p	-0.00599286259410992	-0.413641648292261	0.401655923104042	5.28790979652592	-0.0297401154287403	0.976426699432769	0.988442025614905	-6.29562359742768
hsa-miR-6818-3p	hsa-miR-6818-3p	0.00787760640757601	-0.570637949963556	0.586393162778708	2.97639410402008	0.0275469625793991	0.978164618202465	0.988442025614905	-6.16944870948449
tRNA__Homo_sapiens_tRNA-Glu-TTC-1-1&tRNA__Homo_sapiens_tRNA-Glu-TTC-1-2	tRNA-Glu-TTC-1-1 & tRNA-Glu-TTC-1-2	0.0102761590000453	-0.744740659669988	0.765292977670079	6.96734801097836	0.0275339596675817	0.978174922421549	0.988442025614905	-6.31131632900234
hsa-miR-339-3p	hsa-miR-339-3p	0.00474482814618504	-0.376316923006518	0.385806579298888	6.1655340621425	0.0251895037059743	0.980032857762844	0.989306813318232	-6.30199601360693
lncRNA__URS000075DE64_9606_Homo_sapiens_human__non-protein_coding_MIR17HG:3&MiR.hp__hsa-mir-92a-1	lncRNA:URS000075DE64_9606_Homo_sapiens_human:non-protein_coding_MIR17HG:3 & MiR.hp:hsa-mir-92a-1	0.00267510037035379	-0.221910126645542	0.227260327386249	14.0398832044559	0.0240964674013021	0.980899106689465	0.989306813318232	-6.47847213863743
ENSG00000087460.29	GNAS	-0.00453271277603085	-0.445764877078125	0.436699451526063	4.44711124912352	-0.0207819128440318	0.98352608340746	0.991012485564701	-6.2792699755391
hsa-miR-502-3p	hsa-miR-502-3p	0.00339363423665873	-0.391847161676188	0.398634430149505	6.35814257337489	0.0173699172698946	0.986230481364364	0.992792851487511	-6.30451655034454
ReverseComplement_ENSG00000053770.12&ENSG00000171132.14	ReverseComplement_AP5M1 & PRKCE	0.00398140231131561	-0.592957956205286	0.600920760827917	2.09497295724136	0.0134927456084989	0.989303782522158	0.994940841112027	-6.02099898192617
ReverseComplement_lncRNA__URS000075B565_9606_Homo_sapiens_GRIK1_antisense_RNA_1_GRIK1-AS1_	ReverseComplement_lncRNA:GRIK1-AS1	0.00246793661235245	-0.559825452487152	0.564761325711857	2.09782449328029	0.00887902964381514	0.992961128099798	0.997671569883953	-6.02754105388627
ENSG00000170801.10	HTRA3	-0.00367316169966903	-1.25178956917741	1.24444324577807	3.12180890405311	-0.00595359704968307	0.995280236745169	0.998260622443289	-6.19101763760438
hsa-miR-151a-5p	hsa-miR-151a-5p	-0.00108647992761579	-0.410504401090068	0.408331441234837	5.91054850919418	-0.00536845529637018	0.9957441078848	0.998260622443289	-6.3007316066179
hsa-miR-6842-3p	hsa-miR-6842-3p	0.00100217703106154	-0.442415192912346	0.444419546974469	5.38762563393586	0.00457221059622883	0.996375333260204	0.998260622443289	-6.29630236987595
hsa-miR-185-3p	hsa-miR-185-3p	0.000492410879922467	-0.344023703405088	0.345008525164933	7.48127701054641	0.00289142933279878	0.997707784891046	0.998650797920244	-6.3165488150363
hsa-let-7d-5p	hsa-let-7d-5p	-0.000232863128470484	-0.429748659070952	0.429282932814011	11.4525172171603	-0.00109677128189182	0.99913052041384	0.99913052041384	-6.40140845114912
