# Supplementary material for: Multi-omics analysis reveals COVID-19 vaccine induced attenuation of inflammatory responses during breakthrough disease
Source: Nat Commun. 2024 Apr 22;15:3402. doi: 10.1038/s41467-024-47463-6 (PMC11035709; doi:10.1038/s41467-024-47463-6)
Supplement: Supplementary file 13 — Source Data [file 41467_2024_47463_MOESM13_ESM.zip › source_data/Figure_6b_STAGE_2_CT.NAAT.positive.ChAdOx1_vs_baseline.all.subgroups.txt]

feature_name	shortened_feature_name	logFC	CI.L	CI.R	AveExpr	t	P.Value	adj.P.Val	B
ENSG00000089876.12	DHX32	1.70536971845467	1.00631823455874	2.4044212023506	4.72210504601076	4.82897845009647	3.99670292077239e-06	0.00273702414396453	4.0838295184842
rRNA__Homo_sapiens_mitochondrially_encoded_12S_RNA_(MT-RNR1)	MT-RNR1	1.08613558797965	0.626661442084174	1.54560973387512	4.79314157961427	4.67917024716435	7.47334872921844e-06	0.00273702414396453	3.51428408618264
rRNA__45S_pre-ribosomal_N1_(RNA45SN1)&rRNA__45S_pre-ribosomal_N5_(RNA45SN5)&rRNA__45S_pre-ribosomal_N4_(RNA45SN4)&rRNA__45S_pre-ribosomal_N3_(RNA45SN3)&rRNA__28S_ribosomal_N1_(RNA28SN1)&rRNA__28S_ribosomal_N5_(RNA28SN5)&rRNA__28S_ribosomal_N4_(RNA28SN4)&rRNA__28S_ribosomal_N3_(RNA28SN3)	RNA45SN1 & RNA45SN5 & RNA45SN4 & RNA45SN3 & RNA28SN1 & RNA28SN5 & RNA28SN4 & RNA28SN3	0.993438343585269	0.566429053799823	1.42044763337071	5.51057854329154	4.60521040352764	1.01330504734753e-05	0.00273702414396453	3.23687387214617
ReverseComplement_ENSG00000203943.9	ReverseComplement_SAMD13	0.985821337761417	0.560027008514524	1.41161566700831	6.0595164246977	4.5829405437779	1.10992783362909e-05	0.00273702414396453	3.15352640052845
snoRNA__Homo_sapiens300596_SNORD68	snoRNA:SNORD68	1.0580294197442	0.598904349910246	1.51715448957814	5.35891215593132	4.56155188048072	1.2110726300728e-05	0.00273702414396453	3.07456848684968
hsa-miR-625-5p	hsa-miR-625-5p	-0.815971749173569	-1.17362209150201	-0.458321406845131	3.81461934521023	-4.51608762397084	1.45648475213395e-05	0.00274304628318562	2.90637004987638
ReverseComplement_ENSG00000203943.9&ENSG00000198015.14	ReverseComplement_SAMD13 & MRPL42	1.25134929353431	0.692668256222921	1.8100303308457	2.93915274842043	4.43364079035777	2.02917426106284e-05	0.00327566702143001	2.5993925871411
MiR.hp__hsa-mir-30d&MiR.hp__hsa-mir-30a	MiR.hp:hsa-mir-30d & MiR.hp:hsa-mir-30a	-0.716311438515415	-1.03980963391282	-0.392813243118011	3.6391450348507	-4.38304476360822	2.48228955127024e-05	0.00338965531187905	2.42243580674247
ENSG00000143549.21	TPM3	0.890677545509586	0.486478560011977	1.2948765310072	4.45937814879735	4.36185442026258	2.69972546963818e-05	0.00338965531187905	2.34590929127821
snoRNA__Homo_sapiens300199_SNORD80	snoRNA:SNORD80	0.830283587836937	0.449782285499618	1.21078489017426	5.66718381054991	4.319328032374	3.19270199842763e-05	0.00360775325822322	2.19351566471464
snoRNA__Homo_sapiens300755_SNORD14AL2	snoRNA:SNORD14AL2	0.908283890265952	0.485500487708842	1.33106729282306	4.26369849674301	4.25255132491713	4.14564545707961e-05	0.00400019954994305	1.95785573441098
ENSG00000133606.11	MKRN1	0.588872257533007	0.313158474793705	0.86458604027231	2.4000740913224	4.22774223031904	4.56499243750662e-05	0.00400019954994305	1.86588659894458
ENSG00000167112.10	ENSG00000167112.10	1.09212644195482	0.580533732360825	1.60371915154881	1.98075044579735	4.22565909350946	4.60199948223537e-05	0.00400019954994305	1.81754187661963
ENSG00000198015.14	MRPL42	1.12433100767806	0.588501380725087	1.66016063463104	3.58104903152904	4.15349170465469	6.07742237563091e-05	0.00463139096771798	1.61336312858402
ENSG00000182481.10	KPNA2	0.897299136037113	0.468679297933155	1.32591897414107	3.28719211922259	4.14391524061756	6.30437715069114e-05	0.00463139096771798	1.58296114717313
hsa-miR-30c-1-3p	hsa-miR-30c-1-3p	-0.752539532945329	-1.11410230432825	-0.390976761562411	2.95418694544383	-4.11994572739326	6.90858639702018e-05	0.00463139096771798	1.49938682824536
hsa-miR-27b-3p	hsa-miR-27b-3p	-1.21255311969756	-1.7976671234113	-0.627439115983831	7.31570289076902	-4.10209924268163	7.39406278739667e-05	0.00463139096771798	1.43779618548774
hsa-miR-30d-5p	hsa-miR-30d-5p	-0.683309565518854	-1.01351649136825	-0.353102639669456	13.7218646793694	-4.09616275592092	7.56266983998696e-05	0.00463139096771798	1.39613989508515
hsa-miR-505-3p	hsa-miR-505-3p	-0.868448142078876	-1.29022491051118	-0.446671373646567	4.87222212205928	-4.07574606101415	8.17107951152978e-05	0.00463139096771798	1.34234386205292
snoRNA__Homo_sapiens300661_SNORD55	snoRNA:SNORD55	1.18431386697174	0.607497711569866	1.76113002237362	5.79607648614644	4.06420196021354	8.53552948789322e-05	0.00463139096771798	1.30430797215586
snoRNA__Homo_sapiens300504_SNORD70	snoRNA:SNORD70	0.966449839301104	0.492917308523306	1.4399823700789	3.35799064284388	4.03994433118912	9.35265662662642e-05	0.00463139096771798	1.22945969419599
hsa-miR-503-5p	hsa-miR-503-5p	-1.03195436389618	-1.53774672271316	-0.526162005079202	6.37946835760259	-4.03863040001617	9.39898734460488e-05	0.00463139096771798	1.2191241900035
snoRNA__Homo_sapiens300651_SNORD99	snoRNA:SNORD99	1.18561902235798	0.604398137288278	1.76683990742767	4.15860118573069	4.03784672503953	9.42672497854102e-05	0.00463139096771798	1.21641263433858
rRNA__45S_pre-ribosomal_N1_(RNA45SN1)&rRNA__45S_pre-ribosomal_N5_(RNA45SN5)&rRNA__45S_pre-ribosomal_N4_(RNA45SN4)&rRNA__45S_pre-ribosomal_N2_(RNA45SN2)&rRNA__45S_pre-ribosomal_N3_(RNA45SN3)&rRNA__5.8S_ribosomal_N1_(RNA5-8SN_1_to_3,_RNA5-8SN5)	RNA45SN1 & RNA45SN5 & RNA45SN4 & RNA45SN2 & RNA45SN3 & RNA5-8SN_1_to_3,_RNA5-8SN5	0.796290569524567	0.404027998276931	1.1885531407722	11.0442828581055	4.01828358971228	0.000101450495640769	0.00477662750308621	1.14753154790186
ENSG00000111843.14	ENSG00000111843.14	1.69405747151646	0.854634244125215	2.5334806989077	3.23814624563571	3.9947815895719	0.000110772308566967	0.00500690834722692	1.08064980787775
MiR.hp__hsa-mir-182	MiR.hp:hsa-mir-182	-1.10961335770922	-1.6665968397516	-0.55262987566683	1.46628848860032	-3.94344004616291	0.000134061906776877	0.00582653671761043	0.848448596135771
hsa-miR-222-3p	hsa-miR-222-3p	-1.03226925327874	-1.55184604750933	-0.512692459048144	6.23417211729165	-3.93268469420396	0.000139500109361228	0.00583833791030326	0.863268606350002
snRNA__URS00001EC8D7_9606_Homo_sapiens_(human)_RNA,_U6_small_nuclear_2&snRNA__URS000021BDC3_9606_Homo_sapiens_(human)_RNA,_U6_small_nuclear_7&snRNA__URS000035C796_9606_Homo_sapiens_(human)_RNA,_U6_small_nuclear_1	human_RNA,_U6_small_nuclear_2 & human_RNA,_U6_small_nuclear_7 & human_RNA,_U6_small_nuclear_1	1.02699401919782	0.505956678637606	1.54803135975804	3.34075718334981	3.90161981382114	0.000156413320698033	0.00628455016444638	0.766942005031526
ReverseComplement_ENSG00000138606.19	ReverseComplement_SHF	-0.738671843190376	-1.11423536860824	-0.363108317772512	3.46884822231388	-3.89326548672738	0.00016128491572473	0.00628455016444638	0.734103700393826
MiR.hp__hsa-mir-486-1&MiR.hp__hsa-mir-486-2&lncRNA__URS000075A7EF_9606_Homo_sapiens_human__non-protein_coding_lnc-MARCH8-1:2	MiR.hp:hsa-mir-486-1 & MiR.hp:hsa-mir-486-2 & lncRNA:lnc-MARCH8-1:2	0.738922099100298	0.361396664576912	1.11644753362368	3.38229926702255	3.87434527166561	0.000172857436562507	0.00646947089776242	0.677206717327385
ReverseComplement_ENSG00000107554.17&ENSG00000173540.14&ENSG00000144136.11&ENSG00000176020.9&ENSG00000105819.14&ENSG00000185264.12	ReverseComplement_ENSG00000107554.17 & ENSG00000173540.14 & ENSG00000144136.11 & ENSG00000176020.9 & ENSG00000105819.14 & ENSG00000185264.12	1.11438683735955	0.543967744864814	1.68480592985428	2.28784737951096	3.86712136872524	0.00017748106002711	0.00646947089776242	0.652492596693783
ENSG00000204628.12	RACK1	0.90193137460601	0.435957796171905	1.36790495304011	5.72682636629542	3.83140520242052	0.000202123646157776	0.00711093219720374	0.527580468068242
ENSG00000143569.19	UBAP2L	1.34700703995994	0.649732482023102	2.04428159789677	3.19013372791147	3.82394756623965	0.000207664391599755	0.00711093219720374	0.523478636763971
MiR.hp__hsa-mir-3179-1&MiR.hp__hsa-mir-3179-2&MiR.hp__hsa-mir-3179-3&MiR.hp__hsa-mir-3179-4	MiR.hp:hsa-mir-3179-1 & MiR.hp:hsa-mir-3179-2 & MiR.hp:hsa-mir-3179-3 & MiR.hp:hsa-mir-3179-4	-0.844257468982002	-1.28365759280411	-0.404857345159889	2.17360301785107	-3.80330030807197	0.000223767690385391	0.00743698500398507	0.46017748987643
hsa-miR-7976	hsa-miR-7976	-0.667753738130159	-1.02048154531589	-0.315025930944424	6.8326472202965	-3.74733493228535	0.000273595263892636	0.00859674035693439	0.2632292311102
snoRNA__Homo_sapiens300786_SCARNA10	snoRNA:SCARNA10	1.0866637518609	0.512610606949898	1.6607168967719	2.13006165483068	3.74704545932545	0.000273878453849237	0.00859674035693439	0.278099942310604
MiR.hp__hsa-mir-30a	MiR.hp:hsa-mir-30a	-0.673607704317893	-1.03071785460337	-0.316497554032418	3.19693838803645	-3.73379726583699	0.000287140783614153	0.00876943474281063	0.219983868632465
snoRNA__Homo_sapiens300446_SNORD87	snoRNA:SNORD87	0.812189006487352	0.379057074994146	1.24532093798056	3.94039091048253	3.71178478100069	0.000310532621149215	0.00923425952364772	0.146974473443775
rRNA__45S_pre-ribosomal_N2_(RNA45SN2)&rRNA__45S_pre-ribosomal_N3_(RNA45SN3)&rRNA__28S_ribosomal_N2_(RNA28SN2)&rRNA__28S_ribosomal_N3_(RNA28SN3)	RNA45SN2 & RNA45SN3 & RNA28SN2 & RNA28SN3	1.27416318123734	0.591818395862653	1.95650796661203	5.75757070455864	3.69629867459141	0.000328059227922065	0.00950530583466495	0.0940877078116165
snoRNA__Homo_sapiens300734_SNORA45	snoRNA:SNORA45	0.914492168948547	0.422496061383403	1.40648827651369	2.77457167294366	3.67929157606625	0.000348385364386983	0.0096213167566106	0.0682099333187152
lncRNA__URS000075A6F2_9606_Homo_sapiens_BRWD1_antisense_RNA_2_BRWD1-AS2_	lncRNA:URS000075A6F2_9606_Homo_sapiens_BRWD1_antisense_RNA_2_BRWD1-AS2	-1.23237984678605	-1.89667818134233	-0.568081512229759	1.78968172439425	-3.67220828532346	0.000357197922378087	0.0096213167566106	0.0451354133945294
snRNA__URS000032B6B6_9606_Homo_sapiens_(human)_RNA,_U1_small_nuclear_3&snRNA__URS00000081EA_9606_Homo_sapiens_(human)_RNA,_variant_U1_small_nuclear_7&snRNA__URS0000162127_9606_Homo_sapiens_(human)_RNA,_variant_U1_small_nuclear_1&snRNA__URS0000669D0F_9606_Homo_sapiens_(human)_RNA,_variant_U1_small_nuclear_17	human_RNA,_U1_small_nuclear_3 & human_RNA,_variant_U1_small_nuclear_7 & human_RNA,_variant_U1_small_nuclear_1 & human_RNA,_variant_U1_small_nuclear_17	0.826366498129696	0.380885033610348	1.27184796264904	2.98333272644442	3.67188393809799	0.00035760646352004	0.0096213167566106	0.0385932466738721
snoRNA__Homo_sapiens300197_SNORD81	snoRNA:SNORD81	1.04435458606138	0.478021692937387	1.61068747918537	8.22744286978238	3.65024549580404	0.000385883219287225	0.0101406520417341	-0.0416287431659876
hsa-miR-183-5p	hsa-miR-183-5p	-0.981801009433186	-1.51562253233183	-0.447979486534546	9.33636777612346	-3.64060261319254	0.00039915430602537	0.0102510083138334	-0.0751288127025616
tRNA__Homo_sapiens_tRNA-Asn-GTT-2-1&tRNA__Homo_sapiens_tRNA-Asn-GTT-2-2&tRNA__Homo_sapiens_tRNA-Asn-GTT-2-3&tRNA__Homo_sapiens_tRNA-Asn-GTT-2-4&tRNA__Homo_sapiens_tRNA-Asn-GTT-2-5&tRNA__Homo_sapiens_tRNA-Asn-GTT-2-6&tRNA__Homo_sapiens_tRNA-Asn-GTT-2-7&tRNA__Homo_sapiens_tRNA-Asn-GTT-2-8&tRNA__Homo_sapiens_tRNA-Asn-GTT-3-1&tRNA__Homo_sapiens_tRNA-Asn-GTT-7-1&tRNA__Homo_sapiens_tRNA-Asn-GTT-1-1&tRN…	tRNA-Asn-GTT-2-1 & tRNA-Asn-GTT-2-2 & tRNA-Asn-GTT-2-3 & tRNA-Asn-GTT-2-4 & tRNA-Asn-GTT-2-5 & tRNA-Asn-GTT-2-6 & tRNA-Asn-GTT-2-7 & tRNA-Asn-GTT-2-8 & tRNA-Asn-GTT-3-1 & tRNA-Asn-GTT-7-1 & tRNA-Asn-GTT-1-1 & tRNA-Asn-GTT-6-1	-1.08745712393255	-1.68290727478968	-0.492006973075418	1.4828986638687	-3.61503590546763	0.000436460823240883	0.0106216585663793	-0.127048200955981
tRNA__Homo_sapiens_tRNA-Lys-TTT-3-1&tRNA__Homo_sapiens_tRNA-Lys-TTT-3-2&tRNA__Homo_sapiens_tRNA-Lys-TTT-3-3&tRNA__Homo_sapiens_tRNA-Lys-TTT-3-4&tRNA__Homo_sapiens_tRNA-Lys-TTT-3-5&tRNA__Homo_sapiens_tRNA-Lys-TTT-5-1	tRNA-Lys-TTT-3-1 & tRNA-Lys-TTT-3-2 & tRNA-Lys-TTT-3-3 & tRNA-Lys-TTT-3-4 & tRNA-Lys-TTT-3-5 & tRNA-Lys-TTT-5-1	-0.666634108291581	-1.03185991169914	-0.301408304884025	3.20413995984814	-3.61303326049599	0.000439518143342369	0.0106216585663793	-0.160738826848652
lncRNA__URS000075DBA6_9606_Homo_sapiens_uncharacterized_LOC101928009_LOC101928009__lncRNA	lncRNA:URS000075DBA6_9606_Homo_sapiensLOC101928009	2.02767611280626	0.91590072549348	3.13945150011905	0.828510717100729	3.61016799491909	0.000443927578471183	0.0106216585663793	-0.358085504140729
snoRNA__Homo_sapiens300468_SNORD58A	snoRNA:SNORD58A	1.08370137697438	0.488739929295083	1.67866282465369	4.65404856716135	3.60550981458542	0.000451185496624963	0.0106216585663793	-0.190962425463716
snoRNA__Homo_sapiens300706_SNORD42B	snoRNA:SNORD42B	1.03497872370759	0.465679634285936	1.60427781312925	4.68087722330467	3.59862684143378	0.000462115327582859	0.0106569453095639	-0.212383922723685
hsa-miR-1304-5p	hsa-miR-1304-5p	-0.751932084695321	-1.16711941002825	-0.336744759362388	3.97487228435366	-3.58492778358527	0.000484617080833662	0.0109523460268408	-0.253599554051474
snoRNA__Homo_sapiens300684_SNORD83B	snoRNA:SNORD83B	0.611518372329965	0.273175672928579	0.949861071731351	3.76952131058154	3.57765601496079	0.00049697787129219	0.0110114704815721	-0.271829246156215
hsa-miR-30e-3p	hsa-miR-30e-3p	-0.922774301869248	-1.43577949143928	-0.409769112299218	8.94497915346436	-3.5605707115197	0.000527200967812055	0.0113750904003003	-0.321079425190733
snoRNA__Homo_sapiens300165_SNORD29	snoRNA:SNORD29	1.17242505597103	0.51958075402144	1.82526935792062	6.65607930954931	3.55485061700961	0.000537701156152084	0.0113750904003003	-0.343804970807494
snoRNA__Homo_sapiens300708_SNORD42A	snoRNA:SNORD42A	1.25644106470436	0.555676695909753	1.95720543349897	2.74687979576235	3.54908166603931	0.000548490573288847	0.0113750904003003	-0.324231297861903
snoRNA__Homo_sapiens300644_SNORD61	snoRNA:SNORD61	0.770481283357073	0.340424918658016	1.20053764805613	4.38657494839482	3.54635817128707	0.000553654842492493	0.0113750904003003	-0.372411871986178
hsa-miR-1294	hsa-miR-1294	-1.02298705769665	-1.59501594694977	-0.450958168443539	3.81099964164924	-3.53995758813701	0.000565972617879357	0.0114064970173704	-0.391940349905191
ReverseComplement_lncRNA__URS0000083F23_9606_Homo_sapiens_human__non-protein_coding_lnc-NPIPA1-1:1	ReverseComplement_lncRNA:lnc-NPIPA1-1:1	-0.860612208364625	-1.34254619146087	-0.378678225268378	3.92966145334929	-3.53480803440819	0.000576069861557232	0.0114064970173704	-0.40891590159756
ReverseComplement_ENSG00000101109.12	ReverseComplement_ENSG00000101109.12	1.36697808589839	0.60046171021559	2.13349446158118	1.64500743189771	3.53009178155344	0.000585466218590693	0.0114064970173704	-0.480315732258724
hsa-miR-3163	hsa-miR-3163	-0.638192146309925	-0.997085288919735	-0.279299003700115	2.21471120264069	-3.51991500864897	0.000606236049107392	0.0115482284765228	-0.41045722490141
snoRNA__Homo_sapiens300738_SNORD67	snoRNA:SNORD67	0.917718175900576	0.401014138861948	1.4344222129392	1.79699292315004	3.51571256087943	0.000615013712246485	0.0115482284765228	-0.434404136037575
hsa-miR-27a-3p	hsa-miR-27a-3p	-1.07006768383422	-1.67322908984237	-0.466906277826071	8.02384763045326	-3.51174995661646	0.000623399944307866	0.0115482284765228	-0.467346143611971
hsa-miR-181a-2-3p	hsa-miR-181a-2-3p	-0.715191244739268	-1.12041511515092	-0.309967374327612	6.37276860435323	-3.49359897158283	0.00066320862033228	0.0120875119512174	-0.530360963624703
hsa-miR-584-5p	hsa-miR-584-5p	-0.822264304426912	-1.29301533818387	-0.351513270669951	7.57402237702714	-3.45753063739059	0.000749516275387846	0.0131870805669068	-0.630236708707701
tRNA__Homo_sapiens_tRNA-Val-CAC-1-1&tRNA__Homo_sapiens_tRNA-Val-CAC-1-2&tRNA__Homo_sapiens_tRNA-Val-CAC-1-3&tRNA__Homo_sapiens_tRNA-Val-CAC-1-4&tRNA__Homo_sapiens_tRNA-Val-CAC-1-5&tRNA__Homo_sapiens_tRNA-Val-CAC-1-6&tRNA__Homo_sapiens_tRNA-Val-CAC-1-7&tRNA__Homo_sapiens_tRNA-Val-CAC-5-1&tRNA__Homo_sapiens_tRNA-Val-CAC-4-1&tRNA__Homo_sapiens_tRNA-Val-CAC-2-1&tRNA__Homo_sapiens_tRNA-Val-CAC-6-1	tRNA-Val-CAC-1-1 & tRNA-Val-CAC-1-2 & tRNA-Val-CAC-1-3 & tRNA-Val-CAC-1-4 & tRNA-Val-CAC-1-5 & tRNA-Val-CAC-1-6 & tRNA-Val-CAC-1-7 & tRNA-Val-CAC-5-1 & tRNA-Val-CAC-4-1 & tRNA-Val-CAC-2-1 & tRNA-Val-CAC-6-1	-1.04585677751582	-1.644828915224	-0.446884639807646	1.89468246525253	-3.45630035858236	0.000752638664931728	0.0131870805669068	-0.608918824874436
rRNA__45S_pre-ribosomal_N1_(RNA45SN1)&rRNA__45S_pre-ribosomal_N5_(RNA45SN5)&rRNA__45S_pre-ribosomal_N4_(RNA45SN4)&rRNA__28S_ribosomal_N1_(RNA28SN1)&rRNA__28S_ribosomal_N5_(RNA28SN5)&rRNA__28S_ribosomal_N4_(RNA28SN4)	RNA45SN1 & RNA45SN5 & RNA45SN4 & RNA28SN1 & RNA28SN5 & RNA28SN4	0.981173516170369	0.41821821520711	1.54412881713363	7.14692725032658	3.44998960402605	0.000768848179179672	0.0131870805669068	-0.656989537955415
hsa-miR-378a-3p	hsa-miR-378a-3p	-0.896904466895069	-1.41186981767896	-0.381939116111179	9.6131924657243	-3.44757767992173	0.000775129545447498	0.0131870805669068	-0.666480628030734
snoRNA__Homo_sapiens300162_SNORD22	snoRNA:SNORD22	0.83302329071909	0.353850938310396	1.31219564312778	4.40643700785994	3.44121077714332	0.000791943287508951	0.0131870805669068	-0.690917746529616
MiR.hp__hsa-mir-106b	MiR.hp:hsa-mir-106b	-0.690893341011861	-1.08837947395289	-0.293407208070835	2.21735197091518	-3.44060571929105	0.000793558830574923	0.0131870805669068	-0.648051479799102
snoRNA__Homo_sapiens300262_SNORD60	snoRNA:SNORD60	0.693152663088847	0.293200888877359	1.09310443730034	6.71198865569396	3.43057683388587	0.000820791651721318	0.0133640289508294	-0.718424946766802
snoRNA__Homo_sapiens300559_SNORD41	snoRNA:SNORD41	1.08516615589061	0.457287168378354	1.71304514340287	3.00989800814486	3.42110318587073	0.000847320729740182	0.0133640289508294	-0.718422293488191
snoRNA__Homo_sapiens300200_SNORD79	snoRNA:SNORD79	1.31384174781763	0.55286264629023	2.07482084934504	3.94172149738247	3.41756048570974	0.000857446551821995	0.0133640289508294	-0.754431217484329
rRNA__45S_pre-ribosomal_N1_(RNA45SN1)&rRNA__45S_pre-ribosomal_N5_(RNA45SN5)&rRNA__45S_pre-ribosomal_N4_(RNA45SN4)&rRNA__45S_pre-ribosomal_N2_(RNA45SN2)&rRNA__45S_pre-ribosomal_N3_(RNA45SN3)&rRNA__18S_ribosomal_N2_(RNA18SN2-4)&rRNA__18S_ribosomal_N1_(RNA18SN1,_RNA18SN5)	RNA45SN1 & RNA45SN5 & RNA45SN4 & RNA45SN2 & RNA45SN3 & RNA18SN2-4 & RNA18SN1,_RNA18SN5	0.587764161528247	0.247131482642621	0.928396840413873	12.7550979020821	3.4155659378884	0.000863197274617225	0.0133640289508294	-0.788619019605212
hsa-miR-424-3p	hsa-miR-424-3p	-0.664328991044068	-1.04966959248378	-0.278988389604359	6.22645296745085	-3.41259159276958	0.00087184024735976	0.0133640289508294	-0.775892583402539
hsa-miR-221-3p	hsa-miR-221-3p	-1.09243827306233	-1.72631270352376	-0.458563842600905	7.12618119930272	-3.41145428423993	0.000875166497664933	0.0133640289508294	-0.769333329201606
lncRNA__URS0000A77400_9606_Homo_sapiens_metastasis_associated_lung_adenocarcinoma_transcript_1_MALAT1_&lncRNA__URS0000A77408_9606_Homo_sapiens_metastasis_associated_lung_adenocarcinoma_transcript_1_MALAT1__lncRNA&lncRNA__URS0000A76CFF_9606_Homo_sapiens_metastasis_associated_lung_adenocarcinoma_transcript_1_MALAT1__lncRNA	lncRNA:URS0000A77400_9606_Homo_sapiens_metastasis_associated_lung_adenocarcinoma_transcript_1_MALAT1 & lncRNA:URS0000A77408_9606_Homo_sapiens_metastasis_associated_lung_adenocarcinoma_transcript_1_MALAT1 & lncRNA:URS0000A76CFF_9606_Homo_sapiens_metastasis_associated_lung_adenocarcinoma_transcript_1_MALAT1	1.00930636268229	0.420536597340091	1.59807612802449	4.06533825470007	3.39330887738419	0.000929872932428241	0.0136072277149087	-0.830668572171815
snoRNA__Homo_sapiens300168_SNORD26	snoRNA:SNORD26	1.04126529257167	0.433202620036653	1.64932796510669	8.07545614183998	3.38968179498391	0.00094118594657715	0.0136072277149087	-0.832630321254242
ENSG00000109270.13	ENSG00000109270.13	1.21570653099108	0.505564714200921	1.92584834778124	1.77094363731568	3.38867208485766	0.000944358162073806	0.0136072277149087	-0.817384754560361
rRNA__5S_ribosomal_1_(RNA5S1-8,_RNA5S10-17)	rRNA:5S_ribsomalisoforms	0.910015687847975	0.378177954893616	1.44185342080233	9.32676190973038	3.38700326138708	0.000949623106528309	0.0136072277149087	-0.843722825169738
hsa-miR-550a-3-5p	hsa-miR-550a-3-5p	-0.441665951931561	-0.700083879730519	-0.183248024132603	4.67965941944641	-3.38311813547587	0.00096198703358983	0.0136072277149087	-0.867206914519795
hsa-miR-106a-5p	hsa-miR-106a-5p	-1.2629112429443	-2.00193075495611	-0.523891730932502	5.60984245878513	-3.38269472846168	0.000963343555037783	0.0136072277149087	-0.866751428479476
ENSG00000171940.14	ZNF217	0.658355394003504	0.27193666243308	1.04477412557393	4.23712085645814	3.37247011349876	0.000996651017586962	0.0137992461370108	-0.892557054574413
hsa-miR-132-3p	hsa-miR-132-3p	-1.16731991073308	-1.8527616817139	-0.481878139752253	2.65759151995255	-3.3710501115655	0.00100136122410167	0.0137992461370108	-0.872712978566571
snoRNA__Homo_sapiens300240_SNORD58C	snoRNA:SNORD58C	0.819773531128463	0.337521066798414	1.30202599545851	5.50000024684385	3.36484697401461	0.00102218292712703	0.0138910693950118	-0.920766313529188
ENSG00000196228.5	SULT1C3	1.07652128189848	0.442347555041048	1.7106950087559	2.45406009843685	3.36016231107682	0.00103817573508866	0.0138910693950118	-0.868011050705668
ReverseComplement_lncRNA__URS000075F019_9606_Homo_sapiens_long_intergenic_non-protein_coding_RNA_1160_LINC01160_	ReverseComplement_lncRNA:LINC01160	-1.06935734304213	-1.70012841724955	-0.438586268834707	1.91560480371211	-3.35580694723977	0.00105325432194514	0.0138910693950118	-0.877690698250413
hsa-miR-548q	hsa-miR-548q	-1.05535361751658	-1.6780739624751	-0.432633272558065	1.87977996261661	-3.35467792156555	0.00105719643183276	0.0138910693950118	-0.880160655863559
ENSG00000102781.14	ENSG00000102781.14	1.55009986783048	0.633030929104072	2.46716880655688	1.00992605963779	3.34582773803263	0.00108857983449276	0.0140179323964205	-1.02503345216972
lncRNA__URS0000204428_9606_Homo_sapiens_human__nuclear_paraspeckle_assembly_transcript_1_NEAT1_	lncRNA:URS0000204428_9606_Homo_sapiens_human:nuclear_paraspeckle_assembly_transcript_1_NEAT1	0.966519307807654	0.394454408394893	1.53858420722042	2.36266546010931	3.34434532720815	0.00109392109337178	0.0140179323964205	-0.92359550521395
lncRNA__URS000075AB50_9606_Homo_sapiens_SENP3-EIF4A1_readthrough_NMD_candidate__SENP3-EIF4A1__lncRNA	lncRNA:URS000075AB50_9606_SENP3-EIF4A1	-0.523744389211656	-0.833998518375479	-0.213490260047832	4.87029460016692	-3.34154793384722	0.00110406724184197	0.0140179323964205	-0.989951288871309
rRNA__45S_pre-ribosomal_N1_(RNA45SN1)&rRNA__45S_pre-ribosomal_N5_(RNA45SN5)&rRNA__45S_pre-ribosomal_N4_(RNA45SN4)&rRNA__45S_pre-ribosomal_N2_(RNA45SN2)&rRNA__45S_pre-ribosomal_N3_(RNA45SN3)	RNA45SN1 & RNA45SN5 & RNA45SN4 & RNA45SN2 & RNA45SN3	0.659515875563603	0.267619392559477	1.05141235856773	12.7983154635916	3.33119280850252	0.0011423968560507	0.0141299397005798	-1.03928597994434
snoRNA__Homo_sapiens300742_SNORD15B	snoRNA:SNORD15B	0.954031708308257	0.386873690970342	1.52118972564617	3.25152529106202	3.32969623992482	0.00114803830286692	0.0141299397005798	-0.9973100483164
ENSG00000170315.14	ENSG00000170315.14	1.10527673644074	0.448082375568742	1.76247109731273	2.39191128674762	3.32907119540743	0.00115040217031269	0.0141299397005798	-0.972055391622789
snoRNA__Homo_sapiens300505_SNORD70L1	snoRNA:SNORD70L1	0.899423750608289	0.361641944273412	1.43720555694316	3.21639041927844	3.31058031328847	0.001222427936624	0.0146877771125137	-1.04841766383739
hsa-miR-29b-2-5p	hsa-miR-29b-2-5p	-1.06095969849368	-1.69612545054527	-0.425793946442101	3.16367395189463	-3.30641754083994	0.00123921401356755	0.0146877771125137	-1.07536104021864
hsa-miR-532-5p	hsa-miR-532-5p	-0.852683761649494	-1.36357485290498	-0.341792670394008	9.79548682225443	-3.30373759085467	0.00125013445933545	0.0146877771125137	-1.08996563692823
hsa-miR-199b-3p	hsa-miR-199b-3p	-1.34736269490161	-2.15518208738996	-0.539543302413273	3.43088633246995	-3.30153667636549	0.0012591700936565	0.0146877771125137	-1.0925800074994
MiR.hp__hsa-let-7i	MiR.hp:hsa-let-7i	-1.07388613422305	-1.71825459505747	-0.429517673388628	4.57263161862752	-3.29890524697102	0.00127005326530482	0.0146877771125137	-1.11299013284863
snoRNA__Homo_sapiens300564_SNORD33	snoRNA:SNORD33	0.60376972130983	0.24098856933907	0.96655087328059	3.48218199753112	3.29437092401589	0.00128901297531226	0.0146877771125137	-1.1134123468089
hsa-miR-10395-3p	hsa-miR-10395-3p	0.977831263249274	0.39018633239235	1.5654761941062	3.07024496124476	3.29378165482254	0.00129149625660736	0.0146877771125137	-1.09637573148243
hsa-miR-221-5p	hsa-miR-221-5p	-0.99062333282184	-1.58657755602424	-0.394669109619441	1.75976858569179	-3.29034572967833	0.00130606506749516	0.0146877771125137	-1.06055187754862
ENSG00000270276.2&ENSG00000270882.2	H4C15 & H4C14	-0.525225536342811	-0.841439737860562	-0.20901133482506	2.42687549651667	-3.28783750084621	0.00131679709767378	0.0146877771125137	-1.1012443715386
hsa-miR-25-3p	hsa-miR-25-3p	-0.665498667949422	-1.066419654434	-0.264577681464839	14.3574455824956	-3.28574822810524	0.00132579934997911	0.0146877771125137	-1.19581586288588
hsa-miR-140-5p	hsa-miR-140-5p	-1.30668670198452	-2.09582155145258	-0.517551852516465	3.60302598209816	-3.27767682571059	0.00136112011702509	0.0149326770120229	-1.16715316756815
ReverseComplement_ENSG00000156413.15&ENSG00000101160.15	ReverseComplement_FUT6 & CTSZ	0.543958550853523	0.214864155837042	0.873052945870003	6.73124045712889	3.27183357374468	0.00138723654669197	0.0150011595565907	-1.18068729088752
hsa-miR-200c-3p	hsa-miR-200c-3p	-0.681996050119079	-1.09478938361603	-0.269202716622126	4.04140096960145	-3.27035626728506	0.00139391305614338	0.0150011595565907	-1.19164273754434
hsa-miR-196b-5p	hsa-miR-196b-5p	-1.0619629952041	-1.70558632015141	-0.418339670256795	3.49962781254524	-3.26605498009985	0.00141352338767851	0.0150686927177049	-1.19814376754498
snRNA__URS00006ECA78_9606_Homo_sapiens_(human)_RNA,_U12_small_nuclear	human_RNA,_U12_small_nuclear	-0.546093504340655	-0.877811849425261	-0.21437515925605	7.64133004420928	-3.25869266304207	0.00144768813151327	0.0152886690524299	-1.21057224375349
snoRNA__Homo_sapiens300112_SNORD3@	snoRNA:SNORD3@	0.793567341661394	0.310594808335193	1.2765398749876	6.90387944598429	3.25242458817352	0.00147738060332987	0.0153433747068391	-1.23613111586274
hsa-miR-23a-3p	hsa-miR-23a-3p	-1.23458367878604	-1.98672180598395	-0.482445551588135	7.13156534852826	-3.24914287480806	0.00149315200483366	0.0153433747068391	-1.24021126419102
MiR.hp__hsa-mir-25	MiR.hp:hsa-mir-25	-0.826237241418911	-1.33031528453614	-0.322159198301683	3.18976176686901	-3.24453802071179	0.00151554707645922	0.0153433747068391	-1.25422047897088
hsa-miR-93-3p	hsa-miR-93-3p	-0.855661688567092	-1.37780154713346	-0.333521830000722	7.16712173057811	-3.24385267841824	0.00151890679502621	0.0153433747068391	-1.25472938472345
hsa-miR-17-5p	hsa-miR-17-5p	-1.1750900411509	-1.89297405404552	-0.457206028256286	9.31555344367523	-3.24013231814583	0.00153726641312891	0.0153433747068391	-1.26962913376383
snoRNA__Homo_sapiens300669_SNORD21	snoRNA:SNORD21	0.529959917094486	0.206027281837305	0.853892552351668	5.17957194723577	3.23842766950778	0.00154574761704164	0.0153433747068391	-1.28746871061222
hsa-miR-374b-5p	hsa-miR-374b-5p	-1.45374398247524	-2.34299392038249	-0.564494044567991	6.90087967833793	-3.236010846696	0.00155784690680875	0.0153433747068391	-1.2807947060877
ReverseComplement_ENSG00000181143.15&ReverseComplement_ENSG00000139304.16&ENSG00000196932.12&ENSG00000101849.18	ReverseComplement_ENSG00000181143.15 & ReverseComplement_ENSG00000139304.16 & ENSG00000196932.12 & ENSG00000101849.18	-1.70085355940281	-2.74170126995842	-0.660005848847209	0.949633764954413	-3.23463747708438	0.00156476165314986	0.0153433747068391	-1.20959851147327
MiR.hp__hsa-mir-185	MiR.hp:hsa-mir-185	-0.827518770430528	-1.33448482717831	-0.320552713682742	2.48025155853999	-3.23105873649977	0.0015829147908747	0.0153433747068391	-1.27418872387318
MiR.hp__hsa-let-7f-1	MiR.hp:hsa-let-7f-1	-1.07403283013303	-1.7322504820237	-0.415815178242365	3.77116511545025	-3.22993597701541	0.00158865030150458	0.0153433747068391	-1.30477653670344
rRNA__45S_pre-ribosomal_N1_(RNA45SN1)&rRNA__45S_pre-ribosomal_N5_(RNA45SN5)&rRNA__45S_pre-ribosomal_N4_(RNA45SN4)&rRNA__45S_pre-ribosomal_N2_(RNA45SN2)&rRNA__45S_pre-ribosomal_N3_(RNA45SN3)&rRNA__5.8S_ribosomal_N1_(RNA5-8SN_1_to_3,_RNA5-8SN5)&rRNA__5.8S_ribosomal_N4_(RNA5-8SN4)	RNA45SN1 & RNA45SN5 & RNA45SN4 & RNA45SN2 & RNA45SN3 & RNA5-8SN_1_to_3,_RNA5-8SN5 & RNA5-8SN4	0.590322548251299	0.228214289914859	0.952430806587739	10.7041699633474	3.22698409308795	0.00160382224003168	0.0153586367053882	-1.31481772899163
hsa-let-7i-5p	hsa-let-7i-5p	-1.00335264030696	-1.61959544932776	-0.38710983128617	13.6316294874716	-3.22290582562162	0.00162500569086869	0.0154307263082489	-1.36758182571141
snoRNA__Homo_sapiens300612_SNORA7B&snoRNA__Homo_sapiens300602_SNORA7A	snoRNA:SNORA7A	0.790089892108928	0.299736394413052	1.2804433898048	2.92084417049929	3.18943026062109	0.00180899584712598	0.0169509972498219	-1.38455980397132
hsa-miR-425-3p	hsa-miR-425-3p	-0.805077904750628	-1.30489898665736	-0.305256822843898	5.95630129695583	-3.18837371053825	0.00181510678515792	0.0169509972498219	-1.4248506150299
snoRNA__Homo_sapiens300533_SNORD50B	snoRNA:SNORD50B	1.04664163025657	0.395428606657315	1.69785465385583	2.30794171935868	3.18141855404463	0.00185581614723367	0.0171366485083621	-1.36151376401938
ENSG00000108848.16	ENSG00000108848.16	1.42147180373647	0.536328155611316	2.30661545186162	1.37115526168551	3.1788524814754	0.0018710489073662	0.0171366485083621	-1.40087469065102
MiR.hp__hsa-mir-30e	MiR.hp:hsa-mir-30e	-1.00643478510812	-1.63344839283176	-0.379421177384487	2.38303503611047	-3.17727316454594	0.00188048178321849	0.0171366485083621	-1.41760249746244
tRNA__Homo_sapiens_tRNA-Ser-GCT-3-1&tRNA__Homo_sapiens_tRNA-Ser-GCT-4-1&tRNA__Homo_sapiens_tRNA-Ser-GCT-4-2&tRNA__Homo_sapiens_tRNA-Ser-GCT-4-3&tRNA__Homo_sapiens_tRNA-Ser-GCT-6-1&tRNA__Homo_sapiens_tRNA-Ser-GCT-5-1	tRNA-Ser-GCT-3-1 & tRNA-Ser-GCT-4-1 & tRNA-Ser-GCT-4-2 & tRNA-Ser-GCT-4-3 & tRNA-Ser-GCT-6-1 & tRNA-Ser-GCT-5-1	-0.609301247861871	-0.989399885487138	-0.229202610236604	6.06510722347326	-3.17308449337455	0.00190571426656155	0.0172276569697164	-1.46775224706203
ENSG00000107404.20	DVL1	0.777057824055345	0.291245647537222	1.26287000057347	3.09807961107661	3.16614517141044	0.0019482102967009	0.0172896203896584	-1.4610786679855
hsa-miR-664a-3p	hsa-miR-664a-3p	-1.0702239407744	-1.73981110510863	-0.400636776440177	5.97198149795961	-3.16383207143327	0.0019625701742643	0.0172896203896584	-1.49207170165943
MiR.hp__hsa-mir-30d	MiR.hp:hsa-mir-30d	-0.582485112958805	-0.947047494567097	-0.217922731350512	3.95991021922229	-3.16270627037916	0.0019695947482475	0.0172896203896584	-1.49659955510095
ReverseComplement_ENSG00000141404.17	ReverseComplement_GNAL	0.603062707347653	0.225541662053134	0.980583752642172	2.25204490746344	3.16203875409749	0.00197377082324419	0.0172896203896584	-1.41909118581731
hsa-miR-126-3p	hsa-miR-126-3p	-1.1985251503885	-1.95307821280103	-0.443972087975979	9.65068686878405	-3.14414993429891	0.00208879743503767	0.0178656735388689	-1.54069132070432
hsa-miR-151a-3p	hsa-miR-151a-3p	-0.701669821663295	-1.14345861441073	-0.259881028915859	10.7658584322071	-3.14386570205842	0.00209067431061312	0.0178656735388689	-1.54969647428683
hsa-miR-145-5p	hsa-miR-145-5p	-1.64922643876776	-2.68948776592121	-0.60896511161431	5.69513729619409	-3.13822239337908	0.00212826453599809	0.0178656735388689	-1.56304085271407
hsa-miR-20b-5p	hsa-miR-20b-5p	-1.06768008322837	-1.7416951707092	-0.393664995747542	7.2621475319591	-3.1355765322914	0.00214610383929633	0.0178656735388689	-1.55870174222259
snoRNA__Homo_sapiens300702_SNORD118	snoRNA:SNORD118	0.841719804044459	0.310324601614472	1.37311500647445	4.89331984921243	3.13542053494625	0.00214715994688603	0.0178656735388689	-1.57516734897279
rRNA__5S_ribosomal_1_(RNA5S1-8,_RNA5S10-17)&rRNA__5S_ribosomal_9_(RNA5S9)&lncRNA__URS000048471C_9606_Homo_sapiens_LZTS1_antisense_RNA_1_LZTS1-AS1_	rRNA:5S_ribsomalisoforms & lncRNA:LZTS1-AS1	0.691506859341575	0.254883658524612	1.12813006015854	6.35587210416157	3.13498570940837	0.00215010627771963	0.0178656735388689	-1.57373112211392
snoRNA__Homo_sapiens300197_SNORD81&snoRNA__Homo_sapiens300426_SNORD81L4&snoRNA__Homo_sapiens300132_SNORD81L3	snoRNA:SNORD81L3	0.955176664692324	0.352067348911186	1.55828598047346	3.26567770406224	3.1349711557065	0.00215020495689042	0.0178656735388689	-1.54458154573461
hsa-miR-29a-3p	hsa-miR-29a-3p	-0.741528472914094	-1.21025860819285	-0.272798337635341	6.11150824665657	-3.13148862072094	0.00217393895897398	0.0178763988407395	-1.58191974832397
hsa-miR-1304-3p	hsa-miR-1304-3p	-0.551721637212935	-0.900843944475325	-0.202599329950546	4.79196009248546	-3.12815525317947	0.00219688383855833	0.0178763988407395	-1.59656916473497
MiR.hp__hsa-mir-128-1	MiR.hp:hsa-mir-128-1	-0.694547393890939	-1.13418726607881	-0.254907521703068	5.90241796679992	-3.12716426943307	0.00220374837206209	0.0178763988407395	-1.59600461978198
ReverseComplement_ENSG00000160145.16	ReverseComplement_ENSG00000160145.16	1.80108602522253	0.660372225283187	2.94179982516188	2.0081882189345	3.12538586108092	0.0022161173075561	0.0178763988407395	-1.50855909908077
snRNA__URS000032B6B6_9606_Homo_sapiens_(human)_RNA,_U1_small_nuclear_3&snRNA__URS00000081EA_9606_Homo_sapiens_(human)_RNA,_variant_U1_small_nuclear_7&snRNA__URS0000162127_9606_Homo_sapiens_(human)_RNA,_variant_U1_small_nuclear_1	human_RNA,_U1_small_nuclear_3 & human_RNA,_variant_U1_small_nuclear_7 & human_RNA,_variant_U1_small_nuclear_1	0.666320462283912	0.2440282071577	1.08861271741012	3.44571240574545	3.12331592819444	0.0022305948995967	0.0178763988407395	-1.59307061087971
ReverseComplement_ENSG00000245848.3&ReverseComplement_ENSG00000134690.11&ENSG00000112208.11	ReverseComplement_CEBPA & ReverseComplement_CDCA8 & BAG2	0.982412440618262	0.356694800610142	1.60813008062638	3.27898586446595	3.10785921334783	0.00234150779361934	0.0186331253999285	-1.61367197594844
snoRNA__Homo_sapiens300662_SNORD46&snoRNA__Homo_sapiens300627_SNORD46.1-201	snoRNA:SNORD46.1-201	0.766622454804777	0.276711125519048	1.25653378409051	3.54120444763587	3.0974901589357	0.00241875479609851	0.0190261434712594	-1.66394019122122
rRNA__5S_ribosomal_1_(RNA5S1-8,_RNA5S10-17)&rRNA__5S_ribosomal_9_(RNA5S9)	rRNA:5S_ribsomalisoforms_repeat1	0.681862782856443	0.246009167673591	1.1177163980393	13.0639749985622	3.09672197631863	0.00242457049545252	0.0190261434712594	-1.71095053532784
ENSG00000111843.14&ReverseComplement_ENSG00000171843.17&ReverseComplement_ENSG00000164284.15	ENSG00000111843.14 & ReverseComplement_ENSG00000171843.17 & ReverseComplement_ENSG00000164284.15	1.80984064122828	0.651698208630346	2.9679830738262	1.40007369127789	3.09331569191728	0.00245051494750938	0.0190971164874869	-1.63894096274461
snoRNA__Homo_sapiens300241_SNORD58B	snoRNA:SNORD58B	1.18721997818224	0.42550903167795	1.94893092468653	3.92868333793225	3.08522528121217	0.00251317085390483	0.0194512538692634	-1.70085395848252
hsa-miR-625-3p	hsa-miR-625-3p	-0.535523657941581	-0.879540987259458	-0.191506328623704	7.44691976624402	-3.08137265098633	0.00254352587296448	0.019552273717346	-1.70457316400017
ENSG00000206172.8&ENSG00000188536.13	HBA1 & HBA2	0.669641784257427	0.239116624314019	1.10016694420084	7.62780743658525	3.07885963765531	0.00256350852835867	0.0195727340340898	-1.71212006920975
hsa-miR-331-5p	hsa-miR-331-5p	-0.897936075307256	-1.47699975911569	-0.318872391498819	3.53599819345638	-3.06948116864428	0.00263937306488883	0.0198513756323226	-1.74691608105297
ENSG00000170500.13	ENSG00000170500.13	0.946430183492984	0.335078998692745	1.55778136829322	1.90784043028865	3.06438767016741	0.00268144082200583	0.0198513756323226	-1.65721397931849
MiR.hp__hsa-mir-26a-2	MiR.hp:hsa-mir-26a-2	-0.917541642653658	-1.51030159001147	-0.32478169529585	2.31040283074633	-3.0640286030643	0.00268442967510646	0.0198513756323226	-1.71397491931108
snoRNA__Homo_sapiens300500_SNORD94	snoRNA:SNORD94	0.852709177550962	0.301692283448465	1.40372607165346	2.51846695631322	3.0632462103088	0.00269095294160928	0.0198513756323226	-1.70152679988528
hsa-miR-378i	hsa-miR-378i	-0.795383549896944	-1.30951294469659	-0.281254155097301	1.81298660559914	-3.06231634149225	0.0026987248697396	0.0198513756323226	-1.69042184424016
hsa-miR-500a-3p	hsa-miR-500a-3p	-0.774735580572448	-1.27564878109059	-0.273822380054301	7.77827818289162	-3.06151863476604	0.00270540871449352	0.0198513756323226	-1.75812550282764
ReverseComplement_ENSG00000127483.19	ReverseComplement_ENSG00000127483.19	1.61207301896467	0.567263783506897	2.65688225442245	1.41360815921253	3.05417268414963	0.00276768276305772	0.0201773001435821	-1.72466609060109
MiR.hp__hsa-mir-103a-2&MiR.hp__hsa-mir-103a-1	MiR.hp:hsa-mir-103a-2 & MiR.hp:hsa-mir-103a-1	-0.935926840205042	-1.54467960485781	-0.32717407555227	12.3432571235052	-3.04331451635202	0.00286216147230522	0.02060990938513	-1.84524604280369
MiR.hp__hsa-let-7g	MiR.hp:hsa-let-7g	-0.969264005805026	-1.60002684749004	-0.338501164120012	1.92399909213703	-3.04173844067047	0.00287612025595699	0.02060990938513	-1.75255063397266
lncRNA__URS00008E3A09_9606_Homo_sapiens_MIR194-2_host_gene_MIR194-2HG_&MiR.hp__hsa-mir-192	lncRNA:URS00008E3A09_9606_Homo_sapiens_MIR194-2_host_gene_MIR194-2HG & MiR.hp:hsa-mir-192	-0.674138852985291	-1.11293589037059	-0.235341815599997	2.78468750406	-3.04110596593426	0.00288173954234561	0.02060990938513	-1.80217877971463
ReverseComplement_ENSG00000111879.20	ReverseComplement_ENSG00000111879.20	0.825732699238409	0.286973501069799	1.36449189740702	2.34816619391141	3.03382598894184	0.00294715367839892	0.0209451802301307	-1.76713467099098
hsa-miR-548k	hsa-miR-548k	-1.10099987475454	-1.82023033158845	-0.381769417920643	1.88795656195014	-3.03015665667809	0.00298064177050133	0.0209580495201836	-1.76823843465028
hsa-miR-28-3p	hsa-miR-28-3p	-0.690636760039237	-1.14188451013804	-0.239389009940431	7.08109195206309	-3.02956673192523	0.0029860583829642	0.0209580495201836	-1.84679549230438
hsa-miR-589-5p	hsa-miR-589-5p	-0.522592863637648	-0.865026119391285	-0.180159607884011	6.25308959429535	-3.0208796386802	0.00306688181016735	0.0213924432554842	-1.88201951142097
hsa-miR-93-5p	hsa-miR-93-5p	-1.05712804788453	-1.75027972296711	-0.363976372801955	10.861618619412	-3.01887548547045	0.00308581261118932	0.0213924432554842	-1.89198043155634
hsa-miR-3074-5p	hsa-miR-3074-5p	-0.602628678365021	-0.998244428554869	-0.207012928175174	3.97686106764156	-3.0152415160516	0.00312041363728976	0.0215004110374233	-1.89834578204365
MiR.hp__hsa-mir-222	MiR.hp:hsa-mir-222	-0.642636294227438	-1.06479839356816	-0.22047419488672	5.7476032026725	-3.01322728169859	0.00313974615225628	0.0215025039518157	-1.90820124357497
hsa-miR-17-3p	hsa-miR-17-3p	-1.24132968700201	-2.0584944845256	-0.424164889478425	2.23834679009364	-3.00693039109278	0.00320089844084553	0.0217892484226232	-1.84608445949758
lncRNA__URS000075ACCB_9606_Homo_sapiens_human__non-protein_coding_lnc-CNTNAP3B-49:2&lncRNA__URS000075B5AE_9606_Homo_sapiens_long_intergenic_non-protein_coding_RNA_1189_LINC01189_	lncRNA:lncRNA:LINC01189	-0.573919780783128	-0.952404855778645	-0.19543470578761	2.56059705813714	-3.0015689018884	0.00325383056976711	0.0220169373882445	-1.89882730842174
hsa-miR-502-3p	hsa-miR-502-3p	-0.643194919984259	-1.06804084785268	-0.218348992115835	5.74821125708071	-2.99679494776347	0.00330164033470162	0.0222074617750764	-1.95196196955252
hsa-miR-20a-5p	hsa-miR-20a-5p	-1.2950164077941	-2.15310063098111	-0.436932184607096	8.59597059318119	-2.98738527496925	0.00339777715702151	0.0227188650144042	-1.95945193740858
ReverseComplement_ENSG00000172554.12&ReverseComplement_ENSG00000129657.16&ReverseComplement_ENSG00000127561.15&ENSG00000055483.19&ENSG00000130703.17&ReverseComplement_lncRNA__URS000075E632_9606_Homo_sapiens_small_nucleolar_RNA_host_gene_20_SNHG20_	ReverseComplement_SNTG2 & ReverseComplement_SEC14L1 & ReverseComplement_SYNGR3 & USP36 & OSBPL2 & ReverseComplement_lncRNA:URS000075E632_9606_SNHG20	0.530953318602201	0.178410020892487	0.883496616311916	3.70085687648872	2.98119070936801	0.00346246695707145	0.0229964130986258	-1.9856898878579
snRNA__URS000032B6B6_9606_Homo_sapiens_(human)_RNA,_U1_small_nuclear_3&snRNA__URS0000669D0F_9606_Homo_sapiens_(human)_RNA,_variant_U1_small_nuclear_17&snRNA__URS000069B06F_9606_Homo_sapiens_(human)_RNA,_variant_U1_small_nuclear_15	human_RNA,_U1_small_nuclear_3 & human_RNA,_variant_U1_small_nuclear_17 & human_RNA,_variant_U1_small_nuclear_15	0.590948437019089	0.198350942849003	0.983545931189174	5.50396176184683	2.97953126639617	0.00347998817687169	0.0229964130986258	-1.99918141466179
hsa-miR-664b-3p	hsa-miR-664b-3p	-1.08099178931954	-1.80056337380641	-0.361420204832666	4.17694681622677	-2.97368027744936	0.00354241951102037	0.0232067472960508	-2.01198295274952
snoRNA__Homo_sapiens300575_SNORD90	snoRNA:SNORD90	0.733483256621592	0.24495309150157	1.22201342174161	3.15655018563531	2.97197191848323	0.00356084167053248	0.0232067472960508	-1.98153338680207
tRNA__Homo_sapiens_tRNA-Val-CAC-1-1&tRNA__Homo_sapiens_tRNA-Val-CAC-1-2&tRNA__Homo_sapiens_tRNA-Val-CAC-1-3&tRNA__Homo_sapiens_tRNA-Val-CAC-1-4&tRNA__Homo_sapiens_tRNA-Val-CAC-1-5&tRNA__Homo_sapiens_tRNA-Val-CAC-1-6&tRNA__Homo_sapiens_tRNA-Val-CAC-1-7&tRNA__Homo_sapiens_tRNA-Val-CAC-5-1&tRNA__Homo_sapiens_tRNA-Val-CAC-4-1&tRNA__Homo_sapiens_tRNA-Val-AAC-1-1&tRNA__Homo_sapiens_tRNA-Val-AAC-1-2&tRN…	tRNA-Val-CAC-1-1 & tRNA-Val-CAC-1-2 & tRNA-Val-CAC-1-3 & tRNA-Val-CAC-1-4 & tRNA-Val-CAC-1-5 & tRNA-Val-CAC-1-6 & tRNA-Val-CAC-1-7 & tRNA-Val-CAC-5-1 & tRNA-Val-CAC-4-1 & tRNA-Val-AAC-1-1 & tRNA-Val-AAC-1-2 & tRNA-Val-AAC-1-3 & tRNA-Val-AAC-1-4 & tRNA-Val-AAC-1-5 & tRNA-Val-AAC-4-1 & tRNA-Val-AAC-3-1 & tRNA-Val-CAC-2-1 & tRNA-Val-CAC-6-1	-1.00122396291213	-1.66910263856681	-0.333345287257453	1.62381442040412	-2.96742355745929	0.00361032005458533	0.0232067472960508	-1.94547023207604
lncRNA__URS000037910D_9606_Homo_sapiens_human__non-protein_coding_lnc-CD36-11:1&lncRNA__URS000075C14B_9606_Homo_sapiens_human__non-protein_coding_lnc-CD36-11:2&MiR.hp__hsa-mir-1255b-1&MiR.hp__hsa-mir-1255b-2	lncRNA:lnc-CD36-11:2 & MiR.hp:hsa-mir-1255b-1 & MiR.hp:hsa-mir-1255b-2	-0.643689063349587	-1.07321962671045	-0.214158499988728	4.24281074423743	-2.96638789882685	0.00362167435799757	0.0232067472960508	-2.03176426645048
MiR.hp__hsa-mir-450a-2&MiR.hp__hsa-mir-450a-1	MiR.hp:hsa-mir-450a-2 & MiR.hp:hsa-mir-450a-1	-0.980244535217662	-1.63466217585775	-0.32582689457757	2.27193860414054	-2.9650042087967	0.00363689555668993	0.0232067472960508	-1.96450174988269
snoRNA__Homo_sapiens300430_SNORD89	snoRNA:SNORD89	1.33297774204767	0.442788198309328	2.22316728578602	5.28180231548353	2.96405522572622	0.00364736880590032	0.0232067472960508	-2.03828586607801
snRNA__URS0000734D8F_9606_Homo_sapiens_(human)_RNA_component_of_7SK_nuclear_ribonucleoprotein	human_RNA_component_of_7SK_nuclear_ribonucleoprotein	0.584757165316917	0.19414671108919	0.975367619544643	3.84661136875787	2.96331331050566	0.00365557612274074	0.0232067472960508	-2.03313270899068
snoRNA__Homo_sapiens300770_SNORD127	snoRNA:SNORD127	0.725086933464493	0.240134108051928	1.21003975887706	3.36277576822673	2.95962350041952	0.00369664711354038	0.0232179356953303	-2.02695026560373
hsa-miR-374a-5p	hsa-miR-374a-5p	-1.27637213763434	-2.13008168539572	-0.42266258987296	3.28529339051924	-2.95946398246501	0.00369843223465438	0.0232179356953303	-2.03379473034155
snoRNA__Homo_sapiens300550_SNORD63	snoRNA:SNORD63	0.721138557520377	0.237638996615759	1.204638118425	7.54611198423343	2.95235457717928	0.00377880177506907	0.02359141439684	-2.05191822863662
MiR.hp__hsa-mir-103a-2	MiR.hp:hsa-mir-103a-2	-0.83304736002345	-1.39261643603018	-0.273478284016719	1.62833218248734	-2.94687604811502	0.00384182743611099	0.0238354990730531	-1.96546580582872
hsa-miR-30e-5p	hsa-miR-30e-5p	-0.972889571986347	-1.62674124791302	-0.319037896059669	9.83799294835063	-2.94530442089962	0.00386008524811392	0.0238354990730531	-2.07880592793597
hsa-miR-26b-5p	hsa-miR-26b-5p	-1.02241347109955	-1.71092614450441	-0.333900797694684	9.49474785785793	-2.93941229524272	0.0039292474565346	0.0241307044885005	-2.09138546423607
hsa-miR-6802-3p	hsa-miR-6802-3p	-0.472519722945178	-0.791514006414112	-0.153525439476244	3.93199250496263	-2.9321279811381	0.00401632551810578	0.0245321504619434	-2.11850894610833
rRNA__45S_pre-ribosomal_N1_(RNA45SN1)&rRNA__45S_pre-ribosomal_N5_(RNA45SN5)&rRNA__45S_pre-ribosomal_N4_(RNA45SN4)&rRNA__45S_pre-ribosomal_N2_(RNA45SN2)&rRNA__45S_pre-ribosomal_N3_(RNA45SN3)&rRNA__28S_ribosomal_N1_(RNA28SN1)&rRNA__28S_ribosomal_N5_(RNA28SN5)&rRNA__28S_ribosomal_N4_(RNA28SN4)&rRNA__28S_ribosomal_N2_(RNA28SN2)&rRNA__28S_ribosomal_N3_(RNA28SN3)&lncRNA__URS000075BB79_9606_Homo_sapiens…	RNA45SN1 & RNA45SN5 & RNA45SN4 & RNA45SN2 & RNA45SN3 & RNA28SN1 & RNA28SN5 & RNA28SN4 & RNA28SN2 & RNA28SN3 & lncRNA:URS000075BB79_9606_Homo_sapiens_family_with_sequence_similarity_182_member_B_FAM182B & lncRNA:URS000075E27F_9606_Homo_sapiens_family_with_sequence_similarity_182_member_A_FAM182A & lncRNA:URS000075DBA6_9606_Homo_sapiensLOC101928009 & lncRNA:URS00007599C3_9606_Homo_sapiens_NKAIN3_in…	1.07571090633992	0.348816798520595	1.80260501415924	2.40380972413548	2.92934353145131	0.00405007726649263	0.0246053081243907	-2.03004471218973
lncRNA__URS000075E815_9606_Homo_sapiens_small_nucleolar_RNA_host_gene_10_SNHG10__lncRNA&snoRNA__Homo_sapiens300781_SCARNA13	lncRNA:URS000075E815_9606_SCARNA13	0.653824070254407	0.210980260393834	1.09666788011498	2.2617745287676	2.92251136429131	0.00413400061738749	0.0249808593457105	-2.05076155952514
hsa-miR-185-5p	hsa-miR-185-5p	-0.776490765585063	-1.30278221021	-0.25019932096013	12.8276256186421	-2.92049096603282	0.00415912258307269	0.0249989814833624	-2.18159575797695
ReverseComplement_ENSG00000104290.11	ReverseComplement_FZD3	0.823075602320729	0.264585309846556	1.3815658947949	3.50802598944875	2.91722537051326	0.00420002412982178	0.0251112553793577	-2.13975372348974
snoRNA__Homo_sapiens300197_SNORD81&snoRNA__Homo_sapiens300426_SNORD81L4	snoRNA:SNORD81L4	0.603465020869857	0.1929198876041	1.01401015413561	7.48316617352145	2.90962537584153	0.00429664787314958	0.0252274777466142	-2.16332277695567
snRNA__URS00003EE995_9606_Homo_sapiens_(human)_RNA,_U2_small_nuclear_1	human_RNA,_U2_small_nuclear_1	0.743848406102496	0.237323153632974	1.25037365857202	7.80809790509137	2.90689414519374	0.00433186723722128	0.0252274777466142	-2.16827846164738
hsa-miR-10a-5p	hsa-miR-10a-5p	-0.725066818415662	-1.21945156707789	-0.23068206975343	6.0401883754732	-2.90307895968212	0.00438150785699209	0.0252274777466142	-2.19538979922958
hsa-miR-22-5p	hsa-miR-22-5p	-0.90434493256587	-1.52097179822231	-0.287718066909427	3.78586260831175	-2.90307027542093	0.00438162144369704	0.0252274777466142	-2.19301304759369
lncRNA__URS0000A76AD1_9606_Homo_sapiens_prostate_cancer_associated_transcript_7_PCAT7_&lncRNA__URS0000A763F0_9606_Homo_sapiens_prostate_cancer_associated_transcript_7_PCAT7__lncRNA&lncRNA__URS0000A76486_9606_Homo_sapiens_prostate_cancer_associated_transcript_7_PCAT7__lncRNA	lncRNA:URS0000A76AD1_9606_Homo_sapiens_prostate_cancer_associated_transcript_7_PCAT7 & lncRNA:URS0000A763F0_9606_Homo_sapiens_prostate_cancer_associated_transcript_7_PCAT7 & lncRNA:URS0000A76486_9606_Homo_sapiens_prostate_cancer_associated_transcript_7_PCAT7	1.06444750558943	0.338426366066408	1.79046864511245	2.77675417335518	2.90215674224165	0.00439358519811842	0.0252274777466142	-2.12935606826217
hsa-miR-6833-3p	hsa-miR-6833-3p	-0.616756778437777	-1.03767481216824	-0.195838744707309	3.8174565695439	-2.90042927816134	0.00441629025636015	0.0252274777466142	-2.20082837949763
MiR.hp__hsa-mir-30c-2&MiR.hp__hsa-mir-30c-1	MiR.hp:hsa-mir-30c-2 & MiR.hp:hsa-mir-30c-1	-0.640252101672736	-1.07731573995856	-0.203188463386908	11.6611555751496	-2.89969432237443	0.00442598280417415	0.0252274777466142	-2.21648302575499
hsa-miR-629-5p	hsa-miR-629-5p	-0.650040338473062	-1.09408977690259	-0.205990900043535	8.76287980808574	-2.89770963428636	0.004452254317534	0.0252274777466142	-2.1940166150495
hsa-miR-150-5p	hsa-miR-150-5p	-0.765193204270547	-1.28812971021499	-0.242256698326104	11.0371190432731	-2.89646327088985	0.00446882559019462	0.0252274777466142	-2.21574204167535
snoRNA__Homo_sapiens300112_SNORD3@&snoRNA__Homo_sapiens300182_SNORD3@&snoRNA__Homo_sapiens300250_SNORD3@&snoRNA__Homo_sapiens300243_SNORD3@&snoRNA__Homo_sapiens300448_SNORD3@&snoRNA__Homo_sapiens300011_SNORD3@L39	snoRNA:SNORD3@L39	2.12637904433646	0.67314532438072	3.5796127642922	0.272479048833521	2.89635038490611	0.00447032927867768	0.0252274777466142	-2.12630684590645
hsa-miR-106b-3p	hsa-miR-106b-3p	-0.583626855710779	-0.982545351267761	-0.184708360153798	11.7829818555679	-2.8959894635585	0.00447514001609202	0.0252274777466142	-2.22642450732542
snRNA__URS000032B6B6_9606_Homo_sapiens_(human)_RNA,_U1_small_nuclear_3&snRNA__URS00000081EA_9606_Homo_sapiens_(human)_RNA,_variant_U1_small_nuclear_7&snRNA__URS000012964C_9606_Homo_sapiens_(human)_RNA,_variant_U1_small_nuclear_2A&snRNA__URS00006C1430_9606_Homo_sapiens_(human)_RNA,_variant_U1_small_nuclear_14	human_RNA,_U1_small_nuclear_3 & human_RNA,_variant_U1_small_nuclear_7 & human_RNA,_variant_U1_small_nuclear_2A & human_RNA,_variant_U1_small_nuclear_14	0.733241506878084	0.231900445607182	1.23458256814899	5.38833450069027	2.89507385526424	0.00448736551068093	0.0252274777466142	-2.22039054763974
ENSG00000257218.6&ENSG00000111780.8	ENSG00000257218.6 & ENSG00000111780.8	1.23368143738274	0.389147896789004	2.07821497797647	1.70017955769521	2.89155867966941	0.00453458632048501	0.0253667452581587	-2.08359174681917
hsa-miR-18a-3p	hsa-miR-18a-3p	-0.438355329813753	-0.73898780394642	-0.137722855681086	9.22851353548068	-2.88626552840345	0.00460655149685058	0.0256423802534047	-2.22685773453472
rRNA__45S_pre-ribosomal_N4_(RNA45SN4)&rRNA__28S_ribosomal_N4_(RNA28SN4)	RNA45SN4 & RNA28SN4	0.922045952215937	0.288921647167633	1.55517025726424	3.21477771560768	2.88276646797173	0.00465469758211964	0.0257833738617411	-2.21101123352094
hsa-miR-15b-5p	hsa-miR-15b-5p	-1.12595552897564	-1.90289470270633	-0.349016355244938	9.0460184057906	-2.86866675624529	0.0048534151511495	0.0267529713209704	-2.27079865524454
hsa-miR-107	hsa-miR-107	-0.869028111266086	-1.47008180678758	-0.267974415744596	9.50025155104236	-2.86197895287602	0.00495036189166538	0.0270316985803358	-2.29144481410316
MiR.hp__hsa-mir-181a-1&MiR.hp__hsa-mir-181a-2	MiR.hp:hsa-mir-181a-1 & MiR.hp:hsa-mir-181a-2	-0.927252310818606	-1.56859853360653	-0.285906088030681	9.64082883389074	-2.86187898191449	0.00495182443020311	0.0270316985803358	-2.29238407234106
ENSG00000133316.16	WDR74	0.861484720425943	0.264089218835745	1.45888022201614	4.21421942232036	2.85450963443172	0.0050607308760252	0.027493393701483	-2.31816272128781
snoRNA__Homo_sapiens300608_SNORD19B	snoRNA:SNORD19B	0.961890333344531	0.29320529668799	1.63057537000107	2.14037466938506	2.84740889497446	0.00516773679650823	0.0279403951198771	-2.20827872589838
hsa-miR-4659a-3p	hsa-miR-4659a-3p	-0.56530142874313	-0.958963192197705	-0.171639665288554	4.51855342676216	-2.84251478045163	0.00524269006022616	0.0279871204353563	-2.35460429107056
hsa-miR-664a-5p	hsa-miR-664a-5p	-0.611168161155292	-1.03678530026294	-0.185551022047642	3.51762383190599	-2.842415059952	0.00524422755962926	0.0279871204353563	-2.34466892747569
hsa-miR-4732-5p	hsa-miR-4732-5p	-0.647174158938244	-1.0979878639015	-0.196360453974992	5.86932496679612	-2.84164577311946	0.0052561023575752	0.0279871204353563	-2.35360574002805
lncRNA__URS0000CCE08E_9606_Homo_sapiens_uncharacterized_LOC107985355_LOC107985355__lncRNA	lncRNA:URS0000CCE08E_9606_Homo_sapiensLOC107985355	-0.577325843814437	-0.979800922549562	-0.174850765079313	6.15886522389179	-2.83940855888437	0.00529077610444911	0.0279871204353563	-2.35423501065564
MiR.hp__hsa-mir-26a-2&MiR.hp__hsa-mir-26a-1	MiR.hp:hsa-mir-26a-2 & MiR.hp:hsa-mir-26a-1	-0.698939553732544	-1.1863079164062	-0.211571191058886	12.489656482755	-2.83875666421495	0.00530091885108775	0.0279871204353563	-2.38595769850229
snoRNA__Homo_sapiens300198_SNORD47	snoRNA:SNORD47	0.703086611091305	0.212560048074817	1.19361317410779	5.41679561455082	2.83721455783961	0.00532498309168284	0.0279871204353563	-2.36937320349058
snRNA__URS000032B6B6_9606_Homo_sapiens_(human)_RNA,_U1_small_nuclear_3&snRNA__URS00000081EA_9606_Homo_sapiens_(human)_RNA,_variant_U1_small_nuclear_7	human_RNA,_U1_small_nuclear_3 & human_RNA,_variant_U1_small_nuclear_7	0.808325247191887	0.243796616312253	1.37285387807152	4.9315824006844	2.83430154277223	0.00537071275260672	0.0280967843076185	-2.37597032988825
snRNA__URS000032B6B6_9606_Homo_sapiens_(human)_RNA,_U1_small_nuclear_3&snRNA__URS00000081EA_9606_Homo_sapiens_(human)_RNA,_variant_U1_small_nuclear_7&snRNA__URS000012964C_9606_Homo_sapiens_(human)_RNA,_variant_U1_small_nuclear_2A	human_RNA,_U1_small_nuclear_3 & human_RNA,_variant_U1_small_nuclear_7 & human_RNA,_variant_U1_small_nuclear_2A	0.738923616723455	0.219411285240111	1.2584359482068	2.98700072746032	2.81546134250819	0.00567524535366338	0.0295531209660812	-2.38718826055029
hsa-miR-3909	hsa-miR-3909	-0.430085536917117	-0.732955879454782	-0.127215194379452	3.95705680933491	-2.81089078379929	0.00575146188895155	0.0298126235528223	-2.42935432723293
hsa-miR-146a-5p	hsa-miR-146a-5p	-0.810875120121147	-1.38374081156175	-0.23800942868054	7.69104960545199	-2.80186395351685	0.00590474026584212	0.0304673812803726	-2.43446916132584
ReverseComplement_ENSG00000138821.14&ReverseComplement_ENSG00000140057.9	ReverseComplement_SLC39A8 & ReverseComplement_AK7	-0.735236859925809	-1.25509245399021	-0.215381265861411	3.48763791013	-2.7995642049528	0.00594438185181635	0.0304881329429684	-2.45082585471703
hsa-miR-363-3p	hsa-miR-363-3p	-0.676785722592697	-1.15593117312388	-0.197640272061516	11.5418489513749	-2.79595193698249	0.00600713813037402	0.0304881329429684	-2.47789898877949
snoRNA__Homo_sapiens300771_SNORD71	snoRNA:SNORD71	0.549074643623761	0.160316643591512	0.937832643656009	4.03183443884076	2.79574741015244	0.00601070940361167	0.0304881329429684	-2.46684507348523
hsa-miR-618	hsa-miR-618	-1.19724764667089	-2.04503135334255	-0.349463939999234	2.79162312246541	-2.79540545588264	0.0060166846427274	0.0304881329429684	-2.44889715653221
hsa-miR-155-5p	hsa-miR-155-5p	-0.622033036722012	-1.06360241618392	-0.180463657260103	5.70729134087323	-2.78843408949173	0.00613968779293206	0.0309725321697019	-2.49199527485702
ReverseComplement_ENSG00000073536.18	ReverseComplement_NLE1	0.363420081018465	0.105110277600206	0.621729884436725	6.53390247385591	2.78492763089132	0.00620241847225961	0.0311499238829038	-2.49196724114186
snoRNA__Homo_sapiens300249_SNORD32B	snoRNA:SNORD32B	0.826545767322194	0.238344076253321	1.41474745839107	3.15222179288355	2.78154774907007	0.00626343701406673	0.0313171850703337	-2.46902226809116
snoRNA__Homo_sapiens300737_SNORD14A	snoRNA:SNORD14A	0.857594121887627	0.246373037766839	1.46881520600842	5.41360494624646	2.77734193046151	0.00634013019571975	0.0315610005337591	-2.51992649595417
hsa-miR-454-3p	hsa-miR-454-3p	-1.22076512270412	-2.09198656610338	-0.349543679304866	3.88197681889033	-2.77363582996567	0.00640841899568518	0.0317610239698432	-2.5201969470227
ReverseComplement_ENSG00000185219.17	ReverseComplement_ENSG00000185219.17	0.631836013833062	0.179389945524217	1.08428208214191	2.16060409170704	2.76428896470155	0.00658363012576863	0.032486908480867	-2.42996894200924
hsa-miR-182-5p	hsa-miR-182-5p	-0.718846629526272	-1.23392299612023	-0.203770262932317	11.7470451119751	-2.76255224090735	0.00661666217769934	0.0325079489600011	-2.56720191068297
hsa-miR-1284	hsa-miR-1284	-0.658719144935651	-1.13128059061634	-0.186157699254958	3.8935701170776	-2.75922986195653	0.00668027360417652	0.0325246246935408	-2.55930454711888
MiR.hp__hsa-mir-150	MiR.hp:hsa-mir-150	-0.785337413700833	-1.34883112623519	-0.221843701166473	1.53948325675109	-2.75875475951753	0.00668941542141357	0.0325246246935408	-2.40918557234833
hsa-miR-339-3p	hsa-miR-339-3p	-0.586044886144823	-1.00682731530569	-0.165262456983954	5.84980472421302	-2.75688827464051	0.00672544022658384	0.0325246246935408	-2.56874076740396
MiR.hp__hsa-let-7b	MiR.hp:hsa-let-7b	-0.637709162741753	-1.09567037010095	-0.179747955382551	2.69147163277335	-2.75638480749387	0.00673518776839695	0.0325246246935408	-2.54118485210371
lncRNA__URS0000D77F8F_9606_Homo_sapiens_uncharacterized_LOC284454_LOC284454__lncRNA&MiR.hp__hsa-mir-24-1&MiR.hp__hsa-mir-24-2	lncRNA:URS0000D77F8F_9606_Homo_sapiensLOC284454 & MiR.hp:hsa-mir-24-1 & MiR.hp:hsa-mir-24-2	-0.679664652108915	-1.16817291118079	-0.191156393037036	8.7298357390295	-2.7540299272678	0.00678095108215632	0.0326062754163261	-2.556839375746
MiR.hp__hsa-mir-16-2&MiR.hp__hsa-mir-16-1	MiR.hp:hsa-mir-16-2 & MiR.hp:hsa-mir-16-1	-1.15878487544087	-1.99298605137166	-0.324583699510092	10.097348931037	-2.74965307739782	0.00686676026259046	0.0328789792234204	-2.57965420283347
hsa-miR-6881-3p	hsa-miR-6881-3p	-0.486111185753733	-0.836338375264982	-0.135883996242484	2.95045751859215	-2.74746164100519	0.00691009384839154	0.0329468609649048	-2.56999699855037
rRNA__45S_pre-ribosomal_N1_(RNA45SN1)&rRNA__45S_pre-ribosomal_N5_(RNA45SN5)&rRNA__45S_pre-ribosomal_N2_(RNA45SN2)&rRNA__45S_pre-ribosomal_N3_(RNA45SN3)	RNA45SN1 & RNA45SN5 & RNA45SN2 & RNA45SN3	0.391032452129345	0.108944413414347	0.673120490844343	2.46974958274866	2.74393621858793	0.00698032776107801	0.0330845740337668	-2.5231624530707
hsa-miR-335-3p	hsa-miR-335-3p	-0.677107255216096	-1.16572054571193	-0.18849396472026	3.86995740839424	-2.74307747313382	0.00699753380006219	0.0330845740337668	-2.59941818943391
MiR.hp__hsa-mir-16-2	MiR.hp:hsa-mir-16-2	-0.886680512128476	-1.52799868580731	-0.245362338449638	1.42651274015077	-2.73677754872145	0.00712494421963608	0.0334759816296023	-2.45392006741885
ReverseComplement_ENSG00000186283.14	ReverseComplement_TOR3A	-0.498701897434558	-0.859497404887345	-0.137906389981771	6.14060247841737	-2.73606103708508	0.00713956776348156	0.0334759816296023	-2.61461643996572
snoRNA__Homo_sapiens300774_SCARNA7	snoRNA:SCARNA7	1.05027137334463	0.289225551544753	1.8113171951445	1.53739088641666	2.73172265530701	0.00722869534456768	0.033637950669652	-2.45123823046341
ENSG00000181322.15	NME9	-1.07889915586918	-1.86107578659729	-0.296722525141077	2.12365381458055	-2.73037248746805	0.0072566386741282	0.033637950669652	-2.58903172761757
rRNA__Homo_sapiens_mitochondrially_encoded_16S_RNA_(MT-RNR2)	MT-RNR2	0.533962270274474	0.146659640010209	0.921264900538739	6.94546660360242	2.72901552697403	0.00728482141009292	0.033637950669652	-2.62163419659429
ENSG00000242485.6	MRPL20	0.61657886016589	0.169064517587593	1.06409320274419	5.2187934819982	2.72726634925592	0.00732129677081275	0.033637950669652	-2.64422906057452
MiR.hp__hsa-let-7f-2	MiR.hp:hsa-let-7f-2	-0.930738475380291	-1.60629019937451	-0.255186751386074	12.2412144420613	-2.72718715609586	0.0073229520926853	0.033637950669652	-2.66320482814517
snRNA__URS000032B6B6_9606_Homo_sapiens_(human)_RNA,_U1_small_nuclear_3&snRNA__URS00000081EA_9606_Homo_sapiens_(human)_RNA,_variant_U1_small_nuclear_7&snRNA__URS000012964C_9606_Homo_sapiens_(human)_RNA,_variant_U1_small_nuclear_2A&snRNA__URS0000162127_9606_Homo_sapiens_(human)_RNA,_variant_U1_small_nuclear_1&snRNA__URS000075AD80_9606_Homo_sapiens_(human)_RNA,_variant_U1_small_nuclear_19	human_RNA,_U1_small_nuclear_3 & human_RNA,_variant_U1_small_nuclear_7 & human_RNA,_variant_U1_small_nuclear_2A & human_RNA,_variant_U1_small_nuclear_1 & human_RNA,_variant_U1_small_nuclear_19	0.917815200523217	0.250303803894429	1.585326597152	5.18156160546442	2.72171372419078	0.0074381864961018	0.0340289503667815	-2.65737423231424
rRNA__45S_pre-ribosomal_N1_(RNA45SN1)&rRNA__45S_pre-ribosomal_N5_(RNA45SN5)&rRNA__45S_pre-ribosomal_N3_(RNA45SN3)&rRNA__28S_ribosomal_N1_(RNA28SN1)&rRNA__28S_ribosomal_N5_(RNA28SN5)&rRNA__28S_ribosomal_N3_(RNA28SN3)	RNA45SN1 & RNA45SN5 & RNA45SN3 & RNA28SN1 & RNA28SN5 & RNA28SN3	0.892330545764946	0.242840902180544	1.54182018934935	3.76599784316621	2.71956480061272	0.00748387692621917	0.0340999230912406	-2.65095824069351
hsa-let-7i-3p	hsa-let-7i-3p	-1.0498481040164	-1.81745024470638	-0.282245963326416	3.91971031423842	-2.70729869017959	0.00774959105866314	0.0351688268927283	-2.68709401430185
hsa-miR-146b-5p	hsa-miR-146b-5p	-0.732716448729314	-1.26970023291278	-0.195732664545844	7.03880872546489	-2.70097554563505	0.00788988257627905	0.0356622692447813	-2.68825078368811
tRNA__Homo_sapiens_tRNA-Lys-CTT-1-1&tRNA__Homo_sapiens_tRNA-Lys-CTT-1-2&tRNA__Homo_sapiens_tRNA-Lys-CTT-4-1	tRNA-Lys-CTT-1-1 & tRNA-Lys-CTT-1-2 & tRNA-Lys-CTT-4-1	-0.605808820541429	-1.05037951965796	-0.161238121424901	5.33013775903607	-2.69737071898778	0.00797088954467689	0.0358389363522103	-2.71752851873987
ReverseComplement_ENSG00000105329.11&ENSG00000171989.6	ReverseComplement_TGFB1 & LDHAL6B	-0.66064377649396	-1.14562602022046	-0.175661532767463	4.41766105465694	-2.69641908171438	0.00799239996527168	0.0358389363522103	-2.7188487236073
snoRNA__Homo_sapiens300685_SNORD83A	snoRNA:SNORD83A	1.13983503326781	0.300797972536641	1.97887209399899	2.18463914858748	2.68909867611619	0.00815963441672393	0.0364442169600713	-2.58469145552941
snoRNA__Homo_sapiens300776_SCARNA2	snoRNA:SCARNA2	0.603179358015367	0.158113133987578	1.04824558204316	2.29537916384407	2.68267286109302	0.00830903783756474	0.0367540157558924	-2.6399931412874
snoRNA__Homo_sapiens300202_SNORD44	snoRNA:SNORD44	0.743092910436187	0.194715574246395	1.29147024662598	6.74827644878413	2.68231329632465	0.00831747063245146	0.0367540157558924	-2.74118084981448
hsa-miR-23b-3p	hsa-miR-23b-3p	-0.919427222317831	-1.59803139468462	-0.240823049951038	5.09391276090378	-2.68192553155323	0.00832657348098094	0.0367540157558924	-2.75510736152606
ENSG00000109971.14	HSPA8	0.852156935962731	0.222317531894174	1.48199634003129	2.78109650631713	2.67815456413123	0.00841556921237763	0.0370023082100651	-2.66100513724441
tRNA__Homo_sapiens_tRNA-His-GTG-1-1&tRNA__Homo_sapiens_tRNA-His-GTG-1-2&tRNA__Homo_sapiens_tRNA-His-GTG-1-3&tRNA__Homo_sapiens_tRNA-His-GTG-1-4&tRNA__Homo_sapiens_tRNA-His-GTG-1-5&tRNA__Homo_sapiens_tRNA-His-GTG-1-6&tRNA__Homo_sapiens_tRNA-His-GTG-1-7&tRNA__Homo_sapiens_tRNA-His-GTG-1-8&tRNA__Homo_sapiens_tRNA-His-GTG-1-9	tRNA-His-GTG-1-1 & tRNA-His-GTG-1-2 & tRNA-His-GTG-1-3 & tRNA-His-GTG-1-4 & tRNA-His-GTG-1-5 & tRNA-His-GTG-1-6 & tRNA-His-GTG-1-7 & tRNA-His-GTG-1-8 & tRNA-His-GTG-1-9	-0.613094022330079	-1.06670995389426	-0.159478090765895	4.4329517007439	-2.67537500172367	0.00848171788785984	0.0371486093538047	-2.77039985971263
hsa-miR-18a-5p	hsa-miR-18a-5p	-1.10569398908079	-1.92550133556723	-0.285886642594357	3.41380355825676	-2.66974034721885	0.00861725871965238	0.0375965341822671	-2.76965780910317
hsa-miR-130a-3p	hsa-miR-130a-3p	-0.911224029672645	-1.58865761992875	-0.233790439416539	4.92201455142422	-2.66259013669658	0.00879207632556717	0.0381021179283838	-2.80154588380301
hsa-let-7b-3p	hsa-let-7b-3p	-0.537182512882047	-0.936593136729899	-0.137771889034194	5.53505991351557	-2.66224571186948	0.00880057768080368	0.0381021179283838	-2.80171174442778
hsa-miR-378c	hsa-miR-378c	-0.785940557640183	-1.37112760939529	-0.200753505885074	2.39368088838281	-2.65852577174642	0.00889287093943998	0.0383547487082717	-2.75170149205639
ReverseComplement_ENSG00000115317.12	ReverseComplement_ENSG00000115317.12	0.520827239514752	0.132813554077529	0.908840924951975	2.46769861936599	2.65700595908021	0.00893082926893272	0.0383720040832471	-2.73753981767358
MiR.hp__hsa-mir-128-1&MiR.hp__hsa-mir-128-2	MiR.hp:hsa-mir-128-1 & MiR.hp:hsa-mir-128-2	-0.522084378571305	-0.91155831756965	-0.132610439572961	10.5485179205978	-2.65343331748191	0.00902063585627333	0.0385628770360221	-2.81656525913444
lncRNA__URS00008E3A09_9606_Homo_sapiens_MIR194-2_host_gene_MIR194-2HG_&MiR.hp__hsa-mir-194-2	lncRNA:URS00008E3A09_9606_Homo_sapiens_MIR194-2_host_gene_MIR194-2HG & MiR.hp:hsa-mir-194-2	-0.799035891141312	-1.39531842792991	-0.202753354352714	4.68100877834592	-2.65252862365756	0.00904350656154499	0.0385628770360221	-2.82509977646117
ReverseComplement_ENSG00000184261.5&ENSG00000175040.6&ReverseComplement_ENSG00000144406.19&ReverseComplement_ENSG00000164053.22&ReverseComplement_ENSG00000067066.17&ReverseComplement_ENSG00000166947.15&ReverseComplement_ENSG00000185008.17&ReverseComplement_ENSG00000124406.16&ReverseComplement_ENSG00000109066.14&ReverseComplement_ENSG00000058729.11&ENSG00000155545.20&ENSG00000170365.10&ReverseComp…	ReverseComplement_KCNK12 & CHST2 & ReverseComplement_UNC80 & ReverseComplement_ATRIP & ReverseComplement_SP100 & ReverseComplement_EPB42 & ReverseComplement_ROBO2 & ReverseComplement_ATP8A1 & ReverseComplement_TMEM104 & ReverseComplement_RIOK2 & MIER3 & SMAD1 & ReverseComplement_lncRNA:URS0000CCE03A_9606_Homo_sapiens_ATRIP-TREX1_readthrough_ATRIP-TREX1 & QARS1	0.613060142755176	0.154641685869366	1.07147859964099	3.80171571353956	2.64720070130228	0.00917926300545126	0.0389946135193982	-2.8237848192132
snoRNA__Homo_sapiens300647_SNORA56	snoRNA:SNORA56	-0.620456453393446	-1.08492149281311	-0.155991413973778	2.16950713594216	-2.64426001698673	0.00925497821719925	0.0391690089342141	-2.74476868937661
hsa-miR-1273c	hsa-miR-1273c	-0.61251880268181	-1.07248701734879	-0.15255058801483	2.44306901181665	-2.63595192660569	0.0094719484467776	0.0399376930778309	-2.80129890685911
hsa-miR-7977	hsa-miR-7977	-0.646023515274766	-1.13162866369668	-0.160418366852856	5.83162062399026	-2.63336419449059	0.00954046032553151	0.0400248935149678	-2.86534856250463
hsa-miR-660-5p	hsa-miR-660-5p	-0.988241055266977	-1.73132962667716	-0.245152483856794	4.11111366099316	-2.63249886317695	0.00956347013189496	0.0400248935149678	-2.86982027263643
hsa-miR-148b-3p	hsa-miR-148b-3p	-0.749139683435079	-1.31438027166669	-0.183899095203469	9.58582622003821	-2.62346542878756	0.00980668364956988	0.0408913377269888	-2.87926422681287
rRNA__45S_pre-ribosomal_N1_(RNA45SN1)&rRNA__45S_pre-ribosomal_N5_(RNA45SN5)&rRNA__45S_pre-ribosomal_N2_(RNA45SN2)&rRNA__45S_pre-ribosomal_N3_(RNA45SN3)&rRNA__28S_ribosomal_N1_(RNA28SN1)&rRNA__28S_ribosomal_N5_(RNA28SN5)&rRNA__28S_ribosomal_N2_(RNA28SN2)&rRNA__28S_ribosomal_N3_(RNA28SN3)	RNA45SN1 & RNA45SN5 & RNA45SN2 & RNA45SN3 & RNA28SN1 & RNA28SN5 & RNA28SN2 & RNA28SN3	1.39761607978372	0.341997449796234	2.45323470977121	5.05665174658633	2.6207568193544	0.0098806890303951	0.0409071916349748	-2.89755976362758
rRNA__45S_pre-ribosomal_N1_(RNA45SN1)&rRNA__45S_pre-ribosomal_N5_(RNA45SN5)&rRNA__45S_pre-ribosomal_N4_(RNA45SN4)&rRNA__45S_pre-ribosomal_N2_(RNA45SN2)&rRNA__28S_ribosomal_N1_(RNA28SN1)&rRNA__28S_ribosomal_N5_(RNA28SN5)&rRNA__28S_ribosomal_N4_(RNA28SN4)&rRNA__28S_ribosomal_N2_(RNA28SN2)	RNA45SN1 & RNA45SN5 & RNA45SN4 & RNA45SN2 & RNA28SN1 & RNA28SN5 & RNA28SN4 & RNA28SN2	0.505294057994355	0.123634064172199	0.886954051816512	8.47560900386914	2.62067662094141	0.00988288789057356	0.0409071916349748	-2.87662633879471
ENSG00000104812.15&ENSG00000102034.17&ENSG00000048707.15	GYS1 & ELF4 & VPS13D	-0.84207693625589	-1.47976568841313	-0.204388184098649	1.79984919481744	-2.61389957370101	0.0100703012339355	0.0415308043589312	-2.81665923605226
MiR.hp__hsa-mir-191	MiR.hp:hsa-mir-191	-0.551983931405867	-0.971538735921831	-0.132429126889903	6.55551217455712	-2.60425567185399	0.0103425190931217	0.0424401859201792	-2.92686556588036
hsa-miR-5690	hsa-miR-5690	-1.22920476557289	-2.16419383602754	-0.294215695118242	1.61700836307869	-2.60233727963821	0.0103974534097032	0.0424401859201792	-2.79362379464752
MiR.hp__hsa-mir-140	MiR.hp:hsa-mir-140	-0.498466229095159	-0.877743994638603	-0.119188463551715	5.20109533989224	-2.60150244700726	0.0104214413053037	0.0424401859201792	-2.94797161288508
hsa-miR-151a-5p	hsa-miR-151a-5p	-0.746385805422412	-1.31445163145032	-0.178319979394499	5.82292895768545	-2.60082176000145	0.0104410368900972	0.0424401859201792	-2.94518306141747
hsa-miR-363-5p	hsa-miR-363-5p	-0.498517204407706	-0.878746855327524	-0.118287553487888	3.28109802127598	-2.5952550942955	0.0106025392323774	0.042942183987765	-2.93842409358644
snoRNA__Homo_sapiens300686_SNORD43	snoRNA:SNORD43	0.590288927559904	0.138840492526853	1.04173736259295	7.3467323424421	2.58822702277857	0.0108096508663079	0.0435015313218857	-2.95536180474357
lncRNA__URS000075C759_9606_Homo_sapiens_RBAK_downstream_neighbor_RBAKDN_	lncRNA:URS000075C759_9606_Homo_sapiens_RBAK_downstream_neighbor_RBAKDN	-0.720722476251782	-1.27214158821553	-0.169303364288035	3.02667186129934	-2.58721269562204	0.0108398410161166	0.0435015313218857	-2.96808458877803
hsa-let-7g-5p	hsa-let-7g-5p	-0.856402626383398	-1.51176795674386	-0.201037296022935	13.2313647747236	-2.58666632806623	0.0108561343652848	0.0435015313218857	-3.01921021260265
hsa-miR-96-5p	hsa-miR-96-5p	-1.1461174326833	-2.02418725807494	-0.268047607291661	4.10958884730906	-2.58372297701584	0.0109442883563074	0.0436998086311923	-2.98512110498771
ENSG00000122565.19	CBX3	0.494922672279297	0.114532153397199	0.875313191161396	3.49337126841418	2.57545251852692	0.0111954470756395	0.0444639927819862	-2.98999687182228
snoRNA__Homo_sapiens300509_SNORD20	snoRNA:SNORD20	0.686884084959974	0.158828388135073	1.21493978178487	3.67864315830002	2.57483618493916	0.0112143698609434	0.0444639927819862	-2.99171893214194
hsa-miR-659-5p	hsa-miR-659-5p	-0.64647655458775	-1.14540652226727	-0.147546586908227	1.75849876087987	-2.56483287206331	0.0115255395887376	0.0455379711023547	-2.89203332708745
hsa-miR-548ay-5p	hsa-miR-548ay-5p	-1.26684089324622	-2.24592621992411	-0.287755566568344	1.58581025374714	-2.56122312282931	0.0116397173392749	0.0458180047662856	-2.86687250892393
hsa-miR-340-3p	hsa-miR-340-3p	-0.635414357008541	-1.12672587607826	-0.144102837938823	4.44108354722278	-2.56003533049928	0.0116775091793719	0.0458180047662856	-3.04324535606212
snoRNA__Homo_sapiens300167_SNORD27	snoRNA:SNORD27	0.680816410443584	0.15380017571241	1.20783264517476	7.43294496775993	2.55712467945167	0.0117705832229335	0.0460233876882869	-3.02801387207837
hsa-miR-425-5p	hsa-miR-425-5p	-0.711234951891012	-1.26251145992067	-0.159958443861354	11.0223830969706	-2.55381531459313	0.0118772156276886	0.0462801850320282	-3.05745810883637
ReverseComplement_ENSG00000273274.2&ENSG00000140323.6&ENSG00000140832.11	ReverseComplement_ZBTB8B & DISP2 & MARVELD3	-0.670228024520729	-1.19059832763022	-0.149857721411234	4.12711329103098	-2.54950554807379	0.0120173819156957	0.0466654349303646	-3.06471619172169
hsa-miR-548j-5p	hsa-miR-548j-5p	-0.869093166022219	-1.54445523691528	-0.193731095129162	2.2272902489891	-2.54727334167897	0.01209056173976	0.0467888176915371	-2.9631721477506
hsa-miR-4454	hsa-miR-4454	-1.07884555516308	-1.91790002381882	-0.239791086507352	5.66671004144504	-2.54515950085497	0.0121602294011774	0.0468978130489095	-3.07451215584922
snoRNA__Homo_sapiens300478_SNORD56	snoRNA:SNORD56	0.796144716236154	0.17538769769582	1.41690173477649	1.91306317221578	2.53872851316589	0.0123744004812564	0.0475614712374822	-2.91783915823163
ReverseComplement_ENSG00000156413.15&ReverseComplement_ENSG00000105732.13&ReverseComplement_ENSG00000143970.18&ReverseComplement_ENSG00000224383.8	ReverseComplement_FUT6 & ReverseComplement_ZNF574 & ReverseComplement_ASXL2 & ReverseComplement_PRR29	0.582413085967531	0.127728794253817	1.03709737768124	3.53898687182551	2.53552008942734	0.0124825099526823	0.0478143601577321	-3.08361665227943
hsa-miR-106b-5p	hsa-miR-106b-5p	-0.971931893096294	-1.73124644183695	-0.212617344355637	6.66860435173964	-2.53372802029969	0.0125432624401307	0.0478847518829316	-3.08732468201895
ENSG00000198876.13	ENSG00000198876.13	0.57648700104399	0.125464268956376	1.0275097331316	1.76858234751136	2.53009582365891	0.0126672101198145	0.0481951092100687	-2.95363903925809
ENSG00000196422.11	PPP1R26	-0.742949460044916	-1.32549758491321	-0.160401335176624	2.68046105611812	-2.52448819887701	0.0128607244368835	0.0486796270805313	-3.08375929096366
snoRNA__Homo_sapiens300532_SNORD50A	snoRNA:SNORD50A	0.716880753619496	0.15464509659336	1.27911641064563	4.76183316975695	2.52391321666517	0.0128807154841406	0.0486796270805313	-3.12488999437565
ENSG00000244734.4	HBB	0.629076073762047	0.13535011196423	1.12280203555986	6.09873761109181	2.52210454744835	0.012943781082865	0.0487549087454583	-3.12227116339094
ReverseComplement_ENSG00000105732.13	ReverseComplement_ZNF574	0.568423669296769	0.121771825880781	1.01507551271276	2.43342854350711	2.5191202855699	0.013048442499701	0.0487550952943599	-3.05047275892796
ReverseComplement_ENSG00000168803.16	ReverseComplement_ADAL	-0.399089514249224	-0.712767770520009	-0.0854112579784384	7.77466310271046	-2.51844101881246	0.0130723707422156	0.0487550952943599	-3.11194520513742
hsa-miR-500a-5p	hsa-miR-500a-5p	-1.02235619231049	-1.82592065649789	-0.218791728123098	2.24606309676823	-2.5184155434658	0.0130732689152133	0.0487550952943599	-3.06058578741967
ReverseComplement_ENSG00000105329.11&ENSG00000171989.6&ReverseComplement_ENSG00000155066.16	ReverseComplement_TGFB1 & LDHAL6B & ReverseComplement_PROM2	-0.64292239245148	-1.14946537983165	-0.136379405071308	3.15188292654782	-2.51239619464356	0.0132870454376421	0.0493893465280777	-3.13327154928535
snoRNA__Homo_sapiens300769_SNORD105B	snoRNA:SNORD105B	0.70920667440027	0.149987926884922	1.26842542191562	4.2808832029852	2.51036559252866	0.0133598645073744	0.049497202928961	-3.15159764332589
hsa-miR-28-5p	hsa-miR-28-5p	-0.641534414565191	-1.14801328050935	-0.135055548621035	4.46757730073444	-2.50728967774029	0.0134708494948076	0.0497452938860542	-3.16412684478418
lncRNA__URS0000ABD7FD_9606_Homo_sapiens_uncharacterized_LOC100128988_LOC100128988__lncRNA&lncRNA__URS0000ABD7F2_9606_Homo_sapiens_uncharacterized_LOC100128988_LOC100128988__lncRNA	lncRNA:URS0000ABD7FD_9606_Homo_sapiensLOC100128988	0.967259359022112	0.202895356294922	1.7316233617493	5.00253630823624	2.50488964066342	0.0135580195071247	0.0499041108894165	-3.16995497551443
tRNA__Homo_sapiens_tRNA-Leu-CAG-1-1&tRNA__Homo_sapiens_tRNA-Leu-CAG-1-2&tRNA__Homo_sapiens_tRNA-Leu-CAG-1-3&tRNA__Homo_sapiens_tRNA-Leu-CAG-1-4&tRNA__Homo_sapiens_tRNA-Leu-CAG-1-5&tRNA__Homo_sapiens_tRNA-Leu-CAG-1-6&tRNA__Homo_sapiens_tRNA-Leu-CAG-1-7	tRNA-Leu-CAG-1-1 & tRNA-Leu-CAG-1-2 & tRNA-Leu-CAG-1-3 & tRNA-Leu-CAG-1-4 & tRNA-Leu-CAG-1-5 & tRNA-Leu-CAG-1-6 & tRNA-Leu-CAG-1-7	-0.474654550991974	-0.850137634356576	-0.0991714676273721	5.00106189148035	-2.50226416177565	0.0136539550720814	0.0500940559462725	-3.17748614583397
lncRNA__URS000075A69B_9606_Homo_sapiens_long_intergenic_non-protein_coding_RNA_324_LINC00324_&tRNA__Homo_sapiens_tRNA-Pro-TGG-3-1&tRNA__Homo_sapiens_tRNA-Pro-TGG-3-2&tRNA__Homo_sapiens_tRNA-Pro-TGG-3-3&tRNA__Homo_sapiens_tRNA-Pro-TGG-3-4&tRNA__Homo_sapiens_tRNA-Pro-TGG-3-5&tRNA__Homo_sapiens_tRNA-Pro-CGG-1-1&tRNA__Homo_sapiens_tRNA-Pro-CGG-1-2&tRNA__Homo_sapiens_tRNA-Pro-CGG-1-3&tRNA__Homo_sapien…	lncRNA:LINC00324 & tRNA-Pro-TGG-3-1 & tRNA-Pro-TGG-3-2 & tRNA-Pro-TGG-3-3 & tRNA-Pro-TGG-3-4 & tRNA-Pro-TGG-3-5 & tRNA-Pro-CGG-1-1 & tRNA-Pro-CGG-1-2 & tRNA-Pro-CGG-1-3 & tRNA-Pro-AGG-2-1 & tRNA-Pro-AGG-2-2 & tRNA-Pro-AGG-2-3 & tRNA-Pro-AGG-2-4 & tRNA-Pro-AGG-2-5 & tRNA-Pro-AGG-2-6 & tRNA-Pro-AGG-2-7 & tRNA-Pro-AGG-2-8 & tRNA-Pro-AGG-1-1 & tRNA-Pro-CGG-2-1 & tRNA-Pro-TGG-2-1 & tRNA-Pro-TGG-1-1	-0.334972189240747	-0.601228466726829	-0.068715911754665	5.44934096074968	-2.49031782923382	0.0140981836266722	0.0515564643952737	-3.20496735370425
hsa-miR-365a-3p	hsa-miR-365a-3p	-1.0373384289204	-1.86245064839674	-0.212226209444071	4.10178741143762	-2.48858987721636	0.0141634958455615	0.0516023892082719	-3.20436978620063
hsa-miR-6741-3p	hsa-miR-6741-3p	0.351440754109806	0.0717859761133429	0.631095532106269	4.53815318773845	2.4875725768529	0.0142020734900642	0.0516023892082719	-3.20809823861531
hsa-miR-576-5p	hsa-miR-576-5p	-0.774611102557639	-1.39175677224611	-0.157465432869172	7.41380236492156	-2.48451666166686	0.0143185236077069	0.0518587553740666	-3.18946779174709
hsa-miR-421	hsa-miR-421	-0.76710654048125	-1.37938883837263	-0.154824242589875	4.20430269203018	-2.47998962701529	0.0144926000391846	0.0521285372473842	-3.22333578177276
hsa-miR-5100	hsa-miR-5100	-0.616839429457482	-1.10927686866238	-0.124401990252581	6.22922910587909	-2.47951616915523	0.0145109144131955	0.0521285372473842	-3.21419138237809
ReverseComplement_lncRNA__URS000075A3EA_9606_Homo_sapiens_human__non-protein_coding_lnc-SEPT7-5:1	ReverseComplement_lncRNA:lnc-SEPT7-5:1	0.503381726329367	0.101434468442381	0.905328984216352	3.14582575433189	2.47898704807823	0.0145314064008195	0.0521285372473842	-3.18934382016212
snRNA__URS000032B6B6_9606_Homo_sapiens_(human)_RNA,_U1_small_nuclear_3&snRNA__URS00000081EA_9606_Homo_sapiens_(human)_RNA,_variant_U1_small_nuclear_7&snRNA__URS000012964C_9606_Homo_sapiens_(human)_RNA,_variant_U1_small_nuclear_2A&snRNA__URS0000162127_9606_Homo_sapiens_(human)_RNA,_variant_U1_small_nuclear_1	human_RNA,_U1_small_nuclear_3 & human_RNA,_variant_U1_small_nuclear_7 & human_RNA,_variant_U1_small_nuclear_2A & human_RNA,_variant_U1_small_nuclear_1	0.513933127771033	0.102977681017825	0.92488857452424	5.55638198620695	2.4754704936115	0.014668254199664	0.0523601298654743	-3.23736406881585
ReverseComplement_ENSG00000120254.16&ReverseComplement_ENSG00000146005.4&ReverseComplement_ENSG00000165694.10&ReverseComplement_ENSG00000159433.12	ReverseComplement_ENSG00000120254.16 & ReverseComplement_ENSG00000146005.4 & ReverseComplement_ENSG00000165694.10 & ReverseComplement_ENSG00000159433.12	1.09160113302541	0.218542177945983	1.96466008810485	4.55948891316858	2.47494919663181	0.0146886382011994	0.0523601298654743	-3.23542901669797
ENSG00000170801.10	HTRA3	0.961590111282399	0.192121568192653	1.73105865437214	2.96461854791393	2.47368844640017	0.0147380411666703	0.0523710267872248	-3.17943259968728
snoRNA__Homo_sapiens300508_SNORA75	snoRNA:SNORA75	0.856754706277061	0.170566711354507	1.54294270119961	1.5127543199147	2.47149231971372	0.014824451299758	0.0525129466104282	-3.01761964968276
hsa-miR-210-3p	hsa-miR-210-3p	-0.786878288204846	-1.41814913570354	-0.155607440706149	7.31198169495803	-2.4673894906979	0.0149870952119138	0.0529231799670708	-3.22913698702067
ReverseComplement_ENSG00000150275.20	ReverseComplement_PCDH15	0.554584628325103	0.109245540924765	0.99992371572544	3.07211183766309	2.4650338940469	0.0150811928487826	0.052992127441986	-3.21849791319496
MiR.hp__hsa-mir-3158-1&MiR.hp__hsa-mir-3158-2	MiR.hp:hsa-mir-3158-1 & MiR.hp:hsa-mir-3158-2	-0.475312857894844	-0.857069882469156	-0.0935558333205312	8.63297136449547	-2.46455439436337	0.0151004115365659	0.052992127441986	-3.23773250916993
hsa-miR-532-3p	hsa-miR-532-3p	-0.791023084169395	-1.42772586263801	-0.154320305700783	8.28657539749194	-2.45922516698868	0.0153154851290043	0.053580489770201	-3.24739924299512
hsa-miR-361-5p	hsa-miR-361-5p	-0.582107729237441	-1.0510528121592	-0.113162646315682	5.1909751336293	-2.45712506154317	0.0154009868924695	0.0537133184829955	-3.27960561773254
hsa-miR-22-3p	hsa-miR-22-3p	-0.574269598906621	-1.03758559537743	-0.110953602435817	11.7038100396901	-2.45349068287064	0.0155499588790817	0.0539217374560709	-3.29546300548889
hsa-miR-26b-3p	hsa-miR-26b-3p	-0.800293154618934	-1.4460028825181	-0.154583426719764	3.18879634602529	-2.45333952095896	0.0155561826643178	0.0539217374560709	-3.26821645363673
snoRNA__Homo_sapiens300641_SNORD96B	snoRNA:SNORD96B	0.933122642496002	0.179228504868921	1.68701678012308	1.98806217987775	2.45004603032557	0.0156923373851648	0.0542273432576031	-3.09660705198614
lncRNA__URS00008B8B78_9606_Homo_sapiens_long_intergenic_non-protein_coding_RNA_312_LINC00312_	lncRNA:LINC00312	1.11784512928827	0.213818696079956	2.02187156249658	1.83150974552531	2.44763351779061	0.0157927442827345	0.0544079299984451	-3.07954630066887
lncRNA__URS000075E679_9606_Homo_sapiens_human__non-protein_coding_lnc-ANGPT2-2:6	lncRNA:lnc-ANGPT2-2:6	0.758043679023009	0.144277557299711	1.37180980074631	2.02132209184002	2.44476545341177	0.0159128547559338	0.0545503259076132	-3.15913746782542
snoRNA__Homo_sapiens300714_SNORD1C	snoRNA:SNORD1C	0.558136265299234	0.106151264104952	1.01012126649352	2.98250783323604	2.44434273585057	0.0159306261500109	0.0545503259076132	-3.2530993395471
ENSG00000046774.10	MAGEC2	-0.45733810443511	-0.828324623240127	-0.0863515856300918	1.95302766149775	-2.44019841853796	0.0161057943831701	0.0547901241895458	-3.1743813775309
hsa-miR-21-5p	hsa-miR-21-5p	-0.828166552603538	-1.50011647803517	-0.156216627171905	9.8229941389714	-2.43964512996574	0.0161293094865596	0.0547901241895458	-3.30448034971595
MiR.hp__hsa-mir-550a-2&MiR.hp__hsa-mir-550a-1	MiR.hp:hsa-mir-550a-2 & MiR.hp:hsa-mir-550a-1	-0.304023303374199	-0.550738794953698	-0.0573078117946991	5.95797750794526	-2.43925012216894	0.0161461162434679	0.0547901241895458	-3.31435593501518
MiR.hp__hsa-mir-10395	MiR.hp:hsa-mir-10395	0.867266706897324	0.162620733063971	1.57191268073068	1.60928729590399	2.43628214336936	0.0162728966727301	0.0550550097011526	-3.10227275613153
snoRNA__Homo_sapiens300479_SNORD57	snoRNA:SNORD57	0.543837062975704	0.10152440341305	0.986149722538357	6.66578580933791	2.43380239599174	0.0163794999051187	0.0551419266047272	-3.31618331195688
ReverseComplement_ENSG00000106278.12	ReverseComplement_PTPRZ1	0.89591713647308	0.167135475028838	1.62469879791732	5.67237971042534	2.43341561109031	0.0163961834860074	0.0551419266047272	-3.32958566095797
hsa-miR-4755-5p	hsa-miR-4755-5p	-0.400539565268117	-0.726954317062483	-0.0741248134737503	4.19807893925926	-2.42896650757519	0.0165891805354045	0.0556254421513565	-3.33697504234582
lncRNA__URS000075CAAA_9606_Homo_sapiens_human__non-protein_coding_lnc-RNF215-1:2	lncRNA:lnc-RNF215-1:2	-0.510656129306545	-0.927395177835573	-0.0939170807775166	3.92829924850675	-2.42555002100297	0.0167387518808855	0.055960916051481	-3.345165258294
ReverseComplement_ENSG00000146005.4	ReverseComplement_ENSG00000146005.4	1.24005054921011	0.226290719353036	2.25381037906718	0.968836953267413	2.42130886898678	0.0169260929876337	0.0562173658777176	-3.09498836320641
ENSG00000206172.8	HBA1	0.471331206961058	0.0859704687196325	0.856691945202484	4.8450205170177	2.42105475867606	0.016937376522035	0.0562173658777176	-3.35955483233256
rRNA__5S_ribosomal_1_(RNA5S1-8,_RNA5S10-17)&lncRNA__URS0000BC44FE_9606_Homo_sapiens_long_intergenic_non-protein_coding_RNA_537_LINC00537_	rRNA:5S_ribsomalisoforms & lncRNA:LINC00537	0.624335775959461	0.113748705526866	1.13492284639206	2.61375575007864	2.42043982984246	0.0169647095259307	0.0562173658777176	-3.27583090382905
rRNA__45S_pre-ribosomal_N1_(RNA45SN1)&rRNA__45S_pre-ribosomal_N2_(RNA45SN2)&rRNA__28S_ribosomal_N1_(RNA28SN1)&rRNA__28S_ribosomal_N2_(RNA28SN2)	RNA45SN1 & RNA45SN2 & RNA28SN1 & RNA28SN2	0.790608256735758	0.141142182701844	1.44007433076967	2.26209270663928	2.40963219875828	0.0174515358757977	0.0576615074258814	-3.26312018943413
tRNA__Homo_sapiens_tRNA-Gly-GCC-2-1&tRNA__Homo_sapiens_tRNA-Gly-GCC-2-2&tRNA__Homo_sapiens_tRNA-Gly-GCC-2-3&tRNA__Homo_sapiens_tRNA-Gly-GCC-2-4&tRNA__Homo_sapiens_tRNA-Gly-GCC-2-5&tRNA__Homo_sapiens_tRNA-Gly-GCC-2-6	tRNA-Gly-GCC-2-1 & tRNA-Gly-GCC-2-2 & tRNA-Gly-GCC-2-3 & tRNA-Gly-GCC-2-4 & tRNA-Gly-GCC-2-5 & tRNA-Gly-GCC-2-6	-0.548706506480013	-0.999931285690321	-0.0974817272697053	3.488473873675	-2.40709400387859	0.0175676505409347	0.0578759332689686	-3.37901950158352
ENSG00000148334.16	PTGES2	0.40520052504052	0.0709444279465719	0.739456622134469	3.3867325936321	2.39958723887372	0.0179150838361859	0.0587616234764932	-3.3860269487786
rRNA__45S_pre-ribosomal_N4_(RNA45SN4)&rRNA__45S_pre-ribosomal_N2_(RNA45SN2)&rRNA__45S_pre-ribosomal_N3_(RNA45SN3)&rRNA__18S_ribosomal_N2_(RNA18SN2-4)	RNA45SN4 & RNA45SN2 & RNA45SN3 & RNA18SN2-4	0.552590554326669	0.0965574372209894	1.00862367143235	3.52397322508076	2.39857308986375	0.0179624855741393	0.0587616234764932	-3.39119701433799
hsa-miR-769-5p	hsa-miR-769-5p	-0.581899669003803	-1.06224888692649	-0.101550451081115	4.93662969222541	-2.39793222649528	0.017992497099882	0.0587616234764932	-3.41070574867508
hsa-miR-129-1-3p	hsa-miR-129-1-3p	-0.921364031914659	-1.68452298797462	-0.158205075854703	1.96202306506626	-2.3898031607246	0.0183770564127585	0.0596832944512146	-3.29098639088168
ReverseComplement_ENSG00000275700.6	ReverseComplement_AATF	-0.67263130518166	-1.23001952335722	-0.115243087006103	2.6159642058714	-2.38871960343265	0.0184288621795334	0.0596832944512146	-3.38227912444993
hsa-miR-548o-3p	hsa-miR-548o-3p	-0.647583905828531	-1.18423630271614	-0.110931508940922	4.00805544329945	-2.38862985165664	0.0184331590827203	0.0596832944512146	-3.42556586422881
lncRNA__URS00008E3A09_9606_Homo_sapiens_MIR194-2_host_gene_MIR194-2HG_&MiR.hp__hsa-mir-194-2&MiR.hp__hsa-mir-194-1	lncRNA:URS00008E3A09_9606_Homo_sapiens_MIR194-2_host_gene_MIR194-2HG & MiR.hp:hsa-mir-194-2 & MiR.hp:hsa-mir-194-1	-0.705340108155628	-1.29024972206327	-0.12043049424799	7.68795423090562	-2.38701804687131	0.0185104761403112	0.0597623943958618	-3.40467607056722
ReverseComplement_ENSG00000144057.15	ReverseComplement_ENSG00000144057.15	-0.720639565676792	-1.32004091931774	-0.121238212035848	2.43529893494926	-2.3798318114734	0.0188587008611178	0.0607131965044532	-3.41438807985782
ReverseComplement_ENSG00000156413.15	ReverseComplement_FUT6	0.490114666059929	0.0806666331219761	0.899562698997882	4.23673236219878	2.36943495737529	0.0193727666282324	0.0620195486332086	-3.46739092288273
ENSG00000272196.2&ENSG00000203812.2	ENSG00000272196.2 & ENSG00000203812.2	-0.481287578998507	-0.88336637623583	-0.0792087817611825	2.21501127395773	-2.36940534388228	0.0193742483783386	0.0620195486332086	-3.35671309629765
tRNA__Homo_sapiens_tRNA-Thr-AGT-1-1&tRNA__Homo_sapiens_tRNA-Thr-AGT-1-2&tRNA__Homo_sapiens_tRNA-Thr-AGT-1-3&tRNA__Homo_sapiens_tRNA-Thr-AGT-5-1	tRNA-Thr-AGT-1-1 & tRNA-Thr-AGT-1-2 & tRNA-Thr-AGT-1-3 & tRNA-Thr-AGT-5-1	-0.92202473503921	-1.6933601342485	-0.15068933582992	2.28260587637919	-2.36616589884436	0.019536944738809	0.0623534943532816	-3.40399880683356
ReverseComplement_ENSG00000120254.16	ReverseComplement_ENSG00000120254.16	1.07612885021755	0.175482974582753	1.97677472585235	2.07790937231236	2.36513585637838	0.0195889296419601	0.0623534943532816	-3.3112986042546
tRNA__Homo_sapiens_tRNA-Val-CAC-1-1&tRNA__Homo_sapiens_tRNA-Val-CAC-1-2&tRNA__Homo_sapiens_tRNA-Val-CAC-1-3&tRNA__Homo_sapiens_tRNA-Val-CAC-1-4&tRNA__Homo_sapiens_tRNA-Val-CAC-1-5&tRNA__Homo_sapiens_tRNA-Val-CAC-1-6&tRNA__Homo_sapiens_tRNA-Val-CAC-1-7&tRNA__Homo_sapiens_tRNA-Val-CAC-5-1&tRNA__Homo_sapiens_tRNA-Val-CAC-4-1&tRNA__Homo_sapiens_tRNA-Val-AAC-1-1&tRNA__Homo_sapiens_tRNA-Val-AAC-1-2&tRN…	tRNA-Val-CAC-1-1 & tRNA-Val-CAC-1-2 & tRNA-Val-CAC-1-3 & tRNA-Val-CAC-1-4 & tRNA-Val-CAC-1-5 & tRNA-Val-CAC-1-6 & tRNA-Val-CAC-1-7 & tRNA-Val-CAC-5-1 & tRNA-Val-CAC-4-1 & tRNA-Val-AAC-1-1 & tRNA-Val-AAC-1-2 & tRNA-Val-AAC-1-3 & tRNA-Val-AAC-1-4 & tRNA-Val-AAC-1-5 & tRNA-Val-AAC-4-1 & tRNA-Val-AAC-3-1 & tRNA-Val-AAC-5-1 & tRNA-Val-CAC-14-1 & tRNA-Val-AAC-2-1	-0.727152689863401	-1.33639291215858	-0.117912467568225	3.61816864554126	-2.36256044855366	0.019719442644174	0.0625926128874062	-3.47829058689423
snoRNA__Homo_sapiens300112_SNORD3@&snoRNA__Homo_sapiens300182_SNORD3@&snoRNA__Homo_sapiens300250_SNORD3@&snoRNA__Homo_sapiens300243_SNORD3@&snoRNA__Homo_sapiens300448_SNORD3@	snoRNA:SNORD3@_repeat2	0.522777325345298	0.0830332164222943	0.962521434268301	5.53294129762134	2.35322034513749	0.0201992388271636	0.0638472216766877	-3.50659162289736
MiR.hp__hsa-let-7a-3	MiR.hp:hsa-let-7a-3	-0.656895395793171	-1.20990489543973	-0.103885896146614	2.43921068918197	-2.35130792858751	0.0202987408547961	0.0638472216766877	-3.44737030050734
hsa-miR-146b-3p	hsa-miR-146b-3p	-0.436537913958889	-0.804138439064765	-0.0689373888530143	3.67253239717423	-2.35067034138634	0.0203320102571784	0.0638472216766877	-3.49963914516864
hsa-miR-223-3p	hsa-miR-223-3p	-1.081189236681	-1.99202693591063	-0.17035153745138	8.90031336965602	-2.34966851855459	0.0203843828027726	0.0638472216766877	-3.4936533276458
ReverseComplement_ENSG00000053770.12&ReverseComplement_ENSG00000142733.17&ReverseComplement_ENSG00000163347.6&ReverseComplement_ENSG00000266074.10&ReverseComplement_ENSG00000204962.6&ENSG00000171132.14	ReverseComplement_AP5M1 & ReverseComplement_MAP3K6 & ReverseComplement_CLDN1 & ReverseComplement_BAHCC1 & ReverseComplement_PCDHA8 & PRKCE	-0.612291575457178	-1.12816464591136	-0.0964185050029971	3.78595021855802	-2.34942350109099	0.0203972097568887	0.0638472216766877	-3.50593315542364
snoRNA__Homo_sapiens300524_SNORD18A	snoRNA:SNORD18A	1.1056201033419	0.172510845497524	2.03872936118628	4.58518586529683	2.34541290624205	0.020608184481741	0.0643294156474235	-3.51930814751037
hsa-miR-362-5p	hsa-miR-362-5p	-0.918308768578132	-1.69376240560457	-0.142855131551694	3.8335924531742	-2.34411425619579	0.0206769107180111	0.064366140802624	-3.51874521291599
ReverseComplement_ENSG00000104884.17&ReverseComplement_ENSG00000118961.15&ReverseComplement_ENSG00000157106.17&ENSG00000069431.13&ENSG00000111602.12&ENSG00000099998.19&ENSG00000124159.16	ReverseComplement_ERCC2 & ReverseComplement_LDAH & ReverseComplement_SMG1 & ABCC9 & TIMELESS & GGT5 & MATN4	-1.07277342801026	-1.98050062838632	-0.165046227634189	2.27954322650099	-2.33936797576458	0.0209298135343524	0.0649744211368633	-3.46060318907036
snoRNA__Homo_sapiens300779_SCARNA15	snoRNA:SCARNA15	-0.710672330721958	-1.31261094308742	-0.108733718356496	7.21046746257997	-2.33702353688325	0.0210557394704998	0.0651862619223694	-3.51384216589028
hsa-miR-576-3p	hsa-miR-576-3p	-0.863598379758113	-1.59659014155696	-0.13060661795927	3.68101382563443	-2.33216142374107	0.0213190279646268	0.0655874870665496	-3.54286049701448
MiR.hp__hsa-mir-451a	MiR.hp:hsa-mir-451a	-1.05917778058674	-1.95830050438765	-0.160055056785834	9.25609547416082	-2.33182401032926	0.0213374064864522	0.0655874870665496	-3.53485742495387
lncRNA__URS0000ABD7E9_9606_Homo_sapiens_small_nucleolar_RNA_host_gene_14_SNHG14_&lncRNA__URS000075D1D3_9606_Homo_sapiens_Prader_Willi/Angelman_region_RNA_SNRPN_neighbor_PWARSN_&snoRNA__Homo_sapiens300790_SNORD107	lncRNA:URS0000ABD7E9_9606_SNORD107	0.792004210316028	0.11956509090554	1.46444332972652	2.40069039007865	2.33141937703737	0.0213594648145931	0.0655874870665496	-3.40719046010223
hsa-miR-223-5p	hsa-miR-223-5p	-0.761569271894257	-1.41028669964209	-0.112851844146424	3.51328052149027	-2.32380525452341	0.0217783082332866	0.0666923802265958	-3.5568249164429
hsa-miR-3613-3p	hsa-miR-3613-3p	-1.08280742574392	-2.00563895575526	-0.159975895732584	3.60924117914084	-2.32260139793232	0.021845189124474	0.0667163884071773	-3.55679598008397
ENSG00000005483.21	KMT2E	0.676496904457324	0.0993607114957543	1.25363309741889	3.9193392070889	2.32024254241889	0.0219767612942698	0.0669373052898243	-3.56170016399832
lncRNA__URS0000A775F0_9606_Homo_sapiens_neighbor_of_BRCA1_lncRNA_2_NBR2__lncRNA&lncRNA__URS000024580C_9606_Homo_sapiens_long_intergenic_non-protein_coding_RNA_1772_LINC01772_	lncRNA:URS0000A775F0_9606_Homo_sapiens_neighbor_of_BRCA1_lncRNA_2_NBR2 & lncRNA:LINC01772	0.466825529624592	0.0678443972906602	0.865806661958523	3.23425224140192	2.3160510199464	0.0222122783363086	0.0672293029258236	-3.55655358973568
tRNA__Homo_sapiens_tRNA-Pro-TGG-2-1	tRNA-Pro-TGG-2-1	-0.631794387931164	-1.17181244461238	-0.091776331249949	1.62437644757948	-2.31586566713663	0.022222744212214	0.0672293029258236	-3.41215274671063
ReverseComplement_ENSG00000008988.11&ReverseComplement_lncRNA__URS0000CCE039_9606_Homo_sapiens_small_nucleolar_RNA_host_gene_17_SNHG17__lncRNA&ReverseComplement_lncRNA__URS0000CCDFFF_9606_Homo_sapiens_small_nucleolar_RNA_host_gene_17_SNHG17_&ReverseComplement_lncRNA__URS0000CCE068_9606_Homo_sapiens_small_nucleolar_RNA_host_gene_17_SNHG17__lncRNA&ReverseComplement_lncRNA__URS0000CCE100_9606_Homo_s…	ReverseComplement_RPS20 & ReverseComplement_lncRNA:URS0000CCE039_9606_SNHG17	-0.502773500376573	-0.932605810488659	-0.0729411902644878	3.06061655893226	-2.31536361112383	0.0222511144196974	0.0672293029258236	-3.56287628927063
ENSG00000244734.4&ENSG00000223609.11	HBB & HBD	0.487442784540836	0.070434198647751	0.90445137043392	4.99880653816342	2.31379315162296	0.0223400639617423	0.0673180594047169	-3.59187020447534
snoRNA__Homo_sapiens300556_SNORD95	snoRNA:SNORD95	0.554270747648094	0.0798312358415712	1.02871025945462	7.2141096048281	2.31252795024685	0.0224119513942678	0.0673550666902196	-3.57045821753533
lncRNA__URS000075D573_9606_Homo_sapiens_small_nucleolar_RNA_host_gene_9_SNHG9_	lncRNA:URS000075D573_9606_SNHG9	-0.569839766498198	-1.05981304447522	-0.0798664885211736	1.76718588088779	-2.30211089528457	0.0230116161065729	0.0688344595729883	-3.52156899165086
rRNA__45S_pre-ribosomal_N1_(RNA45SN1)&rRNA__45S_pre-ribosomal_N5_(RNA45SN5)&rRNA__45S_pre-ribosomal_N4_(RNA45SN4)&rRNA__45S_pre-ribosomal_N2_(RNA45SN2)&rRNA__45S_pre-ribosomal_N3_(RNA45SN3)&rRNA__28S_ribosomal_N1_(RNA28SN1)&rRNA__28S_ribosomal_N5_(RNA28SN5)&rRNA__28S_ribosomal_N4_(RNA28SN4)&rRNA__28S_ribosomal_N2_(RNA28SN2)&rRNA__28S_ribosomal_N3_(RNA28SN3)&lncRNA__URS0000A77313_9606_Homo_sapiens…	RNA45SN1 & RNA45SN5 & RNA45SN4 & RNA45SN2 & RNA45SN3 & RNA28SN1 & RNA28SN5 & RNA28SN4 & RNA28SN2 & RNA28SN3 & lncRNA:LINC01988	0.774153216684546	0.108350720887166	1.43995571248193	2.07028013917678	2.30158694761394	0.0230421466533809	0.0688344595729883	-3.46071772680881
lncRNA__URS00004F6E74_9606_Homo_sapiens_long_intergenic_non-protein_coding_RNA_858_LINC00858_	lncRNA:LINC00858	0.618112774394795	0.086333833596717	1.14989171519287	3.06638479619056	2.30081906105111	0.0230869559098784	0.0688344595729883	-3.57897735223638
snoRNA__Homo_sapiens300523_SNORD16	snoRNA:SNORD16	0.991984987850129	0.135762657693205	1.84820731800705	2.10465399763083	2.29331880358351	0.0235286695029922	0.06996683299574	-3.41512551594804
hsa-miR-148b-5p	hsa-miR-148b-5p	-0.585909417105484	-1.09283501615811	-0.0789838180528585	4.68261709995798	-2.28787418168432	0.0238539543054707	0.0707034739028931	-3.64550316392224
MiR.hp__hsa-mir-3913-1&MiR.hp__hsa-mir-3913-2	MiR.hp:hsa-mir-3913-1 & MiR.hp:hsa-mir-3913-2	-0.668939616635511	-1.24790261021989	-0.0899766230511359	2.06124593282686	-2.28708335871393	0.0239015283459338	0.0707034739028931	-3.53572606590553
snoRNA__Homo_sapiens300123_SNORD116-8&snoRNA__Homo_sapiens300118_SNORD116-3&snoRNA__Homo_sapiens300124_SNORD116-9&snoRNA__Homo_sapiens300116_SNORD116-1&snoRNA__Homo_sapiens300121_SNORD116-6&snoRNA__Homo_sapiens300117_SNORD116-2	snoRNA:SNORD116-2	0.885549999550547	0.117599658307148	1.65350034079395	1.85873028700545	2.28257907459917	0.0241740869547522	0.0713230241745951	-3.44326208413365
hsa-miR-98-5p	hsa-miR-98-5p	-0.706284594470239	-1.32207924845667	-0.0904899404838032	5.83500276529091	-2.27033372953984	0.0249288964831777	0.0732431515533265	-3.67948621274294
lncRNA__URS000075DF3E_9606_Homo_sapiens_human__non-protein_coding_LRRC75A-AS1:95&lncRNA__URS000075CC86_9606_Homo_sapiens_human__non-protein_coding_LRRC75A-AS1:77&lncRNA__URS000075BC33_9606_Homo_sapiens_LRRC75A_antisense_RNA_1_LRRC75A-AS1_&lncRNA__URS000075C273_9606_Homo_sapiens_human__non-protein_coding_LRRC75A-AS1:97&lncRNA__URS000075E65C_9606_Homo_sapiens_human__non-protein_coding_LRRC75A-AS1:8…	lncRNA:LRRC75A-AS1 & lncRNA:lncRNA:URS000075C121_9606_Homo_sapiens_human:non-protein_coding_LRRC75A-AS1:79	0.762335810335818	0.097409463751294	1.42726215692034	1.51947721765719	2.26943977219917	0.0249848010286881	0.0732431515533265	-3.42418645469329
tRNA__Homo_sapiens_tRNA-Glu-TTC-1-1&tRNA__Homo_sapiens_tRNA-Glu-TTC-1-2&tRNA__Homo_sapiens_tRNA-Glu-TTC-2-1&tRNA__Homo_sapiens_tRNA-Glu-TTC-2-2	tRNA-Glu-TTC-1-1 & tRNA-Glu-TTC-1-2 & tRNA-Glu-TTC-2-1 & tRNA-Glu-TTC-2-2	-0.399847823941748	-0.748688806750851	-0.0510068411326454	2.75415616758201	-2.26888831037366	0.0250193420350301	0.0732431515533265	-3.64874902770952
hsa-miR-186-5p	hsa-miR-186-5p	-0.582222403786249	-1.09081225389439	-0.0736325536781086	10.8472270848468	-2.26603757178517	0.0251985672083269	0.0734869941520166	-3.68780267128017
snoRNA__Homo_sapiens300662_SNORD46	snoRNA:SNORD46	0.634823965373611	0.0801525643842853	1.18949536636294	1.79521260710766	2.26549663551205	0.0252327024167986	0.0734869941520166	-3.47900014883511
hsa-miR-1843	hsa-miR-1843	-0.397221522202885	-0.744541501910735	-0.0499015424950358	5.38390892666942	-2.26385645780435	0.0253364518588269	0.0735994616978777	-3.69735634222318
MiR.hp__hsa-mir-223	MiR.hp:hsa-mir-223	-0.722250013951978	-1.35510154949326	-0.0893984784106952	2.0540821269316	-2.25907995898308	0.0256407208669598	0.0742923450760629	-3.59309560542681
lncRNA__URS000075E6A8_9606_Homo_sapiens_uncharacterized_LOC100507388_LOC100507388__lncRNA&lncRNA__URS000075A16D_9606_Homo_sapiens_long_intergenic_non-protein_coding_RNA_1268_LINC01268_	lncRNA:URS000075E6A8_9606_Homo_sapiensLOC100507388 & lncRNA:LINC01268	-0.675611149602214	-1.26996756828055	-0.0812547309238825	1.73644643803896	-2.2500684652672	0.0262234852254633	0.0757079353391037	-3.60913961760704
ENSG00000177570.15	SAMD12	0.75846481194872	0.0910387693675271	1.42589085452991	1.82824959424718	2.24945945952409	0.0262632837636537	0.0757079353391037	-3.49830605550501
ENSG00000183597.16	TANGO2	-0.368140845208606	-0.69290442570589	-0.0433772647113215	4.68764496053186	-2.24384351653825	0.0266327827559071	0.0765777214101144	-3.73713116455026
hsa-miR-3200-3p	hsa-miR-3200-3p	-0.834228751976931	-1.5707381341724	-0.0977193697814648	3.86982262900472	-2.2420885067038	0.0267491813411094	0.0767171952168873	-3.73464160422273
hsa-miR-10399-3p	hsa-miR-10399-3p	-0.444270142867969	-0.83788303139597	-0.0506572543399687	6.08072120297512	-2.23420849627837	0.0272773096024069	0.0780338224068856	-3.75353975503344
snoRNA__Homo_sapiens300565_SNORD34	snoRNA:SNORD34	0.495660017940634	0.0558586612985644	0.935461374582704	2.68033831295308	2.23086456750049	0.0275041622965147	0.0783933220108945	-3.6893057323022
hsa-miR-15a-5p	hsa-miR-15a-5p	-0.978843791653093	-1.84759099023904	-0.110096593067146	5.012142480748	-2.23031320448612	0.0275417246356859	0.0783933220108945	-3.76548882479613
snoRNA__Homo_sapiens300759_SNORD5	snoRNA:SNORD5	1.02685475969324	0.114495384854341	1.93921413453214	2.39390663542771	2.22786547674665	0.0277090206346305	0.0785111159139854	-3.59722658193269
snoRNA__Homo_sapiens300667_SNORD45A	snoRNA:SNORD45A	0.555481327285278	0.061699254897236	1.04926339967332	2.4520775283246	2.22679392900157	0.0277825369336444	0.0785111159139854	-3.64352799721576
hsa-miR-6513-3p	hsa-miR-6513-3p	-0.513098693180806	-0.96923258044969	-0.056964805911923	3.11058968153736	-2.2266627942052	0.027791545456278	0.0785111159139854	-3.74534535837118
tRNA__Homo_sapiens_tRNA-Ala-TGC-4-1&tRNA__Homo_sapiens_tRNA-Ala-TGC-3-1&tRNA__Homo_sapiens_tRNA-Ala-TGC-3-2&tRNA__Homo_sapiens_tRNA-Ala-CGC-1-1&tRNA__Homo_sapiens_tRNA-Ala-CGC-2-1&tRNA__Homo_sapiens_tRNA-Ala-TGC-2-1&tRNA__Homo_sapiens_tRNA-Ala-CGC-3-1&tRNA__Homo_sapiens_tRNA-Ala-AGC-4-1	tRNA-Ala-TGC-4-1 & tRNA-Ala-TGC-3-1 & tRNA-Ala-TGC-3-2 & tRNA-Ala-CGC-1-1 & tRNA-Ala-CGC-2-1 & tRNA-Ala-TGC-2-1 & tRNA-Ala-CGC-3-1 & tRNA-Ala-AGC-4-1	-0.718456523812201	-1.35746367918148	-0.0794493684429243	4.30334091881352	-2.22556689964101	0.0278669294847069	0.0785277564032889	-3.77504018716638
hsa-miR-652-3p	hsa-miR-652-3p	-0.691327633056401	-1.3068869346533	-0.0757683314595011	9.39699148663132	-2.22310461532715	0.0280369554584433	0.0788103474329378	-3.76074117441795
ReverseComplement_ENSG00000186283.14&ENSG00000168280.18	ReverseComplement_TOR3A & KIF5C	-0.748255269542584	-1.41497771184965	-0.0815328272355156	3.35955219304482	-2.22152186529494	0.0281467249921877	0.0789225787622136	-3.77099882499971
hsa-miR-15b-3p	hsa-miR-15b-3p	-0.723198514567302	-1.36818706989892	-0.0782099592356821	7.51935817134964	-2.21948083339059	0.0282888313799847	0.0791247016321354	-3.7567883678077
ENSG00000177311.12	ZBTB38	-0.56526232836798	-1.06978137585494	-0.0607432808810177	2.55036439136475	-2.21777946583818	0.0284077665206868	0.0792611757243855	-3.72813815489297
hsa-miR-18b-3p	hsa-miR-18b-3p	-0.601464037126229	-1.14027420929439	-0.0626538649580692	5.76454035634227	-2.20963103450806	0.0289834520494952	0.0805772652993979	-3.80522664167854
ENSG00000229809.9	ZNF688	0.407734737439991	0.0423837330166549	0.773085741863328	2.73639991883182	2.20908938968762	0.0290220769706681	0.0805772652993979	-3.73880018597485
ReverseComplement_ENSG00000105136.21	ReverseComplement_ZNF419	0.725057469872406	0.0749170302002739	1.37519790954454	5.00349203027353	2.20755296735817	0.0291318840225808	0.0806550817772019	-3.81058298736872
ReverseComplement_ENSG00000181381.15	ReverseComplement_DDX60L	0.446225394252497	0.0459522307063512	0.846498557798644	6.55779118997487	2.20670200898995	0.0291928570326333	0.0806550817772019	-3.7995360222807
hsa-miR-130b-3p	hsa-miR-130b-3p	-0.687335159191811	-1.30518493337039	-0.0694853850132374	4.13560363041413	-2.2020721773546	0.0295265458303951	0.0810913484491491	-3.81786325412255
ENSG00000105698.16	ENSG00000105698.16	0.536673561511923	0.0539721930394319	1.01937492998441	1.93930745641249	2.20078467368735	0.0296199290419628	0.0810913484491491	-3.65018375748456
ReverseComplement_ENSG00000163347.6	ReverseComplement_CLDN1	-0.650745345301029	-1.2360573129375	-0.0654333776645543	1.98438462525799	-2.20074411109152	0.0296228752378604	0.0810913484491491	-3.68010314055199
tRNA__Homo_sapiens_tRNA-Gly-GCC-2-1&tRNA__Homo_sapiens_tRNA-Gly-GCC-2-2&tRNA__Homo_sapiens_tRNA-Gly-GCC-2-3&tRNA__Homo_sapiens_tRNA-Gly-GCC-2-4&tRNA__Homo_sapiens_tRNA-Gly-GCC-2-5&tRNA__Homo_sapiens_tRNA-Gly-GCC-2-6&tRNA__Homo_sapiens_tRNA-Gly-GCC-3-1&tRNA__Homo_sapiens_tRNA-Gly-GCC-5-1&tRNA__Homo_sapiens_tRNA-Gly-GCC-1-1&tRNA__Homo_sapiens_tRNA-Gly-GCC-1-2&tRNA__Homo_sapiens_tRNA-Gly-GCC-1-3&tRN…	tRNA-Gly-GCC-2-1 & tRNA-Gly-GCC-2-2 & tRNA-Gly-GCC-2-3 & tRNA-Gly-GCC-2-4 & tRNA-Gly-GCC-2-5 & tRNA-Gly-GCC-2-6 & tRNA-Gly-GCC-3-1 & tRNA-Gly-GCC-5-1 & tRNA-Gly-GCC-1-1 & tRNA-Gly-GCC-1-2 & tRNA-Gly-GCC-1-3 & tRNA-Gly-GCC-1-4 & tRNA-Gly-GCC-1-5	-0.424357760611626	-0.8062169391759	-0.0424985820473514	5.41718467103011	-2.19975744916497	0.0296946183798647	0.0810913484491491	-3.82726890891903
hsa-miR-99a-5p	hsa-miR-99a-5p	-0.535550546851364	-1.01751178198925	-0.0535893117134776	6.74570830000328	-2.19955203480132	0.0297095736795998	0.0810913484491491	-3.80776952152289
MiR.hp__hsa-mir-3130-1&MiR.hp__hsa-mir-3130-2	MiR.hp:hsa-mir-3130-1 & MiR.hp:hsa-mir-3130-2	-0.789564204628199	-1.50073248525334	-0.0783959240030596	1.76238772439842	-2.19766228503622	0.0298474657560173	0.0811544453222868	-3.65982627460602
MiR.hp__hsa-mir-1285-1&lncRNA__URS000075C527_9606_Homo_sapiens_human__non-protein_coding_lnc-PDPK1-3:1&MiR.hp__hsa-mir-1285-2	MiR.hp:hsa-mir-1285-1 & lncRNA:lnc-PDPK1-3:1 & MiR.hp:hsa-mir-1285-2	-0.384922613219683	-0.731688472209808	-0.0381567542295566	5.42422348731371	-2.19726771939807	0.0298763267735144	0.0811544453222868	-3.83391418963718
snRNA__URS000032B6B6_9606_Homo_sapiens_(human)_RNA,_U1_small_nuclear_3&snRNA__URS00000081EA_9606_Homo_sapiens_(human)_RNA,_variant_U1_small_nuclear_7&snRNA__URS000012964C_9606_Homo_sapiens_(human)_RNA,_variant_U1_small_nuclear_2A&snRNA__URS0000162127_9606_Homo_sapiens_(human)_RNA,_variant_U1_small_nuclear_1&snRNA__URS00006C1430_9606_Homo_sapiens_(human)_RNA,_variant_U1_small_nuclear_14	human_RNA,_U1_small_nuclear_3 & human_RNA,_variant_U1_small_nuclear_7 & human_RNA,_variant_U1_small_nuclear_2A & human_RNA,_variant_U1_small_nuclear_1 & human_RNA,_variant_U1_small_nuclear_14	0.505350213850321	0.0495116534159142	0.961188774284728	3.00730508931291	2.19445801175459	0.0300825495726467	0.0815186595134071	-3.79304011821459
tRNA__Homo_sapiens_tRNA-iMet-CAT-1-1&tRNA__Homo_sapiens_tRNA-iMet-CAT-1-2&tRNA__Homo_sapiens_tRNA-iMet-CAT-1-3&tRNA__Homo_sapiens_tRNA-iMet-CAT-1-4&tRNA__Homo_sapiens_tRNA-iMet-CAT-1-5&tRNA__Homo_sapiens_tRNA-iMet-CAT-1-6&tRNA__Homo_sapiens_tRNA-iMet-CAT-1-7&tRNA__Homo_sapiens_tRNA-iMet-CAT-1-8	tRNA-iMet-CAT-1-1 & tRNA-iMet-CAT-1-2 & tRNA-iMet-CAT-1-3 & tRNA-iMet-CAT-1-4 & tRNA-iMet-CAT-1-5 & tRNA-iMet-CAT-1-6 & tRNA-iMet-CAT-1-7 & tRNA-iMet-CAT-1-8	-0.420752614465475	-0.800521083281296	-0.0409841456496544	5.88968145883007	-2.19307660406891	0.0301843934183468	0.0815989582840475	-3.8362905830141
hsa-miR-4473	hsa-miR-4473	-0.542207460708795	-1.0338233691852	-0.050591552232392	2.05618042232997	-2.18315938502246	0.0309243812060689	0.0833304846551313	-3.72455712390449
hsa-miR-4659b-3p	hsa-miR-4659b-3p	-0.500923440470211	-0.955439873778408	-0.046407007162014	1.89697726033715	-2.18156243564274	0.0310450018536751	0.0833304846551313	-3.69246243092112
ENSG00000102104.9	RS1	0.68316190587489	0.0632858491589714	1.30303796259081	1.91768381135078	2.18154744157683	0.0310461363184162	0.0833304846551313	-3.63504474860806
ReverseComplement_ENSG00000158470.5&ENSG00000141646.14&ENSG00000132199.20	ReverseComplement_ENSG00000158470.5 & ENSG00000141646.14 & ENSG00000132199.20	0.630609714092175	0.0562784525801461	1.2049409756042	4.08058808576661	2.17342211865206	0.0316662280024159	0.0847934541296919	-3.87077094502655
ReverseComplement_ENSG00000144785.8	ReverseComplement_ENSG00000144785.8	-0.436085785829742	-0.833920864171368	-0.0382507074881156	4.14802899885608	-2.16977519338863	0.0319480241974267	0.0851073663144017	-3.88574779685391
ReverseComplement_ENSG00000138246.17&ReverseComplement_ENSG00000078369.18	ReverseComplement_DNAJC13 & ReverseComplement_GNB1	0.413368936862297	0.0361844051240542	0.79055346860054	2.46598584497861	2.1693510977861	0.031980934675833	0.0851073663144017	-3.79394519305907
snoRNA__Homo_sapiens300763_SNORD12B	snoRNA:SNORD12B	0.550691604997438	0.0480668423753622	1.05331636761951	5.77005302272241	2.16875481858547	0.0320272566217256	0.0851073663144017	-3.88840702174024
hsa-miR-126-5p	hsa-miR-126-5p	-0.916255666916223	-1.75282136067952	-0.0796899731529266	4.72939713348709	-2.16801610968972	0.0320847239379957	0.0851073663144017	-3.890903326341
hsa-miR-140-3p	hsa-miR-140-3p	-0.524916520879648	-1.00478127074619	-0.045051771013111	13.1831254391243	-2.16529600847925	0.0322971040590629	0.0854700880251546	-3.93903462751877
snRNA__URS000032B6B6_9606_Homo_sapiens_(human)_RNA,_U1_small_nuclear_3&snRNA__URS00000081EA_9606_Homo_sapiens_(human)_RNA,_variant_U1_small_nuclear_7&snRNA__URS0000162127_9606_Homo_sapiens_(human)_RNA,_variant_U1_small_nuclear_1&snRNA__URS0000669D0F_9606_Homo_sapiens_(human)_RNA,_variant_U1_small_nuclear_17&snRNA__URS000075AD80_9606_Homo_sapiens_(human)_RNA,_variant_U1_small_nuclear_19	human_RNA,_U1_small_nuclear_3 & human_RNA,_variant_U1_small_nuclear_7 & human_RNA,_variant_U1_small_nuclear_1 & human_RNA,_variant_U1_small_nuclear_17 & human_RNA,_variant_U1_small_nuclear_19	0.652878504066166	0.0550189399906804	1.25073806814165	2.2442331618231	2.16161861043386	0.0325861657847992	0.0859644156729194	-3.7599474287443
hsa-miR-4286	hsa-miR-4286	-0.8545032434105	-1.63722511157606	-0.0717813752449432	4.57037407031753	-2.16098687942838	0.0326360480740552	0.0859644156729194	-3.90526141538528
lncRNA__URS0000A775F0_9606_Homo_sapiens_neighbor_of_BRCA1_lncRNA_2_NBR2__lncRNA&lncRNA__URS00007E3CC0_9606_Homo_sapiens_uncharacterized_LOC101928304_LOC101928304__lncRNA	lncRNA:URS0000A775F0_9606_Homo_sapiens_neighbor_of_BRCA1_lncRNA_2_NBR2 & lncRNA:URS00007E3CC0_9606_Homo_sapiensLOC101928304	0.311029498457335	0.025699244710974	0.596359752203695	6.9911154817903	2.15774261835635	0.0328932632668172	0.0861070170702736	-3.88946263538178
lncRNA__URS0000BC4602_9606_Homo_sapiens_small_nucleolar_RNA_host_gene_12_SNHG12__lncRNA&lncRNA__URS0000BC45AE_9606_Homo_sapiens_small_nucleolar_RNA_host_gene_12_SNHG12__lncRNA&lncRNA__URS0000BC4546_9606_Homo_sapiens_small_nucleolar_RNA_host_gene_12_SNHG12__lncRNA&snoRNA__Homo_sapiens300652_SNORA61	lncRNA:URS0000BC4602_9606_SNORA61	0.469734264725237	0.0387218203280513	0.900746709122424	2.13476060892892	2.15728892311034	0.0329293733016745	0.0861070170702736	-3.75751999881208
ReverseComplement_ENSG00000245848.3&ReverseComplement_ENSG00000134690.11&ENSG00000112208.11&ENSG00000084463.8&ENSG00000049167.16&ENSG00000108100.18	ReverseComplement_CEBPA & ReverseComplement_CDCA8 & BAG2 & ENSG00000084463.8 & ENSG00000049167.16 & ENSG00000108100.18	0.878254161132576	0.0723165245087932	1.68419179775636	1.69267687785623	2.15707209607619	0.0329466428990858	0.0861070170702736	-3.64048339544613
tRNA__Homo_sapiens_tRNA-Val-CAC-1-1&tRNA__Homo_sapiens_tRNA-Val-CAC-1-2&tRNA__Homo_sapiens_tRNA-Val-CAC-1-3&tRNA__Homo_sapiens_tRNA-Val-CAC-1-4&tRNA__Homo_sapiens_tRNA-Val-CAC-1-5&tRNA__Homo_sapiens_tRNA-Val-CAC-1-6&tRNA__Homo_sapiens_tRNA-Val-CAC-1-7&tRNA__Homo_sapiens_tRNA-Val-CAC-5-1&tRNA__Homo_sapiens_tRNA-Val-CAC-4-1&tRNA__Homo_sapiens_tRNA-Val-AAC-1-1&tRNA__Homo_sapiens_tRNA-Val-AAC-1-2&tRN…	tRNA-Val-CAC-1-1 & tRNA-Val-CAC-1-2 & tRNA-Val-CAC-1-3 & tRNA-Val-CAC-1-4 & tRNA-Val-CAC-1-5 & tRNA-Val-CAC-1-6 & tRNA-Val-CAC-1-7 & tRNA-Val-CAC-5-1 & tRNA-Val-CAC-4-1 & tRNA-Val-AAC-1-1 & tRNA-Val-AAC-1-2 & tRNA-Val-AAC-1-3 & tRNA-Val-AAC-1-4 & tRNA-Val-AAC-1-5 & tRNA-Val-AAC-5-1 & tRNA-Val-CAC-14-1 & tRNA-Val-CAC-2-1 & tRNA-Val-AAC-2-1 & tRNA-Val-CAC-6-1 & tRNA-Val-CAC-3-1	-0.90519901744398	-1.736096456439	-0.074301578448959	1.41828576036494	-2.15646560474658	0.0329949897269279	0.0861070170702736	-3.71064058467587
ReverseComplement_ENSG00000117298.16&ReverseComplement_ENSG00000168137.19&ReverseComplement_ENSG00000186115.13&ReverseComplement_ENSG00000196689.13&ReverseComplement_ENSG00000139746.16&ReverseComplement_lncRNA__URS0000759D4A_9606_Homo_sapiens_FOXF1_adjacent_non-coding_developmental_regulatory_RNA_FENDRR_&ENSG00000176920.13&ENSG00000101350.8&ReverseComplement_lncRNA__URS00007E413A_9606_Homo_sapien…	ReverseComplement_ECE1 & ReverseComplement_SETD5 & ReverseComplement_CYP4F2 & ReverseComplement_TRPV1 & ReverseComplement_RBM26 & ReverseComplement_lncRNA:lncRNA:URS00007E3AA8_9606_Homo_sapiens_human:non-protein_coding_LINC01770:14	-0.666362460123803	-1.27876329281194	-0.0539616274356645	5.03880069398331	-2.15387567956227	0.0332021395869654	0.0864479671273524	-3.92026402370211
lncRNA__URS000075E845_9606_Homo_sapiens_MIR22_host_gene_MIR22HG_&lncRNA__URS000075A858_9606_Homo_sapiens_MIR22_host_gene_MIR22HG__lncRNA&lncRNA__URS000075E9E4_9606_Homo_sapiens_MIR22_host_gene_MIR22HG__lncRNA&lncRNA__URS00007599E7_9606_Homo_sapiens_MIR22_host_gene_MIR22HG__lncRNA&MiR.hp__hsa-mir-22	lncRNA:URS000075E845_9606_Homo_sapiens_MIR22_host_gene_MIR22HG & lncRNA:URS000075A858_9606_Homo_sapiens_MIR22_host_gene_MIR22HG & lncRNA:URS000075E9E4_9606_Homo_sapiens_MIR22_host_gene_MIR22HG & lncRNA:URS00007599E7_9606_Homo_sapiens_MIR22_host_gene_MIR22HG & MiR.hp:hsa-mir-22	-0.728523172199566	-1.39864516292085	-0.0584011814782807	1.56747192362763	-2.15196588456731	0.0333556114033327	0.0866479100822205	-3.71525334062479
ReverseComplement_ENSG00000181381.15&ReverseComplement_ENSG00000111879.20	ReverseComplement_DDX60L & ReverseComplement_ENSG00000111879.20	0.649151181503394	0.0514645759700316	1.24683778703676	2.02729467993872	2.1498997580373	0.0335223375932782	0.0868812877990925	-3.74659343783852
MiR.hp__hsa-mir-144	MiR.hp:hsa-mir-144	-0.888816976929967	-1.70834307736865	-0.0692908764912839	2.01120262954844	-2.1468190173901	0.0337722781059264	0.0873202075298078	-3.77125956733085
MiR.hp__hsa-mir-7-1&MiR.hp__hsa-mir-7-2&MiR.hp__hsa-mir-7-3	MiR.hp:hsa-mir-7-1 & MiR.hp:hsa-mir-7-2 & MiR.hp:hsa-mir-7-3	-0.808184234281512	-1.5536788621227	-0.0626896064403265	9.11352534679552	-2.14591115861337	0.0338462397327928	0.0873202075298078	-3.91335515593007
snoRNA__Homo_sapiens300761_SNORD10	snoRNA:SNORD10	0.637112054404654	0.0486489404612648	1.22557516834804	7.54849131346211	2.14310011068389	0.0340761405084194	0.0877130723793027	-3.91262722259278
hsa-miR-6782-3p	hsa-miR-6782-3p	-0.558737006253473	-1.07619334166517	-0.0412806708417763	2.59340612767469	-2.13736951132308	0.0345490037324006	0.088728123221847	-3.9082647765373
hsa-miR-183-3p	hsa-miR-183-3p	-0.644351619369753	-1.24194288578083	-0.0467603529586755	2.35969652279177	-2.13434472288839	0.0348008757990598	0.0891723121381805	-3.8756943682858
snoRNA__Homo_sapiens300112_SNORD3@&snoRNA__Homo_sapiens300182_SNORD3@&snoRNA__Homo_sapiens300250_SNORD3@&snoRNA__Homo_sapiens300448_SNORD3@&snoRNA__Homo_sapiens300361_SNORD3@L38&snoRNA__Homo_sapiens300248_SNORD3@L26&snoRNA__Homo_sapiens300285_SNORD3@L31&snoRNA__Homo_sapiens300640_SNORD3@L45	snoRNA:SNORD3@L45	0.753458891675431	0.0534085885960054	1.45350919475486	2.41017926614394	2.13047379432769	0.0351255195201961	0.0896478388282618	-3.80366904517781
lncRNA__URS00007E4CEC_9606_Homo_sapiens_uncharacterized_LOC221946_LOC221946__lncRNA&lncRNA__URS0000CCDFB4_9606_Homo_sapiens_MIR31_host_gene_MIR31HG_&lncRNA__URS0000CCDFC8_9606_Homo_sapiens_MIR31_host_gene_MIR31HG__lncRNA&lncRNA__URS0000CCE142_9606_Homo_sapiens_MIR31_host_gene_MIR31HG__lncRNA&lncRNA__URS0000CCE0D1_9606_Homo_sapiens_MIR31_host_gene_MIR31HG__lncRNA	lncRNA:URS00007E4CEC_9606_Homo_sapiensLOC221946 & lncRNA:URS0000CCDFB4_9606_Homo_sapiens_MIR31_host_gene_MIR31HG & lncRNA:URS0000CCDFC8_9606_Homo_sapiens_MIR31_host_gene_MIR31HG & lncRNA:URS0000CCE142_9606_Homo_sapiens_MIR31_host_gene_MIR31HG & lncRNA:URS0000CCE0D1_9606_Homo_sapiens_MIR31_host_gene_MIR31HG	-0.650878938552562	-1.25571953896769	-0.0460383381374323	1.88805589221726	-2.13012537026184	0.0351548688092818	0.0896478388282618	-3.79357709531278
lncRNA__URS000075C528_9606_Homo_sapiens_long_intergenic_non-protein_coding_RNA_342_LINC00342_	lncRNA:LINC00342	-0.491609626772162	-0.948623479975002	-0.0345957735693219	6.04488491380087	-2.12930020568302	0.0352244605661489	0.0896478388282618	-3.95489651640881
ReverseComplement_ENSG00000053770.12&ENSG00000171132.14	ReverseComplement_AP5M1 & PRKCE	-0.589454870161076	-1.13775729438696	-0.0411524459351909	3.19483473787587	-2.12802279792236	0.0353324278046797	0.0896674947466737	-3.94709555715375
ReverseComplement_lncRNA__URS0000BC4407_9606_Homo_sapiens_uncharacterized_LOC107985544_LOC107985544__lncRNA	ReverseComplement_lncRNA:URS0000BC4407_9606_Homo_sapiensLOC107985544	-0.400098505228756	-0.772385124339448	-0.0278118861180651	4.32985847171329	-2.12733254442002	0.0353908873070942	0.0896674947466737	-3.96984329052431
hsa-miR-5010-3p	hsa-miR-5010-3p	-0.48390544098536	-0.935449345627937	-0.0323615363427834	9.27375455701979	-2.12132105861098	0.0359035584993842	0.0907629107478841	-3.96195254147984
snoRNA__Homo_sapiens300112_SNORD3@&snoRNA__Homo_sapiens300182_SNORD3@&snoRNA__Homo_sapiens300250_SNORD3@&snoRNA__Homo_sapiens300448_SNORD3@&snoRNA__Homo_sapiens300361_SNORD3@L38&snoRNA__Homo_sapiens300248_SNORD3@L26&snoRNA__Homo_sapiens300285_SNORD3@L31	snoRNA:SNORD3@L31	-0.661393897377858	-1.27903571713339	-0.0437520776223229	3.72004167004275	-2.11967545879652	0.036045011175466	0.0909171040809745	-3.97585922469358
hsa-miR-345-5p	hsa-miR-345-5p	-0.572387914829706	-1.10746277004449	-0.0373130596149236	5.8046955241024	-2.11749208252647	0.0362334323156654	0.0911888162955498	-3.98733703092733
tRNA__Homo_sapiens_tRNA-Gln-CTG-1-1&tRNA__Homo_sapiens_tRNA-Gln-CTG-1-2&tRNA__Homo_sapiens_tRNA-Gln-CTG-1-3&tRNA__Homo_sapiens_tRNA-Gln-CTG-1-4&tRNA__Homo_sapiens_tRNA-Gln-CTG-1-5&tRNA__Homo_sapiens_tRNA-Gln-CTG-2-1&tRNA__Homo_sapiens_tRNA-Gln-CTG-6-1&tRNA__Homo_sapiens_tRNA-Gln-CTG-3-1&tRNA__Homo_sapiens_tRNA-Gln-CTG-3-2&tRNA__Homo_sapiens_tRNA-Gln-CTG-4-1&tRNA__Homo_sapiens_tRNA-Gln-CTG-4-2	tRNA-Gln-CTG-1-1 & tRNA-Gln-CTG-1-2 & tRNA-Gln-CTG-1-3 & tRNA-Gln-CTG-1-4 & tRNA-Gln-CTG-1-5 & tRNA-Gln-CTG-2-1 & tRNA-Gln-CTG-6-1 & tRNA-Gln-CTG-3-1 & tRNA-Gln-CTG-3-2 & tRNA-Gln-CTG-4-1 & tRNA-Gln-CTG-4-2	-0.54008821048877	-1.04520081803171	-0.0349756029458268	1.68590942122389	-2.11651997119588	0.0363175966778884	0.0911975205466974	-3.85427084453729
ReverseComplement_ENSG00000197417.9&ReverseComplement_ENSG00000262304.2&ReverseComplement_lncRNA__URS000075CFAE_9606_Homo_sapiens_CSNK1G2_antisense_RNA_1_CSNK1G2-AS1_	ReverseComplement_ENSG00000197417.9 & ReverseComplement_ENSG00000262304.2 & ReverseComplement_lncRNA:CSNK1G2-AS1	0.423291051474436	0.0257827823958184	0.820799320553054	2.35768732551696	2.10784563192934	0.0370761075387256	0.0928957905072283	-3.88510558380915
hsa-miR-1271-5p	hsa-miR-1271-5p	-0.510076571708835	-0.98943390819353	-0.0307192352241395	2.26226088337031	-2.10630801329634	0.037211976731871	0.0930299418296775	-3.92201866749825
snoRNA__Homo_sapiens300783_SCARNA17	snoRNA:SCARNA17	0.77552586619701	0.045790100767483	1.50526163162654	1.64261712346348	2.1036647869531	0.0374465439864837	0.0934097013349373	-3.71591839662511
hsa-miR-181d-5p	hsa-miR-181d-5p	-0.659085920885534	-1.28230539996313	-0.0358664418079354	1.74966369716153	-2.09337434601135	0.0383719177900998	0.095507196261702	-3.8434547337428
ReverseComplement_ENSG00000184898.7	ReverseComplement_RBM43	-0.363178289015778	-0.706968437219467	-0.0193881408120895	7.59114393384524	-2.09108811280022	0.0385801595407429	0.0958144621561306	-4.01029214914617
rRNA__45S_pre-ribosomal_N1_(RNA45SN1)&rRNA__45S_pre-ribosomal_N5_(RNA45SN5)&rRNA__45S_pre-ribosomal_N4_(RNA45SN4)&rRNA__45S_pre-ribosomal_N2_(RNA45SN2)&rRNA__45S_pre-ribosomal_N2_(RNA45SN2)&rRNA__45S_pre-ribosomal_N3_(RNA45SN3)&rRNA__28S_ribosomal_N1_(RNA28SN1)&rRNA__28S_ribosomal_N5_(RNA28SN5)&rRNA__28S_ribosomal_N4_(RNA28SN4)&rRNA__28S_ribosomal_N2_(RNA28SN2)&rRNA__28S_ribosomal_N3_(RNA28SN3)	RNA45SN1 & RNA45SN5 & RNA45SN4 & RNA45SN2 & RNA45SN3 & RNA28SN1 & RNA28SN5 & RNA28SN4 & RNA28SN2 & RNA28SN3	0.561685486807155	0.0295209291474964	1.09385004446681	4.21928034038329	2.089263117333	0.0387470864599128	0.0960179993414505	-4.03814796358695
hsa-miR-30a-5p	hsa-miR-30a-5p	-0.685760762044565	-1.3372738303909	-0.0342476936982278	4.88486577759662	-2.08350900904752	0.0392774704836779	0.0970836365114014	-4.05734389269322
lncRNA__URS000075E68F_9606_Homo_sapiens_NR2F2_antisense_RNA_1_NR2F2-AS1__lncRNA&lncRNA__URS0000394A79_9606_Homo_sapiens_long_intergenic_non-protein_coding_RNA_1714_LINC01714_	lncRNA:NR2F2-AS1 & lncRNA:LINC01714	-0.271483273057368	-0.529503746064364	-0.0134628000503719	4.33468337781061	-2.08273872254134	0.0393489429400193	0.0970836365114014	-4.05658521243333
hsa-miR-1307-5p	hsa-miR-1307-5p	-0.468891191594148	-0.91499969461135	-0.0227826885769461	3.07615934011542	-2.08054663711168	0.0395529515735352	0.0972905351879247	-4.03588674973185
MiR.hp__hsa-mir-550a-2&MiR.hp__hsa-mir-550a-1&MiR.hp__hsa-mir-550a-3	MiR.hp:hsa-mir-550a-2 & MiR.hp:hsa-mir-550a-1 & MiR.hp:hsa-mir-550a-3	-0.846408576359909	-1.65194832713497	-0.0408688255848487	4.50842331176678	-2.07988326756465	0.0396148675693177	0.0972905351879247	-4.06320119917424
hsa-miR-1270	hsa-miR-1270	-0.582441055404688	-1.13697637361571	-0.0279057371936703	1.97515302760232	-2.07906779315796	0.0396910944439232	0.0972905351879247	-3.94116430939262
snoRNA__Homo_sapiens300101_SNORA20L1	snoRNA:SNORA20L1	1.05784159663295	0.0485943065201169	2.06708888674578	1.59024117330725	2.07476508342468	0.0400953819322442	0.0980306727647769	-3.87110480014122
yRNA__Y3	yRNA:Y3	-0.286432211935683	-0.559805813230117	-0.0130586106412486	11.1903784877072	-2.07401152278922	0.0401665499912316	0.0980306727647769	-4.07438436133191
lncRNA__URS0000394A79_9606_Homo_sapiens_long_intergenic_non-protein_coding_RNA_1714_LINC01714_&lncRNA__URS000075E3E5_9606_Homo_sapiens_long_intergenic_non-protein_coding_RNA_1343_LINC01343_&lncRNA__URS00001C235B_9606_Homo_sapiens_long_intergenic_non-protein_coding_RNA_242_LINC00242_	lncRNA:LINC01714 & lncRNA:LINC01343 & lncRNA:LINC00242	-0.532226262007172	-1.04364931054333	-0.0208032134710135	3.87167951224521	-2.05997469693597	0.0415121795285554	0.101096471696697	-4.09876724817597
rRNA__5S_ribosomal_1_(RNA5S1-8,_RNA5S10-17)&rRNA__5S_ribosomal_9_(RNA5S9)&lncRNA__URS000048471C_9606_Homo_sapiens_LZTS1_antisense_RNA_1_LZTS1-AS1_&lncRNA__URS0000BC44FE_9606_Homo_sapiens_long_intergenic_non-protein_coding_RNA_537_LINC00537_	rRNA:5S_ribsomalisoforms & lncRNA:LZTS1-AS1 & lncRNA:LINC00537	0.583532514260736	0.0220737639899642	1.14499126453151	1.99798620367965	2.05727849932435	0.0417750252409407	0.101517803273684	-3.87396269482653
hsa-miR-4746-5p	hsa-miR-4746-5p	-0.332371092693315	-0.652424152797169	-0.0123180325894616	3.01954281749513	-2.05564039361972	0.0419354155436799	0.101688883185318	-4.07387774378522
hsa-let-7b-5p	hsa-let-7b-5p	-0.501140673398055	-0.984322320584411	-0.0179590262116987	11.7559787262036	-2.05302909602562	0.0421921837701395	0.102092436103335	-4.12728221137102
snoRNA__Homo_sapiens300667_SNORD45A&snoRNA__Homo_sapiens300666_SNORD45C	snoRNA:SNORD45C	0.440127008645727	0.0153331942816808	0.864920823009773	2.30746902669126	2.05090582273386	0.0424019560622454	0.102380791346875	-3.97837115697063
snRNA__URS00003F07BD_9606_Homo_sapiens_(human)_RNA,_U4_small_nuclear_1	human_RNA,_U4_small_nuclear_1	0.644308726219951	0.0198479806710812	1.26876947176882	2.74488521549429	2.04237154999898	0.0432541447244923	0.104215743152828	-4.04795657525946
lncRNA__URS000075E322_9606_Homo_sapiens_long_intergenic_non-protein_coding_RNA_1749_LINC01749_	lncRNA:LINC01749	-0.294906843122947	-0.581784184368279	-0.00802950187761542	3.82570704363215	-2.0348597671412	0.0440163129963058	0.105826454650693	-4.14098145313581
hsa-miR-942-5p	hsa-miR-942-5p	-0.335119213982246	-0.661562770665601	-0.00867565729889097	7.40244181129144	-2.03206272696931	0.0443030269004076	0.106289639909683	-4.12350740164022
MiR.hp__hsa-mir-3688-2&MiR.hp__hsa-mir-3688-1	MiR.hp:hsa-mir-3688-2 & MiR.hp:hsa-mir-3688-1	-0.576395083832344	-1.1381526708695	-0.0146374967951912	3.23955192380089	-2.03103404576922	0.0444088736083604	0.106317854189507	-4.1334043033182
snoRNA__Homo_sapiens300789_SCARNA3&MiR.hp__hsa-mir-1843	snoRNA:SCARNA3 & MiR.hp:hsa-mir-1843	-0.27519825509664	-0.543649378724471	-0.00674713146880979	7.01286936029269	-2.02920690726368	0.0445974105928367	0.106543496765128	-4.13413651261867
lncRNA__URS000075E6A8_9606_Homo_sapiens_uncharacterized_LOC100507388_LOC100507388__lncRNA	lncRNA:URS000075E6A8_9606_Homo_sapiensLOC100507388	-0.520180204646684	-1.02864602117366	-0.0117143881197029	4.42459924914402	-2.02506021802103	0.045027832447214	0.107344832627325	-4.1681899095784
hsa-miR-335-5p	hsa-miR-335-5p	-0.700238544514033	-1.38617156419214	-0.0143055248359292	2.62083132652026	-2.02073882285076	0.0454801564205584	0.108194898432065	-4.10973273991453
hsa-miR-152-3p	hsa-miR-152-3p	-0.547918015834007	-1.08522195580324	-0.010614075864775	4.39226666120069	-2.0185589516694	0.0457097923598102	0.108512742366776	-4.17903971156345
ReverseComplement_ENSG00000117859.19	ReverseComplement_OSBPL9	-0.670454755673353	-1.32890341724271	-0.012006094103993	1.94456036176021	-2.01554936118843	0.0460284585841253	0.109040163941429	-3.98866844682046
hsa-miR-4511	hsa-miR-4511	-0.499576946183212	-0.991028461073701	-0.00812543129272248	2.32778091039871	-2.01218354394738	0.0463870849278707	0.109659845122372	-4.09582131996819
lncRNA__URS000075EFF6_9606_Homo_sapiens_DNM3_opposite_strand/antisense_RNA_DNM3OS_&MiR.hp__hsa-mir-199a-2&MiR.hp__hsa-mir-199a-1	lncRNA:URS000075EFF6_9606_Homo_sapiens_DNM3_opposite_strand/antisense_RNA_DNM3OS & MiR.hp:hsa-mir-199a-2 & MiR.hp:hsa-mir-199a-1	-0.57100592899905	-1.13332453325295	-0.00868732474515122	6.68207269009195	-2.01003698009483	0.0466170416839725	0.109827707248794	-4.1751973747047
hsa-miR-340-5p	hsa-miR-340-5p	-0.726092012672276	-1.44125461441282	-0.0109294109317288	4.991987937352	-2.00970700284335	0.0466524774154168	0.109827707248794	-4.19770518781405
hsa-miR-1260b	hsa-miR-1260b	-0.510816358972129	-1.01459816514773	-0.00703455279652288	9.22718659425291	-2.00709625300442	0.0469336515053765	0.110191293951835	-4.18178511356707
snoRNA__Homo_sapiens300691_SNORD59A	snoRNA:SNORD59A	0.823004643241437	0.0110780354532577	1.63493125102962	2.54215098709113	2.00646409956208	0.0470019501635263	0.110191293951835	-4.05151745857304
snoRNA__Homo_sapiens300670_SNORA66	snoRNA:SNORA66	0.617284062135323	0.00664622864856235	1.22792189562208	1.82576231925466	2.00100068597258	0.0475957585689135	0.111352395823752	-3.9761551944402
snoRNA__Homo_sapiens300538_SNORA20	snoRNA:SNORA20	0.688821681579134	0.00680718539546632	1.3708361777628	1.62511835591154	1.99921308270158	0.0477914308858021	0.111579167150736	-3.92617778837676
snoRNA__Homo_sapiens300580_SNORD24	snoRNA:SNORD24	0.509063032283906	0.00315614779602824	1.01496991677178	2.3631716237143	1.99180515848811	0.04860961796429	0.113255398555975	-4.09922327136141
ReverseComplement_ENSG00000196110.8&ReverseComplement_ENSG00000172954.14	ReverseComplement_ZNF699 & ReverseComplement_LCLAT1	0.648918730666211	0.00135349102808147	1.29648397030434	2.69276927787741	1.98359344164368	0.0495304655529588	0.115163428137538	-4.15329207380522
snRNA__URS000032B6B6_9606_Homo_sapiens_(human)_RNA,_U1_small_nuclear_3&snRNA__URS00000081EA_9606_Homo_sapiens_(human)_RNA,_variant_U1_small_nuclear_7&snRNA__URS000012964C_9606_Homo_sapiens_(human)_RNA,_variant_U1_small_nuclear_2A&snRNA__URS0000162127_9606_Homo_sapiens_(human)_RNA,_variant_U1_small_nuclear_1&snRNA__URS0000669D0F_9606_Homo_sapiens_(human)_RNA,_variant_U1_small_nuclear_17	human_RNA,_U1_small_nuclear_3 & human_RNA,_variant_U1_small_nuclear_7 & human_RNA,_variant_U1_small_nuclear_2A & human_RNA,_variant_U1_small_nuclear_1 & human_RNA,_variant_U1_small_nuclear_17	0.700980958959786	0.000800992090625674	1.40116092582895	1.77524508276292	1.98172059359601	0.049742545419777	0.115419047893938	-4.0250051757207
snoRNA__Homo_sapiens300614_SNORD66&snoRNA__Homo_sapiens300381_SNORD66L1	snoRNA:SNORD66L1	0.940183738867458	-0.0048561089180067	1.88522358665292	2.1911346969708	1.96928465404994	0.0511704229759582	0.118230480084113	-4.03254658362505
tRNA__Homo_sapiens_tRNA-Lys-TTT-3-1&tRNA__Homo_sapiens_tRNA-Lys-TTT-3-2&tRNA__Homo_sapiens_tRNA-Lys-TTT-3-3&tRNA__Homo_sapiens_tRNA-Lys-TTT-3-4&tRNA__Homo_sapiens_tRNA-Lys-TTT-3-5&tRNA__Homo_sapiens_tRNA-Lys-TTT-5-1&tRNA__Homo_sapiens_tRNA-Lys-TTT-4-1&tRNA__Homo_sapiens_tRNA-Lys-TTT-6-1	tRNA-Lys-TTT-3-1 & tRNA-Lys-TTT-3-2 & tRNA-Lys-TTT-3-3 & tRNA-Lys-TTT-3-4 & tRNA-Lys-TTT-3-5 & tRNA-Lys-TTT-5-1 & tRNA-Lys-TTT-4-1 & tRNA-Lys-TTT-6-1	-0.473999336373832	-0.950480063329637	0.00248139058197366	2.42079865841342	-1.96914763007364	0.0511863473810573	0.118230480084113	-4.20071118333927
rRNA__45S_pre-ribosomal_N1_(RNA45SN1)&rRNA__45S_pre-ribosomal_N5_(RNA45SN5)&rRNA__45S_pre-ribosomal_N4_(RNA45SN4)&rRNA__45S_pre-ribosomal_N2_(RNA45SN2)&rRNA__45S_pre-ribosomal_N3_(RNA45SN3)&rRNA__28S_ribosomal_N1_(RNA28SN1)&rRNA__28S_ribosomal_N5_(RNA28SN5)&rRNA__28S_ribosomal_N4_(RNA28SN4)&rRNA__28S_ribosomal_N2_(RNA28SN2)&rRNA__28S_ribosomal_N3_(RNA28SN3)&lncRNA__URS0000BC43B9_9606_Homo_sapiens…	RNA45SN1 & RNA45SN5 & RNA45SN4 & RNA45SN2 & RNA45SN3 & RNA28SN1 & RNA28SN5 & RNA28SN4 & RNA28SN2 & RNA28SN3 & lncRNA:URS0000BC43B9_9606_Homo_sapiensLOC105369147	0.835262613771812	-0.00467236300018337	1.67519759054381	1.8000240919326	1.96844488049122	0.0512680842842616	0.118230480084113	-3.99194505925967
hsa-miR-148a-5p	hsa-miR-148a-5p	-0.529233035707473	-1.06263310846044	0.00416703704548982	3.9863784559963	-1.96399219416274	0.051788551490773	0.118913126007811	-4.27475534231743
lncRNA__URS0000759CF4_9606_Homo_sapiens_KCNQ1_opposite_strand/antisense_transcript_1_KCNQ1OT1_	lncRNA:URS0000759CF4_9606_Homo_sapiens_KCNQ1_opposite_strand/antisense_transcript_1_KCNQ1OT1	0.288531481640985	-0.00231349218839549	0.579376455470365	4.45142783262994	1.96371078340443	0.0518215949434654	0.118913126007811	-4.27871486794099
MiR.hp__hsa-mir-486-1&MiR.hp__hsa-mir-486-2&lncRNA__URS0000CCE0C9_9606_Homo_sapiens_long_intergenic_non-protein_coding_RNA_319_LINC00319__lncRNA&lncRNA__URS0000D77F73_9606_Homo_sapiens_TIMM23B-AGAP6_readthrough_TIMM23B-AGAP6__lncRNA&lncRNA__URS0000D780F6_9606_Homo_sapiens_TIMM23B-AGAP6_readthrough_TIMM23B-AGAP6__lncRNA&lncRNA__URS0000D77FDF_9606_Homo_sapiens_TIMM23B-AGAP6_readthrough_TIMM23B-AGAP…	MiR.hp:hsa-mir-486-1 & MiR.hp:hsa-mir-486-2 & lncRNA:LINC00319 & lncRNA:URS0000D77F73_9606_Homo_sapiens_TIMM23B-AGAP6_readthrough_TIMM23B-AGAP6 & lncRNA:URS0000D780F6_9606_Homo_sapiens_TIMM23B-AGAP6_readthrough_TIMM23B-AGAP6 & lncRNA:URS0000D77FDF_9606_Homo_sapiens_TIMM23B-AGAP6_readthrough_TIMM23B-AGAP6 & lncRNA:URS0000D7803B_9606_Homo_sapiens_TIMM23B-AGAP6_readthrough_TIMM23B-AGAP6 & lncRNA:URS…	0.416309506483253	-0.00346311971547508	0.836082132681981	2.47141554794483	1.96312564264273	0.05189035975545	0.118913126007811	-4.171747087496
ReverseComplement_ENSG00000072736.19&ReverseComplement_ENSG00000197930.13&ReverseComplement_ENSG00000113231.14&ReverseComplement_ENSG00000145362.21&ENSG00000179023.9&ENSG00000175857.9	ReverseComplement_NFATC3 & ReverseComplement_ERO1A & ReverseComplement_PDE8B & ReverseComplement_ANK2 & KLHDC7A & GAPT	-0.631711047394725	-1.26893819926195	0.00551610447249862	1.89267331368917	-1.96232113540932	0.0519850303078395	0.118913126007811	-4.15527520887116
tRNA__Homo_sapiens_tRNA-Asp-GTC-2-10&tRNA__Homo_sapiens_tRNA-Asp-GTC-2-11&tRNA__Homo_sapiens_tRNA-Asp-GTC-2-1&tRNA__Homo_sapiens_tRNA-Asp-GTC-2-2&tRNA__Homo_sapiens_tRNA-Asp-GTC-2-3&tRNA__Homo_sapiens_tRNA-Asp-GTC-2-4&tRNA__Homo_sapiens_tRNA-Asp-GTC-2-5&tRNA__Homo_sapiens_tRNA-Asp-GTC-2-6&tRNA__Homo_sapiens_tRNA-Asp-GTC-2-7&tRNA__Homo_sapiens_tRNA-Asp-GTC-2-8&tRNA__Homo_sapiens_tRNA-Asp-GTC-2-9	tRNA-Asp-GTC-2-10 & tRNA-Asp-GTC-2-11 & tRNA-Asp-GTC-2-1 & tRNA-Asp-GTC-2-2 & tRNA-Asp-GTC-2-3 & tRNA-Asp-GTC-2-4 & tRNA-Asp-GTC-2-5 & tRNA-Asp-GTC-2-6 & tRNA-Asp-GTC-2-7 & tRNA-Asp-GTC-2-8 & tRNA-Asp-GTC-2-9	-0.470978207782578	-0.947387995453382	0.00543157988822529	2.86631089716805	-1.95688822283625	0.0526281854333557	0.120141110181196	-4.26277590387416
snoRNA__Homo_sapiens300491_SNORD12C	snoRNA:SNORD12C	0.567147529030724	-0.00690862971461093	1.14120368777606	5.21850206660516	1.95563384967705	0.0527776326985525	0.120239364817267	-4.29690758175345
ENSG00000178971.16	CTC1	-0.560818240804752	-1.13067271362649	0.00903623201698889	8.71229123213552	-1.94806772640286	0.0536867016455402	0.122064331709176	-4.28336067066534
snoRNA__Homo_sapiens300166_SNORD28	snoRNA:SNORD28	1.4170465840238	-0.0251534825783664	2.85924665062596	1.69195293659657	1.94493234257398	0.0540672774736883	0.122682778203349	-3.96552038818851
MiR.hp__hsa-mir-181a-1	MiR.hp:hsa-mir-181a-1	-0.581293065353234	-1.17362698609164	0.011040855385174	3.10950957895029	-1.94255990417824	0.0543567587566597	0.12309245970947	-4.29699729583461
snoRNA__Homo_sapiens300597_SNORD102	snoRNA:SNORD102	0.501776254829507	-0.0144737746029987	1.01802628426201	4.65296420683674	1.92395937874259	0.0566720373016862	0.127994201668586	-4.35057865131786
snoRNA__Homo_sapiens300492_SNORD12	snoRNA:SNORD12	0.918201065348446	-0.0267794567079582	1.86318158740485	2.62602338494774	1.92336105277451	0.0567478717132405	0.127994201668586	-4.20707434386831
lncRNA__URS00008E39B8_9606_Homo_sapiens_MIR34A_host_gene_MIR34AHG_	lncRNA:URS00008E39B8_9606_Homo_sapiens_MIR34A_host_gene_MIR34AHG	-0.411815736007534	-0.836567964314771	0.0129364922997034	1.78851481116572	-1.91916870756042	0.0572816287710832	0.128940718150048	-4.19228716535184
ReverseComplement_ENSG00000152439.13&ReverseComplement_ENSG00000268107.6	ReverseComplement_ZNF773 & ReverseComplement_ENSG00000268107.6	-0.557731593060754	-1.13434643391164	0.0188832477901361	3.28873852792449	-1.91463199561164	0.0578639846115879	0.129706032540637	-4.35045777205132
ENSG00000188536.13	HBA2	0.381307390785332	-0.0129440518505808	0.775558833421244	4.13466603820777	1.91446668876024	0.0578852979688879	0.129706032540637	-4.36619921691621
tRNA__Homo_sapiens_tRNA-Val-AAC-2-1	tRNA-Val-AAC-2-1	-0.493150216040843	-1.00324295137478	0.0169425192930948	2.7375726309519	-1.91370931770825	0.0579830318646194	0.129706032540637	-4.33449263909815
MiR.hp__hsa-mir-181b-2&MiR.hp__hsa-mir-181b-1	MiR.hp:hsa-mir-181b-2 & MiR.hp:hsa-mir-181b-1	-0.473731530815395	-0.963932143235701	0.0164690816049105	5.56236891019395	-1.91295310765788	0.0580807543943031	0.129706032540637	-4.37412572252354
ENSG00000168298.7	H1-4	-0.238729300716814	-0.485956598128395	0.00849799669476764	3.63862724299296	-1.91141586629041	0.0582798340930813	0.129893910306079	-4.35849676181724
lncRNA__URS000075B927_9606_Homo_sapiens_family_with_sequence_similarity_30_member_A_FAM30A_	lncRNA:URS000075B927_9606_Homo_sapiens_family_with_sequence_similarity_30_member_A_FAM30A	0.310255692803911	-0.0114425369506335	0.631953922558455	4.88859693065814	1.90904853575276	0.0585875361818638	0.130322669065957	-4.38066968742098
hsa-miR-6509-3p	hsa-miR-6509-3p	-0.407293712371233	-0.830214474207242	0.0156270494647751	1.99635049638637	-1.90631463469743	0.0589445827163126	0.130859289723837	-4.24880276761336
ENSG00000140718.21&ENSG00000101438.4	FTO & SLC32A1	-0.473436472536167	-0.965403769636898	0.0185308245645644	3.30644749621262	-1.90489639353488	0.0591305237052127	0.131014689778216	-4.3712163691548
ReverseComplement_ENSG00000184261.5&ENSG00000175040.6&ENSG00000155545.20&ENSG00000170365.10	ReverseComplement_KCNK12 & CHST2 & MIER3 & SMAD1	0.429138916276915	-0.0171305911057263	0.875408423659557	3.76083991323289	1.90347233328529	0.0593177232055668	0.131172264622878	-4.37099637580992
ReverseComplement_ENSG00000143226.15&ReverseComplement_ENSG00000144057.15	ReverseComplement_FCGR2A & ReverseComplement_ENSG00000144057.15	-0.535574507687626	-1.093181296281	0.0220322809057524	2.32837565592415	-1.90124343274506	0.0596117220232468	0.131564933371619	-4.32634433636659
rRNA__45S_pre-ribosomal_N1_(RNA45SN1)&rRNA__45S_pre-ribosomal_N5_(RNA45SN5)&rRNA__45S_pre-ribosomal_N4_(RNA45SN4)&rRNA__45S_pre-ribosomal_N4_(RNA45SN4)&rRNA__45S_pre-ribosomal_N2_(RNA45SN2)&rRNA__45S_pre-ribosomal_N2_(RNA45SN2)&rRNA__45S_pre-ribosomal_N3_(RNA45SN3)&rRNA__45S_pre-ribosomal_N3_(RNA45SN3)&rRNA__28S_ribosomal_N1_(RNA28SN1)&rRNA__28S_ribosomal_N5_(RNA28SN5)&rRNA__28S_ribosomal_N4_(RNA…	RNA45SN1 & RNA45SN5 & RNA45SN4 & RNA45SN2 & RNA45SN3 & RNA28SN1 & RNA28SN5 & RNA28SN4 & RNA28SN2 & RNA28SN3_repeat3	0.398305926609183	-0.0168435796532014	0.813455432871567	4.29127291543567	1.8991450020957	0.0598896287947258	0.131836533762505	-4.39285006005938
ENSG00000087086.15	FTL	0.360973088791258	-0.0155183682204655	0.737464545802981	2.89853416418096	1.8978661581463	0.060059525962707	0.131836533762505	-4.34786477605039
MiR.hp__hsa-mir-10399	MiR.hp:hsa-mir-10399	-0.351757416749329	-0.718673734275682	0.0151589007770229	5.09587852623387	-1.89767623644685	0.0600847919360091	0.131836533762505	-4.40059570930103
snoRNA__Homo_sapiens300757_SNORD2	snoRNA:SNORD2	0.63076069117596	-0.0278884726910053	1.28940985504292	5.47155202038789	1.89564215399274	0.0603559531637228	0.132174858672494	-4.40404764053218
hsa-miR-143-3p	hsa-miR-143-3p	-0.683800289257222	-1.40101370194446	0.0334131234300188	5.04473211709997	-1.88723837784122	0.0614871590861268	0.134149416511003	-4.41933658748857
tRNA__Homo_sapiens_tRNA-Glu-CTC-1-1&tRNA__Homo_sapiens_tRNA-Glu-CTC-1-2&tRNA__Homo_sapiens_tRNA-Glu-CTC-1-3&tRNA__Homo_sapiens_tRNA-Glu-CTC-1-4&tRNA__Homo_sapiens_tRNA-Glu-CTC-1-5&tRNA__Homo_sapiens_tRNA-Glu-CTC-1-6&tRNA__Homo_sapiens_tRNA-Glu-CTC-1-7&tRNA__Homo_sapiens_tRNA-Glu-CTC-2-1&lncRNA__URS0000A7736C_9606_Homo_sapiens_long_intergenic_non-protein_coding_RNA_1783_LINC01783_&tRNA__Homo_sapie…	tRNA-Glu-CTC-1-1 & tRNA-Glu-CTC-1-2 & tRNA-Glu-CTC-1-3 & tRNA-Glu-CTC-1-4 & tRNA-Glu-CTC-1-5 & tRNA-Glu-CTC-1-6 & tRNA-Glu-CTC-1-7 & tRNA-Glu-CTC-2-1 & lncRNA:LINC01783 & tRNA-Glu-TTC-4-1 & tRNA-Glu-TTC-4-2 & tRNA-Glu-TTC-3-1	0.404401858344861	-0.0197736972232256	0.828577413912948	2.93082513905416	1.8871802698294	0.061495042259026	0.134149416511003	-4.38104758704932
hsa-miR-122-5p	hsa-miR-122-5p	-0.941110186299236	-1.92920362630842	0.0469832537099452	2.16868682279002	-1.88533417623405	0.0617459322069669	0.134437193437134	-4.23860054612674
snoRNA__Homo_sapiens300475_SNORD110	snoRNA:SNORD110	0.418826179477715	-0.021496581833798	0.859148940789227	5.07311918902847	1.88281897556001	0.0620891356153741	0.134822302701674	-4.42695516681848
snoRNA__Homo_sapiens300557_SNORD37	snoRNA:SNORD37	0.587130886441891	-0.0303853288956093	1.20464710177939	2.29466050592225	1.88205557394723	0.0621936185894543	0.134822302701674	-4.2884696680056
snoRNA__Homo_sapiens300474_SNORA19	snoRNA:SNORA19	-0.39313532826501	-0.806787172158093	0.0205165156280736	1.88847904711324	-1.88127805742129	0.0623001847126754	0.134822302701674	-4.23853055468767
MiR.hp__hsa-mir-4286	MiR.hp:hsa-mir-4286	-0.595125296393012	-1.2215506369523	0.0313000441662759	2.17280496572642	-1.88055039064761	0.0624000569141377	0.134822302701674	-4.31781360253865
hsa-miR-1255a	hsa-miR-1255a	-0.706862917230392	-1.45425923732965	0.0405334028688649	1.53121743918451	-1.87210466565498	0.063569070240915	0.137085972084416	-4.21166211168034
hsa-miR-3940-3p	hsa-miR-3940-3p	-0.560911724324196	-1.15468066661316	0.0328572179647719	7.27727689330332	-1.86991955068621	0.0638744872607483	0.137482229723134	-4.416433931102
lncRNA__URS000075A69B_9606_Homo_sapiens_long_intergenic_non-protein_coding_RNA_324_LINC00324_&tRNA__Homo_sapiens_tRNA-Pro-TGG-3-1&tRNA__Homo_sapiens_tRNA-Pro-TGG-3-2&tRNA__Homo_sapiens_tRNA-Pro-TGG-3-3&tRNA__Homo_sapiens_tRNA-Pro-TGG-3-4&tRNA__Homo_sapiens_tRNA-Pro-TGG-3-5&tRNA__Homo_sapiens_tRNA-Pro-CGG-1-1&tRNA__Homo_sapiens_tRNA-Pro-CGG-1-2&tRNA__Homo_sapiens_tRNA-Pro-CGG-1-3&tRNA__Homo_sapien…	lncRNA:LINC00324 & tRNA-Pro-TGG-3-1 & tRNA-Pro-TGG-3-2 & tRNA-Pro-TGG-3-3 & tRNA-Pro-TGG-3-4 & tRNA-Pro-TGG-3-5 & tRNA-Pro-CGG-1-1 & tRNA-Pro-CGG-1-2 & tRNA-Pro-CGG-1-3 & tRNA-Pro-AGG-2-1 & tRNA-Pro-AGG-2-2 & tRNA-Pro-AGG-2-3 & tRNA-Pro-AGG-2-4 & tRNA-Pro-AGG-2-5 & tRNA-Pro-AGG-2-6 & tRNA-Pro-AGG-2-7 & tRNA-Pro-AGG-2-8 & tRNA-Pro-AGG-1-1 & tRNA-Pro-CGG-2-1	-0.393584934703703	-0.810722007982364	0.0235521385749589	3.92353415764499	-1.8676932918661	0.0641869156142841	0.137892043049698	-4.44562408333776
hsa-miR-493-5p	hsa-miR-493-5p	-0.7849929311456	-1.61795962292148	0.0479737606302846	1.56318778976815	-1.86545163047548	0.0645027949021524	0.138307700644084	-4.1877230050424
tRNA__Homo_sapiens_tRNA-Glu-TTC-1-1&tRNA__Homo_sapiens_tRNA-Glu-TTC-1-2	tRNA-Glu-TTC-1-1 & tRNA-Glu-TTC-1-2	-0.546712430995279	-1.12845596153485	0.0350310995442884	5.45191501448689	-1.86025837620127	0.0652395840045134	0.139159823745472	-4.46666869134044
lncRNA__URS000075E0DA_9606_Homo_sapiens_uncharacterized_LOC101929384_LOC101929384__lncRNA	lncRNA:URS000075E0DA_9606_Homo_sapiensLOC101929384	-0.435175641387903	-0.898254568727123	0.0279032859513174	1.98076957584943	-1.86018201691037	0.0652504696172786	0.139159823745472	-4.32969302325496
snoRNA__Homo_sapiens300101_SNORA20L1&snoRNA__Homo_sapiens300538_SNORA20	snoRNA:SNORA20_repeat4	0.85847274230279	-0.0551109966951694	1.77205648130075	1.29429540797247	1.86004748524265	0.0652696518452214	0.139159823745472	-4.15403744383345
hsa-miR-191-5p	hsa-miR-191-5p	-0.348984495353138	-0.720871283257583	0.0229022925513073	15.0680491789811	-1.85755321977968	0.0656261508017423	0.139656403777719	-4.55943890382872
snoRNA__Homo_sapiens300169_SNORD25&lncRNA__URS0000CCDF81_9606_Homo_sapiens_small_nucleolar_RNA_host_gene_1_SNHG1__lncRNA&lncRNA__URS0000CCE06F_9606_Homo_sapiens_small_nucleolar_RNA_host_gene_1_SNHG1__lncRNA&lncRNA__URS0000CCE0BC_9606_Homo_sapiens_small_nucleolar_RNA_host_gene_1_SNHG1__lncRNA&lncRNA__URS0000CCE076_9606_Homo_sapiens_small_nucleolar_RNA_host_gene_1_SNHG1__lncRNA	snoRNA:SNORD25 & lncRNA:URS0000CCDF81_9606_SNHG1	0.564228887661347	-0.0396208482364308	1.16807862355912	5.30556783640566	1.84957658619102	0.0667771538116426	0.141838691366835	-4.48452153615694
hsa-let-7e-5p	hsa-let-7e-5p	-0.521341888669364	-1.07970818572932	0.0370244083905905	6.46980624643874	-1.84820144996487	0.0669772721830467	0.141996843464996	-4.47250104975576
hsa-miR-99b-5p	hsa-miR-99b-5p	-0.342458800875296	-0.710172735665474	0.0252551339148814	7.54097462796064	-1.84350417583291	0.0676646213696827	0.143185434733598	-4.46015797229157
tRNA__Homo_sapiens_tRNA-Arg-CCT-4-1&tRNA__Homo_sapiens_tRNA-Arg-CCT-3-1&tRNA__Homo_sapiens_tRNA-Arg-CCT-1-1&tRNA__Homo_sapiens_tRNA-Arg-CCT-2-1&tRNA__Homo_sapiens_tRNA-Arg-CCT-5-1	tRNA-Arg-CCT-4-1 & tRNA-Arg-CCT-3-1 & tRNA-Arg-CCT-1-1 & tRNA-Arg-CCT-2-1 & tRNA-Arg-CCT-5-1	-0.394200195398878	-0.818277781033488	0.0298773902357318	5.52389806747552	-1.83999820207682	0.0681814680617316	0.144009455906087	-4.49888312184732
hsa-miR-501-5p	hsa-miR-501-5p	-0.608478490565219	-1.26447693027764	0.0475199491471973	2.68013758298657	-1.8360660759365	0.0687650424779911	0.144857575500913	-4.45294256122544
hsa-miR-24-2-5p	hsa-miR-24-2-5p	-0.59569661157069	-1.23830707445399	0.0469138513126117	2.13895862784858	-1.83494571025652	0.0689320766391826	0.144857575500913	-4.38176725837974
hsa-miR-6786-3p	hsa-miR-6786-3p	0.325037625242827	-0.0256436764125688	0.675718926898222	3.04872560860669	1.83470780529195	0.0689675890437973	0.144857575500913	-4.46361613438234
hsa-miR-199b-5p	hsa-miR-199b-5p	-0.61846170020111	-1.28667662864751	0.0497532282452911	2.24758794332761	-1.83207191947654	0.0693620704839924	0.145415843500763	-4.42547621425215
lncRNA__URS0000A77348_9606_Homo_sapiens_MIR29B2_and_MIR29C_host_gene_MIR29B2CHG__lncRNA&lncRNA__URS0000A77143_9606_Homo_sapiens_MIR29B2_and_MIR29C_host_gene_MIR29B2CHG_&MiR.hp__hsa-mir-29b-2&MiR.hp__hsa-mir-29b-1	lncRNA:URS0000A77348_9606_Homo_sapiens_MIR29B2_and_MIR29C_host_gene_MIR29B2CHG & lncRNA:URS0000A77143_9606_Homo_sapiens_MIR29B2_and_MIR29C_host_gene_MIR29B2CHG & MiR.hp:hsa-mir-29b-2 & MiR.hp:hsa-mir-29b-1	-0.5790396577207	-1.20530650514483	0.0472271897034281	4.43290078624402	-1.83018406205453	0.0696457547755967	0.145740190548934	-4.51569071968355
hsa-miR-1229-3p	hsa-miR-1229-3p	0.4079000058836	-0.0335843511808782	0.849384362948078	4.16370513673621	1.82887605437846	0.0698428712239611	0.145882522149863	-4.51383522791507
ReverseComplement_ENSG00000189233.12	ReverseComplement_NUGGC	-0.351702641504764	-0.733002531297256	0.0295972482877273	3.04978992546184	-1.82580685171277	0.0703072198076912	0.146581473030795	-4.49001894401379
hsa-miR-148a-3p	hsa-miR-148a-3p	-0.637607613812021	-1.32964504482611	0.0544298172020729	10.4179765087502	-1.82376883990949	0.0706169708083691	0.146743354400228	-4.52096278887299
hsa-miR-30b-5p	hsa-miR-30b-5p	-0.806583230720636	-1.68210805877834	0.0689415973370668	7.75033836596833	-1.82358749070807	0.0706445883130303	0.146743354400228	-4.49454512658885
rRNA__45S_pre-ribosomal_N5_(RNA45SN5)&rRNA__45S_pre-ribosomal_N3_(RNA45SN3)&rRNA__28S_ribosomal_N5_(RNA28SN5)&rRNA__28S_ribosomal_N3_(RNA28SN3)	RNA45SN5 & RNA45SN3 & RNA28SN5 & RNA28SN3	0.690072284251291	-0.0606885948803508	1.44083316338293	1.5917373452929	1.81944458543712	0.0712779538505601	0.147549478607188	-4.18447016931945
hsa-miR-1260a	hsa-miR-1260a	-0.225731309520887	-0.471328575465954	0.01986595642418	6.72087268226697	-1.81934120366026	0.0712938188668362	0.147549478607188	-4.51293147350394
lncRNA__URS0000BC465C_9606_Homo_sapiens_small_nucleolar_RNA_host_gene_12_SNHG12__lncRNA&snoRNA__Homo_sapiens300653_SNORA44	lncRNA:URS0000BC465C_9606_SNORA44	0.434456156148649	-0.0399807814273929	0.908893093724691	2.46905352766267	1.81264744682323	0.0723272991139719	0.149414712977675	-4.44306453620569
ReverseComplement_ENSG00000138246.17	ReverseComplement_DNAJC13	0.395143230419759	-0.0371030989549467	0.827389559794465	1.91069892230479	1.80954386055202	0.0728106726857609	0.15009041025243	-4.34939902976428
hsa-miR-6799-3p	hsa-miR-6799-3p	-0.578796084921826	-1.21218482071394	0.0545926508702909	2.18170654455307	-1.80884407368717	0.0729200311757381	0.15009041025243	-4.4178938954784
MiR.hp__hsa-mir-101-2&MiR.hp__hsa-mir-101-1	MiR.hp:hsa-mir-101-2 & MiR.hp:hsa-mir-101-1	-0.787384066695909	-1.65072082626174	0.0759526928699252	8.94513102377831	-1.80531201060293	0.0734740790868596	0.150487730419901	-4.53370118464829
lncRNA__URS00007E4B6C_9606_Homo_sapiens_WWC2_antisense_RNA_1_WWC2-AS1_	lncRNA:WWC2-AS1	-0.334046693842474	-0.700473315371379	0.0323799276864314	3.07096932515165	-1.80453804002078	0.0735959503359708	0.150487730419901	-4.53422420349719
hsa-miR-130b-5p	hsa-miR-130b-5p	-0.432759522992652	-0.907492309927663	0.0419732639423592	7.27587487392417	-1.80444350220122	0.0736108479471182	0.150487730419901	-4.52920504718725
hsa-miR-6818-3p	hsa-miR-6818-3p	-0.376831339421793	-0.790262232820807	0.0365995539772209	2.05298751242968	-1.80422198365114	0.0736457654178806	0.150487730419901	-4.43304998998121
MiR.hp__hsa-mir-101-2	MiR.hp:hsa-mir-101-2	-0.773930441482702	-1.62386243558699	0.0760015526215878	4.25523886191881	-1.80245169131507	0.0739253054679606	0.150786272885913	-4.56166536715555
hsa-miR-331-3p	hsa-miR-331-3p	-0.768510972681284	-1.61570734973931	0.0786854043767428	7.51939703585784	-1.7956093778311	0.0750140159209666	0.152731239622869	-4.54140579208542
snoRNA__Homo_sapiens300690_SNORD59B	snoRNA:SNORD59B	0.500791917957319	-0.0525978049415915	1.05418164085623	6.13029049501661	1.79131558325589	0.0757039641615852	0.153858776083797	-4.57637005971039
snoRNA__Homo_sapiens300704_SNORD49A	snoRNA:SNORD49A	0.416723556372007	-0.0440822172101146	0.877529329954129	3.77150487189823	1.79009475890517	0.0759010866266814	0.153982455813555	-4.56673317751599
hsa-miR-4521	hsa-miR-4521	-0.460990626197137	-0.971096377977689	0.0491151255834146	2.10842272069782	-1.78886577912708	0.0760999538914793	0.15410922562253	-4.42992154228298
ReverseComplement_lncRNA__URS0000759D4A_9606_Homo_sapiens_FOXF1_adjacent_non-coding_developmental_regulatory_RNA_FENDRR_&ReverseComplement_ENSG00000072736.19&ReverseComplement_ENSG00000197930.13&ReverseComplement_ENSG00000113231.14&ReverseComplement_ENSG00000145362.21&ENSG00000179023.9&ReverseComplement_ENSG00000184956.16&ReverseComplement_ENSG00000099139.14&ReverseComplement_ENSG00000086598.11&R…	ReverseComplement_lncRNA:URS0000759D4A_9606_SH3PXD2B & ReverseComplement_MMP9 & ReverseComplement_GRK6 & GAPT & MSS51 & NSD2 & RAI1 & ZNF696 & MOK & ATAD3C & ADCY4 & ENSG00000280571.2 & CCDC13 & KCNF1 & CFAP61	-0.667043427904519	-1.40611844383632	0.0720315880272849	1.28462124619075	-1.78653475906919	0.0764783296215431	0.154598412293996	-4.36164515285887
hsa-miR-4677-3p	hsa-miR-4677-3p	-0.46486193621778	-0.981249222252078	0.0515253498165186	2.02000407077762	-1.7819451337246	0.0772278655268978	0.155834800081062	-4.46760046739964
ReverseComplement_ENSG00000179335.20	ReverseComplement_CLK3	0.330969137946767	-0.0371993208078354	0.699137596701369	3.02888996318086	1.77945414646189	0.0776372010323588	0.156113312068742	-4.55058401681843
hsa-miR-342-3p	hsa-miR-342-3p	-0.717195513392368	-1.51501391110645	0.0806228843217186	8.22925925100102	-1.77942381734952	0.0776421959138346	0.156113312068742	-4.56982337766522
ReverseComplement_ENSG00000197217.13	ReverseComplement_ENTPD4	0.695580903888388	-0.0790850545347109	1.47024686231149	5.83996688232532	1.77737497363582	0.0779802326086354	0.156514498841488	-4.60609883145483
viral.miR.hp__hsv2-miR-H10	viral.miR.hp:hsv2-miR-H10	0.768926224906236	-0.0879745376630148	1.62582698747549	1.49935056327706	1.77623337445808	0.0781691095600853	0.156615414544143	-4.26820898784111
lncRNA__URS0000759C0C_9606_Homo_sapiens_ZBTB11_antisense_RNA_1_ZBTB11-AS1_	lncRNA:ZBTB11-AS1	0.44267678485596	-0.0516128041209251	0.936966373832845	2.3140944702388	1.77276498846743	0.0787452658353811	0.157490531670762	-4.47024627379466
snoRNA__Homo_sapiens300555_SNORD96A	snoRNA:SNORD96A	0.672097320784611	-0.0789674988415734	1.42316214041079	1.99061420262163	1.77133468380251	0.0789838794663256	0.157688663952205	-4.38381647465077
ReverseComplement_ENSG00000184898.7&ReverseComplement_ENSG00000198663.17	ReverseComplement_RBM43 & ReverseComplement_C6orf89	-0.324046185325938	-0.686723873033281	0.038631502381405	4.83944631327852	-1.76860951536934	0.0794401592501571	0.158319894096433	-4.62108624077457
rRNA__45S_pre-ribosomal_N4_(RNA45SN4)&rRNA__45S_pre-ribosomal_N2_(RNA45SN2)&rRNA__28S_ribosomal_N4_(RNA28SN4)&rRNA__28S_ribosomal_N2_(RNA28SN2)	RNA45SN4 & RNA45SN2 & RNA28SN4 & RNA28SN2	0.514773438985954	-0.0646286166828622	1.09417549465477	4.17658739295379	1.7586603841779	0.0811244116496454	0.161391875288907	-4.62926838456911
tRNA__Homo_sapiens_tRNA-Glu-CTC-1-1&tRNA__Homo_sapiens_tRNA-Glu-CTC-1-2&tRNA__Homo_sapiens_tRNA-Glu-CTC-1-3&tRNA__Homo_sapiens_tRNA-Glu-CTC-1-4&tRNA__Homo_sapiens_tRNA-Glu-CTC-1-5&tRNA__Homo_sapiens_tRNA-Glu-CTC-1-6&tRNA__Homo_sapiens_tRNA-Glu-CTC-1-7&tRNA__Homo_sapiens_tRNA-Glu-CTC-2-1	tRNA-Glu-CTC-1-1 & tRNA-Glu-CTC-1-2 & tRNA-Glu-CTC-1-3 & tRNA-Glu-CTC-1-4 & tRNA-Glu-CTC-1-5 & tRNA-Glu-CTC-1-6 & tRNA-Glu-CTC-1-7 & tRNA-Glu-CTC-2-1	0.4230528049825	-0.0534188068821736	0.899524416847175	9.83133162197998	1.75753276648714	0.0813171397325541	0.161490980488201	-4.62112954450126
hsa-miR-744-5p	hsa-miR-744-5p	-0.187274297890454	-0.398377456383462	0.0238288606025543	8.26928079004048	-1.756019476401	0.0815763764218604	0.161715918279311	-4.60829685395507
ReverseComplement_ENSG00000280204.4	ReverseComplement_OR1S1	0.510924188004549	-0.0652783138099452	1.08712668981904	2.08832525956351	1.75520240742062	0.0817166277322889	0.161715918279311	-4.45210593520191
ENSG00000203811.1&ENSG00000203852.3	H3C14 & H3C15	-0.269168379769297	-0.57373635240912	0.035399592870525	3.3163706896486	-1.74938617478926	0.0827207253803088	0.163416817621939	-4.62725964950854
snoRNA__Homo_sapiens300586_SNORA64	snoRNA:SNORA64	0.382232282658648	-0.051802294145248	0.816266859462544	1.91033764890735	1.74320682556266	0.083798577347697	0.165257229324429	-4.4379750414387
hsa-miR-29c-5p	hsa-miR-29c-5p	-0.752112436132268	-1.60774212243423	0.103517250169691	4.21756426053486	-1.73997419628024	0.0843670083246786	0.16608836133604	-4.66505306484859
hsa-miR-5193	hsa-miR-5193	-0.419989768666093	-0.899054924967193	0.059075387635007	1.98657487339416	-1.73536170015893	0.0851835419713575	0.167404178135016	-4.49783153770781
tRNA__Homo_sapiens_tRNA-SeC-TCA-1-1	tRNA-SeC-TCA-1-1	-0.383907830626453	-0.822562415220222	0.0547467539673165	7.16492377248971	-1.73240799756483	0.0857098144175103	0.168145990089907	-4.64568069105067
snoRNA__Homo_sapiens300522_SNORD18B	snoRNA:SNORD18B	0.58847926033323	-0.0855120772689875	1.26247059793545	2.16404214870778	1.72831432254609	0.0864435948020374	0.169291615470194	-4.47560079099931
tRNA__Homo_sapiens_tRNA-Arg-CCT-4-1&tRNA__Homo_sapiens_tRNA-Arg-CCT-3-1	tRNA-Arg-CCT-4-1 & tRNA-Arg-CCT-3-1	-0.344132094828263	-0.738832388813273	0.0505681991567463	1.97118140806895	-1.72585223943103	0.0868873844190028	0.169866339781096	-4.55536919053266
hsa-miR-339-5p	hsa-miR-339-5p	-0.405868785326381	-0.871934709016194	0.0601971383634321	7.61597680422446	-1.72378931002803	0.0872606586213517	0.170301458103847	-4.65832604052695
ReverseComplement_lncRNA__URS0000BC44B7_9606_Homo_sapiens_long_intergenic_non-protein_coding_RNA_2558_LINC02558_&ReverseComplement_lncRNA__URS00003D0DA0_9606_Homo_sapiens_human__lncRNA_AL357153.1	ReverseComplement_lncRNA:LINC02558 & ReverseComplement_lncRNA:URS00003D0DA0_9606_Homo_sapiens_human_AL357153.1	0.348302167761774	-0.0522733297498855	0.748877665273433	4.08004568822597	1.72114586891005	0.0877408864059873	0.17094345110132	-4.69294702072734
lncRNA__URS000075B82C_9606_Homo_sapiens_human__non-protein_coding_lnc-RAB23-1:3	lncRNA:lnc-RAB23-1:3	0.315801674865414	-0.0477805728756344	0.679383922606462	4.93910172396941	1.71932366490935	0.0880731767122173	0.171295507202763	-4.70158701453627
snRNA__URS0000149178_9606_Homo_sapiens_(human)_RNA,_U4_small_nuclear_2	human_RNA,_U4_small_nuclear_2	0.565892896202606	-0.0871012073092484	1.21888699971446	2.20405452461675	1.71542156197912	0.0887882048541668	0.172164125067091	-4.52126913924598
hsa-miR-6734-3p	hsa-miR-6734-3p	-0.415062471353066	-0.894203372641656	0.064078429935524	3.00023837266462	-1.71473141412453	0.0889151602006372	0.172164125067091	-4.6752215860481
snoRNA__Homo_sapiens300616_SNORA63	snoRNA:SNORA63	-0.200078725688092	-0.43109213846989	0.0309346870937055	5.09431876669275	-1.71438989723854	0.0889780382784239	0.172164125067091	-4.70999669564238
snoRNA__Homo_sapiens300427_SNORD95L1	snoRNA:SNORD95L1	0.468999355044605	-0.0727724246822307	1.01077113477144	2.64228916242946	1.71356959753979	0.0891292151896004	0.172164125067091	-4.63861068497858
snoRNA__Homo_sapiens300593_SNORD111	snoRNA:SNORD111	0.411776798238262	-0.0649592082617959	0.888512804738321	2.59246356109011	1.70973892954202	0.0898379620958799	0.173237025884547	-4.59420965749229
ReverseComplement_ENSG00000142733.17	ReverseComplement_MAP3K6	-0.412237393196384	-0.890010160523945	0.0655353741311764	3.14164593668948	-1.70793710471906	0.0901729187421096	0.173586708992477	-4.69117765933939
hsa-miR-324-5p	hsa-miR-324-5p	-0.598818714559396	-1.29374623811928	0.0961088090004919	5.16897059800106	-1.70569640424652	0.0905908801952345	0.174094718742543	-4.72375152631139
snoRNA__Homo_sapiens300536_SNORD100	snoRNA:SNORD100	0.410418592811142	-0.0682380206884598	0.889075206310745	5.34257205907831	1.69726183332728	0.0921783601582739	0.176844731712817	-4.7369202793656
ReverseComplement_ENSG00000118369.13	ReverseComplement_USP35	0.391497834011002	-0.0655348885300599	0.848530556552064	3.22890990856423	1.69561773382987	0.0924904168774347	0.177142662833053	-4.70671343555222
ReverseComplement_ENSG00000143226.15	ReverseComplement_FCGR2A	-0.377634910402445	-0.819249331533354	0.0639795107284628	10.1564247287898	-1.69267964162977	0.0930502167034315	0.177913273899962	-4.7320284725309
vault__VTRNA2-1	vault:VTRNA2-1	-0.367754694933049	-0.798167856360403	0.0626584664943039	6.7267368604741	-1.69129188466407	0.0933155839405095	0.178119273399959	-4.72118056983557
lncRNA__URS0000732D2A_9606_Homo_sapiens_PAX6_upstream_antisense_RNA_PAUPAR_	lncRNA:URS0000732D2A_9606_Homo_sapiens_PAX6_upstream_antisense_RNA_PAUPAR	-0.215434600227893	-0.467712587163128	0.0368433867073415	4.08204851899873	-1.69037079391201	0.0934920542830116	0.178155179325132	-4.74261642375824
hsa-miR-330-3p	hsa-miR-330-3p	-0.290991695893217	-0.633492058551883	0.051508666765448	4.23910526734955	-1.68176551151919	0.0951538521663444	0.181016587454494	-4.75454376393252
snoRNA__Homo_sapiens300510_SNORD82	snoRNA:SNORD82	0.433498172018335	-0.0774844143020346	0.944480758338704	4.60577578814003	1.67929522254618	0.0956352985630489	0.181579875374405	-4.7604289837386
snoRNA__Homo_sapiens300525_SNORD117	snoRNA:SNORD117	0.454297838010646	-0.0818280962759668	0.990423772297258	3.9500707556973	1.67733471737058	0.096018794291983	0.181579875374405	-4.75345618129107
snoRNA__Homo_sapiens300705_SNORD65	snoRNA:SNORD65	0.797613289645066	-0.143847787556118	1.73907436684625	2.22375779637683	1.67701093289323	0.0960822496988625	0.181579875374405	-4.62541472331032
ReverseComplement_ENSG00000112200.17&ReverseComplement_ENSG00000168116.14	ReverseComplement_ZNF451 & ReverseComplement_KIAA1586	-0.370618119070471	-0.808090316651539	0.0668540785105967	3.00297730216428	-1.67695756097506	0.0960927128087557	0.181579875374405	-4.72784901828971
hsa-miR-16-2-3p	hsa-miR-16-2-3p	-0.537940929980715	-1.17451134639993	0.0986294864384981	9.6046810432779	-1.67276148329753	0.0969182112881493	0.182825786070862	-4.75600869203236
ReverseComplement_ENSG00000006283.18	ReverseComplement_CACNA1G	-0.593549204412542	-1.29625824845571	0.109159839630629	2.04073835631304	-1.67196455477589	0.0970756386216967	0.182825786070862	-4.67877582927952
lncRNA__URS000075F019_9606_Homo_sapiens_long_intergenic_non-protein_coding_RNA_1160_LINC01160_	lncRNA:LINC01160	-0.468050377773405	-1.02251664683325	0.0864158912864412	1.82648926692715	-1.6709496021005	0.0972764345875792	0.182853219983444	-4.56417509808873
tRNA__Homo_sapiens_tRNA-Leu-CAG-1-1&tRNA__Homo_sapiens_tRNA-Leu-CAG-1-2&tRNA__Homo_sapiens_tRNA-Leu-CAG-1-3&tRNA__Homo_sapiens_tRNA-Leu-CAG-1-4&tRNA__Homo_sapiens_tRNA-Leu-CAG-1-5&tRNA__Homo_sapiens_tRNA-Leu-CAG-1-6&tRNA__Homo_sapiens_tRNA-Leu-CAG-1-7&tRNA__Homo_sapiens_tRNA-Leu-CAG-2-1&tRNA__Homo_sapiens_tRNA-Leu-CAG-2-2	tRNA-Leu-CAG-1-1 & tRNA-Leu-CAG-1-2 & tRNA-Leu-CAG-1-3 & tRNA-Leu-CAG-1-4 & tRNA-Leu-CAG-1-5 & tRNA-Leu-CAG-1-6 & tRNA-Leu-CAG-1-7 & tRNA-Leu-CAG-2-1 & tRNA-Leu-CAG-2-2	-0.434122256271334	-0.948765090210068	0.080520577667399	4.77479025783473	-1.66975212078363	0.0975137736634041	0.182853219983444	-4.78061106304705
ReverseComplement_ENSG00000120162.10&ENSG00000100991.12&ENSG00000082074.19	ReverseComplement_MOB3B & TRPC4AP & FYB1	-0.474126451462908	-1.03649833871643	0.0882454357906088	2.01766026630112	-1.66884677964104	0.0976935217878759	0.182853219983444	-4.62739624464236
hsa-miR-382-5p	hsa-miR-382-5p	-0.573675465893889	-1.25449483548698	0.107143903699205	1.97487958812118	-1.66793935520345	0.0978739523784645	0.182853219983444	-4.61182929726592
snoRNA__Homo_sapiens300529_SNORD52	snoRNA:SNORD52	0.42577518954037	-0.0797364402071469	0.931286819287887	1.8050767044167	1.66722833140026	0.0980155192768253	0.182853219983444	-4.51913799620881
tRNA__Homo_sapiens_tRNA-Gly-GCC-2-1&tRNA__Homo_sapiens_tRNA-Gly-GCC-2-2&tRNA__Homo_sapiens_tRNA-Gly-GCC-2-3&tRNA__Homo_sapiens_tRNA-Gly-GCC-2-4&tRNA__Homo_sapiens_tRNA-Gly-GCC-2-5&tRNA__Homo_sapiens_tRNA-Gly-GCC-2-6&tRNA__Homo_sapiens_tRNA-Gly-GCC-3-1&tRNA__Homo_sapiens_tRNA-Gly-GCC-5-1	tRNA-Gly-GCC-2-1 & tRNA-Gly-GCC-2-2 & tRNA-Gly-GCC-2-3 & tRNA-Gly-GCC-2-4 & tRNA-Gly-GCC-2-5 & tRNA-Gly-GCC-2-6 & tRNA-Gly-GCC-3-1 & tRNA-Gly-GCC-5-1	-0.542687401451578	-1.18709511653562	0.101720313632464	5.01303411930392	-1.66699727659861	0.0980615585881466	0.182853219983444	-4.78456132540289
ReverseComplement_ENSG00000105793.16&ReverseComplement_ENSG00000104408.11	ReverseComplement_ENSG00000105793.16 & ReverseComplement_ENSG00000104408.11	0.864778577332013	-0.162591158271435	1.89214831293546	2.22997173105447	1.66618813149065	0.0982229243627879	0.182853219983444	-4.61837715178431
ReverseComplement_ENSG00000111331.14	ReverseComplement_OAS3	0.286217374912151	-0.0545647627942377	0.62699951261854	3.25555186880841	1.66251301332868	0.0989585478418534	0.183919669508708	-4.75886544404924
tRNA__Homo_sapiens_tRNA-Gln-CTG-1-1&tRNA__Homo_sapiens_tRNA-Gln-CTG-1-2&tRNA__Homo_sapiens_tRNA-Gln-CTG-1-3&tRNA__Homo_sapiens_tRNA-Gln-CTG-1-4&tRNA__Homo_sapiens_tRNA-Gln-CTG-1-5&tRNA__Homo_sapiens_tRNA-Gln-CTG-2-1&tRNA__Homo_sapiens_tRNA-Gln-CTG-5-1	tRNA-Gln-CTG-1-1 & tRNA-Gln-CTG-1-2 & tRNA-Gln-CTG-1-3 & tRNA-Gln-CTG-1-4 & tRNA-Gln-CTG-1-5 & tRNA-Gln-CTG-2-1 & tRNA-Gln-CTG-5-1	-0.513791334528152	-1.1266289595312	0.0990462904748926	2.08011862464769	-1.65953813478237	0.0995572635032855	0.184466576016029	-4.70787516129718
lncRNA__URS000075ED94_9606_Homo_sapiens_long_intergenic_non-protein_coding_RNA_1355_LINC01355_&lncRNA__URS000075ABCD_9606_Homo_sapiens_uncharacterized_LOC101927550_LOC101927550__lncRNA&lncRNA__URS00007E4BE4_9606_Homo_sapiens_POT1_antisense_RNA_1_POT1-AS1_&lncRNA__URS000075B198_9606_Homo_sapiens_TMCC1_antisense_RNA_1_head_to_head__TMCC1-AS1_&lncRNA__URS0000A77213_9606_Homo_sapiens_PCF11_antisense_…	lncRNA:CXXC4-AS1	0.333122483292305	-0.0642439484558238	0.730488915040434	3.93957815695353	1.65942890616342	0.0995793020971486	0.184466576016029	-4.78595912432156
hsa-let-7f-1-3p	hsa-let-7f-1-3p	-0.518666097366787	-1.13780164149597	0.100469446762396	2.0387449488027	-1.65824236399237	0.099818959578552	0.184607895783574	-4.67973479291709
hsa-miR-5581-3p	hsa-miR-5581-3p	-0.698461826529193	-1.5328030870263	0.135879433967912	1.07115734245256	-1.65708519149612	0.10005313326609	0.184738628416146	-4.44899504166948
ReverseComplement_ENSG00000126705.15&ReverseComplement_ENSG00000170871.12&ENSG00000117245.13	ReverseComplement_ENSG00000126705.15 & ReverseComplement_ENSG00000170871.12 & ENSG00000117245.13	-0.52619267342725	-1.15712693673427	0.104741589879771	1.49798686507084	-1.65084601686675	0.101323388023892	0.186778839261008	-4.60596774952854
snoRNA__Homo_sapiens300570_SNORD88A	snoRNA:SNORD88A	0.326689020892655	-0.0662281346209206	0.719606176406231	2.85517939451669	1.64580898923038	0.102358351499665	0.188379376538472	-4.75578056331576
lncRNA__URS000075A143_9606_Homo_sapiens_RUNDC3A_antisense_RNA_1_RUNDC3A-AS1_	lncRNA:RUNDC3A-AS1	-0.366060769384339	-0.807784179209702	0.0756626404410232	2.25923288831855	-1.64039582131707	0.103480075500717	0.190134122464732	-4.73699595687249
ENSG00000147454.14	SLC25A37	0.205234512615788	-0.0430986758229679	0.453567701054543	2.57768821762382	1.63591792791514	0.10441544731992	0.191541323817386	-4.7472429765964
rRNA__45S_pre-ribosomal_N1_(RNA45SN1)&rRNA__45S_pre-ribosomal_N5_(RNA45SN5)&rRNA__45S_pre-ribosomal_N4_(RNA45SN4)&rRNA__45S_pre-ribosomal_N2_(RNA45SN2)&rRNA__45S_pre-ribosomal_N3_(RNA45SN3)&rRNA__28S_ribosomal_N1_(RNA28SN1)&rRNA__28S_ribosomal_N5_(RNA28SN5)&rRNA__28S_ribosomal_N4_(RNA28SN4)&rRNA__28S_ribosomal_N2_(RNA28SN2)&rRNA__28S_ribosomal_N3_(RNA28SN3)	RNA45SN1 & RNA45SN5 & RNA45SN4 & RNA45SN2 & RNA45SN3 & RNA28SN1 & RNA28SN5 & RNA28SN4 & RNA28SN2 & RNA28SN3_repeat5	0.307921759615766	-0.0655659664080214	0.681409485639554	16.9692280186746	1.6319615709699	0.105247521856575	0.192545143388666	-4.99020614931472
hsa-miR-548ay-3p	hsa-miR-548ay-3p	-0.463799347669703	-1.02644714311544	0.0988484477760304	2.26920231586167	-1.63169654529357	0.105303450101058	0.192545143388666	-4.70455963663358
lncRNA__URS0000A775F0_9606_Homo_sapiens_neighbor_of_BRCA1_lncRNA_2_NBR2__lncRNA&lncRNA__URS00007E3CC0_9606_Homo_sapiens_uncharacterized_LOC101928304_LOC101928304__lncRNA&lncRNA__URS000075A26E_9606_Homo_sapiens_CSTF3_divergent_transcript_CSTF3-DT_&lncRNA__URS000075EFE7_9606_Homo_sapiens_human__non-protein_coding_lnc-SLC16A1-2:2&lncRNA__URS000075BE30_9606_Homo_sapiens_long_intergenic_non-protein_co…	lncRNA:lncRNA:LINC01545	0.301616159885359	-0.0667250525117012	0.66995737228242	5.10402850488836	1.62087743086003	0.107607053520219	0.196255821497756	-4.85558590825506
snoRNA__Homo_sapiens300041_SNORD1B	snoRNA:SNORD1B	-0.514376366167073	-1.14267762955018	0.113924897216032	5.81857219492048	-1.62053701453067	0.107680185246556	0.196255821497756	-4.85332901983734
hsa-miR-11400	hsa-miR-11400	-0.458742892291376	-1.02010711323505	0.102621328652303	2.10437948095085	-1.61759762832862	0.108313312628399	0.197091857117699	-4.72744536775466
lncRNA__URS000075E68F_9606_Homo_sapiens_NR2F2_antisense_RNA_1_NR2F2-AS1__lncRNA	lncRNA:NR2F2-AS1	-0.351817335224149	-0.785592510653634	0.0819578402053354	9.66309057280191	-1.60545605644074	0.110960198811164	0.201583640927034	-4.86101452445001
ENSG00000204427.12	ABHD16A	0.426287154177967	-0.100895845603178	0.953470153959112	3.19011897593235	1.60061444102021	0.112029991660525	0.203200466414756	-4.84581016039561
ReverseComplement_ENSG00000151572.18	ReverseComplement_ENSG00000151572.18	-0.32140549125264	-0.719529140213844	0.0767181577085632	2.83457396983623	-1.5980162772745	0.112607462351542	0.203920564835325	-4.84548660538014
hsa-miR-1226-3p	hsa-miR-1226-3p	-0.224009567000635	-0.501979425763038	0.0539602917617674	4.03563162662734	-1.59519853562605	0.113236418895246	0.204343407159034	-4.88692251200486
rRNA__5S_ribosomal_9_(RNA5S9)	rRNA:5S_ribsomalisoforms_repeat6	0.560522423584575	-0.135168065011133	1.25621291218028	1.83095110555319	1.59486088745981	0.113311973962042	0.204343407159034	-4.65712120813667
ReverseComplement_ENSG00000135655.16&ReverseComplement_ENSG00000077782.22&ReverseComplement_ENSG00000168522.13&ReverseComplement_ENSG00000248383.5&ENSG00000234616.9&ENSG00000136111.14&ENSG00000196458.11&ENSG00000044446.12&ENSG00000126337.14	ReverseComplement_ENSG00000135655.16 & ReverseComplement_ENSG00000077782.22 & ReverseComplement_ENSG00000168522.13 & ReverseComplement_ENSG00000248383.5 & ENSG00000234616.9 & ENSG00000136111.14 & ENSG00000196458.11 & ENSG00000044446.12 & ENSG00000126337.14	-0.376987940549053	-0.84497893493269	0.0910030538345839	1.71711193664613	-1.5945415629972	0.113383465742225	0.204343407159034	-4.73220611320792
lncRNA__URS000025784F_9606_Homo_sapiens_TSIX_transcript_XIST_antisense_RNA_TSIX_	lncRNA:URS000025784F_9606_Homo_sapiens_TSIX_transcript_XIST_antisense_RNA	0.333899523355779	-0.0808625368157913	0.748661583527349	2.20644783656068	1.59353885846998	0.113608189505622	0.204422379205975	-4.75115401966743
snoRNA__Homo_sapiens300058_SNORA26	snoRNA:SNORA26	0.419613103898139	-0.102056051195656	0.941282258991934	2.00907394094004	1.59220786705429	0.113907036494167	0.204488270469918	-4.68488037634122
ENSG00000151503.13	NCAPD3	0.281069221274848	-0.0685889921879488	0.630727434737644	2.77478585522431	1.59116580971135	0.114141446253086	0.204488270469918	-4.82927018143185
hsa-miR-378a-5p	hsa-miR-378a-5p	-0.419948903212292	-0.942444894902798	0.102547088478213	4.32140089849102	-1.59096040155797	0.114187697934972	0.204488270469918	-4.89783932636796
tRNA__Homo_sapiens_tRNA-Val-CAC-1-1&tRNA__Homo_sapiens_tRNA-Val-CAC-1-2&tRNA__Homo_sapiens_tRNA-Val-CAC-1-3&tRNA__Homo_sapiens_tRNA-Val-CAC-1-4&tRNA__Homo_sapiens_tRNA-Val-CAC-1-5&tRNA__Homo_sapiens_tRNA-Val-CAC-1-6&tRNA__Homo_sapiens_tRNA-Val-CAC-1-7&tRNA__Homo_sapiens_tRNA-Val-CAC-5-1&tRNA__Homo_sapiens_tRNA-Val-AAC-1-1&tRNA__Homo_sapiens_tRNA-Val-AAC-1-2&tRNA__Homo_sapiens_tRNA-Val-AAC-1-3&tRN…	tRNA-Val-CAC-1-1 & tRNA-Val-CAC-1-2 & tRNA-Val-CAC-1-3 & tRNA-Val-CAC-1-4 & tRNA-Val-CAC-1-5 & tRNA-Val-CAC-1-6 & tRNA-Val-CAC-1-7 & tRNA-Val-CAC-5-1 & tRNA-Val-AAC-1-1 & tRNA-Val-AAC-1-2 & tRNA-Val-AAC-1-3 & tRNA-Val-AAC-1-4 & tRNA-Val-AAC-1-5 & tRNA-Val-AAC-4-1 & tRNA-Val-AAC-2-1	-0.295554801168183	-0.663859842679619	0.0727502403432531	2.8117679043196	-1.58845983191385	0.114751948608496	0.205173578999369	-4.84284447803441
tRNA__Homo_sapiens_tRNA-Val-CAC-1-1&tRNA__Homo_sapiens_tRNA-Val-CAC-1-2&tRNA__Homo_sapiens_tRNA-Val-CAC-1-3&tRNA__Homo_sapiens_tRNA-Val-CAC-1-4&tRNA__Homo_sapiens_tRNA-Val-CAC-1-5&tRNA__Homo_sapiens_tRNA-Val-CAC-1-6&tRNA__Homo_sapiens_tRNA-Val-CAC-1-7&tRNA__Homo_sapiens_tRNA-Val-CAC-5-1&tRNA__Homo_sapiens_tRNA-Val-CAC-4-1&tRNA__Homo_sapiens_tRNA-Val-CAC-14-1&tRNA__Homo_sapiens_tRNA-Val-CAC-2-1&tR…	tRNA-Val-CAC-1-1 & tRNA-Val-CAC-1-2 & tRNA-Val-CAC-1-3 & tRNA-Val-CAC-1-4 & tRNA-Val-CAC-1-5 & tRNA-Val-CAC-1-6 & tRNA-Val-CAC-1-7 & tRNA-Val-CAC-5-1 & tRNA-Val-CAC-4-1 & tRNA-Val-CAC-14-1 & tRNA-Val-CAC-2-1 & tRNA-Val-CAC-6-1 & tRNA-Val-CAC-3-1	-0.542879452246671	-1.21994030995916	0.134181405465821	1.65899782241801	-1.58716317735367	0.115045410289042	0.205373323264799	-4.72579065592196
ENSG00000270647.6	TAF15	-0.53045733927458	-1.19327503555535	0.13236035700619	1.55481968699737	-1.58417169660871	0.115724728316699	0.206260162457208	-4.65452973161859
hsa-miR-1287-5p	hsa-miR-1287-5p	-0.543444443873167	-1.22390154402782	0.137012656281486	1.96570653419927	-1.58088502285513	0.116474755761367	0.207270037811567	-4.71956510029057
snRNA__URS000075B029_9606_Homo_sapiens_(human)_RNA,_U5B_small_nuclear_1&snRNA__URS000075BAAE_9606_Homo_sapiens_(human)_RNA,_U5A_small_nuclear_1	human_RNA,_U5B_small_nuclear_1 & human_RNA,_U5A_small_nuclear_1	0.477641280163026	-0.120777974327869	1.07606053465392	4.27955728560561	1.57994575732886	0.116689807292659	0.207326229938215	-4.91143918231409
hsa-miR-139-5p	hsa-miR-139-5p	-0.470754264940777	-1.06127296848576	0.119764438604207	4.03503206250713	-1.57799814317632	0.1171367332931	0.207568460795185	-4.91118389457539
lncRNA__URS0000759B6F_9606_Homo_sapiens_long_intergenic_non-protein_coding_RNA_864_LINC00864_	lncRNA:LINC00864	0.338642675806401	-0.0862204868669303	0.763505838479731	1.95636046833419	1.57775109967437	0.117193520342768	0.207568460795185	-4.73839042600102
snRNA__URS000032B6B6_9606_Homo_sapiens_(human)_RNA,_U1_small_nuclear_3&snRNA__URS0000669D0F_9606_Homo_sapiens_(human)_RNA,_variant_U1_small_nuclear_17	human_RNA,_U1_small_nuclear_3 & human_RNA,_variant_U1_small_nuclear_17	0.547537080029741	-0.140671076961674	1.23574523702115	2.39955880975515	1.57485147635491	0.117861683467705	0.20842519924649	-4.78113480689193
ReverseComplement_ENSG00000168137.19&ReverseComplement_ENSG00000091157.14&ReverseComplement_ENSG00000167733.14&ENSG00000134757.5&ENSG00000174915.12&ENSG00000204577.11&ENSG00000133619.17	ReverseComplement_SETD5 & ReverseComplement_ENSG00000091157.14 & ReverseComplement_ENSG00000167733.14 & ENSG00000134757.5 & ENSG00000174915.12 & ENSG00000204577.11 & ENSG00000133619.17	-0.573218394159533	-1.29547941972151	0.149042631402441	1.67839799472115	-1.57098421031049	0.11875752581609	0.209681256519034	-4.76464306392181
snoRNA__Homo_sapiens300733_SNORA3	snoRNA:SNORA3	-0.308004045719914	-0.697264169468852	0.0812560780290226	4.60386701138908	-1.56625469868742	0.119860440613711	0.211298436651316	-4.93523255045474
ENSG00000206172.8&ENSG00000188536.13&ENSG00000130656.6	HBA1 & HBA2 & HBZ	0.381783000278724	-0.101315127349696	0.864881127907144	2.35850151506841	1.56432546274086	0.12031266077349	0.211765275193214	-4.85416325664048
tRNA__Homo_sapiens_tRNA-Gln-CTG-1-1&tRNA__Homo_sapiens_tRNA-Gln-CTG-1-2&tRNA__Homo_sapiens_tRNA-Gln-CTG-1-3&tRNA__Homo_sapiens_tRNA-Gln-CTG-1-4&tRNA__Homo_sapiens_tRNA-Gln-CTG-1-5&tRNA__Homo_sapiens_tRNA-Gln-CTG-5-1	tRNA-Gln-CTG-1-1 & tRNA-Gln-CTG-1-2 & tRNA-Gln-CTG-1-3 & tRNA-Gln-CTG-1-4 & tRNA-Gln-CTG-1-5 & tRNA-Gln-CTG-5-1	-0.441265273317797	-1.00142486269992	0.11889431606433	1.72892814337124	-1.55931500394758	0.121493447983783	0.21351103611458	-4.70597848723313
ReverseComplement_MiR.hp__hsa-mir-486-1	ReverseComplement_MiR.hp:hsa-mir-486-1	0.237075185421778	-0.0640589461018767	0.538209316945433	5.14086969730943	1.55837509288568	0.121715970168292	0.213569947655543	-4.94892342034454
hsa-miR-142-3p	hsa-miR-142-3p	-0.506513974371314	-1.15045507534893	0.137427126606301	4.84559383952027	-1.55700916185112	0.122039926666629	0.213806383152389	-4.95062392440869
hsa-miR-328-3p	hsa-miR-328-3p	0.217489150625454	-0.0600202358995588	0.494998537150467	10.3745619758107	1.55133575423069	0.123392790455075	0.215841878040611	-4.94585956925923
snoRNA__Homo_sapiens300123_SNORD116-8&snoRNA__Homo_sapiens300118_SNORD116-3&snoRNA__Homo_sapiens300124_SNORD116-9	snoRNA:SNORD116-9	0.635496517565469	-0.177028250998166	1.4480212861291	1.84162377798523	1.54818354958207	0.12414956194041	0.216829992260685	-4.67418639912579
hsa-miR-125a-5p	hsa-miR-125a-5p	-0.285657705801516	-0.651453178613227	0.0801377670101954	8.06064894266629	-1.54580070071947	0.12472405794372	0.217497199809264	-4.93025909519637
snoRNA__Homo_sapiens300204_SNORD76	snoRNA:SNORD76	0.550646137692512	-0.155682581433337	1.25697485681836	4.53423510176916	1.5431623347983	0.12536260405975	0.218273871475373	-4.96569243964878
snRNA__URS000075B029_9606_Homo_sapiens_(human)_RNA,_U5B_small_nuclear_1	human_RNA,_U5B_small_nuclear_1	0.484526837640999	-0.137443008049691	1.10649668333169	3.7298722756624	1.54203556309516	0.125636093827915	0.218413516962376	-4.95589418937185
hsa-miR-1343-3p	hsa-miR-1343-3p	0.319298055429897	-0.09212909114471	0.730725202004504	3.89879913190875	1.53620513352625	0.12705877901237	0.220367603308658	-4.96888891000757
ReverseComplement_ENSG00000083067.24&ReverseComplement_ENSG00000146409.12	ReverseComplement_ENSG00000083067.24 & ReverseComplement_ENSG00000146409.12	-0.504579278019887	-1.15490579806618	0.145747242026408	1.68836747820961	-1.53583241120445	0.127150156953314	0.220367603308658	-4.79581242742455
snRNA__URS000075BAAE_9606_Homo_sapiens_(human)_RNA,_U5A_small_nuclear_1	human_RNA,_U5A_small_nuclear_1	0.364927073548243	-0.10600931930048	0.835863466396966	3.38955435639918	1.53387409732374	0.127631114936313	0.220862419415059	-4.95752178697297
snoRNA__Homo_sapiens300004_SNORA70L2&snoRNA__Homo_sapiens300186_SNORA70CL2&snoRNA__Homo_sapiens300093_SNORA70EL1&snoRNA__Homo_sapiens300135_SNORA70BL4&snoRNA__Homo_sapiens300389_SNORA70BL2&snoRNA__Homo_sapiens300645_SNORA70&snoRNA__Homo_sapiens300398_SNORA70L4&snoRNA__Homo_sapiens300498_SNORA70B	snoRNA:SNORA70B	0.588781977513444	-0.172508738458826	1.35007269348571	1.83189711497208	1.53091069282373	0.128361643561691	0.221786937652464	-4.78072628299788
hsa-miR-451a	hsa-miR-451a	-0.544013822869296	-1.24948389129052	0.161456245551927	15.4110230149467	-1.52643116594119	0.129472162235175	0.223364188283585	-5.10336857355173
snRNA__URS00003F07BD_9606_Homo_sapiens_(human)_RNA,_U4_small_nuclear_1&snRNA__URS0000149178_9606_Homo_sapiens_(human)_RNA,_U4_small_nuclear_2	human_RNA,_U4_small_nuclear_1 & human_RNA,_U4_small_nuclear_2	0.515659098684679	-0.154778813819685	1.18609701118904	1.74358295656268	1.52247441157842	0.130459349442444	0.22472418425299	-4.75900825642404
lncRNA__URS0000BC44C1_9606_Homo_sapiens_growth_arrest_associated_lncRNA_1_GASAL1_&lncRNA__URS0000ABD8B8_9606_Homo_sapiens_long_intergenic_non-protein_coding_RNA_1415_LINC01415__lncRNA&lncRNA__URS0000ABD80C_9606_Homo_sapiens_long_intergenic_non-protein_coding_RNA_1415_LINC01415_&lncRNA__URS0000ABD8CB_9606_Homo_sapiens_long_intergenic_non-protein_coding_RNA_1415_LINC01415__lncRNA	lncRNA:URS0000BC44C1_9606_Homo_sapiens_growth_arrest_associated_lncRNA_1_GASAL1 & lncRNA:LINC01415	0.691201930509119	-0.20896838615352	1.59137224717176	1.87293239896489	1.51993892309384	0.131095040463781	0.225475488164494	-4.75141021325788
ReverseComplement_ENSG00000145536.15&ReverseComplement_ENSG00000144028.15&ReverseComplement_ENSG00000078304.19&ReverseComplement_ENSG00000114735.10&ReverseComplement_ENSG00000105619.14&ReverseComplement_ENSG00000175029.17&ENSG00000185344.15&ENSG00000137700.18&ENSG00000164040.18&ENSG00000267796.8&ENSG00000105323.17&ENSG00000188223.9&ENSG00000179407.3&ENSG00000131386.19&ENSG00000168675.19&ENSG00000…	ReverseComplement_ADAMTS16 & ReverseComplement_SNRNP200 & ReverseComplement_PPP2R5C & ReverseComplement_HEMK1 & ReverseComplement_TFPT & ReverseComplement_CTBP2 & ATP6V0A2 & SLC37A4 & PGRMC2 & LIN37 & HNRNPUL1 & ENSG00000188223.9 & DNAJB8 & GALNT15 & LDLRAD4 & INTS8 & ReverseComplement_MiR.hp:hsa-mir-6880	-0.38648377928076	-0.891639704538271	0.118672145976751	5.65356061048988	-1.51443871017716	0.132482395759328	0.227515360498542	-5.00582362796249
ReverseComplement_ENSG00000167522.16	ReverseComplement_ENSG00000167522.16	-0.391280896490177	-0.903654464569743	0.121092671589388	2.51909716615479	-1.51163802980259	0.1331932392099	0.228309795801311	-4.95307659708299
hsa-miR-192-5p	hsa-miR-192-5p	-0.346565185246241	-0.800568474850538	0.107438104358056	10.364101135564	-1.51102557567444	0.133349084273332	0.228309795801311	-5.00557100226563
ReverseComplement_ENSG00000168056.17	ReverseComplement_LTBP3	-0.504757626115973	-1.16683207869008	0.157316826458133	2.38853442078966	-1.50911362868814	0.13383651739755	0.228797677245433	-4.93754573143278
ENSG00000197299.13	BLM	-0.374777165065053	-0.867820981910973	0.118266651780867	6.856932670674	-1.50464306256686	0.134981691314647	0.230084494157944	-4.99418774181843
ENSG00000101412.13	E2F1	0.35910316339983	-0.113338544790112	0.831544871589773	2.01110252876139	1.50458553401119	0.134996477545767	0.230084494157944	-4.79409747409735
ReverseComplement_ENSG00000102858.13	ReverseComplement_MGRN1	-0.279057248682881	-0.647707702124781	0.0895932047590192	3.90206519349005	-1.49838845361317	0.136596709296929	0.232250613041108	-5.02376463004769
hsa-miR-10527-5p	hsa-miR-10527-5p	-0.265383739539398	-0.616044442750334	0.085276963671539	4.12466541238049	-1.49807339826938	0.136678458117112	0.232250613041108	-5.02713787600683
hsa-miR-3615	hsa-miR-3615	-0.199483295309619	-0.463518595373494	0.0645520047542552	12.1132427629001	-1.49551379148428	0.137344027818339	0.233031158310395	-5.05772119651984
tRNA__Homo_sapiens_tRNA-Glu-CTC-1-1&tRNA__Homo_sapiens_tRNA-Glu-CTC-1-2&tRNA__Homo_sapiens_tRNA-Glu-CTC-1-3&tRNA__Homo_sapiens_tRNA-Glu-CTC-1-4&tRNA__Homo_sapiens_tRNA-Glu-CTC-1-5&tRNA__Homo_sapiens_tRNA-Glu-CTC-1-6&tRNA__Homo_sapiens_tRNA-Glu-CTC-1-7&tRNA__Homo_sapiens_tRNA-Glu-CTC-2-1&lncRNA__URS0000A7736C_9606_Homo_sapiens_long_intergenic_non-protein_coding_RNA_1783_LINC01783_&tRNA__Homo_sapie…	tRNA-Glu-CTC-1-1 & tRNA-Glu-CTC-1-2 & tRNA-Glu-CTC-1-3 & tRNA-Glu-CTC-1-4 & tRNA-Glu-CTC-1-5 & tRNA-Glu-CTC-1-6 & tRNA-Glu-CTC-1-7 & tRNA-Glu-CTC-2-1 & lncRNA:LINC01783 & tRNA-Glu-TTC-4-1 & tRNA-Glu-TTC-4-2 & tRNA-Glu-TTC-3-1 & lncRNA:URS0000A76D9A_9606_Homo_sapiensLOC440570 & tRNA-Glu-TTC-14-1	0.325129032440061	-0.105870330944106	0.756128395824229	2.05472119543363	1.49322414956974	0.137941540476255	0.233593068904084	-4.89950954138791
ReverseComplement_ENSG00000101940.18	ReverseComplement_WDR13	0.332733862339497	-0.108512880769423	0.773980605448417	4.54444388332676	1.49266163510275	0.138088646042414	0.233593068904084	-5.03831256731771
tRNA__Homo_sapiens_tRNA-Val-CAC-1-1&tRNA__Homo_sapiens_tRNA-Val-CAC-1-2&tRNA__Homo_sapiens_tRNA-Val-CAC-1-3&tRNA__Homo_sapiens_tRNA-Val-CAC-1-4&tRNA__Homo_sapiens_tRNA-Val-CAC-1-5&tRNA__Homo_sapiens_tRNA-Val-CAC-1-6&tRNA__Homo_sapiens_tRNA-Val-CAC-1-7&tRNA__Homo_sapiens_tRNA-Val-CAC-5-1&tRNA__Homo_sapiens_tRNA-Val-CAC-4-1&tRNA__Homo_sapiens_tRNA-Val-AAC-1-1&tRNA__Homo_sapiens_tRNA-Val-AAC-1-2&tRN…	tRNA-Val-CAC-1-1 & tRNA-Val-CAC-1-2 & tRNA-Val-CAC-1-3 & tRNA-Val-CAC-1-4 & tRNA-Val-CAC-1-5 & tRNA-Val-CAC-1-6 & tRNA-Val-CAC-1-7 & tRNA-Val-CAC-5-1 & tRNA-Val-CAC-4-1 & tRNA-Val-AAC-1-1 & tRNA-Val-AAC-1-2 & tRNA-Val-AAC-1-3 & tRNA-Val-AAC-1-4 & tRNA-Val-AAC-1-5 & tRNA-Val-AAC-4-1 & tRNA-Val-AAC-3-1	-0.51118737011153	-1.19231679955844	0.169942059335378	5.13433990837323	-1.4855810541096	0.139950801105569	0.236389245514638	-5.05294029601134
hsa-miR-494-3p	hsa-miR-494-3p	-0.662420816048753	-1.54561724769275	0.22077561559525	2.90038856459011	-1.48464475301885	0.140198500621158	0.236454187614788	-5.00558225696131
MiR.hp__hsa-let-7a-1	MiR.hp:hsa-let-7a-1	-0.410245362439944	-0.958309226896432	0.137818502016543	13.2521431742658	-1.48169356183861	0.140981475714536	0.237420368938042	-5.10450348415555
snoRNA__Homo_sapiens300116_SNORD116-1&snoRNA__Homo_sapiens300121_SNORD116-6&snoRNA__Homo_sapiens300117_SNORD116-2	snoRNA:SNORD116-2_repeat7	0.742269584007379	-0.250330120869316	1.73486928888407	1.47948642467672	1.48024432658588	0.141367213319028	0.237715700968009	-4.66417236145298
lncRNA__URS0000BC450F_9606_Homo_sapiens_long_intergenic_non-protein_coding_RNA_1715_LINC01715_&snRNA__URS000000A142_9606_Homo_sapiens_(human)_RNA,_U11_small_nuclear	lncRNA:LINC01715 & human_RNA,_U11_small_nuclear	0.259518869890804	-0.0878485806830628	0.60688632046467	2.55140956875641	1.47885536841334	0.141737677187748	0.237984509988344	-4.97480332859102
lncRNA__URS000075ABCD_9606_Homo_sapiens_uncharacterized_LOC101927550_LOC101927550__lncRNA&lncRNA__URS0000175810_9606_Homo_sapiens_CXXC4_antisense_RNA_1_CXXC4-AS1_&lncRNA__URS000075F0E3_9606_Homo_sapiens_SOD2_overlapping_transcript_1_SOD2-OT1_	lncRNA:URS000075ABCD_9606_SOD2-OT1	0.390676022633883	-0.132946284373502	0.914298329641267	2.02893533523856	1.47687758783395	0.142266494465431	0.238518010008808	-4.91850430574592
hsa-miR-144-5p	hsa-miR-144-5p	-0.690413191637716	-1.61639741230379	0.23557102902836	7.97629389789913	-1.47588111893362	0.14253350979743	0.238611653438661	-5.02937765710056
ReverseComplement_ENSG00000025796.14	ReverseComplement_SEC63	0.318015147934251	-0.108810433056905	0.744840728925407	3.62863128475258	1.47483436692239	0.142814418310514	0.238728243625563	-5.04864413540181
hsa-miR-127-3p	hsa-miR-127-3p	-0.516311867645923	-1.20992214658175	0.177298411289908	4.55380759481295	-1.47347397364539	0.143180138731029	0.23898605135312	-5.06739828851032
MiR.hp__hsa-mir-4732	MiR.hp:hsa-mir-4732	0.316444018533838	-0.10891392981273	0.741801966880405	3.53563569256868	1.47261161154287	0.143412347686405	0.239020579477341	-5.04766341526646
snoRNA__Homo_sapiens300164_SNORD30	snoRNA:SNORD30	0.549448162744765	-0.189810196157394	1.28870652164692	6.42394391009764	1.47121574397466	0.143788833708196	0.239295113534994	-5.06046632578051
ENSG00000110911.17	SLC11A2	0.19008721907529	-0.0677231246443487	0.44789756279493	4.50848685820283	1.4594810530512	0.146984252885006	0.244253243764789	-5.08504464296013
lncRNA__URS0000759AD2_9606_Homo_sapiens_long_intergenic_non-protein_coding_RNA_294_LINC00294_&lncRNA__URS000075C353_9606_Homo_sapiens_long_intergenic_non-protein_coding_RNA_963_LINC00963_&lncRNA__URS0000CCE0A2_9606_Homo_sapiens_long_intergenic_non-protein_coding_RNA_330_LINC00330_&lncRNA__URS000075B7A7_9606_Homo_sapiens_T_cell_receptor_gamma_locus_antisense_RNA_1_TRG-AS1_&lncRNA__URS000075C0A6_96…	lncRNA:lncRNA:URS000075BDA2_9606_Homo_sapiens_PRICKLE2_antisense_RNA_3_PRICKLE2-AS3	-0.191473878464255	-0.451624385073561	0.0686766281450506	4.20517661070287	-1.4569033453506	0.147693485737698	0.245071422736562	-5.08587161249395
hsa-miR-134-5p	hsa-miR-134-5p	-0.466597555191477	-1.1010214000742	0.167826289691246	3.09288345503173	-1.45582389524137	0.147991271905746	0.245205479843831	-5.06129204641504
tRNA__Homo_sapiens_tRNA-Gly-GCC-2-1&tRNA__Homo_sapiens_tRNA-Gly-GCC-2-2&tRNA__Homo_sapiens_tRNA-Gly-GCC-2-3&tRNA__Homo_sapiens_tRNA-Gly-GCC-2-4&tRNA__Homo_sapiens_tRNA-Gly-GCC-2-5&tRNA__Homo_sapiens_tRNA-Gly-GCC-2-6&tRNA__Homo_sapiens_tRNA-Gly-GCC-3-1&tRNA__Homo_sapiens_tRNA-Gly-GCC-5-1&tRNA__Homo_sapiens_tRNA-Gly-CCC-1-1&tRNA__Homo_sapiens_tRNA-Gly-CCC-1-2	tRNA-Gly-GCC-2-1 & tRNA-Gly-GCC-2-2 & tRNA-Gly-GCC-2-3 & tRNA-Gly-GCC-2-4 & tRNA-Gly-GCC-2-5 & tRNA-Gly-GCC-2-6 & tRNA-Gly-GCC-3-1 & tRNA-Gly-GCC-5-1 & tRNA-Gly-CCC-1-1 & tRNA-Gly-CCC-1-2	-0.31984073029896	-0.755565723430358	0.115884262832438	9.30263428313514	-1.45300523430795	0.148771040672066	0.245549747281981	-5.07374361764211
snoRNA__Homo_sapiens300535_SNORD101	snoRNA:SNORD101	0.371810796584494	-0.134762885966611	0.8783844791356	5.91746263600649	1.45286497823074	0.148809924608575	0.245549747281981	-5.09451377656898
MiR.hp__hsa-mir-186	MiR.hp:hsa-mir-186	-0.39720881264684	-0.938458936718446	0.144041311424766	1.95208981075356	-1.45266926696055	0.148864195808425	0.245549747281981	-4.93124383812275
hsa-miR-324-3p	hsa-miR-324-3p	-0.414608374743391	-0.979853869214947	0.150637119728164	7.50953530182862	-1.45193389233284	0.149068253659681	0.245549747281981	-5.06174068416079
ENSG00000175564.13	UCP3	-0.263783065993301	-0.624847041105859	0.0972809091192573	3.20461003103525	-1.4461343258224	0.150685146491504	0.247728624011678	-5.07592553053688
snoRNA__Homo_sapiens300205_SNORD75	snoRNA:SNORD75	0.353986099603936	-0.130719722689563	0.838691921897435	2.05187753187699	1.4456190213846	0.150829463115075	0.247728624011678	-4.92274542894523
snoRNA__Homo_sapiens300163_SNORD31	snoRNA:SNORD31	0.401765690733499	-0.150838028744497	0.954369410211495	7.70222788170037	1.43914623305951	0.152651331727043	0.250357046228677	-5.08095973961897
lncRNA__URS000075C528_9606_Homo_sapiens_long_intergenic_non-protein_coding_RNA_342_LINC00342_&lncRNA__URS000075B927_9606_Homo_sapiens_family_with_sequence_similarity_30_member_A_FAM30A_&lncRNA__URS000075D573_9606_Homo_sapiens_small_nucleolar_RNA_host_gene_9_SNHG9_&lncRNA__URS0000BC4453_9606_Homo_sapiens_long_intergenic_non-protein_coding_RNA_2038_LINC02038_	lncRNA:URS000075C528_9606_SNHG9 & lncRNA:LINC02038	-0.354275551808434	-0.842356531077411	0.133805427460542	3.09388061361376	-1.43679623712359	0.15331695344124	0.250887033722103	-5.09954037880563
lncRNA__URS000075D758_9606_Homo_sapiens_long_intergenic_non-protein_coding_RNA_506_LINC00506_	lncRNA:LINC00506	0.703616548202803	-0.265988681582542	1.67322177798815	2.88684444518583	1.43643830507406	0.153418531240684	0.250887033722103	-5.05058877458031
lncRNA__URS000075C528_9606_Homo_sapiens_long_intergenic_non-protein_coding_RNA_342_LINC00342_&lncRNA__URS000075D573_9606_Homo_sapiens_small_nucleolar_RNA_host_gene_9_SNHG9_	lncRNA:URS000075C528_9606_SNHG9	-0.371112142482764	-0.883568620688231	0.141344335722702	4.12622551678934	-1.43348799042715	0.154257777452321	0.251561029150124	-5.12206458611035
snoRNA__Homo_sapiens300590_SNORA50	snoRNA:SNORA50	0.312534363401499	-0.119053162403141	0.744121889206139	2.33641599397952	1.43342433683014	0.154275923186757	0.251561029150124	-4.99927943598379
lncRNA__URS000075B335_9606_Homo_sapiens_uncharacterized_LOC642361_LOC642361__lncRNA	lncRNA:URS000075B335_9606_Homo_sapiensLOC642361	0.433693988390267	-0.170062321116213	1.03745029789675	2.11324578986123	1.42189524550481	0.157589676838308	0.256594142402432	-4.9229765281076
MiR.hp__hsa-mir-484	MiR.hp:hsa-mir-484	-0.289828191625927	-0.693588879386594	0.113932496134741	4.0583737247106	-1.42089660864286	0.157879260155135	0.256695775504033	-5.1344337962679
ReverseComplement_ENSG00000120162.10	ReverseComplement_MOB3B	-0.297459868203645	-0.71402531660306	0.11910558019577	4.3428275029229	-1.41348439536973	0.160041410946058	0.259837348231387	-5.14615616353939
lncRNA__URS000075DE64_9606_Homo_sapiens_human__non-protein_coding_MIR17HG:3&MiR.hp__hsa-mir-19b-2&MiR.hp__hsa-mir-19b-1	lncRNA:URS000075DE64_9606_Homo_sapiens_human:non-protein_coding_MIR17HG:3 & MiR.hp:hsa-mir-19b-2 & MiR.hp:hsa-mir-19b-1	-0.595889176884436	-1.43776961977868	0.245991266009808	6.52848875554252	-1.40107362842432	0.163712280948091	0.265415893072227	-5.14546777090432
lncRNA__URS000075D30C_9606_Homo_sapiens_human__non-protein_coding_lnc-FAM182B-8:5&lncRNA__URS0000A77656_9606_Homo_sapiens_HOMER3_antisense_RNA_1_HOMER3-AS1_&lncRNA__URS0000A7717F_9606_Homo_sapiens_HOMER3_antisense_RNA_1_HOMER3-AS1__lncRNA&lncRNA__URS000075B2AD_9606_Homo_sapiens_uncharacterized_LOC102723885_LOC102723885__lncRNA	lncRNA:HOMER3-AS1 & lncRNA:URS000075B2AD_9606_Homo_sapiensLOC102723885	-0.429232393141946	-1.03778708203492	0.179322295751024	8.65527664466702	-1.39617146881451	0.165179817484115	0.267064577707664	-5.14630321560333
hsa-let-7d-3p	hsa-let-7d-3p	0.230552731184162	-0.0963362299283436	0.557441692296667	10.1916120834461	1.39609797949943	0.165201893643944	0.267064577707664	-5.15874013033378
hsa-miR-1248	hsa-miR-1248	0.303127941585792	-0.126963240869876	0.733219124041461	2.05632107666212	1.39511919348222	0.165496134946469	0.267158046413586	-4.96723727030432
hsa-miR-29c-3p	hsa-miR-29c-3p	-0.414840740498916	-1.00620073916855	0.176519258170717	2.84984267142145	-1.38859417373396	0.167467886836673	0.26995536679806	-5.14142134834678
snoRNA__Homo_sapiens300609_SNORD69	snoRNA:SNORD69	0.339970909609311	-0.14585861733581	0.825800436554432	6.18364731447663	1.38517209297691	0.168509097983096	0.271246838633758	-5.1819196053397
snoRNA__Homo_sapiens300349_SNORD93	snoRNA:SNORD93	-0.295663653869619	-0.718530176178192	0.127202868438954	5.41411482995135	-1.38401410990121	0.168862540354968	0.271429118920503	-5.19088645039937
lncRNA__URS000075ABCD_9606_Homo_sapiens_uncharacterized_LOC101927550_LOC101927550__lncRNA	lncRNA:URS000075ABCD_9606_Homo_sapiensLOC101927550	0.290158804673099	-0.125289842455852	0.705607451802051	2.98607946309663	1.38249728320484	0.169326361247523	0.271788051434234	-5.15240772908939
hsa-miR-7704	hsa-miR-7704	0.266412186562292	-0.115768198859958	0.648592571984542	2.03299711518443	1.37984903773868	0.170138469007066	0.272369765158863	-5.00675405199093
hsa-let-7d-5p	hsa-let-7d-5p	-0.326663680960593	-0.79531336212449	0.141986000203304	10.942753151353	-1.37974366199764	0.170170844426688	0.272369765158863	-5.18853785254144
lncRNA__URS0000BC4452_9606_Homo_sapiens_SEMA6A_antisense_RNA_2_SEMA6A-AS2_&lncRNA__URS0000D7811A_9606_Homo_sapiens_uncharacterized_LOC646588_LOC646588__lncRNA&lncRNA__URS0000D7804F_9606_Homo_sapiens_uncharacterized_LOC646588_LOC646588__lncRNA&lncRNA__URS0000D7810A_9606_Homo_sapiens_uncharacterized_LOC646588_LOC646588__lncRNA&lncRNA__URS0000D77F8A_9606_Homo_sapiens_uncharacterized_LOC646588_LOC646…	lncRNA:URS0000BC4452_9606_SEMA6A-AS2 & lncRNA:URS0000D7811A_9606_Homo_sapiensLOC646588	-0.449006374433431	-1.09461810226386	0.196605353396994	8.52347438287356	-1.37666090021108	0.171120055212717	0.273501644116507	-5.16761318235278
ReverseComplement_ENSG00000198730.9	ReverseComplement_ENSG00000198730.9	0.52666805983904	-0.233104186997236	1.28644030667532	2.21962011562112	1.37214319998584	0.17251833951254	0.275347067301088	-4.99710052825464
ENSG00000176490.5&ENSG00000261210.8	DIRAS1 & CLEC19A	-0.241120390748594	-0.591311677288057	0.10907089579087	2.90305436674727	-1.36293293131666	0.175395800401455	0.279544787663815	-5.17251705107682
MiR.hp__hsa-mir-941-1&MiR.hp__hsa-mir-941-2&MiR.hp__hsa-mir-941-3&MiR.hp__hsa-mir-941-4&MiR.hp__hsa-mir-941-5	MiR.hp:hsa-mir-941-1 & MiR.hp:hsa-mir-941-2 & MiR.hp:hsa-mir-941-3 & MiR.hp:hsa-mir-941-4 & MiR.hp:hsa-mir-941-5	-0.219647143137291	-0.539045764954789	0.0997514786802073	9.77547287033355	-1.36125159993847	0.175924969794082	0.279993261784947	-5.19961764228979
snoRNA__Homo_sapiens300528_SNORD48	snoRNA:SNORD48	0.324884616055322	-0.148456700085504	0.798225932196148	6.36913836551705	1.3586281704403	0.176753053803597	0.280915542613311	-5.21084930645221
ENSG00000273079.7	GRIN2B	0.256874450337104	-0.119780101718864	0.633529002393072	2.96361433108777	1.34996830334123	0.179507409063434	0.284892376743934	-5.1764165333382
lncRNA__URS0000759AD2_9606_Homo_sapiens_long_intergenic_non-protein_coding_RNA_294_LINC00294_&lncRNA__URS000075C353_9606_Homo_sapiens_long_intergenic_non-protein_coding_RNA_963_LINC00963_&lncRNA__URS0000CCE0A2_9606_Homo_sapiens_long_intergenic_non-protein_coding_RNA_330_LINC00330_&lncRNA__URS000075C0A6_9606_Homo_sapiens_long_intergenic_non-protein_coding_RNA_1252_LINC01252_&lncRNA__URS000075EAC8_…	lncRNA:lncRNA:URS0000A76432_9606_Homo_sapiens_human:non-protein_coding_HAND2-AS1:114	-0.238216106565513	-0.588010649276121	0.111578436145095	3.30037085188365	-1.34804371128108	0.180123908019656	0.285469868249945	-5.2059192627807
hsa-miR-150-3p	hsa-miR-150-3p	0.223115136148401	-0.106106431249955	0.552336703546758	3.84366145990566	1.3414875231245	0.182235985518348	0.288412694167694	-5.22860234959964
hsa-miR-7706	hsa-miR-7706	-0.264585893264058	-0.65630221070601	0.127130424177895	6.16422438366301	-1.33702923844122	0.183682807319267	0.290295905273806	-5.24190389410301
hsa-miR-484	hsa-miR-484	-0.343552600795666	-0.852667878864353	0.16556267727302	13.2968289361947	-1.33574326396169	0.184101733491655	0.2905516184994	-5.30608448438194
ReverseComplement_ENSG00000171532.5	ReverseComplement_ENSG00000171532.5	0.468971277601267	-0.228112227259487	1.16605478246202	1.73319543963362	1.33170282470377	0.18542262878075	0.292228131830192	-4.98279320297392
hsa-miR-6726-3p	hsa-miR-6726-3p	0.227372209995435	-0.112081085144068	0.566825505134938	3.49009837894885	1.32587699808921	0.187339672722043	0.294838203587617	-5.24128332720416
lncRNA__URS0000A7736C_9606_Homo_sapiens_long_intergenic_non-protein_coding_RNA_1783_LINC01783_&tRNA__Homo_sapiens_tRNA-Glu-TTC-4-1&tRNA__Homo_sapiens_tRNA-Glu-TTC-4-2&tRNA__Homo_sapiens_tRNA-Glu-TTC-3-1&lncRNA__URS0000A76D9A_9606_Homo_sapiens_uncharacterized_LOC440570_LOC440570__lncRNA&tRNA__Homo_sapiens_tRNA-Glu-TTC-14-1	lncRNA:LINC01783 & tRNA-Glu-TTC-4-1 & tRNA-Glu-TTC-4-2 & tRNA-Glu-TTC-3-1 & lncRNA:URS0000A76D9A_9606_Homo_sapiensLOC440570 & tRNA-Glu-TTC-14-1	0.334652376770767	-0.166854203752485	0.836158957294018	2.29719989716915	1.32087937813735	0.188995958650275	0.297031200660377	-5.13033769424962
tRNA__Homo_sapiens_tRNA-Val-CAC-2-1	tRNA-Val-CAC-2-1	-0.432574349212092	-1.08276256351382	0.217613865089636	4.46463600357385	-1.31694474070161	0.190307626451071	0.298677247069042	-5.2748991500994
hsa-miR-19a-3p	hsa-miR-19a-3p	-0.479331491095373	-1.20051233171115	0.241849349520404	2.58168761009643	-1.31564180188943	0.190743472048025	0.29894607963144	-5.21666052862552
ENSG00000122877.17&ReverseComplement_ENSG00000111087.10&ENSG00000139610.2	EGR2 & ReverseComplement_GLI1 & CELA1	-0.242523066455548	-0.608994245357783	0.123948112446687	2.86051157790726	-1.30996323682543	0.192651693992437	0.301196855666643	-5.24068007886829
ReverseComplement_ENSG00000008988.11	ReverseComplement_RPS20	-0.181459576814779	-0.455696930475836	0.092777776846277	4.74265721727796	-1.30978244846334	0.192712678448658	0.301196855666643	-5.28369151565319
snoRNA__Homo_sapiens300748_SNORD6	snoRNA:SNORD6	0.453770302954684	-0.233504403991264	1.14104500990063	3.50286659370275	1.30692778430662	0.193677532802199	0.302286756997908	-5.25861580725671
tRNA__Homo_sapiens_tRNA-Gly-GCC-2-1&tRNA__Homo_sapiens_tRNA-Gly-GCC-2-2&tRNA__Homo_sapiens_tRNA-Gly-GCC-2-3&tRNA__Homo_sapiens_tRNA-Gly-GCC-2-4&tRNA__Homo_sapiens_tRNA-Gly-GCC-2-5&tRNA__Homo_sapiens_tRNA-Gly-GCC-2-6&tRNA__Homo_sapiens_tRNA-Gly-GCC-3-1&tRNA__Homo_sapiens_tRNA-Gly-GCC-1-1&tRNA__Homo_sapiens_tRNA-Gly-GCC-1-2&tRNA__Homo_sapiens_tRNA-Gly-GCC-1-3&tRNA__Homo_sapiens_tRNA-Gly-GCC-1-4&tRN…	tRNA-Gly-GCC-2-1 & tRNA-Gly-GCC-2-2 & tRNA-Gly-GCC-2-3 & tRNA-Gly-GCC-2-4 & tRNA-Gly-GCC-2-5 & tRNA-Gly-GCC-2-6 & tRNA-Gly-GCC-3-1 & tRNA-Gly-GCC-1-1 & tRNA-Gly-GCC-1-2 & tRNA-Gly-GCC-1-3 & tRNA-Gly-GCC-1-4 & tRNA-Gly-GCC-1-5	-0.228515859134195	-0.575192364059357	0.118160645790968	7.28446343825354	-1.30478158406622	0.194405292960095	0.30300411178608	-5.25281614470545
snoRNA__Homo_sapiens300663_SNORD38A	snoRNA:SNORD38A	0.364694395935996	-0.190179554338731	0.919568346210722	2.83712135650108	1.30101000234977	0.19568912558251	0.303970247085852	-5.23126720059693
ENSG00000132510.11&ENSG00000181085.15	KDM6B & MAPK15	0.346108120885298	-0.1805433017591	0.872759543529695	2.74800616265159	1.30087153232996	0.195736379703953	0.303970247085852	-5.22651086177005
ENSG00000153563.16	CD8A	0.184161402332589	-0.0961261235316839	0.464448928196862	2.23979980192315	1.30059094321276	0.195832159184514	0.303970247085852	-5.1271741858352
hsa-miR-584-3p	hsa-miR-584-3p	-0.515439478977813	-1.30270645655052	0.271827498594892	2.74552026316423	-1.29598962973097	0.197407787324527	0.305995609981778	-5.25540556628027
ReverseComplement_lncRNA__URS0000BC450F_9606_Homo_sapiens_long_intergenic_non-protein_coding_RNA_1715_LINC01715_&ReverseComplement_lncRNA__URS0000BC454F_9606_Homo_sapiens_long_intergenic_non-protein_coding_RNA_1715_LINC01715__lncRNA	ReverseComplement_lncRNA:LINC01715	-0.266681673233674	-0.674668399429164	0.141305052961816	2.98678853456611	-1.2938770803525	0.198134325689512	0.306610554562614	-5.26512448028611
tRNA__Homo_sapiens_tRNA-Gly-GCC-1-1&tRNA__Homo_sapiens_tRNA-Gly-GCC-1-2&tRNA__Homo_sapiens_tRNA-Gly-GCC-1-3&tRNA__Homo_sapiens_tRNA-Gly-GCC-1-4&tRNA__Homo_sapiens_tRNA-Gly-GCC-1-5	tRNA-Gly-GCC-1-1 & tRNA-Gly-GCC-1-2 & tRNA-Gly-GCC-1-3 & tRNA-Gly-GCC-1-4 & tRNA-Gly-GCC-1-5	-0.302266248313752	-0.764913456018794	0.160380959391289	5.65077818203073	-1.29325924720419	0.198347181756877	0.306610554562614	-5.30163118913579
hsa-miR-323b-3p	hsa-miR-323b-3p	-0.419560750147582	-1.06363962840736	0.224518128112197	3.91400914318526	-1.28944160229427	0.199666193520064	0.307839837634227	-5.29744328654724
ENSG00000115234.11	SNX17	0.311125539061129	-0.166514086702835	0.788765164825094	2.14096998564675	1.28938078785294	0.199687257509636	0.307839837634227	-5.15191956178005
lncRNA__URS000075A717_9606_Homo_sapiens_SLC26A9_and_RAB7B_antisense_RNA_1_SLC26A9-AS1__lncRNA&lncRNA__URS0000759AFD_9606_Homo_sapiens_SLC26A9_and_RAB7B_antisense_RNA_1_SLC26A9-AS1__lncRNA	lncRNA:URS000075A717_9606_SLC26A9-AS1	-0.261551229869188	-0.663589687694645	0.140487227956268	2.38716835619572	-1.28776035337708	0.200249124476379	0.308285436864181	-5.20108432666013
lncRNA__URS0000759BEC_9606_Homo_sapiens_DiGeorge_syndrome_critical_region_gene_9_DGCR9_	lncRNA:URS0000759BEC_9606_Homo_sapiens_DiGeorge_syndrome_critical_region_gene_9_DGCR9	-0.275130505231806	-0.698748537849489	0.148487527385878	3.22385039891169	-1.28561280330156	0.200995561770514	0.309013584762831	-5.28742520425881
hsa-miR-548e-3p	hsa-miR-548e-3p	-0.432400247343696	-1.09942033668048	0.234619841993093	1.62277780790746	-1.28319571773376	0.201838138815375	0.309887359865998	-5.06713302382711
ReverseComplement_ENSG00000158856.18	ReverseComplement_ENSG00000158856.18	-0.4678298483104	-1.19327071314388	0.257611016523084	2.23746681896309	-1.27653225528978	0.204174462801761	0.312930649915707	-5.20664614973241
ReverseComplement_ENSG00000172780.17&ReverseComplement_ENSG00000261796.1&ENSG00000142233.14	ReverseComplement_RAB43 & ReverseComplement_ISY1-RAB43 & NTN5	-0.296076049038856	-0.75539071053283	0.163238612455118	2.82530925891261	-1.27596526033233	0.204374176670612	0.312930649915707	-5.27920678897571
hsa-miR-1296-5p	hsa-miR-1296-5p	-0.321910331879013	-0.822102040404817	0.17828137664679	1.69968416265619	-1.27392631749314	0.205093546654989	0.313607182300592	-5.07598321289481
yRNA__Y4&yRNA__Y1&lncRNA__URS000075DA25_9606_Homo_sapiens_ZNF436_antisense_RNA_1_ZNF436-AS1__lncRNA	yRNA:Y4 & yRNA:Y1 & lncRNA:ZNF436-AS1	0.364257606883649	-0.202260668328934	0.930775882096232	3.09429860575583	1.27274262125245	0.205512026610838	0.313822419013848	-5.28486958714962
snRNA__URS00003EE995_9606_Homo_sapiens_(human)_RNA,_U2_small_nuclear_1&lncRNA__URS0000ABD7FD_9606_Homo_sapiens_uncharacterized_LOC100128988_LOC100128988__lncRNA&lncRNA__URS0000ABD7F2_9606_Homo_sapiens_uncharacterized_LOC100128988_LOC100128988__lncRNA	human_RNA,_U2_small_nuclear_1 & lncRNA:URS0000ABD7FD_9606_Homo_sapiensLOC100128988	0.536623051164253	-0.298814081037218	1.37206018336572	1.64747279315412	1.27145628287497	0.205967506137257	0.314093497888125	-5.03341031875551
ReverseComplement_ENSG00000166503.9	ReverseComplement_ENSG00000166503.9	-0.572160075222595	-1.46524130373321	0.320921153288025	1.64526348400861	-1.26815538700441	0.207139715831136	0.314742535195827	-5.2036980400267
hsa-miR-491-5p	hsa-miR-491-5p	-0.398298607077347	-1.02006367291413	0.223466458759434	1.50429734830053	-1.26802656593041	0.207185561751755	0.314742535195827	-5.03589049884533
lncRNA__URS00008B5DDA_9606_Homo_sapiens_DENND6A_divergent_transcript_DENND6A-DT_	lncRNA:URS00008B5DDA_9606_Homo_sapiens_DENND6A_divergent_transcript_DENND6A-DT	0.225639279268385	-0.126629177582186	0.577907736118956	2.17718827006466	1.26790533443001	0.207228713438668	0.314742535195827	-5.21501831003782
hsa-miR-144-3p	hsa-miR-144-3p	-0.566489945031508	-1.45201843082126	0.319038540758244	4.08325768014054	-1.26629692321702	0.207801843473872	0.315189373322786	-5.33193017643474
lncRNA__URS0000BC452E_9606_Homo_sapiens_uncharacterized_LOC107984784_LOC107984784__lncRNA	lncRNA:URS0000BC452E_9606_Homo_sapiensLOC107984784	-0.296715695457961	-0.762259847825362	0.16882845690944	2.03733224048545	-1.26161117193559	0.209478163131617	0.317306064797221	-5.24117690704643
hsa-miR-296-5p	hsa-miR-296-5p	-0.387335529865895	-0.9955681274087	0.220897067676911	5.07943012115282	-1.26056001257383	0.209855571235879	0.317452202806617	-5.3443819568427
tRNA__Homo_sapiens_tRNA-Ser-AGA-2-1&tRNA__Homo_sapiens_tRNA-Ser-AGA-2-2&tRNA__Homo_sapiens_tRNA-Ser-AGA-2-3&tRNA__Homo_sapiens_tRNA-Ser-AGA-2-4&tRNA__Homo_sapiens_tRNA-Ser-AGA-2-5&tRNA__Homo_sapiens_tRNA-Ser-AGA-2-6&tRNA__Homo_sapiens_tRNA-Ser-TGA-3-1&tRNA__Homo_sapiens_tRNA-Ser-AGA-4-1&tRNA__Homo_sapiens_tRNA-Ser-CGA-1-1&tRNA__Homo_sapiens_tRNA-Ser-TGA-1-1	tRNA-Ser-AGA-2-1 & tRNA-Ser-AGA-2-2 & tRNA-Ser-AGA-2-3 & tRNA-Ser-AGA-2-4 & tRNA-Ser-AGA-2-5 & tRNA-Ser-AGA-2-6 & tRNA-Ser-TGA-3-1 & tRNA-Ser-AGA-4-1 & tRNA-Ser-CGA-1-1 & tRNA-Ser-TGA-1-1	-0.532590804578674	-1.37240773626961	0.307226127112263	2.77653940265189	-1.255321363099	0.211743886231059	0.319880469841038	-5.2989316059663
ReverseComplement_ENSG00000127954.13	ReverseComplement_STEAP4	0.231965808889111	-0.134119427261248	0.59805104503947	3.81256497569245	1.25426020532882	0.212127898834617	0.32003274457025	-5.33949495488501
MiR.hp__hsa-mir-125b-1&MiR.hp__hsa-mir-125b-2	MiR.hp:hsa-mir-125b-1 & MiR.hp:hsa-mir-125b-2	-0.430868438104119	-1.11197916735822	0.250242291149983	8.00523782160303	-1.25219753037336	0.212875798037165	0.320732869042662	-5.31617666868557
hsa-miR-766-3p	hsa-miR-766-3p	-0.455437810577887	-1.18026013472994	0.26938451357417	4.71985244215024	-1.24377952791123	0.215948039257192	0.324308767260494	-5.36314398901614
snoRNA__Homo_sapiens300731_SNORA54	snoRNA:SNORA54	0.247064270098779	-0.146173848259254	0.640302388456812	3.10282641690315	1.24365584692264	0.215993417642222	0.324308767260494	-5.32376099680926
ReverseComplement_ENSG00000230989.7&ReverseComplement_ENSG00000162695.12&ReverseComplement_ENSG00000158019.21&ENSG00000089063.15&ENSG00000183696.14	ReverseComplement_HSBP1 & ReverseComplement_SLC30A7 & ReverseComplement_BABAM2 & TMEM230 & UPP1	0.286839803662756	-0.169823587678649	0.743503195004162	3.8715436009736	1.24333769647674	0.216110178537303	0.324308767260494	-5.35139093234413
snoRNA__Homo_sapiens300217_SNORD45BL3&snoRNA__Homo_sapiens300006_SNORD45BL2&snoRNA__Homo_sapiens300668_SNORD45B	snoRNA:SNORD45B	-0.856844495986522	-2.22530526720248	0.511616275229434	2.52535905303639	-1.23941155625164	0.217554856044126	0.325426942035919	-5.1834790922414
ReverseComplement_ENSG00000111647.13	ReverseComplement_BLTP3B	-0.314008864649877	-0.815640113209046	0.187622383909292	1.97209595931923	-1.2390910161355	0.217673112852019	0.325426942035919	-5.18778763644732
yRNA__Y4&lncRNA__URS000075DA25_9606_Homo_sapiens_ZNF436_antisense_RNA_1_ZNF436-AS1__lncRNA	yRNA:Y4 & lncRNA:ZNF436-AS1	0.341452416383305	-0.204075147919129	0.886979980685739	10.2822597938	1.23896595620296	0.217719263875358	0.325426942035919	-5.35407499062347
hsa-miR-4443	hsa-miR-4443	0.46233744635631	-0.280343115362394	1.20501800807501	3.47089338360222	1.23226154243856	0.220203835458666	0.328705857421786	-5.36022097749195
lncRNA__URS0000759B1D_9606_Homo_sapiens_long_intergenic_non-protein_coding_RNA_1299_LINC01299_	lncRNA:LINC01299	0.31184595812858	-0.190386926565079	0.814078842822239	2.75683319404695	1.22908199310069	0.221389308048643	0.330039469782278	-5.31339037149967
hsa-miR-6735-5p	hsa-miR-6735-5p	0.246048415261324	-0.152324949850521	0.644421780373168	1.82965906487243	1.22257682790126	0.223829123851772	0.333237035510543	-5.14108449721984
lncRNA__URS000075C929_9606_Homo_sapiens_MIR133A1_host_gene_MIR133A1HG_&MiR.hp__hsa-mir-133a-1&MiR.hp__hsa-mir-133a-2	lncRNA:URS000075C929_9606_Homo_sapiens_MIR133A1_host_gene_MIR133A1HG & MiR.hp:hsa-mir-133a-1 & MiR.hp:hsa-mir-133a-2	-0.732720573426343	-1.9225542227598	0.457113075907116	1.11784915765093	-1.2189840444935	0.22518494109417	0.334814451890016	-4.89263407469965
hsa-miR-1468-5p	hsa-miR-1468-5p	-0.257621617166921	-0.677798067880719	0.162554833546878	2.94392656736949	-1.21365842774724	0.227205589790755	0.337113013576842	-5.35686764047977
hsa-miR-21-3p	hsa-miR-21-3p	-0.443922850658977	-1.16814456168257	0.280298860364613	1.63134054363181	-1.21333812108218	0.227327536588986	0.337113013576842	-5.1538502437569
MiR.hp__hsa-mir-486-1	MiR.hp:hsa-mir-486-1	0.151246247197255	-0.0962966021004102	0.39878909649492	11.1537864579791	1.20942823727106	0.228819911429209	0.338881389141555	-5.40102759695832
lncRNA__URS0000759AD2_9606_Homo_sapiens_long_intergenic_non-protein_coding_RNA_294_LINC00294_&lncRNA__URS000075C353_9606_Homo_sapiens_long_intergenic_non-protein_coding_RNA_963_LINC00963_&lncRNA__URS0000CCE0A2_9606_Homo_sapiens_long_intergenic_non-protein_coding_RNA_330_LINC00330_&lncRNA__URS000075B7A7_9606_Homo_sapiens_T_cell_receptor_gamma_locus_antisense_RNA_1_TRG-AS1_&lncRNA__URS000075C0A6_96…	lncRNA:lncRNA:LINC00471	-0.218986664580247	-0.578491648697863	0.14051831953737	2.6854936936366	-1.20575378864225	0.230228845721347	0.340521722074767	-5.34158651401358
hsa-let-7c-5p	hsa-let-7c-5p	-0.329050064047735	-0.870293349713217	0.212193221617747	9.72503187945663	-1.2034147770055	0.231128964932172	0.341406183494581	-5.3885823494414
lncRNA__URS000075D30C_9606_Homo_sapiens_human__non-protein_coding_lnc-FAM182B-8:5&lncRNA__URS000075B2AD_9606_Homo_sapiens_uncharacterized_LOC102723885_LOC102723885__lncRNA	lncRNA:lncRNA:URS000075B2AD_9606_Homo_sapiensLOC102723885	-0.261049526536659	-0.691149950327657	0.169050897254338	1.96962259924827	-1.20143124302566	0.231894266933305	0.341929781289335	-5.27001875251727
ENSG00000104812.15&ENSG00000102034.17	GYS1 & ELF4	-0.366395079238509	-0.970313741663672	0.237523583186654	4.37575758110213	-1.20092825817761	0.232088621459221	0.341929781289335	-5.40965947483074
ENSG00000275591.5	XKR5	-0.241886872452538	-0.641599756669767	0.157826011764691	4.09463176021508	-1.19787095313052	0.233272489420191	0.342964765208415	-5.41044164831021
snoRNA__Homo_sapiens300497_SNORD53L1	snoRNA:SNORD53L1	0.283392742023718	-0.185034345074104	0.75181982912154	2.19373465750504	1.19754710433775	0.233398145526789	0.342964765208415	-5.2476802801207
ENSG00000215421.10	ZNF407	0.1771301972413	-0.116489867003227	0.470750261485827	2.25954017150675	1.19413316145122	0.234725740646926	0.344467645364969	-5.25810835655651
ENSG00000104290.11	FZD3	0.234711431238168	-0.154659629791269	0.624082492267605	3.12712167588922	1.19320881535485	0.235086124701277	0.344549054361145	-5.37225989700467
lncRNA__URS000053D37B_9606_Homo_sapiens_long_intergenic_non-protein_coding_RNA_1104_LINC01104_&lncRNA__URS0000A76636_9606_Homo_sapiens_human__non-protein_coding_lnc-ZNF485-68:16	lncRNA:LINC01104 & lncRNA:lnc-ZNF485-68:16	0.265188264568788	-0.176338323287313	0.70671485242489	5.2308868240982	1.1888945119202	0.236773429574663	0.346363379691596	-5.42767826704079
ReverseComplement_ENSG00000166961.15&ReverseComplement_lncRNA__URS000075B2AA_9606_Homo_sapiens_long_intergenic_non-protein_coding_RNA_891_LINC00891_	ReverseComplement_MS4A15 & ReverseComplement_lncRNA:LINC00891	-0.273635842217447	-0.729387217862052	0.182115533427158	5.34271753729868	-1.1884772608825	0.236937073010269	0.346363379691596	-5.42744999492431
lncRNA__URS0000D77F8F_9606_Homo_sapiens_uncharacterized_LOC284454_LOC284454__lncRNA	lncRNA:URS0000D77F8F_9606_Homo_sapiensLOC284454	0.179855731936222	-0.120574211377422	0.480285675249867	2.31693184620634	1.18502346346527	0.238294739805641	0.347898005142603	-5.31611845156079
hsa-miR-874-3p	hsa-miR-874-3p	-0.304937560606758	-0.814680188264378	0.204805067050861	2.38226875733055	-1.18414763120309	0.238639906017053	0.347920229778979	-5.32571393040218
hsa-miR-483-3p	hsa-miR-483-3p	0.457418606438607	-0.307684033113264	1.22252124599048	1.41020499389131	1.18342300740449	0.238925750715476	0.347920229778979	-5.07239397512344
lncRNA__URS000075A69B_9606_Homo_sapiens_long_intergenic_non-protein_coding_RNA_324_LINC00324_&tRNA__Homo_sapiens_tRNA-Pro-TGG-3-1&tRNA__Homo_sapiens_tRNA-Pro-TGG-3-2&tRNA__Homo_sapiens_tRNA-Pro-TGG-3-3&tRNA__Homo_sapiens_tRNA-Pro-TGG-3-4&tRNA__Homo_sapiens_tRNA-Pro-TGG-3-5&tRNA__Homo_sapiens_tRNA-Pro-CGG-1-1&tRNA__Homo_sapiens_tRNA-Pro-CGG-1-2&tRNA__Homo_sapiens_tRNA-Pro-CGG-1-3&tRNA__Homo_sapien…	lncRNA:LINC00324 & tRNA-Pro-TGG-3-1 & tRNA-Pro-TGG-3-2 & tRNA-Pro-TGG-3-3 & tRNA-Pro-TGG-3-4 & tRNA-Pro-TGG-3-5 & tRNA-Pro-CGG-1-1 & tRNA-Pro-CGG-1-2 & tRNA-Pro-CGG-1-3 & tRNA-Pro-AGG-2-1 & tRNA-Pro-AGG-2-2 & tRNA-Pro-AGG-2-3 & tRNA-Pro-AGG-2-4 & tRNA-Pro-AGG-2-5 & tRNA-Pro-AGG-2-6 & tRNA-Pro-AGG-2-7 & tRNA-Pro-AGG-2-8 & tRNA-Pro-AGG-1-1 & tRNA-Pro-CGG-2-1 & tRNA-Pro-TGG-2-1	-0.161384280863525	-0.432509166983183	0.109740605256133	3.56281647229925	-1.1782507662145	0.240973164395944	0.350211756627889	-5.42048514140711
ReverseComplement_ENSG00000173409.14&ENSG00000054523.19&ReverseComplement_ENSG00000169169.15&ReverseComplement_ENSG00000075415.15&ReverseComplement_ENSG00000221944.9&ReverseComplement_ENSG00000152954.12&ReverseComplement_ENSG00000254004.7&ENSG00000100784.12&ENSG00000196811.13&ENSG00000185621.11	ReverseComplement_ENSG00000173409.14 & ENSG00000054523.19 & ReverseComplement_ENSG00000169169.15 & ReverseComplement_ENSG00000075415.15 & ReverseComplement_ENSG00000221944.9 & ReverseComplement_ENSG00000152954.12 & ReverseComplement_ENSG00000254004.7 & ENSG00000100784.12 & ENSG00000196811.13 & ENSG00000185621.11	0.560716010847829	-0.381578606445415	1.50301062814107	1.09147578622611	1.17788293296549	0.241119244828759	0.350211756627889	-4.91922016172193
ENSG00000170265.12	ZNF282	0.31616783370477	-0.217040210750974	0.849375878160514	1.80927849020464	1.173726399199	0.242774348499047	0.351965156657884	-5.21966514832222
lncRNA__URS0000175810_9606_Homo_sapiens_CXXC4_antisense_RNA_1_CXXC4-AS1_	lncRNA:CXXC4-AS1_repeat8	0.296424030546126	-0.203673458783156	0.796521519875408	2.26040743999661	1.17328796540033	0.242949400170929	0.351965156657884	-5.30514103390079
hsa-miR-1976	hsa-miR-1976	0.181718297690636	-0.125290153510003	0.488726748891275	5.18954615561177	1.171640056671	0.243608157128096	0.352467628111073	-5.4470932154304
hsa-miR-361-3p	hsa-miR-361-3p	-0.21589256264526	-0.583136511169057	0.151351385878537	10.7401907752216	-1.1636675275293	0.246813139520793	0.356648142785801	-5.44587372877392
MiR.hp__hsa-mir-6511b-1	MiR.hp:hsa-mir-6511b-1	-0.230194985116801	-0.625002015796158	0.164612045562557	2.92843396124572	-1.15413566647493	0.250684079812551	0.361779067928713	-5.42074223881426
ENSG00000119866.22	BCL11A	0.165126961864574	-0.118492730511254	0.448746654240402	2.27296162928368	1.15246432622592	0.251367217027174	0.362302238827433	-5.31911770474775
ReverseComplement_ENSG00000107679.14	ReverseComplement_PLEKHA1	0.383122402750828	-0.279196010491185	1.04544081599284	4.11465712912465	1.14502930211422	0.254422109155856	0.366238195345373	-5.46291626087327
MiR.hp__hsa-mir-1285-1	MiR.hp:hsa-mir-1285-1	-0.460316743102375	-1.26521800178004	0.344584515575294	2.9404621182935	-1.1320355027982	0.259823566515226	0.373537697407386	-5.44886127603192
hsa-miR-7855-5p	hsa-miR-7855-5p	-0.251682205341135	-0.692667439240354	0.189303028558084	1.77573017639048	-1.12972917702754	0.260790631633427	0.374451605776076	-5.26666912168115
snoRNA__Homo_sapiens300395_SNORA16AL1yRNA__Y5	snoRNA:SNORA16AL1yRNA:Y5	-0.198950027594504	-0.549958572234363	0.152058517045354	9.1543860578958	-1.12194662679257	0.264072520140782	0.378682674821173	-5.47118495437482
rRNA__45S_pre-ribosomal_N1_(RNA45SN1)&rRNA__45S_pre-ribosomal_N5_(RNA45SN5)&rRNA__45S_pre-ribosomal_N4_(RNA45SN4)&rRNA__45S_pre-ribosomal_N2_(RNA45SN2)	RNA45SN1 & RNA45SN5 & RNA45SN4 & RNA45SN2	0.273459739667407	-0.210202634515032	0.757122113849846	1.76433577583395	1.11917235698042	0.265249366290583	0.379888192532774	-5.22071202498598
ReverseComplement_ENSG00000078403.17	ReverseComplement_MLLT10	-0.197555010093266	-0.550268140344652	0.155158120158119	3.48836644039199	-1.10869554644709	0.269726591449361	0.385811453592124	-5.4941104391104
tRNA__Homo_sapiens_tRNA-Lys-CTT-2-1&tRNA__Homo_sapiens_tRNA-Lys-CTT-2-2&tRNA__Homo_sapiens_tRNA-Lys-CTT-2-3&tRNA__Homo_sapiens_tRNA-Lys-CTT-2-4&tRNA__Homo_sapiens_tRNA-Lys-CTT-2-5&tRNA__Homo_sapiens_tRNA-Lys-CTT-3-1	tRNA-Lys-CTT-2-1 & tRNA-Lys-CTT-2-2 & tRNA-Lys-CTT-2-3 & tRNA-Lys-CTT-2-4 & tRNA-Lys-CTT-2-5 & tRNA-Lys-CTT-3-1	-0.286194358665677	-0.79873884898982	0.226350131658466	2.61206457242801	-1.10528781343115	0.271194120449558	0.387420172070798	-5.45227567740138
lncRNA__URS000075DE2E_9606_Homo_sapiens_human__non-protein_coding_lnc-SORBS2-4:1	lncRNA:lnc-SORBS2-4:1	0.304021117353251	-0.241938535039478	0.84998076974598	1.73045757837409	1.10227278372358	0.272497142073753	0.3887901143224	-5.27204147390919
tRNA__Homo_sapiens_tRNA-Lys-CTT-1-1&tRNA__Homo_sapiens_tRNA-Lys-CTT-1-2	tRNA-Lys-CTT-1-1 & tRNA-Lys-CTT-1-2	-0.292762433113172	-0.822815917001094	0.237291050774751	1.7143930754857	-1.09330550948287	0.276398178769074	0.393858691058075	-5.33806765265966
MiR.hp__hsa-mir-3615	MiR.hp:hsa-mir-3615	-0.194409579344689	-0.548999146744813	0.160179988055434	3.51460803649713	-1.08526947736487	0.279926697075966	0.398102432963538	-5.52044879441976
ReverseComplement_lncRNA__URS000081220A_9606_Homo_sapiens_long_intergenic_non-protein_coding_RNA_434_LINC00434_	ReverseComplement_lncRNA:LINC00434	-0.274213766364339	-0.774521805893923	0.226094273165245	6.44646086502528	-1.08491984773599	0.28008091522656	0.398102432963538	-5.51873094055024
MiR.hp__hsa-mir-486-1&MiR.hp__hsa-mir-486-2	MiR.hp:hsa-mir-486-1 & MiR.hp:hsa-mir-486-2	0.120481765859189	-0.0995791858757949	0.340542717594173	17.7879803110013	1.08373779481229	0.280602739707434	0.398343085263065	-5.72317922871498
ENSG00000106327.13	TFR2	-0.1379505060918	-0.390369944394041	0.114468932210441	4.39594462235226	-1.08179852318147	0.28146028993232	0.39905913127167	-5.53817070002577
ENSG00000072274.13	TFRC	0.126299425471915	-0.105426671505878	0.358025522449707	3.06195271936439	1.07887793316572	0.282755175349363	0.400348198561648	-5.49275223402812
MiR.hp__hsa-mir-342	MiR.hp:hsa-mir-342	0.211179363201198	-0.176540212492197	0.598898938894594	2.53262440072208	1.0781510974195	0.283078062522793	0.400348198561648	-5.42759340979725
hsa-miR-25-5p	hsa-miR-25-5p	-0.193314779384991	-0.548791585688629	0.162162026918647	4.09528871692357	-1.07646439713973	0.283828330875326	0.400907517361399	-5.54203900786994
hsa-miR-937-3p	hsa-miR-937-3p	0.15262949584707	-0.128428760562624	0.433687752256764	4.00163951203979	1.07494935662205	0.284503403409362	0.401359358118076	-5.53958898715908
ReverseComplement_ENSG00000198598.7&ENSG00000122877.17&ENSG00000272031.3&ReverseComplement_lncRNA__URS00001668D8_9606_Homo_sapiens_KRT73_antisense_RNA_1_KRT73-AS1_&ENSG00000124466.9	ReverseComplement_MMP17 & EGR2 & ANKRD34A & ReverseComplement_lncRNA:KRT73-AS1 & LYPD3	-0.299191459972706	-0.853421609961126	0.255038690015715	7.96248895525237	-1.06857479861989	0.287355824519714	0.404877907365682	-5.51870101179329
tRNA__Homo_sapiens_tRNA-Lys-CTT-1-1&tRNA__Homo_sapiens_tRNA-Lys-CTT-1-2&tRNA__Homo_sapiens_tRNA-Lys-CTT-4-1&tRNA__Homo_sapiens_tRNA-Lys-CTT-2-1&tRNA__Homo_sapiens_tRNA-Lys-CTT-2-2&tRNA__Homo_sapiens_tRNA-Lys-CTT-2-3&tRNA__Homo_sapiens_tRNA-Lys-CTT-2-4&tRNA__Homo_sapiens_tRNA-Lys-CTT-2-5&tRNA__Homo_sapiens_tRNA-Lys-CTT-3-1	tRNA-Lys-CTT-1-1 & tRNA-Lys-CTT-1-2 & tRNA-Lys-CTT-4-1 & tRNA-Lys-CTT-2-1 & tRNA-Lys-CTT-2-2 & tRNA-Lys-CTT-2-3 & tRNA-Lys-CTT-2-4 & tRNA-Lys-CTT-2-5 & tRNA-Lys-CTT-3-1	-0.279899739981955	-0.800509754672995	0.240710274709085	2.10075367754786	-1.06423088644548	0.289310748791758	0.407124714987156	-5.44344248604054
ReverseComplement_ENSG00000133246.12	ReverseComplement_ENSG00000133246.12	-0.324802476657211	-0.929416073171702	0.279811119857281	2.66229929475361	-1.06337710351392	0.289696047153416	0.407159867267861	-5.52391523654805
tRNA__Homo_sapiens_tRNA-Asp-GTC-2-10&tRNA__Homo_sapiens_tRNA-Asp-GTC-2-11&tRNA__Homo_sapiens_tRNA-Asp-GTC-2-1&tRNA__Homo_sapiens_tRNA-Asp-GTC-2-2&tRNA__Homo_sapiens_tRNA-Asp-GTC-2-3&tRNA__Homo_sapiens_tRNA-Asp-GTC-2-4&tRNA__Homo_sapiens_tRNA-Asp-GTC-2-5&tRNA__Homo_sapiens_tRNA-Asp-GTC-2-6&tRNA__Homo_sapiens_tRNA-Asp-GTC-2-7&tRNA__Homo_sapiens_tRNA-Asp-GTC-2-8&tRNA__Homo_sapiens_tRNA-Asp-GTC-2-9&t…	tRNA-Asp-GTC-2-10 & tRNA-Asp-GTC-2-11 & tRNA-Asp-GTC-2-1 & tRNA-Asp-GTC-2-2 & tRNA-Asp-GTC-2-3 & tRNA-Asp-GTC-2-4 & tRNA-Asp-GTC-2-5 & tRNA-Asp-GTC-2-6 & tRNA-Asp-GTC-2-7 & tRNA-Asp-GTC-2-8 & tRNA-Asp-GTC-2-9 & tRNA-Asp-GTC-1-1 & tRNA-Asp-GTC-3-1	-0.329129833551797	-0.946216457725505	0.287956790621912	2.21859278608331	-1.05576436538614	0.293147012673381	0.411498291081888	-5.47657722248101
hsa-miR-939-5p	hsa-miR-939-5p	-0.255217274417334	-0.735809245000856	0.225374696166187	1.81942726684858	-1.05118568446032	0.295235993033725	0.413916466660186	-5.35123278786078
hsa-miR-92b-5p	hsa-miR-92b-5p	0.270989334055658	-0.240293771775518	0.782272439886833	2.9843648080901	1.04914771021221	0.296169038008198	0.414447795091439	-5.53402169909537
ENSG00000164715.6	LMTK2	0.169679896080161	-0.150790751894585	0.490150544054907	2.15008917240292	1.04806450564238	0.296665773292217	0.414447795091439	-5.36301488727231
ReverseComplement_ENSG00000109851.7	ReverseComplement_DBX1	0.313924475936749	-0.27903874400379	0.906887695877288	3.00834175864716	1.04795661661596	0.29671527984865	0.414447795091439	-5.53016616059342
ReverseComplement_ENSG00000145536.15&ReverseComplement_ENSG00000144028.15&ReverseComplement_ENSG00000078304.19&ReverseComplement_ENSG00000114735.10&ReverseComplement_ENSG00000105619.14&ReverseComplement_ENSG00000175029.17&ReverseComplement_ENSG00000154358.23&ENSG00000185344.15&ReverseComplement_ENSG00000163975.12&ReverseComplement_ENSG00000140398.14&ENSG00000137700.18&ReverseComplement_ENSG000001…	ReverseComplement_ADAMTS16 & ReverseComplement_SNRNP200 & ReverseComplement_PPP2R5C & ReverseComplement_HEMK1 & ReverseComplement_TFPT & ReverseComplement_CTBP2 & ReverseComplement_OBSCN & ATP6V0A2 & ReverseComplement_MELTF & ReverseComplement_NEIL1 & SLC37A4 & ReverseComplement_SPRED3 & ReverseComplement_LRIG1 & PGRMC2 & LIN37 & HNRNPUL1 & ENSG00000188223.9 & DNAJB8 & GALNT15 & LDLRAD4 & Reverse…	-0.250710390304636	-0.724950159554443	0.223529378945171	5.59408926394704	-1.04645424596813	0.297405247233145	0.414898678238832	-5.57375803257611
hsa-miR-342-5p	hsa-miR-342-5p	0.203930223475965	-0.1848983704314	0.592758817383329	5.66764370571307	1.03817193038053	0.301228399095744	0.419714045595797	-5.58564750124458
tRNA__Homo_sapiens_tRNA-Val-CAC-1-1&tRNA__Homo_sapiens_tRNA-Val-CAC-1-2&tRNA__Homo_sapiens_tRNA-Val-CAC-1-3&tRNA__Homo_sapiens_tRNA-Val-CAC-1-4&tRNA__Homo_sapiens_tRNA-Val-CAC-1-5&tRNA__Homo_sapiens_tRNA-Val-CAC-1-6&tRNA__Homo_sapiens_tRNA-Val-CAC-1-7&tRNA__Homo_sapiens_tRNA-Val-CAC-5-1&tRNA__Homo_sapiens_tRNA-Val-CAC-4-1&tRNA__Homo_sapiens_tRNA-Val-AAC-1-1&tRNA__Homo_sapiens_tRNA-Val-AAC-1-2&tRN…	tRNA-Val-CAC-1-1 & tRNA-Val-CAC-1-2 & tRNA-Val-CAC-1-3 & tRNA-Val-CAC-1-4 & tRNA-Val-CAC-1-5 & tRNA-Val-CAC-1-6 & tRNA-Val-CAC-1-7 & tRNA-Val-CAC-5-1 & tRNA-Val-CAC-4-1 & tRNA-Val-AAC-1-1 & tRNA-Val-AAC-1-2 & tRNA-Val-AAC-1-3 & tRNA-Val-AAC-1-4 & tRNA-Val-AAC-1-5 & tRNA-Val-AAC-4-1 & tRNA-Val-AAC-3-1 & tRNA-Val-AAC-5-1	-0.301760180379674	-0.879750543344276	0.276230182584928	2.22211221388392	-1.03344463602692	0.303425326920416	0.422254457413879	-5.5201438413051
ReverseComplement_ENSG00000132768.14	ReverseComplement_ENSG00000132768.14	-0.294110585387474	-0.861487730276888	0.27326655950194	1.80437421760666	-1.02608821625816	0.306865483469014	0.426516600639589	-5.33785376712696
ENSG00000272031.3	ANKRD34A	-0.252508705625461	-0.740445125958816	0.235427714707894	2.1601813181092	-1.02437507347982	0.307670357414269	0.427109955624231	-5.51160065661795
vault__VTRNA1-1&vault__VTRNA1-3	vault:VTRNA1-1 & vault:VTRNA1-3	0.322372148291866	-0.301287371679929	0.94603166826366	4.25199246127419	1.02318894553761	0.308228455564736	0.427359699126567	-5.58942017817816
ReverseComplement_ENSG00000101940.18&ENSG00000280789.2	ReverseComplement_WDR13 & PAGR1	0.23435859804512	-0.223498779022859	0.692215975113098	4.85689615223468	1.01320321102305	0.312953818445311	0.433379675052943	-5.61073284627633
ENSG00000188266.14	HYKK	-0.180069585725339	-0.533218034602536	0.173078863151858	3.08200768333706	-1.00932015214081	0.314804297765556	0.4354086370564	-5.58161723344574
lncRNA__URS0000BC44C1_9606_Homo_sapiens_growth_arrest_associated_lncRNA_1_GASAL1_	lncRNA:URS0000BC44C1_9606_Homo_sapiens_growth_arrest_associated_lncRNA_1_GASAL1	-0.20183964360327	-0.599949492069968	0.196270204863428	2.0604977245833	-1.00357406959037	0.317555935650399	0.438677515018277	-5.45176661439114
snoRNA__Homo_sapiens300589_SNORA46	snoRNA:SNORA46	-0.200180849277182	-0.597785269532535	0.197423570978172	2.54974216026828	-0.996591561809484	0.32092108001761	0.442784884517581	-5.55999123534901
ENSG00000260220.7	CCDC187	-0.177338044770958	-0.531888423299391	0.177212333757475	2.87036571956972	-0.990078989920899	0.32408092458544	0.446599322904326	-5.58859069106603
snoRNA__Homo_sapiens300578_SNORD62A&snoRNA__Homo_sapiens300579_SNORD62B	snoRNA:SNORD62B	0.211718970001708	-0.212285656150619	0.635723596154036	4.27296184247614	0.988405286563844	0.324896293336637	0.446650474071395	-5.62523491140082
tRNA__Homo_sapiens_tRNA-Leu-AAG-2-1&tRNA__Homo_sapiens_tRNA-Leu-AAG-2-2&tRNA__Homo_sapiens_tRNA-Leu-AAG-2-3&tRNA__Homo_sapiens_tRNA-Leu-AAG-2-4&tRNA__Homo_sapiens_tRNA-Leu-AAG-3-1&tRNA__Homo_sapiens_tRNA-Leu-AAG-4-1&tRNA__Homo_sapiens_tRNA-Leu-TAG-2-1	tRNA-Leu-AAG-2-1 & tRNA-Leu-AAG-2-2 & tRNA-Leu-AAG-2-3 & tRNA-Leu-AAG-2-4 & tRNA-Leu-AAG-3-1 & tRNA-Leu-AAG-4-1 & tRNA-Leu-TAG-2-1	0.240167705274532	-0.240822795098727	0.72115820564779	4.48477140477073	0.988380097340229	0.324908574943971	0.446650474071395	-5.63263134074807
hsa-miR-6894-3p	hsa-miR-6894-3p	0.167943764827081	-0.168781161262061	0.504668690916222	2.79147746865246	0.987266726713507	0.325451730876149	0.446853530850606	-5.56740346179987
lncRNA__URS000075BAA8_9606_Homo_sapiens_long_intergenic_non-protein_coding_RNA_662_LINC00662_	lncRNA:LINC00662	-0.231608830340065	-0.696618665466455	0.233401004786326	3.90380222434118	-0.985913598920548	0.326112656259887	0.447207617048763	-5.63093022428561
hsa-miR-3127-3p	hsa-miR-3127-3p	0.149894401654246	-0.151430857359751	0.451219660668242	3.11307136497448	0.984681449848125	0.326715258152551	0.447207617048763	-5.59294109518858
ReverseComplement_ENSG00000141622.14	ReverseComplement_RNF165	-0.241337574616905	-0.726913364886897	0.244238215653087	3.9990908976757	-0.983815816599221	0.327139047335401	0.447207617048763	-5.6298717767814
MiR.hp__hsa-mir-6800	MiR.hp:hsa-mir-6800	0.164583360046286	-0.166667071597236	0.495833791689809	2.07263806680357	0.983502240609385	0.327292654247192	0.447207617048763	-5.47571022619336
ReverseComplement_ENSG00000117298.16&ReverseComplement_ENSG00000168056.17&ENSG00000285947.1&ENSG00000259384.7&ENSG00000007314.12	ReverseComplement_ECE1 & ReverseComplement_LTBP3 & ENSG00000285947.1 & GH1 & SCN4A	-0.326188612357714	-0.985344266097844	0.332967041382417	2.5967702648139	-0.979550196010685	0.329232647344305	0.449315086351528	-5.60011115897355
hsa-miR-197-3p	hsa-miR-197-3p	-0.243320039968619	-0.737780384257761	0.251140304320522	9.69871784174397	-0.97407476937332	0.331932881800495	0.452018087178948	-5.62621214377245
snoRNA__Homo_sapiens300657_SNORD85	snoRNA:SNORD85	-0.224701541331516	-0.681402724848445	0.231999642185412	4.48179215143793	-0.973912178320076	0.332013285273032	0.452018087178948	-5.64435483230575
hsa-miR-2110	hsa-miR-2110	0.175910308480538	-0.18288437945979	0.534704996420866	7.59940934697619	0.970490230191239	0.333708439950792	0.453779226407214	-5.61246870806296
hsa-miR-877-5p	hsa-miR-877-5p	-0.306812022416015	-0.933885660819485	0.320261615987456	2.70719175251409	-0.968500193275497	0.334696853103935	0.454576254816642	-5.59728314940796
ENSG00000197299.13&ReverseComplement_ENSG00000169045.17&ReverseComplement_ENSG00000154027.19&ReverseComplement_ENSG00000169302.16&ReverseComplement_ENSG00000174839.13&ENSG00000188266.14	BLM & ReverseComplement_HNRNPH1 & ReverseComplement_AK5 & ReverseComplement_STK32A & ReverseComplement_DENND6A & HYKK	-0.233923798681545	-0.71534122364467	0.24749362628158	4.93074799865959	-0.961830366658857	0.338023539510625	0.458383244475948	-5.65977377370641
ReverseComplement_ENSG00000132688.11&ENSG00000099365.11	ReverseComplement_NES & STX1B	-0.206622650654229	-0.632364798142792	0.219119496834334	3.16274979352481	-0.960676493582007	0.33860122671253	0.458383244475948	-5.62855184656508
hsa-miR-1227-3p	hsa-miR-1227-3p	-0.23552988120627	-0.720951431651038	0.249891669238498	1.80236281264911	-0.960445756575043	0.338716822245502	0.458383244475948	-5.40389187454247
ENSG00000132510.11	KDM6B	0.214015743269449	-0.227983019976318	0.656014506515215	2.2976778722382	0.958452401179976	0.339716528620521	0.458793295268796	-5.51893312699793
lncRNA__URS000075AE1B_9606_Homo_sapiens_human__non-protein_coding_lnc-CELA3A-5:14&lncRNA__URS000075D5F9_9606_Homo_sapiens_long_intergenic_non-protein_coding_RNA_339_LINC00339_&lncRNA__URS000075E9D1_9606_Homo_sapiens_human__non-protein_coding_lnc-CELA3A-5:12&lncRNA__URS000075BB12_9606_Homo_sapiens_human__non-protein_coding_lnc-CELA3A-5:13&lncRNA__URS000075D659_9606_Homo_sapiens_human__non-protein_…	lncRNA:lnc-CELA3A-5:16	-0.214479018897377	-0.657540748577898	0.228582710783144	5.62963201849011	-0.958222706441848	0.339831847911489	0.458793295268796	-5.65809785894257
tRNA__Homo_sapiens_tRNA-Ser-GCT-3-1	tRNA-Ser-GCT-3-1	-0.214925235811827	-0.660280429718649	0.230429958094996	1.7502488139652	-0.955271393181574	0.341315828017527	0.460134659317529	-5.46874670619201
hsa-miR-454-5p	hsa-miR-454-5p	-0.194077037655633	-0.596502809717562	0.208348734406296	5.05066757386927	-0.95462818108424	0.341639804572927	0.460134659317529	-5.6663158292393
hsa-miR-6861-3p	hsa-miR-6861-3p	0.18954581680194	-0.206764089350152	0.585855722954032	1.99572786763361	0.946727861362319	0.345635321144365	0.464961801063253	-5.47618914402248
snoRNA__Homo_sapiens300780_SCARNA4	snoRNA:SCARNA4	0.204155765277809	-0.224700548555542	0.63301207911116	2.01329430129383	0.942314171418027	0.347880578224412	0.467173196344092	-5.46025992972998
ENSG00000183354.12	KIAA2026	-0.216344938384168	-0.671019597701816	0.238329720933479	1.79355672623923	-0.941871966546533	0.348106045417456	0.467173196344092	-5.43486309932305
snoRNA__Homo_sapiens300600_SNORA31	snoRNA:SNORA31	-0.252248323281137	-0.785779188722221	0.281282542159946	2.62558516651878	-0.935868050653089	0.351176566207935	0.470245480043249	-5.62490554514293
hsa-miR-185-3p	hsa-miR-185-3p	-0.149183989500522	-0.464959257074463	0.166591278073418	7.19174984151445	-0.93516875306492	0.351535327059076	0.470245480043249	-5.64868449503313
hsa-miR-1292-5p	hsa-miR-1292-5p	-0.131954775093002	-0.411324355431695	0.147414805245692	4.09937791336455	-0.934957516680994	0.351643743926146	0.470245480043249	-5.67429311302618
ReverseComplement_lncRNA__URS0000BC44B7_9606_Homo_sapiens_long_intergenic_non-protein_coding_RNA_2558_LINC02558_	ReverseComplement_lncRNA:LINC02558	0.162971409863943	-0.182799973852526	0.508742793580411	4.85804055246218	0.932971241227345	0.352664246225802	0.47105271659002	-5.68508074481427
lncRNA__URS0000ABD871_9606_Homo_sapiens_family_with_sequence_similarity_157_member_A_FAM157A_&lncRNA__URS000075C832_9606_Homo_sapiens_long_intergenic_non-protein_coding_RNA_1002_LINC01002_&lncRNA__URS000075A49B_9606_Homo_sapiens_human__non-protein_coding_lnc-OR4F29-7:1&lncRNA__URS0000BC45FE_9606_Homo_sapiens_long_intergenic_non-protein_coding_RNA_1001_LINC01001__lncRNA&lncRNA__URS0000BC4565_9606_…	lncRNA:lncRNA:LINC00599	-0.381041316046912	-1.19042452676941	0.428341894675584	2.55496495247185	-0.93188808546642	0.353221544981937	0.471240077720885	-5.65090783850568
ENSG00000213626.13	LBH	-0.159292252665222	-0.499302309952952	0.180717804622508	2.9050456758312	-0.927360882423078	0.355556951870857	0.473796409922251	-5.63696288785217
snoRNA__Homo_sapiens300112_SNORD3@&snoRNA__Homo_sapiens300448_SNORD3@	snoRNA:SNORD3@_repeat9	0.246207561107401	-0.281466300428767	0.773881422643568	3.00982216198077	0.923595240896208	0.35750699295047	0.475833806871651	-5.65002497273859
hsa-miR-5001-3p	hsa-miR-5001-3p	-0.224951320532624	-0.7086117763357	0.258709135270451	2.5780102942508	-0.920648496501433	0.359037711578747	0.477308957745863	-5.63022301457454
snoRNA__Homo_sapiens300418_SNORA9&snoRNA__Homo_sapiens300696_SNORA9	snoRNA:SNORA9	0.257507844385228	-0.296756849898356	0.811772538668812	3.31252234719575	0.919642704245992	0.359561134537672	0.477443104615241	-5.66295287592591
ENSG00000242485.6&ReverseComplement_lncRNA__URS000075B5B7_9606_Homo_sapiens_SNAP25_antisense_RNA_1_SNAP25-AS1_	MRPL20 & ReverseComplement_lncRNA:URS000075B5B7_9606_SNAP25-AS1	0.412472858146256	-0.477030485226179	1.30197620151869	4.56449012007479	0.917896414404747	0.360471070782067	0.47808956570861	-5.69738549706535
hsa-miR-629-3p	hsa-miR-629-3p	-0.26675041484635	-0.842537828246068	0.309036998553368	2.11278511610478	-0.91704113850221	0.360917261162726	0.478120170121783	-5.52928749706654
lncRNA__URS000075AB50_9606_Homo_sapiens_SENP3-EIF4A1_readthrough_NMD_candidate__SENP3-EIF4A1__lncRNA&lncRNA__URS000075A17C_9606_Homo_sapiens_C1RL_antisense_RNA_1_C1RL-AS1_&lncRNA__URS0000A76F9D_9606_Homo_sapiens_human__non-protein_coding_lnc-ARAP2-80:1	lncRNA:C1RL-AS1 & lncRNA:lnc-ARAP2-80:1	-0.36833940706394	-1.16876961582265	0.432090801694766	1.45431510757843	-0.910899777408383	0.364131451333199	0.481813278696153	-5.41605253018651
tRNA__Homo_sapiens_tRNA-Glu-TTC-2-1&tRNA__Homo_sapiens_tRNA-Glu-TTC-2-2	tRNA-Glu-TTC-2-1 & tRNA-Glu-TTC-2-2	-0.17941419426371	-0.575940090943334	0.217111702415913	5.18501348046443	-0.895635141294609	0.372198640135585	0.49150118868088	-5.71827840413054
ReverseComplement_ENSG00000236609.4	ReverseComplement_ZNF853	-0.241638526919462	-0.776141447904699	0.292864394065775	3.72564246690459	-0.894874182586672	0.372603711704405	0.49150118868088	-5.70477875800667
ENSG00000105419.18&ENSG00000248713.2&ENSG00000145283.8	ENSG00000105419.18 & ENSG00000248713.2 & ENSG00000145283.8	0.39492667232561	-0.478931542327927	1.26878488697915	3.61673638193334	0.894584511776992	0.372757981150012	0.49150118868088	-5.69691417923734
vault__VTRNA1-3	vault:VTRNA1-3	0.350528558009815	-0.426005584417833	1.12706270043746	2.93073411260369	0.893529165883776	0.373320363460219	0.491669010151571	-5.61947962576483
hsa-miR-142-5p	hsa-miR-142-5p	-0.229459917063213	-0.739225021639832	0.280305187513406	11.7923637397938	-0.891010068041439	0.374664911223132	0.492865366335435	-5.73518999877028
lncRNA__URS000075C353_9606_Homo_sapiens_long_intergenic_non-protein_coding_RNA_963_LINC00963_&lncRNA__URS000073968D_9606_Homo_sapiens_EMX2_opposite_strand/antisense_RNA_EMX2OS_&lncRNA__URS00002A4A09_9606_Homo_sapiens_MRTFA_antisense_RNA_1_MRTFA-AS1_&lncRNA__URS000075C5C5_9606_Homo_sapiens_DNAJC27_antisense_RNA_1_DNAJC27-AS1_&lncRNA__URS00005B18F1_9606_Homo_sapiens_long_intergenic_non-protein_codi…	lncRNA:PAX8-AS1	-0.270707448486704	-0.874482142029727	0.333067245056319	3.34305005671916	-0.887505762273248	0.376540338396309	0.494756491148638	-5.69669906129314
hsa-miR-495-3p	hsa-miR-495-3p	-0.476647643818009	-1.54271134385421	0.589416056218195	1.18854599461697	-0.885034452111891	0.377866447976729	0.495584717438461	-5.28603251893896
snRNA__URS000032B6B6_9606_Homo_sapiens_(human)_RNA,_U1_small_nuclear_3&snRNA__URS00000081EA_9606_Homo_sapiens_(human)_RNA,_variant_U1_small_nuclear_7&snRNA__URS000012964C_9606_Homo_sapiens_(human)_RNA,_variant_U1_small_nuclear_2A&snRNA__URS0000162127_9606_Homo_sapiens_(human)_RNA,_variant_U1_small_nuclear_1&snRNA__URS000075AD80_9606_Homo_sapiens_(human)_RNA,_variant_U1_small_nuclear_19&snRNA__URS…	human_RNA,_U1_small_nuclear_3 & human_RNA,_variant_U1_small_nuclear_7 & human_RNA,_variant_U1_small_nuclear_2A & human_RNA,_variant_U1_small_nuclear_1 & human_RNA,_variant_U1_small_nuclear_19 & human_RNA,_variant_U1_small_nuclear_8	0.255800560370517	-0.316537824699592	0.828138945440626	1.99133211546664	0.884696888607772	0.378047811001728	0.495584717438461	-5.49514665906749
snoRNA__Homo_sapiens300741_SNORD15A	snoRNA:SNORD15A	0.164020365833278	-0.203797299984002	0.531838031650558	3.70035989119101	0.882695828798878	0.379124036237874	0.496214601851055	-5.70555191122923
ReverseComplement_lncRNA__URS000075BD1A_9606_Homo_sapiens_ITPKB_intronic_transcript_1_ITPKB-IT1_	ReverseComplement_lncRNA:URS000075BD1A_9606_Homo_sapiens_ITPKB_intronic_transcript_1_ITPKB-IT1	0.281583986675041	-0.350247125130575	0.913415098480657	2.8485226641382	0.882171104685348	0.379406562831249	0.496214601851055	-5.67494286660333
MiR.hp__hsa-mir-92a-2	MiR.hp:hsa-mir-92a-2	-0.110035141748126	-0.35944609674406	0.139375813247808	9.79411015448116	-0.873296589465622	0.384204694748374	0.501909023197298	-5.71301472529396
hsa-miR-6842-3p	hsa-miR-6842-3p	-0.157327634396089	-0.514303292110619	0.199648023318441	5.27848211408797	-0.872393241229914	0.384695201524734	0.501969489287471	-5.73791069176057
snoRNA__Homo_sapiens300614_SNORD66	snoRNA:SNORD66	0.208199583600772	-0.265086783918374	0.681485951119917	6.59968102190632	0.870766561848764	0.385579445024168	0.5021881772627	-5.72402491853496
hsa-miR-505-5p	hsa-miR-505-5p	-0.150440533677927	-0.492551407073726	0.191670339717871	4.72208956280375	-0.870450080555935	0.385751626428339	0.5021881772627	-5.73778301490177
tRNA__Homo_sapiens_tRNA-Gln-CTG-1-1&tRNA__Homo_sapiens_tRNA-Gln-CTG-1-2&tRNA__Homo_sapiens_tRNA-Gln-CTG-1-3&tRNA__Homo_sapiens_tRNA-Gln-CTG-1-4&tRNA__Homo_sapiens_tRNA-Gln-CTG-1-5&tRNA__Homo_sapiens_tRNA-Gln-CTG-2-1&tRNA__Homo_sapiens_tRNA-Gln-CTG-5-1&tRNA__Homo_sapiens_tRNA-Gln-CTG-6-1&tRNA__Homo_sapiens_tRNA-Gln-CTG-3-1&tRNA__Homo_sapiens_tRNA-Gln-CTG-3-2&tRNA__Homo_sapiens_tRNA-Gln-CTG-4-1&tRN…	tRNA-Gln-CTG-1-1 & tRNA-Gln-CTG-1-2 & tRNA-Gln-CTG-1-3 & tRNA-Gln-CTG-1-4 & tRNA-Gln-CTG-1-5 & tRNA-Gln-CTG-2-1 & tRNA-Gln-CTG-5-1 & tRNA-Gln-CTG-6-1 & tRNA-Gln-CTG-3-1 & tRNA-Gln-CTG-3-2 & tRNA-Gln-CTG-4-1 & tRNA-Gln-CTG-4-2 & tRNA-Gln-CTG-7-1	-0.280903848197914	-0.924045243066153	0.362237546670325	3.05834341105938	-0.864563920207636	0.388962646220492	0.505785719481192	-5.72106791084162
snoRNA__Homo_sapiens300081_SNORD104	snoRNA:SNORD104	-0.165327348150539	-0.544310042856006	0.213655346554928	10.3311989587646	-0.863517617330051	0.389535144783978	0.505947946673442	-5.72963409564633
MiR.hp__hsa-mir-6511a-1&MiR.hp__hsa-mir-6511a-2&MiR.hp__hsa-mir-6511a-3&MiR.hp__hsa-mir-6511a-4	MiR.hp:hsa-mir-6511a-1 & MiR.hp:hsa-mir-6511a-2 & MiR.hp:hsa-mir-6511a-3 & MiR.hp:hsa-mir-6511a-4	-0.17983373128618	-0.592829525403531	0.233162062831172	5.98281874653166	-0.861928832455292	0.390405461085265	0.506496177986623	-5.73893033078987
ReverseComplement_lncRNA__URS000075B5B7_9606_Homo_sapiens_SNAP25_antisense_RNA_1_SNAP25-AS1_	ReverseComplement_lncRNA:URS000075B5B7_9606_SNAP25-AS1	0.369891381511294	-0.481186663457241	1.22096942647983	3.86740757560348	0.860301553610324	0.39129810280403	0.507072082762103	-5.73751330307795
hsa-miR-100-5p	hsa-miR-100-5p	-0.696312399092158	-2.30068230050092	0.908057502316601	7.84653060399325	-0.859103532724723	0.391956076559486	0.507342916967032	-5.70895002014994
hsa-miR-4742-3p	hsa-miR-4742-3p	-0.185614637071038	-0.613919346111553	0.242690071969477	4.48543305024363	-0.857837946437589	0.392651895902053	0.50766206220746	-5.74690457415769
lncRNA__URS000075DE27_9606_Homo_sapiens_HLA_complex_group_11_HCG11_	lncRNA:URS000075DE27_9606_Homo_sapiens_HLA_complex_group_11_HCG11	0.159192215535048	-0.212968295611663	0.531352726681759	4.58285583152158	0.846715323657269	0.398799662544182	0.514678426105728	-5.75565599084151
MiR.hp__hsa-mir-329-1&MiR.hp__hsa-mir-329-2	MiR.hp:hsa-mir-329-1 & MiR.hp:hsa-mir-329-2	-0.305556355682795	-1.02017651305569	0.409063801690096	1.91079323413235	-0.84637327471555	0.398989647140369	0.514678426105728	-5.52238985810297
ReverseComplement_ENSG00000149273.15	ReverseComplement_ENSG00000149273.15	0.297334971779298	-0.400751377371579	0.995421320930175	2.21873913969106	0.843107066461453	0.400806576597692	0.51643264715552	-5.57703204927647
snoRNA__Homo_sapiens300754_SNORD14B	snoRNA:SNORD14B	0.613012616716349	-0.829308645058743	2.05533387849144	1.96158408492894	0.841304650363065	0.401811377031253	0.517137649254346	-5.28130682381364
ReverseComplement_ENSG00000154358.23	ReverseComplement_OBSCN	-0.116351422885188	-0.39137862759022	0.158675781819845	3.33114362556718	-0.83741729501267	0.403983679039211	0.519341930960532	-5.73667274961651
hsa-miR-224-5p	hsa-miR-224-5p	-0.290825214689712	-0.979390202158848	0.397739772779424	2.32262685518789	-0.836051448794236	0.404748616821729	0.519734019327903	-5.64049562578296
lncRNA__URS0000A775F0_9606_Homo_sapiens_neighbor_of_BRCA1_lncRNA_2_NBR2__lncRNA&lncRNA__URS000075A26E_9606_Homo_sapiens_CSTF3_divergent_transcript_CSTF3-DT_&lncRNA__URS000003C588_9606_Homo_sapiens_long_intergenic_non-protein_coding_RNA_1044_LINC01044_	lncRNA:URS0000A775F0_9606_Homo_sapiens_neighbor_of_BRCA1_lncRNA_2_NBR2 & lncRNA:URS000075A26E_9606_Homo_sapiens_CSTF3_divergent_transcript_CSTF3-DT & lncRNA:LINC01044	0.113058677736508	-0.157083401910207	0.383200757383224	4.58204211744762	0.828433295275134	0.409031198844914	0.524637065487801	-5.76906535762412
lncRNA__URS0000A76862_9606_Homo_sapiens_human__non-protein_coding_lnc-SEPT7-3:10	lncRNA:lnc-SEPT7-3:10	0.148860543170152	-0.208512997624245	0.506234083964549	3.04654785942931	0.824523591612141	0.411239617313892	0.526871618554079	-5.73608973633671
ReverseComplement_lncRNA__URS0000CCDF90_9606_Homo_sapiens_long_intergenic_non-protein_coding_RNA_lncRNA	ReverseComplement_lncRNA:URS0000CCDF90_9606_Homo_sapiens_long_intergenic_non-protein_coding_RNA_lncRNA	-0.165351072477476	-0.56290242815621	0.232200283201258	3.57789624600814	-0.823302927107572	0.411930581599768	0.526937011665778	-5.75708629994325
ReverseComplement_ENSG00000162642.14	ReverseComplement_C1orf52	0.234904313562579	-0.330886045771645	0.800694672896803	3.38948673497961	0.821828751398121	0.412765975940275	0.526937011665778	-5.74400665642657
ReverseComplement_ENSG00000198663.17&ReverseComplement_lncRNA__URS0000BC450F_9606_Homo_sapiens_long_intergenic_non-protein_coding_RNA_1715_LINC01715_&ReverseComplement_lncRNA__URS0000BC454F_9606_Homo_sapiens_long_intergenic_non-protein_coding_RNA_1715_LINC01715__lncRNA&ReverseComplement_ENSG00000086712.13&ReverseComplement_ENSG00000153029.16&ENSG00000112137.18	ReverseComplement_C6orf89 & ReverseComplement_lncRNA:LINC01715 & ReverseComplement_TXLNG & ReverseComplement_MR1 & PHACTR1	-0.204338829929877	-0.69655319040315	0.287875530543397	2.66815800761605	-0.821755281757613	0.412807636704902	0.526937011665778	-5.7166092026958
snoRNA__Homo_sapiens300707_SNORD4A	snoRNA:SNORD4A	0.221142963781609	-0.311947778187547	0.754233705750765	2.4645163784411	0.821141246424885	0.413155922421132	0.526937011665778	-5.64474548579169
ReverseComplement_ENSG00000115977.21&ENSG00000167981.7&ENSG00000122966.17&ENSG00000050438.17	ReverseComplement_ENSG00000115977.21 & ENSG00000167981.7 & ENSG00000122966.17 & ENSG00000050438.17	0.460305405722295	-0.653958582315577	1.57456939376017	1.1060651436312	0.817718573879425	0.415100515136486	0.528820272947271	-5.28883201010483
ReverseComplement_ENSG00000124006.15	ReverseComplement_OBSL1	0.21389983110011	-0.30568598549062	0.733485647690841	2.23782880046879	0.814890090100946	0.416711643640916	0.530274951930445	-5.64940009885605
ENSG00000188486.3	H2AX	0.155366597916058	-0.224981469479256	0.535714665311372	3.20202721338976	0.808578751271046	0.420320069443304	0.534265105141658	-5.75173728639856
lncRNA__URS000075DE64_9606_Homo_sapiens_human__non-protein_coding_MIR17HG:3&MiR.hp__hsa-mir-92a-1&MiR.hp__hsa-mir-92a-2	lncRNA:URS000075DE64_9606_Homo_sapiens_human:non-protein_coding_MIR17HG:3 & MiR.hp:hsa-mir-92a-1 & MiR.hp:hsa-mir-92a-2	-0.0699559900303086	-0.241640621880393	0.101728641819776	16.9518903442918	-0.806564991502142	0.421475308612818	0.535078801724415	-5.94967598719591
ReverseComplement_ENSG00000198842.10&ENSG00000134109.11&ENSG00000160208.13&ENSG00000255346.10	ReverseComplement_STYXL2 & EDEM1 & RRP1B & NOX5	-0.166557192062755	-0.576049940602626	0.242935556477116	3.26721508436204	-0.805124527342216	0.422302819119902	0.535078801724415	-5.76328426074879
ReverseComplement_ENSG00000155506.18	ReverseComplement_ENSG00000155506.18	-0.13377026599621	-0.462709431187489	0.19516889919507	2.31552679738429	-0.80498889064082	0.422380788617856	0.535078801724415	-5.65283895712179
vault__VTRNA1-1	vault:VTRNA1-1	0.234282843221945	-0.344674940375764	0.813240626819654	7.83569442191353	0.801012827575413	0.424670182991689	0.537376603337747	-5.75465537631352
ENSG00000140798.16	ABCC12	-0.189456564622192	-0.658927766998883	0.280014637754499	3.57161828756385	-0.798815682867852	0.425938429094631	0.53837855131648	-5.77784476152999
lncRNA__URS000075E68F_9606_Homo_sapiens_NR2F2_antisense_RNA_1_NR2F2-AS1__lncRNA&lncRNA__URS0000BC450C_9606_Homo_sapiens_long_intergenic_non-protein_coding_RNA_1191_LINC01191__lncRNA	lncRNA:NR2F2-AS1 & lncRNA:LINC01191	-0.28000576006907	-0.981711649488267	0.421700129350127	3.12430456471508	-0.789873831610065	0.431122914048461	0.544322785334929	-5.78122983658968
ReverseComplement_ENSG00000141252.21	ReverseComplement_ENSG00000141252.21	0.169190822224864	-0.255517933966735	0.593899578416463	2.04544153788363	0.788554052905464	0.431891246963752	0.544684273514553	-5.60121742858933
ReverseComplement_ENSG00000124006.15&ENSG00000115234.11	ReverseComplement_OBSL1 & SNX17	0.222152874280613	-0.337532102304472	0.781837850865697	4.11308918610049	0.78569532549189	0.433558257577349	0.546177069188857	-5.79865940014708
snoRNA__Homo_sapiens300206_SNORD74	snoRNA:SNORD74	-0.186775249363416	-0.659729659280031	0.286179160553199	9.28785718446647	-0.781710468119499	0.435888221218815	0.548500768348844	-5.77641650797597
ReverseComplement_ENSG00000245848.3	ReverseComplement_CEBPA	0.249936439306902	-0.384291690607949	0.884164569221754	2.1172100480858	0.780063505152876	0.436853338265045	0.549103751100669	-5.56966840250337
hsa-miR-3173-5p	hsa-miR-3173-5p	0.179870041140735	-0.279022653137043	0.638762735418514	6.04809504330732	0.775878240897307	0.439311492790593	0.551579985392633	-5.8056624341937
ReverseComplement_ENSG00000114656.12&ENSG00000177646.20	ReverseComplement_CFAP92 & ACAD9	0.113599436034771	-0.177803953839288	0.405002825908829	3.45935711248621	0.771662610590468	0.441795590870457	0.553764307014944	-5.78835812740855
ReverseComplement_ENSG00000168056.17&ENSG00000157873.18	ReverseComplement_LTBP3 & TNFRSF14	-0.352621392704077	-1.25762829912707	0.55238551371892	3.32589447812701	-0.771263262285005	0.44203133179423	0.553764307014944	-5.80260216848447
ReverseComplement_ENSG00000047056.16	ReverseComplement_WDR37	0.143492891684825	-0.225741039397826	0.512726822767476	4.24106444670177	0.769262683708881	0.443213397905947	0.554555227799879	-5.8111725337333
ENSG00000158856.18	ENSG00000158856.18	0.148176904538646	-0.233471194360203	0.529825003437496	1.86789608868196	0.768534373854129	0.443644182239903	0.554555227799879	-5.58295909434492
lncRNA__URS0000A77033_9606_Homo_sapiens_HAND2_antisense_RNA_1_HAND2-AS1__lncRNA&lncRNA__URS0000A76C09_9606_Homo_sapiens_HAND2_antisense_RNA_1_HAND2-AS1__lncRNA&lncRNA__URS0000A77681_9606_Homo_sapiens_HAND2_antisense_RNA_1_HAND2-AS1__lncRNA&lncRNA__URS000075E9D2_9606_Homo_sapiens_mir-497-195_cluster_host_gene_MIR497HG_	lncRNA:HAND2-AS1 & lncRNA:URS000075E9D2_9606_Homo_sapiens_mir-497-195_cluster_host_gene_MIR497HG	-0.224922775377493	-0.806973211758508	0.357127661003523	1.75933848983072	-0.764924720850837	0.445782807765414	0.556105715218846	-5.70197249901464
ENSG00000169926.11	KLF13	0.112900814954707	-0.17931693029403	0.405118560203443	4.35069161346163	0.764779738451846	0.445868830078119	0.556105715218846	-5.80990841800361
hsa-miR-6877-5p	hsa-miR-6877-5p	-0.135680448450089	-0.49014035664414	0.218779459743961	2.0278521401455	-0.757697809664474	0.450082383623997	0.560742109696932	-5.66201231249718
lncRNA__URS0000A775F0_9606_Homo_sapiens_neighbor_of_BRCA1_lncRNA_2_NBR2__lncRNA&lncRNA__URS00002DAAC2_9606_Homo_sapiens_WWTR1_antisense_RNA_1_WWTR1-AS1_&lncRNA__URS000075AE5D_9606_Homo_sapiens_uncharacterized_LOC100506083_LOC100506083__lncRNA	lncRNA:WWTR1-AS1 & lncRNA:URS000075AE5D_9606_Homo_sapiensLOC100506083	-0.106383338074366	-0.386002222968251	0.173235546819519	3.14540749096826	-0.753100604303741	0.452829777109858	0.563543665345969	-5.79232931177409
snoRNA__Homo_sapiens300558_SNORD105	snoRNA:SNORD105	0.200499803075096	-0.328630165912824	0.729629772063015	2.66433435591161	0.750062533739582	0.454650645476842	0.56518727105482	-5.73200163567653
ReverseComplement_ENSG00000118557.16&ReverseComplement_ENSG00000065534.19	ReverseComplement_PMFBP1 & ReverseComplement_MYLK	-0.129538973560472	-0.473034611353643	0.213956664232698	5.89401911730991	-0.746491913414421	0.456796026064327	0.56723023016779	-5.8292962705438
hsa-miR-543	hsa-miR-543	-0.269693932750508	-0.987658668554956	0.44827080305394	3.82045737370427	-0.743556449321079	0.458564082448409	0.568800673069926	-5.81898801954413
lncRNA__URS000075DE64_9606_Homo_sapiens_human__non-protein_coding_MIR17HG:3&MiR.hp__hsa-mir-92a-1	lncRNA:URS000075DE64_9606_Homo_sapiens_human:non-protein_coding_MIR17HG:3 & MiR.hp:hsa-mir-92a-1	-0.0968936922821992	-0.355142939675047	0.161355555110648	13.5304094069269	-0.742681016671038	0.459092114280821	0.568831238089175	-5.89260518978831
ENSG00000108312.15	UBTF	-0.132244517754926	-0.485688767567727	0.221199732057874	2.23596626763594	-0.740632283869301	0.460329188538088	0.569739302352726	-5.70193026355046
ReverseComplement_ENSG00000065150.21	ReverseComplement_IPO5	0.213258742006084	-0.360659847102084	0.787177331114252	2.60455155576482	0.735533459218777	0.463416161964216	0.572932454069545	-5.75554202135099
lncRNA__URS000075E815_9606_Homo_sapiens_small_nucleolar_RNA_host_gene_10_SNHG10__lncRNA&lncRNA__URS000075DE81_9606_Homo_sapiens_small_nucleolar_RNA_host_gene_10_SNHG10_	lncRNA:URS000075E815_9606_SNHG10	-0.131325190264746	-0.486508961284076	0.223858580754585	5.17515161208742	-0.731881563093379	0.465634281101106	0.575045614911748	-5.84522705116483
ReverseComplement_ENSG00000125818.18	ReverseComplement_ENSG00000125818.18	0.250275384160303	-0.427626970535018	0.928177738855624	1.73729598717709	0.73079720276234	0.46629405689367	0.57523175140813	-5.50678895427223
ENSG00000135678.12&ReverseComplement_lncRNA__URS0000788DD1_9606_Homo_sapiens_GPR107_adjacent_cis_regulating_lncRNA_GPRACR_	ENSG00000135678.12 & ReverseComplement_lncRNA:URS0000788DD1_9606_Homo_sapiens_GPR107_adjacent_cis_regulating_lncRNA_GPRACR	0.27395846732795	-0.47207179595853	1.01998873061443	1.80604453813644	0.726899156121104	0.468670145099976	0.576534591092514	-5.58039091451578
ReverseComplement_ENSG00000115828.17	ReverseComplement_QPCT	0.193923631229365	-0.334348157930844	0.722195420389573	2.01278565456104	0.726639827054812	0.468828461677218	0.576534591092514	-5.59504358867523
ReverseComplement_ENSG00000169045.17&ReverseComplement_ENSG00000154027.19&ReverseComplement_ENSG00000169302.16&ReverseComplement_ENSG00000142856.17&ReverseComplement_ENSG00000105053.11&ReverseComplement_ENSG00000198453.13	ReverseComplement_HNRNPH1 & ReverseComplement_AK5 & ReverseComplement_STK32A & ReverseComplement_ITGB3BP & ReverseComplement_VRK3 & ReverseComplement_ZNF568	-0.269963117879139	-1.00546255285083	0.465536317092554	1.56336880079856	-0.726554126948208	0.468880786915062	0.576534591092514	-5.64177652319919
hsa-miR-330-5p	hsa-miR-330-5p	-0.125839416929025	-0.471654131065493	0.219975297207443	4.73288553903232	-0.720309447958867	0.47270234170006	0.58060178926203	-5.85112702040141
ENSG00000104812.15	GYS1	-0.104860132593534	-0.393555004508194	0.183834739321127	4.83665447730001	-0.718980671108479	0.473517747054707	0.580971828633897	-5.85314058893644
snoRNA__Homo_sapiens300482_SNORD17	snoRNA:SNORD17	-0.152634196840164	-0.574201748390479	0.268933354710152	4.94053388928884	-0.716688692475126	0.474926060591583	0.582067731527645	-5.854633904821
ReverseComplement_ENSG00000167895.15	ReverseComplement_ENSG00000167895.15	0.155210437262769	-0.274253318514408	0.584674193039947	2.23264836727867	0.715385752783064	0.475727692503289	0.582288908977524	-5.71073790769562
MiR.hp__hsa-mir-4326	MiR.hp:hsa-mir-4326	-0.47144840771792	-1.77857649377487	0.835679678339032	3.74537415415351	-0.713940319114858	0.476617871734247	0.582288908977524	-5.84185946954645
snoRNA__Homo_sapiens300506_SNORD51	snoRNA:SNORD51	-0.151290759856936	-0.57078933528788	0.268207815574008	2.78004851032228	-0.713884242454858	0.476652425490451	0.582288908977524	-5.79122249482562
hsa-miR-1299	hsa-miR-1299	-0.572976742487887	-2.1703654514612	1.02441196648542	1.04133235743534	-0.710022752524388	0.479035166298238	0.584567751530247	-5.29581247570664
hsa-miR-4732-3p	hsa-miR-4732-3p	0.184332988230056	-0.334934648028429	0.70360062448854	9.35116662805955	0.702680157425279	0.48358403497616	0.589482156982806	-5.8336332924839
ENSG00000101162.4	TUBB1	-0.0851426636821495	-0.325996280389108	0.155710953024808	2.96075925201689	-0.699745223926246	0.485408895045601	0.59106902090682	-5.81611013313582
hsa-miR-326	hsa-miR-326	-0.139662118074955	-0.536715897219942	0.257391661070033	6.04238155270249	-0.696265974381038	0.487577074939798	0.593070069625373	-5.85815167310622
ReverseComplement_ENSG00000085265.11	ReverseComplement_FCN1	-0.131357488952685	-0.505255136958933	0.242540159053563	6.19317290727217	-0.695421297088956	0.488104253508931	0.593072910177518	-5.8556045771881
tRNA__Homo_sapiens_tRNA-SeC-TCA-1-1&tRNA__Homo_sapiens_tRNA-SeC-TCA-2-1	tRNA-SeC-TCA-1-1 & tRNA-SeC-TCA-2-1	-0.136449846085504	-0.526019100581319	0.25311940841031	2.77675097880228	-0.69332084553634	0.489416531861144	0.594028658435116	-5.82492260405888
ENSG00000135821.19	GLUL	-0.0927991309260632	-0.358452627527546	0.17285436567542	4.72733561487967	-0.691471451957694	0.490573549198461	0.594794110079679	-5.87107595256126
tRNA__Homo_sapiens_tRNA-Val-CAC-1-1&tRNA__Homo_sapiens_tRNA-Val-CAC-1-2&tRNA__Homo_sapiens_tRNA-Val-CAC-1-3&tRNA__Homo_sapiens_tRNA-Val-CAC-1-4&tRNA__Homo_sapiens_tRNA-Val-CAC-1-5&tRNA__Homo_sapiens_tRNA-Val-CAC-1-6&tRNA__Homo_sapiens_tRNA-Val-CAC-1-7&tRNA__Homo_sapiens_tRNA-Val-CAC-5-1&tRNA__Homo_sapiens_tRNA-Val-CAC-4-1&tRNA__Homo_sapiens_tRNA-Val-AAC-1-1&tRNA__Homo_sapiens_tRNA-Val-AAC-1-2&tRN…	tRNA-Val-CAC-1-1 & tRNA-Val-CAC-1-2 & tRNA-Val-CAC-1-3 & tRNA-Val-CAC-1-4 & tRNA-Val-CAC-1-5 & tRNA-Val-CAC-1-6 & tRNA-Val-CAC-1-7 & tRNA-Val-CAC-5-1 & tRNA-Val-CAC-4-1 & tRNA-Val-AAC-1-1 & tRNA-Val-AAC-1-2 & tRNA-Val-AAC-1-3 & tRNA-Val-AAC-1-4 & tRNA-Val-AAC-1-5 & tRNA-Val-AAC-4-1 & tRNA-Val-AAC-3-1 & tRNA-Val-AAC-5-1 & tRNA-Val-CAC-14-1	-0.216209060876476	-0.838139454110997	0.405721332358044	6.42175205308486	-0.688141883078587	0.492660340197555	0.596183155842921	-5.84882511434158
hsa-miR-3200-5p	hsa-miR-3200-5p	-0.216149309788004	-0.838072097355379	0.405773477779371	2.44137302114419	-0.687960122765598	0.492774396068397	0.596183155842921	-5.76731340733583
lncRNA__URS000075ED94_9606_Homo_sapiens_long_intergenic_non-protein_coding_RNA_1355_LINC01355_&lncRNA__URS000075ABCD_9606_Homo_sapiens_uncharacterized_LOC101927550_LOC101927550__lncRNA&lncRNA__URS00007E4BE4_9606_Homo_sapiens_POT1_antisense_RNA_1_POT1-AS1_&lncRNA__URS000075B198_9606_Homo_sapiens_TMCC1_antisense_RNA_1_head_to_head__TMCC1-AS1_&lncRNA__URS0000A77213_9606_Homo_sapiens_PCF11_antisense_…	lncRNA:PCF11-AS1	0.1444695329692	-0.272480896991164	0.561419962929565	5.5627646683119	0.685863553012834	0.494091043303662	0.596676514119348	-5.87446448648684
hsa-miR-4646-3p	hsa-miR-4646-3p	-0.131477549031425	-0.511061712877496	0.248106614814646	3.76204239623415	-0.685629343377865	0.494238245323637	0.596676514119348	-5.86284199142749
tRNA__Homo_sapiens_tRNA-Gly-GCC-5-1	tRNA-Gly-GCC-5-1	-0.156674953733021	-0.609687381128128	0.296337473662087	1.98690389051702	-0.684597550920418	0.494887015074116	0.596822120633673	-5.7321239520548
ENSG00000167978.17	SRRM2	-0.10393206619649	-0.405216670387738	0.197352537994758	2.49699390386547	-0.682839292714367	0.495993632025713	0.597161359478765	-5.76561015940831
snoRNA__Homo_sapiens300785_SCARNA6	snoRNA:SCARNA6	-0.0838571688824974	-0.327078415636316	0.159364077871322	3.74315450710196	-0.682471575177333	0.496225235885451	0.597161359478765	-5.8618028951195
lncRNA__URS000075B559_9606_Homo_sapiens_uncharacterized_LOC25845_PP7080__lncRNA	lncRNA:URS000075B559_9606_Homo_sapiens_uncharacterized_LOC25845_PP7080	-0.194807801746217	-0.762105624434852	0.372490020942417	3.21998263058932	-0.679737314061085	0.497949217632663	0.598003218473333	-5.84688383629795
ENSG00000102034.17	ELF4	-0.199102740271293	-0.778953757659744	0.380748277117159	2.48862059908193	-0.679683451197531	0.497983211135758	0.598003218473333	-5.79054456753205
hsa-miR-671-3p	hsa-miR-671-3p	0.126275347360441	-0.241980682875508	0.494531377596389	4.11144478325755	0.678757414623567	0.498567839421754	0.598069701217179	-5.87079383966201
hsa-miR-4508	hsa-miR-4508	0.227036722848363	-0.436333038061745	0.89040648375847	5.86559594308104	0.677464153993212	0.499384922511111	0.59841459431342	-5.87797832044646
hsa-miR-628-3p	hsa-miR-628-3p	-0.137321416320396	-0.544893074495544	0.270250241854752	2.53283771027966	-0.666929887096136	0.50606720867186	0.60577960360085	-5.79862892319837
lncRNA__URS000075DE64_9606_Homo_sapiens_human__non-protein_coding_MIR17HG:3&MiR.hp__hsa-mir-92a-1&MiR.hp__hsa-mir-92a-2&lncRNA__URS000075A717_9606_Homo_sapiens_SLC26A9_and_RAB7B_antisense_RNA_1_SLC26A9-AS1__lncRNA&lncRNA__URS0000759AFD_9606_Homo_sapiens_SLC26A9_and_RAB7B_antisense_RNA_1_SLC26A9-AS1__lncRNA	lncRNA:URS000075DE64_9606_SLC26A9-AS1	-0.100892336839486	-0.401395604148054	0.199610930469082	3.83884814039287	-0.664591626229653	0.507556888971187	0.60629887756634	-5.87422866818561
hsa-miR-5695	hsa-miR-5695	-0.204413557147039	-0.813714705546028	0.404887591251949	1.74987169757203	-0.66408486310507	0.507880049186183	0.60629887756634	-5.60361754079049
ReverseComplement_ENSG00000005339.15	ReverseComplement_ENSG00000005339.15	-0.13000783303263	-0.518007975480693	0.257992309415434	1.98510386161676	-0.663259557175765	0.508406576350217	0.60629887756634	-5.70576788629789
lncRNA__URS0000394A79_9606_Homo_sapiens_long_intergenic_non-protein_coding_RNA_1714_LINC01714_&lncRNA__URS000075E3E5_9606_Homo_sapiens_long_intergenic_non-protein_coding_RNA_1343_LINC01343_	lncRNA:LINC01714 & lncRNA:LINC01343	-0.173291457407894	-0.691382577674946	0.344799662859159	9.08240581722539	-0.662089785078736	0.509153361505103	0.60629887756634	-5.86327018993487
ReverseComplement_ENSG00000125630.16	ReverseComplement_POLR1B	-0.150930848954135	-0.602202673662087	0.300340975753817	2.46643560939879	-0.662042207224528	0.509183747619873	0.60629887756634	-5.77524629875685
tRNA__Homo_sapiens_tRNA-Trp-CCA-4-1	tRNA-Trp-CCA-4-1	-0.164900210628773	-0.659799382372525	0.329998961114979	3.34534853614056	-0.659554010574395	0.510774200588646	0.607552470173863	-5.87245175172778
lncRNA__URS000075D94D_9606_Homo_sapiens_SLC25A25_antisense_RNA_1_SLC25A25-AS1_&lncRNA__URS000075DC9A_9606_Homo_sapiens_TM4SF19_antisense_RNA_1_TM4SF19-AS1_&lncRNA__URS000016073B_9606_Homo_sapiens_prostate_cancer_associated_transcript_18_PCAT18_&lncRNA__URS0000BC4493_9606_Homo_sapiens_long_intergenic_non-protein_coding_RNA_2257_LINC02257_	lncRNA:TM4SF19-AS1 & lncRNA:URS000016073B_9606_Homo_sapiens_prostate_cancer_associated_transcript_18_PCAT18 & lncRNA:LINC02257	-0.1193280582663	-0.481606380313272	0.242950263780673	2.31316082802965	-0.65199776693916	0.51562020677675	0.61267174937721	-5.7603252018724
ReverseComplement_ENSG00000166448.15&ReverseComplement_ENSG00000175513.9&ENSG00000162430.18	ReverseComplement_TMEM130 & ReverseComplement_TSGA10IP & SELENON	-0.142360579837369	-0.583024198115731	0.298303038440992	4.16564598276481	-0.6394821614933	0.523699594330527	0.621618215959555	-5.89804239440127
ReverseComplement_lncRNA__URS00003D0DA0_9606_Homo_sapiens_human__lncRNA_AL357153.1	ReverseComplement_lncRNA:URS00003D0DA0_9606_Homo_sapiens_human_AL357153.1	0.126241481827614	-0.267544962282814	0.520027925938042	2.18626486551601	0.634581203602082	0.5268811989048	0.624651392894859	-5.79546342191297
tRNA__Homo_sapiens_tRNA-Leu-AAG-2-1&tRNA__Homo_sapiens_tRNA-Leu-AAG-2-2&tRNA__Homo_sapiens_tRNA-Leu-AAG-2-3&tRNA__Homo_sapiens_tRNA-Leu-AAG-2-4&tRNA__Homo_sapiens_tRNA-Leu-AAG-3-1&tRNA__Homo_sapiens_tRNA-Leu-TAG-1-1&tRNA__Homo_sapiens_tRNA-Leu-AAG-1-1&tRNA__Homo_sapiens_tRNA-Leu-AAG-1-2&tRNA__Homo_sapiens_tRNA-Leu-AAG-1-3	tRNA-Leu-AAG-2-1 & tRNA-Leu-AAG-2-2 & tRNA-Leu-AAG-2-3 & tRNA-Leu-AAG-2-4 & tRNA-Leu-AAG-3-1 & tRNA-Leu-TAG-1-1 & tRNA-Leu-AAG-1-1 & tRNA-Leu-AAG-1-2 & tRNA-Leu-AAG-1-3	-0.135901920818817	-0.560315241230446	0.288511399592812	3.09006926949091	-0.633844127772787	0.527360556479377	0.624651392894859	-5.87997251238705
hsa-miR-409-3p	hsa-miR-409-3p	-0.174947953401226	-0.727810524649723	0.377914617847271	7.09659407562224	-0.626379533783596	0.532227814428375	0.62975647152258	-5.88144311903009
hsa-miR-1180-3p	hsa-miR-1180-3p	0.0773785995101921	-0.168138905883798	0.322896104904182	8.65181740282664	0.62385589676938	0.53387853487275	0.62983091888202	-5.87711137807353
hsa-miR-3605-3p	hsa-miR-3605-3p	-0.119287809055193	-0.49783459217455	0.259258974064165	6.23014302045511	-0.623766984602257	0.533936740359241	0.62983091888202	-5.90187973387795
snoRNA__Homo_sapiens300472_SNORD98	snoRNA:SNORD98	-0.222619981823436	-0.929125257837065	0.483885294190193	1.86665417782355	-0.623727102547038	0.533962849813252	0.62983091888202	-5.66622943611277
MiR.hp__hsa-mir-2110	MiR.hp:hsa-mir-2110	0.144576575774305	-0.315637041900057	0.604790193448668	6.06289438440787	0.621848156745743	0.535193672401157	0.630624452360071	-5.90824781178647
snoRNA__Homo_sapiens300777_SCARNA9	snoRNA:SCARNA9	-0.178426893648917	-0.75090905701431	0.394055269716475	2.40814407863935	-0.616941857480001	0.538414405127759	0.633108904398906	-5.75733336849039
tRNA__Homo_sapiens_tRNA-Ala-AGC-2-1&tRNA__Homo_sapiens_tRNA-Ala-AGC-2-2&tRNA__Homo_sapiens_tRNA-Ala-AGC-7-1&tRNA__Homo_sapiens_tRNA-Ala-AGC-3-1	tRNA-Ala-AGC-2-1 & tRNA-Ala-AGC-2-2 & tRNA-Ala-AGC-7-1 & tRNA-Ala-AGC-3-1	-0.12595690182602	-0.530097521010999	0.278183717358958	2.18406144069663	-0.616929232549315	0.538422705422432	0.633108904398906	-5.82475090147986
hsa-miR-3124-5p	hsa-miR-3124-5p	-0.100554618073974	-0.424028989087142	0.222919752939194	2.17868290135318	-0.615329910070694	0.539474709471249	0.63368650904627	-5.76685187678399
ENSG00000148357.17	HMCN2	-0.182365082923238	-0.769893784870309	0.405163619023833	2.65323785467304	-0.61441029342642	0.540080087388672	0.63373883566895	-5.86693457835838
lncRNA__URS000075996B_9606_Homo_sapiens_EMC3_antisense_RNA_1_EMC3-AS1_&lncRNA__URS000075B250_9606_Homo_sapiens_human__non-protein_coding_lnc-HNRNPUL2-BSCL2-1:1	lncRNA:EMC3-AS1 & lncRNA:lnc-HNRNPUL2-BSCL2-1:1	-0.224167894148355	-0.947548942877342	0.499213154580632	2.99512613810974	-0.613411858203188	0.540737740425492	0.633852330581749	-5.8839066974108
hsa-miR-6747-3p	hsa-miR-6747-3p	0.145386708619931	-0.325207678884234	0.615981096124096	3.08459602969629	0.611538556202599	0.541972746294355	0.634257297524371	-5.87599119830716
ENSG00000103495.14	MAZ	-0.084263268067529	-0.357168134917392	0.188641598782334	2.14491372818011	-0.611185299980634	0.542205795936763	0.634257297524371	-5.75477607640045
hsa-miR-636	hsa-miR-636	-0.156655969196605	-0.665499527339124	0.352187588945913	5.29225843797837	-0.609408558508821	0.5433787116	0.634972020794209	-5.9237972146556
ENSG00000182150.19	ERCC6L2	0.227702806420176	-0.515581926290371	0.970987539130724	3.48464939314176	0.606399805130484	0.545367851144708	0.636638090695786	-5.89743994387415
hsa-miR-433-3p	hsa-miR-433-3p	0.179976372330945	-0.409260253401867	0.769212998063757	3.1747977269807	0.604604871397096	0.546556252797267	0.637366940826534	-5.88232635347976
hsa-miR-1234-3p	hsa-miR-1234-3p	0.148225389775302	-0.337831447314551	0.634282226865155	2.30357476664361	0.603644748370755	0.547192470035673	0.637451021794134	-5.77497000398521
lncRNA__URS000075B8E6_9606_Homo_sapiens_TSC22D1_antisense_RNA_1_TSC22D1-AS1_	lncRNA:TSC22D1-AS1	0.179268784429606	-0.415591229455703	0.774128798314915	1.75803147843237	0.596534792772052	0.551915334165761	0.642290759636777	-5.61765145742471
ENSG00000175354.20	ENSG00000175354.20	0.187130856214108	-0.437603941889022	0.811865654317239	1.81074370731917	0.592919303457974	0.554324710828816	0.644430990984117	-5.68620988595114
hsa-miR-320a-3p	hsa-miR-320a-3p	-0.129865698202352	-0.567900098288542	0.308168701883839	11.8849593768575	-0.586856769586811	0.558376462690629	0.648220531326513	-5.95066530253063
hsa-miR-1908-5p	hsa-miR-1908-5p	0.182219473353637	-0.432959228534591	0.797398175241865	3.42946710332262	0.586326303717601	0.558731679214181	0.648220531326513	-5.90808027240328
hsa-miR-574-3p	hsa-miR-574-3p	-0.162224306147285	-0.714781417175869	0.390332804881298	6.97404207642993	-0.581145173236211	0.562206957239781	0.6515834478779	-5.90646679718333
lncRNA__URS000075ABCD_9606_Homo_sapiens_uncharacterized_LOC101927550_LOC101927550__lncRNA&lncRNA__URS00007E4BE4_9606_Homo_sapiens_POT1_antisense_RNA_1_POT1-AS1_&lncRNA__URS000075B198_9606_Homo_sapiens_TMCC1_antisense_RNA_1_head_to_head__TMCC1-AS1_&lncRNA__URS0000175810_9606_Homo_sapiens_CXXC4_antisense_RNA_1_CXXC4-AS1_	lncRNA:CXXC4-AS1_repeat10	0.145075637738676	-0.350396024808421	0.640547300285772	3.17715582816384	0.579590888509788	0.563251561413812	0.652125270899188	-5.90712778187172
hsa-miR-1307-3p	hsa-miR-1307-3p	-0.133657200838094	-0.592389858498487	0.325075456822299	8.51632615739119	-0.576738023196616	0.565171377934961	0.653678256976977	-5.90330918295977
ReverseComplement_lncRNA__URS000024466C_9606_Homo_sapiens_long_intergenic_non-protein_coding_RNA_665_LINC00665_&ReverseComplement_lncRNA__URS000075E076_9606_Homo_sapiens_long_intergenic_non-protein_coding_RNA_665_LINC00665__lncRNA	ReverseComplement_lncRNA:LINC00665	0.144292696323895	-0.352691989476272	0.641277382124061	2.50873995969743	0.574707976123209	0.566539420670579	0.654590537175618	-5.860990396503
MiR.hp__hsa-mir-320c-2&MiR.hp__hsa-mir-320c-1	MiR.hp:hsa-mir-320c-2 & MiR.hp:hsa-mir-320c-1	-0.160971692405362	-0.717881869132481	0.395938484321758	2.32287819906984	-0.57215044251524	0.568265220289584	0.654797479237416	-5.82255215491354
ENSG00000087460.29	GNAS	-0.0866541551146334	-0.386546491681731	0.213238181452464	4.13824996276999	-0.571965595747583	0.568390051702932	0.654797479237416	-5.93736031006673
tRNA__Homo_sapiens_tRNA-Gly-GCC-2-1&tRNA__Homo_sapiens_tRNA-Gly-GCC-2-2&tRNA__Homo_sapiens_tRNA-Gly-GCC-2-3&tRNA__Homo_sapiens_tRNA-Gly-GCC-2-4&tRNA__Homo_sapiens_tRNA-Gly-GCC-2-5&tRNA__Homo_sapiens_tRNA-Gly-GCC-2-6&tRNA__Homo_sapiens_tRNA-Gly-GCC-3-1&tRNA__Homo_sapiens_tRNA-Gly-GCC-5-1&tRNA__Homo_sapiens_tRNA-Gly-CCC-1-1&tRNA__Homo_sapiens_tRNA-Gly-CCC-1-2&tRNA__Homo_sapiens_tRNA-Gly-GCC-1-1&tRN…	tRNA-Gly-GCC-2-1 & tRNA-Gly-GCC-2-2 & tRNA-Gly-GCC-2-3 & tRNA-Gly-GCC-2-4 & tRNA-Gly-GCC-2-5 & tRNA-Gly-GCC-2-6 & tRNA-Gly-GCC-3-1 & tRNA-Gly-GCC-5-1 & tRNA-Gly-CCC-1-1 & tRNA-Gly-CCC-1-2 & tRNA-Gly-GCC-1-1 & tRNA-Gly-GCC-1-2 & tRNA-Gly-GCC-1-3 & tRNA-Gly-GCC-1-4 & tRNA-Gly-GCC-1-5	-0.122630005292714	-0.547100897481371	0.301840886895943	3.73121893252738	-0.571866577308951	0.568456926665403	0.654797479237416	-5.9321885008932
lncRNA__URS000075DE64_9606_Homo_sapiens_human__non-protein_coding_MIR17HG:3&lncRNA__URS0000759CF4_9606_Homo_sapiens_KCNQ1_opposite_strand/antisense_transcript_1_KCNQ1OT1_&lncRNA__URS000075DE27_9606_Homo_sapiens_HLA_complex_group_11_HCG11_&lncRNA__URS000025784F_9606_Homo_sapiens_TSIX_transcript_XIST_antisense_RNA_TSIX_&lncRNA__URS000073968D_9606_Homo_sapiens_EMX2_opposite_strand/antisense_RNA_EMX2…	lncRNA:IL6R-AS1 & lncRNA:lnc-SHF-3:4	0.150630674336908	-0.377250243230371	0.678511591904187	3.17869970959849	0.564837262491726	0.573214080687801	0.659604797532805	-5.92258883415251
ReverseComplement_ENSG00000198663.17	ReverseComplement_C6orf89	-0.126023106846496	-0.569314040166985	0.317267826473993	2.55150219228813	-0.562739260424654	0.574637617824639	0.660570201568507	-5.87118045313703
lncRNA__URS0000D7806A_9606_Homo_sapiens_uncharacterized_LOC102725021_LOC102725021__lncRNA&lncRNA__URS0000D7801A_9606_Homo_sapiens_uncharacterized_LOC102725021_LOC102725021__lncRNA&lncRNA__URS0000D7802D_9606_Homo_sapiens_uncharacterized_LOC102725021_LOC102725021__lncRNA&lncRNA__URS000075D84F_9606_Homo_sapiens_uncharacterized_LOC100506472_LOC100506472__lncRNA	lncRNA:URS0000D7806A_9606_Homo_sapiensLOC100506472	-0.210487804780658	-0.953592272473027	0.532616662911711	2.89416350148349	-0.56069017827417	0.576029594141168	0.661497399775935	-5.90043580853946
MiR.hp__hsa-mir-423	MiR.hp:hsa-mir-423	0.0670884728681989	-0.171301565679679	0.305478511416077	5.17626208526735	0.557064758242623	0.578496343009374	0.66365570314781	-5.95280275284452
lncRNA__URS000075DA25_9606_Homo_sapiens_ZNF436_antisense_RNA_1_ZNF436-AS1__lncRNA	lncRNA:ZNF436-AS1	0.159506391228422	-0.410208858958001	0.729221641414844	7.09288278560968	0.554199496236709	0.580449426541475	0.665220945225017	-5.92085626633293
lncRNA__URS000053D37B_9606_Homo_sapiens_long_intergenic_non-protein_coding_RNA_1104_LINC01104_&snoRNA__Homo_sapiens300468_SNORD58A&lncRNA__URS0000A76636_9606_Homo_sapiens_human__non-protein_coding_lnc-ZNF485-68:16&lncRNA__URS0000CCE0CE_9606_Homo_sapiens_long_intergenic_non-protein_coding_RNA_673_LINC00673__lncRNA&lncRNA__URS0000CCE0D9_9606_Homo_sapiens_long_intergenic_non-protein_coding_RNA_673_L…	lncRNA:TSBP1-AS1	0.134784011471092	-0.34977447589733	0.619342498839514	3.02316540669607	0.550602342813035	0.582905815867469	0.667359242077244	-5.90804200913533
hsa-miR-423-5p	hsa-miR-423-5p	0.0839078513248719	-0.220478552436441	0.388294255086184	13.6707475651844	0.545661399483531	0.586287818551373	0.670551857250052	-6.02459741731042
hsa-miR-877-3p	hsa-miR-877-3p	-0.108096564217941	-0.510916482262366	0.294723353826483	2.5997368618794	-0.531186263646649	0.596248475725713	0.68081587214565	-5.89509332614278
hsa-miR-370-3p	hsa-miR-370-3p	-0.184348404149934	-0.871728761002988	0.50303195270312	3.27443554658447	-0.53086995560909	0.59646700303026	0.68081587214565	-5.93635187444607
lncRNA__URS000075990E_9606_Homo_sapiens_Prader_Willi/Angelman_region_RNA_5_PWAR5_&snoRNA__Homo_sapiens300402_SNORD64	lncRNA:URS000075990E_9606_SNORD64	0.20999357200047	-0.578604002432	0.998591146432939	1.70781490421294	0.527104162927673	0.599071502394501	0.683098685878694	-5.61123987826515
ReverseComplement_ENSG00000165661.17	ReverseComplement_QSOX2	-0.106003260873869	-0.516592853293253	0.304586331545516	3.8916361114786	-0.51104267842179	0.610238072092515	0.695011039526377	-5.96900895624954
ENSG00000105939.14	ZC3HAV1	0.0600110568274017	-0.172766875602733	0.292788989257537	3.22038458201343	0.510311494525023	0.61074863915902	0.695011039526377	-5.9341899356948
tRNA__Homo_sapiens_tRNA-Gly-TCC-2-1&tRNA__Homo_sapiens_tRNA-Gly-TCC-2-2&tRNA__Homo_sapiens_tRNA-Gly-TCC-2-3&tRNA__Homo_sapiens_tRNA-Gly-TCC-2-4&tRNA__Homo_sapiens_tRNA-Gly-TCC-2-5&tRNA__Homo_sapiens_tRNA-Gly-TCC-2-6&tRNA__Homo_sapiens_tRNA-Gly-TCC-1-1&tRNA__Homo_sapiens_tRNA-Gly-TCC-3-1	tRNA-Gly-TCC-2-1 & tRNA-Gly-TCC-2-2 & tRNA-Gly-TCC-2-3 & tRNA-Gly-TCC-2-4 & tRNA-Gly-TCC-2-5 & tRNA-Gly-TCC-2-6 & tRNA-Gly-TCC-1-1 & tRNA-Gly-TCC-3-1	-0.102547240049875	-0.504975941236449	0.2998814611367	1.96553258803628	-0.504406775216726	0.614878761041152	0.699007042229881	-5.75774510995767
ENSG00000148908.15	RGS10	0.088766012542767	-0.263950047888475	0.441482072974009	2.2738211316318	0.498158285936231	0.619262831837346	0.702647923554723	-5.84734024573535
hsa-miR-1273h-3p	hsa-miR-1273h-3p	0.0648911503528908	-0.193308152271269	0.32309045297705	3.81375120205233	0.497480761383418	0.619739025899393	0.702647923554723	-5.96731891610119
tRNA__Homo_sapiens_tRNA-Arg-ACG-2-1&tRNA__Homo_sapiens_tRNA-Arg-ACG-2-2&tRNA__Homo_sapiens_tRNA-Arg-ACG-2-3&tRNA__Homo_sapiens_tRNA-Arg-ACG-2-4&tRNA__Homo_sapiens_tRNA-Arg-ACG-1-1&tRNA__Homo_sapiens_tRNA-Arg-ACG-1-2&tRNA__Homo_sapiens_tRNA-Arg-ACG-1-3	tRNA-Arg-ACG-2-1 & tRNA-Arg-ACG-2-2 & tRNA-Arg-ACG-2-3 & tRNA-Arg-ACG-2-4 & tRNA-Arg-ACG-1-1 & tRNA-Arg-ACG-1-2 & tRNA-Arg-ACG-1-3	0.0864929075420235	-0.257863587870762	0.430849402954809	5.39945726080661	0.497185093728769	0.619946884764654	0.702647923554723	-5.98275619783196
ENSG00000196747.4	H2AC13	0.0864057246850654	-0.25905235468132	0.43186380405145	3.81627137712084	0.495100135219203	0.621413514386522	0.702978944670175	-5.96604967365888
hsa-miR-6885-3p	hsa-miR-6885-3p	-0.107676003551513	-0.538260679346953	0.322908672243927	1.70971026420698	-0.495001187405289	0.621483155509296	0.702978944670175	-5.69489450545458
hsa-miR-1306-5p	hsa-miR-1306-5p	0.078617642301217	-0.236517870005584	0.393753154608018	7.55472928991313	0.493819859320005	0.62231485886498	0.703215790517427	-5.94325026375875
MiR.hp__hsa-mir-6859-1&MiR.hp__hsa-mir-6859-2&MiR.hp__hsa-mir-6859-3&MiR.hp__hsa-mir-6859-4	MiR.hp:hsa-mir-6859-1 & MiR.hp:hsa-mir-6859-2 & MiR.hp:hsa-mir-6859-3 & MiR.hp:hsa-mir-6859-4	0.0606222136892698	-0.184557016091233	0.305801443469772	3.45796298533257	0.489433843551211	0.625407058747481	0.706003972412241	-5.95913312386542
ReverseComplement_ENSG00000126778.12	ReverseComplement_ENSG00000126778.12	0.0899756440843911	-0.27491488391435	0.454866172083132	2.04593207923172	0.488099380488983	0.626349201777174	0.706361874259688	-5.79374416752658
hsa-miR-4326	hsa-miR-4326	-0.341223388802046	-1.74326937402518	1.06082259642108	5.51520980155885	-0.481750768098231	0.630839816835922	0.7107168424971	-5.98995793066467
ReverseComplement_ENSG00000172780.17&ReverseComplement_ENSG00000261796.1	ReverseComplement_RAB43 & ReverseComplement_ISY1-RAB43	0.125818626352577	-0.394194182902203	0.645831435607357	2.12046746155746	0.478935224996689	0.632835796234541	0.7122554280329	-5.81636003981534
tRNA__Homo_sapiens_tRNA-Gly-CCC-2-1&tRNA__Homo_sapiens_tRNA-Gly-CCC-2-2	tRNA-Gly-CCC-2-1 & tRNA-Gly-CCC-2-2	-0.100047957937525	-0.516239465138836	0.316143549263786	4.40374352036449	-0.475839945514743	0.635033211815855	0.713995959413756	-5.99067193045608
hsa-miR-485-3p	hsa-miR-485-3p	0.134841519777508	-0.427106764420786	0.696789803975802	4.78201456023592	0.474977646609814	0.635645960327645	0.713995959413756	-5.99081671514083
ReverseComplement_ENSG00000184898.7&ReverseComplement_ENSG00000198663.17&ReverseComplement_lncRNA__URS000075C2A5_9606_Homo_sapiens_long_intergenic_non-protein_coding_RNA_1733_LINC01733_&ENSG00000071282.12	ReverseComplement_RBM43 & ReverseComplement_C6orf89 & ReverseComplement_lncRNA:LINC01733 & LMCD1	-0.135697214222238	-0.706002316689582	0.434607888245106	2.38856940496504	-0.470987690625505	0.638484500898885	0.716472180750487	-5.89834007363615
ENSG00000105443.15&ENSG00000068489.13	CYTH2 & PRR11	-0.16859328913793	-0.88021487893499	0.543028300659129	3.74552792244116	-0.468961348628895	0.639928143713332	0.717379764281811	-5.97722634017181
ENSG00000148773.14	MKI67	-0.079877559459038	-0.421443002715544	0.261687883797468	2.43086087598335	-0.462910192535754	0.644247419221147	0.72111725691371	-5.86344344058859
ENSG00000171823.7	FBXL14	-0.258156568710858	-1.36303477532743	0.846721637905708	1.22137727746161	-0.462503107224843	0.644538433170661	0.72111725691371	-5.38494959735472
hsa-miR-1303	hsa-miR-1303	-0.110419184775674	-0.584141363481801	0.363302993930453	4.3217433601083	-0.461388430867193	0.645335566374254	0.721294945601293	-5.99311653458529
tRNA__Homo_sapiens_tRNA-Ala-AGC-2-1&tRNA__Homo_sapiens_tRNA-Ala-AGC-2-2&tRNA__Homo_sapiens_tRNA-Ala-AGC-7-1	tRNA-Ala-AGC-2-1 & tRNA-Ala-AGC-2-2 & tRNA-Ala-AGC-7-1	-0.12039702070302	-0.641412804242137	0.400618762836097	3.30403500024671	-0.457415358167171	0.648180162531116	0.72375848187763	-5.97609979033125
ReverseComplement_ENSG00000104886.12&ReverseComplement_ENSG00000107679.14	ReverseComplement_PLEKHJ1 & ReverseComplement_PLEKHA1	0.191767423669899	-0.64587731578389	1.02941216312369	2.28097898416204	0.453169685610895	0.651225686566745	0.726441289062608	-5.75749321419386
MiR.hp__hsa-mir-1273c	MiR.hp:hsa-mir-1273c	0.0744019253849189	-0.254687314400651	0.403491165170489	5.9652333445103	0.447524044656204	0.655284578306327	0.73024810008496	-5.99959938955462
vault__VTRNA1-2	vault:VTRNA1-2	0.326379080042829	-1.16207853068818	1.81483669077383	4.02741835924478	0.434041969077766	0.665019030019767	0.740366013716588	-6.00720585284167
hsa-miR-6501-5p	hsa-miR-6501-5p	-0.0890197362838716	-0.496961734358085	0.318922261790342	3.49490851219807	-0.4319502868896	0.666534475125379	0.741322792216218	-5.97451208865512
hsa-miR-3613-5p	hsa-miR-3613-5p	-0.404649174737002	-2.29486923068901	1.485570881215	0.379441524395899	-0.423752403239766	0.67248716716186	0.747207963513178	-5.25743307050797
hsa-miR-4433b-5p	hsa-miR-4433b-5p	0.112312465448052	-0.414704235844899	0.639329166741003	6.27763088309422	0.42184165738308	0.673877617102448	0.748017394229633	-6.00248110324276
hsa-miR-1538	hsa-miR-1538	-0.0907817256602748	-0.527498882918639	0.34593543159809	1.96943041499381	-0.411475575887848	0.681440579281536	0.755670122265098	-5.80758011561534
lncRNA__URS0000204428_9606_Homo_sapiens_human__nuclear_paraspeckle_assembly_transcript_1_NEAT1_&lncRNA__URS000075DAEC_9606_Homo_sapiens_nuclear_paraspeckle_assembly_transcript_1_NEAT1_	lncRNA:URS0000204428_9606_Homo_sapiens_human:nuclear_paraspeckle_assembly_transcript_1_NEAT1 & lncRNA:URS000075DAEC_9606_Homo_sapiens_nuclear_paraspeckle_assembly_transcript_1_NEAT1	-0.0949994484933558	-0.554194278211907	0.364195381225195	4.32175149408837	-0.40951515337169	0.682874558996976	0.756517893790767	-6.01855841970104
MiR.hp__hsa-mir-12136	MiR.hp:hsa-mir-12136	-0.13813401843234	-0.809929777853787	0.533661740989107	2.86831525441237	-0.407013927032567	0.68470580035113	0.757803677176079	-5.97467164074803
ReverseComplement_ENSG00000107736.22	ReverseComplement_CDH23	-0.0760319190214487	-0.4505762817545	0.298512443711603	4.20057173460875	-0.401826495123092	0.688509688248763	0.761268050607732	-6.01690789623693
hsa-miR-6857-3p	hsa-miR-6857-3p	0.064676641965165	-0.260159128494866	0.389512412425196	2.92972477902878	0.394120929270762	0.694174822678248	0.766781573437361	-5.96956732276181
hsa-miR-6803-3p	hsa-miR-6803-3p	-0.0642572046422494	-0.38870692093406	0.260192511649561	5.39845032959599	-0.392030911248192	0.69571440755457	0.767283649769996	-6.02758835089249
ENSG00000154358.23	OBSCN	-0.126164531059697	-0.763801310456754	0.51147224833736	1.54896195880058	-0.391660523773896	0.695987381428536	0.767283649769996	-5.73280846650717
hsa-miR-504-5p	hsa-miR-504-5p	0.121324214664702	-0.497458523769991	0.740106953099396	2.75969206434668	0.388110310933005	0.698605890267081	0.769419742691815	-5.94399519869065
ENSG00000105701.16	FKBP8	0.0511426230183711	-0.212367825092979	0.314653071129722	3.20533298539428	0.38417671711835	0.701511411355341	0.771867473058943	-5.99033534734375
hsa-miR-193a-5p	hsa-miR-193a-5p	0.0634266984913445	-0.265191996362337	0.392045393345026	4.49451719065715	0.38205485385616	0.703080550093249	0.772841460705614	-6.02670359282188
ReverseComplement_ENSG00000184898.7&ReverseComplement_ENSG00000198663.17&ENSG00000204887.4	ReverseComplement_RBM43 & ReverseComplement_C6orf89 & KRTAP1-4	-0.0915278294927571	-0.568883805605078	0.385828146619564	1.77741906867932	-0.379539238341367	0.704942532155747	0.77413514221185	-5.81375849569306
lncRNA__URS000075B250_9606_Homo_sapiens_human__non-protein_coding_lnc-HNRNPUL2-BSCL2-1:1	lncRNA:lnc-HNRNPUL2-BSCL2-1:1	0.0948359733136386	-0.404758750151773	0.594430696779051	1.9649070508358	0.375751865172176	0.707749205336229	0.776462720417416	-5.82230917487909
snoRNA__Homo_sapiens300592_SNORD111B	snoRNA:SNORD111B	0.118500852996562	-0.508855672622191	0.745857378615315	2.42334152628861	0.373897825017199	0.709124631123557	0.777217102977323	-5.8654928080679
hsa-miR-210-5p	hsa-miR-210-5p	-0.153154517326602	-0.974471815311804	0.668162780658601	3.23951569675215	-0.36911757445406	0.712675296416986	0.780351826503095	-6.00352066999695
lncRNA__URS000075A69B_9606_Homo_sapiens_long_intergenic_non-protein_coding_RNA_324_LINC00324_&lncRNA__URS0000759CF4_9606_Homo_sapiens_KCNQ1_opposite_strand/antisense_transcript_1_KCNQ1OT1_&lncRNA__URS000075EA71_9606_Homo_sapiens_NAGPA_antisense_RNA_1_NAGPA-AS1_	lncRNA:NAGPA-AS1	0.0623843518785945	-0.276913930272905	0.401682634030094	4.8958709398464	0.363948462269034	0.716521903498914	0.783804211959122	-6.03770428604081
hsa-miR-6783-3p	hsa-miR-6783-3p	-0.064926704311997	-0.419225156010321	0.289371747386327	3.73809328453608	-0.362743790001187	0.717419414606973	0.784027019831606	-6.02425477341889
ENSG00000123908.12	AGO2	-0.0465705697028542	-0.304282179647529	0.211141040241821	2.41608491092282	-0.357703713533554	0.72117866906685	0.787373812604387	-5.89160399586494
MiR.hp__hsa-mir-320b-2&MiR.hp__hsa-mir-320b-1	MiR.hp:hsa-mir-320b-2 & MiR.hp:hsa-mir-320b-1	-0.0857475046441651	-0.562092915369254	0.390597906080923	5.66019075739022	-0.356324256069792	0.722208762770786	0.787737357076244	-6.03876357324463
hsa-miR-4433a-5p	hsa-miR-4433a-5p	-0.124779059722983	-0.830606252660125	0.581048133214159	1.43940001992702	-0.349936468487897	0.726985390533182	0.792182730282059	-5.70624311756168
ENSG00000171435.14	KSR2	-0.0503818005631662	-0.340732989033081	0.239969387906748	2.41260456995782	-0.343475653504045	0.731827576543485	0.796582609242115	-5.92157943816369
hsa-miR-3177-3p	hsa-miR-3177-3p	0.0467990869990795	-0.223539892277989	0.317138066276148	2.91407364500043	0.342668823081159	0.732433036285449	0.796582609242115	-5.99194257724433
lncRNA__URS000075E3E5_9606_Homo_sapiens_long_intergenic_non-protein_coding_RNA_1343_LINC01343_	lncRNA:LINC01343	-0.0790255084744258	-0.537002710357291	0.378951693408439	4.66550147177077	-0.341561822094396	0.733264023615918	0.796719564121141	-6.04455799247773
lncRNA__URS000075BB47_9606_Homo_sapiens_long_intergenic_non-protein_coding_RNA_837_LINC00837_&lncRNA__URS000075D173_9606_Homo_sapiens_human__non-protein_coding_LINC00837:4&lncRNA__URS000075D55B_9606_Homo_sapiens_human__non-protein_coding_LINC00837:3	lncRNA:LINC00837 & lncRNA:lncRNA:URS000075D55B_9606_Homo_sapiens_human:non-protein_coding_LINC00837:3	-0.0668814141396066	-0.458649305657098	0.324886477377885	2.02844818147278	-0.337926686660699	0.735995015374917	0.798918700647124	-5.85075138682038
yRNA__Y1	yRNA:Y1	-0.0569249739665008	-0.396344043716006	0.282494095783005	13.0555918664439	-0.331980430629946	0.740469571667669	0.803004429927511	-6.09420837632805
lncRNA__URS00008B4804_9606_Homo_sapiens_human__non-protein_coding_lnc-KDM3B-1:6	lncRNA:lnc-KDM3B-1:6	-0.0964534650191098	-0.682878776397768	0.489971846359549	3.59603603914323	-0.325574969816326	0.745299639226041	0.806855948181184	-6.0305401689002
snoRNA__Homo_sapiens300571_SNORD88C	snoRNA:SNORD88C	0.0824835389120047	-0.419311713130575	0.584278790954584	4.78001439401777	0.325376827405348	0.745449212301908	0.806855948181184	-6.04890774909511
ENSG00000161021.13&ENSG00000081913.14	MAML1 & PHLPP1	0.090912944407844	-0.463972276034308	0.645798164849996	1.89194551077691	0.324316054758973	0.746250129854798	0.8069499011827	-5.81940821972463
ReverseComplement_ENSG00000104886.12&ENSG00000105443.15&ENSG00000068489.13	ReverseComplement_PLEKHJ1 & CYTH2 & PRR11	0.110310982414936	-0.587519721739495	0.808141686569368	6.15470153400187	0.312906482293628	0.754882107808291	0.815503615509913	-6.04422128171814
ReverseComplement_ENSG00000065534.19	ReverseComplement_MYLK	-0.043830645988308	-0.325265905171768	0.237604613195152	4.90084443935136	-0.308279926772826	0.758391274820446	0.818512073110892	-6.05501074338678
ENSG00000109917.11	ZPR1	-0.0570253423087976	-0.436884262249773	0.322833577632177	4.60921282527919	-0.297160755598137	0.766845488328495	0.826846757453435	-6.05714107318598
hsa-miR-5189-3p	hsa-miR-5189-3p	-0.211826571611103	-1.66267580900254	1.23902266578034	2.73319280138572	-0.289004119708674	0.773065181621417	0.832758489258533	-6.02520809218
ReverseComplement_ENSG00000197646.8	ReverseComplement_PDCD1LG2	0.0755534286072561	-0.451308348754603	0.602415205969116	4.05729078776781	0.283859456474893	0.776995779905083	0.836195458374041	-6.04999440760026
tRNA__Homo_sapiens_tRNA-iMet-CAT-1-1&tRNA__Homo_sapiens_tRNA-iMet-CAT-1-2&tRNA__Homo_sapiens_tRNA-iMet-CAT-1-3&tRNA__Homo_sapiens_tRNA-iMet-CAT-1-4&tRNA__Homo_sapiens_tRNA-iMet-CAT-1-5&tRNA__Homo_sapiens_tRNA-iMet-CAT-1-6&tRNA__Homo_sapiens_tRNA-iMet-CAT-1-7&tRNA__Homo_sapiens_tRNA-iMet-CAT-1-8&tRNA__Homo_sapiens_tRNA-iMet-CAT-2-1	tRNA-iMet-CAT-1-1 & tRNA-iMet-CAT-1-2 & tRNA-iMet-CAT-1-3 & tRNA-iMet-CAT-1-4 & tRNA-iMet-CAT-1-5 & tRNA-iMet-CAT-1-6 & tRNA-iMet-CAT-1-7 & tRNA-iMet-CAT-1-8 & tRNA-iMet-CAT-2-1	0.0540311129934947	-0.326917469268416	0.434979695255406	7.55866263960641	0.28075237200842	0.77937244726646	0.837955152627117	-6.02080743519969
ReverseComplement_ENSG00000101940.18&ENSG00000280789.2&ENSG00000102445.20	ReverseComplement_WDR13 & PAGR1 & RUBCNL	0.0719072656574462	-0.438672873697609	0.582487405012501	2.64305769772618	0.278775587158102	0.780885616192564	0.83878397937034	-5.99185180204482
ReverseComplement_ENSG00000179240.13&ReverseComplement_ENSG00000188315.8	ReverseComplement_GVQW3 & ReverseComplement_C3orf62	0.0770096789631971	-0.472294089766628	0.626313447693022	2.31180563162091	0.277509986528299	0.781854836729922	0.839027507601911	-5.91036173928023
MiR.hp__hsa-mir-486-2	MiR.hp:hsa-mir-486-2	0.041834116548884	-0.258513096058877	0.342181329156646	10.8047545541803	0.27571022859267	0.783233715270043	0.839709770640559	-6.0557022753622
hsa-miR-323a-3p	hsa-miR-323a-3p	-0.0881507515697284	-0.747791492745136	0.571489989605679	2.50381518286733	-0.264523603663595	0.79181961099488	0.847941849910984	-5.96997834510708
lncRNA__URS0000759CF4_9606_Homo_sapiens_KCNQ1_opposite_strand/antisense_transcript_1_KCNQ1OT1_&lncRNA__URS0000759CF4_9606_Homo_sapiens_KCNQ1_opposite_strand/antisense_transcript_1_KCNQ1OT1_&lncRNA__URS000075ED94_9606_Homo_sapiens_long_intergenic_non-protein_coding_RNA_1355_LINC01355_&lncRNA__URS000075DE27_9606_Homo_sapiens_HLA_complex_group_11_HCG11_&lncRNA__URS000025784F_9606_Homo_sapiens_TSIX_t…	lncRNA:EPN2-AS1 & lncRNA:lnc-SLC17A5-1:2	-0.080047784676498	-0.680805997146698	0.520710427793702	2.25767794514315	-0.263751830875358	0.792412914607079	0.847941849910984	-5.9493947684788
hsa-miR-3187-3p	hsa-miR-3187-3p	0.0534633152878103	-0.351252053714982	0.458178684290603	2.14839336589723	0.261488185368918	0.794153802421828	0.84900075377168	-5.89833918019787
ReverseComplement_ENSG00000166448.15	ReverseComplement_TMEM130	-0.0584842894549653	-0.510509863450131	0.3935412845402	2.81626245628099	-0.256107380221751	0.79829613800652	0.85262252925082	-6.01102571477149
lncRNA__URS000075A69B_9606_Homo_sapiens_long_intergenic_non-protein_coding_RNA_324_LINC00324_	lncRNA:LINC00324	-0.0267455876009439	-0.234932438850449	0.181441263648561	9.32304255358407	-0.254299045001621	0.799689556732484	0.853033029351595	-6.0409248202494
ReverseComplement_ENSG00000184898.7&ReverseComplement_ENSG00000198663.17&ReverseComplement_lncRNA__URS0000CCDF90_9606_Homo_sapiens_long_intergenic_non-protein_coding_RNA_lncRNA	ReverseComplement_RBM43 & ReverseComplement_C6orf89 & ReverseComplement_lncRNA:URS0000CCDF90_9606_Homo_sapiens_long_intergenic_non-protein_coding_RNA_lncRNA	-0.0519182627292087	-0.45708346438081	0.353246938922392	6.47514581205421	-0.253649432988971	0.800190275320965	0.853033029351595	-6.05007368952493
hsa-miR-423-3p	hsa-miR-423-3p	0.0314107929251453	-0.220309169904425	0.283130755754716	13.460655017006	0.247005783946027	0.805315913890792	0.857688013851645	-6.13026726507337
hsa-miR-1301-3p	hsa-miR-1301-3p	0.0290307058992161	-0.218183363865058	0.27624477566349	5.1867147241935	0.232450397922828	0.816574884990461	0.868860282522807	-6.07530825805606
lncRNA__URS0000394A79_9606_Homo_sapiens_long_intergenic_non-protein_coding_RNA_1714_LINC01714_&lncRNA__URS000075E3E5_9606_Homo_sapiens_long_intergenic_non-protein_coding_RNA_1343_LINC01343_&lncRNA__URS0000759B1D_9606_Homo_sapiens_long_intergenic_non-protein_coding_RNA_1299_LINC01299_&lncRNA__URS000075CB2F_9606_Homo_sapiens_PHKA2_antisense_RNA_1_PHKA2-AS1_	lncRNA:PHKA2-AS1	-0.0744776163815641	-0.715632143651928	0.5666769108888	1.62207648811334	-0.229937040727099	0.818522989008229	0.86981693415809	-5.851937390688
hsa-miR-6775-3p	hsa-miR-6775-3p	-0.0547553938529748	-0.527427802412022	0.417917014706073	1.73122418524194	-0.229304478770583	0.819013467207263	0.86981693415809	-5.79981242899558
ReverseComplement_ENSG00000085265.11&ENSG00000160691.19	ReverseComplement_FCN1 & SHC1	-0.0477592552428323	-0.463471269416114	0.367952758930449	4.42612163872127	-0.227410677486299	0.820482317658918	0.870558703243734	-6.07252608647762
lncRNA__URS0000A775F0_9606_Homo_sapiens_neighbor_of_BRCA1_lncRNA_2_NBR2__lncRNA&lncRNA__URS0000759AD2_9606_Homo_sapiens_long_intergenic_non-protein_coding_RNA_294_LINC00294_&lncRNA__URS0000ABD7FD_9606_Homo_sapiens_uncharacterized_LOC100128988_LOC100128988__lncRNA&lncRNA__URS0000ABD8B7_9606_Homo_sapiens_long_intergenic_non-protein_coding_RNA_2012_LINC02012__lncRNA&lncRNA__URS000075ADD8_9606_Homo_s…	lncRNA:C9orf41-AS1	-0.0322391818716459	-0.316260174095919	0.251781810352627	3.15136718068126	-0.224687780420524	0.822595338892713	0.871981925843119	-6.03764157401634
ReverseComplement_ENSG00000172780.17&ReverseComplement_ENSG00000261796.1&ENSG00000128591.16	ReverseComplement_RAB43 & ReverseComplement_ISY1-RAB43 & FLNC	0.049929150814723	-0.394850877255785	0.494709178885231	7.51424471142458	0.222205489560013	0.82452278089992	0.873205944158303	-6.03572731006435
snoRNA__Homo_sapiens300778_SCARNA8	snoRNA:SCARNA8	0.030980096022676	-0.246466502797262	0.308426694842614	3.180748119394	0.221028988600303	0.825436681974102	0.873355290852748	-6.04176833690416
ReverseComplement_ENSG00000142188.17	ReverseComplement_TMEM50B	-0.063137589892019	-0.66492453047905	0.538649350695012	3.02959885428445	-0.207678301433831	0.835823928025099	0.883518277519516	-6.02912985638102
ReverseComplement_lncRNA__URS00001668D8_9606_Homo_sapiens_KRT73_antisense_RNA_1_KRT73-AS1_	ReverseComplement_lncRNA:KRT73-AS1	-0.046357472485794	-0.494246912822691	0.401531967851103	2.14705364442099	-0.204877755624886	0.838006586542381	0.884997610086814	-5.95611338225278
ReverseComplement_ENSG00000055813.6&ReverseComplement_ENSG00000136040.9&ReverseComplement_ENSG00000171053.10&ReverseComplement_ENSG00000203760.9&ENSG00000139174.12&ENSG00000177189.14&ENSG00000131242.18&ENSG00000117266.16&ENSG00000175893.12	ReverseComplement_CCDC85A & ReverseComplement_PLXNC1 & ReverseComplement_PATE1 & ReverseComplement_CENPW & PRICKLE1 & RPS6KA3 & RAB11FIP4 & CDK18 & ZDHHC21	-0.12973734304216	-1.41173670471985	1.15226201863553	1.21736656993826	-0.200319428597167	0.841561897548644	0.887922450261407	-5.86473845816946
ReverseComplement_ENSG00000178038.17&ReverseComplement_ENSG00000102547.19&ENSG00000092445.12&ENSG00000059122.17	ReverseComplement_ENSG00000178038.17 & ReverseComplement_ENSG00000102547.19 & ENSG00000092445.12 & ENSG00000059122.17	0.0630194597141216	-0.576945440005964	0.702984359434208	2.26051345149707	0.194923590645984	0.845774658234267	0.891534854295449	-5.95497874682915
ReverseComplement_ENSG00000104140.7	ReverseComplement_RHOV	0.0476215512626594	-0.440194170069988	0.535437272595307	3.90404377280541	0.19323848673119	0.847091211807099	0.892090465370011	-6.07208964308113
ReverseComplement_ENSG00000196220.16	ReverseComplement_SRGAP3	-0.0198394337325825	-0.225885117209744	0.186206249744579	6.4551451355805	-0.19059505712296	0.84915736420551	0.893433725840062	-6.06890449939287
snoRNA__Homo_sapiens300526_SNORD84	snoRNA:SNORD84	0.0507740609081209	-0.497593066116862	0.599141187933104	3.88813278969876	0.183280545821353	0.854879944793396	0.897875134316061	-6.06388909104786
MiR.hp__hsa-mir-486-1&MiR.hp__hsa-mir-486-2&lncRNA__URS0000759BA5_9606_Homo_sapiens_SVIL_antisense_RNA_1_SVIL-AS1__lncRNA&lncRNA__URS000075BF39_9606_Homo_sapiens_SVIL_antisense_RNA_1_SVIL-AS1__lncRNA&lncRNA__URS000075EEA4_9606_Homo_sapiens_SVIL_antisense_RNA_1_SVIL-AS1__lncRNA	MiR.hp:hsa-mir-486-1 & MiR.hp:hsa-mir-486-2 & lncRNA:URS0000759BA5_9606_SVIL-AS1	-0.0322539069659848	-0.38153786700733	0.317030053075361	5.57758993519909	-0.182788794556938	0.855264952177716	0.897875134316061	-6.08462078574188
hsa-miR-4685-3p	hsa-miR-4685-3p	-0.0368536940681681	-0.437341614835562	0.363634226699226	7.24401300307061	-0.182153485858668	0.855762406777343	0.897875134316061	-6.04740003753343
hsa-miR-654-3p	hsa-miR-654-3p	-0.0542813445716495	-0.655255871673557	0.546693182530258	3.31815897668611	-0.178788843237522	0.85839792644108	0.899560229250786	-6.05418881776734
ENSG00000117394.24	SLC2A1	-0.0292210892624016	-0.35404625732409	0.295604078799287	1.99120039002803	-0.178070759572601	0.8589606082846	0.899560229250786	-5.87918946041197
lncRNA__URS000075DA51_9606_Homo_sapiens_BASP1_antisense_RNA_1_BASP1-AS1_	lncRNA:BASP1-AS1	0.0321481079031769	-0.33816108888401	0.402457304690364	2.61896902555049	0.171844960811692	0.86384208007514	0.903834768967507	-6.00769031460768
ENSG00000172086.9	KRCC1	0.0523141618467671	-0.555496729233981	0.660125052927516	4.23563676137065	0.170371393672564	0.864998239851585	0.9042072257468	-6.08110495544809
ENSG00000204469.13	PRRC2A	-0.0381100306780202	-0.491070557487296	0.414850496131255	3.139949262169	-0.166542401725745	0.868003826119592	0.906510465355951	-6.04759237481334
hsa-miR-11401	hsa-miR-11401	-0.1016871709763	-1.38136424971461	1.17798990776201	2.40224532781524	-0.157293818698871	0.875271434062608	0.913256436279545	-5.91371425915081
yRNA__Y4&lncRNA__URS00003A520D_9606_Homo_sapiens_MCM3AP_antisense_RNA_1_MCM3AP-AS1__lncRNA&lncRNA__URS000075BD4C_9606_Homo_sapiens_MCM3AP_antisense_RNA_1_MCM3AP-AS1_	yRNA:Y4 & lncRNA:MCM3AP-AS1	0.0374904098692026	-0.442951361745776	0.517932181484181	2.01179334167513	0.154463300643233	0.877497836572723	0.914734829637618	-5.92806774023586
ReverseComplement_ENSG00000103811.18	ReverseComplement_ENSG00000103811.18	-0.034570976335309	-0.482425310638087	0.413283357967469	2.24484572109757	-0.152799082090734	0.87880732133448	0.915255551251578	-5.93843290043164
ReverseComplement_ENSG00000100106.22&ReverseComplement_ENSG00000100101.15	ReverseComplement_ENSG00000100106.22 & ReverseComplement_ENSG00000100101.15	0.0441690047901346	-0.547598797055511	0.63593680663578	2.01182004585058	0.147744786427568	0.882786319807311	0.918552984698215	-5.88502002917851
hsa-miR-6749-3p	hsa-miR-6749-3p	-0.0482919266574844	-0.7069725972178	0.610388743902831	3.39674481970534	-0.145126090311063	0.884849075123714	0.919852304406437	-6.06468964670298
snoRNA__Homo_sapiens300201_SNORD78	snoRNA:SNORD78	0.0385676900030951	-0.50643602169603	0.58357140170222	3.76184001851022	0.140078037895225	0.888827660181042	0.923139022063031	-6.07043106760212
tRNA__Homo_sapiens_tRNA-Leu-TAG-3-1	tRNA-Leu-TAG-3-1	0.0229168457911157	-0.32370295684345	0.369536648425681	2.34088371834382	0.130872185160651	0.89609041759563	0.929547184265354	-5.98203714254212
ReverseComplement_ENSG00000085265.11&ENSG00000198915.12	ReverseComplement_FCN1 & ENSG00000198915.12	0.0249862238328675	-0.35655198816366	0.406524435829395	2.7917185962324	0.129630879674741	0.897070407266	0.929547184265354	-6.03278306456122
hsa-miR-92b-3p	hsa-miR-92b-3p	0.0137391305846659	-0.19686951188423	0.224347773053562	9.70378724717286	0.129130533312288	0.897465467286284	0.929547184265354	-6.06699498240888
ReverseComplement_ENSG00000084112.15&ReverseComplement_ENSG00000155252.13&ReverseComplement_ENSG00000249967.1	ReverseComplement_SSH1 & ReverseComplement_PI4K2A & ReverseComplement_ENSG00000249967.1	0.0306871175145296	-0.444125750486857	0.505499985515916	2.05927375666098	0.127932090969114	0.89841182953932	0.929675244852959	-5.90514648039902
MiR.hp__hsa-mir-6511b-1&MiR.hp__hsa-mir-6511b-2	MiR.hp:hsa-mir-6511b-1 & MiR.hp:hsa-mir-6511b-2	0.0248776229248318	-0.371412450332118	0.421167696181781	5.79633666574232	0.124262924156204	0.901310128307986	0.931212355390042	-6.08943357993346
ReverseComplement_ENSG00000118557.16&ReverseComplement_ENSG00000065534.19&ReverseComplement_ENSG00000150779.12	ReverseComplement_PMFBP1 & ReverseComplement_MYLK & ReverseComplement_TIMM8B	0.0182696290045108	-0.273848763974013	0.310388021983034	4.47819364464294	0.123798877722703	0.901676777319587	0.931212355390042	-6.08927300617251
lncRNA__URS0000A775F0_9606_Homo_sapiens_neighbor_of_BRCA1_lncRNA_2_NBR2__lncRNA	lncRNA:URS0000A775F0_9606_Homo_sapiens_neighbor_of_BRCA1_lncRNA_2_NBR2	0.0154160295426848	-0.232833266783493	0.263665325868863	6.91453602632392	0.122922218526357	0.902369494824863	0.931212355390042	-6.06398197782189
ENSG00000151090.20	ENSG00000151090.20	0.0420786354296592	-0.67737928387909	0.761536554738408	1.48557654542086	0.11577162584283	0.908022504534522	0.935864787475376	-5.85093361865755
ReverseComplement_ENSG00000169710.9&ReverseComplement_ENSG00000141255.13	ReverseComplement_FASN & ReverseComplement_SPATA22	0.0396218399107182	-0.641637109319979	0.720880789141415	3.48435723779293	0.115124644117487	0.908534222885386	0.935864787475376	-6.06867464719361
tRNA__Homo_sapiens_tRNA-Ser-AGA-2-1&tRNA__Homo_sapiens_tRNA-Ser-AGA-2-2&tRNA__Homo_sapiens_tRNA-Ser-AGA-2-3&tRNA__Homo_sapiens_tRNA-Ser-AGA-2-4&tRNA__Homo_sapiens_tRNA-Ser-AGA-2-5&tRNA__Homo_sapiens_tRNA-Ser-AGA-2-6&tRNA__Homo_sapiens_tRNA-Ser-TGA-3-1&tRNA__Homo_sapiens_tRNA-Ser-AGA-4-1&tRNA__Homo_sapiens_tRNA-Ser-AGA-1-1&tRNA__Homo_sapiens_tRNA-Ser-TGA-2-1&tRNA__Homo_sapiens_tRNA-Ser-TGA-4-1&tRN…	tRNA-Ser-AGA-2-1 & tRNA-Ser-AGA-2-2 & tRNA-Ser-AGA-2-3 & tRNA-Ser-AGA-2-4 & tRNA-Ser-AGA-2-5 & tRNA-Ser-AGA-2-6 & tRNA-Ser-TGA-3-1 & tRNA-Ser-AGA-4-1 & tRNA-Ser-AGA-1-1 & tRNA-Ser-TGA-2-1 & tRNA-Ser-TGA-4-1 & tRNA-Ser-AGA-3-1	-0.0202872425472913	-0.391244782769404	0.350670297674821	3.9015801596036	-0.108254186432503	0.913970613851432	0.940607280193186	-6.08653633728379
ENSG00000107372.13	ZFAND5	-0.0161522836153263	-0.343071178599374	0.310766611368721	3.69207416073916	-0.0978002109496255	0.92225027366915	0.947406778649741	-6.07915285138835
ReverseComplement_ENSG00000054803.4&ENSG00000160194.18&ENSG00000134910.14	ReverseComplement_CBLN4 & NDUFV3 & STT3A	0.0221323149670534	-0.427664483100227	0.471929113034333	4.38688552537694	0.0973994186405524	0.922567881144841	0.947406778649741	-6.09121736488299
ENSG00000004939.16	SLC4A1	-0.0149272986343334	-0.320373163306987	0.29051856603832	4.11501294612426	-0.0967370531891165	0.92309279937466	0.947406778649741	-6.08882209851177
ENSG00000048828.17	FAM120A	0.0242351993435599	-0.493150370850699	0.541620769537818	3.01565094474654	0.0927210126867382	0.926276190442497	0.949811338657007	-6.05259003633761
hsa-miR-4707-3p	hsa-miR-4707-3p	0.071051088887157	-1.63889090071653	1.78099307849084	0.0755938892614326	0.0822498743434996	0.934581829165069	0.95666661245418	-5.29729426214575
snoRNA__Homo_sapiens300664_SNORD38B	snoRNA:SNORD38B	0.0155240222813946	-0.358501121711186	0.389549166273975	4.40098436879171	0.0821579020414193	0.934654814291517	0.95666661245418	-6.0907231480639
lncRNA__URS000075C2D9_9606_Homo_sapiens_uncharacterized_LOC441072_FLJ31104__lncRNA	lncRNA:URS000075C2D9_9606_Homo_sapiens_uncharacterized_LOC441072_FLJ31104	-0.0178817371230413	-0.455515491580773	0.41975201733469	3.09776388886446	-0.0808806767941349	0.935668420608945	0.956837389401002	-6.06550057226735
ENSG00000065526.12	SPEN	-0.0160995845305023	-0.416152240241065	0.383953071180061	3.13821741971653	-0.0796605669558749	0.936636798729812	0.956961647888506	-6.05137577387326
tRNA__Homo_sapiens_tRNA-Ser-AGA-2-1&tRNA__Homo_sapiens_tRNA-Ser-AGA-2-2&tRNA__Homo_sapiens_tRNA-Ser-AGA-2-3&tRNA__Homo_sapiens_tRNA-Ser-AGA-2-4&tRNA__Homo_sapiens_tRNA-Ser-AGA-2-5&tRNA__Homo_sapiens_tRNA-Ser-AGA-2-6&tRNA__Homo_sapiens_tRNA-Ser-TGA-3-1&tRNA__Homo_sapiens_tRNA-Ser-AGA-4-1&tRNA__Homo_sapiens_tRNA-Ser-AGA-1-1&tRNA__Homo_sapiens_tRNA-Ser-TGA-2-1&tRNA__Homo_sapiens_tRNA-Ser-TGA-4-1&tRN…	tRNA-Ser-AGA-2-1 & tRNA-Ser-AGA-2-2 & tRNA-Ser-AGA-2-3 & tRNA-Ser-AGA-2-4 & tRNA-Ser-AGA-2-5 & tRNA-Ser-AGA-2-6 & tRNA-Ser-TGA-3-1 & tRNA-Ser-AGA-4-1 & tRNA-Ser-AGA-1-1 & tRNA-Ser-TGA-2-1 & tRNA-Ser-TGA-4-1 & tRNA-Ser-CGA-1-1	-0.0239248993742294	-0.643365829449184	0.595516030700725	2.01933177722297	-0.0764532767220874	0.939182813185676	0.958696096567131	-5.93429372536072
lncRNA__URS000075ED94_9606_Homo_sapiens_long_intergenic_non-protein_coding_RNA_1355_LINC01355_	lncRNA:LINC01355	0.0183902565158078	-0.480797800725566	0.517578313757182	5.34863717059577	0.0729238321151532	0.941985286983359	0.960688965966783	-6.0981167921246
hsa-miR-6820-3p	hsa-miR-6820-3p	-0.0144724761121684	-0.413734482429616	0.384789530205279	2.1059921201104	-0.071751459373089	0.942916345050275	0.960771388554383	-5.91751040078199
hsa-miR-6793-3p	hsa-miR-6793-3p	0.0226654473721672	-0.615625638367865	0.660956533112199	2.47775732776939	0.0702896528721913	0.944077371898286	0.961087774995552	-6.00359447368458
hsa-miR-501-3p	hsa-miR-501-3p	-0.00977052620642027	-0.303212832511649	0.283671780098808	9.2885942944142	-0.0659084515887282	0.947557812624412	0.963762671706198	-6.06790902892718
tRNA__Homo_sapiens_tRNA-Leu-AAG-4-1	tRNA-Leu-AAG-4-1	0.0147462787420392	-0.44128661274749	0.470779170231568	1.69564430550245	0.0640076899400307	0.949068103041459	0.964430716220188	-5.85876573214948
lncRNA__URS0000BC4452_9606_Homo_sapiens_SEMA6A_antisense_RNA_2_SEMA6A-AS2_	lncRNA:URS0000BC4452_9606_SEMA6A-AS2	0.0140017560498773	-0.457596836670114	0.485600348769868	3.43865502000494	0.0587700267521798	0.953230741176819	0.967790420062718	-6.07750751199977
ReverseComplement_ENSG00000143570.19&ReverseComplement_ENSG00000174951.12&ENSG00000166913.13&ENSG00000127663.15	ReverseComplement_SLC39A1 & ReverseComplement_FUT1 & YWHAB & KDM4B	0.0216915904909412	-0.735850202938765	0.779233383920647	2.54382396940814	0.0566801095894083	0.954892071974785	0.96860685936401	-6.01009091979865
ReverseComplement_ENSG00000189050.16	ReverseComplement_ENSG00000189050.16	-0.013304641242883	-0.547914477532606	0.52130519504684	3.27908782628631	-0.0492620074330804	0.960790470777511	0.973086971515747	-6.06780667876249
hsa-miR-6743-3p	hsa-miR-6743-3p	0.0130723416092589	-0.515448352709176	0.541593035927693	2.83770844664832	0.0489595337938278	0.961031026735906	0.973086971515747	-6.04259588146477
snoRNA__Homo_sapiens300766_SNORD119	snoRNA:SNORD119	-0.0112481870703234	-0.489939929852781	0.467443555712134	3.78961780858064	-0.046512799180411	0.962977034139275	0.97418446604958	-6.08218812302863
MiR.hp__hsa-mir-2392	MiR.hp:hsa-mir-2392	0.015242897045044	-0.77777467357869	0.808260467668778	1.11653174840906	0.0380478909738486	0.969711236916222	0.980119586507451	-5.71343365685441
tRNA__Homo_sapiens_tRNA-Asp-GTC-2-10&tRNA__Homo_sapiens_tRNA-Asp-GTC-2-11&tRNA__Homo_sapiens_tRNA-Asp-GTC-2-1&tRNA__Homo_sapiens_tRNA-Asp-GTC-2-2&tRNA__Homo_sapiens_tRNA-Asp-GTC-2-3&tRNA__Homo_sapiens_tRNA-Asp-GTC-2-4&tRNA__Homo_sapiens_tRNA-Asp-GTC-2-5&tRNA__Homo_sapiens_tRNA-Asp-GTC-2-6&tRNA__Homo_sapiens_tRNA-Asp-GTC-2-7&tRNA__Homo_sapiens_tRNA-Asp-GTC-2-8&tRNA__Homo_sapiens_tRNA-Asp-GTC-2-9&t…	tRNA-Asp-GTC-2-10 & tRNA-Asp-GTC-2-11 & tRNA-Asp-GTC-2-1 & tRNA-Asp-GTC-2-2 & tRNA-Asp-GTC-2-3 & tRNA-Asp-GTC-2-4 & tRNA-Asp-GTC-2-5 & tRNA-Asp-GTC-2-6 & tRNA-Asp-GTC-2-7 & tRNA-Asp-GTC-2-8 & tRNA-Asp-GTC-2-9 & tRNA-Asp-GTC-1-1	-0.0126833583275128	-0.738985606883661	0.713618890228636	1.45142540995467	-0.0345670848476048	0.972481031814002	0.982040720241129	-5.8022972973801
yRNA__Y4	yRNA:Y4	-0.0076120641093258	-0.460682082315989	0.445457954097337	15.5810377925578	-0.0332569942700858	0.973523603944537	0.982215778979756	-6.22273545866911
lncRNA__URS000075AE68_9606_Homo_sapiens_NEBL_antisense_RNA_1_NEBL-AS1_	lncRNA:NEBL-AS1	-0.00696548267182795	-0.460593153110493	0.446662187766837	2.15981156838445	-0.030394678951202	0.975801595801887	0.983635863743204	-5.93775710416777
lncRNA__URS0000759E00_9606_Homo_sapiens_uncharacterized_LOC100272217_LOC100272217__lncRNA&lncRNA__URS000075A473_9606_Homo_sapiens_UPK1A_antisense_RNA_1_UPK1A-AS1_	lncRNA:UPK1A-AS1	-0.00684892202463061	-0.490067007841299	0.476369163792038	1.93251198269942	-0.0280559464062386	0.977663040151464	0.984633899617785	-5.88922944916706
lncRNA__URS0000BC447A_9606_Homo_sapiens_uncharacterized_LOC100130027_LOC100130027__lncRNA	lncRNA:URS0000BC447A_9606_Homo_sapiensLOC100130027	0.00313957439677504	-0.228306892103133	0.234586040896683	4.02912205250406	0.0268513487988681	0.978621852347463	0.984721899512585	-6.08891038192811
ReverseComplement_ENSG00000118557.16	ReverseComplement_PMFBP1	-0.00412121110107488	-0.320901977565627	0.312659555363477	5.17511686409725	-0.0257520577645501	0.979496871984512	0.984725502973753	-6.10109203999616
lncRNA__URS0000394A79_9606_Homo_sapiens_long_intergenic_non-protein_coding_RNA_1714_LINC01714_	lncRNA:LINC01714	-0.00363231998447588	-0.317434423508729	0.310169783539777	6.28356517478649	-0.0229125872515154	0.981757162075688	0.986120527240468	-6.08499710923783
lncRNA__URS000075CE39_9606_Homo_sapiens_PCBP1_antisense_RNA_1_PCBP1-AS1_	lncRNA:PCBP1-AS1	0.00181451918618025	-0.354262771460302	0.357891809832662	3.42217636782682	0.010087026690796	0.991968210442512	0.995492076198969	-6.07492545457385
hsa-miR-10401-3p	hsa-miR-10401-3p	-0.00217168858349126	-0.786478805210562	0.78213542804358	5.54385995732042	-0.00548096810326383	0.995635729524626	0.998023057417042	-6.09975089510158
lncRNA__URS000075CF6A_9606_Homo_sapiens_long_intergenic_non-protein_coding_RNA_1492_LINC01492_&lncRNA__URS000075B254_9606_Homo_sapiens_long_intergenic_non-protein_coding_RNA_2139_LINC02139_	lncRNA:LINC01492 & lncRNA:LINC02139	0.000923457722057375	-0.387903921737811	0.389750837181926	2.49864175058354	0.0047011711357979	0.996256644926038	0.998023057417042	-6.00034589461931
hsa-miR-1249-3p	hsa-miR-1249-3p	0.0009615854826448	-0.550679708122677	0.552602879087966	5.35759871121566	0.00345046011745127	0.997252531520065	0.998135837571012	-6.10099808119579
tRNA__Homo_sapiens_tRNA-Lys-CTT-1-1&tRNA__Homo_sapiens_tRNA-Lys-CTT-1-2&tRNA__Homo_sapiens_tRNA-Lys-CTT-4-1&tRNA__Homo_sapiens_tRNA-Lys-CTT-2-1&tRNA__Homo_sapiens_tRNA-Lys-CTT-2-2&tRNA__Homo_sapiens_tRNA-Lys-CTT-2-3&tRNA__Homo_sapiens_tRNA-Lys-CTT-2-4&tRNA__Homo_sapiens_tRNA-Lys-CTT-2-5&tRNA__Homo_sapiens_tRNA-Lys-CTT-3-1&tRNA__Homo_sapiens_tRNA-Lys-CTT-5-1	tRNA-Lys-CTT-1-1 & tRNA-Lys-CTT-1-2 & tRNA-Lys-CTT-4-1 & tRNA-Lys-CTT-2-1 & tRNA-Lys-CTT-2-2 & tRNA-Lys-CTT-2-3 & tRNA-Lys-CTT-2-4 & tRNA-Lys-CTT-2-5 & tRNA-Lys-CTT-3-1 & tRNA-Lys-CTT-5-1	-0.000225393815758146	-0.551797555844074	0.551346768212558	3.80585356725923	-0.000808882684906348	0.999355916658508	0.999355916658508	-6.09139484668622
