# Supplementary material for: Multi-omics analysis reveals COVID-19 vaccine induced attenuation of inflammatory responses during breakthrough disease
Source: Nat Commun. 2024 Apr 22;15:3402. doi: 10.1038/s41467-024-47463-6 (PMC11035709; doi:10.1038/s41467-024-47463-6)
Supplement: Supplementary file 13 — Source Data [file 41467_2024_47463_MOESM13_ESM.zip › source_data/Supp_1g_RNA_seq_stage1_DGE_NAAT+ve_ChAdOx_NAAT-ve.txt]

ensembl_gene_id	gene_biotype	external_gene_name	chromosome_name	logFC	AveExpr	t	P.Value	adj.P.Val	B
ENSG00000279811	TEC	AC093330.2	18	-0.678656137	3.598319266	-4.273533196	8.77065E-05	0.322115407	0.827030471
ENSG00000140526	protein_coding	ABHD2	15	-0.67945164	8.690388076	-4.117344597	0.000145627	0.322115407	0.481626488
ENSG00000183049	protein_coding	CAMK1D	10	-0.664813106	6.936367147	-4.093134977	0.00015743	0.322115407	0.657977775
ENSG00000088827	protein_coding	SIGLEC1	20	2.451250833	4.85654948	4.054194554	0.000178384	0.322115407	0.527416762
ENSG00000108523	protein_coding	RNF167	17	-0.318880945	6.297143799	-3.94671437	0.000251209	0.322115407	0.317384708
ENSG00000149532	protein_coding	CPSF7	11	-0.287952946	6.745567587	-3.88782149	0.000302542	0.322115407	0.142006206
ENSG00000138642	protein_coding	HERC6	4	1.166641151	5.361617229	3.876706885	0.000313305	0.322115407	0.129406014
ENSG00000165949	protein_coding	IFI27	14	3.873646362	4.168636597	3.865863639	0.00032416	0.322115407	-0.199889873
ENSG00000213753	transcribed_processed_pseudogene	CENPBD1P1	19	-0.452527098	4.207175435	-3.792028954	0.000408322	0.322115407	-0.179897744
ENSG00000175470	protein_coding	PPP2R2D	10	-0.199772639	6.192792554	-3.788438091	0.000412911	0.322115407	-0.086382571
ENSG00000125834	protein_coding	STK35	20	-0.262227366	5.866320931	-3.710354728	0.000525873	0.322115407	-0.280883689
ENSG00000228315	lncRNA	GUSBP11	22	-0.306823518	5.178180315	-3.683286335	0.000571552	0.322115407	-0.363015767
ENSG00000160932	protein_coding	LY6E	8	1.660530033	6.466578787	3.672953812	0.000589974	0.322115407	-0.416989455
ENSG00000104853	protein_coding	CLPTM1	19	-0.268870274	6.076704706	-3.642226819	0.000648181	0.322115407	-0.45453284
ENSG00000132465	protein_coding	JCHAIN	4	1.645208507	5.612251876	3.638126383	0.000656353	0.322115407	-0.482307458
ENSG00000203709	lncRNA	MIR29B2CHG	1	-0.495359362	8.321144044	-3.632932348	0.000666846	0.322115407	-0.614833266
ENSG00000134352	protein_coding	IL6ST	5	0.513380179	7.582965392	3.615822334	0.00070256	0.322115407	-0.598285073
ENSG00000214439	transcribed_unprocessed_pseudogene	FAM185BP	7	-0.536315233	3.475800589	-3.602204106	0.000732287	0.322115407	-0.76793309
ENSG00000162434	protein_coding	JAK1	1	-0.270928891	9.135877335	-3.600297854	0.000736543	0.322115407	-0.791481483
ENSG00000197562	protein_coding	RAB40C	16	-0.350507055	4.78591884	-3.595197238	0.000748048	0.322115407	-0.601980555
ENSG00000175087	protein_coding	PDIK1L	1	0.398399766	3.414845848	3.57264463	0.000801009	0.322115407	-0.805743234
ENSG00000132463	protein_coding	GRSF1	4	0.249131175	5.796130979	3.570591091	0.000806006	0.322115407	-0.63202524
ENSG00000279549	TEC	AP000437.1	11	-0.70563611	2.35840279	-3.555614847	0.000843357	0.322115407	-1.251454173
ENSG00000133103	protein_coding	COG6	13	0.442321774	4.191164297	3.520722168	0.000936902	0.322115407	-0.814331089
ENSG00000146463	protein_coding	ZMYM4	1	0.259029177	5.756669041	3.508892967	0.000970805	0.322115407	-0.78440325
ENSG00000278053	protein_coding	DDX52	17	0.33596659	3.681034765	3.504106821	0.000984852	0.322115407	-0.924178099
ENSG00000280007	lncRNA	AC008079.1	22	1.10490706	1.813076203	3.499196295	0.000999466	0.322115407	-1.470707559
ENSG00000109943	protein_coding	CRTAM	11	0.766979777	2.394446479	3.496063287	0.001008897	0.322115407	-1.216774856
ENSG00000144827	protein_coding	ABHD10	3	0.367214424	4.092882612	3.482070694	0.001052067	0.322115407	-0.908905305
ENSG00000054611	protein_coding	TBC1D22A	22	-0.238413034	6.980646471	-3.469835904	0.001091251	0.322115407	-0.905956253
ENSG00000198677	protein_coding	TTC37	5	0.411967455	6.034471985	3.46526228	0.001106253	0.322115407	-0.894119659
ENSG00000187954	protein_coding	CYHR1	8	-0.279232672	6.528508958	-3.464301332	0.00110943	0.322115407	-0.903012438
ENSG00000223960	lncRNA	CHROMR	2	0.581950747	4.15051078	3.45632721	0.00113613	0.322115407	-0.982569649
ENSG00000163319	protein_coding	MRPS18C	4	0.374741036	3.904492489	3.450831645	0.001154886	0.322115407	-1.010308826
ENSG00000120370	protein_coding	GORAB	1	0.411359506	2.869283388	3.44371968	0.001179596	0.322115407	-1.192011741
ENSG00000142208	protein_coding	AKT1	14	-0.319302423	7.621970696	-3.405888549	0.001319726	0.322115407	-1.087988591
ENSG00000230092	transcribed_unprocessed_pseudogene	AL669831.4	1	0.519279041	2.417797662	3.400222826	0.001342028	0.322115407	-1.41147426
ENSG00000119682	protein_coding	AREL1	14	-0.31552939	7.17547636	-3.398713182	0.001348031	0.322115407	-1.08358536
ENSG00000105793	protein_coding	GTPBP10	7	0.301298445	4.766952086	3.389933424	0.001383451	0.322115407	-1.091135518
ENSG00000234284	protein_coding	ZNF879	5	0.447897071	2.304709898	3.389139751	0.001386696	0.322115407	-1.452269375
ENSG00000211659	IG_V_gene	IGLV3-25	22	1.870161849	1.404598996	3.380285824	0.001423391	0.322115407	-1.933963395
ENSG00000258634	lncRNA	AL160006.1	1	-0.347450996	3.32607209	-3.37107756	0.001462532	0.322115407	-1.302538634
ENSG00000126391	protein_coding	FRMD8	11	-0.276269855	6.389664648	-3.364162353	0.001492595	0.322115407	-1.14124918
ENSG00000152620	protein_coding	NADK2	5	0.343052699	3.641765319	3.359410732	0.001513592	0.322115407	-1.245659555
ENSG00000132906	protein_coding	CASP9	1	-0.371431589	4.332482261	-3.357007851	0.001524316	0.322115407	-1.196662778
ENSG00000137965	protein_coding	IFI44	1	2.009381084	5.832162428	3.353842743	0.001538552	0.322115407	-1.182405719
ENSG00000159110	protein_coding	IFNAR2	21	-0.381763947	6.228145591	-3.353004391	0.001542344	0.322115407	-1.166164202
ENSG00000115155	protein_coding	OTOF	2	3.011570368	1.544293675	3.347559507	0.001567188	0.322115407	-2.073865476
ENSG00000115946	protein_coding	PNO1	2	0.429565374	2.457784184	3.345738819	0.00157558	0.322115407	-1.521530678
ENSG00000152558	protein_coding	TMEM123	11	0.760153999	7.888084248	3.345417167	0.001577067	0.322115407	-1.259061316
ENSG00000101216	protein_coding	GMEB2	20	-0.231740485	5.323635434	-3.340033923	0.001602152	0.322115407	-1.197626174
ENSG00000148730	protein_coding	EIF4EBP2	10	-0.298567942	7.798613798	-3.329379329	0.00165292	0.322115407	-1.276913591
ENSG00000076662	protein_coding	ICAM3	19	-0.623447813	8.796817909	-3.329360535	0.001653011	0.322115407	-1.35365458
ENSG00000112237	protein_coding	CCNC	6	0.405369867	4.416662812	3.328830739	0.001655575	0.322115407	-1.248931009
ENSG00000197943	protein_coding	PLCG2	16	-0.392075973	8.130845124	-3.327833111	0.001660413	0.322115407	-1.303376694
ENSG00000185088	protein_coding	RPS27L	15	0.436276595	4.240409849	3.32624101	0.001668162	0.322115407	-1.265727369
ENSG00000244437	IG_V_gene	IGKV3-15	2	1.565127652	2.251194768	3.323333976	0.0016824	0.322115407	-1.682013608
ENSG00000129250	protein_coding	KIF1C	17	-0.321352443	5.501821798	-3.319959642	0.00169907	0.322115407	-1.243421939
ENSG00000137959	protein_coding	IFI44L	1	2.489122828	6.653745825	3.311179746	0.001743183	0.322115407	-1.318695771
ENSG00000157426	protein_coding	AASDH	4	0.335206949	3.884795284	3.306631412	0.00176646	0.322115407	-1.344671861
ENSG00000100461	protein_coding	RBM23	14	-0.399421379	7.371661349	-3.304957607	0.0017751	0.322115407	-1.310200323
ENSG00000163558	protein_coding	PRKCI	3	0.267373657	4.220002605	3.299191489	0.001805171	0.322115407	-1.331859023
ENSG00000273221	lncRNA	AL355816.2	1	0.653877025	2.62961216	3.297269535	0.001815301	0.322115407	-1.57597661
ENSG00000127663	protein_coding	KDM4B	19	-0.499692856	8.348392198	-3.29667555	0.001818443	0.322115407	-1.386805575
ENSG00000158710	protein_coding	TAGLN2	1	-0.640292026	9.373693093	-3.293684943	0.001834338	0.322115407	-1.47951108
ENSG00000175221	protein_coding	MED16	19	-0.423937142	6.266008118	-3.290575888	0.001851003	0.322115407	-1.314088004
ENSG00000162972	protein_coding	MAIP1	2	0.444226488	2.017144582	3.290332355	0.001852314	0.322115407	-1.788301435
ENSG00000232303	processed_pseudogene	DFFBP1	9	-0.533429165	2.03143002	-3.289603976	0.001856242	0.322115407	-1.817877439
ENSG00000168003	protein_coding	SLC3A2	11	0.28648825	5.609750345	3.28713257	0.001869626	0.322115407	-1.320290939
ENSG00000175224	protein_coding	ATG13	11	-0.22208014	6.534784484	-3.283998701	0.00188673	0.322115407	-1.33416392
ENSG00000184992	protein_coding	BRI3BP	12	-0.417109522	5.21740594	-3.280552117	0.001905712	0.322115407	-1.340126394
ENSG00000129353	protein_coding	SLC44A2	19	-0.429633215	8.681693154	-3.279992402	0.001908811	0.322115407	-1.450003872
ENSG00000011566	protein_coding	MAP4K3	2	0.26874891	4.115352219	3.276579104	0.001927817	0.322115407	-1.390581794
ENSG00000170142	protein_coding	UBE2E1	3	0.269909294	4.812791395	3.276005482	0.001931028	0.322115407	-1.358089632
ENSG00000110400	protein_coding	NECTIN1	11	-0.666602998	4.040253109	-3.255282142	0.002050502	0.322115407	-1.467671417
ENSG00000274070	protein_coding	CASTOR2	7	-0.483749883	4.835519978	-3.249238085	0.002086642	0.322115407	-1.424581316
ENSG00000110713	protein_coding	NUP98	11	-0.317753241	7.915067616	-3.247420851	0.002097626	0.322115407	-1.468539238
ENSG00000138035	protein_coding	PNPT1	2	0.86661238	4.625474318	3.246541369	0.002102961	0.322115407	-1.434418311
ENSG00000170017	protein_coding	ALCAM	3	-0.575978452	4.577060814	-3.240702477	0.002138708	0.322115407	-1.453536686
ENSG00000145996	protein_coding	CDKAL1	6	0.305701183	4.995941233	3.234899434	0.002174803	0.322115407	-1.4496762
ENSG00000136936	protein_coding	XPA	9	0.415601534	3.596978249	3.23478167	0.002175542	0.322115407	-1.529303872
ENSG00000285994	lncRNA	AL731559.1	10	-0.680943147	4.575924089	-3.232833381	0.002187793	0.322115407	-1.472738592
ENSG00000213445	protein_coding	SIPA1	11	-0.310151036	8.363413336	-3.212531788	0.002319386	0.322115407	-1.577053006
ENSG00000172530	protein_coding	BANP	16	-0.300203406	6.724643625	-3.211768322	0.002324478	0.322115407	-1.505610687
ENSG00000130717	protein_coding	UCK1	9	-0.214946117	4.292250348	-3.211029203	0.002329417	0.322115407	-1.534279458
ENSG00000052749	protein_coding	RRP12	10	-0.64462984	6.184546853	-3.208652357	0.002345368	0.322115407	-1.506512542
ENSG00000177888	protein_coding	ZBTB41	1	0.435329291	4.468625283	3.208254126	0.00234805	0.322115407	-1.525938741
ENSG00000101181	protein_coding	MTG2	20	-0.288328013	5.61267312	-3.202507125	0.002387087	0.322115407	-1.519335806
ENSG00000142892	protein_coding	PIGK	1	0.462152847	3.981512875	3.191057519	0.00246669	0.322115407	-1.590598461
ENSG00000226833	lncRNA	AC092164.1	2	-0.541994762	2.054554185	-3.189701303	0.002476283	0.322115407	-2.019897418
ENSG00000116337	protein_coding	AMPD2	1	-0.681851688	7.563649634	-3.185760048	0.002504362	0.322115407	-1.588737442
ENSG00000214655	protein_coding	ZSWIM8	10	-0.342626387	6.904976689	-3.183353913	0.002521651	0.322115407	-1.574957447
ENSG00000145734	protein_coding	BDP1	5	0.431422239	5.215451635	3.178237867	0.002558786	0.322115407	-1.578062826
ENSG00000107949	protein_coding	BCCIP	10	0.411584951	3.614777575	3.167236674	0.002640392	0.322115407	-1.670697282
ENSG00000102858	protein_coding	MGRN1	16	-0.42049788	7.692807177	-3.1652726	0.002655217	0.322115407	-1.639949049
ENSG00000183018	protein_coding	SPNS2	17	-0.936813922	1.037490879	-3.162839366	0.002673692	0.322115407	-2.535750263
ENSG00000065548	protein_coding	ZC3H15	2	0.528658404	4.276530663	3.162251224	0.002678176	0.322115407	-1.637294811
ENSG00000140992	protein_coding	PDPK1	16	-0.281480263	7.072011651	-3.159714386	0.002697597	0.322115407	-1.63326303
ENSG00000133216	protein_coding	EPHB2	1	1.014008544	2.336816658	3.148589373	0.002784341	0.322115407	-1.983459625
ENSG00000244055	lncRNA	AC007566.1	7	0.348658273	2.900975886	3.141208524	0.002843332	0.322115407	-1.829903215
ENSG00000049249	protein_coding	TNFRSF9	1	-0.977319478	3.472989983	-3.137631016	0.002872347	0.322115407	-1.783567177
ENSG00000165609	protein_coding	NUDT5	10	-0.32317398	5.458210794	-3.137183249	0.002875998	0.322115407	-1.671485624
ENSG00000111335	protein_coding	OAS2	12	1.26869622	7.51186663	3.130120843	0.002934164	0.322115407	-1.728092948
ENSG00000179134	protein_coding	SAMD4B	19	-0.262953303	6.300072286	-3.128774112	0.002945381	0.322115407	-1.691526133
ENSG00000197965	protein_coding	MPZL1	1	-0.712360851	5.916023755	-3.127781547	0.002953673	0.322115407	-1.692569099
ENSG00000162928	protein_coding	PEX13	2	0.17640827	4.455454536	3.123903058	0.002986288	0.322115407	-1.718043708
ENSG00000142186	protein_coding	SCYL1	11	-0.283147757	6.08472612	-3.123483212	0.002989839	0.322115407	-1.702355939
ENSG00000172172	protein_coding	MRPL13	8	0.528125756	2.497691756	3.120548716	0.003014768	0.322115407	-1.928823092
ENSG00000114120	protein_coding	SLC25A36	3	0.372814568	5.313660551	3.117635127	0.003039713	0.322115407	-1.716667607
ENSG00000203497	lncRNA	PDCD4-AS1	10	-0.50929409	3.081922527	-3.115470679	0.003058369	0.322115407	-1.865172854
ENSG00000110848	protein_coding	CD69	12	0.760390568	3.042049549	3.114183936	0.003069511	0.322115407	-1.860342827
ENSG00000227598	lncRNA	Z94721.1	6	-0.581877391	3.264127855	-3.109698505	0.003108649	0.322115407	-1.862265043
ENSG00000103111	protein_coding	MON1B	16	-0.257721998	6.497049161	-3.100874018	0.003187021	0.322115407	-1.757240182
ENSG00000137760	protein_coding	ALKBH8	11	0.399419223	3.346411696	3.100411992	0.003191175	0.322115407	-1.846377776
ENSG00000146083	protein_coding	RNF44	5	-0.301857731	7.761484351	-3.100262604	0.003192519	0.322115407	-1.786361976
ENSG00000198301	protein_coding	SDAD1	4	0.356635196	4.662355308	3.097293103	0.00321935	0.322115407	-1.770948449
ENSG00000162413	protein_coding	KLHL21	1	-0.444129827	7.3305275	-3.093952191	0.00324979	0.322115407	-1.785648009
ENSG00000174151	protein_coding	CYB561D1	1	-0.195157277	5.82979585	-3.089249438	0.003293095	0.322115407	-1.780242215
ENSG00000025156	protein_coding	HSF2	6	0.456226353	3.239237994	3.088901046	0.003296325	0.322115407	-1.879461023
ENSG00000124588	protein_coding	NQO2	6	-0.663450558	5.924969905	-3.085290339	0.003329972	0.322115407	-1.789811858
ENSG00000287377	lncRNA	AC090948.4	3	0.752568869	1.188170157	3.082850696	0.003352889	0.322115407	-2.460550463
ENSG00000110046	protein_coding	ATG2A	11	-0.552843697	7.063212317	-3.08240586	0.003357083	0.322115407	-1.807018995
ENSG00000085872	protein_coding	CHERP	19	-0.2721555	5.508980786	-3.07881118	0.003391159	0.322115407	-1.804628199
ENSG00000111490	protein_coding	TBC1D30	12	-0.640869296	2.665998502	-3.076766412	0.003410687	0.322115407	-2.025327628
ENSG00000156875	protein_coding	MFSD14A	1	-0.311532916	1.818651987	-3.071572732	0.003460763	0.322115407	-2.292502989
ENSG00000146826	protein_coding	MAP11	7	-0.374124088	6.22434964	-3.071422995	0.003462217	0.322115407	-1.821789376
ENSG00000185745	protein_coding	IFIT1	10	2.056130108	6.076586135	3.068485572	0.003490855	0.322115407	-1.840788828
ENSG00000158417	protein_coding	EIF5B	2	0.323353277	4.845815421	3.068152773	0.003494113	0.322115407	-1.833248658
ENSG00000114650	protein_coding	SCAP	3	-0.367114963	6.913522098	-3.068097631	0.003494653	0.322115407	-1.835467534
ENSG00000087903	protein_coding	RFX2	19	-0.897659633	5.184912686	-3.060819262	0.003566645	0.322115407	-1.848848996
ENSG00000130749	protein_coding	ZC3H4	19	-0.260021838	6.660533161	-3.059941772	0.003575418	0.322115407	-1.851074904
ENSG00000185905	protein_coding	C16orf54	16	-0.376280348	8.163448915	-3.056034022	0.003614732	0.322115407	-1.900497117
ENSG00000105829	protein_coding	BET1	7	0.352741794	3.728494414	3.055803138	0.003617067	0.322115407	-1.903210193
ENSG00000272578	transcribed_unprocessed_pseudogene	AP000347.1	22	-0.398166679	3.666155576	-3.047828479	0.003698605	0.322115407	-1.945329522
ENSG00000047578	protein_coding	KIAA0556	16	-0.340552085	5.904569681	-3.047065391	0.003706497	0.322115407	-1.876226153
ENSG00000135521	protein_coding	LTV1	6	0.578857945	1.551034636	3.046726334	0.003710009	0.322115407	-2.348701379
ENSG00000137642	protein_coding	SORL1	11	-0.69977995	11.35752127	-3.045408654	0.003723686	0.322115407	-2.185856085
ENSG00000177169	protein_coding	ULK1	12	-0.425246202	7.281758932	-3.043517374	0.003743399	0.322115407	-1.896357166
ENSG00000196850	protein_coding	PPTC7	12	-0.313861996	6.806586968	-3.041000892	0.00376978	0.322115407	-1.895172654
ENSG00000256771	protein_coding	ZNF253	19	0.525508785	2.950755707	3.037419259	0.003807628	0.322115407	-2.023944738
ENSG00000263584	miRNA	MIR4480	10	-0.837695411	0.955807574	-3.036067852	0.003822001	0.322115407	-2.732076713
ENSG00000230735	lncRNA	AC093423.2	1	0.467818185	2.374881083	3.032935793	0.003855508	0.322115407	-2.145171778
ENSG00000261366	lncRNA	MANEA-DT	6	0.509608209	2.095128288	3.030744032	0.003879118	0.322115407	-2.197355136
ENSG00000211592	IG_C_gene	IGKC	2	1.198751193	7.007751157	3.027431525	0.003915059	0.322115407	-1.931053879
ENSG00000087152	protein_coding	ATXN7L3	17	-0.279680679	6.678118684	-3.022830495	0.003965497	0.322115407	-1.934381301
ENSG00000184979	protein_coding	USP18	22	1.91859084	2.462530701	3.020651932	0.003989591	0.322115407	-2.19636912
ENSG00000065882	protein_coding	TBC1D1	4	-0.345103615	7.669120825	-3.014827751	0.004054678	0.322115407	-1.968795571
ENSG00000163346	protein_coding	PBXIP1	1	-0.360578045	7.842800275	-3.007370825	0.004139461	0.322115407	-1.989504669
ENSG00000116918	protein_coding	TSNAX	1	0.366732771	4.488990668	3.006262272	0.004152206	0.322115407	-1.977042288
ENSG00000126822	protein_coding	PLEKHG3	14	-0.497755444	8.506472177	-3.005425597	0.004161849	0.322115407	-2.017250833
ENSG00000137955	protein_coding	RABGGTB	1	0.296597001	4.677035643	3.005227139	0.004164139	0.322115407	-1.975639946
ENSG00000166266	protein_coding	CUL5	11	0.319223214	5.35911714	3.002119384	0.00420016	0.322115407	-1.977772841
ENSG00000148943	protein_coding	LIN7C	11	0.322316052	5.212579488	2.999294171	0.004233159	0.322115407	-1.984475259
ENSG00000130175	protein_coding	PRKCSH	19	-0.272035389	7.264433374	-2.994668407	0.004287711	0.322115407	-2.004411659
ENSG00000126432	protein_coding	PRDX5	11	-0.748451705	5.80752712	-2.994449734	0.004290306	0.322115407	-1.994803038
ENSG00000177463	protein_coding	NR2C2	3	-0.211665167	7.323535008	-2.993849611	0.004297436	0.322115407	-2.007026609
ENSG00000072786	protein_coding	STK10	5	-0.262805794	9.344337792	-2.99356429	0.004300829	0.322115407	-2.101469708
ENSG00000254004	protein_coding	ZNF260	19	0.517441873	3.287911829	2.993022185	0.004307283	0.322115407	-2.076640412
ENSG00000274422	lncRNA	AC245060.5	22	1.240793067	0.851073813	2.992998377	0.004307567	0.322115407	-2.649219731
ENSG00000172785	protein_coding	CBWD1	9	0.456249981	4.200339455	2.991579635	0.004324503	0.322115407	-2.018368946
ENSG00000119705	protein_coding	SLIRP	14	0.35561943	2.448403817	2.991482549	0.004325664	0.322115407	-2.188274471
ENSG00000185022	protein_coding	MAFF	22	-0.499060059	3.082932689	-2.990863255	0.004333078	0.322115407	-2.125816233
ENSG00000100296	protein_coding	THOC5	22	-0.386311193	6.642566907	-2.98781513	0.004369742	0.322115407	-2.011814685
ENSG00000143198	protein_coding	MGST3	1	0.34619042	4.523639179	2.985135695	0.00440221	0.322115407	-2.021989094
ENSG00000126062	protein_coding	TMEM115	3	-0.254610726	5.007236099	-2.984289611	0.00441251	0.322115407	-2.019457843
ENSG00000105053	protein_coding	VRK3	19	-0.24360121	6.460301811	-2.978958375	0.004477925	0.322115407	-2.030057734
ENSG00000134987	protein_coding	WDR36	5	0.299918318	5.211834708	2.977851288	0.004491622	0.322115407	-2.03223308
ENSG00000030419	protein_coding	IKZF2	2	0.649538324	5.942792509	2.976807622	0.004504571	0.322115407	-2.034481574
ENSG00000197808	protein_coding	ZNF461	19	0.422373232	2.557808176	2.970639247	0.004581814	0.322115407	-2.220098179
ENSG00000131653	protein_coding	TRAF7	16	-0.245003891	5.807427703	-2.968932455	0.004603405	0.322115407	-2.051458481
ENSG00000137628	protein_coding	DDX60	4	1.155368215	6.790152426	2.966819091	0.00463027	0.322115407	-2.064166161
ENSG00000011114	protein_coding	BTBD7	14	-0.222313585	3.564698484	-2.964438473	0.004660708	0.322115407	-2.116089375
ENSG00000120696	protein_coding	KBTBD7	13	-0.390115081	5.077553677	-2.962662611	0.004683535	0.322115407	-2.066564213
ENSG00000065183	protein_coding	WDR3	1	0.358198326	4.22070809	2.961171797	0.004702778	0.322115407	-2.081900802
ENSG00000170903	protein_coding	MSANTD4	11	0.3476623	3.896602508	2.95790253	0.004745236	0.322115407	-2.101755045
ENSG00000010361	protein_coding	FUZ	19	-0.456610242	3.786544597	-2.957583437	0.0047494	0.322115407	-2.121051443
ENSG00000104946	protein_coding	TBC1D17	19	-0.298082571	5.689096188	-2.957542266	0.004749937	0.322115407	-2.07678428
ENSG00000164715	protein_coding	LMTK2	7	-0.537466064	6.760335503	-2.957383152	0.004752014	0.322115407	-2.079788784
ENSG00000109016	protein_coding	DHRS7B	17	-0.274195832	4.462107775	-2.956813507	0.004759459	0.322115407	-2.087066877
ENSG00000058729	protein_coding	RIOK2	5	0.450556746	3.585359801	2.952894593	0.004810969	0.322115407	-2.130086976
ENSG00000007341	protein_coding	ST7L	1	0.24451379	3.933952981	2.951449734	0.004830091	0.322115407	-2.113750662
ENSG00000089127	protein_coding	OAS1	12	1.319815688	6.768472181	2.951136447	0.004834246	0.322115407	-2.099046378
ENSG00000204859	protein_coding	ZBTB48	1	-0.232737527	5.392702921	-2.949331073	0.004858258	0.322115407	-2.09513954
ENSG00000078804	protein_coding	TP53INP2	20	-0.784684727	4.167126468	-2.948158433	0.004873914	0.322115407	-2.121033272
ENSG00000126934	protein_coding	MAP2K2	19	-0.272125951	7.236149028	-2.947067785	0.004888517	0.322115407	-2.106428093
ENSG00000005436	protein_coding	GCFC2	2	0.408010723	3.790352108	2.945611381	0.004908082	0.322115407	-2.13249701
ENSG00000077454	protein_coding	LRCH4	7	-0.337129829	6.019745892	-2.940735124	0.004974119	0.322115407	-2.113996427
ENSG00000250616	lncRNA	AC012645.1	16	-1.032040052	3.195751851	-2.938248065	0.005008118	0.322115407	-2.258726847
ENSG00000276471	lncRNA	AC105265.4	3	-0.856118594	1.103397975	-2.938140536	0.005009592	0.322115407	-2.751403981
ENSG00000167395	protein_coding	ZNF646	16	-0.286342428	6.999866102	-2.93772089	0.005015352	0.322115407	-2.124015388
ENSG00000237973	unprocessed_pseudogene	MTCO1P12	1	-0.487669645	2.688759305	-2.936733484	0.005028929	0.322115407	-2.281235471
ENSG00000134001	protein_coding	EIF2S1	14	0.343954821	4.848251746	2.936278869	0.005035191	0.322115407	-2.125271387
ENSG00000106591	protein_coding	MRPL32	7	0.448220409	3.084552014	2.934635589	0.005057887	0.322115407	-2.208546082
ENSG00000130935	protein_coding	NOL11	17	0.35862074	4.682462738	2.933961646	0.005067223	0.322115407	-2.131962426
ENSG00000268154	misc_RNA	Metazoa_SRP	1	-0.630325813	1.605839138	-2.932277968	0.005090617	0.322115407	-2.572887852
ENSG00000169231	protein_coding	THBS3	1	-0.48240607	4.343382178	-2.931365239	0.005103341	0.322115407	-2.14593161
ENSG00000163719	protein_coding	MTMR14	3	-0.234531578	6.949249287	-2.930073326	0.005121401	0.322115407	-2.140371681
ENSG00000117533	protein_coding	VAMP4	1	0.310815441	4.58014211	2.929810518	0.005125082	0.322115407	-2.141796898
ENSG00000102796	protein_coding	DHRS12	13	-0.656842874	3.969588499	-2.928232383	0.005147239	0.322115407	-2.160115656
ENSG00000088205	protein_coding	DDX18	2	0.291293383	5.715784766	2.925298988	0.005188662	0.322115407	-2.148045751
ENSG00000135114	protein_coding	OASL	12	1.31112827	5.811400717	2.924195899	0.005204318	0.322115407	-2.151130018
ENSG00000104960	protein_coding	PTOV1	19	-0.336711644	5.703028876	-2.920947073	0.005250687	0.322115407	-2.157621578
ENSG00000136279	protein_coding	DBNL	7	-0.249569974	8.682192175	-2.919716825	0.005268345	0.322115407	-2.20916985
ENSG00000087470	protein_coding	DNM1L	12	0.254291794	5.301381815	2.918405369	0.005287231	0.322115407	-2.163223863
ENSG00000150403	protein_coding	TMCO3	13	-0.343230014	5.793225988	-2.915885176	0.005323699	0.322115407	-2.168766325
ENSG00000225828	protein_coding	FAM229A	1	-0.273051705	4.23810004	-2.915858249	0.00532409	0.322115407	-2.181773631
ENSG00000148719	protein_coding	DNAJB12	10	-0.245765979	6.050538914	-2.912676441	0.005370469	0.322115407	-2.175788686
ENSG00000168522	protein_coding	FNTA	8	0.201697086	5.830306232	2.911621476	0.00538593	0.322115407	-2.178121799
ENSG00000134697	protein_coding	GNL2	1	0.307861806	4.290845197	2.910641757	0.005400325	0.322115407	-2.188096388
ENSG00000152778	protein_coding	IFIT5	10	1.073594547	5.817636621	2.910500983	0.005402396	0.322115407	-2.180774495
ENSG00000162236	protein_coding	STX5	11	-0.197873675	5.502799626	-2.908967145	0.005425012	0.322115407	-2.183917188
ENSG00000236008	lncRNA	LINC01814	2	-0.536193759	3.029414507	-2.90827848	0.005435195	0.322115407	-2.287904188
ENSG00000138777	protein_coding	PPA2	4	0.238109492	5.027691024	2.906460805	0.005462158	0.322115407	-2.189688081
ENSG00000181192	protein_coding	DHTKD1	10	-0.32271889	5.843015734	-2.906067966	0.005468001	0.322115407	-2.190319058
ENSG00000107960	protein_coding	STN1	10	-0.340905411	5.38882654	-2.902859202	0.00551595	0.322115407	-2.197265096
ENSG00000090316	protein_coding	MAEA	4	-0.323715053	7.05052513	-2.902855317	0.005516009	0.322115407	-2.200216284
ENSG00000205903	protein_coding	ZNF316	7	-0.295149789	6.483145893	-2.902014501	0.005528637	0.322115407	-2.199242655
ENSG00000099942	protein_coding	CRKL	22	-0.26528206	7.270432578	-2.901599243	0.005534885	0.322115407	-2.204822736
ENSG00000185869	protein_coding	ZNF829	19	0.482494788	2.183205589	2.901190139	0.005541045	0.322115407	-2.420761231
ENSG00000100982	protein_coding	PCIF1	20	-0.201122076	6.208084544	-2.899448282	0.005567348	0.322115407	-2.204713394
ENSG00000168724	protein_coding	DNAJC21	5	0.230029874	4.85301039	2.898153918	0.005586969	0.322115407	-2.208188886
ENSG00000155438	protein_coding	NIFK	2	0.411773239	3.439448477	2.898100836	0.005587775	0.322115407	-2.251408815
ENSG00000103510	protein_coding	KAT8	16	-0.207860446	5.679080306	-2.897883103	0.005591082	0.322115407	-2.208232735
ENSG00000127989	protein_coding	MTERF1	7	0.379024554	3.724976932	2.897753272	0.005593055	0.322115407	-2.234947941
ENSG00000240225	transcribed_unprocessed_pseudogene	ZNF542P	19	0.643101377	3.463078384	2.89533248	0.005629961	0.322115407	-2.259339629
ENSG00000164022	protein_coding	AIMP1	4	0.332260289	4.576916411	2.894863094	0.005637143	0.322115407	-2.216751287
ENSG00000197044	protein_coding	ZNF441	19	0.619552993	3.226769013	2.893022106	0.005665394	0.322115407	-2.28301392
ENSG00000241258	protein_coding	CRCP	7	-0.199819169	4.846383275	-2.892024226	0.005680762	0.322115407	-2.221780441
ENSG00000217527	transcribed_processed_pseudogene	RPS16P5	6	-0.434981693	3.277568415	-2.888487781	0.005735539	0.322115407	-2.292479425
ENSG00000083838	protein_coding	ZNF446	19	-0.282694389	3.179053012	-2.88732189	0.005753705	0.322115407	-2.305121953
ENSG00000139722	protein_coding	VPS37B	12	-0.279599831	6.181876123	-2.88630401	0.005769608	0.322115407	-2.233434045
ENSG00000160703	protein_coding	NLRX1	11	-0.413479528	5.025579277	-2.885897455	0.005775972	0.322115407	-2.234404921
ENSG00000173145	protein_coding	NOC3L	10	0.417592564	3.840406407	2.882505171	0.005829323	0.322115407	-2.260797108
ENSG00000203668	protein_coding	CHML	1	0.452892002	4.282571724	2.88243662	0.005830406	0.322115407	-2.247389703
ENSG00000136273	protein_coding	HUS1	7	0.242938043	4.830454764	2.881973798	0.005837721	0.322115407	-2.243280862
ENSG00000197056	protein_coding	ZMYM1	1	0.363678735	3.886727843	2.879718873	0.005873486	0.322115407	-2.266346031
ENSG00000168275	protein_coding	COA6	1	0.514536518	2.298931265	2.873542137	0.005972497	0.322115407	-2.428137125
ENSG00000100030	protein_coding	MAPK1	22	-0.29217551	8.413813107	-2.87260368	0.005987676	0.322115407	-2.294366494
ENSG00000081386	protein_coding	ZNF510	9	0.345544133	4.305701042	2.872167553	0.005994741	0.322115407	-2.269109932
ENSG00000106299	protein_coding	WASL	7	0.191222958	4.435796143	2.870906411	0.006015217	0.322115407	-2.269818596
ENSG00000198707	protein_coding	CEP290	12	0.514568925	4.340387686	2.865124261	0.00610993	0.322115407	-2.283268147
ENSG00000105323	protein_coding	HNRNPUL1	19	-0.247655761	8.025243655	-2.864330687	0.006123037	0.322115407	-2.297884654
ENSG00000143033	protein_coding	MTF2	1	0.266529227	5.368314573	2.864165079	0.006125775	0.322115407	-2.281489278
ENSG00000196670	protein_coding	ZFP62	5	0.344604765	4.329700469	2.863112432	0.006143208	0.322115407	-2.288275984
ENSG00000113719	protein_coding	ERGIC1	5	-0.468290782	8.160422368	-2.862149914	0.006159188	0.322115407	-2.304711673
ENSG00000130939	protein_coding	UBE4B	1	-0.273758974	6.922902746	-2.861833625	0.006164448	0.322115407	-2.286966196
ENSG00000145781	protein_coding	COMMD10	5	0.239769306	4.263135579	2.861656084	0.006167402	0.322115407	-2.292181548
ENSG00000230751	lncRNA	AC007036.2	7	-0.545028977	1.622373984	-2.86002288	0.006194639	0.322115407	-2.716503425
ENSG00000105656	protein_coding	ELL	19	-0.428799777	7.003560922	-2.858600467	0.006218452	0.322115407	-2.294378145
ENSG00000144161	protein_coding	ZC3H8	2	0.394505323	3.522995428	2.858049332	0.006227702	0.322115407	-2.331387579
ENSG00000255529	protein_coding	POLR2M	15	0.390447057	3.580695809	2.857861685	0.006230854	0.322115407	-2.323162754
ENSG00000139679	protein_coding	LPAR6	13	0.676985088	4.628945281	2.855288561	0.006274227	0.322115407	-2.301058685
ENSG00000159761	protein_coding	C16orf86	16	-0.415001659	1.597006607	-2.854581063	0.006286201	0.322115407	-2.691195059
ENSG00000174953	protein_coding	DHX36	3	0.297756587	5.552186667	2.854420308	0.006288925	0.322115407	-2.302795924
ENSG00000132485	protein_coding	ZRANB2	1	0.38524073	6.301294746	2.852459954	0.006322229	0.322115407	-2.306493801
ENSG00000120526	protein_coding	NUDCD1	8	0.535934954	3.047477658	2.851128039	0.00634495	0.322115407	-2.381353654
ENSG00000120686	protein_coding	UFM1	13	0.373399477	4.989524023	2.849295388	0.006376337	0.322115407	-2.313245463
ENSG00000175215	protein_coding	CTDSP2	12	-0.349601243	8.69730895	-2.849035329	0.006380802	0.322115407	-2.350949915
ENSG00000106714	protein_coding	CNTNAP3	9	-1.548245863	5.263406209	-2.848119675	0.006396548	0.322115407	-2.315796332
ENSG00000183688	protein_coding	RFLNB	17	-0.641344129	2.196167217	-2.846339469	0.006427264	0.322115407	-2.556240577
ENSG00000144895	protein_coding	EIF2A	3	0.288237464	5.387206331	2.846114468	0.006431156	0.322115407	-2.3206402
ENSG00000131242	protein_coding	RAB11FIP4	17	-0.339804497	7.304665126	-2.844711975	0.006455465	0.322115407	-2.325641442
ENSG00000261367	lncRNA	AC012645.2	16	-1.072041535	1.228295579	-2.843029773	0.006484735	0.322115407	-2.971538149
ENSG00000213390	protein_coding	ARHGAP19	10	-0.340637314	4.903268811	-2.839797994	0.006541311	0.322115407	-2.333635092
ENSG00000158480	protein_coding	SPATA2	20	-0.283052118	4.32787706	-2.836305019	0.006602974	0.322115407	-2.346414125
ENSG00000162613	protein_coding	FUBP1	1	0.259847956	6.903731732	2.83568796	0.006613923	0.322115407	-2.342957953
ENSG00000154719	protein_coding	MRPL39	21	0.462037439	2.723058134	2.834585982	0.006633519	0.322115407	-2.443820983
ENSG00000143393	protein_coding	PI4KB	1	-0.198060593	6.717421335	-2.832954211	0.006662633	0.322115407	-2.348206153
ENSG00000124422	protein_coding	USP22	17	-0.212975024	7.482338191	-2.832349315	0.006673456	0.322115407	-2.353312885
ENSG00000279330	TEC	AJ003147.3	16	-0.411131743	3.864273696	-2.826996624	0.00676994	0.322115407	-2.381863603
ENSG00000170876	protein_coding	TMEM43	3	-0.333185336	6.625709995	-2.825914771	0.006789596	0.322115407	-2.363229258
ENSG00000186625	protein_coding	KATNA1	6	0.258706171	3.630787792	2.824572687	0.006814055	0.322115407	-2.389838705
ENSG00000122068	protein_coding	FYTTD1	3	0.324797212	5.404416989	2.824158611	0.006821618	0.322115407	-2.367784371
ENSG00000005007	protein_coding	UPF1	19	-0.294600305	7.889360818	-2.8234643	0.006834316	0.322115407	-2.378111181
ENSG00000160741	protein_coding	CRTC2	1	-0.232981661	6.036058192	-2.822851807	0.006845536	0.322115407	-2.370899268
ENSG00000144840	protein_coding	RABL3	3	0.350901857	3.803622587	2.820128104	0.006895638	0.322115407	-2.39097401
ENSG00000072042	protein_coding	RDH11	14	0.226546997	4.46466223	2.819451959	0.006908129	0.322115407	-2.378259715
ENSG00000169599	protein_coding	NFU1	2	0.325396688	2.810377867	2.819388353	0.006909305	0.322115407	-2.462547802
ENSG00000136631	protein_coding	VPS45	1	0.27666917	4.477133062	2.818772192	0.006920707	0.322115407	-2.379312687
ENSG00000147679	protein_coding	UTP23	8	0.268768413	4.09709929	2.818651644	0.006922939	0.322115407	-2.384904391
ENSG00000105176	protein_coding	URI1	19	0.340626946	5.55890005	2.818628248	0.006923373	0.322115407	-2.379940475
ENSG00000005801	protein_coding	ZNF195	11	0.297380299	5.124032666	2.817945732	0.006936028	0.322115407	-2.380592061
ENSG00000100024	protein_coding	UPB1	22	0.803843522	2.583302029	2.817627786	0.00694193	0.322115407	-2.4881985
ENSG00000165219	protein_coding	GAPVD1	9	-0.176563526	7.068384469	-2.817453704	0.006945164	0.322115407	-2.381746057
ENSG00000198464	protein_coding	ZNF480	19	0.395044406	3.466825955	2.817223896	0.006949435	0.322115407	-2.412279797
ENSG00000120318	protein_coding	ARAP3	5	-0.635593575	6.859913753	-2.816101482	0.00697033	0.322115407	-2.38404747
ENSG00000104973	protein_coding	MED25	19	-0.532160496	7.437955445	-2.813283523	0.007023045	0.322115407	-2.392417723
ENSG00000153006	protein_coding	SREK1IP1	5	0.328372822	4.379471098	2.812705974	0.007033895	0.322115407	-2.392695533
ENSG00000077380	protein_coding	DYNC1I2	2	0.28967205	4.972163604	2.812231537	0.007042819	0.322115407	-2.392454008
ENSG00000120963	protein_coding	ZNF706	8	0.226877034	5.634936179	2.811625665	0.007054231	0.322115407	-2.395077095
ENSG00000136715	protein_coding	SAP130	2	-0.241058236	5.354746102	-2.81009024	0.007083228	0.322115407	-2.397726899
ENSG00000213066	protein_coding	FGFR1OP	6	-0.39187575	4.672872241	-2.809557607	0.007093313	0.322115407	-2.398696543
ENSG00000213593	protein_coding	TMX2	11	0.232353396	4.093767692	2.807945609	0.007123915	0.322115407	-2.407817317
ENSG00000066651	protein_coding	TRMT11	6	0.386006402	3.684043734	2.807116735	0.007139698	0.322115407	-2.423249661
ENSG00000180479	protein_coding	ZNF571	19	0.512980841	2.155155445	2.805544439	0.007169725	0.322115407	-2.588041907
ENSG00000164172	protein_coding	MOCS2	5	0.492396274	3.060326263	2.804539245	0.007188983	0.322115407	-2.467703403
ENSG00000265195	miRNA	MIR4312	15	-0.469945983	2.523977331	-2.803447189	0.007209959	0.322115407	-2.564932186
ENSG00000171566	protein_coding	PLRG1	4	0.320682054	4.571512957	2.796654486	0.007341711	0.322115407	-2.425254739
ENSG00000246363	lncRNA	LINC02458	12	-1.689396343	0.722213525	-2.796044123	0.007353658	0.322115407	-3.259483433
ENSG00000153989	protein_coding	NUS1	6	0.263920135	5.223493341	2.79569801	0.007360441	0.322115407	-2.428314909
ENSG00000166716	protein_coding	ZNF592	15	-0.291039666	7.532386337	-2.795601678	0.00736233	0.322115407	-2.430250815
ENSG00000126746	protein_coding	ZNF384	12	-0.19223806	5.653303778	-2.795192639	0.007370355	0.322115407	-2.43024126
ENSG00000187608	protein_coding	ISG15	1	1.746565569	5.978600582	2.79428812	0.00738813	0.322115407	-2.430092103
ENSG00000138107	protein_coding	ACTR1A	10	-0.228418641	6.473762801	-2.792038535	0.007432509	0.322115407	-2.435471149
ENSG00000104969	protein_coding	SGTA	19	-0.222437111	5.10989887	-2.789770953	0.007477492	0.322115407	-2.440174948
ENSG00000159593	protein_coding	NAE1	16	0.386497463	4.001470404	2.78953758	0.007482136	0.322115407	-2.447668471
ENSG00000074201	protein_coding	CLNS1A	11	0.238659883	5.252989722	2.786955333	0.007533697	0.322115407	-2.446939167
ENSG00000196110	protein_coding	ZNF699	19	0.199424445	3.971661767	2.785525198	0.007562395	0.322115407	-2.456217954
ENSG00000148297	protein_coding	MED22	9	-0.287354246	2.777616457	-2.785293594	0.007567052	0.322115407	-2.546344904
ENSG00000141376	protein_coding	BCAS3	17	-0.2000582	6.352280723	-2.784907413	0.007574823	0.322115407	-2.451264762
ENSG00000196544	protein_coding	BORCS6	17	-0.257973677	4.664710863	-2.784422178	0.007584597	0.322115407	-2.450896932
ENSG00000177731	protein_coding	FLII	17	-0.320108701	7.454037508	-2.783788015	0.00759739	0.322115407	-2.454127244
ENSG00000189227	protein_coding	C15orf61	15	0.360735353	2.224132848	2.783453774	0.00760414	0.322115407	-2.620608157
ENSG00000121680	protein_coding	PEX16	11	-0.178075399	5.210973322	-2.780421264	0.007665637	0.322115407	-2.460419274
ENSG00000138382	protein_coding	METTL5	2	0.410820593	3.052892094	2.780273211	0.007668652	0.322115407	-2.509293118
ENSG00000169385	protein_coding	RNASE2	14	1.11197132	2.77127852	2.778720708	0.007700324	0.322115407	-2.54230927
ENSG00000115548	protein_coding	KDM3A	2	-0.188481274	7.085101983	-2.778341828	0.007708072	0.322115407	-2.463639009
ENSG00000148200	protein_coding	NR6A1	9	-0.533939615	3.688530195	-2.777633255	0.007722582	0.322115407	-2.482020429
ENSG00000227345	protein_coding	PARG	10	0.23475881	5.099997415	2.777447187	0.007726396	0.322115407	-2.46637763
ENSG00000156030	protein_coding	ELMSAN1	14	-0.288966708	7.476108182	-2.776923665	0.007737137	0.322115407	-2.468249949
ENSG00000102189	protein_coding	EEA1	12	0.339309682	5.06435784	2.776006636	0.007755985	0.322115407	-2.469434958
ENSG00000171310	protein_coding	CHST11	12	-0.373636027	7.774250658	-2.775924946	0.007757666	0.322115407	-2.473357848
ENSG00000134330	protein_coding	IAH1	2	0.225115215	4.58331591	2.775673149	0.00776285	0.322115407	-2.469144346
ENSG00000122435	protein_coding	TRMT13	1	0.423029723	4.201810014	2.775205426	0.007772487	0.322115407	-2.473285146
ENSG00000134107	protein_coding	BHLHE40	3	-0.471919396	5.935584441	-2.773318752	0.007811474	0.322115407	-2.476855817
ENSG00000028203	protein_coding	VEZT	12	0.22677387	4.904731647	2.772510713	0.007828227	0.322115407	-2.476209681
ENSG00000258111	processed_pseudogene	AC079316.1	12	-0.474096996	3.92444183	-2.76954878	0.00788992	0.322115407	-2.494889191
ENSG00000136147	protein_coding	PHF11	13	0.49283829	6.129202234	2.769255856	0.007896046	0.322115407	-2.484225832
ENSG00000148459	protein_coding	PDSS1	10	0.315024588	2.452110721	2.768332532	0.007915382	0.322115407	-2.599603709
ENSG00000174501	protein_coding	ANKRD36C	2	0.486962524	5.722953438	2.76790716	0.007924306	0.322115407	-2.488055742
ENSG00000266934	lncRNA	AC005746.1	17	-0.343302838	2.239958926	-2.767280539	0.007937467	0.322115407	-2.672173149
ENSG00000163050	protein_coding	COQ8A	1	-0.35722039	5.900005934	-2.765906537	0.007966398	0.322115407	-2.492670259
ENSG00000197302	protein_coding	ZNF720	16	0.302812762	4.267739709	2.764690982	0.007992073	0.322115407	-2.493232624
ENSG00000196182	protein_coding	STK40	1	-0.429182203	7.974234647	-2.764440649	0.007997371	0.322115407	-2.500289344
ENSG00000211673	IG_V_gene	IGLV3-1	22	1.321555907	1.420926337	2.763177533	0.008024148	0.322115407	-2.895770062
ENSG00000169925	protein_coding	BRD3	9	-0.254870474	6.324938045	-2.762282487	0.008043172	0.322115407	-2.499136032
ENSG00000173153	protein_coding	ESRRA	11	-0.259771405	5.939020719	-2.757675809	0.008141749	0.322115407	-2.509985374
ENSG00000248905	protein_coding	FMN1	15	0.947838355	3.492253071	2.756281685	0.0081718	0.322115407	-2.53236129
ENSG00000113387	protein_coding	SUB1	5	0.405353853	6.067105979	2.755716501	0.008184012	0.322115407	-2.513155069
ENSG00000176102	protein_coding	CSTF3	11	0.317322228	4.132672856	2.755447849	0.008189823	0.322115407	-2.514049685
ENSG00000279433	TEC	AC018529.3	18	-0.359640083	4.927948445	-2.754819575	0.008203427	0.322115407	-2.512926956
ENSG00000267680	protein_coding	ZNF224	19	0.206244466	5.604323932	2.753628902	0.008229265	0.322115407	-2.518503249
ENSG00000167202	protein_coding	TBC1D2B	15	-0.317973648	7.113288859	-2.750249352	0.008303013	0.322115407	-2.521985084
ENSG00000125870	protein_coding	SNRPB2	20	0.458548769	3.637614101	2.750098776	0.008306313	0.322115407	-2.533517255
ENSG00000143418	protein_coding	CERS2	1	-0.222434999	6.821643897	-2.749453948	0.008320459	0.322115407	-2.52400617
ENSG00000126005	protein_coding	MMP24OS	20	-0.251271392	5.563840835	-2.748887482	0.008332904	0.322115407	-2.528371319
ENSG00000169221	protein_coding	TBC1D10B	16	-0.250503326	6.483735041	-2.747903839	0.008354554	0.322115407	-2.528482452
ENSG00000126777	protein_coding	KTN1	14	0.371150396	6.097489997	2.747712525	0.008358771	0.322115407	-2.530039481
ENSG00000077549	protein_coding	CAPZB	1	-0.2436992	8.10100474	-2.743956242	0.008441967	0.322115407	-2.543789831
ENSG00000197971	protein_coding	MBP	18	-0.345140517	8.993108023	-2.743787265	0.008445727	0.322115407	-2.569066137
ENSG00000149925	protein_coding	ALDOA	16	-0.373010618	2.641920192	-2.743487575	0.0084524	0.322115407	-2.638410282
ENSG00000180488	protein_coding	MIGA1	1	0.244035878	4.918248301	2.743173063	0.008459408	0.322115407	-2.537547838
ENSG00000164134	protein_coding	NAA15	4	0.341130159	5.582361821	2.740422323	0.008520933	0.322115407	-2.546266964
ENSG00000138303	protein_coding	ASCC1	10	0.257391543	3.93381031	2.73994478	0.008531656	0.322115407	-2.549501957
ENSG00000100578	protein_coding	KIAA0586	14	0.267847082	5.437708847	2.738149788	0.008572072	0.322115407	-2.550686345
ENSG00000253738	lncRNA	OTUD6B-AS1	8	0.632184363	3.487176147	2.737805549	0.008579843	0.322115407	-2.562773401
ENSG00000144589	protein_coding	STK11IP	2	-0.300155941	4.996439957	-2.73774533	0.008581203	0.322115407	-2.549317391
ENSG00000065970	protein_coding	FOXJ2	12	-0.267402869	5.941710768	-2.733664691	0.008673832	0.322115407	-2.560734039
ENSG00000145244	protein_coding	CORIN	4	-1.590141467	1.060775193	-2.733129148	0.008686056	0.322115407	-3.089517225
ENSG00000182400	protein_coding	TRAPPC6B	14	0.281063729	4.796600277	2.733061112	0.00868761	0.322115407	-2.558191442
ENSG00000243466	IG_V_gene	IGKV1-5	2	1.575108007	2.616470726	2.732646152	0.008697095	0.322115407	-2.676993914
ENSG00000162961	protein_coding	DPY30	2	0.374308479	3.562039008	2.73240803	0.008702542	0.322115407	-2.574646219
ENSG00000253320	lncRNA	AZIN1-AS1	8	-0.392577992	3.396874305	-2.730483225	0.008746687	0.322115407	-2.592573897
ENSG00000166024	protein_coding	R3HCC1L	10	0.2437629	4.974293238	2.729468729	0.008770037	0.322115407	-2.56662764
ENSG00000268403	lncRNA	AC132192.2	11	0.362120041	1.834197463	2.728111521	0.008801365	0.322115407	-2.789116124
ENSG00000196172	protein_coding	ZNF681	19	0.632717498	2.093051247	2.727784132	0.008808937	0.322115407	-2.749800683
ENSG00000165280	protein_coding	VCP	9	-0.217416214	7.526836456	-2.723964422	0.008897731	0.322115407	-2.576889019
ENSG00000162813	protein_coding	BPNT1	1	0.322277864	3.536807796	2.723235992	0.008914757	0.322115407	-2.592119226
ENSG00000224470	protein_coding	ATXN1L	16	-0.178379178	6.17266246	-2.722302663	0.008936616	0.322115407	-2.583780131
ENSG00000180257	protein_coding	ZNF816	19	0.528016955	2.119723102	2.722115371	0.008941009	0.322115407	-2.728953865
ENSG00000259959	lncRNA	AC107068.1	4	-0.912944743	2.888881914	-2.721758936	0.008949374	0.322115407	-2.670181154
ENSG00000231113	lncRNA	AL035587.1	6	-0.349058222	4.365485539	-2.721298226	0.008960196	0.322115407	-2.582395684
ENSG00000163322	protein_coding	ABRAXAS1	4	0.29529608	3.968503847	2.720596252	0.00897671	0.322115407	-2.587297435
ENSG00000182150	protein_coding	ERCC6L2	9	0.227204887	6.005670293	2.72041308	0.008981023	0.322115407	-2.588034431
ENSG00000138385	protein_coding	SSB	2	0.639952069	4.158687863	2.719460523	0.009003486	0.322115407	-2.586324447
ENSG00000259865	lncRNA	AL390728.6	1	0.472786902	3.018311548	2.718961922	0.009015265	0.322115407	-2.638957127
ENSG00000163577	protein_coding	EIF5A2	3	0.475101356	2.461239107	2.718587689	0.009024114	0.322115407	-2.694854955
ENSG00000012232	protein_coding	EXTL3	8	-0.42772371	6.865295392	-2.715683064	0.009093075	0.323083375	-2.593963463
ENSG00000173801	protein_coding	JUP	17	0.989190741	4.368489937	2.712862454	0.009160504	0.323083375	-2.599154103
ENSG00000179583	protein_coding	CIITA	16	-0.421537316	8.019068829	-2.712711013	0.009164138	0.323083375	-2.603843515
ENSG00000197498	protein_coding	RPF2	6	0.403935528	2.72424846	2.710440048	0.009218781	0.323083375	-2.676939374
ENSG00000103502	protein_coding	CDIPT	16	-0.408894079	6.512038604	-2.710384558	0.00922012	0.323083375	-2.607004331
ENSG00000049239	protein_coding	H6PD	1	-0.374899005	6.733079833	-2.710269294	0.009222902	0.323083375	-2.605561274
ENSG00000160336	protein_coding	ZNF761	19	0.476114707	2.18688691	2.708665591	0.009261686	0.323083375	-2.751210472
ENSG00000162614	protein_coding	NEXN	1	0.842698846	1.784787444	2.708073115	0.009276053	0.323083375	-2.820104204
ENSG00000198899	protein_coding	MT-ATP6	MT	-0.423242351	8.083195072	-2.707182514	0.009297686	0.323083375	-2.616205787
ENSG00000168303	protein_coding	MPLKIP	7	0.2014192	4.696370325	2.706501468	0.009314261	0.323083375	-2.612624391
ENSG00000106355	protein_coding	LSM5	7	0.435954077	1.860670147	2.706457737	0.009315327	0.323083375	-2.82682081
ENSG00000156858	protein_coding	PRR14	16	-0.255896667	5.604084483	-2.703318296	0.009392092	0.323127941	-2.624092238
ENSG00000161057	protein_coding	PSMC2	7	0.432702773	4.41453197	2.702294914	0.009417241	0.323127941	-2.62038915
ENSG00000197050	protein_coding	ZNF420	19	0.43455605	2.991604582	2.701222448	0.009443663	0.323127941	-2.669653545
ENSG00000105700	protein_coding	KXD1	19	-0.16184239	5.789699188	-2.70009825	0.009471432	0.323127941	-2.631120336
ENSG00000167302	protein_coding	TEPSIN	17	-0.266783802	5.913546094	-2.699398758	0.009488749	0.323127941	-2.632510697
ENSG00000125386	protein_coding	FAM193A	4	-0.194228388	6.441613222	-2.698233222	0.009517667	0.323127941	-2.632333043
ENSG00000163714	protein_coding	U2SURP	3	0.307874959	6.630170524	2.698157556	0.009519547	0.323127941	-2.630576366
ENSG00000171295	protein_coding	ZNF440	19	0.235772596	4.083117095	2.696773813	0.009553991	0.323127941	-2.633156294
ENSG00000231551	transcribed_unprocessed_pseudogene	AC245100.4	1	0.449723286	1.542635722	2.695886095	0.009576148	0.323127941	-2.89157739
ENSG00000012822	protein_coding	CALCOCO1	12	-0.233257316	7.027176274	-2.693432003	0.009637646	0.323127941	-2.638884448
ENSG00000163644	protein_coding	PPM1K	4	0.410914016	6.420465101	2.693041924	0.009647455	0.323127941	-2.643021366
ENSG00000099308	protein_coding	MAST3	19	-0.405434726	8.24248018	-2.692693109	0.009656234	0.323127941	-2.647022687
ENSG00000116985	protein_coding	BMP8B	1	0.597841294	1.383306023	2.692227028	0.009667975	0.323127941	-2.953608015
ENSG00000204217	protein_coding	BMPR2	2	0.324880275	6.002035459	2.691034547	0.009698076	0.323127941	-2.649205042
ENSG00000158156	protein_coding	XKR8	1	-0.482166229	5.750177498	-2.690978503	0.009699493	0.323127941	-2.649867018
ENSG00000115816	protein_coding	CEBPZ	2	0.456036906	4.438315918	2.690926724	0.009700802	0.323127941	-2.643467088
ENSG00000096093	protein_coding	EFHC1	6	-0.377499815	3.288014502	-2.689367874	0.00974029	0.323642189	-2.683554865
ENSG00000163811	protein_coding	WDR43	2	0.319467019	4.975851822	2.687161946	0.009796423	0.32426374	-2.654216306
ENSG00000170242	protein_coding	USP47	11	0.305322309	6.16187745	2.68674018	0.009807189	0.32426374	-2.657081156
ENSG00000170310	protein_coding	STX8	17	0.309573531	3.653668398	2.683207953	0.009897781	0.324373175	-2.668021607
ENSG00000204560	protein_coding	DHX16	6	-0.167531079	5.317419961	-2.683186928	0.009898323	0.324373175	-2.664654121
ENSG00000214106	lncRNA	PAXIP1-AS2	7	0.221537681	4.56593476	2.683127019	0.009899866	0.324373175	-2.659703161
ENSG00000168397	protein_coding	ATG4B	2	-0.209907013	5.856842273	-2.681777264	0.009934693	0.324373175	-2.669205494
ENSG00000227671	transcribed_unprocessed_pseudogene	AL390728.4	1	0.275059763	5.750365365	2.681642482	0.009938176	0.324373175	-2.669285973
ENSG00000259943	lncRNA	AL050341.2	1	0.425494234	1.568407293	2.680987385	0.009955125	0.324373175	-2.926398619
ENSG00000248791	processed_pseudogene	AC010627.1	5	0.518470924	1.534114262	2.678383924	0.010022746	0.325787654	-2.91914019
ENSG00000163938	protein_coding	GNL3	3	0.486730358	4.184102033	2.677285574	0.0100514	0.325931771	-2.671098511
ENSG00000118418	protein_coding	HMGN3	6	0.439767365	3.427469683	2.675251024	0.010104676	0.326635326	-2.690811654
ENSG00000241163	lncRNA	LINC00877	3	-0.666599747	5.118250906	-2.674605201	0.010121642	0.326635326	-2.680112452
ENSG00000111540	protein_coding	RAB5B	12	-0.296342144	7.337097591	-2.671703686	0.010198186	0.327551869	-2.68211377
ENSG00000272335	lncRNA	AC093297.2	5	0.415639192	2.745066095	2.670743281	0.010223639	0.327551869	-2.748416103
ENSG00000181029	protein_coding	TRAPPC5	19	-0.408184956	3.873338034	-2.670486212	0.010230462	0.327551869	-2.691788489
ENSG00000148690	protein_coding	FRA10AC1	10	0.417740645	4.240821645	2.668400398	0.010285976	0.327551869	-2.688765013
ENSG00000188157	protein_coding	AGRN	1	1.012827141	3.774693795	2.667972722	0.010297393	0.327551869	-2.69551922
ENSG00000101474	protein_coding	APMAP	20	-0.419403588	6.974151556	-2.667812289	0.010301679	0.327551869	-2.690862733
ENSG00000075790	protein_coding	BCAP29	7	0.362282222	2.780366557	2.666338345	0.010341129	0.327551869	-2.745764576
ENSG00000203721	lncRNA	LINC00862	1	-0.722986583	2.64654818	-2.665349006	0.010367687	0.327551869	-2.783575494
ENSG00000176731	protein_coding	RBIS	8	0.502212636	3.5109916	2.66512883	0.010373606	0.327551869	-2.70745955
ENSG00000204351	protein_coding	SKIV2L	6	-0.223324997	5.474400455	-2.663019487	0.010430467	0.327551869	-2.707025993
ENSG00000198887	protein_coding	SMC5	9	0.357934526	5.595648919	2.662865948	0.010434617	0.327551869	-2.707968012
ENSG00000196458	protein_coding	ZNF605	12	0.454488431	3.524687263	2.66248662	0.010444877	0.327551869	-2.709231611
ENSG00000167967	protein_coding	E4F1	16	-0.221345304	5.258269139	-2.660992876	0.010485368	0.327551869	-2.709608404
ENSG00000197530	protein_coding	MIB2	1	-0.292135623	5.364495908	-2.660449722	0.010500127	0.327551869	-2.711445615
ENSG00000011405	protein_coding	PIK3C2A	11	0.220637568	6.016033542	2.659454155	0.010527228	0.327551869	-2.714547766
ENSG00000139644	protein_coding	TMBIM6	12	-0.251667973	8.904972103	-2.659004372	0.010539493	0.327551869	-2.727373832
ENSG00000188725	protein_coding	SMIM15	5	0.33770591	3.841109008	2.655581844	0.010633252	0.329121607	-2.716559464
ENSG00000151148	protein_coding	UBE3B	12	-0.195139837	6.468094859	-2.655375942	0.010638916	0.329121607	-2.720651
ENSG00000197081	protein_coding	IGF2R	6	-0.569107626	10.39010197	-2.653757337	0.010683545	0.32974418	-2.799119291
ENSG00000160209	protein_coding	PDXK	21	-0.257583588	7.101967063	-2.650106795	0.010784828	0.332108544	-2.726583498
ENSG00000181610	protein_coding	MRPS23	17	0.28363078	3.387342444	2.648264595	0.010836273	0.332930877	-2.742760348
ENSG00000144283	protein_coding	PKP4	2	-0.395842876	4.443750485	-2.646792326	0.010877548	0.333191827	-2.731815966
ENSG00000036549	protein_coding	AC118549.1	1	0.313753419	5.491289834	2.645905174	0.01090249	0.333191827	-2.742249213
ENSG00000204673	protein_coding	AKT1S1	19	-0.447058238	5.255300148	-2.644138573	0.010952311	0.333191827	-2.743756331
ENSG00000106330	protein_coding	MOSPD3	7	-0.309954054	2.723229049	-2.643779486	0.010962464	0.333191827	-2.803400558
ENSG00000114626	protein_coding	ABTB1	3	-0.508126558	9.164551476	-2.642504561	0.010998579	0.333191827	-2.764883866
ENSG00000008083	protein_coding	JARID2	6	-0.266331943	7.492799543	-2.642169367	0.011008092	0.333191827	-2.741113515
ENSG00000005700	protein_coding	IBTK	6	0.275704428	4.580888494	2.641817588	0.011018085	0.333191827	-2.743713939
ENSG00000152219	protein_coding	ARL14EP	11	0.385820499	4.474246345	2.640303773	0.011061178	0.333307977	-2.745897811
ENSG00000285106	lncRNA	AC016831.7	7	-0.642480847	4.507831573	-2.639943323	0.011071462	0.333307977	-2.745801513
ENSG00000073910	protein_coding	FRY	13	-0.430605396	8.055050101	-2.635974071	0.011185286	0.335149602	-2.755598982
ENSG00000141480	protein_coding	ARRB2	17	-0.426379486	8.818320751	-2.634677753	0.011222691	0.335149602	-2.771212815
ENSG00000009830	protein_coding	POMT2	14	-0.317676464	2.666103171	-2.634016997	0.011241801	0.335149602	-2.82784166
ENSG00000161217	protein_coding	PCYT1A	3	-0.255494993	6.625426681	-2.633535363	0.011255749	0.335149602	-2.763305201
ENSG00000187446	protein_coding	CHP1	15	-0.353131097	6.549191575	-2.633486622	0.011257161	0.335149602	-2.764042566
ENSG00000134086	protein_coding	VHL	3	-0.156460558	6.360258362	-2.632469143	0.011286683	0.335286749	-2.767950393
ENSG00000136522	protein_coding	MRPL47	3	0.522743749	2.653412474	2.627818542	0.011422524	0.338574674	-2.825649654
ENSG00000087302	protein_coding	RTRAF	14	0.318623297	4.559607393	2.625075078	0.011503358	0.340221289	-2.777220065
ENSG00000157954	protein_coding	WIPI2	7	-0.273484802	7.019602846	-2.624157841	0.0115305	0.340276182	-2.779273084
ENSG00000102738	protein_coding	MRPS31	13	0.313731873	3.873868962	2.621605248	0.011606343	0.340574733	-2.78324646
ENSG00000127081	protein_coding	ZNF484	9	0.324634401	4.524243014	2.619630417	0.011665332	0.340574733	-2.78810325
ENSG00000248527	unprocessed_pseudogene	MTATP6P1	1	-0.423325962	4.58574199	-2.618998735	0.011684258	0.340574733	-2.788253525
ENSG00000177156	protein_coding	TALDO1	11	-0.490605729	8.432811761	-2.618935534	0.011686153	0.340574733	-2.792542562
ENSG00000263002	protein_coding	ZNF234	19	0.261189533	3.940574071	2.61752432	0.011728544	0.340574733	-2.79097386
ENSG00000198000	protein_coding	NOL8	9	0.253167067	5.280826813	2.617519458	0.01172869	0.340574733	-2.799076913
ENSG00000163743	protein_coding	RCHY1	4	0.253082625	4.684419359	2.617064278	0.011742393	0.340574733	-2.794448149
ENSG00000092439	protein_coding	TRPM7	15	0.218999778	6.705807782	2.61697737	0.011745011	0.340574733	-2.795552851
ENSG00000134321	protein_coding	RSAD2	2	1.945769998	6.448928246	2.616201983	0.011768392	0.340574733	-2.79261225
ENSG00000122986	protein_coding	HVCN1	12	-0.336909969	5.994604615	-2.614479313	0.01182049	0.340684668	-2.807494706
ENSG00000185596	transcribed_unprocessed_pseudogene	WASH3P	15	-0.27341095	3.730223311	-2.614047944	0.011833568	0.340684668	-2.801623375
ENSG00000140006	protein_coding	WDR89	14	0.444951506	3.416442988	2.613291503	0.011856534	0.340684668	-2.807955875
ENSG00000136868	protein_coding	SLC31A1	9	-0.423578664	4.794015059	-2.611709173	0.011904707	0.340684668	-2.805200315
ENSG00000100647	protein_coding	SUSD6	14	-0.449990492	8.230253476	-2.611351187	0.011915631	0.340684668	-2.804557174
ENSG00000088888	protein_coding	MAVS	20	-0.169321924	7.562897278	-2.610098778	0.011953918	0.340684668	-2.804280633
ENSG00000122390	protein_coding	NAA60	16	-0.183873902	5.77687533	-2.608913262	0.011990264	0.340684668	-2.818981776
ENSG00000115514	protein_coding	TXNDC9	2	0.337791026	3.641601381	2.608598669	0.011999926	0.340684668	-2.810741973
ENSG00000235683	processed_pseudogene	AC018442.1	8	-0.38942883	1.940849373	-2.608594969	0.01200004	0.340684668	-2.989356601
ENSG00000160584	protein_coding	SIK3	11	-0.303450897	7.483372082	-2.607341528	0.012038606	0.340869212	-2.809868741
ENSG00000211890	IG_C_gene	IGHA2	14	1.542781983	1.961357123	2.606279013	0.012071387	0.340869212	-2.93974164
ENSG00000128513	protein_coding	POT1	7	0.337814136	4.14625591	2.605918435	0.012082531	0.340869212	-2.812445854
ENSG00000196141	protein_coding	SPATS2L	2	1.301804602	3.4655585	2.603642153	0.012153093	0.342142619	-2.82422521
ENSG00000135766	protein_coding	EGLN1	1	-0.531100814	6.450546784	-2.601124579	0.012231573	0.342562571	-2.830795654
ENSG00000166598	protein_coding	HSP90B1	12	0.427676989	6.454704894	2.599066038	0.012296088	0.342562571	-2.833392902
ENSG00000111300	protein_coding	NAA25	12	0.241877912	5.175964458	2.598493749	0.012314078	0.342562571	-2.836699618
ENSG00000115875	protein_coding	SRSF7	2	0.238528944	6.20768383	2.597016173	0.012360639	0.342562571	-2.840308318
ENSG00000128915	protein_coding	ICE2	15	0.263612439	5.721024373	2.596547358	0.012375445	0.342562571	-2.843795468
ENSG00000055044	protein_coding	NOP58	2	0.411307293	4.95127022	2.596289031	0.012383611	0.342562571	-2.838575637
ENSG00000072864	protein_coding	NDE1	16	-0.312924439	6.120829627	-2.595341153	0.012413615	0.342562571	-2.845846904
ENSG00000135316	protein_coding	SYNCRIP	6	0.277757307	6.428525362	2.58943111	0.012602194	0.342562571	-2.853137356
ENSG00000205581	protein_coding	HMGN1	21	0.299315972	5.863187317	2.589076888	0.012613579	0.342562571	-2.858448571
ENSG00000173114	protein_coding	LRRN3	7	1.249736559	2.798718484	2.588625752	0.012628093	0.342562571	-2.912175312
ENSG00000171827	protein_coding	ZNF570	19	0.340792102	2.898620139	2.588512422	0.012631741	0.342562571	-2.878981368
ENSG00000103978	protein_coding	TMEM87A	15	0.157211858	5.546895927	2.58806317	0.012646213	0.342562571	-2.860692131
ENSG00000116754	protein_coding	SRSF11	1	0.246966292	7.046731	2.587933739	0.012650385	0.342562571	-2.850290258
ENSG00000277449	lncRNA	CEBPB-AS1	20	-0.388712042	1.441688908	-2.58683264	0.01268593	0.342562571	-3.115130049
ENSG00000204469	protein_coding	PRRC2A	6	-0.284126346	7.389529581	-2.586581961	0.012694035	0.342562571	-2.851105104
ENSG00000178177	protein_coding	LCORL	4	0.339882753	5.124922101	2.586572232	0.01269435	0.342562571	-2.860698731
ENSG00000239569	lncRNA	KMT2E-AS1	7	-0.330302694	2.723291855	-2.584536675	0.01276034	0.342562571	-2.907550108
ENSG00000156256	protein_coding	USP16	21	0.308663967	5.266837872	2.584413222	0.012764353	0.342562571	-2.866235567
ENSG00000099875	protein_coding	MKNK2	19	-0.351056758	8.813063557	-2.583903012	0.012780947	0.342562571	-2.865307007
ENSG00000264188	lncRNA	AC106037.2	18	-0.4546244	2.461659214	-2.583512063	0.012793676	0.342562571	-2.942358962
ENSG00000279430	TEC	AL590560.4	1	-0.768687048	1.160989094	-2.58310266	0.012807017	0.342562571	-3.228594169
ENSG00000138138	protein_coding	ATAD1	10	0.306590343	4.766218578	2.5829171	0.012813069	0.342562571	-2.863230879
ENSG00000115295	protein_coding	CLIP4	2	0.233139222	5.777544769	2.582795237	0.012817044	0.342562571	-2.871555342
ENSG00000153790	protein_coding	C7orf31	7	0.276098649	2.509981853	2.582148955	0.012838146	0.342562571	-2.930285972
ENSG00000261221	protein_coding	ZNF865	19	-0.243368821	5.636964862	-2.57932161	0.012930837	0.342562571	-2.878643883
ENSG00000164251	protein_coding	F2RL1	5	-0.879013437	4.708199152	-2.579029421	0.012940451	0.342562571	-2.86843356
ENSG00000114030	protein_coding	KPNA1	3	-0.227648832	6.568087211	-2.578439332	0.012959886	0.342562571	-2.874839485
ENSG00000159792	protein_coding	PSKH1	16	-0.229354045	5.249501012	-2.577798353	0.012981028	0.342562571	-2.878259953
ENSG00000117500	protein_coding	TMED5	1	0.250482441	6.174330886	2.575849273	0.013045508	0.342562571	-2.88328111
ENSG00000130638	protein_coding	ATXN10	22	0.252912929	4.968000157	2.575643793	0.013052322	0.342562571	-2.880587224
ENSG00000166025	protein_coding	AMOTL1	11	-0.545293969	1.737740392	-2.574666818	0.013084768	0.342562571	-3.104727244
ENSG00000175110	protein_coding	MRPS22	3	0.307159294	3.400826183	2.574109024	0.013103326	0.342562571	-2.882117997
ENSG00000236287	protein_coding	ZBED5	11	0.250089356	5.854711932	2.573872332	0.013111207	0.342562571	-2.88937543
ENSG00000072958	protein_coding	AP1M1	19	-0.192167473	6.60037305	-2.57343235	0.01312587	0.342562571	-2.884789667
ENSG00000198042	protein_coding	MAK16	8	0.304416542	3.496490164	2.571146952	0.013202275	0.342562571	-2.885723643
ENSG00000006062	protein_coding	MAP3K14	17	-0.235611726	5.964879982	-2.56809128	0.013305063	0.342562571	-2.901289206
ENSG00000140443	protein_coding	IGF1R	15	-0.581130612	7.94959025	-2.56661763	0.013354895	0.342562571	-2.888461628
ENSG00000238160	lncRNA	AC116366.2	5	-0.618432945	5.00729823	-2.566576541	0.013356287	0.342562571	-2.897059442
ENSG00000136731	protein_coding	UGGT1	2	-0.167473459	7.26481998	-2.566569235	0.013356534	0.342562571	-2.891052482
ENSG00000113013	protein_coding	HSPA9	5	0.232997294	6.160718279	2.566539194	0.013357552	0.342562571	-2.90224334
ENSG00000132530	protein_coding	XAF1	17	1.129366482	7.479976515	2.566411058	0.013361894	0.342562571	-2.888919263
ENSG00000228223	lncRNA	HCG11	6	0.296572652	3.501212182	2.564284351	0.013434143	0.342562571	-2.897027135
ENSG00000286127	lncRNA	AP000553.8	22	-0.481699243	1.315528332	-2.564167592	0.01343812	0.342562571	-3.196226015
ENSG00000115368	protein_coding	WDR75	2	0.279040509	4.97053788	2.564077587	0.013441186	0.342562571	-2.903675981
ENSG00000143624	protein_coding	INTS3	1	-0.312969664	5.781189131	-2.563260592	0.013469049	0.342562571	-2.911054147
ENSG00000111707	protein_coding	SUDS3	12	-0.244801622	6.288329697	-2.562644306	0.013490102	0.342562571	-2.909725128
ENSG00000124702	protein_coding	KLHDC3	6	-0.181998499	5.586368627	-2.562304662	0.013501717	0.342562571	-2.912501273
ENSG00000269858	protein_coding	EGLN2	19	-0.240379025	5.608049056	-2.561893694	0.013515783	0.342562571	-2.913420547
ENSG00000135541	protein_coding	AHI1	6	0.651527742	3.12636216	2.56102844	0.013545443	0.342562571	-2.908916231
ENSG00000104331	protein_coding	IMPAD1	8	0.23056275	5.714909741	2.560814548	0.013552784	0.342562571	-2.91590077
ENSG00000175395	protein_coding	ZNF25	10	0.274595034	3.32632432	2.560279449	0.013571165	0.342562571	-2.910346102
ENSG00000251247	protein_coding	ZNF345	19	0.312787685	3.004727166	2.559587669	0.013594962	0.342562571	-2.925088364
ENSG00000099995	protein_coding	SF3A1	22	-0.237044182	7.564860218	-2.559407433	0.013601168	0.342562571	-2.903188992
ENSG00000100567	protein_coding	PSMA3	14	0.355170607	4.625617785	2.559111568	0.013611361	0.342562571	-2.909547528
ENSG00000268279	protein_coding	AC090004.1	3	-0.443189248	2.195642134	-2.557317889	0.013673308	0.342562571	-3.02287977
ENSG00000197555	protein_coding	SIPA1L1	14	-0.488392052	7.835508718	-2.556338652	0.013707234	0.342562571	-2.908155674
ENSG00000111684	protein_coding	LPCAT3	12	-0.345074653	4.91982663	-2.55558742	0.013733314	0.342562571	-2.918898981
ENSG00000239951	IG_V_gene	IGKV3-20	2	1.265857201	2.955772001	2.555052963	0.013751895	0.342562571	-2.951943065
ENSG00000235505	transcribed_unprocessed_pseudogene	CASP17P	11	0.63068491	1.95327864	2.55395755	0.013790051	0.342562571	-3.038902402
ENSG00000123908	protein_coding	AGO2	8	-0.289504412	8.108133956	-2.553907991	0.013791779	0.342562571	-2.913108854
ENSG00000141867	protein_coding	BRD4	19	-0.343928227	8.200770749	-2.553262382	0.013814315	0.342562571	-2.914839536
ENSG00000198727	protein_coding	MT-CYB	MT	-0.462198033	8.485680069	-2.551825149	0.013864603	0.342562571	-2.919823668
ENSG00000131355	protein_coding	ADGRE3	19	-0.571400788	7.092804131	-2.551798902	0.013865523	0.342562571	-2.921663225
ENSG00000275371	lncRNA	AC012645.4	16	-0.901336554	1.750642854	-2.551378989	0.013880248	0.342562571	-3.18416619
ENSG00000113460	protein_coding	BRIX1	5	0.454065208	2.894744976	2.550578215	0.013908368	0.342562571	-2.945636285
ENSG00000198346	protein_coding	ZNF813	19	0.390646599	2.544534192	2.550253102	0.0139198	0.342562571	-2.972223161
ENSG00000146085	protein_coding	MMUT	6	0.295495889	3.998839215	2.547822894	0.01400552	0.342562571	-2.924624512
ENSG00000139343	protein_coding	SNRPF	12	0.433885981	2.138814533	2.547822695	0.014005527	0.342562571	-3.010259998
ENSG00000175220	protein_coding	ARHGAP1	11	-0.236372303	6.87559036	-2.547431615	0.014019366	0.342562571	-2.932795764
ENSG00000174405	protein_coding	LIG4	13	0.384713059	3.703094917	2.547094231	0.014031316	0.342562571	-2.926575665
ENSG00000173825	protein_coding	TIGD3	11	-0.776821786	3.724874267	-2.546436761	0.014054628	0.342562571	-2.932780066
ENSG00000108349	protein_coding	CASC3	17	-0.324198902	7.612708601	-2.546208101	0.014062744	0.342562571	-2.928425129
ENSG00000149260	protein_coding	CAPN5	11	-0.739435691	4.148165864	-2.546092638	0.014066844	0.342562571	-2.927744029
ENSG00000122359	protein_coding	ANXA11	10	-0.267866441	8.686516441	-2.545613655	0.014083863	0.342562571	-2.934225376
ENSG00000215529	protein_coding	EFCAB8	20	-0.468444004	2.031562989	-2.545305369	0.014094827	0.342562571	-3.089137319
ENSG00000240857	protein_coding	RDH14	2	0.373681246	2.393771801	2.544712629	0.014115929	0.342562571	-2.990691456
ENSG00000111670	protein_coding	GNPTAB	12	0.314176725	6.179024307	2.543682518	0.01415267	0.342562571	-2.947497589
ENSG00000198771	protein_coding	RCSD1	1	-0.22822869	8.460287321	-2.542591101	0.014191692	0.342562571	-2.936936641
ENSG00000111231	protein_coding	GPN3	12	0.373132321	2.624121645	2.541670352	0.014224689	0.342562571	-2.975210032
ENSG00000083520	protein_coding	DIS3	13	0.200706882	5.79291845	2.541452757	0.014232497	0.342562571	-2.954648282
ENSG00000088727	protein_coding	KIF9	3	-0.516587384	1.229311469	-2.540902638	0.014252254	0.342562571	-3.262400432
ENSG00000159556	protein_coding	ISL2	15	-0.902844604	2.425033787	-2.540578485	0.014263908	0.342562571	-3.047677723
ENSG00000145723	protein_coding	GIN1	5	0.379098944	3.084205803	2.540107244	0.014280865	0.342562571	-2.95601009
ENSG00000133731	protein_coding	IMPA1	8	0.315425793	4.403318185	2.537536949	0.014373677	0.343718787	-2.94836351
ENSG00000272333	protein_coding	KMT2B	19	-0.29522265	7.200662416	-2.53735826	0.01438015	0.343718787	-2.948848585
ENSG00000111615	protein_coding	KRR1	12	0.340475361	4.820646099	2.53664362	0.014406063	0.343727641	-2.955943379
ENSG00000107890	protein_coding	ANKRD26	10	0.427345153	3.96416583	2.533576388	0.014517765	0.345498139	-2.951454025
ENSG00000115232	protein_coding	ITGA4	2	0.316124577	8.734635239	2.533197554	0.014531615	0.345498139	-2.959377768
ENSG00000123106	protein_coding	CCDC91	12	0.317926643	5.499048402	2.53232141	0.014563694	0.34563717	-2.971861908
ENSG00000211598	IG_V_gene	IGKV4-1	2	1.033102712	2.984576905	2.530819937	0.014618819	0.34563717	-2.986171668
ENSG00000112679	protein_coding	DUSP22	6	-0.236621723	6.311909218	-2.530786304	0.014620056	0.34563717	-2.972974703
ENSG00000198056	protein_coding	PRIM1	12	0.351690239	2.623637517	2.529685762	0.014660584	0.34563717	-2.995615714
ENSG00000111845	protein_coding	PAK1IP1	6	0.529974454	1.696487935	2.528324786	0.014710844	0.34563717	-3.11399268
ENSG00000152795	protein_coding	HNRNPDL	4	0.246705036	6.824962191	2.527699547	0.014733987	0.34563717	-2.971136199
ENSG00000009780	protein_coding	FAM76A	1	0.214790133	3.880441695	2.527630112	0.014736559	0.34563717	-2.962763238
ENSG00000261659	lncRNA	Z92544.2	16	-0.383946167	2.622908584	-2.527023027	0.014759064	0.34563717	-3.018951484
ENSG00000122008	protein_coding	POLK	5	0.286970776	5.364762959	2.526765403	0.014768624	0.34563717	-2.982604374
ENSG00000123607	protein_coding	TTC21B	2	0.242582256	5.205796862	2.52589131	0.014801102	0.345653057	-2.982423342
ENSG00000165322	protein_coding	ARHGAP12	10	0.325832777	4.998217489	2.524561184	0.014850648	0.345653057	-2.982788664
ENSG00000127870	protein_coding	RNF6	13	0.257781142	4.85769599	2.52392127	0.014874538	0.345653057	-2.981384288
ENSG00000137364	protein_coding	TPMT	6	0.526476955	3.219173345	2.523758005	0.014880639	0.345653057	-2.979860496
ENSG00000146757	protein_coding	ZNF92	7	0.556165614	3.021591579	2.522097065	0.014942833	0.345653057	-2.988557735
ENSG00000100439	protein_coding	ABHD4	14	-0.369763286	5.248202149	-2.521906851	0.014949971	0.345653057	-2.988825627
ENSG00000103507	protein_coding	BCKDK	16	-0.312974653	5.225431386	-2.52058624	0.014999611	0.345653057	-2.991908997
ENSG00000121350	protein_coding	PYROXD1	12	0.330617058	4.513298965	2.520465191	0.015004169	0.345653057	-2.982985266
ENSG00000105204	protein_coding	DYRK1B	19	-0.31550395	4.463280637	-2.518894353	0.015063426	0.345653057	-2.983328542
ENSG00000173588	protein_coding	CEP83	12	0.322777615	3.846406996	2.51882816	0.015065928	0.345653057	-2.979303269
ENSG00000204161	protein_coding	TMEM273	10	-0.419528578	5.002471809	-2.518686953	0.015071266	0.345653057	-2.992442461
ENSG00000172115	protein_coding	CYCS	7	0.344269896	4.164942651	2.517898614	0.015101099	0.345653057	-2.98333846
ENSG00000066322	protein_coding	ELOVL1	1	-0.182339008	5.384795821	-2.516957254	0.015136793	0.345653057	-3.001337297
ENSG00000180767	protein_coding	CHST13	3	0.958506153	2.565846139	2.516309212	0.015161409	0.345653057	-3.048139515
ENSG00000171490	protein_coding	RSL1D1	16	0.273147709	5.753064399	2.516224985	0.015164611	0.345653057	-3.004670912
ENSG00000204568	protein_coding	MRPS18B	6	0.319791964	3.130575549	2.515813209	0.015180275	0.345653057	-2.99803574
ENSG00000182827	protein_coding	ACBD3	1	0.166308328	5.131150778	2.51297099	0.015288791	0.347535912	-3.006843206
ENSG00000143373	protein_coding	ZNF687	1	-0.219758773	6.28549229	-2.510756605	0.015373824	0.348712302	-3.012559894
ENSG00000121578	protein_coding	B4GALT4	3	0.261705146	4.439610618	2.510275134	0.015392369	0.348712302	-3.000233163
ENSG00000171853	protein_coding	TRAPPC12	2	-0.222145533	6.136237337	-2.509149684	0.015435798	0.349108458	-3.017717374
ENSG00000245910	lncRNA	SNHG6	8	0.469557652	2.594956272	2.508322679	0.015467781	0.349244855	-3.037277271
ENSG00000164346	protein_coding	NSA2	5	0.603494089	3.232603955	2.505825349	0.015564728	0.350845128	-3.010146493
ENSG00000119559	protein_coding	C19orf25	19	-0.173295783	5.687033661	-2.505145967	0.015591197	0.350854066	-3.026838845
ENSG00000137145	protein_coding	DENND4C	9	0.20917027	6.494875431	2.504050721	0.015633953	0.351228898	-3.022623056
ENSG00000143643	protein_coding	TTC13	1	0.215662739	5.673228619	2.503229099	0.015666098	0.351364469	-3.030499193
ENSG00000151806	protein_coding	GUF1	4	0.244190528	4.692717498	2.501893625	0.015718474	0.351546514	-3.021901422
ENSG00000137776	protein_coding	SLTM	15	0.239428421	6.356602906	2.501354807	0.015739651	0.351546514	-3.029001331
ENSG00000178307	protein_coding	TMEM11	17	-0.203502595	4.309790674	-2.501026023	0.015752586	0.351546514	-3.015897261
ENSG00000163349	protein_coding	HIPK1	1	-0.311577295	8.468644114	-2.499416139	0.01581606	0.352378669	-3.016714031
ENSG00000100345	protein_coding	MYH9	22	-0.393717634	10.64626003	-2.496461648	0.015933152	0.353679629	-3.078979854
ENSG00000100220	protein_coding	RTCB	22	0.343844881	4.655277066	2.496347556	0.015937689	0.353679629	-3.031902704
ENSG00000134326	protein_coding	CMPK2	2	1.34816054	5.785804008	2.495051431	0.015989318	0.353679629	-3.038976649
ENSG00000111196	protein_coding	MAGOHB	12	0.395046273	3.076473526	2.494464357	0.016012752	0.353679629	-3.037520557
ENSG00000169139	protein_coding	UBE2V2	8	0.31038437	3.881042973	2.493840902	0.016037673	0.353679629	-3.026129831
ENSG00000253729	protein_coding	PRKDC	8	-0.287360018	8.002940148	-2.493501951	0.016051237	0.353679629	-3.026776353
ENSG00000165804	protein_coding	ZNF219	14	-0.419829581	2.298784913	-2.491778231	0.016120374	0.353679629	-3.123948645
ENSG00000166199	protein_coding	ALKBH3	11	0.253328658	3.551754495	2.490252971	0.016181776	0.353679629	-3.034278101
ENSG00000146587	protein_coding	RBAK	7	0.423865321	4.017728266	2.490146187	0.016186083	0.353679629	-3.034342197
ENSG00000136541	protein_coding	ERMN	2	0.36411755	3.191897897	2.489705252	0.016203877	0.353679629	-3.042820708
ENSG00000128699	protein_coding	ORMDL1	2	0.238962288	5.476308496	2.489668718	0.016205352	0.353679629	-3.056250814
ENSG00000175115	protein_coding	PACS1	11	-0.241026822	8.097971469	-2.488997269	0.016232485	0.353679629	-3.035095834
ENSG00000170855	protein_coding	TRIAP1	12	0.516693629	1.72543734	2.488911268	0.016235964	0.353679629	-3.166560717
ENSG00000014641	protein_coding	MDH1	2	0.303104223	4.909358096	2.487806428	0.016280708	0.353679629	-3.053450399
ENSG00000155329	protein_coding	ZCCHC10	5	0.435423637	2.906999971	2.487391563	0.016297539	0.353679629	-3.055671403
ENSG00000167637	protein_coding	ZNF283	19	0.286620694	3.314478265	2.486601118	0.016329649	0.353679629	-3.047805591
ENSG00000145388	protein_coding	METTL14	4	0.261227329	4.620139259	2.485610629	0.016369967	0.353679629	-3.051623208
ENSG00000157601	protein_coding	MX1	21	1.317850699	7.877124689	2.485422368	0.016377641	0.353679629	-3.042071444
ENSG00000108819	protein_coding	PPP1R9B	17	-0.30637801	8.319262044	-2.485290417	0.016383021	0.353679629	-3.041970573
ENSG00000105722	protein_coding	ERF	19	-0.315197234	5.142001882	-2.484361578	0.016420938	0.353679629	-3.062580898
ENSG00000142347	protein_coding	MYO1F	19	-0.414855408	10.20255662	-2.484228489	0.016426378	0.353679629	-3.080982771
ENSG00000211648	IG_V_gene	IGLV1-47	22	1.273479504	1.52004665	2.483357173	0.01646203	0.353881056	-3.241210667
ENSG00000176105	protein_coding	YES1	18	0.40610647	3.068054509	2.482430679	0.016500017	0.354131946	-3.05821263
ENSG00000096872	protein_coding	IFT74	9	0.439787934	2.62552973	2.481763116	0.016527437	0.3541556	-3.084927847
ENSG00000180787	protein_coding	ZFP3	17	0.337639357	3.248325238	2.480878637	0.01656383	0.354371154	-3.05611439
ENSG00000170476	protein_coding	MZB1	5	0.989489911	3.137103397	2.479951153	0.01660207	0.354434819	-3.066364108
ENSG00000005486	protein_coding	RHBDD2	7	-0.20674129	5.250568899	-2.479474472	0.016621755	0.354434819	-3.072844045
ENSG00000147687	protein_coding	TATDN1	8	0.308304462	3.089103472	2.478892391	0.01664582	0.354434819	-3.065500947
ENSG00000138646	protein_coding	HERC5	4	1.297559676	5.879027609	2.477216621	0.01671528	0.355351545	-3.073112582
ENSG00000124074	protein_coding	ENKD1	16	-0.363513544	2.187043254	-2.476434596	0.016747785	0.355480975	-3.149726225
ENSG00000149923	protein_coding	PPP4C	16	-0.274308045	6.501497108	-2.475429426	0.016789648	0.355713861	-3.078821454
ENSG00000183155	protein_coding	RABIF	1	-0.167621542	4.17726035	-2.474551564	0.016826286	0.355713861	-3.064763444
ENSG00000108100	protein_coding	CCNY	10	-0.274837821	7.159320518	-2.473731293	0.016860586	0.355713861	-3.072252072
ENSG00000162664	protein_coding	ZNF326	1	0.252688086	4.787442208	2.47277013	0.016900858	0.355713861	-3.079506073
ENSG00000169740	protein_coding	ZNF32	10	0.406294664	2.814499768	2.471707775	0.016945472	0.355713861	-3.085040586
ENSG00000068912	protein_coding	ERLEC1	2	0.282666252	4.135232644	2.471603051	0.016949875	0.355713861	-3.070693005
ENSG00000188026	protein_coding	RILPL1	12	-0.542289665	2.978233974	-2.469897725	0.017021729	0.355713861	-3.095494771
ENSG00000065883	protein_coding	CDK13	7	-0.128744275	7.876381876	-2.469378456	0.017043663	0.355713861	-3.072569716
ENSG00000166479	protein_coding	TMX3	18	0.292336371	5.743392442	2.467797849	0.017110586	0.355713861	-3.0998456
ENSG00000115504	protein_coding	EHBP1	2	0.26861617	4.436955494	2.467246071	0.017134004	0.355713861	-3.082486532
ENSG00000198886	protein_coding	MT-ND4	MT	-0.411210371	9.032004933	-2.466877754	0.017149652	0.355713861	-3.081344708
ENSG00000173041	protein_coding	ZNF680	7	0.402321191	3.671391825	2.465285849	0.017217433	0.355713861	-3.07878121
ENSG00000170860	protein_coding	LSM3	3	0.533986427	2.872078501	2.462111063	0.017353333	0.355713861	-3.098174227
ENSG00000224373	IG_V_gene	IGHV4-59	14	1.312797249	1.365429613	2.460778896	0.017410647	0.355713861	-3.313669314
ENSG00000141012	protein_coding	GALNS	16	-0.319267303	6.278073024	-2.460402017	0.017426892	0.355713861	-3.111576645
ENSG00000172469	protein_coding	MANEA	6	0.478096806	3.651737995	2.459434707	0.01746865	0.355713861	-3.089426889
ENSG00000163584	protein_coding	RPL22L1	3	0.544839962	1.829707751	2.459152912	0.017480832	0.355713861	-3.188226545
ENSG00000067596	protein_coding	DHX8	17	-0.218788551	6.56618287	-2.45832517	0.01751666	0.355713861	-3.11113257
ENSG00000002834	protein_coding	LASP1	17	-0.307244337	8.972354959	-2.458225	0.017521	0.355713861	-3.096102957
ENSG00000139372	protein_coding	TDG	12	0.232639254	4.686993105	2.458218847	0.017521267	0.355713861	-3.10611661
ENSG00000164733	protein_coding	CTSB	8	-0.563879956	8.319138976	-2.458155928	0.017523993	0.355713861	-3.091817119
ENSG00000123146	protein_coding	ADGRE5	19	-0.480546868	9.399577003	-2.457926323	0.017533947	0.355713861	-3.10324095
ENSG00000106443	protein_coding	PHF14	7	0.341525252	5.258988118	2.45657455	0.017592652	0.355713861	-3.118761222
ENSG00000183020	protein_coding	AP2A2	11	-0.202184078	5.236198895	-2.456246489	0.017606925	0.355713861	-3.117560725
ENSG00000167378	protein_coding	IRGQ	19	-0.191070891	4.554099628	-2.456214564	0.017608315	0.355713861	-3.105147168
ENSG00000135074	protein_coding	ADAM19	5	-0.407913042	7.788069777	-2.455659305	0.017632499	0.355713861	-3.099301843
ENSG00000179152	protein_coding	TCAIM	3	0.223932229	4.176509202	2.45505822	0.017658714	0.355713861	-3.101836216
ENSG00000157823	protein_coding	AP3S2	15	-0.242533032	4.663722278	-2.454537884	0.017681435	0.355713861	-3.110590961
ENSG00000186814	protein_coding	ZSCAN30	18	0.293746009	3.916475132	2.453452272	0.017728924	0.355713861	-3.100803721
ENSG00000280077	TEC	AL353763.2	9	0.382166795	3.178461502	2.451706721	0.017805524	0.355713861	-3.109951782
ENSG00000211896	IG_C_gene	IGHG1	14	1.57893974	4.628368122	2.451005685	0.017836372	0.355713861	-3.112924532
ENSG00000171204	protein_coding	TMEM126B	11	0.338226002	3.722332907	2.449784091	0.01789024	0.355713861	-3.107083877
ENSG00000237172	protein_coding	B3GNT9	16	-0.428839611	2.293989251	-2.448700175	0.017938161	0.355713861	-3.184248749
ENSG00000113119	protein_coding	TMCO6	5	-0.225718123	4.434129813	-2.448678535	0.017939119	0.355713861	-3.117093574
ENSG00000124784	protein_coding	RIOK1	6	0.240396803	3.566583336	2.448625502	0.017941467	0.355713861	-3.109375092
ENSG00000163512	protein_coding	AZI2	3	0.404366119	5.14027814	2.448157341	0.017962204	0.355713861	-3.134203862
ENSG00000143344	protein_coding	RGL1	1	0.590652823	2.689764259	2.447931998	0.017972193	0.355713861	-3.133993792
ENSG00000070444	protein_coding	MNT	17	-0.301470579	6.338705279	-2.447464071	0.017992951	0.355713861	-3.135316149
ENSG00000127314	protein_coding	RAP1B	12	0.205620027	7.854213198	2.44721282	0.018004106	0.355713861	-3.113300561
ENSG00000105671	protein_coding	DDX49	19	-0.220442402	4.645450527	-2.446855736	0.018019971	0.355713861	-3.124457278
ENSG00000155304	protein_coding	HSPA13	21	0.335440922	4.264179625	2.446135492	0.018052009	0.355713861	-3.120897823
ENSG00000169288	protein_coding	MRPL1	4	0.479475761	2.870523748	2.445856337	0.01806444	0.355713861	-3.129079154
ENSG00000138750	protein_coding	NUP54	4	0.254962069	4.65427855	2.445814414	0.018066308	0.355713861	-3.128562224
ENSG00000171492	protein_coding	LRRC8D	1	0.241756888	5.001355404	2.445540283	0.018078524	0.355713861	-3.13531025
ENSG00000105438	protein_coding	KDELR1	19	-0.181251648	4.796214537	-2.444096693	0.018142977	0.355713861	-3.132896956
ENSG00000122692	protein_coding	SMU1	9	0.130906529	6.00099499	2.444065029	0.018144393	0.355713861	-3.145384475
ENSG00000139921	protein_coding	TMX1	14	0.37174962	5.126427168	2.444039181	0.018145549	0.355713861	-3.141746362
ENSG00000164975	protein_coding	SNAPC3	9	0.242581363	5.602842184	2.444027867	0.018146055	0.355713861	-3.146096886
ENSG00000197324	protein_coding	LRP10	14	-0.491087158	9.419875408	-2.443605979	0.018164934	0.355713861	-3.128771644
ENSG00000214021	protein_coding	TTLL3	3	-0.268027854	5.520446159	-2.442913786	0.018195946	0.355713861	-3.147339941
ENSG00000144036	protein_coding	EXOC6B	2	0.234705964	4.458531157	2.442818959	0.018200199	0.355713861	-3.130406006
ENSG00000127578	protein_coding	WFIKKN1	16	-0.57814976	1.180195649	-2.441952722	0.018239084	0.355713861	-3.398440537
ENSG00000132467	protein_coding	UTP3	4	0.230732016	3.7559407	2.441547123	0.018257317	0.355713861	-3.122212662
ENSG00000168566	protein_coding	SNRNP48	6	0.242632408	4.355333837	2.441214667	0.018272275	0.355713861	-3.131151091
ENSG00000138698	protein_coding	RAP1GDS1	4	0.234210708	5.187044068	2.439883354	0.018332282	0.355713861	-3.149798397
ENSG00000156976	protein_coding	EIF4A2	3	0.330446524	7.333319299	2.439718025	0.018339747	0.355713861	-3.132609212
ENSG00000163728	protein_coding	TTC14	3	0.249498232	6.46216108	2.439623463	0.018344017	0.355713861	-3.147359302
ENSG00000259581	processed_pseudogene	TYRO3P	15	-0.297466835	3.302984491	-2.439295987	0.018358814	0.355713861	-3.132439751
ENSG00000155252	protein_coding	PI4K2A	10	-0.331341527	3.609833755	-2.438496928	0.018394963	0.355713861	-3.127905592
ENSG00000141551	protein_coding	CSNK1D	17	-0.249833607	8.051710476	-2.438037369	0.018415782	0.355713861	-3.129221329
ENSG00000241351	IG_V_gene	IGKV3-11	2	1.063607611	2.038917317	2.437579576	0.018436543	0.355713861	-3.229714075
ENSG00000125445	protein_coding	MRPS7	17	0.317149558	3.675198433	2.436827222	0.018470707	0.355713861	-3.130611275
ENSG00000261471	lncRNA	AC092145.1	16	-0.568227369	3.894262481	-2.436524546	0.018484468	0.355713861	-3.131799718
ENSG00000122376	protein_coding	SHLD2	10	0.29389195	4.2790063	2.43639531	0.018490346	0.355713861	-3.139028731
ENSG00000171368	protein_coding	TPPP	5	-0.976353254	1.425785176	-2.435675332	0.018523125	0.355713861	-3.382788279
ENSG00000138663	protein_coding	COPS4	4	0.355037216	3.434861316	2.435659149	0.018523863	0.355713861	-3.133190187
ENSG00000185359	protein_coding	HGS	17	-0.233402483	6.757858564	-2.435467169	0.018532612	0.355713861	-3.151461412
ENSG00000125703	protein_coding	ATG4C	1	0.292832125	3.687867228	2.434891025	0.018558893	0.355713861	-3.134140904
ENSG00000115109	protein_coding	EPB41L5	2	0.316684518	2.998370208	2.433960839	0.018601394	0.355713861	-3.149520241
ENSG00000042832	protein_coding	TG	8	-0.643580247	3.645571458	-2.432896955	0.018650111	0.355713861	-3.138041464
ENSG00000140382	protein_coding	HMG20A	15	0.212548861	4.99815327	2.432641631	0.01866182	0.355713861	-3.161155318
ENSG00000153130	protein_coding	SCOC	4	0.429539031	3.240745907	2.432638585	0.018661959	0.355713861	-3.140129908
ENSG00000196793	protein_coding	ZNF239	10	0.687991228	1.159310551	2.430663997	0.018752736	0.356810015	-3.383700409
ENSG00000141401	protein_coding	IMPA2	18	-0.496412023	5.668592435	-2.428186299	0.018867205	0.356810015	-3.17622605
ENSG00000143971	protein_coding	ETAA1	2	0.410416741	3.450032092	2.427778619	0.0188861	0.356810015	-3.147257032
ENSG00000279841	TEC	AC092135.3	16	-0.360729749	3.704419004	-2.427033844	0.018920663	0.356810015	-3.148238123
ENSG00000284685	lncRNA	AC009093.10	16	-0.457537197	2.224986041	-2.426943062	0.018924879	0.356810015	-3.233987161
ENSG00000280181	TEC	AC025262.2	12	-0.537612532	2.044089175	-2.426496982	0.018945612	0.356810015	-3.239746971
ENSG00000168301	protein_coding	KCTD6	3	0.281243047	2.656180041	2.425385322	0.018997368	0.356810015	-3.176023346
ENSG00000076984	protein_coding	MAP2K7	19	-0.330023182	6.34151086	-2.425280822	0.019002239	0.356810015	-3.178751036
ENSG00000169251	protein_coding	NMD3	3	0.342370204	4.229338823	2.424064921	0.019059007	0.356810015	-3.161609612
ENSG00000076321	protein_coding	KLHL20	1	0.216455219	4.515049592	2.423963703	0.01906374	0.356810015	-3.166537057
ENSG00000113851	protein_coding	CRBN	3	0.246235141	6.119178164	2.423659975	0.019077947	0.356810015	-3.183252501
ENSG00000115761	protein_coding	NOL10	2	0.203813667	4.4030422	2.422362364	0.019138753	0.356810015	-3.167658986
ENSG00000111785	protein_coding	RIC8B	12	0.25706577	4.289599069	2.422083914	0.019151824	0.356810015	-3.165985186
ENSG00000152382	protein_coding	TADA1	1	0.288814	2.927188655	2.420810864	0.019211685	0.356810015	-3.168238881
ENSG00000118690	protein_coding	ARMC2	6	-0.2928475	3.519736361	-2.420802134	0.019212096	0.356810015	-3.159949126
ENSG00000104442	protein_coding	ARMC1	8	0.251726052	4.275778225	2.420643729	0.019219557	0.356810015	-3.168610624
ENSG00000154165	protein_coding	GPR15	3	0.829131873	2.352862983	2.419778256	0.019260364	0.356810015	-3.203116815
ENSG00000059378	protein_coding	PARP12	7	0.671348039	6.867822197	2.419158376	0.019289639	0.356810015	-3.176572079
ENSG00000264864	miRNA	MIR3613	13	-0.59468544	1.102808052	-2.418992005	0.019297504	0.356810015	-3.423967427
ENSG00000272529	lncRNA	AC090948.3	3	0.545719074	2.34955168	2.418592897	0.019316381	0.356810015	-3.208948186
ENSG00000177294	protein_coding	FBXO39	17	1.038013024	0.70254577	2.417529092	0.019366778	0.356810015	-3.423396905
ENSG00000206199	protein_coding	ANKUB1	3	-1.258541292	0.506512845	-2.417249081	0.019380063	0.356810015	-3.659767563
ENSG00000189266	protein_coding	PNRC2	1	0.376713776	6.241255239	2.417180006	0.019383341	0.356810015	-3.192538608
ENSG00000070081	protein_coding	NUCB2	11	0.376480222	4.564209914	2.416716845	0.019405337	0.356810015	-3.18123191
ENSG00000130255	protein_coding	RPL36	19	0.312708518	6.351373845	2.416636443	0.019409158	0.356810015	-3.192653052
ENSG00000160058	protein_coding	BSDC1	1	-0.157395992	6.672782427	-2.41631514	0.019424433	0.356810015	-3.190243185
ENSG00000104805	protein_coding	NUCB1	19	-0.446024208	7.409976174	-2.414861972	0.019493652	0.356810015	-3.179606429
ENSG00000178105	protein_coding	DDX10	11	0.245199124	4.456207971	2.414378934	0.01951671	0.356810015	-3.183266281
ENSG00000075089	protein_coding	ACTR6	12	0.329014975	3.54565497	2.413019962	0.019581713	0.356810015	-3.173335154
ENSG00000082701	protein_coding	GSK3B	3	-0.25400616	7.178566634	-2.412975992	0.019583819	0.356810015	-3.186827053
ENSG00000175054	protein_coding	ATR	3	0.237287182	6.793327252	2.412886145	0.019588124	0.356810015	-3.192484494
ENSG00000118495	protein_coding	PLAGL1	6	-0.545872574	5.252429259	-2.412835332	0.019590559	0.356810015	-3.20087256
ENSG00000260007	protein_coding	AC107871.1	15	0.324045629	1.376557992	2.412754014	0.019594456	0.356810015	-3.357238236
ENSG00000014123	protein_coding	UFL1	6	0.327237404	4.971142916	2.411940719	0.019633474	0.356995905	-3.200180867
ENSG00000144579	protein_coding	CTDSP1	2	-0.158840142	7.884764655	-2.410469581	0.019704229	0.356995905	-3.181129108
ENSG00000116273	protein_coding	PHF13	1	-0.230734308	3.651691623	-2.408438775	0.019802279	0.356995905	-3.181513201
ENSG00000241939	misc_RNA	RN7SL517P	3	-0.282322689	3.155333606	-2.408196783	0.019813992	0.356995905	-3.190569451
ENSG00000106080	protein_coding	FKBP14	7	0.36826206	2.089156128	2.407985425	0.019824227	0.356995905	-3.25294064
ENSG00000225793	lncRNA	AL080250.1	6	0.370163756	1.577303493	2.40788735	0.019828978	0.356995905	-3.320697953
ENSG00000185236	protein_coding	RAB11B	19	-0.337171355	6.499540504	-2.40703396	0.019870362	0.356995905	-3.210609928
ENSG00000135336	protein_coding	ORC3	6	0.264549291	4.246314565	2.406837099	0.019879919	0.356995905	-3.192884379
ENSG00000111331	protein_coding	OAS3	12	1.418473961	7.87328198	2.406704236	0.019886372	0.356995905	-3.1846276
ENSG00000090266	protein_coding	NDUFB2	7	0.296676403	4.098643693	2.40499161	0.019969718	0.356995905	-3.194256275
ENSG00000013810	protein_coding	TACC3	4	-0.30679011	7.343002564	-2.40422843	0.020006959	0.356995905	-3.200735076
ENSG00000111731	protein_coding	C2CD5	12	0.20484803	6.363366049	2.403664215	0.020034532	0.356995905	-3.218242016
ENSG00000111711	protein_coding	GOLT1B	12	0.31239638	4.313352399	2.40362611	0.020036395	0.356995905	-3.202304413
ENSG00000100784	protein_coding	RPS6KA5	14	-0.431990601	7.109334373	-2.402559962	0.020088595	0.356995905	-3.209348753
ENSG00000125875	protein_coding	TBC1D20	20	-0.175716046	5.800680033	-2.401733189	0.020129158	0.356995905	-3.228044958
ENSG00000109184	protein_coding	DCUN1D4	4	0.272360755	4.55666795	2.401435296	0.020143792	0.356995905	-3.209245579
ENSG00000142856	protein_coding	ITGB3BP	1	0.353320858	3.411066296	2.401314763	0.020149715	0.356995905	-3.19424258
ENSG00000151135	protein_coding	TMEM263	12	0.3839317	4.217694233	2.40129022	0.020150922	0.356995905	-3.201605564
ENSG00000124789	protein_coding	NUP153	6	-0.161736589	7.3034446	-2.40023674	0.020202765	0.356995905	-3.208379995
ENSG00000067334	protein_coding	DNTTIP2	1	0.409582223	4.349017837	2.400132153	0.020207918	0.356995905	-3.208873123
ENSG00000116213	protein_coding	WRAP73	1	-0.188460985	4.889105116	-2.39957306	0.020235487	0.356995905	-3.220314256
ENSG00000175970	protein_coding	UNC119B	12	-0.228150034	4.917963363	-2.399310917	0.020248425	0.356995905	-3.220416384
ENSG00000156639	protein_coding	ZFAND3	6	-0.30943558	7.303876309	-2.398050833	0.02031072	0.356995905	-3.213093304
ENSG00000105497	protein_coding	ZNF175	19	0.243270916	3.625439729	2.397183815	0.020353682	0.356995905	-3.201594124
ENSG00000164031	protein_coding	DNAJB14	4	0.266640884	6.61493932	2.397018143	0.020361901	0.356995905	-3.225599544
ENSG00000110697	protein_coding	PITPNM1	11	-0.203607035	6.944437464	-2.3969917	0.020363213	0.356995905	-3.220906163
ENSG00000047932	protein_coding	GOPC	6	0.229424456	4.658878379	2.396637106	0.020380815	0.356995905	-3.222200248
ENSG00000173660	protein_coding	UQCRH	1	0.493836224	3.761833169	2.395216349	0.020451478	0.356995905	-3.207191552
ENSG00000136280	protein_coding	CCM2	7	-0.196142483	7.480228446	-2.393209605	0.02055166	0.356995905	-3.219136162
ENSG00000138964	protein_coding	PARVG	22	-0.203654883	7.952480193	-2.392913182	0.020566496	0.356995905	-3.212505612
ENSG00000198440	protein_coding	ZNF583	19	0.420193139	1.966254561	2.392682659	0.02057804	0.356995905	-3.294310679
ENSG00000143614	protein_coding	GATAD2B	1	-0.194835448	5.885962971	-2.392614065	0.020581476	0.356995905	-3.24547198
ENSG00000106009	protein_coding	BRAT1	7	-0.210352018	5.52322846	-2.392571445	0.020583611	0.356995905	-3.244381663
ENSG00000108826	protein_coding	MRPL27	17	0.276535454	3.401722993	2.392253334	0.020599555	0.356995905	-3.210646851
ENSG00000211694	TR_V_gene	TRGV10	7	0.665761332	1.601871164	2.392201577	0.02060215	0.356995905	-3.322064513
ENSG00000147459	protein_coding	DOCK5	8	-0.486732446	9.067165184	-2.391431912	0.020640776	0.356995905	-3.213379929
ENSG00000135297	protein_coding	MTO1	6	0.183554678	5.256215698	2.390787209	0.02067318	0.356995905	-3.244769605
ENSG00000183474	protein_coding	GTF2H2C	5	0.459078227	2.609301259	2.390287507	0.020698328	0.356995905	-3.235366054
ENSG00000278090	lncRNA	LUNAR1	15	-0.867064149	1.433931957	-2.389344945	0.020745838	0.356995905	-3.412100704
ENSG00000137094	protein_coding	DNAJB5	9	-0.803561237	1.591118064	-2.388601403	0.020783386	0.356995905	-3.418106129
ENSG00000182903	protein_coding	ZNF721	4	0.459329607	3.525088509	2.387677764	0.020830113	0.356995905	-3.218378231
ENSG00000138231	protein_coding	DBR1	3	0.202033691	4.13317734	2.387527064	0.020837746	0.356995905	-3.226882059
ENSG00000172354	protein_coding	GNB2	7	-0.372433709	8.373036104	-2.386896786	0.020869696	0.356995905	-3.220162448
ENSG00000106392	protein_coding	C1GALT1	7	0.42254951	6.291693545	2.386811197	0.020874038	0.356995905	-3.249528221
ENSG00000164830	protein_coding	OXR1	8	0.265010163	5.746874146	2.386410313	0.020894387	0.356995905	-3.256769239
ENSG00000111727	protein_coding	HCFC2	12	0.266939523	4.314128567	2.385182587	0.020956816	0.356995905	-3.235756464
ENSG00000109680	protein_coding	TBC1D19	4	0.474518513	3.219796276	2.385017645	0.020965216	0.356995905	-3.224564527
ENSG00000177666	protein_coding	PNPLA2	11	-0.471238172	7.780076972	-2.384412585	0.020996056	0.356995905	-3.231460295
ENSG00000167635	protein_coding	ZNF146	19	0.351301708	4.784540089	2.383082062	0.021064016	0.356995905	-3.250281242
ENSG00000108306	protein_coding	FBXL20	17	-0.250351361	6.853149385	-2.383013626	0.021067517	0.356995905	-3.24983232
ENSG00000124275	protein_coding	MTRR	5	0.196179778	5.05008038	2.382811525	0.021077858	0.356995905	-3.257198979
ENSG00000074370	protein_coding	ATP2A3	17	-0.193415088	8.863630076	-2.382546632	0.02109142	0.356995905	-3.227955852
ENSG00000104412	protein_coding	EMC2	8	0.303481033	4.407504227	2.382052503	0.021116738	0.356995905	-3.242444383
ENSG00000110047	protein_coding	EHD1	11	-0.355851586	8.451781325	-2.381219618	0.021159476	0.356995905	-3.229911203
ENSG00000234219	unprocessed_pseudogene	CDCA4P4	1	-0.410458266	2.679862854	-2.380915895	0.021175081	0.356995905	-3.251689828
ENSG00000070610	protein_coding	GBA2	9	-0.230704789	6.128776091	-2.379765951	0.021234254	0.356995905	-3.268138069
ENSG00000241127	protein_coding	YAE1	7	0.43367609	1.867298267	2.379075131	0.021269874	0.356995905	-3.314285733
ENSG00000171940	protein_coding	ZNF217	20	-0.273305236	8.385995432	-2.378458686	0.021301704	0.356995905	-3.235011703
ENSG00000198663	protein_coding	C6orf89	6	-0.1713144	6.586291102	-2.377527644	0.021349859	0.356995905	-3.264770551
ENSG00000127914	protein_coding	AKAP9	7	0.304946541	7.02918882	2.377450786	0.021353839	0.356995905	-3.253541703
ENSG00000143158	protein_coding	MPC2	1	-0.318025644	4.401599817	-2.376968914	0.021378805	0.356995905	-3.25048288
ENSG00000129317	protein_coding	PUS7L	12	0.296014157	5.219010865	2.376772876	0.021388969	0.356995905	-3.271310754
ENSG00000113522	protein_coding	RAD50	5	0.291298905	3.040548096	2.376479415	0.021404192	0.356995905	-3.241241702
ENSG00000239883	transcribed_unprocessed_pseudogene	PARGP1	10	0.198984361	4.584637981	2.37614151	0.021421733	0.356995905	-3.258098522
ENSG00000252021	misc_RNA	Y_RNA	20	-0.316918179	1.947744008	-2.376119174	0.021422893	0.356995905	-3.340989551
ENSG00000122482	protein_coding	ZNF644	1	0.290190127	6.117093668	2.375153653	0.021473089	0.356995905	-3.274976987
ENSG00000134049	protein_coding	IER3IP1	18	0.43028136	1.876338367	2.374923151	0.021485088	0.356995905	-3.312833699
ENSG00000205413	protein_coding	SAMD9	7	0.816348246	7.325871973	2.374630673	0.021500321	0.356995905	-3.250552413
ENSG00000112739	protein_coding	PRPF4B	6	0.250198096	6.532450559	2.374620262	0.021500864	0.356995905	-3.269612388
ENSG00000123810	protein_coding	B9D2	19	-0.38038437	3.746054464	-2.373670473	0.021550401	0.356995905	-3.243738123
ENSG00000165156	protein_coding	ZHX1	8	0.275332623	4.234884382	2.373596468	0.021554265	0.356995905	-3.255237185
ENSG00000100441	protein_coding	KHNYN	14	-0.189547894	7.381683951	-2.373380918	0.021565524	0.356995905	-3.256218395
ENSG00000129245	protein_coding	FXR2	17	-0.166307386	4.959352262	-2.373108985	0.021579735	0.356995905	-3.271153158
ENSG00000132300	protein_coding	PTCD3	2	0.227705385	5.950883387	2.37265379	0.021603541	0.356995905	-3.282246852
ENSG00000167658	protein_coding	EEF2	19	-0.320572461	10.29040782	-2.372647021	0.021603896	0.356995905	-3.26712727
ENSG00000079805	protein_coding	DNM2	19	-0.175200697	8.650449963	-2.372323289	0.021620841	0.356995905	-3.245339328
ENSG00000287255	lncRNA	AC007877.1	2	-0.921317814	1.545755113	-2.371409606	0.021668732	0.357348202	-3.412560316
ENSG00000229622	processed_pseudogene	MTND5P2	13	-0.494473211	1.613725176	-2.370157675	0.021734507	0.35758496	-3.400372743
ENSG00000196214	protein_coding	ZNF766	19	0.208150428	4.590288732	2.370122608	0.021736352	0.35758496	-3.269373458
ENSG00000120662	protein_coding	MTRF1	13	0.243363005	4.015941136	2.369620097	0.021762806	0.35758496	-3.255970168
ENSG00000272325	protein_coding	NUDT3	6	-0.253118501	6.170863253	-2.369083368	0.021791093	0.357613097	-3.287070595
ENSG00000162623	protein_coding	TYW3	1	0.384979737	3.310160725	2.36779049	0.021859366	0.357693703	-3.253669707
ENSG00000077463	protein_coding	SIRT6	19	-0.17797115	4.287152218	-2.367545371	0.021872332	0.357693703	-3.264191146
ENSG00000106460	protein_coding	TMEM106B	7	0.289484406	5.685086238	2.367480843	0.021875746	0.357693703	-3.292594561
ENSG00000118246	protein_coding	FASTKD2	2	0.235913909	4.682715398	2.366716028	0.021916251	0.357921111	-3.278204586
ENSG00000078177	protein_coding	N4BP2	4	0.350349759	5.254626879	2.364746786	0.022020853	0.359193484	-3.294101123
ENSG00000134815	protein_coding	DHX34	19	-0.429657077	7.039660175	-2.362733065	0.022128281	0.359573017	-3.283321803
ENSG00000108946	protein_coding	PRKAR1A	17	-0.342070611	8.077102292	-2.362054996	0.02216456	0.359573017	-3.266641904
ENSG00000181450	protein_coding	ZNF678	1	0.371501937	3.468708405	2.36202594	0.022166115	0.359573017	-3.263428242
ENSG00000138785	protein_coding	INTS12	4	0.294014232	3.059774758	2.361996001	0.022167719	0.359573017	-3.266504181
ENSG00000115233	protein_coding	PSMD14	2	0.391882686	3.723579613	2.361809234	0.022177722	0.359573017	-3.266420852
ENSG00000153879	protein_coding	CEBPG	19	0.236958502	4.618752432	2.360799091	0.022231896	0.359613933	-3.28842813
ENSG00000112658	protein_coding	SRF	6	-0.229236799	5.787352509	-2.360765635	0.022233692	0.359613933	-3.305766206
ENSG00000204611	protein_coding	ZNF616	19	0.344736861	2.856992758	2.358363364	0.022363011	0.360595326	-3.278885351
ENSG00000068120	protein_coding	COASY	17	-0.204147975	5.185855949	-2.358113397	0.022376506	0.360595326	-3.304606595
ENSG00000100097	protein_coding	LGALS1	22	0.461711771	5.852346157	2.357914281	0.022387261	0.360595326	-3.309194967
ENSG00000130813	protein_coding	SHFL	19	0.436973142	5.664157308	2.357517321	0.022408715	0.360595326	-3.310887522
ENSG00000105821	protein_coding	DNAJC2	7	0.259789489	3.851664973	2.356975429	0.022438033	0.360595326	-3.275640622
ENSG00000164118	protein_coding	CEP44	4	0.21635292	4.55509491	2.355769502	0.0225034	0.360595326	-3.295974824
ENSG00000117543	protein_coding	DPH5	1	0.397977368	3.439192534	2.355693257	0.022507539	0.360595326	-3.274377967
ENSG00000228242	lncRNA	AC093495.1	3	-0.473256734	4.397074142	-2.355152953	0.022536886	0.360595326	-3.288987994
ENSG00000176095	protein_coding	IP6K1	3	-0.280595841	6.869243957	-2.354947337	0.022548063	0.360595326	-3.30143427
ENSG00000238015	processed_pseudogene	AC104837.2	1	1.398483104	-0.252460597	2.354538414	0.022570307	0.360595326	-3.703995286
ENSG00000156675	protein_coding	RAB11FIP1	8	-0.503337591	8.94746451	-2.354192745	0.022589125	0.360595326	-3.277276743
ENSG00000151422	protein_coding	FER	5	0.301337048	4.142870123	2.352486248	0.022682234	0.361237164	-3.288496342
ENSG00000225964	lncRNA	NRIR	2	1.159054695	2.642960796	2.352471857	0.02268302	0.361237164	-3.291205455
ENSG00000163104	protein_coding	SMARCAD1	4	0.325372811	4.825366708	2.350640386	0.022783333	0.361565946	-3.312716286
ENSG00000076108	protein_coding	BAZ2A	12	-0.300842209	8.217038085	-2.35046115	0.022793171	0.361565946	-3.285909814
ENSG00000070785	protein_coding	EIF2B3	1	0.258103058	3.579520082	2.349874805	0.022825382	0.361565946	-3.284804979
ENSG00000127540	protein_coding	UQCR11	19	-0.200934249	3.422668117	-2.34936415	0.022853468	0.361565946	-3.285525596
ENSG00000136897	protein_coding	MRPL50	9	0.446161103	3.066690145	2.349325879	0.022855575	0.361565946	-3.287302894
ENSG00000168653	protein_coding	NDUFS5	1	0.582937574	2.757214231	2.349156924	0.022864875	0.361565946	-3.294982331
ENSG00000121691	protein_coding	CAT	11	-0.511292559	7.373741273	-2.346632992	0.02300421	0.362238114	-3.30570712
ENSG00000245556	lncRNA	SCAMP1-AS1	5	0.336331159	3.560394889	2.346372945	0.023018609	0.362238114	-3.291170749
ENSG00000128309	protein_coding	MPST	22	-0.278139379	4.379403022	-2.346076344	0.023035042	0.362238114	-3.30597067
ENSG00000119778	protein_coding	ATAD2B	2	0.134185886	6.92566388	2.345978098	0.023040487	0.362238114	-3.31551933
ENSG00000273599	lncRNA	AL731571.1	10	-0.51313884	1.350825974	-2.345920017	0.023043707	0.362238114	-3.462943442
ENSG00000221923	protein_coding	ZNF880	19	0.478452014	2.291765787	2.345465997	0.023068891	0.362238114	-3.331545954
ENSG00000115866	protein_coding	DARS	2	0.288617897	4.691285466	2.343983494	0.023151294	0.362856938	-3.320608619
ENSG00000186020	protein_coding	ZNF529	19	0.307081353	4.097896455	2.343691919	0.023167532	0.362856938	-3.30437041
ENSG00000152240	protein_coding	HAUS1	18	0.354879798	3.195964731	2.343303242	0.023189193	0.362856938	-3.29628492
ENSG00000182185	protein_coding	RAD51B	14	0.253064328	4.337407172	2.341880847	0.023268618	0.362861263	-3.313464974
ENSG00000183762	protein_coding	KREMEN1	22	-1.161607744	5.660854857	-2.341750331	0.023275918	0.362861263	-3.337005507
ENSG00000197852	protein_coding	INKA2	1	-0.585456639	7.446838901	-2.341454966	0.023292446	0.362861263	-3.314198042
ENSG00000184209	protein_coding	SNRNP35	12	-0.228517795	4.288154553	-2.341367781	0.023297327	0.362861263	-3.312199454
ENSG00000147439	protein_coding	BIN3	8	-0.235131543	6.168834561	-2.340724812	0.02333335	0.36300218	-3.340777516
ENSG00000149313	protein_coding	AASDHPPT	11	0.219516957	4.475290887	2.339501726	0.023402011	0.363066805	-3.323707077
ENSG00000253251	protein_coding	SHLD3	5	0.369389549	1.288609367	2.339283527	0.023414279	0.363066805	-3.468718626
ENSG00000112249	protein_coding	ASCC3	6	0.271729437	6.167923832	2.33920949	0.023418443	0.363066805	-3.342205575
ENSG00000181634	protein_coding	TNFSF15	9	0.895194093	0.691040982	2.337933041	0.023490338	0.363163906	-3.550312655
ENSG00000113391	protein_coding	FAM172A	5	0.222138113	5.137993806	2.337823651	0.023496508	0.363163906	-3.34327064
ENSG00000179335	protein_coding	CLK3	15	-0.212990839	7.278123678	-2.337661326	0.023505667	0.363163906	-3.324178675
ENSG00000108848	protein_coding	LUC7L3	17	0.255701075	6.861354912	2.337070008	0.023539059	0.363262745	-3.332454594
ENSG00000060069	protein_coding	CTDP1	18	-0.223665154	6.118798384	-2.336570743	0.023567285	0.363281738	-3.349574012
ENSG00000160075	protein_coding	SSU72	1	-0.128938644	6.835746355	-2.333776638	0.023725812	0.364891228	-3.341122228
ENSG00000196284	protein_coding	SUPT3H	6	0.42962437	3.407212341	2.333274932	0.023754378	0.364891228	-3.313017565
ENSG00000103197	protein_coding	TSC2	16	-0.259946227	6.722854951	-2.33308972	0.023764931	0.364891228	-3.345458591
ENSG00000143183	protein_coding	TMCO1	1	0.323860199	4.743375874	2.332822586	0.02378016	0.364891228	-3.343704331
ENSG00000100523	protein_coding	DDHD1	14	0.261671509	6.622936738	2.331692497	0.023844679	0.365034953	-3.347357687
ENSG00000225948	lncRNA	LINC02648	10	0.707150322	1.378370279	2.330960616	0.023886547	0.365034953	-3.466190146
ENSG00000113638	protein_coding	TTC33	5	0.301647322	4.29409831	2.330213098	0.023929377	0.365034953	-3.334487187
ENSG00000189043	protein_coding	NDUFA4	7	0.392841062	4.435653534	2.329872788	0.023948898	0.365034953	-3.342026931
ENSG00000130699	protein_coding	TAF4	20	-0.249337892	4.641667813	-2.329633442	0.023962637	0.365034953	-3.343368481
ENSG00000167987	protein_coding	VPS37C	11	-0.406677696	5.193783342	-2.328156606	0.024047562	0.365034953	-3.359749992
ENSG00000141905	protein_coding	NFIC	19	-0.317464529	6.294223397	-2.327824079	0.024066721	0.365034953	-3.363416609
ENSG00000119041	protein_coding	GTF3C3	2	0.259043156	4.567717347	2.326415785	0.024148013	0.365034953	-3.349310118
ENSG00000132405	protein_coding	TBC1D14	4	-0.388934078	7.835151006	-2.326340776	0.024152349	0.365034953	-3.334572945
ENSG00000064102	protein_coding	INTS13	12	0.332810158	3.898883983	2.326089733	0.024166868	0.365034953	-3.333090004
ENSG00000091640	protein_coding	SPAG7	17	0.303858252	3.553694026	2.325997357	0.024172213	0.365034953	-3.327846786
ENSG00000117676	protein_coding	RPS6KA1	1	-0.297796989	7.590140361	-2.325836176	0.024181541	0.365034953	-3.339655499
ENSG00000176024	protein_coding	ZNF613	19	0.298193769	2.570462829	2.325758095	0.024186061	0.365034953	-3.338334335
ENSG00000198804	protein_coding	MT-CO1	MT	-0.321159965	11.49441131	-2.325465672	0.024202995	0.365034953	-3.380301393
ENSG00000165732	protein_coding	DDX21	10	0.253768619	5.961623387	2.325238844	0.024216138	0.365034953	-3.37070964
ENSG00000130475	protein_coding	FCHO1	19	-0.255217852	6.384705118	-2.325111099	0.024223543	0.365034953	-3.367589192
ENSG00000129933	protein_coding	MAU2	19	-0.193604582	7.488381494	-2.324091879	0.024282693	0.365517008	-3.344853293
ENSG00000197933	protein_coding	ZNF823	19	0.491473323	1.303430894	2.32165806	0.024424463	0.36661214	-3.473057081
ENSG00000106785	protein_coding	TRIM14	9	0.370865815	6.884604014	2.320954269	0.024465596	0.36661214	-3.360928065
ENSG00000121851	protein_coding	POLR3GL	1	0.457517135	1.808102988	2.320614555	0.024485473	0.36661214	-3.420748408
ENSG00000204569	protein_coding	PPP1R10	6	-0.236633191	5.614337427	-2.320217143	0.024508744	0.36661214	-3.381165306
ENSG00000118620	protein_coding	ZNF430	19	0.256561556	4.048660318	2.319610362	0.024544313	0.36661214	-3.348169343
ENSG00000240669	processed_pseudogene	AC023424.1	4	-0.457350898	1.996198356	-2.319548686	0.024547931	0.36661214	-3.402813757
ENSG00000198780	protein_coding	FAM169A	5	0.412532217	3.519457738	2.319081143	0.024575373	0.36661214	-3.338145931
ENSG00000260517	lncRNA	AC009093.2	16	-0.375245415	3.545139963	-2.318971277	0.024581826	0.36661214	-3.337519354
ENSG00000179144	protein_coding	GIMAP7	7	0.53645716	5.69866917	2.318167885	0.024629055	0.36661214	-3.383814533
ENSG00000248980	lncRNA	AC019163.1	4	-0.380687187	1.668345907	-2.317491948	0.024668855	0.36661214	-3.445818003
ENSG00000165997	protein_coding	ARL5B	10	0.303759561	4.914417664	2.316927614	0.024702127	0.36661214	-3.376436445
ENSG00000150637	protein_coding	CD226	18	0.278003587	6.89226654	2.316582994	0.024722465	0.36661214	-3.37082999
ENSG00000282978	processed_pseudogene	AC110994.2	3	0.363227731	2.020164971	2.315619587	0.0247794	0.36661214	-3.408529071
ENSG00000142065	protein_coding	ZFP14	19	0.315495382	4.086124137	2.31485866	0.024824452	0.36661214	-3.355368073
ENSG00000162366	protein_coding	PDZK1IP1	1	-1.031731845	5.942321904	-2.314236935	0.024861317	0.36661214	-3.3888682
ENSG00000017260	protein_coding	ATP2C1	3	0.180086628	5.896085395	2.314057828	0.024871946	0.36661214	-3.392732014
ENSG00000264653	miRNA	MIR5194	8	-0.399828586	2.947448518	-2.313666841	0.024895163	0.36661214	-3.352816547
ENSG00000075239	protein_coding	ACAT1	11	0.406096608	3.128222107	2.312882176	0.024941815	0.36661214	-3.347975605
ENSG00000137547	protein_coding	MRPL15	8	0.305284658	2.950353447	2.312637018	0.024956406	0.36661214	-3.350774728
ENSG00000172315	protein_coding	TP53RK	20	0.259809362	4.421801753	2.312239466	0.024980085	0.36661214	-3.371242459
ENSG00000149177	protein_coding	PTPRJ	11	-0.441626306	9.098580497	-2.312081934	0.024989473	0.36661214	-3.349413902
ENSG00000182628	protein_coding	SKA2	17	0.488189351	2.843654419	2.311130685	0.025046231	0.36661214	-3.355184593
ENSG00000213799	protein_coding	ZNF845	19	0.350112145	3.539783078	2.310829757	0.02506421	0.36661214	-3.353305929
ENSG00000124380	protein_coding	SNRNP27	2	0.342550753	2.904298353	2.310459361	0.025086355	0.36661214	-3.354845646
ENSG00000211662	IG_V_gene	IGLV3-21	22	1.691387087	2.171513742	2.310288641	0.025096568	0.36661214	-3.416554887
ENSG00000233527	lncRNA	ZNF529-AS1	19	0.270883548	2.552294392	2.310129226	0.025106108	0.36661214	-3.368730856
ENSG00000160691	protein_coding	SHC1	1	-0.179779066	5.670548583	-2.309734101	0.025129768	0.36661214	-3.401002039
ENSG00000171530	protein_coding	TBCA	5	0.194399096	3.093071327	2.308224746	0.02522033	0.36661214	-3.356399688
ENSG00000136143	protein_coding	SUCLA2	13	0.266300482	4.216555612	2.308036407	0.025231651	0.36661214	-3.372082508
ENSG00000140564	protein_coding	FURIN	15	-0.487937157	8.511871358	-2.307970846	0.025235593	0.36661214	-3.358216486
ENSG00000152404	protein_coding	CWF19L2	11	0.378635743	4.69616238	2.307966885	0.025235831	0.36661214	-3.385822709
ENSG00000180304	protein_coding	OAZ2	15	-0.401819881	7.545768874	-2.307720181	0.025250669	0.36661214	-3.372914672
ENSG00000260233	lncRNA	SSSCA1-AS1	11	-0.221820491	2.455689117	-2.307656946	0.025254474	0.36661214	-3.381399803
ENSG00000155034	protein_coding	FBXL18	7	-0.217912408	4.89528475	-2.306845884	0.025303317	0.366925364	-3.392959469
ENSG00000117713	protein_coding	ARID1A	1	-0.222995189	8.380396726	-2.305867738	0.025362334	0.367385289	-3.362525639
ENSG00000100711	protein_coding	ZFYVE21	14	-0.177149327	4.034922553	-2.305106204	0.025408367	0.36751178	-3.370646171
ENSG00000133247	protein_coding	KMT5C	19	-0.321323063	3.505476524	-2.304819999	0.025425687	0.36751178	-3.361567161
ENSG00000163541	protein_coding	SUCLG1	2	0.194662511	4.526483475	2.303784549	0.025488435	0.367574164	-3.389975151
ENSG00000142327	protein_coding	RNPEPL1	2	-0.186074137	7.611209671	-2.303762255	0.025489787	0.367574164	-3.37875042
ENSG00000105325	protein_coding	FZR1	19	-0.256147977	6.436873012	-2.303397143	0.025511947	0.367574164	-3.406278621
ENSG00000055332	protein_coding	EIF2AK2	2	0.76015393	7.57074961	2.302478626	0.02556777	0.367984473	-3.375746592
ENSG00000174197	protein_coding	MGA	15	0.169393311	6.93800456	2.301418018	0.025632364	0.36847734	-3.396787275
ENSG00000089195	protein_coding	TRMT6	20	0.304777049	3.067348317	2.300764806	0.025672219	0.36847734	-3.369774135
ENSG00000188868	protein_coding	ZNF563	19	0.538048975	1.713437671	2.299405447	0.025755336	0.36847734	-3.46518143
ENSG00000090372	protein_coding	STRN4	19	-0.235484504	6.879877332	-2.298255998	0.025825805	0.36847734	-3.405325158
ENSG00000197961	protein_coding	ZNF121	19	0.232865855	5.670247545	2.297851355	0.025850654	0.36847734	-3.422963394
ENSG00000083093	protein_coding	PALB2	16	0.2347943	3.307289723	2.297086625	0.025897672	0.36847734	-3.37449788
ENSG00000148400	protein_coding	NOTCH1	9	-0.43769947	9.255734785	-2.296503505	0.025933576	0.36847734	-3.376014485
ENSG00000226380	lncRNA	AC016831.1	7	-0.369560183	4.965937734	-2.295762204	0.025979283	0.36847734	-3.413863912
ENSG00000163219	protein_coding	ARHGAP25	2	-0.28265375	8.482137543	-2.295360012	0.026004112	0.36847734	-3.379837776
ENSG00000127922	protein_coding	SEM1	7	0.270800442	4.011859095	2.295152366	0.026016938	0.36847734	-3.390792865
ENSG00000117133	protein_coding	RPF1	1	0.327651975	3.545513657	2.29476946	0.026040606	0.36847734	-3.381231223
ENSG00000131697	protein_coding	NPHP4	1	-0.242522995	4.260698338	-2.294763441	0.026040978	0.36847734	-3.393760704
ENSG00000126804	protein_coding	ZBTB1	14	0.250694652	5.98137964	2.294056928	0.0260847	0.36847734	-3.428350442
ENSG00000164187	protein_coding	LMBRD2	5	0.224307021	5.174286145	2.294044419	0.026085474	0.36847734	-3.424329305
ENSG00000138623	protein_coding	SEMA7A	15	-0.541298454	3.038720621	-2.293831207	0.026098682	0.36847734	-3.382800304
ENSG00000083535	protein_coding	PIBF1	13	0.35918492	4.480796891	2.292917786	0.026155331	0.36847734	-3.407515543
ENSG00000165802	protein_coding	NSMF	9	0.329233645	5.090064613	2.291891663	0.026219101	0.36847734	-3.427311113
ENSG00000130703	protein_coding	OSBPL2	20	-0.297790452	7.264493833	-2.291299565	0.026255961	0.36847734	-3.409255866
ENSG00000172175	protein_coding	MALT1	18	0.20475908	6.515443985	2.291290319	0.026256536	0.36847734	-3.424897348
ENSG00000132002	protein_coding	DNAJB1	19	-0.209675362	6.150812965	-2.29120571	0.026261807	0.36847734	-3.433379163
ENSG00000111885	protein_coding	MAN1A1	6	-0.346245415	6.944502644	-2.290553726	0.026302457	0.36847734	-3.415092043
ENSG00000126216	protein_coding	TUBGCP3	13	-0.173635423	6.166208912	-2.289912559	0.026342486	0.36847734	-3.435589967
ENSG00000109180	protein_coding	OCIAD1	4	0.139610527	5.647801897	2.28989998	0.026343272	0.36847734	-3.437676068
ENSG00000154723	protein_coding	ATP5PF	21	0.387217543	3.206637128	2.289750654	0.026352603	0.36847734	-3.386814198
ENSG00000163946	protein_coding	TASOR	3	0.170008005	7.152555107	2.289223287	0.026385579	0.36847734	-3.413122062
ENSG00000164342	protein_coding	TLR3	4	0.757125266	0.84988986	2.288605144	0.026424279	0.36847734	-3.575038775
ENSG00000116299	protein_coding	KIAA1324	1	-1.236524134	5.776428982	-2.288128831	0.026454133	0.36847734	-3.431732857
ENSG00000196118	protein_coding	CCDC189	16	-0.444348252	1.946647008	-2.288110729	0.026455268	0.36847734	-3.452715706
ENSG00000133059	protein_coding	DSTYK	1	-0.178153804	5.645621525	-2.287893931	0.026468867	0.36847734	-3.441296434
ENSG00000264112	lncRNA	AC015813.1	17	-0.247127317	4.63390887	-2.28697659	0.026526478	0.36847734	-3.421757808
ENSG00000132376	protein_coding	INPP5K	17	-0.280899597	6.374114347	-2.286787807	0.026538348	0.36847734	-3.438171836
ENSG00000143742	protein_coding	SRP9	1	0.292446729	5.601385395	2.286341364	0.026566437	0.36847734	-3.44386269
ENSG00000237065	transcribed_processed_pseudogene	NANOGP4	7	-0.507406727	1.97715828	-2.286287841	0.026569806	0.36847734	-3.464690221
ENSG00000166140	protein_coding	ZFYVE19	15	0.213991862	4.276498995	2.286165641	0.0265775	0.36847734	-3.413461016
ENSG00000213600	lncRNA	U73169.1	3	-0.305074215	3.750494812	-2.286160438	0.026577828	0.36847734	-3.396855308
ENSG00000137992	protein_coding	DBT	1	0.189120443	4.62030255	2.286002723	0.026587761	0.36847734	-3.424441664
ENSG00000118513	protein_coding	MYB	6	0.301986179	3.072468358	2.285092579	0.026645147	0.368679553	-3.395368351
ENSG00000235499	lncRNA	AC073046.1	2	-0.387014693	3.113962248	-2.284511642	0.026681835	0.368679553	-3.396559077
ENSG00000130402	protein_coding	ACTN4	19	-0.30430346	7.664477825	-2.283577259	0.026740937	0.368679553	-3.413378614
ENSG00000142669	protein_coding	SH3BGRL3	1	-0.338334324	7.564386184	-2.282995041	0.026777822	0.368679553	-3.417143727
ENSG00000166337	protein_coding	TAF10	11	-0.168372629	3.558298755	-2.281721952	0.026858635	0.368679553	-3.401684634
ENSG00000144711	protein_coding	IQSEC1	3	-0.308785863	9.282078179	-2.281597445	0.02686655	0.368679553	-3.400818106
ENSG00000139718	protein_coding	SETD1B	12	-0.242196495	7.918748302	-2.28081014	0.026916648	0.368679553	-3.413332611
ENSG00000186866	protein_coding	POFUT2	21	-0.210284267	4.956040743	-2.280409933	0.026942146	0.368679553	-3.44236664
ENSG00000101290	protein_coding	CDS2	20	-0.301281582	7.671762769	-2.28033042	0.026947214	0.368679553	-3.418970547
ENSG00000268471	lncRNA	MIR4453HG	4	0.223710263	2.809062531	2.280136113	0.026959603	0.368679553	-3.406990478
ENSG00000126709	protein_coding	IFI6	1	1.297983458	6.492083108	2.280005141	0.026967957	0.368679553	-3.431537968
ENSG00000120071	protein_coding	KANSL1	17	-0.214660724	6.168365923	-2.279836902	0.026978692	0.368679553	-3.453446394
ENSG00000105397	protein_coding	TYK2	19	-0.265394824	8.093871954	-2.27928083	0.027014198	0.368679553	-3.412831898
ENSG00000005339	protein_coding	CREBBP	16	-0.327537412	8.850399076	-2.278852803	0.027041557	0.368679553	-3.405467852
ENSG00000047188	protein_coding	YTHDC2	5	0.181723925	5.883564695	2.278327754	0.027075152	0.368679553	-3.458562916
ENSG00000100908	protein_coding	EMC9	14	0.493184981	1.25932577	2.27805842	0.027092399	0.368679553	-3.526002344
ENSG00000141446	protein_coding	ESCO1	18	0.332363026	5.303593257	2.277509833	0.027127559	0.368679553	-3.457045149
ENSG00000100354	protein_coding	TNRC6B	22	-0.181918637	8.892691516	-2.277217388	0.027146319	0.368679553	-3.408057596
ENSG00000153140	protein_coding	CETN3	5	0.520845916	1.497009969	2.277192256	0.027147931	0.368679553	-3.505856331
ENSG00000259415	lncRNA	AC012291.2	15	-0.384167949	1.346064627	-2.276671844	0.027181345	0.368679553	-3.55383057
ENSG00000099991	protein_coding	CABIN1	22	-0.239781991	7.582970334	-2.276346173	0.027202274	0.368679553	-3.429534869
ENSG00000115750	protein_coding	TAF1B	2	0.333525484	4.085144358	2.275529125	0.027254843	0.368679553	-3.428187963
ENSG00000117569	protein_coding	PTBP2	1	0.265093351	5.04247143	2.275345695	0.027266658	0.368679553	-3.455673525
ENSG00000126461	protein_coding	SCAF1	19	-0.19253161	6.379181983	-2.274669477	0.027310251	0.368679553	-3.45930423
ENSG00000197483	protein_coding	ZNF628	19	-0.229686979	3.547148577	-2.274204433	0.027340267	0.368679553	-3.414119915
ENSG00000165832	protein_coding	TRUB1	10	0.310516726	3.269392537	2.274100226	0.027346997	0.368679553	-3.41305416
ENSG00000206562	protein_coding	METTL6	3	0.209878924	3.724770052	2.273800841	0.02736634	0.368679553	-3.418993439
ENSG00000241420	misc_RNA	RN7SL505P	7	-0.354558375	1.569140588	-2.273164223	0.027407513	0.368679553	-3.520006778
ENSG00000273033	lncRNA	LINC02035	3	-0.415822863	4.8874739	-2.273084883	0.027412648	0.368679553	-3.453412455
ENSG00000111554	protein_coding	MDM1	12	0.26145245	4.340371129	2.272425373	0.027455366	0.368679553	-3.440065199
ENSG00000125977	protein_coding	EIF2S2	20	0.312121316	4.804139845	2.271838098	0.027493455	0.368679553	-3.455929956
ENSG00000159377	protein_coding	PSMB4	1	-0.209260267	6.010472932	-2.271810178	0.027495267	0.368679553	-3.469963179
ENSG00000257335	protein_coding	MGAM	7	-0.679373469	8.576332265	-2.271385957	0.027522811	0.368679553	-3.419146782
ENSG00000106636	protein_coding	YKT6	7	-0.167345548	5.518891846	-2.270899907	0.0275544	0.368679553	-3.471425363
ENSG00000125910	protein_coding	S1PR4	19	-0.240716317	7.660378324	-2.270794709	0.027561242	0.368679553	-3.435870316
ENSG00000133106	protein_coding	EPSTI1	13	1.123426929	6.344660007	2.269038042	0.027675705	0.369324876	-3.456405658
ENSG00000162980	protein_coding	ARL5A	2	0.228169981	5.149487659	2.269018139	0.027677004	0.369324876	-3.469900615
ENSG00000162889	protein_coding	MAPKAPK2	1	-0.255092603	7.100726252	-2.268791266	0.027691818	0.369324876	-3.452747926
ENSG00000056050	protein_coding	HPF1	4	0.399344469	2.115790362	2.267218924	0.027794682	0.369644112	-3.463005781
ENSG00000152102	protein_coding	FAM168B	2	-0.209248343	6.331387942	-2.267115238	0.027801477	0.369644112	-3.474800657
ENSG00000167232	protein_coding	ZNF91	19	0.402264591	5.231752534	2.265224776	0.027925629	0.369644112	-3.477965095
ENSG00000176485	protein_coding	PLAAT3	11	0.500616145	2.513901361	2.264744207	0.027957268	0.369644112	-3.438146395
ENSG00000053254	protein_coding	FOXN3	14	-0.174440732	7.622311182	-2.264099127	0.027999787	0.369644112	-3.44870786
ENSG00000117528	protein_coding	ABCD3	1	0.21619294	4.839281574	2.263365697	0.0280482	0.369644112	-3.472403983
ENSG00000131467	protein_coding	PSME3	17	-0.262628728	6.448922705	-2.262965075	0.028074676	0.369644112	-3.4806956
ENSG00000198039	protein_coding	ZNF273	7	0.3116822	2.945108575	2.262700357	0.028092183	0.369644112	-3.433200103
ENSG00000185608	protein_coding	MRPL40	22	0.36910554	1.619946067	2.262543098	0.028102587	0.369644112	-3.505100207
ENSG00000173085	protein_coding	COQ2	4	-0.288001919	4.079123125	-2.262458407	0.028108192	0.369644112	-3.447721175
ENSG00000136514	protein_coding	RTP4	3	1.022055721	3.80024534	2.260679789	0.028226129	0.369644112	-3.448038336
ENSG00000160712	protein_coding	IL6R	1	-0.454105569	9.014552865	-2.259820846	0.028283241	0.369644112	-3.436716415
ENSG00000237441	protein_coding	RGL2	6	-0.348055505	6.309941875	-2.259215997	0.028323519	0.369644112	-3.489628691
ENSG00000196417	protein_coding	ZNF765	19	0.29440837	3.826985708	2.258688339	0.028358699	0.369644112	-3.45000757
ENSG00000156384	protein_coding	SFR1	10	0.373504304	1.906441196	2.258502456	0.028371101	0.369644112	-3.487566848
ENSG00000113441	protein_coding	LNPEP	5	0.162885958	8.479516453	2.258310851	0.028383891	0.369644112	-3.442524581
ENSG00000197121	protein_coding	PGAP1	2	0.556885627	3.720728506	2.258224384	0.028389664	0.369644112	-3.443874714
ENSG00000165792	protein_coding	METTL17	14	0.22616525	4.460352074	2.258120673	0.02839659	0.369644112	-3.470082085
ENSG00000158092	protein_coding	NCK1	3	0.228771318	4.569581027	2.257931299	0.02840924	0.369644112	-3.47420246
ENSG00000134297	transcribed_processed_pseudogene	PLEKHA8P1	12	0.310140795	2.280155385	2.257828207	0.028416129	0.369644112	-3.466838392
ENSG00000164597	protein_coding	COG5	7	0.235305545	4.954147696	2.257650959	0.028427976	0.369644112	-3.486679541
ENSG00000167548	protein_coding	KMT2D	12	-0.30713214	9.192505988	-2.25742182	0.028443298	0.369644112	-3.440458078
ENSG00000267096	lncRNA	AC008735.1	19	-0.360753703	1.291321397	-2.256255179	0.028521424	0.369644112	-3.586042407
ENSG00000166888	protein_coding	STAT6	12	-0.281526019	8.979711578	-2.255946699	0.028542114	0.369644112	-3.443350375
ENSG00000137770	protein_coding	CTDSPL2	15	0.224944145	5.892784527	2.255909806	0.028544589	0.369644112	-3.499557681
ENSG00000105993	protein_coding	DNAJB6	7	-0.208951603	7.463260928	-2.255901951	0.028545116	0.369644112	-3.468876391
ENSG00000108622	protein_coding	ICAM2	17	0.245367692	5.653262237	2.255809884	0.028551294	0.369644112	-3.499627167
ENSG00000119812	protein_coding	FAM98A	2	0.235305908	3.751629105	2.255758548	0.02855474	0.369644112	-3.449749549
ENSG00000187605	protein_coding	TET3	2	-0.320233058	7.832553508	-2.255494333	0.028572478	0.369644112	-3.459093634
ENSG00000255302	protein_coding	EID1	15	0.347042727	4.701067235	2.255424514	0.028577167	0.369644112	-3.484220787
ENSG00000135698	protein_coding	MPHOSPH6	16	0.379687579	3.105851707	2.255400709	0.028578766	0.369644112	-3.443929306
ENSG00000144426	protein_coding	NBEAL1	2	0.187344431	4.953381567	2.255036096	0.028603265	0.369644112	-3.489808495
ENSG00000082068	protein_coding	WDR70	5	0.20944814	4.592424603	2.25437687	0.028647608	0.369644112	-3.481264258
ENSG00000168906	protein_coding	MAT2A	2	0.153606768	6.525940735	2.25434602	0.028649685	0.369644112	-3.4918928
ENSG00000152223	protein_coding	EPG5	18	-0.255128021	7.403584557	-2.25391289	0.028678854	0.369666038	-3.471754963
ENSG00000141664	protein_coding	ZCCHC2	18	0.620745725	7.486914559	2.252957634	0.02874328	0.369912974	-3.465687418
ENSG00000279283	TEC	AC131009.4	12	-0.420034903	3.754151109	-2.25118017	0.028863501	0.369912974	-3.455381661
ENSG00000273611	protein_coding	ZNHIT3	17	0.391512889	1.535232758	2.250956707	0.028878646	0.369912974	-3.539055428
ENSG00000196597	protein_coding	ZNF782	9	0.201008641	4.223538216	2.250822057	0.028887776	0.369912974	-3.473716898
ENSG00000117174	protein_coding	ZNHIT6	1	0.293539441	3.956174689	2.250361274	0.028919037	0.369912974	-3.465974596
ENSG00000007541	protein_coding	PIGQ	16	-0.232646162	4.665330967	-2.249834187	0.028954834	0.369912974	-3.486641575
ENSG00000115677	protein_coding	HDLBP	2	-0.225401992	7.698746085	-2.249660653	0.028966628	0.369912974	-3.472577643
ENSG00000136628	protein_coding	EPRS	1	0.256307925	5.686982715	2.249125102	0.029003053	0.369912974	-3.51221769
ENSG00000247498	lncRNA	GPRC5D-AS1	12	1.754048461	0.083407743	2.249055476	0.029007791	0.369912974	-3.698212522
ENSG00000173141	protein_coding	MRPL57	13	0.245090694	3.433078762	2.248953777	0.029014714	0.369912974	-3.457378395
ENSG00000177051	protein_coding	FBXO46	19	-0.184813764	4.93593786	-2.248663286	0.029034495	0.369912974	-3.499312132
ENSG00000223704	lncRNA	LINC01422	22	0.389022776	4.029178288	2.248658422	0.029034827	0.369912974	-3.471646079
ENSG00000182004	protein_coding	SNRPE	1	0.520728118	2.913889426	2.248357039	0.029055363	0.369912974	-3.455686665
ENSG00000174579	protein_coding	MSL2	3	-0.143358393	7.183247583	-2.247032729	0.029145753	0.370713038	-3.489261803
ENSG00000183597	protein_coding	TANGO2	22	-0.346608126	7.375762858	-2.246204431	0.029202414	0.371082995	-3.487321212
ENSG00000172239	protein_coding	PAIP1	5	0.234730408	4.45568177	2.244923927	0.029290203	0.371847414	-3.49321756
ENSG00000285793	lncRNA	AC125232.2	2	-0.278946235	2.400599711	-2.244428716	0.029324216	0.371928345	-3.478264861
ENSG00000168071	protein_coding	CCDC88B	11	-0.302087306	8.186226616	-2.242586729	0.029451039	0.373185153	-3.474258293
ENSG00000168763	protein_coding	CNNM3	2	-0.267732202	5.982669761	-2.241646181	0.029515984	0.373656255	-3.526024897
ENSG00000119906	protein_coding	SLF2	10	0.154574241	5.915789865	2.240424686	0.029600518	0.374374225	-3.527780318
ENSG00000075624	protein_coding	ACTB	7	-0.33712967	12.50447177	-2.239435007	0.029669167	0.374436144	-3.543913446
ENSG00000205758	protein_coding	CRYZL1	21	0.20447972	4.344233504	2.239408604	0.029671	0.374436144	-3.498077506
ENSG00000278818	misc_RNA	Metazoa_SRP	14	-0.472604055	1.429969141	-2.238880631	0.029707682	0.374436144	-3.588002157
ENSG00000165185	protein_coding	KIAA1958	9	0.595650407	4.26228124	2.238750746	0.029716713	0.374436144	-3.497109621
ENSG00000138814	protein_coding	PPP3CA	4	-0.24914109	7.111054177	-2.236883682	0.029846789	0.375680638	-3.50949035
ENSG00000157500	protein_coding	APPL1	3	0.226520774	5.759711675	2.236297612	0.029887724	0.375680638	-3.535556042
ENSG00000231925	protein_coding	TAPBP	6	-0.34508365	7.617221109	-2.236132978	0.029899232	0.375680638	-3.497152705
ENSG00000125818	protein_coding	PSMF1	20	-0.713267292	8.430575979	-2.23569103	0.029930144	0.375718231	-3.482404124
ENSG00000108771	protein_coding	DHX58	17	0.742245509	5.166321391	2.234812594	0.02999167	0.376035461	-3.53181836
ENSG00000196782	protein_coding	MAML3	4	-0.492084762	5.835938708	-2.234532633	0.030011302	0.376035461	-3.53852434
ENSG00000196911	protein_coding	KPNA5	6	0.306958461	4.892682816	2.232401869	0.030161093	0.376577777	-3.529082035
ENSG00000110395	protein_coding	CBL	11	-0.346491012	8.553545834	-2.232363087	0.030163826	0.376577777	-3.485892939
ENSG00000167778	protein_coding	SPRYD3	12	-0.174307183	5.678763345	-2.23150725	0.030224181	0.376577777	-3.544187809
ENSG00000139537	protein_coding	CCDC65	12	0.5993396	1.465013514	2.23081239	0.030273263	0.376577777	-3.564207283
ENSG00000235568	protein_coding	NFAM1	22	-0.521493927	9.12853916	-2.23056205	0.030290964	0.376577777	-3.484528548
ENSG00000138463	protein_coding	SLC49A4	3	-0.375729286	5.349609681	-2.229528995	0.030364103	0.376577777	-3.543368804
ENSG00000114023	protein_coding	FAM162A	3	0.311209601	2.600275507	2.229352697	0.0303766	0.376577777	-3.491706908
ENSG00000148688	protein_coding	RPP30	10	0.273745122	3.77653714	2.22875195	0.030419219	0.376577777	-3.499094342
ENSG00000259820	lncRNA	AC083843.3	8	0.236706028	3.144129383	2.226529148	0.030577375	0.376577777	-3.490973343
ENSG00000172081	protein_coding	MOB3A	19	-0.333597994	8.887442891	-2.226058428	0.03061096	0.376577777	-3.493219052
ENSG00000274799	misc_RNA	Metazoa_SRP	5	-0.38187967	1.586691588	-2.225807487	0.030628878	0.376577777	-3.579296009
ENSG00000148660	protein_coding	CAMK2G	10	-0.275959063	7.423157812	-2.225791354	0.03063003	0.376577777	-3.521755246
ENSG00000160087	protein_coding	UBE2J2	1	-0.13985324	6.089675558	-2.225592843	0.030644212	0.376577777	-3.553700228
ENSG00000164934	protein_coding	DCAF13	8	0.316024385	4.009467374	2.225323519	0.030663461	0.376577777	-3.510740116
ENSG00000211456	protein_coding	SACM1L	3	0.17101663	6.373844422	2.225161279	0.030675062	0.376577777	-3.547456414
ENSG00000152193	protein_coding	OBI1	13	0.392215396	3.687884893	2.224886027	0.030694752	0.376577777	-3.501861506
ENSG00000171302	protein_coding	CANT1	17	-0.329022588	7.029789336	-2.224088801	0.030751846	0.376577777	-3.534474345
ENSG00000100991	protein_coding	TRPC4AP	20	-0.18917544	6.948217349	-2.223897009	0.030765596	0.376577777	-3.537132105
ENSG00000029725	protein_coding	RABEP1	17	0.225222068	6.167395365	2.223035141	0.030827449	0.376577777	-3.555735789
ENSG00000286676	processed_pseudogene	AC008695.2	5	-0.42298759	2.247362703	-2.222345278	0.030877038	0.376577777	-3.530157881
ENSG00000172340	protein_coding	SUCLG2	3	0.236133792	5.318062999	2.221926603	0.030907167	0.376577777	-3.557990133
ENSG00000126561	protein_coding	STAT5A	17	-0.289873889	7.188245077	-2.221817969	0.030914989	0.376577777	-3.533413877
ENSG00000276533	lncRNA	AC018926.2	15	-0.306684444	3.657560477	-2.221508269	0.030937298	0.376577777	-3.505954062
ENSG00000169403	protein_coding	PTAFR	1	-0.533504827	8.293008891	-2.221259455	0.030955232	0.376577777	-3.509004694
ENSG00000198642	protein_coding	KLHL9	9	0.190596397	5.728343086	2.221213573	0.03095854	0.376577777	-3.562913625
ENSG00000181315	protein_coding	ZNF322	6	0.298399261	3.570263296	2.221045339	0.030970671	0.376577777	-3.505542415
ENSG00000088038	protein_coding	CNOT3	19	-0.209647997	5.490978142	-2.220988285	0.030974787	0.376577777	-3.561311755
ENSG00000163002	protein_coding	NUP35	2	0.281077094	3.480784959	2.220695879	0.030995886	0.376577777	-3.50452307
ENSG00000211660	IG_V_gene	IGLV2-23	22	1.151202945	1.9875525	2.219166457	0.03110645	0.376577777	-3.540355194
ENSG00000163812	protein_coding	ZDHHC3	3	-0.204252137	5.582306895	-2.2190862	0.031112261	0.376577777	-3.566146643
ENSG00000182095	protein_coding	TNRC18	7	-0.331284172	8.724126351	-2.218680797	0.031141632	0.376577777	-3.50710603
ENSG00000182318	protein_coding	ZSCAN22	19	-0.251148584	2.773075025	-2.218391279	0.031162622	0.376577777	-3.506494283
ENSG00000157181	protein_coding	ODR4	1	0.257769593	4.14663907	2.218182137	0.031177792	0.376577777	-3.527540104
ENSG00000038532	protein_coding	CLEC16A	16	-0.192288544	6.726874044	-2.218150307	0.031180101	0.376577777	-3.553888497
ENSG00000124102	protein_coding	PI3	20	-1.051148318	4.166492012	-2.218038691	0.031188201	0.376577777	-3.527071913
ENSG00000179361	protein_coding	ARID3B	15	-0.197422581	6.061570315	-2.217620657	0.031218552	0.376577777	-3.568653457
ENSG00000135912	protein_coding	TTLL4	2	-0.28410429	5.257624556	-2.217475994	0.031229062	0.376577777	-3.562775252
ENSG00000168010	protein_coding	ATG16L2	11	-0.455413859	9.356621857	-2.217158035	0.031252171	0.376577777	-3.505911203
ENSG00000280121	TEC	AC010335.3	19	-0.451816029	1.834510284	-2.216976099	0.031265401	0.376577777	-3.567128927
ENSG00000148396	protein_coding	SEC16A	9	-0.249895585	7.510382233	-2.216966187	0.031266122	0.376577777	-3.534069809
ENSG00000083544	protein_coding	TDRD3	13	0.294813588	4.525149779	2.216965185	0.031266195	0.376577777	-3.543294271
ENSG00000237877	lncRNA	LINC01473	2	0.441149098	2.071412523	2.216871849	0.031272985	0.376577777	-3.540317064
ENSG00000196267	protein_coding	ZNF836	19	0.253097007	3.211494251	2.216589098	0.03129356	0.376577777	-3.50791306
ENSG00000126814	protein_coding	TRMT5	14	0.310675866	2.472288061	2.216313804	0.031313605	0.376577777	-3.514270232
ENSG00000278129	protein_coding	ZNF8	19	-0.225680699	4.258414423	-2.216310381	0.031313854	0.376577777	-3.532378921
ENSG00000243646	protein_coding	IL10RB	21	-0.365076029	4.301974314	-2.214842266	0.031420941	0.377528221	-3.53558355
ENSG00000078808	protein_coding	SDF4	1	-0.129528773	6.595958218	-2.214303812	0.031460298	0.377663903	-3.563499113
ENSG00000129657	protein_coding	SEC14L1	17	-0.482035489	9.659097813	-2.212864165	0.03156574	0.378384979	-3.513253755
ENSG00000035664	protein_coding	DAPK2	15	-0.492972497	6.441856635	-2.212716108	0.031576602	0.378384979	-3.570840695
ENSG00000162144	protein_coding	CYB561A3	11	-0.211302646	5.972190421	-2.212087951	0.031622721	0.378600492	-3.57912346
ENSG00000198925	protein_coding	ATG9A	2	-0.326568718	5.305190158	-2.210942143	0.031706999	0.378655898	-3.575384811
ENSG00000141428	protein_coding	C18orf21	18	0.252558095	2.379219297	2.210901329	0.031710004	0.378655898	-3.526858842
ENSG00000140854	protein_coding	KATNB1	16	-0.186684289	4.826768732	-2.210461293	0.031742426	0.378655898	-3.565272691
ENSG00000169375	protein_coding	SIN3A	15	-0.147990215	6.816025043	-2.210430638	0.031744686	0.378655898	-3.564664738
ENSG00000149100	protein_coding	EIF3M	11	0.241100378	5.702996444	2.209783333	0.031792435	0.378655898	-3.583230772
ENSG00000155100	protein_coding	OTUD6B	8	0.338207006	3.614179405	2.208687268	0.031873432	0.378655898	-3.527206696
ENSG00000166579	protein_coding	NDEL1	17	-0.36701952	7.971219752	-2.20850718	0.031886757	0.378655898	-3.537226049
ENSG00000118454	protein_coding	ANKRD13C	1	0.198484137	5.1285283	2.208205236	0.031909111	0.378655898	-3.578868053
ENSG00000163513	protein_coding	TGFBR2	3	-0.249695911	8.868385696	-2.207603713	0.031953684	0.378655898	-3.523832306
ENSG00000246596	transcribed_unprocessed_pseudogene	AC139795.1	5	0.238564368	4.281570146	2.207565447	0.031956521	0.378655898	-3.552227198
ENSG00000185963	protein_coding	BICD2	9	-0.229406841	7.207665109	-2.207391453	0.031969425	0.378655898	-3.55919839
ENSG00000114648	protein_coding	KLHL18	3	-0.215315997	5.811345775	-2.207076959	0.031992761	0.378655898	-3.58850811
ENSG00000272047	protein_coding	GTF2H5	6	0.343317113	2.492577342	2.207071787	0.031993145	0.378655898	-3.530002905
ENSG00000109787	protein_coding	KLF3	4	-0.191921059	8.148309232	-2.206038404	0.032069931	0.379231162	-3.536952319
ENSG00000214193	protein_coding	SH3D21	1	-0.468750512	2.962055377	-2.203834564	0.032234232	0.379545383	-3.528555968
ENSG00000132964	protein_coding	CDK8	13	0.205879054	4.38092234	2.203716903	0.032243025	0.379545383	-3.56274891
ENSG00000198093	protein_coding	ZNF649	19	0.262003029	3.06894011	2.203639844	0.032248784	0.379545383	-3.527704281
ENSG00000120805	protein_coding	ARL1	12	0.251560413	4.323380461	2.203363171	0.032269472	0.379545383	-3.562102764
ENSG00000184005	protein_coding	ST6GALNAC3	1	-0.469938928	2.757874152	-2.202616841	0.032325334	0.379545383	-3.532607808
ENSG00000181027	protein_coding	FKRP	19	-0.232990892	4.435985725	-2.20240141	0.032341475	0.379545383	-3.56557403
ENSG00000171202	protein_coding	TMEM126A	11	0.44783173	1.733448728	2.20226855	0.032351433	0.379545383	-3.572634333
ENSG00000186567	protein_coding	CEACAM19	19	-0.675866006	1.146499632	-2.202108552	0.032363428	0.379545383	-3.684073124
ENSG00000166925	protein_coding	TSC22D4	7	-0.269564948	7.92383623	-2.202031882	0.032369178	0.379545383	-3.549747999
ENSG00000161813	protein_coding	LARP4	12	0.251984861	5.291350951	2.201702531	0.032393886	0.379545383	-3.59306381
ENSG00000135211	protein_coding	TMEM60	7	0.346209096	2.798396272	2.201291642	0.032424735	0.379545383	-3.53154592
ENSG00000197857	protein_coding	ZNF44	19	0.242653528	5.058581784	2.200405323	0.032491367	0.379545383	-3.59011807
ENSG00000127054	protein_coding	INTS11	1	-0.181571258	5.871690307	-2.199886788	0.032530406	0.379545383	-3.601226328
ENSG00000150455	protein_coding	TIRAP	11	-0.196951051	4.62547144	-2.199387205	0.032568057	0.379545383	-3.576397176
ENSG00000226501	processed_pseudogene	USF1P1	21	-0.419785035	1.26239156	-2.199171055	0.032584359	0.379545383	-3.661497567
ENSG00000111832	protein_coding	RWDD1	6	0.312906264	3.652330127	2.198860145	0.03260782	0.379545383	-3.546452168
ENSG00000122417	protein_coding	ODF2L	1	0.338440724	5.672347181	2.198263955	0.032652851	0.379545383	-3.603384875
ENSG00000107679	protein_coding	PLEKHA1	10	0.342503469	5.899884496	2.198233438	0.032655157	0.379545383	-3.602722806
ENSG00000119684	protein_coding	MLH3	14	0.274768961	5.007433044	2.197710367	0.032694712	0.379545383	-3.593809663
ENSG00000157869	protein_coding	RAB28	4	0.159167204	3.837190499	2.19723207	0.032730919	0.379545383	-3.553431953
ENSG00000279176	TEC	AC079316.2	12	-0.393636855	3.755536133	-2.196924529	0.032754218	0.379545383	-3.547828046
ENSG00000125454	protein_coding	SLC25A19	17	0.210558301	3.234705778	2.196844973	0.032760248	0.379545383	-3.539926304
ENSG00000111237	protein_coding	VPS29	12	0.202118864	5.512194064	2.196503514	0.032786138	0.379545383	-3.606339367
ENSG00000004660	protein_coding	CAMKK1	17	-0.464651365	4.531919696	-2.196235378	0.032806481	0.379545383	-3.582975811
ENSG00000116584	protein_coding	ARHGEF2	1	-0.222904974	8.400512802	-2.196070179	0.03281902	0.379545383	-3.548973227
ENSG00000152291	protein_coding	TGOLN2	2	-0.210318418	8.755898738	-2.195389437	0.032870735	0.379545383	-3.544544203
ENSG00000180104	protein_coding	EXOC3	5	-0.175470299	6.661831411	-2.195237209	0.03288231	0.379545383	-3.595398021
ENSG00000249850	processed_pseudogene	KRT18P31	5	-0.219361706	4.691128203	-2.194710129	0.032922413	0.379545383	-3.586318264
ENSG00000275162	lncRNA	AC005391.1	19	-0.550724952	1.762588703	-2.194519657	0.032936916	0.379545383	-3.607200793
ENSG00000259673	lncRNA	IQCH-AS1	15	0.316966838	2.768378029	2.194365172	0.032948683	0.379545383	-3.543670444
ENSG00000114062	protein_coding	UBE3A	15	0.184508849	6.403782457	2.19307598	0.033047023	0.379545383	-3.604226416
ENSG00000101152	protein_coding	DNAJC5	20	-0.239858733	7.794658396	-2.192727761	0.033073629	0.379545383	-3.568282466
ENSG00000164654	protein_coding	MIOS	7	0.221850504	4.772200284	2.191462091	0.033170496	0.379545383	-3.600272262
ENSG00000047365	protein_coding	ARAP2	4	0.33369482	7.190780543	2.191318891	0.033181471	0.379545383	-3.584225608
ENSG00000171448	protein_coding	ZBTB26	9	0.200675344	3.675978212	2.191216787	0.033189299	0.379545383	-3.559491894
ENSG00000186635	protein_coding	ARAP1	11	-0.370005831	9.634965163	-2.191178713	0.033192218	0.379545383	-3.547415787
ENSG00000260942	lncRNA	CAPN10-DT	2	-0.215259097	3.224161452	-2.191103501	0.033197986	0.379545383	-3.548733195
ENSG00000085760	protein_coding	MTIF2	2	0.271908419	3.833228924	2.190888536	0.033214474	0.379545383	-3.564110397
ENSG00000091542	protein_coding	ALKBH5	17	-0.202294452	6.884022455	-2.190521369	0.033242655	0.379545383	-3.598572114
ENSG00000166987	protein_coding	MBD6	12	-0.374629162	6.77709577	-2.190207379	0.03326677	0.379545383	-3.60089116
ENSG00000231680	lncRNA	LINC02723	11	0.604998576	1.214743456	2.190084295	0.033276228	0.379545383	-3.649775198
ENSG00000112339	protein_coding	HBS1L	6	0.199022612	5.450770798	2.190021106	0.033281084	0.379545383	-3.616947645
ENSG00000163519	protein_coding	TRAT1	3	0.494981778	4.716383185	2.189628329	0.033311284	0.379568123	-3.599152573
ENSG00000140598	protein_coding	EFL1	15	0.237190704	4.377348041	2.189047649	0.033355976	0.379592474	-3.587291777
ENSG00000255717	lncRNA	SNHG1	11	0.300242935	3.981983287	2.188867694	0.033369837	0.379592474	-3.572144645
ENSG00000125734	protein_coding	GPR108	19	-0.228828028	5.621852358	-2.187819111	0.033450705	0.380184807	-3.622022603
ENSG00000140367	protein_coding	UBE2Q2	15	0.207640332	4.86635454	2.18742747	0.033480952	0.380184807	-3.607200206
ENSG00000072518	protein_coding	MARK2	11	-0.279115717	7.666350681	-2.187094806	0.033506664	0.380184807	-3.581295343
ENSG00000096401	protein_coding	CDC5L	6	0.268980453	5.547761641	2.186326823	0.033566089	0.380305887	-3.624471459
ENSG00000271204	lncRNA	AC016831.5	7	-0.256543888	5.508539827	-2.185381623	0.033639353	0.380305887	-3.624879101
ENSG00000114656	protein_coding	KIAA1257	3	-0.545590808	4.266017283	-2.185376449	0.033639755	0.380305887	-3.583534718
ENSG00000091009	protein_coding	RBM27	5	0.231440441	4.279613952	2.184932986	0.033674177	0.380305887	-3.593480883
ENSG00000181444	protein_coding	ZNF467	7	-0.515849724	6.956385326	-2.184821781	0.033682814	0.380305887	-3.605514419
ENSG00000224861	processed_pseudogene	YBX1P1	14	-0.632003744	1.42252871	-2.184769178	0.0336869	0.380305887	-3.659893873
ENSG00000085274	protein_coding	MYNN	3	0.242185949	4.550394124	2.183666591	0.033772649	0.380708143	-3.603610836
ENSG00000081721	protein_coding	DUSP12	1	0.237048941	2.934427863	2.183583574	0.033779113	0.380708143	-3.559325633
ENSG00000273015	lncRNA	AC008124.1	12	0.269592072	4.788856912	2.18119633	0.03396546	0.382488035	-3.616831344
ENSG00000075711	protein_coding	DLG1	3	0.195547142	6.117018652	2.179890228	0.034067797	0.3828178	-3.633646744
ENSG00000151247	protein_coding	EIF4E	4	0.200446421	4.934783357	2.179849749	0.034070973	0.3828178	-3.623032845
ENSG00000100325	protein_coding	ASCC2	22	-0.718449631	8.370583811	-2.179573701	0.034092639	0.3828178	-3.577596382
ENSG00000211668	IG_V_gene	IGLV2-11	22	0.997052527	1.483697585	2.179181085	0.034123474	0.3828178	-3.65991103
ENSG00000117262	protein_coding	GPR89A	1	0.312687118	3.367021234	2.178551684	0.034172958	0.3828178	-3.571971811
ENSG00000064547	protein_coding	LPAR2	19	-0.433378042	6.260272712	-2.178330601	0.034190354	0.3828178	-3.634754742
ENSG00000196961	protein_coding	AP2A1	19	-0.515883098	8.160536162	-2.177964276	0.034219197	0.3828178	-3.585070334
ENSG00000173757	protein_coding	STAT5B	17	-0.340045268	8.579863994	-2.177657708	0.034243351	0.3828178	-3.575668338
ENSG00000056097	protein_coding	ZFR	5	0.133516537	6.415786488	2.177563559	0.034250771	0.3828178	-3.630969565
ENSG00000110719	protein_coding	TCIRG1	11	-0.340809118	8.488766653	-2.176995902	0.034295544	0.383000115	-3.578741481
ENSG00000104231	protein_coding	ZFAND1	8	0.347422362	3.850216489	2.17559714	0.034406089	0.383728673	-3.590777315
ENSG00000258056	lncRNA	AC009779.2	12	-0.388470537	1.452643774	-2.175067674	0.034448015	0.383728673	-3.68250559
ENSG00000145293	protein_coding	ENOPH1	4	0.288101999	3.666993331	2.174633795	0.034482405	0.383728673	-3.585947795
ENSG00000165733	protein_coding	BMS1	10	0.24578271	4.958031892	2.174561907	0.034488106	0.383728673	-3.633432262
ENSG00000174780	protein_coding	SRP72	4	0.268636469	5.630040586	2.174346273	0.034505211	0.383728673	-3.646145568
ENSG00000197372	protein_coding	ZNF675	19	0.27725534	3.883732171	2.17361594	0.034563201	0.383728673	-3.594578398
ENSG00000184076	protein_coding	UQCR10	22	0.300979678	3.364353181	2.173453591	0.034576103	0.383728673	-3.580695995
ENSG00000182511	protein_coding	FES	15	-0.409287809	6.844011092	-2.173292576	0.034588904	0.383728673	-3.629168878
ENSG00000256591	protein_coding	AP003108.2	11	-0.168674788	4.382716464	-2.171847208	0.034703997	0.384428953	-3.61504742
ENSG00000267904	lncRNA	AC024075.1	19	-0.328060612	2.451266129	-2.171548949	0.034727789	0.384428953	-3.587126842
ENSG00000264659	lncRNA	AC064805.2	17	-0.623613967	1.14635851	-2.170792022	0.034788233	0.384428953	-3.712279146
ENSG00000185246	protein_coding	PRPF39	14	0.292691281	4.455695898	2.169685073	0.034876795	0.384428953	-3.623470506
ENSG00000130775	protein_coding	THEMIS2	1	-0.402275738	8.846134761	-2.169641315	0.0348803	0.384428953	-3.585702043
ENSG00000144029	protein_coding	MRPS5	2	0.145537396	4.864995253	2.169585716	0.034884753	0.384428953	-3.638664932
ENSG00000086102	protein_coding	NFX1	9	0.158609631	6.014210759	2.168614895	0.034962603	0.384428953	-3.655371946
ENSG00000280387	TEC	AL109806.1	20	-0.352469477	2.058102436	-2.168454365	0.03497549	0.384428953	-3.61553753
ENSG00000279529	lncRNA	AC008764.8	19	-0.210734889	3.080763561	-2.167701925	0.035035953	0.384428953	-3.584527452
ENSG00000166046	protein_coding	TCP11L2	12	-0.59626021	8.212197187	-2.167671492	0.0350384	0.384428953	-3.600893708
ENSG00000172046	protein_coding	USP19	3	-0.209166945	6.754099975	-2.167411555	0.03505931	0.384428953	-3.642169547
ENSG00000166037	protein_coding	CEP57	11	0.323895456	5.073382457	2.167165279	0.035079131	0.384428953	-3.650473168
ENSG00000149308	protein_coding	NPAT	11	0.228873224	6.500027514	2.167136023	0.035081486	0.384428953	-3.647625994
ENSG00000013364	protein_coding	MVP	16	-0.358714154	7.929110385	-2.166920529	0.035098839	0.384428953	-3.607948638
ENSG00000211667	IG_V_gene	IGLV3-12	22	-2.588026647	0.179595135	-2.165989387	0.035173907	0.384428953	-4.060354829
ENSG00000269825	lncRNA	AC022150.4	19	0.271365289	3.388969673	2.165974184	0.035175134	0.384428953	-3.59194915
ENSG00000101557	protein_coding	USP14	18	0.216786596	5.19430292	2.165638168	0.035202258	0.384428953	-3.654965705
ENSG00000182093	protein_coding	GET1	21	-0.320969468	3.321661348	-2.165539845	0.035210199	0.384428953	-3.589012079
ENSG00000248333	protein_coding	CDK11B	1	-0.201296725	4.975788875	-2.165425569	0.03521943	0.384428953	-3.648714236
ENSG00000129749	protein_coding	CHRNA10	11	-0.283965605	2.607658613	-2.165376791	0.035223371	0.384428953	-3.591219765
ENSG00000117091	protein_coding	CD48	1	0.267719614	7.087026252	2.163282374	0.035392946	0.384772104	-3.634602309
ENSG00000188321	protein_coding	ZNF559	19	0.397582039	4.067476098	2.163003618	0.035415569	0.384772104	-3.618347499
ENSG00000125347	protein_coding	IRF1	5	-0.425990067	9.444373648	-2.162607694	0.035447724	0.384772104	-3.592326264
ENSG00000087053	protein_coding	MTMR2	11	0.307078865	3.864339322	2.16216905	0.035483378	0.384772104	-3.612692653
ENSG00000111142	protein_coding	METAP2	12	0.327623157	3.985102285	2.161379941	0.035547599	0.384772104	-3.620536978
ENSG00000144306	protein_coding	SCRN3	2	0.242190392	3.805548546	2.16120109	0.035562168	0.384772104	-3.611451844
ENSG00000164849	protein_coding	GPR146	7	-0.920245577	5.452324871	-2.160897732	0.035586893	0.384772104	-3.661533913
ENSG00000186481	transcribed_unprocessed_pseudogene	ANKRD20A5P	18	0.497796223	2.691871866	2.160746512	0.035599223	0.384772104	-3.594973564
ENSG00000242802	protein_coding	AP5Z1	7	-0.169084582	6.38171897	-2.160606876	0.035610612	0.384772104	-3.663835991
ENSG00000087365	protein_coding	SF3B2	11	-0.171119524	6.99136277	-2.160562681	0.035614218	0.384772104	-3.646556787
ENSG00000038210	protein_coding	PI4K2B	4	0.396718625	4.704993775	2.160400824	0.035627425	0.384772104	-3.649194914
ENSG00000159917	protein_coding	ZNF235	19	0.209973947	3.690406057	2.160314267	0.035634489	0.384772104	-3.608546044
ENSG00000148950	protein_coding	IMMP1L	11	0.357840199	3.031171319	2.157900563	0.035831982	0.384772104	-3.600164502
ENSG00000136643	protein_coding	RPS6KC1	1	0.210354244	4.986623667	2.15729039	0.03588206	0.384772104	-3.66461937
ENSG00000283900	protein_coding	TPTEP2-CSNK1E	22	-0.418454989	1.374829062	-2.156880018	0.035915774	0.384772104	-3.688547047
ENSG00000052126	protein_coding	PLEKHA5	12	0.447037194	2.637131249	2.156662402	0.035933664	0.384772104	-3.601466972
ENSG00000079691	protein_coding	CARMIL1	6	0.650823975	3.751528255	2.156345723	0.035959711	0.384772104	-3.615251295
ENSG00000286342	lncRNA	AC073210.3	7	-0.827308592	1.118805493	-2.156203577	0.035971408	0.384772104	-3.711631401
ENSG00000127184	protein_coding	COX7C	5	0.408306874	3.19994009	2.156055802	0.035983572	0.384772104	-3.606969249
ENSG00000160796	protein_coding	NBEAL2	3	-0.365755264	9.601904824	-2.155951443	0.035992164	0.384772104	-3.602418745
ENSG00000168884	protein_coding	TNIP2	4	-0.159626066	5.512561056	-2.155516759	0.036027973	0.384772104	-3.678411802
ENSG00000146576	protein_coding	C7orf26	7	-0.161003047	5.296502978	-2.15508129	0.036063877	0.384772104	-3.674590896
ENSG00000211653	IG_V_gene	IGLV1-40	22	0.996396013	2.1468412	2.154988499	0.036071532	0.384772104	-3.6303897
ENSG00000240344	protein_coding	PPIL3	2	0.344979674	2.962769116	2.154577922	0.03610542	0.384772104	-3.605115477
ENSG00000167136	protein_coding	ENDOG	9	0.315251275	2.519709512	2.15446293	0.036114916	0.384772104	-3.607294344
ENSG00000157916	protein_coding	RER1	1	-0.114018354	6.61308808	-2.154179648	0.036138318	0.384772104	-3.66836509
ENSG00000196865	protein_coding	NHLRC2	10	0.210796612	5.807731348	2.153819634	0.036168079	0.384772104	-3.682463791
ENSG00000115827	protein_coding	DCAF17	2	0.219909073	4.786869282	2.15345013	0.036198647	0.384772104	-3.664262806
ENSG00000185031	processed_pseudogene	SLC2A3P2	1	-0.599670484	2.735506023	-2.153067788	0.036230301	0.384772104	-3.608834088
ENSG00000175806	protein_coding	MSRA	8	-0.366398784	3.274545099	-2.152711413	0.036259827	0.384772104	-3.609689012
ENSG00000159459	protein_coding	UBR1	15	0.180048592	6.33921356	2.151765525	0.036338297	0.384772104	-3.678459917
ENSG00000187764	protein_coding	SEMA4D	9	-0.282043617	9.527558966	-2.151695484	0.036344114	0.384772104	-3.609295561
ENSG00000134152	protein_coding	KATNBL1	15	-0.415875505	6.07502015	-2.151605444	0.036351592	0.384772104	-3.685719036
ENSG00000170298	protein_coding	LGALS9B	17	1.101940567	0.552091849	2.151311917	0.036375981	0.384772104	-3.78380736
ENSG00000163312	protein_coding	HELQ	4	0.192105934	4.615823546	2.15124942	0.036381176	0.384772104	-3.661343034
ENSG00000140368	protein_coding	PSTPIP1	15	-0.216163362	7.932073971	-2.150634828	0.036432294	0.384772104	-3.63589672
ENSG00000122484	protein_coding	RPAP2	1	0.258270628	5.201516178	2.150617331	0.036433751	0.384772104	-3.681490882
ENSG00000135537	protein_coding	AFG1L	6	0.202995502	2.575163451	2.150607258	0.036434589	0.384772104	-3.612442374
ENSG00000120253	protein_coding	NUP43	6	0.17811284	5.41714774	2.150458928	0.036446937	0.384772104	-3.686559973
ENSG00000128815	protein_coding	WDFY4	10	-0.477913086	7.943332742	-2.150426962	0.036449598	0.384772104	-3.638245043
ENSG00000247317	lncRNA	LY6E-DT	8	0.777812666	0.832228455	2.150361473	0.036455051	0.384772104	-3.761622629
ENSG00000142875	protein_coding	PRKACB	1	0.349713779	6.553871355	2.15035361	0.036455706	0.384772104	-3.673352619
ENSG00000148700	protein_coding	ADD3	10	0.228596027	7.848178351	2.149551508	0.036522553	0.385075577	-3.638048093
ENSG00000185885	protein_coding	IFITM1	11	0.603223546	4.988527083	2.149322135	0.036541689	0.385075577	-3.681393761
ENSG00000204231	protein_coding	RXRB	6	-0.148189617	4.661320542	-2.148209119	0.03663467	0.385452939	-3.666023045
ENSG00000175137	protein_coding	SH3BP5L	1	-0.23559884	6.701100428	-2.148207733	0.036634786	0.385452939	-3.677297442
ENSG00000070731	protein_coding	ST6GALNAC2	17	-0.553659256	4.606325124	-2.147076275	0.03672952	0.386147769	-3.664160793
ENSG00000057663	protein_coding	ATG5	6	0.250895022	4.608999913	2.146516203	0.036776492	0.386207763	-3.672378593
ENSG00000181220	protein_coding	ZNF746	7	-0.342118109	7.332529215	-2.145758687	0.036840109	0.386207763	-3.662763625
ENSG00000103381	protein_coding	CPPED1	16	-0.497477839	8.342913358	-2.144735372	0.0369262	0.386207763	-3.636332599
ENSG00000139168	protein_coding	ZCRB1	12	0.410419227	2.509686965	2.144453583	0.036949938	0.386207763	-3.621350484
ENSG00000164902	protein_coding	PHAX	5	0.21937286	4.067269389	2.143833936	0.037002184	0.386207763	-3.65231362
ENSG00000174238	protein_coding	PITPNA	17	-0.274488064	6.505896699	-2.143744136	0.037009761	0.386207763	-3.690158202
ENSG00000052723	protein_coding	SIKE1	1	0.207796708	5.033013668	2.14370195	0.037013321	0.386207763	-3.690142779
ENSG00000259924	processed_pseudogene	AC011939.1	15	0.418657825	2.310926283	2.143504955	0.037029949	0.386207763	-3.628834436
ENSG00000158195	protein_coding	WASF2	1	-0.378029832	9.150688811	-2.143425458	0.037036661	0.386207763	-3.624686416
ENSG00000196072	protein_coding	BLOC1S2	10	0.361519186	4.414534224	2.142479315	0.037116626	0.386207763	-3.67316738
ENSG00000256667	transcribed_unprocessed_pseudogene	KLRA1P	12	0.606901351	2.636732464	2.142229495	0.037137766	0.386207763	-3.623508684
ENSG00000165410	protein_coding	CFL2	14	0.413578928	2.271020913	2.142087939	0.037149749	0.386207763	-3.632520344
ENSG00000169495	protein_coding	HTRA4	8	-0.409771445	1.532315651	-2.142006203	0.037156669	0.386207763	-3.691267718
ENSG00000079432	protein_coding	CIC	19	-0.236399533	7.315695806	-2.14200503	0.037156769	0.386207763	-3.667587341
ENSG00000132953	protein_coding	XPO4	13	0.21411721	5.702108287	2.141899365	0.037165717	0.386207763	-3.70350263
ENSG00000279873	lncRNA	LINC01126	2	-0.242298866	3.170310942	-2.140852287	0.037254493	0.386746006	-3.627332445
ENSG00000166411	protein_coding	IDH3A	15	0.204504439	4.578410489	2.140354024	0.037296803	0.386746006	-3.679354843
ENSG00000180346	protein_coding	TIGD2	4	0.342152367	2.157888665	2.140272472	0.037303732	0.386746006	-3.642120977
ENSG00000177200	protein_coding	CHD9	16	0.204840687	6.641766758	2.13986387	0.037338465	0.386750186	-3.68992837
ENSG00000123124	protein_coding	WWP1	8	0.203720605	6.176544607	2.139591732	0.037361614	0.386750186	-3.703224115
ENSG00000166272	protein_coding	WBP1L	10	-0.197542057	6.710626477	-2.139188961	0.037395898	0.386807537	-3.691782246
ENSG00000004766	protein_coding	VPS50	7	0.268934188	5.257418263	2.137648612	0.037527269	0.387504013	-3.705604914
ENSG00000103187	protein_coding	COTL1	16	-0.349696951	9.572483665	-2.137042732	0.037579053	0.387504013	-3.631707564
ENSG00000163931	protein_coding	TKT	3	-0.395304112	9.080108564	-2.136715253	0.037607069	0.387504013	-3.635508412
ENSG00000204852	protein_coding	TCTN1	12	-0.391440684	3.5196402	-2.136631525	0.037614235	0.387504013	-3.638081803
ENSG00000125503	protein_coding	PPP1R12C	19	-0.158419986	6.993440775	-2.136341525	0.037639063	0.387504013	-3.687904861
ENSG00000114520	protein_coding	SNX4	3	0.313569901	3.740173077	2.13608754	0.03766082	0.387504013	-3.652724249
ENSG00000234545	protein_coding	FAM133B	7	0.27518416	4.183804812	2.136034487	0.037665366	0.387504013	-3.67004349
ENSG00000166750	protein_coding	SLFN5	17	0.431933484	8.203904191	2.135451149	0.037715384	0.387504013	-3.649265742
ENSG00000074660	protein_coding	SCARF1	17	-0.833507524	4.60324219	-2.134370517	0.037808194	0.387504013	-3.685858686
ENSG00000080608	protein_coding	PUM3	9	0.320126743	4.146470765	2.134253931	0.037818219	0.387504013	-3.671153207
ENSG00000266805	lncRNA	AP005432.1	18	-0.424891496	2.675957003	-2.133952879	0.037844117	0.387504013	-3.638270889
ENSG00000089639	protein_coding	GMIP	19	-0.320737736	8.5234972	-2.133909706	0.037847832	0.387504013	-3.648396691
ENSG00000253590	IG_V_pseudogene	IGLV3-13	22	-1.798602899	0.553770528	-2.133771381	0.037859737	0.387504013	-3.948737947
ENSG00000133943	protein_coding	DGLUCY	14	-0.33359785	7.994754497	-2.133694304	0.037866373	0.387504013	-3.663283909
ENSG00000265982	unprocessed_pseudogene	AC103810.3	17	-0.32455275	3.139980383	-2.132184085	0.037996589	0.388492601	-3.640068815
ENSG00000164163	protein_coding	ABCE1	4	0.328900321	4.958673925	2.131779155	0.038031571	0.388492601	-3.709364069
ENSG00000004700	protein_coding	RECQL	12	0.332416914	5.256423937	2.131510774	0.038054771	0.388492601	-3.717564051
ENSG00000101265	protein_coding	RASSF2	20	-0.426927369	9.594513497	-2.130948255	0.038103439	0.388492601	-3.641157658
ENSG00000151490	protein_coding	PTPRO	12	0.555726129	3.147021628	2.130816251	0.038114867	0.388492601	-3.645495604
ENSG00000040275	protein_coding	SPDL1	5	0.459378653	2.316537812	2.130457729	0.038145923	0.388492601	-3.64751245
ENSG00000188290	protein_coding	HES4	1	1.246011264	2.394272664	2.130236916	0.03816506	0.388492601	-3.648108323
ENSG00000149187	protein_coding	CELF1	11	-0.143532588	7.829386576	-2.129734	0.038208679	0.38864263	-3.673877911
ENSG00000277406	transcribed_unprocessed_pseudogene	SEC22B4P	1	0.581293843	2.072265128	2.128247138	0.038337894	0.389662416	-3.668138136
ENSG00000260285	lncRNA	AL133367.1	14	-0.264551986	2.321723338	-2.126811526	0.038463018	0.390207057	-3.659077545
ENSG00000106028	protein_coding	SSBP1	7	0.255890932	3.642467208	2.126487565	0.038491302	0.390207057	-3.664435619
ENSG00000127526	protein_coding	SLC35E1	19	-0.1880528	5.535501313	-2.125864029	0.038545794	0.390207057	-3.729774281
ENSG00000089335	protein_coding	ZNF302	19	0.316457524	4.379313663	2.125607421	0.038568239	0.390207057	-3.696345089
ENSG00000176986	protein_coding	SEC24C	10	-0.172078041	7.083052768	-2.124943055	0.038626404	0.390207057	-3.705255892
ENSG00000112983	protein_coding	BRD8	5	-0.187285271	5.440849925	-2.124866813	0.038633083	0.390207057	-3.730060987
ENSG00000106348	protein_coding	IMPDH1	7	-0.40965387	7.53272367	-2.124835931	0.038635789	0.390207057	-3.691049004
ENSG00000133816	protein_coding	MICAL2	11	-0.577686536	8.832802031	-2.124784102	0.038640331	0.390207057	-3.659354903
ENSG00000017797	protein_coding	RALBP1	18	-0.363643652	7.213453381	-2.124135097	0.038697242	0.390207057	-3.702664875
ENSG00000072134	protein_coding	EPN2	17	-0.421119944	4.050937594	-2.124008562	0.038708347	0.390207057	-3.67593573
ENSG00000129911	protein_coding	KLF16	19	-0.256092614	5.303857327	-2.123828243	0.038724176	0.390207057	-3.729473452
ENSG00000164815	protein_coding	ORC5	7	0.271124186	3.925266045	2.123654439	0.038739439	0.390207057	-3.679409939
ENSG00000243660	protein_coding	ZNF487	10	-0.313309611	3.649759029	-2.123246643	0.03877527	0.39027585	-3.667912191
ENSG00000167995	protein_coding	BEST1	11	-0.483450371	6.475827793	-2.122669086	0.038826068	0.390429463	-3.727259409
ENSG00000167978	protein_coding	SRRM2	16	-0.280045933	9.452116723	-2.122212205	0.038866292	0.390429463	-3.655462175
ENSG00000129460	protein_coding	NGDN	14	0.340154117	3.354203677	2.12208417	0.038877572	0.390429463	-3.662031456
ENSG00000112130	protein_coding	RNF8	6	0.292926619	3.491974065	2.120631099	0.039005779	0.391424879	-3.669586999
ENSG00000099331	protein_coding	MYO9B	19	-0.260493107	8.987646019	-2.120274218	0.039037323	0.391449523	-3.662908995
ENSG00000085365	protein_coding	SCAMP1	5	0.204366992	4.933353137	2.119560537	0.039100473	0.391790813	-3.72838617
ENSG00000167703	protein_coding	SLC43A2	17	-0.47099485	7.075260131	-2.118347318	0.039208029	0.392015348	-3.717638467
ENSG00000067167	protein_coding	TRAM1	8	0.179247613	6.871490318	2.118027806	0.039236397	0.392015348	-3.721371595
ENSG00000198786	protein_coding	MT-ND5	MT	-0.319776077	8.827780972	-2.117941708	0.039244045	0.392015348	-3.669174526
ENSG00000163001	protein_coding	CFAP36	2	0.294256153	3.135820361	2.117571649	0.03927693	0.392015348	-3.664145893
ENSG00000119138	protein_coding	KLF9	9	0.261038528	4.883378709	2.117213514	0.039308778	0.392015348	-3.729912792
ENSG00000189042	protein_coding	ZNF567	19	0.337120804	3.010659055	2.116839848	0.039342031	0.392015348	-3.663126961
ENSG00000106524	protein_coding	ANKMY2	7	0.270085846	3.414066628	2.116478301	0.03937423	0.392015348	-3.673939956
ENSG00000100815	protein_coding	TRIP11	14	0.244375545	5.762184545	2.116078943	0.039409822	0.392015348	-3.748213703
ENSG00000198373	protein_coding	WWP2	16	-0.272465958	7.570076627	-2.116067538	0.039410839	0.392015348	-3.70484593
ENSG00000008283	protein_coding	CYB561	17	-0.33713976	4.709597986	-2.115727416	0.039441175	0.392015348	-3.723630951
ENSG00000243238	IG_V_gene	IGKV2-30	2	1.179849171	0.184639383	2.115629465	0.039449915	0.392015348	-3.908531013
ENSG00000112294	protein_coding	ALDH5A1	6	-0.604394208	5.482220723	-2.11536717	0.039473328	0.392015348	-3.743511655
ENSG00000211895	IG_C_gene	IGHA1	14	1.103074828	5.107756362	2.115050803	0.039501584	0.392015348	-3.735292395
ENSG00000133706	protein_coding	LARS	5	0.224891556	5.984215486	2.113937419	0.039601164	0.392099469	-3.750785876
ENSG00000237491	lncRNA	LINC01409	1	0.393226385	2.264182996	2.113695313	0.039622847	0.392099469	-3.671099731
ENSG00000163536	protein_coding	SERPINI1	3	0.369059124	1.51141485	2.11356337	0.039634668	0.392099469	-3.719981897
ENSG00000185219	protein_coding	ZNF445	3	-0.266158629	7.100887631	-2.113411547	0.039648274	0.392099469	-3.723839265
ENSG00000132359	protein_coding	RAP1GAP2	17	-0.206241718	7.879484058	-2.113328188	0.039655746	0.392099469	-3.699720291
ENSG00000127527	protein_coding	EPS15L1	19	-0.211011818	7.135634178	-2.112915755	0.039692734	0.392177038	-3.724368357
ENSG00000164989	protein_coding	CCDC171	9	0.432141772	1.56803699	2.112419124	0.039737313	0.39232944	-3.715267539
ENSG00000280106	TEC	AC008555.7	19	0.314046926	2.264123569	2.111914922	0.039782617	0.392488765	-3.677070797
ENSG00000138801	protein_coding	PAPSS1	4	-0.384955968	5.02953365	-2.111494516	0.039820426	0.392519311	-3.742546951
ENSG00000180901	protein_coding	KCTD2	17	-0.172850409	5.261896513	-2.11123201	0.03984405	0.392519311	-3.750793008
ENSG00000135407	protein_coding	AVIL	12	-0.539483213	4.790408586	-2.110599608	0.039901013	0.392792928	-3.729065909
ENSG00000119917	protein_coding	IFIT3	10	1.253796779	7.390735864	2.106964967	0.040229783	0.395492461	-3.706354545
ENSG00000151470	protein_coding	C4orf33	4	0.359745519	3.953332956	2.106918322	0.040234018	0.395492461	-3.711968732
ENSG00000135956	protein_coding	TMEM127	2	-0.287763807	7.842619936	-2.106053709	0.040312581	0.395755017	-3.712240772
ENSG00000196188	protein_coding	CTSE	1	-0.876288481	1.403136911	-2.105840229	0.040332	0.395755017	-3.755512777
ENSG00000126214	protein_coding	KLC1	14	-0.172106598	6.820468227	-2.105467985	0.040365879	0.395755017	-3.746486762
ENSG00000074706	protein_coding	IPCEF1	6	0.180465401	6.188824395	2.105062352	0.040402826	0.395755017	-3.76269248
ENSG00000177889	protein_coding	UBE2N	12	0.195637176	5.365261543	2.10500807	0.040407772	0.395755017	-3.764803708
ENSG00000167261	protein_coding	DPEP2	16	-0.435699634	7.849711919	-2.104638477	0.040441466	0.395796949	-3.71887263
ENSG00000281005	lncRNA	LINC00921	16	-0.253265436	5.711038228	-2.104084197	0.040492042	0.39600393	-3.768865227
ENSG00000053770	protein_coding	AP5M1	14	0.213887836	5.821159374	2.101825238	0.040698736	0.397489576	-3.772800189
ENSG00000138442	protein_coding	WDR12	2	0.211569638	3.590029509	2.101422238	0.040735707	0.397489576	-3.70346119
ENSG00000142599	protein_coding	RERE	1	-0.380881472	8.042083355	-2.101347298	0.040742585	0.397489576	-3.715217829
ENSG00000087074	protein_coding	PPP1R15A	19	-0.46278706	6.442625779	-2.101134711	0.040762103	0.397489576	-3.765009227
ENSG00000165650	protein_coding	PDZD8	10	-0.301512894	6.635863278	-2.100574609	0.040813564	0.397703208	-3.760317356
ENSG00000174903	protein_coding	RAB1B	11	-0.247444925	7.27519238	-2.098779343	0.040978893	0.398530791	-3.743176593
ENSG00000279803	TEC	AC009090.5	16	-0.453668402	1.336453101	-2.098642403	0.040991528	0.398530791	-3.779509567
ENSG00000143653	protein_coding	SCCPDH	1	0.314644405	3.038429753	2.09850982	0.041003764	0.398530791	-3.692365176
ENSG00000088179	protein_coding	PTPN4	2	0.322402863	7.187734482	2.097807469	0.041068638	0.398530791	-3.74465629
ENSG00000086065	protein_coding	CHMP5	9	0.630373715	5.13570914	2.097750295	0.041073923	0.398530791	-3.772241438
ENSG00000138399	protein_coding	FASTKD1	2	0.231988249	4.310322491	2.097725841	0.041076184	0.398530791	-3.740052978
ENSG00000108094	protein_coding	CUL2	10	0.181656933	5.022383055	2.096717043	0.041169535	0.398942612	-3.770636519
ENSG00000115896	protein_coding	PLCL1	2	0.444835655	4.170519989	2.096626518	0.041177921	0.398942612	-3.738820752
ENSG00000185112	protein_coding	FAM43A	3	-0.267574989	4.795430792	-2.095678011	0.041265878	0.399099398	-3.759451654
ENSG00000162882	protein_coding	HAAO	2	-0.399271468	2.214257734	-2.0956012	0.041273008	0.399099398	-3.705436538
ENSG00000073050	protein_coding	XRCC1	19	-0.156444681	4.307278294	-2.095492753	0.041283077	0.399099398	-3.740400705
ENSG00000006451	protein_coding	RALA	7	0.166193278	4.371058331	2.094338156	0.041390405	0.399849731	-3.748322661
ENSG00000135972	protein_coding	MRPS9	2	0.379954886	3.023046655	2.093831205	0.041437606	0.399926335	-3.700013399
ENSG00000138593	protein_coding	SECISBP2L	15	0.129025693	6.223246198	2.093614777	0.041457772	0.399926335	-3.781700673
ENSG00000286533	lncRNA	AL078604.4	6	-0.9778884	1.05130269	-2.092588367	0.041553524	0.400219338	-3.804934161
ENSG00000111737	protein_coding	RAB35	12	-0.189861041	6.31614075	-2.092457573	0.04156574	0.400219338	-3.783132683
ENSG00000177302	protein_coding	TOP3A	17	-0.234142414	4.935535733	-2.092044852	0.041604306	0.400219338	-3.773677233
ENSG00000111875	protein_coding	ASF1A	6	0.283936407	4.296844453	2.091821272	0.041625212	0.400219338	-3.749094367
ENSG00000089048	protein_coding	ESF1	20	0.548970528	2.583734012	2.091696857	0.041636849	0.400219338	-3.699736494
ENSG00000153914	protein_coding	SREK1	5	0.184073878	6.361258145	2.090776197	0.04172305	0.400593622	-3.782517216
ENSG00000205583	transcribed_unprocessed_pseudogene	STAG3L1	7	0.56234278	1.729911857	2.090645244	0.041735324	0.400593622	-3.744081885
ENSG00000273691	lncRNA	AC087284.1	15	-0.370041954	3.245710871	-2.090064851	0.041789761	0.400830227	-3.705891626
ENSG00000141582	protein_coding	CBX4	17	-0.174897283	5.756637973	-2.089634382	0.041830175	0.400878313	-3.794384706
ENSG00000144040	protein_coding	SFXN5	2	-0.244569696	5.378994708	-2.089377029	0.041854353	0.400878313	-3.790457322
ENSG00000198863	protein_coding	RUNDC1	17	-0.1862332	5.417935728	-2.087946371	0.041988984	0.401711348	-3.793990636
ENSG00000087274	protein_coding	ADD1	4	-0.2047162	8.463189575	-2.087726256	0.042009731	0.401711348	-3.72425882
ENSG00000124193	protein_coding	SRSF6	20	0.170012255	6.179618188	2.087254102	0.042054264	0.401711348	-3.793350625
ENSG00000162852	protein_coding	CNST	1	0.229898091	6.438745637	2.08718555	0.042060733	0.401711348	-3.788292546
ENSG00000167904	protein_coding	TMEM68	8	0.194033643	3.717106547	2.085792727	0.042192362	0.4023448	-3.733152985
ENSG00000279500	TEC	AC108704.2	12	-0.304952058	4.363080216	-2.085561826	0.042214218	0.4023448	-3.759645288
ENSG00000133884	protein_coding	DPF2	11	-0.158539847	6.230837819	-2.085521981	0.04221799	0.4023448	-3.797222668
ENSG00000155256	protein_coding	ZFYVE27	10	-0.140577086	6.100389636	-2.085219355	0.042246652	0.4023448	-3.799813387
ENSG00000274180	protein_coding	NATD1	17	-0.430141292	6.78893397	-2.084807672	0.042285671	0.402431594	-3.782503665
ENSG00000156535	protein_coding	CD109	6	0.402983464	1.522282162	2.083548711	0.042405188	0.403283822	-3.746170714
ENSG00000259962	unprocessed_pseudogene	AC007342.2	16	-0.549280387	2.73333239	-2.082946141	0.042462495	0.403467367	-3.713505133
ENSG00000178935	protein_coding	ZNF552	19	-0.271114889	4.403358914	-2.082573285	0.04249799	0.403467367	-3.768896194
ENSG00000112096	protein_coding	SOD2	6	-0.568016186	10.00800104	-2.082400645	0.042514433	0.403467367	-3.713433439
ENSG00000198618	processed_pseudogene	PPIAP22	21	0.436998161	2.124801698	2.080763205	0.04267067	0.404335213	-3.724617814
ENSG00000100393	protein_coding	EP300	22	-0.238969111	8.61737251	-2.080232833	0.042721383	0.404335213	-3.732882746
ENSG00000196470	protein_coding	SIAH1	16	-0.239635571	4.676898135	-2.080166615	0.042727718	0.404335213	-3.781529918
ENSG00000093000	protein_coding	NUP50	22	-0.224354942	7.775328938	-2.079818218	0.042761064	0.404335213	-3.757582952
ENSG00000173868	protein_coding	PHOSPHO1	17	-0.587752574	8.772295346	-2.079404474	0.042800694	0.404335213	-3.733411425
ENSG00000152454	protein_coding	ZNF256	19	0.348700421	2.36781246	2.079080348	0.042831762	0.404335213	-3.720842705
ENSG00000215388	processed_pseudogene	ACTG1P3	20	-0.288031185	1.994956614	-2.078194503	0.042916772	0.404335213	-3.740107581
ENSG00000163930	protein_coding	BAP1	3	-0.142239215	6.237807491	-2.077851369	0.04294974	0.404335213	-3.809773065
ENSG00000014164	protein_coding	ZC3H3	8	-0.242039396	5.259374435	-2.07779327	0.042955325	0.404335213	-3.806544177
ENSG00000198728	protein_coding	LDB1	10	-0.126180871	6.441484479	-2.077787977	0.042955833	0.404335213	-3.805180607
ENSG00000238228	unprocessed_pseudogene	OR7E7P	7	0.405715194	1.773629324	2.077645698	0.042969512	0.404335213	-3.743458108
ENSG00000163510	protein_coding	CWC22	2	0.323329272	4.489879848	2.077545434	0.042979153	0.404335213	-3.78302413
ENSG00000148296	protein_coding	SURF6	9	-0.259731206	2.584446833	-2.077365251	0.042996484	0.404335213	-3.721977325
ENSG00000125991	protein_coding	ERGIC3	20	-0.164704859	5.784233352	-2.076320379	0.043097107	0.404998441	-3.817017466
ENSG00000134146	protein_coding	DPH6	15	0.389665517	2.840585314	2.075573642	0.043169144	0.405392307	-3.724746267
ENSG00000273243	lncRNA	Z82243.1	22	-0.388586447	2.766354051	-2.074562895	0.043266818	0.406026197	-3.724945841
ENSG00000269720	protein_coding	CCDC194	19	0.894962937	1.110176484	2.073989975	0.043322267	0.40626324	-3.809635838
ENSG00000160255	protein_coding	ITGB2	21	-0.344950295	10.31441479	-2.072963014	0.043421815	0.406913211	-3.727467233
ENSG00000213676	protein_coding	ATF6B	6	-0.170680568	5.765146862	-2.072086226	0.043506964	0.407158452	-3.824278995
ENSG00000155111	protein_coding	CDK19	6	-0.273333771	6.359877316	-2.072070448	0.043508498	0.407158452	-3.817797347
ENSG00000167705	protein_coding	RILP	17	-0.723029134	5.084808736	-2.071648246	0.043549553	0.407247691	-3.806069594
ENSG00000146414	protein_coding	SHPRH	6	0.213832031	6.212151003	2.071350154	0.04357856	0.407247691	-3.819490138
ENSG00000141380	protein_coding	SS18	18	0.189460674	5.955768632	2.070564494	0.043655091	0.407536104	-3.825022848
ENSG00000139436	protein_coding	GIT2	12	-0.212643903	7.996869983	-2.070348885	0.043676114	0.407536104	-3.765479745
ENSG00000137409	protein_coding	MTCH1	6	-0.146861132	6.87388474	-2.070101212	0.043700275	0.407536104	-3.804314458
ENSG00000203326	protein_coding	ZNF525	19	0.360784668	3.499965161	2.069076941	0.043800316	0.408186183	-3.749927212
ENSG00000117335	protein_coding	CD46	1	-0.314921114	8.648490008	-2.0675281	0.04395197	0.408384793	-3.75121248
ENSG00000145216	protein_coding	FIP1L1	4	0.173442109	4.267530936	2.067480599	0.043956628	0.408384793	-3.786859575
ENSG00000239827	transcribed_unprocessed_pseudogene	SUGT1P3	13	0.370739477	2.52155607	2.067460079	0.04395864	0.408384793	-3.736197141
ENSG00000234608	lncRNA	MAPKAPK5-AS1	12	0.331230502	3.106062848	2.0671501	0.043989051	0.408384793	-3.742222014
ENSG00000078114	protein_coding	NEBL	10	2.560247852	-0.15453355	2.06712795	0.043991224	0.408384793	-3.955715343
ENSG00000135968	protein_coding	GCC2	2	0.310831074	6.481365311	2.067000723	0.044003712	0.408384793	-3.818932971
ENSG00000164211	protein_coding	STARD4	5	0.396892504	3.630851727	2.066222115	0.044080199	0.408812152	-3.761770373
ENSG00000109929	protein_coding	SC5D	11	0.246122297	4.058081777	2.065709918	0.044130579	0.408812152	-3.780332785
ENSG00000102978	protein_coding	POLR2C	16	-0.176294478	4.872968801	-2.065371794	0.044163864	0.408812152	-3.81700703
ENSG00000081665	protein_coding	ZNF506	19	0.256413364	5.941750397	2.065296525	0.044171277	0.408812152	-3.834316117
ENSG00000277255	miRNA	MIR7854	16	-0.488303792	1.744664904	-2.062979738	0.044399964	0.409932045	-3.78066353
ENSG00000186350	protein_coding	RXRA	9	-0.376377445	8.871301179	-2.062951419	0.044402766	0.409932045	-3.754893515
ENSG00000126698	protein_coding	DNAJC8	1	0.385787393	4.740022313	2.062840262	0.044413765	0.409932045	-3.818711275
ENSG00000214176	transcribed_unprocessed_pseudogene	PLEKHM1P1	17	-0.212849138	7.603128294	-2.06257213	0.044440305	0.409932045	-3.792436884
ENSG00000211875	TR_J_gene	TRAJ14	14	0.482806119	1.561029465	2.062442929	0.044453099	0.409932045	-3.785094784
ENSG00000265713	transcribed_processed_pseudogene	AC023389.2	17	0.321048701	1.613958837	2.062221294	0.044475053	0.409932045	-3.784650385
ENSG00000105443	protein_coding	CYTH2	19	-0.23800503	5.476696181	-2.061833042	0.044513534	0.409972369	-3.838686106
ENSG00000101608	protein_coding	MYL12A	18	0.327847574	7.537248766	2.061554248	0.044541184	0.409972369	-3.791775838
ENSG00000183323	protein_coding	CCDC125	5	-0.304740747	4.084504447	-2.06117347	0.044578973	0.409972369	-3.786733148
ENSG00000199082	miRNA	MIR342	14	0.381834468	1.909099697	2.060730299	0.044622988	0.409972369	-3.767166109
ENSG00000039123	protein_coding	MTREX	5	0.278885658	5.634935177	2.060551941	0.044640714	0.409972369	-3.843040517
ENSG00000151332	protein_coding	MBIP	14	0.376948343	2.943909591	2.059858004	0.044709735	0.409972369	-3.750275346
ENSG00000258539	protein_coding	AC068896.1	10	-0.335056721	3.040178782	-2.059768029	0.044718691	0.409972369	-3.748411676
ENSG00000174721	protein_coding	FGFBP3	10	0.311683969	1.337579801	2.059364347	0.044758893	0.409972369	-3.799737192
ENSG00000142864	protein_coding	SERBP1	1	0.19858028	6.98988948	2.058964012	0.044798792	0.409972369	-3.816288328
ENSG00000130479	protein_coding	MAP1S	19	-0.241196883	5.762442595	-2.058636285	0.044831477	0.409972369	-3.847095673
ENSG00000160445	protein_coding	ZER1	9	-0.501560195	7.43858684	-2.057657907	0.044929179	0.409972369	-3.807918614
ENSG00000168874	protein_coding	ATOH8	2	-1.395858738	1.701845489	-2.056987019	0.044996281	0.409972369	-3.834568099
ENSG00000135587	protein_coding	SMPD2	6	-0.212122958	3.848380862	-2.056743528	0.045020656	0.409972369	-3.782267217
ENSG00000197713	protein_coding	RPE	2	0.246909804	5.713399015	2.056385343	0.045056534	0.409972369	-3.850378318
ENSG00000260865	transcribed_processed_pseudogene	AC010287.1	16	-0.333999308	1.351891139	-2.056257078	0.045069388	0.409972369	-3.81318579
ENSG00000165025	protein_coding	SYK	9	-0.351344998	8.297152412	-2.056198793	0.04507523	0.409972369	-3.779325591
ENSG00000054967	protein_coding	RELT	11	-0.373523666	7.745795429	-2.056087596	0.045086378	0.409972369	-3.797313401
ENSG00000011028	protein_coding	MRC2	17	-0.914578351	4.789779061	-2.055774594	0.045117768	0.409972369	-3.822677654
ENSG00000167992	protein_coding	VWCE	11	-0.930883919	4.432327497	-2.055758873	0.045119345	0.409972369	-3.804507342
ENSG00000125912	protein_coding	NCLN	19	-0.175073297	6.032563406	-2.055104257	0.04518506	0.409972369	-3.851870753
ENSG00000185875	protein_coding	THNSL1	10	0.438341128	1.770125466	2.054764607	0.045219189	0.409972369	-3.772249369
ENSG00000147654	protein_coding	EBAG9	8	0.23482968	3.348559762	2.054591117	0.04523663	0.409972369	-3.766577034
ENSG00000197894	protein_coding	ADH5	4	0.28135049	4.889521643	2.054565393	0.045239216	0.409972369	-3.837853193
ENSG00000259232	processed_pseudogene	AC105129.1	15	-0.333510559	1.31676035	-2.053166643	0.045380057	0.409972369	-3.820670775
ENSG00000165121	transcribed_unprocessed_pseudogene	AL353743.1	9	0.256347691	3.400772647	2.052811516	0.045415875	0.409972369	-3.771437763
ENSG00000100228	protein_coding	RAB36	22	-0.715006711	1.970995938	-2.05269083	0.045428053	0.409972369	-3.783547317
ENSG00000179820	protein_coding	MYADM	19	-0.459969351	8.159747324	-2.052502955	0.045447016	0.409972369	-3.790938058
ENSG00000139974	protein_coding	SLC38A6	14	0.234255123	3.444144713	2.052423713	0.045455017	0.409972369	-3.774925927
ENSG00000079134	protein_coding	THOC1	18	0.262077391	4.573189836	2.05230866	0.045466635	0.409972369	-3.829033446
ENSG00000166575	protein_coding	TMEM135	11	0.293167584	4.123350659	2.052261313	0.045471417	0.409972369	-3.808317401
ENSG00000180448	protein_coding	ARHGAP45	19	-0.179390984	9.806282137	-2.051841918	0.045513794	0.409972369	-3.759501601
ENSG00000101363	protein_coding	MANBAL	20	-0.222156951	3.911328353	-2.051435192	0.045554924	0.409972369	-3.792716325
ENSG00000263753	lncRNA	LINC00667	18	0.273821955	4.915203918	2.051389851	0.045559511	0.409972369	-3.844470085
ENSG00000105514	protein_coding	RAB3D	19	-0.472996975	8.025715298	-2.051340053	0.045564549	0.409972369	-3.79592106
ENSG00000198182	protein_coding	ZNF607	19	0.411682115	1.961855512	2.051030563	0.045595873	0.409972369	-3.771195705
ENSG00000114125	protein_coding	RNF7	3	0.176890157	3.984172533	2.050861684	0.045612974	0.409972369	-3.80157236
ENSG00000284602	lncRNA	AL031432.4	1	0.263792036	2.992357048	2.050845182	0.045614645	0.409972369	-3.763082373
ENSG00000141506	protein_coding	PIK3R5	17	-0.195686671	8.540990706	-2.050499077	0.04564971	0.409972369	-3.78174326
ENSG00000196950	protein_coding	SLC39A10	2	0.242983033	5.71649151	2.050051058	0.045695134	0.409972369	-3.861083932
ENSG00000177374	protein_coding	HIC1	17	-0.558551937	2.887402052	-2.05001082	0.045699216	0.409972369	-3.764388255
ENSG00000048828	protein_coding	FAM120A	9	-0.188738757	7.986678176	-2.049444715	0.045756674	0.409972369	-3.799943153
ENSG00000141985	protein_coding	SH3GL1	19	-0.288059581	6.133897908	-2.049422075	0.045758973	0.409972369	-3.860344032
ENSG00000112902	protein_coding	SEMA5A	5	-0.940739815	0.902100201	-2.0478352	0.045920377	0.41114472	-3.919186368
ENSG00000145725	protein_coding	PPIP5K2	5	0.254796081	6.764078524	2.047531387	0.045951335	0.411148346	-3.842545646
ENSG00000130487	protein_coding	KLHDC7B	22	0.536850085	3.173815482	2.047132044	0.045992054	0.411239253	-3.77494312
ENSG00000157933	protein_coding	SKI	1	-0.318861475	7.140399897	-2.045812855	0.04612679	0.412170128	-3.838940839
ENSG00000184898	protein_coding	RBM43	2	0.375246414	3.962336549	2.045350098	0.046174135	0.412319397	-3.808646312
ENSG00000164258	protein_coding	NDUFS4	5	0.315003645	2.65878086	2.044792005	0.04623129	0.41243179	-3.768644953
ENSG00000129472	protein_coding	RAB2B	14	-0.679138985	6.76448297	-2.044421961	0.04626922	0.41243179	-3.85130403
ENSG00000138767	protein_coding	CNOT6L	4	0.201810932	7.62057418	2.044329851	0.046278666	0.41243179	-3.817921093
ENSG00000140259	protein_coding	MFAP1	15	0.193060112	4.110486034	2.043550254	0.046358679	0.412632345	-3.818530225
ENSG00000180530	protein_coding	NRIP1	21	0.297069525	5.43027995	2.043513091	0.046362496	0.412632345	-3.86979809
ENSG00000145220	protein_coding	LYAR	4	0.356053043	3.657806419	2.042871219	0.046428468	0.412895805	-3.801777762
ENSG00000159086	protein_coding	PAXBP1	21	0.220754651	5.549347261	2.042023646	0.046515708	0.412895805	-3.873935604
ENSG00000137207	protein_coding	YIPF3	6	-0.26814893	6.318085965	-2.041825135	0.046536161	0.412895805	-3.86899601
ENSG00000268516	lncRNA	AC020915.2	19	0.43614664	2.290691744	2.04160207	0.046559153	0.412895805	-3.774677298
ENSG00000049167	protein_coding	ERCC8	5	0.261526831	3.359932563	2.041567301	0.046562738	0.412895805	-3.788708688
ENSG00000287926	lncRNA	AC113208.5	15	-0.602176456	3.956064568	-2.041436813	0.046576193	0.412895805	-3.808445169
ENSG00000113194	protein_coding	FAF2	5	-0.133748739	5.334900261	-2.040587936	0.046663808	0.413111147	-3.871526357
ENSG00000113916	protein_coding	BCL6	3	-0.624547041	8.752801737	-2.040449686	0.046678091	0.413111147	-3.790096471
ENSG00000130684	protein_coding	ZNF337	20	0.238884673	4.705343428	2.040070487	0.046717286	0.413111147	-3.854033931
ENSG00000215424	lncRNA	MCM3AP-AS1	21	0.500223497	2.751298604	2.039771369	0.046748223	0.413111147	-3.777376358
ENSG00000172766	protein_coding	NAA16	13	0.23560093	5.317605076	2.039648885	0.046760897	0.413111147	-3.873470687
ENSG00000166123	protein_coding	GPT2	16	0.347032593	1.177768346	2.039419145	0.046784676	0.413111147	-3.840849793
ENSG00000101782	protein_coding	RIOK3	18	-0.75164647	8.448475485	-2.03910162	0.046817559	0.413130423	-3.80153936
ENSG00000059145	protein_coding	UNKL	16	-0.238578608	6.688237315	-2.038489405	0.046881017	0.413419297	-3.863145989
ENSG00000138867	protein_coding	GUCD1	22	-0.649493976	8.471698555	-2.037809898	0.046951537	0.413446968	-3.804289451
ENSG00000095574	protein_coding	IKZF5	10	0.14742388	5.115795616	2.036729244	0.047063879	0.413446968	-3.873357245
ENSG00000173848	protein_coding	NET1	10	0.35158518	2.988833437	2.036710171	0.047065863	0.413446968	-3.784358299
ENSG00000113649	protein_coding	TCERG1	5	0.212510251	5.766743205	2.036624275	0.047074803	0.413446968	-3.883707052
ENSG00000117143	protein_coding	UAP1	1	0.323416411	3.566562512	2.036518399	0.047085824	0.413446968	-3.804786019
ENSG00000100504	protein_coding	PYGL	14	-0.544540242	8.000340856	-2.036465852	0.047091295	0.413446968	-3.816983873
ENSG00000146278	protein_coding	PNRC1	6	-0.266481313	8.599663862	-2.035511605	0.047190739	0.413446968	-3.803971863
ENSG00000004059	protein_coding	ARF5	7	-0.218899418	5.555506239	-2.035285684	0.04721431	0.413446968	-3.88465788
ENSG00000173960	protein_coding	UBXN2A	2	0.237806899	3.943612543	2.035193436	0.047223937	0.413446968	-3.824199015
ENSG00000137841	protein_coding	PLCB2	15	-0.257996829	8.361570991	-2.035079617	0.047235818	0.413446968	-3.809817692
ENSG00000155849	protein_coding	ELMO1	7	-0.200507937	7.524329114	-2.034778373	0.047267275	0.413446968	-3.842524813
ENSG00000130382	protein_coding	MLLT1	19	-0.228745648	6.300418127	-2.034497838	0.047296586	0.413446968	-3.881144864
ENSG00000008324	protein_coding	SS18L2	3	0.357393505	2.852522137	2.034367646	0.047310194	0.413446968	-3.787589811
ENSG00000142784	protein_coding	WDTC1	1	-0.252040912	7.707903378	-2.034328512	0.047314285	0.413446968	-3.835154361
ENSG00000229808	transcribed_processed_pseudogene	AL391825.1	1	-0.35187808	3.34587444	-2.033573686	0.047393255	0.413861009	-3.799337988
ENSG00000231795	lncRNA	ITCH-IT1	20	-0.320445348	1.37713301	-2.03328797	0.047423176	0.413861009	-3.849432549
ENSG00000160191	protein_coding	PDE9A	21	0.823371647	2.293156728	2.032729892	0.047481667	0.414054014	-3.789603017
ENSG00000068383	protein_coding	INPP5A	10	-0.282757319	5.531451126	-2.032198277	0.047537443	0.414054014	-3.887858141
ENSG00000166783	protein_coding	MARF1	16	-0.319321719	7.789066687	-2.031862184	0.047572735	0.414054014	-3.834266599
ENSG00000134824	protein_coding	FADS2	11	-1.000233411	4.077097212	-2.031721784	0.047587484	0.414054014	-3.822669439
ENSG00000141378	protein_coding	PTRH2	17	0.215417575	3.752610125	2.031610905	0.047599135	0.414054014	-3.821130002
ENSG00000001629	protein_coding	ANKIB1	7	0.147638917	6.016224215	2.03018245	0.047749456	0.414481272	-3.892984943
ENSG00000211677	IG_C_gene	IGLC2	22	0.923050064	4.579157728	2.030074941	0.047760786	0.414481272	-3.855854074
ENSG00000170584	protein_coding	NUDCD2	5	0.292302428	3.33809313	2.029804303	0.047789318	0.414481272	-3.805052335
ENSG00000166012	protein_coding	TAF1D	11	0.205827607	5.706500289	2.029724116	0.047797774	0.414481272	-3.895383984
ENSG00000151304	protein_coding	SRFBP1	5	0.297176048	3.046882294	2.029681643	0.047802254	0.414481272	-3.797825101
ENSG00000254901	protein_coding	BORCS8	19	-0.236228026	5.357649634	-2.029095551	0.047864108	0.414634315	-3.891020213
ENSG00000079785	protein_coding	DDX1	2	0.263807129	4.835133876	2.028930611	0.047881528	0.414634315	-3.878368576
ENSG00000213793	protein_coding	ZNF888	19	0.275619222	2.871230899	2.028096758	0.047969677	0.414731741	-3.797000286
ENSG00000114353	protein_coding	GNAI2	3	-0.249680878	9.426898198	-2.028077195	0.047971747	0.414731741	-3.79860119
ENSG00000066136	protein_coding	NFYC	1	-0.216566982	6.578106772	-2.027743695	0.048007043	0.414731741	-3.885115051
ENSG00000105669	protein_coding	COPE	19	-0.152379109	5.570889583	-2.027658581	0.048016055	0.414731741	-3.897728215
ENSG00000173011	protein_coding	TADA2B	4	-0.17208641	6.479178752	-2.027320472	0.048051868	0.414774844	-3.888055458
ENSG00000134198	protein_coding	TSPAN2	1	-0.443271374	4.834915508	-2.026747212	0.04811264	0.414964778	-3.877665407
ENSG00000134287	protein_coding	ARF3	12	-0.241682122	6.996187561	-2.026531325	0.048135544	0.414964778	-3.872454004
ENSG00000123329	protein_coding	ARHGAP9	12	-0.34485849	8.489491374	-2.02598093	0.04819398	0.415202551	-3.821415074
ENSG00000161847	protein_coding	RAVER1	19	-0.229722761	5.188484855	-2.024310652	0.048371689	0.415627778	-3.895695252
ENSG00000081913	protein_coding	PHLPP1	18	-0.262778077	4.759263567	-2.024264308	0.048376628	0.415627778	-3.880481759
ENSG00000204843	protein_coding	DCTN1	2	-0.151738267	6.512106452	-2.024033267	0.048401256	0.415627778	-3.892150367
ENSG00000178607	protein_coding	ERN1	17	-0.405474021	7.266429749	-2.023886463	0.048416911	0.415627778	-3.868448527
ENSG00000196411	protein_coding	EPHB4	7	-0.608055029	4.735505118	-2.02355797	0.048451956	0.415627778	-3.876603622
ENSG00000270060	lncRNA	AC090589.3	11	-0.352994216	1.399582569	-2.023493251	0.048458863	0.415627778	-3.853010396
ENSG00000274512	protein_coding	TBC1D3L	17	0.913123794	0.831012907	2.023486942	0.048459537	0.415627778	-3.871976423
ENSG00000226328	lncRNA	NUP50-DT	22	-0.353977012	4.767861339	-2.023166289	0.048493771	0.415656482	-3.880990396
ENSG00000177427	protein_coding	MIEF2	17	-0.333725188	1.292772814	-2.022597878	0.048554509	0.415730004	-3.863156142
ENSG00000104047	protein_coding	DTWD1	15	0.208703385	4.203546634	2.021816203	0.048638142	0.415730004	-3.859937924
ENSG00000104218	protein_coding	CSPP1	8	0.266468936	4.364959304	2.021315093	0.048691823	0.415730004	-3.866402868
ENSG00000282164	lncRNA	PEG13	8	-0.23566884	4.446131359	-2.021201436	0.048704006	0.415730004	-3.86937387
ENSG00000134830	protein_coding	C5AR2	19	-0.480183802	7.138033502	-2.021012535	0.048724259	0.415730004	-3.876189624
ENSG00000166189	protein_coding	HPS6	10	-0.195617953	5.165880134	-2.020426552	0.048787133	0.415730004	-3.900913913
ENSG00000135637	protein_coding	CCDC142	2	-0.178959499	5.285178712	-2.020408141	0.04878911	0.415730004	-3.903845146
ENSG00000117475	protein_coding	BLZF1	1	0.431174604	4.508839557	2.02023507	0.048807694	0.415730004	-3.878486642
ENSG00000118816	protein_coding	CCNI	4	-0.404009759	9.033194149	-2.019937795	0.048839629	0.415730004	-3.818288468
ENSG00000153015	protein_coding	CWC27	5	0.266123385	3.413856399	2.019923584	0.048841156	0.415730004	-3.823593062
ENSG00000083312	protein_coding	TNPO1	5	0.165648079	7.29670249	2.019914107	0.048842174	0.415730004	-3.869987811
ENSG00000032444	protein_coding	PNPLA6	19	-0.254326318	7.020535479	-2.019564474	0.048879758	0.415785805	-3.881973346
ENSG00000134900	protein_coding	TPP2	13	0.20869884	6.98891869	2.018983348	0.048942283	0.415785805	-3.88349334
ENSG00000127995	protein_coding	CASD1	7	0.290962668	4.926298283	2.018786288	0.048963501	0.415785805	-3.897740203
ENSG00000215417	lncRNA	MIR17HG	13	0.300908465	2.882780921	2.018419258	0.049003041	0.415785805	-3.809178916
ENSG00000139116	protein_coding	KIF21A	12	0.461471322	3.594941079	2.018152503	0.049031796	0.415785805	-3.838234213
ENSG00000120913	protein_coding	PDLIM2	8	-0.180669387	6.810752789	-2.017880054	0.049061179	0.415785805	-3.893347657
ENSG00000033100	protein_coding	CHPF2	7	-0.154682992	6.431421098	-2.017844532	0.049065011	0.415785805	-3.904859867
ENSG00000136100	protein_coding	VPS36	13	0.146261579	5.791364997	2.017365885	0.049116674	0.415961659	-3.916130873
ENSG00000033178	protein_coding	UBA6	4	0.215909313	6.074862786	2.016729808	0.049185401	0.416281723	-3.913236746
ENSG00000170191	protein_coding	NANP	20	0.378974364	1.485598316	2.016269575	0.04923518	0.416441119	-3.840843236
ENSG00000166275	protein_coding	BORCS7	10	0.346312847	2.691159733	2.01597719	0.049266828	0.416447047	-3.81194621
ENSG00000234772	lncRNA	LINC00412	13	0.360849511	1.278412778	2.015478751	0.049320819	0.416565867	-3.862691416
ENSG00000168283	protein_coding	BMI1	10	0.239923805	3.633118988	2.015180587	0.04935314	0.416565867	-3.841521072
ENSG00000280138	TEC	AC027290.2	12	-0.200556681	6.704792914	-2.014990547	0.04937375	0.416565867	-3.902226768
ENSG00000116750	protein_coding	UCHL5	1	0.269233651	4.821185663	2.013843535	0.049498304	0.417292132	-3.90111004
ENSG00000101473	protein_coding	ACOT8	20	-0.14142714	4.775257849	-2.013626987	0.04952185	0.417292132	-3.898116226
ENSG00000274487	transcribed_unprocessed_pseudogene	AC244154.1	17	-0.288930973	2.150977451	-2.013042804	0.049585417	0.417566304	-3.818576684
ENSG00000116604	protein_coding	MEF2D	1	-0.181190356	7.153733969	-2.011616255	0.049740941	0.418398977	-3.891337728
ENSG00000188895	protein_coding	MSL1	17	-0.380340471	8.388695472	-2.011422669	0.049762078	0.418398977	-3.846874867
ENSG00000101040	protein_coding	ZMYND8	20	0.131224497	6.751798553	2.011280833	0.04977757	0.418398977	-3.904800385
ENSG00000140386	protein_coding	SCAPER	15	0.225088039	5.216064955	2.010624189	0.049849345	0.418498064	-3.920287414
ENSG00000114686	protein_coding	MRPL3	3	0.29843779	4.467654621	2.010436434	0.049869885	0.418498064	-3.894343176
ENSG00000187097	protein_coding	ENTPD5	14	-0.304954361	4.387486101	-2.009616012	0.04995972	0.418498064	-3.884772145
ENSG00000011295	protein_coding	TTC19	17	0.208965186	4.882072753	2.009379276	0.049985668	0.418498064	-3.910758823
ENSG00000148331	protein_coding	ASB6	9	-0.12210693	5.187029456	-2.008709647	0.050059128	0.418498064	-3.921366752
ENSG00000170448	protein_coding	NFXL1	4	-0.654258332	4.985229957	-2.008649964	0.05006568	0.418498064	-3.910368861
ENSG00000106086	protein_coding	PLEKHA8	7	0.1952381	4.278994725	2.008500445	0.050082097	0.418498064	-3.884090262
ENSG00000082146	protein_coding	STRADB	2	-0.853248111	8.965047703	-2.008480343	0.050084304	0.418498064	-3.83727632
ENSG00000167699	protein_coding	GLOD4	17	0.261300734	4.557543552	2.008480335	0.050084305	0.418498064	-3.899913031
ENSG00000234293	lncRNA	BACH1-IT3	21	-0.464981371	1.779044122	-2.008334273	0.050100348	0.418498064	-3.83967398
ENSG00000169155	protein_coding	ZBTB43	9	0.113675606	4.938096676	2.007245823	0.050220038	0.419044712	-3.91682907
ENSG00000146282	protein_coding	RARS2	6	0.165634449	4.975424875	2.007041223	0.050242564	0.419044712	-3.91878917
ENSG00000077232	protein_coding	DNAJC10	2	0.225529069	5.960365294	2.006878249	0.050260513	0.419044712	-3.931425297
ENSG00000168827	protein_coding	GFM1	3	0.156258894	5.153029215	2.00660747	0.050290348	0.419044712	-3.924130671
ENSG00000216316	processed_pseudogene	AL022722.1	6	-0.396949748	1.539375641	-2.005988576	0.050358596	0.419129463	-3.855303188
ENSG00000172830	protein_coding	SSH3	11	-0.245135756	4.927907902	-2.005923105	0.05036582	0.419129463	-3.917490404
ENSG00000080573	protein_coding	COL5A3	19	1.309269667	2.37439087	2.005668202	0.050393956	0.419129463	-3.828744169
ENSG00000261226	lncRNA	AC092384.3	16	-0.39305546	4.464272509	-2.004322301	0.050542741	0.419722944	-3.895904802
ENSG00000167522	protein_coding	ANKRD11	16	-0.177357585	8.318051457	-2.003632821	0.050619107	0.419722944	-3.862160355
ENSG00000247828	lncRNA	TMEM161B-AS1	5	0.263476283	6.290240208	2.003599559	0.050622794	0.419722944	-3.930336302
ENSG00000168785	protein_coding	TSPAN5	4	-0.803963027	6.908607165	-2.003533686	0.050630096	0.419722944	-3.913351362
ENSG00000179841	protein_coding	AKAP5	14	0.716038496	1.671086655	2.003361962	0.050649135	0.419722944	-3.840413822
ENSG00000185129	protein_coding	PURA	5	0.185639878	6.083521306	2.003060488	0.050682574	0.419722944	-3.936618572
ENSG00000082269	protein_coding	FAM135A	6	0.227837286	4.288837784	2.003050857	0.050683643	0.419722944	-3.895580355
ENSG00000143977	protein_coding	SNRPG	2	0.314437504	3.605978601	2.002613197	0.050732223	0.419866868	-3.859131756
ENSG00000115267	protein_coding	IFIH1	2	0.717787415	6.504977109	2.001758826	0.050827174	0.420217752	-3.920456253
ENSG00000108389	protein_coding	MTMR4	17	-0.192872197	6.279845347	-2.001669825	0.050837074	0.420217752	-3.935639616
ENSG00000179271	protein_coding	GADD45GIP1	19	0.32835182	3.082758093	2.000277888	0.050992121	0.421021379	-3.844251985
ENSG00000140650	protein_coding	PMM2	16	0.226279623	4.384821578	2.000235336	0.050996868	0.421021379	-3.902618203
ENSG00000120837	protein_coding	NFYB	12	0.286772574	3.493049391	1.99965303	0.051061857	0.421102481	-3.85791088
ENSG00000169564	protein_coding	PCBP1	2	-0.27537575	8.670085884	-1.999022327	0.051132328	0.421102481	-3.858056775
ENSG00000149182	protein_coding	ARFGAP2	11	-0.116607313	6.587088173	-1.998942276	0.051141279	0.421102481	-3.93171295
ENSG00000211966	IG_V_gene	IGHV5-51	14	1.11592715	1.023924959	1.998562825	0.051183723	0.421102481	-3.887780358
ENSG00000112695	protein_coding	COX7A2	6	0.366017762	4.330992795	1.998392009	0.05120284	0.421102481	-3.910424982
ENSG00000146828	protein_coding	SLC12A9	7	-0.351321278	7.89995503	-1.998136884	0.051231404	0.421102481	-3.884501994
ENSG00000131437	protein_coding	KIF3A	5	0.31162781	3.407154765	1.998059663	0.051240053	0.421102481	-3.85639559
ENSG00000111011	protein_coding	RSRC2	12	0.177930278	6.064165545	1.997908099	0.051257031	0.421102481	-3.945678719
ENSG00000176209	protein_coding	SMIM19	8	0.258021765	2.583766	1.99711053	0.051346455	0.421579768	-3.836231654
ENSG00000184863	protein_coding	RBM33	7	-0.125261636	8.048015661	-1.996658225	0.051397227	0.421715248	-3.881652259
ENSG00000204130	protein_coding	RUFY2	10	0.217565059	4.354505311	1.996405352	0.051425631	0.421715248	-3.907419137
ENSG00000167930	protein_coding	FAM234A	16	-0.193836196	4.775131282	-1.995944678	0.051477412	0.421851926	-3.927393616
ENSG00000141580	protein_coding	WDR45B	17	-0.125105196	5.428329342	-1.995634609	0.05151229	0.421851926	-3.948041986
ENSG00000164919	protein_coding	COX6C	8	0.230708341	3.201596316	1.995360154	0.051543179	0.421851926	-3.852104831
ENSG00000180008	protein_coding	SOCS4	14	0.233318527	5.071003067	1.995026246	0.051580781	0.421851926	-3.942951725
ENSG00000198730	protein_coding	CTR9	11	0.167964131	5.532708372	1.994667509	0.051621205	0.421851926	-3.952562974
ENSG00000120709	protein_coding	FAM53C	5	-0.389856264	7.178372749	-1.994586056	0.051630387	0.421851926	-3.916094067
ENSG00000126883	protein_coding	NUP214	9	-0.144948098	7.28548677	-1.993654013	0.051735558	0.422017008	-3.914977284
ENSG00000137076	protein_coding	TLN1	9	-0.388612603	10.37102141	-1.993594055	0.05174233	0.422017008	-3.840523907
ENSG00000119922	protein_coding	IFIT2	10	1.003133537	7.958406321	1.99357331	0.051744673	0.422017008	-3.876965599
ENSG00000061794	protein_coding	MRPS35	12	0.233408822	3.733691587	1.992402111	0.051877111	0.422738439	-3.881129927
ENSG00000169926	protein_coding	KLF13	15	-0.689086076	5.266651392	-1.992235658	0.051895958	0.422738439	-3.941653012
ENSG00000278195	protein_coding	SSTR3	22	0.523416116	2.913677262	1.991883085	0.051935896	0.422807835	-3.843912351
ENSG00000155621	protein_coding	C9orf85	9	0.227035281	3.142798414	1.991095515	0.052025205	0.422981448	-3.858862049
ENSG00000114480	protein_coding	GBE1	3	-0.219750253	4.559666206	-1.990831164	0.052055212	0.422981448	-3.925615799
ENSG00000213085	protein_coding	CFAP45	1	-0.703896035	2.214200609	-1.990603504	0.052081066	0.422981448	-3.851957094
ENSG00000164221	protein_coding	CCDC112	5	0.376974158	2.451202926	1.990004464	0.052149148	0.422981448	-3.845468706
ENSG00000124067	protein_coding	SLC12A4	16	-0.206736126	5.053420233	-1.989905843	0.052160364	0.422981448	-3.9480362
ENSG00000177042	protein_coding	TMEM80	11	-0.204544491	4.54942438	-1.98983777	0.052168106	0.422981448	-3.926540527
ENSG00000158169	protein_coding	FANCC	9	0.308250779	3.201735486	1.989757426	0.052177246	0.422981448	-3.861467648
ENSG00000065000	protein_coding	AP3D1	19	-0.17387181	6.982504541	-1.988896655	0.052275254	0.423520828	-3.934415273
ENSG00000224032	lncRNA	EPB41L4A-AS1	5	0.24635476	3.211152189	1.987921465	0.052386481	0.424166595	-3.866503926
ENSG00000272469	misc_RNA	RN7SL760P	8	-0.374146258	1.351466958	-1.987489686	0.052435794	0.42431057	-3.898880016
ENSG00000229816	processed_pseudogene	DDX50P1	2	0.274001305	2.108085009	1.987185846	0.052470519	0.424336401	-3.853258004
ENSG00000188811	protein_coding	NHLRC3	13	0.172674238	5.134861598	1.986702956	0.052525747	0.424527918	-3.95648521
ENSG00000231721	lncRNA	LINC-PINT	7	-0.201517169	7.238833647	-1.986151183	0.052588916	0.424783336	-3.930714362
ENSG00000163902	protein_coding	RPN1	3	-0.156673219	6.947343091	-1.985541068	0.052658839	0.424910077	-3.941458906
ENSG00000123684	protein_coding	LPGAT1	1	-0.273022367	7.847849635	-1.984694921	0.052755946	0.424910077	-3.906362262
ENSG00000105011	protein_coding	ASF1B	19	-0.554330965	2.590343126	-1.984355877	0.052794899	0.424910077	-3.852859265
ENSG00000022567	protein_coding	SLC45A4	8	-0.451762299	7.644739244	-1.984274778	0.05280422	0.424910077	-3.919983132
ENSG00000182208	protein_coding	MOB2	11	-0.17668501	5.625021351	-1.983611319	0.052880529	0.424910077	-3.970883948
ENSG00000171817	protein_coding	ZNF540	19	0.473383994	2.622910753	1.983247149	0.052922455	0.424910077	-3.855431923
ENSG00000233369	transcribed_processed_pseudogene	GTF2IP4	7	-0.397808218	5.399865421	-1.982756881	0.052978944	0.424910077	-3.968818929
ENSG00000109536	protein_coding	FRG1	4	0.456283653	2.225625407	1.982644225	0.052991931	0.424910077	-3.85523133
ENSG00000138095	protein_coding	LRPPRC	2	0.232456744	6.152981783	1.982312393	0.053030203	0.424910077	-3.968363564
ENSG00000213741	protein_coding	RPS29	14	0.445824328	5.980101961	1.982252717	0.053037088	0.424910077	-3.968254595
ENSG00000105221	protein_coding	AKT2	19	-0.151596303	7.390111401	-1.981879268	0.053080192	0.424910077	-3.930798574
ENSG00000120699	protein_coding	EXOSC8	13	0.256271315	3.541233908	1.980766338	0.053208828	0.424910077	-3.890870914
ENSG00000180398	protein_coding	MCFD2	2	0.128043714	5.202276836	1.980742626	0.053211571	0.424910077	-3.969035567
ENSG00000124279	protein_coding	FASTKD3	5	0.285924822	2.752459533	1.980742179	0.053211623	0.424910077	-3.863703867
ENSG00000131127	protein_coding	ZNF141	4	0.264786214	5.389929599	1.980567207	0.053231872	0.424910077	-3.972861259
ENSG00000241553	protein_coding	ARPC4	3	-0.202368319	7.197344788	-1.980545574	0.053234376	0.424910077	-3.938884862
ENSG00000138185	protein_coding	ENTPD1	10	-0.429639899	7.816504459	-1.980383555	0.053253133	0.424910077	-3.916368724
ENSG00000145908	protein_coding	ZNF300	5	0.397460619	1.196519739	1.980382635	0.053253239	0.424910077	-3.896422178
ENSG00000163635	protein_coding	ATXN7	3	-0.250469439	4.779893673	-1.980299451	0.053262872	0.424910077	-3.950630358
ENSG00000169490	protein_coding	TM2D2	8	0.185389618	3.960498871	1.979877242	0.053311785	0.424910077	-3.913695023
ENSG00000136867	protein_coding	SLC31A2	9	-0.452404106	6.208954628	-1.979816093	0.053318872	0.424910077	-3.974587873
ENSG00000187239	protein_coding	FNBP1	9	-0.140341533	8.132522716	-1.979708463	0.053331349	0.424910077	-3.904992852
ENSG00000060339	protein_coding	CCAR1	10	0.191502701	5.987055022	1.979378541	0.053369609	0.424910077	-3.977177451
ENSG00000187742	protein_coding	SECISBP2	9	-0.10999785	7.102532517	-1.979015891	0.053411692	0.424910077	-3.94696866
ENSG00000135482	protein_coding	ZC3H10	12	-0.135535505	4.434423252	-1.978829047	0.053433385	0.424910077	-3.938805833
ENSG00000141504	protein_coding	SAT2	17	0.234980021	3.65386193	1.978115355	0.053516317	0.424910077	-3.900270642
ENSG00000151465	protein_coding	CDC123	10	-0.182504082	5.457272852	-1.978019305	0.053527487	0.424910077	-3.978787943
ENSG00000164509	protein_coding	IL31RA	5	-0.883224627	0.592004272	-1.977538238	0.05358346	0.424910077	-3.975935328
ENSG00000143952	protein_coding	VPS54	2	0.188018567	4.905865874	1.977239617	0.05361823	0.424910077	-3.966171078
ENSG00000090238	protein_coding	YPEL3	16	-0.407220443	8.601006855	-1.977021272	0.053643666	0.424910077	-3.894397522
ENSG00000071243	protein_coding	ING3	7	0.215606653	4.250611518	1.977019235	0.053643903	0.424910077	-3.934201669
ENSG00000151500	protein_coding	THYN1	11	0.196749835	3.334293218	1.976985909	0.053647786	0.424910077	-3.882215112
ENSG00000175826	protein_coding	CTDNEP1	17	-0.21459777	4.19995451	-1.976846257	0.053664061	0.424910077	-3.926471705
ENSG00000189362	protein_coding	NEMP2	2	0.242507632	4.18039623	1.976725224	0.05367817	0.424910077	-3.929002969
ENSG00000154582	protein_coding	ELOC	8	0.2121522	3.821011868	1.976432743	0.053712277	0.424930106	-3.911751845
ENSG00000020922	protein_coding	MRE11	11	0.209789467	5.682299095	1.975372934	0.053836021	0.425382362	-3.985040082
ENSG00000113312	protein_coding	TTC1	5	0.22965486	4.473688261	1.975360806	0.053837438	0.425382362	-3.948153624
ENSG00000160991	protein_coding	ORAI2	7	-0.390514027	7.795863784	-1.975131245	0.053864275	0.425382362	-3.923329843
ENSG00000245904	lncRNA	AC025164.1	12	0.391212007	2.124759309	1.974090064	0.053986137	0.425530933	-3.867888588
ENSG00000156860	protein_coding	FBRS	16	-0.200642983	7.500568211	-1.973742151	0.05402691	0.425530933	-3.938700587
ENSG00000143621	protein_coding	ILF2	1	0.234496323	5.123308575	1.973512506	0.054053838	0.425530933	-3.979670663
ENSG00000196504	protein_coding	PRPF40A	2	0.197432035	6.63918172	1.973453247	0.054060789	0.425530933	-3.968345309
ENSG00000145730	protein_coding	PAM	5	-0.551624481	5.26039326	-1.973370133	0.054070538	0.425530933	-3.975066482
ENSG00000080345	protein_coding	RIF1	2	0.210106203	7.030834941	1.973350711	0.054072817	0.425530933	-3.955559242
ENSG00000115364	protein_coding	MRPL19	2	0.248433879	4.601133716	1.973021174	0.054111489	0.425586389	-3.957691472
ENSG00000117155	protein_coding	SSX2IP	1	0.4121217	3.97844056	1.972697548	0.054149491	0.425623981	-3.926043352
ENSG00000164442	protein_coding	CITED2	6	-0.182184578	5.870869601	-1.972441911	0.054179526	0.425623981	-3.990460213
ENSG00000132406	protein_coding	TMEM128	4	0.215598461	3.148480572	1.97111659	0.054335466	0.426113382	-3.887332256
ENSG00000231682	lncRNA	LINC01891	2	0.554679235	1.664222391	1.970963275	0.054353531	0.426113382	-3.888253413
ENSG00000108604	protein_coding	SMARCD2	17	-0.149792793	6.348613871	-1.970885574	0.054362688	0.426113382	-3.984297306
ENSG00000261416	lncRNA	AC012645.3	16	-0.292514099	2.070119128	-1.970836405	0.054368483	0.426113382	-3.875849673
ENSG00000117906	protein_coding	RCN2	15	0.267818898	3.912808516	1.970281927	0.054433873	0.426377549	-3.92703222
ENSG00000205339	protein_coding	IPO7	11	0.194945653	5.874365049	1.969646637	0.054508876	0.426482526	-3.994043243
ENSG00000136169	protein_coding	SETDB2	13	0.157124456	5.299695652	1.96963154	0.054510659	0.426482526	-3.989379002
ENSG00000008438	protein_coding	PGLYRP1	19	-0.71746507	4.126736294	-1.968730493	0.054617194	0.426510005	-3.940727024
ENSG00000141098	protein_coding	GFOD2	16	-0.279570945	5.007437271	-1.968298276	0.05466836	0.426510005	-3.982142932
ENSG00000176533	protein_coding	GNG7	19	-0.448413956	4.382575192	-1.968282182	0.054670266	0.426510005	-3.944660989
ENSG00000143401	protein_coding	ANP32E	1	0.351261951	5.010847236	1.968273605	0.054671281	0.426510005	-3.986253992
ENSG00000100300	protein_coding	TSPO	22	-0.345803689	6.646163106	-1.968029196	0.054700234	0.426510005	-3.979935138
ENSG00000006007	protein_coding	GDE1	16	-0.312423571	6.174946223	-1.96769871	0.054739405	0.426510005	-3.992753222
ENSG00000108405	protein_coding	P2RX1	17	-0.470267697	5.874722001	-1.967485636	0.054764672	0.426510005	-3.997068554
ENSG00000131061	protein_coding	ZNF341	20	-0.223630913	3.973407887	-1.967356576	0.054779981	0.426510005	-3.92937663
ENSG00000035115	protein_coding	SH3YL1	2	0.282030765	5.160928162	1.967192746	0.05479942	0.426510005	-3.988873049
ENSG00000014216	protein_coding	CAPN1	11	-0.284843696	7.420166776	-1.966603665	0.054869366	0.426519012	-3.953167808
ENSG00000189319	protein_coding	FAM53B	10	-0.225692717	7.310712984	-1.965798961	0.054965038	0.426519012	-3.95950686
ENSG00000225190	protein_coding	PLEKHM1	17	-0.25623394	5.521694084	-1.965686277	0.054978447	0.426519012	-3.999165294
ENSG00000181690	protein_coding	PLAG1	8	0.390433328	3.104532836	1.965314213	0.05502274	0.426519012	-3.893847647
ENSG00000138326	protein_coding	RPS24	10	0.569604104	6.621998093	1.964877641	0.055074751	0.426519012	-3.977364043
ENSG00000167994	protein_coding	RAB3IL1	11	-0.883853326	3.239727825	-1.964360595	0.055136405	0.426519012	-3.89463929
ENSG00000161970	protein_coding	RPL26	17	0.244420162	2.158166005	1.963905307	0.055190743	0.426519012	-3.881108915
ENSG00000165669	protein_coding	FAM204A	10	0.157013207	5.346329038	1.963556116	0.05523245	0.426519012	-4.000738207
ENSG00000060762	protein_coding	MPC1	6	0.192870687	3.70630007	1.963519327	0.055236845	0.426519012	-3.925539327
ENSG00000128654	protein_coding	MTX2	2	0.286407789	2.660573529	1.96345707	0.055244285	0.426519012	-3.885431615
ENSG00000090612	protein_coding	ZNF268	12	0.317132242	3.513991981	1.963424871	0.055248133	0.426519012	-3.919610773
ENSG00000162881	protein_coding	OXER1	2	-0.413092077	3.704133206	-1.96333077	0.055259379	0.426519012	-3.916526176
ENSG00000132514	protein_coding	CLEC10A	17	-0.530520467	3.017721625	-1.963322634	0.055260352	0.426519012	-3.888917795
ENSG00000214194	protein_coding	SMIM30	7	0.474217254	1.898235452	1.963229261	0.055271513	0.426519012	-3.88596448
ENSG00000135315	protein_coding	CEP162	6	0.347965602	4.275706705	1.963005333	0.05529829	0.426519012	-3.958346191
ENSG00000272825	lncRNA	AL844908.1	21	0.395874897	1.356593398	1.962773615	0.055326009	0.426519012	-3.906342304
ENSG00000121741	protein_coding	ZMYM2	13	0.158594934	7.130502736	1.962661779	0.055339392	0.426519012	-3.969095405
ENSG00000189339	protein_coding	SLC35E2B	1	-0.224211806	7.046865173	-1.962354562	0.055376169	0.42653062	-3.975384979
ENSG00000150477	protein_coding	KIAA1328	18	0.238381968	3.860574207	1.962057886	0.055411704	0.42653062	-3.934652462
ENSG00000107929	protein_coding	LARP4B	10	-0.143528273	7.510402046	-1.961855257	0.055435985	0.42653062	-3.956029194
ENSG00000139163	protein_coding	ETNK1	12	0.193335121	7.086112698	1.961032166	0.055534713	0.427046074	-3.972920223
ENSG00000113141	protein_coding	IK	5	0.187259937	5.188903966	1.960424147	0.05560774	0.42719591	-4.002231874
ENSG00000146540	protein_coding	C7orf50	7	0.267475284	5.024129755	1.960327704	0.055619331	0.42719591	-3.995921618
ENSG00000162694	protein_coding	EXTL2	1	0.436228991	1.431441004	1.960049497	0.055652779	0.42719591	-3.907744318
ENSG00000051009	protein_coding	FAM160A2	11	-0.244287188	6.090786456	-1.959813387	0.055681179	0.42719591	-4.00843017
ENSG00000177981	protein_coding	ASB8	12	-0.152626222	5.64317716	-1.959062882	0.055771535	0.427273958	-4.012057055
ENSG00000066827	protein_coding	ZFAT	8	-0.168547303	5.144383933	-1.958954787	0.05578456	0.427273958	-4.000728762
ENSG00000232956	lncRNA	SNHG15	7	0.249936743	3.11022165	1.958289571	0.055864769	0.427273958	-3.903926661
ENSG00000198429	protein_coding	ZNF69	19	0.380823448	2.251208252	1.9582151	0.055873755	0.427273958	-3.888404103
ENSG00000188747	protein_coding	NOXA1	9	0.399428726	2.705959406	1.957740848	0.055931007	0.427273958	-3.893663824
ENSG00000176407	protein_coding	KCMF1	2	-0.171754633	6.291490732	-1.957047872	0.056014754	0.427273958	-4.008219839
ENSG00000204713	protein_coding	TRIM27	6	-0.21466772	4.636213761	-1.956978872	0.056023099	0.427273958	-3.982585917
ENSG00000112137	protein_coding	PHACTR1	6	0.475616891	4.357164853	1.956901053	0.056032511	0.427273958	-3.96483055
ENSG00000188167	protein_coding	TMPPE	3	-0.246233479	5.332309985	-1.956698179	0.056057056	0.427273958	-4.009956389
ENSG00000275993	protein_coding	SIK1B	21	0.653903044	1.548010058	1.956524923	0.056078024	0.427273958	-3.902623099
ENSG00000129925	protein_coding	TMEM8A	16	-0.223489056	6.60280095	-1.955966052	0.056145709	0.427273958	-4.001213896
ENSG00000088832	protein_coding	FKBP1A	20	-0.281186518	7.303780362	-1.955736019	0.056173588	0.427273958	-3.974108743
ENSG00000135535	protein_coding	CD164	6	0.267788442	7.905030084	1.955678175	0.0561806	0.427273958	-3.94782323
ENSG00000122565	protein_coding	CBX3	7	0.28149081	5.81121609	1.955595269	0.056190652	0.427273958	-4.016801527
ENSG00000117620	protein_coding	SLC35A3	1	0.219681965	4.990489871	1.955565932	0.05619421	0.427273958	-4.002399545
ENSG00000127481	protein_coding	UBR4	1	-0.197869223	8.617292521	-1.955523388	0.056199369	0.427273958	-3.925560017
ENSG00000197111	protein_coding	PCBP2	12	-0.240544117	7.518201009	-1.95514336	0.056245471	0.427383008	-3.967981647
ENSG00000124126	protein_coding	PREX1	20	-0.330836889	10.03702348	-1.954786696	0.056288769	0.427470635	-3.897519897
ENSG00000178952	protein_coding	TUFM	16	-0.243175703	5.269586757	-1.95410738	0.056371315	0.427839973	-4.012871561
ENSG00000138430	protein_coding	OLA1	2	0.25146511	4.092823084	1.953788153	0.05641014	0.427839973	-3.962798134
ENSG00000166263	protein_coding	STXBP4	17	0.319287075	3.582181794	1.953602079	0.056432782	0.427839973	-3.932070232
ENSG00000026297	protein_coding	RNASET2	6	-0.323052154	8.16067542	-1.953310409	0.056468289	0.427868111	-3.946001548
ENSG00000091181	protein_coding	IL5RA	3	-0.970304124	3.920078694	-1.95207272	0.056619173	0.428769958	-3.931469631
ENSG00000259834	lncRNA	AL365361.1	1	0.278783996	5.113013496	1.951688092	0.056666133	0.428884224	-4.011495035
ENSG00000198393	protein_coding	ZNF26	12	0.233314867	5.391464519	1.950724028	0.056783983	0.429113287	-4.021583701
ENSG00000064932	protein_coding	SBNO2	19	-0.417611938	8.269935393	-1.950689707	0.056788183	0.429113287	-3.94329913
ENSG00000185104	protein_coding	FAF1	1	0.16183101	5.370040347	1.950658012	0.056792061	0.429113287	-4.021348369
ENSG00000155093	protein_coding	PTPRN2	7	0.561727593	2.949479985	1.95011999	0.05685793	0.4293699	-3.909757445
ENSG00000240583	protein_coding	AQP1	7	-0.754003287	1.137813967	-1.949113014	0.056981388	0.429898554	-3.962922535
ENSG00000110172	protein_coding	CHORDC1	11	0.336140326	3.443514629	1.948789801	0.057021063	0.429898554	-3.932266749
ENSG00000119397	protein_coding	CNTRL	9	0.170796133	7.010630844	1.948767731	0.057023773	0.429898554	-3.995091854
ENSG00000269560	lncRNA	AC010422.4	19	0.262552048	1.88540762	1.947659699	0.057159974	0.43053382	-3.91111383
ENSG00000136874	protein_coding	STX17	9	0.216187576	5.925155832	1.947298499	0.057204433	0.43053382	-4.030117794
ENSG00000198087	protein_coding	CD2AP	6	0.373258212	5.416358775	1.947105104	0.057228249	0.43053382	-4.028012939
ENSG00000170522	protein_coding	ELOVL6	4	0.456015494	2.442256332	1.947042091	0.057236011	0.43053382	-3.905120853
ENSG00000264343	protein_coding	NOTCH2NLA	1	0.832576143	0.603620316	1.946409013	0.057314044	0.430818631	-3.992522304
ENSG00000162377	protein_coding	COA7	1	0.294479954	2.285873066	1.946140692	0.057347144	0.430818631	-3.904472985
ENSG00000049449	protein_coding	RCN1	11	0.38340089	1.979094827	1.945956157	0.057369918	0.430818631	-3.905615699
ENSG00000205810	protein_coding	KLRC3	12	0.917226448	0.82226084	1.945074834	0.057478791	0.43139548	-3.964521929
ENSG00000280184	TEC	AL023806.3	6	-0.285800152	1.41604466	-1.944675903	0.057528131	0.431525117	-3.930793603
ENSG00000113734	protein_coding	BNIP1	5	0.379138342	1.641024169	1.943941555	0.05761905	0.431749365	-3.919502392
ENSG00000091140	protein_coding	DLD	7	0.192556214	5.42541002	1.943282271	0.05770078	0.431749365	-4.035567143
ENSG00000118965	protein_coding	WDR35	2	0.233649448	3.423883703	1.942636288	0.057780958	0.431749365	-3.94298441
ENSG00000273289	lncRNA	AL121672.3	22	-0.357984928	1.345619974	-1.942510444	0.057796588	0.431749365	-3.948478407
ENSG00000076513	protein_coding	ANKRD13A	12	-0.274526908	8.03318067	-1.942319751	0.05782028	0.431749365	-3.964490859
ENSG00000160194	protein_coding	NDUFV3	21	-0.150570846	5.357534437	-1.942253826	0.057828473	0.431749365	-4.033556253
ENSG00000125447	protein_coding	GGA3	17	-0.166490575	6.381933514	-1.942201457	0.057834982	0.431749365	-4.030476773
ENSG00000110888	protein_coding	CAPRIN2	12	0.23966827	5.270137506	1.941634182	0.057905525	0.431749365	-4.032383549
ENSG00000154265	protein_coding	ABCA5	17	0.284529436	5.48449347	1.94158081	0.057912166	0.431749365	-4.037198164
ENSG00000138398	protein_coding	PPIG	2	0.290694202	5.3463674	1.941317235	0.057944971	0.431749365	-4.036197973
ENSG00000286503	lncRNA	AC008462.1	5	-0.29252104	1.847978242	-1.941079173	0.057974615	0.431749365	-3.920316827
ENSG00000237181	lncRNA	AC147651.4	7	0.337906969	1.364167555	1.940908053	0.057995931	0.431749365	-3.940027487
ENSG00000272918	lncRNA	AC005070.3	7	-0.310518409	3.304716752	-1.940772511	0.05801282	0.431749365	-3.93425523
ENSG00000135272	protein_coding	MDFIC	7	0.209426885	5.92329756	1.940608721	0.058033234	0.431749365	-4.040771427
ENSG00000023516	protein_coding	AKAP11	13	0.184612361	6.592212931	1.940172029	0.058087692	0.431749365	-4.023096205
ENSG00000048649	protein_coding	RSF1	11	0.18958513	6.546501123	1.940120266	0.05809415	0.431749365	-4.026207131
ENSG00000196437	protein_coding	ZNF569	19	0.319546909	2.601499487	1.939943339	0.058116228	0.431749365	-3.916874461
ENSG00000166181	protein_coding	API5	11	0.177250047	6.060646272	1.939788696	0.058135532	0.431749365	-4.039765997
ENSG00000197566	protein_coding	ZNF624	17	0.310589556	2.617081068	1.937755488	0.058389839	0.432556836	-3.920032689
ENSG00000099326	protein_coding	MZF1	19	-0.204399627	5.320410205	-1.937745601	0.058391078	0.432556836	-4.03953934
ENSG00000082153	protein_coding	BZW1	2	0.197480412	6.430267763	1.937670331	0.058400511	0.432556836	-4.032193276
ENSG00000189114	protein_coding	BLOC1S3	19	-0.131510504	4.732798823	-1.937654922	0.058402442	0.432556836	-4.018862724
ENSG00000151093	protein_coding	OXSM	3	0.272917012	2.24351605	1.937333903	0.058442689	0.432556836	-3.916169056
ENSG00000117592	protein_coding	PRDX6	1	-0.664313255	7.505906653	-1.937049938	0.05847831	0.432556836	-3.998976945
ENSG00000153561	protein_coding	RMND5A	2	-0.334747766	7.695718921	-1.93692044	0.05849456	0.432556836	-3.988645739
ENSG00000159140	protein_coding	SON	21	-0.121251973	8.980122909	-1.936865883	0.058501408	0.432556836	-3.942505369
ENSG00000260060	lncRNA	AC009088.1	16	-0.295519708	2.352252243	-1.935512624	0.058671474	0.433473781	-3.918577661
ENSG00000121988	protein_coding	ZRANB3	2	0.287978216	2.358407835	1.935366653	0.058689844	0.433473781	-3.919223421
ENSG00000201581	misc_RNA	RN7SKP78	10	-0.459226775	1.310553262	-1.934881743	0.058750903	0.433686723	-3.95976834
ENSG00000109111	protein_coding	SUPT6H	17	-0.161417008	7.016117567	-1.934411389	0.05881018	0.433715263	-4.019437647
ENSG00000165502	protein_coding	RPL36AL	14	0.584958857	3.569096331	1.933794148	0.058888048	0.433715263	-3.967543411
ENSG00000278376	lncRNA	AP004609.3	11	0.363278481	1.266779211	1.933623538	0.058909586	0.433715263	-3.954494676
ENSG00000253250	protein_coding	C8orf88	8	-0.595381058	1.32518232	-1.933600172	0.058912537	0.433715263	-3.961435823
ENSG00000158792	protein_coding	SPATA2L	16	-0.284246323	3.809187618	-1.933378636	0.058940516	0.433715263	-3.974648429
ENSG00000137996	protein_coding	RTCA	1	0.147249917	4.961559895	1.933115786	0.058973728	0.433715263	-4.037657295
ENSG00000066926	protein_coding	FECH	18	-0.821653741	7.940414459	-1.933063176	0.058980377	0.433715263	-3.984846831
ENSG00000276291	transcribed_unprocessed_pseudogene	FRG1HP	9	0.248016854	4.737751764	1.932561674	0.059043793	0.433923329	-4.029053726
ENSG00000111639	protein_coding	MRPL51	12	0.513993443	2.757246501	1.932329579	0.059073162	0.433923329	-3.933222871
ENSG00000133114	protein_coding	GPALPP1	13	0.214239367	4.610669363	1.931918765	0.059125176	0.434068464	-4.024268023
ENSG00000264247	lncRNA	LINC00909	18	0.220475907	3.834778023	1.930795416	0.059267606	0.434722482	-3.985270521
ENSG00000198252	protein_coding	STYX	14	0.175343324	5.563888216	1.930589421	0.059293756	0.434722482	-4.056982754
ENSG00000211938	IG_V_gene	IGHV3-7	14	1.200337251	0.717084326	1.930028947	0.059364955	0.434722482	-3.996630341
ENSG00000086189	protein_coding	DIMT1	5	0.245617297	3.554650632	1.929910381	0.059380027	0.434722482	-3.963393784
ENSG00000236438	transcribed_unprocessed_pseudogene	FAM157A	3	-0.669279802	5.402065317	-1.929735705	0.059402236	0.434722482	-4.054533378
ENSG00000087502	protein_coding	ERGIC2	12	0.288865635	5.106531456	1.929689688	0.059408088	0.434722482	-4.0490597
ENSG00000005059	protein_coding	MCUB	4	0.190102673	5.414886755	1.928539054	0.059554578	0.435557585	-4.058104507
ENSG00000244480	transcribed_processed_pseudogene	AC005154.2	7	-0.266616255	2.228835292	-1.928012715	0.05962169	0.435732348	-3.929209767
ENSG00000227200	lncRNA	AL162724.1	9	-0.341588576	2.681773847	-1.927843871	0.059643233	0.435732348	-3.934794629
ENSG00000198055	protein_coding	GRK6	5	-0.187991533	8.488886842	-1.927376761	0.059702866	0.435886575	-3.970987306
ENSG00000153814	protein_coding	JAZF1	7	-0.422423122	6.733458238	-1.926850342	0.059770131	0.435886575	-4.043222448
ENSG00000156261	protein_coding	CCT8	21	0.239798352	5.618605545	1.926770849	0.059780294	0.435886575	-4.063490916
ENSG00000167182	protein_coding	SP2	17	-0.188627515	5.485083	-1.926013475	0.059877198	0.435886575	-4.062566247
ENSG00000100207	protein_coding	TCF20	22	-0.194380407	3.619142163	-1.925958309	0.059884262	0.435886575	-3.971485503
ENSG00000122547	protein_coding	EEPD1	7	-0.42136048	5.888063337	-1.925899652	0.059891773	0.435886575	-4.064843927
ENSG00000165983	protein_coding	PTER	10	0.240340515	3.991691888	1.925771583	0.059908176	0.435886575	-3.998816492
ENSG00000092108	protein_coding	SCFD1	14	0.208273361	5.528334124	1.925625502	0.059926891	0.435886575	-4.064582378
ENSG00000069956	protein_coding	MAPK6	15	0.197674927	4.310404041	1.925149149	0.059987951	0.435886575	-4.018648287
ENSG00000113966	protein_coding	ARL6	3	0.320522696	1.802041135	1.925105707	0.059993522	0.435886575	-3.939242294
ENSG00000153767	protein_coding	GTF2E1	3	0.201402803	4.098417408	1.924894258	0.060020645	0.435886575	-4.009324528
ENSG00000116120	protein_coding	FARSB	2	0.255347631	4.449671362	1.924518392	0.060068885	0.436001609	-4.02647705
ENSG00000283399	unprocessed_pseudogene	AC004381.3	16	-0.719595448	1.501001011	-1.924024215	0.060132359	0.436105782	-3.95693936
ENSG00000134440	protein_coding	NARS	18	0.184061149	5.698053613	1.92390211	0.060148052	0.436105782	-4.068595923
ENSG00000138629	protein_coding	UBL7	15	-0.367116047	5.123004278	-1.92261082	0.060314218	0.437075086	-4.057927788
ENSG00000168209	protein_coding	DDIT4	10	0.445079614	4.977955147	1.921542639	0.060451971	0.437697458	-4.056445704
ENSG00000100129	protein_coding	EIF3L	22	-0.235642272	5.834222634	-1.921176522	0.060499247	0.437697458	-4.073018052
ENSG00000117751	protein_coding	PPP1R8	1	0.175704057	4.327579388	1.921098673	0.060509304	0.437697458	-4.025483044
ENSG00000111860	protein_coding	CEP85L	6	0.223689143	6.461186212	1.920373227	0.060603086	0.437697458	-4.060414731
ENSG00000131871	protein_coding	SELENOS	15	0.205803678	3.692133316	1.920180002	0.060628086	0.437697458	-3.988434465
ENSG00000256294	protein_coding	ZNF225	19	0.187879275	3.257074658	1.919978489	0.060654168	0.437697458	-3.965790374
ENSG00000141497	protein_coding	ZMYND15	17	-0.637426646	1.821610138	-1.919922718	0.060661388	0.437697458	-3.943360743
ENSG00000178297	protein_coding	TMPRSS9	19	-0.83574558	2.640355704	-1.919807527	0.060676304	0.437697458	-3.940747155
ENSG00000128923	protein_coding	MINDY2	15	0.139622947	5.383588093	1.919423341	0.060726071	0.437697458	-4.072835547
ENSG00000173812	protein_coding	EIF1	17	-0.363969926	8.477216686	-1.919362063	0.060734012	0.437697458	-3.984565543
ENSG00000136828	protein_coding	RALGPS1	9	-0.278770887	4.408483542	-1.918973882	0.060784338	0.437697458	-4.027233233
ENSG00000189077	protein_coding	TMEM120A	7	-0.281914386	4.760088829	-1.918683065	0.060822065	0.437697458	-4.050169393
ENSG00000119681	protein_coding	LTBP2	14	-0.46333879	3.230629655	-1.918676352	0.060822936	0.437697458	-3.964469233
ENSG00000181026	protein_coding	AEN	15	0.23225168	4.606932789	1.918327286	0.060868246	0.437789407	-4.044777853
ENSG00000124688	protein_coding	MAD2L1BP	6	0.287634739	3.955135229	1.917827268	0.0609332	0.438022473	-4.010338739
ENSG00000198538	protein_coding	ZNF28	19	0.233498092	3.898398064	1.916210955	0.061143569	0.438723009	-4.009099583
ENSG00000245680	protein_coding	ZNF585B	19	0.246463938	3.724392881	1.916032275	0.061166863	0.438723009	-3.995665871
ENSG00000132763	protein_coding	MMACHC	1	0.290207461	2.231653078	1.915687989	0.061211768	0.438723009	-3.944654176
ENSG00000138592	protein_coding	USP8	15	0.16144513	6.66194664	1.915429288	0.061245529	0.438723009	-4.06079316
ENSG00000157404	protein_coding	KIT	4	-0.595920462	1.466342874	-1.914731007	0.061336734	0.438723009	-3.978979584
ENSG00000136870	protein_coding	ZNF189	9	0.204924692	4.540561193	1.914661546	0.061345813	0.438723009	-4.047432295
ENSG00000166913	protein_coding	YWHAB	20	-0.148913202	8.251700245	-1.914585006	0.061355818	0.438723009	-3.99893088
ENSG00000214078	protein_coding	CPNE1	20	-0.34977664	6.445706181	-1.913643995	0.061478944	0.438723009	-4.072689361
ENSG00000211849	TR_J_gene	TRAJ40	14	0.538024294	1.317833517	1.912792429	0.061590547	0.438723009	-3.973935694
ENSG00000122034	protein_coding	GTF3A	13	0.171849452	5.756351094	1.912611105	0.061614333	0.438723009	-4.086549545
ENSG00000109103	protein_coding	UNC119	17	-0.260889826	6.238221436	-1.912427268	0.061638457	0.438723009	-4.081253659
ENSG00000111144	protein_coding	LTA4H	12	-0.427892038	7.223783898	-1.912151722	0.06167463	0.438723009	-4.044037653
ENSG00000178904	protein_coding	DPY19L3	19	-0.214839418	5.037427694	-1.911749428	0.061727475	0.438723009	-4.076759039
ENSG00000166347	protein_coding	CYB5A	18	0.252357152	3.217385523	1.911620463	0.061744424	0.438723009	-3.977314651
ENSG00000243650	misc_RNA	RN7SL834P	2	0.341774812	3.037542173	1.911550316	0.061753645	0.438723009	-3.970403725
ENSG00000139350	protein_coding	NEDD1	12	0.275183954	4.617944562	1.91154869	0.061753858	0.438723009	-4.059087296
ENSG00000278879	TEC	AP000560.1	11	0.561518097	1.834946818	1.911484246	0.06176233	0.438723009	-3.953025993
ENSG00000175197	protein_coding	DDIT3	12	0.497951984	3.171342295	1.911362642	0.061778319	0.438723009	-3.976848121
ENSG00000137513	protein_coding	NARS2	11	0.219403587	3.743737367	1.911325768	0.061783168	0.438723009	-4.003759399
ENSG00000100519	protein_coding	PSMC6	14	0.2224127	5.006391431	1.911296093	0.061787071	0.438723009	-4.076602307
ENSG00000092140	protein_coding	G2E3	14	0.208364902	5.17165522	1.911080439	0.061815438	0.438723009	-4.080310854
ENSG00000110876	protein_coding	SELPLG	12	-0.269761454	8.671095044	-1.911011788	0.061824471	0.438723009	-3.990396132
ENSG00000164405	protein_coding	UQCRQ	5	0.302155328	3.746611699	1.910861272	0.061844279	0.438723009	-4.007812116
ENSG00000267083	processed_pseudogene	KRT18P61	17	-0.267466171	1.52682662	-1.910355972	0.061910817	0.438723009	-3.972557054
ENSG00000173020	protein_coding	GRK2	11	-0.171382977	9.144216583	-1.910187541	0.061933009	0.438723009	-3.976957508
ENSG00000023445	protein_coding	BIRC3	11	0.352333136	6.674358192	1.91002721	0.061954141	0.438723009	-4.067280094
ENSG00000162601	protein_coding	MYSM1	1	0.180662128	6.457711811	1.909950613	0.061964238	0.438723009	-4.076386521
ENSG00000075426	protein_coding	FOSL2	2	-0.387014705	8.578305043	-1.909849183	0.061977612	0.438723009	-3.994395519
ENSG00000000419	protein_coding	DPM1	20	0.250653248	4.112692835	1.909583339	0.062012675	0.438723009	-4.032765436
ENSG00000174776	protein_coding	WDR49	3	-0.592030276	2.155811798	-1.909554663	0.062016458	0.438723009	-3.953846561
ENSG00000259687	lncRNA	LINC01220	14	-0.540968969	1.217755518	-1.909366336	0.062041308	0.438723009	-3.989250755
ENSG00000196586	protein_coding	MYO6	6	0.567781664	2.902868247	1.908782513	0.0621184	0.438943612	-3.972589905
ENSG00000136108	protein_coding	CKAP2	13	0.28788164	3.70629096	1.90863614	0.062137741	0.438943612	-4.011303181
ENSG00000185507	protein_coding	IRF7	11	0.705195965	6.009159966	1.907182879	0.062330045	0.440071046	-4.085847904
ENSG00000109618	protein_coding	SEPSECS	4	0.197440024	4.452664424	1.906438134	0.06242879	0.440524334	-4.053408107
ENSG00000137842	protein_coding	TMEM62	15	0.259438759	4.378209994	1.906103855	0.062473155	0.440524334	-4.050144224
ENSG00000178950	protein_coding	GAK	4	-0.182517769	7.774962334	-1.905679774	0.062529478	0.440524334	-4.033182255
ENSG00000142188	protein_coding	TMEM50B	21	0.213543193	3.646767769	1.905538991	0.062548185	0.440524334	-4.007642713
ENSG00000089693	protein_coding	MLF2	12	-0.236500893	6.310289674	-1.905240749	0.06258783	0.440524334	-4.09137455
ENSG00000251562	lncRNA	MALAT1	11	0.272726859	13.90531728	1.90521946	0.062590661	0.440524334	-3.994529059
ENSG00000106144	protein_coding	CASP2	7	-0.124406763	6.518596411	-1.904663893	0.062664573	0.44081399	-4.084371216
ENSG00000170417	protein_coding	TMEM182	2	0.356145322	1.386555729	1.903855329	0.062772277	0.441222127	-3.979114358
ENSG00000018510	protein_coding	AGPS	2	0.229881885	5.473350113	1.903542187	0.062814031	0.441222127	-4.099291536
ENSG00000213203	protein_coding	GIMAP1	7	0.190284639	5.928796798	1.903490272	0.062820955	0.441222127	-4.099585928
ENSG00000141562	protein_coding	NARF	17	-0.26090749	6.612012583	-1.902750767	0.062919663	0.441355297	-4.084290776
ENSG00000074755	protein_coding	ZZEF1	17	-0.159320713	8.238996613	-1.902045517	0.063013922	0.441355297	-4.018704534
ENSG00000196262	protein_coding	PPIA	7	0.286434163	7.241478444	1.901940331	0.06302799	0.441355297	-4.055764518
ENSG00000155636	protein_coding	RBM45	2	0.225423306	3.682963556	1.901692891	0.063061096	0.441355297	-4.01482219
ENSG00000164244	protein_coding	PRRC1	5	0.165672336	5.329686385	1.901536172	0.063082072	0.441355297	-4.099907212
ENSG00000082898	protein_coding	XPO1	2	0.222663123	7.256711618	1.901510916	0.063085453	0.441355297	-4.059333135
ENSG00000155903	protein_coding	RASA2	3	0.21862338	6.986787221	1.901299746	0.063113727	0.441355297	-4.069790225
ENSG00000116731	protein_coding	PRDM2	1	-0.100821408	7.546580627	-1.901014953	0.063151876	0.441355297	-4.049302582
ENSG00000070018	protein_coding	LRP6	12	0.633628807	0.951578291	1.900995064	0.063154541	0.441355297	-4.008898362
ENSG00000150316	protein_coding	CWC15	11	0.315279904	3.853948687	1.89970896	0.063327069	0.441355297	-4.033876013
ENSG00000163171	protein_coding	CDC42EP3	2	0.362207534	7.39219	1.899474256	0.063358597	0.441355297	-4.05301813
ENSG00000103591	protein_coding	AAGAB	15	0.170795787	4.657046724	1.899395912	0.063369124	0.441355297	-4.077305753
ENSG00000198938	protein_coding	MT-CO3	MT	-0.294855234	8.660874897	-1.899312682	0.063380309	0.441355297	-4.006205011
ENSG00000132950	protein_coding	ZMYM5	13	0.171878341	4.639441309	1.899080553	0.063411514	0.441355297	-4.076814521
ENSG00000153574	protein_coding	RPIA	2	-0.601652985	6.279710067	-1.898971259	0.063426211	0.441355297	-4.101153401
ENSG00000134461	protein_coding	ANKRD16	10	0.296453222	2.545151165	1.898508592	0.063488458	0.441355297	-3.972439866
ENSG00000077238	protein_coding	IL4R	16	-0.452071603	8.00673423	-1.898336837	0.063511579	0.441355297	-4.029354019
ENSG00000007237	protein_coding	GAS7	17	-0.432540614	7.404617096	-1.898303102	0.063516121	0.441355297	-4.060399261
ENSG00000124459	protein_coding	ZNF45	19	0.121007037	4.082332376	1.898273267	0.063520138	0.441355297	-4.045133191
ENSG00000101654	protein_coding	RNMT	18	0.16038916	5.27926997	1.897917867	0.063568009	0.441355297	-4.103519017
ENSG00000128789	protein_coding	PSMG2	18	0.210360961	4.329719027	1.897484816	0.06362638	0.441355297	-4.063354701
ENSG00000144674	protein_coding	GOLGA4	3	0.227490354	6.552498711	1.897461901	0.06362947	0.441355297	-4.093046148
ENSG00000273899	protein_coding	NOL12	22	-0.258231224	3.211388244	-1.897388229	0.063639406	0.441355297	-3.993218851
ENSG00000185215	protein_coding	TNFAIP2	14	-0.376764399	9.595324469	-1.897071237	0.06368217	0.441355297	-3.985409919
ENSG00000251022	lncRNA	THAP9-AS1	4	0.279343744	3.717816302	1.896976437	0.063694964	0.441355297	-4.028341674
ENSG00000140995	protein_coding	DEF8	16	-0.339280327	7.341508126	-1.896550642	0.063752455	0.441355297	-4.066032798
ENSG00000130349	protein_coding	MTRES1	6	0.202822273	2.575648317	1.896545944	0.063753089	0.441355297	-3.974025439
ENSG00000108175	protein_coding	ZMIZ1	10	-0.326124644	7.531353116	-1.896507777	0.063758245	0.441355297	-4.060165587
ENSG00000176401	protein_coding	EID2B	19	0.226653079	1.839963683	1.896203944	0.063799298	0.44141242	-3.971222253
ENSG00000249863	processed_pseudogene	AC021106.1	4	-0.344791035	3.009708814	-1.895897214	0.063840766	0.441472347	-3.984488791
ENSG00000163251	protein_coding	FZD5	2	-0.690746626	2.749118564	-1.895296289	0.063922074	0.441807573	-3.976109385
ENSG00000140548	protein_coding	ZNF710	15	-0.276578051	6.677672632	-1.894823547	0.063986099	0.441924234	-4.095130737
ENSG00000125505	protein_coding	MBOAT7	19	-0.446689325	7.490617969	-1.894368261	0.064047813	0.441924234	-4.061994186
ENSG00000172086	protein_coding	KRCC1	2	0.324261755	4.223731632	1.894335924	0.064052198	0.441924234	-4.062868089
ENSG00000244165	protein_coding	P2RY11	19	0.302722945	2.562806212	1.894202371	0.064070311	0.441924234	-3.977668774
ENSG00000074966	protein_coding	TXK	4	0.40413977	6.237942561	1.893391022	0.064180447	0.442001193	-4.110933569
ENSG00000079313	protein_coding	REXO1	19	-0.147774621	6.126402779	-1.893241251	0.064200795	0.442001193	-4.114675555
ENSG00000164182	protein_coding	NDUFAF2	5	0.356316577	1.635509278	1.893075483	0.064223323	0.442001193	-3.983049532
ENSG00000261451	lncRNA	AC104964.3	8	-0.571105323	1.32918245	-1.892822984	0.06425765	0.442001193	-4.004876075
ENSG00000118596	protein_coding	SLC16A7	12	0.23438342	6.071648141	1.892467495	0.064306006	0.442001193	-4.114044886
ENSG00000143319	protein_coding	ISG20L2	1	-0.128624277	5.661431191	-1.892189087	0.064343898	0.442001193	-4.119117614
ENSG00000140678	protein_coding	ITGAX	16	-0.451924448	9.31905983	-1.892082078	0.064358467	0.442001193	-3.997381999
ENSG00000116685	protein_coding	KIAA2013	1	-0.188202281	6.340013204	-1.892039783	0.064364227	0.442001193	-4.111794955
ENSG00000174600	protein_coding	CMKLR1	12	0.431383591	4.776486275	1.891643713	0.06441818	0.442001193	-4.094631233
ENSG00000238243	protein_coding	OR2W3	1	-1.003322879	5.144818127	-1.891611722	0.06442254	0.442001193	-4.099191305
ENSG00000064961	protein_coding	HMG20B	19	-0.129673536	5.286926209	-1.891463302	0.064442769	0.442001193	-4.112801303
ENSG00000134698	protein_coding	AGO4	1	-0.326134376	7.944930243	-1.890970224	0.064510013	0.442148104	-4.047671633
ENSG00000205981	protein_coding	DNAJC19	3	0.208481966	3.961783013	1.890730805	0.064542685	0.442148104	-4.051738113
ENSG00000125743	protein_coding	SNRPD2	19	0.520616969	4.42395713	1.89058377	0.064562757	0.442148104	-4.084532669
ENSG00000140263	protein_coding	SORD	15	-0.30078027	3.800917919	-1.890016417	0.064640258	0.442384168	-4.034852588
ENSG00000181016	protein_coding	LSMEM1	7	-0.541080077	3.146920389	-1.889850222	0.064662975	0.442384168	-4.001440029
ENSG00000134516	protein_coding	DOCK2	5	-0.182370971	9.187097984	-1.889066037	0.064770258	0.442892966	-4.005766185
ENSG00000130724	protein_coding	CHMP2A	19	-0.291455937	5.899342013	-1.888381751	0.064863997	0.443028896	-4.125022611
ENSG00000078140	protein_coding	UBE2K	4	0.143117728	5.954301389	1.887518706	0.064982388	0.443028896	-4.125039346
ENSG00000169045	protein_coding	HNRNPH1	5	0.180088567	6.737932957	1.88718413	0.065028334	0.443028896	-4.101831557
ENSG00000283122	lncRNA	HYMAI	6	-0.490091178	1.584357088	-1.88716894	0.065030421	0.443028896	-3.993330804
ENSG00000172349	protein_coding	IL16	15	-0.151735794	8.95526483	-1.887025662	0.065050106	0.443028896	-4.01641045
ENSG00000188177	protein_coding	ZC3H6	2	0.202671274	5.640772341	1.886869996	0.065071498	0.443028896	-4.126367021
ENSG00000132313	protein_coding	MRPL35	2	0.265847315	3.401052174	1.886755089	0.065087293	0.443028896	-4.024235797
ENSG00000179163	protein_coding	FUCA1	1	0.320998404	4.079033733	1.886737093	0.065089767	0.443028896	-4.069594324
ENSG00000077157	protein_coding	PPP1R12B	1	-0.398221598	7.750810427	-1.886437872	0.065130915	0.443028896	-4.068161185
ENSG00000135974	protein_coding	C2orf49	2	0.162377279	4.506426638	1.886305719	0.065149095	0.443028896	-4.089362493
ENSG00000159720	protein_coding	ATP6V0D1	16	-0.288858308	7.46527449	-1.886144669	0.065171256	0.443028896	-4.077420824
ENSG00000145287	protein_coding	PLAC8	4	0.326131921	7.259063698	1.885990306	0.065192503	0.443028896	-4.083192975
ENSG00000272807	lncRNA	AC007038.2	2	0.409465067	2.168622014	1.885347017	0.065281111	0.443028896	-3.983330973
ENSG00000167797	protein_coding	CDK2AP2	11	-0.27722384	4.832256346	-1.885313003	0.065285799	0.443028896	-4.10365016
ENSG00000106993	protein_coding	CDC37L1	9	0.220260377	3.698836008	1.885148071	0.065308535	0.443028896	-4.041648353
ENSG00000141447	protein_coding	OSBPL1A	18	-0.339764918	3.385662431	-1.884410077	0.06541035	0.443028896	-4.018351654
ENSG00000113721	protein_coding	PDGFRB	5	0.63856511	2.565236459	1.883913563	0.065478926	0.443028896	-3.993554793
ENSG00000135842	protein_coding	NIBAN1	1	-0.526459852	9.44791955	-1.883465304	0.065540889	0.443028896	-4.006174118
ENSG00000124795	protein_coding	DEK	6	0.307628864	6.458950363	1.883132168	0.065586972	0.443028896	-4.11618632
ENSG00000116871	protein_coding	MAP7D1	1	-0.193976899	7.885913838	-1.882826679	0.065629254	0.443028896	-4.062399074
ENSG00000132155	protein_coding	RAF1	3	-0.281693924	8.327417806	-1.882814258	0.065630973	0.443028896	-4.044495527
ENSG00000104852	protein_coding	SNRNP70	19	-0.195617605	7.571336638	-1.882651504	0.06565351	0.443028896	-4.078766003
ENSG00000121297	protein_coding	TSHZ3	19	-0.411841169	4.579691485	-1.881670792	0.065789447	0.443028896	-4.097248636
ENSG00000174720	protein_coding	LARP7	4	0.409440055	4.275686787	1.881384112	0.065829229	0.443028896	-4.085706341
ENSG00000204899	protein_coding	MZT1	13	0.335344982	2.070086626	1.881365522	0.06583181	0.443028896	-3.988380961
ENSG00000256039	lncRNA	LINC02446	12	0.892938282	2.686404027	1.880976674	0.065885804	0.443028896	-4.00232342
ENSG00000120333	protein_coding	MRPS14	1	0.209307009	3.615180406	1.88065137	0.065931003	0.443028896	-4.042533932
ENSG00000163608	protein_coding	NEPRO	3	0.137402249	5.160240205	1.880596548	0.065938623	0.443028896	-4.128018398
ENSG00000141076	protein_coding	UTP4	16	0.18204594	3.926216722	1.880572743	0.065941932	0.443028896	-4.058674648
ENSG00000259343	lncRNA	TMC3-AS1	15	0.365349036	1.847026325	1.880543638	0.065945978	0.443028896	-3.993508922
ENSG00000186501	protein_coding	TMEM222	1	-0.148332599	5.123302062	-1.880508668	0.065950839	0.443028896	-4.124925631
[truncated: 11,458 more rows]
