# Supplementary material for: Multi-omics analysis reveals COVID-19 vaccine induced attenuation of inflammatory responses during breakthrough disease
Source: Nat Commun. 2024 Apr 22;15:3402. doi: 10.1038/s41467-024-47463-6 (PMC11035709; doi:10.1038/s41467-024-47463-6)
Supplement: Supplementary file 13 — Source Data [file 41467_2024_47463_MOESM13_ESM.zip › source_data/Figure_6a_STAGE_2_CT.NAAT.positive.MenACWY_vs_baseline.all.subgroups.txt]

feature_name	shortened_feature_name	logFC	CI.L	CI.R	AveExpr	t	P.Value	adj.P.Val	B
tRNA__Homo_sapiens_tRNA-Val-CAC-1-1&tRNA__Homo_sapiens_tRNA-Val-CAC-1-2&tRNA__Homo_sapiens_tRNA-Val-CAC-1-3&tRNA__Homo_sapiens_tRNA-Val-CAC-1-4&tRNA__Homo_sapiens_tRNA-Val-CAC-1-5&tRNA__Homo_sapiens_tRNA-Val-CAC-1-6&tRNA__Homo_sapiens_tRNA-Val-CAC-1-7&tRNA__Homo_sapiens_tRNA-Val-CAC-5-1&tRNA__Homo_sapiens_tRNA-Val-CAC-4-1&tRNA__Homo_sapiens_tRNA-Val-CAC-2-1&tRNA__Homo_sapiens_tRNA-Val-CAC-6-1	tRNA-Val-CAC-1-1 & tRNA-Val-CAC-1-2 & tRNA-Val-CAC-1-3 & tRNA-Val-CAC-1-4 & tRNA-Val-CAC-1-5 & tRNA-Val-CAC-1-6 & tRNA-Val-CAC-1-7 & tRNA-Val-CAC-5-1 & tRNA-Val-CAC-4-1 & tRNA-Val-CAC-2-1 & tRNA-Val-CAC-6-1	-1.83935358040061	-2.44475938908596	-1.23394777171526	1.89468246525253	-6.01401518864917	1.91643235850666e-08	2.16556856511252e-05	9.05805738003271
lncRNA__URS000075C759_9606_Homo_sapiens_RBAK_downstream_neighbor_RBAKDN_	lncRNA:URS000075C759_9606_Homo_sapiens_RBAK_downstream_neighbor_RBAKDN	-1.49245209622378	-2.00991650189819	-0.974987690549374	3.02667186129934	-5.70907568775901	8.04648170895559e-08	4.54626216555991e-05	7.72968870576355
tRNA__Homo_sapiens_tRNA-Ala-TGC-4-1&tRNA__Homo_sapiens_tRNA-Ala-TGC-3-1&tRNA__Homo_sapiens_tRNA-Ala-TGC-3-2&tRNA__Homo_sapiens_tRNA-Ala-CGC-1-1&tRNA__Homo_sapiens_tRNA-Ala-CGC-2-1&tRNA__Homo_sapiens_tRNA-Ala-TGC-2-1&tRNA__Homo_sapiens_tRNA-Ala-CGC-3-1&tRNA__Homo_sapiens_tRNA-Ala-AGC-4-1	tRNA-Ala-TGC-4-1 & tRNA-Ala-TGC-3-1 & tRNA-Ala-TGC-3-2 & tRNA-Ala-CGC-1-1 & tRNA-Ala-CGC-2-1 & tRNA-Ala-TGC-2-1 & tRNA-Ala-CGC-3-1 & tRNA-Ala-AGC-4-1	-1.66328993295401	-2.25720673510792	-1.06937313080009	4.30334091881352	-5.54355332218601	1.72452363335034e-07	6.49570568561961e-05	7.00296913121791
tRNA__Homo_sapiens_tRNA-Val-CAC-1-1&tRNA__Homo_sapiens_tRNA-Val-CAC-1-2&tRNA__Homo_sapiens_tRNA-Val-CAC-1-3&tRNA__Homo_sapiens_tRNA-Val-CAC-1-4&tRNA__Homo_sapiens_tRNA-Val-CAC-1-5&tRNA__Homo_sapiens_tRNA-Val-CAC-1-6&tRNA__Homo_sapiens_tRNA-Val-CAC-1-7&tRNA__Homo_sapiens_tRNA-Val-CAC-5-1&tRNA__Homo_sapiens_tRNA-Val-CAC-4-1&tRNA__Homo_sapiens_tRNA-Val-AAC-1-1&tRNA__Homo_sapiens_tRNA-Val-AAC-1-2&tRN…	tRNA-Val-CAC-1-1 & tRNA-Val-CAC-1-2 & tRNA-Val-CAC-1-3 & tRNA-Val-CAC-1-4 & tRNA-Val-CAC-1-5 & tRNA-Val-CAC-1-6 & tRNA-Val-CAC-1-7 & tRNA-Val-CAC-5-1 & tRNA-Val-CAC-4-1 & tRNA-Val-AAC-1-1 & tRNA-Val-AAC-1-2 & tRNA-Val-AAC-1-3 & tRNA-Val-AAC-1-4 & tRNA-Val-AAC-1-5 & tRNA-Val-AAC-4-1 & tRNA-Val-AAC-3-1 & tRNA-Val-CAC-2-1 & tRNA-Val-CAC-6-1	-1.8980526899201	-2.59026837923835	-1.20583700060184	1.62381442040412	-5.42766091429405	2.91947354926865e-07	8.24751277668394e-05	6.49797385172602
tRNA__Homo_sapiens_tRNA-Asn-GTT-2-1&tRNA__Homo_sapiens_tRNA-Asn-GTT-2-2&tRNA__Homo_sapiens_tRNA-Asn-GTT-2-3&tRNA__Homo_sapiens_tRNA-Asn-GTT-2-4&tRNA__Homo_sapiens_tRNA-Asn-GTT-2-5&tRNA__Homo_sapiens_tRNA-Asn-GTT-2-6&tRNA__Homo_sapiens_tRNA-Asn-GTT-2-7&tRNA__Homo_sapiens_tRNA-Asn-GTT-2-8&tRNA__Homo_sapiens_tRNA-Asn-GTT-3-1&tRNA__Homo_sapiens_tRNA-Asn-GTT-7-1&tRNA__Homo_sapiens_tRNA-Asn-GTT-1-1&tRN…	tRNA-Asn-GTT-2-1 & tRNA-Asn-GTT-2-2 & tRNA-Asn-GTT-2-3 & tRNA-Asn-GTT-2-4 & tRNA-Asn-GTT-2-5 & tRNA-Asn-GTT-2-6 & tRNA-Asn-GTT-2-7 & tRNA-Asn-GTT-2-8 & tRNA-Asn-GTT-3-1 & tRNA-Asn-GTT-7-1 & tRNA-Asn-GTT-1-1 & tRNA-Asn-GTT-6-1	-1.54356754301548	-2.11842946851046	-0.968705617520499	1.4828986638687	-5.31505759373222	4.84027484694963e-07	0.000109390211541062	6.01671901489006
MiR.hp__hsa-mir-486-1&MiR.hp__hsa-mir-486-2&lncRNA__URS000075A7EF_9606_Homo_sapiens_human__non-protein_coding_lnc-MARCH8-1:2	MiR.hp:hsa-mir-486-1 & MiR.hp:hsa-mir-486-2 & lncRNA:lnc-MARCH8-1:2	0.895475912553408	0.545338414490701	1.24561341061612	3.38229926702255	5.06245488828706	1.4715876372661e-06	0.000277149005018449	4.99010973097248
lncRNA__URS000075D573_9606_Homo_sapiens_small_nucleolar_RNA_host_gene_9_SNHG9_	lncRNA:URS000075D573_9606_SNHG9	-1.23141361506394	-1.72035053587137	-0.742476694256514	1.76718588088779	-4.9853654552185	2.05310859163203e-06	0.000303012245458015	4.70568080939914
tRNA__Homo_sapiens_tRNA-His-GTG-1-1&tRNA__Homo_sapiens_tRNA-His-GTG-1-2&tRNA__Homo_sapiens_tRNA-His-GTG-1-3&tRNA__Homo_sapiens_tRNA-His-GTG-1-4&tRNA__Homo_sapiens_tRNA-His-GTG-1-5&tRNA__Homo_sapiens_tRNA-His-GTG-1-6&tRNA__Homo_sapiens_tRNA-His-GTG-1-7&tRNA__Homo_sapiens_tRNA-His-GTG-1-8&tRNA__Homo_sapiens_tRNA-His-GTG-1-9	tRNA-His-GTG-1-1 & tRNA-His-GTG-1-2 & tRNA-His-GTG-1-3 & tRNA-His-GTG-1-4 & tRNA-His-GTG-1-5 & tRNA-His-GTG-1-6 & tRNA-His-GTG-1-7 & tRNA-His-GTG-1-8 & tRNA-His-GTG-1-9	-1.05608256746134	-1.476264421826	-0.635900713096675	4.4329517007439	-4.97515324678407	2.1452194368709e-06	0.000303012245458015	4.61952418929465
tRNA__Homo_sapiens_tRNA-Leu-CAG-1-1&tRNA__Homo_sapiens_tRNA-Leu-CAG-1-2&tRNA__Homo_sapiens_tRNA-Leu-CAG-1-3&tRNA__Homo_sapiens_tRNA-Leu-CAG-1-4&tRNA__Homo_sapiens_tRNA-Leu-CAG-1-5&tRNA__Homo_sapiens_tRNA-Leu-CAG-1-6&tRNA__Homo_sapiens_tRNA-Leu-CAG-1-7&tRNA__Homo_sapiens_tRNA-Leu-CAG-2-1&tRNA__Homo_sapiens_tRNA-Leu-CAG-2-2	tRNA-Leu-CAG-1-1 & tRNA-Leu-CAG-1-2 & tRNA-Leu-CAG-1-3 & tRNA-Leu-CAG-1-4 & tRNA-Leu-CAG-1-5 & tRNA-Leu-CAG-1-6 & tRNA-Leu-CAG-1-7 & tRNA-Leu-CAG-2-1 & tRNA-Leu-CAG-2-2	-1.18859428715114	-1.66563314822017	-0.711555426082102	4.77479025783473	-4.93203058589006	2.58045641636676e-06	0.000323990638943826	4.44498002642068
ENSG00000181322.15	NME9	-1.84711085349409	-2.61368566567528	-1.0805360413129	2.12365381458055	-4.76962568094378	5.12888684564569e-06	0.000565833111219156	3.84427722439957
ReverseComplement_ENSG00000181143.15&ReverseComplement_ENSG00000139304.16&ENSG00000196932.12&ENSG00000101849.18	ReverseComplement_ENSG00000181143.15 & ReverseComplement_ENSG00000139304.16 & ENSG00000196932.12 & ENSG00000101849.18	-2.78392041193396	-3.94380864587019	-1.62403217799773	0.949633764954413	-4.75101667287838	5.54390386330866e-06	0.000565833111219156	3.72578041764115
ReverseComplement_lncRNA__URS0000083F23_9606_Homo_sapiens_human__non-protein_coding_lnc-NPIPA1-1:1	ReverseComplement_lncRNA:lnc-NPIPA1-1:1	-1.05646844566341	-1.5022099010693	-0.610726990257513	3.92966145334929	-4.69158280118275	7.09897075154475e-06	0.000565833111219156	3.49567504949884
tRNA__Homo_sapiens_tRNA-Gln-CTG-1-1&tRNA__Homo_sapiens_tRNA-Gln-CTG-1-2&tRNA__Homo_sapiens_tRNA-Gln-CTG-1-3&tRNA__Homo_sapiens_tRNA-Gln-CTG-1-4&tRNA__Homo_sapiens_tRNA-Gln-CTG-1-5&tRNA__Homo_sapiens_tRNA-Gln-CTG-2-1&tRNA__Homo_sapiens_tRNA-Gln-CTG-6-1&tRNA__Homo_sapiens_tRNA-Gln-CTG-3-1&tRNA__Homo_sapiens_tRNA-Gln-CTG-3-2&tRNA__Homo_sapiens_tRNA-Gln-CTG-4-1&tRNA__Homo_sapiens_tRNA-Gln-CTG-4-2	tRNA-Gln-CTG-1-1 & tRNA-Gln-CTG-1-2 & tRNA-Gln-CTG-1-3 & tRNA-Gln-CTG-1-4 & tRNA-Gln-CTG-1-5 & tRNA-Gln-CTG-2-1 & tRNA-Gln-CTG-6-1 & tRNA-Gln-CTG-3-1 & tRNA-Gln-CTG-3-2 & tRNA-Gln-CTG-4-1 & tRNA-Gln-CTG-4-2	-1.18552673893273	-1.68600988353184	-0.685043594333611	1.68590942122389	-4.68886555248669	7.17934135105909e-06	0.000565833111219156	3.55198355356317
hsa-miR-1260b	hsa-miR-1260b	-1.10656270924937	-1.5737198432704	-0.639405575228335	9.22718659425291	-4.68876997440807	7.18218432833836e-06	0.000565833111219156	3.49383612859486
lncRNA__URS000075D30C_9606_Homo_sapiens_human__non-protein_coding_lnc-FAM182B-8:5&lncRNA__URS0000A77656_9606_Homo_sapiens_HOMER3_antisense_RNA_1_HOMER3-AS1_&lncRNA__URS0000A7717F_9606_Homo_sapiens_HOMER3_antisense_RNA_1_HOMER3-AS1__lncRNA&lncRNA__URS000075B2AD_9606_Homo_sapiens_uncharacterized_LOC102723885_LOC102723885__lncRNA	lncRNA:HOMER3-AS1 & lncRNA:URS000075B2AD_9606_Homo_sapiensLOC102723885	-1.33452396703707	-1.89922210919674	-0.769825824877395	8.65527664466702	-4.677953505288	7.51105899848438e-06	0.000565833111219156	3.45416500791931
hsa-miR-5100	hsa-miR-5100	-1.04721717617726	-1.50198884570767	-0.592445506646843	6.22922910587909	-4.55815654910553	1.22792658815488e-05	0.000786333379808458	2.98767433260329
lncRNA__URS000075C528_9606_Homo_sapiens_long_intergenic_non-protein_coding_RNA_342_LINC00342_	lncRNA:LINC00342	-0.965166885404145	-1.38701055766781	-0.543323213140484	6.04488491380087	-4.52894197069605	1.38261226231867e-05	0.000786333379808458	2.87471796903496
lncRNA__URS000075E6A8_9606_Homo_sapiens_uncharacterized_LOC100507388_LOC100507388__lncRNA&lncRNA__URS000075A16D_9606_Homo_sapiens_long_intergenic_non-protein_coding_RNA_1268_LINC01268_	lncRNA:URS000075E6A8_9606_Homo_sapiensLOC100507388 & lncRNA:LINC01268	-1.36154732673785	-1.95671278505555	-0.766381868420151	1.73644643803896	-4.52835958643378	1.38587947490622e-05	0.000786333379808458	2.94560811946836
tRNA__Homo_sapiens_tRNA-Lys-TTT-3-1&tRNA__Homo_sapiens_tRNA-Lys-TTT-3-2&tRNA__Homo_sapiens_tRNA-Lys-TTT-3-3&tRNA__Homo_sapiens_tRNA-Lys-TTT-3-4&tRNA__Homo_sapiens_tRNA-Lys-TTT-3-5&tRNA__Homo_sapiens_tRNA-Lys-TTT-5-1	tRNA-Lys-TTT-3-1 & tRNA-Lys-TTT-3-2 & tRNA-Lys-TTT-3-3 & tRNA-Lys-TTT-3-4 & tRNA-Lys-TTT-3-5 & tRNA-Lys-TTT-5-1	-0.771217441298246	-1.10840660025906	-0.43402828233743	3.20413995984814	-4.52740266063751	1.39126408049409e-05	0.000786333379808458	2.87372706238586
hsa-miR-143-3p	hsa-miR-143-3p	-1.52116327157449	-2.18625369795468	-0.856072845194311	5.04473211709997	-4.52731816677746	1.39174049523621e-05	0.000786333379808458	2.86188831806344
ReverseComplement_ENSG00000073536.18	ReverseComplement_NLE1	0.546369959404411	0.306821815632344	0.785918103176478	6.53390247385591	4.51481422884527	1.46400681787022e-05	0.000787775097234926	2.82236216286703
ENSG00000104812.15&ENSG00000102034.17&ENSG00000048707.15	GYS1 & ELF4 & VPS13D	-1.41623328666986	-2.04470630648097	-0.78776026685876	1.79984919481744	-4.46060782116447	1.82138496790216e-05	0.000935529551695202	2.69270323087639
lncRNA__URS000075E6A8_9606_Homo_sapiens_uncharacterized_LOC100507388_LOC100507388__lncRNA	lncRNA:URS000075E6A8_9606_Homo_sapiensLOC100507388	-1.05792909965251	-1.52903496453225	-0.586823234772758	4.42459924914402	-4.44512455176183	1.93803697740229e-05	0.000952165993245473	2.55204445774269
lncRNA__URS000075CAAA_9606_Homo_sapiens_human__non-protein_coding_lnc-RNF215-1:2	lncRNA:lnc-RNF215-1:2	-0.85865151063554	-1.24474933558977	-0.472553685681314	3.92829924850675	-4.40215637204431	2.30072512506126e-05	0.00104779285100113	2.39438311846382
ReverseComplement_ENSG00000144057.15	ReverseComplement_ENSG00000144057.15	-1.25611750246725	-1.82118134442667	-0.691053660507825	2.43529893494926	-4.40026296431452	2.31812577655117e-05	0.00104779285100113	2.41645033364662
MiR.hp__hsa-mir-30e	MiR.hp:hsa-mir-30e	-1.30333068273523	-1.89177364127408	-0.714887724196379	2.38303503611047	-4.38425828388993	2.47036196500828e-05	0.00107365731556129	2.37429012914177
ReverseComplement_ENSG00000133246.12	ReverseComplement_ENSG00000133246.12	-1.2716291444945	-1.85225704966986	-0.691001239319138	2.66229929475361	-4.33519313967223	2.99943192463719e-05	0.00125531780549631	2.17979014479002
hsa-miR-7977	hsa-miR-7977	-0.979727272142342	-1.42894287510416	-0.530511669180519	5.83162062399026	-4.31714113769501	3.22026436007605e-05	0.00129960668817355	2.08162950466265
tRNA__Homo_sapiens_tRNA-Leu-AAG-2-1&tRNA__Homo_sapiens_tRNA-Leu-AAG-2-2&tRNA__Homo_sapiens_tRNA-Leu-AAG-2-3&tRNA__Homo_sapiens_tRNA-Leu-AAG-2-4&tRNA__Homo_sapiens_tRNA-Leu-AAG-3-1&tRNA__Homo_sapiens_tRNA-Leu-TAG-1-1&tRNA__Homo_sapiens_tRNA-Leu-AAG-1-1&tRNA__Homo_sapiens_tRNA-Leu-AAG-1-2&tRNA__Homo_sapiens_tRNA-Leu-AAG-1-3	tRNA-Leu-AAG-2-1 & tRNA-Leu-AAG-2-2 & tRNA-Leu-AAG-2-3 & tRNA-Leu-AAG-2-4 & tRNA-Leu-AAG-3-1 & tRNA-Leu-TAG-1-1 & tRNA-Leu-AAG-1-1 & tRNA-Leu-AAG-1-2 & tRNA-Leu-AAG-1-3	-0.866089627118332	-1.26412768587041	-0.468051568366257	3.09006926949091	-4.30709171638662	3.34989014179308e-05	0.00130530202076765	2.06120476341097
hsa-miR-223-3p	hsa-miR-223-3p	-1.82490643016005	-2.66839557217718	-0.981417288142921	8.90031336965602	-4.28259481789888	3.6872293915038e-05	0.00133053728682734	1.96631351591314
lncRNA__URS0000A77033_9606_Homo_sapiens_HAND2_antisense_RNA_1_HAND2-AS1__lncRNA&lncRNA__URS0000A76C09_9606_Homo_sapiens_HAND2_antisense_RNA_1_HAND2-AS1__lncRNA&lncRNA__URS0000A77681_9606_Homo_sapiens_HAND2_antisense_RNA_1_HAND2-AS1__lncRNA&lncRNA__URS000075E9D2_9606_Homo_sapiens_mir-497-195_cluster_host_gene_MIR497HG_	lncRNA:HAND2-AS1 & lncRNA:URS000075E9D2_9606_Homo_sapiens_mir-497-195_cluster_host_gene_MIR497HG	-1.33627201232666	-1.95616053756288	-0.716383487090434	1.75933848983072	-4.26704435528923	3.91805985095348e-05	0.00133053728682734	1.99600585493911
hsa-miR-145-5p	hsa-miR-145-5p	-2.07762407913549	-3.0429365222493	-1.11231163602168	5.69513729619409	-4.26034674940997	4.02170022255845e-05	0.00133053728682734	1.87696744307374
ENSG00000153563.16	CD8A	0.550102604107427	0.294499598160126	0.805705610054728	2.23979980192315	4.26013759273394	4.02497879270686e-05	0.00133053728682734	1.94804597503538
lncRNA__URS0000CCE08E_9606_Homo_sapiens_uncharacterized_LOC107985355_LOC107985355__lncRNA	lncRNA:URS0000CCE08E_9606_Homo_sapiensLOC107985355	-0.799402849709392	-1.1718461352707	-0.426959564148084	6.15886522389179	-4.24865459078658	4.20896968560349e-05	0.00133053728682734	1.83567690458663
ENSG00000272031.3	ANKRD34A	-1.03469117368102	-1.51703374432245	-0.552348603039594	2.1601813181092	-4.2462057384004	4.24923915736409e-05	0.00133053728682734	1.89128211959918
ReverseComplement_ENSG00000138606.19	ReverseComplement_SHF	-0.742375183508818	-1.08860966214435	-0.396140704873286	3.46884822231388	-4.24423101098024	4.28198121013241e-05	0.00133053728682734	1.82031391152062
MiR.hp__hsa-mir-185	MiR.hp:hsa-mir-185	-1.00485624705505	-1.47400030606097	-0.535712188049138	2.48025155853999	-4.23978269490832	4.3566265143904e-05	0.00133053728682734	1.83456231553068
ENSG00000182481.10	KPNA2	0.85201685762906	0.452824755090711	1.25120896016741	3.28719211922259	4.22485811977442	4.61630533087546e-05	0.00137274342733928	1.77705792021328
ENSG00000089876.12	DHX32	1.37945818204678	0.730800903412072	2.02811546068149	4.72210504601076	4.20958347504354	4.89742800256999e-05	0.00141899836997541	1.69431519264042
tRNA__Homo_sapiens_tRNA-Lys-CTT-1-1&tRNA__Homo_sapiens_tRNA-Lys-CTT-1-2&tRNA__Homo_sapiens_tRNA-Lys-CTT-4-1	tRNA-Lys-CTT-1-1 & tRNA-Lys-CTT-1-2 & tRNA-Lys-CTT-4-1	-0.872354334783437	-1.28391556060957	-0.4607931089573	5.33013775903607	-4.1956992819517	5.16715318802075e-05	0.00145972077561586	1.63585981223417
lncRNA__URS0000394A79_9606_Homo_sapiens_long_intergenic_non-protein_coding_RNA_1714_LINC01714_&lncRNA__URS000075E3E5_9606_Homo_sapiens_long_intergenic_non-protein_coding_RNA_1343_LINC01343_&lncRNA__URS00001C235B_9606_Homo_sapiens_long_intergenic_non-protein_coding_RNA_242_LINC00242_	lncRNA:LINC01714 & lncRNA:LINC01343 & lncRNA:LINC00242	-1.002683858177	-1.4769983708304	-0.528369345523601	3.87167951224521	-4.18449923279264	5.39506146502996e-05	0.00146804862680245	1.59929549650847
ReverseComplement_ENSG00000117298.16&ReverseComplement_ENSG00000168137.19&ReverseComplement_ENSG00000186115.13&ReverseComplement_ENSG00000196689.13&ReverseComplement_ENSG00000139746.16&ReverseComplement_lncRNA__URS0000759D4A_9606_Homo_sapiens_FOXF1_adjacent_non-coding_developmental_regulatory_RNA_FENDRR_&ENSG00000176920.13&ENSG00000101350.8&ReverseComplement_lncRNA__URS00007E413A_9606_Homo_sapien…	ReverseComplement_ECE1 & ReverseComplement_SETD5 & ReverseComplement_CYP4F2 & ReverseComplement_TRPV1 & ReverseComplement_RBM26 & ReverseComplement_lncRNA:lncRNA:URS00007E3AA8_9606_Homo_sapiens_human:non-protein_coding_LINC01770:14	-1.1969526715279	-1.76428746606152	-0.629617876994283	5.03880069398331	-4.17622069280921	5.56968408171689e-05	0.00146804862680245	1.56603599819063
lncRNA__URS000075BAA8_9606_Homo_sapiens_long_intergenic_non-protein_coding_RNA_662_LINC00662_	lncRNA:LINC00662	-0.911114883197749	-1.34338349542532	-0.478846270970178	3.90380222434118	-4.17220194575235	5.65639471382047e-05	0.00146804862680245	1.55693369595172
hsa-miR-15b-3p	hsa-miR-15b-3p	-1.25404696606333	-1.84940725370691	-0.658686678419754	7.51935817134964	-4.16946009295538	5.71629553799185e-05	0.00146804862680245	1.56322649931963
tRNA__Homo_sapiens_tRNA-Val-CAC-1-1&tRNA__Homo_sapiens_tRNA-Val-CAC-1-2&tRNA__Homo_sapiens_tRNA-Val-CAC-1-3&tRNA__Homo_sapiens_tRNA-Val-CAC-1-4&tRNA__Homo_sapiens_tRNA-Val-CAC-1-5&tRNA__Homo_sapiens_tRNA-Val-CAC-1-6&tRNA__Homo_sapiens_tRNA-Val-CAC-1-7&tRNA__Homo_sapiens_tRNA-Val-CAC-5-1&tRNA__Homo_sapiens_tRNA-Val-CAC-4-1&tRNA__Homo_sapiens_tRNA-Val-AAC-1-1&tRNA__Homo_sapiens_tRNA-Val-AAC-1-2&tRN…	tRNA-Val-CAC-1-1 & tRNA-Val-CAC-1-2 & tRNA-Val-CAC-1-3 & tRNA-Val-CAC-1-4 & tRNA-Val-CAC-1-5 & tRNA-Val-CAC-1-6 & tRNA-Val-CAC-1-7 & tRNA-Val-CAC-5-1 & tRNA-Val-CAC-4-1 & tRNA-Val-AAC-1-1 & tRNA-Val-AAC-1-2 & tRNA-Val-AAC-1-3 & tRNA-Val-AAC-1-4 & tRNA-Val-AAC-1-5 & tRNA-Val-AAC-4-1 & tRNA-Val-AAC-3-1 & tRNA-Val-AAC-5-1	-1.21193253715434	-1.78933343637168	-0.634531637936995	2.22211221388392	-4.15476889427427	6.04775234465793e-05	0.00148903924942145	1.5626029976446
ENSG00000140718.21&ENSG00000101438.4	FTO & SLC32A1	-0.960002141490619	-1.41767357810866	-0.502330704872574	3.30644749621262	-4.15206625610157	6.11070128899024e-05	0.00148903924942145	1.49358019997679
hsa-miR-23a-3p	hsa-miR-23a-3p	-1.4587373065113	-2.15476383944182	-0.762710773580787	7.13156534852826	-4.14855809911477	6.19334909051399e-05	0.00148903924942145	1.48707688999902
hsa-miR-505-3p	hsa-miR-505-3p	-0.814920638803904	-1.20492481860561	-0.424916459002198	4.87222212205928	-4.1361086402946	6.49537388496088e-05	0.00152911926875121	1.42218837842556
tRNA__Homo_sapiens_tRNA-Arg-CCT-4-1&tRNA__Homo_sapiens_tRNA-Arg-CCT-3-1&tRNA__Homo_sapiens_tRNA-Arg-CCT-1-1&tRNA__Homo_sapiens_tRNA-Arg-CCT-2-1&tRNA__Homo_sapiens_tRNA-Arg-CCT-5-1	tRNA-Arg-CCT-4-1 & tRNA-Arg-CCT-3-1 & tRNA-Arg-CCT-1-1 & tRNA-Arg-CCT-2-1 & tRNA-Arg-CCT-5-1	-0.815656904390815	-1.20784586331462	-0.423467945467006	5.52389806747552	-4.11678357211309	6.99232058156959e-05	0.00161251474636197	1.35495554748699
MiR.hp__hsa-let-7g	MiR.hp:hsa-let-7g	-1.22604655147752	-1.81802459004018	-0.634068512914856	1.92399909213703	-4.09965439549921	7.46306046801463e-05	0.00165669814810758	1.38762683683642
hsa-miR-140-5p	hsa-miR-140-5p	-1.5093856710047	-2.23875933435329	-0.780012007656113	3.60302598209816	-4.09634029351031	7.55757449515389e-05	0.00165669814810758	1.2909174098112
hsa-miR-30c-1-3p	hsa-miR-30c-1-3p	-0.686947886273126	-1.01908484779595	-0.354810924750303	2.95418694544383	-4.09404361837429	7.62374369040656e-05	0.00165669814810758	1.29391299287212
ReverseComplement_ENSG00000198598.7&ENSG00000122877.17&ENSG00000272031.3&ReverseComplement_lncRNA__URS00001668D8_9606_Homo_sapiens_KRT73_antisense_RNA_1_KRT73-AS1_&ENSG00000124466.9	ReverseComplement_MMP17 & EGR2 & ANKRD34A & ReverseComplement_lncRNA:KRT73-AS1 & LYPD3	-1.05430719862477	-1.5676044526905	-0.541009944559037	7.96248895525237	-4.06578222602344	8.48473717117685e-05	0.00180901000064714	1.19722906650109
hsa-miR-576-5p	hsa-miR-576-5p	-1.168509696151	-1.73849552925964	-0.598523863042364	7.41380236492156	-4.05801960720009	8.73704873314515e-05	0.00182830834601	1.16963053786913
hsa-miR-378i	hsa-miR-378i	-0.967228430104288	-1.44184167894033	-0.492615181268241	1.81298660559914	-4.03399242306577	9.56428786822988e-05	0.00195171953069399	1.16387917481267
tRNA__Homo_sapiens_tRNA-Gly-GCC-2-1&tRNA__Homo_sapiens_tRNA-Gly-GCC-2-2&tRNA__Homo_sapiens_tRNA-Gly-GCC-2-3&tRNA__Homo_sapiens_tRNA-Gly-GCC-2-4&tRNA__Homo_sapiens_tRNA-Gly-GCC-2-5&tRNA__Homo_sapiens_tRNA-Gly-GCC-2-6	tRNA-Gly-GCC-2-1 & tRNA-Gly-GCC-2-2 & tRNA-Gly-GCC-2-3 & tRNA-Gly-GCC-2-4 & tRNA-Gly-GCC-2-5 & tRNA-Gly-GCC-2-6	-0.85117346719514	-1.2692987097609	-0.43304822462938	3.488473873675	-4.02955949526428	9.72487463217836e-05	0.00195171953069399	1.0575387961949
hsa-miR-222-3p	hsa-miR-222-3p	-0.981451205282943	-1.46396476849285	-0.498937642073035	6.23417211729165	-4.02629015513682	9.84495692473958e-05	0.00195171953069399	1.0473426667411
lncRNA__URS000075C528_9606_Homo_sapiens_long_intergenic_non-protein_coding_RNA_342_LINC00342_&lncRNA__URS000075B927_9606_Homo_sapiens_family_with_sequence_similarity_30_member_A_FAM30A_&lncRNA__URS000075D573_9606_Homo_sapiens_small_nucleolar_RNA_host_gene_9_SNHG9_&lncRNA__URS0000BC4453_9606_Homo_sapiens_long_intergenic_non-protein_coding_RNA_2038_LINC02038_	lncRNA:URS000075C528_9606_SNHG9 & lncRNA:LINC02038	-0.923617966319661	-1.37877522378495	-0.468460708854371	3.09388061361376	-4.01676831386598	0.000102028182847164	0.00198779045891889	1.02045722800048
ENSG00000109971.14	HSPA8	1.19408052913254	0.604611067067547	1.78354999119753	2.78109650631713	4.00975823330597	0.000104741866122442	0.00200607302912474	1.07674570902076
hsa-miR-335-3p	hsa-miR-335-3p	-0.907667374577894	-1.35994083236228	-0.455393916793509	3.86995740839424	-3.97256951963971	0.000120330060293039	0.00224841412823069	0.856058044688057
ReverseComplement_ENSG00000145536.15&ReverseComplement_ENSG00000144028.15&ReverseComplement_ENSG00000078304.19&ReverseComplement_ENSG00000114735.10&ReverseComplement_ENSG00000105619.14&ReverseComplement_ENSG00000175029.17&ENSG00000185344.15&ENSG00000137700.18&ENSG00000164040.18&ENSG00000267796.8&ENSG00000105323.17&ENSG00000188223.9&ENSG00000179407.3&ENSG00000131386.19&ENSG00000168675.19&ENSG00000…	ReverseComplement_ADAMTS16 & ReverseComplement_SNRNP200 & ReverseComplement_PPP2R5C & ReverseComplement_HEMK1 & ReverseComplement_TFPT & ReverseComplement_CTBP2 & ATP6V0A2 & SLC37A4 & PGRMC2 & LIN37 & HNRNPUL1 & ENSG00000188223.9 & DNAJB8 & GALNT15 & LDLRAD4 & INTS8 & ReverseComplement_MiR.hp:hsa-mir-6880	-0.935804087364545	-1.40237053720612	-0.469237637522968	5.65356061048988	-3.97024505791834	0.000121374567984135	0.00224841412823069	0.844830130389064
hsa-miR-148a-3p	hsa-miR-148a-3p	-1.28383293356589	-1.92562811495158	-0.642037752180207	10.4179765087502	-3.95966041826056	0.000126241200439669	0.00228703634468536	0.812200829314796
snoRNA__Homo_sapiens300199_SNORD80	snoRNA:SNORD80	0.70308042125003	0.351107769177416	1.05505307332264	5.66718381054991	3.95404826165586	0.00012889653460514	0.00228703634468536	0.787484999953661
hsa-miR-29a-3p	hsa-miR-29a-3p	-0.867261958393674	-1.30157191886154	-0.432951997925811	6.11150824665657	-3.9527230785665	0.000129531261999879	0.00228703634468536	0.789211573580881
hsa-miR-27b-3p	hsa-miR-27b-3p	-1.07947915145909	-1.62254170637247	-0.536416596545699	7.31570289076902	-3.93468783545542	0.000138471582804702	0.00240727520875867	0.744083158208647
hsa-miR-769-5p	hsa-miR-769-5p	-0.882282306527315	-1.326955885717	-0.437608727337631	4.93662969222541	-3.92746321343082	0.000142215461831105	0.0024349010889265	0.694833666421437
ReverseComplement_lncRNA__URS0000759D4A_9606_Homo_sapiens_FOXF1_adjacent_non-coding_developmental_regulatory_RNA_FENDRR_&ReverseComplement_ENSG00000072736.19&ReverseComplement_ENSG00000197930.13&ReverseComplement_ENSG00000113231.14&ReverseComplement_ENSG00000145362.21&ENSG00000179023.9&ReverseComplement_ENSG00000184956.16&ReverseComplement_ENSG00000099139.14&ReverseComplement_ENSG00000086598.11&R…	ReverseComplement_lncRNA:URS0000759D4A_9606_SH3PXD2B & ReverseComplement_MMP9 & ReverseComplement_GRK6 & GAPT & MSS51 & NSD2 & RAI1 & ZNF696 & MOK & ATAD3C & ADCY4 & ENSG00000280571.2 & CCDC13 & KCNF1 & CFAP61	-1.54316343782595	-2.32218277668227	-0.764144098969636	1.28462124619075	-3.9211148961175	0.000145584698464213	0.00245538372036657	0.836771719605712
tRNA__Homo_sapiens_tRNA-Gln-CTG-1-1&tRNA__Homo_sapiens_tRNA-Gln-CTG-1-2&tRNA__Homo_sapiens_tRNA-Gln-CTG-1-3&tRNA__Homo_sapiens_tRNA-Gln-CTG-1-4&tRNA__Homo_sapiens_tRNA-Gln-CTG-1-5&tRNA__Homo_sapiens_tRNA-Gln-CTG-2-1&tRNA__Homo_sapiens_tRNA-Gln-CTG-5-1	tRNA-Gln-CTG-1-1 & tRNA-Gln-CTG-1-2 & tRNA-Gln-CTG-1-3 & tRNA-Gln-CTG-1-4 & tRNA-Gln-CTG-1-5 & tRNA-Gln-CTG-2-1 & tRNA-Gln-CTG-5-1	-1.17015919054218	-1.76179765206367	-0.5785207290207	2.08011862464769	-3.91502402060944	0.000148888715936102	0.00246548339819947	0.733102248356203
tRNA__Homo_sapiens_tRNA-Val-CAC-1-1&tRNA__Homo_sapiens_tRNA-Val-CAC-1-2&tRNA__Homo_sapiens_tRNA-Val-CAC-1-3&tRNA__Homo_sapiens_tRNA-Val-CAC-1-4&tRNA__Homo_sapiens_tRNA-Val-CAC-1-5&tRNA__Homo_sapiens_tRNA-Val-CAC-1-6&tRNA__Homo_sapiens_tRNA-Val-CAC-1-7&tRNA__Homo_sapiens_tRNA-Val-CAC-5-1&tRNA__Homo_sapiens_tRNA-Val-CAC-4-1&tRNA__Homo_sapiens_tRNA-Val-AAC-1-1&tRNA__Homo_sapiens_tRNA-Val-AAC-1-2&tRN…	tRNA-Val-CAC-1-1 & tRNA-Val-CAC-1-2 & tRNA-Val-CAC-1-3 & tRNA-Val-CAC-1-4 & tRNA-Val-CAC-1-5 & tRNA-Val-CAC-1-6 & tRNA-Val-CAC-1-7 & tRNA-Val-CAC-5-1 & tRNA-Val-CAC-4-1 & tRNA-Val-AAC-1-1 & tRNA-Val-AAC-1-2 & tRNA-Val-AAC-1-3 & tRNA-Val-AAC-1-4 & tRNA-Val-AAC-1-5 & tRNA-Val-AAC-4-1 & tRNA-Val-AAC-3-1 & tRNA-Val-AAC-5-1 & tRNA-Val-CAC-14-1 & tRNA-Val-AAC-2-1	-1.11686949243802	-1.6819987576269	-0.551740227249138	3.61816864554126	-3.91201501094078	0.000150547216350233	0.00246548339819947	0.651380160264296
hsa-miR-199b-5p	hsa-miR-199b-5p	-1.3013810359078	-1.96268294511638	-0.640079126699207	2.24758794332761	-3.89538672023541	0.000160034466224061	0.00258341352618841	0.680805470342838
tRNA__Homo_sapiens_tRNA-Val-AAC-2-1	tRNA-Val-AAC-2-1	-0.93784903709956	-1.41579724867717	-0.459900825521945	2.7375726309519	-3.88416775082089	0.000166754272397592	0.00264595746786789	0.58304656848888
snoRNA__Homo_sapiens300779_SCARNA15	snoRNA:SCARNA15	-1.0898878938338	-1.64574675173709	-0.534029035930514	7.21046746257997	-3.88117459492431	0.000168591980253529	0.00264595746786789	0.560604223155773
ReverseComplement_ENSG00000186283.14&ENSG00000168280.18	ReverseComplement_TOR3A & KIF5C	-1.20945360441129	-1.82894043422736	-0.589966774595215	3.35955219304482	-3.86458636687902	0.000179131297476331	0.00276931053570993	0.494471813089565
hsa-miR-221-3p	hsa-miR-221-3p	-1.14521676721468	-1.73300421741273	-0.557429317016636	7.12618119930272	-3.85667702625776	0.000184374496850548	0.00276931053570993	0.478126673092468
hsa-miR-221-5p	hsa-miR-221-5p	-1.03361698585395	-1.56418217796694	-0.50305179374096	1.75976858569179	-3.85626406342263	0.000184652227877166	0.00276931053570993	0.574785692340464
hsa-miR-664a-3p	hsa-miR-664a-3p	-1.20861742721237	-1.82939364844657	-0.587841205978174	5.97198149795961	-3.85389307619691	0.000186254513906155	0.00276931053570993	0.45366006340304
ENSG00000178971.16	CTC1	-1.01963486641579	-1.54730889743202	-0.491960835399564	8.71229123213552	-3.82494186356362	0.000206917410590144	0.00303658018138783	0.369744914945909
ENSG00000197299.13	BLM	-0.876336871274133	-1.33077865988576	-0.421895082662502	6.856932670674	-3.8171454286058	0.000212843781603406	0.00308350606681858	0.342217389966385
ReverseComplement_ENSG00000166503.9	ReverseComplement_ENSG00000166503.9	-1.90278781440775	-2.89194263571029	-0.913632993105204	1.64526348400861	-3.80778107862832	0.000220175313805691	0.00314934309620799	0.445857592092178
MiR.hp__hsa-mir-181a-1	MiR.hp:hsa-mir-181a-1	-1.05527959922289	-1.60732217359228	-0.503237024853503	3.10950957895029	-3.78391046915659	0.000239964968011594	0.00338950517316376	0.23413407083107
MiR.hp__hsa-mir-150	MiR.hp:hsa-mir-150	-0.98567216005104	-1.50284835205719	-0.468495968044889	1.53948325675109	-3.77259207643325	0.000249928089975805	0.00348665113176123	0.33989291573272
lncRNA__URS000075A143_9606_Homo_sapiens_RUNDC3A_antisense_RNA_1_RUNDC3A-AS1_	lncRNA:RUNDC3A-AS1	-0.794120237734037	-1.21496371350727	-0.373276761960807	2.25923288831855	-3.73518010095636	0.000285728516027907	0.0039188640855204	0.130203480185007
snRNA__URS000032B6B6_9606_Homo_sapiens_(human)_RNA,_U1_small_nuclear_3&snRNA__URS00000081EA_9606_Homo_sapiens_(human)_RNA,_variant_U1_small_nuclear_7&snRNA__URS0000162127_9606_Homo_sapiens_(human)_RNA,_variant_U1_small_nuclear_1&snRNA__URS0000669D0F_9606_Homo_sapiens_(human)_RNA,_variant_U1_small_nuclear_17	human_RNA,_U1_small_nuclear_3 & human_RNA,_variant_U1_small_nuclear_7 & human_RNA,_variant_U1_small_nuclear_1 & human_RNA,_variant_U1_small_nuclear_17	0.784199617303028	0.36838304629357	1.20001618831248	2.98333272644442	3.73310938422728	0.000287845769113445	0.0039188640855204	0.104484235548499
hsa-miR-5690	hsa-miR-5690	-1.65984556746927	-2.54183395092445	-0.777857184014087	1.61700836307869	-3.72520948453086	0.000296060644768646	0.00394508111700024	0.173129525448329
lncRNA__URS000075AB50_9606_Homo_sapiens_SENP3-EIF4A1_readthrough_NMD_candidate__SENP3-EIF4A1__lncRNA	lncRNA:URS000075AB50_9606_SENP3-EIF4A1	-0.539560157101131	-0.826537065861477	-0.252583248340785	4.87029460016692	-3.72167805299532	0.000299804326197821	0.00394508111700024	0.00552411089127602
lncRNA__URS0000BC452E_9606_Homo_sapiens_uncharacterized_LOC107984784_LOC107984784__lncRNA	lncRNA:URS0000BC452E_9606_Homo_sapiensLOC107984784	-0.84529744366522	-1.29499750579246	-0.395597381537975	2.03733224048545	-3.72076713232197	0.000300777251653044	0.00394508111700024	0.0945190642404095
hsa-miR-4286	hsa-miR-4286	-1.36245826870556	-2.08782578915477	-0.637090748256342	4.57037407031753	-3.71801369970826	0.000303736333786744	0.00394508111700024	-0.00454930130228259
lncRNA__URS0000ABD871_9606_Homo_sapiens_family_with_sequence_similarity_157_member_A_FAM157A_&lncRNA__URS000075C832_9606_Homo_sapiens_long_intergenic_non-protein_coding_RNA_1002_LINC01002_&lncRNA__URS000075A49B_9606_Homo_sapiens_human__non-protein_coding_lnc-OR4F29-7:1&lncRNA__URS0000BC45FE_9606_Homo_sapiens_long_intergenic_non-protein_coding_RNA_1001_LINC01001__lncRNA&lncRNA__URS0000BC4565_9606_…	lncRNA:lncRNA:LINC00599	-1.48401027835487	-2.27654624019793	-0.691474316511802	2.55496495247185	-3.70649836849787	0.000316413362971673	0.00406303522906807	0.0131502860519008
MiR.hp__hsa-mir-223	MiR.hp:hsa-mir-223	-1.12434607422952	-1.72736629926505	-0.521325849193985	2.0540821269316	-3.69074475753108	0.000334570185474701	0.00424791359085856	0.0171026991300112
hsa-miR-1260a	hsa-miR-1260a	-0.422991915601596	-0.650050338833077	-0.195933492370115	6.72087268226697	-3.68757049563818	0.00033834619792916	0.00424812448511057	-0.0875539721555185
lncRNA__URS0000A775F0_9606_Homo_sapiens_neighbor_of_BRCA1_lncRNA_2_NBR2__lncRNA&lncRNA__URS00007E3CC0_9606_Homo_sapiens_uncharacterized_LOC101928304_LOC101928304__lncRNA&lncRNA__URS000075A26E_9606_Homo_sapiens_CSTF3_divergent_transcript_CSTF3-DT_&lncRNA__URS000075EFE7_9606_Homo_sapiens_human__non-protein_coding_lnc-SLC16A1-2:2&lncRNA__URS000075BE30_9606_Homo_sapiens_long_intergenic_non-protein_co…	lncRNA:lncRNA:LINC01545	0.630524697254479	0.289172642944683	0.971876751564275	5.10402850488836	3.65633065436287	0.000377724450636881	0.00469042449691952	-0.206036725701746
tRNA__Homo_sapiens_tRNA-Asp-GTC-2-10&tRNA__Homo_sapiens_tRNA-Asp-GTC-2-11&tRNA__Homo_sapiens_tRNA-Asp-GTC-2-1&tRNA__Homo_sapiens_tRNA-Asp-GTC-2-2&tRNA__Homo_sapiens_tRNA-Asp-GTC-2-3&tRNA__Homo_sapiens_tRNA-Asp-GTC-2-4&tRNA__Homo_sapiens_tRNA-Asp-GTC-2-5&tRNA__Homo_sapiens_tRNA-Asp-GTC-2-6&tRNA__Homo_sapiens_tRNA-Asp-GTC-2-7&tRNA__Homo_sapiens_tRNA-Asp-GTC-2-8&tRNA__Homo_sapiens_tRNA-Asp-GTC-2-9	tRNA-Asp-GTC-2-10 & tRNA-Asp-GTC-2-11 & tRNA-Asp-GTC-2-1 & tRNA-Asp-GTC-2-2 & tRNA-Asp-GTC-2-3 & tRNA-Asp-GTC-2-4 & tRNA-Asp-GTC-2-5 & tRNA-Asp-GTC-2-6 & tRNA-Asp-GTC-2-7 & tRNA-Asp-GTC-2-8 & tRNA-Asp-GTC-2-9	-0.817028909767382	-1.2599086883719	-0.374149131162865	2.86631089716805	-3.6517198703837	0.000383891264539353	0.00471518618401597	-0.192498128983857
hsa-miR-21-5p	hsa-miR-21-5p	-1.14442054258124	-1.7663538357518	-0.522487249410676	9.8229941389714	-3.64240070220016	0.000396647382009323	0.00481947894269392	-0.238283816983526
ReverseComplement_ENSG00000144785.8	ReverseComplement_ENSG00000144785.8	-0.67608514754264	-1.04438087103806	-0.307789424047215	4.14802899885608	-3.63371282247574	0.000408899543596102	0.0049154945134425	-0.276998997805254
ReverseComplement_ENSG00000117298.16&ReverseComplement_ENSG00000168056.17&ENSG00000285947.1&ENSG00000259384.7&ENSG00000007314.12	ReverseComplement_ECE1 & ReverseComplement_LTBP3 & ENSG00000285947.1 & GH1 & SCN4A	-1.16498514584842	-1.80102986113916	-0.528940430557669	2.5967702648139	-3.62558942543568	0.000420678603327838	0.00496243479648688	-0.250890692334963
tRNA__Homo_sapiens_tRNA-Val-CAC-1-1&tRNA__Homo_sapiens_tRNA-Val-CAC-1-2&tRNA__Homo_sapiens_tRNA-Val-CAC-1-3&tRNA__Homo_sapiens_tRNA-Val-CAC-1-4&tRNA__Homo_sapiens_tRNA-Val-CAC-1-5&tRNA__Homo_sapiens_tRNA-Val-CAC-1-6&tRNA__Homo_sapiens_tRNA-Val-CAC-1-7&tRNA__Homo_sapiens_tRNA-Val-CAC-5-1&tRNA__Homo_sapiens_tRNA-Val-CAC-4-1&tRNA__Homo_sapiens_tRNA-Val-AAC-1-1&tRNA__Homo_sapiens_tRNA-Val-AAC-1-2&tRN…	tRNA-Val-CAC-1-1 & tRNA-Val-CAC-1-2 & tRNA-Val-CAC-1-3 & tRNA-Val-CAC-1-4 & tRNA-Val-CAC-1-5 & tRNA-Val-CAC-1-6 & tRNA-Val-CAC-1-7 & tRNA-Val-CAC-5-1 & tRNA-Val-CAC-4-1 & tRNA-Val-AAC-1-1 & tRNA-Val-AAC-1-2 & tRNA-Val-AAC-1-3 & tRNA-Val-AAC-1-4 & tRNA-Val-AAC-1-5 & tRNA-Val-AAC-4-1 & tRNA-Val-AAC-3-1	-1.15554201284295	-1.78653859534189	-0.524545430343997	5.13433990837323	-3.62497165554314	0.000421587380940478	0.00496243479648688	-0.307248365014099
hsa-miR-96-5p	hsa-miR-96-5p	-1.48727132306263	-2.30069117848175	-0.673851467643512	4.10958884730906	-3.61927278377393	0.000430058734155224	0.00496805360534858	-0.321126641039139
snoRNA__Homo_sapiens300755_SNORD14AL2	snoRNA:SNORD14AL2	0.716923478375762	0.324765356971051	1.10908159978047	4.26369849674301	3.6187407578002	0.000430857746304567	0.00496805360534858	-0.315767231705427
lncRNA__URS0000BC4452_9606_Homo_sapiens_SEMA6A_antisense_RNA_2_SEMA6A-AS2_&lncRNA__URS0000D7811A_9606_Homo_sapiens_uncharacterized_LOC646588_LOC646588__lncRNA&lncRNA__URS0000D7804F_9606_Homo_sapiens_uncharacterized_LOC646588_LOC646588__lncRNA&lncRNA__URS0000D7810A_9606_Homo_sapiens_uncharacterized_LOC646588_LOC646588__lncRNA&lncRNA__URS0000D77F8A_9606_Homo_sapiens_uncharacterized_LOC646588_LOC646…	lncRNA:URS0000BC4452_9606_SEMA6A-AS2 & lncRNA:URS0000D7811A_9606_Homo_sapiensLOC646588	-1.09072261555224	-1.68888157702548	-0.492563654079004	8.52347438287356	-3.60947124718597	0.000445006122118479	0.00507936280801901	-0.33287128492244
ReverseComplement_ENSG00000141404.17	ReverseComplement_GNAL	0.643857343603827	0.289885012138479	0.997829675069175	2.25204490746344	3.60052822048413	0.000459071288728594	0.00518750556263312	-0.247184861318782
hsa-miR-365a-3p	hsa-miR-365a-3p	-1.38895014368754	-2.15330996987486	-0.624590317500219	4.10178741143762	-3.59695236276636	0.00046481188370032	0.00520037058001348	-0.392670795907953
ENSG00000171940.14	ZNF217	0.650021002562411	0.29190410866888	1.00813789645594	4.23712085645814	3.5929275697121	0.000471354260647202	0.00522186582873861	-0.398750974233201
ReverseComplement_ENSG00000184898.7	ReverseComplement_RBM43	-0.573229066433076	-0.891246757699243	-0.255211375166908	7.59114393384524	-3.5679832391091	0.000513881582005041	0.00563772997733685	-0.460899511180274
lncRNA__URS0000A775F0_9606_Homo_sapiens_neighbor_of_BRCA1_lncRNA_2_NBR2__lncRNA&lncRNA__URS00007E3CC0_9606_Homo_sapiens_uncharacterized_LOC101928304_LOC101928304__lncRNA	lncRNA:URS0000A775F0_9606_Homo_sapiens_neighbor_of_BRCA1_lncRNA_2_NBR2 & lncRNA:URS00007E3CC0_9606_Homo_sapiensLOC101928304	0.475320594492738	0.211263366915858	0.739377822069618	6.9911154817903	3.56315286418712	0.000522524627462673	0.00564256085322305	-0.484093206194971
hsa-miR-576-3p	hsa-miR-576-3p	-1.22347737242126	-1.90335033872441	-0.543604406118101	3.68101382563443	-3.56216515528917	0.000524308751848159	0.00564256085322305	-0.497065273239737
hsa-miR-223-5p	hsa-miR-223-5p	-1.07983630709142	-1.68133432850791	-0.478338285674932	3.51328052149027	-3.55360870112738	0.000540006812025817	0.00566206561259411	-0.520697388064175
lncRNA__URS0000204428_9606_Homo_sapiens_human__nuclear_paraspeckle_assembly_transcript_1_NEAT1_&lncRNA__URS000075DAEC_9606_Homo_sapiens_nuclear_paraspeckle_assembly_transcript_1_NEAT1_	lncRNA:URS0000204428_9606_Homo_sapiens_human:nuclear_paraspeckle_assembly_transcript_1_NEAT1 & lncRNA:URS000075DAEC_9606_Homo_sapiens_nuclear_paraspeckle_assembly_transcript_1_NEAT1	-0.763396615851643	-1.18920713866262	-0.337586093040663	4.32175149408837	-3.54878527785677	0.000549050371876722	0.00566206561259411	-0.547681658372185
hsa-miR-30d-5p	hsa-miR-30d-5p	-0.545076651715466	-0.849202414908716	-0.240950888522216	13.7218646793694	-3.5477274625727	0.000551052699569808	0.00566206561259411	-0.607503795324033
ReverseComplement_MiR.hp__hsa-mir-486-1	ReverseComplement_MiR.hp:hsa-mir-486-1	0.499764017201642	0.220793995576132	0.778734038827151	5.14086969730943	3.54611919955223	0.000554110159891935	0.00566206561259411	-0.558163164164459
hsa-miR-18a-5p	hsa-miR-18a-5p	-1.35809568926627	-2.11692448198461	-0.599266896547927	3.41380355825676	-3.54268429126004	0.000560693885602947	0.00566206561259411	-0.552925753497068
tRNA__Homo_sapiens_tRNA-Gly-GCC-2-1&tRNA__Homo_sapiens_tRNA-Gly-GCC-2-2&tRNA__Homo_sapiens_tRNA-Gly-GCC-2-3&tRNA__Homo_sapiens_tRNA-Gly-GCC-2-4&tRNA__Homo_sapiens_tRNA-Gly-GCC-2-5&tRNA__Homo_sapiens_tRNA-Gly-GCC-2-6&tRNA__Homo_sapiens_tRNA-Gly-GCC-3-1&tRNA__Homo_sapiens_tRNA-Gly-GCC-5-1&tRNA__Homo_sapiens_tRNA-Gly-GCC-1-1&tRNA__Homo_sapiens_tRNA-Gly-GCC-1-2&tRNA__Homo_sapiens_tRNA-Gly-GCC-1-3&tRN…	tRNA-Gly-GCC-2-1 & tRNA-Gly-GCC-2-2 & tRNA-Gly-GCC-2-3 & tRNA-Gly-GCC-2-4 & tRNA-Gly-GCC-2-5 & tRNA-Gly-GCC-2-6 & tRNA-Gly-GCC-3-1 & tRNA-Gly-GCC-5-1 & tRNA-Gly-GCC-1-1 & tRNA-Gly-GCC-1-2 & tRNA-Gly-GCC-1-3 & tRNA-Gly-GCC-1-4 & tRNA-Gly-GCC-1-5	-0.63197504013329	-0.985384546440623	-0.278565533825958	5.41718467103011	-3.53970916991621	0.000566455861847404	0.00566206561259411	-0.577888760439821
lncRNA__URS000075C528_9606_Homo_sapiens_long_intergenic_non-protein_coding_RNA_342_LINC00342_&lncRNA__URS000075D573_9606_Homo_sapiens_small_nucleolar_RNA_host_gene_9_SNHG9_	lncRNA:URS000075C528_9606_SNHG9	-0.84942449063939	-1.32444687538791	-0.374402105890866	4.12622551678934	-3.53961954847207	0.000566630296447457	0.00566206561259411	-0.576252222509087
hsa-miR-340-5p	hsa-miR-340-5p	-1.18354032532273	-1.84587296618798	-0.52120768445749	4.991987937352	-3.53714434886379	0.000571467955883422	0.00566206561259411	-0.586473743536624
MiR.hp__hsa-mir-30d&MiR.hp__hsa-mir-30a	MiR.hp:hsa-mir-30d & MiR.hp:hsa-mir-30a	-0.532069351334247	-0.829947685983541	-0.234191016684952	3.6391450348507	-3.53569836779234	0.000574312042758981	0.00566206561259411	-0.583320595860119
ReverseComplement_ENSG00000245848.3&ReverseComplement_ENSG00000134690.11&ENSG00000112208.11	ReverseComplement_CEBPA & ReverseComplement_CDCA8 & BAG2	1.04202234968025	0.458487358821159	1.62555734053934	3.27898586446595	3.53472810534037	0.000576227916325949	0.00566206561259411	-0.534886047589698
MiR.hp__hsa-mir-451a	MiR.hp:hsa-mir-451a	-1.48364258004484	-2.3158553060063	-0.651429854083376	9.25609547416082	-3.52891191789787	0.000587839386023327	0.00568840646217239	-0.594844598343523
ReverseComplement_ENSG00000143226.15	ReverseComplement_FCGR2A	-0.728640993304804	-1.13766980170747	-0.319612184902135	10.1564247287898	-3.52618899845367	0.000593350885336326	0.00568840646217239	-0.611020180038788
MiR.hp__hsa-let-7i	MiR.hp:hsa-let-7i	-1.060544637672	-1.65621801246945	-0.464871262874544	4.57263161862752	-3.52424949318607	0.000597306316417893	0.00568840646217239	-0.62670625482534
MiR.hp__hsa-let-7f-2	MiR.hp:hsa-let-7f-2	-1.11117021849619	-1.73542863183298	-0.486911805159402	12.2412144420613	-3.52340098071906	0.000599044574334969	0.00568840646217239	-0.65123371390717
MiR.hp__hsa-let-7f-1	MiR.hp:hsa-let-7f-1	-1.07948580423096	-1.68649839945335	-0.47247320900858	3.77116511545025	-3.52018197710761	0.000605682436905154	0.0057035096141902	-0.632395023739747
MiR.hp__hsa-mir-7-1&MiR.hp__hsa-mir-7-2&MiR.hp__hsa-mir-7-3	MiR.hp:hsa-mir-7-1 & MiR.hp:hsa-mir-7-2 & MiR.hp:hsa-mir-7-3	-1.22644693680061	-1.91658940567907	-0.536304467922156	9.11352534679552	-3.51767645448876	0.00061089692780889	0.00570507048284335	-0.627258164765597
MiR.hp__hsa-mir-101-2&MiR.hp__hsa-mir-101-1	MiR.hp:hsa-mir-101-2 & MiR.hp:hsa-mir-101-1	-1.41732669230864	-2.21700138801542	-0.617651996601865	8.94513102377831	-3.5083466203468	0.000630688421012318	0.00580130413522895	-0.654713974916899
lncRNA__URS00008E39B8_9606_Homo_sapiens_MIR34A_host_gene_MIR34AHG_	lncRNA:URS00008E39B8_9606_Homo_sapiens_MIR34A_host_gene_MIR34AHG	-0.704730281840989	-1.10238962704298	-0.307070936639003	1.78851481116572	-3.50798414919142	0.000631469388170938	0.00580130413522895	-0.535130705370928
hsa-miR-660-5p	hsa-miR-660-5p	-1.21662006116976	-1.90418729465609	-0.52905282768344	4.11111366099316	-3.50256080638449	0.000643263602796718	0.00582150137522807	-0.690789716073788
tRNA__Homo_sapiens_tRNA-Val-CAC-2-1	tRNA-Val-CAC-2-1	-1.06587511949234	-1.66852717133111	-0.463223067653562	4.46463600357385	-3.50094725096752	0.000646812457147769	0.00582150137522807	-0.69878584479148
lncRNA__URS000075E68F_9606_Homo_sapiens_NR2F2_antisense_RNA_1_NR2F2-AS1__lncRNA	lncRNA:NR2F2-AS1	-0.710214777461227	-1.11206322274388	-0.308366332178575	9.66309057280191	-3.49843085061372	0.000652383835984314	0.00582150137522807	-0.693215131156295
hsa-miR-1294	hsa-miR-1294	-0.931824677504899	-1.45919085264268	-0.404458502367123	3.81099964164924	-3.49758130379278	0.000654274933322093	0.00582150137522807	-0.705806153345757
lncRNA__URS000075D30C_9606_Homo_sapiens_human__non-protein_coding_lnc-FAM182B-8:5&lncRNA__URS000075B2AD_9606_Homo_sapiens_uncharacterized_LOC102723885_LOC102723885__lncRNA	lncRNA:lncRNA:URS000075B2AD_9606_Homo_sapiensLOC102723885	-0.728533943683572	-1.14242127641889	-0.314646610948258	1.96962259924827	-3.4842839346641	0.000684555682806515	0.00604334313727626	-0.629000230718689
ReverseComplement_ENSG00000166961.15&ReverseComplement_lncRNA__URS000075B2AA_9606_Homo_sapiens_long_intergenic_non-protein_coding_RNA_891_LINC00891_	ReverseComplement_MS4A15 & ReverseComplement_lncRNA:LINC00891	-0.73896295539855	-1.16058342389616	-0.31734248690094	5.34271753729868	-3.46933999822567	0.000720157840501123	0.00630835937803309	-0.798599695904076
ReverseComplement_ENSG00000135655.16&ReverseComplement_ENSG00000077782.22&ReverseComplement_ENSG00000168522.13&ReverseComplement_ENSG00000248383.5&ENSG00000234616.9&ENSG00000136111.14&ENSG00000196458.11&ENSG00000044446.12&ENSG00000126337.14	ReverseComplement_ENSG00000135655.16 & ReverseComplement_ENSG00000077782.22 & ReverseComplement_ENSG00000168522.13 & ReverseComplement_ENSG00000248383.5 & ENSG00000234616.9 & ENSG00000136111.14 & ENSG00000196458.11 & ENSG00000044446.12 & ENSG00000126337.14	-0.778213965577568	-1.22348518170575	-0.332942749449389	1.71711193664613	-3.45955532836561	0.000744404198953316	0.00647059034474806	-0.690303412787821
tRNA__Homo_sapiens_tRNA-Glu-TTC-1-1&tRNA__Homo_sapiens_tRNA-Glu-TTC-1-2&tRNA__Homo_sapiens_tRNA-Glu-TTC-2-1&tRNA__Homo_sapiens_tRNA-Glu-TTC-2-2	tRNA-Glu-TTC-1-1 & tRNA-Glu-TTC-1-2 & tRNA-Glu-TTC-2-1 & tRNA-Glu-TTC-2-2	-0.562913458574026	-0.885810788967287	-0.240016128180765	2.75415616758201	-3.45082598719642	0.000766681181461412	0.00661335675611752	-0.819844622016963
hsa-miR-548k	hsa-miR-548k	-1.11468640726178	-1.75585367531496	-0.473519139208599	1.88795656195014	-3.44133731888041	0.000791605803895637	0.00676274082201669	-0.760708532418126
ReverseComplement_ENSG00000126705.15&ReverseComplement_ENSG00000170871.12&ENSG00000117245.13	ReverseComplement_ENSG00000126705.15 & ReverseComplement_ENSG00000170871.12 & ENSG00000117245.13	-1.09178706112602	-1.72008058541837	-0.46349353683367	1.49798686507084	-3.43970534860999	0.000795968610024974	0.00676274082201669	-0.702934414617029
ENSG00000143569.19	UBAP2L	1.1373331786811	0.481780345472282	1.79288601188991	3.19013372791147	3.43420243765087	0.000810846809421609	0.00683773801974939	-0.819211444967658
hsa-miR-132-3p	hsa-miR-132-3p	-1.0721452710637	-1.69067846368396	-0.453612078443448	2.65759151995255	-3.43112473104044	0.000819281486888423	0.00685123313028648	-0.878260958700875
ReverseComplement_ENSG00000196220.16	ReverseComplement_SRGAP3	0.332054363539958	0.140381285277421	0.523727441802496	6.4551451355805	3.42920901017258	0.000824573190901736	0.00685123313028648	-0.908576195925707
hsa-miR-196b-5p	hsa-miR-196b-5p	-1.02520467394441	-1.61753939525046	-0.432869952638365	3.49962781254524	-3.42601506924463	0.000833467082869086	0.00687458250833625	-0.919721561319021
tRNA__Homo_sapiens_tRNA-Lys-CTT-1-1&tRNA__Homo_sapiens_tRNA-Lys-CTT-1-2&tRNA__Homo_sapiens_tRNA-Lys-CTT-4-1&tRNA__Homo_sapiens_tRNA-Lys-CTT-2-1&tRNA__Homo_sapiens_tRNA-Lys-CTT-2-2&tRNA__Homo_sapiens_tRNA-Lys-CTT-2-3&tRNA__Homo_sapiens_tRNA-Lys-CTT-2-4&tRNA__Homo_sapiens_tRNA-Lys-CTT-2-5&tRNA__Homo_sapiens_tRNA-Lys-CTT-3-1	tRNA-Lys-CTT-1-1 & tRNA-Lys-CTT-1-2 & tRNA-Lys-CTT-4-1 & tRNA-Lys-CTT-2-1 & tRNA-Lys-CTT-2-2 & tRNA-Lys-CTT-2-3 & tRNA-Lys-CTT-2-4 & tRNA-Lys-CTT-2-5 & tRNA-Lys-CTT-3-1	-0.871789002997837	-1.37589485422748	-0.367683151768199	2.10075367754786	-3.42322566976236	0.000841308086641952	0.00688897201380729	-0.829690936030392
hsa-miR-30e-5p	hsa-miR-30e-5p	-1.04328938355423	-1.64742838970547	-0.439150377402994	9.83799294835063	-3.41832848001375	0.000855241858741984	0.0069310293513695	-0.942092134077025
tRNA__Homo_sapiens_tRNA-Val-CAC-1-1&tRNA__Homo_sapiens_tRNA-Val-CAC-1-2&tRNA__Homo_sapiens_tRNA-Val-CAC-1-3&tRNA__Homo_sapiens_tRNA-Val-CAC-1-4&tRNA__Homo_sapiens_tRNA-Val-CAC-1-5&tRNA__Homo_sapiens_tRNA-Val-CAC-1-6&tRNA__Homo_sapiens_tRNA-Val-CAC-1-7&tRNA__Homo_sapiens_tRNA-Val-CAC-5-1&tRNA__Homo_sapiens_tRNA-Val-CAC-4-1&tRNA__Homo_sapiens_tRNA-Val-CAC-14-1&tRNA__Homo_sapiens_tRNA-Val-CAC-2-1&tR…	tRNA-Val-CAC-1-1 & tRNA-Val-CAC-1-2 & tRNA-Val-CAC-1-3 & tRNA-Val-CAC-1-4 & tRNA-Val-CAC-1-5 & tRNA-Val-CAC-1-6 & tRNA-Val-CAC-1-7 & tRNA-Val-CAC-5-1 & tRNA-Val-CAC-4-1 & tRNA-Val-CAC-14-1 & tRNA-Val-CAC-2-1 & tRNA-Val-CAC-6-1 & tRNA-Val-CAC-3-1	-1.15496960268876	-1.82401582633363	-0.485923379043882	1.65899782241801	-3.41712064834173	0.000858711601054628	0.0069310293513695	-0.789255973126873
ReverseComplement_ENSG00000145536.15&ReverseComplement_ENSG00000144028.15&ReverseComplement_ENSG00000078304.19&ReverseComplement_ENSG00000114735.10&ReverseComplement_ENSG00000105619.14&ReverseComplement_ENSG00000175029.17&ReverseComplement_ENSG00000154358.23&ENSG00000185344.15&ReverseComplement_ENSG00000163975.12&ReverseComplement_ENSG00000140398.14&ENSG00000137700.18&ReverseComplement_ENSG000001…	ReverseComplement_ADAMTS16 & ReverseComplement_SNRNP200 & ReverseComplement_PPP2R5C & ReverseComplement_HEMK1 & ReverseComplement_TFPT & ReverseComplement_CTBP2 & ReverseComplement_OBSCN & ATP6V0A2 & ReverseComplement_MELTF & ReverseComplement_NEIL1 & SLC37A4 & ReverseComplement_SPRED3 & ReverseComplement_LRIG1 & PGRMC2 & LIN37 & HNRNPUL1 & ENSG00000188223.9 & DNAJB8 & GALNT15 & LDLRAD4 & Reverse…	-0.753841259865626	-1.19188660399157	-0.315795915739685	5.59408926394704	-3.4064868545953	0.000889834668068274	0.00713129911288759	-0.989687438740903
tRNA__Homo_sapiens_tRNA-Pro-TGG-2-1	tRNA-Pro-TGG-2-1	-0.863234259388641	-1.36585252655801	-0.360615992219276	1.62437644757948	-3.39966623201209	0.000910351161652107	0.00716946076150989	-0.840409875913506
lncRNA__URS000075AE1B_9606_Homo_sapiens_human__non-protein_coding_lnc-CELA3A-5:14&lncRNA__URS000075D5F9_9606_Homo_sapiens_long_intergenic_non-protein_coding_RNA_339_LINC00339_&lncRNA__URS000075E9D1_9606_Homo_sapiens_human__non-protein_coding_lnc-CELA3A-5:12&lncRNA__URS000075BB12_9606_Homo_sapiens_human__non-protein_coding_lnc-CELA3A-5:13&lncRNA__URS000075D659_9606_Homo_sapiens_human__non-protein_…	lncRNA:lnc-CELA3A-5:16	-0.702604596601414	-1.11184595836836	-0.293363234834466	5.62963201849011	-3.39842232235156	0.00091414036930511	0.00716946076150989	-1.01452992562324
hsa-miR-26b-3p	hsa-miR-26b-3p	-1.02479560830369	-1.62197785216003	-0.427613364447351	3.18879634602529	-3.39684907682432	0.000918953991439676	0.00716946076150989	-1.00133000842282
tRNA__Homo_sapiens_tRNA-Val-CAC-1-1&tRNA__Homo_sapiens_tRNA-Val-CAC-1-2&tRNA__Homo_sapiens_tRNA-Val-CAC-1-3&tRNA__Homo_sapiens_tRNA-Val-CAC-1-4&tRNA__Homo_sapiens_tRNA-Val-CAC-1-5&tRNA__Homo_sapiens_tRNA-Val-CAC-1-6&tRNA__Homo_sapiens_tRNA-Val-CAC-1-7&tRNA__Homo_sapiens_tRNA-Val-CAC-5-1&tRNA__Homo_sapiens_tRNA-Val-CAC-4-1&tRNA__Homo_sapiens_tRNA-Val-AAC-1-1&tRNA__Homo_sapiens_tRNA-Val-AAC-1-2&tRN…	tRNA-Val-CAC-1-1 & tRNA-Val-CAC-1-2 & tRNA-Val-CAC-1-3 & tRNA-Val-CAC-1-4 & tRNA-Val-CAC-1-5 & tRNA-Val-CAC-1-6 & tRNA-Val-CAC-1-7 & tRNA-Val-CAC-5-1 & tRNA-Val-CAC-4-1 & tRNA-Val-AAC-1-1 & tRNA-Val-AAC-1-2 & tRNA-Val-AAC-1-3 & tRNA-Val-AAC-1-4 & tRNA-Val-AAC-1-5 & tRNA-Val-AAC-5-1 & tRNA-Val-CAC-14-1 & tRNA-Val-CAC-2-1 & tRNA-Val-AAC-2-1 & tRNA-Val-CAC-6-1 & tRNA-Val-CAC-3-1	-1.35072059782796	-2.13790720147173	-0.563533994184188	1.41828576036494	-3.39651635501789	0.000919975053468083	0.00716946076150989	-0.828822834231118
hsa-miR-6833-3p	hsa-miR-6833-3p	-0.666301620036937	-1.055186495689	-0.277416744384871	3.8174565695439	-3.39153027531857	0.000935404433369876	0.00723977403909561	-1.03025382094581
MiR.hp__hsa-mir-182	MiR.hp:hsa-mir-182	-0.791878568404233	-1.25454163133456	-0.329215505473907	1.46628848860032	-3.38797067630732	0.000946567681603224	0.0072763366000792	-0.878871867060775
MiR.hp__hsa-mir-486-1&MiR.hp__hsa-mir-486-2	MiR.hp:hsa-mir-486-1 & MiR.hp:hsa-mir-486-2	0.347862906002092	0.14415495385228	0.551570858151904	17.7879803110013	3.38022819471186	0.000971281611037619	0.00741586635454399	-1.22019736392856
hsa-let-7i-5p	hsa-let-7i-5p	-0.968293929744425	-1.5361080305944	-0.400479828894447	13.6316294874716	-3.37556844153983	0.000986445710069738	0.00748109833811278	-1.14057356478306
MiR.hp__hsa-let-7b	MiR.hp:hsa-let-7b	-0.718216811782001	-1.14052400748432	-0.295909616079687	2.69147163277335	-3.3664561926551	0.00101674273697838	0.00760047337831625	-1.07820700471614
MiR.hp__hsa-mir-16-2&MiR.hp__hsa-mir-16-1	MiR.hp:hsa-mir-16-2 & MiR.hp:hsa-mir-16-1	-1.31092363179244	-2.08190088725717	-0.539946376327698	10.097348931037	-3.36574886842638	0.00101913059645978	0.00760047337831625	-1.10479558863408
ENSG00000107404.20	DVL1	0.768371158363882	0.316319094839359	1.22042322188841	3.09807961107661	3.36456157581305	0.001023150598348	0.00760047337831625	-1.06973243876241
tRNA__Homo_sapiens_tRNA-Gln-CTG-1-1&tRNA__Homo_sapiens_tRNA-Gln-CTG-1-2&tRNA__Homo_sapiens_tRNA-Gln-CTG-1-3&tRNA__Homo_sapiens_tRNA-Gln-CTG-1-4&tRNA__Homo_sapiens_tRNA-Gln-CTG-1-5&tRNA__Homo_sapiens_tRNA-Gln-CTG-2-1&tRNA__Homo_sapiens_tRNA-Gln-CTG-5-1&tRNA__Homo_sapiens_tRNA-Gln-CTG-6-1&tRNA__Homo_sapiens_tRNA-Gln-CTG-3-1&tRNA__Homo_sapiens_tRNA-Gln-CTG-3-2&tRNA__Homo_sapiens_tRNA-Gln-CTG-4-1&tRN…	tRNA-Gln-CTG-1-1 & tRNA-Gln-CTG-1-2 & tRNA-Gln-CTG-1-3 & tRNA-Gln-CTG-1-4 & tRNA-Gln-CTG-1-5 & tRNA-Gln-CTG-2-1 & tRNA-Gln-CTG-5-1 & tRNA-Gln-CTG-6-1 & tRNA-Gln-CTG-3-1 & tRNA-Gln-CTG-3-2 & tRNA-Gln-CTG-4-1 & tRNA-Gln-CTG-4-2 & tRNA-Gln-CTG-7-1	-1.02172991541402	-1.62357583007122	-0.419884000756823	3.05834341105938	-3.36044409355754	0.00103720718084795	0.00760047337831625	-1.10708737064785
tRNA__Homo_sapiens_tRNA-Arg-CCT-4-1&tRNA__Homo_sapiens_tRNA-Arg-CCT-3-1	tRNA-Arg-CCT-4-1 & tRNA-Arg-CCT-3-1	-0.627823227033834	-0.997738841439796	-0.257907612627872	1.97118140806895	-3.35954604213503	0.00104029695299733	0.00760047337831625	-1.01558577446261
ReverseComplement_ENSG00000186283.14	ReverseComplement_TOR3A	-0.567285801347059	-0.901597356709485	-0.232974245984633	6.14060247841737	-3.35889484413856	0.0010425428085301	0.00760047337831625	-1.12539408079588
rRNA__45S_pre-ribosomal_N1_(RNA45SN1)&rRNA__45S_pre-ribosomal_N5_(RNA45SN5)&rRNA__45S_pre-ribosomal_N2_(RNA45SN2)&rRNA__45S_pre-ribosomal_N3_(RNA45SN3)&rRNA__28S_ribosomal_N1_(RNA28SN1)&rRNA__28S_ribosomal_N5_(RNA28SN5)&rRNA__28S_ribosomal_N2_(RNA28SN2)&rRNA__28S_ribosomal_N3_(RNA28SN3)	RNA45SN1 & RNA45SN5 & RNA45SN2 & RNA45SN3 & RNA28SN1 & RNA28SN5 & RNA28SN2 & RNA28SN3	1.66040290879678	0.680161958028021	2.64064385956553	5.05665174658633	3.35294574402914	0.00106327137842655	0.00770190165142311	-1.14680447110778
hsa-miR-150-5p	hsa-miR-150-5p	-0.816503038206141	-1.29960217619143	-0.333403900220848	11.0371190432731	-3.34554922779112	0.00108958146558028	0.00784221054844404	-1.17509902250647
hsa-miR-106b-5p	hsa-miR-106b-5p	-1.1830946673617	-1.88641420250827	-0.479775132215137	6.66860435173964	-3.32975821129655	0.00114780417996617	0.00820897926178338	-1.20354943478671
hsa-let-7i-3p	hsa-let-7i-3p	-1.19169412445775	-1.90101456560748	-0.482373683308026	3.91971031423842	-3.32558616469657	0.00116366596214954	0.00827007885049672	-1.22959474250799
ReverseComplement_ENSG00000104290.11	ReverseComplement_FZD3	0.866890678827249	0.348472758152264	1.38530859950223	3.50802598944875	3.31001688780924	0.00122468740420544	0.00863737115574682	-1.24949320304358
MiR.hp__hsa-mir-101-2	MiR.hp:hsa-mir-101-2	-1.31833545851364	-2.10722638281521	-0.529444534212071	4.25523886191881	-3.30791891584554	0.00123313514137889	0.00863737115574682	-1.28408577983699
ReverseComplement_ENSG00000168137.19&ReverseComplement_ENSG00000091157.14&ReverseComplement_ENSG00000167733.14&ENSG00000134757.5&ENSG00000174915.12&ENSG00000204577.11&ENSG00000133619.17	ReverseComplement_SETD5 & ReverseComplement_ENSG00000091157.14 & ReverseComplement_ENSG00000167733.14 & ENSG00000134757.5 & ENSG00000174915.12 & ENSG00000204577.11 & ENSG00000133619.17	-1.20168992771657	-1.92110986500101	-0.482269990432133	1.67839799472115	-3.3064033622495	0.00123927155411729	0.00863737115574682	-1.12243489008528
ReverseComplement_ENSG00000197417.9&ReverseComplement_ENSG00000262304.2&ReverseComplement_lncRNA__URS000075CFAE_9606_Homo_sapiens_CSNK1G2_antisense_RNA_1_CSNK1G2-AS1_	ReverseComplement_ENSG00000197417.9 & ReverseComplement_ENSG00000262304.2 & ReverseComplement_lncRNA:CSNK1G2-AS1	0.617247333409534	0.247534932154519	0.986959734664548	2.35768732551696	3.30476883285143	0.00124592167998826	0.00863737115574682	-1.17841060236678
ReverseComplement_ENSG00000143226.15&ReverseComplement_ENSG00000144057.15	ReverseComplement_FCGR2A & ReverseComplement_ENSG00000144057.15	-0.869941891590259	-1.39182140663648	-0.34806237654404	2.32837565592415	-3.2996348094768	0.00126702713732575	0.00868169607958132	-1.24565782349833
hsa-miR-142-3p	hsa-miR-142-3p	-0.994143058733841	-1.59055958101486	-0.397726536452822	4.84559383952027	-3.29947696438861	0.00126768128595656	0.00868169607958132	-1.31346535019158
hsa-miR-625-5p	hsa-miR-625-5p	-0.548244289941263	-0.877392428781569	-0.219096151100958	3.81461934521023	-3.29707324762325	0.00127768195282386	0.00869708493489221	-1.31462156033407
hsa-miR-26b-5p	hsa-miR-26b-5p	-1.05876326977133	-1.69476240897428	-0.422764130568373	9.49474785785793	-3.29524887760314	0.0012853214018823	0.00869708493489221	-1.30908617395192
hsa-miR-30e-3p	hsa-miR-30e-3p	-0.787362896559658	-1.26104771626775	-0.313678076851562	8.94497915346436	-3.29026865763521	0.00130639361752464	0.00876038788064821	-1.31887802120008
hsa-let-7b-3p	hsa-let-7b-3p	-0.614636309073299	-0.98450696329122	-0.244765654855379	5.53505991351557	-3.2893812979524	0.00131018190427394	0.00876038788064821	-1.34220817765367
snoRNA__Homo_sapiens300596_SNORD68	snoRNA:SNORD68	0.704805602255119	0.280396722314394	1.12921448219584	5.35891215593132	3.28723511486631	0.00131938678173877	0.00877004154920476	-1.34926464952801
ENSG00000197299.13&ReverseComplement_ENSG00000169045.17&ReverseComplement_ENSG00000154027.19&ReverseComplement_ENSG00000169302.16&ReverseComplement_ENSG00000174839.13&ENSG00000188266.14	BLM & ReverseComplement_HNRNPH1 & ReverseComplement_AK5 & ReverseComplement_STK32A & ReverseComplement_DENND6A & HYKK	-0.739937819906646	-1.18582361260694	-0.294052027206354	4.93074799865959	-3.28486460196551	0.00132962398418263	0.0087864041060022	-1.35743951832711
MiR.hp__hsa-mir-450a-2&MiR.hp__hsa-mir-450a-1	MiR.hp:hsa-mir-450a-2 & MiR.hp:hsa-mir-450a-1	-0.968564118008312	-1.5526229711786	-0.384505264838029	2.27193860414054	-3.2825975925204	0.00133948355301096	0.00880009543547896	-1.28188365491152
tRNA__Homo_sapiens_tRNA-SeC-TCA-1-1&tRNA__Homo_sapiens_tRNA-SeC-TCA-2-1	tRNA-SeC-TCA-1-1 & tRNA-SeC-TCA-2-1	-0.60277059228707	-0.967006593860467	-0.238534590713674	2.77675097880228	-3.27578257395159	0.00136953576928211	0.00892828500763651	-1.34295588600045
ReverseComplement_ENSG00000072736.19&ReverseComplement_ENSG00000197930.13&ReverseComplement_ENSG00000113231.14&ReverseComplement_ENSG00000145362.21&ENSG00000179023.9&ENSG00000175857.9	ReverseComplement_NFATC3 & ReverseComplement_ERO1A & ReverseComplement_PDE8B & ReverseComplement_ANK2 & KLHDC7A & GAPT	-1.00091576028112	-1.60629113131763	-0.395540389244599	1.89267331368917	-3.27279393392134	0.00138291233648002	0.00892828500763651	-1.26138496092165
hsa-miR-548o-3p	hsa-miR-548o-3p	-0.820387756595089	-1.31678758424157	-0.323987928948612	4.00805544329945	-3.27139835116263	0.00138920037486964	0.00892828500763651	-1.39205539382031
hsa-miR-27a-3p	hsa-miR-27a-3p	-0.921082564226872	-1.47873353742583	-0.363431591027917	8.02384763045326	-3.2695047978255	0.00139777478287134	0.00892828500763651	-1.37379486852282
hsa-miR-4732-5p	hsa-miR-4732-5p	-0.690151112414522	-1.108009708724	-0.272292516105043	5.86932496679612	-3.26934485840655	0.00139850127995722	0.00892828500763651	-1.39601159545787
hsa-miR-6782-3p	hsa-miR-6782-3p	-0.791903876586205	-1.27196285371956	-0.311844899452844	2.59340612767469	-3.26530501734389	0.00141696884870621	0.00899536403953945	-1.37058722146885
snoRNA__Homo_sapiens300702_SNORD118	snoRNA:SNORD118	0.811395347788547	0.319209616153014	1.30358107942408	4.89331984921243	3.26324270629405	0.00142648391903368	0.00900517781289421	-1.41804452777654
MiR.hp__hsa-mir-26a-2	MiR.hp:hsa-mir-26a-2	-0.878460926128254	-1.41219934674467	-0.344722505511834	2.31040283074633	-3.25791586704524	0.00145133742834988	0.00909397380742904	-1.36569334056204
hsa-miR-17-5p	hsa-miR-17-5p	-1.09019878509826	-1.75281478600645	-0.427582784190076	9.31555344367523	-3.25678925700676	0.00145664536207492	0.00909397380742904	-1.42136644437479
hsa-miR-6786-3p	hsa-miR-6786-3p	0.532481461827056	0.20840239242903	0.856560531225082	3.04872560860669	3.25236584461084	0.00147766154481376	0.00917449200900848	-1.41271608090509
hsa-miR-500a-5p	hsa-miR-500a-5p	-1.20993249897191	-1.94720687560768	-0.472658122336136	2.24606309676823	-3.24846269400111	0.00149644043026685	0.00919422438916087	-1.38141281957219
lncRNA__URS000075DE64_9606_Homo_sapiens_human__non-protein_coding_MIR17HG:3&MiR.hp__hsa-mir-92a-1&MiR.hp__hsa-mir-92a-2	lncRNA:URS000075DE64_9606_Homo_sapiens_human:non-protein_coding_MIR17HG:3 & MiR.hp:hsa-mir-92a-1 & MiR.hp:hsa-mir-92a-2	0.259149491132536	0.101229567571142	0.41706941469393	16.9518903442918	3.24832382435067	0.00149711264389876	0.00919422438916087	-1.59957996729342
hsa-miR-152-3p	hsa-miR-152-3p	-0.81436226450327	-1.31182383088436	-0.316900698122181	4.39226666120069	-3.24044004468691	0.00153573999952754	0.00938046594306013	-1.48592308483318
hsa-miR-144-3p	hsa-miR-144-3p	-1.3486617009288	-2.1736220522279	-0.523701349629695	4.08325768014054	-3.23605452483285	0.0015576274607946	0.00946300554138652	-1.49188943006759
snoRNA__Homo_sapiens300504_SNORD70	snoRNA:SNORD70	0.721677008706175	0.279441784396773	1.16391223301558	3.35799064284388	3.23024468354986	0.00158707137609307	0.00954705908210507	-1.4636896775825
hsa-miR-20a-5p	hsa-miR-20a-5p	-1.29386306029471	-2.08678906381177	-0.500937056777655	8.59597059318119	-3.22999266121812	0.00158836027206704	0.00954705908210507	-1.49292093671659
hsa-miR-425-3p	hsa-miR-425-3p	-0.755439862359954	-1.21915519402357	-0.291724530696342	5.95630129695583	-3.22473717793939	0.00161546118961409	0.00965467015903857	-1.52573709851466
rRNA__45S_pre-ribosomal_N1_(RNA45SN1)&rRNA__45S_pre-ribosomal_N5_(RNA45SN5)&rRNA__45S_pre-ribosomal_N4_(RNA45SN4)&rRNA__45S_pre-ribosomal_N2_(RNA45SN2)&rRNA__45S_pre-ribosomal_N2_(RNA45SN2)&rRNA__45S_pre-ribosomal_N3_(RNA45SN3)&rRNA__28S_ribosomal_N1_(RNA28SN1)&rRNA__28S_ribosomal_N5_(RNA28SN5)&rRNA__28S_ribosomal_N4_(RNA28SN4)&rRNA__28S_ribosomal_N2_(RNA28SN2)&rRNA__28S_ribosomal_N3_(RNA28SN3)	RNA45SN1 & RNA45SN5 & RNA45SN4 & RNA45SN2 & RNA45SN3 & RNA28SN1 & RNA28SN5 & RNA28SN4 & RNA28SN2 & RNA28SN3	0.802093801508956	0.309509282421678	1.29467832059623	4.21928034038329	3.22322248169228	0.00162335161966135	0.00965467015903857	-1.53004451922872
MiR.hp__hsa-mir-30d	MiR.hp:hsa-mir-30d	-0.547826448120264	-0.884502365616778	-0.21115053062375	3.95991021922229	-3.22089691351518	0.00163553598835967	0.00967620767982423	-1.54005684813575
hsa-miR-106a-5p	hsa-miR-106a-5p	-1.1135470013081	-1.79831714827818	-0.428776854338024	5.60984245878513	-3.21891579655461	0.00164598280972057	0.00968729466137624	-1.54608708144019
ReverseComplement_ENSG00000165661.17	ReverseComplement_QSOX2	-0.619022487510812	-1.00007775428365	-0.237967220737973	3.8916361114786	-3.21561717500845	0.00166351509117802	0.00973975157010962	-1.5535683654481
hsa-let-7f-1-3p	hsa-let-7f-1-3p	-0.949372856945867	-1.53589672530151	-0.362848988590229	2.0387449488027	-3.20403316429663	0.00172647168337912	0.0100211764509094	-1.47903164887783
hsa-miR-17-3p	hsa-miR-17-3p	-1.15938089640695	-1.87576303414967	-0.442998758664222	2.23834679009364	-3.20351877442941	0.00172931806011269	0.0100211764509094	-1.50686216383207
hsa-miR-183-5p	hsa-miR-183-5p	-0.793755674640231	-1.28626246413911	-0.301248885141347	9.33636777612346	-3.19021904504424	0.00180444611182223	0.010403184216118	-1.6157572687057
hsa-miR-28-3p	hsa-miR-28-3p	-0.673796306912601	-1.09218994583469	-0.255402667990509	7.08109195206309	-3.1877880283692	0.00181850255608175	0.0104310045095044	-1.61247137181551
hsa-miR-199b-3p	hsa-miR-199b-3p	-1.18937108088511	-1.92932963818369	-0.449412523586541	3.43088633246995	-3.181675324045	0.00185429826912472	0.0105826113338936	-1.64287065056821
hsa-miR-4454	hsa-miR-4454	-1.24893969314549	-2.02644663167056	-0.471432754620424	5.66671004144504	-3.17967752447456	0.001866138639639	0.0105966666471964	-1.65859409980399
ReverseComplement_ENSG00000168056.17&ENSG00000157873.18	ReverseComplement_LTBP3 & TNFRSF14	-1.36427374445565	-2.21499560623602	-0.513551882675289	3.32589447812701	-3.17438654663591	0.00189783720619109	0.0107227802149797	-1.65806861442947
ReverseComplement_ENSG00000101109.12	ReverseComplement_ENSG00000101109.12	1.18872360642403	0.446353493820744	1.93109371902732	1.64500743189771	3.16961337118933	0.00192686234432053	0.0108326091994139	-1.38900941460545
ReverseComplement_lncRNA__URS00001668D8_9606_Homo_sapiens_KRT73_antisense_RNA_1_KRT73-AS1_	ReverseComplement_lncRNA:KRT73-AS1	-0.698331155410635	-1.13502393517329	-0.261638375647981	2.14705364442099	-3.16541961245155	0.00195270407041059	0.0109235425720988	-1.58178383251419
tRNA__Homo_sapiens_tRNA-Lys-CTT-1-1&tRNA__Homo_sapiens_tRNA-Lys-CTT-1-2	tRNA-Lys-CTT-1-1 & tRNA-Lys-CTT-1-2	-0.820788654104818	-1.33482003199627	-0.306757276213364	1.7143930754857	-3.1607314389633	0.00198197341310961	0.0110326598857826	-1.54620265188097
ReverseComplement_ENSG00000179335.20	ReverseComplement_CLK3	0.54197503080984	0.201672728534848	0.882277333084833	3.02888996318086	3.15253758924114	0.00203411029895647	0.0112162324151146	-1.69598698957788
hsa-miR-503-5p	hsa-miR-503-5p	-0.749819367740051	-1.22077569482059	-0.278863040659511	6.37946835760259	-3.15153329957605	0.00204058742739638	0.0112162324151146	-1.72704486024905
ReverseComplement_ENSG00000105329.11&ENSG00000171989.6	ReverseComplement_TGFB1 & LDHAL6B	-0.713760711737497	-1.16227698020742	-0.265244443267572	4.41766105465694	-3.15007084230072	0.00205005375220458	0.0112162324151146	-1.74845523617688
ReverseComplement_ENSG00000203943.9	ReverseComplement_SAMD13	0.62372545361611	0.231697775383335	1.01575313184889	6.0595164246977	3.14936226221713	0.00205465496453869	0.0112162324151146	-1.74621427625248
hsa-miR-500a-3p	hsa-miR-500a-3p	-0.736576607976588	-1.19996564536601	-0.273187570587165	7.77827818289162	-3.14642981974566	0.00207379912954409	0.0112329984127762	-1.72862047368569
hsa-miR-23b-3p	hsa-miR-23b-3p	-0.997225751392825	-1.625054311006	-0.369397191779645	5.09391276090378	-3.14411410745415	0.00208903392485778	0.0112329984127762	-1.76647293441587
hsa-miR-618	hsa-miR-618	-1.23504934737063	-2.01289102533888	-0.457207669402384	2.79162312246541	-3.14296093490235	0.00209665920430909	0.0112329984127762	-1.74222614264325
ReverseComplement_lncRNA__URS000075A3EA_9606_Homo_sapiens_human__non-protein_coding_lnc-SEPT7-5:1	ReverseComplement_lncRNA:lnc-SEPT7-5:1	0.591705631333255	0.219030930518736	0.964380332147774	3.14582575433189	3.14283566702823	0.00209748908415555	0.0112329984127762	-1.72352541393874
tRNA__Homo_sapiens_tRNA-Gly-GCC-2-1&tRNA__Homo_sapiens_tRNA-Gly-GCC-2-2&tRNA__Homo_sapiens_tRNA-Gly-GCC-2-3&tRNA__Homo_sapiens_tRNA-Gly-GCC-2-4&tRNA__Homo_sapiens_tRNA-Gly-GCC-2-5&tRNA__Homo_sapiens_tRNA-Gly-GCC-2-6&tRNA__Homo_sapiens_tRNA-Gly-GCC-3-1&tRNA__Homo_sapiens_tRNA-Gly-GCC-5-1&tRNA__Homo_sapiens_tRNA-Gly-CCC-1-1&tRNA__Homo_sapiens_tRNA-Gly-CCC-1-2	tRNA-Gly-GCC-2-1 & tRNA-Gly-GCC-2-2 & tRNA-Gly-GCC-2-3 & tRNA-Gly-GCC-2-4 & tRNA-Gly-GCC-2-5 & tRNA-Gly-GCC-2-6 & tRNA-Gly-GCC-3-1 & tRNA-Gly-GCC-5-1 & tRNA-Gly-CCC-1-1 & tRNA-Gly-CCC-1-2	-0.639652153334286	-1.0432061382736	-0.236098168394975	9.30263428313514	-3.13753159747649	0.00213290879557888	0.0113437591027659	-1.76427106728895
MiR.hp__hsa-mir-16-2	MiR.hp:hsa-mir-16-2	-0.898543500738864	-1.4655742257066	-0.331512775771124	1.42651274015077	-3.13673909821022	0.00213824839724702	0.0113437591027659	-1.5685367415808
hsa-miR-185-5p	hsa-miR-185-5p	-0.767951831287714	-1.25337364353412	-0.282530019041311	12.8276256186421	-3.13155883254087	0.00217345806325325	0.0114766710816644	-1.83934801832512
hsa-miR-182-5p	hsa-miR-182-5p	-0.751748240461279	-1.22723813672802	-0.276258344194539	11.7470451119751	-3.1295147974013	0.0021874985636063	0.0114970854738378	-1.821876980041
lncRNA__URS00007E4B6C_9606_Homo_sapiens_WWC2_antisense_RNA_1_WWC2-AS1_	lncRNA:WWC2-AS1	-0.5360543703979	-0.875527130793249	-0.196581610002551	3.07096932515165	-3.12571798343164	0.00221380249772669	0.0115434432571239	-1.79341914196599
snoRNA__Homo_sapiens300754_SNORD14B	snoRNA:SNORD14B	1.97563898554158	0.724336153359028	3.22694181772413	1.96158408492894	3.12529517990024	0.00221674972282821	0.0115434432571239	-1.54197543175027
ENSG00000196228.5	SULT1C3	0.949018934665331	0.347084846025431	1.55095302330523	2.45406009843685	3.12084227772884	0.00224801123308204	0.0116525352907464	-1.65566376853851
hsa-miR-664b-3p	hsa-miR-664b-3p	-1.04489432066839	-1.70908544824224	-0.380703193094536	4.17694681622677	-3.11404712794892	0.00229650530646467	0.0118326017541327	-1.84923838296329
MiR.hp__hsa-mir-103a-2	MiR.hp:hsa-mir-103a-2	-0.773873995180779	-1.26600279813861	-0.281745192222949	1.62833218248734	-3.11270061433227	0.00230622920554455	0.0118326017541327	-1.68691291531371
hsa-miR-92b-3p	hsa-miR-92b-3p	0.305631787620307	0.11117491954706	0.500088655693553	9.70378724717286	3.11115119244346	0.00231746564090226	0.0118326017541327	-1.84227326393549
lncRNA__URS0000394A79_9606_Homo_sapiens_long_intergenic_non-protein_coding_RNA_1714_LINC01714_&lncRNA__URS000075E3E5_9606_Homo_sapiens_long_intergenic_non-protein_coding_RNA_1343_LINC01343_	lncRNA:LINC01714 & lncRNA:LINC01343	-0.755157043129417	-1.23577451997974	-0.27453956627909	9.08240581722539	-3.11016622102724	0.00232463503488271	0.0118326017541327	-1.83966249016921
tRNA__Homo_sapiens_tRNA-Asp-GTC-2-10&tRNA__Homo_sapiens_tRNA-Asp-GTC-2-11&tRNA__Homo_sapiens_tRNA-Asp-GTC-2-1&tRNA__Homo_sapiens_tRNA-Asp-GTC-2-2&tRNA__Homo_sapiens_tRNA-Asp-GTC-2-3&tRNA__Homo_sapiens_tRNA-Asp-GTC-2-4&tRNA__Homo_sapiens_tRNA-Asp-GTC-2-5&tRNA__Homo_sapiens_tRNA-Asp-GTC-2-6&tRNA__Homo_sapiens_tRNA-Asp-GTC-2-7&tRNA__Homo_sapiens_tRNA-Asp-GTC-2-8&tRNA__Homo_sapiens_tRNA-Asp-GTC-2-9&t…	tRNA-Asp-GTC-2-10 & tRNA-Asp-GTC-2-11 & tRNA-Asp-GTC-2-1 & tRNA-Asp-GTC-2-2 & tRNA-Asp-GTC-2-3 & tRNA-Asp-GTC-2-4 & tRNA-Asp-GTC-2-5 & tRNA-Asp-GTC-2-6 & tRNA-Asp-GTC-2-7 & tRNA-Asp-GTC-2-8 & tRNA-Asp-GTC-2-9 & tRNA-Asp-GTC-1-1 & tRNA-Asp-GTC-3-1	-0.938209455395194	-1.53583505882234	-0.340583851968052	2.21859278608331	-3.10753831751633	0.00234386370125178	0.0118477247634478	-1.76676998690356
hsa-miR-29b-2-5p	hsa-miR-29b-2-5p	-0.912329812382324	-1.49387026792314	-0.33078935684151	3.16367395189463	-3.10540191459562	0.0023596045317402	0.0118477247634478	-1.85487703662793
hsa-miR-4732-3p	hsa-miR-4732-3p	0.750676438114102	0.271945473298002	1.2294074029302	9.35116662805955	3.10389590366481	0.00237075950122426	0.0118477247634478	-1.85925451927027
ENSG00000151503.13	NCAPD3	0.506928171999076	0.183642301960751	0.830214042037401	2.77478585522431	3.10388474396041	0.00237084234286537	0.0118477247634478	-1.81961190389909
vault__VTRNA1-3	vault:VTRNA1-3	1.12133222307228	0.405934605907263	1.8367298402373	2.93073411260369	3.10264934466596	0.00238002966486961	0.0118477247634478	-1.80934755313458
ENSG00000111843.14	ENSG00000111843.14	1.24294402420756	0.449549551291324	2.0363384971238	3.23814624563571	3.10104652588085	0.00239199855364331	0.0118550805509515	-1.77532505903055
lncRNA__URS0000732D2A_9606_Homo_sapiens_PAX6_upstream_antisense_RNA_PAUPAR_	lncRNA:URS0000732D2A_9606_Homo_sapiens_PAX6_upstream_antisense_RNA_PAUPAR	-0.364583751450767	-0.598075255017928	-0.131092247883606	4.08204851899873	-3.09080858369693	0.00246977472597035	0.0121870979927794	-1.91298590952855
MiR.hp__hsa-mir-3179-1&MiR.hp__hsa-mir-3179-2&MiR.hp__hsa-mir-3179-3&MiR.hp__hsa-mir-3179-4	MiR.hp:hsa-mir-3179-1 & MiR.hp:hsa-mir-3179-2 & MiR.hp:hsa-mir-3179-3 & MiR.hp:hsa-mir-3179-4	-0.599667771729318	-0.984034364709759	-0.215301178748877	2.17360301785107	-3.08823938201157	0.00248965687981092	0.0122026509631423	-1.84199952656401
hsa-miR-22-5p	hsa-miR-22-5p	-0.887291113419063	-1.45612977945873	-0.318452447379395	3.78586260831175	-3.08761331224161	0.00249452422343882	0.0122026509631423	-1.91880179074688
hsa-miR-15a-5p	hsa-miR-15a-5p	-1.25175484043265	-2.05582466021735	-0.447685020647955	5.012142480748	-3.08156547746375	0.00254199855253363	0.0123812860532888	-1.94299158391302
hsa-miR-374a-5p	hsa-miR-374a-5p	-1.21805956489811	-2.00100681565781	-0.435112314138409	3.28529339051924	-3.07951203086797	0.0025583069929512	0.0124072399228964	-1.92908276459487
vault__VTRNA1-1&vault__VTRNA1-3	vault:VTRNA1-1 & vault:VTRNA1-3	0.896176287198146	0.319812847109709	1.47253972728658	4.25199246127419	3.07781779020391	0.00257183548823054	0.0124195474431646	-1.94555612584166
tRNA__Homo_sapiens_tRNA-Thr-AGT-1-1&tRNA__Homo_sapiens_tRNA-Thr-AGT-1-2&tRNA__Homo_sapiens_tRNA-Thr-AGT-1-3&tRNA__Homo_sapiens_tRNA-Thr-AGT-5-1	tRNA-Thr-AGT-1-1 & tRNA-Thr-AGT-1-2 & tRNA-Thr-AGT-1-3 & tRNA-Thr-AGT-5-1	-1.09438068939123	-1.79950285614401	-0.389258522638445	2.28260587637919	-3.0722031890763	0.00261714277278519	0.012584558864882	-1.89580756900823
MiR.hp__hsa-mir-3158-1&MiR.hp__hsa-mir-3158-2	MiR.hp:hsa-mir-3158-1 & MiR.hp:hsa-mir-3158-2	-0.546921906378524	-0.899956906838547	-0.193886905918501	8.63297136449547	-3.06657391309326	0.00266330899719123	0.0127522846051953	-1.95808288392035
hsa-miR-151a-5p	hsa-miR-151a-5p	-0.81479277726976	-1.34119679732568	-0.288388757213839	5.82292895768545	-3.06389484137933	0.00268554388697762	0.0128044919505684	-1.9874050789147
snoRNA__Homo_sapiens300737_SNORD14A	snoRNA:SNORD14A	0.875488470563409	0.309252650049151	1.44172429107767	5.41360494624646	3.06054643876263	0.00271357527351396	0.0128837817608016	-2.00059953499089
ReverseComplement_ENSG00000107554.17&ENSG00000173540.14&ENSG00000144136.11&ENSG00000176020.9&ENSG00000105819.14&ENSG00000185264.12	ReverseComplement_ENSG00000107554.17 & ENSG00000173540.14 & ENSG00000144136.11 & ENSG00000176020.9 & ENSG00000105819.14 & ENSG00000185264.12	0.842077416490201	0.297090040789981	1.38706479219042	2.28784737951096	3.0585209535888	0.00273066286376443	0.0129106654228193	-1.80830272486515
vault__VTRNA1-1	vault:VTRNA1-1	0.823974572101952	0.289335327076026	1.35861381712788	7.83569442191353	3.05069546767062	0.0027976200821751	0.0131219392410135	-1.99997880329654
hsa-miR-7976	hsa-miR-7976	-0.505023913578668	-0.832722556318161	-0.177325270839176	6.8326472202965	-3.05058536581174	0.00279857288237545	0.0131219392410135	-2.00262428351698
hsa-miR-378c	hsa-miR-378c	-0.823705052665336	-1.35877902511961	-0.288631080211061	2.39368088838281	-3.04721983066841	0.00282784270054328	0.0132043894694789	-1.97346894413978
hsa-miR-378a-3p	hsa-miR-378a-3p	-0.730531990240774	-1.20570375046819	-0.255360230013363	9.6131924657243	-3.04322805091315	0.00286292564228933	0.0133131616122955	-2.0341642787844
hsa-miR-4677-3p	hsa-miR-4677-3p	-0.741511478957158	-1.22403562558024	-0.258987332334077	2.02000407077762	-3.04189843408736	0.00287470038353992	0.0133131616122955	-1.92818577742376
hsa-miR-16-2-3p	hsa-miR-16-2-3p	-0.903832478842562	-1.49341857379441	-0.31424638389071	9.6046810432779	-3.03449616665894	0.00294107497508937	0.0135317861213521	-2.05657214312629
MiR.hp__hsa-mir-3913-1&MiR.hp__hsa-mir-3913-2	MiR.hp:hsa-mir-3913-1 & MiR.hp:hsa-mir-3913-2	-0.818078486323245	-1.35181848640188	-0.284338486244606	2.06124593282686	-3.0339687455223	0.00294585786358638	0.0135317861213521	-1.95826036349163
lncRNA__URS0000D77F8F_9606_Homo_sapiens_uncharacterized_LOC284454_LOC284454__lncRNA&MiR.hp__hsa-mir-24-1&MiR.hp__hsa-mir-24-2	lncRNA:URS0000D77F8F_9606_Homo_sapiensLOC284454 & MiR.hp:hsa-mir-24-1 & MiR.hp:hsa-mir-24-2	-0.690904954441468	-1.14248501152264	-0.239324897360293	8.7298357390295	-3.02851294950879	0.00299575670345599	0.0137052837040699	-2.06428341577952
ReverseComplement_ENSG00000006283.18	ReverseComplement_CACNA1G	-1.03362681650885	-1.70972345503161	-0.357530177986104	2.04073835631304	-3.02622262324642	0.00301693575035879	0.0137465217657477	-1.98378961696476
hsa-miR-664a-5p	hsa-miR-664a-5p	-0.599442839081518	-0.99206148706272	-0.206824191100316	3.51762383190599	-3.02219675851725	0.00305449901783727	0.01386178269139	-2.09541676333907
hsa-miR-99b-5p	hsa-miR-99b-5p	-0.518119002442774	-0.858271585541255	-0.177966419344293	7.54097462796064	-3.01509936682713	0.00312177436710727	0.0141104201393249	-2.09566943042884
hsa-miR-1270	hsa-miR-1270	-0.781732876227232	-1.29550308778373	-0.267962664670739	1.97515302760232	-3.01186386985984	0.00315289476590598	0.0141943071134413	-2.01121972205038
ENSG00000109270.13	ENSG00000109270.13	1.03994103495649	0.355755873202566	1.72412619671041	1.77094363731568	3.00871427284945	0.00318346365412188	0.0142567388904775	-1.83827839098222
lncRNA__URS0000A775F0_9606_Homo_sapiens_neighbor_of_BRCA1_lncRNA_2_NBR2__lncRNA&lncRNA__URS000024580C_9606_Homo_sapiens_long_intergenic_non-protein_coding_RNA_1772_LINC01772_	lncRNA:URS0000A775F0_9606_Homo_sapiens_neighbor_of_BRCA1_lncRNA_2_NBR2 & lncRNA:LINC01772	0.561352629608089	0.191927116381969	0.930778142834209	3.23425224140192	3.00784019149574	0.00319199552149628	0.0142567388904775	-2.11499758235137
hsa-miR-584-5p	hsa-miR-584-5p	-0.661026076642824	-1.09706105021252	-0.224991103073124	7.57402237702714	-3.0008421387387	0.0032610674547128	0.0145078985189979	-2.13463555468845
ReverseComplement_ENSG00000104884.17&ReverseComplement_ENSG00000118961.15&ReverseComplement_ENSG00000157106.17&ENSG00000069431.13&ENSG00000111602.12&ENSG00000099998.19&ENSG00000124159.16	ReverseComplement_ERCC2 & ReverseComplement_LDAH & ReverseComplement_SMG1 & ABCC9 & TIMELESS & GGT5 & MATN4	-1.26565345122358	-2.10160496125396	-0.429701941193205	2.27954322650099	-2.99695073033941	0.00330007004893353	0.0146238398246858	-2.09735653460913
hsa-miR-107	hsa-miR-107	-0.839698985824317	-1.39480401027422	-0.284593961374411	9.50025155104236	-2.99429339609191	0.00332695046699337	0.0146853672957129	-2.16661756919214
rRNA__5S_ribosomal_1_(RNA5S1-8,_RNA5S10-17)	rRNA:5S_ribsomalisoforms	0.745016804201621	0.252152426138848	1.23788118226439	9.32676190973038	2.99215798345599	0.0033486974705405	0.0147238449093804	-2.16646518982279
hsa-miR-6818-3p	hsa-miR-6818-3p	-0.577605884143141	-0.960397479895029	-0.194814288391254	2.05298751242968	-2.98686158090547	0.0034032026832512	0.0149055001243173	-2.08571891601094
hsa-miR-3200-3p	hsa-miR-3200-3p	-1.02652290105302	-1.7077869936912	-0.345258808414839	3.86982262900472	-2.98262755358171	0.0034473617320313	0.0150140431748026	-2.2101470111102
lncRNA__URS000075DE64_9606_Homo_sapiens_human__non-protein_coding_MIR17HG:3&MiR.hp__hsa-mir-19b-2&MiR.hp__hsa-mir-19b-1	lncRNA:URS000075DE64_9606_Homo_sapiens_human:non-protein_coding_MIR17HG:3 & MiR.hp:hsa-mir-19b-2 & MiR.hp:hsa-mir-19b-1	-1.16920500672844	-1.94534009947097	-0.393069913985902	6.52848875554252	-2.98194224821238	0.00345455860659175	0.0150140431748026	-2.2026376474131
snoRNA__Homo_sapiens300165_SNORD29	snoRNA:SNORD29	0.902216872186404	0.30097820014335	1.50345554422946	6.65607930954931	2.97036568933813	0.00357824293360696	0.0154920096359229	-2.24036671045863
hsa-miR-6509-3p	hsa-miR-6509-3p	-0.582887717215732	-0.972305282627149	-0.193470151804314	1.99635049638637	-2.96288809289889	0.00366028768317999	0.0157867369541732	-2.14310369329473
ReverseComplement_ENSG00000105329.11&ENSG00000171989.6&ReverseComplement_ENSG00000155066.16	ReverseComplement_TGFB1 & LDHAL6B & ReverseComplement_PROM2	-0.698532520721417	-1.16569621093647	-0.231368830506368	3.15188292654782	-2.95980726335975	0.00369459165637047	0.0158717237594683	-2.25735563249894
tRNA__Homo_sapiens_tRNA-Val-CAC-1-1&tRNA__Homo_sapiens_tRNA-Val-CAC-1-2&tRNA__Homo_sapiens_tRNA-Val-CAC-1-3&tRNA__Homo_sapiens_tRNA-Val-CAC-1-4&tRNA__Homo_sapiens_tRNA-Val-CAC-1-5&tRNA__Homo_sapiens_tRNA-Val-CAC-1-6&tRNA__Homo_sapiens_tRNA-Val-CAC-1-7&tRNA__Homo_sapiens_tRNA-Val-CAC-5-1&tRNA__Homo_sapiens_tRNA-Val-CAC-4-1&tRNA__Homo_sapiens_tRNA-Val-AAC-1-1&tRNA__Homo_sapiens_tRNA-Val-AAC-1-2&tRN…	tRNA-Val-CAC-1-1 & tRNA-Val-CAC-1-2 & tRNA-Val-CAC-1-3 & tRNA-Val-CAC-1-4 & tRNA-Val-CAC-1-5 & tRNA-Val-CAC-1-6 & tRNA-Val-CAC-1-7 & tRNA-Val-CAC-5-1 & tRNA-Val-CAC-4-1 & tRNA-Val-AAC-1-1 & tRNA-Val-AAC-1-2 & tRNA-Val-AAC-1-3 & tRNA-Val-AAC-1-4 & tRNA-Val-AAC-1-5 & tRNA-Val-AAC-4-1 & tRNA-Val-AAC-3-1 & tRNA-Val-AAC-5-1 & tRNA-Val-CAC-14-1	-0.855163676467109	-1.42731179767624	-0.283015555257982	6.42175205308486	-2.95860271643577	0.00370808413495543	0.0158717237594683	-2.26656903550595
hsa-miR-374b-5p	hsa-miR-374b-5p	-1.22846349274344	-2.05678166805008	-0.4001453174368	6.90087967833793	-2.93569508618885	0.0039734644685108	0.0169434522619517	-2.31653260088108
lncRNA__URS000075E68F_9606_Homo_sapiens_NR2F2_antisense_RNA_1_NR2F2-AS1__lncRNA&lncRNA__URS0000BC450C_9606_Homo_sapiens_long_intergenic_non-protein_coding_RNA_1191_LINC01191__lncRNA	lncRNA:NR2F2-AS1 & lncRNA:LINC01191	-0.971498791521215	-1.62751799399509	-0.315479589047346	3.12430456471508	-2.93137645292059	0.00402540962102445	0.0171004243299159	-2.33109391089389
ReverseComplement_ENSG00000152439.13&ReverseComplement_ENSG00000268107.6	ReverseComplement_ZNF773 & ReverseComplement_ENSG00000268107.6	-0.789503202676004	-1.32338509553319	-0.255621309818821	3.28873852792449	-2.92721476203628	0.00407605674008914	0.0172507270273435	-2.34707432497297
hsa-miR-19a-3p	hsa-miR-19a-3p	-1.02535128849623	-1.71907304304199	-0.331629533950465	2.58168761009643	-2.92572329612806	0.0040943496814855	0.0172634893286516	-2.29109791089113
lncRNA__URS000075E3E5_9606_Homo_sapiens_long_intergenic_non-protein_coding_RNA_1343_LINC01343_	lncRNA:LINC01343	-0.626760379083003	-1.05103056301131	-0.202490195154693	4.66550147177077	-2.92418539977944	0.00411329104313496	0.0172788805901208	-2.37448033041185
MiR.hp__hsa-mir-30a	MiR.hp:hsa-mir-30a	-0.483820642308249	-0.811740086896019	-0.155901197720479	3.19693838803645	-2.92053964579025	0.00415851564623213	0.0174041580749715	-2.3658850860961
hsa-miR-331-5p	hsa-miR-331-5p	-0.785014466666766	-1.3177190317842	-0.252309901549334	3.53599819345638	-2.9170046657701	0.0042028017343827	0.017502047608496	-2.38210051711131
snoRNA__Homo_sapiens300197_SNORD81&snoRNA__Homo_sapiens300426_SNORD81L4&snoRNA__Homo_sapiens300132_SNORD81L3	snoRNA:SNORD81L3	0.828910730268095	0.266257621357797	1.39156383917839	3.26567770406224	2.91617055734633	0.00421331436162239	0.017502047608496	-2.33566634195342
hsa-miR-126-3p	hsa-miR-126-3p	-1.02488723259201	-1.7208507871269	-0.328923678057119	9.65068686878405	-2.91497924967447	0.00422837079391097	0.017502047608496	-2.38332491864772
tRNA__Homo_sapiens_tRNA-Ser-AGA-2-1&tRNA__Homo_sapiens_tRNA-Ser-AGA-2-2&tRNA__Homo_sapiens_tRNA-Ser-AGA-2-3&tRNA__Homo_sapiens_tRNA-Ser-AGA-2-4&tRNA__Homo_sapiens_tRNA-Ser-AGA-2-5&tRNA__Homo_sapiens_tRNA-Ser-AGA-2-6&tRNA__Homo_sapiens_tRNA-Ser-TGA-3-1&tRNA__Homo_sapiens_tRNA-Ser-AGA-4-1&tRNA__Homo_sapiens_tRNA-Ser-AGA-1-1&tRNA__Homo_sapiens_tRNA-Ser-TGA-2-1&tRNA__Homo_sapiens_tRNA-Ser-TGA-4-1&tRN…	tRNA-Ser-AGA-2-1 & tRNA-Ser-AGA-2-2 & tRNA-Ser-AGA-2-3 & tRNA-Ser-AGA-2-4 & tRNA-Ser-AGA-2-5 & tRNA-Ser-AGA-2-6 & tRNA-Ser-TGA-3-1 & tRNA-Ser-AGA-4-1 & tRNA-Ser-AGA-1-1 & tRNA-Ser-TGA-2-1 & tRNA-Ser-TGA-4-1 & tRNA-Ser-AGA-3-1	-0.506749602039063	-0.851070598584343	-0.162428605493783	3.9015801596036	-2.91323683020062	0.00425048146917314	0.0175293578838162	-2.39567814294971
lncRNA__URS0000A77348_9606_Homo_sapiens_MIR29B2_and_MIR29C_host_gene_MIR29B2CHG__lncRNA&lncRNA__URS0000A77143_9606_Homo_sapiens_MIR29B2_and_MIR29C_host_gene_MIR29B2CHG_&MiR.hp__hsa-mir-29b-2&MiR.hp__hsa-mir-29b-1	lncRNA:URS0000A77348_9606_Homo_sapiens_MIR29B2_and_MIR29C_host_gene_MIR29B2CHG & lncRNA:URS0000A77143_9606_Homo_sapiens_MIR29B2_and_MIR29C_host_gene_MIR29B2CHG & MiR.hp:hsa-mir-29b-2 & MiR.hp:hsa-mir-29b-1	-0.852301003568305	-1.43215662811597	-0.272445379020639	4.43290078624402	-2.90950432962971	0.00429820318807057	0.0176617076455263	-2.41220516860853
hsa-miR-6881-3p	hsa-miR-6881-3p	-0.473663337853463	-0.796229377014833	-0.151097298692094	2.95045751859215	-2.90667859011446	0.00433465808017267	0.0177469696760693	-2.39322757550471
hsa-miR-5581-3p	hsa-miR-5581-3p	-1.16204934704324	-1.95634124507678	-0.367757449009712	1.07115734245256	-2.89594507334372	0.0044757320231162	0.0182584013939397	-2.13610443858159
tRNA__Homo_sapiens_tRNA-Gly-CCC-2-1&tRNA__Homo_sapiens_tRNA-Gly-CCC-2-2	tRNA-Gly-CCC-2-1 & tRNA-Gly-CCC-2-2	-0.563634041828182	-0.949128111742114	-0.17813997191425	4.40374352036449	-2.8941790521176	0.00449934279476959	0.0182886955326965	-2.45360575874861
snoRNA__Homo_sapiens300734_SNORA45	snoRNA:SNORA45	0.675293786012134	0.212404472355036	1.13818309966923	2.77457167294366	2.88776255587129	0.00458609259990769	0.0184621639984459	-2.36128762545528
snoRNA__Homo_sapiens300708_SNORD42A	snoRNA:SNORD42A	0.967556851592608	0.304215772747745	1.63089793043747	2.74687979576235	2.88725725980405	0.00459298881994678	0.0184621639984459	-2.33044463956368
tRNA__Homo_sapiens_tRNA-Ala-AGC-2-1&tRNA__Homo_sapiens_tRNA-Ala-AGC-2-2&tRNA__Homo_sapiens_tRNA-Ala-AGC-7-1	tRNA-Ala-AGC-2-1 & tRNA-Ala-AGC-2-2 & tRNA-Ala-AGC-7-1	-0.708883417643393	-1.1949115637525	-0.222855271534288	3.30403500024671	-2.88708306529639	0.00459536840827446	0.0184621639984459	-2.44861436633242
hsa-miR-3127-3p	hsa-miR-3127-3p	0.404914341867111	0.127210573563838	0.682618110170384	3.11307136497448	2.8862056246525	0.00460737190049712	0.0184621639984459	-2.44205388492362
ReverseComplement_ENSG00000203943.9&ENSG00000198015.14	ReverseComplement_SAMD13 & MRPL42	0.764948736922899	0.239731370352606	1.29016610349319	2.93915274842043	2.88296344801433	0.0046519749890564	0.018575023807893	-2.40212464940031
MiR.hp__hsa-mir-4732	MiR.hp:hsa-mir-4732	0.572165808079618	0.179136798287648	0.965194817871588	3.53563569256868	2.88166290703767	0.00466997766358766	0.0185812491544157	-2.46898926545663
hsa-miR-93-3p	hsa-miR-93-3p	-0.704265750441786	-1.18890377861071	-0.219627722272856	7.16712173057811	-2.87650386306981	0.0047420222058764	0.0188017020794398	-2.46997099828895
hsa-miR-548ay-5p	hsa-miR-548ay-5p	-1.25192439946029	-2.11523374780176	-0.388615051118819	1.58581025374714	-2.87049994018633	0.00482714651784827	0.019072292185904	-2.31296060195375
rRNA__45S_pre-ribosomal_N1_(RNA45SN1)&rRNA__45S_pre-ribosomal_N5_(RNA45SN5)&rRNA__45S_pre-ribosomal_N4_(RNA45SN4)&rRNA__45S_pre-ribosomal_N3_(RNA45SN3)&rRNA__28S_ribosomal_N1_(RNA28SN1)&rRNA__28S_ribosomal_N5_(RNA28SN5)&rRNA__28S_ribosomal_N4_(RNA28SN4)&rRNA__28S_ribosomal_N3_(RNA28SN3)	RNA45SN1 & RNA45SN5 & RNA45SN4 & RNA45SN3 & RNA28SN1 & RNA28SN5 & RNA28SN4 & RNA28SN3	0.570787291502331	0.176772674668271	0.964801908336391	5.51057854329154	2.86752916653169	0.00486978201509949	0.0191737061918551	-2.52504298936134
hsa-miR-129-1-3p	hsa-miR-129-1-3p	-0.979352146853818	-1.65643987360294	-0.3022644201047	1.96202306506626	-2.86312177669347	0.00493367087326588	0.0193578058569113	-2.40432157885909
ENSG00000122565.19	CBX3	0.509388971014183	0.157030267252795	0.861747674775571	3.49337126841418	2.86160981094885	0.00495576426929958	0.0193604238120813	-2.51821657255953
snRNA__URS000032B6B6_9606_Homo_sapiens_(human)_RNA,_U1_small_nuclear_3&snRNA__URS00000081EA_9606_Homo_sapiens_(human)_RNA,_variant_U1_small_nuclear_7&snRNA__URS000012964C_9606_Homo_sapiens_(human)_RNA,_variant_U1_small_nuclear_2A&snRNA__URS0000162127_9606_Homo_sapiens_(human)_RNA,_variant_U1_small_nuclear_1	human_RNA,_U1_small_nuclear_3 & human_RNA,_variant_U1_small_nuclear_7 & human_RNA,_variant_U1_small_nuclear_2A & human_RNA,_variant_U1_small_nuclear_1	0.550224888736822	0.169502298724693	0.930947478748951	5.55638198620695	2.86073393091026	0.0049686043411536	0.0193604238120813	-2.54219662940927
hsa-miR-30b-5p	hsa-miR-30b-5p	-1.16730899101976	-1.97661168283202	-0.358006299207496	7.75033836596833	-2.85509608063809	0.00505198458629776	0.019589117051812	-2.52610485229111
hsa-miR-93-5p	hsa-miR-93-5p	-0.921710977306107	-1.5611356523242	-0.282286302288016	10.861618619412	-2.85332505890437	0.00507843997205367	0.019589117051812	-2.56156973985575
snoRNA__Homo_sapiens300600_SNORA31	snoRNA:SNORA31	-0.725263169259672	-1.2285043015147	-0.222022037004642	2.62558516651878	-2.85276090862991	0.00508689378835255	0.019589117051812	-2.5025947614971
hsa-miR-652-3p	hsa-miR-652-3p	-0.820086037898333	-1.38925179524154	-0.250920280555131	9.39699148663132	-2.85211174040462	0.00509663753383426	0.019589117051812	-2.54570041786494
hsa-miR-1307-5p	hsa-miR-1307-5p	-0.593704960948134	-1.00598582163006	-0.181424100266209	3.07615934011542	-2.85051536286866	0.00512067116761813	0.0196147743030796	-2.54316622768851
snoRNA__Homo_sapiens300644_SNORD61	snoRNA:SNORD61	0.572008668366681	0.17341972380076	0.970597612932601	4.38657494839482	2.84068608318166	0.00527095070548922	0.020122210463523	-2.58682655058149
hsa-miR-181a-2-3p	hsa-miR-181a-2-3p	-0.540019848501489	-0.916722540031182	-0.163317156971796	6.37276860435323	-2.83763728279096	0.00531837664294122	0.0202012601648736	-2.58662382367624
snoRNA__Homo_sapiens300197_SNORD81	snoRNA:SNORD81	0.751507353723324	0.227170107249929	1.27584460019672	8.22744286978238	2.83705926225064	0.00532741197268348	0.0202012601648736	-2.57443877674974
MiR.hp__hsa-mir-25	MiR.hp:hsa-mir-25	-0.659076890527044	-1.12138848684315	-0.196765294210933	3.18976176686901	-2.82193612410501	0.00556885279250004	0.0210461660719901	-2.62442365013599
MiR.hp__hsa-mir-103a-2&MiR.hp__hsa-mir-103a-1	MiR.hp:hsa-mir-103a-2 & MiR.hp:hsa-mir-103a-1	-0.797817486166375	-1.35830911222972	-0.237325860103032	12.3432571235052	-2.81760626560753	0.00563979649315406	0.021243233457547	-2.68472048201387
lncRNA__URS000075DE64_9606_Homo_sapiens_human__non-protein_coding_MIR17HG:3&MiR.hp__hsa-mir-92a-1	lncRNA:URS000075DE64_9606_Homo_sapiens_human:non-protein_coding_MIR17HG:3 & MiR.hp:hsa-mir-92a-1	0.337669875454639	0.100228452548276	0.575111298361001	13.5304094069269	2.81502148324967	0.00568253993836848	0.0212863381618854	-2.7160221578041
hsa-miR-126-5p	hsa-miR-126-5p	-1.10070026911956	-1.87480036317682	-0.326600175062307	4.72939713348709	-2.81460746094101	0.00568941386516082	0.0212863381618854	-2.66329572159199
hsa-miR-331-3p	hsa-miR-331-3p	-1.11281311083975	-1.89573854911357	-0.329887672565928	7.51939703585784	-2.81350513269539	0.00570775262216926	0.0212863381618854	-2.63445077080775
ReverseComplement_ENSG00000083067.24&ReverseComplement_ENSG00000146409.12	ReverseComplement_ENSG00000083067.24 & ReverseComplement_ENSG00000146409.12	-0.868433299659505	-1.48032013729904	-0.256546462019966	1.68836747820961	-2.80938486808872	0.00577677774088707	0.0214728909447447	-2.49975074649702
snoRNA__Homo_sapiens300112_SNORD3@&snoRNA__Homo_sapiens300182_SNORD3@&snoRNA__Homo_sapiens300250_SNORD3@&snoRNA__Homo_sapiens300448_SNORD3@&snoRNA__Homo_sapiens300361_SNORD3@L38&snoRNA__Homo_sapiens300248_SNORD3@L26&snoRNA__Homo_sapiens300285_SNORD3@L31&snoRNA__Homo_sapiens300640_SNORD3@L45	snoRNA:SNORD3@L45	0.930587515237026	0.274126290051617	1.58704874042244	2.41017926614394	2.80604108103032	0.0058333539359778	0.0216120981890325	-2.50332043050724
hsa-miR-210-3p	hsa-miR-210-3p	-0.828327767129666	-1.41307079636906	-0.243584737890269	7.31198169495803	-2.80403253780663	0.00586758068807015	0.0216678633252264	-2.65893693078975
lncRNA__URS000075A6F2_9606_Homo_sapiens_BRWD1_antisense_RNA_2_BRWD1-AS2_	lncRNA:URS000075A6F2_9606_Homo_sapiens_BRWD1_antisense_RNA_2_BRWD1-AS2	-0.754151713748189	-1.28691327767322	-0.221390149823154	1.78968172439425	-2.80202315145645	0.00590200505960194	0.0217239925646586	-2.57730209509845
hsa-miR-340-3p	hsa-miR-340-3p	-0.642704874346991	-1.0970189446649	-0.188390804029078	4.44108354722278	-2.80027890283197	0.0059320364275578	0.021763640140066	-2.70053497892714
tRNA__Homo_sapiens_tRNA-Trp-CCA-4-1	tRNA-Trp-CCA-4-1	-0.649629831720505	-1.10999472375054	-0.189264939690467	3.34534853614056	-2.79324895966019	0.00605449177967587	0.0221410217185558	-2.6989427881328
hsa-miR-659-5p	hsa-miR-659-5p	-0.619832385321836	-1.06001159681067	-0.179653173833004	1.75849876087987	-2.78734430347777	0.00615912188928933	0.0224509926932159	-2.57962458432442
tRNA__Homo_sapiens_tRNA-Gly-GCC-2-1&tRNA__Homo_sapiens_tRNA-Gly-GCC-2-2&tRNA__Homo_sapiens_tRNA-Gly-GCC-2-3&tRNA__Homo_sapiens_tRNA-Gly-GCC-2-4&tRNA__Homo_sapiens_tRNA-Gly-GCC-2-5&tRNA__Homo_sapiens_tRNA-Gly-GCC-2-6&tRNA__Homo_sapiens_tRNA-Gly-GCC-3-1&tRNA__Homo_sapiens_tRNA-Gly-GCC-1-1&tRNA__Homo_sapiens_tRNA-Gly-GCC-1-2&tRNA__Homo_sapiens_tRNA-Gly-GCC-1-3&tRNA__Homo_sapiens_tRNA-Gly-GCC-1-4&tRN…	tRNA-Gly-GCC-2-1 & tRNA-Gly-GCC-2-2 & tRNA-Gly-GCC-2-3 & tRNA-Gly-GCC-2-4 & tRNA-Gly-GCC-2-5 & tRNA-Gly-GCC-2-6 & tRNA-Gly-GCC-3-1 & tRNA-Gly-GCC-1-1 & tRNA-Gly-GCC-1-2 & tRNA-Gly-GCC-1-3 & tRNA-Gly-GCC-1-4 & tRNA-Gly-GCC-1-5	-0.450318770227181	-0.770902082442813	-0.129735458011548	7.28446343825354	-2.78051357747365	0.00628221637661222	0.0228260595034463	-2.71925003449416
tRNA__Homo_sapiens_tRNA-Ser-GCT-3-1	tRNA-Ser-GCT-3-1	-0.592173638475246	-1.0143629402757	-0.169984336674795	1.7502488139652	-2.7764363912786	0.0063567542337396	0.0230228598850184	-2.58505420850855
hsa-miR-20b-5p	hsa-miR-20b-5p	-0.878134280817274	-1.50453597624939	-0.251732585385156	7.2621475319591	-2.77494186556134	0.00638427784533134	0.0230255753231225	-2.73411833592203
snoRNA__Homo_sapiens300706_SNORD42B	snoRNA:SNORD42B	0.739616178559351	0.211880009730105	1.2673523473886	4.68087722330467	2.77418503505324	0.00639825721368182	0.0230255753231225	-2.76124921336605
lncRNA__URS0000A775F0_9606_Homo_sapiens_neighbor_of_BRCA1_lncRNA_2_NBR2__lncRNA&lncRNA__URS000075A26E_9606_Homo_sapiens_CSTF3_divergent_transcript_CSTF3-DT_&lncRNA__URS000003C588_9606_Homo_sapiens_long_intergenic_non-protein_coding_RNA_1044_LINC01044_	lncRNA:URS0000A775F0_9606_Homo_sapiens_neighbor_of_BRCA1_lncRNA_2_NBR2 & lncRNA:URS000075A26E_9606_Homo_sapiens_CSTF3_divergent_transcript_CSTF3-DT & lncRNA:LINC01044	0.349010219958204	0.0992186346778094	0.598801805238599	4.58204211744762	2.76570734045043	0.00655676440378491	0.0235210913532602	-2.78792700631777
hsa-miR-345-5p	hsa-miR-345-5p	-0.689730746409805	-1.1853019078159	-0.194159585003706	5.8046955241024	-2.75498629388503	0.00676233162982025	0.024181755511699	-2.81217644813062
hsa-miR-146b-5p	hsa-miR-146b-5p	-0.692974901218951	-1.19126424483688	-0.194685557601024	7.03880872546489	-2.75284518327844	0.00680408146746989	0.0242542967136939	-2.79369927761677
MiR.hp__hsa-mir-3615	MiR.hp:hsa-mir-3615	-0.456210655348615	-0.784885106312272	-0.127536204384957	3.51460803649713	-2.74754845662117	0.00690837243214669	0.0245486190198923	-2.81912034984483
hsa-miR-15b-5p	hsa-miR-15b-5p	-0.993033906820923	-1.71033553600424	-0.275732277637608	9.0460184057906	-2.74036329894662	0.00705216947623927	0.0249810392105028	-2.83022096925171
lncRNA__URS000075B335_9606_Homo_sapiens_uncharacterized_LOC642361_LOC642361__lncRNA	lncRNA:URS000075B335_9606_Homo_sapiensLOC642361	0.772883135320302	0.213661362647164	1.33210490799344	2.11324578986123	2.735745170212	0.00714602306140697	0.0251646676903377	-2.67259317608728
ENSG00000101412.13	E2F1	0.599946810072689	0.165779399812817	1.03411422033256	2.01110252876139	2.73527760414263	0.00715558833645921	0.0251646676903377	-2.6624382228216
lncRNA__URS000037910D_9606_Homo_sapiens_human__non-protein_coding_lnc-CD36-11:1&lncRNA__URS000075C14B_9606_Homo_sapiens_human__non-protein_coding_lnc-CD36-11:2&MiR.hp__hsa-mir-1255b-1&MiR.hp__hsa-mir-1255b-2	lncRNA:lnc-CD36-11:2 & MiR.hp:hsa-mir-1255b-1 & MiR.hp:hsa-mir-1255b-2	-0.548003858680614	-0.944697897335146	-0.151309820026082	4.24281074423743	-2.73447416457434	0.00717205194795639	0.0251646676903377	-2.86697749750021
snoRNA__Homo_sapiens300651_SNORD99	snoRNA:SNORD99	0.745470561622793	0.205630350840912	1.28531077240467	4.15860118573069	2.73345009693776	0.00719308642830008	0.0251646676903377	-2.85457480841514
lncRNA__URS000075EFF6_9606_Homo_sapiens_DNM3_opposite_strand/antisense_RNA_DNM3OS_&MiR.hp__hsa-mir-199a-2&MiR.hp__hsa-mir-199a-1	lncRNA:URS000075EFF6_9606_Homo_sapiens_DNM3_opposite_strand/antisense_RNA_DNM3OS & MiR.hp:hsa-mir-199a-2 & MiR.hp:hsa-mir-199a-1	-0.718124236486895	-1.23876483950666	-0.197483633467132	6.68207269009195	-2.73028153623486	0.0072585245408271	0.025236106115624	-2.85727598826178
lncRNA__URS000075E845_9606_Homo_sapiens_MIR22_host_gene_MIR22HG_&lncRNA__URS000075A858_9606_Homo_sapiens_MIR22_host_gene_MIR22HG__lncRNA&lncRNA__URS000075E9E4_9606_Homo_sapiens_MIR22_host_gene_MIR22HG__lncRNA&lncRNA__URS00007599E7_9606_Homo_sapiens_MIR22_host_gene_MIR22HG__lncRNA&MiR.hp__hsa-mir-22	lncRNA:URS000075E845_9606_Homo_sapiens_MIR22_host_gene_MIR22HG & lncRNA:URS000075A858_9606_Homo_sapiens_MIR22_host_gene_MIR22HG & lncRNA:URS000075E9E4_9606_Homo_sapiens_MIR22_host_gene_MIR22HG & lncRNA:URS00007599E7_9606_Homo_sapiens_MIR22_host_gene_MIR22HG & MiR.hp:hsa-mir-22	-0.834291694429585	-1.43917830070371	-0.229405088155462	1.56747192362763	-2.73017090409109	0.00726081908975739	0.025236106115624	-2.66377936430579
snRNA__URS000032B6B6_9606_Homo_sapiens_(human)_RNA,_U1_small_nuclear_3&snRNA__URS00000081EA_9606_Homo_sapiens_(human)_RNA,_variant_U1_small_nuclear_7&snRNA__URS0000162127_9606_Homo_sapiens_(human)_RNA,_variant_U1_small_nuclear_1	human_RNA,_U1_small_nuclear_3 & human_RNA,_variant_U1_small_nuclear_7 & human_RNA,_variant_U1_small_nuclear_1	0.540539250414789	0.148495904720609	0.932582596108969	3.44571240574545	2.7292230491031	0.00728050495017117	0.025236106115624	-2.851925010296
hsa-miR-874-3p	hsa-miR-874-3p	-0.660753459008088	-1.14159543072481	-0.179911487291367	2.38226875733055	-2.72008802254224	0.00747272877443067	0.0258231911776962	-2.79816856523057
hsa-miR-548q	hsa-miR-548q	-0.710727027365939	-1.22828273270351	-0.193171322028362	1.87977996261661	-2.71826386987036	0.00751166097666913	0.0258785881208418	-2.77203959152906
ReverseComplement_ENSG00000185219.17	ReverseComplement_ENSG00000185219.17	0.583802375706154	0.157980663030715	1.00962408838159	2.16060409170704	2.7138381150706	0.00760688450826645	0.0261269893445018	-2.72360291677304
hsa-miR-454-3p	hsa-miR-454-3p	-1.09827268930928	-1.89979577503759	-0.296749603580968	3.88197681889033	-2.71231440642185	0.00763992089556534	0.026160941248451	-2.9169543037919
snoRNA__Homo_sapiens300112_SNORD3@	snoRNA:SNORD3@	0.609544951118774	0.163987164767541	1.05510273747001	6.90387944598429	2.70799328363062	0.00773431885898878	0.0264041701228318	-2.918421368875
hsa-miR-29c-5p	hsa-miR-29c-5p	-1.08226743701187	-1.87471262928373	-0.289822244740008	4.21756426053486	-2.70340578571777	0.00783569268232056	0.0266696769006694	-2.94426740553944
hsa-miR-11400	hsa-miR-11400	-0.70638189393597	-1.22511386805633	-0.187649919815606	2.10437948095085	-2.69551915671122	0.00801278989216307	0.0271905482827155	-2.84246035032385
MiR.hp__hsa-mir-144	MiR.hp:hsa-mir-144	-1.01483235891297	-1.76359350863765	-0.26607120918829	2.01120262954844	-2.68285305580992	0.00830481468274194	0.0280963103522736	-2.82663293400237
snoRNA__Homo_sapiens300041_SNORD1B	snoRNA:SNORD1B	-0.787743270362445	-1.3691815363957	-0.206305004329186	5.81857219492048	-2.68180362427569	0.00832943713983333	0.0280963103522736	-2.99929125614919
hsa-miR-24-2-5p	hsa-miR-24-2-5p	-0.804915484137399	-1.40002993818153	-0.209801030093263	2.13895862784858	-2.67729153983339	0.00843605750074413	0.0283712648090502	-2.88391739615686
hsa-miR-1304-5p	hsa-miR-1304-5p	-0.517154378149054	-0.899763712126334	-0.134545044171773	3.97487228435366	-2.67553432585541	0.00847791357694949	0.0284274253470413	-3.0116518997394
snoRNA__Homo_sapiens300608_SNORD19B	snoRNA:SNORD19B	0.861332268654735	0.223834825973586	1.49882971133588	2.14037466938506	2.67447260037775	0.00850329442899666	0.0284281736827403	-2.76886117796279
MiR.hp__hsa-mir-30c-2&MiR.hp__hsa-mir-30c-1	MiR.hp:hsa-mir-30c-2 & MiR.hp:hsa-mir-30c-1	-0.543878892527269	-0.94691331225233	-0.140844472802209	11.6611555751496	-2.67119719233396	0.00858202792624958	0.0286067597541653	-3.0411676206792
hsa-miR-629-5p	hsa-miR-629-5p	-0.55324886349535	-0.96356330029103	-0.142934426699669	8.76287980808574	-2.66900639775494	0.00863505729811814	0.0286988669025691	-3.00478231660204
snoRNA__Homo_sapiens300468_SNORD58A	snoRNA:SNORD58A	0.742788314948037	0.191169592371535	1.29440703752454	4.65404856716135	2.66545863416268	0.00872156189034951	0.0289013634489588	-3.03449259465969
hsa-miR-146a-5p	hsa-miR-146a-5p	-0.71230142335683	-1.24265511758107	-0.181947729132589	7.69104960545199	-2.65854549072109	0.00889237940497798	0.0293812535895471	-3.02435988515051
tRNA__Homo_sapiens_tRNA-Leu-AAG-4-1	tRNA-Leu-AAG-4-1	-0.605745050145461	-1.05720576457577	-0.154284335715151	1.69564430550245	-2.6559249061757	0.0089579183668224	0.0294369612576246	-2.83156044403991
hsa-miR-144-5p	hsa-miR-144-5p	-1.14844053335279	-2.00457599881735	-0.292305067888226	7.97629389789913	-2.65528967185936	0.00897387073697549	0.0294369612576246	-3.03345999905001
lncRNA__URS00008E3A09_9606_Homo_sapiens_MIR194-2_host_gene_MIR194-2HG_&MiR.hp__hsa-mir-194-2&MiR.hp__hsa-mir-194-1	lncRNA:URS00008E3A09_9606_Homo_sapiens_MIR194-2_host_gene_MIR194-2HG & MiR.hp:hsa-mir-194-2 & MiR.hp:hsa-mir-194-1	-0.72592995419401	-1.26720328286136	-0.184656625526655	7.68795423090562	-2.65475209129275	0.00898739082644292	0.0294369612576246	-3.03369222634069
ENSG00000133606.11	MKRN1	0.347561790733394	0.0877206227639127	0.607402958702876	2.4000740913224	2.64770715223508	0.00916627980447416	0.0299361161244387	-2.95400123713489
hsa-miR-625-3p	hsa-miR-625-3p	-0.424936629613981	-0.743517644509583	-0.10635561471838	7.44691976624402	-2.6402810558324	0.00935832446907347	0.0304752353027464	-3.06922641829613
hsa-miR-342-3p	hsa-miR-342-3p	-0.984007662855315	-1.72209074863658	-0.245924577074049	8.22925925100102	-2.63899829493476	0.00939186330463603	0.0304772974992935	-3.07422741830085
hsa-miR-130a-3p	hsa-miR-130a-3p	-0.834760151545432	-1.46108632916032	-0.20843397393054	4.92201455142422	-2.63819581887545	0.00941289984712693	0.0304772974992935	-3.10949232731812
hsa-miR-192-5p	hsa-miR-192-5p	-0.559240533506156	-0.979419414025045	-0.139061652987266	10.364101135564	-2.6345734071456	0.00950839015929811	0.0306985168000196	-3.10743139428734
lncRNA__URS0000A77400_9606_Homo_sapiens_metastasis_associated_lung_adenocarcinoma_transcript_1_MALAT1_&lncRNA__URS0000A77408_9606_Homo_sapiens_metastasis_associated_lung_adenocarcinoma_transcript_1_MALAT1__lncRNA&lncRNA__URS0000A76CFF_9606_Homo_sapiens_metastasis_associated_lung_adenocarcinoma_transcript_1_MALAT1__lncRNA	lncRNA:URS0000A77400_9606_Homo_sapiens_metastasis_associated_lung_adenocarcinoma_transcript_1_MALAT1 & lncRNA:URS0000A77408_9606_Homo_sapiens_metastasis_associated_lung_adenocarcinoma_transcript_1_MALAT1 & lncRNA:URS0000A76CFF_9606_Homo_sapiens_metastasis_associated_lung_adenocarcinoma_transcript_1_MALAT1	0.726506470622658	0.180140590918474	1.27287235032684	4.06533825470007	2.63209644606787	0.00957418775652812	0.0308228836606176	-3.10814878586414
hsa-miR-98-5p	hsa-miR-98-5p	-0.758188596270138	-1.32881114700512	-0.187566045535152	5.83500276529091	-2.63011173719722	0.00962720549285223	0.030905517633304	-3.12387356649948
snoRNA__Homo_sapiens300523_SNORD16	snoRNA:SNORD16	1.07158631204039	0.263997212448429	1.87917541163235	2.10465399763083	2.62653136399773	0.00972351886291555	0.0311262785130158	-2.85469619272546
ReverseComplement_ENSG00000115317.12	ReverseComplement_ENSG00000115317.12	0.48090140490139	0.118230496498794	0.843572313303987	2.46769861936599	2.62475763590482	0.00977155407556618	0.0311916839135305	-3.02830445595097
hsa-miR-28-5p	hsa-miR-28-5p	-0.619720865525639	-1.08793870155184	-0.151503029499435	4.46757730073444	-2.61995629965568	0.0099026572714101	0.0315211344132209	-3.15248746079522
ENSG00000270647.6	TAF15	-0.833894936445477	-1.4647958238603	-0.202994049030655	1.55481968699737	-2.61635144382518	0.0100021301797357	0.0317483345592733	-2.90305222671316
hsa-let-7g-5p	hsa-let-7g-5p	-0.796749432259864	-1.40073407536697	-0.19276478915276	13.2313647747236	-2.61120968812356	0.0101455715370453	0.032113433716698	-3.22451992618491
MiR.hp__hsa-mir-486-1	MiR.hp:hsa-mir-486-1	0.301313542287378	0.0727308098697701	0.529896274704986	11.1537864579791	2.60928257117667	0.0101998088587534	0.0321949274033277	-3.17899911246276
MiR.hp__hsa-mir-550a-2&MiR.hp__hsa-mir-550a-1&MiR.hp__hsa-mir-550a-3	MiR.hp:hsa-mir-550a-2 & MiR.hp:hsa-mir-550a-1 & MiR.hp:hsa-mir-550a-3	-0.981219972172386	-1.72641171047233	-0.23602823387244	4.50842331176678	-2.60641898406421	0.0102808851054548	0.0323604461536599	-3.18538483911789
snoRNA__Homo_sapiens300241_SNORD58B	snoRNA:SNORD58B	0.931421040403807	0.223247358628605	1.63959472217901	3.92868333793225	2.60346739779561	0.0103650600740397	0.0325347718990692	-3.16697101180305
ReverseComplement_ENSG00000169045.17&ReverseComplement_ENSG00000154027.19&ReverseComplement_ENSG00000169302.16&ReverseComplement_ENSG00000142856.17&ReverseComplement_ENSG00000105053.11&ReverseComplement_ENSG00000198453.13	ReverseComplement_HNRNPH1 & ReverseComplement_AK5 & ReverseComplement_STK32A & ReverseComplement_ITGB3BP & ReverseComplement_VRK3 & ReverseComplement_ZNF568	-0.984538675296169	-1.73588399999038	-0.233193350601956	1.56336880079856	-2.59381546231593	0.0106446707839515	0.033319883617355	-2.97775360068665
snoRNA__Homo_sapiens300505_SNORD70L1	snoRNA:SNORD70L1	0.658264177569679	0.155486191281313	1.16104216385804	3.21639041927844	2.59161120837239	0.010709471442205	0.0334301180378222	-3.15081832414533
MiR.hp__hsa-mir-486-1&MiR.hp__hsa-mir-486-2&lncRNA__URS0000CCE0C9_9606_Homo_sapiens_long_intergenic_non-protein_coding_RNA_319_LINC00319__lncRNA&lncRNA__URS0000D77F73_9606_Homo_sapiens_TIMM23B-AGAP6_readthrough_TIMM23B-AGAP6__lncRNA&lncRNA__URS0000D780F6_9606_Homo_sapiens_TIMM23B-AGAP6_readthrough_TIMM23B-AGAP6__lncRNA&lncRNA__URS0000D77FDF_9606_Homo_sapiens_TIMM23B-AGAP6_readthrough_TIMM23B-AGAP…	MiR.hp:hsa-mir-486-1 & MiR.hp:hsa-mir-486-2 & lncRNA:LINC00319 & lncRNA:URS0000D77F73_9606_Homo_sapiens_TIMM23B-AGAP6_readthrough_TIMM23B-AGAP6 & lncRNA:URS0000D780F6_9606_Homo_sapiens_TIMM23B-AGAP6_readthrough_TIMM23B-AGAP6 & lncRNA:URS0000D77FDF_9606_Homo_sapiens_TIMM23B-AGAP6_readthrough_TIMM23B-AGAP6 & lncRNA:URS0000D7803B_9606_Homo_sapiens_TIMM23B-AGAP6_readthrough_TIMM23B-AGAP6 & lncRNA:URS…	0.511523714739113	0.120160422298866	0.902887007179359	2.47141554794483	2.58720931364269	0.0108399418031704	0.0337441714533953	-3.1094347612719
snoRNA__Homo_sapiens300112_SNORD3@&snoRNA__Homo_sapiens300182_SNORD3@&snoRNA__Homo_sapiens300250_SNORD3@&snoRNA__Homo_sapiens300448_SNORD3@&snoRNA__Homo_sapiens300361_SNORD3@L38&snoRNA__Homo_sapiens300248_SNORD3@L26&snoRNA__Homo_sapiens300285_SNORD3@L31	snoRNA:SNORD3@L31	-0.742781876777977	-1.31339359280068	-0.172170160755276	3.72004167004275	-2.57671565706795	0.0111567556365187	0.0346349831573245	-3.24688882382731
snRNA__URS000032B6B6_9606_Homo_sapiens_(human)_RNA,_U1_small_nuclear_3&snRNA__URS00000081EA_9606_Homo_sapiens_(human)_RNA,_variant_U1_small_nuclear_7&snRNA__URS000012964C_9606_Homo_sapiens_(human)_RNA,_variant_U1_small_nuclear_2A&snRNA__URS00006C1430_9606_Homo_sapiens_(human)_RNA,_variant_U1_small_nuclear_14	human_RNA,_U1_small_nuclear_3 & human_RNA,_variant_U1_small_nuclear_7 & human_RNA,_variant_U1_small_nuclear_2A & human_RNA,_variant_U1_small_nuclear_14	0.603324436942186	0.139426795695273	1.0672220781891	5.38833450069027	2.57439174458868	0.0112280329851877	0.0347607596527728	-3.26279601068654
rRNA__45S_pre-ribosomal_N1_(RNA45SN1)&rRNA__45S_pre-ribosomal_N5_(RNA45SN5)&rRNA__45S_pre-ribosomal_N4_(RNA45SN4)&rRNA__28S_ribosomal_N1_(RNA28SN1)&rRNA__28S_ribosomal_N5_(RNA28SN5)&rRNA__28S_ribosomal_N4_(RNA28SN4)	RNA45SN1 & RNA45SN5 & RNA45SN4 & RNA28SN1 & RNA28SN5 & RNA28SN4	0.673242339240857	0.153834181184497	1.19265049729722	7.14692725032658	2.56571572457045	0.011497768193262	0.0354985739300165	-3.26188432450431
rRNA__45S_pre-ribosomal_N2_(RNA45SN2)&rRNA__45S_pre-ribosomal_N3_(RNA45SN3)&rRNA__28S_ribosomal_N2_(RNA28SN2)&rRNA__28S_ribosomal_N3_(RNA28SN3)	RNA45SN2 & RNA45SN3 & RNA28SN2 & RNA28SN3	0.81369886100612	0.185331098515488	1.44206662349675	5.75757070455864	2.56327790574029	0.0115745998489044	0.035638413703711	-3.28758128750213
snRNA__URS000032B6B6_9606_Homo_sapiens_(human)_RNA,_U1_small_nuclear_3&snRNA__URS00000081EA_9606_Homo_sapiens_(human)_RNA,_variant_U1_small_nuclear_7	human_RNA,_U1_small_nuclear_3 & human_RNA,_variant_U1_small_nuclear_7	0.676340199718529	0.153576423678889	1.19910397575817	4.9315824006844	2.56097652301953	0.0116475543280118	0.0357655880180796	-3.2938285816284
ReverseComplement_lncRNA__URS000075F019_9606_Homo_sapiens_long_intergenic_non-protein_coding_RNA_1160_LINC01160_	ReverseComplement_lncRNA:LINC01160	-0.678639244426599	-1.20403243284555	-0.153246056007651	1.91560480371211	-2.55682152963672	0.0117803152549111	0.0360752201573158	-3.17161109129972
snoRNA__Homo_sapiens300612_SNORA7B&snoRNA__Homo_sapiens300602_SNORA7A	snoRNA:SNORA7A	0.591425838250516	0.132612337233745	1.05023933926729	2.92084417049929	2.5515846878753	0.0119495779190842	0.0364816563825992	-3.23189067412089
hsa-miR-425-5p	hsa-miR-425-5p	-0.655646846830951	-1.16453170447076	-0.146761989191145	11.0223830969706	-2.55032971352225	0.0119904634016329	0.0364816563825992	-3.3215329061813
lncRNA__URS0000A76AD1_9606_Homo_sapiens_prostate_cancer_associated_transcript_7_PCAT7_&lncRNA__URS0000A763F0_9606_Homo_sapiens_prostate_cancer_associated_transcript_7_PCAT7__lncRNA&lncRNA__URS0000A76486_9606_Homo_sapiens_prostate_cancer_associated_transcript_7_PCAT7__lncRNA	lncRNA:URS0000A76AD1_9606_Homo_sapiens_prostate_cancer_associated_transcript_7_PCAT7 & lncRNA:URS0000A763F0_9606_Homo_sapiens_prostate_cancer_associated_transcript_7_PCAT7 & lncRNA:URS0000A76486_9606_Homo_sapiens_prostate_cancer_associated_transcript_7_PCAT7	0.880715291803918	0.196982488626994	1.56444809498084	2.77675417335518	2.54973474907784	0.0120098904197583	0.0364816563825992	-3.19179353287996
snoRNA__Homo_sapiens300641_SNORD96B	snoRNA:SNORD96B	0.91938817431577	0.204954212578746	1.63382213605279	1.98806217987775	2.54731530043319	0.0120891825009264	0.0365746677283245	-3.04069530173174
ENSG00000005483.21	KMT2E	0.68818266576778	0.153310282531004	1.22305504900456	3.9193392070889	2.54682694842275	0.0121052440091977	0.0365746677283245	-3.30931214097642
tRNA__Homo_sapiens_tRNA-iMet-CAT-1-1&tRNA__Homo_sapiens_tRNA-iMet-CAT-1-2&tRNA__Homo_sapiens_tRNA-iMet-CAT-1-3&tRNA__Homo_sapiens_tRNA-iMet-CAT-1-4&tRNA__Homo_sapiens_tRNA-iMet-CAT-1-5&tRNA__Homo_sapiens_tRNA-iMet-CAT-1-6&tRNA__Homo_sapiens_tRNA-iMet-CAT-1-7&tRNA__Homo_sapiens_tRNA-iMet-CAT-1-8	tRNA-iMet-CAT-1-1 & tRNA-iMet-CAT-1-2 & tRNA-iMet-CAT-1-3 & tRNA-iMet-CAT-1-4 & tRNA-iMet-CAT-1-5 & tRNA-iMet-CAT-1-6 & tRNA-iMet-CAT-1-7 & tRNA-iMet-CAT-1-8	-0.45154989900004	-0.803444546072599	-0.0996552519274803	5.88968145883007	-2.54003073125708	0.0123307616172322	0.0371566950065931	-3.33873162299021
hsa-miR-362-5p	hsa-miR-362-5p	-0.917564848571608	-1.63314119507067	-0.201988502072544	3.8335924531742	-2.53820487141303	0.0123919873327443	0.0372418768244709	-3.34258116108382
MiR.hp__hsa-mir-26a-2&MiR.hp__hsa-mir-26a-1	MiR.hp:hsa-mir-26a-2 & MiR.hp:hsa-mir-26a-1	-0.574805560183533	-1.02383640988172	-0.125774710485346	12.489656482755	-2.5339069535387	0.0125371845824774	0.0375782986159137	-3.3922433583304
rRNA__Homo_sapiens_mitochondrially_encoded_12S_RNA_(MT-RNR1)	MT-RNR1	0.540136193076466	0.114256645940945	0.966015740211987	4.79314157961427	2.51051243992898	0.0133545864864206	0.0399224410837442	-3.4102830520036
ReverseComplement_ENSG00000008988.11&ReverseComplement_lncRNA__URS0000CCE039_9606_Homo_sapiens_small_nucleolar_RNA_host_gene_17_SNHG17__lncRNA&ReverseComplement_lncRNA__URS0000CCDFFF_9606_Homo_sapiens_small_nucleolar_RNA_host_gene_17_SNHG17_&ReverseComplement_lncRNA__URS0000CCE068_9606_Homo_sapiens_small_nucleolar_RNA_host_gene_17_SNHG17__lncRNA&ReverseComplement_lncRNA__URS0000CCE100_9606_Homo_s…	ReverseComplement_RPS20 & ReverseComplement_lncRNA:URS0000CCE039_9606_SNHG17	-0.501544850348808	-0.897737773959686	-0.10535192673793	3.06061655893226	-2.50581464665165	0.0135243634647163	0.0403233000399194	-3.3993623620327
ENSG00000215421.10	ZNF407	0.341039822188322	0.0711567500282593	0.610922894348385	2.25954017150675	2.50135498617059	0.0136873177557514	0.0407017606947343	-3.2935209149118
ReverseComplement_ENSG00000105136.21	ReverseComplement_ZNF419	0.759481737318714	0.157373508696356	1.36158996594107	5.00349203027353	2.49682816595774	0.0138545190779826	0.0410908308612081	-3.44472131623143
ReverseComplement_ENSG00000053770.12&ENSG00000171132.14	ReverseComplement_AP5M1 & PRKCE	-0.635918027593744	-1.14167036616291	-0.130165689024572	3.19483473787587	-2.48890958070651	0.0141513915252082	0.0418614461347782	-3.44149252245427
hsa-miR-1284	hsa-miR-1284	-0.547175828892798	-0.983169381139734	-0.111182276645862	3.8935701170776	-2.48423525007719	0.0143292899599886	0.0421843402772629	-3.47014018647328
ReverseComplement_ENSG00000184261.5&ENSG00000175040.6&ReverseComplement_ENSG00000144406.19&ReverseComplement_ENSG00000164053.22&ReverseComplement_ENSG00000067066.17&ReverseComplement_ENSG00000166947.15&ReverseComplement_ENSG00000185008.17&ReverseComplement_ENSG00000124406.16&ReverseComplement_ENSG00000109066.14&ReverseComplement_ENSG00000058729.11&ENSG00000155545.20&ENSG00000170365.10&ReverseComp…	ReverseComplement_KCNK12 & CHST2 & ReverseComplement_UNC80 & ReverseComplement_ATRIP & ReverseComplement_SP100 & ReverseComplement_EPB42 & ReverseComplement_ROBO2 & ReverseComplement_ATP8A1 & ReverseComplement_TMEM104 & ReverseComplement_RIOK2 & MIER3 & SMAD1 & ReverseComplement_lncRNA:URS0000CCE03A_9606_Homo_sapiens_ATRIP-TREX1_readthrough_ATRIP-TREX1 & QARS1	0.533368956656578	0.108350360050984	0.958387553262173	3.80171571353956	2.48408060677875	0.014335209439353	0.0421843402772629	-3.45529027798818
tRNA__Homo_sapiens_tRNA-Gly-GCC-1-1&tRNA__Homo_sapiens_tRNA-Gly-GCC-1-2&tRNA__Homo_sapiens_tRNA-Gly-GCC-1-3&tRNA__Homo_sapiens_tRNA-Gly-GCC-1-4&tRNA__Homo_sapiens_tRNA-Gly-GCC-1-5	tRNA-Gly-GCC-1-1 & tRNA-Gly-GCC-1-2 & tRNA-Gly-GCC-1-3 & tRNA-Gly-GCC-1-4 & tRNA-Gly-GCC-1-5	-0.536864057230251	-0.964864692047954	-0.108863422412548	5.65077818203073	-2.48293755936389	0.0143790310815637	0.0422033899277065	-3.47711525517264
snoRNA__Homo_sapiens300162_SNORD22	snoRNA:SNORD22	0.556749765175032	0.112528225718843	1.00097130463122	4.40643700785994	2.48088316373646	0.0144580923084884	0.0423255033901344	-3.4743169841828
hsa-miR-532-5p	hsa-miR-532-5p	-0.589998573934711	-1.0611672864923	-0.118829861377124	9.79548682225443	-2.47867964394232	0.014543323514222	0.0424650014756354	-3.4732499470048
rRNA__5S_ribosomal_1_(RNA5S1-8,_RNA5S10-17)&rRNA__5S_ribosomal_9_(RNA5S9)&lncRNA__URS000048471C_9606_Homo_sapiens_LZTS1_antisense_RNA_1_LZTS1-AS1_	rRNA:5S_ribsomalisoforms & lncRNA:LZTS1-AS1	0.503389936101276	0.100237270856531	0.90654260134602	6.35587210416157	2.47161530382257	0.0148196003737961	0.0431601763463648	-3.50031011803668
hsa-miR-29c-3p	hsa-miR-29c-3p	-0.684670060477401	-1.23389150749788	-0.135448613456924	2.84984267142145	-2.46762823785527	0.0149775873994978	0.0435081587697494	-3.47158671259708
ReverseComplement_ENSG00000273274.2&ENSG00000140323.6&ENSG00000140832.11	ReverseComplement_ZBTB8B & DISP2 & MARVELD3	-0.597331604565339	-1.07786590446466	-0.116797304666015	4.12711329103098	-2.46057713132018	0.0152606665438165	0.044216803062853	-3.52768069597566
rRNA__45S_pre-ribosomal_N4_(RNA45SN4)&rRNA__28S_ribosomal_N4_(RNA28SN4)	RNA45SN4 & RNA28SN4	0.73263766862671	0.14101628266085	1.32425905459257	3.21477771560768	2.45127063038321	0.0156415883056943	0.0452045902440781	-3.4802078272879
ReverseComplement_ENSG00000184261.5&ENSG00000175040.6&ENSG00000155545.20&ENSG00000170365.10	ReverseComplement_KCNK12 & CHST2 & MIER3 & SMAD1	0.510762493546026	0.0977166783873567	0.923808308704695	3.76083991323289	2.44774771745435	0.0157879785155658	0.0455112645984421	-3.54005191517296
tRNA__Homo_sapiens_tRNA-Ala-AGC-2-1&tRNA__Homo_sapiens_tRNA-Ala-AGC-2-2&tRNA__Homo_sapiens_tRNA-Ala-AGC-7-1&tRNA__Homo_sapiens_tRNA-Ala-AGC-3-1	tRNA-Ala-AGC-2-1 & tRNA-Ala-AGC-2-2 & tRNA-Ala-AGC-7-1 & tRNA-Ala-AGC-3-1	-0.469639404645851	-0.849642016430784	-0.0896367928609191	2.18406144069663	-2.44637950325671	0.0158451609814047	0.0455598776310109	-3.46968948037409
rRNA__45S_pre-ribosomal_N1_(RNA45SN1)&rRNA__45S_pre-ribosomal_N5_(RNA45SN5)&rRNA__45S_pre-ribosomal_N2_(RNA45SN2)&rRNA__45S_pre-ribosomal_N3_(RNA45SN3)	RNA45SN1 & RNA45SN5 & RNA45SN2 & RNA45SN3	0.325204731984762	0.0615957908253457	0.588813673144177	2.46974958274866	2.44198280586123	0.0160301645111228	0.0459195767776509	-3.44670458432363
ENSG00000122877.17&ReverseComplement_ENSG00000111087.10&ENSG00000139610.2	EGR2 & ReverseComplement_GLI1 & CELA1	-0.418657763760937	-0.758122931054126	-0.0791925964677475	2.86051157790726	-2.4412362701378	0.0160617673132524	0.0459195767776509	-3.53379840632813
hsa-miR-148a-5p	hsa-miR-148a-5p	-0.60791121792182	-1.10097578195081	-0.114846653892833	3.9863784559963	-2.44051931024278	0.0160921702689821	0.0459195767776509	-3.57072525437444
ReverseComplement_ENSG00000055813.6&ReverseComplement_ENSG00000136040.9&ReverseComplement_ENSG00000171053.10&ReverseComplement_ENSG00000203760.9&ENSG00000139174.12&ENSG00000177189.14&ENSG00000131242.18&ENSG00000117266.16&ENSG00000175893.12	ReverseComplement_CCDC85A & ReverseComplement_PLXNC1 & ReverseComplement_PATE1 & ReverseComplement_CENPW & PRICKLE1 & RPS6KA3 & RAB11FIP4 & CDK18 & ZDHHC21	-1.92302598367152	-3.48384145851443	-0.362210508828606	1.21736656993826	-2.43881845230843	0.0161645007098041	0.0460097879145558	-3.22089684140332
rRNA__45S_pre-ribosomal_N5_(RNA45SN5)&rRNA__45S_pre-ribosomal_N3_(RNA45SN3)&rRNA__28S_ribosomal_N5_(RNA28SN5)&rRNA__28S_ribosomal_N3_(RNA28SN3)	RNA45SN5 & RNA45SN3 & RNA28SN5 & RNA28SN3	0.867107248128039	0.162668708232366	1.57154578802371	1.5917373452929	2.43655147269824	0.0162613555587036	0.0461691753299877	-3.20435719870811
hsa-miR-148b-3p	hsa-miR-148b-3p	-0.640324724085094	-1.16217323961464	-0.118476208555547	9.58582622003821	-2.42885562690008	0.016594016097266	0.0469955844358663	-3.58417786159715
snoRNA__Homo_sapiens300240_SNORD58C	snoRNA:SNORD58C	0.546103010489357	0.100299974284756	0.991906046693959	5.50000024684385	2.42480841658492	0.0167713766629386	0.0473791390728016	-3.61235939104036
hsa-miR-6741-3p	hsa-miR-6741-3p	0.31572114311953	0.056889527129862	0.574552759109197	4.53815318773845	2.41452788228403	0.0172294956944871	0.0485355017687057	-3.63297366188797
MiR.hp__hsa-mir-2392	MiR.hp:hsa-mir-2392	-1.06672335397022	-1.94153263469928	-0.19191407324115	1.11653174840906	-2.41370563119324	0.0172666121336457	0.0485355017687057	-3.22861382350252
hsa-miR-130b-3p	hsa-miR-130b-3p	-0.694533251239093	-1.26525513195525	-0.123811370522932	4.13560363041413	-2.40887576141278	0.0174860691212346	0.0489837342915677	-3.64425136087725
MiR.hp__hsa-mir-1273c	MiR.hp:hsa-mir-1273c	0.372057919082319	0.0662509887563323	0.677864849408307	5.9652333445103	2.40829182527409	0.0175127687201711	0.0489837342915677	-3.64267919540135
MiR.hp__hsa-mir-4286	MiR.hp:hsa-mir-4286	-0.695129807564076	-1.26702317677245	-0.123236438355706	2.17280496572642	-2.40600614752181	0.0176176261610222	0.0491553520048275	-3.54538612740269
hsa-miR-451a	hsa-miR-451a	-0.792814975773529	-1.44584078576209	-0.139789165784967	15.4110230149467	-2.40318597446823	0.0177477714396326	0.0493965067162187	-3.76931048818183
lncRNA__URS000075AB50_9606_Homo_sapiens_SENP3-EIF4A1_readthrough_NMD_candidate__SENP3-EIF4A1__lncRNA&lncRNA__URS000075A17C_9606_Homo_sapiens_C1RL_antisense_RNA_1_C1RL-AS1_&lncRNA__URS0000A76F9D_9606_Homo_sapiens_human__non-protein_coding_lnc-ARAP2-80:1	lncRNA:C1RL-AS1 & lncRNA:lnc-ARAP2-80:1	-0.988744029881832	-1.80394408628786	-0.173543973475804	1.45431510757843	-2.40085291982522	0.0178560810179824	0.0495758514749879	-3.35253751742151
hsa-miR-6802-3p	hsa-miR-6802-3p	-0.356798718179529	-0.651217562538276	-0.0623798738207818	3.93199250496263	-2.39885260441068	0.0179494098614357	0.0497066994504451	-3.66435932275186
snoRNA__Homo_sapiens300197_SNORD81&snoRNA__Homo_sapiens300426_SNORD81L4	snoRNA:SNORD81L4	0.459442379753019	0.0801113404818769	0.83877341902416	7.48316617352145	2.39749965866653	0.0180127793034517	0.0497066994504451	-3.64508189013439
hsa-miR-421	hsa-miR-421	-0.684418371532137	-1.24960961374875	-0.119227129315528	4.20430269203018	-2.3970225351749	0.0180351741368872	0.0497066994504451	-3.67223771705448
hsa-miR-148b-5p	hsa-miR-148b-5p	-0.563998722198901	-1.03277165659002	-0.0952257878077831	4.68261709995798	-2.38155970354304	0.018774446648955	0.0516183083049129	-3.70999644038582
ENSG00000170500.13	ENSG00000170500.13	0.702969985276872	0.11751994065215	1.28842002990159	1.90784043028865	2.37680099726615	0.0190072959591219	0.0521316612471061	-3.41559574368591
hsa-miR-324-5p	hsa-miR-324-5p	-0.77121271446837	-1.41435532249551	-0.128070106441229	5.16897059800106	-2.37362867863437	0.0191639377838356	0.0524340186337391	-3.7287013056194
hsa-miR-324-3p	hsa-miR-324-3p	-0.626346815916688	-1.14914117845323	-0.103552453380147	7.50953530182862	-2.37153675728775	0.0192678559810112	0.0525910078708759	-3.69667240463957
hsa-miR-186-5p	hsa-miR-186-5p	-0.562216575354007	-1.03200638844519	-0.0924267622628263	10.8472270848468	-2.3688956595922	0.0193997668168942	0.05282346145323	-3.7352218562508
hsa-miR-3940-3p	hsa-miR-3940-3p	-0.65684812489354	-1.2064405710525	-0.107255678734575	7.27727689330332	-2.36575677034472	0.0195575783006559	0.0531251525955317	-3.71051287760558
lncRNA__URS000075A69B_9606_Homo_sapiens_long_intergenic_non-protein_coding_RNA_324_LINC00324_&tRNA__Homo_sapiens_tRNA-Pro-TGG-3-1&tRNA__Homo_sapiens_tRNA-Pro-TGG-3-2&tRNA__Homo_sapiens_tRNA-Pro-TGG-3-3&tRNA__Homo_sapiens_tRNA-Pro-TGG-3-4&tRNA__Homo_sapiens_tRNA-Pro-TGG-3-5&tRNA__Homo_sapiens_tRNA-Pro-CGG-1-1&tRNA__Homo_sapiens_tRNA-Pro-CGG-1-2&tRNA__Homo_sapiens_tRNA-Pro-CGG-1-3&tRNA__Homo_sapien…	lncRNA:LINC00324 & tRNA-Pro-TGG-3-1 & tRNA-Pro-TGG-3-2 & tRNA-Pro-TGG-3-3 & tRNA-Pro-TGG-3-4 & tRNA-Pro-TGG-3-5 & tRNA-Pro-CGG-1-1 & tRNA-Pro-CGG-1-2 & tRNA-Pro-CGG-1-3 & tRNA-Pro-AGG-2-1 & tRNA-Pro-AGG-2-2 & tRNA-Pro-AGG-2-3 & tRNA-Pro-AGG-2-4 & tRNA-Pro-AGG-2-5 & tRNA-Pro-AGG-2-6 & tRNA-Pro-AGG-2-7 & tRNA-Pro-AGG-2-8 & tRNA-Pro-AGG-1-1 & tRNA-Pro-CGG-2-1	-0.460661321317158	-0.846296888577276	-0.0750257540570402	3.92353415764499	-2.36456114515022	0.0196179876925289	0.0531614534593709	-3.74118118702855
hsa-miR-532-3p	hsa-miR-532-3p	-0.702245410251971	-1.29081227118652	-0.113678549317418	8.28657539749194	-2.36177752724339	0.0197592705213503	0.0532945151737282	-3.72092689445387
rRNA__45S_pre-ribosomal_N1_(RNA45SN1)&rRNA__45S_pre-ribosomal_N5_(RNA45SN5)&rRNA__45S_pre-ribosomal_N4_(RNA45SN4)&rRNA__45S_pre-ribosomal_N2_(RNA45SN2)&rRNA__45S_pre-ribosomal_N3_(RNA45SN3)&rRNA__28S_ribosomal_N1_(RNA28SN1)&rRNA__28S_ribosomal_N5_(RNA28SN5)&rRNA__28S_ribosomal_N4_(RNA28SN4)&rRNA__28S_ribosomal_N2_(RNA28SN2)&rRNA__28S_ribosomal_N3_(RNA28SN3)&lncRNA__URS0000BC43B9_9606_Homo_sapiens…	RNA45SN1 & RNA45SN5 & RNA45SN4 & RNA45SN2 & RNA45SN3 & RNA28SN1 & RNA28SN5 & RNA28SN4 & RNA28SN2 & RNA28SN3 & lncRNA:URS0000BC43B9_9606_Homo_sapiensLOC105369147	0.952147630457313	0.15392259791988	1.75037266299475	1.8000240919326	2.36115680602193	0.0197908976556033	0.0532945151737282	-3.41657788862374
hsa-miR-197-3p	hsa-miR-197-3p	-0.546207586183193	-1.00418340642503	-0.088231765941357	9.69871784174397	-2.36081013350401	0.0198085808610317	0.0532945151737282	-3.7362963278938
yRNA__Y4&lncRNA__URS00003A520D_9606_Homo_sapiens_MCM3AP_antisense_RNA_1_MCM3AP-AS1__lncRNA&lncRNA__URS000075BD4C_9606_Homo_sapiens_MCM3AP_antisense_RNA_1_MCM3AP-AS1_	yRNA:Y4 & lncRNA:MCM3AP-AS1	-0.558271424738068	-1.02775568521165	-0.0887871642644894	2.01179334167513	-2.353803715269	0.0201689722538387	0.0541352461920135	-3.59247057711516
lncRNA__URS0000BC4452_9606_Homo_sapiens_SEMA6A_antisense_RNA_2_SEMA6A-AS2_	lncRNA:URS0000BC4452_9606_SEMA6A-AS2	-0.520476047666613	-0.959640427854921	-0.0813116674783045	3.43865502000494	-2.34595416210971	0.0205796001009299	0.0551065121186038	-3.76561564107148
ReverseComplement_ENSG00000111331.14	ReverseComplement_OAS3	0.373338798248934	0.058199122943115	0.688478473554753	3.25555186880841	2.34501661469105	0.0206291353359376	0.0551085648454125	-3.75906271395884
tRNA__Homo_sapiens_tRNA-Asp-GTC-2-10&tRNA__Homo_sapiens_tRNA-Asp-GTC-2-11&tRNA__Homo_sapiens_tRNA-Asp-GTC-2-1&tRNA__Homo_sapiens_tRNA-Asp-GTC-2-2&tRNA__Homo_sapiens_tRNA-Asp-GTC-2-3&tRNA__Homo_sapiens_tRNA-Asp-GTC-2-4&tRNA__Homo_sapiens_tRNA-Asp-GTC-2-5&tRNA__Homo_sapiens_tRNA-Asp-GTC-2-6&tRNA__Homo_sapiens_tRNA-Asp-GTC-2-7&tRNA__Homo_sapiens_tRNA-Asp-GTC-2-8&tRNA__Homo_sapiens_tRNA-Asp-GTC-2-9&t…	tRNA-Asp-GTC-2-10 & tRNA-Asp-GTC-2-11 & tRNA-Asp-GTC-2-1 & tRNA-Asp-GTC-2-2 & tRNA-Asp-GTC-2-3 & tRNA-Asp-GTC-2-4 & tRNA-Asp-GTC-2-5 & tRNA-Asp-GTC-2-6 & tRNA-Asp-GTC-2-7 & tRNA-Asp-GTC-2-8 & tRNA-Asp-GTC-2-9 & tRNA-Asp-GTC-1-1	-0.896006825735282	-1.65334770211077	-0.138665949359797	1.45142540995467	-2.34188628043325	0.0207952893314318	0.055421407888014	-3.46976244591862
MiR.hp__hsa-mir-106b	MiR.hp:hsa-mir-106b	-0.413039985043894	-0.762400821710154	-0.0636791483776344	2.21735197091518	-2.34025811278999	0.0208821762347614	0.0555220215183068	-3.70946820478956
ENSG00000148357.17	HMCN2	-0.650798198617067	-1.20167521441748	-0.0999211828166576	2.65323785467304	-2.33850106248538	0.0209763000914252	0.0556413593974424	-3.7479711405323
hsa-miR-6857-3p	hsa-miR-6857-3p	0.352462107768914	0.0535581821890561	0.651366033348773	2.92972477902878	2.33413890480932	0.0212115971389689	0.0561337348174119	-3.77030078570819
snoRNA__Homo_sapiens300589_SNORA46	snoRNA:SNORA46	-0.435858688550993	-0.805897094913328	-0.0658202821886578	2.54974216026828	-2.33155029345541	0.021352325790074	0.0563418912443284	-3.75520509807418
ReverseComplement_ENSG00000085265.11	ReverseComplement_FCN1	-0.406732834065504	-0.752145983626493	-0.0613196845045141	6.19317290727217	-2.33086031792799	0.0213899746405459	0.0563418912443284	-3.81187728361098
lncRNA__URS00008E3A09_9606_Homo_sapiens_MIR194-2_host_gene_MIR194-2HG_&MiR.hp__hsa-mir-194-2	lncRNA:URS00008E3A09_9606_Homo_sapiens_MIR194-2_host_gene_MIR194-2HG & MiR.hp:hsa-mir-194-2	-0.648315023450963	-1.19944988598056	-0.0971801609213627	4.68100877834592	-2.32848842938667	0.0215198445832289	0.0565521497187178	-3.82749689806689
snoRNA__Homo_sapiens300738_SNORD67	snoRNA:SNORD67	0.58692819953929	0.087354454638068	1.08650194444051	1.79699292315004	2.32557983101307	0.0216800496104678	0.0568409653360293	-3.49969725678956
tRNA__Homo_sapiens_tRNA-SeC-TCA-1-1	tRNA-SeC-TCA-1-1	-0.47649498301865	-0.882393590010777	-0.0705963760265235	7.16492377248971	-2.32373529022824	0.0217821901943396	0.0569765623138977	-3.80236584561907
lncRNA__URS0000394A79_9606_Homo_sapiens_long_intergenic_non-protein_coding_RNA_1714_LINC01714_&lncRNA__URS000075E3E5_9606_Homo_sapiens_long_intergenic_non-protein_coding_RNA_1343_LINC01343_&lncRNA__URS0000759B1D_9606_Homo_sapiens_long_intergenic_non-protein_coding_RNA_1299_LINC01299_&lncRNA__URS000075CB2F_9606_Homo_sapiens_PHKA2_antisense_RNA_1_PHKA2-AS1_	lncRNA:PHKA2-AS1	-0.752159428878014	-1.39543364935372	-0.108885208402305	1.62207648811334	-2.31451307766475	0.0222992491651106	0.0581042639146944	-3.60823155513703
hsa-miR-548e-3p	hsa-miR-548e-3p	-0.736110795289971	-1.36574077759076	-0.106480812989179	1.62277780790746	-2.31421480959438	0.022316150919449	0.0581042639146944	-3.60848081274404
ReverseComplement_ENSG00000167522.16	ReverseComplement_ENSG00000167522.16	-0.553868419528264	-1.02787849207311	-0.0798583469834164	2.51909716615479	-2.31294291913035	0.0223883508896628	0.0581582448398138	-3.79935267405981
snoRNA__Homo_sapiens300559_SNORD41	snoRNA:SNORD41	0.689475491710248	0.0989419119209041	1.28000907149959	3.00989800814486	2.31110734181174	0.0224929114306523	0.0582958484326538	-3.76362091618566
MiR.hp__hsa-let-7a-3	MiR.hp:hsa-let-7a-3	-0.585279796076803	-1.08804969681926	-0.0825098953343435	2.43921068918197	-2.30430596817491	0.0228840949945785	0.0591739756152716	-3.81463711170699
ReverseComplement_ENSG00000160145.16	ReverseComplement_ENSG00000160145.16	1.29321151543452	0.179941266722116	2.40648176414692	2.0081882189345	2.29940166885734	0.0231698676388894	0.0597761425386873	-3.48787191249248
snRNA__URS000032B6B6_9606_Homo_sapiens_(human)_RNA,_U1_small_nuclear_3&snRNA__URS00000081EA_9606_Homo_sapiens_(human)_RNA,_variant_U1_small_nuclear_7&snRNA__URS000012964C_9606_Homo_sapiens_(human)_RNA,_variant_U1_small_nuclear_2A	human_RNA,_U1_small_nuclear_3 & human_RNA,_variant_U1_small_nuclear_7 & human_RNA,_variant_U1_small_nuclear_2A	0.562284575482839	0.077950449819688	1.04661870114599	2.98700072746032	2.29803681683706	0.0232499532016751	0.0598461209974782	-3.83105287563277
ENSG00000151090.20	ENSG00000151090.20	-0.856797386078179	-1.5954515458015	-0.118143226354859	1.48557654542086	-2.29605806695826	0.0233664924969889	0.059902189498272	-3.61630676909188
ENSG00000143549.21	TPM3	0.434496774115541	0.0597295735799506	0.809263974651131	4.45937814879735	2.29493750741913	0.0234327156893534	0.059902189498272	-3.89363445932486
hsa-miR-339-5p	hsa-miR-339-5p	-0.499699434455505	-0.930883196107379	-0.0685156728036312	7.61597680422446	-2.29399434543474	0.0234885827275851	0.059902189498272	-3.86569675632805
hsa-miR-151a-3p	hsa-miR-151a-3p	-0.472000654207223	-0.879492991869318	-0.0645083165451286	10.7658584322071	-2.29281511388664	0.0235585976377295	0.059902189498272	-3.9016453141797
ReverseComplement_ENSG00000168056.17	ReverseComplement_LTBP3	-0.709066726695718	-1.32123541817209	-0.0968980352193478	2.38853442078966	-2.29277730413196	0.0235608455589203	0.059902189498272	-3.82422537020248
hsa-miR-6734-3p	hsa-miR-6734-3p	-0.51255878885682	-0.955167440362408	-0.0699501373512327	3.00023837266462	-2.29229057222507	0.0235898002891425	0.059902189498272	-3.87313422960579
ENSG00000110911.17	SLC11A2	0.274664296168054	0.0361601070332767	0.513168485302832	4.50848685820283	2.2795655205207	0.0243579593939116	0.0617141123657402	-3.93046453368284
hsa-miR-378a-5p	hsa-miR-378a-5p	-0.555819650577813	-1.03925282814794	-0.0723864730076827	4.32140089849102	-2.27584838651427	0.0245864500902311	0.0621536657761995	-3.93951040735917
MiR.hp__hsa-mir-3130-1&MiR.hp__hsa-mir-3130-2	MiR.hp:hsa-mir-3130-1 & MiR.hp:hsa-mir-3130-2	-0.711098800131051	-1.33013976801792	-0.0920578322441822	1.76238772439842	-2.27382185568417	0.0247118101363197	0.0623311282456279	-3.77890682826298
hsa-miR-501-5p	hsa-miR-501-5p	-0.69150161155887	-1.29458008595768	-0.0884231371600617	2.68013758298657	-2.26968324241081	0.0249695644901831	0.0628409974919975	-3.90171035793159
hsa-miR-744-5p	hsa-miR-744-5p	-0.223610643204891	-0.418885932494389	-0.0283353539153929	8.26928079004048	-2.26668443867966	0.0251578004869349	0.0631740323338588	-3.92655676837741
snoRNA__Homo_sapiens300669_SNORD21	snoRNA:SNORD21	0.342990906188947	0.0431511607694007	0.642830651608494	5.17957194723577	2.26432774105749	0.0253066026435592	0.0634067871113568	-3.96641792740367
hsa-miR-10a-5p	hsa-miR-10a-5p	-0.525118063637478	-0.984406449128923	-0.0658296781460318	6.0401883754732	-2.26317103889332	0.0253799186218523	0.0634497965546307	-3.95792435652081
hsa-miR-3173-5p	hsa-miR-3173-5p	0.487435163442573	0.0609258296769348	0.913944497208211	6.04809504330732	2.26221666958374	0.0254405500227841	0.0634609746705211	-3.9609324107646
snoRNA__Homo_sapiens300685_SNORD83A	snoRNA:SNORD83A	0.91827323503901	0.114405513462473	1.72214095661555	2.18463914858748	2.26117001554152	0.0255071901241658	0.0634870591196198	-3.69366567805983
hsa-miR-1255a	hsa-miR-1255a	-0.761921683504607	-1.42945918795641	-0.0943841790528042	1.53121743918451	-2.25933455508834	0.0256244224129564	0.0636386754431663	-3.74244413918265
ENSG00000111843.14&ReverseComplement_ENSG00000171843.17&ReverseComplement_ENSG00000164284.15	ENSG00000111843.14 & ReverseComplement_ENSG00000171843.17 & ReverseComplement_ENSG00000164284.15	1.29586449924374	0.15889428501425	2.43283471347322	1.40007369127789	2.25608982605887	0.0258328202752747	0.0639934373913175	-3.49066149180616
hsa-miR-550a-3-5p	hsa-miR-550a-3-5p	-0.272169680760713	-0.511045198602173	-0.0332941629192541	4.67965941944641	-2.25535018886701	0.0258805317591434	0.0639934373913175	-3.98550545539702
hsa-miR-6747-3p	hsa-miR-6747-3p	0.493316339787839	0.0600275430610486	0.92660513651463	3.08459602969629	2.2536886772766	0.0259879915525393	0.0641188437868327	-3.95225934771088
snoRNA__Homo_sapiens300614_SNORD66&snoRNA__Homo_sapiens300381_SNORD66L1	snoRNA:SNORD66L1	1.02078844513409	0.123317268932312	1.91825962133586	2.1911346969708	2.25144383864415	0.0261337986164233	0.0643381098835693	-3.69818389260852
hsa-miR-142-5p	hsa-miR-142-5p	-0.536457873498165	-1.00891625150073	-0.0639994954955967	11.7923637397938	-2.24759445102775	0.0263854909466738	0.0648165321081335	-4.01379459430509
vault__VTRNA2-1	vault:VTRNA2-1	-0.451910726193126	-0.850493921042042	-0.0533275313442101	6.7267368604741	-2.24429296290123	0.0266030451688451	0.0652091996546529	-3.98257778555806
hsa-miR-155-5p	hsa-miR-155-5p	-0.463217454808765	-0.872575651930404	-0.0538592576871264	5.70729134087323	-2.23989317692844	0.0268954093881049	0.065783144174369	-4.01561631734233
lncRNA__URS00008E3A09_9606_Homo_sapiens_MIR194-2_host_gene_MIR194-2HG_&MiR.hp__hsa-mir-192	lncRNA:URS00008E3A09_9606_Homo_sapiens_MIR194-2_host_gene_MIR194-2HG & MiR.hp:hsa-mir-192	-0.450720919619565	-0.849614372276534	-0.0518274669625962	2.78468750406	-2.23664310222742	0.0271131752314048	0.0660583142174775	-3.98334989460807
hsa-miR-18a-3p	hsa-miR-18a-3p	-0.313659716237858	-0.591318022746959	-0.0360014097287572	9.22851353548068	-2.23611408332218	0.0271487666576846	0.0660583142174775	-4.00151183575109
hsa-miR-200c-3p	hsa-miR-200c-3p	-0.429766205942964	-0.810291687718395	-0.0492407241675336	4.04140096960145	-2.23560153948244	0.0271832885939177	0.0660583142174775	-4.02216565479188
ReverseComplement_ENSG00000275700.6	ReverseComplement_AATF	-0.570649083657842	-1.07779498833811	-0.0635031789775703	2.6159642058714	-2.22731726515265	0.027746610864344	0.0672825542418642	-3.99755978202803
ReverseComplement_lncRNA__URS000081220A_9606_Homo_sapiens_long_intergenic_non-protein_coding_RNA_434_LINC00434_	ReverseComplement_lncRNA:LINC00434	-0.519938636043736	-0.982313724121945	-0.0575635479655263	6.44646086502528	-2.22588921712237	0.0278447395155077	0.0673759221681451	-4.02962033828604
ENSG00000170801.10	HTRA3	0.809387456665475	0.0890357749277043	1.52973913840325	2.96461854791393	2.22411775680892	0.0279668865972131	0.067415664671954	-3.95903240060272
snRNA__URS000032B6B6_9606_Homo_sapiens_(human)_RNA,_U1_small_nuclear_3&snRNA__URS0000669D0F_9606_Homo_sapiens_(human)_RNA,_variant_U1_small_nuclear_17&snRNA__URS000069B06F_9606_Homo_sapiens_(human)_RNA,_variant_U1_small_nuclear_15	human_RNA,_U1_small_nuclear_3 & human_RNA,_variant_U1_small_nuclear_17 & human_RNA,_variant_U1_small_nuclear_15	0.408001005950366	0.0448495711111538	0.771152440789578	5.50396176184683	2.22392097824767	0.0279804838328729	0.067415664671954	-4.051420344318
snoRNA__Homo_sapiens300593_SNORD111	snoRNA:SNORD111	0.498633153571813	0.0543718759125722	0.942894431231053	2.59246356109011	2.22171614874151	0.0281332305662798	0.0676394692338216	-3.92169550896286
ENSG00000198015.14	MRPL42	0.5585596331237	0.0594189903862701	1.05770027586113	3.58104903152904	2.21509570199772	0.0285962631062818	0.068606745881313	-4.04073787748533
hsa-miR-22-3p	hsa-miR-22-3p	-0.477746155402981	-0.905071146075763	-0.050421164730199	11.7038100396901	-2.21301720895149	0.0287429962909063	0.0688126817981444	-4.08800753877174
hsa-miR-1271-5p	hsa-miR-1271-5p	-0.485363143602385	-0.920146653548182	-0.0505796336565877	2.26226088337031	-2.20973203954639	0.028976254294485	0.0692244552912645	-3.99042823120349
hsa-miR-326	hsa-miR-326	-0.408549905209424	-0.775421475896689	-0.0416783345221583	6.04238155270249	-2.20433165401837	0.029363284516934	0.0700010791226486	-4.08470009193521
MiR.hp__hsa-mir-128-1	MiR.hp:hsa-mir-128-1	-0.453883371901442	-0.862364982200587	-0.0454017616022978	5.90241796679992	-2.19946798662785	0.0297156947403955	0.0706920738034673	-4.09316282518383
ReverseComplement_ENSG00000150275.20	ReverseComplement_PCDH15	0.458026944768929	0.0438676104699902	0.872186279067867	3.07211183766309	2.18911942971482	0.0304777966128879	0.0723527524633684	-4.06384911379798
hsa-miR-21-3p	hsa-miR-21-3p	-0.751995259283343	-1.43231024696863	-0.0716802715980566	1.63134054363181	-2.18801828013366	0.030559880675408	0.0723955244511762	-3.88064126534752
ReverseComplement_ENSG00000132688.11&ENSG00000099365.11	ReverseComplement_NES & STX1B	-0.436018454826006	-0.830641417747702	-0.0413954919043086	3.16274979352481	-2.18709879143129	0.0306285701962886	0.0724064525560798	-4.09787279429264
snoRNA__Homo_sapiens300249_SNORD32B	snoRNA:SNORD32B	0.605097254136702	0.055843699544957	1.15435080872845	3.15222179288355	2.18071137058367	0.0311094512359731	0.0733897283854898	-4.07208567755257
hsa-miR-140-3p	hsa-miR-140-3p	-0.487225946774247	-0.929935267388115	-0.0445166261603787	13.1831254391243	-2.17850030359143	0.0312774342359453	0.0736322930971213	-4.19756800063244
hsa-miR-766-3p	hsa-miR-766-3p	-0.737642456683662	-1.40851514253005	-0.0667697708372728	4.71985244215024	-2.17646494924015	0.0314327635011037	0.0738441221543602	-4.14974863483462
hsa-miR-18b-3p	hsa-miR-18b-3p	-0.548968813333228	-1.04846962665178	-0.0494680000146761	5.76454035634227	-2.1754913232851	0.0315073028843569	0.0738656685878077	-4.14774003711305
hsa-miR-2110	hsa-miR-2110	0.364219334912968	0.0324920086200294	0.695946661205906	7.59940934697619	2.17333978768355	0.0316725657954295	0.0740993775338206	-4.1216266289836
hsa-miR-5010-3p	hsa-miR-5010-3p	-0.456807221196019	-0.874057758117883	-0.0395566842741559	9.27375455701979	-2.16711490193187	0.0321549538558593	0.075072516233721	-4.14499598811009
hsa-miR-584-3p	hsa-miR-584-3p	-0.79838742019623	-1.5295068282041	-0.0672680121883599	2.74552026316423	-2.16157970848371	0.0325892356216463	0.0759295592834234	-4.1331101430297
tRNA__Homo_sapiens_tRNA-Gly-GCC-2-1&tRNA__Homo_sapiens_tRNA-Gly-GCC-2-2&tRNA__Homo_sapiens_tRNA-Gly-GCC-2-3&tRNA__Homo_sapiens_tRNA-Gly-GCC-2-4&tRNA__Homo_sapiens_tRNA-Gly-GCC-2-5&tRNA__Homo_sapiens_tRNA-Gly-GCC-2-6&tRNA__Homo_sapiens_tRNA-Gly-GCC-3-1&tRNA__Homo_sapiens_tRNA-Gly-GCC-5-1&tRNA__Homo_sapiens_tRNA-Gly-CCC-1-1&tRNA__Homo_sapiens_tRNA-Gly-CCC-1-2&tRNA__Homo_sapiens_tRNA-Gly-GCC-1-1&tRN…	tRNA-Gly-GCC-2-1 & tRNA-Gly-GCC-2-2 & tRNA-Gly-GCC-2-3 & tRNA-Gly-GCC-2-4 & tRNA-Gly-GCC-2-5 & tRNA-Gly-GCC-2-6 & tRNA-Gly-GCC-3-1 & tRNA-Gly-GCC-5-1 & tRNA-Gly-CCC-1-1 & tRNA-Gly-CCC-1-2 & tRNA-Gly-GCC-1-1 & tRNA-Gly-GCC-1-2 & tRNA-Gly-GCC-1-3 & tRNA-Gly-GCC-1-4 & tRNA-Gly-GCC-1-5	-0.428727891443967	-0.822117303105548	-0.0353384797823854	3.73121893252738	-2.15727223384104	0.0329307022712459	0.0765646221985767	-4.17794081944617
ENSG00000204427.12	ABHD16A	0.53148500936063	0.0434216255540179	1.01954839316724	3.19011897593235	2.15556277570004	0.0330670731594379	0.0765646221985767	-4.15155047023861
MiR.hp__hsa-mir-2110	MiR.hp:hsa-mir-2110	0.465864912784612	0.0380477866616478	0.893682038907577	6.06289438440787	2.15549846716343	0.0330722128657147	0.0765646221985767	-4.18310980806336
hsa-miR-25-3p	hsa-miR-25-3p	-0.40132938191414	-0.77001129666883	-0.0326474671594496	14.3574455824956	-2.15474064579727	0.0331328320841628	0.0765646221985767	-4.27941340916582
ReverseComplement_ENSG00000236609.4	ReverseComplement_ZNF853	-0.537679509519141	-1.03308007859044	-0.0422789404478391	3.72564246690459	-2.14838873853439	0.033644725776858	0.0775888574037745	-4.19432723089095
snoRNA__Homo_sapiens300757_SNORD2	snoRNA:SNORD2	0.661349234117986	0.0512370623276792	1.27146140590829	5.47155202038789	2.14569034880427	0.033864249892975	0.0779360537251767	-4.21251319444939
snoRNA__Homo_sapiens300759_SNORD5	snoRNA:SNORD5	0.938276789522851	0.0719057290196192	1.80464785002608	2.39390663542771	2.14374398199766	0.0340233627094755	0.0781430891498115	-3.97445173286856
hsa-miR-484	hsa-miR-484	-0.509548320079562	-0.980611172607593	-0.03848546755153	13.2968289361947	-2.14117615670367	0.0342342683077797	0.0784679983525173	-4.27677782852008
MiR.hp__hsa-mir-486-2	MiR.hp:hsa-mir-486-2	0.299435409027058	0.022293391898832	0.576577426155285	10.8047545541803	2.13868421507129	0.0344400216422973	0.07877980659068	-4.22267950467932
snoRNA__Homo_sapiens300446_SNORD87	snoRNA:SNORD87	0.434698097013306	0.0321727406298052	0.837223453396807	3.94039091048253	2.13766859965176	0.0345241846996951	0.0788127852740515	-4.20760713389109
ENSG00000167112.10	ENSG00000167112.10	0.534154107079952	0.0380867185302757	1.03022149562963	1.98075044579735	2.13143344750359	0.0350447931526052	0.0797553697252932	-3.97180112532238
hsa-miR-1304-3p	hsa-miR-1304-3p	-0.347400325465563	-0.67009025529494	-0.0247103956361869	4.79196009248546	-2.13103552945255	0.0350782466844874	0.0797553697252932	-4.24351713973777
MiR.hp__hsa-mir-181a-1&MiR.hp__hsa-mir-181a-2	MiR.hp:hsa-mir-181a-1 & MiR.hp:hsa-mir-181a-2	-0.634733249589329	-1.22605364361252	-0.0434128555661377	9.64082883389074	-2.12478148485959	0.0356076692192354	0.08079651850951	-4.23676319072692
lncRNA__URS000075E68F_9606_Homo_sapiens_NR2F2_antisense_RNA_1_NR2F2-AS1__lncRNA&lncRNA__URS0000394A79_9606_Homo_sapiens_long_intergenic_non-protein_coding_RNA_1714_LINC01714_	lncRNA:NR2F2-AS1 & lncRNA:LINC01714	-0.255191128258462	-0.49381987344196	-0.0165623830749648	4.33468337781061	-2.11684323270005	0.0362895903432427	0.0821788318394073	-4.26923937247954
ReverseComplement_ENSG00000101940.18	ReverseComplement_WDR13	0.435660212122452	0.0273963221186969	0.843924102126208	4.54444388332676	2.1122864418694	0.0366861006092899	0.0829105873769951	-4.27653274940796
snoRNA__Homo_sapiens300575_SNORD90	snoRNA:SNORD90	0.486208546872218	0.0298855110375528	0.942531582706883	3.15655018563531	2.10909468798151	0.036966051652697	0.0833588510515544	-4.21422921394217
hsa-miR-877-5p	hsa-miR-877-5p	-0.622716877347613	-1.20736509921728	-0.0380686554779419	2.70719175251409	-2.10834600530714	0.0370319851574162	0.0833588510515544	-4.22978653211472
hsa-miR-4646-3p	hsa-miR-4646-3p	-0.374356038808857	-0.72599324700069	-0.0227188306170237	3.76204239623415	-2.10734626582265	0.0371201862644814	0.083391273317821	-4.27798930915191
snoRNA__Homo_sapiens300166_SNORD28	snoRNA:SNORD28	1.46806123583703	0.0874252286948243	2.84869724297924	1.69195293659657	2.10480010984698	0.0373456366709636	0.083731288567835	-3.83970880800508
ReverseComplement_ENSG00000138246.17	ReverseComplement_DNAJC13	0.424211147263957	0.0243233862368319	0.824098908291082	1.91069892230479	2.09985760937389	0.0377866415650594	0.0845522870663706	-4.07873837200029
lncRNA__URS000075ACCB_9606_Homo_sapiens_human__non-protein_coding_lnc-CNTNAP3B-49:2&lncRNA__URS000075B5AE_9606_Homo_sapiens_long_intergenic_non-protein_coding_RNA_1189_LINC01189_	lncRNA:lncRNA:LINC01189	-0.363177040655231	-0.705753782126473	-0.0206002991839882	2.56059705813714	-2.09848753317061	0.0379096804793779	0.0846599583828005	-4.25313953157657
snoRNA__Homo_sapiens300783_SCARNA17	snoRNA:SCARNA17	0.737964138168385	0.0413302640264185	1.43459801231035	1.64261712346348	2.09689435836701	0.0380531882423375	0.0848128258655647	-3.88860738592839
snoRNA__Homo_sapiens300774_SCARNA7	snoRNA:SCARNA7	0.776033699106034	0.0396817675640839	1.51238563064798	1.53739088641666	2.08612838600812	0.0390352609863895	0.0868304033752364	-3.90646182462078
snoRNA__Homo_sapiens300506_SNORD51	snoRNA:SNORD51	-0.411947522584772	-0.803043072272979	-0.0208519728965646	2.78004851032228	-2.08499445067244	0.0391399560559657	0.0868922403600024	-4.26796117472756
hsa-miR-99a-5p	hsa-miR-99a-5p	-0.470162061108479	-0.917463423768883	-0.0228606984480738	6.74570830000328	-2.0806222692028	0.0395458976897291	0.0876213027243018	-4.31625618573816
ReverseComplement_ENSG00000138821.14&ReverseComplement_ENSG00000140057.9	ReverseComplement_SLC39A8 & ReverseComplement_AK7	-0.501397179520839	-0.978971699105965	-0.0238226599357122	3.48763791013	-2.07819655835013	0.0397726727337845	0.0877856994702916	-4.33356985345366
lncRNA__URS000075996B_9606_Homo_sapiens_EMC3_antisense_RNA_1_EMC3-AS1_&lncRNA__URS000075B250_9606_Homo_sapiens_human__non-protein_coding_lnc-HNRNPUL2-BSCL2-1:1	lncRNA:EMC3-AS1 & lncRNA:lnc-HNRNPUL2-BSCL2-1:1	-0.709466188793278	-1.38524504270838	-0.0336873348781769	2.99512613810974	-2.07813131719157	0.0397787873980863	0.0877856994702916	-4.30680450521848
ENSG00000196422.11	PPP1R26	-0.555569177707943	-1.08496041257625	-0.0261779428396343	2.68046105611812	-2.07733854410181	0.0398531538303182	0.0877856994702916	-4.3072608463836
tRNA__Homo_sapiens_tRNA-Gly-GCC-5-1	tRNA-Gly-GCC-5-1	-0.448246452948861	-0.875957756488598	-0.0205351494091244	1.98690389051702	-2.07449320098423	0.0401210466623143	0.0882038574482784	-4.20651028614546
hsa-miR-106b-3p	hsa-miR-106b-3p	-0.38436673932182	-0.751875230796681	-0.0168582478469589	11.7829818555679	-2.07025719894994	0.0405227355080735	0.0887773522023343	-4.37985855385887
MiR.hp__hsa-mir-12136	MiR.hp:hsa-mir-12136	-0.658947124585886	-1.28904505551101	-0.0288491936607601	2.86831525441237	-2.07008603620343	0.0405390387047827	0.0887773522023343	-4.31051149421868
snoRNA__Homo_sapiens300200_SNORD79	snoRNA:SNORD79	0.739813104355542	0.0309578795031747	1.44866832920791	3.94172149738247	2.06590504895098	0.0409390279483278	0.0894798870050492	-4.34203381302625
lncRNA__URS00007E4CEC_9606_Homo_sapiens_uncharacterized_LOC221946_LOC221946__lncRNA&lncRNA__URS0000CCDFB4_9606_Homo_sapiens_MIR31_host_gene_MIR31HG_&lncRNA__URS0000CCDFC8_9606_Homo_sapiens_MIR31_host_gene_MIR31HG__lncRNA&lncRNA__URS0000CCE142_9606_Homo_sapiens_MIR31_host_gene_MIR31HG__lncRNA&lncRNA__URS0000CCE0D1_9606_Homo_sapiens_MIR31_host_gene_MIR31HG__lncRNA	lncRNA:URS00007E4CEC_9606_Homo_sapiensLOC221946 & lncRNA:URS0000CCDFB4_9606_Homo_sapiens_MIR31_host_gene_MIR31HG & lncRNA:URS0000CCDFC8_9606_Homo_sapiens_MIR31_host_gene_MIR31HG & lncRNA:URS0000CCE142_9606_Homo_sapiens_MIR31_host_gene_MIR31HG & lncRNA:URS0000CCE0D1_9606_Homo_sapiens_MIR31_host_gene_MIR31HG	-0.550703924541058	-1.07867072466717	-0.0227371244149452	1.88805589221726	-2.06470229115319	0.0410547192308175	0.089559522646378	-4.20505343633846
ReverseComplement_ENSG00000156413.15&ENSG00000101160.15	ReverseComplement_FUT6 & CTSZ	0.316370614835153	0.0127896327297392	0.619951596940566	6.73124045712889	2.06284909565936	0.0412335238212102	0.0896716103262048	-4.35916326963554
ENSG00000273079.7	GRIN2B	0.362864331829332	0.0145206801868144	0.71120798347185	2.96361433108777	2.06196962206997	0.0413186127287998	0.0896716103262048	-4.32331847899833
ReverseComplement_ENSG00000184898.7&ReverseComplement_ENSG00000198663.17	ReverseComplement_RBM43 & ReverseComplement_C6orf89	-0.349433071529154	-0.684925865240139	-0.013940277818168	4.83944631327852	-2.06170579545983	0.0413441672388962	0.0896716103262048	-4.38131940919142
MiR.hp__hsa-mir-941-1&MiR.hp__hsa-mir-941-2&MiR.hp__hsa-mir-941-3&MiR.hp__hsa-mir-941-4&MiR.hp__hsa-mir-941-5	MiR.hp:hsa-mir-941-1 & MiR.hp:hsa-mir-941-2 & MiR.hp:hsa-mir-941-3 & MiR.hp:hsa-mir-941-4 & MiR.hp:hsa-mir-941-5	-0.306505357313842	-0.601962706903852	-0.0110480077238318	9.77547287033355	-2.05347374406431	0.0421483667608599	0.0912407173175703	-4.37748669010997
MiR.hp__hsa-mir-222	MiR.hp:hsa-mir-222	-0.405455250494382	-0.797278192823127	-0.0136323081656379	5.7476032026725	-2.04832539461491	0.0426580952027363	0.0921675861932925	-4.40159878982238
ENSG00000102104.9	RS1	0.605070882302119	0.0200740530697712	1.19006771153447	1.91768381135078	2.04738078924914	0.0427521894390451	0.092194606996414	-4.08972133026682
tRNA__Homo_sapiens_tRNA-Lys-TTT-3-1&tRNA__Homo_sapiens_tRNA-Lys-TTT-3-2&tRNA__Homo_sapiens_tRNA-Lys-TTT-3-3&tRNA__Homo_sapiens_tRNA-Lys-TTT-3-4&tRNA__Homo_sapiens_tRNA-Lys-TTT-3-5&tRNA__Homo_sapiens_tRNA-Lys-TTT-5-1&tRNA__Homo_sapiens_tRNA-Lys-TTT-4-1&tRNA__Homo_sapiens_tRNA-Lys-TTT-6-1	tRNA-Lys-TTT-3-1 & tRNA-Lys-TTT-3-2 & tRNA-Lys-TTT-3-3 & tRNA-Lys-TTT-3-4 & tRNA-Lys-TTT-3-5 & tRNA-Lys-TTT-5-1 & tRNA-Lys-TTT-4-1 & tRNA-Lys-TTT-6-1	-0.449599638936699	-0.884658699690819	-0.0145405781825783	2.42079865841342	-2.04561367355447	0.0429286927747425	0.0923989006389695	-4.34142070575511
ReverseComplement_ENSG00000053770.12&ReverseComplement_ENSG00000142733.17&ReverseComplement_ENSG00000163347.6&ReverseComplement_ENSG00000266074.10&ReverseComplement_ENSG00000204962.6&ENSG00000171132.14	ReverseComplement_AP5M1 & ReverseComplement_MAP3K6 & ReverseComplement_CLDN1 & ReverseComplement_BAHCC1 & ReverseComplement_PCDHA8 & PRKCE	-0.490821601518236	-0.966539394870408	-0.0151038081660638	3.78595021855802	-2.04230290264195	0.0432610584596595	0.0929372548658085	-4.40948577074781
MiR.hp__hsa-mir-3688-2&MiR.hp__hsa-mir-3688-1	MiR.hp:hsa-mir-3688-2 & MiR.hp:hsa-mir-3688-1	-0.532687923061107	-1.05002789016776	-0.0153479559544505	3.23955192380089	-2.03818077910527	0.0436779491153986	0.0936473880933555	-4.40293186157576
lncRNA__URS000075E0DA_9606_Homo_sapiens_uncharacterized_LOC101929384_LOC101929384__lncRNA	lncRNA:URS000075E0DA_9606_Homo_sapiensLOC101929384	-0.434528409779762	-0.856698919015272	-0.0123579005442521	1.98076957584943	-2.03739936270485	0.0437573636400812	0.0936473880933555	-4.28619922316149
lncRNA__URS00004F6E74_9606_Homo_sapiens_long_intergenic_non-protein_coding_RNA_858_LINC00858_	lncRNA:LINC00858	0.508030295983272	0.0135707195863449	1.0024898723802	3.06638479619056	2.0337834153392	0.0441264574784116	0.0942587844056808	-4.38041125117573
snoRNA__Homo_sapiens300614_SNORD66	snoRNA:SNORD66	0.450886867369429	0.0114295970994457	0.890344137639413	6.59968102190632	2.03093869661569	0.0444186955404455	0.094381154716526	-4.42428946656905
ENSG00000072274.13	TFRC	0.219595831371216	0.00552533498671606	0.433666327755716	3.06195271936439	2.03054752017917	0.0444590101127937	0.094381154716526	-4.39185035694054
snoRNA__Homo_sapiens300742_SNORD15B	snoRNA:SNORD15B	0.544318012364388	0.0136046426515893	1.07503138207719	3.25152529106202	2.0301987670333	0.0444949788953194	0.094381154716526	-4.37299924712412
snoRNA__Homo_sapiens300198_SNORD47	snoRNA:SNORD47	0.465208940302658	0.0113972651262441	0.919020615479071	5.41679561455082	2.02916923737737	0.0446013048166846	0.094381154716526	-4.44387145839296
hsa-miR-382-5p	hsa-miR-382-5p	-0.637748451831935	-1.25987271494274	-0.0156241887211261	1.97487958812118	-2.02916870514693	0.0446013598394911	0.094381154716526	-4.26957696518036
lncRNA__URS000075E322_9606_Homo_sapiens_long_intergenic_non-protein_coding_RNA_1749_LINC01749_	lncRNA:LINC01749	-0.27142391714542	-0.536465934490101	-0.00638189980073917	3.82570704363215	-2.0271191085048	0.0448136806752533	0.094653194697264	-4.4386515056712
ENSG00000229809.9	ZNF688	0.348108414790179	0.00766832481486346	0.688548504765494	2.73639991883182	2.02404287130369	0.0451339719627909	0.0951518438767793	-4.36094131431268
snRNA__URS0000734D8F_9606_Homo_sapiens_(human)_RNA_component_of_7SK_nuclear_ribonucleoprotein	human_RNA_component_of_7SK_nuclear_ribonucleoprotein	0.367666142765329	0.00532364468130342	0.730008640849354	3.84661136875787	2.00853889811809	0.0467781027698515	0.0984343689570432	-4.46581576463769
hsa-miR-3613-3p	hsa-miR-3613-3p	-0.858781755408778	-1.70553136389081	-0.0120321469267469	3.60924117914084	-2.00758382069707	0.046881031823936	0.098467594723137	-4.47243888913315
hsa-miR-589-5p	hsa-miR-589-5p	-0.321729278499248	-0.639978038611227	-0.00348051838726887	6.25308959429535	-2.00110439970135	0.0475844269452833	0.099759559273043	-4.48162965174162
ReverseComplement_ENSG00000138246.17&ReverseComplement_ENSG00000078369.18	ReverseComplement_DNAJC13 & ReverseComplement_GNB1	0.354478623722414	0.00214774728841005	0.706809500156418	2.46598584497861	1.99152255253059	0.0486410654356575	0.101785933226469	-4.39005820405654
snRNA__URS000032B6B6_9606_Homo_sapiens_(human)_RNA,_U1_small_nuclear_3&snRNA__URS00000081EA_9606_Homo_sapiens_(human)_RNA,_variant_U1_small_nuclear_7&snRNA__URS000012964C_9606_Homo_sapiens_(human)_RNA,_variant_U1_small_nuclear_2A&snRNA__URS0000162127_9606_Homo_sapiens_(human)_RNA,_variant_U1_small_nuclear_1&snRNA__URS000075AD80_9606_Homo_sapiens_(human)_RNA,_variant_U1_small_nuclear_19	human_RNA,_U1_small_nuclear_3 & human_RNA,_variant_U1_small_nuclear_7 & human_RNA,_variant_U1_small_nuclear_2A & human_RNA,_variant_U1_small_nuclear_1 & human_RNA,_variant_U1_small_nuclear_19	0.62031946734073	0.00295326184391087	1.23768567283755	5.18156160546442	1.98892515367768	0.0489309061711009	0.102097912843471	-4.5201392825674
snoRNA__Homo_sapiens300536_SNORD100	snoRNA:SNORD100	0.445013526687459	0.00171498478724419	0.888312068587674	5.34257205907831	1.98711403759634	0.0491338737550469	0.102097912843471	-4.52407640432212
hsa-miR-363-3p	hsa-miR-363-3p	-0.442912351182862	-0.884247274261634	-0.00157742810409012	11.5418489513749	-1.98653114645229	0.0491993489556695	0.102097912843471	-4.53545724200768
snoRNA__Homo_sapiens300684_SNORD83B	snoRNA:SNORD83B	0.315298151047106	0.00107436849232134	0.62952193360189	3.76952131058154	1.98622413076628	0.049233865309079	0.102097912843471	-4.50195203304274
MiR.hp__hsa-mir-191	MiR.hp:hsa-mir-191	-0.391214528111194	-0.781110052801671	-0.00131900342071645	6.55551217455712	-1.98615256816436	0.0492419137165415	0.102097912843471	-4.50285703958379
lncRNA__URS0000759BEC_9606_Homo_sapiens_DiGeorge_syndrome_critical_region_gene_9_DGCR9_	lncRNA:URS0000759BEC_9606_Homo_sapiens_DiGeorge_syndrome_critical_region_gene_9_DGCR9	-0.391436266992736	-0.783209803097668	0.000337269112195393	3.22385039891169	-1.97775206506454	0.0501944867843717	0.103882362758865	-4.51602573725454
hsa-miR-134-5p	hsa-miR-134-5p	-0.584891356510565	-1.17125311198475	0.00147039896361623	3.09288345503173	-1.97449232152072	0.0505683123603838	0.104464703779221	-4.51572113436694
snoRNA__Homo_sapiens300770_SNORD127	snoRNA:SNORD127	0.449563537531596	-0.00209885595530696	0.901225931018499	3.36277576822673	1.97025768619896	0.0510574616112284	0.105108944155144	-4.5075761229379
ReverseComplement_ENSG00000142733.17	ReverseComplement_MAP3K6	-0.438567597784207	-0.879343659256624	0.00220846368821093	3.14164593668948	-1.96953827084916	0.0511409596742522	0.105108944155144	-4.52939630510329
hsa-miR-339-3p	hsa-miR-339-3p	-0.388603828051007	-0.779195696658116	0.00198804055610197	5.84980472421302	-1.96938106820488	0.0511592206064858	0.105108944155144	-4.55096894575808
ENSG00000154358.23	OBSCN	-0.61565943363328	-1.23523055542252	0.00391168815596354	1.54896195880058	-1.96695875578152	0.0514412999786133	0.105496676907138	-4.25917633714594
lncRNA__URS0000A775F0_9606_Homo_sapiens_neighbor_of_BRCA1_lncRNA_2_NBR2__lncRNA	lncRNA:URS0000A775F0_9606_Homo_sapiens_neighbor_of_BRCA1_lncRNA_2_NBR2	0.227968049696953	-0.00218938091731344	0.458125480311219	6.91453602632392	1.96062648639765	0.0521849270380421	0.106827839769905	-4.54560850865361
hsa-miR-183-3p	hsa-miR-183-3p	-0.532492235270874	-1.07095521892539	0.00597074838363787	2.35969652279177	-1.95750692957412	0.052554604057541	0.107390058924089	-4.50101703762318
snoRNA__Homo_sapiens300395_SNORA16AL1yRNA__Y5	snoRNA:SNORA16AL1yRNA:Y5	-0.320679508061824	-0.645441178778991	0.0040821626553435	9.1543860578958	-1.95457492913301	0.0529040728656657	0.10790902949134	-4.55681362312665
ReverseComplement_ENSG00000114656.12&ENSG00000177646.20	ReverseComplement_CFAP92 & ACAD9	0.265619909921376	-0.00351044734914502	0.534750267191897	3.45935711248621	1.95363676376981	0.0530163082607478	0.107943114116478	-4.56283236739326
snoRNA__Homo_sapiens300647_SNORA56	snoRNA:SNORA56	-0.399606891500687	-0.806533983273209	0.00732020027183566	2.16950713594216	-1.94384775275295	0.0541994554556382	0.110153569541135	-4.49428550434554
snRNA__URS000032B6B6_9606_Homo_sapiens_(human)_RNA,_U1_small_nuclear_3&snRNA__URS00000081EA_9606_Homo_sapiens_(human)_RNA,_variant_U1_small_nuclear_7&snRNA__URS000012964C_9606_Homo_sapiens_(human)_RNA,_variant_U1_small_nuclear_2A&snRNA__URS0000162127_9606_Homo_sapiens_(human)_RNA,_variant_U1_small_nuclear_1&snRNA__URS00006C1430_9606_Homo_sapiens_(human)_RNA,_variant_U1_small_nuclear_14	human_RNA,_U1_small_nuclear_3 & human_RNA,_variant_U1_small_nuclear_7 & human_RNA,_variant_U1_small_nuclear_2A & human_RNA,_variant_U1_small_nuclear_1 & human_RNA,_variant_U1_small_nuclear_14	0.4158762241218	-0.00785678660285388	0.839609234846454	3.00730508931291	1.94275339023957	0.0543331009630696	0.110226937321847	-4.54696614339629
hsa-miR-939-5p	hsa-miR-939-5p	-0.438467371327371	-0.887787723539643	0.0108529808849006	1.81942726684858	-1.9316439235301	0.0557056306907696	0.112808893692777	-4.4032910633966
hsa-miR-30a-5p	hsa-miR-30a-5p	-0.587233341214428	-1.18958326007504	0.0151165776461888	4.88486577759662	-1.92977969019326	0.0559387903789674	0.113078413467322	-4.63171383567839
hsa-miR-502-3p	hsa-miR-502-3p	-0.383850114327039	-0.778282445489533	0.0105822168354545	5.74821125708071	-1.92634934716534	0.0563699734157392	0.11343654759637	-4.63158023581997
rRNA__45S_pre-ribosomal_N1_(RNA45SN1)&rRNA__45S_pre-ribosomal_N5_(RNA45SN5)&rRNA__45S_pre-ribosomal_N4_(RNA45SN4)&rRNA__45S_pre-ribosomal_N2_(RNA45SN2)&rRNA__45S_pre-ribosomal_N3_(RNA45SN3)&rRNA__28S_ribosomal_N1_(RNA28SN1)&rRNA__28S_ribosomal_N5_(RNA28SN5)&rRNA__28S_ribosomal_N4_(RNA28SN4)&rRNA__28S_ribosomal_N2_(RNA28SN2)&rRNA__28S_ribosomal_N3_(RNA28SN3)&lncRNA__URS000075BB79_9606_Homo_sapiens…	RNA45SN1 & RNA45SN5 & RNA45SN4 & RNA45SN2 & RNA45SN3 & RNA28SN1 & RNA28SN5 & RNA28SN4 & RNA28SN2 & RNA28SN3 & lncRNA:URS000075BB79_9606_Homo_sapiens_family_with_sequence_similarity_182_member_B_FAM182B & lncRNA:URS000075E27F_9606_Homo_sapiens_family_with_sequence_similarity_182_member_A_FAM182A & lncRNA:URS000075DBA6_9606_Homo_sapiensLOC101928009 & lncRNA:URS00007599C3_9606_Homo_sapiens_NKAIN3_in…	0.675015384346176	-0.0186151173957305	1.36864588608808	2.40380972413548	1.92633302637474	0.0563720315618786	0.11343654759637	-4.41487234631366
snoRNA__Homo_sapiens300776_SCARNA2	snoRNA:SCARNA2	0.409812121054659	-0.0113796617388997	0.831003903848218	2.29537916384407	1.92597564877287	0.0564171148222656	0.11343654759637	-4.43588213805448
snoRNA__Homo_sapiens300081_SNORD104	snoRNA:SNORD104	-0.341144005136252	-0.691915479284578	0.00962746901207362	10.3311989587646	-1.92512688052986	0.0565243088885779	0.113450211445991	-4.62569081778462
snoRNA__Homo_sapiens300550_SNORD63	snoRNA:SNORD63	0.433652120112257	-0.013098138915232	0.880402379139745	7.54611198423343	1.92142104490244	0.0569943447908973	0.114190797187436	-4.6149771231382
snoRNA__Homo_sapiens300661_SNORD55	snoRNA:SNORD55	0.5138274270038	-0.0163119614410161	1.04396681544862	5.79607648614644	1.91854986587216	0.0573607747260448	0.11472154945209	-4.6504794947682
snoRNA__Homo_sapiens300532_SNORD50A	snoRNA:SNORD50A	0.503750484495944	-0.0170541261062948	1.02455509509818	4.76183316975695	1.91463740264205	0.0578632875833963	0.115416524748893	-4.65416241256282
lncRNA__URS0000BC447A_9606_Homo_sapiens_uncharacterized_LOC100130027_LOC100130027__lncRNA	lncRNA:URS0000BC447A_9606_Homo_sapiensLOC100130027	0.206781945219714	-0.00704311350748083	0.420607003946908	4.02912205250406	1.9142554781032	0.0579125394094001	0.115416524748893	-4.6508702481174
hsa-let-7b-5p	hsa-let-7b-5p	-0.429930357622737	-0.875757921322803	0.0158972060773284	11.7559787262036	-1.90887319046865	0.0586103815245758	0.116537706204704	-4.68540845974823
MiR.hp__hsa-mir-484	MiR.hp:hsa-mir-484	-0.360003244967609	-0.733424579404693	0.0134180894694755	4.0583737247106	-1.90832865203452	0.058681375956174	0.116537706204704	-4.66418522327557
snoRNA__Homo_sapiens300262_SNORD60	snoRNA:SNORD60	0.353619778968323	-0.0146972048331277	0.721936762769774	6.71198865569396	1.90046854106306	0.0597142188438807	0.118380819813307	-4.66999779438969
lncRNA__URS0000BC44C1_9606_Homo_sapiens_growth_arrest_associated_lncRNA_1_GASAL1_	lncRNA:URS0000BC44C1_9606_Homo_sapiens_growth_arrest_associated_lncRNA_1_GASAL1	-0.353824407400393	-0.722703521468075	0.0150547066672883	2.0604977245833	-1.89867050518505	0.0599526195926051	0.118645289211285	-4.52329588337867
snoRNA__Homo_sapiens300202_SNORD44	snoRNA:SNORD44	0.483471213638578	-0.0219769345753307	0.988919361852486	6.74827644878413	1.89338918977549	0.0606574910147958	0.119830358123635	-4.68194468109963
ReverseComplement_ENSG00000163347.6	ReverseComplement_CLDN1	-0.488482197687878	-0.999690997386555	0.0227266020108	1.98438462525799	-1.89145625722366	0.0609172018567644	0.120133399822241	-4.55953351749398
MiR.hp__hsa-mir-186	MiR.hp:hsa-mir-186	-0.468979619362453	-0.960685077624988	0.022725838900083	1.95208981075356	-1.8879688419732	0.0613881335250958	0.120851203629544	-4.54767963900605
ENSG00000270276.2&ENSG00000270882.2	H4C15 & H4C14	-0.270482258367615	-0.554344841082973	0.0133803243477431	2.42687549651667	-1.88615125160175	0.0616347834929794	0.121125748429681	-4.63450277536037
snRNA__URS00001EC8D7_9606_Homo_sapiens_(human)_RNA,_U6_small_nuclear_2&snRNA__URS000021BDC3_9606_Homo_sapiens_(human)_RNA,_U6_small_nuclear_7&snRNA__URS000035C796_9606_Homo_sapiens_(human)_RNA,_U6_small_nuclear_1	human_RNA,_U6_small_nuclear_2 & human_RNA,_U6_small_nuclear_7 & human_RNA,_U6_small_nuclear_1	0.459380026345018	-0.0279219118864238	0.94668196457646	3.34075718334981	1.86603528530665	0.0644204255415198	0.126380348718607	-4.6921310865485
lncRNA__URS000075E815_9606_Homo_sapiens_small_nucleolar_RNA_host_gene_10_SNHG10__lncRNA&snoRNA__Homo_sapiens300781_SCARNA13	lncRNA:URS000075E815_9606_SCARNA13	0.396639367282277	-0.02452110772457	0.817799842289124	2.2617745287676	1.86420681770848	0.0646787653634487	0.126667252791503	-4.53648398910511
ReverseComplement_ENSG00000245848.3&ReverseComplement_ENSG00000134690.11&ENSG00000112208.11&ENSG00000084463.8&ENSG00000049167.16&ENSG00000108100.18	ReverseComplement_CEBPA & ReverseComplement_CDCA8 & BAG2 & ENSG00000084463.8 & ENSG00000049167.16 & ENSG00000108100.18	0.72329679164659	-0.0451975032170247	1.4917910865102	1.69267687785623	1.86303825682455	0.0648443213537396	0.126771770120633	-4.34635502385422
snoRNA__Homo_sapiens300786_SCARNA10	snoRNA:SCARNA10	0.522554511031696	-0.0331701496369549	1.07827917170035	2.13006165483068	1.8613061572028	0.0650903677092971	0.127033014700355	-4.48616348491178
rRNA__45S_pre-ribosomal_N1_(RNA45SN1)&rRNA__45S_pre-ribosomal_N5_(RNA45SN5)&rRNA__45S_pre-ribosomal_N4_(RNA45SN4)&rRNA__45S_pre-ribosomal_N2_(RNA45SN2)&rRNA__45S_pre-ribosomal_N3_(RNA45SN3)&rRNA__5.8S_ribosomal_N1_(RNA5-8SN_1_to_3,_RNA5-8SN5)&rRNA__5.8S_ribosomal_N4_(RNA5-8SN4)	RNA45SN1 & RNA45SN5 & RNA45SN4 & RNA45SN2 & RNA45SN3 & RNA5-8SN_1_to_3,_RNA5-8SN5 & RNA5-8SN4	0.315130421796006	-0.0206186639591112	0.650879507551123	10.7041699633474	1.85789589053674	0.0655770776766255	0.127762237542391	-4.74945899883641
MiR.hp__hsa-mir-486-1&MiR.hp__hsa-mir-486-2&lncRNA__URS0000759BA5_9606_Homo_sapiens_SVIL_antisense_RNA_1_SVIL-AS1__lncRNA&lncRNA__URS000075BF39_9606_Homo_sapiens_SVIL_antisense_RNA_1_SVIL-AS1__lncRNA&lncRNA__URS000075EEA4_9606_Homo_sapiens_SVIL_antisense_RNA_1_SVIL-AS1__lncRNA	MiR.hp:hsa-mir-486-1 & MiR.hp:hsa-mir-486-2 & lncRNA:URS0000759BA5_9606_SVIL-AS1	0.304214333479122	-0.0201074941667661	0.628536161125009	5.57758993519909	1.85673265675745	0.0657437863861437	0.127866572489402	-4.76046583337609
snoRNA__Homo_sapiens300714_SNORD1C	snoRNA:SNORD1C	0.395354928949686	-0.0263263665485608	0.817036224447933	2.98250783323604	1.85587491756125	0.0658669395532687	0.127885982294147	-4.68283962013508
rRNA__45S_pre-ribosomal_N1_(RNA45SN1)&rRNA__45S_pre-ribosomal_N5_(RNA45SN5)&rRNA__45S_pre-ribosomal_N4_(RNA45SN4)&rRNA__45S_pre-ribosomal_N2_(RNA45SN2)&rRNA__28S_ribosomal_N1_(RNA28SN1)&rRNA__28S_ribosomal_N5_(RNA28SN5)&rRNA__28S_ribosomal_N4_(RNA28SN4)&rRNA__28S_ribosomal_N2_(RNA28SN2)	RNA45SN1 & RNA45SN5 & RNA45SN4 & RNA45SN2 & RNA28SN1 & RNA28SN5 & RNA28SN4 & RNA28SN2	0.331138323240527	-0.0222091256323114	0.684485772113365	8.47560900386914	1.85504037877148	0.0659869462955812	0.127899226953699	-4.72913298662388
hsa-miR-491-5p	hsa-miR-491-5p	-0.527034723563385	-1.09085302951726	0.0367835823904912	1.50429734830053	-1.85031614932746	0.0666697342307867	0.129001369316419	-4.48485845049076
hsa-miR-181d-5p	hsa-miR-181d-5p	-0.512278985766214	-1.06091088517163	0.0363529136391987	1.74966369716153	-1.84829533642913	0.0669635933639415	0.129136869612146	-4.5683081132871
ENSG00000177311.12	ZBTB38	-0.427444342962246	-0.885300426057008	0.0304117401325155	2.55036439136475	-1.84797659829947	0.0670100414860129	0.129136869612146	-4.71554914873191
hsa-miR-25-5p	hsa-miR-25-5p	-0.307029482697111	-0.635992022821768	0.0219330574275466	4.09528871692357	-1.84747902557207	0.0670826039489641	0.129136869612146	-4.77389060070001
ENSG00000183597.16	TANGO2	-0.280017082647757	-0.58029795164927	0.0202637863537563	4.68764496053186	-1.84587694157745	0.0673166853709105	0.129367099437294	-4.78211097088481
ReverseComplement_ENSG00000158856.18	ReverseComplement_ENSG00000158856.18	-0.620096522513056	-1.28600324092243	0.0458101958963156	2.23746681896309	-1.8432819968663	0.067697277637267	0.129706952062183	-4.67330102134485
ENSG00000104290.11	FZD3	0.335155834976546	-0.0247942360094224	0.695105905962514	3.12712167588922	1.84310638369961	0.0677230988643257	0.129706952062183	-4.73791556565074
ReverseComplement_ENSG00000141622.14	ReverseComplement_RNF165	-0.417951218534196	-0.867375551003811	0.0314731139354194	3.9990908976757	-1.84083513906515	0.0680577901326305	0.130127415989632	-4.78274425664945
hsa-miR-548j-5p	hsa-miR-548j-5p	-0.542866801146219	-1.12715972536252	0.0414261230700831	2.2272902489891	-1.83911352568863	0.06831240396685	0.13039360892321	-4.68482391252198
ENSG00000133316.16	WDR74	0.514541021635945	-0.0396072015979135	1.0686892448698	4.21421942232036	1.83797644594605	0.0684810039042805	0.130471371093357	-4.7825126727141
ENSG00000177570.15	SAMD12	0.585880306118884	-0.0453369157033454	1.21709752794111	1.82824959424718	1.83728251716326	0.0685840658667734	0.130471371093357	-4.45482696746171
rRNA__5S_ribosomal_1_(RNA5S1-8,_RNA5S10-17)&lncRNA__URS0000BC44FE_9606_Homo_sapiens_long_intergenic_non-protein_coding_RNA_537_LINC00537_	rRNA:5S_ribsomalisoforms & lncRNA:LINC00537	0.444061073768415	-0.0352157676850527	0.923337915221883	2.61375575007864	1.83401187091901	0.0690715594952536	0.130947386835959	-4.67330537053998
lncRNA__URS000075DE64_9606_Homo_sapiens_human__non-protein_coding_MIR17HG:3&MiR.hp__hsa-mir-92a-1&MiR.hp__hsa-mir-92a-2&lncRNA__URS000075A717_9606_Homo_sapiens_SLC26A9_and_RAB7B_antisense_RNA_1_SLC26A9-AS1__lncRNA&lncRNA__URS0000759AFD_9606_Homo_sapiens_SLC26A9_and_RAB7B_antisense_RNA_1_SLC26A9-AS1__lncRNA	lncRNA:URS000075DE64_9606_SLC26A9-AS1	0.256765400140029	-0.0203927664670524	0.533923566747111	3.83884814039287	1.83381154784333	0.0691015112919201	0.130947386835959	-4.79236521282723
snoRNA__Homo_sapiens300691_SNORD59A	snoRNA:SNORD59A	0.710524308266895	-0.0566559952234371	1.47770461175723	2.54215098709113	1.83327399634927	0.0691819380009449	0.130947386835959	-4.6015412199054
ENSG00000164715.6	LMTK2	0.271971072717292	-0.0224584502222553	0.56640059565684	2.15008917240292	1.82846748177496	0.0699045379484269	0.132093859333984	-4.6081520336836
hsa-miR-454-5p	hsa-miR-454-5p	-0.343527028924325	-0.715977222404611	0.0289231645559606	5.05066757386927	-1.82573857328018	0.0703175789334123	0.132538190046184	-4.81861950442621
ReverseComplement_ENSG00000127483.19	ReverseComplement_ENSG00000127483.19	0.955146793505175	-0.0806301872303182	1.99092377424067	1.41360815921253	1.82536512702238	0.0703742602015138	0.132538190046184	-4.26477694876544
hsa-miR-4511	hsa-miR-4511	-0.408041837547109	-0.851021390924824	0.0349377158306056	2.32778091039871	-1.82333679379922	0.0706827814824862	0.132897742221646	-4.72790721560669
ENSG00000196747.4	H2AC13	0.293370026268095	-0.0257294837052323	0.612469536241423	3.81627137712084	1.81984954568483	0.0712158366666077	0.133677567164895	-4.81354576297903
snRNA__URS000032B6B6_9606_Homo_sapiens_(human)_RNA,_U1_small_nuclear_3&snRNA__URS00000081EA_9606_Homo_sapiens_(human)_RNA,_variant_U1_small_nuclear_7&snRNA__URS0000162127_9606_Homo_sapiens_(human)_RNA,_variant_U1_small_nuclear_1&snRNA__URS0000669D0F_9606_Homo_sapiens_(human)_RNA,_variant_U1_small_nuclear_17&snRNA__URS000075AD80_9606_Homo_sapiens_(human)_RNA,_variant_U1_small_nuclear_19	human_RNA,_U1_small_nuclear_3 & human_RNA,_variant_U1_small_nuclear_7 & human_RNA,_variant_U1_small_nuclear_1 & human_RNA,_variant_U1_small_nuclear_17 & human_RNA,_variant_U1_small_nuclear_19	0.515553290359371	-0.0490907633973896	1.08019734411613	2.2442331618231	1.80736008218184	0.0731523906717471	0.137084911209078	-4.64538166444975
lncRNA__URS000075ED94_9606_Homo_sapiens_long_intergenic_non-protein_coding_RNA_1355_LINC01355_	lncRNA:LINC01355	-0.419721216339315	-0.881335978005216	0.0418935453265852	5.34863717059577	-1.79981188984626	0.0743437766926369	0.139086866991192	-4.86362938137098
snoRNA__Homo_sapiens300662_SNORD46&snoRNA__Homo_sapiens300627_SNORD46.1-201	snoRNA:SNORD46.1-201	0.412528591812038	-0.0434255441627354	0.868482727786811	3.54120444763587	1.79093068227901	0.0757660671509703	0.141513480794374	-4.84062503667547
ENSG00000171823.7	FBXL14	0.81301602759501	-0.0868515786021354	1.71288363379216	1.22137727746161	1.78840704166261	0.0761742946415802	0.142041176476874	-4.42019392194346
lncRNA__URS000075DF3E_9606_Homo_sapiens_human__non-protein_coding_LRRC75A-AS1:95&lncRNA__URS000075CC86_9606_Homo_sapiens_human__non-protein_coding_LRRC75A-AS1:77&lncRNA__URS000075BC33_9606_Homo_sapiens_LRRC75A_antisense_RNA_1_LRRC75A-AS1_&lncRNA__URS000075C273_9606_Homo_sapiens_human__non-protein_coding_LRRC75A-AS1:97&lncRNA__URS000075E65C_9606_Homo_sapiens_human__non-protein_coding_LRRC75A-AS1:8…	lncRNA:LRRC75A-AS1 & lncRNA:lncRNA:URS000075C121_9606_Homo_sapiens_human:non-protein_coding_LRRC75A-AS1:79	0.573895933904947	-0.0633654510983198	1.21115731890821	1.51947721765719	1.78263088556717	0.0771154912392337	0.143559316475015	-4.467712860344
MiR.hp__hsa-mir-140	MiR.hp:hsa-mir-140	-0.31588554847085	-0.666852552862636	0.0350814559209364	5.20109533989224	-1.78159650047028	0.0772850478935294	0.143638329144224	-4.89477925031794
ENSG00000065526.12	SPEN	0.33077480641444	-0.0369472290958263	0.698496841924705	3.13821741971653	1.78056835477632	0.0774538863653437	0.143715749741935	-4.85846835020741
snoRNA__Homo_sapiens300533_SNORD50B	snoRNA:SNORD50B	0.559887696003674	-0.0674218706191461	1.18719726262649	2.30794171935868	1.76670848589425	0.0797597347377248	0.147751639760048	-4.65865607998689
ReverseComplement_ENSG00000115828.17	ReverseComplement_QPCT	0.421781312819762	-0.0570870320524269	0.900649657691952	2.01278565456104	1.74348047042889	0.0837506036117887	0.15489064170429	-4.73267831074095
hsa-miR-146b-3p	hsa-miR-146b-3p	-0.298228678224292	-0.637139275403181	0.0406819189545974	3.67253239717423	-1.74184753025887	0.0840372145448793	0.155166752345937	-4.9469092099678
hsa-miR-3163	hsa-miR-3163	-0.274127408487776	-0.586474442113106	0.0382196251375536	2.21471120264069	-1.73724454540482	0.0848494506920337	0.156410896055462	-4.85926565597117
hsa-miR-628-3p	hsa-miR-628-3p	-0.331896110096499	-0.711153467608903	0.0473612474159041	2.53283771027966	-1.73226379982469	0.0857355746228299	0.157786969582732	-4.88626021134745
hsa-miR-5001-3p	hsa-miR-5001-3p	-0.390749983241965	-0.838780641162041	0.05728067467811	2.5780102942508	-1.72638286647449	0.0867915820254801	0.159470711689093	-4.9211934417055
hsa-miR-335-5p	hsa-miR-335-5p	-0.536948893660291	-1.15553936815265	0.0816415808320699	2.62083132652026	-1.7182074820738	0.0882772264465155	0.161929530272194	-4.94182492171067
snoRNA__Homo_sapiens300482_SNORD17	snoRNA:SNORD17	-0.3385150353465	-0.728672920516756	0.051642849823756	4.94053388928884	-1.71744744601325	0.088416389538003	0.161929530272194	-5.00124305898645
tRNA__Homo_sapiens_tRNA-Lys-CTT-2-1&tRNA__Homo_sapiens_tRNA-Lys-CTT-2-2&tRNA__Homo_sapiens_tRNA-Lys-CTT-2-3&tRNA__Homo_sapiens_tRNA-Lys-CTT-2-4&tRNA__Homo_sapiens_tRNA-Lys-CTT-2-5&tRNA__Homo_sapiens_tRNA-Lys-CTT-3-1	tRNA-Lys-CTT-2-1 & tRNA-Lys-CTT-2-2 & tRNA-Lys-CTT-2-3 & tRNA-Lys-CTT-2-4 & tRNA-Lys-CTT-2-5 & tRNA-Lys-CTT-3-1	-0.411167545655721	-0.885496095562915	0.0631610042514731	2.61206457242801	-1.71587419906446	0.088705020839551	0.162195264641897	-4.93769158107204
tRNA__Homo_sapiens_tRNA-Ser-GCT-3-1&tRNA__Homo_sapiens_tRNA-Ser-GCT-4-1&tRNA__Homo_sapiens_tRNA-Ser-GCT-4-2&tRNA__Homo_sapiens_tRNA-Ser-GCT-4-3&tRNA__Homo_sapiens_tRNA-Ser-GCT-6-1&tRNA__Homo_sapiens_tRNA-Ser-GCT-5-1	tRNA-Ser-GCT-3-1 & tRNA-Ser-GCT-4-1 & tRNA-Ser-GCT-4-2 & tRNA-Ser-GCT-4-3 & tRNA-Ser-GCT-6-1 & tRNA-Ser-GCT-5-1	-0.304434860732012	-0.65790673650779	0.049037015043767	6.06510722347326	-1.70484695957893	0.0907497402726628	0.165665923276428	-5.00978526873668
MiR.hp__hsa-mir-125b-1&MiR.hp__hsa-mir-125b-2	MiR.hp:hsa-mir-125b-1 & MiR.hp:hsa-mir-125b-2	-0.540881952834475	-1.170973953722	0.0892100480530491	8.00523782160303	-1.6991996378545	0.0918116567057783	0.167334148512144	-4.9927349179838
lncRNA__URS0000ABD7E9_9606_Homo_sapiens_small_nucleolar_RNA_host_gene_14_SNHG14_&lncRNA__URS000075D1D3_9606_Homo_sapiens_Prader_Willi/Angelman_region_RNA_SNRPN_neighbor_PWARSN_&snoRNA__Homo_sapiens300790_SNORD107	lncRNA:URS0000ABD7E9_9606_SNORD107	0.547657486229242	-0.0921892364317846	1.18750420889027	2.40069039007865	1.69425572168164	0.0927495821347742	0.168771381340249	-4.80768523512488
MiR.hp__hsa-mir-1285-1	MiR.hp:hsa-mir-1285-1	-0.636371326234484	-1.3809592633032	0.108216610834236	2.9404621182935	-1.69176676520421	0.0932247080682147	0.169363215622319	-5.00243446275755
hsa-miR-5193	hsa-miR-5193	-0.366335271017321	-0.795274412401027	0.0626038703663852	1.98657487339416	-1.69055357656947	0.0934570137012036	0.169462703560549	-4.8689250196831
hsa-miR-1908-5p	hsa-miR-1908-5p	0.48468889319343	-0.0830439108681803	1.05242169725504	3.42946710332262	1.68991539016507	0.0935794044440554	0.169462703560549	-5.02207007000984
snoRNA__Homo_sapiens300492_SNORD12	snoRNA:SNORD12	0.761449683434884	-0.131912863661121	1.65481223053089	2.62602338494774	1.68717196852645	0.094107018135712	0.170145488789367	-4.85379706909168
rRNA__45S_pre-ribosomal_N1_(RNA45SN1)&rRNA__45S_pre-ribosomal_N5_(RNA45SN5)&rRNA__45S_pre-ribosomal_N4_(RNA45SN4)&rRNA__45S_pre-ribosomal_N2_(RNA45SN2)&rRNA__45S_pre-ribosomal_N3_(RNA45SN3)&rRNA__18S_ribosomal_N2_(RNA18SN2-4)&rRNA__18S_ribosomal_N1_(RNA18SN1,_RNA18SN5)	RNA45SN1 & RNA45SN5 & RNA45SN4 & RNA45SN2 & RNA45SN3 & RNA18SN2-4 & RNA18SN1,_RNA18SN5	0.269270062090879	-0.0472483062862158	0.585788430467973	12.7550979020821	1.68397265235468	0.0947253560027958	0.170989745992087	-5.08895787009109
ReverseComplement_ENSG00000198730.9	ReverseComplement_ENSG00000198730.9	0.602412018199467	-0.106032247034309	1.31085628343324	2.21962011562112	1.68319262869461	0.0948766112717158	0.170989745992087	-4.82960959608205
tRNA__Homo_sapiens_tRNA-Lys-CTT-1-1&tRNA__Homo_sapiens_tRNA-Lys-CTT-1-2&tRNA__Homo_sapiens_tRNA-Lys-CTT-4-1&tRNA__Homo_sapiens_tRNA-Lys-CTT-2-1&tRNA__Homo_sapiens_tRNA-Lys-CTT-2-2&tRNA__Homo_sapiens_tRNA-Lys-CTT-2-3&tRNA__Homo_sapiens_tRNA-Lys-CTT-2-4&tRNA__Homo_sapiens_tRNA-Lys-CTT-2-5&tRNA__Homo_sapiens_tRNA-Lys-CTT-3-1&tRNA__Homo_sapiens_tRNA-Lys-CTT-5-1	tRNA-Lys-CTT-1-1 & tRNA-Lys-CTT-1-2 & tRNA-Lys-CTT-4-1 & tRNA-Lys-CTT-2-1 & tRNA-Lys-CTT-2-2 & tRNA-Lys-CTT-2-3 & tRNA-Lys-CTT-2-4 & tRNA-Lys-CTT-2-5 & tRNA-Lys-CTT-3-1 & tRNA-Lys-CTT-5-1	-0.434132153425335	-0.945835096675273	0.0775707898246042	3.80585356725923	-1.67938364579185	0.0956180313308777	0.17205155319091	-5.05268755152791
snoRNA__Homo_sapiens300430_SNORD89	snoRNA:SNORD89	0.69671181591532	-0.125554927055887	1.51897855888653	5.28180231548353	1.67720571209665	0.0960440727253571	0.172543405691023	-5.06448899626745
ENSG00000188266.14	HYKK	-0.27556369260066	-0.602180323358337	0.0510529381570158	3.08200768333706	-1.67005042141344	0.0974546071353804	0.174799533433301	-5.04624980366975
hsa-miR-1273c	hsa-miR-1273c	-0.345438021280862	-0.756363514067535	0.0654874715058107	2.44306901181665	-1.66399851654188	0.0986606705015861	0.176682341785725	-5.02061428091131
snoRNA__Homo_sapiens300564_SNORD33	snoRNA:SNORD33	0.283145264625802	-0.0541395367724525	0.620430066024057	3.48218199753112	1.66172216705387	0.0991174267420827	0.177219449712901	-5.05883780323474
hsa-miR-1301-3p	hsa-miR-1301-3p	0.190793427702213	-0.0380985325327033	0.41968538793713	5.1867147241935	1.64998028131181	0.10150066881238	0.180994259496719	-5.11080233789268
ReverseComplement_ENSG00000168803.16	ReverseComplement_ADAL	-0.241764484154225	-0.531847092527479	0.0483181242190292	7.77466310271046	-1.64974451247401	0.101548991611433	0.180994259496719	-5.071210151445
ENSG00000108848.16	ENSG00000108848.16	0.733196557745534	-0.147966041239471	1.61435915673054	1.37115526168551	1.64706312534304	0.102099870038971	0.181689532510295	-4.56926914316425
MiR.hp__hsa-mir-6511a-1&MiR.hp__hsa-mir-6511a-2&MiR.hp__hsa-mir-6511a-3&MiR.hp__hsa-mir-6511a-4	MiR.hp:hsa-mir-6511a-1 & MiR.hp:hsa-mir-6511a-2 & MiR.hp:hsa-mir-6511a-3 & MiR.hp:hsa-mir-6511a-4	-0.317617576181042	-0.699767260095751	0.0645321077336675	5.98281874653166	-1.64519319561125	0.102485461325652	0.18208894858174	-5.11168150442791
snoRNA__Homo_sapiens300472_SNORD98	snoRNA:SNORD98	-0.555382281058286	-1.22421129167658	0.11344672956001	1.86665417782355	-1.64370092494278	0.102794017595005	0.182350455074341	-4.86227867172342
hsa-miR-10395-3p	hsa-miR-10395-3p	0.455550233858326	-0.096270959393938	1.00737142711059	3.07024496124476	1.6341193780379	0.104793048393171	0.185605242451855	-5.04945994608037
snRNA__URS00006ECA78_9606_Homo_sapiens_(human)_RNA,_U12_small_nuclear	human_RNA,_U12_small_nuclear	-0.252917774881809	-0.55991429042811	0.0540787406644907	7.64133004420928	-1.63076652577178	0.105499900585359	0.18627342407041	-5.10073031980121
ENSG00000213626.13	LBH	0.25664173916418	-0.0548750796393885	0.568158557967748	2.9050456758312	1.6307660914649	0.105499992393861	0.18627342407041	-5.09709435627145
hsa-miR-574-3p	hsa-miR-574-3p	-0.41999286120731	-0.93042952615429	0.090443803739671	6.97404207642993	-1.62871812071262	0.105933628701384	0.186747270565622	-5.11422601992128
tRNA__Homo_sapiens_tRNA-Ser-AGA-2-1&tRNA__Homo_sapiens_tRNA-Ser-AGA-2-2&tRNA__Homo_sapiens_tRNA-Ser-AGA-2-3&tRNA__Homo_sapiens_tRNA-Ser-AGA-2-4&tRNA__Homo_sapiens_tRNA-Ser-AGA-2-5&tRNA__Homo_sapiens_tRNA-Ser-AGA-2-6&tRNA__Homo_sapiens_tRNA-Ser-TGA-3-1&tRNA__Homo_sapiens_tRNA-Ser-AGA-4-1&tRNA__Homo_sapiens_tRNA-Ser-AGA-1-1&tRNA__Homo_sapiens_tRNA-Ser-TGA-2-1&tRNA__Homo_sapiens_tRNA-Ser-TGA-4-1&tRN…	tRNA-Ser-AGA-2-1 & tRNA-Ser-AGA-2-2 & tRNA-Ser-AGA-2-3 & tRNA-Ser-AGA-2-4 & tRNA-Ser-AGA-2-5 & tRNA-Ser-AGA-2-6 & tRNA-Ser-TGA-3-1 & tRNA-Ser-AGA-4-1 & tRNA-Ser-AGA-1-1 & tRNA-Ser-TGA-2-1 & tRNA-Ser-TGA-4-1 & tRNA-Ser-CGA-1-1	-0.486905720083699	-1.08024362789416	0.106432187726762	2.01933177722297	-1.62438384938121	0.106856083654318	0.187844336351481	-4.96603264543789
lncRNA__URS000075DE64_9606_Homo_sapiens_human__non-protein_coding_MIR17HG:3&lncRNA__URS0000759CF4_9606_Homo_sapiens_KCNQ1_opposite_strand/antisense_transcript_1_KCNQ1OT1_&lncRNA__URS000075DE27_9606_Homo_sapiens_HLA_complex_group_11_HCG11_&lncRNA__URS000025784F_9606_Homo_sapiens_TSIX_transcript_XIST_antisense_RNA_TSIX_&lncRNA__URS000073968D_9606_Homo_sapiens_EMX2_opposite_strand/antisense_RNA_EMX2…	lncRNA:IL6R-AS1 & lncRNA:lnc-SHF-3:4	-0.403724566490123	-0.895744691348021	0.0882955583677748	3.17869970959849	-1.62423248464874	0.106888414401772	0.187844336351481	-5.12015434246985
hsa-miR-7855-5p	hsa-miR-7855-5p	-0.33036287279481	-0.733952553537458	0.073226807947838	1.77573017639048	-1.62030608426287	0.107729818729352	0.189029029758025	-4.93520546444595
ENSG00000206172.8&ENSG00000188536.13	HBA1 & HBA2	0.324420015227435	-0.0740398589452074	0.722879889400078	7.62780743658525	1.61164330716271	0.109604977452459	0.192021123288803	-5.13261145892633
snoRNA__Homo_sapiens300667_SNORD45A	snoRNA:SNORD45A	0.379141695503947	-0.0869693302738689	0.845252721281763	2.4520775283246	1.6101192926277	0.109937553726853	0.192305628036136	-4.9811444677797
lncRNA__URS0000204428_9606_Homo_sapiens_human__nuclear_paraspeckle_assembly_transcript_1_NEAT1_	lncRNA:URS0000204428_9606_Homo_sapiens_human:nuclear_paraspeckle_assembly_transcript_1_NEAT1	0.443426124493476	-0.102195272185878	0.98904752117283	2.36266546010931	1.60870260548178	0.11024743207578	0.192549610889693	-4.98783734555016
hsa-miR-6513-3p	hsa-miR-6513-3p	-0.338698901574041	-0.757605203372732	0.0802074002246507	3.11058968153736	-1.60045245364166	0.112065925908983	0.195423605365973	-5.15887551451777
hsa-miR-942-5p	hsa-miR-942-5p	-0.244141289868339	-0.546346940286742	0.058064360550064	7.40244181129144	-1.59913282002105	0.112359007961993	0.195632787360635	-5.15054867865404
vault__VTRNA1-2	vault:VTRNA1-2	-1.12085734903683	-2.51056171522415	0.268847017150486	4.02741835924478	-1.59651794275997	0.112941562152245	0.19627196507607	-5.18298773453453
tRNA__Homo_sapiens_tRNA-Ser-AGA-2-1&tRNA__Homo_sapiens_tRNA-Ser-AGA-2-2&tRNA__Homo_sapiens_tRNA-Ser-AGA-2-3&tRNA__Homo_sapiens_tRNA-Ser-AGA-2-4&tRNA__Homo_sapiens_tRNA-Ser-AGA-2-5&tRNA__Homo_sapiens_tRNA-Ser-AGA-2-6&tRNA__Homo_sapiens_tRNA-Ser-TGA-3-1&tRNA__Homo_sapiens_tRNA-Ser-AGA-4-1&tRNA__Homo_sapiens_tRNA-Ser-CGA-1-1&tRNA__Homo_sapiens_tRNA-Ser-TGA-1-1	tRNA-Ser-AGA-2-1 & tRNA-Ser-AGA-2-2 & tRNA-Ser-AGA-2-3 & tRNA-Ser-AGA-2-4 & tRNA-Ser-AGA-2-5 & tRNA-Ser-AGA-2-6 & tRNA-Ser-TGA-3-1 & tRNA-Ser-AGA-4-1 & tRNA-Ser-CGA-1-1 & tRNA-Ser-TGA-1-1	-0.623902163679984	-1.39773879946884	0.149934472108868	2.77653940265189	-1.59592723874072	0.113073494924355	0.19627196507607	-5.14525362514472
yRNA__Y4&yRNA__Y1&lncRNA__URS000075DA25_9606_Homo_sapiens_ZNF436_antisense_RNA_1_ZNF436-AS1__lncRNA	yRNA:Y4 & yRNA:Y1 & lncRNA:ZNF436-AS1	0.422657782032686	-0.10202827697805	0.947343841043421	3.09429860575583	1.59453929675422	0.113383973247285	0.196509033388699	-5.14971202304762
hsa-miR-100-5p	hsa-miR-100-5p	-1.19262239426625	-2.6766653794737	0.291420590941203	7.84653060399325	-1.59075157412717	0.114234734842064	0.197680322161612	-5.16451935889379
hsa-miR-1226-3p	hsa-miR-1226-3p	-0.206242782945192	-0.463217409424689	0.0507318435343055	4.03563162662734	-1.58867257653123	0.114703856766054	0.1981886210178	-5.19914403450705
hsa-miR-1287-5p	hsa-miR-1287-5p	-0.489498837896361	-1.10232589485962	0.123328219066897	1.96570653419927	-1.58110100823027	0.11642534896621	0.20085594554476	-5.02069824547175
ENSG00000170315.14	ENSG00000170315.14	0.497986479409503	-0.126862058330355	1.12283501714936	2.39191128674762	1.57757013445822	0.117235132082476	0.201918319857068	-5.05619190759874
tRNA__Homo_sapiens_tRNA-Glu-TTC-2-1&tRNA__Homo_sapiens_tRNA-Glu-TTC-2-2	tRNA-Glu-TTC-2-1 & tRNA-Glu-TTC-2-2	-0.29234759727379	-0.659335935586422	0.0746407410388421	5.18501348046443	-1.57686003748461	0.117398527562915	0.201918319857068	-5.22485599932843
ReverseComplement_ENSG00000085265.11&ENSG00000160691.19	ReverseComplement_FCN1 & SHC1	-0.305554322595243	-0.690423095467194	0.0793144502767086	4.42612163872127	-1.57152624738157	0.118631639662807	0.203729107627617	-5.22867285189399
MiR.hp__hsa-mir-6511b-1	MiR.hp:hsa-mir-6511b-1	-0.288262447169837	-0.652944416601613	0.0764195222619394	2.92843396124572	-1.56465884606917	0.12023441797447	0.206168273613279	-5.19781108228883
hsa-miR-328-3p	hsa-miR-328-3p	0.20278176149335	-0.0539471964580466	0.459510719444747	10.3745619758107	1.5635073075119	0.120504847259046	0.206318905155639	-5.2303481122139
hsa-let-7d-3p	hsa-let-7d-3p	0.237902763883556	-0.0644944890268595	0.540300016793971	10.1916120834461	1.55728294789404	0.121974938492953	0.208519940237574	-5.23754594510478
rRNA__5S_ribosomal_1_(RNA5S1-8,_RNA5S10-17)&rRNA__5S_ribosomal_9_(RNA5S9)&lncRNA__URS000048471C_9606_Homo_sapiens_LZTS1_antisense_RNA_1_LZTS1-AS1_&lncRNA__URS0000BC44FE_9606_Homo_sapiens_long_intergenic_non-protein_coding_RNA_537_LINC00537_	rRNA:5S_ribsomalisoforms & lncRNA:LZTS1-AS1 & lncRNA:LINC00537	0.417945985294378	-0.116691631179689	0.952583601768445	1.99798620367965	1.54741402232111	0.124334863183769	0.212233225676222	-4.92960006942428
ENSG00000102781.14	ENSG00000102781.14	0.718286996232671	-0.203646876597354	1.6402208690627	1.00992605963779	1.54221212943593	0.125593206619704	0.214057803137655	-4.65639506328931
snoRNA__Homo_sapiens300508_SNORA75	snoRNA:SNORA75	0.517635895019531	-0.147754233949541	1.1830260239886	1.5127543199147	1.53990494202203	0.126154523700341	0.214690680393652	-4.82172063610408
ENSG00000004939.16	SLC4A1	-0.219940311793461	-0.502827879986646	0.0629472563997247	4.11501294612426	-1.53899375021273	0.126376752178136	0.214745458588412	-5.27321546394424
ENSG00000242485.6&ReverseComplement_lncRNA__URS000075B5B7_9606_Homo_sapiens_SNAP25_antisense_RNA_1_SNAP25-AS1_	MRPL20 & ReverseComplement_lncRNA:URS000075B5B7_9606_SNAP25-AS1	-0.640644509944721	-1.46647096326668	0.185181943377234	4.56449012007479	-1.53558620011976	0.127210547330834	0.215837715441206	-5.28216635019768
ReverseComplement_ENSG00000107736.22	ReverseComplement_CDH23	-0.268327237212126	-0.615154898890836	0.0785004244665846	4.20057173460875	-1.53142916356171	0.128233594959701	0.217247319796794	-5.2853957631153
hsa-miR-4473	hsa-miR-4473	-0.331972910947755	-0.762542856770709	0.0985970348751995	2.05618042232997	-1.52617669098131	0.129535475074722	0.219124381488677	-5.16442961237836
lncRNA__URS00008B8B78_9606_Homo_sapiens_long_intergenic_non-protein_coding_RNA_312_LINC00312_	lncRNA:LINC00312	0.676481386629585	-0.201528357726532	1.5544911309857	1.83150974552531	1.52511431613073	0.129800054620855	0.21924373949412	-4.87842344773177
tRNA__Homo_sapiens_tRNA-Leu-CAG-1-1&tRNA__Homo_sapiens_tRNA-Leu-CAG-1-2&tRNA__Homo_sapiens_tRNA-Leu-CAG-1-3&tRNA__Homo_sapiens_tRNA-Leu-CAG-1-4&tRNA__Homo_sapiens_tRNA-Leu-CAG-1-5&tRNA__Homo_sapiens_tRNA-Leu-CAG-1-6&tRNA__Homo_sapiens_tRNA-Leu-CAG-1-7	tRNA-Leu-CAG-1-1 & tRNA-Leu-CAG-1-2 & tRNA-Leu-CAG-1-3 & tRNA-Leu-CAG-1-4 & tRNA-Leu-CAG-1-5 & tRNA-Leu-CAG-1-6 & tRNA-Leu-CAG-1-7	-0.26738318699354	-0.614609742579281	0.0798433685922003	5.00106189148035	-1.5242880514572	0.130006125455003	0.219264062334557	-5.30336865770062
lncRNA__URS0000759CF4_9606_Homo_sapiens_KCNQ1_opposite_strand/antisense_transcript_1_KCNQ1OT1_&lncRNA__URS0000759CF4_9606_Homo_sapiens_KCNQ1_opposite_strand/antisense_transcript_1_KCNQ1OT1_&lncRNA__URS000075ED94_9606_Homo_sapiens_long_intergenic_non-protein_coding_RNA_1355_LINC01355_&lncRNA__URS000075DE27_9606_Homo_sapiens_HLA_complex_group_11_HCG11_&lncRNA__URS000025784F_9606_Homo_sapiens_TSIX_t…	lncRNA:EPN2-AS1 & lncRNA:lnc-SLC17A5-1:2	-0.436489289976645	-1.00569024740752	0.132711667454226	2.25767794514315	-1.51793736733025	0.131598580468433	0.221619069939388	-5.17734501452544
snoRNA__Homo_sapiens300667_SNORD45A&snoRNA__Homo_sapiens300666_SNORD45C	snoRNA:SNORD45C	0.305261006213895	-0.0940353259367846	0.704557338364575	2.30746902669126	1.51328906078531	0.132773828725281	0.223265515564832	-5.12326390383319
tRNA__Homo_sapiens_tRNA-Gly-GCC-2-1&tRNA__Homo_sapiens_tRNA-Gly-GCC-2-2&tRNA__Homo_sapiens_tRNA-Gly-GCC-2-3&tRNA__Homo_sapiens_tRNA-Gly-GCC-2-4&tRNA__Homo_sapiens_tRNA-Gly-GCC-2-5&tRNA__Homo_sapiens_tRNA-Gly-GCC-2-6&tRNA__Homo_sapiens_tRNA-Gly-GCC-3-1&tRNA__Homo_sapiens_tRNA-Gly-GCC-5-1	tRNA-Gly-GCC-2-1 & tRNA-Gly-GCC-2-2 & tRNA-Gly-GCC-2-3 & tRNA-Gly-GCC-2-4 & tRNA-Gly-GCC-2-5 & tRNA-Gly-GCC-2-6 & tRNA-Gly-GCC-3-1 & tRNA-Gly-GCC-5-1	-0.454058350656624	-1.05006039656199	0.14194369524874	5.01303411930392	-1.50802936655065	0.13411355925666	0.225183242139711	-5.32714940951779
ReverseComplement_ENSG00000111879.20	ReverseComplement_ENSG00000111879.20	0.390214431407604	-0.124615465792692	0.905044328607901	2.34816619391141	1.50032535857954	0.136094970807616	0.228171093490513	-5.1197429788122
snoRNA__Homo_sapiens300509_SNORD20	snoRNA:SNORD20	0.3708859160327	-0.119932155722807	0.861703987788207	3.67864315830002	1.49577296362349	0.137276520870919	0.229705972211209	-5.31337175876283
ReverseComplement_ENSG00000103811.18	ReverseComplement_ENSG00000103811.18	0.30743563223374	-0.0995611910084178	0.714432455475899	2.24484572109757	1.49523365667413	0.137417024083873	0.229705972211209	-5.21592804065317
ReverseComplement_ENSG00000047056.16	ReverseComplement_WDR37	0.257480652226714	-0.0841049366378359	0.599066241091263	4.24106444670177	1.49207599280819	0.138241929870768	0.230743546165388	-5.34329646828493
hsa-miR-342-5p	hsa-miR-342-5p	0.270099152182183	-0.0901977343374723	0.630396038701837	5.66764370571307	1.48391352738845	0.140392184492438	0.23396915262911	-5.35923783843696
ReverseComplement_ENSG00000162642.14	ReverseComplement_C1orf52	0.39167214826432	-0.131057051719301	0.914401348247941	3.38948673497961	1.48317300185942	0.140588543924925	0.23396915262911	-5.32992443168334
ReverseComplement_ENSG00000245848.3	ReverseComplement_CEBPA	0.435241455291111	-0.146438714758109	1.01692162534033	2.1172100480858	1.48112556202168	0.141132560424372	0.23452910776403	-5.13384583744458
snoRNA__Homo_sapiens300538_SNORA20	snoRNA:SNORA20	0.487692422081209	-0.167700409572868	1.14308525373529	1.62511835591154	1.47295745412987	0.1433191872706	0.237813042020232	-4.94617025265247
hsa-miR-493-5p	hsa-miR-493-5p	-0.52570645513631	-1.23342518316407	0.182012272891448	1.56318778976815	-1.47037633242553	0.144015604477763	0.238618230293067	-5.10968261022348
lncRNA__URS000075A69B_9606_Homo_sapiens_long_intergenic_non-protein_coding_RNA_324_LINC00324_&lncRNA__URS0000759CF4_9606_Homo_sapiens_KCNQ1_opposite_strand/antisense_transcript_1_KCNQ1OT1_&lncRNA__URS000075EA71_9606_Homo_sapiens_NAGPA_antisense_RNA_1_NAGPA-AS1_	lncRNA:NAGPA-AS1	-0.233023502704038	-0.547119382907546	0.0810723774994707	4.8958709398464	-1.46853184344094	0.144514876340261	0.238860086371097	-5.38337973745986
ReverseComplement_lncRNA__URS000075B5B7_9606_Homo_sapiens_SNAP25_antisense_RNA_1_SNAP25-AS1_	ReverseComplement_lncRNA:URS000075B5B7_9606_SNAP25-AS1	-0.58856964166875	-1.38228837462561	0.205149091288114	3.86740757560348	-1.46783456098962	0.144703968226162	0.238860086371097	-5.36746843084002
hsa-miR-224-5p	hsa-miR-224-5p	-0.476498899940165	-1.1192320686742	0.166234268793869	2.32262685518789	-1.4674964924468	0.144795716074515	0.238860086371097	-5.25028146132249
MiR.hp__hsa-mir-92a-2	MiR.hp:hsa-mir-92a-2	0.170607411831908	-0.0596532945787157	0.400868118242531	9.79411015448116	1.46664141377729	0.145027975787086	0.238888646706323	-5.36456764914883
snoRNA__Homo_sapiens300657_SNORD85	snoRNA:SNORD85	-0.312931262173107	-0.735499927642376	0.109637403296162	4.48179215143793	-1.46587704505048	0.145235840962163	0.238888646706323	-5.38349309099068
snRNA__URS0000149178_9606_Homo_sapiens_(human)_RNA,_U4_small_nuclear_2	human_RNA,_U4_small_nuclear_2	0.453941088720527	-0.16269204112732	1.07057421856837	2.20405452461675	1.45719785298025	0.147612320929747	0.242286317407693	-5.16165120142456
ReverseComplement_ENSG00000151572.18	ReverseComplement_ENSG00000151572.18	-0.269658911089119	-0.636070971140913	0.0967531489626755	2.83457396983623	-1.4567696974127	0.147730329817611	0.242286317407693	-5.35513900733372
ENSG00000183354.12	KIAA2026	-0.307765553900523	-0.726838958720153	0.111307850919108	1.79355672623923	-1.45370335299764	0.148577614330337	0.243322759700408	-5.16094475438237
hsa-miR-139-5p	hsa-miR-139-5p	-0.39880930217494	-0.944090953198679	0.146472348848799	4.03503206250713	-1.44773901397622	0.150236418528907	0.245683289345391	-5.40493575079582
snoRNA__Homo_sapiens300123_SNORD116-8&snoRNA__Homo_sapiens300118_SNORD116-3&snoRNA__Homo_sapiens300124_SNORD116-9&snoRNA__Homo_sapiens300116_SNORD116-1&snoRNA__Homo_sapiens300121_SNORD116-6&snoRNA__Homo_sapiens300117_SNORD116-2	snoRNA:SNORD116-2	0.539158612677232	-0.19916228672067	1.27747951207513	1.85873028700545	1.44549724157461	0.150863584450634	0.246352385013318	-5.05839566607671
snoRNA__Homo_sapiens300616_SNORA63	snoRNA:SNORA63	-0.155576483298205	-0.369355696298032	0.0582027297016217	5.09431876669275	-1.44053680415784	0.152258510675436	0.248271453193712	-5.42313134231098
ENSG00000105701.16	FKBP8	0.176269302720115	-0.0668808303534231	0.419419435793654	3.20533298539428	1.43498729871126	0.153830844123805	0.250473852824063	-5.39414982852282
ReverseComplement_ENSG00000120254.16&ReverseComplement_ENSG00000146005.4&ReverseComplement_ENSG00000165694.10&ReverseComplement_ENSG00000159433.12	ReverseComplement_ENSG00000120254.16 & ReverseComplement_ENSG00000146005.4 & ReverseComplement_ENSG00000165694.10 & ReverseComplement_ENSG00000159433.12	0.586346556609534	-0.223087783288179	1.39578089650725	4.55948891316858	1.43389924465902	0.154140580749206	0.25061705934763	-5.42451890389106
hsa-miR-7704	hsa-miR-7704	0.257239276473252	-0.0991795306495496	0.613658083596054	2.03299711518443	1.42863915635807	0.155644741147406	0.252699076862886	-5.22589856131968
hsa-miR-1343-3p	hsa-miR-1343-3p	0.27451014773404	-0.106430607147645	0.655450902615725	3.89879913190875	1.42641812151808	0.156283237952882	0.253050218269262	-5.42833419764379
tRNA__Homo_sapiens_tRNA-Arg-ACG-2-1&tRNA__Homo_sapiens_tRNA-Arg-ACG-2-2&tRNA__Homo_sapiens_tRNA-Arg-ACG-2-3&tRNA__Homo_sapiens_tRNA-Arg-ACG-2-4&tRNA__Homo_sapiens_tRNA-Arg-ACG-1-1&tRNA__Homo_sapiens_tRNA-Arg-ACG-1-2&tRNA__Homo_sapiens_tRNA-Arg-ACG-1-3	tRNA-Arg-ACG-2-1 & tRNA-Arg-ACG-2-2 & tRNA-Arg-ACG-2-3 & tRNA-Arg-ACG-2-4 & tRNA-Arg-ACG-1-1 & tRNA-Arg-ACG-1-2 & tRNA-Arg-ACG-1-3	0.229952151056684	-0.0891749165860469	0.549079218699414	5.39945726080661	1.42632901519236	0.156308895886677	0.253050218269262	-5.44131510489581
hsa-miR-361-5p	hsa-miR-361-5p	-0.311533880805388	-0.745300574692525	0.12223281308175	5.1909751336293	-1.42165744912755	0.157658595718908	0.254870118973341	-5.4493094738881
snoRNA__Homo_sapiens300789_SCARNA3&MiR.hp__hsa-mir-1843	snoRNA:SCARNA3 & MiR.hp:hsa-mir-1843	-0.178082568855922	-0.426913418901456	0.0707482811896114	7.01286936029269	-1.41665164649987	0.159114763359546	0.256856689423268	-5.42067312830798
lncRNA__URS000075ABCD_9606_Homo_sapiens_uncharacterized_LOC101927550_LOC101927550__lncRNA	lncRNA:URS000075ABCD_9606_Homo_sapiensLOC101927550	-0.278005227625614	-0.666873465108394	0.110863009857166	2.98607946309663	-1.41513011420805	0.15955940625381	0.257207031479038	-5.40435862769602
hsa-miR-6877-5p	hsa-miR-6877-5p	-0.234203808578477	-0.562004025957803	0.0935964088008495	2.0278521401455	-1.41426436316256	0.159812832133752	0.257248575941795	-5.29499398545756
snoRNA__Homo_sapiens300500_SNORD94	snoRNA:SNORD94	0.373786376204756	-0.150169397802653	0.897742150212165	2.51846695631322	1.41213013039621	0.160438888621389	0.257888967485305	-5.2799138491748
snoRNA__Homo_sapiens300578_SNORD62A&snoRNA__Homo_sapiens300579_SNORD62B	snoRNA:SNORD62B	0.279002655764946	-0.113342667983026	0.671347979512918	4.27296184247614	1.40762100410566	0.161767764756058	0.259655645134013	-5.45852165512009
snoRNA__Homo_sapiens300168_SNORD26	snoRNA:SNORD26	0.396922931402678	-0.166484788306369	0.960330651111724	8.07545614183998	1.39453455128478	0.165672079611081	0.265545319092938	-5.44686816456542
hsa-miR-671-3p	hsa-miR-671-3p	0.239747074583519	-0.100834282970894	0.580328432137933	4.11144478325755	1.39340808605777	0.166011484376985	0.265712432501406	-5.47815243011541
lncRNA__URS000075ABCD_9606_Homo_sapiens_uncharacterized_LOC101927550_LOC101927550__lncRNA&lncRNA__URS00007E4BE4_9606_Homo_sapiens_POT1_antisense_RNA_1_POT1-AS1_&lncRNA__URS000075B198_9606_Homo_sapiens_TMCC1_antisense_RNA_1_head_to_head__TMCC1-AS1_&lncRNA__URS0000175810_9606_Homo_sapiens_CXXC4_antisense_RNA_1_CXXC4-AS1_	lncRNA:CXXC4-AS1	-0.323634701684395	-0.785584327327242	0.138314923958452	3.17715582816384	-1.3867760901013	0.168020450920903	0.268547538246988	-5.45663049801493
snoRNA__Homo_sapiens300478_SNORD56	snoRNA:SNORD56	0.419486693189461	-0.180817265146729	1.01979065152565	1.91306317221578	1.3832251091406	0.169103683373289	0.269897121768103	-5.15702547787337
lncRNA__URS0000ABD7FD_9606_Homo_sapiens_uncharacterized_LOC100128988_LOC100128988__lncRNA&lncRNA__URS0000ABD7F2_9606_Homo_sapiens_uncharacterized_LOC100128988_LOC100128988__lncRNA	lncRNA:URS0000ABD7FD_9606_Homo_sapiensLOC100128988	0.493404091270761	-0.21395974838551	1.20076793092703	5.00253630823624	1.38072050143214	0.169870901442643	0.270367203106901	-5.50184843669021
snoRNA__Homo_sapiens300169_SNORD25&lncRNA__URS0000CCDF81_9606_Homo_sapiens_small_nucleolar_RNA_host_gene_1_SNHG1__lncRNA&lncRNA__URS0000CCE06F_9606_Homo_sapiens_small_nucleolar_RNA_host_gene_1_SNHG1__lncRNA&lncRNA__URS0000CCE0BC_9606_Homo_sapiens_small_nucleolar_RNA_host_gene_1_SNHG1__lncRNA&lncRNA__URS0000CCE076_9606_Homo_sapiens_small_nucleolar_RNA_host_gene_1_SNHG1__lncRNA	snoRNA:SNORD25 & lncRNA:URS0000CCDF81_9606_SNHG1	0.389828907527011	-0.169053105497434	0.948710920551455	5.30556783640566	1.38070147997447	0.16987673823531	0.270367203106901	-5.50379666659532
MiR.hp__hsa-mir-342	MiR.hp:hsa-mir-342	0.251085404060869	-0.109101719941185	0.611272528062922	2.53262440072208	1.37987315564331	0.170131059730277	0.270391135717599	-5.37825156942573
hsa-miR-495-3p	hsa-miR-495-3p	-0.682601635565768	-1.66336995091895	0.298166679787418	1.18854599461697	-1.37767500639154	0.17080736060347	0.271084715564496	-5.06236012711382
hsa-miR-877-3p	hsa-miR-877-3p	-0.259323029409864	-0.632949812040075	0.114303753220347	2.5997368618794	-1.37388052815216	0.171979594666235	0.272562330957708	-5.44139578093673
ENSG00000172086.9	KRCC1	-0.390538541282512	-0.954129888266032	0.173052805701007	4.23563676137065	-1.37165681400593	0.172669396319361	0.272888889835787	-5.50879713247393
hsa-miR-6799-3p	hsa-miR-6799-3p	-0.388015322954863	-0.948224312274931	0.172193666365206	2.18170654455307	-1.37102282549751	0.172866444296055	0.272888889835787	-5.39396941968913
ENSG00000169926.11	KLF13	0.187174759157859	-0.0830922156855073	0.457441734001226	4.35069161346163	1.37088234884538	0.172910128426924	0.272888889835787	-5.50650895922162
lncRNA__URS000075DBA6_9606_Homo_sapiens_uncharacterized_LOC101928009_LOC101928009__lncRNA	lncRNA:URS000075DBA6_9606_Homo_sapiensLOC101928009	0.789917601487667	-0.366702786237173	1.94653798921251	0.828510717100729	1.35187591263296	0.178897918315987	0.281945115337609	-4.85853163231705
ENSG00000272196.2&ENSG00000203812.2	ENSG00000272196.2 & ENSG00000203812.2	-0.242966935258313	-0.599286103888366	0.11335223337174	2.21501127395773	-1.34975166335214	0.179576725311418	0.282472618945341	-5.41516648293958
lncRNA__URS00008B5DDA_9606_Homo_sapiens_DENND6A_divergent_transcript_DENND6A-DT_	lncRNA:URS00008B5DDA_9606_Homo_sapiens_DENND6A_divergent_transcript_DENND6A-DT	-0.229395849058205	-0.565933956958133	0.107142258841723	2.17718827006466	-1.34926479364242	0.17973257789531	0.282472618945341	-5.38771560310459
snoRNA__Homo_sapiens300763_SNORD12B	snoRNA:SNORD12B	0.315484949579163	-0.148989656809226	0.779959555967551	5.77005302272241	1.34450540520836	0.181261476015381	0.284479816524139	-5.55029443204962
hsa-miR-6894-3p	hsa-miR-6894-3p	0.210491810447681	-0.101157421274594	0.522141042169956	2.79147746865246	1.33694956732713	0.183708740636956	0.287920772426853	-5.49139848520914
snoRNA__Homo_sapiens300586_SNORA64	snoRNA:SNORA64	0.274015548768316	-0.133937592471651	0.681968690008284	1.91033764890735	1.32956877690031	0.186123146030331	0.291300768717832	-5.28379291409907
viral.miR.hp__hsv2-miR-H10	viral.miR.hp:hsv2-miR-H10	0.554376535167104	-0.271570430535704	1.38032350086991	1.49935056327706	1.32861319076798	0.18643746543211	0.291389123012842	-5.09842032495352
ReverseComplement_ENSG00000078403.17	ReverseComplement_MLLT10	-0.218236586329025	-0.544216276139833	0.107743103481782	3.48836644039199	-1.32520449323199	0.187561917099905	0.29274166619184	-5.55656632147776
lncRNA__URS0000BC4602_9606_Homo_sapiens_small_nucleolar_RNA_host_gene_12_SNHG12__lncRNA&lncRNA__URS0000BC45AE_9606_Homo_sapiens_small_nucleolar_RNA_host_gene_12_SNHG12__lncRNA&lncRNA__URS0000BC4546_9606_Homo_sapiens_small_nucleolar_RNA_host_gene_12_SNHG12__lncRNA&snoRNA__Homo_sapiens300652_SNORA61	lncRNA:URS0000BC4602_9606_SNORA61	0.272672985119854	-0.135096972308978	0.680442942548687	2.13476060892892	1.32364879596359	0.188076787208294	0.29314037178672	-5.34543513793349
hsa-miR-4443	hsa-miR-4443	-0.462571959046197	-1.15700636100724	0.231862442914842	3.47089338360222	-1.31854196669922	0.189774352336371	0.295378812865151	-5.55725688280781
ReverseComplement_ENSG00000008988.11	ReverseComplement_RPS20	-0.168652886070547	-0.422304623325711	0.0849988511846175	4.74265721727796	-1.31613918197893	0.190577005918022	0.295858867770235	-5.58803337705047
lncRNA__URS0000A775F0_9606_Homo_sapiens_neighbor_of_BRCA1_lncRNA_2_NBR2__lncRNA&lncRNA__URS0000759AD2_9606_Homo_sapiens_long_intergenic_non-protein_coding_RNA_294_LINC00294_&lncRNA__URS0000ABD7FD_9606_Homo_sapiens_uncharacterized_LOC100128988_LOC100128988__lncRNA&lncRNA__URS0000ABD8B7_9606_Homo_sapiens_long_intergenic_non-protein_coding_RNA_2012_LINC02012__lncRNA&lncRNA__URS000075ADD8_9606_Homo_s…	lncRNA:C9orf41-AS1	0.173907750326573	-0.0877150108279559	0.435530511481102	3.15136718068126	1.31579821934598	0.19069110964693	0.295858867770235	-5.55498432290879
snoRNA__Homo_sapiens300526_SNORD84	snoRNA:SNORD84	0.336301749595263	-0.169826238790351	0.842429737980877	3.88813278969876	1.31526921380629	0.190868243012833	0.295858867770235	-5.57165151353586
hsa-miR-4742-3p	hsa-miR-4742-3p	-0.262991401498079	-0.659217185211836	0.133234382215678	4.48543305024363	-1.31384671185985	0.19134516468305	0.296191830262803	-5.58938326932533
snoRNA__Homo_sapiens300769_SNORD105B	snoRNA:SNORD105B	0.342232714757124	-0.176405612122567	0.860871041636815	4.2808832029852	1.30617929997524	0.193931107839577	0.299515037119923	-5.58834631233455
ReverseComplement_ENSG00000111647.13	ReverseComplement_BLTP3B	-0.298531752157773	-0.751036246637947	0.153972742322402	1.97209595931923	-1.30591080406918	0.194022130240517	0.299515037119923	-5.42863771641688
snoRNA__Homo_sapiens300004_SNORA70L2&snoRNA__Homo_sapiens300186_SNORA70CL2&snoRNA__Homo_sapiens300093_SNORA70EL1&snoRNA__Homo_sapiens300135_SNORA70BL4&snoRNA__Homo_sapiens300389_SNORA70BL2&snoRNA__Homo_sapiens300645_SNORA70&snoRNA__Homo_sapiens300398_SNORA70L4&snoRNA__Homo_sapiens300498_SNORA70B	snoRNA:SNORA70B	-0.512638629488958	-1.29154910073924	0.266271841761323	1.83189711497208	-1.3027757585949	0.195087287599681	0.300748478837161	-5.27890816087218
hsa-miR-636	hsa-miR-636	-0.309072232934595	-0.780022613060662	0.161878147191472	5.29225843797837	-1.29906451589407	0.196353816376767	0.302258303667652	-5.61072405064389
snoRNA__Homo_sapiens300761_SNORD10	snoRNA:SNORD10	0.356846013767939	-0.187203163007567	0.900895190543444	7.54849131346211	1.2983404097892	0.196601639996216	0.302258303667652	-5.57456411249391
lncRNA__URS0000D7806A_9606_Homo_sapiens_uncharacterized_LOC102725021_LOC102725021__lncRNA&lncRNA__URS0000D7801A_9606_Homo_sapiens_uncharacterized_LOC102725021_LOC102725021__lncRNA&lncRNA__URS0000D7802D_9606_Homo_sapiens_uncharacterized_LOC102725021_LOC102725021__lncRNA&lncRNA__URS000075D84F_9606_Homo_sapiens_uncharacterized_LOC100506472_LOC100506472__lncRNA	lncRNA:URS0000D7806A_9606_Homo_sapiensLOC100506472	-0.451232529974255	-1.14129223124618	0.238827171297668	2.89416350148349	-1.29437351292612	0.197963417162115	0.303938398632052	-5.56310356969801
ReverseComplement_ENSG00000106278.12	ReverseComplement_PTPRZ1	0.437234667443879	-0.235099773394308	1.10956910828207	5.67237971042534	1.28728619602727	0.200413753814213	0.30728296039357	-5.62389873025458
lncRNA__URS0000759C0C_9606_Homo_sapiens_ZBTB11_antisense_RNA_1_ZBTB11-AS1_	lncRNA:ZBTB11-AS1	0.298928837559432	-0.167140717994023	0.764998393112886	2.3140944702388	1.26958844300225	0.206630210354592	0.316385010434538	-5.45614327427195
snoRNA__Homo_sapiens300112_SNORD3@&snoRNA__Homo_sapiens300182_SNORD3@&snoRNA__Homo_sapiens300250_SNORD3@&snoRNA__Homo_sapiens300243_SNORD3@&snoRNA__Homo_sapiens300448_SNORD3@	snoRNA:SNORD3@_repeat1	0.260241050799023	-0.146294477483686	0.666776579081733	5.53294129762134	1.26713585574782	0.20750275908189	0.316989848580912	-5.64920774743329
hsa-miR-501-3p	hsa-miR-501-3p	0.173491242069909	-0.0975782139652993	0.444560698105118	9.2885942944142	1.26690151102479	0.207586272522013	0.316989848580912	-5.62152652451736
hsa-miR-1296-5p	hsa-miR-1296-5p	-0.284553084012688	-0.729593441618324	0.160487273592948	1.69968416265619	-1.26563880823361	0.208036686763974	0.317248928533455	-5.41020157922748
ENSG00000105939.14	ZC3HAV1	0.137295179176084	-0.0776314037147084	0.352221762066876	3.22038458201343	1.26447729749726	0.208451638167759	0.31745330340912	-5.61345412052637
snoRNA__Homo_sapiens300101_SNORA20L1	snoRNA:SNORA20L1	-0.709509290351718	-1.82390225619574	0.404883675492308	1.59024117330725	-1.26027582774391	0.209957690431058	0.319067378162564	-5.22634878927755
ReverseComplement_ENSG00000105732.13	ReverseComplement_ZNF574	0.268067926135732	-0.153083979416621	0.689219831688085	2.43342854350711	1.2599461000367	0.210076220666325	0.319067378162564	-5.50530087877375
lncRNA__URS000075C353_9606_Homo_sapiens_long_intergenic_non-protein_coding_RNA_963_LINC00963_&lncRNA__URS000073968D_9606_Homo_sapiens_EMX2_opposite_strand/antisense_RNA_EMX2OS_&lncRNA__URS00002A4A09_9606_Homo_sapiens_MRTFA_antisense_RNA_1_MRTFA-AS1_&lncRNA__URS000075C5C5_9606_Homo_sapiens_DNAJC27_antisense_RNA_1_DNAJC27-AS1_&lncRNA__URS00005B18F1_9606_Homo_sapiens_long_intergenic_non-protein_codi…	lncRNA:PAX8-AS1	-0.354939329415335	-0.913039259345437	0.203160600514767	3.34305005671916	-1.25889073874164	0.210455930625096	0.319215035713233	-5.63246847004342
ReverseComplement_ENSG00000118369.13	ReverseComplement_USP35	0.269333322327268	-0.15463100132894	0.693297645983476	3.22890990856423	1.2574961321752	0.210958468829992	0.319548350908701	-5.62153385894779
hsa-miR-494-3p	hsa-miR-494-3p	-0.511180614798506	-1.31872023619573	0.29635900659872	2.90038856459011	-1.25301542751086	0.212579008874775	0.321571994683394	-5.62418517046158
hsa-miR-210-5p	hsa-miR-210-5p	-0.479214215185942	-1.24201264163028	0.283584211258393	3.23951569675215	-1.24355725606195	0.216029595471768	0.326354870164569	-5.64347131275242
ENSG00000140798.16	ABCC12	-0.272524756217527	-0.706738478563267	0.161688966128213	3.57161828756385	-1.24236239623307	0.21646839938663	0.326581163293581	-5.66223877824039
snRNA__URS00003F07BD_9606_Homo_sapiens_(human)_RNA,_U4_small_nuclear_1	human_RNA,_U4_small_nuclear_1	0.364817270493919	-0.221668839123949	0.951303380111788	2.74488521549429	1.23129904068615	0.220562209961443	0.332313729675241	-5.56624702489026
snoRNA__Homo_sapiens300555_SNORD96A	snoRNA:SNORD96A	0.445576511021944	-0.272163775080681	1.16331679712457	1.99061420262163	1.22885558373752	0.22147389941824	0.33324301776646	-5.3780934135458
snoRNA__Homo_sapiens300609_SNORD69	snoRNA:SNORD69	0.276320349909808	-0.173148746657342	0.725789446476958	6.18364731447663	1.2169112759197	0.225969842512653	0.339555747392683	-5.70322526040018
hsa-miR-548ay-3p	hsa-miR-548ay-3p	-0.30568787593404	-0.805856892567169	0.194481140699089	2.26920231586167	-1.20978253594113	0.228684387943149	0.342822982978444	-5.59886300519079
snoRNA__Homo_sapiens300167_SNORD27	snoRNA:SNORD27	0.297406078950632	-0.189282164072518	0.784094321973783	7.43294496775993	1.20960860660836	0.228750910766147	0.342822982978444	-5.68609285367365
rRNA__45S_pre-ribosomal_N1_(RNA45SN1)&rRNA__45S_pre-ribosomal_N5_(RNA45SN5)&rRNA__45S_pre-ribosomal_N4_(RNA45SN4)&rRNA__45S_pre-ribosomal_N2_(RNA45SN2)&rRNA__45S_pre-ribosomal_N3_(RNA45SN3)&rRNA__5.8S_ribosomal_N1_(RNA5-8SN_1_to_3,_RNA5-8SN5)	RNA45SN1 & RNA45SN5 & RNA45SN4 & RNA45SN2 & RNA45SN3 & RNA5-8SN_1_to_3,_RNA5-8SN5	0.221890034036997	-0.143051559345917	0.586831627419912	11.0442828581055	1.20353940762625	0.231080939727917	0.345856240917279	-5.71756526451428
MiR.hp__hsa-mir-10395	MiR.hp:hsa-mir-10395	0.418446257663759	-0.271915725119916	1.10880824044743	1.60928729590399	1.19979957248381	0.232525174202391	0.34755746937659	-5.27989885517473
hsa-miR-3074-5p	hsa-miR-3074-5p	-0.219514113853987	-0.583863662365438	0.144835434657464	3.97686106764156	-1.19258706676459	0.235328754990713	0.351283346287326	-5.73173804958822
ReverseComplement_ENSG00000189050.16	ReverseComplement_ENSG00000189050.16	-0.297218094682288	-0.793577254691376	0.199141065326799	3.27908782628631	-1.18529127350429	0.238189266904705	0.355084263327595	-5.71272497002106
lncRNA__URS000075B82C_9606_Homo_sapiens_human__non-protein_coding_lnc-RAB23-1:3	lncRNA:lnc-RAB23-1:3	0.201381301605852	-0.135161539050384	0.537924142262088	4.93910172396941	1.1844716473951	0.238512169369985	0.355097169154259	-5.74785929694259
hsa-miR-296-5p	hsa-miR-296-5p	-0.33598297662444	-0.898599810124386	0.226633856875505	5.07943012115282	-1.18208970058603	0.239452343287199	0.356027826203335	-5.75134553180553
lncRNA__URS000075C2D9_9606_Homo_sapiens_uncharacterized_LOC441072_FLJ31104__lncRNA	lncRNA:URS000075C2D9_9606_Homo_sapiens_uncharacterized_LOC441072_FLJ31104	-0.242055157960801	-0.647898395106795	0.163788079185194	3.09776388886446	-1.18059763850446	0.240042618328111	0.356110186778371	-5.71887291222032
hsa-miR-127-3p	hsa-miR-127-3p	-0.382312002736524	-1.02344854834623	0.258824542873179	4.55380759481295	-1.18035673429332	0.240138019756742	0.356110186778371	-5.75132712754607
snRNA__URS000032B6B6_9606_Homo_sapiens_(human)_RNA,_U1_small_nuclear_3&snRNA__URS00000081EA_9606_Homo_sapiens_(human)_RNA,_variant_U1_small_nuclear_7&snRNA__URS000012964C_9606_Homo_sapiens_(human)_RNA,_variant_U1_small_nuclear_2A&snRNA__URS0000162127_9606_Homo_sapiens_(human)_RNA,_variant_U1_small_nuclear_1&snRNA__URS0000669D0F_9606_Homo_sapiens_(human)_RNA,_variant_U1_small_nuclear_17	human_RNA,_U1_small_nuclear_3 & human_RNA,_variant_U1_small_nuclear_7 & human_RNA,_variant_U1_small_nuclear_2A & human_RNA,_variant_U1_small_nuclear_1 & human_RNA,_variant_U1_small_nuclear_17	0.398732686745247	-0.271809944720359	1.06927531821085	1.77524508276292	1.17706738672975	0.241443354030559	0.357576658000697	-5.42429262005451
ReverseComplement_lncRNA__URS0000BC4407_9606_Homo_sapiens_uncharacterized_LOC107985544_LOC107985544__lncRNA	ReverseComplement_lncRNA:URS0000BC4407_9606_Homo_sapiensLOC107985544	-0.204152733274917	-0.548185655794297	0.139880189244463	4.32985847171329	-1.17462996666482	0.242413867984053	0.358448394527536	-5.7570119662389
lncRNA__URS0000A76862_9606_Homo_sapiens_human__non-protein_coding_lnc-SEPT7-3:10	lncRNA:lnc-SEPT7-3:10	-0.197158319638961	-0.529746466395443	0.13542982711752	3.04654785942931	-1.17342199093913	0.242895878812545	0.358448394527536	-5.71475131425123
tRNA__Homo_sapiens_tRNA-Leu-TAG-3-1	tRNA-Leu-TAG-3-1	-0.192108745959506	-0.516239397605546	0.132021905686534	2.34088371834382	-1.173202329989	0.242983601954064	0.358448394527536	-5.64214178219903
lncRNA__URS000075ED94_9606_Homo_sapiens_long_intergenic_non-protein_coding_RNA_1355_LINC01355_&lncRNA__URS000075ABCD_9606_Homo_sapiens_uncharacterized_LOC101927550_LOC101927550__lncRNA&lncRNA__URS00007E4BE4_9606_Homo_sapiens_POT1_antisense_RNA_1_POT1-AS1_&lncRNA__URS000075B198_9606_Homo_sapiens_TMCC1_antisense_RNA_1_head_to_head__TMCC1-AS1_&lncRNA__URS0000A77213_9606_Homo_sapiens_PCF11_antisense_…	lncRNA:PCF11-AS1	-0.227344024813786	-0.612647778691127	0.157959729063555	5.5627646683119	-1.1679552044115	0.24508578244605	0.361078141022212	-5.76703616815527
ReverseComplement_ENSG00000155506.18	ReverseComplement_ENSG00000155506.18	0.174782876943039	-0.12270750542743	0.472273259313508	2.31552679738429	1.16297890123494	0.247091365939544	0.363558910822505	-5.65202401439813
ENSG00000168298.7	H1-4	0.133621346138937	-0.0939807721228507	0.361223464400724	3.63862724299296	1.16210514810039	0.247444709301969	0.363605359572464	-5.7565580180893
hsa-miR-504-5p	hsa-miR-504-5p	-0.342631343075225	-0.927012286256295	0.241749600105844	2.75969206434668	-1.16058492654107	0.248060335958666	0.364036596926354	-5.6721186890804
ENSG00000260220.7	CCDC187	-0.190995654690389	-0.518347535312321	0.136356225931542	2.87036571956972	-1.15492698460291	0.250361097489763	0.366936498266448	-5.73763872932454
ENSG00000257218.6&ENSG00000111780.8	ENSG00000257218.6 & ENSG00000111780.8	0.485710825940042	-0.349153301892776	1.32057495377286	1.70017955769521	1.15161646317905	0.251714271505857	0.36841687902231	-5.33695822257649
hsa-let-7e-5p	hsa-let-7e-5p	-0.301791327153758	-0.821035753513115	0.217453099205599	6.46980624643874	-1.15048455722975	0.252178119885012	0.36841687902231	-5.76460563805978
snoRNA__Homo_sapiens300510_SNORD82	snoRNA:SNORD82	0.27492453397337	-0.198266082100082	0.748115150046822	4.60577578814003	1.15006730244867	0.252349260498467	0.36841687902231	-5.78094423472982
hsa-miR-125a-5p	hsa-miR-125a-5p	-0.196353916928446	-0.534622423326432	0.141914589469539	8.06064894266629	-1.1490102037235	0.252783205317139	0.368574221946281	-5.74737994674144
ENSG00000204628.12	RACK1	0.247928295086309	-0.180917274893664	0.676773865066282	5.72682636629542	1.14438207841088	0.254689271362697	0.370874841030731	-5.79279458277473
lncRNA__URS00008B4804_9606_Homo_sapiens_human__non-protein_coding_lnc-KDM3B-1:6	lncRNA:lnc-KDM3B-1:6	-0.312364551749749	-0.855686066065157	0.23095696256566	3.59603603914323	-1.13802216910911	0.25732503563779	0.374230746809141	-5.7800854685155
hsa-miR-4508	hsa-miR-4508	0.352303550816978	-0.262835610633654	0.96744271226761	5.86559594308104	1.13367749717057	0.25913659538369	0.376380916174255	-5.80014123325236
hsa-miR-4659b-3p	hsa-miR-4659b-3p	-0.225085477996346	-0.618952656927894	0.168781700935202	1.89697726033715	-1.13121086015731	0.260169058261476	0.377395424692514	-5.62231913983154
tRNA__Homo_sapiens_tRNA-Gln-CTG-1-1&tRNA__Homo_sapiens_tRNA-Gln-CTG-1-2&tRNA__Homo_sapiens_tRNA-Gln-CTG-1-3&tRNA__Homo_sapiens_tRNA-Gln-CTG-1-4&tRNA__Homo_sapiens_tRNA-Gln-CTG-1-5&tRNA__Homo_sapiens_tRNA-Gln-CTG-5-1	tRNA-Gln-CTG-1-1 & tRNA-Gln-CTG-1-2 & tRNA-Gln-CTG-1-3 & tRNA-Gln-CTG-1-4 & tRNA-Gln-CTG-1-5 & tRNA-Gln-CTG-5-1	-0.27995572155636	-0.770549400483122	0.210637957370403	1.72892814337124	-1.12957034365022	0.260857324669934	0.377908688303879	-5.57450880904964
ReverseComplement_ENSG00000146005.4	ReverseComplement_ENSG00000146005.4	0.578253225358269	-0.440256683041866	1.5967631337584	0.968836953267413	1.12382499663881	0.263277787309534	0.380926888168723	-5.16113878851814
lncRNA__URS000075E815_9606_Homo_sapiens_small_nucleolar_RNA_host_gene_10_SNHG10__lncRNA&lncRNA__URS000075DE81_9606_Homo_sapiens_small_nucleolar_RNA_host_gene_10_SNHG10_	lncRNA:URS000075E815_9606_SNHG10	0.186435106247389	-0.142601518425501	0.51547173092028	5.17515161208742	1.1215776212276	0.264228841926318	0.381814055468976	-5.81823983480612
hsa-miR-1234-3p	hsa-miR-1234-3p	0.253162151313251	-0.194778342630121	0.701102645256623	2.30357476664361	1.11872755485072	0.265438391156091	0.383072007670987	-5.67225893136053
ENSG00000119866.22	BCL11A	0.148502500546273	-0.114628223131142	0.411633224223688	2.27296162928368	1.11714125065445	0.266113277833373	0.383556127489428	-5.6613519080926
snoRNA__Homo_sapiens300427_SNORD95L1	snoRNA:SNORD95L1	-0.289264940062439	-0.804504711168177	0.225974831043299	2.64228916242946	-1.11130252804606	0.2686076329951	0.386658121381481	-5.71911128911655
snoRNA__Homo_sapiens300766_SNORD119	snoRNA:SNORD119	-0.248594205815301	-0.692297928778659	0.195109517148058	3.78961780858064	-1.10903132045464	0.269582290503094	0.387293366374099	-5.81329860752182
snRNA__URS00003EE995_9606_Homo_sapiens_(human)_RNA,_U2_small_nuclear_1	human_RNA,_U2_small_nuclear_1	0.262663655291712	-0.206301618265876	0.7316289288493	7.80809790509137	1.1086773651775	0.269734406492403	0.387293366374099	-5.79269764157883
hsa-miR-5189-3p	hsa-miR-5189-3p	-0.760209694028972	-2.11919174958875	0.598772361530802	2.73319280138572	-1.10730067140979	0.270326621778128	0.387651120062545	-5.7872956032657
hsa-miR-4521	hsa-miR-4521	-0.249989321517716	-0.698223518738561	0.198244875703129	2.10842272069782	-1.10398291601285	0.271757533683952	0.38874786414804	-5.69123472023251
tRNA__Homo_sapiens_tRNA-Leu-AAG-2-1&tRNA__Homo_sapiens_tRNA-Leu-AAG-2-2&tRNA__Homo_sapiens_tRNA-Leu-AAG-2-3&tRNA__Homo_sapiens_tRNA-Leu-AAG-2-4&tRNA__Homo_sapiens_tRNA-Leu-AAG-3-1&tRNA__Homo_sapiens_tRNA-Leu-AAG-4-1&tRNA__Homo_sapiens_tRNA-Leu-TAG-2-1	tRNA-Leu-AAG-2-1 & tRNA-Leu-AAG-2-2 & tRNA-Leu-AAG-2-3 & tRNA-Leu-AAG-2-4 & tRNA-Leu-AAG-3-1 & tRNA-Leu-AAG-4-1 & tRNA-Leu-TAG-2-1	-0.248395287313786	-0.694001978546655	0.197211403919082	4.48477140477073	-1.10341156224605	0.272004481295087	0.38874786414804	-5.83526324263505
lncRNA__URS000053D37B_9606_Homo_sapiens_long_intergenic_non-protein_coding_RNA_1104_LINC01104_&snoRNA__Homo_sapiens300468_SNORD58A&lncRNA__URS0000A76636_9606_Homo_sapiens_human__non-protein_coding_lnc-ZNF485-68:16&lncRNA__URS0000CCE0CE_9606_Homo_sapiens_long_intergenic_non-protein_coding_RNA_673_LINC00673__lncRNA&lncRNA__URS0000CCE0D9_9606_Homo_sapiens_long_intergenic_non-protein_coding_RNA_673_L…	lncRNA:TSBP1-AS1	-0.251726281636735	-0.703421260717191	0.19996869744372	3.02316540669607	-1.10313630999922	0.272123504903628	0.38874786414804	-5.78370263711535
ReverseComplement_ENSG00000107679.14	ReverseComplement_PLEKHA1	0.341235638688015	-0.272224501286264	0.954695778662294	4.11465712912465	1.10106742783734	0.273019278648701	0.389535081910394	-5.8261445812039
ReverseComplement_ENSG00000280204.4	ReverseComplement_OR1S1	0.302934208568042	-0.242354889745463	0.848223306881547	2.08832525956351	1.09968268105026	0.273619978305751	0.389899842982974	-5.58623819273003
lncRNA__URS000075A69B_9606_Homo_sapiens_long_intergenic_non-protein_coding_RNA_324_LINC00324_&tRNA__Homo_sapiens_tRNA-Pro-TGG-3-1&tRNA__Homo_sapiens_tRNA-Pro-TGG-3-2&tRNA__Homo_sapiens_tRNA-Pro-TGG-3-3&tRNA__Homo_sapiens_tRNA-Pro-TGG-3-4&tRNA__Homo_sapiens_tRNA-Pro-TGG-3-5&tRNA__Homo_sapiens_tRNA-Pro-CGG-1-1&tRNA__Homo_sapiens_tRNA-Pro-CGG-1-2&tRNA__Homo_sapiens_tRNA-Pro-CGG-1-3&tRNA__Homo_sapien…	lncRNA:LINC00324 & tRNA-Pro-TGG-3-1 & tRNA-Pro-TGG-3-2 & tRNA-Pro-TGG-3-3 & tRNA-Pro-TGG-3-4 & tRNA-Pro-TGG-3-5 & tRNA-Pro-CGG-1-1 & tRNA-Pro-CGG-1-2 & tRNA-Pro-CGG-1-3 & tRNA-Pro-AGG-2-1 & tRNA-Pro-AGG-2-2 & tRNA-Pro-AGG-2-3 & tRNA-Pro-AGG-2-4 & tRNA-Pro-AGG-2-5 & tRNA-Pro-AGG-2-6 & tRNA-Pro-AGG-2-7 & tRNA-Pro-AGG-2-8 & tRNA-Pro-AGG-1-1 & tRNA-Pro-CGG-2-1 & tRNA-Pro-TGG-2-1 & tRNA-Pro-TGG-1-1	-0.136072942473565	-0.382832954326064	0.110687069378935	5.44934096074968	-1.09154809457593	0.277167202621574	0.394457101967731	-5.84992471706279
ReverseComplement_ENSG00000166448.15	ReverseComplement_TMEM130	-0.230530649907197	-0.649833903065787	0.188772603251392	2.81626245628099	-1.08829422565461	0.27859494931163	0.39599030531087	-5.79402538543219
snoRNA__Homo_sapiens300058_SNORA26	snoRNA:SNORA26	0.270667142874048	-0.222295111672292	0.763629397420388	2.00907394094004	1.08684535479297	0.279232318267363	0.396397637741357	-5.58313672734089
ReverseComplement_ENSG00000173409.14&ENSG00000054523.19&ReverseComplement_ENSG00000169169.15&ReverseComplement_ENSG00000075415.15&ReverseComplement_ENSG00000221944.9&ReverseComplement_ENSG00000152954.12&ReverseComplement_ENSG00000254004.7&ENSG00000100784.12&ENSG00000196811.13&ENSG00000185621.11	ReverseComplement_ENSG00000173409.14 & ENSG00000054523.19 & ReverseComplement_ENSG00000169169.15 & ReverseComplement_ENSG00000075415.15 & ReverseComplement_ENSG00000221944.9 & ReverseComplement_ENSG00000152954.12 & ReverseComplement_ENSG00000254004.7 & ENSG00000100784.12 & ENSG00000196811.13 & ENSG00000185621.11	0.490345496191572	-0.411949251687154	1.3926402440703	1.09147578622611	1.07572099125458	0.284159440750418	0.402886032682525	-5.24677454335345
hsa-miR-1249-3p	hsa-miR-1249-3p	-0.27691453743842	-0.787243449446893	0.233414374570053	5.35759871121566	-1.07409195724662	0.28488593078241	0.403409901985117	-5.86989096293264
snoRNA__Homo_sapiens300112_SNORD3@&snoRNA__Homo_sapiens300182_SNORD3@&snoRNA__Homo_sapiens300250_SNORD3@&snoRNA__Homo_sapiens300243_SNORD3@&snoRNA__Homo_sapiens300448_SNORD3@&snoRNA__Homo_sapiens300011_SNORD3@L39	snoRNA:SNORD3@L39	0.831801389514596	-0.704806426634814	2.36840920566401	0.272479048833521	1.07152543809689	0.286033083300243	0.404527389398342	-5.11541799395369
snoRNA__Homo_sapiens300670_SNORA66	snoRNA:SNORA66	0.314973119585316	-0.272041387730704	0.901987626901335	1.82576231925466	1.06211254761083	0.290267363054658	0.410002650314704	-5.51937197623825
MiR.hp__hsa-mir-6511b-1&MiR.hp__hsa-mir-6511b-2	MiR.hp:hsa-mir-6511b-1 & MiR.hp:hsa-mir-6511b-2	-0.196253837682151	-0.562623050524024	0.170115375159722	5.79633666574232	-1.06033981392214	0.291069560878527	0.410622476645113	-5.88064806444884
hsa-miR-6793-3p	hsa-miR-6793-3p	-0.320691661755006	-0.92015692547699	0.278773601966979	2.47775732776939	-1.05893554747161	0.291706090078898	0.411007333901689	-5.77689926701247
hsa-miR-370-3p	hsa-miR-370-3p	-0.338180344293404	-0.974629822143504	0.298269133556695	3.27443554658447	-1.05179308093791	0.294958294861009	0.415072071224085	-5.86208912674445
snoRNA__Homo_sapiens300570_SNORD88A	snoRNA:SNORD88A	0.19395887481598	-0.171501658375006	0.559419408006965	2.85517939451669	1.05054595442843	0.295528665535928	0.415357452805472	-5.81719036148118
hsa-miR-937-3p	hsa-miR-937-3p	0.13698834514486	-0.123092819407229	0.39706950969695	4.00163951203979	1.04260691332878	0.299177090367449	0.419962872192816	-5.89114312677017
hsa-miR-3200-5p	hsa-miR-3200-5p	-0.296908987654708	-0.870341206256165	0.276523230946749	2.44137302114419	-1.02491331671951	0.30741732609976	0.430994514258969	-5.81334837884056
snoRNA__Homo_sapiens300522_SNORD18B	snoRNA:SNORD18B	0.332458930497416	-0.310547263071052	0.975465124065883	2.16404214870778	1.02345494664539	0.308103237519384	0.43142089020682	-5.63149454212229
hsa-miR-1180-3p	hsa-miR-1180-3p	0.116468891684528	-0.110562522405309	0.343500305774366	8.65181740282664	1.01547648407482	0.311873857138433	0.435803871219873	-5.89156620034698
ReverseComplement_ENSG00000166448.15&ReverseComplement_ENSG00000175513.9&ENSG00000162430.18	ReverseComplement_TMEM130 & ReverseComplement_TSGA10IP & SELENON	-0.209105307417737	-0.616822485205224	0.19861187036975	4.16564598276481	-1.01520074730865	0.312004718422015	0.435803871219873	-5.92221850708817
ReverseComplement_ENSG00000158470.5&ENSG00000141646.14&ENSG00000132199.20	ReverseComplement_ENSG00000158470.5 & ENSG00000141646.14 & ENSG00000132199.20	0.273047637124246	-0.259975851732898	0.80607112598139	4.08058808576661	1.01400000504321	0.312575003004225	0.436061423944166	-5.91381008691918
hsa-miR-423-3p	hsa-miR-423-3p	0.118953976605486	-0.113490603221994	0.351398556432966	13.460655017006	1.01299061875932	0.313054941720298	0.436192458870452	-5.99229839829174
lncRNA__URS0000A775F0_9606_Homo_sapiens_neighbor_of_BRCA1_lncRNA_2_NBR2__lncRNA&lncRNA__URS00002DAAC2_9606_Homo_sapiens_WWTR1_antisense_RNA_1_WWTR1-AS1_&lncRNA__URS000075AE5D_9606_Homo_sapiens_uncharacterized_LOC100506083_LOC100506083__lncRNA	lncRNA:WWTR1-AS1 & lncRNA:URS000075AE5D_9606_Homo_sapiensLOC100506083	0.131557414040718	-0.125777947089699	0.388892775171135	3.14540749096826	1.01195626264918	0.313547262233006	0.436340401875982	-5.89934828243923
ENSG00000135821.19	GLUL	-0.125065865344737	-0.370816514008192	0.120684783318719	4.72733561487967	-1.00737229282206	0.315735290339449	0.437778621071481	-5.93627311156815
rRNA__45S_pre-ribosomal_N1_(RNA45SN1)&rRNA__45S_pre-ribosomal_N2_(RNA45SN2)&rRNA__28S_ribosomal_N1_(RNA28SN1)&rRNA__28S_ribosomal_N2_(RNA28SN2)	RNA45SN1 & RNA45SN2 & RNA28SN1 & RNA28SN2	0.316677169000456	-0.305585006950542	0.938939344951454	2.26209270663928	1.00737050899916	0.315736143767662	0.437778621071481	-5.71829078191115
lncRNA__URS000075B559_9606_Homo_sapiens_uncharacterized_LOC25845_PP7080__lncRNA	lncRNA:URS000075B559_9606_Homo_sapiens_uncharacterized_LOC25845_PP7080	-0.266841986843009	-0.791186807301651	0.257502833615633	3.21998263058932	-1.00735620389625	0.315742987763944	0.437778621071481	-5.90450143153485
lncRNA__URS0000394A79_9606_Homo_sapiens_long_intergenic_non-protein_coding_RNA_1714_LINC01714_	lncRNA:LINC01714	-0.147511394717642	-0.437708502942554	0.14268571350727	6.28356517478649	-1.00618623323982	0.316303071161042	0.438017733348012	-5.92328152470316
hsa-miR-4659a-3p	hsa-miR-4659a-3p	-0.184483499369917	-0.548048612000361	0.179081613260527	4.51855342676216	-1.00443354410166	0.317143345389888	0.438643794725304	-5.93873877914719
hsa-miR-6735-5p	hsa-miR-6735-5p	0.187959493313468	-0.183780403804534	0.55969939043147	1.82965906487243	1.00085456258946	0.318863778905195	0.440484193353143	-5.66117211047693
MiR.hp__hsa-mir-550a-2&MiR.hp__hsa-mir-550a-1	MiR.hp:hsa-mir-550a-2 & MiR.hp:hsa-mir-550a-1	-0.115353832384334	-0.344427637696089	0.113719972927421	5.95797750794526	-0.996787261953982	0.32082644436083	0.44265431273228	-5.93698157842673
ReverseComplement_ENSG00000189233.12	ReverseComplement_NUGGC	-0.175812392964423	-0.526206079831159	0.174581293902312	3.04978992546184	-0.993205451084222	0.322561440779429	0.444505400098481	-5.91459764450173
hsa-miR-10399-3p	hsa-miR-10399-3p	-0.183182963602173	-0.548884726103921	0.182518798899576	6.08072120297512	-0.991525549690056	0.323377299919894	0.445086904883654	-5.94254873484972
ReverseComplement_ENSG00000198842.10&ENSG00000134109.11&ENSG00000160208.13&ENSG00000255346.10	ReverseComplement_STYXL2 & EDEM1 & RRP1B & NOX5	-0.188916005639094	-0.567318579686402	0.189486568408214	3.26721508436204	-0.988235736132385	0.324978967596182	0.446747242559228	-5.9283321072252
hsa-miR-433-3p	hsa-miR-433-3p	0.271232907742041	-0.27311246069528	0.815578276179362	3.1747977269807	0.986310666557212	0.325918619986196	0.447494581512031	-5.9147098977098
lncRNA__URS000075A69B_9606_Homo_sapiens_long_intergenic_non-protein_coding_RNA_324_LINC00324_&tRNA__Homo_sapiens_tRNA-Pro-TGG-3-1&tRNA__Homo_sapiens_tRNA-Pro-TGG-3-2&tRNA__Homo_sapiens_tRNA-Pro-TGG-3-3&tRNA__Homo_sapiens_tRNA-Pro-TGG-3-4&tRNA__Homo_sapiens_tRNA-Pro-TGG-3-5&tRNA__Homo_sapiens_tRNA-Pro-CGG-1-1&tRNA__Homo_sapiens_tRNA-Pro-CGG-1-2&tRNA__Homo_sapiens_tRNA-Pro-CGG-1-3&tRNA__Homo_sapien…	lncRNA:LINC00324 & tRNA-Pro-TGG-3-1 & tRNA-Pro-TGG-3-2 & tRNA-Pro-TGG-3-3 & tRNA-Pro-TGG-3-4 & tRNA-Pro-TGG-3-5 & tRNA-Pro-CGG-1-1 & tRNA-Pro-CGG-1-2 & tRNA-Pro-CGG-1-3 & tRNA-Pro-AGG-2-1 & tRNA-Pro-AGG-2-2 & tRNA-Pro-AGG-2-3 & tRNA-Pro-AGG-2-4 & tRNA-Pro-AGG-2-5 & tRNA-Pro-AGG-2-6 & tRNA-Pro-AGG-2-7 & tRNA-Pro-AGG-2-8 & tRNA-Pro-AGG-1-1 & tRNA-Pro-CGG-2-1 & tRNA-Pro-TGG-2-1	-0.124213922754498	-0.374697849354928	0.126270003845931	3.56281647229925	-0.981603948632274	0.32822355478607	0.450112399160509	-5.94324050032377
hsa-miR-6749-3p	hsa-miR-6749-3p	-0.300693769111755	-0.911522951672863	0.310135413449353	3.39674481970534	-0.974429747214981	0.331757384726355	0.454328368501609	-5.94077325352172
hsa-miR-505-5p	hsa-miR-505-5p	-0.155665813884212	-0.472111589765592	0.160779961997167	4.72208956280375	-0.973732859629473	0.332101975559583	0.454328368501609	-5.96881479607189
snoRNA__Homo_sapiens300474_SNORA19	snoRNA:SNORA19	-0.177925858899918	-0.540219649281592	0.184367931481756	1.88847904711324	-0.972129366507056	0.332895745383599	0.454863594054979	-5.77443545543987
MiR.hp__hsa-mir-6859-1&MiR.hp__hsa-mir-6859-2&MiR.hp__hsa-mir-6859-3&MiR.hp__hsa-mir-6859-4	MiR.hp:hsa-mir-6859-1 & MiR.hp:hsa-mir-6859-2 & MiR.hp:hsa-mir-6859-3 & MiR.hp:hsa-mir-6859-4	0.109877905162702	-0.116746959778944	0.336502770104348	3.45796298533257	0.959729169637628	0.339075984223603	0.462748625812404	-5.95644830100324
hsa-miR-1843	hsa-miR-1843	-0.155717313686448	-0.477430189618288	0.165995562245391	5.38390892666942	-0.95810772563366	0.339889584090929	0.463299433079312	-5.98395007697585
ReverseComplement_ENSG00000120254.16	ReverseComplement_ENSG00000120254.16	0.422475887597078	-0.453034202707509	1.29798597790167	2.07790937231236	0.955183151806215	0.341360262125812	0.464743489400202	-5.67193560516946
hsa-miR-6803-3p	hsa-miR-6803-3p	-0.144458051761216	-0.444788551932816	0.155872448410384	5.39845032959599	-0.952112344939601	0.342908907163974	0.466290090367378	-5.98991868403916
snoRNA__Homo_sapiens300524_SNORD18A	snoRNA:SNORD18A	0.414455723400935	-0.451408098898193	1.28031954570006	4.58518586529683	0.947489551067029	0.34524879529771	0.468907618613476	-5.98423249618495
ReverseComplement_ENSG00000156413.15	ReverseComplement_FUT6	0.18098822684256	-0.198396255541316	0.560372709226436	4.23673236219878	0.944314468775912	0.346861860301593	0.470532895727251	-5.98835757394989
snoRNA__Homo_sapiens300704_SNORD49A	snoRNA:SNORD49A	0.20283346484384	-0.224635744072957	0.630302673760638	3.77150487189823	0.939248811250372	0.349445447537359	0.473469251459492	-5.97664142593858
hsa-miR-10401-3p	hsa-miR-10401-3p	-0.343475373012821	-1.06856873233317	0.381617986307528	5.54385995732042	-0.937664682088644	0.350255917128811	0.473999025575516	-6.00299095614512
ENSG00000203811.1&ENSG00000203852.3	H3C14 & H3C15	-0.132672497909052	-0.41329767790283	0.147952682084727	3.3163706896486	-0.935836869331508	0.351192558166252	0.474698075033331	-5.97837052877766
snoRNA__Homo_sapiens300491_SNORD12C	snoRNA:SNORD12C	0.250606562159608	-0.280708186567137	0.781921310886353	5.21850206660516	0.933655047349147	0.352312708582988	0.475643202746448	-6.00625092170199
hsa-let-7c-5p	hsa-let-7c-5p	-0.233939065651946	-0.733995845987849	0.266117714683958	9.72503187945663	-0.926039075713371	0.356240675756285	0.48001203630572	-5.99094920997096
lncRNA__URS000075AE68_9606_Homo_sapiens_NEBL_antisense_RNA_1_NEBL-AS1_	lncRNA:NEBL-AS1	0.193389075134756	-0.220126001047083	0.606904151316596	2.15981156838445	0.925734545659287	0.35639831722168	0.48001203630572	-5.86491864449808
MiR.hp__hsa-mir-128-1&MiR.hp__hsa-mir-128-2	MiR.hp:hsa-mir-128-1 & MiR.hp:hsa-mir-128-2	-0.166972135216472	-0.526102697831299	0.192158427398355	10.5485179205978	-0.920317154248761	0.359210091370804	0.482411293378553	-6.01041926295774
ReverseComplement_ENSG00000141252.21	ReverseComplement_ENSG00000141252.21	0.182485416751435	-0.210109296021397	0.575080129524266	2.04544153788363	0.920088493150957	0.359329082304207	0.482411293378553	-5.80885960214011
snoRNA__Homo_sapiens300556_SNORD95	snoRNA:SNORD95	0.203424626649298	-0.234338278985988	0.641187532284584	7.2141096048281	0.91983610305979	0.359460450464373	0.482411293378553	-5.98854603359847
ReverseComplement_lncRNA__URS0000BC450F_9606_Homo_sapiens_long_intergenic_non-protein_coding_RNA_1715_LINC01715_&ReverseComplement_lncRNA__URS0000BC454F_9606_Homo_sapiens_long_intergenic_non-protein_coding_RNA_1715_LINC01715__lncRNA	ReverseComplement_lncRNA:LINC01715	-0.173745925826097	-0.549511765412753	0.202019913760558	2.98678853456611	-0.915257329260165	0.361848987653173	0.485040754505439	-5.98498396825545
MiR.hp__hsa-let-7a-1	MiR.hp:hsa-let-7a-1	-0.232729345568984	-0.73777554766112	0.272316856523152	13.2521431742658	-0.912149282419222	0.363476037033989	0.48664445716636	-6.08178073808464
ReverseComplement_ENSG00000196110.8&ReverseComplement_ENSG00000172954.14	ReverseComplement_ZNF699 & ReverseComplement_LCLAT1	0.279041135972221	-0.330995301636842	0.889077573581284	2.69276927787741	0.905437207353517	0.367005557468621	0.490255253754345	-5.89580814762412
snRNA__URS000032B6B6_9606_Homo_sapiens_(human)_RNA,_U1_small_nuclear_3&snRNA__URS00000081EA_9606_Homo_sapiens_(human)_RNA,_variant_U1_small_nuclear_7&snRNA__URS000012964C_9606_Homo_sapiens_(human)_RNA,_variant_U1_small_nuclear_2A&snRNA__URS0000162127_9606_Homo_sapiens_(human)_RNA,_variant_U1_small_nuclear_1&snRNA__URS000075AD80_9606_Homo_sapiens_(human)_RNA,_variant_U1_small_nuclear_19&snRNA__URS…	human_RNA,_U1_small_nuclear_3 & human_RNA,_variant_U1_small_nuclear_7 & human_RNA,_variant_U1_small_nuclear_2A & human_RNA,_variant_U1_small_nuclear_1 & human_RNA,_variant_U1_small_nuclear_19 & human_RNA,_variant_U1_small_nuclear_8	0.244756903435105	-0.290367079890165	0.779880886760374	1.99133211546664	0.905370660123761	0.367040659005465	0.490255253754345	-5.77749063722584
ENSG00000105698.16	ENSG00000105698.16	0.210245197925982	-0.250299460085816	0.67078985593778	1.93930745641249	0.90364992753706	0.3679490258103	0.490888310703233	-5.74784741413826
snoRNA__Homo_sapiens300475_SNORD110	snoRNA:SNORD110	0.185371179983552	-0.222238726960599	0.592981086927702	5.07311918902847	0.900209031174906	0.369769704472129	0.492295369652407	-6.0362431435652
lncRNA__URS0000759B1D_9606_Homo_sapiens_long_intergenic_non-protein_coding_RNA_1299_LINC01299_	lncRNA:LINC01299	0.21236034439704	-0.254698725028871	0.679419413822952	2.75683319404695	0.900010328489488	0.369875016668047	0.492295369652407	-5.95785337121686
snoRNA__Homo_sapiens300592_SNORD111B	snoRNA:SNORD111B	0.26254516096395	-0.315549199682965	0.840639521610865	2.42334152628861	0.89898235461419	0.370420142867596	0.492440895812216	-5.87119640851451
tRNA__Homo_sapiens_tRNA-Val-CAC-1-1&tRNA__Homo_sapiens_tRNA-Val-CAC-1-2&tRNA__Homo_sapiens_tRNA-Val-CAC-1-3&tRNA__Homo_sapiens_tRNA-Val-CAC-1-4&tRNA__Homo_sapiens_tRNA-Val-CAC-1-5&tRNA__Homo_sapiens_tRNA-Val-CAC-1-6&tRNA__Homo_sapiens_tRNA-Val-CAC-1-7&tRNA__Homo_sapiens_tRNA-Val-CAC-5-1&tRNA__Homo_sapiens_tRNA-Val-AAC-1-1&tRNA__Homo_sapiens_tRNA-Val-AAC-1-2&tRNA__Homo_sapiens_tRNA-Val-AAC-1-3&tRN…	tRNA-Val-CAC-1-1 & tRNA-Val-CAC-1-2 & tRNA-Val-CAC-1-3 & tRNA-Val-CAC-1-4 & tRNA-Val-CAC-1-5 & tRNA-Val-CAC-1-6 & tRNA-Val-CAC-1-7 & tRNA-Val-CAC-5-1 & tRNA-Val-AAC-1-1 & tRNA-Val-AAC-1-2 & tRNA-Val-AAC-1-3 & tRNA-Val-AAC-1-4 & tRNA-Val-AAC-1-5 & tRNA-Val-AAC-4-1 & tRNA-Val-AAC-2-1	0.151374141971639	-0.184018288283482	0.486766572226761	2.8117679043196	0.893396651030455	0.373391016736089	0.495807108004443	-5.98648013998153
ReverseComplement_ENSG00000104140.7	ReverseComplement_RHOV	-0.203452487667086	-0.655418380140193	0.24851340480602	3.90404377280541	-0.891052359377401	0.374642313588767	0.496884758632988	-6.03266362349122
ENSG00000106327.13	TFR2	0.104775016094109	-0.128578663349088	0.338128695537307	4.39594462235226	0.888769137357045	0.375863533110488	0.497868344390425	-6.04278829759253
ReverseComplement_ENSG00000104886.12&ReverseComplement_ENSG00000107679.14	ReverseComplement_PLEKHJ1 & ReverseComplement_PLEKHA1	0.348908276918372	-0.428832226751417	1.12664878058816	2.28097898416204	0.888019366303158	0.376265102751702	0.497868344390425	-5.79458255706317
snRNA__URS000032B6B6_9606_Homo_sapiens_(human)_RNA,_U1_small_nuclear_3&snRNA__URS0000669D0F_9606_Homo_sapiens_(human)_RNA,_variant_U1_small_nuclear_17	human_RNA,_U1_small_nuclear_3 & human_RNA,_variant_U1_small_nuclear_17	0.291359036818385	-0.358785275895516	0.941503349532286	2.39955880975515	0.887083715986956	0.376766603182618	0.497948843972349	-5.85993622486959
ENSG00000087460.29	GNAS	-0.123893444165859	-0.40135226529118	0.153565376959461	4.13824996276999	-0.883884812589134	0.378484338054598	0.49920538654738	-6.04409398608793
ENSG00000206172.8	HBA1	0.159262593353747	-0.197492762830373	0.516017949537868	4.8450205170177	0.883668071097767	0.37860089935496	0.49920538654738	-6.05040752255424
MiR.hp__hsa-mir-1285-1&lncRNA__URS000075C527_9606_Homo_sapiens_human__non-protein_coding_lnc-PDPK1-3:1&MiR.hp__hsa-mir-1285-2	MiR.hp:hsa-mir-1285-1 & lncRNA:lnc-PDPK1-3:1 & MiR.hp:hsa-mir-1285-2	-0.143224406721165	-0.464468510794464	0.178019697352134	5.42422348731371	-0.882526486674206	0.379215200598302	0.499432606848579	-6.05167775179329
hsa-miR-424-3p	hsa-miR-424-3p	-0.159921161530843	-0.519254422575983	0.199412099514298	6.22645296745085	-0.880956367219137	0.380061115320214	0.499963981736719	-6.03492575257861
ReverseComplement_ENSG00000102858.13	ReverseComplement_MGRN1	0.150420650739824	-0.189368277215619	0.490209578695268	3.90206519349005	0.876282466571932	0.382586158882909	0.502700418067078	-6.04854435992071
ReverseComplement_ENSG00000184898.7&ReverseComplement_ENSG00000198663.17&ENSG00000204887.4	ReverseComplement_RBM43 & ReverseComplement_C6orf89 & KRTAP1-4	-0.196123608289715	-0.641489816744308	0.249242600164878	1.77741906867932	-0.871682835904576	0.385081214882805	0.50444642703504	-5.83230830136241
lncRNA__URS000075ABCD_9606_Homo_sapiens_uncharacterized_LOC101927550_LOC101927550__lncRNA&lncRNA__URS0000175810_9606_Homo_sapiens_CXXC4_antisense_RNA_1_CXXC4-AS1_&lncRNA__URS000075F0E3_9606_Homo_sapiens_SOD2_overlapping_transcript_1_SOD2-OT1_	lncRNA:URS000075ABCD_9606_SOD2-OT1	-0.223129390804176	-0.729855832598373	0.28359705099002	2.02893533523856	-0.871623829043426	0.385113288252296	0.50444642703504	-5.85034288825891
ReverseComplement_ENSG00000124006.15&ENSG00000115234.11	ReverseComplement_OBSL1 & SNX17	-0.228351998336853	-0.747468627241765	0.29076463056806	4.11308918610049	-0.870734510947524	0.385596880129135	0.50444642703504	-6.05265617654844
snoRNA__Homo_sapiens300662_SNORD46	snoRNA:SNORD46	0.236832521312848	-0.301817845773132	0.775482888398829	1.79521260710766	0.870322598611141	0.385820996312109	0.50444642703504	-5.68000367289868
ReverseComplement_ENSG00000118557.16&ReverseComplement_ENSG00000065534.19	ReverseComplement_PMFBP1 & ReverseComplement_MYLK	-0.139799876385801	-0.457978802189537	0.178379049417934	5.89401911730991	-0.869723606780528	0.386147043703814	0.50444642703504	-6.05685478848391
snoRNA__Homo_sapiens300525_SNORD117	snoRNA:SNORD117	0.2167859192038	-0.280463993507787	0.714035831915387	3.9500707556973	0.862982992513901	0.389827872060897	0.508666853843895	-6.04907643371106
hsa-miR-485-3p	hsa-miR-485-3p	0.223851120300646	-0.295957760249289	0.74366000085058	4.78201456023592	0.852435366023092	0.395630749410567	0.515643306613542	-6.07596426831772
rRNA__45S_pre-ribosomal_N4_(RNA45SN4)&rRNA__45S_pre-ribosomal_N2_(RNA45SN2)&rRNA__45S_pre-ribosomal_N3_(RNA45SN3)&rRNA__18S_ribosomal_N2_(RNA18SN2-4)	RNA45SN4 & RNA45SN2 & RNA45SN3 & RNA18SN2-4	0.181837573290876	-0.24204297493059	0.605718121512343	3.52397322508076	0.849153143478897	0.397447219081739	0.517414006408255	-6.05042416765621
ENSG00000188536.13	HBA2	-0.15648465447639	-0.522079371616736	0.209110062663955	4.13466603820777	-0.847261994711254	0.39849613896754	0.518182551246629	-6.07373964204757
snoRNA__Homo_sapiens300112_SNORD3@&snoRNA__Homo_sapiens300448_SNORD3@	snoRNA:SNORD3@_repeat2	-0.210146375094041	-0.702801599608153	0.282508849420072	3.00982216198077	-0.844354247515109	0.400112200538043	0.519416068292072	-6.03006013778705
ReverseComplement_ENSG00000112200.17&ReverseComplement_ENSG00000168116.14	ReverseComplement_ZNF451 & ReverseComplement_KIAA1586	0.170246537787326	-0.229083796589311	0.569576872163963	3.00297730216428	0.843901714033484	0.400364066798579	0.519416068292072	-6.04917663248922
snoRNA__Homo_sapiens300565_SNORD34	snoRNA:SNORD34	0.175629641427713	-0.237210293685852	0.588469576541278	2.68033831295308	0.842096758578909	0.401369608847538	0.520123461006558	-5.96759312309372
rRNA__45S_pre-ribosomal_N1_(RNA45SN1)&rRNA__45S_pre-ribosomal_N5_(RNA45SN5)&rRNA__45S_pre-ribosomal_N4_(RNA45SN4)&rRNA__45S_pre-ribosomal_N2_(RNA45SN2)&rRNA__45S_pre-ribosomal_N3_(RNA45SN3)&rRNA__28S_ribosomal_N1_(RNA28SN1)&rRNA__28S_ribosomal_N5_(RNA28SN5)&rRNA__28S_ribosomal_N4_(RNA28SN4)&rRNA__28S_ribosomal_N2_(RNA28SN2)&rRNA__28S_ribosomal_N3_(RNA28SN3)&lncRNA__URS0000A77313_9606_Homo_sapiens…	RNA45SN1 & RNA45SN5 & RNA45SN4 & RNA45SN2 & RNA45SN3 & RNA28SN1 & RNA28SN5 & RNA28SN4 & RNA28SN2 & RNA28SN3 & lncRNA:LINC01988	0.271887040052534	-0.369185932568547	0.912960012673615	2.07028013917678	0.839512024965382	0.402812235395966	0.521394989687791	-5.81307891247558
snoRNA__Homo_sapiens300529_SNORD52	snoRNA:SNORD52	0.203462596475548	-0.278490977016596	0.685416169967692	1.8050767044167	0.835651620696539	0.404972705054461	0.5235917124846	-5.73177016374179
lncRNA__URS000075F019_9606_Homo_sapiens_long_intergenic_non-protein_coding_RNA_1160_LINC01160_	lncRNA:LINC01160	-0.201936286457825	-0.683221408464758	0.279348835549108	1.82648926692715	-0.830534755352985	0.40784713474606	0.526705442586341	-5.89097794155599
hsa-miR-323b-3p	hsa-miR-323b-3p	-0.247969925270132	-0.842123768952036	0.346183918411773	3.91400914318526	-0.826125413532675	0.410333953955317	0.529312063892132	-6.08882576458135
ENSG00000123908.12	AGO2	0.097985976162704	-0.137377642003069	0.333349594328477	2.41608491092282	0.824082086891665	0.411489453216172	0.529446493376603	-5.9629314768384
ReverseComplement_lncRNA__URS000024466C_9606_Homo_sapiens_long_intergenic_non-protein_coding_RNA_665_LINC00665_&ReverseComplement_lncRNA__URS000075E076_9606_Homo_sapiens_long_intergenic_non-protein_coding_RNA_665_LINC00665__lncRNA	ReverseComplement_lncRNA:LINC00665	-0.193681525020316	-0.659175116998329	0.271812066957697	2.50873995969743	-0.823607648954814	0.41175802676304	0.529446493376603	-6.00581150689536
lncRNA__URS000075A69B_9606_Homo_sapiens_long_intergenic_non-protein_coding_RNA_324_LINC00324_	lncRNA:LINC00324	-0.0801160134084036	-0.272702009263626	0.112469982446819	9.32304255358407	-0.823456209939473	0.411843776706225	0.529446493376603	-6.07242438780033
hsa-miR-122-5p	hsa-miR-122-5p	-0.338708382537497	-1.15654419977272	0.479127434697728	2.16868682279002	-0.81979582158372	0.413919673730685	0.531510490131448	-5.969063349963
ENSG00000104812.15&ENSG00000102034.17	GYS1 & ELF4	-0.230869101146267	-0.789064628849678	0.327326426557145	4.37575758110213	-0.818701039172421	0.414541767603016	0.531705104871065	-6.1017272071491
ReverseComplement_ENSG00000178038.17&ReverseComplement_ENSG00000102547.19&ENSG00000092445.12&ENSG00000059122.17	ReverseComplement_ENSG00000178038.17 & ReverseComplement_ENSG00000102547.19 & ENSG00000092445.12 & ENSG00000059122.17	-0.247959511240858	-0.849055433098638	0.353136410616923	2.26051345149707	-0.81655016753838	0.415765597187669	0.532425087387123	-5.96375764942157
lncRNA__URS000075D758_9606_Homo_sapiens_long_intergenic_non-protein_coding_RNA_506_LINC00506_	lncRNA:LINC00506	0.37384338585609	-0.533639591106737	1.28132636281892	2.88684444518583	0.815449548212642	0.416392675636543	0.532425087387123	-6.01761756254811
hsa-miR-6743-3p	hsa-miR-6743-3p	-0.202180631820523	-0.693093192383559	0.288731928742513	2.83770844664832	-0.815232129178462	0.41651661703559	0.532425087387123	-6.04679932169788
ReverseComplement_ENSG00000198663.17	ReverseComplement_C6orf89	-0.168649034347885	-0.57888788056448	0.24158981186871	2.55150219228813	-0.813753667506758	0.417360009668885	0.532900351328633	-6.02892467364176
ReverseComplement_ENSG00000172554.12&ReverseComplement_ENSG00000129657.16&ReverseComplement_ENSG00000127561.15&ENSG00000055483.19&ENSG00000130703.17&ReverseComplement_lncRNA__URS000075E632_9606_Homo_sapiens_small_nucleolar_RNA_host_gene_20_SNHG20_	ReverseComplement_SNTG2 & ReverseComplement_SEC14L1 & ReverseComplement_SYNGR3 & USP36 & OSBPL2 & ReverseComplement_lncRNA:URS000075E632_9606_SNHG20	0.134137287092573	-0.193304696832451	0.461579271017598	3.70085687648872	0.810888306544184	0.418997460935766	0.534387280877444	-6.08972304263433
snoRNA__Homo_sapiens300733_SNORA3	snoRNA:SNORA3	-0.145889638794878	-0.505750944021315	0.21397166643156	4.60386701138908	-0.802481779278237	0.423823515216163	0.539933001346408	-6.11657685245315
tRNA__Homo_sapiens_tRNA-Glu-CTC-1-1&tRNA__Homo_sapiens_tRNA-Glu-CTC-1-2&tRNA__Homo_sapiens_tRNA-Glu-CTC-1-3&tRNA__Homo_sapiens_tRNA-Glu-CTC-1-4&tRNA__Homo_sapiens_tRNA-Glu-CTC-1-5&tRNA__Homo_sapiens_tRNA-Glu-CTC-1-6&tRNA__Homo_sapiens_tRNA-Glu-CTC-1-7&tRNA__Homo_sapiens_tRNA-Glu-CTC-2-1&lncRNA__URS0000A7736C_9606_Homo_sapiens_long_intergenic_non-protein_coding_RNA_1783_LINC01783_&tRNA__Homo_sapie…	tRNA-Glu-CTC-1-1 & tRNA-Glu-CTC-1-2 & tRNA-Glu-CTC-1-3 & tRNA-Glu-CTC-1-4 & tRNA-Glu-CTC-1-5 & tRNA-Glu-CTC-1-6 & tRNA-Glu-CTC-1-7 & tRNA-Glu-CTC-2-1 & lncRNA:LINC01783 & tRNA-Glu-TTC-4-1 & tRNA-Glu-TTC-4-2 & tRNA-Glu-TTC-3-1 & lncRNA:URS0000A76D9A_9606_Homo_sapiensLOC440570 & tRNA-Glu-TTC-14-1	-0.167149690190253	-0.582152388955791	0.247853008575285	2.05472119543363	-0.797261031448066	0.426837162208348	0.543159902359722	-5.91881668681802
lncRNA__URS000075DE2E_9606_Homo_sapiens_human__non-protein_coding_lnc-SORBS2-4:1	lncRNA:lnc-SORBS2-4:1	-0.21469626991569	-0.749568384817505	0.320175844986125	1.73045757837409	-0.79454852245246	0.428407921102564	0.544545501513945	-5.7971788015703
ENSG00000087086.15	FTL	0.13909157137126	-0.211496360762018	0.489679503504538	2.89853416418096	0.785325560323601	0.433774153593639	0.550746959057092	-6.05952068462141
hsa-miR-4433a-5p	hsa-miR-4433a-5p	-0.262659944784178	-0.926977309926788	0.401657420358431	1.43940001992702	-0.782643757850676	0.435341868153108	0.552117071844009	-5.77455831966943
hsa-miR-1307-3p	hsa-miR-1307-3p	-0.166428595213427	-0.590738482515492	0.257881292088639	8.51632615739119	-0.776409208587186	0.438999191988874	0.556003741076368	-6.09916984557708
ReverseComplement_ENSG00000143570.19&ReverseComplement_ENSG00000174951.12&ENSG00000166913.13&ENSG00000127663.15	ReverseComplement_SLC39A1 & ReverseComplement_FUT1 & YWHAB & KDM4B	-0.27840156456856	-0.988795459972477	0.431992330835357	2.54382396940814	-0.775743835186962	0.439390567063006	0.556003741076368	-6.03584925710057
ReverseComplement_ENSG00000197217.13	ReverseComplement_ENTPD4	0.28008345281092	-0.436322770796117	0.996489676417957	5.83996688232532	0.773880642915071	0.440487581970639	0.556697767613472	-6.13968643405703
ReverseComplement_ENSG00000126778.12	ReverseComplement_ENSG00000126778.12	0.130884296183426	-0.204533016348829	0.466301608715681	2.04593207923172	0.772410109272648	0.441354527754013	0.556697767613472	-5.94928282770524
ENSG00000109917.11	ZPR1	-0.136779584333594	-0.488227366053034	0.214668197385847	4.60921282527919	-0.770382405020232	0.442551571801682	0.556697767613472	-6.14145408584374
hsa-miR-6842-3p	hsa-miR-6842-3p	-0.128586425298222	-0.459097324431022	0.201924473834578	5.27848211408797	-0.770114356507457	0.442709953312249	0.556697767613472	-6.14305838895787
rRNA__5S_ribosomal_9_(RNA5S9)	rRNA:5S_ribsomalisoforms_repeat3	0.259509765646889	-0.407628936094909	0.926648467388688	1.83095110555319	0.769987105081127	0.44278515369729	0.556697767613472	-5.81978672961827
lncRNA__URS0000759E00_9606_Homo_sapiens_uncharacterized_LOC100272217_LOC100272217__lncRNA&lncRNA__URS000075A473_9606_Homo_sapiens_UPK1A_antisense_RNA_1_UPK1A-AS1_	lncRNA:UPK1A-AS1	-0.175297239268062	-0.62605405146312	0.275459572926995	1.93251198269942	-0.769801334753372	0.442894949632311	0.556697767613472	-5.92183800080498
rRNA__45S_pre-ribosomal_N1_(RNA45SN1)&rRNA__45S_pre-ribosomal_N5_(RNA45SN5)&rRNA__45S_pre-ribosomal_N4_(RNA45SN4)&rRNA__45S_pre-ribosomal_N2_(RNA45SN2)&rRNA__45S_pre-ribosomal_N3_(RNA45SN3)	RNA45SN1 & RNA45SN5 & RNA45SN4 & RNA45SN2 & RNA45SN3	0.140181269085534	-0.224850574882833	0.505213113053902	12.7983154635916	0.760160182339783	0.448614755119054	0.563260748093923	-6.18459637114028
ENSG00000048828.17	FAM120A	-0.184114940757848	-0.664097387024478	0.295867505508782	3.01565094474654	-0.759293286286105	0.449131130403171	0.563283215710969	-6.10396365308099
lncRNA__URS000075B250_9606_Homo_sapiens_human__non-protein_coding_lnc-HNRNPUL2-BSCL2-1:1	lncRNA:lnc-HNRNPUL2-BSCL2-1:1	-0.181253165771939	-0.655377175192466	0.292870843648589	1.9649070508358	-0.756727530781986	0.450661446840433	0.564539317545439	-5.91378113353542
snoRNA__Homo_sapiens300580_SNORD24	snoRNA:SNORD24	0.183492397581581	-0.29698916732754	0.663973962490702	2.3631716237143	0.755939829126874	0.45113186171994	0.564539317545439	-5.9547103825293
ReverseComplement_ENSG00000117859.19	ReverseComplement_OSBPL9	-0.209131770765636	-0.759257596797128	0.340994055265856	1.94456036176021	-0.75249542382524	0.453192159343042	0.566490199178802	-5.97774389119722
snoRNA__Homo_sapiens300349_SNORD93	snoRNA:SNORD93	-0.146192927424261	-0.537759067401951	0.245373212553429	5.41411482995135	-0.739038587621562	0.461292804626134	0.575978861024897	-6.16590611852319
lncRNA__URS000075D94D_9606_Homo_sapiens_SLC25A25_antisense_RNA_1_SLC25A25-AS1_&lncRNA__URS000075DC9A_9606_Homo_sapiens_TM4SF19_antisense_RNA_1_TM4SF19-AS1_&lncRNA__URS000016073B_9606_Homo_sapiens_prostate_cancer_associated_transcript_18_PCAT18_&lncRNA__URS0000BC4493_9606_Homo_sapiens_long_intergenic_non-protein_coding_RNA_2257_LINC02257_	lncRNA:TM4SF19-AS1 & lncRNA:URS000016073B_9606_Homo_sapiens_prostate_cancer_associated_transcript_18_PCAT18 & lncRNA:LINC02257	0.122436889689765	-0.206853421478302	0.451727200857833	2.31316082802965	0.736002379051264	0.463131777904609	0.577636764936212	-6.04266891370177
ENSG00000108312.15	UBTF	-0.119442008404816	-0.443763649904858	0.204879633095226	2.23596626763594	-0.728999197192967	0.467389204834938	0.58182855885356	-6.03813848660676
ENSG00000104812.15	GYS1	-0.0983264516123503	-0.365396356399235	0.168743453174534	4.83665447730001	-0.728771360476858	0.467528080955971	0.58182855885356	-6.17297130476779
ReverseComplement_ENSG00000125818.18	ReverseComplement_ENSG00000125818.18	0.228266567684192	-0.392452146880331	0.848985282248714	1.73729598717709	0.727936257056047	0.468037309732643	0.58182855885356	-5.82554753198336
yRNA__Y4&lncRNA__URS000075DA25_9606_Homo_sapiens_ZNF436_antisense_RNA_1_ZNF436-AS1__lncRNA	yRNA:Y4 & lncRNA:ZNF436-AS1	0.184237980845213	-0.320974174427699	0.689450136118124	10.2822597938	0.721857139886482	0.471753586188237	0.585716594332151	-6.15995325724533
tRNA__Homo_sapiens_tRNA-Glu-TTC-1-1&tRNA__Homo_sapiens_tRNA-Glu-TTC-1-2	tRNA-Glu-TTC-1-1 & tRNA-Glu-TTC-1-2	-0.196317027607221	-0.735197758857317	0.342563703642875	5.45191501448689	-0.721126071357034	0.472201608350965	0.585716594332151	-6.1779823605518
ReverseComplement_ENSG00000156413.15&ReverseComplement_ENSG00000105732.13&ReverseComplement_ENSG00000143970.18&ReverseComplement_ENSG00000224383.8	ReverseComplement_FUT6 & ReverseComplement_ZNF574 & ReverseComplement_ASXL2 & ReverseComplement_PRR29	0.150796020274315	-0.272201518793033	0.573793559341664	3.53898687182551	0.705663933857913	0.481732675502604	0.596700087041042	-6.15745890090251
ENSG00000132510.11&ENSG00000181085.15	KDM6B & MAPK15	0.174555598859429	-0.316103590122041	0.665214787840898	2.74800616265159	0.704206012604236	0.48263679160732	0.596700087041042	-6.10696281678206
ReverseComplement_ENSG00000085265.11&ENSG00000198915.12	ReverseComplement_FCN1 & ENSG00000198915.12	-0.125922939553981	-0.47988343426764	0.228037555159678	2.7917185962324	-0.704199872388855	0.482640601376559	0.596700087041042	-6.12716627295389
lncRNA__URS0000759B6F_9606_Homo_sapiens_long_intergenic_non-protein_coding_RNA_864_LINC00864_	lncRNA:LINC00864	-0.145499781179165	-0.556953242394422	0.265953680036092	1.95636046833419	-0.699983015361526	0.485260902591703	0.599283956206147	-5.93217998430379
snoRNA__Homo_sapiens300217_SNORD45BL3&snoRNA__Homo_sapiens300006_SNORD45BL2&snoRNA__Homo_sapiens300668_SNORD45B	snoRNA:SNORD45B	0.389242017375229	-0.715394893988935	1.49387892873939	2.52535905303639	0.69750294533529	0.486805620407296	0.600535317751359	-6.11636286496078
ReverseComplement_ENSG00000101940.18&ENSG00000280789.2&ENSG00000102445.20	ReverseComplement_WDR13 & PAGR1 & RUBCNL	-0.166712854919237	-0.642816686309925	0.309390976471451	2.64305769772618	-0.693127762594398	0.48953725881184	0.603246567565299	-6.11765232759464
ENSG00000105443.15&ENSG00000068489.13	CYTH2 & PRR11	-0.226257774608179	-0.88442446661556	0.431908917399202	3.74552792244116	-0.68047706671538	0.497482477301712	0.612369498203632	-6.18824630008454
lncRNA__URS0000BC44C1_9606_Homo_sapiens_growth_arrest_associated_lncRNA_1_GASAL1_&lncRNA__URS0000ABD8B8_9606_Homo_sapiens_long_intergenic_non-protein_coding_RNA_1415_LINC01415__lncRNA&lncRNA__URS0000ABD80C_9606_Homo_sapiens_long_intergenic_non-protein_coding_RNA_1415_LINC01415_&lncRNA__URS0000ABD8CB_9606_Homo_sapiens_long_intergenic_non-protein_coding_RNA_1415_LINC01415__lncRNA	lncRNA:URS0000BC44C1_9606_Homo_sapiens_growth_arrest_associated_lncRNA_1_GASAL1 & lncRNA:LINC01415	0.295639549986147	-0.566844951307673	1.15812405127997	1.87293239896489	0.678511347185994	0.498723249576894	0.613228805246888	-5.86994982270138
ReverseComplement_ENSG00000125630.16	ReverseComplement_POLR1B	0.14046085208378	-0.270445671686808	0.551367375854368	2.46643560939879	0.676640742523487	0.499905529374482	0.614014400209961	-6.10383768591342
lncRNA__URS000075E679_9606_Homo_sapiens_human__non-protein_coding_lnc-ANGPT2-2:6	lncRNA:lnc-ANGPT2-2:6	0.202347940239843	-0.39105003377445	0.795745914254135	2.02132209184002	0.674991977063319	0.500948847044599	0.614627792790877	-5.92672045908244
tRNA__Homo_sapiens_tRNA-iMet-CAT-1-1&tRNA__Homo_sapiens_tRNA-iMet-CAT-1-2&tRNA__Homo_sapiens_tRNA-iMet-CAT-1-3&tRNA__Homo_sapiens_tRNA-iMet-CAT-1-4&tRNA__Homo_sapiens_tRNA-iMet-CAT-1-5&tRNA__Homo_sapiens_tRNA-iMet-CAT-1-6&tRNA__Homo_sapiens_tRNA-iMet-CAT-1-7&tRNA__Homo_sapiens_tRNA-iMet-CAT-1-8&tRNA__Homo_sapiens_tRNA-iMet-CAT-2-1	tRNA-iMet-CAT-1-1 & tRNA-iMet-CAT-1-2 & tRNA-iMet-CAT-1-3 & tRNA-iMet-CAT-1-4 & tRNA-iMet-CAT-1-5 & tRNA-iMet-CAT-1-6 & tRNA-iMet-CAT-1-7 & tRNA-iMet-CAT-1-8 & tRNA-iMet-CAT-2-1	-0.119416829379086	-0.471842209747019	0.233008550988846	7.55866263960641	-0.67072460917005	0.503654597545967	0.61727732671035	-6.17017104482073
ReverseComplement_ENSG00000172780.17&ReverseComplement_ENSG00000261796.1&ENSG00000142233.14	ReverseComplement_RAB43 & ReverseComplement_ISY1-RAB43 & NTN5	-0.142638791184808	-0.564884202710887	0.279606620341271	2.82530925891261	-0.668680399026944	0.504953502740648	0.618170897304143	-6.16881593369464
ReverseComplement_ENSG00000118557.16	ReverseComplement_PMFBP1	-0.098927522452696	-0.392138442616829	0.194283397711438	5.17511686409725	-0.667856064524123	0.505477795671706	0.618170897304143	-6.21517564908907
snoRNA__Homo_sapiens300123_SNORD116-8&snoRNA__Homo_sapiens300118_SNORD116-3&snoRNA__Homo_sapiens300124_SNORD116-9	snoRNA:SNORD116-9	0.259753978004555	-0.519318861882047	1.03882681789116	1.84162377798523	0.659978860726496	0.510502450833673	0.623640831829243	-5.83051466911228
hsa-miR-629-3p	hsa-miR-629-3p	-0.172546827089235	-0.691729177163597	0.346635522985128	2.11278511610478	-0.657859180627945	0.511859037144437	0.623951428202903	-6.06402012518356
lncRNA__URS000075C929_9606_Homo_sapiens_MIR133A1_host_gene_MIR133A1HG_&MiR.hp__hsa-mir-133a-1&MiR.hp__hsa-mir-133a-2	lncRNA:URS000075C929_9606_Homo_sapiens_MIR133A1_host_gene_MIR133A1HG & MiR.hp:hsa-mir-133a-1 & MiR.hp:hsa-mir-133a-2	-0.315935420147628	-1.26656937840452	0.634698538109267	1.11784915765093	-0.6578560550774	0.511861038888576	0.623951428202903	-5.75588812307577
lncRNA__URS0000759AD2_9606_Homo_sapiens_long_intergenic_non-protein_coding_RNA_294_LINC00294_&lncRNA__URS000075C353_9606_Homo_sapiens_long_intergenic_non-protein_coding_RNA_963_LINC00963_&lncRNA__URS0000CCE0A2_9606_Homo_sapiens_long_intergenic_non-protein_coding_RNA_330_LINC00330_&lncRNA__URS000075B7A7_9606_Homo_sapiens_T_cell_receptor_gamma_locus_antisense_RNA_1_TRG-AS1_&lncRNA__URS000075C0A6_96…	lncRNA:lncRNA:LINC00471	-0.109576000438918	-0.439730632918441	0.220578632040605	2.6854936936366	-0.656967568993686	0.512430233227936	0.623972158995223	-6.15570905090541
hsa-miR-3605-3p	hsa-miR-3605-3p	0.115459929515166	-0.236282372674101	0.467202231704432	6.23014302045511	0.649759395944399	0.517060353083002	0.628751738441183	-6.20929815923386
ENSG00000242485.6	MRPL20	0.135650172127431	-0.278003814988014	0.549304159242875	5.2187934819982	0.649126017791627	0.51746824491177	0.628751738441183	-6.22685198731309
snoRNA__Homo_sapiens300571_SNORD88C	snoRNA:SNORD88C	-0.150900366357241	-0.615419915063509	0.313619182349028	4.78001439401777	-0.643031400414422	0.521401741690915	0.63219317948758	-6.22916465738694
snoRNA__Homo_sapiens300778_SCARNA8	snoRNA:SCARNA8	-0.0834534298800937	-0.340360730742542	0.173453870982354	3.180748119394	-0.643003928611463	0.521419507329579	0.63219317948758	-6.19387350741245
lncRNA__URS0000759AD2_9606_Homo_sapiens_long_intergenic_non-protein_coding_RNA_294_LINC00294_&lncRNA__URS000075C353_9606_Homo_sapiens_long_intergenic_non-protein_coding_RNA_963_LINC00963_&lncRNA__URS0000CCE0A2_9606_Homo_sapiens_long_intergenic_non-protein_coding_RNA_330_LINC00330_&lncRNA__URS000075B7A7_9606_Homo_sapiens_T_cell_receptor_gamma_locus_antisense_RNA_1_TRG-AS1_&lncRNA__URS000075C0A6_96…	lncRNA:lncRNA:URS000075BDA2_9606_Homo_sapiens_PRICKLE2_antisense_RNA_3_PRICKLE2-AS3	0.0776884416838364	-0.162626209514715	0.318003092882387	4.20517661070287	0.639914635768598	0.523419320276202	0.633937654782538	-6.22666514087222
hsa-miR-654-3p	hsa-miR-654-3p	-0.177993819994804	-0.734328635382432	0.378340995392825	3.31815897668611	-0.633307406249393	0.527709755185307	0.638449703810918	-6.20461626311238
hsa-miR-6861-3p	hsa-miR-6861-3p	0.116807811567288	-0.250720704533755	0.484336327668331	1.99572786763361	0.629110202518381	0.530444625357514	0.64107211406844	-6.02534313496672
tRNA__Homo_sapiens_tRNA-Gly-TCC-2-1&tRNA__Homo_sapiens_tRNA-Gly-TCC-2-2&tRNA__Homo_sapiens_tRNA-Gly-TCC-2-3&tRNA__Homo_sapiens_tRNA-Gly-TCC-2-4&tRNA__Homo_sapiens_tRNA-Gly-TCC-2-5&tRNA__Homo_sapiens_tRNA-Gly-TCC-2-6&tRNA__Homo_sapiens_tRNA-Gly-TCC-1-1&tRNA__Homo_sapiens_tRNA-Gly-TCC-3-1	tRNA-Gly-TCC-2-1 & tRNA-Gly-TCC-2-2 & tRNA-Gly-TCC-2-3 & tRNA-Gly-TCC-2-4 & tRNA-Gly-TCC-2-5 & tRNA-Gly-TCC-2-6 & tRNA-Gly-TCC-1-1 & tRNA-Gly-TCC-3-1	-0.115996485762454	-0.482995861417075	0.251002889892167	1.96553258803628	-0.625641269673482	0.532710444901679	0.642110133078325	-6.02624229391782
hsa-miR-363-5p	hsa-miR-363-5p	-0.110022827467747	-0.458333728623602	0.238288073688108	3.28109802127598	-0.625261397426148	0.532958868719315	0.642110133078325	-6.21429584424634
ReverseComplement_ENSG00000124006.15	ReverseComplement_OBSL1	-0.155282308675558	-0.64693528394634	0.336370666595224	2.23782880046879	-0.625185921755822	0.533008234360592	0.642110133078325	-6.07881530909874
ENSG00000102034.17	ELF4	-0.165223385150024	-0.699034888783471	0.368588118483423	2.48862059908193	-0.612674026535792	0.541223998357571	0.651313224860549	-6.16120649308511
MiR.hp__hsa-mir-329-1&MiR.hp__hsa-mir-329-2	MiR.hp:hsa-mir-329-1 & MiR.hp:hsa-mir-329-2	-0.196161596046571	-0.831838661070686	0.439515468977544	1.91079323413235	-0.61083417361517	0.5424374905949	0.652079111034294	-6.03533718420435
hsa-miR-5695	hsa-miR-5695	-0.166953873067525	-0.709789529061208	0.375881782926158	1.74987169757203	-0.608799117408219	0.543781328356356	0.652925510760676	-5.98607854892518
hsa-miR-1273h-3p	hsa-miR-1273h-3p	0.0733491475105486	-0.165445232452916	0.312143527474013	3.81375120205233	0.608018580847332	0.544297195696068	0.652925510760676	-6.23729710716356
hsa-miR-6726-3p	hsa-miR-6726-3p	0.0954593779249961	-0.219083464914767	0.410002220764759	3.49009837894885	0.600737405272834	0.549121255387818	0.658013805501839	-6.22921910092542
ReverseComplement_ENSG00000181381.15&ReverseComplement_ENSG00000111879.20	ReverseComplement_DDX60L & ReverseComplement_ENSG00000111879.20	0.174594448192866	-0.404370430228227	0.753559326613959	2.02729467993872	0.596930944264136	0.551651654040322	0.660345729942334	-5.95081015954021
lncRNA__URS000075DA25_9606_Homo_sapiens_ZNF436_antisense_RNA_1_ZNF436-AS1__lncRNA	lncRNA:ZNF436-AS1	0.15865470447339	-0.368368075215843	0.685677484162623	7.09288278560968	0.595894599213953	0.552341582141199	0.660471944782598	-6.22562742706594
ENSG00000147454.14	SLC25A37	0.0691903845547133	-0.162345276789916	0.300726045899343	2.57768821762382	0.591525859897132	0.555254696014863	0.663253495239741	-6.1527775269046
ReverseComplement_ENSG00000149273.15	ReverseComplement_ENSG00000149273.15	0.192815741090642	-0.458620143919645	0.844251626100929	2.21873913969106	0.585890814988708	0.559023379112817	0.667050072225431	-6.06093182893202
hsa-miR-543	hsa-miR-543	0.192795822602739	-0.468212103873519	0.853803749078997	3.82045737370427	0.577346894829104	0.564761374717618	0.673186026825852	-6.25663276877661
ENSG00000204469.13	PRRC2A	-0.121382113209865	-0.540428005361507	0.297663778941778	3.139949262169	-0.573375310781791	0.567438373180028	0.675664237822373	-6.23181463662393
snoRNA__Homo_sapiens300690_SNORD59B	snoRNA:SNORD59B	0.146929490218927	-0.36324280825182	0.657101788689673	6.13029049501661	0.570082855662454	0.569662266261564	0.67759827460586	-6.26886224262387
ENSG00000244734.4&ENSG00000223609.11	HBB & HBD	0.110381071051341	-0.275459119321378	0.49622126142406	4.99880653816342	0.566282346179888	0.572234547688989	0.679942207033183	-6.27609323378082
snoRNA__Homo_sapiens300597_SNORD102	snoRNA:SNORD102	0.134648907104851	-0.343682446342495	0.612980260552197	4.65296420683674	0.557211237121515	0.578396580887803	0.686542160087414	-6.2753605644684
hsa-miR-3124-5p	hsa-miR-3124-5p	-0.0833946495817788	-0.380421968368308	0.21363266920475	2.17868290135318	-0.555760498380476	0.579384993852688	0.686993749269189	-6.12999106134035
snRNA__URS000075B029_9606_Homo_sapiens_(human)_RNA,_U5B_small_nuclear_1&snRNA__URS000075BAAE_9606_Homo_sapiens_(human)_RNA,_U5A_small_nuclear_1	human_RNA,_U5B_small_nuclear_1 & human_RNA,_U5A_small_nuclear_1	-0.153114194280931	-0.708342687553968	0.402114298992106	4.27955728560561	-0.545870456688345	0.586144535534249	0.694280215045809	-6.27823268318461
ENSG00000132510.11	KDM6B	0.111767052797108	-0.300736862160962	0.524270967755177	2.2976778722382	0.536329402707801	0.592700435110563	0.701179677554706	-6.12974163468554
lncRNA__URS0000BC450F_9606_Homo_sapiens_long_intergenic_non-protein_coding_RNA_1715_LINC01715_&snRNA__URS000000A142_9606_Homo_sapiens_(human)_RNA,_U11_small_nuclear	lncRNA:LINC01715 & human_RNA,_U11_small_nuclear	0.087706248656898	-0.236442649149491	0.411855146463287	2.55140956875641	0.535589271276855	0.593210417471061	0.701179677554706	-6.18330806549963
ReverseComplement_ENSG00000230989.7&ReverseComplement_ENSG00000162695.12&ReverseComplement_ENSG00000158019.21&ENSG00000089063.15&ENSG00000183696.14	ReverseComplement_HSBP1 & ReverseComplement_SLC30A7 & ReverseComplement_BABAM2 & TMEM230 & UPP1	-0.111429375992727	-0.535352235112923	0.31249348312747	3.8715436009736	-0.520305893293552	0.603786487395193	0.712934932869977	-6.28283186380618
ReverseComplement_ENSG00000118557.16&ReverseComplement_ENSG00000065534.19&ReverseComplement_ENSG00000150779.12	ReverseComplement_PMFBP1 & ReverseComplement_MYLK & ReverseComplement_TIMM8B	0.0704718115596101	-0.199761203660798	0.340704826780018	4.47819364464294	0.516205836677863	0.606638243515119	0.715554504354994	-6.29879394449873
hsa-miR-193a-5p	hsa-miR-193a-5p	0.0790893766767047	-0.224951346103571	0.38313009945698	4.49451719065715	0.514911129094901	0.607540029659048	0.71587094214257	-6.29928395767494
lncRNA__URS000075A717_9606_Homo_sapiens_SLC26A9_and_RAB7B_antisense_RNA_1_SLC26A9-AS1__lncRNA&lncRNA__URS0000759AFD_9606_Homo_sapiens_SLC26A9_and_RAB7B_antisense_RNA_1_SLC26A9-AS1__lncRNA	lncRNA:URS000075A717_9606_SLC26A9-AS1	0.0938856471080323	-0.269772304943085	0.457543599159149	2.38716835619572	0.511036591077942	0.610242321937624	0.718306066447411	-6.2028060357463
snoRNA__Homo_sapiens300164_SNORD30	snoRNA:SNORD30	0.175053993921441	-0.505849181412582	0.855957169255465	6.42394391009764	0.508900111992169	0.611734713524219	0.719313450866148	-6.29668551018935
snoRNA__Homo_sapiens300479_SNORD57	snoRNA:SNORD57	0.103708747542753	-0.30327710819797	0.510694603283476	6.66578580933791	0.504407987788434	0.614877911618312	0.722257837971613	-6.29181514773471
snoRNA__Homo_sapiens300748_SNORD6	snoRNA:SNORD6	0.161413191567936	-0.477425745383403	0.800252128519276	3.50286659370275	0.500142232729705	0.617869357217989	0.724065582217661	-6.27347770282947
ENSG00000175354.20	ENSG00000175354.20	-0.150438483983126	-0.746350688936691	0.44547372097044	1.81074370731917	-0.499715188831698	0.618169184882276	0.724065582217661	-6.02407328928175
lncRNA__URS0000759CF4_9606_Homo_sapiens_KCNQ1_opposite_strand/antisense_transcript_1_KCNQ1OT1_	lncRNA:URS0000759CF4_9606_Homo_sapiens_KCNQ1_opposite_strand/antisense_transcript_1_KCNQ1OT1	0.0679558095346673	-0.20135908861412	0.337270707683455	4.45142783262994	0.499473088941992	0.618339191893843	0.724065582217661	-6.30566680883538
hsa-miR-7706	hsa-miR-7706	0.0910407082252638	-0.273439398365927	0.455520814816455	6.16422438366301	0.494433263026296	0.621882936529158	0.727461406084832	-6.29856357273223
hsa-miR-11401	hsa-miR-11401	0.290124314567899	-0.874672930872558	1.45492156000836	2.40224532781524	0.493037184423812	0.622866163036544	0.727635529722561	-6.15053231186373
snoRNA__Homo_sapiens300528_SNORD48	snoRNA:SNORD48	0.108703753177982	-0.32829279169542	0.545700298051385	6.36913836551705	0.492393621012998	0.623319639620742	0.727635529722561	-6.30306991034554
ReverseComplement_ENSG00000120162.10	ReverseComplement_MOB3B	0.0949159285285779	-0.289805065924017	0.479636922981173	4.3428275029229	0.488358887926962	0.626165938753386	0.729613418566306	-6.31248551521577
ReverseComplement_ENSG00000181381.15	ReverseComplement_DDX60L	0.090937867446037	-0.277807959148086	0.45968369404016	6.55779118997487	0.488161510223257	0.62630532390205	0.729613418566306	-6.30092114613178
ReverseComplement_ENSG00000104886.12&ENSG00000105443.15&ENSG00000068489.13	ReverseComplement_PLEKHJ1 & CYTH2 & PRR11	-0.158162989753553	-0.802638048661369	0.486312069154264	6.15470153400187	-0.485785595630913	0.627984218056627	0.730815825338813	-6.30970509110978
ReverseComplement_ENSG00000179240.13&ReverseComplement_ENSG00000188315.8	ReverseComplement_GVQW3 & ReverseComplement_C3orf62	0.123771893258053	-0.385212866308293	0.632756652824398	2.31180563162091	0.481352395757687	0.631122063711479	0.733711864191329	-6.1608342577775
hsa-miR-1306-5p	hsa-miR-1306-5p	0.0705833510285805	-0.220881359337679	0.36204806139484	7.55472928991313	0.479360424218713	0.632534192291247	0.734597777275549	-6.27909516299044
MiR.hp__hsa-mir-181b-2&MiR.hp__hsa-mir-181b-1	MiR.hp:hsa-mir-181b-2 & MiR.hp:hsa-mir-181b-1	-0.109220316826553	-0.563778368119484	0.345337734466378	5.56236891019395	-0.475619836825243	0.635189596743484	0.736924275482687	-6.3207884502801
ENSG00000171435.14	KSR2	0.0637866008786379	-0.202959837434878	0.330533039192154	2.41260456995782	0.473343821283827	0.636807646961101	0.738043734426712	-6.20425461478438
ENSG00000188486.3	H2AX	0.0836844216211929	-0.268470162843408	0.435839006085794	3.20202721338976	0.470388996963836	0.638910888916418	0.738657790818954	-6.28575405316218
snoRNA__Homo_sapiens300497_SNORD53L1	snoRNA:SNORD53L1	-0.1059317550234	-0.551979927578948	0.340116417532147	2.19373465750504	-0.470100036833174	0.63911672879489	0.738657790818954	-6.10737319579418
snoRNA__Homo_sapiens300590_SNORA50	snoRNA:SNORA50	0.0960802044401223	-0.30907185866645	0.501232267546695	2.33641599397952	0.46942016943072	0.639601141258834	0.738657790818954	-6.16634146266027
MiR.hp__hsa-mir-6800	MiR.hp:hsa-mir-6800	-0.0739148317885634	-0.385973973095243	0.238144309518116	2.07263806680357	-0.468857174385329	0.640002398760348	0.738657790818954	-6.1311411124795
lncRNA__URS000025784F_9606_Homo_sapiens_TSIX_transcript_XIST_antisense_RNA_TSIX_	lncRNA:URS000025784F_9606_Homo_sapiens_TSIX_transcript_XIST_antisense_RNA	0.0927492088102042	-0.299534505742177	0.485032923362585	2.20644783656068	0.468010737034187	0.640605871683695	0.738657790818954	-6.12977556612994
ENSG00000167978.17	SRRM2	-0.0640069239112955	-0.341415053635708	0.213401205813117	2.49699390386547	-0.456723810977214	0.648675821850932	0.746488012904798	-6.21821663346977
hsa-miR-4433b-5p	hsa-miR-4433b-5p	0.112604459839946	-0.375489732829528	0.60069865250942	6.27763088309422	0.456665111324678	0.648717901480099	0.746488012904798	-6.31686270450869
snoRNA__Homo_sapiens300101_SNORA20L1&snoRNA__Homo_sapiens300538_SNORA20	snoRNA:SNORA20_repeat4	-0.218103502854351	-1.17109702940252	0.734890023693814	1.29429540797247	-0.453021248006824	0.651332271520497	0.748733943863847	-5.78021654695662
lncRNA__URS000075DE27_9606_Homo_sapiens_HLA_complex_group_11_HCG11_	lncRNA:URS000075DE27_9606_Homo_sapiens_HLA_complex_group_11_HCG11	0.0784523001512705	-0.265954608442613	0.422859208745154	4.58285583152158	0.45089945336768	0.652856604249609	0.749723539432985	-6.33091468751503
hsa-miR-1227-3p	hsa-miR-1227-3p	-0.0981041869760208	-0.5310090613337	0.334800687381658	1.80236281264911	-0.448581076949461	0.654523843304038	0.750875068968084	-6.08932860692346
MiR.hp__hsa-mir-4326	MiR.hp:hsa-mir-4326	-0.27080137105752	-1.47567815776791	0.934075415652869	3.74537415415351	-0.444891495259622	0.657180769605412	0.753158488493017	-6.32422947039191
snoRNA__Homo_sapiens300116_SNORD116-1&snoRNA__Homo_sapiens300121_SNORD116-6&snoRNA__Homo_sapiens300117_SNORD116-2	snoRNA:SNORD116-2_repeat5	0.217225385692443	-0.751668268399795	1.18611903978468	1.47948642467672	0.443792897724104	0.657972737250174	0.753302120661294	-5.78623900961836
ENSG00000148908.15	RGS10	-0.0728266625959653	-0.402057810161691	0.256404484969761	2.2738211316318	-0.437860102593817	0.662256326773951	0.757438916249559	-6.19133589289844
rRNA__45S_pre-ribosomal_N4_(RNA45SN4)&rRNA__45S_pre-ribosomal_N2_(RNA45SN2)&rRNA__28S_ribosomal_N4_(RNA28SN4)&rRNA__28S_ribosomal_N2_(RNA28SN2)	RNA45SN4 & RNA45SN2 & RNA28SN4 & RNA28SN2	0.117981841882556	-0.41947055636392	0.655434240129033	4.17658739295379	0.434531284012366	0.664664715946294	0.758792727212873	-6.32824341891244
ReverseComplement_ENSG00000127954.13	ReverseComplement_STEAP4	0.0744116175464611	-0.264689246704324	0.413512481797246	3.81256497569245	0.434367907542	0.664783008797119	0.758792727212873	-6.32622597256786
snoRNA__Homo_sapiens300205_SNORD75	snoRNA:SNORD75	0.100803110680024	-0.359654591847463	0.56126081320751	2.05187753187699	0.433341292248847	0.66552652361734	0.758874845295251	-6.09813170023541
rRNA__5S_ribosomal_1_(RNA5S1-8,_RNA5S10-17)&rRNA__5S_ribosomal_9_(RNA5S9)	rRNA:5S_ribsomalisoforms_repeat6	0.0880548209605525	-0.318319637818332	0.494429279739437	13.0639749985622	0.428916364650364	0.668735031833789	0.761081783207099	-6.386407172586
ReverseComplement_ENSG00000169710.9&ReverseComplement_ENSG00000141255.13	ReverseComplement_FASN & ReverseComplement_SPATA22	-0.136746049244624	-0.767981389550315	0.494489291061067	3.48435723779293	-0.428814403755297	0.668809036039513	0.761081783207099	-6.31566583814818
rRNA__45S_pre-ribosomal_N1_(RNA45SN1)&rRNA__45S_pre-ribosomal_N5_(RNA45SN5)&rRNA__45S_pre-ribosomal_N4_(RNA45SN4)&rRNA__45S_pre-ribosomal_N4_(RNA45SN4)&rRNA__45S_pre-ribosomal_N2_(RNA45SN2)&rRNA__45S_pre-ribosomal_N2_(RNA45SN2)&rRNA__45S_pre-ribosomal_N3_(RNA45SN3)&rRNA__45S_pre-ribosomal_N3_(RNA45SN3)&rRNA__28S_ribosomal_N1_(RNA28SN1)&rRNA__28S_ribosomal_N5_(RNA28SN5)&rRNA__28S_ribosomal_N4_(RNA…	RNA45SN1 & RNA45SN5 & RNA45SN4 & RNA45SN2 & RNA45SN3 & RNA28SN1 & RNA28SN5 & RNA28SN4 & RNA28SN2 & RNA28SN3_repeat7	0.0826407535929787	-0.301996442470904	0.467277949656861	4.29127291543567	0.425293623069783	0.671366446568405	0.763223425173338	-6.33670172310566
snRNA__URS00003EE995_9606_Homo_sapiens_(human)_RNA,_U2_small_nuclear_1&lncRNA__URS0000ABD7FD_9606_Homo_sapiens_uncharacterized_LOC100128988_LOC100128988__lncRNA&lncRNA__URS0000ABD7F2_9606_Homo_sapiens_uncharacterized_LOC100128988_LOC100128988__lncRNA	human_RNA,_U2_small_nuclear_1 & lncRNA:URS0000ABD7FD_9606_Homo_sapiensLOC100128988	0.17215778737389	-0.633448112393392	0.977763687141173	1.64747279315412	0.423009300780501	0.673027788503561	0.764343116591984	-5.96072707023835
hsa-miR-4746-5p	hsa-miR-4746-5p	0.0615605453341641	-0.231278679340945	0.354399770009273	3.01954281749513	0.416120481320503	0.678047650102165	0.769270928328761	-6.3103972496843
hsa-miR-6885-3p	hsa-miR-6885-3p	-0.0815666014539827	-0.471026884355555	0.30789368144759	1.70971026420698	-0.414567330042758	0.679181437858524	0.769784377913874	-6.06899310538447
rRNA__45S_pre-ribosomal_N1_(RNA45SN1)&rRNA__45S_pre-ribosomal_N5_(RNA45SN5)&rRNA__45S_pre-ribosomal_N3_(RNA45SN3)&rRNA__28S_ribosomal_N1_(RNA28SN1)&rRNA__28S_ribosomal_N5_(RNA28SN5)&rRNA__28S_ribosomal_N3_(RNA28SN3)	RNA45SN1 & RNA45SN5 & RNA45SN3 & RNA28SN1 & RNA28SN5 & RNA28SN3	0.126262903884125	-0.479290241681607	0.731816049449856	3.76599784316621	0.412733187032598	0.680521293832085	0.770530122274805	-6.32165364510915
ENSG00000182150.19	ERCC6L2	-0.143425586275407	-0.834434876655308	0.547583704104493	3.48464939314176	-0.410855050124379	0.681894346225653	0.771311923158146	-6.31763675311065
ENSG00000275591.5	XKR5	-0.0761551215573073	-0.445465098122905	0.29315485500829	4.09463176021508	-0.408182102098676	0.683850301396474	0.772750840578015	-6.34568701444567
hsa-miR-150-3p	hsa-miR-150-3p	0.0625880156303382	-0.242460833926975	0.367636865187651	3.84366145990566	0.406132433156761	0.685351623002407	0.773673660332387	-6.33297669641758
ReverseComplement_lncRNA__URS00003D0DA0_9606_Homo_sapiens_human__lncRNA_AL357153.1	ReverseComplement_lncRNA:URS00003D0DA0_9606_Homo_sapiens_human_AL357153.1	-0.074617532782129	-0.443192417235737	0.293957351671479	2.18626486551601	-0.400738463896537	0.689308546550874	0.777363929743001	-6.225721411424
snoRNA__Homo_sapiens300785_SCARNA6	snoRNA:SCARNA6	-0.0453206863613893	-0.270109751597908	0.17946837887513	3.74315450710196	-0.39908663063981	0.690522031902907	0.777956027966385	-6.33957453602169
ENSG00000148773.14	MKI67	0.0619185594885545	-0.250026452316368	0.373863571293477	2.43086087598335	0.392906018039544	0.695069616437356	0.782299468699415	-6.23063580161567
snoRNA__Homo_sapiens300557_SNORD37	snoRNA:SNORD37	0.116237752684476	-0.474463687010368	0.706939192379319	2.29466050592225	0.389515781037724	0.697568829966508	0.7843311222509	-6.14550896685833
ReverseComplement_ENSG00000005339.15	ReverseComplement_ENSG00000005339.15	-0.0680047245702009	-0.421374816696458	0.285365367556056	1.98510386161676	-0.380938772813704	0.703906417641862	0.790670230551992	-6.18295299603342
hsa-miR-330-3p	hsa-miR-330-3p	-0.0591104638981053	-0.375394325085488	0.257173397289278	4.23910526734955	-0.369941640249302	0.712062745994092	0.798903757278537	-6.36015213699545
lncRNA__URS0000D77F8F_9606_Homo_sapiens_uncharacterized_LOC284454_LOC284454__lncRNA	lncRNA:URS0000D77F8F_9606_Homo_sapiensLOC284454	-0.0526253692874565	-0.334812344924434	0.229561606349521	2.31693184620634	-0.369151020685159	0.712650431271474	0.798903757278537	-6.22354287183271
yRNA__Y1	yRNA:Y1	0.0575801456763703	-0.25570735158498	0.370867642937721	13.0555918664439	0.363810792311324	0.716624451046564	0.802198835279138	-6.418427122927
ENSG00000103495.14	MAZ	0.0456504388299988	-0.203082228541619	0.294383106201616	2.14491372818011	0.363293821240828	0.717009578435336	0.802198835279138	-6.20778209927788
ReverseComplement_ENSG00000142188.17	ReverseComplement_TMEM50B	-0.101724101345785	-0.657868112324189	0.454419909632618	3.02959885428445	-0.362061610819758	0.717927830507672	0.802329985202781	-6.31814016915576
snoRNA__Homo_sapiens300741_SNORD15A	snoRNA:SNORD15A	0.0621731352534418	-0.278519963468697	0.40286623397558	3.70035989119101	0.361231250227092	0.718546854004615	0.802329985202781	-6.34396574528105
ReverseComplement_ENSG00000197646.8	ReverseComplement_PDCD1LG2	0.0885705467735694	-0.39875992131419	0.575901014861329	4.05729078776781	0.359758980099435	0.7196448726029	0.802762789774213	-6.35787212020162
ENSG00000244734.4	HBB	0.0814810354501381	-0.372288103548225	0.535250174448501	6.09873761109181	0.355440953620132	0.722868626498982	0.805563656749359	-6.3630955031317
ReverseComplement_ENSG00000084112.15&ReverseComplement_ENSG00000155252.13&ReverseComplement_ENSG00000249967.1	ReverseComplement_SSH1 & ReverseComplement_PI4K2A & ReverseComplement_ENSG00000249967.1	0.0780411743463625	-0.359120301011908	0.515202649704633	2.05927375666098	0.353368469162903	0.724417677129853	0.806494556804664	-6.18403864752623
snRNA__URS00003F07BD_9606_Homo_sapiens_(human)_RNA,_U4_small_nuclear_1&snRNA__URS0000149178_9606_Homo_sapiens_(human)_RNA,_U4_small_nuclear_2	human_RNA,_U4_small_nuclear_1 & human_RNA,_U4_small_nuclear_2	-0.117849001335404	-0.780178023675528	0.544480021004721	1.74358295656268	-0.352207016152413	0.725286289674615	0.806666837925507	-6.01612517590947
MiR.hp__hsa-mir-423	MiR.hp:hsa-mir-423	-0.0391104316331754	-0.25976158997122	0.181540726704869	5.17626208526735	-0.350858723846256	0.726295082048722	0.806994535609692	-6.37339644962366
ReverseComplement_ENSG00000172780.17&ReverseComplement_ENSG00000261796.1	ReverseComplement_RAB43 & ReverseComplement_ISY1-RAB43	-0.084981588434264	-0.573837374798003	0.403874197929475	2.12046746155746	-0.344104194449089	0.731356025431228	0.811122798583262	-6.17851342837182
ENSG00000176490.5&ENSG00000261210.8	DIRAS1 & CLEC19A	-0.0556948803559867	-0.37748066980623	0.266090909094256	2.90305436674727	-0.342605472989146	0.732480582452934	0.811122798583262	-6.33170030261048
snoRNA__Homo_sapiens300558_SNORD105	snoRNA:SNORD105	0.0852202103220869	-0.407673647129811	0.578114067773984	2.66433435591161	0.342243396986691	0.732752351427469	0.811122798583262	-6.26407429876921
hsa-miR-6783-3p	hsa-miR-6783-3p	-0.0566008798707696	-0.384132163123237	0.270930403381698	3.73809328453608	-0.342071016181553	0.732881749870363	0.811122798583262	-6.36311747149625
ENSG00000105419.18&ENSG00000248713.2&ENSG00000145283.8	ENSG00000105419.18 & ENSG00000248713.2 & ENSG00000145283.8	0.139399731852191	-0.671463709576878	0.950263173281259	3.61673638193334	0.340298551274454	0.734212703946925	0.811800739197676	-6.35091888565764
ENSG00000198876.13	ENSG00000198876.13	0.0745177311748886	-0.36396701997309	0.513002482322867	1.76858234751136	0.336396145446096	0.737145888309583	0.814247168905013	-6.04485413741154
hsa-miR-409-3p	hsa-miR-409-3p	0.0858808057012324	-0.427027024422872	0.598788635825337	7.09659407562224	0.331438277444363	0.740877986954217	0.817570434822524	-6.34408140517439
snoRNA__Homo_sapiens300771_SNORD71	snoRNA:SNORD71	0.0600416563932917	-0.301048265186765	0.421131577973348	4.03183443884076	0.32914190617458	0.742608709682073	0.818680821405603	-6.36339959076768
ReverseComplement_lncRNA__URS0000BC44B7_9606_Homo_sapiens_long_intergenic_non-protein_coding_RNA_2558_LINC02558_&ReverseComplement_lncRNA__URS00003D0DA0_9606_Homo_sapiens_human__lncRNA_AL357153.1	ReverseComplement_lncRNA:LINC02558 & ReverseComplement_lncRNA:URS00003D0DA0_9606_Homo_sapiens_human_AL357153.1	-0.060941240718722	-0.432239010031596	0.310356528594152	4.08004568822597	-0.324888870256996	0.745817601155021	0.821417046106407	-6.37311211131533
hsa-miR-92b-5p	hsa-miR-92b-5p	0.0775018279843676	-0.397282241198544	0.552285897167279	2.9843648080901	0.323118400167364	0.747154731278144	0.822088457978873	-6.33357830110264
ReverseComplement_lncRNA__URS000075BD1A_9606_Homo_sapiens_ITPKB_intronic_transcript_1_ITPKB-IT1_	ReverseComplement_lncRNA:URS000075BD1A_9606_Homo_sapiens_ITPKB_intronic_transcript_1_ITPKB-IT1	-0.0957096777935456	-0.685081382510673	0.493662026923581	2.8485226641382	-0.321449277847434	0.748416025370859	0.822675202985477	-6.31726655733397
ReverseComplement_ENSG00000184898.7&ReverseComplement_ENSG00000198663.17&ReverseComplement_lncRNA__URS0000CCDF90_9606_Homo_sapiens_long_intergenic_non-protein_coding_RNA_lncRNA	ReverseComplement_RBM43 & ReverseComplement_C6orf89 & ReverseComplement_lncRNA:URS0000CCDF90_9606_Homo_sapiens_long_intergenic_non-protein_coding_RNA_lncRNA	0.0605458265751011	-0.315309540067869	0.436401193218071	6.47514581205421	0.318866826138692	0.750368831195796	0.824020193635811	-6.36077044886003
snoRNA__Homo_sapiens300204_SNORD76	snoRNA:SNORD76	0.102639890888969	-0.55208279685885	0.757362578636788	4.53423510176916	0.310316360642549	0.756846047203992	0.829434724912981	-6.37845551735455
lncRNA__URS000075B927_9606_Homo_sapiens_family_with_sequence_similarity_30_member_A_FAM30A_	lncRNA:URS000075B927_9606_Homo_sapiens_family_with_sequence_similarity_30_member_A_FAM30A	-0.0465726411864837	-0.344446886877314	0.251301604504346	4.88859693065814	-0.309487985760891	0.757474492261126	0.829434724912981	-6.38570375645262
hsa-miR-1248	hsa-miR-1248	0.0636690261141195	-0.343598844924772	0.470936897153011	2.05632107666212	0.309452459421273	0.757501447885129	0.829434724912981	-6.11976915248113
MiR.hp__hsa-mir-320c-2&MiR.hp__hsa-mir-320c-1	MiR.hp:hsa-mir-320c-2 & MiR.hp:hsa-mir-320c-1	-0.0769477082967303	-0.588415914683514	0.434520498090054	2.32287819906984	-0.297798790505974	0.766359601263505	0.838321732263079	-6.270179759154
snoRNA__Homo_sapiens300535_SNORD101	snoRNA:SNORD101	0.0694795407758955	-0.398271372776608	0.537230454328399	5.91746263600649	0.294027652848659	0.769232804894422	0.840650937650577	-6.38897651973974
hsa-miR-1976	hsa-miR-1976	0.0418304387245936	-0.242322957428945	0.325983834878132	5.18954615561177	0.291397251182815	0.771238793070044	0.842028827216569	-6.39202422766846
ReverseComplement_ENSG00000198663.17&ReverseComplement_lncRNA__URS0000BC450F_9606_Homo_sapiens_long_intergenic_non-protein_coding_RNA_1715_LINC01715_&ReverseComplement_lncRNA__URS0000BC454F_9606_Homo_sapiens_long_intergenic_non-protein_coding_RNA_1715_LINC01715__lncRNA&ReverseComplement_ENSG00000086712.13&ReverseComplement_ENSG00000153029.16&ENSG00000112137.18	ReverseComplement_C6orf89 & ReverseComplement_lncRNA:LINC01715 & ReverseComplement_TXLNG & ReverseComplement_MR1 & PHACTR1	-0.0654181112348145	-0.518113365591832	0.387277143122203	2.66815800761605	-0.286047358266576	0.77532347796255	0.844280322545927	-6.33394990594711
ReverseComplement_ENSG00000109851.7	ReverseComplement_DBX1	-0.0797878456569445	-0.632791667932401	0.473215976618512	3.00834175864716	-0.285597556840814	0.775667193573859	0.844280322545927	-6.33510574850611
hsa-miR-423-5p	hsa-miR-423-5p	-0.0405936210998092	-0.322427754547226	0.241240512347608	13.6707475651844	-0.285108447779364	0.776040996588403	0.844280322545927	-6.46172486707514
lncRNA__URS000075CE39_9606_Homo_sapiens_PCBP1_antisense_RNA_1_PCBP1-AS1_	lncRNA:PCBP1-AS1	0.04734399188002	-0.281732158262029	0.376420142022069	3.42217636782682	0.284783188118689	0.776289606305503	0.844280322545927	-6.36851738631757
snoRNA__Homo_sapiens300206_SNORD74	snoRNA:SNORD74	0.0622387125356241	-0.374416453224842	0.49889387829609	9.28785718446647	0.282142090622236	0.778309165783418	0.845662843591598	-6.36253021667994
snRNA__URS000075BAAE_9606_Homo_sapiens_(human)_RNA,_U5A_small_nuclear_1	human_RNA,_U5A_small_nuclear_1	0.0617225176577372	-0.375855162914227	0.499300198229701	3.38955435639918	0.279212175701441	0.780551348390146	0.847284364727056	-6.35997769085937
yRNA__Y4	yRNA:Y4	-0.0579633657315526	-0.477006857864865	0.36108012640176	15.5810377925578	-0.273804371247886	0.784694633130608	0.850085650828238	-6.52219047368437
lncRNA__URS000075CF6A_9606_Homo_sapiens_long_intergenic_non-protein_coding_RNA_1492_LINC01492_&lncRNA__URS000075B254_9606_Homo_sapiens_long_intergenic_non-protein_coding_RNA_2139_LINC02139_	lncRNA:LINC01492 & lncRNA:LINC02139	0.0494866928659277	-0.308658990737173	0.407632376469028	2.49864175058354	0.273510870764423	0.78491968168688	0.850085650828238	-6.29823309790779
hsa-miR-4707-3p	hsa-miR-4707-3p	0.213148176547985	-1.33290873449179	1.75920508758776	0.0755938892614326	0.272899052207988	0.785388866782903	0.850085650828238	-5.5676121660427
hsa-miR-4685-3p	hsa-miR-4685-3p	-0.0499832191226952	-0.420539615684293	0.320573177438903	7.24401300307061	-0.267002784585284	0.789914557367351	0.854165980693882	-6.36015034099837
ENSG00000117394.24	SLC2A1	-0.0386373004696088	-0.336882453174287	0.259607852235069	1.99120039002803	-0.256436159152415	0.798042866022558	0.862130438437372	-6.19585846361702
lncRNA__URS000075ED94_9606_Homo_sapiens_long_intergenic_non-protein_coding_RNA_1355_LINC01355_&lncRNA__URS000075ABCD_9606_Homo_sapiens_uncharacterized_LOC101927550_LOC101927550__lncRNA&lncRNA__URS00007E4BE4_9606_Homo_sapiens_POT1_antisense_RNA_1_POT1-AS1_&lncRNA__URS000075B198_9606_Homo_sapiens_TMCC1_antisense_RNA_1_head_to_head__TMCC1-AS1_&lncRNA__URS0000A77213_9606_Homo_sapiens_PCF11_antisense_…	lncRNA:CXXC4-AS1_repeat8	-0.0453293066061367	-0.414067402516559	0.323408789304286	3.93957815695353	-0.243336327440549	0.808150584654831	0.871446327273422	-6.38937798634896
hsa-let-7d-5p	hsa-let-7d-5p	-0.0531220277255269	-0.485384605228018	0.379140549776964	10.942753151353	-0.243261223953546	0.808208629188094	0.871446327273422	-6.39943572672261
ENSG00000101162.4	TUBB1	0.0266557613916114	-0.195277214217572	0.248588737000795	2.96075925201689	0.237747050742171	0.812473215881807	0.875209469920345	-6.35675279150467
MiR.hp__hsa-mir-10399	MiR.hp:hsa-mir-10399	-0.0399176016878027	-0.379205204889712	0.299370001514107	5.09587852623387	-0.2328854364275	0.816237802574935	0.878427349437788	-6.40716361999926
ReverseComplement_ENSG00000105793.16&ReverseComplement_ENSG00000104408.11	ReverseComplement_ENSG00000105793.16 & ReverseComplement_ENSG00000104408.11	0.113826738505393	-0.888655295811977	1.11630877282276	2.22997173105447	0.22475718079923	0.822541466597908	0.884369036399273	-6.15034597016081
yRNA__Y3	yRNA:Y3	0.0280840475751418	-0.223812457130631	0.279980552280915	11.1903784877072	0.220690399521991	0.825699741007021	0.886201130635339	-6.41130525785336
hsa-miR-3909	hsa-miR-3909	-0.03109172926108	-0.310151184220894	0.247967725698734	3.95705680933491	-0.220543375730559	0.825813973946028	0.886201130635339	-6.40150382210037
lncRNA__URS000053D37B_9606_Homo_sapiens_long_intergenic_non-protein_coding_RNA_1104_LINC01104_&lncRNA__URS0000A76636_9606_Homo_sapiens_human__non-protein_coding_lnc-ZNF485-68:16	lncRNA:LINC01104 & lncRNA:lnc-ZNF485-68:16	-0.0447275430057053	-0.453356373498511	0.3639012874871	5.2308868240982	-0.216666575603428	0.828827467428393	0.888591117831199	-6.41060018271476
ENSG00000148334.16	PTGES2	-0.0336021870982899	-0.34478787360126	0.27758349940468	3.3867325936321	-0.21374394221269	0.831100962607511	0.89018396942795	-6.37476275865461
ENSG00000170265.12	ZNF282	-0.0541543253321879	-0.562516032461962	0.454207381797586	1.80927849020464	-0.21086582643727	0.833341227121353	0.891738244930993	-6.12896787899654
hsa-miR-191-5p	hsa-miR-191-5p	0.0358046471930322	-0.305948590030436	0.3775578844165	15.0680491789811	0.207382756971755	0.836054206132839	0.893335696473972	-6.5259902708686
ReverseComplement_ENSG00000101940.18&ENSG00000280789.2	ReverseComplement_WDR13 & PAGR1	-0.0441288771777968	-0.468013352688091	0.379755598332497	4.85689615223468	-0.206073073435452	0.837074837537112	0.893335696473972	-6.41198095147867
ReverseComplement_ENSG00000172780.17&ReverseComplement_ENSG00000261796.1&ENSG00000128591.16	ReverseComplement_RAB43 & ReverseComplement_ISY1-RAB43 & FLNC	-0.0427932121028505	-0.454183138757192	0.368596714551491	7.51424471142458	-0.205905105436762	0.83720575448313	0.893335696473972	-6.37060127848702
hsa-miR-1303	hsa-miR-1303	-0.0434638257498756	-0.481607634910718	0.394679983410966	4.3217433601083	-0.196361867318918	0.844651292680865	0.900430151631488	-6.40912957112191
snoRNA__Homo_sapiens300686_SNORD43	snoRNA:SNORD43	0.0407946016427312	-0.375719291610886	0.457308494896348	7.3467323424421	0.19387378379218	0.846594810099603	0.901049933403173	-6.38119377796565
ReverseComplement_ENSG00000115977.21&ENSG00000167981.7&ENSG00000122966.17&ENSG00000050438.17	ReverseComplement_ENSG00000115977.21 & ENSG00000167981.7 & ENSG00000122966.17 & ENSG00000050438.17	0.105106091528968	-0.969680386832853	1.17989256989079	1.1060651436312	0.193576028231707	0.846827459534664	0.901049933403173	-5.83112673119496
hsa-miR-1538	hsa-miR-1538	0.0380092184911867	-0.358984200576775	0.435002637559148	1.96943041499381	0.189518458257386	0.849999154877516	0.903057761134452	-6.21206533487684
lncRNA__URS000075BB47_9606_Homo_sapiens_long_intergenic_non-protein_coding_RNA_837_LINC00837_&lncRNA__URS000075D173_9606_Homo_sapiens_human__non-protein_coding_LINC00837:4&lncRNA__URS000075D55B_9606_Homo_sapiens_human__non-protein_coding_LINC00837:3	lncRNA:LINC00837 & lncRNA:lncRNA:URS000075D55B_9606_Homo_sapiens_human:non-protein_coding_LINC00837:3	0.0340225924127027	-0.322085482324635	0.39013066715004	2.02844818147278	0.189117388932235	0.850312794554918	0.903057761134452	-6.23055587725464
lncRNA__URS000075DA51_9606_Homo_sapiens_BASP1_antisense_RNA_1_BASP1-AS1_	lncRNA:BASP1-AS1	-0.0323537354571655	-0.375542184118817	0.310834713204486	2.61896902555049	-0.186611176404899	0.852273215497634	0.903520498491426	-6.33379754526513
hsa-miR-330-5p	hsa-miR-330-5p	0.0301277585665627	-0.289611917833139	0.349867434966264	4.73288553903232	0.186516034521842	0.852347656098991	0.903520498491426	-6.41560785454443
hsa-miR-10527-5p	hsa-miR-10527-5p	-0.0302277710379109	-0.353967885939592	0.29351234386377	4.12466541238049	-0.184822776255282	0.853672711783506	0.903552744588549	-6.40944019021829
lncRNA__URS0000759AD2_9606_Homo_sapiens_long_intergenic_non-protein_coding_RNA_294_LINC00294_&lncRNA__URS000075C353_9606_Homo_sapiens_long_intergenic_non-protein_coding_RNA_963_LINC00963_&lncRNA__URS0000CCE0A2_9606_Homo_sapiens_long_intergenic_non-protein_coding_RNA_330_LINC00330_&lncRNA__URS000075C0A6_9606_Homo_sapiens_long_intergenic_non-protein_coding_RNA_1252_LINC01252_&lncRNA__URS000075EAC8_…	lncRNA:lncRNA:URS0000A76432_9606_Homo_sapiens_human:non-protein_coding_HAND2-AS1:114	0.0299725836146783	-0.291711750494615	0.351656917723972	3.30037085188365	0.184433645720348	0.853977284265991	0.903552744588549	-6.38819997609929
lncRNA__URS000075990E_9606_Homo_sapiens_Prader_Willi/Angelman_region_RNA_5_PWAR5_&snoRNA__Homo_sapiens300402_SNORD64	lncRNA:URS000075990E_9606_SNORD64	0.0628726699402566	-0.676778979435926	0.80252431931644	1.70781490421294	0.16825987250539	0.866655447321027	0.91610912579304	-6.02970126631025
ENSG00000135678.12&ReverseComplement_lncRNA__URS0000788DD1_9606_Homo_sapiens_GPR107_adjacent_cis_regulating_lncRNA_GPRACR_	ENSG00000135678.12 & ReverseComplement_lncRNA:URS0000788DD1_9606_Homo_sapiens_GPR107_adjacent_cis_regulating_lncRNA_GPRACR	-0.05951061627182	-0.770279686815606	0.651258454271966	1.80604453813644	-0.165734075025114	0.868638574666356	0.917347279787834	-6.1056518862112
ReverseComplement_ENSG00000025796.14	ReverseComplement_SEC63	0.0326619952091423	-0.363457747271815	0.428781737690099	3.62863128475258	0.163215764974359	0.870616656461112	0.918577798133572	-6.39541212319509
snoRNA__Homo_sapiens300163_SNORD31	snoRNA:SNORD31	0.041700023065669	-0.469298991798169	0.552699037929507	7.70222788170037	0.161533318218372	0.871938641962396	0.919114426695436	-6.38016315852878
hsa-miR-4755-5p	hsa-miR-4755-5p	-0.0244097317292864	-0.325613079154272	0.276793615695699	4.19807893925926	-0.160416521372136	0.872816367273262	0.919182194798496	-6.41596304077966
snoRNA__Homo_sapiens300707_SNORD4A	snoRNA:SNORD4A	-0.0396112266876338	-0.541688758454787	0.462466305079519	2.4645163784411	-0.156168481382785	0.876156472756518	0.921840609138609	-6.26138762041588
snoRNA__Homo_sapiens300780_SCARNA4	snoRNA:SCARNA4	0.0315830863953392	-0.371768290686629	0.434934463477307	2.01329430129383	0.154994720911624	0.877079761614401	0.921953609883045	-6.16956267539064
snoRNA__Homo_sapiens300663_SNORD38A	snoRNA:SNORD38A	-0.0391936481332467	-0.558642124544494	0.480254828278	2.83712135650108	-0.149354769075967	0.88151852966637	0.925758307177508	-6.33897316601577
hsa-miR-323a-3p	hsa-miR-323a-3p	-0.0453701460656433	-0.652996591203328	0.562256299072041	2.50381518286733	-0.147801687506498	0.882741507522569	0.925842652494161	-6.32689447051124
hsa-miR-185-3p	hsa-miR-185-3p	0.0217520475189925	-0.270812085927291	0.314316180965276	7.19174984151445	0.147171915429354	0.88323750388381	0.925842652494161	-6.38461104141779
ENSG00000158856.18	ENSG00000158856.18	-0.026244389126606	-0.383075800685307	0.330587022432095	1.86789608868196	-0.145585885594977	0.884486835309549	0.926292978591094	-6.16067231225706
hsa-miR-6775-3p	hsa-miR-6775-3p	0.0309684019969638	-0.396309344294	0.458246148287928	1.73122418524194	0.143467788456001	0.886155734391365	0.927181462835409	-6.15983118685252
hsa-miR-3177-3p	hsa-miR-3177-3p	0.0179407950961443	-0.232136578295993	0.268018168488281	2.91407364500043	0.142008117063748	0.887306142192673	0.927526309600111	-6.36964184528358
rRNA__45S_pre-ribosomal_N1_(RNA45SN1)&rRNA__45S_pre-ribosomal_N5_(RNA45SN5)&rRNA__45S_pre-ribosomal_N4_(RNA45SN4)&rRNA__45S_pre-ribosomal_N2_(RNA45SN2)	RNA45SN1 & RNA45SN5 & RNA45SN4 & RNA45SN2	0.0319543346380407	-0.427055155829944	0.490963825106026	1.76433577583395	0.137801516189102	0.890622817990544	0.93002566748935	-6.07991356731234
lncRNA__URS0000BC465C_9606_Homo_sapiens_small_nucleolar_RNA_host_gene_12_SNHG12__lncRNA&snoRNA__Homo_sapiens300653_SNORA44	lncRNA:URS0000BC465C_9606_SNORA44	-0.0309991289007021	-0.481786860167282	0.419788602365877	2.46905352766267	-0.136120421251325	0.891948815225346	0.93002566748935	-6.26664131876896
hsa-miR-6501-5p	hsa-miR-6501-5p	-0.025838567000533	-0.402343926720843	0.350666792719777	3.49490851219807	-0.135844838970671	0.892166215538456	0.93002566748935	-6.38876560916921
ReverseComplement_ENSG00000120162.10&ENSG00000100991.12&ENSG00000082074.19	ReverseComplement_MOB3B & TRPC4AP & FYB1	-0.0332240133119486	-0.524237688783352	0.457789662159455	2.01766026630112	-0.133938177808972	0.893670559072398	0.930735236637613	-6.28997491829238
hsa-miR-3187-3p	hsa-miR-3187-3p	-0.0250771566855992	-0.401072594080172	0.350918280708974	2.14839336589723	-0.132020569153176	0.895183930731697	0.931452892934454	-6.24572487881692
MiR.hp__hsa-mir-320b-2&MiR.hp__hsa-mir-320b-1	MiR.hp:hsa-mir-320b-2 & MiR.hp:hsa-mir-320b-1	0.028303517366707	-0.413290875496967	0.469897910230381	5.66019075739022	0.126871110667195	0.899249765593265	0.934822663404222	-6.42259832883047
tRNA__Homo_sapiens_tRNA-Glu-CTC-1-1&tRNA__Homo_sapiens_tRNA-Glu-CTC-1-2&tRNA__Homo_sapiens_tRNA-Glu-CTC-1-3&tRNA__Homo_sapiens_tRNA-Glu-CTC-1-4&tRNA__Homo_sapiens_tRNA-Glu-CTC-1-5&tRNA__Homo_sapiens_tRNA-Glu-CTC-1-6&tRNA__Homo_sapiens_tRNA-Glu-CTC-1-7&tRNA__Homo_sapiens_tRNA-Glu-CTC-2-1	tRNA-Glu-CTC-1-1 & tRNA-Glu-CTC-1-2 & tRNA-Glu-CTC-1-3 & tRNA-Glu-CTC-1-4 & tRNA-Glu-CTC-1-5 & tRNA-Glu-CTC-1-6 & tRNA-Glu-CTC-1-7 & tRNA-Glu-CTC-2-1	0.0271969912469245	-0.41472846855894	0.469122451052789	9.83133162197998	0.121819754839619	0.903240745005337	0.93810849435297	-6.40153353728509
ENSG00000107372.13	ZFAND5	-0.0178380421549647	-0.320135311607997	0.284459227298068	3.69207416073916	-0.116804303392386	0.907205807268849	0.941361397808815	-6.41004220031546
ENSG00000115234.11	SNX17	0.0261852804861262	-0.425069008573696	0.477439569545948	2.14096998564675	0.114863427019954	0.908740838666395	0.942089126323877	-6.22686837342255
ReverseComplement_ENSG00000132768.14	ReverseComplement_ENSG00000132768.14	0.0275119330962428	-0.470782493781315	0.5258063599738	1.80437421760666	0.109290134123948	0.913150631604535	0.945793046483157	-6.18799945831041
hsa-miR-1468-5p	hsa-miR-1468-5p	0.0210707307010765	-0.36456287904172	0.406704340443873	2.94392656736949	0.108155995993432	0.91404833921763	0.945855882157438	-6.38865830589764
snoRNA__Homo_sapiens300731_SNORA54	snoRNA:SNORA54	-0.0196336771115302	-0.385288831269784	0.346021477046724	3.10282641690315	-0.106285942272368	0.915528790093709	0.946521073015454	-6.37794693092901
ReverseComplement_ENSG00000054803.4&ENSG00000160194.18&ENSG00000134910.14	ReverseComplement_CBLN4 & NDUFV3 & STT3A	-0.0219401452160923	-0.438167564890477	0.394287274458292	4.38688552537694	-0.104340927562277	0.917068899406534	0.947246669405287	-6.42301649292515
hsa-miR-1299	hsa-miR-1299	0.0646706238705055	-1.2286106210205	1.35795186876151	1.04133235743534	0.0989828497594016	0.92131316603628	0.949925283517936	-5.93049549533636
ReverseComplement_ENSG00000171532.5	ReverseComplement_ENSG00000171532.5	-0.033873860445369	-0.711544097326724	0.643796376435986	1.73319543963362	-0.0989446152680526	0.921343460828016	0.949925283517936	-6.05834462895303
hsa-miR-4326	hsa-miR-4326	-0.0637988458756214	-1.36392036289726	1.23632267114601	5.51520980155885	-0.0971347794849764	0.922777601040502	0.950536635529415	-6.42714415168842
hsa-miR-483-3p	hsa-miR-483-3p	0.0349792656950407	-0.704414252441208	0.774372783831289	1.41020499389131	0.0936442102498164	0.925544292637547	0.952518261093286	-5.96830893427075
hsa-miR-6820-3p	hsa-miR-6820-3p	0.0162034442076866	-0.349718621512521	0.382125509927894	2.1059921201104	0.087652563335136	0.93029549307531	0.954474131531129	-6.25268840860536
ReverseComplement_lncRNA__URS0000BC44B7_9606_Homo_sapiens_long_intergenic_non-protein_coding_RNA_2558_LINC02558_	ReverseComplement_lncRNA:LINC02558	-0.0140879065271164	-0.334131019182328	0.305955206128095	4.85804055246218	-0.0871332389245037	0.930707423052583	0.954474131531129	-6.42945612897681
snoRNA__Homo_sapiens300777_SCARNA9	snoRNA:SCARNA9	0.0227599776431147	-0.497421878254247	0.542941833540477	2.40814407863935	0.0866088981421881	0.931123351097519	0.954474131531129	-6.27749428999824
snoRNA__Homo_sapiens300418_SNORA9&snoRNA__Homo_sapiens300696_SNORA9	snoRNA:SNORA9	-0.0223239738680698	-0.537252581129724	0.492604633393584	3.31252234719575	-0.0858164149405679	0.931752016516587	0.954474131531129	-6.38962935662961
ENSG00000161021.13&ENSG00000081913.14	MAML1 & PHLPP1	-0.0223621528605487	-0.540018417306846	0.495294111585749	1.89194551077691	-0.0855102192451268	0.931994928682048	0.954474131531129	-6.18216067076348
ENSG00000206172.8&ENSG00000188536.13&ENSG00000130656.6	HBA1 & HBA2 & HBZ	-0.0194931430767498	-0.474206383138852	0.435220096985353	2.35850151506841	-0.0848574843430959	0.932512779832182	0.954474131531129	-6.31152057570957
ReverseComplement_ENSG00000065534.19	ReverseComplement_MYLK	-0.01068293239602	-0.271060190371721	0.249694325579681	4.90084443935136	-0.0812144510354249	0.935403527021035	0.956566502745493	-6.43022212224457
rRNA__Homo_sapiens_mitochondrially_encoded_16S_RNA_(MT-RNR2)	MT-RNR2	-0.0142092274099568	-0.370644111263739	0.342225656443825	6.94546660360242	-0.0789107453873123	0.937231965105248	0.957569729266664	-6.40441957369215
ReverseComplement_ENSG00000167895.15	ReverseComplement_ENSG00000167895.15	0.013514933596201	-0.386892377755585	0.413922244947987	2.23264836727867	0.0668125118086782	0.946839539027481	0.965627091079737	-6.26993978773139
ReverseComplement_lncRNA__URS0000CCDF90_9606_Homo_sapiens_long_intergenic_non-protein_coding_RNA_lncRNA	ReverseComplement_lncRNA:URS0000CCDF90_9606_Homo_sapiens_long_intergenic_non-protein_coding_RNA_lncRNA	-0.0120661944433955	-0.378961853069867	0.354829464183076	3.57789624600814	-0.065098896791772	0.948201038531983	0.965627091079737	-6.41303393015968
snoRNA__Homo_sapiens300201_SNORD78	snoRNA:SNORD78	-0.0160201188767823	-0.520387982799023	0.488347745045459	3.76184001851022	-0.0628730037313332	0.949969780647562	0.965627091079737	-6.40998832772357
hsa-miR-320a-3p	hsa-miR-320a-3p	-0.0128378359994823	-0.417139880198666	0.391464208199701	11.8849593768575	-0.0628538331450824	0.949985015100948	0.965627091079737	-6.44939590300611
snRNA__URS000075B029_9606_Homo_sapiens_(human)_RNA,_U5B_small_nuclear_1	human_RNA,_U5B_small_nuclear_1	-0.0181647404213425	-0.596516703762499	0.560187222919813	3.7298722756624	-0.0621702858165479	0.950528227541157	0.965627091079737	-6.40742001239622
snoRNA__Homo_sapiens300664_SNORD38B	snoRNA:SNORD38B	-0.0107651822783703	-0.356881592151776	0.335351227595036	4.40098436879171	-0.0615665871219509	0.951008003939616	0.965627091079737	-6.42463469576025
lncRNA__URS0000175810_9606_Homo_sapiens_CXXC4_antisense_RNA_1_CXXC4-AS1_	lncRNA:CXXC4-AS1_repeat9	0.0146939009873384	-0.458626092997214	0.488013894971891	2.26040743999661	0.0614508848616247	0.951099957851104	0.965627091079737	-6.25359709864938
ReverseComplement_ENSG00000154358.23	ReverseComplement_OBSCN	-0.00731742576220862	-0.261054110198877	0.24641925867446	3.33114362556718	-0.0570848608188664	0.954570308727753	0.968280474741796	-6.40395454945543
hsa-miR-1292-5p	hsa-miR-1292-5p	-0.0072711759538695	-0.265425333977882	0.250882982070143	4.09937791336455	-0.0557534070302304	0.955628796438555	0.968484789215755	-6.42359796860003
hsa-miR-130b-5p	hsa-miR-130b-5p	0.0118121554766466	-0.4283901818634	0.452014492816693	7.27587487392417	0.0531156734976875	0.95772599092991	0.969740474687095	-6.39015000094314
lncRNA__URS0000A7736C_9606_Homo_sapiens_long_intergenic_non-protein_coding_RNA_1783_LINC01783_&tRNA__Homo_sapiens_tRNA-Glu-TTC-4-1&tRNA__Homo_sapiens_tRNA-Glu-TTC-4-2&tRNA__Homo_sapiens_tRNA-Glu-TTC-3-1&lncRNA__URS0000A76D9A_9606_Homo_sapiens_uncharacterized_LOC440570_LOC440570__lncRNA&tRNA__Homo_sapiens_tRNA-Glu-TTC-14-1	lncRNA:LINC01783 & tRNA-Glu-TTC-4-1 & tRNA-Glu-TTC-4-2 & tRNA-Glu-TTC-3-1 & lncRNA:URS0000A76D9A_9606_Homo_sapiensLOC440570 & tRNA-Glu-TTC-14-1	0.01217576692633	-0.464400048872423	0.488751582725083	2.29719989716915	0.0505720091931769	0.959748674122293	0.970918533355587	-6.2456849471077
rRNA__45S_pre-ribosomal_N1_(RNA45SN1)&rRNA__45S_pre-ribosomal_N5_(RNA45SN5)&rRNA__45S_pre-ribosomal_N4_(RNA45SN4)&rRNA__45S_pre-ribosomal_N2_(RNA45SN2)&rRNA__45S_pre-ribosomal_N3_(RNA45SN3)&rRNA__28S_ribosomal_N1_(RNA28SN1)&rRNA__28S_ribosomal_N5_(RNA28SN5)&rRNA__28S_ribosomal_N4_(RNA28SN4)&rRNA__28S_ribosomal_N2_(RNA28SN2)&rRNA__28S_ribosomal_N3_(RNA28SN3)	RNA45SN1 & RNA45SN5 & RNA45SN4 & RNA45SN2 & RNA45SN3 & RNA28SN1 & RNA28SN5 & RNA28SN4 & RNA28SN2 & RNA28SN3_repeat10	0.007922834854039	-0.338993302308001	0.354838972016079	16.9692280186746	0.0452066144425276	0.964015998743406	0.973869025365245	-6.60303487231089
ReverseComplement_ENSG00000065150.21	ReverseComplement_IPO5	-0.0121029358240499	-0.547605529976909	0.52339965832881	2.60455155576482	-0.0447378422199974	0.964388884410362	0.973869025365245	-6.33286693651855
hsa-miR-361-3p	hsa-miR-361-3p	0.00508155926126008	-0.333890337797012	0.344053456319532	10.7401907752216	0.0296742111696518	0.976375016883781	0.985092650963101	-6.42492889532024
hsa-miR-1229-3p	hsa-miR-1229-3p	-0.00545030817150138	-0.41479149517683	0.403890878833827	4.16370513673621	-0.0263561212234187	0.979016043118635	0.986465360204807	-6.42334628157478
ENSG00000175564.13	UCP3	0.00432095739626392	-0.327565173477309	0.336207088269837	3.20461003103525	0.0257713258568216	0.979481534645835	0.986465360204807	-6.40356550412035
ReverseComplement_ENSG00000100106.22&ReverseComplement_ENSG00000100101.15	ReverseComplement_ENSG00000100106.22 & ReverseComplement_ENSG00000100101.15	0.00586915950639932	-0.543021032395746	0.554759351408545	2.01182004585058	0.0211658797374556	0.983147660099363	0.989275917998469	-6.21902105465338
hsa-miR-3613-5p	hsa-miR-3613-5p	0.0151638965833524	-1.68461325584412	1.71494104901082	0.379441524395899	0.0176589431597116	0.985939572368449	0.991202594996751	-5.63563403350553
hsa-miR-3615	hsa-miR-3615	-0.00170709798290858	-0.245102601534632	0.241688405568815	12.1132427629001	-0.0138832703382259	0.988945622502247	0.993340936380035	-6.45866317986602
ENSG00000046774.10	MAGEC2	0.00130147865970276	-0.318888781555145	0.32149173887455	1.95302766149775	0.00804590344343597	0.993593413885802	0.996280835949241	-6.26516063070951
snoRNA__Homo_sapiens300705_SNORD65	snoRNA:SNORD65	0.00370729675667181	-0.914443961668928	0.921858555182272	2.22375779637683	0.00799261694743016	0.993635842579464	0.996280835949241	-6.20568660156437
ReverseComplement_ENSG00000184898.7&ReverseComplement_ENSG00000198663.17&ReverseComplement_lncRNA__URS000075C2A5_9606_Homo_sapiens_long_intergenic_non-protein_coding_RNA_1733_LINC01733_&ENSG00000071282.12	ReverseComplement_RBM43 & ReverseComplement_C6orf89 & ReverseComplement_lncRNA:LINC01733 & LMCD1	0.00148552649064593	-0.522912210848017	0.525883263829309	2.38856940496504	0.00560745082576381	0.99553501756387	0.997300150573735	-6.33953077013993
tRNA__Homo_sapiens_tRNA-Glu-CTC-1-1&tRNA__Homo_sapiens_tRNA-Glu-CTC-1-2&tRNA__Homo_sapiens_tRNA-Glu-CTC-1-3&tRNA__Homo_sapiens_tRNA-Glu-CTC-1-4&tRNA__Homo_sapiens_tRNA-Glu-CTC-1-5&tRNA__Homo_sapiens_tRNA-Glu-CTC-1-6&tRNA__Homo_sapiens_tRNA-Glu-CTC-1-7&tRNA__Homo_sapiens_tRNA-Glu-CTC-2-1&lncRNA__URS0000A7736C_9606_Homo_sapiens_long_intergenic_non-protein_coding_RNA_1783_LINC01783_&tRNA__Homo_sapie…	tRNA-Glu-CTC-1-1 & tRNA-Glu-CTC-1-2 & tRNA-Glu-CTC-1-3 & tRNA-Glu-CTC-1-4 & tRNA-Glu-CTC-1-5 & tRNA-Glu-CTC-1-6 & tRNA-Glu-CTC-1-7 & tRNA-Glu-CTC-2-1 & lncRNA:LINC01783 & tRNA-Glu-TTC-4-1 & tRNA-Glu-TTC-4-2 & tRNA-Glu-TTC-3-1	-0.000350551433342616	-0.395980519929825	0.39527941706314	2.93082513905416	-0.00175391461854758	0.998603423278085	0.999487925867348	-6.37753461321992
lncRNA__URS000075B8E6_9606_Homo_sapiens_TSC22D1_antisense_RNA_1_TSC22D1-AS1_	lncRNA:TSC22D1-AS1	-9.94636552409389e-06	-0.563389201115527	0.563369308384479	1.75803147843237	-3.49469635051469e-05	0.999972173023457	0.999972173023457	-6.07925580391056
