# Supplementary material for: Multi-omics analysis reveals COVID-19 vaccine induced attenuation of inflammatory responses during breakthrough disease
Source: Nat Commun. 2024 Apr 22;15:3402. doi: 10.1038/s41467-024-47463-6 (PMC11035709; doi:10.1038/s41467-024-47463-6)
Supplement: Supplementary file 13 — Source Data [file 41467_2024_47463_MOESM13_ESM.zip › source_data/Figure4i_ONT_stage1_MX1_boxplot.txt]

Participant number	TP	vaccine	PCR	MX1_ENST00000288383 norm expression
1	D0	ChAdOx1	1	0
1	CT	ChAdOx1	1	0
2	D0	MenACWY	1	0
2	CT	MenACWY	1	2.475541
3	D0	ChAdOx1	0	0.6056216
3	CT	ChAdOx1	0	0.9824172
4	D0	MenACWY	0	0
4	CT	MenACWY	0	0.979902
5	D0	MenACWY	0	0
5	CT	MenACWY	0	0
6	CT	ChAdOx1	0	0
7	D0	MenACWY	0	0
7	CT	MenACWY	0	0
8	D0	ChAdOx1	1	0
8	CT	ChAdOx1	1	0
10	D0	MenACWY	0	0
10	CT	MenACWY	0	1.350695
11	CT	MenACWY	0	0
12	CT	ChAdOx1	0	0
13	D0	ChAdOx1	0	0
13	CT	ChAdOx1	0	0
14	D0	ChAdOx1	0	0
14	CT	ChAdOx1	0	0
15	CT	ChAdOx1	1	0
16	CT	ChAdOx1	1	0
17	CT	ChAdOx1	1	0
18	CT	MenACWY	0	0.7067722
19	CT	MenACWY	0	0
20	CT	MenACWY	0	0
21	CT	MenACWY	1	3.745906
22	CT	MenACWY	1	3.744803
23	CT	MenACWY	1	11.84153
24	CT	ChAdOx1	1	0.7882239
25	CT	MenACWY	1	5.729912
27	CT	ChAdOx1	1	0
28	CT	MenACWY	1	3.888662
29	CT	MenACWY	1	0
30	CT	MenACWY	1	5.011648
32	CT	MenACWY	1	4.639454
