# Supplementary material for: Multi-omics analysis reveals COVID-19 vaccine induced attenuation of inflammatory responses during breakthrough disease
Source: Nat Commun. 2024 Apr 22;15:3402. doi: 10.1038/s41467-024-47463-6 (PMC11035709; doi:10.1038/s41467-024-47463-6)
Supplement: Supplementary file 13 — Source Data [file 41467_2024_47463_MOESM13_ESM.zip › source_data/Figure5c_RNA_seq_stage2_DGE_D0_NAAT+ve_ChAdOx.txt]

ensembl_gene_id	gene_biotype	external_gene_name	chromosome_name	logFC	AveExpr	t	P.Value	adj.P.Val	B
ENSG00000133106	protein_coding	EPSTI1	13	2.192536599	6.515900476	7.358758266	2.52402E-11	3.61414E-07	15.40701328
ENSG00000111331	protein_coding	OAS3	12	2.615276425	8.703578903	7.060933385	1.16067E-10	8.30981E-07	13.91125099
ENSG00000100228	protein_coding	RAB36	22	-1.239488457	2.086183838	-6.872139859	3.0158E-10	1.01978E-06	12.68086478
ENSG00000089127	protein_coding	OAS1	12	2.177853038	7.348715771	6.845380022	3.45004E-10	1.01978E-06	12.91403666
ENSG00000137628	protein_coding	DDX60	4	1.868055247	6.867510324	6.830899173	3.71023E-10	1.01978E-06	12.84833469
ENSG00000134321	protein_coding	RSAD2	2	3.436821744	7.110109082	6.802731594	4.27312E-10	1.01978E-06	12.69563546
ENSG00000273599	lncRNA	AL731571.1	10	-0.8681346	1.683370149	-6.761275372	5.25826E-10	1.07561E-06	11.93421778
ENSG00000137965	protein_coding	IFI44	1	2.982881167	5.981320855	6.675082445	8.08052E-10	1.39385E-06	12.08294633
ENSG00000132530	protein_coding	XAF1	17	1.819590412	7.891050255	6.658814157	8.76085E-10	1.39385E-06	12.02005971
ENSG00000111335	protein_coding	OAS2	12	1.92437615	7.999703284	6.62700591	1.02585E-09	1.46892E-06	11.86841529
ENSG00000137959	protein_coding	IFI44L	1	3.459985942	6.825145273	6.599684402	1.17447E-09	1.52884E-06	11.73351187
ENSG00000185745	protein_coding	IFIT1	10	3.149688638	6.720633432	6.432181446	2.67782E-09	3.1953E-06	10.95661909
ENSG00000111801	protein_coding	BTN3A3	6	0.473863374	7.021897887	6.300023832	5.09672E-09	5.61385E-06	10.35063949
ENSG00000157601	protein_coding	MX1	21	2.186169541	8.674375532	6.246313903	6.60888E-09	6.39121E-06	10.09044913
ENSG00000160932	protein_coding	LY6E	8	2.121062641	7.271659326	6.243626595	6.69517E-09	6.39121E-06	10.09105115
ENSG00000119917	protein_coding	IFIT3	10	2.354927321	7.740047719	5.991574509	2.23381E-08	1.82461E-05	8.947049736
ENSG00000137094	protein_coding	DNAJB5	9	-1.15217782	1.579472707	-5.984922183	2.30523E-08	1.82461E-05	8.59105116
ENSG00000135587	protein_coding	SMPD2	6	-0.420916128	4.268917924	-5.974704339	2.41934E-08	1.82461E-05	8.871190093
ENSG00000132274	protein_coding	TRIM22	11	1.206709199	8.57991447	5.974551413	2.42109E-08	1.82461E-05	8.866206442
ENSG00000196470	protein_coding	SIAH1	16	-0.50437502	4.522716722	-5.949223291	2.72862E-08	1.95355E-05	8.756868154
ENSG00000135114	protein_coding	OASL	12	2.045211038	6.686631457	5.938811642	2.86588E-08	1.95412E-05	8.707952984
ENSG00000026950	protein_coding	BTN3A1	6	0.569172006	8.267661897	5.921273951	3.11259E-08	2.02587E-05	8.631969202
ENSG00000138646	protein_coding	HERC5	4	2.282120228	6.184336134	5.910673128	3.2717E-08	2.03685E-05	8.583971344
ENSG00000150093	protein_coding	ITGB1	10	0.516733126	7.491739124	5.898860638	3.45843E-08	2.06338E-05	8.53251894
ENSG00000152778	protein_coding	IFIT5	10	1.607633507	5.933212893	5.881037612	3.76012E-08	2.15365E-05	8.449044289
ENSG00000134326	protein_coding	CMPK2	2	2.340244313	6.495258259	5.820564028	4.98924E-08	2.61549E-05	8.183414584
ENSG00000173825	protein_coding	TIGD3	11	-1.233023744	4.055104279	-5.817908286	5.05143E-08	2.61549E-05	8.175167451
ENSG00000173821	protein_coding	RNF213	17	1.038190138	11.27052592	5.815249453	5.11444E-08	2.61549E-05	8.055173274
ENSG00000122733	protein_coding	PHF24	9	-2.102128478	-0.806727442	-5.762440426	6.53858E-08	3.22848E-05	6.27925533
ENSG00000169957	protein_coding	ZNF768	16	-0.507243702	2.951564786	-5.735612096	7.40441E-08	3.53413E-05	7.773856257
ENSG00000099991	protein_coding	CABIN1	22	-0.434631892	8.102937615	-5.67061985	9.99495E-08	4.6053E-05	7.531604392
ENSG00000100218	protein_coding	RSPH14	22	-1.537949059	-0.000662659	-5.664256839	1.02919E-07	4.6053E-05	6.272416423
ENSG00000126709	protein_coding	IFI6	1	2.236024533	7.215754573	5.649483407	1.1015E-07	4.64946E-05	7.432905195
ENSG00000088827	protein_coding	SIGLEC1	20	3.190019186	6.052358286	5.648990627	1.104E-07	4.64946E-05	7.437883813
ENSG00000122432	protein_coding	SPATA1	1	1.147514578	0.803326898	5.634205511	1.18152E-07	4.83376E-05	6.381339753
ENSG00000138642	protein_coding	HERC6	4	1.574217087	5.833113168	5.613139761	1.30125E-07	5.17573E-05	7.271616552
ENSG00000176533	protein_coding	GNG7	19	-0.680278064	4.722124017	-5.603952478	1.35712E-07	5.25206E-05	7.234763574
ENSG00000136828	protein_coding	RALGPS1	9	-0.439991071	4.580401467	-5.573826598	1.5573E-07	5.86815E-05	7.105995649
ENSG00000103510	protein_coding	KAT8	16	-0.294252278	5.838429787	-5.559280256	1.66404E-07	6.10958E-05	7.026773107
ENSG00000141664	protein_coding	ZCCHC2	18	1.084106208	7.864937015	5.545049177	1.77538E-07	6.35541E-05	6.987311151
ENSG00000053918	protein_coding	KCNQ1	11	-0.469500774	6.609906359	-5.533839909	1.86818E-07	6.39299E-05	6.925721153
ENSG00000188396	protein_coding	TCTEX1D4	1	-1.273850511	1.170747798	-5.533017769	1.87517E-07	6.39299E-05	6.497464456
ENSG00000078804	protein_coding	TP53INP2	20	-0.995572791	3.899060046	-5.508898002	2.09204E-07	6.8473E-05	6.834881154
ENSG00000179833	protein_coding	SERTAD2	2	-0.431262711	5.623000829	-5.503893432	2.14002E-07	6.8473E-05	6.788333788
ENSG00000187608	protein_coding	ISG15	1	2.603541277	6.926834243	5.501992042	2.15853E-07	6.8473E-05	6.797532846
ENSG00000086065	protein_coding	CHMP5	9	1.111974512	5.174983554	5.495173353	2.2262E-07	6.8473E-05	6.768317065
ENSG00000159556	protein_coding	ISL2	15	-1.372002906	2.461828462	-5.493066641	2.24753E-07	6.8473E-05	6.716223275
ENSG00000105369	protein_coding	CD79A	19	-0.830933088	5.708051355	-5.476029269	2.42749E-07	7.24151E-05	6.670560241
ENSG00000108771	protein_coding	DHX58	17	1.422519657	5.889157848	5.468908273	2.50682E-07	7.27751E-05	6.647251274
ENSG00000197024	protein_coding	ZNF398	7	-0.373235756	5.67281098	-5.465889566	2.54121E-07	7.27751E-05	6.625053101
ENSG00000073008	protein_coding	PVR	19	-0.660713922	3.796008848	-5.458094228	2.63216E-07	7.39017E-05	6.621803919
ENSG00000122986	protein_coding	HVCN1	12	-0.493807114	5.957835401	-5.433246314	2.94382E-07	8.10627E-05	6.48616422
ENSG00000181381	protein_coding	DDX60L	4	1.206413323	8.482542054	5.397505206	3.45624E-07	9.33773E-05	6.366055902
ENSG00000173193	protein_coding	PARP14	3	1.143736307	9.316784797	5.38444831	3.66439E-07	9.5754E-05	6.310665575
ENSG00000099866	protein_coding	MADCAM1	19	-1.009702599	1.13669559	-5.383622319	3.67796E-07	9.5754E-05	5.868803609
ENSG00000263327	lncRNA	TAPT1-AS1	4	-0.485048898	3.565213473	-5.361023246	4.06893E-07	0.000104041	6.21389593
ENSG00000239305	protein_coding	RNF103	2	-0.439655142	5.281314467	-5.294396133	5.47305E-07	0.00013721	5.900330251
ENSG00000136514	protein_coding	RTP4	3	1.887306203	4.214600314	5.290931649	5.55776E-07	0.00013721	5.92044746
ENSG00000142327	protein_coding	RNPEPL1	2	-0.351761877	8.054541807	-5.267353494	6.1692E-07	0.000148799	5.821166773
ENSG00000180758	protein_coding	GPR157	1	-0.690355073	3.52238514	-5.264952337	6.23503E-07	0.000148799	5.815609835
ENSG00000119922	protein_coding	IFIT2	10	1.878247194	8.274552675	5.240742081	6.93829E-07	0.000159376	5.708148012
ENSG00000124688	protein_coding	MAD2L1BP	6	0.583211074	4.099940394	5.238731573	7.00005E-07	0.000159376	5.705095839
ENSG00000173818	protein_coding	ENDOV	17	-0.468669825	3.924659871	-5.238340104	7.01214E-07	0.000159376	5.702545006
ENSG00000205413	protein_coding	SAMD9	7	1.243675369	7.294838125	5.228063081	7.33687E-07	0.000164151	5.636325609
ENSG00000165312	protein_coding	OTUD1	10	-0.498495704	5.253673291	-5.190346443	8.65917E-07	0.000190755	5.466393523
ENSG00000185950	protein_coding	IRS2	13	-0.901247834	7.061009154	-5.167403509	9.57431E-07	0.000203705	5.393065733
ENSG00000184992	protein_coding	BRI3BP	12	-0.421044497	4.96900579	-5.167335423	9.57716E-07	0.000203705	5.378123016
ENSG00000106560	protein_coding	GIMAP2	7	0.572874624	6.285228962	5.165039204	9.6738E-07	0.000203705	5.358244127
ENSG00000138496	protein_coding	PARP9	3	1.099918213	7.743739454	5.147138543	1.04605E-06	0.000216951	5.314534829
ENSG00000166750	protein_coding	SLFN5	17	0.649836721	8.166210809	5.143974879	1.06059E-06	0.000216951	5.30979437
ENSG00000177409	protein_coding	SAMD9L	7	1.290034909	7.563240588	5.135990938	1.09816E-06	0.000221472	5.263823706
ENSG00000118873	protein_coding	RAB3GAP2	1	0.224428104	6.199544706	5.124305835	1.15549E-06	0.000229798	5.188603769
ENSG00000079263	protein_coding	SP140	2	0.713182031	6.585582876	5.11672543	1.19423E-06	0.000234249	5.16296587
ENSG00000055332	protein_coding	EIF2AK2	2	1.256613906	7.482368297	5.108401258	1.23823E-06	0.000239598	5.148230462
ENSG00000159958	protein_coding	TNFRSF13C	22	-0.826877953	4.898990194	-5.097092908	1.30054E-06	0.0002483	5.092788302
ENSG00000051341	protein_coding	POLQ	3	1.002180938	2.1037346	5.089299275	1.34525E-06	0.000253456	4.855760696
ENSG00000162144	protein_coding	CYB561A3	11	-0.289275669	6.282005884	-5.080800106	1.39572E-06	0.000257183	5.012836848
ENSG00000188157	protein_coding	AGRN	1	1.657986702	4.88879784	5.079935226	1.40096E-06	0.000257183	5.050654202
ENSG00000106462	protein_coding	EZH2	7	0.569318902	3.936363903	5.053693993	1.56928E-06	0.000283208	4.956068963
ENSG00000231113	lncRNA	AL035587.1	6	-0.459719857	4.643799983	-5.051783893	1.58228E-06	0.000283208	4.915121423
ENSG00000059378	protein_coding	PARP12	7	1.047823448	7.309858526	5.036319515	1.6914E-06	0.000298125	4.848635251
ENSG00000120265	protein_coding	PCMT1	6	0.500595531	5.639181433	5.034152703	1.70726E-06	0.000298125	4.823603364
ENSG00000088325	protein_coding	TPX2	20	1.188289146	2.139004426	5.02428439	1.78136E-06	0.000307316	4.588487124
ENSG00000287265	lncRNA	AL365272.1	6	-0.4828578	3.59920533	-5.010193254	1.89261E-06	0.000321654	4.780779463
ENSG00000104960	protein_coding	PTOV1	19	-0.440042966	6.15421237	-5.008059496	1.91003E-06	0.000321654	4.715675103
ENSG00000054179	protein_coding	ENTPD2	9	-2.128157445	-0.67535828	-5.00541361	1.93185E-06	0.000321654	3.594034965
ENSG00000101190	protein_coding	TCFL5	20	-0.396556243	3.470235552	-4.987061053	2.09004E-06	0.000340663	4.69051786
ENSG00000165804	protein_coding	ZNF219	14	-0.505216076	2.869729085	-4.986663442	2.09361E-06	0.000340663	4.684596153
ENSG00000230397	transcribed_processed_pseudogene	SPTLC1P1	10	-0.643900945	1.570503377	-4.9828478	2.1281E-06	0.000342385	4.499305186
ENSG00000133216	protein_coding	EPHB2	1	1.652820026	3.119342934	4.975520465	2.1959E-06	0.000349367	4.576820756
ENSG00000159131	protein_coding	GART	21	0.320715108	5.142461168	4.970525365	2.24331E-06	0.000352989	4.577277691
ENSG00000223336	snRNA	RNU2-6P	13	-0.891694242	1.266064678	-4.962946483	2.31716E-06	0.000360646	4.334726196
ENSG00000101347	protein_coding	SAMHD1	20	0.451542573	9.027245239	4.937364691	2.58429E-06	0.000393385	4.491460511
ENSG00000132185	protein_coding	FCRLA	1	-0.851973096	3.236209911	-4.93514067	2.60888E-06	0.000393385	4.486463586
ENSG00000124256	protein_coding	ZBP1	20	1.210022894	7.295931941	4.935045981	2.60993E-06	0.000393385	4.440473891
ENSG00000171368	protein_coding	TPPP	5	-0.937097936	2.063740747	-4.928598743	2.68253E-06	0.000400116	4.413155132
ENSG00000166710	protein_coding	B2M	15	0.803555286	10.84904777	4.920110366	2.78112E-06	0.000410544	4.417833753
ENSG00000279811	TEC	AC093330.2	18	-0.567703434	3.828550028	-4.907099223	2.9391E-06	0.000425332	4.359427117
ENSG00000108679	protein_coding	LGALS3BP	17	1.127479515	5.238654808	4.906970741	2.9407E-06	0.000425332	4.338305948
ENSG00000141401	protein_coding	IMPA2	18	-0.721510023	5.8019626	-4.903801992	2.9805E-06	0.000426777	4.294990252
ENSG00000227598	lncRNA	Z94721.1	6	-0.771917121	3.602156854	-4.897165759	3.06554E-06	0.000433833	4.328515106
ENSG00000115267	protein_coding	IFIH1	2	1.219412515	6.727192737	4.895262503	3.09037E-06	0.000433833	4.269186051
ENSG00000084764	protein_coding	MAPRE3	2	-0.611929579	2.485463326	-4.888377882	3.1818E-06	0.000442332	4.289521754
ENSG00000100567	protein_coding	PSMA3	14	0.517625187	4.439742196	4.868926504	3.45455E-06	0.000475631	4.203026256
ENSG00000223725	lncRNA	AC009226.1	2	-0.851450153	1.812003795	-4.855501116	3.6559E-06	0.00049856	4.097102119
ENSG00000183049	protein_coding	CAMK1D	10	-0.646905518	6.986462608	-4.847202612	3.78601E-06	0.000508754	4.097669562
ENSG00000117226	protein_coding	GBP3	1	1.000462534	5.038270986	4.844390192	3.83112E-06	0.000508754	4.087139633
ENSG00000257221	lncRNA	AC007569.1	12	-0.653920111	2.825215825	-4.844010929	3.83724E-06	0.000508754	4.12595569
ENSG00000137200	protein_coding	CMTR1	6	0.732326371	6.806856146	4.831180489	4.05005E-06	0.00053084	4.013712263
ENSG00000003249	protein_coding	DBNDD1	16	-1.066227748	1.456606845	-4.829546012	4.07797E-06	0.00053084	3.895442706
ENSG00000144136	protein_coding	SLC20A1	2	0.354779705	6.72304737	4.814766681	4.33904E-06	0.000556857	3.947333155
ENSG00000092853	protein_coding	CLSPN	1	1.005724311	1.689935513	4.813857609	4.35561E-06	0.000556857	3.685503919
ENSG00000130881	protein_coding	LRP3	19	-0.698761115	3.314324234	-4.790507824	4.80308E-06	0.000608632	3.920727559
ENSG00000224307	lncRNA	AL161785.1	9	-0.799471525	3.566948754	-4.78035957	5.01118E-06	0.00062943	3.868136948
ENSG00000055130	protein_coding	CUL1	7	0.405521914	5.743405482	4.764798545	5.34734E-06	0.000663081	3.744060212
ENSG00000170581	protein_coding	STAT2	12	0.946185229	8.314264396	4.763707695	5.3717E-06	0.000663081	3.793470417
ENSG00000114650	protein_coding	SCAP	3	-0.468882028	7.350772276	-4.746077361	5.78079E-06	0.000706029	3.705612959
ENSG00000167987	protein_coding	VPS37C	11	-0.546040083	5.38922327	-4.742570057	5.8657E-06	0.000706029	3.656230315
ENSG00000185722	protein_coding	ANKFY1	17	0.561657936	7.421678784	4.742494305	5.86755E-06	0.000706029	3.684684392
ENSG00000002549	protein_coding	LAP3	4	1.215706506	5.936880852	4.736918793	6.00506E-06	0.000714006	3.641470344
ENSG00000188313	protein_coding	PLSCR1	3	1.303511428	6.714071955	4.735778365	6.03357E-06	0.000714006	3.640986166
ENSG00000270562	lncRNA	AC097634.1	3	-0.680103695	2.422201062	-4.732555491	6.11485E-06	0.000717693	3.693430855
ENSG00000107201	protein_coding	DDX58	9	1.150701324	7.28320416	4.729345557	6.19686E-06	0.000721405	3.629245498
ENSG00000272918	lncRNA	AC005070.3	7	-0.598829792	2.883316622	-4.714267562	6.59654E-06	0.00076174	3.632233979
ENSG00000127528	protein_coding	KLF2	19	-0.366182718	8.655266245	-4.712146129	6.65474E-06	0.000762313	3.61087374
ENSG00000116014	protein_coding	KISS1R	19	-1.124355744	0.361240303	-4.709697049	6.72254E-06	0.000763969	3.160129052
ENSG00000197562	protein_coding	RAB40C	16	-0.359357301	5.238017816	-4.697878521	7.05928E-06	0.000794342	3.487604911
ENSG00000182389	protein_coding	CACNB4	2	-1.113646055	3.026511116	-4.695363891	7.133E-06	0.000794342	3.56061032
ENSG00000172432	protein_coding	GTPBP2	6	0.595915641	6.989211935	4.69233547	7.22278E-06	0.000794342	3.476145148
ENSG00000281005	lncRNA	LINC00921	16	-0.466041135	6.005918051	-4.691121159	7.25909E-06	0.000794342	3.454383346
ENSG00000070476	protein_coding	ZXDC	3	-0.268719755	7.198690888	-4.69085123	7.26718E-06	0.000794342	3.483963282
ENSG00000106605	protein_coding	BLVRA	7	0.890005499	4.387434082	4.67834314	7.652E-06	0.000827656	3.468276182
ENSG00000134809	protein_coding	TIMM10	11	1.656429385	3.183646447	4.677217973	7.68757E-06	0.000827656	3.47489168
ENSG00000155363	protein_coding	MOV10	1	0.871882239	6.481604122	4.669092862	7.9492E-06	0.000849437	3.372689037
ENSG00000085840	protein_coding	ORC1	1	0.836262564	0.998597173	4.660139221	8.24749E-06	0.000874784	2.874609198
ENSG00000152558	protein_coding	TMEM123	11	0.740343826	7.701285541	4.633040072	9.2178E-06	0.000970512	3.269067982
ENSG00000211898	IG_C_gene	IGHD	14	-0.920444242	4.239838332	-4.621102854	9.67944E-06	0.001011678	3.235393287
ENSG00000077254	protein_coding	USP33	1	0.239573853	6.391255502	4.619028262	9.76192E-06	0.001012905	3.177441966
ENSG00000261474	lncRNA	AC026471.4	16	-0.572419487	2.086667737	-4.609534522	1.01481E-05	0.001045401	3.202205325
ENSG00000279549	TEC	AP000437.1	11	-0.64575571	2.573329574	-4.605749041	1.03062E-05	0.001048613	3.222341019
ENSG00000186567	protein_coding	CEACAM19	19	-0.781896338	1.178857926	-4.605284219	1.03258E-05	0.001048613	3.058787634
ENSG00000116977	protein_coding	LGALS8	1	0.395959522	6.261423071	4.598485697	1.06162E-05	0.001069684	3.096400859
ENSG00000103495	protein_coding	MAZ	16	-0.312802874	7.173173275	-4.596954786	1.06826E-05	0.001069684	3.122773354
ENSG00000162769	protein_coding	FLVCR1	1	-0.461595958	4.700764175	-4.593707125	1.0825E-05	0.001076411	3.100086814
ENSG00000041357	protein_coding	PSMA4	15	0.561269178	5.147421921	4.581592174	1.13724E-05	0.001118573	3.05679173
ENSG00000115392	protein_coding	FANCL	2	0.858009318	2.654499755	4.580883607	1.14052E-05	0.001118573	3.114232868
ENSG00000253616	lncRNA	AC107959.3	8	-0.895971192	3.284370872	-4.566024345	1.21152E-05	0.001173826	3.062440582
ENSG00000205056	lncRNA	LINC02397	12	-1.032410406	2.34565631	-4.565671886	1.21326E-05	0.001173826	3.060326034
ENSG00000286872	lncRNA	AC024270.5	15	-0.889374686	1.043642515	-4.560033121	1.24134E-05	0.001192937	2.79380897
ENSG00000122566	protein_coding	HNRNPA2B1	7	0.246719207	8.209365812	4.549199883	1.29707E-05	0.00123818	2.970599016
ENSG00000106785	protein_coding	TRIM14	9	0.59351867	7.272178138	4.546239866	1.31271E-05	0.001244813	2.922962608
ENSG00000175806	protein_coding	MSRA	8	-0.402555347	3.398503654	-4.543127818	1.32935E-05	0.001252301	2.978668618
ENSG00000260257	lncRNA	AL035071.1	20	-0.44582287	2.991117353	-4.540592411	1.34306E-05	0.001256708	2.981088975
ENSG00000183688	protein_coding	RFLNB	17	-0.902742363	1.886051238	-4.539028789	1.35158E-05	0.001256708	2.939401346
ENSG00000268858	lncRNA	AL118506.1	20	-0.272741367	5.498538473	-4.537294132	1.3611E-05	0.001257391	2.864546272
ENSG00000278022	lncRNA	AC118658.1	15	-0.671789487	1.335213113	-4.531386541	1.39399E-05	0.001279524	2.806228129
ENSG00000179820	protein_coding	MYADM	19	-0.674888578	8.168318222	-4.525179299	1.42938E-05	0.001294852	2.892735092
ENSG00000078668	protein_coding	VDAC3	8	0.480844738	5.140147188	4.52383702	1.43715E-05	0.001294852	2.832912549
ENSG00000136813	protein_coding	ECPAS	9	0.306347987	6.467872039	4.523721064	1.43782E-05	0.001294852	2.815761781
ENSG00000186470	protein_coding	BTN3A2	6	0.581707907	7.746435878	4.52147369	1.45092E-05	0.001298483	2.846370047
ENSG00000239521	protein_coding	CASTOR3	7	-0.395304058	5.06216328	-4.509637834	1.52183E-05	0.001353488	2.773194376
ENSG00000285796	lncRNA	AL162458.1	20	-0.360268028	4.724362337	-4.506047611	1.544E-05	0.001357536	2.77399678
ENSG00000234518	processed_pseudogene	PTGES3P1	1	0.698000539	3.296567433	4.505830658	1.54535E-05	0.001357536	2.85080075
ENSG00000165609	protein_coding	NUDT5	10	-0.340964117	5.246754874	-4.503930327	1.55722E-05	0.00135962	2.742049526
ENSG00000168763	protein_coding	CNNM3	2	-0.31559311	6.326831505	-4.492725046	1.629E-05	0.001405935	2.698677527
ENSG00000185885	protein_coding	IFITM1	11	0.971363001	4.743803011	4.492587988	1.6299E-05	0.001405935	2.738940666
ENSG00000068079	protein_coding	IFI35	17	1.183338623	6.055527535	4.487725429	1.66205E-05	0.001425085	2.683157992
ENSG00000137752	protein_coding	CASP1	11	0.697065146	6.8999213	4.485200444	1.67899E-05	0.001431038	2.68237657
ENSG00000279236	TEC	AC064801.2	18	1.050235612	3.491074226	4.475350663	1.74666E-05	0.001479908	2.740732767
ENSG00000254826	lncRNA	AP001922.3	11	-0.775003024	3.089747117	-4.455623575	1.8902E-05	0.001571105	2.656021227
ENSG00000175894	protein_coding	TSPEAR	21	-2.081333203	0.729603327	-4.45364213	1.90523E-05	0.001571105	2.419670212
ENSG00000161057	protein_coding	PSMC2	7	0.5664096	4.246740891	4.453612164	1.90546E-05	0.001571105	2.62369316
ENSG00000146278	protein_coding	PNRC1	6	-0.402927987	8.491025472	-4.453202549	1.90858E-05	0.001571105	2.633003323
ENSG00000152818	protein_coding	UTRN	6	0.345887064	9.370052794	4.453126639	1.90916E-05	0.001571105	2.646347344
ENSG00000258819	lncRNA	LINC02289	14	-1.244196878	3.985391946	-4.450930285	1.92599E-05	0.001575897	2.587774606
ENSG00000157734	protein_coding	SNX22	15	-0.706102706	4.240865798	-4.449136266	1.93984E-05	0.001578213	2.585212919
ENSG00000132256	protein_coding	TRIM5	11	0.868206565	5.154986909	4.446364477	1.96143E-05	0.001586762	2.547973053
ENSG00000263584	miRNA	MIR4480	10	-0.798608283	1.023545528	-4.444373944	1.97708E-05	0.001590436	2.456332003
ENSG00000184983	protein_coding	NDUFA6	22	1.079220929	2.726506275	4.434403757	2.05728E-05	0.00164571	2.58556383
ENSG00000261490	lncRNA	AC005674.2	4	-0.287057866	4.900626436	-4.430254107	2.09158E-05	0.001663851	2.481226786
ENSG00000065911	protein_coding	MTHFD2	2	0.557196408	4.800248193	4.428409597	2.107E-05	0.001666859	2.492389989
ENSG00000143891	protein_coding	GALM	2	0.840079003	4.690619722	4.417407556	2.20129E-05	0.001725204	2.466558938
ENSG00000154451	protein_coding	GBP5	1	0.968728308	7.964019744	4.416684141	2.20763E-05	0.001725204	2.469189951
ENSG00000214022	protein_coding	REPIN1	7	-0.300126214	6.784452295	-4.415630302	2.2169E-05	0.001725204	2.422641073
ENSG00000261468	lncRNA	AC096921.2	3	-0.501142411	3.712774673	-4.412928923	2.24083E-05	0.001734399	2.473145892
ENSG00000261659	lncRNA	Z92544.2	16	-0.494347969	3.119060531	-4.411158198	2.25664E-05	0.001737252	2.501078163
ENSG00000065328	protein_coding	MCM10	10	1.284739449	0.706433736	4.40799198	2.2852E-05	0.001749827	1.766732282
ENSG00000117091	protein_coding	CD48	1	0.40098681	7.106815408	4.397320968	2.38402E-05	0.001815789	2.360642813
ENSG00000160683	protein_coding	CXCR5	11	-0.683500292	4.437516328	-4.390653384	2.44785E-05	0.001854537	2.355736965
ENSG00000261221	protein_coding	ZNF865	19	-0.336360314	6.084846396	-4.374255347	2.6119E-05	0.001968407	2.251521534
ENSG00000104133	protein_coding	SPG11	15	0.289620125	8.046999385	4.371414798	2.64137E-05	0.001980196	2.304231064
ENSG00000105722	protein_coding	ERF	19	-0.44149429	5.363706924	-4.369348036	2.66301E-05	0.001986025	2.234554934
ENSG00000130813	protein_coding	SHFL	19	0.727533957	6.231924475	4.36778526	2.67949E-05	0.001987961	2.228986449
ENSG00000147669	protein_coding	POLR2K	8	0.914357534	2.231083219	4.365086681	2.70818E-05	0.001998889	2.293025308
ENSG00000279330	TEC	AJ003147.3	16	-0.532636674	3.835238513	-4.357551862	2.78986E-05	0.002048614	2.268356911
ENSG00000067066	protein_coding	SP100	2	0.590994804	8.45254603	4.354836382	2.81987E-05	0.002060089	2.257439958
ENSG00000138688	protein_coding	KIAA1109	4	0.469896225	8.538996532	4.351544608	2.85667E-05	0.002075071	2.251977487
ENSG00000130303	protein_coding	BST2	19	0.8783489	6.265260755	4.349075339	2.88458E-05	0.002075071	2.16175864
ENSG00000156052	protein_coding	GNAQ	9	-0.527655359	7.176285934	-4.348979164	2.88567E-05	0.002075071	2.204822645
ENSG00000124635	protein_coding	HIST1H2BJ	6	0.544439375	4.3792886	4.347865618	2.89835E-05	0.002075071	2.221939821
ENSG00000104921	protein_coding	FCER2	19	-0.821373349	3.931872231	-4.346195301	2.91746E-05	0.002078363	2.225255348
ENSG00000135525	protein_coding	MAP7	6	-0.712831326	2.051936037	-4.338743126	3.00422E-05	0.002129578	2.241213008
ENSG00000138035	protein_coding	PNPT1	2	0.965046963	4.706309803	4.332831715	3.07481E-05	0.002168876	2.158682168
ENSG00000110042	protein_coding	DTX4	11	-0.656619704	4.186246242	-4.323108054	3.1944E-05	0.002242186	2.126984099
ENSG00000163840	protein_coding	DTX3L	3	0.76765636	7.705243938	4.321337868	3.21665E-05	0.002246788	2.106410954
ENSG00000140525	protein_coding	FANCI	15	0.432586353	3.614516978	4.312373356	3.33162E-05	0.002303455	2.140954378
ENSG00000124225	protein_coding	PMEPA1	20	-0.687615013	2.615304195	-4.311388695	3.34449E-05	0.002303455	2.154582682
ENSG00000005810	protein_coding	MYCBP2	13	0.272767763	8.603993686	4.311270443	3.34603E-05	0.002303455	2.106739566
ENSG00000117450	protein_coding	PRDX1	1	0.571622238	5.275479926	4.307565281	3.3949E-05	0.002325914	2.024925609
ENSG00000165185	protein_coding	KIAA1958	9	0.90310679	4.509907373	4.298659308	3.51519E-05	0.002396855	2.045199879
ENSG00000241889	processed_pseudogene	AC079944.2	3	-1.029305139	1.369419756	-4.294979676	3.56607E-05	0.002420027	2.010743203
ENSG00000138246	protein_coding	DNAJC13	3	0.367661932	6.699245839	4.292610794	3.5992E-05	0.002430991	1.962280828
ENSG00000150907	protein_coding	FOXO1	13	-0.330676316	6.714004009	-4.283174789	3.73414E-05	0.00251029	1.932942918
ENSG00000165304	protein_coding	MELK	9	1.006742793	1.038500976	4.273583772	3.87627E-05	0.002593662	1.661626813
ENSG00000270195	lncRNA	AC016773.1	4	-0.36697229	2.545024538	-4.265017317	4.00761E-05	0.002669065	1.9911831
ENSG00000154736	protein_coding	ADAMTS5	21	-1.378152899	0.562923692	-4.262787253	4.04249E-05	0.002679834	1.829463264
ENSG00000117228	protein_coding	GBP1	1	1.141138945	6.926365211	4.255223007	4.163E-05	0.002747005	1.834178331
ENSG00000284194	protein_coding	SCO2	22	1.031992573	5.802985002	4.253919974	4.18411E-05	0.002748266	1.81853958
ENSG00000082898	protein_coding	XPO1	2	0.351053395	6.76276176	4.248622671	4.27097E-05	0.00278044	1.802123839
ENSG00000080823	protein_coding	MOK	14	-0.832463831	1.089925452	-4.247544662	4.28886E-05	0.00278044	1.824283252
ENSG00000072134	protein_coding	EPN2	17	-0.510103077	4.224686648	-4.247395141	4.29134E-05	0.00278044	1.843850869
ENSG00000135116	protein_coding	HRK	12	-1.596527769	0.082868073	-4.240736943	4.40349E-05	0.002828532	1.438886102
ENSG00000075239	protein_coding	ACAT1	11	0.554100081	3.074632986	4.240644013	4.40507E-05	0.002828532	1.903513698
ENSG00000103248	protein_coding	MTHFSD	16	-0.212926264	5.06153904	-4.237055919	4.46669E-05	0.002844206	1.767080258
ENSG00000100307	protein_coding	CBX7	22	-0.359378828	7.67562032	-4.236910257	4.46921E-05	0.002844206	1.810363724
ENSG00000135686	protein_coding	KLHL36	16	-0.226588298	7.085920558	-4.232210651	4.55122E-05	0.002883578	1.761620663
ENSG00000068383	protein_coding	INPP5A	10	-0.337950092	5.84338856	-4.223796712	4.70165E-05	0.002965771	1.699079093
ENSG00000122643	protein_coding	NT5C3A	7	0.718951697	5.960907093	4.217688758	4.81384E-05	0.0030003	1.680794779
ENSG00000100811	protein_coding	YY1	14	-0.251012973	6.966120252	-4.216873541	4.82901E-05	0.0030003	1.704816813
ENSG00000140830	protein_coding	TXNL4B	16	0.288298552	4.294044834	4.215097602	4.86221E-05	0.0030003	1.737729309
ENSG00000080986	protein_coding	NDC80	18	0.825059891	1.958331948	4.214074972	4.88142E-05	0.0030003	1.745310517
ENSG00000167658	protein_coding	EEF2	19	-0.393002597	10.47469861	-4.213629832	4.88981E-05	0.0030003	1.809470271
ENSG00000100034	protein_coding	PPM1F	22	-0.542424041	8.352067242	-4.213484855	4.89254E-05	0.0030003	1.759737993
ENSG00000168081	protein_coding	PNOC	8	-0.651735717	1.482530542	-4.212927655	4.90307E-05	0.0030003	1.72677931
ENSG00000162714	protein_coding	ZNF496	1	0.710262936	5.588308441	4.210832672	4.94283E-05	0.003011166	1.663852963
ENSG00000157933	protein_coding	SKI	1	-0.388276906	7.504177064	-4.208706461	4.9835E-05	0.003011166	1.698887932
ENSG00000178234	protein_coding	GALNT11	7	0.253905407	4.919792799	4.208685022	4.98391E-05	0.003011166	1.678436226
ENSG00000149532	protein_coding	CPSF7	11	-0.283234421	6.780520028	-4.203975748	5.07515E-05	0.003041256	1.651217153
ENSG00000185507	protein_coding	IRF7	11	1.222006388	6.784797019	4.203922205	5.07619E-05	0.003041256	1.643456051
ENSG00000168275	protein_coding	COA6	1	0.737858918	2.172089526	4.201192675	5.12982E-05	0.003057778	1.739419482
ENSG00000237886	lncRNA	NALT1	9	-0.700026091	2.012716289	-4.200350054	5.14648E-05	0.003057778	1.763094116
ENSG00000132541	protein_coding	RIDA	8	0.735322493	1.078986103	4.190816829	5.33866E-05	0.003158852	1.502085316
ENSG00000115415	protein_coding	STAT1	2	0.849916028	9.064111841	4.186679652	5.42418E-05	0.00319625	1.675059168
ENSG00000113643	protein_coding	RARS	5	0.465691794	5.02041255	4.184775887	5.46398E-05	0.003206504	1.593553758
ENSG00000143575	protein_coding	HAX1	1	0.324058291	4.319401012	4.182516896	5.51156E-05	0.003221227	1.626647241
ENSG00000182310	protein_coding	SPACA6	19	-0.650876623	3.204685592	-4.177873629	5.61062E-05	0.003265792	1.662467288
ENSG00000128512	protein_coding	DOCK4	7	1.07252589	5.849196304	4.170587515	5.76951E-05	0.003332603	1.516412238
ENSG00000100911	protein_coding	PSME2	14	0.690818311	5.02792328	4.170198425	5.77812E-05	0.003332603	1.543406424
ENSG00000143033	protein_coding	MTF2	1	0.289884774	5.163899326	4.168708691	5.81118E-05	0.003332603	1.52486215
ENSG00000148411	protein_coding	NACC2	9	-0.430482611	7.338466539	-4.168379927	5.8185E-05	0.003332603	1.549870078
ENSG00000142945	protein_coding	KIF2C	1	1.072868153	0.916000708	4.165177155	5.89028E-05	0.003355864	1.200347993
ENSG00000196655	protein_coding	TRAPPC4	11	0.528483502	2.505064459	4.164481415	5.90598E-05	0.003355864	1.641798137
ENSG00000186407	protein_coding	CD300E	17	0.825013652	6.644075701	4.160544607	5.99561E-05	0.003390925	1.483158053
ENSG00000080839	protein_coding	RBL1	20	0.411278705	4.963722941	4.158224647	6.04903E-05	0.003390925	1.499121007
ENSG00000286127	lncRNA	AP000553.8	22	-0.603030621	1.322253125	-4.157729576	6.06049E-05	0.003390925	1.544499593
ENSG00000112658	protein_coding	SRF	6	-0.285585113	6.091972957	-4.157646692	6.06241E-05	0.003390925	1.464431412
ENSG00000273311	lncRNA	DGCR11	22	-0.341920016	4.19346001	-4.156115584	6.09799E-05	0.003397556	1.525730522
ENSG00000106392	protein_coding	C1GALT1	7	0.486145988	5.947760206	4.154618497	6.13298E-05	0.003403804	1.452187468
ENSG00000229955	lncRNA	Z98749.1	22	-0.459826111	1.643431612	-4.151455351	6.20754E-05	0.003422925	1.573066513
ENSG00000231233	lncRNA	CFAP58-DT	10	1.300243642	1.666941689	4.150919634	6.22025E-05	0.003422925	1.506997947
ENSG00000204397	protein_coding	CARD16	11	0.844398628	4.579224175	4.149677755	6.24981E-05	0.003422925	1.496347011
ENSG00000143870	protein_coding	PDIA6	2	0.344577293	6.052865452	4.149123544	6.26305E-05	0.003422925	1.431400991
ENSG00000196141	protein_coding	SPATS2L	2	2.035397161	3.904228798	4.14704204	6.31301E-05	0.00343711	1.571038958
ENSG00000182858	protein_coding	ALG12	22	-0.224300545	5.186388963	-4.145885079	6.34094E-05	0.003439242	1.435381352
ENSG00000175782	protein_coding	SLC35E3	12	-0.374563076	5.414253177	-4.144238569	6.3809E-05	0.003447854	1.420776492
ENSG00000272455	lncRNA	AL391244.2	1	-0.480562472	2.194847395	-4.142764687	6.41687E-05	0.003454256	1.561770354
ENSG00000175662	protein_coding	TOM1L2	17	-0.270239317	6.522151036	-4.135378503	6.60009E-05	0.003539577	1.394332708
ENSG00000123610	protein_coding	TNFAIP6	2	1.412523846	4.14552539	4.127708099	6.79566E-05	0.003630861	1.451848378
ENSG00000113845	protein_coding	TIMMDC1	3	0.275427884	4.853595495	4.126627253	6.82366E-05	0.003632268	1.389533572
ENSG00000007312	protein_coding	CD79B	17	-0.549447655	4.11527292	-4.122518993	6.9311E-05	0.003675794	1.417765434
ENSG00000253106	lncRNA	AC090198.1	8	-0.363431423	2.599026368	-4.119190771	7.01933E-05	0.00369137	1.486063563
ENSG00000234358	processed_pseudogene	AC003080.1	7	1.210684852	0.973511863	4.118941709	7.02597E-05	0.00369137	1.264696171
ENSG00000133740	protein_coding	E2F5	8	-0.581267451	2.382221505	-4.118498615	7.03781E-05	0.00369137	1.486182138
ENSG00000096093	protein_coding	EFHC1	6	-0.392317318	3.072502505	-4.112668067	7.19536E-05	0.003760235	1.440980615
ENSG00000276494	misc_RNA	AC021424.4	11	-0.601783149	1.052872905	-4.111289775	7.2331E-05	0.003766209	1.334681209
ENSG00000109445	protein_coding	ZNF330	4	0.290420647	4.167790195	4.108960349	7.29731E-05	0.003785874	1.376864813
ENSG00000253320	lncRNA	AZIN1-AS1	8	-0.436868225	3.369390302	-4.106492143	7.36593E-05	0.003807683	1.407714874
ENSG00000171928	protein_coding	TVP23B	17	0.382198287	4.406449971	4.102999166	7.46411E-05	0.003839209	1.337430892
ENSG00000153975	protein_coding	ZUP1	6	0.430888887	3.33972969	4.102418794	7.48054E-05	0.003839209	1.409922653
ENSG00000197965	protein_coding	MPZL1	1	-0.816864095	5.580554479	-4.096417584	7.65252E-05	0.003904157	1.248721033
ENSG00000144306	protein_coding	SCRN3	2	0.324562231	3.701328433	4.095211691	7.68753E-05	0.003904157	1.358013872
ENSG00000156970	protein_coding	BUB1B	15	1.110126647	0.710544471	4.095164736	7.68889E-05	0.003904157	0.953451345
ENSG00000204852	protein_coding	TCTN1	12	-0.538881237	3.483958318	-4.093188715	7.7466E-05	0.003904224	1.350825342
ENSG00000105821	protein_coding	DNAJC2	7	0.317513334	3.726851468	4.09265565	7.76224E-05	0.003904224	1.351143527
ENSG00000237440	protein_coding	ZNF737	19	-0.433635417	4.368434456	-4.091995713	7.78164E-05	0.003904224	1.288391572
ENSG00000134057	protein_coding	CCNB1	5	0.912167757	2.206709645	4.091437683	7.79809E-05	0.003904224	1.359258049
ENSG00000187954	protein_coding	CYHR1	8	-0.321139865	7.025332111	-4.090385743	7.82917E-05	0.003906131	1.257546953
ENSG00000181826	protein_coding	RELL1	4	-0.54591878	5.903298103	-4.086340086	7.94984E-05	0.003952562	1.211958504
ENSG00000188822	protein_coding	CNR2	1	-0.546597206	4.001142849	-4.08495585	7.99154E-05	0.003959544	1.287604427
ENSG00000112343	protein_coding	TRIM38	6	0.463343746	7.798656488	4.075050433	8.29606E-05	0.004091501	1.231598523
ENSG00000273472	lncRNA	AC096733.2	4	-0.753998984	1.10316264	-4.074445459	8.31501E-05	0.004091501	1.24348439
ENSG00000142186	protein_coding	SCYL1	11	-0.315107421	6.462405149	-4.073313611	8.35059E-05	0.004094933	1.176092268
ENSG00000172530	protein_coding	BANP	16	-0.334879636	7.003368497	-4.071340194	8.41296E-05	0.004111438	1.192048937
ENSG00000113407	protein_coding	TARS	5	0.366739741	4.629577489	4.068894282	8.49088E-05	0.004123695	1.201457881
ENSG00000288156	lncRNA	AC104530.1	19	-0.437362489	6.491993857	-4.068331747	8.5089E-05	0.004123695	1.1603814
ENSG00000205517	protein_coding	RGL3	19	-1.175708193	0.489161855	-4.067847682	8.52443E-05	0.004123695	0.94501061
ENSG00000184635	protein_coding	ZNF93	19	-0.473643994	1.817286038	-4.066341138	8.57296E-05	0.004133204	1.295295585
ENSG00000155508	protein_coding	CNOT8	5	0.185978808	6.417157861	4.062729578	8.69035E-05	0.004175745	1.131422541
ENSG00000179144	protein_coding	GIMAP7	7	0.654390082	5.72436053	4.059716947	8.78946E-05	0.004209239	1.126553251
ENSG00000135457	protein_coding	TFCP2	12	0.229541861	5.140435585	4.056744645	8.88829E-05	0.004242383	1.127172886
ENSG00000173846	protein_coding	PLK3	1	-0.388185785	5.329955188	-4.054868388	8.95123E-05	0.004258228	1.106099221
ENSG00000173221	protein_coding	GLRX	5	0.452986531	6.434690441	4.050585937	9.09648E-05	0.00430935	1.089108067
ENSG00000163872	protein_coding	YEATS2	3	0.26751393	6.099999108	4.04993123	9.11888E-05	0.00430935	1.080772143
ENSG00000183527	protein_coding	PSMG1	21	0.373414044	2.603041894	4.048207066	9.17814E-05	0.004323083	1.249335908
ENSG00000135211	protein_coding	TMEM60	7	0.530608233	2.717608959	4.042194233	9.38767E-05	0.004407278	1.22849863
ENSG00000119878	protein_coding	CRIPT	2	-0.310900551	4.781673707	-4.039765748	9.47358E-05	0.004433034	1.079223985
ENSG00000100721	protein_coding	TCL1A	14	-0.924160463	4.225399242	-4.038898508	9.50444E-05	0.004433034	1.114867772
ENSG00000154305	protein_coding	MIA3	1	0.287963524	6.095520592	4.025645787	9.98821E-05	0.004642175	0.996218235
ENSG00000160094	protein_coding	ZNF362	1	-0.268319404	5.087380785	-4.024858278	0.000100177	0.004642175	1.010344617
ENSG00000143106	protein_coding	PSMA5	1	0.310833918	5.115885169	4.019532619	0.000102192	0.004720284	1.002672509
ENSG00000146463	protein_coding	ZMYM4	1	0.292128991	5.59646828	4.017517576	0.000102965	0.004740676	0.974683308
ENSG00000163823	protein_coding	CCR1	3	0.895837143	7.117589726	4.014194651	0.000104251	0.004775565	0.988171441
ENSG00000162654	protein_coding	GBP4	1	0.83198788	6.718660241	4.013356093	0.000104578	0.004775565	0.966855654
ENSG00000221968	protein_coding	FADS3	11	-0.50551404	3.072427538	-4.012671632	0.000104845	0.004775565	1.102870502
ENSG00000280088	TEC	AC126474.2	12	-0.429954432	2.521096832	-4.012133113	0.000105056	0.004775565	1.121343595
ENSG00000153391	protein_coding	INO80C	18	-0.283823004	2.77087511	-4.007216033	0.000107002	0.004848618	1.101328933
ENSG00000120217	protein_coding	CD274	9	1.201727935	4.010640725	4.00620443	0.000107407	0.004851595	1.031940366
ENSG00000198554	protein_coding	WDHD1	14	0.683675675	2.34435524	4.003966812	0.000108307	0.004873447	1.096032754
ENSG00000123338	protein_coding	NCKAP1L	12	0.252028206	8.321965398	4.003312687	0.000108571	0.004873447	1.009662741
ENSG00000109805	protein_coding	NCAPG	4	1.080379064	1.447862297	4.001718588	0.000109218	0.004873681	0.907283213
ENSG00000136147	protein_coding	PHF11	13	0.570932655	5.961151766	4.001623132	0.000109257	0.004873681	0.915118799
ENSG00000171992	protein_coding	SYNPO	5	-0.675739162	2.494671537	-3.998769914	0.000110425	0.004910475	1.079515465
ENSG00000178685	protein_coding	PARP10	8	0.770996529	8.080683806	3.997872592	0.000110795	0.004911662	0.971508875
ENSG00000113441	protein_coding	LNPEP	5	0.281493811	8.196164481	3.994453565	0.000112214	0.00495924	0.97306876
ENSG00000085832	protein_coding	EPS15	1	0.257779632	7.231743565	3.991014762	0.000113659	0.004987704	0.915268515
ENSG00000083454	protein_coding	P2RX5	17	-0.604923805	3.864856815	-3.990478121	0.000113887	0.004987704	0.981307636
ENSG00000250571	protein_coding	GLI4	8	-0.297838787	5.13521758	-3.990438914	0.000113903	0.004987704	0.891013653
ENSG00000173660	protein_coding	UQCRH	1	0.563191941	3.496443847	3.98928505	0.000114393	0.004993886	1.021140228
ENSG00000224051	protein_coding	CPTP	1	-0.281540853	4.991358377	-3.987344965	0.000115221	0.005014756	0.885571638
ENSG00000133985	protein_coding	TTC9	14	-0.501775052	5.046650601	-3.985619507	0.000115963	0.005019944	0.874266524
ENSG00000178075	protein_coding	GRAMD1C	3	-0.984204751	3.020531712	-3.98543656	0.000116042	0.005019944	1.007310153
ENSG00000280037	TEC	AC092653.2	2	-0.393155776	1.877453347	-3.983027721	0.000117085	0.005041091	1.025295232
ENSG00000175216	protein_coding	CKAP5	11	0.297037794	5.511031968	3.98268427	0.000117235	0.005041091	0.856047305
ENSG00000162413	protein_coding	KLHL21	1	-0.451474748	7.785641364	-3.979230975	0.000118748	0.005090877	0.912265259
ENSG00000162961	protein_coding	DPY30	2	0.458685794	3.578774511	3.977922381	0.000119326	0.0051004	0.975559979
ENSG00000182952	protein_coding	HMGN4	6	0.294823895	5.577262263	3.973389552	0.00012135	0.005171481	0.822000424
ENSG00000083812	protein_coding	ZNF324	19	-0.246644018	5.106244032	-3.971630041	0.000122145	0.00517898	0.826028067
ENSG00000280248	TEC	AC124319.3	17	0.929509594	3.386068853	3.971398697	0.00012225	0.00517898	0.969245438
ENSG00000122966	protein_coding	CIT	12	0.626891333	2.286990841	3.969913557	0.000122925	0.005192215	0.981033052
ENSG00000262979	lncRNA	AC124319.1	17	1.352564963	0.161533274	3.968339202	0.000123644	0.005207243	0.246309279
ENSG00000166451	protein_coding	CENPN	16	0.514735421	1.482594326	3.964913025	0.000125224	0.005251994	0.893239359
ENSG00000053900	protein_coding	ANAPC4	4	0.285799514	4.814023994	3.964446578	0.00012544	0.005251994	0.827785506
ENSG00000185482	protein_coding	STAC3	12	0.605968324	2.555145364	3.963603084	0.000125833	0.005253067	0.968622024
ENSG00000196116	protein_coding	TDRD7	9	0.757401278	5.76627326	3.961812796	0.00012667	0.005272633	0.782026589
ENSG00000090520	protein_coding	DNAJB11	3	0.324163916	3.304656013	3.960120833	0.000127466	0.005290381	0.927805971
ENSG00000163565	protein_coding	IFI16	1	0.687755339	7.641618675	3.955634895	0.000129599	0.005351616	0.813104792
ENSG00000092148	protein_coding	HECTD1	14	0.199216388	7.360482495	3.955447806	0.000129689	0.005351616	0.798019916
ENSG00000152240	protein_coding	HAUS1	18	0.422412119	3.057681065	3.952233342	0.000131239	0.005400034	0.916320075
ENSG00000221963	protein_coding	APOL6	22	0.760674472	8.334413714	3.950777858	0.000131947	0.005413603	0.828645091
ENSG00000100220	protein_coding	RTCB	22	0.429749346	4.841402502	3.947266447	0.00013367	0.005468615	0.775395182
ENSG00000280378	TEC	AL353898.3	1	-0.441519947	2.003203997	-3.941679459	0.000136455	0.005566662	0.893613583
ENSG00000153922	protein_coding	CHD1	5	0.36407578	6.952767206	3.93999425	0.000137306	0.005585464	0.727583106
ENSG00000144218	protein_coding	AFF3	2	-0.645851978	5.628711031	-3.930809065	0.000142034	0.005761417	0.672463176
ENSG00000174516	protein_coding	PELI3	11	-0.359039359	4.083031438	-3.929096297	0.000142932	0.005781489	0.744268916
ENSG00000285994	lncRNA	AL731559.1	10	-0.605527042	4.435315633	-3.927496353	0.000143777	0.005799258	0.704778935
ENSG00000163568	protein_coding	AIM2	1	1.065148972	3.902406571	3.925829972	0.000144661	0.005818541	0.775677743
ENSG00000279433	TEC	AC018529.3	18	-0.368736563	4.812660086	-3.922339763	0.00014653	0.005877216	0.665882424
ENSG00000130023	protein_coding	ERMARD	6	0.40912603	2.885404076	3.919239408	0.00014821	0.005927983	0.813892705
ENSG00000124549	transcribed_unprocessed_pseudogene	BTN2A3P	6	0.480172205	2.813994763	3.911157199	0.000152675	0.006080864	0.791718552
ENSG00000101608	protein_coding	MYL12A	18	0.440884288	7.305749411	3.910789618	0.000152882	0.006080864	0.639864724
ENSG00000163644	protein_coding	PPM1K	4	0.497832223	6.509806012	3.908806772	0.000153998	0.00609567	0.598876836
ENSG00000279320	TEC	AC069528.2	3	1.113717838	2.623552776	3.90861705	0.000154105	0.00609567	0.788755116
ENSG00000113719	protein_coding	ERGIC1	5	-0.466683766	8.256581238	-3.907273303	0.000154867	0.006108915	0.694799554
ENSG00000149823	protein_coding	VPS51	11	-0.328371803	7.237446781	-3.894704929	0.000162165	0.006379228	0.591632719
ENSG00000100060	protein_coding	MFNG	22	-0.259120796	7.265376798	-3.890107984	0.000164915	0.006469644	0.575695467
ENSG00000159459	protein_coding	UBR1	15	0.242102974	6.141028387	3.889041073	0.00016556	0.0064739	0.526684328
ENSG00000198816	protein_coding	ZNF358	19	-0.448356418	2.395735621	-3.888433653	0.000165928	0.0064739	0.719266914
ENSG00000255221	protein_coding	CARD17	11	1.532157097	2.404442777	3.886676223	0.000166997	0.006497917	0.712607776
ENSG00000177989	protein_coding	ODF3B	22	0.899018536	6.455475733	3.881481912	0.000170196	0.006604449	0.511846773
ENSG00000156802	protein_coding	ATAD2	8	0.46025596	4.40071593	3.879830384	0.000171226	0.006626434	0.579215947
ENSG00000252498	snRNA	RNU6-1016P	6	-0.526836335	1.890342989	-3.877481532	0.0001727	0.006665469	0.687920138
ENSG00000272079	lncRNA	AC004233.2	16	-0.667455828	2.663376581	-3.876623592	0.000173241	0.006668393	0.668465137
ENSG00000100387	protein_coding	RBX1	22	0.506149597	4.969558033	3.873623645	0.000175147	0.006714865	0.510916881
ENSG00000105327	protein_coding	BBC3	19	-0.444036963	5.169757919	-3.872396294	0.000175933	0.006714865	0.483890516
ENSG00000177051	protein_coding	FBXO46	19	-0.249997596	5.416739397	-3.872057685	0.00017615	0.006714865	0.476636178
ENSG00000287778	lncRNA	AC006230.1	4	-0.807758204	1.586622187	-3.871786522	0.000176324	0.006714865	0.651578247
ENSG00000112312	protein_coding	GMNN	6	0.584762475	1.709672639	3.87045238	0.000177184	0.006729699	0.624154295
ENSG00000196872	protein_coding	KIAA1211L	2	-0.772633481	2.181357348	-3.86679324	0.000179562	0.00677921	0.65093757
ENSG00000225964	lncRNA	NRIR	2	1.935659967	2.840096414	3.866281228	0.000179897	0.00677921	0.648748612
ENSG00000100784	protein_coding	RPS6KA5	14	-0.473415836	6.688245277	-3.86626475	0.000179908	0.00677921	0.477090934
ENSG00000034510	protein_coding	TMSB10	2	0.534014603	8.466515215	3.86465775	0.000180964	0.006785327	0.542126468
ENSG00000148444	protein_coding	COMMD3	10	0.527307201	1.560151722	3.864575405	0.000181018	0.006785327	0.596211628
ENSG00000087903	protein_coding	RFX2	19	-0.789533239	5.197859714	-3.863812149	0.000181522	0.006786442	0.447886294
ENSG00000153443	protein_coding	UBALD1	16	-0.40363417	5.625597849	-3.860891168	0.000183461	0.006831541	0.432429093
ENSG00000236901	lncRNA	MIR600HG	9	-0.514474514	4.195186465	-3.860560934	0.000183682	0.006831541	0.511721878
ENSG00000280007	lncRNA	AC008079.1	22	1.191383145	2.345306946	3.856639979	0.00018632	0.006911705	0.615279843
ENSG00000137936	protein_coding	BCAR3	1	-0.539099572	1.451296755	-3.852956576	0.000188831	0.00697044	0.561653063
ENSG00000214194	protein_coding	SMIM30	7	0.823689113	1.43872288	3.85254978	0.000189111	0.00697044	0.532480164
ENSG00000107581	protein_coding	EIF3A	10	0.194845223	7.071464489	3.852181309	0.000189364	0.00697044	0.432845322
ENSG00000165629	protein_coding	ATP5F1C	10	0.495019795	4.847863303	3.851039463	0.000190151	0.006970445	0.447187209
ENSG00000007516	protein_coding	BAIAP3	16	-0.992616709	4.52326659	-3.850769268	0.000190338	0.006970445	0.44287749
ENSG00000160791	protein_coding	CCR5	3	0.612923536	4.051921606	3.849152398	0.000191458	0.006984099	0.503414777
ENSG00000188848	protein_coding	BEND4	4	-0.717034211	1.645757145	-3.848825335	0.000191686	0.006984099	0.580234829
ENSG00000278090	lncRNA	LUNAR1	15	-0.89539102	1.109988122	-3.843876935	0.000195159	0.007086007	0.561348522
ENSG00000166801	protein_coding	FAM111A	11	0.276875887	6.50599942	3.843434781	0.000195473	0.007086007	0.37966483
ENSG00000174456	protein_coding	C12orf76	12	0.287252472	3.821792718	3.842638025	0.000196038	0.007088568	0.487852501
ENSG00000252206	snRNA	RNU7-40P	12	1.071174998	0.629325635	3.840216744	0.000197767	0.007133063	0.268763438
ENSG00000213203	protein_coding	GIMAP1	7	0.288151832	5.93528675	3.838939651	0.000198685	0.007136134	0.357983156
ENSG00000110400	protein_coding	NECTIN1	11	-0.572884901	4.283827853	-3.838711607	0.000198849	0.007136134	0.413038135
ENSG00000102755	protein_coding	FLT1	13	-0.91237528	1.131220351	-3.837270602	0.00019989	0.007155561	0.472088902
ENSG00000274114	transcribed_unprocessed_pseudogene	ALOX15P1	17	-0.514539386	2.858714466	-3.83512264	0.000201451	0.007193474	0.527156171
ENSG00000164983	protein_coding	TMEM65	8	-0.206109591	5.769704161	-3.833613614	0.000202555	0.0072149	0.339090222
ENSG00000250510	protein_coding	GPR162	12	-0.701694197	3.929252102	-3.831166191	0.000204358	0.00725336	0.422267704
ENSG00000148719	protein_coding	DNAJB12	10	-0.25501962	6.32375158	-3.830122529	0.000205131	0.00725336	0.335548456
ENSG00000241990	lncRNA	PRR34-AS1	22	-0.28750808	4.105451082	-3.83009094	0.000205155	0.00725336	0.417169991
ENSG00000163964	protein_coding	PIGX	3	-0.465714758	4.909692945	-3.828154958	0.000206597	0.007286353	0.346038508
ENSG00000143401	protein_coding	ANP32E	1	0.45229115	4.774485122	3.826754778	0.000207646	0.007305354	0.372122722
ENSG00000155561	protein_coding	NUP205	7	0.32347131	5.998919051	3.825918994	0.000208274	0.007309508	0.314065088
ENSG00000092470	protein_coding	WDR76	15	0.432706771	2.835282903	3.822751116	0.000210673	0.007374921	0.503751331
ENSG00000165916	protein_coding	PSMC3	11	0.319274577	4.780492587	3.821485615	0.000211639	0.007374921	0.349737457
ENSG00000146425	protein_coding	DYNLT1	6	0.536730231	6.053563549	3.821427374	0.000211683	0.007374921	0.300709465
ENSG00000164307	protein_coding	ERAP1	5	0.218987473	6.891109097	3.818575108	0.000213875	0.007433212	0.314762091
ENSG00000233369	transcribed_processed_pseudogene	GTF2IP4	7	-0.531255437	5.254078752	-3.816863393	0.000215201	0.007444299	0.292873863
ENSG00000229474	protein_coding	PATL2	15	0.615599481	5.582739597	3.816049812	0.000215834	0.007444299	0.296104824
ENSG00000286721	lncRNA	AC010623.1	5	-0.510814898	1.48873931	-3.815228856	0.000216475	0.007444299	0.475704076
ENSG00000158156	protein_coding	XKR8	1	-0.506186716	5.906588276	-3.814807054	0.000216805	0.007444299	0.280110234
ENSG00000283378	protein_coding	CNTNAP3C	9	-1.352667425	3.041021045	-3.814542216	0.000217012	0.007444299	0.410970614
ENSG00000004700	protein_coding	RECQL	12	0.426058648	5.181306884	3.813656862	0.000217706	0.007444299	0.300507251
ENSG00000111961	protein_coding	SASH1	6	0.772860278	3.71238364	3.813494809	0.000217834	0.007444299	0.414335451
ENSG00000136816	protein_coding	TOR1B	9	0.74711577	5.864736821	3.80954407	0.00022096	0.007498828	0.264794035
ENSG00000196262	protein_coding	PPIA	7	0.452439428	7.182699595	3.809072204	0.000221336	0.007498828	0.288341871
ENSG00000149131	protein_coding	SERPING1	11	1.647340804	4.598725839	3.80829906	0.000221954	0.007498828	0.361613724
ENSG00000127526	protein_coding	SLC35E1	19	-0.218498795	5.675039039	-3.808229089	0.00022201	0.007498828	0.254965403
ENSG00000175643	protein_coding	RMI2	16	1.407757164	1.904156715	3.808181706	0.000222048	0.007498828	0.414373724
ENSG00000140443	protein_coding	IGF1R	15	-0.523572856	7.941016888	-3.806958267	0.000223029	0.007507581	0.34469949
ENSG00000137073	protein_coding	UBAP2	9	0.326054269	5.391611302	3.806552304	0.000223356	0.007507581	0.262269246
ENSG00000273270	lncRNA	AC090114.2	7	-0.302844078	3.872445917	-3.804290502	0.000225183	0.007538035	0.348956745
ENSG00000140307	protein_coding	GTF2A2	15	0.287799833	4.129736114	3.804128588	0.000225315	0.007538035	0.340076831
ENSG00000165949	protein_coding	IFI27	14	5.028497803	5.43418459	3.803255663	0.000226024	0.007542341	0.434290583
ENSG00000129691	protein_coding	ASH2L	8	0.225054508	5.686703957	3.802132136	0.00022694	0.007542341	0.237168917
ENSG00000156587	protein_coding	UBE2L6	11	0.864372143	7.307598719	3.801441907	0.000227505	0.007542341	0.273158218
ENSG00000160075	protein_coding	SSU72	1	-0.192351546	7.066006166	-3.801386793	0.00022755	0.007542341	0.268583944
ENSG00000280351	TEC	AC127496.7	17	-0.517091365	2.664727227	-3.799543622	0.000229065	0.007575015	0.421457399
ENSG00000127663	protein_coding	KDM4B	19	-0.442063967	8.777362623	-3.793537777	0.000234067	0.00770104	0.339303435
ENSG00000139668	protein_coding	WDFY2	13	-0.201446184	6.989033181	-3.792939039	0.000234572	0.00770104	0.240906773
ENSG00000145016	protein_coding	RUBCN	3	0.508217583	7.30246981	3.792447916	0.000234986	0.00770104	0.23962217
ENSG00000128218	protein_coding	VPREB3	22	-0.720872405	1.085063382	-3.792399474	0.000235027	0.00770104	0.360380755
ENSG00000138757	protein_coding	G3BP2	4	0.20771116	6.390573588	3.790724622	0.000236446	0.007706972	0.20224223
ENSG00000125910	protein_coding	S1PR4	19	-0.392250994	8.056569333	-3.790625144	0.000236531	0.007706972	0.291929648
ENSG00000164104	protein_coding	HMGB2	4	0.718261888	5.47842626	3.790281505	0.000236823	0.007706972	0.218469868
ENSG00000111110	protein_coding	PPM1H	12	-0.449596745	2.718938293	-3.788476597	0.000238363	0.007707638	0.377750572
ENSG00000134375	protein_coding	TIMM17A	1	0.377193955	3.496151488	3.788454412	0.000238382	0.007707638	0.352058392
ENSG00000008869	protein_coding	HEATR5B	2	0.253259301	6.628831229	3.788365955	0.000238458	0.007707638	0.201438338
ENSG00000130589	protein_coding	HELZ2	20	0.894790336	9.253254596	3.785897317	0.000240582	0.007758755	0.3181847
ENSG00000112679	protein_coding	DUSP22	6	-0.219386373	6.525320871	-3.781565012	0.000244351	0.007862622	0.181060729
ENSG00000188707	protein_coding	ZBED6CL	7	-0.259752166	4.293212519	-3.776189538	0.000249107	0.007988578	0.219475204
ENSG00000130487	protein_coding	KLHDC7B	22	0.906607985	3.917342491	3.775874875	0.000249388	0.007988578	0.293164911
ENSG00000169490	protein_coding	TM2D2	8	0.281775642	4.03415605	3.775258409	0.000249939	0.007988578	0.251638557
ENSG00000113368	protein_coding	LMNB1	5	0.581135933	6.294482583	3.774573109	0.000250554	0.007990383	0.147404238
ENSG00000138119	protein_coding	MYOF	10	0.773736768	5.232550748	3.772349396	0.000252558	0.008036388	0.164061183
ENSG00000124357	protein_coding	NAGK	2	0.500506748	8.182977479	3.771317201	0.000253493	0.008048264	0.216046894
ENSG00000185112	protein_coding	FAM43A	3	-0.399866858	5.178788385	-3.770195779	0.000254513	0.008052126	0.142122248
ENSG00000163513	protein_coding	TGFBR2	3	-0.320281801	8.959602195	-3.769947341	0.000254739	0.008052126	0.267986137
ENSG00000076003	protein_coding	MCM6	2	0.375807881	4.280427256	3.768784254	0.000255802	0.008054374	0.224168941
ENSG00000107863	protein_coding	ARHGAP21	10	0.393006425	5.16582095	3.768638672	0.000255935	0.008054374	0.142246536
ENSG00000124198	protein_coding	ARFGEF2	20	0.243423451	6.480141091	3.766929806	0.000257505	0.008086007	0.123797543
ENSG00000153560	protein_coding	UBP1	3	0.186137655	6.504660567	3.764636969	0.000259626	0.008124676	0.117605297
ENSG00000181029	protein_coding	TRAPPC5	19	-0.429365261	4.294867365	-3.764372679	0.000259872	0.008124676	0.178642214
ENSG00000144744	protein_coding	UBA3	3	0.255375468	5.809370459	3.762671829	0.000261457	0.008139169	0.104001108
ENSG00000138814	protein_coding	PPP3CA	4	-0.320500261	7.080131188	-3.762655684	0.000261472	0.008139169	0.148444958
ENSG00000267680	protein_coding	ZNF224	19	0.20421423	5.70125319	3.7615313	0.000262525	0.00815224	0.103260314
ENSG00000175324	protein_coding	LSM1	8	0.461025475	3.4926201	3.760993131	0.000263031	0.00815224	0.254356487
ENSG00000146386	protein_coding	ABRACL	6	0.400373917	3.893467831	3.759070368	0.000264844	0.008176003	0.219008357
ENSG00000091640	protein_coding	SPAG7	17	0.36793287	3.632055894	3.758969792	0.000264939	0.008176003	0.24046151
ENSG00000163534	protein_coding	FCRL1	1	-0.745169072	5.984109397	-3.757838181	0.000266012	0.008186053	0.092194004
ENSG00000120696	protein_coding	KBTBD7	13	-0.423467258	5.200211496	-3.757421903	0.000266408	0.008186053	0.093887417
ENSG00000117724	protein_coding	CENPF	1	0.826559217	2.444906498	3.755247297	0.000268485	0.008186315	0.300510391
ENSG00000271335	lncRNA	AL117336.2	10	-0.314452143	2.456833906	-3.754925447	0.000268794	0.008186315	0.29173149
ENSG00000177294	protein_coding	FBXO39	17	1.484645821	1.819019233	3.754111396	0.000269576	0.008186315	0.240942577
ENSG00000151650	protein_coding	VENTX	10	-0.581598557	3.384176017	-3.753269256	0.000270388	0.008186315	0.20913224
ENSG00000180817	protein_coding	PPA1	10	0.566991487	3.908400358	3.752857676	0.000270785	0.008186315	0.206848417
ENSG00000105011	protein_coding	ASF1B	19	-0.708306569	2.747348604	-3.752098615	0.00027152	0.008186315	0.257510186
ENSG00000100129	protein_coding	EIF3L	22	-0.376086083	5.516031072	-3.752089638	0.000271528	0.008186315	0.071090724
ENSG00000166266	protein_coding	CUL5	11	0.243013931	5.074302599	3.751904874	0.000271707	0.008186315	0.098937926
ENSG00000138385	protein_coding	SSB	2	0.645863038	4.031740339	3.751429055	0.000272169	0.008186315	0.195875012
ENSG00000236778	lncRNA	INTS6-AS1	13	-0.30774899	3.114282066	-3.751001841	0.000272584	0.008186315	0.237386011
ENSG00000001629	protein_coding	ANKIB1	7	0.170790624	5.946973714	3.75087705	0.000272706	0.008186315	0.063772527
ENSG00000124508	protein_coding	BTN2A2	6	0.304793726	5.061654234	3.749082229	0.000274457	0.008213247	0.094022899
ENSG00000223117	misc_RNA	RN7SKP296	3	-0.596865072	1.362132335	-3.748783163	0.00027475	0.008213247	0.277098225
ENSG00000073150	protein_coding	PANX2	22	-0.756113814	5.05027547	-3.746832404	0.000276668	0.008253344	0.065280077
ENSG00000138686	protein_coding	BBS7	4	0.414981918	2.667117337	3.746159742	0.000277332	0.008255958	0.259623684
ENSG00000135679	protein_coding	MDM2	12	-0.345729018	7.238292733	-3.744905499	0.000278574	0.008275741	0.093952127
ENSG00000143674	protein_coding	MAP3K21	1	-0.449740145	2.04567877	-3.735785479	0.000287769	0.008531195	0.240393353
ENSG00000101216	protein_coding	GMEB2	20	-0.246582045	5.817916423	-3.733235352	0.000290391	0.008591142	0.00608052
ENSG00000145555	protein_coding	MYO10	5	0.98336333	1.295523901	3.732226647	0.000291435	0.008604234	0.188162112
ENSG00000135144	protein_coding	DTX1	12	-0.541299879	3.886065278	-3.729997662	0.000293753	0.008644447	0.107979471
ENSG00000129911	protein_coding	KLF16	19	-0.340372824	5.697121075	-3.729757183	0.000294004	0.008644447	-0.004849322
ENSG00000125821	protein_coding	DTD1	20	-0.332493936	2.662589685	-3.726980766	0.000296919	0.00871225	0.190510729
ENSG00000137807	protein_coding	KIF23	15	0.924569375	1.325425399	3.725459398	0.000298527	0.008741538	0.108277203
ENSG00000118263	protein_coding	KLF7	2	-0.353492076	6.77993189	-3.723971344	0.000300109	0.008755303	0.006989246
ENSG00000189043	protein_coding	NDUFA4	7	0.585818874	4.085333417	3.723866641	0.00030022	0.008755303	0.096724149
ENSG00000173207	protein_coding	CKS1B	1	0.657723561	0.942268547	3.722605459	0.000301567	0.008767281	0.045505157
ENSG00000163946	protein_coding	TASOR	3	0.215073949	6.849773129	3.722336211	0.000301856	0.008767281	-0.006215072
ENSG00000169955	protein_coding	ZNF747	16	-0.331395373	2.751075156	-3.720305741	0.000304038	0.00880069	0.164783136
ENSG00000229117	protein_coding	RPL41	12	0.791610205	7.189778552	3.720123251	0.000304235	0.00880069	-0.002631612
ENSG00000267481	lncRNA	AC011477.2	19	-0.369773269	2.952730031	-3.719314756	0.000305109	0.008803286	0.153370062
ENSG00000100918	protein_coding	REC8	14	0.62766344	4.219529103	3.718903342	0.000305554	0.008803286	0.067609449
ENSG00000196449	protein_coding	YRDC	1	-0.255450945	3.343961203	-3.717942374	0.000306597	0.008815601	0.11565514
ENSG00000118640	protein_coding	VAMP8	2	0.489444152	5.113917217	3.717181543	0.000307426	0.008821701	-0.015665185
ENSG00000108984	protein_coding	MAP2K6	17	0.488900754	5.844670512	3.715702752	0.000309042	0.008850334	-0.04887628
ENSG00000137812	protein_coding	KNL1	15	0.780014984	3.341052836	3.711535189	0.000313639	0.008964066	0.12350752
ENSG00000198087	protein_coding	CD2AP	6	0.438690303	5.312895653	3.710700284	0.000314568	0.008972702	-0.046247005
ENSG00000102445	protein_coding	RUBCNL	13	-0.633931172	6.072508043	-3.706795021	0.000318947	0.009079523	-0.073625559
ENSG00000171604	protein_coding	CXXC5	5	-0.35239097	5.478994341	-3.705415988	0.000320507	0.009105831	-0.078981227
ENSG00000139618	protein_coding	BRCA2	13	0.791564746	3.270354707	3.701709496	0.000324736	0.009207713	0.094262565
ENSG00000261888	lncRNA	AC144831.1	17	-0.530445181	1.737153637	-3.699789742	0.000326947	0.009252088	0.129672893
ENSG00000156976	protein_coding	EIF4A2	3	0.380348915	7.192973668	3.698189686	0.000328801	0.009286196	-0.075534704
ENSG00000107854	protein_coding	TNKS2	10	0.150802652	7.157196618	3.6966824	0.000330556	0.009317397	-0.074382108
ENSG00000171204	protein_coding	TMEM126B	11	0.469357061	3.438842008	3.695684115	0.000331724	0.009331936	0.054915767
ENSG00000103275	protein_coding	UBE2I	16	-0.214928631	6.888675744	-3.692233503	0.00033579	0.00942779	-0.099378987
ENSG00000131355	protein_coding	ADGRE3	19	-0.697388228	6.845650385	-3.690617256	0.00033771	0.009433648	-0.087206549
ENSG00000118690	protein_coding	ARMC2	6	-0.358541996	3.258541176	-3.690252274	0.000338145	0.009433648	0.019758668
ENSG00000119720	protein_coding	NRDE2	14	-0.167105309	6.17838282	-3.690015706	0.000338428	0.009433648	-0.133607045
ENSG00000072864	protein_coding	NDE1	16	-0.343920938	6.316566132	-3.689843326	0.000338634	0.009433648	-0.124816053
ENSG00000245750	lncRNA	DRAIC	15	-0.851373415	2.824192603	-3.68883306	0.000339843	0.009441873	0.040891017
ENSG00000118418	protein_coding	HMGN3	6	0.437354801	3.243453695	3.688182578	0.000340623	0.009441873	0.044216132
ENSG00000133424	protein_coding	LARGE1	22	-0.658121474	3.091006478	-3.687651199	0.000341262	0.009441873	0.028384847
ENSG00000109046	protein_coding	WSB1	17	0.362287999	7.632818467	3.6870854	0.000341943	0.009441873	-0.084001338
ENSG00000076356	protein_coding	PLXNA2	1	-0.620085718	4.357510049	-3.685954215	0.00034331	0.009441873	-0.08961195
ENSG00000076662	protein_coding	ICAM3	19	-0.563098627	9.033620807	-3.685621336	0.000343713	0.009441873	0.004686377
ENSG00000138463	protein_coding	SLC49A4	3	-0.363133059	5.200183629	-3.685366854	0.000344021	0.009441873	-0.1409666
ENSG00000070756	protein_coding	PABPC1	8	-0.322490238	9.343426047	-3.685216234	0.000344204	0.009441873	0.010731863
ENSG00000249863	processed_pseudogene	AC021106.1	4	-0.524481008	2.888123047	-3.683768495	0.000345965	0.009472024	0.036562889
ENSG00000140395	protein_coding	WDR61	15	0.258894717	4.175053193	3.681736142	0.000348451	0.00951937	-0.059820975
ENSG00000138663	protein_coding	COPS4	4	0.455861494	3.189866304	3.681269708	0.000349024	0.00951937	0.027648116
ENSG00000177576	protein_coding	C18orf32	18	-0.249052187	3.546115181	-3.680481513	0.000349994	0.009527683	-0.023630948
ENSG00000175550	protein_coding	DRAP1	11	0.674598747	5.556193537	3.679627244	0.000351048	0.009531089	-0.155594335
ENSG00000160710	protein_coding	ADAR	1	0.546723976	10.21330153	3.678953936	0.000351881	0.009531089	0.016459508
ENSG00000068784	protein_coding	SRBD1	2	0.369372732	4.924787947	3.67876476	0.000352116	0.009531089	-0.132039411
ENSG00000038210	protein_coding	PI4K2B	4	0.561615737	4.735422098	3.677852949	0.000353248	0.009543689	-0.105753584
ENSG00000196072	protein_coding	BLOC1S2	10	0.426475839	4.158010006	3.67619614	0.000355313	0.00958142	-0.073984159
ENSG00000167483	protein_coding	NIBAN3	19	-0.641519924	6.088021411	-3.675494266	0.000356192	0.009587056	-0.17792082
ENSG00000162385	protein_coding	MAGOH	1	0.425589765	2.738228541	3.674169905	0.000357855	0.00959015	0.032943271
ENSG00000275371	lncRNA	AC012645.4	16	-0.842086656	1.752221817	-3.673928729	0.000358159	0.00959015	0.048695622
ENSG00000114853	protein_coding	ZBTB47	3	-0.43396676	4.885557041	-3.673803968	0.000358316	0.00959015	-0.162762964
ENSG00000136758	protein_coding	YME1L1	10	0.230241156	6.841813075	3.672128508	0.000360434	0.009628823	-0.171274888
ENSG00000115159	protein_coding	GPD2	2	0.482422809	5.540390887	3.67143988	0.000361307	0.009632181	-0.183223104
ENSG00000259891	lncRNA	AC107375.1	8	-0.264331775	3.267660929	-3.670969963	0.000361905	0.009632181	-0.028195418
ENSG00000139679	protein_coding	LPAR6	13	0.689754293	4.230137903	3.669098893	0.000364292	0.009677744	-0.091639075
ENSG00000182179	protein_coding	UBA7	3	0.389707049	7.438351691	3.664410798	0.000370341	0.009807657	-0.170363178
ENSG00000141933	protein_coding	TPGS1	19	-0.282448778	4.990015311	-3.664248044	0.000370553	0.009807657	-0.192086756
ENSG00000070190	protein_coding	DAPP1	4	0.52702667	7.012155188	3.662119471	0.000373332	0.009846201	-0.190923183
ENSG00000143514	protein_coding	TP53BP2	1	0.191997165	5.457504261	3.662079383	0.000373384	0.009846201	-0.218275964
ENSG00000229023	processed_pseudogene	AC067945.1	2	0.840600433	2.96441433	3.661553576	0.000374074	0.009846252	-0.020140915
ENSG00000160299	protein_coding	PCNT	21	0.349797577	6.799089565	3.660489549	0.000375473	0.009847375	-0.211914096
ENSG00000246982	lncRNA	Z84485.1	6	-0.633682929	1.232918228	-3.660475201	0.000375492	0.009847375	-0.040694456
ENSG00000131747	protein_coding	TOP2A	17	0.952160752	2.290324563	3.659174688	0.000377209	0.009865028	0.001669433
ENSG00000138764	protein_coding	CCNG2	4	-0.374104068	6.343606413	-3.65892227	0.000377543	0.009865028	-0.225004906
ENSG00000197646	protein_coding	PDCD1LG2	9	1.335812618	-0.055275024	3.657193507	0.000379839	0.009906937	-0.396984318
ENSG00000184979	protein_coding	USP18	22	2.334138253	3.329891562	3.656477196	0.000380794	0.00991379	-0.00338306
ENSG00000146083	protein_coding	RNF44	5	-0.29137956	8.042187527	-3.655197181	0.000382506	0.009940298	-0.152070561
ENSG00000136631	protein_coding	VPS45	1	0.320763882	4.234142557	3.653047613	0.000385398	0.009997312	-0.15995443
ENSG00000172123	protein_coding	SLFN12	17	0.551060558	4.265387875	3.65103516	0.000388124	0.010049827	-0.157653004
ENSG00000144645	protein_coding	OSBPL10	3	-0.64413401	4.440091537	-3.644632056	0.000396921	0.010259044	-0.220800225
ENSG00000164330	protein_coding	EBF1	5	-0.666580151	3.139252723	-3.641259691	0.000401629	0.010329681	-0.118074522
ENSG00000179915	protein_coding	NRXN1	2	-1.014184482	1.183310973	-3.641165093	0.000401762	0.010329681	-0.05348872
ENSG00000074276	protein_coding	CDHR2	5	-0.356405728	3.259084799	-3.641125267	0.000401818	0.010329681	-0.128909514
ENSG00000132749	protein_coding	TESMIN	11	-0.290047253	3.011136504	-3.639102375	0.000404669	0.010384326	-0.111345344
ENSG00000265354	protein_coding	TIMM23	10	0.333820051	3.944068887	3.636862197	0.000407848	0.010430275	-0.186953148
ENSG00000163346	protein_coding	PBXIP1	1	-0.330896292	8.179694932	-3.6365649	0.000408272	0.010430275	-0.200589857
ENSG00000142089	protein_coding	IFITM3	11	1.557545073	7.131095439	3.636303576	0.000408645	0.010430275	-0.276253697
ENSG00000137947	protein_coding	GTF2B	1	0.412053378	4.158011767	3.633719421	0.000412349	0.010506082	-0.204748011
ENSG00000102524	protein_coding	TNFSF13B	13	0.839653124	6.398103733	3.631391232	0.000415713	0.01057298	-0.312283327
ENSG00000187912	protein_coding	CLEC17A	19	-0.688355381	3.20638382	-3.628180877	0.000420394	0.010655615	-0.15885668
ENSG00000170017	protein_coding	ALCAM	3	-0.413244049	4.496282019	-3.627654482	0.000421166	0.010655615	-0.291262183
ENSG00000014641	protein_coding	MDH1	2	0.354266987	4.866075542	3.627552378	0.000421316	0.010655615	-0.288399607
ENSG00000093072	protein_coding	ADA2	22	0.401460366	8.212815832	3.627129138	0.000421938	0.010655615	-0.245105893
ENSG00000235505	transcribed_unprocessed_pseudogene	CASP17P	11	0.673190356	1.674069782	3.625357039	0.000424553	0.010688405	-0.113399176
ENSG00000119397	protein_coding	CNTRL	9	0.276762636	6.926168081	3.625237499	0.00042473	0.010688405	-0.321475318
ENSG00000168038	protein_coding	ULK4	3	-0.327398943	4.249562419	-3.622528938	0.000428757	0.01077082	-0.271211024
ENSG00000142731	protein_coding	PLK4	4	0.667700696	0.944946421	3.619373059	0.000433494	0.010870767	-0.233163949
ENSG00000282851	lncRNA	BISPR	19	0.708864677	4.65409171	3.618792342	0.000434372	0.01087372	-0.293010845
ENSG00000103381	protein_coding	CPPED1	16	-0.52975466	8.228606503	-3.615387005	0.000439549	0.010965865	-0.257321755
ENSG00000247982	lncRNA	LINC00926	15	-0.70268864	5.326866178	-3.615364168	0.000439584	0.010965865	-0.3620732
ENSG00000167261	protein_coding	DPEP2	16	-0.486071588	8.279455158	-3.612701701	0.000443673	0.011048621	-0.275495668
ENSG00000129493	protein_coding	HEATR5A	14	-0.306971161	4.22994402	-3.611637773	0.000445317	0.011070309	-0.314133073
ENSG00000177732	protein_coding	SOX12	20	-0.38301254	3.792197844	-3.610650028	0.000446849	0.011089128	-0.267788343
ENSG00000115289	protein_coding	PCGF1	2	0.279348331	2.797765557	3.607913036	0.000451118	0.011175715	-0.180716298
ENSG00000104738	protein_coding	MCM4	8	0.502551119	3.573011542	3.60733599	0.000452023	0.011178796	-0.220827035
ENSG00000117475	protein_coding	BLZF1	1	0.450899696	4.51068051	3.60270252	0.000459353	0.011329681	-0.339158447
ENSG00000172053	protein_coding	QARS	3	-0.194000099	6.200123961	-3.602480688	0.000459707	0.011329681	-0.414697661
ENSG00000142208	protein_coding	AKT1	14	-0.30387482	8.061378364	-3.600617232	0.000462689	0.01138357	-0.323136957
ENSG00000114520	protein_coding	SNX4	3	0.398740015	3.534761037	3.599385499	0.000464669	0.011412695	-0.254730028
ENSG00000139734	protein_coding	DIAPH3	13	0.776399476	1.181407882	3.594364542	0.000472827	0.011593171	-0.251901985
ENSG00000273149	lncRNA	AL138963.4	13	1.177228276	2.53335396	3.593831463	0.000473701	0.011594746	-0.209278847
ENSG00000134574	protein_coding	DDB2	11	0.382058972	4.942943209	3.590913965	0.000478512	0.011692505	-0.406473852
ENSG00000285730	lncRNA	Z94721.3	6	-0.562660042	3.477614755	-3.589411885	0.000481006	0.011733439	-0.314026915
ENSG00000175130	protein_coding	MARCKSL1	1	-0.408360296	5.442724131	-3.585379023	0.000487765	0.01187807	-0.465577473
ENSG00000105939	protein_coding	ZC3HAV1	7	0.467446168	8.573573854	3.584062851	0.00048999	0.011911997	-0.358110671
ENSG00000005700	protein_coding	IBTK	6	0.360769222	4.408196282	3.582649664	0.00049239	0.011950049	-0.397212282
ENSG00000271551	lncRNA	AL355297.4	6	-0.492965816	1.509774621	-3.582025946	0.000493452	0.011955576	-0.229762178
ENSG00000140848	protein_coding	CPNE2	16	-0.393755072	4.911781955	-3.581143275	0.00049496	0.011971838	-0.459618093
ENSG00000137364	protein_coding	TPMT	6	0.529466716	2.894017549	3.580233322	0.000496519	0.011971838	-0.267132121
ENSG00000211899	IG_C_gene	IGHM	14	-0.716108291	7.849212561	-3.579758043	0.000497335	0.011971838	-0.420058145
ENSG00000162645	protein_coding	GBP2	1	0.543949367	8.156220815	3.579680513	0.000497468	0.011971838	-0.392190148
ENSG00000188282	protein_coding	RUFY4	2	1.248405971	2.236681617	3.579126387	0.000498421	0.011973863	-0.239015491
ENSG00000055147	protein_coding	FAM114A2	5	0.292781452	4.175947534	3.57866012	0.000499225	0.011973863	-0.391371996
ENSG00000174151	protein_coding	CYB561D1	1	-0.17373157	6.138977689	-3.577310527	0.000501557	0.012009686	-0.496519805
ENSG00000186314	protein_coding	PRELID2	5	0.809904984	1.743672133	3.576468135	0.000503018	0.012024561	-0.2546324
ENSG00000115525	protein_coding	ST3GAL5	2	0.336642917	5.907378971	3.574679928	0.000506132	0.012052862	-0.505134907
ENSG00000215388	processed_pseudogene	ACTG1P3	20	-0.388849256	2.13074805	-3.57422869	0.000506921	0.012052862	-0.257290441
ENSG00000178980	protein_coding	SELENOW	19	0.276839971	4.949795088	3.574036551	0.000507258	0.012052862	-0.467932511
ENSG00000140740	protein_coding	UQCRC2	16	0.343941687	5.599710445	3.573066832	0.000508958	0.012052862	-0.504342379
ENSG00000204217	protein_coding	BMPR2	2	0.333739379	6.042866817	3.572835375	0.000509364	0.012052862	-0.511781263
ENSG00000276791	lncRNA	AC092117.1	16	-0.324906547	4.233489748	-3.57275249	0.00050951	0.012052862	-0.428550588
ENSG00000028116	protein_coding	VRK2	2	0.436054369	4.569108539	3.572420518	0.000510094	0.012052862	-0.445825807
ENSG00000136999	protein_coding	CCN3	8	-0.953834581	3.578104044	-3.571005772	0.000512589	0.012084874	-0.364520899
ENSG00000116288	protein_coding	PARK7	1	0.394385346	5.495320407	3.570696316	0.000513137	0.012084874	-0.506468054
ENSG00000144040	protein_coding	SFXN5	2	-0.327973244	5.72131603	-3.569584959	0.000515107	0.012111356	-0.521630309
ENSG00000175115	protein_coding	PACS1	11	-0.268491419	8.382265771	-3.566676943	0.000520296	0.012213315	-0.414861492
ENSG00000022567	protein_coding	SLC45A4	8	-0.625127572	7.954994466	-3.564815798	0.000523643	0.012271766	-0.440385019
ENSG00000266900	lncRNA	AC027514.1	18	-0.394678087	1.911901717	-3.562036186	0.00052868	0.012369558	-0.288967559
ENSG00000227063	processed_pseudogene	RPL41P1	20	0.847771836	2.457496169	3.559724899	0.000532903	0.012412526	-0.301084079
ENSG00000175110	protein_coding	MRPS22	3	0.364347289	3.190331999	3.559710416	0.000532929	0.012412526	-0.352704572
ENSG00000071242	protein_coding	RPS6KA2	6	-0.384959338	4.257927272	-3.559288187	0.000533704	0.012412526	-0.47736995
ENSG00000163512	protein_coding	AZI2	3	0.419481497	4.991069522	3.55913599	0.000533984	0.012412526	-0.518599257
ENSG00000136573	protein_coding	BLK	8	-0.503693154	3.993857138	-3.557375147	0.000537229	0.012455603	-0.458940985
ENSG00000182551	protein_coding	ADI1	2	-0.286688336	3.647541437	-3.55718678	0.000537577	0.012455603	-0.420786813
ENSG00000145365	protein_coding	TIFA	4	0.464970749	4.421016387	3.555663598	0.0005404	0.012500794	-0.488666147
ENSG00000126698	protein_coding	DNAJC8	1	0.556635226	4.645620061	3.551989555	0.000547268	0.012639252	-0.501404711
ENSG00000172426	protein_coding	RSPH9	6	1.615296399	0.401671986	3.550749603	0.000549605	0.012665412	-0.585910236
ENSG00000211445	protein_coding	GPX3	5	-0.894927293	0.8936872	-3.550117558	0.000550799	0.012665412	-0.36210469
ENSG00000149428	protein_coding	HYOU1	11	0.298130966	5.585373214	3.549981074	0.000551058	0.012665412	-0.576004125
ENSG00000240230	protein_coding	COX19	7	-0.194599168	5.890795	-3.549515745	0.000551939	0.012665412	-0.586323457
ENSG00000156127	protein_coding	BATF	14	0.41870107	3.57634154	3.547385908	0.000555991	0.012737966	-0.430662017
ENSG00000132670	protein_coding	PTPRA	20	0.25125159	6.65428275	3.545742068	0.000559137	0.012766097	-0.582308602
ENSG00000175215	protein_coding	CTDSP2	12	-0.273251325	8.839400096	-3.545436768	0.000559723	0.012766097	-0.452672834
ENSG00000025708	protein_coding	TYMP	22	0.594978078	8.46112979	3.545295589	0.000559994	0.012766097	-0.485732003
ENSG00000115084	protein_coding	SLC35F5	2	-0.153571741	6.42509602	-3.544884448	0.000560785	0.012766097	-0.590365876
ENSG00000114127	protein_coding	XRN1	3	0.475397661	7.707642775	3.544065584	0.000562362	0.012777419	-0.532894308
ENSG00000132122	protein_coding	SPATA6	1	-0.418626831	2.920142727	-3.543700825	0.000563067	0.012777419	-0.41831284
ENSG00000250479	protein_coding	CHCHD10	22	-0.438184743	2.923589323	-3.542221266	0.000565932	0.01282211	-0.408971841
ENSG00000251562	lncRNA	MALAT1	11	0.305493167	13.83077568	3.539425629	0.000571382	0.012925154	-0.354749754
ENSG00000213057	lncRNA	C1orf220	1	-0.521688168	2.056914312	-3.534991871	0.000580129	0.013102304	-0.370484859
ENSG00000106077	protein_coding	ABHD11	7	-0.312101225	3.489270874	-3.530375791	0.000589368	0.013284092	-0.494246677
ENSG00000123810	protein_coding	B9D2	19	-0.363474662	3.968697066	-3.529176364	0.000591792	0.013284092	-0.551912623
ENSG00000157881	protein_coding	PANK4	1	-0.223431547	5.600840498	-3.528662119	0.000592834	0.013284092	-0.649030022
ENSG00000171566	protein_coding	PLRG1	4	0.40507929	4.318367366	3.528656222	0.000592846	0.013284092	-0.556544217
ENSG00000105662	protein_coding	CRTC1	19	-0.245337233	6.029557207	-3.528063618	0.000594049	0.013284092	-0.653536175
ENSG00000261367	lncRNA	AC012645.2	16	-0.749611509	1.278790026	-3.527770654	0.000594644	0.013284092	-0.388603386
ENSG00000181220	protein_coding	ZNF746	7	-0.401217574	7.475820789	-3.527757148	0.000594672	0.013284092	-0.582897768
ENSG00000117859	protein_coding	OSBPL9	1	0.184873561	5.892387917	3.527104869	0.000596	0.013293019	-0.656618569
ENSG00000108424	protein_coding	KPNB1	17	0.381569365	8.292599666	3.525986742	0.000598282	0.013323182	-0.553417272
ENSG00000267317	lncRNA	AC027307.2	19	-0.295195776	2.836462372	-3.523644543	0.000603091	0.013409414	-0.457555253
ENSG00000269404	protein_coding	SPIB	19	-0.517726302	2.876771084	-3.522700886	0.000605039	0.013423113	-0.461597126
ENSG00000158480	protein_coding	SPATA2	20	-0.249290887	4.477718818	-3.522438172	0.000605582	0.013423113	-0.610219224
ENSG00000272282	lncRNA	LINC02084	3	0.79355679	1.489631309	3.521156397	0.000608239	0.013459247	-0.421254471
ENSG00000064995	protein_coding	TAF11	6	0.226849347	4.146317385	3.520491073	0.000609623	0.013459247	-0.570865501
ENSG00000005844	protein_coding	ITGAL	16	0.328223143	9.370173168	3.520157399	0.000610318	0.013459247	-0.51660254
ENSG00000011275	protein_coding	RNF216	7	-0.151582363	7.145000356	-3.519843728	0.000610972	0.013459247	-0.636700787
ENSG00000138346	protein_coding	DNA2	10	0.525197187	3.389363601	3.518753395	0.000613251	0.013488693	-0.496785683
ENSG00000112773	protein_coding	TENT5A	6	0.605938721	5.883292651	3.516538618	0.000617904	0.013570198	-0.685960152
ENSG00000186448	protein_coding	ZNF197	3	0.40292725	1.800993607	3.515302094	0.000620517	0.013586755	-0.426876317
ENSG00000238015	processed_pseudogene	AC104837.2	1	2.684202837	0.26502532	3.515283559	0.000620556	0.013586755	-1.029796223
ENSG00000134697	protein_coding	GNL2	1	0.377672489	4.279345596	3.514223678	0.000622803	0.013612005	-0.592412516
ENSG00000112486	protein_coding	CCR6	6	-0.524853919	1.282251121	-3.513844078	0.00062361	0.013612005	-0.441375417
ENSG00000085449	protein_coding	WDFY1	2	0.483250886	4.559992795	3.512872289	0.00062568	0.013622639	-0.629244213
ENSG00000179331	protein_coding	RAB39A	11	0.762782966	1.736000947	3.512722405	0.000626	0.013622639	-0.436073245
ENSG00000164342	protein_coding	TLR3	4	0.881334088	0.653741877	3.511940222	0.000627672	0.01363829	-0.586050624
ENSG00000125834	protein_coding	STK35	20	-0.218042612	6.079482983	-3.510959834	0.000629773	0.013663213	-0.705065113
ENSG00000083799	protein_coding	CYLD	16	0.187189066	8.094866445	3.508816427	0.00063439	0.013742558	-0.619390596
ENSG00000274070	protein_coding	CASTOR2	7	-0.478146772	5.042429122	-3.507669491	0.000636874	0.013775519	-0.701679565
ENSG00000080824	protein_coding	HSP90AA1	14	0.64595288	6.739220619	3.506631731	0.000639129	0.013777275	-0.709373028
ENSG00000148297	protein_coding	MED22	9	-0.285322008	3.171444097	-3.506327523	0.000639791	0.013777275	-0.53691442
ENSG00000238160	lncRNA	AC116366.2	5	-0.665415481	5.20078576	-3.506016991	0.000640468	0.013777275	-0.712801532
ENSG00000169679	protein_coding	BUB1	2	0.826418315	2.178226686	3.505863267	0.000640803	0.013777275	-0.456713775
ENSG00000117155	protein_coding	SSX2IP	1	0.485067153	3.603156813	3.502948558	0.000647193	0.013877616	-0.572477183
ENSG00000260942	lncRNA	CAPN10-DT	2	-0.250017739	3.552729801	-3.502850689	0.000647409	0.013877616	-0.578964613
ENSG00000121152	protein_coding	NCAPH	2	0.737179389	1.751113602	3.502002867	0.000649279	0.013896907	-0.476120125
ENSG00000212907	protein_coding	MT-ND4L	MT	-0.805662376	1.281569605	-3.499441947	0.00065496	0.013997574	-0.478575892
ENSG00000150401	protein_coding	DCUN1D2	13	-0.21133967	4.136351555	-3.498221591	0.000657684	0.014034833	-0.652292627
ENSG00000126822	protein_coding	PLEKHG3	14	-0.439870429	8.943447756	-3.495573147	0.000663631	0.014140674	-0.598506901
ENSG00000091972	protein_coding	CD200	3	-0.829252837	1.711840174	-3.492474158	0.000670654	0.014252779	-0.491936043
ENSG00000267702	lncRNA	AP005131.6	18	-0.277499884	5.416904053	-3.492285273	0.000671085	0.014252779	-0.754320428
ENSG00000143476	protein_coding	DTL	1	0.722786507	1.871622624	3.491937262	0.000671878	0.014252779	-0.499044233
ENSG00000114982	protein_coding	KANSL3	2	0.196560908	6.608382272	3.48737266	0.000682369	0.01444141	-0.767733716
ENSG00000117266	protein_coding	CDK18	1	0.520991248	2.196362786	3.48719186	0.000682788	0.01444141	-0.508500055
ENSG00000003056	protein_coding	M6PR	12	0.247549456	6.519652211	3.485551471	0.000686597	0.014500569	-0.776335691
ENSG00000131979	protein_coding	GCH1	14	0.623125303	5.830438103	3.482853891	0.000692906	0.014581705	-0.788607107
ENSG00000174600	protein_coding	CMKLR1	12	0.657511461	4.948207314	3.482589315	0.000693527	0.014581705	-0.750131837
ENSG00000145337	protein_coding	PYURF	4	0.45589192	3.083311486	3.482215593	0.000694406	0.014581705	-0.581432499
ENSG00000214530	protein_coding	STARD10	11	-0.434043502	4.092839217	-3.482170571	0.000694512	0.014581705	-0.702464427
ENSG00000175826	protein_coding	CTDNEP1	17	-0.277245596	4.28123757	-3.48043723	0.000698604	0.014646126	-0.728333343
ENSG00000161021	protein_coding	MAML1	5	-0.39701761	4.393940601	-3.479339064	0.000701207	0.014679221	-0.746476743
ENSG00000116337	protein_coding	AMPD2	1	-0.550906723	7.779100942	-3.477729878	0.000705039	0.01473789	-0.710457158
ENSG00000118193	protein_coding	KIF14	1	0.980872305	2.825687452	3.476180996	0.000708746	0.01479378	-0.565971276
ENSG00000135046	protein_coding	ANXA1	9	0.546140186	6.733799457	3.475364116	0.000710708	0.014813147	-0.800580215
ENSG00000244627	transcribed_unprocessed_pseudogene	TPTEP2	22	-0.28502802	5.011106516	-3.474345652	0.000713162	0.014842685	-0.800524941
ENSG00000279394	TEC	AC015871.5	15	-0.495535153	2.480140778	-3.473139332	0.000716079	0.014881758	-0.584450861
ENSG00000197894	protein_coding	ADH5	4	0.386516964	4.863999396	3.470987336	0.00072131	0.014968746	-0.779758725
ENSG00000172349	protein_coding	IL16	15	-0.220166504	9.241196996	-3.470389505	0.000722769	0.014977329	-0.667358305
ENSG00000184445	protein_coding	KNTC1	12	0.278760285	4.961203303	3.469495614	0.000724957	0.015000951	-0.794992564
ENSG00000279430	TEC	AL590560.4	1	-0.715918633	1.31577159	-3.469066793	0.000726009	0.015001034	-0.559004398
ENSG00000285106	lncRNA	AC016831.7	7	-0.468166156	4.182447882	-3.467700546	0.000729369	0.015048747	-0.766846943
ENSG00000167862	protein_coding	MRPL58	17	0.41995467	2.532394275	3.465994959	0.000733584	0.01510109	-0.583601293
ENSG00000133639	protein_coding	BTG1	12	-0.29708794	8.566870464	-3.465821135	0.000734015	0.01510109	-0.716739132
ENSG00000125743	protein_coding	SNRPD2	19	0.819478819	4.894882398	3.464912917	0.00073627	0.015125754	-0.779642489
ENSG00000261324	lncRNA	AC010168.2	12	-0.366106004	4.146092986	-3.463319013	0.000740244	0.015185599	-0.761092344
ENSG00000245849	lncRNA	RAD51-AS1	15	-0.2399657	4.403438801	-3.462427556	0.000742475	0.01520958	-0.785812168
ENSG00000276603	lncRNA	AL109614.1	20	-0.258283177	3.116720921	-3.460600256	0.000747068	0.015281809	-0.665129734
ENSG00000169714	protein_coding	CNBP	3	0.318894749	7.898389337	3.45793173	0.000753824	0.015398006	-0.790136116
ENSG00000121236	protein_coding	TRIM6	11	1.813076366	-0.663267475	3.4571495	0.000755815	0.015416687	-1.367271775
ENSG00000189266	protein_coding	PNRC2	1	0.38209716	6.094258449	3.454614897	0.000762301	0.015526865	-0.881274627
ENSG00000017260	protein_coding	ATP2C1	3	0.173178438	5.686177864	3.454156962	0.000763478	0.015528758	-0.880169948
ENSG00000268659	lncRNA	AL589863.1	10	0.929007453	0.920899285	3.453686096	0.000764691	0.015531357	-0.682731943
ENSG00000225614	protein_coding	ZNF469	16	-0.377655801	3.815247141	-3.450858552	0.00077201	0.015657796	-0.771690226
ENSG00000205581	protein_coding	HMGN1	21	0.252573177	5.661663207	3.450029957	0.000774167	0.015679339	-0.890065098
ENSG00000198301	protein_coding	SDAD1	4	0.312459074	4.572112083	3.446546483	0.000783298	0.015841075	-0.833711368
ENSG00000175390	protein_coding	EIF3F	11	-0.243865269	6.726707298	-3.446141822	0.000784365	0.015841075	-0.883038654
ENSG00000103507	protein_coding	BCKDK	16	-0.284364941	5.570802941	-3.4456485	0.000785668	0.015845041	-0.906764228
ENSG00000166619	protein_coding	BLCAP	20	-0.141823913	6.702174061	-3.444411233	0.000788945	0.015879379	-0.892664659
ENSG00000259962	unprocessed_pseudogene	AC007342.2	16	-0.599551874	2.970986508	-3.444168701	0.000789588	0.015879379	-0.712901841
ENSG00000067248	protein_coding	DHX29	5	0.297372211	4.725810291	3.441824758	0.000795836	0.015944317	-0.864477143
ENSG00000198522	protein_coding	GPN1	2	0.312993898	3.204117612	3.441633341	0.000796348	0.015944317	-0.721714827
ENSG00000145911	protein_coding	N4BP3	5	-0.587862645	3.423240771	-3.441252195	0.000797369	0.015944317	-0.757184514
ENSG00000116663	protein_coding	FBXO6	1	0.803454793	4.590350157	3.440700533	0.000798849	0.015944317	-0.845819356
ENSG00000168003	protein_coding	SLC3A2	11	0.350414057	6.015868947	3.440673686	0.000798921	0.015944317	-0.92416185
ENSG00000179889	protein_coding	PDXDC1	16	0.2178742	5.215057013	3.440458764	0.000799499	0.015944317	-0.902352599
ENSG00000259956	protein_coding	RBM15B	3	-0.189050948	6.50422586	-3.438808191	0.000803945	0.016010695	-0.916532352
ENSG00000264862	misc_RNA	RN7SL45P	17	-0.528902232	1.374121518	-3.438290398	0.000805345	0.016016294	-0.655596811
ENSG00000141076	protein_coding	UTP4	16	0.242085066	4.070276792	3.437862525	0.000806503	0.016017084	-0.811983283
ENSG00000144579	protein_coding	CTDSP1	2	-0.206622831	8.305856192	-3.436329295	0.000810667	0.016077474	-0.820159209
ENSG00000118507	protein_coding	AKAP7	6	0.585039742	4.110310446	3.435068651	0.000814105	0.016104597	-0.824182265
ENSG00000225611	lncRNA	LINC02158	3	-0.712030987	0.771846788	-3.435003344	0.000814284	0.016104597	-0.685126164
ENSG00000152784	protein_coding	PRDM8	4	-0.367593936	4.644993467	-3.434177588	0.000816544	0.016111913	-0.899295974
ENSG00000197483	protein_coding	ZNF628	19	-0.271235593	4.11729066	-3.43404622	0.000816904	0.016111913	-0.847068693
ENSG00000185897	protein_coding	FFAR3	19	1.668051638	-0.043113928	3.431519115	0.000823861	0.016226767	-0.95998782
ENSG00000235621	lncRNA	LINC00494	20	-0.762717356	1.852691719	-3.431056723	0.000825139	0.016229631	-0.678258286
ENSG00000100908	protein_coding	EMC9	14	0.605253576	1.559237515	3.428787396	0.000831443	0.016331182	-0.684804018
ENSG00000206199	protein_coding	ANKUB1	3	-0.938719484	0.351800383	-3.428172449	0.000833159	0.016342468	-0.718649151
ENSG00000204713	protein_coding	TRIM27	6	-0.236746275	4.998427095	-3.427349456	0.000835461	0.016365197	-0.943380944
ENSG00000165682	protein_coding	CLEC1B	12	1.03413932	1.494855005	3.425055756	0.000841907	0.016468938	-0.698862789
ENSG00000198771	protein_coding	RCSD1	1	-0.187773573	8.560625684	-3.422068401	0.000850373	0.016596348	-0.851303114
ENSG00000111912	protein_coding	NCOA7	6	0.457958155	5.579093875	3.421940016	0.000850738	0.016596348	-0.971517482
ENSG00000173801	protein_coding	JUP	17	0.990807557	5.408393604	3.420780635	0.000854046	0.01663822	-0.939219921
ENSG00000140464	protein_coding	PML	15	0.697173958	7.866690029	3.419986911	0.000856318	0.016659814	-0.911698371
ENSG00000134152	protein_coding	KATNBL1	15	-0.413627498	5.657781184	-3.418590331	0.00086033	0.016694709	-0.992230887
ENSG00000100479	protein_coding	POLE2	14	0.747112396	2.463103805	3.418518103	0.000860538	0.016694709	-0.71880137
ENSG00000264204	unprocessed_pseudogene	AGAP7P	10	-0.982371563	3.15002225	-3.4181076	0.00086172	0.016694709	-0.824536499
ENSG00000114480	protein_coding	GBE1	3	-0.308116185	4.379436496	-3.417741697	0.000862776	0.016694709	-0.929132003
ENSG00000135074	protein_coding	ADAM19	5	-0.406543598	8.041179242	-3.416694851	0.000865802	0.01672805	-0.893856325
ENSG00000237892	lncRNA	KLF7-IT1	2	-0.419301366	2.756642093	-3.416338244	0.000866835	0.01672805	-0.778236705
ENSG00000165733	protein_coding	BMS1	10	0.266665009	4.954331676	3.415153489	0.000870276	0.016746443	-0.961771202
ENSG00000099875	protein_coding	MKNK2	19	-0.360299293	9.196308878	-3.415066424	0.000870529	0.016746443	-0.82982507
ENSG00000106714	protein_coding	CNTNAP3	9	-1.12165863	5.168190254	-3.41480287	0.000871297	0.016746443	-0.990734804
ENSG00000259642	lncRNA	ST20-AS1	15	-0.520847308	3.22378061	-3.414218401	0.000873001	0.016756703	-0.831719675
ENSG00000143546	protein_coding	S100A8	1	0.92649997	8.521400874	3.413748235	0.000874374	0.016760592	-0.889429301
ENSG00000012048	protein_coding	BRCA1	17	0.41080581	4.099032339	3.412013777	0.000879457	0.016802814	-0.893619608
ENSG00000184207	protein_coding	PGP	16	-0.343512446	4.564942276	-3.411926519	0.000879713	0.016802814	-0.95107657
ENSG00000117395	protein_coding	EBNA1BP2	1	0.461649309	3.441446115	3.411604916	0.000880659	0.016802814	-0.819505006
ENSG00000253372	lncRNA	AC016405.1	8	-0.289091014	3.998528113	-3.411397179	0.000881271	0.016802814	-0.899308238
ENSG00000227057	protein_coding	WDR46	6	0.254548171	4.479771276	3.410976555	0.00088251	0.016804067	-0.940641816
ENSG00000168394	protein_coding	TAP1	6	0.590710281	8.129256753	3.407954429	0.000891462	0.016951979	-0.929739688
ENSG00000108384	protein_coding	RAD51C	17	0.368183084	2.74668709	3.407157555	0.000893836	0.016964882	-0.782499109
ENSG00000168615	protein_coding	ADAM9	8	0.357057854	4.258397121	3.406931883	0.00089451	0.016964882	-0.934792571
ENSG00000116191	protein_coding	RALGPS2	1	-0.421535448	5.542057131	-3.405675	0.00089827	0.017000022	-1.028364189
ENSG00000178035	protein_coding	IMPDH2	3	-0.235722196	5.046668346	-3.405513859	0.000898753	0.017000022	-1.006118207
ENSG00000213937	protein_coding	CLDN9	16	-0.600680976	2.849396679	-3.404764676	0.000901002	0.017000022	-0.813450586
ENSG00000134463	protein_coding	ECHDC3	10	-0.614208569	2.407766359	-3.404728379	0.000901112	0.017000022	-0.785330423
ENSG00000092439	protein_coding	TRPM7	15	0.207857117	6.518963647	3.403027803	0.000906238	0.017056674	-1.031313542
ENSG00000136874	protein_coding	STX17	9	0.275601907	5.735237197	3.402799258	0.000906929	0.017056674	-1.037330354
ENSG00000145675	protein_coding	PIK3R1	5	0.196526459	7.037857623	3.402548332	0.000907688	0.017056674	-1.007903124
ENSG00000152270	protein_coding	PDE3B	11	-0.32093533	7.885449207	-3.400550947	0.000913753	0.017148138	-0.957929177
ENSG00000078114	protein_coding	NEBL	10	-2.202478934	-0.504728613	-3.399773483	0.000916124	0.01717013	-0.940008512
ENSG00000166226	protein_coding	CCT2	12	0.475200197	4.789692108	3.398839083	0.000918981	0.017201166	-0.989711373
ENSG00000198625	protein_coding	MDM4	1	-0.152030417	8.327616704	-3.393298853	0.000936095	0.017491095	-0.955555748
ENSG00000206965	snRNA	RNU6-5P	2	-0.451877225	3.272937274	-3.393036062	0.000936914	0.017491095	-0.902240536
ENSG00000279981	TEC	AC018445.4	18	-0.311635541	3.065987577	-3.392227599	0.000939438	0.01750492	-0.864654644
ENSG00000144354	protein_coding	CDCA7	2	0.782253142	1.265442663	3.391897337	0.000940471	0.01750492	-0.834536821
ENSG00000054282	protein_coding	SDCCAG8	1	0.330062116	3.904433303	3.391558289	0.000941533	0.01750492	-0.939026197
ENSG00000182158	protein_coding	CREB3L2	7	0.261142507	6.165846939	3.391235499	0.000942544	0.01750492	-1.075777359
ENSG00000169398	protein_coding	PTK2	8	0.297667871	4.353185416	3.389504062	0.000947989	0.017583225	-0.99258399
ENSG00000164305	protein_coding	CASP3	4	0.33163018	4.728619887	3.388211539	0.000952072	0.017618624	-1.023590664
ENSG00000053254	protein_coding	FOXN3	14	-0.198996483	7.502470598	-3.387928836	0.000952967	0.017618624	-1.017712974
ENSG00000213149	processed_pseudogene	CNN2P9	6	-0.495178642	1.458571328	-3.387732855	0.000953589	0.017618624	-0.791495915
ENSG00000164136	protein_coding	IL15	4	0.509256646	4.080476959	3.386863422	0.000956349	0.017646851	-0.972002933
ENSG00000124571	protein_coding	XPO5	6	0.243951541	5.301039534	3.38374104	0.000966323	0.017807952	-1.078871354
ENSG00000138760	protein_coding	SCARB2	4	0.465604654	5.886082927	3.383223784	0.000967985	0.017815646	-1.098092911
ENSG00000013374	protein_coding	NUB1	7	0.486350516	6.910987546	3.382625374	0.00096991	0.017828175	-1.076218055
ENSG00000087589	protein_coding	CASS4	20	-0.526157389	6.437496828	-3.38147157	0.000973634	0.01787367	-1.082639328
ENSG00000011426	protein_coding	ANLN	7	0.794204212	1.664010016	3.378188843	0.000984301	0.018015709	-0.832800251
ENSG00000143621	protein_coding	ILF2	1	0.292400958	5.250859491	3.378169249	0.000984365	0.018015709	-1.090385204
ENSG00000183570	protein_coding	PCBP3	21	-0.556378639	2.451162343	-3.377930205	0.000985146	0.018015709	-0.860104919
ENSG00000169762	protein_coding	TAPT1	4	-0.22441154	5.22551865	-3.376581054	0.000989565	0.018058096	-1.10298539
ENSG00000185000	protein_coding	DGAT1	8	-0.299637617	4.824321103	-3.376452823	0.000989986	0.018058096	-1.085751208
ENSG00000104853	protein_coding	CLPTM1	19	-0.179126155	6.174790374	-3.375036901	0.000994645	0.018120009	-1.1219626
ENSG00000196092	protein_coding	PAX5	9	-0.575101809	5.812172285	-3.373415425	0.001000007	0.018194531	-1.127745448
ENSG00000115875	protein_coding	SRSF7	2	0.267753244	5.89723794	3.371543175	0.001006231	0.018284544	-1.135223512
ENSG00000110777	protein_coding	POU2AF1	11	-0.568941434	4.688943877	-3.371060144	0.001007843	0.018290619	-1.076938448
ENSG00000183765	protein_coding	CHEK2	22	0.319225183	2.8872763	3.369163748	0.001014194	0.018382581	-0.904936706
ENSG00000183475	protein_coding	ASB7	15	-0.198276244	5.232549249	-3.367892648	0.001018472	0.018436781	-1.133260373
ENSG00000204673	protein_coding	AKT1S1	19	-0.369651347	5.502945325	-3.366789143	0.001022199	0.018480895	-1.148602364
ENSG00000140853	protein_coding	NLRC5	16	0.380395828	9.487896106	3.366134517	0.001024416	0.01848425	-0.978219255
ENSG00000115507	protein_coding	OTX1	2	-0.889105797	1.128224471	-3.36597234	0.001024966	0.01848425	-0.85466095
ENSG00000111206	protein_coding	FOXM1	12	0.956254957	1.192245483	3.365333823	0.001027135	0.018500051	-0.946556187
ENSG00000228242	lncRNA	AC093495.1	3	-0.606008296	4.567248978	-3.364463633	0.001030096	0.018530088	-1.116592808
ENSG00000183137	protein_coding	CEP57L1	6	0.582773455	2.954996715	3.362819348	0.001035715	0.01860726	-0.928436703
ENSG00000120539	protein_coding	MASTL	10	0.515162451	3.784281896	3.36244863	0.001036985	0.01860726	-1.014044602
ENSG00000168899	protein_coding	VAMP5	2	0.640283321	4.167473068	3.362021683	0.001038451	0.01861023	-1.044549916
ENSG00000122068	protein_coding	FYTTD1	3	0.263535745	5.285540988	3.361218602	0.001041212	0.018629913	-1.146291634
ENSG00000066827	protein_coding	ZFAT	8	-0.20774111	5.337536844	-3.360945925	0.001042151	0.018629913	-1.159112443
ENSG00000141905	protein_coding	NFIC	19	-0.26596225	6.595953275	-3.359953824	0.001045575	0.018667808	-1.150691451
ENSG00000115350	protein_coding	POLE4	2	0.389578529	3.807657778	3.359370166	0.001047594	0.018680564	-1.019393966
ENSG00000123609	protein_coding	NMI	2	0.530703561	5.965088007	3.357314668	0.001054733	0.018784485	-1.176958608
ENSG00000196954	protein_coding	CASP4	11	0.523295999	7.186211577	3.35018965	0.001079836	0.019207667	-1.153428159
ENSG00000278133	lncRNA	AC135050.6	16	-0.288090383	3.16405895	-3.345431262	0.001096911	0.019487184	-1.01694807
ENSG00000086061	protein_coding	DNAJA1	9	0.467897971	5.309014708	3.344985188	0.001098525	0.019491667	-1.192778894
ENSG00000234807	lncRNA	LINC01135	1	-0.378545302	2.268206071	-3.344081353	0.001101801	0.019525604	-0.938271112
ENSG00000139537	protein_coding	CCDC65	12	0.649420907	1.670451785	3.34366453	0.001103315	0.019528266	-0.916481051
ENSG00000185721	protein_coding	DRG1	22	0.257286516	4.186678298	3.340654859	0.001114305	0.019698433	-1.113975313
ENSG00000119013	protein_coding	NDUFB3	2	0.744649713	2.16608489	3.34005764	0.001116498	0.019712862	-0.929015987
ENSG00000183474	protein_coding	GTF2H2C	5	0.459418172	2.231436529	3.337496175	0.001125949	0.01985525	-0.949674384
ENSG00000279884	TEC	AC010894.5	2	-0.493985037	3.476898512	-3.336257229	0.001130547	0.019895463	-1.089845315
ENSG00000124172	protein_coding	ATP5F1E	20	0.523935043	4.590734222	3.336133275	0.001131008	0.019895463	-1.17253735
ENSG00000130816	protein_coding	DNMT1	19	0.273276637	6.999576522	3.335586663	0.001133043	0.019906806	-1.218845343
ENSG00000100519	protein_coding	PSMC6	14	0.332923029	4.748153714	3.334864805	0.001135736	0.019929663	-1.184725831
ENSG00000177700	protein_coding	POLR2L	11	-0.255267739	3.570635805	-3.334194675	0.001138241	0.019949176	-1.094676921
ENSG00000090621	protein_coding	PABPC4	1	-0.239152022	6.414858712	-3.333664473	0.001140227	0.019957444	-1.240122075
ENSG00000099860	protein_coding	GADD45B	19	0.496755408	5.94106931	3.333220228	0.001141893	0.019957444	-1.249711168
ENSG00000272398	protein_coding	CD24	6	-0.653697332	3.485776127	-3.332953629	0.001142894	0.019957444	-1.101523029
ENSG00000170142	protein_coding	UBE2E1	3	0.215947882	4.474388483	3.331923785	0.001146769	0.020000715	-1.179531861
ENSG00000168116	protein_coding	KIAA1586	6	0.497399101	3.899821546	3.331145518	0.001149705	0.020027534	-1.126854008
ENSG00000173786	protein_coding	CNP	17	0.484512006	6.019301246	3.330576653	0.001151856	0.020028892	-1.25776646
ENSG00000132341	protein_coding	RAN	12	0.369353683	5.668286547	3.33021422	0.001153228	0.020028892	-1.250672303
ENSG00000171806	protein_coding	METTL18	1	0.840050172	1.429927737	3.330015953	0.00115398	0.020028892	-0.978815402
ENSG00000108100	protein_coding	CCNY	10	-0.265723249	7.134325727	-3.327787586	0.001162456	0.020138002	-1.215072758
ENSG00000176102	protein_coding	CSTF3	11	0.272530711	3.788686094	3.327496041	0.001163569	0.020138002	-1.116638928
ENSG00000008282	protein_coding	SYPL1	7	-0.254681452	4.253411199	-3.327256208	0.001164485	0.020138002	-1.18033814
ENSG00000163728	protein_coding	TTC14	3	0.28899668	6.203677812	3.326850296	0.001166038	0.020140529	-1.269874082
ENSG00000263366	processed_pseudogene	ABHD17AP5	22	-0.782540723	1.470539993	-3.32561366	0.00117078	0.020198078	-0.965365139
ENSG00000279369	TEC	AC046185.3	17	-0.221275504	6.079404936	-3.322315135	0.001183518	0.020393262	-1.28375258
ENSG00000174442	protein_coding	ZWILCH	15	0.408239532	2.844610109	3.321858493	0.001185292	0.020399275	-1.035210828
ENSG00000130702	protein_coding	LAMA5	20	-0.638027116	3.011640253	-3.320244165	0.001191582	0.0204178	-1.076132593
ENSG00000163938	protein_coding	GNL3	3	0.449332794	4.34039751	3.320073806	0.001192248	0.0204178	-1.177717653
ENSG00000176058	protein_coding	TPRN	9	-0.268206551	3.678023635	-3.320014638	0.001192479	0.0204178	-1.149670422
ENSG00000070444	protein_coding	MNT	17	-0.225071769	6.688200464	-3.319774906	0.001193416	0.0204178	-1.266185621
ENSG00000182240	protein_coding	BACE2	21	-0.516276165	3.341974319	-3.319430173	0.001194766	0.0204178	-1.121369985
ENSG00000226501	processed_pseudogene	USF1P1	21	-0.460651034	1.414096815	-3.318952358	0.001196638	0.0204178	-0.983536179
ENSG00000111653	protein_coding	ING4	12	0.240482371	4.823627353	3.318944487	0.001196669	0.0204178	-1.241680274
ENSG00000158710	protein_coding	TAGLN2	1	-0.493779725	9.340920006	-3.318662326	0.001197776	0.0204178	-1.099427888
ENSG00000287255	lncRNA	AC007877.1	2	-0.867864328	0.975071352	-3.31786717	0.001200901	0.020446725	-0.986833732
ENSG00000180385	transcribed_unprocessed_pseudogene	EMC3-AS1	3	-0.287477214	3.04322553	-3.317052858	0.001204109	0.020476997	-1.081011512
ENSG00000110756	protein_coding	HPS5	11	0.284816597	4.097389612	3.315218656	0.001211364	0.020575942	-1.186176073
ENSG00000109971	protein_coding	HSPA8	11	0.349851547	8.276014471	3.31259238	0.001221823	0.020707804	-1.207591631
ENSG00000153044	protein_coding	CENPH	5	0.734402953	1.358876656	3.312301452	0.001222987	0.020707804	-1.023632981
ENSG00000126858	protein_coding	RHOT1	17	0.287456535	5.696188103	3.312181982	0.001223465	0.020707804	-1.311347012
ENSG00000197385	protein_coding	ZNF860	3	-0.686025993	1.640842973	-3.30981271	0.001232986	0.020844301	-1.013096489
ENSG00000067064	protein_coding	IDI1	10	0.356430886	4.460583489	3.308289356	0.001239144	0.020905077	-1.251518801
ENSG00000155506	protein_coding	LARP1	5	0.245847522	7.832862686	3.308046354	0.001240128	0.020905077	-1.245708424
ENSG00000082293	protein_coding	COL19A1	6	-0.785123718	3.754083254	-3.307841179	0.001240961	0.020905077	-1.193142546
ENSG00000127328	protein_coding	RAB3IP	12	0.330861519	4.450867249	3.306827685	0.001245079	0.020943611	-1.252380838
ENSG00000099910	protein_coding	KLHL22	22	-0.194479945	5.64497687	-3.306558891	0.001246173	0.020943611	-1.3290096
ENSG00000165934	protein_coding	CPSF2	14	0.206040501	5.917484141	3.306147277	0.001247851	0.020947219	-1.332703806
ENSG00000159792	protein_coding	PSKH1	16	-0.183201275	5.704291919	-3.305592963	0.001250114	0.020960627	-1.333237032
ENSG00000196220	protein_coding	SRGAP3	3	-0.529506933	2.904594818	-3.304157694	0.00125599	0.021002146	-1.12055372
ENSG00000197415	protein_coding	VEPH1	3	0.942189632	0.75675304	3.303924406	0.001256947	0.021002146	-1.079589618
ENSG00000118515	protein_coding	SGK1	6	-0.591216228	6.129377967	-3.303914012	0.00125699	0.021002146	-1.331470067
ENSG00000183018	protein_coding	SPNS2	17	-0.676686098	1.372980618	-3.302128733	0.001264341	0.021100342	-1.029973133
ENSG00000184226	protein_coding	PCDH9	13	-0.752038692	3.762652886	-3.30070896	0.001270215	0.021173702	-1.211459302
ENSG00000185905	protein_coding	C16orf54	16	-0.317089352	8.544847277	-3.299264223	0.001276219	0.021249046	-1.212226689
ENSG00000197852	protein_coding	INKA2	1	-0.592337765	7.589058518	-3.298682507	0.001278644	0.021264695	-1.259925708
ENSG00000172159	protein_coding	FRMD3	9	0.760380632	3.724746733	3.295453391	0.001292183	0.021392419	-1.195874364
ENSG00000116962	protein_coding	NID1	1	0.63409133	4.17391903	3.295439189	0.001292243	0.021392419	-1.241948425
ENSG00000186625	protein_coding	KATNA1	6	0.209756068	3.578529616	3.294804114	0.001294922	0.021392419	-1.190819421
ENSG00000223750	unprocessed_pseudogene	SIRPB3P	20	-0.555570294	1.328717515	-3.294613259	0.001295728	0.021392419	-1.050954388
ENSG00000119686	protein_coding	FLVCR2	14	0.457264791	3.690047653	3.294546324	0.00129601	0.021392419	-1.204800156
ENSG00000164054	protein_coding	SHISA5	3	0.587543405	8.705697777	3.294418884	0.001296549	0.021392419	-1.233335152
ENSG00000129084	protein_coding	PSMA1	11	-0.304740899	3.148114289	-3.294363794	0.001296782	0.021392419	-1.164372777
ENSG00000062194	protein_coding	GPBP1	5	0.317615513	6.679984936	3.294004411	0.001298302	0.02139285	-1.352389454
ENSG00000134318	protein_coding	ROCK2	2	0.249948467	5.788562638	3.291100283	0.001310647	0.021554764	-1.375874359
ENSG00000162881	protein_coding	OXER1	2	-0.575578178	3.956472593	-3.290985139	0.001311139	0.021554764	-1.270539318
ENSG00000111602	protein_coding	TIMELESS	12	0.305366877	3.602576367	3.290492324	0.001313246	0.021564637	-1.194335899
ENSG00000161813	protein_coding	LARP4	12	0.290430746	4.941636672	3.289676611	0.001316739	0.021577382	-1.338284119
ENSG00000166446	protein_coding	CDYL2	16	0.289627198	4.293971558	3.289420197	0.001317839	0.021577382	-1.289651756
ENSG00000004660	protein_coding	CAMKK1	17	-0.445450536	4.863031673	-3.289256388	0.001318542	0.021577382	-1.353138222
ENSG00000104218	protein_coding	CSPP1	8	0.346062109	4.00817209	3.28882783	0.001320384	0.021582849	-1.253850843
ENSG00000116668	protein_coding	SWT1	1	0.672813223	5.196654623	3.286558643	0.001330174	0.021718081	-1.365121896
ENSG00000132704	protein_coding	FCRL2	1	-0.614589391	4.28090932	-3.285046502	0.001336735	0.021781228	-1.313443392
ENSG00000113522	protein_coding	RAD50	5	0.313982598	2.904698726	3.284966385	0.001337084	0.021781228	-1.150974924
ENSG00000179630	protein_coding	LACC1	13	0.683249618	0.79009237	3.284616559	0.001338606	0.021781252	-1.14225191
ENSG00000168062	protein_coding	BATF2	11	1.413822267	3.717589564	3.281771155	0.001351051	0.021958797	-1.205359535
ENSG00000146122	protein_coding	DAAM2	6	-1.567879049	1.64332359	-3.281398532	0.001352689	0.021960488	-1.109830161
ENSG00000148200	protein_coding	NR6A1	9	-0.532388672	3.571846494	-3.278536435	0.00136533	0.022140611	-1.278622791
ENSG00000103647	protein_coding	CORO2B	15	-0.881420106	0.774871933	-3.276093181	0.001376208	0.022291773	-1.137787614
ENSG00000222112	misc_RNA	RN7SKP16	1	-0.527118431	3.518123951	-3.275364418	0.001379469	0.022319337	-1.280392499
ENSG00000214029	protein_coding	ZNF891	12	-0.302186234	4.34245553	-3.27046624	0.001401571	0.022651341	-1.354447795
ENSG00000171729	protein_coding	TMEM51	1	1.254692744	0.72540437	3.269577338	0.001405617	0.022691123	-1.282046774
ENSG00000100632	protein_coding	ERH	14	0.49856509	3.054590373	3.268599422	0.001410081	0.022737552	-1.203145849
ENSG00000170855	protein_coding	TRIAP1	12	0.556935406	1.561103073	3.267280376	0.001416123	0.022809296	-1.127421707
ENSG00000196411	protein_coding	EPHB4	7	-0.686579293	5.091706419	-3.26662525	0.001419133	0.022832093	-1.433616404
ENSG00000156011	protein_coding	PSD3	8	0.58229291	1.672881971	3.265621851	0.001423754	0.022855443	-1.131582646
ENSG00000263934	snoRNA	SNORD3A	17	0.887804951	4.588732105	3.265339904	0.001425056	0.022855443	-1.364593352
ENSG00000168538	protein_coding	TRAPPC11	4	0.178882761	5.745244555	3.265164215	0.001425867	0.022855443	-1.452273464
ENSG00000165512	protein_coding	ZNF22	10	0.503875227	3.058869351	3.264925762	0.001426969	0.022855443	-1.217165698
ENSG00000133477	protein_coding	FAM83F	22	-0.834535155	0.436065671	-3.263026076	0.001435776	0.022970806	-1.191886555
ENSG00000072121	protein_coding	ZFYVE26	14	0.283621508	6.901058272	3.262175759	0.001439734	0.023008429	-1.438028724
ENSG00000247317	lncRNA	LY6E-DT	8	1.082911614	1.520883738	3.261631957	0.001442271	0.023023275	-1.160336963
ENSG00000169288	protein_coding	MRPL1	4	0.48737944	2.668075272	3.260011587	0.001449855	0.023118565	-1.187039024
ENSG00000138279	protein_coding	ANXA7	10	-0.164976198	6.128312672	-3.258346302	0.001457688	0.023217609	-1.471919749
ENSG00000172824	protein_coding	CES4A	16	0.361166308	3.091208242	3.257702028	0.001460729	0.023240194	-1.242807718
ENSG00000081665	protein_coding	ZNF506	19	-0.243191308	5.772418942	-3.256684062	0.001465546	0.023288874	-1.47839426
ENSG00000198056	protein_coding	PRIM1	12	0.347063756	2.700649585	3.256368614	0.001467041	0.023288874	-1.205552737
ENSG00000213753	transcribed_processed_pseudogene	CENPBD1P1	19	-0.29835461	4.48259311	-3.25290942	0.001483537	0.023489262	-1.431552444
ENSG00000173349	protein_coding	SFT2D3	2	-0.326399989	3.89380125	-3.252441341	0.001485782	0.023489262	-1.367258982
ENSG00000197467	protein_coding	COL13A1	10	-0.949053472	1.187380202	-3.252210292	0.001486891	0.023489262	-1.169388855
ENSG00000162614	protein_coding	NEXN	1	0.830338404	1.606215315	3.251680832	0.001489437	0.023489262	-1.172127209
ENSG00000100351	protein_coding	GRAP2	22	0.247700437	7.540542134	3.251671302	0.001489482	0.023489262	-1.428906551
ENSG00000149084	protein_coding	HSD17B12	11	-0.289515738	3.265568427	-3.251063856	0.001492408	0.023489262	-1.301123042
ENSG00000111845	protein_coding	PAK1IP1	6	0.507618957	1.553641276	3.250671587	0.0014943	0.023489262	-1.170717052
ENSG00000196535	protein_coding	MYO18A	17	0.263037701	7.693554452	3.250612877	0.001494583	0.023489262	-1.426626919
ENSG00000179295	protein_coding	PTPN11	12	0.1638653	5.955671194	3.250137546	0.001496879	0.023489262	-1.498763636
ENSG00000175470	protein_coding	PPP2R2D	10	-0.204386987	6.240854237	-3.249988485	0.0014976	0.023489262	-1.494290414
ENSG00000069956	protein_coding	MAPK6	15	0.230299717	4.178150832	3.249965853	0.001497709	0.023489262	-1.388035559
ENSG00000111490	protein_coding	TBC1D30	12	-0.435890266	2.676250201	-3.249480173	0.00150006	0.02349127	-1.263518762
ENSG00000131187	protein_coding	F12	5	-0.586114259	1.206825231	-3.249261655	0.001501118	0.02349127	-1.175355268
ENSG00000087338	protein_coding	GMCL1	2	-0.237969061	4.897939037	-3.248817718	0.001503271	0.02349928	-1.46946676
ENSG00000140995	protein_coding	DEF8	16	-0.376265732	7.778953441	-3.247251319	0.001510891	0.023592632	-1.413339776
ENSG00000231047	processed_pseudogene	GCNT1P3	3	-0.543528231	1.540022635	-3.246519203	0.001514464	0.023605474	-1.189465195
ENSG00000199730	misc_RNA	RN7SKP95	15	-0.314152858	2.025336877	-3.24610628	0.001516483	0.023605474	-1.216297399
ENSG00000121413	protein_coding	ZSCAN18	19	-0.387596366	5.547758641	-3.246016332	0.001516923	0.023605474	-1.507044813
ENSG00000242110	protein_coding	AMACR	5	-0.529861305	1.005599451	-3.245733705	0.001518307	0.023605474	-1.19319231
ENSG00000158042	protein_coding	MRPL17	11	0.308650573	3.541704059	3.244338198	0.001525157	0.023676192	-1.326376441
ENSG00000153879	protein_coding	CEBPG	19	0.2855513	4.669656269	3.244133767	0.001526163	0.023676192	-1.450808121
ENSG00000227200	lncRNA	AL162724.1	9	-0.422088552	3.193910573	-3.242232803	0.001535546	0.023795973	-1.331923598
ENSG00000106261	protein_coding	ZKSCAN1	7	0.134712211	6.725348596	3.240913079	0.001542091	0.023871574	-1.505834603
ENSG00000171790	protein_coding	SLFNL1	1	-0.481687826	1.267952388	-3.239776275	0.00154775	0.023933304	-1.203521127
ENSG00000197142	protein_coding	ACSL5	10	0.249306256	5.72287547	3.238228431	0.001555487	0.024014552	-1.530046013
ENSG00000073060	protein_coding	SCARB1	12	-0.366822192	3.886001668	-3.237670042	0.001558287	0.024014552	-1.410967849
ENSG00000072422	protein_coding	RHOBTB1	10	0.746924389	3.234284286	3.237286589	0.001560212	0.024014552	-1.333599067
ENSG00000095585	protein_coding	BLNK	10	-0.420080202	3.810298261	-3.237107373	0.001561113	0.024014552	-1.392171514
ENSG00000005059	protein_coding	MCUB	4	0.232083542	5.297412748	3.237052183	0.00156139	0.024014552	-1.514600293
ENSG00000112855	protein_coding	HARS2	5	0.154148796	4.828236592	3.235428811	0.001569572	0.024114486	-1.494455368
ENSG00000256806	protein_coding	C17orf100	17	-0.481622279	0.962542853	-3.231829061	0.001587857	0.024369266	-1.237525573
ENSG00000145220	protein_coding	LYAR	4	0.331180664	3.499167188	3.23090288	0.001592594	0.024415791	-1.369275015
ENSG00000099998	protein_coding	GGT5	22	-1.121734353	-0.300810731	-3.230120149	0.001596607	0.024430777	-1.328946771
ENSG00000182685	protein_coding	BRICD5	16	-0.417811836	2.921125085	-3.229653249	0.001599005	0.024430777	-1.324922408
ENSG00000095261	protein_coding	PSMD5	9	0.159744406	4.727878577	3.229338777	0.001600623	0.024430777	-1.501505705
ENSG00000136888	protein_coding	ATP6V1G1	9	0.380311164	4.200640608	3.229266784	0.001600993	0.024430777	-1.448086997
ENSG00000096746	protein_coding	HNRNPH3	10	0.29202801	5.505122544	3.22891185	0.001602821	0.024430777	-1.548387589
ENSG00000232303	processed_pseudogene	DFFBP1	9	-0.355063033	2.376752196	-3.228720207	0.001603808	0.024430777	-1.288141519
ENSG00000137101	protein_coding	CD72	9	-0.500837047	4.025223267	-3.228168771	0.001606653	0.024448104	-1.438615774
ENSG00000286288	lncRNA	AL109809.5	20	-0.536039867	4.049155899	-3.227677939	0.001609189	0.024460703	-1.474265766
ENSG00000196581	protein_coding	AJAP1	1	-1.104692799	0.747470784	-3.224244299	0.001627036	0.024705757	-1.250279821
ENSG00000121858	protein_coding	TNFSF10	3	0.733795571	7.349508613	3.221935144	0.001639142	0.024813324	-1.529068269
ENSG00000175711	protein_coding	B3GNTL1	17	-0.47792643	4.516641242	-3.221594573	0.001640934	0.024813324	-1.532045233
ENSG00000136504	protein_coding	KAT7	17	-0.145259641	6.849948196	-3.22152514	0.0016413	0.024813324	-1.551776862
ENSG00000078140	protein_coding	UBE2K	4	0.162643369	5.48947368	3.221411744	0.001641897	0.024813324	-1.572954736
ENSG00000170684	protein_coding	ZNF296	19	-0.30090822	2.685664082	-3.221073675	0.001643679	0.024813324	-1.327800679
ENSG00000180263	protein_coding	FGD6	12	0.437770195	3.898092063	3.220785046	0.001645202	0.024813324	-1.443323522
ENSG00000249850	processed_pseudogene	KRT18P31	5	-0.229073167	4.790555288	-3.220586559	0.00164625	0.024813324	-1.547684037
ENSG00000133561	protein_coding	GIMAP6	7	0.309386187	7.980329292	3.219282629	0.001653151	0.024891132	-1.499661898
ENSG00000068796	protein_coding	KIF2A	5	0.322262451	6.717895091	3.218511513	0.001657244	0.024926557	-1.570611362
ENSG00000130433	protein_coding	CACNG6	19	-0.922504498	0.790485962	-3.217551212	0.001662355	0.024977195	-1.264040338
ENSG00000131504	protein_coding	DIAPH1	5	0.262250145	8.755184545	3.21533325	0.001674216	0.025103663	-1.455008102
ENSG00000092201	protein_coding	SUPT16H	14	0.24511447	5.661217737	3.215321585	0.001674279	0.025103663	-1.593836006
ENSG00000178988	protein_coding	MRFAP1L1	4	0.387111434	4.706804191	3.21438232	0.001679326	0.025152994	-1.533420197
ENSG00000273812	lncRNA	BX640514.2	20	-0.694017248	1.419540439	-3.213544005	0.001683842	0.025194285	-1.270983083
ENSG00000071082	protein_coding	RPL31	2	0.822391747	6.737801024	3.213154433	0.001685944	0.025199414	-1.591417963
ENSG00000172716	protein_coding	SLFN11	17	0.313891014	5.637505786	3.211820663	0.001693162	0.025280898	-1.604316584
ENSG00000075618	protein_coding	FSCN1	7	-0.47216126	2.834399219	-3.210768454	0.001698876	0.025333556	-1.379355936
ENSG00000011260	protein_coding	UTP18	17	0.214946955	4.553706196	3.210520107	0.001700227	0.025333556	-1.540669671
ENSG00000213172	processed_pseudogene	AL031985.1	1	1.092487896	1.012354363	3.210114172	0.001702438	0.025334335	-1.318625705
ENSG00000163918	protein_coding	RFC4	3	0.409044768	2.192239496	3.209586611	0.001705315	0.025334335	-1.297184079
ENSG00000165801	protein_coding	ARHGEF40	14	-0.570194268	7.289020916	-3.209392775	0.001706373	0.025334335	-1.544063159
ENSG00000175970	protein_coding	UNC119B	12	-0.197051908	5.199110337	-3.209212807	0.001707356	0.025334335	-1.601546058
ENSG00000115233	protein_coding	PSMD14	2	0.40440899	3.603419333	3.206448663	0.001722522	0.025515232	-1.435453938
ENSG00000154016	protein_coding	GRAP	17	-0.333519897	5.412874767	-3.206341807	0.001723111	0.025515232	-1.615299328
ENSG00000153898	protein_coding	MCOLN2	1	0.48707593	3.597743215	3.205573676	0.001727349	0.025551565	-1.445569055
ENSG00000153767	protein_coding	GTF2E1	3	0.259107501	4.146532101	3.204540553	0.001733065	0.025609655	-1.516341034
ENSG00000142961	protein_coding	MOB3C	1	0.370062323	6.08457641	3.200933686	0.001753157	0.025879855	-1.64075083
ENSG00000135047	protein_coding	CTSL	9	1.047465255	2.327859044	3.199759386	0.001759746	0.025948786	-1.317843237
ENSG00000002587	protein_coding	HS3ST1	4	-0.709101319	1.084994851	-3.199456023	0.001761451	0.025948786	-1.312407763
ENSG00000250616	lncRNA	AC012645.1	16	-0.705717405	2.715292951	-3.197044205	0.001775067	0.026122491	-1.431022342
ENSG00000047365	protein_coding	ARAP2	4	0.318525443	7.003871483	3.19301954	0.001798006	0.026432907	-1.630611414
ENSG00000181588	protein_coding	MEX3D	19	-0.371954552	2.40010839	-3.191453995	0.001807004	0.026537933	-1.392335491
ENSG00000177600	protein_coding	RPLP2	11	-0.333939045	8.150849108	-3.190407196	0.001813043	0.026585296	-1.553181649
ENSG00000258738	lncRNA	AL121603.2	14	-0.373669075	2.973193586	-3.190251669	0.001813942	0.026585296	-1.466398446
ENSG00000279861	TEC	AC073548.1	19	0.586234565	2.481115222	3.188463754	0.001824305	0.026709846	-1.378209349
ENSG00000238058	lncRNA	AL355574.1	9	-0.313962427	2.096693466	-3.187945919	0.001827317	0.026726615	-1.365589347
ENSG00000270804	transcribed_processed_pseudogene	AC010326.4	19	-0.346145224	3.026126875	-3.186021423	0.001838551	0.026847493	-1.458690549
ENSG00000269858	protein_coding	EGLN2	19	-0.235294051	6.142720304	-3.185888116	0.001839332	0.026847493	-1.682462992
ENSG00000136279	protein_coding	DBNL	7	-0.226545845	9.071944222	-3.18472291	0.001846167	0.026919827	-1.516390084
ENSG00000253924	lncRNA	AC103831.1	8	-0.752344996	1.03181691	-3.183831743	0.001851411	0.026968827	-1.354760643
ENSG00000162909	protein_coding	CAPN2	1	0.299158547	8.035277729	3.183506543	0.001853328	0.026969316	-1.596463966
ENSG00000224451	processed_pseudogene	ATP5PBP1	13	-0.313178138	2.457313089	-3.182454581	0.001859542	0.027012417	-1.426952425
ENSG00000171863	protein_coding	RPS7	2	0.730475431	6.510341513	3.182366537	0.001860063	0.027012417	-1.68763997
ENSG00000198728	protein_coding	LDB1	10	-0.147787703	6.797388472	-3.179208754	0.001878837	0.027257419	-1.677210071
ENSG00000165819	protein_coding	METTL3	14	0.194004404	5.472869622	3.177717603	0.001887764	0.02734418	-1.695910664
ENSG00000165502	protein_coding	RPL36AL	14	0.701812834	3.205012108	3.17755361	0.001888748	0.02734418	-1.468435189
ENSG00000154640	protein_coding	BTG3	21	0.463860292	1.29081582	3.177254114	0.001890547	0.02734418	-1.370888992
ENSG00000286715	lncRNA	AL589863.2	10	0.828779227	1.046200984	3.176308376	0.001896236	0.027398799	-1.400424388
ENSG00000267546	lncRNA	AC015802.4	17	-0.407263053	1.402424423	-3.174923217	0.001904599	0.027491883	-1.37293599
ENSG00000166145	protein_coding	SPINT1	15	-0.439985143	4.409615378	-3.174376699	0.001907907	0.027493965	-1.646131385
ENSG00000134461	protein_coding	ANKRD16	10	-0.326621146	2.940662273	-3.1742652	0.001908583	0.027493965	-1.486082947
ENSG00000085978	protein_coding	ATG16L1	2	0.150206783	4.730752074	3.173393133	0.001913876	0.027526289	-1.663506363
ENSG00000277511	lncRNA	AC116407.2	17	1.316754514	0.147028712	3.173107422	0.001915613	0.027526289	-1.637654721
ENSG00000164056	protein_coding	SPRY1	4	-0.585054074	1.080306047	-3.172669172	0.00191828	0.027526289	-1.382993982
ENSG00000128609	protein_coding	NDUFA5	7	0.463350621	3.721142972	3.17263029	0.001918516	0.027526289	-1.551432761
ENSG00000110330	protein_coding	BIRC2	11	0.391846504	6.553895798	3.171189356	0.001927311	0.027624791	-1.709798137
ENSG00000154188	protein_coding	ANGPT1	8	-0.834837591	1.855395923	-3.170250922	0.001933059	0.027679469	-1.411664289
ENSG00000249456	lncRNA	AL731577.2	10	-0.854870526	2.469320577	-3.169082063	0.00194024	0.027733408	-1.488447748
ENSG00000042445	protein_coding	RETSAT	2	0.204628443	4.710120968	3.169007449	0.001940699	0.027733408	-1.673561309
ENSG00000204252	protein_coding	HLA-DOA	6	-0.674973568	2.450047131	-3.167569473	0.00194957	0.027832399	-1.457686436
ENSG00000171443	protein_coding	ZNF524	19	-0.232688311	4.794151407	-3.165775646	0.001960689	0.027881344	-1.702410826
ENSG00000163904	protein_coding	SENP2	3	0.161260635	5.176397288	3.165622869	0.001961639	0.027881344	-1.71851246
ENSG00000110218	protein_coding	PANX1	11	0.278849776	4.341390061	3.165529674	0.001962218	0.027881344	-1.654579199
ENSG00000145649	protein_coding	GZMA	5	0.683108513	4.070175625	3.165081868	0.001965005	0.027881344	-1.59779053
ENSG00000035664	protein_coding	DAPK2	15	-0.547140433	6.530167086	-3.165003487	0.001965493	0.027881344	-1.719911524
ENSG00000108039	protein_coding	XPNPEP1	10	0.207435719	5.620091331	3.16468818	0.001967458	0.027881344	-1.741591707
ENSG00000135083	protein_coding	CCNJL	5	-0.633594183	6.373466102	-3.16462112	0.001967876	0.027881344	-1.716694811
ENSG00000106588	protein_coding	PSMA2	7	-0.256641181	2.62494634	-3.164082618	0.001971237	0.027881344	-1.480671007
ENSG00000180953	protein_coding	AC015871.1	15	-0.482227333	3.626611385	-3.16394028	0.001972126	0.027881344	-1.615356489
ENSG00000140398	protein_coding	NEIL1	15	-0.454543065	3.671643688	-3.163752097	0.001973303	0.027881344	-1.601776205
ENSG00000138600	protein_coding	SPPL2A	15	0.208561533	5.957380549	3.163573826	0.001974417	0.027881344	-1.750042606
ENSG00000109083	protein_coding	IFT20	17	0.313519768	3.073194911	3.162601763	0.001980507	0.027916096	-1.517522106
ENSG00000246339	lncRNA	EXTL3-AS1	8	-0.515727967	0.840770764	-3.162558581	0.001980778	0.027916096	-1.420569859
ENSG00000102786	protein_coding	INTS6	13	-0.173395702	7.037203957	-3.161790104	0.001985604	0.027932772	-1.710605193
ENSG00000182606	protein_coding	TRAK1	3	-0.174675523	6.679632606	-3.161749093	0.001985862	0.027932772	-1.729496799
ENSG00000156171	protein_coding	DRAM2	1	0.250808401	4.969428983	3.160459418	0.001993988	0.028019548	-1.717965459
ENSG00000204574	protein_coding	ABCF1	6	0.216315403	5.0410692	3.159537393	0.001999817	0.028073899	-1.725162343
ENSG00000163584	protein_coding	RPL22L1	3	0.780909361	1.224393825	3.158407254	0.002006982	0.028146897	-1.430867472
ENSG00000114209	protein_coding	PDCD10	3	0.426557495	5.395134044	3.15674007	0.002017597	0.028268072	-1.755294233
ENSG00000112787	protein_coding	FBRSL1	12	-0.233306876	6.909992278	-3.15578041	0.00202373	0.028318576	-1.738094565
ENSG00000230701	processed_pseudogene	FBXW4P1	22	-0.28011989	3.317371227	-3.15504946	0.002028414	0.028318576	-1.57883138
ENSG00000112033	protein_coding	PPARD	6	-0.200213644	5.777373467	-3.155003045	0.002028711	0.028318576	-1.773950164
ENSG00000106617	protein_coding	PRKAG2	7	0.205835281	6.476171619	3.154651557	0.002030967	0.028318576	-1.76628935
ENSG00000101040	protein_coding	ZMYND8	20	0.191075302	6.902844378	3.154343135	0.002032949	0.028318576	-1.749361508
ENSG00000103657	protein_coding	HERC1	15	0.202159263	8.603505006	3.154324622	0.002033068	0.028318576	-1.639667613
ENSG00000255987	processed_pseudogene	TOMM20P2	17	0.380188398	4.288930865	3.153204885	0.002040277	0.028367975	-1.668801644
ENSG00000121903	protein_coding	ZSCAN20	1	0.303966972	2.228506311	3.153158435	0.002040576	0.028367975	-1.467168401
ENSG00000137996	protein_coding	RTCA	1	0.174792107	4.715868284	3.149670393	0.002063189	0.02864745	-1.730713502
ENSG00000118454	protein_coding	ANKRD13C	1	0.208658665	5.240882977	3.149441495	0.002064681	0.02864745	-1.767452496
ENSG00000182899	protein_coding	RPL35A	3	0.586428017	6.2452459	3.148632923	0.00206996	0.028676493	-1.788355654
ENSG00000239713	protein_coding	APOBEC3G	22	0.354343013	6.37352045	3.148507481	0.00207078	0.028676493	-1.787897237
ENSG00000215302	transcribed_unprocessed_pseudogene	AC127502.1	15	0.568965211	2.504262095	3.147804595	0.00207538	0.02871171	-1.489424537
ENSG00000090861	protein_coding	AARS	16	0.251971216	5.281168286	3.147256128	0.002078977	0.02871171	-1.769549925
ENSG00000012124	protein_coding	CD22	19	-0.577501453	5.756906673	-3.147201031	0.002079338	0.02871171	-1.793063676
ENSG00000111224	protein_coding	PARP11	12	0.419932584	5.076575813	3.145677123	0.002089363	0.028784412	-1.758954703
ENSG00000138798	protein_coding	EGF	4	0.760450263	3.100481363	3.145498595	0.00209054	0.028784412	-1.584325364
ENSG00000198805	protein_coding	PNP	14	0.40720706	5.487526413	3.145484339	0.002090634	0.028784412	-1.792338822
ENSG00000148843	protein_coding	PDCD11	10	0.25305989	5.69200509	3.144809295	0.002095091	0.028818073	-1.797779078
ENSG00000271461	processed_pseudogene	AL109809.4	20	-0.629866746	1.511660218	-3.144450236	0.002097466	0.028823046	-1.466721128
ENSG00000260267	lncRNA	AC026471.1	16	-0.29902267	5.006303823	-3.14399387	0.002100488	0.028836894	-1.777292025
ENSG00000106591	protein_coding	MRPL32	7	0.437406698	2.807106837	3.143254488	0.002105392	0.028876534	-1.533966565
ENSG00000259070	lncRNA	LINC00639	14	-0.857656035	0.797928476	-3.141918089	0.002114282	0.028970727	-1.466902868
ENSG00000215252	protein_coding	GOLGA8B	15	0.499700528	5.169408124	3.141395773	0.002117767	0.028990729	-1.779765038
ENSG00000173575	protein_coding	CHD2	15	0.163516884	8.211985423	3.140717181	0.002122302	0.029025058	-1.703283239
ENSG00000096996	protein_coding	IL12RB1	19	0.27499343	6.05877351	3.137693589	0.002142617	0.029274937	-1.823627864
ENSG00000162591	protein_coding	MEGF6	1	-0.398349242	7.35322993	-3.137253922	0.002145586	0.02928057	-1.765583476
ENSG00000274997	protein_coding	HIST1H2AH	6	0.843392358	3.1550527	3.137027148	0.002147119	0.02928057	-1.540625653
ENSG00000113648	protein_coding	H2AFY	5	-0.212142407	8.659547528	-3.136088726	0.002153473	0.029304973	-1.68244629
ENSG00000198894	protein_coding	CIPC	14	-0.257474663	3.576803388	-3.1358941	0.002154793	0.029304973	-1.663919064
ENSG00000163947	protein_coding	ARHGEF3	3	0.266100066	7.090555008	3.135856525	0.002155048	0.029304973	-1.79201137
ENSG00000008988	protein_coding	RPS20	8	0.664002467	6.513854258	3.134755017	0.002162534	0.029336897	-1.824011512
ENSG00000049249	protein_coding	TNFRSF9	1	-0.635957041	3.251973051	-3.13472953	0.002162708	0.029336897	-1.66546511
ENSG00000287586	lncRNA	Z98886.1	1	-0.89538786	1.868028305	-3.134606938	0.002163542	0.029336897	-1.52411033
ENSG00000157404	protein_coding	KIT	4	-0.576263764	1.100178617	-3.133098723	0.002173836	0.029421481	-1.482703858
ENSG00000177455	protein_coding	CD19	16	-0.533600822	3.965708917	-3.133090843	0.00217389	0.029421481	-1.7078799
ENSG00000059758	protein_coding	CDK17	12	0.303547024	6.984391147	3.132525175	0.002177762	0.029446059	-1.805099409
ENSG00000072571	protein_coding	HMMR	5	1.186809085	0.320115611	3.131660914	0.002183691	0.029498371	-1.672846083
ENSG00000111639	protein_coding	MRPL51	12	0.713495259	2.649409697	3.131347282	0.002185846	0.029499655	-1.529142314
ENSG00000233875	lncRNA	AL592078.1	1	0.575662772	2.874979006	3.128866738	0.002202962	0.02970265	-1.589971503
ENSG00000152620	protein_coding	NADK2	5	0.236517478	3.387275156	3.127984518	0.002209079	0.029757109	-1.647931375
ENSG00000143436	protein_coding	MRPL9	1	0.260473757	3.928039419	3.127343924	0.002213531	0.029789051	-1.708775116
ENSG00000163050	protein_coding	COQ8A	1	-0.268501822	6.225802201	-3.126430009	0.002219897	0.029838741	-1.848941209
ENSG00000055044	protein_coding	NOP58	2	0.350725772	4.9075873	3.126215786	0.002221391	0.029838741	-1.797433827
ENSG00000166411	protein_coding	IDH3A	15	0.236041732	4.571197308	3.125499128	0.002226398	0.029877964	-1.784436189
ENSG00000168405	transcribed_unitary_pseudogene	CMAHP	6	0.261298103	4.828012505	3.124740441	0.002231709	0.029921203	-1.812289498
ENSG00000205837	lncRNA	LINC00487	2	2.680694874	-1.204756501	3.123710013	0.002238942	0.029990096	-2.531947776
ENSG00000131779	protein_coding	PEX11B	1	0.240606182	3.712340406	3.123256367	0.002242133	0.030003009	-1.696419986
ENSG00000197102	protein_coding	DYNC1H1	14	0.290912242	8.658032757	3.12297754	0.002244097	0.030003009	-1.727207101
ENSG00000048052	protein_coding	HDAC9	7	-0.37196068	4.906195997	-3.122007665	0.002250939	0.030066416	-1.837416834
ENSG00000072274	protein_coding	TFRC	3	0.437054719	6.489468952	3.121379267	0.002255383	0.030097694	-1.859900871
ENSG00000121281	protein_coding	ADCY7	16	0.261451327	9.175903579	3.119484308	0.002268832	0.030248979	-1.705364471
ENSG00000111581	protein_coding	NUP107	12	0.296331583	4.66774032	3.118851978	0.002273336	0.030280838	-1.809874718
ENSG00000275437	lncRNA	AL121832.3	20	-0.2849139	2.887787102	-3.118503902	0.002275819	0.030285739	-1.633052217
ENSG00000120278	protein_coding	PLEKHG1	6	-0.522652676	3.94178636	-3.117970734	0.002279628	0.030294809	-1.758238678
ENSG00000233030	lncRNA	AC243772.2	1	0.963048002	2.912650361	3.117816237	0.002280732	0.030294809	-1.594678186
ENSG00000138018	protein_coding	SELENOI	2	0.226807919	4.743360483	3.116791555	0.002288071	0.030364124	-1.819355142
ENSG00000168404	protein_coding	MLKL	16	0.400733483	6.610267365	3.115821798	0.002295037	0.030428364	-1.869369689
ENSG00000106537	protein_coding	TSPAN13	7	-0.520903737	2.420856895	-3.115408701	0.00229801	0.030439599	-1.590710028
ENSG00000267102	transcribed_processed_pseudogene	AC060766.1	17	0.622827448	1.39186866	3.111965228	0.002322934	0.030734307	-1.540537414
ENSG00000278600	lncRNA	AC015871.4	15	-0.39123709	5.398477284	-3.11174286	0.002324552	0.030734307	-1.8923458
ENSG00000116984	protein_coding	MTR	1	0.201561438	6.815084322	3.11130506	0.00232774	0.030748075	-1.876598975
ENSG00000153201	protein_coding	RANBP2	2	0.248842335	7.176446958	3.110244274	0.002335483	0.030800324	-1.858231353
ENSG00000136231	protein_coding	IGF2BP3	7	0.653156676	2.381573059	3.110173916	0.002335998	0.030800324	-1.597146711
ENSG00000174437	protein_coding	ATP2A2	12	0.187828251	6.765275595	3.108959451	0.002344894	0.030889174	-1.883581348
ENSG00000133574	protein_coding	GIMAP4	7	0.404370739	7.770489909	3.107298676	0.00235711	0.031013995	-1.836251286
ENSG00000205913	lncRNA	SRRM2-AS1	16	-0.311229503	2.233655636	-3.107082911	0.002358701	0.031013995	-1.59724423
ENSG00000148481	protein_coding	MINDY3	10	0.280800031	4.852706686	3.106529082	0.00236279	0.031039262	-1.863190802
ENSG00000258810	lncRNA	AL133371.2	14	-0.803193712	0.632736847	-3.105977732	0.002366868	0.031045241	-1.580088924
ENSG00000096872	protein_coding	IFT74	9	0.382206721	2.547151319	3.105881317	0.002367582	0.031045241	-1.613013444
ENSG00000173511	protein_coding	VEGFB	11	-0.277183231	3.701618527	-3.105387503	0.00237124	0.031064768	-1.760943781
ENSG00000115816	protein_coding	CEBPZ	2	0.424641052	4.330178243	3.10474891	0.00237598	0.031098401	-1.798385974
ENSG00000128311	protein_coding	TST	22	-0.434078872	4.249776151	-3.10385742	0.00238261	0.031127142	-1.841046025
ENSG00000168297	protein_coding	PXK	3	-0.253332209	5.691735534	-3.103836143	0.002382769	0.031127142	-1.919453737
ENSG00000131100	protein_coding	ATP6V1E1	22	0.323018005	5.412360289	3.10295388	0.002389348	0.031127142	-1.906638744
ENSG00000166340	protein_coding	TPP1	11	0.273925119	6.56856574	3.102789253	0.002390577	0.031127142	-1.909407687
ENSG00000100596	protein_coding	SPTLC2	14	0.348348145	7.083882809	3.10273716	0.002390966	0.031127142	-1.883970491
ENSG00000009954	protein_coding	BAZ1B	7	0.185217032	6.480697922	3.102703448	0.002391218	0.031127142	-1.915605884
ENSG00000100749	protein_coding	VRK1	14	0.761169201	5.496385671	3.102340058	0.002393935	0.031134202	-1.898867703
ENSG00000107020	protein_coding	PLGRKT	9	0.322904211	2.628517674	3.101621562	0.002399315	0.031175855	-1.639883063
ENSG00000157106	protein_coding	SMG1	16	0.177301612	8.793810049	3.100787453	0.002405575	0.031228853	-1.776751179
ENSG00000280332	TEC	AC020917.4	19	-0.338738193	3.866009935	-3.099683187	0.002413885	0.031308354	-1.805757069
ENSG00000111231	protein_coding	GPN3	12	0.360015229	2.632391721	3.099321755	0.002416611	0.031315343	-1.638517178
ENSG00000180098	protein_coding	TRNAU1AP	1	0.210845463	4.409167348	3.098694879	0.002421346	0.031348324	-1.840559855
ENSG00000197182	lncRNA	MIRLET7BHG	22	-0.274975071	5.868023476	-3.097260173	0.002432214	0.031460584	-1.938471803
ENSG00000196083	protein_coding	IL1RAP	3	-0.566955332	6.359108281	-3.096874324	0.002435144	0.031470062	-1.911077985
ENSG00000166889	protein_coding	PATL1	11	0.352177122	6.318184206	3.095226699	0.002447695	0.031547813	-1.939296713
ENSG00000080819	protein_coding	CPOX	3	0.246542918	3.791446938	3.094950885	0.002449802	0.031547813	-1.788348234
ENSG00000153064	protein_coding	BANK1	4	-0.514732482	5.19820664	-3.09455416	0.002452835	0.031547813	-1.927621042
ENSG00000126005	protein_coding	MMP24OS	20	-0.192279106	5.700884627	-3.094503896	0.00245322	0.031547813	-1.945893076
ENSG00000204634	protein_coding	TBC1D8	2	0.450262921	5.426981825	3.094112381	0.002456217	0.031547813	-1.935842278
ENSG00000223501	protein_coding	VPS52	6	0.176888879	4.904006703	3.094108744	0.002456245	0.031547813	-1.900012781
ENSG00000134001	protein_coding	EIF2S1	14	0.294233883	4.77085886	3.09378239	0.002458746	0.031547813	-1.887990593
ENSG00000047346	protein_coding	FAM214A	15	-0.238371713	6.316058568	-3.093777138	0.002458786	0.031547813	-1.940015204
ENSG00000228486	protein_coding	C2orf92	2	-0.321265647	2.637754534	-3.092871764	0.002465737	0.031608678	-1.67643362
ENSG00000129595	protein_coding	EPB41L4A	5	0.626597213	2.210714765	3.0921586	0.002471226	0.031650697	-1.628693303
ENSG00000276045	protein_coding	ORAI1	12	-0.267737246	4.355624061	-3.091561129	0.002475832	0.031654582	-1.876560354
ENSG00000157693	protein_coding	TMEM268	9	0.499764741	5.386888805	3.091540959	0.002475988	0.031654582	-1.932702475
ENSG00000131495	protein_coding	NDUFA2	5	0.416380361	3.465091012	3.091259491	0.002478161	0.031654582	-1.756706973
ENSG00000168259	protein_coding	DNAJC7	17	0.15743828	6.075977123	3.089717646	0.002490096	0.031754473	-1.960187262
ENSG00000123349	protein_coding	PFDN5	12	0.606172149	6.291074115	3.089676346	0.002490416	0.031754473	-1.954294435
ENSG00000125249	protein_coding	RAP2A	13	0.318088064	5.158596077	3.089107919	0.00249483	0.031782453	-1.941362125
ENSG00000114779	protein_coding	ABHD14B	3	-0.224903614	4.567047032	-3.088332912	0.00250086	0.03182792	-1.902504786
ENSG00000171115	protein_coding	GIMAP8	7	0.367770606	6.58407743	3.087939761	0.002503924	0.03182792	-1.951972556
ENSG00000103160	protein_coding	HSDL1	16	0.179248121	4.04769594	3.087793156	0.002505068	0.03182792	-1.834921558
ENSG00000184497	protein_coding	TMEM255B	13	-0.357204068	2.700422979	-3.08727351	0.002509125	0.031851203	-1.70565393
ENSG00000131848	protein_coding	ZSCAN5A	19	-0.218787493	3.197831643	-3.086095918	0.002518341	0.031923603	-1.756111716
ENSG00000057663	protein_coding	ATG5	6	0.306307832	4.40720087	3.08597524	0.002519287	0.031923603	-1.875678697
ENSG00000143374	protein_coding	TARS2	1	0.254083556	4.31552531	3.085581569	0.002522376	0.031934485	-1.865801087
ENSG00000113732	protein_coding	ATP6V0E1	5	0.368623259	6.205879565	3.085218112	0.002525231	0.031942389	-1.970245477
ENSG00000100523	protein_coding	DDHD1	14	0.198282817	6.482445947	3.084680937	0.002529456	0.031956142	-1.965059361
ENSG00000129460	protein_coding	NGDN	14	0.350105408	3.452951945	3.084411976	0.002531574	0.031956142	-1.763768238
ENSG00000010361	protein_coding	FUZ	19	-0.335795873	4.172647267	-3.084229301	0.002533014	0.031956142	-1.888804874
ENSG00000106348	protein_coding	IMPDH1	7	-0.369297137	7.927351768	-3.083515769	0.002538643	0.031998973	-1.864276704
ENSG00000275373	miRNA	MIR6124	11	-0.586581816	1.650720224	-3.08290618	0.002543462	0.032014712	-1.630488031
ENSG00000142507	protein_coding	PSMB6	17	0.334909777	3.856347186	3.082792249	0.002544364	0.032014712	-1.822100289
ENSG00000135912	protein_coding	TTLL4	2	-0.270875314	5.370414963	-3.080922425	0.002559202	0.032173149	-1.975869255
ENSG00000125107	protein_coding	CNOT1	16	0.186924327	8.20063787	3.080322119	0.002563983	0.032204978	-1.872621452
ENSG00000127603	protein_coding	MACF1	1	0.283278322	9.603037958	3.079895805	0.002567383	0.032219424	-1.788824904
ENSG00000252222	snRNA	RNU7-13P	1	-0.567129337	1.175053491	-3.079491454	0.002570612	0.032231697	-1.624182089
ENSG00000153551	protein_coding	CMTM7	3	-0.18548531	5.774345023	-3.079160261	0.00257326	0.032236664	-1.988772727
ENSG00000272106	lncRNA	AL691432.2	1	-0.319578984	2.40127608	-3.077906655	0.002583304	0.032309279	-1.69915486
ENSG00000118162	protein_coding	KPTN	19	0.530746519	2.641891611	3.077873625	0.002583569	0.032309279	-1.695374093
ENSG00000005471	protein_coding	ABCB4	7	-0.604610644	1.935563817	-3.075720938	0.002600903	0.03249767	-1.657950862
ENSG00000227032	processed_pseudogene	RPS2P36	10	0.489717533	3.269824068	3.075137849	0.002605617	0.032528182	-1.786129359
ENSG00000066279	protein_coding	ASPM	1	0.625201949	2.917210219	3.074524033	0.002610587	0.032561846	-1.721486954
ENSG00000080345	protein_coding	RIF1	2	0.222208788	6.888759624	3.0738718	0.002615879	0.032599448	-1.975855521
ENSG00000270137	lncRNA	AF230666.2	8	-0.384543079	1.42950214	-3.072249599	0.002629082	0.0327355	-1.648858419
ENSG00000245556	lncRNA	SCAMP1-AS1	5	0.337810379	3.804852425	3.071662811	0.002633873	0.032761059	-1.849205455
ENSG00000148498	protein_coding	PARD3	10	0.615615823	2.334815153	3.071438028	0.002635711	0.032761059	-1.706364959
ENSG00000158987	protein_coding	RAPGEF6	5	-0.24453331	4.561748996	-3.070036629	0.002647193	0.032851365	-1.950814342
ENSG00000181634	protein_coding	TNFSF15	9	1.027536441	0.625255277	3.069991419	0.002647564	0.032851365	-1.736199034
ENSG00000108506	protein_coding	INTS2	17	0.236434738	4.611347716	3.068601191	0.002659003	0.032964727	-1.947794637
ENSG00000106868	protein_coding	SUSD1	9	0.292995447	5.651215406	3.067415558	0.002668794	0.033039047	-2.017574879
ENSG00000230751	lncRNA	AC007036.2	7	-0.395796758	1.900362491	-3.067316632	0.002669612	0.033039047	-1.690195727
ENSG00000144741	protein_coding	SLC25A26	3	0.31770655	2.624595502	3.065850411	0.00268177	0.033133539	-1.725313827
ENSG00000170144	protein_coding	HNRNPA3	2	0.201339196	6.89519944	3.065837742	0.002681875	0.033133539	-1.998669264
ENSG00000279447	TEC	AL118508.3	20	-0.787520507	2.050370156	-3.065317303	0.002686203	0.033158399	-1.701748001
ENSG00000166398	protein_coding	KIAA0355	19	-0.179736823	4.993817795	-3.064688133	0.002691444	0.033176199	-1.99809938
ENSG00000213722	protein_coding	DDAH2	6	0.480335918	4.162314883	3.064587978	0.002692279	0.033176199	-1.913197951
ENSG00000258749	lncRNA	AL110504.1	14	-0.404364176	1.171656148	-3.063918069	0.002697871	0.033192416	-1.660108919
ENSG00000071967	protein_coding	CYBRD1	2	-0.469619308	4.793202119	-3.063874973	0.002698231	0.033192416	-2.00136267
ENSG00000154822	protein_coding	PLCL2	3	0.280979032	4.798871418	3.0625028	0.00270972	0.033300505	-1.98945554
ENSG00000164096	protein_coding	C4orf3	4	0.360258675	4.992299643	3.062270599	0.002711669	0.033300505	-1.996171507
ENSG00000092200	protein_coding	RPGRIP1	14	-0.561302934	2.848589268	-3.061757709	0.002715978	0.03332484	-1.794200372
ENSG00000168016	protein_coding	TRANK1	3	0.442008439	9.386137832	3.061438506	0.002718663	0.033329223	-1.849304511
ENSG00000119632	protein_coding	IFI27L2	14	0.628708398	1.534997482	3.061159455	0.002721012	0.033329487	-1.666983851
ENSG00000105186	protein_coding	ANKRD27	19	0.148542632	6.171497402	3.060432497	0.002727141	0.033376006	-2.040784212
ENSG00000276105	misc_RNA	AC021424.3	11	-0.446141754	1.288235843	-3.059830411	0.002732226	0.03340969	-1.671366126
ENSG00000108588	protein_coding	CCDC47	17	0.188060962	4.707732359	3.059048123	0.002738847	0.033462073	-1.9836061
ENSG00000251467	processed_pseudogene	AC020893.2	5	-0.427263126	1.750115658	-3.058143097	0.002746525	0.033527274	-1.708281924
ENSG00000147535	protein_coding	PLPP5	8	-0.360865982	4.370663162	-3.05763633	0.002750833	0.033541045	-1.963737467
ENSG00000267009	lncRNA	AC007780.1	17	-0.283130621	3.386467395	-3.057459472	0.002752338	0.033541045	-1.867927579
ENSG00000170606	protein_coding	HSPA4	5	0.183830607	5.704673958	3.057127004	0.002755169	0.033546995	-2.046638526
ENSG00000125814	protein_coding	NAPB	20	0.17855736	4.429990813	3.055489441	0.002769153	0.033688618	-1.971501591
ENSG00000067365	protein_coding	METTL22	16	-0.152355	5.986849074	-3.054819431	0.002774894	0.033707723	-2.057931098
ENSG00000160183	protein_coding	TMPRSS3	21	0.671461204	1.033945368	3.054432423	0.002778214	0.033707723	-1.696195671
ENSG00000116675	protein_coding	DNAJC6	1	0.698496267	4.597183413	3.054430662	0.002778229	0.033707723	-1.993224438
ENSG00000138376	protein_coding	BARD1	2	0.421500705	4.175195596	3.053971665	0.002782173	0.033707723	-1.937789682
ENSG00000125944	protein_coding	HNRNPR	1	0.25059393	4.952369958	3.053934322	0.002782494	0.033707723	-2.014090975
ENSG00000141098	protein_coding	GFOD2	16	-0.314221828	5.244987531	-3.051544708	0.002803109	0.033928757	-2.05487395
ENSG00000273033	lncRNA	LINC02035	3	-0.318993995	4.562461475	-3.04996268	0.002816835	0.034066097	-2.023630855
ENSG00000267254	lncRNA	ZNF790-AS1	19	-0.354018294	2.631838932	-3.049612523	0.002819881	0.034074161	-1.800656964
ENSG00000084070	protein_coding	SMAP2	1	-0.404027658	9.133694605	-3.048229517	0.002831943	0.03419106	-1.887202519
ENSG00000116525	protein_coding	TRIM62	1	-0.194909056	5.070222668	-3.047419669	0.002839029	0.034247726	-2.050085963
ENSG00000143319	protein_coding	ISG20L2	1	-0.13884404	5.859989274	-3.045827124	0.00285301	0.03438741	-2.083020733
ENSG00000088205	protein_coding	DDX18	2	0.278096098	5.702257665	3.044551165	0.002864257	0.034466815	-2.079835235
ENSG00000169155	protein_coding	ZBTB43	9	0.124210906	5.012114109	3.044359428	0.002865951	0.034466815	-2.05143829
ENSG00000087586	protein_coding	AURKA	20	0.571352611	1.778195967	3.044261202	0.002866819	0.034466815	-1.714227287
ENSG00000161800	protein_coding	RACGAP1	12	0.261379457	3.339428481	3.043833115	0.002870605	0.034474806	-1.867094912
ENSG00000220842	processed_pseudogene	RPL21P16	10	1.056621597	0.968321389	3.043641728	0.002872299	0.034474806	-1.742352536
ENSG00000139921	protein_coding	TMX1	14	0.35398901	4.76467443	3.042741708	0.002880277	0.034517758	-2.027249508
ENSG00000189195	protein_coding	BTBD8	1	0.33997576	2.842573481	3.042694285	0.002880698	0.034517758	-1.819038546
ENSG00000116030	protein_coding	SUMO1	2	0.333690968	4.56488174	3.042129374	0.002885718	0.034542803	-2.013397774
ENSG00000111269	protein_coding	CREBL2	12	0.215483496	5.557746509	3.041916255	0.002887613	0.034542803	-2.087067765
ENSG00000185669	protein_coding	SNAI3	16	-0.263871298	4.652549633	-3.041609064	0.002890348	0.034546652	-2.039694204
ENSG00000276649	lncRNA	AL117335.1	20	-0.439872371	4.524466229	-3.040910285	0.002896577	0.034578386	-2.041393892
ENSG00000164258	protein_coding	NDUFS4	5	0.429220693	2.271171674	3.040769588	0.002897832	0.034578386	-1.76106913
ENSG00000265828	miRNA	MIR3939	6	-1.075747375	1.579000071	-3.040208727	0.002902843	0.034609333	-1.739313274
ENSG00000127564	protein_coding	PKMYT1	16	0.727133612	1.505146831	3.03894606	0.002914153	0.034703305	-1.726867174
ENSG00000262587	transcribed_unprocessed_pseudogene	AC133552.2	16	0.430075589	1.403883854	3.038787918	0.002915572	0.034703305	-1.72352708
ENSG00000223356	lncRNA	AL590666.1	1	-0.387912111	1.625162777	-3.036608531	0.002935197	0.034868824	-1.74040162
ENSG00000092871	protein_coding	RFFL	17	-0.196406059	6.618999076	-3.036599233	0.002935281	0.034868824	-2.086508725
ENSG00000122218	protein_coding	COPA	1	0.16187908	7.5771266	3.036432983	0.002936783	0.034868824	-2.035317878
ENSG00000140379	protein_coding	BCL2A1	15	0.765874304	4.141709341	3.034293735	0.002956176	0.03506999	-1.973169658
ENSG00000051108	protein_coding	HERPUD1	16	-0.178544903	6.450240297	-3.033779877	0.002960851	0.035096382	-2.103004442
ENSG00000142405	protein_coding	NLRP12	19	-0.439862319	7.696009945	-3.033477324	0.002963607	0.035099996	-2.0249885
ENSG00000235313	lncRNA	HM13-IT1	20	-0.32633012	2.300517905	-3.031959291	0.002977472	0.03523506	-1.811962705
ENSG00000042832	protein_coding	TG	8	-0.603953252	3.679782513	-3.031631932	0.00298047	0.03524141	-1.98828278
ENSG00000175866	protein_coding	BAIAP2	17	-0.387359015	4.351799771	-3.031269456	0.002983792	0.035251587	-2.041255717
ENSG00000082397	protein_coding	EPB41L3	18	0.487387701	4.868010083	3.030909753	0.002987093	0.035261487	-2.07512429
ENSG00000112053	protein_coding	SLC26A8	6	0.875217432	3.47958218	3.030219631	0.002993435	0.035307241	-1.911086797
ENSG00000120685	protein_coding	PROSER1	13	0.186996014	5.392087593	3.029758438	0.00299768	0.035317376	-2.111486275
ENSG00000116459	protein_coding	ATP5PB	1	0.401943795	5.174455208	3.029373496	0.003001227	0.035317376	-2.094436967
ENSG00000196358	protein_coding	NTNG2	9	0.721475117	7.661353485	3.029322935	0.003001693	0.035317376	-2.054353496
ENSG00000115446	protein_coding	UNC50	2	0.144267688	4.496346043	3.028011578	0.003013809	0.035430191	-2.050977127
ENSG00000131471	protein_coding	AOC3	17	-0.622451767	3.689941692	-3.027696309	0.003016728	0.035430191	-1.997343557
ENSG00000113387	protein_coding	SUB1	5	0.28939719	5.721554738	3.02748304	0.003018705	0.035430191	-2.127261195
ENSG00000172985	protein_coding	SH3RF3	2	-0.531578923	4.604204787	-3.026706116	0.003025915	0.035460773	-2.075523781
ENSG00000136942	protein_coding	RPL35	9	0.606053174	6.486059741	3.026668611	0.003026263	0.035460773	-2.128102637
ENSG00000142676	protein_coding	RPL11	1	0.538781761	5.624806807	3.024324155	0.003048119	0.03568767	-2.128794784
ENSG00000180992	protein_coding	MRPL14	6	0.300322703	3.086777796	3.023163444	0.003058994	0.035785729	-1.899641137
ENSG00000119669	protein_coding	IRF2BPL	14	-0.411783461	7.199461297	-3.021856514	0.003071281	0.035854932	-2.085944639
ENSG00000122952	protein_coding	ZWINT	10	0.807946227	0.617504672	3.021696499	0.003072789	0.035854932	-1.870827326
ENSG00000174720	protein_coding	LARP7	4	0.469067454	4.192528392	3.021604574	0.003073655	0.035854932	-2.013998954
ENSG00000169972	protein_coding	PUSL1	1	-0.244328763	3.803696787	-3.021338138	0.003076167	0.035854932	-2.004573106
ENSG00000119729	protein_coding	RHOQ	2	-0.258247313	6.426934941	-3.021204366	0.003077429	0.035854932	-2.132855562
ENSG00000261229	lncRNA	AC021483.2	15	-0.47627015	1.763347927	-3.019644374	0.003092183	0.035995081	-1.801067562
ENSG00000167085	protein_coding	PHB	17	0.286842272	5.100928816	3.019401452	0.003094486	0.035995081	-2.119033682
ENSG00000174953	protein_coding	DHX36	3	0.241775115	5.302736392	3.017467357	0.003112881	0.036179657	-2.139520723
ENSG00000137876	protein_coding	RSL24D1	15	0.597381527	4.545199877	3.01673613	0.003119861	0.036231383	-2.061983956
ENSG00000112182	protein_coding	BACH2	6	-0.418408253	6.003451052	-3.015257246	0.003134024	0.036326319	-2.166087425
ENSG00000065060	protein_coding	UHRF1BP1	6	0.290502343	5.11925833	3.015116263	0.003135377	0.036326319	-2.138985083
ENSG00000198690	protein_coding	FAN1	15	0.324954993	3.518080114	3.015088151	0.003135647	0.036326319	-1.967689682
ENSG00000185880	protein_coding	TRIM69	15	0.525195132	3.647364224	3.01454082	0.003140906	0.036357829	-1.977140782
ENSG00000146376	protein_coding	ARHGAP18	6	0.386133112	4.541594686	3.01380459	0.003147993	0.03641043	-2.099593038
ENSG00000172586	protein_coding	CHCHD1	10	0.443699016	1.486301754	3.012433071	0.003161235	0.036506936	-1.789891472
ENSG00000064102	protein_coding	INTS13	12	0.254250657	3.706633738	3.012155187	0.003163924	0.036506936	-1.998092438
ENSG00000278463	protein_coding	HIST1H2AB	6	0.881086639	2.638240198	3.012082061	0.003164632	0.036506936	-1.826738109
ENSG00000173418	protein_coding	NAA20	20	0.244788673	3.721772726	3.011885563	0.003166535	0.036506936	-1.998527227
ENSG00000287926	lncRNA	AC113208.5	15	-0.636254595	4.638874478	-3.009167924	0.003192966	0.036743801	-2.143151874
ENSG00000266256	lncRNA	LINC00683	18	-1.060674897	1.134673234	-3.009043668	0.003194179	0.036743801	-1.797910032
ENSG00000197122	protein_coding	SRC	20	0.419558849	5.70912634	3.008950453	0.00319509	0.036743801	-2.179260393
ENSG00000134802	protein_coding	SLC43A3	11	0.301945532	3.81267341	3.00784776	0.003205879	0.036743801	-2.027661332
ENSG00000150779	protein_coding	TIMM8B	11	0.53110324	2.645546033	3.007729529	0.003207037	0.036743801	-1.872892132
ENSG00000165886	protein_coding	UBTD1	10	-0.440995341	3.99941164	-3.007728945	0.003207043	0.036743801	-2.083146393
ENSG00000011007	protein_coding	ELOA	1	0.15797729	5.126000912	3.007676032	0.003207562	0.036743801	-2.162544742
ENSG00000270882	protein_coding	HIST2H4A	1	0.642444235	1.205026634	3.007671232	0.003207609	0.036743801	-1.805786093
ENSG00000168887	protein_coding	C2orf68	2	-0.132740249	6.433325284	-3.00727219	0.003211523	0.036756395	-2.178223209
ENSG00000143434	protein_coding	SEMA6C	1	-0.396307533	2.814531304	-3.007036024	0.003213842	0.036756395	-1.929366873
ENSG00000116396	protein_coding	KCNC4	1	-0.297975641	4.957023297	-3.005924602	0.003224776	0.036852004	-2.160686381
ENSG00000183486	protein_coding	MX2	21	0.60562559	9.141444656	3.004038605	0.003243407	0.037035365	-2.020839157
ENSG00000104870	protein_coding	FCGRT	19	-0.352968256	8.234945591	-3.0018703	0.00326495	0.037238587	-2.073146102
ENSG00000128973	protein_coding	CLN6	15	-0.279925632	4.212919147	-3.001724283	0.003266406	0.037238587	-2.10962046
ENSG00000272037	lncRNA	AP002907.1	8	-0.449161599	1.794284934	-2.999800041	0.003285643	0.0374186	-1.858623685
ENSG00000063177	protein_coding	RPL18	19	-0.268143224	8.481982478	-2.99962255	0.003287422	0.0374186	-2.068038325
ENSG00000121892	protein_coding	PDS5A	4	0.188182195	6.959934772	2.998698591	0.003296701	0.037471128	-2.180267835
ENSG00000229106	processed_pseudogene	BTBD6P1	1	-0.499199751	2.900911049	-2.998641903	0.003297271	0.037471128	-1.966263438
ENSG00000167286	protein_coding	CD3D	11	0.379534427	5.142888228	2.996498816	0.003318889	0.037686887	-2.178138138
ENSG00000005187	protein_coding	ACSM3	16	-0.502480395	2.775379581	-2.995393088	0.003330093	0.03777768	-1.984059463
ENSG00000177119	protein_coding	ANO6	12	0.315395704	6.437841975	2.994783785	0.003336282	0.03777768	-2.21082053
ENSG00000166963	protein_coding	MAP1A	15	0.626540397	3.640228584	2.994669491	0.003337445	0.03777768	-2.056491924
ENSG00000107897	protein_coding	ACBD5	10	0.161635014	5.091787843	2.994417456	0.003340009	0.03777768	-2.195347048
ENSG00000089685	protein_coding	BIRC5	17	1.079829994	0.709163037	2.994232265	0.003341894	0.03777768	-1.950345615
ENSG00000115232	protein_coding	ITGA4	2	0.226466946	8.535700623	2.994151733	0.003342714	0.03777768	-2.089214554
ENSG00000112306	protein_coding	RPS12	6	0.559998425	6.429982183	2.9935305	0.003349046	0.037819398	-2.215801576
ENSG00000140319	protein_coding	SRP14	15	0.439668926	4.162773832	2.992691618	0.003357615	0.037884417	-2.10349612
ENSG00000213085	protein_coding	CFAP45	1	-0.655118746	2.236828324	-2.992449141	0.003360096	0.037884417	-1.93796319
ENSG00000000419	protein_coding	DPM1	20	0.283603473	3.931595182	2.99204578	0.003364226	0.037901139	-2.078984606
ENSG00000106028	protein_coding	SSBP1	7	0.284522661	3.366243224	2.990247896	0.003382692	0.0380757	-2.017097221
ENSG00000119866	protein_coding	BCL11A	2	-0.33650816	6.292568239	-2.990020047	0.003385038	0.0380757	-2.226900591
ENSG00000186185	protein_coding	KIF18B	17	0.801233876	1.25851297	2.988891219	0.003396688	0.038176743	-1.857704676
ENSG00000230124	protein_coding	ACBD6	1	-0.186316938	5.436630263	-2.98850694	0.003400662	0.038191432	-2.2318614
ENSG00000131966	protein_coding	ACTR10	14	0.216110035	4.630977206	2.987734022	0.003408668	0.038243515	-2.178251052
ENSG00000170242	protein_coding	USP47	11	0.254106096	5.942017603	2.987543802	0.003410641	0.038243515	-2.242827636
ENSG00000079785	protein_coding	DDX1	2	0.290025245	4.668339017	2.986703935	0.003419365	0.038311337	-2.173191014
ENSG00000075415	protein_coding	SLC25A3	12	-0.151892113	6.849976436	-2.986246905	0.003424121	0.038334629	-2.215039489
ENSG00000235859	processed_pseudogene	AC006978.1	7	0.208484613	3.853185356	2.985713646	0.003429678	0.038366844	-2.104879485
ENSG00000233306	TR_V_gene	TRGV2	7	1.168839873	0.147629661	2.984600336	0.003441306	0.038433192	-1.970151237
ENSG00000130313	protein_coding	PGLS	19	-0.260934297	6.279804026	-2.984380121	0.003443611	0.038433192	-2.243394189
ENSG00000169439	protein_coding	SDC2	8	-1.050766562	0.522044317	-2.984247063	0.003445004	0.038433192	-1.876003096
ENSG00000144043	protein_coding	TEX261	2	-0.149964109	5.08716888	-2.984118993	0.003446345	0.038433192	-2.227627684
ENSG00000255717	lncRNA	SNHG1	11	0.352353301	3.831905759	2.983293455	0.003455003	0.038499758	-2.0826614
ENSG00000129515	protein_coding	SNX6	14	0.306560051	5.730953943	2.982736258	0.003460858	0.038535011	-2.253186543
ENSG00000078304	protein_coding	PPP2R5C	14	0.158684643	8.202930895	2.982420118	0.003464184	0.038542074	-2.141053448
ENSG00000060069	protein_coding	CTDP1	18	-0.222808934	6.61798654	-2.98180569	0.003470656	0.038584107	-2.237462984
ENSG00000263482	unprocessed_pseudogene	ANTXRLP1	10	-0.431987874	4.541486561	-2.98096334	0.003479548	0.038612033	-2.189284131
ENSG00000137574	protein_coding	TGS1	8	0.226785442	4.71706054	2.980901853	0.003480198	0.038612033	-2.196508638
ENSG00000183735	protein_coding	TBK1	12	0.25748361	5.141784438	2.980801573	0.003481258	0.038612033	-2.231232943
ENSG00000213600	lncRNA	U73169.1	3	-0.285065467	4.335306803	-2.98018885	0.003487742	0.038654008	-2.180897708
ENSG00000122376	protein_coding	SHLD2	10	0.298212902	4.227466634	2.979472298	0.003495339	0.038708241	-2.148236606
ENSG00000186141	protein_coding	POLR3C	1	0.178304029	4.985656357	2.979013944	0.003500206	0.038732188	-2.227919496
ENSG00000173163	protein_coding	COMMD1	2	0.217190255	3.272378114	2.978204304	0.003508819	0.038797514	-2.042956929
ENSG00000196850	protein_coding	PPTC7	12	-0.236399745	6.582550457	-2.977868988	0.003512392	0.038807053	-2.244835985
ENSG00000260228	lncRNA	AC009119.1	16	-0.525239304	1.83662291	-2.977256833	0.003518923	0.038828181	-1.918209232
ENSG00000283399	unprocessed_pseudogene	AC004381.3	16	-0.680939746	1.129488491	-2.977181518	0.003519728	0.038828181	-1.880225588
ENSG00000236670	processed_pseudogene	KRT18P5	22	-0.357432706	1.715094419	-2.976420588	0.003527863	0.038887972	-1.897180795
ENSG00000276644	protein_coding	DACH1	13	-0.48753529	2.412832161	-2.975652566	0.003536093	0.038948701	-1.98789648
ENSG00000227345	protein_coding	PARG	10	0.22531276	5.235960973	2.973928073	0.003554635	0.039122841	-2.254575735
ENSG00000167302	protein_coding	TEPSIN	17	-0.246893333	6.471364591	-2.973034714	0.003564276	0.039178868	-2.26998277
ENSG00000111790	protein_coding	FGFR1OP2	12	0.362980598	6.158682465	2.9729494	0.003565198	0.039178868	-2.280642628
ENSG00000152518	protein_coding	ZFP36L2	2	-0.217758346	9.237977031	-2.972328655	0.003571912	0.03921581	-2.090979604
ENSG00000129465	protein_coding	RIPK3	14	0.29508173	3.492790202	2.972132474	0.003574037	0.03921581	-2.094686519
ENSG00000110514	protein_coding	MADD	11	0.217019023	7.224931245	2.969980358	0.003597419	0.03944215	-2.243743396
ENSG00000235530	lncRNA	AC087294.1	17	-0.285384514	3.035658218	-2.969314035	0.003604687	0.03947705	-2.049183532
ENSG00000196781	protein_coding	TLE1	9	-0.400795308	4.541995043	-2.969057891	0.003607485	0.03947705	-2.220692936
ENSG00000143344	protein_coding	RGL1	1	0.696250599	2.883692301	2.968924961	0.003608938	0.03947705	-2.001028609
ENSG00000283384	lncRNA	AL138694.1	13	1.267168963	0.662130591	2.96867867	0.00361163	0.03947705	-1.917604958
ENSG00000007341	protein_coding	ST7L	1	0.200609584	3.82840894	2.967208216	0.003627746	0.039622957	-2.136560663
ENSG00000126787	protein_coding	DLGAP5	14	0.946469243	1.417359752	2.964768987	0.003654625	0.039873201	-1.911569618
ENSG00000143183	protein_coding	TMCO1	1	0.388486564	4.415352125	2.964420901	0.003658476	0.039873201	-2.206684665
ENSG00000152193	protein_coding	OBI1	13	0.405171336	3.65267493	2.964372531	0.003659011	0.039873201	-2.117566856
ENSG00000168026	protein_coding	TTC21A	3	0.858050078	3.961257805	2.964006081	0.00366307	0.039887071	-2.13916453
ENSG00000137842	protein_coding	TMEM62	15	0.346878911	4.433501805	2.963421001	0.003669558	0.039927359	-2.216024281
ENSG00000188290	protein_coding	HES4	1	1.374253767	3.246200224	2.962463083	0.003680204	0.040012788	-2.02190781
ENSG00000183655	protein_coding	KLHL25	15	-0.279624232	3.518326875	-2.961994248	0.003685425	0.040039148	-2.12546793
ENSG00000119638	protein_coding	NEK9	14	0.131259173	6.9090985	2.961699373	0.003688712	0.040044477	-2.283966182
ENSG00000273272	lncRNA	U62317.4	22	0.774631828	2.511665516	2.961166325	0.003694661	0.040068168	-1.981373032
ENSG00000168502	protein_coding	MTCL1	18	-0.524279813	1.165219446	-2.960900439	0.003697631	0.040068168	-1.91855003
ENSG00000238227	protein_coding	TMEM250	9	-0.220561013	6.374991214	-2.960564012	0.003701393	0.040068168	-2.305219575
ENSG00000178726	protein_coding	THBD	20	-0.639144595	5.322438378	-2.960310443	0.003704231	0.040068168	-2.308534397
ENSG00000263766	lncRNA	AC025682.1	17	0.469032895	3.389382093	2.960252002	0.003704885	0.040068168	-2.105359268
ENSG00000136518	protein_coding	ACTL6A	3	0.249512638	3.41281155	2.959796512	0.003709989	0.040076535	-2.107701373
ENSG00000197892	protein_coding	KIF13B	8	0.229782185	6.406588698	2.959683435	0.003711257	0.040076535	-2.312529735
ENSG00000165480	protein_coding	SKA3	13	0.76487425	2.080096041	2.958876999	0.003720311	0.040115797	-1.953314214
ENSG00000152127	protein_coding	MGAT5	2	-0.202851635	6.766873869	-2.958860543	0.003720496	0.040115797	-2.291696705
ENSG00000136238	protein_coding	RAC1	7	-0.234916779	7.037149337	-2.958282713	0.003726996	0.04013094	-2.274187062
ENSG00000100410	protein_coding	PHF5A	22	0.312501916	3.157711065	2.958237468	0.003727505	0.04013094	-2.078634797
ENSG00000111731	protein_coding	C2CD5	12	0.185446521	6.145735567	2.957386803	0.003737095	0.040203956	-2.324810001
ENSG00000103723	protein_coding	AP3B2	15	1.047145922	0.213278146	2.956647144	0.003745452	0.040263608	-2.011699614
ENSG00000254709	protein_coding	IGLL5	22	-0.823651543	1.791622503	-2.955766159	0.003755428	0.040314088	-1.940202276
ENSG00000128383	protein_coding	APOBEC3A	22	0.584745822	7.267750115	2.955735231	0.003755779	0.040314088	-2.279792071
ENSG00000198246	protein_coding	SLC29A3	10	-0.257541543	3.305226717	-2.954525481	0.003769518	0.040382643	-2.129405489
ENSG00000283994	lncRNA	AC092652.3	2	-0.374141376	3.309762516	-2.954502325	0.003769782	0.040382643	-2.146688795
ENSG00000171853	protein_coding	TRAPPC12	2	-0.244958246	6.704724081	-2.954274006	0.00377238	0.040382643	-2.307630607
ENSG00000124795	protein_coding	DEK	6	0.310080224	6.093866842	2.954180387	0.003773446	0.040382643	-2.333617901
ENSG00000118680	protein_coding	MYL12B	18	0.389205814	6.16494789	2.953774604	0.00377807	0.040401927	-2.333233957
ENSG00000105520	protein_coding	PLPPR2	19	-0.44393083	6.381065183	-2.95315864	0.003785098	0.040446878	-2.321315617
ENSG00000204231	protein_coding	RXRB	6	-0.182665675	5.128401253	-2.951272852	0.00380669	0.04064558	-2.320589707
ENSG00000269837	transcribed_processed_pseudogene	IPO5P1	19	-0.334692761	2.786265584	-2.951039467	0.00380937	0.04064558	-2.070209643
ENSG00000223960	lncRNA	CHROMR	2	0.50178504	4.230854793	2.949666754	0.003825169	0.040783761	-2.212579202
ENSG00000127314	protein_coding	RAP1B	12	0.201576582	7.338396604	2.949129762	0.003831365	0.040819435	-2.290927349
ENSG00000129749	protein_coding	CHRNA10	11	-0.334207924	2.828184649	-2.948289225	0.003841083	0.040892546	-2.097369657
ENSG00000145687	protein_coding	SSBP2	5	-0.221755176	5.249367133	-2.947432829	0.003851008	0.040967746	-2.337237517
ENSG00000270210	lncRNA	AC104695.3	2	-0.552561257	0.798401862	-2.946645259	0.003860156	0.04103162	-1.951743865
ENSG00000100889	protein_coding	PCK2	14	0.315808707	3.97187264	2.946422819	0.003862743	0.04103162	-2.213390846
ENSG00000179044	protein_coding	EXOC3L1	16	1.577805809	2.177088264	2.945527033	0.003873179	0.041111972	-1.971147043
ENSG00000256356	processed_pseudogene	HSPA8P5	12	0.979077459	0.184208691	2.943355009	0.00389859	0.041351046	-2.161494021
ENSG00000076382	protein_coding	SPAG5	17	0.476748467	1.560242896	2.942751615	0.003905677	0.041395546	-1.962000107
ENSG00000121766	protein_coding	ZCCHC17	1	0.301258138	3.707636379	2.942036465	0.003914091	0.041454044	-2.186706312
ENSG00000232528	transcribed_unitary_pseudogene	AL109809.1	20	-0.532411321	3.365775593	-2.939250372	0.003947031	0.041772011	-2.206284881
ENSG00000137309	protein_coding	HMGA1	6	-0.245373626	6.036641641	-2.938758202	0.003952876	0.041798591	-2.375591809
ENSG00000166797	protein_coding	CIAO2A	15	0.321615786	3.933174874	2.938547531	0.00395538	0.041798591	-2.222409284
ENSG00000267002	lncRNA	AC060780.1	17	-0.200589459	3.99083545	-2.937691386	0.003965573	0.041860744	-2.251514834
ENSG00000145386	protein_coding	CCNA2	4	0.659023955	1.398677138	2.937211024	0.003971303	0.041860744	-1.975758948
ENSG00000205038	protein_coding	PKHD1L1	8	0.676421531	3.189979566	2.937040272	0.003973341	0.041860744	-2.160101328
ENSG00000155629	protein_coding	PIK3AP1	10	0.495616245	8.376184885	2.936925782	0.003974709	0.041860744	-2.249100291
ENSG00000133466	protein_coding	C1QTNF6	22	-0.235826746	4.639442408	-2.93675835	0.003976709	0.041860744	-2.317876775
ENSG00000136689	protein_coding	IL1RN	2	0.79839791	5.946094209	2.93658323	0.003978803	0.041860744	-2.374780619
ENSG00000109674	protein_coding	NEIL3	4	0.722324579	3.6880371	2.935726464	0.003989058	0.041937832	-2.206275011
ENSG00000155115	protein_coding	GTF3C6	6	0.264250041	3.160074619	2.935193938	0.003995445	0.041942776	-2.150148453
ENSG00000168995	protein_coding	SIGLEC7	19	-0.308943907	4.934776885	-2.935014867	0.003997595	0.041942776	-2.350013314
ENSG00000020577	protein_coding	SAMD4A	14	0.940109687	3.453206081	2.934873337	0.003999295	0.041942776	-2.152058492
ENSG00000011198	protein_coding	ABHD5	3	-0.450202276	6.625485491	-2.934641125	0.004002085	0.041942776	-2.356593493
ENSG00000136861	protein_coding	CDK5RAP2	9	0.175009061	6.466636404	2.934467369	0.004004174	0.041942776	-2.377989878
ENSG00000142252	protein_coding	GEMIN7	19	-0.20747506	4.032365426	-2.933133832	0.004020242	0.042080293	-2.267709614
ENSG00000156482	protein_coding	RPL30	8	0.430681342	7.531084587	2.932545766	0.004027346	0.042112186	-2.328078852
ENSG00000166912	protein_coding	MTMR10	15	-0.322427294	5.839074809	-2.932394862	0.004029171	0.042112186	-2.392166255
ENSG00000125971	protein_coding	DYNLRB1	20	-0.246155056	2.541760428	-2.931991527	0.004034052	0.04213245	-2.090084245
ENSG00000073614	protein_coding	KDM5A	12	0.132212402	8.296443614	2.931437733	0.004040763	0.04217178	-2.271117924
ENSG00000130522	protein_coding	JUND	19	-0.392006937	7.917775996	-2.929867055	0.004059852	0.042340149	-2.281934381
ENSG00000277476	lncRNA	AC005332.5	17	-0.244659358	4.219135095	-2.929124424	0.004068907	0.042403694	-2.300135152
ENSG00000166908	protein_coding	PIP4K2C	12	0.234133198	4.903842708	2.927675898	0.004086621	0.042532366	-2.358846701
ENSG00000108774	protein_coding	RAB5C	17	-0.235969941	3.722985302	-2.927629137	0.004087194	0.042532366	-2.251978359
ENSG00000163902	protein_coding	RPN1	3	-0.197691673	7.007488394	-2.925962147	0.004107671	0.042666225	-2.366813183
ENSG00000103343	protein_coding	ZNF174	16	-0.217316958	3.444828669	-2.925901118	0.004108422	0.042666225	-2.220167055
ENSG00000185339	protein_coding	TCN2	22	0.955350951	3.285743865	2.925854476	0.004108997	0.042666225	-2.153866077
ENSG00000119820	protein_coding	YIPF4	2	-0.182403231	7.050537232	-2.925415304	0.004114409	0.042691461	-2.366090291
ENSG00000174132	protein_coding	FAM174A	5	-0.435424772	4.21641064	-2.924921277	0.004120504	0.042696862	-2.327002917
ENSG00000234616	protein_coding	JRK	8	-0.196885772	6.586173932	-2.924889812	0.004120893	0.042696862	-2.39568573
ENSG00000092841	protein_coding	MYL6	12	0.481155256	7.058379375	2.924141207	0.004130146	0.042761795	-2.376445494
ENSG00000157456	protein_coding	CCNB2	15	0.877103803	0.222675844	2.923551498	0.004137449	0.042806453	-2.168448626
ENSG00000177169	protein_coding	ULK1	12	-0.34407362	7.628033082	-2.922726667	0.004147683	0.042881355	-2.329941113
ENSG00000181929	protein_coding	PRKAG1	12	0.186162201	4.546704394	2.922242769	0.004153698	0.042912558	-2.342702911
ENSG00000113013	protein_coding	HSPA9	5	0.217198843	6.178670661	2.92168761	0.004160609	0.042952962	-2.421108407
ENSG00000131480	protein_coding	AOC2	17	-0.501987347	4.434352035	-2.92057518	0.004174488	0.043065198	-2.360915626
ENSG00000138231	protein_coding	DBR1	3	0.214531833	4.025319013	2.919850462	0.004183553	0.043101983	-2.289487868
ENSG00000136492	protein_coding	BRIP1	17	0.523019464	2.859803019	2.919808847	0.004184074	0.043101983	-2.139522955
ENSG00000103047	protein_coding	TANGO6	16	0.176583602	5.546042836	2.917361321	0.004214825	0.04337665	-2.424279133
ENSG00000177425	protein_coding	PAWR	12	-0.382258897	3.026941089	-2.917205051	0.004216796	0.04337665	-2.197142323
ENSG00000205085	protein_coding	FAM71F2	7	-0.496845766	2.027727755	-2.916524154	0.004225391	0.043433865	-2.093451988
ENSG00000100422	protein_coding	CERK	22	-0.142830284	7.379257915	-2.915576482	0.004237381	0.043494243	-2.369940738
ENSG00000169403	protein_coding	PTAFR	1	-0.429757061	8.364992993	-2.91537658	0.004239914	0.043494243	-2.284706985
ENSG00000023171	protein_coding	GRAMD1B	11	0.541195215	5.586731711	2.915340035	0.004240377	0.043494243	-2.425616842
ENSG00000169247	protein_coding	SH3TC2	5	0.784755271	2.401675742	2.914258276	0.004254111	0.043603874	-2.132839028
ENSG00000237649	protein_coding	KIFC1	6	0.918367633	0.696311576	2.913688963	0.004261355	0.043638665	-2.110055597
ENSG00000120656	protein_coding	TAF12	1	0.268862763	4.211649591	2.91351268	0.0042636	0.043638665	-2.326123461
ENSG00000162885	protein_coding	B3GALNT2	1	0.391763067	2.614481314	2.913208959	0.004267471	0.043647088	-2.137478994
ENSG00000171848	protein_coding	RRM2	2	0.777772606	3.04093366	2.91275438	0.004273271	0.043675212	-2.110320682
ENSG00000120437	protein_coding	ACAT2	6	0.299846753	3.086458162	2.912436231	0.004277335	0.043685563	-2.191957973
ENSG00000280035	TEC	AC011676.5	8	-0.510250478	4.746712892	-2.912140198	0.004281119	0.043693047	-2.401717153
ENSG00000118503	protein_coding	TNFAIP3	6	0.296234656	6.786239018	2.911486451	0.004289487	0.043747269	-2.423604467
ENSG00000183723	protein_coding	CMTM4	16	-0.305854452	3.136078795	-2.909806837	0.004311055	0.043932309	-2.230661896
ENSG00000110697	protein_coding	PITPNM1	11	-0.225917689	7.481236794	-2.909596194	0.004313767	0.043932309	-2.378618785
ENSG00000182957	protein_coding	SPATA13	13	0.266188823	6.975865784	2.90810673	0.004332987	0.044096691	-2.422578268
ENSG00000145734	protein_coding	BDP1	5	0.30586563	5.244647723	2.907443654	0.004341569	0.044152646	-2.432633546
ENSG00000108846	protein_coding	ABCC3	17	0.518116475	5.098040431	2.906047584	0.004359688	0.04430545	-2.43951946
ENSG00000236535	lncRNA	RC3H1-IT1	1	-0.283912053	2.874036228	-2.903865513	0.004388148	0.044563048	-2.215413791
ENSG00000054654	protein_coding	SYNE2	14	0.286021506	9.185595724	2.903420475	0.004393974	0.044590582	-2.280800459
ENSG00000104320	protein_coding	NBN	8	0.402292233	6.287783358	2.901918883	0.004413681	0.044758856	-2.468411352
ENSG00000131018	protein_coding	SYNE1	6	0.337391949	9.083924981	2.901331131	0.004421417	0.044805574	-2.298748893
ENSG00000198668	protein_coding	CALM1	14	0.13521897	8.227982205	2.900791526	0.004428531	0.04484592	-2.358498716
ENSG00000004487	protein_coding	KDM1A	1	0.161052605	5.359471934	2.899518208	0.004445358	0.044984506	-2.46398032
ENSG00000178999	protein_coding	AURKB	17	0.614040887	1.218729741	2.89859965	0.004457533	0.04501124	-2.06931258
ENSG00000213090	processed_pseudogene	AC007256.1	2	-0.342038765	2.377135897	-2.898528118	0.004458482	0.04501124	-2.168579921
ENSG00000214439	transcribed_unprocessed_pseudogene	FAM185BP	7	-0.374719091	3.624739216	-2.898361409	0.004460696	0.04501124	-2.331367539
ENSG00000117020	protein_coding	AKT3	1	0.32302739	4.271302635	2.89830061	0.004461503	0.04501124	-2.376754734
ENSG00000169379	protein_coding	ARL13B	3	0.297773532	2.293193411	2.898133981	0.004463717	0.04501124	-2.144131606
ENSG00000164938	protein_coding	TP53INP1	8	-0.340546769	6.593582515	-2.897518363	0.004471904	0.045019109	-2.46090437
ENSG00000110987	protein_coding	BCL7A	12	-0.532829713	2.173112061	-2.897470834	0.004472537	0.045019109	-2.144021357
ENSG00000160404	protein_coding	TOR2A	9	-0.21853635	4.536053261	-2.897366252	0.004473929	0.045019109	-2.421051601
ENSG00000107554	protein_coding	DNMBP	10	-0.231574081	4.707135793	-2.896608171	0.004484034	0.045089106	-2.439510054
ENSG00000077380	protein_coding	DYNC1I2	2	0.277831206	4.766405998	2.894986715	0.004505718	0.045275356	-2.432631345
ENSG00000124702	protein_coding	KLHDC3	6	-0.161648965	5.728299009	-2.894692431	0.004509664	0.045282351	-2.492955117
ENSG00000169951	protein_coding	ZNF764	16	-0.209092882	4.726635788	-2.894463251	0.004512739	0.045282351	-2.442175383
ENSG00000119574	protein_coding	ZBTB45	19	-0.188131081	4.502758993	-2.892527168	0.004538794	0.045511901	-2.429563785
ENSG00000197386	protein_coding	HTT	4	0.229701043	7.616656809	2.892050422	0.004545231	0.045544553	-2.428083657
ENSG00000237772	lncRNA	LINC02631	2	-0.416434314	2.715318701	-2.891347282	0.00455474	0.045607919	-2.25302897
ENSG00000105085	protein_coding	MED26	19	-0.240947551	3.387361619	-2.889922373	0.004574066	0.045700997	-2.308410358
ENSG00000148655	protein_coding	LRMDA	10	0.443285228	3.21606675	2.889878305	0.004574665	0.045700997	-2.267500512
ENSG00000216316	processed_pseudogene	AL022722.1	6	-0.40009642	1.391481599	-2.889858565	0.004574933	0.045700997	-2.104769764
ENSG00000163684	protein_coding	RPP14	3	-0.182382714	3.935113365	-2.889721079	0.004576802	0.045700997	-2.368955461
ENSG00000273983	protein_coding	HIST1H3G	6	1.097519655	2.693596098	2.889361271	0.004581697	0.045713458	-2.119252118
ENSG00000132763	protein_coding	MMACHC	1	-0.277837124	2.331824106	-2.889075906	0.004585582	0.045713458	-2.176593399
ENSG00000243477	protein_coding	NAA80	3	-0.278177003	2.812516147	-2.88871735	0.004590468	0.045713458	-2.24314781
ENSG00000133805	protein_coding	AMPD3	11	-0.219381033	6.622977562	-2.88869154	0.00459082	0.045713458	-2.483593237
ENSG00000100342	protein_coding	APOL1	22	0.609659003	5.77133617	2.88828357	0.004596386	0.045737073	-2.504866745
ENSG00000139350	protein_coding	NEDD1	12	0.230801347	4.343150074	2.887555394	0.004606335	0.045804246	-2.412242061
ENSG00000099330	protein_coding	OCEL1	19	-0.247732549	3.511431105	-2.884440528	0.004649119	0.046197592	-2.334131517
ENSG00000286488	lncRNA	AC103858.3	15	-0.345464786	4.683379003	-2.883918355	0.004656326	0.046237127	-2.470754656
ENSG00000189319	protein_coding	FAM53B	10	-0.219666789	7.667289707	-2.883342233	0.004664291	0.046254097	-2.433402588
ENSG00000138381	protein_coding	ASNSD1	2	0.469102614	1.727291563	2.883327402	0.004664496	0.046254097	-2.126003531
ENSG00000146676	protein_coding	PURB	7	-0.148815994	6.406334145	-2.882282078	0.004678979	0.046285988	-2.516015265
ENSG00000125870	protein_coding	SNRPB2	20	0.402370809	3.234024371	2.882033222	0.004682433	0.046285988	-2.277788235
ENSG00000198785	protein_coding	GRIN3A	9	1.295045631	-0.297549432	2.882030171	0.004682475	0.046285988	-2.265798565
ENSG00000138778	protein_coding	CENPE	4	0.762483592	2.075980217	2.881974032	0.004683255	0.046285988	-2.134754473
ENSG00000062282	protein_coding	DGAT2	11	-0.518281361	7.190772344	-2.881929409	0.004683874	0.046285988	-2.452305338
ENSG00000089053	protein_coding	ANAPC5	12	0.160717918	6.972420607	2.881070123	0.004695822	0.046368408	-2.499298145
ENSG00000143155	protein_coding	TIPRL	1	0.201340177	4.213648733	2.880843239	0.004698981	0.046368408	-2.414937522
ENSG00000214413	protein_coding	BBIP1	10	-0.172405361	5.198821583	-2.880631651	0.004701929	0.046368408	-2.514931512
ENSG00000169105	protein_coding	CHST14	15	-0.223162512	3.453683709	-2.880132008	0.004708898	0.046402305	-2.339895882
ENSG00000185522	protein_coding	LMNTD2	11	-0.37404708	1.448380974	-2.879920673	0.004711848	0.046402305	-2.126064203
ENSG00000100439	protein_coding	ABHD4	14	-0.298438223	5.328204332	-2.877864352	0.004740643	0.04665379	-2.530549608
ENSG00000258539	protein_coding	AC068896.1	10	-0.264719984	3.60710461	-2.873953773	0.004795848	0.047153004	-2.384940128
ENSG00000112419	protein_coding	PHACTR2	6	0.354440741	5.927363925	2.873650441	0.004800155	0.047153004	-2.548409716
ENSG00000122299	protein_coding	ZC3H7A	16	0.148984655	5.824453621	2.873573448	0.004801249	0.047153004	-2.548816692
ENSG00000182054	protein_coding	IDH2	15	0.276640173	6.063984045	2.872436919	0.00481742	0.047279393	-2.552701745
ENSG00000116273	protein_coding	PHF13	1	-0.203508499	3.802022857	-2.872018466	0.004823386	0.047305527	-2.410400923
ENSG00000236397	unprocessed_pseudogene	DDX11L2	2	-0.849504641	2.42287486	-2.87099238	0.004838046	0.04741682	-2.250256637
ENSG00000066651	protein_coding	TRMT11	6	0.293032275	3.499120333	2.870287075	0.004848145	0.047483307	-2.346066567
ENSG00000104946	protein_coding	TBC1D17	19	-0.219093307	5.952684795	-2.869637845	0.00485746	0.047518778	-2.560006052
ENSG00000187815	protein_coding	ZFP69	1	0.299643176	2.420090993	2.869572055	0.004858404	0.047518778	-2.225704446
ENSG00000165115	protein_coding	KIF27	9	-0.463541689	4.260891726	-2.869199826	0.004863753	0.047538618	-2.478232562
ENSG00000148773	protein_coding	MKI67	10	0.615970914	4.492894535	2.867631303	0.00488635	0.047726904	-2.438970066
ENSG00000198618	processed_pseudogene	PPIAP22	21	0.54695786	2.761503856	2.866939897	0.004896341	0.047791893	-2.268124287
ENSG00000197536	lncRNA	C5orf56	5	0.376837574	7.478289108	2.865904152	0.004911343	0.047905669	-2.502984889
ENSG00000197363	protein_coding	ZNF517	8	-0.23757177	3.77278875	-2.865549574	0.004916489	0.047909165	-2.419391694
ENSG00000153048	protein_coding	CARHSP1	16	-0.235108829	5.401437133	-2.865418419	0.004918393	0.047909165	-2.56200083
ENSG00000253475	lncRNA	AC103769.1	8	-0.255718534	3.082106285	-2.864260419	0.004935238	0.047992969	-2.342798355
ENSG00000157827	protein_coding	FMNL2	2	0.783053205	2.841289498	2.864043353	0.004938402	0.047992969	-2.287717958
ENSG00000038945	protein_coding	MSR1	8	1.244466755	1.950316254	2.86393413	0.004939994	0.047992969	-2.175158649
ENSG00000105948	protein_coding	TTC26	7	0.808413925	2.08036434	2.863906064	0.004940403	0.047992969	-2.217937475
ENSG00000075303	protein_coding	SLC25A40	7	-0.222608154	4.2114239	-2.862176937	0.004965679	0.0482058	-2.48551656
ENSG00000226777	lncRNA	FAM30A	14	-0.637663257	1.03092599	-2.861226588	0.004979621	0.048308395	-2.156122
ENSG00000162402	protein_coding	USP24	1	0.19377497	7.492520511	2.860701579	0.004987338	0.048337889	-2.51714151
ENSG00000225205	lncRNA	AC078883.1	2	-0.261869454	3.776701227	-2.860560589	0.004989413	0.048337889	-2.431848037
ENSG00000270108	lncRNA	AL049840.6	14	-0.289327225	2.910221749	-2.859530799	0.005004588	0.048452125	-2.323808256
ENSG00000179240	protein_coding	GVQW3	11	-0.242046961	3.760796905	-2.859133354	0.005010456	0.048476162	-2.430653166
ENSG00000127920	protein_coding	GNG11	7	0.694243634	3.450902562	2.85874063	0.005016261	0.048499551	-2.404990002
ENSG00000197077	protein_coding	KIAA1671	22	0.698002269	3.399262706	2.858426431	0.005020909	0.048511738	-2.368493679
ENSG00000132846	protein_coding	ZBED3	5	-0.40214845	1.89150172	-2.858022973	0.005026884	0.048536715	-2.227601671
ENSG00000174197	protein_coding	MGA	15	0.191137473	6.885092344	2.857098777	0.005040595	0.04857906	-2.56423064
ENSG00000008018	protein_coding	PSMB1	6	0.242701075	4.998863944	2.857097854	0.005040608	0.04857906	-2.551595504
ENSG00000234741	lncRNA	GAS5	1	0.448526057	4.878465876	2.857041375	0.005041447	0.04857906	-2.526700536
ENSG00000124275	protein_coding	MTRR	5	0.208481279	5.060748677	2.855545242	0.005063719	0.048708062	-2.558324474
ENSG00000198804	protein_coding	MT-CO1	MT	-0.48663636	10.81525685	-2.855379784	0.005066187	0.048708062	-2.296630932
ENSG00000104899	protein_coding	AMH	19	-0.619671962	1.358270418	-2.855110528	0.005070207	0.048708062	-2.178526989
ENSG00000149196	protein_coding	HIKESHI	11	0.245401056	3.417133227	2.854976029	0.005072216	0.048708062	-2.381267448
ENSG00000169756	protein_coding	LIMS1	2	0.354272976	7.126061558	2.854873353	0.00507375	0.048708062	-2.552495055
ENSG00000168090	protein_coding	COPS6	7	0.166784646	4.61921748	2.854773344	0.005075245	0.048708062	-2.527829712
ENSG00000112159	protein_coding	MDN1	6	0.276974226	7.231604237	2.853657994	0.005091941	0.048835571	-2.559113068
ENSG00000186001	protein_coding	LRCH3	3	0.149664023	6.415611816	2.85307728	0.005100654	0.04888429	-2.596832147
ENSG00000085760	protein_coding	MTIF2	2	0.27252585	3.705155095	2.852652499	0.005107036	0.04888429	-2.421899225
ENSG00000100888	protein_coding	CHD8	14	0.187865837	7.303064875	2.852333716	0.005111831	0.04888429	-2.551114355
ENSG00000188811	protein_coding	NHLRC3	13	0.210087102	4.842813974	2.852174237	0.005114231	0.04888429	-2.554164635
ENSG00000134014	protein_coding	ELP3	8	0.181047815	5.202208786	2.852107361	0.005115237	0.04888429	-2.579626774
ENSG00000100490	protein_coding	CDKL1	14	0.353889643	3.859925486	2.85175079	0.005120608	0.04888429	-2.464853037
ENSG00000115760	protein_coding	BIRC6	2	0.201603748	8.712341791	2.851666697	0.005121876	0.04888429	-2.452562626
ENSG00000163399	protein_coding	ATP1A1	1	0.192539166	7.766498634	2.851503724	0.005124333	0.04888429	-2.523218456
ENSG00000205041	lncRNA	AC118344.1	19	-0.250452174	3.148604398	-2.850895868	0.005133506	0.048939199	-2.372520478
ENSG00000114054	protein_coding	PCCB	3	0.180086602	4.267683958	2.850458645	0.005140114	0.048945622	-2.500360288
ENSG00000076984	protein_coding	MAP2K7	19	-0.267895201	6.672627197	-2.850398976	0.005141017	0.048945622	-2.581010802
ENSG00000175920	protein_coding	DOK7	4	-0.54932147	0.695656521	-2.850077647	0.005145879	0.048955556	-2.184202636
ENSG00000268895	lncRNA	A1BG-AS1	19	-0.278902464	3.807603506	-2.84985707	0.005149219	0.048955556	-2.459352264
ENSG00000188483	protein_coding	IER5L	9	-0.330493092	3.566240423	-2.849652581	0.005152317	0.048955556	-2.463355751
ENSG00000177575	protein_coding	CD163	12	0.47684347	5.360271846	2.848924238	0.005163365	0.049028004	-2.598313074
ENSG00000061918	protein_coding	GUCY1B1	4	0.542275301	3.291684481	2.848648514	0.005167554	0.049035257	-2.404227853
ENSG00000169621	protein_coding	APLF	2	0.441983423	3.372272548	2.847119567	0.005190835	0.049223557	-2.400843249
ENSG00000135899	protein_coding	SP110	2	0.404634095	8.171582201	2.846417531	0.005201557	0.049236816	-2.503396289
ENSG00000128578	protein_coding	STRIP2	7	0.464060867	0.951087259	2.846398377	0.00520185	0.049236816	-2.19154424
ENSG00000130147	protein_coding	SH3BP4	2	-0.45253803	1.366836432	-2.846155182	0.00520557	0.049236816	-2.211207906
ENSG00000230006	transcribed_unprocessed_pseudogene	ANKRD36BP2	2	0.805558617	5.227232918	2.846024825	0.005207564	0.049236816	-2.586284221
ENSG00000006062	protein_coding	MAP3K14	17	-0.165594484	6.418289143	-2.845903159	0.005209426	0.049236816	-2.610516321
ENSG00000196290	protein_coding	NIF3L1	2	0.220555831	3.466975276	2.845417077	0.005216872	0.049259871	-2.416128818
ENSG00000235162	protein_coding	C12orf75	12	0.446431589	3.552496493	2.845294864	0.005218746	0.049259871	-2.42472728
ENSG00000283900	protein_coding	TPTEP2-CSNK1E	22	-0.398849088	1.582954686	-2.844788223	0.00522652	0.049260933	-2.234703301
ENSG00000163214	protein_coding	DHX57	2	0.247491034	4.632452698	2.844703756	0.005227817	0.049260933	-2.553749843
ENSG00000099817	protein_coding	POLR2E	19	-0.162244227	6.431550581	-2.844615068	0.005229179	0.049260933	-2.611561823
ENSG00000026025	protein_coding	VIM	10	-0.264928997	9.801830821	-2.843374188	0.005248273	0.049408297	-2.389272505
ENSG00000136770	protein_coding	DNAJC1	10	0.248344053	4.39467481	2.842417983	0.00526303	0.049514667	-2.539440384
ENSG00000100300	protein_coding	TSPO	22	-0.35960927	6.964825579	-2.84116374	0.005282444	0.049664682	-2.588528022
ENSG00000273329	lncRNA	AC078846.1	7	-0.197321226	4.599159301	-2.84080286	0.005288042	0.049684691	-2.569187025
ENSG00000137757	protein_coding	CASP5	11	0.909326703	3.350646045	2.840537576	0.00529216	0.049690782	-2.440882436
ENSG00000134198	protein_coding	TSPAN2	1	-0.449533804	4.394073622	-2.839873816	0.005302478	0.049750053	-2.590392846
ENSG00000189339	protein_coding	SLC35E2B	1	-0.297050555	7.581090819	-2.839684676	0.005305422	0.049750053	-2.560105114
ENSG00000172183	protein_coding	ISG20	15	0.427116586	7.978884547	2.839186313	0.005313184	0.049790241	-2.542874882
ENSG00000115155	protein_coding	OTOF	2	3.276323294	2.81772649	2.83813413	0.005329608	0.049831538	-2.223295319
ENSG00000222009	protein_coding	BTBD19	1	-0.381305024	3.136876431	-2.838016386	0.005331449	0.049831538	-2.418289949
ENSG00000105516	protein_coding	DBP	19	-0.255757291	5.459210489	-2.837939801	0.005332647	0.049831538	-2.63507936
ENSG00000117751	protein_coding	PPP1R8	1	0.211397188	4.37784815	2.83787156	0.005333714	0.049831538	-2.545997538
ENSG00000168496	protein_coding	FEN1	11	0.341646224	2.555155777	2.837789868	0.005334992	0.049831538	-2.304358966
ENSG00000243746	processed_pseudogene	EEF1A1P10	7	-0.37202391	1.536414731	-2.837542999	0.005338856	0.049835119	-2.242833985
ENSG00000155438	protein_coding	NIFK	2	0.372699254	3.275221448	2.836895777	0.005348997	0.049865899	-2.398022034
ENSG00000145041	protein_coding	DCAF1	3	0.214435002	5.490951265	2.836888076	0.005349118	0.049865899	-2.63376739
ENSG00000173581	protein_coding	CCDC106	19	-0.368808823	1.799384953	-2.836236822	0.005359341	0.049928694	-2.257752538
ENSG00000203993	lncRNA	ARRDC1-AS1	9	-0.184859261	4.469776264	-2.835971663	0.005363508	0.049935029	-2.565783165
ENSG00000272899	protein_coding	ATP6V1FNB	7	-0.312211073	1.450940521	-2.834919092	0.00538008	0.050031258	-2.236358235
ENSG00000109756	protein_coding	RAPGEF2	4	-0.333956353	7.157989315	-2.834871398	0.005380832	0.050031258	-2.588313358
ENSG00000166479	protein_coding	TMX3	18	0.262183927	5.345181489	2.831796661	0.005429516	0.050451165	-2.639515369
ENSG00000269553	lncRNA	U62631.1	19	-0.638582299	2.278464467	-2.829436198	0.005467164	0.050750548	-2.324915524
ENSG00000067334	protein_coding	DNTTIP2	1	0.378950536	4.299433017	2.829332428	0.005468824	0.050750548	-2.547278724
ENSG00000112297	protein_coding	CRYBG1	6	0.188414454	7.42832677	2.826840269	0.005508842	0.051088802	-2.606977816
ENSG00000113460	protein_coding	BRIX1	5	0.400405573	2.646498202	2.826596061	0.005512778	0.051092211	-2.337037002
ENSG00000085721	protein_coding	RRN3	16	0.241561056	3.703617464	2.825252461	0.005534478	0.051243129	-2.493058543
ENSG00000106100	protein_coding	NOD1	7	0.306559336	5.726227371	2.825144851	0.005536219	0.051243129	-2.672527828
ENSG00000122547	protein_coding	EEPD1	7	-0.405866046	6.169881579	-2.824602599	0.005545001	0.051291262	-2.671205084
ENSG00000229754	transcribed_unprocessed_pseudogene	CXCR2P1	2	0.66808856	5.073302066	2.824326572	0.005549477	0.05129952	-2.632946554
ENSG00000169442	protein_coding	CD52	1	0.429974752	6.489489256	2.822298885	0.005582454	0.051544232	-2.674827179
ENSG00000012232	protein_coding	EXTL3	8	-0.361319266	7.023668873	-2.822256301	0.005583149	0.051544232	-2.631010295
ENSG00000132780	protein_coding	NASP	1	0.20995762	5.251826693	2.82143879	0.005596496	0.051634169	-2.658752773
ENSG00000267213	lncRNA	AC007773.1	19	-0.362709594	1.853169602	-2.821056662	0.005602745	0.051651244	-2.298207253
ENSG00000112695	protein_coding	COX7A2	6	0.496501183	3.865649251	2.820884596	0.005605561	0.051651244	-2.507169753
ENSG00000104450	protein_coding	SPAG1	8	-0.409701861	2.685680022	-2.818978072	0.005636849	0.051906138	-2.4117727
ENSG00000279283	TEC	AC131009.4	12	-0.394115451	4.128908622	-2.817752493	0.005657046	0.052058641	-2.593457536
ENSG00000130382	protein_coding	MLLT1	19	-0.205939531	6.691938978	-2.814450587	0.00571179	0.052518111	-2.676300795
ENSG00000136100	protein_coding	VPS36	13	0.158605391	5.561565052	2.814292977	0.005714415	0.052518111	-2.696705971
ENSG00000114107	protein_coding	CEP70	3	0.514792182	2.657378503	2.813880646	0.005721288	0.052518111	-2.380628263
ENSG00000111911	protein_coding	HINT3	6	0.291931833	4.184487502	2.813859152	0.005721646	0.052518111	-2.584749761
ENSG00000164117	protein_coding	FBXO8	4	0.245250872	3.79212705	2.813063485	0.005734931	0.052577563	-2.541364193
ENSG00000132109	protein_coding	TRIM21	11	0.442055958	6.586864391	2.812846549	0.005738558	0.052577563	-2.692374307
ENSG00000187049	protein_coding	TMEM216	11	-0.222818366	2.945248952	-2.812597012	0.005742732	0.052577563	-2.458652659
ENSG00000124201	protein_coding	ZNFX1	20	0.39930154	8.398501094	2.812592325	0.005742811	0.052577563	-2.573565011
ENSG00000173706	protein_coding	HEG1	3	0.387329287	5.791506801	2.811581412	0.005759751	0.052682792	-2.708193371
ENSG00000136867	protein_coding	SLC31A2	9	-0.477941078	6.209548479	-2.811467498	0.005761663	0.052682792	-2.695589036
ENSG00000114541	protein_coding	FRMD4B	3	0.280241037	4.357646059	2.811082924	0.005768121	0.052708187	-2.624953403
ENSG00000165879	protein_coding	FRAT1	10	-0.425129818	7.180871968	-2.80950158	0.005794747	0.052892354	-2.650671538
ENSG00000138834	protein_coding	MAPK8IP3	16	-0.201711783	8.042646864	-2.809447303	0.005795663	0.052892354	-2.605318335
ENSG00000133884	protein_coding	DPF2	11	-0.158186995	6.511679751	-2.808119807	0.005818105	0.053063341	-2.704888464
ENSG00000270115	lncRNA	AL513327.3	1	-0.316482635	1.520580541	-2.80779183	0.005823662	0.053080212	-2.311977507
ENSG00000155100	protein_coding	OTUD6B	8	0.336744271	3.230906838	2.807523754	0.005828207	0.053087849	-2.479440059
ENSG00000168653	protein_coding	NDUFS5	1	0.462083742	2.395385151	2.804688731	0.005876476	0.053493492	-2.367291635
ENSG00000170275	protein_coding	CRTAP	3	-0.190917446	6.185924146	-2.804012453	0.005888044	0.053564743	-2.725886181
ENSG00000184898	protein_coding	RBM43	2	0.425017985	3.781144244	2.803255106	0.005901024	0.053648736	-2.554390397
ENSG00000001631	protein_coding	KRIT1	7	0.28287821	2.908217563	2.802428517	0.00591522	0.053743674	-2.46316545
ENSG00000142864	protein_coding	SERBP1	1	0.18416626	6.712352832	2.800519419	0.005948126	0.054008379	-2.721785106
ENSG00000203872	protein_coding	C6orf163	6	-0.296830243	3.075249759	-2.800218275	0.005953332	0.054014456	-2.504752338
ENSG00000213551	protein_coding	DNAJC9	10	0.218897729	4.407822428	2.800012986	0.005956883	0.054014456	-2.637284657
ENSG00000166595	protein_coding	CIAO2B	16	0.201955947	3.898771382	2.79982643	0.005960112	0.054014456	-2.584155005
ENSG00000243175	transcribed_processed_pseudogene	RPSAP36	4	-0.398981819	1.978472832	-2.799411748	0.005967295	0.054045346	-2.389181747
ENSG00000170175	protein_coding	CHRNB1	17	0.49293663	0.954915861	2.799038925	0.005973759	0.054069696	-2.301451328
ENSG00000156787	protein_coding	TBC1D31	8	0.304832174	5.086276914	2.798791506	0.005978053	0.054074377	-2.711449536
ENSG00000174579	protein_coding	MSL2	3	-0.182897581	7.182983549	-2.798463476	0.00598375	0.054091738	-2.689565373
ENSG00000115956	protein_coding	PLEK	2	0.304835496	8.399707249	2.797816993	0.005994992	0.054130507	-2.610379707
ENSG00000158869	protein_coding	FCER1G	1	0.418132492	5.586210209	2.797782096	0.005995599	0.054130507	-2.739355345
ENSG00000119977	protein_coding	TCTN3	10	-0.222554907	3.689206172	-2.797407469	0.006002123	0.054155262	-2.578103407
ENSG00000126226	protein_coding	PCID2	13	0.202154093	5.443664269	2.795892394	0.006028574	0.054344776	-2.737862269
ENSG00000154723	protein_coding	ATP5PF	21	0.358003227	2.966673457	2.795769839	0.006030718	0.054344776	-2.473902444
ENSG00000105568	protein_coding	PPP2R1A	19	-0.138026062	7.360980627	-2.79512665	0.006041983	0.054412043	-2.690478816
ENSG00000134748	protein_coding	PRPF38A	1	0.135135901	5.233072179	2.794432596	0.00605416	0.054487437	-2.732663525
ENSG00000144597	protein_coding	EAF1	3	0.181030088	5.504678557	2.793985854	0.00606201	0.054499923	-2.750292964
ENSG00000118096	protein_coding	IFT46	11	0.28613817	2.605435528	2.793731673	0.00606648	0.054499923	-2.430931626
ENSG00000155849	protein_coding	ELMO1	7	-0.176376959	7.567558697	-2.793704084	0.006066965	0.054499923	-2.678349997
ENSG00000224505	lncRNA	AC138150.1	17	-0.27110156	4.276999554	-2.793304682	0.006073996	0.054528875	-2.671727926
ENSG00000089041	protein_coding	P2RX7	12	0.362819271	5.080940675	2.792707815	0.006084518	0.054565423	-2.722263872
ENSG00000167395	protein_coding	ZNF646	16	-0.221055349	7.593236092	-2.792641427	0.006085689	0.054565423	-2.675432814
ENSG00000140534	protein_coding	TICRR	15	0.831185184	0.420300305	2.791734868	0.006101704	0.054674778	-2.394529044
ENSG00000187621	lncRNA	TCL6	14	-0.804642313	2.096934497	-2.789879117	0.006134606	0.054935228	-2.393268507
ENSG00000164022	protein_coding	AIMP1	4	0.272627685	4.405873916	2.789553222	0.006140401	0.054952754	-2.667758344
ENSG00000169733	protein_coding	RFNG	17	-0.199101764	4.765777707	-2.789220907	0.006146315	0.054971325	-2.72139246
ENSG00000278864	TEC	AC055811.4	17	-0.252308983	4.562759412	-2.788161267	0.006165208	0.055099328	-2.703436572
ENSG00000176208	protein_coding	ATAD5	17	0.398436143	3.586239116	2.787986836	0.006168323	0.055099328	-2.565934942
ENSG00000232442	lncRNA	MHENCR	20	-0.262904173	4.292481199	-2.787102335	0.006184141	0.055206185	-2.676726072
ENSG00000068912	protein_coding	ERLEC1	2	0.267269339	3.850282317	2.786675287	0.006191792	0.055239411	-2.605700209
ENSG00000168734	protein_coding	PKIG	20	-0.377961877	2.777841634	-2.786464067	0.006195579	0.055239411	-2.504633251
ENSG00000114573	protein_coding	ATP6V1A	3	-0.299536893	7.016428584	-2.78574532	0.006208482	0.055302813	-2.727983999
ENSG00000284428	lncRNA	AC092329.4	19	-0.28626797	3.679234833	-2.785637773	0.006210414	0.055302813	-2.607584824
ENSG00000273361	lncRNA	AC021016.3	2	-0.461007859	1.082351788	-2.785326322	0.006216015	0.05531828	-2.342292736
ENSG00000147604	protein_coding	RPL7	8	0.756867088	7.177412165	2.784724787	0.006226844	0.055380235	-2.744628594
ENSG00000197312	protein_coding	DDI2	1	0.167496343	5.969975974	2.784495954	0.006230968	0.055382515	-2.782490307
ENSG00000108826	protein_coding	MRPL27	17	0.255182132	3.549466377	2.783757993	0.006244285	0.055466449	-2.57914743
ENSG00000225492	transcribed_unprocessed_pseudogene	GBP1P1	1	1.814495668	0.631017743	2.783187267	0.006254602	0.055512565	-2.402370739
ENSG00000211699	TR_V_gene	TRGV3	7	0.666227515	0.717989183	2.782955308	0.006258799	0.055512565	-2.337341524
ENSG00000174032	protein_coding	SLC25A30	13	0.207238252	4.119783784	2.782827835	0.006261107	0.055512565	-2.658544933
ENSG00000134575	protein_coding	ACP2	11	0.303758457	4.350491471	2.781993746	0.006276227	0.055541881	-2.679399571
ENSG00000123080	protein_coding	CDKN2C	1	0.362120486	2.16881102	2.781859656	0.006278661	0.055541881	-2.402346675
ENSG00000232677	lncRNA	LINC00665	19	-0.474530075	2.489202544	-2.78180086	0.006279728	0.055541881	-2.478421786
ENSG00000114125	protein_coding	RNF7	3	0.215182357	3.759045658	2.781677125	0.006281975	0.055541881	-2.614313706
ENSG00000128309	protein_coding	MPST	22	-0.293089704	4.660904416	-2.781576224	0.006283808	0.055541881	-2.742334956
ENSG00000124151	protein_coding	NCOA3	20	0.201603856	7.377796238	2.780888627	0.006296311	0.055565509	-2.734125162
ENSG00000226752	transcribed_unitary_pseudogene	CUTALP	9	0.796933458	5.475397381	2.78080919	0.006297757	0.055565509	-2.76039465
ENSG00000183019	protein_coding	MCEMP1	19	0.618596977	2.520158706	2.780671218	0.006300269	0.055565509	-2.467643145
ENSG00000147874	protein_coding	HAUS6	9	0.191863039	4.842700266	2.780575998	0.006302003	0.055565509	-2.741478408
ENSG00000140612	protein_coding	SEC11A	15	0.199618145	5.528216532	2.779817183	0.006315839	0.055653232	-2.782726002
ENSG00000143067	protein_coding	ZNF697	1	-0.359694299	3.229836029	-2.778407562	0.006341615	0.055845993	-2.585895984
ENSG00000249592	lncRNA	AC139887.2	4	-0.182346988	5.708462709	-2.778141298	0.006346494	0.055854612	-2.797039717
ENSG00000249661	processed_pseudogene	TNRC18P1	4	-0.408627996	3.013984316	-2.777610045	0.00635624	0.055904739	-2.564703688
ENSG00000169567	protein_coding	HINT1	5	0.40736759	4.365653815	2.777405386	0.006359999	0.055904739	-2.686176051
ENSG00000144827	protein_coding	ABHD10	3	0.269563688	3.970412851	2.777158091	0.006364542	0.055910357	-2.652014309
ENSG00000125995	protein_coding	ROMO1	20	0.449653879	2.46067683	2.775833631	0.006388928	0.056086519	-2.459633811
ENSG00000131196	protein_coding	NFATC1	18	-0.200603723	6.449653451	-2.775643842	0.00639243	0.056086519	-2.792763843
ENSG00000131653	protein_coding	TRAF7	16	-0.162984967	6.261914675	-2.775041834	0.006403547	0.05614966	-2.800076616
ENSG00000276410	protein_coding	HIST1H2BB	6	0.836984603	1.202551875	2.774674296	0.006410344	0.056174853	-2.359625847
ENSG00000165792	protein_coding	METTL17	14	0.227322929	4.467662854	2.771899942	0.006461858	0.056585262	-2.717220096
ENSG00000256361	processed_pseudogene	AC027544.1	11	-0.402298156	1.307189951	-2.771727039	0.006465081	0.056585262	-2.375502902
ENSG00000222078	misc_RNA	RN7SKP110	6	-0.493359381	1.670793017	-2.77140948	0.006471004	0.056602506	-2.397601295
ENSG00000124422	protein_coding	USP22	17	-0.141279627	7.689760241	-2.770069179	0.006496057	0.056786964	-2.729685615
ENSG00000163870	protein_coding	TPRA1	3	-0.184405332	5.162638833	-2.769614788	0.006504571	0.056826696	-2.797759772
ENSG00000010219	protein_coding	DYRK4	12	-0.344421279	1.989303944	-2.769146105	0.006513363	0.056868811	-2.439674151
ENSG00000165650	protein_coding	PDZD8	10	-0.324683873	6.587085647	-2.767969871	0.006535477	0.056901637	-2.798093757
ENSG00000141858	protein_coding	SAMD1	19	-0.264751653	3.80087334	-2.767422479	0.006545791	0.056901637	-2.669376416
ENSG00000089916	protein_coding	GPATCH2L	14	0.102628773	7.146676326	2.767408764	0.006546049	0.056901637	-2.777986108
ENSG00000105514	protein_coding	RAB3D	19	-0.39368253	8.189391339	-2.767390912	0.006546386	0.056901637	-2.687109306
ENSG00000277053	transcribed_unprocessed_pseudogene	GTF2IP1	7	-0.305233125	2.680049266	-2.767296085	0.006548174	0.056901637	-2.548255092
ENSG00000177352	protein_coding	CCDC71	3	-0.184667218	5.313427892	-2.767258737	0.006548879	0.056901637	-2.810424294
ENSG00000187800	protein_coding	PEAR1	1	0.656392715	3.596846656	2.767165464	0.006550639	0.056901637	-2.649204341
ENSG00000118412	protein_coding	CASP8AP2	6	0.435384036	2.559147423	2.76676147	0.006558266	0.056901637	-2.493333847
ENSG00000142528	protein_coding	ZNF473	19	-0.196365315	3.477291802	-2.766516202	0.0065629	0.056901637	-2.635874739
ENSG00000251179	lncRNA	TMEM92-AS1	17	-0.773172151	0.594250154	-2.766451809	0.006564117	0.056901637	-2.375191953
ENSG00000051825	protein_coding	MPHOSPH9	12	0.261058933	5.252299199	2.76642488	0.006564626	0.056901637	-2.800648597
ENSG00000174547	protein_coding	MRPL11	11	0.337948079	2.771395573	2.766415193	0.006564809	0.056901637	-2.517547029
ENSG00000223509	transcribed_processed_pseudogene	AC135983.2	15	0.573456234	4.166192504	2.76587519	0.006575026	0.056955714	-2.687842241
ENSG00000177150	protein_coding	FAM210A	18	0.212495515	2.850542285	2.764970909	0.006592167	0.05706967	-2.539510013
ENSG00000162882	protein_coding	HAAO	2	-0.281993018	2.5281404	-2.764632567	0.00659859	0.057085201	-2.528144567
ENSG00000224789	lncRNA	AC012363.1	2	1.107055708	0.411376098	2.76445658	0.006601934	0.057085201	-2.410692193
ENSG00000090266	protein_coding	NDUFB2	7	0.284005705	3.853998482	2.764103414	0.006608648	0.057108772	-2.662310604
ENSG00000136044	protein_coding	APPL2	12	-0.181439162	5.871338434	-2.763607579	0.006618086	0.057155832	-2.836238707
ENSG00000197448	protein_coding	GSTK1	7	0.185918166	7.354010007	2.763026951	0.006629152	0.057179901	-2.777737656
ENSG00000136643	protein_coding	RPS6KC1	1	0.234550661	4.810006219	2.763007198	0.006629529	0.057179901	-2.780687124
ENSG00000113088	protein_coding	GZMK	5	0.485260907	3.593734074	2.762833022	0.006632853	0.057179901	-2.634781663
ENSG00000185404	protein_coding	SP140L	2	0.228815975	5.902666394	2.761173435	0.006664593	0.05741349	-2.841076741
ENSG00000198826	protein_coding	ARHGAP11A	15	0.526738657	0.920030704	2.760665641	0.006674333	0.05741349	-2.391173447
ENSG00000229152	lncRNA	ANKRD10-IT1	13	-0.229864829	3.639964924	-2.760642981	0.006674768	0.05741349	-2.665850738
ENSG00000166886	protein_coding	NAB2	12	-0.26778763	4.099982467	-2.760503999	0.006677436	0.05741349	-2.72664713
ENSG00000126391	protein_coding	FRMD8	11	-0.265514513	6.934087157	-2.760370655	0.006679997	0.05741349	-2.802665115
ENSG00000137460	protein_coding	FHDC1	4	-0.492798933	2.915072252	-2.759876406	0.006689496	0.057460646	-2.602232201
ENSG00000109618	protein_coding	SEPSECS	4	0.21074336	4.207134638	2.758977098	0.006706813	0.057533312	-2.727907367
ENSG00000014123	protein_coding	UFL1	6	0.319024281	4.723053906	2.758932151	0.006707679	0.057533312	-2.77714173
ENSG00000189091	protein_coding	SF3B3	16	0.173118724	7.128731467	2.758811285	0.00671001	0.057533312	-2.805296572
ENSG00000184009	protein_coding	ACTG1	17	-0.192359466	10.22187504	-2.75840238	0.0067179	0.057566496	-2.583709809
ENSG00000259939	lncRNA	AC022167.1	16	-0.349842875	2.116290407	-2.757677973	0.0067319	0.057651956	-2.472904158
ENSG00000096968	protein_coding	JAK2	9	0.347320139	7.428287878	2.7567863	0.006749168	0.057738196	-2.788508734
ENSG00000089693	protein_coding	MLF2	12	-0.275458075	6.522001674	-2.756741615	0.006750034	0.057738196	-2.832346078
ENSG00000237513	lncRNA	AC007384.1	7	-0.333251149	2.501022856	-2.756098615	0.006762513	0.057810402	-2.539916872
ENSG00000175938	protein_coding	ORAI3	16	-0.270788378	4.234523882	-2.755196689	0.006780052	0.057900757	-2.757996889
ENSG00000009844	protein_coding	VTA1	6	0.270521781	4.561831438	2.755139292	0.00678117	0.057900757	-2.779052956
ENSG00000256591	protein_coding	AP003108.2	11	-0.21387884	4.339805512	-2.754268467	0.006798146	0.058000361	-2.763990036
ENSG00000100678	protein_coding	SLC8A3	14	0.755274002	0.961732308	2.754125529	0.006800936	0.058000361	-2.402439571
ENSG00000163536	protein_coding	SERPINI1	3	0.34798312	1.568969126	2.752493543	0.006832867	0.058237989	-2.425728732
ENSG00000133739	protein_coding	LRRCC1	8	0.435865511	1.675214089	2.75214273	0.006839749	0.058261963	-2.432372116
ENSG00000184451	protein_coding	CCR10	17	-0.58046351	1.103170292	-2.751829301	0.006845902	0.058279711	-2.410191249
ENSG00000163319	protein_coding	MRPS18C	4	0.298813018	3.624963189	2.751394843	0.00685444	0.058291279	-2.675428001
ENSG00000215154	transcribed_unprocessed_pseudogene	AC141586.1	16	-0.2685461	3.428191693	-2.751345896	0.006855403	0.058291279	-2.670344681
ENSG00000110871	protein_coding	COQ5	12	0.309086633	2.867280066	2.750408818	0.006873854	0.058387214	-2.567442627
ENSG00000269934	lncRNA	AL353593.1	1	-0.288204138	2.971308988	-2.75034323	0.006875147	0.058387214	-2.611899142
ENSG00000188243	protein_coding	COMMD6	13	0.54896347	3.088376036	2.750152026	0.006878918	0.058387214	-2.583756685
ENSG00000106415	protein_coding	GLCCI1	7	-0.213502585	5.418598611	-2.749134378	0.006899021	0.058523149	-2.86296011
ENSG00000158417	protein_coding	EIF5B	2	0.252239002	4.57879227	2.748707568	0.006907468	0.058544182	-2.790414664
ENSG00000274561	lncRNA	AC005332.3	17	-0.390177772	1.753584275	-2.748595997	0.006909677	0.058544182	-2.470342631
ENSG00000153487	protein_coding	ING1	13	-0.203060719	5.126730319	-2.748107623	0.006919357	0.058572351	-2.853462489
ENSG00000065154	protein_coding	OAT	10	0.269392904	4.398689345	2.747621005	0.006929014	0.058572351	-2.789057169
ENSG00000176715	protein_coding	ACSF3	16	-0.160456181	7.072556278	-2.747594883	0.006929533	0.058572351	-2.833508616
ENSG00000140374	protein_coding	ETFA	15	0.243234014	5.431322456	2.74756981	0.006930031	0.058572351	-2.86310466
ENSG00000066557	protein_coding	LRRC40	1	0.299252155	3.344737054	2.747397462	0.006933454	0.058572351	-2.649621438
ENSG00000187231	protein_coding	SESTD1	2	0.335783607	5.117629736	2.746524168	0.006950826	0.058684482	-2.850079196
ENSG00000148730	protein_coding	EIF4EBP2	10	-0.188274735	7.46958613	-2.745079199	0.006979657	0.058888801	-2.801983921
ENSG00000102699	protein_coding	PARP4	13	0.212246584	7.737515569	2.744899406	0.006983252	0.058888801	-2.79623217
ENSG00000109107	protein_coding	ALDOC	17	-0.269458174	3.610221137	-2.744658542	0.006988071	0.058894751	-2.708669071
ENSG00000122483	protein_coding	CCDC18	1	0.492267516	4.221304599	2.744289959	0.00699545	0.058922265	-2.761535604
ENSG00000114686	protein_coding	MRPL3	3	0.341405256	4.411124652	2.743198282	0.007017349	0.059071968	-2.780798523
ENSG00000274290	protein_coding	HIST1H2BE	6	0.367547574	4.562775323	2.741867837	0.007044121	0.059262499	-2.799270388
ENSG00000278897	TEC	AC020951.1	19	-0.363266654	3.20663275	-2.741071441	0.007060192	0.059362821	-2.658183233
ENSG00000169087	protein_coding	HSPBAP1	3	-0.282241043	5.137529193	-2.739656527	0.007088825	0.059558403	-2.8802195
ENSG00000196428	protein_coding	TSC22D2	3	-0.169303023	6.634545218	-2.739348933	0.007095064	0.059558403	-2.872464619
ENSG00000198792	protein_coding	TMEM184B	22	-0.262165431	6.851779279	-2.739306197	0.007095931	0.059558403	-2.86215626
ENSG00000256751	lncRNA	PLBD1-AS1	12	-0.475588125	3.620676645	-2.739020656	0.007101727	0.05956128	-2.741299622
ENSG00000120662	protein_coding	MTRF1	13	0.252823937	3.867977134	2.738879575	0.007104593	0.05956128	-2.733841063
ENSG00000143458	protein_coding	GABPB2	1	0.227128971	5.460377778	2.737935937	0.007123787	0.059687244	-2.885425327
ENSG00000204584	lncRNA	FLJ45513	17	-0.213547528	3.453846313	-2.737606182	0.007130505	0.059708597	-2.704047758
ENSG00000155368	protein_coding	DBI	2	0.257932573	3.131890614	2.736976927	0.007143341	0.059781124	-2.645861837
ENSG00000197958	protein_coding	RPL12	9	0.395024746	7.355040425	2.736544992	0.007152164	0.059820002	-2.848120248
ENSG00000135519	protein_coding	KCNH3	12	-0.373281974	3.55863733	-2.735244137	0.007178797	0.059975679	-2.735918201
ENSG00000176022	protein_coding	B3GALT6	1	-0.225905434	5.09933578	-2.735226712	0.007179155	0.059975679	-2.881565215
ENSG00000054611	protein_coding	TBC1D22A	22	-0.162306201	7.385603732	-2.73405653	0.00720319	0.060128329	-2.8415686
ENSG00000123485	protein_coding	HJURP	2	0.838287949	0.586251123	2.733750773	0.007209482	0.060128329	-2.481040613
ENSG00000117010	protein_coding	ZNF684	1	0.676264269	1.969879201	2.733724437	0.007210025	0.060128329	-2.488202065
ENSG00000125257	protein_coding	ABCC4	13	0.440342712	5.546138561	2.733275639	0.00721927	0.06017039	-2.90606678
ENSG00000187583	protein_coding	PLEKHN1	1	0.548200404	0.750031212	2.732517209	0.007234919	0.060265739	-2.454696746
ENSG00000113068	protein_coding	PFDN1	5	0.253066535	3.515495311	2.731965935	0.007246313	0.060325555	-2.700541345
ENSG00000108395	protein_coding	TRIM37	17	0.19377452	4.526560061	2.731737816	0.007251033	0.06032977	-2.833846221
ENSG00000044459	protein_coding	CNTLN	9	0.452814489	3.107920092	2.731473983	0.007256495	0.060340154	-2.658460326
ENSG00000279977	TEC	AC008764.10	19	-0.252377372	2.722650754	-2.73018251	0.007283285	0.060435404	-2.624526579
ENSG00000122140	protein_coding	MRPS2	9	-0.210259274	3.550915438	-2.730040854	0.007286229	0.060435404	-2.733150559
ENSG00000118855	protein_coding	MFSD1	3	0.249790078	6.276936505	2.729930879	0.007288515	0.060435404	-2.914987671
ENSG00000280270	TEC	AC068299.2	3	1.919585326	-0.952162651	2.729844103	0.00729032	0.060435404	-2.865114947
ENSG00000213281	protein_coding	NRAS	1	0.21584577	5.121695158	2.729691712	0.00729349	0.060435404	-2.891661407
ENSG00000073803	protein_coding	MAP3K13	3	0.433797239	1.734725388	2.729511005	0.00729725	0.060435404	-2.497463445
ENSG00000111802	protein_coding	TDP2	6	0.30404187	6.029479849	2.72949931	0.007297494	0.060435404	-2.921706459
ENSG00000079435	protein_coding	LIPE	19	-0.253963962	3.583958457	-2.7288507	0.007311006	0.060503618	-2.741492844
ENSG00000167699	protein_coding	GLOD4	17	0.223409149	4.636718715	2.728698464	0.007314181	0.060503618	-2.847329985
ENSG00000232098	lncRNA	AC012313.1	19	-0.214809684	3.980151459	-2.727599477	0.007337138	0.060658473	-2.789776879
ENSG00000146576	protein_coding	C7orf26	7	-0.181578338	5.608061514	-2.726843196	0.007352973	0.060721308	-2.925359511
ENSG00000144426	protein_coding	NBEAL1	2	0.213029497	4.617978558	2.726594112	0.007358196	0.060721308	-2.856208118
ENSG00000128284	protein_coding	APOL3	22	0.258111517	7.195732629	2.72647517	0.007360691	0.060721308	-2.883757277
ENSG00000001036	protein_coding	FUCA2	6	0.313538384	4.06146167	2.726427039	0.007361701	0.060721308	-2.796744315
ENSG00000180747	transcribed_unprocessed_pseudogene	SMG1P3	16	0.275052163	5.517720623	2.725914823	0.007372455	0.060775005	-2.919971796
ENSG00000257880	lncRNA	AC078789.1	12	-0.53534945	0.873392385	-2.725371758	0.007383873	0.06080416	-2.468744573
ENSG00000136720	protein_coding	HS6ST1	2	-0.188739034	5.116977119	-2.725243802	0.007386565	0.06080416	-2.909722366
ENSG00000198839	protein_coding	ZNF277	7	0.222825588	3.886082922	2.725140919	0.007388731	0.06080416	-2.777046925
ENSG00000250950	lncRNA	AC093752.2	4	-0.274419732	2.699115609	-2.724679048	0.00739846	0.060849254	-2.648282036
ENSG00000126261	protein_coding	UBA2	19	0.18326115	5.104907065	2.723878844	0.007415344	0.060942929	-2.901981988
ENSG00000130338	protein_coding	TULP4	6	0.203917312	6.098299617	2.723735961	0.007418362	0.060942929	-2.937094696
ENSG00000183155	protein_coding	RABIF	1	-0.15430884	4.0966928	-2.722938389	0.007435231	0.061018429	-2.829146379
ENSG00000176749	protein_coding	CDK5R1	17	-0.464009836	4.657508858	-2.72273403	0.007439559	0.061018429	-2.885542296
ENSG00000204764	protein_coding	RANBP17	5	0.724386299	1.049015933	2.722697328	0.007440336	0.061018429	-2.473223788
ENSG00000169019	protein_coding	COMMD8	4	0.492815582	2.713534196	2.721632697	0.007462922	0.061168623	-2.614141594
ENSG00000244682	polymorphic_pseudogene	FCGR2C	1	0.586246971	5.955312212	2.721158414	0.007473004	0.061187509	-2.931491417
ENSG00000176593	lncRNA	AC008969.1	19	-0.228680704	4.326381948	-2.721122272	0.007473773	0.061187509	-2.84829291
ENSG00000198677	protein_coding	TTC37	5	0.251960872	5.924516463	2.719961356	0.007498505	0.061354909	-2.945681018
ENSG00000227191	TR_C_gene	TRGC2	7	0.629722189	3.976489441	2.719729484	0.007503454	0.061360337	-2.798960693
ENSG00000143740	protein_coding	SNAP47	1	-0.181159221	4.843792745	-2.719489212	0.007508585	0.06136725	-2.900911887
ENSG00000182004	protein_coding	SNRPE	1	0.436721082	2.640236304	2.719260689	0.007513468	0.06137213	-2.618244485
ENSG00000127184	protein_coding	COX7C	5	0.399880544	2.61420626	2.717383297	0.007553693	0.061665528	-2.617797772
ENSG00000183625	protein_coding	CCR3	3	-0.713583719	4.633119053	-2.716709038	0.007568188	0.061716103	-2.915005944
ENSG00000214046	protein_coding	SMIM7	19	-0.180636253	5.188657418	-2.716365683	0.007575579	0.061716103	-2.93220865
ENSG00000225828	protein_coding	FAM229A	1	-0.226942444	4.670419561	-2.716350544	0.007575905	0.061716103	-2.898921678
ENSG00000182628	protein_coding	SKA2	17	0.355149726	2.382381465	2.716293711	0.007577129	0.061716103	-2.585618353
ENSG00000183496	protein_coding	MEX3B	15	-0.42482181	0.887743174	-2.714794218	0.007609489	0.061933693	-2.492828558
ENSG00000198546	protein_coding	ZNF511	10	0.345627141	1.453434226	2.714655264	0.007612494	0.061933693	-2.50780442
ENSG00000281106	protein_coding	TMEM272	13	-0.356354356	5.231310431	-2.714103609	0.007624435	0.061995616	-2.950621718
ENSG00000106009	protein_coding	BRAT1	7	-0.201690185	6.085505896	-2.713438577	0.007638852	0.062052083	-2.960970747
ENSG00000119285	protein_coding	HEATR1	1	0.221949943	5.748882283	2.713383548	0.007640046	0.062052083	-2.959903944
ENSG00000184221	protein_coding	OLIG1	21	-0.50338055	4.255488799	-2.71292154	0.007650078	0.06209834	-2.880956957
ENSG00000167034	protein_coding	NKX3-1	8	-1.312336689	1.959719047	-2.711967699	0.007670828	0.062231493	-2.609433831
ENSG00000143390	protein_coding	RFX5	1	0.169365352	5.877685377	2.711636936	0.007678035	0.062254692	-2.967313804
ENSG00000132470	protein_coding	ITGB4	17	-0.877658123	1.495161651	-2.710576893	0.007701175	0.062406972	-2.561666988
ENSG00000165209	protein_coding	STRBP	9	-0.334503068	4.577578092	-2.710272513	0.007707831	0.06242558	-2.901550008
ENSG00000172239	protein_coding	PAIP1	5	0.243161662	4.546363241	2.709947967	0.007714933	0.062447784	-2.884409342
ENSG00000138160	protein_coding	KIF11	10	0.557931873	2.067836838	2.709581321	0.007722964	0.062477473	-2.54353696
ENSG00000184208	unitary_pseudogene	C22orf46	22	0.220601614	3.540255559	2.709322047	0.007728648	0.06248815	-2.753195601
ENSG00000102804	protein_coding	TSC22D1	13	0.318552525	6.560661496	2.709092076	0.007733693	0.06249365	-2.958310678
ENSG00000124766	protein_coding	SOX4	6	-0.307065389	3.584266841	-2.708443622	0.007747933	0.062573411	-2.804755427
ENSG00000065883	protein_coding	CDK13	7	-0.131666202	8.042916424	-2.708160213	0.007754165	0.062588435	-2.861152022
ENSG00000169251	protein_coding	NMD3	3	0.29548137	4.025451091	2.707902852	0.007759827	0.062598854	-2.826963873
ENSG00000074416	protein_coding	MGLL	3	0.485422186	4.932585221	2.706898795	0.007781955	0.062742009	-2.93979102
ENSG00000279145	lncRNA	AC011912.1	15	-0.334985839	1.54422325	-2.706458574	0.007791674	0.062749823	-2.548406445
ENSG00000101412	protein_coding	E2F1	20	0.514717331	2.558610296	2.706457937	0.007791688	0.062749823	-2.621109007
ENSG00000101146	protein_coding	RAE1	20	-0.124250096	4.934966323	-2.705969635	0.007802483	0.062767812	-2.940937462
ENSG00000265982	unprocessed_pseudogene	AC103810.3	17	-0.371335781	3.725852549	-2.705960295	0.007802689	0.062767812	-2.817443554
ENSG00000166896	protein_coding	ATP23	12	0.554582148	1.195304186	2.705093935	0.007821874	0.062886815	-2.515850366
ENSG00000161692	protein_coding	DBF4B	17	0.393438825	3.523006152	2.704415407	0.00783693	0.062972502	-2.76534619
ENSG00000156256	protein_coding	USP16	21	0.25266934	5.013474804	2.704140681	0.007843033	0.062986198	-2.941200612
ENSG00000122390	protein_coding	NAA60	16	-0.130179093	6.147974381	-2.703613736	0.007854752	0.063028608	-2.985809081
ENSG00000113638	protein_coding	TTC33	5	0.276207995	3.920346483	2.703507437	0.007857117	0.063028608	-2.839309566
ENSG00000136932	protein_coding	TRMO	9	-0.191525528	4.925659305	-2.703005898	0.007868289	0.063071147	-2.952291853
ENSG00000088888	protein_coding	MAVS	20	-0.140400414	7.849157434	-2.702777697	0.007873377	0.063071147	-2.889870587
ENSG00000138185	protein_coding	ENTPD1	10	-0.348886601	7.400872767	-2.70253904	0.007878701	0.063071147	-2.90632256
ENSG00000140350	protein_coding	ANP32A	15	-0.177348762	7.075944909	-2.702398617	0.007881835	0.063071147	-2.940291222
ENSG00000121797	protein_coding	CCRL2	3	0.500457162	2.525909578	2.702281755	0.007884444	0.063071147	-2.636673288
ENSG00000119684	protein_coding	MLH3	14	0.22952729	4.99228679	2.70098078	0.007913543	0.063261113	-2.949090467
ENSG00000166598	protein_coding	HSP90B1	12	0.340896139	6.175398353	2.700636877	0.007921252	0.063261113	-2.994394934
ENSG00000189403	protein_coding	HMGB1	13	0.313755133	6.425075832	2.700628243	0.007921445	0.063261113	-2.988930284
ENSG00000205710	protein_coding	C17orf107	17	-0.394269623	1.687228284	-2.699431552	0.007948322	0.063440373	-2.587045632
ENSG00000007237	protein_coding	GAS7	17	-0.289444412	7.514331745	-2.699030074	0.007957358	0.063477108	-2.910396843
ENSG00000258733	lncRNA	LINC02328	14	0.288061634	2.826883967	2.698304193	0.007973718	0.063572198	-2.7064896
ENSG00000125637	protein_coding	PSD4	2	-0.233570425	9.16166221	-2.697999401	0.007980596	0.063591631	-2.80535354
ENSG00000153029	protein_coding	MR1	1	0.231691922	5.971809916	2.69758768	0.007989897	0.063599957	-3.002828155
ENSG00000100105	protein_coding	PATZ1	22	-0.165542109	6.008508975	-2.697559895	0.007990525	0.063599957	-3.003073367
ENSG00000137817	protein_coding	PARP6	15	0.153925758	5.371563304	2.697052084	0.00800201	0.063608123	-2.986299086
ENSG00000163161	protein_coding	ERCC3	2	0.141914821	5.676908344	2.697000603	0.008003175	0.063608123	-2.998118604
ENSG00000182093	protein_coding	GET1	21	-0.280280747	3.274841096	-2.696925405	0.008004877	0.063608123	-2.78529708
ENSG00000155313	protein_coding	USP25	21	0.296907703	7.319406765	2.695811473	0.008030132	0.063773409	-2.945982464
ENSG00000257027	lncRNA	AC010186.3	12	-0.272437311	6.153181789	-2.695209465	0.00804381	0.063820597	-3.00496015
ENSG00000230002	lncRNA	ALMS1-IT1	2	-0.361269591	1.10796794	-2.695157686	0.008044988	0.063820597	-2.539064586
ENSG00000155463	protein_coding	OXA1L	14	-0.118837418	6.179805737	-2.694686534	0.008055709	0.063848519	-3.00738654
ENSG00000269044	lncRNA	AC024075.2	19	-0.285317363	3.031156145	-2.694544777	0.008058937	0.063848519	-2.755100875
ENSG00000092208	protein_coding	GEMIN2	14	0.312536459	2.073779392	2.69441541	0.008061884	0.063848519	-2.608560773
ENSG00000163961	protein_coding	RNF168	3	0.129573514	5.895985046	2.69403165	0.008070633	0.063882471	-3.011682871
ENSG00000124831	protein_coding	LRRFIP1	2	-0.185925266	8.660133212	-2.693696629	0.008078277	0.063907652	-2.844674496
ENSG00000131373	protein_coding	HACL1	3	0.181951308	4.287332616	2.693194693	0.008089742	0.063963014	-2.899568031
ENSG00000269609	lncRNA	RPARP-AS1	10	-0.186748253	5.165992137	-2.692677838	0.008101564	0.06399243	-2.990207018
ENSG00000151136	protein_coding	BTBD11	12	-0.295319435	5.403433919	-2.692492136	0.008105815	0.06399243	-3.002917406
ENSG00000265806	miRNA	MIR4292	9	0.353028712	1.218011078	2.69244606	0.00810687	0.06399243	-2.546315336
ENSG00000057468	protein_coding	MSH4	1	0.309679653	2.297488163	2.692161122	0.008113397	0.06400867	-2.643675821
ENSG00000267275	lncRNA	AC020911.2	19	-0.408185684	1.029689389	-2.691721051	0.008123488	0.064052988	-2.544954528
ENSG00000163545	protein_coding	NUAK2	1	-0.322511345	7.496172623	-2.69024796	0.008157349	0.064284579	-2.937942745
ENSG00000112130	protein_coding	RNF8	6	0.204938626	3.606679729	2.689939422	0.008164457	0.064298085	-2.820891243
ENSG00000184007	protein_coding	PTP4A2	1	0.166508526	7.16925719	2.68978385	0.008168044	0.064298085	-2.972532441
ENSG00000066136	protein_coding	NFYC	1	-0.169239989	6.630228523	-2.689343086	0.008178212	0.064341621	-2.998953981
ENSG00000148926	protein_coding	ADM	11	0.7058437	5.71815805	2.689154719	0.008182561	0.064341621	-3.018784181
ENSG00000169609	protein_coding	C15orf40	15	-0.183958381	5.478018194	-2.687975539	0.008209834	0.064520646	-3.017462036
ENSG00000285966	lncRNA	AC007686.4	14	-1.185565736	-0.060046773	-2.687593731	0.008218683	0.064554755	-2.558240232
ENSG00000139726	protein_coding	DENR	12	0.18603754	4.411586767	2.6864424	0.008245417	0.064713249	-2.9270797
ENSG00000162378	protein_coding	ZYG11B	1	-0.211525264	5.626295352	-2.686092351	0.008253561	0.064713249	-3.029549579
ENSG00000271270	lncRNA	TMCC1-AS1	3	-0.401156745	1.304507118	-2.6860416	0.008254743	0.064713249	-2.574693977
ENSG00000149798	protein_coding	CDC42EP2	11	-0.528882266	2.800319768	-2.685947266	0.008256939	0.064713249	-2.772526681
ENSG00000143889	protein_coding	HNRNPLL	2	0.343974818	5.727622763	2.68553697	0.008266497	0.064752721	-3.029745444
ENSG00000136169	protein_coding	SETDB2	13	0.151624955	5.229131579	2.684785829	0.008284022	0.064854517	-3.009506062
ENSG00000230825	lncRNA	AC005532.1	7	0.507596409	2.109887433	2.684246903	0.008296616	0.064917623	-2.637956474
ENSG00000175764	protein_coding	TTLL11	9	-0.263914301	3.158623855	-2.68372275	0.008308882	0.064978091	-2.792052906
ENSG00000140022	protein_coding	STON2	14	0.492715451	4.937309045	2.682843789	0.008329488	0.065103677	-3.006635369
ENSG00000114391	protein_coding	RPL24	3	0.553579141	6.45749023	2.682553356	0.008336307	0.065121427	-3.033145095
ENSG00000162511	protein_coding	LAPTM5	1	-0.241913937	9.804586091	-2.679095319	0.008417884	0.06568028	-2.803790342
ENSG00000049323	protein_coding	LTBP1	2	0.582367617	4.784147777	2.679008558	0.00841994	0.06568028	-3.007493537
ENSG00000173214	protein_coding	MFSD4B	6	-0.193702617	5.899952968	-2.678938231	0.008421607	0.06568028	-3.049558323
ENSG00000114904	protein_coding	NEK4	3	0.166581039	4.950509684	2.678697858	0.008427307	0.065681477	-3.006836174
ENSG00000142192	protein_coding	APP	21	0.276028214	6.282833526	2.678456781	0.008433027	0.065681477	-3.045602276
ENSG00000177556	protein_coding	ATOX1	5	-0.134200982	4.80022317	-2.678308962	0.008436536	0.065681477	-3.001282607
ENSG00000158406	protein_coding	HIST1H4H	6	0.437830705	5.550884834	2.678158494	0.008440109	0.065681477	-3.033489798
ENSG00000160194	protein_coding	NDUFV3	21	-0.157159813	5.520153205	-2.677848894	0.008447465	0.065685272	-3.044552029
ENSG00000266389	lncRNA	AC002091.2	17	-0.333328525	2.118298121	-2.677751905	0.008449771	0.065685272	-2.692109564
ENSG00000142686	protein_coding	C1orf216	1	0.273389779	3.309548903	2.67678705	0.00847274	0.065828085	-2.811518095
ENSG00000278467	lncRNA	AC138393.3	1	-0.272553407	2.723606634	-2.675973853	0.008492142	0.065908792	-2.753806502
ENSG00000035928	protein_coding	RFC1	4	0.205639797	5.425560064	2.675965845	0.008492333	0.065908792	-3.039998414
ENSG00000150316	protein_coding	CWC15	11	0.31811137	3.81137108	2.675541227	0.008502481	0.065951799	-2.874097344
ENSG00000167721	protein_coding	TSR1	17	0.17548028	4.472083983	2.674716617	0.008522218	0.066069108	-2.965914835
ENSG00000156467	protein_coding	UQCRB	8	0.434925876	3.872750726	2.67451068	0.008527154	0.066071599	-2.891035836
ENSG00000274641	protein_coding	HIST1H2BO	6	0.59001897	2.677025282	2.673772864	0.008544858	0.066172972	-2.693995907
ENSG00000139116	protein_coding	KIF21A	12	0.371071063	3.426528268	2.67330409	0.008556124	0.066224401	-2.844714696
ENSG00000175197	protein_coding	DDIT3	12	0.407988283	3.397475207	2.672792181	0.008568442	0.066283912	-2.826333614
ENSG00000257267	transcribed_unitary_pseudogene	ZNF271P	18	0.278166157	4.09660476	2.672315626	0.008579924	0.066336893	-2.931638
ENSG00000104231	protein_coding	ZFAND1	8	0.342741237	3.653961812	2.671240781	0.008605871	0.066484997	-2.86788247
ENSG00000283602	transcribed_unitary_pseudogene	AC116353.6	5	0.526519107	3.356855527	2.6711376	0.008608365	0.066484997	-2.821298539
ENSG00000179021	protein_coding	C3orf38	3	0.239878806	4.607095646	2.670333378	0.008627831	0.066598939	-2.993421729
ENSG00000152795	protein_coding	HNRNPDL	4	0.200411395	6.649116897	2.669985315	0.008636268	0.066598939	-3.055717314
ENSG00000151689	protein_coding	INPP1	2	-0.274537803	2.912846113	-2.669884484	0.008638714	0.066598939	-2.803759828
ENSG00000241399	protein_coding	CD302	2	-0.37865517	5.216329733	-2.66976046	0.008641723	0.066598939	-3.060546681
ENSG00000122188	protein_coding	LAX1	1	0.240934155	5.061296134	2.668995254	0.008660308	0.066706269	-3.032045327
ENSG00000112077	protein_coding	RHAG	6	0.752068191	2.117925705	2.667160605	0.008705016	0.067014582	-2.69106511
ENSG00000160229	protein_coding	ZNF66	19	-0.436520571	4.179804966	-2.666770493	0.008714549	0.067017015	-2.995899842
ENSG00000132294	protein_coding	EFR3A	8	0.178783511	6.489570229	2.666764634	0.008714693	0.067017015	-3.068450047
ENSG00000248275	lncRNA	TRIM52-AS1	5	-0.270580099	2.505736869	-2.666028627	0.008732705	0.067119484	-2.774851369
ENSG00000146426	protein_coding	TIAM2	6	-0.386130697	3.846097284	-2.665561152	0.008744163	0.067171493	-2.942901676
ENSG00000198168	protein_coding	SVIP	11	0.356767161	3.545515233	2.665316659	0.008750161	0.067181528	-2.875084129
ENSG00000094975	protein_coding	SUCO	1	0.316020436	6.021042431	2.664598313	0.008767805	0.06727632	-3.084202474
ENSG00000204934	lncRNA	ATP6V0E2-AS1	7	-0.381328744	3.180381498	-2.664431622	0.008771904	0.06727632	-2.831658788
ENSG00000137145	protein_coding	DENND4C	9	0.178806593	6.292717776	2.66351975	0.008794357	0.06741242	-3.083069116
ENSG00000234771	lncRNA	SLC25A25-AS1	9	-0.257933397	4.398800265	-2.663327755	0.008799091	0.067412622	-2.988586504
ENSG00000161904	protein_coding	LEMD2	6	-0.136925321	6.968657243	-2.661647934	0.008840611	0.067694497	-3.051630518
ENSG00000180228	protein_coding	PRKRA	2	-0.142772009	4.034405786	-2.661267445	0.00885004	0.067723427	-2.961449092
ENSG00000143222	protein_coding	UFC1	1	0.342230032	3.920148445	2.661113868	0.008853848	0.067723427	-2.928233225
ENSG00000111540	protein_coding	RAB5B	12	-0.235382699	7.230389149	-2.659989228	0.008881782	0.067882485	-3.026394609
ENSG00000134242	protein_coding	PTPN22	1	0.271826627	5.442351859	2.659895089	0.008884124	0.067882485	-3.082360417
ENSG00000278979	TEC	AC007598.3	16	-0.317710107	1.848352177	-2.659327187	0.008898264	0.06795426	-2.67722225
ENSG00000229917	processed_pseudogene	RPL7P46	16	-0.3242609	1.052740111	-2.657652787	0.00894007	0.068237137	-2.626670945
ENSG00000094804	protein_coding	CDC6	17	0.584771045	1.014686258	2.655405702	0.008996455	0.068630924	-2.621016564
ENSG00000139990	protein_coding	DCAF5	14	0.128236231	6.691852754	2.654192122	0.009027041	0.068827579	-3.090029802
ENSG00000114745	protein_coding	GORASP1	3	0.292997969	5.579147608	2.653401178	0.009047025	0.068943241	-3.104651331
ENSG00000103353	protein_coding	UBFD1	16	0.152797523	5.262609627	2.653182272	0.009052563	0.068948749	-3.091780663
ENSG00000104972	protein_coding	LILRB1	19	0.464337555	5.345391122	2.652731946	0.009063965	0.068998893	-3.095954756
ENSG00000146670	protein_coding	CDCA5	11	0.763285973	0.882864185	2.652429159	0.009071639	0.069020617	-2.639653052
ENSG00000240065	protein_coding	PSMB9	6	0.499533931	6.60416018	2.652215062	0.009077069	0.069025251	-3.100294839
ENSG00000242265	protein_coding	PEG10	7	-0.627760825	0.543566655	-2.650540841	0.00911963	0.06931209	-2.629864086
ENSG00000181444	protein_coding	ZNF467	7	-0.40932316	7.33535898	-2.648832652	0.00916324	0.069606595	-3.044205318
ENSG00000164610	protein_coding	RP9	7	-0.283692585	2.050819448	-2.648380946	0.009174803	0.069657482	-2.734101744
ENSG00000163634	protein_coding	THOC7	3	0.271362076	3.59611863	2.648103183	0.009181921	0.069674575	-2.92836948
ENSG00000172771	protein_coding	EFCAB12	3	-0.424280306	2.214902078	-2.647547573	0.009196172	0.069696074	-2.777875019
ENSG00000097046	protein_coding	CDC7	1	0.342865429	2.919073229	2.647413663	0.00919961	0.069696074	-2.824441877
ENSG00000228340	lncRNA	MIR646HG	20	-0.386837094	5.518894085	-2.647271442	0.009203263	0.069696074	-3.12235913
ENSG00000188596	protein_coding	CFAP54	12	-0.584455601	1.223152457	-2.647234032	0.009204223	0.069696074	-2.661632177
ENSG00000171714	protein_coding	ANO5	11	0.592791635	1.210749972	2.645951091	0.009237234	0.069909065	-2.646601829
ENSG00000084444	protein_coding	FAM234B	12	0.236802804	2.924642414	2.64526221	0.009255003	0.070006543	-2.845315925
ENSG00000196839	protein_coding	ADA	20	0.278108304	4.605934207	2.645070636	0.00925995	0.070006981	-3.049192087
ENSG00000257621	lncRNA	PSMA3-AS1	14	-0.156024636	6.71767202	-2.64461113	0.009271825	0.070059772	-3.10895951
ENSG00000256588	lncRNA	AC027544.2	11	-0.309847785	1.174662134	-2.644155021	0.009283627	0.070089189	-2.662483187
ENSG00000075790	protein_coding	BCAP29	7	0.286676323	2.551789018	2.643932387	0.009289392	0.070089189	-2.809168371
ENSG00000057294	protein_coding	PKP2	12	-0.613408444	0.734867002	-2.64389336	0.009290403	0.070089189	-2.648956956
ENSG00000107625	protein_coding	DDX50	10	0.241780473	4.590133537	2.643128331	0.009310241	0.070201863	-3.050052876
ENSG00000108387	protein_coding	SEPTIN4	17	1.210294709	2.164320671	2.642237603	0.009333386	0.070339346	-2.714028466
ENSG00000170542	protein_coding	SERPINB9	6	0.345928774	6.604128013	2.641574854	0.009350641	0.070432317	-3.126305497
ENSG00000184575	protein_coding	XPOT	12	0.165865436	5.274677103	2.640275239	0.009384562	0.070629568	-3.121121347
ENSG00000149547	protein_coding	EI24	11	0.168522417	4.17819953	2.640193689	0.009386694	0.070629568	-3.019224421
ENSG00000178935	protein_coding	ZNF552	19	-0.225080724	4.432347794	-2.639929979	0.009393592	0.070644347	-3.071876316
ENSG00000170791	protein_coding	CHCHD7	8	0.194393518	4.141051966	2.638441823	0.009432603	0.070900494	-3.013393352
ENSG00000101294	protein_coding	HM13	20	-0.162848576	7.334010947	-2.638010422	0.009443939	0.070948461	-3.083174585
ENSG00000125740	protein_coding	FOSB	19	-0.521270761	1.678086962	-2.637191915	0.009465482	0.071073012	-2.740186354
ENSG00000143409	protein_coding	MINDY1	1	-0.314731328	7.085682111	-2.635864582	0.009500511	0.071261987	-3.099532696
ENSG00000174446	protein_coding	SNAPC5	15	0.211973688	3.308882045	2.635861088	0.009500603	0.071261987	-2.918976379
ENSG00000170293	protein_coding	CMTM8	3	-0.58643069	1.284861126	-2.635669187	0.009505677	0.071262717	-2.678787314
ENSG00000030066	protein_coding	NUP160	11	0.152327553	5.385600033	2.634707922	0.009531131	0.071416149	-3.140915518
ENSG00000180917	protein_coding	CMTR2	16	0.28903833	2.330895676	2.633995215	0.009550042	0.071520427	-2.795402588
ENSG00000112972	protein_coding	HMGCS1	5	0.190716814	4.235759295	2.63266928	0.009585316	0.071747069	-3.042444841
ENSG00000109079	protein_coding	TNFAIP1	17	-0.120404756	4.686678306	-2.632119417	0.009599979	0.071793821	-3.107192864
ENSG00000235217	transcribed_processed_pseudogene	TSPY26P	20	-0.272516011	2.866124527	-2.632059037	0.00960159	0.071793821	-2.887415501
ENSG00000259436	lncRNA	AC010247.2	19	-0.360773778	1.221070248	-2.631444534	0.009618003	0.071830361	-2.702807119
ENSG00000177954	protein_coding	RPS27	1	0.569471603	4.649584159	2.631260753	0.009622916	0.071830361	-3.075617705
ENSG00000110848	protein_coding	CD69	12	0.509963318	2.926645783	2.631107146	0.009627025	0.071830361	-2.847508717
ENSG00000156735	protein_coding	BAG4	8	-0.141848007	4.748855853	-2.631037204	0.009628896	0.071830361	-3.116304353
ENSG00000234127	protein_coding	TRIM26	6	0.326500075	4.813393766	2.630933289	0.009631677	0.071830361	-3.108378719
ENSG00000111843	protein_coding	TMEM14C	6	0.373741885	3.008011805	2.630750293	0.009636575	0.071830361	-2.892947869
ENSG00000129566	protein_coding	TEP1	14	0.244088716	7.892959313	2.630314046	0.009648263	0.07188006	-3.070348407
ENSG00000169871	protein_coding	TRIM56	7	0.291349836	8.469653414	2.629587246	0.009667763	0.07198788	-3.029188066
ENSG00000287201	lncRNA	AC009682.1	8	-0.83067095	0.550406965	-2.628973515	0.009684256	0.072073217	-2.675921259
ENSG00000122783	protein_coding	CYREN	7	-0.165034817	5.180082849	-2.627738407	0.009717527	0.072249764	-3.153203956
ENSG00000143379	protein_coding	SETDB1	1	0.153937869	6.015628344	2.62771827	0.00971807	0.072249764	-3.175924143
ENSG00000131467	protein_coding	PSME3	17	-0.208693811	6.474334588	-2.627186256	0.009732434	0.072297849	-3.160330151
ENSG00000237441	protein_coding	RGL2	6	-0.301428945	6.724964487	-2.627104738	0.009734636	0.072297849	-3.144351652
ENSG00000116685	protein_coding	KIAA2013	1	-0.250429361	6.83494396	-2.626347329	0.009755122	0.072365024	-3.143316612
ENSG00000285667	lncRNA	AC012291.3	15	-0.25310481	3.274931977	-2.626225895	0.00975841	0.072365024	-2.948080599
ENSG00000164649	protein_coding	CDCA7L	7	-0.347547369	4.270667241	-2.626209939	0.009758842	0.072365024	-3.064617805
ENSG00000129925	protein_coding	TMEM8A	16	-0.275664307	7.134810348	-2.625563049	0.009776376	0.072457517	-3.127278376
ENSG00000116489	protein_coding	CAPZA1	1	0.335117861	7.664845561	2.625268446	0.00978437	0.072479253	-3.097692609
ENSG00000228784	lncRNA	LINC00954	2	-0.302544295	4.970068668	-2.623177739	0.009841274	0.072863081	-3.150084047
ENSG00000143622	protein_coding	RIT1	1	0.288321848	6.14327518	2.622598011	0.009857105	0.072942579	-3.186208717
ENSG00000182183	protein_coding	SHISAL2A	1	-0.299943055	4.980839738	-2.622227186	0.009867244	0.07297989	-3.149269068
ENSG00000177311	protein_coding	ZBTB38	3	0.246164893	6.114430082	2.621709787	0.009881406	0.07303979	-3.188948168
ENSG00000135148	protein_coding	TRAFD1	12	0.440233151	7.084143487	2.621558706	0.009885545	0.07303979	-3.147083473
ENSG00000114013	protein_coding	CD86	3	0.391289337	4.181400086	2.620784468	0.009906779	0.07315893	-3.067789834
ENSG00000273289	lncRNA	AL121672.3	22	-0.335306582	1.884036786	-2.620089811	0.009925865	0.073218964	-2.786911317
ENSG00000084652	protein_coding	TXLNA	1	0.137586496	6.259887974	2.620045954	0.009927072	0.073218964	-3.191975368
ENSG00000166024	protein_coding	R3HCC1L	10	0.176862258	4.901494522	2.619792972	0.009934032	0.073218964	-3.147467495
ENSG00000228794	lncRNA	LINC01128	1	-0.271111791	4.900770977	-2.619744634	0.009935362	0.073218964	-3.152050521
ENSG00000155111	protein_coding	CDK19	6	-0.258134117	6.130674901	-2.61954847	0.009940762	0.073221079	-3.190164445
ENSG00000126214	protein_coding	KLC1	14	-0.191848481	7.174989335	-2.619085236	0.009953526	0.073277399	-3.145893757
ENSG00000066135	protein_coding	KDM4A	1	0.143862187	4.983477405	2.61843696	0.009971413	0.073371359	-3.157575802
ENSG00000092964	protein_coding	DPYSL2	8	0.277129616	6.970770703	2.618063254	0.009981737	0.073409604	-3.16004312
ENSG00000197530	protein_coding	MIB2	1	-0.257067625	5.999780965	-2.617607729	0.009994335	0.07346452	-3.200052554
ENSG00000161048	protein_coding	NAPEPLD	7	0.250873173	2.135424469	2.617080971	0.010008921	0.073497237	-2.813302669
ENSG00000100442	protein_coding	FKBP3	14	0.378678221	3.583808451	2.617076244	0.010009052	0.073497237	-2.986479841
ENSG00000187824	protein_coding	TMEM220	17	-0.469613382	0.913955592	-2.61498299	0.010067203	0.073881583	-2.708873122
ENSG00000228446	processed_pseudogene	AC073052.1	2	-0.34792887	1.354555371	-2.614545738	0.010079389	0.073881583	-2.742851113
ENSG00000128268	protein_coding	MGAT3	22	-0.464146235	2.563184389	-2.614463806	0.010081674	0.073881583	-2.891368169
ENSG00000100030	protein_coding	MAPK1	22	-0.229439012	8.141057011	-2.614450962	0.010082032	0.073881583	-3.070778302
ENSG00000185608	protein_coding	MRPL40	22	0.369040298	1.770177066	2.613493454	0.010108769	0.073965992	-2.764053087
ENSG00000067369	protein_coding	TP53BP1	15	0.161734156	5.67469942	2.613450502	0.01010997	0.073965992	-3.205314725
ENSG00000259207	protein_coding	ITGB3	17	0.783931433	6.032408714	2.613439352	0.010110281	0.073965992	-3.199971093
ENSG00000108306	protein_coding	FBXL20	17	-0.217892799	6.682383331	-2.613237672	0.010115922	0.073965992	-3.185070596
ENSG00000122482	protein_coding	ZNF644	1	0.244336639	5.994184461	2.613114133	0.010119378	0.073965992	-3.211128737
ENSG00000110002	protein_coding	VWA5A	11	0.261333831	3.065774136	2.612809222	0.010127914	0.073978814	-2.947921229
ENSG00000152894	protein_coding	PTPRK	6	-0.534418292	1.415724964	-2.612682422	0.010131465	0.073978814	-2.746442559
ENSG00000161714	protein_coding	PLCD3	17	-0.343471853	1.39599071	-2.609446842	0.010222471	0.074534476	-2.764022345
ENSG00000137337	protein_coding	MDC1	6	0.275814387	3.692892966	2.609366164	0.01022475	0.074534476	-3.027445826
ENSG00000018510	protein_coding	AGPS	2	0.244478646	4.981204123	2.60930917	0.01022636	0.074534476	-3.1800523
ENSG00000256262	lncRNA	USP30-AS1	12	0.433045295	2.203015839	2.609237483	0.010228385	0.074534476	-2.82747716
ENSG00000243156	protein_coding	MICAL3	22	-0.260345744	5.941500233	-2.608561586	0.010247498	0.074635773	-3.222138178
ENSG00000198727	protein_coding	MT-CYB	MT	-0.539514055	7.35869143	-2.607414783	0.010280002	0.074819171	-3.131922487
ENSG00000080298	protein_coding	RFX3	9	-0.191885949	5.381637403	-2.607304618	0.010283129	0.074819171	-3.216707519
ENSG00000196705	protein_coding	ZNF431	19	-0.180502321	5.211968986	-2.606303262	0.010311594	0.074964898	-3.203386596
ENSG00000153147	protein_coding	SMARCA5	4	0.144277958	6.576756401	2.606186112	0.010314929	0.074964898	-3.212800755
ENSG00000162512	protein_coding	SDC3	1	0.760206653	2.586931998	2.606047924	0.010318864	0.074964898	-2.900478378
ENSG00000136158	protein_coding	SPRY2	13	-0.368284544	1.339146104	-2.605281145	0.010340723	0.075085602	-2.762375023
ENSG00000122359	protein_coding	ANXA11	10	-0.187086821	8.925209937	-2.604759972	0.010355604	0.075155544	-3.043419453
ENSG00000109917	protein_coding	ZPR1	11	0.146010213	4.860116676	2.604531325	0.010362138	0.075164872	-3.178252829
ENSG00000182718	protein_coding	ANXA2	15	0.334205232	7.10481828	2.604099906	0.010374478	0.075216279	-3.190430834
ENSG00000256690	lncRNA	AP001160.1	11	-0.302994072	1.412764343	-2.603850911	0.010381606	0.075229867	-2.77757042
ENSG00000116747	protein_coding	RO60	1	0.170709228	6.199046073	2.602733552	0.010413647	0.075423881	-3.23413546
ENSG00000078902	protein_coding	TOLLIP	11	-0.267062438	7.156030144	-2.602237684	0.010427895	0.075452264	-3.182084521
ENSG00000114656	protein_coding	KIAA1257	3	-0.424748581	4.310095287	-2.602230388	0.010428105	0.075452264	-3.161749638
ENSG00000074201	protein_coding	CLNS1A	11	0.200040143	4.9950707	2.601894971	0.010437752	0.075483928	-3.191128488
ENSG00000151500	protein_coding	THYN1	11	0.202486552	3.278033126	2.601691284	0.010443615	0.0754882	-2.99333742
ENSG00000180822	protein_coding	PSMG4	6	-0.205619515	5.832593008	-2.601237765	0.010456679	0.075544496	-3.239628155
ENSG00000130270	protein_coding	ATP8B3	19	0.333813659	2.377253028	2.600551889	0.010476465	0.075649268	-2.879217555
ENSG00000187741	protein_coding	FANCA	16	0.51064279	5.27154358	2.600243281	0.010485378	0.075675468	-3.210026811
ENSG00000138735	protein_coding	PDE5A	4	0.529329322	4.776008232	2.599905014	0.010495156	0.075707878	-3.198903086
ENSG00000099290	protein_coding	WASHC2A	10	0.177443892	5.725181158	2.59872516	0.010529325	0.075916114	-3.243107747
ENSG00000167461	protein_coding	RAB8A	19	0.245295085	7.183595324	2.597579232	0.010562607	0.076117751	-3.197492387
ENSG00000167046	lncRNA	AL357033.1	20	-0.492999601	0.874131519	-2.596286236	0.010600275	0.076350771	-2.748393884
ENSG00000232973	lncRNA	CYP1B1-AS1	2	-0.417358177	2.613325199	-2.595948401	0.010610136	0.07638338	-2.940887005
ENSG00000125148	protein_coding	MT2A	16	0.949545836	4.789803728	2.595539224	0.010622092	0.076397527	-3.182784665
ENSG00000176700	transcribed_unprocessed_pseudogene	SCAND2P	15	-0.174873578	5.775591525	-2.595433245	0.01062519	0.076397527	-3.2526716
ENSG00000136810	protein_coding	TXN	9	0.512267917	3.824323932	2.595333476	0.010628108	0.076397527	-3.075345997
ENSG00000140694	protein_coding	PARN	16	0.249496842	4.605515661	2.594633044	0.010648611	0.076506507	-3.179216297
ENSG00000012061	protein_coding	ERCC1	19	-0.152130774	5.345103296	-2.593995208	0.010667314	0.076602441	-3.245433954
ENSG00000168288	protein_coding	MMADHC	2	0.228386746	5.407050348	2.59307835	0.010694249	0.076757372	-3.244209534
ENSG00000123737	protein_coding	EXOSC9	4	0.322335614	3.463611378	2.59270792	0.010705149	0.07679711	-3.035087243
ENSG00000145743	protein_coding	FBXL17	5	-0.143237162	5.091167097	-2.592021075	0.010725386	0.076903757	-3.237561036
ENSG00000088881	protein_coding	EBF4	20	-0.466328186	1.815956497	-2.591566992	0.010738784	0.076961284	-2.842915347
ENSG00000103150	protein_coding	MLYCD	16	-0.164240109	6.223545427	-2.591202707	0.010749543	0.076999853	-3.260233538
[truncated: 12,320 more rows]
