# Supplementary material for: Multi-omics analysis reveals COVID-19 vaccine induced attenuation of inflammatory responses during breakthrough disease
Source: Nat Commun. 2024 Apr 22;15:3402. doi: 10.1038/s41467-024-47463-6 (PMC11035709; doi:10.1038/s41467-024-47463-6)
Supplement: Supplementary file 13 — Source Data [file 41467_2024_47463_MOESM13_ESM.zip › source_data/Figure7i_follow_up_CIBERSORTx_ImmStates.txt]

Participant number	timepoint	Vaccine	CD14_positive_monocyte	CD16_positive_monocyte	CD4_positive_alpha_beta_T_cell	CD56bright_natural_killer_cell	CD56dim_natural_killer_cell	CD8_positive_alpha_beta_T_cell	MAST_cell	basophil	eosinophil	gamma_delta_T_cell	hematopoietic_progenitor	macrophage_m0	macrophage_m1	macrophage_m2	memory_B_cell	myeloid_dendritic_cell	naive_B_cell	neutrophil	plasma_cell	plasmacytoid_dendritic_cell	P-value	Correlation	RMSE
59	CT	ChAdOx1	0.07139015	0.025597763	0.262183491	0.101274607	0	0.029724089	0	0	0	0	0	0	0	0.030017628	0	0	0.08519746	0.341863622	0	0.052751191	0	0.477413009	0.878374177
84	CT+7	ChAdOx1	0.086388356	0	0.141474789	0.061480494	0	0.018314842	0.00521833	0.001677123	0	0	0.004544966	0	0	0.085210935	0	0	0.049799248	0.508559373	0	0.037331544	0	0.532614933	0.845720119
38	D0	MenACWY	0.126413019	0	0.143489722	0.082916901	0	0.025689665	0	0.001420073	0	0	0	0	0	0.075554208	0	0	0.071385636	0.432217715	0	0.040913062	0	0.603207734	0.805295532
43	D0	ChAdOx1	0	0	0.192557125	0.080175346	0	0.002479436	0.026105657	0	0	0	0	0	0	0.082862249	0	0	0.090473126	0.522167528	0	0.003179533	0	0.559386965	0.83269362
39	D0	ChAdOx1	0.01195522	0.025126219	0.220246825	0.088553846	0	0	0.012258672	0	0	0	0	0	0	0.064706124	0	0	0.079492545	0.485898462	0	0.011762087	0.001	0.375173649	0.929112399
35	D0	ChAdOx1	0.112630178	0	0.227334434	0.060218342	0	0.017205232	0	0.001642597	0	0	0	0	0	0.050750556	0	0	0.104491765	0.393517993	0	0.032208904	0	0.575832398	0.824486039
41	D0	ChAdOx1	0.154417645	0	0.339177543	0.059764169	0	0.022054667	0	0	0	0	0	0	0	0.060983784	0	0	0.069496565	0.263545746	0	0.030559882	0	0.607214999	0.807342311
36	D0	MenACWY	0.062253082	0.047902962	0.194726929	0.074594695	0	0.014707388	0	0.004742731	0	0	0	0	0	0.028797279	0	0	0.072538015	0.474418796	0	0.025318123	0	0.490735733	0.869899009
40	D0	ChAdOx1	0.112316916	0.036930728	0.30110772	0.06303772	0	0.004616385	0	6.04E-05	0	0	0	0	0	0.093788799	0	0	0.064634402	0.31442676	0	0.009080212	0	0.603088653	0.804073796
42	D0	ChAdOx1	0.096120846	0	0.33029883	0.076120121	0	0	0	0.010404779	0	0	0	0	0	0.012899255	0	0	0.105476258	0.304522577	0	0.064157335	0	0.50773184	0.865507246
44	D0	MenACWY	0.052224736	0	0.23909071	0.068448271	0	0.025243431	0.001631602	5.90E-05	0	0	0	0	0	0.038370605	0	0	0.130783793	0.409287649	0	0.034860191	0	0.557074048	0.838072303
37	D0	ChAdOx1	0.025699381	0.031769387	0.34106433	0.057366431	0.007866084	0.015553078	0	0.000517381	0	0	0	0	0	0.066938698	0	0	0.12958604	0.301570328	0	0.022068861	0	0.525351626	0.853305921
53	D0	MenACWY	0.162337316	0	0.186282947	0.059548213	0	0.013893925	0	0.00682397	0	0	0	0	0	0.061904441	0	0	0.10906206	0.372787914	0	0.027359213	0	0.528240131	0.848702378
46	D0	ChAdOx1	0.038354044	0.02108225	0.262224764	0.061235426	0	0.03138015	0	0.006176483	0	0	0	0	0	0.05456273	0	0	0.041400079	0.465406544	0	0.018177531	0	0.530752327	0.848349982
47	D0	MenACWY	0.080728811	0.003584626	0.428158614	0.046373778	0	0.04105573	0	0.006864773	0	0	0	0.010886977	0	0.017060157	0	0	0.066101774	0.273225208	0	0.025959552	0	0.548684953	0.843352597
48	D0	MenACWY	0.051951174	0.054520655	0.329237195	0.070201518	0	0.025912236	0	0	0	0	0	0	0	0.036373554	0	0	0.07102713	0.346678863	0	0.014097675	0	0.570393225	0.8272976
45	D0	ChAdOx1	0	0.065606905	0.316057218	0.166287982	0	0.065527944	0	0.012258342	0	0	0	0.019049788	0	0	0	0	0.06905078	0.286161041	0	0	0	0.633775066	0.799171777
52	D0	MenACWY	0.081608359	0	0.372705993	0.100223803	0	0.020930111	0	0.002934766	0	0	0	0	0	0.044157177	0	0	0.122198433	0.208857767	0	0.046383591	0	0.553145372	0.843967655
51	D0	ChAdOx1	0.091983859	0	0.330485585	0.137564593	0	0.043386493	0.002905712	0	0	0	0	0	0	0.064772453	0	0	0.148692601	0.180208705	0	0	0	0.619259328	0.80581426
55	D0	ChAdOx1	0	0.02729238	0.298133742	0.10334304	0	0.024893868	0	0.005268532	0	0	0	0.03112203	0	0.021388832	0	0	0.061939106	0.411918011	0	0.014700459	0	0.529607979	0.852911065
54	D0	ChAdOx1	0.006289322	0.047058388	0.301713563	0.101606643	0	0.034059562	0	0	0	0	0	0	0	0.055456257	0	0	0.063637575	0.364896455	0	0.025282235	0	0.494275404	0.869354934
61	CT	MenACWY	0.113919378	0	0.313204293	0.135235212	0	0.0513332	0	0.013680377	0	0	0	0	0.016036697	0.004743667	0	0.011200936	0.054443241	0.22620188	0	0.060001121	0	0.430764827	0.901065353
78	CT	MenACWY	0.206479927	0.059214897	0.285863862	0.12944423	0	0.009951876	0	0.001401075	0	0	0	0	0.042031709	0	0	0	0.015754237	0.190256475	0	0.059601712	0	0.629823752	0.783171377
57	CT+7	MenACWY	0.102323791	0	0.178927966	0.070138726	0	0.038175345	0.00233886	0	0	0	0	0	0	0.059142953	0	0	0.102560079	0.412758258	0	0.033634023	0	0.525815735	0.851508244
76	CT	ChAdOx1	0.097434912	0	0.282040703	0.069573771	0	0.050419788	0	0.002956405	0	0	0	0	0	0.025381561	0	0	0.120685823	0.305865108	0	0.04564193	0	0.557948385	0.83910201
91	CT	MenACWY	0.287490464	0.012334141	0.208375134	0.123238472	0	0.002006938	0	0.000443092	0	0	0	0	0.072646664	0	0	0	0.071151183	0.178491756	0	0.043822156	0	0.687121076	0.738406682
91	CT+7	MenACWY	0.097834006	0.015948288	0.286682538	0.11273083	0	0.034052254	0	0	0	0	0	0.003465452	0.002471635	0.029310428	0	0	0.131706247	0.25755617	0	0.028242153	0	0.544647598	0.845021144
86	CT	MenACWY	0.238720997	0	0.3460377	0.095617984	0	0.012793947	0	0	0.028513209	0	0	0	0	0.000851791	0	0	0.098242393	0.144833841	0	0.03438814	0	0.665844765	0.771863097
70	CT	ChAdOx1	0.111834583	0	0.260672424	0.085320252	0	0.006086187	0	0.003470697	0	0	0	0	0	0.048277227	0	0	0.067491487	0.381009531	0	0.035837612	0	0.515570433	0.857780617
85	CT	MenACWY	0.266857145	0	0.285529059	0.111588165	0	0.013378438	0	0.000344156	0	0	0	0	0.037214479	0	0	0	0.056812177	0.179610061	0	0.048666321	0	0.645829454	0.776385952
92	CT	ChAdOx1	0.1996076	0	0.282222978	0.169374545	0	0.038540566	0	0.00875341	0	0	0	0	0	0.012068712	0	0	0.051947584	0.231744484	0	0.005740121	0	0.571072814	0.827568031
73	CT	ChAdOx1	0.251511404	0	0.277445771	0.078072648	0.03571387	0.025005549	0.009185207	0.004528394	0	0	0	0.01138267	0	0.011471515	0	0	0.078361595	0.217286708	0	3.47E-05	0	0.514501082	0.855942824
86	CT+7	MenACWY	0.067370329	0.051393451	0.308792836	0.093603356	0	0.051724741	0	0.002645995	0.010342285	0	0	0	0	0.047280369	0	0	0.130252735	0.200322112	0	0.036271791	0	0.533137733	0.848877367
50	CT	ChAdOx1	0.072442536	0.002736332	0.26433341	0.040905829	0	0.00823385	0	0.00013489	0	0	0	0	0	0.054663028	0	0	0.082698322	0.43153357	0	0.042318233	0	0.531457292	0.849092613
85	CT+7	MenACWY	0.133716113	0	0.328085788	0.113305922	0	0.031719574	0	0	0	0	0	0	0	0.016239765	0	0	0.09601025	0.214423964	0	0.066498623	0	0.652847803	0.794801594
102	CT	ChAdOx1	0.122542224	0	0.500058322	0.072394776	0	0.020516752	0	0.000625333	0	0	0	0	0	0.029973076	0	0	0.060410506	0.149536943	0	0.043942069	0	0.597171713	0.818659666
57	CT	MenACWY	0.070683482	0	0.246481233	0.079001865	0	0.04319451	0.001214764	0	0	0	0	0	0	0.02197736	0	0	0.045530868	0.450799791	0	0.041116127	0	0.645888474	0.788724127
92	CT+7	ChAdOx1	0.092884086	0	0.359809827	0.080826704	0	0.025874254	0	0	0	0	0	0	0	0.011945647	0	0	0.056757677	0.327631395	0	0.044270409	0	0.608357281	0.814932454
73	CT+7	ChAdOx1	0.131770749	0	0.256919654	0.084326798	0	0.002575664	0.003672279	0	0	0	0	0	0.0067354	0.007075677	0	0	0.077620412	0.384477414	0	0.044825954	0	0.562609444	0.833340039
60	CT	ChAdOx1	0.085822863	0.002404742	0.275353364	0.094160231	0	0.002942438	0.00016825	0.003454931	0	0	0	0	0.017469985	0.017576634	0	0	0.082997192	0.411102576	0	0.006546795	0	0.550615409	0.838869639
50	CT+7	ChAdOx1	0.037398908	0.032670442	0.260847329	0.076220062	0	0.010848492	0	0	0	0	0	0	0	0.030058368	0	0	0.074006344	0.423388567	0	0.054561488	0	0.480336451	0.876301746
69	CT	ChAdOx1	0.141935261	0	0.240166478	0.051948911	0	0.041716726	0	0.002585971	0	0	0	0	0	0.085054352	0	0	0.084687504	0.295267028	0	0.056637769	0	0.488213755	0.871446801
97	CT	MenACWY	0.167889515	0.00858323	0.337851871	0.06651336	0.014891032	0.016300951	0	0.00036935	0	0	0	0	0	0.026081582	0	0	0.076668525	0.245287459	0	0.039563124	0	0.588690447	0.8180618
102	CT+7	ChAdOx1	0.140671956	0	0.530286887	0.076819133	0	0.031547707	0	0.000837126	0	0	0	0	0	0.035391491	0	0	0.065323151	0.090938851	0	0.028183698	0	0.654332411	0.782924082
60	CT+7	ChAdOx1	0	0.015405704	0.162973662	0.074412924	0	0.002770449	0.000188559	0	0	0	0	0	0.016672016	0.069096108	0	0	0.106344054	0.552136523	0	0	0	0.530931945	0.846898295
99	CT	MenACWY	0.250984298	0	0.358227071	0.072687138	0	0.048554909	0.02182981	0.002358471	0	0	0	0	0.009055033	0.012270702	0	0	0.100991337	0.123041229	0	0	0	0.589907609	0.811958737
89	CT	MenACWY	0.226373083	0	0.316555947	0.164806907	0	0.013105748	0	0.001190183	0	0	0	0	0	0.033849461	0	0	0.075641943	0.137611687	0	0.03086504	0	0.637224722	0.79040152
49	CT	ChAdOx1	0.154965929	0.00342968	0.333107725	0.136417238	0	0.042710081	0	0.001794445	0	0	0	0	0.004089022	0.00300827	0	0	0.073666969	0.225724227	0	0.021086414	0	0.59667637	0.817549087
77	CT	ChAdOx1	0.079937868	0	0.293680742	0.063058036	0	0.037150209	0	0.00407625	0	0	0	0	0	0.046060046	0	0	0.112387084	0.320807854	0	0.04284191	0.001	0.385785329	0.921442214
72	CT	ChAdOx1	0.162614768	0	0.255862534	0.066467935	0	0	0.001482995	0	0	0	0	0	0	0.021833053	0	0	0.059615302	0.39583126	0	0.036292153	0	0.60933383	0.803205426
83	CT+7	ChAdOx1	0.05220107	0	0.473246229	0.013583814	0	0.01953445	0	0	0	0	0	0	0	0.042177965	0	0	0.073710252	0.297628292	0	0.027917928	0	0.598012533	0.817527295
84	CT	ChAdOx1	0.185056468	0	0.235273789	0.114722334	0	0.087876891	0	0.001049553	0	0	0	0	0.009238603	0.014229638	0	0	0.070711079	0.255640745	0	0.026200901	0	0.620798301	0.799196466
81	CT+7	MenACWY	0.19938564	0	0.206585502	0.063942347	0	0.01370759	0	0	0	0	0	0	0.016440413	0.093271702	0	0	0.0844378	0.276070017	0	0.046158987	0	0.662920083	0.764408623
95	CT+7	MenACWY	0.120463294	0	0.430601788	0.091382936	0	0.03076084	0	0	0.01614146	0	0	0	0.003858598	0.003763743	0	0	0.077642482	0.173746542	0	0.051638319	0	0.485884172	0.875805936
66	CT+7	MenACWY	0.173232571	0	0.243316781	0.107447549	0	0.042492197	0.041938845	0.001005492	0	0	0	0	0.003753923	0.029009141	0	0.016084504	0.055022991	0.286696006	0	0	0	0.556534074	0.835442835
82	CT	MenACWY	0.134989409	0	0.228950742	0.058335923	0	0.015155563	0	0	0	0	0	0	0	0.055114529	0	0	0.124307202	0.320266165	0	0.062880468	0	0.531441379	0.849762414
59	CT+7	ChAdOx1	0.068005428	0.020355968	0.264149348	0.05278725	0	0.024668605	0	0.000189143	0	0	0	0	0	0.05665787	0	0	0.088938802	0.396192703	0	0.028054882	0	0.470594078	0.880697411
105	CT+7	ChAdOx1	0.168994476	0	0.368215919	0.129939849	0	0.040320075	0	0.000459582	0	0	0	0	0	0.04144864	0	0	0.068533751	0.141426982	0	0.040660726	0	0.593860024	0.818783071
100	CT+7	MenACWY	0	0.015913701	0.373897262	0.091021076	0	0.106242247	0	0.006993627	0	0	0	0	0	0.036872526	0	0	0.06070859	0.290624952	0	0.017726019	0	0.485145443	0.874779646
49	CT+7	ChAdOx1	0.11333017	0.051818325	0.279239513	0.098202132	0	0.055355684	0	0.007459825	0	0	0	0	0	0.028461537	0	0	0.072342268	0.254242573	0	0.039547972	0	0.574579631	0.824848262
89	CT+7	MenACWY	0.09663902	0	0.37720218	0.091775756	0	0.009606011	0	0.00152459	0	0	0	0	0	0.017640908	0	0	0.072739069	0.306414865	0	0.026457601	0	0.555793676	0.840780839
72	CT+7	ChAdOx1	0.085626083	0	0.290265141	0.069879539	0	0.026710731	0	0	0	0	0	0	0	0.043992937	0	0	0.100502996	0.359713892	0	0.02330868	0	0.52463711	0.854090093
77	CT+7	ChAdOx1	0.1374686	0	0.324157174	0.079180977	0	0.010816565	0	0.001062576	0	0	0	0	0	0.022142728	0	0	0.120716087	0.2714497	0	0.033005593	0	0.502347946	0.865608036
70	CT+7	ChAdOx1	0.067097028	0	0.298722789	0.070359237	0	0.009072652	0.002906127	0	0	0	0	0	0	0.037672519	0	0	0.079608532	0.396790277	0	0.037770839	0	0.481509786	0.876169219
90	CT	MenACWY	0.190700009	0	0.330257688	0.117239138	0	0.018438264	0.051151451	0.001462926	0	0	0	0	0	0.01749763	0	0	0.058401252	0.21485164	0	0	0	0.615375182	0.805575775
79	CT	ChAdOx1	0.061338887	0	0.236401085	0.116540725	0	0.075837636	0	0.002715488	0	0	0	0	0	0.033705907	0	0	0.053475146	0.376197045	0	0.043788081	0	0.492141455	0.871794187
82	CT+7	MenACWY	0.104311298	0	0.248725366	0.068760332	0	0.035714877	0	0	0	0	0	0	0	0.036190081	0	0	0.129327749	0.319448703	0	0.057521594	0	0.552285948	0.841466348
99	CT+7	MenACWY	0.143588369	0	0.436218286	0.060427414	0	0.051879378	0	0.005738663	0	0	0	0	0	0.051097272	0	0	0.08800156	0.139628728	0	0.023420329	0	0.641093957	0.789133044
104	CT	ChAdOx1	0.204475197	0	0.416156614	0.054825882	0	0.03284253	0	0.003409034	0	0	0	0	0.007793597	0	0	0	0.058792195	0.19685692	0	0.02484803	0	0.52007886	0.854064833
98	CT	MenACWY	0.156840357	0	0.337148838	0.146822572	0	0.002845987	0	0	0	0	0	0	0	0.026486611	0	0	0.037204617	0.243776685	0	0.048874332	0	0.623284893	0.805775925
75	CT	MenACWY	0.130217111	0	0.349965301	0.163749186	0	0.02096427	0.026401321	0.004175743	0	0	0	0	0.010014909	0	0	0.008708208	0.088687339	0.197116613	0	0	0	0.612086276	0.813754194
90	CT+7	MenACWY	0.081456496	0.015229779	0.411353287	0.064357876	0	0.034572881	0	0.005073598	0	0	0	0	0	0.028810137	0	0	0.094848721	0.229753788	0	0.034543436	0	0.607557143	0.813032625
103	CT	MenACWY	0.138490825	0.001073267	0.361987125	0.11990875	0	0.002252938	0	0.001676634	0	0	0	0	0.017100525	0.004724491	0	0	0.066962487	0.259665988	0	0.02615697	0	0.565977934	0.833780575
79	CT+7	ChAdOx1	0.005099022	0.024250816	0.209523326	0.05156303	0	0.088381692	0	0.003386962	0	0	0	0	0	0.089143084	0	0	0.128611767	0.372267205	0	0.027773095	0	0.437734226	0.897380016
80	CT	ChAdOx1	0.103011556	0	0.261033653	0.11380576	0	0	0	0.008000792	0	0	0	0	0	0.026797	0	0	0.080834096	0.406517144	0	0	0	0.627699504	0.796886881
71	CT	MenACWY	0.26762594	0	0.311566304	0.07601469	0	0.007784392	0	0.002294085	0	0	0	0	0.013083262	0.010859675	0	0	0.07502648	0.182752308	0	0.052992864	0	0.709934386	0.736366332
88	CT	MenACWY	0.220195717	0	0.354671941	0.063535922	0	0.017542513	0	0.008047912	0	0	0	0	0.006286286	0	0	0	0.073273504	0.228615565	0	0.02783064	0	0.536401907	0.844681876
56	CT	MenACWY	0.2113778	0	0.260322018	0.124300097	0	0.006944277	0	0.008084254	0	0	0	0	0.027991863	0	0	0	0.06547992	0.295499771	0	0	0	0.646964532	0.777425747
98	CT+7	MenACWY	0.05797803	0	0.354497636	0.074631084	0	0.022258465	0	0	0	0	0	0	0	0.026275263	0	0	0.069070963	0.36245306	0	0.032835499	0	0.616937709	0.810100217
104	CT+7	ChAdOx1	0.094603722	0	0.322609225	0.106262437	0	0.071412112	0	0	0	0	0	0	0	0.025614426	0	0	0.049823526	0.280442353	0	0.049232199	0	0.565269499	0.837329495
75	CT+7	MenACWY	0.18493973	0	0.275954421	0.139377607	0	0.029956929	0.019725582	0.006187631	0	0	0	0	0.047996255	0.01101922	0	0	0.087002404	0.197840221	0	0	0	0.603151881	0.807411088
96	CT	ChAdOx1	0.139905615	0	0.281240812	0.164647435	0	0.027330187	0.000435024	0.008955562	0	0	0	0	0.005165248	0	0	0.017250131	0.039682771	0.24976817	0	0.065619046	0	0.506590414	0.866504751
88	CT+7	MenACWY	0.128889224	0	0.316803365	0.124788763	0	0.051842354	0	0.001579306	0.015114271	0	0	0.044426757	0	0.012722428	0	0	0.056508422	0.205153951	0	0.042171158	0	0.518502252	0.860684238
80	CT+7	ChAdOx1	0.063227613	0	0.277228601	0.081096185	0	0.028696084	0	0.001048671	0	0	0	0	0	0.038124739	0	0	0.079227487	0.384035481	0.002843227	0.044471912	0	0.576648459	0.829703818
103	CT+7	MenACWY	0.104977483	0	0.25419314	0.115259188	0	0.005369154	0	0.000386889	0	0	0	0	0.044447547	0.009118108	0	0	0.094665132	0.328091921	0	0.043491436	0	0.606212447	0.810977316
71	CT+7	MenACWY	0.120939719	0	0.324333411	0.093351521	0	0.018445793	0	0.000302875	0	0	0	0	0.007752525	0.0231589	0	0	0.061536492	0.319132991	0	0.031045774	0	0.582132094	0.824700467
56	CT+7	MenACWY	0.065544826	0	0.287809042	0.070043413	0	0.024992983	0.000115804	0	0	0	0	0	0	0.064432862	0	0	0.095761468	0.348857182	0	0.04244242	0	0.5795331	0.827311588
101	CT	ChAdOx1	0.163470218	0	0.371603677	0.078509378	0	0.07433221	0	0.002059634	0	0	0	0	0	0.027859753	0	0	0.060151278	0.187233361	0	0.034780491	0	0.629096732	0.797319626
67	CT	MenACWY	0.175427687	0	0.312688934	0.06582515	0	0.007911133	0	0	0	0	0	0	0	0.033294421	0	0	0.104234119	0.26439148	0	0.036227076	0	0.579080568	0.823203621
65	CT	MenACWY	0.12684206	0	0.271529318	0.098668663	0	0.062000664	0	0.004239222	0	0	0	0	0.009340168	0.034297675	0	0	0.04855758	0.303469224	0.000556364	0.040499064	0	0.558051738	0.836625419
96	CT+7	ChAdOx1	0.071888189	0.007520907	0.30558227	0.116287337	0	0.030025298	0	0	0	0	0	0	0	0.056491694	0	0	0.120478167	0.268606335	0	0.023119802	0	0.502745923	0.866493869
101	CT+7	ChAdOx1	0.040194991	0.010363177	0.231523553	0.108221585	0	0.073968707	0	0.001111237	0	0	0	0	0	0.050345984	0	0	0.102598538	0.348101267	0	0.033570961	0	0.549851634	0.843287989
67	CT+7	MenACWY	0.09380518	0	0.334539724	0.015126498	0	0.030480865	0	0.003774465	0	0	0	0	0	0.034104496	0	0	0.139873736	0.310894179	0	0.037400857	0	0.502452467	0.865180615
65	CT+7	MenACWY	0.073493039	0	0.309326689	0.085723183	0	0.050365244	0	0.00114273	0	0	0	0	0	0.032585367	0	0	0.089325628	0.319341914	0	0.038696207	0	0.552925816	0.842672348
64	CT+7	ChAdOx1	0.092119117	0	0.32320502	0.068978244	0	0.014768079	0	0.005918265	0	0	0	0	0	0.042550669	0	0	0.087787109	0.333656157	0	0.031017342	0	0.501284937	0.866304053
87	CT	MenACWY	0.167011657	0	0.334573158	0.122539663	0	0.034527169	0	0.000833792	0	0	0	0	0	0.035968802	0	0	0.088052924	0.163517475	0	0.052975361	0	0.670625568	0.779156818
61	CT7	MenACWY	0.037920015	0.017808917	0.312204193	0.104276529	0	0.038729279	0.007340894	0.001089352	0	0	0	0	0	0.02478829	0	0	0.059141877	0.359947005	0	0.036753649	0	0.490459543	0.873018266
78	CT7	MenACWY	0.100552351	0	0.319481534	0.085781332	0	0.010100356	0	5.10E-05	0	0	0	0	0.050765508	0.005644095	0	0	0.040871466	0.316421234	0	0.070331101	0	0.577677579	0.82689986
93	CT	MenACWY	0.227306807	0.007250776	0.296722854	0.11660065	0	0.010503417	0	0.009064604	0.019758359	0	0	0	0.077858266	0	0	0	0.032942356	0.166128748	0	0.035863164	0	0.500982045	0.86371589
63	CT7	MenACWY	0	0.046743308	0.277370578	0.041565092	0	0.050431701	0	0.001942639	0	0	0	0	0.013826509	0.065470045	0	0	0.058119007	0.382636276	0	0.061894844	0.002	0.368880395	0.931033227
74	CT7	MenACWY	0.229163444	0	0.263499791	0.1237782	0	0.010706547	0	0.007473455	0	0	0	0.009356973	0	0	0	0	0.073085884	0.275474376	0	0.007461331	0	0.648007496	0.778864866
87	CT7	MenACWY	0.044632246	0.022377212	0.386546719	0.063247414	0	0.027681775	0	0.000601286	0	0	0	0.014674976	0	0.008760936	0	0	0.084046172	0.331772462	0	0.015658801	0	0.548663834	0.843211889
93	CT7	MenACWY	0.073835755	0	0.270950697	0.12675726	0	0.041560264	0	0	0	0	0	0	0.039791358	0	0	0	0.032507127	0.359675771	0	0.054921769	0	0.453275422	0.889947586
63	CT	MenACWY	0.134978369	0.003049693	0.368060471	0.100877376	0	0.070798556	0	0.001380539	0	0	0	0	0.019522122	0.000914142	0	0	0.050420397	0.221971516	0	0.02802682	0	0.457568	0.887585409
74	CT	MenACWY	0.256867478	0.054655957	0.233798842	0.071118466	0	0	0	0.01016966	0	0	0	0	0.038376066	0	0	0	0.033585026	0.268193255	0	0.03323525	0	0.577677958	0.815355173
94	CT	MenACWY	0.11378629	0	0.289188022	0.104708532	0	0.039931583	0	0	0	0	0	0	0.002880034	0.017833667	0	0	0.075317888	0.260203865	0	0.096150119	0	0.605756091	0.821473198
76	CT+7	ChAdOx1	0.057357584	0.019871196	0.356855225	0.11843902	0	0.068680581	0	0.011333551	0	0	0	0	0	0.058109263	0	0	0.091769393	0.217584187	0	0	0	0.549780378	0.841205819
97	CT+7	MenACWY	0.113551929	0.003861665	0.30460967	0.098958335	0	0.014984731	0	0.003082005	0	0	0	0	0	0.030936399	0	0	0.107939508	0.274442772	0	0.047632986	0	0.522992225	0.856843004
69	CT+7	ChAdOx1	0.128999797	0	0.223996282	0.066687075	0	0.0291507	0.00833998	0.002726148	0	0	0	0	0	0.055704945	0	0	0.083162613	0.347735406	0	0.053497055	0	0.611015047	0.806970002
64	CT	ChAdOx1	0.250468779	0	0.238467	0.072840111	0	0	0	0.001065583	0	0	0	0	0.00346479	0.006041483	0	0	0.037328179	0.341547883	0	0.048776192	0	0.633605935	0.78237891
94	CT+7	MenACWY	0.141293361	0	0.244421529	0.08276625	0	0.023205984	0	0.002748409	0	0	0	0	0	0.042710022	0	0	0.112203671	0.317495885	0	0.033154889	0	0.592825542	0.816644835
83	CT	ChAdOx1	0.052166759	0.066493849	0.36093702	0.053226351	0	0.01523479	0	0.001764019	0	0	0	0	0.018360345	0.02461619	0	0	0.043234289	0.324372511	0	0.039593877	0	0.542842598	0.841633699
105	CT	ChAdOx1	0.264697784	0	0.216023718	0.094635414	0	0.03515174	0.03965452	0.00157897	0	0	0	0	0	0.044746679	0	0.001799591	0.03393751	0.223136606	0	0.044637468	0	0.562929024	0.827924377
100	CT	MenACWY	0.152256645	0	0.408102281	0.105113021	0	0.038211972	0	0.007442957	0	0	0	0	0.020526504	0	0	0	0.040982425	0.179187884	0	0.048176309	0	0.588501664	0.822200214
68	CT	MenACWY	0.316950078	0.06787937	0.220569706	0.048049454	0	0.005470326	0	0.002590366	0	0	0	0	0.053003848	0	0	0	0.098228728	0.13940261	0	0.047855515	0	0.634572359	0.77238432
68	CT7	MenACWY	0.158279999	0	0.332039879	0.072207576	0	0.026339444	0	0	0	0	0	0	0	0.017771835	0	0	0.047461217	0.289555605	0	0.056344445	0	0.644802732	0.790291311
62	CT	MenACWY	0.145021947	0	0.338718891	0.152840241	0	0.00425069	0	0.002189755	0	0	0	0	0.00416341	0.01726464	0	0	0.098728767	0.188837922	0	0.047983738	0	0.652007911	0.794176511
58	CT	MenACWY	0.198308328	0	0.340112998	0.155618311	0	0.024718973	0	0.013423069	0	0	0	0	0	0.004778392	0	0	0.026384699	0.181855629	0	0.0547996	0	0.673918295	0.77560006
62	CT7	MenACWY	0.144864457	0	0.309812427	0.09852511	0	0.006242031	0	0.001523107	0	0	0	0	0	0.029960718	0	0	0.061853362	0.281789237	0	0.065429551	0	0.66161927	0.784971724
58	CT7	MenACWY	0.121528912	0	0.281810896	0.126388395	0	0.024137928	0	0.004014422	0	0	0	0	0	0.016948602	0	0	0.0562764	0.294129864	0	0.074764581	0	0.60305785	0.82020992
95	CT	MenACWY	0.109905869	0.051534525	0.489445632	0.069572278	0	0.020448959	0	0.003848689	0.002137491	0	0	0	0	0.003586308	0	0	0.078833899	0.137026361	0	0.03365999	0	0.420925912	0.906116648
66	CT	MenACWY	0.209758535	0	0.292148418	0.106203104	0	0.015771043	0	0.009399555	0	0	0	0	0.00550201	0.008936135	0	0	0.029217915	0.291979563	0	0.031083722	0	0.536316883	0.844684872
