# Supplementary material for: Multi-omics analysis reveals COVID-19 vaccine induced attenuation of inflammatory responses during breakthrough disease
Source: Nat Commun. 2024 Apr 22;15:3402. doi: 10.1038/s41467-024-47463-6 (PMC11035709; doi:10.1038/s41467-024-47463-6)
Supplement: Supplementary file 13 — Source Data [file 41467_2024_47463_MOESM13_ESM.zip › source_data/Supp_21_stage2_sRNA_data_CT_NAAT_positive_vs_D0_results_vaccine_level.txt]

simplified_sRNA_feature	CT.NAAT.positive.MenACWY_vs_D0logFC	CT.NAAT.positive.MenACWY_vs_D0CI.L	CT.NAAT.positive.MenACWY_vs_D0CI.R	CT.NAAT.positive.MenACWY_vs_D0AveExpr	CT.NAAT.positive.MenACWY_vs_D0t	CT.NAAT.positive.MenACWY_vs_D0P.Value	CT.NAAT.positive.MenACWY_vs_D0adj.P.Val	CT.NAAT.positive.MenACWY_vs_D0B	CT.NAAT.positive.MenACWY_vs_D0effect.size	CT.NAAT.positive.ChAdOx_vs_D0logFC	CT.NAAT.positive.ChAdOx_vs_D0CI.L	CT.NAAT.positive.ChAdOx_vs_D0CI.R	CT.NAAT.positive.ChAdOx_vs_D0AveExpr	CT.NAAT.positive.ChAdOx_vs_D0t	CT.NAAT.positive.ChAdOx_vs_D0P.Value	CT.NAAT.positive.ChAdOx_vs_D0adj.P.Val	CT.NAAT.positive.ChAdOx_vs_D0B	CT.NAAT.positive.ChAdOx_vs_D0effect.size
ENSG00000005483.21	0.688182666	0.153310283	1.223055049	3.919339207	2.546826948	0.012105244	0.036574668	-3.309312141	0.574032642	0.676496904	0.099360711	1.253633097	3.919339207	2.320242542	0.021976761	0.066937305	-3.561700164	0.564285218
ENSG00000089876.12	1.379458182	0.730800903	2.028115461	4.722105046	4.209583475	4.90E-05	0.001418998	1.694315193	0.941031218	1.705369718	1.006318235	2.404421202	4.722105046	4.82897845	4.00E-06	0.002737024	4.083829518	1.163359763
ENSG00000101412.13	0.59994681	0.1657794	1.03411422	2.011102529	2.735277604	0.007155588	0.025164668	-2.662438223	0.799159991	0.359103163	-0.113338545	0.831544872	2.011102529	1.504585534	0.134996478	0.230084494	-4.794097474	0.478343873
ENSG00000102781.14	0.718286996	-0.203646877	1.640220869	1.00992606	1.542212129	0.125593207	0.214057803	-4.656395063	0.724535758	1.550099868	0.633030929	2.467168807	1.00992606	3.345827738	0.00108858	0.014017932	-1.025033452	1.563585013
ENSG00000104812.15&ENSG00000102034.17&ENSG00000048707.15	-1.416233287	-2.044706306	-0.787760267	1.799849195	-4.460607821	1.82E-05	0.00093553	2.692703231	-1.25071798	-0.842076936	-1.479765688	-0.204388184	1.799849195	-2.613899574	0.010070301	0.041530804	-2.816659236	-0.743663332
ENSG00000107404.20	0.768371158	0.316319095	1.220423222	3.098079611	3.364561576	0.001023151	0.007600473	-1.069732439	0.795775286	0.777057824	0.291245648	1.262870001	3.098079611	3.166145171	0.00194821	0.01728962	-1.461078668	0.804771764
ENSG00000108848.16	0.733196558	-0.147966041	1.614359157	1.371155262	1.647063125	0.10209987	0.181689533	-4.569269143	0.706491546	1.421471804	0.536328156	2.306615452	1.371155262	3.178852481	0.001871049	0.017136649	-1.400874691	1.369697936
ENSG00000109270.13	1.039941035	0.355755873	1.724126197	1.770943637	3.008714273	0.003183464	0.014256739	-1.838278391	1.133242413	1.215706531	0.505564714	1.925848348	1.770943637	3.388672085	0.000944358	0.013607228	-0.817384755	1.324777229
ENSG00000109971.14	1.194080529	0.604611067	1.783549991	2.781096506	4.009758233	0.000104742	0.002006073	1.076745709	1.08001282	0.852156936	0.222317532	1.48199634	2.781096506	2.678154564	0.008415569	0.037002308	-2.661005137	0.770752385
ENSG00000111843.14	1.242944024	0.449549551	2.036338497	3.238146246	3.101046526	0.002391999	0.011855081	-1.775325059	0.803225075	1.694057472	0.854634244	2.533480699	3.238146246	3.99478159	0.000110772	0.005006908	1.080649808	1.094747159
ENSG00000111843.14&ReverseComplement_ENSG00000171843.17&ReverseComplement_ENSG00000164284.15	1.295864499	0.158894285	2.432834713	1.400073691	2.256089826	0.02583282	0.063993437	-3.490661492	1.020383647	1.809840641	0.651698209	2.967983074	1.400073691	3.093315692	0.002450515	0.019097116	-1.638940963	1.42509637
ENSG00000122565.19	0.509388971	0.157030267	0.861747675	3.493371268	2.861609811	0.004955764	0.019360424	-2.518216573	0.648438973	0.494922672	0.114532153	0.875313191	3.493371268	2.575452519	0.011195447	0.044463993	-2.989996872	0.630023749
ENSG00000122877.17&ReverseComplement_ENSG00000111087.10&ENSG00000139610.2	-0.418657764	-0.758122931	-0.079192596	2.860511578	-2.44123627	0.016061767	0.045919577	-3.533798406	-0.564730616	-0.242523066	-0.608994245	0.123948112	2.860511578	-1.309963237	0.192651694	0.301196856	-5.240680079	-0.327141194
ENSG00000133316.16	0.514541022	-0.039607202	1.068689245	4.214219422	1.837976446	0.068481004	0.130471371	-4.782512673	0.41032153	0.86148472	0.264089219	1.458880222	4.214219422	2.854509634	0.005060731	0.027493394	-2.318162721	0.686992316
ENSG00000133606.11	0.347561791	0.087720623	0.607402959	2.400074091	2.647707152	0.00916628	0.029936116	-2.954001237	0.691640976	0.588872258	0.313158475	0.86458604	2.400074091	4.22774223	4.56E-05	0.0040002	1.865886599	1.171843953
ENSG00000140718.21&ENSG00000101438.4	-0.960002141	-1.417673578	-0.502330705	3.306447496	-4.152066256	6.11E-05	0.001489039	1.4935802	-0.937324244	-0.473436473	-0.96540377	0.018530825	3.306447496	-1.904896394	0.059130524	0.13101469	-4.371216369	-0.462252598
ENSG00000143549.21	0.434496774	0.059729574	0.809263975	4.459378149	2.294937507	0.023432716	0.059902189	-3.893634459	0.508728373	0.890677546	0.48647856	1.294876531	4.459378149	4.36185442	2.70E-05	0.003389655	2.345909291	1.042845345
ENSG00000143569.19	1.137333179	0.481780345	1.792886012	3.190133728	3.434202438	0.000810847	0.006837738	-0.819211445	0.86618725	1.34700704	0.649732482	2.044281598	3.190133728	3.823947566	0.000207664	0.007110932	0.523478637	1.025873812
ENSG00000151503.13	0.506928172	0.183642302	0.830214042	2.774785855	3.103884744	0.002370842	0.011847725	-1.819611904	0.743234832	0.281069221	-0.068588992	0.630727435	2.774785855	1.59116581	0.114141446	0.20448827	-4.829270181	0.412090799
ENSG00000153563.16	0.550102604	0.294499598	0.80570561	2.239799802	4.260137593	4.02E-05	0.001330537	1.948045975	1.126357594	0.184161402	-0.096126124	0.464448928	2.239799802	1.300590943	0.195832159	0.303970247	-5.127174186	0.377078008
ENSG00000167112.10	0.534154107	0.038086719	1.030221496	1.980750446	2.131433448	0.035044793	0.07975537	-3.971801125	0.655010289	1.092126442	0.580533732	1.603719152	1.980750446	4.225659094	4.60E-05	0.0040002	1.817541877	1.33922785
ENSG00000170315.14	0.497986479	-0.126862058	1.122835017	2.391911287	1.577570134	0.117235132	0.20191832	-5.056191908	0.417704977	1.105276736	0.448082376	1.762471097	2.391911287	3.329071195	0.001150402	0.01412994	-0.972055392	0.927092629
ENSG00000170500.13	0.702969985	0.117519941	1.28842003	1.90784043	2.376800997	0.019007296	0.052131661	-3.415595744	0.784379794	0.946430183	0.335078999	1.557781368	1.90784043	3.06438767	0.002681441	0.019851376	-1.657213979	1.056034721
ENSG00000171940.14	0.650021003	0.291904109	1.008137896	4.237120856	3.59292757	0.000471354	0.005221866	-0.398750974	0.803721991	0.658355394	0.271936662	1.044774126	4.237120856	3.372470113	0.000996651	0.013799246	-0.892557055	0.814027094
ENSG00000178971.16	-1.019634866	-1.547308897	-0.491960835	8.712291232	-3.824941864	0.000206917	0.00303658	0.369744915	-0.871742665	-0.560818241	-1.130672714	0.009036232	8.712291232	-1.948067726	0.053686702	0.122064332	-4.283360671	-0.479474765
ENSG00000181322.15	-1.847110853	-2.613685666	-1.080536041	2.123653815	-4.769625681	5.13E-06	0.000565833	3.844277224	-1.208189086	-1.078899156	-1.861075787	-0.296722525	2.123653815	-2.730372487	0.007256639	0.033637951	-2.589031728	-0.705704361
ENSG00000182481.10	0.852016858	0.452824755	1.25120896	3.287192119	4.22485812	4.62E-05	0.001372743	1.77705792	0.999362851	0.897299136	0.468679298	1.325918974	3.287192119	4.143915241	6.30E-05	0.004631391	1.582961147	1.052476151
ENSG00000196228.5	0.949018935	0.347084846	1.550953023	2.454060098	3.120842278	0.002248011	0.011652535	-1.655663769	0.900191874	1.076521282	0.442347555	1.710695009	2.454060098	3.360162311	0.001038176	0.013891069	-0.868011051	1.02113422
ENSG00000196422.11	-0.555569178	-1.084960413	-0.026177943	2.680461056	-2.077338544	0.039853154	0.087785699	-4.307260846	-0.479969525	-0.74294946	-1.325497585	-0.160401335	2.680461056	-2.524488199	0.012860724	0.048679627	-3.083759291	-0.641851841
ENSG00000197299.13	-0.876336871	-1.33077866	-0.421895083	6.856932671	-3.817145429	0.000212844	0.003083506	0.34221739	-0.867748148	-0.374777165	-0.867820982	0.118266652	6.856932671	-1.504643063	0.134981691	0.230084494	-4.994187742	-0.371104083
ENSG00000197299.13&ReverseComplement_ENSG00000169045.17&ReverseComplement_ENSG00000154027.19&ReverseComplement_ENSG00000169302.16&ReverseComplement_ENSG00000174839.13&ENSG00000188266.14	-0.73993782	-1.185823613	-0.294052027	4.930747999	-3.284864602	0.001329624	0.008786404	-1.357439518	-0.721840488	-0.233923799	-0.715341224	0.247493626	4.930747999	-0.961830367	0.33802354	0.458383244	-5.659773774	-0.228202512
ENSG00000198015.14	0.558559633	0.05941899	1.057700276	3.581049032	2.215095702	0.028596263	0.068606746	-4.040737877	0.504270972	1.124331008	0.588501381	1.660160635	3.581049032	4.153491705	6.08E-05	0.004631391	1.613363129	1.015052747
ENSG00000198876.13	0.074517731	-0.36396702	0.513002482	1.768582348	0.336396145	0.737145888	0.814247169	-6.044854137	0.10456143	0.576487001	0.125464269	1.027509733	1.768582348	2.530095824	0.01266721	0.048195109	-2.953639039	0.808912248
ENSG00000204628.12	0.247928295	-0.180917275	0.676773865	5.726826366	1.144382078	0.254689271	0.370874841	-5.792794583	0.251629319	0.901931375	0.435957796	1.367904953	5.726826366	3.831405202	0.000202124	0.007110932	0.527580468	0.915395225
ENSG00000206172.8&ENSG00000188536.13	0.324420015	-0.074039859	0.722879889	7.627807437	1.611643307	0.109604977	0.192021123	-5.132611459	0.369402231	0.669641784	0.239116624	1.100166944	7.627807437	3.078859638	0.002563509	0.019572734	-1.712120069	0.762490468
ENSG00000215421.10	0.341039822	0.07115675	0.610922894	2.259540172	2.501354986	0.013687318	0.040701761	-3.293520915	0.659965924	0.177130197	-0.116489867	0.470750261	2.259540172	1.194133161	0.234725741	0.344467645	-5.258108357	0.34277491
ENSG00000242485.6	0.135650172	-0.278003815	0.549304159	5.218793482	0.649126018	0.517468245	0.628751738	-6.226851987	0.142613547	0.61657886	0.169064518	1.064093203	5.218793482	2.727266349	0.007321297	0.033637951	-2.644229061	0.648229904
ENSG00000244734.4	0.081481035	-0.372288104	0.535250174	6.098737611	0.355440954	0.722868626	0.805563657	-6.363095503	0.078767044	0.629076074	0.135350112	1.122802036	6.098737611	2.522104547	0.012943781	0.048754909	-3.122271163	0.608122648
ENSG00000257218.6&ENSG00000111780.8	0.485710826	-0.349153302	1.320574954	1.700179558	1.151616463	0.251714272	0.368416879	-5.336958223	0.41565941	1.233681437	0.389147897	2.078214978	1.700179558	2.89155868	0.004534586	0.025366745	-2.083591747	1.055754312
ENSG00000270276.2&ENSG00000270882.2	-0.270482258	-0.554344841	0.013380324	2.426875497	-1.886151252	0.061634783	0.121125748	-4.634502775	-0.452230597	-0.525225536	-0.841439738	-0.209011335	2.426875497	-3.287837501	0.001316797	0.014687777	-1.101244372	-0.878146535
ENSG00000270647.6	-0.833894936	-1.464795824	-0.202994049	1.554819687	-2.616351444	0.01000213	0.031748335	-2.903052227	-0.824258827	-0.530457339	-1.193275036	0.132360357	1.554819687	-1.584171697	0.115724728	0.206260162	-4.654529732	-0.524327617
ENSG00000272031.3	-1.034691174	-1.517033744	-0.552348603	2.160181318	-4.246205738	4.25E-05	0.001330537	1.89128212	-1.100584486	-0.252508706	-0.740445126	0.235427715	2.160181318	-1.024375073	0.307670357	0.427109956	-5.511600657	-0.26858948
hsa-let-7b-3p	-0.614636309	-0.984506963	-0.244765655	5.535059914	-3.289381298	0.001310182	0.008760388	-1.342208178	-0.724732582	-0.537182513	-0.936593137	-0.137771889	5.535059914	-2.662245712	0.008800578	0.038102118	-2.801711744	-0.633404932
hsa-let-7f-1-3p	-0.949372857	-1.535896725	-0.362848989	2.038744949	-3.204033164	0.001726472	0.010021176	-1.479031649	-0.836458863	-0.518666097	-1.137801641	0.100469447	2.038744949	-1.658242364	0.09981896	0.184607896	-4.679734793	-0.456978363
hsa-let-7g-5p	-0.796749432	-1.400734075	-0.192764789	13.23136477	-2.611209688	0.010145572	0.032113434	-3.224519926	-0.540196081	-0.856402626	-1.511767957	-0.201037296	13.23136477	-2.586666328	0.010856134	0.043501531	-3.019210213	-0.580640944
hsa-let-7i-3p	-1.191694124	-1.901014566	-0.482373683	3.919710314	-3.325586165	0.001163666	0.008270079	-1.229594743	-0.737801161	-1.049848104	-1.817450245	-0.282245963	3.919710314	-2.70729869	0.007749591	0.035168827	-2.687094014	-0.649981513
hsa-let-7i-5p	-0.96829393	-1.536108031	-0.400479829	13.63162949	-3.375568442	0.000986446	0.007481098	-1.140573565	-0.686968612	-1.00335264	-1.619595449	-0.387109831	13.63162949	-3.222905826	0.001625006	0.015430726	-1.367581826	-0.711841467
hsa-miR-10395-3p	0.455550234	-0.096270959	1.007371427	3.070244961	1.634119378	0.104793048	0.185605242	-5.049459946	0.395252427	0.977831263	0.390186332	1.565476194	3.070244961	3.293781655	0.001291496	0.014687777	-1.096375731	0.848402988
hsa-miR-106a-5p	-1.113547001	-1.798317148	-0.428776854	5.609842459	-3.218915797	0.001645983	0.009687295	-1.546087081	-0.712270894	-1.262911243	-2.001930755	-0.523891731	5.609842459	-3.382694728	0.000963344	0.013607228	-0.866751428	-0.807810465
hsa-miR-106b-3p	-0.384366739	-0.751875231	-0.016858248	11.78298186	-2.070257199	0.040522736	0.088777352	-4.379858554	-0.446909804	-0.583626856	-0.982545351	-0.18470836	11.78298186	-2.895989464	0.00447514	0.025227478	-2.226424507	-0.678592961
hsa-miR-106b-5p	-1.183094667	-1.886414203	-0.479775132	6.668604352	-3.329758211	0.001147804	0.008208979	-1.203549435	-0.753432626	-0.971931893	-1.731246442	-0.212617344	6.668604352	-2.53372802	0.012543262	0.047884752	-3.087324682	-0.618957399
hsa-miR-107	-0.839698986	-1.39480401	-0.284593961	9.500251551	-2.994293396	0.00332695	0.014685367	-2.166617569	-0.674843573	-0.869028111	-1.470081807	-0.267974416	9.500251551	-2.861978953	0.004950362	0.027031699	-2.291444814	-0.698414605
hsa-miR-10a-5p	-0.525118064	-0.984406449	-0.065829678	6.040188375	-2.263171039	0.025379919	0.063449797	-3.957924357	-0.503985515	-0.725066818	-1.219451567	-0.23068207	6.040188375	-2.90307896	0.004381508	0.025227478	-2.195389799	-0.695887648
hsa-miR-11400	-0.706381894	-1.225113868	-0.18764992	2.104379481	-2.695519157	0.00801279	0.027190548	-2.84246035	-0.698638282	-0.458742892	-1.020107113	0.102621329	2.104379481	-1.617597628	0.108313313	0.197091857	-4.727445368	-0.453713988
hsa-miR-126-3p	-1.024887233	-1.720850787	-0.328923678	9.650686869	-2.91497925	0.004228371	0.017502048	-2.383324919	-0.654877939	-1.19852515	-1.953078213	-0.443972088	9.650686869	-3.144149934	0.002088797	0.017865674	-1.540691321	-0.765828333
hsa-miR-126-5p	-1.100700269	-1.874800363	-0.326600175	4.729397133	-2.814607461	0.005689414	0.021286338	-2.663295722	-0.619463708	-0.916255667	-1.752821361	-0.079689973	4.729397133	-2.16801611	0.032084724	0.085107366	-3.890903326	-0.515660029
hsa-miR-1260a	-0.422991916	-0.650050339	-0.195933492	6.720872682	-3.687570496	0.000338346	0.004248124	-0.087553972	-0.833919175	-0.22573131	-0.471328575	0.019865956	6.720872682	-1.819341204	0.071293819	0.147549479	-4.512931474	-0.445024268
hsa-miR-1260b	-1.106562709	-1.573719843	-0.639405575	9.227186594	-4.688769974	7.18E-06	0.000565833	3.493836129	-1.061172761	-0.510816359	-1.014598165	-0.007034553	9.227186594	-2.007096253	0.046933652	0.110191294	-4.181785114	-0.489863251
hsa-miR-1270	-0.781732876	-1.295503088	-0.267962665	1.975153028	-3.01186387	0.003152895	0.014194307	-2.011219722	-0.792082912	-0.582441055	-1.136976374	-0.027905737	1.975153028	-2.079067793	0.039691094	0.097290535	-3.941164309	-0.590152495
hsa-miR-1273c	-0.345438021	-0.756363514	0.065487472	2.443069012	-1.663998517	0.098660671	0.176682342	-5.020614281	-0.394308111	-0.612518803	-1.072487017	-0.152550588	2.443069012	-2.635951927	0.009471948	0.039937693	-2.801298907	-0.699173563
hsa-miR-1284	-0.547175829	-0.983169381	-0.111182277	3.893570117	-2.48423525	0.01432929	0.04218434	-3.470140186	-0.550337771	-0.658719145	-1.131280591	-0.186157699	3.893570117	-2.759229862	0.006680274	0.032524625	-2.559304547	-0.662525657
hsa-miR-129-1-3p	-0.979352147	-1.656439874	-0.30226442	1.962023065	-2.863121777	0.004933671	0.019357806	-2.404321579	-0.755980451	-0.921364032	-1.684522988	-0.158205076	1.962023065	-2.389803161	0.018377056	0.059683294	-3.290986391	-0.711218328
hsa-miR-1294	-0.931824678	-1.459190853	-0.404458502	3.810999642	-3.497581304	0.000654275	0.005821501	-0.705806153	-0.774400949	-1.022987058	-1.595015947	-0.450958168	3.810999642	-3.539957588	0.000565973	0.011406497	-0.39194035	-0.850162233
hsa-miR-1304-3p	-0.347400325	-0.670090255	-0.024710396	4.791960092	-2.131035529	0.035078247	0.07975537	-4.24351714	-0.468212522	-0.551721637	-0.900843944	-0.20259933	4.791960092	-3.128155253	0.002196884	0.017876399	-1.596569165	-0.743588765
hsa-miR-1304-5p	-0.517154378	-0.899763712	-0.134545044	3.974872284	-2.675534326	0.008477914	0.028427425	-3.0116519	-0.59220472	-0.751932085	-1.16711941	-0.336744759	3.974872284	-3.584927784	0.000484617	0.010952346	-0.253599554	-0.861053775
hsa-miR-1307-5p	-0.593704961	-1.005985822	-0.1814241	3.07615934	-2.850515363	0.005120671	0.019614774	-2.543166228	-0.649470351	-0.468891192	-0.914999695	-0.022782689	3.07615934	-2.080546637	0.039552952	0.097290535	-4.03588675	-0.512933101
hsa-miR-130a-3p	-0.834760152	-1.461086329	-0.208433974	4.922014551	-2.638195819	0.0094129	0.030477297	-3.109492327	-0.579705065	-0.91122403	-1.58865762	-0.233790439	4.922014551	-2.662590137	0.008792076	0.038102118	-2.801545884	-0.632805944
hsa-miR-130b-3p	-0.694533251	-1.265255132	-0.123811371	4.13560363	-2.408875761	0.017486069	0.048983734	-3.644251361	-0.532582195	-0.687335159	-1.305184933	-0.069485385	4.13560363	-2.202072177	0.029526546	0.081091348	-3.817863254	-0.527062552
hsa-miR-132-3p	-1.072145271	-1.690678464	-0.453612078	2.65759152	-3.431124731	0.000819281	0.006851233	-0.878260959	-0.798557116	-1.167319911	-1.852761682	-0.48187814	2.65759152	-3.371050112	0.001001361	0.013799246	-0.872712979	-0.869445258
hsa-miR-140-5p	-1.509385671	-2.238759334	-0.780012008	3.603025982	-4.096340294	7.56E-05	0.001656698	1.29091741	-0.915716869	-1.306686702	-2.095821551	-0.517551853	3.603025982	-3.277676826	0.00136112	0.014932677	-1.167153168	-0.792743086
hsa-miR-142-3p	-0.994143059	-1.590559581	-0.397726536	4.84559384	-3.299476964	0.001267681	0.008681696	-1.31346535	-0.725702408	-0.506513974	-1.150455075	0.137427127	4.84559384	-1.557009162	0.122039927	0.213806383	-4.950623924	-0.369743979
hsa-miR-143-3p	-1.521163272	-2.186253698	-0.856072845	5.044732117	-4.527318167	1.39E-05	0.000786333	2.861888318	-0.996707502	-0.683800289	-1.401013702	0.033413123	5.044732117	-1.887238378	0.061487159	0.134149417	-4.419336587	-0.448044527
hsa-miR-144-3p	-1.348661701	-2.173622052	-0.52370135	4.08325768	-3.236054525	0.001557627	0.009463006	-1.49188943	-0.720333798	-0.566489945	-1.452018431	0.319038541	4.08325768	-1.266296923	0.207801843	0.315189373	-5.331930176	-0.302567985
hsa-miR-144-5p	-1.148440533	-2.004575999	-0.292305068	7.976293898	-2.655289672	0.008973871	0.029436961	-3.033459999	-0.609107888	-0.690413192	-1.616397412	0.235571029	7.976293898	-1.475881119	0.14253351	0.238611653	-5.029377657	-0.366180145
hsa-miR-145-5p	-2.077624079	-3.042936522	-1.112311636	5.695137296	-4.260346749	4.02E-05	0.001330537	1.876967443	-0.950841072	-1.649226439	-2.689487766	-0.608965112	5.695137296	-3.138222393	0.002128265	0.017865674	-1.563040853	-0.754781508
hsa-miR-146a-5p	-0.712301423	-1.242655118	-0.181947729	7.691049605	-2.658545491	0.008892379	0.029381254	-3.024359885	-0.610707733	-0.81087512	-1.383740812	-0.238009429	7.691049605	-2.801863954	0.00590474	0.030467381	-2.434469161	-0.695222121
hsa-miR-146b-5p	-0.692974901	-1.191264245	-0.194685558	7.038808725	-2.752845183	0.006804081	0.024254297	-2.793699278	-0.628264841	-0.732716449	-1.269700233	-0.195732665	7.038808725	-2.700975546	0.007889883	0.035662269	-2.688250784	-0.664295319
hsa-miR-148a-3p	-1.283832934	-1.925628115	-0.642037752	10.41797651	-3.959660418	0.000126241	0.002287036	0.812200829	-0.880684701	-0.637607614	-1.329645045	0.054429817	10.41797651	-1.82376884	0.070616971	0.146743354	-4.520962789	-0.43738656
hsa-miR-148a-5p	-0.607911218	-1.100975782	-0.114846654	3.986378456	-2.44051931	0.01609217	0.045919577	-3.570725254	-0.540683341	-0.529233036	-1.062633108	0.004167037	3.986378456	-1.963992194	0.051788551	0.118913126	-4.274755342	-0.470706046
hsa-miR-148b-3p	-0.640324724	-1.16217324	-0.118476209	9.58582622	-2.428855627	0.016594016	0.046995584	-3.584177862	-0.54675088	-0.749139683	-1.314380272	-0.183899095	9.58582622	-2.623465429	0.009806684	0.040891338	-2.879264227	-0.639664166
hsa-miR-150-5p	-0.816503038	-1.299602176	-0.3334039	11.03711904	-3.345549228	0.001089581	0.007842211	-1.175099023	-0.736544201	-0.765193204	-1.28812971	-0.242256698	11.03711904	-2.896463271	0.004468826	0.025227478	-2.215742042	-0.690259057
hsa-miR-151a-3p	-0.472000654	-0.879492992	-0.064508317	10.76585843	-2.292815114	0.023558598	0.059902189	-3.901645314	-0.506191496	-0.701669822	-1.143458614	-0.259881029	10.76585843	-3.143865702	0.002090674	0.017865674	-1.549696474	-0.752497467
hsa-miR-151a-5p	-0.814792777	-1.341196797	-0.288388757	5.822928958	-3.063894841	0.002685544	0.012804492	-1.987405079	-0.678469105	-0.746385805	-1.314451631	-0.178319979	5.822928958	-2.60082176	0.010441037	0.042440186	-2.945183061	-0.621507362
hsa-miR-152-3p	-0.814362265	-1.311823831	-0.316900698	4.392266661	-3.240440045	0.00153574	0.009380466	-1.485923085	-0.714376691	-0.547918016	-1.085221956	-0.010614076	4.392266661	-2.018558952	0.045709792	0.108512742	-4.179039712	-0.48064587
hsa-miR-155-5p	-0.463217455	-0.872575652	-0.053859258	5.707291341	-2.239893177	0.026895409	0.065783144	-4.015616317	-0.493929978	-0.622033037	-1.063602416	-0.180463657	5.707291341	-2.788434089	0.006139688	0.030972532	-2.491995275	-0.663275446
hsa-miR-15a-5p	-1.25175484	-2.05582466	-0.447685021	5.012142481	-3.081565477	0.002541999	0.012381286	-1.942991584	-0.677752308	-0.978843792	-1.84759099	-0.110096593	5.012142481	-2.230313204	0.027541725	0.078393322	-3.765488825	-0.529986877
hsa-miR-15b-3p	-1.254046966	-1.849407254	-0.658686678	7.519358171	-4.169460093	5.72E-05	0.001468049	1.563226499	-0.955358922	-0.723198515	-1.36818707	-0.078209959	7.519358171	-2.219480833	0.028288831	0.079124702	-3.756788368	-0.55094759
hsa-miR-15b-5p	-0.993033907	-1.710335536	-0.275732278	9.046018406	-2.740363299	0.007052169	0.024981039	-2.830220969	-0.621468789	-1.125955529	-1.902894703	-0.349016355	9.046018406	-2.868666756	0.004853415	0.026752971	-2.270798655	-0.704654911
hsa-miR-16-2-3p	-0.903832479	-1.493418574	-0.314246384	9.604681043	-3.034496167	0.002941075	0.013531786	-2.056572143	-0.683463376	-0.53794093	-1.174511346	0.098629486	9.604681043	-1.672761483	0.096918211	0.182825786	-4.756008692	-0.406782155
hsa-miR-17-3p	-1.159380896	-1.875763034	-0.442998759	2.23834679	-3.203518774	0.001729318	0.010021176	-1.506862164	-0.801927375	-1.241329687	-2.058494485	-0.424164889	2.23834679	-3.006930391	0.003200898	0.021789248	-1.846084459	-0.858610194
hsa-miR-17-5p	-1.090198785	-1.752814786	-0.427582784	9.315553444	-3.256789257	0.001456645	0.009093974	-1.421366444	-0.735143455	-1.175090041	-1.892974054	-0.457206028	9.315553444	-3.240132318	0.001537266	0.015343375	-1.269629134	-0.792387375
hsa-miR-181a-2-3p	-0.540019849	-0.91672254	-0.163317157	6.372768604	-2.837637283	0.005318377	0.02020126	-2.586623824	-0.638258011	-0.715191245	-1.120415115	-0.309967374	6.372768604	-3.493598972	0.000663209	0.012087512	-0.530360964	-0.845295858
hsa-miR-182-5p	-0.75174824	-1.227238137	-0.276258344	11.74704511	-3.129514797	0.002187499	0.011497085	-1.82187698	-0.675070834	-0.71884663	-1.233922996	-0.203770263	11.74704511	-2.762552241	0.006616662	0.032507949	-2.567201911	-0.645525147
hsa-miR-183-5p	-0.793755675	-1.286262464	-0.301248885	9.336367776	-3.190219045	0.001804446	0.010403184	-1.615757269	-0.719424977	-0.981801009	-1.515622532	-0.447979487	9.336367776	-3.640602613	0.000399154	0.010251008	-0.075128813	-0.889860938
hsa-miR-185-5p	-0.767951831	-1.253373644	-0.282530019	12.82762562	-3.131558833	0.002173458	0.011476671	-1.839348018	-0.654806855	-0.776490766	-1.30278221	-0.250199321	12.82762562	-2.920490966	0.004159123	0.024998981	-2.181595758	-0.662087719
hsa-miR-18a-3p	-0.313659716	-0.591318023	-0.03600141	9.228513535	-2.236114083	0.027148767	0.066058314	-4.001511836	-0.506141197	-0.43835533	-0.738987804	-0.137722856	9.228513535	-2.886265528	0.004606551	0.02564238	-2.226857735	-0.707357942
hsa-miR-18a-5p	-1.358095689	-2.116924482	-0.599266897	3.413803558	-3.542684291	0.000560694	0.005662066	-0.552925753	-0.798432252	-1.105693989	-1.925501336	-0.285886643	3.413803558	-2.669740347	0.008617259	0.037596534	-2.769657809	-0.650043844
hsa-miR-192-5p	-0.559240534	-0.979419414	-0.139061653	10.36410114	-2.634573407	0.00950839	0.030698517	-3.107431394	-0.586875651	-0.346565185	-0.800568475	0.107438104	10.36410114	-1.511025576	0.133349084	0.228309796	-5.005571002	-0.363690857
hsa-miR-196b-5p	-1.025204674	-1.617539395	-0.432869953	3.499627813	-3.426015069	0.000833467	0.006874583	-0.919721561	-0.766744445	-1.061962995	-1.70558632	-0.41833967	3.499627813	-3.26605498	0.001413523	0.015068693	-1.198143768	-0.794235774
hsa-miR-199b-3p	-1.189371081	-1.929329638	-0.449412524	3.430886332	-3.181675324	0.001854298	0.010582611	-1.642870651	-0.714983286	-1.347362695	-2.155182087	-0.539543302	3.430886332	-3.301536676	0.00125917	0.014687777	-1.092580007	-0.809958997
hsa-miR-199b-5p	-1.301381036	-1.962682945	-0.640079127	2.247587943	-3.89538672	0.000160034	0.002583414	0.68080547	-1.027986257	-0.6184617	-1.286676629	0.049753228	2.247587943	-1.832071919	0.06936207	0.145415844	-4.425476214	-0.488534957
hsa-miR-19a-3p	-1.025351288	-1.719073043	-0.331629534	2.58168761	-2.925723296	0.00409435	0.017263489	-2.291097911	-0.716976681	-0.479331491	-1.200512332	0.24184935	2.58168761	-1.315641802	0.190743472	0.29894608	-5.216660529	-0.335172448
hsa-miR-200c-3p	-0.429766206	-0.810291688	-0.049240724	4.04140097	-2.235601539	0.027183289	0.066058314	-4.022165655	-0.494441269	-0.68199605	-1.094789384	-0.269202717	4.04140097	-3.270356267	0.001393913	0.01500116	-1.191642738	-0.784628916
hsa-miR-20a-5p	-1.29386306	-2.086789064	-0.500937057	8.595970593	-3.229992661	0.00158836	0.009547059	-1.492920937	-0.736256534	-1.295016408	-2.153100631	-0.436932185	8.595970593	-2.987385275	0.003397777	0.022718865	-1.959451937	-0.736912832
hsa-miR-20b-5p	-0.878134281	-1.504535976	-0.251732585	7.262147532	-2.774941866	0.006384278	0.023025575	-2.734118336	-0.636031998	-1.067680083	-1.741695171	-0.393664996	7.262147532	-3.135576532	0.002146104	0.017865674	-1.558701742	-0.77331988
hsa-miR-21-5p	-1.144420543	-1.766353836	-0.522487249	9.822994139	-3.642400702	0.000396647	0.004819479	-0.238283817	-0.817520598	-0.828166553	-1.500116478	-0.156216627	9.822994139	-2.43964513	0.016129309	0.054790124	-3.30448035	-0.591603514
hsa-miR-210-3p	-0.828327767	-1.413070796	-0.243584738	7.311981695	-2.804032538	0.005867581	0.021667863	-2.658936931	-0.643112734	-0.786878288	-1.418149136	-0.155607441	7.311981695	-2.467389491	0.014987095	0.05292318	-3.229136987	-0.610931406
hsa-miR-22-5p	-0.887291113	-1.456129779	-0.318452447	3.785862608	-3.087613312	0.002494524	0.012202651	-1.918801791	-0.685775919	-0.904344933	-1.520971798	-0.287718067	3.785862608	-2.903070275	0.004381621	0.025227478	-2.193013048	-0.698956597
hsa-miR-221-3p	-1.145216767	-1.733004217	-0.557429317	7.126181199	-3.856677026	0.000184374	0.002769311	0.478126673	-0.882031081	-1.092438273	-1.726312704	-0.458563843	7.126181199	-3.411454284	0.000875166	0.013364029	-0.769333329	-0.841381771
hsa-miR-221-5p	-1.033616986	-1.564182178	-0.503051794	1.759768586	-3.856264063	0.000184652	0.002769311	0.574785692	-1.080452018	-0.990623333	-1.586577556	-0.39466911	1.759768586	-3.29034573	0.001306065	0.014687777	-1.060551878	-1.035510245
hsa-miR-222-3p	-0.981451205	-1.463964768	-0.498937642	6.234172117	-4.026290155	9.84E-05	0.00195172	1.047342667	-0.902990705	-1.032269253	-1.551846048	-0.512692459	6.234172117	-3.932684694	0.0001395	0.005838338	0.863268606	-0.949746188
hsa-miR-223-3p	-1.82490643	-2.668395572	-0.981417288	8.90031337	-4.282594818	3.69E-05	0.001330537	1.966313516	-0.972100011	-1.081189237	-1.992026936	-0.170351537	8.90031337	-2.349668519	0.020384383	0.063847222	-3.493653328	-0.575933128
hsa-miR-223-5p	-1.079836307	-1.681334329	-0.478338286	3.513280521	-3.553608701	0.000540007	0.005662066	-0.520697388	-0.798194568	-0.761569272	-1.4102867	-0.112851844	3.513280521	-2.323805255	0.021778308	0.06669238	-3.556824916	-0.562937597
hsa-miR-23a-3p	-1.458737307	-2.154763839	-0.762710774	7.131565349	-4.148558099	6.19E-05	0.001489039	1.48707689	-0.947381338	-1.234583679	-1.986721806	-0.482445552	7.131565349	-3.249142875	0.001493152	0.015343375	-1.240211264	-0.801804089
hsa-miR-23b-3p	-0.997225751	-1.625054311	-0.369397192	5.093912761	-3.144114107	0.002089034	0.011232998	-1.766472934	-0.691077604	-0.919427222	-1.598031395	-0.24082305	5.093912761	-2.681925532	0.008326573	0.036754016	-2.755107362	-0.637163211
hsa-miR-24-2-5p	-0.804915484	-1.400029938	-0.20980103	2.138958628	-2.67729154	0.008436058	0.028371265	-2.883917396	-0.697243476	-0.595696612	-1.238307074	0.046913851	2.138958628	-1.83494571	0.068932077	0.144857576	-4.381767258	-0.516011413
hsa-miR-25-3p	-0.401329382	-0.770011297	-0.032647467	14.35744558	-2.154740646	0.033132832	0.076564622	-4.279413409	-0.429937984	-0.665498668	-1.066419654	-0.264577681	14.35744558	-3.285748228	0.001325799	0.014687777	-1.195815863	-0.71293847
hsa-miR-26b-3p	-1.024795608	-1.621977852	-0.427613364	3.188796346	-3.396849077	0.000918954	0.007169461	-1.001330008	-0.768606125	-0.800293155	-1.446002883	-0.154583427	3.188796346	-2.453339521	0.015556183	0.053921737	-3.268216454	-0.600227221
hsa-miR-26b-5p	-1.05876327	-1.694762409	-0.422764131	9.494747858	-3.295248878	0.001285321	0.008697085	-1.309086174	-0.742579093	-1.022413471	-1.710926145	-0.333900798	9.494747858	-2.939412295	0.003929247	0.024130704	-2.091385464	-0.71708463
hsa-miR-27a-3p	-0.921082564	-1.478733537	-0.363431591	8.02384763	-3.269504798	0.001397775	0.008928285	-1.373794869	-0.748995608	-1.070067684	-1.67322909	-0.466906278	8.02384763	-3.511749957	0.0006234	0.011548228	-0.467346144	-0.870145659
hsa-miR-27b-3p	-1.079479151	-1.622541706	-0.536416597	7.315702891	-3.934687835	0.000138472	0.002407275	0.744083158	-0.902479476	-1.21255312	-1.797667123	-0.627439116	7.315702891	-4.102099243	7.39E-05	0.004631391	1.437796185	-1.013733616
hsa-miR-28-3p	-0.673796307	-1.092189946	-0.255402668	7.081091952	-3.187788028	0.001818503	0.010431005	-1.612471372	-0.729462153	-0.69063676	-1.14188451	-0.23938901	7.081091952	-3.029566732	0.002986058	0.02095805	-1.846795492	-0.747693884
hsa-miR-28-5p	-0.619720866	-1.087938702	-0.151503029	4.467577301	-2.6199563	0.009902657	0.031521134	-3.152487461	-0.576809721	-0.641534415	-1.148013281	-0.135055549	4.467577301	-2.507289678	0.013470849	0.049745294	-3.164126845	-0.597112841
hsa-miR-29a-3p	-0.867261958	-1.301571919	-0.432951998	6.111508247	-3.952723079	0.000129531	0.002287036	0.789211574	-0.880420613	-0.741528473	-1.210258608	-0.272798338	6.111508247	-3.131488621	0.002173939	0.017876399	-1.581919748	-0.752779419
hsa-miR-29b-2-5p	-0.912329812	-1.493870268	-0.330789357	3.163673952	-3.105401915	0.002359605	0.011847725	-1.854877037	-0.703027054	-1.060959698	-1.696125451	-0.425793946	3.163673952	-3.306417541	0.001239214	0.014687777	-1.07536104	-0.817558914
hsa-miR-29c-3p	-0.68467006	-1.233891507	-0.135448613	2.849842671	-2.467628238	0.014977587	0.043508159	-3.471586713	-0.572102167	-0.41484074	-1.006200739	0.176519258	2.849842671	-1.388594174	0.167467887	0.269955367	-5.141421348	-0.346635993
hsa-miR-29c-5p	-1.082267437	-1.874712629	-0.289822245	4.217564261	-2.703405786	0.007835693	0.026669677	-2.944267406	-0.596827011	-0.752112436	-1.607742122	0.10351725	4.217564261	-1.739974196	0.084367008	0.166088361	-4.665053065	-0.414759792
hsa-miR-3074-5p	-0.219514114	-0.583863662	0.144835435	3.976861068	-1.192587067	0.235328755	0.351283346	-5.73173805	-0.264003984	-0.602628678	-0.998244429	-0.207012928	3.976861068	-3.015241516	0.003120414	0.021500411	-1.898345782	-0.724766027
hsa-miR-30b-5p	-1.167308991	-1.976611683	-0.358006299	7.750338366	-2.855096081	0.005051985	0.019589117	-2.526104852	-0.654893519	-0.806583231	-1.682108059	0.068941597	7.750338366	-1.823587491	0.070644588	0.146743354	-4.494545127	-0.452516115
hsa-miR-30c-1-3p	-0.686947886	-1.019084848	-0.354810925	2.954186945	-4.094043618	7.62E-05	0.001656698	1.293912993	-0.934352813	-0.752539533	-1.114102304	-0.390976762	2.954186945	-4.119945727	6.91E-05	0.004631391	1.499386828	-1.023567352
hsa-miR-30d-5p	-0.545076652	-0.849202415	-0.240950889	13.72186468	-3.547727463	0.000551053	0.005662066	-0.607503795	-0.720718756	-0.683309566	-1.013516491	-0.35310264	13.72186468	-4.096162756	7.56E-05	0.004631391	1.396139895	-0.903494983
hsa-miR-30e-3p	-0.787362897	-1.261047716	-0.313678077	8.944979153	-3.290268658	0.001306394	0.008760388	-1.318878021	-0.74681127	-0.922774302	-1.435779491	-0.409769112	8.944979153	-3.560570712	0.000527201	0.01137509	-0.321079425	-0.875248569
hsa-miR-30e-5p	-1.043289384	-1.64742839	-0.439150377	9.837992948	-3.41832848	0.000855242	0.006931029	-0.942092134	-0.766329064	-0.972889572	-1.626741248	-0.319037896	9.837992948	-2.945304421	0.003860085	0.023835499	-2.078805928	-0.714618175
hsa-miR-3127-3p	0.404914342	0.127210574	0.68261811	3.113071365	2.886205625	0.004607372	0.018462164	-2.442053885	0.663936891	0.149894402	-0.151430857	0.451219661	3.113071365	0.98468145	0.326715258	0.447207617	-5.592941095	0.245781423
hsa-miR-3163	-0.274127408	-0.586474442	0.038219625	2.214711203	-1.737244545	0.084849451	0.156410896	-4.859265656	-0.431985445	-0.638192146	-0.997085289	-0.279299004	2.214711203	-3.519915009	0.000606236	0.011548228	-0.410457225	-1.005699211
hsa-miR-3200-3p	-1.026522901	-1.707786994	-0.345258808	3.869822629	-2.982627554	0.003447362	0.015014043	-2.210147011	-0.661749638	-0.834228752	-1.570738134	-0.09771937	3.869822629	-2.242088507	0.026749181	0.076717195	-3.734641604	-0.537786906
hsa-miR-331-3p	-1.112813111	-1.895738549	-0.329887673	7.519397036	-2.813505133	0.005707753	0.021286338	-2.634450771	-0.645300675	-0.768510973	-1.61570735	0.078685404	7.519397036	-1.795609378	0.075014016	0.15273124	-4.541405792	-0.445645944
hsa-miR-331-5p	-0.785014467	-1.317719032	-0.252309902	3.535998193	-2.917004666	0.004202802	0.017502048	-2.382100517	-0.651706277	-0.897936075	-1.476999759	-0.318872391	3.535998193	-3.069481169	0.002639373	0.019851376	-1.746916081	-0.745451965
hsa-miR-335-3p	-0.907667375	-1.359940832	-0.455393917	3.869957408	-3.97256952	0.00012033	0.002248414	0.856058045	-0.882682263	-0.677107255	-1.165720546	-0.188493965	3.869957408	-2.743077473	0.006997534	0.033084574	-2.599418189	-0.658468709
hsa-miR-339-3p	-0.388603828	-0.779195697	0.001988041	5.849804724	-1.969381068	0.051159221	0.105108944	-4.550968946	-0.436238798	-0.586044886	-1.006827315	-0.165262457	5.849804724	-2.756888275	0.00672544	0.032524625	-2.568740767	-0.657882136
hsa-miR-340-3p	-0.642704874	-1.097018945	-0.188390804	4.441083547	-2.800278903	0.005932036	0.02176364	-2.700534979	-0.616185549	-0.635414357	-1.126725876	-0.144102838	4.441083547	-2.56003533	0.011677509	0.045818005	-3.043245356	-0.609195853
hsa-miR-340-5p	-1.183540325	-1.845872966	-0.521207684	4.991987937	-3.537144349	0.000571468	0.005662066	-0.586473744	-0.777815835	-0.726092013	-1.441254614	-0.010929411	4.991987937	-2.009707003	0.046652477	0.109827707	-4.197705188	-0.477183458
hsa-miR-342-3p	-0.984007663	-1.722090749	-0.245924577	8.229259251	-2.638998295	0.009391863	0.030477297	-3.074227418	-0.604730292	-0.717195513	-1.515013911	0.080622884	8.229259251	-1.779423817	0.077642196	0.156113312	-4.569823378	-0.440758613
hsa-miR-345-5p	-0.689730746	-1.185301908	-0.194159585	5.804695524	-2.754986294	0.006762332	0.024181756	-2.812176448	-0.609692587	-0.572387915	-1.10746277	-0.03731306	5.804695524	-2.117492083	0.036233432	0.091188816	-3.987337031	-0.505966524
hsa-miR-362-5p	-0.917564849	-1.633141195	-0.201988502	3.833592453	-2.538204871	0.012391987	0.037241877	-3.342581161	-0.563060319	-0.918308769	-1.693762406	-0.142855132	3.833592453	-2.344114256	0.020676911	0.064366141	-3.518745213	-0.563516822
hsa-miR-363-3p	-0.442912351	-0.884247274	-0.001577428	11.54184895	-1.986531146	0.049199349	0.102097913	-4.535457242	-0.431711419	-0.676785723	-1.155931173	-0.197640272	11.54184895	-2.795951937	0.006007138	0.030488133	-2.477898989	-0.659670302
hsa-miR-363-5p	-0.110022827	-0.458333729	0.238288074	3.281098021	-0.625261397	0.532958869	0.642110133	-6.214295844	-0.141338049	-0.498517204	-0.878746855	-0.118287553	3.281098021	-2.595255094	0.010602539	0.042942184	-2.938424094	-0.640407549
hsa-miR-365a-3p	-1.388950144	-2.15330997	-0.624590318	4.101787411	-3.596952363	0.000464812	0.005200371	-0.392670796	-0.796265943	-1.037338429	-1.862450648	-0.212226209	4.101787411	-2.488589877	0.014163496	0.051602389	-3.204369786	-0.594691801
hsa-miR-374a-5p	-1.218059565	-2.001006816	-0.435112314	3.285293391	-3.079512031	0.002558307	0.01240724	-1.929082765	-0.695744005	-1.276372138	-2.130081685	-0.42266259	3.285293391	-2.959463982	0.003698432	0.023217936	-2.03379473	-0.72905159
hsa-miR-374b-5p	-1.228463493	-2.056781668	-0.400145317	6.900879678	-2.935695086	0.003973464	0.016943452	-2.316532601	-0.669575867	-1.453743982	-2.34299392	-0.564494045	6.900879678	-3.236010847	0.001557847	0.015343375	-1.280794706	-0.792365335
hsa-miR-378a-3p	-0.73053199	-1.20570375	-0.25536023	9.613192466	-3.043228051	0.002862926	0.013313162	-2.034164279	-0.683782606	-0.896904467	-1.411869818	-0.381939116	9.613192466	-3.44757768	0.00077513	0.013187081	-0.666480628	-0.839508306
hsa-miR-378c	-0.823705053	-1.358779025	-0.28863108	2.393680888	-3.047219831	0.002827843	0.013204389	-1.973468944	-0.733900522	-0.785940558	-1.371127609	-0.200753506	2.393680888	-2.658525772	0.008892871	0.038354749	-2.751701492	-0.700253305
hsa-miR-378i	-0.96722843	-1.441841679	-0.492615181	1.812986606	-4.033992423	9.56E-05	0.00195172	1.163879175	-1.098400606	-0.79538355	-1.309512945	-0.281254155	1.812986606	-3.062316341	0.002698725	0.019851376	-1.690421844	-0.903250717
hsa-miR-3909	-0.031091729	-0.310151184	0.247967726	3.957056809	-0.220543376	0.825813974	0.886201131	-6.401503822	-0.048859253	-0.430085537	-0.732955879	-0.127215194	3.957056809	-2.810890784	0.005751462	0.029812624	-2.429354327	-0.675860067
hsa-miR-421	-0.684418372	-1.249609614	-0.119227129	4.204302692	-2.397022535	0.018035174	0.049706699	-3.672237717	-0.529135397	-0.76710654	-1.379388838	-0.154824243	4.204302692	-2.479989627	0.0144926	0.052128537	-3.223335782	-0.593063016
hsa-miR-424-3p	-0.159921162	-0.519254423	0.1994121	6.226452967	-0.880956367	0.380061115	0.499963982	-6.034925753	-0.197337415	-0.664328991	-1.049669592	-0.27898839	6.226452967	-3.412591593	0.00087184	0.013364029	-0.775892583	-0.819759964
hsa-miR-425-3p	-0.755439862	-1.219155194	-0.291724531	5.956301297	-3.224737178	0.001615461	0.00965467	-1.525737099	-0.7169757	-0.805077905	-1.304898987	-0.305256823	5.956301297	-3.188373711	0.001815107	0.016950997	-1.424850615	-0.764086359
hsa-miR-425-5p	-0.655646847	-1.164531704	-0.146761989	11.0223831	-2.550329714	0.011990463	0.036481656	-3.321532906	-0.560410519	-0.711234952	-1.26251146	-0.159958444	11.0223831	-2.553815315	0.011877216	0.046280185	-3.057458109	-0.607924145
hsa-miR-4286	-1.362458269	-2.087825789	-0.637090748	4.57037407	-3.7180137	0.000303736	0.003945081	-0.004549301	-0.819145237	-0.854503243	-1.637225112	-0.071781375	4.57037407	-2.160986879	0.032636048	0.085964416	-3.905261415	-0.513749506
hsa-miR-4454	-1.248939693	-2.026446632	-0.471432755	5.666710041	-3.179677524	0.001866139	0.010596667	-1.6585941	-0.704643396	-1.078845555	-1.917900024	-0.239791087	5.666710041	-2.545159501	0.012160229	0.046897813	-3.074512156	-0.608677424
hsa-miR-451a	-0.792814976	-1.445840786	-0.139789166	15.41102301	-2.403185974	0.017747771	0.049396507	-3.769310488	-0.465537554	-0.544013823	-1.249483891	0.161456246	15.41102301	-1.526431166	0.129472162	0.223364188	-5.103368574	-0.319442584
hsa-miR-454-3p	-1.098272689	-1.899795775	-0.296749604	3.881976819	-2.712314406	0.007639921	0.026160941	-2.916954304	-0.602588253	-1.220765123	-2.091986566	-0.349543679	3.881976819	-2.77363583	0.006408419	0.031761024	-2.520196947	-0.669796063
hsa-miR-4659a-3p	-0.184483499	-0.548048612	0.179081613	4.518553427	-1.004433544	0.317143345	0.438643795	-5.938738779	-0.220946371	-0.565301429	-0.958963192	-0.171639665	4.518553427	-2.84251478	0.00524269	0.02798712	-2.354604291	-0.67703236
hsa-miR-4677-3p	-0.741511479	-1.224035626	-0.258987332	2.020004071	-3.041898434	0.0028747	0.013313162	-1.928185777	-0.801254301	-0.464861936	-0.981249222	0.05152535	2.020004071	-1.781945134	0.077227866	0.1558348	-4.467600467	-0.502315387
hsa-miR-4732-3p	0.750676438	0.271945473	1.229407403	9.351166628	3.103895904	0.00237076	0.011847725	-1.859254519	0.702556541	0.184332988	-0.334934648	0.703600624	9.351166628	0.702680157	0.483584035	0.589482157	-5.833633292	0.172516866
hsa-miR-4732-5p	-0.690151112	-1.108009709	-0.272292516	5.869324967	-3.269344858	0.001398501	0.008928285	-1.396011595	-0.725876891	-0.647174159	-1.097987864	-0.196360454	5.869324967	-2.841645773	0.005256102	0.02798712	-2.35360574	-0.680675229
hsa-miR-500a-3p	-0.736576608	-1.199965645	-0.273187571	7.778278183	-3.14642982	0.002073799	0.011232998	-1.728620474	-0.722375263	-0.774735581	-1.275648781	-0.27382238	7.778278183	-3.061518635	0.002705409	0.019851376	-1.758125503	-0.759798523
hsa-miR-500a-5p	-1.209932499	-1.947206876	-0.472658122	2.246063097	-3.248462694	0.00149644	0.009194224	-1.38141282	-0.807368993	-1.022356192	-1.825920656	-0.218791728	2.246063097	-2.518415543	0.013073269	0.048755095	-3.060585787	-0.682202263
hsa-miR-502-3p	-0.383850114	-0.778282445	0.010582217	5.748211257	-1.926349347	0.056369973	0.113436548	-4.631580236	-0.426313922	-0.64319492	-1.068040848	-0.218348992	5.748211257	-2.996794948	0.00330164	0.022207462	-1.95196197	-0.71434901
hsa-miR-503-5p	-0.749819368	-1.220775695	-0.278863041	6.379468358	-3.1515333	0.002040587	0.011216232	-1.72704486	-0.710442454	-1.031954364	-1.537746723	-0.526162005	6.379468358	-4.0386304	9.40E-05	0.004631391	1.21912419	-0.977761075
hsa-miR-505-3p	-0.814920639	-1.204924819	-0.424916459	4.872222122	-4.13610864	6.50E-05	0.001529119	1.422188378	-0.908655417	-0.868448142	-1.290224911	-0.446671374	4.872222122	-4.075746061	8.17E-05	0.004631391	1.342343862	-0.968339825
hsa-miR-5100	-1.047217176	-1.501988846	-0.592445507	6.229229106	-4.558156549	1.23E-05	0.000786333	2.987674333	-1.022550594	-0.616839429	-1.109276869	-0.12440199	6.229229106	-2.479516169	0.014510914	0.052128537	-3.214191382	-0.602310141
hsa-miR-532-5p	-0.589998574	-1.061167286	-0.118829861	9.795486822	-2.478679644	0.014543324	0.042465001	-3.473249947	-0.555709913	-0.852683762	-1.363574853	-0.34179267	9.795486822	-3.303737591	0.001250134	0.014687777	-1.089965637	-0.803128753
hsa-miR-548ay-5p	-1.251924399	-2.115233748	-0.388615051	1.585810254	-2.87049994	0.004827147	0.019072292	-2.312960602	-0.848547068	-1.266840893	-2.24592622	-0.287755567	1.585810254	-2.561223123	0.011639717	0.045818005	-2.866872509	-0.858657381
hsa-miR-548j-5p	-0.542866801	-1.127159725	0.041426123	2.227290249	-1.839113526	0.068312404	0.130393609	-4.684823913	-0.45804201	-0.869093166	-1.544455237	-0.193731095	2.227290249	-2.547273342	0.012090562	0.046788818	-2.963172148	-0.733294392
hsa-miR-548k	-1.114686407	-1.755853675	-0.473519139	1.887956562	-3.441337319	0.000791606	0.006762741	-0.760708532	-0.9268924	-1.100999875	-1.820230332	-0.381769418	1.887956562	-3.030156657	0.002980642	0.02095805	-1.768238435	-0.915511672
hsa-miR-548o-3p	-0.820387757	-1.316787584	-0.323987929	4.008055443	-3.271398351	0.0013892	0.008928285	-1.392055394	-0.724172347	-0.647583906	-1.184236303	-0.110931509	4.008055443	-2.388629852	0.018433159	0.059683294	-3.425565864	-0.571635002
hsa-miR-548q	-0.710727027	-1.228282733	-0.193171322	1.879779963	-2.71826387	0.007511661	0.025878588	-2.772039592	-0.718575367	-1.055353618	-1.678073962	-0.432633273	1.879779963	-3.354677922	0.001057196	0.013891069	-0.880160656	-1.067007562
hsa-miR-550a-3-5p	-0.272169681	-0.511045199	-0.033294163	4.679659419	-2.255350189	0.025880532	0.063993437	-3.985505455	-0.495792856	-0.441665952	-0.70008388	-0.183248024	4.679659419	-3.383118135	0.000961987	0.013607228	-0.867206915	-0.804552598
hsa-miR-5581-3p	-1.162049347	-1.956341245	-0.367757449	1.071157342	-2.895945073	0.004475732	0.018258401	-2.136104439	-1.068129668	-0.698461827	-1.532803087	0.135879434	1.071157342	-1.657085191	0.100053133	0.184738628	-4.448995042	-0.642010428
hsa-miR-5690	-1.659845567	-2.541833951	-0.777857184	1.617008363	-3.725209485	0.000296061	0.003945081	0.173129525	-1.119380875	-1.229204766	-2.164193836	-0.294215695	1.617008363	-2.60233728	0.010397453	0.042440186	-2.793623795	-0.828961641
hsa-miR-576-3p	-1.223477372	-1.903350339	-0.543604406	3.681013826	-3.562165155	0.000524309	0.005642561	-0.497065273	-0.795944094	-0.86359838	-1.596590142	-0.130606618	3.681013826	-2.332161424	0.021319028	0.065587487	-3.542860497	-0.561821612
hsa-miR-576-5p	-1.168509696	-1.738495529	-0.598523863	7.413802365	-4.058019607	8.74E-05	0.001828308	1.169630538	-0.92978841	-0.774611103	-1.391756772	-0.157465433	7.413802365	-2.484516662	0.014318524	0.051858755	-3.189467792	-0.616361531
hsa-miR-584-5p	-0.661026077	-1.09706105	-0.224991103	7.574022377	-3.000842139	0.003261067	0.014507899	-2.134635555	-0.689403645	-0.822264304	-1.293015338	-0.351513271	7.574022377	-3.457530637	0.000749516	0.013187081	-0.630236709	-0.857563761
hsa-miR-589-5p	-0.321729278	-0.639978039	-0.003480518	6.253089594	-2.0011044	0.047584427	0.099759559	-4.481629652	-0.448097422	-0.522592864	-0.865026119	-0.180159608	6.253089594	-3.020879639	0.003066882	0.021392443	-1.882019511	-0.727855781
hsa-miR-618	-1.235049347	-2.012891025	-0.457207669	2.791623122	-3.142960935	0.002096659	0.011232998	-1.742226143	-0.717784821	-1.197247647	-2.045031353	-0.34946394	2.791623122	-2.795405456	0.006016685	0.030488133	-2.448897157	-0.695815264
hsa-miR-625-3p	-0.42493663	-0.743517645	-0.106355615	7.446919766	-2.640281056	0.009358324	0.030475235	-3.069226418	-0.606463455	-0.535523658	-0.879540987	-0.191506329	7.446919766	-3.081372651	0.002543526	0.019552274	-1.704573164	-0.764291674
hsa-miR-625-5p	-0.54824429	-0.877392429	-0.219096151	3.814619345	-3.297073248	0.001277682	0.008697085	-1.31462156	-0.731382102	-0.815971749	-1.173622092	-0.458321407	3.814619345	-4.516087624	1.46E-05	0.002743046	2.90637005	-1.088542359
hsa-miR-629-5p	-0.553248863	-0.9635633	-0.142934427	8.762879808	-2.669006398	0.008635057	0.028698867	-3.004782317	-0.608261149	-0.650040338	-1.094089777	-0.2059909	8.762879808	-2.897709634	0.004452254	0.025227478	-2.194016615	-0.714677082
hsa-miR-6509-3p	-0.582887717	-0.972305283	-0.193470152	1.996350496	-2.962888093	0.003660288	0.015786737	-2.143103693	-0.779619929	-0.407293712	-0.830214474	0.015627049	1.996350496	-1.906314635	0.058944583	0.13085929	-4.248802768	-0.544760656
hsa-miR-652-3p	-0.820086038	-1.389251795	-0.250920281	9.396991487	-2.85211174	0.005096638	0.019589117	-2.545700418	-0.644107867	-0.691327633	-1.306886935	-0.075768331	9.396991487	-2.223104615	0.028036955	0.078810347	-3.760741174	-0.542979086
hsa-miR-659-5p	-0.619832385	-1.060011597	-0.179653174	1.758498761	-2.787344303	0.006159122	0.022450993	-2.579624584	-0.757367594	-0.646476555	-1.145406522	-0.147546587	1.758498761	-2.564832872	0.01152554	0.045537971	-2.892033327	-0.789923864
hsa-miR-660-5p	-1.216620061	-1.904187295	-0.529052828	4.111113661	-3.502560806	0.000643264	0.005821501	-0.690789716	-0.774908453	-0.988241055	-1.731329627	-0.245152484	4.111113661	-2.632498863	0.00956347	0.040024894	-2.869820273	-0.629445767
hsa-miR-664a-3p	-1.208617427	-1.829393648	-0.587841206	5.971981498	-3.853893076	0.000186255	0.002769311	0.453660063	-0.858946103	-1.070223941	-1.739811105	-0.400636776	5.971981498	-3.163832071	0.00196257	0.01728962	-1.492071702	-0.760591948
hsa-miR-664a-5p	-0.599442839	-0.992061487	-0.206824191	3.517623832	-3.022196759	0.003054499	0.013861783	-2.095416763	-0.676187729	-0.611168161	-1.0367853	-0.185551022	3.517623832	-2.84241506	0.005244228	0.02798712	-2.344668927	-0.68941421
hsa-miR-664b-3p	-1.044894321	-1.709085448	-0.380703193	4.176946816	-3.114047128	0.002296505	0.011832602	-1.849238383	-0.686981491	-1.080991789	-1.800563374	-0.361420205	4.176946816	-2.973680277	0.00354242	0.023206747	-2.011982953	-0.710714314
hsa-miR-6741-3p	0.315721143	0.056889527	0.574552759	4.538153188	2.414527882	0.017229496	0.048535502	-3.632973662	0.532871052	0.351440754	0.071785976	0.631095532	4.538153188	2.487572577	0.014202073	0.051602389	-3.208098239	0.593158261
hsa-miR-6782-3p	-0.791903877	-1.271962854	-0.311844899	2.593406128	-3.265305017	0.001416969	0.008995364	-1.370587221	-0.765360578	-0.558737006	-1.076193342	-0.041280671	2.593406128	-2.137369511	0.034549004	0.088728123	-3.908264777	-0.540009072
hsa-miR-6786-3p	0.532481462	0.208402392	0.856560531	3.048725609	3.252365845	0.001477662	0.009174492	-1.412716081	0.757590939	0.325037625	-0.025643676	0.675718927	3.048725609	1.834707805	0.068967589	0.144857576	-4.463616134	0.462449075
hsa-miR-6802-3p	-0.356798718	-0.651217563	-0.062379874	3.931992505	-2.398852604	0.01794941	0.049706699	-3.664359323	-0.53194824	-0.472519723	-0.791514006	-0.153525439	3.931992505	-2.932127981	0.004016326	0.02453215	-2.118508946	-0.704475724
hsa-miR-6818-3p	-0.577605884	-0.96039748	-0.194814288	2.052987512	-2.986861581	0.003403203	0.0149055	-2.085718916	-0.777470517	-0.376831339	-0.790262233	0.036599554	2.052987512	-1.804221984	0.073645765	0.15048773	-4.43304999	-0.507223462
hsa-miR-6833-3p	-0.66630162	-1.055186496	-0.277416744	3.81745657	-3.391530275	0.000935404	0.007239774	-1.030253821	-0.75306937	-0.616756778	-1.037674812	-0.195838745	3.81745657	-2.900429278	0.00441629	0.025227478	-2.200828379	-0.697072654
hsa-miR-6881-3p	-0.473663338	-0.796229377	-0.151097299	2.950457519	-2.90667859	0.004334658	0.01774697	-2.393227576	-0.663745383	-0.486111186	-0.836338375	-0.135883996	2.950457519	-2.747461641	0.006910094	0.032946861	-2.569996999	-0.681188577
hsa-miR-769-5p	-0.882282307	-1.326955886	-0.437608727	4.936629692	-3.927463213	0.000142215	0.002434901	0.694833666	-0.863106242	-0.581899669	-1.062248887	-0.101550451	4.936629692	-2.397932226	0.017992497	0.058761623	-3.410705749	-0.569252305
hsa-miR-7976	-0.505023914	-0.832722556	-0.177325271	6.83264722	-3.050585366	0.002798573	0.013121939	-2.002624284	-0.695979907	-0.667753738	-1.020481545	-0.315025931	6.83264722	-3.747334932	0.000273595	0.00859674	0.263229231	-0.920239958
hsa-miR-7977	-0.979727272	-1.428942875	-0.530511669	5.831620624	-4.317141138	3.22E-05	0.001299607	2.081629505	-0.958632068	-0.646023515	-1.131628664	-0.160418367	5.831620624	-2.633364194	0.00954046	0.040024894	-2.865348563	-0.632113524
hsa-miR-874-3p	-0.660753459	-1.141595431	-0.179911487	2.382268757	-2.720088023	0.007472729	0.025823191	-2.798168565	-0.688889086	-0.304937561	-0.814680188	0.204805067	2.382268757	-1.184147631	0.238639906	0.34792023	-5.32571393	-0.317922146
hsa-miR-92b-3p	0.305631788	0.11117492	0.500088656	9.703787247	3.111151192	0.002317466	0.011832602	-1.842273264	0.700801062	0.013739131	-0.196869512	0.224347773	9.703787247	0.129130533	0.897465467	0.929547184	-6.066994982	0.031503259
hsa-miR-93-3p	-0.70426575	-1.188903779	-0.219627722	7.167121731	-2.876503863	0.004742022	0.018801702	-2.469970998	-0.659678736	-0.855661689	-1.377801547	-0.33352183	7.167121731	-3.243852678	0.001518907	0.015343375	-1.254729385	-0.801489808
hsa-miR-93-5p	-0.921710977	-1.561135652	-0.282286302	10.86161862	-2.853325059	0.00507844	0.019589117	-2.56156974	-0.628554036	-1.057128048	-1.750279723	-0.363976373	10.86161862	-3.018875485	0.003085813	0.021392443	-1.891980432	-0.720900714
hsa-miR-96-5p	-1.487271323	-2.300691178	-0.673851468	4.109588847	-3.619272784	0.000430059	0.004968054	-0.321126641	-0.801468926	-1.146117433	-2.024187258	-0.268047607	4.109588847	-2.583722977	0.010944288	0.043699809	-2.985121105	-0.617626047
hsa-miR-98-5p	-0.758188596	-1.328811147	-0.187566046	5.835002765	-2.630111737	0.009627205	0.030905518	-3.123873566	-0.581832676	-0.706284594	-1.322079248	-0.09048994	5.835002765	-2.27033373	0.024928896	0.073243152	-3.679486213	-0.54200163
hsa-miR-99b-5p	-0.518119002	-0.858271586	-0.177966419	7.540974628	-3.015099367	0.003121774	0.01411042	-2.09566943	-0.692572049	-0.342458801	-0.710172736	0.025255134	7.540974628	-1.843504176	0.067664621	0.143185435	-4.460157972	-0.457766251
lncRNA__URS0000204428_9606_Homo_sapiens_human__nuclear_paraspeckle_assembly_transcript_1_NEAT1_	0.443426124	-0.102195272	0.989047521	2.36266546	1.608702605	0.110247432	0.192549611	-4.987837346	0.436452199	0.966519308	0.394454408	1.538584207	2.36266546	3.344345327	0.001093921	0.014017932	-0.923595505	0.951318504
lncRNA__URS0000204428_9606_Homo_sapiens_human__nuclear_paraspeckle_assembly_transcript_1_NEAT1_&lncRNA__URS000075DAEC_9606_Homo_sapiens_nuclear_paraspeckle_assembly_transcript_1_NEAT1_	-0.763396616	-1.189207139	-0.337586093	4.321751494	-3.548785278	0.00054905	0.005662066	-0.547681658	-0.782880871	-0.094999448	-0.554194278	0.364195381	4.321751494	-0.409515153	0.682874559	0.756517894	-6.01855842	-0.09742413
lncRNA__URS000037910D_9606_Homo_sapiens_human__non-protein_coding_lnc-CD36-11:1&lncRNA__URS000075C14B_9606_Homo_sapiens_human__non-protein_coding_lnc-CD36-11:2&MiR.hp__hsa-mir-1255b-1&MiR.hp__hsa-mir-1255b-2	-0.548003859	-0.944697897	-0.15130982	4.242810744	-2.734474165	0.007172052	0.025164668	-2.866977498	-0.603022197	-0.643689063	-1.073219627	-0.2141585	4.242810744	-2.966387899	0.003621674	0.023206747	-2.031764266	-0.708313978
lncRNA__URS0000394A79_9606_Homo_sapiens_long_intergenic_non-protein_coding_RNA_1714_LINC01714_&lncRNA__URS000075E3E5_9606_Homo_sapiens_long_intergenic_non-protein_coding_RNA_1343_LINC01343_	-0.755157043	-1.23577452	-0.274539566	9.082405817	-3.110166221	0.002324635	0.011832602	-1.83966249	-0.705847197	-0.173291457	-0.691382578	0.344799663	9.082405817	-0.662089785	0.509153362	0.606298878	-5.86327019	-0.161975963
lncRNA__URS0000394A79_9606_Homo_sapiens_long_intergenic_non-protein_coding_RNA_1714_LINC01714_&lncRNA__URS000075E3E5_9606_Homo_sapiens_long_intergenic_non-protein_coding_RNA_1343_LINC01343_&lncRNA__URS00001C235B_9606_Homo_sapiens_long_intergenic_non-protein_coding_RNA_242_LINC00242_	-1.002683858	-1.476998371	-0.528369346	3.871679512	-4.184499233	5.40E-05	0.001468049	1.599295497	-0.926710589	-0.532226262	-1.043649311	-0.020803213	3.871679512	-2.059974697	0.04151218	0.101096472	-4.098767248	-0.491899524
lncRNA__URS0000732D2A_9606_Homo_sapiens_PAX6_upstream_antisense_RNA_PAUPAR_	-0.364583751	-0.598075255	-0.131092248	4.082048519	-3.090808584	0.002469775	0.012187098	-1.91298591	-0.683532039	-0.2154346	-0.467712587	0.036843387	4.082048519	-1.690370794	0.093492054	0.178155179	-4.742616424	-0.403902947
lncRNA__URS000075A143_9606_Homo_sapiens_RUNDC3A_antisense_RNA_1_RUNDC3A-AS1_	-0.794120238	-1.214963714	-0.373276762	2.259232888	-3.735180101	0.000285729	0.003918864	0.13020348	-0.943366195	-0.366060769	-0.807784179	0.07566264	2.259232888	-1.640395821	0.103480076	0.190134122	-4.736995957	-0.434857769
lncRNA__URS000075A6F2_9606_Homo_sapiens_BRWD1_antisense_RNA_2_BRWD1-AS2_	-0.754151714	-1.286913278	-0.22139015	1.789681724	-2.802023151	0.005902005	0.021723993	-2.577302095	-0.723542414	-1.232379847	-1.896678181	-0.568081512	1.789681724	-3.672208285	0.000357198	0.009621317	0.045135413	-1.182360356
lncRNA__URS000075AB50_9606_Homo_sapiens_SENP3-EIF4A1_readthrough_NMD_candidate__SENP3-EIF4A1__lncRNA	-0.539560157	-0.826537066	-0.252583248	4.8702946	-3.721678053	0.000299804	0.003945081	0.005524111	-0.817447307	-0.523744389	-0.833998518	-0.21349026	4.8702946	-3.341547934	0.001104067	0.014017932	-0.989951289	-0.793486018
lncRNA__URS000075AB50_9606_Homo_sapiens_SENP3-EIF4A1_readthrough_NMD_candidate__SENP3-EIF4A1__lncRNA&lncRNA__URS000075A17C_9606_Homo_sapiens_C1RL_antisense_RNA_1_C1RL-AS1_&lncRNA__URS0000A76F9D_9606_Homo_sapiens_human__non-protein_coding_lnc-ARAP2-80:1	-0.98874403	-1.803944086	-0.173543973	1.454315108	-2.40085292	0.017856081	0.049575851	-3.352537517	-0.806013179	-0.368339407	-1.168769616	0.432090802	1.454315108	-0.910899777	0.364131451	0.481813279	-5.41605253	-0.300266204
lncRNA__URS000075ACCB_9606_Homo_sapiens_human__non-protein_coding_lnc-CNTNAP3B-49:2&lncRNA__URS000075B5AE_9606_Homo_sapiens_long_intergenic_non-protein_coding_RNA_1189_LINC01189_	-0.363177041	-0.705753782	-0.020600299	2.560597058	-2.098487533	0.03790968	0.084659958	-4.253139532	-0.491966939	-0.573919781	-0.952404856	-0.195434706	2.560597058	-3.001568902	0.003253831	0.022016937	-1.898827308	-0.777443302
lncRNA__URS000075AE1B_9606_Homo_sapiens_human__non-protein_coding_lnc-CELA3A-5:14&lncRNA__URS000075D5F9_9606_Homo_sapiens_long_intergenic_non-protein_coding_RNA_339_LINC00339_&lncRNA__URS000075E9D1_9606_Homo_sapiens_human__non-protein_coding_lnc-CELA3A-5:12&lncRNA__URS000075BB12_9606_Homo_sapiens_human__non-protein_coding_lnc-CELA3A-5:13&lncRNA__URS000075D659_9606_Homo_sapiens_human__non-protein_…	-0.702604597	-1.111845958	-0.293363235	5.629632018	-3.398422322	0.00091414	0.007169461	-1.014529926	-0.748848592	-0.214479019	-0.657540749	0.228582711	5.629632018	-0.958222706	0.339831848	0.458793295	-5.658097859	-0.228595588
lncRNA__URS000075B335_9606_Homo_sapiens_uncharacterized_LOC642361_LOC642361__lncRNA	0.772883135	0.213661363	1.332104908	2.11324579	2.73574517	0.007146023	0.025164668	-2.672593176	0.785419504	0.433693988	-0.170062321	1.037450298	2.11324579	1.421895246	0.157589677	0.256594142	-4.922976528	0.44072862
lncRNA__URS000075BAA8_9606_Homo_sapiens_long_intergenic_non-protein_coding_RNA_662_LINC00662_	-0.911114883	-1.343383495	-0.478846271	3.903802224	-4.172201946	5.66E-05	0.001468049	1.556933696	-0.926872915	-0.23160883	-0.696618665	0.233401005	3.903802224	-0.985913599	0.326112656	0.447207617	-5.630930224	-0.235614581
lncRNA__URS000075C528_9606_Homo_sapiens_long_intergenic_non-protein_coding_RNA_342_LINC00342_	-0.965166885	-1.387010558	-0.543323213	6.044884914	-4.528941971	1.38E-05	0.000786333	2.874717969	-1.011702076	-0.491609627	-0.94862348	-0.034595774	6.044884914	-2.129300206	0.035224461	0.089647839	-3.954896516	-0.515312416
lncRNA__URS000075C528_9606_Homo_sapiens_long_intergenic_non-protein_coding_RNA_342_LINC00342_&lncRNA__URS000075B927_9606_Homo_sapiens_family_with_sequence_similarity_30_member_A_FAM30A_&lncRNA__URS000075D573_9606_Homo_sapiens_small_nucleolar_RNA_host_gene_9_SNHG9_&lncRNA__URS0000BC4453_9606_Homo_sapiens_long_intergenic_non-protein_coding_RNA_2038_LINC02038_	-0.923617966	-1.378775224	-0.468460709	3.093880614	-4.016768314	0.000102028	0.00198779	1.020457228	-0.911034011	-0.354275552	-0.842356531	0.133805427	3.093880614	-1.436796237	0.153316953	0.250887034	-5.099540379	-0.349448678
lncRNA__URS000075C528_9606_Homo_sapiens_long_intergenic_non-protein_coding_RNA_342_LINC00342_&lncRNA__URS000075D573_9606_Homo_sapiens_small_nucleolar_RNA_host_gene_9_SNHG9_	-0.849424491	-1.324446875	-0.374402106	4.126225517	-3.539619548	0.00056663	0.005662066	-0.576252223	-0.781223523	-0.371112142	-0.883568621	0.141344336	4.126225517	-1.43348799	0.154257777	0.251561029	-5.122064586	-0.341315254
lncRNA__URS000075C759_9606_Homo_sapiens_RBAK_downstream_neighbor_RBAKDN_	-1.492452096	-2.009916502	-0.974987691	3.026671861	-5.709075688	8.05E-08	4.55E-05	7.729688706	-1.298935031	-0.720722476	-1.272141588	-0.169303364	3.026671861	-2.587212696	0.010839841	0.043501531	-2.968084589	-0.627270834
lncRNA__URS000075CAAA_9606_Homo_sapiens_human__non-protein_coding_lnc-RNF215-1:2	-0.858651511	-1.244749336	-0.472553686	3.928299249	-4.402156372	2.30E-05	0.001047793	2.394383118	-0.975034349	-0.510656129	-0.927395178	-0.093917081	3.928299249	-2.425550021	0.016738752	0.055960916	-3.345165258	-0.579871182
lncRNA__URS000075D30C_9606_Homo_sapiens_human__non-protein_coding_lnc-FAM182B-8:5&lncRNA__URS000075B2AD_9606_Homo_sapiens_uncharacterized_LOC102723885_LOC102723885__lncRNA	-0.728533944	-1.142421276	-0.314646611	1.969622599	-3.484283935	0.000684556	0.006043343	-0.629000231	-0.939758346	-0.261049527	-0.69114995	0.169050897	1.969622599	-1.201431243	0.231894267	0.341929781	-5.270018753	-0.336735815
lncRNA__URS000075D30C_9606_Homo_sapiens_human__non-protein_coding_lnc-FAM182B-8:5&lncRNA__URS0000A77656_9606_Homo_sapiens_HOMER3_antisense_RNA_1_HOMER3-AS1_&lncRNA__URS0000A7717F_9606_Homo_sapiens_HOMER3_antisense_RNA_1_HOMER3-AS1__lncRNA&lncRNA__URS000075B2AD_9606_Homo_sapiens_uncharacterized_LOC102723885_LOC102723885__lncRNA	-1.334523967	-1.899222109	-0.769825825	8.655276645	-4.677953505	7.51E-06	0.000565833	3.454165008	-1.064879505	-0.429232393	-1.037787082	0.179322296	8.655276645	-1.396171469	0.165179817	0.267064578	-5.146303216	-0.342504736
lncRNA__URS000075D573_9606_Homo_sapiens_small_nucleolar_RNA_host_gene_9_SNHG9_	-1.231413615	-1.720350536	-0.742476694	1.767185881	-4.985365455	2.05E-06	0.000303012	4.705680809	-1.364636967	-0.569839766	-1.059813044	-0.079866489	1.767185881	-2.302110895	0.023011616	0.06883446	-3.521568992	-0.63148921
lncRNA__URS000075DBA6_9606_Homo_sapiens_uncharacterized_LOC101928009_LOC101928009__lncRNA	0.789917601	-0.366702786	1.946537989	0.828510717	1.351875913	0.178897918	0.281945115	-4.858531632	0.673549974	2.027676113	0.915900725	3.1394515	0.828510717	3.610167995	0.000443928	0.010621659	-0.358085504	1.728966655
lncRNA__URS000075DE64_9606_Homo_sapiens_human__non-protein_coding_MIR17HG:3&MiR.hp__hsa-mir-19b-2&MiR.hp__hsa-mir-19b-1	-1.169205007	-1.945340099	-0.393069914	6.528488756	-2.981942248	0.003454559	0.015014043	-2.202637647	-0.669962692	-0.595889177	-1.43776962	0.245991266	6.528488756	-1.401073628	0.163712281	0.265415893	-5.145467771	-0.341448689
lncRNA__URS000075DE64_9606_Homo_sapiens_human__non-protein_coding_MIR17HG:3&MiR.hp__hsa-mir-92a-1	0.337669875	0.100228453	0.575111298	13.53040941	2.815021483	0.00568254	0.021286338	-2.716022158	0.578819794	-0.096893692	-0.35514294	0.161355555	13.53040941	-0.742681017	0.459092114	0.568831238	-5.89260519	-0.166091177
lncRNA__URS000075DE64_9606_Homo_sapiens_human__non-protein_coding_MIR17HG:3&MiR.hp__hsa-mir-92a-1&MiR.hp__hsa-mir-92a-2	0.259149491	0.101229568	0.417069415	16.95189034	3.248323824	0.001497113	0.009194224	-1.599579967	0.597568793	-0.06995599	-0.241640622	0.101728642	16.95189034	-0.806564992	0.421475309	0.535078802	-5.949675987	-0.161310433
lncRNA__URS000075E3E5_9606_Homo_sapiens_long_intergenic_non-protein_coding_RNA_1343_LINC01343_	-0.626760379	-1.051030563	-0.202490195	4.665501472	-2.9241854	0.004113291	0.017278881	-2.37448033	-0.64339392	-0.079025508	-0.53700271	0.378951693	4.665501472	-0.341561822	0.733264024	0.796719564	-6.044557992	-0.08112276
lncRNA__URS000075E68F_9606_Homo_sapiens_NR2F2_antisense_RNA_1_NR2F2-AS1__lncRNA	-0.710214777	-1.112063223	-0.308366332	9.663090573	-3.498430851	0.000652384	0.005821501	-0.693215131	-0.786320584	-0.351817335	-0.785592511	0.08195784	9.663090573	-1.605456056	0.110960199	0.201583641	-4.861014524	-0.38951768
lncRNA__URS000075E68F_9606_Homo_sapiens_NR2F2_antisense_RNA_1_NR2F2-AS1__lncRNA&lncRNA__URS0000BC450C_9606_Homo_sapiens_long_intergenic_non-protein_coding_RNA_1191_LINC01191__lncRNA	-0.971498792	-1.627517994	-0.315479589	3.124304565	-2.931376453	0.00402541	0.017100424	-2.331093911	-0.665928193	-0.28000576	-0.981711649	0.421700129	3.124304565	-0.789873832	0.431122914	0.544322785	-5.781229837	-0.191934083
lncRNA__URS000075E6A8_9606_Homo_sapiens_uncharacterized_LOC100507388_LOC100507388__lncRNA	-1.0579291	-1.529034965	-0.586823235	4.424599249	-4.445124552	1.94E-05	0.000952166	2.552044458	-0.97896428	-0.520180205	-1.028646021	-0.011714388	4.424599249	-2.025060218	0.045027832	0.107344833	-4.16818991	-0.481353467
lncRNA__URS000075E6A8_9606_Homo_sapiens_uncharacterized_LOC100507388_LOC100507388__lncRNA&lncRNA__URS000075A16D_9606_Homo_sapiens_long_intergenic_non-protein_coding_RNA_1268_LINC01268_	-1.361547327	-1.956712785	-0.766381868	1.736446438	-4.528359586	1.39E-05	0.000786333	2.945608119	-1.283408899	-0.67561115	-1.269967568	-0.081254731	1.736446438	-2.250068465	0.026223485	0.075707935	-3.609139618	-0.636838209
lncRNA__URS000075E815_9606_Homo_sapiens_small_nucleolar_RNA_host_gene_10_SNHG10__lncRNA&snoRNA__Homo_sapiens300781_SCARNA13	0.396639367	-0.024521108	0.817799842	2.261774529	1.864206818	0.064678765	0.126667253	-4.536483989	0.525619306	0.65382407	0.21098026	1.09666788	2.261774529	2.922511364	0.004134001	0.024980859	-2.05076156	0.866435816
lncRNA__URS000075E845_9606_Homo_sapiens_MIR22_host_gene_MIR22HG_&lncRNA__URS000075A858_9606_Homo_sapiens_MIR22_host_gene_MIR22HG__lncRNA&lncRNA__URS000075E9E4_9606_Homo_sapiens_MIR22_host_gene_MIR22HG__lncRNA&lncRNA__URS00007599E7_9606_Homo_sapiens_MIR22_host_gene_MIR22HG__lncRNA&MiR.hp__hsa-mir-22	-0.834291694	-1.439178301	-0.229405088	1.567471924	-2.730170904	0.007260819	0.025236106	-2.663779364	-0.811981917	-0.728523172	-1.398645163	-0.058401181	1.567471924	-2.151965885	0.033355611	0.08664791	-3.715253341	-0.709041748
lncRNA__URS000075EFF6_9606_Homo_sapiens_DNM3_opposite_strand/antisense_RNA_DNM3OS_&MiR.hp__hsa-mir-199a-2&MiR.hp__hsa-mir-199a-1	-0.718124236	-1.23876484	-0.197483633	6.68207269	-2.730281536	0.007258525	0.025236106	-2.857275988	-0.617911595	-0.571005929	-1.133324533	-0.008687325	6.68207269	-2.01003698	0.046617042	0.109827707	-4.175197375	-0.491323321
lncRNA__URS00007E4B6C_9606_Homo_sapiens_WWC2_antisense_RNA_1_WWC2-AS1_	-0.53605437	-0.875527131	-0.19658161	3.070969325	-3.125717983	0.002213802	0.011543443	-1.793419142	-0.711622106	-0.334046694	-0.700473315	0.032379928	3.070969325	-1.80453804	0.07359595	0.15048773	-4.534224203	-0.443453174
lncRNA__URS00008E39B8_9606_Homo_sapiens_MIR34A_host_gene_MIR34AHG_	-0.704730282	-1.102389627	-0.307070937	1.788514811	-3.507984149	0.000631469	0.005801304	-0.535130705	-0.987209067	-0.411815736	-0.836567964	0.012936492	1.788514811	-1.919168708	0.057281629	0.128940718	-4.192287165	-0.576884858
lncRNA__URS00008E3A09_9606_Homo_sapiens_MIR194-2_host_gene_MIR194-2HG_&MiR.hp__hsa-mir-192	-0.45072092	-0.849614372	-0.051827467	2.784687504	-2.236643102	0.027113175	0.066058314	-3.983349895	-0.516657832	-0.674138853	-1.11293589	-0.235341816	2.784687504	-3.041105966	0.00288174	0.020609909	-1.80217878	-0.772760045
lncRNA__URS00008E3A09_9606_Homo_sapiens_MIR194-2_host_gene_MIR194-2HG_&MiR.hp__hsa-mir-194-2	-0.648315023	-1.199449886	-0.097180161	4.681008778	-2.328488429	0.021519845	0.05655215	-3.827496898	-0.512006708	-0.799035891	-1.395318428	-0.202753354	4.681008778	-2.652528624	0.009043507	0.038562877	-2.825099776	-0.631038495
lncRNA__URS00008E3A09_9606_Homo_sapiens_MIR194-2_host_gene_MIR194-2HG_&MiR.hp__hsa-mir-194-2&MiR.hp__hsa-mir-194-1	-0.725929954	-1.267203283	-0.184656626	7.687954231	-2.654752091	0.008987391	0.029436961	-3.033692226	-0.609832939	-0.705340108	-1.290249722	-0.120430494	7.687954231	-2.387018047	0.018510476	0.059762394	-3.404676071	-0.592535999
lncRNA__URS0000A76AD1_9606_Homo_sapiens_prostate_cancer_associated_transcript_7_PCAT7_&lncRNA__URS0000A763F0_9606_Homo_sapiens_prostate_cancer_associated_transcript_7_PCAT7__lncRNA&lncRNA__URS0000A76486_9606_Homo_sapiens_prostate_cancer_associated_transcript_7_PCAT7__lncRNA	0.880715292	0.196982489	1.564448095	2.776754173	2.549734749	0.01200989	0.036481656	-3.191793533	0.662860637	1.064447506	0.338426366	1.790468645	2.776754173	2.902156742	0.004393585	0.025227478	-2.129356068	0.801144658
lncRNA__URS0000A77033_9606_Homo_sapiens_HAND2_antisense_RNA_1_HAND2-AS1__lncRNA&lncRNA__URS0000A76C09_9606_Homo_sapiens_HAND2_antisense_RNA_1_HAND2-AS1__lncRNA&lncRNA__URS0000A77681_9606_Homo_sapiens_HAND2_antisense_RNA_1_HAND2-AS1__lncRNA&lncRNA__URS000075E9D2_9606_Homo_sapiens_mir-497-195_cluster_host_gene_MIR497HG_	-1.336272012	-1.956160538	-0.716383487	1.75933849	-4.267044355	3.92E-05	0.001330537	1.996005855	-1.229252249	-0.224922775	-0.806973212	0.357127661	1.75933849	-0.764924721	0.445782808	0.556105715	-5.701972499	-0.206909091
lncRNA__URS0000A77348_9606_Homo_sapiens_MIR29B2_and_MIR29C_host_gene_MIR29B2CHG__lncRNA&lncRNA__URS0000A77143_9606_Homo_sapiens_MIR29B2_and_MIR29C_host_gene_MIR29B2CHG_&MiR.hp__hsa-mir-29b-2&MiR.hp__hsa-mir-29b-1	-0.852301004	-1.432156628	-0.272445379	4.432900786	-2.90950433	0.004298203	0.017661708	-2.412205169	-0.641470685	-0.579039658	-1.205306505	0.04722719	4.432900786	-1.830184062	0.069645755	0.145740191	-4.51569072	-0.435804914
lncRNA__URS0000A77400_9606_Homo_sapiens_metastasis_associated_lung_adenocarcinoma_transcript_1_MALAT1_&lncRNA__URS0000A77408_9606_Homo_sapiens_metastasis_associated_lung_adenocarcinoma_transcript_1_MALAT1__lncRNA&lncRNA__URS0000A76CFF_9606_Homo_sapiens_metastasis_associated_lung_adenocarcinoma_transcript_1_MALAT1__lncRNA	0.726506471	0.180140591	1.27287235	4.065338255	2.632096446	0.009574188	0.030822884	-3.108148786	0.590267199	1.009306363	0.420536597	1.598076128	4.065338255	3.393308877	0.000929873	0.013607228	-0.830668572	0.820034595
lncRNA__URS0000A775F0_9606_Homo_sapiens_neighbor_of_BRCA1_lncRNA_2_NBR2__lncRNA&lncRNA__URS000024580C_9606_Homo_sapiens_long_intergenic_non-protein_coding_RNA_1772_LINC01772_	0.56135263	0.191927116	0.930778143	3.234252241	3.007840191	0.003191996	0.014256739	-2.114997582	0.691463846	0.46682553	0.067844397	0.865806662	3.234252241	2.31605102	0.022212278	0.067229303	-3.55655359	0.575027102
lncRNA__URS0000A775F0_9606_Homo_sapiens_neighbor_of_BRCA1_lncRNA_2_NBR2__lncRNA&lncRNA__URS000075A26E_9606_Homo_sapiens_CSTF3_divergent_transcript_CSTF3-DT_&lncRNA__URS000003C588_9606_Homo_sapiens_long_intergenic_non-protein_coding_RNA_1044_LINC01044_	0.34901022	0.099218635	0.598801805	4.582042117	2.76570734	0.006556764	0.023521091	-2.787927006	0.609662052	0.113058678	-0.157083402	0.383200757	4.582042117	0.828433295	0.409031199	0.524637065	-5.769065358	0.197494462
lncRNA__URS0000A775F0_9606_Homo_sapiens_neighbor_of_BRCA1_lncRNA_2_NBR2__lncRNA&lncRNA__URS00007E3CC0_9606_Homo_sapiens_uncharacterized_LOC101928304_LOC101928304__lncRNA	0.475320594	0.211263367	0.739377822	6.991115482	3.563152864	0.000522525	0.005642561	-0.484093206	0.808441932	0.311029498	0.025699245	0.596359752	6.991115482	2.157742618	0.032893263	0.086107017	-3.889462635	0.529009876
lncRNA__URS0000A775F0_9606_Homo_sapiens_neighbor_of_BRCA1_lncRNA_2_NBR2__lncRNA&lncRNA__URS00007E3CC0_9606_Homo_sapiens_uncharacterized_LOC101928304_LOC101928304__lncRNA&lncRNA__URS000075A26E_9606_Homo_sapiens_CSTF3_divergent_transcript_CSTF3-DT_&lncRNA__URS000075EFE7_9606_Homo_sapiens_human__non-protein_coding_lnc-SLC16A1-2:2&lncRNA__URS000075BE30_9606_Homo_sapiens_long_intergenic_non-protein_co…	0.630524697	0.289172643	0.971876752	5.104028505	3.656330654	0.000377724	0.004690424	-0.206036726	0.804478679	0.30161616	-0.066725053	0.669957372	5.104028505	1.620877431	0.107607054	0.196255821	-4.855585908	0.384828336
lncRNA__URS0000ABD7FD_9606_Homo_sapiens_uncharacterized_LOC100128988_LOC100128988__lncRNA&lncRNA__URS0000ABD7F2_9606_Homo_sapiens_uncharacterized_LOC100128988_LOC100128988__lncRNA	0.493404091	-0.213959748	1.200767931	5.002536308	1.380720501	0.169870901	0.270367203	-5.501848437	0.304131875	0.967259359	0.202895356	1.731623362	5.002536308	2.504889641	0.01355802	0.049904111	-3.169954976	0.596213951
lncRNA__URS0000ABD871_9606_Homo_sapiens_family_with_sequence_similarity_157_member_A_FAM157A_&lncRNA__URS000075C832_9606_Homo_sapiens_long_intergenic_non-protein_coding_RNA_1002_LINC01002_&lncRNA__URS000075A49B_9606_Homo_sapiens_human__non-protein_coding_lnc-OR4F29-7:1&lncRNA__URS0000BC45FE_9606_Homo_sapiens_long_intergenic_non-protein_coding_RNA_1001_LINC01001__lncRNA&lncRNA__URS0000BC4565_9606_…	-1.484010278	-2.27654624	-0.691474317	2.554964952	-3.706498368	0.000316413	0.004063035	0.013150286	-0.895815036	-0.381041316	-1.190424527	0.428341895	2.554964952	-0.931888085	0.353221545	0.471240078	-5.650907839	-0.230013596
lncRNA__URS0000BC4452_9606_Homo_sapiens_SEMA6A_antisense_RNA_2_SEMA6A-AS2_&lncRNA__URS0000D7811A_9606_Homo_sapiens_uncharacterized_LOC646588_LOC646588__lncRNA&lncRNA__URS0000D7804F_9606_Homo_sapiens_uncharacterized_LOC646588_LOC646588__lncRNA&lncRNA__URS0000D7810A_9606_Homo_sapiens_uncharacterized_LOC646588_LOC646588__lncRNA&lncRNA__URS0000D77F8A_9606_Homo_sapiens_uncharacterized_LOC646588_LOC646…	-1.090722616	-1.688881577	-0.492563654	8.523474383	-3.609471247	0.000445006	0.005079363	-0.332871285	-0.824351581	-0.449006374	-1.094618102	0.196605353	8.523474383	-1.3766609	0.171120055	0.273501644	-5.167613182	-0.339352196
lncRNA__URS0000BC452E_9606_Homo_sapiens_uncharacterized_LOC107984784_LOC107984784__lncRNA	-0.845297444	-1.294997506	-0.395597382	2.03733224	-3.720767132	0.000300777	0.003945081	0.094519064	-0.96053227	-0.296715695	-0.762259848	0.168828457	2.03733224	-1.261611172	0.209478163	0.317306065	-5.241176907	-0.337165341
lncRNA__URS0000CCE08E_9606_Homo_sapiens_uncharacterized_LOC107985355_LOC107985355__lncRNA	-0.79940285	-1.171846135	-0.426959564	6.158865224	-4.248654591	4.21E-05	0.001330537	1.835676905	-0.950301244	-0.577325844	-0.979800923	-0.174850765	6.158865224	-2.839408559	0.005290776	0.02798712	-2.354235011	-0.686304118
lncRNA__URS0000D77F8F_9606_Homo_sapiens_uncharacterized_LOC284454_LOC284454__lncRNA&MiR.hp__hsa-mir-24-1&MiR.hp__hsa-mir-24-2	-0.690904954	-1.142485012	-0.239324897	8.729835739	-3.02851295	0.002995757	0.013705284	-2.064283416	-0.690384322	-0.679664652	-1.168172911	-0.191156393	8.729835739	-2.754029927	0.006780951	0.032606275	-2.556839376	-0.67915249
MiR.hp__hsa-let-7b	-0.718216812	-1.140524007	-0.295909616	2.691471633	-3.366456193	0.001016743	0.007600473	-1.078207005	-0.779173986	-0.637709163	-1.09567037	-0.179747955	2.691471633	-2.756384807	0.006735188	0.032524625	-2.541184852	-0.691833416
MiR.hp__hsa-let-7f-1	-1.079485804	-1.686498399	-0.472473209	3.771165115	-3.520181977	0.000605682	0.00570351	-0.632395024	-0.782703457	-1.07403283	-1.732250482	-0.415815178	3.771165115	-3.229935977	0.00158865	0.015343375	-1.304776537	-0.778749666
MiR.hp__hsa-let-7f-2	-1.111170218	-1.735428632	-0.486911805	12.24121444	-3.523400981	0.000599045	0.005688406	-0.651233714	-0.750447387	-0.930738475	-1.606290199	-0.255186751	12.24121444	-2.727187156	0.007322952	0.033637951	-2.663204828	-0.628589792
MiR.hp__hsa-let-7g	-1.226046551	-1.81802459	-0.634068513	1.923999092	-4.099654395	7.46E-05	0.001656698	1.387626837	-1.105817871	-0.969264006	-1.600026847	-0.338501164	1.923999092	-3.041738441	0.00287612	0.020609909	-1.752550634	-0.874215957
MiR.hp__hsa-let-7i	-1.060544638	-1.656218012	-0.464871263	4.572631619	-3.524249493	0.000597306	0.005688406	-0.626706255	-0.775304127	-1.073886134	-1.718254595	-0.429517673	4.572631619	-3.298905247	0.001270053	0.014687777	-1.112990133	-0.78505734
MiR.hp__hsa-mir-101-2	-1.318335459	-2.107226383	-0.529444534	4.255238862	-3.307918916	0.001233135	0.008637371	-1.28408578	-0.73200298	-0.773930441	-1.623862436	0.076001553	4.255238862	-1.802451691	0.073925305	0.150786273	-4.561665367	-0.429723244
MiR.hp__hsa-mir-101-2&MiR.hp__hsa-mir-101-1	-1.417326692	-2.217001388	-0.617651997	8.945131024	-3.50834662	0.000630688	0.005801304	-0.654713975	-0.797789219	-0.787384067	-1.650720826	0.075952693	8.945131024	-1.805312011	0.073474079	0.15048773	-4.533701185	-0.443205172
MiR.hp__hsa-mir-103a-2	-0.773873995	-1.266002798	-0.281745192	1.628332182	-3.112700614	0.002306229	0.011832602	-1.686912915	-0.884209603	-0.83304736	-1.392616436	-0.273478284	1.628332182	-2.946876048	0.003841827	0.023835499	-1.965465806	-0.951819651
MiR.hp__hsa-mir-103a-2&MiR.hp__hsa-mir-103a-1	-0.797817486	-1.358309112	-0.23732586	12.34325712	-2.817606266	0.005639796	0.021243233	-2.684720482	-0.597464005	-0.93592684	-1.544679605	-0.327174076	12.34325712	-3.043314516	0.002862161	0.020609909	-1.845246043	-0.700890376
MiR.hp__hsa-mir-106b	-0.413039985	-0.762400822	-0.063679148	2.217351971	-2.340258113	0.020882176	0.055522022	-3.709468205	-0.575848871	-0.690893341	-1.088379474	-0.293407208	2.217351971	-3.440605719	0.000793559	0.013187081	-0.64805148	-0.9632243
MiR.hp__hsa-mir-1273c	0.372057919	0.066250989	0.677864849	5.965233345	2.408291825	0.017512769	0.048983734	-3.642679195	0.53431461	0.074401925	-0.254687314	0.403491165	5.965233345	0.447524045	0.655284578	0.7302481	-5.99959939	0.106849052
MiR.hp__hsa-mir-128-1	-0.453883372	-0.862364982	-0.045401762	5.902417967	-2.199467987	0.029715695	0.070692074	-4.093162825	-0.489086594	-0.694547394	-1.134187266	-0.254907522	5.902417967	-3.127164269	0.002203748	0.017876399	-1.59600462	-0.748416533
MiR.hp__hsa-mir-128-1&MiR.hp__hsa-mir-128-2	-0.166972135	-0.526102698	0.192158427	10.54851792	-0.920317154	0.359210091	0.482411293	-6.010419263	-0.203988547	-0.522084379	-0.911558318	-0.13261044	10.54851792	-2.653433317	0.009020636	0.038562877	-2.816565259	-0.637826386
MiR.hp__hsa-mir-140	-0.315885548	-0.666852553	0.035081456	5.20109534	-1.7815965	0.077285048	0.143638329	-4.89477925	-0.391226199	-0.498466229	-0.877743995	-0.119188464	5.20109534	-2.601502447	0.010421441	0.042440186	-2.947971613	-0.617353498
MiR.hp__hsa-mir-144	-1.014832359	-1.763593509	-0.266071209	2.01120263	-2.682853056	0.008304815	0.02809631	-2.826632934	-0.743475861	-0.888816977	-1.708343077	-0.069290876	2.01120263	-2.146819017	0.033772278	0.087320208	-3.771259567	-0.651155791
MiR.hp__hsa-mir-150	-0.98567216	-1.502848352	-0.468495968	1.539483257	-3.772592076	0.000249928	0.003486651	0.339892916	-1.190473731	-0.785337414	-1.348831126	-0.221843701	1.539483257	-2.75875476	0.006689415	0.032524625	-2.409185572	-0.948513714
MiR.hp__hsa-mir-16-2	-0.898543501	-1.465574226	-0.331512776	1.42651274	-3.136739098	0.002138248	0.011343759	-1.568536742	-0.983030117	-0.886680512	-1.527998686	-0.245362338	1.42651274	-2.736777549	0.007124944	0.033475982	-2.453920067	-0.970051696
MiR.hp__hsa-mir-16-2&MiR.hp__hsa-mir-16-1	-1.310923632	-2.081900887	-0.539946376	10.09734893	-3.365748868	0.001019131	0.007600473	-1.104795589	-0.751218605	-1.158784875	-1.992986051	-0.3245837	10.09734893	-2.749653077	0.00686676	0.032878979	-2.579654203	-0.664036208
MiR.hp__hsa-mir-181a-1	-1.055279599	-1.607322174	-0.503237025	3.109509579	-3.783910469	0.000239965	0.003389505	0.234134071	-0.863725375	-0.581293065	-1.173626986	0.011040855	3.109509579	-1.942559904	0.054356759	0.12309246	-4.296997296	-0.475776819
MiR.hp__hsa-mir-181a-1&MiR.hp__hsa-mir-181a-2	-0.63473325	-1.226053644	-0.043412856	9.640828834	-2.124781485	0.035607669	0.080796519	-4.236763191	-0.477469503	-0.927252311	-1.568598534	-0.285906088	9.640828834	-2.861878982	0.004951824	0.027031699	-2.292384072	-0.697513011
MiR.hp__hsa-mir-182	-0.791878568	-1.254541631	-0.329215505	1.466288489	-3.387970676	0.000946568	0.007276337	-0.878871867	-0.992536011	-1.109613358	-1.66659684	-0.552629876	1.466288489	-3.943440046	0.000134062	0.005826537	0.848448596	-1.390782956
MiR.hp__hsa-mir-185	-1.004856247	-1.474000306	-0.535712188	2.480251559	-4.239782695	4.36E-05	0.001330537	1.834562316	-1.011260538	-0.82751877	-1.334484827	-0.320552714	2.480251559	-3.231058736	0.001582915	0.015343375	-1.274188724	-0.832792829
MiR.hp__hsa-mir-191	-0.391214528	-0.781110053	-0.001319003	6.555512175	-1.986152568	0.049241914	0.102097913	-4.50285704	-0.448385688	-0.551983931	-0.971538736	-0.132429127	6.555512175	-2.604255672	0.010342519	0.042440186	-2.926865566	-0.63264955
MiR.hp__hsa-mir-222	-0.40545525	-0.797278193	-0.013632308	5.747603203	-2.048325395	0.042658095	0.092167586	-4.40159879	-0.453039119	-0.642636294	-1.064798394	-0.220474195	5.747603203	-3.013227282	0.003139746	0.021502504	-1.908201244	-0.71805552
MiR.hp__hsa-mir-223	-1.124346074	-1.727366299	-0.521325849	2.054082127	-3.690744758	0.00033457	0.004247914	0.017102699	-0.991701081	-0.722250014	-1.355101549	-0.089398478	2.054082127	-2.259079959	0.025640721	0.074292345	-3.593095605	-0.637042398
MiR.hp__hsa-mir-2392	-1.066723354	-1.941532635	-0.191914073	1.116531748	-2.413705631	0.017266612	0.048535502	-3.228613824	-0.960079221	0.015242897	-0.777774674	0.808260468	1.116531748	0.038047891	0.969711237	0.980119587	-5.713433657	0.01371901
MiR.hp__hsa-mir-25	-0.659076891	-1.121388487	-0.196765294	3.189761767	-2.821936124	0.005568853	0.021046166	-2.62442365	-0.637273879	-0.826237241	-1.330315285	-0.322159198	3.189761767	-3.244538021	0.001515547	0.015343375	-1.254220479	-0.798904375
MiR.hp__hsa-mir-26a-2	-0.878460926	-1.412199347	-0.344722506	2.310402831	-3.257915867	0.001451337	0.009093974	-1.365693341	-0.794932343	-0.917541643	-1.51030159	-0.324781695	2.310402831	-3.064028603	0.00268443	0.019851376	-1.713974919	-0.830297064
MiR.hp__hsa-mir-26a-2&MiR.hp__hsa-mir-26a-1	-0.57480556	-1.02383641	-0.12577471	12.48965648	-2.533906954	0.012537185	0.037578299	-3.392243358	-0.535675924	-0.698939554	-1.186307916	-0.211571191	12.48965648	-2.838756664	0.005300919	0.02798712	-2.385957699	-0.65135955
MiR.hp__hsa-mir-30a	-0.483820642	-0.811740087	-0.155901198	3.196938388	-2.920539646	0.004158516	0.017404158	-2.365885086	-0.658377991	-0.673607704	-1.030717855	-0.316497554	3.196938388	-3.733797266	0.000287141	0.008769435	0.219983869	-0.916638209
MiR.hp__hsa-mir-30c-2&MiR.hp__hsa-mir-30c-1	-0.543878893	-0.946913312	-0.140844473	11.66115558	-2.671197192	0.008582028	0.02860676	-3.041167621	-0.577521083	-0.640252102	-1.07731574	-0.203188463	11.66115558	-2.899694322	0.004425983	0.025227478	-2.216483026	-0.679855556
MiR.hp__hsa-mir-30d	-0.547826448	-0.884502366	-0.211150531	3.959910219	-3.220896914	0.001635536	0.009676208	-1.540056848	-0.712973396	-0.582485113	-0.947047495	-0.217922731	3.959910219	-3.16270627	0.001969595	0.01728962	-1.496599555	-0.75808021
MiR.hp__hsa-mir-30d&MiR.hp__hsa-mir-30a	-0.532069351	-0.829947686	-0.234191017	3.639145035	-3.535698368	0.000574312	0.005662066	-0.583320596	-0.786619294	-0.716311439	-1.039809634	-0.392813243	3.639145035	-4.383044764	2.48E-05	0.003389655	2.422435807	-1.059005554
MiR.hp__hsa-mir-30e	-1.303330683	-1.891773641	-0.714887724	2.383035036	-4.384258284	2.47E-05	0.001073657	2.374290129	-1.0800045	-1.006434785	-1.633448393	-0.379421177	2.383035036	-3.177273165	0.001880482	0.017136649	-1.417602497	-0.833981822
MiR.hp__hsa-mir-3158-1&MiR.hp__hsa-mir-3158-2	-0.546921906	-0.899956907	-0.193886906	8.632971364	-3.066573913	0.002663309	0.012752285	-1.958082884	-0.699694001	-0.475312858	-0.857069882	-0.093555833	8.632971364	-2.464554394	0.015100412	0.052992127	-3.237732509	-0.608082345
MiR.hp__hsa-mir-3179-1&MiR.hp__hsa-mir-3179-2&MiR.hp__hsa-mir-3179-3&MiR.hp__hsa-mir-3179-4	-0.599667772	-0.984034365	-0.215301179	2.173603018	-3.088239382	0.002489657	0.012202651	-1.841999527	-0.763107265	-0.844257469	-1.283657593	-0.404857345	2.173603018	-3.803300308	0.000223768	0.007436985	0.46017749	-1.074359902
MiR.hp__hsa-mir-3615	-0.456210655	-0.784885106	-0.127536204	3.514608036	-2.747548457	0.006908372	0.024548619	-2.81912035	-0.617428183	-0.194409579	-0.548999147	0.160179988	3.514608036	-1.085269477	0.279926697	0.398102433	-5.520448794	-0.263110806
MiR.hp__hsa-mir-3913-1&MiR.hp__hsa-mir-3913-2	-0.818078486	-1.351818486	-0.284338486	2.061245933	-3.033968746	0.002945858	0.013531786	-1.958260363	-0.788914977	-0.668939617	-1.24790261	-0.089976623	2.061245933	-2.287083359	0.023901528	0.070703474	-3.535726066	-0.645092728
MiR.hp__hsa-mir-4286	-0.695129808	-1.267023177	-0.123236438	2.172804966	-2.406006148	0.017617626	0.049155352	-3.545386127	-0.606232714	-0.595125296	-1.221550637	0.031300044	2.172804966	-1.880550391	0.062400057	0.134822303	-4.317813603	-0.51901734
MiR.hp__hsa-mir-450a-2&MiR.hp__hsa-mir-450a-1	-0.968564118	-1.552622971	-0.384505265	2.271938604	-3.282597593	0.001339484	0.008800095	-1.281883655	-0.815503554	-0.980244535	-1.634662176	-0.325826895	2.271938604	-2.965004209	0.003636896	0.023206747	-1.96450175	-0.825338135
MiR.hp__hsa-mir-451a	-1.48364258	-2.315855306	-0.651429854	9.256095474	-3.528911918	0.000587839	0.005688406	-0.594844598	-0.796971439	-1.059177781	-1.958300504	-0.160055057	9.256095474	-2.33182401	0.021337406	0.065587487	-3.534857425	-0.56896078
MiR.hp__hsa-mir-4732	0.572165808	0.179136798	0.965194818	3.535635693	2.881662907	0.004669978	0.018581249	-2.468989265	0.649863806	0.316444019	-0.10891393	0.741801967	3.535635693	1.472611612	0.143412348	0.239020579	-5.047663415	0.359415944
MiR.hp__hsa-mir-486-1	0.301313542	0.07273081	0.529896275	11.15378646	2.609282571	0.010199809	0.032194927	-3.178999112	0.574050844	0.151246247	-0.096296602	0.398789096	11.15378646	1.209428237	0.228819911	0.338881389	-5.401027597	0.288148469
MiR.hp__hsa-mir-486-1&MiR.hp__hsa-mir-486-2	0.347862906	0.144154954	0.551570858	17.78798031	3.380228195	0.000971282	0.007415866	-1.220197364	0.608274655	0.120481766	-0.099579186	0.340542718	17.78798031	1.083737795	0.28060274	0.398343085	-5.723179229	0.210674962
MiR.hp__hsa-mir-486-1&MiR.hp__hsa-mir-486-2&lncRNA__URS000075A7EF_9606_Homo_sapiens_human__non-protein_coding_lnc-MARCH8-1:2	0.895475913	0.545338414	1.245613411	3.382299267	5.062454888	1.47E-06	0.000277149	4.990109731	1.171892916	0.738922099	0.361396665	1.116447534	3.382299267	3.874345272	0.000172857	0.006469471	0.677206717	0.967013809
MiR.hp__hsa-mir-486-1&MiR.hp__hsa-mir-486-2&lncRNA__URS0000CCE0C9_9606_Homo_sapiens_long_intergenic_non-protein_coding_RNA_319_LINC00319__lncRNA&lncRNA__URS0000D77F73_9606_Homo_sapiens_TIMM23B-AGAP6_readthrough_TIMM23B-AGAP6__lncRNA&lncRNA__URS0000D780F6_9606_Homo_sapiens_TIMM23B-AGAP6_readthrough_TIMM23B-AGAP6__lncRNA&lncRNA__URS0000D77FDF_9606_Homo_sapiens_TIMM23B-AGAP6_readthrough_TIMM23B-AGAP…	0.511523715	0.120160422	0.902887007	2.471415548	2.587209314	0.010839942	0.033744171	-3.109434761	0.66686164	0.416309506	-0.00346312	0.836082133	2.471415548	1.963125643	0.05189036	0.118913126	-4.171747087	0.542733078
MiR.hp__hsa-mir-550a-2&MiR.hp__hsa-mir-550a-1&MiR.hp__hsa-mir-550a-3	-0.981219972	-1.72641171	-0.236028234	4.508423312	-2.606418984	0.010280885	0.032360446	-3.185384839	-0.573817781	-0.846408576	-1.651948327	-0.040868826	4.508423312	-2.079883268	0.039614868	0.097290535	-4.063201199	-0.49498003
MiR.hp__hsa-mir-7-1&MiR.hp__hsa-mir-7-2&MiR.hp__hsa-mir-7-3	-1.226446937	-1.916589406	-0.536304468	9.113525347	-3.517676454	0.000610897	0.00570507	-0.627258165	-0.797834665	-0.808184234	-1.553678862	-0.062689606	9.113525347	-2.145911159	0.03384624	0.087320208	-3.913355156	-0.525744228
ReverseComplement_ENSG00000006283.18	-1.033626817	-1.709723455	-0.357530178	2.040738356	-3.026222623	0.003016936	0.013746522	-1.983789617	-0.781706154	-0.593549204	-1.296258248	0.10915984	2.040738356	-1.671964555	0.097075639	0.182825786	-4.678775829	-0.448886444
ReverseComplement_ENSG00000008988.11&ReverseComplement_lncRNA__URS0000CCE039_9606_Homo_sapiens_small_nucleolar_RNA_host_gene_17_SNHG17__lncRNA&ReverseComplement_lncRNA__URS0000CCDFFF_9606_Homo_sapiens_small_nucleolar_RNA_host_gene_17_SNHG17_&ReverseComplement_lncRNA__URS0000CCE068_9606_Homo_sapiens_small_nucleolar_RNA_host_gene_17_SNHG17__lncRNA&ReverseComplement_lncRNA__URS0000CCE100_9606_Homo_s…	-0.50154485	-0.897737774	-0.105351927	3.060616559	-2.505814647	0.013524363	0.0403233	-3.399362362	-0.569328995	-0.5027735	-0.93260581	-0.07294119	3.060616559	-2.315363611	0.022251114	0.067229303	-3.562876289	-0.570723698
ReverseComplement_ENSG00000053770.12&ENSG00000171132.14	-0.635918028	-1.141670366	-0.130165689	3.194834738	-2.488909581	0.014151392	0.041861446	-3.441492522	-0.56355509	-0.58945487	-1.137757294	-0.041152446	3.194834738	-2.128022798	0.035332428	0.089667495	-3.947095557	-0.522379109
ReverseComplement_ENSG00000055813.6&ReverseComplement_ENSG00000136040.9&ReverseComplement_ENSG00000171053.10&ReverseComplement_ENSG00000203760.9&ENSG00000139174.12&ENSG00000177189.14&ENSG00000131242.18&ENSG00000117266.16&ENSG00000175893.12	-1.923025984	-3.483841459	-0.362210509	1.21736657	-2.438818452	0.016164501	0.046009788	-3.220896841	-0.888725444	-0.129737343	-1.411736705	1.152262019	1.21736657	-0.200319429	0.841561898	0.88792245	-5.864738458	-0.059958045
ReverseComplement_ENSG00000072736.19&ReverseComplement_ENSG00000197930.13&ReverseComplement_ENSG00000113231.14&ReverseComplement_ENSG00000145362.21&ENSG00000179023.9&ENSG00000175857.9	-1.00091576	-1.606291131	-0.395540389	1.892673314	-3.272793934	0.001382912	0.008928285	-1.261384961	-0.882190358	-0.631711047	-1.268938199	0.005516104	1.892673314	-1.962321135	0.05198503	0.118913126	-4.155275209	-0.556779519
ReverseComplement_ENSG00000073536.18	0.546369959	0.306821816	0.785918103	6.533902474	4.514814229	1.46E-05	0.000787775	2.822362163	1.011194621	0.363420081	0.105110278	0.621729884	6.533902474	2.784927631	0.006202418	0.031149924	-2.491967241	0.672599994
ReverseComplement_ENSG00000083067.24&ReverseComplement_ENSG00000146409.12	-0.8684333	-1.480320137	-0.256546462	1.688367478	-2.809384868	0.005776778	0.021472891	-2.499750746	-0.791415842	-0.504579278	-1.154905798	0.145747242	1.688367478	-1.535832411	0.127150157	0.220367603	-4.795812427	-0.459830403
ReverseComplement_ENSG00000101109.12	1.188723606	0.446353494	1.931093719	1.645007432	3.169613371	0.001926862	0.010832609	-1.389009415	1.316159903	1.366978086	0.60046171	2.133494462	1.645007432	3.530091782	0.000585466	0.011406497	-0.480315732	1.513524031
ReverseComplement_ENSG00000104290.11	0.866890679	0.348472758	1.3853086	3.508025989	3.310016888	0.001224687	0.008637371	-1.249493203	0.763334538	0.823075602	0.26458531	1.381565895	3.508025989	2.917225371	0.004200024	0.025111255	-2.139753723	0.724753478
ReverseComplement_ENSG00000104884.17&ReverseComplement_ENSG00000118961.15&ReverseComplement_ENSG00000157106.17&ENSG00000069431.13&ENSG00000111602.12&ENSG00000099998.19&ENSG00000124159.16	-1.265653451	-2.101604961	-0.429701941	2.279543227	-2.99695073	0.00330007	0.01462384	-2.097356535	-0.736445525	-1.072773428	-1.980500628	-0.165046228	2.279543227	-2.339367976	0.020929814	0.064974421	-3.460603189	-0.624214464
ReverseComplement_ENSG00000105136.21	0.759481737	0.157373509	1.361589966	5.00349203	2.496828166	0.013854519	0.041090831	-3.444721316	0.550517567	0.72505747	0.07491703	1.37519791	5.00349203	2.207552967	0.029131884	0.080655082	-3.810582987	0.525564809
ReverseComplement_ENSG00000105329.11&ENSG00000171989.6	-0.713760712	-1.16227698	-0.265244443	4.417661055	-3.150070842	0.002050054	0.011216232	-1.748455236	-0.693344469	-0.660643776	-1.14562602	-0.175661533	4.417661055	-2.696419082	0.0079924	0.035838936	-2.718848724	-0.641746878
ReverseComplement_ENSG00000105329.11&ENSG00000171989.6&ReverseComplement_ENSG00000155066.16	-0.698532521	-1.165696211	-0.231368831	3.151882927	-2.959807263	0.003694592	0.015871724	-2.257355632	-0.669814675	-0.642922392	-1.14946538	-0.136379405	3.151882927	-2.512396195	0.013287045	0.049389347	-3.133271549	-0.616490773
ReverseComplement_ENSG00000105732.13	0.268067926	-0.153083979	0.689219832	2.433428544	1.2599461	0.210076221	0.319067378	-5.505300879	0.32680917	0.568423669	0.121771826	1.015075513	2.433428544	2.519120286	0.013048442	0.048755095	-3.050472759	0.692981329
ReverseComplement_ENSG00000107554.17&ENSG00000173540.14&ENSG00000144136.11&ENSG00000176020.9&ENSG00000105819.14&ENSG00000185264.12	0.842077416	0.297090041	1.387064792	2.28784738	3.058520954	0.002730663	0.012910665	-1.808302725	0.913098527	1.114386837	0.543967745	1.68480593	2.28784738	3.867121369	0.000177481	0.006469471	0.652492597	1.208374622
ReverseComplement_ENSG00000111879.20	0.390214431	-0.124615466	0.905044329	2.348166194	1.500325359	0.136094971	0.228171093	-5.119742979	0.420377487	0.825732699	0.286973501	1.364491897	2.348166194	3.033825989	0.002947154	0.02094518	-1.767134671	0.889560737
ReverseComplement_ENSG00000115317.12	0.480901405	0.118230496	0.843572313	2.467698619	2.624757636	0.009771554	0.031191684	-3.028304456	0.6683772	0.52082724	0.132813554	0.908840925	2.467698619	2.657005959	0.008930829	0.038372004	-2.737539818	0.723867821
ReverseComplement_ENSG00000117298.16&ReverseComplement_ENSG00000168056.17&ENSG00000285947.1&ENSG00000259384.7&ENSG00000007314.12	-1.164985146	-1.801029861	-0.528940431	2.596770265	-3.625589425	0.000420679	0.004962435	-0.250890692	-0.870897728	-0.326188612	-0.985344266	0.332967041	2.596770265	-0.979550196	0.329232647	0.449315086	-5.600111159	-0.24384596
ReverseComplement_ENSG00000117298.16&ReverseComplement_ENSG00000168137.19&ReverseComplement_ENSG00000186115.13&ReverseComplement_ENSG00000196689.13&ReverseComplement_ENSG00000139746.16&ReverseComplement_lncRNA__URS0000759D4A_9606_Homo_sapiens_FOXF1_adjacent_non-coding_developmental_regulatory_RNA_FENDRR_&ENSG00000176920.13&ENSG00000101350.8&ReverseComplement_lncRNA__URS00007E413A_9606_Homo_sapien…	-1.196952672	-1.764287466	-0.629617877	5.038800694	-4.176220693	5.57E-05	0.001468049	1.566035998	-0.918702288	-0.66636246	-1.278763293	-0.053961627	5.038800694	-2.15387568	0.03320214	0.086447967	-3.920264024	-0.511456076
ReverseComplement_ENSG00000126705.15&ReverseComplement_ENSG00000170871.12&ENSG00000117245.13	-1.091787061	-1.720080585	-0.463493537	1.497986865	-3.439705349	0.000795969	0.006762741	-0.702934415	-1.058476573	-0.526192673	-1.157126937	0.10474159	1.497986865	-1.650846017	0.101323388	0.186778839	-4.60596775	-0.510138504
ReverseComplement_ENSG00000127483.19	0.955146794	-0.080630187	1.990923774	1.413608159	1.825365127	0.07037426	0.13253819	-4.264776949	0.818977381	1.612073019	0.567263784	2.656882254	1.413608159	3.054172684	0.002767683	0.0201773	-1.724666091	1.382249669
ReverseComplement_ENSG00000133246.12	-1.271629144	-1.85225705	-0.691001239	2.662299295	-4.33519314	3.00E-05	0.001255318	2.179790145	-1.030848337	-0.324802477	-0.929416073	0.27981112	2.662299295	-1.063377104	0.289696047	0.407159867	-5.523915237	-0.263301682
ReverseComplement_ENSG00000135655.16&ReverseComplement_ENSG00000077782.22&ReverseComplement_ENSG00000168522.13&ReverseComplement_ENSG00000248383.5&ENSG00000234616.9&ENSG00000136111.14&ENSG00000196458.11&ENSG00000044446.12&ENSG00000126337.14	-0.778213966	-1.223485182	-0.332942749	1.717111937	-3.459555328	0.000744404	0.00647059	-0.690303413	-0.959340333	-0.376987941	-0.844978935	0.091003054	1.717111937	-1.594541563	0.113383466	0.204343407	-4.732206113	-0.464730463
ReverseComplement_ENSG00000138606.19	-0.742375184	-1.088609662	-0.396140705	3.468848222	-4.244231011	4.28E-05	0.001330537	1.820313912	-0.950531419	-0.738671843	-1.114235369	-0.363108318	3.468848222	-3.893265487	0.000161285	0.00628455	0.7341037	-0.94578969
ReverseComplement_ENSG00000138821.14&ReverseComplement_ENSG00000140057.9	-0.50139718	-0.978971699	-0.02382266	3.48763791	-2.078196558	0.039772673	0.087785699	-4.333569853	-0.464762293	-0.73523686	-1.255092454	-0.215381266	3.48763791	-2.799564205	0.005944382	0.030488133	-2.450825855	-0.681516337
ReverseComplement_ENSG00000141404.17	0.643857344	0.289885012	0.997829675	2.252044907	3.60052822	0.000459071	0.005187506	-0.247184861	1.014947016	0.603062707	0.225541662	0.980583753	2.252044907	3.162038754	0.001973771	0.01728962	-1.419091186	0.950640233
ReverseComplement_ENSG00000143226.15	-0.728640993	-1.137669802	-0.319612185	10.15642473	-3.526188998	0.000593351	0.005688406	-0.61102018	-0.787083088	-0.37763491	-0.819249332	0.063979511	10.15642473	-1.692679642	0.093050217	0.177913274	-4.732028473	-0.407923867
ReverseComplement_ENSG00000143226.15&ReverseComplement_ENSG00000144057.15	-0.869941892	-1.391821407	-0.348062377	2.328375656	-3.299634809	0.001267027	0.008681696	-1.245657823	-0.801973635	-0.535574508	-1.093181296	0.022032281	2.328375656	-1.901243433	0.059611722	0.131564933	-4.326344336	-0.493730258
ReverseComplement_ENSG00000144057.15	-1.256117502	-1.821181344	-0.691053661	2.435298935	-4.400262964	2.32E-05	0.001047793	2.416450334	-1.038986351	-0.720639566	-1.320040919	-0.121238212	2.435298935	-2.379831811	0.018858701	0.060713197	-3.41438808	-0.596070568
ReverseComplement_ENSG00000144785.8	-0.676085148	-1.044380871	-0.307789424	4.148028999	-3.633712822	0.0004089	0.004915495	-0.276998998	-0.80190781	-0.436085786	-0.833920864	-0.038250707	4.148028999	-2.169775193	0.031948024	0.085107366	-3.885747797	-0.517243425
ReverseComplement_ENSG00000145536.15&ReverseComplement_ENSG00000144028.15&ReverseComplement_ENSG00000078304.19&ReverseComplement_ENSG00000114735.10&ReverseComplement_ENSG00000105619.14&ReverseComplement_ENSG00000175029.17&ENSG00000185344.15&ENSG00000137700.18&ENSG00000164040.18&ENSG00000267796.8&ENSG00000105323.17&ENSG00000188223.9&ENSG00000179407.3&ENSG00000131386.19&ENSG00000168675.19&ENSG00000…	-0.935804087	-1.402370537	-0.469237638	5.65356061	-3.970245058	0.000121375	0.002248414	0.84483013	-0.877258941	-0.386483779	-0.891639705	0.118672146	5.65356061	-1.51443871	0.132482396	0.22751536	-5.005823628	-0.362304841
ReverseComplement_ENSG00000145536.15&ReverseComplement_ENSG00000144028.15&ReverseComplement_ENSG00000078304.19&ReverseComplement_ENSG00000114735.10&ReverseComplement_ENSG00000105619.14&ReverseComplement_ENSG00000175029.17&ReverseComplement_ENSG00000154358.23&ENSG00000185344.15&ReverseComplement_ENSG00000163975.12&ReverseComplement_ENSG00000140398.14&ENSG00000137700.18&ReverseComplement_ENSG000001…	-0.75384126	-1.191886604	-0.315795916	5.594089264	-3.406486855	0.000889835	0.007131299	-0.989687439	-0.750914864	-0.25071039	-0.72495016	0.223529379	5.594089264	-1.046454246	0.297405247	0.414898678	-5.573758033	-0.249737138
ReverseComplement_ENSG00000152439.13&ReverseComplement_ENSG00000268107.6	-0.789503203	-1.323385096	-0.25562131	3.288738528	-2.927214762	0.004076057	0.017250727	-2.347074325	-0.660707924	-0.557731593	-1.134346434	0.018883248	3.288738528	-1.914631996	0.057863985	0.129706033	-4.350457772	-0.46674628
ReverseComplement_ENSG00000156413.15&ENSG00000101160.15	0.316370615	0.012789633	0.619951597	6.731240457	2.062849096	0.041233524	0.08967161	-4.35916327	0.463752574	0.543958551	0.214864156	0.873052946	6.731240457	3.271833574	0.001387237	0.01500116	-1.180687291	0.79736286
ReverseComplement_ENSG00000156413.15&ReverseComplement_ENSG00000105732.13&ReverseComplement_ENSG00000143970.18&ReverseComplement_ENSG00000224383.8	0.15079602	-0.272201519	0.573793559	3.538986872	0.705663934	0.481732676	0.596700087	-6.157458901	0.160267838	0.582413086	0.127728794	1.037097378	3.538986872	2.535520089	0.01248251	0.04781436	-3.083616652	0.618995687
ReverseComplement_ENSG00000160145.16	1.293211515	0.179941267	2.406481764	2.008188219	2.299401669	0.023169868	0.059776143	-3.487871912	0.881007642	1.801086025	0.660372225	2.941799825	2.008188219	3.125385861	0.002216117	0.017876399	-1.508559099	1.227000017
ReverseComplement_ENSG00000165661.17	-0.619022488	-1.000077754	-0.237967221	3.891636111	-3.215617175	0.001663515	0.009739752	-1.553568365	-0.713650911	-0.106003261	-0.516592853	0.304586332	3.891636111	-0.511042678	0.610238072	0.69501104	-5.969008956	-0.122207715
ReverseComplement_ENSG00000166503.9	-1.902787814	-2.891942636	-0.913632993	1.645263484	-3.807781079	0.000220175	0.003149343	0.445857592	-1.167750259	-0.572160075	-1.465241304	0.320921153	1.645263484	-1.268155387	0.207139716	0.314742535	-5.20369804	-0.351137458
ReverseComplement_ENSG00000166961.15&ReverseComplement_lncRNA__URS000075B2AA_9606_Homo_sapiens_long_intergenic_non-protein_coding_RNA_891_LINC00891_	-0.738962955	-1.160583424	-0.317342487	5.342717537	-3.469339998	0.000720158	0.006308359	-0.798599696	-0.762388905	-0.273635842	-0.729387218	0.182115533	5.342717537	-1.188477261	0.236937073	0.34636338	-5.427449995	-0.282310404
ReverseComplement_ENSG00000168056.17&ENSG00000157873.18	-1.364273744	-2.214995606	-0.513551883	3.325894478	-3.174386547	0.001897837	0.01072278	-1.658068614	-0.719157794	-0.352621393	-1.257628299	0.552385514	3.325894478	-0.771263262	0.442031332	0.553764307	-5.802602168	-0.185879428
ReverseComplement_ENSG00000168137.19&ReverseComplement_ENSG00000091157.14&ReverseComplement_ENSG00000167733.14&ENSG00000134757.5&ENSG00000174915.12&ENSG00000204577.11&ENSG00000133619.17	-1.201689928	-1.921109865	-0.48226999	1.678397995	-3.306403362	0.001239272	0.008637371	-1.12243489	-0.96199241	-0.573218394	-1.29547942	0.149042631	1.678397995	-1.57098421	0.118757526	0.209681257	-4.764643064	-0.458880225
ReverseComplement_ENSG00000168803.16	-0.241764484	-0.531847093	0.048318124	7.774663103	-1.649744512	0.101548992	0.180994259	-5.071210151	-0.378897991	-0.399089514	-0.712767771	-0.085411258	7.774663103	-2.518441019	0.013072371	0.048755095	-3.111945205	-0.625460832
ReverseComplement_ENSG00000169045.17&ReverseComplement_ENSG00000154027.19&ReverseComplement_ENSG00000169302.16&ReverseComplement_ENSG00000142856.17&ReverseComplement_ENSG00000105053.11&ReverseComplement_ENSG00000198453.13	-0.984538675	-1.735884	-0.233193351	1.563368801	-2.593815462	0.010644671	0.033319884	-2.977753601	-0.789836528	-0.269963118	-1.005462553	0.465536317	1.563368801	-0.726554127	0.468880787	0.576534591	-5.641776523	-0.216575272
ReverseComplement_ENSG00000172554.12&ReverseComplement_ENSG00000129657.16&ReverseComplement_ENSG00000127561.15&ENSG00000055483.19&ENSG00000130703.17&ReverseComplement_lncRNA__URS000075E632_9606_Homo_sapiens_small_nucleolar_RNA_host_gene_20_SNHG20_	0.134137287	-0.193304697	0.461579271	3.700856876	0.810888307	0.418997461	0.534387281	-6.089723043	0.182220176	0.530953319	0.178410021	0.883496616	3.700856876	2.981190709	0.003462467	0.022996413	-1.985689888	0.721278993
ReverseComplement_ENSG00000179335.20	0.541975031	0.201672729	0.882277333	3.028889963	3.152537589	0.00203411	0.011216232	-1.69598699	0.739729646	0.330969138	-0.037199321	0.699137597	3.028889963	1.779454146	0.077637201	0.156113312	-4.550584017	0.451732403
ReverseComplement_ENSG00000181143.15&ReverseComplement_ENSG00000139304.16&ENSG00000196932.12&ENSG00000101849.18	-2.783920412	-3.943808646	-1.624032178	0.949633765	-4.751016673	5.54E-06	0.000565833	3.725780418	-1.789353637	-1.700853559	-2.74170127	-0.660005849	0.949633765	-3.234637477	0.001564762	0.015343375	-1.209598511	-1.093216778
ReverseComplement_ENSG00000184261.5&ENSG00000175040.6&ENSG00000155545.20&ENSG00000170365.10	0.510762494	0.097716678	0.923808309	3.760839913	2.447747717	0.015787979	0.045511265	-3.540051915	0.551718606	0.429138916	-0.017130591	0.875408424	3.760839913	1.903472333	0.059317723	0.131172265	-4.370996376	0.463549943
ReverseComplement_ENSG00000184261.5&ENSG00000175040.6&ReverseComplement_ENSG00000144406.19&ReverseComplement_ENSG00000164053.22&ReverseComplement_ENSG00000067066.17&ReverseComplement_ENSG00000166947.15&ReverseComplement_ENSG00000185008.17&ReverseComplement_ENSG00000124406.16&ReverseComplement_ENSG00000109066.14&ReverseComplement_ENSG00000058729.11&ENSG00000155545.20&ENSG00000170365.10&ReverseComp…	0.533368957	0.10835036	0.958387553	3.801715714	2.484080607	0.014335209	0.04218434	-3.455290278	0.560664503	0.613060143	0.154641686	1.0714786	3.801715714	2.647200701	0.009179263	0.038994614	-2.823784819	0.644433943
ReverseComplement_ENSG00000184898.7	-0.573229066	-0.891246758	-0.255211375	7.591143934	-3.567983239	0.000513882	0.00563773	-0.460899511	-0.819733172	-0.363178289	-0.706968437	-0.019388141	7.591143934	-2.091088113	0.03858016	0.095814462	-4.010292149	-0.519354842
ReverseComplement_ENSG00000185219.17	0.583802376	0.157980663	1.009624088	2.160604092	2.713838115	0.007606885	0.026126989	-2.723602917	0.782935938	0.631836014	0.179389946	1.084282082	2.160604092	2.764288965	0.00658363	0.032486908	-2.429968942	0.847353733
ReverseComplement_ENSG00000186283.14	-0.567285801	-0.901597357	-0.232974246	6.140602478	-3.358894844	0.001042543	0.007600473	-1.125394081	-0.749768041	-0.498701897	-0.859497405	-0.13790639	6.140602478	-2.736061037	0.007139568	0.033475982	-2.61461644	-0.65912234
ReverseComplement_ENSG00000186283.14&ENSG00000168280.18	-1.209453604	-1.828940434	-0.589966775	3.359552193	-3.864586367	0.000179131	0.002769311	0.494471813	-0.868337079	-0.74825527	-1.414977712	-0.081532827	3.359552193	-2.221521865	0.028146725	0.078922579	-3.770998825	-0.537215973
ReverseComplement_ENSG00000196220.16	0.332054364	0.140381285	0.523727442	6.455145136	3.42920901	0.000824573	0.006851233	-0.908576196	0.769016806	-0.019839434	-0.225885117	0.18620625	6.455145136	-0.190595057	0.849157364	0.893433726	-6.068904499	-0.045946868
ReverseComplement_ENSG00000197417.9&ReverseComplement_ENSG00000262304.2&ReverseComplement_lncRNA__URS000075CFAE_9606_Homo_sapiens_CSNK1G2_antisense_RNA_1_CSNK1G2-AS1_	0.617247333	0.247534932	0.986959735	2.357687326	3.304768833	0.001245922	0.008637371	-1.178410602	0.87463561	0.423291051	0.025782782	0.820799321	2.357687326	2.107845632	0.037076108	0.092895791	-3.885105584	0.599800772
ReverseComplement_ENSG00000198598.7&ENSG00000122877.17&ENSG00000272031.3&ReverseComplement_lncRNA__URS00001668D8_9606_Homo_sapiens_KRT73_antisense_RNA_1_KRT73-AS1_&ENSG00000124466.9	-1.054307199	-1.567604453	-0.541009945	7.962488955	-4.065782226	8.48E-05	0.00180901	1.197229067	-0.932348247	-0.29919146	-0.85342161	0.25503869	7.962488955	-1.068574799	0.287355825	0.404877907	-5.518701012	-0.26458193
ReverseComplement_ENSG00000203943.9	0.623725454	0.231697775	1.015753132	6.059516425	3.149362262	0.002054655	0.011216232	-1.746214276	0.697272963	0.985821338	0.560027009	1.411615667	6.059516425	4.582940544	1.11E-05	0.002737024	3.153526401	1.102065919
ReverseComplement_ENSG00000203943.9&ENSG00000198015.14	0.764948737	0.23973137	1.290166103	2.939152748	2.882963448	0.004651975	0.018575024	-2.402124649	0.70869867	1.251349294	0.692668256	1.810030331	2.939152748	4.43364079	2.03E-05	0.003275667	2.599392587	1.15933204
ReverseComplement_ENSG00000245848.3&ReverseComplement_ENSG00000134690.11&ENSG00000112208.11	1.04202235	0.458487359	1.625557341	3.278985864	3.534728105	0.000576228	0.005662066	-0.534886048	0.853504929	0.982412441	0.356694801	1.608130081	3.278985864	3.107859213	0.002341508	0.018633125	-1.613671976	0.804679344
ReverseComplement_ENSG00000273274.2&ENSG00000140323.6&ENSG00000140832.11	-0.597331605	-1.077865904	-0.116797305	4.127113291	-2.460577131	0.015260667	0.044216803	-3.527680696	-0.543190001	-0.670228025	-1.190598328	-0.149857721	4.127113291	-2.549505548	0.012017382	0.046665435	-3.064716192	-0.609479154
ReverseComplement_lncRNA__URS0000083F23_9606_Homo_sapiens_human__non-protein_coding_lnc-NPIPA1-1:1	-1.056468446	-1.502209901	-0.61072699	3.929661453	-4.691582801	7.10E-06	0.000565833	3.495675049	-1.038502978	-0.860612208	-1.342546191	-0.378678225	3.929661453	-3.534808034	0.00057607	0.011406497	-0.408915902	-0.845977317
ReverseComplement_lncRNA__URS00001668D8_9606_Homo_sapiens_KRT73_antisense_RNA_1_KRT73-AS1_	-0.698331155	-1.135023935	-0.261638376	2.147053644	-3.165419612	0.001952704	0.010923543	-1.581783833	-0.836350721	-0.046357472	-0.494246913	0.401531968	2.147053644	-0.204877756	0.838006587	0.88499761	-5.956113382	-0.055519656
ReverseComplement_lncRNA__URS0000759D4A_9606_Homo_sapiens_FOXF1_adjacent_non-coding_developmental_regulatory_RNA_FENDRR_&ReverseComplement_ENSG00000072736.19&ReverseComplement_ENSG00000197930.13&ReverseComplement_ENSG00000113231.14&ReverseComplement_ENSG00000145362.21&ENSG00000179023.9&ReverseComplement_ENSG00000184956.16&ReverseComplement_ENSG00000099139.14&ReverseComplement_ENSG00000086598.11&R…	-1.543163438	-2.322182777	-0.764144099	1.284621246	-3.921114896	0.000145585	0.002455384	0.83677172	-1.343275031	-0.667043428	-1.406118444	0.072031588	1.284621246	-1.786534759	0.07647833	0.154598412	-4.361645153	-0.580640235
ReverseComplement_lncRNA__URS000075A3EA_9606_Homo_sapiens_human__non-protein_coding_lnc-SEPT7-5:1	0.591705631	0.219030931	0.964380332	3.145825754	3.142835667	0.002097489	0.011232998	-1.723525414	0.737525707	0.503381726	0.101434468	0.905328984	3.145825754	2.478987048	0.014531406	0.052128537	-3.18934382	0.627435238
ReverseComplement_lncRNA__URS000075F019_9606_Homo_sapiens_long_intergenic_non-protein_coding_RNA_1160_LINC01160_	-0.678639244	-1.204032433	-0.153246056	1.915604804	-2.55682153	0.011780315	0.03607522	-3.171611091	-0.667847916	-1.069357343	-1.700128417	-0.438586269	1.915604804	-3.355806947	0.001053254	0.013891069	-0.877690698	-1.052353041
ReverseComplement_MiR.hp__hsa-mir-486-1	0.499764017	0.220793996	0.778734039	5.140869697	3.5461192	0.00055411	0.005662066	-0.558163164	0.779841529	0.237075185	-0.064058946	0.538209317	5.140869697	1.558375093	0.12171597	0.213569948	-4.94892342	0.369936747
rRNA__45S_pre-ribosomal_N1_(RNA45SN1)&rRNA__45S_pre-ribosomal_N5_(RNA45SN5)&rRNA__45S_pre-ribosomal_N2_(RNA45SN2)&rRNA__45S_pre-ribosomal_N3_(RNA45SN3)	0.325204732	0.061595791	0.588813673	2.469749583	2.441982806	0.016030165	0.045919577	-3.446704584	0.629576548	0.391032452	0.108944413	0.673120491	2.469749583	2.743936219	0.006980328	0.033084574	-2.523162453	0.757015004
rRNA__45S_pre-ribosomal_N1_(RNA45SN1)&rRNA__45S_pre-ribosomal_N5_(RNA45SN5)&rRNA__45S_pre-ribosomal_N2_(RNA45SN2)&rRNA__45S_pre-ribosomal_N3_(RNA45SN3)&rRNA__28S_ribosomal_N1_(RNA28SN1)&rRNA__28S_ribosomal_N5_(RNA28SN5)&rRNA__28S_ribosomal_N2_(RNA28SN2)&rRNA__28S_ribosomal_N3_(RNA28SN3)	1.660402909	0.680161958	2.64064386	5.056651747	3.352945744	0.001063271	0.007701902	-1.146804471	0.744645596	1.39761608	0.34199745	2.45323471	5.056651747	2.620756819	0.009880689	0.040907192	-2.897559764	0.626792842
rRNA__45S_pre-ribosomal_N1_(RNA45SN1)&rRNA__45S_pre-ribosomal_N5_(RNA45SN5)&rRNA__45S_pre-ribosomal_N3_(RNA45SN3)&rRNA__28S_ribosomal_N1_(RNA28SN1)&rRNA__28S_ribosomal_N5_(RNA28SN5)&rRNA__28S_ribosomal_N3_(RNA28SN3)	0.126262904	-0.479290242	0.731816049	3.765997843	0.412733187	0.680521294	0.770530122	-6.321653645	0.093355964	0.892330546	0.242840902	1.541820189	3.765997843	2.719564801	0.007483877	0.034099923	-2.650958241	0.659769223
rRNA__45S_pre-ribosomal_N1_(RNA45SN1)&rRNA__45S_pre-ribosomal_N5_(RNA45SN5)&rRNA__45S_pre-ribosomal_N4_(RNA45SN4)&rRNA__28S_ribosomal_N1_(RNA28SN1)&rRNA__28S_ribosomal_N5_(RNA28SN5)&rRNA__28S_ribosomal_N4_(RNA28SN4)	0.673242339	0.153834181	1.192650497	7.14692725	2.565715725	0.011497768	0.035498574	-3.261884325	0.580097619	0.981173516	0.418218215	1.544128817	7.14692725	3.449989604	0.000768848	0.013187081	-0.656989538	0.845425766
rRNA__45S_pre-ribosomal_N1_(RNA45SN1)&rRNA__45S_pre-ribosomal_N5_(RNA45SN5)&rRNA__45S_pre-ribosomal_N4_(RNA45SN4)&rRNA__45S_pre-ribosomal_N2_(RNA45SN2)&rRNA__28S_ribosomal_N1_(RNA28SN1)&rRNA__28S_ribosomal_N5_(RNA28SN5)&rRNA__28S_ribosomal_N4_(RNA28SN4)&rRNA__28S_ribosomal_N2_(RNA28SN2)	0.331138323	-0.022209126	0.684485772	8.475609004	1.855040379	0.065986946	0.127899227	-4.729132987	0.425206723	0.505294058	0.123634064	0.886954052	8.475609004	2.620676621	0.009882888	0.040907192	-2.876626339	0.648835896
rRNA__45S_pre-ribosomal_N1_(RNA45SN1)&rRNA__45S_pre-ribosomal_N5_(RNA45SN5)&rRNA__45S_pre-ribosomal_N4_(RNA45SN4)&rRNA__45S_pre-ribosomal_N2_(RNA45SN2)&rRNA__45S_pre-ribosomal_N2_(RNA45SN2)&rRNA__45S_pre-ribosomal_N3_(RNA45SN3)&rRNA__28S_ribosomal_N1_(RNA28SN1)&rRNA__28S_ribosomal_N5_(RNA28SN5)&rRNA__28S_ribosomal_N4_(RNA28SN4)&rRNA__28S_ribosomal_N2_(RNA28SN2)&rRNA__28S_ribosomal_N3_(RNA28SN3)	0.802093802	0.309509282	1.294678321	4.21928034	3.223222482	0.001623352	0.00965467	-1.530044519	0.716744375	0.561685487	0.029520929	1.093850044	4.21928034	2.089263117	0.038747086	0.096017999	-4.038147964	0.501917497
rRNA__45S_pre-ribosomal_N1_(RNA45SN1)&rRNA__45S_pre-ribosomal_N5_(RNA45SN5)&rRNA__45S_pre-ribosomal_N4_(RNA45SN4)&rRNA__45S_pre-ribosomal_N2_(RNA45SN2)&rRNA__45S_pre-ribosomal_N3_(RNA45SN3)	0.140181269	-0.224850575	0.505213113	12.79831546	0.760160182	0.448614755	0.563260748	-6.184596371	0.1611552	0.659515876	0.267619393	1.051412359	12.79831546	3.331192809	0.001142397	0.01412994	-1.03928598	0.758192688
rRNA__45S_pre-ribosomal_N1_(RNA45SN1)&rRNA__45S_pre-ribosomal_N5_(RNA45SN5)&rRNA__45S_pre-ribosomal_N4_(RNA45SN4)&rRNA__45S_pre-ribosomal_N2_(RNA45SN2)&rRNA__45S_pre-ribosomal_N3_(RNA45SN3)&rRNA__18S_ribosomal_N2_(RNA18SN2-4)&rRNA__18S_ribosomal_N1_(RNA18SN1,_RNA18SN5)	0.269270062	-0.047248306	0.58578843	12.7550979	1.683972652	0.094725356	0.170989746	-5.08895787	0.356968343	0.587764162	0.247131483	0.92839684	12.7550979	3.415565938	0.000863197	0.013364029	-0.78861902	0.779192449
rRNA__45S_pre-ribosomal_N1_(RNA45SN1)&rRNA__45S_pre-ribosomal_N5_(RNA45SN5)&rRNA__45S_pre-ribosomal_N4_(RNA45SN4)&rRNA__45S_pre-ribosomal_N2_(RNA45SN2)&rRNA__45S_pre-ribosomal_N3_(RNA45SN3)&rRNA__28S_ribosomal_N1_(RNA28SN1)&rRNA__28S_ribosomal_N5_(RNA28SN5)&rRNA__28S_ribosomal_N4_(RNA28SN4)&rRNA__28S_ribosomal_N2_(RNA28SN2)&rRNA__28S_ribosomal_N3_(RNA28SN3)&lncRNA__URS000075BB79_9606_Homo_sapiens…	0.675015384	-0.018615117	1.368645886	2.403809724	1.926333026	0.056372032	0.113436548	-4.414872346	0.550661366	1.075710906	0.348816799	1.802605014	2.403809724	2.929343531	0.004050077	0.024605308	-2.030044712	0.877539165
rRNA__45S_pre-ribosomal_N1_(RNA45SN1)&rRNA__45S_pre-ribosomal_N5_(RNA45SN5)&rRNA__45S_pre-ribosomal_N4_(RNA45SN4)&rRNA__45S_pre-ribosomal_N2_(RNA45SN2)&rRNA__45S_pre-ribosomal_N3_(RNA45SN3)&rRNA__5.8S_ribosomal_N1_(RNA5-8SN_1_to_3,_RNA5-8SN5)	0.221890034	-0.143051559	0.586831627	11.04428286	1.203539408	0.23108094	0.345856241	-5.717565265	0.266837049	0.79629057	0.404027998	1.188553141	11.04428286	4.01828359	0.00010145	0.004776628	1.147531548	0.957590665
rRNA__45S_pre-ribosomal_N1_(RNA45SN1)&rRNA__45S_pre-ribosomal_N5_(RNA45SN5)&rRNA__45S_pre-ribosomal_N4_(RNA45SN4)&rRNA__45S_pre-ribosomal_N2_(RNA45SN2)&rRNA__45S_pre-ribosomal_N3_(RNA45SN3)&rRNA__5.8S_ribosomal_N1_(RNA5-8SN_1_to_3,_RNA5-8SN5)&rRNA__5.8S_ribosomal_N4_(RNA5-8SN4)	0.315130422	-0.020618664	0.650879508	10.70416996	1.857895891	0.065577078	0.127762238	-4.749458999	0.413793596	0.590322548	0.22821429	0.952430807	10.70416996	3.226984093	0.001603822	0.015358637	-1.314817729	0.775144744
rRNA__45S_pre-ribosomal_N1_(RNA45SN1)&rRNA__45S_pre-ribosomal_N5_(RNA45SN5)&rRNA__45S_pre-ribosomal_N4_(RNA45SN4)&rRNA__45S_pre-ribosomal_N3_(RNA45SN3)&rRNA__28S_ribosomal_N1_(RNA28SN1)&rRNA__28S_ribosomal_N5_(RNA28SN5)&rRNA__28S_ribosomal_N4_(RNA28SN4)&rRNA__28S_ribosomal_N3_(RNA28SN3)	0.570787292	0.176772675	0.964801908	5.510578543	2.867529167	0.004869782	0.019173706	-2.525042989	0.63099674	0.993438344	0.566429054	1.420447633	5.510578543	4.605210404	1.01E-05	0.002737024	3.236873872	1.098231103
rRNA__45S_pre-ribosomal_N2_(RNA45SN2)&rRNA__45S_pre-ribosomal_N3_(RNA45SN3)&rRNA__28S_ribosomal_N2_(RNA28SN2)&rRNA__28S_ribosomal_N3_(RNA28SN3)	0.813698861	0.185331099	1.442066623	5.757570705	2.563277906	0.0115746	0.035638414	-3.287581288	0.565417416	1.274163181	0.591818396	1.956507967	5.757570705	3.696298675	0.000328059	0.009505306	0.094087708	0.885381667
rRNA__45S_pre-ribosomal_N4_(RNA45SN4)&rRNA__28S_ribosomal_N4_(RNA28SN4)	0.732637669	0.141016283	1.324259055	3.214777716	2.45127063	0.015641588	0.04520459	-3.480207827	0.589213817	0.922045952	0.288921647	1.555170257	3.214777716	2.882766468	0.004654698	0.025783374	-2.211011234	0.741542837
rRNA__45S_pre-ribosomal_N5_(RNA45SN5)&rRNA__45S_pre-ribosomal_N3_(RNA45SN3)&rRNA__28S_ribosomal_N5_(RNA28SN5)&rRNA__28S_ribosomal_N3_(RNA28SN3)	0.867107248	0.162668708	1.571545788	1.591737345	2.436551473	0.016261356	0.046169175	-3.204357199	0.923477762	0.690072284	-0.060688595	1.440833163	1.591737345	1.819444585	0.071277954	0.147549479	-4.184470169	0.734933781
rRNA__5S_ribosomal_1_(RNA5S1-8,_RNA5S10-17)	0.745016804	0.252152426	1.237881182	9.32676191	2.992157983	0.003348697	0.014723845	-2.16646519	0.679853995	0.910015688	0.378177955	1.441853421	9.32676191	3.387003261	0.000949623	0.013607228	-0.843722825	0.83042127
rRNA__5S_ribosomal_1_(RNA5S1-8,_RNA5S10-17)&rRNA__5S_ribosomal_9_(RNA5S9)	0.088054821	-0.318319638	0.49442928	13.063975	0.428916365	0.668735032	0.761081783	-6.386407173	0.090133041	0.681862783	0.246009168	1.117716398	13.063975	3.096721976	0.00242457	0.019026143	-1.710950535	0.697955722
rRNA__5S_ribosomal_1_(RNA5S1-8,_RNA5S10-17)&rRNA__5S_ribosomal_9_(RNA5S9)&lncRNA__URS000048471C_9606_Homo_sapiens_LZTS1_antisense_RNA_1_LZTS1-AS1_	0.503389936	0.100237271	0.906542601	6.355872104	2.471615304	0.0148196	0.043160176	-3.500310118	0.546905626	0.691506859	0.254883659	1.12813006	6.355872104	3.134985709	0.002150106	0.017865674	-1.573731122	0.751284372
rRNA__Homo_sapiens_mitochondrially_encoded_12S_RNA_(MT-RNR1)	0.540136193	0.114256646	0.96601574	4.79314158	2.51051244	0.013354586	0.039922441	-3.410283052	0.555200966	1.086135588	0.626661442	1.545609734	4.79314158	4.679170247	7.47E-06	0.002737024	3.514284086	1.116428662
rRNA__Homo_sapiens_mitochondrially_encoded_16S_RNA_(MT-RNR2)	-0.014209227	-0.370644111	0.342225656	6.945466604	-0.078910745	0.937231965	0.957569729	-6.404419574	-0.017806433	0.53396227	0.14665964	0.921264901	6.945466604	2.729015527	0.007284821	0.033637951	-2.621634197	0.669140078
snoRNA__Homo_sapiens300041_SNORD1B	-0.78774327	-1.369181536	-0.206305004	5.818572195	-2.681803624	0.008329437	0.02809631	-2.999291256	-0.591203879	-0.514376366	-1.14267763	0.113924897	5.818572195	-1.620537015	0.107680185	0.196255821	-4.85332902	-0.386041131
snoRNA__Homo_sapiens300112_SNORD3@	0.609544951	0.163987165	1.055102737	6.903879446	2.707993284	0.007734319	0.02640417	-2.918421369	0.608844198	0.793567342	0.310594808	1.276539875	6.903879446	3.252424588	0.001477381	0.015343375	-1.236131116	0.792655031
snoRNA__Homo_sapiens300112_SNORD3@&snoRNA__Homo_sapiens300182_SNORD3@&snoRNA__Homo_sapiens300250_SNORD3@&snoRNA__Homo_sapiens300243_SNORD3@&snoRNA__Homo_sapiens300448_SNORD3@&snoRNA__Homo_sapiens300011_SNORD3@L39	0.83180139	-0.704806427	2.368409206	0.272479049	1.071525438	0.286033083	0.404527389	-5.115417994	0.563974714	2.126379044	0.673145324	3.579612764	0.272479049	2.896350385	0.004470329	0.025227478	-2.126306846	1.441719174
snoRNA__Homo_sapiens300112_SNORD3@&snoRNA__Homo_sapiens300182_SNORD3@&snoRNA__Homo_sapiens300250_SNORD3@&snoRNA__Homo_sapiens300448_SNORD3@&snoRNA__Homo_sapiens300361_SNORD3@L38&snoRNA__Homo_sapiens300248_SNORD3@L26&snoRNA__Homo_sapiens300285_SNORD3@L31	-0.742781877	-1.313393593	-0.172170161	3.72004167	-2.576715657	0.011156756	0.034634983	-3.246888824	-0.574431861	-0.661393897	-1.279035717	-0.043752078	3.72004167	-2.119675459	0.036045011	0.090917104	-3.975859225	-0.511490303
snoRNA__Homo_sapiens300112_SNORD3@&snoRNA__Homo_sapiens300182_SNORD3@&snoRNA__Homo_sapiens300250_SNORD3@&snoRNA__Homo_sapiens300448_SNORD3@&snoRNA__Homo_sapiens300361_SNORD3@L38&snoRNA__Homo_sapiens300248_SNORD3@L26&snoRNA__Homo_sapiens300285_SNORD3@L31&snoRNA__Homo_sapiens300640_SNORD3@L45	0.930587515	0.27412629	1.58704874	2.410179266	2.806041081	0.005833354	0.021612098	-2.503320431	0.796541866	0.753458892	0.053408589	1.453509195	2.410179266	2.130473794	0.03512552	0.089647839	-3.803669045	0.644927577
snoRNA__Homo_sapiens300162_SNORD22	0.556749765	0.112528226	1.000971305	4.406437008	2.480883164	0.014458092	0.042325503	-3.474316984	0.55201617	0.833023291	0.353850938	1.312195643	4.406437008	3.441210777	0.000791943	0.013187081	-0.690917747	0.825940764
snoRNA__Homo_sapiens300165_SNORD29	0.902216872	0.3009782	1.503455544	6.65607931	2.970365689	0.003578243	0.01549201	-2.24036671	0.661805233	1.172425056	0.519580754	1.825269358	6.65607931	3.554850617	0.000537701	0.01137509	-0.343804971	0.860011668
snoRNA__Homo_sapiens300167_SNORD27	0.297406079	-0.189282164	0.784094322	7.432944968	1.209608607	0.228750911	0.342822983	-5.686092854	0.275258487	0.68081641	0.153800176	1.207832645	7.432944968	2.557124679	0.011770583	0.046023388	-3.028013872	0.630116559
snoRNA__Homo_sapiens300168_SNORD26	0.396922931	-0.166484788	0.960330651	8.075456142	1.394534551	0.16567208	0.265545319	-5.446868165	0.319544483	1.041265293	0.43320262	1.649327965	8.075456142	3.389681795	0.000941186	0.013607228	-0.832630321	0.838275022
snoRNA__Homo_sapiens300197_SNORD81	0.751507354	0.227170107	1.2758446	8.22744287	2.837059262	0.005327412	0.02020126	-2.574438777	0.649720947	1.044354586	0.478021693	1.610687479	8.22744287	3.650245496	0.000385883	0.010140652	-0.041628743	0.902904073
snoRNA__Homo_sapiens300197_SNORD81&snoRNA__Homo_sapiens300426_SNORD81L4	0.45944238	0.08011134	0.838773419	7.483166174	2.397499659	0.018012779	0.049706699	-3.64508189	0.546236302	0.603465021	0.192919888	1.014010154	7.483166174	2.909625376	0.004296648	0.025227478	-2.163322777	0.717466468
snoRNA__Homo_sapiens300197_SNORD81&snoRNA__Homo_sapiens300426_SNORD81L4&snoRNA__Homo_sapiens300132_SNORD81L3	0.82891073	0.266257621	1.391563839	3.265677704	2.916170557	0.004213314	0.017502048	-2.335666342	0.695797794	0.955176665	0.352067349	1.55828598	3.265677704	3.134971156	0.002150205	0.017865674	-1.544581546	0.801786962
snoRNA__Homo_sapiens300198_SNORD47	0.46520894	0.011397265	0.919020615	5.416795615	2.029169237	0.044601305	0.094381155	-4.443871458	0.446133902	0.703086611	0.212560048	1.193613174	5.416795615	2.837214558	0.005324983	0.02798712	-2.369373203	0.674257835
snoRNA__Homo_sapiens300199_SNORD80	0.703080421	0.351107769	1.055053073	5.667183811	3.954048262	0.000128897	0.002287036	0.787485	0.871248234	0.830283588	0.449782285	1.21078489	5.667183811	4.319328032	3.19E-05	0.003607753	2.193515665	1.028876766
snoRNA__Homo_sapiens300200_SNORD79	0.739813104	0.03095788	1.448668329	3.941721497	2.065905049	0.040939028	0.089479887	-4.342033813	0.470493075	1.313841748	0.552862646	2.074820849	3.941721497	3.417560486	0.000857447	0.013364029	-0.754431217	0.83555352
snoRNA__Homo_sapiens300202_SNORD44	0.483471214	-0.021976935	0.988919362	6.748276449	1.89338919	0.060657491	0.119830358	-4.681944681	0.423620429	0.74309291	0.194715574	1.291470247	6.748276449	2.682313296	0.008317471	0.036754016	-2.74118085	0.651102545
snoRNA__Homo_sapiens300240_SNORD58C	0.54610301	0.100299974	0.991906047	5.500000247	2.424808417	0.016771377	0.047379139	-3.612359391	0.533407602	0.819773531	0.337521067	1.302025995	5.500000247	3.364846974	0.001022183	0.013891069	-0.920766314	0.800716028
snoRNA__Homo_sapiens300241_SNORD58B	0.93142104	0.223247359	1.639594722	3.928683338	2.603467398	0.01036506	0.032534772	-3.166971012	0.591787762	1.187219978	0.425509032	1.948930925	3.928683338	3.085225281	0.002513171	0.019451254	-1.700853958	0.7543122
snoRNA__Homo_sapiens300249_SNORD32B	0.605097254	0.0558437	1.154350809	3.152221793	2.180711371	0.031109451	0.073389728	-4.072085678	0.520607878	0.826545767	0.238344076	1.414747458	3.152221793	2.781547749	0.006263437	0.031317185	-2.469022268	0.711135665
snoRNA__Homo_sapiens300262_SNORD60	0.353619779	-0.014697205	0.721936763	6.711988656	1.900468541	0.059714219	0.11838082	-4.669997794	0.424793521	0.693152663	0.293200889	1.093104437	6.711988656	3.430576834	0.000820792	0.013364029	-0.718424947	0.83266485
snoRNA__Homo_sapiens300430_SNORD89	0.696711816	-0.125554927	1.518978559	5.281802315	1.677205712	0.096044073	0.172543406	-5.064488996	0.369676092	1.332977742	0.442788198	2.223167286	5.281802315	2.964055226	0.003647369	0.023206747	-2.038285866	0.707279526
snoRNA__Homo_sapiens300446_SNORD87	0.434698097	0.032172741	0.837223453	3.94039091	2.1376686	0.034524185	0.078812785	-4.207607134	0.482159419	0.812189006	0.379057075	1.245320938	3.94039091	3.711784781	0.000310533	0.00923426	0.146974473	0.90086564
snoRNA__Homo_sapiens300468_SNORD58A	0.742788315	0.191169592	1.294407038	4.654048567	2.665458634	0.008721562	0.028901363	-3.034492595	0.591536808	1.083701377	0.488739929	1.678662825	4.654048567	3.605509815	0.000451185	0.010621659	-0.190962425	0.86303088
snoRNA__Homo_sapiens300478_SNORD56	0.419486693	-0.180817265	1.019790652	1.913063172	1.383225109	0.169103683	0.269897122	-5.157025478	0.446673787	0.796144716	0.175387698	1.416901735	1.913063172	2.538728513	0.0123744	0.047561471	-2.917839158	0.847743162
snoRNA__Homo_sapiens300500_SNORD94	0.373786376	-0.150169398	0.89774215	2.518466956	1.41213013	0.160438889	0.257888967	-5.279913849	0.378998279	0.852709178	0.301692283	1.403726072	2.518466956	3.06324621	0.002690953	0.019851376	-1.7015268	0.864598957
snoRNA__Homo_sapiens300504_SNORD70	0.721677009	0.279441784	1.163912233	3.357990643	3.230244684	0.001587071	0.009547059	-1.463689678	0.767689349	0.966449839	0.492917309	1.43998237	3.357990643	4.039944331	9.35E-05	0.004631391	1.229459694	1.028068289
snoRNA__Homo_sapiens300505_SNORD70L1	0.658264178	0.155486191	1.161042164	3.216390419	2.591611208	0.010709471	0.033430118	-3.150818324	0.623710299	0.899423751	0.361641944	1.437205557	3.216390419	3.310580313	0.001222428	0.014687777	-1.048417664	0.852210822
snoRNA__Homo_sapiens300509_SNORD20	0.370885916	-0.119932156	0.861703988	3.678643158	1.495772964	0.137276521	0.229705972	-5.313371759	0.339944823	0.686884085	0.158828388	1.214939782	3.678643158	2.574836185	0.01121437	0.044463993	-2.991718932	0.6295809
snoRNA__Homo_sapiens300523_SNORD16	1.071586312	0.263997212	1.879175412	2.104653998	2.626531364	0.009723519	0.031126279	-2.854696193	0.861495102	0.991984988	0.135762658	1.848207318	2.104653998	2.293318804	0.02352867	0.069966833	-3.415125516	0.797500116
snoRNA__Homo_sapiens300532_SNORD50A	0.503750484	-0.017054126	1.024555095	4.76183317	1.914637403	0.057863288	0.115416525	-4.654162413	0.423170577	0.716880754	0.154645097	1.279116411	4.76183317	2.523913217	0.012880715	0.048679627	-3.124889994	0.602208537
snoRNA__Homo_sapiens300533_SNORD50B	0.559887696	-0.067421871	1.187197263	2.307941719	1.766708486	0.079759735	0.14775164	-4.65865608	0.525541406	1.04664163	0.395428607	1.697854654	2.307941719	3.181418554	0.001855816	0.017136649	-1.361513764	0.982435439
snoRNA__Homo_sapiens300550_SNORD63	0.43365212	-0.013098139	0.880402379	7.546111984	1.921421045	0.056994345	0.114190797	-4.614977123	0.437823071	0.721138558	0.237638997	1.204638118	7.546111984	2.952354577	0.003778802	0.023591414	-2.051918229	0.728074609
snoRNA__Homo_sapiens300559_SNORD41	0.689475492	0.098941912	1.280009071	3.009898008	2.311107342	0.022492911	0.058295848	-3.763620916	0.575207759	1.085166156	0.457287168	1.713045143	3.009898008	3.421103186	0.000847321	0.013364029	-0.718422293	0.905320058
snoRNA__Homo_sapiens300564_SNORD33	0.283145265	-0.054139537	0.620430066	3.482181998	1.661722167	0.099117427	0.17721945	-5.058837803	0.378841677	0.603769721	0.240988569	0.966550873	3.482181998	3.294370924	0.001289013	0.014687777	-1.113412347	0.807829629
snoRNA__Homo_sapiens300575_SNORD90	0.486208547	0.029885511	0.942531583	3.156550186	2.109094688	0.036966052	0.083358851	-4.214229214	0.50502655	0.733483257	0.244953092	1.222013422	3.156550186	2.971971918	0.003560842	0.023206747	-1.981533387	0.761871672
snoRNA__Homo_sapiens300596_SNORD68	0.704805602	0.280396722	1.129214482	5.358912156	3.287235115	0.001319387	0.008770042	-1.34926465	0.723543574	1.05802942	0.59890435	1.51715449	5.358912156	4.56155188	1.21E-05	0.002737024	3.074568487	1.086158206
snoRNA__Homo_sapiens300600_SNORA31	-0.725263169	-1.228504302	-0.222022037	2.625585167	-2.852760909	0.005086894	0.019589117	-2.502594761	-0.680948395	-0.252248323	-0.785779189	0.281282542	2.625585167	-0.935868051	0.351176566	0.47024548	-5.624905545	-0.236835535
snoRNA__Homo_sapiens300608_SNORD19B	0.861332269	0.223834826	1.498829711	2.140374669	2.6744726	0.008503294	0.028428174	-2.768861178	0.836158658	0.961890333	0.293205297	1.63057537	2.140374669	2.847408895	0.005167737	0.027940395	-2.208278726	0.933777776
snoRNA__Homo_sapiens300612_SNORA7B&snoRNA__Homo_sapiens300602_SNORA7A	0.591425838	0.132612337	1.050239339	2.92084417	2.551584688	0.011949578	0.036481656	-3.231890674	0.625504013	0.790089892	0.299736394	1.28044339	2.92084417	3.189430261	0.001808996	0.016950997	-1.384559804	0.835615163
snoRNA__Homo_sapiens300641_SNORD96B	0.919388174	0.204954213	1.633822136	1.98806218	2.5473153	0.012089183	0.036574668	-3.040695302	0.833670192	0.933122642	0.179228505	1.68701678	1.98806218	2.45004603	0.015692337	0.054227343	-3.096607052	0.846124145
snoRNA__Homo_sapiens300644_SNORD61	0.572008668	0.173419724	0.970597613	4.386574948	2.840686083	0.005270951	0.02012221	-2.586826551	0.632176299	0.770481283	0.340424919	1.200537648	4.386574948	3.546358171	0.000553655	0.01137509	-0.372411872	0.851525568
snoRNA__Homo_sapiens300647_SNORA56	-0.399606892	-0.806533983	0.0073202	2.169507136	-1.943847753	0.054199455	0.11015357	-4.494285504	-0.48579549	-0.620456453	-1.084921493	-0.155991414	2.169507136	-2.644260017	0.009254978	0.039169009	-2.744768689	-0.75427865
snoRNA__Homo_sapiens300651_SNORD99	0.745470562	0.205630351	1.285310772	4.158601186	2.733450097	0.007193086	0.025164668	-2.854574808	0.614437106	1.185619022	0.604398137	1.766839907	4.158601186	4.037846725	9.43E-05	0.004631391	1.216412634	0.977219434
snoRNA__Homo_sapiens300661_SNORD55	0.513827427	-0.016311961	1.043966815	5.796076486	1.918549866	0.057360775	0.114721549	-4.650479495	0.422373887	1.184313867	0.607497712	1.761130022	5.796076486	4.06420196	8.54E-05	0.004631391	1.304307972	0.973523843
snoRNA__Homo_sapiens300662_SNORD46&snoRNA__Homo_sapiens300627_SNORD46.1-201	0.412528592	-0.043425544	0.868482728	3.541204448	1.790930682	0.075766067	0.141513481	-4.840625037	0.410507615	0.766622455	0.276711126	1.256533784	3.541204448	3.097490159	0.002418755	0.019026143	-1.663940191	0.762866773
snoRNA__Homo_sapiens300669_SNORD21	0.342990906	0.043151161	0.642830652	5.179571947	2.264327741	0.025306603	0.063406787	-3.966417927	0.497747731	0.529959917	0.206027282	0.853892552	5.179571947	3.23842767	0.001545748	0.015343375	-1.287468711	0.769076794
snoRNA__Homo_sapiens300684_SNORD83B	0.315298151	0.001074368	0.629521934	3.769521311	1.986224131	0.049233865	0.102097913	-4.501952033	0.448798869	0.611518372	0.273175673	0.949861072	3.769521311	3.577656015	0.000496978	0.01101147	-0.271829246	0.870442001
snoRNA__Homo_sapiens300685_SNORD83A	0.918273235	0.114405513	1.722140957	2.184639149	2.261170016	0.02550719	0.063487059	-3.693665678	0.710326808	1.139835033	0.300797973	1.978872094	2.184639149	2.689098676	0.008159634	0.036444217	-2.584691456	0.881715104
snoRNA__Homo_sapiens300686_SNORD43	0.040794602	-0.375719292	0.457308495	7.346732342	0.193873784	0.84659481	0.901049933	-6.381193778	0.044102515	0.590288928	0.138840493	1.041737363	7.346732342	2.588227023	0.010809651	0.043501531	-2.955361805	0.63815371
snoRNA__Homo_sapiens300702_SNORD118	0.811395348	0.319209616	1.303581079	4.893319849	3.263242706	0.001426484	0.009005178	-1.418044528	0.720366773	0.841719804	0.310324602	1.373115006	4.893319849	3.135420535	0.00214716	0.017865674	-1.575167349	0.747289199
snoRNA__Homo_sapiens300706_SNORD42B	0.739616179	0.21188001	1.267352347	4.680877223	2.774185035	0.006398257	0.023025575	-2.761249213	0.615456572	1.034978724	0.465679634	1.604277813	4.680877223	3.598626841	0.000462115	0.010656945	-0.212383923	0.861236512
snoRNA__Homo_sapiens300708_SNORD42A	0.967556852	0.304215773	1.63089793	2.746879796	2.88725726	0.004592989	0.018462164	-2.33044464	0.77485952	1.256441065	0.555676696	1.957205433	2.746879796	3.549081666	0.000548491	0.01137509	-0.324231298	1.006209938
snoRNA__Homo_sapiens300734_SNORA45	0.675293786	0.212404472	1.1381831	2.774571673	2.887762556	0.004586093	0.018462164	-2.361287625	0.738991163	0.914492169	0.422496061	1.406488277	2.774571673	3.679291576	0.000348385	0.009621317	0.068209933	1.000752036
snoRNA__Homo_sapiens300737_SNORD14A	0.875488471	0.30925265	1.441724291	5.413604946	3.060546439	0.002713575	0.012883782	-2.000599535	0.674204126	0.857594122	0.246373038	1.468815206	5.413604946	2.77734193	0.00634013	0.031561001	-2.519926496	0.660423884
snoRNA__Homo_sapiens300738_SNORD67	0.5869282	0.087354455	1.086501944	1.796992923	2.325579831	0.02168005	0.056840965	-3.499697257	0.798124281	0.917718176	0.401014139	1.434422213	1.796992923	3.515712561	0.000615014	0.011548228	-0.434404136	1.247943376
snoRNA__Homo_sapiens300742_SNORD15B	0.544318012	0.013604643	1.075031382	3.251525291	2.030198767	0.044494979	0.094381155	-4.372999247	0.483500539	0.954031708	0.386873691	1.521189726	3.251525291	3.32969624	0.001148038	0.01412994	-0.997310048	0.847436305
snoRNA__Homo_sapiens300754_SNORD14B	1.975638986	0.724336153	3.226941818	1.961584085	3.12529518	0.00221675	0.011543443	-1.541975432	1.128373122	0.613012617	-0.829308645	2.055333878	1.961584085	0.84130465	0.401811377	0.517137649	-5.281306824	0.350118096
snoRNA__Homo_sapiens300755_SNORD14AL2	0.716923478	0.324765357	1.1090816	4.263698497	3.618740758	0.000430858	0.004968054	-0.315767232	0.810231695	0.90828389	0.485500488	1.331067293	4.263698497	4.252551325	4.15E-05	0.0040002	1.957855734	1.026497832
snoRNA__Homo_sapiens300769_SNORD105B	0.342232715	-0.176405612	0.860871042	4.280883203	1.3061793	0.193931108	0.299515037	-5.588346312	0.290953396	0.709206674	0.149987927	1.268425422	4.280883203	2.510365593	0.013359865	0.049497203	-3.151597643	0.602940869
snoRNA__Homo_sapiens300770_SNORD127	0.449563538	-0.002098856	0.901225931	3.362775768	1.970257686	0.051057462	0.105108944	-4.507576123	0.457874557	0.725086933	0.240134108	1.210039759	3.362775768	2.9596235	0.003696647	0.023217936	-2.026950266	0.738491517
snoRNA__Homo_sapiens300771_SNORD71	0.060041656	-0.301048265	0.421131578	4.031834439	0.329141906	0.74260871	0.818680821	-6.363399591	0.073582381	0.549074644	0.160316644	0.937832644	4.031834439	2.79574741	0.006010709	0.030488133	-2.466845073	0.672903146
snoRNA__Homo_sapiens300774_SCARNA7	0.776033699	0.039681768	1.512385631	1.537390886	2.086128386	0.039035261	0.086830403	-3.906461825	0.800157629	1.050271373	0.289225552	1.811317195	1.537390886	2.731722655	0.007228695	0.033637951	-2.45123823	1.082920307
snoRNA__Homo_sapiens300776_SCARNA2	0.409812121	-0.011379662	0.831003904	2.295379164	1.925975649	0.056417115	0.113436548	-4.435882138	0.536917446	0.603179358	0.158113134	1.048245582	2.295379164	2.682672861	0.008309038	0.036754016	-2.639993141	0.79025852
snoRNA__Homo_sapiens300779_SCARNA15	-1.089887894	-1.645746752	-0.534029036	7.210467463	-3.881174595	0.000168592	0.002645957	0.560604223	-0.887489898	-0.710672331	-1.312610943	-0.108733718	7.210467463	-2.337023537	0.021055739	0.065186262	-3.513842166	-0.578696688
snoRNA__Homo_sapiens300786_SCARNA10	0.522554511	-0.03317015	1.078279172	2.130061655	1.861306157	0.065090368	0.127033015	-4.486163485	0.561944296	1.086663752	0.512610607	1.660716897	2.130061655	3.747045459	0.000273878	0.00859674	0.278099942	1.168575688
snRNA__URS00001EC8D7_9606_Homo_sapiens_(human)_RNA,_U6_small_nuclear_2&snRNA__URS000021BDC3_9606_Homo_sapiens_(human)_RNA,_U6_small_nuclear_7&snRNA__URS000035C796_9606_Homo_sapiens_(human)_RNA,_U6_small_nuclear_1	0.459380026	-0.027921912	0.946681965	3.340757183	1.866035285	0.064420426	0.126380349	-4.692131087	0.436358427	1.026994019	0.505956679	1.54803136	3.340757183	3.901619814	0.000156413	0.00628455	0.766942005	0.975526729
snRNA__URS000032B6B6_9606_Homo_sapiens_(human)_RNA,_U1_small_nuclear_3&snRNA__URS00000081EA_9606_Homo_sapiens_(human)_RNA,_variant_U1_small_nuclear_7	0.6763402	0.153576424	1.199103976	4.931582401	2.560976523	0.011647554	0.035765588	-3.293828582	0.564383339	0.808325247	0.243796616	1.372853878	4.931582401	2.834301543	0.005370713	0.028096784	-2.37597033	0.674520459
snRNA__URS000032B6B6_9606_Homo_sapiens_(human)_RNA,_U1_small_nuclear_3&snRNA__URS00000081EA_9606_Homo_sapiens_(human)_RNA,_variant_U1_small_nuclear_7&snRNA__URS000012964C_9606_Homo_sapiens_(human)_RNA,_variant_U1_small_nuclear_2A	0.562284575	0.07795045	1.046618701	2.987000727	2.298036817	0.023249953	0.059846121	-3.831052876	0.544886993	0.738923617	0.219411285	1.258435948	2.987000727	2.815461343	0.005675245	0.029553121	-2.387188261	0.716060665
snRNA__URS000032B6B6_9606_Homo_sapiens_(human)_RNA,_U1_small_nuclear_3&snRNA__URS00000081EA_9606_Homo_sapiens_(human)_RNA,_variant_U1_small_nuclear_7&snRNA__URS000012964C_9606_Homo_sapiens_(human)_RNA,_variant_U1_small_nuclear_2A&snRNA__URS0000162127_9606_Homo_sapiens_(human)_RNA,_variant_U1_small_nuclear_1	0.550224889	0.169502299	0.930947479	5.556381986	2.860733931	0.004968604	0.019360424	-2.542196629	0.630108024	0.513933128	0.102977681	0.924888575	5.556381986	2.475470494	0.014668254	0.05236013	-3.237364069	0.588547327
snRNA__URS000032B6B6_9606_Homo_sapiens_(human)_RNA,_U1_small_nuclear_3&snRNA__URS00000081EA_9606_Homo_sapiens_(human)_RNA,_variant_U1_small_nuclear_7&snRNA__URS000012964C_9606_Homo_sapiens_(human)_RNA,_variant_U1_small_nuclear_2A&snRNA__URS0000162127_9606_Homo_sapiens_(human)_RNA,_variant_U1_small_nuclear_1&snRNA__URS000075AD80_9606_Homo_sapiens_(human)_RNA,_variant_U1_small_nuclear_19	0.620319467	0.002953262	1.237685673	5.181561605	1.988925154	0.048930906	0.102097913	-4.520139283	0.43757856	0.917815201	0.250303804	1.585326597	5.181561605	2.721713724	0.007438186	0.03402895	-2.657374232	0.647434548
snRNA__URS000032B6B6_9606_Homo_sapiens_(human)_RNA,_U1_small_nuclear_3&snRNA__URS00000081EA_9606_Homo_sapiens_(human)_RNA,_variant_U1_small_nuclear_7&snRNA__URS000012964C_9606_Homo_sapiens_(human)_RNA,_variant_U1_small_nuclear_2A&snRNA__URS00006C1430_9606_Homo_sapiens_(human)_RNA,_variant_U1_small_nuclear_14	0.603324437	0.139426796	1.067222078	5.388334501	2.574391745	0.011228033	0.03476076	-3.262796011	0.56660917	0.733241507	0.231900446	1.234582568	5.388334501	2.895073855	0.004487366	0.025227478	-2.220390548	0.688620145
snRNA__URS000032B6B6_9606_Homo_sapiens_(human)_RNA,_U1_small_nuclear_3&snRNA__URS00000081EA_9606_Homo_sapiens_(human)_RNA,_variant_U1_small_nuclear_7&snRNA__URS0000162127_9606_Homo_sapiens_(human)_RNA,_variant_U1_small_nuclear_1	0.54053925	0.148495905	0.932582596	3.445712406	2.729223049	0.007280505	0.025236106	-2.85192501	0.62409343	0.666320462	0.244028207	1.088612717	3.445712406	3.123315928	0.002230595	0.017876399	-1.593070611	0.769317348
snRNA__URS000032B6B6_9606_Homo_sapiens_(human)_RNA,_U1_small_nuclear_3&snRNA__URS00000081EA_9606_Homo_sapiens_(human)_RNA,_variant_U1_small_nuclear_7&snRNA__URS0000162127_9606_Homo_sapiens_(human)_RNA,_variant_U1_small_nuclear_1&snRNA__URS0000669D0F_9606_Homo_sapiens_(human)_RNA,_variant_U1_small_nuclear_17	0.784199617	0.368383046	1.200016188	2.983332726	3.733109384	0.000287846	0.003918864	0.104484236	0.909903784	0.826366498	0.380885034	1.271847963	2.983332726	3.671883938	0.000357606	0.009621317	0.038593247	0.958829853
snRNA__URS000032B6B6_9606_Homo_sapiens_(human)_RNA,_U1_small_nuclear_3&snRNA__URS0000669D0F_9606_Homo_sapiens_(human)_RNA,_variant_U1_small_nuclear_17&snRNA__URS000069B06F_9606_Homo_sapiens_(human)_RNA,_variant_U1_small_nuclear_15	0.408001006	0.044849571	0.771152441	5.503961762	2.223920978	0.027980484	0.067415665	-4.051420344	0.489153119	0.590948437	0.198350943	0.983545931	5.503961762	2.979531266	0.003479988	0.022996413	-1.999181415	0.708489114
snRNA__URS00003EE995_9606_Homo_sapiens_(human)_RNA,_U2_small_nuclear_1	0.262663655	-0.206301618	0.731628929	7.808097905	1.108677365	0.269734406	0.387293366	-5.792697642	0.254141001	0.743848406	0.237323154	1.250373659	7.808097905	2.906894145	0.004331867	0.025227478	-2.168278462	0.719712738
snRNA__URS00006ECA78_9606_Homo_sapiens_(human)_RNA,_U12_small_nuclear	-0.252917775	-0.55991429	0.054078741	7.641330044	-1.630766526	0.105499901	0.186273424	-5.10073032	-0.374674207	-0.546093504	-0.877811849	-0.214375159	7.641330044	-3.258692663	0.001447688	0.015288669	-1.210572244	-0.808986837
snRNA__URS0000734D8F_9606_Homo_sapiens_(human)_RNA_component_of_7SK_nuclear_ribonucleoprotein	0.367666143	0.005323645	0.730008641	3.846611369	2.008538898	0.046778103	0.098434369	-4.465815765	0.450620497	0.584757165	0.194146711	0.97536762	3.846611369	2.963313311	0.003655576	0.023206747	-2.033132709	0.716692492
tRNA__Homo_sapiens_tRNA-Ala-AGC-2-1&tRNA__Homo_sapiens_tRNA-Ala-AGC-2-2&tRNA__Homo_sapiens_tRNA-Ala-AGC-7-1	-0.708883418	-1.194911564	-0.222855272	3.304035	-2.887083065	0.004595368	0.018462164	-2.448614366	-0.656314976	-0.120397021	-0.641412804	0.400618763	3.304035	-0.457415358	0.648180163	0.723758482	-5.97609979	-0.111468777
tRNA__Homo_sapiens_tRNA-Ala-AGC-2-1&tRNA__Homo_sapiens_tRNA-Ala-AGC-2-2&tRNA__Homo_sapiens_tRNA-Ala-AGC-7-1&tRNA__Homo_sapiens_tRNA-Ala-AGC-3-1	-0.469639405	-0.849642016	-0.089636793	2.184061441	-2.446379503	0.015845161	0.045559878	-3.46968948	-0.60442535	-0.125956902	-0.530097521	0.278183717	2.184061441	-0.616929233	0.538422705	0.633108904	-5.824750901	-0.162106382
tRNA__Homo_sapiens_tRNA-Ala-TGC-4-1&tRNA__Homo_sapiens_tRNA-Ala-TGC-3-1&tRNA__Homo_sapiens_tRNA-Ala-TGC-3-2&tRNA__Homo_sapiens_tRNA-Ala-CGC-1-1&tRNA__Homo_sapiens_tRNA-Ala-CGC-2-1&tRNA__Homo_sapiens_tRNA-Ala-TGC-2-1&tRNA__Homo_sapiens_tRNA-Ala-CGC-3-1&tRNA__Homo_sapiens_tRNA-Ala-AGC-4-1	-1.663289933	-2.257206735	-1.069373131	4.303340919	-5.543553322	1.72E-07	6.50E-05	7.002969131	-1.224646543	-0.718456524	-1.357463679	-0.079449368	4.303340919	-2.2255669	0.027866929	0.078527756	-3.775040187	-0.528984923
tRNA__Homo_sapiens_tRNA-Arg-CCT-4-1&tRNA__Homo_sapiens_tRNA-Arg-CCT-3-1	-0.627823227	-0.997738841	-0.257907613	1.971181408	-3.359546042	0.001040297	0.007600473	-1.015585774	-0.890265096	-0.344132095	-0.738832389	0.050568199	1.971181408	-1.725852239	0.086887384	0.16986634	-4.555369191	-0.487985757
tRNA__Homo_sapiens_tRNA-Arg-CCT-4-1&tRNA__Homo_sapiens_tRNA-Arg-CCT-3-1&tRNA__Homo_sapiens_tRNA-Arg-CCT-1-1&tRNA__Homo_sapiens_tRNA-Arg-CCT-2-1&tRNA__Homo_sapiens_tRNA-Arg-CCT-5-1	-0.815656904	-1.207845863	-0.423467945	5.523898067	-4.116783572	6.99E-05	0.001612515	1.354955547	-0.906616468	-0.394200195	-0.818277781	0.02987739	5.523898067	-1.839998202	0.068181468	0.144009456	-4.498883122	-0.438160196
tRNA__Homo_sapiens_tRNA-Asn-GTT-2-1&tRNA__Homo_sapiens_tRNA-Asn-GTT-2-2&tRNA__Homo_sapiens_tRNA-Asn-GTT-2-3&tRNA__Homo_sapiens_tRNA-Asn-GTT-2-4&tRNA__Homo_sapiens_tRNA-Asn-GTT-2-5&tRNA__Homo_sapiens_tRNA-Asn-GTT-2-6&tRNA__Homo_sapiens_tRNA-Asn-GTT-2-7&tRNA__Homo_sapiens_tRNA-Asn-GTT-2-8&tRNA__Homo_sapiens_tRNA-Asn-GTT-3-1&tRNA__Homo_sapiens_tRNA-Asn-GTT-7-1&tRNA__Homo_sapiens_tRNA-Asn-GTT-1-1&tRN…	-1.543567543	-2.118429469	-0.968705618	1.482898664	-5.315057594	4.84E-07	0.00010939	6.016719015	-1.661673764	-1.087457124	-1.682907275	-0.492006973	1.482898664	-3.615035905	0.000436461	0.010621659	-0.127048201	-1.170664012
tRNA__Homo_sapiens_tRNA-Asp-GTC-2-10&tRNA__Homo_sapiens_tRNA-Asp-GTC-2-11&tRNA__Homo_sapiens_tRNA-Asp-GTC-2-1&tRNA__Homo_sapiens_tRNA-Asp-GTC-2-2&tRNA__Homo_sapiens_tRNA-Asp-GTC-2-3&tRNA__Homo_sapiens_tRNA-Asp-GTC-2-4&tRNA__Homo_sapiens_tRNA-Asp-GTC-2-5&tRNA__Homo_sapiens_tRNA-Asp-GTC-2-6&tRNA__Homo_sapiens_tRNA-Asp-GTC-2-7&tRNA__Homo_sapiens_tRNA-Asp-GTC-2-8&tRNA__Homo_sapiens_tRNA-Asp-GTC-2-9	-0.81702891	-1.259908688	-0.374149131	2.866310897	-3.65171987	0.000383891	0.004715186	-0.192498129	-0.840716691	-0.470978208	-0.947387995	0.00543158	2.866310897	-1.956888223	0.052628185	0.12014111	-4.262775904	-0.484633084
tRNA__Homo_sapiens_tRNA-Asp-GTC-2-10&tRNA__Homo_sapiens_tRNA-Asp-GTC-2-11&tRNA__Homo_sapiens_tRNA-Asp-GTC-2-1&tRNA__Homo_sapiens_tRNA-Asp-GTC-2-2&tRNA__Homo_sapiens_tRNA-Asp-GTC-2-3&tRNA__Homo_sapiens_tRNA-Asp-GTC-2-4&tRNA__Homo_sapiens_tRNA-Asp-GTC-2-5&tRNA__Homo_sapiens_tRNA-Asp-GTC-2-6&tRNA__Homo_sapiens_tRNA-Asp-GTC-2-7&tRNA__Homo_sapiens_tRNA-Asp-GTC-2-8&tRNA__Homo_sapiens_tRNA-Asp-GTC-2-9&t…	-0.938209455	-1.535835059	-0.340583852	2.218592786	-3.107538318	0.002343864	0.011847725	-1.766769987	-0.79301945	-0.329129834	-0.946216458	0.287956791	2.218592786	-1.055764365	0.293147013	0.411498291	-5.476577222	-0.278196258
tRNA__Homo_sapiens_tRNA-Gln-CTG-1-1&tRNA__Homo_sapiens_tRNA-Gln-CTG-1-2&tRNA__Homo_sapiens_tRNA-Gln-CTG-1-3&tRNA__Homo_sapiens_tRNA-Gln-CTG-1-4&tRNA__Homo_sapiens_tRNA-Gln-CTG-1-5&tRNA__Homo_sapiens_tRNA-Gln-CTG-2-1&tRNA__Homo_sapiens_tRNA-Gln-CTG-5-1	-1.170159191	-1.761797652	-0.578520729	2.080118625	-3.915024021	0.000148889	0.002465483	0.733102248	-1.001814206	-0.513791335	-1.12662896	0.09904629	2.080118625	-1.659538135	0.099557264	0.184466576	-4.707875161	-0.43987473
tRNA__Homo_sapiens_tRNA-Gln-CTG-1-1&tRNA__Homo_sapiens_tRNA-Gln-CTG-1-2&tRNA__Homo_sapiens_tRNA-Gln-CTG-1-3&tRNA__Homo_sapiens_tRNA-Gln-CTG-1-4&tRNA__Homo_sapiens_tRNA-Gln-CTG-1-5&tRNA__Homo_sapiens_tRNA-Gln-CTG-2-1&tRNA__Homo_sapiens_tRNA-Gln-CTG-5-1&tRNA__Homo_sapiens_tRNA-Gln-CTG-6-1&tRNA__Homo_sapiens_tRNA-Gln-CTG-3-1&tRNA__Homo_sapiens_tRNA-Gln-CTG-3-2&tRNA__Homo_sapiens_tRNA-Gln-CTG-4-1&tRN…	-1.021729915	-1.62357583	-0.419884001	3.058343411	-3.360444094	0.001037207	0.007600473	-1.107087371	-0.765328457	-0.280903848	-0.924045243	0.362237547	3.058343411	-0.86456392	0.388962646	0.505785719	-5.721067911	-0.210411485
tRNA__Homo_sapiens_tRNA-Gln-CTG-1-1&tRNA__Homo_sapiens_tRNA-Gln-CTG-1-2&tRNA__Homo_sapiens_tRNA-Gln-CTG-1-3&tRNA__Homo_sapiens_tRNA-Gln-CTG-1-4&tRNA__Homo_sapiens_tRNA-Gln-CTG-1-5&tRNA__Homo_sapiens_tRNA-Gln-CTG-2-1&tRNA__Homo_sapiens_tRNA-Gln-CTG-6-1&tRNA__Homo_sapiens_tRNA-Gln-CTG-3-1&tRNA__Homo_sapiens_tRNA-Gln-CTG-3-2&tRNA__Homo_sapiens_tRNA-Gln-CTG-4-1&tRNA__Homo_sapiens_tRNA-Gln-CTG-4-2	-1.185526739	-1.686009884	-0.685043594	1.685909421	-4.688865552	7.18E-06	0.000565833	3.551983554	-1.352176554	-0.54008821	-1.045200818	-0.034975603	1.685909421	-2.116519971	0.036317597	0.091197521	-3.854270845	-0.616008557
tRNA__Homo_sapiens_tRNA-Glu-TTC-1-1&tRNA__Homo_sapiens_tRNA-Glu-TTC-1-2&tRNA__Homo_sapiens_tRNA-Glu-TTC-2-1&tRNA__Homo_sapiens_tRNA-Glu-TTC-2-2	-0.562913459	-0.885810789	-0.240016128	2.754156168	-3.450825987	0.000766681	0.006613357	-0.819844622	-0.800660577	-0.399847824	-0.748688807	-0.051006841	2.754156168	-2.26888831	0.025019342	0.073243152	-3.648749028	-0.568723993
tRNA__Homo_sapiens_tRNA-Gly-CCC-2-1&tRNA__Homo_sapiens_tRNA-Gly-CCC-2-2	-0.563634042	-0.949128112	-0.178139972	4.40374352	-2.894179052	0.004499343	0.018288696	-2.453605759	-0.63760639	-0.100047958	-0.516239465	0.316143549	4.40374352	-0.475839946	0.635033212	0.713995959	-5.99067193	-0.113178432
tRNA__Homo_sapiens_tRNA-Gly-GCC-1-1&tRNA__Homo_sapiens_tRNA-Gly-GCC-1-2&tRNA__Homo_sapiens_tRNA-Gly-GCC-1-3&tRNA__Homo_sapiens_tRNA-Gly-GCC-1-4&tRNA__Homo_sapiens_tRNA-Gly-GCC-1-5	-0.536864057	-0.964864692	-0.108863422	5.650778182	-2.482937559	0.014379031	0.04220339	-3.477115255	-0.547395926	-0.302266248	-0.764913456	0.160380959	5.650778182	-1.293259247	0.198347182	0.306610555	-5.301631189	-0.308195922
tRNA__Homo_sapiens_tRNA-Gly-GCC-2-1&tRNA__Homo_sapiens_tRNA-Gly-GCC-2-2&tRNA__Homo_sapiens_tRNA-Gly-GCC-2-3&tRNA__Homo_sapiens_tRNA-Gly-GCC-2-4&tRNA__Homo_sapiens_tRNA-Gly-GCC-2-5&tRNA__Homo_sapiens_tRNA-Gly-GCC-2-6	-0.851173467	-1.26929871	-0.433048225	3.488473874	-4.029559495	9.72E-05	0.00195172	1.057538796	-0.901803889	-0.548706506	-0.999931286	-0.097481727	3.488473874	-2.407094004	0.017567651	0.057875933	-3.379019502	-0.581345261
tRNA__Homo_sapiens_tRNA-Gly-GCC-2-1&tRNA__Homo_sapiens_tRNA-Gly-GCC-2-2&tRNA__Homo_sapiens_tRNA-Gly-GCC-2-3&tRNA__Homo_sapiens_tRNA-Gly-GCC-2-4&tRNA__Homo_sapiens_tRNA-Gly-GCC-2-5&tRNA__Homo_sapiens_tRNA-Gly-GCC-2-6&tRNA__Homo_sapiens_tRNA-Gly-GCC-3-1&tRNA__Homo_sapiens_tRNA-Gly-GCC-1-1&tRNA__Homo_sapiens_tRNA-Gly-GCC-1-2&tRNA__Homo_sapiens_tRNA-Gly-GCC-1-3&tRNA__Homo_sapiens_tRNA-Gly-GCC-1-4&tRN…	-0.45031877	-0.770902082	-0.129735458	7.284463438	-2.780513577	0.006282216	0.02282606	-2.719250034	-0.637822374	-0.228515859	-0.575192364	0.118160646	7.284463438	-1.304781584	0.194405293	0.303004112	-5.252816145	-0.323665229
tRNA__Homo_sapiens_tRNA-Gly-GCC-2-1&tRNA__Homo_sapiens_tRNA-Gly-GCC-2-2&tRNA__Homo_sapiens_tRNA-Gly-GCC-2-3&tRNA__Homo_sapiens_tRNA-Gly-GCC-2-4&tRNA__Homo_sapiens_tRNA-Gly-GCC-2-5&tRNA__Homo_sapiens_tRNA-Gly-GCC-2-6&tRNA__Homo_sapiens_tRNA-Gly-GCC-3-1&tRNA__Homo_sapiens_tRNA-Gly-GCC-5-1&tRNA__Homo_sapiens_tRNA-Gly-CCC-1-1&tRNA__Homo_sapiens_tRNA-Gly-CCC-1-2	-0.639652153	-1.043206138	-0.236098168	9.302634283	-3.137531597	0.002132909	0.011343759	-1.764271067	-0.709935673	-0.31984073	-0.755565723	0.115884263	9.302634283	-1.453005234	0.148771041	0.245549747	-5.073743618	-0.3549841
tRNA__Homo_sapiens_tRNA-Gly-GCC-2-1&tRNA__Homo_sapiens_tRNA-Gly-GCC-2-2&tRNA__Homo_sapiens_tRNA-Gly-GCC-2-3&tRNA__Homo_sapiens_tRNA-Gly-GCC-2-4&tRNA__Homo_sapiens_tRNA-Gly-GCC-2-5&tRNA__Homo_sapiens_tRNA-Gly-GCC-2-6&tRNA__Homo_sapiens_tRNA-Gly-GCC-3-1&tRNA__Homo_sapiens_tRNA-Gly-GCC-5-1&tRNA__Homo_sapiens_tRNA-Gly-GCC-1-1&tRNA__Homo_sapiens_tRNA-Gly-GCC-1-2&tRNA__Homo_sapiens_tRNA-Gly-GCC-1-3&tRN…	-0.63197504	-0.985384546	-0.278565534	5.417184671	-3.53970917	0.000566456	0.005662066	-0.57788876	-0.778982219	-0.424357761	-0.806216939	-0.042498582	5.417184671	-2.199757449	0.029694618	0.081091348	-3.827268909	-0.523069946
tRNA__Homo_sapiens_tRNA-His-GTG-1-1&tRNA__Homo_sapiens_tRNA-His-GTG-1-2&tRNA__Homo_sapiens_tRNA-His-GTG-1-3&tRNA__Homo_sapiens_tRNA-His-GTG-1-4&tRNA__Homo_sapiens_tRNA-His-GTG-1-5&tRNA__Homo_sapiens_tRNA-His-GTG-1-6&tRNA__Homo_sapiens_tRNA-His-GTG-1-7&tRNA__Homo_sapiens_tRNA-His-GTG-1-8&tRNA__Homo_sapiens_tRNA-His-GTG-1-9	-1.056082567	-1.476264422	-0.635900713	4.432951701	-4.975153247	2.15E-06	0.000303012	4.619524189	-1.095847465	-0.613094022	-1.066709954	-0.159478091	4.432951701	-2.675375002	0.008481718	0.037148609	-2.77039986	-0.636178979
tRNA__Homo_sapiens_tRNA-iMet-CAT-1-1&tRNA__Homo_sapiens_tRNA-iMet-CAT-1-2&tRNA__Homo_sapiens_tRNA-iMet-CAT-1-3&tRNA__Homo_sapiens_tRNA-iMet-CAT-1-4&tRNA__Homo_sapiens_tRNA-iMet-CAT-1-5&tRNA__Homo_sapiens_tRNA-iMet-CAT-1-6&tRNA__Homo_sapiens_tRNA-iMet-CAT-1-7&tRNA__Homo_sapiens_tRNA-iMet-CAT-1-8	-0.451549899	-0.803444546	-0.099655252	5.889681459	-2.540030731	0.012330762	0.037156695	-3.338731623	-0.563138318	-0.420752614	-0.800521083	-0.040984146	5.889681459	-2.193076604	0.030184393	0.081598958	-3.836290583	-0.524730313
tRNA__Homo_sapiens_tRNA-Leu-AAG-2-1&tRNA__Homo_sapiens_tRNA-Leu-AAG-2-2&tRNA__Homo_sapiens_tRNA-Leu-AAG-2-3&tRNA__Homo_sapiens_tRNA-Leu-AAG-2-4&tRNA__Homo_sapiens_tRNA-Leu-AAG-3-1&tRNA__Homo_sapiens_tRNA-Leu-TAG-1-1&tRNA__Homo_sapiens_tRNA-Leu-AAG-1-1&tRNA__Homo_sapiens_tRNA-Leu-AAG-1-2&tRNA__Homo_sapiens_tRNA-Leu-AAG-1-3	-0.866089627	-1.264127686	-0.468051568	3.090069269	-4.307091716	3.35E-05	0.001305302	2.061204763	-0.988991621	-0.135901921	-0.560315241	0.2885114	3.090069269	-0.633844128	0.527360556	0.624651393	-5.879972512	-0.155187012
tRNA__Homo_sapiens_tRNA-Leu-AAG-4-1	-0.60574505	-1.057205765	-0.154284336	1.695644306	-2.655924906	0.008957918	0.029436961	-2.831560444	-0.806642914	0.014746279	-0.441286613	0.47077917	1.695644306	0.06400769	0.949068103	0.964430716	-5.858765732	0.019636943
tRNA__Homo_sapiens_tRNA-Leu-CAG-1-1&tRNA__Homo_sapiens_tRNA-Leu-CAG-1-2&tRNA__Homo_sapiens_tRNA-Leu-CAG-1-3&tRNA__Homo_sapiens_tRNA-Leu-CAG-1-4&tRNA__Homo_sapiens_tRNA-Leu-CAG-1-5&tRNA__Homo_sapiens_tRNA-Leu-CAG-1-6&tRNA__Homo_sapiens_tRNA-Leu-CAG-1-7&tRNA__Homo_sapiens_tRNA-Leu-CAG-2-1&tRNA__Homo_sapiens_tRNA-Leu-CAG-2-2	-1.188594287	-1.665633148	-0.711555426	4.774790258	-4.932030586	2.58E-06	0.000323991	4.444980026	-1.084925258	-0.434122256	-0.94876509	0.080520578	4.774790258	-1.669752121	0.097513774	0.18285322	-4.780611063	-0.396258173
tRNA__Homo_sapiens_tRNA-Lys-CTT-1-1&tRNA__Homo_sapiens_tRNA-Lys-CTT-1-2	-0.820788654	-1.334820032	-0.306757276	1.714393075	-3.160731439	0.001981973	0.01103266	-1.546202652	-0.908264058	-0.292762433	-0.822815917	0.237291051	1.714393075	-1.093305509	0.276398179	0.393858691	-5.338067653	-0.323963537
tRNA__Homo_sapiens_tRNA-Lys-CTT-1-1&tRNA__Homo_sapiens_tRNA-Lys-CTT-1-2&tRNA__Homo_sapiens_tRNA-Lys-CTT-4-1	-0.872354335	-1.283915561	-0.460793109	5.330137759	-4.195699282	5.17E-05	0.001459721	1.635859812	-0.922917386	-0.605808821	-1.05037952	-0.161238121	5.330137759	-2.697370719	0.00797089	0.035838936	-2.717528519	-0.640922468
tRNA__Homo_sapiens_tRNA-Lys-CTT-1-1&tRNA__Homo_sapiens_tRNA-Lys-CTT-1-2&tRNA__Homo_sapiens_tRNA-Lys-CTT-4-1&tRNA__Homo_sapiens_tRNA-Lys-CTT-2-1&tRNA__Homo_sapiens_tRNA-Lys-CTT-2-2&tRNA__Homo_sapiens_tRNA-Lys-CTT-2-3&tRNA__Homo_sapiens_tRNA-Lys-CTT-2-4&tRNA__Homo_sapiens_tRNA-Lys-CTT-2-5&tRNA__Homo_sapiens_tRNA-Lys-CTT-3-1	-0.871789003	-1.375894854	-0.367683152	2.100753678	-3.42322567	0.000841308	0.006888972	-0.829690936	-0.898523644	-0.27989974	-0.800509755	0.240710275	2.100753678	-1.064230886	0.289310749	0.407124715	-5.443442486	-0.288483261
tRNA__Homo_sapiens_tRNA-Lys-TTT-3-1&tRNA__Homo_sapiens_tRNA-Lys-TTT-3-2&tRNA__Homo_sapiens_tRNA-Lys-TTT-3-3&tRNA__Homo_sapiens_tRNA-Lys-TTT-3-4&tRNA__Homo_sapiens_tRNA-Lys-TTT-3-5&tRNA__Homo_sapiens_tRNA-Lys-TTT-5-1	-0.771217441	-1.1084066	-0.434028282	3.20413996	-4.527402661	1.39E-05	0.000786333	2.873727062	-1.02245152	-0.666634108	-1.031859912	-0.301408305	3.20413996	-3.61303326	0.000439518	0.010621659	-0.160738827	-0.88379881
tRNA__Homo_sapiens_tRNA-Pro-TGG-2-1	-0.863234259	-1.365852527	-0.360615992	1.624376448	-3.399666232	0.000910351	0.007169461	-0.840409876	-1.003816243	-0.631794388	-1.171812445	-0.091776331	1.624376448	-2.315865667	0.022222744	0.067229303	-3.412152747	-0.73468524
tRNA__Homo_sapiens_tRNA-SeC-TCA-1-1&tRNA__Homo_sapiens_tRNA-SeC-TCA-2-1	-0.602770592	-0.967006594	-0.238534591	2.776750979	-3.275782574	0.001369536	0.008928285	-1.342955886	-0.764214393	-0.136449846	-0.526019101	0.253119408	2.776750979	-0.693320846	0.489416532	0.594028658	-5.824922604	-0.172996058
tRNA__Homo_sapiens_tRNA-Ser-AGA-2-1&tRNA__Homo_sapiens_tRNA-Ser-AGA-2-2&tRNA__Homo_sapiens_tRNA-Ser-AGA-2-3&tRNA__Homo_sapiens_tRNA-Ser-AGA-2-4&tRNA__Homo_sapiens_tRNA-Ser-AGA-2-5&tRNA__Homo_sapiens_tRNA-Ser-AGA-2-6&tRNA__Homo_sapiens_tRNA-Ser-TGA-3-1&tRNA__Homo_sapiens_tRNA-Ser-AGA-4-1&tRNA__Homo_sapiens_tRNA-Ser-AGA-1-1&tRNA__Homo_sapiens_tRNA-Ser-TGA-2-1&tRNA__Homo_sapiens_tRNA-Ser-TGA-4-1&tRN…	-0.506749602	-0.851070599	-0.162428605	3.90158016	-2.91323683	0.004250481	0.017529358	-2.395678143	-0.647855694	-0.020287243	-0.391244783	0.350670298	3.90158016	-0.108254186	0.913970614	0.94060728	-6.086536337	-0.025936292
tRNA__Homo_sapiens_tRNA-Ser-GCT-3-1	-0.592173638	-1.01436294	-0.169984337	1.750248814	-2.776436391	0.006356754	0.02302286	-2.585054209	-0.77992143	-0.214925236	-0.66028043	0.230429958	1.750248814	-0.955271393	0.341315828	0.460134659	-5.468746706	-0.283066969
tRNA__Homo_sapiens_tRNA-Ser-GCT-3-1&tRNA__Homo_sapiens_tRNA-Ser-GCT-4-1&tRNA__Homo_sapiens_tRNA-Ser-GCT-4-2&tRNA__Homo_sapiens_tRNA-Ser-GCT-4-3&tRNA__Homo_sapiens_tRNA-Ser-GCT-6-1&tRNA__Homo_sapiens_tRNA-Ser-GCT-5-1	-0.304434861	-0.657906737	0.049037015	6.065107223	-1.70484696	0.09074974	0.165665923	-5.009785269	-0.379900776	-0.609301248	-0.989399885	-0.22920261	6.065107223	-3.173084493	0.001905714	0.017227657	-1.467752247	-0.760340049
tRNA__Homo_sapiens_tRNA-Thr-AGT-1-1&tRNA__Homo_sapiens_tRNA-Thr-AGT-1-2&tRNA__Homo_sapiens_tRNA-Thr-AGT-1-3&tRNA__Homo_sapiens_tRNA-Thr-AGT-5-1	-1.094380689	-1.799502856	-0.389258523	2.282605876	-3.072203189	0.002617143	0.012584559	-1.895807569	-0.748988282	-0.922024735	-1.693360134	-0.150689336	2.282605876	-2.366165899	0.019536945	0.062353494	-3.403998807	-0.63102879
tRNA__Homo_sapiens_tRNA-Trp-CCA-4-1	-0.649629832	-1.109994724	-0.18926494	3.345348536	-2.79324896	0.006054492	0.022141022	-2.698942788	-0.630483757	-0.164900211	-0.659799382	0.329998961	3.345348536	-0.659554011	0.510774201	0.60755247	-5.872451752	-0.160040225
tRNA__Homo_sapiens_tRNA-Val-AAC-2-1	-0.937849037	-1.415797249	-0.459900826	2.737572631	-3.884167751	0.000166754	0.002645957	0.583046568	-0.907930189	-0.493150216	-1.003242951	0.016942519	2.737572631	-1.913709318	0.057983032	0.129706033	-4.334492639	-0.477417954
tRNA__Homo_sapiens_tRNA-Val-CAC-1-1&tRNA__Homo_sapiens_tRNA-Val-CAC-1-2&tRNA__Homo_sapiens_tRNA-Val-CAC-1-3&tRNA__Homo_sapiens_tRNA-Val-CAC-1-4&tRNA__Homo_sapiens_tRNA-Val-CAC-1-5&tRNA__Homo_sapiens_tRNA-Val-CAC-1-6&tRNA__Homo_sapiens_tRNA-Val-CAC-1-7&tRNA__Homo_sapiens_tRNA-Val-CAC-5-1&tRNA__Homo_sapiens_tRNA-Val-CAC-4-1&tRNA__Homo_sapiens_tRNA-Val-AAC-1-1&tRNA__Homo_sapiens_tRNA-Val-AAC-1-2&tRN…	-1.155542013	-1.786538595	-0.52454543	5.134339908	-3.624971656	0.000421587	0.004962435	-0.307248365	-0.797291574	-0.51118737	-1.1923168	0.169942059	5.134339908	-1.485581054	0.139950801	0.236389246	-5.052940296	-0.352704946
tRNA__Homo_sapiens_tRNA-Val-CAC-1-1&tRNA__Homo_sapiens_tRNA-Val-CAC-1-2&tRNA__Homo_sapiens_tRNA-Val-CAC-1-3&tRNA__Homo_sapiens_tRNA-Val-CAC-1-4&tRNA__Homo_sapiens_tRNA-Val-CAC-1-5&tRNA__Homo_sapiens_tRNA-Val-CAC-1-6&tRNA__Homo_sapiens_tRNA-Val-CAC-1-7&tRNA__Homo_sapiens_tRNA-Val-CAC-5-1&tRNA__Homo_sapiens_tRNA-Val-CAC-4-1&tRNA__Homo_sapiens_tRNA-Val-AAC-1-1&tRNA__Homo_sapiens_tRNA-Val-AAC-1-2&tRN…	-1.211932537	-1.789333436	-0.634531638	2.222112214	-4.154768894	6.05E-05	0.001489039	1.562602998	-1.067124437	-0.30176018	-0.879750543	0.276230183	2.222112214	-1.033444636	0.303425327	0.422254457	-5.520143841	-0.26570428
tRNA__Homo_sapiens_tRNA-Val-CAC-1-1&tRNA__Homo_sapiens_tRNA-Val-CAC-1-2&tRNA__Homo_sapiens_tRNA-Val-CAC-1-3&tRNA__Homo_sapiens_tRNA-Val-CAC-1-4&tRNA__Homo_sapiens_tRNA-Val-CAC-1-5&tRNA__Homo_sapiens_tRNA-Val-CAC-1-6&tRNA__Homo_sapiens_tRNA-Val-CAC-1-7&tRNA__Homo_sapiens_tRNA-Val-CAC-5-1&tRNA__Homo_sapiens_tRNA-Val-CAC-4-1&tRNA__Homo_sapiens_tRNA-Val-AAC-1-1&tRNA__Homo_sapiens_tRNA-Val-AAC-1-2&tRN…	-0.855163676	-1.427311798	-0.283015555	6.421752053	-2.958602716	0.003708084	0.015871724	-2.266569036	-0.664213997	-0.216209061	-0.838139454	0.405721332	6.421752053	-0.688141883	0.49266034	0.596183156	-5.848825114	-0.167931694
tRNA__Homo_sapiens_tRNA-Val-CAC-1-1&tRNA__Homo_sapiens_tRNA-Val-CAC-1-2&tRNA__Homo_sapiens_tRNA-Val-CAC-1-3&tRNA__Homo_sapiens_tRNA-Val-CAC-1-4&tRNA__Homo_sapiens_tRNA-Val-CAC-1-5&tRNA__Homo_sapiens_tRNA-Val-CAC-1-6&tRNA__Homo_sapiens_tRNA-Val-CAC-1-7&tRNA__Homo_sapiens_tRNA-Val-CAC-5-1&tRNA__Homo_sapiens_tRNA-Val-CAC-4-1&tRNA__Homo_sapiens_tRNA-Val-AAC-1-1&tRNA__Homo_sapiens_tRNA-Val-AAC-1-2&tRN…	-1.116869492	-1.681998758	-0.551740227	3.618168646	-3.912015011	0.000150547	0.002465483	0.65138016	-0.873343814	-0.72715269	-1.336392912	-0.117912468	3.618168646	-2.362560449	0.019719443	0.062592613	-3.478290587	-0.568602068
tRNA__Homo_sapiens_tRNA-Val-CAC-1-1&tRNA__Homo_sapiens_tRNA-Val-CAC-1-2&tRNA__Homo_sapiens_tRNA-Val-CAC-1-3&tRNA__Homo_sapiens_tRNA-Val-CAC-1-4&tRNA__Homo_sapiens_tRNA-Val-CAC-1-5&tRNA__Homo_sapiens_tRNA-Val-CAC-1-6&tRNA__Homo_sapiens_tRNA-Val-CAC-1-7&tRNA__Homo_sapiens_tRNA-Val-CAC-5-1&tRNA__Homo_sapiens_tRNA-Val-CAC-4-1&tRNA__Homo_sapiens_tRNA-Val-AAC-1-1&tRNA__Homo_sapiens_tRNA-Val-AAC-1-2&tRN…	-1.89805269	-2.590268379	-1.205837001	1.62381442	-5.427660914	2.92E-07	8.25E-05	6.497973852	-1.621352723	-1.001223963	-1.669102639	-0.333345287	1.62381442	-2.967423557	0.00361032	0.023206747	-1.945470232	-0.85526456
tRNA__Homo_sapiens_tRNA-Val-CAC-1-1&tRNA__Homo_sapiens_tRNA-Val-CAC-1-2&tRNA__Homo_sapiens_tRNA-Val-CAC-1-3&tRNA__Homo_sapiens_tRNA-Val-CAC-1-4&tRNA__Homo_sapiens_tRNA-Val-CAC-1-5&tRNA__Homo_sapiens_tRNA-Val-CAC-1-6&tRNA__Homo_sapiens_tRNA-Val-CAC-1-7&tRNA__Homo_sapiens_tRNA-Val-CAC-5-1&tRNA__Homo_sapiens_tRNA-Val-CAC-4-1&tRNA__Homo_sapiens_tRNA-Val-AAC-1-1&tRNA__Homo_sapiens_tRNA-Val-AAC-1-2&tRN…	-1.350720598	-2.137907201	-0.563533994	1.41828576	-3.396516355	0.000919975	0.007169461	-0.828822834	-1.052372629	-0.905199017	-1.736096456	-0.074301578	1.41828576	-2.156465605	0.03299499	0.086107017	-3.710640585	-0.70525812
tRNA__Homo_sapiens_tRNA-Val-CAC-1-1&tRNA__Homo_sapiens_tRNA-Val-CAC-1-2&tRNA__Homo_sapiens_tRNA-Val-CAC-1-3&tRNA__Homo_sapiens_tRNA-Val-CAC-1-4&tRNA__Homo_sapiens_tRNA-Val-CAC-1-5&tRNA__Homo_sapiens_tRNA-Val-CAC-1-6&tRNA__Homo_sapiens_tRNA-Val-CAC-1-7&tRNA__Homo_sapiens_tRNA-Val-CAC-5-1&tRNA__Homo_sapiens_tRNA-Val-CAC-4-1&tRNA__Homo_sapiens_tRNA-Val-CAC-14-1&tRNA__Homo_sapiens_tRNA-Val-CAC-2-1&tR…	-1.154969603	-1.824015826	-0.485923379	1.658997822	-3.417120648	0.000858712	0.006931029	-0.789255973	-1.006827459	-0.542879452	-1.21994031	0.134181405	1.658997822	-1.587163177	0.11504541	0.205373323	-4.725790656	-0.473247035
tRNA__Homo_sapiens_tRNA-Val-CAC-1-1&tRNA__Homo_sapiens_tRNA-Val-CAC-1-2&tRNA__Homo_sapiens_tRNA-Val-CAC-1-3&tRNA__Homo_sapiens_tRNA-Val-CAC-1-4&tRNA__Homo_sapiens_tRNA-Val-CAC-1-5&tRNA__Homo_sapiens_tRNA-Val-CAC-1-6&tRNA__Homo_sapiens_tRNA-Val-CAC-1-7&tRNA__Homo_sapiens_tRNA-Val-CAC-5-1&tRNA__Homo_sapiens_tRNA-Val-CAC-4-1&tRNA__Homo_sapiens_tRNA-Val-CAC-2-1&tRNA__Homo_sapiens_tRNA-Val-CAC-6-1	-1.83935358	-2.444759389	-1.233947772	1.894682465	-6.014015189	1.92E-08	2.17E-05	9.05805738	-1.645298529	-1.045856778	-1.644828915	-0.44688464	1.894682465	-3.456300359	0.000752639	0.013187081	-0.608918825	-0.935517041
tRNA__Homo_sapiens_tRNA-Val-CAC-2-1	-1.065875119	-1.668527171	-0.463223068	4.464636004	-3.500947251	0.000646812	0.005821501	-0.698785845	-0.771122645	-0.432574349	-1.082762564	0.217613865	4.464636004	-1.316944741	0.190307626	0.298677247	-5.27489915	-0.312952118
vault__VTRNA1-1	0.823974572	0.289335327	1.358613817	7.835694422	3.050695468	0.00279762	0.013121939	-1.999978803	0.69825847	0.234282843	-0.34467494	0.813240627	7.835694422	0.801012828	0.424670183	0.537376603	-5.754655376	0.198537656
vault__VTRNA1-1&vault__VTRNA1-3	0.896176287	0.319812847	1.472539727	4.251992461	3.07781779	0.002571835	0.012419547	-1.945556126	0.684269165	0.322372148	-0.301287372	0.946031668	4.251992461	1.023188946	0.308228456	0.427359699	-5.589420178	0.24614501
vault__VTRNA1-3	1.121332223	0.405934606	1.83672984	2.930734113	3.102649345	0.00238003	0.011847725	-1.809347553	0.758025296	0.350528558	-0.426005584	1.1270627	2.930734113	0.893529166	0.373320363	0.49166901	-5.619479626	0.236958778
