# Supplementary material for: Multi-omics analysis reveals COVID-19 vaccine induced attenuation of inflammatory responses during breakthrough disease
Source: Nat Commun. 2024 Apr 22;15:3402. doi: 10.1038/s41467-024-47463-6 (PMC11035709; doi:10.1038/s41467-024-47463-6)
Supplement: Supplementary file 13 — Source Data [file 41467_2024_47463_MOESM13_ESM.zip › source_data/Supp_24c_RNA_seq_stage1_DGE_NAAT+ve_both_vaccines_CT+7_D0.txt]

ensembl_gene_id	gene_biotype	external_gene_name	chromosome_name	logFC	AveExpr	t	P.Value	adj.P.Val	B
ENSG00000211896	IG_C_gene	IGHG1	14	2.704201345	4.628368122	4.114036495	0.000147188	0.999713856	-2.090719781
ENSG00000214548	lncRNA	MEG3	14	-2.071395326	0.1240817	-3.930527168	0.000264412	0.999713856	-3.863953729
ENSG00000211659	IG_V_gene	IGLV3-25	22	2.011785037	1.404598996	3.892602452	0.000298023	0.999713856	-3.604839036
ENSG00000211897	IG_C_gene	IGHG3	14	2.466337509	2.098379693	3.76449149	0.000444805	0.999713856	-3.588527828
ENSG00000136542	protein_coding	GALNT5	2	-1.138411781	1.253992957	-3.725206533	0.00050232	0.999713856	-3.675107592
ENSG00000211673	IG_V_gene	IGLV3-1	22	1.54767368	1.420926337	3.671082454	0.000593371	0.999713856	-3.633163439
ENSG00000164167	protein_coding	LSM6	4	-0.32331316	3.871180397	-3.618531417	0.000696786	0.999713856	-2.664159318
ENSG00000112357	protein_coding	PEX7	6	-0.441553635	2.116520181	-3.540311637	0.000883229	0.999713856	-3.392418197
ENSG00000259959	lncRNA	AC107068.1	4	-1.012256932	2.888881914	-3.526394519	0.000921048	0.999713856	-3.026487013
ENSG00000105248	protein_coding	YJU2	19	-0.257238683	3.987180366	-3.246635269	0.002102391	0.999713856	-3.006470658
ENSG00000165949	protein_coding	IFI27	14	3.500556566	4.168636597	3.231804524	0.002194288	0.999713856	-3.467478891
ENSG00000143727	protein_coding	ACP1	2	-0.56556353	5.64051473	-3.181109006	0.002537883	0.999713856	-2.812649377
ENSG00000145244	protein_coding	CORIN	4	-1.535963379	1.060775193	-3.150969578	0.002765564	0.999713856	-3.961410828
ENSG00000176401	protein_coding	EID2B	19	-0.364080823	1.839963683	-3.138767254	0.002863101	0.999713856	-3.781551129
ENSG00000211937	IG_V_gene	IGHV2-5	14	1.90747715	0.46891895	3.10228576	0.00317436	0.999713856	-4.191798372
ENSG00000177606	protein_coding	JUN	1	0.627808024	3.673789031	3.049327044	0.003683153	0.999713856	-3.307854104
ENSG00000170448	protein_coding	NFXL1	4	-0.965486521	4.985229957	-3.049322658	0.003683198	0.999713856	-3.007827567
ENSG00000280184	TEC	AL023806.3	6	-0.437697299	1.41604466	-3.048969103	0.003686838	0.999713856	-3.973206102
ENSG00000244437	IG_V_gene	IGKV3-15	2	1.388144974	2.251194768	3.025687497	0.003934107	0.999713856	-3.783054366
ENSG00000260910	lncRNA	LINC00565	13	-0.819065353	1.639737385	-3.017970924	0.00401943	0.999713856	-3.852944589
ENSG00000178694	protein_coding	NSUN3	3	-0.545376506	6.035251361	-2.986101949	0.004390476	0.999713856	-3.030407039
ENSG00000125912	protein_coding	NCLN	19	0.250102058	6.032563406	2.983555471	0.004421464	0.999713856	-3.029148769
ENSG00000270550	IG_V_gene	IGHV3-30	14	1.533859449	2.302367751	2.938700705	0.005001914	0.999713856	-3.781867835
ENSG00000286127	lncRNA	AP000553.8	22	0.519468165	1.315528332	2.910658079	0.005400085	0.999713856	-4.070549594
ENSG00000135070	protein_coding	ISCA1	9	-1.032511848	6.39878009	-2.907663344	0.005444306	0.999713856	-3.19079769
ENSG00000245552	lncRNA	AP000787.1	11	-0.722398903	3.373121112	-2.899749772	0.005562787	0.999713856	-3.450280898
ENSG00000110958	protein_coding	PTGES3	12	-0.364896812	6.976391483	-2.897120556	0.005602679	0.999713856	-3.231710177
ENSG00000286342	lncRNA	AC073210.3	7	-1.028749691	1.118805493	-2.896561628	0.005611194	0.999713856	-4.056277275
ENSG00000122644	protein_coding	ARL4A	7	-1.051125929	5.142143844	-2.891139322	0.005694423	0.999713856	-3.172552806
ENSG00000262803	processed_pseudogene	AL354943.1	6	-0.35231644	1.719330251	-2.881594617	0.005843721	0.999713856	-3.946249546
ENSG00000163864	protein_coding	NMNAT3	3	-0.553671588	2.321647567	-2.880632631	0.005858969	0.999713856	-3.758233468
ENSG00000211653	IG_V_gene	IGLV1-40	22	1.20915552	2.1468412	2.878309848	0.005895937	0.999713856	-3.818534367
ENSG00000165516	protein_coding	KLHDC2	14	-0.254464068	5.262316143	-2.8496927	0.00636952	0.999713856	-3.180160982
ENSG00000154114	protein_coding	TBCEL	11	-0.628836143	4.927026078	-2.819950404	0.006898919	0.999713856	-3.246337354
ENSG00000100024	protein_coding	UPB1	22	0.844026729	2.583302029	2.811593912	0.00705483	0.999713856	-3.830988134
ENSG00000113558	protein_coding	SKP1	5	-0.3165921	6.375538918	-2.80904817	0.007102971	0.999713856	-3.262288263
ENSG00000287100	lncRNA	AL078600.1	6	-0.607882333	1.561517808	-2.805606956	0.007168529	0.999713856	-4.045155571
ENSG00000230457	processed_pseudogene	PA2G4P4	3	-0.458171133	1.985701755	-2.804485008	0.007190023	0.999713856	-3.884668674
ENSG00000111728	protein_coding	ST8SIA1	12	-0.524026179	3.349799958	-2.78996144	0.007473704	0.999713856	-3.532991171
ENSG00000132465	protein_coding	JCHAIN	4	1.217660584	5.612251876	2.787969406	0.00751341	0.999713856	-3.266095108
ENSG00000211956	IG_V_gene	IGHV4-34	14	1.752435096	1.1608247	2.783439715	0.007604424	0.999713856	-4.14794269
ENSG00000156886	protein_coding	ITGAD	16	0.894100084	1.159158934	2.773778957	0.007801948	0.999713856	-4.227130262
ENSG00000211592	IG_C_gene	IGKC	2	1.078412483	7.007751157	2.772685897	0.007824592	0.999713856	-3.365218216
ENSG00000230002	lncRNA	ALMS1-IT1	2	-0.465685716	1.481762914	-2.763623421	0.008014686	0.999713856	-4.028784786
ENSG00000136541	protein_coding	ERMN	2	0.39462689	3.191897897	2.751392209	0.008278006	0.999713856	-3.664781033
ENSG00000165434	protein_coding	PGM2L1	11	-0.554339976	4.536108175	-2.737224387	0.008592977	0.999713856	-3.37090219
ENSG00000241351	IG_V_gene	IGKV3-11	2	1.15117139	2.038917317	2.68355017	0.009888971	0.999713856	-4.014975185
ENSG00000013561	protein_coding	RNF14	5	-0.575544352	5.887455145	-2.678629843	0.01001634	0.999713856	-3.363451993
ENSG00000101782	protein_coding	RIOK3	18	-0.991626642	8.448475485	-2.673279821	0.010156541	0.999713856	-3.661150155
ENSG00000124508	protein_coding	BTN2A2	6	0.293484546	4.894646977	2.656354011	0.010612032	0.999713856	-3.436146437
ENSG00000211663	IG_V_gene	IGLV3-19	22	1.862411845	0.970931882	2.653326442	0.010695454	0.999713856	-4.23874625
ENSG00000196668	lncRNA	LINC00173	12	0.59285958	3.803379204	2.635987494	0.011184899	0.999713856	-3.675605319
ENSG00000160932	protein_coding	LY6E	8	1.10726898	6.466578787	2.634433733	0.011229745	0.999713856	-3.420549133
ENSG00000206828	snRNA	U1	1	-0.696743912	1.142119054	-2.628890097	0.011391093	0.999713856	-4.159954814
ENSG00000023734	protein_coding	STRAP	12	-0.251980833	5.413563816	-2.60821152	0.012011826	0.999713856	-3.430329509
ENSG00000129422	protein_coding	MTUS1	8	-1.24665063	2.04904209	-2.60487616	0.012114793	0.999713856	-3.884584056
ENSG00000125375	protein_coding	DMAC2L	14	-0.272158908	4.871976888	-2.594598068	0.012437183	0.999713856	-3.469800202
ENSG00000239264	protein_coding	TXNDC5	6	0.891576273	1.343019743	2.580440082	0.012894097	0.999713856	-4.196136319
ENSG00000116985	protein_coding	BMP8B	1	0.599543776	1.383306023	2.573461489	0.013124899	0.999713856	-4.21068666
ENSG00000224177	lncRNA	LINC00570	2	-1.004728432	2.21948104	-2.564469827	0.013427828	0.999713856	-3.934933271
ENSG00000258102	protein_coding	MAP1LC3B2	12	0.648414052	1.758415613	2.555903761	0.013722326	0.999713856	-4.148735413
ENSG00000168268	protein_coding	NT5DC2	3	0.843412198	1.658264023	2.555875198	0.013723318	0.999713856	-4.13986103
ENSG00000125037	protein_coding	EMC3	3	-0.563142361	6.216465712	-2.548764168	0.013972262	0.999713856	-3.513374319
ENSG00000179988	protein_coding	PSTK	10	-0.398357313	1.504528119	-2.547757276	0.014007841	0.999713856	-4.149314079
ENSG00000119636	protein_coding	BBOF1	14	-0.87578657	3.525004235	-2.545994134	0.014070342	0.999713856	-3.686122564
ENSG00000128011	protein_coding	LRFN1	19	0.500857953	4.396290678	2.545528379	0.014086895	0.999713856	-3.635103739
ENSG00000154134	protein_coding	ROBO3	11	-0.584690706	2.201820814	-2.502368377	0.015699837	0.999713856	-3.977057639
ENSG00000090674	protein_coding	MCOLN1	19	-0.611272032	5.453190474	-2.501647559	0.015728142	0.999713856	-3.543671599
ENSG00000177721	protein_coding	ANXA2R	5	-0.315323732	3.863949099	-2.495802581	0.015959379	0.999713856	-3.694880227
ENSG00000167840	protein_coding	ZNF232	17	-0.25660881	2.237420261	-2.490145262	0.01618612	0.999713856	-3.990075874
ENSG00000259820	lncRNA	AC083843.3	8	-0.250310681	3.144129383	-2.46934784	0.017044957	0.999713856	-3.843295368
ENSG00000213889	protein_coding	PPM1N	19	-0.45430448	1.415003783	-2.464497659	0.017251082	0.999713856	-4.179705505
ENSG00000100564	protein_coding	PIGH	14	-0.215360407	3.317039384	-2.464109347	0.017267682	0.999713856	-3.826865969
ENSG00000186230	protein_coding	ZNF749	19	-0.401594659	2.885685516	-2.460382347	0.01742774	0.999713856	-3.895104738
ENSG00000211677	IG_C_gene	IGLC2	22	1.101239398	4.579157728	2.45944477	0.017468215	0.999713856	-3.673151404
ENSG00000104765	protein_coding	BNIP3L	8	-0.893949699	10.54890244	-2.453684934	0.017718737	0.999713856	-4.039371498
ENSG00000180155	protein_coding	LYNX1	8	-0.79323835	1.463380675	-2.450050306	0.017878489	0.999713856	-4.218104106
ENSG00000197724	protein_coding	PHF2	9	0.206942787	6.473340461	2.45002111	0.017879777	0.999713856	-3.613217336
ENSG00000272800	lncRNA	AC021851.1	2	-0.37037549	1.792627901	-2.448872384	0.01793054	0.999713856	-4.115532458
ENSG00000233392	lncRNA	AC104809.2	2	-1.297214022	2.659222064	-2.445910399	0.018062032	0.999713856	-3.936574947
ENSG00000204524	protein_coding	ZNF805	19	-0.180875345	5.130162082	-2.444084574	0.018143519	0.999713856	-3.607783388
ENSG00000211598	IG_V_gene	IGKV4-1	2	0.957308985	2.984576905	2.42930209	0.018815578	0.999713856	-3.938180308
ENSG00000211668	IG_V_gene	IGLV2-11	22	1.00936966	1.483697585	2.414083341	0.019530833	0.999713856	-4.191146606
ENSG00000146409	protein_coding	SLC18B1	6	-0.333322405	4.226112811	-2.412094289	0.019626101	0.999713856	-3.719411962
ENSG00000012171	protein_coding	SEMA3B	3	1.018371028	0.96197443	2.402771708	0.020078218	0.999713856	-4.366571761
ENSG00000243317	protein_coding	STMP1	7	-0.601966267	6.385640074	-2.40155738	0.020137793	0.999713856	-3.664197401
ENSG00000198933	protein_coding	TBKBP1	17	0.515331263	5.361703033	2.399096412	0.020259017	0.999713856	-3.669088432
ENSG00000170476	protein_coding	MZB1	5	0.905352754	3.137103397	2.397554835	0.020335287	0.999713856	-3.912134961
ENSG00000008311	protein_coding	AASS	7	-0.739414493	1.813123929	-2.393116051	0.020556341	0.999713856	-4.156771335
ENSG00000136929	protein_coding	HEMGN	9	-0.942550486	7.262663104	-2.369786402	0.021754048	0.999713856	-3.781073439
ENSG00000258017	lncRNA	AC011603.2	12	0.354414086	2.052831515	2.369028747	0.021793974	0.999713856	-4.159320607
ENSG00000141252	protein_coding	VPS53	17	-0.216695706	5.232787174	-2.367727121	0.021862718	0.999713856	-3.676934813
ENSG00000211955	IG_V_gene	IGHV3-33	14	1.267663111	2.02890092	2.363251395	0.022100584	0.999713856	-4.130943831
ENSG00000157617	protein_coding	C2CD2	21	-0.232656999	3.91130777	-2.362874564	0.022120717	0.999713856	-3.803945708
ENSG00000281357	lncRNA	ARRDC3-AS1	5	0.294343169	2.496581493	2.355591817	0.022513046	0.999713856	-4.07354145
ENSG00000182180	protein_coding	MRPS16	10	-0.220435001	5.26144755	-2.354750874	0.022558748	0.999713856	-3.688157176
ENSG00000100380	protein_coding	ST13	22	-0.524111728	7.23233939	-2.349152376	0.022865125	0.999713856	-3.782567996
ENSG00000196118	protein_coding	CCDC189	16	0.493878651	1.946647008	2.341248522	0.023304005	0.999713856	-4.235589714
ENSG00000188566	protein_coding	NDOR1	9	0.226597739	4.937718866	2.340685661	0.023335545	0.999713856	-3.732492492
ENSG00000172671	protein_coding	ZFAND4	10	-0.25759708	5.161048722	-2.329665558	0.023960793	0.999713856	-3.716390504
ENSG00000188897	protein_coding	AC099489.1	16	0.760890594	7.569549296	2.32732381	0.02409557	0.999713856	-3.803580675
ENSG00000214439	transcribed_unprocessed_pseudogene	FAM185BP	7	-0.318354959	3.475800589	-2.325969737	0.024173811	0.999713856	-3.888992306
ENSG00000151923	protein_coding	TIAL1	10	-0.13799357	6.622438163	-2.325489293	0.024201627	0.999713856	-3.748430181
ENSG00000100568	protein_coding	VTI1B	14	-0.351842299	5.76672978	-2.322499347	0.024375375	0.999713856	-3.714093676
ENSG00000151065	protein_coding	DCP1B	12	-0.314811228	2.138146261	-2.320215627	0.024508833	0.999713856	-4.133970102
ENSG00000003249	protein_coding	DBNDD1	16	-0.848217978	0.898538908	-2.316203584	0.024744873	0.999713856	-4.309482621
ENSG00000215039	lncRNA	CD27-AS1	12	0.333147873	3.064552875	2.313103511	0.024928647	0.999713856	-4.002611851
ENSG00000124107	protein_coding	SLPI	20	1.021725758	2.037652345	2.304798126	0.025427011	0.999713856	-4.117043166
ENSG00000180667	protein_coding	YOD1	1	-0.933922396	8.467949437	-2.29768393	0.025860941	0.999713856	-3.945757402
ENSG00000143479	protein_coding	DYRK3	1	-0.914777366	2.525960454	-2.293243731	0.026135104	0.999713856	-4.066801152
ENSG00000211945	IG_V_gene	IGHV1-18	14	1.185391061	1.05280402	2.291727609	0.026229309	0.999713856	-4.321484256
ENSG00000234492	lncRNA	RPL34-AS1	4	-0.472725977	1.70603892	-2.28997023	0.026338883	0.999713856	-4.203416393
ENSG00000213090	processed_pseudogene	AC007256.1	2	-0.3154414	2.670162275	-2.279604728	0.026993512	0.999713856	-4.052112219
ENSG00000129757	protein_coding	CDKN1C	11	-1.046606962	3.281461507	-2.278579399	0.027059046	0.999713856	-3.964137189
ENSG00000043093	protein_coding	DCUN1D1	3	-0.51357545	7.150619008	-2.273918601	0.02735873	0.999713856	-3.837996515
ENSG00000107331	protein_coding	ABCA2	9	0.256601555	6.931187693	2.272891034	0.027425198	0.999713856	-3.804560839
ENSG00000160961	protein_coding	ZNF333	19	0.302633632	5.71532431	2.272130789	0.027474466	0.999713856	-3.762416942
ENSG00000131016	protein_coding	AKAP12	6	-0.853524021	1.981839835	-2.26615569	0.027864432	0.999713856	-4.161017547
ENSG00000214113	protein_coding	LYRM4	6	-0.267881769	3.07307511	-2.262891184	0.028079562	0.999713856	-3.996610346
ENSG00000244486	protein_coding	SCARF2	22	0.420360074	1.280865928	2.262404089	0.028111787	0.999713856	-4.301114241
ENSG00000260473	lncRNA	AC068987.2	12	-0.438557388	1.394569055	-2.261247492	0.028188438	0.999713856	-4.245059741
ENSG00000280407	TEC	AC132872.4	17	0.779665342	2.428434844	2.250645981	0.028899718	0.999713856	-4.208855176
ENSG00000099968	protein_coding	BCL2L13	22	-0.280335924	5.941264813	-2.249698522	0.028964054	0.999713856	-3.782623903
ENSG00000057252	protein_coding	SOAT1	1	-0.188496898	6.394774733	-2.246751656	0.029164969	0.999713856	-3.803397014
ENSG00000165416	protein_coding	SUGT1	13	-0.192464204	5.740962012	-2.239591595	0.029658296	0.999713856	-3.789685157
ENSG00000114784	protein_coding	EIF1B	3	-0.554264096	5.783522792	-2.239397965	0.029671739	0.999713856	-3.793433823
ENSG00000275557	lncRNA	AC242842.1	1	-0.508292411	4.189101985	-2.237066123	0.029834056	0.999713856	-3.864839311
ENSG00000167657	protein_coding	DAPK3	19	0.163170664	4.9380669	2.236332092	0.029885314	0.999713856	-3.820815206
ENSG00000145354	protein_coding	CISD2	4	-0.630880903	5.42985698	-2.226728866	0.030563135	0.999713856	-3.80829
ENSG00000182362	protein_coding	YBEY	21	-0.308706033	2.726888366	-2.212934159	0.031560607	0.999713856	-4.069631725
ENSG00000170632	protein_coding	ARMC10	7	-0.181167781	3.764982683	-2.20908349	0.031844131	0.999713856	-3.957942252
ENSG00000168612	protein_coding	ZSWIM1	20	-0.284062644	3.363370772	-2.207565539	0.031956514	0.999713856	-3.995359106
ENSG00000074842	protein_coding	MYDGF	19	0.297531654	4.199472628	2.204803972	0.032161869	0.999713856	-3.91836992
ENSG00000243466	IG_V_gene	IGKV1-5	2	1.185497872	2.616470726	2.20435314	0.032195504	0.999713856	-4.115556168
ENSG00000124120	protein_coding	TTPAL	20	-0.181404121	5.172659545	-2.201647597	0.032398009	0.999713856	-3.833728568
ENSG00000153814	protein_coding	JAZF1	7	-0.482255853	6.733458238	-2.197946023	0.032676887	0.999713856	-3.87244418
ENSG00000175198	protein_coding	PCCA	13	-0.23736663	3.983501698	-2.187761911	0.033455121	0.999713856	-3.927506589
ENSG00000176410	protein_coding	DNAJC30	7	-0.273114339	3.265386276	-2.187346835	0.033487183	0.999713856	-4.018771931
ENSG00000143162	protein_coding	CREG1	1	-0.582737192	6.300971448	-2.184772428	0.033686648	0.999713856	-3.861875603
ENSG00000132024	protein_coding	CC2D1A	19	0.216325626	4.539878961	2.184114677	0.033737778	0.999713856	-3.899507666
ENSG00000115902	protein_coding	SLC1A4	2	0.51095954	3.259723214	2.178058288	0.034211793	0.999713856	-4.073541795
ENSG00000205534	unprocessed_pseudogene	SMG1P2	16	-0.20529993	4.647412815	-2.174409541	0.034500192	0.999713856	-3.879493981
ENSG00000248980	lncRNA	AC019163.1	4	-0.341236253	1.668345907	-2.173665617	0.034559254	0.999713856	-4.266846926
ENSG00000148356	protein_coding	LRSAM1	9	0.175259219	5.313402013	2.172132013	0.034681292	0.999713856	-3.859455229
ENSG00000033100	protein_coding	CHPF2	7	0.163159632	6.431421098	2.166938403	0.0350974	0.999713856	-3.872841463
ENSG00000049089	protein_coding	COL9A2	1	0.530146032	3.455016927	2.165918807	0.035179603	0.999713856	-4.059850248
ENSG00000163082	protein_coding	SGPP2	2	-0.452390945	1.606079209	-2.164761284	0.035273131	0.999713856	-4.25127607
ENSG00000149212	protein_coding	SESN3	11	-0.570542393	8.507886973	-2.164685626	0.035279252	0.999713856	-4.036720142
ENSG00000166295	protein_coding	ANAPC16	10	-0.169432511	6.323096106	-2.164651576	0.035282007	0.999713856	-3.878224253
ENSG00000196290	protein_coding	NIF3L1	2	-0.235156073	3.40780462	-2.164376888	0.035304239	0.999713856	-4.027157338
ENSG00000211947	IG_V_gene	IGHV3-21	14	1.15706572	0.630965738	2.162612891	0.035447302	0.999713856	-4.399577535
ENSG00000144036	protein_coding	EXOC6B	2	-0.20135393	4.458531157	-2.161041984	0.035575134	0.999713856	-3.910682535
ENSG00000214688	protein_coding	C10orf105	10	0.523041125	4.207474612	2.159017446	0.035740478	0.999713856	-3.987139523
ENSG00000162415	protein_coding	ZSWIM5	1	-0.569187846	1.812776149	-2.157559665	0.035859953	0.999713856	-4.230619863
ENSG00000170540	protein_coding	ARL6IP1	16	-0.407726917	6.057334436	-2.156294958	0.035963888	0.999713856	-3.870500227
ENSG00000153574	protein_coding	RPIA	2	-0.68599748	6.279710067	-2.156169334	0.035974226	0.999713856	-3.891052458
ENSG00000166598	protein_coding	HSP90B1	12	0.344289318	6.454704894	2.1505221	0.036441677	0.999713856	-3.88762852
ENSG00000133106	protein_coding	EPSTI1	13	0.997258335	6.344660007	2.150477535	0.036445387	0.999713856	-3.881860631
ENSG00000165028	protein_coding	NIPSNAP3B	9	-0.484293373	1.355672417	-2.149793832	0.036502347	0.999713856	-4.272093652
ENSG00000197136	protein_coding	PCNX3	11	0.183940915	6.814212729	2.149185833	0.036553065	0.999713856	-3.907128255
ENSG00000145741	protein_coding	BTF3	5	-0.406978317	6.983367748	-2.14060598	0.037275402	0.999713856	-3.933604833
ENSG00000181350	protein_coding	LRRC75A	17	-0.470988103	3.487448642	-2.13939569	0.037378298	0.999713856	-4.015661367
ENSG00000140511	protein_coding	HAPLN3	15	-0.434345057	4.864569501	-2.131665167	0.038041423	0.999713856	-3.909621681
ENSG00000164733	protein_coding	CTSB	8	-0.486619459	8.319138976	-2.131622123	0.038045144	0.999713856	-4.036968022
ENSG00000260793	lncRNA	AC003102.1	17	-0.281884856	2.604499029	-2.126638633	0.03847811	0.999713856	-4.134740642
ENSG00000167604	protein_coding	NFKBID	19	0.167822733	5.018785419	2.126561472	0.038484848	0.999713856	-3.913014449
ENSG00000257354	lncRNA	AC048341.1	12	-0.226715766	3.410629022	-2.117899561	0.039247789	0.999713856	-4.063442522
ENSG00000204256	protein_coding	BRD2	6	0.176612322	6.9053922	2.117010188	0.039326869	0.999713856	-3.937486384
ENSG00000255031	lncRNA	AP002807.1	11	0.37904075	4.119947884	2.116224874	0.039396813	0.999713856	-3.998825352
ENSG00000213398	protein_coding	LCAT	16	0.29437126	2.229763739	2.114886197	0.039516292	0.999713856	-4.228452551
ENSG00000179869	protein_coding	ABCA13	7	1.122639759	3.481338527	2.114882659	0.039516608	0.999713856	-4.161302909
ENSG00000131848	protein_coding	ZSCAN5A	19	-0.278181428	3.003262879	-2.113897341	0.039604753	0.999713856	-4.096188804
ENSG00000106771	protein_coding	TMEM245	9	-0.20553371	6.339572974	-2.110574494	0.039903277	0.999713856	-3.921215912
ENSG00000140470	protein_coding	ADAMTS17	15	-0.467612135	2.863177393	-2.107833731	0.040150985	0.999713856	-4.096640299
ENSG00000169439	protein_coding	SDC2	8	0.991380629	0.627236755	2.10674071	0.040250146	0.999713856	-4.364844134
ENSG00000182768	protein_coding	NGRN	15	-0.26915017	4.061320019	-2.10595877	0.040321216	0.999713856	-3.998694878
ENSG00000138030	protein_coding	KHK	2	-0.416374045	1.517667343	-2.104914838	0.040416269	0.999713856	-4.290797449
ENSG00000227836	processed_pseudogene	AC008850.1	5	-0.274048667	2.01637546	-2.1034623	0.040548854	0.999713856	-4.248235557
ENSG00000149930	protein_coding	TAOK2	16	0.149991577	6.264759005	2.102874355	0.040602628	0.999713856	-3.922883458
ENSG00000121542	protein_coding	SEC22A	3	-0.232683623	3.385136155	-2.101010297	0.040773529	0.999713856	-4.075078071
ENSG00000034713	protein_coding	GABARAPL2	16	-0.535236123	6.880878162	-2.100944956	0.040779531	0.999713856	-3.96445607
ENSG00000229422	lncRNA	AL512625.2	9	-0.513752688	1.788399047	-2.10008562	0.040858538	0.999713856	-4.247745531
ENSG00000153391	protein_coding	INO80C	18	-0.207211491	2.839647658	-2.09785957	0.041063823	0.999713856	-4.140644278
ENSG00000113108	protein_coding	APBB3	5	0.342406514	4.114022192	2.097035489	0.041140047	0.999713856	-4.010342473
ENSG00000139131	protein_coding	YARS2	12	-0.218020022	3.765587574	-2.096543567	0.041185607	0.999713856	-4.027058286
ENSG00000200170	misc_RNA	Y_RNA	10	-0.27854213	1.462678751	-2.093659376	0.041453616	0.999713856	-4.306902608
ENSG00000111843	protein_coding	TMEM14C	6	-0.318418221	2.913595566	-2.091489096	0.041656288	0.999713856	-4.134859618
ENSG00000108406	protein_coding	DHX40	17	-0.242399517	5.115130286	-2.091414531	0.041663266	0.999713856	-3.934273099
ENSG00000187801	protein_coding	ZFP69B	1	0.271587701	1.665670043	2.091003175	0.041701784	0.999713856	-4.299618599
ENSG00000219712	processed_pseudogene	AL357054.1	6	-0.232243546	1.945231597	-2.08870506	0.041917541	0.999713856	-4.253215377
ENSG00000231307	processed_pseudogene	RPS3P2	20	0.262094343	1.501484223	2.088678939	0.041919999	0.999713856	-4.333961093
ENSG00000250361	protein_coding	GYPB	4	-0.791511992	4.478949128	-2.087254281	0.042054247	0.999713856	-3.974571684
ENSG00000166046	protein_coding	TCP11L2	12	-0.578559068	8.212197187	-2.08542285	0.042227377	0.999713856	-4.062704282
ENSG00000135482	protein_coding	ZC3H10	12	-0.138232315	4.434423252	-2.081432755	0.042606724	0.999713856	-3.981936995
ENSG00000198176	protein_coding	TFDP1	13	-0.544937384	6.672234732	-2.078850617	0.042853794	0.999713856	-3.972089863
ENSG00000161036	protein_coding	LRWD1	7	0.335043517	4.783622924	2.077685352	0.042965699	0.999713856	-3.972693693
ENSG00000142583	protein_coding	SLC2A5	1	0.689769765	1.266821256	2.075924313	0.043135302	0.999713856	-4.36536931
ENSG00000261338	lncRNA	AC021016.2	2	0.212000661	3.857492072	2.075084369	0.043216401	0.999713856	-4.047618909
ENSG00000243238	IG_V_gene	IGKV2-30	2	1.085824368	0.184639383	2.073681903	0.043352109	0.999713856	-4.44004959
ENSG00000152484	protein_coding	USP12	13	-0.60774477	7.08081986	-2.07222141	0.043493826	0.999713856	-4.011691555
ENSG00000137210	protein_coding	TMEM14B	6	-0.18467866	3.926628574	-2.069980934	0.043712012	0.999713856	-4.028319948
ENSG00000234737	processed_pseudogene	KRT18P15	3	-0.58968666	1.074498673	-2.069772296	0.043732378	0.999713856	-4.323528879
ENSG00000138175	protein_coding	ARL3	10	0.295350462	2.651243058	2.066484302	0.04405443	0.999713856	-4.207151209
ENSG00000142186	protein_coding	SCYL1	11	0.184788753	6.08472612	2.065562648	0.044145074	0.999713856	-3.952894044
ENSG00000250764	lncRNA	AC025178.1	5	-0.237009865	2.29607683	-2.063114433	0.04438664	0.999713856	-4.225374007
ENSG00000054392	protein_coding	HHAT	1	-0.333957275	1.565131792	-2.058251144	0.044869916	0.999713856	-4.296162659
ENSG00000135114	protein_coding	OASL	12	0.901208862	5.811400717	2.057993251	0.04489567	0.999713856	-3.969552378
ENSG00000250312	protein_coding	ZNF718	4	-0.316191625	4.397825549	-2.05408368	0.045287677	0.999713856	-3.999261212
ENSG00000167768	protein_coding	KRT1	12	-1.39479558	5.318133803	-2.050424321	0.045657286	0.999713856	-3.984492319
ENSG00000131401	transcribed_unprocessed_pseudogene	NAPSB	19	-0.514144674	4.75803762	-2.049568617	0.045744093	0.999713856	-3.987714399
ENSG00000273245	lncRNA	AC092653.1	2	-0.267927645	1.915447717	-2.049143219	0.0457873	0.999713856	-4.276138899
ENSG00000256973	lncRNA	AC053513.2	12	-0.355570906	1.230683916	-2.044733021	0.046237334	0.999713856	-4.343364519
ENSG00000214706	protein_coding	IFRD2	3	-0.341943753	4.356679625	-2.043276111	0.046386844	0.999713856	-4.010533937
ENSG00000157637	protein_coding	SLC38A10	17	0.207512321	7.409611557	2.042959083	0.046419433	0.999713856	-4.028917937
ENSG00000198718	protein_coding	TOGARAM1	14	-0.181346636	4.633029274	-2.04223724	0.04649371	0.999713856	-3.99575785
ENSG00000107104	protein_coding	KANK1	9	-0.527469801	3.650673092	-2.042139712	0.046503753	0.999713856	-4.064359692
ENSG00000012223	protein_coding	LTF	3	1.453880025	4.805121219	2.040942441	0.046627201	0.999713856	-4.065329451
ENSG00000152784	protein_coding	PRDM8	4	0.26050458	4.280028372	2.036236616	0.047115168	0.999713856	-4.037313127
ENSG00000228794	lncRNA	LINC01128	1	-0.295019969	4.697273271	-2.034262634	0.047321172	0.999713856	-3.995383146
ENSG00000102886	protein_coding	GDPD3	16	0.456141094	3.370522041	2.030031965	0.047765315	0.999713856	-4.151366415
ENSG00000260495	lncRNA	AC009148.1	16	-0.288546989	1.694459533	-2.028890256	0.047885791	0.999713856	-4.2956626
ENSG00000112699	protein_coding	GMDS	6	-0.198264021	4.123268681	-2.028163703	0.047962595	0.999713856	-4.049378936
ENSG00000053501	protein_coding	USE1	19	-0.237392832	3.202512385	-2.026835969	0.048103227	0.999713856	-4.134752641
ENSG00000206560	protein_coding	ANKRD28	3	0.279693002	5.848545733	2.026353924	0.048154372	0.999713856	-3.983070985
ENSG00000166986	protein_coding	MARS	12	0.182253254	6.713225892	2.025646057	0.048229563	0.999713856	-4.00621797
ENSG00000107960	protein_coding	STN1	10	-0.23196512	5.38882654	-2.024524142	0.048348943	0.999713856	-3.985050512
ENSG00000286177	lncRNA	AC011462.5	19	0.341348419	1.999532347	2.022258527	0.048590802	0.999713856	-4.301989327
ENSG00000133275	protein_coding	CSNK1G2	19	0.166300295	7.459892484	2.021683606	0.048652342	0.999713856	-4.05045346
ENSG00000107077	protein_coding	KDM4C	9	-0.14314148	6.995004085	-2.019423552	0.048894914	0.999713856	-4.02964134
ENSG00000276853	lncRNA	AC026124.2	12	-0.26322159	1.685944395	-2.018337821	0.049011818	0.999713856	-4.317950011
ENSG00000211895	IG_C_gene	IGHA1	14	1.022445373	5.107756362	2.016268289	0.049235319	0.999713856	-4.005376719
ENSG00000224373	IG_V_gene	IGHV4-59	14	1.00248232	1.365429613	2.015217838	0.049349101	0.999713856	-4.351992286
ENSG00000112576	protein_coding	CCND3	6	0.214853146	8.266613654	2.014679239	0.049407528	0.999713856	-4.10609422
ENSG00000107175	protein_coding	CREB3	9	0.217671928	3.475932241	2.0096628	0.049954593	0.999713856	-4.13604013
ENSG00000104164	protein_coding	BLOC1S6	15	-0.21891612	5.859462744	-2.009349905	0.049988888	0.999713856	-3.998216628
ENSG00000273066	lncRNA	AL355987.4	9	-0.274862848	1.5663699	-2.006990759	0.050248121	0.999713856	-4.333119352
ENSG00000267575	lncRNA	AC006504.5	19	-0.180511873	4.400522168	-2.005072316	0.050459783	0.999713856	-4.039309783
ENSG00000162300	protein_coding	ZFPL1	11	0.158909841	4.159707178	2.00469941	0.050501015	0.999713856	-4.079722794
ENSG00000147872	protein_coding	PLIN2	9	-0.277263782	4.621267472	-1.999286313	0.051102822	0.999713856	-4.045668715
ENSG00000186063	protein_coding	AIDA	1	-0.394775976	6.188624511	-1.99921558	0.051110726	0.999713856	-4.015898359
ENSG00000107954	protein_coding	NEURL1	10	-0.608796561	3.460089932	-1.99911398	0.051122082	0.999713856	-4.116023695
ENSG00000213600	lncRNA	U73169.1	3	0.261481972	3.750494812	1.997442379	0.051309231	0.999713856	-4.118084258
ENSG00000135597	protein_coding	REPS1	6	-0.181736094	5.852091185	-1.992143244	0.051906423	0.999713856	-4.012886241
ENSG00000112902	protein_coding	SEMA5A	5	-0.756249867	0.902100201	-1.990558871	0.052086136	0.999713856	-4.391942851
ENSG00000131791	protein_coding	PRKAB2	1	-0.175904458	4.508473265	-1.990278511	0.052117992	0.999713856	-4.048516353
ENSG00000133216	protein_coding	EPHB2	1	0.642025143	2.336816658	1.988679891	0.05229996	0.999713856	-4.290082248
ENSG00000204673	protein_coding	AKT1S1	19	-0.32503792	5.255300148	-1.985799936	0.052629161	0.999713856	-4.020421256
ENSG00000122043	lncRNA	LINC00544	13	-0.53038709	1.098312915	-1.985014497	0.052719252	0.999713856	-4.374998736
ENSG00000103342	protein_coding	GSPT1	16	-0.702880908	8.838476286	-1.984771594	0.05274714	0.999713856	-4.183145841
ENSG00000166839	protein_coding	ANKDD1A	15	0.886676962	2.8909172	1.984715022	0.052753637	0.999713856	-4.289421609
ENSG00000004897	protein_coding	CDC27	17	-0.263889741	6.787385838	-1.983447247	0.052899415	0.999713856	-4.048027845
ENSG00000280392	TEC	AC007496.3	16	-0.270533539	3.006588523	-1.983324774	0.052913516	0.999713856	-4.180065771
ENSG00000256591	protein_coding	AP003108.2	11	-0.149820461	4.382716464	-1.98231941	0.053029393	0.999713856	-4.068087913
ENSG00000224358	lncRNA	TMCO1-AS1	1	-0.52601837	1.128693984	-1.982249322	0.05303748	0.999713856	-4.36664076
ENSG00000028839	protein_coding	TBPL1	6	-0.265282676	4.486076757	-1.97941544	0.053365329	0.999713856	-4.061782781
ENSG00000132964	protein_coding	CDK8	13	-0.179317898	4.38092234	-1.975942044	0.053769541	0.999713856	-4.067083698
ENSG00000265421	miRNA	AC016601.1	5	-0.265923203	1.846671556	-1.975675719	0.053800642	0.999713856	-4.314645652
ENSG00000237172	protein_coding	B3GNT9	16	0.336766048	2.293989251	1.975651204	0.053803506	0.999713856	-4.286186588
ENSG00000211810	TR_V_gene	TRAV29DV5	14	-0.556172676	1.259152729	-1.97292107	0.054123242	0.999713856	-4.369426937
ENSG00000167264	protein_coding	DUS2	16	0.254703717	4.531486966	1.971174703	0.054328621	0.999713856	-4.07664066
ENSG00000096006	protein_coding	CRISP3	6	1.262509679	1.07429614	1.970572509	0.054399596	0.999713856	-4.452244307
ENSG00000174099	protein_coding	MSRB3	12	0.417356152	2.783446163	1.9691631	0.054566022	0.999713856	-4.211101311
ENSG00000211662	IG_V_gene	IGLV3-21	22	1.286378499	2.171513742	1.967128067	0.054807096	0.999713856	-4.276894569
ENSG00000230454	lncRNA	U73166.1	3	0.335308473	3.23165889	1.966802889	0.054845702	0.999713856	-4.198329205
ENSG00000125510	protein_coding	OPRL1	20	0.352023901	3.661650061	1.964782011	0.05508615	0.999713856	-4.157074463
ENSG00000215440	protein_coding	NPEPL1	20	0.261329239	4.390463346	1.964756011	0.055089249	0.999713856	-4.086449028
ENSG00000262468	lncRNA	LINC01569	16	-0.343069927	1.890107935	-1.964309463	0.055142505	0.999713856	-4.302040507
ENSG00000167900	protein_coding	TK1	17	1.215874567	1.308171695	1.963584266	0.055229087	0.999713856	-4.433131747
ENSG00000011566	protein_coding	MAP4K3	2	-0.156628499	4.115352219	-1.961977619	0.055421321	0.999713856	-4.097732256
ENSG00000233937	lncRNA	AC008443.1	5	0.185229603	3.054091674	1.961562167	0.055471123	0.999713856	-4.202135485
ENSG00000116525	protein_coding	TRIM62	1	0.145490709	4.707290192	1.961527272	0.055475308	0.999713856	-4.065502901
ENSG00000159023	protein_coding	EPB41	1	-0.725563478	10.55443885	-1.961166312	0.055518612	0.999713856	-4.281490616
ENSG00000226124	protein_coding	FTCDNL1	2	-0.3287842	1.344180383	-1.959171489	0.055758452	0.999713856	-4.373671205
ENSG00000146122	protein_coding	DAAM2	6	-1.327716984	2.299214956	-1.957859851	0.055916636	0.999713856	-4.248393725
ENSG00000170915	protein_coding	PAQR8	6	-0.202127835	5.047873925	-1.957234624	0.055992174	0.999713856	-4.050288847
ENSG00000205089	protein_coding	CCNI2	5	-0.390482499	1.364384902	-1.957202847	0.055996016	0.999713856	-4.357592898
ENSG00000198695	protein_coding	MT-ND6	MT	0.368280512	3.429232378	1.956828354	0.056041305	0.999713856	-4.186010125
ENSG00000251364	lncRNA	AC107884.1	11	-0.287253569	3.620509419	-1.952904448	0.056517741	0.999713856	-4.154757688
ENSG00000261167	lncRNA	AC107027.3	3	-0.300503011	1.883864139	-1.952782517	0.056532601	0.999713856	-4.314859288
ENSG00000161202	protein_coding	DVL3	3	0.156280433	5.849521179	1.952409404	0.056578095	0.999713856	-4.045107031
ENSG00000213373	lncRNA	LINC00671	17	0.858826264	0.786515399	1.950263579	0.056840344	0.999713856	-4.480347555
ENSG00000285725	lncRNA	AC004967.2	7	-0.263626228	2.127181428	-1.947969133	0.05712191	0.999713856	-4.284585759
ENSG00000186141	protein_coding	POLR3C	1	-0.129886874	4.928884325	-1.945120656	0.057473126	0.999713856	-4.065136604
ENSG00000243064	transcribed_unprocessed_pseudogene	ABCC13	21	-0.735735351	3.110525994	-1.944200499	0.057586976	0.999713856	-4.20933229
ENSG00000066926	protein_coding	FECH	18	-0.857480775	7.940414459	-1.944128986	0.057595833	0.999713856	-4.15576214
ENSG00000179262	protein_coding	RAD23A	19	-0.565162336	6.629253032	-1.94274722	0.057767183	0.999713856	-4.0824021
ENSG00000173530	protein_coding	TNFRSF10D	8	-0.324002468	3.618807891	-1.941996141	0.057860505	0.999713856	-4.141089323
ENSG00000152700	protein_coding	SAR1B	5	-0.127259324	5.447282088	-1.939971835	0.058112672	0.999713856	-4.057052163
ENSG00000108556	protein_coding	CHRNE	17	0.314466439	2.559903275	1.937028516	0.058480998	0.999713856	-4.271295054
ENSG00000100239	protein_coding	PPP6R2	22	0.155868331	6.76983492	1.932640768	0.059033788	0.999713856	-4.085168726
ENSG00000270344	lncRNA	POC1B-AS1	12	-0.208088165	4.296759942	-1.929588903	0.059420907	0.999713856	-4.110193356
ENSG00000173163	protein_coding	COMMD1	2	-0.216377364	3.143827737	-1.92750882	0.059686001	0.999713856	-4.200736509
ENSG00000141127	protein_coding	PRPSAP2	17	-0.158521367	4.85590054	-1.927171822	0.059729045	0.999713856	-4.083196025
ENSG00000063244	protein_coding	U2AF2	19	0.131532315	6.976375139	1.92230319	0.060353863	0.999713856	-4.101160604
ENSG00000121903	protein_coding	ZSCAN20	1	-0.270177647	1.914607794	-1.920988264	0.060523569	0.999713856	-4.338415119
ENSG00000198015	protein_coding	MRPL42	12	-0.201925852	5.591126756	-1.920053049	0.060644517	0.999713856	-4.072307375
ENSG00000168818	protein_coding	STX18	4	-0.151180009	4.542754028	-1.919908711	0.060663202	0.999713856	-4.102839412
ENSG00000140718	protein_coding	FTO	16	-0.199078917	5.537675388	-1.919605806	0.06070243	0.999713856	-4.072872381
ENSG00000155016	protein_coding	CYP2U1	4	-0.247824339	3.03507416	-1.91777083	0.060940535	0.999713856	-4.214265421
ENSG00000130347	protein_coding	RTN4IP1	6	-0.261754477	2.532471762	-1.916085265	0.061159954	0.999713856	-4.268978807
ENSG00000151576	protein_coding	QTRT2	3	-0.133155071	4.888257607	-1.916064724	0.061162632	0.999713856	-4.089942063
ENSG00000136895	protein_coding	GARNL3	9	-0.325870059	1.680178918	-1.91514617	0.061282494	0.999713856	-4.347057938
ENSG00000283199	protein_coding	C13orf46	13	-0.44267136	1.100798933	-1.914624912	0.061350602	0.999713856	-4.393740176
ENSG00000268119	lncRNA	AC010615.2	19	-0.721251574	1.983740118	-1.910527746	0.061888191	0.999713856	-4.315022682
ENSG00000114166	protein_coding	KAT2B	3	-0.455341344	7.834896151	-1.910304827	0.061917555	0.999713856	-4.161604442
ENSG00000065491	protein_coding	TBC1D22B	6	-0.377831178	5.51098813	-1.907465431	0.062292616	0.999713856	-4.083903418
ENSG00000188175	protein_coding	HEPACAM2	7	-0.808525273	0.904935882	-1.906748691	0.062387597	0.999713856	-4.43097749
ENSG00000141469	protein_coding	SLC14A1	18	-0.595073914	5.595937028	-1.905680216	0.062529419	0.999713856	-4.088574154
ENSG00000068878	protein_coding	PSME4	2	-0.255886598	7.411763442	-1.905472026	0.062557085	0.999713856	-4.137990925
ENSG00000282988	protein_coding	AL031777.3	6	0.701160499	3.665207061	1.904533299	0.062681958	0.999713856	-4.194446271
ENSG00000127362	protein_coding	TAS2R3	7	-0.279400077	2.148213985	-1.902167677	0.062997586	0.999713856	-4.302120981
ENSG00000135916	protein_coding	ITM2C	2	0.460198898	4.457985406	1.899940191	0.06329602	0.999713856	-4.117948783
ENSG00000165458	protein_coding	INPPL1	11	0.181491824	6.789597404	1.899312052	0.063380394	0.999713856	-4.109529349
ENSG00000125447	protein_coding	GGA3	17	0.160240958	6.381933514	1.898917225	0.063433478	0.999713856	-4.098632703
ENSG00000143786	protein_coding	CNIH3	1	-0.327189198	2.043214585	-1.89426459	0.064061872	0.999713856	-4.324776266
ENSG00000275888	lncRNA	AC132872.3	17	0.603611723	2.223388368	1.894023104	0.064094632	0.999713856	-4.358120026
ENSG00000100225	protein_coding	FBXO7	22	-0.640621303	9.544478712	-1.891770609	0.06440089	0.999713856	-4.261224385
ENSG00000266124	miRNA	MIR5587	16	0.396195435	1.313191812	1.891069167	0.064496514	0.999713856	-4.383187679
ENSG00000100836	protein_coding	PABPN1	14	0.152948847	4.945323909	1.889650131	0.064690335	0.999713856	-4.112917369
ENSG00000267096	lncRNA	AC008735.1	19	0.278747646	1.291321397	1.889155968	0.064757947	0.999713856	-4.392904326
ENSG00000166523	protein_coding	CLEC4E	12	0.574816905	5.872097638	1.888463414	0.064852804	0.999713856	-4.104535877
ENSG00000111540	protein_coding	RAB5B	12	-0.209401921	7.337097591	-1.886322981	0.06514672	0.999713856	-4.149425651
ENSG00000211786	TR_V_gene	TRAV8-2	14	-0.39490315	1.347411673	-1.883971805	0.065470879	0.999713856	-4.36974833
ENSG00000183060	protein_coding	LYSMD4	15	-0.288317388	3.362135926	-1.883326883	0.065560034	0.999713856	-4.201412178
ENSG00000167986	protein_coding	DDB1	11	-0.263722415	7.189934866	-1.883055777	0.065597543	0.999713856	-4.148002154
ENSG00000007516	protein_coding	BAIAP3	16	0.69142574	4.176836522	1.882305072	0.065701502	0.999713856	-4.1531886
ENSG00000133742	protein_coding	CA1	8	-0.931478043	6.257520363	-1.882109507	0.065728607	0.999713856	-4.11746344
ENSG00000250539	processed_pseudogene	KRT8P33	5	-0.217875224	3.840357439	-1.88136636	0.065831693	0.999713856	-4.170015102
ENSG00000089127	protein_coding	OAS1	12	0.768183476	6.768472181	1.879888642	0.066037084	0.999713856	-4.114276881
ENSG00000145919	protein_coding	BOD1	5	-0.194185087	3.611012219	-1.878617136	0.066214249	0.999713856	-4.193734639
ENSG00000129467	protein_coding	ADCY4	14	0.542596241	1.923404486	1.878368389	0.066248955	0.999713856	-4.386932972
ENSG00000108187	protein_coding	PBLD	10	0.274951734	1.830140577	1.87704591	0.066433732	0.999713856	-4.353738757
ENSG00000215068	lncRNA	AC025171.2	5	-0.172876693	5.393964203	-1.876701073	0.066481985	0.999713856	-4.109553288
ENSG00000119661	protein_coding	DNAL1	14	-0.229024423	2.64437095	-1.87534147	0.066672522	0.999713856	-4.26799412
ENSG00000239951	IG_V_gene	IGKV3-20	2	0.888549648	2.955772001	1.875097932	0.066706701	0.999713856	-4.264928835
ENSG00000211966	IG_V_gene	IGHV5-51	14	1.124431488	1.023924959	1.873220771	0.066970646	0.999713856	-4.440848506
ENSG00000233836	transcribed_unprocessed_pseudogene	AC139769.1	19	-0.398354553	1.962481733	-1.873079684	0.06699052	0.999713856	-4.322012667
ENSG00000065526	protein_coding	SPEN	1	0.171972737	7.933903723	1.872490692	0.067073541	0.999713856	-4.179693435
ENSG00000234290	lncRNA	AC116366.1	5	0.536534128	2.31659856	1.8717929	0.06717201	0.999713856	-4.340233327
ENSG00000115993	protein_coding	TRAK2	2	-0.482295514	7.677430191	-1.870181691	0.067399846	0.999713856	-4.182230643
ENSG00000241549	transcribed_unprocessed_pseudogene	GUSBP2	6	-0.344811077	2.842054612	-1.869278209	0.06752789	0.999713856	-4.250446465
ENSG00000198836	protein_coding	OPA1	3	-0.23222725	6.657866244	-1.869065537	0.067558061	0.999713856	-4.131192681
ENSG00000131747	protein_coding	TOP2A	17	1.006118699	2.621896576	1.865507288	0.068064548	0.999713856	-4.336200633
ENSG00000213983	protein_coding	AP1G2	14	0.176154198	6.622191553	1.86389466	0.06829515	0.999713856	-4.132050076
ENSG00000112335	protein_coding	SNX3	6	-0.538861028	6.713907914	-1.863060509	0.068414691	0.999713856	-4.145516353
ENSG00000152332	protein_coding	UHMK1	1	-0.157896627	7.937607605	-1.862749474	0.06845931	0.999713856	-4.188346539
ENSG00000283602	transcribed_unitary_pseudogene	AC116353.6	5	0.522290737	3.245235428	1.860891115	0.068726414	0.999713856	-4.252430012
ENSG00000074935	protein_coding	TUBE1	6	-0.239136418	3.664775113	-1.858466178	0.069076279	0.999713856	-4.201988105
ENSG00000102755	protein_coding	FLT1	13	0.548032936	0.969980021	1.857884556	0.069160418	0.999713856	-4.399629776
ENSG00000108590	protein_coding	MED31	17	-0.216287579	3.177146197	-1.856984683	0.069290768	0.999713856	-4.246279331
ENSG00000063169	protein_coding	BICRA	19	0.206475747	5.329903846	1.85569137	0.069478472	0.999713856	-4.129171782
ENSG00000211880	TR_J_gene	TRAJ9	14	-0.422125093	1.678048531	-1.855023858	0.069575519	0.999713856	-4.36776546
ENSG00000187097	protein_coding	ENTPD5	14	-0.2701719	4.387486101	-1.854921584	0.069590399	0.999713856	-4.157982273
ENSG00000104522	protein_coding	TSTA3	8	-0.656238717	5.171167261	-1.854596961	0.069637645	0.999713856	-4.13220971
ENSG00000143158	protein_coding	MPC2	1	-0.240977019	4.401599817	-1.854393337	0.069667294	0.999713856	-4.161363114
ENSG00000170946	protein_coding	DNAJC24	11	-0.236319455	4.033639163	-1.852608793	0.069927596	0.999713856	-4.181420007
ENSG00000141026	protein_coding	MED9	17	-0.192628842	3.639152261	-1.851600187	0.07007508	0.999713856	-4.207990044
ENSG00000141179	protein_coding	PCTP	17	-0.346534056	4.835967437	-1.850139286	0.070289166	0.999713856	-4.1421059
ENSG00000155542	protein_coding	SETD9	5	-0.409663104	1.314373174	-1.849885931	0.07032635	0.999713856	-4.398579341
ENSG00000112294	protein_coding	ALDH5A1	6	-0.517707924	5.482220723	-1.849254709	0.070419065	0.999713856	-4.135449629
ENSG00000198093	protein_coding	ZNF649	19	-0.211465908	3.06894011	-1.847243184	0.070715209	0.999713856	-4.251922104
ENSG00000186185	protein_coding	KIF18B	17	0.811250531	1.147630998	1.846032764	0.070893919	0.999713856	-4.438973705
ENSG00000095066	protein_coding	HOOK2	19	0.191849829	3.381568713	1.844350641	0.071142905	0.999713856	-4.235313568
ENSG00000169385	protein_coding	RNASE2	14	0.835786093	2.77127852	1.843181901	0.071316336	0.999713856	-4.338073477
ENSG00000004799	protein_coding	PDK4	7	-0.701589477	4.322328033	-1.842676576	0.071391432	0.999713856	-4.195737801
ENSG00000141965	protein_coding	FEM1A	19	-0.267429528	6.380105913	-1.842555447	0.071409443	0.999713856	-4.148022077
ENSG00000087077	protein_coding	TRIP6	7	0.263916389	2.682636014	1.842450921	0.071424988	0.999713856	-4.308179497
ENSG00000005381	protein_coding	MPO	17	0.963373551	2.523097904	1.842149206	0.071469875	0.999713856	-4.369587377
ENSG00000167548	protein_coding	KMT2D	12	0.246092098	9.192505988	1.84138828	0.071583187	0.999713856	-4.257858887
ENSG00000087448	protein_coding	KLHL42	12	-0.20481961	4.777917757	-1.838672595	0.071988827	0.999713856	-4.154943709
ENSG00000221823	protein_coding	PPP3R1	2	-0.388590885	7.004678972	-1.838161616	0.072065367	0.999713856	-4.173998623
ENSG00000197948	protein_coding	FCHSD1	5	0.150808338	5.972352918	1.836503831	0.072314165	0.999713856	-4.141219926
ENSG00000165006	protein_coding	UBAP1	9	-0.320541149	6.615396369	-1.833610759	0.072750088	0.999713856	-4.160321581
ENSG00000141096	protein_coding	DPEP3	16	0.567692793	2.729597785	1.832422502	0.072929773	0.999713856	-4.290388977
ENSG00000211941	IG_V_gene	IGHV3-11	14	0.930476538	0.668616328	1.831909746	0.073007426	0.999713856	-4.45259972
ENSG00000147912	protein_coding	FBXO10	9	0.386034433	1.144161834	1.831612563	0.073052464	0.999713856	-4.433900368
ENSG00000112031	protein_coding	MTRF1L	6	0.296153741	3.629233949	1.830159239	0.073273054	0.999713856	-4.245413704
ENSG00000187244	protein_coding	BCAM	19	-0.815082647	1.874033613	-1.830002998	0.073296802	0.999713856	-4.329712074
ENSG00000265992	lncRNA	ESRG	3	-1.618543564	-0.083289162	-1.829910085	0.073310927	0.999713856	-4.493532247
ENSG00000096060	protein_coding	FKBP5	6	0.330110064	7.394123934	1.8287682	0.073484715	0.999713856	-4.191160023
ENSG00000006327	protein_coding	TNFRSF12A	16	0.384029842	2.102488941	1.826819809	0.073782049	0.999713856	-4.359152646
ENSG00000166188	protein_coding	ZNF319	16	0.19938526	5.665655992	1.825329497	0.074010162	0.999713856	-4.149922646
ENSG00000235954	lncRNA	TTC28-AS1	22	-0.224144746	3.943810061	-1.824975453	0.074064441	0.999713856	-4.197719791
ENSG00000086232	protein_coding	EIF2AK1	7	-0.55839895	7.952347949	-1.824287957	0.074169937	0.999713856	-4.230843198
ENSG00000188157	protein_coding	AGRN	1	0.717801345	3.774693795	1.823828245	0.07424055	0.999713856	-4.245455086
ENSG00000125247	protein_coding	TMTC4	13	-0.29270069	4.100292556	-1.823799961	0.074244896	0.999713856	-4.194397119
ENSG00000101425	protein_coding	BPI	20	0.771422532	2.515556208	1.822651782	0.074421516	0.999713856	-4.339088002
ENSG00000279549	TEC	AP000437.1	11	-0.314678442	2.35840279	-1.822638357	0.074423583	0.999713856	-4.314324514
ENSG00000225401	processed_pseudogene	TGIF2P1	1	-0.293326319	1.380253644	-1.822420831	0.074457085	0.999713856	-4.408267407
ENSG00000117592	protein_coding	PRDX6	1	-0.646176246	7.505906653	-1.818847709	0.075009212	0.999713856	-4.213762217
ENSG00000243364	protein_coding	EFNA4	1	0.197960745	2.276582321	1.818616155	0.075045111	0.999713856	-4.34092539
ENSG00000176125	protein_coding	UFSP1	7	-0.248523984	1.389407401	-1.818553187	0.075054875	0.999713856	-4.398573398
ENSG00000196188	protein_coding	CTSE	1	-0.6944232	1.403136911	-1.817989823	0.075142286	0.999713856	-4.404929882
ENSG00000145730	protein_coding	PAM	5	-0.491471464	5.26039326	-1.817468863	0.075223194	0.999713856	-4.160968562
ENSG00000170089	transcribed_unprocessed_pseudogene	AC106795.1	5	-0.489692664	1.680887533	-1.816388466	0.075391218	0.999713856	-4.362020053
ENSG00000196981	protein_coding	WDR5B	3	-0.215380185	3.603357369	-1.815667879	0.07550346	0.999713856	-4.240791691
ENSG00000198873	protein_coding	GRK5	10	0.151939964	5.561171738	1.815007662	0.075606422	0.999713856	-4.158432563
ENSG00000123091	protein_coding	RNF11	1	-0.554510364	7.929390397	-1.814500615	0.075685576	0.999713856	-4.231136791
ENSG00000247271	lncRNA	ZBED5-AS1	11	-0.258421237	2.749650318	-1.814354349	0.075708423	0.999713856	-4.289535001
ENSG00000204520	protein_coding	MICA	6	-0.590609411	2.452616369	-1.814333265	0.075711716	0.999713856	-4.315527548
ENSG00000163751	protein_coding	CPA3	3	-0.680569306	1.023658516	-1.813989244	0.075765477	0.999713856	-4.451632299
ENSG00000268403	lncRNA	AC132192.2	11	-0.234229176	1.834197463	-1.813070612	0.075909189	0.999713856	-4.376421309
ENSG00000100991	protein_coding	TRPC4AP	20	0.151244459	6.948217349	1.81210777	0.076060063	0.999713856	-4.181380527
ENSG00000284024	protein_coding	HSPA14	10	-0.150901688	4.450590766	-1.808382287	0.076646211	0.999713856	-4.191691306
ENSG00000144476	protein_coding	ACKR3	2	-0.328384436	1.935235868	-1.806501838	0.076943509	0.999713856	-4.351778197
ENSG00000249667	lncRNA	LINC01259	4	-0.436896053	2.118946231	-1.804367631	0.0772821	0.999713856	-4.326756571
ENSG00000145949	protein_coding	MYLK4	6	-0.357322712	1.314636833	-1.803147261	0.077476272	0.999713856	-4.407176615
ENSG00000214530	protein_coding	STARD10	11	0.369380997	3.799574929	1.802841609	0.077524968	0.999713856	-4.234847521
ENSG00000173926	protein_coding	MARCH3	5	-0.358475885	3.211790319	-1.802217184	0.077624531	0.999713856	-4.253998224
ENSG00000196358	protein_coding	NTNG2	9	0.545151624	7.01993767	1.80140491	0.077754207	0.999713856	-4.18300658
ENSG00000167110	protein_coding	GOLGA2	9	0.17726348	5.389214999	1.800725694	0.077862779	0.999713856	-4.172067641
ENSG00000143367	protein_coding	TUFT1	1	0.466324471	2.554005691	1.79946963	0.078063897	0.999713856	-4.339950026
ENSG00000126461	protein_coding	SCAF1	19	0.149576161	6.379181983	1.798767283	0.078176544	0.999713856	-4.177449756
ENSG00000211651	IG_V_gene	IGLV1-44	22	1.013613378	1.236709612	1.798194277	0.078268548	0.999713856	-4.444237957
ENSG00000174276	protein_coding	ZNHIT2	11	-0.242107309	2.520996312	-1.79728887	0.078414109	0.999713856	-4.320063614
ENSG00000264920	lncRNA	AC018521.5	17	-0.217556276	1.834985947	-1.796162885	0.078595448	0.999713856	-4.387211776
ENSG00000211648	IG_V_gene	IGLV1-47	22	0.908040976	1.52004665	1.794142239	0.078921754	0.999713856	-4.418958256
ENSG00000135845	protein_coding	PIGC	1	-0.541248592	4.859812228	-1.793703303	0.078992786	0.999713856	-4.183520675
ENSG00000125818	protein_coding	PSMF1	20	-0.590094482	8.430575979	-1.792648845	0.079163645	0.999713856	-4.269614555
ENSG00000151651	protein_coding	ADAM8	10	0.302266298	9.071614404	1.792222861	0.079232757	0.999713856	-4.278498926
ENSG00000138867	protein_coding	GUCD1	22	-0.59225232	8.471698555	-1.791841743	0.079294633	0.999713856	-4.273360598
ENSG00000065000	protein_coding	AP3D1	19	0.154730613	6.982504541	1.79005642	0.079585027	0.999713856	-4.201238224
ENSG00000184708	protein_coding	EIF4ENIF1	22	0.124556113	4.989185406	1.788981494	0.079760299	0.999713856	-4.187894433
ENSG00000140950	protein_coding	MEAK7	16	0.171073174	4.090089097	1.787607675	0.079984778	0.999713856	-4.231178176
ENSG00000156603	protein_coding	MED19	11	-0.255448914	2.191183521	-1.786205685	0.080214405	0.999713856	-4.358410763
ENSG00000237272	unitary_pseudogene	OR51R1P	11	0.513670233	3.14252161	1.785963341	0.080254154	0.999713856	-4.31654936
ENSG00000180228	protein_coding	PRKRA	2	-0.144835795	4.065893551	-1.785065692	0.080401528	0.999713856	-4.223078547
ENSG00000198042	protein_coding	MAK16	8	-0.205554215	3.496490164	-1.784202114	0.080543522	0.999713856	-4.261855938
ENSG00000118113	protein_coding	MMP8	11	1.640608067	1.980627204	1.784055611	0.080567631	0.999713856	-4.46819455
ENSG00000102763	protein_coding	VWA8	13	-0.188821999	5.512682795	-1.783735876	0.08062027	0.999713856	-4.182551068
ENSG00000136273	protein_coding	HUS1	7	-0.146831142	4.830454764	-1.782765367	0.080780224	0.999713856	-4.196482149
ENSG00000134057	protein_coding	CCNB1	5	0.576187878	2.549142346	1.7825824	0.080810409	0.999713856	-4.349464658
ENSG00000182810	protein_coding	DDX28	16	-0.179756543	3.673885274	-1.781878624	0.080926604	0.999713856	-4.248906255
ENSG00000259673	lncRNA	IQCH-AS1	15	-0.242144729	2.768378029	-1.780392169	0.08117248	0.999713856	-4.305603973
ENSG00000180185	protein_coding	FAHD1	16	-0.344804504	3.540815515	-1.78012552	0.081216653	0.999713856	-4.254402395
ENSG00000092929	protein_coding	UNC13D	17	0.21646138	8.265556812	1.779491212	0.081321812	0.999713856	-4.252761594
ENSG00000141034	protein_coding	GID4	17	-0.378465448	4.871874907	-1.779293244	0.081354656	0.999713856	-4.193845046
ENSG00000140368	protein_coding	PSTPIP1	15	0.176072851	7.932073971	1.777652528	0.081627284	0.999713856	-4.242026718
ENSG00000253590	IG_V_pseudogene	IGLV3-13	22	-1.277390679	0.553770528	-1.777080098	0.081722581	0.999713856	-4.490982143
ENSG00000154736	protein_coding	ADAMTS5	21	-0.755966076	0.955898004	-1.776896767	0.081753121	0.999713856	-4.416689265
ENSG00000165626	protein_coding	BEND7	10	0.628328291	1.729259491	1.776517364	0.081816354	0.999713856	-4.416190252
ENSG00000261455	lncRNA	LINC01003	7	0.214435406	3.201943051	1.774775262	0.082107227	0.999713856	-4.301393229
ENSG00000188290	protein_coding	HES4	1	1.125302355	2.394272664	1.774452276	0.08216125	0.999713856	-4.385559798
ENSG00000283064	lncRNA	AL353759.1	6	0.53121036	1.693267369	1.773600398	0.082303877	0.999713856	-4.415388964
ENSG00000226210	unprocessed_pseudogene	WASH8P	12	-0.636747022	3.772323268	-1.773271007	0.082359082	0.999713856	-4.244462496
ENSG00000248333	protein_coding	CDK11B	1	0.16257917	4.975788875	1.773087059	0.082389924	0.999713856	-4.203532065
ENSG00000137513	protein_coding	NARS2	11	-0.19344017	3.743737367	-1.771552464	0.082647604	0.999713856	-4.247900713
ENSG00000241058	protein_coding	NSUN6	10	-0.213773851	4.012667956	-1.770547497	0.082816717	0.999713856	-4.236117363
ENSG00000173801	protein_coding	JUP	17	0.664195058	4.368489937	1.770528945	0.082819842	0.999713856	-4.243852905
ENSG00000110696	protein_coding	C11orf58	11	-0.190595842	6.411039841	-1.770509066	0.08282319	0.999713856	-4.201931972
ENSG00000242086	lncRNA	MUC20-OT1	3	0.649805564	1.463700921	1.768609804	0.083143602	0.999713856	-4.450191521
ENSG00000229512	lncRNA	AC068580.1	11	0.28551594	2.225686059	1.767256662	0.083372512	0.999713856	-4.386145268
ENSG00000154889	protein_coding	MPPE1	18	0.228078718	6.896908488	1.765304213	0.083703734	0.999713856	-4.216158293
ENSG00000211934	IG_V_gene	IGHV1-2	14	1.13270275	0.518790837	1.764540529	0.083833587	0.999713856	-4.499680145
ENSG00000124469	protein_coding	CEACAM8	19	1.266529673	1.975159166	1.764376526	0.083861495	0.999713856	-4.454342323
ENSG00000163138	protein_coding	PACRGL	4	-0.158723713	3.966076984	-1.763469108	0.084016049	0.999713856	-4.249409912
ENSG00000246273	lncRNA	SBF2-AS1	11	-0.366045247	1.665830702	-1.762684329	0.084149907	0.999713856	-4.392548851
ENSG00000151150	protein_coding	ANK3	10	-0.450845412	5.724918247	-1.762595968	0.08416499	0.999713856	-4.200829216
ENSG00000115514	protein_coding	TXNDC9	2	0.232728536	3.641601381	1.761605728	0.084334171	0.999713856	-4.278671767
ENSG00000128833	protein_coding	MYO5C	15	0.538845127	0.783673948	1.759900491	0.084626174	0.999713856	-4.453541829
ENSG00000135045	protein_coding	C9orf40	9	-0.328184913	3.232193359	-1.758066761	0.08494112	0.999713856	-4.295476025
ENSG00000156711	protein_coding	MAPK13	6	0.264204347	6.592735039	1.757381274	0.085059104	0.999713856	-4.214489368
ENSG00000118816	protein_coding	CCNI	4	-0.355668002	9.033194149	-1.756912088	0.085139937	0.999713856	-4.306537825
ENSG00000123352	protein_coding	SPATS2	12	0.269696973	2.894642686	1.756197924	0.0852631	0.999713856	-4.318392876
ENSG00000189343	processed_pseudogene	RPS2P46	17	-0.462449056	2.479296335	-1.753952064	0.085651382	0.999713856	-4.33564787
ENSG00000112234	protein_coding	FBXL4	6	-0.152545155	6.092761191	-1.751781563	0.086028033	0.999713856	-4.210005627
ENSG00000117399	protein_coding	CDC20	1	1.290675945	0.435287844	1.750202595	0.0863029	0.999713856	-4.500270041
ENSG00000147408	protein_coding	CSGALNACT1	8	0.393667151	5.943278782	1.749525814	0.086420938	0.999713856	-4.2113301
ENSG00000213866	processed_pseudogene	YBX1P10	9	-0.49447467	1.150720034	-1.749516592	0.086422548	0.999713856	-4.453396327
ENSG00000116199	protein_coding	FAM20B	1	-0.278799791	5.584703469	-1.74934359	0.086452743	0.999713856	-4.209840078
ENSG00000211679	IG_C_gene	IGLC3	22	1.040246243	3.234170947	1.748721605	0.086561376	0.999713856	-4.28248388
ENSG00000239419	misc_RNA	RN7SL535P	7	-0.246500259	1.67117751	-1.748537812	0.086593498	0.999713856	-4.406131578
ENSG00000135775	protein_coding	COG2	1	-0.140088482	5.103145794	-1.747672991	0.086744778	0.999713856	-4.215724323
ENSG00000145495	protein_coding	MARCH6	5	-0.170075249	8.031832106	-1.747340779	0.08680295	0.999713856	-4.26812417
ENSG00000116922	protein_coding	C1orf109	1	-0.187645396	3.236299298	-1.741228213	0.087879082	0.999713856	-4.297908132
ENSG00000153066	protein_coding	TXNDC11	16	0.158835342	5.39251702	1.741083384	0.087904714	0.999713856	-4.218395985
ENSG00000188283	protein_coding	ZNF383	19	-0.174534671	4.471779829	-1.740892511	0.087938503	0.999713856	-4.234910427
ENSG00000122696	protein_coding	SLC25A51	9	-0.173510581	4.07312546	-1.740457107	0.088015622	0.999713856	-4.251422126
ENSG00000171848	protein_coding	RRM2	2	1.048805237	2.928247529	1.738319836	0.08839499	0.999713856	-4.364957427
ENSG00000168397	protein_coding	ATG4B	2	0.133670794	5.856842273	1.738302995	0.088397984	0.999713856	-4.218093574
ENSG00000130598	protein_coding	TNNI2	11	0.420525157	1.173547888	1.737712863	0.088502975	0.999713856	-4.476704901
ENSG00000134779	protein_coding	TPGS2	18	-0.294446903	6.193182771	-1.737292626	0.088577803	0.999713856	-4.225414912
ENSG00000074370	protein_coding	ATP2A3	17	0.13893379	8.863630076	1.736470439	0.088724355	0.999713856	-4.303416521
ENSG00000238197	lncRNA	PAXBP1-AS1	21	-0.234800417	3.034107025	-1.736415098	0.088734226	0.999713856	-4.314256157
ENSG00000143995	protein_coding	MEIS1	2	0.504828599	3.158598722	1.734042465	0.089158307	0.999713856	-4.310285613
ENSG00000211848	TR_J_gene	TRAJ41	14	-0.395304943	1.846977482	-1.733433335	0.089267454	0.999713856	-4.39315206
ENSG00000152642	protein_coding	GPD1L	3	-0.171240534	4.320003821	-1.733351071	0.089282202	0.999713856	-4.247383984
ENSG00000267317	lncRNA	AC027307.2	19	-0.205528806	2.449732783	-1.73094213	0.089714991	0.999713856	-4.349168215
ENSG00000213949	protein_coding	ITGA1	5	0.355858614	2.726438968	1.730910005	0.089720775	0.999713856	-4.35463589
ENSG00000122299	protein_coding	ZC3H7A	16	0.106678771	5.973204396	1.730687055	0.08976092	0.999713856	-4.224295407
ENSG00000001084	protein_coding	GCLC	6	-0.349949085	5.527073406	-1.730091878	0.089868162	0.999713856	-4.224987533
ENSG00000023892	protein_coding	DEF6	6	0.114902523	7.479395097	1.728821688	0.090097388	0.999713856	-4.259745455
ENSG00000188690	protein_coding	UROS	10	-0.197335028	4.803397035	-1.728774107	0.090105984	0.999713856	-4.234790862
ENSG00000008441	protein_coding	NFIX	19	-0.786071768	6.875539793	-1.728440035	0.090166358	0.999713856	-4.252567112
ENSG00000111716	protein_coding	LDHB	12	-0.344282396	2.298149176	-1.728159108	0.090217153	0.999713856	-4.365159533
ENSG00000253250	protein_coding	C8orf88	8	-0.481599806	1.32518232	-1.72741116	0.090352508	0.999713856	-4.435952665
ENSG00000261716	transcribed_unprocessed_pseudogene	HIST2H2BC	1	0.263019302	5.35942069	1.727338908	0.090365592	0.999713856	-4.228735475
ENSG00000137185	protein_coding	ZSCAN9	6	0.258069892	2.895425997	1.726530252	0.09051214	0.999713856	-4.34311172
ENSG00000080854	protein_coding	IGSF9B	11	-0.331032062	4.804017902	-1.725854392	0.090634773	0.999713856	-4.236184246
ENSG00000285534	lncRNA	AL163541.1	13	-1.028393742	1.969815698	-1.725817077	0.090641548	0.999713856	-4.361840804
ENSG00000156858	protein_coding	PRR14	16	0.160292863	5.604084483	1.723011018	0.091152206	0.999713856	-4.230460603
ENSG00000137106	protein_coding	GRHPR	9	-0.21356832	4.967286427	-1.722191694	0.091301759	0.999713856	-4.239147542
ENSG00000141232	protein_coding	TOB1	17	0.131563078	5.135810961	1.719699588	0.091757898	0.999713856	-4.239423476
ENSG00000100095	protein_coding	SEZ6L	22	-0.591772305	0.840610134	-1.719211601	0.091847437	0.999713856	-4.462124256
ENSG00000163606	protein_coding	CD200R1	3	-0.274027824	3.656489952	-1.717796547	0.092107488	0.999713856	-4.284622108
ENSG00000197561	protein_coding	ELANE	19	1.353885743	0.977374511	1.715631207	0.092506603	0.999713856	-4.515841379
ENSG00000122707	protein_coding	RECK	9	-0.177122992	3.679491396	-1.715592017	0.092513839	0.999713856	-4.288924892
ENSG00000218596	processed_pseudogene	AL162578.1	6	-0.187993839	2.748442998	-1.715312322	0.0925655	0.999713856	-4.344054146
ENSG00000105371	protein_coding	ICAM4	19	-0.470380105	2.252968214	-1.715120077	0.092601022	0.999713856	-4.373321169
ENSG00000126391	protein_coding	FRMD8	11	0.138869089	6.389664648	1.713376237	0.092923758	0.999713856	-4.24297888
ENSG00000246363	lncRNA	LINC02458	12	-0.81638904	0.722213525	-1.713201479	0.092956152	0.999713856	-4.474372821
ENSG00000172809	protein_coding	RPL38	17	-0.260451842	7.488691372	-1.712911438	0.093009936	0.999713856	-4.274573464
ENSG00000143614	protein_coding	GATAD2B	1	0.136957647	5.885962971	1.711031966	0.093359082	0.999713856	-4.238938126
ENSG00000075218	protein_coding	GTSE1	22	0.857740486	1.374418441	1.710640745	0.093431894	0.999713856	-4.459536053
ENSG00000204584	lncRNA	FLJ45513	17	0.190389788	3.157133214	1.709819337	0.093584924	0.999713856	-4.329605623
ENSG00000189362	protein_coding	NEMP2	2	-0.199655319	4.18039623	-1.708996045	0.093738513	0.999713856	-4.26616071
ENSG00000174891	protein_coding	RSRC1	3	-0.230523795	4.424089222	-1.708184265	0.093890159	0.999713856	-4.261015927
ENSG00000077984	protein_coding	CST7	20	0.422232352	5.748200515	1.708063731	0.093912692	0.999713856	-4.243725048
ENSG00000181722	protein_coding	ZBTB20	3	-0.170261945	6.5635486	-1.707581559	0.094002878	0.999713856	-4.253110219
ENSG00000196652	protein_coding	ZKSCAN5	7	0.139934269	4.113886625	1.704764295	0.094531256	0.999713856	-4.286366212
ENSG00000170502	protein_coding	NUDT9	4	-0.181031385	3.069697891	-1.704265555	0.09462505	0.999713856	-4.331276252
ENSG00000200087	snoRNA	SNORA73B	1	0.371746093	4.351253898	1.702499345	0.094957825	0.999713856	-4.294154095
ENSG00000164663	protein_coding	USP49	6	0.200486991	3.853373339	1.702480799	0.094961324	0.999713856	-4.294782836
ENSG00000143748	protein_coding	NVL	1	-0.18953619	4.505461556	-1.70199791	0.095052477	0.999713856	-4.263182384
ENSG00000088325	protein_coding	TPX2	20	0.864706558	2.055928003	1.701883682	0.09507405	0.999713856	-4.435264902
ENSG00000118369	protein_coding	USP35	11	0.160154223	3.914479768	1.701745006	0.095100245	0.999713856	-4.294252284
ENSG00000211871	TR_J_gene	TRAJ18	14	-0.35117541	2.213646652	-1.70157583	0.09513221	0.999713856	-4.375763205
ENSG00000148908	protein_coding	RGS10	10	-0.410384639	6.160016963	-1.700242723	0.095384404	0.999713856	-4.256036148
ENSG00000163444	protein_coding	TMEM183A	1	-0.218684879	5.735416558	-1.700091759	0.095412997	0.999713856	-4.247092094
ENSG00000140463	protein_coding	BBS4	15	-0.171521558	3.588050546	-1.69996754	0.095436531	0.999713856	-4.31068374
ENSG00000122203	protein_coding	KIAA1191	5	-0.135928053	5.313579218	-1.699742369	0.095479202	0.999713856	-4.248325256
ENSG00000199872	snRNA	RNU6-942P	2	0.329105525	1.60589902	1.698465668	0.09572144	0.999713856	-4.445689705
ENSG00000131981	protein_coding	LGALS3	14	-0.635718836	6.319858213	-1.69845511	0.095723445	0.999713856	-4.263083927
ENSG00000258733	lncRNA	LINC02328	14	-0.273001512	3.249939791	-1.697988397	0.095812127	0.999713856	-4.328345747
ENSG00000158195	protein_coding	WASF2	1	-0.301434205	9.150688811	-1.697611322	0.095883825	0.999713856	-4.340159558
ENSG00000269514	lncRNA	AC024257.3	12	-0.175425003	3.783130796	-1.696587661	0.09607869	0.999713856	-4.299600612
ENSG00000197111	protein_coding	PCBP2	12	-0.208711505	7.518201009	-1.695527239	0.096280898	0.999713856	-4.285113695
ENSG00000110367	protein_coding	DDX6	11	-0.125648196	8.617697988	-1.695207636	0.096341911	0.999713856	-4.320179773
ENSG00000127952	protein_coding	STYXL1	7	0.232893082	4.141440443	1.695205041	0.096342406	0.999713856	-4.297284851
ENSG00000178440	lncRNA	TIMM23B-AGAP6	10	-0.246526347	2.534119362	-1.694470758	0.096482703	0.999713856	-4.360563705
ENSG00000155660	protein_coding	PDIA4	7	0.240037404	5.815713543	1.694377696	0.096500496	0.999713856	-4.251608517
ENSG00000157445	protein_coding	CACNA2D3	3	-0.461398518	2.003635194	-1.693746099	0.096621326	0.999713856	-4.378143275
ENSG00000257242	lncRNA	LINC01619	12	-0.259463867	2.977133736	-1.693719983	0.096626325	0.999713856	-4.332625965
ENSG00000106948	protein_coding	AKNA	9	0.142772683	10.15966183	1.693533801	0.096661969	0.999713856	-4.36977999
ENSG00000269220	lncRNA	LINC00528	22	0.30151262	4.056617832	1.692331551	0.096892395	0.999713856	-4.297104526
ENSG00000156299	protein_coding	TIAM1	21	-0.31489017	6.259925209	-1.691708849	0.097011921	0.999713856	-4.258994078
ENSG00000140859	protein_coding	KIFC3	16	0.364891197	3.711359431	1.690894389	0.097168438	0.999713856	-4.304124207
ENSG00000243406	transcribed_unprocessed_pseudogene	MRPS31P5	13	-0.26747085	1.910605997	-1.690542584	0.097236109	0.999713856	-4.404993231
ENSG00000275713	protein_coding	HIST1H2BH	6	0.670056891	4.148715656	1.690107411	0.097319871	0.999713856	-4.295435109
ENSG00000100918	protein_coding	REC8	14	0.364033923	3.720285179	1.689962924	0.097347695	0.999713856	-4.317956068
ENSG00000249661	processed_pseudogene	TNRC18P1	4	-0.386848665	2.705542974	-1.689868448	0.097365892	0.999713856	-4.353912284
ENSG00000183955	protein_coding	KMT5A	12	0.138751328	4.578289883	1.689565207	0.097424317	0.999713856	-4.278272482
ENSG00000187840	protein_coding	EIF4EBP1	8	-0.242694708	3.172393894	-1.689526669	0.097431744	0.999713856	-4.332626402
ENSG00000134285	protein_coding	FKBP11	12	0.200260921	4.468658898	1.689040273	0.097525525	0.999713856	-4.276380495
ENSG00000072609	protein_coding	CHFR	12	0.132820977	7.189319724	1.688660135	0.097598869	0.999713856	-4.277605736
ENSG00000272333	protein_coding	KMT2B	19	0.193733008	7.200662416	1.688642934	0.097602189	0.999713856	-4.277766021
ENSG00000251379	lncRNA	AC099550.1	4	0.584989655	1.044348057	1.688320184	0.097664499	0.999713856	-4.48165412
ENSG00000100418	protein_coding	DESI1	22	-0.172342491	5.336808789	-1.688120053	0.097703152	0.999713856	-4.257556786
ENSG00000127419	protein_coding	TMEM175	4	0.134411453	5.259960473	1.688074359	0.097711979	0.999713856	-4.259476382
ENSG00000254709	protein_coding	IGLL5	22	0.710139477	1.207178669	1.687848625	0.097755596	0.999713856	-4.474423124
ENSG00000067369	protein_coding	TP53BP1	15	0.120864394	5.562615764	1.687838796	0.097757495	0.999713856	-4.256581289
ENSG00000151366	protein_coding	NDUFC2	11	0.24593246	1.61329964	1.687019114	0.097916013	0.999713856	-4.451113407
ENSG00000185238	protein_coding	PRMT3	11	-0.176691677	4.365531071	-1.686800511	0.097958324	0.999713856	-4.27894398
ENSG00000150867	protein_coding	PIP4K2A	10	-0.464667492	9.323932147	-1.686516057	0.098013403	0.999713856	-4.353933589
ENSG00000179348	protein_coding	GATA2	3	-0.619099857	4.510873168	-1.686096816	0.098094628	0.999713856	-4.276878074
ENSG00000116127	protein_coding	ALMS1	2	-0.210137334	6.284736496	-1.685842565	0.098143915	0.999713856	-4.263836179
ENSG00000166165	protein_coding	CKB	14	-0.605995645	1.137519121	-1.684514144	0.098401759	0.999713856	-4.472015658
ENSG00000100558	protein_coding	PLEK2	14	-0.708969357	3.608114782	-1.684380973	0.098427638	0.999713856	-4.298432533
ENSG00000040633	protein_coding	PHF23	17	0.152536937	5.312771314	1.683849178	0.098531037	0.999713856	-4.262084785
ENSG00000161638	protein_coding	ITGA5	12	0.252496666	7.787722473	1.683544176	0.098590381	0.999713856	-4.297406079
ENSG00000224950	lncRNA	AL390066.1	1	0.29531938	4.076785603	1.683259051	0.098645883	0.999713856	-4.304249801
ENSG00000218510	lncRNA	LINC00339	1	-0.164004878	2.993246312	-1.68249863	0.098794032	0.999713856	-4.345194134
ENSG00000082269	protein_coding	FAM135A	6	-0.185222794	4.288837784	-1.680430529	0.099197876	0.999713856	-4.283967647
ENSG00000169679	protein_coding	BUB1	2	0.643148625	2.247859789	1.680312648	0.099220936	0.999713856	-4.419697382
ENSG00000019991	protein_coding	HGF	7	-0.37459542	3.400671422	-1.678954669	0.099486901	0.999713856	-4.331767358
ENSG00000164062	protein_coding	APEH	3	-0.131867787	5.960832195	-1.678824126	0.099512499	0.999713856	-4.264009119
ENSG00000137265	protein_coding	IRF4	6	0.270694215	5.150217321	1.678804736	0.099516302	0.999713856	-4.268662934
ENSG00000100104	protein_coding	SRRD	22	-0.387536667	5.100671978	-1.678536381	0.099568942	0.999713856	-4.26606755
ENSG00000260267	lncRNA	AC026471.1	16	-0.223762576	4.416844336	-1.677849504	0.099703783	0.999713856	-4.279853662
ENSG00000068745	protein_coding	IP6K2	3	0.127765808	5.605880128	1.677630886	0.099746732	0.999713856	-4.264566784
ENSG00000112782	protein_coding	CLIC5	6	-0.281605838	2.430395104	-1.676485951	0.099971909	0.999713856	-4.381138923
ENSG00000273017	lncRNA	AP000240.1	21	0.417450714	1.44352882	1.675033525	0.100258162	0.999713856	-4.468955174
ENSG00000176890	protein_coding	TYMS	18	1.170483658	1.582354035	1.674132152	0.100436148	0.999713856	-4.479117512
ENSG00000123096	protein_coding	SSPN	12	0.462959929	1.458782493	1.673629298	0.100535555	0.999713856	-4.440787916
ENSG00000107611	protein_coding	CUBN	10	-0.356788178	4.531799611	-1.673345957	0.100591603	0.999713856	-4.280893196
ENSG00000170515	protein_coding	PA2G4	12	-0.311210684	5.120808747	-1.673035205	0.100653103	0.999713856	-4.270601972
ENSG00000251661	lncRNA	AC136475.1	11	0.332434836	3.039426708	1.672691092	0.100721241	0.999713856	-4.362564157
ENSG00000254995	protein_coding	STX16-NPEPL1	20	0.2862085	3.102094862	1.67206193	0.10084592	0.999713856	-4.350922216
ENSG00000082146	protein_coding	STRADB	2	-0.744802167	8.965047703	-1.671829792	0.100891954	0.999713856	-4.3576897
ENSG00000247572	lncRNA	CKMT2-AS1	5	-0.289784209	3.18280285	-1.671118861	0.101033042	0.999713856	-4.337808931
ENSG00000151694	protein_coding	ADAM17	2	0.184885049	6.406819439	1.67025895	0.101203912	0.999713856	-4.272979477
ENSG00000156136	protein_coding	DCK	4	-0.226756555	5.683926823	-1.669967231	0.101261933	0.999713856	-4.269483549
ENSG00000204316	protein_coding	MRPL38	17	0.285805888	1.309945566	1.668973362	0.10145981	0.999713856	-4.464384962
ENSG00000145348	protein_coding	TBCK	4	-0.130195601	5.761497121	-1.668396845	0.101574739	0.999713856	-4.270618629
ENSG00000213523	protein_coding	SRA1	5	0.2053708	4.849888274	1.668253284	0.101603374	0.999713856	-4.282976222
ENSG00000188785	protein_coding	ZNF548	19	-0.22257573	4.063726579	-1.668205841	0.101612839	0.999713856	-4.301131554
ENSG00000205639	protein_coding	MFSD2B	2	-0.503046816	3.906674292	-1.667889689	0.101675928	0.999713856	-4.298341455
ENSG00000118762	protein_coding	PKD2	4	0.166939958	4.226335916	1.667426512	0.101768416	0.999713856	-4.299989944
ENSG00000119599	protein_coding	DCAF4	14	-0.299395641	3.14856048	-1.66622382	0.102008892	0.999713856	-4.334629356
ENSG00000145414	protein_coding	NAF1	4	-0.204960815	4.054650681	-1.666057811	0.102042122	0.999713856	-4.302608818
ENSG00000154229	protein_coding	PRKCA	17	-0.282946495	6.258205167	-1.664651884	0.1023239	0.999713856	-4.280358058
ENSG00000126432	protein_coding	PRDX5	11	-0.407017098	5.80752712	-1.663260427	0.102603407	0.999713856	-4.27536631
ENSG00000111331	protein_coding	OAS3	12	0.863329974	7.87328198	1.663117235	0.102632205	0.999713856	-4.301323033
ENSG00000166548	protein_coding	TK2	16	0.268890321	5.349779144	1.662605541	0.102735172	0.999713856	-4.279367391
ENSG00000125734	protein_coding	GPR108	19	0.170503095	5.621852358	1.662168761	0.102823131	0.999713856	-4.27558908
ENSG00000273742	miRNA	MIR6075	5	0.380701381	1.375255837	1.662078972	0.10284122	0.999713856	-4.464587373
ENSG00000205643	protein_coding	CDPF1	22	-0.226102815	2.231240299	-1.66152573	0.102952737	0.999713856	-4.401494246
ENSG00000178307	protein_coding	TMEM11	17	-0.13009437	4.309790674	-1.661402207	0.102977649	0.999713856	-4.297261701
ENSG00000151353	protein_coding	TMEM18	2	-0.189189876	4.172458788	-1.66129459	0.102999357	0.999713856	-4.301656854
ENSG00000185917	protein_coding	SETD4	21	-0.130026208	4.382117886	-1.660378103	0.103184379	0.999713856	-4.294902659
ENSG00000186448	protein_coding	ZNF197	3	-0.246466837	1.373962833	-1.659499697	0.103361969	0.999713856	-4.45590076
ENSG00000147475	protein_coding	ERLIN2	8	-0.144385226	4.770061783	-1.658648158	0.103534367	0.999713856	-4.287482742
ENSG00000172830	protein_coding	SSH3	11	0.199953292	4.927907902	1.658441794	0.103576181	0.999713856	-4.287650233
ENSG00000149782	protein_coding	PLCB3	11	0.228783068	4.08312742	1.657769977	0.103712404	0.999713856	-4.316239382
ENSG00000148773	protein_coding	MKI67	10	0.710699255	4.500071916	1.656974353	0.103873921	0.999713856	-4.307022068
ENSG00000139597	protein_coding	N4BP2L1	13	-0.12022657	5.196148581	-1.65690607	0.103887793	0.999713856	-4.281790736
ENSG00000269821	lncRNA	KCNQ1OT1	11	-0.351274545	5.347373365	-1.656853745	0.103898423	0.999713856	-4.281274438
ENSG00000143499	protein_coding	SMYD2	1	-0.168449108	4.683304718	-1.656811561	0.103906994	0.999713856	-4.288217741
ENSG00000139637	protein_coding	C12orf10	12	-0.219069211	4.213504541	-1.656718939	0.103925816	0.999713856	-4.300481565
ENSG00000139842	protein_coding	CUL4A	13	-0.213774044	6.791385863	-1.656529022	0.103964416	0.999713856	-4.293492205
ENSG00000185621	protein_coding	LMLN	3	-0.209495113	2.477916106	-1.65593139	0.104085962	0.999713856	-4.380685774
ENSG00000211660	IG_V_gene	IGLV2-23	22	0.815721902	1.9875525	1.655678418	0.104137446	0.999713856	-4.416452742
ENSG00000179820	protein_coding	MYADM	19	0.360772601	8.159747324	1.654662733	0.104344364	0.999713856	-4.321357845
ENSG00000133193	protein_coding	FAM104A	17	-0.513695415	7.214020733	-1.653898429	0.104500293	0.999713856	-4.308565556
ENSG00000140471	protein_coding	LINS1	15	-0.236080167	5.715723163	-1.653470806	0.104587616	0.999713856	-4.281871512
ENSG00000163626	protein_coding	COX18	4	-0.141878421	4.516696795	-1.653054159	0.104672757	0.999713856	-4.29676551
ENSG00000131849	protein_coding	ZNF132	19	-0.211463332	2.774388605	-1.652340445	0.104818733	0.999713856	-4.378791115
ENSG00000114631	protein_coding	PODXL2	3	-0.41000185	1.072778044	-1.651267031	0.105038592	0.999713856	-4.465531358
ENSG00000152672	protein_coding	CLEC4F	2	-1.586598794	0.362178085	-1.649814262	0.105336753	0.999713856	-4.501031187
ENSG00000155970	protein_coding	MICU3	8	-0.514781174	2.049925112	-1.648965934	0.10551118	0.999713856	-4.408397372
ENSG00000260997	lncRNA	AC004847.1	7	0.335150984	3.525607158	1.648905137	0.10552369	0.999713856	-4.349643404
ENSG00000249846	lncRNA	LINC02021	3	-0.54701532	0.872575929	-1.648841761	0.105536732	0.999713856	-4.48101223
ENSG00000256020	lncRNA	AC006205.2	12	-0.386336634	1.564380665	-1.648747858	0.105556058	0.999713856	-4.432810735
ENSG00000158545	protein_coding	ZC3H18	16	0.138949607	6.142445059	1.646689506	0.105980411	0.999713856	-4.288635613
ENSG00000162129	protein_coding	CLPB	11	-0.148607071	5.112939369	-1.646288307	0.106063285	0.999713856	-4.29014387
ENSG00000127922	protein_coding	SEM1	7	-0.190510011	4.011859095	-1.642296622	0.106890719	0.999713856	-4.321700522
ENSG00000230928	lncRNA	AL139241.1	10	-0.258656823	1.554765784	-1.64194632	0.106963584	0.999713856	-4.451339692
ENSG00000126773	protein_coding	PCNX4	14	-0.139120676	6.318104934	-1.640879174	0.107185806	0.999713856	-4.295629004
ENSG00000138078	protein_coding	PREPL	2	-0.177121227	5.407005431	-1.640857	0.107190428	0.999713856	-4.291787127
ENSG00000241120	processed_pseudogene	HMGN1P8	3	-0.195528273	2.18552762	-1.640040772	0.10736066	0.999713856	-4.410867722
ENSG00000240505	protein_coding	TNFRSF13B	17	0.672128813	1.299772113	1.640014201	0.107366205	0.999713856	-4.471433289
ENSG00000112425	protein_coding	EPM2A	6	-0.213736061	3.524676058	-1.639824668	0.107405767	0.999713856	-4.343992588
ENSG00000176928	protein_coding	GCNT4	5	-0.374002856	4.126759926	-1.639533073	0.107466656	0.999713856	-4.311183875
ENSG00000166483	protein_coding	WEE1	11	0.454335971	3.156352855	1.63902631	0.107572542	0.999713856	-4.378571579
ENSG00000198945	protein_coding	L3MBTL3	6	-0.17266422	4.969206602	-1.638828322	0.107613934	0.999713856	-4.298532695
ENSG00000161847	protein_coding	RAVER1	19	0.182882315	5.188484855	1.638585271	0.107664765	0.999713856	-4.296955215
ENSG00000146021	protein_coding	KLHL3	5	-0.298784903	4.178603132	-1.638560661	0.107669913	0.999713856	-4.309940019
ENSG00000172331	protein_coding	BPGM	7	-0.696486994	6.937778828	-1.638421607	0.107699004	0.999713856	-4.309603801
ENSG00000003147	protein_coding	ICA1	7	0.314490409	1.765647113	1.637509171	0.107890052	0.999713856	-4.454105563
ENSG00000156471	protein_coding	PTDSS1	8	-0.1254791	5.877897163	-1.637264742	0.107941277	0.999713856	-4.294034315
ENSG00000170191	protein_coding	NANP	20	-0.301820244	1.485598316	-1.636656134	0.108068912	0.999713856	-4.457682926
ENSG00000159346	protein_coding	ADIPOR1	1	-0.630706576	10.06486741	-1.63636573	0.108129858	0.999713856	-4.400473512
ENSG00000106049	protein_coding	HIBADH	7	-0.182451269	3.242267685	-1.635507494	0.108310136	0.999713856	-4.354398849
ENSG00000145428	protein_coding	RNF175	4	0.432537144	1.189925615	1.635458042	0.108320531	0.999713856	-4.466591209
ENSG00000139890	protein_coding	REM2	14	0.423174265	4.086310437	1.633866851	0.108655445	0.999713856	-4.335137757
ENSG00000124098	protein_coding	FAM210B	20	-0.7004863	8.257016718	-1.633681412	0.108694531	0.999713856	-4.352937883
ENSG00000157601	protein_coding	MX1	21	0.762796964	7.877124689	1.632464021	0.108951412	0.999713856	-4.319716808
ENSG00000267100	lncRNA	ILF3-DT	19	-0.184020601	3.815004186	-1.632206916	0.109005727	0.999713856	-4.332945106
ENSG00000156860	protein_coding	FBRS	16	0.163536844	7.500568211	1.63149058	0.109157174	0.999713856	-4.322484884
ENSG00000100151	protein_coding	PICK1	22	0.213286661	3.914817112	1.631438765	0.109168135	0.999713856	-4.334410456
ENSG00000133997	protein_coding	MED6	14	-0.146300767	4.10607197	-1.630475877	0.109371994	0.999713856	-4.323788492
ENSG00000261423	lncRNA	TMEM202-AS1	15	-0.201154576	1.690259433	-1.629505141	0.109577828	0.999713856	-4.449308373
ENSG00000198453	protein_coding	ZNF568	19	-0.294037986	3.215865102	-1.62940335	0.10959943	0.999713856	-4.35328651
ENSG00000127540	protein_coding	UQCR11	19	-0.131938055	3.422668117	-1.628899519	0.109706404	0.999713856	-4.352850205
ENSG00000144935	protein_coding	TRPC1	3	-0.354617262	2.133572683	-1.628432313	0.109805677	0.999713856	-4.416217419
ENSG00000111671	protein_coding	SPSB2	12	-0.219158795	3.378418637	-1.628156804	0.109864252	0.999713856	-4.354352557
ENSG00000136935	protein_coding	GOLGA1	9	0.116675693	5.157167199	1.628033412	0.109890495	0.999713856	-4.304927989
ENSG00000167851	protein_coding	CD300A	17	0.281978726	7.436536219	1.627755869	0.10994954	0.999713856	-4.3214824
ENSG00000156970	protein_coding	BUB1B	15	0.711484656	0.853856498	1.627245324	0.110058221	0.999713856	-4.5083169
ENSG00000124370	protein_coding	MCEE	2	-0.20125234	3.110468305	-1.627201131	0.110067633	0.999713856	-4.369536082
ENSG00000089505	protein_coding	CMTM1	16	0.394350332	3.994319824	1.626642409	0.110186679	0.999713856	-4.344454075
ENSG00000175203	protein_coding	DCTN2	12	0.114644069	5.382469622	1.626185527	0.110284103	0.999713856	-4.30371591
ENSG00000022556	protein_coding	NLRP2	19	0.620062814	1.321087874	1.625805131	0.110365272	0.999713856	-4.468290441
ENSG00000012983	protein_coding	MAP4K5	14	-0.234586759	5.862726434	-1.625719878	0.11038347	0.999713856	-4.302751425
ENSG00000272084	lncRNA	AL137127.1	1	0.219109969	1.839400809	1.625564945	0.110416548	0.999713856	-4.445546913
ENSG00000118777	protein_coding	ABCG2	4	-0.536202284	2.369704823	-1.625262304	0.110481184	0.999713856	-4.407965175
ENSG00000136842	protein_coding	TMOD1	9	-0.717768743	6.118322476	-1.624804606	0.110578995	0.999713856	-4.309883427
ENSG00000215883	protein_coding	CYB5RL	1	-0.255873442	2.83441017	-1.624777054	0.110584885	0.999713856	-4.379222978
ENSG00000163171	protein_coding	CDC42EP3	2	0.299486214	7.39219	1.624603924	0.110621904	0.999713856	-4.323319128
ENSG00000130402	protein_coding	ACTN4	19	0.211695023	7.664477825	1.62433913	0.110678541	0.999713856	-4.329146041
ENSG00000261770	lncRNA	AC006504.1	19	-0.304157133	1.309774714	-1.623996143	0.110751938	0.999713856	-4.463908991
ENSG00000204920	protein_coding	ZNF155	19	0.384883715	2.625867509	1.623061758	0.110952091	0.999713856	-4.430151161
ENSG00000109736	protein_coding	MFSD10	4	0.177341134	5.197408076	1.622961742	0.110973533	0.999713856	-4.308051455
ENSG00000022976	protein_coding	ZNF839	14	0.157692353	4.384181556	1.62281766	0.111004428	0.999713856	-4.323732194
ENSG00000232228	processed_pseudogene	AC092431.2	2	-0.261542281	1.839622092	-1.621510814	0.111284967	0.999713856	-4.433812711
ENSG00000077585	protein_coding	GPR137B	1	-0.272288123	3.479662464	-1.621256848	0.111339552	0.999713856	-4.355561512
ENSG00000107951	protein_coding	MTPAP	10	-0.155533701	4.539073621	-1.62098818	0.111397321	0.999713856	-4.317700366
ENSG00000279276	TEC	AC130454.1	16	0.316021779	2.034099111	1.620241797	0.111557937	0.999713856	-4.439095292
ENSG00000259363	lncRNA	AC090825.1	15	-0.303426673	3.215158573	-1.618724025	0.111885129	0.999713856	-4.359056979
ENSG00000119408	protein_coding	NEK6	9	0.27570902	6.551659547	1.618423127	0.111950088	0.999713856	-4.312834153
ENSG00000236946	processed_pseudogene	HNRNPA1P70	12	-0.49169852	1.757069707	-1.618306719	0.111975226	0.999713856	-4.426898207
ENSG00000141506	protein_coding	PIK3R5	17	0.152080785	8.540990706	1.617456155	0.112159047	0.999713856	-4.358070426
ENSG00000211445	protein_coding	GPX3	5	-0.709368586	1.074030949	-1.615898718	0.112496271	0.999713856	-4.479593248
ENSG00000178852	protein_coding	EFCAB13	17	0.391264641	3.294999378	1.615644926	0.112551301	0.999713856	-4.369346169
ENSG00000182512	protein_coding	GLRX5	14	-0.72093022	6.259977162	-1.615350467	0.112615176	0.999713856	-4.318567192
ENSG00000239900	protein_coding	ADSL	22	-0.176375719	3.358460616	-1.61529499	0.112627214	0.999713856	-4.359511931
ENSG00000116809	protein_coding	ZBTB17	1	0.101232822	4.986885813	1.61397497	0.112913946	0.999713856	-4.316691886
ENSG00000117625	protein_coding	RCOR3	1	-0.113485783	6.559992807	-1.613913599	0.112927292	0.999713856	-4.317878025
ENSG00000125534	protein_coding	PPDPF	20	-0.39393436	6.182713884	-1.613506075	0.113015941	0.999713856	-4.313538184
ENSG00000185670	protein_coding	ZBTB3	11	-0.161527494	3.680457082	-1.613471514	0.113023462	0.999713856	-4.351132276
ENSG00000274383	lncRNA	AC103691.1	15	0.339567278	1.716843175	1.613070623	0.113110729	0.999713856	-4.465764005
ENSG00000187653	processed_pseudogene	TMSB4XP8	4	0.39349615	1.203484076	1.612219157	0.113296259	0.999713856	-4.485834907
ENSG00000276216	lncRNA	AC245014.3	1	-0.373876898	1.27329275	-1.612056018	0.113331834	0.999713856	-4.464529666
ENSG00000115944	protein_coding	COX7A2L	2	-0.128429495	5.094440561	-1.61197889	0.113348657	0.999713856	-4.315114646
ENSG00000144130	protein_coding	NT5DC4	2	0.60063292	1.00885083	1.611712184	0.113406843	0.999713856	-4.50803397
ENSG00000102760	protein_coding	RGCC	13	-0.404101051	4.932100438	-1.610777412	0.113610971	0.999713856	-4.316055498
ENSG00000005007	protein_coding	UPF1	19	0.166840246	7.889360818	1.610108929	0.113757132	0.999713856	-4.346004161
ENSG00000151491	protein_coding	EPS8	12	-0.378254067	1.749833913	-1.609572269	0.113874581	0.999713856	-4.444335751
ENSG00000253106	lncRNA	AC090198.1	8	-0.166284272	2.969689031	-1.608997967	0.114000377	0.999713856	-4.383170476
ENSG00000107614	protein_coding	TRDMT1	10	-0.19340994	5.210383862	-1.608494049	0.114110849	0.999713856	-4.316810283
ENSG00000092853	protein_coding	CLSPN	1	0.828534705	1.732871586	1.60829415	0.114154695	0.999713856	-4.491693421
ENSG00000105855	protein_coding	ITGB8	7	-0.764278285	1.40292268	-1.608288253	0.114155989	0.999713856	-4.470081465
ENSG00000164823	protein_coding	OSGIN2	8	0.326399906	5.098464047	1.608128915	0.114190949	0.999713856	-4.321182372
ENSG00000173039	protein_coding	RELA	11	0.113372274	6.112907723	1.608118384	0.11419326	0.999713856	-4.31575732
ENSG00000211949	IG_V_gene	IGHV3-23	14	0.811386212	1.711211455	1.606154812	0.114624807	0.999713856	-4.468856118
ENSG00000180787	protein_coding	ZFP3	17	-0.211428732	3.248325238	-1.606013961	0.114655813	0.999713856	-4.372207059
ENSG00000160221	protein_coding	GATD3A	21	-1.612118175	0.771799806	-1.605326611	0.114807221	0.999713856	-4.498920159
ENSG00000166793	protein_coding	YPEL4	11	-0.427184661	2.078621991	-1.603860913	0.115130625	0.999713856	-4.423419114
ENSG00000250075	lncRNA	AC104806.2	4	-0.329767292	1.425812392	-1.603370921	0.115238905	0.999713856	-4.466828802
ENSG00000057757	protein_coding	PITHD1	1	-0.642893504	6.731382961	-1.60290953	0.115340941	0.999713856	-4.336194296
ENSG00000172667	protein_coding	ZMAT3	3	-0.123745704	5.52043697	-1.602655983	0.115397043	0.999713856	-4.318853453
ENSG00000256594	transcribed_unprocessed_pseudogene	AC010186.2	12	-0.210513094	4.798347766	-1.601657173	0.115618265	0.999713856	-4.325482236
ENSG00000137996	protein_coding	RTCA	1	-0.119209228	4.961559895	-1.600655991	0.115840358	0.999713856	-4.325167982
ENSG00000275371	lncRNA	AC012645.4	16	-0.456092439	1.750642854	-1.600128573	0.115957493	0.999713856	-4.441067699
ENSG00000164104	protein_coding	HMGB2	4	0.398990422	5.655477356	1.599848235	0.116019794	0.999713856	-4.322340483
ENSG00000140598	protein_coding	EFL1	15	-0.168162827	4.377348041	-1.599296091	0.116142577	0.999713856	-4.336457027
ENSG00000221983	protein_coding	UBA52	19	-0.375364095	9.494539871	-1.599287938	0.116144391	0.999713856	-4.397807323
ENSG00000119326	protein_coding	CTNNAL1	9	-0.562771612	2.848452977	-1.599124621	0.11618073	0.999713856	-4.386537116
ENSG00000211843	TR_J_gene	TRAJ46	14	-0.332076915	1.655175031	-1.597054938	0.116642037	0.999713856	-4.451368976
ENSG00000070756	protein_coding	PABPC1	8	-0.161103206	9.614348327	-1.596004925	0.116876639	0.999713856	-4.402405185
ENSG00000143315	protein_coding	PIGM	1	-0.136570371	4.134198498	-1.595960711	0.116886526	0.999713856	-4.345000706
ENSG00000166908	protein_coding	PIP4K2C	12	0.204637345	4.686770164	1.595620078	0.11696272	0.999713856	-4.336490301
ENSG00000138604	protein_coding	GLCE	15	-0.220429693	3.458539651	-1.595445169	0.11700186	0.999713856	-4.372643295
ENSG00000278949	TEC	AC127070.4	12	0.214533637	3.653402557	1.595415806	0.117008432	0.999713856	-4.366612188
ENSG00000164038	protein_coding	SLC9B2	4	-0.244033126	3.454669557	-1.594526827	0.117207534	0.999713856	-4.36868525
ENSG00000103047	protein_coding	TANGO6	16	-0.135436482	5.30903594	-1.594483671	0.117217206	0.999713856	-4.32556194
ENSG00000164182	protein_coding	NDUFAF2	5	-0.274663559	1.635509278	-1.593895384	0.117349123	0.999713856	-4.451961648
ENSG00000146872	protein_coding	TLK2	17	0.133577336	6.093827766	1.593404502	0.117459289	0.999713856	-4.326403808
ENSG00000113595	protein_coding	TRIM23	5	-0.243530422	5.380524105	-1.591343331	0.117922782	0.999713856	-4.328125684
ENSG00000165752	protein_coding	STK32C	10	-0.212492469	3.951162396	-1.590625974	0.11808444	0.999713856	-4.352434867
ENSG00000188672	protein_coding	RHCE	1	-0.57342026	0.912546248	-1.590258964	0.118167215	0.999713856	-4.485270477
ENSG00000119333	protein_coding	WDR34	9	0.467174858	1.934174001	1.589510611	0.118336144	0.999713856	-4.469547862
ENSG00000079459	protein_coding	FDFT1	8	-0.21199518	5.544063008	-1.588758202	0.118506186	0.999713856	-4.328941343
ENSG00000129480	protein_coding	DTD2	14	-0.202277374	2.462808215	-1.588397617	0.118587746	0.999713856	-4.413713395
ENSG00000122729	protein_coding	ACO1	9	-0.194273565	3.834105649	-1.587675793	0.118751152	0.999713856	-4.355182161
ENSG00000211851	TR_J_gene	TRAJ38	14	-0.33547374	2.802991143	-1.586568516	0.11900217	0.999713856	-4.393968775
ENSG00000013503	protein_coding	POLR3B	12	-0.156779105	3.550314656	-1.585833379	0.119169061	0.999713856	-4.372103415
ENSG00000135439	protein_coding	AGAP2	12	0.118561847	6.792599646	1.584813913	0.119400812	0.999713856	-4.340466281
ENSG00000164849	protein_coding	GPR146	7	-0.654769991	5.452324871	-1.581563437	0.120142164	0.999713856	-4.33577302
ENSG00000065427	protein_coding	KARS	16	-0.158064746	6.032339388	-1.58142906	0.120172891	0.999713856	-4.334845685
ENSG00000172336	protein_coding	POP7	7	-0.235602798	2.776550927	-1.581416791	0.120175697	0.999713856	-4.40526354
ENSG00000148341	protein_coding	SH3GLB2	9	-0.184469029	6.108218958	-1.581345912	0.120191908	0.999713856	-4.336768316
ENSG00000136932	protein_coding	TRMO	9	-0.144193011	4.918378905	-1.580996064	0.120271947	0.999713856	-4.338630173
ENSG00000204628	protein_coding	RACK1	5	-0.181695121	8.704499184	-1.58049289	0.12038714	0.999713856	-4.387391742
ENSG00000272688	lncRNA	AP005329.3	18	0.229205052	1.786345959	1.57987499	0.120528719	0.999713856	-4.469537183
ENSG00000065621	protein_coding	GSTO2	10	0.334430573	1.383497702	1.57824848	0.120902043	0.999713856	-4.483391593
ENSG00000065457	protein_coding	ADAT1	16	0.152955106	5.423072879	1.577129295	0.121159464	0.999713856	-4.337377939
ENSG00000103876	protein_coding	FAH	15	-0.202899669	3.170216097	-1.576014356	0.121416348	0.999713856	-4.39095993
ENSG00000230701	processed_pseudogene	FBXW4P1	22	-0.276589449	2.807515972	-1.575420415	0.121553372	0.999713856	-4.402979824
ENSG00000204463	protein_coding	BAG6	6	-0.358402962	8.242814427	-1.575218987	0.12159987	0.999713856	-4.379112015
ENSG00000143321	protein_coding	HDGF	1	-0.500737518	8.09325275	-1.575130847	0.121620221	0.999713856	-4.37920672
ENSG00000101417	protein_coding	PXMP4	20	-0.184201554	3.746939737	-1.574326696	0.121806022	0.999713856	-4.371755614
ENSG00000172775	protein_coding	FAM192A	16	0.114272865	6.632592172	1.573539101	0.12198822	0.999713856	-4.345379196
ENSG00000122741	protein_coding	DCAF10	9	-0.184502317	5.963791399	-1.573133669	0.122082096	0.999713856	-4.340348005
ENSG00000259248	lncRNA	USP3-AS1	15	-0.307451343	1.593783861	-1.57283661	0.122150915	0.999713856	-4.461373527
ENSG00000184922	protein_coding	FMNL1	17	0.235570643	9.60353004	1.571084017	0.122557574	0.999713856	-4.405900416
ENSG00000111206	protein_coding	FOXM1	12	0.867394386	1.137854306	1.570897897	0.122600824	0.999713856	-4.507630478
ENSG00000168765	protein_coding	GSTM4	1	0.485701394	2.943772005	1.57013396	0.122778473	0.999713856	-4.409832459
ENSG00000157823	protein_coding	AP3S2	15	-0.149097144	4.663722278	-1.569601314	0.122902459	0.999713856	-4.349550223
ENSG00000101194	protein_coding	SLC17A9	20	0.275095794	3.442290458	1.569208598	0.122993938	0.999713856	-4.382512032
ENSG00000138641	protein_coding	HERC3	4	-0.170641598	3.942296468	-1.568513272	0.123156041	0.999713856	-4.368659183
ENSG00000124126	protein_coding	PREX1	20	0.260996919	10.03702348	1.568211944	0.123226344	0.999713856	-4.418973402
ENSG00000205629	protein_coding	LCMT1	16	-0.148504768	4.022727146	-1.568191156	0.123231195	0.999713856	-4.364137416
ENSG00000012048	protein_coding	BRCA1	17	0.34971812	4.180505631	1.567591971	0.123371091	0.999713856	-4.373132366
ENSG00000018189	protein_coding	RUFY3	4	-0.15980551	5.291400651	-1.567579387	0.123374031	0.999713856	-4.345028113
ENSG00000269934	lncRNA	AL353593.1	1	-0.273047541	2.522123748	-1.566071032	0.12372677	0.999713856	-4.424226156
ENSG00000287586	lncRNA	Z98886.1	1	0.424028636	1.59663913	1.565501603	0.123860145	0.999713856	-4.465656745
ENSG00000272693	transcribed_unprocessed_pseudogene	AC073107.1	7	-0.246239009	1.743145058	-1.564425355	0.124112547	0.999713856	-4.461368686
ENSG00000226498	processed_pseudogene	RPSAP21	1	-0.260905573	1.293202327	-1.564360346	0.124127806	0.999713856	-4.480658147
ENSG00000172638	protein_coding	EFEMP2	11	0.385855989	2.03572178	1.56398713	0.124215438	0.999713856	-4.473766643
ENSG00000119950	protein_coding	MXI1	10	-0.63301435	7.887775803	-1.563869266	0.124243123	0.999713856	-4.379228665
ENSG00000021645	protein_coding	NRXN3	14	-0.989062036	0.678451773	-1.562287671	0.124615104	0.999713856	-4.517659813
ENSG00000078237	protein_coding	TIGAR	12	-0.144798551	3.837226263	-1.561992628	0.124684595	0.999713856	-4.37997221
ENSG00000163964	protein_coding	PIGX	3	0.210029308	5.091407636	1.56167098	0.124760388	0.999713856	-4.350354512
ENSG00000286699	lncRNA	AC084198.2	3	-0.217086086	3.001061338	-1.561533881	0.124792705	0.999713856	-4.396729729
ENSG00000125846	protein_coding	ZNF133	20	-0.171399559	3.655770939	-1.561457695	0.124810666	0.999713856	-4.381475903
ENSG00000149781	protein_coding	FERMT3	11	0.198838618	8.026796266	1.561245211	0.124860772	0.999713856	-4.377802931
ENSG00000127311	protein_coding	HELB	12	-0.114537617	7.089832702	-1.559416442	0.125292685	0.999713856	-4.361322251
ENSG00000242574	protein_coding	HLA-DMB	6	-0.249370107	3.360129934	-1.559110293	0.125365107	0.999713856	-4.397870823
ENSG00000172965	lncRNA	MIR4435-2HG	2	0.307103872	5.923809311	1.556407564	0.126005922	0.999713856	-4.351613771
ENSG00000082213	protein_coding	C5orf22	5	-0.134808467	4.304087718	-1.553836756	0.126617896	0.999713856	-4.369128159
ENSG00000114933	protein_coding	INO80D	2	-0.106180338	4.774370353	-1.553730401	0.126643265	0.999713856	-4.359474652
ENSG00000111335	protein_coding	OAS2	12	0.572394142	7.51186663	1.553671265	0.126657372	0.999713856	-4.364838421
ENSG00000136104	protein_coding	RNASEH2B	13	-0.215152595	6.657242041	-1.55348477	0.126701871	0.999713856	-4.360457626
ENSG00000147592	protein_coding	LACTB2	8	-0.172296872	2.443380507	-1.553240062	0.126760278	0.999713856	-4.434359605
ENSG00000162616	protein_coding	DNAJB4	1	-0.290080329	3.007931756	-1.552836121	0.126856738	0.999713856	-4.418011083
ENSG00000228340	lncRNA	MIR646HG	20	0.261160847	5.53035804	1.552479069	0.126942051	0.999713856	-4.354712332
ENSG00000118246	protein_coding	FASTKD2	2	-0.150255174	4.682715398	-1.551592485	0.127154086	0.999713856	-4.361541728
ENSG00000186300	protein_coding	ZNF555	19	-0.178486157	3.235019905	-1.551412886	0.127197074	0.999713856	-4.403544156
ENSG00000258922	lncRNA	AC106028.2	15	0.503186449	1.040681835	1.551012691	0.127292903	0.999713856	-4.516313878
ENSG00000139977	protein_coding	NAA30	14	-0.173872313	4.84658614	-1.550577748	0.127397119	0.999713856	-4.360848032
ENSG00000267990	unprocessed_pseudogene	AC063977.2	19	0.366171558	2.055570936	1.549454567	0.127666559	0.999713856	-4.457553368
ENSG00000171617	protein_coding	ENC1	5	0.498638571	4.665610088	1.549016711	0.12777172	0.999713856	-4.367416221
ENSG00000163389	protein_coding	POGLUT1	3	-0.146365261	4.794517899	-1.548795701	0.127824827	0.999713856	-4.361123451
ENSG00000214655	protein_coding	ZSWIM8	10	0.164399315	6.904976689	1.54856303	0.127880755	0.999713856	-4.365112108
ENSG00000124702	protein_coding	KLHDC3	6	-0.10756571	5.586368627	-1.5480811	0.127996661	0.999713856	-4.357314271
ENSG00000068912	protein_coding	ERLEC1	2	0.176274933	4.135232644	1.547878452	0.128045423	0.999713856	-4.377818461
ENSG00000121104	protein_coding	FAM117A	17	-0.364976116	7.585792802	-1.547522867	0.128131023	0.999713856	-4.380224714
ENSG00000110330	protein_coding	BIRC2	11	-0.349053722	7.166811263	-1.547048963	0.128245176	0.999713856	-4.371246299
ENSG00000140650	protein_coding	PMM2	16	-0.168908863	4.384821578	-1.546935595	0.128272496	0.999713856	-4.369250243
ENSG00000021776	protein_coding	AQR	15	-0.100697371	6.399283825	-1.546865007	0.12828951	0.999713856	-4.361384776
ENSG00000232334	processed_pseudogene	AL683842.1	10	0.351667671	4.404393536	1.546670195	0.128336472	0.999713856	-4.374744855
ENSG00000125991	protein_coding	ERGIC3	20	-0.120472319	5.784233352	-1.546574965	0.128359434	0.999713856	-4.358454318
ENSG00000118242	protein_coding	MREG	2	-0.204467621	2.41559925	-1.546565133	0.128361805	0.999713856	-4.437247678
ENSG00000101407	protein_coding	TTI1	20	-0.106952594	5.015208931	-1.546525613	0.128371335	0.999713856	-4.361347288
ENSG00000166794	protein_coding	PPIB	15	0.19078512	6.315975917	1.545951986	0.128509727	0.999713856	-4.361153036
ENSG00000214078	protein_coding	CPNE1	20	0.275411812	6.445706181	1.544490864	0.128862776	0.999713856	-4.362195951
ENSG00000124374	protein_coding	PAIP2B	2	-0.281274534	2.864719591	-1.544484843	0.128864232	0.999713856	-4.414045168
ENSG00000168785	protein_coding	TSPAN5	4	-0.636500168	6.908607165	-1.544424217	0.128878898	0.999713856	-4.374141329
ENSG00000171812	protein_coding	COL8A2	1	0.395038568	1.752919562	1.544094582	0.128958663	0.999713856	-4.477404527
ENSG00000197622	protein_coding	CDC42SE1	1	0.135736798	9.447365484	1.542538908	0.129335635	0.999713856	-4.417546855
ENSG00000241112	processed_pseudogene	RPL29P14	5	-0.167015311	2.857122576	-1.541824534	0.129509038	0.999713856	-4.419237774
ENSG00000061273	protein_coding	HDAC7	12	0.151617194	7.544546177	1.540671781	0.129789243	0.999713856	-4.381502834
ENSG00000100890	protein_coding	PRORP	14	-0.201596503	3.181422647	-1.540562851	0.129815747	0.999713856	-4.408211268
ENSG00000211667	IG_V_gene	IGLV3-12	22	-1.389949835	0.179595135	-1.540545076	0.129820072	0.999713856	-4.537554251
ENSG00000282608	protein_coding	ADORA3	1	0.616177021	0.790171059	1.540535036	0.129822515	0.999713856	-4.537990872
ENSG00000167880	protein_coding	EVPL	17	-0.529959405	1.614347117	-1.540463343	0.129839961	0.999713856	-4.457397155
ENSG00000163823	protein_coding	CCR1	3	0.545428785	6.969997259	1.539641949	0.13003998	0.999713856	-4.369927773
ENSG00000168903	protein_coding	BTNL3	5	-3.053200785	-0.056133389	-1.539608322	0.130048173	0.999713856	-4.542016553
ENSG00000179094	protein_coding	PER1	17	0.346703671	4.81981624	1.539506816	0.130072909	0.999713856	-4.368819091
ENSG00000100490	protein_coding	CDKL1	14	-0.250042773	4.041859831	-1.538974526	0.130202686	0.999713856	-4.382638239
ENSG00000275120	lncRNA	AC048382.5	15	-0.25254521	1.679668018	-1.538602738	0.130293392	0.999713856	-4.465432291
ENSG00000136783	protein_coding	NIPSNAP3A	9	-0.227449629	3.043508747	-1.538076796	0.130421794	0.999713856	-4.419949466
ENSG00000119632	protein_coding	IFI27L2	14	0.386464322	1.873955113	1.537641303	0.13052819	0.999713856	-4.479844059
ENSG00000146856	protein_coding	AGBL3	7	-0.271527964	2.080319382	-1.53668391	0.130762337	0.999713856	-4.452757392
ENSG00000135476	protein_coding	ESPL1	12	0.709751148	1.110956759	1.536365088	0.130840385	0.999713856	-4.513559566
ENSG00000180539	lncRNA	C9orf139	9	0.25885026	4.836218452	1.536058393	0.130915499	0.999713856	-4.370986845
ENSG00000113758	protein_coding	DBN1	5	0.309582956	4.299618771	1.535941811	0.130944061	0.999713856	-4.383438903
ENSG00000105281	protein_coding	SLC1A5	19	-0.555070569	6.700466994	-1.535704851	0.13100213	0.999713856	-4.37517764
ENSG00000106554	protein_coding	CHCHD3	7	-0.144887894	4.495706425	-1.535344996	0.131090354	0.999713856	-4.376077856
ENSG00000167658	protein_coding	EEF2	19	-0.210285868	10.29040782	-1.534546745	0.131286229	0.999713856	-4.443839979
ENSG00000101290	protein_coding	CDS2	20	-0.20187384	7.671762769	-1.534322679	0.131341252	0.999713856	-4.387196905
ENSG00000151693	protein_coding	ASAP2	2	0.355998569	3.771903055	1.533999924	0.131420542	0.999713856	-4.388643123
ENSG00000270574	lncRNA	AC010680.2	2	0.251469064	2.806751505	1.533689503	0.131496839	0.999713856	-4.43270541
ENSG00000095637	protein_coding	SORBS1	10	-0.275236142	1.573426717	-1.533552624	0.131530493	0.999713856	-4.478938306
ENSG00000124217	protein_coding	MOCS3	20	-0.118415222	3.617253532	-1.533300346	0.131592537	0.999713856	-4.397595661
ENSG00000260152	processed_pseudogene	AC113208.2	15	0.453496829	1.872106341	1.533034678	0.1316579	0.999713856	-4.476309198
ENSG00000198521	protein_coding	ZNF43	19	-0.159806999	4.226967991	-1.532000971	0.131912472	0.999713856	-4.382419652
ENSG00000173020	protein_coding	GRK2	11	0.134993888	9.144216583	1.531758151	0.131972329	0.999713856	-4.415987309
ENSG00000162923	protein_coding	WDR26	1	-0.253962434	8.642865342	-1.531441343	0.132050456	0.999713856	-4.408742116
ENSG00000101040	protein_coding	ZMYND8	20	0.098353547	6.751798553	1.53137028	0.132067986	0.999713856	-4.375049803
ENSG00000248483	protein_coding	POU5F2	5	-0.136517179	5.086711632	-1.531281634	0.132089856	0.999713856	-4.371104083
ENSG00000091164	protein_coding	TXNL1	18	-0.119965697	4.881773369	-1.530845162	0.13219758	0.999713856	-4.37360668
ENSG00000006712	protein_coding	PAF1	19	0.120700679	4.827054041	1.53076978	0.132216192	0.999713856	-4.375000632
ENSG00000144401	protein_coding	METTL21A	2	-0.147351901	3.728811519	-1.529857603	0.132441574	0.999713856	-4.393970879
ENSG00000160796	protein_coding	NBEAL2	3	0.251470912	9.601904824	1.529658176	0.13249089	0.999713856	-4.424260357
ENSG00000213085	protein_coding	CFAP45	1	0.521826868	2.214200609	1.529490271	0.132532422	0.999713856	-4.465742978
ENSG00000260452	processed_pseudogene	TPRKBP2	16	0.375560452	2.58609883	1.528714472	0.132724454	0.999713856	-4.446415283
ENSG00000184678	protein_coding	HIST2H2BE	1	0.280897798	6.760141606	1.528418882	0.132797679	0.999713856	-4.37636384
ENSG00000165646	protein_coding	SLC18A2	10	-0.392017491	1.585227998	-1.527988021	0.132904472	0.999713856	-4.471140252
ENSG00000087088	protein_coding	BAX	19	0.154572404	5.24356263	1.527781364	0.132955719	0.999713856	-4.373491893
ENSG00000227039	lncRNA	ITGB2-AS1	21	0.360446117	5.689686664	1.527765784	0.132959583	0.999713856	-4.371665621
ENSG00000230615	lncRNA	AL139220.2	1	-0.518991949	2.548982835	-1.527249542	0.133087671	0.999713856	-4.432852665
ENSG00000203485	protein_coding	INF2	14	0.334806163	5.701959971	1.527015274	0.133145829	0.999713856	-4.372568767
ENSG00000134899	protein_coding	ERCC5	13	-0.144229171	3.5159703	-1.526955677	0.133160628	0.999713856	-4.405369447
ENSG00000126821	protein_coding	SGPP1	14	-0.26744287	1.524102066	-1.526730948	0.133216442	0.999713856	-4.488042135
ENSG00000205744	protein_coding	DENND1C	19	0.126047842	6.479847322	1.526067367	0.133381359	0.999713856	-4.37569943
ENSG00000092208	protein_coding	GEMIN2	14	-0.189705857	2.235616506	-1.525518044	0.133518004	0.999713856	-4.450101997
ENSG00000166166	protein_coding	TRMT61A	14	-0.190373061	3.616026702	-1.525477794	0.13352802	0.999713856	-4.400821726
ENSG00000278376	lncRNA	AP004609.3	11	-0.263101156	1.266779211	-1.525019567	0.133642096	0.999713856	-4.488489493
ENSG00000186517	protein_coding	ARHGAP30	1	0.145163443	9.19873827	1.524973571	0.133653552	0.999713856	-4.419428501
ENSG00000282458	transcribed_processed_pseudogene	WASH5P	19	0.664546124	1.845877421	1.524235308	0.133837519	0.999713856	-4.497134486
ENSG00000250616	lncRNA	AC012645.1	16	-0.449976499	3.195751851	-1.52417326	0.13385299	0.999713856	-4.409095876
ENSG00000157657	protein_coding	ZNF618	9	-0.259038852	3.033243106	-1.523827933	0.133939119	0.999713856	-4.425724985
ENSG00000105339	protein_coding	DENND3	8	0.334868063	9.34346019	1.523693644	0.133972625	0.999713856	-4.423778109
ENSG00000004779	protein_coding	NDUFAB1	16	-0.171914286	3.137133126	-1.523393814	0.134047457	0.999713856	-4.41871369
ENSG00000170638	protein_coding	TRABD	22	0.126141449	6.565849459	1.52331247	0.134067765	0.999713856	-4.37820059
ENSG00000132950	protein_coding	ZMYM5	13	0.135816572	4.639441309	1.523132888	0.134112607	0.999713856	-4.382570994
ENSG00000205981	protein_coding	DNAJC19	3	-0.164307502	3.961783013	-1.522266174	0.134329195	0.999713856	-4.39487797
ENSG00000169221	protein_coding	TBC1D10B	16	0.13628882	6.483735041	1.522057758	0.134381319	0.999713856	-4.378251553
ENSG00000063854	protein_coding	HAGH	16	-0.533054723	7.364622611	-1.521865591	0.134429393	0.999713856	-4.396676861
ENSG00000179639	protein_coding	FCER1A	1	-0.538680036	3.067634272	-1.521715162	0.134467035	0.999713856	-4.419048556
ENSG00000109906	protein_coding	ZBTB16	11	0.369816001	5.820141393	1.521433285	0.134537593	0.999713856	-4.376363024
ENSG00000271862	lncRNA	AC104118.1	5	-0.237634512	1.721255858	-1.521057509	0.134631701	0.999713856	-4.476719145
ENSG00000005882	protein_coding	PDK2	17	-0.229113531	4.498650152	-1.520826669	0.134689537	0.999713856	-4.383714586
ENSG00000257027	lncRNA	AC010186.3	12	-0.237204003	6.355508705	-1.52012202	0.134866208	0.999713856	-4.380360804
ENSG00000170456	protein_coding	DENND5B	12	0.36437175	3.094660145	1.519233716	0.135089188	0.999713856	-4.421245431
ENSG00000198952	protein_coding	SMG5	1	0.219794027	6.784176786	1.519049453	0.135135478	0.999713856	-4.381942839
ENSG00000279700	TEC	AC131212.2	12	0.218059075	2.660320952	1.519038221	0.1351383	0.999713856	-4.442256003
ENSG00000105373	protein_coding	NOP53	19	-0.254869218	8.138176457	-1.518831149	0.135190336	0.999713856	-4.407116931
ENSG00000261218	lncRNA	AC099524.1	16	0.343729808	2.754445099	1.518193062	0.135350784	0.999713856	-4.449299708
ENSG00000182095	protein_coding	TNRC18	7	0.223074375	8.724126351	1.517667393	0.135483078	0.999713856	-4.414087171
ENSG00000256937	processed_pseudogene	KRT17P8	12	-0.428343885	4.470825721	-1.517042029	0.135640596	0.999713856	-4.386466074
ENSG00000270116	lncRNA	AP001429.1	21	-0.213738909	1.655651854	-1.516801399	0.135701245	0.999713856	-4.47488987
ENSG00000248905	protein_coding	FMN1	15	0.473643467	3.492253071	1.51651712	0.135772923	0.999713856	-4.400021398
ENSG00000136868	protein_coding	SLC31A1	9	-0.240150661	4.794015059	-1.514142496	0.136372842	0.999713856	-4.386290809
ENSG00000173338	protein_coding	KCNK7	11	0.404223464	1.118073297	1.513028056	0.136655117	0.999713856	-4.51359683
ENSG00000113838	protein_coding	TBCCD1	3	-0.182039093	3.550465585	-1.511251772	0.137105991	0.999713856	-4.412204265
ENSG00000287562	lncRNA	AL109615.4	6	-0.234205158	2.080823741	-1.511204731	0.137117947	0.999713856	-4.459592535
ENSG00000106686	protein_coding	SPATA6L	9	-0.431388723	1.162041972	-1.510939929	0.137185268	0.999713856	-4.505111277
ENSG00000243667	protein_coding	WDR92	2	-0.218993329	1.902395129	-1.510513457	0.137293745	0.999713856	-4.466868356
ENSG00000279821	TEC	AC145098.2	5	0.523226519	3.213535498	1.510491382	0.137299361	0.999713856	-4.436767225
ENSG00000279207	TEC	AC015813.6	17	-0.194519144	2.889420432	-1.509971211	0.137431768	0.999713856	-4.430780572
ENSG00000204267	protein_coding	TAP2	6	-2.061071645	-0.422208231	-1.509899691	0.137449981	0.999713856	-4.55604209
ENSG00000159210	protein_coding	SNF8	17	-0.118529669	4.75839272	-1.50987596	0.137456025	0.999713856	-4.387986752
ENSG00000228079	lncRNA	AC012368.2	2	0.40525115	1.269973614	1.509660442	0.137510921	0.999713856	-4.506779424
ENSG00000112763	protein_coding	BTN2A1	6	0.170080975	6.763415084	1.509542908	0.137540866	0.999713856	-4.388577877
ENSG00000127564	protein_coding	PKMYT1	16	0.74650605	0.872775867	1.508591366	0.137783491	0.999713856	-4.528909351
ENSG00000144736	protein_coding	SHQ1	3	-0.156769224	4.115229389	-1.508231728	0.137875281	0.999713856	-4.39816338
ENSG00000103226	protein_coding	NOMO3	16	0.299649829	2.94759241	1.507363867	0.138096983	0.999713856	-4.437377453
ENSG00000129646	protein_coding	QRICH2	17	0.232328207	2.83778983	1.506999408	0.138190171	0.999713856	-4.437510413
ENSG00000225921	protein_coding	NOL7	6	-0.134444562	3.874260146	-1.506678596	0.13827224	0.999713856	-4.406533545
ENSG00000163635	protein_coding	ATXN7	3	-0.184640927	4.779893673	-1.506289638	0.138371795	0.999713856	-4.390778872
ENSG00000255760	lncRNA	LINC02422	12	0.32375786	2.731848756	1.505895552	0.13847272	0.999713856	-4.447044625
ENSG00000139718	protein_coding	SETD1B	12	0.158394334	7.918748302	1.505396675	0.138600565	0.999713856	-4.406934328
ENSG00000115368	protein_coding	WDR75	2	-0.159646132	4.97053788	-1.505091149	0.138678908	0.999713856	-4.389283025
ENSG00000166927	protein_coding	MS4A7	11	-0.431720988	6.053791224	-1.504944472	0.138716531	0.999713856	-4.388189618
ENSG00000037474	protein_coding	NSUN2	5	-0.132638712	5.944697927	-1.504433185	0.138847741	0.999713856	-4.388054447
ENSG00000162642	protein_coding	C1orf52	1	-0.096899336	4.345484076	-1.504002622	0.138958311	0.999713856	-4.397375558
ENSG00000160055	protein_coding	TMEM234	1	0.1794016	4.548483185	1.503872239	0.138991808	0.999713856	-4.396645986
ENSG00000167065	protein_coding	DUSP18	22	0.232996769	4.703306799	1.50338375	0.139117363	0.999713856	-4.394105215
ENSG00000161800	protein_coding	RACGAP1	12	0.283721728	3.300906096	1.503118073	0.139185687	0.999713856	-4.430728185
ENSG00000165684	protein_coding	SNAPC4	9	0.144162071	4.61031922	1.503033483	0.139207446	0.999713856	-4.395195696
ENSG00000224086	lncRNA	AC245452.1	22	0.327268653	1.693451344	1.502964326	0.139225238	0.999713856	-4.494081133
ENSG00000146067	protein_coding	FAM193B	5	0.1499576	6.732318794	1.502373396	0.139377337	0.999713856	-4.39397539
ENSG00000242802	protein_coding	AP5Z1	7	0.115769571	6.38171897	1.501840999	0.139514482	0.999713856	-4.391154998
ENSG00000114030	protein_coding	KPNA1	3	-0.131526717	6.568087211	-1.500449256	0.139873502	0.999713856	-4.394287914
ENSG00000099804	protein_coding	CDC34	19	-0.577326225	7.664649587	-1.500223272	0.139931867	0.999713856	-4.412756651
ENSG00000168724	protein_coding	DNAJC21	5	-0.116458822	4.85301039	-1.499032761	0.140239659	0.999713856	-4.394736894
ENSG00000248283	processed_pseudogene	CCNL2P1	4	-0.266027486	1.911205579	-1.498333815	0.140420613	0.999713856	-4.473033884
ENSG00000211886	TR_J_gene	TRAJ3	14	-0.289607343	2.012581451	-1.498210598	0.140452532	0.999713856	-4.467378012
ENSG00000197563	protein_coding	PIGN	18	-0.133673738	5.395508467	-1.497947778	0.140520635	0.999713856	-4.392088499
ENSG00000181789	protein_coding	COPG1	3	0.124449799	6.606940142	1.49636283	0.140931888	0.999713856	-4.395854159
ENSG00000166734	protein_coding	CASC4	15	0.172865265	6.691638759	1.49604699	0.141013954	0.999713856	-4.397143164
ENSG00000213937	protein_coding	CLDN9	16	0.396787458	2.398424229	1.495025093	0.141279738	0.999713856	-4.45943919
ENSG00000211865	TR_J_gene	TRAJ24	14	-0.304373874	2.293990444	-1.494983603	0.141290537	0.999713856	-4.452697393
ENSG00000266256	lncRNA	LINC00683	18	0.796212584	0.87950928	1.494944022	0.14130084	0.999713856	-4.508558253
ENSG00000272398	protein_coding	CD24	6	0.450777576	3.753680944	1.49483594	0.141328978	0.999713856	-4.421266345
ENSG00000253251	protein_coding	SHLD3	5	0.239300939	1.288609367	1.494812676	0.141335035	0.999713856	-4.509874494
ENSG00000126088	protein_coding	UROD	1	-0.159631846	4.067784941	-1.492726102	0.141879129	0.999713856	-4.408694956
ENSG00000164047	protein_coding	CAMP	3	0.738400497	2.812781231	1.49232315	0.141984393	0.999713856	-4.473056151
ENSG00000237065	transcribed_processed_pseudogene	NANOGP4	7	-0.314228462	1.97715828	-1.492107106	0.142040857	0.999713856	-4.480679931
ENSG00000125844	protein_coding	RRBP1	20	0.201476273	6.070015008	1.492015125	0.142064901	0.999713856	-4.396016223
ENSG00000259768	lncRNA	AC004943.2	16	-0.330321052	1.262754232	-1.491561061	0.142183645	0.999713856	-4.50302051
ENSG00000137880	protein_coding	GCHFR	15	0.24657746	2.076134667	1.491400945	0.142225536	0.999713856	-4.481892397
ENSG00000169129	protein_coding	AFAP1L2	10	-0.296800883	1.939361757	-1.491284549	0.142255995	0.999713856	-4.475803257
ENSG00000005059	protein_coding	MCUB	4	-0.143660742	5.414886755	-1.490641969	0.142424241	0.999713856	-4.3969852
ENSG00000158552	protein_coding	ZFAND2B	2	0.128731046	4.592533402	1.490359513	0.142498245	0.999713856	-4.403217853
ENSG00000215795	processed_pseudogene	AL390728.2	1	-0.324942686	1.056545443	-1.489628251	0.14268998	0.999713856	-4.508809257
ENSG00000181924	protein_coding	COA4	11	-0.145718017	3.695689179	-1.489601222	0.142697071	0.999713856	-4.418866945
ENSG00000241945	protein_coding	PWP2	21	-2.069224642	-0.259708767	-1.489488377	0.142726678	0.999713856	-4.552758633
ENSG00000141627	protein_coding	DYM	18	-0.092760417	6.084012416	-1.489307986	0.142774017	0.999713856	-4.398418615
ENSG00000120942	protein_coding	UBIAD1	1	-0.162885769	4.71123883	-1.487908888	0.143141597	0.999713856	-4.4019923
ENSG00000197816	protein_coding	CCDC180	9	-0.281165366	1.623266186	-1.487850871	0.143156855	0.999713856	-4.480877286
ENSG00000143951	protein_coding	WDPCP	2	-0.156739796	4.083586173	-1.487803615	0.143169285	0.999713856	-4.41080701
ENSG00000155093	protein_coding	PTPRN2	7	0.416878488	2.949479985	1.487541541	0.143238232	0.999713856	-4.443392618
ENSG00000274512	protein_coding	TBC1D3L	17	0.678412918	0.831012907	1.486949207	0.143394162	0.999713856	-4.518046818
ENSG00000112473	protein_coding	SLC39A7	6	0.16365977	3.631710075	1.486901869	0.14340663	0.999713856	-4.427357606
ENSG00000189060	protein_coding	H1F0	22	-0.538734863	5.734439329	-1.486683418	0.143464174	0.999713856	-4.400555058
ENSG00000228506	lncRNA	AL513550.1	6	-0.171231693	3.188284872	-1.486670415	0.1434676	0.999713856	-4.433057524
ENSG00000171954	protein_coding	CYP4F22	19	-0.489352155	1.112408083	-1.485803834	0.143696059	0.999713856	-4.507016501
ENSG00000116786	protein_coding	PLEKHM2	1	0.14154367	6.45747617	1.48566646	0.143732302	0.999713856	-4.402068248
ENSG00000261799	lncRNA	AC007406.5	12	-0.156011706	4.41178096	-1.485483338	0.143780625	0.999713856	-4.408199431
ENSG00000196756	lncRNA	SNHG17	20	-0.163546605	5.007957821	-1.485415674	0.143798484	0.999713856	-4.401764825
ENSG00000148459	protein_coding	PDSS1	10	0.166799753	2.452110721	1.485148138	0.143869113	0.999713856	-4.460346549
ENSG00000071894	protein_coding	CPSF1	8	0.232475829	5.772173701	1.485054923	0.143893728	0.999713856	-4.400667098
ENSG00000115758	protein_coding	ODC1	2	-0.416771777	6.917145539	-1.48493094	0.143926473	0.999713856	-4.411897742
ENSG00000135519	protein_coding	KCNH3	12	0.375268486	3.10244373	1.484655101	0.143999345	0.999713856	-4.440366004
ENSG00000135127	protein_coding	BICDL1	12	-0.239447321	4.666658803	-1.484624388	0.144007461	0.999713856	-4.40449684
ENSG00000227500	protein_coding	SCAMP4	19	0.130811864	4.759620632	1.48437435	0.144073546	0.999713856	-4.405701897
ENSG00000090621	protein_coding	PABPC4	1	-0.149943302	6.318486845	-1.484067105	0.144154783	0.999713856	-4.403551031
ENSG00000121152	protein_coding	NCAPH	2	0.546625051	1.834884293	1.484034919	0.144163295	0.999713856	-4.494694275
ENSG00000187017	protein_coding	ESPN	1	0.897601704	5.06973603	1.483777023	0.144231515	0.999713856	-4.403250298
ENSG00000239556	transcribed_unprocessed_pseudogene	AC004951.2	7	0.217866846	2.281264848	1.483688693	0.144254886	0.999713856	-4.463932342
ENSG00000223519	transcribed_unitary_pseudogene	KIF28P	1	0.510796681	1.38454521	1.48368788	0.144255102	0.999713856	-4.494564175
ENSG00000134815	protein_coding	DHX34	19	0.264781525	7.039660175	1.483297644	0.144358391	0.999713856	-4.407789021
ENSG00000007545	protein_coding	CRAMP1	16	0.151801135	4.244766043	1.483067584	0.144419311	0.999713856	-4.412863176
ENSG00000253276	protein_coding	CCDC71L	7	0.323870345	5.068623002	1.482483763	0.144574	0.999713856	-4.406245774
ENSG00000019995	protein_coding	ZRANB1	10	-0.252805751	5.931173131	-1.482330081	0.144614741	0.999713856	-4.40279195
ENSG00000099377	protein_coding	HSD3B7	16	0.427495393	1.15021402	1.481632304	0.144799836	0.999713856	-4.529162767
ENSG00000274925	lncRNA	ZKSCAN2-DT	16	-0.119517501	4.40417928	-1.481457176	0.14484632	0.999713856	-4.410153058
ENSG00000112511	protein_coding	PHF1	6	0.13751962	5.260323986	1.480099901	0.145206984	0.999713856	-4.404669494
ENSG00000167468	protein_coding	GPX4	19	-0.287385943	5.806531238	-1.479862088	0.14527025	0.999713856	-4.4051181
ENSG00000115295	protein_coding	CLIP4	2	-0.130817291	5.777544769	-1.479117269	0.145468536	0.999713856	-4.404507416
ENSG00000182307	protein_coding	C8orf33	8	-0.155196538	4.137414668	-1.477939922	0.145782407	0.999713856	-4.415195463
ENSG00000091262	protein_coding	ABCC6	16	0.394696924	1.575734253	1.477478839	0.145905474	0.999713856	-4.49216474
ENSG00000182584	protein_coding	ACTL10	20	-0.279330197	1.501367783	-1.477126673	0.145999524	0.999713856	-4.499572748
ENSG00000143919	protein_coding	CAMKMT	2	-0.144200392	4.152951081	-1.476771207	0.146094505	0.999713856	-4.415958821
ENSG00000179361	protein_coding	ARID3B	15	0.129369784	6.061570315	1.476187553	0.146250563	0.999713856	-4.406852445
ENSG00000238045	lncRNA	AC009133.1	16	0.29219976	1.785353496	1.475026571	0.146561379	0.999713856	-4.500665365
ENSG00000076043	protein_coding	REXO2	11	-0.181465682	3.445457565	-1.474961857	0.146578719	0.999713856	-4.432036156
ENSG00000111837	protein_coding	MAK	6	0.609813641	4.106098209	1.474534071	0.146693387	0.999713856	-4.423662374
ENSG00000226501	processed_pseudogene	USF1P1	21	-0.263818199	1.26239156	-1.474124587	0.146803215	0.999713856	-4.508643614
ENSG00000130165	protein_coding	ELOF1	19	-0.361568425	5.461036516	-1.473634072	0.146934862	0.999713856	-4.40895239
ENSG00000139437	protein_coding	TCHP	12	0.121215424	4.936166538	1.473239827	0.147040739	0.999713856	-4.411416745
ENSG00000196449	protein_coding	YRDC	1	0.131257947	3.122324025	1.472652817	0.147198496	0.999713856	-4.447135798
ENSG00000134571	protein_coding	MYBPC3	11	0.456637351	3.860026843	1.472398598	0.147266858	0.999713856	-4.433476402
ENSG00000176225	protein_coding	RTTN	18	-0.19830339	5.382397645	-1.472387672	0.147269796	0.999713856	-4.409352454
ENSG00000213347	protein_coding	MXD3	5	0.297261394	5.416429878	1.471642398	0.147470355	0.999713856	-4.410612285
ENSG00000199730	misc_RNA	RN7SKP95	15	-0.186224009	2.04762987	-1.471618129	0.147476889	0.999713856	-4.477100467
ENSG00000167272	protein_coding	POP5	12	-0.171555508	3.060306964	-1.471392987	0.147537521	0.999713856	-4.44475595
ENSG00000122481	protein_coding	RWDD3	1	-0.137020428	2.830031117	-1.471270653	0.147570474	0.999713856	-4.450548217
ENSG00000162366	protein_coding	PDZK1IP1	1	-0.65041202	5.942321904	-1.47116367	0.147599297	0.999713856	-4.411406661
ENSG00000005206	protein_coding	SPPL2B	19	0.186415744	4.957849922	1.470577041	0.147757423	0.999713856	-4.412355012
ENSG00000159714	protein_coding	ZDHHC1	16	-0.390734348	1.295468231	-1.469754471	0.147979371	0.999713856	-4.506496348
ENSG00000242737	processed_pseudogene	AC012170.1	15	0.196330695	1.808645284	1.469709343	0.147991555	0.999713856	-4.489689213
ENSG00000123358	protein_coding	NR4A1	12	-0.670708442	2.749015799	-1.469571636	0.14802874	0.999713856	-4.458232971
ENSG00000108175	protein_coding	ZMIZ1	10	0.250493612	7.531353116	1.469384457	0.148079295	0.999713856	-4.421544143
ENSG00000142733	protein_coding	MAP3K6	1	0.339523475	3.04820459	1.468683212	0.148268815	0.999713856	-4.454106127
ENSG00000154122	protein_coding	ANKH	5	-0.367956328	6.722240434	-1.46816527	0.148408917	0.999713856	-4.417791639
ENSG00000180537	protein_coding	RNF182	6	-1.512489416	3.743137208	-1.467641851	0.148550608	0.999713856	-4.431983578
ENSG00000103496	protein_coding	STX4	16	0.139506858	5.475967931	1.467279973	0.14864863	0.999713856	-4.412736887
ENSG00000267174	lncRNA	AC011472.2	19	0.403889234	4.050580412	1.466681936	0.148810734	0.999713856	-4.432545169
ENSG00000133488	protein_coding	SEC14L4	22	-0.559868841	1.690425476	-1.466164762	0.148951031	0.999713856	-4.47960654
ENSG00000144893	protein_coding	MED12L	3	0.425054315	2.820798566	1.465838751	0.149039524	0.999713856	-4.462851867
ENSG00000164002	protein_coding	EXO5	1	0.193965998	2.722207697	1.465249451	0.149199588	0.999713856	-4.462714915
ENSG00000175575	protein_coding	PAAF1	11	-0.173452363	3.545042775	-1.46508808	0.149243443	0.999713856	-4.435837485
ENSG00000274641	protein_coding	HIST1H2BO	6	0.735660988	3.044909848	1.464679103	0.149354634	0.999713856	-4.460596584
ENSG00000211856	TR_J_gene	TRAJ33	14	-0.28494732	2.390357435	-1.464030426	0.149531127	0.999713856	-4.464799072
ENSG00000187446	protein_coding	CHP1	15	-0.195065113	6.549191575	-1.463533239	0.149666513	0.999713856	-4.41792297
ENSG00000175390	protein_coding	EIF3F	11	-0.156489082	6.696355388	-1.463150258	0.149770867	0.999713856	-4.419320996
ENSG00000170468	protein_coding	RIOX1	14	-0.164873717	4.235767981	-1.462940762	0.149827974	0.999713856	-4.423188565
ENSG00000090470	protein_coding	PDCD7	15	-0.134181265	4.717421483	-1.462346301	0.149990112	0.999713856	-4.418925368
ENSG00000261072	processed_pseudogene	AC084783.1	15	-0.250201552	1.496692904	-1.460864046	0.150394995	0.999713856	-4.497574797
ENSG00000138614	protein_coding	INTS14	15	-0.165090052	4.284411887	-1.460141838	0.15059258	0.999713856	-4.424467406
ENSG00000119771	protein_coding	KLHL29	2	-0.471182609	1.631685262	-1.459338996	0.150812464	0.999713856	-4.491537106
ENSG00000070540	protein_coding	WIPI1	17	-0.199926845	5.052273407	-1.459324422	0.150816458	0.999713856	-4.419005815
ENSG00000135999	protein_coding	EPC2	2	-0.103610599	6.126601018	-1.459257427	0.150834819	0.999713856	-4.418287438
ENSG00000113319	protein_coding	RASGRF2	5	-0.259648423	5.246392014	-1.459211602	0.150847379	0.999713856	-4.418129393
ENSG00000066827	protein_coding	ZFAT	8	-0.122000047	5.144383933	-1.459035104	0.150895761	0.999713856	-4.418747024
ENSG00000228463	transcribed_processed_pseudogene	AP006222.1	1	-0.630841154	2.116196558	-1.458727299	0.150980167	0.999713856	-4.47304069
ENSG00000102837	protein_coding	OLFM4	13	1.605874649	1.335969278	1.458266903	0.151106485	0.999713856	-4.534059684
ENSG00000143398	protein_coding	PIP5K1A	1	0.122213893	5.564256182	1.458151425	0.151138182	0.999713856	-4.418625067
ENSG00000113141	protein_coding	IK	5	0.137017222	5.188903966	1.458110331	0.151149462	0.999713856	-4.419588606
ENSG00000123453	protein_coding	SARDH	9	-0.445763597	2.140598238	-1.458061193	0.151162952	0.999713856	-4.474730017
ENSG00000011426	protein_coding	ANLN	7	0.567836508	1.936138421	1.456445837	0.151606942	0.999713856	-4.502866613
ENSG00000163933	protein_coding	RFT1	3	-0.125534682	4.624859251	-1.456314204	0.151643167	0.999713856	-4.423392697
ENSG00000044090	protein_coding	CUL7	6	0.174249602	4.326879912	1.456238683	0.151663954	0.999713856	-4.42760704
ENSG00000131373	protein_coding	HACL1	3	-0.127594664	4.258892819	-1.455550745	0.151853404	0.999713856	-4.428413631
ENSG00000204219	protein_coding	TCEA3	1	-0.445223106	1.826215	-1.455492516	0.151869448	0.999713856	-4.483356669
ENSG00000113811	protein_coding	SELENOK	3	-0.417174101	4.967632244	-1.454815764	0.152056014	0.999713856	-4.422184001
ENSG00000183474	protein_coding	GTF2H2C	5	0.271923321	2.609301259	1.454687505	0.152091393	0.999713856	-4.465940794
ENSG00000076928	protein_coding	ARHGEF1	19	0.146414089	9.20363717	1.454064245	0.152263403	0.999713856	-4.453837823
ENSG00000183666	transcribed_unprocessed_pseudogene	GUSBP1	5	-0.265212158	3.254765179	-1.453590011	0.152394386	0.999713856	-4.443760479
ENSG00000270127	lncRNA	AC027020.2	15	-0.426909128	3.180384159	-1.452930305	0.152576744	0.999713856	-4.446784371
ENSG00000118363	protein_coding	SPCS2	11	0.126313336	5.117177281	1.452314474	0.152747128	0.999713856	-4.423896819
ENSG00000156345	protein_coding	CDK20	9	-0.19551871	1.781098326	-1.450584645	0.153226524	0.999713856	-4.491435376
ENSG00000175782	protein_coding	SLC35E3	12	0.160074637	5.49548687	1.450177069	0.153339649	0.999713856	-4.423770461
ENSG00000100376	protein_coding	FAM118A	22	-0.401291641	5.880858226	-1.449406723	0.153553642	0.999713856	-4.425482683
ENSG00000279722	TEC	AC007342.7	16	-0.279055036	2.515862569	-1.448485946	0.15380973	0.999713856	-4.470539336
ENSG00000113318	protein_coding	MSH3	5	-0.157772181	5.025978077	-1.448240647	0.153878009	0.999713856	-4.425953538
ENSG00000173812	protein_coding	EIF1	17	-0.273254055	8.477216686	-1.448079255	0.153922946	0.999713856	-4.446470384
ENSG00000200834	misc_RNA	Y_RNA	9	0.38152591	1.429621561	1.448066555	0.153926482	0.999713856	-4.51892582
ENSG00000228808	processed_pseudogene	HMGB3P4	13	-0.190600361	2.327136109	-1.447855119	0.153985369	0.999713856	-4.473810901
ENSG00000175582	protein_coding	RAB6A	11	-0.179348987	6.918499541	-1.44740171	0.154111707	0.999713856	-4.430307933
ENSG00000158850	protein_coding	B4GALT3	1	-0.220859174	5.523500689	-1.447001082	0.154223406	0.999713856	-4.42591383
ENSG00000147364	protein_coding	FBXO25	8	-0.162476825	4.467528915	-1.446679865	0.154313011	0.999713856	-4.430554768
ENSG00000198804	protein_coding	MT-CO1	MT	-0.199210544	11.49441131	-1.445744351	0.154574207	0.999713856	-4.492063278
ENSG00000206418	protein_coding	RAB12	18	-0.145248456	4.314071339	-1.445463856	0.154652588	0.999713856	-4.433740568
ENSG00000146963	protein_coding	LUC7L2	7	-0.136431687	5.190537998	-1.445318791	0.154693138	0.999713856	-4.427685656
ENSG00000176422	protein_coding	SPRYD4	12	-0.187414711	3.979232433	-1.445260084	0.15470955	0.999713856	-4.43707956
ENSG00000280387	TEC	AL109806.1	20	0.231853244	2.058102436	1.444970795	0.154790445	0.999713856	-4.495401335
ENSG00000002330	protein_coding	BAD	11	0.14780584	3.901391039	1.444883658	0.154814818	0.999713856	-4.442047575
ENSG00000131188	protein_coding	PRR7	5	0.198254929	3.985566951	1.444716531	0.154861573	0.999713856	-4.440447574
ENSG00000113522	protein_coding	RAD50	5	-0.173137902	3.040548096	-1.444323478	0.154971577	0.999713856	-4.457110589
ENSG00000109805	protein_coding	NCAPG	4	0.630474915	1.903302855	1.444033103	0.155052884	0.999713856	-4.510641142
ENSG00000280213	lncRNA	UCKL1-AS1	20	0.317907055	1.607155248	1.444016914	0.155057418	0.999713856	-4.515308718
ENSG00000196778	protein_coding	OR52K1	11	0.401795041	4.03586728	1.443426888	0.155222734	0.999713856	-4.442682166
ENSG00000127903	protein_coding	ZNF835	19	-0.367026344	1.352768079	-1.443138292	0.155303645	0.999713856	-4.503121993
ENSG00000145494	protein_coding	NDUFS6	5	-0.171530211	2.451662706	-1.442591361	0.155457073	0.999713856	-4.47645383
ENSG00000072163	protein_coding	LIMS2	2	-0.299151198	1.923110524	-1.442558237	0.155466369	0.999713856	-4.487216408
ENSG00000137074	protein_coding	APTX	9	-0.138945174	4.726504921	-1.442403057	0.155509925	0.999713856	-4.431240802
ENSG00000196678	protein_coding	ERI2	16	-0.231158344	2.060549748	-1.441849939	0.15566525	0.999713856	-4.492321278
ENSG00000179253	lncRNA	AL162457.1	20	-0.319050838	1.235233501	-1.441137529	0.155865486	0.999713856	-4.509070627
ENSG00000240291	lncRNA	AL450384.2	10	-0.20881475	2.00653288	-1.439884428	0.156218182	0.999713856	-4.489014299
ENSG00000217555	protein_coding	CKLF	16	0.273508079	4.038281384	1.439664675	0.156280098	0.999713856	-4.443873599
ENSG00000163291	protein_coding	PAQR3	4	-0.178400938	3.467806366	-1.439472287	0.156334319	0.999713856	-4.452829335
ENSG00000168071	protein_coding	CCDC88B	11	0.191390672	8.186226616	1.43938847	0.156357946	0.999713856	-4.446194092
ENSG00000238201	lncRNA	AC114752.2	2	0.843657634	1.27687945	1.439110842	0.156436226	0.999713856	-4.502928977
ENSG00000213693	processed_pseudogene	SEC14L1P1	11	-0.203441035	2.206641004	-1.438878916	0.156501643	0.999713856	-4.480754415
ENSG00000119392	protein_coding	GLE1	9	0.115603851	5.647947029	1.438686577	0.156555911	0.999713856	-4.431406465
ENSG00000235852	lncRNA	AC005540.1	2	-0.274702097	1.155977129	-1.438662023	0.15656284	0.999713856	-4.513020011
ENSG00000163251	protein_coding	FZD5	2	-0.498813852	2.749118564	-1.438554848	0.156593086	0.999713856	-4.47170599
ENSG00000186591	protein_coding	UBE2H	7	-0.334934888	7.449512156	-1.438085201	0.156725681	0.999713856	-4.440318888
ENSG00000099284	protein_coding	H2AFY2	10	-0.229169543	1.385585894	-1.437170515	0.156984175	0.999713856	-4.513647209
ENSG00000020129	protein_coding	NCDN	1	-0.133125817	4.404570432	-1.436882424	0.15706566	0.999713856	-4.436726223
ENSG00000103540	protein_coding	CCP110	16	0.152477693	4.741752546	1.436581032	0.157150942	0.999713856	-4.436556779
ENSG00000137959	protein_coding	IFI44L	1	0.958638498	6.653745825	1.436360761	0.157213293	0.999713856	-4.435099417
ENSG00000105767	protein_coding	CADM4	19	0.412058038	1.674039254	1.436336645	0.157220121	0.999713856	-4.51037225
ENSG00000261609	protein_coding	GAN	16	-0.168628406	3.490643343	-1.435781284	0.157377415	0.999713856	-4.450460608
ENSG00000160781	protein_coding	PAQR6	1	0.44107971	2.558485287	1.435432787	0.157476183	0.999713856	-4.486613349
ENSG00000009780	protein_coding	FAM76A	1	-0.118269117	3.880441695	-1.435270213	0.157522274	0.999713856	-4.445413031
ENSG00000260285	lncRNA	AL133367.1	14	-0.166740815	2.321723338	-1.43505305	0.157583859	0.999713856	-4.482686995
ENSG00000164237	protein_coding	CMBL	5	-0.999957688	0.427962451	-1.434918912	0.157621908	0.999713856	-4.542681282
ENSG00000112996	protein_coding	MRPS30	5	-0.150405674	5.284902719	-1.434854144	0.157640282	0.999713856	-4.43417674
ENSG00000266173	protein_coding	STRADA	17	0.125264883	4.889655913	1.434312123	0.157794117	0.999713856	-4.436408883
ENSG00000233791	lncRNA	LINC01136	1	0.397691241	1.489843187	1.434120784	0.15784845	0.999713856	-4.520037185
ENSG00000227533	lncRNA	SLC2A1-AS1	1	-0.361921405	1.317938846	-1.433518497	0.158019573	0.999713856	-4.512596356
ENSG00000006007	protein_coding	GDE1	16	-0.22473665	6.174946223	-1.43322801	0.158102159	0.999713856	-4.435572473
ENSG00000177600	protein_coding	RPLP2	11	-0.20805559	8.439449598	-1.433156181	0.158122585	0.999713856	-4.45531176
ENSG00000130299	protein_coding	GTPBP3	19	-0.207671817	3.625119934	-1.431279835	0.158656895	0.999713856	-4.447763667
ENSG00000144559	protein_coding	TAMM41	3	-0.207786226	4.195110116	-1.431141598	0.158696316	0.999713856	-4.441858507
ENSG00000196428	protein_coding	TSC22D2	3	-0.09903714	6.349420554	-1.430771611	0.15880186	0.999713856	-4.437458733
ENSG00000197153	protein_coding	HIST1H3J	6	0.932272964	2.673335008	1.430644316	0.158838186	0.999713856	-4.48536434
ENSG00000113615	protein_coding	SEC24A	5	0.138015751	5.202727083	1.430302325	0.15893581	0.999713856	-4.437711528
ENSG00000106069	protein_coding	CHN2	7	-0.285790155	3.652694919	-1.43013828	0.158982654	0.999713856	-4.452690343
ENSG00000256720	processed_pseudogene	BTG1P1	12	-0.431107442	3.328358653	-1.429990968	0.15902473	0.999713856	-4.457310503
ENSG00000269352	lncRNA	PTOV1-AS2	19	0.203230065	4.069325139	1.42949025	0.159167811	0.999713856	-4.447106082
ENSG00000124214	protein_coding	STAU1	20	-0.233062892	6.828815648	-1.429064563	0.159289531	0.999713856	-4.440634662
ENSG00000218283	processed_pseudogene	MORF4L1P1	1	-0.176616602	2.512304295	-1.429055094	0.159292239	0.999713856	-4.477654881
ENSG00000100258	protein_coding	LMF2	22	0.115958517	6.013384635	1.428912348	0.159333072	0.999713856	-4.437789997
ENSG00000283103	lncRNA	AC010642.2	19	0.236392875	1.33065781	1.426787035	0.159941994	0.999713856	-4.522063802
ENSG00000174721	protein_coding	FGFBP3	10	-0.210270322	1.337579801	-1.426771223	0.159946531	0.999713856	-4.516196323
ENSG00000059145	protein_coding	UNKL	16	0.165023261	6.688237315	1.426719374	0.15996141	0.999713856	-4.441130371
ENSG00000101193	protein_coding	GID8	20	-0.189350836	6.243668396	-1.426657815	0.159979075	0.999713856	-4.439894502
ENSG00000172771	protein_coding	EFCAB12	3	0.328735361	1.938937189	1.425842585	0.160213169	0.999713856	-4.504808754
ENSG00000134318	protein_coding	ROCK2	2	0.176144802	5.909499046	1.424932002	0.160474959	0.999713856	-4.44030356
ENSG00000184357	protein_coding	HIST1H1B	6	0.739570062	4.731713643	1.424740221	0.160530138	0.999713856	-4.444680634
ENSG00000135776	protein_coding	ABCB10	1	-0.185951769	5.632157759	-1.424538229	0.160588271	0.999713856	-4.440547545
ENSG00000148218	protein_coding	ALAD	9	-0.151109558	5.005913355	-1.424100316	0.160714358	0.999713856	-4.441666184
ENSG00000128923	protein_coding	MINDY2	15	0.102387439	5.383588093	1.423654847	0.160842699	0.999713856	-4.441543608
ENSG00000162383	protein_coding	SLC1A7	1	-0.640460727	0.878088741	-1.423533859	0.16087757	0.999713856	-4.53168295
ENSG00000132275	protein_coding	RRP8	11	-0.110022056	5.005454317	-1.423494617	0.160888882	0.999713856	-4.442082352
ENSG00000058056	protein_coding	USP13	3	-0.210148615	3.525228801	-1.423334826	0.160934948	0.999713856	-4.454706355
ENSG00000185236	protein_coding	RAB11B	19	-0.199159988	6.499540504	-1.422877791	0.161066763	0.999713856	-4.443329746
ENSG00000197497	protein_coding	ZNF665	19	-0.262355254	1.952326423	-1.422571217	0.16115523	0.999713856	-4.494236271
ENSG00000038358	protein_coding	EDC4	16	0.114709948	5.646367052	1.422302492	0.161232806	0.999713856	-4.441986991
ENSG00000184220	protein_coding	CMSS1	3	-0.237854774	2.883747414	-1.422014368	0.161316015	0.999713856	-4.468176213
ENSG00000184903	protein_coding	IMMP2L	7	-0.199757199	3.474309938	-1.421862667	0.161359839	0.999713856	-4.458012924
ENSG00000184117	protein_coding	NIPSNAP1	22	-0.147215714	3.798314266	-1.421780405	0.161383607	0.999713856	-4.453520627
ENSG00000111696	protein_coding	NT5DC3	12	-0.274581916	3.551565249	-1.420936199	0.161627682	0.999713856	-4.460014083
ENSG00000253307	lncRNA	AC011676.1	8	0.337209571	2.706652443	1.420354302	0.161796086	0.999713856	-4.478108438
ENSG00000065978	protein_coding	YBX1	1	-0.358389805	9.282612497	-1.419862805	0.161938434	0.999713856	-4.471344296
ENSG00000255081	lncRNA	AP003168.2	11	-0.233198897	1.935760512	-1.419512261	0.162040018	0.999713856	-4.498814146
ENSG00000108352	protein_coding	RAPGEFL1	17	0.308292031	3.247010565	1.419467788	0.162052909	0.999713856	-4.467472094
ENSG00000204308	protein_coding	RNF5	6	-0.219545106	4.243484	-1.419289676	0.162104547	0.999713856	-4.449435051
ENSG00000184470	protein_coding	TXNRD2	22	-0.172547105	5.3734397	-1.418479306	0.162339647	0.999713856	-4.444508321
ENSG00000273983	protein_coding	HIST1H3G	6	1.002146857	2.635795982	1.418298425	0.16239216	0.999713856	-4.492296993
ENSG00000100350	protein_coding	FOXRED2	22	-0.345124263	1.804055154	-1.418142783	0.162437355	0.999713856	-4.503036987
ENSG00000225964	lncRNA	NRIR	2	0.802285747	2.642960796	1.417943704	0.162495179	0.999713856	-4.497053777
ENSG00000204351	protein_coding	SKIV2L	6	0.116458091	5.474400455	1.417109357	0.162737692	0.999713856	-4.445468713
ENSG00000145423	protein_coding	SFRP2	4	-0.560588194	2.185535021	-1.416815859	0.162823068	0.999713856	-4.48240283
ENSG00000072518	protein_coding	MARK2	11	0.17711293	7.666350681	1.416253663	0.162986703	0.999713856	-4.452574152
ENSG00000171840	protein_coding	NINJ2	12	-0.346732403	4.59786378	-1.416221052	0.162996199	0.999713856	-4.447419349
ENSG00000145335	protein_coding	SNCA	4	-0.646681431	9.724441583	-1.415797524	0.163119563	0.999713856	-4.483070704
ENSG00000116741	protein_coding	RGS2	1	0.4380348	8.356427419	1.415203462	0.163292721	0.999713856	-4.458538297
ENSG00000171680	protein_coding	PLEKHG5	1	-0.342943878	1.853300155	-1.415020518	0.163346075	0.999713856	-4.497413114
ENSG00000123124	protein_coding	WWP1	8	-0.132987004	6.176544607	-1.415008394	0.163349611	0.999713856	-4.447159434
ENSG00000269720	protein_coding	CCDC194	19	0.699955929	1.110176484	1.414532523	0.163488459	0.999713856	-4.542353387
ENSG00000137193	protein_coding	PIM1	6	-0.376782179	9.008887134	-1.414501998	0.163497369	0.999713856	-4.471798426
ENSG00000164975	protein_coding	SNAPC3	9	-0.137671359	5.602842184	-1.414484003	0.163502621	0.999713856	-4.447039617
ENSG00000173436	protein_coding	MICOS10	1	-0.136773957	3.392894538	-1.414002432	0.163643236	0.999713856	-4.463036354
ENSG00000169220	protein_coding	RGS14	5	0.186147221	7.520329726	1.413854769	0.163686371	0.999713856	-4.45311617
ENSG00000135924	protein_coding	DNAJB2	2	-0.380567788	6.883750536	-1.412525817	0.164074979	0.999713856	-4.453049021
ENSG00000141577	protein_coding	CEP131	17	0.192131357	3.227703841	1.411969184	0.164237961	0.999713856	-4.471259834
ENSG00000197705	protein_coding	KLHL14	18	0.513051188	2.350802374	1.411119777	0.164486909	0.999713856	-4.488308349
ENSG00000134321	protein_coding	RSAD2	2	0.957305354	6.448928246	1.4109962	0.164523152	0.999713856	-4.450246394
ENSG00000079308	protein_coding	TNS1	2	-0.727340521	9.013999576	-1.410330807	0.164718406	0.999713856	-4.477089134
ENSG00000279805	TEC	Z95114.3	22	-0.226688333	2.105784313	-1.409662883	0.164914584	0.999713856	-4.498468609
ENSG00000005700	protein_coding	IBTK	6	0.146867855	4.580888494	1.409530342	0.164953535	0.999713856	-4.453330139
ENSG00000224707	lncRNA	E2F3-IT1	6	0.216872958	1.967660598	1.408678601	0.165204011	0.999713856	-4.504602392
ENSG00000279900	TEC	AP001767.4	11	-0.221741167	1.960164958	-1.408392207	0.165288299	0.999713856	-4.496760481
ENSG00000100299	protein_coding	ARSA	22	0.176732484	6.051290808	1.408311895	0.165311941	0.999713856	-4.451125535
ENSG00000127220	protein_coding	ABHD8	19	0.14765373	3.444304488	1.408022693	0.165397098	0.999713856	-4.46766361
ENSG00000265206	lncRNA	AC004687.1	17	0.146265159	5.836245495	1.407994428	0.165405423	0.999713856	-4.451203588
ENSG00000090013	protein_coding	BLVRB	19	-0.586471094	7.231869389	-1.407657144	0.165504785	0.999713856	-4.457302528
ENSG00000197362	protein_coding	ZNF786	7	-0.146045934	3.988944326	-1.406910235	0.165724986	0.999713856	-4.457901819
ENSG00000252908	snRNA	RNU6-1003P	5	0.553716966	1.937590471	1.405965527	0.166003826	0.999713856	-4.51518718
ENSG00000272305	protein_coding	AC096887.1	3	-0.26677482	1.222507954	-1.405789881	0.16605571	0.999713856	-4.520683298
ENSG00000142794	protein_coding	NBPF3	1	-0.331160062	3.687220829	-1.405780877	0.16605837	0.999713856	-4.459681931
ENSG00000125740	protein_coding	FOSB	19	0.502203658	1.415085306	1.405733377	0.166072403	0.999713856	-4.531562373
ENSG00000166527	protein_coding	CLEC4D	12	0.471190967	4.015695804	1.40537767	0.166177522	0.999713856	-4.464830812
ENSG00000154328	protein_coding	NEIL2	8	-0.263146544	1.654990947	-1.404941712	0.166306426	0.999713856	-4.505771116
ENSG00000230715	processed_pseudogene	AC018638.2	7	0.184065157	4.309749418	1.404666007	0.166387987	0.999713856	-4.457790825
ENSG00000251079	transcribed_unprocessed_pseudogene	BMS1P2	10	-1.081122323	0.889044267	-1.404504633	0.16643574	0.999713856	-4.540509135
ENSG00000182923	protein_coding	CEP63	3	0.232919868	6.717960658	1.403341405	0.16678027	0.999713856	-4.455327151
ENSG00000105202	protein_coding	FBL	19	-0.212393012	5.584341968	-1.402704556	0.16696913	0.999713856	-4.45460156
ENSG00000186056	lncRNA	MATN1-AS1	1	-0.231675071	3.014640528	-1.402651785	0.166984787	0.999713856	-4.47587064
ENSG00000259431	protein_coding	THTPA	14	-0.159265668	2.769109225	-1.401427545	0.16734833	0.999713856	-4.481462627
ENSG00000139370	protein_coding	SLC15A4	12	0.218442318	7.06228516	1.401092468	0.167447939	0.999713856	-4.457985731
ENSG00000129055	protein_coding	ANAPC13	3	0.246468099	4.103333753	1.400669686	0.167573686	0.999713856	-4.462465174
ENSG00000096746	protein_coding	HNRNPH3	10	0.168107551	6.123061572	1.400087995	0.167746816	0.999713856	-4.456352944
ENSG00000279631	TEC	AL158211.5	10	-0.239000775	2.038828933	-1.397954174	0.168383097	0.999713856	-4.50630032
ENSG00000134086	protein_coding	VHL	3	-0.082158211	6.360258362	-1.39734425	0.168565312	0.999713856	-4.458478161
ENSG00000184730	protein_coding	APOBR	16	0.280975023	7.571885799	1.396569169	0.168797088	0.999713856	-4.462083751
ENSG00000254469	protein_coding	AP002495.1	11	-0.194094547	3.360248753	-1.396375967	0.1688549	0.999713856	-4.472406494
ENSG00000141385	protein_coding	AFG3L2	18	-0.12018282	4.963126361	-1.396324584	0.168870278	0.999713856	-4.459126328
ENSG00000284052	lncRNA	AC006460.2	2	0.19035669	1.517949037	1.396286042	0.168881814	0.999713856	-4.52144656
ENSG00000198270	protein_coding	TMEM116	12	-0.169115138	4.255474651	-1.396011135	0.168964111	0.999713856	-4.461913016
ENSG00000146904	protein_coding	EPHA1	7	-0.394749437	2.613326134	-1.395983223	0.168972469	0.999713856	-4.480422994
ENSG00000179914	protein_coding	ITLN1	1	-0.792742586	0.905895406	-1.39565542	0.169070646	0.999713856	-4.52776507
ENSG00000132507	protein_coding	EIF5A	17	-0.213148261	6.75045063	-1.395535135	0.169106683	0.999713856	-4.460500309
ENSG00000168255	protein_coding	POLR2J3	7	0.32805005	3.884265787	1.395329814	0.169168209	0.999713856	-4.472022367
ENSG00000123360	protein_coding	PDE1B	12	0.272664935	3.475920165	1.395107143	0.169234954	0.999713856	-4.476925414
ENSG00000154059	protein_coding	IMPACT	18	-0.122165099	3.580080855	-1.394727153	0.169348902	0.999713856	-4.470942352
ENSG00000198912	protein_coding	C1orf174	1	-0.117071923	4.523708088	-1.393898044	0.169597734	0.999713856	-4.462072492
ENSG00000275464	protein_coding	FP565260.1	21	0.361575261	3.285590928	1.393660235	0.169669157	0.999713856	-4.478797682
ENSG00000156239	protein_coding	N6AMT1	21	-0.207610476	3.38238911	-1.39356135	0.169698863	0.999713856	-4.471549017
ENSG00000139173	protein_coding	TMEM117	12	-0.271253752	1.819767721	-1.393130787	0.169828254	0.999713856	-4.510942273
ENSG00000171723	protein_coding	GPHN	14	-0.186336848	3.377936235	-1.392773371	0.169935721	0.999713856	-4.475191197
ENSG00000132763	protein_coding	MMACHC	1	-0.201807285	2.231653078	-1.392650772	0.169972596	0.999713856	-4.497624814
ENSG00000139180	protein_coding	NDUFA9	12	-0.150228864	3.905919992	-1.392254331	0.170091879	0.999713856	-4.467565502
ENSG00000271109	lncRNA	AC008555.4	19	-0.243468343	2.861819139	-1.391953782	0.170182352	0.999713856	-4.481979215
ENSG00000168010	protein_coding	ATG16L2	11	0.280433209	9.356621857	1.391819225	0.17022287	0.999713856	-4.481835993
ENSG00000183172	protein_coding	SMDT1	22	-0.264608098	4.00669692	-1.391487662	0.170322741	0.999713856	-4.465975224
ENSG00000139517	protein_coding	LNX2	13	-0.19204165	4.103535068	-1.391400373	0.170349041	0.999713856	-4.465769605
ENSG00000091129	protein_coding	NRCAM	7	-0.682685504	1.308805636	-1.390980953	0.170475455	0.999713856	-4.504977646
ENSG00000203880	protein_coding	PCMTD2	20	-0.167835982	4.989072054	-1.390231964	0.170701383	0.999713856	-4.462819556
ENSG00000225948	lncRNA	LINC02648	10	-0.372081524	1.378370279	-1.390009883	0.170768417	0.999713856	-4.5158208
ENSG00000103202	protein_coding	NME4	16	-0.281739713	3.877103372	-1.389282	0.170988266	0.999713856	-4.468979561
ENSG00000255769	transcribed_unprocessed_pseudogene	GOLGA2P10	15	-0.366899971	1.597338502	-1.389238516	0.171001407	0.999713856	-4.511673041
ENSG00000147454	protein_coding	SLC25A37	8	-0.496011192	11.26396009	-1.388805393	0.171132338	0.999713856	-4.507645469
ENSG00000130713	protein_coding	EXOSC2	9	-0.171589532	4.599061273	-1.388464261	0.171235516	0.999713856	-4.464423456
ENSG00000160791	protein_coding	CCR5	3	0.352421688	4.223408842	1.388321279	0.171278776	0.999713856	-4.469507264
ENSG00000163466	protein_coding	ARPC2	2	0.16465851	8.649099994	1.387481712	0.171532962	0.999713856	-4.476834911
ENSG00000224699	lncRNA	LAMTOR5-AS1	1	-0.136800208	3.856015259	-1.387292808	0.171590194	0.999713856	-4.471155274
ENSG00000286861	lncRNA	AL049779.4	14	-0.261400002	1.153736724	-1.386970888	0.17168776	0.999713856	-4.529747083
ENSG00000164885	protein_coding	CDK5	7	-0.211377673	2.573752657	-1.386958058	0.17169165	0.999713856	-4.493959074
ENSG00000167526	protein_coding	RPL13	16	-0.215057865	9.346892982	-1.386792604	0.171741812	0.999713856	-4.487227278
ENSG00000130202	protein_coding	NECTIN2	19	1.30036315	2.949484732	1.386552115	0.171814744	0.999713856	-4.502641383
ENSG00000156453	protein_coding	PCDH1	5	-0.398061645	2.380934075	-1.386334806	0.171880667	0.999713856	-4.496727341
ENSG00000137478	protein_coding	FCHSD2	11	0.129486185	6.631677071	1.385946427	0.171998535	0.999713856	-4.465904254
ENSG00000106327	protein_coding	TFR2	7	-0.375306284	2.654975797	-1.38558398	0.172108588	0.999713856	-4.489710806
ENSG00000206573	lncRNA	THUMPD3-AS1	3	-0.120810174	6.134322548	-1.385528466	0.172125449	0.999713856	-4.46559826
ENSG00000148400	protein_coding	NOTCH1	9	0.259451076	9.255734785	1.38529335	0.172196875	0.999713856	-4.483792472
ENSG00000261308	protein_coding	FIGNL2	12	-0.253620418	1.220466106	-1.384640349	0.172395368	0.999713856	-4.527557653
ENSG00000089159	protein_coding	PXN	12	0.188721088	9.077204238	1.384610082	0.172404572	0.999713856	-4.481373898
ENSG00000166947	protein_coding	EPB42	15	-0.724919881	5.895639901	-1.38390829	0.172618102	0.999713856	-4.466891192
ENSG00000145375	protein_coding	SPATA5	4	-0.185430477	4.459953928	-1.383068956	0.172873748	0.999713856	-4.468332363
ENSG00000203804	lncRNA	ADAMTSL4-AS1	1	0.341274106	6.906039399	1.383012649	0.172890909	0.999713856	-4.467736635
ENSG00000186047	protein_coding	DLEU7	13	-0.335924966	1.180524079	-1.381909002	0.17322753	0.999713856	-4.5317715
ENSG00000091073	protein_coding	DTX2	7	0.152986372	5.343412758	1.381713587	0.173287185	0.999713856	-4.467961979
ENSG00000198252	protein_coding	STYX	14	-0.12288557	5.563888216	-1.381696749	0.173292326	0.999713856	-4.467948255
ENSG00000100985	protein_coding	MMP9	20	0.525996355	6.640835174	1.381679124	0.173297708	0.999713856	-4.468421111
ENSG00000009307	protein_coding	CSDE1	1	-0.185907278	8.554810344	-1.381288013	0.173417158	0.999713856	-4.479896546
ENSG00000171530	protein_coding	TBCA	5	-0.11491032	3.093071327	-1.38122943	0.173435055	0.999713856	-4.485786437
ENSG00000286190	protein_coding	AC055839.2	17	0.208123083	4.087569988	1.381132562	0.173464652	0.999713856	-4.471969832
ENSG00000119650	protein_coding	IFT43	14	-0.202845744	1.972540445	-1.380714346	0.173592478	0.999713856	-4.508746099
ENSG00000088827	protein_coding	SIGLEC1	20	0.871422391	4.85654948	1.380658805	0.173609459	0.999713856	-4.47322924
ENSG00000181788	protein_coding	SIAH2	3	-0.585817171	7.494505741	-1.38004471	0.173797299	0.999713856	-4.474134983
ENSG00000158715	protein_coding	SLC45A3	1	-0.368270072	3.143940063	-1.379865247	0.173852223	0.999713856	-4.483865205
ENSG00000101546	protein_coding	RBFA	18	-0.214553567	2.668274367	-1.378082298	0.174398614	0.999713856	-4.491032866
ENSG00000074755	protein_coding	ZZEF1	17	0.113638904	8.238996613	1.377282314	0.174644202	0.999713856	-4.4781544
ENSG00000204010	protein_coding	IFIT1B	10	-0.629215967	4.985391401	-1.377207313	0.17466724	0.999713856	-4.471032694
ENSG00000137841	protein_coding	PLCB2	15	0.170508458	8.361570991	1.377107291	0.174697967	0.999713856	-4.478863109
ENSG00000161542	protein_coding	PRPSAP1	17	0.107988202	4.380256833	1.377091582	0.174702794	0.999713856	-4.47237338
ENSG00000171608	protein_coding	PIK3CD	1	0.19547421	9.233447071	1.377055335	0.17471393	0.999713856	-4.487226637
ENSG00000114446	protein_coding	IFT57	3	0.229186938	3.003628799	1.37664614	0.17483969	0.999713856	-4.493131433
ENSG00000103005	protein_coding	USB1	16	0.236064473	6.379407099	1.376452125	0.174899342	0.999713856	-4.471274431
ENSG00000171552	protein_coding	BCL2L1	20	-0.544040764	10.01380156	-1.376319721	0.17494006	0.999713856	-4.500060934
ENSG00000126453	protein_coding	BCL2L12	19	0.197336184	2.848609891	1.375674348	0.175138636	0.999713856	-4.496478635
ENSG00000172794	protein_coding	RAB37	17	0.141396068	6.836478447	1.375008253	0.175343769	0.999713856	-4.472646999
ENSG00000107262	protein_coding	BAG1	9	-0.530791787	8.146379049	-1.374823409	0.175400727	0.999713856	-4.481763947
ENSG00000260563	lncRNA	AC132872.1	17	0.238333306	2.734202818	1.374697315	0.17543959	0.999713856	-4.495530802
ENSG00000153094	protein_coding	BCL2L11	2	0.158469463	6.306418962	1.373910731	0.175682168	0.999713856	-4.472867634
ENSG00000114544	protein_coding	SLC41A3	3	-0.170495106	4.122821295	-1.373285231	0.175875254	0.999713856	-4.476009685
ENSG00000196417	protein_coding	ZNF765	19	0.185165229	3.826985708	1.373257126	0.175883933	0.999713856	-4.481503947
ENSG00000103154	protein_coding	NECAB2	16	0.56375122	1.873879154	1.373016859	0.175958147	0.999713856	-4.508164791
ENSG00000280332	TEC	AC020917.4	19	0.200684948	3.58198014	1.372985966	0.175967691	0.999713856	-4.481981978
ENSG00000204231	protein_coding	RXRB	6	0.091747083	4.661320542	1.372919956	0.175988085	0.999713856	-4.473937724
ENSG00000138686	protein_coding	BBS7	4	-0.204603738	2.823868322	-1.372746842	0.176041579	0.999713856	-4.493340939
ENSG00000119977	protein_coding	TCTN3	10	-0.163595588	3.722900153	-1.372357995	0.176161781	0.999713856	-4.479354924
ENSG00000225205	lncRNA	AC078883.1	2	-0.18144549	3.632694008	-1.372195911	0.176211905	0.999713856	-4.479433319
ENSG00000175544	protein_coding	CABP4	11	-0.326594995	1.146686728	-1.372159011	0.176223317	0.999713856	-4.531849072
ENSG00000155876	protein_coding	RRAGA	9	-0.110732996	4.979721649	-1.372132472	0.176231525	0.999713856	-4.474020907
ENSG00000004468	protein_coding	CD38	4	0.406611446	5.351725894	1.371723127	0.176358171	0.999713856	-4.474230009
ENSG00000152061	protein_coding	RABGAP1L	1	-0.175737307	7.829089124	-1.371643896	0.176382692	0.999713856	-4.478442566
ENSG00000137965	protein_coding	IFI44	1	0.78026758	5.832162428	1.371217841	0.176514595	0.999713856	-4.474587363
ENSG00000141664	protein_coding	ZCCHC2	18	0.354437525	7.486914559	1.371183652	0.176525184	0.999713856	-4.475890566
ENSG00000259377	lncRNA	AC026770.1	15	0.293561966	1.298422927	1.370973635	0.176590234	0.999713856	-4.534708164
ENSG00000204613	protein_coding	TRIM10	6	-0.535626629	2.271683013	-1.370948107	0.176598143	0.999713856	-4.501337024
ENSG00000105397	protein_coding	TYK2	19	0.157733771	8.093871954	1.370884109	0.17661797	0.999713856	-4.48029053
ENSG00000198833	protein_coding	UBE2J1	6	0.267628943	6.489205691	1.370079938	0.176867254	0.999713856	-4.475217044
ENSG00000149554	protein_coding	CHEK1	11	0.587317833	1.160441045	1.36991587	0.176918146	0.999713856	-4.548246859
ENSG00000108479	protein_coding	GALK1	17	0.212043297	4.053597273	1.369619621	0.177010069	0.999713856	-4.479589316
ENSG00000285793	lncRNA	AC125232.2	2	-0.161381343	2.400599711	-1.369533659	0.177036749	0.999713856	-4.501944567
ENSG00000160445	protein_coding	ZER1	9	-0.338797648	7.43858684	-1.369170479	0.177149502	0.999713856	-4.478541659
ENSG00000237877	lncRNA	LINC01473	2	-0.249063161	2.071412523	-1.368413198	0.177384785	0.999713856	-4.507315727
ENSG00000176783	protein_coding	RUFY1	5	0.302197207	5.974342106	1.368360536	0.177401156	0.999713856	-4.476273039
ENSG00000137216	protein_coding	TMEM63B	6	-0.447465912	6.827392763	-1.368195675	0.177452413	0.999713856	-4.47746213
ENSG00000144152	protein_coding	FBLN7	2	-0.351255383	2.257468796	-1.367328046	0.177722355	0.999713856	-4.504337406
ENSG00000280163	TEC	AC040160.2	16	0.189507935	2.201232424	1.36726923	0.177740665	0.999713856	-4.509997583
ENSG00000207741	miRNA	MIR590	7	0.177764589	1.782897195	1.367056882	0.177806786	0.999713856	-4.522450425
ENSG00000100678	protein_coding	SLC8A3	14	0.431587353	1.058239925	1.366257963	0.178055719	0.999713856	-4.538263266
ENSG00000010295	protein_coding	IFFO1	12	0.134927366	6.049045938	1.365457745	0.178305326	0.999713856	-4.478105064
ENSG00000165424	protein_coding	ZCCHC24	10	0.264026232	3.424921763	1.364550782	0.178588553	0.999713856	-4.488738721
ENSG00000214954	protein_coding	LRRC69	8	-0.174676287	2.15583312	-1.363619113	0.178879854	0.999713856	-4.50880661
ENSG00000111490	protein_coding	TBC1D30	12	-0.259375204	2.665998502	-1.363375302	0.178956145	0.999713856	-4.497264962
ENSG00000139624	protein_coding	CERS5	12	-0.090854958	5.199384672	-1.363145072	0.17902821	0.999713856	-4.47948244
ENSG00000238015	processed_pseudogene	AC104837.2	1	0.998867315	-0.252460597	1.363018089	0.179067967	0.999713856	-4.571009846
ENSG00000273559	protein_coding	CWC25	17	0.139152129	4.272709142	1.362746619	0.179152983	0.999713856	-4.481319038
ENSG00000108179	protein_coding	PPIF	10	0.20582426	5.975728091	1.361758157	0.179462802	0.999713856	-4.480401452
ENSG00000162069	protein_coding	BICDL2	16	0.854412709	1.270693263	1.36124825	0.179622785	0.999713856	-4.537557831
ENSG00000116273	protein_coding	PHF13	1	0.124796508	3.651691623	1.360643238	0.179812749	0.999713856	-4.486434881
ENSG00000140365	protein_coding	COMMD4	15	0.176895239	3.675902398	1.360616153	0.179821256	0.999713856	-4.489458624
ENSG00000136003	protein_coding	ISCU	12	-0.209823013	6.121722102	-1.360607975	0.179823825	0.999713856	-4.481052405
ENSG00000126790	protein_coding	L3HYPDH	14	-0.19594661	3.644188705	-1.360605172	0.179824706	0.999713856	-4.486476198
ENSG00000256581	unprocessed_pseudogene	NLRP9P1	12	0.50081842	1.24243576	1.360196917	0.179952985	0.999713856	-4.541350075
ENSG00000259205	processed_pseudogene	PRKXP1	15	-0.444875406	3.538940603	-1.359766455	0.180088317	0.999713856	-4.486131669
ENSG00000011295	protein_coding	TTC19	17	-0.137033987	4.882072753	-1.359762195	0.180089657	0.999713856	-4.481495044
ENSG00000148730	protein_coding	EIF4EBP2	10	-0.121358141	7.798613798	-1.359354968	0.180217757	0.999713856	-4.484802928
ENSG00000211899	IG_C_gene	IGHM	14	0.465689393	7.330305598	1.358989459	0.180332793	0.999713856	-4.482877755
ENSG00000172932	protein_coding	ANKRD13D	11	0.172770103	7.748093331	1.358664121	0.180435234	0.999713856	-4.484535284
ENSG00000108433	protein_coding	GOSR2	17	-0.126393351	6.037996955	-1.358564049	0.180466753	0.999713856	-4.482348756
ENSG00000274750	protein_coding	HIST1H3E	6	0.302371613	2.034967819	1.357965359	0.180655407	0.999713856	-4.517332018
ENSG00000100209	protein_coding	HSCB	22	-0.150674848	2.46497629	-1.357739755	0.180726536	0.999713856	-4.505380657
ENSG00000264343	protein_coding	NOTCH2NLA	1	0.541317961	0.603620316	1.3574099	0.180830573	0.999713856	-4.544820868
ENSG00000114270	protein_coding	COL7A1	3	0.412348357	1.126784037	1.357360533	0.180846148	0.999713856	-4.540595487
ENSG00000073792	protein_coding	IGF2BP2	3	-0.557842166	6.490321314	-1.356465158	0.1811288	0.999713856	-4.483612464
ENSG00000176182	protein_coding	MYPOP	19	0.13683394	3.507390389	1.356402792	0.181148501	0.999713856	-4.490821632
ENSG00000077150	protein_coding	NFKB2	10	0.192845077	6.806944258	1.356084715	0.181249001	0.999713856	-4.483771887
ENSG00000059588	protein_coding	TARBP1	1	-0.166672205	5.33787691	-1.355971596	0.181284752	0.999713856	-4.484002644
ENSG00000165264	protein_coding	NDUFB6	9	0.208504507	3.271507057	1.355269977	0.181506622	0.999713856	-4.495664329
ENSG00000231365	lncRNA	WARS2-AS1	1	-0.184224791	4.577153802	-1.355172889	0.18153734	0.999713856	-4.484274287
ENSG00000130749	protein_coding	ZC3H4	19	0.113460601	6.660533161	1.355005627	0.18159027	0.999713856	-4.484341655
ENSG00000173991	protein_coding	TCAP	17	0.268688701	1.37279589	1.354940749	0.181610804	0.999713856	-4.537311406
ENSG00000166436	protein_coding	TRIM66	11	0.283768158	5.373895124	1.354431379	0.18177208	0.999713856	-4.484907897
ENSG00000167815	protein_coding	PRDX2	19	-0.440392487	5.802853428	-1.354389066	0.181785482	0.999713856	-4.484814281
ENSG00000112977	protein_coding	DAP	5	-0.200816169	6.207022738	-1.35384996	0.181956302	0.999713856	-4.485082943
ENSG00000117713	protein_coding	ARID1A	1	0.129003413	8.380396726	1.353562078	0.182047571	0.999713856	-4.490728201
ENSG00000164252	protein_coding	AGGF1	5	0.111718264	3.837888391	1.353494228	0.182069086	0.999713856	-4.489624867
ENSG00000164654	protein_coding	MIOS	7	-0.135964631	4.772200284	-1.353109831	0.182191018	0.999713856	-4.485500282
ENSG00000177951	protein_coding	BET1L	11	0.116110637	5.78829687	1.352237318	0.182468014	0.999713856	-4.486363777
ENSG00000177565	protein_coding	TBL1XR1	3	-0.143800842	7.835630696	-1.351498887	0.182702695	0.999713856	-4.489222868
ENSG00000169855	protein_coding	ROBO1	3	-0.589078346	0.081348595	-1.351139724	0.182816923	0.999713856	-4.545850572
ENSG00000171316	protein_coding	CHD7	8	0.150958682	6.834653038	1.351056534	0.182843389	0.999713856	-4.486707436
ENSG00000178691	protein_coding	SUZ12	17	0.147595031	5.726159115	1.350321325	0.183077412	0.999713856	-4.487550146
ENSG00000155906	protein_coding	RMND1	6	-0.144444626	3.283172119	-1.350139724	0.183135252	0.999713856	-4.49537088
ENSG00000134248	protein_coding	LAMTOR5	1	-0.174861504	4.721786139	-1.349957549	0.183193289	0.999713856	-4.487333857
ENSG00000230124	protein_coding	ACBD6	1	-0.160412396	5.277169564	-1.349827829	0.183234624	0.999713856	-4.487734521
ENSG00000279089	TEC	AC005839.1	17	0.112130622	3.314470134	1.349080174	0.183472999	0.999713856	-4.494845618
ENSG00000260774	lncRNA	AC021087.3	5	-0.204666853	1.666300487	-1.348781434	0.183568313	0.999713856	-4.524831062
ENSG00000237781	lncRNA	AL356356.1	1	0.420105722	5.283886644	1.348504266	0.183656777	0.999713856	-4.488231063
ENSG00000215305	protein_coding	VPS16	20	0.111885128	5.21105255	1.348410766	0.183686628	0.999713856	-4.488428495
ENSG00000261367	lncRNA	AC012645.2	16	-0.407394503	1.228295579	-1.348153033	0.183768929	0.999713856	-4.533471829
ENSG00000101132	protein_coding	PFDN4	20	-0.293801695	1.887931424	-1.347798306	0.183882249	0.999713856	-4.522934532
ENSG00000177294	protein_coding	FBXO39	17	0.733115426	0.70254577	1.347712003	0.183909827	0.999713856	-4.56109144
ENSG00000092068	protein_coding	SLC7A8	14	-0.651624753	1.524953592	-1.347456213	0.183991583	0.999713856	-4.522974017
ENSG00000181894	protein_coding	ZNF329	19	-0.210017046	3.227476377	-1.347402259	0.184008832	0.999713856	-4.495861094
ENSG00000184792	protein_coding	OSBP2	22	-0.740032475	6.724726331	-1.347279005	0.184048239	0.999713856	-4.489221478
ENSG00000145050	protein_coding	MANF	3	0.222010724	3.586236476	1.346934082	0.184158554	0.999713856	-4.494692322
ENSG00000258472	protein_coding	AC005726.1	17	0.185193974	2.291800166	1.346594611	0.184267175	0.999713856	-4.5164088
ENSG00000055118	protein_coding	KCNH2	7	-0.356238256	2.247852106	-1.346037667	0.184445486	0.999713856	-4.510494588
ENSG00000156515	protein_coding	HK1	10	-0.249691417	7.602157333	-1.345985774	0.184462107	0.999713856	-4.491379545
ENSG00000243650	misc_RNA	RN7SL834P	2	0.251478893	3.037542173	1.345922473	0.184482383	0.999713856	-4.505917483
ENSG00000186854	protein_coding	TRABD2A	2	-0.389799653	6.347028526	-1.345710062	0.184550434	0.999713856	-4.489817754
ENSG00000183527	protein_coding	PSMG1	21	-0.204853706	2.56657975	-1.344749782	0.18485832	0.999713856	-4.507841559
ENSG00000231890	lncRNA	DARS-AS1	2	0.225615466	2.503239734	1.344320963	0.184995935	0.999713856	-4.513914274
ENSG00000049883	protein_coding	PTCD2	5	-0.178307149	3.779401359	-1.344296232	0.185003874	0.999713856	-4.492858026
ENSG00000279425	TEC	AC092279.2	19	-0.187864601	3.182121374	-1.344048565	0.185083392	0.999713856	-4.497734115
ENSG00000124102	protein_coding	PI3	20	0.564483621	4.166492012	1.343356978	0.185305578	0.999713856	-4.491267592
ENSG00000105501	protein_coding	SIGLEC5	19	0.693281126	1.816153683	1.343214985	0.185351221	0.999713856	-4.535700938
ENSG00000269194	lncRNA	AC006942.1	19	0.318516714	1.622533547	1.342891218	0.185455327	0.999713856	-4.53279815
ENSG00000135119	protein_coding	RNFT2	12	0.273297248	2.018447266	1.34279633	0.185485847	0.999713856	-4.522935657
ENSG00000117597	protein_coding	UTP25	1	-0.151439509	4.601046944	-1.342775364	0.185492591	0.999713856	-4.491513819
ENSG00000128536	protein_coding	CDHR3	7	-0.266938243	3.652519687	-1.341894503	0.185776096	0.999713856	-4.493979524
ENSG00000167553	protein_coding	TUBA1C	12	0.167414187	4.704964043	1.341740284	0.185825766	0.999713856	-4.492105886
ENSG00000140678	protein_coding	ITGAX	16	0.307473884	9.31905983	1.341695856	0.185840077	0.999713856	-4.50152623
ENSG00000237181	lncRNA	AC147651.4	7	0.23296176	1.364167555	1.341639805	0.185858133	0.999713856	-4.538460214
ENSG00000127080	protein_coding	IPPK	9	0.096428915	4.133074545	1.341588992	0.185874503	0.999713856	-4.493315096
ENSG00000276368	protein_coding	HIST1H2AJ	6	0.908647683	2.618131251	1.341404469	0.185933957	0.999713856	-4.515436391
ENSG00000124151	protein_coding	NCOA3	20	0.120321392	7.499009672	1.340665282	0.186172274	0.999713856	-4.493237507
ENSG00000168918	protein_coding	INPP5D	2	0.136407577	7.94716034	1.340522824	0.18621823	0.999713856	-4.494736386
ENSG00000101452	protein_coding	DHX35	20	-0.151186162	4.132684232	-1.340477997	0.186232693	0.999713856	-4.493741825
ENSG00000178982	protein_coding	EIF3K	19	-0.120960584	6.073799204	-1.34032878	0.186280841	0.999713856	-4.493476864
ENSG00000156162	protein_coding	DPY19L4	8	-0.180264146	3.680633125	-1.340216536	0.186317066	0.999713856	-4.496369474
ENSG00000163904	protein_coding	SENP2	3	0.096736335	5.265868634	1.339475706	0.186556287	0.999713856	-4.493886793
ENSG00000233602	lncRNA	ERI3-IT1	1	-0.207198296	1.40646237	-1.33934541	0.186598386	0.999713856	-4.53224111
ENSG00000091592	protein_coding	NLRP1	17	0.208436553	8.666905479	1.339159023	0.186658619	0.999713856	-4.500163666
ENSG00000204922	protein_coding	UQCC3	11	-0.179602533	2.085738021	-1.338737239	0.186794979	0.999713856	-4.519946728
ENSG00000167470	protein_coding	MIDN	19	0.203188974	8.080947183	1.338661031	0.186819624	0.999713856	-4.495846727
ENSG00000137221	protein_coding	TJAP1	6	0.105250301	4.858156306	1.338626182	0.186830895	0.999713856	-4.494013747
ENSG00000138166	protein_coding	DUSP5	10	-0.335039049	3.996999353	-1.338539323	0.18685899	0.999713856	-4.495938373
ENSG00000218713	processed_pseudogene	AL512378.1	6	0.452490134	0.914730826	1.338112063	0.186997233	0.999713856	-4.550373955
ENSG00000004777	protein_coding	ARHGAP33	19	0.248057155	2.737542059	1.337981739	0.187039416	0.999713856	-4.511953958
ENSG00000122642	protein_coding	FKBP9	7	0.309603287	2.173300305	1.337794026	0.187100187	0.999713856	-4.519245403
ENSG00000151575	protein_coding	TEX9	15	0.443340825	1.748007117	1.337115383	0.18732002	0.999713856	-4.530873449
ENSG00000134007	protein_coding	ADAM20	14	-0.212507391	1.782397541	-1.336652239	0.187470159	0.999713856	-4.525739969
ENSG00000171169	protein_coding	NAIF1	9	0.126575056	3.799831792	1.336047072	0.187666476	0.999713856	-4.498294333
ENSG00000120318	protein_coding	ARAP3	5	0.296763321	6.859913753	1.335688904	0.18778274	0.999713856	-4.495613619
ENSG00000169020	protein_coding	ATP5ME	4	0.244461309	2.398553118	1.33557005	0.187821333	0.999713856	-4.517219896
ENSG00000233006	lncRNA	MIR3936HG	5	-0.32542009	2.085084407	-1.335385055	0.187881414	0.999713856	-4.517147952
ENSG00000129472	protein_coding	RAB2B	14	-0.447806393	6.76448297	-1.335304974	0.187907427	0.999713856	-4.495776011
ENSG00000286656	lncRNA	AC008875.2	5	-0.234740087	1.663860348	-1.334986482	0.18801091	0.999713856	-4.531880139
ENSG00000170180	protein_coding	GYPA	4	-0.460480245	2.445712278	-1.33492036	0.188032399	0.999713856	-4.515660873
ENSG00000026950	protein_coding	BTN3A1	6	0.182111871	8.115476282	1.334691184	0.188106895	0.999713856	-4.497988194
ENSG00000256628	lncRNA	ZBTB11-AS1	3	-0.143238495	3.458304874	-1.334629052	0.188127096	0.999713856	-4.500865625
ENSG00000278231	lncRNA	AL133342.1	20	0.227432609	4.37619356	1.334586247	0.188141013	0.999713856	-4.496384334
ENSG00000135108	protein_coding	FBXO21	12	-0.147956228	5.232169041	-1.334582926	0.188142093	0.999713856	-4.496958199
ENSG00000163617	protein_coding	CCDC191	3	-0.157643083	3.248260091	-1.334577074	0.188143996	0.999713856	-4.502406488
ENSG00000010626	protein_coding	LRRC23	12	-0.222230014	1.39442505	-1.334545345	0.188154313	0.999713856	-4.534414055
ENSG00000138160	protein_coding	KIF11	10	0.569388084	2.461124115	1.334289646	0.188237473	0.999713856	-4.52231993
ENSG00000151498	protein_coding	ACAD8	11	0.099994803	4.492635004	1.334283479	0.18823948	0.999713856	-4.496352453
ENSG00000084764	protein_coding	MAPRE3	2	0.275988752	2.420066009	1.33372422	0.188421464	0.999713856	-4.513190285
ENSG00000108239	protein_coding	TBC1D12	10	-0.216430748	3.12891678	-1.332687229	0.188759258	0.999713856	-4.50409989
ENSG00000168061	protein_coding	SAC3D1	11	-0.193231032	2.213357438	-1.332367877	0.188863378	0.999713856	-4.522273197
ENSG00000244879	lncRNA	GABPB1-AS1	15	-0.357674685	6.126803485	-1.332245222	0.188903379	0.999713856	-4.497955818
ENSG00000130433	protein_coding	CACNG6	19	-0.674007177	0.588671668	-1.332116978	0.18894521	0.999713856	-4.553382591
ENSG00000100478	protein_coding	AP4S1	14	-0.158402722	4.179659283	-1.331684011	0.189086489	0.999713856	-4.497951562
ENSG00000118900	protein_coding	UBN1	16	0.228636987	8.170363343	1.331572118	0.189123013	0.999713856	-4.49999795
ENSG00000132530	protein_coding	XAF1	17	0.527711724	7.479976515	1.331538366	0.189134031	0.999713856	-4.497896511
ENSG00000122224	protein_coding	LY9	1	-0.222557765	5.819696486	-1.331349475	0.189195704	0.999713856	-4.499038369
ENSG00000204356	protein_coding	NELFE	6	-0.137900059	4.515082367	-1.331022964	0.189302345	0.999713856	-4.498185631
ENSG00000158717	protein_coding	RNF166	16	0.153705429	7.759013567	1.329448603	0.189817186	0.999713856	-4.499822632
ENSG00000145882	protein_coding	PCYOX1L	5	-0.157505887	4.689268765	-1.328941187	0.189983346	0.999713856	-4.499584004
ENSG00000204323	protein_coding	SMIM5	17	-0.421822872	4.30501063	-1.328856832	0.19001098	0.999713856	-4.499398782
ENSG00000254272	processed_pseudogene	AC087854.2	8	-0.276394825	1.403732825	-1.328757539	0.190043511	0.999713856	-4.538780326
ENSG00000169955	protein_coding	ZNF747	16	-0.127903029	2.70642537	-1.328685877	0.190066992	0.999713856	-4.512141009
ENSG00000167670	protein_coding	CHAF1A	19	0.236130841	4.038156062	1.328647139	0.190079686	0.999713856	-4.500643019
ENSG00000173230	protein_coding	GOLGB1	3	0.147428281	6.696466349	1.328406918	0.190158418	0.999713856	-4.499985462
ENSG00000249309	lncRNA	AC020703.1	4	0.502477347	1.953274986	1.328286881	0.190197769	0.999713856	-4.532702212
ENSG00000170837	protein_coding	GPR27	3	0.409984384	4.746048065	1.32825086	0.190209579	0.999713856	-4.499730899
ENSG00000233184	lncRNA	AC093157.1	1	-0.21633229	4.068265356	-1.327694149	0.190392173	0.999713856	-4.500163835
ENSG00000172269	protein_coding	DPAGT1	11	0.148507072	3.615648973	1.32754006	0.190442735	0.999713856	-4.50325763
ENSG00000204305	protein_coding	AGER	6	0.253610908	3.664041325	1.327394854	0.190490392	0.999713856	-4.502601719
ENSG00000161551	protein_coding	ZNF577	19	-0.162738607	3.213719492	-1.327191961	0.190556997	0.999713856	-4.505444809
ENSG00000181404	protein_coding	WASHC1	9	0.565864788	3.130676291	1.327114922	0.190582292	0.999713856	-4.512179973
ENSG00000136997	protein_coding	MYC	8	-0.201112046	5.687895838	-1.326579758	0.190758077	0.999713856	-4.502019826
ENSG00000112312	protein_coding	GMNN	6	0.401883632	1.824630591	1.326084072	0.190921004	0.999713856	-4.536049486
ENSG00000146063	protein_coding	TRIM41	5	0.108287176	5.409074803	1.325672423	0.19105639	0.999713856	-4.502391049
ENSG00000135929	protein_coding	CYP27A1	2	0.476474651	5.07988231	1.325491828	0.191115808	0.999713856	-4.502001437
ENSG00000274997	protein_coding	HIST1H2AH	6	0.816714217	2.942409082	1.325269719	0.191188903	0.999713856	-4.516148446
ENSG00000228782	transcribed_unprocessed_pseudogene	MRPL45P2	17	-0.179096525	2.905559757	-1.324807812	0.191340985	0.999713856	-4.510203845
ENSG00000115652	protein_coding	UXS1	2	-0.143551614	5.599768876	-1.324470478	0.191452108	0.999713856	-4.503437805
ENSG00000116983	protein_coding	HPCAL4	1	-0.375666882	2.620331062	-1.324093958	0.191576199	0.999713856	-4.515802697
ENSG00000273382	lncRNA	AL356488.3	1	-0.241846545	1.066234095	-1.323982102	0.191613075	0.999713856	-4.542397604
ENSG00000287080	protein_coding	HIST1H3C	6	0.822809617	3.390004484	1.32336316	0.191817223	0.999713856	-4.510698158
ENSG00000188312	protein_coding	CENPP	9	-0.268350506	2.685329998	-1.323065535	0.191915448	0.999713856	-4.512211638
ENSG00000205559	lncRNA	CHKB-DT	22	-0.15473815	2.549525103	-1.322958201	0.191950881	0.999713856	-4.515368919
ENSG00000260361	lncRNA	AC106028.3	15	0.444784138	1.098113442	1.321835446	0.192321819	0.999713856	-4.553001775
ENSG00000161395	protein_coding	PGAP3	17	-0.166407061	4.402845805	-1.321174089	0.192540574	0.999713856	-4.50375409
ENSG00000186204	protein_coding	CYP4F12	19	0.490443644	2.211064931	1.320789751	0.192667787	0.999713856	-4.536903089
ENSG00000273812	lncRNA	BX640514.2	20	0.450242926	1.203675817	1.320709572	0.192694334	0.999713856	-4.549580459
ENSG00000105793	protein_coding	GTPBP10	7	-0.114446118	4.766952086	-1.320628611	0.192721142	0.999713856	-4.504448326
ENSG00000134333	protein_coding	LDHA	11	0.195047429	5.621019597	1.320209452	0.192859982	0.999713856	-4.505772049
ENSG00000117054	protein_coding	ACADM	1	0.17636178	4.094680971	1.319994035	0.192931365	0.999713856	-4.504973699
ENSG00000197774	protein_coding	EME2	16	0.164072416	5.212759983	1.31994072	0.192949035	0.999713856	-4.505553234
ENSG00000101298	protein_coding	SNPH	20	-0.261586086	4.017901459	-1.319762819	0.193008005	0.999713856	-4.504482082
ENSG00000111790	protein_coding	FGFR1OP2	12	-0.215559194	6.446832783	-1.319553062	0.193077553	0.999713856	-4.505373231
ENSG00000266385	lncRNA	AC005899.5	17	0.314320542	1.366660554	1.319423326	0.193120578	0.999713856	-4.544183011
ENSG00000211854	TR_J_gene	TRAJ35	14	-0.269489037	1.541309554	-1.319360438	0.193141436	0.999713856	-4.534824119
ENSG00000162695	protein_coding	SLC30A7	1	-0.105469034	6.224942602	-1.319253659	0.193176857	0.999713856	-4.506094767
ENSG00000287737	lncRNA	AC132872.5	17	0.345217956	1.712611762	1.319234537	0.1931832	0.999713856	-4.537571167
ENSG00000101654	protein_coding	RNMT	18	-0.109057274	5.27926997	-1.318873541	0.193302987	0.999713856	-4.506436039
ENSG00000177169	protein_coding	ULK1	12	0.183164775	7.281758932	1.318479962	0.19343365	0.999713856	-4.505087586
ENSG00000109118	protein_coding	PHF12	17	0.157047791	7.499065734	1.318202786	0.193525708	0.999713856	-4.505264009
ENSG00000130479	protein_coding	MAP1S	19	0.151617517	5.762442595	1.317805006	0.193657881	0.999713856	-4.507453063
ENSG00000164010	protein_coding	ERMAP	1	-0.234949326	4.673151365	-1.317731719	0.19368224	0.999713856	-4.505787323
ENSG00000135749	protein_coding	PCNX2	1	-0.196365881	5.810407702	-1.317395096	0.193794156	0.999713856	-4.507562625
ENSG00000234585	transcribed_unprocessed_pseudogene	CCT6P3	7	0.245277518	2.954657192	1.317317491	0.193819964	0.999713856	-4.512074986
ENSG00000133606	protein_coding	MKRN1	7	-0.516379724	9.901376985	-1.317152689	0.193874778	0.999713856	-4.519842549
ENSG00000251259	lncRNA	AC004069.1	4	0.412117505	1.312453246	1.316617329	0.194052924	0.999713856	-4.5495257
ENSG00000136908	protein_coding	DPM2	9	-0.461722007	6.676941762	-1.316536036	0.194079986	0.999713856	-4.506294091
ENSG00000111269	protein_coding	CREBL2	12	-0.124467436	5.567946355	-1.316477615	0.194099435	0.999713856	-4.508236739
ENSG00000147687	protein_coding	TATDN1	8	-0.15403487	3.089103472	-1.316136978	0.194212871	0.999713856	-4.511001845
ENSG00000042088	protein_coding	TDP1	14	-0.163333082	4.780295463	-1.315575639	0.194399911	0.999713856	-4.50754688
ENSG00000287104	lncRNA	AC097382.3	4	-0.220324687	1.451012472	-1.315555637	0.194406578	0.999713856	-4.539696584
ENSG00000123154	protein_coding	WDR83	19	0.134013478	2.866827365	1.31514565	0.194543277	0.999713856	-4.515814021
ENSG00000241852	protein_coding	C8orf58	8	0.186886368	2.142708622	1.314989153	0.194595476	0.999713856	-4.529469542
ENSG00000253540	transcribed_unprocessed_pseudogene	FAM86HP	3	-0.275980708	1.289557063	-1.314253429	0.194841014	0.999713856	-4.537040409
ENSG00000239827	transcribed_unprocessed_pseudogene	SUGT1P3	13	-0.21456898	2.52155607	-1.314063188	0.194904543	0.999713856	-4.517565158
ENSG00000170881	protein_coding	RNF139	8	-0.095083015	4.858236621	-1.313972975	0.194934674	0.999713856	-4.508274054
ENSG00000023041	protein_coding	ZDHHC6	10	-0.081344139	5.186777619	-1.313913785	0.194954445	0.999713856	-4.509207724
ENSG00000083828	protein_coding	ZNF586	19	0.135278027	6.291347163	1.313593161	0.19506157	0.999713856	-4.509243646
ENSG00000171574	protein_coding	ZNF584	19	-0.190502334	2.21953081	-1.313473528	0.195101552	0.999713856	-4.524450758
ENSG00000166887	protein_coding	VPS39	15	0.088942415	6.890917014	1.312259626	0.195507599	0.999713856	-4.508899582
ENSG00000243244	protein_coding	STON1	2	0.226356178	2.067517631	1.312231637	0.195516968	0.999713856	-4.53387857
ENSG00000164366	protein_coding	CCDC127	5	-0.163352837	3.908644386	-1.312212927	0.195523232	0.999713856	-4.508619657
ENSG00000274963	misc_RNA	RN7SL600P	1	0.326658845	4.376006338	1.312192841	0.195529956	0.999713856	-4.508473639
ENSG00000180822	protein_coding	PSMG4	6	-0.147944042	5.324004848	-1.312111032	0.195557347	0.999713856	-4.510711305
ENSG00000211877	TR_J_gene	TRAJ12	14	-0.250137498	2.594727996	-1.311810659	0.195657938	0.999713856	-4.517652472
ENSG00000184277	protein_coding	TM2D3	15	-0.081266966	5.373936118	-1.311373739	0.195804328	0.999713856	-4.511104935
ENSG00000196284	protein_coding	SUPT3H	6	-0.2274065	3.407212341	-1.311343564	0.195814441	0.999713856	-4.510898451
ENSG00000158467	protein_coding	AHCYL2	7	-0.104392838	4.769345208	-1.310296023	0.196165769	0.999713856	-4.510524077
ENSG00000174206	protein_coding	C12orf66	12	-0.174277189	3.658635588	-1.310124162	0.196223453	0.999713856	-4.510397394
ENSG00000287926	lncRNA	AC113208.5	15	0.366338911	3.956064568	1.310009281	0.19626202	0.999713856	-4.509800703
ENSG00000137942	protein_coding	FNBP1L	1	-0.275576653	2.695026931	-1.309852972	0.196314504	0.999713856	-4.516415946
ENSG00000233154	lncRNA	LINC01762	1	0.357206291	2.073188421	1.309717293	0.196360069	0.999713856	-4.537167063
ENSG00000248429	lncRNA	FAM198B-AS1	4	-0.327731837	3.637676762	-1.309687709	0.196370005	0.999713856	-4.51073339
ENSG00000284690	polymorphic_pseudogene	CD300H	17	-0.671932816	2.807051614	-1.309664196	0.196377903	0.999713856	-4.519222289
ENSG00000140563	protein_coding	MCTP2	15	0.255196598	8.207517224	1.30961423	0.196394687	0.999713856	-4.510432917
ENSG00000148426	protein_coding	PROSER2	10	0.384525674	2.0532621	1.309532161	0.196422255	0.999713856	-4.528015646
ENSG00000008952	protein_coding	SEC62	3	-0.293902028	6.685597113	-1.309415177	0.196461558	0.999713856	-4.510711831
ENSG00000139233	protein_coding	LLPH	12	-0.104373672	4.057289742	-1.309012809	0.196596786	0.999713856	-4.510259384
ENSG00000112304	protein_coding	ACOT13	6	0.192345079	2.84555254	1.308575697	0.19674377	0.999713856	-4.520465694
ENSG00000119723	protein_coding	COQ6	14	-0.162077529	3.759525422	-1.308531567	0.196758614	0.999713856	-4.510901846
ENSG00000127364	protein_coding	TAS2R4	7	-0.182751232	2.282271984	-1.308238059	0.196857362	0.999713856	-4.524341265
ENSG00000197134	protein_coding	ZNF257	19	-0.397368554	2.08714137	-1.308156539	0.196884795	0.999713856	-4.525036229
ENSG00000280828	unprocessed_pseudogene	AC090114.3	7	-0.153171865	2.7241195	-1.30764101	0.197058348	0.999713856	-4.51947769
ENSG00000130560	protein_coding	UBAC1	9	-0.142676526	5.06260799	-1.307437955	0.197126738	0.999713856	-4.512935939
ENSG00000225991	processed_pseudogene	RPL23AP34	2	-0.202482043	1.55563329	-1.306969227	0.197284677	0.999713856	-4.540559913
ENSG00000196204	transcribed_unprocessed_pseudogene	RNF216P1	7	-0.131771183	4.733443854	-1.306959666	0.1972879	0.999713856	-4.512300352
ENSG00000196735	protein_coding	HLA-DQA1	6	-1.879449318	3.174618504	-1.306847963	0.197325553	0.999713856	-4.511677927
ENSG00000205085	protein_coding	FAM71F2	7	0.319721646	2.150880458	1.306680384	0.197382051	0.999713856	-4.530341602
ENSG00000188522	protein_coding	FAM83G	17	0.269170461	3.240044098	1.306274595	0.197518911	0.999713856	-4.516947901
ENSG00000231160	lncRNA	KLF3-AS1	4	-0.24962364	3.289183879	-1.305859639	0.197658936	0.999713856	-4.513806263
ENSG00000165244	protein_coding	ZNF367	9	0.244144263	2.840556245	1.305236266	0.197869432	0.999713856	-4.520699433
ENSG00000100413	protein_coding	POLR3H	22	-0.174704819	5.019816811	-1.305107225	0.197913026	0.999713856	-4.514417776
ENSG00000103528	protein_coding	SYT17	16	-0.434199083	0.86954905	-1.30505232	0.197931577	0.999713856	-4.552011956
ENSG00000147654	protein_coding	EBAG9	8	-0.143037618	3.348559762	-1.304688511	0.198054533	0.999713856	-4.514918879
ENSG00000105617	protein_coding	LENG1	19	0.172371147	1.898387568	1.304572656	0.1980937	0.999713856	-4.53886235
ENSG00000099331	protein_coding	MYO9B	19	0.157631894	8.987646019	1.304548521	0.19810186	0.999713856	-4.516253851
ENSG00000168591	protein_coding	TMUB2	17	0.153070923	5.628367927	1.303912429	0.198317015	0.999713856	-4.515734568
ENSG00000283122	lncRNA	HYMAI	6	-0.322751669	1.584357088	-1.30360062	0.198422547	0.999713856	-4.540590885
ENSG00000050393	protein_coding	MCUR1	6	0.213479475	4.245843117	1.303423475	0.198482521	0.999713856	-4.513140712
ENSG00000079335	protein_coding	CDC14A	1	-0.134872438	6.491549791	-1.303047867	0.198609731	0.999713856	-4.514611394
ENSG00000143476	protein_coding	DTL	1	0.567481108	2.191610979	1.303021189	0.198618768	0.999713856	-4.536892047
ENSG00000142920	protein_coding	AZIN2	1	-0.314479047	2.152519986	-1.302958003	0.198640175	0.999713856	-4.525930809
ENSG00000100902	protein_coding	PSMA6	14	-0.119810103	3.302761813	-1.302953334	0.198641757	0.999713856	-4.516842963
ENSG00000172890	protein_coding	NADSYN1	11	0.085252085	7.206088975	1.302448682	0.198812789	0.999713856	-4.513816391
ENSG00000179627	protein_coding	ZBTB42	14	-0.182351047	3.474036618	-1.302292611	0.198865705	0.999713856	-4.51587074
ENSG00000138738	protein_coding	PRDM5	4	-0.443666594	3.600087745	-1.301629474	0.199090663	0.999713856	-4.515924932
ENSG00000225793	lncRNA	AL080250.1	6	-0.198842366	1.577303493	-1.30114369	0.199255579	0.999713856	-4.542348388
ENSG00000266965	lncRNA	AC090220.1	18	-0.148863377	1.991502551	-1.301077284	0.19927813	0.999713856	-4.530570072
ENSG00000171798	protein_coding	KNDC1	10	-0.463543889	1.936953033	-1.30035591	0.199523235	0.999713856	-4.524195815
ENSG00000038274	protein_coding	MAT2B	5	-0.14887374	6.782816339	-1.299442789	0.199833817	0.999713856	-4.516303007
ENSG00000247679	lncRNA	AC139795.2	5	-0.211215353	1.400250395	-1.299425697	0.199839634	0.999713856	-4.541745465
ENSG00000105287	protein_coding	PRKD2	19	0.188158294	7.449811574	1.299372044	0.199857895	0.999713856	-4.515353969
ENSG00000168234	protein_coding	TTC39C	18	-0.138096077	6.230280422	-1.299125984	0.199941658	0.999713856	-4.517845798
ENSG00000158089	protein_coding	GALNT14	2	0.524811387	2.609502031	1.298932695	0.200007475	0.999713856	-4.526334066
ENSG00000160094	protein_coding	ZNF362	1	0.117213541	4.921141241	1.298853775	0.200034352	0.999713856	-4.517312705
ENSG00000278962	TEC	AC092645.1	2	-0.362071633	1.222314052	-1.298838834	0.200039441	0.999713856	-4.544759169
ENSG00000151640	protein_coding	DPYSL4	10	-1.212806702	-0.399851336	-1.298772323	0.200062095	0.999713856	-4.574477807
ENSG00000267283	lncRNA	AC005306.1	19	0.261466735	3.382665748	1.298276465	0.20023105	0.999713856	-4.518494381
ENSG00000261582	protein_coding	AL121753.1	20	0.214273917	1.292110056	1.297698168	0.20042823	0.999713856	-4.550817398
ENSG00000103274	protein_coding	NUBP1	16	-0.120377619	4.166189858	-1.297230882	0.200587665	0.999713856	-4.516304797
ENSG00000196313	protein_coding	POM121	7	0.130424505	6.408226722	1.29661953	0.200796399	0.999713856	-4.518908203
ENSG00000197372	protein_coding	ZNF675	19	-0.161374346	3.883732171	-1.296561294	0.200816291	0.999713856	-4.516700899
ENSG00000242247	protein_coding	ARFGAP3	22	0.112294771	5.226509836	1.296280302	0.200912292	0.999713856	-4.519610902
ENSG00000189136	transcribed_unprocessed_pseudogene	UBE2Q2P1	15	0.376393078	1.739616814	1.295725958	0.201101785	0.999713856	-4.545086781
ENSG00000270959	lncRNA	LPP-AS2	3	0.247972622	2.075120322	1.295555496	0.201160082	0.999713856	-4.535833368
ENSG00000130731	protein_coding	METTL26	16	-0.127301739	3.702635375	-1.29548402	0.201184529	0.999713856	-4.517419876
ENSG00000099849	protein_coding	RASSF7	11	-0.185624817	3.04342051	-1.295367478	0.201224397	0.999713856	-4.520879163
ENSG00000219409	processed_pseudogene	AL590704.1	6	-0.222282224	1.264787245	-1.295067513	0.201327037	0.999713856	-4.549503582
ENSG00000013288	protein_coding	MAN2B2	4	0.088248002	6.874303119	1.294824842	0.201410103	0.999713856	-4.518628767
ENSG00000108826	protein_coding	MRPL27	17	-0.147064675	3.401722993	-1.294442632	0.201540983	0.999713856	-4.519617201
ENSG00000282164	lncRNA	PEG13	8	-0.145544806	4.446131359	-1.294178173	0.20163158	0.999713856	-4.518533495
ENSG00000128272	protein_coding	ATF4	22	0.109767531	6.581183919	1.294046994	0.20167653	0.999713856	-4.520057903
ENSG00000111726	protein_coding	CMAS	12	-0.24102604	4.168158215	-1.293174095	0.201975829	0.999713856	-4.518353301
ENSG00000132819	protein_coding	RBM38	20	-0.543055084	9.496234564	-1.293155972	0.201982046	0.999713856	-4.525835285
ENSG00000279283	TEC	AC131009.4	12	0.228824151	3.754151109	1.293102929	0.202000245	0.999713856	-4.518616865
ENSG00000237441	protein_coding	RGL2	6	0.196282662	6.309941875	1.292800868	0.202103903	0.999713856	-4.521554826
ENSG00000214826	unprocessed_pseudogene	DDX12P	12	0.375621247	2.358350969	1.292776636	0.20211222	0.999713856	-4.532309262
ENSG00000185022	protein_coding	MAFF	22	-0.203292176	3.082932689	-1.292723591	0.202130428	0.999713856	-4.522260732
ENSG00000171101	transcribed_unprocessed_pseudogene	SIGLEC17P	19	-0.383173155	1.974739071	-1.292139777	0.202330907	0.999713856	-4.532987861
ENSG00000133874	protein_coding	RNF122	8	0.139565498	4.391364941	1.291789777	0.202451167	0.999713856	-4.519558951
ENSG00000277775	protein_coding	HIST1H3F	6	0.740757009	3.514020841	1.29151719	0.202544865	0.999713856	-4.522278919
ENSG00000163126	protein_coding	ANKRD23	2	0.216346524	1.469905445	1.291145978	0.202672517	0.999713856	-4.545511061
ENSG00000139631	protein_coding	CSAD	12	0.219065732	6.027126715	1.290959572	0.20273664	0.999713856	-4.523347104
ENSG00000142544	protein_coding	CTU1	19	0.119861987	3.271465407	1.290839716	0.202777879	0.999713856	-4.521943391
ENSG00000126217	protein_coding	MCF2L	13	-0.320655933	3.522695877	-1.290807963	0.202788805	0.999713856	-4.519600322
ENSG00000174428	protein_coding	GTF2IRD2B	7	-0.181106521	3.878173742	-1.289987355	0.20307133	0.999713856	-4.519893227
ENSG00000147324	protein_coding	MFHAS1	8	-0.243880271	2.400455188	-1.28965217	0.203186815	0.999713856	-4.527382752
ENSG00000047579	protein_coding	DTNBP1	6	0.187833425	4.628219337	1.288330193	0.203642769	0.999713856	-4.521774473
ENSG00000023839	protein_coding	ABCC2	10	0.204206801	2.804305547	1.288113642	0.203717532	0.999713856	-4.528022196
ENSG00000167676	protein_coding	PLIN4	19	0.46059345	4.185975292	1.287994674	0.203758613	0.999713856	-4.520880313
ENSG00000088992	protein_coding	TESC	12	-0.467718978	6.600188075	-1.287945244	0.203775684	0.999713856	-4.521962167
ENSG00000161203	protein_coding	AP2M1	3	-0.241733396	7.811090638	-1.287725646	0.203851536	0.999713856	-4.521164656
ENSG00000288061	lncRNA	AP000926.2	11	0.162363059	2.248662519	1.287393436	0.203966325	0.999713856	-4.534812613
ENSG00000162976	protein_coding	SLC66A3	2	-0.153459643	4.480720242	-1.28735727	0.203978825	0.999713856	-4.522210825
ENSG00000080200	protein_coding	CRYBG3	3	-0.208209162	4.824512776	-1.287208963	0.204030087	0.999713856	-4.523618556
ENSG00000165669	protein_coding	FAM204A	10	-0.100892251	5.346329038	-1.286855017	0.204152469	0.999713856	-4.525563438
ENSG00000177599	protein_coding	ZNF491	19	-0.227551298	1.340028984	-1.286445912	0.204293992	0.999713856	-4.546297729
ENSG00000173171	protein_coding	MTX1	1	0.289008058	4.71125095	1.286412219	0.20430565	0.999713856	-4.522192681
ENSG00000180549	protein_coding	FUT7	9	0.315368523	4.276044068	1.286334083	0.20433269	0.999713856	-4.521712493
ENSG00000135297	protein_coding	MTO1	6	-0.096368544	5.256215698	-1.285978893	0.204455638	0.999713856	-4.5260083
ENSG00000238243	protein_coding	OR2W3	1	-0.65463791	5.144818127	-1.285715485	0.204546853	0.999713856	-4.525539495
ENSG00000183508	protein_coding	TENT5C	1	-0.594378333	10.59918348	-1.285033422	0.204783182	0.999713856	-4.534299455
ENSG00000131748	protein_coding	STARD3	17	0.099658029	6.129788191	1.284939208	0.204815843	0.999713856	-4.526759728
ENSG00000162236	protein_coding	STX5	11	-0.085555771	5.502799626	-1.284600081	0.204933438	0.999713856	-4.527218698
ENSG00000161016	protein_coding	RPL8	8	-0.169511993	8.360259054	-1.284510363	0.204964557	0.999713856	-4.523453363
ENSG00000196961	protein_coding	AP2A1	19	-0.309704805	8.160536162	-1.284350796	0.205019912	0.999713856	-4.523136436
ENSG00000242622	lncRNA	AC092910.3	3	0.152595223	2.754177998	1.284133222	0.205095408	0.999713856	-4.529108489
ENSG00000185909	protein_coding	KLHDC8B	3	0.380758061	3.983994168	1.283669891	0.205256249	0.999713856	-4.523023358
ENSG00000108679	protein_coding	LGALS3BP	17	0.400725858	4.711062888	1.283524348	0.205306792	0.999713856	-4.523820858
ENSG00000151882	protein_coding	CCL28	5	-0.222544483	2.633278649	-1.283473727	0.205324374	0.999713856	-4.530205606
ENSG00000224470	protein_coding	ATXN1L	16	0.082751084	6.17266246	1.283049088	0.205471902	0.999713856	-4.527622091
ENSG00000214174	transcribed_unprocessed_pseudogene	AMZ2P1	17	-0.230812697	2.320534909	-1.282725517	0.205584371	0.999713856	-4.53389028
ENSG00000166123	protein_coding	GPT2	16	0.217545061	1.177768346	1.282669434	0.20560387	0.999713856	-4.553247439
ENSG00000254463	processed_pseudogene	PPIAP41	11	-0.160431268	2.739259101	-1.282354325	0.20571345	0.999713856	-4.528488925
ENSG00000117394	protein_coding	SLC2A1	1	-0.248509985	6.136881919	-1.282107191	0.205799422	0.999713856	-4.528079771
ENSG00000266946	processed_pseudogene	MRPL37P1	18	-0.168824898	2.161257097	-1.28190153	0.205870987	0.999713856	-4.535148788
ENSG00000090661	protein_coding	CERS4	19	0.210586706	4.362458818	1.28168052	0.205947914	0.999713856	-4.525015544
ENSG00000067113	protein_coding	PLPP1	5	-0.245548709	1.935634309	-1.281676462	0.205949326	0.999713856	-4.536839259
ENSG00000185896	protein_coding	LAMP1	13	0.140539923	7.224520975	1.281524269	0.206002313	0.999713856	-4.525127982
ENSG00000163026	protein_coding	WDCP	2	-0.187003953	3.111154504	-1.281371505	0.206055509	0.999713856	-4.526767856
ENSG00000170854	protein_coding	RIOX2	3	-0.134248829	4.354834313	-1.281293951	0.206082518	0.999713856	-4.525358339
ENSG00000162384	protein_coding	CZIB	1	-0.097511349	4.113675775	-1.28037102	0.206404152	0.999713856	-4.524970335
ENSG00000124103	protein_coding	FAM209A	20	0.227102446	1.279865688	1.279924868	0.206559767	0.999713856	-4.555121209
ENSG00000233008	lncRNA	LINC01725	1	-0.286651669	1.543839277	-1.2798713	0.206578458	0.999713856	-4.546085696
ENSG00000166451	protein_coding	CENPN	16	0.363368243	1.556925423	1.279823666	0.206595078	0.999713856	-4.552827325
ENSG00000166377	protein_coding	ATP9B	18	-0.117818224	6.406793233	-1.279801084	0.206602958	0.999713856	-4.528202184
ENSG00000111845	protein_coding	PAK1IP1	6	0.28137462	1.696487935	1.279654889	0.206653977	0.999713856	-4.547520226
ENSG00000092094	protein_coding	OSGEP	14	0.111630355	4.699425739	1.279301877	0.206777209	0.999713856	-4.527775733
ENSG00000103351	protein_coding	CLUAP1	16	-0.191609289	2.995742405	-1.278577283	0.207030329	0.999713856	-4.527829206
ENSG00000156265	protein_coding	MAP3K7CL	21	0.318041471	5.616618627	1.278095475	0.207198766	0.999713856	-4.530714596
ENSG00000134255	protein_coding	CEPT1	1	-0.148773539	5.805285489	-1.277538127	0.207393739	0.999713856	-4.531541998
ENSG00000214029	protein_coding	ZNF891	12	-0.161841832	4.465596929	-1.276856644	0.207632323	0.999713856	-4.528557445
ENSG00000243302	processed_pseudogene	AC018638.4	7	0.179843386	4.556377544	1.27634464	0.207811709	0.999713856	-4.528263802
ENSG00000183963	protein_coding	SMTN	22	0.215285362	2.068824814	1.275947262	0.207951013	0.999713856	-4.539608176
ENSG00000159788	protein_coding	RGS12	4	-0.213732714	4.016770222	-1.275590339	0.208076196	0.999713856	-4.527200652
ENSG00000266236	lncRNA	NARF-IT1	17	0.315804745	1.294523084	1.275439857	0.208128991	0.999713856	-4.552726206
ENSG00000152926	protein_coding	ZNF117	7	0.339607855	5.597436196	1.275043137	0.208268223	0.999713856	-4.532448643
ENSG00000111361	protein_coding	EIF2B1	12	-0.107345079	5.035852572	-1.27499578	0.208284848	0.999713856	-4.531670666
ENSG00000286912	lncRNA	AC006008.1	7	-0.227749536	1.701395933	-1.27468336	0.208394551	0.999713856	-4.544885706
ENSG00000196843	protein_coding	ARID5A	2	0.17101281	6.464802896	1.274585165	0.20842904	0.999713856	-4.531388876
ENSG00000230581	processed_pseudogene	ACTG1P14	9	-0.179042567	2.126907369	-1.273546137	0.208794237	0.999713856	-4.538385877
ENSG00000174405	protein_coding	LIG4	13	0.194876417	3.703094917	1.273500961	0.208810127	0.999713856	-4.528120775
ENSG00000196923	protein_coding	PDLIM7	5	0.275546478	6.946884222	1.273125723	0.20894214	0.999713856	-4.530907959
ENSG00000148346	protein_coding	LCN2	9	0.625856681	3.080331438	1.273012003	0.20898216	0.999713856	-4.532330086
ENSG00000154764	protein_coding	WNT7A	3	-0.408947461	2.190167346	-1.27294261	0.209006584	0.999713856	-4.534950824
ENSG00000198876	protein_coding	DCAF12	9	-0.594011302	10.54078302	-1.272451556	0.209179477	0.999713856	-4.538916023
ENSG00000153790	protein_coding	C7orf31	7	0.13270199	2.509981853	1.272329973	0.209222301	0.999713856	-4.53581085
ENSG00000137815	protein_coding	RTF1	15	0.106628125	5.641628254	1.272261467	0.209246433	0.999713856	-4.534489611
ENSG00000234444	protein_coding	ZNF736	7	-0.151272324	5.436120441	-1.272241991	0.209253294	0.999713856	-4.534507208
ENSG00000106123	protein_coding	EPHB6	7	0.204316045	4.025477583	1.27177412	0.209418167	0.999713856	-4.528844671
ENSG00000109654	protein_coding	TRIM2	4	-0.363394865	1.914138774	-1.271483105	0.209520767	0.999713856	-4.541464161
ENSG00000086598	protein_coding	TMED2	12	0.129370747	6.085885319	1.270691902	0.209799902	0.999713856	-4.535099407
ENSG00000140264	protein_coding	SERF2	15	-0.317575691	9.097084945	-1.270582699	0.209838451	0.999713856	-4.531642338
ENSG00000237248	lncRNA	LINC00987	12	-0.423604143	2.388288914	-1.270435816	0.209890308	0.999713856	-4.536089323
ENSG00000073169	protein_coding	SELENOO	22	0.106752873	5.539651029	1.270399007	0.209903305	0.999713856	-4.53550841
ENSG00000165792	protein_coding	METTL17	14	0.123904249	4.460352074	1.270108124	0.210006036	0.999713856	-4.531689262
ENSG00000154710	protein_coding	RABGEF1	7	0.145135503	3.045056264	1.270008785	0.210041128	0.999713856	-4.531523984
ENSG00000173638	protein_coding	SLC19A1	21	0.272590059	7.793420307	1.269645309	0.210169564	0.999713856	-4.529896972
ENSG00000125633	protein_coding	CCDC93	2	0.073892648	6.398197559	1.269550853	0.210202951	0.999713856	-4.534671652
ENSG00000120656	protein_coding	TAF12	1	0.156585066	4.194647475	1.269112962	0.210357778	0.999713856	-4.530259232
ENSG00000176659	lncRNA	C20orf197	20	0.190665864	3.255135035	1.268959676	0.210411997	0.999713856	-4.531322199
ENSG00000136738	protein_coding	STAM	10	-0.098498186	4.928435781	-1.26845083	0.210592054	0.999713856	-4.534692976
ENSG00000215030	processed_pseudogene	RPL13P12	17	0.827102612	3.777164269	1.268372861	0.210619654	0.999713856	-4.530512416
ENSG00000105610	protein_coding	KLF1	19	-0.51407477	5.053422961	-1.268341353	0.210630808	0.999713856	-4.535799191
ENSG00000102890	protein_coding	ELMO3	16	0.198956013	2.931844504	1.267774579	0.210831526	0.999713856	-4.533371063
ENSG00000137713	protein_coding	PPP2R1B	11	-0.120225427	5.222386402	-1.267691239	0.210861052	0.999713856	-4.536410909
ENSG00000126775	protein_coding	ATG14	14	-0.107667525	4.787928985	-1.267662261	0.21087132	0.999713856	-4.534569834
ENSG00000271964	lncRNA	AC090948.1	3	-0.299211	3.241102403	-1.267439099	0.210950401	0.999713856	-4.530761235
ENSG00000179344	protein_coding	HLA-DQB1	6	-2.586566304	3.45639665	-1.267349365	0.210982206	0.999713856	-4.531376377
ENSG00000149260	protein_coding	CAPN5	11	-0.330838888	4.148165864	-1.267266357	0.21101163	0.999713856	-4.532939919
ENSG00000136111	protein_coding	TBC1D4	13	-0.222577177	5.31127468	-1.266814853	0.21117173	0.999713856	-4.537634315
ENSG00000136840	protein_coding	ST6GALNAC4	9	-0.467351577	5.929446383	-1.266785347	0.211182196	0.999713856	-4.535898614
ENSG00000220205	protein_coding	VAMP2	17	0.085234915	5.584298232	1.266780329	0.211183976	0.999713856	-4.537632649
ENSG00000198586	protein_coding	TLK1	2	0.10895594	6.863740556	1.266123698	0.211416984	0.999713856	-4.534280169
ENSG00000241560	lncRNA	ZBTB20-AS1	3	-0.335246613	1.155474607	-1.266118201	0.211418935	0.999713856	-4.551906415
ENSG00000165060	protein_coding	FXN	9	-0.234908575	3.314064749	-1.265199509	0.21174526	0.999713856	-4.531919183
ENSG00000063177	protein_coding	RPL18	19	-0.165432198	8.305981785	-1.265127547	0.211770838	0.999713856	-4.531935902
ENSG00000197037	protein_coding	ZSCAN25	7	-0.111377412	5.56269285	-1.264908076	0.211848858	0.999713856	-4.538871217
ENSG00000204161	protein_coding	TMEM273	10	0.210199422	5.002471809	1.264679343	0.211930193	0.999713856	-4.53565634
ENSG00000100601	protein_coding	ALKBH1	14	-0.095672777	3.637148894	-1.264670758	0.211933246	0.999713856	-4.532007724
ENSG00000224616	lncRNA	RTCA-AS1	1	-0.230576823	2.878712472	-1.264629887	0.211947783	0.999713856	-4.534435301
ENSG00000034533	protein_coding	ASTE1	3	-0.100225302	4.025079447	-1.264154769	0.212116815	0.999713856	-4.532708303
ENSG00000183444	unprocessed_pseudogene	OR7E38P	7	-0.22393511	1.556885038	-1.263605976	0.212312183	0.999713856	-4.549617308
ENSG00000159216	protein_coding	RUNX1	21	-0.12980731	7.292573482	-1.263594081	0.212316419	0.999713856	-4.534473976
ENSG00000251474	transcribed_unprocessed_pseudogene	RPL32P3	3	0.073208553	5.601329243	1.263129253	0.212482004	0.999713856	-4.539844629
ENSG00000078808	protein_coding	SDF4	1	0.072799033	6.595958218	1.26301167	0.212523905	0.999713856	-4.537497417
ENSG00000253438	lncRNA	PCAT1	8	-0.246060232	3.932551831	-1.262811272	0.212595333	0.999713856	-4.533407575
ENSG00000234772	lncRNA	LINC00412	13	-0.216332795	1.278412778	-1.262034798	0.212872259	0.999713856	-4.554183366
ENSG00000233016	lncRNA	SNHG7	9	-0.189839556	4.401127312	-1.262007999	0.212881821	0.999713856	-4.535911969
ENSG00000160714	protein_coding	UBE2Q1	1	0.07412018	5.443931681	1.261997459	0.212885582	0.999713856	-4.54017473
ENSG00000116580	protein_coding	GON4L	1	0.08569184	6.762392304	1.260756713	0.213328666	0.999713856	-4.537893074
ENSG00000103363	protein_coding	ELOB	16	-0.271036711	5.886453514	-1.260682518	0.213355184	0.999713856	-4.540662124
ENSG00000271425	protein_coding	NBPF10	1	0.24308689	5.345480702	1.260371828	0.213466252	0.999713856	-4.540781665
ENSG00000162928	protein_coding	PEX13	2	-0.069022526	4.455454536	-1.25979484	0.213672633	0.999713856	-4.537195374
ENSG00000066933	protein_coding	MYO9A	15	-0.116892008	5.862937361	-1.259243478	0.213869987	0.999713856	-4.542061229
ENSG00000162729	protein_coding	IGSF8	1	-0.159050986	4.797773343	-1.258773793	0.214038212	0.999713856	-4.539896553
ENSG00000253549	lncRNA	CA3-AS1	8	-0.393515968	1.375348616	-1.258413833	0.214167204	0.999713856	-4.551641015
ENSG00000165630	protein_coding	PRPF18	10	-0.150783104	2.260204112	-1.258163882	0.214256808	0.999713856	-4.541483769
ENSG00000125977	protein_coding	EIF2S2	20	0.170629676	4.804139845	1.25732552	0.214557553	0.999713856	-4.539724613
ENSG00000171206	protein_coding	TRIM8	10	0.170115615	7.770021796	1.257313367	0.214561915	0.999713856	-4.536185731
ENSG00000108509	protein_coding	CAMTA2	17	0.137660557	6.448786454	1.256865048	0.214722871	0.999713856	-4.541735924
ENSG00000113368	protein_coding	LMNB1	5	0.307122922	6.293765611	1.25683683	0.214733005	0.999713856	-4.543371301
ENSG00000278129	protein_coding	ZNF8	19	0.123773438	4.258414423	1.256708366	0.214779145	0.999713856	-4.537368771
ENSG00000260865	transcribed_processed_pseudogene	AC010287.1	16	0.196817523	1.351891139	1.256021416	0.215025997	0.999713856	-4.555449293
ENSG00000187608	protein_coding	ISG15	1	0.750031464	5.978600582	1.255264385	0.215298276	0.999713856	-4.542391524
ENSG00000052802	protein_coding	MSMO1	4	-0.210522406	3.34620106	-1.255216875	0.215315373	0.999713856	-4.536512801
ENSG00000178404	protein_coding	CEP295NL	17	0.350038305	4.830097158	1.25505195	0.215374728	0.999713856	-4.53973912
ENSG00000171163	protein_coding	ZNF692	1	0.143986517	4.472834798	1.254590155	0.21554099	0.999713856	-4.539352321
ENSG00000184584	protein_coding	TMEM173	5	0.139373681	5.115989533	1.254585486	0.215542672	0.999713856	-4.543111195
ENSG00000130311	protein_coding	DDA1	19	0.090446347	5.085667206	1.254495708	0.215575006	0.999713856	-4.543128156
ENSG00000065154	protein_coding	OAT	10	-0.13249704	4.525326141	-1.254453073	0.215590363	0.999713856	-4.53983301
ENSG00000185245	protein_coding	GP1BA	17	0.379903217	3.683553594	1.253850309	0.215807559	0.999713856	-4.537071305
ENSG00000173480	protein_coding	ZNF417	19	-0.094589566	4.947186801	-1.253663216	0.215875008	0.999713856	-4.543157295
ENSG00000132849	protein_coding	PATJ	1	-0.235430085	5.797593394	-1.253618692	0.215891061	0.999713856	-4.545265371
ENSG00000211860	TR_J_gene	TRAJ29	14	-0.252921194	2.974323929	-1.253380794	0.215976853	0.999713856	-4.537758832
ENSG00000139133	protein_coding	ALG10	12	-0.137719916	3.580599453	-1.252525378	0.216285546	0.999713856	-4.537545606
ENSG00000153107	protein_coding	ANAPC1	2	-0.18551749	5.7113376	-1.252330463	0.216355931	0.999713856	-4.546218351
ENSG00000173599	protein_coding	PC	11	-0.201182898	2.463340682	-1.252286527	0.216371799	0.999713856	-4.540911013
ENSG00000186648	protein_coding	CARMIL3	14	0.574233846	1.082597928	1.252138615	0.216425225	0.999713856	-4.566843298
ENSG00000100345	protein_coding	MYH9	22	0.19488439	10.64626003	1.252090967	0.216442437	0.999713856	-4.543442387
ENSG00000247317	lncRNA	LY6E-DT	8	0.485643529	0.832228455	1.251778555	0.216555319	0.999713856	-4.566987406
ENSG00000165572	protein_coding	KBTBD6	13	-0.154204179	3.597573851	-1.250953392	0.216853681	0.999713856	-4.53833348
ENSG00000168575	protein_coding	SLC20A2	8	-0.128592225	4.636798154	-1.250828734	0.216898782	0.999713856	-4.543196008
ENSG00000273253	lncRNA	AL022328.4	22	0.211890032	3.016678604	1.250651114	0.216963055	0.999713856	-4.539821516
ENSG00000163995	protein_coding	ABLIM2	4	-0.267662434	1.459078588	-1.250497678	0.217018589	0.999713856	-4.552318512
ENSG00000181652	protein_coding	ATG9B	7	-0.287119444	2.228497722	-1.249161239	0.217502736	0.999713856	-4.543336804
ENSG00000279573	TEC	AC134407.2	17	0.183911774	1.887672141	1.249147774	0.217507618	0.999713856	-4.549832458
ENSG00000254363	lncRNA	AC011379.2	5	-0.327721697	1.751761806	-1.249013005	0.217556485	0.999713856	-4.550954266
ENSG00000287074	lncRNA	AC137561.1	12	-0.218011503	1.577040926	-1.248392543	0.217781571	0.999713856	-4.551590417
ENSG00000168488	protein_coding	ATXN2L	16	0.122743073	6.839946475	1.248034112	0.217911679	0.999713856	-4.544530608
ENSG00000161654	protein_coding	LSM12	17	-0.109029625	4.060576234	-1.248002336	0.217923216	0.999713856	-4.540817068
ENSG00000174243	protein_coding	DDX23	12	0.074178941	6.350069086	1.247817696	0.217990264	0.999713856	-4.54703941
ENSG00000142235	protein_coding	LMTK3	19	-0.253577631	3.160549621	-1.247180962	0.218221596	0.999713856	-4.539881169
ENSG00000165118	protein_coding	C9orf64	9	0.141261494	3.145140372	1.24675011	0.218378232	0.999713856	-4.540659716
ENSG00000142347	protein_coding	MYO1F	19	0.204678152	10.20255662	1.246623757	0.218424183	0.999713856	-4.543262362
ENSG00000135457	protein_coding	TFCP2	12	0.088576816	5.207236026	1.246322379	0.218533816	0.999713856	-4.54828497
ENSG00000146278	protein_coding	PNRC1	6	-0.164042269	8.599663862	-1.246240542	0.218563593	0.999713856	-4.540243812
ENSG00000097033	protein_coding	SH3GLB1	1	0.201457474	7.134350595	1.24599041	0.218654624	0.999713856	-4.544583599
ENSG00000025800	protein_coding	KPNA6	1	-0.091882643	6.459073358	-1.245318042	0.218899459	0.999713856	-4.547894785
ENSG00000169217	protein_coding	CD2BP2	16	0.092138208	6.037869123	1.244890051	0.219055412	0.999713856	-4.550273291
ENSG00000161021	protein_coding	MAML1	5	0.115558195	4.199951631	1.244697309	0.219125671	0.999713856	-4.542882602
ENSG00000140287	protein_coding	HDC	15	-0.476412598	2.710531645	-1.244654462	0.219141292	0.999713856	-4.544028728
ENSG00000117724	protein_coding	CENPF	1	0.516500934	2.588024065	1.24430528	0.219268627	0.999713856	-4.54601283
ENSG00000185345	protein_coding	PRKN	6	-0.278807899	2.139157505	-1.24359223	0.219528822	0.999713856	-4.545093824
ENSG00000197114	protein_coding	ZGPAT	20	0.129338003	3.212754112	1.243491642	0.219565545	0.999713856	-4.541667981
ENSG00000125386	protein_coding	FAM193A	4	0.088409139	6.441613222	1.243462594	0.219576151	0.999713856	-4.548996439
ENSG00000196517	protein_coding	SLC6A9	1	-0.495671353	3.537177268	-1.24312261	0.219700312	0.999713856	-4.542180489
ENSG00000169087	protein_coding	HSPBAP1	3	-0.181547649	5.603070947	-1.242883843	0.219787541	0.999713856	-4.551670469
ENSG00000185436	protein_coding	IFNLR1	1	0.476706399	2.61826939	1.242433682	0.219952067	0.999713856	-4.546623767
ENSG00000146909	protein_coding	NOM1	7	-0.124187632	4.734858954	-1.242403097	0.219963249	0.999713856	-4.548151872
ENSG00000235532	lncRNA	LINC00402	13	-0.30522701	3.892646444	-1.242198933	0.2200379	0.999713856	-4.544400257
ENSG00000012822	protein_coding	CALCOCO1	12	0.106666261	7.027176274	1.241840102	0.22016915	0.999713856	-4.546618367
ENSG00000286488	lncRNA	AC103858.3	15	0.212307271	4.4759373	1.241744819	0.220204011	0.999713856	-4.545820101
ENSG00000124549	transcribed_unprocessed_pseudogene	BTN2A3P	6	0.179458314	2.577766107	1.241598786	0.220257448	0.999713856	-4.545884985
ENSG00000013306	protein_coding	SLC25A39	17	-0.534881448	10.5936002	-1.241506708	0.220291147	0.999713856	-4.548873192
ENSG00000187742	protein_coding	SECISBP2	9	-0.06878411	7.102532517	-1.241448919	0.220312299	0.999713856	-4.546283166
ENSG00000163541	protein_coding	SUCLG1	2	-0.1032048	4.526483475	-1.24102974	0.220465769	0.999713856	-4.54703257
ENSG00000134324	protein_coding	LPIN1	2	-0.144043189	6.117070545	-1.240953006	0.220493872	0.999713856	-4.551695208
ENSG00000123989	protein_coding	CHPF	2	0.288954289	2.285660122	1.240922094	0.220505194	0.999713856	-4.548370103
ENSG00000119457	protein_coding	SLC46A2	9	-0.319899872	3.396856957	-1.24047151	0.220670272	0.999713856	-4.542738135
ENSG00000135679	protein_coding	MDM2	12	0.133582347	7.615261408	1.240369857	0.220707526	0.999713856	-4.544683701
ENSG00000176473	protein_coding	WDR25	14	-0.11051906	3.283221156	-1.240339553	0.220718633	0.999713856	-4.542728388
ENSG00000168385	protein_coding	SEPTIN2	2	0.089050074	7.202808463	1.24020043	0.22076963	0.999713856	-4.546846537
ENSG00000119681	protein_coding	LTBP2	14	-0.272656864	3.230629655	-1.239604556	0.22098815	0.999713856	-4.54312438
ENSG00000133704	protein_coding	IPO8	12	-0.067086078	6.132092476	-1.238928848	0.221236141	0.999713856	-4.553160589
ENSG00000211460	protein_coding	TSN	2	-0.103431448	5.108157142	-1.238895166	0.221248508	0.999713856	-4.552171284
ENSG00000100749	protein_coding	VRK1	14	0.377228383	5.399705755	1.238872492	0.221256833	0.999713856	-4.552396926
ENSG00000167994	protein_coding	RAB3IL1	11	-0.499415589	3.239727825	-1.238813568	0.22127847	0.999713856	-4.543462876
ENSG00000105639	protein_coding	JAK3	19	0.194006606	8.504713237	1.238710923	0.221316165	0.999713856	-4.543514238
ENSG00000187118	protein_coding	CMC1	3	-0.164348725	4.662489779	-1.238545115	0.221377066	0.999713856	-4.549376058
ENSG00000149091	protein_coding	DGKZ	11	0.110258193	8.210252329	1.238529926	0.221382645	0.999713856	-4.54387064
ENSG00000181222	protein_coding	POLR2A	17	0.159893182	7.644013389	1.238494121	0.221395798	0.999713856	-4.545950213
ENSG00000231682	lncRNA	LINC01891	2	-0.317618235	1.664222391	-1.238371642	0.221440795	0.999713856	-4.552182534
ENSG00000279600	TEC	AC015804.1	17	-0.209244596	1.37954457	-1.238095762	0.221542173	0.999713856	-4.557199064
ENSG00000135930	protein_coding	EIF4E2	2	-0.084175174	6.04428514	-1.237808918	0.221647617	0.999713856	-4.553998116
ENSG00000130517	protein_coding	PGPEP1	19	0.103987129	5.634754714	1.23746744	0.221773193	0.999713856	-4.554814216
ENSG00000164032	protein_coding	H2AFZ	4	0.207149675	5.200265236	1.237117407	0.221901969	0.999713856	-4.553036595
ENSG00000118600	protein_coding	RXYLT1	12	-0.14581032	2.84829748	-1.236975596	0.221954157	0.999713856	-4.544837537
ENSG00000162599	protein_coding	NFIA	1	-0.167484961	5.691798379	-1.23667489	0.222064849	0.999713856	-4.555258231
ENSG00000258620	lncRNA	AL135838.1	14	-0.175115128	1.64932559	-1.23611614	0.222270638	0.999713856	-4.554247775
ENSG00000019485	protein_coding	PRDM11	11	-0.175154036	3.892857127	-1.235699789	0.222424071	0.999713856	-4.546645013
ENSG00000089685	protein_coding	BIRC5	17	0.816107613	0.574580254	1.235597644	0.222461726	0.999713856	-4.571550293
ENSG00000125735	protein_coding	TNFSF14	19	0.21651203	6.133239619	1.235464913	0.222510663	0.999713856	-4.555174306
ENSG00000171103	protein_coding	TRMT61B	2	-0.157054466	3.364862863	-1.234623624	0.222821023	0.999713856	-4.54516887
ENSG00000084070	protein_coding	SMAP2	1	0.224435258	9.219641757	1.234570641	0.22284058	0.999713856	-4.545495828
ENSG00000171843	protein_coding	MLLT3	9	-0.196085344	4.895853759	-1.234522831	0.222858228	0.999713856	-4.554270449
ENSG00000225014	transcribed_processed_pseudogene	KCTD9P1	17	-0.256947069	2.31679528	-1.234188823	0.222981551	0.999713856	-4.550941186
ENSG00000261056	transcribed_processed_pseudogene	AC079416.2	16	-0.207034253	1.58159738	-1.233815156	0.223119576	0.999713856	-4.557474264
ENSG00000058091	protein_coding	CDK14	7	0.260331248	5.144468392	1.233447437	0.223255466	0.999713856	-4.554377192
ENSG00000184979	protein_coding	USP18	22	0.839019794	2.462530701	1.233436258	0.223259598	0.999713856	-4.553676839
ENSG00000248508	lncRNA	SRP14-AS1	15	-0.193092874	2.730403705	-1.23334439	0.223293558	0.999713856	-4.546534348
ENSG00000100997	protein_coding	ABHD12	20	-0.120525404	4.699427626	-1.233344377	0.223293563	0.999713856	-4.55282102
ENSG00000271383	protein_coding	NBPF19	1	0.205075968	1.813411767	1.233191038	0.223350254	0.999713856	-4.554488521
ENSG00000160229	protein_coding	ZNF66	19	-0.265688615	4.14992885	-1.232986427	0.223425918	0.999713856	-4.550803718
ENSG00000065328	protein_coding	MCM10	10	0.674892603	0.906224062	1.232851205	0.223475932	0.999713856	-4.571142996
ENSG00000279108	TEC	AC008537.3	19	0.298132016	1.353203976	1.232273028	0.223689875	0.999713856	-4.560872466
ENSG00000119616	protein_coding	FCF1	14	-0.106961895	4.682942256	-1.231578255	0.223947162	0.999713856	-4.553137664
ENSG00000035862	protein_coding	TIMP2	17	0.280128024	7.24131192	1.231525558	0.223966685	0.999713856	-4.552200991
ENSG00000133935	protein_coding	ERG28	14	-0.164597021	2.952325742	-1.230993362	0.224163927	0.999713856	-4.547061046
ENSG00000135596	protein_coding	MICAL1	6	0.206883523	7.111550899	1.230942112	0.224182928	0.999713856	-4.552995894
ENSG00000278845	protein_coding	MRPL45	17	-0.200050786	2.300217632	-1.23043562	0.224370774	0.999713856	-4.549832831
ENSG00000168066	protein_coding	SF1	11	0.076268572	8.254626858	1.230427977	0.22437361	0.999713856	-4.547435346
ENSG00000060749	protein_coding	QSER1	11	-0.115968041	5.634620254	-1.230009526	0.224528892	0.999713856	-4.559063102
ENSG00000163319	protein_coding	MRPS18C	4	0.134873194	3.904492489	1.229834235	0.224593964	0.999713856	-4.548030817
ENSG00000143553	protein_coding	SNAPIN	1	-0.124994338	3.439428888	-1.229703244	0.2246426	0.999713856	-4.547240544
ENSG00000127578	protein_coding	WFIKKN1	16	-0.254200257	1.180195649	-1.22916124	0.224843925	0.999713856	-4.560311314
ENSG00000275700	protein_coding	AATF	17	0.105611712	4.587447731	1.228856236	0.224957275	0.999713856	-4.553276354
ENSG00000168014	protein_coding	C2CD3	11	0.072544903	6.304250589	1.228727221	0.225005234	0.999713856	-4.558416372
ENSG00000139645	protein_coding	ANKRD52	12	0.145510149	5.818625997	1.228636915	0.225038808	0.999713856	-4.559776354
ENSG00000113648	protein_coding	H2AFY	5	0.114924095	8.566228155	1.228487046	0.225094535	0.999713856	-4.547811561
ENSG00000118689	protein_coding	FOXO3	6	-0.361155822	8.867663283	-1.228458332	0.225105214	0.999713856	-4.547605241
ENSG00000112282	protein_coding	MED23	6	-0.082067741	6.288232339	-1.22826919	0.225175561	0.999713856	-4.558164042
ENSG00000260231	lncRNA	KDM7A-DT	7	-0.396211542	4.174908736	-1.228162663	0.225215188	0.999713856	-4.553576629
ENSG00000168395	protein_coding	ING5	2	-0.150735152	5.407375103	-1.227826253	0.225340364	0.999713856	-4.560050453
ENSG00000196792	protein_coding	STRN3	14	0.104277313	5.415430589	1.227714598	0.225381922	0.999713856	-4.559558999
ENSG00000099958	protein_coding	DERL3	22	0.421988178	0.786421758	1.227703555	0.225386032	0.999713856	-4.564927711
ENSG00000137103	protein_coding	TMEM8B	9	-0.236378259	3.095011232	-1.227280707	0.225543468	0.999713856	-4.54811455
ENSG00000103160	protein_coding	HSDL1	16	0.088875307	4.199931048	1.22690956	0.225681721	0.999713856	-4.552090219
ENSG00000115970	protein_coding	THADA	2	-0.079333042	6.44489927	-1.22663038	0.225785757	0.999713856	-4.558074659
ENSG00000165185	protein_coding	KIAA1958	9	0.334291	4.26228124	1.226594295	0.225799206	0.999713856	-4.550742477
ENSG00000273289	lncRNA	AL121672.3	22	-0.206947544	1.345619974	-1.226386666	0.225876605	0.999713856	-4.56015839
ENSG00000101464	protein_coding	PIGU	20	-0.149666949	3.256732471	-1.225931583	0.226046317	0.999713856	-4.548684755
ENSG00000168803	protein_coding	ADAL	15	-0.175142915	2.04068342	-1.225481099	0.226214406	0.999713856	-4.552903639
ENSG00000064547	protein_coding	LPAR2	19	0.238638396	6.260272712	1.225375197	0.226253935	0.999713856	-4.560682727
ENSG00000172572	protein_coding	PDE3A	12	0.386293162	1.82313609	1.225098044	0.226357408	0.999713856	-4.555364065
ENSG00000117298	protein_coding	ECE1	1	0.28614637	8.200518412	1.224815144	0.226463063	0.999713856	-4.550364433
ENSG00000225101	transcribed_unprocessed_pseudogene	OR52K3P	11	0.319608178	4.962894791	1.224532953	0.226568489	0.999713856	-4.556832472
ENSG00000273599	lncRNA	AL731571.1	10	-0.252242303	1.350825974	-1.224490787	0.226584245	0.999713856	-4.561233639
ENSG00000244627	transcribed_unprocessed_pseudogene	TPTEP2	22	0.148898378	4.984741205	1.224360017	0.226633115	0.999713856	-4.558131845
ENSG00000224870	lncRNA	MRPL20-AS1	1	-0.092417753	4.1115806	-1.224252928	0.226673141	0.999713856	-4.552597092
ENSG00000152147	protein_coding	GEMIN6	2	-0.129048447	2.54336329	-1.224175888	0.226701939	0.999713856	-4.55072218
ENSG00000167136	protein_coding	ENDOG	9	0.178158345	2.519709512	1.223751177	0.226860747	0.999713856	-4.551486761
ENSG00000147457	protein_coding	CHMP7	8	-0.180030075	6.794161272	-1.223510391	0.226950818	0.999713856	-4.556625375
ENSG00000060971	protein_coding	ACAA1	3	0.113941592	6.442554722	1.222939783	0.22716437	0.999713856	-4.560619619
ENSG00000214193	protein_coding	SH3D21	1	0.247687798	2.962055377	1.222713665	0.227249037	0.999713856	-4.550186282
ENSG00000084073	protein_coding	ZMPSTE24	1	0.117505575	5.299391923	1.222435348	0.22735328	0.999713856	-4.561896698
ENSG00000130733	protein_coding	YIPF2	19	-0.145262537	3.906166642	-1.222435209	0.227353332	0.999713856	-4.552982264
ENSG00000215417	lncRNA	MIR17HG	13	-0.172606569	2.882780921	-1.222339075	0.227389347	0.999713856	-4.5501552
ENSG00000269837	transcribed_processed_pseudogene	IPO5P1	19	-0.221602311	2.771081517	-1.222090876	0.227482351	0.999713856	-4.550358689
ENSG00000260032	lncRNA	NORAD	20	0.110690576	7.768759636	1.222085346	0.227484423	0.999713856	-4.552713965
ENSG00000114054	protein_coding	PCCB	3	-0.137534107	4.114488782	-1.221876275	0.227562787	0.999713856	-4.554301267
ENSG00000067798	protein_coding	NAV3	12	0.397979013	1.338371189	1.221626626	0.227656386	0.999713856	-4.564190951
ENSG00000122965	protein_coding	RBM19	12	-0.149330772	5.993334385	-1.221619868	0.22765892	0.999713856	-4.562849022
ENSG00000183530	protein_coding	PRR14L	22	0.08914717	7.223374699	1.221318223	0.227772052	0.999713856	-4.556755227
ENSG00000276672	lncRNA	AL161891.1	13	-0.219459177	1.794591069	-1.221170353	0.227827526	0.999713856	-4.556074731
ENSG00000143157	protein_coding	POGK	1	-0.086836716	6.035117922	-1.221133204	0.227841464	0.999713856	-4.563484291
ENSG00000110777	protein_coding	POU2AF1	11	0.332835221	4.576868839	1.220793542	0.227968932	0.999713856	-4.557927639
ENSG00000119685	protein_coding	TTLL5	14	-0.098486116	4.800744057	-1.220576717	0.22805033	0.999713856	-4.559761177
ENSG00000257176	lncRNA	AC009318.1	12	0.282355149	2.686349759	1.220540926	0.228063768	0.999713856	-4.552656141
ENSG00000125834	protein_coding	STK35	20	0.084623409	5.866320931	1.219773642	0.228351995	0.999713856	-4.564803307
ENSG00000085788	protein_coding	DDHD2	8	-0.14988715	5.05754692	-1.219263942	0.22854361	0.999713856	-4.563379394
ENSG00000270878	processed_pseudogene	AL136038.4	14	-0.204564305	1.798034677	-1.219221407	0.228559606	0.999713856	-4.556591031
ENSG00000132376	protein_coding	INPP5K	17	-0.149410598	6.374114347	-1.219213944	0.228562412	0.999713856	-4.562008172
ENSG00000231999	lncRNA	LRRC8C-DT	1	-0.188138654	3.532992663	-1.218950811	0.228661385	0.999713856	-4.552923228
ENSG00000069966	protein_coding	GNB5	15	-0.149169159	5.274792321	-1.218778498	0.228726215	0.999713856	-4.564968945
ENSG00000105640	protein_coding	RPL18A	19	-0.166264748	8.554396165	-1.21836364	0.228882354	0.999713856	-4.551852126
ENSG00000238228	unprocessed_pseudogene	OR7E7P	7	-0.22660592	1.773629324	-1.218237682	0.228929775	0.999713856	-4.55721408
ENSG00000119812	protein_coding	FAM98A	2	0.123408385	3.751629105	1.218002749	0.229018245	0.999713856	-4.553313231
ENSG00000189045	protein_coding	ANKDD1B	5	-0.214992618	1.433156908	-1.217897072	0.229058048	0.999713856	-4.560882652
ENSG00000279430	TEC	AL590560.4	1	0.351718861	1.160989094	1.217237062	0.229306754	0.999713856	-4.567075499
ENSG00000178562	protein_coding	CD28	2	-0.236437347	6.083860032	-1.217232252	0.229308567	0.999713856	-4.564890168
ENSG00000205485	transcribed_unprocessed_pseudogene	AC004980.1	7	-0.157594244	1.790505553	-1.216948562	0.22941553	0.999713856	-4.557140738
ENSG00000265241	protein_coding	RBM8A	1	-0.110001494	6.076216984	-1.216552888	0.229564776	0.999713856	-4.565615492
ENSG00000164054	protein_coding	SHISA5	3	0.253443365	8.34867483	1.216434632	0.229609394	0.999713856	-4.554406774
ENSG00000176124	lncRNA	DLEU1	13	-0.296890424	4.016041652	-1.216421091	0.229614504	0.999713856	-4.55838256
ENSG00000178950	protein_coding	GAK	4	0.114835132	7.774962334	1.216335217	0.22964691	0.999713856	-4.555851899
ENSG00000185359	protein_coding	HGS	17	0.114569369	6.757858564	1.2160579	0.229751582	0.999713856	-4.562303695
ENSG00000015479	protein_coding	MATR3	5	-0.112178149	5.628986139	-1.215861985	0.22982555	0.999713856	-4.567080973
ENSG00000127328	protein_coding	RAB3IP	12	-0.178031408	4.589609505	-1.215816183	0.229842845	0.999713856	-4.560975907
ENSG00000145246	protein_coding	ATP10D	4	-0.183375309	5.334897149	-1.215755043	0.229865934	0.999713856	-4.565969723
ENSG00000135905	protein_coding	DOCK10	2	-0.138007649	7.910340163	-1.215440089	0.229984897	0.999713856	-4.554978725
ENSG00000172432	protein_coding	GTPBP2	6	0.210029866	6.554136789	1.215404272	0.229998429	0.999713856	-4.564401353
ENSG00000169570	protein_coding	DTWD2	5	-0.130401742	2.955786377	-1.215342127	0.230021909	0.999713856	-4.552745225
ENSG00000144504	protein_coding	ANKMY1	2	-0.157874098	6.112616124	-1.215022505	0.230142696	0.999713856	-4.565797632
ENSG00000104983	protein_coding	CCDC61	19	0.128319677	3.524464885	1.214609528	0.230298832	0.999713856	-4.55375149
ENSG00000105819	protein_coding	PMPCB	7	-0.0980073	5.344627844	-1.214356637	0.230394481	0.999713856	-4.567118234
ENSG00000128607	protein_coding	KLHDC10	7	-0.074281993	5.270001019	-1.213897257	0.230568305	0.999713856	-4.566983866
ENSG00000211873	TR_J_gene	TRAJ16	14	-0.255590143	2.542513953	-1.213829569	0.230593925	0.999713856	-4.553827403
ENSG00000214253	protein_coding	FIS1	7	-0.226380128	5.786668936	-1.213335551	0.230780978	0.999713856	-4.567525548
ENSG00000108528	protein_coding	SLC25A11	17	0.095483034	5.355625627	1.213243365	0.230815895	0.999713856	-4.567604407
ENSG00000211883	TR_J_gene	TRAJ6	14	-0.262804344	2.05238098	-1.213196871	0.230833506	0.999713856	-4.555912459
ENSG00000085415	protein_coding	SEH1L	18	-0.119350298	4.464656325	-1.212882805	0.2309525	0.999713856	-4.561959038
ENSG00000132002	protein_coding	DNAJB1	19	-0.109666873	6.150812965	-1.212879534	0.23095374	0.999713856	-4.567348491
ENSG00000102967	protein_coding	DHODH	16	-0.174875922	3.008491188	-1.212597405	0.231060672	0.999713856	-4.553816777
ENSG00000286522	protein_coding	HIST1H3B	6	0.713928589	3.769079336	1.212565856	0.231072632	0.999713856	-4.554616047
ENSG00000171984	protein_coding	SHLD1	20	-0.150575686	2.973711536	-1.21232214	0.231165038	0.999713856	-4.553888592
ENSG00000165671	protein_coding	NSD1	5	0.078251562	7.875618609	1.2122784	0.231181625	0.999713856	-4.557228749
ENSG00000183044	protein_coding	ABAT	16	0.196247678	5.381405077	1.212041622	0.231271431	0.999713856	-4.568226189
ENSG00000170873	protein_coding	MTSS1	8	-0.209347481	6.500488218	-1.211646658	0.23142129	0.999713856	-4.566140366
ENSG00000163584	protein_coding	RPL22L1	3	0.290372209	1.829707751	1.211468342	0.231488972	0.999713856	-4.561914319
ENSG00000170293	protein_coding	CMTM8	3	-0.3698116	1.253938979	-1.211405951	0.231512656	0.999713856	-4.560890286
ENSG00000157045	protein_coding	NTAN1	16	-0.217361883	3.307190288	-1.211275113	0.23156233	0.999713856	-4.554724831
ENSG00000112855	protein_coding	HARS2	5	0.087928836	4.837190538	1.211244339	0.231574014	0.999713856	-4.564899489
ENSG00000278601	lncRNA	AL158163.2	10	-0.222113779	1.293472526	-1.210882458	0.23171145	0.999713856	-4.565663145
ENSG00000136478	protein_coding	TEX2	17	-0.122916839	4.732393522	-1.210784165	0.23174879	0.999713856	-4.566273676
ENSG00000178057	protein_coding	NDUFAF3	3	-0.14728715	5.0419483	-1.210324744	0.231923377	0.999713856	-4.567988247
ENSG00000225423	processed_pseudogene	TNPO1P1	10	-0.2083455	2.170060856	-1.21018454	0.231976676	0.999713856	-4.557938511
ENSG00000136504	protein_coding	KAT7	17	-0.081455463	6.859328778	-1.209960375	0.23206191	0.999713856	-4.564227314
ENSG00000149474	protein_coding	KAT14	20	-0.141418202	3.853266973	-1.209765753	0.232135931	0.999713856	-4.55856111
ENSG00000108588	protein_coding	CCDC47	17	0.107076238	4.99378418	1.209569836	0.232210461	0.999713856	-4.567229486
ENSG00000133872	protein_coding	SARAF	8	-0.103369279	8.272837586	-1.208554269	0.232597082	0.999713856	-4.556798227
ENSG00000213999	protein_coding	MEF2B	19	0.210601306	1.46981334	1.207926092	0.232836461	0.999713856	-4.562646543
ENSG00000162722	protein_coding	TRIM58	1	-0.6004638	9.439078813	-1.2076798	0.232930365	0.999713856	-4.555873292
ENSG00000134765	protein_coding	DSC1	18	-0.492431186	1.012282688	-1.207286578	0.233080346	0.999713856	-4.566429882
ENSG00000211938	IG_V_gene	IGHV3-7	14	0.765785148	0.717084326	1.207167833	0.23312565	0.999713856	-4.571818664
ENSG00000122507	protein_coding	BBS9	7	-0.131313501	4.945695073	-1.206968401	0.233201755	0.999713856	-4.569182131
ENSG00000185386	protein_coding	MAPK11	22	-0.232796579	1.249208144	-1.206120711	0.23352544	0.999713856	-4.568391189
ENSG00000183864	protein_coding	TOB2	22	0.118742669	5.858803481	1.2060576	0.233549551	0.999713856	-4.572500036
ENSG00000116641	protein_coding	DOCK7	1	-0.186672778	3.899516003	-1.205924908	0.233600252	0.999713856	-4.560536308
ENSG00000168067	protein_coding	MAP4K2	11	0.119217706	6.259497539	1.205883701	0.233615999	0.999713856	-4.570743048
ENSG00000186235	lncRNA	LINC02610	2	-0.384275891	1.232525382	-1.205861852	0.233624349	0.999713856	-4.567589599
ENSG00000179761	protein_coding	PIPOX	17	0.141729429	2.585022926	1.205759938	0.233663298	0.999713856	-4.557489992
ENSG00000182957	protein_coding	SPATA13	13	0.14737455	6.943360394	1.204595209	0.234108769	0.999713856	-4.567958602
ENSG00000092067	protein_coding	CEBPE	14	0.336821075	2.415519449	1.204529277	0.234134004	0.999713856	-4.560306415
ENSG00000261884	protein_coding	AC040162.1	16	0.167605221	3.169730063	1.204481131	0.234152434	0.999713856	-4.556856471
ENSG00000279670	TEC	AL359922.3	9	-0.25495422	1.245550106	-1.204458698	0.234161021	0.999713856	-4.564993794
ENSG00000213465	protein_coding	ARL2	11	0.155423369	1.929946577	1.204167185	0.23427263	0.999713856	-4.561637347
ENSG00000006695	protein_coding	COX10	17	-0.142352874	3.97041024	-1.204062347	0.234312778	0.999713856	-4.561497467
ENSG00000168003	protein_coding	SLC3A2	11	0.103112055	5.609750345	1.204033179	0.234323949	0.999713856	-4.573279753
ENSG00000147789	protein_coding	ZNF7	8	-0.091548953	4.606887791	-1.203805483	0.234411167	0.999713856	-4.567932259
ENSG00000166946	protein_coding	CCNDBP1	15	-0.200436262	7.148609602	-1.203353601	0.234584327	0.999713856	-4.565395444
ENSG00000287644	lncRNA	AC080112.4	17	0.433740561	2.78829578	1.203009717	0.234716165	0.999713856	-4.559047498
ENSG00000278869	lncRNA	BX539320.1	22	0.381253893	2.815045484	1.202228434	0.235015894	0.999713856	-4.557794609
ENSG00000035141	protein_coding	FAM136A	2	0.166634506	3.591759391	1.202021454	0.235095346	0.999713856	-4.559206723
ENSG00000110665	protein_coding	C11orf21	11	0.120899212	7.245738156	1.20197454	0.235113357	0.999713856	-4.566169938
ENSG00000145675	protein_coding	PIK3R1	5	-0.087002478	7.11641115	-1.201520676	0.235287657	0.999713856	-4.56707381
ENSG00000144749	protein_coding	LRIG1	3	-0.188236797	4.765278466	-1.201319353	0.235365003	0.999713856	-4.570473765
ENSG00000167671	protein_coding	UBXN6	19	-0.428758108	9.256209092	-1.20122265	0.235402161	0.999713856	-4.557967009
ENSG00000151623	protein_coding	NR3C2	4	-0.27119967	4.93583694	-1.20099039	0.235491426	0.999713856	-4.573161341
ENSG00000172232	protein_coding	AZU1	19	0.658832587	0.886764827	1.200703016	0.235601906	0.999713856	-4.570685224
ENSG00000144747	protein_coding	TMF1	3	0.126400815	6.513923029	1.200693919	0.235605404	0.999713856	-4.572532827
ENSG00000139974	protein_coding	SLC38A6	14	-0.133639055	3.444144713	-1.200413663	0.235713185	0.999713856	-4.559572705
ENSG00000204344	protein_coding	STK19	6	0.158072491	2.245215388	1.200406476	0.23571595	0.999713856	-4.560746998
ENSG00000158711	protein_coding	ELK4	1	-0.10915368	7.356777805	-1.200371583	0.235729372	0.999713856	-4.565582542
ENSG00000162337	protein_coding	LRP5	11	0.274362506	1.394961402	1.200364437	0.235732121	0.999713856	-4.566343079
ENSG00000174373	protein_coding	RALGAPA1	14	-0.124011907	6.277352051	-1.20032461	0.235747441	0.999713856	-4.573468519
ENSG00000197363	protein_coding	ZNF517	8	-0.160207897	3.258728035	-1.200277737	0.235765473	0.999713856	-4.559298949
ENSG00000065883	protein_coding	CDK13	7	-0.062467981	7.876381876	-1.200132811	0.235821232	0.999713856	-4.562374297
ENSG00000112200	protein_coding	ZNF451	6	-0.104049545	6.917465398	-1.200058467	0.235849839	0.999713856	-4.569076222
ENSG00000171453	protein_coding	POLR1C	6	-0.15236806	3.394742905	-1.199689907	0.235991695	0.999713856	-4.559931814
ENSG00000165283	protein_coding	STOML2	9	-0.207529853	4.921072323	-1.199573189	0.236036632	0.999713856	-4.573112912
ENSG00000130193	protein_coding	THEM6	8	-0.184854036	3.634501635	-1.198890052	0.236299768	0.999713856	-4.561574663
ENSG00000078070	protein_coding	MCCC1	3	-0.115666991	4.374066358	-1.198714188	0.236367543	0.999713856	-4.568432874
ENSG00000165280	protein_coding	VCP	9	0.094570503	7.526836456	1.198307574	0.2365243	0.999713856	-4.565837556
ENSG00000128944	protein_coding	KNSTRN	15	-0.193881598	3.101889376	-1.197953053	0.236661036	0.999713856	-4.559795578
ENSG00000163539	protein_coding	CLASP2	3	-0.090224755	6.385320603	-1.197790504	0.236723749	0.999713856	-4.57428704
ENSG00000136938	protein_coding	ANP32B	9	-0.204390131	6.567446228	-1.197672057	0.236769454	0.999713856	-4.571382267
ENSG00000138495	protein_coding	COX17	3	-0.1383545	3.239146654	-1.197577302	0.236806023	0.999713856	-4.559852515
ENSG00000279570	TEC	AC099804.1	17	-0.105584003	3.931724693	-1.197337141	0.236898725	0.999713856	-4.564137123
ENSG00000099250	protein_coding	NRP1	10	-0.540985207	1.490356509	-1.197173487	0.23696191	0.999713856	-4.565876964
ENSG00000182552	protein_coding	RWDD4	4	-0.109755042	3.197752896	-1.197072655	0.237000847	0.999713856	-4.559979367
ENSG00000146414	protein_coding	SHPRH	6	-0.121640021	6.212151003	-1.196235566	0.237324272	0.999713856	-4.576050132
ENSG00000076924	protein_coding	XAB2	19	0.075815665	5.634386399	1.195898567	0.237454568	0.999713856	-4.578133264
ENSG00000198246	protein_coding	SLC29A3	10	-0.146027604	3.092393176	-1.195811709	0.237488159	0.999713856	-4.560330656
ENSG00000259488	lncRNA	AC023355.1	15	-0.54802512	2.838183452	-1.195607807	0.237567029	0.999713856	-4.559957272
ENSG00000124256	protein_coding	ZBP1	20	0.371744528	6.639132967	1.195571841	0.237580942	0.999713856	-4.576737387
ENSG00000260565	lncRNA	ERVK13-1	16	-0.146055311	6.113453192	-1.194803861	0.237878182	0.999713856	-4.577515861
ENSG00000121716	protein_coding	PILRB	7	0.288142636	4.105633017	1.194516979	0.237989286	0.999713856	-4.565833103
ENSG00000129158	protein_coding	SERGEF	11	-0.143275747	3.989418811	-1.194244313	0.23809492	0.999713856	-4.566536201
ENSG00000044574	protein_coding	HSPA5	9	0.126233953	6.906329661	1.193946423	0.238210365	0.999713856	-4.573290746
ENSG00000153823	protein_coding	PID1	2	-0.380620166	3.916431612	-1.19362328	0.238335642	0.999713856	-4.570855795
ENSG00000131149	protein_coding	GSE1	16	0.129564809	6.828604985	1.193447143	0.238403948	0.999713856	-4.573741321
ENSG00000167081	protein_coding	PBX3	9	-0.085963871	4.724342852	-1.193129125	0.238527311	0.999713856	-4.574101295
ENSG00000188511	lncRNA	C22orf34	22	0.295718304	5.678080374	1.192771961	0.238665915	0.999713856	-4.579409064
ENSG00000211855	TR_J_gene	TRAJ34	14	-0.264257135	1.998023254	-1.192676626	0.238702921	0.999713856	-4.562201024
ENSG00000198924	protein_coding	DCLRE1A	10	0.280758909	2.716498773	1.192068549	0.238939057	0.999713856	-4.561234863
ENSG00000123612	protein_coding	ACVR1C	2	-0.284903099	1.679841412	-1.191923858	0.238995271	0.999713856	-4.564605596
ENSG00000058804	protein_coding	NDC1	1	-0.1315135	4.144864767	-1.191790379	0.239047136	0.999713856	-4.569259831
ENSG00000249709	protein_coding	ZNF564	19	0.133256379	2.86766391	1.19176968	0.23905518	0.999713856	-4.561276025
ENSG00000099251	transcribed_unprocessed_pseudogene	HSD17B7P2	10	-0.291126936	1.344793621	-1.191681672	0.239089383	0.999713856	-4.568069421
ENSG00000134146	protein_coding	DPH6	15	-0.21222436	2.840585314	-1.191649179	0.239102011	0.999713856	-4.561533271
ENSG00000144741	protein_coding	SLC25A26	3	-0.151187581	2.464753342	-1.190987211	0.239359396	0.999713856	-4.56187705
ENSG00000265354	protein_coding	TIMM23	10	-0.140419175	4.104254156	-1.190790226	0.239436026	0.999713856	-4.568463321
ENSG00000037757	protein_coding	MRI1	19	-0.131020954	4.648138306	-1.19051659	0.239542504	0.999713856	-4.575952816
ENSG00000118596	protein_coding	SLC16A7	12	-0.144669175	6.071648141	-1.190364358	0.239601755	0.999713856	-4.580182205
ENSG00000276043	protein_coding	UHRF1	19	0.668274206	2.04623422	1.19032683	0.239616364	0.999713856	-4.566331768
ENSG00000243107	lncRNA	AC000120.1	7	-0.15711543	2.145573543	-1.190140116	0.239689054	0.999713856	-4.562626042
ENSG00000134759	protein_coding	ELP2	18	-0.130585901	5.948343839	-1.189808014	0.239818386	0.999713856	-4.580827974
ENSG00000185900	protein_coding	POMK	8	-0.109662396	4.308139762	-1.189636244	0.239885299	0.999713856	-4.572947603
ENSG00000147677	protein_coding	EIF3H	8	-0.099663628	6.320086773	-1.189288583	0.240020772	0.999713856	-4.579030591
ENSG00000254206	protein_coding	NPIPB11	16	0.212191033	1.72216446	1.189236492	0.240041075	0.999713856	-4.565308518
ENSG00000104047	protein_coding	DTWD1	15	-0.120913432	4.203546634	-1.188557543	0.240305818	0.999713856	-4.570505813
ENSG00000113303	protein_coding	BTNL8	5	0.352909869	4.641864991	1.188520695	0.240320192	0.999713856	-4.575132405
ENSG00000280734	lncRNA	LINC01232	13	-0.225830289	3.889226326	-1.188266727	0.24041928	0.999713856	-4.568050798
ENSG00000124243	protein_coding	BCAS4	20	-0.243064483	4.53966556	-1.188207459	0.240442409	0.999713856	-4.577265114
ENSG00000132912	protein_coding	DCTN4	5	-0.11656287	6.211070707	-1.188019432	0.240515794	0.999713856	-4.581162238
ENSG00000102805	protein_coding	CLN5	13	-0.13829678	4.006443376	-1.187698088	0.240641249	0.999713856	-4.569489785
ENSG00000247774	lncRNA	PCED1B-AS1	12	-0.186253392	6.353880339	-1.187579241	0.240687659	0.999713856	-4.579080678
ENSG00000138621	protein_coding	PPCDC	15	0.225649964	6.239362054	1.187160264	0.240851325	0.999713856	-4.581896588
ENSG00000114861	protein_coding	FOXP1	3	-0.119975598	7.755729711	-1.186903038	0.240951846	0.999713856	-4.568782172
ENSG00000167904	protein_coding	TMEM68	8	-0.109721724	3.717106547	-1.1861998	0.241226818	0.999713856	-4.566641838
ENSG00000286503	lncRNA	AC008462.1	5	-0.168281387	1.847978242	-1.186167144	0.241239593	0.999713856	-4.565633937
ENSG00000173598	protein_coding	NUDT4	12	-0.341318669	6.54880099	-1.18596792	0.241317535	0.999713856	-4.578020771
ENSG00000132510	protein_coding	KDM6B	17	0.267010996	8.950984909	1.185513858	0.241495247	0.999713856	-4.564784089
ENSG00000229852	lncRNA	AC019205.1	6	-0.237583637	2.344043394	-1.185300487	0.241578789	0.999713856	-4.563504876
ENSG00000183576	protein_coding	SETD3	14	0.119889337	5.860177398	1.185075163	0.241667034	0.999713856	-4.583999716
ENSG00000151474	protein_coding	FRMD4A	10	-0.387749486	4.131961633	-1.184745779	0.241796075	0.999713856	-4.573295867
ENSG00000130518	protein_coding	IQCN	19	0.34464547	4.819511702	1.184706226	0.241811574	0.999713856	-4.573053172
ENSG00000120253	protein_coding	NUP43	6	-0.096064813	5.41714774	-1.184639156	0.241837857	0.999713856	-4.584021399
ENSG00000205189	protein_coding	ZBTB10	8	-0.146397078	4.126235137	-1.184181853	0.242017117	0.999713856	-4.573321221
ENSG00000117036	protein_coding	ETV3	1	0.067444471	5.556007256	1.18397025	0.242100097	0.999713856	-4.58426458
ENSG00000116106	protein_coding	EPHA4	2	-0.251343406	4.119020331	-1.183731711	0.242193664	0.999713856	-4.574902914
ENSG00000151779	protein_coding	NBAS	2	-0.078960531	6.32930936	-1.182844282	0.24254199	0.999713856	-4.582628284
ENSG00000137462	protein_coding	TLR2	4	0.294114875	8.250474938	1.182381368	0.242723834	0.999713856	-4.568488506
ENSG00000279342	lncRNA	AP000866.6	11	-0.143309782	3.186333661	-1.181871229	0.242924342	0.999713856	-4.566208185
ENSG00000112149	protein_coding	CD83	6	-0.184723472	2.833278538	-1.180890178	0.243310279	0.999713856	-4.564986051
ENSG00000129993	protein_coding	CBFA2T3	16	0.218584519	6.165891607	1.180661646	0.243400244	0.999713856	-4.585252438
ENSG00000056558	protein_coding	TRAF1	9	-0.196255904	6.141802845	-1.179492304	0.243860956	0.999713856	-4.585025502
ENSG00000211841	TR_J_gene	TRAJ48	14	-0.307125735	1.401839678	-1.179406691	0.243894712	0.999713856	-4.569672757
ENSG00000204934	lncRNA	ATP6V0E2-AS1	7	-0.273117649	2.476405533	-1.178987834	0.244059908	0.999713856	-4.565808731
ENSG00000287917	lncRNA	AP000944.7	11	0.319767187	2.243855564	1.178834375	0.244120452	0.999713856	-4.565685103
ENSG00000173120	protein_coding	KDM2A	11	0.119737361	8.391404103	1.17841275	0.244286852	0.999713856	-4.569805216
ENSG00000145982	protein_coding	FARS2	6	-0.136867681	4.241332145	-1.178128911	0.244398919	0.999713856	-4.577569414
ENSG00000132694	protein_coding	ARHGEF11	1	0.249073288	6.893757062	1.17808908	0.244414648	0.999713856	-4.582134496
ENSG00000247498	lncRNA	GPRC5D-AS1	12	1.161674555	0.083407743	1.177910067	0.244485349	0.999713856	-4.582376109
ENSG00000119042	protein_coding	SATB2	2	-0.265554498	1.198454484	-1.177580295	0.244615632	0.999713856	-4.572287507
ENSG00000135541	protein_coding	AHI1	6	-0.294125695	3.12636216	-1.177530585	0.244635275	0.999713856	-4.568109709
ENSG00000280037	TEC	AC092653.2	2	-0.140915251	2.043392318	-1.176586079	0.245008719	0.999713856	-4.566932778
ENSG00000148248	protein_coding	SURF4	9	0.134008514	4.572371322	1.176566003	0.245016661	0.999713856	-4.580122152
ENSG00000149591	protein_coding	TAGLN	11	-0.3896964	4.577046997	-1.176440327	0.245066384	0.999713856	-4.582349706
ENSG00000107242	protein_coding	PIP5K1B	9	-0.240011132	4.359103355	-1.175701731	0.245358751	0.999713856	-4.580349922
ENSG00000211864	TR_J_gene	TRAJ25	14	-0.274992054	1.853005672	-1.17492529	0.24566637	0.999713856	-4.568117718
ENSG00000157992	protein_coding	KRTCAP3	2	0.203439773	1.32357629	1.174717328	0.24574881	0.999713856	-4.571754267
ENSG00000065485	protein_coding	PDIA5	3	0.170185361	2.474607247	1.1743549	0.245892531	0.999713856	-4.566994791
ENSG00000139197	protein_coding	PEX5	12	-0.110228415	3.486745323	-1.174239026	0.245938494	0.999713856	-4.570683572
ENSG00000268555	lncRNA	AC123912.4	19	-0.541354061	3.974674082	-1.173674201	0.246162627	0.999713856	-4.57852481
ENSG00000240445	protein_coding	FOXO3B	17	-0.16281592	3.199468152	-1.173531233	0.246219383	0.999713856	-4.569552575
ENSG00000215244	lncRNA	LINC02649	10	0.344238579	4.878421044	1.172794456	0.24651202	0.999713856	-4.583802385
ENSG00000151552	protein_coding	QDPR	4	-0.148881601	3.318759325	-1.172682809	0.246556387	0.999713856	-4.570676617
ENSG00000187607	protein_coding	ZNF286A	17	-0.18749974	2.473145107	-1.172500336	0.246628911	0.999713856	-4.567641306
ENSG00000178074	protein_coding	C2orf69	2	-0.100813935	3.763717783	-1.172404505	0.246667005	0.999713856	-4.573469011
ENSG00000114126	protein_coding	TFDP2	3	-0.149132332	5.803379526	-1.17211684	0.246781382	0.999713856	-4.591113924
ENSG00000280433	protein_coding	FP565260.6	21	0.203121455	1.886799768	1.171975017	0.246837785	0.999713856	-4.570261826
[truncated: 11,458 more rows]
