# Supplementary material for: Multi-omics analysis reveals COVID-19 vaccine induced attenuation of inflammatory responses during breakthrough disease
Source: Nat Commun. 2024 Apr 22;15:3402. doi: 10.1038/s41467-024-47463-6 (PMC11035709; doi:10.1038/s41467-024-47463-6)
Supplement: Supplementary file 13 — Source Data [file 41467_2024_47463_MOESM13_ESM.zip › source_data/Supp_18d_e_f_stage1_sRNA_data_D0_vs_CT_results_vaccine_level.txt]

simplified_feature_name	CT.had.COVID.MenACWY_vs_D0_logFC	CT.had.COVID.MenACWY_vs_D0_CI.L	CT.had.COVID.MenACWY_vs_D0_CI.R	CT.had.COVID.MenACWY_vs_D0_AveExpr	CT.had.COVID.MenACWY_vs_D0_t	CT.had.COVID.MenACWY_vs_D0_P.Value	CT.had.COVID.MenACWY_vs_D0_adj.P.Val	CT.had.COVID.MenACWY_vs_D0_B	CT.had.COVID.MenACWY_vs_D0_effect.size	CT.had.COVID.ChAdOx_vs_D0_logFC	CT.had.COVID.ChAdOx_vs_D0_CI.L	CT.had.COVID.ChAdOx_vs_D0_CI.R	CT.had.COVID.ChAdOx_vs_D0_AveExpr	CT.had.COVID.ChAdOx_vs_D0_t	CT.had.COVID.ChAdOx_vs_D0_P.Value	CT.had.COVID.ChAdOx_vs_D0_adj.P.Val	CT.had.COVID.ChAdOx_vs_D0_B	CT.had.COVID.ChAdOx_vs_D0_effect.size
ENSG00000001084.13	0.188705444	-0.301968657	0.679379544	2.274832194	0.770053467	0.444436074	0.870209106	-5.741960253	0.236769604	0.253263348	-0.283827471	0.790354167	2.274832194	0.944178705	0.349048491	0.996604182	-4.624792925	0.317770709
SLC4A1	0.095899445	-0.23170513	0.423504021	4.019382249	0.586132392	0.560091819	0.922514518	-6.045653988	0.147893075	0.210400671	-0.151654315	0.572455657	4.019382249	1.163595877	0.249417463	0.996604182	-4.571507114	0.324473223
KMT2E	-0.037313099	-0.761127388	0.68650119	3.345132525	-0.103219976	0.918149332	0.980129181	-6.161463194	-0.027335533	-0.058234637	-0.86282292	0.746353647	3.345132525	-0.144922979	0.885280997	0.996604182	-4.764127416	-0.042662628
ENSG00000011114.15	0.432475997	0.014941431	0.850010563	1.758425298	2.073954194	0.042594706	0.740665707	-4.009586524	0.66622589	-0.035380404	-0.526991984	0.456231176	1.758425298	-0.144102087	0.885926229	0.996604182	-4.704156081	-0.054503236
ENSG00000029993.15	0.305694104	-0.450353201	1.061741409	1.244136988	0.809594741	0.421527379	0.869427553	-5.509567648	0.313085738	-0.271241173	-1.241246703	0.698764358	1.244136988	-0.559900672	0.577732786	0.996604182	-4.64261924	-0.27779974
MAGEC2	-0.153816499	-0.695437357	0.38780436	2.388950761	-0.568639633	0.571826043	0.925129667	-5.927437036	-0.164391805	-0.084476946	-0.681269922	0.51231603	2.388950761	-0.283428873	0.777871143	0.996604182	-4.734915199	-0.090284968
FAM120A	-0.107560261	-0.582120032	0.36699951	2.543650544	-0.453827193	0.651670009	0.955821259	-5.983711232	-0.131217747	-0.005974424	-0.528742531	0.516793683	2.543650544	-0.022883189	0.981823071	0.996604182	-4.74547999	-0.007288477
WNK1	0.186838949	-0.209074006	0.582751905	2.132943672	0.944924892	0.348670665	0.866272735	-5.599907125	0.290594194	0.169788032	-0.268855051	0.608431114	2.132943672	0.775042245	0.441506163	0.996604182	-4.657811517	0.264074575
ENSG00000064687.13	0.060344215	-0.46338197	0.584070401	1.943641059	0.230707091	0.818365334	0.972833028	-5.94507555	0.075163736	-0.229947034	-0.849017281	0.389123212	1.943641059	-0.743733712	0.460080999	0.996604182	-4.648705407	-0.286418143
SPEN	0.358367905	-0.046308298	0.763044107	4.017138176	1.773172665	0.08152266	0.78968144	-4.72414038	0.444538818	0.020606945	-0.433688009	0.4749019	4.017138176	0.090824976	0.927948893	0.996604182	-4.779450241	0.025561963
ABCC9 & ENSG00000111602.12 & ENSG00000099998.19 & ReverseComplement_ENSG00000104884.17 & ENSG00000124159.16 & ReverseComplement_ENSG00000157106.17 & ReverseComplement_ENSG00000118961.15	-0.318696666	-1.357303074	0.719909741	2.07173797	-0.614406935	0.541382076	0.918533918	-5.792222339	-0.199961777	0.115422892	-0.972843831	1.203689615	2.07173797	0.212366587	0.832575823	0.996604182	-4.723309987	0.072420483
TFRC	0.287186282	-0.062328439	0.636701002	3.403589594	1.64523449	0.105404934	0.78968144	-4.882908797	0.434481385	0.30184562	-0.084960243	0.688651484	3.403589594	1.562505002	0.123683771	0.996604182	-4.416732831	0.456659358
ENSG00000076706.17	-0.262221429	-1.54979279	1.025349932	1.593379616	-0.407780503	0.684956715	0.959417579	-5.687075847	-0.166352139	0.333984173	-0.956253973	1.624222318	1.593379616	0.518305235	0.606244004	0.996604182	-4.667801725	0.211878114
ENSG00000079308.20	-0.105640313	-0.560191023	0.348910397	1.824469808	-0.465347007	0.64344939	0.955821259	-5.847553985	-0.15492499	-0.485366801	-1.034262021	0.063528418	1.824469808	-1.770558193	0.08196133	0.996604182	-4.42040521	-0.711806364
ENSG00000086827.9	-0.182733899	-0.659682396	0.294214597	1.927828739	-0.767144586	0.446149704	0.870209106	-5.672818593	-0.255231928	-0.119159137	-0.64242498	0.404106707	1.927828739	-0.455968193	0.650138845	0.996604182	-4.691317983	-0.166434451
FTL	0.20508402	-0.293171858	0.703339898	1.839520382	0.82415515	0.413273911	0.869427553	-5.611530976	0.280032436	0.118780371	-0.442876717	0.68043746	1.839520382	0.423450862	0.673553942	0.996604182	-4.686009874	0.162188925
GNAS	0.179426579	-0.240052907	0.598906064	4.398196954	0.856457143	0.395317854	0.866272735	-5.880740789	0.21065816	-0.165296996	-0.635002158	0.304408165	4.398196954	-0.704643119	0.483890865	0.996604182	-4.707450706	-0.194069136
GNAS & ReverseComplement_ENSG00000085449.15 & ReverseComplement_ENSG00000006788.14	0.784997964	0.06124128	1.508754649	1.626889013	2.171728492	0.034035769	0.728496357	-3.771556726	0.761523049	0.492491064	-0.326207651	1.31118978	1.626889013	1.204491758	0.233358521	0.996604182	-4.563978104	0.4777634
ENSG00000089157.16	0.307392772	-0.159967424	0.774752968	2.356170007	1.316956759	0.193103552	0.814963002	-5.21010891	0.403009308	0.570708572	0.066248607	1.075168536	2.356170007	2.265255933	0.027300179	0.996604182	-4.140787653	0.748231212
DHX32	0.171813104	-0.272321353	0.615947561	4.265643528	0.774589137	0.441771804	0.870209106	-5.941646323	0.191272977	-0.029984531	-0.525610889	0.465641826	4.265643528	-0.121135785	0.904007909	0.996604182	-4.785010941	-0.033380635
STX1B & ReverseComplement_ENSG00000132688.11	-0.279933634	-0.758581757	0.198714489	2.354659892	-1.171030774	0.246440412	0.845265471	-5.40991027	-0.346064542	-0.170908143	-0.696060862	0.354244576	2.354659892	-0.651638483	0.517243485	0.996604182	-4.686672792	-0.211283108
ENSG00000101057.16	-0.033794175	-0.461353291	0.393764941	1.954392877	-0.158261496	0.87480801	0.972833028	-5.982416372	-0.050259777	-0.156445758	-0.643263624	0.330372107	1.954392877	-0.643467877	0.522491405	0.996604182	-4.670755196	-0.232671129
TUBB1	0.049603275	-0.348344569	0.447551118	2.894511613	0.249582297	0.803804278	0.972833028	-6.106732542	0.068182655	-0.060597564	-0.504675546	0.383480418	2.894511613	-0.273228195	0.78566165	0.996604182	-4.746797254	-0.08329496
E2F1	-0.076977468	-0.684314179	0.530359242	2.65126646	-0.253783672	0.800572467	0.972833028	-6.074213455	-0.071667875	0.184007156	-0.479735726	0.847750037	2.65126646	0.555091301	0.580996011	0.996604182	-4.711472294	0.17131509
ENSG00000101438.4 & FTO	-0.383544513	-1.205955773	0.438866746	3.36051435	-0.933805254	0.354328626	0.866272735	-5.746532536	-0.247024518	-0.282057433	-1.193091792	0.628976925	3.36051435	-0.619915335	0.537774693	0.996604182	-4.711589833	-0.181661056
ELF4	-0.115854445	-0.779871989	0.548163099	2.423602739	-0.349351597	0.728107912	0.969804315	-5.997580393	-0.103896099	-0.081186968	-0.815260173	0.652886236	2.423602739	-0.221450436	0.825530189	0.996604182	-4.731321396	-0.072806955
RS1	0.543872772	-0.159921517	1.247667062	1.787934005	1.547323655	0.12729913	0.78968144	-4.842026859	0.512416384	-0.219087744	-1.111291641	0.673116153	1.787934005	-0.491681144	0.624825841	0.996604182	-4.666539636	-0.206416197
ENSG00000103257.9	0.399711488	-0.08977492	0.889197896	1.854345902	1.6350671	0.107525483	0.78968144	-4.696583672	0.554953482	0.336125251	-0.206070532	0.878321034	1.854345902	1.241293813	0.219562315	0.996604182	-4.553451174	0.466671297
MAZ	-0.278063321	-0.741819824	0.185693182	2.541066212	-1.200558369	0.234869585	0.839931629	-5.401290147	-0.345103041	-0.263844549	-0.777521555	0.249832458	2.541066212	-1.028460427	0.308061603	0.996604182	-4.60797187	-0.327456192
ENSG00000103534.17	-0.346899374	-0.989210104	0.295411356	2.282116167	-1.081403884	0.284054475	0.866272735	-5.44063291	-0.343827561	0.054115191	-0.620355392	0.728585775	2.282116167	0.160651865	0.872933486	0.996604182	-4.730556889	0.053635998
FZD3	0.130292343	-0.320154599	0.580739285	2.572521975	0.57916837	0.564748944	0.922514518	-5.944458634	0.163394179	-0.03356775	-0.537691059	0.470555559	2.572521975	-0.13332606	0.894403353	0.996604182	-4.745455027	-0.042095912
GYS1	-0.37234742	-0.843629699	0.09893486	5.416033704	-1.58196483	0.119170333	0.78968144	-5.054368946	-0.382354543	-0.240529543	-0.764043065	0.282983979	5.416033704	-0.919962465	0.361454892	0.996604182	-4.655218503	-0.246993959
GYS1 & ELF4	-0.177616172	-0.798346861	0.443114517	4.307036907	-0.572939646	0.56893048	0.92440821	-6.063463531	-0.142990776	-0.093723219	-0.781872332	0.594425894	4.307036907	-0.272705708	0.786061287	0.996604182	-4.774107431	-0.07545234
GYS1 & ELF4 & ENSG00000048707.15	-0.698719048	-1.656179932	0.258741835	1.715779391	-1.461204932	0.149429647	0.78968144	-4.922934112	-0.507175286	0.112419829	-0.812432495	1.037272152	1.715779391	0.243388533	0.808574958	0.996604182	-4.725475334	0.081601552
CYTH2 & ENSG00000068489.13	0.459238811	-0.300336867	1.21881449	6.498344177	1.210590106	0.231029768	0.834863483	-5.557250525	0.288766583	0.881136722	0.040301138	1.721972307	6.498344177	2.098272093	0.040307521	0.996604182	-4.089668694	0.554053434
CYTH2 & ENSG00000068489.13 & ReverseComplement_PLEKHJ1	0.126067244	-0.573402172	0.825536661	7.753227933	0.360880251	0.719518029	0.967687268	-6.218015236	0.084772721	0.654147864	-0.118747829	1.427043557	7.753227933	1.694667991	0.095575339	0.996604182	-4.322200252	0.439875518
CYTH2 & ReverseComplement_WDR13	0.535861174	-0.125291368	1.197013715	1.799017243	1.622856823	0.11011779	0.78968144	-4.708569422	0.555160804	1.028654258	0.33526451	1.722044005	1.799017243	2.970445565	0.004340961	0.996604182	-3.862012199	1.065702373
CYTH2 & ReverseComplement_WDR13 & PAGR1	0.038738503	-0.608325057	0.685802064	2.467858694	0.119874134	0.905002796	0.975090137	-6.063026823	0.035138484	0.258709476	-0.448056529	0.965475481	2.467858694	0.732936366	0.466589553	0.996604182	-4.674311239	0.234667266
ENSG00000105610.6	0.004531078	-0.53820989	0.547272046	1.723190772	0.016716237	0.98672115	0.997461328	-5.908487763	0.005819423	-0.029841842	-0.637172727	0.577489042	1.723190772	-0.098385218	0.921970287	0.996604182	-4.699578174	-0.03832693
FKBP8	0.450523503	-0.025755675	0.926802681	3.184525454	1.894023849	0.063280905	0.768644483	-4.457016006	0.513092269	0.202797418	-0.331131998	0.736726834	3.184525454	0.760515658	0.45006922	0.996604182	-4.677112195	0.230961952
ZC3HAV1	0.697629975	0.351816536	1.043443415	3.249963052	4.039362704	0.000161529	0.025683074	0.77893667	1.064422935	0.397130524	0.009351754	0.784909294	3.249963052	2.050589957	0.044897457	0.996604182	-4.183066196	0.605929866
TFR2	-0.045626771	-0.371930343	0.280676801	5.158193975	-0.279980311	0.780502374	0.972833028	-6.213249073	-0.067865726	-0.097021605	-0.45960104	0.26555783	5.158193975	-0.535790332	0.594180267	0.996604182	-4.746913801	-0.144310928
ZFAND5	-0.206877476	-0.656274878	0.242519925	3.912224232	-0.921748074	0.360530513	0.866272735	-5.799238564	-0.233010964	0.119033212	-0.37433393	0.612400355	3.912224232	0.48308941	0.630875729	0.996604182	-4.747730363	0.134069905
DVL1	-0.164529003	-0.688965884	0.359907877	3.456551184	-0.628172366	0.532390564	0.918533918	-5.977967492	-0.1658777	-0.213185582	-0.797899037	0.371527872	3.456551184	-0.730036089	0.468346713	0.996604182	-4.688876812	-0.214933132
UBTF	-0.065302001	-0.506346514	0.375742512	2.308138869	-0.296465153	0.767948382	0.972833028	-6.007246905	-0.088801702	-0.227253514	-0.726965441	0.272458414	2.308138869	-0.91058497	0.366334465	0.996604182	-4.631456014	-0.309033388
ZPR1	-0.25450525	-0.813245074	0.304234573	4.406841049	-0.912045923	0.365571498	0.866272735	-5.825272926	-0.226266161	0.110914162	-0.504011001	0.725839326	4.406841049	0.361155575	0.719313327	0.996604182	-4.768947534	0.098607481
HSPA8	-0.218701498	-0.918482876	0.481079881	1.921913863	-0.625776085	0.533950209	0.918533918	-5.741583959	-0.213761818	0.132586044	-0.60072337	0.865895457	1.921913863	0.362026313	0.718666072	0.996604182	-4.703260666	0.129591402
SLC11A2	0.11827191	-0.207815081	0.444358901	4.780599576	0.726235918	0.470654763	0.881756411	-5.988373575	0.177148806	-0.057058407	-0.419826404	0.30570959	4.780599576	-0.314934515	0.753957084	0.996604182	-4.775922011	-0.085462631
ENSG00000111728.11	0.312866426	-0.157792521	0.783525373	2.399377451	1.331012789	0.188464551	0.814963002	-5.214876971	0.396876998	-0.027652207	-0.564272886	0.508968473	2.399377451	-0.103179158	0.918181583	0.996604182	-4.728134717	-0.035077349
DNPH1	0.07609854	-0.848063903	1.000260982	1.152294395	0.164876058	0.869622678	0.972833028	-5.720524887	0.069573514	-0.951689533	-2.322477894	0.419098828	1.152294395	-1.390126974	0.169875007	0.996604182	-4.559271807	-0.870087458
SNX17	-0.017383549	-0.448730906	0.413963808	2.067506529	-0.080693935	0.935966963	0.980129181	-6.020310733	-0.024847067	0.155361097	-0.312393226	0.623115419	2.067506529	0.665049628	0.508690706	0.996604182	-4.679602827	0.222064414
SNX17 & ReverseComplement_OBSL1	-0.038008415	-0.474303667	0.398286836	2.942212228	-0.174433086	0.862140878	0.972833028	-6.11979294	-0.047772796	-0.012095344	-0.495618942	0.471428255	2.942212228	-0.050087588	0.960227039	0.996604182	-4.758169121	-0.015202643
ENSG00000116670.15	-0.081600232	-0.60972408	0.446523616	2.257760722	-0.30937499	0.75816018	0.972833028	-6.019722699	-0.091084557	-0.25997289	-0.859666366	0.339720586	2.257760722	-0.868017187	0.389011198	0.996604182	-4.641851615	-0.290189316
SLC2A1	0.083691018	-0.386061081	0.553443118	2.146333634	0.356730061	0.722606175	0.967687268	-5.970303676	0.108929619	-0.625565013	-1.21955317	-0.031576857	2.146333634	-2.108745903	0.039355827	0.996604182	-4.294653981	-0.814215913
BCL11A	0.265911937	-0.071768294	0.603592167	2.488087827	1.576746164	0.120367533	0.78968144	-4.920580398	0.449745454	0.033486256	-0.345498236	0.412470748	2.488087827	0.176919106	0.860196727	0.996604182	-4.740133286	0.056636387
ENSG00000121060.19	1.175285806	0.362643121	1.987928491	1.537306939	2.895832561	0.005347108	0.303867705	-2.213689501	1.073999964	0.484817762	-0.462371496	1.43200702	1.537306939	1.024876051	0.309735356	0.996604182	-4.598222339	0.443036286
CBX3	0.222852865	-0.281590636	0.727296366	3.852134264	0.884576253	0.380087498	0.866272735	-5.829306166	0.22415901	0.181262069	-0.379028921	0.741553059	3.852134264	0.647773057	0.519722724	0.996604182	-4.714936882	0.182324449
EGR2 & ANKRD34A & ReverseComplement_lncRNA:KRT73_antisense_RNA_1_KRT73-AS1 & LYPD3 & ReverseComplement_ENSG00000198598.7	-0.202628647	-0.857686885	0.452429591	6.881460884	-0.619370503	0.538130944	0.918533918	-6.085179253	-0.146862784	0.109248789	-0.617167997	0.835665574	6.881460884	0.301134383	0.764403704	0.996604182	-4.787176428	0.079182196
EGR2 & ReverseComplement_ENSG00000111087.10 & ENSG00000139610.2	0.356673203	-0.05293605	0.766282457	2.67788823	1.743533551	0.086611823	0.78968144	-4.672590641	0.493146819	-0.196694618	-0.666051056	0.27266182	2.67788823	-0.839110748	0.404899494	0.996604182	-4.651358872	-0.271955741
AGO2	0.578641276	0.133945082	1.02333747	2.429804976	2.605407046	0.011675835	0.50674357	-2.995831764	0.752513232	0.355817272	-0.139593763	0.851228307	2.429804976	1.438106123	0.155851431	0.996604182	-4.481883369	0.462734369
ENSG00000127328.22	0.012350781	-0.750134707	0.774836268	2.160824075	0.032433395	0.974239311	0.997461328	-6.011403834	0.010109763	-0.003946988	-0.847978922	0.840084946	2.160824075	-0.009363463	0.992561719	0.996604182	-4.725946041	-0.003230817
ENSG00000127948.16	0.340144915	-0.308859707	0.989149538	1.967275219	1.049411405	0.29840139	0.866272735	-5.470049575	0.334601399	0.241758085	-0.480385152	0.963901322	1.967275219	0.670327821	0.505345589	0.996604182	-4.669625696	0.237818029
ENSG00000131242.18 & ENSG00000117266.16 & PRICKLE1 & ENSG00000177189.14 & ENSG00000175893.12 & ReverseComplement_ENSG00000055813.6 & ReverseComplement_ENSG00000136040.9 & ReverseComplement_ENSG00000171053.10 & ReverseComplement_ENSG00000203760.9	-3.535214762	-5.705001504	-1.365428021	0.73122787	-3.26233336	0.001865799	0.148331013	-1.807872831	-2.655755731	-1.720172883	-3.243002453	-0.197343313	0.73122787	-2.261780118	0.02752766	0.996604182	-4.410961803	-1.292243697
KDM6B	-0.423757526	-0.862782859	0.015267807	2.630225872	-1.932668773	0.058232211	0.768644483	-4.338684564	-0.558991341	-0.129272272	-0.605934795	0.347390251	2.630225872	-0.543030171	0.589218372	0.996604182	-4.709644947	-0.170526955
KDM6B & ENSG00000181085.15	-0.226472862	-0.645344516	0.192398791	3.267532013	-1.082591926	0.283531088	0.866272735	-5.594162243	-0.289235672	-0.142258267	-0.605972026	0.321455491	3.267532013	-0.614266907	0.54147394	0.996604182	-4.710649001	-0.181682543
RBM38	0.08009126	-0.37652351	0.53670603	2.175081206	0.351208289	0.726722105	0.969804315	-5.941399404	0.110833225	0.255284987	-0.237865171	0.748435145	2.175081206	1.036515222	0.304322798	0.996604182	-4.602666134	0.353272733
WDR74	-0.055145266	-0.682352752	0.57206222	5.180394856	-0.176046174	0.860879291	0.972833028	-6.235056967	-0.042734938	0.105366875	-0.590836099	0.80156985	5.180394856	0.303038504	0.762959626	0.996604182	-4.779310905	0.081654278
MKRN1	0.344337604	-0.101251779	0.789926987	2.446559886	1.54731667	0.127300813	0.78968144	-4.94143895	0.453011098	-0.04299381	-0.553874677	0.467887057	2.446559886	-0.168506198	0.866779342	0.996604182	-4.728965866	-0.056562724
KCTD1	-0.006519903	-0.642639017	0.629599211	2.027491876	-0.020522596	0.98369789	0.997461328	-5.981605592	-0.006605368	-0.065086821	-0.775625269	0.645451627	2.027491876	-0.18341509	0.855120782	0.996604182	-4.713099383	-0.065939997
GLUL	-0.141592022	-0.467219764	0.184035721	5.098008728	-0.870656749	0.387580029	0.866272735	-5.881102453	-0.211373914	0.028471365	-0.332949067	0.389891797	5.098008728	0.157733948	0.875221809	0.996604182	-4.790489451	0.042503128
RNA5S & LZTS1-AS1	1.64414577	0.860446844	2.427844696	1.243762426	4.200690206	9.42E-05	0.020970204	1.19576114	1.741460682	0.616901703	-0.326827357	1.560630763	1.243762426	1.308875164	0.195809476	0.996604182	-4.555910501	0.653415336
ENSG00000137193.14	0.250668725	-0.18328279	0.684620239	1.967400083	1.156614224	0.252236432	0.845265471	-5.346795938	0.374333138	0.171564463	-0.313967408	0.657096334	1.967400083	0.707520746	0.482115029	0.996604182	-4.661277707	0.256203736
ABCC12	-0.409511979	-0.849226222	0.030202263	3.677624649	-1.864771676	0.067345149	0.768644483	-4.532206273	-0.489776594	0.036161882	-0.442217152	0.514540915	3.677624649	0.151359078	0.880224886	0.996604182	-4.772559845	0.043249634
ENSG00000142279.13	-0.06222254	-0.639724599	0.515279519	1.914027287	-0.215736577	0.82996034	0.972833028	-5.974486905	-0.068341898	-0.428693568	-1.125457084	0.268069948	1.914027287	-1.231944526	0.223008884	0.996604182	-4.556401843	-0.470854004
TPM3	0.201159788	-0.260119382	0.662438957	3.438749013	0.873186297	0.386211605	0.866272735	-5.792955396	0.232522929	0.439539564	-0.06596302	0.945042149	3.438749013	1.741021679	0.087054971	0.996604182	-4.334749661	0.508068874
UBAP2L	-0.073465305	-0.703798303	0.556867693	2.654936292	-0.233368281	0.816308363	0.972833028	-6.079071334	-0.065899126	-0.099753415	-0.80047126	0.60096443	2.654936292	-0.285045495	0.776638568	0.996604182	-4.738405739	-0.089479828
SLC25A37	0.237355933	-0.184710488	0.659422354	2.553747036	1.126027189	0.264855009	0.861532006	-5.484633395	0.323091909	-0.054240446	-0.531543785	0.423062894	2.553747036	-0.227540318	0.820814767	0.996604182	-4.734135242	-0.073832783
ENSG00000147955.18	-0.1124948	-0.6836678	0.458678199	1.683508846	-0.394361369	0.694780385	0.959417579	-5.842995252	-0.136146622	0.078383455	-0.533042735	0.689809646	1.683508846	0.256690593	0.79833843	0.996604182	-4.704040425	0.094863431
PTGES2	0.156440303	-0.383704711	0.696585317	2.875403305	0.579919701	0.564245579	0.922514518	-5.960180515	0.160810531	0.419525125	-0.17104204	1.01009229	2.875403305	1.422388607	0.160342621	0.996604182	-4.47991751	0.431244742
HMCN2	-0.32869926	-0.982285311	0.324886791	2.94305111	-1.006990881	0.318178984	0.866272735	-5.641330055	-0.277493059	0.056815128	-0.655322862	0.768953117	2.94305111	0.159745789	0.873643944	0.996604182	-4.757891609	0.04796422
MKI67	0.705419417	0.23352362	1.177315213	2.49630012	2.993166577	0.004071464	0.257161093	-2.077725124	0.869661444	0.164502994	-0.370441585	0.699447574	2.49630012	0.61573608	0.540510501	0.996604182	-4.6896605	0.202804046
RGS10	-0.389128344	-0.934076547	0.155819858	2.476442494	-1.42977345	0.158220091	0.78968144	-5.107440676	-0.416670253	-0.140563629	-0.733224364	0.452097107	2.476442494	-0.47489368	0.636670537	0.996604182	-4.716911097	-0.150512507
ENSG00000150867.14	-0.002751686	-0.567168132	0.561664759	1.598823805	-0.009761776	0.992245312	0.997461328	-5.87371124	-0.00352888	-0.17778011	-0.834237826	0.478677605	1.598823805	-0.542258041	0.589746624	0.996604182	-4.661915672	-0.227992787
NCAPD3	0.172315248	-0.23049368	0.575124176	3.379022781	0.856552936	0.395265334	0.866272735	-5.809370372	0.227452534	0.070555717	-0.3785604	0.519671833	3.379022781	0.314559753	0.754240177	0.996604182	-4.751057657	0.093132075
CD8A	-0.137478422	-0.509379335	0.234422491	3.365917841	-0.740179208	0.46221785	0.880044257	-5.904205542	-0.195406957	-0.239977319	-0.655799791	0.175845154	3.365917841	-1.155558207	0.252664795	0.996604182	-4.573218269	-0.341095255
ENSG00000154803.13 & ENSG00000264187.1	-0.365813646	-1.20583587	0.474208578	1.625542732	-0.871964315	0.386872289	0.866272735	-5.529952079	-0.311432671	-0.808902798	-1.872990143	0.255184547	1.625542732	-1.522119136	0.133487291	0.996604182	-4.506961853	-0.688653258
MAML1 & ENSG00000081913.14	-0.329620264	-0.976402201	0.317161674	1.970151267	-1.02043561	0.311817391	0.866272735	-5.474802947	-0.334156657	-0.183063125	-0.890559913	0.524433663	1.970151267	-0.518090925	0.606392561	0.996604182	-4.688042207	-0.185582528
ENSG00000163534.15	0.458408666	-0.489258105	1.406075436	1.919425154	0.968560498	0.336841113	0.866272735	-5.508645504	0.322415913	0.444533853	-0.591124958	1.480192664	1.919425154	0.859444272	0.393682159	0.996604182	-4.635498571	0.312657239
LMTK2	0.779633593	0.339239685	1.220027502	2.374189152	3.544694626	0.000791236	0.073749485	-0.620578814	1.050527589	0.444647872	-0.047552001	0.936847745	2.374189152	1.8088573	0.075728346	0.996604182	-4.347261706	0.599146651
YWHAB & ENSG00000127663.15 & ReverseComplement_ENSG00000143570.19 & ReverseComplement_ENSG00000174951.12	-0.049171637	-0.79250848	0.694165205	4.286866611	-0.132452024	0.895091483	0.972833028	-6.2135072	-0.033107094	0.594296853	-0.219337454	1.40793116	4.286866611	1.462526568	0.149068575	0.996604182	-4.449561677	0.400138023
SRRM2	0.766362976	0.362424057	1.170301895	2.604194901	3.798817261	0.000354294	0.049291198	0.086151345	1.074833102	0.455581979	0.004361026	0.906802932	2.604194901	2.021654163	0.047898036	0.996604182	-4.233049775	0.638959093
H1-4	0.152953589	-0.29166902	0.597576199	4.261692682	0.68880726	0.493728328	0.899765118	-6.004570153	0.16971947	0.035564629	-0.45915562	0.530284877	4.261692682	0.143942215	0.886051899	0.996604182	-4.785643742	0.039463016
KLF13	1.281633703	0.829613477	1.733653929	4.454553374	5.677218868	4.78E-07	0.000266016	6.160209548	1.399031462	0.725327783	0.223361959	1.227293608	4.454553374	2.893275232	0.005385151	0.996604182	-3.56704387	0.791767872
ZNF282	0.234313654	-0.39568454	0.864311849	1.609789553	0.744711189	0.459494369	0.877216522	-5.568786144	0.283734756	-0.2588171	-1.031021718	0.513387519	1.609789553	-0.67110451	0.504854358	0.996604182	-4.638814926	-0.313406432
HTRA3	-0.0869006	-1.22482595	1.051024751	3.120413599	-0.152910951	0.879006497	0.972833028	-6.111277313	-0.042406462	0.349683525	-0.884547929	1.58391498	3.120413599	0.567293945	0.572733683	0.996604182	-4.715036907	0.170641411
KSR2	0.093390678	-0.359405456	0.546186812	2.323494619	0.412981316	0.681163927	0.959417579	-5.975067328	0.122718056	-0.046395212	-0.554659495	0.461869072	2.323494619	-0.182773469	0.855621873	0.996604182	-4.729842446	-0.060964652
FBXL14	0.345591202	-1.214950023	1.906132426	1.767244836	0.443421777	0.659132961	0.955821259	-5.905072417	0.140144225	-0.515104854	-2.595572405	1.565362697	1.767244836	-0.49575178	0.621968494	0.996604182	-4.665714268	-0.208885441
ZNF217	0.941724934	0.439606894	1.443842974	4.381033154	3.755327612	0.000407328	0.050372879	-0.089038057	0.929515396	0.415414684	-0.144147501	0.974976869	4.381033154	1.4864937	0.142638675	0.996604182	-4.439953152	0.4100288
LDHAL6B & ReverseComplement_ENSG00000105329.11	-0.172682067	-0.570172561	0.224808428	3.627067213	-0.869861434	0.388010901	0.866272735	-5.816500809	-0.226500511	0.168709263	-0.265753088	0.603171613	3.627067213	0.777528589	0.440050181	0.996604182	-4.684223734	0.221289535
LDHAL6B & ReverseComplement_ENSG00000105329.11 & ReverseComplement_ENSG00000155066.16	0.018429376	-0.425515596	0.462374348	2.54676614	0.08312106	0.93404541	0.980129181	-6.083136612	0.023944439	0.031765104	-0.460100059	0.523630266	2.54676614	0.129310503	0.897565474	0.996604182	-4.742814463	0.041270935
KRCC1	0.047836007	-0.395814646	0.49148666	3.696943358	0.215895396	0.829837127	0.972833028	-6.170279574	0.055623145	-0.13656369	-0.634196911	0.361069531	3.696943358	-0.549484522	0.584811431	0.996604182	-4.726981982	-0.158794649
ENSG00000172270.22	-0.060004695	-0.554137499	0.434128109	2.023996179	-0.243148242	0.808760188	0.972833028	-5.934459048	-0.079883817	0.064876301	-0.466619243	0.596371845	2.023996179	0.244408349	0.807788948	0.996604182	-4.713823306	0.08636935
CHST2 & ReverseComplement_ENSG00000184261.5 & ENSG00000155545.20 & ENSG00000170365.10 & ReverseComplement_ENSG00000144406.19 & ReverseComplement_ENSG00000164053.22 & ReverseComplement_lncRNA:ATRIP-TREX1_readthrough_ATRIP-TREX1 & ReverseComplement_ENSG00000185008.17 & ReverseComplement_ENSG00000166947.15 & ReverseComplement_ENSG00000067066.17 & ENSG00000172053.18 & ReverseComplement_ENSG0000012440…	0.776039732	0.168268619	1.383810845	1.692324094	2.556663015	0.013245748	0.50674357	-2.996198335	0.895749966	0.333792312	-0.376808563	1.044393188	1.692324094	0.940546297	0.35089154	0.996604182	-4.613653808	0.385282402
UCP3	0.417671649	-0.041905516	0.877248814	3.419649274	1.819726593	0.07403349	0.78968144	-4.610670216	0.476588708	0.043118586	-0.475620695	0.561857867	3.419649274	0.166435114	0.868401321	0.996604182	-4.761944525	0.049200924
DIRAS1 & ENSG00000261210.8	0.264221781	-0.173826445	0.702270007	3.402776638	1.20774786	0.232113008	0.834863483	-5.477408665	0.315760137	-0.24084105	-0.739872502	0.258190402	3.402776638	-0.966344948	0.337938609	0.996604182	-4.62966031	-0.287818827
ZBTB38	0.842519759	0.134558661	1.550480858	2.801443374	2.382869655	0.020521849	0.620504449	-3.482310779	0.682342624	0.157759994	-0.651138501	0.96665849	2.801443374	0.390510253	0.697609485	0.996604182	-4.719386352	0.127767174
SAMD12	0.335359823	-0.395767268	1.066486914	1.3601172	0.918433553	0.362247594	0.866272735	-5.433166964	0.351139677	0.114328208	-0.71584527	0.944501686	1.3601172	0.275749115	0.783734276	0.996604182	-4.675516264	0.119707751
ENSG00000178338.11	0.040846831	-0.315171026	0.396864687	3.885877958	0.229729184	0.819121531	0.972833028	-6.187652515	0.057941341	0.017044011	-0.378687406	0.412775428	3.885877958	0.086238434	0.931577968	0.996604182	-4.780780561	0.024176976
CTC1	-0.047368652	-0.491605559	0.396868255	8.332145015	-0.21350398	0.831692866	0.972833028	-6.270511083	-0.049585967	0.053849688	-0.439353647	0.547053022	8.332145015	0.21861843	0.827725238	0.996604182	-4.801106171	0.056370378
NME9	-0.453444497	-1.109809501	0.202920507	2.062539266	-1.383274289	0.171954841	0.794239107	-5.103768081	-0.435239427	-0.421587537	-1.151817449	0.308642375	2.062539266	-1.155999727	0.252485634	0.996604182	-4.5727029	-0.404661473
ERCC6L2	0.412096211	-0.442163664	1.266356086	3.163734258	0.96591342	0.338152645	0.866272735	-5.698878932	0.260712438	0.09800595	-0.862826852	1.058838753	3.163734258	0.2042369	0.838893133	0.996604182	-4.752555208	0.06200341
KPNA2	0.049207496	-0.514476857	0.612891849	2.010706245	0.174793336	0.861859097	0.972833028	-6.010151269	0.053743919	-0.073322066	-0.709328554	0.562684422	2.010706245	-0.230835572	0.818265994	0.996604182	-4.718529184	-0.080081604
ENSG00000182898.4	-0.152061838	-1.091207675	0.787083999	1.295358389	-0.324202818	0.746966751	0.972833028	-5.686097498	-0.136636323	0.317926107	-0.628441161	1.264293375	1.295358389	0.67266072	0.503870885	0.996604182	-4.647529312	0.285674924
KIAA2026	0.264311606	-0.344792291	0.873415503	2.900566279	0.868869278	0.388548834	0.866272735	-5.758618818	0.241101033	0.412229484	-0.257099343	1.08155831	2.900566279	1.23318748	0.222548398	0.996604182	-4.547788887	0.376029474
TANGO2	-0.264650358	-0.804004524	0.274703809	4.560447531	-0.982489762	0.329995059	0.866272735	-5.769593871	-0.241494927	-0.224134898	-0.823019278	0.374749482	4.560447531	-0.749369619	0.456704536	0.996604182	-4.69883558	-0.204524344
ENSG00000184863.11	0.255107153	-0.176989258	0.687203564	1.758378575	1.182147214	0.242037029	0.845265471	-5.304650854	0.38912305	-0.328818567	-0.872683807	0.215046673	1.758378575	-1.210583126	0.231032423	0.996604182	-4.564211422	-0.501557414
ATP6V0A2 & ENSG00000137700.18 & ReverseComplement_ENSG00000078304.19 & ReverseComplement_ENSG00000145536.15 & ENSG00000164040.18 & ReverseComplement_ENSG00000144028.15 & ReverseComplement_ENSG00000114735.10 & ENSG00000105323.17 & ENSG00000131386.19 & ENSG00000164941.14 & ENSG00000168675.19 & ENSG00000179407.3 & ReverseComplement_ENSG00000105619.14 & ENSG00000267796.8 & ENSG00000188223.9 & Reverse…	-0.404359088	-0.921977541	0.113259365	4.631111772	-1.564181135	0.123289701	0.78968144	-5.066753138	-0.384095577	0.020905839	-0.550224151	0.59203583	4.631111772	0.073292955	0.94182863	0.996604182	-4.791962359	0.019858192
ATP6V0A2 & ENSG00000137700.18 & ReverseComplement_ENSG00000078304.19 & ReverseComplement_ENSG00000145536.15 & ENSG00000164040.18 & ReverseComplement_ENSG00000144028.15 & ReverseComplement_ENSG00000114735.10 & ENSG00000105323.17 & ENSG00000131386.19 & ENSG00000164941.14 & ENSG00000168675.19 & ENSG00000179407.3 & ReverseComplement_ENSG00000105619.14 & ENSG00000267796.8 & ENSG00000188223.9 & Reverse…	-0.292055888	-0.820033767	0.235921991	4.622302301	-1.10759204	0.272672692	0.866272735	-5.646413728	-0.271542655	0.216406947	-0.366349694	0.799163588	4.622302301	0.743555778	0.460187832	0.996604182	-4.701976098	0.201207095
ENSG00000186417.14	-0.256695721	-0.866203659	0.352812217	1.572542008	-0.843274271	0.402586778	0.866272735	-5.548768607	-0.302570467	-0.196647073	-0.871652013	0.478357866	1.572542008	-0.583324373	0.561967356	0.996604182	-4.665120648	-0.231790372
TPCN1	0.139338389	-0.322336277	0.601013055	2.333461235	0.604316328	0.548022305	0.920991232	-5.900547179	0.175989678	0.05768553	-0.456323236	0.571694296	2.333461235	0.224711836	0.823004058	0.996604182	-4.734486212	0.072859016
HYKK	0.105575333	-0.423057271	0.634207936	3.307908166	0.399887749	0.690728227	0.959417579	-6.08434895	0.106412311	-0.040266395	-0.631560941	0.551028151	3.307908166	-0.136354182	0.89201994	0.996604182	-4.761337834	-0.040585618
H2AX	-0.02181096	-0.52522078	0.48159886	3.107594838	-0.086752637	0.931171034	0.980129181	-6.131895499	-0.023734648	0.190529423	-0.361846155	0.742905001	3.107594838	0.690648655	0.492578809	0.996604182	-4.693374797	0.207333779
HBA2	-0.040265637	-0.628620286	0.548089012	3.039899226	-0.137032938	0.891485833	0.972833028	-6.123820845	-0.037593814	0.008992335	-0.642755541	0.660740211	3.039899226	0.027626283	0.978056354	0.996604182	-4.758068712	0.00839565
SULT1C3	0.43252415	-0.146675452	1.011723752	2.289596441	1.495242706	0.140346671	0.78968144	-5.004891567	0.442950169	0.157339691	-0.496692486	0.811371868	2.289596441	0.481691258	0.631862662	0.996604182	-4.704870432	0.161132373
PPP1R26	-0.522891476	-1.413819319	0.368036366	2.951082738	-1.175164375	0.244796349	0.845265471	-5.459585017	-0.326596857	-0.249111977	-1.22566926	0.727445305	2.951082738	-0.510771283	0.611476453	0.996604182	-4.720850833	-0.155594789
H2AC13	-0.104959426	-0.460617779	0.250698927	4.588781331	-0.590905484	0.556910932	0.922514518	-6.071964116	-0.144603127	-0.20028704	-0.596060679	0.195486598	4.588781331	-1.013294233	0.315185659	0.996604182	-4.624257928	-0.275936458
ENSG00000197153.5	0.276595175	-0.236184628	0.789374978	1.949504893	1.08004854	0.284652387	0.866272735	-5.443651732	0.342747259	-0.121720043	-0.725995788	0.482555702	1.949504893	-0.403326281	0.688211535	0.996604182	-4.691785305	-0.150831305
BLM	-0.167854332	-0.8826493	0.546940637	7.068254005	-0.470197864	0.640001065	0.955821259	-6.16669522	-0.111241753	0.044054506	-0.749257362	0.837366374	7.068254005	0.111192621	0.911852752	0.996604182	-4.801180792	0.029196151
BLM & HYKK & ReverseComplement_HNRNPH1 & ReverseComplement_ENSG00000154027.19 & ReverseComplement_ENSG00000169302.16 & ReverseComplement_ENSG00000174839.13	0.024319154	-0.870905229	0.919543538	4.732844791	0.054393394	0.95681123	0.98950945	-6.245565441	0.01324824	-0.015492198	-1.010013531	0.979029135	4.732844791	-0.031190944	0.975225813	0.996604182	-4.79313204	-0.008439617
ENSG00000197943.10	0.344613071	-0.219787192	0.909013334	1.702191109	1.222571098	0.226504079	0.830825489	-5.249326294	0.407392943	-0.308113474	-1.012333727	0.396106779	1.702191109	-0.876055794	0.384662947	0.996604182	-4.622888649	-0.364244034
MRPL42	-0.520680183	-1.086674711	0.045314344	2.319507339	-1.841994814	0.070660456	0.786450871	-4.416980618	-0.589291105	0.3250618	-0.248130091	0.89825369	2.319507339	1.13552182	0.260891103	0.996604182	-4.578214789	0.367895751
MRPL42 & YIPF4	-0.416691485	-1.096633141	0.26325017	2.169652827	-1.227079115	0.224818139	0.830825489	-5.255472367	-0.403457876	0.12431951	-0.577403033	0.826042052	2.169652827	0.354734515	0.724092712	0.996604182	-4.714760417	0.120371275
H3C14 & ENSG00000203852.3	0.22455332	-0.100167422	0.549274062	3.794464518	1.384646896	0.171536687	0.794239107	-5.283167522	0.352866002	0.006148531	-0.357609939	0.369907001	3.794464518	0.033844481	0.973118962	0.996604182	-4.776200881	0.009661882
ABHD16A	-0.031135362	-0.735658533	0.673387809	3.932346153	-0.088488782	0.929797205	0.980129181	-6.213331103	-0.022231919	0.225886995	-0.549502555	1.001276545	3.932346153	0.583311945	0.561975663	0.996604182	-4.731571119	0.161292532
PRRC2A	-0.067655839	-0.573933876	0.438622197	2.851027518	-0.267575154	0.789988578	0.972833028	-6.087296278	-0.074255169	-0.146272402	-0.710154773	0.417609968	2.851027518	-0.519401816	0.605484126	0.996604182	-4.716409806	-0.1605402
RACK1	-0.199520076	-0.703721899	0.304681746	4.133372011	-0.792340358	0.431435322	0.869427553	-5.921335183	-0.197088258	-0.157203063	-0.717111518	0.402705392	4.133372011	-0.562177635	0.576190929	0.996604182	-4.735705614	-0.155287018
HBA1	-0.024982164	-0.538950611	0.488986282	3.758021397	-0.097324727	0.922808655	0.980129181	-6.189876062	-0.025035863	0.061275748	-0.50721681	0.629768305	3.758021397	0.215820861	0.829894951	0.996604182	-4.770158997	0.061407459
HBA1 & HBA2	-0.141031739	-0.718095061	0.436031583	6.738147526	-0.489353813	0.626462098	0.950059757	-6.151961031	-0.11647101	-0.087830442	-0.728965615	0.55330473	6.738147526	-0.274299523	0.784842398	0.996604182	-4.788023788	-0.072534738
HBA1 & HBA2 & ENSG00000130656.6	0.343139186	-0.397958208	1.08423658	1.601913934	0.927095806	0.357771203	0.866272735	-5.415186957	0.358959697	0.176186639	-0.671744152	1.024117429	1.601913934	0.416046766	0.678932253	0.996604182	-4.665004433	0.184309764
LBH	-0.001413895	-0.378580243	0.375752453	4.289582464	-0.007506089	0.994037175	0.997461328	-6.234013118	-0.001853013	-0.149656826	-0.570406363	0.271092712	4.289582464	-0.712200818	0.479234656	0.996604182	-4.705750942	-0.196136253
LBH & ReverseComplement_ENSG00000182902.14	0.062360822	-0.376716949	0.501438592	2.771901851	0.2843806	0.77714544	0.972833028	-6.076192258	0.079470939	0.014608947	-0.473447393	0.502665286	2.771901851	0.059934727	0.952416479	0.996604182	-4.751689315	0.018617245
ZNF407	0.067984565	-0.351746572	0.487715703	2.570592598	0.32431626	0.746881321	0.972833028	-6.050453286	0.091979884	-0.170691292	-0.644060598	0.302678014	2.570592598	-0.722006085	0.473231332	0.996604182	-4.676520627	-0.230937201
ZNF688	-0.088470947	-0.488844848	0.311902954	2.788202899	-0.442450309	0.659831512	0.955821259	-6.028728231	-0.122593629	-0.120265594	-0.565605262	0.325074073	2.788202899	-0.540728932	0.590793422	0.996604182	-4.71392776	-0.166651269
MRPL20	0.007476157	-0.586602626	0.601554941	4.1695316	0.025197878	0.979984809	0.997461328	-6.217549445	0.006326099	0.040179551	-0.619237415	0.699596517	4.1695316	0.122004135	0.903323253	0.996604182	-4.781463742	0.033998724
MRPL20 & ReverseComplement_lncRNA:SNAP25_antisense_RNA_1_SNAP25-AS1	0.10121946	-0.607229808	0.809668727	2.338604876	0.286078253	0.775851455	0.972833028	-5.995227459	0.087061507	-0.274838961	-1.112219735	0.562541813	2.338604876	-0.657180849	0.513699673	0.996604182	-4.669573203	-0.236396186
HBB	-0.201570877	-0.651555441	0.248413688	5.416540996	-0.896932485	0.373513537	0.866272735	-5.861369369	-0.217121666	0.053716559	-0.445747834	0.553180952	5.416540996	0.21534423	0.830264746	0.996604182	-4.787810724	0.057860684
HBB & ENSG00000223609.11	0.049580726	-0.280852036	0.380013488	4.576893043	0.300441119	0.764929682	0.972833028	-6.194927375	0.073780565	0.067931187	-0.298808238	0.434670611	4.576893043	0.370886639	0.712091685	0.996604182	-4.768292387	0.101087695
CCDC187	-0.227799141	-0.658677848	0.203079566	3.516561836	-1.058587193	0.294236626	0.866272735	-5.640982374	-0.275969092	-0.278818897	-0.7592744	0.201636606	3.516561836	-1.161979908	0.250067921	0.996604182	-4.571309643	-0.337777383
H4C15 & ENSG00000270882.2	0.154576733	-0.208216243	0.517369709	2.910462899	0.853129266	0.397145094	0.866272735	-5.771290598	0.236808223	0.116476833	-0.285912451	0.518866117	2.910462899	0.57959247	0.564464785	0.996604182	-4.708162134	0.178439998
TAF15	0.593318025	-0.391225796	1.577861847	1.55389731	1.206652113	0.232531608	0.834863483	-5.155548561	0.460686706	0.573117123	-0.499837647	1.646071893	1.55389731	1.069526514	0.289323914	0.996604182	-4.591150283	0.445001548
ANKRD34A	-0.485136122	-1.215452643	0.245180398	1.547523097	-1.330093203	0.188765446	0.814963002	-4.961996571	-0.543950948	0.191993661	-0.510690745	0.894678068	1.547523097	0.547086705	0.58644679	0.996604182	-4.670286717	0.215269755
ENSG00000272196.2 & ENSG00000203812.2	0.21138887	-0.197965821	0.620743562	3.546554355	1.033979508	0.305496454	0.866272735	-5.66778372	0.268908619	0.126916601	-0.329010919	0.582844122	3.546554355	0.557381067	0.57944127	0.996604182	-4.725124894	0.161451111
GRIN2B	-0.100869599	-0.692314472	0.490575274	2.884059995	-0.341488128	0.733987155	0.97137658	-6.069063365	-0.094412409	-0.129160736	-0.786585632	0.52826416	2.884059995	-0.393381516	0.695499791	0.996604182	-4.733585833	-0.120892482
XKR5	0.039272107	-0.432439626	0.510983841	5.041368321	0.16670058	0.868193388	0.972833028	-6.237194372	0.04044243	-0.106270136	-0.63061484	0.418074568	5.041368321	-0.405811114	0.686395065	0.996604182	-4.766919089	-0.109437025
ENSG00000277075.2	0.002916314	-0.523005197	0.528837826	1.738016024	0.011103067	0.991179841	0.997461328	-5.907954028	0.003867842	-0.345951257	-0.967742932	0.275840417	1.738016024	-1.114036954	0.269921411	0.996604182	-4.582979964	-0.458827413
ENSG00000286522.2	0.187845877	-0.330913681	0.706605434	2.177550903	0.725045299	0.471379214	0.881756411	-5.790978629	0.218810167	-0.209790116	-0.813699283	0.39411905	2.177550903	-0.695573436	0.489511687	0.996604182	-4.667159885	-0.244371669
hsa-let-7c-5p	0.276334148	-0.202722102	0.755390398	5.866952555	1.154988425	0.252896138	0.845265471	-5.614409243	0.27724924	-0.071880083	-0.605877494	0.462117329	5.866952555	-0.269524967	0.788495401	0.996604182	-4.784712351	-0.072118116
hsa-let-7d-3p	-0.278910651	-0.651798265	0.093976964	10.56769831	-1.497672057	0.13971543	0.78968144	-5.261223711	-0.329216293	-0.12541867	-0.538791374	0.287954033	10.56769831	-0.607505177	0.545919392	0.996604182	-4.760001411	-0.148039774
hsa-let-7d-5p	0.221679151	-0.166511451	0.609869754	11.44838614	1.143429569	0.257621993	0.848323308	-5.740869472	0.242792081	-0.030694795	-0.464262801	0.402873211	11.44838614	-0.141754579	0.887771825	0.996604182	-4.836408291	-0.033618196
hsa-let-7e-5p	0.449826502	-0.094665981	0.994318985	2.586494086	1.654179888	0.103567528	0.78968144	-4.811388755	0.468269516	-0.002702723	-0.620052899	0.614647453	2.586494086	-0.008765962	0.993036358	0.996604182	-4.743556716	-0.002813536
hsa-let-7f-1-3p	0.310445839	-0.254252275	0.875143954	2.479684234	1.100776356	0.275603613	0.866272735	-5.505644717	0.317822151	0.06747722	-0.566817145	0.701771586	2.479684234	0.213008001	0.832077867	0.996604182	-4.735087197	0.069080505
hsa-let-7g-5p	0.652228556	0.005688684	1.298768429	12.88375048	2.019919595	0.048083279	0.740665707	-4.477108032	0.407670145	0.069416297	-0.657232086	0.796064679	12.88375048	0.191278746	0.848984384	0.996604182	-4.850492817	0.043388091
hsa-let-7i-3p	0.398140597	-0.154434288	0.950715482	3.593605257	1.442696264	0.154558477	0.78968144	-5.18438638	0.376774081	0.418726114	-0.192546778	1.029999005	3.593605257	1.371590588	0.175545938	0.996604182	-4.49434958	0.39625486
hsa-let-7i-5p	0.489590663	-0.085778941	1.064960268	14.08257077	1.703788952	0.093846651	0.78968144	-5.060669116	0.331046486	0.26239377	-0.379583667	0.904371208	14.08257077	0.818395704	0.416526808	0.996604182	-4.731569502	0.177422778
hsa-miR-100-5p	0.269939761	-2.575517409	3.115396931	7.496796049	0.189952228	0.850018884	0.972833028	-6.268757677	0.044410657	-0.247092881	-3.426081395	2.931895633	7.496796049	-0.155632703	0.876870337	0.996604182	-4.800884605	-0.040651875
hsa-miR-10395-3p	-0.35974781	-1.087039771	0.367544151	1.626929965	-0.990418989	0.326139532	0.866272735	-5.428774195	-0.353378664	-0.291992426	-1.093757361	0.509772508	1.626929965	-0.729212517	0.468846366	0.996604182	-4.648503282	-0.286822854
hsa-miR-10399-3p	0.852683641	0.430761986	1.274605295	6.075494745	4.046557365	0.000157723	0.025683074	0.767264945	0.967467978	0.304524988	-0.166625205	0.775675181	6.075494745	1.294175422	0.200804287	0.996604182	-4.520602437	0.345518737
hsa-miR-10527-5p	0.307241761	-0.066488319	0.680971842	4.300338474	1.646083183	0.105229478	0.78968144	-4.936784937	0.407480412	0.229219775	-0.186031207	0.644470757	4.300338474	1.105276664	0.2736659	0.996604182	-4.592583381	0.304003492
hsa-miR-106a-5p	0.299192487	-0.343559676	0.94194465	5.973620415	0.932044662	0.35522989	0.866272735	-5.83748687	0.223903714	0.337308789	-0.376610424	1.051228003	5.973620415	0.946037112	0.348107997	0.996604182	-4.648055051	0.252428433
hsa-miR-106b-3p	0.163603783	-0.126832738	0.454040303	11.88543034	1.12790287	0.264068575	0.861532006	-5.768957132	0.236688529	0.021286107	-0.302362553	0.344934767	11.88543034	0.131689762	0.89569168	0.996604182	-4.84239228	0.030794993
hsa-miR-106b-5p	0.617690628	-0.084778482	1.320159738	6.951580935	1.760651361	0.083641418	0.78968144	-4.792814231	0.417110865	0.399151171	-0.382263473	1.180565816	6.951580935	1.022787587	0.310713419	0.996604182	-4.624395406	0.269536695
hsa-miR-107	0.197434245	-0.314348737	0.709217228	9.901478952	0.772442622	0.443031504	0.870209106	-6.037346617	0.172675941	0.11968191	-0.449798297	0.689162118	9.901478952	0.420803618	0.675474943	0.996604182	-4.789585867	0.104673769
hsa-miR-10a-5p	0.023660481	-0.59542811	0.642749071	6.16126192	0.076524474	0.93926881	0.980461957	-6.261098448	0.018313541	-0.227337162	-0.917225121	0.462550798	6.16126192	-0.65981389	0.51202065	0.996604182	-4.724654339	-0.17596212
hsa-miR-10b-5p	0.334181251	-0.334158644	1.002521146	1.493013263	1.001184876	0.320952989	0.866272735	-5.403974794	0.363531601	-0.210688825	-1.035465885	0.614088235	1.493013263	-0.511486899	0.610978565	0.996604182	-4.656789159	-0.229193127
hsa-miR-11400	0.386964905	-0.335042539	1.10897235	1.913108608	1.073147679	0.287710257	0.866272735	-5.423327968	0.351419897	0.271131496	-0.527372731	1.069635723	1.913108608	0.679880111	0.499322072	0.996604182	-4.665364943	0.246226469
hsa-miR-11401	-0.369769337	-2.400848162	1.661309488	2.421102559	-0.364530358	0.71680587	0.966744671	-6.094360691	-0.097320812	-1.822084939	-4.528059125	0.883889246	2.421102559	-1.348262811	0.182887327	0.996604182	-4.521582792	-0.479560547
hsa-miR-1180-3p	-0.058592445	-0.322117441	0.204932552	8.858364956	-0.445194087	0.657859338	0.955821259	-6.204751292	-0.102419043	0.017383228	-0.27523351	0.309999966	8.858364956	0.118949014	0.905732405	0.996604182	-4.810317201	0.030385719
hsa-miR-122-5p	0.523358795	-1.088191772	2.134909362	1.939464761	0.650257209	0.518128696	0.918358179	-5.698896915	0.22915177	0.369480061	-1.476109888	2.21507001	1.939464761	0.40085322	0.690021235	0.996604182	-4.679355515	0.161776225
hsa-miR-1226-3p	0.073552855	-0.364779741	0.51188545	4.597466369	0.335989227	0.738108049	0.972206224	-6.186606657	0.082274863	0.231242676	-0.254525228	0.717010581	4.597466369	0.95316647	0.344515362	0.996604182	-4.643662974	0.25866378
hsa-miR-1229-3p	-0.090465987	-0.497659728	0.316727753	4.032979632	-0.444850231	0.658106361	0.955821259	-6.119791279	-0.111857125	0.061910708	-0.38784747	0.511668886	4.032979632	0.275623529	0.783830261	0.996604182	-4.772710451	0.076549806
hsa-miR-1234-3p	-0.015120958	-0.482508237	0.452266321	2.284729143	-0.064778665	0.948576033	0.984114238	-6.058563971	-0.019177209	-0.0957283	-0.616643048	0.425186448	2.284729143	-0.367962262	0.714259182	0.996604182	-4.719676268	-0.12140776
hsa-miR-1238-3p	0.366964833	-0.19072341	0.924653077	1.928047642	1.317536164	0.192910641	0.814963002	-5.151770604	0.431854558	0.24851228	-0.375784465	0.872809026	1.928047642	0.797051474	0.428716403	0.996604182	-4.645518882	0.292456255
hsa-miR-1249-3p	-0.448247002	-1.064242106	0.167748102	4.88886377	-1.457034112	0.150573609	0.78968144	-5.227929089	-0.354189385	-0.264664378	-0.948095569	0.418766813	4.88886377	-0.77540801	0.441291797	0.996604182	-4.694703001	-0.209128701
hsa-miR-1255a	1.156552091	-0.016687246	2.329791428	1.193262412	1.973822833	0.053237427	0.740665707	-4.090741293	0.735086617	-0.40996367	-2.123453031	1.30352569	1.193262412	-0.479064011	0.633719015	0.996604182	-4.639452877	-0.260566566
hsa-miR-125a-5p	-0.129579768	-0.44753656	0.188377024	8.888588194	-0.816016006	0.417875361	0.869427553	-5.978975443	-0.187224291	-0.017746813	-0.370632678	0.335139052	8.888588194	-0.100696807	0.92014318	0.996604182	-4.812152819	-0.025641615
hsa-miR-126-3p	0.859764644	0.017870409	1.701658879	9.742649143	2.044803746	0.045484118	0.740665707	-4.342858486	0.457186305	0.30826749	-0.635989349	1.25252433	9.742649143	0.653682974	0.515934718	0.996604182	-4.741352343	0.163923553
hsa-miR-126-5p	0.674024033	-0.286338789	1.634386854	4.746059504	1.405301886	0.165338268	0.793952786	-5.293516119	0.343297531	0.268549811	-0.799585119	1.336684741	4.746059504	0.503417512	0.616603473	0.996604182	-4.750143754	0.136779228
hsa-miR-1260a	-0.165585895	-0.681956986	0.350785195	8.975735016	-0.642082757	0.523383834	0.918533918	-6.103257963	-0.147211463	-0.120553031	-0.694294443	0.45318838	8.975735016	-0.420718417	0.675536806	0.996604182	-4.782013993	-0.107175723
hsa-miR-1260b	0.471468715	-0.031422854	0.974360284	6.789893294	1.877189478	0.065593663	0.768644483	-4.597436417	0.444192144	-0.10612166	-0.667251869	0.455008548	6.789893294	-0.378677912	0.706328612	0.996604182	-4.776831306	-0.099982049
hsa-miR-127-3p	-0.15520067	-0.830441024	0.520039685	5.147267092	-0.460219258	0.647103136	0.955821259	-6.150308006	-0.111287946	-0.283869175	-1.03463358	0.466895229	5.147267092	-0.757084141	0.452106031	0.996604182	-4.699946953	-0.203550781
hsa-miR-1270	-0.077933692	-0.871007522	0.715140138	1.858796646	-0.196761995	0.844711062	0.972833028	-5.934615814	-0.065309285	-0.371131566	-1.287011079	0.544747946	1.858796646	-0.811370356	0.420515602	0.996604182	-4.638961773	-0.311012304
hsa-miR-1271-5p	-0.291220233	-0.708956909	0.126516443	2.853188065	-1.395881415	0.168143493	0.793952786	-5.193360474	-0.387636569	-0.181191613	-0.642771141	0.280387915	2.853188065	-0.785997453	0.435112154	0.996604182	-4.670058999	-0.241179997
hsa-miR-1273c	-0.121383777	-0.518087258	0.275319704	3.012307856	-0.612666623	0.542524357	0.919070943	-5.948989532	-0.168514328	-0.15035147	-0.591824142	0.291121201	3.012307856	-0.681920021	0.498040828	0.996604182	-4.691490118	-0.208729516
hsa-miR-1273h-3p	0.317743338	-0.081011158	0.716497835	3.92738708	1.595513366	0.116106876	0.78968144	-4.993904259	0.40394815	0.03798579	-0.409222415	0.485193994	3.92738708	0.170075197	0.865550957	0.996604182	-4.773519366	0.048291459
hsa-miR-1284	0.108333744	-0.269517292	0.486184779	4.552081304	0.574080402	0.56816352	0.92440821	-6.082007023	0.140412002	-0.104289493	-0.52523676	0.316657774	4.552081304	-0.496069411	0.621745781	0.996604182	-4.750575564	-0.135170225
hsa-miR-1287-5p	0.558719625	-0.30675265	1.424191899	2.101923577	1.292618456	0.201338867	0.817847294	-5.210630498	0.409340865	0.319087318	-0.661259965	1.299434601	2.101923577	0.651717196	0.517193065	0.996604182	-4.670749007	0.233776429
hsa-miR-1292-5p	-0.076034867	-0.400677561	0.248607826	4.397761162	-0.468961019	0.640879546	0.955821259	-6.131519635	-0.115174985	-0.060638647	-0.421137265	0.299859972	4.397761162	-0.336802636	0.737497988	0.996604182	-4.772073679	-0.091853323
hsa-miR-1294	-0.002517273	-0.456912721	0.451878176	4.5511661	-0.011092409	0.991188307	0.997461328	-6.240405163	-0.002720143	0.090603881	-0.413214111	0.594421873	4.5511661	0.360083079	0.72011084	0.996604182	-4.770305044	0.097905766
hsa-miR-1296-5p	-0.517740605	-1.114224556	0.078743345	1.733322212	-1.737973101	0.087595326	0.78968144	-4.514275248	-0.611585676	-0.373995644	-1.014870729	0.26687944	1.733322212	-1.168483927	0.247457319	0.996604182	-4.570722823	-0.441785667
hsa-miR-1299	0.608084409	-1.572329122	2.78849794	2.032904214	0.558411799	0.578742061	0.926479017	-5.931858861	0.161627235	1.032423224	-1.319510003	3.384356452	2.032904214	0.878946344	0.383106874	0.996604182	-4.646868584	0.274415375
hsa-miR-1301-3p	0.019542173	-0.266115422	0.305199768	5.625565404	0.136979842	0.891527611	0.972833028	-6.246805279	0.033053466	0.074416793	-0.242918394	0.39175198	5.625565404	0.469550499	0.640460798	0.996604182	-4.75932556	0.125867934
hsa-miR-1303	0.442287775	-0.286668875	1.171244424	4.421794198	1.214878425	0.229402382	0.834863483	-5.522402333	0.299451718	0.138030144	-0.674887983	0.950948271	4.421794198	0.339982623	0.735114609	0.996604182	-4.769386466	0.093453553
hsa-miR-1304-3p	-0.18709475	-0.588884179	0.214694678	5.220800024	-0.932379427	0.355058407	0.866272735	-5.829695534	-0.22578905	-0.268126962	-0.714716683	0.17846276	5.220800024	-1.202157443	0.234254423	0.996604182	-4.557735313	-0.323580067
hsa-miR-1304-5p	0.041585159	-0.393024481	0.476194799	4.355873007	0.19158813	0.848743146	0.972833028	-6.215886209	0.047306363	0.108974822	-0.372835528	0.590785171	4.355873007	0.452876336	0.65235051	0.996604182	-4.756018801	0.123967362
hsa-miR-1306-3p	-0.150606897	-0.670648061	0.369434267	1.788906696	-0.579878125	0.564273428	0.922514518	-5.793309411	-0.192566157	0.122418976	-0.428579614	0.673417565	1.788906696	0.444864593	0.658096043	0.996604182	-4.699105432	0.156525048
hsa-miR-1306-5p	-0.32009011	-0.656617138	0.016436917	7.827279582	-1.904504018	0.061876326	0.768644483	-4.558282765	-0.446144124	-0.135254717	-0.508707963	0.23819853	7.827279582	-0.725179913	0.471297274	0.996604182	-4.715120596	-0.188519093
hsa-miR-1307-3p	0.057629598	-0.37118827	0.486447466	8.76511484	0.269092942	0.78882618	0.972833028	-6.265052749	0.061998237	0.055617869	-0.42097645	0.532212189	8.76511484	0.233665757	0.816078509	0.996604182	-4.802241967	0.059834008
hsa-miR-1307-5p	0.394738781	-0.024790106	0.814267669	3.033119513	1.88398531	0.06465156	0.768644483	-4.458507484	0.520602933	0.328933553	-0.136833248	0.794700354	3.033119513	1.414064544	0.162761509	0.996604182	-4.484500097	0.433815426
hsa-miR-130a-3p	0.396793108	-0.139867267	0.933453482	4.983889415	1.480451473	0.144238719	0.78968144	-5.194933972	0.360105972	0.349526909	-0.246370108	0.945423927	4.983889415	1.174462059	0.245075124	0.996604182	-4.568246864	0.317209964
hsa-miR-130b-3p	0.680398268	0.251490421	1.109306115	4.098344066	3.176353239	0.002403857	0.178366208	-1.690721801	0.796230974	0.448850915	-0.028698107	0.926399938	4.098344066	1.881974526	0.064929113	0.996604182	-4.246097863	0.525264419
hsa-miR-130b-5p	0.078605898	-0.342579671	0.499791467	8.812924843	0.373689795	0.710016272	0.964443098	-6.234365033	0.085889406	-0.066925576	-0.535998151	0.402146999	8.812924843	-0.285681201	0.776154038	0.996604182	-4.797535877	-0.073126802
hsa-miR-132-3p	-0.18249256	-0.586431242	0.221446121	3.059214218	-0.904605672	0.369467703	0.866272735	-5.752320321	-0.244539663	-0.199888691	-0.649315677	0.249538295	3.059214218	-0.890550729	0.376899795	0.996604182	-4.648458142	-0.267850444
hsa-miR-134-5p	-0.09689789	-0.801416328	0.607620548	3.473290285	-0.275392142	0.784007119	0.972833028	-6.154500118	-0.071065761	-0.122482172	-0.9062664	0.661302056	3.473290285	-0.312900276	0.755494143	0.996604182	-4.759671124	-0.089829498
hsa-miR-1343-3p	0.533944255	-0.006282865	1.074171375	3.575750811	1.979015164	0.052634119	0.740665707	-4.333805039	0.51849187	0.182157342	-0.426204055	0.79051874	3.575750811	0.599535106	0.551183001	0.996604182	-4.713785341	0.176885696
hsa-miR-139-3p	-0.369818204	-1.013677923	0.274041515	1.944716125	-1.1500762	0.254896881	0.846109675	-5.368211715	-0.366033079	-0.156738589	-0.846714317	0.533237139	1.944716125	-0.454853673	0.65093572	0.996604182	-4.704061449	-0.155134355
hsa-miR-139-5p	-0.023474781	-0.724927718	0.677978155	4.05132282	-0.067008918	0.946808216	0.98393795	-6.219327838	-0.016759041	0.084639539	-0.691362966	0.860642043	4.05132282	0.218393521	0.827899621	0.996604182	-4.778405941	0.060425588
hsa-miR-140-3p	-0.07430923	-0.434109695	0.285491234	13.40689299	-0.413533436	0.680761767	0.959417579	-6.354364179	-0.082621748	-0.042206358	-0.441867418	0.357454702	13.40689299	-0.211453866	0.833284524	0.996604182	-4.857616196	-0.046927724
hsa-miR-140-5p	0.161727892	-0.605905372	0.929361157	4.011187444	0.421852597	0.674713479	0.959417579	-6.126227189	0.106439174	0.044351591	-0.811585594	0.900288776	4.011187444	0.1037521	0.917728906	0.996604182	-4.779166937	0.029189441
hsa-miR-142-3p	0.58899107	-0.205492709	1.383474848	5.071957604	1.484407916	0.143189424	0.78968144	-5.189488986	0.361034236	0.196056521	-0.68747896	1.079592003	5.071957604	0.444310814	0.658493951	0.996604182	-4.760629122	0.120176892
hsa-miR-142-5p	0.024057411	-0.576137738	0.62425256	12.32914056	0.080257568	0.936312476	0.980129181	-6.402976586	0.016585685	-0.111109971	-0.780137145	0.557917202	12.32914056	-0.33253615	0.74069976	0.996604182	-4.829297449	-0.076601551
hsa-miR-144-3p	0.939397404	-0.307891217	2.186686026	3.64432002	1.508036946	0.137047388	0.78968144	-5.098217383	0.391929185	0.447534189	-0.958642975	1.853711352	3.64432002	0.637258686	0.526498222	0.996604182	-4.708405468	0.186717261
hsa-miR-144-5p	0.465545514	-0.707494797	1.638585825	7.688295957	0.794655321	0.430098011	0.869427553	-5.977575484	0.185852307	0.011356747	-1.298092976	1.320806469	7.688295957	0.017365796	0.986205212	0.996604182	-4.805225884	0.004533773
hsa-miR-145-5p	-0.109149722	-0.662922623	0.444623178	6.0434386	-0.394657647	0.694562914	0.959417579	-6.186981929	-0.094514264	0.016055195	-0.598738757	0.630849147	6.0434386	0.052289631	0.958480054	0.996604182	-4.79863715	0.013902417
hsa-miR-1468-5p	-0.007573158	-0.43275076	0.417604444	3.552136517	-0.035664506	0.971674011	0.997461328	-6.190355853	-0.009208105	-0.276589754	-0.755756966	0.202577457	3.552136517	-1.155789068	0.252571105	0.996604182	-4.573373028	-0.336301921
hsa-miR-146b-3p	0.022062407	-0.340324977	0.38444979	3.461180983	0.121901599	0.903404094	0.975090137	-6.173369742	0.031815587	-0.365743914	-0.77668153	0.045193703	3.461180983	-1.782094771	0.080040357	0.996604182	-4.319857123	-0.527429194
hsa-miR-146b-5p	0.515838307	-0.033524273	1.065200888	7.110456854	1.880113651	0.065186872	0.768644483	-4.593745846	0.444158013	0.220740813	-0.39083892	0.832320545	7.110456854	0.722701804	0.472806994	0.996604182	-4.713148224	0.190066925
hsa-miR-148a-3p	0.028201764	-0.754705062	0.811108591	10.8314085	0.072126654	0.942752657	0.982475382	-6.355543398	0.01566084	0.18034934	-0.686825033	1.047523712	10.8314085	0.416425876	0.678656458	0.996604182	-4.801456006	0.100150548
hsa-miR-148a-5p	0.247720151	-0.139719192	0.635159495	4.520756966	1.280227651	0.205631241	0.826946607	-5.448420464	0.314283731	0.090961626	-0.34003154	0.521954792	4.520756966	0.422588249	0.674179667	0.996604182	-4.761009025	0.115403446
hsa-miR-148b-3p	0.222294833	-0.165577596	0.610167262	10.03392339	1.147545842	0.25593189	0.846109675	-5.689889	0.256111462	0.121505679	-0.310225259	0.553236617	10.03392339	0.563524744	0.575279667	0.996604182	-4.7640477	0.139989745
hsa-miR-148b-5p	0.547029586	0.08485791	1.009201263	4.851041832	2.369938494	0.021185237	0.620504449	-3.624854399	0.578196068	0.272715409	-0.24094136	0.786372178	4.851041832	1.063080736	0.292211727	0.996604182	-4.608050399	0.288253106
hsa-miR-150-3p	-0.038523892	-0.556951767	0.479903982	3.33881888	-0.148789198	0.882243159	0.972833028	-6.154724506	-0.039450978	0.019669329	-0.554540059	0.593878717	3.33881888	0.068588112	0.945556626	0.996604182	-4.767238933	0.020142676
hsa-miR-150-5p	-0.270256763	-0.707995734	0.167482207	10.65456444	-1.236206279	0.221432912	0.830825489	-5.6084134	-0.269960591	-0.164394657	-0.650174139	0.321384826	10.65456444	-0.677607362	0.500751673	0.996604182	-4.74449352	-0.164214498
hsa-miR-151a-3p	0.564057556	0.245294058	0.882821053	11.24305036	3.543108269	0.000795143	0.073749485	-0.779737794	0.758937349	0.365179138	0.009889385	0.72046889	11.24305036	2.05803551	0.0441522	0.996604182	-4.055949366	0.491347176
hsa-miR-151a-5p	0.290454322	-0.111626063	0.692534707	5.918466307	1.446420413	0.153515615	0.78968144	-5.252798243	0.347553412	0.05106678	-0.396683485	0.498817045	5.918466307	0.228366402	0.820175634	0.996604182	-4.788165566	0.061105765
hsa-miR-152-3p	0.635298564	0.194875907	1.075721222	4.607863132	2.888270117	0.005460336	0.303867705	-2.437645177	0.706880938	0.114483745	-0.37658527	0.60555276	4.607863132	0.466800038	0.642415643	0.996604182	-4.754784058	0.127383221
hsa-miR-1538	-0.117752817	-0.646366486	0.410860851	2.833730686	-0.446028391	0.657260139	0.955821259	-6.01717073	-0.12490501	0.365067487	-0.206954957	0.937089931	2.833730686	1.277878823	0.206452553	0.996604182	-4.532400225	0.387241334
hsa-miR-15a-5p	0.648720431	-0.15184019	1.449281053	4.917318567	1.622530759	0.110187704	0.78968144	-4.987543638	0.394839261	0.240831777	-0.649407599	1.131071153	4.917318567	0.541672237	0.59014755	0.996604182	-4.744630264	0.146580617
hsa-miR-15b-3p	-0.002321728	-0.437929363	0.433285907	7.126019745	-0.010671991	0.99152227	0.997461328	-6.276042658	-0.002522082	-0.08065862	-0.565025765	0.403708526	7.126019745	-0.333430785	0.740028	0.996604182	-4.783841154	-0.087619074
hsa-miR-15b-5p	0.433287179	-0.032504085	0.899078443	8.708450904	1.862576355	0.067658864	0.768644483	-4.646174123	0.428729581	0.004974116	-0.515461762	0.525409995	8.708450904	0.019137195	0.984798241	0.996604182	-4.810415961	0.004921795
hsa-miR-16-2-3p	-0.031724282	-0.727832408	0.664383845	10.93764835	-0.091252481	0.92761071	0.980129181	-6.356205585	-0.019768656	0.04421861	-0.728262283	0.816699503	10.93764835	0.114616444	0.909150428	0.996604182	-4.832594395	0.027554368
hsa-miR-181a-2-3p	-0.015176021	-0.347614877	0.317262835	6.814894917	-0.091406215	0.927489099	0.980129181	-6.269568228	-0.021656188	-0.232283481	-0.602411202	0.13784424	6.814894917	-1.256597813	0.214005528	0.996604182	-4.535911321	-0.331468617
hsa-miR-181d-5p	0.125587832	-0.430789931	0.681965594	2.144410235	0.451967686	0.653001083	0.955821259	-5.923440487	0.139501809	0.387435931	-0.211172101	0.986043963	2.144410235	1.295946107	0.200197619	0.996604182	-4.531720996	0.430360271
hsa-miR-182-5p	0.259789494	-0.241842872	0.761421861	11.84330295	1.036968634	0.30411326	0.866272735	-5.864607249	0.217544166	0.05572491	-0.503895902	0.615345722	11.84330295	0.199381613	0.842671133	0.996604182	-4.83757891	0.046663277
hsa-miR-183-3p	0.066333047	-0.571575953	0.704242048	2.525935125	0.208209627	0.8358047	0.972833028	-6.080771828	0.05902263	-0.136349956	-0.851831592	0.579131679	2.525935125	-0.381580434	0.704186055	0.996604182	-4.726752836	-0.121323131
hsa-miR-183-5p	0.44202359	-0.12564947	1.009696649	9.395764114	1.55910997	0.124485057	0.78968144	-5.145755009	0.353043963	0.15379287	-0.480019688	0.787605428	9.395764114	0.485853066	0.628926896	0.996604182	-4.773714602	0.122834268
hsa-miR-185-3p	0.012016208	-0.286547937	0.310580353	7.454879023	0.080585956	0.93605246	0.980129181	-6.275990482	0.018983962	0.039741585	-0.292012648	0.371495817	7.454879023	0.239860258	0.811295855	0.996604182	-4.794377197	0.062786261
hsa-miR-185-5p	0.038191963	-0.278271879	0.354655805	13.3099464	0.24164481	0.809919369	0.972833028	-6.408328685	0.048367697	0.14039904	-0.210461856	0.491259936	13.3099464	0.801232868	0.426311791	0.996604182	-4.731328158	0.177806474
hsa-miR-186-5p	0.162005387	-0.186149841	0.510160614	11.34558227	0.931721508	0.355395477	0.866272735	-5.945165387	0.199673478	0.15692607	-0.229911159	0.543763299	11.34558227	0.812262533	0.420007776	0.996604182	-4.710520887	0.193413163
hsa-miR-18b-3p	-0.218691668	-0.567488729	0.130105393	5.4509246	-1.255419895	0.21442949	0.830825489	-5.492087406	-0.303560041	0.176797145	-0.21001539	0.56360968	5.4509246	0.915175308	0.363940638	0.996604182	-4.656837488	0.245407376
hsa-miR-1908-5p	-0.296381108	-0.827786833	0.235024616	4.041630402	-1.116744637	0.268771372	0.861532006	-5.619859329	-0.278855183	-0.234770256	-0.82440465	0.354864139	4.041630402	-0.797241413	0.428606999	0.996604182	-4.684149567	-0.220887569
hsa-miR-191-3p	0.124708285	-0.319828865	0.569245434	2.288514802	0.561716048	0.576503334	0.925129667	-5.901623314	0.167628206	-0.043440247	-0.543457067	0.456576573	2.288514802	-0.173955137	0.862514749	0.996604182	-4.728742211	-0.058390753
hsa-miR-191-5p	-0.010460379	-0.258758021	0.237837264	15.81176165	-0.08435375	0.933069641	0.980129181	-6.520566893	-0.015448267	-0.047383749	-0.323609137	0.228841639	15.81176165	-0.343475221	0.732499946	0.996604182	-4.877173564	-0.069978042
hsa-miR-193a-5p	-0.001119281	-0.393439016	0.391200454	5.101168669	-0.005712529	0.995461958	0.997461328	-6.251018988	-0.00138557	0.193469699	-0.241982751	0.628922149	5.101168669	0.8896144	0.377398256	0.996604182	-4.663820935	0.23949827
hsa-miR-196b-5p	0.545274989	-0.093799837	1.184349815	3.493599584	1.708415304	0.092979708	0.78968144	-4.791579036	0.447515494	0.131936471	-0.589660765	0.853533707	3.493599584	0.366099882	0.715640782	0.996604182	-4.746183385	0.108282273
hsa-miR-197-3p	-0.233225475	-0.613660561	0.147209612	9.364292765	-1.227509913	0.224657509	0.830825489	-5.579876015	-0.279579899	-0.040492444	-0.462065859	0.381080971	9.364292765	-0.192322618	0.848170496	0.996604182	-4.81040315	-0.048540467
hsa-miR-1976	-0.046959771	-0.458645119	0.364725578	5.355309822	-0.228396868	0.820152065	0.972833028	-6.228148551	-0.055243772	-0.15368415	-0.611337196	0.303968895	5.355309822	-0.672391649	0.504040855	0.996604182	-4.719954857	-0.180795008
hsa-miR-199b-5p	0.53639941	-0.275365231	1.348164051	2.642288928	1.323085004	0.191070528	0.814963002	-5.276465207	0.371528505	0.104286725	-0.814195074	1.022768525	2.642288928	0.227346389	0.820964825	0.996604182	-4.739342187	0.072232539
hsa-miR-200c-3p	0.089264742	-0.242206036	0.420735521	4.201661032	0.539217892	0.59182871	0.937227428	-6.090501863	0.133335718	-0.087034131	-0.457016813	0.28294855	4.201661032	-0.47101831	0.639418621	0.996604182	-4.75104571	-0.13000383
hsa-miR-20b-5p	0.511912556	-0.162999974	1.186825086	7.248043109	1.518720575	0.134339681	0.78968144	-5.167145449	0.358602003	0.509383632	-0.240413877	1.25918114	7.248043109	1.360287097	0.17907455	0.996604182	-4.49101186	0.356830456
hsa-miR-21-3p	0.140310618	-0.764644414	1.045265649	1.946312339	0.310451044	0.757346087	0.972833028	-5.895012776	0.104414973	0.464738122	-0.483735986	1.413212231	1.946312339	0.981098033	0.330674889	0.996604182	-4.613643466	0.345844237
hsa-miR-21-5p	0.810569945	-0.032218804	1.653358694	10.0385258	1.925756415	0.059109199	0.768644483	-4.565274412	0.42809885	0.357056221	-0.5864594	1.300571842	10.0385258	0.75773456	0.451719558	0.996604182	-4.716464382	0.188577628
hsa-miR-210-3p	-0.241327004	-0.653305694	0.170651686	7.722527148	-1.172899375	0.24569623	0.845265471	-5.615375278	-0.275201277	-0.00693902	-0.463857985	0.449979946	7.722527148	-0.030408047	0.975847451	0.996604182	-4.806233657	-0.007913027
hsa-miR-210-5p	-0.17728841	-0.665809072	0.311232252	2.466337015	-0.726652872	0.470401209	0.881756411	-5.839011329	-0.207896011	-0.414037584	-0.970243869	0.142168701	2.466337015	-1.490505078	0.141584167	0.996604182	-4.465139587	-0.48551827
hsa-miR-2110	0.040440294	-0.306633008	0.387513596	8.027690028	0.233304267	0.816357827	0.972833028	-6.262440806	0.054394172	0.106946055	-0.278501052	0.492393161	8.027690028	0.555558203	0.580678825	0.996604182	-4.753903766	0.143847671
hsa-miR-221-3p	0.477231231	-0.090286007	1.044748469	7.756191356	1.683756889	0.097677597	0.78968144	-4.927233684	0.393879334	0.144138816	-0.488585545	0.776863178	7.756191356	0.456137713	0.650017675	0.996604182	-4.769367862	0.118963926
hsa-miR-221-5p	0.44647934	-0.326100112	1.219058792	2.01029612	1.157145046	0.252021306	0.845265471	-5.379646246	0.360252531	-0.119644958	-1.037079919	0.797790002	2.01029612	-0.261125151	0.794933638	0.996604182	-4.703726231	-0.096538395
hsa-miR-222-3p	0.390694761	-0.073470906	0.854860429	6.407084877	1.685365735	0.097365255	0.78968144	-4.90771927	0.402036516	0.283890612	-0.23230803	0.800089253	6.407084877	1.101193805	0.275423467	0.996604182	-4.596162959	0.292131873
hsa-miR-223-3p	0.054941818	-0.533556418	0.643440055	9.245861526	0.186933634	0.852373953	0.972833028	-6.293855886	0.042608347	-0.038530266	-0.693651521	0.616590988	9.245861526	-0.117763283	0.906667669	0.996604182	-4.812733916	-0.0298809
hsa-miR-223-5p	0.803490688	0.000163591	1.606817786	3.569015903	2.002709776	0.049954906	0.740665707	-4.298339141	0.519837858	0.356626139	-0.548512135	1.261764413	3.569015903	0.788910667	0.433421133	0.996604182	-4.676934661	0.230727961
hsa-miR-224-5p	1.186396019	0.168694505	2.204097533	2.576135629	2.334204202	0.023119225	0.621024657	-3.597951019	0.654081077	-0.34916839	-1.624380902	0.926044123	2.576135629	-0.548254167	0.585650286	0.996604182	-4.68788067	-0.1925027
hsa-miR-23b-3p	-0.043676657	-0.528247741	0.440894427	5.474342343	-0.180476841	0.857415973	0.972833028	-6.239264079	-0.043584345	-0.185762795	-0.724633533	0.353107942	5.474342343	-0.690245721	0.49283022	0.996604182	-4.716197117	-0.185370181
hsa-miR-25-3p	0.352932752	0.116240616	0.589624887	14.76440308	2.985641926	0.00415894	0.257161093	-2.37743507	0.566431567	0.133697864	-0.130478799	0.397874526	14.76440308	1.01335031	0.315159115	0.996604182	-4.65934001	0.214575411
hsa-miR-25-5p	-0.509837293	-0.88132763	-0.138346956	4.71849604	-2.747980609	0.008006938	0.424367718	-2.778273927	-0.670348888	-0.128338853	-0.539391907	0.282714201	4.71849604	-0.625158096	0.534352817	0.996604182	-4.729187235	-0.168743653
hsa-miR-26b-3p	-0.052627719	-0.523641457	0.41838602	3.816519403	-0.223722961	0.823769798	0.972833028	-6.17811414	-0.057070042	0.053935511	-0.466865501	0.574736524	3.816519403	0.207363621	0.836462177	0.996604182	-4.773316635	0.058488225
hsa-miR-26b-5p	0.837264295	0.079977421	1.59455117	9.330197251	2.213766076	0.030846058	0.728496357	-4.005119153	0.501041107	0.304239762	-0.544598396	1.153077921	9.330197251	0.71766318	0.475885045	0.996604182	-4.722661041	0.182065124
hsa-miR-27b-3p	0.457354501	-0.087366611	1.002075613	7.289208711	1.681157243	0.09818403	0.78968144	-4.924878492	0.396192368	0.085193618	-0.521751877	0.692139113	7.289208711	0.281052179	0.779684268	0.996604182	-4.789634148	0.073800654
hsa-miR-28-3p	0.456703801	0.105633201	0.807774401	7.341681528	2.604772217	0.011695143	0.50674357	-3.136574463	0.613094805	-0.004373405	-0.395879807	0.387132998	7.341681528	-0.022367136	0.98223292	0.996604182	-4.803351537	-0.005871008
hsa-miR-28-5p	0.389901957	-0.130079334	0.909883249	4.695378093	1.501403013	0.138750351	0.78968144	-5.16227204	0.366542241	0.198563266	-0.379304319	0.776430852	4.695378093	0.68801857	0.49422113	0.996604182	-4.71443431	0.186666989
hsa-miR-296-5p	-0.089226456	-0.524227854	0.345774942	4.905371171	-0.410707447	0.682821177	0.959417579	-6.167319328	-0.099737061	-0.309127112	-0.79319754	0.174943316	4.905371171	-1.278668985	0.206175986	0.996604182	-4.527421835	-0.345541346
hsa-miR-29a-3p	0.237072428	-0.28635763	0.760502485	6.302603017	0.906884492	0.368271558	0.866272735	-5.865263982	0.216600457	-0.02984253	-0.613134188	0.553449129	6.302603017	-0.102442331	0.918763783	0.996604182	-4.796962962	-0.027265531
hsa-miR-3074-5p	-0.040348941	-0.429789537	0.349091655	4.306392074	-0.207453377	0.836392417	0.972833028	-6.209045911	-0.051423773	0.081502423	-0.349589191	0.512594038	4.306392074	0.378556348	0.7064184	0.996604182	-4.765397402	0.103872914
hsa-miR-30a-3p	0.117020024	-0.68140812	0.915448168	1.772442988	0.293463391	0.770229829	0.972833028	-5.927284514	0.095830224	-0.644772575	-1.676569502	0.387024352	1.772442988	-1.251243725	0.215937604	0.996604182	-4.556785017	-0.528018184
hsa-miR-30a-5p	-0.075264699	-0.661790297	0.511260899	5.622904463	-0.256941316	0.798145823	0.972833028	-6.223889586	-0.061984926	-0.401183973	-1.054076981	0.251709034	5.622904463	-1.230356999	0.223598044	0.996604182	-4.546705534	-0.330398701
hsa-miR-30b-5p	0.101140808	-0.431135246	0.633416861	7.875712864	0.380468823	0.705006331	0.960988772	-6.213952072	0.089090612	-0.022264213	-0.614606693	0.570078267	7.875712864	-0.075259973	0.940270398	0.996604182	-4.804933088	-0.019611593
hsa-miR-30c-1-3p	-0.205707114	-0.604763516	0.193349287	3.448533183	-1.032154277	0.306343168	0.866272735	-5.657389904	-0.272040228	0.068198103	-0.368815874	0.505212081	3.448533183	0.312468725	0.755820349	0.996604182	-4.758207549	0.090189528
hsa-miR-30d-5p	0.043535442	-0.200896574	0.287967458	14.07761012	0.356627195	0.722682776	0.967687268	-6.399680135	0.069541323	-0.114385302	-0.387013643	0.15824304	14.07761012	-0.840095786	0.404351599	0.996604182	-4.723002961	-0.182713319
hsa-miR-30e-3p	0.24879469	-0.105895517	0.603484897	9.274724649	1.404499198	0.165575875	0.793952786	-5.359668393	0.319133388	0.008846177	-0.386912941	0.404605294	9.274724649	0.044756308	0.964457392	0.996604182	-4.815170912	0.011347148
hsa-miR-30e-5p	0.288517808	-0.345954406	0.922990021	10.34755318	0.910520237	0.366368294	0.866272735	-5.934842766	0.201273515	0.327722685	-0.376398278	1.031843647	10.34755318	0.931941853	0.355282565	0.996604182	-4.665274035	0.228623312
hsa-miR-3124-5p	0.142879028	-0.294196245	0.579954302	2.106554131	0.654548505	0.515381186	0.918358179	-5.850949294	0.194637812	-0.073014283	-0.568021646	0.421993081	2.106554131	-0.295342366	0.7688015	0.996604182	-4.721057274	-0.099464144
hsa-miR-3127-3p	-0.084945147	-0.524190389	0.354300095	3.37144867	-0.387222952	0.700027815	0.960988772	-6.095846849	-0.102322499	-0.056076402	-0.543343705	0.4311909	3.37144867	-0.230431825	0.818578174	0.996604182	-4.760567539	-0.067548034
hsa-miR-3133	-0.194392188	-0.641141927	0.25235755	2.325197082	-0.871252601	0.387257415	0.866272735	-5.671111673	-0.265570581	0.2360476	-0.238422112	0.710517311	2.325197082	0.996140691	0.323376137	0.996604182	-4.61525648	0.322478484
hsa-miR-3143	0.317618079	-0.482847035	1.118083194	1.410180495	0.794497238	0.430189254	0.869427553	-5.504310193	0.313158409	-0.180226182	-1.167293799	0.806841434	1.410180495	-0.365595268	0.716015293	0.996604182	-4.656433138	-0.17769563
hsa-miR-3150a-5p	-0.289043007	-0.70757687	0.129490857	2.521965114	-1.382806621	0.172097491	0.794239107	-5.190728096	-0.39285075	-0.234273322	-0.697242154	0.22869551	2.521965114	-1.0132128	0.315224208	0.996604182	-4.612784063	-0.318410922
hsa-miR-3163	0.088922925	-0.513361471	0.69120732	1.56110741	0.295625379	0.768586434	0.972833028	-5.852819022	0.104559865	-0.186441981	-0.897484313	0.524600352	1.56110741	-0.525022405	0.601596229	0.996604182	-4.664364237	-0.219227476
hsa-miR-3173-5p	-0.163160091	-0.628396338	0.302076156	6.969531336	-0.702214806	0.48539225	0.897805844	-6.03321946	-0.166265516	-0.097776954	-0.614626756	0.419072849	6.969531336	-0.378792816	0.706243748	0.996604182	-4.777965294	-0.099637942
hsa-miR-3177-3p	-0.270517772	-0.656336377	0.115300833	2.933463756	-1.403919549	0.165747623	0.793952786	-5.191518478	-0.385967575	-0.327117368	-0.7572496	0.103014864	2.933463756	-1.522759092	0.133327266	0.996604182	-4.442516864	-0.466722375
hsa-miR-3187-3p	0.118675611	-0.33254042	0.569891641	2.56230592	0.526631146	0.600485555	0.940040762	-5.959130962	0.150693351	-0.034848465	-0.539603263	0.469906333	2.56230592	-0.138239701	0.890536366	0.996604182	-4.741753129	-0.044250305
hsa-miR-3200-3p	-0.43062235	-1.116743861	0.255499161	3.428545881	-1.256681198	0.213975539	0.830825489	-5.41146773	-0.331794356	-0.302223137	-1.060729776	0.456283503	3.428545881	-0.797807121	0.428281252	0.996604182	-4.675185147	-0.232862811
hsa-miR-3200-5p	-0.023338755	-0.718346029	0.67166852	2.26288469	-0.067238485	0.946626264	0.98393795	-6.050027187	-0.020082546	-0.265664592	-1.065105781	0.533776596	2.26288469	-0.665390724	0.508474173	0.996604182	-4.675104864	-0.228599227
hsa-miR-320a-3p	-0.190487893	-0.546312884	0.165337098	12.61953276	-1.071915417	0.288258674	0.866272735	-5.85203134	-0.219414863	0.008158331	-0.385721542	0.402038204	12.61953276	0.041473159	0.96706308	0.996604182	-4.858187623	0.009397233
hsa-miR-323a-3p	-0.237442669	-0.965729717	0.490844379	3.421693188	-0.652808447	0.516494325	0.918358179	-5.984176827	-0.168494448	-0.405663563	-1.223107621	0.411780495	3.421693188	-0.993659402	0.32457259	0.996604182	-4.624486337	-0.287867628
hsa-miR-323b-3p	-0.450435009	-1.360123969	0.45925395	4.906684747	-0.991445396	0.325642655	0.866272735	-5.773781274	-0.240383835	-0.350198238	-1.360517314	0.660120839	4.906684747	-0.69404078	0.490465083	0.996604182	-4.714729395	-0.186890436
hsa-miR-324-3p	0.03940619	-0.264770685	0.343583064	7.164614958	0.259398724	0.796258691	0.972833028	-6.243556305	0.06127226	-0.14680332	-0.485273441	0.191666801	7.164614958	-0.868450613	0.388775968	0.996604182	-4.67388292	-0.228262902
hsa-miR-324-5p	0.181689146	-0.245699245	0.609077537	4.843851791	0.851208295	0.398202219	0.866272735	-5.893673406	0.207453235	-0.074671576	-0.550392221	0.401049068	4.843851791	-0.314291697	0.754442686	0.996604182	-4.776088526	-0.08526024
hsa-miR-326	-0.178836786	-0.529625545	0.171951973	6.037845555	-1.020800265	0.311646055	0.866272735	-5.753368766	-0.245368588	0.055047175	-0.334080921	0.444175271	6.037845555	0.283251381	0.778006505	0.996604182	-4.784535076	0.075526115
hsa-miR-328-3p	0.0342828	-0.448893655	0.517459256	10.88901091	0.142069258	0.88752439	0.972833028	-6.350473142	0.030773598	-0.181606478	-0.720989723	0.357776767	10.88901091	-0.674160759	0.502923892	0.996604182	-4.745975264	-0.163017163
hsa-miR-330-3p	0.141173372	-0.184947323	0.467294067	4.675247384	0.866770289	0.389688412	0.866272735	-5.879173985	0.211600903	0.101051696	-0.261139582	0.463242973	4.675247384	0.558644084	0.578584544	0.996604182	-4.741055899	0.15146362
hsa-miR-330-5p	0.33368962	-0.059569477	0.726948717	4.789528133	1.699000496	0.094750967	0.78968144	-4.866562943	0.414623425	0.129005842	-0.308211223	0.566222907	4.789528133	0.590801868	0.556979887	0.996604182	-4.734803305	0.160295199
hsa-miR-331-3p	-0.146919156	-0.560410092	0.26657178	7.050879144	-0.711446125	0.479698483	0.892816741	-6.027315562	-0.168371879	-0.144558938	-0.604134558	0.315016681	7.050879144	-0.629821605	0.531318517	0.996604182	-4.734541216	-0.165667028
hsa-miR-331-5p	0.176494848	-0.225247542	0.578237238	3.990429314	0.879658209	0.382724262	0.866272735	-5.839902793	0.221381371	0.122577422	-0.324142764	0.569297608	3.990429314	0.549420034	0.584855385	0.996604182	-4.734735207	0.153751557
hsa-miR-335-3p	0.644090767	-0.00398801	1.292169543	4.55450872	1.989980683	0.051379263	0.740665707	-4.372287612	0.48509991	0.043094554	-0.679182559	0.765371667	4.55450872	0.119467046	0.905323842	0.996604182	-4.789605889	0.032456861
hsa-miR-335-5p	0.166215764	-0.515499792	0.847931321	3.056250524	0.488200919	0.627273354	0.950059757	-6.032841107	0.131778578	-0.059281877	-0.824561411	0.705997656	3.056250524	-0.155107014	0.877282852	0.996604182	-4.755572352	-0.046999643
hsa-miR-338-5p	0.139525736	-0.56679797	0.845849443	1.689195765	0.395530636	0.693922282	0.959417579	-5.829546394	0.138501503	0.340599383	-0.406271949	1.087470714	1.689195765	0.913119575	0.365011444	0.996604182	-4.624241018	0.338099102
hsa-miR-339-3p	-0.131027019	-0.487941337	0.225887298	6.166214337	-0.735066241	0.465301544	0.881756411	-5.998294012	-0.176257021	0.081800635	-0.314100594	0.477701864	6.166214337	0.413713233	0.680630824	0.996604182	-4.769890878	0.110037887
hsa-miR-339-5p	-0.079678995	-0.537097418	0.377739428	8.311490767	-0.348786594	0.728529803	0.969804315	-6.232149259	-0.081090754	-0.177130306	-0.686131286	0.331870674	8.311490767	-0.696793099	0.488753723	0.996604182	-4.723237137	-0.180268715
hsa-miR-340-3p	0.093038091	-0.5233325	0.709408682	5.303225448	0.302237583	0.763566939	0.972833028	-6.209110689	0.073092811	-0.286780357	-0.972738138	0.399177424	5.303225448	-0.837108208	0.406014745	0.996604182	-4.678738602	-0.225301081
hsa-miR-340-5p	-0.006903405	-0.915579863	0.901773054	5.475136066	-0.015211906	0.987916044	0.997461328	-6.254699317	-0.003675201	-0.109092468	-1.119348117	0.90116318	5.475136066	-0.216218608	0.829586388	0.996604182	-4.787843749	-0.058078123
hsa-miR-342-3p	-0.104435636	-0.530684129	0.321812857	7.61366696	-0.490586333	0.625595325	0.950059757	-6.164245765	-0.115204163	-0.08285957	-0.556587365	0.390868225	7.61366696	-0.350221976	0.72745816	0.996604182	-4.784009516	-0.091403354
hsa-miR-342-5p	0.158323553	-0.159354691	0.476001796	5.708196951	0.997901419	0.322528924	0.866272735	-5.775762083	0.239830939	-0.201638736	-0.555682885	0.152405412	5.708196951	-1.140370917	0.258882983	0.996604182	-4.581263621	-0.305445442
hsa-miR-345-5p	-0.042779532	-0.440754889	0.355195825	5.967189493	-0.215233286	0.830350827	0.972833028	-6.23714692	-0.051728835	0.123300772	-0.318364498	0.564966042	5.967189493	0.558987547	0.578351673	0.996604182	-4.745249677	0.149094788
hsa-miR-3605-3p	0.265200568	-0.143016098	0.673417234	7.061115837	1.300808315	0.198538809	0.814963002	-5.457094831	0.307578004	0.00067019	-0.453735343	0.455075724	7.061115837	0.00295314	0.997654011	0.998551182	-4.802502787	0.000777283
hsa-miR-361-3p	0.054521008	-0.168121046	0.277163061	10.97891398	0.490327512	0.625777298	0.950059757	-6.244142811	0.105970091	-0.083182908	-0.331326223	0.164960406	10.97891398	-0.671214158	0.504785031	0.996604182	-4.747779522	-0.161678969
hsa-miR-361-5p	0.004419121	-0.380829155	0.389667397	5.260194835	0.022968083	0.981755649	0.997461328	-6.252385885	0.005561595	-0.056503361	-0.484633753	0.371627032	5.260194835	-0.264257794	0.792530846	0.996604182	-4.783397823	-0.071111158
hsa-miR-3613-3p	-0.406499777	-0.966876373	0.153876818	3.349204596	-1.45247916	0.151830746	0.78968144	-5.14788934	-0.38959918	0.025483956	-0.58394169	0.634909603	3.349204596	0.083728963	0.933564195	0.996604182	-4.768860007	0.024424438
hsa-miR-3615	0.227757767	-0.207446975	0.66296251	11.85817686	1.04787424	0.299103021	0.866272735	-5.852231249	0.220145461	0.095499325	-0.389291335	0.580289985	11.85817686	0.394435182	0.694726204	0.996604182	-4.81445068	0.092307469
hsa-miR-362-5p	-0.1591361	-0.598101748	0.279829547	4.253910362	-0.725884901	0.470868279	0.881756411	-5.968183077	-0.180942763	0.001582454	-0.483719575	0.486884483	4.253910362	0.006529028	0.994813339	0.996604182	-4.787362524	0.0017993
hsa-miR-363-3p	0.511300857	0.030953623	0.991648092	11.55758168	2.131330562	0.037370095	0.740665707	-4.22206136	0.451993226	0.327920431	-0.207377074	0.863217935	11.55758168	1.22659967	0.224997007	0.996604182	-4.549895731	0.289883757
hsa-miR-363-5p	0.325938327	-0.092111105	0.743987758	3.329278472	1.561123928	0.124009228	0.78968144	-5.003151934	0.414774983	0.403704131	-0.057770496	0.865178758	3.329278472	1.751640397	0.08519434	0.996604182	-4.331314854	0.513736374
hsa-miR-365a-3p	-0.193177852	-0.628692006	0.242336302	3.698462032	-0.888146573	0.378180501	0.866272735	-5.807561048	-0.229641866	-0.076380899	-0.557923297	0.405161499	3.698462032	-0.317599508	0.751944944	0.996604182	-4.760391435	-0.090798464
hsa-miR-370-3p	-0.351367272	-1.044289703	0.341555159	3.895546671	-1.015327788	0.314224033	0.866272735	-5.71945573	-0.254639378	-0.278053726	-1.046623931	0.49051648	3.895546671	-0.72439386	0.47177586	0.996604182	-4.70091324	-0.201508318
hsa-miR-374a-5p	0.508494402	-0.647104446	1.66409325	3.172734604	0.881066446	0.381968076	0.866272735	-5.771266485	0.238482905	0.131320394	-1.171546441	1.43418723	3.172734604	0.201818854	0.840774195	0.996604182	-4.751292537	0.061589015
hsa-miR-374b-5p	0.51237478	-0.368826709	1.393576268	5.962557973	1.164238908	0.249158968	0.845265471	-5.605172883	0.279153608	0.050941793	-0.932374839	1.034258424	5.962557973	0.103731444	0.917745226	0.996604182	-4.795176767	0.027754265
hsa-miR-378a-3p	0.083484525	-0.261139965	0.428109016	9.833163284	0.485053264	0.629490616	0.950059757	-6.210401472	0.108855099	0.181904058	-0.200313242	0.564121357	9.833163284	0.95293139	0.344633435	0.996604182	-4.655724278	0.237183887
hsa-miR-378a-5p	-0.0591126	-0.466930084	0.348704884	4.831188804	-0.290231007	0.772688841	0.972833028	-6.203137035	-0.070883641	0.095299881	-0.356881924	0.547481686	4.831188804	0.421996513	0.674609036	0.996604182	-4.76349026	0.114276864
hsa-miR-378c	-0.094190722	-0.630920842	0.442539398	2.958591344	-0.351383808	0.726591148	0.969804315	-6.069045883	-0.096810619	-0.14870174	-0.745946736	0.448543256	2.958591344	-0.498532089	0.620020233	0.996604182	-4.721141417	-0.152837851
hsa-miR-378i	0.250889279	-0.208739619	0.710518178	3.121616087	1.092960241	0.278991818	0.866272735	-5.563883622	0.298391279	0.322020307	-0.185203422	0.829244036	3.121616087	1.27119824	0.208801907	0.996604182	-4.53444786	0.382989865
hsa-miR-382-5p	-0.012833326	-0.80316824	0.777501587	2.580225312	-0.032513046	0.97417607	0.997461328	-6.112370864	-0.00910933	-0.188577203	-1.073578466	0.696424061	2.580225312	-0.42665308	0.671233137	0.996604182	-4.724981947	-0.13385555
hsa-miR-3909	0.013169659	-0.479533305	0.505872623	4.137234147	0.053520351	0.957503754	0.98950945	-6.222648166	0.013350412	-0.217366552	-0.769432632	0.334699527	4.137234147	-0.788372088	0.433733465	0.996604182	-4.684804293	-0.220349894
hsa-miR-3928-3p	-0.220911942	-0.723498595	0.281674711	2.124964283	-0.880111769	0.38248061	0.866272735	-5.657699609	-0.270083488	0.080135336	-0.457784025	0.618054697	2.124964283	0.298288474	0.766563598	0.996604182	-4.726526202	0.097972209
hsa-miR-3940-3p	-0.202770821	-0.661802114	0.256260471	7.320168508	-0.884489647	0.380133832	0.866272735	-5.89591701	-0.208734097	-0.138990258	-0.648996741	0.371016224	7.320168508	-0.545680271	0.587407019	0.996604182	-4.752337471	-0.143077815
hsa-miR-409-3p	-0.193585961	-0.933105464	0.545933542	7.755492565	-0.524147856	0.602200416	0.940040762	-6.151345641	-0.122603281	-0.233178247	-1.055681927	0.589325434	7.755492565	-0.567648858	0.572494233	0.996604182	-4.750236935	-0.147678158
hsa-miR-409-5p	-0.16029268	-1.039390201	0.718804842	1.468599902	-0.365095281	0.716386439	0.966744671	-5.806608145	-0.132659222	-0.230454906	-1.221515909	0.760606096	1.468599902	-0.465602343	0.643267682	0.996604182	-4.672104553	-0.190725919
hsa-miR-421	0.206752548	-0.216761434	0.63026653	4.468127896	0.977490856	0.332441246	0.866272735	-5.771519065	0.240990282	0.261028345	-0.208458486	0.730515177	4.468127896	1.113252917	0.270255062	0.996604182	-4.590124194	0.304254024
hsa-miR-423-3p	-0.081879688	-0.511793376	0.348034	13.61807351	-0.381350651	0.704355587	0.960988772	-6.376096707	-0.075483112	-0.0940137	-0.571983647	0.383956247	13.61807351	-0.393840289	0.695162926	0.996604182	-4.837351801	-0.086669195
hsa-miR-423-5p	-0.364413278	-0.650198584	-0.078627972	13.93925099	-2.553194405	0.013364452	0.50674357	-3.396617915	-0.500614598	-0.092110168	-0.408031392	0.223811056	13.93925099	-0.583792292	0.561654606	0.996604182	-4.802790814	-0.126536813
hsa-miR-424-3p	-0.043994774	-0.404911817	0.316922268	6.744795587	-0.244074996	0.808045853	0.972833028	-6.241884373	-0.057980216	0.255814124	-0.144344799	0.655973046	6.744795587	1.280034277	0.205698766	0.996604182	-4.526092313	0.337134545
hsa-miR-425-3p	0.222871002	-0.120674006	0.566416011	6.189823289	1.298971161	0.199164363	0.814963002	-5.448408073	0.310879371	0.096210881	-0.286057952	0.478479715	6.189823289	0.503947027	0.616233651	0.996604182	-4.755531603	0.134203095
hsa-miR-425-5p	0.168819104	-0.170787547	0.508425756	11.45663038	0.995348096	0.323757997	0.866272735	-5.891182476	0.212044668	0.031147211	-0.347287795	0.409582216	11.45663038	0.164800091	0.869682198	0.996604182	-4.834638586	0.039122349
hsa-miR-4286	-0.3321816	-0.730968561	0.066605362	4.464901512	-1.66787772	0.100804676	0.78968144	-4.909182561	-0.409972091	-0.219881943	-0.661949426	0.22218554	4.464901512	-0.99593405	0.323475664	0.996604182	-4.629784009	-0.271374032
hsa-miR-4326	-0.555812492	-3.091700093	1.980075109	6.162777038	-0.43886191	0.662414447	0.955821259	-6.177993731	-0.104114259	-1.609743419	-4.457212398	1.237725561	6.162777038	-1.131949998	0.262377331	0.996604182	-4.584635312	-0.301535583
hsa-miR-433-3p	-0.300309776	-1.012593347	0.411973794	3.706998833	-0.84420152	0.402072827	0.866272735	-5.863201259	-0.213870158	-0.496105545	-1.296262763	0.304051674	3.706998833	-1.241447447	0.219506008	0.996604182	-4.543218548	-0.353309082
hsa-miR-4429	-0.108020342	-0.579333272	0.363292588	2.290617817	-0.45890816	0.648038759	0.955821259	-5.978885678	-0.133054266	-0.104661015	-0.627581106	0.418259075	2.290617817	-0.400755233	0.690092976	0.996604182	-4.722123085	-0.128916409
hsa-miR-4433a-5p	-0.137675824	-1.351474655	1.076123007	1.444815041	-0.227112248	0.821146009	0.972833028	-5.742882648	-0.092319932	0.276140947	-0.963943315	1.516225208	1.444815041	0.445870973	0.65737318	0.996604182	-4.671714882	0.185169137
hsa-miR-4433b-5p	1.003486338	-0.79205824	2.799030917	6.010809827	1.119038062	0.267799987	0.861532006	-5.65872933	0.267126169	0.530801969	-1.471633529	2.533237466	6.010809827	0.530766588	0.597634824	0.996604182	-4.750938523	0.141298482
hsa-miR-4443	0.081864387	-0.964264875	1.12799365	2.415474644	0.156689267	0.876041343	0.972833028	-6.082744208	0.044752	0.193157377	-0.957628644	1.343943397	2.415474644	0.336082816	0.738037849	0.996604182	-4.733929622	0.105591444
hsa-miR-4454	0.079871778	-0.35990992	0.519653475	5.72018211	0.363651837	0.717458309	0.966744671	-6.19250275	0.087633765	-0.072067536	-0.561296706	0.417161633	5.72018211	-0.294955785	0.769095299	0.996604182	-4.781706056	-0.079071103
hsa-miR-4473	-0.169671732	-0.716010694	0.37666723	2.49207948	-0.621837495	0.536518816	0.918533918	-5.884278225	-0.182261374	0.008865445	-0.586710386	0.604441276	2.49207948	0.029805269	0.976326081	0.996604182	-4.744613208	0.009523261
hsa-miR-4482-3p	-1.231611971	-2.859858364	0.396634421	0.181322966	-1.514549121	0.135391818	0.78968144	-4.463739946	-1.002731269	-1.416405989	-3.306131604	0.473319627	0.181322966	-1.50078538	0.138909748	0.996604182	-4.561623772	-1.153183476
hsa-miR-4511	0.513137924	-0.033375813	1.059651662	2.735305155	1.880020636	0.065199778	0.768644483	-4.457852293	0.524420877	0.008356598	-0.612618053	0.629331249	2.735305155	0.026945437	0.978597018	0.996604182	-4.746731496	0.008540344
hsa-miR-451a	0.202323141	-0.586271965	0.990918247	15.43093763	0.513713605	0.60943052	0.947341018	-6.378852779	0.095457367	0.005529809	-0.874721095	0.885780714	15.43093763	0.012578628	0.99000773	0.996604182	-4.896620839	0.002609
hsa-miR-4521	-0.115370731	-0.709731772	0.47899031	2.464596739	-0.388664519	0.698966928	0.960988772	-6.003083363	-0.113221337	0.219077052	-0.424537376	0.862691481	2.464596739	0.681554679	0.498270163	0.996604182	-4.686229801	0.214995576
hsa-miR-454-3p	0.929883069	0.032259419	1.827506719	3.894649793	2.074262137	0.042565053	0.740665707	-4.186797508	0.524503694	0.382179098	-0.626784579	1.391142776	3.894649793	0.758439574	0.451300862	0.996604182	-4.688943014	0.215569415
hsa-miR-454-5p	0.178187702	-0.25727763	0.613653035	6.227510217	0.819320323	0.416003547	0.869427553	-5.938216547	0.195735438	-0.105210566	-0.590597371	0.38017624	6.227510217	-0.434011238	0.665912526	0.996604182	-4.766634039	-0.115571591
hsa-miR-4646-3p	-0.338572846	-0.689705187	0.012559494	3.578992092	-1.930682587	0.05848306	0.768644483	-4.425180707	-0.502504563	-0.287191843	-0.677002008	0.102618321	3.578992092	-1.475191931	0.145642967	0.996604182	-4.45208725	-0.426245676
hsa-miR-4659a-3p	0.143069221	-0.220364196	0.506502639	5.301975864	0.788226336	0.433818013	0.869427553	-5.950528781	0.190706887	-0.085479304	-0.489658112	0.318699505	5.301975864	-0.423464514	0.673544041	0.996604182	-4.765132869	-0.113941292
hsa-miR-4659b-3p	0.066594123	-0.478839198	0.612027444	2.47040438	0.244469015	0.807742197	0.972833028	-6.050043445	0.070990084	0.323846026	-0.269931427	0.917623479	2.47040438	1.092054858	0.279386163	0.996604182	-4.590951975	0.345223506
hsa-miR-4672	0.047811542	-0.430020127	0.525643211	1.771259154	0.200349103	0.841918009	0.972833028	-5.928006606	0.066925093	-0.004007314	-0.540561277	0.532546649	1.771259154	-0.01495442	0.988120569	0.996604182	-4.707906674	-0.005609312
hsa-miR-4677-3p	0.201275892	-0.3729261	0.775477883	2.31177239	0.701869953	0.485605677	0.897805844	-5.817481476	0.209352031	0.072463394	-0.569093212	0.714020001	2.31177239	0.226158688	0.821883993	0.996604182	-4.727857632	0.075370968
hsa-miR-4685-3p	0.057624568	-0.457435516	0.572684651	6.904609395	0.224016172	0.82354273	0.972833028	-6.249815775	0.053031794	-0.291436452	-0.865440453	0.282567549	6.904609395	-1.016619738	0.313614126	0.996604182	-4.626382988	-0.268208485
hsa-miR-4690-3p	0.038879667	-0.553551814	0.631311149	1.922420437	0.131405637	0.895915412	0.972833028	-5.947679496	0.043481778	-0.063035581	-0.729867671	0.603796508	1.922420437	-0.189277442	0.850545226	0.996604182	-4.705643886	-0.070496981
hsa-miR-4732-3p	-0.003542803	-0.43113491	0.424049304	10.75892553	-0.016590019	0.986821404	0.997461328	-6.355998309	-0.003609535	-0.141816072	-0.618407921	0.334775776	10.75892553	-0.59581088	0.553651314	0.996604182	-4.764072511	-0.144487297
hsa-miR-4732-5p	-0.342232657	-0.669291984	-0.015173331	6.44388646	-2.095195237	0.040590877	0.740665707	-4.194699539	-0.499401839	-0.23869998	-0.601958825	0.124558865	6.44388646	-1.315726954	0.193513494	0.996604182	-4.511106262	-0.348322133
hsa-miR-4738-3p	0.682163358	-0.061781223	1.426107938	1.744622071	1.836019922	0.071552545	0.788494873	-4.372790506	0.63302618	0.810565707	0.010630276	1.610501138	1.744622071	2.028910449	0.047129763	0.996604182	-4.305497115	0.752179529
hsa-miR-4742-3p	0.313764613	-0.257637315	0.88516654	4.916967499	1.099491422	0.276158631	0.866272735	-5.662982728	0.267221065	-0.054209658	-0.690077995	0.581658679	4.916967499	-0.170702174	0.865060183	0.996604182	-4.788585428	-0.046168248
hsa-miR-4745-3p	0.356953828	-0.300104127	1.014011782	1.51640565	1.087772192	0.281256777	0.866272735	-5.348469428	0.382199988	-0.064674207	-0.872084994	0.74273658	1.51640565	-0.160385887	0.873142029	0.996604182	-4.680427671	-0.069248399
hsa-miR-4746-5p	0.254426413	-0.222471839	0.731324665	3.0108835	1.068233148	0.289901775	0.866272735	-5.579107571	0.294947324	0.21586134	-0.312956907	0.744679588	3.0108835	0.817331097	0.417129785	0.996604182	-4.663490338	0.250240232
hsa-miR-4755-5p	-0.024657641	-0.411249206	0.361933924	4.879338921	-0.127711127	0.8988254	0.974721488	-6.240156551	-0.031069177	-0.112781995	-0.542481229	0.316917239	4.879338921	-0.525538792	0.601239612	0.996604182	-4.747672327	-0.142107828
hsa-miR-4781-3p	0.323070475	-0.095477809	0.74161876	2.153752513	1.545543706	0.127728488	0.78968144	-4.946671787	0.451019018	-0.40886554	-0.917467146	0.099736067	2.153752513	-1.609653385	0.112977742	0.996604182	-4.440155971	-0.570792283
hsa-miR-483-3p	-0.117372441	-1.330816256	1.096071374	1.134230531	-0.193676108	0.847115453	0.972833028	-5.682973476	-0.084797785	0.28880334	-0.976387304	1.553993984	1.134230531	0.457062748	0.649356645	0.996604182	-4.658538061	0.208651054
hsa-miR-484	-0.027418016	-0.360686106	0.305850075	13.88569788	-0.164729687	0.869737361	0.972833028	-6.444604773	-0.032276662	-0.059434721	-0.430123137	0.311253694	13.88569788	-0.321041225	0.749348919	0.996604182	-4.852415747	-0.069966931
hsa-miR-485-3p	-0.198730226	-1.026401103	0.628940651	5.571915477	-0.480768316	0.632514521	0.951336029	-6.145486143	-0.115696286	-0.315171022	-1.235943676	0.605601632	5.571915477	-0.685367416	0.495879645	0.996604182	-4.718016558	-0.183485508
hsa-miR-493-5p	0.166541991	-0.705547541	1.038631524	1.946271745	0.382377444	0.703598146	0.960988772	-5.966503713	0.11610486	-0.236174937	-1.241287565	0.768937691	1.946271745	-0.470488123	0.63979498	0.996604182	-4.697457119	-0.164649515
hsa-miR-494-3p	-0.648307196	-1.400424391	0.103809998	3.971532396	-1.725936889	0.089755915	0.78968144	-4.798401712	-0.433869244	-0.472753268	-1.304368118	0.358861582	3.971532396	-1.138261089	0.259755356	0.996604182	-4.580585385	-0.316382579
hsa-miR-495-3p	-0.686004408	-1.570201448	0.198192632	1.354869415	-1.55348633	0.125821471	0.78968144	-4.721676207	-0.596721508	-0.351911378	-1.273895323	0.570072567	1.354869415	-0.764257195	0.447854487	0.996604182	-4.641871377	-0.306110406
hsa-miR-5001-3p	-0.375396167	-0.868719725	0.11792739	3.183685159	-1.523658245	0.133102684	0.78968144	-5.038644759	-0.413622723	-0.163328917	-0.706134431	0.379476596	3.183685159	-0.602488025	0.549229845	0.996604182	-4.710649273	-0.179960685
hsa-miR-500a-3p	-0.207407085	-0.524811041	0.109996871	8.222332068	-1.308400914	0.195969149	0.814963002	-5.461184874	-0.304799727	-0.017232941	-0.369345715	0.334879833	8.222332068	-0.097995743	0.922278175	0.996604182	-4.80709715	-0.025325055
hsa-miR-501-3p	-0.096629365	-0.342959188	0.149700457	9.601001801	-0.785455743	0.435427029	0.870072321	-6.01786692	-0.177368426	-0.077221671	-0.350983642	0.196540299	9.601001801	-0.564801271	0.574416796	0.996604182	-4.760838757	-0.141744554
hsa-miR-501-5p	0.199257736	-0.312377953	0.710893425	2.389394145	0.779801286	0.438721787	0.870209106	-5.765395395	0.231855548	0.399142641	-0.157540925	0.955826208	2.389394145	1.435652437	0.156546034	0.996604182	-4.483462911	0.464440868
hsa-miR-5010-3p	-0.154776629	-0.538783856	0.229230598	9.179493667	-0.807040951	0.422985142	0.869427553	-5.990309933	-0.184335413	-0.079854644	-0.5062703	0.346561012	9.179493667	-0.374970085	0.709069098	0.996604182	-4.789955336	-0.095105048
hsa-miR-502-3p	-0.244800745	-0.594782047	0.105180557	6.372688516	-1.400546327	0.166749826	0.793952786	-5.319879201	-0.334550539	-0.023170514	-0.411357268	0.365016239	6.372688516	-0.119515588	0.905285559	0.996604182	-4.797828959	-0.031665378
hsa-miR-503-5p	0.186227304	-0.32785371	0.700308318	6.490722414	0.725339582	0.471200094	0.881756411	-6.011936179	0.172690391	0.250356974	-0.320548626	0.821262574	6.490722414	0.878061585	0.383582746	0.996604182	-4.670067617	0.232158457
hsa-miR-504-5p	1.101558297	0.14678907	2.056327525	2.90307571	2.310141911	0.024508666	0.634375478	-3.68090179	0.617600242	0.874457315	-0.18783246	1.93674709	2.90307571	1.64825803	0.104780944	0.996604182	-4.383099549	0.490273689
hsa-miR-505-3p	-0.128953944	-0.631179551	0.373271663	5.946308392	-0.514121022	0.60914747	0.947341018	-6.131183054	-0.123476728	-0.173204594	-0.73171787	0.385308682	5.946308392	-0.620948372	0.537099552	0.996604182	-4.732630589	-0.165847868
hsa-miR-505-5p	-0.211843283	-0.553683646	0.129997081	5.006794154	-1.240854736	0.219723295	0.830825489	-5.506547265	-0.300989605	-0.210482331	-0.590276856	0.169312194	5.006794154	-1.109676861	0.271780552	0.996604182	-4.592148915	-0.299055947
hsa-miR-5100	-0.27749641	-0.872897527	0.317904708	6.200772989	-0.933205542	0.354635458	0.866272735	-5.838943441	-0.223582683	0.030997372	-0.628892948	0.690887691	6.200772989	0.094055176	0.925393934	0.996604182	-4.798019061	0.02497501
hsa-miR-5189-3p	0.401669028	-1.326400737	2.129738794	3.812725991	0.465411017	0.643403835	0.955821259	-6.131563522	0.114491754	-1.687566228	-3.804619476	0.429487019	3.812725991	-1.596094608	0.115976886	0.996604182	-4.408944776	-0.481023937
hsa-miR-5193	0.187269495	-0.306402328	0.680941317	2.269663662	0.759553353	0.450639866	0.872804577	-5.781242101	0.225587809	0.262500742	-0.279301196	0.80430268	2.269663662	0.970106842	0.336076511	0.996604182	-4.621163671	0.316212565
hsa-miR-532-3p	-0.116882059	-0.410760731	0.176996613	8.8845733	-0.79635988	0.4291149	0.869427553	-5.991827998	-0.183209614	0.040780026	-0.28518011	0.366740162	8.8845733	0.250502808	0.803095899	0.996604182	-4.801966643	0.06392164
hsa-miR-532-5p	0.248203855	-0.141164948	0.637572657	9.997525812	1.276371084	0.206981049	0.826946607	-5.54013673	0.284802666	0.173707462	-0.259450965	0.606865889	9.997525812	0.80297365	0.425313097	0.996604182	-4.70413063	0.199321435
hsa-miR-543	-0.22002492	-1.042635381	0.602585542	4.9452104	-0.535558885	0.594339214	0.93723921	-6.110964942	-0.129876879	-0.123169001	-1.036673481	0.79033548	4.9452104	-0.269972994	0.788152412	0.996604182	-4.782648113	-0.072704517
hsa-miR-548ac	-0.136082724	-0.899921136	0.627755687	1.568976456	-0.35672298	0.722611448	0.967687268	-5.814584449	-0.128888003	-0.07995655	-0.931976093	0.772062993	1.568976456	-0.187903157	0.851617395	0.996604182	-4.691003908	-0.075729231
hsa-miR-548ay-3p	-0.375160192	-0.934534673	0.184214289	2.428873109	-1.342900038	0.184607592	0.814963002	-5.197782766	-0.401497761	-0.343097469	-0.964972625	0.278777688	2.428873109	-1.104698827	0.273914165	0.996604182	-4.58626286	-0.367184121
hsa-miR-548e-3p	-0.257901865	-1.052256105	0.536452375	2.026590361	-0.650084559	0.518239398	0.918358179	-5.734413673	-0.220254199	0.094692216	-0.732005975	0.921390408	2.026590361	0.229349016	0.819415555	0.996604182	-4.715096412	0.080869358
hsa-miR-548j-5p	0.581068203	-0.05970481	1.221841217	2.26674475	1.815735081	0.074652155	0.78968144	-4.507343453	0.545832143	0.39412313	-0.316228809	1.104475068	2.26674475	1.110933183	0.271243937	0.996604182	-4.584571312	0.370223446
hsa-miR-548k	0.490519208	-0.384797184	1.3658356	2.0020492	1.122071528	0.266518963	0.861532006	-5.392925025	0.359177383	0.224424888	-0.767930592	1.216780369	2.0020492	0.452828061	0.652385067	0.996604182	-4.692649202	0.164332696
hsa-miR-548o-3p	-0.000821107	-0.458179719	0.456537504	4.846417237	-0.003594782	0.99714429	0.997481552	-6.248460132	-0.000874239	-0.253534851	-0.762756664	0.255686962	4.846417237	-0.996919872	0.323001033	0.996604182	-4.630136001	-0.269940587
hsa-miR-548q	0.250451986	-0.303376383	0.804280355	1.83450594	0.905480012	0.369008472	0.866272735	-5.599627987	0.289497774	-0.120143338	-0.773470395	0.533183719	1.83450594	-0.368212591	0.714073549	0.996604182	-4.693046259	-0.138873839
hsa-miR-550a-3-5p	-0.328232089	-0.682026544	0.025562366	4.739616306	-1.857631646	0.068369994	0.768644483	-4.606618131	-0.452548848	-0.345136191	-0.738395378	0.048122996	4.739616306	-1.757280989	0.084219482	0.996604182	-4.301676015	-0.475855319
hsa-miR-5695	0.298629736	-0.24823344	0.845492912	2.480338426	1.093412303	0.278795065	0.866272735	-5.510572384	0.316656939	0.051125183	-0.563897726	0.666148093	2.480338426	0.166445927	0.868392851	0.996604182	-4.736302198	0.054211427
hsa-miR-574-3p	0.082272073	-0.260092563	0.424636709	6.645304364	0.481164001	0.632235019	0.951336029	-6.156713773	0.114417947	0.126175412	-0.254134885	0.506485708	6.645304364	0.664303029	0.509164832	0.996604182	-4.725913289	0.175475481
hsa-miR-576-3p	0.354751529	-0.422971895	1.132474952	4.085353294	0.913332017	0.364900692	0.866272735	-5.814114994	0.229040796	0.382963776	-0.47855413	1.244481682	4.085353294	0.890067564	0.377156959	0.996604182	-4.659043842	0.247255674
hsa-miR-576-5p	-0.01859072	-0.409954058	0.372772618	7.449560654	-0.095114265	0.924556408	0.980129181	-6.274294797	-0.022416718	-0.02042619	-0.45541006	0.414557679	7.449560654	-0.094025101	0.925417719	0.996604182	-4.802595471	-0.024629931
hsa-miR-584-3p	-0.367550222	-0.895036816	0.159936371	2.382905464	-1.395194803	0.168349378	0.793952786	-5.130099451	-0.417677708	0.157782858	-0.401066583	0.716632298	2.382905464	0.565320304	0.574066135	0.996604182	-4.704346145	0.179301707
hsa-miR-584-5p	0.114880381	-0.344437248	0.57419801	7.728024	0.500797717	0.618434648	0.950059757	-6.1608396	0.117412389	0.233466915	-0.276337404	0.743271233	7.728024	0.916962172	0.363011523	0.996604182	-4.660754154	0.238612614
hsa-miR-589-5p	-0.003669821	-0.295777921	0.28843828	6.692803619	-0.025155376	0.980018562	0.997461328	-6.270158274	-0.005979679	0.069180483	-0.255251483	0.393612448	6.692803619	0.426962307	0.671009195	0.996604182	-4.770188826	0.112724054
hsa-miR-597-3p	0.12486042	-0.305024848	0.554745688	1.742869577	0.581569758	0.56314088	0.922514518	-5.80856357	0.18973854	-0.350170424	-0.878087581	0.177746734	1.742869577	-1.328138209	0.18940634	0.996604182	-4.536809145	-0.532120788
hsa-miR-610	-0.05829896	-0.599448569	0.482850649	1.931869845	-0.215711373	0.829979894	0.972833028	-5.960406366	-0.069370274	-0.289231215	-0.918341794	0.339879364	1.931869845	-0.920550799	0.361150153	0.996604182	-4.62221206	-0.344157919
hsa-miR-618	-0.403177444	-2.057524936	1.251170048	3.586909711	-0.487976689	0.627431192	0.950059757	-6.05948449	-0.128075658	0.199147512	-1.583717332	1.982012355	3.586909711	0.22365883	0.823819463	0.996604182	-4.771374597	0.06326234
hsa-miR-625-3p	-0.00729392	-0.37146095	0.356873109	7.714126137	-0.040104211	0.96814966	0.997136089	-6.28269628	-0.009405477	0.155517748	-0.248531129	0.559566625	7.714126137	0.770682755	0.444065866	0.996604182	-4.703162283	0.200539437
hsa-miR-625-5p	-0.133747744	-0.720971937	0.45347645	3.846916073	-0.456049633	0.650080632	0.955821259	-6.109604416	-0.115309575	0.192696526	-0.451566683	0.836959736	3.846916073	0.598880456	0.551616483	0.996604182	-4.72785823	0.166131809
hsa-miR-628-3p	0.434231398	-0.122303157	0.990765954	1.790599975	1.562279286	0.123736915	0.78968144	-4.791433908	0.537425239	0.343900256	-0.273987664	0.961788176	1.790599975	1.114428937	0.269754709	0.996604182	-4.582737486	0.425627161
hsa-miR-629-3p	0.040822164	-0.950407443	1.032051772	1.995713413	0.082461522	0.934567527	0.980129181	-6.041964563	0.024811536	-0.284592402	-1.415187804	0.846002999	1.995713413	-0.504017566	0.616184393	0.996604182	-4.697316872	-0.172974036
hsa-miR-629-5p	0.123466426	-0.235617177	0.482550029	8.764232747	0.688466621	0.493941138	0.899765118	-6.069601854	0.158431812	0.133594235	-0.265388988	0.532577458	8.764232747	0.670444248	0.505271936	0.996604182	-4.732409361	0.171427791
hsa-miR-636	0.093977142	-0.333259687	0.52121397	4.793801408	0.44043633	0.661280667	0.955821259	-6.151332172	0.107362683	-0.037736562	-0.51276122	0.437288096	4.793801408	-0.159065415	0.874177497	0.996604182	-4.788548424	-0.043111532
hsa-miR-641	-0.089057613	-0.762486665	0.584371439	1.837989874	-0.264794397	0.792119466	0.972833028	-5.833321565	-0.096514739	-0.11493185	-0.854766666	0.624902965	1.837989874	-0.311053592	0.756890348	0.996604182	-4.686466889	-0.124555522
hsa-miR-6501-5p	1.286751067	0.817681543	1.75582059	3.392513609	5.492712983	9.50E-07	0.00035232	5.509008647	1.436801405	0.683985818	0.155076632	1.212895003	3.392513609	2.589378714	0.012172319	0.996604182	-3.86610919	0.763746625
hsa-miR-6503-3p	0.055903451	-0.657317545	0.769124447	1.652072606	0.156943771	0.875841676	0.972833028	-5.819061524	0.059467338	0.194101796	-0.576133184	0.964336775	1.652072606	0.504586819	0.615786944	0.996604182	-4.668907584	0.206475932
hsa-miR-6505-3p	0.275856885	-0.231223252	0.782937022	1.679717044	1.089273191	0.28060017	0.866272735	-5.389414244	0.364104523	-0.212382487	-0.833815508	0.409050534	1.679717044	-0.684311694	0.496540935	0.996604182	-4.649945145	-0.28032443
hsa-miR-6509-3p	-0.294805455	-0.685381466	0.095770556	2.339948132	-1.511330811	0.136208006	0.78968144	-4.990886479	-0.443236088	-0.121667047	-0.548717057	0.305382962	2.339948132	-0.570458188	0.570600578	0.996604182	-4.7014298	-0.18292479
hsa-miR-6513-3p	0.169811181	-0.255157254	0.594779617	3.963407793	0.80009065	0.426967849	0.869427553	-5.909582048	0.200247693	-0.130827156	-0.608033064	0.346378751	3.963407793	-0.548935953	0.585185374	0.996604182	-4.733763531	-0.154276273
hsa-miR-652-3p	-0.020260446	-0.372626578	0.332105687	9.344424765	-0.115128917	0.908746039	0.978176346	-6.306694441	-0.026182999	-0.04864756	-0.440534582	0.343239461	9.344424765	-0.248559159	0.804591827	0.996604182	-4.805152374	-0.062868262
hsa-miR-654-3p	-0.397128292	-1.256463872	0.462207288	4.009527217	-0.925332084	0.358679732	0.866272735	-5.811617715	-0.230029098	-0.451819877	-1.410007485	0.50636773	4.009527217	-0.944157332	0.349059317	0.996604182	-4.643761946	-0.261708171
hsa-miR-659-5p	0.052994049	-0.41362328	0.519611378	2.375439441	0.22740281	0.820921167	0.972833028	-6.066982282	0.065129842	-0.527995069	-1.083078225	0.027088087	2.375439441	-1.904589579	0.061864969	0.996604182	-4.318629458	-0.648907495
hsa-miR-660-3p	0.218705384	-0.506924261	0.94433503	1.633947078	0.603495511	0.548564263	0.920991232	-5.713073298	0.215827315	-0.108210612	-0.962888142	0.746466918	1.633947078	-0.253511202	0.800781953	0.996604182	-4.681109722	-0.106786607
hsa-miR-660-5p	0.301413809	-0.370889944	0.973717561	4.805529848	0.89769167	0.373111992	0.866272735	-5.852264255	0.219278628	0.21420438	-0.532503274	0.960912033	4.805529848	0.574390608	0.567955049	0.996604182	-4.737957955	0.155833745
hsa-miR-671-3p	0.127782317	-0.324638331	0.580202965	4.711256369	0.565532968	0.573922488	0.925129667	-6.091065667	0.137695657	0.002899661	-0.499936107	0.505735429	4.711256369	0.011546508	0.990827592	0.996604182	-4.793232768	0.003124617
hsa-miR-6726-3p	0.065420177	-0.3632106	0.494050954	3.513238762	0.305603237	0.761015881	0.972833028	-6.137162532	0.079591	-0.106720537	-0.587034806	0.373593732	3.513238762	-0.444889441	0.658078191	0.996604182	-4.740176933	-0.12983753
hsa-miR-6734-3p	0.066481463	-0.365659385	0.498622312	2.938266094	0.308038384	0.759171777	0.972833028	-6.077166209	0.085381248	-0.055138098	-0.537078883	0.426802688	2.938266094	-0.22908027	0.81962342	0.996604182	-4.74625446	-0.070813117
hsa-miR-6735-5p	-0.196206975	-0.660480842	0.268066892	1.917135509	-0.846193706	0.400969975	0.866272735	-5.649067764	-0.270373148	-0.691028882	-1.265460686	-0.116597079	1.917135509	-2.408725492	0.019250897	0.996604182	-4.196142231	-0.952237575
hsa-miR-6741-3p	-0.016165911	-0.378245867	0.345914045	4.798261353	-0.089397481	0.929078229	0.980129181	-6.243645341	-0.021761609	-0.100628384	-0.503077044	0.301820275	4.798261353	-0.500656204	0.618533632	0.996604182	-4.751732722	-0.13546008
hsa-miR-6743-3p	-0.056461015	-0.635971495	0.523049464	2.568223855	-0.195081899	0.846019938	0.972833028	-6.080091142	-0.055490363	0.246716853	-0.385244171	0.878677876	2.568223855	0.781696394	0.437615904	0.996604182	-4.669356224	0.242475406
hsa-miR-6747-3p	0.321785354	-0.185043416	0.828614124	3.855168223	1.271260639	0.208779871	0.826946607	-5.427752859	0.323211307	0.13428306	-0.431960988	0.700527107	3.855168223	0.474839857	0.63670867	0.996604182	-4.742902429	0.134878119
hsa-miR-6749-3p	0.097652568	-0.341359871	0.536665006	2.98005869	0.445385863	0.657721584	0.955821259	-6.04235417	0.12147789	-0.051411471	-0.541949569	0.439126626	2.98005869	-0.209853819	0.834527248	0.996604182	-4.751188408	-0.063954868
hsa-miR-6775-3p	0.063474933	-0.519513267	0.646463132	2.518283074	0.21800782	0.828198694	0.972833028	-6.061002188	0.062968684	-0.110289788	-0.764614409	0.544034832	2.518283074	-0.33749833	0.736976348	0.996604182	-4.726382309	-0.109410165
hsa-miR-6782-3p	-0.330768523	-0.82414206	0.162605014	2.783590881	-1.342387529	0.184772635	0.814963002	-5.261935997	-0.372809055	-0.105678968	-0.647372838	0.436014902	2.783590881	-0.390628772	0.697522354	0.996604182	-4.735798104	-0.119110718
hsa-miR-6783-3p	0.141009877	-0.337605221	0.619624974	3.901498003	0.589919464	0.557567295	0.922514518	-6.034632593	0.150247755	0.206720333	-0.322844262	0.736284929	3.901498003	0.781616719	0.437662365	0.996604182	-4.684993225	0.220263054
hsa-miR-6786-3p	-0.040978468	-0.440579178	0.358622242	3.497451318	-0.205333142	0.838040648	0.972833028	-6.159460482	-0.053624891	-0.060455867	-0.504820612	0.383908878	3.497451318	-0.272413385	0.786284903	0.996604182	-4.760030654	-0.079113238
hsa-miR-6793-3p	0.043560372	-0.465756312	0.552877056	1.773944529	0.171251057	0.864630582	0.972833028	-5.927533507	0.057550463	0.194848617	-0.355223253	0.744920486	1.773944529	0.709263282	0.48104145	0.996604182	-4.660718842	0.257427284
hsa-miR-6799-3p	-0.184620825	-0.618519751	0.249278101	2.188306022	-0.85196489	0.397785651	0.866272735	-5.673268174	-0.263627172	0.148131913	-0.314551071	0.610814897	2.188306022	0.641054111	0.524047106	0.996604182	-4.685403026	0.211523252
hsa-miR-6802-3p	-0.161806655	-0.529419496	0.205806187	4.115307063	-0.881323381	0.38183021	0.866272735	-5.84389797	-0.220516365	0.052538585	-0.353077285	0.458154456	4.115307063	0.259354042	0.796292994	0.996604182	-4.775914613	0.071601615
hsa-miR-6803-3p	-0.050527288	-0.359893728	0.258839152	5.235052356	-0.32702607	0.744841607	0.972833028	-6.200442226	-0.079172888	-0.012585894	-0.356262705	0.331090917	5.235052356	-0.073326916	0.941801724	0.996604182	-4.794376148	-0.019721256
hsa-miR-6806-3p	0.466195379	-0.087870668	1.020261426	2.064610487	1.684752127	0.097484284	0.78968144	-4.686878232	0.52548218	-0.172308936	-0.843719198	0.499101327	2.064610487	-0.513865441	0.609325026	0.996604182	-4.679706596	-0.194221734
hsa-miR-6818-3p	0.241141249	-0.305866503	0.788149002	2.968222544	0.882688792	0.381098085	0.866272735	-5.754883377	0.242853771	-0.027151414	-0.641581071	0.587278244	2.968222544	-0.088480967	0.929803389	0.996604182	-4.752484078	-0.027344236
hsa-miR-6833-3p	0.034722206	-0.341856551	0.411300964	3.960605819	0.184620991	0.854179164	0.972833028	-6.197852424	0.046512335	-0.045875864	-0.46556388	0.373812152	3.960605819	-0.218870525	0.827529786	0.996604182	-4.773911433	-0.061453284
hsa-miR-6840-5p	0.676124061	-0.49890608	1.851154202	1.547163701	1.152144552	0.254053071	0.846109675	-5.208113338	0.442991183	0.700334902	-0.583869968	1.984539772	1.547163701	1.091945705	0.279433732	0.996604182	-4.58708167	0.458853936
hsa-miR-6842-3p	0.096173056	-0.327374642	0.519720754	5.357723973	0.454653645	0.651078782	0.955821259	-6.152669058	0.10995659	-0.103386587	-0.574393902	0.367620728	5.357723973	-0.43950734	0.66194956	0.996604182	-4.762954047	-0.118203965
hsa-miR-6855-3p	0.251329246	-0.22996781	0.732626301	2.588592874	1.045585157	0.300149953	0.866272735	-5.574241806	0.297680361	-0.131646624	-0.677870698	0.414577449	2.588592874	-0.482579064	0.631235896	0.996604182	-4.711835945	-0.155925406
hsa-miR-6857-3p	0.024986355	-0.463575733	0.513548443	3.181546516	0.102403012	0.918794852	0.980129181	-6.153697988	0.027342677	-0.005475889	-0.548730945	0.537779167	3.181546516	-0.020182754	0.983967806	0.996604182	-4.764711083	-0.005992289
hsa-miR-6861-3p	0.318494405	-0.156576269	0.79356508	2.046149202	1.342372887	0.184777352	0.814963002	-5.156741695	0.421649762	0.216617539	-0.311948885	0.745183962	2.046149202	0.820585108	0.415288425	0.996604182	-4.646513183	0.286776572
hsa-miR-6868-3p	0.799087357	-0.431996271	2.030170984	1.19977712	1.299679563	0.198922976	0.814963002	-5.001820492	0.528512681	0.535347763	-0.858913156	1.929608682	1.19977712	0.768814427	0.445165524	0.996604182	-4.629901693	0.354076534
hsa-miR-6873-3p	0.061991115	-0.472559945	0.596542175	1.94352511	0.232204077	0.817208077	0.972833028	-5.917393398	0.077907145	-0.105679224	-0.716088356	0.504729908	1.94352511	-0.346655568	0.730121811	0.996604182	-4.69180984	-0.132812042
hsa-miR-6877-5p	-0.341672467	-0.752119122	0.068774188	2.446099761	-1.666797533	0.101020338	0.78968144	-4.770795944	-0.484330687	-0.063886786	-0.509469259	0.381695687	2.446099761	-0.287086337	0.775083375	0.996604182	-4.737037131	-0.090561382
hsa-miR-6881-3p	-0.069043677	-0.490034283	0.35194693	3.2760065	-0.328383322	0.743820671	0.972833028	-6.106631451	-0.087659961	-0.088972509	-0.557223143	0.379278126	3.2760065	-0.380458287	0.705014107	0.996604182	-4.743619904	-0.112962215
hsa-miR-6885-3p	0.157510203	-0.466357833	0.781378238	1.695583164	0.505528381	0.615129804	0.950059757	-5.7726056	0.179053902	0.066048626	-0.638162501	0.770259753	1.695583164	0.187797795	0.851699607	0.996604182	-4.692415711	0.075082528
hsa-miR-6894-3p	-0.267489346	-0.906607206	0.371628514	2.377432856	-0.838021423	0.405505926	0.866272735	-5.733925004	-0.245547091	-0.171598182	-0.872197063	0.5290007	2.377432856	-0.490425257	0.625708572	0.996604182	-4.712097326	-0.157521917
hsa-miR-744-5p	-0.13016179	-0.415767068	0.155443487	8.237459556	-0.912529412	0.365319225	0.866272735	-5.885085059	-0.212260621	-0.045678355	-0.362858852	0.271502142	8.237459556	-0.288359036	0.774114002	0.996604182	-4.794238836	-0.074489725
hsa-miR-766-3p	-0.02512405	-0.395183977	0.344935877	4.289000602	-0.135939973	0.892345902	0.972833028	-6.222205745	-0.03365673	-0.031382778	-0.442497363	0.379731808	4.289000602	-0.15284741	0.879056377	0.996604182	-4.784184682	-0.042041059
hsa-miR-769-5p	0.016123904	-0.375234964	0.407482772	5.079567515	0.082494426	0.934541479	0.980129181	-6.247087242	0.02002168	0.017933184	-0.416768037	0.452634406	5.079567515	0.08260306	0.934455478	0.996604182	-4.793363119	0.022268334
hsa-miR-7706	-0.070336014	-0.379058232	0.238386203	6.7004422	-0.456183378	0.649985036	0.955821259	-6.16905244	-0.108376978	-0.017565222	-0.360539276	0.325408833	6.7004422	-0.102546762	0.918681265	0.996604182	-4.799761516	-0.027065304
hsa-miR-7855-5p	0.174019723	-0.413659236	0.761698683	2.404107433	0.59290883	0.555578557	0.922514518	-5.903084828	0.17341293	-0.082691503	-0.746327635	0.580944629	2.404107433	-0.249494197	0.803872084	0.996604182	-4.728583162	-0.082403164
hsa-miR-7976	-0.201261141	-0.562577864	0.160055583	7.490201424	-1.11532504	0.269373889	0.861532006	-5.674840483	-0.262762032	-0.026468249	-0.427545033	0.374608536	7.490201424	-0.132137861	0.895338844	0.996604182	-4.801657275	-0.034556352
hsa-miR-7977	-0.255022803	-0.769691355	0.259645748	5.838488887	-0.992158299	0.32529784	0.866272735	-5.780035753	-0.238767373	-0.206946461	-0.778904567	0.365011645	5.838488887	-0.724474946	0.471726477	0.996604182	-4.709060772	-0.193755469
hsa-miR-874-3p	-0.214780032	-0.66567454	0.236114477	1.985106175	-0.953780727	0.344206965	0.866272735	-5.579463056	-0.297464345	-0.172236122	-0.672085392	0.327613149	1.985106175	-0.68994546	0.493017615	0.996604182	-4.670315323	-0.238542218
hsa-miR-877-3p	-0.454249808	-0.891753804	-0.016745812	2.56800474	-2.078941721	0.042116635	0.740665707	-4.068052909	-0.606995828	-0.03106333	-0.500103148	0.437976488	2.56800474	-0.132607438	0.894969119	0.996604182	-4.747739916	-0.041508684
hsa-miR-877-5p	0.403621871	-0.101000437	0.908244179	2.588813517	1.601540154	0.114764724	0.78968144	-4.88493628	0.456396939	0.217841813	-0.345591611	0.781275236	2.588813517	0.774155534	0.442026098	0.996604182	-4.66719252	0.246325444
hsa-miR-92b-3p	-0.087805873	-0.501823901	0.326212155	9.441234962	-0.424652709	0.672682528	0.959417579	-6.229561774	-0.096076829	-0.091482995	-0.551751306	0.368785317	9.441234962	-0.397977834	0.692127631	0.996604182	-4.789430855	-0.100100321
hsa-miR-92b-5p	-0.435833235	-0.99855518	0.12688871	3.380602409	-1.550801025	0.126463647	0.78968144	-5.02637006	-0.408083536	0.05396572	-0.556584878	0.664516318	3.380602409	0.176980696	0.860148573	0.996604182	-4.771502779	0.050529698
hsa-miR-93-3p	-0.069712986	-0.435795407	0.296369435	7.500848029	-0.381297883	0.70439452	0.960988772	-6.208817617	-0.089734198	-0.141699684	-0.548845119	0.265445752	7.500848029	-0.696865391	0.488708817	0.996604182	-4.720503771	-0.182395107
hsa-miR-93-5p	0.386153794	-0.17489082	0.947198409	11.08449156	1.378137324	0.173526726	0.794239107	-5.441550511	0.297423213	0.22692093	-0.398127975	0.851969834	11.08449156	0.726925899	0.470235221	0.996604182	-4.73338044	0.174778943
hsa-miR-937-3p	0.294302882	-0.119858904	0.708464668	4.180303012	1.422833481	0.160214134	0.793935871	-5.254781707	0.353617838	0.179992781	-0.28076572	0.640751282	4.180303012	0.782188302	0.437329122	0.996604182	-4.688292403	0.216269232
hsa-miR-939-5p	0.240550829	-0.298200223	0.779301881	1.808870417	0.894022219	0.375055365	0.866272735	-5.525047829	0.314517133	0.44999369	-0.124072015	1.024059395	1.808870417	1.569547297	0.122034844	0.996604182	-4.46411086	0.588360995
hsa-miR-942-3p	-0.018504487	-0.411193556	0.374184582	2.196516209	-0.094353459	0.925158044	0.980129181	-6.024757712	-0.028881142	0.298402289	-0.124049792	0.72085437	2.196516209	1.414341495	0.162680578	0.996604182	-4.493004849	0.465735623
hsa-miR-942-5p	0.124944197	-0.201594872	0.451483266	8.176621741	0.766144213	0.446739918	0.870209106	-6.003529972	0.178367799	0.042273328	-0.320941136	0.405487791	8.176621741	0.233041297	0.816561036	0.996604182	-4.798508489	0.060348544
hsa-miR-943	0.325765378	-0.232959363	0.884490119	2.020427883	1.167445483	0.247872814	0.845265471	-5.34448758	0.37371624	-0.03079336	-0.679710219	0.618123499	2.020427883	-0.095016189	0.924633962	0.996604182	-4.708789136	-0.035325972
hsa-miR-96-5p	0.340387785	-0.495598535	1.176374104	4.300396898	0.815275482	0.418295546	0.869427553	-5.908691557	0.201673876	0.095094719	-0.837499703	1.027689141	4.300396898	0.204170585	0.838944709	0.996604182	-4.780187721	0.056341977
hsa-miR-98-5p	0.548289153	-0.089942663	1.186520969	5.535858919	1.720128099	0.090814286	0.78968144	-4.843360538	0.414717546	-0.044965904	-0.756605653	0.666673846	5.535858919	-0.126518115	0.899765378	0.996604182	-4.792741318	-0.034011523
hsa-miR-99a-5p	0.061958598	-0.494467583	0.618384779	7.121903504	0.222958283	0.824362047	0.972833028	-6.251488187	0.052702515	0.080385724	-0.537878632	0.69865008	7.121903504	0.260336046	0.79553921	0.996604182	-4.791497497	0.068376787
hsa-miR-99b-3p	0.232419676	-0.631570807	1.096410159	1.360802523	0.538633695	0.592229202	0.937227428	-5.688523973	0.205759412	0.740314586	-0.130568227	1.611197398	1.360802523	1.702104314	0.094163987	0.996604182	-4.429786407	0.655395003
hsa-miR-99b-5p	0.096828478	-0.272680747	0.466337703	7.654061135	0.524695581	0.601821984	0.940040762	-6.148519291	0.123058373	0.023449164	-0.387526614	0.434424941	7.654061135	0.114245924	0.909442816	0.996604182	-4.803290568	0.029801314
lncRNA:RNF216_intronic_transcript_1_RNF216-IT1	0.096145477	-0.342994172	0.535285126	2.157670718	0.438385111	0.66275796	0.955821259	-5.950898286	0.132201671	-0.147002834	-0.648983313	0.354977644	2.157670718	-0.586365577	0.55993621	0.996604182	-4.686056353	-0.202131404
lncRNA:CXXC4_antisense_RNA_1_CXXC4-AS1	-0.097476373	-0.573071564	0.378118819	2.944444122	-0.410385012	0.683056303	0.959417579	-6.05228691	-0.11247211	0.077015584	-0.446525864	0.600557033	2.944444122	0.294548714	0.769404708	0.996604182	-4.747819413	0.08886364
lncRNA:nuclear_paraspeckle_assembly_transcript_1_NEAT1	0.252882024	-0.583375167	1.089139215	1.54253147	0.605490982	0.547247191	0.920991232	-5.620834102	0.239944243	0.825027856	0.001422957	1.648632755	1.54253147	2.005761436	0.049618524	0.996604182	-4.335551069	0.782818334
lncRNA:nuclear_paraspeckle_assembly_transcript_1_NEAT1_repeat1	-0.167814983	-0.859358136	0.52372817	4.19072741	-0.485893438	0.628898447	0.950059757	-6.10580863	-0.121586128	0.072503962	-0.689777001	0.834784925	4.19072741	0.190447928	0.849632276	0.996604182	-4.781207682	0.052530923
lncRNA:TSIX_transcript_XIST_antisense_RNA	-0.024119752	-0.530611711	0.482372207	1.835060263	-0.095352013	0.924368408	0.980129181	-5.927955613	-0.032361118	-0.025701197	-0.584474533	0.533072139	1.835060263	-0.092097379	0.926942381	0.996604182	-4.707420513	-0.034482921
lncRNA:TCERG1L_antisense_RNA_1_TCERG1L-AS1	-0.002406542	-0.886238515	0.881425431	1.323568166	-0.005451969	0.995668945	0.997461328	-5.770904764	-0.002205618	0.373636304	-0.544354545	1.291627152	1.323568166	0.814967521	0.418470364	0.996604182	-4.630869537	0.342441144
lncRNA:lnc-CD36-11:2 & MiR.hp:hsa-mir-1255b-1 & MiR.hp:hsa-mir-1255b-2	0.100923518	-0.334817394	0.53666443	4.247295376	0.463760365	0.644579003	0.955821259	-6.127462286	0.11466682	-0.076224014	-0.562551157	0.410103129	4.247295376	-0.313828868	0.754792381	0.996604182	-4.770995394	-0.08660385
lncRNA:LINC01714	-0.217179342	-0.565279323	0.130920639	6.689596136	-1.249234875	0.216665834	0.830825489	-5.514859731	-0.296998959	-0.090327895	-0.476831466	0.296175676	6.689596136	-0.467948399	0.641599154	0.996604182	-4.763960197	-0.123525979
lncRNA:LINC002481	-0.333098201	-0.982593711	0.316397308	2.671084911	-1.026894248	0.308792186	0.866272735	-5.59646047	-0.291111491	-0.149940216	-0.863645661	0.563765228	2.671084911	-0.420657571	0.675580987	0.996604182	-4.727312096	-0.131040395
lncRNA:LINC01343	-0.401045121	-0.97629882	0.174208577	9.624424539	-1.395929239	0.16812916	0.793952786	-5.375511604	-0.315640135	0.016478716	-0.618342823	0.651300255	9.624424539	0.051975815	0.958729007	0.996604182	-4.820765806	0.012969474
lncRNA:LINC00242	-0.355530334	-0.991928273	0.280867605	3.972576593	-1.11860687	0.26798243	0.861532006	-5.603233414	-0.28383362	0.061363461	-0.634845843	0.757572765	3.972576593	0.176481672	0.860538752	0.996604182	-4.780065248	0.048988825
lncRNA:LINC00242 & lncRNA:lnc-OR1D5-1:2	-0.838752833	-1.540877978	-0.136627688	1.730157253	-2.391933272	0.020068018	0.620504449	-3.343306439	-0.833960054	-0.397133911	-1.112768704	0.318500881	1.730157253	-1.111156196	0.271148758	0.996604182	-4.58376607	-0.394864619
lncRNA:PHKA2_antisense_RNA_1_PHKA2-AS1	-0.812715137	-1.610506278	-0.014923997	2.591377272	-2.039758381	0.046001065	0.740665707	-4.125863345	-0.607308334	-0.036830654	-0.867660142	0.793998834	2.591377272	-0.088762007	0.929581019	0.996604182	-4.751585785	-0.027522021
lncRNA:LINC01343 & lncRNA:lnc-OR1D5-1:2	-0.69563627	-1.473615279	0.082342739	1.344950609	-1.79037467	0.078684925	0.78968144	-4.3355605	-0.728414482	-0.027868494	-0.784105816	0.728368828	1.344950609	-0.073787871	0.941436546	0.996604182	-4.697168402	-0.029181651
lncRNA:MRTFA_antisense_RNA_1_MRTFA-AS1	0.219372047	-0.264776709	0.703520802	2.046163258	0.907260605	0.368074375	0.866272735	-5.605328052	0.287726051	0.117759809	-0.424507866	0.660027484	2.046163258	0.434823455	0.66532627	0.996604182	-4.698311169	0.154452517
lncRNA:LINC01104 & lncRNA:lnc-ZNF485-68:16	-0.176009969	-0.596229483	0.244209546	4.15819916	-0.838669085	0.405145302	0.866272735	-5.88432781	-0.208718785	-0.39529239	-0.866961099	0.076376318	4.15819916	-1.678073485	0.098787562	0.996604182	-4.352065372	-0.46875156
lncRNA:lnc-LMX1A-2:1	0.307670857	-0.258493157	0.873834872	2.278427721	1.088112215	0.281107941	0.866272735	-5.476032989	0.329679757	0.283884035	-0.341079481	0.90884755	2.278427721	0.909527617	0.366887292	0.996604182	-4.632961229	0.30419137
lncRNA:PAX6_upstream_antisense_RNA_PAUPAR	-0.205086157	-0.681574004	0.27140169	4.107107419	-0.861815111	0.392386931	0.866272735	-5.858724243	-0.216000141	-0.047937476	-0.574517619	0.478642667	4.107107419	-0.182280526	0.85600689	0.996604182	-4.78040379	-0.050488545
lncRNA:URS000075990E_9606_SNORD64	-0.087867407	-0.750015465	0.574280651	1.538005245	-0.265706567	0.791420295	0.972833028	-5.87960905	-0.092071814	-0.210662125	-0.97051675	0.549192501	1.538005245	-0.555118287	0.580977676	0.996604182	-4.667996936	-0.22074219
lncRNA:lnc-HNRNPUL2-BSCL2-1:1	0.690790722	-0.196572548	1.578153993	2.772659688	1.558743422	0.124571817	0.78968144	-4.947039665	0.444423982	0.682938334	-0.295076698	1.660953366	2.772659688	1.398187925	0.167453294	0.996604182	-4.493082113	0.439372106
lncRNA:PRICKLE2_antisense_RNA_3_PRICKLE2-AS3	0.020487834	-0.351027692	0.392003361	4.609216632	0.110420236	0.912462519	0.978355311	-6.239186672	0.026946179	-0.412357263	-0.828380066	0.00366554	4.609216632	-1.984659919	0.051984907	0.996604182	-4.178346753	-0.542343939
lncRNA:LINC00471	-0.041905167	-0.49848657	0.414676237	2.352887302	-0.18377183	0.854842202	0.972833028	-6.064864037	-0.05323578	-0.500585633	-1.037292554	0.036121288	2.352887302	-1.867543694	0.066950778	0.996604182	-4.33342296	-0.635937498
lncRNA:LINC01012 & lncRNA:lnc-SLC10A1-1:1 & lncRNA:non-protein_coding_HAND2-AS1:114	-0.181504907	-0.614622005	0.251612192	3.116566853	-0.839097886	0.404906651	0.866272735	-5.811470592	-0.225752371	-0.55750059	-1.048973216	-0.066027963	3.116566853	-2.271305661	0.026908211	0.996604182	-4.083655842	-0.693408694
lncRNA:LINC01299	0.050608577	-0.485071198	0.586288351	3.206265159	0.189168344	0.850630329	0.972833028	-6.13985778	0.050591446	-0.137071916	-0.737714508	0.463570676	3.206265159	-0.456942912	0.649442263	0.996604182	-4.731886319	-0.137025518
lncRNA:DiGeorge_syndrome_critical_region_gene_9_DGCR9	-0.25709636	-0.67539073	0.161198011	3.189752593	-1.230675326	0.223479815	0.830825489	-5.429401646	-0.329584173	0.179753381	-0.274842953	0.634349715	3.189752593	0.791736608	0.431784504	0.996604182	-4.677070868	0.230434494
lncRNA:ZBTB11_antisense_RNA_1_ZBTB11-AS1	0.076864698	-0.603619226	0.757348621	2.080554552	0.226171897	0.821873769	0.972833028	-5.96383878	0.072297185	0.303500876	-0.432298425	1.039300177	2.080554552	0.825905132	0.412288599	0.996604182	-4.64670688	0.285466016
lncRNA:KCNQ1_opposite_strand/antisense_transcript_1_KCNQ1OT1	0.141447367	-0.250083016	0.532977749	4.400800348	0.723367485	0.472401177	0.88218542	-5.980965024	0.178220473	0.027691347	-0.408034576	0.46341727	4.400800348	0.127250724	0.899188135	0.996604182	-4.786351109	0.034890469
lncRNA:UPK1A_antisense_RNA_1_UPK1A-AS1	0.05289991	-0.576225381	0.682025202	1.721044772	0.168363279	0.866891251	0.972833028	-5.849105903	0.06161925	0.231510718	-0.435047567	0.898069002	1.721044772	0.695444629	0.489591773	0.996604182	-4.65463856	0.269669962
lncRNA:RUNDC3A_antisense_RNA_1_RUNDC3A-AS1	-0.085236711	-0.637224785	0.466751362	2.215270337	-0.309190809	0.75829955	0.972833028	-5.991883703	-0.093769989	-0.279142817	-0.913470746	0.355185112	2.215270337	-0.881134507	0.381931553	0.996604182	-4.635188056	-0.30708856
lncRNA:LINC00324	-0.076178919	-0.322599147	0.170241308	9.146166502	-0.618996281	0.538375708	0.918533918	-6.120863116	-0.141417027	-0.071021613	-0.344936909	0.202893684	9.146166502	-0.519163114	0.605649498	0.996604182	-4.766352397	-0.131843105
lncRNA:NAGPA_antisense_RNA_1_NAGPA-AS1	-0.193551253	-0.669470644	0.282368139	4.900380433	-0.814314507	0.418841201	0.869427553	-5.925156567	-0.198092999	0.022078784	-0.50582006	0.549977627	4.900380433	0.083744062	0.933552244	0.996604182	-4.793028113	0.02259687
tRNA-Pro_isoforms	-0.030324163	-0.429681496	0.36903317	4.717687424	-0.152039608	0.879690559	0.972833028	-6.232291672	-0.037162281	-0.023013582	-0.466520295	0.42049313	4.717687424	-0.103899537	0.917612421	0.996604182	-4.790459908	-0.02820316
tRNA-Pro_isoforms_repeat2	0.221791121	-0.141789863	0.585372104	3.435911641	1.221441245	0.226928076	0.830825489	-5.454687264	0.321821798	0.079274836	-0.327010314	0.485559986	3.435911641	0.390691524	0.697476223	0.996604182	-4.744636703	0.115028817
tRNA-Pro_isoforms_repeat3	0.143429003	-0.235172738	0.522030744	5.44822627	0.758549556	0.451235566	0.872804577	-5.974444633	0.183205743	-0.06639536	-0.487535274	0.354744554	5.44822627	-0.315675526	0.753397429	0.996604182	-4.778913014	-0.084808588
lncRNA:BRWD1_antisense_RNA_2_BRWD1-AS2	-0.039048757	-0.569922059	0.491824546	2.273138066	-0.147280724	0.883428217	0.972833028	-6.035899622	-0.044263483	-0.28713803	-0.902492128	0.328216068	2.273138066	-0.934319052	0.354065888	0.996604182	-4.624362585	-0.325483584
lncRNA:SLC26A9_and_RAB7B_antisense_RNA_1_SLC26A9-AS1	-0.455327611	-0.843530561	-0.06712466	2.189947974	-2.348522583	0.022326151	0.621024657	-3.500586437	-0.728613413	-0.408149619	-0.838763386	0.022464148	2.189947974	-1.897846449	0.062765488	0.996604182	-4.325300586	-0.653119381
lncRNA:SENP3-EIF4A1_readthrough_NMD_candidate:SENP3-EIF4A1	0.049652602	-0.306979585	0.40628479	5.23704245	0.278773229	0.781423983	0.972833028	-6.214378748	0.067516933	-0.049704416	-0.446074084	0.346665252	5.23704245	-0.251086956	0.802646455	0.996604182	-4.784438366	-0.067587388
lncRNA:lnc-ARAP2-80:1	0.952931783	0.033403957	1.872459609	1.000732628	2.075040235	0.042490206	0.740665707	-3.816240807	0.930931978	0.205512764	-0.946545884	1.357571413	1.000732628	0.357185482	0.722267069	0.996604182	-4.641959058	0.200768206
lncRNA:LOC101927550	0.062487541	-0.39105635	0.516031431	3.681158958	0.275869506	0.783642266	0.972833028	-6.148871956	0.071599836	0.426562514	-0.068935263	0.922060292	3.681158958	1.723735249	0.090155852	0.996604182	-4.33398921	0.488766332
lncRNA:CXXC4_antisense_RNA_1_CXXC4-AS1_repeat4	0.217776274	-0.291208412	0.72676096	3.64908383	0.856713151	0.395177504	0.866272735	-5.834092984	0.221479778	0.495035992	-0.062959755	1.05303174	3.64908383	1.776378358	0.080987461	0.996604182	-4.307488874	0.503454575
lncRNA:LINC01189	-0.02507152	-0.44044927	0.390306229	3.202530614	-0.12085567	0.904228783	0.975090137	-6.151969725	-0.032260435	-0.334675422	-0.80376925	0.134418406	3.202530614	-1.428544214	0.158571872	0.996604182	-4.476837011	-0.430639004
lncRNA:non-protein_coding_PRKCQ-AS1:53	-0.237041002	-0.788129202	0.314047198	1.819288916	-0.861255383	0.39269248	0.866272735	-5.566884267	-0.297809176	-0.140513701	-0.74679589	0.465768487	1.819288916	-0.464059268	0.644366133	0.996604182	-4.683553746	-0.176535997
lncRNA:LINC00339 & lncRNA:lnc-CELA3A-5:12	-0.374659802	-0.859641077	0.110321472	5.395243015	-1.546826899	0.127418841	0.78968144	-5.105604509	-0.374022933	-0.090828883	-0.629160179	0.447502413	5.395243015	-0.337834447	0.736724367	0.996604182	-4.776780003	-0.090674486
lncRNA:NEBL_antisense_RNA_1_NEBL-AS1	-0.529521301	-1.380766909	0.321724307	2.636018817	-1.245541313	0.218009522	0.830825489	-5.341979229	-0.361155634	-0.12045626	-1.032837756	0.791925236	2.636018817	-0.264351933	0.792458671	0.996604182	-4.742478336	-0.082156198
lncRNA:lnc-HNRNPUL2-BSCL2-1:1_repeat5	0.459909016	-0.292274857	1.212092888	1.809726374	1.224270801	0.225867328	0.830825489	-5.203066871	0.430324009	0.436068013	-0.392213498	1.264349524	1.809726374	1.054158344	0.296241801	0.996604182	-4.595047766	0.40801665
lncRNA:LOC642361	-0.569198105	-1.30628819	0.16789198	2.090518408	-1.546224187	0.127564207	0.78968144	-4.867263531	-0.49693457	-0.262562226	-1.042921087	0.517796636	2.090518408	-0.673701424	0.503213773	0.996604182	-4.675273411	-0.229228182
lncRNA:LOC25845_PP7080	-0.030547309	-0.516750039	0.455655422	2.826230833	-0.125801305	0.900330224	0.974721488	-6.117720246	-0.034786449	-0.367137792	-0.918479432	0.184203849	2.826230833	-1.333330714	0.187707723	0.996604182	-4.515501376	-0.418086586
lncRNA:lnc-RAB23-1:3	0.064901822	-0.373234058	0.503037702	5.143512592	0.296604446	0.767842565	0.972833028	-6.207711287	0.071958685	-0.004820436	-0.491632163	0.48199129	5.143512592	-0.019826904	0.984250438	0.996604182	-4.794464383	-0.005344569
lncRNA:LINC01561	0.239709722	-0.535687983	1.015107426	1.30259127	0.619000106	0.538373206	0.918533918	-5.577435109	0.255590179	-0.031100828	-0.926770243	0.864568587	1.30259127	-0.069527048	0.944812537	0.996604182	-4.66750212	-0.033161217
lncRNA:family_with_sequence_similarity_30_member_A_FAM30A	0.059068667	-0.237806419	0.355943753	4.510492375	0.398394197	0.691822468	0.959417579	-6.162967199	0.097683186	-0.043698491	-0.373954916	0.286557933	4.510492375	-0.264938305	0.792009149	0.996604182	-4.77913123	-0.07226518
lncRNA:LINC00662	-0.345243322	-1.028762737	0.338276093	3.739870421	-1.011355912	0.316104097	0.866272735	-5.70325726	-0.259231149	0.002498388	-0.746165106	0.751161881	3.739870421	0.006681943	0.994691864	0.996604182	-4.781509927	0.001875952
lncRNA:UBR5_antisense_RNA_1_UBR5-AS1	-0.820762196	-1.60842642	-0.033097972	1.762798096	-2.086439571	0.041406711	0.740665707	-3.919347712	-0.743396418	-0.186795986	-0.9623357	0.588743729	1.762798096	-0.482273148	0.631451833	0.996604182	-4.695728469	-0.169188429
lncRNA:LINC00837:3	0.277263745	-0.174264812	0.728792303	2.628532494	1.229525241	0.22390718	0.830825489	-5.386849681	0.345998352	0.170175065	-0.33229241	0.672642541	2.628532494	0.678137181	0.500418208	0.996604182	-4.688116756	0.212362031
lncRNA:PITRM1_antisense_RNA_1_PITRM1-AS1	-0.369794533	-1.228320991	0.488731925	1.291186984	-0.862454889	0.392037864	0.866272735	-5.44288306	-0.343998534	-0.08501667	-0.980469965	0.810436625	1.291186984	-0.190103774	0.849900686	0.996604182	-4.685537444	-0.079086107
lncRNA:LOC441072_FLJ31104	-0.166778907	-0.565192693	0.231634879	3.286379999	-0.838178182	0.405418623	0.866272735	-5.822919715	-0.222912019	0.027029221	-0.411437149	0.465495591	3.286379999	0.123431732	0.902197816	0.996604182	-4.766653902	0.0361265
lncRNA:SUCLG2_antisense_RNA_1_head_to_head:SUCLG2-AS1	-0.180177011	-0.613329131	0.252975108	3.247908617	-0.832891676	0.408369156	0.869427553	-5.818506114	-0.223585784	0.080489118	-0.394423151	0.555401386	3.247908617	0.339354305	0.735585323	0.996604182	-4.750255023	0.099880791
lncRNA:LINC02043	0.249311609	-0.279568151	0.778191369	1.76321425	0.94387643	0.349201621	0.866272735	-5.548356007	0.307949899	-0.310300986	-0.973212358	0.352610386	1.76321425	-0.937253935	0.352567513	0.996604182	-4.614270051	-0.383284026
lncRNA:lnc-PDPK1-3:1 & MiR.hp:hsa-mir-1285-1 & MiR.hp:hsa-mir-1285-2	0.21494354	-0.078722314	0.508609395	5.421553351	1.465549634	0.148245242	0.78968144	-5.222112239	0.353887602	0.077379214	-0.249171889	0.403930316	5.421553351	0.47446343	0.636975382	0.996604182	-4.758077646	0.127398778
lncRNA:LINC00342	-0.202034067	-0.847744946	0.443676812	6.936679474	-0.626492807	0.533483474	0.918533918	-6.081920757	-0.148385008	-0.034250444	-0.751080355	0.682579466	6.936679474	-0.095670859	0.924116288	0.996604182	-4.801267945	-0.025155423
lncRNA:LINC02038	-0.433554184	-1.135053858	0.267945491	3.972101185	-1.237500815	0.220955825	0.830825489	-5.470932346	-0.313594923	0.020616179	-0.745740932	0.78697329	3.972101185	0.053864988	0.957230373	0.996604182	-4.785456086	0.014911929
lncRNA:small_nucleolar_RNA_host_gene_9_SNHG9	0.010075182	-0.80219085	0.822341215	5.0689386	0.024836146	0.98027208	0.997461328	-6.250963596	0.006022545	0.014379297	-0.887904803	0.916663398	5.0689386	0.03190979	0.974655047	0.996604182	-4.79459971	0.008595375
lncRNA:spermatogenesis_associated_41_SPATA41	-0.030690356	-0.738845796	0.677465085	1.673770546	-0.086776657	0.931152025	0.980129181	-5.862013001	-0.031650513	0.145446397	-0.600884058	0.891776852	1.673770546	0.39021269	0.69782826	0.996604182	-4.688069906	0.149996731
lncRNA:non-protein_coding_MIRLET7BHG:9	0.27926038	-0.346430503	0.904951262	1.955853065	0.893673918	0.375240161	0.866272735	-5.55668079	0.303330788	0.427045622	-0.244685586	1.09877683	1.955853065	1.272941176	0.208187061	0.996604182	-4.543892857	0.463854146
lncRNA:ROPN1L_antisense_RNA_1_ROPN1L-AS1	0.047573119	-0.805010561	0.900156799	1.277403547	0.111725986	0.911431713	0.978355311	-5.703238279	0.048428687	0.407993972	-0.467925428	1.283913372	1.277403547	0.932651058	0.354919303	0.996604182	-4.611260831	0.41533145
lncRNA:RBAK_downstream_neighbor_RBAKDN	-0.711340658	-1.388953557	-0.03372776	2.592025598	-2.101965358	0.039969674	0.740665707	-4.025798632	-0.613122155	-0.357489186	-1.088574891	0.37359652	2.592025598	-0.979093578	0.331655657	0.996604182	-4.621568831	-0.308128795
lncRNA:MIR133A1_host_gene_MIR133A1HG & MiR.hp:hsa-mir-133a-1 & MiR.hp:hsa-mir-133a-2	-0.188217361	-1.40548163	1.029046907	0.939601013	-0.309602453	0.757988068	0.972833028	-5.627150197	-0.140179909	-0.796879532	-2.404384237	0.810625172	0.939601013	-0.992590252	0.325089033	0.996604182	-4.597927141	-0.593497325
lncRNA:LOC101927870	0.01706	-0.434319867	0.468439867	2.732108107	0.07567744	0.939939719	0.980461957	-6.105274923	0.021310906	-0.074270448	-0.577065541	0.428524646	2.732108107	-0.295770323	0.768476295	0.996604182	-4.737753397	-0.092776701
lncRNA:lnc-RNF215-1:2	-0.114717808	-0.569872855	0.340437239	3.68813895	-0.504662533	0.615734089	0.950059757	-6.067625559	-0.130214206	-0.246902351	-0.75661059	0.262805888	3.68813895	-0.969913844	0.336171878	0.996604182	-4.631616552	-0.280254602
lncRNA:PCBP1_antisense_RNA_1_PCBP1-AS1	0.102615061	-0.431137539	0.63636766	3.507781252	0.384946778	0.701704134	0.960988772	-6.109320775	0.100380652	0.035300295	-0.559046286	0.629646876	3.507781252	0.118923629	0.905752427	0.996604182	-4.769138944	0.034531643
lncRNA:LINC02139	-0.215857709	-0.739185451	0.307470033	2.491296411	-0.825892253	0.412295845	0.869427553	-5.744154524	-0.24182847	0.16968405	-0.393579408	0.732947509	2.491296411	0.603196803	0.548761558	0.996604182	-4.699739365	0.190099462
lncRNA:lnc-FAM182B-8:5 & lncRNA:LOC102723885	0.072173188	-0.447885451	0.592231828	1.735762827	0.277877358	0.782108184	0.972833028	-5.919508161	0.091919633	-0.295606759	-0.914152042	0.322938524	1.735762827	-0.956912983	0.342637182	0.996604182	-4.612768754	-0.376484197
lncRNA:lnc-FAM182B-8:5 & lncRNA:LOC102723885_repeat6	-0.499577166	-1.168918675	0.169764342	8.685401295	-1.494460389	0.140550426	0.78968144	-5.220166147	-0.345614054	-0.038204765	-0.778360898	0.701951368	8.685401295	-0.103353164	0.918044099	0.996604182	-4.810557418	-0.026430559
lncRNA:small_nucleolar_RNA_host_gene_9_SNHG9_repeat7	-0.156663923	-0.907991089	0.594663242	2.567319625	-0.41751251	0.677866197	0.959417579	-5.999271196	-0.120674667	-0.096408222	-0.927422658	0.734606213	2.567319625	-0.23229245	0.817139773	0.996604182	-4.737503542	-0.074261067
lncRNA:LINC00506	0.293779199	-0.274295032	0.861853429	1.641845955	1.035489118	0.30479736	0.866272735	-5.501129134	0.323650125	-0.838699024	-1.658908903	-0.018489144	1.641845955	-2.047437849	0.04521623	0.996604182	-4.378448123	-0.923976392
lncRNA:LINC02257	0.147247389	-0.326540709	0.621035487	2.851901982	0.622290315	0.536223179	0.918533918	-5.940248705	0.171713554	-0.300398585	-0.83996362	0.239166449	2.851901982	-1.114765889	0.269611469	0.996604182	-4.584625913	-0.350311873
lncRNA:ZNF436_antisense_RNA_1_ZNF436-AS1	-0.142311465	-0.730579066	0.445956137	8.324226077	-0.484389303	0.629958761	0.950059757	-6.176301363	-0.112673834	0.293831962	-0.356832515	0.94449644	8.324226077	0.904214619	0.369673215	0.996604182	-4.666549999	0.232638838
lncRNA:BASP1_antisense_RNA_1_BASP1-AS1	0.095536595	-0.409534766	0.600607957	2.351782057	0.378744733	0.70627926	0.960988772	-5.987365702	0.112630107	-0.126144375	-0.70180286	0.449514109	2.351782057	-0.438765596	0.662483831	0.996604182	-4.707018046	-0.148714264
lncRNA:TLX1_neighbor_TLX1NB	-0.698719048	-1.656179932	0.258741835	1.715779391	-1.461204932	0.149429647	0.78968144	-4.922934112	-0.507175286	0.112419829	-0.812432495	1.037272152	1.715779391	0.243388533	0.808574958	0.996604182	-4.725475334	0.081601552
lncRNA:HLA_complex_group_11_HCG11	0.074086616	-0.292088952	0.440262184	4.084129852	0.405116546	0.686902624	0.959417579	-6.135085537	0.101990172	0.105423335	-0.300719265	0.511565935	4.084129852	0.519741973	0.605248503	0.996604182	-4.740293235	0.145129372
lncRNA:ZBTB20_antisense_RNA_4_ZBTB20-AS4	-0.38537478	-0.915063791	0.144314231	2.36261667	-1.456773098	0.150645427	0.78968144	-5.075190978	-0.422550614	-0.045718208	-0.618697368	0.527260951	2.36261667	-0.159764382	0.873629364	0.996604182	-4.746042665	-0.050128493
lncRNA:lnc-SORBS2-4:1	-0.210483144	-1.142301424	0.721335137	1.77120214	-0.452288642	0.652771255	0.955821259	-5.794352011	-0.160576566	0.243675475	-0.71028396	1.19763491	1.77120214	0.511459794	0.61099742	0.996604182	-4.686310452	0.185898833
lncRNA:LINC01301 & lncRNA:lnc-SHF-3:4	0.059939431	-0.529328161	0.649207024	2.881047588	0.203671212	0.839333112	0.972833028	-6.102925926	0.056458888	0.149810085	-0.500594386	0.800214555	2.881047588	0.461197684	0.646405287	0.996604182	-4.726577327	0.141110961
lncRNA:non-protein_coding_MIR17HG:3 & MiR.hp:hsa-mir-19b-2 & MiR.hp:hsa-mir-19b-1	0.183121725	-0.545918355	0.912161805	6.603235439	0.50294217	0.616935545	0.950059757	-6.144917504	0.119762064	0.192650135	-0.617374977	1.002675247	6.603235439	0.476212095	0.635736796	0.996604182	-4.761975304	0.125993668
lncRNA:non-protein_coding_MIR17HG:3 & MiR.hp:hsa-mir-92a-1	-0.091594456	-0.331230786	0.148041875	14.01799123	-0.765325372	0.447223368	0.870209106	-6.173602086	-0.149206977	-0.164324267	-0.431164755	0.10251622	14.01799123	-1.233046813	0.222600477	0.996604182	-4.550417145	-0.267683529
lncRNA:non-protein_coding_MIR17HG:3 & MiR.hp:hsa-mir-92a-1 & MiR.hp:hsa-mir-92a-2	-0.087144266	-0.302031494	0.127742962	17.12408077	-0.812003311	0.420155286	0.869427553	-6.249238939	-0.14098354	-0.138044577	-0.37724666	0.101157506	17.12408077	-1.155537332	0.252673269	0.996604182	-4.604095602	-0.223330967
lncRNA:SLC26A9_and_RAB7B_antisense_RNA_1_SLC26A9-AS1_repeat8	-0.208865897	-0.555265331	0.137533537	3.516762282	-1.207313199	0.232278993	0.834863483	-5.4852843	-0.313066647	-0.373101895	-0.761936864	0.015733073	3.516762282	-1.921284709	0.059682508	0.996604182	-4.243773393	-0.559238061
lncRNA:inactivation_escape_2_INE2	0.140820741	-0.452526121	0.734167603	2.704143717	0.475212178	0.636444913	0.955821259	-5.988287551	0.135348198	-0.021377348	-0.686054838	0.643300142	2.704143717	-0.064398009	0.948877787	0.996604182	-4.744556139	-0.020546587
lncRNA:LOC101929384	0.319331032	-0.308822143	0.947484207	2.875944496	1.017900087	0.313010485	0.866272735	-5.641101157	0.277337712	-0.20962919	-0.925302809	0.506044429	2.875944496	-0.586497727	0.559848033	0.996604182	-4.705383447	-0.182062105
lncRNA:LINC01667	-0.528063079	-1.382220894	0.326094736	2.173794848	-1.237876365	0.220817562	0.830825489	-5.301095758	-0.380185746	-0.342420126	-1.268073577	0.583233325	2.173794848	-0.740696759	0.461906362	0.996604182	-4.667156466	-0.246529735
lncRNA:MIR548A1_host_gene_MIR548A1HG	0.133147606	-0.374457076	0.640752289	2.107384253	0.525215252	0.601463037	0.940040762	-5.916870164	0.157366365	-0.308635786	-0.910830682	0.29355911	2.107384253	-1.026216035	0.30910892	0.996604182	-4.603367606	-0.364774802
lncRNA:KMT2E_antisense_RNA_1_KMT2E-AS1	0.191808728	-0.461882557	0.845500013	1.637617096	0.587523518	0.559163811	0.922514518	-5.727599428	0.208801844	0.083514461	-0.645571239	0.812600161	1.637617096	0.229357363	0.819409099	0.996604182	-4.692319432	0.090913347
lncRNA:LINC01749	0.021288951	-0.333381155	0.375959057	4.132248142	0.12018749	0.904755681	0.975090137	-6.222428225	0.02981091	-0.282731779	-0.68108029	0.115616731	4.132248142	-1.421153585	0.160699734	0.996604182	-4.470103951	-0.395909197
lncRNA:LINC01343_repeat9	-0.199809181	-0.657168383	0.257550022	5.820837803	-0.874757356	0.385363226	0.866272735	-5.885809662	-0.210525578	0.080022875	-0.427196706	0.587242456	5.820837803	0.315898618	0.753228962	0.996604182	-4.780914453	0.084314755
lncRNA:NR2F2_antisense_RNA_1_NR2F2-AS1	-0.339048865	-0.937021711	0.258923981	10.33484507	-1.135299426	0.260983466	0.856857221	-5.710913812	-0.251327155	0.086553732	-0.572838927	0.745946392	10.33484507	0.262827787	0.793627438	0.996604182	-4.816228732	0.064159788
lncRNA:LINC01714_repeat10	-0.093859508	-0.516326919	0.328607903	4.820085065	-0.444851075	0.658105754	0.955821259	-6.15128703	-0.108227733	-0.10579435	-0.575105995	0.363517296	4.820085065	-0.451367961	0.653430622	0.996604182	-4.75980459	-0.121989588
lncRNA:LINC01343_repeat11	-0.401642664	-1.17954831	0.376262983	2.13790982	-1.033814219	0.305573065	0.866272735	-5.490733896	-0.327576403	0.303111387	-0.492989198	1.099211972	2.13790982	0.762366659	0.448972759	0.996604182	-4.666807147	0.247215116
lncRNA:LINC01431	-0.747325858	-1.543049	0.048397284	2.197975731	-1.880518485	0.065130722	0.768644483	-4.351323227	-0.602733364	-0.133938009	-0.946133431	0.678257412	2.197975731	-0.330196822	0.742457264	0.996604182	-4.724905862	-0.108023704
lncRNA:LINC01431_repeat12	-0.359350878	-0.81610958	0.097407823	2.157986703	-1.575293452	0.12070251	0.78968144	-4.884303029	-0.470766208	-0.319733757	-0.824546908	0.185079395	2.157986703	-1.268199028	0.20986308	0.996604182	-4.539847662	-0.418865953
lncRNA:PROX1_antisense_RNA_1_PROX1-AS1	-0.884543754	-1.774854751	0.005767244	2.081861165	-1.989331541	0.051452827	0.740665707	-4.137088807	-0.662295947	0.140270681	-0.717785397	0.998326759	2.081861165	0.327326238	0.744615778	0.996604182	-4.729660685	0.105026691
lncRNA:LINC01191	-0.500114331	-1.452501912	0.452273249	4.236254977	-1.051441617	0.297476441	0.866272735	-5.682488198	-0.264031522	-0.106638265	-1.151082513	0.937805982	4.236254977	-0.20443601	0.838738282	0.996604182	-4.780809931	-0.056298854
lncRNA:cat_eye_syndrome_chromosome_region_candidate_7_CECR7	-0.575745297	-1.38653296	0.235042366	1.955291802	-1.421846959	0.160499165	0.793935871	-5.0320324	-0.459427317	-0.457733194	-1.357650515	0.442184127	1.955291802	-1.018449227	0.312751825	0.996604182	-4.604724188	-0.365257232
lncRNA:LOC100507388	-0.448513662	-0.942609769	0.045582444	4.172543396	-1.81758124	0.074365473	0.78968144	-4.658598414	-0.451280318	-0.415024997	-0.964471372	0.134421377	4.172543396	-1.512441306	0.135925937	0.996604182	-4.428291652	-0.417585078
lncRNA:LINC01268	-0.249239745	-1.017127486	0.518647997	1.355669561	-0.64990391	0.518355242	0.918358179	-5.64724306	-0.242755227	0.108181039	-0.696527063	0.912889142	1.355669561	0.269179735	0.788759724	0.996604182	-4.692661168	0.105366472
lncRNA:small_nucleolar_RNA_host_gene_10_SNHG10	0.035402844	-0.402564099	0.473369787	5.866070608	0.161855107	0.871990182	0.972833028	-6.246989571	0.038900983	-0.095221251	-0.582537725	0.392095222	5.866070608	-0.391248223	0.697067023	0.996604182	-4.771330876	-0.104630021
lncRNA:small_nucleolar_RNA_host_gene_10_SNHG10 & snoRNA:Homo_sapiens300781_SCARNA13	0.480598942	-0.036236612	0.997434496	2.251920152	1.861915705	0.067753514	0.768644483	-4.413870689	0.572125929	0.154620307	-0.433513718	0.742754332	2.251920152	0.526404766	0.60064179	0.996604182	-4.691262623	0.184066753
lncRNA:LINC01355	-0.062444779	-0.606081317	0.48119176	5.90764799	-0.229994303	0.818916502	0.972833028	-6.232174908	-0.055377163	0.46272888	-0.138499254	1.063957015	5.90764799	1.541050594	0.128817456	0.996604182	-4.408170598	0.410356367
lncRNA:LINC00958 & lncRNA:lnc-SLC17A5-1:2	-0.251925979	-0.910939893	0.407087935	2.710261847	-0.765434366	0.447159	0.870209106	-5.814385153	-0.218266453	0.384820378	-0.321373526	1.091014281	2.710261847	1.09109781	0.279803435	0.996604182	-4.592394965	0.333404992
lncRNA:LINC00950 & lncRNA:non-protein_coding_TRIM52-AS1:36	-0.462761112	-1.108201703	0.182679479	1.861771947	-1.435589153	0.15656398	0.78968144	-4.963466545	-0.493999082	0.271560679	-0.3690777	0.912199058	1.861771947	0.848757295	0.399553547	0.996604182	-4.643552175	0.289891961
lncRNA:PCF11_antisense_RNA_1_PCF11-AS1	0.348328198	-0.100371041	0.797027436	6.245376688	1.554400355	0.125603483	0.78968144	-5.105341058	0.371278919	0.535410646	0.037819371	1.033001921	6.245376688	2.154486771	0.035425539	0.996604182	-4.055546845	0.570687894
lncRNA:CXXC4_antisense_RNA_1_CXXC4-AS1_repeat13	0.165314027	-0.31067842	0.641306475	4.42375814	0.695407277	0.489614998	0.898352766	-6.003457061	0.170744386	0.244087008	-0.283658745	0.771832761	4.42375814	0.926082127	0.358293188	0.996604182	-4.651462548	0.25210496
lncRNA:LINC01355 & lncRNA:LOC100506472	-0.218323873	-0.795469937	0.358822191	2.047095054	-0.757434486	0.451897835	0.872804577	-5.746422302	-0.234090324	-0.081417143	-0.715104063	0.552269777	2.047095054	-0.257259074	0.797901736	0.996604182	-4.721903839	-0.087296754
lncRNA:LINC01128:83	0.71184376	-0.377142999	1.80083052	1.742835553	1.3088554	0.195816128	0.814963002	-5.114447056	0.454743996	0.970150006	-0.175703233	2.116003245	1.742835553	1.695272356	0.09545999	0.996604182	-4.41884924	0.619756631
lncRNA:DNM3_opposite_strand/antisense_RNA_DNM3OS & MiR.hp:hsa-mir-199a-2 & MiR.hp:hsa-mir-199a-1	0.199801043	-0.391247991	0.790850078	7.100477134	0.676867756	0.501217379	0.907684222	-6.052301939	0.159916019	-0.032307259	-0.690112911	0.625498393	7.100477134	-0.098340429	0.922005694	0.996604182	-4.801170395	-0.025857964
lncRNA:LINC01160	0.032190376	-0.449522941	0.513903693	2.482545294	0.13380335	0.894027616	0.972833028	-6.075904546	0.038622588	-0.095664025	-0.635660991	0.444332942	2.482545294	-0.354721011	0.724102775	0.996604182	-4.725279961	-0.114779405
lncRNA:LINC01118	-0.042961115	-0.622858937	0.536936706	1.578562981	-0.148338423	0.88259726	0.972833028	-5.882949849	-0.052501517	0.084959932	-0.543017575	0.71293744	1.578562981	0.270894168	0.787447336	0.996604182	-4.696370256	0.103827037
lncRNA:WWC2_antisense_RNA_1_WWC2-AS1	0.219110208	-0.251955608	0.690176024	3.478793127	0.931345042	0.355588444	0.866272735	-5.764938826	0.242080201	0.009096809	-0.518538825	0.536732444	3.478793127	0.034521095	0.972581775	0.996604182	-4.770309362	0.010050456
lncRNA:MIR31_host_gene_MIR31HG	0.345600282	-0.246115966	0.937316529	1.914016384	1.169472946	0.247062065	0.845265471	-5.350280739	0.370894665	-0.105399185	-0.8097102	0.598911831	1.914016384	-0.299641773	0.765536283	0.996604182	-4.697528003	-0.11311332
lncRNA:lnc-KDM3B-1:6	-0.171796035	-0.664168921	0.320576851	3.190704131	-0.698632192	0.487612039	0.898352766	-5.921705204	-0.186685729	-0.037425847	-0.581309432	0.506457739	3.190704131	-0.137782883	0.890895766	0.996604182	-4.763657886	-0.040669573
lncRNA:DENND6A_divergent_transcript_DENND6A-DT	-0.566636951	-1.043293824	-0.089980077	2.389192592	-2.380283127	0.020653035	0.620504449	-3.435636085	-0.738199084	0.030995495	-0.463081075	0.525072066	2.389192592	0.125612804	0.900478772	0.996604182	-4.74110805	0.040380082
lncRNA:MIR34A_host_gene_MIR34AHG	0.164955639	-0.467317977	0.797229255	1.659484177	0.522386197	0.603418319	0.940622673	-5.733196183	0.19154771	0.122770397	-0.583422504	0.828963298	1.659484177	0.348096695	0.729045069	0.996604182	-4.680607467	0.142561895
lncRNA:MIR194-2_host_gene_MIR194-2HG & MiR.hp:hsa-mir-192	0.137490276	-0.309609278	0.58458983	3.202499155	0.615739952	0.540507963	0.918533918	-5.963697832	0.166400444	0.356646761	-0.133501675	0.846795198	3.202499155	1.456935244	0.15060081	0.996604182	-4.463308901	0.431639104
lncRNA:MIR194-2_host_gene_MIR194-2HG & MiR.hp:hsa-mir-194-2	-0.012768721	-0.65670419	0.631166748	5.365729345	-0.039704033	0.968467307	0.997136089	-6.252604975	-0.009606799	0.090489047	-0.62464722	0.805625315	5.365729345	0.25335927	0.80089877	0.996604182	-4.784792057	0.068081225
lncRNA:MIR194-2_host_gene_MIR194-2HG & MiR.hp:hsa-mir-194-2 & MiR.hp:hsa-mir-194-1	0.221991235	-0.365867122	0.809849591	8.137154185	0.756123467	0.452677206	0.872804577	-6.010521526	0.17611473	0.118386524	-0.535571483	0.77234453	8.137154185	0.362478284	0.718330186	0.996604182	-4.78476438	0.093920873
lncRNA:lnc-SEPT7-3:10	-0.325947162	-0.698532168	0.046637843	2.913757103	-1.751666475	0.085189811	0.78968144	-4.679344499	-0.483503393	-0.347552684	-0.76226591	0.067160542	2.913757103	-1.678040144	0.098794104	0.996604182	-4.378757932	-0.515552584
lncRNA:mir-497-195_cluster_host_gene_MIR497HG	-0.82954469	-1.697815811	0.038726432	1.913813644	-1.912995802	0.060757739	0.768644483	-4.21532602	-0.689187819	-0.022327366	-0.849701338	0.805046607	1.913813644	-0.054033763	0.957096496	0.996604182	-4.726785617	-0.018549632
lncRNA:HAND2_antisense_RNA_1_HAND2-AS1	-0.448667605	-1.848430058	0.951094848	1.278187564	-0.641800365	0.523565876	0.918533918	-5.515531134	-0.280541618	0.227914105	-1.073669397	1.529497607	1.278187564	0.350613597	0.727165874	0.996604182	-4.681648534	0.142509491
lncRNA:lnc-RAB40B-1:8	0.310247162	-0.531152587	1.151646911	1.622855399	0.738303667	0.46334765	0.880044257	-5.605931317	0.270959973	0.112729258	-0.860630697	1.086089213	1.622855399	0.231895734	0.817446411	0.996604182	-4.680751636	0.098454137
lncRNA:proline_rich_31_PRR31	-0.836921163	-1.773463364	0.099621038	1.075703487	-1.789314926	0.07885733	0.78968144	-4.258376543	-0.834593456	-0.233119195	-1.157406197	0.691167807	1.075703487	-0.505010927	0.615490909	0.996604182	-4.654197188	-0.232470826
lncRNA:MIR29B2_and_MIR29C_host_gene_MIR29B2CHG & MiR.hp:hsa-mir-29b-2 & MiR.hp:hsa-mir-29b-1	0.146493958	-0.568758162	0.861746079	4.678286728	0.410100356	0.683263905	0.959417579	-6.160533664	0.100323704	-0.131505387	-0.929273076	0.666262302	4.678286728	-0.330062882	0.742557934	0.996604182	-4.772665887	-0.090059055
tRNA-Glu_isoforms	0.154600528	-0.400660004	0.709861061	4.087847853	0.557498566	0.579361542	0.926479017	-6.072033661	0.13912519	0.250232719	-0.364310855	0.864776294	4.087847853	0.815306678	0.41827784	0.996604182	-4.680082294	0.225184707
lncRNA:metastasis_associated_lung_adenocarcinoma_transcript_1_MALAT1	0.111015165	-0.637403807	0.859434136	2.910683811	0.297007288	0.76753656	0.972833028	-6.05913814	0.084190995	0.546573461	-0.263396648	1.35654357	2.910683811	1.351167327	0.181960724	0.996604182	-4.507443609	0.414507003
lncRNA:neighbor_of_BRCA1_lncRNA_2_NBR2	0.172466437	-0.220563639	0.565496512	7.197371842	0.878634783	0.383274406	0.866272735	-5.900769153	0.207384982	-0.035872184	-0.473262203	0.401517836	7.197371842	-0.164217158	0.870138953	0.996604182	-4.798526896	-0.043135072
lncRNA:LINC01772	-0.21028296	-0.689038174	0.268472254	3.636853046	-0.879468221	0.382826353	0.866272735	-5.818042883	-0.226638479	-0.389274609	-0.92705199	0.148502772	3.636853046	-1.449382894	0.152689968	0.996604182	-4.463123493	-0.419551852
lncRNA:LOC100506083	-0.153036958	-0.65673442	0.350660505	3.508725985	-0.60835369	0.545360525	0.920991232	-5.999577416	-0.15898877	0.010389347	-0.544692185	0.56547088	3.508725985	0.037476676	0.970235392	0.996604182	-4.773502782	0.010793403
lncRNA:C9orf41_antisense_RNA_1_C9orf41-AS1	0.012131671	-0.511253682	0.535517023	3.420945296	0.046411824	0.963143631	0.994414528	-6.172491283	0.01220297	-0.071796099	-0.655413846	0.511821648	3.420945296	-0.246321287	0.806315113	0.996604182	-4.759392833	-0.072218053
lncRNA:LINC01044	-0.022432773	-0.508525425	0.463659878	4.843896563	-0.09240458	0.926699392	0.980129181	-6.243754477	-0.022484809	-0.148589549	-0.689092618	0.39191352	4.843896563	-0.550452295	0.584152007	0.996604182	-4.743086962	-0.148934219
lncRNA:LOC101928304	0.02813536	-0.381497007	0.437767726	7.287855437	0.137526945	0.891097135	0.972833028	-6.269016356	0.032427174	-0.209506346	-0.665536829	0.246524137	7.287855437	-0.919883641	0.361495733	0.996604182	-4.65852529	-0.241464788
lncRNA:LINC01545	0.023454274	-0.521876497	0.568785046	5.569801022	0.086117533	0.93167365	0.980129181	-6.25269935	0.02077317	-0.195626016	-0.802396291	0.41114426	5.569801022	-0.645552992	0.521149487	0.996604182	-4.726249125	-0.173263623
lncRNA:non-protein_coding_MIR4435-2HG:42	-0.403865879	-1.0631759	0.255444143	1.757594807	-1.226526884	0.22502417	0.830825489	-5.263201749	-0.399894206	-0.447100581	-1.195024003	0.300822841	1.757594807	-1.196954624	0.236260242	0.996604182	-4.563560157	-0.442703732
lncRNA:small_nucleolar_RNA_host_gene_14_SNHG14	-0.079182798	-0.753841109	0.595475512	1.518384627	-0.235004705	0.815044131	0.972833028	-5.82148703	-0.087434041	-0.216395283	-0.986488325	0.553697759	1.518384627	-0.562644627	0.57587495	0.996604182	-4.658793249	-0.238944751
lncRNA:URS0000ABD7E9_9606_SNORD107	-0.201891543	-0.897810459	0.494027373	3.176576115	-0.580883542	0.563600166	0.922514518	-5.988878812	-0.156141078	-0.007551475	-0.774268379	0.759165429	3.176576115	-0.019720883	0.984334645	0.996604182	-4.765448865	-0.005840242
lncRNA:LOC100128988	0.049694745	-0.376104522	0.475494011	4.671013384	0.233687317	0.816061851	0.972833028	-6.215027523	0.057228833	0.097665029	-0.374800213	0.570130271	4.671013384	0.413903221	0.68049247	0.996604182	-4.763618359	0.112471765
lncRNA:LOC100128988 & MiR.hp:hsa-mir-1246	0.806011596	-1.331179862	2.943203053	-1.336703347	0.755139949	0.453262395	0.872804577	-4.884209539	0.762629384	0.744231113	-1.603571413	3.09203364	-1.336703347	0.634710734	0.528147076	0.996604182	-4.603657078	0.704174131
lncRNA:LINC00599	-1.098065932	-2.105998896	-0.090132967	2.905076444	-2.181355025	0.033280818	0.728496357	-3.880095615	-0.631377013	-0.399266144	-1.460482719	0.66195043	2.905076444	-0.753334831	0.454337573	0.996604182	-4.678063184	-0.22957407
lncRNA:LINC01905	-0.057342456	-0.593318496	0.478633583	3.032401491	-0.214220241	0.831136946	0.972833028	-6.116022547	-0.058440141	-0.111987584	-0.70844715	0.484471982	3.032401491	-0.375939928	0.708351904	0.996604182	-4.738467024	-0.11413132
lncRNA:LINC01905 & lncRNA:LOC100506124	0.177578213	-0.46213062	0.817287047	1.949280635	0.55582352	0.58049862	0.926965514	-5.771725048	0.191696458	0.224907832	-0.469020027	0.918835691	1.949280635	0.648962858	0.51895893	0.996604182	-4.665286856	0.242788988
lncRNA:SEMA6A_antisense_RNA_2_SEMA6A-AS2	-0.159374974	-0.790300917	0.471550969	3.10375475	-0.505791269	0.614946384	0.950059757	-6.024901634	-0.136451601	-0.15871878	-0.859983399	0.54254584	3.10375475	-0.453185466	0.652129242	0.996604182	-4.732392702	-0.135889789
lncRNA:LOC646588	-0.055918787	-0.886842424	0.77500485	8.631350027	-0.134749206	0.893283082	0.972833028	-6.28854883	-0.03114791	0.140244528	-0.781049754	1.061538809	8.631350027	0.304801524	0.761623313	0.996604182	-4.795103988	0.078119074
lncRNA:LINC02038_repeat14	0.283907019	-0.276035329	0.843849368	1.689647376	1.01522523	0.314272483	0.866272735	-5.470280171	0.33608662	-0.246248488	-0.919246069	0.426749092	1.689647376	-0.732638363	0.466769927	0.996604182	-4.64684288	-0.291506784
lncRNA:LOC100130027	-0.043984496	-0.472029765	0.384060772	4.553943088	-0.205749841	0.837716656	0.972833028	-6.221998852	-0.050336648	0.1834234	-0.290683456	0.657530256	4.553943088	0.774654576	0.441733434	0.996604182	-4.693979774	0.209913036
lncRNA:lnc-ERV3-1-10:18	-0.88183918	-2.088204039	0.32452568	1.340285564	-1.463660318	0.148759379	0.78968144	-4.714623442	-0.675233149	0.128029036	-0.93533056	1.191388632	1.340285564	0.241078182	0.810356364	0.996604182	-4.68740083	0.098033123
lncRNA:growth_arrest_associated_lncRNA_1_GASAL1	0.209570369	-0.330272351	0.749413089	1.951963446	0.777306348	0.440180209	0.870209106	-5.705566529	0.247332546	0.024721197	-0.593214689	0.642657084	1.951963446	0.080104271	0.936433858	0.996604182	-4.713321202	0.029175674
lncRNA:LINC01715	0.280074534	-0.330857614	0.891006682	1.772379922	0.917931407	0.362508188	0.866272735	-5.511548105	0.320482257	-0.048095494	-0.77499954	0.678808552	1.772379922	-0.132482004	0.895067878	0.996604182	-4.687394533	-0.055034466
lncRNA:LOC107984784	-0.184157481	-0.606341233	0.238026271	2.884572522	-0.873408545	0.386091519	0.866272735	-5.755700003	-0.242133092	0.195724706	-0.264250269	0.655699681	2.884572522	0.852002818	0.397764776	0.996604182	-4.657329756	0.257341857
lncRNA:small_nucleolar_RNA_host_gene_12_SNHG12 & snoRNA:SNORA61	0.159359073	-0.320439282	0.639157427	1.853543011	0.665039783	0.508696956	0.912688784	-5.71433124	0.228046941	0.437797602	-0.068816664	0.944411868	1.853543011	1.730316503	0.0889647	0.996604182	-4.404434961	0.626499653
lncRNA:small_nucleolar_RNA_host_gene_12_SNHG12 & snoRNA:SNORA44	-0.405542214	-1.078367617	0.26728319	3.209668058	-1.206877729	0.232445373	0.834863483	-5.450191566	-0.325636433	-0.119829085	-0.858224344	0.618566175	3.209668058	-0.324939815	0.7464118	0.996604182	-4.750048141	-0.096218629
lncRNA:cat_eye_syndrome_chromosome_region_candidate_7_CECR7_repeat15	-0.257473837	-0.821769471	0.306821796	2.16297785	-0.913599813	0.364761113	0.866272735	-5.627409216	-0.280954157	-0.129386929	-0.746415449	0.487641592	2.16297785	-0.419869909	0.676153017	0.996604182	-4.710589668	-0.141186366
lncRNA:LOC107985355	-0.006402479	-0.553729684	0.540924726	6.202419008	-0.023422363	0.981394864	0.997461328	-6.262835537	-0.00561039	0.011140761	-0.597137135	0.619418658	6.202419008	0.036672661	0.97087366	0.996604182	-4.798456073	0.009762472
lncRNA:LOC284454	0.179026433	-0.331016063	0.689068929	2.207964894	0.702813964	0.485021561	0.897805844	-5.76442008	0.221985319	0.195141883	-0.367907032	0.758190798	2.207964894	0.693959223	0.490515845	0.996604182	-4.668472396	0.241967806
lncRNA:LINC01098	-0.322185484	-0.814782343	0.170411374	2.664919069	-1.309615836	0.195560299	0.814963002	-5.29477009	-0.367044994	-0.328515267	-0.876714201	0.219683666	2.664919069	-1.199905262	0.235121171	0.996604182	-4.558993189	-0.374256105
lncRNA:LOC284454 & MiR.hp:hsa-mir-24-1 & MiR.hp:hsa-mir-24-2	0.278741657	-0.072820701	0.630304016	8.55361125	1.58755615	0.11789829	0.78968144	-5.084873581	0.367140323	0.163399314	-0.227774804	0.554573433	8.55361125	0.836391679	0.40641425	0.996604182	-4.687079381	0.215218915
lncRNA:LOC100506472	0.087914313	-0.594161148	0.769989774	4.996812175	0.258081426	0.797270141	0.972833028	-6.213701786	0.062904556	0.596180531	-0.159240801	1.351601863	4.996812175	1.580222101	0.119569058	0.996604182	-4.391722886	0.426579816
lncRNA:LOC646588_repeat16	-0.04586735	-0.77723006	0.68549536	1.743041593	-0.125574202	0.900509192	0.974721488	-5.923489367	-0.042677923	0.267307601	-0.505434976	1.040050177	1.743041593	0.692637582	0.491338847	0.996604182	-4.664623946	0.248720128
MiR.hp:hsa-let-7a-1	0.324263902	-0.134588336	0.783116141	13.49709002	1.414996406	0.162489323	0.793952786	-5.472634383	0.279888122	-0.097103389	-0.611490773	0.417283995	13.49709002	-0.377984217	0.706841032	0.996604182	-4.837040779	-0.083814711
MiR.hp:hsa-let-7a-3	0.412206702	-0.068209203	0.892622607	2.88445856	1.718016212	0.091201619	0.78968144	-4.739493763	0.470483921	-0.096355942	-0.642103234	0.449391349	2.88445856	-0.353522045	0.724996437	0.996604182	-4.734706236	-0.109978614
MiR.hp:hsa-let-7f-1	0.450214398	-0.165684947	1.066113744	3.541862637	1.463656695	0.148760366	0.78968144	-5.169797882	0.376162291	-0.159844794	-0.86279694	0.543107351	3.541862637	-0.455304899	0.650613047	0.996604182	-4.737509778	-0.133553223
MiR.hp:hsa-let-7f-2	0.515921638	-0.168563038	1.200406314	11.90349673	1.509209741	0.136748054	0.78968144	-5.29234223	0.314801389	-0.05726333	-0.826634171	0.71210751	11.90349673	-0.14902889	0.882054882	0.996604182	-4.840404909	-0.034940531
MiR.hp:hsa-mir-101-1	0.457930105	-0.678255319	1.59411553	1.720164728	0.807011212	0.423002135	0.869427553	-5.573077468	0.290702152	0.476939455	-0.767493764	1.721372675	1.720164728	0.767399023	0.44599966	0.996604182	-4.642862943	0.302769625
MiR.hp:hsa-mir-101-2	0.645584482	-0.345703377	1.636872342	4.71437355	1.304015885	0.197450161	0.814963002	-5.421957004	0.319144721	0.415359417	-0.685719315	1.51643815	4.71437355	0.75532746	0.453150793	0.996604182	-4.698171165	0.205332949
MiR.hp:hsa-mir-101-2 & MiR.hp:hsa-mir-101-1	0.781795731	-0.262190491	1.825781953	9.131132844	1.499436622	0.139258335	0.78968144	-5.226031532	0.341798512	0.404724152	-0.761976344	1.571424647	9.131132844	0.694591278	0.490122525	0.996604182	-4.727472764	0.176944063
MiR.hp:hsa-mir-10399	0.705373433	0.285589769	1.125157098	5.367971758	3.364520281	0.001373954	0.117631597	-1.207046433	0.813761866	0.263613462	-0.203731831	0.730958754	5.367971758	1.129429944	0.263429525	0.996604182	-4.585049665	0.304120587
MiR.hp:hsa-mir-103a-1	-0.017800917	-0.812934147	0.777332313	1.949214655	-0.044826213	0.964401916	0.994790855	-5.9507807	-0.01489893	0.357889138	-0.47999697	1.195775246	1.949214655	0.855250061	0.395980024	0.996604182	-4.639773396	0.299544405
MiR.hp:hsa-mir-103a-2	-0.353438189	-0.888619249	0.18174287	2.26895056	-1.322337532	0.19131763	0.814963002	-5.233314049	-0.39075656	-0.180139349	-0.763607489	0.40332879	2.26895056	-0.618188653	0.538904141	0.996604182	-4.693230511	-0.199159668
MiR.hp:hsa-mir-103a-2 & MiR.hp:hsa-mir-103a-1	0.22211799	-0.214926108	0.659162089	12.71049085	1.017625689	0.313139788	0.866272735	-5.909275783	0.207834686	0.112410413	-0.374204231	0.599025057	12.71049085	0.462541766	0.645447159	0.996604182	-4.812826037	0.105181857
MiR.hp:hsa-mir-12136	0.253530341	-0.43364325	0.940703932	2.689276875	0.738742469	0.463083181	0.880044257	-5.836411758	0.210014483	0.086897964	-0.68203091	0.855826839	2.689276875	0.226283569	0.821787335	0.996604182	-4.739099721	0.071982829
MiR.hp:hsa-mir-1255a	0.135099215	-0.403436673	0.673635104	1.828770513	0.502305303	0.617380584	0.950059757	-5.841314743	0.165297603	-0.190209802	-0.82471999	0.444300386	1.828770513	-0.600238544	0.550717407	0.996604182	-4.666511145	-0.23272692
MiR.hp:hsa-mir-125b-1 & MiR.hp:hsa-mir-125b-2	0.236709839	-0.860915795	1.334335473	8.458280665	0.431808965	0.667503174	0.958620688	-6.207764006	0.099623672	0.024685309	-1.19837047	1.247741089	8.458280665	0.040413075	0.967904499	0.996604182	-4.810337208	0.010389265
MiR.hp:hsa-mir-1273c	-0.416204467	-0.889045602	0.056636667	6.533087498	-1.762467322	0.083331327	0.78968144	-4.784050035	-0.420367536	-0.089286715	-0.613287876	0.434714446	6.533087498	-0.341180486	0.734217496	0.996604182	-4.781117644	-0.090179802
MiR.hp:hsa-mir-128-1	0.093453929	-0.368957104	0.555864962	6.655261279	0.404668094	0.687230409	0.959417579	-6.190962165	0.096117104	-0.059970753	-0.57455142	0.454609914	6.655261279	-0.2333542	0.816319244	0.996604182	-4.791730401	-0.061679751
MiR.hp:hsa-mir-128-1 & MiR.hp:hsa-mir-128-2	-0.036787835	-0.389414977	0.315839307	11.14828756	-0.208890207	0.83527587	0.972833028	-6.344576281	-0.044983494	-0.049836047	-0.441865082	0.342192987	11.14828756	-0.254539356	0.799991544	0.996604182	-4.824111789	-0.06093861
MiR.hp:hsa-mir-128-2	-0.251335151	-0.684714865	0.182044563	2.517237942	-1.161219286	0.250374507	0.845265471	-5.453485311	-0.330628411	-0.319690905	-0.803430302	0.164048492	2.517237942	-1.323269824	0.191009467	0.996604182	-4.51993507	-0.420549595
MiR.hp:hsa-mir-1285-1	-0.264595063	-0.666818006	0.137627881	2.350455216	-1.317178043	0.193029859	0.814963002	-5.247136508	-0.385864222	-0.145208695	-0.587113717	0.296696327	2.350455216	-0.657950576	0.513208534	0.996604182	-4.686887338	-0.211760717
MiR.hp:hsa-mir-1285-1 & MiR.hp:hsa-mir-1285-2	0.171380439	-0.43982311	0.782583987	1.699102928	0.561442093	0.576688788	0.925129667	-5.693265195	0.21057339	0.474898331	-0.155096461	1.104893123	1.699102928	1.509361508	0.136709357	0.996604182	-4.486707222	0.583502715
MiR.hp:hsa-mir-140	-0.317277713	-0.690143734	0.055588308	5.184999538	-1.703791099	0.093846247	0.78968144	-4.864907006	-0.41293182	-0.139824279	-0.553803348	0.274154789	5.184999538	-0.676291288	0.501580525	0.996604182	-4.718914038	-0.181979041
MiR.hp:hsa-mir-144	0.928433454	-0.028719076	1.885585983	1.68215685	1.942223549	0.057038259	0.768644483	-4.15625573	0.710216376	0.879154557	-0.159633008	1.917942122	1.68215685	1.694603409	0.095587672	0.996604182	-4.439373443	0.672519889
MiR.hp:hsa-mir-16-2 & MiR.hp:hsa-mir-16-1	0.660685206	-0.04867116	1.370041572	9.285143783	1.864917815	0.067324309	0.768644483	-4.654275835	0.423225851	0.180261791	-0.614178825	0.974702406	9.285143783	0.454330432	0.651309975	0.996604182	-4.777444881	0.115473222
MiR.hp:hsa-mir-181a-1	0.26111897	-0.411833313	0.934071253	3.755854116	0.776933306	0.440398517	0.870209106	-5.906104568	0.198887835	0.068335959	-0.684857882	0.821529799	3.755854116	0.181665358	0.856487422	0.996604182	-4.770202285	0.052049803
MiR.hp:hsa-mir-181a-1 & MiR.hp:hsa-mir-181a-2	0.461647995	-0.089894826	1.013190815	10.53100279	1.67595095	0.099204733	0.78968144	-4.996038278	0.367648387	0.152347442	-0.463884702	0.768579587	10.53100279	0.495017332	0.622483603	0.996604182	-4.781627624	0.121326838
MiR.hp:hsa-mir-181b-2 & MiR.hp:hsa-mir-181b-1	0.597907317	0.130626379	1.065188255	6.502370195	2.562036955	0.013063727	0.50674357	-3.226029525	0.608990495	0.248592939	-0.271943056	0.769128935	6.502370195	0.956241546	0.342973287	0.996604182	-4.645844997	0.253201011
MiR.hp:hsa-mir-191	-0.476758282	-1.05307129	0.099554726	1.972171328	-1.656415976	0.103112335	0.78968144	-4.692829027	-0.541926051	-0.264409072	-0.87654164	0.347723496	1.972171328	-0.864889156	0.390711483	0.996604182	-4.638659795	-0.30055097
MiR.hp:hsa-mir-2110	-0.09870335	-0.715930496	0.518523796	6.781114272	-0.320196413	0.749985877	0.972833028	-6.222145663	-0.075958791	0.079990257	-0.60504659	0.765027104	6.781114272	0.233804435	0.815971361	0.996604182	-4.79296797	0.061557822
MiR.hp:hsa-mir-218-2 & MiR.hp:hsa-mir-218-1	-0.968107091	-3.856761521	1.92054734	-1.099310387	-0.671053888	0.504886368	0.908486442	-4.922954171	-0.67450075	-1.44451034	-4.685393378	1.796372698	-1.099310387	-0.892456143	0.375886723	0.996604182	-4.598040554	-1.006421001
MiR.hp:hsa-mir-222	0.438532728	-0.1682967	1.045362156	6.437580621	1.446988113	0.153357127	0.78968144	-5.260590164	0.344365112	-0.003297685	-0.680352243	0.673756873	6.437580621	-0.00975248	0.992252696	0.996604182	-4.799521919	-0.002589562
MiR.hp:hsa-mir-223	0.397568036	-0.465638486	1.260774557	2.614963981	0.922202582	0.360295465	0.866272735	-5.691678707	0.261948936	0.2317517	-0.730246898	1.193750298	2.614963981	0.48236754	0.631385201	0.996604182	-4.716227179	0.152696157
MiR.hp:hsa-mir-26a-2	0.464078914	-0.107117315	1.035275144	3.114421927	1.626807218	0.10927361	0.78968144	-4.886707655	0.442128582	0.407392083	-0.226321203	1.041105369	3.114421927	1.287209863	0.203204171	0.996604182	-4.528895839	0.388122965
MiR.hp:hsa-mir-26a-2 & MiR.hp:hsa-mir-26a-1	0.371897965	-0.080095489	0.823891419	12.68799452	1.647484141	0.10494037	0.78968144	-5.104250019	0.336609173	0.184219152	-0.319683868	0.688122172	12.68799452	0.732010658	0.467149994	0.996604182	-4.746269795	0.166738897
MiR.hp:hsa-mir-30c-2	-0.116209802	-0.744030225	0.511610621	2.902385163	-0.370626874	0.712284121	0.964443098	-6.059340782	-0.102434316	-0.218504164	-0.919096261	0.482087933	2.902385163	-0.624487961	0.534789575	0.996604182	-4.700389114	-0.192602725
MiR.hp:hsa-mir-30c-2 & MiR.hp:hsa-mir-30c-1	-0.030707317	-0.458289952	0.396875318	12.73024188	-0.143797521	0.886165641	0.972833028	-6.408624149	-0.029331407	-0.066670056	-0.542269059	0.408928947	12.73024188	-0.280685172	0.779964359	0.996604182	-4.841638124	-0.063682756
MiR.hp:hsa-mir-30d	-0.162093425	-0.536834123	0.212647272	4.53455777	-0.866092196	0.390057006	0.866272735	-5.874762118	-0.212563694	-0.246068803	-0.663283203	0.171145596	4.53455777	-1.180937339	0.242513504	0.996604182	-4.565581098	-0.322686091
MiR.hp:hsa-mir-30e	0.050791429	-0.567024323	0.668607181	3.046782675	0.164611829	0.869829705	0.972833028	-6.122694182	0.045022197	0.208502145	-0.47105661	0.888060899	3.046782675	0.614346093	0.541421989	0.996604182	-4.707104785	0.18481907
MiR.hp:hsa-mir-3130-1 & MiR.hp:hsa-mir-3130-2	-0.566327868	-1.447721636	0.3150659	1.751852602	-1.286552591	0.203431727	0.82334368	-5.16567065	-0.433721129	-0.420926787	-1.354386345	0.512532771	1.751852602	-0.902902059	0.370363543	0.996604182	-4.6288715	-0.322365986
MiR.hp:hsa-mir-3158-1 & MiR.hp:hsa-mir-3158-2	0.070545141	-0.308836097	0.449926378	8.577976879	0.372323836	0.711027332	0.964443098	-6.228737012	0.086122077	-0.01095311	-0.433003473	0.411097254	8.577976879	-0.05196402	0.958738364	0.996604182	-4.809809999	-0.013371645
MiR.hp:hsa-mir-3179-1 & MiR.hp:hsa-mir-3179-2 & MiR.hp:hsa-mir-3179-3 & MiR.hp:hsa-mir-3179-4	-0.092348792	-0.590978278	0.406280694	2.305418288	-0.37083682	0.71212859	0.964443098	-5.984479616	-0.110953921	0.110936654	-0.431293209	0.653166518	2.305418288	0.40965779	0.683586723	0.996604182	-4.718669424	0.133286603
MiR.hp:hsa-mir-320a	-0.333728993	-0.751820011	0.084362025	2.13347867	-1.598279342	0.115489336	0.78968144	-4.82826928	-0.491125862	-0.257193394	-0.716537734	0.202150947	2.13347867	-1.121117226	0.266921495	0.996604182	-4.581729103	-0.378493718
MiR.hp:hsa-mir-320b-2 & MiR.hp:hsa-mir-320b-1	-0.264159698	-0.708278022	0.179958625	6.6010398	-1.190960765	0.238586446	0.845265471	-5.583098055	-0.283062479	-0.007345663	-0.499923484	0.485232158	6.6010398	-0.029859722	0.976282843	0.996604182	-4.801830367	-0.007871306
MiR.hp:hsa-mir-320c-2 & MiR.hp:hsa-mir-320c-1	-0.609553826	-1.130816885	-0.088290767	3.453992205	-2.341448983	0.022714862	0.621024657	-3.635578051	-0.609770611	-0.066667017	-0.63141146	0.498077427	3.453992205	-0.236367978	0.8139913	0.996604182	-4.771198672	-0.066690726
MiR.hp:hsa-mir-329-1 & MiR.hp:hsa-mir-329-2	-0.268506459	-1.114747705	0.577734787	2.799139459	-0.635316499	0.527754823	0.918533918	-5.944244559	-0.173095853	-0.343374506	-1.287246683	0.600497671	2.799139459	-0.728424341	0.469324828	0.996604182	-4.68366058	-0.221360422
MiR.hp:hsa-mir-342	0.212437432	-0.167976041	0.592850906	2.789789871	1.118162027	0.268170741	0.861532006	-5.52990444	0.307838219	0.137828485	-0.285293209	0.560950178	2.789789871	0.65223376	0.51686224	0.996604182	-4.696888404	0.199724101
MiR.hp:hsa-mir-3615	0.38159063	-0.167629215	0.930810475	3.720363347	1.391172764	0.169559312	0.794239107	-5.277099	0.353537259	-0.012373321	-0.631583002	0.60683636	3.720363347	-0.040010882	0.96822374	0.996604182	-4.775033947	-0.011463672
MiR.hp:hsa-mir-3688-2 & MiR.hp:hsa-mir-3688-1	-0.107484596	-0.566282472	0.35131328	3.632885422	-0.4690881	0.640789262	0.955821259	-6.073311238	-0.122463658	-0.015115441	-0.522366723	0.492135842	3.632885422	-0.059666045	0.952629533	0.996604182	-4.772514076	-0.01722193
MiR.hp:hsa-mir-3913-1 & MiR.hp:hsa-mir-3913-2	0.542456688	-0.109136879	1.194050254	2.582096846	1.666931932	0.100993484	0.78968144	-4.777581755	0.480218288	0.296303616	-0.432304612	1.024911844	2.582096846	0.81427756	0.418862188	0.996604182	-4.657313903	0.262307422
MiR.hp:hsa-mir-409	-0.574732925	-1.439179942	0.289714092	0.937662958	-1.331242837	0.188389335	0.814963002	-4.891190092	-0.599242226	-0.716011764	-1.712506482	0.280482954	0.937662958	-1.438714905	0.155679466	0.996604182	-4.538275789	-0.746545855
MiR.hp:hsa-mir-423	0.025834057	-0.442415163	0.494083278	2.379299	0.110470201	0.912423072	0.978355311	-6.080756608	0.0318169	-0.266801524	-0.798770481	0.265167432	2.379299	-1.004226328	0.319497821	0.996604182	-4.612580937	-0.328589401
MiR.hp:hsa-mir-4286	-0.145535277	-0.635495748	0.344425195	2.118088625	-0.594753243	0.554353299	0.922514518	-5.816957995	-0.190734676	-0.126422278	-0.667520713	0.414676157	2.118088625	-0.467817991	0.641691852	0.996604182	-4.695532425	-0.165685686
MiR.hp:hsa-mir-4326	-1.080463623	-3.513748933	1.352821687	4.35563957	-0.889091998	0.37767654	0.866272735	-5.85487004	-0.218300369	-1.224570511	-3.945650829	1.496509807	4.35563957	-0.901097993	0.371313713	0.996604182	-4.657585833	-0.247416191
MiR.hp:hsa-mir-4422	-0.871906198	-1.675113712	-0.068698685	1.285119586	-2.173559778	0.033891005	0.728496357	-3.664964843	-0.92624386	-0.487080371	-1.332270228	0.358109487	1.285119586	-1.153920629	0.253330092	0.996604182	-4.576875802	-0.517435481
MiR.hp:hsa-mir-4435-1 & MiR.hp:hsa-mir-4435-2	0.352003947	-0.402005503	1.106013397	2.268564254	0.934760452	0.353840272	0.866272735	-5.64237441	0.276958887	0.095571554	-0.755489506	0.946632615	2.268564254	0.224852394	0.82289523	0.996604182	-4.727122206	0.075196291
MiR.hp:hsa-mir-450a-1 & MiR.hp:hsa-mir-450a-2	0.385815436	-0.344461493	1.116092365	2.69763711	1.057843947	0.294572479	0.866272735	-5.574473013	0.297024375	0.318895519	-0.491334356	1.129125394	2.69763711	0.788078991	0.433903494	0.996604182	-4.667379194	0.245505321
MiR.hp:hsa-mir-451a	-0.562937237	-1.194187605	0.068313132	9.107370124	-1.785615382	0.079461666	0.78968144	-4.776868212	-0.410821325	-0.027953631	-0.724665335	0.668758072	9.107370124	-0.080336834	0.936249713	0.996604182	-4.813805214	-0.02040005
MiR.hp:hsa-mir-4732	-0.440576371	-1.044136564	0.162983823	4.481372391	-1.461605599	0.149320112	0.78968144	-5.211553851	-0.359367346	-0.260361943	-0.92840521	0.407681324	4.481372391	-0.780373474	0.438387715	0.996604182	-4.691711484	-0.212370855
MiR.hp:hsa-mir-484	-0.516998988	-1.014928374	-0.019069603	2.038910002	-2.078985796	0.042112431	0.740665707	-3.998509518	-0.669657145	-0.380970785	-0.921034334	0.159092764	2.038910002	-1.412460766	0.163230779	0.996604182	-4.50076046	-0.493462877
MiR.hp:hsa-mir-486-1	-0.147264653	-0.542980563	0.248451257	11.45482037	-0.745151522	0.459230244	0.877216522	-6.101779384	-0.159028185	-0.116438048	-0.556086771	0.323210674	11.45482037	-0.530296412	0.597958618	0.996604182	-4.785188852	-0.125739145
MiR.hp:hsa-mir-486-1 & MiR.hp:hsa-mir-486-2	-0.038811256	-0.35519184	0.277569329	17.79418107	-0.245627765	0.80684936	0.972833028	-6.565846135	-0.041804386	-0.112428427	-0.463972791	0.239115938	17.79418107	-0.64036204	0.524493603	0.996604182	-4.83709683	-0.121098924
MiR.hp:hsa-mir-486-1 & MiR.hp:hsa-mir-486-2 & lncRNA:SVIL_antisense_RNA_1_SVIL-AS1	-0.15684121	-0.529158918	0.215476498	5.708833203	-0.843482504	0.402471325	0.866272735	-5.911012011	-0.203173204	-0.258646645	-0.672759574	0.155466285	5.708833203	-1.250597753	0.216171579	0.996604182	-4.538592146	-0.335052677
MiR.hp:hsa-mir-486-1 & MiR.hp:hsa-mir-486-2 & lncRNA:lnc-MARCH8-1:2	-0.022499347	-0.424058195	0.379059501	3.591652723	-0.112189006	0.911066225	0.978355311	-6.188716265	-0.028848736	-0.103776437	-0.551749785	0.344196912	3.591652723	-0.463848508	0.644516227	0.996604182	-4.741954501	-0.133062485
MiR.hp:hsa-mir-486-1 & MiR.hp:hsa-mir-486-2 & lncRNA:TIMM23B-AGAP6_readthrough_TIMM23B-AGAP6	-0.372631356	-0.813423708	0.068160995	2.766011203	-1.692680274	0.095955522	0.78968144	-4.760691942	-0.474156285	-0.159272703	-0.642991578	0.324446173	2.766011203	-0.659292145	0.51235312	0.996604182	-4.69488658	-0.202667198
MiR.hp:hsa-mir-486-2	-0.472901508	-0.926499785	-0.019303231	11.07227379	-2.087511559	0.041306066	0.740665707	-4.291359487	-0.450769564	-0.222472265	-0.724435066	0.279490536	11.07227379	-0.887429636	0.378562949	0.996604182	-4.685255085	-0.212060491
MiR.hp:hsa-mir-550a-2 & MiR.hp:hsa-mir-550a-1	-0.590511954	-1.131632795	-0.049391113	6.026211014	-2.18506328	0.032993949	0.728496357	-4.014114659	-0.524935	-0.163552442	-0.763098272	0.435993389	6.026211014	-0.546215765	0.587041328	0.996604182	-4.748171015	-0.145389776
MiR.hp:hsa-mir-550a-2 & MiR.hp:hsa-mir-550a-1 & MiR.hp:hsa-mir-550a-3	-0.107809812	-0.642438806	0.426819182	4.07577205	-0.403771226	0.687886134	0.959417579	-6.139404245	-0.101248948	-0.115485309	-0.70995174	0.478981122	4.07577205	-0.388981541	0.698733704	0.996604182	-4.759540734	-0.108457346
MiR.hp:hsa-mir-5695	0.431260533	-0.145241277	1.007762342	1.766068494	1.497851044	0.139669011	0.78968144	-4.882016771	0.514405925	0.126792536	-0.539028417	0.792613489	1.766068494	0.381299132	0.704393599	0.996604182	-4.683520828	0.151237655
MiR.hp:hsa-mir-6511a-1 & MiR.hp:hsa-mir-6511a-2 & MiR.hp:hsa-mir-6511a-3 & MiR.hp:hsa-mir-6511a-4	0.054669156	-0.310832168	0.420170479	5.862171218	0.299490464	0.765651123	0.972833028	-6.214875773	0.072055803	0.023241195	-0.383083315	0.429565705	5.862171218	0.114528882	0.909219524	0.996604182	-4.794891822	0.030632684
MiR.hp:hsa-mir-6511b-1	-0.107381419	-0.63964324	0.424880402	2.92723017	-0.403955393	0.687751464	0.959417579	-6.045810268	-0.111769279	0.100454881	-0.483943799	0.684853561	2.92723017	0.344184575	0.73196929	0.996604182	-4.741528749	0.104559706
MiR.hp:hsa-mir-6511b-1 & MiR.hp:hsa-mir-6511a-1 & MiR.hp:hsa-mir-6511a-2 & MiR.hp:hsa-mir-6511a-3 & MiR.hp:hsa-mir-6511a-4 & MiR.hp:hsa-mir-6511b-2	0.191816859	-0.332282329	0.715916046	1.568323407	0.732829383	0.466654303	0.881756411	-5.655729039	0.255319664	0.051406911	-0.542041408	0.644855231	1.568323407	0.173447559	0.862911832	0.996604182	-4.695293169	0.068425661
MiR.hp:hsa-mir-6511b-1 & MiR.hp:hsa-mir-6511b-2	0.190454768	-0.16526129	0.546170825	5.72834873	1.072057218	0.288195529	0.866272735	-5.699177951	0.258414347	0.037377724	-0.358311233	0.433066681	5.72834873	0.189142232	0.850650699	0.996604182	-4.790259307	0.05071514
MiR.hp:hsa-mir-6800	0.097445258	-0.411497178	0.606387694	1.989009611	0.383373096	0.702863966	0.960988772	-5.894796021	0.125674626	-0.015900118	-0.594217035	0.562416799	1.989009611	-0.055050851	0.956289737	0.996604182	-4.709025652	-0.020506297
MiR.hp:hsa-mir-6859-1 & MiR.hp:hsa-mir-6859-2 & MiR.hp:hsa-mir-6859-3 & MiR.hp:hsa-mir-6859-4	-0.060209635	-0.435922426	0.315503156	3.749220531	-0.320877748	0.749472161	0.972833028	-6.153202596	-0.081777386	-0.289588179	-0.711970462	0.132794103	3.749220531	-1.372791951	0.17517406	0.996604182	-4.493099176	-0.393321839
MiR.hp:hsa-mir-7-1 & MiR.hp:hsa-mir-7-2 & MiR.hp:hsa-mir-7-3	0.483541337	-0.253917248	1.220999922	9.589230979	1.312881588	0.194464479	0.814963002	-5.483918531	0.296485994	0.442688004	-0.376886809	1.262262817	9.589230979	1.081530414	0.283998701	0.996604182	-4.607793299	0.271436551
MiR.hp:hsa-mir-92a-2	-0.263224518	-0.686583138	0.160134102	9.992565872	-1.244937413	0.218229799	0.830825489	-5.576227258	-0.278358933	-0.206029843	-0.676296835	0.26423715	9.992565872	-0.877233524	0.384028459	0.996604182	-4.681241328	-0.21787578
MiR.hp:hsa-mir-941-1 & MiR.hp:hsa-mir-941-2 & MiR.hp:hsa-mir-941-3 & MiR.hp:hsa-mir-941-4 & MiR.hp:hsa-mir-941-5	-0.012054672	-0.397168822	0.373059478	9.599468661	-0.062675168	0.950243615	0.984749668	-6.317407992	-0.014163918	-0.215793159	-0.645476749	0.21389043	9.599468661	-1.005584319	0.31884953	0.996604182	-4.635444924	-0.253551203
ReverseComplement_CACNA1G	0.41630793	-0.370622899	1.203238758	1.71646994	1.05927253	0.293927174	0.866272735	-5.408549437	0.358556068	0.173131704	-0.729820651	1.076084059	1.71646994	0.383920546	0.702460404	0.996604182	-4.686795604	0.149114198
ReverseComplement_RPS20	0.176747911	-0.183279376	0.536775198	3.97160356	0.982988547	0.329751639	0.866272735	-5.743281584	0.248460293	0.030091564	-0.372019284	0.432202411	3.97160356	0.149840272	0.881417595	0.996604182	-4.776277506	0.042300691
ReverseComplement_RPS20 & ReverseComplement_lncRNA:small_nucleolar_RNA_host_gene_17_SNHG17	-0.100993989	-0.548976832	0.346988854	2.552118366	-0.451402261	0.653406052	0.955821259	-5.975429583	-0.131821818	-0.389783179	-0.905610821	0.126044462	2.552118366	-1.513031846	0.135776126	0.996604182	-4.462560285	-0.508762233
ReverseComplement_SEC63	0.167361678	-0.355035877	0.689759232	2.354540891	0.641481996	0.523771152	0.918533918	-5.88740731	0.185003182	-0.09239287	-0.681906291	0.497120552	2.354540891	-0.313815468	0.754802506	0.996604182	-4.727447377	-0.102131953
ReverseComplement_WDR37	0.198159064	-0.399873189	0.796191317	3.820373119	0.66346638	0.509696426	0.912688784	-5.993869349	0.168275781	-0.110112238	-0.782840763	0.562616287	3.820373119	-0.327736893	0.744306863	0.996604182	-4.759954027	-0.093506815
ReverseComplement_ENSG00000053770.12 & PRKCE	0.19541683	-0.287508398	0.678342058	2.141493543	0.810236227	0.42116168	0.869427553	-5.735902899	0.24261929	-0.048020769	-0.59510357	0.499062031	2.141493543	-0.17575417	0.861107638	0.996604182	-4.726213162	-0.059620069
ReverseComplement_ENSG00000053770.12 & PRKCE & ReverseComplement_MAP3K6 & ReverseComplement_CLDN1 & ReverseComplement_ENSG00000266074.10 & ReverseComplement_ENSG00000204962.6	-0.016094382	-0.484084449	0.451895685	2.604175327	-0.068860037	0.945341125	0.98393795	-6.100084828	-0.019507012	-0.086033894	-0.607222243	0.435154454	2.604175327	-0.330525118	0.742210537	0.996604182	-4.733422107	-0.1042764
ReverseComplement_ENSG00000054803.4 & NDUFV3 & ENSG00000134910.14	0.071961583	-0.424556475	0.568479641	3.376899072	0.290198555	0.77271354	0.972833028	-6.113962337	0.077804171	0.163358374	-0.38476181	0.711478558	3.376899072	0.596753801	0.553025848	0.996604182	-4.713591788	0.176621502
ReverseComplement_IPO5	-0.166368152	-0.722175652	0.389439348	1.857438399	-0.599342916	0.551310244	0.922514518	-5.79501813	-0.196312467	-0.242433332	-0.870443839	0.385577176	1.857438399	-0.772956415	0.442729789	0.996604182	-4.648533275	-0.286068486
ReverseComplement_MYLK	-0.091354834	-0.53995282	0.357243153	4.105262974	-0.407759226	0.684972248	0.959417579	-6.138384825	-0.102189198	-0.011710952	-0.508631957	0.485210053	4.105262974	-0.047188312	0.962527471	0.996604182	-4.78468852	-0.01309983
ReverseComplement_NLE1	-0.023755661	-0.34987322	0.302361899	6.367157253	-0.145855401	0.884548197	0.972833028	-6.256809838	-0.034787164	-0.097646968	-0.46041723	0.265123294	6.367157253	-0.538960166	0.592005376	0.996604182	-4.75037816	-0.142991649
ReverseComplement_MLLT10	0.498056573	-0.005821339	1.001934486	2.902818175	1.979169277	0.052616303	0.740665707	-4.300083999	0.540992495	0.052545456	-0.516890112	0.621981023	2.902818175	0.184765193	0.854066579	0.996604182	-4.748966114	0.057075238
ReverseComplement_SSH1 & ReverseComplement_ENSG00000155252.13 & ReverseComplement_ENSG00000249967.1	0.173823237	-0.532154963	0.879801436	1.800276629	0.492999102	0.623900075	0.950059757	-5.854602347	0.160673791	-0.33324043	-1.195297486	0.528816626	1.800276629	-0.774018359	0.442106564	0.996604182	-4.641104109	-0.308031333
ReverseComplement_FCN1	-0.213736812	-0.573391007	0.145917383	5.135450478	-1.189936493	0.238985618	0.845265471	-5.566010707	-0.288520117	0.039145051	-0.360007514	0.438297615	5.135450478	0.196366556	0.845019089	0.996604182	-4.788636916	0.052841317
ReverseComplement_FCN1 & SHC1	-0.281402153	-0.702269446	0.139465141	3.298465168	-1.338788042	0.185934939	0.814963002	-5.300110452	-0.357787803	0.047451378	-0.412669014	0.50757177	3.298465168	0.206493761	0.837138314	0.996604182	-4.763061836	0.060331892
ReverseComplement_WDR13	0.383052555	-0.046328152	0.812433261	4.95879196	1.786263083	0.079355583	0.78968144	-4.728239936	0.434429925	0.485375237	0.008873851	0.961876622	4.95879196	2.03959075	0.046018327	0.996604182	-4.139027356	0.550476755
ReverseComplement_WDR13 & PAGR1	-0.043107433	-0.493462836	0.407247971	5.471761264	-0.191657741	0.848688869	0.972833028	-6.236495082	-0.0463196	0.350199349	-0.149007891	0.84940659	5.471761264	1.404636809	0.165535122	0.996604182	-4.473008442	0.376294592
ReverseComplement_WDR13 & PAGR1 & ENSG00000102445.20	-0.337733719	-0.914770086	0.239302647	3.307965915	-1.171927714	0.246082998	0.845265471	-5.491517658	-0.315522305	0.363205707	-0.256112659	0.982524074	3.307965915	1.174270879	0.24515105	0.996604182	-4.567204593	0.339319101
ReverseComplement_MGRN1	0.05597172	-0.359976164	0.471919604	3.627241649	0.269438294	0.788561759	0.972833028	-6.157015532	0.069461386	-0.196497586	-0.664734723	0.27173955	3.627241649	-0.840274048	0.404252495	0.996604182	-4.665805037	-0.243855196
ReverseComplement_RHOV	-0.696913702	-1.258706575	-0.13512083	2.937678444	-2.483890033	0.015947502	0.537865741	-3.284831059	-0.693506397	-0.126392125	-0.731464783	0.478680532	2.937678444	-0.418255899	0.677325773	0.996604182	-4.736056278	-0.125774177
ReverseComplement_FZD3	0.10972827	-0.582909406	0.802365947	2.209103206	0.317206449	0.752241606	0.972833028	-5.995504293	0.095585433	-0.03892613	-0.81707831	0.739226051	2.209103206	-0.100162758	0.920565261	0.996604182	-4.729194307	-0.033908955
ReverseComplement_PLEKHJ1	-0.089178932	-0.997558034	0.819200171	2.537969293	-0.196573385	0.844857977	0.972833028	-6.034884598	-0.058633032	0.409709268	-0.562422894	1.38184143	2.537969293	0.843878773	0.402251672	0.996604182	-4.652161253	0.269374123
ReverseComplement_PLEKHJ1 & ReverseComplement_PLEKHA1	0.163574087	-0.341165488	0.668313662	4.049675409	0.648898444	0.519000265	0.918358179	-6.013922645	0.162712219	0.579004324	0.024843182	1.133165466	4.049675409	2.092065722	0.040880858	0.996604182	-4.118904426	0.575953564
ReverseComplement_PLEKHJ1 & ReverseComplement_PLEKHA1 & ENSG00000104643.10	0.244747874	-0.649992106	1.139487854	1.334701907	0.547711262	0.586020621	0.933105795	-5.565986112	0.239387383	0.952291752	0.070176864	1.834406641	1.334701907	2.161595646	0.034846617	0.996604182	-4.327034827	0.93143457
ReverseComplement_ZNF419	0.304400023	-0.476125167	1.084925214	3.708542664	0.780885473	0.438088912	0.870209106	-5.907408902	0.198987983	-0.191549308	-1.077434114	0.694335497	3.708542664	-0.432945192	0.666682313	0.996604182	-4.744059345	-0.125216845
ReverseComplement_PTPRZ1	0.264720452	-0.464615195	0.9940561	3.408874704	0.726757699	0.470337475	0.881756411	-5.915014194	0.191594053	-0.203353252	-1.032054219	0.625347716	3.408874704	-0.491340837	0.625064979	0.996604182	-4.727467608	-0.147178933
ReverseComplement_PLEKHA1	0.342276513	-0.218176292	0.902729319	6.187061018	1.222834373	0.226405364	0.830825489	-5.540596555	0.292459306	0.620674053	-0.000283712	1.241631818	6.187061018	2.001387183	0.050101302	0.996604182	-4.152234468	0.530337011
ReverseComplement_CDH23	-0.142490449	-0.6057043	0.320723402	3.33557539	-0.615933471	0.540381125	0.918533918	-5.976349268	-0.164205934	-0.101921424	-0.615694861	0.411852014	3.33557539	-0.397212969	0.692688354	0.996604182	-4.742769777	-0.117454206
ReverseComplement_DBX1	-0.293519457	-0.904225558	0.317186643	1.642103399	-0.9623526	0.339922205	0.866272735	-5.388383502	-0.371016199	-0.176382729	-0.833366835	0.480601377	1.642103399	-0.537564748	0.592962341	0.996604182	-4.664097606	-0.222952339
ReverseComplement_OAS3	-0.057948523	-0.525431799	0.409534754	1.999525452	-0.248202342	0.804866531	0.972833028	-5.97464009	-0.078012201	-0.210133337	-0.742666376	0.322399701	1.999525452	-0.790092587	0.432736182	0.996604182	-4.649306999	-0.282888389
ReverseComplement_UHRF1BP1L	0.328412239	-0.310764402	0.967588879	1.539727094	1.028793057	0.307906591	0.866272735	-5.382188164	0.371793991	0.220103095	-0.49170308	0.93190927	1.539727094	0.619147301	0.538276925	0.996604182	-4.659550494	0.249177706
ReverseComplement_ZNF451 & ReverseComplement_ENSG00000168116.14	0.005696042	-0.441018446	0.452410531	2.752776361	0.025531288	0.979720032	0.997461328	-6.119362531	0.007102354	0.105517067	-0.387248152	0.598282287	2.752776361	0.428758015	0.669709336	0.996604182	-4.729907415	0.131568471
ReverseComplement_ENSG00000114656.12 & ACAD9	0.239878791	-0.249600993	0.729358575	3.026541613	0.981265833	0.330592873	0.866272735	-5.681739546	0.265686823	-0.000168228	-0.549688506	0.54935205	3.026541613	-0.000612978	0.999513046	0.999513046	-4.758112351	-0.000186328
ReverseComplement_QPCT	0.268559595	-0.118804436	0.655923626	2.37695347	1.388196572	0.170458929	0.794239107	-5.167487071	0.401943501	0.167705788	-0.262979	0.598390575	2.37695347	0.779683072	0.438790824	0.996604182	-4.664434931	0.25099923
ReverseComplement_ENSG00000117298.16 & ReverseComplement_LTBP3 & ENSG00000285947.1 & ENSG00000259384.7 & ENSG00000007314.12	0.076836645	-0.83304235	0.986715639	1.931751914	0.169088604	0.866323332	0.972833028	-5.970066554	0.054312588	0.287037001	-0.69272604	1.266800042	1.931751914	0.586605887	0.559775869	0.996604182	-4.685458659	0.202894369
ReverseComplement_ENSG00000117298.16 & ReverseComplement_lncRNA:LINC01770:14	-0.31242714	-1.08647018	0.461615901	3.539210849	-0.808189547	0.422329122	0.869427553	-5.865497099	-0.210625773	-0.299654997	-1.161378197	0.562068203	3.539210849	-0.696279044	0.489073105	0.996604182	-4.698719169	-0.202015309
ReverseComplement_OSBPL9	0.44158733	-0.223154248	1.106328909	2.329752161	1.330127727	0.188754143	0.814963002	-5.233649407	0.388514311	0.07810862	-0.675197785	0.831415025	2.329752161	0.207614123	0.836267486	0.996604182	-4.730456965	0.068720986
ReverseComplement_USP35	0.237858656	-0.297385045	0.773102357	2.242909644	0.889809384	0.37729442	0.866272735	-5.669443381	0.267110303	0.027018537	-0.579271562	0.633308636	2.242909644	0.08923001	0.92921073	0.996604182	-4.728408926	0.030341253
ReverseComplement_PMFBP1	-0.208198836	-0.586043279	0.169645607	4.348653174	-1.103303115	0.274514478	0.866272735	-5.643870474	-0.272587793	-0.189915437	-0.609672368	0.229841495	4.348653174	-0.905924439	0.368775185	0.996604182	-4.656247628	-0.248649947
ReverseComplement_PMFBP1 & ReverseComplement_MYLK	0.045722203	-0.346057078	0.437501484	4.8885797	0.233676622	0.816070114	0.972833028	-6.221098983	0.056865996	-0.114909365	-0.55060943	0.320790701	4.8885797	-0.528077161	0.59948804	0.996604182	-4.747004295	-0.142916025
ReverseComplement_PMFBP1 & ReverseComplement_MYLK & ReverseComplement_ENSG00000150779.12	0.020236596	-0.425818953	0.466292146	3.611659912	0.090840206	0.927936845	0.980129181	-6.18901061	0.023403411	-0.178497925	-0.678923517	0.321927668	3.611659912	-0.71420559	0.478003764	0.996604182	-4.695673337	-0.206430971
ReverseComplement_MOB3B	0.532576242	0.125137926	0.940014557	3.987117958	2.617275906	0.01132015	0.50674357	-3.061706663	0.657063094	0.24550595	-0.210171362	0.701183263	3.987117958	1.078783269	0.28521135	0.996604182	-4.600378671	0.302891655
ReverseComplement_MOB3B & TRPC4AP & ENSG00000082074.19	0.194419046	-0.4379691	0.826807191	1.770772576	0.615580243	0.540612652	0.918533918	-5.779875885	0.202921787	-0.21108399	-0.971594849	0.549426869	1.770772576	-0.555749988	0.580548561	0.996604182	-4.668353539	-0.220315557
ReverseComplement_POLR1B	0.045524691	-0.579965051	0.671014433	2.953934367	0.145732495	0.884644785	0.972833028	-6.118091021	0.040171301	-0.045206857	-0.742880391	0.652466677	2.953934367	-0.129742318	0.897225352	0.996604182	-4.752619288	-0.039890842
ReverseComplement_STEAP4	0.143877187	-0.343565922	0.631320296	3.230888776	0.591013755	0.556838883	0.922514518	-6.00648595	0.154975421	-0.29112945	-0.844585823	0.262326923	3.230888776	-1.0532521	0.296653259	0.996604182	-4.604870403	-0.31358626
ReverseComplement_DNAJC13	-0.103524444	-0.808945531	0.601896644	1.307831604	-0.293848889	0.769936722	0.972833028	-5.730352003	-0.118991069	-0.491467774	-1.372608177	0.389672629	1.307831604	-1.116810574	0.26874341	0.996604182	-4.584304422	-0.56489341
ReverseComplement_DNAJC13 & ReverseComplement_ENSG00000078369.18	0.267406768	-0.269058321	0.803871858	1.819435223	0.998068884	0.322448422	0.866272735	-5.48120767	0.332378745	-0.351185338	-1.022748507	0.32037783	1.819435223	-1.04707814	0.29946684	0.996604182	-4.595100811	-0.436513043
ReverseComplement_SHF	0.40531176	-0.183470945	0.994094466	2.357317771	1.378363444	0.173457304	0.794239107	-5.147210273	0.414877935	0.488498239	-0.156244853	1.133241332	2.357317771	1.517070946	0.134754978	0.996604182	-4.457670774	0.500027783
ReverseComplement_SLC39A8 & ReverseComplement_ENSG00000140057.9	-0.099629639	-0.540057546	0.340798268	2.597807632	-0.452942752	0.652302968	0.955821259	-6.002311335	-0.128448761	-0.079413396	-0.567179661	0.408352869	2.597807632	-0.325995493	0.745617122	0.996604182	-4.734916712	-0.102384716
ReverseComplement_GNAL	0.236621656	-0.264150193	0.737393505	1.713333196	0.946115526	0.34806835	0.866272735	-5.508646684	0.322254676	0.083149246	-0.48159334	0.647891832	1.713333196	0.29480671	0.769208605	0.996604182	-4.694633125	0.113240833
ReverseComplement_RNF165	-0.372522598	-0.893039193	0.147993998	2.926713525	-1.433004745	0.157298257	0.78968144	-5.146539799	-0.396890847	-0.250271759	-0.824859802	0.324316283	2.926713525	-0.872137275	0.386778732	0.996604182	-4.650969938	-0.266643074
ReverseComplement_TMEM50B	0.352874024	-0.207002608	0.912750657	2.115724949	1.261992967	0.212071609	0.830825489	-5.286612411	0.381485506	0.084024733	-0.550747602	0.718797069	2.115724949	0.265044464	0.791927774	0.996604182	-4.719212227	0.090837567
ReverseComplement_MAP3K6	-0.365084666	-0.863861365	0.133692032	1.917483399	-1.465605286	0.148230119	0.78968144	-4.977399515	-0.471609096	-0.209832072	-0.747717858	0.328053714	1.917483399	-0.781108541	0.437958767	0.996604182	-4.654473462	-0.271056888
ReverseComplement_FCGR2A	-0.270467421	-0.700708125	0.159773283	9.219567062	-1.258731356	0.213239194	0.830825489	-5.541100764	-0.287190592	-0.090731601	-0.567726348	0.386263147	9.219567062	-0.380868067	0.704711682	0.996604182	-4.790019292	-0.096341593
ReverseComplement_ENSG00000144785.8	-0.089731377	-0.613663337	0.434200583	2.906974369	-0.342924905	0.732911719	0.971108027	-6.067661183	-0.094902355	0.053906483	-0.523150495	0.630963461	2.906974369	0.187047491	0.852285099	0.996604182	-4.752422722	0.057012969
ReverseComplement_ENSG00000145349.18	0.523496669	-0.583972625	1.630965964	3.689234513	0.946480815	0.347883695	0.866272735	-5.734335615	0.250589631	0.722636512	-0.490667231	1.935940255	3.689234513	1.192559208	0.237964477	0.996604182	-4.560884641	0.345914746
ReverseComplement_PCDH15	0.150001987	-0.464306156	0.764310131	2.279615858	0.488922841	0.626765306	0.950059757	-5.956452391	0.143088911	-0.207434796	-0.914844634	0.499975043	2.279615858	-0.587137877	0.559420992	0.996604182	-4.689836476	-0.197874838
ReverseComplement_ZNF773 & ReverseComplement_ENSG00000268107.6	0.248425899	-0.322961946	0.819813743	2.696519339	0.870553486	0.387635956	0.866272735	-5.756658516	0.24171567	-0.117024689	-0.762625873	0.528576494	2.696519339	-0.362946628	0.71798219	0.996604182	-4.731758808	-0.113863737
ReverseComplement_OBSCN	-0.122886249	-0.629120162	0.383347664	2.661071165	-0.486050775	0.62878758	0.950059757	-5.991069619	-0.137290953	-0.058186685	-0.617403121	0.501029751	2.661071165	-0.208340296	0.83570316	0.996604182	-4.745064379	-0.065007318
ReverseComplement_FUT6	0.046186874	-0.529810805	0.622184554	3.310789633	0.160556327	0.873008393	0.972833028	-6.154599404	0.042497745	-0.255461254	-0.905194118	0.394271609	3.310789633	-0.787262913	0.434377118	0.996604182	-4.673988643	-0.235056548
ReverseComplement_FUT6 & CTSZ	0.004262221	-0.395175568	0.403700011	5.561578249	0.021365665	0.983028301	0.997461328	-6.255290535	0.005158195	-0.159900017	-0.604161349	0.284361314	5.561578249	-0.72067521	0.474043668	0.996604182	-4.709113506	-0.193513076
ReverseComplement_FUT6 & ReverseComplement_ZNF574 & ReverseComplement_ENSG00000143970.18 & ReverseComplement_ENSG00000224383.8	0.379937486	-0.098443801	0.858318773	2.171552472	1.59025785	0.117287575	0.78968144	-4.857581918	0.478134369	-0.032592538	-0.586929003	0.521743926	2.171552472	-0.117726525	0.906696664	0.996604182	-4.722144236	-0.041016255
ReverseComplement_C1orf52	-0.616452198	-1.491216164	0.258311769	2.479073177	-1.41103604	0.163648537	0.793952786	-5.103379224	-0.425491121	-0.729775596	-1.740238953	0.28068776	2.479073177	-1.446100092	0.153605097	0.996604182	-4.489973456	-0.503709838
ReverseComplement_QSOX2	-0.655106852	-1.311826423	0.001612719	2.17953541	-1.99738493	0.050546558	0.740665707	-4.123732618	-0.664164196	-0.423450399	-1.133286499	0.286385702	2.17953541	-1.194466707	0.237223791	0.996604182	-4.563414683	-0.429304918
ReverseComplement_TMEM130	-0.466451019	-0.929368089	-0.003533948	1.840426415	-2.017587764	0.048333279	0.740665707	-4.076393749	-0.68245433	-0.274946991	-0.770533274	0.220639292	1.840426415	-1.110859875	0.271275229	0.996604182	-4.583702523	-0.402268956
ReverseComplement_TMEM130 & SELENON & ReverseComplement_ENSG00000175513.9	-0.013671274	-0.437654373	0.410311826	3.074691398	-0.064563939	0.948746251	0.984114238	-6.133527756	-0.017663992	0.284678479	-0.178658396	0.748015354	3.074691398	1.23023296	0.223644125	0.996604182	-4.548289932	0.36781931
ReverseComplement_MS4A15 & ReverseComplement_lncRNA:LINC00891	-0.119246895	-0.522701508	0.284207718	3.435197054	-0.591809565	0.556309452	0.922514518	-6.008356493	-0.154801894	-0.108595926	-0.557119956	0.339928104	3.435197054	-0.484794187	0.629673267	0.996604182	-4.735533181	-0.140975201
ReverseComplement_LTBP3 & TNFRSF14	-0.379419061	-1.629624246	0.870786125	2.583431111	-0.607669494	0.545811142	0.920991232	-5.884996425	-0.179576848	0.112328816	-1.223049694	1.447707327	2.583431111	0.168428812	0.866839937	0.996604182	-4.744108258	0.053164579
ReverseComplement_ADAL	0.059881523	-0.384124217	0.503887262	7.35934296	0.270043568	0.788098388	0.972833028	-6.243065525	0.063636242	-0.050938002	-0.544809807	0.442933802	7.35934296	-0.206517691	0.837119711	0.996604182	-4.79651189	-0.054131941
ReverseComplement_HNRNPH1 & ReverseComplement_ENSG00000154027.19 & ReverseComplement_ENSG00000169302.16 & ReverseComplement_ENSG00000142856.17 & ReverseComplement_ENSG00000105053.11 & ReverseComplement_ENSG00000198453.13	-0.170729134	-1.236800481	0.895342212	0.782047726	-0.320664552	0.749632895	0.972833028	-5.510060316	-0.165838439	0.024210603	-1.08091278	1.129333987	0.782047726	0.043865636	0.965164242	0.996604182	-4.653411994	0.023517068
ReverseComplement_FASN & ReverseComplement_ENSG00000141255.13	-0.430259563	-1.2615702	0.401051073	1.965961366	-1.036326923	0.304409846	0.866272735	-5.468608185	-0.335848191	-0.210906435	-1.104249973	0.682437103	1.965961366	-0.472716669	0.638213661	0.996604182	-4.698123911	-0.164627473
ReverseComplement_ENSG00000172554.12 & USP36 & ENSG00000130703.17 & ReverseComplement_lncRNA:small_nucleolar_RNA_host_gene_20_SNHG20 & ReverseComplement_ENSG00000129657.16 & ReverseComplement_ENSG00000127561.15	-0.109868298	-0.660715167	0.440978571	2.273519993	-0.399366007	0.691110403	0.959417579	-5.953003124	-0.122192847	-0.194457771	-0.81433496	0.425419418	2.273519993	-0.628129564	0.532418402	0.996604182	-4.68036386	-0.216271201
ReverseComplement_GVQW3 & ReverseComplement_ENSG00000188315.8	0.184317619	-0.453775961	0.822411199	3.030004966	0.578378395	0.565278438	0.922514518	-5.963837179	0.159905577	0.170091786	-0.537143557	0.877327129	3.030004966	0.48155841	0.631956472	0.996604182	-4.723558607	0.147563892
ReverseComplement_CLK3	0.162702628	-0.291893027	0.617298282	2.616257068	0.716636417	0.476513666	0.888374724	-5.867625645	0.200286896	-0.042757574	-0.55224251	0.466727361	2.616257068	-0.168039467	0.867144815	0.996604182	-4.746122991	-0.052634564
ReverseComplement_DDX60L	-0.200920651	-0.620137327	0.218296025	5.182394242	-0.959656066	0.341266303	0.866272735	-5.805062545	-0.23232852	-0.4106398	-0.876937612	0.055658012	5.182394242	-1.763304228	0.083188739	0.996604182	-4.296525854	-0.474830919
ReverseComplement_RBM43	0.161164961	-0.231460697	0.55379062	6.623504909	0.821904837	0.414543031	0.869427553	-5.941888038	0.19516189	-0.024138663	-0.461134156	0.412856831	6.623504909	-0.110602727	0.912318445	0.996604182	-4.799017851	-0.029230591
ReverseComplement_RBM43 & ReverseComplement_C6orf89	-0.017791851	-0.466374627	0.430790924	4.741033955	-0.079416023	0.93697884	0.980129181	-6.245681646	-0.019307585	-0.333278022	-0.833114578	0.166558533	4.741033955	-1.335082941	0.187137131	0.996604182	-4.504172141	-0.361670826
ReverseComplement_RBM43 & ReverseComplement_C6orf89 & KRTAP1-4	0.175636765	-0.393435572	0.744709102	1.630002652	0.617984442	0.5390378	0.918533918	-5.753170556	0.209467151	-0.153664194	-0.827949328	0.520620939	1.630002652	-0.456308632	0.649895515	0.996604182	-4.675767581	-0.183262319
ReverseComplement_RBM43 & ReverseComplement_C6orf89 & ReverseComplement_lncRNA:LINC01733 & LMCD1	-0.015441941	-0.549217901	0.518334019	2.367524883	-0.057925855	0.954009522	0.987732649	-6.07741169	-0.016817911	-0.7158502	-1.373090859	-0.058609542	2.367524883	-2.180857629	0.033319462	0.996604182	-4.227086775	-0.779636782
ReverseComplement_RBM43 & ReverseComplement_C6orf89 & ReverseComplement_lncRNA:long_intergenic_non-protein_coding_RNA_lncRNA	0.078747552	-0.361867787	0.519362891	6.183389578	0.357854957	0.721768682	0.967687268	-6.202766716	0.08550164	-0.299142726	-0.790761369	0.192475918	6.183389578	-1.21837138	0.228083031	0.996604182	-4.551453113	-0.324799855
ReverseComplement_TOR3A	0.19254487	-0.139933163	0.525022902	5.187084171	1.159574302	0.251038475	0.845265471	-5.601372016	0.280776159	-0.083594855	-0.453366337	0.286176627	5.187084171	-0.452663754	0.65250269	0.996604182	-4.76062567	-0.121901157
ReverseComplement_TOR3A & KIF5C	-0.057830928	-0.684788894	0.569127038	1.549027881	-0.184693377	0.854122648	0.972833028	-5.91396822	-0.062827015	-0.275681223	-1.003988209	0.452625763	1.549027881	-0.757918134	0.451610515	0.996604182	-4.644053972	-0.299497672
ReverseComplement_NUGGC	-0.056046153	-0.565803571	0.453711264	2.505380055	-0.22014653	0.826540656	0.972833028	-6.028402148	-0.065786898	0.241406044	-0.309253355	0.792065443	2.505380055	0.877798166	0.383724499	0.996604182	-4.643419054	0.283362082
ReverseComplement_ZNF699 & ReverseComplement_ENSG00000172954.14	0.499589249	-0.264012443	1.263190942	1.835221876	1.310013551	0.195426598	0.814963002	-5.113895766	0.454677873	0.452429034	-0.389439119	1.294297187	1.835221876	1.076058723	0.286417569	0.996604182	-4.590793932	0.411757201
ReverseComplement_SRGAP3	-0.03554564	-0.306105339	0.235014058	6.699402972	-0.263058793	0.793450263	0.972833028	-6.237754478	-0.062451486	-0.09479656	-0.395661973	0.206068853	6.699402972	-0.630884561	0.530628165	0.996604182	-4.73340727	-0.166551676
ReverseComplement_SRGAP3 & ReverseComplement_ENSG00000158062.20	0.02982545	-0.378703174	0.438354074	2.554040141	0.146182068	0.88429149	0.972833028	-6.099195406	0.041100651	0.050233306	-0.402466504	0.502933115	2.554040141	0.222183105	0.824962534	0.996604182	-4.744638024	0.069223483
ReverseComplement_ENTPD4	2.15515254	1.416932499	2.893372581	5.083257449	5.845501412	2.54E-07	0.000266016	6.75354647	1.409090557	1.649291743	0.827164624	2.471418863	5.083257449	4.016872958	0.000174005	0.193667193	-2.597404758	1.078346604
ReverseComplement_PDCD1LG2	0.4676984	-0.149987745	1.085384545	3.158256995	1.51609917	0.1350001	0.78968144	-5.052337119	0.410135647	0.284332752	-0.4057961	0.974461603	3.158256995	0.824947462	0.41282763	0.996604182	-4.663579334	0.249338029
ReverseComplement_C6orf89	0.074314622	-0.389957985	0.538587228	2.08382758	0.320502041	0.749755424	0.972833028	-6.007778894	0.095223645	-0.141493929	-0.666184535	0.383196676	2.08382758	-0.539963129	0.591318005	0.996604182	-4.696916528	-0.181304397
ReverseComplement_C6orf89 & ReverseComplement_lncRNA:LINC01715 & PHACTR1 & ReverseComplement_ENSG00000086712.13 & ReverseComplement_ENSG00000153029.16	-0.095789889	-0.717825443	0.526245665	2.469029837	-0.308342968	0.758941218	0.972833028	-6.055727541	-0.087413186	-0.558508148	-1.280039093	0.163022796	2.469029837	-1.549901642	0.126679314	0.996604182	-4.445440321	-0.509667327
ReverseComplement_ENSG00000198842.10 & ENSG00000160208.13 & EDEM1 & ENSG00000255346.10	0.542435902	-0.002112855	1.086984658	3.083215306	1.994533072	0.050865903	0.740665707	-4.285624675	0.536072493	0.157843034	-0.456321115	0.772007183	3.083215306	0.514600903	0.608814154	0.996604182	-4.721406055	0.15599135
ReverseComplement_SAMD13	-0.114802251	-0.581813443	0.352208942	3.941500757	-0.492212569	0.624452481	0.950059757	-6.077371569	-0.126505406	-0.124494521	-0.644363763	0.395374721	3.941500757	-0.479496787	0.633413062	0.996604182	-4.740375746	-0.137185724
ReverseComplement_ENSG00000230989.7 & ENSG00000183696.14 & TMEM230 & ReverseComplement_ENSG00000162695.12 & ReverseComplement_ENSG00000158019.21	-0.567959523	-1.024094292	-0.111824755	2.485196188	-2.493180925	0.015576859	0.537865741	-3.238385433	-0.724711704	-0.530790037	-1.039186902	-0.022393172	2.485196188	-2.090496694	0.041026922	0.996604182	-4.213187826	-0.677283744
ReverseComplement_ZNF853	0.191285941	-0.277067231	0.659639114	2.168810453	0.81778506	0.416872603	0.869427553	-5.721466384	0.247204889	-0.078809155	-0.613466711	0.455848401	2.168810453	-0.295141682	0.768954015	0.996604182	-4.715745079	-0.10184757
ReverseComplement_CEBPA	0.491135519	-0.13997957	1.122250607	1.537201307	1.558197008	0.12470124	0.78968144	-4.763525375	0.560360267	0.295477813	-0.420184392	1.011140018	1.537201307	0.826697035	0.411843195	0.996604182	-4.631475022	0.337124928
ReverseComplement_CEBPA & ReverseComplement_ENSG00000134690.11 & BAG2	-0.053764474	-0.719887409	0.612358461	1.93974005	-0.161610883	0.872181631	0.972833028	-5.94334876	-0.053483836	-0.2657982	-1.031397219	0.499800818	1.93974005	-0.695152764	0.489773266	0.996604182	-4.6569516	-0.264410793
ReverseComplement_ENSG00000261796.1 & ReverseComplement_RAB43 & FLNC	-0.043662529	-0.451888634	0.364563576	6.933949007	-0.214159674	0.831183952	0.972833028	-6.25176568	-0.050707339	-0.181363857	-0.635540317	0.272812603	6.933949007	-0.799568558	0.427267924	0.996604182	-4.692935002	-0.210626338
ReverseComplement_ENSG00000261796.1 & ReverseComplement_RAB43 & NTN5	0.189771303	-0.274648559	0.654191165	1.842483373	0.818180909	0.416648422	0.869427553	-5.649834747	0.26767839	-0.120506891	-0.66407885	0.423065069	1.842483373	-0.443899261	0.65878973	0.996604182	-4.684298636	-0.169978758
ReverseComplement_ENSG00000273274.2 & DISP2 & ENSG00000140832.11	0.413396696	-0.29874904	1.125542432	3.045567219	1.162325348	0.249928773	0.845265471	-5.489438954	0.317409177	0.213406844	-0.582115433	1.008929122	3.045567219	0.537137637	0.593255394	0.996604182	-4.716679655	0.163855424
ReverseComplement_AATF	0.76778403	0.160866537	1.374701522	1.889366698	2.533022255	0.014074117	0.50674357	-3.032234216	0.915048688	0.95302601	0.308516671	1.597535349	1.889366698	2.960773089	0.004460649	0.996604182	-3.940112095	1.135820968
ReverseComplement_OR1S1	0.212270247	-0.353916992	0.778457487	1.57932582	0.750686551	0.455917629	0.874890208	-5.596392132	0.27581723	0.550740215	-0.038593281	1.140073712	1.57932582	1.871178635	0.066436599	0.996604182	-4.373549253	0.715614375
ReverseComplement_lncRNA:lnc-NPIPA1-1:1	-0.04867004	-0.363595459	0.266255379	4.255123534	-0.309445076	0.758107148	0.972833028	-6.181339704	-0.076860833	-0.029116083	-0.378779	0.320546835	4.255123534	-0.166729694	0.868170584	0.996604182	-4.782634773	-0.045980779
ReverseComplement_lncRNA:KRT73_antisense_RNA_1_KRT73-AS1	0.136033678	-0.268483604	0.54055096	1.857203659	0.673347025	0.503437492	0.908486442	-5.811947234	0.206205827	-0.593561979	-1.10376866	-0.083355299	1.857203659	-2.329429226	0.023389233	0.996604182	-4.212185649	-0.899747333
ReverseComplement_lncRNA:WEE2_antisense_RNA_1_WEE2-AS1	0.141208352	-0.227528369	0.509945073	5.707307852	0.766784951	0.446361834	0.870209106	-5.970842054	0.184705933	-0.06267034	-0.47301863	0.34767795	5.707307852	-0.305801076	0.760866008	0.996604182	-4.780623118	-0.081975205
ReverseComplement_lncRNA:WEE2_antisense_RNA_1_WEE2-AS1 & ReverseComplement_ENSG00000145349.18	0.28279812	-0.432427608	0.998023848	4.098159725	0.79170425	0.431803223	0.869427553	-5.904057973	0.200698617	0.354798365	-0.435993148	1.145589877	4.098159725	0.898357496	0.372760051	0.996604182	-4.655479249	0.251796373
ReverseComplement_lncRNA:LINC00665	0.042946859	-0.556484176	0.642377895	2.516452745	0.143457009	0.886433322	0.972833028	-6.083660415	0.04101605	0.017754256	-0.647718763	0.683227276	2.516452745	0.053419722	0.957583578	0.996604182	-4.746067931	0.016956059
ReverseComplement_lncRNA:lncRNA_AL357153.1	-0.646707469	-1.223492685	-0.069922253	1.871555112	-2.245036171	0.028647172	0.70854005	-3.606638515	-0.823080371	-0.042518757	-0.618504293	0.533466779	1.871555112	-0.147808214	0.88301379	0.996604182	-4.710587312	-0.054114659
ReverseComplement_lncRNA:LINC02102	0.032398804	-0.646618734	0.711416341	1.689217189	0.095538313	0.924221095	0.980129181	-5.905161697	0.033229289	-0.249830597	-1.070278039	0.570616845	1.689217189	-0.609711584	0.544466765	0.996604182	-4.655411359	-0.256234555
ReverseComplement_lncRNA:FOXF1_adjacent_non-coding_developmental_regulatory_RNA_FENDRR & KLHDC7A & ReverseComplement_ENSG00000072736.19 & ReverseComplement_ENSG00000197930.13 & ENSG00000166343.10 & ReverseComplement_ENSG00000113231.14 & ReverseComplement_ENSG00000145362.21 & ENSG00000175857.9 & ENSG00000109685.19 & ENSG00000108557.19 & ReverseComplement_ENSG00000184956.16 & ReverseComplement_ENSG…	-0.528764337	-1.561728395	0.504199721	1.66831719	-1.024959091	0.309696511	0.866272735	-5.362772451	-0.380677763	0.164385293	-0.841945001	1.170715588	1.66831719	0.327078502	0.744802158	0.996604182	-4.703793911	0.118347289
ReverseComplement_lncRNA:lnc-SEPT7-5:1	0.042661109	-0.550087897	0.635410115	2.40333166	0.144108931	0.885920849	0.972833028	-6.069445215	0.041820711	-0.348423319	-1.038737067	0.341890429	2.40333166	-1.010625558	0.316450629	0.996604182	-4.609224084	-0.341559586
ReverseComplement_lncRNA:GRIK1_antisense_RNA_1_GRIK1-AS1	0.359794562	-0.185503509	0.905092634	2.045701974	1.321144192	0.191712629	0.814963002	-5.198643018	0.407322958	-0.261596708	-0.92656736	0.403373944	2.045701974	-0.787697347	0.434124949	0.996604182	-4.644553341	-0.296153295
ReverseComplement_lncRNA:SNAP25_antisense_RNA_1_SNAP25-AS1	-0.372706027	-0.959658818	0.214246764	2.131677689	-1.271431097	0.208719685	0.826946607	-5.187094196	-0.426749396	0.278789839	-0.315578634	0.873158312	2.131677689	0.939184166	0.351584302	0.996604182	-4.625151222	0.319215111
ReverseComplement_lncRNA:ITPKB_intronic_transcript_1_ITPKB-IT1	0.177745285	-0.351208096	0.706698666	2.332805363	0.672837639	0.503759144	0.908486442	-5.857448873	0.196197629	0.012659678	-0.579801385	0.605120741	2.332805363	0.042785089	0.966021815	0.996604182	-4.738912082	0.013973923
ReverseComplement_lncRNA:CSNK1G2_antisense_RNA_1_CSNK1G2-AS1	-0.153279943	-0.595260619	0.288700733	2.34132596	-0.694403076	0.490239623	0.898352766	-5.844731863	-0.202182956	-0.107925837	-0.596265879	0.380414206	2.34132596	-0.442519766	0.659781558	0.996604182	-4.717549189	-0.142358904
ReverseComplement_lncRNA:LINC01160	0.31584191	-0.229967144	0.861650964	2.482506802	1.158666921	0.251405262	0.845265471	-5.445151781	0.334076493	0.361230988	-0.239844726	0.962306702	2.482506802	1.203331829	0.233803386	0.996604182	-4.558219541	0.38208603
ReverseComplement_lncRNA:LINC00434	-0.169926772	-0.512536211	0.172682668	5.682078495	-0.993097911	0.324843744	0.866272735	-5.776629183	-0.239639352	0.038238343	-0.342056816	0.418533502	5.682078495	0.201329702	0.841154832	0.996604182	-4.789800848	0.053925651
ReverseComplement_lncRNA:LOC101927974	-0.20581857	-0.856989011	0.445351871	1.460876531	-0.632877222	0.529335263	0.918533918	-5.657363011	-0.236394828	-0.156041218	-0.873805532	0.561723097	1.460876531	-0.435298383	0.664983565	0.996604182	-4.673773688	-0.179222588
ReverseComplement_lncRNA:LOC107985544	0.059369826	-0.421062379	0.539802031	5.019373316	0.247436208	0.805456441	0.972833028	-6.220010767	0.060079736	-0.204655646	-0.739209413	0.329898121	5.019373316	-0.766587833	0.446478129	0.996604182	-4.696601532	-0.207102798
ReverseComplement_lncRNA:LINC02558	-0.025799278	-0.439886215	0.388287659	4.165439434	-0.124751452	0.901157602	0.974721488	-6.212747012	-0.031238451	-0.00792506	-0.467729129	0.451879008	4.165439434	-0.034511143	0.972589676	0.996604182	-4.784351032	-0.009595873
ReverseComplement_lncRNA:LINC02558 & ReverseComplement_lncRNA:lncRNA_AL357153.1	-0.609287524	-1.133191887	-0.08538316	3.407406048	-2.32862661	0.023434893	0.621024657	-3.629368839	-0.634377218	-0.051944455	-0.619473546	0.515584636	3.407406048	-0.183265473	0.855237624	0.996604182	-4.761563284	-0.054083462
ReverseComplement_lncRNA:LINC01715	0.008916238	-0.482460615	0.500293091	3.703416	0.036332604	0.97114362	0.997461328	-6.201091218	0.009275979	-0.180227408	-0.730750379	0.370295563	3.703416	-0.655503445	0.514770842	0.996604182	-4.709913809	-0.187499004
ReverseComplement_lncRNA:long_intergenic_non-protein_coding_RNA_lncRNA	0.046533737	-0.407135559	0.500203033	4.451448769	0.205379993	0.83800422	0.972833028	-6.218109174	0.050453802	-0.119022237	-0.624604491	0.386560017	4.451448769	-0.47137427	0.639165991	0.996604182	-4.753196332	-0.129048831
ReverseComplement_MiR.hp:hsa-mir-486-1	-0.119206792	-0.462572029	0.224158445	5.794416619	-0.695143173	0.489779231	0.898352766	-6.022722046	-0.16727062	-0.079835197	-0.461393371	0.301722976	5.794416619	-0.418950997	0.676820609	0.996604182	-4.767589843	-0.112024514
RNA45SN1 & RNA45SN2 & RNA28SN1 & RNA28SN2	-0.205034517	-1.008668629	0.598599595	2.179814111	-0.510855651	0.611417745	0.949104533	-5.883483584	-0.159886514	-0.046689576	-0.912307683	0.818928532	2.179814111	-0.107999857	0.914373652	0.996604182	-4.729988775	-0.036408667
RNA45SN2 & RNA45SN3 & RNA28SN2 & RNA28SN3	0.504396955	-0.218265768	1.227059677	5.061132936	1.397546894	0.167644896	0.793952786	-5.307306586	0.340064437	0.303940517	-0.498986195	1.10686723	5.061132936	0.757953003	0.451589805	0.996604182	-4.698617639	0.204916703
RNA45SN4 & RNA28SN4	-0.099394989	-1.339050056	1.140260079	3.544538489	-0.16054368	0.873018309	0.972833028	-6.166599651	-0.04196459	-0.794682739	-2.229604078	0.640238599	3.544538489	-1.108907376	0.272109593	0.996604182	-4.587390772	-0.335515258
RNA45SN4 & RNA45SN2 & RNA28SN4 & RNA28SN2	-0.052860326	-0.668064477	0.562343825	3.610173111	-0.172044252	0.864009836	0.972833028	-6.171369356	-0.04466012	0.011784154	-0.669608634	0.693176941	3.610173111	0.034628242	0.972496708	0.996604182	-4.774045663	0.009956082
RNA45SN4 & RNA45SN2 & RNA45SN3 & RNA18SN2-4	0.176576241	-0.373089961	0.726242444	2.266581833	0.643224858	0.522647923	0.918533918	-5.839559503	0.195122242	0.043541948	-0.571088166	0.658172061	2.266581833	0.141848127	0.887698267	0.996604182	-4.727521865	0.048115207
RNA45SN5 & RNA45SN1 & RNA45SN2 & RNA45SN3	0.335620296	-0.121745488	0.792986081	2.260017774	1.469312356	0.147225449	0.78968144	-5.035129507	0.438061216	0.1095033	-0.404690997	0.623697597	2.260017774	0.426412116	0.671407664	0.996604182	-4.710581208	0.142926841
RNA45SN5 & RNA45SN1 & RNA45SN2 & RNA45SN3 & RNA28SN5 & RNA28SN1 & RNA28SN2 & RNA28SN3	-0.339240536	-0.809951471	0.1314704	6.388491689	-1.443055514	0.154457638	0.78968144	-5.262895324	-0.344612334	-0.021285505	-0.542933948	0.500362937	6.388491689	-0.081702554	0.935168393	0.996604182	-4.799508611	-0.021622556
RNA45SN5 & RNA45SN1 & RNA45SN2 & RNA45SN3 & RNA28SN5 & RNA28SN1 & RNA28SN2 & RNA28SN3 & lncRNA:lnc-PIK3AP1-6:4	0.235139636	-0.362751948	0.83303122	2.192142987	0.787468133	0.434257987	0.869427553	-5.724253104	0.243418804	0.624365733	-0.015660598	1.264392064	2.192142987	1.953308341	0.055679366	0.996604182	-4.28587789	0.646349389
RNA45SN5 & RNA45SN1 & RNA45SN3 & RNA28SN5 & RNA28SN1 & RNA28SN3	-1.263246733	-2.089502567	-0.436990899	2.98440583	-3.061281247	0.003354057	0.233316624	-1.909826789	-0.88541605	-0.084580201	-0.931337308	0.762176907	2.98440583	-0.200004353	0.842186356	0.996604182	-4.759384957	-0.059282692
RNA45SN5 & RNA45SN1 & RNA45SN4 & RNA28SN5 & RNA28SN1 & RNA28SN4	0.224102959	-0.240379292	0.688585209	7.18465763	0.966068794	0.33807557	0.866272735	-5.821830419	0.228248223	0.067999169	-0.448672309	0.584670648	7.18465763	0.263523109	0.793094182	0.996604182	-4.791006923	0.06925696
RNA45SN5 & RNA45SN1 & RNA45SN4 & RNA45SN2 & RNA28SN5 & RNA28SN1 & RNA28SN4 & RNA28SN2	0.008011896	-0.470589872	0.486613665	8.069089671	0.033518965	0.973377405	0.997461328	-6.285697205	0.007838614	0.194386245	-0.336467929	0.725240419	8.069089671	0.733195651	0.466432646	0.996604182	-4.713591625	0.190182039
RNA45SN5 & RNA45SN1 & RNA45SN4 & RNA45SN2 & RNA45SN3	-0.124601258	-0.524195166	0.27499265	10.95528544	-0.624357244	0.534874791	0.918533918	-6.166193456	-0.13558177	-0.065824883	-0.509542694	0.377892928	10.95528544	-0.297038553	0.767512812	0.996604182	-4.816964081	-0.071625715
RNA45SN5 & RNA45SN1 & RNA45SN4 & RNA45SN2 & RNA45SN3 & RNA18SN2-4 & RNA18SN1,_RNA18SN5	-0.281692275	-0.665619136	0.102234586	12.09798714	-1.469115788	0.147278587	0.78968144	-5.343624296	-0.308304037	0.019287073	-0.404885126	0.443459273	12.09798714	0.0910445	0.927775233	0.996604182	-4.847578347	0.021109143
RNA45SN5 & RNA45SN1 & RNA45SN4 & RNA45SN2 & RNA45SN3 & RNA28SN5 & RNA28SN1 & RNA28SN4 & RNA28SN2 & RNA28SN3	-0.362812146	-0.743626287	0.018001996	15.73729832	-1.907648417	0.061460105	0.768644483	-4.760788845	-0.352281959	-0.120282531	-0.541419931	0.30085487	15.73729832	-0.571884507	0.569640328	0.996604182	-4.827446967	-0.116791475
RNA45SN5 & RNA45SN1 & RNA45SN4 & RNA45SN2 & RNA45SN3 & RNA28SN5 & RNA28SN1 & RNA28SN4 & RNA28SN2 & RNA28SN3 & lncRNA:LOC642361	-0.542605303	-1.477094718	0.391884112	1.117848622	-1.162623866	0.24980857	0.845265471	-5.049749747	-0.541458977	0.340888983	-0.519113697	1.200891664	1.117848622	0.793675086	0.430663973	0.996604182	-4.632197616	0.34016881
RNA45SN5 & RNA45SN1 & RNA45SN4 & RNA45SN2 & RNA45SN3 & RNA28SN5 & RNA28SN1 & RNA28SN4 & RNA28SN2 & RNA28SN3 & lncRNA:LOC101928009	0.003874047	-0.806813051	0.814561145	1.434115262	0.009568441	0.992398891	0.997461328	-5.855075767	0.003529697	-0.721069432	-1.809644833	0.367505969	1.434115262	-1.326319501	0.190004033	0.996604182	-4.552631764	-0.656976161
RNA45SN5 & RNA45SN1 & RNA45SN4 & RNA45SN2 & RNA45SN3 & RNA28SN5 & RNA28SN1 & RNA28SN4 & RNA28SN2 & RNA28SN3 & lncRNA:LOC105369147	0.173134506	-1.019597595	1.365866608	1.565543507	0.290649989	0.77236997	0.972833028	-5.764770964	0.1133905	0.22619291	-1.0906316	1.54301742	1.565543507	0.343938405	0.732153431	0.996604182	-4.67324208	0.148139892
RNA45SN5 & RNA45SN1 & RNA45SN4 & RNA45SN2 & RNA45SN3 & RNA28SN5 & RNA28SN1 & RNA28SN4 & RNA28SN2 & RNA28SN3 & lncRNA:C2CD4D_and_THEM5_antisense_RNA_1_C2CD4D-AS1	-0.847607318	-1.95359636	0.258381724	1.508821294	-1.534523204	0.130412636	0.78968144	-4.671005261	-0.657977162	-0.06496712	-1.058586136	0.928651897	1.508821294	-0.130919188	0.896298483	0.996604182	-4.700976511	-0.050432411
RNA45SN5 & RNA45SN1 & RNA45SN4 & RNA45SN2 & RNA45SN3 & RNA5-8SN_1_to_3,_RNA5-8SN5	-0.209952125	-0.650008021	0.230103772	10.26904853	-0.955304922	0.343442501	0.866272735	-5.890575053	-0.212002003	-0.091661034	-0.579854812	0.396532745	10.26904853	-0.375943082	0.708349573	0.996604182	-4.799643401	-0.092555971
RNA45SN5 & RNA45SN1 & RNA45SN4 & RNA45SN2 & RNA45SN3 & RNA5-8SN_1_to_3,_RNA5-8SN5 & RNA5-8SN4	-0.177195103	-0.460149079	0.105758872	10.44391836	-1.253907506	0.214974747	0.830825489	-5.578288723	-0.276495684	-0.150936384	-0.465386572	0.163513803	10.44391836	-0.961106844	0.340542724	0.996604182	-4.655262072	-0.235521513
RNA45SN5 & RNA45SN1 & RNA45SN4 & RNA45SN2 & RNA45SN3 & RNA5-8SN_1_to_3,_RNA5-8SN5 & RNA5-8SN4 & lncRNA:LOC100507373	-0.231320442	-0.806103621	0.343462737	1.935572398	-0.805822797	0.423681558	0.869427553	-5.656744751	-0.264380189	-0.033268931	-0.647971947	0.581434086	1.935572398	-0.108368505	0.914082534	0.996604182	-4.720808914	-0.038023644
RNA45SN5 & RNA45SN1 & RNA45SN4 & RNA45SN3 & RNA28SN5 & RNA28SN1 & RNA28SN4 & RNA28SN3	-0.115330072	-0.659512707	0.428852564	4.46966548	-0.424353187	0.672899659	0.959417579	-6.145240304	-0.104845531	0.009370136	-0.593281238	0.61202151	4.46966548	0.031132166	0.975272484	0.996604182	-4.78950836	0.008518307
RNA45SN5 & RNA45SN3 & RNA28SN5 & RNA28SN3	0.592504793	-0.179341318	1.364350904	1.843837786	1.537059692	0.129790904	0.78968144	-4.846472465	0.515523086	-0.113590009	-1.078531096	0.851351077	1.843837786	-0.23570507	0.814503209	0.996604182	-4.682582526	-0.098831728
rRNA:5S_ribsomal isoforms	-0.417693856	-0.888580331	0.053192619	9.310543923	-1.77611653	0.081031064	0.78968144	-4.798946863	-0.405656997	-0.186563965	-0.708392305	0.335264375	9.310543923	-0.715862623	0.476987718	0.996604182	-4.72367336	-0.181187673
rRNA:5S_ribsomal isoforms & lncRNA:LINC00537	-0.085187724	-0.797246715	0.626871267	1.93696452	-0.23954694	0.81153759	0.972833028	-5.942891878	-0.078060976	0.078434282	-0.694787586	0.851656151	1.93696452	0.203110037	0.839769633	0.996604182	-4.715616039	0.071872522
rRNA:5S_ribsomal isoforms_repeat17	-0.296755371	-0.692796503	0.099285761	12.40631823	-1.500333758	0.139026393	0.78968144	-5.312845346	-0.310287484	-0.109542572	-0.548237782	0.329152638	12.40631823	-0.499976541	0.619009133	0.996604182	-4.802850555	-0.114537739
RNA5S1-8,_RNA5S10-17 & RNA5S9 & LZTS1-AS1	1.031345109	0.574076207	1.48861401	5.328628516	4.516083184	3.20E-05	0.008900808	2.247143139	1.09367525	0.850849478	0.342584269	1.359114687	5.328628516	3.351906842	0.001427241	0.794259425	-3.176529874	0.902271226
rRNA:5S_ribsomal isoforms_repeat18	-0.573495448	-1.354035659	0.207044763	1.988466967	-1.471174809	0.146722718	0.78968144	-4.909592105	-0.510684008	-0.299078558	-1.140556051	0.542398934	1.988466967	-0.711659679	0.479567209	0.996604182	-4.65657673	-0.266322318
MT-RNR1	-0.088796703	-0.515577367	0.337983961	4.020759193	-0.416602326	0.678528109	0.959417579	-6.133753303	-0.104523333	-0.129151445	-0.604323801	0.346020912	4.020759193	-0.544223997	0.58840206	0.996604182	-4.736075385	-0.152025234
MT-RNR2	0.078788137	-0.318749535	0.47632581	6.425286306	0.396836974	0.69296406	0.959417579	-6.189642407	0.094689557	0.027634539	-0.41441488	0.469683958	6.425286306	0.125173094	0.900825297	0.996604182	-4.797115298	0.033211881
snoRNA:SNORD1B	0.343073042	-0.341867064	1.028013148	6.518881974	1.002913744	0.320125276	0.866272735	-5.779503228	0.238822689	0.460996208	-0.299160347	1.221152764	6.518881974	1.214294128	0.229623625	0.996604182	-4.553126193	0.320912287
snoRNA:SNORD1A	0.154688571	-0.459936816	0.769313957	2.616805128	0.503938245	0.616239785	0.950059757	-5.991290628	0.141023966	0.116721167	-0.566093816	0.79953615	2.616805128	0.342275777	0.733397528	0.996604182	-4.735933549	0.106410459
snoRNA:SNORA26	0.199780069	-0.512892478	0.912452615	1.469682982	0.5612957	0.576787899	0.925129667	-5.628291349	0.226569156	0.068699664	-0.75281142	0.890210748	1.469682982	0.167444456	0.867610779	0.996604182	-4.669242138	0.077911801
snoRNA:SNORD104	-0.104223574	-0.533095708	0.324648561	10.65093502	-0.486595084	0.628404102	0.950059757	-6.235891052	-0.10626537	-0.070225999	-0.546699787	0.40624779	10.65093502	-0.295113105	0.768975733	0.996604182	-4.814978223	-0.071601764
snoRNA:SNORA24	0.084076442	-0.994008755	1.162161638	1.396914797	0.156153178	0.876461948	0.972833028	-5.783004429	0.061566091	0.149813242	-1.042925439	1.342551922	1.396914797	0.25149797	0.80233026	0.996604182	-4.675832451	0.109702736
snoRNA:SNORD3@	0.00477322	-0.509204749	0.518751189	6.272440203	0.018595015	0.985228874	0.997461328	-6.264007229	0.00444914	-0.041066824	-0.612656663	0.530523014	6.272440203	-0.143858725	0.886117529	0.996604182	-4.795315011	-0.038278574
snoRNA:SNORD3@_repeat19	-0.061676175	-0.523231354	0.399879005	4.992428326	-0.267561355	0.789999149	0.972833028	-6.213742644	-0.065047084	0.064656898	-0.44762734	0.576941136	4.992428326	0.252716419	0.801393097	0.996604182	-4.783540059	0.068190719
snoRNA:SNORD3@L31	0.304227881	-0.449186462	1.057642224	4.000838294	0.808527348	0.422136303	0.869427553	-5.889637008	0.205274876	0.371413151	-0.461971831	1.204798132	4.000838294	0.892362257	0.3759366	0.996604182	-4.656869586	0.2506075
snoRNA:SNORD3@_repeat20	-0.090049017	-0.7235048	0.543406766	2.584287552	-0.284637592	0.776949515	0.972833028	-6.050149757	-0.081754265	-0.078121541	-0.779785377	0.623542296	2.584287552	-0.222931425	0.824382851	0.996604182	-4.739267059	-0.070925473
snoRNA:SNORD22	-0.163929895	-0.729431041	0.401571251	3.527030062	-0.58043589	0.56389988	0.922514518	-6.012324916	-0.152227601	-0.267920645	-0.900932457	0.365091167	3.527030062	-0.847469256	0.400264824	0.996604182	-4.662345249	-0.248794871
snoRNA:SNORD31	-0.087911351	-0.645762324	0.469939622	8.020253583	-0.315541399	0.75349872	0.972833028	-6.23955356	-0.073623406	0.004198611	-0.615279935	0.623677157	8.020253583	0.013570911	0.989219523	0.996604182	-4.807864557	0.003516225
snoRNA:SNORD30	-0.198405356	-0.862181784	0.465371072	6.111130683	-0.598495861	0.551871225	0.922514518	-6.088498256	-0.143272495	-0.18875245	-0.926690301	0.5491854	6.111130683	-0.512156156	0.610513097	0.996604182	-4.754299841	-0.136301938
snoRNA:SNORD29	-0.147311511	-0.865675975	0.571052953	5.719274518	-0.410602349	0.682897813	0.959417579	-6.174991276	-0.098920359	-0.16559391	-0.964175016	0.632987197	5.719274518	-0.415197678	0.679550108	0.996604182	-4.767651687	-0.111197075
snoRNA:SNORD27	-0.231198165	-0.751857183	0.289460853	7.348327487	-0.8891204	0.377661407	0.866272735	-5.892495771	-0.209702655	-0.155993923	-0.734448711	0.422460864	7.348327487	-0.539967782	0.591314817	0.996604182	-4.753578772	-0.141490483
snoRNA:SNORD26	-0.218929778	-0.732685965	0.29482641	7.386039009	-0.853252083	0.397077566	0.866272735	-5.92350688	-0.201086701	-0.116101938	-0.686760003	0.454556127	7.386039009	-0.407373802	0.685253654	0.996604182	-4.775562398	-0.106639471
snoRNA:SNORD25 & lncRNA:small_nucleolar_RNA_host_gene_1_SNHG1	-0.194633066	-0.672753221	0.283487089	5.472112126	-0.815096745	0.418397003	0.869427553	-5.930931628	-0.196939291	-0.109671255	-0.640821603	0.421479092	5.472112126	-0.413432802	0.680835061	0.996604182	-4.76724652	-0.11097076
snoRNA:SNORD81	-0.198505538	-0.759027354	0.362016279	8.920134931	-0.709103603	0.481139772	0.894004285	-6.0570784	-0.162916406	-0.046367481	-0.668208399	0.575473437	8.920134931	-0.14930137	0.881840859	0.996604182	-4.809631098	-0.038054472
snoRNA:SNORD81L4	0.211078486	-0.29307068	0.715227652	6.693961749	0.838329028	0.405334624	0.866272735	-5.927234529	0.199364936	0.180685934	-0.379652874	0.741024742	6.693961749	0.645659031	0.521081292	0.996604182	-4.729905369	0.170658982
snoRNA:SNORD81L3	-0.435691786	-1.449499679	0.578116106	1.198755703	-0.860504788	0.393102453	0.866272735	-5.402005727	-0.36106243	-0.428500312	-1.568130823	0.711130198	1.198755703	-0.752864226	0.45461812	0.996604182	-4.629934299	-0.355102779
snoRNA:SNORD47	-0.181615403	-0.784274918	0.421044112	6.042309227	-0.603406865	0.54862281	0.920991232	-6.081412648	-0.145088365	0.214220132	-0.453226746	0.88166701	6.042309227	0.642648003	0.523019551	0.996604182	-4.728752772	0.171135532
snoRNA:SNORD80	-0.359387697	-0.858885154	0.14010976	5.762448376	-1.440653405	0.155132875	0.78968144	-5.258090207	-0.347170583	-0.14075903	-0.695268604	0.413750544	5.762448376	-0.508272722	0.613216267	0.996604182	-4.753537629	-0.135974033
snoRNA:SNORD79	-0.659607183	-1.31698904	-0.002225325	3.251369698	-2.009080083	0.049254929	0.740665707	-4.250910719	-0.545785056	0.160003905	-0.542035993	0.862043803	3.251369698	0.456350335	0.64986571	0.996604182	-4.740133972	0.132393556
snoRNA:SNORD78	0.364646845	-0.165891673	0.895185363	4.28101037	1.376211323	0.174118906	0.794239107	-5.321420588	0.340125651	0.024110142	-0.569620764	0.617841048	4.28101037	0.081309202	0.93547982	0.996604182	-4.785148659	0.022488821
snoRNA:SNORD44	-0.215902807	-0.696202288	0.264396674	7.238339034	-0.900068903	0.371856411	0.866272735	-5.882156065	-0.21247862	-0.123713378	-0.657249722	0.409822966	7.238339034	-0.464282424	0.644207229	0.996604182	-4.766464295	-0.121751302
snoRNA:SNORD76	-0.119051291	-0.716562458	0.478459877	3.686011688	-0.398949264	0.691415724	0.959417579	-6.112307639	-0.103126559	0.233742883	-0.419604895	0.88709066	3.686011688	0.716347193	0.476690823	0.996604182	-4.699544896	0.202476588
snoRNA:SNORD75	0.099635162	-0.461232239	0.660502562	1.877912913	0.355698487	0.723374489	0.967687268	-5.948903427	0.111170635	-0.523189084	-1.220447797	0.174069629	1.877912913	-1.502430219	0.138485573	0.996604182	-4.489385039	-0.583762418
snoRNA:SNORD74	-0.170860268	-0.598668385	0.256947849	9.937238975	-0.799689971	0.42719813	0.869427553	-6.018215729	-0.178437621	-0.129041566	-0.604359169	0.346276037	9.937238975	-0.543594825	0.588832208	0.996604182	-4.768723136	-0.134764333
snoRNA:SNORD45B	-0.254651536	-1.737827422	1.22852435	5.233512821	-0.343782077	0.732270376	0.971108027	-6.197416615	-0.083015224	-0.010018961	-1.656302803	1.636264882	5.233512821	-0.012185617	0.990319916	0.996604182	-4.796383704	-0.003266135
snoRNA:SNORD58C	-0.291919552	-0.838164126	0.254325022	5.436411133	-1.070053851	0.289088534	0.866272735	-5.698278627	-0.258759937	-0.080682249	-0.687190529	0.525826031	5.436411133	-0.266361129	0.790918685	0.996604182	-4.78391202	-0.071517422
snoRNA:SNORD58B	-0.203253953	-0.858877503	0.452369597	4.383811704	-0.62074616	0.537231673	0.918533918	-6.043872949	-0.153596107	0.312847455	-0.407972974	1.033667884	4.383811704	0.869030715	0.388461274	0.996604182	-4.668086874	0.23641435
snoRNA:SNORD32B	0.240375419	-0.362671652	0.84342249	2.543620714	0.79812043	0.428100905	0.869427553	-5.76738009	0.233253015	0.487686316	-0.168760484	1.144133116	2.543620714	1.48754674	0.142361255	0.996604182	-4.46239268	0.473236007
snoRNA:SNORD60	-0.15437703	-0.564577299	0.255823239	6.465496213	-0.753557381	0.454204936	0.873108971	-5.990561734	-0.179615851	0.001686237	-0.453590702	0.456963176	6.465496213	0.007416049	0.994108701	0.996604182	-4.800770523	0.001961917
snoRNA:SNORD93	-0.070604786	-0.602333369	0.461123798	6.466989952	-0.265872683	0.791292987	0.972833028	-6.233924324	-0.063323167	-0.221884429	-0.813901634	0.370132776	6.466989952	-0.750450556	0.456058585	0.996604182	-4.704451171	-0.199001026
snoRNA:SNORA16AL1yRNA:Y5	0.182047323	-0.271609898	0.635704544	9.654529211	0.803500322	0.425011219	0.869427553	-6.003938856	0.181436212	0.217974988	-0.285754512	0.721704487	9.654529211	0.866440736	0.389867522	0.996604182	-4.682885266	0.217243271
snoRNA:SNORA9	0.106164565	-0.42767677	0.6400059	2.738659449	0.398196074	0.691967671	0.959417579	-6.018477118	0.113680235	0.372782369	-0.209449568	0.955014306	2.738659449	1.282002661	0.205012194	0.996604182	-4.5323769	0.399172618
snoRNA:SNORD89	-0.483830587	-1.231174497	0.263513323	4.244272894	-1.296290705	0.200079714	0.815709604	-5.41238898	-0.324064915	-0.177734219	-1.000381343	0.644912904	4.244272894	-0.432600537	0.666931264	0.996604182	-4.757466942	-0.119044612
snoRNA:SNORD87	0.103465548	-0.442254372	0.649185468	2.964759612	0.379625645	0.70562876	0.960988772	-6.073697129	0.10298823	-0.095617338	-0.70741478	0.516180105	2.964759612	-0.312938198	0.75546548	0.996604182	-4.744132196	-0.095176226
snoRNA:SNORD58A	-0.429600368	-0.968647947	0.109447211	4.619835218	-1.595758371	0.116052069	0.78968144	-5.020764867	-0.391507029	-0.110860813	-0.706521811	0.484800184	4.619835218	-0.372656313	0.71078119	0.996604182	-4.769643177	-0.101030611
snoRNA:SNORD58A & lncRNA:TSBP1_and_BTNL2_antisense_RNA_1_TSBP1-AS1	-0.05552674	-0.662837949	0.551784469	1.825419977	-0.183071385	0.8553892	0.972833028	-5.913190892	-0.062346374	0.228289597	-0.413593967	0.870173161	1.825419977	0.71213028	0.479277997	0.996604182	-4.661348495	0.256327465
snoRNA:SNORD98	0.438063472	-0.321275285	1.197402229	2.191757911	1.155130524	0.252838429	0.845265471	-5.421488977	0.343630168	0.179824236	-0.678608576	1.038257047	2.191757911	0.419441599	0.676464153	0.996604182	-4.710607997	0.141059541
snoRNA:SNORA19	0.227533657	-0.272762088	0.727829402	2.5853332	0.910643566	0.366303844	0.866272735	-5.69467907	0.26068788	0.026984332	-0.534579481	0.588548146	2.5853332	0.096214859	0.92368615	0.996604182	-4.742068493	0.030916254
snoRNA:SNORD110	-0.338628547	-0.859980638	0.182723543	4.913489689	-1.300534971	0.19863179	0.814963002	-5.431227556	-0.316546756	-0.103423765	-0.681509054	0.474661524	4.913489689	-0.358226749	0.721491955	0.996604182	-4.772740678	-0.096679555
snoRNA:SNORA51	0.171797397	-0.264297493	0.607892286	1.922187427	0.78879685	0.433487127	0.869427553	-5.733486245	0.241100701	-0.537131629	-1.085507319	0.011244061	1.922187427	-1.961246218	0.054723349	0.996604182	-4.34476188	-0.753811262
snoRNA:SNORD57	-0.282143517	-0.724835224	0.16054819	6.51205089	-1.276139863	0.207062187	0.826946607	-5.480656209	-0.303992154	-0.186875483	-0.678581985	0.304831019	6.51205089	-0.760984768	0.44979119	0.996604182	-4.702230272	-0.201346751
snoRNA:SNORD17	0.449477252	-0.175751032	1.074705537	5.341209514	1.43945697	0.155470052	0.78968144	-5.254972538	0.348736311	0.386017965	-0.308606517	1.080642446	5.341209514	1.112722877	0.270480788	0.996604182	-4.591124839	0.299500098
snoRNA:SNORD12C	-0.216413218	-0.845327318	0.412500883	4.033197663	-0.689004465	0.493605149	0.899765118	-5.980287188	-0.174169246	0.006172872	-0.687103303	0.699449046	4.033197663	0.017828326	0.985837834	0.996604182	-4.783810286	0.004967924
snoRNA:SNORD12	-1.76673891	-2.761702159	-0.771775662	3.016742939	-3.555452828	0.000765221	0.073749485	-0.593165833	-1.045609729	-0.82172157	-1.834628165	0.191185026	3.016742939	-1.624369679	0.109793877	0.996604182	-4.395241818	-0.486319774
snoRNA:SNORD94	-0.315784062	-0.916423778	0.284855654	1.700972844	-1.052702727	0.29690288	0.866272735	-5.393060511	-0.365577146	0.161461809	-0.457979406	0.780903024	1.700972844	0.521914427	0.603744665	0.996604182	-4.687634557	0.186921236
snoRNA:SNORD70	0.052526285	-0.418404961	0.52345753	3.812231934	0.223330873	0.82407346	0.972833028	-6.178009865	0.056981312	0.031130742	-0.492412437	0.554673921	3.812231934	0.119060184	0.905644725	0.996604182	-4.776131846	0.033771102
snoRNA:SNORD70L1	-0.244060693	-0.70501774	0.216896353	4.076275124	-1.060149149	0.293531679	0.866272735	-5.674871153	-0.265872192	-0.011914969	-0.520205315	0.496375378	4.076275124	-0.046936492	0.962727293	0.996604182	-4.785911765	-0.012979799
snoRNA:SNORD51	0.3034027	-0.376334366	0.983139765	3.530862017	0.893733578	0.375208504	0.866272735	-5.794574662	0.233141632	0.287468112	-0.466767952	1.041704175	3.530862017	0.76315362	0.448507066	0.996604182	-4.684602002	0.220897127
snoRNA:SNORD20	-0.129671413	-0.805207764	0.545864939	2.609723789	-0.384348424	0.702145048	0.960988772	-6.011916446	-0.111107583	0.087079291	-0.651328078	0.825486661	2.609723789	0.236128523	0.814176203	0.996604182	-4.740177278	0.074612973
snoRNA:SNORD82	-0.070352631	-0.651712632	0.511007371	4.905212954	-0.242306341	0.80940926	0.972833028	-6.218905423	-0.058977269	0.121256847	-0.523634787	0.76614848	4.905212954	0.376486245	0.707948022	0.996604182	-4.770382227	0.10165075
snoRNA:SNORD18A	-0.252304444	-1.06741142	0.562802531	3.182068075	-0.61978331	0.537861009	0.918533918	-5.982472198	-0.163759334	-0.294703533	-1.20433785	0.614930783	3.182068075	-0.648706267	0.519123599	0.996604182	-4.704946002	-0.191278654
snoRNA:SNORD117	-0.218234826	-0.90524379	0.468774139	1.494021475	-0.636049973	0.527280079	0.918533918	-5.619937093	-0.247349728	-0.09782747	-0.84827363	0.652618691	1.494021475	-0.261018245	0.795015671	0.996604182	-4.679464799	-0.110878719
snoRNA:SNORD84	-0.21758748	-0.90270926	0.4675343	6.141372556	-0.635910088	0.527370602	0.918533918	-6.06394544	-0.152557339	0.186080336	-0.572462957	0.944623629	6.141372556	0.491190201	0.625170846	0.996604182	-4.758402896	0.130466701
snoRNA:SNORD48	-0.07649937	-0.573771825	0.420773084	6.979380955	-0.308030019	0.759178109	0.972833028	-6.228525952	-0.072872767	-0.256209666	-0.809637879	0.297218547	6.979380955	-0.926965991	0.357838022	0.996604182	-4.655870626	-0.24406354
snoRNA:SNORD52	0.166827368	-0.427031895	0.760686632	2.287644277	0.562488113	0.575980842	0.925129667	-5.866050709	0.174348531	0.131172292	-0.530405435	0.79275002	2.287644277	0.397000285	0.692844304	0.996604182	-4.707388683	0.137085999
snoRNA:SNORD50A	-0.377450931	-0.955954905	0.201053043	4.802432849	-1.306422767	0.196636216	0.814963002	-5.423226758	-0.318227946	-0.334151625	-0.976743618	0.308440368	4.802432849	-1.041208858	0.302158464	0.996604182	-4.615634635	-0.281722408
snoRNA:SNORD50B	-0.352629465	-1.118730674	0.413471743	1.81314283	-0.921641533	0.360585625	0.866272735	-5.488655874	-0.329186286	0.190227266	-0.580816841	0.961271373	1.81314283	0.493995656	0.623200476	0.996604182	-4.690096023	0.177580756
snoRNA:SNORD101	-0.041831211	-0.533566563	0.449904142	5.517038246	-0.170332918	0.865349216	0.972833028	-6.241969676	-0.041093573	-0.174622087	-0.721521342	0.372277167	5.517038246	-0.639324622	0.525163279	0.996604182	-4.727648316	-0.171542858
snoRNA:SNORD100	-0.246545395	-0.763809557	0.270718767	6.368807797	-0.954364093	0.343914245	0.866272735	-5.823909841	-0.227612622	-0.23603832	-0.81108856	0.33901192	6.368807797	-0.821876026	0.414559295	0.996604182	-4.685610169	-0.217912409
snoRNA:SNORA20	-0.045285842	-0.874511644	0.783939961	2.635820763	-0.109350109	0.913307428	0.978355311	-6.091609087	-0.031140212	0.216535019	-0.689643951	1.122713989	2.635820763	0.478457922	0.6341476	0.996604182	-4.72048036	0.148897451
snoRNA:SNORD63	0.036337613	-0.490103376	0.562778601	6.568454792	0.138208986	0.89056053	0.972833028	-6.261267506	0.032847696	-0.003983498	-0.589276525	0.581309529	6.568454792	-0.013627645	0.989174457	0.996604182	-4.801148845	-0.003600917
snoRNA:SNORA74A	-0.107250885	-0.600647272	0.386145502	2.196248211	-0.435245718	0.665021565	0.957527816	-5.938127287	-0.133249749	-0.002892749	-0.543804238	0.53801874	2.196248211	-0.010708142	0.991493553	0.996604182	-4.732448226	-0.003593985
snoRNA:SNORD95	-0.240362197	-0.777305478	0.296581083	8.103992169	-0.896328777	0.373833044	0.866272735	-5.897260946	-0.208941207	-0.005112234	-0.600522338	0.590297869	8.103992169	-0.017191911	0.986343327	0.996604182	-4.808662494	-0.004443945
snoRNA:SNORD37	-0.108412301	-0.748392203	0.531567601	1.802833267	-0.339189041	0.73570915	0.972206224	-5.874022827	-0.115591156	-0.233480502	-0.968138012	0.501177008	1.802833267	-0.636348878	0.527086675	0.996604182	-4.661077986	-0.248941135
snoRNA:SNORD105	-0.054621242	-0.638730683	0.5294882	3.044592008	-0.187239265	0.852135442	0.972833028	-6.119387132	-0.051181081	0.075756361	-0.568776753	0.720289476	3.044592008	0.235344177	0.814781931	0.996604182	-4.752362344	0.070985066
snoRNA:SNORD41	-0.169114091	-0.712852939	0.374624758	2.702870415	-0.622757574	0.535918203	0.918533918	-5.929517137	-0.173773921	-0.09819545	-0.700055062	0.503664163	2.702870415	-0.326682408	0.745100185	0.996604182	-4.738985309	-0.100901163
snoRNA:SNORA68	-0.473540707	-1.088388143	0.141306729	1.858345166	-1.54212486	0.128556422	0.78968144	-4.793692597	-0.548891663	0.085122476	-0.53348378	0.703728733	1.858345166	0.275524059	0.783906288	0.996604182	-4.70925882	0.098667373
snoRNA:SNORD33	-0.059268628	-0.60778634	0.489249084	2.840038123	-0.21635344	0.829481795	0.972833028	-6.102535004	-0.059836548	-0.103416079	-0.714136829	0.507304671	2.840038123	-0.339058766	0.735806765	0.996604182	-4.738604875	-0.104407026
snoRNA:SNORD34	-0.416711345	-0.954982645	0.121559955	2.618922422	-1.55011417	0.126628325	0.78968144	-4.951726059	-0.446081409	-0.320589194	-0.915360697	0.27418231	2.618922422	-1.079265545	0.284998204	0.996604182	-4.594323083	-0.343184511
snoRNA:SNORD88A	-0.162209087	-0.686850478	0.362432305	2.747845419	-0.6190735	0.538325197	0.918533918	-5.919541054	-0.1750133	-0.057826345	-0.636210109	0.520557419	2.747845419	-0.200188551	0.842042978	0.996604182	-4.745820851	-0.062390953
snoRNA:SNORD88C	0.227017663	-0.129721123	0.583756448	3.189020154	1.274203826	0.207742486	0.826946607	-5.370188986	0.344208561	0.047194515	-0.35197834	0.44636737	3.189020154	0.236733716	0.813708907	0.996604182	-4.751691859	0.071557235
snoRNA:SNORD90	-0.173102219	-0.821841068	0.47563663	2.399237902	-0.534271878	0.595223437	0.93723921	-5.905041661	-0.1613306	0.125731395	-0.573230145	0.824692935	2.399237902	0.36018037	0.720038482	0.996604182	-4.723539312	0.117181174
snoRNA:SNORA65	-0.060026053	-0.627054381	0.507002275	1.886385851	-0.211965226	0.832887451	0.972833028	-5.946605663	-0.069236805	0.018682948	-0.601047657	0.638413552	1.886385851	0.06036317	0.952076747	0.996604182	-4.71791137	0.021549769
snoRNA:SNORD62B	-0.242414908	-0.819979305	0.335149489	4.926431917	-0.840404745	0.404179844	0.866272735	-5.905899873	-0.204082241	-0.088679923	-0.729788174	0.552428328	4.926431917	-0.276964131	0.78280582	0.996604182	-4.781716907	-0.074657114
snoRNA:SNORD24	0.167021584	-0.422189675	0.756232842	3.17868365	0.56758531	0.572537104	0.925129667	-5.991154959	0.153395977	0.411778506	-0.233712694	1.057269706	3.17868365	1.277329475	0.206644995	0.996604182	-4.531503873	0.378185651
snoRNA:SNORA64	0.098983422	-0.387623883	0.585590727	2.424285611	0.407299078	0.685308217	0.959417579	-6.000203127	0.11811409	0.182403408	-0.353226819	0.718033635	2.424285611	0.681863522	0.49807629	0.996604182	-4.684153899	0.217656777
snoRNA:SNORA46	0.472059067	-0.059310716	1.003428851	2.896853533	1.778808007	0.080583778	0.78968144	-4.640299566	0.488029979	0.062377608	-0.538006483	0.6627617	2.896853533	0.208031513	0.835943112	0.996604182	-4.746784475	0.064487995
snoRNA:SNORA50	-0.155219995	-0.641037786	0.330597796	2.166709351	-0.639740489	0.524894774	0.918533918	-5.848254861	-0.192689507	-0.360486417	-0.92440004	0.203427206	2.166709351	-1.279988022	0.205714921	0.996604182	-4.539572605	-0.447506456
snoRNA:SNORD111B	0.007039924	-0.644561201	0.658641049	2.529108782	0.021632949	0.982816019	0.997461328	-6.069150241	0.006345094	0.303389275	-0.404175243	1.010953794	2.529108782	0.858546386	0.394173381	0.996604182	-4.649203163	0.273445212
snoRNA:SNORD111	-0.325108308	-0.974855517	0.324638902	2.416628635	-1.001874286	0.320622755	0.866272735	-5.581833495	-0.296517444	-0.166789483	-0.879257963	0.545678997	2.416628635	-0.468740624	0.641036138	0.996604182	-4.712598365	-0.152121586
snoRNA:SNORD68	-0.431677896	-0.962210141	0.09885435	5.349808671	-1.629212043	0.108762287	0.78968144	-4.982604899	-0.394089637	-0.269726135	-0.858960609	0.319508338	5.349808671	-0.91656753	0.363216593	0.996604182	-4.656150485	-0.246239791
snoRNA:SNORD102	-0.493412184	-1.062125647	0.075301279	3.497781387	-1.737184502	0.087735555	0.78968144	-4.747424539	-0.454145749	-0.212685901	-0.837217004	0.411845202	3.497781387	-0.681889833	0.498059775	0.996604182	-4.703799014	-0.195760058
snoRNA:SNORA31	-0.079798182	-0.774743677	0.615147312	3.725366118	-0.229917401	0.818975973	0.972833028	-6.16315533	-0.059488715	0.114735086	-0.650211947	0.879682118	3.725366118	0.300327061	0.765016228	0.996604182	-4.763120335	0.085533813
snoRNA:SNORD19B	0.183923891	-0.594871451	0.962719232	1.644872557	0.472872857	0.638102896	0.955821259	-5.713428955	0.181828677	0.549224096	-0.253392889	1.351841081	1.644872557	1.370158543	0.175990013	0.996604182	-4.525872911	0.542967477
snoRNA:SNORD69	-0.170988402	-0.677199812	0.335223007	7.150663141	-0.676338813	0.501550581	0.907684222	-6.052536525	-0.159810241	0.005249816	-0.556711621	0.567211253	7.150663141	0.018705406	0.985141195	0.996604182	-4.803603151	0.004906615
snoRNA:SNORA7B	0.046108409	-0.569915055	0.662131873	1.901688801	0.149869228	0.881394854	0.972833028	-5.865640672	0.054035327	0.716958123	0.103293341	1.330622906	1.901688801	2.339333691	0.022832269	0.996604182	-4.162055914	0.840216938
snoRNA:SNORA7A	0.281594596	-0.325737454	0.888926646	2.237334075	0.928384119	0.357108507	0.866272735	-5.607810724	0.28765986	0.389956989	-0.274350312	1.054264289	2.237334075	1.175377219	0.244711909	0.996604182	-4.567281378	0.398356269
snoRNA:SNORD66	0.071063841	-0.351493907	0.493621588	6.974973859	0.33673805	0.737546422	0.972206224	-6.219290238	0.079677942	0.003806035	-0.465985864	0.473597934	6.974973859	0.016221717	0.987113945	0.996604182	-4.802638267	0.004267389
snoRNA:SNORA63	0.170317927	-0.104853767	0.445489621	5.460726977	1.239327797	0.220283799	0.830825489	-5.511254292	0.299661332	-0.028864788	-0.334875289	0.277145713	5.460726977	-0.188869411	0.850863527	0.996604182	-4.789364557	-0.050785381
snoRNA:SNORD61	-0.192637527	-0.91484449	0.529569436	3.635983589	-0.534083067	0.595353209	0.93723921	-6.043011018	-0.139235648	0.097129915	-0.694466684	0.888726515	3.635983589	0.24568502	0.806805251	0.996604182	-4.76677417	0.070204113
snoRNA:SNORA56	0.241973843	-0.238014902	0.721962589	2.339350759	1.009408493	0.31702866	0.866272735	-5.585947744	0.295008635	-0.028055596	-0.568868343	0.512757151	2.339350759	-0.103872879	0.917633483	0.996604182	-4.735750687	-0.034204702
snoRNA:SNORD99	-0.289223608	-0.828071038	0.249623823	3.854727718	-1.074725391	0.287009152	0.866272735	-5.648280913	-0.272986436	-0.329904782	-0.930961699	0.271152135	3.854727718	-1.099012414	0.276365735	0.996604182	-4.593184514	-0.311383748
snoRNA:SNORD85	-0.0200928	-0.550569842	0.510384243	4.719506112	-0.075840894	0.939810249	0.980461957	-6.24140719	-0.018525656	0.216574344	-0.371227676	0.804376364	4.719506112	0.737743718	0.463685262	0.996604182	-4.703336709	0.19968257
snoRNA:SNORD55	-0.323294236	-0.952015005	0.305426534	4.359328372	-1.02960286	0.307529428	0.866272735	-5.724050702	-0.253063715	-0.514838549	-1.218353854	0.188676756	4.359328372	-1.465301836	0.148312596	0.996604182	-4.44905783	-0.402998078
snoRNA:SNORD46	-0.397771768	-0.985456052	0.189912517	1.62425816	-1.355250151	0.180664265	0.814963002	-4.962932879	-0.531803491	-0.039956048	-0.64577502	0.565862924	1.62425816	-0.132059376	0.895400642	0.996604182	-4.691985799	-0.053419492
snoRNA:SNORD38A	-0.242997611	-0.800461955	0.314466733	3.176199108	-0.872799512	0.38642065	0.866272735	-5.78364343	-0.234858191	-0.050709657	-0.664779463	0.563360148	3.176199108	-0.16534936	0.869251861	0.996604182	-4.761238656	-0.049011093
snoRNA:SNORD38B	0.132267822	-0.339653005	0.604188649	4.570335175	0.561196101	0.576855336	0.925129667	-6.088248996	0.13738801	0.29482126	-0.228182755	0.817825274	4.570335175	1.128712569	0.263729596	0.996604182	-4.584960984	0.306234013
snoRNA:SNORD45A	0.236239657	-0.306407295	0.778886608	3.653249567	0.871695937	0.387017487	0.866272735	-5.821564688	0.225369219	0.288574591	-0.311748158	0.888897341	3.653249567	0.962504733	0.339846478	0.996604182	-4.634804189	0.275295991
snoRNA:SNORD45C	-0.160642868	-0.852016656	0.530730921	1.80627633	-0.465241153	0.643524726	0.955821259	-5.779105262	-0.166942988	0.023338774	-0.710868651	0.757546199	1.80627633	0.0636486	0.949471882	0.996604182	-4.70437524	0.024254078
snoRNA:SNORD21	-0.154707827	-0.599897344	0.29048169	5.064376062	-0.695820058	0.48935837	0.898352766	-6.01436242	-0.168836957	-0.019193589	-0.51344391	0.475056733	5.064376062	-0.077756877	0.938292741	0.996604182	-4.793733778	-0.020946498
snoRNA:SNORD83B	0.003363264	-0.416696222	0.423422749	3.661844621	0.016031706	0.987264871	0.997461328	-6.186613392	0.004157511	0.227719148	-0.233816968	0.689255263	3.661844621	0.987923794	0.327349548	0.996604182	-4.627732036	0.281495852
snoRNA:SNORD83A	0.044210078	-0.625008838	0.713428995	1.70082842	0.13227649	0.895229691	0.972833028	-5.8844126	0.046850077	0.242744929	-0.476481369	0.961971226	1.70082842	0.675793784	0.501894042	0.996604182	-4.659486156	0.257240411
snoRNA:SNORD43	-0.396511227	-0.918194071	0.125171617	5.623820522	-1.521873378	0.133548785	0.78968144	-5.14389084	-0.367039507	-0.267802909	-0.847342905	0.311737087	5.623820522	-0.925255047	0.358719449	0.996604182	-4.653907706	-0.247897767
snoRNA:SNORD59B	-0.464595185	-1.001892877	0.072702506	4.843699269	-1.731367723	0.088775648	0.78968144	-4.816199035	-0.421890268	-0.128119261	-0.723143675	0.466905154	4.843699269	-0.431130973	0.667993181	0.996604182	-4.763202104	-0.116342723
snoRNA:SNORD59A	-0.295077087	-0.908670705	0.31851653	2.42353183	-0.962906771	0.339646409	0.866272735	-5.626826615	-0.282222849	0.039537893	-0.624174097	0.703249883	2.42353183	0.11927885	0.905472265	0.996604182	-4.744864804	0.037815531
snoRNA:SNORD91A	-0.191377386	-0.858410256	0.475655483	2.031279276	-0.574477429	0.567896708	0.92440821	-5.803109359	-0.189346342	0.253432608	-0.442163903	0.949029119	2.031279276	0.729515769	0.468662351	0.996604182	-4.664653504	0.250742985
snoRNA:SNORA48	0.300486985	-0.180882272	0.781856242	2.229801855	1.249904703	0.216422813	0.830825489	-5.266949007	0.393063649	0.20563806	-0.330710558	0.741986678	2.229801855	0.767690061	0.445828069	0.996604182	-4.65565799	0.268992835
snoRNA:SNORD118	0.16403607	-1.021986931	1.350059072	4.134709577	0.276933715	0.782829058	0.972833028	-6.16515242	0.070641344	0.279973096	-1.029473488	1.58941968	4.134709577	0.428112688	0.670176352	0.996604182	-4.751732108	0.120569066
snoRNA:SNORD49A	-0.255665577	-0.77596146	0.264630306	3.047463836	-0.983901119	0.32930659	0.866272735	-5.680038233	-0.266175387	-0.427821142	-1.011856456	0.156214172	3.047463836	-1.466738599	0.147922406	0.996604182	-4.463047481	-0.445407862
snoRNA:SNORD65	0.92781902	-0.473884611	2.329522652	1.326317816	1.325368545	0.190317119	0.814963002	-5.046239897	0.489215749	-1.006451836	-3.258611074	1.245707401	1.326317816	-0.894794877	0.374645625	0.996604182	-4.606385165	-0.530676865
snoRNA:SNORD42B	-0.296202424	-0.87751839	0.285113542	3.589565485	-1.020248448	0.311905355	0.866272735	-5.684627072	-0.26436903	-0.117981883	-0.759518428	0.523554663	3.589565485	-0.36823368	0.714057912	0.996604182	-4.75497617	-0.105302163
snoRNA:SNORD4A	-0.160813106	-0.807287482	0.48566127	2.214397628	-0.498080696	0.620336355	0.950059757	-5.926840298	-0.149768818	0.351778104	-0.335946789	1.039502997	2.214397628	1.024197346	0.310052976	0.996604182	-4.608828174	0.327618763
snoRNA:SNORD42A	0.055768135	-0.629523304	0.741059575	2.020301089	0.162944762	0.871136088	0.972833028	-5.992219347	0.051169997	0.255304054	-0.484631378	0.995239485	2.020301089	0.690865449	0.492443569	0.996604182	-4.673026982	0.23425398
snoRNA:SNORD1C	-0.219010895	-0.667592411	0.229570621	2.978809074	-0.977583655	0.332395726	0.866272735	-5.672346729	-0.268441518	-0.034375923	-0.5279763	0.459224453	2.978809074	-0.139446776	0.889586815	0.996604182	-4.757011568	-0.042134548
snoRNA:SNORA54	-0.244238853	-0.68974986	0.201272154	3.124304047	-1.097705649	0.276931281	0.866272735	-5.575059906	-0.294382878	-0.122122546	-0.614448341	0.370203249	3.124304047	-0.496675623	0.621320822	0.996604182	-4.729224879	-0.147195199
snoRNA:SNORA3	-0.025434121	-0.344672985	0.293804742	5.105517004	-0.159525668	0.873816558	0.972833028	-6.237266128	-0.038745007	0.051584372	-0.302869066	0.406037811	5.105517004	0.291399327	0.771799778	0.996604182	-4.78021829	0.078580928
snoRNA:SNORA45	-0.158945763	-0.717010266	0.399118739	2.743352406	-0.570287883	0.570715287	0.925129667	-5.955725129	-0.159800461	-0.205633153	-0.827508099	0.416241792	2.743352406	-0.662094015	0.510569051	0.996604182	-4.691512805	-0.206738902
snoRNA:SNORD14A	-0.237486769	-0.932859598	0.457886059	2.84027089	-0.683834944	0.496839722	0.903566358	-5.878361681	-0.193460363	-0.126469781	-0.894604214	0.641664652	2.84027089	-0.329669766	0.742853425	0.996604182	-4.735811344	-0.103024223
snoRNA:SNORD15A	0.000725932	-0.457768805	0.459220669	4.522250771	0.003170233	0.997481552	0.997481552	-6.238395203	0.000779092	0.117146524	-0.3909544	0.625247448	4.522250771	0.461645926	0.646085691	0.996604182	-4.756119521	0.125725161
snoRNA:SNORD15B	-0.179502067	-0.859593087	0.500588954	2.23060157	-0.528484189	0.599207396	0.940040762	-5.843737496	-0.171060336	0.495982545	-0.201504263	1.193469352	2.23060157	1.423836039	0.159924873	0.996604182	-4.490836424	0.472657182
snoRNA:SNORD6	-0.116516573	-0.789687288	0.556654142	3.591066038	-0.346570883	0.7301851	0.969804315	-6.123377727	-0.090334989	0.228275597	-0.507607452	0.964158645	3.591066038	0.621126809	0.536982979	0.996604182	-4.717457837	0.176981463
snoRNA:SNORD14B	0.147827772	-1.333668351	1.629323896	1.97890633	0.199795223	0.842349148	0.972833028	-5.949997316	0.06519114	0.776143561	-0.759781183	2.312068306	1.97890633	1.011816385	0.315885747	0.996604182	-4.608894898	0.342274545
snoRNA:SNORD14AL2	-0.207265731	-0.737067603	0.322536141	3.950836319	-0.78332791	0.436665159	0.870209106	-5.909202886	-0.19883591	0.056766668	-0.525982509	0.639515845	3.950836319	0.195047918	0.846046416	0.996604182	-4.777177491	0.054457879
snoRNA:SNORD2	-0.087631934	-0.675216037	0.499952169	5.77856132	-0.298622101	0.766310296	0.972833028	-6.214363593	-0.071904212	0.02470095	-0.627838288	0.677240187	5.77856132	0.075794311	0.939847147	0.996604182	-4.796214954	0.020267752
snoRNA:SNORD5	-0.313151229	-1.029670773	0.403368314	1.684848121	-0.875095935	0.385180545	0.866272735	-5.528103168	-0.31230437	-0.373779365	-1.203233632	0.455674903	1.684848121	-0.902303126	0.370678818	0.996604182	-4.619286217	-0.372768548
snoRNA:SNORD54	-0.064678172	-0.62331861	0.493962265	1.882014046	-0.231822164	0.817503279	0.972833028	-5.959882554	-0.074319377	-0.34028194	-0.999311985	0.318748105	1.882014046	-1.033863665	0.305550146	0.996604182	-4.599675017	-0.391005822
snoRNA:SNORD10	-0.00171957	-0.456981842	0.453542701	4.267217038	-0.007562892	0.993992052	0.997461328	-6.229683184	-0.001875456	-0.035125705	-0.541433509	0.4711821	4.267217038	-0.138912078	0.890007418	0.996604182	-4.784006973	-0.038309984
snoRNA:SNORD12B	-0.198384974	-0.771094242	0.374324294	6.085514245	-0.693592119	0.490744368	0.898352766	-6.024864	-0.16670464	0.008484933	-0.627023618	0.643993484	6.085514245	0.026733549	0.978765281	0.996604182	-4.797938016	0.007129964
snoRNA:SNORD119	-0.042381067	-0.56967318	0.484911046	3.967983472	-0.160934887	0.872711589	0.972833028	-6.201565219	-0.040557068	0.009270837	-0.575620112	0.594161785	3.967983472	0.031737566	0.974791792	0.996604182	-4.782706986	0.008871838
snoRNA:SNORD105B	-0.508960006	-1.212196397	0.194276384	2.518750552	-1.449145215	0.152756081	0.78968144	-5.104848626	-0.410850824	-0.273250247	-1.043285101	0.496784607	2.518750552	-0.71052566	0.480264531	0.996604182	-4.683570527	-0.220577428
snoRNA:SNORD127	-0.153313187	-0.735845868	0.429219495	3.126696374	-0.52697353	0.600249296	0.940040762	-6.010278335	-0.14277696	-0.150040353	-0.797591073	0.497510367	3.126696374	-0.463942194	0.644449506	0.996604182	-4.729927838	-0.139729047
snoRNA:SNORD71	0.141548288	-0.292302008	0.575398584	3.980708723	0.6532724	0.516197403	0.918358179	-6.012507495	0.163575397	-0.00792452	-0.492299974	0.476450934	3.980708723	-0.03275823	0.9739814	0.996604182	-4.782677828	-0.009157698
snoRNA:Homo_sapiens300774_SCARNA7	-0.152239123	-1.029911849	0.725433603	1.515628986	-0.347314773	0.729629216	0.969804315	-5.735563658	-0.137390989	0.177374773	-0.744951111	1.099700657	1.515628986	0.385067657	0.701615074	0.996604182	-4.67594204	0.160075117
snoRNA:Homo_sapiens300776_SCARNA2	0.050955014	-0.556333358	0.658243386	1.539238847	0.168004745	0.867172005	0.972833028	-5.846756884	0.06164929	-0.010322957	-0.698986941	0.678341027	1.539238847	-0.03001417	0.976160205	0.996604182	-4.688551845	-0.012489506
snoRNA:Homo_sapiens300777_SCARNA9	0.224017706	-0.323297527	0.771332939	3.84734435	0.819548003	0.415874759	0.869427553	-5.885983834	0.206960887	0.0563502	-0.555342335	0.668042734	3.84734435	0.184455609	0.854308289	0.996604182	-4.774536878	0.052059668
snoRNA:Homo_sapiens300777_SCARNA9 & lncRNA:lnc-RPS6KA3-3:1	0.224668147	-0.389450221	0.838786515	2.624384461	0.732519184	0.466842075	0.881756411	-5.836664365	0.209177905	0.117382694	-0.567904421	0.80266981	2.624384461	0.342973917	0.732875042	0.996604182	-4.729921139	0.109289485
snoRNA:Homo_sapiens300778_SCARNA8	0.162917236	-0.173509164	0.499343635	3.187973181	0.969631134	0.336311607	0.866272735	-5.694656916	0.261940373	-0.04832827	-0.425478878	0.328822338	3.187973181	-0.256575996	0.798426469	0.996604182	-4.749790142	-0.077702798
snoRNA:Homo_sapiens300779_SCARNA15	0.553473772	-0.023566753	1.130514298	7.018988307	1.920526557	0.059780178	0.768644483	-4.52195969	0.45423862	0.335464251	-0.306507554	0.977436055	7.018988307	1.0463088	0.299818718	0.996604182	-4.616398691	0.275317144
snoRNA:Homo_sapiens300780_SCARNA4	-0.343085322	-1.032697434	0.346526791	1.850740986	-0.996154825	0.32336933	0.866272735	-5.426737877	-0.354086289	0.222385342	-0.475626547	0.920397231	1.850740986	0.637929852	0.526064341	0.996604182	-4.672246648	0.229516087
snoRNA:Homo_sapiens300783_SCARNA17	-0.09751733	-0.794028893	0.598994234	2.923915902	-0.2803387	0.780228805	0.972833028	-6.091186207	-0.077203441	0.095247863	-0.670681412	0.861177138	2.923915902	0.248998171	0.804253878	0.996604182	-4.750338316	0.075406728
snoRNA:Homo_sapiens300785_SCARNA6	0.15948616	-0.160903415	0.479875734	4.136398143	0.996722382	0.323096079	0.866272735	-5.741779936	0.24879872	0.114107863	-0.242021868	0.470237593	4.136398143	0.641559478	0.523721189	0.996604182	-4.719386092	0.178008488
snoRNA:Homo_sapiens300786_SCARNA10	-0.182668926	-1.029586408	0.664248556	1.803044982	-0.431870127	0.667458978	0.958620688	-5.765493116	-0.159757741	0.511921354	-0.317828816	1.341671525	1.803044982	1.235337093	0.221753665	0.996604182	-4.553330914	0.447713799
snoRNA:Homo_sapiens300789_SCARNA3 & MiR.hp:hsa-mir-1843	-0.001051481	-0.384147359	0.382044398	7.316573082	-0.005495706	0.995634201	0.997461328	-6.27831033	-0.001295793	-0.055217546	-0.481162613	0.37072752	7.316573082	-0.259569163	0.796127851	0.996604182	-4.792178087	-0.06804737
tRNA-Ala_isoforms	-0.404832604	-1.219479171	0.409813962	3.246588497	-0.995029226	0.323911709	0.866272735	-5.67424194	-0.267798086	-0.504694944	-1.416486062	0.407096175	3.246588497	-1.108314926	0.272363121	0.996604182	-4.587713932	-0.333857349
tRNA-Ala_isoforms_repeat21	-0.747888801	-1.378060177	-0.117717424	2.428373789	-2.376336523	0.020854649	0.620504449	-3.476530724	-0.70046757	-0.730282305	-1.434044055	-0.026520556	2.428373789	-2.077756768	0.042229793	0.996604182	-4.22765679	-0.683977447
tRNA-Ala_isoforms_repeat22	-0.202044738	-0.812324153	0.408234678	3.167815381	-0.662900595	0.510056086	0.912688784	-5.919238671	-0.182115541	0.333819761	-0.326121906	0.993761428	3.167815381	1.012828885	0.315405991	0.996604182	-4.616833549	0.3008926
tRNA-Arg_isoforms	0.429871585	-0.092383087	0.952126258	5.420642452	1.648109227	0.104811583	0.78968144	-4.954020402	0.398490706	0.111185242	-0.469913204	0.692283688	5.420642452	0.383113113	0.703055646	0.996604182	-4.770610083	0.103068654
tRNA-Arg_isoforms_repeat23	-0.510165744	-1.183355891	0.163024404	2.410724326	-1.517410651	0.134669373	0.78968144	-4.953751372	-0.460706163	0.041971516	-0.665347032	0.749290064	2.410724326	0.118814432	0.905838552	0.996604182	-4.74328283	0.037902459
tRNA-Arg_isoforms_repeat24	-0.19827013	-0.716065567	0.319525307	5.591563189	-0.76670564	0.446408623	0.870209106	-5.968661669	-0.185125858	-0.021866061	-0.596794259	0.553062137	5.591563189	-0.076152914	0.939563106	0.996604182	-4.795349573	-0.020416455
tRNA-Asn_isoforms	-0.148929783	-0.967045986	0.66918642	2.259757527	-0.364498839	0.716829274	0.966744671	-5.968272142	-0.111224465	0.156990623	-0.725058321	1.039039566	2.259757527	0.356377777	0.722868523	0.996604182	-4.721371954	0.1172445
tRNA-Asp_isoforms	0.053393287	-0.346953106	0.453739681	3.713540836	0.267042464	0.790396653	0.972833028	-6.160611761	0.068630264	0.078283875	-0.365687496	0.522255246	3.713540836	0.353058715	0.725341888	0.996604182	-4.757590629	0.100623941
tRNA-Asp_isoforms_repeat25	-0.769784085	-1.513181874	-0.026386295	2.010464877	-2.073372091	0.042650808	0.740665707	-3.985715823	-0.691174276	-0.478752315	-1.270479964	0.312975333	2.010464877	-1.210778392	0.230958138	0.996604182	-4.558906186	-0.429862466
tRNA-Gln_isoforms	-0.05301697	-0.468390482	0.362356542	2.205172561	-0.255567539	0.799201324	0.972833028	-6.002099354	-0.077863346	-0.033317047	-0.49445221	0.427818116	2.205172561	-0.144666459	0.885482617	0.996604182	-4.728091184	-0.048931064
tRNA-Gln_isoforms_repeat26	-0.140758418	-0.799624269	0.518107433	3.202258522	-0.427766691	0.6704268	0.959417579	-6.063060619	-0.11504956	-0.265044539	-1.002398331	0.472309254	3.202258522	-0.719734842	0.474618121	0.996604182	-4.687086287	-0.21663541
tRNA-Gln_isoforms_repeat27	-0.192802321	-0.910667495	0.525062852	1.947485773	-0.537772958	0.592819505	0.937227428	-5.793468858	-0.182949283	0.043823665	-0.722875876	0.810523207	1.947485773	0.114449284	0.909282337	0.996604182	-4.713109828	0.041584085
tRNA-Gln_isoforms_repeat28	0.185599743	-0.496904312	0.868103799	1.968310863	0.544504811	0.588210124	0.935254097	-5.851449899	0.173234301	-0.069773451	-0.841449198	0.701902296	1.968310863	-0.181044335	0.856972582	0.996604182	-4.713074203	-0.065124848
tRNA-Glu_isoforms_repeat29	-0.069987242	-0.629685012	0.489710528	11.56105039	-0.250377263	0.803192502	0.972833028	-6.347043223	-0.053261463	0.225226266	-0.392974928	0.843427459	11.56105039	0.72948906	0.468678556	0.996604182	-4.738632835	0.17140096
tRNA-Glu_isoforms_repeat30	-0.444216231	-0.993578273	0.105145811	3.295977437	-1.619069013	0.110932186	0.78968144	-4.906872067	-0.435586366	-0.217752777	-0.822744579	0.387239025	3.295977437	-0.720682205	0.474039396	0.996604182	-4.689708531	-0.213522456
tRNA-Glu_isoforms_repeat31	-0.294555579	-0.829592572	0.240481414	3.96774795	-1.102333557	0.274932039	0.866272735	-5.618283531	-0.280385016	0.271792835	-0.310407996	0.853993666	3.96774795	0.934748482	0.353846389	0.996604182	-4.646724714	0.258717348
tRNA-Glu_isoforms_repeat32	0.330751041	-0.327026761	0.988528843	6.953831656	1.00681944	0.318260663	0.866272735	-5.779798507	0.23870365	0.488157406	-0.24181653	1.218131342	6.953831656	1.339004741	0.185864808	0.996604182	-4.500655358	0.35230412
tRNA-Glu_isoforms_repeat33	0.024409862	-0.467921977	0.516741702	2.989848512	0.099274337	0.921267467	0.980129181	-6.119230107	0.027491166	0.160422733	-0.381718862	0.702564328	2.989848512	0.592492377	0.555855398	0.996604182	-4.708037441	0.180673203
tRNA-Glu_isoforms_repeat34	0.088457606	-0.315849126	0.492764337	5.70792136	0.438080371	0.662977549	0.955821259	-6.162408348	0.105670764	0.138899033	-0.310233659	0.588031725	5.70792136	0.619233069	0.538220828	0.996604182	-4.732187817	0.165927698
tRNA-Gly_isoforms	-0.21531871	-0.653201357	0.222563937	4.660711223	-0.984585919	0.328972885	0.866272735	-5.770765521	-0.241187927	-0.102444966	-0.588042768	0.383152835	4.660711223	-0.422419053	0.674302426	0.996604182	-4.762526952	-0.114753098
tRNA-Gly_isoforms_repeat35	-0.140313144	-0.765353975	0.484727687	6.680720892	-0.449489503	0.654776783	0.955821259	-6.170076972	-0.107003245	0.131160784	-0.56187644	0.824198007	6.680720892	0.378945739	0.70613081	0.996604182	-4.776885533	0.100023627
tRNA-Gly_isoforms_repeat36	-0.251628971	-0.756242495	0.252984554	3.530548555	-0.998461541	0.32225972	0.866272735	-5.712705064	-0.256754786	-0.479219349	-1.047945064	0.089506365	3.530548555	-1.687178632	0.09701428	0.996604182	-4.358189822	-0.488981302
tRNA-Gly_isoforms_repeat37	-0.691764194	-1.616330504	0.232802116	1.836888641	-1.498130346	0.139596601	0.78968144	-4.857770554	-0.530608773	0.230910326	-0.650165141	1.111985793	1.836888641	0.524758924	0.601778227	0.996604182	-4.697898231	0.177116778
tRNA-Gly_isoforms_repeat38	-0.434183149	-0.871854025	0.003487727	7.731809351	-1.986346011	0.051792325	0.740665707	-4.409571564	-0.46658779	-0.165079602	-0.650543106	0.320383902	7.731809351	-0.680873472	0.498697929	0.996604182	-4.72536548	-0.177400083
tRNA-Gly_isoforms_repeat39	-0.258099493	-0.844653479	0.328454493	7.360173147	-0.881066618	0.381967984	0.866272735	-5.897007556	-0.208333356	0.413429561	-0.235183589	1.06204271	7.360173147	1.276278235	0.207013628	0.996604182	-4.527494396	0.333713045
tRNA-Gly_isoforms_repeat40	-0.232025262	-0.765586949	0.301536425	10.47186048	-0.870723409	0.387543929	0.866272735	-5.969099198	-0.192520104	0.210992423	-0.377071965	0.799056811	10.47186048	0.718408672	0.475428921	0.996604182	-4.732302221	0.175068365
tRNA-Gly_isoforms_repeat41	-0.129553485	-0.599757473	0.340650504	3.976038994	-0.551686525	0.58331154	0.930122843	-6.063534834	-0.139372249	-0.06176505	-0.583141977	0.459611877	3.976038994	-0.237203218	0.813346431	0.996604182	-4.773285066	-0.066446178
tRNA-Gly_isoforms_repeat42	-0.387163282	-1.057719874	0.28339331	2.17092718	-1.15608113	0.252452612	0.845265471	-5.373251405	-0.363073438	-0.117440297	-0.841332296	0.606451702	2.17092718	-0.324842579	0.74648501	0.996604182	-4.71738021	-0.110132997
tRNA-Gly_isoforms_repeat43	-0.98376758	-1.761756651	-0.205778509	2.824917792	-2.531911936	0.014114152	0.50674357	-3.153036199	-0.737427282	-0.032882775	-0.838622634	0.772857083	2.824917792	-0.081715267	0.935158328	0.996604182	-4.759308506	-0.024648765
tRNA-Gly_isoforms_repeat44	-0.297779597	-0.751700968	0.156141774	5.840967563	-1.313541787	0.194243512	0.814963002	-5.424557761	-0.316366786	-0.044528314	-0.548221173	0.459164544	5.840967563	-0.177010915	0.860124945	0.996604182	-4.792067134	-0.04730774
tRNA-Gly_isoforms_repeat45	-0.592097759	-1.186374091	0.002178574	3.021363894	-1.994961729	0.050817792	0.740665707	-4.266815205	-0.548733712	-0.210979388	-0.859032709	0.437073934	3.021363894	-0.651866815	0.517097232	0.996604182	-4.700940319	-0.195527683
tRNA-Gly_isoforms_repeat46	-0.056409581	-0.512749983	0.399930822	2.031296637	-0.247510449	0.805399272	0.972833028	-5.947676029	-0.080084863	0.252437614	-0.230862626	0.735737854	2.031296637	1.045843359	0.300031737	0.996604182	-4.60022156	0.358386493
tRNA-His_isoforms	0.052203426	-0.47922965	0.583636502	4.305700545	0.196688973	0.844767941	0.972833028	-6.209105617	0.048860559	0.14682187	-0.441751757	0.735395497	4.305700545	0.499481653	0.619355466	0.996604182	-4.747444291	0.137420073
tRNA-iMet_isoforms	0.268634166	-0.22851707	0.765785402	6.503845983	1.08193784	0.28381916	0.866272735	-5.701291343	0.257336006	-0.024908763	-0.578855548	0.529038022	6.503845983	-0.090035482	0.928573468	0.996604182	-4.798795677	-0.023861155
tRNA-iMet_isoforms_repeat47	-0.673663331	-1.186480182	-0.16084648	7.893017368	-2.630329809	0.010940375	0.50674357	-3.080411929	-0.617177498	-0.217714252	-0.785592702	0.350164198	7.893017368	-0.767646118	0.445853975	0.996604182	-4.704273316	-0.199459183
tRNA-Leu_isoforms	-0.309699271	-1.091409463	0.47201092	4.521940694	-0.793275416	0.430894859	0.869427553	-5.925730249	-0.196248905	0.296955414	-0.561351648	1.155262477	4.521940694	0.692752574	0.491267209	0.996604182	-4.713106316	0.188173432
tRNA-Leu_isoforms_repeat48	-0.673235999	-1.277890512	-0.068581485	2.793913075	-2.229408317	0.029728173	0.719292536	-3.794258501	-0.637983365	-0.059041747	-0.704228357	0.586144864	2.793913075	-0.183232893	0.855263067	0.996604182	-4.752139367	-0.055950146
tRNA-Leu_isoforms_repeat49	0.313672503	-0.241806201	0.869151206	5.025387703	1.130677168	0.262908401	0.860638384	-5.631178144	0.27434225	0.083823472	-0.533667919	0.701314864	5.025387703	0.271809309	0.786747055	0.996604182	-4.781995185	0.073313152
tRNA-Leu_isoforms_repeat50	-0.404185893	-0.916115119	0.107743332	4.387389286	-1.580886949	0.119416818	0.78968144	-5.035069507	-0.391357982	-0.092986636	-0.657319584	0.471346312	4.387389286	-0.329924612	0.742661862	0.996604182	-4.772633881	-0.090035458
tRNA-Leu_isoforms_repeat51	0.208815374	-0.407121463	0.824752211	2.056154085	0.678821952	0.499987396	0.907684222	-5.815686373	0.206245643	-0.107312202	-0.825824491	0.611200087	2.056154085	-0.299050473	0.765985098	0.996604182	-4.709871109	-0.105991593
tRNA-Leu_isoforms_repeat52	0.355660036	-0.265255655	0.976575728	1.651760502	1.146917077	0.256189542	0.846109675	-5.290897986	0.401396053	-0.033633064	-0.773603075	0.706336947	1.651760502	-0.091008488	0.927803721	0.996604182	-4.687520698	-0.0379581
tRNA-Leu_isoforms_repeat53	0.113812787	-0.568721777	0.79634735	2.218460321	0.333884297	0.739687546	0.972833028	-5.983728241	0.101317485	0.018933329	-0.745841189	0.783707846	2.218460321	0.049570483	0.960637312	0.996604182	-4.729081979	0.016854673
tRNA-Lys_isoforms	-0.376422184	-1.098102137	0.345257768	2.401010315	-1.044383869	0.300700374	0.866272735	-5.523695989	-0.315081106	-0.026676977	-0.80248518	0.749131227	2.401010315	-0.068851249	0.945348089	0.996604182	-4.74030447	-0.022329745
tRNA-Lys_isoforms_repeat54	-0.266539678	-0.858217345	0.325137989	5.955787866	-0.901999461	0.370838732	0.866272735	-5.862214516	-0.217125893	0.201421394	-0.453637454	0.856480242	5.955787866	0.615679745	0.540547428	0.996604182	-4.734267037	0.164079886
tRNA-Lys_isoforms_repeat55	-0.274735301	-0.973406795	0.423936193	2.271578775	-0.787355794	0.434323198	0.869427553	-5.711679796	-0.246806032	0.111179223	-0.63117576	0.853534206	2.271578775	0.29987592	0.76535858	0.996604182	-4.723217736	0.099876874
tRNA-Lys_isoforms_repeat56	-0.563056633	-1.24233152	0.116218254	2.642250497	-1.659724887	0.102441748	0.78968144	-4.789828691	-0.477421814	0.139816677	-0.582004815	0.861638169	2.642250497	0.387845497	0.699569594	0.996604182	-4.735499684	0.118552074
tRNA-Lys_isoforms_repeat57	-0.555578827	-1.166746748	0.055589094	2.678520367	-1.820181608	0.073963239	0.78968144	-4.537384203	-0.52158498	0.116587666	-0.535632797	0.768808129	2.678520367	0.35792149	0.721719159	0.996604182	-4.738508018	0.109454091
tRNA-Lys_isoforms_repeat58	-0.303738541	-0.994684951	0.387207869	4.178572512	-0.880207621	0.38242913	0.866272735	-5.838176589	-0.221819622	0.322976907	-0.429850403	1.075804217	4.178572512	0.859024781	0.39391161	0.996604182	-4.669398342	0.235869361
tRNA-Lys_isoforms_repeat59	-0.051915416	-0.605718543	0.501887712	1.940179953	-0.187702699	0.851773809	0.972833028	-5.911685893	-0.063971315	0.267197049	-0.315889479	0.850283576	1.940179953	0.917546824	0.362707852	0.996604182	-4.625615972	0.32924607
tRNA-Lys_isoforms_repeat60	0.3733096	-0.081483705	0.828102905	3.685170818	1.643556666	0.105752503	0.78968144	-4.904671863	0.42431582	0.225095329	-0.281870401	0.73206106	3.685170818	0.889032149	0.37770843	0.996604182	-4.654444	0.255850664
tRNA-Lys_isoforms_repeat61	-0.037404794	-0.599539896	0.524730307	2.586503527	-0.133234333	0.894475566	0.972833028	-6.071580235	-0.038637149	0.11603662	-0.500027965	0.732101205	2.586503527	0.377136367	0.707467509	0.996604182	-4.727295827	0.119859614
tRNA-Met_isoforms	-0.680923611	-1.552570635	0.190723413	2.079815908	-1.564182158	0.123289461	0.78968144	-4.793595493	-0.534689678	-0.176341835	-1.065141569	0.7124579	2.079815908	-0.397265659	0.692649721	0.996604182	-4.705486547	-0.138470979
tRNA-Pro_isoforms_repeat62	0.156768882	-1.138541295	1.452079059	1.720031477	0.242334735	0.809387367	0.972833028	-5.792500883	0.092908235	0.670420059	-0.654736566	1.995576683	1.720031477	1.012999833	0.315325039	0.996604182	-4.602667375	0.397320845
tRNA-Pro_isoforms_repeat63	0.210287005	-0.341655634	0.762229643	2.407541396	0.762865678	0.448677426	0.871514792	-5.787511573	0.224439095	0.216878684	-0.392456376	0.826213743	2.407541396	0.712672971	0.478944603	0.996604182	-4.675834374	0.231474387
tRNA-SeC_isoforms	-0.573544339	-1.210102559	0.063013881	7.498376278	-1.804091053	0.076481735	0.78968144	-4.725550132	-0.42509253	-0.577257013	-1.285116701	0.130602676	7.498376278	-1.632870049	0.107988234	0.996604182	-4.357999855	-0.427844243
tRNA-SeC_isoforms_repeat64	0.127878029	-0.502634748	0.758390805	2.549579358	0.406098727	0.686184933	0.959417579	-5.994511388	0.118540331	0.157838132	-0.540606529	0.856282793	2.549579358	0.452490554	0.652626688	0.996604182	-4.715291843	0.146312738
tRNA-Ser_isoforms	-0.276370848	-0.737886073	0.185144376	3.801432186	-1.199045839	0.235452532	0.839931629	-5.504113632	-0.307705351	-0.200075107	-0.711782191	0.311631977	3.801432186	-0.782890846	0.436919732	0.996604182	-4.682990975	-0.222759315
tRNA-Ser_isoforms_repeat65	0.091642542	-0.453501224	0.636786307	1.985102183	0.336601202	0.737649049	0.972206224	-5.957045882	0.104996383	-0.269440875	-0.915515471	0.37663372	1.985102183	-0.835046005	0.407165189	0.996604182	-4.638364357	-0.308702889
tRNA-Ser_isoforms_repeat66	0.193464684	-0.455281452	0.842210821	2.169321569	0.597112965	0.552787698	0.922514518	-5.875247077	0.17949593	-0.297223266	-1.074423892	0.479977361	2.169321569	-0.765736318	0.446980704	0.996604182	-4.652746819	-0.275762818
tRNA-Ser_isoforms_repeat67	0.421773082	0.005869969	0.837676195	6.338735842	2.030562091	0.046956386	0.740665707	-4.315529841	0.484389636	0.213773268	-0.249234339	0.676780874	6.338735842	0.924474329	0.359122117	0.996604182	-4.655401118	0.245510109
tRNA-Thr_isoforms	-0.095337851	-0.789855697	0.599179996	1.955976947	-0.274859995	0.7844139	0.972833028	-5.894456126	-0.093490017	-0.035756174	-0.797516985	0.726004637	1.955976947	-0.093985748	0.925448841	0.996604182	-4.708112434	-0.03506315
tRNA-Trp_isoforms	0.007636334	-0.646935591	0.66220826	2.539031032	0.023359155	0.981445063	0.997461328	-6.09042051	0.006699229	-0.297002339	-1.047174885	0.453170206	2.539031032	-0.792735469	0.431206899	0.996604182	-4.659066839	-0.260555207
tRNA-Val_isoforms	-0.520855362	-1.261585943	0.219875218	3.334239312	-1.40794747	0.164557005	0.793952786	-5.20448052	-0.379008039	-0.124728209	-0.933450506	0.683994088	3.334239312	-0.308812488	0.758585852	0.996604182	-4.753572117	-0.090760309
tRNA-Val_isoforms_repeat68	0.099693929	-0.566044475	0.765432334	2.381094832	0.299843535	0.765383158	0.972833028	-6.038757673	0.086771807	0.136148329	-0.598149048	0.870445705	2.381094832	0.371252959	0.711820342	0.996604182	-4.726870173	0.118501062
tRNA-Val_isoforms_repeat69	-0.436711242	-1.047826881	0.174404398	7.427607645	-1.430871256	0.157906436	0.78968144	-5.290766613	-0.337412435	-0.050992641	-0.728441162	0.62645588	7.427607645	-0.150716497	0.880729467	0.996604182	-4.800887807	-0.039398004
tRNA-Val_isoforms_repeat70	-0.230261449	-0.849185452	0.388662553	3.330719349	-0.744926621	0.459365135	0.877216522	-5.903714919	-0.196048973	-0.248994615	-0.939160262	0.441171032	3.330719349	-0.722380812	0.473002748	0.996604182	-4.691084267	-0.211998746
tRNA-Val_isoforms_repeat71	-0.210782629	-0.840271913	0.418706655	6.914625407	-0.670464924	0.505258857	0.908486442	-6.054828236	-0.158682989	-0.177254141	-0.876790085	0.522281804	6.914625407	-0.507359668	0.61385261	0.996604182	-4.758415481	-0.133441816
tRNA-Val_isoforms_repeat72	-0.182553761	-0.860055089	0.494947566	3.165823839	-0.53952332	0.591619377	0.937227428	-6.004325855	-0.146097121	-0.053646346	-0.801920612	0.694627919	3.165823839	-0.143551894	0.886358731	0.996604182	-4.75969723	-0.042932979
tRNA-Val_isoforms_repeat73	-0.816095923	-1.622816127	-0.009375719	1.857215379	-2.025572818	0.04748181	0.740665707	-4.039309181	-0.709469969	-0.267697957	-1.083654955	0.54825904	1.857215379	-0.656912268	0.513871105	0.996604182	-4.671806555	-0.232722228
tRNA-Val_isoforms_repeat74	-0.808548112	-1.543394248	-0.073701977	1.659959226	-2.203124496	0.031627584	0.728496357	-3.654283283	-0.857433355	-0.084156905	-0.779392143	0.611078334	1.659959226	-0.242374856	0.809356433	0.996604182	-4.705515047	-0.089245075
tRNA-Val_isoforms_repeat75	-0.934463021	-1.668110329	-0.200815713	2.336346583	-2.550376969	0.013461581	0.50674357	-3.088217637	-0.772991164	-0.337406555	-1.103718994	0.428905884	2.336346583	-0.881611459	0.381675671	0.996604182	-4.644680666	-0.279103913
tRNA-Val_isoforms_repeat76	-0.137344074	-0.799318495	0.524630347	5.776857074	-0.415430428	0.679380721	0.959417579	-6.172598391	-0.10012981	0.095017667	-0.639527174	0.829562507	5.776857074	0.259009465	0.796557536	0.996604182	-4.785797988	0.069272016
tRNA-Val_isoforms_repeat77	-0.18689023	-0.981734295	0.607953834	1.606013809	-0.470797611	0.639575275	0.955821259	-5.768876674	-0.170395133	0.018597526	-0.845535141	0.882730194	1.606013809	0.043092763	0.965777626	0.996604182	-4.698450221	0.016956092
tRNA-Val_isoforms_repeat78	0.100656793	-0.738132306	0.939445892	1.435733851	0.240281259	0.810971069	0.972833028	-5.663504424	0.106439067	0.664857635	-0.172223708	1.501938979	1.435733851	1.590342203	0.117268548	0.996604182	-4.488270306	0.703050678
vault:VTRNA1-1	0.496309281	-0.791810709	1.784429271	8.341794719	0.77148176	0.443596075	0.870209106	-6.000390965	0.179448674	-0.068919444	-1.508777096	1.370938208	8.341794719	-0.0958411	0.923981677	0.996604182	-4.805082471	-0.024918943
vault:VTRNA1-1 & vault:VTRNA1-3	0.698704303	-0.561551961	1.958960567	4.658377513	1.110105206	0.271597509	0.866154806	-5.642274952	0.27259459	-0.178920459	-1.599507401	1.241666483	4.658377513	-0.252186464	0.801800673	0.996604182	-4.775715284	-0.069804564
vault:VTRNA1-2	1.83681388	-0.326453007	4.000080766	4.880690929	1.700139808	0.094535157	0.78968144	-4.862924286	0.415789513	1.311860111	-1.093251381	3.716971603	4.880690929	1.092149018	0.279345133	0.996604182	-4.597820388	0.296958599
vault:VTRNA1-3	0.844676146	-0.582085918	2.27143821	3.501141066	1.185409116	0.240755788	0.845265471	-5.493238853	0.31323165	-0.132735149	-1.784414825	1.518944527	3.501141066	-0.160912471	0.872729164	0.996604182	-4.75273597	-0.049222237
vault:VTRNA2-1	-0.12380463	-0.777718256	0.530108997	6.870747753	-0.379093278	0.706021854	0.960988772	-6.202254489	-0.08990394	0.03917062	-0.686713933	0.765055173	6.870747753	0.10804943	0.914334504	0.996604182	-4.800422293	0.028444761
viral.miR.hp:hsv2-miR-H10	0.273311145	-0.412504637	0.959126927	1.86800553	0.797956934	0.428195011	0.869427553	-5.680063042	0.256778685	0.076474299	-0.705597515	0.858546112	1.86800553	0.195793584	0.845465448	0.996604182	-4.708359646	0.071848405
yRNA:Y1	0.069080947	-0.350097816	0.48825971	13.95518791	0.329980745	0.74261967	0.972833028	-6.40312717	0.064717873	0.133536473	-0.331555728	0.598628674	13.95518791	0.574897515	0.567614467	0.996604182	-4.803654961	0.125102462
yRNA:Y3	0.376761528	0.041559862	0.711963194	11.80329832	2.250556742	0.028273694	0.70854005	-3.991988873	0.472900997	0.045123679	-0.329796597	0.420043956	11.80329832	0.240987857	0.810426029	0.996604182	-4.832321221	0.056638036
yRNA:Y4	-0.042973859	-0.5808441	0.494896382	16.4423433	-0.159976584	0.873462967	0.972833028	-6.531631195	-0.02869729	0.360295807	-0.231471423	0.952063037	16.4423433	1.219095932	0.227810051	0.996604182	-4.565670808	0.240600066
yRNA:Y4 & lncRNA:ZNF436_antisense_RNA_1_ZNF436-AS1	0.118467469	-0.285200133	0.522135071	10.7205771	0.587631139	0.55909205	0.922514518	-6.184014423	0.128140869	0.147107966	-0.301167348	0.595383279	10.7205771	0.657084093	0.513761428	0.996604182	-4.7498964	0.159119991
yRNA:Y4 & yRNA:Y1	0.296469201	-0.371238916	0.964177319	2.296152095	0.889042481	0.377702925	0.866272735	-5.676998653	0.264848946	0.193988297	-0.549391063	0.937367658	2.296152095	0.522510015	0.603332682	0.996604182	-4.70151784	0.173298258
yRNA:Y4 & yRNA:Y1 & lncRNA:ZNF436_antisense_RNA_1_ZNF436-AS1	-0.075604182	-0.449057703	0.297849338	3.736333157	-0.405358095	0.686726094	0.959417579	-6.117004355	-0.103993771	-0.095975297	-0.511480024	0.31952943	3.736333157	-0.462501431	0.645475902	0.996604182	-4.743431247	-0.132014297
