# Supplementary material for: Multi-omics analysis reveals COVID-19 vaccine induced attenuation of inflammatory responses during breakthrough disease
Source: Nat Commun. 2024 Apr 22;15:3402. doi: 10.1038/s41467-024-47463-6 (PMC11035709; doi:10.1038/s41467-024-47463-6)
Supplement: Supplementary file 13 — Source Data [file 41467_2024_47463_MOESM13_ESM.zip › source_data/Figure_7c_Stage_II_day0_vs_CT_comparing_pathway_enrichment.txt]

common_name	pathway	MRNA_GO_BP_pval	MRNA_GO_BP_NES	MRNA_GO_BP_signed.log10.p.value	miRNA_GSEA_D0vsCT.Enrichment	miRNA_GSEA_D0vsCT.P.value	miRNA_GSEA_D0vsCT.globally_adjusted_FDR	miRNA_GSEA_D0vsCT.Enrichment_sign	miRNA_p	miRNA_GSEA_D0vsCT_enrichment_sign	miRNA_GSEA_D0vsCT_signed.log10.p.value	mRNA_miRNA_enrichment_agreement
3_UTR_MEDIATED_MRNA_DESTABILIZATION	GOBP_3_UTR_MEDIATED_MRNA_DESTABILIZATION	0.141048825	1.320323071	0.850630529	enriched	0.200227	0.361643915	1	0.200227	1	0.69847736	TRUE
3_UTR_MEDIATED_MRNA_STABILIZATION	GOBP_3_UTR_MEDIATED_MRNA_STABILIZATION	0.853526221	0.699292482	0.068783133	depleted	0.0556549	0.254483636	-1	0.0556549	-1	-1.254496593	FALSE
ACETYL_COA_BIOSYNTHETIC_PROCESS	GOBP_ACETYL_COA_BIOSYNTHETIC_PROCESS	0.360594796	1.079193189	0.442980546	depleted	0.33606	0.43918648	-1	0.33606	-1	-0.473583177	FALSE
ACETYL_COA_METABOLIC_PROCESS	GOBP_ACETYL_COA_METABOLIC_PROCESS	0.179261863	1.215209939	0.746512095	depleted	0.445793	0.502752277	-1	0.445793	-1	-0.350866755	FALSE
ACID_SECRETION	GOBP_ACID_SECRETION	0.045204436	-1.527297736	-1.344818945	enriched	0.419135	0.484635099	1	0.419135	1	0.377646072	FALSE
ACTIN_CYTOSKELETON_REORGANIZATION	GOBP_ACTIN_CYTOSKELETON_REORGANIZATION	0.411382114	1.007449723	0.385754595	depleted	0.119185	0.308563327	-1	0.119185	-1	-0.923778399	FALSE
ACTIN_FILAMENT_BASED_MOVEMENT	GOBP_ACTIN_FILAMENT_BASED_MOVEMENT	0.711256117	0.864540226	0.147973985	depleted	0.0076877	0.155525992	-1	0.0076877	-1	-2.114203573	FALSE
ACTIN_FILAMENT_DEPOLYMERIZATION	GOBP_ACTIN_FILAMENT_DEPOLYMERIZATION	0.286432161	-1.105364993	-0.542978221	enriched	0.186706	0.352501624	1	0.186706	1	0.728841725	FALSE
ACTIN_FILAMENT_ORGANIZATION	GOBP_ACTIN_FILAMENT_ORGANIZATION	0.027436	-1.24054427	-1.561679203	depleted	0.0023766	0.11605929	-1	0.0023766	-1	-2.624043907	TRUE
ACTIN_FILAMENT_SEVERING	GOBP_ACTIN_FILAMENT_SEVERING	0.770601336	-0.776818781	-0.113170242	enriched	0.190288	0.355267833	1	0.190288	1	0.720588598	FALSE
ACTIN_MEDIATED_CELL_CONTRACTION	GOBP_ACTIN_MEDIATED_CELL_CONTRACTION	0.51223491	0.963439882	0.290530826	enriched	0.3695	0.460425607	1	0.3695	1	0.432385557	TRUE
ACTIN_NUCLEATION	GOBP_ACTIN_NUCLEATION	0.962962963	0.652515077	0.016390416	enriched	0.372709	0.460996312	1	0.372709	1	0.42863012	TRUE
ACTIN_POLYMERIZATION_OR_DEPOLYMERIZATION	GOBP_ACTIN_POLYMERIZATION_OR_DEPOLYMERIZATION	0.429378531	-1.003083766	-0.367159674	enriched	0.305524	0.424178499	1	0.305524	1	0.514954669	FALSE
ACTION_POTENTIAL	GOBP_ACTION_POTENTIAL	0.938110749	0.72139726	0.027745888	depleted	0.061707	0.260953342	-1	0.061707	-1	-1.209665567	FALSE
ACTIVATED_T_CELL_PROLIFERATION	GOBP_ACTIVATED_T_CELL_PROLIFERATION	0.006934701	1.709213865	2.158972271	depleted	0.0488067	0.245357334	-1	0.0488067	-1	-1.311520556	FALSE
ACTIVATION_OF_CYSTEINE_TYPE_ENDOPEPTIDASE_ACTIVITY_INVOLVED_IN_APOPTOTIC_PROCESS	GOBP_ACTIVATION_OF_CYSTEINE_TYPE_ENDOPEPTIDASE_ACTIVITY_INVOLVED_IN_APOPTOTIC_PROCESS	0.24267101	1.144234826	0.614982103	depleted	0.0059285	0.143673723	-1	0.0059285	-1	-2.227055176	FALSE
ACTIVATION_OF_GTPASE_ACTIVITY	GOBP_ACTIVATION_OF_GTPASE_ACTIVITY	0.005080508	-1.584854931	-2.294092828	depleted	0.291719	0.413997297	-1	0.291719	-1	-0.535035284	TRUE
ACTIVATION_OF_INNATE_IMMUNE_RESPONSE	GOBP_ACTIVATION_OF_INNATE_IMMUNE_RESPONSE	2.16561E-05	1.903596759	4.664418878	depleted	0.174884	0.345246607	-1	0.174884	-1	-0.757249922	FALSE
ACTIVATION_OF_PHOSPHOLIPASE_C_ACTIVITY	GOBP_ACTIVATION_OF_PHOSPHOLIPASE_C_ACTIVITY	0.663793103	-0.882672395	-0.177967264	depleted	0.0225451	0.201929292	-1	0.0225451	-1	-1.646947834	TRUE
ACTIVATION_OF_PROTEIN_KINASE_ACTIVITY	GOBP_ACTIVATION_OF_PROTEIN_KINASE_ACTIVITY	0.542242704	0.968458589	0.265806283	depleted	0.000614	0.084841416	-1	0.000614	-1	-3.211831629	FALSE
ACTIVATION_OF_PROTEIN_KINASE_B_ACTIVITY	GOBP_ACTIVATION_OF_PROTEIN_KINASE_B_ACTIVITY	0.601073345	0.907904534	0.22107253	enriched	0.183613	0.35064687	1	0.183613	1	0.736096574	TRUE
ACTIVIN_RECEPTOR_SIGNALING_PATHWAY	GOBP_ACTIVIN_RECEPTOR_SIGNALING_PATHWAY	0.501128668	-0.979901299	-0.300050752	depleted	0.0240156	0.206154547	-1	0.0240156	-1	-1.619506559	TRUE
ACTOMYOSIN_STRUCTURE_ORGANIZATION	GOBP_ACTOMYOSIN_STRUCTURE_ORGANIZATION	0.554945055	-0.970481663	-0.255750014	depleted	0.0124341	0.172813806	-1	0.0124341	-1	-1.905385644	TRUE
ACUTE_INFLAMMATORY_RESPONSE	GOBP_ACUTE_INFLAMMATORY_RESPONSE	0.479674797	0.980089871	0.3190531	depleted	0.456499	0.509700391	-1	0.456499	-1	-0.340560169	FALSE
ACUTE_PHASE_RESPONSE	GOBP_ACUTE_PHASE_RESPONSE	0.528028933	0.95143951	0.27734228	enriched	0.27143	0.405621519	1	0.27143	1	0.566342153	TRUE
ADAPTIVE_IMMUNE_RESPONSE	GOBP_ADAPTIVE_IMMUNE_RESPONSE	0.001250183	1.405482573	2.903026498	depleted	0.0606984	0.260220739	-1	0.0606984	-1	-1.216822757	FALSE
ADAPTIVE_THERMOGENESIS	GOBP_ADAPTIVE_THERMOGENESIS	0.159574468	-1.179904106	-0.797036595	depleted	0.11038	0.302697602	-1	0.11038	-1	-0.95710961	TRUE
ADENYLATE_CYCLASE_ACTIVATING_G_PROTEIN_COUPLED_RECEPTOR_SIGNALING_PATHWAY	GOBP_ADENYLATE_CYCLASE_ACTIVATING_G_PROTEIN_COUPLED_RECEPTOR_SIGNALING_PATHWAY	0.058967002	-1.428671617	-1.229390952	depleted	0.107177	0.301917226	-1	0.107177	-1	-0.969898403	TRUE
ADENYLATE_CYCLASE_INHIBITING_G_PROTEIN_COUPLED_RECEPTOR_SIGNALING_PATHWAY	GOBP_ADENYLATE_CYCLASE_INHIBITING_G_PROTEIN_COUPLED_RECEPTOR_SIGNALING_PATHWAY	0.985940246	0.604680589	0.006149405	depleted	0.151005	0.334833889	-1	0.151005	-1	-0.821008672	FALSE
ADENYLATE_CYCLASE_MODULATING_G_PROTEIN_COUPLED_RECEPTOR_SIGNALING_PATHWAY	GOBP_ADENYLATE_CYCLASE_MODULATING_G_PROTEIN_COUPLED_RECEPTOR_SIGNALING_PATHWAY	0.007630611	-1.531103549	-2.117440707	depleted	0.484474	0.527461162	-1	0.484474	-1	-0.314729525	TRUE
ADHERENS_JUNCTION_ORGANIZATION	GOBP_ADHERENS_JUNCTION_ORGANIZATION	0.599520384	-0.909259525	-0.222196046	enriched	0.0308774	0.223662789	1	0.0308774	1	1.510359276	FALSE
ADIPOSE_TISSUE_DEVELOPMENT	GOBP_ADIPOSE_TISSUE_DEVELOPMENT	0.115473441	-1.314135125	-0.937517892	depleted	0.062485	0.261399256	-1	0.062485	-1	-1.204224226	TRUE
ADULT_BEHAVIOR	GOBP_ADULT_BEHAVIOR	0.904448105	0.738750417	0.043616347	enriched	0.202785	0.362654514	1	0.202785	1	0.692964173	TRUE
ADULT_LOCOMOTORY_BEHAVIOR	GOBP_ADULT_LOCOMOTORY_BEHAVIOR	0.698275862	0.85578709	0.15597297	depleted	0.0774934	0.272198793	-1	0.0774934	-1	-1.110735284	FALSE
AEROBIC_RESPIRATION	GOBP_AEROBIC_RESPIRATION	0.014033409	1.601607206	1.852836831	depleted	0.0322851	0.226367087	-1	0.0322851	-1	-1.490997864	FALSE
AGING	GOBP_AGING	0.279699248	1.072699181	0.553308701	enriched	0.262496	0.39835153	1	0.262496	1	0.58087731	TRUE
ALCOHOL_METABOLIC_PROCESS	GOBP_ALCOHOL_METABOLIC_PROCESS	0.196992481	1.112318522	0.70555035	enriched	0.292601	0.414567131	1	0.292601	1	0.533724194	TRUE
ALPHA_BETA_T_CELL_DIFFERENTIATION	GOBP_ALPHA_BETA_T_CELL_DIFFERENTIATION	0.12195122	1.234585001	0.913813852	depleted	0.455806	0.509266312	-1	0.455806	-1	-0.341219962	FALSE
AMEBOIDAL_TYPE_CELL_MIGRATION	GOBP_AMEBOIDAL_TYPE_CELL_MIGRATION	0.88937409	0.844173302	0.050915527	depleted	0.207307	0.363516677	-1	0.207307	-1	-0.683386033	FALSE
AMINE_METABOLIC_PROCESS	GOBP_AMINE_METABOLIC_PROCESS	0.013589831	1.495111661	1.866785942	depleted	0.204219	0.363317518	-1	0.204219	-1	-0.689903855	FALSE
AMINE_TRANSPORT	GOBP_AMINE_TRANSPORT	0.933649289	-0.710662881	-0.029816229	depleted	0.439942	0.498932939	-1	0.439942	-1	-0.356604575	TRUE
AMINO_ACID_IMPORT	GOBP_AMINO_ACID_IMPORT	0.874137931	0.734283622	0.058420034	depleted	0.222189	0.372976035	-1	0.222189	-1	-0.653277446	FALSE
AMINO_ACID_TRANSMEMBRANE_TRANSPORT	GOBP_AMINO_ACID_TRANSMEMBRANE_TRANSPORT	0.995090016	0.597860614	0.002137631	depleted	0.0049655	0.133300356	-1	0.0049655	-1	-2.304037014	FALSE
AMINO_ACID_TRANSPORT	GOBP_AMINO_ACID_TRANSPORT	0.971794872	-0.722839294	-0.012425397	depleted	0.0298491	0.221121535	-1	0.0298491	-1	-1.525068759	TRUE
AMYLOID_BETA_CLEARANCE	GOBP_AMYLOID_BETA_CLEARANCE	0.869668246	-0.748040306	-0.060646387	depleted	0.107993	0.301917226	-1	0.107993	-1	-0.966604394	TRUE
AMYLOID_BETA_METABOLIC_PROCESS	GOBP_AMYLOID_BETA_METABOLIC_PROCESS	0.174019608	-1.213806862	-0.759401814	enriched	0.452486	0.508236124	1	0.452486	1	0.344394853	FALSE
AMYLOID_FIBRIL_FORMATION	GOBP_AMYLOID_FIBRIL_FORMATION	0.017179219	1.690858395	1.764996592	depleted	0.077531	0.272198793	-1	0.077531	-1	-1.110524614	FALSE
AMYLOID_PRECURSOR_PROTEIN_CATABOLIC_PROCESS	GOBP_AMYLOID_PRECURSOR_PROTEIN_CATABOLIC_PROCESS	0.411330049	-1.020898735	-0.385809562	depleted	0.0729424	0.271515201	-1	0.0729424	-1	-1.137019951	TRUE
AMYLOID_PRECURSOR_PROTEIN_METABOLIC_PROCESS	GOBP_AMYLOID_PRECURSOR_PROTEIN_METABOLIC_PROCESS	0.043994706	-1.413095991	-1.356599581	depleted	0.0456137	0.24159593	-1	0.0456137	-1	-1.340904698	TRUE
ANAPHASE_PROMOTING_COMPLEX_DEPENDENT_CATABOLIC_PROCESS	GOBP_ANAPHASE_PROMOTING_COMPLEX_DEPENDENT_CATABOLIC_PROCESS	5.91451E-07	2.187302086	6.22808144	depleted	0.344354	0.445294121	-1	0.344354	-1	-0.462994868	FALSE
ANDROGEN_RECEPTOR_SIGNALING_PATHWAY	GOBP_ANDROGEN_RECEPTOR_SIGNALING_PATHWAY	0.902946274	0.709425842	0.04433809	depleted	0.0326746	0.226811055	-1	0.0326746	-1	-1.48578972	FALSE
ANGIOGENESIS_INVOLVED_IN_WOUND_HEALING	GOBP_ANGIOGENESIS_INVOLVED_IN_WOUND_HEALING	0.795206972	-0.785827486	-0.099519821	depleted	0.482887	0.526204964	-1	0.482887	-1	-0.316154486	TRUE
ANION_TRANSMEMBRANE_TRANSPORT	GOBP_ANION_TRANSMEMBRANE_TRANSPORT	0.053900709	1.240449145	1.26840552	enriched	0.0872771	0.281033419	1	0.0872771	1	1.059099693	TRUE
ANOIKIS	GOBP_ANOIKIS	0.34137931	1.088286822	0.466762803	depleted	0.292563	0.414567131	-1	0.292563	-1	-0.533780599	FALSE
ANTEROGRADE_AXONAL_TRANSPORT	GOBP_ANTEROGRADE_AXONAL_TRANSPORT	0.142611684	1.248264034	0.845844892	depleted	0.0030887	0.122728424	-1	0.0030887	-1	-2.510224272	FALSE
ANTIBACTERIAL_HUMORAL_RESPONSE	GOBP_ANTIBACTERIAL_HUMORAL_RESPONSE	0.930803571	-0.67070977	-0.031141959	enriched	0.130439	0.315673835	1	0.130439	1	0.884592539	FALSE
ANTIGEN_PROCESSING_AND_PRESENTATION	GOBP_ANTIGEN_PROCESSING_AND_PRESENTATION	4.07985E-07	1.961708761	6.389355278	depleted	0.0650287	0.263453815	-1	0.0650287	-1	-1.186894928	FALSE
ANTIGEN_PROCESSING_AND_PRESENTATION_OF_PEPTIDE_ANTIGEN	GOBP_ANTIGEN_PROCESSING_AND_PRESENTATION_OF_PEPTIDE_ANTIGEN	4.76657E-08	2.065587786	7.321794408	depleted	0.039981	0.238267258	-1	0.039981	-1	-1.398146348	FALSE
ANTIGEN_PROCESSING_AND_PRESENTATION_OF_PEPTIDE_ANTIGEN_VIA_MHC_CLASS_I	GOBP_ANTIGEN_PROCESSING_AND_PRESENTATION_OF_PEPTIDE_ANTIGEN_VIA_MHC_CLASS_I	1.03293E-07	2.233069277	6.985928324	depleted	0.0382206	0.236597776	-1	0.0382206	-1	-1.4177025	FALSE
ANTIGEN_PROCESSING_AND_PRESENTATION_OF_PEPTIDE_OR_POLYSACCHARIDE_ANTIGEN_VIA_MHC_CLASS_II	GOBP_ANTIGEN_PROCESSING_AND_PRESENTATION_OF_PEPTIDE_OR_POLYSACCHARIDE_ANTIGEN_VIA_MHC_CLASS_II	0.006507133	1.534122788	2.186610318	depleted	0.197057	0.36008478	-1	0.197057	-1	-0.705408133	FALSE
ANTIGEN_RECEPTOR_MEDIATED_SIGNALING_PATHWAY	GOBP_ANTIGEN_RECEPTOR_MEDIATED_SIGNALING_PATHWAY	0.001066208	1.521703163	2.972158155	enriched	0.267367	0.402147114	1	0.267367	1	0.572892197	TRUE
ANTIMICROBIAL_HUMORAL_IMMUNE_RESPONSE_MEDIATED_BY_ANTIMICROBIAL_PEPTIDE	GOBP_ANTIMICROBIAL_HUMORAL_IMMUNE_RESPONSE_MEDIATED_BY_ANTIMICROBIAL_PEPTIDE	0.731578947	0.837513784	0.135738801	depleted	0.0091517	0.164634776	-1	0.0091517	-1	-2.038498225	FALSE
ANTIMICROBIAL_HUMORAL_RESPONSE	GOBP_ANTIMICROBIAL_HUMORAL_RESPONSE	0.993377483	0.596898057	0.002885688	depleted	0.154229	0.336039925	-1	0.154229	-1	-0.811833957	FALSE
AORTA_DEVELOPMENT	GOBP_AORTA_DEVELOPMENT	0.775175644	-0.809543375	-0.110599881	enriched	0.0587365	0.25829495	1	0.0587365	1	1.231091936	FALSE
AORTA_MORPHOGENESIS	GOBP_AORTA_MORPHOGENESIS	0.351293103	-1.081054506	-0.454330376	depleted	0.177062	0.346424102	-1	0.177062	-1	-0.751874635	TRUE
APICAL_JUNCTION_ASSEMBLY	GOBP_APICAL_JUNCTION_ASSEMBLY	0.3275	-1.074591906	-0.484788696	enriched	0.0098786	0.168435952	1	0.0098786	1	2.005304599	FALSE
APOPTOTIC_CELL_CLEARANCE	GOBP_APOPTOTIC_CELL_CLEARANCE	0.14604811	1.244306228	0.835504059	depleted	0.591084	0.604838824	-1	0.591084	-1	-0.228350796	FALSE
APOPTOTIC_DNA_FRAGMENTATION	GOBP_APOPTOTIC_DNA_FRAGMENTATION	0.424954792	1.031171846	0.371657269	depleted	0.326374	0.433588863	-1	0.326374	-1	-0.486284446	FALSE
APOPTOTIC_MITOCHONDRIAL_CHANGES	GOBP_APOPTOTIC_MITOCHONDRIAL_CHANGES	0.44141252	0.999381811	0.355155353	depleted	0.134205	0.319344807	-1	0.134205	-1	-0.872231304	FALSE
APOPTOTIC_PROCESS_INVOLVED_IN_DEVELOPMENT	GOBP_APOPTOTIC_PROCESS_INVOLVED_IN_DEVELOPMENT	0.40311804	-1.035854261	-0.394567766	enriched	0.282013	0.408962455	1	0.282013	1	0.549730871	FALSE
APOPTOTIC_SIGNALING_PATHWAY	GOBP_APOPTOTIC_SIGNALING_PATHWAY	0.001402858	1.391679535	2.852986321	depleted	0.000738	0.084841416	-1	0.000738	-1	-3.131943638	FALSE
ARACHIDONIC_ACID_METABOLIC_PROCESS	GOBP_ARACHIDONIC_ACID_METABOLIC_PROCESS	0.625882353	-0.899073192	-0.203507293	depleted	0.0842436	0.278163787	-1	0.0842436	-1	-1.074463083	TRUE
ARF_PROTEIN_SIGNAL_TRANSDUCTION	GOBP_ARF_PROTEIN_SIGNAL_TRANSDUCTION	0.891025641	-0.678238325	-0.050109798	enriched	0.288981	0.412199818	1	0.288981	1	0.53913071	FALSE
ARTERY_DEVELOPMENT	GOBP_ARTERY_DEVELOPMENT	0.635761589	0.900159864	0.196705714	depleted	0.0790607	0.273109263	-1	0.0790607	-1	-1.102039345	FALSE
ARTERY_MORPHOGENESIS	GOBP_ARTERY_MORPHOGENESIS	0.853146853	0.756212798	0.068976207	enriched	0.0263991	0.21160406	1	0.0263991	1	1.578410879	TRUE
ASSOCIATIVE_LEARNING	GOBP_ASSOCIATIVE_LEARNING	0.856812933	-0.762639432	-0.067113987	enriched	0.359958	0.45482666	1	0.359958	1	0.44374817	FALSE
ASTROCYTE_DEVELOPMENT	GOBP_ASTROCYTE_DEVELOPMENT	0.592857143	-0.922455616	-0.227049943	enriched	0.194756	0.357371376	1	0.194756	1	0.710509154	FALSE
ASTROCYTE_DIFFERENTIATION	GOBP_ASTROCYTE_DIFFERENTIATION	0.622222222	-0.905484162	-0.206054482	depleted	0.277286	0.407165826	-1	0.277286	-1	-0.557072057	TRUE
ATP_BIOSYNTHETIC_PROCESS	GOBP_ATP_BIOSYNTHETIC_PROCESS	0.103852596	1.274501759	0.983582642	depleted	0.0607554	0.260220739	-1	0.0607554	-1	-1.216415115	FALSE
ATP_DEPENDENT_CHROMATIN_REMODELING	GOBP_ATP_DEPENDENT_CHROMATIN_REMODELING	0.000102907	1.983133493	3.987553387	depleted	0.0607826	0.260220739	-1	0.0607826	-1	-1.216220727	FALSE
ATP_METABOLIC_PROCESS	GOBP_ATP_METABOLIC_PROCESS	7.26021E-07	1.837874006	6.139050685	depleted	0.0026138	0.120158368	-1	0.0026138	-1	-2.582727646	FALSE
ATP_SYNTHESIS_COUPLED_ELECTRON_TRANSPORT	GOBP_ATP_SYNTHESIS_COUPLED_ELECTRON_TRANSPORT	9.44618E-06	2.000623157	5.024743659	enriched	0.480237	0.525160284	1	0.480237	1	0.318544383	TRUE
ATP_SYNTHESIS_COUPLED_PROTON_TRANSPORT	GOBP_ATP_SYNTHESIS_COUPLED_PROTON_TRANSPORT	0.119584055	1.305378571	0.922326722	enriched	0.20077	0.361981978	1	0.20077	1	0.697301181	TRUE
ATTACHMENT_OF_SPINDLE_MICROTUBULES_TO_KINETOCHORE	GOBP_ATTACHMENT_OF_SPINDLE_MICROTUBULES_TO_KINETOCHORE	9.98041E-06	2.145948916	5.000851675	enriched	0.628442	0.635835435	1	0.628442	1	0.201734798	TRUE
AUTOPHAGOSOME_MATURATION	GOBP_AUTOPHAGOSOME_MATURATION	0.311111111	1.103990917	0.507084478	depleted	0.18686	0.352534553	-1	0.18686	-1	-0.728483655	FALSE
AUTOPHAGY_OF_MITOCHONDRION	GOBP_AUTOPHAGY_OF_MITOCHONDRION	0.395287958	-1.021368769	-0.403086416	depleted	0.234555	0.380648431	-1	0.234555	-1	-0.629755305	TRUE
AXONEME_ASSEMBLY	GOBP_AXONEME_ASSEMBLY	0.907142857	-0.7105551	-0.042324315	depleted	0.286611	0.411118263	-1	0.286611	-1	-0.542707146	TRUE
AXON_DEVELOPMENT	GOBP_AXON_DEVELOPMENT	0.065924818	-1.231009648	-1.18095106	enriched	0.116692	0.306706444	1	0.116692	1	0.932958917	FALSE
AXON_EXTENSION	GOBP_AXON_EXTENSION	0.448101266	-0.999740727	-0.348623829	depleted	0.0101615	0.168435952	-1	0.0101615	-1	-1.993042179	TRUE
AXO_DENDRITIC_TRANSPORT	GOBP_AXO_DENDRITIC_TRANSPORT	0.028695932	1.495584171	1.542179669	depleted	0.0072165	0.155525992	-1	0.0072165	-1	-2.141673384	FALSE
BARBED_END_ACTIN_FILAMENT_CAPPING	GOBP_BARBED_END_ACTIN_FILAMENT_CAPPING	0.73881932	0.825820012	0.131461756	depleted	0.0603832	0.26017119	-1	0.0603832	-1	-1.219083875	FALSE
BASE_EXCISION_REPAIR	GOBP_BASE_EXCISION_REPAIR	0.011897037	1.648356603	1.924561185	depleted	0.120454	0.309456847	-1	0.120454	-1	-0.919178774	FALSE
BETA_CATENIN_DESTRUCTION_COMPLEX_DISASSEMBLY	GOBP_BETA_CATENIN_DESTRUCTION_COMPLEX_DISASSEMBLY	0.138084633	-1.327475198	-0.859854652	depleted	0.0016432	0.103023339	-1	0.0016432	-1	-2.784309574	TRUE
BETA_CATENIN_TCF_COMPLEX_ASSEMBLY	GOBP_BETA_CATENIN_TCF_COMPLEX_ASSEMBLY	0.982758621	0.549847177	0.007553138	depleted	0.0831952	0.277053639	-1	0.0831952	-1	-1.07990173	FALSE
BICARBONATE_TRANSPORT	GOBP_BICARBONATE_TRANSPORT	0.960288809	0.596563305	0.017598132	depleted	0.648097	0.653222942	-1	0.648097	-1	-0.188359989	FALSE
BILE_ACID_BIOSYNTHETIC_PROCESS	GOBP_BILE_ACID_BIOSYNTHETIC_PROCESS	0.55204461	0.932492845	0.258025826	depleted	0.0144514	0.179131002	-1	0.0144514	-1	-1.840090078	FALSE
BILE_ACID_METABOLIC_PROCESS	GOBP_BILE_ACID_METABOLIC_PROCESS	0.889087657	0.701692913	0.051055419	enriched	0.187571	0.353138791	1	0.187571	1	0.726834306	TRUE
BINDING_OF_SPERM_TO_ZONA_PELLUCIDA	GOBP_BINDING_OF_SPERM_TO_ZONA_PELLUCIDA	0.123595506	1.34178204	0.907997321	depleted	0.049365	0.245385714	-1	0.049365	-1	-1.306580859	FALSE
BLASTOCYST_DEVELOPMENT	GOBP_BLASTOCYST_DEVELOPMENT	0.066775244	1.345351966	1.175384514	enriched	0.112666	0.305186668	1	0.112666	1	0.948207124	TRUE
BLASTOCYST_FORMATION	GOBP_BLASTOCYST_FORMATION	0.881516588	-0.734380379	-0.054769511	enriched	0.038419	0.237051328	1	0.038419	1	1.415453943	FALSE
BLOOD_VESSEL_ENDOTHELIAL_CELL_MIGRATION	GOBP_BLOOD_VESSEL_ENDOTHELIAL_CELL_MIGRATION	0.509950249	-0.95741553	-0.292472192	depleted	0.0629693	0.261399256	-1	0.0629693	-1	-1.200871135	TRUE
BLOOD_VESSEL_MORPHOGENESIS	GOBP_BLOOD_VESSEL_MORPHOGENESIS	0.732673267	-0.926400208	-0.135089654	depleted	0.145983	0.331253395	-1	0.145983	-1	-0.835697716	TRUE
BLOOD_VESSEL_REMODELING	GOBP_BLOOD_VESSEL_REMODELING	0.145359019	1.271498187	0.837558016	enriched	0.300087	0.420312253	1	0.300087	1	0.522752818	TRUE
BODY_FLUID_SECRETION	GOBP_BODY_FLUID_SECRETION	0.325581395	1.089498632	0.48734042	enriched	0.232556	0.379350876	1	0.232556	1	0.633472451	TRUE
BONE_DEVELOPMENT	GOBP_BONE_DEVELOPMENT	0.041306348	-1.313947671	-1.383983204	depleted	0.17932	0.348526352	-1	0.17932	-1	-0.74637127	TRUE
BONE_MINERALIZATION	GOBP_BONE_MINERALIZATION	0.679674797	0.883492676	0.167698834	enriched	0.141995	0.326380626	1	0.141995	1	0.847726948	TRUE
BONE_MORPHOGENESIS	GOBP_BONE_MORPHOGENESIS	0.011343598	-1.661772711	-1.945249188	enriched	0.265581	0.401500001	1	0.265581	1	0.575802998	FALSE
BONE_REMODELING	GOBP_BONE_REMODELING	0.781402936	0.825133686	0.107124961	depleted	0.285024	0.410392534	-1	0.285024	-1	-0.545118569	FALSE
BONE_RESORPTION	GOBP_BONE_RESORPTION	0.745299145	0.841937972	0.127669377	depleted	0.310434	0.42609302	-1	0.310434	-1	-0.508030719	FALSE
BRAIN_MORPHOGENESIS	GOBP_BRAIN_MORPHOGENESIS	0.292343387	-1.114275182	-0.534106725	enriched	0.0746918	0.271515201	1	0.0746918	1	1.126727074	FALSE
BRANCHING_INVOLVED_IN_BLOOD_VESSEL_MORPHOGENESIS	GOBP_BRANCHING_INVOLVED_IN_BLOOD_VESSEL_MORPHOGENESIS	0.25	-1.171898527	-0.602059991	depleted	0.0221047	0.201554396	-1	0.0221047	-1	-1.655515375	TRUE
BRANCHING_MORPHOGENESIS_OF_AN_EPITHELIAL_TUBE	GOBP_BRANCHING_MORPHOGENESIS_OF_AN_EPITHELIAL_TUBE	0.141388175	-1.213585699	-0.849586912	depleted	0.0670383	0.265584264	-1	0.0670383	-1	-1.173677007	TRUE
BROWN_FAT_CELL_DIFFERENTIATION	GOBP_BROWN_FAT_CELL_DIFFERENTIATION	0.592417062	-0.922194048	-0.227372442	depleted	0.305365	0.424176254	-1	0.305365	-1	-0.515180742	TRUE
B_CELL_ACTIVATION	GOBP_B_CELL_ACTIVATION	0.406876791	-1.015334077	-0.390537083	depleted	0.0150229	0.180748981	-1	0.0150229	-1	-1.823246224	TRUE
B_CELL_ACTIVATION_INVOLVED_IN_IMMUNE_RESPONSE	GOBP_B_CELL_ACTIVATION_INVOLVED_IN_IMMUNE_RESPONSE	0.072580645	1.333937551	1.139179176	depleted	0.336172	0.43918648	-1	0.336172	-1	-0.473438462	FALSE
B_CELL_APOPTOTIC_PROCESS	GOBP_B_CELL_APOPTOTIC_PROCESS	0.424379233	-1.021691729	-0.372245877	depleted	0.0200941	0.195951103	-1	0.0200941	-1	-1.696931441	TRUE
B_CELL_DIFFERENTIATION	GOBP_B_CELL_DIFFERENTIATION	0.028618875	-1.402163611	-1.543347435	depleted	0.0209188	0.198460637	-1	0.0209188	-1	-1.679463232	TRUE
B_CELL_HOMEOSTASIS	GOBP_B_CELL_HOMEOSTASIS	0.309278351	1.103717741	0.50965048	depleted	0.114194	0.306153151	-1	0.114194	-1	-0.942356714	FALSE
B_CELL_MEDIATED_IMMUNITY	GOBP_B_CELL_MEDIATED_IMMUNITY	0.433021807	1.007126233	0.363490232	depleted	0.336327	0.43918648	-1	0.336327	-1	-0.473238267	FALSE
B_CELL_PROLIFERATION	GOBP_B_CELL_PROLIFERATION	0.524421594	-0.964301201	-0.280319434	depleted	0.0544516	0.252503948	-1	0.0544516	-1	-1.263989354	TRUE
B_CELL_RECEPTOR_SIGNALING_PATHWAY	GOBP_B_CELL_RECEPTOR_SIGNALING_PATHWAY	0.160206718	-1.194668997	-0.795319276	depleted	0.276805	0.407165826	-1	0.276805	-1	-0.557826069	TRUE
C21_STEROID_HORMONE_METABOLIC_PROCESS	GOBP_C21_STEROID_HORMONE_METABOLIC_PROCESS	0.333333333	1.109317181	0.477121255	depleted	0.458665	0.510983202	-1	0.458665	-1	-0.338504399	FALSE
CALCINEURIN_MEDIATED_SIGNALING	GOBP_CALCINEURIN_MEDIATED_SIGNALING	0.013069611	-1.638051416	-1.883737329	depleted	0.0142002	0.179131002	-1	0.0142002	-1	-1.847705539	TRUE
CALCIUM_ION_IMPORT	GOBP_CALCIUM_ION_IMPORT	0.126455907	1.266361737	0.89806088	depleted	0.0747603	0.271515201	-1	0.0747603	-1	-1.126328965	FALSE
CALCIUM_ION_REGULATED_EXOCYTOSIS	GOBP_CALCIUM_ION_REGULATED_EXOCYTOSIS	0.407058824	-1.021757117	-0.390342827	enriched	0.404067	0.477703541	1	0.404067	1	0.393546617	FALSE
CALCIUM_ION_TRANSMEMBRANE_TRANSPORT	GOBP_CALCIUM_ION_TRANSMEMBRANE_TRANSPORT	0.002118492	1.535412485	2.673973123	depleted	0.155303	0.336582193	-1	0.155303	-1	-0.808820155	FALSE
CALCIUM_ION_TRANSPORT	GOBP_CALCIUM_ION_TRANSPORT	0.021484935	1.333453583	1.667865963	depleted	0.126499	0.312009462	-1	0.126499	-1	-0.897912908	FALSE
CALCIUM_ION_TRANSPORT_INTO_CYTOSOL	GOBP_CALCIUM_ION_TRANSPORT_INTO_CYTOSOL	0.017253143	1.505677009	1.763131782	enriched	0.354248	0.450953899	1	0.354248	1	0.450692593	TRUE
CALCIUM_MEDIATED_SIGNALING	GOBP_CALCIUM_MEDIATED_SIGNALING	0.482288828	-0.987459846	-0.316692798	depleted	0.166556	0.343060952	-1	0.166556	-1	-0.778439718	TRUE
CAMERA_TYPE_EYE_DEVELOPMENT	GOBP_CAMERA_TYPE_EYE_DEVELOPMENT	0.358333333	-1.039077169	-0.44571279	depleted	0.262321	0.398255816	-1	0.262321	-1	-0.581166941	TRUE
CAMERA_TYPE_EYE_MORPHOGENESIS	GOBP_CAMERA_TYPE_EYE_MORPHOGENESIS	0.123425693	-1.268988994	-0.908594427	enriched	0.0647737	0.263453815	1	0.0647737	1	1.188601294	FALSE
CAMP_MEDIATED_SIGNALING	GOBP_CAMP_MEDIATED_SIGNALING	0.054124668	-1.479904919	-1.266604751	depleted	0.149064	0.334473321	-1	0.149064	-1	-0.826627229	TRUE
CANONICAL_WNT_SIGNALING_PATHWAY	GOBP_CANONICAL_WNT_SIGNALING_PATHWAY	0.661119516	0.920642176	0.179720023	depleted	0.0018937	0.1072596	-1	0.0018937	-1	-2.722688821	FALSE
CARBOHYDRATE_CATABOLIC_PROCESS	GOBP_CARBOHYDRATE_CATABOLIC_PROCESS	0.125776398	1.193452383	0.900400848	depleted	0.0810628	0.275058761	-1	0.0810628	-1	-1.091178399	FALSE
CARBOHYDRATE_HOMEOSTASIS	GOBP_CARBOHYDRATE_HOMEOSTASIS	0.033032993	-1.305609096	-1.481052075	depleted	0.122396	0.310397789	-1	0.122396	-1	-0.912232775	TRUE
CARBOHYDRATE_METABOLIC_PROCESS	GOBP_CARBOHYDRATE_METABOLIC_PROCESS	0.711354309	0.923822998	0.147914033	depleted	0.000871	0.088175248	-1	0.000871	-1	-3.059981845	FALSE
CARBOHYDRATE_PHOSPHORYLATION	GOBP_CARBOHYDRATE_PHOSPHORYLATION	0.327370304	1.093785544	0.484960718	depleted	0.0185692	0.191910404	-1	0.0185692	-1	-1.731206806	FALSE
CARDIAC_CHAMBER_DEVELOPMENT	GOBP_CARDIAC_CHAMBER_DEVELOPMENT	0.345864662	-1.038225537	-0.461093809	depleted	0.249187	0.389748873	-1	0.249187	-1	-0.603474618	TRUE
CARDIAC_CONDUCTION	GOBP_CARDIAC_CONDUCTION	0.051803378	-1.39023103	-1.285641916	depleted	0.282155	0.408962455	-1	0.282155	-1	-0.549512249	TRUE
CARDIAC_EPITHELIAL_TO_MESENCHYMAL_TRANSITION	GOBP_CARDIAC_EPITHELIAL_TO_MESENCHYMAL_TRANSITION	0.011849354	-1.722638035	-1.926305319	depleted	0.132262	0.31673783	-1	0.132262	-1	-0.878564914	TRUE
CARDIAC_MUSCLE_CELL_ACTION_POTENTIAL	GOBP_CARDIAC_MUSCLE_CELL_ACTION_POTENTIAL	0.784615385	0.806481924	0.105343181	depleted	0.281186	0.408962455	-1	0.281186	-1	-0.551006306	FALSE
CARDIAC_MUSCLE_CELL_ACTION_POTENTIAL_INVOLVED_IN_CONTRACTION	GOBP_CARDIAC_MUSCLE_CELL_ACTION_POTENTIAL_INVOLVED_IN_CONTRACTION	0.487414188	-0.968628774	-0.312101834	depleted	0.354466	0.45117231	-1	0.354466	-1	-0.450425416	TRUE
CARDIAC_MUSCLE_CELL_CONTRACTION	GOBP_CARDIAC_MUSCLE_CELL_CONTRACTION	0.903981265	-0.713437128	-0.04384057	depleted	0.127474	0.313221829	-1	0.127474	-1	-0.894578386	TRUE
CARDIAC_MUSCLE_CELL_DIFFERENTIATION	GOBP_CARDIAC_MUSCLE_CELL_DIFFERENTIATION	0.047295824	-1.503683	-1.325177206	depleted	0.042615	0.239556244	-1	0.042615	-1	-1.370437507	TRUE
CARDIAC_MUSCLE_CELL_PROLIFERATION	GOBP_CARDIAC_MUSCLE_CELL_PROLIFERATION	0.092417062	-1.356146252	-1.034247844	enriched	0.218494	0.37121061	1	0.218494	1	0.660560485	FALSE
CARDIAC_MUSCLE_CONTRACTION	GOBP_CARDIAC_MUSCLE_CONTRACTION	0.936688312	0.726030749	0.028404899	depleted	0.279454	0.407461961	-1	0.279454	-1	-0.55368967	FALSE
CARDIAC_MUSCLE_TISSUE_DEVELOPMENT	GOBP_CARDIAC_MUSCLE_TISSUE_DEVELOPMENT	0.006791427	-1.510433899	-2.168038984	enriched	0.272819	0.405852882	1	0.272819	1	0.564125387	FALSE
CARDIAC_MUSCLE_TISSUE_MORPHOGENESIS	GOBP_CARDIAC_MUSCLE_TISSUE_MORPHOGENESIS	0.142857143	-1.279085724	-0.84509804	depleted	0.0859335	0.279953655	-1	0.0859335	-1	-1.065837499	TRUE
CARDIAC_SEPTUM_DEVELOPMENT	GOBP_CARDIAC_SEPTUM_DEVELOPMENT	0.950904393	-0.729334978	-0.021863146	depleted	0.100717	0.294788112	-1	0.100717	-1	-0.996897219	TRUE
CARDIAC_SEPTUM_MORPHOGENESIS	GOBP_CARDIAC_SEPTUM_MORPHOGENESIS	0.344110855	-1.058479132	-0.463301628	enriched	0.168466	0.343060952	1	0.168466	1	0.773487736	FALSE
CARDIAC_VENTRICLE_DEVELOPMENT	GOBP_CARDIAC_VENTRICLE_DEVELOPMENT	0.563307494	-0.937021769	-0.249254471	depleted	0.2527	0.391780031	-1	0.2527	-1	-0.597394758	TRUE
CARDIAC_VENTRICLE_MORPHOGENESIS	GOBP_CARDIAC_VENTRICLE_MORPHOGENESIS	0.042183708	-1.423019823	-1.37485525	enriched	0.147179	0.332701913	1	0.147179	1	0.832154152	FALSE
CARDIOCYTE_DIFFERENTIATION	GOBP_CARDIOCYTE_DIFFERENTIATION	0.01291633	-1.522090819	-1.888860856	depleted	0.126263	0.311957915	-1	0.126263	-1	-0.898723896	TRUE
CARTILAGE_DEVELOPMENT	GOBP_CARTILAGE_DEVELOPMENT	0.081151832	-1.284025504	-1.090701669	enriched	0.226941	0.37652496	1	0.226941	1	0.644087036	FALSE
CELLULAR_ALDEHYDE_METABOLIC_PROCESS	GOBP_CELLULAR_ALDEHYDE_METABOLIC_PROCESS	0.694017094	0.857841159	0.158629833	enriched	0.37575	0.462337111	1	0.37575	1	0.425101011	TRUE
CELLULAR_AMINO_ACID_BIOSYNTHETIC_PROCESS	GOBP_CELLULAR_AMINO_ACID_BIOSYNTHETIC_PROCESS	0.009381166	1.609796923	2.027743163	enriched	0.431269	0.492198725	1	0.431269	1	0.365251758	TRUE
CELLULAR_AMINO_ACID_CATABOLIC_PROCESS	GOBP_CELLULAR_AMINO_ACID_CATABOLIC_PROCESS	0.200325733	1.179335773	0.69826326	depleted	0.0989991	0.292245824	-1	0.0989991	-1	-1.004368754	FALSE
CELLULAR_AMINO_ACID_METABOLIC_PROCESS	GOBP_CELLULAR_AMINO_ACID_METABOLIC_PROCESS	2.87627E-05	1.723188466	4.541169698	enriched	0.0445536	0.24103991	1	0.0445536	1	1.351117199	TRUE
CELLULAR_BIOGENIC_AMINE_METABOLIC_PROCESS	GOBP_CELLULAR_BIOGENIC_AMINE_METABOLIC_PROCESS	0.658354115	-0.884463572	-0.181540446	enriched	0.405929	0.478740051	1	0.405929	1	0.391549921	FALSE
CELLULAR_CARBOHYDRATE_CATABOLIC_PROCESS	GOBP_CELLULAR_CARBOHYDRATE_CATABOLIC_PROCESS	0.813793103	0.78294727	0.089485995	depleted	0.170843	0.343060952	-1	0.170843	-1	-0.767402811	FALSE
CELLULAR_CARBOHYDRATE_METABOLIC_PROCESS	GOBP_CELLULAR_CARBOHYDRATE_METABOLIC_PROCESS	0.349253731	-1.040015324	-0.456858945	enriched	0.310691	0.42609302	1	0.310691	1	0.507671327	FALSE
CELLULAR_DEFENSE_RESPONSE	GOBP_CELLULAR_DEFENSE_RESPONSE	0.517182131	0.963259622	0.286356489	depleted	0.0051393	0.134997273	-1	0.0051393	-1	-2.28909603	FALSE
CELLULAR_GLUCOSE_HOMEOSTASIS	GOBP_CELLULAR_GLUCOSE_HOMEOSTASIS	0.082446809	-1.278118339	-1.083826151	depleted	0.0135056	0.177981202	-1	0.0135056	-1	-1.869486117	TRUE
CELLULAR_ION_HOMEOSTASIS	GOBP_CELLULAR_ION_HOMEOSTASIS	0.004771238	1.361980356	2.321368921	enriched	0.329612	0.43634164	1	0.329612	1	0.481996986	TRUE
CELLULAR_IRON_ION_HOMEOSTASIS	GOBP_CELLULAR_IRON_ION_HOMEOSTASIS	0.658291457	-0.885923289	-0.181581781	depleted	0.0497227	0.245780874	-1	0.0497227	-1	-1.303445297	TRUE
CELLULAR_KETONE_METABOLIC_PROCESS	GOBP_CELLULAR_KETONE_METABOLIC_PROCESS	0.024941355	1.342841048	1.603079959	enriched	0.404716	0.47812182	1	0.404716	1	0.392849626	TRUE
CELLULAR_LIPID_CATABOLIC_PROCESS	GOBP_CELLULAR_LIPID_CATABOLIC_PROCESS	0.663009404	0.913416495	0.178480311	depleted	0.449587	0.505974113	-1	0.449587	-1	-0.347186255	FALSE
CELLULAR_OXIDANT_DETOXIFICATION	GOBP_CELLULAR_OXIDANT_DETOXIFICATION	0.282926829	1.102503917	0.548325867	enriched	0.343106	0.444100174	1	0.343106	1	0.464571687	TRUE
CELLULAR_PROTEIN_CONTAINING_COMPLEX_LOCALIZATION	GOBP_CELLULAR_PROTEIN_CONTAINING_COMPLEX_LOCALIZATION	0.473296501	0.991843972	0.324866706	depleted	0.0529424	0.250912521	-1	0.0529424	-1	-1.276196375	FALSE
CELLULAR_RESPIRATION	GOBP_CELLULAR_RESPIRATION	8.56266E-07	1.954226922	6.067391194	depleted	0.072916	0.271515201	-1	0.072916	-1	-1.137177164	FALSE
CELLULAR_RESPONSE_TO_ALKALOID	GOBP_CELLULAR_RESPONSE_TO_ALKALOID	0.25093633	1.192287613	0.600436459	depleted	0.204875	0.363317518	-1	0.204875	-1	-0.688511033	FALSE
CELLULAR_RESPONSE_TO_AMYLOID_BETA	GOBP_CELLULAR_RESPONSE_TO_AMYLOID_BETA	0.360344828	1.062530315	0.443281707	depleted	0.0038486	0.128524724	-1	0.0038486	-1	-2.414697224	FALSE
CELLULAR_RESPONSE_TO_ARSENIC_CONTAINING_SUBSTANCE	GOBP_CELLULAR_RESPONSE_TO_ARSENIC_CONTAINING_SUBSTANCE	0.32527881	1.12222656	0.487744227	depleted	0.289735	0.412669607	-1	0.289735	-1	-0.537999039	FALSE
CELLULAR_RESPONSE_TO_CADMIUM_ION	GOBP_CELLULAR_RESPONSE_TO_CADMIUM_ION	0.541760722	-0.949078534	-0.266192485	depleted	0.153328	0.335635343	-1	0.153328	-1	-0.814378529	TRUE
CELLULAR_RESPONSE_TO_CALCIUM_ION	GOBP_CELLULAR_RESPONSE_TO_CALCIUM_ION	0.080833073	-1.41094966	-1.092410911	depleted	0.147991	0.333219772	-1	0.147991	-1	-0.829764695	TRUE
CELLULAR_RESPONSE_TO_CAMP	GOBP_CELLULAR_RESPONSE_TO_CAMP	0.262295082	-1.139047999	-0.581209852	depleted	0.0065105	0.149764923	-1	0.0065105	-1	-2.186385657	TRUE
CELLULAR_RESPONSE_TO_CORTICOSTEROID_STIMULUS	GOBP_CELLULAR_RESPONSE_TO_CORTICOSTEROID_STIMULUS	0.32853717	-1.059863363	-0.483415488	enriched	0.170843	0.343060952	1	0.170843	1	0.767402811	FALSE
CELLULAR_RESPONSE_TO_DEXAMETHASONE_STIMULUS	GOBP_CELLULAR_RESPONSE_TO_DEXAMETHASONE_STIMULUS	0.915948276	-0.669386007	-0.038129051	enriched	0.106592	0.301917226	1	0.106592	1	0.972275389	FALSE
CELLULAR_RESPONSE_TO_DRUG	GOBP_CELLULAR_RESPONSE_TO_DRUG	0.539215686	-0.929337487	-0.268237482	depleted	0.108037	0.301917226	-1	0.108037	-1	-0.966427484	TRUE
CELLULAR_RESPONSE_TO_DSRNA	GOBP_CELLULAR_RESPONSE_TO_DSRNA	0.005610347	1.768692022	2.251010267	enriched	0.241362	0.384781469	1	0.241362	1	0.617331104	TRUE
CELLULAR_RESPONSE_TO_ESTRADIOL_STIMULUS	GOBP_CELLULAR_RESPONSE_TO_ESTRADIOL_STIMULUS	0.089219331	1.368108699	1.049541038	depleted	0.153103	0.335404633	-1	0.153103	-1	-0.815016299	FALSE
CELLULAR_RESPONSE_TO_EXTRACELLULAR_STIMULUS	GOBP_CELLULAR_RESPONSE_TO_EXTRACELLULAR_STIMULUS	0.395993837	1.028883797	0.402311573	enriched	0.184458	0.351302654	1	0.184458	1	0.734102505	TRUE
CELLULAR_RESPONSE_TO_FATTY_ACID	GOBP_CELLULAR_RESPONSE_TO_FATTY_ACID	0.532490975	0.954808453	0.273687749	depleted	0.0380409	0.236369224	-1	0.0380409	-1	-1.419749217	FALSE
CELLULAR_RESPONSE_TO_GAMMA_RADIATION	GOBP_CELLULAR_RESPONSE_TO_GAMMA_RADIATION	0.315044248	1.117035645	0.501628446	depleted	0.0052673	0.135458122	-1	0.0052673	-1	-2.278411946	FALSE
CELLULAR_RESPONSE_TO_GLUCOSE_STARVATION	GOBP_CELLULAR_RESPONSE_TO_GLUCOSE_STARVATION	0.177852349	1.19697684	0.749940394	depleted	0.0126784	0.174269719	-1	0.0126784	-1	-1.89693555	FALSE
CELLULAR_RESPONSE_TO_HEAT	GOBP_CELLULAR_RESPONSE_TO_HEAT	0.000372296	1.777262629	3.429111609	depleted	0.0080236	0.157521909	-1	0.0080236	-1	-2.09563073	FALSE
CELLULAR_RESPONSE_TO_HORMONE_STIMULUS	GOBP_CELLULAR_RESPONSE_TO_HORMONE_STIMULUS	0.699438202	0.920804936	0.155250651	depleted	0.0101649	0.168435952	-1	0.0101649	-1	-1.992896889	FALSE
CELLULAR_RESPONSE_TO_HYDROGEN_PEROXIDE	GOBP_CELLULAR_RESPONSE_TO_HYDROGEN_PEROXIDE	0.546492659	0.947335212	0.262415667	depleted	0.0910855	0.28489504	-1	0.0910855	-1	-1.040550753	FALSE
CELLULAR_RESPONSE_TO_INSULIN_STIMULUS	GOBP_CELLULAR_RESPONSE_TO_INSULIN_STIMULUS	0.197740113	-1.115786204	-0.703905222	depleted	0.0045831	0.130716735	-1	0.0045831	-1	-2.338840667	TRUE
CELLULAR_RESPONSE_TO_INTERFERON_BETA	GOBP_CELLULAR_RESPONSE_TO_INTERFERON_BETA	5.63435E-06	2.243707482	5.249155922	depleted	0.476957	0.522993142	-1	0.476957	-1	-0.321520773	FALSE
CELLULAR_RESPONSE_TO_IONIZING_RADIATION	GOBP_CELLULAR_RESPONSE_TO_IONIZING_RADIATION	0.04091653	1.425305649	1.388101202	depleted	0.0832875	0.277053639	-1	0.0832875	-1	-1.079420174	FALSE
CELLULAR_RESPONSE_TO_LIGHT_STIMULUS	GOBP_CELLULAR_RESPONSE_TO_LIGHT_STIMULUS	0.005269228	1.561989331	2.278253024	enriched	0.259689	0.396240807	1	0.259689	1	0.585546446	TRUE
CELLULAR_RESPONSE_TO_MECHANICAL_STIMULUS	GOBP_CELLULAR_RESPONSE_TO_MECHANICAL_STIMULUS	0.475826972	-0.968741875	-0.322550944	depleted	0.0767635	0.271515201	-1	0.0767635	-1	-1.114845232	TRUE
CELLULAR_RESPONSE_TO_MOLECULE_OF_BACTERIAL_ORIGIN	GOBP_CELLULAR_RESPONSE_TO_MOLECULE_OF_BACTERIAL_ORIGIN	0.020307119	1.366728438	1.692351689	depleted	0.0600558	0.260120626	-1	0.0600558	-1	-1.221445043	FALSE
CELLULAR_RESPONSE_TO_NUTRIENT	GOBP_CELLULAR_RESPONSE_TO_NUTRIENT	0.562929062	-0.920184733	-0.24954633	enriched	0.0865164	0.280297931	1	0.0865164	1	1.06290156	FALSE
CELLULAR_RESPONSE_TO_ORGANIC_CYCLIC_COMPOUND	GOBP_CELLULAR_RESPONSE_TO_ORGANIC_CYCLIC_COMPOUND	0.162123386	1.128649353	0.790154335	depleted	0.00005	0.05121386	-1	0.00005	-1	-4.301029996	FALSE
CELLULAR_RESPONSE_TO_OSMOTIC_STRESS	GOBP_CELLULAR_RESPONSE_TO_OSMOTIC_STRESS	0.76	-0.828405426	-0.119186408	depleted	0.0634223	0.262382297	-1	0.0634223	-1	-1.197758012	TRUE
CELLULAR_RESPONSE_TO_PEPTIDE_HORMONE_STIMULUS	GOBP_CELLULAR_RESPONSE_TO_PEPTIDE_HORMONE_STIMULUS	0.641452345	0.930176446	0.192835603	depleted	0.0736479	0.271515201	-1	0.0736479	-1	-1.132839632	FALSE
CELLULAR_RESPONSE_TO_RADIATION	GOBP_CELLULAR_RESPONSE_TO_RADIATION	0.006602307	1.550882864	2.180304316	depleted	0.300118	0.420312253	-1	0.300118	-1	-0.522707956	FALSE
CELLULAR_RESPONSE_TO_REACTIVE_OXYGEN_SPECIES	GOBP_CELLULAR_RESPONSE_TO_REACTIVE_OXYGEN_SPECIES	0.427230047	1.003693129	0.369338211	depleted	0.0088314	0.163125374	-1	0.0088314	-1	-2.053970444	FALSE
CELLULAR_RESPONSE_TO_RETINOIC_ACID	GOBP_CELLULAR_RESPONSE_TO_RETINOIC_ACID	1	-0.5164975	0	depleted	0.0766959	0.271515201	-1	0.0766959	-1	-1.115227852	TRUE
CELLULAR_RESPONSE_TO_STARVATION	GOBP_CELLULAR_RESPONSE_TO_STARVATION	0.223622047	1.129860463	0.650485381	depleted	0.107252	0.301917226	-1	0.107252	-1	-0.9695946	FALSE
CELLULAR_RESPONSE_TO_STEROID_HORMONE_STIMULUS	GOBP_CELLULAR_RESPONSE_TO_STEROID_HORMONE_STIMULUS	0.65915493	-0.913840152	-0.181012496	depleted	0.0489085	0.245357334	-1	0.0489085	-1	-1.310615657	TRUE
CELLULAR_RESPONSE_TO_STEROL	GOBP_CELLULAR_RESPONSE_TO_STEROL	0.47145488	0.992906414	0.326559864	depleted	0.110003	0.302492686	-1	0.110003	-1	-0.958595471	FALSE
CELLULAR_RESPONSE_TO_TOPOLOGICALLY_INCORRECT_PROTEIN	GOBP_CELLULAR_RESPONSE_TO_TOPOLOGICALLY_INCORRECT_PROTEIN	0.090352221	1.229607127	1.04406117	enriched	0.498148	0.534976491	1	0.498148	1	0.302641609	TRUE
CELLULAR_RESPONSE_TO_TOXIC_SUBSTANCE	GOBP_CELLULAR_RESPONSE_TO_TOXIC_SUBSTANCE	0.287112561	1.111993724	0.541947807	enriched	0.406802	0.479478694	1	0.406802	1	0.390616921	TRUE
CELLULAR_RESPONSE_TO_UV	GOBP_CELLULAR_RESPONSE_TO_UV	0.004923926	1.601612236	2.307688466	depleted	0.0011058	0.092071821	-1	0.0011058	-1	-2.956323414	FALSE
CELLULAR_RESPONSE_TO_VASCULAR_ENDOTHELIAL_GROWTH_FACTOR_STIMULUS	GOBP_CELLULAR_RESPONSE_TO_VASCULAR_ENDOTHELIAL_GROWTH_FACTOR_STIMULUS	0.182254197	-1.206520792	-0.739322463	depleted	0.0119692	0.172813806	-1	0.0119692	-1	-1.921934876	TRUE
CELLULAR_RESPONSE_TO_VIRUS	GOBP_CELLULAR_RESPONSE_TO_VIRUS	0.000559854	1.892563599	3.251925459	depleted	0.0405948	0.238916766	-1	0.0405948	-1	-1.391529594	FALSE
CELLULAR_SENESCENCE	GOBP_CELLULAR_SENESCENCE	0.099186992	1.305115103	1.003545281	depleted	0.069477	0.268567019	-1	0.069477	-1	-1.158158943	FALSE
CELL_ADHESION_MEDIATED_BY_INTEGRIN	GOBP_CELL_ADHESION_MEDIATED_BY_INTEGRIN	0.269550749	1.129852414	0.569359457	depleted	0.0257697	0.209847808	-1	0.0257697	-1	-1.588890637	FALSE
CELL_AGING	GOBP_CELL_AGING	0.015034147	1.522852831	1.822921196	depleted	0.0325045	0.226811055	-1	0.0325045	-1	-1.48805651	FALSE
CELL_CELL_ADHESION_MEDIATED_BY_CADHERIN	GOBP_CELL_CELL_ADHESION_MEDIATED_BY_CADHERIN	0.03630178	-1.576491137	-1.440072085	depleted	0.380514	0.465487796	-1	0.380514	-1	-0.41962936	TRUE
CELL_CELL_ADHESION_VIA_PLASMA_MEMBRANE_ADHESION_MOLECULES	GOBP_CELL_CELL_ADHESION_VIA_PLASMA_MEMBRANE_ADHESION_MOLECULES	0.063074009	-1.312881261	-1.200149567	depleted	0.108085	0.301917226	-1	0.108085	-1	-0.966234573	TRUE
CELL_CELL_JUNCTION_ASSEMBLY	GOBP_CELL_CELL_JUNCTION_ASSEMBLY	0.357142857	-1.036536624	-0.447158031	depleted	0.100134	0.294166328	-1	0.100134	-1	-0.999418435	TRUE
CELL_CELL_JUNCTION_ORGANIZATION	GOBP_CELL_CELL_JUNCTION_ORGANIZATION	0.538461538	-0.975257782	-0.268845312	depleted	0.0041191	0.130716735	-1	0.0041191	-1	-2.385197664	TRUE
CELL_CELL_RECOGNITION	GOBP_CELL_CELL_RECOGNITION	0.181196581	1.196726284	0.741850001	depleted	0.0641757	0.263036463	-1	0.0641757	-1	-1.192629386	FALSE
CELL_CELL_SIGNALING_BY_WNT	GOBP_CELL_CELL_SIGNALING_BY_WNT	0.564356436	-0.977705389	-0.248446518	depleted	0.286263	0.410916371	-1	0.286263	-1	-0.543234782	TRUE
CELL_CHEMOTAXIS	GOBP_CELL_CHEMOTAXIS	0.47235387	0.986889079	0.325732522	depleted	0.032543	0.226811055	-1	0.032543	-1	-1.487542414	FALSE
CELL_COMMUNICATION_BY_ELECTRICAL_COUPLING	GOBP_CELL_COMMUNICATION_BY_ELECTRICAL_COUPLING	0.849909584	0.707421773	0.070627273	depleted	0.0227891	0.202595473	-1	0.0227891	-1	-1.642272826	FALSE
CELL_COMMUNICATION_INVOLVED_IN_CARDIAC_CONDUCTION	GOBP_CELL_COMMUNICATION_INVOLVED_IN_CARDIAC_CONDUCTION	0.620767494	-0.894017021	-0.207071032	enriched	0.266254	0.402147114	1	0.266254	1	0.574703859	FALSE
CELL_DEATH_IN_RESPONSE_TO_HYDROGEN_PEROXIDE	GOBP_CELL_DEATH_IN_RESPONSE_TO_HYDROGEN_PEROXIDE	0.741410488	0.791269838	0.129941275	depleted	0.181083	0.349784256	-1	0.181083	-1	-0.742122319	FALSE
CELL_DIVISION	GOBP_CELL_DIVISION	7.88021E-08	1.734360925	7.103462233	depleted	0.0147761	0.180281671	-1	0.0147761	-1	-1.830440178	FALSE
CELL_FATE_COMMITMENT	GOBP_CELL_FATE_COMMITMENT	0.667546174	-0.894541519	-0.175518689	depleted	0.00068	0.084841416	-1	0.00068	-1	-3.167491087	TRUE
CELL_FATE_DETERMINATION	GOBP_CELL_FATE_DETERMINATION	0.230769231	-1.193860509	-0.636822098	enriched	0.123306	0.310806297	1	0.123306	1	0.90901579	FALSE
CELL_FATE_SPECIFICATION	GOBP_CELL_FATE_SPECIFICATION	0.292906178	-1.136593204	-0.533271467	depleted	0.0368934	0.234757301	-1	0.0368934	-1	-1.433051319	TRUE
CELL_JUNCTION_ASSEMBLY	GOBP_CELL_JUNCTION_ASSEMBLY	0.065693864	-1.235670283	-1.182475194	depleted	0.350566	0.449245487	-1	0.350566	-1	-0.455230207	TRUE
CELL_JUNCTION_MAINTENANCE	GOBP_CELL_JUNCTION_MAINTENANCE	0.945750452	0.5985231	0.024223442	depleted	0.283356	0.409161012	-1	0.283356	-1	-0.547667587	FALSE
CELL_MATRIX_ADHESION	GOBP_CELL_MATRIX_ADHESION	0.544478528	0.961750979	0.264019243	depleted	0.0668958	0.265344239	-1	0.0668958	-1	-1.174601148	FALSE
CELL_MATURATION	GOBP_CELL_MATURATION	0.169628433	1.185979853	0.77050135	depleted	0.0147553	0.180281671	-1	0.0147553	-1	-1.831051956	FALSE
CELL_MIGRATION_INVOLVED_IN_SPROUTING_ANGIOGENESIS	GOBP_CELL_MIGRATION_INVOLVED_IN_SPROUTING_ANGIOGENESIS	0.163507109	-1.222656924	-0.78646336	depleted	0.0408319	0.239182884	-1	0.0408319	-1	-1.389000411	TRUE
CELL_MORPHOGENESIS_INVOLVED_IN_NEURON_DIFFERENTIATION	GOBP_CELL_MORPHOGENESIS_INVOLVED_IN_NEURON_DIFFERENTIATION	0.117449664	-1.132303701	-0.93014822	depleted	0.540314	0.566365166	-1	0.540314	-1	-0.267353779	TRUE
CELL_PROJECTION_ASSEMBLY	GOBP_CELL_PROJECTION_ASSEMBLY	0.086834734	1.183482979	1.061306522	enriched	0.0786306	0.272585051	1	0.0786306	1	1.10440841	TRUE
CELL_RECOGNITION	GOBP_CELL_RECOGNITION	0.461172742	0.993209574	0.33613637	depleted	0.232773	0.379401281	-1	0.232773	-1	-0.633067396	FALSE
CELL_REDOX_HOMEOSTASIS	GOBP_CELL_REDOX_HOMEOSTASIS	0.72991453	0.848123214	0.136727991	depleted	0.13786	0.322146679	-1	0.13786	-1	-0.860561726	FALSE
CELL_SUBSTRATE_ADHESION	GOBP_CELL_SUBSTRATE_ADHESION	0.218181818	1.10736136	0.661181443	depleted	0.0047135	0.130716735	-1	0.0047135	-1	-2.326656489	FALSE
CELL_SURFACE_RECEPTOR_SIGNALING_PATHWAY_INVOLVED_IN_CELL_CELL_SIGNALING	GOBP_CELL_SURFACE_RECEPTOR_SIGNALING_PATHWAY_INVOLVED_IN_CELL_CELL_SIGNALING	0.428070175	-1.011130295	-0.368485029	depleted	0.365446	0.458186586	-1	0.365446	-1	-0.437176787	TRUE
CELL_VOLUME_HOMEOSTASIS	GOBP_CELL_VOLUME_HOMEOSTASIS	0.875816993	-0.719061305	-0.057586632	enriched	0.0852499	0.27922431	1	0.0852499	1	1.069306122	FALSE
CENTRAL_NERVOUS_SYSTEM_NEURON_AXONOGENESIS	GOBP_CENTRAL_NERVOUS_SYSTEM_NEURON_AXONOGENESIS	0.399299475	1.033392501	0.398701261	depleted	0.0150006	0.180748981	-1	0.0150006	-1	-1.82389137	FALSE
CENTRAL_NERVOUS_SYSTEM_NEURON_DEVELOPMENT	GOBP_CENTRAL_NERVOUS_SYSTEM_NEURON_DEVELOPMENT	0.338461538	1.067395228	0.470490676	enriched	0.277009	0.407165826	1	0.277009	1	0.557506121	TRUE
CENTRAL_NERVOUS_SYSTEM_NEURON_DIFFERENTIATION	GOBP_CENTRAL_NERVOUS_SYSTEM_NEURON_DIFFERENTIATION	0.17721519	-1.170192201	-0.751499056	enriched	0.080066	0.274746253	1	0.080066	1	1.096551868	FALSE
CENTRAL_NERVOUS_SYSTEM_PROJECTION_NEURON_AXONOGENESIS	GOBP_CENTRAL_NERVOUS_SYSTEM_PROJECTION_NEURON_AXONOGENESIS	0.329588015	1.120857385	0.482028589	depleted	0.0470978	0.243738617	-1	0.0470978	-1	-1.326999379	FALSE
CENTRIOLE_ASSEMBLY	GOBP_CENTRIOLE_ASSEMBLY	0.013426423	1.589949392	1.872039672	enriched	0.365601	0.458203575	1	0.365601	1	0.436992625	TRUE
CENTROMERE_COMPLEX_ASSEMBLY	GOBP_CENTROMERE_COMPLEX_ASSEMBLY	0.000948151	1.867764566	3.023122523	enriched	0.215019	0.369042037	1	0.215019	1	0.667523162	TRUE
CENTROSOME_DUPLICATION	GOBP_CENTROSOME_DUPLICATION	0.000282768	1.874836119	3.54856947	depleted	0.0076448	0.155525992	-1	0.0076448	-1	-2.116633872	FALSE
CERAMIDE_BIOSYNTHETIC_PROCESS	GOBP_CERAMIDE_BIOSYNTHETIC_PROCESS	0.307304786	-1.080600173	-0.512430676	depleted	0.0263642	0.21160406	-1	0.0263642	-1	-1.578985402	TRUE
CERAMIDE_METABOLIC_PROCESS	GOBP_CERAMIDE_METABOLIC_PROCESS	0.288607595	-1.095813741	-0.539692244	depleted	0.230759	0.378641163	-1	0.230759	-1	-0.636841352	TRUE
CEREBELLAR_CORTEX_DEVELOPMENT	GOBP_CEREBELLAR_CORTEX_DEVELOPMENT	0.145580589	1.270463031	0.836896527	enriched	0.317719	0.42955586	1	0.317719	1	0.497956813	TRUE
CEREBELLAR_CORTEX_MORPHOGENESIS	GOBP_CEREBELLAR_CORTEX_MORPHOGENESIS	0.62267658	0.883882361	0.205737469	depleted	0.526078	0.555635785	-1	0.526078	-1	-0.27894986	FALSE
CEREBELLAR_PURKINJE_CELL_LAYER_DEVELOPMENT	GOBP_CEREBELLAR_PURKINJE_CELL_LAYER_DEVELOPMENT	0.703435805	0.823867988	0.15277553	depleted	0.266957	0.402147114	-1	0.266957	-1	-0.573558687	FALSE
CEREBRAL_CORTEX_CELL_MIGRATION	GOBP_CEREBRAL_CORTEX_CELL_MIGRATION	0.663573086	-0.869393757	-0.178111237	depleted	0.060515	0.26017119	-1	0.060515	-1	-1.218136962	TRUE
CEREBRAL_CORTEX_DEVELOPMENT	GOBP_CEREBRAL_CORTEX_DEVELOPMENT	0.447300771	-0.998123771	-0.349400353	depleted	0.0173764	0.188678875	-1	0.0173764	-1	-1.760040195	TRUE
CEREBRAL_CORTEX_RADIALLY_ORIENTED_CELL_MIGRATION	GOBP_CEREBRAL_CORTEX_RADIALLY_ORIENTED_CELL_MIGRATION	0.918215613	0.670185593	0.037055327	depleted	0.41953	0.484836787	-1	0.41953	-1	-0.377236978	FALSE
CHAPERONE_COFACTOR_DEPENDENT_PROTEIN_REFOLDING	GOBP_CHAPERONE_COFACTOR_DEPENDENT_PROTEIN_REFOLDING	0.119584055	1.304857924	0.922326722	depleted	0.000981	0.088175248	-1	0.000981	-1	-3.008330993	FALSE
CHAPERONE_MEDIATED_PROTEIN_COMPLEX_ASSEMBLY	GOBP_CHAPERONE_MEDIATED_PROTEIN_COMPLEX_ASSEMBLY	0.002551641	1.842998221	2.593180393	depleted	0.0054549	0.138048745	-1	0.0054549	-1	-2.263213207	FALSE
CHAPERONE_MEDIATED_PROTEIN_FOLDING	GOBP_CHAPERONE_MEDIATED_PROTEIN_FOLDING	0.077429984	1.333523639	1.111090833	depleted	0.0717838	0.271515201	-1	0.0717838	-1	-1.143973555	FALSE
CHEMOKINE_PRODUCTION	GOBP_CHEMOKINE_PRODUCTION	0.286644951	1.100497408	0.542655703	depleted	0.282461	0.408962455	-1	0.282461	-1	-0.549041508	FALSE
CHLORIDE_TRANSPORT	GOBP_CHLORIDE_TRANSPORT	0.213675214	1.17918764	0.670245853	depleted	0.157193	0.337340574	-1	0.157193	-1	-0.803566798	FALSE
CHOLESTEROL_EFFLUX	GOBP_CHOLESTEROL_EFFLUX	0.448453608	0.999058133	0.348282477	depleted	0.0062549	0.147895665	-1	0.0062549	-1	-2.203779629	FALSE
CHOLESTEROL_STORAGE	GOBP_CHOLESTEROL_STORAGE	0.240506329	1.2008369	0.61887349	depleted	0.418064	0.484635099	-1	0.418064	-1	-0.378757228	FALSE
CHONDROCYTE_DIFFERENTIATION	GOBP_CHONDROCYTE_DIFFERENTIATION	0.194373402	-1.168932377	-0.711363165	depleted	0.0140908	0.178818792	-1	0.0140908	-1	-1.851064349	TRUE
CHONDROITIN_SULFATE_BIOSYNTHETIC_PROCESS	GOBP_CHONDROITIN_SULFATE_BIOSYNTHETIC_PROCESS	0.525612472	-0.958157625	-0.279334338	depleted	0.0702761	0.269724779	-1	0.0702761	-1	-1.153192348	TRUE
CHONDROITIN_SULFATE_PROTEOGLYCAN_BIOSYNTHETIC_PROCESS	GOBP_CHONDROITIN_SULFATE_PROTEOGLYCAN_BIOSYNTHETIC_PROCESS	0.540305011	-0.953152944	-0.267361005	depleted	0.0941524	0.290467626	-1	0.0941524	-1	-1.026168605	TRUE
CHROMATIN_ASSEMBLY_OR_DISASSEMBLY	GOBP_CHROMATIN_ASSEMBLY_OR_DISASSEMBLY	0.017000868	1.423507265	1.769528903	depleted	0.362614	0.45640239	-1	0.362614	-1	-0.440555432	FALSE
CHROMATIN_REMODELING	GOBP_CHROMATIN_REMODELING	0.038351215	1.355127747	1.416220874	depleted	0.0578397	0.257386837	-1	0.0578397	-1	-1.237773968	FALSE
CHROMATIN_SILENCING	GOBP_CHROMATIN_SILENCING	0.103690685	1.324232071	0.984260255	enriched	0.258363	0.395503485	1	0.258363	1	0.587769681	TRUE
CHROMOSOME_CONDENSATION	GOBP_CHROMOSOME_CONDENSATION	0.009581546	1.674223905	2.018564419	depleted	0.543397	0.568799229	-1	0.543397	-1	-0.264882764	FALSE
CHROMOSOME_ORGANIZATION_INVOLVED_IN_MEIOTIC_CELL_CYCLE	GOBP_CHROMOSOME_ORGANIZATION_INVOLVED_IN_MEIOTIC_CELL_CYCLE	0.007391334	1.66848152	2.13127715	depleted	0.197392	0.360205414	-1	0.197392	-1	-0.704670453	FALSE
CHROMOSOME_SEGREGATION	GOBP_CHROMOSOME_SEGREGATION	1E-10	2.142572253	10	depleted	0.0913482	0.285297754	-1	0.0913482	-1	-1.039300006	FALSE
CHROMOSOME_SEPARATION	GOBP_CHROMOSOME_SEPARATION	2.09552E-06	2.108665313	5.678708664	enriched	0.0744203	0.271515201	1	0.0744203	1	1.128308584	TRUE
CILIARY_BASAL_BODY_PLASMA_MEMBRANE_DOCKING	GOBP_CILIARY_BASAL_BODY_PLASMA_MEMBRANE_DOCKING	0.006193047	1.551788787	2.208095597	depleted	0.010256	0.168456277	-1	0.010256	-1	-1.989021988	FALSE
CILIUM_MOVEMENT	GOBP_CILIUM_MOVEMENT	0.968992248	-0.705714441	-0.013679697	enriched	0.341417	0.44360086	1	0.341417	1	0.466714858	FALSE
CILIUM_ORGANIZATION	GOBP_CILIUM_ORGANIZATION	0.12191582	1.165097024	0.913939936	enriched	0.110301	0.30262708	1	0.110301	1	0.95742055	TRUE
CIRCADIAN_REGULATION_OF_GENE_EXPRESSION	GOBP_CIRCADIAN_REGULATION_OF_GENE_EXPRESSION	0.939546599	-0.724545911	-0.027081675	depleted	0.0037964	0.128524724	-1	0.0037964	-1	-2.420628035	TRUE
CIRCADIAN_RHYTHM	GOBP_CIRCADIAN_RHYTHM	0.565096953	-0.957495939	-0.247877034	depleted	0.0000685	0.060516636	-1	0.0000685	-1	-4.164309429	TRUE
CLATHRIN_COAT_ASSEMBLY	GOBP_CLATHRIN_COAT_ASSEMBLY	0.898734177	0.654062274	0.046368743	enriched	0.321046	0.431384718	1	0.321046	1	0.493432737	TRUE
CLATHRIN_DEPENDENT_ENDOCYTOSIS	GOBP_CLATHRIN_DEPENDENT_ENDOCYTOSIS	0.86026936	0.777117113	0.065365545	depleted	0.354219	0.450953899	-1	0.354219	-1	-0.450728147	FALSE
CLEAVAGE_INVOLVED_IN_RRNA_PROCESSING	GOBP_CLEAVAGE_INVOLVED_IN_RRNA_PROCESSING	0.002738659	1.732875321	2.562462109	enriched	0.57404	0.589820334	1	0.57404	1	0.241057844	TRUE
COBALAMIN_METABOLIC_PROCESS	GOBP_COBALAMIN_METABOLIC_PROCESS	0.108614232	1.363478205	0.964113263	depleted	0.241747	0.384781469	-1	0.241747	-1	-0.616638907	FALSE
COCHLEA_DEVELOPMENT	GOBP_COCHLEA_DEVELOPMENT	0.511970534	0.969377548	0.290755034	enriched	0.395964	0.473963683	1	0.395964	1	0.402344297	TRUE
COGNITION	GOBP_COGNITION	0.694677871	-0.914762816	-0.158216535	depleted	0.0159082	0.182453447	-1	0.0159082	-1	-1.798378958	TRUE
COLLAGEN_BIOSYNTHETIC_PROCESS	GOBP_COLLAGEN_BIOSYNTHETIC_PROCESS	0.031880589	-1.507337287	-1.49647367	enriched	0.485951	0.528713818	1	0.485951	1	0.31340752	FALSE
COLLAGEN_CATABOLIC_PROCESS	GOBP_COLLAGEN_CATABOLIC_PROCESS	0.844393593	-0.768866032	-0.073455071	depleted	0.0047809	0.131206649	-1	0.0047809	-1	-2.32049034	TRUE
COLLAGEN_FIBRIL_ORGANIZATION	GOBP_COLLAGEN_FIBRIL_ORGANIZATION	0.78125	-0.812052173	-0.10720997	depleted	0.059508	0.259210553	-1	0.059508	-1	-1.225424646	TRUE
COLLAGEN_METABOLIC_PROCESS	GOBP_COLLAGEN_METABOLIC_PROCESS	0.142857143	-1.243801025	-0.84509804	depleted	0.0027983	0.120571467	-1	0.0027983	-1	-2.553105728	TRUE
COMPLEMENT_ACTIVATION	GOBP_COMPLEMENT_ACTIVATION	0.992346939	-0.663269922	-0.003336466	enriched	0.255108	0.393596736	1	0.255108	1	0.593275922	FALSE
CONNECTIVE_TISSUE_DEVELOPMENT	GOBP_CONNECTIVE_TISSUE_DEVELOPMENT	0.017640328	-1.394698821	-1.753493338	depleted	0.010326	0.168936141	-1	0.010326	-1	-1.986067879	TRUE
COPII_COATED_VESICLE_BUDDING	GOBP_COPII_COATED_VESICLE_BUDDING	0.52365416	0.956929634	0.280955442	depleted	0.0061825	0.146540329	-1	0.0061825	-1	-2.208835875	FALSE
CORNIFICATION	GOBP_CORNIFICATION	0.110588235	-1.323429013	-0.956291072	depleted	0.0723848	0.271515201	-1	0.0723848	-1	-1.140352621	TRUE
CORONARY_VASCULATURE_DEVELOPMENT	GOBP_CORONARY_VASCULATURE_DEVELOPMENT	0.980952381	-0.599104584	-0.008352074	depleted	0.55927	0.578066992	-1	0.55927	-1	-0.252378476	TRUE
CORTICAL_ACTIN_CYTOSKELETON_ORGANIZATION	GOBP_CORTICAL_ACTIN_CYTOSKELETON_ORGANIZATION	0.016495236	1.592514056	1.782641476	depleted	0.003736	0.128524724	-1	0.003736	-1	-2.427593132	FALSE
CORTICAL_CYTOSKELETON_ORGANIZATION	GOBP_CORTICAL_CYTOSKELETON_ORGANIZATION	0.069883527	1.351927371	1.155625182	depleted	0.0105199	0.169216884	-1	0.0105199	-1	-1.977988388	FALSE
COTRANSLATIONAL_PROTEIN_TARGETING_TO_MEMBRANE	GOBP_COTRANSLATIONAL_PROTEIN_TARGETING_TO_MEMBRANE	8.06564E-06	2.004279031	5.093361189	depleted	0.176038	0.345882993	-1	0.176038	-1	-0.754393574	FALSE
COVALENT_CHROMATIN_MODIFICATION	GOBP_COVALENT_CHROMATIN_MODIFICATION	0.064880113	1.214570322	1.187888404	depleted	0.236003	0.382055165	-1	0.236003	-1	-0.627082476	FALSE
CRANIAL_SKELETAL_SYSTEM_DEVELOPMENT	GOBP_CRANIAL_SKELETAL_SYSTEM_DEVELOPMENT	0.230232558	-1.173282643	-0.637833261	depleted	0.0205954	0.197968444	-1	0.0205954	-1	-1.686229769	TRUE
CRISTAE_FORMATION	GOBP_CRISTAE_FORMATION	0.014960834	1.576642714	1.825044201	depleted	0.108469	0.302352245	-1	0.108469	-1	-0.964694364	FALSE
CYCLIC_NUCLEOTIDE_MEDIATED_SIGNALING	GOBP_CYCLIC_NUCLEOTIDE_MEDIATED_SIGNALING	0.095238095	-1.333006041	-1.021189299	enriched	0.38835	0.470044252	1	0.38835	1	0.410776691	FALSE
CYTOCHROME_COMPLEX_ASSEMBLY	GOBP_CYTOCHROME_COMPLEX_ASSEMBLY	0.073504274	1.352583444	1.133687411	enriched	0.402858	0.476872085	1	0.402858	1	0.394848008	TRUE
CYTOKINETIC_PROCESS	GOBP_CYTOKINETIC_PROCESS	0.217094017	1.171073819	0.663352145	depleted	0.0165912	0.185513384	-1	0.0165912	-1	-1.780122201	FALSE
CYTOKINE_PRODUCTION_INVOLVED_IN_IMMUNE_RESPONSE	GOBP_CYTOKINE_PRODUCTION_INVOLVED_IN_IMMUNE_RESPONSE	0.008101502	1.568365968	2.091434472	depleted	0.475061	0.521890436	-1	0.475061	-1	-0.323250621	FALSE
CYTOLYSIS	GOBP_CYTOLYSIS	0.020966692	1.666616248	1.67847009	enriched	0.0430913	0.24001068	1	0.0430913	1	1.365610404	TRUE
CYTOPLASMIC_MICROTUBULE_ORGANIZATION	GOBP_CYTOPLASMIC_MICROTUBULE_ORGANIZATION	0.88006483	0.774224928	0.055485334	depleted	0.173941	0.345246607	-1	0.173941	-1	-0.759598037	FALSE
CYTOPLASMIC_PATTERN_RECOGNITION_RECEPTOR_SIGNALING_PATHWAY	GOBP_CYTOPLASMIC_PATTERN_RECOGNITION_RECEPTOR_SIGNALING_PATHWAY	0.002202206	1.776962534	2.657142077	depleted	0.482661	0.526117938	-1	0.482661	-1	-0.316357792	FALSE
CYTOPLASMIC_PATTERN_RECOGNITION_RECEPTOR_SIGNALING_PATHWAY_IN_RESPONSE_TO_VIRUS	GOBP_CYTOPLASMIC_PATTERN_RECOGNITION_RECEPTOR_SIGNALING_PATHWAY_IN_RESPONSE_TO_VIRUS	0.007636161	1.656421461	2.117124916	depleted	0.300118	0.420312253	-1	0.300118	-1	-0.522707956	FALSE
CYTOPLASMIC_SEQUESTERING_OF_PROTEIN	GOBP_CYTOPLASMIC_SEQUESTERING_OF_PROTEIN	0.370705244	1.087532404	0.43097127	depleted	0.458533	0.510894714	-1	0.458533	-1	-0.338629403	FALSE
CYTOPLASMIC_TRANSLATION	GOBP_CYTOPLASMIC_TRANSLATION	7.48793E-05	1.887145325	4.125638319	depleted	0.0435109	0.24103991	-1	0.0435109	-1	-1.361401933	FALSE
CYTOPLASMIC_TRANSLATIONAL_INITIATION	GOBP_CYTOPLASMIC_TRANSLATIONAL_INITIATION	0.050699301	1.438639847	1.294998031	depleted	0.0362521	0.233772174	-1	0.0362521	-1	-1.440666831	FALSE
CYTOSKELETON_DEPENDENT_CYTOKINESIS	GOBP_CYTOSKELETON_DEPENDENT_CYTOKINESIS	0.066884176	1.366380636	1.174676618	depleted	0.013505	0.177981202	-1	0.013505	-1	-1.869505411	FALSE
CYTOSKELETON_DEPENDENT_INTRACELLULAR_TRANSPORT	GOBP_CYTOSKELETON_DEPENDENT_INTRACELLULAR_TRANSPORT	0.031440415	1.345152205	1.502511727	enriched	0.231687	0.379093479	1	0.231687	1	0.635098334	TRUE
CYTOSOLIC_CALCIUM_ION_TRANSPORT	GOBP_CYTOSOLIC_CALCIUM_ION_TRANSPORT	0.005093069	1.598516921	2.293020444	depleted	0.101621	0.29618052	-1	0.101621	-1	-0.993016536	FALSE
DEFENSE_RESPONSE_TO_BACTERIUM	GOBP_DEFENSE_RESPONSE_TO_BACTERIUM	0.399068323	1.026460619	0.398952744	enriched	0.214087	0.368657254	1	0.214087	1	0.669409704	TRUE
DEFENSE_RESPONSE_TO_FUNGUS	GOBP_DEFENSE_RESPONSE_TO_FUNGUS	0.625468165	0.883174333	0.20379479	depleted	0.103583	0.29876724	-1	0.103583	-1	-0.984711515	FALSE
DEFENSE_RESPONSE_TO_GRAM_NEGATIVE_BACTERIUM	GOBP_DEFENSE_RESPONSE_TO_GRAM_NEGATIVE_BACTERIUM	0.765517241	0.821486026	0.116045023	depleted	0.0198036	0.194986205	-1	0.0198036	-1	-1.703255854	FALSE
DEFENSE_RESPONSE_TO_GRAM_POSITIVE_BACTERIUM	GOBP_DEFENSE_RESPONSE_TO_GRAM_POSITIVE_BACTERIUM	0.006395236	1.645787572	2.194143456	depleted	0.102607	0.297652187	-1	0.102607	-1	-0.98882301	FALSE
DEFENSE_RESPONSE_TO_VIRUS	GOBP_DEFENSE_RESPONSE_TO_VIRUS	1E-10	2.99700774	10	depleted	0.0101189	0.168435952	-1	0.0101189	-1	-1.994866696	FALSE
DEFINITIVE_HEMOPOIESIS	GOBP_DEFINITIVE_HEMOPOIESIS	0.808463252	-0.751697857	-0.092339716	depleted	0.261445	0.397447205	-1	0.261445	-1	-0.582619659	TRUE
DEMETHYLATION	GOBP_DEMETHYLATION	0.543046358	0.944740074	0.265163095	enriched	0.0810628	0.275058761	1	0.0810628	1	1.091178399	TRUE
DENDRITE_DEVELOPMENT	GOBP_DENDRITE_DEVELOPMENT	0.590062112	0.939417986	0.229102271	depleted	0.050873	0.248060117	-1	0.050873	-1	-1.293512651	FALSE
DENDRITE_EXTENSION	GOBP_DENDRITE_EXTENSION	0.351293103	-1.077200694	-0.454330376	depleted	0.0655011	0.263453815	-1	0.0655011	-1	-1.183751407	TRUE
DENDRITE_MORPHOGENESIS	GOBP_DENDRITE_MORPHOGENESIS	0.638242894	-0.915503225	-0.195014012	depleted	0.0144024	0.179131002	-1	0.0144024	-1	-1.841565132	TRUE
DENDRITIC_CELL_CHEMOTAXIS	GOBP_DENDRITIC_CELL_CHEMOTAXIS	0.086642599	1.383934438	1.062268527	enriched	0.0369492	0.234757301	1	0.0369492	1	1.43239496	TRUE
DENDRITIC_CELL_DIFFERENTIATION	GOBP_DENDRITIC_CELL_DIFFERENTIATION	0.151724138	1.239530913	0.818945321	depleted	0.396207	0.473971406	-1	0.396207	-1	-0.402077856	FALSE
DENDRITIC_CELL_MIGRATION	GOBP_DENDRITIC_CELL_MIGRATION	0.128249567	1.294202171	0.891944093	enriched	0.293129	0.414888963	1	0.293129	1	0.532941214	TRUE
DENDRITIC_SPINE_DEVELOPMENT	GOBP_DENDRITIC_SPINE_DEVELOPMENT	0.323001631	1.073821451	0.490795284	depleted	0.201639	0.362496797	-1	0.201639	-1	-0.695425465	FALSE
DENDRITIC_SPINE_MORPHOGENESIS	GOBP_DENDRITIC_SPINE_MORPHOGENESIS	0.844444444	0.76929474	0.073428917	depleted	0.343167	0.444116482	-1	0.343167	-1	-0.464494482	FALSE
DEPHOSPHORYLATION	GOBP_DEPHOSPHORYLATION	0.795163585	0.891919542	0.099543517	depleted	0.0178857	0.190465349	-1	0.0178857	-1	-1.747494058	FALSE
DETECTION_OF_ABIOTIC_STIMULUS	GOBP_DETECTION_OF_ABIOTIC_STIMULUS	0.126614987	-1.270925913	-0.897514885	depleted	0.0347056	0.229635944	-1	0.0347056	-1	-1.459600443	TRUE
DETECTION_OF_BIOTIC_STIMULUS	GOBP_DETECTION_OF_BIOTIC_STIMULUS	0.178240741	-1.216667904	-0.748993022	enriched	0.318019	0.42955586	1	0.318019	1	0.497546932	FALSE
DETECTION_OF_CHEMICAL_STIMULUS	GOBP_DETECTION_OF_CHEMICAL_STIMULUS	0.263431542	1.136724759	0.579332225	depleted	0.170843	0.343060952	-1	0.170843	-1	-0.767402811	FALSE
DETECTION_OF_MECHANICAL_STIMULUS	GOBP_DETECTION_OF_MECHANICAL_STIMULUS	0.081018519	-1.34985173	-1.091415702	depleted	0.184827	0.351500269	-1	0.184827	-1	-0.733234586	TRUE
DETECTION_OF_STIMULUS	GOBP_DETECTION_OF_STIMULUS	0.368584759	1.042679464	0.433462627	enriched	0.163116	0.340839953	1	0.163116	1	0.787503437	TRUE
DEVELOPMENTAL_CELL_GROWTH	GOBP_DEVELOPMENTAL_CELL_GROWTH	0.08719346	-1.247525545	-1.059516086	enriched	0.54307	0.568518179	1	0.54307	1	0.265144188	FALSE
DEVELOPMENTAL_GROWTH	GOBP_DEVELOPMENTAL_GROWTH	0.105610561	-1.145649929	-0.97629265	depleted	0.0021916	0.113287068	-1	0.0021916	-1	-2.659238708	TRUE
DEVELOPMENTAL_GROWTH_INVOLVED_IN_MORPHOGENESIS	GOBP_DEVELOPMENTAL_GROWTH_INVOLVED_IN_MORPHOGENESIS	0.104972376	-1.211996578	-0.978924974	enriched	0.497469	0.534976491	1	0.497469	1	0.303233977	FALSE
DEVELOPMENTAL_PIGMENTATION	GOBP_DEVELOPMENTAL_PIGMENTATION	0.632941176	-0.894283597	-0.19863665	enriched	0.124249	0.310806297	1	0.124249	1	0.905707098	FALSE
DEVELOPMENTAL_PROCESS_INVOLVED_IN_REPRODUCTION	GOBP_DEVELOPMENTAL_PROCESS_INVOLVED_IN_REPRODUCTION	0.424863388	1.006679576	0.371750692	depleted	0.128502	0.31431725	-1	0.128502	-1	-0.891090113	FALSE
DEVELOPMENT_OF_PRIMARY_FEMALE_SEXUAL_CHARACTERISTICS	GOBP_DEVELOPMENT_OF_PRIMARY_FEMALE_SEXUAL_CHARACTERISTICS	0.133333333	1.256545716	0.875061263	depleted	0.274481	0.406492892	-1	0.274481	-1	-0.561487713	FALSE
DEVELOPMENT_OF_PRIMARY_SEXUAL_CHARACTERISTICS	GOBP_DEVELOPMENT_OF_PRIMARY_SEXUAL_CHARACTERISTICS	0.045886076	1.340786223	1.33831908	depleted	0.0111959	0.171032363	-1	0.0111959	-1	-1.950940989	FALSE
DE_NOVO_PROTEIN_FOLDING	GOBP_DE_NOVO_PROTEIN_FOLDING	0.017773911	1.578277135	1.750216989	enriched	0.403033	0.477003373	1	0.403033	1	0.394659393	TRUE
DIACYLGLYCEROL_METABOLIC_PROCESS	GOBP_DIACYLGLYCEROL_METABOLIC_PROCESS	0.058189655	-1.444026087	-1.235154216	depleted	0.160768	0.338874303	-1	0.160768	-1	-0.793800391	TRUE
DICARBOXYLIC_ACID_TRANSPORT	GOBP_DICARBOXYLIC_ACID_TRANSPORT	0.534883721	0.955746452	0.27174062	depleted	0.0626833	0.261399256	-1	0.0626833	-1	-1.202848148	FALSE
DIENCEPHALON_DEVELOPMENT	GOBP_DIENCEPHALON_DEVELOPMENT	0.778032037	-0.809817874	-0.10900252	enriched	0.212305	0.367571707	1	0.212305	1	0.673039778	FALSE
DIGESTION	GOBP_DIGESTION	0.467625899	-0.981110137	-0.330101444	depleted	0.3742	0.461950661	-1	0.3742	-1	-0.426896217	TRUE
DIGESTIVE_SYSTEM_DEVELOPMENT	GOBP_DIGESTIVE_SYSTEM_DEVELOPMENT	0.331707317	1.065039649	0.479244948	depleted	0.113093	0.305186668	-1	0.113093	-1	-0.946564275	FALSE
DIGESTIVE_TRACT_MORPHOGENESIS	GOBP_DIGESTIVE_TRACT_MORPHOGENESIS	0.521367521	-0.957485099	-0.282856027	depleted	0.165655	0.343060952	-1	0.165655	-1	-0.780795451	TRUE
DNA_BIOSYNTHETIC_PROCESS	GOBP_DNA_BIOSYNTHETIC_PROCESS	8.6207E-09	2.122693364	8.064457597	depleted	0.560488	0.579079565	-1	0.560488	-1	-0.251433681	FALSE
DNA_CATABOLIC_PROCESS	GOBP_DNA_CATABOLIC_PROCESS	0.410344828	1.033354836	0.386851037	depleted	0.166016	0.343060952	-1	0.166016	-1	-0.779850054	FALSE
DNA_CONFORMATION_CHANGE	GOBP_DNA_CONFORMATION_CHANGE	1E-10	2.190929972	10	depleted	0.510773	0.54433371	-1	0.510773	-1	-0.291772068	FALSE
DNA_DEMETHYLATION	GOBP_DNA_DEMETHYLATION	0.137184116	1.291098155	0.862696172	depleted	0.131233	0.315673835	-1	0.131233	-1	-0.881956943	FALSE
DNA_DEPENDENT_DNA_REPLICATION	GOBP_DNA_DEPENDENT_DNA_REPLICATION	1E-10	2.406294011	10	depleted	0.0599611	0.260120626	-1	0.0599611	-1	-1.222130409	FALSE
DNA_DOUBLE_STRAND_BREAK_PROCESSING	GOBP_DNA_DOUBLE_STRAND_BREAK_PROCESSING	0.000247039	2.047281079	3.607234174	depleted	0.0560363	0.254824878	-1	0.0560363	-1	-1.251530548	FALSE
DNA_GEOMETRIC_CHANGE	GOBP_DNA_GEOMETRIC_CHANGE	1E-10	2.42726555	10	depleted	0.225023	0.375411762	-1	0.225023	-1	-0.64777309	FALSE
DNA_METHYLATION	GOBP_DNA_METHYLATION	0.065865808	1.419517546	1.181339977	depleted	0.385118	0.468818329	-1	0.385118	-1	-0.414406182	FALSE
DNA_PACKAGING	GOBP_DNA_PACKAGING	0.000717415	1.675511924	3.144229306	depleted	0.0088818	0.163125374	-1	0.0088818	-1	-2.05149901	FALSE
DNA_RECOMBINATION	GOBP_DNA_RECOMBINATION	1E-10	2.228636555	10	depleted	0.0518414	0.249774281	-1	0.0518414	-1	-1.285323279	FALSE
DNA_REPAIR	GOBP_DNA_REPAIR	1E-10	2.363333333	10	depleted	0.0525857	0.250908511	-1	0.0525857	-1	-1.279132341	FALSE
DNA_REPLICATION	GOBP_DNA_REPLICATION	1E-10	2.298328002	10	depleted	0.000977	0.088175248	-1	0.000977	-1	-3.010105436	FALSE
DNA_REPLICATION_INDEPENDENT_NUCLEOSOME_ORGANIZATION	GOBP_DNA_REPLICATION_INDEPENDENT_NUCLEOSOME_ORGANIZATION	0.01698322	1.613026132	1.769979969	depleted	0.187531	0.353138791	-1	0.187531	-1	-0.726926931	FALSE
DNA_REPLICATION_INITIATION	GOBP_DNA_REPLICATION_INITIATION	1.64074E-06	2.226618399	5.784960577	depleted	0.004234	0.130716735	-1	0.004234	-1	-2.373249146	FALSE
DNA_STRAND_ELONGATION	GOBP_DNA_STRAND_ELONGATION	0.000106052	2.063857038	3.974480892	depleted	0.336327	0.43918648	-1	0.336327	-1	-0.473238267	FALSE
DNA_STRAND_ELONGATION_INVOLVED_IN_DNA_REPLICATION	GOBP_DNA_STRAND_ELONGATION_INVOLVED_IN_DNA_REPLICATION	0.000636388	1.976264735	3.196278025	depleted	0.0137799	0.178221684	-1	0.0137799	-1	-1.860753934	FALSE
DNA_SYNTHESIS_INVOLVED_IN_DNA_REPAIR	GOBP_DNA_SYNTHESIS_INVOLVED_IN_DNA_REPAIR	0.000615075	1.858939079	3.211071959	depleted	0.153064	0.335394803	-1	0.153064	-1	-0.815126942	FALSE
DOPAMINE_RECEPTOR_SIGNALING_PATHWAY	GOBP_DOPAMINE_RECEPTOR_SIGNALING_PATHWAY	0.104413743	-1.460738964	-0.981242334	depleted	0.0576303	0.257213027	-1	0.0576303	-1	-1.23934912	TRUE
DOUBLE_STRAND_BREAK_REPAIR	GOBP_DOUBLE_STRAND_BREAK_REPAIR	1E-10	2.418261726	10	enriched	0.117587	0.306706444	1	0.117587	1	0.92964069	TRUE
EAR_DEVELOPMENT	GOBP_EAR_DEVELOPMENT	0.244274809	-1.107977821	-0.612121317	enriched	0.550393	0.571302178	1	0.550393	1	0.259327098	FALSE
EAR_MORPHOGENESIS	GOBP_EAR_MORPHOGENESIS	0.113580247	-1.292405575	-0.944697192	depleted	0.0436736	0.24103991	-1	0.0436736	-1	-1.359781008	TRUE
ELECTRON_TRANSPORT_CHAIN	GOBP_ELECTRON_TRANSPORT_CHAIN	6.25669E-06	1.90877586	5.203655381	enriched	0.455541	0.509266312	1	0.455541	1	0.341472529	TRUE
EMBRYONIC_AXIS_SPECIFICATION	GOBP_EMBRYONIC_AXIS_SPECIFICATION	0.601336303	-0.900632965	-0.220882577	depleted	0.0268704	0.212962802	-1	0.0268704	-1	-1.570725868	TRUE
EMBRYONIC_CAMERA_TYPE_EYE_DEVELOPMENT	GOBP_EMBRYONIC_CAMERA_TYPE_EYE_DEVELOPMENT	0.998127341	0.424182782	0.000814048	depleted	0.27382	0.406242634	-1	0.27382	-1	-0.562534834	FALSE
EMBRYONIC_CRANIAL_SKELETON_MORPHOGENESIS	GOBP_EMBRYONIC_CRANIAL_SKELETON_MORPHOGENESIS	0.183066362	-1.218451726	-0.73739145	depleted	0.125239	0.311845898	-1	0.125239	-1	-0.902260409	TRUE
EMBRYONIC_DIGIT_MORPHOGENESIS	GOBP_EMBRYONIC_DIGIT_MORPHOGENESIS	0.022619305	-1.553122968	-1.645520751	depleted	0.112373	0.305186668	-1	0.112373	-1	-0.949338025	TRUE
EMBRYONIC_HEART_TUBE_DEVELOPMENT	GOBP_EMBRYONIC_HEART_TUBE_DEVELOPMENT	0.893364929	-0.763843526	-0.048971101	enriched	0.322124	0.431958194	1	0.322124	1	0.491976917	FALSE
EMBRYONIC_HEART_TUBE_MORPHOGENESIS	GOBP_EMBRYONIC_HEART_TUBE_MORPHOGENESIS	0.740046838	-0.829236324	-0.130740792	depleted	0.0500406	0.24643696	-1	0.0500406	-1	-1.300677492	TRUE
EMBRYONIC_HEMOPOIESIS	GOBP_EMBRYONIC_HEMOPOIESIS	0.213507625	-1.192785452	-0.67058661	depleted	0.194928	0.357508329	-1	0.194928	-1	-0.710125773	TRUE
EMBRYONIC_MORPHOGENESIS	GOBP_EMBRYONIC_MORPHOGENESIS	0.224683544	-1.079334159	-0.648428734	depleted	0.0113091	0.171032363	-1	0.0113091	-1	-1.946571956	TRUE
EMBRYONIC_ORGAN_DEVELOPMENT	GOBP_EMBRYONIC_ORGAN_DEVELOPMENT	0.09939759	-1.185948051	-1.002624144	depleted	0.386789	0.469170585	-1	0.386789	-1	-0.412525885	TRUE
EMBRYONIC_ORGAN_MORPHOGENESIS	GOBP_EMBRYONIC_ORGAN_MORPHOGENESIS	0.160762943	-1.155795548	-0.793814053	depleted	0.244864	0.38617143	-1	0.244864	-1	-0.61107506	TRUE
EMBRYONIC_PATTERN_SPECIFICATION	GOBP_EMBRYONIC_PATTERN_SPECIFICATION	0.840206186	0.776335287	0.075614126	depleted	0.0042051	0.130716735	-1	0.0042051	-1	-2.376223672	FALSE
EMBRYONIC_PLACENTA_DEVELOPMENT	GOBP_EMBRYONIC_PLACENTA_DEVELOPMENT	0.054364666	-1.443394372	-1.264683272	depleted	0.288213	0.411648138	-1	0.288213	-1	-0.540286434	TRUE
EMBRYONIC_SKELETAL_SYSTEM_DEVELOPMENT	GOBP_EMBRYONIC_SKELETAL_SYSTEM_DEVELOPMENT	0.058047333	-1.465283033	-1.236217731	depleted	0.273964	0.406242634	-1	0.273964	-1	-0.562306502	TRUE
EMBRYONIC_SKELETAL_SYSTEM_MORPHOGENESIS	GOBP_EMBRYONIC_SKELETAL_SYSTEM_MORPHOGENESIS	0.092378753	-1.344713632	-1.034427905	depleted	0.0036653	0.128524724	-1	0.0036653	-1	-2.435890473	TRUE
EMBRYO_DEVELOPMENT_ENDING_IN_BIRTH_OR_EGG_HATCHING	GOBP_EMBRYO_DEVELOPMENT_ENDING_IN_BIRTH_OR_EGG_HATCHING	0.685618729	-0.94189389	-0.163917327	depleted	0.0476978	0.244054574	-1	0.0476978	-1	-1.321501652	TRUE
EMBRYO_IMPLANTATION	GOBP_EMBRYO_IMPLANTATION	0.151658768	-1.264662815	-0.819132477	depleted	0.116774	0.306706444	-1	0.116774	-1	-0.932653843	TRUE
ENDOCARDIAL_CUSHION_DEVELOPMENT	GOBP_ENDOCARDIAL_CUSHION_DEVELOPMENT	0.339869281	-1.08831175	-0.468688087	enriched	0.12454	0.310806297	1	0.12454	1	0.904691139	FALSE
ENDOCARDIAL_CUSHION_MORPHOGENESIS	GOBP_ENDOCARDIAL_CUSHION_MORPHOGENESIS	0.095768374	-1.415352953	-1.018777885	depleted	0.0587731	0.25829495	-1	0.0587731	-1	-1.230821402	TRUE
ENDOCHONDRAL_BONE_MORPHOGENESIS	GOBP_ENDOCHONDRAL_BONE_MORPHOGENESIS	0.048464658	-1.498756281	-1.314574851	enriched	0.137811	0.322146679	1	0.137811	1	0.860716116	FALSE
ENDOCRINE_PANCREAS_DEVELOPMENT	GOBP_ENDOCRINE_PANCREAS_DEVELOPMENT	0.012519594	-1.794361941	-1.902409748	enriched	0.107063	0.301917226	1	0.107063	1	0.970360591	FALSE
ENDOCYTIC_RECYCLING	GOBP_ENDOCYTIC_RECYCLING	0.599309154	0.918295228	0.222349089	depleted	0.0534376	0.251647399	-1	0.0534376	-1	-1.272153055	FALSE
ENDOCYTOSIS	GOBP_ENDOCYTOSIS	0.150891632	1.128897804	0.821334843	depleted	0.0032601	0.124241772	-1	0.0032601	-1	-2.486769078	FALSE
ENDODERMAL_CELL_DIFFERENTIATION	GOBP_ENDODERMAL_CELL_DIFFERENTIATION	0.532490975	0.954421913	0.273687749	depleted	0.0257697	0.209847808	-1	0.0257697	-1	-1.588890637	FALSE
ENDODERM_DEVELOPMENT	GOBP_ENDODERM_DEVELOPMENT	0.98974359	0.564212318	0.004477302	depleted	0.0076793	0.155525992	-1	0.0076793	-1	-2.114678366	FALSE
ENDODERM_FORMATION	GOBP_ENDODERM_FORMATION	0.762886598	0.825756189	0.117540015	depleted	0.317719	0.42955586	-1	0.317719	-1	-0.497956813	FALSE
ENDOMEMBRANE_SYSTEM_ORGANIZATION	GOBP_ENDOMEMBRANE_SYSTEM_ORGANIZATION	0.026855192	1.248823896	1.570971736	depleted	0.42006	0.485365054	-1	0.42006	-1	-0.376688672	FALSE
ENDOPLASMIC_RETICULUM_CALCIUM_ION_HOMEOSTASIS	GOBP_ENDOPLASMIC_RETICULUM_CALCIUM_ION_HOMEOSTASIS	0.143607706	1.278954278	0.842822256	depleted	0.0596499	0.259712244	-1	0.0596499	-1	-1.22439028	FALSE
ENDOPLASMIC_RETICULUM_MANNOSE_TRIMMING	GOBP_ENDOPLASMIC_RETICULUM_MANNOSE_TRIMMING	0.592427617	-0.907036007	-0.227364704	depleted	0.304601	0.423356875	-1	0.304601	-1	-0.516268675	TRUE
ENDOPLASMIC_RETICULUM_ORGANIZATION	GOBP_ENDOPLASMIC_RETICULUM_ORGANIZATION	0.211290323	1.173148963	0.675120394	depleted	0.000239	0.063678474	-1	0.000239	-1	-3.621602099	FALSE
ENDOPLASMIC_RETICULUM_TUBULAR_NETWORK_ORGANIZATION	GOBP_ENDOPLASMIC_RETICULUM_TUBULAR_NETWORK_ORGANIZATION	0.747191011	0.794707453	0.126568361	depleted	0.0122238	0.172813806	-1	0.0122238	-1	-1.912793764	FALSE
ENDOPLASMIC_RETICULUM_UNFOLDED_PROTEIN_RESPONSE	GOBP_ENDOPLASMIC_RETICULUM_UNFOLDED_PROTEIN_RESPONSE	0.126582278	1.220146044	0.897627091	depleted	0.217804	0.370649929	-1	0.217804	-1	-0.661934149	FALSE
ENDOSOMAL_TRANSPORT	GOBP_ENDOSOMAL_TRANSPORT	0.34795764	1.038822267	0.458473623	depleted	0.0040211	0.130716735	-1	0.0040211	-1	-2.395655126	FALSE
ENDOSOME_ORGANIZATION	GOBP_ENDOSOME_ORGANIZATION	0.679738562	0.874841215	0.167658092	depleted	0.0463376	0.242418979	-1	0.0463376	-1	-1.334066464	FALSE
ENDOSOME_TO_LYSOSOME_TRANSPORT	GOBP_ENDOSOME_TO_LYSOSOME_TRANSPORT	0.129139073	1.24915215	0.888942336	depleted	0.280938	0.408962455	-1	0.280938	-1	-0.551389514	FALSE
ENDOSOME_TRANSPORT_VIA_MULTIVESICULAR_BODY_SORTING_PATHWAY	GOBP_ENDOSOME_TRANSPORT_VIA_MULTIVESICULAR_BODY_SORTING_PATHWAY	0.512998267	0.956019557	0.289884102	depleted	0.0605317	0.26017119	-1	0.0605317	-1	-1.218017129	FALSE
ENDOTHELIAL_CELL_APOPTOTIC_PROCESS	GOBP_ENDOTHELIAL_CELL_APOPTOTIC_PROCESS	0.664359862	0.886923657	0.177596614	depleted	0.299951	0.420312253	-1	0.299951	-1	-0.522949686	FALSE
ENDOTHELIAL_CELL_CHEMOTAXIS	GOBP_ENDOTHELIAL_CELL_CHEMOTAXIS	0.574906367	0.911079501	0.240402882	depleted	0.0135436	0.177981202	-1	0.0135436	-1	-1.868265881	FALSE
ENDOTHELIAL_CELL_MIGRATION	GOBP_ENDOTHELIAL_CELL_MIGRATION	0.789877301	0.862779673	0.102440367	depleted	0.157892	0.33789792	-1	0.157892	-1	-0.801639874	FALSE
ENDOTHELIAL_CELL_PROLIFERATION	GOBP_ENDOTHELIAL_CELL_PROLIFERATION	0.582113821	0.941136085	0.234992089	depleted	0.0718873	0.271515201	-1	0.0718873	-1	-1.143347828	FALSE
ENDOTHELIUM_DEVELOPMENT	GOBP_ENDOTHELIUM_DEVELOPMENT	0.266169154	-1.104329299	-0.574842275	enriched	0.229128	0.37764738	1	0.229128	1	0.639921836	FALSE
ENERGY_HOMEOSTASIS	GOBP_ENERGY_HOMEOSTASIS	0.25282167	-1.145159888	-0.597185704	depleted	0.0140767	0.178818792	-1	0.0140767	-1	-1.851499145	TRUE
ENERGY_RESERVE_METABOLIC_PROCESS	GOBP_ENERGY_RESERVE_METABOLIC_PROCESS	0.042901147	-1.473458445	-1.367531092	depleted	0.113776	0.305435129	-1	0.113776	-1	-0.943949339	TRUE
ENTRAINMENT_OF_CIRCADIAN_CLOCK	GOBP_ENTRAINMENT_OF_CIRCADIAN_CLOCK	0.032438527	-1.558694494	-1.488938869	depleted	0.0983288	0.291620366	-1	0.0983288	-1	-1.007319261	TRUE
EPHRIN_RECEPTOR_SIGNALING_PATHWAY	GOBP_EPHRIN_RECEPTOR_SIGNALING_PATHWAY	0.62628866	-0.909095359	-0.203225452	depleted	0.0035146	0.128420082	-1	0.0035146	-1	-2.454124095	TRUE
EPIDERMAL_CELL_DIFFERENTIATION	GOBP_EPIDERMAL_CELL_DIFFERENTIATION	0.813099042	0.835770816	0.089856551	depleted	0.108075	0.301917226	-1	0.108075	-1	-0.966274756	FALSE
EPIDERMAL_GROWTH_FACTOR_RECEPTOR_SIGNALING_PATHWAY	GOBP_EPIDERMAL_GROWTH_FACTOR_RECEPTOR_SIGNALING_PATHWAY	0.321486268	1.073161592	0.492837573	depleted	0.0048035	0.131206649	-1	0.0048035	-1	-2.318442205	FALSE
EPIDERMIS_DEVELOPMENT	GOBP_EPIDERMIS_DEVELOPMENT	0.570247934	-0.95562336	-0.24393628	depleted	0.156649	0.337340574	-1	0.156649	-1	-0.805072373	TRUE
EPITHELIAL_CELL_DIFFERENTIATION	GOBP_EPITHELIAL_CELL_DIFFERENTIATION	0.052864065	-1.196880258	-1.276839448	depleted	0.184505	0.351302654	-1	0.184505	-1	-0.73399186	TRUE
EPITHELIAL_CELL_PROLIFERATION	GOBP_EPITHELIAL_CELL_PROLIFERATION	0.966101695	0.787579826	0.014977156	enriched	0.542957	0.568461121	1	0.542957	1	0.265234563	TRUE
EPITHELIAL_TO_MESENCHYMAL_TRANSITION	GOBP_EPITHELIAL_TO_MESENCHYMAL_TRANSITION	0.146276596	-1.197400425	-0.834825155	depleted	0.0114807	0.171032363	-1	0.0114807	-1	-1.940031631	TRUE
EPITHELIAL_TUBE_FORMATION	GOBP_EPITHELIAL_TUBE_FORMATION	0.701754386	-0.891079681	-0.153814864	depleted	0.32668	0.433817469	-1	0.32668	-1	-0.485877453	TRUE
EPITHELIAL_TUBE_MORPHOGENESIS	GOBP_EPITHELIAL_TUBE_MORPHOGENESIS	0.498614958	-0.980083812	-0.302234697	enriched	0.300761	0.42072771	1	0.300761	1	0.52177848	FALSE
ERAD_PATHWAY	GOBP_ERAD_PATHWAY	0.352657005	1.0453827	0.452647485	enriched	0.721537	0.72228024	1	0.721537	1	0.141741394	TRUE
ERBB2_SIGNALING_PATHWAY	GOBP_ERBB2_SIGNALING_PATHWAY	0.279646018	1.144202818	0.553391361	depleted	0.0018666	0.1072596	-1	0.0018666	-1	-2.728948739	FALSE
ERBB_SIGNALING_PATHWAY	GOBP_ERBB_SIGNALING_PATHWAY	0.40381558	1.016784866	0.393816929	enriched	0.331596	0.436921806	1	0.331596	1	0.479390717	TRUE
ERK1_AND_ERK2_CASCADE	GOBP_ERK1_AND_ERK2_CASCADE	0.46	-0.989855937	-0.337242168	depleted	0.0491932	0.245357334	-1	0.0491932	-1	-1.308094926	TRUE
ERROR_FREE_TRANSLESION_SYNTHESIS	GOBP_ERROR_FREE_TRANSLESION_SYNTHESIS	0.064400716	1.411985833	1.191109307	enriched	0.296915	0.418334615	1	0.296915	1	0.527367862	TRUE
ERROR_PRONE_TRANSLESION_SYNTHESIS	GOBP_ERROR_PRONE_TRANSLESION_SYNTHESIS	0.006587659	1.79078392	2.181268919	depleted	0.0290691	0.219273213	-1	0.0290691	-1	-1.536568414	FALSE
ERYTHROCYTE_DEVELOPMENT	GOBP_ERYTHROCYTE_DEVELOPMENT	0.066666667	-1.385945504	-1.176091259	depleted	0.196842	0.360043395	-1	0.196842	-1	-0.705882231	TRUE
ERYTHROCYTE_HOMEOSTASIS	GOBP_ERYTHROCYTE_HOMEOSTASIS	0.290937997	1.088243958	0.536199556	depleted	0.211513	0.367571707	-1	0.211513	-1	-0.674662935	FALSE
ESTABLISHMENT_OF_CELL_POLARITY	GOBP_ESTABLISHMENT_OF_CELL_POLARITY	0.672496025	0.896644035	0.172310278	enriched	0.189408	0.354793166	1	0.189408	1	0.722601682	TRUE
ESTABLISHMENT_OF_ENDOTHELIAL_BARRIER	GOBP_ESTABLISHMENT_OF_ENDOTHELIAL_BARRIER	0.460431655	-0.987511199	-0.336834826	depleted	0.205281	0.363317518	-1	0.205281	-1	-0.687651245	TRUE
ESTABLISHMENT_OF_EPITHELIAL_CELL_POLARITY	GOBP_ESTABLISHMENT_OF_EPITHELIAL_CELL_POLARITY	0.94795539	0.623178476	0.0232121	depleted	0.238161	0.383186854	-1	0.238161	-1	-0.623129355	FALSE
ESTABLISHMENT_OF_MITOTIC_SPINDLE_LOCALIZATION	GOBP_ESTABLISHMENT_OF_MITOTIC_SPINDLE_LOCALIZATION	0.226804124	1.163156853	0.644349053	depleted	0.305365	0.424176254	-1	0.305365	-1	-0.515180742	FALSE
ESTABLISHMENT_OF_MITOTIC_SPINDLE_ORIENTATION	GOBP_ESTABLISHMENT_OF_MITOTIC_SPINDLE_ORIENTATION	0.483005367	0.984731403	0.316048044	depleted	0.000215	0.063678474	-1	0.000215	-1	-3.66756154	FALSE
ESTABLISHMENT_OF_ORGANELLE_LOCALIZATION	GOBP_ESTABLISHMENT_OF_ORGANELLE_LOCALIZATION	0.000494107	1.520041729	3.306178953	depleted	0.183776	0.35064687	-1	0.183776	-1	-0.735711205	FALSE
ESTABLISHMENT_OF_PROTEIN_LOCALIZATION_TO_ENDOPLASMIC_RETICULUM	GOBP_ESTABLISHMENT_OF_PROTEIN_LOCALIZATION_TO_ENDOPLASMIC_RETICULUM	2.90163E-05	1.914946182	4.537357444	enriched	0.279209	0.407165826	1	0.279209	1	0.554070587	TRUE
ESTABLISHMENT_OF_PROTEIN_LOCALIZATION_TO_MEMBRANE	GOBP_ESTABLISHMENT_OF_PROTEIN_LOCALIZATION_TO_MEMBRANE	0.000171131	1.57824874	3.766672279	enriched	0.245729	0.387066809	1	0.245729	1	0.609543587	TRUE
ESTABLISHMENT_OF_PROTEIN_LOCALIZATION_TO_ORGANELLE	GOBP_ESTABLISHMENT_OF_PROTEIN_LOCALIZATION_TO_ORGANELLE	1.57865E-08	1.766835024	7.801714863	depleted	0.162071	0.339514115	-1	0.162071	-1	-0.790294688	FALSE
ESTABLISHMENT_OF_PROTEIN_LOCALIZATION_TO_PLASMA_MEMBRANE	GOBP_ESTABLISHMENT_OF_PROTEIN_LOCALIZATION_TO_PLASMA_MEMBRANE	0.26523888	1.130962353	0.576362815	enriched	0.499027	0.535506226	1	0.499027	1	0.301875956	TRUE
ESTABLISHMENT_OF_PROTEIN_LOCALIZATION_TO_TELOMERE	GOBP_ESTABLISHMENT_OF_PROTEIN_LOCALIZATION_TO_TELOMERE	0.004889486	1.829801061	2.310736824	depleted	0.0917309	0.285763708	-1	0.0917309	-1	-1.037484345	FALSE
ESTABLISHMENT_OF_SPINDLE_ORIENTATION	GOBP_ESTABLISHMENT_OF_SPINDLE_ORIENTATION	0.58419244	0.918552464	0.233444068	depleted	0.238312	0.383366333	-1	0.238312	-1	-0.622854089	FALSE
ESTABLISHMENT_OR_MAINTENANCE_OF_CELL_POLARITY	GOBP_ESTABLISHMENT_OR_MAINTENANCE_OF_CELL_POLARITY	0.610169492	-0.943730055	-0.214549511	depleted	0.146362	0.331583144	-1	0.146362	-1	-0.834571665	TRUE
EXCRETION	GOBP_EXCRETION	0.540305011	-0.953296739	-0.267361005	depleted	0.0710614	0.271026172	-1	0.0710614	-1	-1.148366241	TRUE
EXECUTION_PHASE_OF_APOPTOSIS	GOBP_EXECUTION_PHASE_OF_APOPTOSIS	0.201970443	1.186050808	0.694712181	depleted	0.000547	0.084841416	-1	0.000547	-1	-3.262012674	FALSE
EXIT_FROM_MITOSIS	GOBP_EXIT_FROM_MITOSIS	0.429809359	1.004411254	0.366724132	depleted	0.155777	0.337158327	-1	0.155777	-1	-0.807496664	FALSE
EXOCRINE_SYSTEM_DEVELOPMENT	GOBP_EXOCRINE_SYSTEM_DEVELOPMENT	0.958810069	-0.631582342	-0.018267414	enriched	0.29031	0.413000776	1	0.29031	1	0.537138004	FALSE
EXPORT_ACROSS_PLASMA_MEMBRANE	GOBP_EXPORT_ACROSS_PLASMA_MEMBRANE	0.853717026	-0.763554507	-0.068686057	depleted	0.0238842	0.20540412	-1	0.0238842	-1	-1.621889301	TRUE
EXTRACELLULAR_MATRIX_ASSEMBLY	GOBP_EXTRACELLULAR_MATRIX_ASSEMBLY	0.702654867	0.831120943	0.153257941	depleted	0.0227292	0.202595473	-1	0.0227292	-1	-1.64341585	FALSE
EXTRACELLULAR_MATRIX_DISASSEMBLY	GOBP_EXTRACELLULAR_MATRIX_DISASSEMBLY	0.567375887	-0.934184493	-0.246129126	depleted	0.0546875	0.253072917	-1	0.0546875	-1	-1.26211193	TRUE
EXTRACELLULAR_TRANSPORT	GOBP_EXTRACELLULAR_TRANSPORT	0.047866683	-1.542107678	-1.319966669	depleted	0.0245729	0.207539045	-1	0.0245729	-1	-1.609543587	TRUE
EXTRACELLULAR_VESICLE_BIOGENESIS	GOBP_EXTRACELLULAR_VESICLE_BIOGENESIS	0.306034483	-1.106810018	-0.514229636	depleted	0.176706	0.346129587	-1	0.176706	-1	-0.752748704	TRUE
EXTRINSIC_APOPTOTIC_SIGNALING_PATHWAY	GOBP_EXTRINSIC_APOPTOTIC_SIGNALING_PATHWAY	0.080870918	1.239142849	1.092207629	depleted	0.028379	0.217498497	-1	0.028379	-1	-1.547002912	FALSE
EXTRINSIC_APOPTOTIC_SIGNALING_PATHWAY_VIA_DEATH_DOMAIN_RECEPTORS	GOBP_EXTRINSIC_APOPTOTIC_SIGNALING_PATHWAY_VIA_DEATH_DOMAIN_RECEPTORS	0.123778502	1.249703508	0.907354779	depleted	0.0386614	0.237136303	-1	0.0386614	-1	-1.412722423	FALSE
EYE_MORPHOGENESIS	GOBP_EYE_MORPHOGENESIS	0.518041237	-0.967686351	-0.285635668	depleted	0.0153522	0.180748981	-1	0.0153522	-1	-1.81382938	TRUE
EYE_PHOTORECEPTOR_CELL_DIFFERENTIATION	GOBP_EYE_PHOTORECEPTOR_CELL_DIFFERENTIATION	0.260775862	-1.166304237	-0.58373261	depleted	0.0725588	0.271515201	-1	0.0725588	-1	-1.139309908	TRUE
FACE_DEVELOPMENT	GOBP_FACE_DEVELOPMENT	0.297674419	-1.107337488	-0.526258486	enriched	0.0373585	0.235738022	1	0.0373585	1	1.42761057	FALSE
FATTY_ACID_BETA_OXIDATION	GOBP_FATTY_ACID_BETA_OXIDATION	0.613402062	-0.913152466	-0.212254769	depleted	0.0015657	0.102656833	-1	0.0015657	-1	-2.805291448	TRUE
FATTY_ACID_BIOSYNTHETIC_PROCESS	GOBP_FATTY_ACID_BIOSYNTHETIC_PROCESS	0.710526316	-0.880705769	-0.148419832	depleted	0.420463	0.48562627	-1	0.420463	-1	-0.376272215	TRUE
FATTY_ACID_CATABOLIC_PROCESS	GOBP_FATTY_ACID_CATABOLIC_PROCESS	0.520193861	0.958204101	0.283834777	depleted	0.0026291	0.120158368	-1	0.0026291	-1	-2.580192895	FALSE
FATTY_ACID_METABOLIC_PROCESS	GOBP_FATTY_ACID_METABOLIC_PROCESS	0.941358025	-0.825871275	-0.026245171	depleted	0.0105207	0.169216884	-1	0.0105207	-1	-1.977955363	TRUE
FATTY_ACID_TRANSPORT	GOBP_FATTY_ACID_TRANSPORT	0.083333333	1.33576016	1.079181246	depleted	0.0026831	0.120158368	-1	0.0026831	-1	-2.571363141	FALSE
FATTY_ACYL_COA_BIOSYNTHETIC_PROCESS	GOBP_FATTY_ACYL_COA_BIOSYNTHETIC_PROCESS	0.953488372	0.61308183	0.020684599	depleted	0.278001	0.407165826	-1	0.278001	-1	-0.555953642	FALSE
FAT_CELL_DIFFERENTIATION	GOBP_FAT_CELL_DIFFERENTIATION	0.269121813	-1.079973608	-0.5700511	depleted	0.0448289	0.24103991	-1	0.0448289	-1	-1.348441918	TRUE
FC_EPSILON_RECEPTOR_SIGNALING_PATHWAY	GOBP_FC_EPSILON_RECEPTOR_SIGNALING_PATHWAY	0.076443058	1.247077328	1.116661949	depleted	0.0791411	0.273109263	-1	0.0791411	-1	-1.101597918	FALSE
FC_RECEPTOR_MEDIATED_STIMULATORY_SIGNALING_PATHWAY	GOBP_FC_RECEPTOR_MEDIATED_STIMULATORY_SIGNALING_PATHWAY	0.689873418	0.899265016	0.161230589	enriched	0.380485	0.465487796	1	0.380485	1	0.41966246	TRUE
FC_RECEPTOR_SIGNALING_PATHWAY	GOBP_FC_RECEPTOR_SIGNALING_PATHWAY	0.06969697	1.255805186	1.156786104	depleted	0.0498213	0.245939926	-1	0.0498213	-1	-1.302584944	FALSE
FEEDING_BEHAVIOR	GOBP_FEEDING_BEHAVIOR	0.99137931	0.529605393	0.003760149	depleted	0.131192	0.315673835	-1	0.131192	-1	-0.882092647	FALSE
FEMALE_GAMETE_GENERATION	GOBP_FEMALE_GAMETE_GENERATION	0.001272509	1.751224111	2.895339098	enriched	0.0863523	0.280297931	1	0.0863523	1	1.06372609	TRUE
FEMALE_MEIOTIC_NUCLEAR_DIVISION	GOBP_FEMALE_MEIOTIC_NUCLEAR_DIVISION	0.00980146	1.676248092	2.008709248	depleted	0.0663179	0.264455212	-1	0.0663179	-1	-1.178369234	FALSE
FERTILIZATION	GOBP_FERTILIZATION	0.378865979	-1.029420929	-0.421514391	enriched	0.0999839	0.294080975	1	0.0999839	1	1.000069927	FALSE
FIBROBLAST_APOPTOTIC_PROCESS	GOBP_FIBROBLAST_APOPTOTIC_PROCESS	0.650862069	-0.864609126	-0.186511038	depleted	0.206899	0.363325711	-1	0.206899	-1	-0.684241608	TRUE
FIBROBLAST_GROWTH_FACTOR_RECEPTOR_SIGNALING_PATHWAY	GOBP_FIBROBLAST_GROWTH_FACTOR_RECEPTOR_SIGNALING_PATHWAY	0.786535304	0.822845149	0.104281779	depleted	0.0846431	0.278163787	-1	0.0846431	-1	-1.072408439	FALSE
FIBROBLAST_PROLIFERATION	GOBP_FIBROBLAST_PROLIFERATION	0.061788618	1.388747268	1.209091519	enriched	0.497469	0.534976491	1	0.497469	1	0.303233977	TRUE
FILOPODIUM_ASSEMBLY	GOBP_FILOPODIUM_ASSEMBLY	0.405360134	1.033768095	0.392158965	depleted	0.218045	0.370836771	-1	0.218045	-1	-0.661453868	FALSE
FOCAL_ADHESION_ASSEMBLY	GOBP_FOCAL_ADHESION_ASSEMBLY	0.262337662	-1.099777845	-0.581139356	depleted	0.0308255	0.223662789	-1	0.0308255	-1	-1.51108987	TRUE
FOLIC_ACID_CONTAINING_COMPOUND_METABOLIC_PROCESS	GOBP_FOLIC_ACID_CONTAINING_COMPOUND_METABOLIC_PROCESS	0.035551293	1.559029538	1.449144595	depleted	0.230921	0.378685501	-1	0.230921	-1	-0.63653657	FALSE
FOLIC_ACID_METABOLIC_PROCESS	GOBP_FOLIC_ACID_METABOLIC_PROCESS	0.274864376	1.176601854	0.560881543	depleted	0.0021191	0.112179522	-1	0.0021191	-1	-2.673848549	FALSE
FOREBRAIN_CELL_MIGRATION	GOBP_FOREBRAIN_CELL_MIGRATION	0.484705882	-0.979671657	-0.31452171	depleted	0.231211	0.378905312	-1	0.231211	-1	-0.635991508	TRUE
FOREBRAIN_DEVELOPMENT	GOBP_FOREBRAIN_DEVELOPMENT	0.448430493	0.992477158	0.348304863	depleted	0.0168896	0.186352853	-1	0.0168896	-1	-1.772380636	FALSE
FORMATION_OF_CYTOPLASMIC_TRANSLATION_INITIATION_COMPLEX	GOBP_FORMATION_OF_CYTOPLASMIC_TRANSLATION_INITIATION_COMPLEX	0.484629295	0.982297955	0.314590337	depleted	0.408117	0.480445912	-1	0.408117	-1	-0.389215314	FALSE
FORMATION_OF_PRIMARY_GERM_LAYER	GOBP_FORMATION_OF_PRIMARY_GERM_LAYER	0.965853659	0.672954037	0.015088671	depleted	0.189628	0.354999982	-1	0.189628	-1	-0.722097535	FALSE
G0_TO_G1_TRANSITION	GOBP_G0_TO_G1_TRANSITION	0.034476042	1.464746269	1.462482605	enriched	0.0619743	0.260953342	1	0.0619743	1	1.20778837	TRUE
GAMETE_GENERATION	GOBP_GAMETE_GENERATION	0.079479769	1.198923191	1.099743405	enriched	0.17823	0.346971332	1	0.17823	1	0.749019193	TRUE
GAMMA_DELTA_T_CELL_ACTIVATION	GOBP_GAMMA_DELTA_T_CELL_ACTIVATION	0.808988764	0.746076411	0.09205751	depleted	0.270744	0.405032357	-1	0.270744	-1	-0.567441159	FALSE
GANGLIOSIDE_METABOLIC_PROCESS	GOBP_GANGLIOSIDE_METABOLIC_PROCESS	0.947712418	-0.634546003	-0.023323429	depleted	0.371675	0.460996312	-1	0.371675	-1	-0.42983665	TRUE
GASTRULATION	GOBP_GASTRULATION	0.745945946	-0.863533045	-0.127292642	depleted	0.0149997	0.180748981	-1	0.0149997	-1	-1.823917427	TRUE
GENERATION_OF_PRECURSOR_METABOLITES_AND_ENERGY	GOBP_GENERATION_OF_PRECURSOR_METABOLITES_AND_ENERGY	0.000153043	1.521835196	3.815185689	depleted	0.0598045	0.259959974	-1	0.0598045	-1	-1.223266136	FALSE
GENE_SILENCING	GOBP_GENE_SILENCING	0.023077684	1.363496207	1.636807769	depleted	0.286701	0.411118263	-1	0.286701	-1	-0.542570792	FALSE
GENITALIA_DEVELOPMENT	GOBP_GENITALIA_DEVELOPMENT	0.052086148	1.538765096	1.283277758	depleted	0.191438	0.355852044	-1	0.191438	-1	-0.717971852	FALSE
GERM_CELL_DEVELOPMENT	GOBP_GERM_CELL_DEVELOPMENT	0.159489633	1.174987811	0.797267541	depleted	0.111706	0.305017957	-1	0.111706	-1	-0.951923499	FALSE
GLAND_DEVELOPMENT	GOBP_GLAND_DEVELOPMENT	0.626865672	-0.956869167	-0.202825512	enriched	0.310583	0.42609302	1	0.310583	1	0.507822319	FALSE
GLAND_MORPHOGENESIS	GOBP_GLAND_MORPHOGENESIS	0.291237113	-1.082795353	-0.535753282	enriched	0.378058	0.463722994	1	0.378058	1	0.422441567	FALSE
GLIAL_CELL_DEVELOPMENT	GOBP_GLIAL_CELL_DEVELOPMENT	0.045993041	-1.440659637	-1.337307873	depleted	0.0492541	0.245357334	-1	0.0492541	-1	-1.307557612	TRUE
GLIAL_CELL_DIFFERENTIATION	GOBP_GLIAL_CELL_DIFFERENTIATION	0.013674082	-1.399246814	-1.864101833	enriched	0.0981284	0.291620366	1	0.0981284	1	1.008205282	FALSE
GLIAL_CELL_MIGRATION	GOBP_GLIAL_CELL_MIGRATION	0.205172414	1.172644444	0.687881032	depleted	0.242872	0.384781469	-1	0.242872	-1	-0.614622551	FALSE
GLIAL_CELL_PROLIFERATION	GOBP_GLIAL_CELL_PROLIFERATION	0.320930233	-1.095495879	-0.493589369	depleted	0.0492541	0.245357334	-1	0.0492541	-1	-1.307557612	TRUE
GLIOGENESIS	GOBP_GLIOGENESIS	0.121212121	-1.178076889	-0.916453949	enriched	0.116684	0.306706444	1	0.116684	1	0.932988691	FALSE
GLOBAL_GENOME_NUCLEOTIDE_EXCISION_REPAIR	GOBP_GLOBAL_GENOME_NUCLEOTIDE_EXCISION_REPAIR	0.287719298	1.128448532	0.541031008	depleted	0.0014078	0.100595591	-1	0.0014078	-1	-2.851459039	FALSE
GLOMERULUS_DEVELOPMENT	GOBP_GLOMERULUS_DEVELOPMENT	0.092378753	-1.353445507	-1.034427905	depleted	0.0790322	0.273109263	-1	0.0790322	-1	-1.102195929	TRUE
GLUCOSE_6_PHOSPHATE_METABOLIC_PROCESS	GOBP_GLUCOSE_6_PHOSPHATE_METABOLIC_PROCESS	0.379310345	-1.04686794	-0.421005313	enriched	0.316558	0.42877273	1	0.316558	1	0.499546707	FALSE
GLUCOSE_CATABOLIC_PROCESS	GOBP_GLUCOSE_CATABOLIC_PROCESS	0.997630332	-0.526305779	-0.001030355	enriched	0.183258	0.350640135	1	0.183258	1	0.736937057	FALSE
GLUCOSE_IMPORT	GOBP_GLUCOSE_IMPORT	0.473815461	-0.974953839	-0.324390772	depleted	0.532375	0.560601926	-1	0.532375	-1	-0.273782347	TRUE
GLUCOSE_METABOLIC_PROCESS	GOBP_GLUCOSE_METABOLIC_PROCESS	0.211538462	-1.114731067	-0.674610658	depleted	0.147563	0.333219772	-1	0.147563	-1	-0.831022524	TRUE
GLUTAMATE_METABOLIC_PROCESS	GOBP_GLUTAMATE_METABOLIC_PROCESS	0.747276688	-0.830317839	-0.126518565	depleted	0.0395729	0.238267258	-1	0.0395729	-1	-1.402602122	TRUE
GLUTAMATE_RECEPTOR_SIGNALING_PATHWAY	GOBP_GLUTAMATE_RECEPTOR_SIGNALING_PATHWAY	0.229910714	-1.181699989	-0.638440789	depleted	0.0561324	0.255138954	-1	0.0561324	-1	-1.250786389	TRUE
GLUTAMATE_SECRETION	GOBP_GLUTAMATE_SECRETION	0.989106754	-0.511649932	-0.004756833	depleted	0.0712517	0.271432388	-1	0.0712517	-1	-1.147204769	TRUE
GLUTATHIONE_METABOLIC_PROCESS	GOBP_GLUTATHIONE_METABOLIC_PROCESS	0.107266436	1.296240969	0.969536149	enriched	0.42863	0.490742971	1	0.42863	1	0.367917436	TRUE
GLYCEROLIPID_METABOLIC_PROCESS	GOBP_GLYCEROLIPID_METABOLIC_PROCESS	0.078864353	-1.180386452	-1.103119254	depleted	0.385593	0.468998181	-1	0.385593	-1	-0.413870859	TRUE
GLYCEROPHOSPHOLIPID_CATABOLIC_PROCESS	GOBP_GLYCEROPHOSPHOLIPID_CATABOLIC_PROCESS	0.951263538	0.626627334	0.02169915	depleted	0.586841	0.601066699	-1	0.586841	-1	-0.231479552	FALSE
GLYCEROPHOSPHOLIPID_METABOLIC_PROCESS	GOBP_GLYCEROPHOSPHOLIPID_METABOLIC_PROCESS	0.297805643	-1.04908685	-0.526067078	depleted	0.357373	0.45348806	-1	0.357373	-1	-0.446878262	TRUE
GLYCOLIPID_BIOSYNTHETIC_PROCESS	GOBP_GLYCOLIPID_BIOSYNTHETIC_PROCESS	0.59697733	-0.915551072	-0.224042161	enriched	0.704505	0.705739572	1	0.704505	1	0.15211592	FALSE
GLYCOLYTIC_PROCESS_THROUGH_FRUCTOSE_6_PHOSPHATE	GOBP_GLYCOLYTIC_PROCESS_THROUGH_FRUCTOSE_6_PHOSPHATE	0.998245614	0.478465813	0.000762589	enriched	0.535606	0.562184201	1	0.535606	1	0.271154567	TRUE
GLYCOPROTEIN_BIOSYNTHETIC_PROCESS	GOBP_GLYCOPROTEIN_BIOSYNTHETIC_PROCESS	0.735632184	-0.917568173	-0.133339279	enriched	0.607493	0.617985656	1	0.607493	1	0.216458722	FALSE
GLYCOPROTEIN_CATABOLIC_PROCESS	GOBP_GLYCOPROTEIN_CATABOLIC_PROCESS	0.196629213	1.242996634	0.706351958	depleted	0.207413	0.363636936	-1	0.207413	-1	-0.683164027	FALSE
GLYCOPROTEIN_METABOLIC_PROCESS	GOBP_GLYCOPROTEIN_METABOLIC_PROCESS	0.851370851	0.863665293	0.069881223	depleted	0.164031	0.341704878	-1	0.164031	-1	-0.785074067	FALSE
GLYCOSPHINGOLIPID_BIOSYNTHETIC_PROCESS	GOBP_GLYCOSPHINGOLIPID_BIOSYNTHETIC_PROCESS	0.215517241	-1.214073579	-0.666517981	depleted	0.433078	0.493567727	-1	0.433078	-1	-0.363433878	TRUE
GLYCOSPHINGOLIPID_METABOLIC_PROCESS	GOBP_GLYCOSPHINGOLIPID_METABOLIC_PROCESS	0.033350734	-1.521434345	-1.4768946	depleted	0.045299	0.24103991	-1	0.045299	-1	-1.343911385	TRUE
GLYCOSYLATION	GOBP_GLYCOSYLATION	0.670196672	0.920489271	0.173797733	depleted	0.0190587	0.193167657	-1	0.0190587	-1	-1.719906726	FALSE
GOLGI_ORGANIZATION	GOBP_GOLGI_ORGANIZATION	0.211023622	1.139188099	0.675668927	depleted	0.261092	0.397072309	-1	0.261092	-1	-0.583206435	FALSE
GOLGI_TO_ENDOSOME_TRANSPORT	GOBP_GOLGI_TO_ENDOSOME_TRANSPORT	0.170411985	1.275698049	0.768499865	depleted	0.0341745	0.228400272	-1	0.0341745	-1	-1.466297831	FALSE
GOLGI_TO_PLASMA_MEMBRANE_PROTEIN_TRANSPORT	GOBP_GOLGI_TO_PLASMA_MEMBRANE_PROTEIN_TRANSPORT	0.189655172	1.195585168	0.722035308	depleted	0.0866147	0.280297931	-1	0.0866147	-1	-1.062408395	FALSE
GOLGI_TO_PLASMA_MEMBRANE_TRANSPORT	GOBP_GOLGI_TO_PLASMA_MEMBRANE_TRANSPORT	0.109656301	1.291356261	0.959966408	depleted	0.227078	0.37652496	-1	0.227078	-1	-0.643824939	FALSE
GOLGI_TO_VACUOLE_TRANSPORT	GOBP_GOLGI_TO_VACUOLE_TRANSPORT	0.141263941	1.280645302	0.849968683	depleted	0.102014	0.296551616	-1	0.102014	-1	-0.991340223	FALSE
GOLGI_VESICLE_TRANSPORT	GOBP_GOLGI_VESICLE_TRANSPORT	0.001826664	1.437232491	2.73834127	enriched	0.183216	0.350640135	1	0.183216	1	0.737036603	TRUE
GPI_ANCHOR_METABOLIC_PROCESS	GOBP_GPI_ANCHOR_METABOLIC_PROCESS	0.770689655	0.813899929	0.11312047	enriched	0.223115	0.373768586	1	0.223115	1	0.651471231	TRUE
GRANULOCYTE_CHEMOTAXIS	GOBP_GRANULOCYTE_CHEMOTAXIS	0.593080725	0.918716023	0.22688619	depleted	0.283356	0.409161012	-1	0.283356	-1	-0.547667587	FALSE
GRANULOCYTE_DIFFERENTIATION	GOBP_GRANULOCYTE_DIFFERENTIATION	0.573459716	-0.931827662	-0.241497085	enriched	0.527397	0.55630566	1	0.527397	1	0.277862345	FALSE
GTP_METABOLIC_PROCESS	GOBP_GTP_METABOLIC_PROCESS	0.82788671	-0.755698492	-0.082029089	depleted	0.0139038	0.178490262	-1	0.0139038	-1	-1.856866488	TRUE
G_PROTEIN_COUPLED_RECEPTOR_SIGNALING_PATHWAY	GOBP_G_PROTEIN_COUPLED_RECEPTOR_SIGNALING_PATHWAY	0.001376591	-1.335929588	-2.861195089	depleted	0.123836	0.310806297	-1	0.123836	-1	-0.907153084	TRUE
HAIR_CELL_DIFFERENTIATION	GOBP_HAIR_CELL_DIFFERENTIATION	0.421052632	-1.02142651	-0.375663614	enriched	0.267328	0.402147114	1	0.267328	1	0.572955551	FALSE
HEAD_DEVELOPMENT	GOBP_HEAD_DEVELOPMENT	0.253424658	1.075670438	0.596151132	enriched	0.443972	0.500989305	1	0.443972	1	0.352644419	TRUE
HEAD_MORPHOGENESIS	GOBP_HEAD_MORPHOGENESIS	0.524553571	-0.944174323	-0.280210152	depleted	0.268743	0.403280493	-1	0.268743	-1	-0.570662839	TRUE
HEART_DEVELOPMENT	GOBP_HEART_DEVELOPMENT	0.164037855	-1.104033106	-0.785055919	depleted	0.0152571	0.180748981	-1	0.0152571	-1	-1.816528007	TRUE
HEART_MORPHOGENESIS	GOBP_HEART_MORPHOGENESIS	0.175531915	-1.150256519	-0.755643909	enriched	0.0547657	0.253073263	1	0.0547657	1	1.261491357	FALSE
HEART_PROCESS	GOBP_HEART_PROCESS	0.734246575	-0.900295489	-0.13415807	depleted	0.189349	0.354751028	-1	0.189349	-1	-0.722736984	TRUE
HEART_TRABECULA_MORPHOGENESIS	GOBP_HEART_TRABECULA_MORPHOGENESIS	0.228448276	-1.177389459	-0.641212115	depleted	0.345095	0.446115403	-1	0.345095	-1	-0.462061333	TRUE
HEART_VALVE_DEVELOPMENT	GOBP_HEART_VALVE_DEVELOPMENT	0.135831382	-1.267168137	-0.866999881	enriched	0.0969147	0.291620366	1	0.0969147	1	1.013610344	FALSE
HEMATOPOIETIC_PROGENITOR_CELL_DIFFERENTIATION	GOBP_HEMATOPOIETIC_PROGENITOR_CELL_DIFFERENTIATION	0.002220936	1.570441287	2.653463908	depleted	0.0155884	0.180772174	-1	0.0155884	-1	-1.807198459	FALSE
HEMATOPOIETIC_STEM_CELL_DIFFERENTIATION	GOBP_HEMATOPOIETIC_STEM_CELL_DIFFERENTIATION	7.68661E-05	1.906288268	4.114264982	depleted	0.105758	0.301206778	-1	0.105758	-1	-0.975686771	FALSE
HEMATOPOIETIC_STEM_CELL_PROLIFERATION	GOBP_HEMATOPOIETIC_STEM_CELL_PROLIFERATION	0.546816479	0.936433508	0.262158406	depleted	0.0286276	0.218369715	-1	0.0286276	-1	-1.54321506	FALSE
HEME_METABOLIC_PROCESS	GOBP_HEME_METABOLIC_PROCESS	0.562068966	0.930106683	0.250210393	depleted	0.215019	0.369042037	-1	0.215019	-1	-0.667523162	FALSE
HEPARAN_SULFATE_PROTEOGLYCAN_BIOSYNTHETIC_PROCESS	GOBP_HEPARAN_SULFATE_PROTEOGLYCAN_BIOSYNTHETIC_PROCESS	0.19612069	-1.222518117	-0.707476588	depleted	0.112809	0.305186668	-1	0.112809	-1	-0.947656251	TRUE
HETEROCHROMATIN_ORGANIZATION	GOBP_HETEROCHROMATIN_ORGANIZATION	0.420875421	1.024134079	0.375846436	depleted	0.019279	0.193272343	-1	0.019279	-1	-1.714915497	FALSE
HETEROPHILIC_CELL_CELL_ADHESION_VIA_PLASMA_MEMBRANE_CELL_ADHESION_MOLECULES	GOBP_HETEROPHILIC_CELL_CELL_ADHESION_VIA_PLASMA_MEMBRANE_CELL_ADHESION_MOLECULES	0.115740741	-1.303142853	-0.936513742	depleted	0.0035151	0.128420082	-1	0.0035151	-1	-2.454062315	TRUE
HETEROTYPIC_CELL_CELL_ADHESION	GOBP_HETEROTYPIC_CELL_CELL_ADHESION	0.232613909	-1.145460181	-0.633364321	depleted	0.0433207	0.240703581	-1	0.0433207	-1	-1.363304534	TRUE
HINDBRAIN_DEVELOPMENT	GOBP_HINDBRAIN_DEVELOPMENT	0.144499179	1.222347429	0.84013462	depleted	0.299731	0.420312253	-1	0.299731	-1	-0.523268337	FALSE
HINDBRAIN_MORPHOGENESIS	GOBP_HINDBRAIN_MORPHOGENESIS	0.51754386	0.948463804	0.28605284	enriched	0.0036002	0.128524724	1	0.0036002	1	2.443673372	TRUE
HIPPOCAMPUS_DEVELOPMENT	GOBP_HIPPOCAMPUS_DEVELOPMENT	0.321367521	1.09309531	0.492998017	depleted	0.0300595	0.221678787	-1	0.0300595	-1	-1.522018248	FALSE
HIPPO_SIGNALING	GOBP_HIPPO_SIGNALING	0.477586207	0.982321956	0.320948224	depleted	0.0688563	0.268087149	-1	0.0688563	-1	-1.162056318	FALSE
HISTONE_DEACETYLATION	GOBP_HISTONE_DEACETYLATION	0.064101072	-1.418464418	-1.193134706	depleted	0.007467	0.155525992	-1	0.007467	-1	-2.126853849	TRUE
HISTONE_DEUBIQUITINATION	GOBP_HISTONE_DEUBIQUITINATION	0.902527076	0.688341635	0.04453976	enriched	0.548308	0.570681244	1	0.548308	1	0.260975418	TRUE
HISTONE_EXCHANGE	GOBP_HISTONE_EXCHANGE	7.84404E-06	2.141816036	5.105460456	enriched	0.467588	0.516953377	1	0.467588	1	0.330136643	TRUE
HISTONE_H2A_UBIQUITINATION	GOBP_HISTONE_H2A_UBIQUITINATION	0.083185841	1.389217158	1.07995059	depleted	0.556236	0.575788395	-1	0.556236	-1	-0.254740907	FALSE
HISTONE_H3_ACETYLATION	GOBP_HISTONE_H3_ACETYLATION	0.426256078	1.011805697	0.370329416	depleted	0.0120512	0.172813806	-1	0.0120512	-1	-1.918969706	FALSE
HISTONE_H3_DEACETYLATION	GOBP_HISTONE_H3_DEACETYLATION	0.075431034	-1.416312237	-1.122449936	depleted	0.0780156	0.272423859	-1	0.0780156	-1	-1.107818547	TRUE
HISTONE_H3_K4_METHYLATION	GOBP_HISTONE_H3_K4_METHYLATION	0.04176282	1.458907415	1.379210186	depleted	0.162753	0.340209433	-1	0.162753	-1	-0.788470997	FALSE
HISTONE_H4_ACETYLATION	GOBP_HISTONE_H4_ACETYLATION	0.623973727	0.901495299	0.204833696	depleted	0.0109033	0.171032363	-1	0.0109033	-1	-1.962442038	FALSE
HISTONE_H4_K16_ACETYLATION	GOBP_HISTONE_H4_K16_ACETYLATION	0.435344828	-1.022266939	-0.361166611	depleted	0.120279	0.309456847	-1	0.120279	-1	-0.919810191	TRUE
HISTONE_METHYLATION	GOBP_HISTONE_METHYLATION	0.071202532	1.302027461	1.147504565	depleted	0.0841501	0.278163787	-1	0.0841501	-1	-1.074945364	FALSE
HISTONE_MONOUBIQUITINATION	GOBP_HISTONE_MONOUBIQUITINATION	0.020613157	1.589394724	1.685855495	enriched	0.0121258	0.172813806	1	0.0121258	1	1.916289599	TRUE
HISTONE_MRNA_METABOLIC_PROCESS	GOBP_HISTONE_MRNA_METABOLIC_PROCESS	0.020043739	1.592167079	1.698021255	depleted	0.65517	0.659308487	-1	0.65517	-1	-0.183645997	FALSE
HISTONE_PHOSPHORYLATION	GOBP_HISTONE_PHOSPHORYLATION	0.013470023	1.611136704	1.870631651	depleted	0.0361521	0.233772174	-1	0.0361521	-1	-1.44186647	FALSE
HISTONE_UBIQUITINATION	GOBP_HISTONE_UBIQUITINATION	0.023655836	1.528825558	1.626061692	depleted	0.0550296	0.253538905	-1	0.0550296	-1	-1.259403644	FALSE
HOMEOSTASIS_OF_NUMBER_OF_CELLS_WITHIN_A_TISSUE	GOBP_HOMEOSTASIS_OF_NUMBER_OF_CELLS_WITHIN_A_TISSUE	0.649186257	0.875408348	0.187630683	depleted	0.056897	0.256689583	-1	0.056897	-1	-1.244910632	FALSE
HOMOLOGOUS_CHROMOSOME_SEGREGATION	GOBP_HOMOLOGOUS_CHROMOSOME_SEGREGATION	0.131715771	1.286631324	0.880362221	enriched	0.19844	0.360205414	1	0.19844	1	0.702370782	TRUE
HOMOPHILIC_CELL_ADHESION_VIA_PLASMA_MEMBRANE_ADHESION_MOLECULES	GOBP_HOMOPHILIC_CELL_ADHESION_VIA_PLASMA_MEMBRANE_ADHESION_MOLECULES	0.094763092	-1.309445199	-1.023360776	depleted	0.122766	0.310806297	-1	0.122766	-1	-0.910921894	TRUE
HOMOTYPIC_CELL_CELL_ADHESION	GOBP_HOMOTYPIC_CELL_CELL_ADHESION	0.510673235	0.960029494	0.291856904	depleted	0.22924	0.377713516	-1	0.22924	-1	-0.6397096	FALSE
HORMONE_BIOSYNTHETIC_PROCESS	GOBP_HORMONE_BIOSYNTHETIC_PROCESS	0.805217391	0.796015517	0.094086854	enriched	0.248415	0.389182165	1	0.248415	1	0.604822184	TRUE
HORMONE_MEDIATED_SIGNALING_PATHWAY	GOBP_HORMONE_MEDIATED_SIGNALING_PATHWAY	0.676712329	-0.905218525	-0.169595911	depleted	0.0416246	0.239552358	-1	0.0416246	-1	-1.380649927	TRUE
HORMONE_METABOLIC_PROCESS	GOBP_HORMONE_METABOLIC_PROCESS	0.130319149	-1.214687751	-0.884991765	enriched	0.1547	0.336039925	1	0.1547	1	0.810509686	FALSE
HORMONE_TRANSPORT	GOBP_HORMONE_TRANSPORT	0.401129944	-1.013519509	-0.396714918	depleted	0.0513757	0.248763853	-1	0.0513757	-1	-1.289242248	TRUE
HUMORAL_IMMUNE_RESPONSE	GOBP_HUMORAL_IMMUNE_RESPONSE	0.274725275	-1.079903877	-0.561101384	depleted	0.0038713	0.128840046	-1	0.0038713	-1	-2.412143172	TRUE
HUMORAL_IMMUNE_RESPONSE_MEDIATED_BY_CIRCULATING_IMMUNOGLOBULIN	GOBP_HUMORAL_IMMUNE_RESPONSE_MEDIATED_BY_CIRCULATING_IMMUNOGLOBULIN	0.984654731	-0.708719729	-0.006716028	enriched	0.319758	0.430508208	1	0.319758	1	0.495178581	FALSE
HYDROGEN_PEROXIDE_METABOLIC_PROCESS	GOBP_HYDROGEN_PEROXIDE_METABOLIC_PROCESS	0.197647059	-1.218676356	-0.704109644	enriched	0.495153	0.534477047	1	0.495153	1	0.305260585	FALSE
HYPEROSMOTIC_RESPONSE	GOBP_HYPEROSMOTIC_RESPONSE	0.649237473	-0.884280612	-0.187596421	enriched	0.186286	0.352340862	1	0.186286	1	0.729819783	FALSE
ICOSANOID_BIOSYNTHETIC_PROCESS	GOBP_ICOSANOID_BIOSYNTHETIC_PROCESS	0.317535545	-1.087465975	-0.498207653	depleted	0.353556	0.450427007	-1	0.353556	-1	-0.451541788	TRUE
ICOSANOID_METABOLIC_PROCESS	GOBP_ICOSANOID_METABOLIC_PROCESS	0.074935401	-1.340271132	-1.125312967	depleted	0.122396	0.310397789	-1	0.122396	-1	-0.912232775	TRUE
IMMUNE_RESPONSE_TO_TUMOR_CELL	GOBP_IMMUNE_RESPONSE_TO_TUMOR_CELL	0.041079776	1.56345796	1.386371935	depleted	0.402261	0.476872085	-1	0.402261	-1	-0.395492071	FALSE
IMMUNOGLOBULIN_PRODUCTION	GOBP_IMMUNOGLOBULIN_PRODUCTION	0.012152766	1.478621168	1.91532488	enriched	0.115697	0.306706444	1	0.115697	1	0.936677902	TRUE
IMPORT_INTO_NUCLEUS	GOBP_IMPORT_INTO_NUCLEUS	0.007303419	1.538653574	2.136473782	enriched	0.122852	0.310806297	1	0.122852	1	0.910617769	TRUE
INFLAMMATORY_RESPONSE	GOBP_INFLAMMATORY_RESPONSE	0.237380628	1.073748363	0.624554726	depleted	0.0925559	0.28715837	-1	0.0925559	-1	-1.033595892	FALSE
INFLAMMATORY_RESPONSE_TO_ANTIGENIC_STIMULUS	GOBP_INFLAMMATORY_RESPONSE_TO_ANTIGENIC_STIMULUS	0.817241379	0.778293208	0.087649652	depleted	0.172893	0.343875189	-1	0.172893	-1	-0.76222259	FALSE
INNER_EAR_MORPHOGENESIS	GOBP_INNER_EAR_MORPHOGENESIS	0.277251185	-1.102124046	-0.557126589	depleted	0.278988	0.407165826	-1	0.278988	-1	-0.554414476	TRUE
INNER_EAR_RECEPTOR_CELL_STEREOCILIUM_ORGANIZATION	GOBP_INNER_EAR_RECEPTOR_CELL_STEREOCILIUM_ORGANIZATION	0.873931624	-0.696348206	-0.058522545	enriched	0.147227	0.33273302	1	0.147227	1	0.832012537	FALSE
INNER_MITOCHONDRIAL_MEMBRANE_ORGANIZATION	GOBP_INNER_MITOCHONDRIAL_MEMBRANE_ORGANIZATION	0.002711553	1.734220634	2.566781977	enriched	0.396892	0.474248914	1	0.396892	1	0.401327655	TRUE
INOSITOL_LIPID_MEDIATED_SIGNALING	GOBP_INOSITOL_LIPID_MEDIATED_SIGNALING	0.01840109	-1.385557118	-1.735156445	depleted	0.336172	0.43918648	-1	0.336172	-1	-0.473438462	TRUE
INOSITOL_PHOSPHATE_BIOSYNTHETIC_PROCESS	GOBP_INOSITOL_PHOSPHATE_BIOSYNTHETIC_PROCESS	0.385775862	-1.049809045	-0.41366495	depleted	0.141377	0.326172047	-1	0.141377	-1	-0.849621238	TRUE
INOSITOL_PHOSPHATE_MEDIATED_SIGNALING	GOBP_INOSITOL_PHOSPHATE_MEDIATED_SIGNALING	0.006713728	-1.708424249	-2.173036249	depleted	0.360674	0.455553669	-1	0.360674	-1	-0.442885164	TRUE
INOSITOL_PHOSPHATE_METABOLIC_PROCESS	GOBP_INOSITOL_PHOSPHATE_METABOLIC_PROCESS	0.089674029	-1.390335355	-1.047333319	depleted	0.183218	0.350640135	-1	0.183218	-1	-0.737031862	TRUE
INSULIN_LIKE_GROWTH_FACTOR_RECEPTOR_SIGNALING_PATHWAY	GOBP_INSULIN_LIKE_GROWTH_FACTOR_RECEPTOR_SIGNALING_PATHWAY	0.062644121	-1.510186068	-1.203119682	depleted	0.279064	0.407165826	-1	0.279064	-1	-0.554296185	TRUE
INSULIN_RECEPTOR_SIGNALING_PATHWAY	GOBP_INSULIN_RECEPTOR_SIGNALING_PATHWAY	0.048617644	-1.310509995	-1.31320609	depleted	0.0063072	0.148193646	-1	0.0063072	-1	-2.200163397	TRUE
INSULIN_SECRETION	GOBP_INSULIN_SECRETION	0.225895317	-1.114532216	-0.646092773	depleted	0.004507	0.130716735	-1	0.004507	-1	-2.346112442	TRUE
INSULIN_SECRETION_INVOLVED_IN_CELLULAR_RESPONSE_TO_GLUCOSE_STIMULUS	GOBP_INSULIN_SECRETION_INVOLVED_IN_CELLULAR_RESPONSE_TO_GLUCOSE_STIMULUS	0.454773869	-0.988958893	-0.342204497	depleted	0.416386	0.484635099	-1	0.416386	-1	-0.380503881	TRUE
INTEGRIN_ACTIVATION	GOBP_INTEGRIN_ACTIVATION	0.146473779	1.314205733	0.834240112	depleted	0.0495094	0.245467576	-1	0.0495094	-1	-1.305312337	FALSE
INTEGRIN_MEDIATED_SIGNALING_PATHWAY	GOBP_INTEGRIN_MEDIATED_SIGNALING_PATHWAY	0.145	1.219970836	0.838631998	depleted	0.0048065	0.131206649	-1	0.0048065	-1	-2.318171053	FALSE
INTERFERON_BETA_PRODUCTION	GOBP_INTERFERON_BETA_PRODUCTION	0.000502218	1.915120897	3.299107503	enriched	0.0166271	0.185513384	1	0.0166271	1	1.779183491	TRUE
INTERFERON_GAMMA_MEDIATED_SIGNALING_PATHWAY	GOBP_INTERFERON_GAMMA_MEDIATED_SIGNALING_PATHWAY	4.34784E-10	2.504982628	9.361726488	depleted	0.001	0.088345455	-1	0.001	-1	-3	FALSE
INTERFERON_GAMMA_PRODUCTION	GOBP_INTERFERON_GAMMA_PRODUCTION	0.002035677	1.661699477	2.691291116	depleted	0.179164	0.348362495	-1	0.179164	-1	-0.74674925	FALSE
INTERLEUKIN_10_PRODUCTION	GOBP_INTERLEUKIN_10_PRODUCTION	0.02758899	1.515916916	1.559264199	depleted	0.161382	0.338874303	-1	0.161382	-1	-0.792144907	FALSE
INTERLEUKIN_1_MEDIATED_SIGNALING_PATHWAY	GOBP_INTERLEUKIN_1_MEDIATED_SIGNALING_PATHWAY	0.003401815	1.642342492	2.46828934	depleted	0.0751207	0.271515201	-1	0.0751207	-1	-1.124240374	FALSE
INTERLEUKIN_2_PRODUCTION	GOBP_INTERLEUKIN_2_PRODUCTION	0.258649094	1.136061864	0.587289039	enriched	0.285479	0.410392534	1	0.285479	1	0.544425833	TRUE
INTERLEUKIN_6_MEDIATED_SIGNALING_PATHWAY	GOBP_INTERLEUKIN_6_MEDIATED_SIGNALING_PATHWAY	0.103130755	1.380467205	0.986611803	depleted	0.0658425	0.26369839	-1	0.0658425	-1	-1.181493688	FALSE
INTERLEUKIN_6_PRODUCTION	GOBP_INTERLEUKIN_6_PRODUCTION	0.359300477	1.047546221	0.444542206	enriched	0.0300611	0.221678787	1	0.0300611	1	1.521995132	TRUE
INTERLEUKIN_8_PRODUCTION	GOBP_INTERLEUKIN_8_PRODUCTION	0.091056911	1.290961209	1.040687089	enriched	0.0192343	0.193272343	1	0.0192343	1	1.715923614	TRUE
INTERMEMBRANE_LIPID_TRANSFER	GOBP_INTERMEMBRANE_LIPID_TRANSFER	0.680140598	0.868182085	0.167401301	depleted	0.372442	0.460996312	-1	0.372442	-1	-0.42894135	FALSE
INTERSTRAND_CROSS_LINK_REPAIR	GOBP_INTERSTRAND_CROSS_LINK_REPAIR	0.00163217	1.799692181	2.787234485	depleted	0.000334	0.073768455	-1	0.000334	-1	-3.476253533	FALSE
INTESTINAL_ABSORPTION	GOBP_INTESTINAL_ABSORPTION	0.407407407	-1.02790201	-0.389971079	enriched	0.246199	0.387066809	1	0.246199	1	0.608713715	FALSE
INTRACELLULAR_ESTROGEN_RECEPTOR_SIGNALING_PATHWAY	GOBP_INTRACELLULAR_ESTROGEN_RECEPTOR_SIGNALING_PATHWAY	0.115771812	1.271149571	0.936397169	depleted	0.0088556	0.163125374	-1	0.0088556	-1	-2.052782008	FALSE
INTRACELLULAR_RECEPTOR_SIGNALING_PATHWAY	GOBP_INTRACELLULAR_RECEPTOR_SIGNALING_PATHWAY	0.285500747	1.071171425	0.544392751	enriched	0.528842	0.557466814	1	0.528842	1	0.276674061	TRUE
INTRACELLULAR_STEROID_HORMONE_RECEPTOR_SIGNALING_PATHWAY	GOBP_INTRACELLULAR_STEROID_HORMONE_RECEPTOR_SIGNALING_PATHWAY	0.351219512	1.047119388	0.454421365	depleted	0.0495433	0.245467576	-1	0.0495433	-1	-1.305015069	FALSE
INTRACILIARY_TRANSPORT	GOBP_INTRACILIARY_TRANSPORT	0.078632479	1.342742041	1.104398034	enriched	0.230748	0.378641163	1	0.230748	1	0.636862055	TRUE
INTRACILIARY_TRANSPORT_INVOLVED_IN_CILIUM_ASSEMBLY	GOBP_INTRACILIARY_TRANSPORT_INVOLVED_IN_CILIUM_ASSEMBLY	0.05982906	1.388025471	1.223087822	depleted	0.000461	0.084841416	-1	0.000461	-1	-3.336299075	FALSE
INTRA_GOLGI_VESICLE_MEDIATED_TRANSPORT	GOBP_INTRA_GOLGI_VESICLE_MEDIATED_TRANSPORT	0.263431542	1.146483888	0.579332225	depleted	0.0017686	0.105443281	-1	0.0017686	-1	-2.752370379	FALSE
INTRINSIC_APOPTOTIC_SIGNALING_PATHWAY	GOBP_INTRINSIC_APOPTOTIC_SIGNALING_PATHWAY	0.000413105	1.622177004	3.383939594	depleted	0.0279261	0.216588859	-1	0.0279261	-1	-1.553989711	FALSE
INTRINSIC_APOPTOTIC_SIGNALING_PATHWAY_BY_P53_CLASS_MEDIATOR	GOBP_INTRINSIC_APOPTOTIC_SIGNALING_PATHWAY_BY_P53_CLASS_MEDIATOR	0.000986055	1.774820954	3.006098751	depleted	0.000716	0.084841416	-1	0.000716	-1	-3.145086978	FALSE
INTRINSIC_APOPTOTIC_SIGNALING_PATHWAY_IN_RESPONSE_TO_DNA_DAMAGE	GOBP_INTRINSIC_APOPTOTIC_SIGNALING_PATHWAY_IN_RESPONSE_TO_DNA_DAMAGE	0.022305524	1.467405547	1.651587576	depleted	0.0704605	0.270112481	-1	0.0704605	-1	-1.152054279	FALSE
INTRINSIC_APOPTOTIC_SIGNALING_PATHWAY_IN_RESPONSE_TO_DNA_DAMAGE_BY_P53_CLASS_MEDIATOR	GOBP_INTRINSIC_APOPTOTIC_SIGNALING_PATHWAY_IN_RESPONSE_TO_DNA_DAMAGE_BY_P53_CLASS_MEDIATOR	0.004463223	1.711357326	2.350351433	depleted	0.0957063	0.291102918	-1	0.0957063	-1	-1.019059473	FALSE
INTRINSIC_APOPTOTIC_SIGNALING_PATHWAY_IN_RESPONSE_TO_ENDOPLASMIC_RETICULUM_STRESS	GOBP_INTRINSIC_APOPTOTIC_SIGNALING_PATHWAY_IN_RESPONSE_TO_ENDOPLASMIC_RETICULUM_STRESS	0.260229133	1.132971128	0.584644086	depleted	0.0644457	0.263227138	-1	0.0644457	-1	-1.190806055	FALSE
INTRINSIC_APOPTOTIC_SIGNALING_PATHWAY_IN_RESPONSE_TO_OXIDATIVE_STRESS	GOBP_INTRINSIC_APOPTOTIC_SIGNALING_PATHWAY_IN_RESPONSE_TO_OXIDATIVE_STRESS	0.04957265	1.421269593	1.304757868	depleted	0.203887	0.363317518	-1	0.203887	-1	-0.690610464	FALSE
IN_UTERO_EMBRYONIC_DEVELOPMENT	GOBP_IN_UTERO_EMBRYONIC_DEVELOPMENT	0.447592068	-1.002911589	-0.349117618	depleted	0.185347	0.35153215	-1	0.185347	-1	-0.732014439	TRUE
ION_HOMEOSTASIS	GOBP_ION_HOMEOSTASIS	0.018212162	1.24793646	1.739638504	depleted	0.0105925	0.169584703	-1	0.0105925	-1	-1.975001527	FALSE
IRE1_MEDIATED_UNFOLDED_PROTEIN_RESPONSE	GOBP_IRE1_MEDIATED_UNFOLDED_PROTEIN_RESPONSE	0.560260586	0.938153168	0.251609929	depleted	0.118125	0.307428696	-1	0.118125	-1	-0.927658178	FALSE
IRON_ION_HOMEOSTASIS	GOBP_IRON_ION_HOMEOSTASIS	0.751937984	-0.857915401	-0.123817976	depleted	0.0085882	0.161744433	-1	0.0085882	-1	-2.06609785	TRUE
IRON_ION_TRANSPORT	GOBP_IRON_ION_TRANSPORT	0.245524297	-1.124406886	-0.609905524	depleted	0.47168	0.519821529	-1	0.47168	-1	-0.326352538	TRUE
IRON_SULFUR_CLUSTER_ASSEMBLY	GOBP_IRON_SULFUR_CLUSTER_ASSEMBLY	0.211091234	1.198832799	0.675529801	enriched	0.14449	0.329607093	1	0.14449	1	0.840162209	TRUE
ISOPRENOID_BIOSYNTHETIC_PROCESS	GOBP_ISOPRENOID_BIOSYNTHETIC_PROCESS	0.013372123	1.723032003	1.873799648	depleted	0.572672	0.58872596	-1	0.572672	-1	-0.242094051	FALSE
ISOPRENOID_METABOLIC_PROCESS	GOBP_ISOPRENOID_METABOLIC_PROCESS	0.17828201	1.204784209	0.748892479	enriched	0.274047	0.406242634	1	0.274047	1	0.562174948	TRUE
I_KAPPAB_PHOSPHORYLATION	GOBP_I_KAPPAB_PHOSPHORYLATION	0.45505618	1.00834408	0.341934983	depleted	0.0845465	0.278163787	-1	0.0845465	-1	-1.072904366	FALSE
JNK_CASCADE	GOBP_JNK_CASCADE	0.019788079	-1.373323149	-1.703596368	depleted	0.0266915	0.212613112	-1	0.0266915	-1	-1.573627019	TRUE
KERATAN_SULFATE_BIOSYNTHETIC_PROCESS	GOBP_KERATAN_SULFATE_BIOSYNTHETIC_PROCESS	0.596153846	-0.902527863	-0.22464165	depleted	0.143041	0.327847273	-1	0.143041	-1	-0.844539462	TRUE
KERATAN_SULFATE_METABOLIC_PROCESS	GOBP_KERATAN_SULFATE_METABOLIC_PROCESS	0.979405034	-0.582788504	-0.009037668	enriched	0.586944	0.601108841	1	0.586944	1	0.231403333	FALSE
KERATINIZATION	GOBP_KERATINIZATION	0.078199052	-1.349464759	-1.106798511	depleted	0.213009	0.368265693	-1	0.213009	-1	-0.671602046	TRUE
KERATINOCYTE_DIFFERENTIATION	GOBP_KERATINOCYTE_DIFFERENTIATION	0.656301146	0.888255662	0.182896838	depleted	0.0113871	0.171032363	-1	0.0113871	-1	-1.943586865	FALSE
KERATINOCYTE_PROLIFERATION	GOBP_KERATINOCYTE_PROLIFERATION	0.484913793	-0.985744398	-0.314335462	enriched	0.15981	0.338822173	1	0.15981	1	0.796396048	FALSE
KIDNEY_EPITHELIUM_DEVELOPMENT	GOBP_KIDNEY_EPITHELIUM_DEVELOPMENT	0.118863049	-1.291863678	-0.924953133	depleted	0.0783736	0.272529076	-1	0.0783736	-1	-1.105830204	TRUE
KIDNEY_MORPHOGENESIS	GOBP_KIDNEY_MORPHOGENESIS	0.522781775	-0.95765742	-0.281679561	depleted	0.200589	0.36192423	-1	0.200589	-1	-0.697692887	TRUE
KILLING_OF_CELLS_OF_OTHER_ORGANISM	GOBP_KILLING_OF_CELLS_OF_OTHER_ORGANISM	0.594024605	0.916783107	0.226195566	depleted	0.0604195	0.26017119	-1	0.0604195	-1	-1.218822873	FALSE
KINETOCHORE_ORGANIZATION	GOBP_KINETOCHORE_ORGANIZATION	0.000575438	1.947194895	3.240001703	enriched	0.200255	0.361643915	1	0.200255	1	0.698416632	TRUE
LACTATION	GOBP_LACTATION	0.875862069	0.730379522	0.057564281	enriched	0.0517854	0.249774281	1	0.0517854	1	1.285792665	TRUE
LAMELLIPODIUM_ASSEMBLY	GOBP_LAMELLIPODIUM_ASSEMBLY	0.573643411	-0.921109923	-0.241357991	depleted	0.0046905	0.130716735	-1	0.0046905	-1	-2.32878086	TRUE
LAMELLIPODIUM_ORGANIZATION	GOBP_LAMELLIPODIUM_ORGANIZATION	0.935732648	-0.754224201	-0.028848218	enriched	0.170727	0.343060952	1	0.170727	1	0.767697791	FALSE
LATE_ENDOSOME_TO_VACUOLE_TRANSPORT	GOBP_LATE_ENDOSOME_TO_VACUOLE_TRANSPORT	0.457960644	1.001466886	0.339171843	depleted	0.0996507	0.293555116	-1	0.0996507	-1	-1.001519646	FALSE
LATE_ENDOSOME_TO_VACUOLE_TRANSPORT_VIA_MULTIVESICULAR_BODY_SORTING_PATHWAY	GOBP_LATE_ENDOSOME_TO_VACUOLE_TRANSPORT_VIA_MULTIVESICULAR_BODY_SORTING_PATHWAY	0.128390597	1.337008654	0.891466783	depleted	0.0663179	0.264455212	-1	0.0663179	-1	-1.178369234	FALSE
LEARNING	GOBP_LEARNING	0.939790576	-0.746479745	-0.026968914	depleted	0.0290845	0.219273213	-1	0.0290845	-1	-1.536338398	TRUE
LENS_DEVELOPMENT_IN_CAMERA_TYPE_EYE	GOBP_LENS_DEVELOPMENT_IN_CAMERA_TYPE_EYE	0.06418072	-1.419082812	-1.192595416	enriched	0.144902	0.329607093	1	0.144902	1	0.83892562	FALSE
LENS_FIBER_CELL_DIFFERENTIATION	GOBP_LENS_FIBER_CELL_DIFFERENTIATION	0.663793103	-0.883072642	-0.177967264	depleted	0.111785	0.30514793	-1	0.111785	-1	-0.951616469	TRUE
LEUKOCYTE_CELL_CELL_ADHESION	GOBP_LEUKOCYTE_CELL_CELL_ADHESION	0.136296296	1.146940232	0.865515945	depleted	0.0455772	0.24159593	-1	0.0455772	-1	-1.341252359	FALSE
LEUKOCYTE_CHEMOTAXIS	GOBP_LEUKOCYTE_CHEMOTAXIS	0.356125356	-1.034917564	-0.448397103	depleted	0.0817396	0.2757607	-1	0.0817396	-1	-1.087567492	TRUE
LEUKOCYTE_DIFFERENTIATION	GOBP_LEUKOCYTE_DIFFERENTIATION	0.100699301	1.167274712	0.996973545	depleted	0.549658	0.570681244	-1	0.549658	-1	-0.259907447	FALSE
LEUKOCYTE_HOMEOSTASIS	GOBP_LEUKOCYTE_HOMEOSTASIS	0.218597064	1.159727927	0.660355676	depleted	0.461767	0.513203535	-1	0.461767	-1	-0.335577107	FALSE
LEUKOCYTE_MEDIATED_CYTOTOXICITY	GOBP_LEUKOCYTE_MEDIATED_CYTOTOXICITY	0.016772722	1.475707392	1.775396456	enriched	0.134017	0.319053701	1	0.134017	1	0.872840108	TRUE
LEUKOCYTE_MIGRATION	GOBP_LEUKOCYTE_MIGRATION	0.796242775	0.889369035	0.098954496	depleted	0.0142341	0.179131002	-1	0.0142341	-1	-1.846669987	FALSE
LEUKOCYTE_PROLIFERATION	GOBP_LEUKOCYTE_PROLIFERATION	0.096183206	1.205523913	1.016900751	enriched	0.0552839	0.253538905	1	0.0552839	1	1.257401327	TRUE
LEUKOCYTE_TETHERING_OR_ROLLING	GOBP_LEUKOCYTE_TETHERING_OR_ROLLING	0.581395349	0.923647477	0.235528447	depleted	0.0074042	0.155525992	-1	0.0074042	-1	-2.130521859	FALSE
LEUKOTRIENE_METABOLIC_PROCESS	GOBP_LEUKOTRIENE_METABOLIC_PROCESS	0.020796795	-1.608244458	-1.68200359	depleted	0.37664	0.462963258	-1	0.37664	-1	-0.424073559	TRUE
LIMBIC_SYSTEM_DEVELOPMENT	GOBP_LIMBIC_SYSTEM_DEVELOPMENT	0.360465116	1.069238315	0.443136757	depleted	0.127474	0.313221829	-1	0.127474	-1	-0.894578386	FALSE
LIPID_BIOSYNTHETIC_PROCESS	GOBP_LIPID_BIOSYNTHETIC_PROCESS	0.716363636	-0.936887362	-0.144866468	depleted	0.0147424	0.180281671	-1	0.0147424	-1	-1.831431809	TRUE
LIPID_CATABOLIC_PROCESS	GOBP_LIPID_CATABOLIC_PROCESS	0.734662577	0.897308964	0.133912082	depleted	0.239956	0.384665502	-1	0.239956	-1	-0.619868386	FALSE
LIPID_DROPLET_ORGANIZATION	GOBP_LIPID_DROPLET_ORGANIZATION	0.356877323	1.083439873	0.447481047	depleted	0.299606	0.420312253	-1	0.299606	-1	-0.523449494	FALSE
LIPID_HOMEOSTASIS	GOBP_LIPID_HOMEOSTASIS	0.043333131	-1.374373148	-1.363179927	depleted	0.157209	0.337340574	-1	0.157209	-1	-0.803522595	TRUE
LIPID_LOCALIZATION	GOBP_LIPID_LOCALIZATION	0.249637155	1.076805365	0.602690775	enriched	0.217897	0.370649929	1	0.217897	1	0.661748749	TRUE
LIPID_OXIDATION	GOBP_LIPID_OXIDATION	0.620418848	-0.916829206	-0.207315017	depleted	0.38234	0.466021552	-1	0.38234	-1	-0.417550264	TRUE
LIPID_PHOSPHORYLATION	GOBP_LIPID_PHOSPHORYLATION	0.708762887	-0.880852256	-0.149499032	depleted	0.385593	0.468998181	-1	0.385593	-1	-0.413870859	TRUE
LIPID_STORAGE	GOBP_LIPID_STORAGE	0.721498371	0.860250436	0.141764645	depleted	0.0678007	0.267706427	-1	0.0678007	-1	-1.168765822	FALSE
LIPOPOLYSACCHARIDE_MEDIATED_SIGNALING_PATHWAY	GOBP_LIPOPOLYSACCHARIDE_MEDIATED_SIGNALING_PATHWAY	0.392798691	1.038508386	0.405829969	depleted	0.0193144	0.193272343	-1	0.0193144	-1	-1.714118779	FALSE
LIPOPROTEIN_METABOLIC_PROCESS	GOBP_LIPOPROTEIN_METABOLIC_PROCESS	0.204472843	1.142591698	0.689364364	depleted	0.648921	0.653222942	-1	0.648921	-1	-0.187808171	FALSE
LIVER_REGENERATION	GOBP_LIVER_REGENERATION	0.012131842	1.6459713	1.916073248	enriched	0.0525333	0.250908511	1	0.0525333	1	1.279565317	TRUE
LOCALIZATION_WITHIN_MEMBRANE	GOBP_LOCALIZATION_WITHIN_MEMBRANE	0.15	-1.226652223	-0.823908741	enriched	0.0183244	0.191210243	1	0.0183244	1	1.736970237	FALSE
LOCOMOTORY_BEHAVIOR	GOBP_LOCOMOTORY_BEHAVIOR	0.472817133	0.978491985	0.325306794	depleted	0.0540376	0.251985315	-1	0.0540376	-1	-1.267303948	FALSE
LONG_CHAIN_FATTY_ACID_BIOSYNTHETIC_PROCESS	GOBP_LONG_CHAIN_FATTY_ACID_BIOSYNTHETIC_PROCESS	0.030209136	-1.596398535	-1.519861692	depleted	0.175373	0.345416057	-1	0.175373	-1	-0.756037269	TRUE
LONG_CHAIN_FATTY_ACID_METABOLIC_PROCESS	GOBP_LONG_CHAIN_FATTY_ACID_METABOLIC_PROCESS	0.838046272	-0.811143952	-0.076732001	enriched	0.0682148	0.267813279	1	0.0682148	1	1.16612139	FALSE
LONG_CHAIN_FATTY_ACID_TRANSPORT	GOBP_LONG_CHAIN_FATTY_ACID_TRANSPORT	0.276923077	1.117954692	0.557640852	depleted	0.311321	0.426655969	-1	0.311321	-1	-0.506791583	FALSE
LONG_CHAIN_FATTY_ACYL_COA_METABOLIC_PROCESS	GOBP_LONG_CHAIN_FATTY_ACYL_COA_METABOLIC_PROCESS	0.163793103	-1.272630476	-0.785704388	depleted	0.244864	0.38617143	-1	0.244864	-1	-0.61107506	TRUE
LONG_TERM_MEMORY	GOBP_LONG_TERM_MEMORY	0.407572383	-1.034353578	-0.389795251	depleted	0.0023455	0.11605929	-1	0.0023455	-1	-2.629764563	TRUE
LONG_TERM_SYNAPTIC_POTENTIATION	GOBP_LONG_TERM_SYNAPTIC_POTENTIATION	0.136690647	-1.253358512	-0.864261199	depleted	0.460205	0.511877325	-1	0.460205	-1	-0.337048667	TRUE
LOW_DENSITY_LIPOPROTEIN_PARTICLE_CLEARANCE	GOBP_LOW_DENSITY_LIPOPROTEIN_PARTICLE_CLEARANCE	0.766323024	0.821580337	0.115588126	depleted	0.296984	0.418334615	-1	0.296984	-1	-0.527266948	FALSE
LUNG_ALVEOLUS_DEVELOPMENT	GOBP_LUNG_ALVEOLUS_DEVELOPMENT	0.819702602	0.747598539	0.086343686	enriched	0.0627714	0.261399256	1	0.0627714	1	1.202238185	TRUE
LUNG_MORPHOGENESIS	GOBP_LUNG_MORPHOGENESIS	0.01956684	-1.616088257	-1.708479305	depleted	0.111584	0.304879717	-1	0.111584	-1	-0.952398074	TRUE
LYMPHOCYTE_CHEMOTAXIS	GOBP_LYMPHOCYTE_CHEMOTAXIS	0.980935875	0.558099004	0.008359382	depleted	0.0491366	0.245357334	-1	0.0491366	-1	-1.308594898	FALSE
LYMPHOCYTE_MIGRATION	GOBP_LYMPHOCYTE_MIGRATION	0.791190865	0.826441395	0.101718736	depleted	0.436246	0.495724816	-1	0.436246	-1	-0.360268542	FALSE
LYMPHOID_PROGENITOR_CELL_DIFFERENTIATION	GOBP_LYMPHOID_PROGENITOR_CELL_DIFFERENTIATION	0.342672414	-1.085899918	-0.465120856	depleted	0.350164	0.449245487	-1	0.350164	-1	-0.455728505	TRUE
LYSOSOMAL_TRANSPORT	GOBP_LYSOSOMAL_TRANSPORT	0.127795527	1.209649751	0.893484346	depleted	0.253036	0.391998063	-1	0.253036	-1	-0.596817686	FALSE
LYSOSOME_LOCALIZATION	GOBP_LYSOSOME_LOCALIZATION	0.312977099	-1.049788316	-0.504487439	depleted	0.0350132	0.230441612	-1	0.0350132	-1	-1.455768195	TRUE
L_ALPHA_AMINO_ACID_TRANSMEMBRANE_TRANSPORT	GOBP_L_ALPHA_AMINO_ACID_TRANSMEMBRANE_TRANSPORT	0.586324786	0.927802615	0.231861746	depleted	0.0664784	0.264784036	-1	0.0664784	-1	-1.177319442	FALSE
MACROAUTOPHAGY	GOBP_MACROAUTOPHAGY	0.232323232	1.088490749	0.633907359	depleted	0.134806	0.320226035	-1	0.134806	-1	-0.870290778	FALSE
MACROPHAGE_ACTIVATION	GOBP_MACROPHAGE_ACTIVATION	0.058064516	1.36340225	1.236089189	depleted	0.0147209	0.180281671	-1	0.0147209	-1	-1.832065637	FALSE
MACROPHAGE_CHEMOTAXIS	GOBP_MACROPHAGE_CHEMOTAXIS	0.373684211	1.059673327	0.427495252	depleted	0.0879348	0.281469635	-1	0.0879348	-1	-1.05583922	FALSE
MACROPHAGE_DIFFERENTIATION	GOBP_MACROPHAGE_DIFFERENTIATION	0.933333333	0.695242507	0.029963223	depleted	0.0174988	0.188803629	-1	0.0174988	-1	-1.756991733	FALSE
MACROPHAGE_MIGRATION	GOBP_MACROPHAGE_MIGRATION	0.116239316	1.282386287	0.934646953	depleted	0.549658	0.570681244	-1	0.549658	-1	-0.259907447	FALSE
MAINTENANCE_OF_CELL_POLARITY	GOBP_MAINTENANCE_OF_CELL_POLARITY	0.812917595	-0.748364801	-0.089953477	depleted	0.0430805	0.24001068	-1	0.0430805	-1	-1.365719265	TRUE
MAINTENANCE_OF_PROTEIN_LOCATION	GOBP_MAINTENANCE_OF_PROTEIN_LOCATION	0.07907743	1.331185939	1.101947454	depleted	0.33196	0.436921806	-1	0.33196	-1	-0.478914244	FALSE
MAINTENANCE_OF_PROTEIN_LOCATION_IN_CELL	GOBP_MAINTENANCE_OF_PROTEIN_LOCATION_IN_CELL	0.090016367	1.316296692	1.045678521	depleted	0.000692	0.084841416	-1	0.000692	-1	-3.159893906	FALSE
MAINTENANCE_OF_PROTEIN_LOCATION_IN_NUCLEUS	GOBP_MAINTENANCE_OF_PROTEIN_LOCATION_IN_NUCLEUS	0.014586165	1.654392437	1.836058888	depleted	0.0633087	0.262382297	-1	0.0633087	-1	-1.198536604	FALSE
MALE_GAMETE_GENERATION	GOBP_MALE_GAMETE_GENERATION	0.209302326	1.099699481	0.679225946	enriched	0.0208607	0.198460637	1	0.0208607	1	1.680671123	TRUE
MALE_MEIOTIC_NUCLEAR_DIVISION	GOBP_MALE_MEIOTIC_NUCLEAR_DIVISION	0.028495465	1.578753875	1.545224245	depleted	0.0448809	0.24103991	-1	0.0448809	-1	-1.347938443	FALSE
MALE_SEX_DIFFERENTIATION	GOBP_MALE_SEX_DIFFERENTIATION	0.295269168	1.094852044	0.5297819	depleted	0.289393	0.412242916	-1	0.289393	-1	-0.538511978	FALSE
MAMMARY_GLAND_DEVELOPMENT	GOBP_MAMMARY_GLAND_DEVELOPMENT	0.286069652	-1.085294888	-0.543528213	depleted	0.0051539	0.134997273	-1	0.0051539	-1	-2.287864012	TRUE
MAMMARY_GLAND_DUCT_MORPHOGENESIS	GOBP_MAMMARY_GLAND_DUCT_MORPHOGENESIS	0.72659176	0.819684542	0.138709531	depleted	0.178077	0.346971332	-1	0.178077	-1	-0.749392169	FALSE
MAMMARY_GLAND_EPITHELIAL_CELL_PROLIFERATION	GOBP_MAMMARY_GLAND_EPITHELIAL_CELL_PROLIFERATION	0.743534483	-0.813456051	-0.128698885	depleted	0.148315	0.333327175	-1	0.148315	-1	-0.828814924	TRUE
MAMMARY_GLAND_EPITHELIUM_DEVELOPMENT	GOBP_MAMMARY_GLAND_EPITHELIUM_DEVELOPMENT	0.566037736	-0.920567295	-0.247154615	depleted	0.140618	0.325440754	-1	0.140618	-1	-0.851959083	TRUE
MAST_CELL_ACTIVATION	GOBP_MAST_CELL_ACTIVATION	0.51	-0.961821887	-0.292429824	depleted	0.306754	0.424178499	-1	0.306754	-1	-0.513209765	TRUE
MATERNAL_PLACENTA_DEVELOPMENT	GOBP_MATERNAL_PLACENTA_DEVELOPMENT	0.06013363	-1.490703051	-1.220882577	depleted	0.315574	0.428286724	-1	0.315574	-1	-0.500898785	TRUE
MATERNAL_PROCESS_INVOLVED_IN_FEMALE_PREGNANCY	GOBP_MATERNAL_PROCESS_INVOLVED_IN_FEMALE_PREGNANCY	0.792147806	-0.802602324	-0.101193776	depleted	0.229598	0.378055228	-1	0.229598	-1	-0.639031899	TRUE
MATURATION_OF_LSU_RRNA	GOBP_MATURATION_OF_LSU_RRNA	0.00065444	1.865458771	3.184130215	depleted	0.271272	0.405510121	-1	0.271272	-1	-0.566595031	FALSE
MATURATION_OF_SSU_RRNA	GOBP_MATURATION_OF_SSU_RRNA	0.000125985	1.996383631	3.899682582	depleted	0.0337177	0.228400272	-1	0.0337177	-1	-1.472142058	FALSE
MATURE_B_CELL_DIFFERENTIATION_INVOLVED_IN_IMMUNE_RESPONSE	GOBP_MATURE_B_CELL_DIFFERENTIATION_INVOLVED_IN_IMMUNE_RESPONSE	0.5708061	-0.931082143	-0.243511394	depleted	0.0731511	0.271515201	-1	0.0731511	-1	-1.135779139	TRUE
MEGAKARYOCYTE_DEVELOPMENT	GOBP_MEGAKARYOCYTE_DEVELOPMENT	0.278396437	-1.147244904	-0.555336328	depleted	0.446121	0.502947086	-1	0.446121	-1	-0.350547333	TRUE
MEGAKARYOCYTE_DIFFERENTIATION	GOBP_MEGAKARYOCYTE_DIFFERENTIATION	0.88091354	0.765910308	0.055066715	depleted	0.424069	0.487436597	-1	0.424069	-1	-0.372563474	FALSE
MEIOTIC_CELL_CYCLE	GOBP_MEIOTIC_CELL_CYCLE	0.000273971	1.735826541	3.562295939	depleted	0.394408	0.473963683	-1	0.394408	-1	-0.404054285	FALSE
MEIOTIC_CHROMOSOME_SEGREGATION	GOBP_MEIOTIC_CHROMOSOME_SEGREGATION	0.003076246	1.73928509	2.511979001	enriched	0.477632	0.523118199	1	0.477632	1	0.320906584	TRUE
MEMBRANE_BIOGENESIS	GOBP_MEMBRANE_BIOGENESIS	0.875438596	0.733471862	0.05777431	depleted	0.2405	0.384665502	-1	0.2405	-1	-0.618884919	FALSE
MEMBRANE_DEPOLARIZATION	GOBP_MEMBRANE_DEPOLARIZATION	0.409317804	1.03202366	0.387939365	depleted	0.00041	0.083007917	-1	0.00041	-1	-3.387216143	FALSE
MEMBRANE_DEPOLARIZATION_DURING_ACTION_POTENTIAL	GOBP_MEMBRANE_DEPOLARIZATION_DURING_ACTION_POTENTIAL	0.235042735	-1.192005128	-0.628853168	depleted	0.0474495	0.243926939	-1	0.0474495	-1	-1.32376836	TRUE
MEMBRANE_FUSION	GOBP_MEMBRANE_FUSION	0.000344897	1.670596586	3.462310095	depleted	0.0037675	0.128524724	-1	0.0037675	-1	-2.423946739	FALSE
MEMBRANE_INVAGINATION	GOBP_MEMBRANE_INVAGINATION	0.803713528	-0.850586871	-0.094898722	enriched	0.267682	0.402434046	1	0.267682	1	0.572380832	FALSE
MEMBRANE_LIPID_CATABOLIC_PROCESS	GOBP_MEMBRANE_LIPID_CATABOLIC_PROCESS	0.498281787	0.958850173	0.302524987	depleted	0.0639332	0.262518611	-1	0.0639332	-1	-1.194273558	FALSE
MEMBRANE_LIPID_METABOLIC_PROCESS	GOBP_MEMBRANE_LIPID_METABOLIC_PROCESS	0.097493036	-1.208432726	-1.011026404	enriched	0.0602255	0.260120626	1	0.0602255	1	1.220219586	FALSE
MEMBRANE_PROTEIN_ECTODOMAIN_PROTEOLYSIS	GOBP_MEMBRANE_PROTEIN_ECTODOMAIN_PROTEOLYSIS	0.967071057	0.631380075	0.014541614	depleted	0.0319345	0.226204649	-1	0.0319345	-1	-1.495739879	FALSE
MEMBRANE_PROTEIN_INTRACELLULAR_DOMAIN_PROTEOLYSIS	GOBP_MEMBRANE_PROTEIN_INTRACELLULAR_DOMAIN_PROTEOLYSIS	0.423220974	1.036989262	0.373432818	depleted	0.0338186	0.228400272	-1	0.0338186	-1	-1.470844375	FALSE
MEMBRANE_PROTEIN_PROTEOLYSIS	GOBP_MEMBRANE_PROTEIN_PROTEOLYSIS	0.81372549	-0.815311523	-0.089522079	depleted	0.119761	0.308874044	-1	0.119761	-1	-0.921684586	TRUE
MEMBRANE_RAFT_ORGANIZATION	GOBP_MEMBRANE_RAFT_ORGANIZATION	0.476293103	-0.986841858	-0.322125707	depleted	0.157678	0.337588633	-1	0.157678	-1	-0.802228897	TRUE
MEMBRANE_REPOLARIZATION	GOBP_MEMBRANE_REPOLARIZATION	0.246049661	-1.151843054	-0.608977228	enriched	0.22794	0.376593152	1	0.22794	1	0.642179456	FALSE
MEMORY	GOBP_MEMORY	0.139534884	-1.23452733	-0.855317205	depleted	0.0163702	0.184320316	-1	0.0163702	-1	-1.785946015	TRUE
MESENCHYMAL_CELL_DIFFERENTIATION	GOBP_MESENCHYMAL_CELL_DIFFERENTIATION	0.008878288	-1.453305225	-2.051670773	depleted	0.23039	0.378450345	-1	0.23039	-1	-0.637536375	TRUE
MESENCHYME_DEVELOPMENT	GOBP_MESENCHYME_DEVELOPMENT	0.024029272	-1.342027274	-1.619259383	depleted	0.089617	0.28260335	-1	0.089617	-1	-1.047609599	TRUE
MESODERM_DEVELOPMENT	GOBP_MESODERM_DEVELOPMENT	0.298701299	-1.078619366	-0.524762889	depleted	0.0886516	0.281690478	-1	0.0886516	-1	-1.052313422	TRUE
MESODERM_MORPHOGENESIS	GOBP_MESODERM_MORPHOGENESIS	0.593533487	-0.913565914	-0.226554773	enriched	0.498148	0.534976491	1	0.498148	1	0.302641609	FALSE
MESONEPHROS_DEVELOPMENT	GOBP_MESONEPHROS_DEVELOPMENT	0.071942446	-1.403663382	-1.1430148	enriched	0.218296	0.371068835	1	0.218296	1	0.660954222	FALSE
METAL_ION_HOMEOSTASIS	GOBP_METAL_ION_HOMEOSTASIS	0.036568214	1.252296309	1.436896253	depleted	0.55927	0.578066992	-1	0.55927	-1	-0.252378476	FALSE
METAL_ION_TRANSPORT	GOBP_METAL_ION_TRANSPORT	0.03617945	1.279148536	1.441538039	depleted	0.0812439	0.2753848	-1	0.0812439	-1	-1.090209237	FALSE
METANEPHROS_DEVELOPMENT	GOBP_METANEPHROS_DEVELOPMENT	0.490697674	-0.971368301	-0.309186	depleted	0.0275711	0.216077379	-1	0.0275711	-1	-1.559545907	TRUE
METAPHASE_PLATE_CONGRESSION	GOBP_METAPHASE_PLATE_CONGRESSION	0.000750389	1.839125904	3.124713666	enriched	0.0382968	0.236597776	1	0.0382968	1	1.416837513	TRUE
METHYLATION	GOBP_METHYLATION	0.000610618	1.539920069	3.214230501	depleted	0.0880482	0.281469635	-1	0.0880482	-1	-1.055279518	FALSE
MICROGLIAL_CELL_ACTIVATION	GOBP_MICROGLIAL_CELL_ACTIVATION	0.274165202	1.134723629	0.561987668	depleted	0.138117	0.322339339	-1	0.138117	-1	-0.859752863	FALSE
MICROTUBULE_ANCHORING	GOBP_MICROTUBULE_ANCHORING	0.650557621	0.876860201	0.186714231	depleted	0.344395	0.445294121	-1	0.344395	-1	-0.462943162	FALSE
MICROTUBULE_BASED_MOVEMENT	GOBP_MICROTUBULE_BASED_MOVEMENT	0.00163824	1.561788584	2.78562239	depleted	0.0010824	0.091670317	-1	0.0010824	-1	-2.965612216	FALSE
MICROTUBULE_BUNDLE_FORMATION	GOBP_MICROTUBULE_BUNDLE_FORMATION	0.402531646	-1.018773013	-0.395199971	depleted	0.163342	0.340981577	-1	0.163342	-1	-0.786902131	TRUE
MICROTUBULE_CYTOSKELETON_ORGANIZATION	GOBP_MICROTUBULE_CYTOSKELETON_ORGANIZATION	5.64586E-06	1.619482052	5.248270256	depleted	0.0023474	0.11605929	-1	0.0023474	-1	-2.6294129	FALSE
MICROTUBULE_CYTOSKELETON_ORGANIZATION_INVOLVED_IN_MITOSIS	GOBP_MICROTUBULE_CYTOSKELETON_ORGANIZATION_INVOLVED_IN_MITOSIS	7.85338E-06	1.933247742	5.104943222	depleted	0.0539104	0.251985315	-1	0.0539104	-1	-1.268327446	FALSE
MICROTUBULE_DEPOLYMERIZATION	GOBP_MICROTUBULE_DEPOLYMERIZATION	0.049246761	1.496038656	1.307622327	depleted	0.347967	0.447886531	-1	0.347967	-1	-0.458461941	FALSE
MICROTUBULE_NUCLEATION	GOBP_MICROTUBULE_NUCLEATION	0.772511848	-0.81907483	-0.112094851	depleted	0.0528334	0.250908511	-1	0.0528334	-1	-1.27709144	TRUE
MICROTUBULE_ORGANIZING_CENTER_ORGANIZATION	GOBP_MICROTUBULE_ORGANIZING_CENTER_ORGANIZATION	5.26144E-06	1.93394172	5.278895739	enriched	0.164497	0.342030353	1	0.164497	1	0.783842018	TRUE
MICROTUBULE_POLYMERIZATION	GOBP_MICROTUBULE_POLYMERIZATION	0.409669211	-1.002984788	-0.387566674	depleted	0.060152	0.260120626	-1	0.060152	-1	-1.220749928	TRUE
MIDBRAIN_DEVELOPMENT	GOBP_MIDBRAIN_DEVELOPMENT	0.559157212	0.933212405	0.252466069	enriched	0.140603	0.325440754	1	0.140603	1	0.852005413	TRUE
MIRNA_METABOLIC_PROCESS	GOBP_MIRNA_METABOLIC_PROCESS	0.572164948	0.925203797	0.242478751	depleted	0.0151016	0.180748981	-1	0.0151016	-1	-1.820977037	FALSE
MISMATCH_REPAIR	GOBP_MISMATCH_REPAIR	0.01328423	1.592343368	1.876663616	depleted	0.0774762	0.272198793	-1	0.0774762	-1	-1.110831688	FALSE
MITOCHONDRIAL_ATP_SYNTHESIS_COUPLED_PROTON_TRANSPORT	GOBP_MITOCHONDRIAL_ATP_SYNTHESIS_COUPLED_PROTON_TRANSPORT	0.046529284	1.505224473	1.33227363	depleted	0.168752	0.343060952	-1	0.168752	-1	-0.772751071	FALSE
MITOCHONDRIAL_CALCIUM_ION_HOMEOSTASIS	GOBP_MITOCHONDRIAL_CALCIUM_ION_HOMEOSTASIS	0.284210526	1.134145531	0.546359841	depleted	0.0715778	0.271515201	-1	0.0715778	-1	-1.145221654	FALSE
MITOCHONDRIAL_CALCIUM_ION_TRANSMEMBRANE_TRANSPORT	GOBP_MITOCHONDRIAL_CALCIUM_ION_TRANSMEMBRANE_TRANSPORT	0.027880717	1.543386751	1.554696058	depleted	0.238886	0.383654627	-1	0.238886	-1	-0.621809301	FALSE
MITOCHONDRIAL_DEPOLARIZATION	GOBP_MITOCHONDRIAL_DEPOLARIZATION	0.13670412	1.321753654	0.864218397	depleted	0.413918	0.48358441	-1	0.413918	-1	-0.383085687	FALSE
MITOCHONDRIAL_FISSION	GOBP_MITOCHONDRIAL_FISSION	0.050434783	1.433375776	1.297269847	enriched	0.114267	0.306153151	1	0.114267	1	0.942079175	TRUE
MITOCHONDRIAL_FUSION	GOBP_MITOCHONDRIAL_FUSION	0.106896552	1.330430569	0.971036304	depleted	0.0680288	0.267813279	-1	0.0680288	-1	-1.16730719	FALSE
MITOCHONDRIAL_GENOME_MAINTENANCE	GOBP_MITOCHONDRIAL_GENOME_MAINTENANCE	0.010169261	1.676390565	1.992710586	depleted	0.124821	0.311267764	-1	0.124821	-1	-0.903712342	FALSE
MITOCHONDRIAL_MEMBRANE_ORGANIZATION	GOBP_MITOCHONDRIAL_MEMBRANE_ORGANIZATION	0.004228432	1.498556947	2.373820601	depleted	0.005189	0.134997273	-1	0.005189	-1	-2.284916329	FALSE
MITOCHONDRIAL_OUTER_MEMBRANE_PERMEABILIZATION	GOBP_MITOCHONDRIAL_OUTER_MEMBRANE_PERMEABILIZATION	0.748743719	0.845215858	0.125666808	depleted	0.261917	0.397891106	-1	0.261917	-1	-0.581836312	FALSE
MITOCHONDRIAL_RESPIRATORY_CHAIN_COMPLEX_ASSEMBLY	GOBP_MITOCHONDRIAL_RESPIRATORY_CHAIN_COMPLEX_ASSEMBLY	1.35061E-05	1.949435361	4.869470657	depleted	0.0656857	0.263665276	-1	0.0656857	-1	-1.182529168	FALSE
MITOCHONDRIAL_RNA_METABOLIC_PROCESS	GOBP_MITOCHONDRIAL_RNA_METABOLIC_PROCESS	0.002055994	1.775419613	2.686978173	depleted	0.435254	0.494829009	-1	0.435254	-1	-0.361257229	FALSE
MITOCHONDRIAL_RNA_PROCESSING	GOBP_MITOCHONDRIAL_RNA_PROCESSING	0.038008973	1.588522492	1.420113861	enriched	0.359958	0.45482666	1	0.359958	1	0.44374817	TRUE
MITOCHONDRIAL_TRANSCRIPTION	GOBP_MITOCHONDRIAL_TRANSCRIPTION	0.505617978	0.969014871	0.296177493	depleted	0.0972919	0.291620366	-1	0.0972919	-1	-1.011923315	FALSE
MITOCHONDRIAL_TRANSLATION	GOBP_MITOCHONDRIAL_TRANSLATION	1E-10	2.504356709	10	depleted	0.140927	0.325516049	-1	0.140927	-1	-0.851005793	FALSE
MITOCHONDRIAL_TRANSLATIONAL_TERMINATION	GOBP_MITOCHONDRIAL_TRANSLATIONAL_TERMINATION	1E-10	2.619362008	10	depleted	0.0232226	0.203496147	-1	0.0232226	-1	-1.634089158	FALSE
MITOCHONDRIAL_TRANSMEMBRANE_TRANSPORT	GOBP_MITOCHONDRIAL_TRANSMEMBRANE_TRANSPORT	0.000572031	1.732067819	3.242580061	depleted	0.348558	0.448350317	-1	0.348558	-1	-0.457724945	FALSE
MITOCHONDRIAL_TRANSPORT	GOBP_MITOCHONDRIAL_TRANSPORT	0.00515786	1.451326477	2.287530439	depleted	0.0479458	0.244313983	-1	0.0479458	-1	-1.319249431	FALSE
MITOCHONDRION_LOCALIZATION	GOBP_MITOCHONDRION_LOCALIZATION	0.822014052	-0.780108515	-0.085120759	depleted	0.442375	0.50043347	-1	0.442375	-1	-0.354209424	TRUE
MITOCHONDRION_MORPHOGENESIS	GOBP_MITOCHONDRION_MORPHOGENESIS	0.059417392	1.514380734	1.226086412	depleted	0.387829	0.470044252	-1	0.387829	-1	-0.41135972	FALSE
MITOCHONDRION_ORGANIZATION	GOBP_MITOCHONDRION_ORGANIZATION	3.03753E-08	1.744738094	7.517480051	depleted	0.0276571	0.216170817	-1	0.0276571	-1	-1.55819336	FALSE
MITOPHAGY	GOBP_MITOPHAGY	0.609480813	-0.899016469	-0.215039962	depleted	0.29297	0.414888963	-1	0.29297	-1	-0.533176849	TRUE
MITOTIC_CELL_CYCLE_CHECKPOINT	GOBP_MITOTIC_CELL_CYCLE_CHECKPOINT	1.48858E-05	1.847581852	4.827228474	depleted	0.0390442	0.237590191	-1	0.0390442	-1	-1.408443471	FALSE
MITOTIC_CYTOKINESIS	GOBP_MITOTIC_CYTOKINESIS	0.029580455	1.459713183	1.528995146	depleted	0.000284	0.067314927	-1	0.000284	-1	-3.54668166	FALSE
MITOTIC_CYTOKINETIC_PROCESS	GOBP_MITOTIC_CYTOKINETIC_PROCESS	0.321561338	1.128154558	0.492736173	enriched	0.526133	0.555635785	1	0.526133	1	0.278904458	TRUE
MITOTIC_DNA_INTEGRITY_CHECKPOINT	GOBP_MITOTIC_DNA_INTEGRITY_CHECKPOINT	0.013852624	1.49994028	1.858467956	enriched	0.0950693	0.29071217	1	0.0950693	1	1.021959704	TRUE
MITOTIC_G2_DNA_DAMAGE_CHECKPOINT	GOBP_MITOTIC_G2_DNA_DAMAGE_CHECKPOINT	0.046040516	1.498719116	1.336859821	enriched	0.242021	0.384781469	1	0.242021	1	0.616146949	TRUE
MITOTIC_METAPHASE_PLATE_CONGRESSION	GOBP_MITOTIC_METAPHASE_PLATE_CONGRESSION	0.002372196	1.801954647	2.624849426	depleted	0.0175437	0.188803629	-1	0.0175437	-1	-1.755878808	FALSE
MITOTIC_NUCLEAR_DIVISION	GOBP_MITOTIC_NUCLEAR_DIVISION	2.36058E-08	1.980659257	7.626980768	enriched	0.329835	0.43634164	1	0.329835	1	0.481703262	TRUE
MITOTIC_RECOMBINATION	GOBP_MITOTIC_RECOMBINATION	0.036636808	1.554414922	1.436082369	depleted	0.0192189	0.193272343	-1	0.0192189	-1	-1.716271473	FALSE
MITOTIC_SISTER_CHROMATID_COHESION	GOBP_MITOTIC_SISTER_CHROMATID_COHESION	0.027668968	1.603793578	1.558007041	enriched	0.181986	0.350020645	1	0.181986	1	0.739962021	TRUE
MITOTIC_SISTER_CHROMATID_SEGREGATION	GOBP_MITOTIC_SISTER_CHROMATID_SEGREGATION	2.47354E-09	2.226364525	8.606680586	depleted	0.154575	0.336039925	-1	0.154575	-1	-0.810860745	FALSE
MITOTIC_SPINDLE_ASSEMBLY	GOBP_MITOTIC_SPINDLE_ASSEMBLY	0.000215884	1.921601399	3.665779589	depleted	0.135712	0.320957093	-1	0.135712	-1	-0.867381749	FALSE
MITOTIC_SPINDLE_ORGANIZATION	GOBP_MITOTIC_SPINDLE_ORGANIZATION	1.11673E-06	2.096212438	5.952050282	depleted	0.0015951	0.102656833	-1	0.0015951	-1	-2.797212085	FALSE
MODULATION_BY_VIRUS_OF_HOST_PROCESS	GOBP_MODULATION_BY_VIRUS_OF_HOST_PROCESS	0.386597938	1.047629239	0.412740467	depleted	0.205851	0.363317518	-1	0.205851	-1	-0.686447019	FALSE
MODULATION_OF_EXCITATORY_POSTSYNAPTIC_POTENTIAL	GOBP_MODULATION_OF_EXCITATORY_POSTSYNAPTIC_POTENTIAL	0.564814815	-0.942250209	-0.24809392	depleted	0.106311	0.301643883	-1	0.106311	-1	-0.973421797	TRUE
MONOAMINE_TRANSPORT	GOBP_MONOAMINE_TRANSPORT	0.433649289	-1.010388014	-0.362861361	depleted	0.0629665	0.261399256	-1	0.0629665	-1	-1.200890446	TRUE
MONOCARBOXYLIC_ACID_METABOLIC_PROCESS	GOBP_MONOCARBOXYLIC_ACID_METABOLIC_PROCESS	0.61430575	0.951215743	0.211615419	depleted	0.577527	0.592901689	-1	0.577527	-1	-0.238427707	FALSE
MONOCARBOXYLIC_ACID_TRANSPORT	GOBP_MONOCARBOXYLIC_ACID_TRANSPORT	0.32	1.072679538	0.494850022	depleted	0.0403598	0.238508667	-1	0.0403598	-1	-1.394050995	FALSE
MONOCYTE_CHEMOTAXIS	GOBP_MONOCYTE_CHEMOTAXIS	0.13864818	1.289812106	0.858085826	depleted	0.0754074	0.271515201	-1	0.0754074	-1	-1.122586033	FALSE
MONOCYTE_DIFFERENTIATION	GOBP_MONOCYTE_DIFFERENTIATION	0.871134021	0.75241345	0.059915025	depleted	0.0029933	0.120571467	-1	0.0029933	-1	-2.523849754	FALSE
MONONUCLEAR_CELL_MIGRATION	GOBP_MONONUCLEAR_CELL_MIGRATION	0.387401575	1.025171374	0.411838618	enriched	0.553579	0.573465592	1	0.553579	1	0.256820393	TRUE
MORPHOGENESIS_OF_AN_EPITHELIAL_SHEET	GOBP_MORPHOGENESIS_OF_AN_EPITHELIAL_SHEET	0.973621103	-0.663015015	-0.011610021	depleted	0.0738158	0.271515201	-1	0.0738158	-1	-1.131850669	TRUE
MORPHOGENESIS_OF_AN_EPITHELIUM	GOBP_MORPHOGENESIS_OF_AN_EPITHELIUM	0.471615721	0.992358086	0.326411727	depleted	0.323804	0.432190221	-1	0.323804	-1	-0.489717791	FALSE
MORPHOGENESIS_OF_A_BRANCHING_STRUCTURE	GOBP_MORPHOGENESIS_OF_A_BRANCHING_STRUCTURE	0.156657963	-1.192322125	-0.805047524	enriched	0.317719	0.42955586	1	0.317719	1	0.497956813	FALSE
MORPHOGENESIS_OF_A_POLARIZED_EPITHELIUM	GOBP_MORPHOGENESIS_OF_A_POLARIZED_EPITHELIUM	0.208860759	1.144694408	0.680143147	depleted	0.0132007	0.176780713	-1	0.0132007	-1	-1.879403039	FALSE
MORPHOGENESIS_OF_EMBRYONIC_EPITHELIUM	GOBP_MORPHOGENESIS_OF_EMBRYONIC_EPITHELIUM	0.748717949	-0.871860978	-0.125681756	enriched	0.0469357	0.243524363	1	0.0469357	1	1.328496701	FALSE
MOTOR_NEURON_AXON_GUIDANCE	GOBP_MOTOR_NEURON_AXON_GUIDANCE	0.474387528	-0.985383639	-0.323866738	enriched	0.0138462	0.178221684	1	0.0138462	1	1.8586694	FALSE
MRNA_3_END_PROCESSING	GOBP_MRNA_3_END_PROCESSING	0.046325879	1.378697953	1.334176335	depleted	0.000796	0.085753341	-1	0.000796	-1	-3.099086932	FALSE
MRNA_CLEAVAGE	GOBP_MRNA_CLEAVAGE	0.281767956	1.15885823	0.550108399	depleted	0.255719	0.39411067	-1	0.255719	-1	-0.592237003	FALSE
MRNA_EXPORT_FROM_NUCLEUS	GOBP_MRNA_EXPORT_FROM_NUCLEUS	0.000374075	1.765944309	3.427041893	depleted	0.0234756	0.204935369	-1	0.0234756	-1	-1.629383299	FALSE
MRNA_METHYLATION	GOBP_MRNA_METHYLATION	0.058285667	1.520639511	1.234438229	depleted	0.207253	0.363516677	-1	0.207253	-1	-0.683499174	FALSE
MRNA_PROCESSING	GOBP_MRNA_PROCESSING	2.15398E-10	1.892279111	9.666757437	depleted	0.0057425	0.143459165	-1	0.0057425	-1	-2.240898996	FALSE
MRNA_SPLICE_SITE_SELECTION	GOBP_MRNA_SPLICE_SITE_SELECTION	0.167241379	1.231775615	0.776656259	depleted	0.121709	0.309544115	-1	0.121709	-1	-0.914677306	FALSE
MRNA_TRANSPORT	GOBP_MRNA_TRANSPORT	6.67382E-05	1.778742715	4.175625618	depleted	0.0322897	0.226367087	-1	0.0322897	-1	-1.49093599	FALSE
MULTICELLULAR_ORGANISMAL_RESPONSE_TO_STRESS	GOBP_MULTICELLULAR_ORGANISMAL_RESPONSE_TO_STRESS	0.6	0.901703924	0.22184875	depleted	0.082578	0.276340566	-1	0.082578	-1	-1.08313564	FALSE
MULTICELLULAR_ORGANISM_AGING	GOBP_MULTICELLULAR_ORGANISM_AGING	0.633828996	0.887104863	0.198027897	enriched	0.103073	0.298376668	1	0.103073	1	0.986855083	TRUE
MULTICELLULAR_ORGANISM_GROWTH	GOBP_MULTICELLULAR_ORGANISM_GROWTH	0.936708861	-0.774936415	-0.028395372	depleted	0.141471	0.326172047	-1	0.141471	-1	-0.849332577	TRUE
MULTIVESICULAR_BODY_ORGANIZATION	GOBP_MULTIVESICULAR_BODY_ORGANIZATION	0.789099526	-0.803837689	-0.102868217	enriched	0.252223	0.391780031	1	0.252223	1	0.598215313	FALSE
MULTIVESICULAR_BODY_SORTING_PATHWAY	GOBP_MULTIVESICULAR_BODY_SORTING_PATHWAY	0.123076923	1.273067486	0.90982337	enriched	0.116774	0.306706444	1	0.116774	1	0.932653843	TRUE
MUSCLE_CELL_APOPTOTIC_PROCESS	GOBP_MUSCLE_CELL_APOPTOTIC_PROCESS	0.823529412	-0.808543609	-0.084320886	enriched	0.227555	0.37652496	1	0.227555	1	0.642913617	FALSE
MUSCLE_CELL_DEVELOPMENT	GOBP_MUSCLE_CELL_DEVELOPMENT	0.112820513	-1.230893167	-0.947611931	depleted	0.237874	0.383136257	-1	0.237874	-1	-0.623653024	TRUE
MUSCLE_CELL_DIFFERENTIATION	GOBP_MUSCLE_CELL_DIFFERENTIATION	0.08797654	-1.201492684	-1.055633124	enriched	0.0452993	0.24103991	1	0.0452993	1	1.343908509	FALSE
MUSCLE_CONTRACTION	GOBP_MUSCLE_CONTRACTION	0.408668731	1.024072325	0.388628591	depleted	0.0077779	0.155525992	-1	0.0077779	-1	-2.109137645	FALSE
MUSCLE_FILAMENT_SLIDING	GOBP_MUSCLE_FILAMENT_SLIDING	0.5	0.970602764	0.301029996	enriched	0.123408	0.310806297	1	0.123408	1	0.908656686	TRUE
MUSCLE_HYPERTROPHY	GOBP_MUSCLE_HYPERTROPHY	0.297229219	-1.093448033	-0.526908499	depleted	0.159296	0.338221221	-1	0.159296	-1	-0.797795129	TRUE
MUSCLE_ORGAN_DEVELOPMENT	GOBP_MUSCLE_ORGAN_DEVELOPMENT	0.193905817	-1.117407591	-0.712409162	depleted	0.0033774	0.1272154	-1	0.0033774	-1	-2.471417501	TRUE
MUSCLE_ORGAN_MORPHOGENESIS	GOBP_MUSCLE_ORGAN_MORPHOGENESIS	0.145496536	-1.254602509	-0.837147347	depleted	0.413648	0.48341938	-1	0.413648	-1	-0.383369071	TRUE
MUSCLE_STRUCTURE_DEVELOPMENT	GOBP_MUSCLE_STRUCTURE_DEVELOPMENT	0.052621626	-1.212506742	-1.278835735	enriched	0.0971937	0.291620366	1	0.0971937	1	1.012361885	FALSE
MUSCLE_SYSTEM_PROCESS	GOBP_MUSCLE_SYSTEM_PROCESS	0.73651772	0.899653539	0.1328168	depleted	0.531773	0.560070447	-1	0.531773	-1	-0.274273717	FALSE
MUSCLE_TISSUE_DEVELOPMENT	GOBP_MUSCLE_TISSUE_DEVELOPMENT	0.003342894	-1.461817463	-2.475877448	enriched	0.003402	0.127647243	1	0.003402	1	2.468265691	FALSE
MYD88_DEPENDENT_TOLL_LIKE_RECEPTOR_SIGNALING_PATHWAY	GOBP_MYD88_DEPENDENT_TOLL_LIKE_RECEPTOR_SIGNALING_PATHWAY	0.629370629	0.900243104	0.201093528	depleted	0.0075805	0.155525992	-1	0.0075805	-1	-2.120302148	FALSE
MYD88_INDEPENDENT_TOLL_LIKE_RECEPTOR_SIGNALING_PATHWAY	GOBP_MYD88_INDEPENDENT_TOLL_LIKE_RECEPTOR_SIGNALING_PATHWAY	0.07826087	1.361339044	1.106455331	depleted	0.000636	0.084841416	-1	0.000636	-1	-3.196542884	FALSE
MYELOID_CELL_DIFFERENTIATION	GOBP_MYELOID_CELL_DIFFERENTIATION	0.380607815	1.024281917	0.419522299	depleted	0.157457	0.337340574	-1	0.157457	-1	-0.802838027	FALSE
MYELOID_CELL_HOMEOSTASIS	GOBP_MYELOID_CELL_HOMEOSTASIS	0.267716535	1.104848826	0.572324804	depleted	0.101669	0.29618052	-1	0.101669	-1	-0.992811448	FALSE
MYELOID_DENDRITIC_CELL_ACTIVATION	GOBP_MYELOID_DENDRITIC_CELL_ACTIVATION	0.355992844	1.07123049	0.448558731	enriched	0.144773	0.329607093	1	0.144773	1	0.839312426	TRUE
MYOBLAST_DIFFERENTIATION	GOBP_MYOBLAST_DIFFERENTIATION	0.105	-1.301022452	-0.978810701	depleted	0.0831806	0.277053639	-1	0.0831806	-1	-1.079977951	TRUE
MYOBLAST_FUSION	GOBP_MYOBLAST_FUSION	0.5	0.971668412	0.301029996	enriched	0.161382	0.338874303	1	0.161382	1	0.792144907	TRUE
MYOFIBRIL_ASSEMBLY	GOBP_MYOFIBRIL_ASSEMBLY	0.277647059	-1.12250099	-0.556506923	depleted	0.329427	0.436273043	-1	0.329427	-1	-0.482240809	TRUE
MYOTUBE_CELL_DEVELOPMENT	GOBP_MYOTUBE_CELL_DEVELOPMENT	0.311546841	-1.110758248	-0.506476648	depleted	0.225355	0.375653782	-1	0.225355	-1	-0.647132802	TRUE
MYOTUBE_DIFFERENTIATION	GOBP_MYOTUBE_DIFFERENTIATION	0.244274809	-1.112856673	-0.612121317	enriched	0.332902	0.437595244	1	0.332902	1	0.477683596	FALSE
NADH_METABOLIC_PROCESS	GOBP_NADH_METABOLIC_PROCESS	0.228471002	1.173307753	0.641168914	enriched	0.463836	0.514150593	1	0.463836	1	0.333635547	TRUE
NADPH_REGENERATION	GOBP_NADPH_REGENERATION	0.610244989	-0.893945608	-0.214495778	depleted	0.321122	0.431384718	-1	0.321122	-1	-0.49332994	TRUE
NADP_METABOLIC_PROCESS	GOBP_NADP_METABOLIC_PROCESS	0.781786942	0.811714521	0.106911588	enriched	0.0559533	0.254675295	1	0.0559533	1	1.252174295	TRUE
NAD_BIOSYNTHETIC_PROCESS	GOBP_NAD_BIOSYNTHETIC_PROCESS	0.307550645	1.132130837	0.512083358	enriched	0.356274	0.452525256	1	0.356274	1	0.44821587	TRUE
NAD_METABOLIC_PROCESS	GOBP_NAD_METABOLIC_PROCESS	0.073504274	1.354154664	1.133687411	enriched	0.179023	0.348157998	1	0.179023	1	0.747091169	TRUE
NATURAL_KILLER_CELL_ACTIVATION	GOBP_NATURAL_KILLER_CELL_ACTIVATION	0.130932897	1.259691324	0.882951223	depleted	0.0951875	0.29071217	-1	0.0951875	-1	-1.021420079	FALSE
NATURAL_KILLER_CELL_DIFFERENTIATION	GOBP_NATURAL_KILLER_CELL_DIFFERENTIATION	0.370705244	1.085149004	0.43097127	enriched	0.166355	0.343060952	1	0.166355	1	0.778964141	TRUE
NATURAL_KILLER_CELL_MEDIATED_IMMUNITY	GOBP_NATURAL_KILLER_CELL_MEDIATED_IMMUNITY	0.033715601	1.440269055	1.472169095	depleted	0.0095262	0.167406169	-1	0.0095262	-1	-2.021080305	FALSE
NECROPTOTIC_PROCESS	GOBP_NECROPTOTIC_PROCESS	0.096551724	1.311752483	1.015239967	depleted	0.0104859	0.169216884	-1	0.0104859	-1	-1.979394288	FALSE
NEGATIVE_CHEMOTAXIS	GOBP_NEGATIVE_CHEMOTAXIS	0.241534989	-1.154933943	-0.617019949	depleted	0.410452	0.481852203	-1	0.410452	-1	-0.386737624	TRUE
NEGATIVE_REGULATION_OF_ACTIN_FILAMENT_BUNDLE_ASSEMBLY	GOBP_NEGATIVE_REGULATION_OF_ACTIN_FILAMENT_BUNDLE_ASSEMBLY	0.178649237	-1.227439384	-0.747998833	enriched	0.37085	0.460996312	1	0.37085	1	0.430801717	FALSE
NEGATIVE_REGULATION_OF_ACTIN_FILAMENT_DEPOLYMERIZATION	GOBP_NEGATIVE_REGULATION_OF_ACTIN_FILAMENT_DEPOLYMERIZATION	0.678632479	0.878466143	0.168365359	depleted	0.112965	0.305186668	-1	0.112965	-1	-0.947056093	FALSE
NEGATIVE_REGULATION_OF_ACTIN_FILAMENT_POLYMERIZATION	GOBP_NEGATIVE_REGULATION_OF_ACTIN_FILAMENT_POLYMERIZATION	0.568965517	-0.926065626	-0.244914054	depleted	0.47199	0.520104186	-1	0.47199	-1	-0.326067203	TRUE
NEGATIVE_REGULATION_OF_ADAPTIVE_IMMUNE_RESPONSE	GOBP_NEGATIVE_REGULATION_OF_ADAPTIVE_IMMUNE_RESPONSE	0.268376068	1.132365027	0.571256214	depleted	0.0702378	0.269724779	-1	0.0702378	-1	-1.1534291	FALSE
NEGATIVE_REGULATION_OF_ALPHA_BETA_T_CELL_ACTIVATION	GOBP_NEGATIVE_REGULATION_OF_ALPHA_BETA_T_CELL_ACTIVATION	0.251748252	1.150498063	0.599033537	depleted	0.0527277	0.250908511	-1	0.0527277	-1	-1.277961172	FALSE
NEGATIVE_REGULATION_OF_ALPHA_BETA_T_CELL_DIFFERENTIATION	GOBP_NEGATIVE_REGULATION_OF_ALPHA_BETA_T_CELL_DIFFERENTIATION	0.683189655	-0.866585784	-0.165458718	enriched	0.453759	0.509195146	1	0.453759	1	0.343174748	FALSE
NEGATIVE_REGULATION_OF_AMYLOID_PRECURSOR_PROTEIN_CATABOLIC_PROCESS	GOBP_NEGATIVE_REGULATION_OF_AMYLOID_PRECURSOR_PROTEIN_CATABOLIC_PROCESS	0.038229259	-1.56359981	-1.417604125	depleted	0.0911931	0.285139815	-1	0.0911931	-1	-1.040038021	TRUE
NEGATIVE_REGULATION_OF_APOPTOTIC_SIGNALING_PATHWAY	GOBP_NEGATIVE_REGULATION_OF_APOPTOTIC_SIGNALING_PATHWAY	0.677115987	0.906305615	0.169336932	depleted	0.0210119	0.198460637	-1	0.0210119	-1	-1.677534675	FALSE
NEGATIVE_REGULATION_OF_AUTOPHAGY	GOBP_NEGATIVE_REGULATION_OF_AUTOPHAGY	0.799485861	-0.831696789	-0.097189212	depleted	0.0264807	0.21160406	-1	0.0264807	-1	-1.577070539	TRUE
NEGATIVE_REGULATION_OF_AXONOGENESIS	GOBP_NEGATIVE_REGULATION_OF_AXONOGENESIS	0.939130435	0.668532656	0.027274085	enriched	0.0466152	0.242842717	1	0.0466152	1	1.331472448	TRUE
NEGATIVE_REGULATION_OF_AXON_EXTENSION	GOBP_NEGATIVE_REGULATION_OF_AXON_EXTENSION	0.641203704	-0.888688004	-0.193003978	enriched	0.206312	0.363325711	1	0.206312	1	0.685475511	FALSE
NEGATIVE_REGULATION_OF_BLOOD_PRESSURE	GOBP_NEGATIVE_REGULATION_OF_BLOOD_PRESSURE	0.412639405	1.038324281	0.384429301	enriched	0.51636	0.548234074	1	0.51636	1	0.287047408	TRUE
NEGATIVE_REGULATION_OF_BLOOD_VESSEL_ENDOTHELIAL_CELL_MIGRATION	GOBP_NEGATIVE_REGULATION_OF_BLOOD_VESSEL_ENDOTHELIAL_CELL_MIGRATION	0.599284436	0.910261856	0.222367001	depleted	0.0239321	0.205634083	-1	0.0239321	-1	-1.621019191	FALSE
NEGATIVE_REGULATION_OF_BMP_SIGNALING_PATHWAY	GOBP_NEGATIVE_REGULATION_OF_BMP_SIGNALING_PATHWAY	0.39675174	-1.046576039	-0.40148116	depleted	0.0574403	0.257213027	-1	0.0574403	-1	-1.240783301	TRUE
NEGATIVE_REGULATION_OF_B_CELL_ACTIVATION	GOBP_NEGATIVE_REGULATION_OF_B_CELL_ACTIVATION	0.614117647	-0.90273881	-0.211748423	depleted	0.299185	0.420312253	-1	0.299185	-1	-0.524060184	TRUE
NEGATIVE_REGULATION_OF_B_CELL_PROLIFERATION	GOBP_NEGATIVE_REGULATION_OF_B_CELL_PROLIFERATION	0.879732739	-0.700431115	-0.055649245	depleted	0.0830153	0.276876292	-1	0.0830153	-1	-1.080841858	TRUE
NEGATIVE_REGULATION_OF_CALCIUM_ION_TRANSMEMBRANE_TRANSPORT	GOBP_NEGATIVE_REGULATION_OF_CALCIUM_ION_TRANSMEMBRANE_TRANSPORT	0.081784387	1.382807529	1.087329599	enriched	0.170556	0.343060952	1	0.170556	1	0.768132998	TRUE
NEGATIVE_REGULATION_OF_CALCIUM_ION_TRANSMEMBRANE_TRANSPORTER_ACTIVITY	GOBP_NEGATIVE_REGULATION_OF_CALCIUM_ION_TRANSMEMBRANE_TRANSPORTER_ACTIVITY	0.121157324	1.356492586	0.916650329	enriched	0.378585	0.464083832	1	0.378585	1	0.421836597	TRUE
NEGATIVE_REGULATION_OF_CALCIUM_ION_TRANSPORT	GOBP_NEGATIVE_REGULATION_OF_CALCIUM_ION_TRANSPORT	0.459272097	0.99883929	0.337929939	depleted	0.174897	0.345246607	-1	0.174897	-1	-0.75721764	FALSE
NEGATIVE_REGULATION_OF_CALCIUM_MEDIATED_SIGNALING	GOBP_NEGATIVE_REGULATION_OF_CALCIUM_MEDIATED_SIGNALING	0.079059829	-1.415659719	-1.102044129	enriched	0.0815315	0.27568654	1	0.0815315	1	1.088674568	FALSE
NEGATIVE_REGULATION_OF_CANONICAL_WNT_SIGNALING_PATHWAY	GOBP_NEGATIVE_REGULATION_OF_CANONICAL_WNT_SIGNALING_PATHWAY	0.010558716	1.463800735	1.976388889	depleted	0.0442181	0.24103991	-1	0.0442181	-1	-1.354399922	FALSE
NEGATIVE_REGULATION_OF_CATALYTIC_ACTIVITY	GOBP_NEGATIVE_REGULATION_OF_CATALYTIC_ACTIVITY	0.09587217	1.163646122	1.018307441	enriched	0.069245	0.268567019	1	0.069245	1	1.15961158	TRUE
NEGATIVE_REGULATION_OF_CATION_CHANNEL_ACTIVITY	GOBP_NEGATIVE_REGULATION_OF_CATION_CHANNEL_ACTIVITY	0.093922652	1.404236447	1.027229653	enriched	0.495534	0.534710128	1	0.495534	1	0.304926542	TRUE
NEGATIVE_REGULATION_OF_CELLULAR_PROTEIN_CATABOLIC_PROCESS	GOBP_NEGATIVE_REGULATION_OF_CELLULAR_PROTEIN_CATABOLIC_PROCESS	0.01034843	1.581056826	1.985125525	enriched	0.365601	0.458203575	1	0.365601	1	0.436992625	TRUE
NEGATIVE_REGULATION_OF_CELLULAR_RESPONSE_TO_GROWTH_FACTOR_STIMULUS	GOBP_NEGATIVE_REGULATION_OF_CELLULAR_RESPONSE_TO_GROWTH_FACTOR_STIMULUS	0.033474618	-1.543810151	-1.475284371	depleted	0.348558	0.448350317	-1	0.348558	-1	-0.457724945	TRUE
NEGATIVE_REGULATION_OF_CELL_ADHESION	GOBP_NEGATIVE_REGULATION_OF_CELL_ADHESION	0.010641758	1.399361746	1.972986624	depleted	0.171357	0.343060952	-1	0.171357	-1	-0.76609815	FALSE
NEGATIVE_REGULATION_OF_CELL_AGING	GOBP_NEGATIVE_REGULATION_OF_CELL_AGING	0.470260223	1.000623416	0.327661754	enriched	0.306128	0.424178499	1	0.306128	1	0.514096946	TRUE
NEGATIVE_REGULATION_OF_CELL_CELL_ADHESION	GOBP_NEGATIVE_REGULATION_OF_CELL_CELL_ADHESION	0.007887681	1.459809713	2.103050687	depleted	0.127366	0.313221829	-1	0.127366	-1	-0.89494649	FALSE
NEGATIVE_REGULATION_OF_CELL_CYCLE	GOBP_NEGATIVE_REGULATION_OF_CELL_CYCLE	5.36066E-09	1.792856151	8.27078197	depleted	0.009899	0.168435952	-1	0.009899	-1	-2.004408676	FALSE
NEGATIVE_REGULATION_OF_CELL_CYCLE_PROCESS	GOBP_NEGATIVE_REGULATION_OF_CELL_CYCLE_PROCESS	1.64671E-08	1.916689126	7.783382503	depleted	0.549658	0.570681244	-1	0.549658	-1	-0.259907447	FALSE
NEGATIVE_REGULATION_OF_CELL_DIFFERENTIATION	GOBP_NEGATIVE_REGULATION_OF_CELL_DIFFERENTIATION	0.031638403	-1.225915522	-1.499785449	enriched	0.0583598	0.257921725	1	0.0583598	1	1.233886205	FALSE
NEGATIVE_REGULATION_OF_CELL_GROWTH	GOBP_NEGATIVE_REGULATION_OF_CELL_GROWTH	0.004169702	-1.560922098	-2.379894946	depleted	0.119187	0.308563327	-1	0.119187	-1	-0.923771112	TRUE
NEGATIVE_REGULATION_OF_CELL_MATRIX_ADHESION	GOBP_NEGATIVE_REGULATION_OF_CELL_MATRIX_ADHESION	0.890814558	0.734414579	0.050212694	enriched	0.0789463	0.273109263	1	0.0789463	1	1.102668219	TRUE
NEGATIVE_REGULATION_OF_CELL_PROJECTION_ORGANIZATION	GOBP_NEGATIVE_REGULATION_OF_CELL_PROJECTION_ORGANIZATION	0.528301887	-0.963281435	-0.277117838	depleted	0.131127	0.315673835	-1	0.131127	-1	-0.882307875	TRUE
NEGATIVE_REGULATION_OF_CELL_SUBSTRATE_ADHESION	GOBP_NEGATIVE_REGULATION_OF_CELL_SUBSTRATE_ADHESION	0.401384083	1.044611137	0.396439854	depleted	0.0445376	0.24103991	-1	0.0445376	-1	-1.35127319	FALSE
NEGATIVE_REGULATION_OF_CHEMOKINE_PRODUCTION	GOBP_NEGATIVE_REGULATION_OF_CHEMOKINE_PRODUCTION	0.956928839	0.589138277	0.019120357	enriched	0.498148	0.534976491	1	0.498148	1	0.302641609	TRUE
NEGATIVE_REGULATION_OF_CHEMOTAXIS	GOBP_NEGATIVE_REGULATION_OF_CHEMOTAXIS	0.570743405	-0.915770689	-0.243559098	enriched	0.084639	0.278163787	1	0.084639	1	1.072429476	FALSE
NEGATIVE_REGULATION_OF_COLD_INDUCED_THERMOGENESIS	GOBP_NEGATIVE_REGULATION_OF_COLD_INDUCED_THERMOGENESIS	0.573141487	-0.928053964	-0.241738154	depleted	0.0557015	0.254483636	-1	0.0557015	-1	-1.254133109	TRUE
NEGATIVE_REGULATION_OF_CYCLIN_DEPENDENT_PROTEIN_KINASE_ACTIVITY	GOBP_NEGATIVE_REGULATION_OF_CYCLIN_DEPENDENT_PROTEIN_KINASE_ACTIVITY	0.043327556	1.482058652	1.363235804	depleted	0.154661	0.336039925	-1	0.154661	-1	-0.810619186	FALSE
NEGATIVE_REGULATION_OF_CYSTEINE_TYPE_ENDOPEPTIDASE_ACTIVITY	GOBP_NEGATIVE_REGULATION_OF_CYSTEINE_TYPE_ENDOPEPTIDASE_ACTIVITY	0.16097561	1.227977345	0.793239921	depleted	0.336327	0.43918648	-1	0.336327	-1	-0.473238267	FALSE
NEGATIVE_REGULATION_OF_CYTOKINE_PRODUCTION	GOBP_NEGATIVE_REGULATION_OF_CYTOKINE_PRODUCTION	0.00199245	1.514356361	2.700612488	enriched	0.251663	0.391543011	1	0.251663	1	0.599180631	TRUE
NEGATIVE_REGULATION_OF_DEFENSE_RESPONSE_TO_VIRUS	GOBP_NEGATIVE_REGULATION_OF_DEFENSE_RESPONSE_TO_VIRUS	0.725400458	-0.836494627	-0.139422175	depleted	0.012448	0.172813806	-1	0.012448	-1	-1.90490042	TRUE
NEGATIVE_REGULATION_OF_DEVELOPMENTAL_GROWTH	GOBP_NEGATIVE_REGULATION_OF_DEVELOPMENTAL_GROWTH	0.071246819	-1.35114992	-1.147234519	enriched	0.268743	0.403280493	1	0.268743	1	0.570662839	FALSE
NEGATIVE_REGULATION_OF_DNA_BINDING	GOBP_NEGATIVE_REGULATION_OF_DNA_BINDING	0.034181375	1.493273816	1.466210477	depleted	0.0083794	0.160297262	-1	0.0083794	-1	-2.076787078	FALSE
NEGATIVE_REGULATION_OF_DNA_BINDING_TRANSCRIPTION_FACTOR_ACTIVITY	GOBP_NEGATIVE_REGULATION_OF_DNA_BINDING_TRANSCRIPTION_FACTOR_ACTIVITY	0.023566631	1.385137897	1.627702499	depleted	0.0059285	0.143673723	-1	0.0059285	-1	-2.227055176	FALSE
NEGATIVE_REGULATION_OF_DNA_BIOSYNTHETIC_PROCESS	GOBP_NEGATIVE_REGULATION_OF_DNA_BIOSYNTHETIC_PROCESS	0.039141889	1.493947898	1.407358216	enriched	0.235366	0.381468777	1	0.235366	1	0.628256273	TRUE
NEGATIVE_REGULATION_OF_DNA_DEPENDENT_DNA_REPLICATION	GOBP_NEGATIVE_REGULATION_OF_DNA_DEPENDENT_DNA_REPLICATION	0.007457613	1.788276235	2.127400153	depleted	0.222004	0.372976035	-1	0.222004	-1	-0.6536392	FALSE
NEGATIVE_REGULATION_OF_DNA_METABOLIC_PROCESS	GOBP_NEGATIVE_REGULATION_OF_DNA_METABOLIC_PROCESS	0.000406214	1.766577163	3.391245129	depleted	0.549658	0.570681244	-1	0.549658	-1	-0.259907447	FALSE
NEGATIVE_REGULATION_OF_DNA_RECOMBINATION	GOBP_NEGATIVE_REGULATION_OF_DNA_RECOMBINATION	2.20549E-05	2.148616399	4.656495486	depleted	0.147173	0.332701913	-1	0.147173	-1	-0.832171857	FALSE
NEGATIVE_REGULATION_OF_DNA_REPAIR	GOBP_NEGATIVE_REGULATION_OF_DNA_REPAIR	0.034476042	1.456593832	1.462482605	depleted	0.25453	0.393121828	-1	0.25453	-1	-0.594261022	FALSE
NEGATIVE_REGULATION_OF_DNA_REPLICATION	GOBP_NEGATIVE_REGULATION_OF_DNA_REPLICATION	0.00059378	1.892961396	3.226374169	depleted	0.687967	0.689883738	-1	0.687967	-1	-0.162432393	FALSE
NEGATIVE_REGULATION_OF_DOUBLE_STRAND_BREAK_REPAIR_VIA_HOMOLOGOUS_RECOMBINATION	GOBP_NEGATIVE_REGULATION_OF_DOUBLE_STRAND_BREAK_REPAIR_VIA_HOMOLOGOUS_RECOMBINATION	0.000457007	1.994142831	3.340077454	depleted	0.0835561	0.277210922	-1	0.0835561	-1	-1.078021839	FALSE
NEGATIVE_REGULATION_OF_ENDOCYTOSIS	GOBP_NEGATIVE_REGULATION_OF_ENDOCYTOSIS	0.921367521	0.706911813	0.035567101	depleted	0.177869	0.346971332	-1	0.177869	-1	-0.749899737	FALSE
NEGATIVE_REGULATION_OF_ENDOTHELIAL_CELL_APOPTOTIC_PROCESS	GOBP_NEGATIVE_REGULATION_OF_ENDOTHELIAL_CELL_APOPTOTIC_PROCESS	0.385775862	-1.053288815	-0.41366495	depleted	0.0035057	0.128420082	-1	0.0035057	-1	-2.455225251	TRUE
NEGATIVE_REGULATION_OF_ENDOTHELIAL_CELL_PROLIFERATION	GOBP_NEGATIVE_REGULATION_OF_ENDOTHELIAL_CELL_PROLIFERATION	0.610526316	0.898194825	0.214295612	depleted	0.0052539	0.135458122	-1	0.0052539	-1	-2.279518198	FALSE
NEGATIVE_REGULATION_OF_EPITHELIAL_CELL_APOPTOTIC_PROCESS	GOBP_NEGATIVE_REGULATION_OF_EPITHELIAL_CELL_APOPTOTIC_PROCESS	0.792857143	-0.793714744	-0.100805057	enriched	0.117125	0.306706444	1	0.117125	1	0.931350396	FALSE
NEGATIVE_REGULATION_OF_EPITHELIAL_CELL_DIFFERENTIATION	GOBP_NEGATIVE_REGULATION_OF_EPITHELIAL_CELL_DIFFERENTIATION	0.602230483	0.899664824	0.220237265	depleted	0.0441649	0.24103991	-1	0.0441649	-1	-1.354922749	FALSE
NEGATIVE_REGULATION_OF_EPITHELIAL_CELL_MIGRATION	GOBP_NEGATIVE_REGULATION_OF_EPITHELIAL_CELL_MIGRATION	0.567114094	0.946351176	0.246329559	enriched	0.0026492	0.120158368	1	0.0026492	1	2.576885254	TRUE
NEGATIVE_REGULATION_OF_EPITHELIAL_CELL_PROLIFERATION	GOBP_NEGATIVE_REGULATION_OF_EPITHELIAL_CELL_PROLIFERATION	0.431372549	1.000318986	0.365147495	depleted	0.0492583	0.245357334	-1	0.0492583	-1	-1.307520581	FALSE
NEGATIVE_REGULATION_OF_EPITHELIAL_TO_MESENCHYMAL_TRANSITION	GOBP_NEGATIVE_REGULATION_OF_EPITHELIAL_TO_MESENCHYMAL_TRANSITION	0.024478143	-1.713783096	-1.611221529	depleted	0.0469725	0.243585248	-1	0.0469725	-1	-1.328156325	TRUE
NEGATIVE_REGULATION_OF_ERBB_SIGNALING_PATHWAY	GOBP_NEGATIVE_REGULATION_OF_ERBB_SIGNALING_PATHWAY	0.704273504	0.852278397	0.15225865	depleted	0.0771918	0.272087792	-1	0.0771918	-1	-1.112428832	FALSE
NEGATIVE_REGULATION_OF_ERK1_AND_ERK2_CASCADE	GOBP_NEGATIVE_REGULATION_OF_ERK1_AND_ERK2_CASCADE	0.599496222	-0.911599939	-0.22221355	depleted	0.000967	0.088175248	-1	0.000967	-1	-3.014573526	TRUE
NEGATIVE_REGULATION_OF_ESTABLISHMENT_OF_PROTEIN_LOCALIZATION	GOBP_NEGATIVE_REGULATION_OF_ESTABLISHMENT_OF_PROTEIN_LOCALIZATION	0.041050903	1.397261277	1.386677284	enriched	0.462808	0.513303828	1	0.462808	1	0.334599143	TRUE
NEGATIVE_REGULATION_OF_EXOCYTOSIS	GOBP_NEGATIVE_REGULATION_OF_EXOCYTOSIS	0.212880143	1.194820863	0.671864846	depleted	0.395869	0.473963683	-1	0.395869	-1	-0.402448506	FALSE
NEGATIVE_REGULATION_OF_EXTRINSIC_APOPTOTIC_SIGNALING_PATHWAY	GOBP_NEGATIVE_REGULATION_OF_EXTRINSIC_APOPTOTIC_SIGNALING_PATHWAY	0.477759473	0.974717049	0.320790693	depleted	0.0191299	0.193167657	-1	0.0191299	-1	-1.7182873	FALSE
NEGATIVE_REGULATION_OF_EXTRINSIC_APOPTOTIC_SIGNALING_PATHWAY_VIA_DEATH_DOMAIN_RECEPTORS	GOBP_NEGATIVE_REGULATION_OF_EXTRINSIC_APOPTOTIC_SIGNALING_PATHWAY_VIA_DEATH_DOMAIN_RECEPTORS	0.542608696	0.962035485	0.265513251	depleted	0.0330575	0.227873316	-1	0.0330575	-1	-1.480729993	FALSE
NEGATIVE_REGULATION_OF_FAT_CELL_DIFFERENTIATION	GOBP_NEGATIVE_REGULATION_OF_FAT_CELL_DIFFERENTIATION	0.548837209	-0.942789552	-0.260556453	depleted	0.000989	0.088175248	-1	0.000989	-1	-3.004803708	TRUE
NEGATIVE_REGULATION_OF_FIBROBLAST_PROLIFERATION	GOBP_NEGATIVE_REGULATION_OF_FIBROBLAST_PROLIFERATION	0.293981481	-1.108741624	-0.531680026	depleted	0.0513318	0.248763853	-1	0.0513318	-1	-1.289613507	TRUE
NEGATIVE_REGULATION_OF_GROWTH	GOBP_NEGATIVE_REGULATION_OF_GROWTH	0.060055734	-1.264602867	-1.221445524	enriched	0.0731913	0.271515201	1	0.0731913	1	1.135540539	FALSE
NEGATIVE_REGULATION_OF_GTPASE_ACTIVITY	GOBP_NEGATIVE_REGULATION_OF_GTPASE_ACTIVITY	0.382075472	-1.022811057	-0.417850842	depleted	0.306881	0.424178499	-1	0.306881	-1	-0.513029999	TRUE
NEGATIVE_REGULATION_OF_G_PROTEIN_COUPLED_RECEPTOR_SIGNALING_PATHWAY	GOBP_NEGATIVE_REGULATION_OF_G_PROTEIN_COUPLED_RECEPTOR_SIGNALING_PATHWAY	0.376777251	-1.045189802	-0.423915327	depleted	0.0978719	0.291620366	-1	0.0978719	-1	-1.009341981	TRUE
NEGATIVE_REGULATION_OF_HISTONE_METHYLATION	GOBP_NEGATIVE_REGULATION_OF_HISTONE_METHYLATION	0.110486891	1.359056757	0.956689245	depleted	0.150872	0.334833889	-1	0.150872	-1	-0.821391352	FALSE
NEGATIVE_REGULATION_OF_HORMONE_SECRETION	GOBP_NEGATIVE_REGULATION_OF_HORMONE_SECRETION	0.183529412	-1.230467934	-0.736294327	depleted	0.0155305	0.180748981	-1	0.0155305	-1	-1.808814562	TRUE
NEGATIVE_REGULATION_OF_HYDROLASE_ACTIVITY	GOBP_NEGATIVE_REGULATION_OF_HYDROLASE_ACTIVITY	0.420821114	1.014489257	0.375902478	depleted	0.376354	0.462728767	-1	0.376354	-1	-0.424403464	FALSE
NEGATIVE_REGULATION_OF_IMMUNE_RESPONSE	GOBP_NEGATIVE_REGULATION_OF_IMMUNE_RESPONSE	0.000395235	1.769162924	3.403144352	depleted	0.0863585	0.280297931	-1	0.0863585	-1	-1.06369491	FALSE
NEGATIVE_REGULATION_OF_IMMUNE_SYSTEM_PROCESS	GOBP_NEGATIVE_REGULATION_OF_IMMUNE_SYSTEM_PROCESS	0.003135413	1.439625063	2.503705219	depleted	0.190356	0.355267833	-1	0.190356	-1	-0.72043343	FALSE
NEGATIVE_REGULATION_OF_INFLAMMATORY_RESPONSE	GOBP_NEGATIVE_REGULATION_OF_INFLAMMATORY_RESPONSE	0.078481013	-1.287374462	-1.105235402	depleted	0.396619	0.474248914	-1	0.396619	-1	-0.401626485	TRUE
NEGATIVE_REGULATION_OF_INNATE_IMMUNE_RESPONSE	GOBP_NEGATIVE_REGULATION_OF_INNATE_IMMUNE_RESPONSE	3.04189E-09	2.473185538	8.516856891	depleted	0.278107	0.407165826	-1	0.278107	-1	-0.55578808	FALSE
NEGATIVE_REGULATION_OF_INTERFERON_GAMMA_PRODUCTION	GOBP_NEGATIVE_REGULATION_OF_INTERFERON_GAMMA_PRODUCTION	0.001788848	1.776744302	2.747426519	depleted	0.108863	0.302352245	-1	0.108863	-1	-0.963119702	FALSE
NEGATIVE_REGULATION_OF_INTERLEUKIN_10_PRODUCTION	GOBP_NEGATIVE_REGULATION_OF_INTERLEUKIN_10_PRODUCTION	0.060654455	1.521775652	1.217137297	depleted	0.146298	0.33155876	-1	0.146298	-1	-0.834761611	FALSE
NEGATIVE_REGULATION_OF_INTERLEUKIN_12_PRODUCTION	GOBP_NEGATIVE_REGULATION_OF_INTERLEUKIN_12_PRODUCTION	0.278481013	1.163429669	0.55520441	depleted	0.213916	0.368657254	-1	0.213916	-1	-0.669756731	FALSE
NEGATIVE_REGULATION_OF_INTERLEUKIN_1_BETA_PRODUCTION	GOBP_NEGATIVE_REGULATION_OF_INTERLEUKIN_1_BETA_PRODUCTION	0.01777111	1.594763368	1.750285439	depleted	0.372914	0.460996312	-1	0.372914	-1	-0.428391312	FALSE
NEGATIVE_REGULATION_OF_INTERLEUKIN_1_PRODUCTION	GOBP_NEGATIVE_REGULATION_OF_INTERLEUKIN_1_PRODUCTION	0.046529284	1.505349624	1.33227363	enriched	0.176337	0.346051018	1	0.176337	1	0.753656552	TRUE
NEGATIVE_REGULATION_OF_INTERLEUKIN_2_PRODUCTION	GOBP_NEGATIVE_REGULATION_OF_INTERLEUKIN_2_PRODUCTION	0.250902527	1.166173266	0.600494964	depleted	0.0576731	0.257213027	-1	0.0576731	-1	-1.239026704	FALSE
NEGATIVE_REGULATION_OF_INTERLEUKIN_6_PRODUCTION	GOBP_NEGATIVE_REGULATION_OF_INTERLEUKIN_6_PRODUCTION	0.292565947	-1.08275306	-0.533776224	depleted	0.0817396	0.2757607	-1	0.0817396	-1	-1.087567492	TRUE
NEGATIVE_REGULATION_OF_INTERLEUKIN_8_PRODUCTION	GOBP_NEGATIVE_REGULATION_OF_INTERLEUKIN_8_PRODUCTION	0.824593128	0.728999939	0.083760289	depleted	0.173605	0.344797341	-1	0.173605	-1	-0.760437771	FALSE
NEGATIVE_REGULATION_OF_INTRACELLULAR_PROTEIN_TRANSPORT	GOBP_NEGATIVE_REGULATION_OF_INTRACELLULAR_PROTEIN_TRANSPORT	0.025190255	1.527908198	1.598767444	depleted	0.272821	0.405852882	-1	0.272821	-1	-0.564122204	FALSE
NEGATIVE_REGULATION_OF_INTRACELLULAR_SIGNAL_TRANSDUCTION	GOBP_NEGATIVE_REGULATION_OF_INTRACELLULAR_SIGNAL_TRANSDUCTION	0.012617041	-1.283779567	-1.899042487	enriched	0.0614521	0.260953342	1	0.0614521	1	1.211463271	FALSE
NEGATIVE_REGULATION_OF_INTRACELLULAR_STEROID_HORMONE_RECEPTOR_SIGNALING_PATHWAY	GOBP_NEGATIVE_REGULATION_OF_INTRACELLULAR_STEROID_HORMONE_RECEPTOR_SIGNALING_PATHWAY	0.609965636	0.906575429	0.214694632	enriched	0.311699	0.427053557	1	0.311699	1	0.506264591	TRUE
NEGATIVE_REGULATION_OF_INTRINSIC_APOPTOTIC_SIGNALING_PATHWAY	GOBP_NEGATIVE_REGULATION_OF_INTRINSIC_APOPTOTIC_SIGNALING_PATHWAY	0.446982055	0.994920514	0.349709912	depleted	0.0318308	0.225954503	-1	0.0318308	-1	-1.497152446	FALSE
NEGATIVE_REGULATION_OF_INTRINSIC_APOPTOTIC_SIGNALING_PATHWAY_IN_RESPONSE_TO_DNA_DAMAGE	GOBP_NEGATIVE_REGULATION_OF_INTRINSIC_APOPTOTIC_SIGNALING_PATHWAY_IN_RESPONSE_TO_DNA_DAMAGE	0.642477876	0.88856421	0.192141823	depleted	0.0047482	0.130716735	-1	0.0047482	-1	-2.323470996	FALSE
NEGATIVE_REGULATION_OF_ION_TRANSPORT	GOBP_NEGATIVE_REGULATION_OF_ION_TRANSPORT	0.251931994	1.099579247	0.598716676	depleted	0.0081441	0.159210324	-1	0.0081441	-1	-2.089156902	FALSE
NEGATIVE_REGULATION_OF_JNK_CASCADE	GOBP_NEGATIVE_REGULATION_OF_JNK_CASCADE	0.385882353	-1.03921895	-0.413545082	depleted	0.0372488	0.235360103	-1	0.0372488	-1	-1.428887714	TRUE
NEGATIVE_REGULATION_OF_KINASE_ACTIVITY	GOBP_NEGATIVE_REGULATION_OF_KINASE_ACTIVITY	0.348348348	-1.040642875	-0.457986244	depleted	0.0084684	0.160515269	-1	0.0084684	-1	-2.072198637	TRUE
NEGATIVE_REGULATION_OF_LEUKOCYTE_APOPTOTIC_PROCESS	GOBP_NEGATIVE_REGULATION_OF_LEUKOCYTE_APOPTOTIC_PROCESS	0.278632479	1.132529309	0.554968262	depleted	0.545049	0.570037256	-1	0.545049	-1	-0.263564453	FALSE
NEGATIVE_REGULATION_OF_LEUKOCYTE_CELL_CELL_ADHESION	GOBP_NEGATIVE_REGULATION_OF_LEUKOCYTE_CELL_CELL_ADHESION	0.015653862	1.514160598	1.805378489	depleted	0.124898	0.311379878	-1	0.124898	-1	-0.903444516	FALSE
NEGATIVE_REGULATION_OF_LEUKOCYTE_MIGRATION	GOBP_NEGATIVE_REGULATION_OF_LEUKOCYTE_MIGRATION	0.148837209	-1.260423021	-0.827288482	depleted	0.307229	0.424178499	-1	0.307229	-1	-0.512537793	TRUE
NEGATIVE_REGULATION_OF_LIPID_BIOSYNTHETIC_PROCESS	GOBP_NEGATIVE_REGULATION_OF_LIPID_BIOSYNTHETIC_PROCESS	0.93006993	0.680825885	0.031484396	depleted	0.549658	0.570681244	-1	0.549658	-1	-0.259907447	FALSE
NEGATIVE_REGULATION_OF_LIPID_CATABOLIC_PROCESS	GOBP_NEGATIVE_REGULATION_OF_LIPID_CATABOLIC_PROCESS	0.048927362	-1.501540705	-1.310448203	depleted	0.0356375	0.233058698	-1	0.0356375	-1	-1.44809277	TRUE
NEGATIVE_REGULATION_OF_LIPID_METABOLIC_PROCESS	GOBP_NEGATIVE_REGULATION_OF_LIPID_METABOLIC_PROCESS	0.445292621	-0.97247233	-0.351354502	depleted	0.0767585	0.271515201	-1	0.0767585	-1	-1.114873521	TRUE
NEGATIVE_REGULATION_OF_LIPID_STORAGE	GOBP_NEGATIVE_REGULATION_OF_LIPID_STORAGE	0.773706897	-0.791690142	-0.111423532	depleted	0.207812	0.364139383	-1	0.207812	-1	-0.682329378	TRUE
NEGATIVE_REGULATION_OF_LIPID_TRANSPORT	GOBP_NEGATIVE_REGULATION_OF_LIPID_TRANSPORT	0.341880342	-1.097230828	-0.46612587	enriched	0.296943	0.418334615	1	0.296943	1	0.527326908	FALSE
NEGATIVE_REGULATION_OF_MACROAUTOPHAGY	GOBP_NEGATIVE_REGULATION_OF_MACROAUTOPHAGY	0.998242531	0.502219602	0.000763931	enriched	0.127185	0.313221829	1	0.127185	1	0.895564106	TRUE
NEGATIVE_REGULATION_OF_MAPK_CASCADE	GOBP_NEGATIVE_REGULATION_OF_MAPK_CASCADE	0.553763441	-0.95653879	-0.25667572	depleted	0.0210053	0.198460637	-1	0.0210053	-1	-1.677671111	TRUE
NEGATIVE_REGULATION_OF_MAP_KINASE_ACTIVITY	GOBP_NEGATIVE_REGULATION_OF_MAP_KINASE_ACTIVITY	0.91	-0.753863949	-0.040958608	depleted	0.204607	0.363317518	-1	0.204607	-1	-0.689079512	TRUE
NEGATIVE_REGULATION_OF_MICROTUBULE_POLYMERIZATION_OR_DEPOLYMERIZATION	GOBP_NEGATIVE_REGULATION_OF_MICROTUBULE_POLYMERIZATION_OR_DEPOLYMERIZATION	0.438282648	1.015699247	0.358245724	depleted	0.23297	0.379547772	-1	0.23297	-1	-0.6327	FALSE
NEGATIVE_REGULATION_OF_MITOCHONDRION_ORGANIZATION	GOBP_NEGATIVE_REGULATION_OF_MITOCHONDRION_ORGANIZATION	0.726618705	-0.853512596	-0.138693426	enriched	0.102366	0.29704174	1	0.102366	1	0.989844267	FALSE
NEGATIVE_REGULATION_OF_MITOTIC_CELL_CYCLE	GOBP_NEGATIVE_REGULATION_OF_MITOTIC_CELL_CYCLE	1.50945E-07	1.888100421	6.821180682	depleted	0.000221	0.063678474	-1	0.000221	-1	-3.655607726	FALSE
NEGATIVE_REGULATION_OF_MRNA_CATABOLIC_PROCESS	GOBP_NEGATIVE_REGULATION_OF_MRNA_CATABOLIC_PROCESS	0.485319516	0.991638716	0.313972244	depleted	0.356717	0.453028725	-1	0.356717	-1	-0.447676193	FALSE
NEGATIVE_REGULATION_OF_MUSCLE_CELL_APOPTOTIC_PROCESS	GOBP_NEGATIVE_REGULATION_OF_MUSCLE_CELL_APOPTOTIC_PROCESS	0.869026549	0.709901715	0.060966956	enriched	0.51855	0.549848999	1	0.51855	1	0.285209361	TRUE
NEGATIVE_REGULATION_OF_MUSCLE_CELL_DIFFERENTIATION	GOBP_NEGATIVE_REGULATION_OF_MUSCLE_CELL_DIFFERENTIATION	0.07852194	-1.382290148	-1.105008979	enriched	0.274103	0.406242634	1	0.274103	1	0.562086211	FALSE
NEGATIVE_REGULATION_OF_MYELOID_CELL_DIFFERENTIATION	GOBP_NEGATIVE_REGULATION_OF_MYELOID_CELL_DIFFERENTIATION	0.279146141	1.114546755	0.554168371	depleted	0.149706	0.334833889	-1	0.149706	-1	-0.824760793	FALSE
NEGATIVE_REGULATION_OF_NEURON_APOPTOTIC_PROCESS	GOBP_NEGATIVE_REGULATION_OF_NEURON_APOPTOTIC_PROCESS	0.22601626	1.149202133	0.645860316	depleted	0.0624227	0.261399256	-1	0.0624227	-1	-1.204657451	FALSE
NEGATIVE_REGULATION_OF_NEURON_DEATH	GOBP_NEGATIVE_REGULATION_OF_NEURON_DEATH	0.642633229	0.916881985	0.192036822	depleted	0.060042	0.260120626	-1	0.060042	-1	-1.22154485	FALSE
NEGATIVE_REGULATION_OF_NEURON_DIFFERENTIATION	GOBP_NEGATIVE_REGULATION_OF_NEURON_DIFFERENTIATION	0.618937644	-0.90441641	-0.208353102	depleted	0.0401691	0.238462623	-1	0.0401691	-1	-1.396107899	TRUE
NEGATIVE_REGULATION_OF_NEURON_PROJECTION_DEVELOPMENT	GOBP_NEGATIVE_REGULATION_OF_NEURON_PROJECTION_DEVELOPMENT	0.274959083	1.117064953	0.560731929	depleted	0.0224146	0.201876814	-1	0.0224146	-1	-1.649469007	FALSE
NEGATIVE_REGULATION_OF_NF_KAPPAB_TRANSCRIPTION_FACTOR_ACTIVITY	GOBP_NEGATIVE_REGULATION_OF_NF_KAPPAB_TRANSCRIPTION_FACTOR_ACTIVITY	0.034676683	1.441091617	1.459962457	depleted	0.0011085	0.092071821	-1	0.0011085	-1	-2.955264303	FALSE
NEGATIVE_REGULATION_OF_NOTCH_SIGNALING_PATHWAY	GOBP_NEGATIVE_REGULATION_OF_NOTCH_SIGNALING_PATHWAY	0.740139211	-0.822491909	-0.130686587	depleted	0.0516971	0.249573978	-1	0.0516971	-1	-1.286533818	TRUE
NEGATIVE_REGULATION_OF_ORGAN_GROWTH	GOBP_NEGATIVE_REGULATION_OF_ORGAN_GROWTH	0.010816276	-1.812426918	-1.965922223	depleted	0.061946	0.260953342	-1	0.061946	-1	-1.207986732	TRUE
NEGATIVE_REGULATION_OF_OSSIFICATION	GOBP_NEGATIVE_REGULATION_OF_OSSIFICATION	0.53674833	-0.946177846	-0.270229298	depleted	0.0614764	0.260953342	-1	0.0614764	-1	-1.211291572	TRUE
NEGATIVE_REGULATION_OF_OSTEOBLAST_DIFFERENTIATION	GOBP_NEGATIVE_REGULATION_OF_OSTEOBLAST_DIFFERENTIATION	0.05800464	-1.403364285	-1.236537261	depleted	0.097051	0.291620366	-1	0.097051	-1	-1.012999985	TRUE
NEGATIVE_REGULATION_OF_OSTEOCLAST_DIFFERENTIATION	GOBP_NEGATIVE_REGULATION_OF_OSTEOCLAST_DIFFERENTIATION	0.033380266	1.568363894	1.476510213	depleted	0.0158529	0.18231773	-1	0.0158529	-1	-1.79989128	FALSE
NEGATIVE_REGULATION_OF_OXIDATIVE_STRESS_INDUCED_CELL_DEATH	GOBP_NEGATIVE_REGULATION_OF_OXIDATIVE_STRESS_INDUCED_CELL_DEATH	0.741258741	0.828004976	0.130030172	depleted	0.43677	0.496199603	-1	0.43677	-1	-0.359747199	FALSE
NEGATIVE_REGULATION_OF_OXIDATIVE_STRESS_INDUCED_INTRINSIC_APOPTOTIC_SIGNALING_PATHWAY	GOBP_NEGATIVE_REGULATION_OF_OXIDATIVE_STRESS_INDUCED_INTRINSIC_APOPTOTIC_SIGNALING_PATHWAY	0.771551724	-0.794179488	-0.112634954	depleted	0.307026	0.424178499	-1	0.307026	-1	-0.512824845	TRUE
NEGATIVE_REGULATION_OF_OXIDOREDUCTASE_ACTIVITY	GOBP_NEGATIVE_REGULATION_OF_OXIDOREDUCTASE_ACTIVITY	0.556792873	-0.927789034	-0.254306332	enriched	0.0849907	0.278755125	1	0.0849907	1	1.070628594	FALSE
NEGATIVE_REGULATION_OF_PEPTIDASE_ACTIVITY	GOBP_NEGATIVE_REGULATION_OF_PEPTIDASE_ACTIVITY	0.392344498	1.029851779	0.406332434	depleted	0.197056	0.36008478	-1	0.197056	-1	-0.705410337	FALSE
NEGATIVE_REGULATION_OF_PEPTIDYL_SERINE_PHOSPHORYLATION	GOBP_NEGATIVE_REGULATION_OF_PEPTIDYL_SERINE_PHOSPHORYLATION	0.104910714	-1.340638659	-0.979180156	depleted	0.0178857	0.190465349	-1	0.0178857	-1	-1.747494058	TRUE
NEGATIVE_REGULATION_OF_PEPTIDYL_THREONINE_PHOSPHORYLATION	GOBP_NEGATIVE_REGULATION_OF_PEPTIDYL_THREONINE_PHOSPHORYLATION	0.938034188	-0.63980257	-0.027781333	depleted	0.0010373	0.0892078	-1	0.0010373	-1	-2.984095622	TRUE
NEGATIVE_REGULATION_OF_PEPTIDYL_TYROSINE_PHOSPHORYLATION	GOBP_NEGATIVE_REGULATION_OF_PEPTIDYL_TYROSINE_PHOSPHORYLATION	0.219798658	1.157244205	0.657974964	depleted	0.293476	0.415198685	-1	0.293476	-1	-0.532427409	FALSE
NEGATIVE_REGULATION_OF_PHAGOCYTOSIS	GOBP_NEGATIVE_REGULATION_OF_PHAGOCYTOSIS	0.250460405	1.185473744	0.601260921	depleted	0.0025265	0.120158368	-1	0.0025265	-1	-2.597480697	FALSE
NEGATIVE_REGULATION_OF_PHOSPHORYLATION	GOBP_NEGATIVE_REGULATION_OF_PHOSPHORYLATION	0.106583072	-1.151067768	-0.972311766	depleted	0.199106	0.360543411	-1	0.199106	-1	-0.700915652	TRUE
NEGATIVE_REGULATION_OF_PROTEASOMAL_PROTEIN_CATABOLIC_PROCESS	GOBP_NEGATIVE_REGULATION_OF_PROTEASOMAL_PROTEIN_CATABOLIC_PROCESS	0.064957265	1.37488764	1.187372269	enriched	0.143447	0.328420325	1	0.143447	1	0.84330853	TRUE
NEGATIVE_REGULATION_OF_PROTEASOMAL_UBIQUITIN_DEPENDENT_PROTEIN_CATABOLIC_PROCESS	GOBP_NEGATIVE_REGULATION_OF_PROTEASOMAL_UBIQUITIN_DEPENDENT_PROTEIN_CATABOLIC_PROCESS	0.086206897	1.366237977	1.064457989	depleted	0.299029	0.420312253	-1	0.299029	-1	-0.524286692	FALSE
NEGATIVE_REGULATION_OF_PROTEIN_ACETYLATION	GOBP_NEGATIVE_REGULATION_OF_PROTEIN_ACETYLATION	0.170411985	1.270874078	0.768499865	depleted	0.0317667	0.225664321	-1	0.0317667	-1	-1.498027898	FALSE
NEGATIVE_REGULATION_OF_PROTEIN_BINDING	GOBP_NEGATIVE_REGULATION_OF_PROTEIN_BINDING	0.047775947	1.398605274	1.320790693	depleted	0.0063285	0.148193646	-1	0.0063285	-1	-2.198699216	FALSE
NEGATIVE_REGULATION_OF_PROTEIN_CATABOLIC_PROCESS	GOBP_NEGATIVE_REGULATION_OF_PROTEIN_CATABOLIC_PROCESS	0.075806452	1.299840499	1.120293832	depleted	0.13236	0.316816374	-1	0.13236	-1	-0.878243242	FALSE
NEGATIVE_REGULATION_OF_PROTEIN_DEPHOSPHORYLATION	GOBP_NEGATIVE_REGULATION_OF_PROTEIN_DEPHOSPHORYLATION	0.615771812	0.919709948	0.210580195	depleted	0.25729	0.395061498	-1	0.25729	-1	-0.589577093	FALSE
NEGATIVE_REGULATION_OF_PROTEIN_KINASE_B_SIGNALING	GOBP_NEGATIVE_REGULATION_OF_PROTEIN_KINASE_B_SIGNALING	0.007415914	-1.6577755	-2.129835309	depleted	0.0454968	0.24159593	-1	0.0454968	-1	-1.342019148	TRUE
NEGATIVE_REGULATION_OF_PROTEIN_LOCALIZATION_TO_NUCLEUS	GOBP_NEGATIVE_REGULATION_OF_PROTEIN_LOCALIZATION_TO_NUCLEUS	0.34537246	-1.08254165	-0.461712295	depleted	0.0014413	0.100766571	-1	0.0014413	-1	-2.841245613	TRUE
NEGATIVE_REGULATION_OF_PROTEIN_TYROSINE_KINASE_ACTIVITY	GOBP_NEGATIVE_REGULATION_OF_PROTEIN_TYROSINE_KINASE_ACTIVITY	0.515789474	0.949672137	0.287527525	depleted	0.186703	0.352501624	-1	0.186703	-1	-0.728848704	FALSE
NEGATIVE_REGULATION_OF_PROTEOLYSIS	GOBP_NEGATIVE_REGULATION_OF_PROTEOLYSIS	0.044684129	1.301338918	1.349846699	depleted	0.0684333	0.267813279	-1	0.0684333	-1	-1.164732517	FALSE
NEGATIVE_REGULATION_OF_PROTEOLYSIS_INVOLVED_IN_CELLULAR_PROTEIN_CATABOLIC_PROCESS	GOBP_NEGATIVE_REGULATION_OF_PROTEOLYSIS_INVOLVED_IN_CELLULAR_PROTEIN_CATABOLIC_PROCESS	0.010819194	1.6476589	1.965805074	enriched	0.0816094	0.2757607	1	0.0816094	1	1.088259815	TRUE
NEGATIVE_REGULATION_OF_REACTIVE_OXYGEN_SPECIES_BIOSYNTHETIC_PROCESS	GOBP_NEGATIVE_REGULATION_OF_REACTIVE_OXYGEN_SPECIES_BIOSYNTHETIC_PROCESS	0.708061002	-0.853653508	-0.149929325	depleted	0.302355	0.421622312	-1	0.302355	-1	-0.519482845	TRUE
NEGATIVE_REGULATION_OF_REACTIVE_OXYGEN_SPECIES_METABOLIC_PROCESS	GOBP_NEGATIVE_REGULATION_OF_REACTIVE_OXYGEN_SPECIES_METABOLIC_PROCESS	0.743405276	-0.833578152	-0.128774361	enriched	0.158021	0.338010603	1	0.158021	1	0.801285194	FALSE
NEGATIVE_REGULATION_OF_RECEPTOR_MEDIATED_ENDOCYTOSIS	GOBP_NEGATIVE_REGULATION_OF_RECEPTOR_MEDIATED_ENDOCYTOSIS	0.352678571	-1.068438719	-0.452620927	depleted	0.0471696	0.24386649	-1	0.0471696	-1	-1.326337807	TRUE
NEGATIVE_REGULATION_OF_RESPONSE_TO_CYTOKINE_STIMULUS	GOBP_NEGATIVE_REGULATION_OF_RESPONSE_TO_CYTOKINE_STIMULUS	0.064568063	1.440052864	1.189982239	depleted	0.177869	0.346971332	-1	0.177869	-1	-0.749899737	FALSE
NEGATIVE_REGULATION_OF_RESPONSE_TO_DNA_DAMAGE_STIMULUS	GOBP_NEGATIVE_REGULATION_OF_RESPONSE_TO_DNA_DAMAGE_STIMULUS	0.226384365	1.155492543	0.645153571	depleted	0.0810628	0.275058761	-1	0.0810628	-1	-1.091178399	FALSE
NEGATIVE_REGULATION_OF_RESPONSE_TO_ENDOPLASMIC_RETICULUM_STRESS	GOBP_NEGATIVE_REGULATION_OF_RESPONSE_TO_ENDOPLASMIC_RETICULUM_STRESS	0.533333333	0.961555702	0.273001272	depleted	0.174134	0.345246607	-1	0.174134	-1	-0.759116424	FALSE
NEGATIVE_REGULATION_OF_RHO_PROTEIN_SIGNAL_TRANSDUCTION	GOBP_NEGATIVE_REGULATION_OF_RHO_PROTEIN_SIGNAL_TRANSDUCTION	0.525641026	-0.954290962	-0.279310746	depleted	0.0549071	0.253538905	-1	0.0549071	-1	-1.260371494	TRUE
NEGATIVE_REGULATION_OF_RNA_SPLICING	GOBP_NEGATIVE_REGULATION_OF_RNA_SPLICING	0.69380531	0.83737906	0.158762381	depleted	0.141649	0.326380626	-1	0.141649	-1	-0.848786487	FALSE
NEGATIVE_REGULATION_OF_SECRETION	GOBP_NEGATIVE_REGULATION_OF_SECRETION	0.16639478	1.205160205	0.778860303	depleted	0.383553	0.467322976	-1	0.383553	-1	-0.416174616	FALSE
NEGATIVE_REGULATION_OF_SIGNALING_RECEPTOR_ACTIVITY	GOBP_NEGATIVE_REGULATION_OF_SIGNALING_RECEPTOR_ACTIVITY	0.140381282	1.280084958	0.852690794	depleted	0.0397337	0.238267258	-1	0.0397337	-1	-1.400840992	FALSE
NEGATIVE_REGULATION_OF_SIGNAL_TRANSDUCTION_BY_P53_CLASS_MEDIATOR	GOBP_NEGATIVE_REGULATION_OF_SIGNAL_TRANSDUCTION_BY_P53_CLASS_MEDIATOR	0.342672414	-1.076624893	-0.465120856	depleted	0.0031886	0.123453445	-1	0.0031886	-1	-2.496399958	TRUE
NEGATIVE_REGULATION_OF_SMALL_GTPASE_MEDIATED_SIGNAL_TRANSDUCTION	GOBP_NEGATIVE_REGULATION_OF_SMALL_GTPASE_MEDIATED_SIGNAL_TRANSDUCTION	0.473039216	-0.976739348	-0.325102854	depleted	0.0451939	0.24103991	-1	0.0451939	-1	-1.34492018	TRUE
NEGATIVE_REGULATION_OF_SMOOTHENED_SIGNALING_PATHWAY	GOBP_NEGATIVE_REGULATION_OF_SMOOTHENED_SIGNALING_PATHWAY	0.455357143	-0.991130808	-0.341647847	enriched	0.0084899	0.160515269	1	0.0084899	1	2.071097425	FALSE
NEGATIVE_REGULATION_OF_SMOOTH_MUSCLE_CELL_PROLIFERATION	GOBP_NEGATIVE_REGULATION_OF_SMOOTH_MUSCLE_CELL_PROLIFERATION	0.492982456	0.963307043	0.307168536	depleted	0.0011648	0.094272501	-1	0.0011648	-1	-2.933748638	FALSE
NEGATIVE_REGULATION_OF_STEM_CELL_DIFFERENTIATION	GOBP_NEGATIVE_REGULATION_OF_STEM_CELL_DIFFERENTIATION	0.91011236	0.651434628	0.040904988	depleted	0.0044702	0.130716735	-1	0.0044702	-1	-2.349673046	FALSE
NEGATIVE_REGULATION_OF_SUPRAMOLECULAR_FIBER_ORGANIZATION	GOBP_NEGATIVE_REGULATION_OF_SUPRAMOLECULAR_FIBER_ORGANIZATION	0.485759494	0.981297315	0.313578703	depleted	0.0044518	0.130716735	-1	0.0044518	-1	-2.351464355	FALSE
NEGATIVE_REGULATION_OF_SYNAPTIC_TRANSMISSION	GOBP_NEGATIVE_REGULATION_OF_SYNAPTIC_TRANSMISSION	0.958429561	-0.664386931	-0.0184398	depleted	0.259598	0.396240807	-1	0.259598	-1	-0.585698658	TRUE
NEGATIVE_REGULATION_OF_TELOMERE_MAINTENANCE	GOBP_NEGATIVE_REGULATION_OF_TELOMERE_MAINTENANCE	0.032855515	1.509064842	1.483391728	depleted	0.036192	0.233772174	-1	0.036192	-1	-1.441387417	FALSE
NEGATIVE_REGULATION_OF_TELOMERE_MAINTENANCE_VIA_TELOMERASE	GOBP_NEGATIVE_REGULATION_OF_TELOMERE_MAINTENANCE_VIA_TELOMERASE	0.105947955	1.366324818	0.97490742	depleted	0.0036626	0.128524724	-1	0.0036626	-1	-2.436210509	FALSE
NEGATIVE_REGULATION_OF_TELOMERE_MAINTENANCE_VIA_TELOMERE_LENGTHENING	GOBP_NEGATIVE_REGULATION_OF_TELOMERE_MAINTENANCE_VIA_TELOMERE_LENGTHENING	0.039536528	1.528570664	1.403001468	depleted	0.0287369	0.218517366	-1	0.0287369	-1	-1.541560083	FALSE
NEGATIVE_REGULATION_OF_TOLL_LIKE_RECEPTOR_SIGNALING_PATHWAY	GOBP_NEGATIVE_REGULATION_OF_TOLL_LIKE_RECEPTOR_SIGNALING_PATHWAY	0.600461894	-0.909898163	-0.221514548	depleted	0.0137992	0.178221684	-1	0.0137992	-1	-1.860146091	TRUE
NEGATIVE_REGULATION_OF_TOR_SIGNALING	GOBP_NEGATIVE_REGULATION_OF_TOR_SIGNALING	0.020988211	-1.612756381	-1.678024575	depleted	0.234887	0.380946573	-1	0.234887	-1	-0.629141019	TRUE
NEGATIVE_REGULATION_OF_TRANSFORMING_GROWTH_FACTOR_BETA_RECEPTOR_SIGNALING_PATHWAY	GOBP_NEGATIVE_REGULATION_OF_TRANSFORMING_GROWTH_FACTOR_BETA_RECEPTOR_SIGNALING_PATHWAY	0.035593562	-1.447745232	-1.448628543	depleted	0.0276151	0.216101873	-1	0.0276151	-1	-1.55885338	TRUE
NEGATIVE_REGULATION_OF_TRANSLATIONAL_INITIATION	GOBP_NEGATIVE_REGULATION_OF_TRANSLATIONAL_INITIATION	0.465517241	-1.000169259	-0.332064229	depleted	0.000543	0.084841416	-1	0.000543	-1	-3.26520017	TRUE
NEGATIVE_REGULATION_OF_TRANSMEMBRANE_TRANSPORT	GOBP_NEGATIVE_REGULATION_OF_TRANSMEMBRANE_TRANSPORT	0.404639175	-1.018275702	-0.392932073	depleted	0.16379	0.341275991	-1	0.16379	-1	-0.785712617	TRUE
NEGATIVE_REGULATION_OF_TRANSPORT	GOBP_NEGATIVE_REGULATION_OF_TRANSPORT	0.124444444	1.163386196	0.905024487	depleted	0.141311	0.326172047	-1	0.141311	-1	-0.84982403	FALSE
NEGATIVE_REGULATION_OF_TRANSPORTER_ACTIVITY	GOBP_NEGATIVE_REGULATION_OF_TRANSPORTER_ACTIVITY	0.333333333	1.075067461	0.477121255	depleted	0.0090476	0.163125374	-1	0.0090476	-1	-2.043466608	FALSE
NEGATIVE_REGULATION_OF_TUMOR_NECROSIS_FACTOR_SUPERFAMILY_CYTOKINE_PRODUCTION	GOBP_NEGATIVE_REGULATION_OF_TUMOR_NECROSIS_FACTOR_SUPERFAMILY_CYTOKINE_PRODUCTION	0.429059829	1.026678607	0.367482145	enriched	0.532855	0.560723865	1	0.532855	1	0.273390955	TRUE
NEGATIVE_REGULATION_OF_TYPE_I_INTERFERON_PRODUCTION	GOBP_NEGATIVE_REGULATION_OF_TYPE_I_INTERFERON_PRODUCTION	0.000203678	1.95506807	3.691055624	depleted	0.0354717	0.232443682	-1	0.0354717	-1	-1.450117997	FALSE
NEGATIVE_REGULATION_OF_T_CELL_PROLIFERATION	GOBP_NEGATIVE_REGULATION_OF_T_CELL_PROLIFERATION	0.045302013	1.419999557	1.343882496	depleted	0.0217014	0.20123254	-1	0.0217014	-1	-1.663512248	FALSE
NEGATIVE_REGULATION_OF_T_CELL_RECEPTOR_SIGNALING_PATHWAY	GOBP_NEGATIVE_REGULATION_OF_T_CELL_RECEPTOR_SIGNALING_PATHWAY	0.128252788	1.299332082	0.891933185	depleted	0.16462	0.342051991	-1	0.16462	-1	-0.783517403	FALSE
NEGATIVE_REGULATION_OF_UBIQUITIN_DEPENDENT_PROTEIN_CATABOLIC_PROCESS	GOBP_NEGATIVE_REGULATION_OF_UBIQUITIN_DEPENDENT_PROTEIN_CATABOLIC_PROCESS	0.007482025	1.630242808	2.12598083	depleted	0.128494	0.31431725	-1	0.128494	-1	-0.891117151	FALSE
NEGATIVE_REGULATION_OF_UBIQUITIN_PROTEIN_TRANSFERASE_ACTIVITY	GOBP_NEGATIVE_REGULATION_OF_UBIQUITIN_PROTEIN_TRANSFERASE_ACTIVITY	0.010106044	1.762660706	1.995418807	depleted	0.206052	0.363317518	-1	0.206052	-1	-0.686023166	FALSE
NEGATIVE_REGULATION_OF_VIRAL_ENTRY_INTO_HOST_CELL	GOBP_NEGATIVE_REGULATION_OF_VIRAL_ENTRY_INTO_HOST_CELL	0.011239447	1.746884182	1.94925506	depleted	0.320616	0.431006541	-1	0.320616	-1	-0.494014808	FALSE
NEGATIVE_REGULATION_OF_VIRAL_GENOME_REPLICATION	GOBP_NEGATIVE_REGULATION_OF_VIRAL_GENOME_REPLICATION	1E-10	2.869098145	10	depleted	0.0292363	0.219473162	-1	0.0292363	-1	-1.53407759	FALSE
NEGATIVE_REGULATION_OF_VIRAL_PROCESS	GOBP_NEGATIVE_REGULATION_OF_VIRAL_PROCESS	1E-10	2.946242237	10	depleted	0.242322	0.384781469	-1	0.242322	-1	-0.615607155	FALSE
NEGATIVE_REGULATION_OF_WNT_SIGNALING_PATHWAY	GOBP_NEGATIVE_REGULATION_OF_WNT_SIGNALING_PATHWAY	0.013527178	1.421589797	1.868792801	depleted	0.0316857	0.225418472	-1	0.0316857	-1	-1.499136694	FALSE
NEGATIVE_REGULATION_OF_WOUND_HEALING	GOBP_NEGATIVE_REGULATION_OF_WOUND_HEALING	0.901678657	-0.737186094	-0.04494821	enriched	0.199121	0.360543411	1	0.199121	1	0.700882935	FALSE
NEPHRON_DEVELOPMENT	GOBP_NEPHRON_DEVELOPMENT	0.392764858	-1.019290345	-0.405867377	enriched	0.447242	0.504093917	1	0.447242	1	0.349457419	FALSE
NERVE_DEVELOPMENT	GOBP_NERVE_DEVELOPMENT	0.185441941	1.217551596	0.731792035	depleted	0.0452993	0.24103991	-1	0.0452993	-1	-1.343908509	FALSE
NERVOUS_SYSTEM_PROCESS	GOBP_NERVOUS_SYSTEM_PROCESS	0.21942446	-1.077100847	-0.658714961	depleted	0.0219632	0.201338127	-1	0.0219632	-1	-1.658304384	TRUE
NEURAL_CREST_CELL_DIFFERENTIATION	GOBP_NEURAL_CREST_CELL_DIFFERENTIATION	0.003063544	-1.7529093	-2.513775939	enriched	0.529651	0.558198505	1	0.529651	1	0.276010203	FALSE
NEURAL_CREST_CELL_MIGRATION	GOBP_NEURAL_CREST_CELL_MIGRATION	0.334051724	-1.086971215	-0.476186282	depleted	0.317385	0.42955586	-1	0.317385	-1	-0.498413602	TRUE
NEURAL_PRECURSOR_CELL_PROLIFERATION	GOBP_NEURAL_PRECURSOR_CELL_PROLIFERATION	0.267536705	1.109653056	0.572616626	enriched	0.154666	0.336039925	1	0.154666	1	0.810605146	TRUE
NEURAL_RETINA_DEVELOPMENT	GOBP_NEURAL_RETINA_DEVELOPMENT	0.013039287	-1.685505449	-1.884746143	depleted	0.115711	0.306706444	-1	0.115711	-1	-0.936625353	TRUE
NEURAL_TUBE_DEVELOPMENT	GOBP_NEURAL_TUBE_DEVELOPMENT	0.87664042	-0.821073632	-0.057178509	depleted	0.0243791	0.207094488	-1	0.0243791	-1	-1.612982331	TRUE
NEURAL_TUBE_FORMATION	GOBP_NEURAL_TUBE_FORMATION	0.802056555	-0.834815666	-0.095795007	depleted	0.0492541	0.245357334	-1	0.0492541	-1	-1.307557612	TRUE
NEURAL_TUBE_PATTERNING	GOBP_NEURAL_TUBE_PATTERNING	0.730603448	-0.827986079	-0.136318282	depleted	0.289254	0.412242916	-1	0.289254	-1	-0.538720627	TRUE
NEUROBLAST_PROLIFERATION	GOBP_NEUROBLAST_PROLIFERATION	0.190641248	1.22435703	0.719783128	depleted	0.0202499	0.196395737	-1	0.0202499	-1	-1.693577117	FALSE
NEUROINFLAMMATORY_RESPONSE	GOBP_NEUROINFLAMMATORY_RESPONSE	0.357781753	1.068650494	0.446381812	enriched	0.377519	0.463457509	1	0.377519	1	0.423061186	TRUE
NEUROMUSCULAR_JUNCTION_DEVELOPMENT	GOBP_NEUROMUSCULAR_JUNCTION_DEVELOPMENT	0.555172414	0.933861773	0.255572122	depleted	0.2508	0.390902069	-1	0.2508	-1	-0.600672468	FALSE
NEUROMUSCULAR_PROCESS	GOBP_NEUROMUSCULAR_PROCESS	0.359861592	1.072363198	0.443864503	enriched	0.25009	0.390393205	1	0.25009	1	0.601903673	TRUE
NEUROMUSCULAR_PROCESS_CONTROLLING_BALANCE	GOBP_NEUROMUSCULAR_PROCESS_CONTROLLING_BALANCE	0.688766114	0.849928893	0.161928227	enriched	0.0527387	0.250908511	1	0.0527387	1	1.27787058	TRUE
NEURON_APOPTOTIC_PROCESS	GOBP_NEURON_APOPTOTIC_PROCESS	0.784313725	-0.883003627	-0.105510185	depleted	0.040586	0.238916766	-1	0.040586	-1	-1.391623749	TRUE
NEURON_CELLULAR_HOMEOSTASIS	GOBP_NEURON_CELLULAR_HOMEOSTASIS	0.987068966	-0.527593301	-0.005652503	depleted	0.033049	0.227873316	-1	0.033049	-1	-1.480841677	TRUE
NEURON_DEATH	GOBP_NEURON_DEATH	0.641833811	-0.948264911	-0.192577409	enriched	0.089746	0.282707173	1	0.089746	1	1.046984899	FALSE
NEURON_DEATH_IN_RESPONSE_TO_OXIDATIVE_STRESS	GOBP_NEURON_DEATH_IN_RESPONSE_TO_OXIDATIVE_STRESS	0.945132743	0.635573912	0.024507191	depleted	0.406516	0.479257854	-1	0.406516	-1	-0.390922356	FALSE
NEURON_MATURATION	GOBP_NEURON_MATURATION	0.122591944	1.300297897	0.911538068	depleted	0.068405	0.267813279	-1	0.068405	-1	-1.164912153	FALSE
NEURON_MIGRATION	GOBP_NEURON_MIGRATION	0.504065041	0.965261907	0.297513422	depleted	0.0014978	0.102275201	-1	0.0014978	-1	-2.824546174	FALSE
NEURON_PROJECTION_ARBORIZATION	GOBP_NEURON_PROJECTION_ARBORIZATION	0.086142322	1.401356027	1.064783425	depleted	0.174897	0.345246607	-1	0.174897	-1	-0.75721764	FALSE
NEURON_PROJECTION_EXTENSION	GOBP_NEURON_PROJECTION_EXTENSION	0.394594595	-1.021856571	-0.403848868	depleted	0.172046	0.343060952	-1	0.172046	-1	-0.76435542	TRUE
NEURON_PROJECTION_GUIDANCE	GOBP_NEURON_PROJECTION_GUIDANCE	0.024865052	-1.331219082	-1.604410624	enriched	0.096367	0.291620366	1	0.096367	1	1.016071661	FALSE
NEURON_PROJECTION_ORGANIZATION	GOBP_NEURON_PROJECTION_ORGANIZATION	0.881443299	-0.789358713	-0.05480562	depleted	0.0064695	0.149405594	-1	0.0064695	-1	-2.189129283	TRUE
NEURON_RECOGNITION	GOBP_NEURON_RECOGNITION	0.2	1.203678281	0.698970004	depleted	0.0621132	0.260966743	-1	0.0621132	-1	-1.206816096	FALSE
NEUROPEPTIDE_SIGNALING_PATHWAY	GOBP_NEUROPEPTIDE_SIGNALING_PATHWAY	0.052080717	-1.505142502	-1.283323042	depleted	0.48949	0.531635853	-1	0.48949	-1	-0.310256176	TRUE
NEUROTRANSMITTER_RECEPTOR_TRANSPORT	GOBP_NEUROTRANSMITTER_RECEPTOR_TRANSPORT	0.077057793	1.391614373	1.113183432	depleted	0.111624	0.304879717	-1	0.111624	-1	-0.952242419	FALSE
NEUROTRANSMITTER_SECRETION	GOBP_NEUROTRANSMITTER_SECRETION	0.703459638	0.88534613	0.152760816	depleted	0.0111935	0.171032363	-1	0.0111935	-1	-1.951034096	FALSE
NEUROTRANSMITTER_TRANSPORT	GOBP_NEUROTRANSMITTER_TRANSPORT	0.626198083	0.9217548	0.203288266	depleted	0.261543	0.397447205	-1	0.261543	-1	-0.582456899	FALSE
NEUROTRANSMITTER_UPTAKE	GOBP_NEUROTRANSMITTER_UPTAKE	0.421348315	1.04086005	0.375358739	depleted	0.307021	0.424178499	-1	0.307021	-1	-0.512831918	FALSE
NEUROTROPHIN_TRK_RECEPTOR_SIGNALING_PATHWAY	GOBP_NEUROTROPHIN_TRK_RECEPTOR_SIGNALING_PATHWAY	0.651709402	-0.868347955	-0.185946014	enriched	0.0766573	0.271515201	1	0.0766573	1	1.115446481	FALSE
NEUTRAL_AMINO_ACID_TRANSPORT	GOBP_NEUTRAL_AMINO_ACID_TRANSPORT	0.675909879	0.861351893	0.170111206	depleted	0.167355	0.343060952	-1	0.167355	-1	-0.776361308	FALSE
NEUTROPHIL_CHEMOTAXIS	GOBP_NEUTROPHIL_CHEMOTAXIS	0.723127036	0.852796443	0.140785401	depleted	0.0261448	0.21073487	-1	0.0261448	-1	-1.582614676	FALSE
NEUTROPHIL_MIGRATION	GOBP_NEUTROPHIL_MIGRATION	0.375959079	-1.033239031	-0.424859423	enriched	0.277143	0.407165826	1	0.277143	1	0.557296086	FALSE
NON_CANONICAL_WNT_SIGNALING_PATHWAY	GOBP_NON_CANONICAL_WNT_SIGNALING_PATHWAY	0.102040816	1.236940779	0.991226076	depleted	0.0024726	0.119545904	-1	0.0024726	-1	-2.606846135	FALSE
NON_MOTILE_CILIUM_ASSEMBLY	GOBP_NON_MOTILE_CILIUM_ASSEMBLY	0.855960265	0.773106057	0.067546396	depleted	0.0670154	0.265584264	-1	0.0670154	-1	-1.173825386	FALSE
NOTCH_SIGNALING_PATHWAY	GOBP_NOTCH_SIGNALING_PATHWAY	0.237967914	-1.106383394	-0.623481596	enriched	0.0875695	0.281469635	1	0.0875695	1	1.05764713	FALSE
NUCLEAR_CHROMOSOME_SEGREGATION	GOBP_NUCLEAR_CHROMOSOME_SEGREGATION	1.34113E-09	2.125388299	8.872530716	enriched	0.329835	0.43634164	1	0.329835	1	0.481703262	TRUE
NUCLEAR_ENVELOPE_ORGANIZATION	GOBP_NUCLEAR_ENVELOPE_ORGANIZATION	0.19205298	1.185441976	0.716578949	depleted	0.0525191	0.250908511	-1	0.0525191	-1	-1.279682725	FALSE
NUCLEAR_ENVELOPE_REASSEMBLY	GOBP_NUCLEAR_ENVELOPE_REASSEMBLY	0.790948276	-0.781452952	-0.101851916	depleted	0.0027892	0.120571467	-1	0.0027892	-1	-2.554520343	TRUE
NUCLEAR_EXPORT	GOBP_NUCLEAR_EXPORT	2.54575E-07	1.982321709	6.594183612	depleted	0.21258	0.367851218	-1	0.21258	-1	-0.672477597	FALSE
NUCLEAR_MEMBRANE_ORGANIZATION	GOBP_NUCLEAR_MEMBRANE_ORGANIZATION	0.171790235	1.274012848	0.765001526	depleted	0.118722	0.307910434	-1	0.118722	-1	-0.925468796	FALSE
NUCLEAR_MIGRATION	GOBP_NUCLEAR_MIGRATION	0.959107807	0.591933469	0.018132574	depleted	0.0639413	0.262518611	-1	0.0639413	-1	-1.194218538	FALSE
NUCLEAR_TRANSCRIBED_MRNA_CATABOLIC_PROCESS	GOBP_NUCLEAR_TRANSCRIBED_MRNA_CATABOLIC_PROCESS	5.1669E-06	1.829348695	5.286770199	enriched	0.159174	0.338221221	1	0.159174	1	0.79812787	TRUE
NUCLEAR_TRANSPORT	GOBP_NUCLEAR_TRANSPORT	4.85951E-07	1.807212655	6.313407534	depleted	0.32143	0.431384718	-1	0.32143	-1	-0.492913592	FALSE
NUCLEIC_ACID_PHOSPHODIESTER_BOND_HYDROLYSIS	GOBP_NUCLEIC_ACID_PHOSPHODIESTER_BOND_HYDROLYSIS	7.30996E-09	1.9684685	8.136085168	depleted	0.646437	0.651802736	-1	0.646437	-1	-0.189473794	FALSE
NUCLEOBASE_CONTAINING_SMALL_MOLECULE_CATABOLIC_PROCESS	GOBP_NUCLEOBASE_CONTAINING_SMALL_MOLECULE_CATABOLIC_PROCESS	0.192439863	1.20495914	0.715704962	depleted	0.0264938	0.21160406	-1	0.0264938	-1	-1.576855746	FALSE
NUCLEOBASE_CONTAINING_SMALL_MOLECULE_INTERCONVERSION	GOBP_NUCLEOBASE_CONTAINING_SMALL_MOLECULE_INTERCONVERSION	0.030666485	1.573060896	1.513335997	depleted	0.289345	0.412242916	-1	0.289345	-1	-0.538584018	FALSE
NUCLEOSIDE_METABOLIC_PROCESS	GOBP_NUCLEOSIDE_METABOLIC_PROCESS	0.034329133	1.417652262	1.464337171	depleted	0.532855	0.560723865	-1	0.532855	-1	-0.273390955	FALSE
NUCLEOSIDE_PHOSPHATE_CATABOLIC_PROCESS	GOBP_NUCLEOSIDE_PHOSPHATE_CATABOLIC_PROCESS	0.680781759	0.882949637	0.166992089	enriched	0.563429	0.581438146	1	0.563429	1	0.249160803	TRUE
NUCLEOSIDE_TRIPHOSPHATE_BIOSYNTHETIC_PROCESS	GOBP_NUCLEOSIDE_TRIPHOSPHATE_BIOSYNTHETIC_PROCESS	0.207177814	1.166825675	0.683656754	depleted	0.105817	0.301206778	-1	0.105817	-1	-0.975444555	FALSE
NUCLEOSOME_ASSEMBLY	GOBP_NUCLEOSOME_ASSEMBLY	0.032025067	1.485983304	1.494509947	depleted	0.0727046	0.271515201	-1	0.0727046	-1	-1.138438111	FALSE
NUCLEOSOME_ORGANIZATION	GOBP_NUCLEOSOME_ORGANIZATION	0.023537861	1.463421866	1.628233009	depleted	0.0500583	0.24643696	-1	0.0500583	-1	-1.300523903	FALSE
NUCLEOTIDE_EXCISION_REPAIR	GOBP_NUCLEOTIDE_EXCISION_REPAIR	0.000193038	1.820111659	3.714356168	depleted	0.042171	0.239552358	-1	0.042171	-1	-1.3749861	FALSE
NUCLEOTIDE_TRANSPORT	GOBP_NUCLEOTIDE_TRANSPORT	0.711985689	0.848924373	0.147528736	depleted	0.0395662	0.238267258	-1	0.0395662	-1	-1.402675658	FALSE
NUCLEUS_LOCALIZATION	GOBP_NUCLEUS_LOCALIZATION	0.990974729	0.520754168	0.00393742	depleted	0.38835	0.470044252	-1	0.38835	-1	-0.410776691	FALSE
NUCLEUS_ORGANIZATION	GOBP_NUCLEUS_ORGANIZATION	0.011236744	1.488444993	1.949359498	depleted	0.000536	0.084841416	-1	0.000536	-1	-3.27083521	FALSE
N_GLYCAN_PROCESSING	GOBP_N_GLYCAN_PROCESSING	0.692883895	0.839393908	0.159339533	depleted	0.0757025	0.271515201	-1	0.0757025	-1	-1.120889778	FALSE
N_TERMINAL_PROTEIN_AMINO_ACID_MODIFICATION	GOBP_N_TERMINAL_PROTEIN_AMINO_ACID_MODIFICATION	0.489473684	0.965733479	0.310270652	depleted	0.279144	0.407165826	-1	0.279144	-1	-0.554171703	FALSE
ODONTOGENESIS	GOBP_ODONTOGENESIS	0.002962262	-1.76981751	-2.528376533	depleted	0.19735	0.360205414	-1	0.19735	-1	-0.704762869	TRUE
ODONTOGENESIS_OF_DENTIN_CONTAINING_TOOTH	GOBP_ODONTOGENESIS_OF_DENTIN_CONTAINING_TOOTH	0.016668725	-1.598286698	-1.778097615	depleted	0.198858	0.360205414	-1	0.198858	-1	-0.701456933	TRUE
OLIGODENDROCYTE_DEVELOPMENT	GOBP_OLIGODENDROCYTE_DEVELOPMENT	0.411904762	-1.030914231	-0.385203187	enriched	0.11371	0.305426694	1	0.11371	1	0.94420134	FALSE
OLIGODENDROCYTE_DIFFERENTIATION	GOBP_OLIGODENDROCYTE_DIFFERENTIATION	0.842276423	0.785319346	0.074545356	depleted	0.346638	0.447169812	-1	0.346638	-1	-0.46012383	FALSE
OLIGOSACCHARIDE_LIPID_INTERMEDIATE_BIOSYNTHETIC_PROCESS	GOBP_OLIGOSACCHARIDE_LIPID_INTERMEDIATE_BIOSYNTHETIC_PROCESS	0.113718412	1.331206321	0.944169215	enriched	0.170843	0.343060952	1	0.170843	1	0.767402811	TRUE
OLIGOSACCHARIDE_METABOLIC_PROCESS	GOBP_OLIGOSACCHARIDE_METABOLIC_PROCESS	0.808056872	-0.816894249	-0.092558072	depleted	0.153529	0.335643258	-1	0.153529	-1	-0.813809579	TRUE
ONE_CARBON_METABOLIC_PROCESS	GOBP_ONE_CARBON_METABOLIC_PROCESS	0.458762887	0.990968073	0.338411723	depleted	0.0451939	0.24103991	-1	0.0451939	-1	-1.34492018	FALSE
OOCYTE_MATURATION	GOBP_OOCYTE_MATURATION	0.060654455	1.524522042	1.217137297	depleted	0.181204	0.349809391	-1	0.181204	-1	-0.74183222	FALSE
OOGENESIS	GOBP_OOGENESIS	0.00863308	1.620183659	2.06383424	enriched	0.221326	0.372828232	1	0.221326	1	0.654967565	TRUE
ORGANELLE_DISASSEMBLY	GOBP_ORGANELLE_DISASSEMBLY	0.384244373	1.027551404	0.415392484	depleted	0.209457	0.365770502	-1	0.209457	-1	-0.678905121	FALSE
ORGANELLE_FUSION	GOBP_ORGANELLE_FUSION	0.004549707	1.566011712	2.34201659	depleted	0.0183576	0.191210243	-1	0.0183576	-1	-1.736184097	FALSE
ORGANELLE_TRANSPORT_ALONG_MICROTUBULE	GOBP_ORGANELLE_TRANSPORT_ALONG_MICROTUBULE	0.519480519	0.955860839	0.284430734	enriched	0.264029	0.399600346	1	0.264029	1	0.578348369	TRUE
ORGANIC_ANION_TRANSPORT	GOBP_ORGANIC_ANION_TRANSPORT	0.962848297	0.775487835	0.016442133	depleted	0.0418528	0.239552358	-1	0.0418528	-1	-1.378275482	FALSE
ORGANIC_CATION_TRANSPORT	GOBP_ORGANIC_CATION_TRANSPORT	0.376975169	-1.049599797	-0.423687255	enriched	0.163771	0.341275991	1	0.163771	1	0.785762999	FALSE
ORGANOPHOSPHATE_CATABOLIC_PROCESS	GOBP_ORGANOPHOSPHATE_CATABOLIC_PROCESS	0.330623306	-1.057300429	-0.480666535	depleted	0.21228	0.367571707	-1	0.21228	-1	-0.673090921	TRUE
ORGAN_GROWTH	GOBP_ORGAN_GROWTH	0.006328814	-1.591985994	-2.198677676	enriched	0.159296	0.338221221	1	0.159296	1	0.797795129	FALSE
OSSIFICATION	GOBP_OSSIFICATION	0.357771261	-1.026392754	-0.446394548	depleted	0.200404	0.361657581	-1	0.200404	-1	-0.698093614	TRUE
OSTEOBLAST_DIFFERENTIATION	GOBP_OSTEOBLAST_DIFFERENTIATION	0.476038339	0.989700293	0.322358069	depleted	0.0023647	0.11605929	-1	0.0023647	-1	-2.626223949	FALSE
OSTEOBLAST_PROLIFERATION	GOBP_OSTEOBLAST_PROLIFERATION	0.481412639	0.99008603	0.317482512	enriched	0.198659	0.360205414	1	0.198659	1	0.701891755	TRUE
OSTEOCLAST_DIFFERENTIATION	GOBP_OSTEOCLAST_DIFFERENTIATION	0.178571429	1.214528644	0.748188027	depleted	0.0797665	0.27439676	-1	0.0797665	-1	-1.098179464	FALSE
OUTFLOW_TRACT_MORPHOGENESIS	GOBP_OUTFLOW_TRACT_MORPHOGENESIS	0.494004796	-0.971239757	-0.306268835	depleted	0.0917455	0.285763708	-1	0.0917455	-1	-1.037415228	TRUE
OVARIAN_FOLLICLE_DEVELOPMENT	GOBP_OVARIAN_FOLLICLE_DEVELOPMENT	0.63986014	0.895605431	0.193914943	depleted	0.0365009	0.233827123	-1	0.0365009	-1	-1.437696427	FALSE
OVULATION_CYCLE	GOBP_OVULATION_CYCLE	0.044654644	1.455304756	1.350133372	depleted	0.299591	0.420312253	-1	0.299591	-1	-0.523471237	FALSE
OXIDATIVE_PHOSPHORYLATION	GOBP_OXIDATIVE_PHOSPHORYLATION	1.48781E-06	2.028075531	5.827452905	enriched	0.178715	0.347634412	1	0.178715	1	0.747838995	TRUE
O_GLYCAN_PROCESSING	GOBP_O_GLYCAN_PROCESSING	0.616984402	0.893479136	0.209725815	depleted	0.0230238	0.202667834	-1	0.0230238	-1	-1.637822996	FALSE
P38MAPK_CASCADE	GOBP_P38MAPK_CASCADE	0.610849057	-0.901647876	-0.214066093	depleted	0.034776	0.229635944	-1	0.034776	-1	-1.458720373	TRUE
PANCREAS_DEVELOPMENT	GOBP_PANCREAS_DEVELOPMENT	0.013846536	-1.61057426	-1.858658857	enriched	0.0491413	0.245357334	1	0.0491413	1	1.308553359	FALSE
PATHWAY_RESTRICTED_SMAD_PROTEIN_PHOSPHORYLATION	GOBP_PATHWAY_RESTRICTED_SMAD_PROTEIN_PHOSPHORYLATION	0.33256351	-1.065992483	-0.478125404	depleted	0.0818167	0.2757607	-1	0.0818167	-1	-1.087158041	TRUE
PATTERN_RECOGNITION_RECEPTOR_SIGNALING_PATHWAY	GOBP_PATTERN_RECOGNITION_RECEPTOR_SIGNALING_PATHWAY	8.27992E-05	1.728667253	4.081973928	depleted	0.266957	0.402147114	-1	0.266957	-1	-0.573558687	FALSE
PATTERN_SPECIFICATION_PROCESS	GOBP_PATTERN_SPECIFICATION_PROCESS	0.244565217	-1.092503298	-0.611605309	depleted	0.0787069	0.272585051	-1	0.0787069	-1	-1.103987193	TRUE
PEPTIDE_CATABOLIC_PROCESS	GOBP_PEPTIDE_CATABOLIC_PROCESS	0.395910781	1.054154719	0.402402672	enriched	0.109607	0.302385884	1	0.109607	1	0.960161709	TRUE
PEPTIDE_HORMONE_SECRETION	GOBP_PEPTIDE_HORMONE_SECRETION	0.582172702	-0.948078652	-0.234948162	enriched	0.098432	0.291812744	1	0.098432	1	1.006863691	FALSE
PEPTIDYL_GLUTAMIC_ACID_MODIFICATION	GOBP_PEPTIDYL_GLUTAMIC_ACID_MODIFICATION	0.045296699	-1.547498513	-1.343933444	enriched	0.413727	0.48341938	1	0.413727	1	0.383286136	FALSE
PEPTIDYL_LYSINE_ACETYLATION	GOBP_PEPTIDYL_LYSINE_ACETYLATION	0.695652174	0.900136432	0.157607853	depleted	0.175921	0.345723009	-1	0.175921	-1	-0.754682315	FALSE
PEPTIDYL_LYSINE_DIMETHYLATION	GOBP_PEPTIDYL_LYSINE_DIMETHYLATION	0.804832714	0.770452496	0.094294379	depleted	0.0374807	0.235859737	-1	0.0374807	-1	-1.426192307	FALSE
PEPTIDYL_LYSINE_METHYLATION	GOBP_PEPTIDYL_LYSINE_METHYLATION	0.136876006	1.198852583	0.863672674	depleted	0.205	0.363317518	-1	0.205	-1	-0.688246139	FALSE
PEPTIDYL_LYSINE_MODIFICATION	GOBP_PEPTIDYL_LYSINE_MODIFICATION	0.019696487	1.297857229	1.705611223	depleted	0.0511772	0.248763853	-1	0.0511772	-1	-1.290923479	FALSE
PEPTIDYL_LYSINE_TRIMETHYLATION	GOBP_PEPTIDYL_LYSINE_TRIMETHYLATION	0.904844291	0.709801048	0.04342615	depleted	0.0161776	0.183446811	-1	0.0161776	-1	-1.791085907	FALSE
PEPTIDYL_L_CYSTEINE_S_PALMITOYLATION	GOBP_PEPTIDYL_L_CYSTEINE_S_PALMITOYLATION	0.095982143	-1.347322387	-1.017809558	depleted	0.0215436	0.20123254	-1	0.0215436	-1	-1.666681723	TRUE
PEPTIDYL_SERINE_DEPHOSPHORYLATION	GOBP_PEPTIDYL_SERINE_DEPHOSPHORYLATION	0.004110624	-1.83010978	-2.386092254	depleted	0.0382896	0.236597776	-1	0.0382896	-1	-1.416919171	TRUE
PEPTIDYL_THREONINE_DEPHOSPHORYLATION	GOBP_PEPTIDYL_THREONINE_DEPHOSPHORYLATION	0.836206897	-0.751854464	-0.077686255	depleted	0.052782	0.250908511	-1	0.052782	-1	-1.277514158	TRUE
PEPTIDYL_TYROSINE_DEPHOSPHORYLATION	GOBP_PEPTIDYL_TYROSINE_DEPHOSPHORYLATION	0.526916803	0.954282	0.278257952	depleted	0.191519	0.355905491	-1	0.191519	-1	-0.717788135	FALSE
PERIPHERAL_NERVOUS_SYSTEM_DEVELOPMENT	GOBP_PERIPHERAL_NERVOUS_SYSTEM_DEVELOPMENT	0.06235012	-1.396259136	-1.205162707	depleted	0.159388	0.338342635	-1	0.159388	-1	-0.797544379	TRUE
PEROXISOMAL_MEMBRANE_TRANSPORT	GOBP_PEROXISOMAL_MEMBRANE_TRANSPORT	0.141804788	1.29179889	0.848309104	depleted	0.0810628	0.275058761	-1	0.0810628	-1	-1.091178399	FALSE
PEROXISOME_ORGANIZATION	GOBP_PEROXISOME_ORGANIZATION	0.150974026	1.24022909	0.821097764	depleted	0.357298	0.45348806	-1	0.357298	-1	-0.446969415	FALSE
PHAGOCYTOSIS	GOBP_PHAGOCYTOSIS	0.162790698	1.129828172	0.788370416	depleted	0.0110423	0.171032363	-1	0.0110423	-1	-1.956940458	FALSE
PHAGOSOME_ACIDIFICATION	GOBP_PHAGOSOME_ACIDIFICATION	0.421238938	1.024027647	0.375471491	depleted	0.272786	0.405852882	-1	0.272786	-1	-0.564177922	FALSE
PHAGOSOME_MATURATION	GOBP_PHAGOSOME_MATURATION	0.436206897	1.027114241	0.360307472	depleted	0.272048	0.405852882	-1	0.272048	-1	-0.565354463	FALSE
PHENOL_CONTAINING_COMPOUND_METABOLIC_PROCESS	GOBP_PHENOL_CONTAINING_COMPOUND_METABOLIC_PROCESS	0.421428571	-1.008365295	-0.375276024	enriched	0.199193	0.360543411	1	0.199193	1	0.700725928	FALSE
PHOSPHATIDIC_ACID_METABOLIC_PROCESS	GOBP_PHOSPHATIDIC_ACID_METABOLIC_PROCESS	0.860911271	-0.784567847	-0.065041606	depleted	0.229128	0.37764738	-1	0.229128	-1	-0.639921836	TRUE
PHOSPHATIDYLCHOLINE_ACYL_CHAIN_REMODELING	GOBP_PHOSPHATIDYLCHOLINE_ACYL_CHAIN_REMODELING	0.51416122	-0.965780339	-0.288900683	depleted	0.0747613	0.271515201	-1	0.0747613	-1	-1.126323155	TRUE
PHOSPHATIDYLCHOLINE_BIOSYNTHETIC_PROCESS	GOBP_PHOSPHATIDYLCHOLINE_BIOSYNTHETIC_PROCESS	0.419047619	-1.023635498	-0.377736623	depleted	0.137935	0.322146679	-1	0.137935	-1	-0.860325521	TRUE
PHOSPHATIDYLCHOLINE_METABOLIC_PROCESS	GOBP_PHOSPHATIDYLCHOLINE_METABOLIC_PROCESS	0.335917313	-1.047830058	-0.473767613	depleted	0.0408129	0.239182884	-1	0.0408129	-1	-1.389202545	TRUE
PHOSPHATIDYLINOSITOL_3_KINASE_SIGNALING	GOBP_PHOSPHATIDYLINOSITOL_3_KINASE_SIGNALING	0.015348701	-1.455134017	-1.813928382	depleted	0.154339	0.336039925	-1	0.154339	-1	-0.811524318	TRUE
PHOSPHATIDYLINOSITOL_BIOSYNTHETIC_PROCESS	GOBP_PHOSPHATIDYLINOSITOL_BIOSYNTHETIC_PROCESS	0.754617414	-0.86955254	-0.122273177	depleted	0.185701	0.35193665	-1	0.185701	-1	-0.731185758	TRUE
PHOSPHATIDYLINOSITOL_DEPHOSPHORYLATION	GOBP_PHOSPHATIDYLINOSITOL_DEPHOSPHORYLATION	0.34537246	-1.08189661	-0.461712295	depleted	0.0116835	0.17130463	-1	0.0116835	-1	-1.932427037	TRUE
PHOSPHATIDYLINOSITOL_METABOLIC_PROCESS	GOBP_PHOSPHATIDYLINOSITOL_METABOLIC_PROCESS	0.32231405	-1.047304396	-0.491720763	enriched	0.123888	0.310806297	1	0.123888	1	0.906970758	FALSE
PHOSPHATIDYLINOSITOL_PHOSPHORYLATION	GOBP_PHOSPHATIDYLINOSITOL_PHOSPHORYLATION	0.603305785	0.918422166	0.21946251	enriched	0.438583	0.49768211	1	0.438583	1	0.357948206	TRUE
PHOSPHATIDYLSERINE_METABOLIC_PROCESS	GOBP_PHOSPHATIDYLSERINE_METABOLIC_PROCESS	0.856637168	0.717510182	0.067203086	depleted	0.0731511	0.271515201	-1	0.0731511	-1	-1.135779139	FALSE
PHOSPHOLIPASE_C_ACTIVATING_G_PROTEIN_COUPLED_RECEPTOR_SIGNALING_PATHWAY	GOBP_PHOSPHOLIPASE_C_ACTIVATING_G_PROTEIN_COUPLED_RECEPTOR_SIGNALING_PATHWAY	0.503436426	0.978689846	0.298055364	depleted	0.115185	0.306706444	-1	0.115185	-1	-0.938604073	FALSE
PHOSPHOLIPID_BIOSYNTHETIC_PROCESS	GOBP_PHOSPHOLIPID_BIOSYNTHETIC_PROCESS	0.858356941	-0.86643193	-0.066332077	depleted	0.23039	0.378450345	-1	0.23039	-1	-0.637536375	TRUE
PHOSPHOLIPID_CATABOLIC_PROCESS	GOBP_PHOSPHOLIPID_CATABOLIC_PROCESS	0.735362998	-0.837073687	-0.133498227	depleted	0.532393	0.560601926	-1	0.532393	-1	-0.273767663	TRUE
PHOSPHOLIPID_DEPHOSPHORYLATION	GOBP_PHOSPHOLIPID_DEPHOSPHORYLATION	0.094117647	-1.347446938	-1.026328939	depleted	0.27835	0.407165826	-1	0.27835	-1	-0.555408774	TRUE
PHOSPHOLIPID_METABOLIC_PROCESS	GOBP_PHOSPHOLIPID_METABOLIC_PROCESS	0.187301587	-1.089275356	-0.727458542	depleted	0.0015469	0.102656833	-1	0.0015469	-1	-2.810537761	TRUE
PHOSPHOLIPID_TRANSPORT	GOBP_PHOSPHOLIPID_TRANSPORT	0.175895765	1.202861823	0.754744616	depleted	0.000803	0.085753341	-1	0.000803	-1	-3.095284455	FALSE
PHOTOPERIODISM	GOBP_PHOTOPERIODISM	0.164705882	-1.257299086	-0.78329089	depleted	0.0528772	0.250908511	-1	0.0528772	-1	-1.27673155	TRUE
PHOTORECEPTOR_CELL_DEVELOPMENT	GOBP_PHOTORECEPTOR_CELL_DEVELOPMENT	0.75	-0.809306621	-0.124938737	enriched	0.241487	0.384781469	1	0.241487	1	0.617106244	FALSE
PHOTORECEPTOR_CELL_MAINTENANCE	GOBP_PHOTORECEPTOR_CELL_MAINTENANCE	0.657039711	0.873592262	0.182408381	enriched	0.0182402	0.191210243	1	0.0182402	1	1.738970404	TRUE
PHOTOTRANSDUCTION	GOBP_PHOTOTRANSDUCTION	0.636155606	-0.881627954	-0.196436641	depleted	0.110389	0.302697602	-1	0.110389	-1	-0.957074201	TRUE
PH_REDUCTION	GOBP_PH_REDUCTION	0.186868687	1.205065305	0.728463466	depleted	0.183776	0.35064687	-1	0.183776	-1	-0.735711205	FALSE
PIGMENTATION	GOBP_PIGMENTATION	0.153094463	1.227174952	0.815040518	depleted	0.316636	0.42877273	-1	0.316636	-1	-0.499439709	FALSE
PINOCYTOSIS	GOBP_PINOCYTOSIS	0.618959108	0.894312731	0.208338042	depleted	0.167298	0.343060952	-1	0.167298	-1	-0.776509251	FALSE
PLACENTA_BLOOD_VESSEL_DEVELOPMENT	GOBP_PLACENTA_BLOOD_VESSEL_DEVELOPMENT	0.028218346	-1.590843942	-1.549468445	depleted	0.155624	0.336902213	-1	0.155624	-1	-0.807923426	TRUE
PLACENTA_DEVELOPMENT	GOBP_PLACENTA_DEVELOPMENT	0.144702842	-1.189299759	-0.839522938	depleted	0.0830153	0.276876292	-1	0.0830153	-1	-1.080841858	TRUE
PLASMA_LIPOPROTEIN_PARTICLE_CLEARANCE	GOBP_PLASMA_LIPOPROTEIN_PARTICLE_CLEARANCE	0.870689655	0.739120626	0.060136615	depleted	0.0587928	0.25829495	-1	0.0587928	-1	-1.230675856	FALSE
PLASMA_MEMBRANE_ORGANIZATION	GOBP_PLASMA_MEMBRANE_ORGANIZATION	0.222585925	1.15234524	0.652502302	depleted	0.25718	0.394962679	-1	0.25718	-1	-0.589762808	FALSE
PLASMA_MEMBRANE_TUBULATION	GOBP_PLASMA_MEMBRANE_TUBULATION	0.681623932	-0.848348378	-0.16645517	depleted	0.476957	0.522993142	-1	0.476957	-1	-0.321520773	TRUE
PLATELET_ACTIVATION	GOBP_PLATELET_ACTIVATION	0.778666667	-0.871187243	-0.108648416	depleted	0.0416079	0.239552358	-1	0.0416079	-1	-1.380824203	TRUE
PLATELET_AGGREGATION	GOBP_PLATELET_AGGREGATION	0.794701987	0.82124773	0.099795701	depleted	0.0051451	0.134997273	-1	0.0051451	-1	-2.28860618	FALSE
PLATELET_DEGRANULATION	GOBP_PLATELET_DEGRANULATION	0.401960784	1.02763307	0.395816315	depleted	0.0624187	0.261399256	-1	0.0624187	-1	-1.204685281	FALSE
PLATELET_DERIVED_GROWTH_FACTOR_RECEPTOR_SIGNALING_PATHWAY	GOBP_PLATELET_DERIVED_GROWTH_FACTOR_RECEPTOR_SIGNALING_PATHWAY	0.12991453	1.261103602	0.886342274	depleted	0.18836	0.353887308	-1	0.18836	-1	-0.725011318	FALSE
POLYSACCHARIDE_METABOLIC_PROCESS	GOBP_POLYSACCHARIDE_METABOLIC_PROCESS	0.012150933	-1.578122703	-1.915390388	depleted	0.616443	0.625845495	-1	0.616443	-1	-0.210107075	TRUE
PORE_COMPLEX_ASSEMBLY	GOBP_PORE_COMPLEX_ASSEMBLY	0.18401487	1.21856731	0.735147081	enriched	0.195371	0.358200237	1	0.195371	1	0.709139901	TRUE
POSITIVE_CHEMOTAXIS	GOBP_POSITIVE_CHEMOTAXIS	0.849411765	-0.768200127	-0.070881728	depleted	0.0653367	0.263453815	-1	0.0653367	-1	-1.184842804	TRUE
POSITIVE_REGULATION_BY_HOST_OF_VIRAL_TRANSCRIPTION	GOBP_POSITIVE_REGULATION_BY_HOST_OF_VIRAL_TRANSCRIPTION	0.338155515	1.112388427	0.470883525	depleted	0.0198036	0.194986205	-1	0.0198036	-1	-1.703255854	FALSE
POSITIVE_REGULATION_OF_ACTIN_FILAMENT_BUNDLE_ASSEMBLY	GOBP_POSITIVE_REGULATION_OF_ACTIN_FILAMENT_BUNDLE_ASSEMBLY	0.589928058	-0.925586152	-0.229200948	enriched	0.373614	0.461574122	1	0.373614	1	0.427576858	FALSE
POSITIVE_REGULATION_OF_ACTIN_FILAMENT_POLYMERIZATION	GOBP_POSITIVE_REGULATION_OF_ACTIN_FILAMENT_POLYMERIZATION	0.972357724	0.69874099	0.012173932	depleted	0.0089636	0.163125374	-1	0.0089636	-1	-2.047517532	FALSE
POSITIVE_REGULATION_OF_ACTIVATED_T_CELL_PROLIFERATION	GOBP_POSITIVE_REGULATION_OF_ACTIVATED_T_CELL_PROLIFERATION	0.975655431	0.550060071	0.010703534	depleted	0.0588854	0.258522854	-1	0.0588854	-1	-1.229992371	FALSE
POSITIVE_REGULATION_OF_ACUTE_INFLAMMATORY_RESPONSE	GOBP_POSITIVE_REGULATION_OF_ACUTE_INFLAMMATORY_RESPONSE	0.370786517	1.090781423	0.430876067	depleted	0.148416	0.333327175	-1	0.148416	-1	-0.828519277	FALSE
POSITIVE_REGULATION_OF_ADAPTIVE_IMMUNE_RESPONSE	GOBP_POSITIVE_REGULATION_OF_ADAPTIVE_IMMUNE_RESPONSE	0.057660626	1.346760648	1.239120647	depleted	0.191936	0.356232629	-1	0.191936	-1	-0.71684356	FALSE
POSITIVE_REGULATION_OF_ALPHA_BETA_T_CELL_DIFFERENTIATION	GOBP_POSITIVE_REGULATION_OF_ALPHA_BETA_T_CELL_DIFFERENTIATION	0.055363322	1.431438813	1.25677786	enriched	0.117392	0.306706444	1	0.117392	1	0.930361498	TRUE
POSITIVE_REGULATION_OF_ALPHA_BETA_T_CELL_PROLIFERATION	GOBP_POSITIVE_REGULATION_OF_ALPHA_BETA_T_CELL_PROLIFERATION	0.681917211	-0.867855938	-0.166268348	depleted	0.620572	0.629379952	-1	0.620572	-1	-0.207207824	TRUE
POSITIVE_REGULATION_OF_AMYLOID_PRECURSOR_PROTEIN_CATABOLIC_PROCESS	GOBP_POSITIVE_REGULATION_OF_AMYLOID_PRECURSOR_PROTEIN_CATABOLIC_PROCESS	0.565377532	0.924173157	0.247661454	enriched	0.185303	0.35153215	1	0.185303	1	0.73211755	TRUE
POSITIVE_REGULATION_OF_APOPTOTIC_SIGNALING_PATHWAY	GOBP_POSITIVE_REGULATION_OF_APOPTOTIC_SIGNALING_PATHWAY	0.169902913	1.165074475	0.769799176	enriched	0.44873	0.505185141	1	0.44873	1	0.348014895	TRUE
POSITIVE_REGULATION_OF_ATPASE_ACTIVITY	GOBP_POSITIVE_REGULATION_OF_ATPASE_ACTIVITY	0.003004993	1.763087106	2.522156493	depleted	0.292214	0.414438945	-1	0.292214	-1	-0.534298981	FALSE
POSITIVE_REGULATION_OF_ATP_METABOLIC_PROCESS	GOBP_POSITIVE_REGULATION_OF_ATP_METABOLIC_PROCESS	0.979683973	-0.572230494	-0.008913997	depleted	0.535689	0.562184201	-1	0.535689	-1	-0.271087271	TRUE
POSITIVE_REGULATION_OF_AUTOPHAGY	GOBP_POSITIVE_REGULATION_OF_AUTOPHAGY	0.022584466	1.421464154	1.646190172	depleted	0.0362996	0.233772174	-1	0.0362996	-1	-1.440098161	FALSE
POSITIVE_REGULATION_OF_AXONOGENESIS	GOBP_POSITIVE_REGULATION_OF_AXONOGENESIS	0.38790932	-1.027796832	-0.411269786	enriched	0.154525	0.336039925	1	0.154525	1	0.811001248	FALSE
POSITIVE_REGULATION_OF_AXON_EXTENSION	GOBP_POSITIVE_REGULATION_OF_AXON_EXTENSION	0.422680412	1.017500413	0.373987878	enriched	0.193913	0.356928678	1	0.193913	1	0.712393075	TRUE
POSITIVE_REGULATION_OF_BINDING	GOBP_POSITIVE_REGULATION_OF_BINDING	0.015618403	1.442427221	1.806363369	depleted	0.342317	0.44360086	-1	0.342317	-1	-0.465571533	FALSE
POSITIVE_REGULATION_OF_BLOOD_VESSEL_ENDOTHELIAL_CELL_MIGRATION	GOBP_POSITIVE_REGULATION_OF_BLOOD_VESSEL_ENDOTHELIAL_CELL_MIGRATION	0.563549161	-0.937829437	-0.249068193	depleted	0.0015562	0.102656833	-1	0.0015562	-1	-2.807934589	TRUE
POSITIVE_REGULATION_OF_BMP_SIGNALING_PATHWAY	GOBP_POSITIVE_REGULATION_OF_BMP_SIGNALING_PATHWAY	0.846982759	-0.737050431	-0.07212543	depleted	0.0807706	0.275058761	-1	0.0807706	-1	-1.092746691	TRUE
POSITIVE_REGULATION_OF_BONE_MINERALIZATION	GOBP_POSITIVE_REGULATION_OF_BONE_MINERALIZATION	0.257602862	1.158556044	0.589049316	depleted	0.21632	0.370170872	-1	0.21632	-1	-0.664903326	FALSE
POSITIVE_REGULATION_OF_B_CELL_ACTIVATION	GOBP_POSITIVE_REGULATION_OF_B_CELL_ACTIVATION	0.754045307	0.870251923	0.122602558	enriched	0.103583	0.29876724	1	0.103583	1	0.984711515	TRUE
POSITIVE_REGULATION_OF_B_CELL_PROLIFERATION	GOBP_POSITIVE_REGULATION_OF_B_CELL_PROLIFERATION	0.417832168	1.02099442	0.378998128	depleted	0.153381	0.335635343	-1	0.153381	-1	-0.814228435	FALSE
POSITIVE_REGULATION_OF_CALCIUM_ION_TRANSMEMBRANE_TRANSPORTER_ACTIVITY	GOBP_POSITIVE_REGULATION_OF_CALCIUM_ION_TRANSMEMBRANE_TRANSPORTER_ACTIVITY	0.038773543	1.539610243	1.411464515	enriched	0.278111	0.407165826	1	0.278111	1	0.555781833	TRUE
POSITIVE_REGULATION_OF_CALCIUM_ION_TRANSPORT	GOBP_POSITIVE_REGULATION_OF_CALCIUM_ION_TRANSPORT	0.213355049	1.16877826	0.670897075	enriched	0.0330989	0.227962516	1	0.0330989	1	1.480186439	TRUE
POSITIVE_REGULATION_OF_CALCIUM_ION_TRANSPORT_INTO_CYTOSOL	GOBP_POSITIVE_REGULATION_OF_CALCIUM_ION_TRANSPORT_INTO_CYTOSOL	0.155172414	1.262624626	0.809185484	depleted	0.0011864	0.094272501	-1	0.0011864	-1	-2.925768862	FALSE
POSITIVE_REGULATION_OF_CALCIUM_MEDIATED_SIGNALING	GOBP_POSITIVE_REGULATION_OF_CALCIUM_MEDIATED_SIGNALING	0.967320261	-0.597080142	-0.014429715	depleted	0.20227	0.362496797	-1	0.20227	-1	-0.694068526	TRUE
POSITIVE_REGULATION_OF_CANONICAL_WNT_SIGNALING_PATHWAY	GOBP_POSITIVE_REGULATION_OF_CANONICAL_WNT_SIGNALING_PATHWAY	0.054226475	1.314000675	1.265788624	depleted	0.0534975	0.251647399	-1	0.0534975	-1	-1.271666513	FALSE
POSITIVE_REGULATION_OF_CATION_CHANNEL_ACTIVITY	GOBP_POSITIVE_REGULATION_OF_CATION_CHANNEL_ACTIVITY	0.050115297	1.500814186	1.300029695	depleted	0.2405	0.384665502	-1	0.2405	-1	-0.618884919	FALSE
POSITIVE_REGULATION_OF_CELLULAR_PROTEIN_CATABOLIC_PROCESS	GOBP_POSITIVE_REGULATION_OF_CELLULAR_PROTEIN_CATABOLIC_PROCESS	0.400318979	1.024790255	0.397593819	depleted	0.238032	0.383186854	-1	0.238032	-1	-0.623364654	FALSE
POSITIVE_REGULATION_OF_CELLULAR_PROTEIN_LOCALIZATION	GOBP_POSITIVE_REGULATION_OF_CELLULAR_PROTEIN_LOCALIZATION	0.026452039	1.343638398	1.57754084	depleted	0.0583653	0.257921725	-1	0.0583653	-1	-1.233845278	FALSE
POSITIVE_REGULATION_OF_CELL_ACTIVATION	GOBP_POSITIVE_REGULATION_OF_CELL_ACTIVATION	0.137226277	1.13461654	0.862562718	enriched	0.0113173	0.171032363	1	0.0113173	1	1.946257172	TRUE
POSITIVE_REGULATION_OF_CELL_ADHESION	GOBP_POSITIVE_REGULATION_OF_CELL_ADHESION	0.346875	-1.039632482	-0.459827	depleted	0.0340714	0.228400272	-1	0.0340714	-1	-1.467610021	TRUE
POSITIVE_REGULATION_OF_CELL_CELL_ADHESION	GOBP_POSITIVE_REGULATION_OF_CELL_CELL_ADHESION	0.717910448	0.901640956	0.143929726	depleted	0.161843	0.33925188	-1	0.161843	-1	-0.79090608	FALSE
POSITIVE_REGULATION_OF_CELL_CYCLE	GOBP_POSITIVE_REGULATION_OF_CELL_CYCLE	3.77144E-05	1.652412336	4.423493157	depleted	0.181017	0.349784256	-1	0.181017	-1	-0.742280637	FALSE
POSITIVE_REGULATION_OF_CELL_CYCLE_PROCESS	GOBP_POSITIVE_REGULATION_OF_CELL_CYCLE_PROCESS	6.75228E-06	1.806098856	5.170549649	depleted	0.396702	0.474248914	-1	0.396702	-1	-0.40153561	FALSE
POSITIVE_REGULATION_OF_CELL_DEATH	GOBP_POSITIVE_REGULATION_OF_CELL_DEATH	0.140518417	1.1305418	0.85226675	depleted	0.022819	0.202595473	-1	0.022819	-1	-1.641703392	FALSE
POSITIVE_REGULATION_OF_CELL_DEVELOPMENT	GOBP_POSITIVE_REGULATION_OF_CELL_DEVELOPMENT	0.593406593	-0.943612062	-0.226647632	depleted	0.242874	0.384781469	-1	0.242874	-1	-0.614618975	TRUE
POSITIVE_REGULATION_OF_CELL_DIFFERENTIATION	GOBP_POSITIVE_REGULATION_OF_CELL_DIFFERENTIATION	0.381132075	-1.022861365	-0.4189245	depleted	0.273986	0.406242634	-1	0.273986	-1	-0.562271628	TRUE
POSITIVE_REGULATION_OF_CELL_DIVISION	GOBP_POSITIVE_REGULATION_OF_CELL_DIVISION	0.454242928	1.004506819	0.342711825	enriched	0.443241	0.500731667	1	0.443241	1	0.353360074	TRUE
POSITIVE_REGULATION_OF_CELL_GROWTH	GOBP_POSITIVE_REGULATION_OF_CELL_GROWTH	0.663987138	0.908461687	0.177840333	depleted	0.108224	0.30213181	-1	0.108224	-1	-0.965676418	FALSE
POSITIVE_REGULATION_OF_CELL_JUNCTION_ASSEMBLY	GOBP_POSITIVE_REGULATION_OF_CELL_JUNCTION_ASSEMBLY	0.142857143	-1.2392899	-0.84509804	enriched	0.393839	0.473963683	1	0.393839	1	0.40468128	FALSE
POSITIVE_REGULATION_OF_CELL_MATRIX_ADHESION	GOBP_POSITIVE_REGULATION_OF_CELL_MATRIX_ADHESION	0.678694158	0.874923426	0.168325889	depleted	0.0878862	0.281469635	-1	0.0878862	-1	-1.056079313	FALSE
POSITIVE_REGULATION_OF_CELL_SUBSTRATE_ADHESION	GOBP_POSITIVE_REGULATION_OF_CELL_SUBSTRATE_ADHESION	0.215538847	-1.128167842	-0.666474444	depleted	0.201605	0.362496797	-1	0.201605	-1	-0.695498701	TRUE
POSITIVE_REGULATION_OF_CHEMOKINE_PRODUCTION	GOBP_POSITIVE_REGULATION_OF_CHEMOKINE_PRODUCTION	0.081174439	1.334082436	1.090580706	enriched	0.120929	0.309456847	1	0.120929	1	0.917469538	TRUE
POSITIVE_REGULATION_OF_CHEMOTAXIS	GOBP_POSITIVE_REGULATION_OF_CHEMOTAXIS	0.294892916	1.084593539	0.53033566	depleted	0.0464366	0.242418979	-1	0.0464366	-1	-1.333139586	FALSE
POSITIVE_REGULATION_OF_CHROMOSOME_ORGANIZATION	GOBP_POSITIVE_REGULATION_OF_CHROMOSOME_ORGANIZATION	6.17056E-05	1.807853649	4.209675685	depleted	0.170843	0.343060952	-1	0.170843	-1	-0.767402811	FALSE
POSITIVE_REGULATION_OF_CILIUM_ASSEMBLY	GOBP_POSITIVE_REGULATION_OF_CILIUM_ASSEMBLY	0.700743494	0.841609653	0.154440925	depleted	0.154425	0.336039925	-1	0.154425	-1	-0.81128239	FALSE
POSITIVE_REGULATION_OF_COLD_INDUCED_THERMOGENESIS	GOBP_POSITIVE_REGULATION_OF_COLD_INDUCED_THERMOGENESIS	0.270618557	-1.096404369	-0.567642427	depleted	0.0706125	0.270380863	-1	0.0706125	-1	-1.151118412	TRUE
POSITIVE_REGULATION_OF_CYCLIN_DEPENDENT_PROTEIN_KINASE_ACTIVITY	GOBP_POSITIVE_REGULATION_OF_CYCLIN_DEPENDENT_PROTEIN_KINASE_ACTIVITY	0.490467938	0.97646357	0.309389378	enriched	0.323652	0.432190221	1	0.323652	1	0.489921705	TRUE
POSITIVE_REGULATION_OF_CYSTEINE_TYPE_ENDOPEPTIDASE_ACTIVITY	GOBP_POSITIVE_REGULATION_OF_CYSTEINE_TYPE_ENDOPEPTIDASE_ACTIVITY	0.182539683	1.170818274	0.738642709	depleted	0.0023331	0.11605929	-1	0.0023331	-1	-2.632066646	FALSE
POSITIVE_REGULATION_OF_CYTOKINESIS	GOBP_POSITIVE_REGULATION_OF_CYTOKINESIS	0.115120275	1.304400167	0.938848182	depleted	0.0185895	0.191910404	-1	0.0185895	-1	-1.730732291	FALSE
POSITIVE_REGULATION_OF_CYTOKINE_PRODUCTION	GOBP_POSITIVE_REGULATION_OF_CYTOKINE_PRODUCTION	2.59049E-05	1.647244712	4.586618778	depleted	0.381717	0.465978161	-1	0.381717	-1	-0.418258498	FALSE
POSITIVE_REGULATION_OF_CYTOSKELETON_ORGANIZATION	GOBP_POSITIVE_REGULATION_OF_CYTOSKELETON_ORGANIZATION	0.657320872	0.91407788	0.182222577	depleted	0.251735	0.391543011	-1	0.251735	-1	-0.599056398	FALSE
POSITIVE_REGULATION_OF_CYTOSOLIC_CALCIUM_ION_CONCENTRATION_INVOLVED_IN_PHOSPHOLIPASE_C_ACTIVATING_G_PROTEIN_COUPLED_SIGNALING_PATHWAY	GOBP_POSITIVE_REGULATION_OF_CYTOSOLIC_CALCIUM_ION_CONCENTRATION_INVOLVED_IN_PHOSPHOLIPASE_C_ACTIVATING_G_PROTEIN_COUPLED_SIGNALING_PATHWAY	0.535262206	0.946280745	0.27143342	depleted	0.257396	0.395161821	-1	0.257396	-1	-0.589398206	FALSE
POSITIVE_REGULATION_OF_DEFENSE_RESPONSE_TO_VIRUS_BY_HOST	GOBP_POSITIVE_REGULATION_OF_DEFENSE_RESPONSE_TO_VIRUS_BY_HOST	4.89082E-08	2.368638261	7.310617922	depleted	0.0833909	0.277053639	-1	0.0833909	-1	-1.078881339	FALSE
POSITIVE_REGULATION_OF_DENDRITE_MORPHOGENESIS	GOBP_POSITIVE_REGULATION_OF_DENDRITE_MORPHOGENESIS	0.141856392	1.282214894	0.848151089	depleted	0.0061431	0.146540329	-1	0.0061431	-1	-2.211612415	FALSE
POSITIVE_REGULATION_OF_DENDRITIC_SPINE_DEVELOPMENT	GOBP_POSITIVE_REGULATION_OF_DENDRITIC_SPINE_DEVELOPMENT	0.132758621	1.28828265	0.876937268	enriched	0.270704	0.405032357	1	0.270704	1	0.567505327	TRUE
POSITIVE_REGULATION_OF_DEVELOPMENTAL_GROWTH	GOBP_POSITIVE_REGULATION_OF_DEVELOPMENTAL_GROWTH	0.187179487	-1.156781527	-0.727741747	enriched	0.372285	0.460996312	1	0.372285	1	0.429124462	FALSE
POSITIVE_REGULATION_OF_DNA_BINDING	GOBP_POSITIVE_REGULATION_OF_DNA_BINDING	0.113402062	1.293963717	0.945379049	depleted	0.210953	0.36738428	-1	0.210953	-1	-0.675814294	FALSE
POSITIVE_REGULATION_OF_DNA_BINDING_TRANSCRIPTION_FACTOR_ACTIVITY	GOBP_POSITIVE_REGULATION_OF_DNA_BINDING_TRANSCRIPTION_FACTOR_ACTIVITY	0.007939119	1.423468003	2.100227701	depleted	0.0063885	0.148994609	-1	0.0063885	-1	-2.194601101	FALSE
POSITIVE_REGULATION_OF_DNA_BIOSYNTHETIC_PROCESS	GOBP_POSITIVE_REGULATION_OF_DNA_BIOSYNTHETIC_PROCESS	0.018852976	1.554177351	1.724620074	depleted	0.0758131	0.271515201	-1	0.0758131	-1	-1.120255745	FALSE
POSITIVE_REGULATION_OF_DNA_REPAIR	GOBP_POSITIVE_REGULATION_OF_DNA_REPAIR	0.00085057	1.83165647	3.070290152	depleted	0.0539479	0.251985315	-1	0.0539479	-1	-1.268025456	FALSE
POSITIVE_REGULATION_OF_DNA_REPLICATION	GOBP_POSITIVE_REGULATION_OF_DNA_REPLICATION	0.691943128	-0.865739513	-0.1599296	depleted	0.0610285	0.260573678	-1	0.0610285	-1	-1.214467304	TRUE
POSITIVE_REGULATION_OF_DOUBLE_STRAND_BREAK_REPAIR	GOBP_POSITIVE_REGULATION_OF_DOUBLE_STRAND_BREAK_REPAIR	0.006045903	1.673995053	2.218538835	depleted	0.107646	0.301917226	-1	0.107646	-1	-0.968002103	FALSE
POSITIVE_REGULATION_OF_DOUBLE_STRAND_BREAK_REPAIR_VIA_NONHOMOLOGOUS_END_JOINING	GOBP_POSITIVE_REGULATION_OF_DOUBLE_STRAND_BREAK_REPAIR_VIA_NONHOMOLOGOUS_END_JOINING	0.038334277	1.584175501	1.416412722	depleted	0.0738158	0.271515201	-1	0.0738158	-1	-1.131850669	FALSE
POSITIVE_REGULATION_OF_ENDOCYTOSIS	GOBP_POSITIVE_REGULATION_OF_ENDOCYTOSIS	0.748776509	0.859252968	0.125647789	depleted	0.131027	0.315673835	-1	0.131027	-1	-0.882639202	FALSE
POSITIVE_REGULATION_OF_ENDOTHELIAL_CELL_MIGRATION	GOBP_POSITIVE_REGULATION_OF_ENDOTHELIAL_CELL_MIGRATION	0.766169154	0.845923112	0.115675337	depleted	0.0786657	0.272585051	-1	0.0786657	-1	-1.104214588	FALSE
POSITIVE_REGULATION_OF_ENDOTHELIAL_CELL_PROLIFERATION	GOBP_POSITIVE_REGULATION_OF_ENDOTHELIAL_CELL_PROLIFERATION	0.704730832	0.865896104	0.151976728	depleted	0.035397	0.232267418	-1	0.035397	-1	-1.451033544	FALSE
POSITIVE_REGULATION_OF_EPITHELIAL_CELL_DIFFERENTIATION	GOBP_POSITIVE_REGULATION_OF_EPITHELIAL_CELL_DIFFERENTIATION	0.544642857	-0.930923443	-0.263888188	depleted	0.190356	0.355267833	-1	0.190356	-1	-0.72043343	TRUE
POSITIVE_REGULATION_OF_EPITHELIAL_CELL_MIGRATION	GOBP_POSITIVE_REGULATION_OF_EPITHELIAL_CELL_MIGRATION	0.613513514	-0.925185358	-0.212175867	depleted	0.0415414	0.239552358	-1	0.0415414	-1	-1.381518871	TRUE
POSITIVE_REGULATION_OF_EPITHELIAL_CELL_PROLIFERATION	GOBP_POSITIVE_REGULATION_OF_EPITHELIAL_CELL_PROLIFERATION	0.915335463	0.770614088	0.038419711	depleted	0.0073799	0.155525992	-1	0.0073799	-1	-2.131949523	FALSE
POSITIVE_REGULATION_OF_EPITHELIAL_TO_MESENCHYMAL_TRANSITION	GOBP_POSITIVE_REGULATION_OF_EPITHELIAL_TO_MESENCHYMAL_TRANSITION	0.968531469	0.641742132	0.013886264	depleted	0.000966	0.088175248	-1	0.000966	-1	-3.015022874	FALSE
POSITIVE_REGULATION_OF_ERBB_SIGNALING_PATHWAY	GOBP_POSITIVE_REGULATION_OF_ERBB_SIGNALING_PATHWAY	0.381516588	-1.043522297	-0.418486575	enriched	0.142166	0.326380626	1	0.142166	1	0.847204256	FALSE
POSITIVE_REGULATION_OF_ERK1_AND_ERK2_CASCADE	GOBP_POSITIVE_REGULATION_OF_ERK1_AND_ERK2_CASCADE	0.703645008	0.883529339	0.152646389	depleted	0.0112813	0.171032363	-1	0.0112813	-1	-1.947640852	FALSE
POSITIVE_REGULATION_OF_ERYTHROCYTE_DIFFERENTIATION	GOBP_POSITIVE_REGULATION_OF_ERYTHROCYTE_DIFFERENTIATION	0.126516464	1.296763029	0.897852953	depleted	0.0014665	0.10179605	-1	0.0014665	-1	-2.833717933	FALSE
POSITIVE_REGULATION_OF_ESTABLISHMENT_OF_PROTEIN_LOCALIZATION	GOBP_POSITIVE_REGULATION_OF_ESTABLISHMENT_OF_PROTEIN_LOCALIZATION	0.168621701	1.123329836	0.773086534	enriched	0.515754	0.54786393	1	0.515754	1	0.287557395	TRUE
POSITIVE_REGULATION_OF_EXOCYTOSIS	GOBP_POSITIVE_REGULATION_OF_EXOCYTOSIS	0.297157623	-1.076000694	-0.527013125	enriched	0.230481	0.378450345	1	0.230481	1	0.63736487	FALSE
POSITIVE_REGULATION_OF_EXTRACELLULAR_MATRIX_ORGANIZATION	GOBP_POSITIVE_REGULATION_OF_EXTRACELLULAR_MATRIX_ORGANIZATION	0.836206897	-0.746710237	-0.077686255	depleted	0.194073	0.356928678	-1	0.194073	-1	-0.712034881	TRUE
POSITIVE_REGULATION_OF_EXTRINSIC_APOPTOTIC_SIGNALING_PATHWAY	GOBP_POSITIVE_REGULATION_OF_EXTRINSIC_APOPTOTIC_SIGNALING_PATHWAY	0.076923077	1.350714474	1.113943352	depleted	0.0042082	0.130716735	-1	0.0042082	-1	-2.375903628	FALSE
POSITIVE_REGULATION_OF_FATTY_ACID_METABOLIC_PROCESS	GOBP_POSITIVE_REGULATION_OF_FATTY_ACID_METABOLIC_PROCESS	0.009063942	-1.740167076	-2.042682864	depleted	0.272821	0.405852882	-1	0.272821	-1	-0.564122204	TRUE
POSITIVE_REGULATION_OF_FAT_CELL_DIFFERENTIATION	GOBP_POSITIVE_REGULATION_OF_FAT_CELL_DIFFERENTIATION	0.060931636	-1.476793117	-1.21515716	depleted	0.0603354	0.26017119	-1	0.0603354	-1	-1.219427804	TRUE
POSITIVE_REGULATION_OF_FIBROBLAST_PROLIFERATION	GOBP_POSITIVE_REGULATION_OF_FIBROBLAST_PROLIFERATION	0.009955189	1.645897177	2.001950501	depleted	0.165441	0.343060952	-1	0.165441	-1	-0.781356854	FALSE
POSITIVE_REGULATION_OF_FILOPODIUM_ASSEMBLY	GOBP_POSITIVE_REGULATION_OF_FILOPODIUM_ASSEMBLY	0.633928571	-0.881585383	-0.197959674	depleted	0.0766203	0.271515201	-1	0.0766203	-1	-1.115656152	TRUE
POSITIVE_REGULATION_OF_FOCAL_ADHESION_ASSEMBLY	GOBP_POSITIVE_REGULATION_OF_FOCAL_ADHESION_ASSEMBLY	0.092672414	-1.384273682	-1.033049525	enriched	0.0572543	0.257213027	1	0.0572543	1	1.242191891	FALSE
POSITIVE_REGULATION_OF_GLUCOSE_IMPORT	GOBP_POSITIVE_REGULATION_OF_GLUCOSE_IMPORT	0.371764706	-1.043389446	-0.429731843	depleted	0.0387612	0.237136303	-1	0.0387612	-1	-1.411602786	TRUE
POSITIVE_REGULATION_OF_GLUCOSE_METABOLIC_PROCESS	GOBP_POSITIVE_REGULATION_OF_GLUCOSE_METABOLIC_PROCESS	0.30952381	-1.104653843	-0.509305938	depleted	0.0609349	0.260474451	-1	0.0609349	-1	-1.215133897	TRUE
POSITIVE_REGULATION_OF_GLUCOSE_TRANSMEMBRANE_TRANSPORT	GOBP_POSITIVE_REGULATION_OF_GLUCOSE_TRANSMEMBRANE_TRANSPORT	0.615517241	0.905525353	0.210759777	enriched	0.530871	0.559241667	1	0.530871	1	0.275010998	TRUE
POSITIVE_REGULATION_OF_GLYCOPROTEIN_METABOLIC_PROCESS	GOBP_POSITIVE_REGULATION_OF_GLYCOPROTEIN_METABOLIC_PROCESS	0.762527233	-0.813981185	-0.117744641	depleted	0.0132007	0.176780713	-1	0.0132007	-1	-1.879403039	TRUE
POSITIVE_REGULATION_OF_GROWTH	GOBP_POSITIVE_REGULATION_OF_GROWTH	0.38028169	-1.018486155	-0.419894585	depleted	0.400589	0.475558747	-1	0.400589	-1	-0.39730098	TRUE
POSITIVE_REGULATION_OF_GTPASE_ACTIVITY	GOBP_POSITIVE_REGULATION_OF_GTPASE_ACTIVITY	0.154574132	-1.111655785	-0.810863182	depleted	0.0333114	0.228239802	-1	0.0333114	-1	-1.477407115	TRUE
POSITIVE_REGULATION_OF_HEART_GROWTH	GOBP_POSITIVE_REGULATION_OF_HEART_GROWTH	0.13362069	-1.318840183	-0.874126291	depleted	0.0567691	0.256689583	-1	0.0567691	-1	-1.245887991	TRUE
POSITIVE_REGULATION_OF_HISTONE_DEACETYLATION	GOBP_POSITIVE_REGULATION_OF_HISTONE_DEACETYLATION	0.19376392	-1.242026307	-0.712727088	enriched	0.038066	0.23637405	1	0.038066	1	1.419462757	FALSE
POSITIVE_REGULATION_OF_HISTONE_H3_K4_METHYLATION	GOBP_POSITIVE_REGULATION_OF_HISTONE_H3_K4_METHYLATION	0.051384053	1.557104444	1.289171645	depleted	0.160857	0.338874303	-1	0.160857	-1	-0.793560035	FALSE
POSITIVE_REGULATION_OF_HISTONE_METHYLATION	GOBP_POSITIVE_REGULATION_OF_HISTONE_METHYLATION	0.067590988	1.41127394	1.170111206	depleted	0.342492	0.44360086	-1	0.342492	-1	-0.465349568	FALSE
POSITIVE_REGULATION_OF_HORMONE_SECRETION	GOBP_POSITIVE_REGULATION_OF_HORMONE_SECRETION	0.493485342	0.971407912	0.306725743	depleted	0.433821	0.494298567	-1	0.433821	-1	-0.362689429	FALSE
POSITIVE_REGULATION_OF_IMMUNOGLOBULIN_PRODUCTION	GOBP_POSITIVE_REGULATION_OF_IMMUNOGLOBULIN_PRODUCTION	0.299145299	1.109050744	0.524117817	enriched	0.202059	0.362496797	1	0.202059	1	0.694521801	TRUE
POSITIVE_REGULATION_OF_INFLAMMATORY_RESPONSE	GOBP_POSITIVE_REGULATION_OF_INFLAMMATORY_RESPONSE	0.086601307	1.29112047	1.062475553	depleted	0.044507	0.24103991	-1	0.044507	-1	-1.351571678	FALSE
POSITIVE_REGULATION_OF_INSULIN_SECRETION	GOBP_POSITIVE_REGULATION_OF_INSULIN_SECRETION	0.526960784	-0.940475105	-0.278221703	depleted	0.0842112	0.278163787	-1	0.0842112	-1	-1.074630144	TRUE
POSITIVE_REGULATION_OF_INSULIN_SECRETION_INVOLVED_IN_CELLULAR_RESPONSE_TO_GLUCOSE_STIMULUS	GOBP_POSITIVE_REGULATION_OF_INSULIN_SECRETION_INVOLVED_IN_CELLULAR_RESPONSE_TO_GLUCOSE_STIMULUS	0.619489559	-0.89557937	-0.207966009	depleted	0.002828	0.120571467	-1	0.002828	-1	-2.548520595	TRUE
POSITIVE_REGULATION_OF_INTERFERON_ALPHA_PRODUCTION	GOBP_POSITIVE_REGULATION_OF_INTERFERON_ALPHA_PRODUCTION	1.65204E-05	2.187502922	4.781978694	depleted	0.0668254	0.265173229	-1	0.0668254	-1	-1.175058433	FALSE
POSITIVE_REGULATION_OF_INTERFERON_BETA_PRODUCTION	GOBP_POSITIVE_REGULATION_OF_INTERFERON_BETA_PRODUCTION	1.62701E-05	2.166439023	4.788610997	depleted	0.0774613	0.272198793	-1	0.0774613	-1	-1.110915219	FALSE
POSITIVE_REGULATION_OF_INTERFERON_GAMMA_PRODUCTION	GOBP_POSITIVE_REGULATION_OF_INTERFERON_GAMMA_PRODUCTION	0.120263591	1.2764887	0.919865831	depleted	0.0177925	0.190125729	-1	0.0177925	-1	-1.749763026	FALSE
POSITIVE_REGULATION_OF_INTERLEUKIN_10_PRODUCTION	GOBP_POSITIVE_REGULATION_OF_INTERLEUKIN_10_PRODUCTION	0.27729636	1.125442552	0.55705583	depleted	0.212637	0.367884345	-1	0.212637	-1	-0.672361164	FALSE
POSITIVE_REGULATION_OF_INTERLEUKIN_12_PRODUCTION	GOBP_POSITIVE_REGULATION_OF_INTERLEUKIN_12_PRODUCTION	0.203478261	1.197497704	0.691481983	enriched	0.123046	0.310806297	1	0.123046	1	0.9099325	TRUE
POSITIVE_REGULATION_OF_INTERLEUKIN_1_PRODUCTION	GOBP_POSITIVE_REGULATION_OF_INTERLEUKIN_1_PRODUCTION	0.041528239	1.42535212	1.381656483	enriched	0.0740236	0.271515201	1	0.0740236	1	1.130629798	TRUE
POSITIVE_REGULATION_OF_INTERLEUKIN_2_PRODUCTION	GOBP_POSITIVE_REGULATION_OF_INTERLEUKIN_2_PRODUCTION	0.382758621	1.053612786	0.417075019	depleted	0.042559	0.239552358	-1	0.042559	-1	-1.371008585	FALSE
POSITIVE_REGULATION_OF_INTERLEUKIN_4_PRODUCTION	GOBP_POSITIVE_REGULATION_OF_INTERLEUKIN_4_PRODUCTION	0.338858195	1.105525203	0.469982007	enriched	0.172738	0.343765296	1	0.172738	1	0.762612113	TRUE
POSITIVE_REGULATION_OF_INTERLEUKIN_6_PRODUCTION	GOBP_POSITIVE_REGULATION_OF_INTERLEUKIN_6_PRODUCTION	0.335504886	1.06948	0.474301151	depleted	0.193986	0.356928678	-1	0.193986	-1	-0.712229612	FALSE
POSITIVE_REGULATION_OF_INTERLEUKIN_8_PRODUCTION	GOBP_POSITIVE_REGULATION_OF_INTERLEUKIN_8_PRODUCTION	0.04176282	1.460838926	1.379210186	depleted	0.0375363	0.235859737	-1	0.0375363	-1	-1.425548539	FALSE
POSITIVE_REGULATION_OF_INTRACELLULAR_PROTEIN_TRANSPORT	GOBP_POSITIVE_REGULATION_OF_INTRACELLULAR_PROTEIN_TRANSPORT	0.325471698	1.070985749	0.48748677	depleted	0.209214	0.365770502	-1	0.209214	-1	-0.679409257	FALSE
POSITIVE_REGULATION_OF_INTRACELLULAR_TRANSPORT	GOBP_POSITIVE_REGULATION_OF_INTRACELLULAR_TRANSPORT	0.13125	1.172840385	0.881900688	depleted	0.242872	0.384781469	-1	0.242872	-1	-0.614622551	FALSE
POSITIVE_REGULATION_OF_INTRINSIC_APOPTOTIC_SIGNALING_PATHWAY	GOBP_POSITIVE_REGULATION_OF_INTRINSIC_APOPTOTIC_SIGNALING_PATHWAY	0.267768595	1.135225488	0.57224036	depleted	0.0071636	0.155525992	-1	0.0071636	-1	-2.144868672	FALSE
POSITIVE_REGULATION_OF_ISOTYPE_SWITCHING	GOBP_POSITIVE_REGULATION_OF_ISOTYPE_SWITCHING	0.140105079	1.285009208	0.853546121	depleted	0.151458	0.334833889	-1	0.151458	-1	-0.819707782	FALSE
POSITIVE_REGULATION_OF_JNK_CASCADE	GOBP_POSITIVE_REGULATION_OF_JNK_CASCADE	0.856041131	-0.801054029	-0.067505368	depleted	0.442164	0.50043347	-1	0.442164	-1	-0.35441662	TRUE
POSITIVE_REGULATION_OF_JUN_KINASE_ACTIVITY	GOBP_POSITIVE_REGULATION_OF_JUN_KINASE_ACTIVITY	0.267532468	-1.103547897	-0.572623505	depleted	0.0114547	0.171032363	-1	0.0114547	-1	-1.941016281	TRUE
POSITIVE_REGULATION_OF_LAMELLIPODIUM_ASSEMBLY	GOBP_POSITIVE_REGULATION_OF_LAMELLIPODIUM_ASSEMBLY	0.115124153	-1.296654056	-0.93883355	depleted	0.0163874	0.184320316	-1	0.0163874	-1	-1.785489945	TRUE
POSITIVE_REGULATION_OF_LEUKOCYTE_ADHESION_TO_VASCULAR_ENDOTHELIAL_CELL	GOBP_POSITIVE_REGULATION_OF_LEUKOCYTE_ADHESION_TO_VASCULAR_ENDOTHELIAL_CELL	0.726293103	-0.820743679	-0.13888808	enriched	0.193537	0.356928678	1	0.193537	1	0.713235995	FALSE
POSITIVE_REGULATION_OF_LEUKOCYTE_CELL_CELL_ADHESION	GOBP_POSITIVE_REGULATION_OF_LEUKOCYTE_CELL_CELL_ADHESION	0.443217666	0.997880549	0.353382938	enriched	0.117125	0.306706444	1	0.117125	1	0.931350396	TRUE
POSITIVE_REGULATION_OF_LEUKOCYTE_CHEMOTAXIS	GOBP_POSITIVE_REGULATION_OF_LEUKOCYTE_CHEMOTAXIS	0.323577236	1.07465088	0.490022039	enriched	0.0148812	0.180748981	1	0.0148812	1	1.827362046	TRUE
POSITIVE_REGULATION_OF_LEUKOCYTE_MIGRATION	GOBP_POSITIVE_REGULATION_OF_LEUKOCYTE_MIGRATION	0.452614379	0.992509091	0.344271653	depleted	0.075175	0.271515201	-1	0.075175	-1	-1.123926563	FALSE
POSITIVE_REGULATION_OF_LEUKOCYTE_PROLIFERATION	GOBP_POSITIVE_REGULATION_OF_LEUKOCYTE_PROLIFERATION	0.113924051	1.241004683	0.943384582	depleted	0.538071	0.564440196	-1	0.538071	-1	-0.269160414	FALSE
POSITIVE_REGULATION_OF_LIPASE_ACTIVITY	GOBP_POSITIVE_REGULATION_OF_LIPASE_ACTIVITY	0.081885506	-1.420397453	-1.086792962	enriched	0.0144367	0.179131002	1	0.0144367	1	1.840532068	FALSE
POSITIVE_REGULATION_OF_LIPID_BIOSYNTHETIC_PROCESS	GOBP_POSITIVE_REGULATION_OF_LIPID_BIOSYNTHETIC_PROCESS	0.013473905	-1.587394384	-1.870506514	depleted	0.375619	0.462234449	-1	0.375619	-1	-0.425252448	TRUE
POSITIVE_REGULATION_OF_LIPID_KINASE_ACTIVITY	GOBP_POSITIVE_REGULATION_OF_LIPID_KINASE_ACTIVITY	0.763033175	-0.822229868	-0.117456579	depleted	0.515913	0.54786393	-1	0.515913	-1	-0.287423529	TRUE
POSITIVE_REGULATION_OF_LIPID_STORAGE	GOBP_POSITIVE_REGULATION_OF_LIPID_STORAGE	0.901486989	0.667779304	0.045040537	depleted	0.135308	0.320869484	-1	0.135308	-1	-0.868676525	FALSE
POSITIVE_REGULATION_OF_LOCOMOTION	GOBP_POSITIVE_REGULATION_OF_LOCOMOTION	0.104575163	-1.149678247	-0.980571448	depleted	0.13555	0.320957093	-1	0.13555	-1	-0.867900478	TRUE
POSITIVE_REGULATION_OF_LONG_TERM_SYNAPTIC_POTENTIATION	GOBP_POSITIVE_REGULATION_OF_LONG_TERM_SYNAPTIC_POTENTIATION	0.614699332	-0.888477027	-0.211337259	depleted	0.0204006	0.196877627	-1	0.0204006	-1	-1.690357059	TRUE
POSITIVE_REGULATION_OF_LYMPHOCYTE_DIFFERENTIATION	GOBP_POSITIVE_REGULATION_OF_LYMPHOCYTE_DIFFERENTIATION	0.232786885	1.134203162	0.633041491	depleted	0.272821	0.405852882	-1	0.272821	-1	-0.564122204	FALSE
POSITIVE_REGULATION_OF_LYMPHOCYTE_MIGRATION	GOBP_POSITIVE_REGULATION_OF_LYMPHOCYTE_MIGRATION	0.489473684	0.966166328	0.310270652	depleted	0.37538	0.462057358	-1	0.37538	-1	-0.42552887	FALSE
POSITIVE_REGULATION_OF_MACROAUTOPHAGY	GOBP_POSITIVE_REGULATION_OF_MACROAUTOPHAGY	0.020751185	1.4838875	1.682957094	depleted	0.0026421	0.120158368	-1	0.0026421	-1	-2.578050749	FALSE
POSITIVE_REGULATION_OF_MAPK_CASCADE	GOBP_POSITIVE_REGULATION_OF_MAPK_CASCADE	0.357142857	-1.02177496	-0.447158031	depleted	0.266832	0.402147114	-1	0.266832	-1	-0.573762089	TRUE
POSITIVE_REGULATION_OF_MAP_KINASE_ACTIVITY	GOBP_POSITIVE_REGULATION_OF_MAP_KINASE_ACTIVITY	0.558333333	-0.958775899	-0.253106443	depleted	0.0112284	0.171032363	-1	0.0112284	-1	-1.949682124	TRUE
POSITIVE_REGULATION_OF_MITOCHONDRIAL_OUTER_MEMBRANE_PERMEABILIZATION_INVOLVED_IN_APOPTOTIC_SIGNALING_PATHWAY	GOBP_POSITIVE_REGULATION_OF_MITOCHONDRIAL_OUTER_MEMBRANE_PERMEABILIZATION_INVOLVED_IN_APOPTOTIC_SIGNALING_PATHWAY	0.869947276	0.74688226	0.060507067	depleted	0.227221	0.37652496	-1	0.227221	-1	-0.643551533	FALSE
POSITIVE_REGULATION_OF_MITOCHONDRIAL_TRANSLATION	GOBP_POSITIVE_REGULATION_OF_MITOCHONDRIAL_TRANSLATION	0.058052434	1.472738048	1.236179563	depleted	0.0261738	0.21073487	-1	0.0261738	-1	-1.58213322	FALSE
POSITIVE_REGULATION_OF_MITOCHONDRION_ORGANIZATION	GOBP_POSITIVE_REGULATION_OF_MITOCHONDRION_ORGANIZATION	0.83797054	0.805955141	0.076771249	depleted	0.0372284	0.235360103	-1	0.0372284	-1	-1.429125628	FALSE
POSITIVE_REGULATION_OF_MITOTIC_CELL_CYCLE	GOBP_POSITIVE_REGULATION_OF_MITOTIC_CELL_CYCLE	0.002872638	1.634647123	2.541719043	depleted	0.000188	0.063678474	-1	0.000188	-1	-3.725842151	FALSE
POSITIVE_REGULATION_OF_MITOTIC_NUCLEAR_DIVISION	GOBP_POSITIVE_REGULATION_OF_MITOTIC_NUCLEAR_DIVISION	0.064124783	1.418198791	1.192974089	depleted	0.19054	0.355474701	-1	0.19054	-1	-0.720013839	FALSE
POSITIVE_REGULATION_OF_MONONUCLEAR_CELL_MIGRATION	GOBP_POSITIVE_REGULATION_OF_MONONUCLEAR_CELL_MIGRATION	0.052991453	1.390182638	1.275794172	depleted	0.290614	0.413032054	-1	0.290614	-1	-0.536683468	FALSE
POSITIVE_REGULATION_OF_MONOOXYGENASE_ACTIVITY	GOBP_POSITIVE_REGULATION_OF_MONOOXYGENASE_ACTIVITY	0.620817844	0.892244728	0.207035809	enriched	0.152556	0.335197462	1	0.152556	1	0.816570707	TRUE
POSITIVE_REGULATION_OF_MRNA_CATABOLIC_PROCESS	GOBP_POSITIVE_REGULATION_OF_MRNA_CATABOLIC_PROCESS	0.004960619	1.716941165	2.304464124	enriched	0.371923	0.460996312	1	0.371923	1	0.429546964	TRUE
POSITIVE_REGULATION_OF_MUSCLE_CELL_DIFFERENTIATION	GOBP_POSITIVE_REGULATION_OF_MUSCLE_CELL_DIFFERENTIATION	0.3	-1.088902	-0.522878745	depleted	0.156649	0.337340574	-1	0.156649	-1	-0.805072373	TRUE
POSITIVE_REGULATION_OF_MUSCLE_CONTRACTION	GOBP_POSITIVE_REGULATION_OF_MUSCLE_CONTRACTION	0.035703399	-1.563451758	-1.44729044	depleted	0.143955	0.32902959	-1	0.143955	-1	-0.841773246	TRUE
POSITIVE_REGULATION_OF_MYELOID_CELL_DIFFERENTIATION	GOBP_POSITIVE_REGULATION_OF_MYELOID_CELL_DIFFERENTIATION	0.497553018	0.961761289	0.303160635	depleted	0.0983277	0.291620366	-1	0.0983277	-1	-1.007324119	FALSE
POSITIVE_REGULATION_OF_NATURAL_KILLER_CELL_ACTIVATION	GOBP_POSITIVE_REGULATION_OF_NATURAL_KILLER_CELL_ACTIVATION	0.074349442	1.427033553	1.128722284	enriched	0.282461	0.408962455	1	0.282461	1	0.549041508	TRUE
POSITIVE_REGULATION_OF_NATURAL_KILLER_CELL_MEDIATED_CYTOTOXICITY	GOBP_POSITIVE_REGULATION_OF_NATURAL_KILLER_CELL_MEDIATED_CYTOTOXICITY	0.888495575	0.69313282	0.051344731	depleted	0.0253693	0.209847808	-1	0.0253693	-1	-1.595691516	FALSE
POSITIVE_REGULATION_OF_NATURAL_KILLER_CELL_MEDIATED_IMMUNITY	GOBP_POSITIVE_REGULATION_OF_NATURAL_KILLER_CELL_MEDIATED_IMMUNITY	0.923076923	0.659741217	0.034762106	depleted	0.416607	0.484635099	-1	0.416607	-1	-0.380273437	FALSE
POSITIVE_REGULATION_OF_NEURAL_PRECURSOR_CELL_PROLIFERATION	GOBP_POSITIVE_REGULATION_OF_NEURAL_PRECURSOR_CELL_PROLIFERATION	0.360957643	1.087179526	0.442543758	depleted	0.0382757	0.236597776	-1	0.0382757	-1	-1.417076858	FALSE
POSITIVE_REGULATION_OF_NEUROGENESIS	GOBP_POSITIVE_REGULATION_OF_NEUROGENESIS	0.260530421	1.106444835	0.584141558	depleted	0.0159398	0.182453447	-1	0.0159398	-1	-1.797517132	FALSE
POSITIVE_REGULATION_OF_NEURON_APOPTOTIC_PROCESS	GOBP_POSITIVE_REGULATION_OF_NEURON_APOPTOTIC_PROCESS	0.473809524	-0.974419732	-0.324396214	depleted	0.0510319	0.248566683	-1	0.0510319	-1	-1.292158262	TRUE
POSITIVE_REGULATION_OF_NEURON_DEATH	GOBP_POSITIVE_REGULATION_OF_NEURON_DEATH	0.871465296	-0.801222027	-0.059749903	depleted	0.0075499	0.155525992	-1	0.0075499	-1	-2.122058801	TRUE
POSITIVE_REGULATION_OF_NEURON_DIFFERENTIATION	GOBP_POSITIVE_REGULATION_OF_NEURON_DIFFERENTIATION	0.066037736	-1.399439914	-1.180207825	depleted	0.0973001	0.291620366	-1	0.0973001	-1	-1.011886713	TRUE
POSITIVE_REGULATION_OF_NEURON_PROJECTION_DEVELOPMENT	GOBP_POSITIVE_REGULATION_OF_NEURON_PROJECTION_DEVELOPMENT	0.193236715	1.151385341	0.713910354	depleted	0.123842	0.310806297	-1	0.123842	-1	-0.907132043	FALSE
POSITIVE_REGULATION_OF_NF_KAPPAB_TRANSCRIPTION_FACTOR_ACTIVITY	GOBP_POSITIVE_REGULATION_OF_NF_KAPPAB_TRANSCRIPTION_FACTOR_ACTIVITY	0.001456264	1.630106393	2.836760035	depleted	0.00089	0.088175248	-1	0.00089	-1	-3.050609993	FALSE
POSITIVE_REGULATION_OF_NITRIC_OXIDE_SYNTHASE_ACTIVITY	GOBP_POSITIVE_REGULATION_OF_NITRIC_OXIDE_SYNTHASE_ACTIVITY	0.701627486	0.825133131	0.153893406	depleted	0.0010169	0.089029137	-1	0.0010169	-1	-2.992721753	FALSE
POSITIVE_REGULATION_OF_NOTCH_SIGNALING_PATHWAY	GOBP_POSITIVE_REGULATION_OF_NOTCH_SIGNALING_PATHWAY	0.065599064	-1.418569023	-1.183102357	depleted	0.037242	0.235360103	-1	0.037242	-1	-1.428967004	TRUE
POSITIVE_REGULATION_OF_ORGANELLE_ORGANIZATION	GOBP_POSITIVE_REGULATION_OF_ORGANELLE_ORGANIZATION	0.000157652	1.47331117	3.802301564	depleted	0.329705	0.43634164	-1	0.329705	-1	-0.481874467	FALSE
POSITIVE_REGULATION_OF_OSSIFICATION	GOBP_POSITIVE_REGULATION_OF_OSSIFICATION	0.128865979	1.283333222	0.889861721	depleted	0.0427864	0.239556244	-1	0.0427864	-1	-1.368694253	FALSE
POSITIVE_REGULATION_OF_OSTEOBLAST_DIFFERENTIATION	GOBP_POSITIVE_REGULATION_OF_OSTEOBLAST_DIFFERENTIATION	0.776068376	0.811596207	0.110100013	depleted	0.0351802	0.231156987	-1	0.0351802	-1	-1.453701696	FALSE
POSITIVE_REGULATION_OF_OSTEOCLAST_DIFFERENTIATION	GOBP_POSITIVE_REGULATION_OF_OSTEOCLAST_DIFFERENTIATION	0.754273504	-0.785749434	-0.122471148	depleted	0.0347563	0.229635944	-1	0.0347563	-1	-1.458966463	TRUE
POSITIVE_REGULATION_OF_OXIDOREDUCTASE_ACTIVITY	GOBP_POSITIVE_REGULATION_OF_OXIDOREDUCTASE_ACTIVITY	0.523076923	0.968015551	0.28143444	enriched	0.0908196	0.284374853	1	0.0908196	1	1.041820415	TRUE
POSITIVE_REGULATION_OF_P38MAPK_CASCADE	GOBP_POSITIVE_REGULATION_OF_P38MAPK_CASCADE	0.83032491	0.745899324	0.080751933	enriched	0.037111	0.235100846	1	0.037111	1	1.430497343	TRUE
POSITIVE_REGULATION_OF_PATHWAY_RESTRICTED_SMAD_PROTEIN_PHOSPHORYLATION	GOBP_POSITIVE_REGULATION_OF_PATHWAY_RESTRICTED_SMAD_PROTEIN_PHOSPHORYLATION	0.94795539	0.62668277	0.0232121	depleted	0.004674	0.130716735	-1	0.004674	-1	-2.330311292	FALSE
POSITIVE_REGULATION_OF_PEPTIDASE_ACTIVITY	GOBP_POSITIVE_REGULATION_OF_PEPTIDASE_ACTIVITY	0.175273865	1.163318918	0.756282835	depleted	0.0178035	0.190125729	-1	0.0178035	-1	-1.749494611	FALSE
POSITIVE_REGULATION_OF_PEPTIDE_HORMONE_SECRETION	GOBP_POSITIVE_REGULATION_OF_PEPTIDE_HORMONE_SECRETION	0.709090909	0.858658877	0.149298082	depleted	0.526692	0.556059992	-1	0.526692	-1	-0.278443278	FALSE
POSITIVE_REGULATION_OF_PEPTIDYL_LYSINE_ACETYLATION	GOBP_POSITIVE_REGULATION_OF_PEPTIDYL_LYSINE_ACETYLATION	0.223529412	-1.164953001	-0.650665325	depleted	0.0953086	0.29071217	-1	0.0953086	-1	-1.02086791	TRUE
POSITIVE_REGULATION_OF_PEPTIDYL_SERINE_PHOSPHORYLATION	GOBP_POSITIVE_REGULATION_OF_PEPTIDYL_SERINE_PHOSPHORYLATION	0.235772358	1.139417866	0.627507114	depleted	0.000107	0.061166235	-1	0.000107	-1	-3.970616222	FALSE
POSITIVE_REGULATION_OF_PEPTIDYL_THREONINE_PHOSPHORYLATION	GOBP_POSITIVE_REGULATION_OF_PEPTIDYL_THREONINE_PHOSPHORYLATION	0.209302326	1.202116501	0.679225946	depleted	0.0085251	0.160867809	-1	0.0085251	-1	-2.069300518	FALSE
POSITIVE_REGULATION_OF_PEPTIDYL_TYROSINE_PHOSPHORYLATION	GOBP_POSITIVE_REGULATION_OF_PEPTIDYL_TYROSINE_PHOSPHORYLATION	0.963607595	0.73823757	0.016099786	depleted	0.0105697	0.169498918	-1	0.0105697	-1	-1.975937339	FALSE
POSITIVE_REGULATION_OF_PHAGOCYTOSIS	GOBP_POSITIVE_REGULATION_OF_PHAGOCYTOSIS	0.082372323	1.32752854	1.084218687	depleted	0.0630262	0.261412126	-1	0.0630262	-1	-1.200478877	FALSE
POSITIVE_REGULATION_OF_PHOSPHATASE_ACTIVITY	GOBP_POSITIVE_REGULATION_OF_PHOSPHATASE_ACTIVITY	0.099656357	1.347893999	1.001494991	depleted	0.0587275	0.25829495	-1	0.0587275	-1	-1.231158486	FALSE
POSITIVE_REGULATION_OF_PHOSPHATIDYLINOSITOL_3_KINASE_SIGNALING	GOBP_POSITIVE_REGULATION_OF_PHOSPHATIDYLINOSITOL_3_KINASE_SIGNALING	0.026798294	-1.463394301	-1.571892849	depleted	0.0939134	0.2898223	-1	0.0939134	-1	-1.027272436	TRUE
POSITIVE_REGULATION_OF_PHOSPHOPROTEIN_PHOSPHATASE_ACTIVITY	GOBP_POSITIVE_REGULATION_OF_PHOSPHOPROTEIN_PHOSPHATASE_ACTIVITY	0.23388582	1.191176891	0.630996109	depleted	0.0559772	0.254675295	-1	0.0559772	-1	-1.251988829	FALSE
POSITIVE_REGULATION_OF_POTASSIUM_ION_TRANSMEMBRANE_TRANSPORT	GOBP_POSITIVE_REGULATION_OF_POTASSIUM_ION_TRANSMEMBRANE_TRANSPORT	0.1416122	-1.282480818	-0.848899329	depleted	0.152488	0.335197462	-1	0.152488	-1	-0.816764332	TRUE
POSITIVE_REGULATION_OF_POTASSIUM_ION_TRANSPORT	GOBP_POSITIVE_REGULATION_OF_POTASSIUM_ION_TRANSPORT	0.399548533	-1.032964204	-0.39843046	depleted	0.13101	0.315673835	-1	0.13101	-1	-0.882695553	TRUE
POSITIVE_REGULATION_OF_PRI_MIRNA_TRANSCRIPTION_BY_RNA_POLYMERASE_II	GOBP_POSITIVE_REGULATION_OF_PRI_MIRNA_TRANSCRIPTION_BY_RNA_POLYMERASE_II	0.526066351	-0.959670729	-0.278959477	depleted	0.0278643	0.21645505	-1	0.0278643	-1	-1.554951863	TRUE
POSITIVE_REGULATION_OF_PROTEASOMAL_UBIQUITIN_DEPENDENT_PROTEIN_CATABOLIC_PROCESS	GOBP_POSITIVE_REGULATION_OF_PROTEASOMAL_UBIQUITIN_DEPENDENT_PROTEIN_CATABOLIC_PROCESS	0.241025641	-1.117028813	-0.617936753	depleted	0.0162637	0.18377981	-1	0.0162637	-1	-1.788780645	TRUE
POSITIVE_REGULATION_OF_PROTEIN_ACETYLATION	GOBP_POSITIVE_REGULATION_OF_PROTEIN_ACETYLATION	0.230946882	-1.156357639	-0.636487896	depleted	0.0695566	0.268767809	-1	0.0695566	-1	-1.157661655	TRUE
POSITIVE_REGULATION_OF_PROTEIN_AUTOPHOSPHORYLATION	GOBP_POSITIVE_REGULATION_OF_PROTEIN_AUTOPHOSPHORYLATION	0.165427509	1.258146297	0.781392269	depleted	0.031175	0.223887935	-1	0.031175	-1	-1.506193538	FALSE
POSITIVE_REGULATION_OF_PROTEIN_BINDING	GOBP_POSITIVE_REGULATION_OF_PROTEIN_BINDING	0.244698206	1.13362784	0.611369215	depleted	0.0090373	0.163125374	-1	0.0090373	-1	-2.043961301	FALSE
POSITIVE_REGULATION_OF_PROTEIN_CATABOLIC_PROCESS	GOBP_POSITIVE_REGULATION_OF_PROTEIN_CATABOLIC_PROCESS	0.78028169	-0.884657105	-0.107748584	depleted	0.0122847	0.172813806	-1	0.0122847	-1	-1.910635445	TRUE
POSITIVE_REGULATION_OF_PROTEIN_DEACETYLATION	GOBP_POSITIVE_REGULATION_OF_PROTEIN_DEACETYLATION	0.11328976	-1.337990372	-0.945809342	depleted	0.0040785	0.130716735	-1	0.0040785	-1	-2.389499533	TRUE
POSITIVE_REGULATION_OF_PROTEIN_DEPHOSPHORYLATION	GOBP_POSITIVE_REGULATION_OF_PROTEIN_DEPHOSPHORYLATION	0.333910035	1.093966776	0.476370529	depleted	0.0613205	0.260907451	-1	0.0613205	-1	-1.212394313	FALSE
POSITIVE_REGULATION_OF_PROTEIN_EXPORT_FROM_NUCLEUS	GOBP_POSITIVE_REGULATION_OF_PROTEIN_EXPORT_FROM_NUCLEUS	0.579925651	0.917570212	0.236627682	depleted	0.007184	0.155525992	-1	0.007184	-1	-2.143633676	FALSE
POSITIVE_REGULATION_OF_PROTEIN_IMPORT	GOBP_POSITIVE_REGULATION_OF_PROTEIN_IMPORT	0.147627417	1.248499502	0.83083298	enriched	0.475418	0.522097079	1	0.475418	1	0.322924379	TRUE
POSITIVE_REGULATION_OF_PROTEIN_KINASE_ACTIVITY	GOBP_POSITIVE_REGULATION_OF_PROTEIN_KINASE_ACTIVITY	0.551136364	0.967126097	0.258740934	depleted	0.0317407	0.225644567	-1	0.0317407	-1	-1.4983835	FALSE
POSITIVE_REGULATION_OF_PROTEIN_KINASE_B_SIGNALING	GOBP_POSITIVE_REGULATION_OF_PROTEIN_KINASE_B_SIGNALING	0.565789474	-0.939745968	-0.247345137	depleted	0.0266898	0.212613112	-1	0.0266898	-1	-1.573654681	TRUE
POSITIVE_REGULATION_OF_PROTEIN_LOCALIZATION_TO_MEMBRANE	GOBP_POSITIVE_REGULATION_OF_PROTEIN_LOCALIZATION_TO_MEMBRANE	0.382911392	1.031292038	0.416901712	depleted	0.511082	0.544354984	-1	0.511082	-1	-0.291509414	FALSE
POSITIVE_REGULATION_OF_PROTEIN_LOCALIZATION_TO_NUCLEUS	GOBP_POSITIVE_REGULATION_OF_PROTEIN_LOCALIZATION_TO_NUCLEUS	0.000341908	1.892296972	3.46609015	depleted	0.146045	0.331253395	-1	0.146045	-1	-0.835513307	FALSE
POSITIVE_REGULATION_OF_PROTEIN_POLYMERIZATION	GOBP_POSITIVE_REGULATION_OF_PROTEIN_POLYMERIZATION	0.925515055	0.763273025	0.033616512	depleted	0.0493382	0.245385714	-1	0.0493382	-1	-1.306816699	FALSE
POSITIVE_REGULATION_OF_PROTEIN_TARGETING_TO_MEMBRANE	GOBP_POSITIVE_REGULATION_OF_PROTEIN_TARGETING_TO_MEMBRANE	0.329411765	-1.076809652	-0.482260894	depleted	0.0166903	0.185579331	-1	0.0166903	-1	-1.777535857	TRUE
POSITIVE_REGULATION_OF_PROTEIN_TARGETING_TO_MITOCHONDRION	GOBP_POSITIVE_REGULATION_OF_PROTEIN_TARGETING_TO_MITOCHONDRION	0.954976303	-0.675609281	-0.020007405	depleted	0.000466	0.084841416	-1	0.000466	-1	-3.331614083	TRUE
POSITIVE_REGULATION_OF_PROTEIN_TYROSINE_KINASE_ACTIVITY	GOBP_POSITIVE_REGULATION_OF_PROTEIN_TYROSINE_KINASE_ACTIVITY	0.557142857	-0.923237392	-0.254033433	depleted	0.0859016	0.279953655	-1	0.0859016	-1	-1.065998747	TRUE
POSITIVE_REGULATION_OF_PROTEOLYSIS	GOBP_POSITIVE_REGULATION_OF_PROTEOLYSIS	0.192139738	1.110637574	0.716382806	depleted	0.178718	0.347634412	-1	0.178718	-1	-0.747831704	FALSE
POSITIVE_REGULATION_OF_PROTEOLYSIS_INVOLVED_IN_CELLULAR_PROTEIN_CATABOLIC_PROCESS	GOBP_POSITIVE_REGULATION_OF_PROTEOLYSIS_INVOLVED_IN_CELLULAR_PROTEIN_CATABOLIC_PROCESS	0.623211447	0.917857989	0.205364578	enriched	0.600594	0.611351471	1	0.600594	1	0.221419011	TRUE
POSITIVE_REGULATION_OF_REACTIVE_OXYGEN_SPECIES_BIOSYNTHETIC_PROCESS	GOBP_POSITIVE_REGULATION_OF_REACTIVE_OXYGEN_SPECIES_BIOSYNTHETIC_PROCESS	0.637606838	0.906062693	0.195447034	enriched	0.0629315	0.261399256	1	0.0629315	1	1.201131917	TRUE
POSITIVE_REGULATION_OF_REACTIVE_OXYGEN_SPECIES_METABOLIC_PROCESS	GOBP_POSITIVE_REGULATION_OF_REACTIVE_OXYGEN_SPECIES_METABOLIC_PROCESS	0.729200653	0.866168304	0.137152951	depleted	0.126539	0.312013869	-1	0.126539	-1	-0.897775602	FALSE
POSITIVE_REGULATION_OF_RECEPTOR_MEDIATED_ENDOCYTOSIS	GOBP_POSITIVE_REGULATION_OF_RECEPTOR_MEDIATED_ENDOCYTOSIS	0.642685851	-0.898875542	-0.192001261	depleted	0.0202275	0.196395737	-1	0.0202275	-1	-1.69405779	TRUE
POSITIVE_REGULATION_OF_REGULATED_SECRETORY_PATHWAY	GOBP_POSITIVE_REGULATION_OF_REGULATED_SECRETORY_PATHWAY	0.705035971	-0.867849578	-0.151788725	enriched	0.0882525	0.281582719	1	0.0882525	1	1.054272983	FALSE
POSITIVE_REGULATION_OF_RELEASE_OF_CYTOCHROME_C_FROM_MITOCHONDRIA	GOBP_POSITIVE_REGULATION_OF_RELEASE_OF_CYTOCHROME_C_FROM_MITOCHONDRIA	0.819047619	-0.781096547	-0.086690848	depleted	0.0069628	0.154133236	-1	0.0069628	-1	-2.157216079	TRUE
POSITIVE_REGULATION_OF_RELEASE_OF_SEQUESTERED_CALCIUM_ION_INTO_CYTOSOL	GOBP_POSITIVE_REGULATION_OF_RELEASE_OF_SEQUESTERED_CALCIUM_ION_INTO_CYTOSOL	0.314847943	1.106245757	0.50189914	depleted	0.0617344	0.260953342	-1	0.0617344	-1	-1.209472768	FALSE
POSITIVE_REGULATION_OF_RESPONSE_TO_CYTOKINE_STIMULUS	GOBP_POSITIVE_REGULATION_OF_RESPONSE_TO_CYTOKINE_STIMULUS	9.34631E-06	2.147721931	5.029359841	enriched	0.0029931	0.120571467	1	0.0029931	1	2.523878773	TRUE
POSITIVE_REGULATION_OF_RESPONSE_TO_DNA_DAMAGE_STIMULUS	GOBP_POSITIVE_REGULATION_OF_RESPONSE_TO_DNA_DAMAGE_STIMULUS	0.002501821	1.625837111	2.601743695	enriched	0.147009	0.332549689	1	0.147009	1	0.832656077	TRUE
POSITIVE_REGULATION_OF_RHO_PROTEIN_SIGNAL_TRANSDUCTION	GOBP_POSITIVE_REGULATION_OF_RHO_PROTEIN_SIGNAL_TRANSDUCTION	0.575812274	0.928794897	0.239719082	depleted	0.129118	0.314803935	-1	0.129118	-1	-0.88901321	FALSE
POSITIVE_REGULATION_OF_RNA_SPLICING	GOBP_POSITIVE_REGULATION_OF_RNA_SPLICING	0.179310345	1.208840656	0.746394654	depleted	0.007689	0.155525992	-1	0.007689	-1	-2.114130139	FALSE
POSITIVE_REGULATION_OF_SECRETION	GOBP_POSITIVE_REGULATION_OF_SECRETION	0.5	0.989270383	0.301029996	enriched	0.47139	0.519560851	1	0.47139	1	0.326619635	TRUE
POSITIVE_REGULATION_OF_SIGNALING_RECEPTOR_ACTIVITY	GOBP_POSITIVE_REGULATION_OF_SIGNALING_RECEPTOR_ACTIVITY	0.152631579	1.257161527	0.816355603	depleted	0.0155126	0.180748981	-1	0.0155126	-1	-1.809315406	FALSE
POSITIVE_REGULATION_OF_SIGNAL_TRANSDUCTION_BY_P53_CLASS_MEDIATOR	GOBP_POSITIVE_REGULATION_OF_SIGNAL_TRANSDUCTION_BY_P53_CLASS_MEDIATOR	0.048689139	1.498009812	1.312567909	depleted	0.129193	0.314803935	-1	0.129193	-1	-0.888761017	FALSE
POSITIVE_REGULATION_OF_SMALL_GTPASE_MEDIATED_SIGNAL_TRANSDUCTION	GOBP_POSITIVE_REGULATION_OF_SMALL_GTPASE_MEDIATED_SIGNAL_TRANSDUCTION	0.638242894	-0.88843316	-0.195014012	depleted	0.472249	0.5202716	-1	0.472249	-1	-0.325828953	TRUE
POSITIVE_REGULATION_OF_SMOOTHENED_SIGNALING_PATHWAY	GOBP_POSITIVE_REGULATION_OF_SMOOTHENED_SIGNALING_PATHWAY	0.247211896	1.1851151	0.606930635	enriched	0.266443	0.402147114	1	0.266443	1	0.574395685	TRUE
POSITIVE_REGULATION_OF_SMOOTH_MUSCLE_CELL_MIGRATION	GOBP_POSITIVE_REGULATION_OF_SMOOTH_MUSCLE_CELL_MIGRATION	0.214035088	1.185939205	0.669515025	depleted	0.417907	0.484635099	-1	0.417907	-1	-0.378920354	FALSE
POSITIVE_REGULATION_OF_SMOOTH_MUSCLE_CELL_PROLIFERATION	GOBP_POSITIVE_REGULATION_OF_SMOOTH_MUSCLE_CELL_PROLIFERATION	0.264781491	-1.09788158	-0.577112377	depleted	0.0563154	0.255138954	-1	0.0563154	-1	-1.249372827	TRUE
POSITIVE_REGULATION_OF_SODIUM_ION_TRANSPORT	GOBP_POSITIVE_REGULATION_OF_SODIUM_ION_TRANSPORT	0.109375	-1.332912966	-0.961081934	enriched	0.0506138	0.247624221	1	0.0506138	1	1.295731055	FALSE
POSITIVE_REGULATION_OF_STRESS_ACTIVATED_PROTEIN_KINASE_SIGNALING_CASCADE	GOBP_POSITIVE_REGULATION_OF_STRESS_ACTIVATED_PROTEIN_KINASE_SIGNALING_CASCADE	0.878489327	0.792412704	0.056263511	enriched	0.380485	0.465487796	1	0.380485	1	0.41966246	TRUE
POSITIVE_REGULATION_OF_STRESS_FIBER_ASSEMBLY	GOBP_POSITIVE_REGULATION_OF_STRESS_FIBER_ASSEMBLY	0.670616114	-0.882428068	-0.173526015	depleted	0.179601	0.349002703	-1	0.179601	-1	-0.74569125	TRUE
POSITIVE_REGULATION_OF_SUBSTRATE_ADHESION_DEPENDENT_CELL_SPREADING	GOBP_POSITIVE_REGULATION_OF_SUBSTRATE_ADHESION_DEPENDENT_CELL_SPREADING	0.033922542	-1.522164479	-1.46951161	depleted	0.0212762	0.199770156	-1	0.0212762	-1	-1.672105936	TRUE
POSITIVE_REGULATION_OF_SYNAPSE_ASSEMBLY	GOBP_POSITIVE_REGULATION_OF_SYNAPSE_ASSEMBLY	0.610526316	0.896839551	0.214295612	depleted	0.0149072	0.180748981	-1	0.0149072	-1	-1.826603922	FALSE
POSITIVE_REGULATION_OF_SYNAPTIC_TRANSMISSION	GOBP_POSITIVE_REGULATION_OF_SYNAPTIC_TRANSMISSION	0.132992327	-1.21741936	-0.876173414	depleted	0.0368559	0.234757301	-1	0.0368559	-1	-1.433492979	TRUE
POSITIVE_REGULATION_OF_TELOMERASE_ACTIVITY	GOBP_POSITIVE_REGULATION_OF_TELOMERASE_ACTIVITY	0.763793103	0.817361304	0.117024267	depleted	0.003684	0.128524724	-1	0.003684	-1	-2.433680378	FALSE
POSITIVE_REGULATION_OF_TELOMERE_MAINTENANCE	GOBP_POSITIVE_REGULATION_OF_TELOMERE_MAINTENANCE	0.010909807	1.613817425	1.962182914	enriched	0.717616	0.718429204	1	0.717616	1	0.144107887	TRUE
POSITIVE_REGULATION_OF_TELOMERE_MAINTENANCE_VIA_TELOMERE_LENGTHENING	GOBP_POSITIVE_REGULATION_OF_TELOMERE_MAINTENANCE_VIA_TELOMERE_LENGTHENING	0.045217391	1.444696733	1.344694497	depleted	0.138769	0.323007699	-1	0.138769	-1	-0.857707541	FALSE
POSITIVE_REGULATION_OF_TOLL_LIKE_RECEPTOR_SIGNALING_PATHWAY	GOBP_POSITIVE_REGULATION_OF_TOLL_LIKE_RECEPTOR_SIGNALING_PATHWAY	0.080701754	1.381293314	1.093117024	enriched	0.286	0.410755317	1	0.286	1	0.543633967	TRUE
POSITIVE_REGULATION_OF_TOR_SIGNALING	GOBP_POSITIVE_REGULATION_OF_TOR_SIGNALING	0.94137931	0.671747701	0.026235351	depleted	0.12043	0.309456847	-1	0.12043	-1	-0.919265314	FALSE
POSITIVE_REGULATION_OF_TRANSCRIPTION_BY_RNA_POLYMERASE_I	GOBP_POSITIVE_REGULATION_OF_TRANSCRIPTION_BY_RNA_POLYMERASE_I	0.001729651	1.848691807	2.762041453	depleted	0.0201128	0.195951103	-1	0.0201128	-1	-1.696527465	FALSE
POSITIVE_REGULATION_OF_TRANSCRIPTION_FROM_RNA_POLYMERASE_II_PROMOTER_INVOLVED_IN_CELLULAR_RESPONSE_TO_CHEMICAL_STIMULUS	GOBP_POSITIVE_REGULATION_OF_TRANSCRIPTION_FROM_RNA_POLYMERASE_II_PROMOTER_INVOLVED_IN_CELLULAR_RESPONSE_TO_CHEMICAL_STIMULUS	0.803921569	-0.779495958	-0.094786319	depleted	0.0204799	0.197053137	-1	0.0204799	-1	-1.688672168	TRUE
POSITIVE_REGULATION_OF_TRANSCRIPTION_FROM_RNA_POLYMERASE_II_PROMOTER_IN_RESPONSE_TO_STRESS	GOBP_POSITIVE_REGULATION_OF_TRANSCRIPTION_FROM_RNA_POLYMERASE_II_PROMOTER_IN_RESPONSE_TO_STRESS	0.357758621	-1.06574904	-0.446409893	depleted	0.0255023	0.209847808	-1	0.0255023	-1	-1.59342065	TRUE
POSITIVE_REGULATION_OF_TRANSCRIPTION_INITIATION_FROM_RNA_POLYMERASE_II_PROMOTER	GOBP_POSITIVE_REGULATION_OF_TRANSCRIPTION_INITIATION_FROM_RNA_POLYMERASE_II_PROMOTER	0.078947368	1.388658089	1.102662342	depleted	0.412936	0.48341938	-1	0.412936	-1	-0.384117253	FALSE
POSITIVE_REGULATION_OF_TRANSCRIPTION_OF_NOTCH_RECEPTOR_TARGET	GOBP_POSITIVE_REGULATION_OF_TRANSCRIPTION_OF_NOTCH_RECEPTOR_TARGET	0.663697105	-0.846239105	-0.178030077	depleted	0.0871705	0.28088661	-1	0.0871705	-1	-1.059630463	TRUE
POSITIVE_REGULATION_OF_TRANSLATION	GOBP_POSITIVE_REGULATION_OF_TRANSLATION	0.109350238	1.246082808	0.961180269	depleted	0.094895	0.29071217	-1	0.094895	-1	-1.02275667	FALSE
POSITIVE_REGULATION_OF_TRANSLATIONAL_INITIATION	GOBP_POSITIVE_REGULATION_OF_TRANSLATIONAL_INITIATION	0.359649123	1.064702871	0.444120995	depleted	0.0025569	0.120158368	-1	0.0025569	-1	-2.592286257	FALSE
POSITIVE_REGULATION_OF_TRANSPORTER_ACTIVITY	GOBP_POSITIVE_REGULATION_OF_TRANSPORTER_ACTIVITY	0.231766613	1.14031367	0.634949127	depleted	0.540542	0.56654305	-1	0.540542	-1	-0.267170556	FALSE
POSITIVE_REGULATION_OF_TYPE_I_INTERFERON_PRODUCTION	GOBP_POSITIVE_REGULATION_OF_TYPE_I_INTERFERON_PRODUCTION	1.53146E-05	2.09198501	4.814895658	depleted	0.141922	0.326380626	-1	0.141922	-1	-0.847950277	FALSE
POSITIVE_REGULATION_OF_TYROSINE_PHOSPHORYLATION_OF_STAT_PROTEIN	GOBP_POSITIVE_REGULATION_OF_TYROSINE_PHOSPHORYLATION_OF_STAT_PROTEIN	0.195804196	1.219764896	0.708178006	depleted	0.0363738	0.233772174	-1	0.0363738	-1	-1.439211325	FALSE
POSITIVE_REGULATION_OF_T_CELL_CYTOKINE_PRODUCTION	GOBP_POSITIVE_REGULATION_OF_T_CELL_CYTOKINE_PRODUCTION	0.310408922	1.134280976	0.508065805	depleted	0.0044843	0.130716735	-1	0.0044843	-1	-2.348305341	FALSE
POSITIVE_REGULATION_OF_T_CELL_MEDIATED_CYTOTOXICITY	GOBP_POSITIVE_REGULATION_OF_T_CELL_MEDIATED_CYTOTOXICITY	0.390423573	1.060984938	0.408463969	depleted	0.0459661	0.242375779	-1	0.0459661	-1	-1.337562342	FALSE
POSITIVE_REGULATION_OF_T_CELL_MEDIATED_IMMUNITY	GOBP_POSITIVE_REGULATION_OF_T_CELL_MEDIATED_IMMUNITY	0.266435986	1.128351769	0.574407118	enriched	0.194074	0.356928678	1	0.194074	1	0.712032643	TRUE
POSITIVE_REGULATION_OF_T_CELL_MIGRATION	GOBP_POSITIVE_REGULATION_OF_T_CELL_MIGRATION	0.129963899	1.306053261	0.886177268	depleted	0.0823352	0.276011984	-1	0.0823352	-1	-1.084414455	FALSE
POSITIVE_REGULATION_OF_T_CELL_PROLIFERATION	GOBP_POSITIVE_REGULATION_OF_T_CELL_PROLIFERATION	0.074918567	1.343093899	1.125410539	depleted	0.0036982	0.128524724	-1	0.0036982	-1	-2.432009606	FALSE
POSITIVE_REGULATION_OF_T_HELPER_CELL_DIFFERENTIATION	GOBP_POSITIVE_REGULATION_OF_T_HELPER_CELL_DIFFERENTIATION	0.418215613	1.028825365	0.378599758	depleted	0.362614	0.45640239	-1	0.362614	-1	-0.440555432	FALSE
POSITIVE_REGULATION_OF_UBIQUITIN_DEPENDENT_PROTEIN_CATABOLIC_PROCESS	GOBP_POSITIVE_REGULATION_OF_UBIQUITIN_DEPENDENT_PROTEIN_CATABOLIC_PROCESS	0.394402036	-1.009484343	-0.404060852	depleted	0.0314455	0.224696595	-1	0.0314455	-1	-1.502441495	TRUE
POSITIVE_REGULATION_OF_UBIQUITIN_PROTEIN_TRANSFERASE_ACTIVITY	GOBP_POSITIVE_REGULATION_OF_UBIQUITIN_PROTEIN_TRANSFERASE_ACTIVITY	0.697674419	-0.848486797	-0.156347201	depleted	0.112413	0.305186668	-1	0.112413	-1	-0.949183462	TRUE
POSITIVE_REGULATION_OF_VASCULAR_ENDOTHELIAL_GROWTH_FACTOR_PRODUCTION	GOBP_POSITIVE_REGULATION_OF_VASCULAR_ENDOTHELIAL_GROWTH_FACTOR_PRODUCTION	0.418047882	1.035313698	0.378773972	depleted	0.0041023	0.130716735	-1	0.0041023	-1	-2.386972583	FALSE
POSITIVE_REGULATION_OF_VIRAL_GENOME_REPLICATION	GOBP_POSITIVE_REGULATION_OF_VIRAL_GENOME_REPLICATION	0.243103448	1.172460928	0.614208881	depleted	0.0508552	0.248060117	-1	0.0508552	-1	-1.293664633	FALSE
POSITIVE_REGULATION_OF_VIRAL_LIFE_CYCLE	GOBP_POSITIVE_REGULATION_OF_VIRAL_LIFE_CYCLE	0.154385965	1.255760425	0.811392184	depleted	0.0361681	0.233772174	-1	0.0361681	-1	-1.441674305	FALSE
POSITIVE_REGULATION_OF_VIRAL_PROCESS	GOBP_POSITIVE_REGULATION_OF_VIRAL_PROCESS	0.139303483	1.223724477	0.856038026	enriched	0.256563	0.394687301	1	0.256563	1	0.590805975	TRUE
POSITIVE_REGULATION_OF_VIRAL_TRANSCRIPTION	GOBP_POSITIVE_REGULATION_OF_VIRAL_TRANSCRIPTION	0.606585789	0.908499455	0.217107769	depleted	0.0323959	0.226654684	-1	0.0323959	-1	-1.48950995	FALSE
POSITIVE_REGULATION_OF_WNT_SIGNALING_PATHWAY	GOBP_POSITIVE_REGULATION_OF_WNT_SIGNALING_PATHWAY	0.12244898	1.202767978	0.91204483	depleted	0.0279022	0.216576342	-1	0.0279022	-1	-1.554361553	FALSE
POSITIVE_REGULATION_OF_WOUND_HEALING	GOBP_POSITIVE_REGULATION_OF_WOUND_HEALING	0.20173913	1.19936122	0.695209855	depleted	0.0754246	0.271515201	-1	0.0754246	-1	-1.122486984	FALSE
POSTREPLICATION_REPAIR	GOBP_POSTREPLICATION_REPAIR	0.001250185	1.83884976	2.903025743	depleted	0.0108816	0.171032363	-1	0.0108816	-1	-1.963307242	FALSE
POSTSYNAPSE_ORGANIZATION	GOBP_POSTSYNAPSE_ORGANIZATION	0.203166227	-1.137904277	-0.692148485	enriched	0.443972	0.500989305	1	0.443972	1	0.352644419	FALSE
POSTSYNAPTIC_MEMBRANE_ORGANIZATION	GOBP_POSTSYNAPTIC_MEMBRANE_ORGANIZATION	0.347826087	-1.088394374	-0.458637849	enriched	0.176444	0.346051018	1	0.176444	1	0.753393105	FALSE
POST_EMBRYONIC_DEVELOPMENT	GOBP_POST_EMBRYONIC_DEVELOPMENT	0.794344473	-0.819803948	-0.099991122	enriched	0.140233	0.325251487	1	0.140233	1	0.853149775	FALSE
POST_GOLGI_VESICLE_MEDIATED_TRANSPORT	GOBP_POST_GOLGI_VESICLE_MEDIATED_TRANSPORT	0.026517573	1.396358065	1.576466229	depleted	0.236668	0.382558154	-1	0.236668	-1	-0.625860459	FALSE
POST_TRANSLATIONAL_PROTEIN_MODIFICATION	GOBP_POST_TRANSLATIONAL_PROTEIN_MODIFICATION	9.34111E-05	1.627961374	4.029601539	depleted	0.037968	0.236218325	-1	0.037968	-1	-1.420582279	FALSE
POTASSIUM_ION_IMPORT_ACROSS_PLASMA_MEMBRANE	GOBP_POTASSIUM_ION_IMPORT_ACROSS_PLASMA_MEMBRANE	0.269396552	-1.158673434	-0.569607968	depleted	0.18236	0.350020645	-1	0.18236	-1	-0.739070416	TRUE
POTASSIUM_ION_TRANSPORT	GOBP_POTASSIUM_ION_TRANSPORT	0.452926209	-0.979232409	-0.343972548	depleted	0.226201	0.376068985	-1	0.226201	-1	-0.645505479	TRUE
PRESYNAPSE_ORGANIZATION	GOBP_PRESYNAPSE_ORGANIZATION	0.776951673	0.770629912	0.109605994	enriched	0.419135	0.484635099	1	0.419135	1	0.377646072	TRUE
PRI_MIRNA_TRANSCRIPTION_BY_RNA_POLYMERASE_II	GOBP_PRI_MIRNA_TRANSCRIPTION_BY_RNA_POLYMERASE_II	0.362110312	-1.043656166	-0.441159108	depleted	0.132199	0.31670332	-1	0.132199	-1	-0.87877183	TRUE
PRODUCTION_OF_MOLECULAR_MEDIATOR_INVOLVED_IN_INFLAMMATORY_RESPONSE	GOBP_PRODUCTION_OF_MOLECULAR_MEDIATOR_INVOLVED_IN_INFLAMMATORY_RESPONSE	0.528830313	0.946494936	0.276683659	enriched	0.182196	0.350020645	1	0.182196	1	0.739461162	TRUE
PROSTATE_GLAND_DEVELOPMENT	GOBP_PROSTATE_GLAND_DEVELOPMENT	0.74137931	-0.818133755	-0.129959538	depleted	0.300873	0.420763249	-1	0.300873	-1	-0.521616784	TRUE
PROTEASOMAL_PROTEIN_CATABOLIC_PROCESS	GOBP_PROTEASOMAL_PROTEIN_CATABOLIC_PROCESS	0.00772749	1.301151439	2.111961568	depleted	0.0791532	0.273109263	-1	0.0791532	-1	-1.101531523	FALSE
PROTEASOMAL_UBIQUITIN_INDEPENDENT_PROTEIN_CATABOLIC_PROCESS	GOBP_PROTEASOMAL_UBIQUITIN_INDEPENDENT_PROTEIN_CATABOLIC_PROCESS	0.001464566	1.916132388	2.834291159	enriched	0.0102589	0.168456277	1	0.0102589	1	1.988899204	TRUE
PROTEIN_ACETYLATION	GOBP_PROTEIN_ACETYLATION	0.724842767	0.889662814	0.13975619	depleted	0.0780156	0.272423859	-1	0.0780156	-1	-1.107818547	FALSE
PROTEIN_ADP_RIBOSYLATION	GOBP_PROTEIN_ADP_RIBOSYLATION	0.002557485	1.793885653	2.592186971	depleted	0.0120058	0.172813806	-1	0.0120058	-1	-1.920608896	FALSE
PROTEIN_AUTOPHOSPHORYLATION	GOBP_PROTEIN_AUTOPHOSPHORYLATION	0.011281488	-1.412420279	-1.947633601	depleted	0.0096909	0.168219788	-1	0.0096909	-1	-2.013635888	TRUE
PROTEIN_AUTOPROCESSING	GOBP_PROTEIN_AUTOPROCESSING	0.137432188	1.322410607	0.861911539	enriched	0.0038475	0.128524724	1	0.0038475	1	2.414821371	TRUE
PROTEIN_AUTOUBIQUITINATION	GOBP_PROTEIN_AUTOUBIQUITINATION	0.0591133	1.381266834	1.228314792	depleted	0.000696	0.084841416	-1	0.000696	-1	-3.15739076	FALSE
PROTEIN_COMPLEX_OLIGOMERIZATION	GOBP_PROTEIN_COMPLEX_OLIGOMERIZATION	0.40408805	1.02575653	0.393523992	depleted	0.0016561	0.103166537	-1	0.0016561	-1	-2.780913443	FALSE
PROTEIN_CONTAINING_COMPLEX_DISASSEMBLY	GOBP_PROTEIN_CONTAINING_COMPLEX_DISASSEMBLY	6.4234E-09	1.928431314	8.192235196	enriched	0.663888	0.66697649	1	0.663888	1	0.177905181	TRUE
PROTEIN_CONTAINING_COMPLEX_LOCALIZATION	GOBP_PROTEIN_CONTAINING_COMPLEX_LOCALIZATION	2.17756E-07	1.92231323	6.662028885	depleted	0.501259	0.537189564	-1	0.501259	-1	-0.299937817	FALSE
PROTEIN_DEGLYCOSYLATION	GOBP_PROTEIN_DEGLYCOSYLATION	0.979310345	0.594399199	0.009079658	depleted	0.219921	0.372516585	-1	0.219921	-1	-0.657733298	FALSE
PROTEIN_DEMETHYLATION	GOBP_PROTEIN_DEMETHYLATION	0.727058824	-0.846406218	-0.138430451	depleted	0.0061243	0.146540329	-1	0.0061243	-1	-2.212943543	TRUE
PROTEIN_DEPHOSPHORYLATION	GOBP_PROTEIN_DEPHOSPHORYLATION	0.686746988	-0.939083086	-0.163203237	depleted	0.0672789	0.266256581	-1	0.0672789	-1	-1.172121118	TRUE
PROTEIN_DEPOLYMERIZATION	GOBP_PROTEIN_DEPOLYMERIZATION	0.235584843	1.116317259	0.627852654	enriched	0.203672	0.363317518	1	0.203672	1	0.691068672	TRUE
PROTEIN_DESTABILIZATION	GOBP_PROTEIN_DESTABILIZATION	0.639032815	0.893637554	0.19447684	depleted	0.001559	0.102656833	-1	0.001559	-1	-2.807153885	FALSE
PROTEIN_DNA_COMPLEX_DISASSEMBLY	GOBP_PROTEIN_DNA_COMPLEX_DISASSEMBLY	0.847583643	0.728015007	0.071817433	depleted	0.137548	0.322023758	-1	0.137548	-1	-0.86154572	FALSE
PROTEIN_EXIT_FROM_ENDOPLASMIC_RETICULUM	GOBP_PROTEIN_EXIT_FROM_ENDOPLASMIC_RETICULUM	0.442735043	1.015866657	0.353856102	depleted	0.183099	0.350640135	-1	0.183099	-1	-0.737314028	FALSE
PROTEIN_FOLDING	GOBP_PROTEIN_FOLDING	1.56847E-05	1.779844707	4.804522605	depleted	0.0124337	0.172813806	-1	0.0124337	-1	-1.905399615	FALSE
PROTEIN_HOMOOLIGOMERIZATION	GOBP_PROTEIN_HOMOOLIGOMERIZATION	0.259968102	1.105490816	0.585079936	depleted	0.0186606	0.192101389	-1	0.0186606	-1	-1.729074396	FALSE
PROTEIN_HOMOTETRAMERIZATION	GOBP_PROTEIN_HOMOTETRAMERIZATION	0.510309278	0.972780858	0.292166535	depleted	0.0115299	0.171032363	-1	0.0115299	-1	-1.938174459	FALSE
PROTEIN_HYDROXYLATION	GOBP_PROTEIN_HYDROXYLATION	0.074492099	-1.388504763	-1.127889786	enriched	0.0694405	0.268567019	1	0.0694405	1	1.158387161	FALSE
PROTEIN_IMPORT	GOBP_PROTEIN_IMPORT	0.000575548	1.682897367	3.239918307	depleted	0.350883	0.449437326	-1	0.350883	-1	-0.454837672	FALSE
PROTEIN_IMPORT_INTO_MITOCHONDRIAL_MATRIX	GOBP_PROTEIN_IMPORT_INTO_MITOCHONDRIAL_MATRIX	0.001082104	1.939317477	2.965731038	depleted	0.248975	0.389745337	-1	0.248975	-1	-0.603844259	FALSE
PROTEIN_INSERTION_INTO_ER_MEMBRANE	GOBP_PROTEIN_INSERTION_INTO_ER_MEMBRANE	0.425093633	1.032875276	0.3715154	depleted	0.317719	0.42955586	-1	0.317719	-1	-0.497956813	FALSE
PROTEIN_INSERTION_INTO_MEMBRANE	GOBP_PROTEIN_INSERTION_INTO_MEMBRANE	0.012813144	1.500035307	1.89234428	depleted	0.504283	0.538707507	-1	0.504283	-1	-0.297325672	FALSE
PROTEIN_INSERTION_INTO_MITOCHONDRIAL_MEMBRANE_INVOLVED_IN_APOPTOTIC_SIGNALING_PATHWAY	GOBP_PROTEIN_INSERTION_INTO_MITOCHONDRIAL_MEMBRANE_INVOLVED_IN_APOPTOTIC_SIGNALING_PATHWAY	0.612068966	0.900537144	0.213199641	depleted	0.0651136	0.263453815	-1	0.0651136	-1	-1.186328293	FALSE
PROTEIN_K11_LINKED_UBIQUITINATION	GOBP_PROTEIN_K11_LINKED_UBIQUITINATION	0.817869416	0.792879693	0.087316032	depleted	0.0151173	0.180748981	-1	0.0151173	-1	-1.820525768	FALSE
PROTEIN_K48_LINKED_DEUBIQUITINATION	GOBP_PROTEIN_K48_LINKED_DEUBIQUITINATION	0.120689655	1.306784842	0.918329954	depleted	0.0734542	0.271515201	-1	0.0734542	-1	-1.133983367	FALSE
PROTEIN_K48_LINKED_UBIQUITINATION	GOBP_PROTEIN_K48_LINKED_UBIQUITINATION	0.083743842	1.322497515	1.077047117	depleted	0.0237359	0.205107676	-1	0.0237359	-1	-1.624594296	FALSE
PROTEIN_K63_LINKED_DEUBIQUITINATION	GOBP_PROTEIN_K63_LINKED_DEUBIQUITINATION	0.537261698	0.939418299	0.269814119	depleted	0.0142787	0.179131002	-1	0.0142787	-1	-1.845311331	FALSE
PROTEIN_K63_LINKED_UBIQUITINATION	GOBP_PROTEIN_K63_LINKED_UBIQUITINATION	0.13014827	1.255547042	0.8855616	depleted	0.0112374	0.171032363	-1	0.0112374	-1	-1.94933416	FALSE
PROTEIN_KINASE_A_SIGNALING	GOBP_PROTEIN_KINASE_A_SIGNALING	0.986455982	-0.557373628	-0.005922289	depleted	0.0221405	0.201554396	-1	0.0221405	-1	-1.654812576	TRUE
PROTEIN_KINASE_B_SIGNALING	GOBP_PROTEIN_KINASE_B_SIGNALING	0.019529223	-1.333966273	-1.709315027	depleted	0.0356366	0.233058698	-1	0.0356366	-1	-1.448103738	TRUE
PROTEIN_KINASE_C_ACTIVATING_G_PROTEIN_COUPLED_RECEPTOR_SIGNALING_PATHWAY	GOBP_PROTEIN_KINASE_C_ACTIVATING_G_PROTEIN_COUPLED_RECEPTOR_SIGNALING_PATHWAY	0.966292135	0.563008574	0.014891555	depleted	0.0070168	0.154208972	-1	0.0070168	-1	-2.153860902	FALSE
PROTEIN_KINASE_C_SIGNALING	GOBP_PROTEIN_KINASE_C_SIGNALING	0.040502919	-1.519241731	-1.392513679	enriched	0.213727	0.368657254	1	0.213727	1	0.67014061	FALSE
PROTEIN_LOCALIZATION_TO_CELL_JUNCTION	GOBP_PROTEIN_LOCALIZATION_TO_CELL_JUNCTION	0.044013557	-1.40657889	-1.356413537	depleted	0.116945	0.306706444	-1	0.116945	-1	-0.932018342	TRUE
PROTEIN_LOCALIZATION_TO_CELL_SURFACE	GOBP_PROTEIN_LOCALIZATION_TO_CELL_SURFACE	0.294892916	1.11266377	0.53033566	depleted	0.217619	0.370649929	-1	0.217619	-1	-0.66230319	FALSE
PROTEIN_LOCALIZATION_TO_CHROMATIN	GOBP_PROTEIN_LOCALIZATION_TO_CHROMATIN	0.008017238	1.689047459	2.095975208	depleted	0.308917	0.425099888	-1	0.308917	-1	-0.510158191	FALSE
PROTEIN_LOCALIZATION_TO_CHROMOSOME	GOBP_PROTEIN_LOCALIZATION_TO_CHROMOSOME	1.13093E-09	2.438647975	8.946563542	depleted	0.152664	0.335197462	-1	0.152664	-1	-0.816263363	FALSE
PROTEIN_LOCALIZATION_TO_CILIUM	GOBP_PROTEIN_LOCALIZATION_TO_CILIUM	0.67218543	0.885235329	0.172510905	depleted	0.260773	0.397022092	-1	0.260773	-1	-0.583737377	FALSE
PROTEIN_LOCALIZATION_TO_CYTOSKELETON	GOBP_PROTEIN_LOCALIZATION_TO_CYTOSKELETON	0.340153453	-1.051753764	-0.468325116	depleted	0.566536	0.584210192	-1	0.566536	-1	-0.246772488	TRUE
PROTEIN_LOCALIZATION_TO_ENDOPLASMIC_RETICULUM	GOBP_PROTEIN_LOCALIZATION_TO_ENDOPLASMIC_RETICULUM	7.00668E-06	1.882767496	5.154487622	depleted	0.220796	0.372516585	-1	0.220796	-1	-0.656008799	FALSE
PROTEIN_LOCALIZATION_TO_ENDOSOME	GOBP_PROTEIN_LOCALIZATION_TO_ENDOSOME	0.698774081	0.84996858	0.155663213	depleted	0.0786124	0.272585051	-1	0.0786124	-1	-1.104508945	FALSE
PROTEIN_LOCALIZATION_TO_GOLGI_APPARATUS	GOBP_PROTEIN_LOCALIZATION_TO_GOLGI_APPARATUS	0.904679376	0.720051475	0.04350531	enriched	0.421274	0.485870013	1	0.421274	1	0.375435344	TRUE
PROTEIN_LOCALIZATION_TO_KINETOCHORE	GOBP_PROTEIN_LOCALIZATION_TO_KINETOCHORE	0.002249184	1.896826578	2.647975037	enriched	0.251702	0.391543011	1	0.251702	1	0.599113334	TRUE
PROTEIN_LOCALIZATION_TO_LYSOSOME	GOBP_PROTEIN_LOCALIZATION_TO_LYSOSOME	0.4	1.047332693	0.397940009	depleted	0.403333	0.477242188	-1	0.403333	-1	-0.394336243	FALSE
PROTEIN_LOCALIZATION_TO_MEMBRANE	GOBP_PROTEIN_LOCALIZATION_TO_MEMBRANE	0.002447854	1.348492867	2.611214559	depleted	0.177745	0.346971332	-1	0.177745	-1	-0.750202607	FALSE
PROTEIN_LOCALIZATION_TO_MICROTUBULE	GOBP_PROTEIN_LOCALIZATION_TO_MICROTUBULE	0.394209354	-1.043708794	-0.404273075	depleted	0.0172142	0.187963591	-1	0.0172142	-1	-1.764113156	TRUE
PROTEIN_LOCALIZATION_TO_MITOCHONDRION	GOBP_PROTEIN_LOCALIZATION_TO_MITOCHONDRION	0.008588795	1.449104321	2.066067743	enriched	0.292601	0.414567131	1	0.292601	1	0.533724194	TRUE
PROTEIN_LOCALIZATION_TO_NUCLEUS	GOBP_PROTEIN_LOCALIZATION_TO_NUCLEUS	4.12317E-05	1.729932444	4.384768543	depleted	0.0229547	0.20261015	-1	0.0229547	-1	-1.639128379	FALSE
PROTEIN_LOCALIZATION_TO_PLASMA_MEMBRANE	GOBP_PROTEIN_LOCALIZATION_TO_PLASMA_MEMBRANE	0.476691729	0.9851897	0.321762383	depleted	0.0571255	0.257213027	-1	0.0571255	-1	-1.243169986	FALSE
PROTEIN_LOCALIZATION_TO_SYNAPSE	GOBP_PROTEIN_LOCALIZATION_TO_SYNAPSE	0.281862745	-1.110291621	-0.549962323	depleted	0.501788	0.537578633	-1	0.501788	-1	-0.299479729	TRUE
PROTEIN_MATURATION	GOBP_PROTEIN_MATURATION	0.107738998	1.197616994	0.967627066	depleted	0.171693	0.343060952	-1	0.171693	-1	-0.765247411	FALSE
PROTEIN_METHYLATION	GOBP_PROTEIN_METHYLATION	0.075734158	1.248758643	1.120708201	depleted	0.280671	0.408868352	-1	0.280671	-1	-0.551802458	FALSE
PROTEIN_MONOUBIQUITINATION	GOBP_PROTEIN_MONOUBIQUITINATION	0.042692939	1.424230228	1.369643945	depleted	0.0109265	0.171032363	-1	0.0109265	-1	-1.96151893	FALSE
PROTEIN_NEDDYLATION	GOBP_PROTEIN_NEDDYLATION	0.170411985	1.274281797	0.768499865	depleted	0.415116	0.484634465	-1	0.415116	-1	-0.381830527	FALSE
PROTEIN_N_LINKED_GLYCOSYLATION	GOBP_PROTEIN_N_LINKED_GLYCOSYLATION	0.090909091	1.303377335	1.041392685	depleted	0.0305037	0.223051134	-1	0.0305037	-1	-1.515647479	FALSE
PROTEIN_O_LINKED_GLYCOSYLATION	GOBP_PROTEIN_O_LINKED_GLYCOSYLATION	0.915171289	0.754740968	0.038497613	depleted	0.0028824	0.120571467	-1	0.0028824	-1	-2.540245751	FALSE
PROTEIN_O_LINKED_MANNOSYLATION	GOBP_PROTEIN_O_LINKED_MANNOSYLATION	0.708061002	-0.855839852	-0.149929325	depleted	0.300261	0.420451931	-1	0.300261	-1	-0.522501073	TRUE
PROTEIN_PALMITOYLATION	GOBP_PROTEIN_PALMITOYLATION	0.088095238	-1.340185819	-1.055047566	depleted	0.0175437	0.188803629	-1	0.0175437	-1	-1.755878808	TRUE
PROTEIN_PEPTIDYL_PROLYL_ISOMERIZATION	GOBP_PROTEIN_PEPTIDYL_PROLYL_ISOMERIZATION	0.006994483	1.713896033	2.155244399	depleted	0.0228312	0.202595473	-1	0.0228312	-1	-1.641471262	FALSE
PROTEIN_POLYMERIZATION	GOBP_PROTEIN_POLYMERIZATION	0.332826748	1.048115392	0.477781779	depleted	0.115776	0.306706444	-1	0.115776	-1	-0.936381459	FALSE
PROTEIN_POLYUBIQUITINATION	GOBP_PROTEIN_POLYUBIQUITINATION	2.88535E-05	1.661377863	4.539801549	depleted	0.0259958	0.21073487	-1	0.0259958	-1	-1.585096813	FALSE
PROTEIN_PROCESSING	GOBP_PROTEIN_PROCESSING	0.236024845	1.116545384	0.627042279	depleted	0.0671325	0.265849077	-1	0.0671325	-1	-1.173067179	FALSE
PROTEIN_QUALITY_CONTROL_FOR_MISFOLDED_OR_INCOMPLETELY_SYNTHESIZED_PROTEINS	GOBP_PROTEIN_QUALITY_CONTROL_FOR_MISFOLDED_OR_INCOMPLETELY_SYNTHESIZED_PROTEINS	0.297619048	-1.114329045	-0.526339277	depleted	0.472452	0.520436243	-1	0.472452	-1	-0.325642308	TRUE
PROTEIN_REFOLDING	GOBP_PROTEIN_REFOLDING	0.009664378	1.679586955	2.014826071	depleted	0.002004	0.109409393	-1	0.002004	-1	-2.698102283	FALSE
PROTEIN_STABILIZATION	GOBP_PROTEIN_STABILIZATION	0.012735077	1.40990528	1.894998412	depleted	0.0045929	0.130716735	-1	0.0045929	-1	-2.33791301	FALSE
PROTEIN_SUMOYLATION	GOBP_PROTEIN_SUMOYLATION	0.002216623	1.70724495	2.654308172	depleted	0.123726	0.310806297	-1	0.123726	-1	-0.907539027	FALSE
PROTEIN_TARGETING	GOBP_PROTEIN_TARGETING	0.000721444	1.473872803	3.141797304	depleted	0.0705956	0.270380863	-1	0.0705956	-1	-1.151222366	FALSE
PROTEIN_TARGETING_TO_LYSOSOME	GOBP_PROTEIN_TARGETING_TO_LYSOSOME	0.425760286	1.024304421	0.370834851	depleted	0.0743822	0.271515201	-1	0.0743822	-1	-1.128530981	FALSE
PROTEIN_TARGETING_TO_MEMBRANE	GOBP_PROTEIN_TARGETING_TO_MEMBRANE	0.003286321	1.545378561	2.483290013	depleted	0.0081981	0.159210324	-1	0.0081981	-1	-2.086286788	FALSE
PROTEIN_TARGETING_TO_MITOCHONDRION	GOBP_PROTEIN_TARGETING_TO_MITOCHONDRION	0.04248366	1.391427698	1.371778074	depleted	0.493728	0.534477047	-1	0.493728	-1	-0.306512243	FALSE
PROTEIN_TARGETING_TO_VACUOLE	GOBP_PROTEIN_TARGETING_TO_VACUOLE	0.873809524	-0.775337139	-0.058583226	depleted	0.0128638	0.175823359	-1	0.0128638	-1	-1.890630721	TRUE
PROTEIN_TETRAMERIZATION	GOBP_PROTEIN_TETRAMERIZATION	0.497536946	0.969905993	0.303174664	depleted	0.164548	0.342048655	-1	0.164548	-1	-0.783707392	FALSE
PROTEIN_TRANSPORT_ALONG_MICROTUBULE	GOBP_PROTEIN_TRANSPORT_ALONG_MICROTUBULE	0.072013093	1.355369672	1.142588534	depleted	0.115374	0.306706444	-1	0.115374	-1	-0.93789205	FALSE
PROTEOGLYCAN_BIOSYNTHETIC_PROCESS	GOBP_PROTEOGLYCAN_BIOSYNTHETIC_PROCESS	0.142857143	-1.254268248	-0.84509804	enriched	0.115318	0.306706444	1	0.115318	1	0.938102898	FALSE
PROTEOGLYCAN_METABOLIC_PROCESS	GOBP_PROTEOGLYCAN_METABOLIC_PROCESS	0.137157107	-1.249490123	-0.862781683	enriched	0.285138	0.410392534	1	0.285138	1	0.544944901	FALSE
PROTON_TRANSMEMBRANE_TRANSPORT	GOBP_PROTON_TRANSMEMBRANE_TRANSPORT	0.157643312	1.182460815	0.802324449	depleted	0.0112095	0.171032363	-1	0.0112095	-1	-1.950413759	FALSE
PSEUDOURIDINE_SYNTHESIS	GOBP_PSEUDOURIDINE_SYNTHESIS	0.379182156	1.075691747	0.421152108	depleted	0.170843	0.343060952	-1	0.170843	-1	-0.767402811	FALSE
PURINERGIC_NUCLEOTIDE_RECEPTOR_SIGNALING_PATHWAY	GOBP_PURINERGIC_NUCLEOTIDE_RECEPTOR_SIGNALING_PATHWAY	0.643122677	0.880701709	0.191706177	depleted	0.341762	0.44360086	-1	0.341762	-1	-0.466276227	FALSE
PURINE_NUCLEOSIDE_METABOLIC_PROCESS	GOBP_PURINE_NUCLEOSIDE_METABOLIC_PROCESS	0.63410596	0.901867973	0.197838165	depleted	0.213992	0.368657254	-1	0.213992	-1	-0.669602462	FALSE
PYRIMIDINE_NUCLEOSIDE_CATABOLIC_PROCESS	GOBP_PYRIMIDINE_NUCLEOSIDE_CATABOLIC_PROCESS	0.021237226	1.664555494	1.672902212	depleted	0.409258	0.481089784	-1	0.409258	-1	-0.388002822	FALSE
PYRIMIDINE_NUCLEOSIDE_METABOLIC_PROCESS	GOBP_PYRIMIDINE_NUCLEOSIDE_METABOLIC_PROCESS	0.006225729	1.731783978	2.205809799	enriched	0.0190371	0.193167657	1	0.0190371	1	1.720399209	TRUE
PYRIMIDINE_NUCLEOTIDE_BIOSYNTHETIC_PROCESS	GOBP_PYRIMIDINE_NUCLEOTIDE_BIOSYNTHETIC_PROCESS	0.061371841	1.429402265	1.212030848	depleted	0.326646	0.433817469	-1	0.326646	-1	-0.485922656	FALSE
PYRIMIDINE_NUCLEOTIDE_METABOLIC_PROCESS	GOBP_PYRIMIDINE_NUCLEOTIDE_METABOLIC_PROCESS	0.439316239	1.017810664	0.357222743	enriched	0.600959	0.61165894	1	0.600959	1	0.221155156	TRUE
PYRUVATE_METABOLIC_PROCESS	GOBP_PYRUVATE_METABOLIC_PROCESS	0.025930158	1.363269664	1.586194832	depleted	0.0444578	0.24103991	-1	0.0444578	-1	-1.352052032	FALSE
RAB_PROTEIN_SIGNAL_TRANSDUCTION	GOBP_RAB_PROTEIN_SIGNAL_TRANSDUCTION	0.137432188	1.323259684	0.861911539	depleted	0.137367	0.322023758	-1	0.137367	-1	-0.862117586	FALSE
RAC_PROTEIN_SIGNAL_TRANSDUCTION	GOBP_RAC_PROTEIN_SIGNAL_TRANSDUCTION	0.383693046	-1.025993963	-0.416016072	depleted	0.220935	0.372557059	-1	0.220935	-1	-0.655735479	TRUE
RAS_PROTEIN_SIGNAL_TRANSDUCTION	GOBP_RAS_PROTEIN_SIGNAL_TRANSDUCTION	0.265395894	1.071978394	0.5761058	depleted	0.0264995	0.21160406	-1	0.0264995	-1	-1.57676232	FALSE
REACTIVE_OXYGEN_SPECIES_BIOSYNTHETIC_PROCESS	GOBP_REACTIVE_OXYGEN_SPECIES_BIOSYNTHETIC_PROCESS	0.646481178	0.892075161	0.189444115	depleted	0.284572	0.410246358	-1	0.284572	-1	-0.545807834	FALSE
REACTIVE_OXYGEN_SPECIES_METABOLIC_PROCESS	GOBP_REACTIVE_OXYGEN_SPECIES_METABOLIC_PROCESS	0.374021909	1.031881569	0.427102957	depleted	0.0200966	0.195951103	-1	0.0200966	-1	-1.696877412	FALSE
RECEPTOR_CATABOLIC_PROCESS	GOBP_RECEPTOR_CATABOLIC_PROCESS	0.386643234	1.052415114	0.412689586	depleted	0.0075886	0.155525992	-1	0.0075886	-1	-2.119838339	FALSE
RECEPTOR_CLUSTERING	GOBP_RECEPTOR_CLUSTERING	0.732227488	-0.854331115	-0.135353972	depleted	0.0188365	0.192282675	-1	0.0188365	-1	-1.72499979	TRUE
RECEPTOR_INTERNALIZATION	GOBP_RECEPTOR_INTERNALIZATION	0.415156507	1.012125443	0.38178815	depleted	0.0534376	0.251647399	-1	0.0534376	-1	-1.272153055	FALSE
RECEPTOR_LOCALIZATION_TO_SYNAPSE	GOBP_RECEPTOR_LOCALIZATION_TO_SYNAPSE	0.931279621	-0.695280489	-0.030919901	depleted	0.0598458	0.259959974	-1	0.0598458	-1	-1.222966323	TRUE
RECEPTOR_MEDIATED_ENDOCYTOSIS	GOBP_RECEPTOR_MEDIATED_ENDOCYTOSIS	0.014802595	1.367261529	1.829662146	depleted	0.399026	0.475486246	-1	0.399026	-1	-0.398998805	FALSE
RECEPTOR_RECYCLING	GOBP_RECEPTOR_RECYCLING	0.032920761	1.467221555	1.482530129	depleted	0.0013245	0.098255656	-1	0.0013245	-1	-2.877948037	FALSE
RECOMBINATIONAL_REPAIR	GOBP_RECOMBINATIONAL_REPAIR	1E-10	2.420075429	10	depleted	0.338007	0.44078798	-1	0.338007	-1	-0.471074306	FALSE
REGULATION_OF_ACTIN_CYTOSKELETON_REORGANIZATION	GOBP_REGULATION_OF_ACTIN_CYTOSKELETON_REORGANIZATION	0.565517241	0.932192936	0.24755415	enriched	0.360385	0.455247814	1	0.360385	1	0.443233294	TRUE
REGULATION_OF_ACTIN_FILAMENT_BASED_PROCESS	GOBP_REGULATION_OF_ACTIN_FILAMENT_BASED_PROCESS	0.64375	-0.95132136	-0.191282758	depleted	0.100345	0.294608069	-1	0.100345	-1	-0.998504263	TRUE
REGULATION_OF_ACTIN_FILAMENT_BUNDLE_ASSEMBLY	GOBP_REGULATION_OF_ACTIN_FILAMENT_BUNDLE_ASSEMBLY	0.272020725	-1.09463044	-0.565398006	enriched	0.50147	0.537297184	1	0.50147	1	0.299755043	FALSE
REGULATION_OF_ACTIN_FILAMENT_LENGTH	GOBP_REGULATION_OF_ACTIN_FILAMENT_LENGTH	0.806267806	-0.877642698	-0.093520681	enriched	0.293129	0.414888963	1	0.293129	1	0.532941214	FALSE
REGULATION_OF_ACTION_POTENTIAL	GOBP_REGULATION_OF_ACTION_POTENTIAL	0.257731959	1.143999805	0.588831726	enriched	0.0552839	0.253538905	1	0.0552839	1	1.257401327	TRUE
REGULATION_OF_ACUTE_INFLAMMATORY_RESPONSE	GOBP_REGULATION_OF_ACUTE_INFLAMMATORY_RESPONSE	0.558058925	0.934012597	0.253319941	depleted	0.549658	0.570681244	-1	0.549658	-1	-0.259907447	FALSE
REGULATION_OF_ADAPTIVE_IMMUNE_RESPONSE	GOBP_REGULATION_OF_ADAPTIVE_IMMUNE_RESPONSE	0.003634843	1.56647815	2.439514393	enriched	0.434916	0.494734132	1	0.434916	1	0.361594615	TRUE
REGULATION_OF_AMYLOID_PRECURSOR_PROTEIN_CATABOLIC_PROCESS	GOBP_REGULATION_OF_AMYLOID_PRECURSOR_PROTEIN_CATABOLIC_PROCESS	0.740046838	-0.829007339	-0.130740792	enriched	0.0424285	0.239552358	1	0.0424285	1	1.372342322	FALSE
REGULATION_OF_ANDROGEN_RECEPTOR_SIGNALING_PATHWAY	GOBP_REGULATION_OF_ANDROGEN_RECEPTOR_SIGNALING_PATHWAY	0.349907919	1.093157785	0.456046229	depleted	0.112714	0.305186668	-1	0.112714	-1	-0.948022138	FALSE
REGULATION_OF_ANIMAL_ORGAN_MORPHOGENESIS	GOBP_REGULATION_OF_ANIMAL_ORGAN_MORPHOGENESIS	0.162460568	1.184540684	0.789252033	depleted	0.413648	0.48341938	-1	0.413648	-1	-0.383369071	FALSE
REGULATION_OF_ANOIKIS	GOBP_REGULATION_OF_ANOIKIS	0.087360595	1.370872131	1.058684418	enriched	0.0880007	0.281469635	1	0.0880007	1	1.055513873	TRUE
REGULATION_OF_ATPASE_ACTIVITY	GOBP_REGULATION_OF_ATPASE_ACTIVITY	0.011092665	1.549789722	1.954964115	enriched	0.442508	0.50043347	1	0.442508	1	0.354078873	TRUE
REGULATION_OF_AUTOPHAGOSOME_ASSEMBLY	GOBP_REGULATION_OF_AUTOPHAGOSOME_ASSEMBLY	0.497435897	0.98189212	0.303262877	depleted	0.0092751	0.165278841	-1	0.0092751	-1	-2.032681399	FALSE
REGULATION_OF_AUTOPHAGY	GOBP_REGULATION_OF_AUTOPHAGY	0.04040404	1.269567226	1.393575203	depleted	0.0915202	0.285556333	-1	0.0915202	-1	-1.038483039	FALSE
REGULATION_OF_AUTOPHAGY_OF_MITOCHONDRION	GOBP_REGULATION_OF_AUTOPHAGY_OF_MITOCHONDRION	0.923076923	0.697658277	0.034762106	depleted	0.0628669	0.261399256	-1	0.0628669	-1	-1.201577954	FALSE
REGULATION_OF_AXONOGENESIS	GOBP_REGULATION_OF_AXONOGENESIS	0.091603053	-1.269462784	-1.03809005	depleted	0.078013	0.272423859	-1	0.078013	-1	-1.107833021	TRUE
REGULATION_OF_BEHAVIOR	GOBP_REGULATION_OF_BEHAVIOR	0.992994746	0.481533892	0.003053049	depleted	0.253834	0.392921123	-1	0.253834	-1	-0.595450206	FALSE
REGULATION_OF_BINDING	GOBP_REGULATION_OF_BINDING	0.011633811	1.381981419	1.934278008	depleted	0.0144931	0.179199425	-1	0.0144931	-1	-1.838838711	FALSE
REGULATION_OF_BLOOD_PRESSURE	GOBP_REGULATION_OF_BLOOD_PRESSURE	0.165853659	1.21306131	0.780274944	depleted	0.210987	0.36738428	-1	0.210987	-1	-0.675744303	FALSE
REGULATION_OF_BMP_SIGNALING_PATHWAY	GOBP_REGULATION_OF_BMP_SIGNALING_PATHWAY	0.480392157	-0.97304363	-0.318404092	depleted	0.0388925	0.237410374	-1	0.0388925	-1	-1.41013414	TRUE
REGULATION_OF_BODY_FLUID_LEVELS	GOBP_REGULATION_OF_BODY_FLUID_LEVELS	0.685212299	0.92701856	0.164174851	depleted	0.0188028	0.192140495	-1	0.0188028	-1	-1.725777473	FALSE
REGULATION_OF_BONE_MINERALIZATION	GOBP_REGULATION_OF_BONE_MINERALIZATION	0.432478632	1.025484502	0.364035345	depleted	0.33203	0.436921806	-1	0.33203	-1	-0.478822675	FALSE
REGULATION_OF_BONE_REMODELING	GOBP_REGULATION_OF_BONE_REMODELING	0.199300699	1.21406948	0.700491177	depleted	0.377843	0.463704432	-1	0.377843	-1	-0.422688619	FALSE
REGULATION_OF_B_CELL_APOPTOTIC_PROCESS	GOBP_REGULATION_OF_B_CELL_APOPTOTIC_PROCESS	0.403846154	-1.03937103	-0.393784049	depleted	0.634186	0.641046344	-1	0.634186	-1	-0.197783349	TRUE
REGULATION_OF_B_CELL_DIFFERENTIATION	GOBP_REGULATION_OF_B_CELL_DIFFERENTIATION	0.636155606	-0.882518522	-0.196436641	depleted	0.0862396	0.280297931	-1	0.0862396	-1	-1.064293267	TRUE
REGULATION_OF_B_CELL_PROLIFERATION	GOBP_REGULATION_OF_B_CELL_PROLIFERATION	0.766062603	0.831241924	0.115735738	depleted	0.635276	0.64199228	-1	0.635276	-1	-0.197037552	FALSE
REGULATION_OF_B_CELL_RECEPTOR_SIGNALING_PATHWAY	GOBP_REGULATION_OF_B_CELL_RECEPTOR_SIGNALING_PATHWAY	0.496519722	-0.964257953	-0.304063497	depleted	0.115428	0.306706444	-1	0.115428	-1	-0.937688829	TRUE
REGULATION_OF_CALCIUM_ION_DEPENDENT_EXOCYTOSIS	GOBP_REGULATION_OF_CALCIUM_ION_DEPENDENT_EXOCYTOSIS	0.646209386	0.884023229	0.189626738	enriched	0.0360659	0.233772174	1	0.0360659	1	1.442903226	TRUE
REGULATION_OF_CALCIUM_ION_IMPORT	GOBP_REGULATION_OF_CALCIUM_ION_IMPORT	0.518587361	0.973019824	0.285178072	depleted	0.0638907	0.262518611	-1	0.0638907	-1	-1.194562354	FALSE
REGULATION_OF_CALCIUM_ION_TRANSMEMBRANE_TRANSPORTER_ACTIVITY	GOBP_REGULATION_OF_CALCIUM_ION_TRANSMEMBRANE_TRANSPORTER_ACTIVITY	0.195286195	1.187529587	0.709328456	enriched	0.278111	0.407165826	1	0.278111	1	0.555781833	TRUE
REGULATION_OF_CALCIUM_ION_TRANSPORT_INTO_CYTOSOL	GOBP_REGULATION_OF_CALCIUM_ION_TRANSPORT_INTO_CYTOSOL	0.052574356	1.423699902	1.279226035	enriched	0.315547	0.428286724	1	0.315547	1	0.500935944	TRUE
REGULATION_OF_CALCIUM_MEDIATED_SIGNALING	GOBP_REGULATION_OF_CALCIUM_MEDIATED_SIGNALING	0.674074074	-0.879754501	-0.171292376	depleted	0.361594	0.456004476	-1	0.361594	-1	-0.441778784	TRUE
REGULATION_OF_CAMP_DEPENDENT_PROTEIN_KINASE_ACTIVITY	GOBP_REGULATION_OF_CAMP_DEPENDENT_PROTEIN_KINASE_ACTIVITY	0.385775862	-1.049570656	-0.41366495	depleted	0.0983371	0.291620366	-1	0.0983371	-1	-1.007282603	TRUE
REGULATION_OF_CAMP_MEDIATED_SIGNALING	GOBP_REGULATION_OF_CAMP_MEDIATED_SIGNALING	0.05670379	-1.484596583	-1.246387912	enriched	0.0350239	0.230441612	1	0.0350239	1	1.455635496	FALSE
REGULATION_OF_CARDIAC_CONDUCTION	GOBP_REGULATION_OF_CARDIAC_CONDUCTION	0.291469194	-1.115933386	-0.53540734	depleted	0.100715	0.294788112	-1	0.100715	-1	-0.996905843	TRUE
REGULATION_OF_CARDIAC_MUSCLE_CELL_PROLIFERATION	GOBP_REGULATION_OF_CARDIAC_MUSCLE_CELL_PROLIFERATION	0.044895206	-1.507410852	-1.347800031	enriched	0.018929	0.192900774	1	0.018929	1	1.722872329	FALSE
REGULATION_OF_CARDIAC_MUSCLE_CONTRACTION	GOBP_REGULATION_OF_CARDIAC_MUSCLE_CONTRACTION	0.424398625	1.03101015	0.372226031	depleted	0.0357978	0.233478537	-1	0.0357978	-1	-1.446143663	FALSE
REGULATION_OF_CATION_CHANNEL_ACTIVITY	GOBP_REGULATION_OF_CATION_CHANNEL_ACTIVITY	0.592775041	0.929942034	0.227110091	enriched	0.301825	0.421322683	1	0.301825	1	0.520244791	TRUE
REGULATION_OF_CELLULAR_AMINO_ACID_METABOLIC_PROCESS	GOBP_REGULATION_OF_CELLULAR_AMINO_ACID_METABOLIC_PROCESS	0.000201696	1.959195183	3.695302014	depleted	0.199748	0.361183558	-1	0.199748	-1	-0.69951756	FALSE
REGULATION_OF_CELLULAR_COMPONENT_SIZE	GOBP_REGULATION_OF_CELLULAR_COMPONENT_SIZE	0.323987539	-1.035280284	-0.489471693	depleted	0.130797	0.315673835	-1	0.130797	-1	-0.883402217	TRUE
REGULATION_OF_CELLULAR_KETONE_METABOLIC_PROCESS	GOBP_REGULATION_OF_CELLULAR_KETONE_METABOLIC_PROCESS	0.064566929	1.283675777	1.189989869	enriched	0.347017	0.447196818	1	0.347017	1	0.459649249	TRUE
REGULATION_OF_CELLULAR_PROTEIN_CATABOLIC_PROCESS	GOBP_REGULATION_OF_CELLULAR_PROTEIN_CATABOLIC_PROCESS	0.016858761	1.393620429	1.77317435	depleted	0.331182	0.436811438	-1	0.331182	-1	-0.479933275	FALSE
REGULATION_OF_CELLULAR_PROTEIN_LOCALIZATION	GOBP_REGULATION_OF_CELLULAR_PROTEIN_LOCALIZATION	0.006452535	1.352827962	2.190269614	depleted	0.0760079	0.271515201	-1	0.0760079	-1	-1.119141266	FALSE
REGULATION_OF_CELLULAR_RESPIRATION	GOBP_REGULATION_OF_CELLULAR_RESPIRATION	0.806509946	0.744281006	0.093390273	depleted	0.515681	0.54786393	-1	0.515681	-1	-0.28761887	FALSE
REGULATION_OF_CELLULAR_RESPONSE_TO_HEAT	GOBP_REGULATION_OF_CELLULAR_RESPONSE_TO_HEAT	0.007296497	1.611154061	2.136885613	depleted	0.008303	0.159865892	-1	0.008303	-1	-2.080764962	FALSE
REGULATION_OF_CELLULAR_RESPONSE_TO_INSULIN_STIMULUS	GOBP_REGULATION_OF_CELLULAR_RESPONSE_TO_INSULIN_STIMULUS	0.647355164	-0.89217549	-0.188857383	depleted	0.168302	0.343060952	-1	0.168302	-1	-0.773910723	TRUE
REGULATION_OF_CELL_ADHESION	GOBP_REGULATION_OF_CELL_ADHESION	0.529972752	0.979653988	0.275746459	enriched	0.186542	0.352477243	1	0.186542	1	0.729223371	TRUE
REGULATION_OF_CELL_ADHESION_MEDIATED_BY_INTEGRIN	GOBP_REGULATION_OF_CELL_ADHESION_MEDIATED_BY_INTEGRIN	0.149384886	1.242377839	0.825693341	enriched	0.323429	0.432190221	1	0.323429	1	0.490221042	TRUE
REGULATION_OF_CELL_CELL_ADHESION	GOBP_REGULATION_OF_CELL_CELL_ADHESION	0.444283647	1.003676918	0.352339672	depleted	0.247245	0.388225385	-1	0.247245	-1	-0.606872482	FALSE
REGULATION_OF_CELL_CYCLE_PHASE_TRANSITION	GOBP_REGULATION_OF_CELL_CYCLE_PHASE_TRANSITION	1E-10	2.035069645	10	depleted	0.0736482	0.271515201	-1	0.0736482	-1	-1.132837863	FALSE
REGULATION_OF_CELL_DIVISION	GOBP_REGULATION_OF_CELL_DIVISION	0.112877583	1.24947429	0.947392297	depleted	0.0081858	0.159210324	-1	0.0081858	-1	-2.08693887	FALSE
REGULATION_OF_CELL_JUNCTION_ASSEMBLY	GOBP_REGULATION_OF_CELL_JUNCTION_ASSEMBLY	0.630727763	-0.922242351	-0.200158052	depleted	0.0823352	0.276011984	-1	0.0823352	-1	-1.084414455	TRUE
REGULATION_OF_CELL_MATRIX_ADHESION	GOBP_REGULATION_OF_CELL_MATRIX_ADHESION	0.430645161	1.007297991	0.365880428	enriched	0.314156	0.428286724	1	0.314156	1	0.502854641	TRUE
REGULATION_OF_CELL_MORPHOGENESIS	GOBP_REGULATION_OF_CELL_MORPHOGENESIS	0.745839637	0.896958763	0.12735454	depleted	0.512079	0.545316408	-1	0.512079	-1	-0.290663034	FALSE
REGULATION_OF_CELL_PROJECTION_ASSEMBLY	GOBP_REGULATION_OF_CELL_PROJECTION_ASSEMBLY	0.599690881	0.936186713	0.222072555	enriched	0.462808	0.513303828	1	0.462808	1	0.334599143	TRUE
REGULATION_OF_CELL_PROJECTION_ORGANIZATION	GOBP_REGULATION_OF_CELL_PROJECTION_ORGANIZATION	0.549237171	0.971573652	0.260240079	depleted	0.134406	0.319728384	-1	0.134406	-1	-0.871581344	FALSE
REGULATION_OF_CELL_SHAPE	GOBP_REGULATION_OF_CELL_SHAPE	0.767567568	-0.8669868	-0.114883384	depleted	0.17116	0.343060952	-1	0.17116	-1	-0.766597722	TRUE
REGULATION_OF_CELL_SIZE	GOBP_REGULATION_OF_CELL_SIZE	0.824088748	0.830872115	0.084026016	depleted	0.318915	0.430270921	-1	0.318915	-1	-0.496325053	FALSE
REGULATION_OF_CELL_SUBSTRATE_ADHESION	GOBP_REGULATION_OF_CELL_SUBSTRATE_ADHESION	0.394126739	1.025932242	0.4043641	depleted	0.0247778	0.207539045	-1	0.0247778	-1	-1.605937257	FALSE
REGULATION_OF_CENTRIOLE_REPLICATION	GOBP_REGULATION_OF_CENTRIOLE_REPLICATION	0.046468401	1.483227272	1.332842267	depleted	0.0660966	0.264006066	-1	0.0660966	-1	-1.17982088	FALSE
REGULATION_OF_CENTROSOME_CYCLE	GOBP_REGULATION_OF_CENTROSOME_CYCLE	0.010213037	1.653929605	1.990845111	enriched	0.0195792	0.194457279	1	0.0195792	1	1.708205057	TRUE
REGULATION_OF_CHEMOTAXIS	GOBP_REGULATION_OF_CHEMOTAXIS	0.693623639	0.897670018	0.158876114	depleted	0.159885	0.338822173	-1	0.159885	-1	-0.796192279	FALSE
REGULATION_OF_CHOLESTEROL_BIOSYNTHETIC_PROCESS	GOBP_REGULATION_OF_CHOLESTEROL_BIOSYNTHETIC_PROCESS	0.364261168	1.069759212	0.438587124	depleted	0.159611	0.338615341	-1	0.159611	-1	-0.796937181	FALSE
REGULATION_OF_CHOLESTEROL_EFFLUX	GOBP_REGULATION_OF_CHOLESTEROL_EFFLUX	0.356877323	1.083178947	0.447481047	depleted	0.207128	0.363516677	-1	0.207128	-1	-0.683761188	FALSE
REGULATION_OF_CHOLESTEROL_METABOLIC_PROCESS	GOBP_REGULATION_OF_CHOLESTEROL_METABOLIC_PROCESS	0.366056572	1.070608394	0.436451791	enriched	0.429964	0.491113088	1	0.429964	1	0.366567905	TRUE
REGULATION_OF_CHONDROCYTE_DIFFERENTIATION	GOBP_REGULATION_OF_CHONDROCYTE_DIFFERENTIATION	0.40625	-1.02302517	-0.391206626	enriched	0.439334	0.498417909	1	0.439334	1	0.357205185	FALSE
REGULATION_OF_CHROMATIN_ASSEMBLY	GOBP_REGULATION_OF_CHROMATIN_ASSEMBLY	0.066914498	1.452705424	1.174479775	enriched	0.408117	0.480445912	1	0.408117	1	0.389215314	TRUE
REGULATION_OF_CHROMATIN_ASSEMBLY_OR_DISASSEMBLY	GOBP_REGULATION_OF_CHROMATIN_ASSEMBLY_OR_DISASSEMBLY	0.211091234	1.200589739	0.675529801	depleted	0.297516	0.418719839	-1	0.297516	-1	-0.526489674	FALSE
REGULATION_OF_CHROMATIN_ORGANIZATION	GOBP_REGULATION_OF_CHROMATIN_ORGANIZATION	0.054263566	1.280184392	1.26549167	depleted	0.0834208	0.277053639	-1	0.0834208	-1	-1.07872565	FALSE
REGULATION_OF_CHROMOSOME_ORGANIZATION	GOBP_REGULATION_OF_CHROMOSOME_ORGANIZATION	8.60306E-08	1.918091388	7.065347257	enriched	0.302003	0.421381689	1	0.302003	1	0.519988743	TRUE
REGULATION_OF_CHROMOSOME_SEGREGATION	GOBP_REGULATION_OF_CHROMOSOME_SEGREGATION	1.19844E-07	2.263431268	6.921385029	depleted	0.268681	0.403280493	-1	0.268681	-1	-0.570763044	FALSE
REGULATION_OF_CHROMOSOME_SEPARATION	GOBP_REGULATION_OF_CHROMOSOME_SEPARATION	2.21794E-06	2.167374786	5.654049284	depleted	0.420947	0.485706194	-1	0.420947	-1	-0.375772581	FALSE
REGULATION_OF_CILIUM_ASSEMBLY	GOBP_REGULATION_OF_CILIUM_ASSEMBLY	0.098993289	1.29581579	1.004394248	depleted	0.108717	0.302352245	-1	0.108717	-1	-0.96370254	FALSE
REGULATION_OF_CIRCADIAN_RHYTHM	GOBP_REGULATION_OF_CIRCADIAN_RHYTHM	0.229591837	-1.126603013	-0.639043558	depleted	0.0000521	0.05121386	-1	0.0000521	-1	-4.283162277	TRUE
REGULATION_OF_CLATHRIN_DEPENDENT_ENDOCYTOSIS	GOBP_REGULATION_OF_CLATHRIN_DEPENDENT_ENDOCYTOSIS	0.963833635	0.547852171	0.015997922	depleted	0.185739	0.35193665	-1	0.185739	-1	-0.731096897	FALSE
REGULATION_OF_COMPLEMENT_ACTIVATION	GOBP_REGULATION_OF_COMPLEMENT_ACTIVATION	0.840722496	0.786115988	0.075347332	enriched	0.202671	0.362638984	1	0.202671	1	0.69320839	TRUE
REGULATION_OF_CYSTEINE_TYPE_ENDOPEPTIDASE_ACTIVITY	GOBP_REGULATION_OF_CYSTEINE_TYPE_ENDOPEPTIDASE_ACTIVITY	0.044753086	1.300779215	1.349177008	enriched	0.123347	0.310806297	1	0.123347	1	0.908871409	TRUE
REGULATION_OF_CYTOKINESIS	GOBP_REGULATION_OF_CYTOKINESIS	0.017909054	1.566064759	1.746927356	depleted	0.0083353	0.159865892	-1	0.0083353	-1	-2.079078765	FALSE
REGULATION_OF_CYTOPLASMIC_TRANSLATION	GOBP_REGULATION_OF_CYTOPLASMIC_TRANSLATION	0.170411985	1.271723188	0.768499865	enriched	0.144137	0.329272065	1	0.144137	1	0.841224521	TRUE
REGULATION_OF_CYTOSKELETON_ORGANIZATION	GOBP_REGULATION_OF_CYTOSKELETON_ORGANIZATION	0.316831683	1.053643705	0.499171395	enriched	0.441275	0.500059478	1	0.441275	1	0.355290676	TRUE
REGULATION_OF_CYTOSOLIC_CALCIUM_ION_CONCENTRATION	GOBP_REGULATION_OF_CYTOSOLIC_CALCIUM_ION_CONCENTRATION	0.067292645	1.25736264	1.172032403	depleted	0.004234	0.130716735	-1	0.004234	-1	-2.373249146	FALSE
REGULATION_OF_DEFENSE_RESPONSE_TO_VIRUS	GOBP_REGULATION_OF_DEFENSE_RESPONSE_TO_VIRUS	4.23351E-06	2.138116169	5.373299824	enriched	0.296943	0.418334615	1	0.296943	1	0.527326908	TRUE
REGULATION_OF_DEFENSE_RESPONSE_TO_VIRUS_BY_HOST	GOBP_REGULATION_OF_DEFENSE_RESPONSE_TO_VIRUS_BY_HOST	1.65982E-07	2.349088173	6.779940225	depleted	0.188997	0.354362071	-1	0.188997	-1	-0.723545089	FALSE
REGULATION_OF_DEFENSE_RESPONSE_TO_VIRUS_BY_VIRUS	GOBP_REGULATION_OF_DEFENSE_RESPONSE_TO_VIRUS_BY_VIRUS	0.545023697	-0.940008408	-0.263584615	depleted	0.005826	0.143673723	-1	0.005826	-1	-2.23462952	TRUE
REGULATION_OF_DENDRITE_DEVELOPMENT	GOBP_REGULATION_OF_DENDRITE_DEVELOPMENT	0.371134021	-1.031878507	-0.430469233	depleted	0.373705	0.461574122	-1	0.373705	-1	-0.427471091	TRUE
REGULATION_OF_DENDRITE_MORPHOGENESIS	GOBP_REGULATION_OF_DENDRITE_MORPHOGENESIS	0.696078431	-0.870155646	-0.157341823	depleted	0.0490317	0.245357334	-1	0.0490317	-1	-1.309523049	TRUE
REGULATION_OF_DENDRITIC_SPINE_DEVELOPMENT	GOBP_REGULATION_OF_DENDRITIC_SPINE_DEVELOPMENT	0.170940171	1.213521318	0.767155866	depleted	0.194713	0.357371376	-1	0.194713	-1	-0.710605052	FALSE
REGULATION_OF_DENDRITIC_SPINE_MORPHOGENESIS	GOBP_REGULATION_OF_DENDRITIC_SPINE_MORPHOGENESIS	0.918544194	0.698063567	0.036899944	enriched	0.043727	0.24103991	1	0.043727	1	1.359250317	TRUE
REGULATION_OF_DEPHOSPHORYLATION	GOBP_REGULATION_OF_DEPHOSPHORYLATION	0.073667712	1.243490865	1.132722821	enriched	0.510773	0.54433371	1	0.510773	1	0.291772068	TRUE
REGULATION_OF_DEVELOPMENTAL_GROWTH	GOBP_REGULATION_OF_DEVELOPMENTAL_GROWTH	0.082817651	-1.234103824	-1.081877091	depleted	0.0407174	0.238916766	-1	0.0407174	-1	-1.390219962	TRUE
REGULATION_OF_DNA_BINDING	GOBP_REGULATION_OF_DNA_BINDING	0.013322984	1.533842093	1.875398502	depleted	0.0472993	0.243926939	-1	0.0472993	-1	-1.325145287	FALSE
REGULATION_OF_DNA_BINDING_TRANSCRIPTION_FACTOR_ACTIVITY	GOBP_REGULATION_OF_DNA_BINDING_TRANSCRIPTION_FACTOR_ACTIVITY	0.011549873	1.337520268	1.937422805	depleted	0.0804069	0.275058761	-1	0.0804069	-1	-1.094706681	FALSE
REGULATION_OF_DNA_BIOSYNTHETIC_PROCESS	GOBP_REGULATION_OF_DNA_BIOSYNTHETIC_PROCESS	0.000387016	1.805665141	3.412270941	enriched	0.194074	0.356928678	1	0.194074	1	0.712032643	TRUE
REGULATION_OF_DNA_METHYLATION	GOBP_REGULATION_OF_DNA_METHYLATION	0.239700375	1.204548741	0.620331287	enriched	0.313413	0.427473338	1	0.313413	1	0.503882993	TRUE
REGULATION_OF_DNA_RECOMBINATION	GOBP_REGULATION_OF_DNA_RECOMBINATION	0.000247759	1.852051252	3.605971359	enriched	0.237738	0.383136257	1	0.237738	1	0.623901395	TRUE
REGULATION_OF_DNA_REPAIR	GOBP_REGULATION_OF_DNA_REPAIR	8.05781E-05	1.885106785	4.093782848	depleted	0.000777	0.084841416	-1	0.000777	-1	-3.109578981	FALSE
REGULATION_OF_DNA_REPLICATION	GOBP_REGULATION_OF_DNA_REPLICATION	0.00046584	1.758988385	3.331763074	depleted	0.0498308	0.245939926	-1	0.0498308	-1	-1.30250214	FALSE
REGULATION_OF_DNA_TEMPLATED_TRANSCRIPTION_IN_RESPONSE_TO_STRESS	GOBP_REGULATION_OF_DNA_TEMPLATED_TRANSCRIPTION_IN_RESPONSE_TO_STRESS	0.022525395	1.429665329	1.647327593	enriched	0.196975	0.36008478	1	0.196975	1	0.705588891	TRUE
REGULATION_OF_DOUBLE_STRAND_BREAK_REPAIR	GOBP_REGULATION_OF_DOUBLE_STRAND_BREAK_REPAIR	0.000360978	1.887216862	3.442519582	depleted	0.510773	0.54433371	-1	0.510773	-1	-0.291772068	FALSE
REGULATION_OF_DOUBLE_STRAND_BREAK_REPAIR_VIA_HOMOLOGOUS_RECOMBINATION	GOBP_REGULATION_OF_DOUBLE_STRAND_BREAK_REPAIR_VIA_HOMOLOGOUS_RECOMBINATION	0.000237556	1.983314444	3.624233147	depleted	0.0243224	0.207083602	-1	0.0243224	-1	-1.613993574	FALSE
REGULATION_OF_DOUBLE_STRAND_BREAK_REPAIR_VIA_NONHOMOLOGOUS_END_JOINING	GOBP_REGULATION_OF_DOUBLE_STRAND_BREAK_REPAIR_VIA_NONHOMOLOGOUS_END_JOINING	0.217162872	1.187193988	0.663214423	depleted	0.0333558	0.228239802	-1	0.0333558	-1	-1.476828639	FALSE
REGULATION_OF_EARLY_ENDOSOME_TO_LATE_ENDOSOME_TRANSPORT	GOBP_REGULATION_OF_EARLY_ENDOSOME_TO_LATE_ENDOSOME_TRANSPORT	0.852059925	0.701818671	0.06952986	enriched	0.200393	0.361657581	1	0.200393	1	0.698117453	TRUE
REGULATION_OF_EMBRYONIC_DEVELOPMENT	GOBP_REGULATION_OF_EMBRYONIC_DEVELOPMENT	0.947242206	-0.718880434	-0.023538959	depleted	0.0199968	0.195951103	-1	0.0199968	-1	-1.699039497	TRUE
REGULATION_OF_ENDOCYTOSIS	GOBP_REGULATION_OF_ENDOCYTOSIS	0.596273292	0.936855722	0.224554643	depleted	0.252734	0.391780031	-1	0.252734	-1	-0.597336329	FALSE
REGULATION_OF_ENDOPLASMIC_RETICULUM_STRESS_INDUCED_INTRINSIC_APOPTOTIC_SIGNALING_PATHWAY	GOBP_REGULATION_OF_ENDOPLASMIC_RETICULUM_STRESS_INDUCED_INTRINSIC_APOPTOTIC_SIGNALING_PATHWAY	0.088388215	1.355582198	1.053605637	enriched	0.462808	0.513303828	1	0.462808	1	0.334599143	TRUE
REGULATION_OF_ENDOTHELIAL_CELL_DIFFERENTIATION	GOBP_REGULATION_OF_ENDOTHELIAL_CELL_DIFFERENTIATION	0.435714286	-1.018459335	-0.360798201	depleted	0.432754	0.493256319	-1	0.432754	-1	-0.363758909	TRUE
REGULATION_OF_ENDOTHELIAL_CELL_MIGRATION	GOBP_REGULATION_OF_ENDOTHELIAL_CELL_MIGRATION	0.504761905	0.974793226	0.296913429	enriched	0.431797	0.492627758	1	0.431797	1	0.364720379	TRUE
REGULATION_OF_EPIDERMAL_GROWTH_FACTOR_ACTIVATED_RECEPTOR_ACTIVITY	GOBP_REGULATION_OF_EPIDERMAL_GROWTH_FACTOR_ACTIVATED_RECEPTOR_ACTIVITY	0.821510297	-0.779663239	-0.085386988	depleted	0.0727206	0.271515201	-1	0.0727206	-1	-1.138342547	TRUE
REGULATION_OF_EPIDERMIS_DEVELOPMENT	GOBP_REGULATION_OF_EPIDERMIS_DEVELOPMENT	0.815517241	0.780226418	0.088566853	enriched	0.634605	0.641403161	1	0.634605	1	0.19749651	TRUE
REGULATION_OF_EPITHELIAL_CELL_DIFFERENTIATION	GOBP_REGULATION_OF_EPITHELIAL_CELL_DIFFERENTIATION	0.343589744	-1.05470933	-0.463959809	enriched	0.542445	0.568058988	1	0.542445	1	0.26564429	FALSE
REGULATION_OF_EPITHELIAL_CELL_MIGRATION	GOBP_REGULATION_OF_EPITHELIAL_CELL_MIGRATION	0.67962675	0.906884782	0.167729536	enriched	0.0736174	0.271515201	1	0.0736174	1	1.133019525	TRUE
REGULATION_OF_EPITHELIAL_TO_MESENCHYMAL_TRANSITION	GOBP_REGULATION_OF_EPITHELIAL_TO_MESENCHYMAL_TRANSITION	0.216284987	-1.141587541	-0.664973625	depleted	0.0280075	0.216649551	-1	0.0280075	-1	-1.552725655	TRUE
REGULATION_OF_ERAD_PATHWAY	GOBP_REGULATION_OF_ERAD_PATHWAY	0.810126582	0.742313378	0.091447117	depleted	0.386424	0.468998181	-1	0.386424	-1	-0.412935908	FALSE
REGULATION_OF_ERYTHROCYTE_DIFFERENTIATION	GOBP_REGULATION_OF_ERYTHROCYTE_DIFFERENTIATION	0.053264605	1.414446984	1.273561291	enriched	0.207467	0.363666	1	0.207467	1	0.683050973	TRUE
REGULATION_OF_ESTABLISHMENT_OR_MAINTENANCE_OF_CELL_POLARITY	GOBP_REGULATION_OF_ESTABLISHMENT_OR_MAINTENANCE_OF_CELL_POLARITY	0.949122807	0.630416428	0.022677591	depleted	0.338738	0.441622737	-1	0.338738	-1	-0.470136081	FALSE
REGULATION_OF_EXOCYTOSIS	GOBP_REGULATION_OF_EXOCYTOSIS	0.338582677	1.059849446	0.470335265	enriched	0.306092	0.424178499	1	0.306092	1	0.514148021	TRUE
REGULATION_OF_EXTRINSIC_APOPTOTIC_SIGNALING_PATHWAY	GOBP_REGULATION_OF_EXTRINSIC_APOPTOTIC_SIGNALING_PATHWAY	0.142630745	1.207314434	0.84578685	enriched	0.0755023	0.271515201	1	0.0755023	1	1.122039818	TRUE
REGULATION_OF_EXTRINSIC_APOPTOTIC_SIGNALING_PATHWAY_VIA_DEATH_DOMAIN_RECEPTORS	GOBP_REGULATION_OF_EXTRINSIC_APOPTOTIC_SIGNALING_PATHWAY_VIA_DEATH_DOMAIN_RECEPTORS	0.061258278	1.368184091	1.212835215	enriched	0.14308	0.327859335	1	0.14308	1	0.844421069	TRUE
REGULATION_OF_FATTY_ACID_BETA_OXIDATION	GOBP_REGULATION_OF_FATTY_ACID_BETA_OXIDATION	0.028610785	-1.603990098	-1.543470233	enriched	0.26063	0.396866553	1	0.26063	1	0.583975596	FALSE
REGULATION_OF_FATTY_ACID_BIOSYNTHETIC_PROCESS	GOBP_REGULATION_OF_FATTY_ACID_BIOSYNTHETIC_PROCESS	0.853448276	0.751723343	0.068822795	depleted	0.283001	0.409161012	-1	0.283001	-1	-0.54821203	FALSE
REGULATION_OF_FATTY_ACID_METABOLIC_PROCESS	GOBP_REGULATION_OF_FATTY_ACID_METABOLIC_PROCESS	0.031506466	-1.437600932	-1.501600306	depleted	0.0011869	0.094272501	-1	0.0011869	-1	-2.92558587	TRUE
REGULATION_OF_FATTY_ACID_OXIDATION	GOBP_REGULATION_OF_FATTY_ACID_OXIDATION	0.009157562	-1.718561629	-2.038220131	enriched	0.412614	0.483289246	1	0.412614	1	0.38445604	FALSE
REGULATION_OF_FATTY_ACID_TRANSPORT	GOBP_REGULATION_OF_FATTY_ACID_TRANSPORT	0.414211438	1.016822095	0.382777912	enriched	0.185082	0.351500269	1	0.185082	1	0.732635816	TRUE
REGULATION_OF_FAT_CELL_DIFFERENTIATION	GOBP_REGULATION_OF_FAT_CELL_DIFFERENTIATION	0.033776126	-1.385267354	-1.47139016	depleted	0.160625	0.338822173	-1	0.160625	-1	-0.794186859	TRUE
REGULATION_OF_FIBROBLAST_MIGRATION	GOBP_REGULATION_OF_FIBROBLAST_MIGRATION	0.801724138	0.790776389	0.095975041	enriched	0.395474	0.473963683	1	0.395474	1	0.402882063	TRUE
REGULATION_OF_FILOPODIUM_ASSEMBLY	GOBP_REGULATION_OF_FILOPODIUM_ASSEMBLY	0.755395683	-0.829985997	-0.121825501	depleted	0.0822295	0.276011984	-1	0.0822295	-1	-1.08497235	TRUE
REGULATION_OF_GENE_SILENCING	GOBP_REGULATION_OF_GENE_SILENCING	0.009319553	1.517725052	2.030604933	depleted	0.11099	0.304002486	-1	0.11099	-1	-0.954716149	FALSE
REGULATION_OF_GLIAL_CELL_DIFFERENTIATION	GOBP_REGULATION_OF_GLIAL_CELL_DIFFERENTIATION	0.791366906	-0.807574434	-0.101622115	enriched	0.459994	0.511701201	1	0.459994	1	0.337247833	FALSE
REGULATION_OF_GLUCONEOGENESIS	GOBP_REGULATION_OF_GLUCONEOGENESIS	0.729016787	-0.857643527	-0.137262471	enriched	0.317924	0.42955586	1	0.317924	1	0.497676686	FALSE
REGULATION_OF_GLUCOSE_IMPORT	GOBP_REGULATION_OF_GLUCOSE_IMPORT	0.553264605	0.945927161	0.257067113	depleted	0.24125	0.384781469	-1	0.24125	-1	-0.617532678	FALSE
REGULATION_OF_GLUCOSE_METABOLIC_PROCESS	GOBP_REGULATION_OF_GLUCOSE_METABOLIC_PROCESS	0.015057693	-1.475754387	-1.822241558	depleted	0.0556128	0.254483636	-1	0.0556128	-1	-1.254825238	TRUE
REGULATION_OF_GLUCOSE_TRANSMEMBRANE_TRANSPORT	GOBP_REGULATION_OF_GLUCOSE_TRANSMEMBRANE_TRANSPORT	0.49750416	0.971369663	0.303203284	depleted	0.0828574	0.276876292	-1	0.0828574	-1	-1.081668699	FALSE
REGULATION_OF_GLYCOGEN_METABOLIC_PROCESS	GOBP_REGULATION_OF_GLYCOGEN_METABOLIC_PROCESS	0.007003171	-1.769680202	-2.154705262	depleted	0.552505	0.572841522	-1	0.552505	-1	-0.257663787	TRUE
REGULATION_OF_GOLGI_ORGANIZATION	GOBP_REGULATION_OF_GOLGI_ORGANIZATION	0.168803419	-1.275513028	-0.772618762	depleted	0.127715	0.313611639	-1	0.127715	-1	-0.893758092	TRUE
REGULATION_OF_GRANULOCYTE_CHEMOTAXIS	GOBP_REGULATION_OF_GRANULOCYTE_CHEMOTAXIS	0.279445727	-1.101639081	-0.553702526	depleted	0.107147	0.301917226	-1	0.107147	-1	-0.970019984	TRUE
REGULATION_OF_GROWTH	GOBP_REGULATION_OF_GROWTH	0.298611111	-1.046643225	-0.524894037	depleted	0.181445	0.350020645	-1	0.181445	-1	-0.741254995	TRUE
REGULATION_OF_GTPASE_ACTIVITY	GOBP_REGULATION_OF_GTPASE_ACTIVITY	0.267326733	-1.060237692	-0.57295761	depleted	0.171665	0.343060952	-1	0.171665	-1	-0.765318242	TRUE
REGULATION_OF_G_PROTEIN_COUPLED_RECEPTOR_SIGNALING_PATHWAY	GOBP_REGULATION_OF_G_PROTEIN_COUPLED_RECEPTOR_SIGNALING_PATHWAY	0.260204082	-1.105454752	-0.584685895	depleted	0.0447851	0.24103991	-1	0.0447851	-1	-1.348866452	TRUE
REGULATION_OF_HEART_CONTRACTION	GOBP_REGULATION_OF_HEART_CONTRACTION	0.186170213	-1.162976949	-0.730089805	depleted	0.206635	0.363325711	-1	0.206635	-1	-0.684796115	TRUE
REGULATION_OF_HEART_GROWTH	GOBP_REGULATION_OF_HEART_GROWTH	0.002498905	-1.8068035	-2.602250189	depleted	0.0120251	0.172813806	-1	0.0120251	-1	-1.919911303	TRUE
REGULATION_OF_HEART_RATE	GOBP_REGULATION_OF_HEART_RATE	0.557093426	0.958021088	0.254071967	depleted	0.0077332	0.155525992	-1	0.0077332	-1	-2.111640758	FALSE
REGULATION_OF_HEART_RATE_BY_CARDIAC_CONDUCTION	GOBP_REGULATION_OF_HEART_RATE_BY_CARDIAC_CONDUCTION	0.357758621	-1.07086865	-0.446409893	depleted	0.0648461	0.263453815	-1	0.0648461	-1	-1.188116138	TRUE
REGULATION_OF_HEMATOPOIETIC_PROGENITOR_CELL_DIFFERENTIATION	GOBP_REGULATION_OF_HEMATOPOIETIC_PROGENITOR_CELL_DIFFERENTIATION	0.000284163	1.81898262	3.546432813	depleted	0.224048	0.37431752	-1	0.224048	-1	-0.649658929	FALSE
REGULATION_OF_HEMATOPOIETIC_STEM_CELL_DIFFERENTIATION	GOBP_REGULATION_OF_HEMATOPOIETIC_STEM_CELL_DIFFERENTIATION	4.21549E-05	1.975257844	4.375151612	enriched	0.321543	0.431417213	1	0.321543	1	0.492760941	TRUE
REGULATION_OF_HEMOPOIESIS	GOBP_REGULATION_OF_HEMOPOIESIS	0.167883212	1.118927314	0.774992731	depleted	0.424438	0.487436597	-1	0.424438	-1	-0.372185741	FALSE
REGULATION_OF_HETEROTYPIC_CELL_CELL_ADHESION	GOBP_REGULATION_OF_HETEROTYPIC_CELL_CELL_ADHESION	0.25	-1.172118198	-0.602059991	enriched	0.227555	0.37652496	1	0.227555	1	0.642913617	FALSE
REGULATION_OF_HISTONE_H3_K4_METHYLATION	GOBP_REGULATION_OF_HISTONE_H3_K4_METHYLATION	0.069767442	1.38380119	1.156347201	enriched	0.174592	0.345246607	1	0.174592	1	0.75797566	TRUE
REGULATION_OF_HISTONE_METHYLATION	GOBP_REGULATION_OF_HISTONE_METHYLATION	0.272727273	1.130243844	0.56427143	depleted	0.183776	0.35064687	-1	0.183776	-1	-0.735711205	FALSE
REGULATION_OF_HISTONE_MODIFICATION	GOBP_REGULATION_OF_HISTONE_MODIFICATION	0.312796209	1.069810449	0.50473852	enriched	0.563587	0.581539442	1	0.563587	1	0.249039033	TRUE
REGULATION_OF_HORMONE_METABOLIC_PROCESS	GOBP_REGULATION_OF_HORMONE_METABOLIC_PROCESS	0.944237918	0.6399312	0.024918563	depleted	0.0510792	0.248566683	-1	0.0510792	-1	-1.291755913	FALSE
REGULATION_OF_HORMONE_SECRETION	GOBP_REGULATION_OF_HORMONE_SECRETION	0.555865922	-0.957025392	-0.25502995	depleted	0.455806	0.509266312	-1	0.455806	-1	-0.341219962	TRUE
REGULATION_OF_INFLAMMATORY_RESPONSE	GOBP_REGULATION_OF_INFLAMMATORY_RESPONSE	0.319083969	1.056998098	0.496095014	depleted	0.0043804	0.130716735	-1	0.0043804	-1	-2.35848623	FALSE
REGULATION_OF_INNATE_IMMUNE_RESPONSE	GOBP_REGULATION_OF_INNATE_IMMUNE_RESPONSE	1E-10	2.308512983	10	depleted	0.0442592	0.24103991	-1	0.0442592	-1	-1.35399644	FALSE
REGULATION_OF_INSULIN_RECEPTOR_SIGNALING_PATHWAY	GOBP_REGULATION_OF_INSULIN_RECEPTOR_SIGNALING_PATHWAY	0.632890365	0.89441657	0.198671516	depleted	0.139123	0.323488506	-1	0.139123	-1	-0.856601066	FALSE
REGULATION_OF_INTRACELLULAR_ESTROGEN_RECEPTOR_SIGNALING_PATHWAY	GOBP_REGULATION_OF_INTRACELLULAR_ESTROGEN_RECEPTOR_SIGNALING_PATHWAY	0.059440559	1.424980773	1.225917112	depleted	0.0145412	0.179329164	-1	0.0145412	-1	-1.837399752	FALSE
REGULATION_OF_INTRACELLULAR_PROTEIN_TRANSPORT	GOBP_REGULATION_OF_INTRACELLULAR_PROTEIN_TRANSPORT	0.011811214	1.378494337	1.927705451	enriched	0.282661	0.409130116	1	0.282661	1	0.548734109	TRUE
REGULATION_OF_INTRACELLULAR_TRANSPORT	GOBP_REGULATION_OF_INTRACELLULAR_TRANSPORT	0.012485456	1.345554876	1.903595578	depleted	0.226217	0.376068985	-1	0.226217	-1	-0.645474761	FALSE
REGULATION_OF_INTRINSIC_APOPTOTIC_SIGNALING_PATHWAY	GOBP_REGULATION_OF_INTRINSIC_APOPTOTIC_SIGNALING_PATHWAY	0.172143975	1.166677646	0.764108173	depleted	0.000726	0.084841416	-1	0.000726	-1	-3.139063379	FALSE
REGULATION_OF_ISOTYPE_SWITCHING	GOBP_REGULATION_OF_ISOTYPE_SWITCHING	0.142355009	1.265595253	0.846627248	enriched	0.186462	0.352477243	1	0.186462	1	0.729409662	TRUE
REGULATION_OF_JNK_CASCADE	GOBP_REGULATION_OF_JNK_CASCADE	0.194594595	-1.161066545	-0.710869228	depleted	0.332465	0.43713907	-1	0.332465	-1	-0.478254068	TRUE
REGULATION_OF_JUN_KINASE_ACTIVITY	GOBP_REGULATION_OF_JUN_KINASE_ACTIVITY	0.431876607	-1.00306797	-0.36464032	depleted	0.0000527	0.05121386	-1	0.0000527	-1	-4.278189385	TRUE
REGULATION_OF_KERATINOCYTE_DIFFERENTIATION	GOBP_REGULATION_OF_KERATINOCYTE_DIFFERENTIATION	0.279646018	1.145426511	0.553391361	depleted	0.003674	0.128524724	-1	0.003674	-1	-2.434860848	FALSE
REGULATION_OF_KERATINOCYTE_PROLIFERATION	GOBP_REGULATION_OF_KERATINOCYTE_PROLIFERATION	0.797327394	-0.76064749	-0.098363314	depleted	0.0218647	0.20123254	-1	0.0218647	-1	-1.660256477	TRUE
REGULATION_OF_LAMELLIPODIUM_ASSEMBLY	GOBP_REGULATION_OF_LAMELLIPODIUM_ASSEMBLY	0.099526066	-1.314643372	-1.002063161	depleted	0.0836288	0.277210922	-1	0.0836288	-1	-1.077644135	TRUE
REGULATION_OF_LEUKOCYTE_MEDIATED_CYTOTOXICITY	GOBP_REGULATION_OF_LEUKOCYTE_MEDIATED_CYTOTOXICITY	0.071661238	1.337286984	1.144715695	depleted	0.353556	0.450427007	-1	0.353556	-1	-0.451541788	FALSE
REGULATION_OF_LEUKOCYTE_MIGRATION	GOBP_REGULATION_OF_LEUKOCYTE_MIGRATION	0.481586402	-0.990408429	-0.317325784	depleted	0.455806	0.509266312	-1	0.455806	-1	-0.341219962	TRUE
REGULATION_OF_LIPID_BIOSYNTHETIC_PROCESS	GOBP_REGULATION_OF_LIPID_BIOSYNTHETIC_PROCESS	0.885400314	0.802541177	0.052860328	enriched	0.088259	0.281582719	1	0.088259	1	1.054240998	TRUE
REGULATION_OF_LIPID_KINASE_ACTIVITY	GOBP_REGULATION_OF_LIPID_KINASE_ACTIVITY	0.429268293	1.006882887	0.367271189	enriched	0.207276	0.363516677	1	0.207276	1	0.683450981	TRUE
REGULATION_OF_LIPID_METABOLIC_PROCESS	GOBP_REGULATION_OF_LIPID_METABOLIC_PROCESS	0.198776758	-1.089487366	-0.701634396	depleted	0.0070437	0.154208972	-1	0.0070437	-1	-2.152199149	TRUE
REGULATION_OF_LIPID_STORAGE	GOBP_REGULATION_OF_LIPID_STORAGE	0.827423168	-0.799366117	-0.082272323	depleted	0.06031	0.26017119	-1	0.06031	-1	-1.219610672	TRUE
REGULATION_OF_LIPID_TRANSPORT	GOBP_REGULATION_OF_LIPID_TRANSPORT	0.198360656	1.160372103	0.702544465	enriched	0.0440208	0.24103991	1	0.0440208	1	1.356342069	TRUE
REGULATION_OF_LIPOPOLYSACCHARIDE_MEDIATED_SIGNALING_PATHWAY	GOBP_REGULATION_OF_LIPOPOLYSACCHARIDE_MEDIATED_SIGNALING_PATHWAY	0.061946903	1.442840594	1.207980403	depleted	0.676392	0.678977116	-1	0.676392	-1	-0.169801538	FALSE
REGULATION_OF_LONG_TERM_SYNAPTIC_POTENTIATION	GOBP_REGULATION_OF_LONG_TERM_SYNAPTIC_POTENTIATION	0.68957346	-0.867613995	-0.161419462	depleted	0.0038434	0.128524724	-1	0.0038434	-1	-2.415284414	TRUE
REGULATION_OF_LYMPHOCYTE_DIFFERENTIATION	GOBP_REGULATION_OF_LYMPHOCYTE_DIFFERENTIATION	0.2203125	1.12187445	0.656960861	enriched	0.620968	0.629715853	1	0.620968	1	0.20693078	TRUE
REGULATION_OF_LYMPHOCYTE_MIGRATION	GOBP_REGULATION_OF_LYMPHOCYTE_MIGRATION	0.857621441	0.767742862	0.06670437	depleted	0.246232	0.387066809	-1	0.246232	-1	-0.608655507	FALSE
REGULATION_OF_MACROAUTOPHAGY	GOBP_REGULATION_OF_MACROAUTOPHAGY	0.090625	1.240471476	1.04275198	depleted	0.0570675	0.257213027	-1	0.0570675	-1	-1.243611153	FALSE
REGULATION_OF_MACROPHAGE_ACTIVATION	GOBP_REGULATION_OF_MACROPHAGE_ACTIVATION	0.411965812	1.032140215	0.385138824	enriched	0.458396	0.510894714	1	0.458396	1	0.338759181	TRUE
REGULATION_OF_MACROPHAGE_CHEMOTAXIS	GOBP_REGULATION_OF_MACROPHAGE_CHEMOTAXIS	0.46961326	0.995247833	0.328259649	enriched	0.158576	0.338221221	1	0.158576	1	0.799762541	TRUE
REGULATION_OF_MACROPHAGE_DERIVED_FOAM_CELL_DIFFERENTIATION	GOBP_REGULATION_OF_MACROPHAGE_DERIVED_FOAM_CELL_DIFFERENTIATION	0.103130755	1.377963352	0.986611803	depleted	0.128502	0.31431725	-1	0.128502	-1	-0.891090113	FALSE
REGULATION_OF_MACROPHAGE_MIGRATION	GOBP_REGULATION_OF_MACROPHAGE_MIGRATION	0.261168385	1.141136038	0.583079397	enriched	0.319758	0.430508208	1	0.319758	1	0.495178581	TRUE
REGULATION_OF_MAPK_CASCADE	GOBP_REGULATION_OF_MAPK_CASCADE	0.284697509	-1.051969481	-0.545616333	depleted	0.002124	0.112179522	-1	0.002124	-1	-2.672845488	TRUE
REGULATION_OF_MAP_KINASE_ACTIVITY	GOBP_REGULATION_OF_MAP_KINASE_ACTIVITY	0.548387097	-0.975421738	-0.260912772	depleted	0.125636	0.311957915	-1	0.125636	-1	-0.900885899	TRUE
REGULATION_OF_MAST_CELL_ACTIVATION	GOBP_REGULATION_OF_MAST_CELL_ACTIVATION	0.535652174	0.966913107	0.271117128	depleted	0.345122	0.446115403	-1	0.345122	-1	-0.462027355	FALSE
REGULATION_OF_MEGAKARYOCYTE_DIFFERENTIATION	GOBP_REGULATION_OF_MEGAKARYOCYTE_DIFFERENTIATION	0.479338843	0.981281773	0.319357377	depleted	0.010256	0.168456277	-1	0.010256	-1	-1.989021988	FALSE
REGULATION_OF_MEMBRANE_DEPOLARIZATION	GOBP_REGULATION_OF_MEMBRANE_DEPOLARIZATION	0.31754386	1.095392857	0.498196281	depleted	0.205427	0.363317518	-1	0.205427	-1	-0.687342476	FALSE
REGULATION_OF_MEMBRANE_LIPID_DISTRIBUTION	GOBP_REGULATION_OF_MEMBRANE_LIPID_DISTRIBUTION	0.069204152	1.363605142	1.159867847	depleted	0.55782	0.576936437	-1	0.55782	-1	-0.253505919	FALSE
REGULATION_OF_MEMBRANE_PERMEABILITY	GOBP_REGULATION_OF_MEMBRANE_PERMEABILITY	0.351612903	1.061760772	0.453935196	enriched	0.559011	0.577983711	1	0.559011	1	0.252579646	TRUE
REGULATION_OF_MEMBRANE_POTENTIAL	GOBP_REGULATION_OF_MEMBRANE_POTENTIAL	0.406626506	-1.026963581	-0.390804315	depleted	0.0021841	0.113287068	-1	0.0021841	-1	-2.660727481	TRUE
REGULATION_OF_MEMBRANE_REPOLARIZATION	GOBP_REGULATION_OF_MEMBRANE_REPOLARIZATION	0.13034188	-1.325158573	-0.884916018	enriched	0.552303	0.572693188	1	0.552303	1	0.257822598	FALSE
REGULATION_OF_MICROTUBULE_BASED_MOVEMENT	GOBP_REGULATION_OF_MICROTUBULE_BASED_MOVEMENT	0.604868914	0.896556156	0.218338735	enriched	0.498148	0.534976491	1	0.498148	1	0.302641609	TRUE
REGULATION_OF_MICROTUBULE_BASED_PROCESS	GOBP_REGULATION_OF_MICROTUBULE_BASED_PROCESS	0.026239853	1.330648907	1.581038607	depleted	0.063379	0.262382297	-1	0.063379	-1	-1.198054617	FALSE
REGULATION_OF_MICROTUBULE_CYTOSKELETON_ORGANIZATION	GOBP_REGULATION_OF_MICROTUBULE_CYTOSKELETON_ORGANIZATION	0.431061807	1.007910512	0.365460455	depleted	0.0105347	0.169216884	-1	0.0105347	-1	-1.977377827	FALSE
REGULATION_OF_MICROTUBULE_DEPOLYMERIZATION	GOBP_REGULATION_OF_MICROTUBULE_DEPOLYMERIZATION	0.561694291	0.930399722	0.25049999	depleted	0.0126254	0.174269719	-1	0.0126254	-1	-1.898754854	FALSE
REGULATION_OF_MICROTUBULE_POLYMERIZATION	GOBP_REGULATION_OF_MICROTUBULE_POLYMERIZATION	0.769230769	0.821336634	0.113943352	depleted	0.275185	0.406510007	-1	0.275185	-1	-0.560375243	FALSE
REGULATION_OF_MICROTUBULE_POLYMERIZATION_OR_DEPOLYMERIZATION	GOBP_REGULATION_OF_MICROTUBULE_POLYMERIZATION_OR_DEPOLYMERIZATION	0.283849918	1.107842386	0.546911226	depleted	0.17095	0.343060952	-1	0.17095	-1	-0.767130895	FALSE
REGULATION_OF_MITOCHONDRIAL_FISSION	GOBP_REGULATION_OF_MITOCHONDRIAL_FISSION	0.395306859	1.045317805	0.40306565	enriched	0.062934	0.261399256	1	0.062934	1	1.201114664	TRUE
REGULATION_OF_MITOCHONDRIAL_MEMBRANE_PERMEABILITY	GOBP_REGULATION_OF_MITOCHONDRIAL_MEMBRANE_PERMEABILITY	0.466338259	0.982761453	0.331298953	depleted	0.0031409	0.123313646	-1	0.0031409	-1	-2.50294589	FALSE
REGULATION_OF_MITOCHONDRIAL_MEMBRANE_POTENTIAL	GOBP_REGULATION_OF_MITOCHONDRIAL_MEMBRANE_POTENTIAL	0.14796748	1.2430548	0.829833723	depleted	0.0175766	0.18894845	-1	0.0175766	-1	-1.755065131	FALSE
REGULATION_OF_MITOCHONDRION_ORGANIZATION	GOBP_REGULATION_OF_MITOCHONDRION_ORGANIZATION	0.801574803	0.846832488	0.096055943	enriched	0.108179	0.302092966	1	0.108179	1	0.965857037	TRUE
REGULATION_OF_MITOTIC_CELL_CYCLE	GOBP_REGULATION_OF_MITOTIC_CELL_CYCLE	1E-10	1.908953667	10	depleted	0.0039285	0.129854296	-1	0.0039285	-1	-2.405773243	FALSE
REGULATION_OF_MITOTIC_NUCLEAR_DIVISION	GOBP_REGULATION_OF_MITOTIC_NUCLEAR_DIVISION	0.000177657	1.849873117	3.750418287	depleted	0.147504	0.333219772	-1	0.147504	-1	-0.831196202	FALSE
REGULATION_OF_MITOTIC_SPINDLE_ASSEMBLY	GOBP_REGULATION_OF_MITOTIC_SPINDLE_ASSEMBLY	0.336347197	1.119625107	0.473212187	depleted	0.0903406	0.283931173	-1	0.0903406	-1	-1.044117029	FALSE
REGULATION_OF_MONOCYTE_CHEMOTAXIS	GOBP_REGULATION_OF_MONOCYTE_CHEMOTAXIS	0.107806691	1.363479851	0.967354282	enriched	0.380485	0.465487796	1	0.380485	1	0.41966246	TRUE
REGULATION_OF_MONOCYTE_DIFFERENTIATION	GOBP_REGULATION_OF_MONOCYTE_DIFFERENTIATION	0.536324786	-0.94700511	-0.270572132	enriched	0.195498	0.358259394	1	0.195498	1	0.708857681	FALSE
REGULATION_OF_MORPHOGENESIS_OF_A_BRANCHING_STRUCTURE	GOBP_REGULATION_OF_MORPHOGENESIS_OF_A_BRANCHING_STRUCTURE	0.919389978	-0.672631087	-0.036500235	enriched	0.152556	0.335197462	1	0.152556	1	0.816570707	FALSE
REGULATION_OF_MRNA_3_END_PROCESSING	GOBP_REGULATION_OF_MRNA_3_END_PROCESSING	0.30862069	1.107735241	0.510574963	depleted	0.0380409	0.236369224	-1	0.0380409	-1	-1.419749217	FALSE
REGULATION_OF_MRNA_POLYADENYLATION	GOBP_REGULATION_OF_MRNA_POLYADENYLATION	0.833333333	0.726302788	0.079181246	depleted	0.17224	0.343089817	-1	0.17224	-1	-0.763865983	FALSE
REGULATION_OF_MRNA_PROCESSING	GOBP_REGULATION_OF_MRNA_PROCESSING	0.624203822	0.926261859	0.204673577	depleted	0.132407	0.316850831	-1	0.132407	-1	-0.878089054	FALSE
REGULATION_OF_MULTICELLULAR_ORGANISM_GROWTH	GOBP_REGULATION_OF_MULTICELLULAR_ORGANISM_GROWTH	0.249134948	1.137288074	0.603565346	depleted	0.0041823	0.130716735	-1	0.0041823	-1	-2.378584818	FALSE
REGULATION_OF_MUSCLE_CELL_DIFFERENTIATION	GOBP_REGULATION_OF_MUSCLE_CELL_DIFFERENTIATION	0.0068322	-1.559141566	-2.165439426	enriched	0.64686	0.652093929	1	0.64686	1	0.189189704	FALSE
REGULATION_OF_MUSCLE_CONTRACTION	GOBP_REGULATION_OF_MUSCLE_CONTRACTION	0.732348112	0.862788837	0.135282434	depleted	0.0183576	0.191210243	-1	0.0183576	-1	-1.736184097	FALSE
REGULATION_OF_MUSCLE_ORGAN_DEVELOPMENT	GOBP_REGULATION_OF_MUSCLE_ORGAN_DEVELOPMENT	0.993303571	-0.513802737	-0.002918003	enriched	0.395932	0.473963683	1	0.395932	1	0.402379396	FALSE
REGULATION_OF_MYELINATION	GOBP_REGULATION_OF_MYELINATION	0.668235294	-0.875382457	-0.17507059	enriched	0.0653088	0.263453815	1	0.0653088	1	1.185028296	FALSE
REGULATION_OF_MYELOID_CELL_DIFFERENTIATION	GOBP_REGULATION_OF_MYELOID_CELL_DIFFERENTIATION	0.210200927	1.121444444	0.677365372	depleted	0.320348	0.430884687	-1	0.320348	-1	-0.494377983	FALSE
REGULATION_OF_MYOBLAST_DIFFERENTIATION	GOBP_REGULATION_OF_MYOBLAST_DIFFERENTIATION	0.642180095	-0.893394117	-0.19234316	depleted	0.0752229	0.271515201	-1	0.0752229	-1	-1.123649928	TRUE
REGULATION_OF_MYOTUBE_DIFFERENTIATION	GOBP_REGULATION_OF_MYOTUBE_DIFFERENTIATION	0.09375	-1.357781777	-1.028028724	enriched	0.0046878	0.130716735	1	0.0046878	1	2.329030925	FALSE
REGULATION_OF_NATURAL_KILLER_CELL_MEDIATED_IMMUNITY	GOBP_REGULATION_OF_NATURAL_KILLER_CELL_MEDIATED_IMMUNITY	0.110726644	1.295586769	0.955747864	depleted	0.416607	0.484635099	-1	0.416607	-1	-0.380273437	FALSE
REGULATION_OF_NECROTIC_CELL_DEATH	GOBP_REGULATION_OF_NECROTIC_CELL_DEATH	0.573883162	0.92348726	0.241176518	enriched	0.0767475	0.271515201	1	0.0767475	1	1.114935762	TRUE
REGULATION_OF_NERVOUS_SYSTEM_DEVELOPMENT	GOBP_REGULATION_OF_NERVOUS_SYSTEM_DEVELOPMENT	0.686567164	0.919928658	0.163316971	enriched	0.315547	0.428286724	1	0.315547	1	0.500935944	TRUE
REGULATION_OF_NEURAL_PRECURSOR_CELL_PROLIFERATION	GOBP_REGULATION_OF_NEURAL_PRECURSOR_CELL_PROLIFERATION	0.833333333	-0.799544945	-0.079181246	depleted	0.158457	0.338221221	-1	0.158457	-1	-0.800088571	TRUE
REGULATION_OF_NEUROBLAST_PROLIFERATION	GOBP_REGULATION_OF_NEUROBLAST_PROLIFERATION	0.363471971	1.093930664	0.439529074	depleted	0.362284	0.456263689	-1	0.362284	-1	-0.440950846	FALSE
REGULATION_OF_NEUROGENESIS	GOBP_REGULATION_OF_NEUROGENESIS	0.602985075	0.942952559	0.219693438	depleted	0.0246799	0.207539045	-1	0.0246799	-1	-1.607656604	FALSE
REGULATION_OF_NEURONAL_SYNAPTIC_PLASTICITY	GOBP_REGULATION_OF_NEURONAL_SYNAPTIC_PLASTICITY	0.442105263	1.005822836	0.354474315	depleted	0.342758	0.443886227	-1	0.342758	-1	-0.4650124	FALSE
REGULATION_OF_NEURON_DIFFERENTIATION	GOBP_REGULATION_OF_NEURON_DIFFERENTIATION	0.595744681	-0.928564669	-0.224939827	depleted	0.0335403	0.228239802	-1	0.0335403	-1	-1.474433057	TRUE
REGULATION_OF_NEURON_MIGRATION	GOBP_REGULATION_OF_NEURON_MIGRATION	0.158844765	1.260797967	0.799027093	depleted	0.242872	0.384781469	-1	0.242872	-1	-0.614622551	FALSE
REGULATION_OF_NEURON_PROJECTION_DEVELOPMENT	GOBP_REGULATION_OF_NEURON_PROJECTION_DEVELOPMENT	0.604379562	0.943608684	0.21869023	enriched	0.0812296	0.2753848	1	0.0812296	1	1.090285685	TRUE
REGULATION_OF_NEUROTRANSMITTER_LEVELS	GOBP_REGULATION_OF_NEUROTRANSMITTER_LEVELS	0.814873418	0.835350051	0.088909849	depleted	0.0447625	0.24103991	-1	0.0447625	-1	-1.349085666	FALSE
REGULATION_OF_NEUTROPHIL_CHEMOTAXIS	GOBP_REGULATION_OF_NEUTROPHIL_CHEMOTAXIS	0.259593679	-1.13415203	-0.585705886	enriched	0.319105	0.430270921	1	0.319105	1	0.496066391	FALSE
REGULATION_OF_NEUTROPHIL_MIGRATION	GOBP_REGULATION_OF_NEUTROPHIL_MIGRATION	0.096470588	-1.33983546	-1.015605073	enriched	0.0217527	0.20123254	1	0.0217527	1	1.66248683	FALSE
REGULATION_OF_NITRIC_OXIDE_SYNTHASE_ACTIVITY	GOBP_REGULATION_OF_NITRIC_OXIDE_SYNTHASE_ACTIVITY	0.617241379	0.904068015	0.209544967	depleted	0.000546	0.084841416	-1	0.000546	-1	-3.262807357	FALSE
REGULATION_OF_NMDA_RECEPTOR_ACTIVITY	GOBP_REGULATION_OF_NMDA_RECEPTOR_ACTIVITY	0.79739777	0.761772703	0.098324983	depleted	0.0077147	0.155525992	-1	0.0077147	-1	-2.112680958	FALSE
REGULATION_OF_NON_CANONICAL_WNT_SIGNALING_PATHWAY	GOBP_REGULATION_OF_NON_CANONICAL_WNT_SIGNALING_PATHWAY	0.943820225	0.621258119	0.025110721	depleted	0.220796	0.372516585	-1	0.220796	-1	-0.656008799	FALSE
REGULATION_OF_NOTCH_SIGNALING_PATHWAY	GOBP_REGULATION_OF_NOTCH_SIGNALING_PATHWAY	0.130434783	-1.220405505	-0.884606581	depleted	0.282661	0.409130116	-1	0.282661	-1	-0.548734109	TRUE
REGULATION_OF_NUCLEOCYTOPLASMIC_TRANSPORT	GOBP_REGULATION_OF_NUCLEOCYTOPLASMIC_TRANSPORT	0.006172515	1.569911957	2.209537819	depleted	0.199359	0.360776678	-1	0.199359	-1	-0.700364153	FALSE
REGULATION_OF_OLIGODENDROCYTE_DIFFERENTIATION	GOBP_REGULATION_OF_OLIGODENDROCYTE_DIFFERENTIATION	0.951263538	0.635959036	0.02169915	depleted	0.0214219	0.200944039	-1	0.0214219	-1	-1.669142012	FALSE
REGULATION_OF_ORGANELLE_ASSEMBLY	GOBP_REGULATION_OF_ORGANELLE_ASSEMBLY	0.045031056	1.295070876	1.346487869	enriched	0.367718	0.459139602	1	0.367718	1	0.434485111	TRUE
REGULATION_OF_ORGAN_GROWTH	GOBP_REGULATION_OF_ORGAN_GROWTH	0.000382985	-1.963124919	-3.416817874	enriched	0.49765	0.534976491	1	0.49765	1	0.303075992	FALSE
REGULATION_OF_OSSIFICATION	GOBP_REGULATION_OF_OSSIFICATION	0.796747967	0.821076474	0.098679036	depleted	0.0962934	0.291620366	-1	0.0962934	-1	-1.016403479	FALSE
REGULATION_OF_OSTEOBLAST_DIFFERENTIATION	GOBP_REGULATION_OF_OSTEOBLAST_DIFFERENTIATION	0.225388601	-1.13411952	-0.647068052	depleted	0.132917	0.317836468	-1	0.132917	-1	-0.87641947	TRUE
REGULATION_OF_OSTEOBLAST_PROLIFERATION	GOBP_REGULATION_OF_OSTEOBLAST_PROLIFERATION	0.57323689	0.917099183	0.241665869	enriched	0.0100537	0.168435952	1	0.0100537	1	1.997674078	TRUE
REGULATION_OF_OSTEOCLAST_DIFFERENTIATION	GOBP_REGULATION_OF_OSTEOCLAST_DIFFERENTIATION	0.385521886	1.041970593	0.413950963	enriched	0.181251	0.349830629	1	0.181251	1	0.741719589	TRUE
REGULATION_OF_OXIDATIVE_PHOSPHORYLATION	GOBP_REGULATION_OF_OXIDATIVE_PHOSPHORYLATION	0.757685353	0.776213069	0.120511108	enriched	0.271336	0.405543409	1	0.271336	1	0.566492582	TRUE
REGULATION_OF_OXIDATIVE_STRESS_INDUCED_INTRINSIC_APOPTOTIC_SIGNALING_PATHWAY	GOBP_REGULATION_OF_OXIDATIVE_STRESS_INDUCED_INTRINSIC_APOPTOTIC_SIGNALING_PATHWAY	0.705779335	0.84597431	0.151331062	depleted	0.405929	0.478740051	-1	0.405929	-1	-0.391549921	FALSE
REGULATION_OF_OXIDATIVE_STRESS_INDUCED_NEURON_DEATH	GOBP_REGULATION_OF_OXIDATIVE_STRESS_INDUCED_NEURON_DEATH	0.928176796	0.63576579	0.032369293	depleted	0.104125	0.299197738	-1	0.104125	-1	-0.982444986	FALSE
REGULATION_OF_PEPTIDASE_ACTIVITY	GOBP_REGULATION_OF_PEPTIDASE_ACTIVITY	0.057101025	1.241480693	1.243356097	depleted	0.0019778	0.108589042	-1	0.0019778	-1	-2.703817627	FALSE
REGULATION_OF_PEPTIDYL_SERINE_PHOSPHORYLATION	GOBP_REGULATION_OF_PEPTIDYL_SERINE_PHOSPHORYLATION	0.693944354	0.882930409	0.158675354	enriched	0.267328	0.402147114	1	0.267328	1	0.572955551	TRUE
REGULATION_OF_PEPTIDYL_TYROSINE_PHOSPHORYLATION	GOBP_REGULATION_OF_PEPTIDYL_TYROSINE_PHOSPHORYLATION	0.843260188	0.835965323	0.074038403	depleted	0.004091	0.130716735	-1	0.004091	-1	-2.388170521	FALSE
REGULATION_OF_PH	GOBP_REGULATION_OF_PH	0.330618893	1.073359431	0.480672333	depleted	0.109641	0.302385884	-1	0.109641	-1	-0.960027012	FALSE
REGULATION_OF_PHAGOCYTOSIS	GOBP_REGULATION_OF_PHAGOCYTOSIS	0.082372323	1.324405325	1.084218687	enriched	0.496688	0.534976491	1	0.496688	1	0.303916332	TRUE
REGULATION_OF_PHOSPHATASE_ACTIVITY	GOBP_REGULATION_OF_PHOSPHATASE_ACTIVITY	0.136577708	1.190483331	0.86462018	enriched	0.107194	0.301917226	1	0.107194	1	0.969829523	TRUE
REGULATION_OF_PHOSPHATIDYLINOSITOL_3_KINASE_ACTIVITY	GOBP_REGULATION_OF_PHOSPHATIDYLINOSITOL_3_KINASE_ACTIVITY	0.65448505	0.896183885	0.184100269	depleted	0.115755	0.306706444	-1	0.115755	-1	-0.936460241	FALSE
REGULATION_OF_PHOSPHATIDYLINOSITOL_3_KINASE_SIGNALING	GOBP_REGULATION_OF_PHOSPHATIDYLINOSITOL_3_KINASE_SIGNALING	0.014090411	-1.474751577	-1.851076324	depleted	0.0118543	0.172455221	-1	0.0118543	-1	-1.926124086	TRUE
REGULATION_OF_PHOSPHOLIPASE_C_ACTIVITY	GOBP_REGULATION_OF_PHOSPHOLIPASE_C_ACTIVITY	0.141176471	-1.263955466	-0.85023768	depleted	0.424868	0.487527125	-1	0.424868	-1	-0.371745978	TRUE
REGULATION_OF_PHOSPHOPROTEIN_PHOSPHATASE_ACTIVITY	GOBP_REGULATION_OF_PHOSPHOPROTEIN_PHOSPHATASE_ACTIVITY	0.190016103	1.159681851	0.721209593	depleted	0.0128195	0.175464649	-1	0.0128195	-1	-1.892128913	FALSE
REGULATION_OF_PLATELET_ACTIVATION	GOBP_REGULATION_OF_PLATELET_ACTIVATION	0.922352941	-0.687743727	-0.035102863	enriched	0.450343	0.506766243	1	0.450343	1	0.346456583	FALSE
REGULATION_OF_POSTSYNAPSE_ORGANIZATION	GOBP_REGULATION_OF_POSTSYNAPSE_ORGANIZATION	0.77002584	-0.841535265	-0.113494701	depleted	0.0893694	0.28260335	-1	0.0893694	-1	-1.048811158	TRUE
REGULATION_OF_POSTSYNAPTIC_MEMBRANE_NEUROTRANSMITTER_RECEPTOR_LEVELS	GOBP_REGULATION_OF_POSTSYNAPTIC_MEMBRANE_NEUROTRANSMITTER_RECEPTOR_LEVELS	0.069565217	1.384483856	1.157607853	depleted	0.164978	0.342502928	-1	0.164978	-1	-0.782573966	FALSE
REGULATION_OF_POSTSYNAPTIC_MEMBRANE_POTENTIAL	GOBP_REGULATION_OF_POSTSYNAPTIC_MEMBRANE_POTENTIAL	0.111392405	-1.313212336	-0.953144419	depleted	0.175426	0.345416057	-1	0.175426	-1	-0.755906039	TRUE
REGULATION_OF_POTASSIUM_ION_TRANSMEMBRANE_TRANSPORTER_ACTIVITY	GOBP_REGULATION_OF_POTASSIUM_ION_TRANSMEMBRANE_TRANSPORTER_ACTIVITY	0.927058824	-0.694969241	-0.032892708	enriched	0.375871	0.462427444	1	0.375871	1	0.424961181	FALSE
REGULATION_OF_POTASSIUM_ION_TRANSPORT	GOBP_REGULATION_OF_POTASSIUM_ION_TRANSPORT	0.6575	-0.895473056	-0.182104243	depleted	0.170843	0.343060952	-1	0.170843	-1	-0.767402811	TRUE
REGULATION_OF_PROTEASOMAL_PROTEIN_CATABOLIC_PROCESS	GOBP_REGULATION_OF_PROTEASOMAL_PROTEIN_CATABOLIC_PROCESS	0.108527132	1.206074111	0.964461675	depleted	0.20008	0.361542849	-1	0.20008	-1	-0.698796321	FALSE
REGULATION_OF_PROTEASOMAL_UBIQUITIN_DEPENDENT_PROTEIN_CATABOLIC_PROCESS	GOBP_REGULATION_OF_PROTEASOMAL_UBIQUITIN_DEPENDENT_PROTEIN_CATABOLIC_PROCESS	0.310126582	1.07454515	0.508461007	depleted	0.102056	0.29658499	-1	0.102056	-1	-0.991161457	FALSE
REGULATION_OF_PROTEIN_AUTOPHOSPHORYLATION	GOBP_REGULATION_OF_PROTEIN_AUTOPHOSPHORYLATION	0.839316239	0.767969147	0.076074374	depleted	0.0133924	0.177981202	-1	0.0133924	-1	-1.873141588	FALSE
REGULATION_OF_PROTEIN_BINDING	GOBP_REGULATION_OF_PROTEIN_BINDING	0.08411215	1.226040942	1.075141268	depleted	0.342464	0.44360086	-1	0.342464	-1	-0.465385075	FALSE
REGULATION_OF_PROTEIN_CATABOLIC_PROCESS	GOBP_REGULATION_OF_PROTEIN_CATABOLIC_PROCESS	0.096350365	1.184572337	1.016146636	depleted	0.0135281	0.177981202	-1	0.0135281	-1	-1.868763195	FALSE
REGULATION_OF_PROTEIN_DEACETYLATION	GOBP_REGULATION_OF_PROTEIN_DEACETYLATION	0.029541396	-1.548159015	-1.52956898	depleted	0.0156956	0.18093694	-1	0.0156956	-1	-1.804222078	TRUE
REGULATION_OF_PROTEIN_DEPHOSPHORYLATION	GOBP_REGULATION_OF_PROTEIN_DEPHOSPHORYLATION	0.215530903	1.138720078	0.666490451	depleted	0.459994	0.511701201	-1	0.459994	-1	-0.337247833	FALSE
REGULATION_OF_PROTEIN_EXPORT_FROM_NUCLEUS	GOBP_REGULATION_OF_PROTEIN_EXPORT_FROM_NUCLEUS	0.005267934	1.700708177	2.278359711	depleted	0.0670154	0.265584264	-1	0.0670154	-1	-1.173825386	FALSE
REGULATION_OF_PROTEIN_IMPORT	GOBP_REGULATION_OF_PROTEIN_IMPORT	0.166112957	1.215250317	0.779596491	depleted	0.0044518	0.130716735	-1	0.0044518	-1	-2.351464355	FALSE
REGULATION_OF_PROTEIN_KINASE_A_SIGNALING	GOBP_REGULATION_OF_PROTEIN_KINASE_A_SIGNALING	0.951002227	-0.620703289	-0.021818466	depleted	0.311983	0.427063818	-1	0.311983	-1	-0.50586907	TRUE
REGULATION_OF_PROTEIN_LOCALIZATION_TO_CELL_SURFACE	GOBP_REGULATION_OF_PROTEIN_LOCALIZATION_TO_CELL_SURFACE	0.091388401	1.343591579	1.039108923	depleted	0.132215	0.31670332	-1	0.132215	-1	-0.878719271	FALSE
REGULATION_OF_PROTEIN_LOCALIZATION_TO_MEMBRANE	GOBP_REGULATION_OF_PROTEIN_LOCALIZATION_TO_MEMBRANE	0.833078101	0.83986991	0.079314282	depleted	0.136359	0.320957093	-1	0.136359	-1	-0.865316192	FALSE
REGULATION_OF_PROTEIN_LOCALIZATION_TO_NUCLEUS	GOBP_REGULATION_OF_PROTEIN_LOCALIZATION_TO_NUCLEUS	0.005839924	1.573353396	2.233592775	depleted	0.0147422	0.180281671	-1	0.0147422	-1	-1.831437701	FALSE
REGULATION_OF_PROTEIN_LOCALIZATION_TO_PLASMA_MEMBRANE	GOBP_REGULATION_OF_PROTEIN_LOCALIZATION_TO_PLASMA_MEMBRANE	0.298045603	1.100458275	0.525717281	depleted	0.0034947	0.128420082	-1	0.0034947	-1	-2.4565901	FALSE
REGULATION_OF_PROTEIN_POLYUBIQUITINATION	GOBP_REGULATION_OF_PROTEIN_POLYUBIQUITINATION	0.016389671	1.703094425	1.785429777	depleted	0.0810628	0.275058761	-1	0.0810628	-1	-1.091178399	FALSE
REGULATION_OF_PROTEIN_STABILITY	GOBP_REGULATION_OF_PROTEIN_STABILITY	0.0076675	1.404776124	2.115346217	depleted	0.0014201	0.100733809	-1	0.0014201	-1	-2.847681073	FALSE
REGULATION_OF_PROTEIN_SUMOYLATION	GOBP_REGULATION_OF_PROTEIN_SUMOYLATION	0.449458484	1.002947584	0.347310418	depleted	0.371675	0.460996312	-1	0.371675	-1	-0.42983665	FALSE
REGULATION_OF_PROTEIN_TARGETING_TO_MITOCHONDRION	GOBP_REGULATION_OF_PROTEIN_TARGETING_TO_MITOCHONDRION	0.974226804	0.642885313	0.011339926	depleted	0.442588	0.50043347	-1	0.442588	-1	-0.354000365	FALSE
REGULATION_OF_PROTEIN_TYROSINE_KINASE_ACTIVITY	GOBP_REGULATION_OF_PROTEIN_TYROSINE_KINASE_ACTIVITY	0.336787565	-1.05175309	-0.472643952	enriched	0.107471	0.301917226	1	0.107471	1	0.96870871	FALSE
REGULATION_OF_PROTEOLYSIS	GOBP_REGULATION_OF_PROTEOLYSIS	0.00660648	1.322925744	2.180029843	enriched	0.0658586	0.26369839	1	0.0658586	1	1.181387506	TRUE
REGULATION_OF_PROTON_TRANSPORT	GOBP_REGULATION_OF_PROTON_TRANSPORT	0.367521368	-1.068007479	-0.434717406	depleted	0.0619378	0.260953342	-1	0.0619378	-1	-1.208044225	TRUE
REGULATION_OF_RAC_PROTEIN_SIGNAL_TRANSDUCTION	GOBP_REGULATION_OF_RAC_PROTEIN_SIGNAL_TRANSDUCTION	0.699819168	0.830416709	0.155014166	depleted	0.275631	0.406544198	-1	0.275631	-1	-0.559671939	FALSE
REGULATION_OF_RAS_PROTEIN_SIGNAL_TRANSDUCTION	GOBP_REGULATION_OF_RAS_PROTEIN_SIGNAL_TRANSDUCTION	0.168067227	-1.138232517	-0.774516966	enriched	0.269212	0.403454273	1	0.269212	1	0.569905586	FALSE
REGULATION_OF_REACTIVE_OXYGEN_SPECIES_BIOSYNTHETIC_PROCESS	GOBP_REGULATION_OF_REACTIVE_OXYGEN_SPECIES_BIOSYNTHETIC_PROCESS	0.698453608	-0.87511226	-0.155862435	depleted	0.191337	0.355795557	-1	0.191337	-1	-0.71820104	TRUE
REGULATION_OF_REACTIVE_OXYGEN_SPECIES_METABOLIC_PROCESS	GOBP_REGULATION_OF_REACTIVE_OXYGEN_SPECIES_METABOLIC_PROCESS	0.627145086	0.925963288	0.202631976	depleted	0.112507	0.305186668	-1	0.112507	-1	-0.948820456	FALSE
REGULATION_OF_RECEPTOR_INTERNALIZATION	GOBP_REGULATION_OF_RECEPTOR_INTERNALIZATION	0.030095419	-1.539140649	-1.521499604	enriched	0.274272	0.406369156	1	0.274272	1	0.561818527	FALSE
REGULATION_OF_RECEPTOR_MEDIATED_ENDOCYTOSIS	GOBP_REGULATION_OF_RECEPTOR_MEDIATED_ENDOCYTOSIS	0.664921466	-0.896559512	-0.177229646	depleted	0.0114064	0.171032363	-1	0.0114064	-1	-1.942851403	TRUE
REGULATION_OF_RECEPTOR_RECYCLING	GOBP_REGULATION_OF_RECEPTOR_RECYCLING	0.028495465	1.577087581	1.545224245	depleted	0.106612	0.301917226	-1	0.106612	-1	-0.972193909	FALSE
REGULATION_OF_REGULATED_SECRETORY_PATHWAY	GOBP_REGULATION_OF_REGULATED_SECRETORY_PATHWAY	0.520525452	0.967431982	0.28355803	enriched	0.0261563	0.21073487	1	0.0261563	1	1.58242369	TRUE
REGULATION_OF_RELEASE_OF_SEQUESTERED_CALCIUM_ION_INTO_CYTOSOL	GOBP_REGULATION_OF_RELEASE_OF_SEQUESTERED_CALCIUM_ION_INTO_CYTOSOL	0.143097643	1.247986369	0.844367519	enriched	0.304609	0.423356875	1	0.304609	1	0.516257269	TRUE
REGULATION_OF_RESPONSE_TO_DNA_DAMAGE_STIMULUS	GOBP_REGULATION_OF_RESPONSE_TO_DNA_DAMAGE_STIMULUS	0.00043188	1.608754036	3.364636841	enriched	0.106698	0.301917226	1	0.106698	1	0.971843721	TRUE
REGULATION_OF_RESPONSE_TO_ENDOPLASMIC_RETICULUM_STRESS	GOBP_REGULATION_OF_RESPONSE_TO_ENDOPLASMIC_RETICULUM_STRESS	0.211726384	1.178343151	0.674225019	enriched	0.462808	0.513303828	1	0.462808	1	0.334599143	TRUE
REGULATION_OF_RESPONSE_TO_OXIDATIVE_STRESS	GOBP_REGULATION_OF_RESPONSE_TO_OXIDATIVE_STRESS	0.456026059	0.992704563	0.34101034	enriched	0.370881	0.460996312	1	0.370881	1	0.430765415	TRUE
REGULATION_OF_RESPONSE_TO_REACTIVE_OXYGEN_SPECIES	GOBP_REGULATION_OF_RESPONSE_TO_REACTIVE_OXYGEN_SPECIES	0.639405204	0.882579503	0.194223833	enriched	0.411617	0.482811588	1	0.411617	1	0.385506697	TRUE
REGULATION_OF_RESPONSE_TO_WOUNDING	GOBP_REGULATION_OF_RESPONSE_TO_WOUNDING	0.457189015	0.986302801	0.339904213	enriched	0.176337	0.346051018	1	0.176337	1	0.753656552	TRUE
REGULATION_OF_RHO_PROTEIN_SIGNAL_TRANSDUCTION	GOBP_REGULATION_OF_RHO_PROTEIN_SIGNAL_TRANSDUCTION	0.405684755	-1.003880327	-0.391811313	enriched	0.454677	0.509266312	1	0.454677	1	0.342297014	FALSE
REGULATION_OF_RIG_I_SIGNALING_PATHWAY	GOBP_REGULATION_OF_RIG_I_SIGNALING_PATHWAY	0.379182156	1.076986259	0.421152108	enriched	0.1637	0.341234792	1	0.1637	1	0.785951321	TRUE
REGULATION_OF_RNA_SPLICING	GOBP_REGULATION_OF_RNA_SPLICING	0.223101266	1.127090471	0.651497966	depleted	0.0046146	0.130716735	-1	0.0046146	-1	-2.335865938	FALSE
REGULATION_OF_RUFFLE_ASSEMBLY	GOBP_REGULATION_OF_RUFFLE_ASSEMBLY	0.925925926	-0.702570979	-0.033423755	depleted	0.211056	0.36743859	-1	0.211056	-1	-0.675602297	TRUE
REGULATION_OF_RYANODINE_SENSITIVE_CALCIUM_RELEASE_CHANNEL_ACTIVITY	GOBP_REGULATION_OF_RYANODINE_SENSITIVE_CALCIUM_RELEASE_CHANNEL_ACTIVITY	0.450271248	1.010727158	0.346525784	enriched	0.0641022	0.26295702	1	0.0641022	1	1.193127065	TRUE
REGULATION_OF_SECRETION	GOBP_REGULATION_OF_SECRETION	0.143061516	1.140747587	0.844477176	depleted	0.515808	0.54786393	-1	0.515808	-1	-0.287511926	FALSE
REGULATION_OF_SIGNALING_RECEPTOR_ACTIVITY	GOBP_REGULATION_OF_SIGNALING_RECEPTOR_ACTIVITY	0.375609756	1.034666723	0.425263136	enriched	0.210041	0.36639807	1	0.210041	1	0.677695923	TRUE
REGULATION_OF_SIGNAL_TRANSDUCTION_BY_P53_CLASS_MEDIATOR	GOBP_REGULATION_OF_SIGNAL_TRANSDUCTION_BY_P53_CLASS_MEDIATOR	0.001435178	1.597142932	2.84309415	depleted	0.110267	0.30262708	-1	0.110267	-1	-0.957554441	FALSE
REGULATION_OF_SISTER_CHROMATID_COHESION	GOBP_REGULATION_OF_SISTER_CHROMATID_COHESION	0.001122791	1.902682303	2.949701068	depleted	0.579904	0.594650952	-1	0.579904	-1	-0.236643896	FALSE
REGULATION_OF_SMAD_PROTEIN_SIGNAL_TRANSDUCTION	GOBP_REGULATION_OF_SMAD_PROTEIN_SIGNAL_TRANSDUCTION	0.952586207	-0.619141666	-0.021095711	depleted	0.0180221	0.190991023	-1	0.0180221	-1	-1.744194605	TRUE
REGULATION_OF_SMALL_GTPASE_MEDIATED_SIGNAL_TRANSDUCTION	GOBP_REGULATION_OF_SMALL_GTPASE_MEDIATED_SIGNAL_TRANSDUCTION	0.183976261	-1.104863189	-0.735238211	depleted	0.0261596	0.21073487	-1	0.0261596	-1	-1.582368901	TRUE
REGULATION_OF_SMOOTHENED_SIGNALING_PATHWAY	GOBP_REGULATION_OF_SMOOTHENED_SIGNALING_PATHWAY	0.22	-1.160780894	-0.657577319	depleted	0.147888	0.333219772	-1	0.147888	-1	-0.830067064	TRUE
REGULATION_OF_SMOOTH_MUSCLE_CELL_DIFFERENTIATION	GOBP_REGULATION_OF_SMOOTH_MUSCLE_CELL_DIFFERENTIATION	0.109913793	-1.335575703	-0.958947804	depleted	0.372519	0.460996312	-1	0.372519	-1	-0.428851572	TRUE
REGULATION_OF_SMOOTH_MUSCLE_CONTRACTION	GOBP_REGULATION_OF_SMOOTH_MUSCLE_CONTRACTION	0.5	-0.967425817	-0.301029996	depleted	0.0199593	0.195923715	-1	0.0199593	-1	-1.699854694	TRUE
REGULATION_OF_SODIUM_ION_TRANSMEMBRANE_TRANSPORT	GOBP_REGULATION_OF_SODIUM_ION_TRANSMEMBRANE_TRANSPORT	0.888888889	0.725870978	0.051152522	depleted	0.411756	0.482916342	-1	0.411756	-1	-0.385360064	FALSE
REGULATION_OF_SODIUM_ION_TRANSMEMBRANE_TRANSPORTER_ACTIVITY	GOBP_REGULATION_OF_SODIUM_ION_TRANSMEMBRANE_TRANSPORTER_ACTIVITY	0.927209705	0.686849371	0.032822031	depleted	0.0389804	0.237508529	-1	0.0389804	-1	-1.409153709	FALSE
REGULATION_OF_SODIUM_ION_TRANSPORT	GOBP_REGULATION_OF_SODIUM_ION_TRANSPORT	0.685337727	0.875366982	0.16409536	depleted	0.00043	0.084841416	-1	0.00043	-1	-3.366531544	FALSE
REGULATION_OF_SPINDLE_ASSEMBLY	GOBP_REGULATION_OF_SPINDLE_ASSEMBLY	0.231858407	1.189976203	0.634777152	depleted	0.332433	0.43713907	-1	0.332433	-1	-0.478295871	FALSE
REGULATION_OF_SPROUTING_ANGIOGENESIS	GOBP_REGULATION_OF_SPROUTING_ANGIOGENESIS	0.122685185	-1.298136322	-0.911207877	depleted	0.516718	0.548554241	-1	0.516718	-1	-0.286746409	TRUE
REGULATION_OF_STEM_CELL_DIFFERENTIATION	GOBP_REGULATION_OF_STEM_CELL_DIFFERENTIATION	0.000242901	1.811045145	3.614571531	depleted	0.0312676	0.224084467	-1	0.0312676	-1	-1.504905453	FALSE
REGULATION_OF_STEM_CELL_POPULATION_MAINTENANCE	GOBP_REGULATION_OF_STEM_CELL_POPULATION_MAINTENANCE	0.817679558	0.746664222	0.087416859	enriched	0.204144	0.363317518	1	0.204144	1	0.69006338	TRUE
REGULATION_OF_STEM_CELL_PROLIFERATION	GOBP_REGULATION_OF_STEM_CELL_PROLIFERATION	0.421338156	1.037998663	0.37536921	depleted	0.0020889	0.111650209	-1	0.0020889	-1	-2.68008235	FALSE
REGULATION_OF_STEROID_BIOSYNTHETIC_PROCESS	GOBP_REGULATION_OF_STEROID_BIOSYNTHETIC_PROCESS	0.249589491	1.140248829	0.602773705	depleted	0.648921	0.653222942	-1	0.648921	-1	-0.187808171	FALSE
REGULATION_OF_STEROID_METABOLIC_PROCESS	GOBP_REGULATION_OF_STEROID_METABOLIC_PROCESS	0.642156863	0.891528027	0.192358872	enriched	0.172046	0.343060952	1	0.172046	1	0.76435542	TRUE
REGULATION_OF_STRIATED_MUSCLE_CONTRACTION	GOBP_REGULATION_OF_STRIATED_MUSCLE_CONTRACTION	0.440199336	1.01563818	0.356350617	depleted	0.154666	0.336039925	-1	0.154666	-1	-0.810605146	FALSE
REGULATION_OF_SUBSTRATE_ADHESION_DEPENDENT_CELL_SPREADING	GOBP_REGULATION_OF_SUBSTRATE_ADHESION_DEPENDENT_CELL_SPREADING	0.407673861	-1.01580938	-0.389687134	enriched	0.098665	0.292145747	1	0.098665	1	1.00583688	FALSE
REGULATION_OF_SUPEROXIDE_ANION_GENERATION	GOBP_REGULATION_OF_SUPEROXIDE_ANION_GENERATION	0.365384615	-1.075906621	-0.437249743	enriched	0.274047	0.406242634	1	0.274047	1	0.562174948	FALSE
REGULATION_OF_SUPRAMOLECULAR_FIBER_ORGANIZATION	GOBP_REGULATION_OF_SUPRAMOLECULAR_FIBER_ORGANIZATION	0.706314244	0.916826544	0.151002036	enriched	0.495153	0.534477047	1	0.495153	1	0.305260585	TRUE
REGULATION_OF_SYNAPSE_ASSEMBLY	GOBP_REGULATION_OF_SYNAPSE_ASSEMBLY	0.880095923	-0.766103234	-0.055469991	depleted	0.374933	0.462057358	-1	0.374933	-1	-0.426046333	TRUE
REGULATION_OF_SYNAPSE_STRUCTURE_OR_ACTIVITY	GOBP_REGULATION_OF_SYNAPSE_STRUCTURE_OR_ACTIVITY	0.320813772	1.06573007	0.493746997	depleted	0.242554	0.384781469	-1	0.242554	-1	-0.615191559	FALSE
REGULATION_OF_SYNAPTIC_PLASTICITY	GOBP_REGULATION_OF_SYNAPTIC_PLASTICITY	0.503937008	-0.964387543	-0.297623747	depleted	0.0043386	0.130716735	-1	0.0043386	-1	-2.362650388	TRUE
REGULATION_OF_SYNAPTIC_VESICLE_EXOCYTOSIS	GOBP_REGULATION_OF_SYNAPTIC_VESICLE_EXOCYTOSIS	0.13986014	1.268517123	0.854306042	depleted	0.0119355	0.172813806	-1	0.0119355	-1	-1.923159383	FALSE
REGULATION_OF_SYSTEMIC_ARTERIAL_BLOOD_PRESSURE	GOBP_REGULATION_OF_SYSTEMIC_ARTERIAL_BLOOD_PRESSURE	0.935042735	0.684241796	0.02916854	depleted	0.118885	0.308168693	-1	0.118885	-1	-0.924872938	FALSE
REGULATION_OF_SYSTEMIC_ARTERIAL_BLOOD_PRESSURE_MEDIATED_BY_A_CHEMICAL_SIGNAL	GOBP_REGULATION_OF_SYSTEMIC_ARTERIAL_BLOOD_PRESSURE_MEDIATED_BY_A_CHEMICAL_SIGNAL	0.521551724	-0.957008339	-0.282702615	enriched	0.316533	0.42877273	1	0.316533	1	0.499581006	FALSE
REGULATION_OF_TELOMERASE_ACTIVITY	GOBP_REGULATION_OF_TELOMERASE_ACTIVITY	0.131487889	1.256632971	0.881114246	depleted	0.0167129	0.185618243	-1	0.0167129	-1	-1.776948185	FALSE
REGULATION_OF_TELOMERE_CAPPING	GOBP_REGULATION_OF_TELOMERE_CAPPING	0.516203704	-0.968247694	-0.287178884	depleted	0.215019	0.369042037	-1	0.215019	-1	-0.667523162	TRUE
REGULATION_OF_TELOMERE_MAINTENANCE	GOBP_REGULATION_OF_TELOMERE_MAINTENANCE	0.003020993	1.707015675	2.519850271	depleted	0.165569	0.343060952	-1	0.165569	-1	-0.781020974	FALSE
REGULATION_OF_TISSUE_REMODELING	GOBP_REGULATION_OF_TISSUE_REMODELING	0.10720268	1.270840727	0.969794357	enriched	0.64686	0.652093929	1	0.64686	1	0.189189704	TRUE
REGULATION_OF_TOLL_LIKE_RECEPTOR_4_SIGNALING_PATHWAY	GOBP_REGULATION_OF_TOLL_LIKE_RECEPTOR_4_SIGNALING_PATHWAY	0.278084715	1.159763227	0.555822882	depleted	0.202583	0.362626928	-1	0.202583	-1	-0.693397002	FALSE
REGULATION_OF_TOLL_LIKE_RECEPTOR_SIGNALING_PATHWAY	GOBP_REGULATION_OF_TOLL_LIKE_RECEPTOR_SIGNALING_PATHWAY	0.175895765	1.201540849	0.754744616	enriched	0.178077	0.346971332	1	0.178077	1	0.749392169	TRUE
REGULATION_OF_TORC1_SIGNALING	GOBP_REGULATION_OF_TORC1_SIGNALING	0.151079137	-1.254853802	-0.820795506	depleted	0.16956	0.343060952	-1	0.16956	-1	-0.770676592	TRUE
REGULATION_OF_TOR_SIGNALING	GOBP_REGULATION_OF_TOR_SIGNALING	0.082051282	-1.278367509	-1.085914629	enriched	0.0578445	0.257386837	1	0.0578445	1	1.237737929	FALSE
REGULATION_OF_TRANSCRIPTION_BY_RNA_POLYMERASE_I	GOBP_REGULATION_OF_TRANSCRIPTION_BY_RNA_POLYMERASE_I	0.015427537	1.614526893	1.81170341	depleted	0.365918	0.458541731	-1	0.365918	-1	-0.436616226	FALSE
REGULATION_OF_TRANSCRIPTION_BY_RNA_POLYMERASE_III	GOBP_REGULATION_OF_TRANSCRIPTION_BY_RNA_POLYMERASE_III	0.355595668	1.084458587	0.449043539	depleted	0.0425513	0.239552358	-1	0.0425513	-1	-1.371087167	FALSE
REGULATION_OF_TRANSCRIPTION_ELONGATION_FROM_RNA_POLYMERASE_II_PROMOTER	GOBP_REGULATION_OF_TRANSCRIPTION_ELONGATION_FROM_RNA_POLYMERASE_II_PROMOTER	0.094827586	1.360250334	1.023065304	depleted	0.0691456	0.268567019	-1	0.0691456	-1	-1.160235451	FALSE
REGULATION_OF_TRANSCRIPTION_FROM_RNA_POLYMERASE_II_PROMOTER_IN_RESPONSE_TO_HYPOXIA	GOBP_REGULATION_OF_TRANSCRIPTION_FROM_RNA_POLYMERASE_II_PROMOTER_IN_RESPONSE_TO_HYPOXIA	0.003813358	1.673938779	2.418692366	depleted	0.110296	0.30262708	-1	0.110296	-1	-0.957440237	FALSE
REGULATION_OF_TRANSCRIPTION_INITIATION_FROM_RNA_POLYMERASE_II_PROMOTER	GOBP_REGULATION_OF_TRANSCRIPTION_INITIATION_FROM_RNA_POLYMERASE_II_PROMOTER	0.077586207	1.361904649	1.11021548	enriched	0.30929	0.425432444	1	0.30929	1	0.509634121	TRUE
REGULATION_OF_TRANSCRIPTION_REGULATORY_REGION_DNA_BINDING	GOBP_REGULATION_OF_TRANSCRIPTION_REGULATORY_REGION_DNA_BINDING	0.113793103	1.314091546	0.943884058	depleted	0.0642469	0.263044237	-1	0.0642469	-1	-1.192147823	FALSE
REGULATION_OF_TRANSLATIONAL_ELONGATION	GOBP_REGULATION_OF_TRANSLATIONAL_ELONGATION	0.009754196	1.704492632	2.010808517	enriched	0.170113	0.343060952	1	0.170113	1	0.769262496	TRUE
REGULATION_OF_TRANSLATIONAL_INITIATION	GOBP_REGULATION_OF_TRANSLATIONAL_INITIATION	0.11908646	1.271324797	0.924137614	depleted	0.0082079	0.159210324	-1	0.0082079	-1	-2.085767943	FALSE
REGULATION_OF_TRANSLATION_IN_RESPONSE_TO_STRESS	GOBP_REGULATION_OF_TRANSLATION_IN_RESPONSE_TO_STRESS	0.334572491	1.112698008	0.475509771	depleted	0.31666	0.42877273	-1	0.31666	-1	-0.499406793	FALSE
REGULATION_OF_TRIGLYCERIDE_BIOSYNTHETIC_PROCESS	GOBP_REGULATION_OF_TRIGLYCERIDE_BIOSYNTHETIC_PROCESS	0.153846154	-1.302817291	-0.812913357	enriched	0.457983	0.510894714	1	0.457983	1	0.339150642	FALSE
REGULATION_OF_TRIGLYCERIDE_METABOLIC_PROCESS	GOBP_REGULATION_OF_TRIGLYCERIDE_METABOLIC_PROCESS	0.018918019	-1.639225035	-1.72312435	depleted	0.131231	0.315673835	-1	0.131231	-1	-0.881963562	TRUE
REGULATION_OF_TUMOR_NECROSIS_FACTOR_MEDIATED_SIGNALING_PATHWAY	GOBP_REGULATION_OF_TUMOR_NECROSIS_FACTOR_MEDIATED_SIGNALING_PATHWAY	0.339403974	1.089218072	0.469283078	depleted	0.0144938	0.179199425	-1	0.0144938	-1	-1.838817736	FALSE
REGULATION_OF_TYPE_I_INTERFERON_MEDIATED_SIGNALING_PATHWAY	GOBP_REGULATION_OF_TYPE_I_INTERFERON_MEDIATED_SIGNALING_PATHWAY	2.14123E-06	2.230751533	5.669337352	depleted	0.124345	0.310806297	-1	0.124345	-1	-0.905371673	FALSE
REGULATION_OF_T_CELL_ACTIVATION	GOBP_REGULATION_OF_T_CELL_ACTIVATION	0.062038405	1.239893608	1.207339378	depleted	0.0526625	0.250908511	-1	0.0526625	-1	-1.278498528	FALSE
REGULATION_OF_T_CELL_APOPTOTIC_PROCESS	GOBP_REGULATION_OF_T_CELL_APOPTOTIC_PROCESS	0.096491228	1.349965582	1.015512166	enriched	0.373	0.460996312	1	0.373	1	0.428291168	TRUE
REGULATION_OF_T_CELL_DIFFERENTIATION	GOBP_REGULATION_OF_T_CELL_DIFFERENTIATION	0.267716535	1.099322067	0.572324804	enriched	0.427776	0.48999613	1	0.427776	1	0.368783585	TRUE
REGULATION_OF_T_CELL_DIFFERENTIATION_IN_THYMUS	GOBP_REGULATION_OF_T_CELL_DIFFERENTIATION_IN_THYMUS	0.771535581	0.771681126	0.112644041	depleted	0.007247	0.155525992	-1	0.007247	-1	-2.139841739	FALSE
REGULATION_OF_T_CELL_MIGRATION	GOBP_REGULATION_OF_T_CELL_MIGRATION	0.528596187	0.948825759	0.276875974	depleted	0.442584	0.50043347	-1	0.442584	-1	-0.35400429	FALSE
REGULATION_OF_T_CELL_RECEPTOR_SIGNALING_PATHWAY	GOBP_REGULATION_OF_T_CELL_RECEPTOR_SIGNALING_PATHWAY	0.079584775	1.335633147	1.099170007	depleted	0.16323	0.340839953	-1	0.16323	-1	-0.787200019	FALSE
REGULATION_OF_T_HELPER_CELL_DIFFERENTIATION	GOBP_REGULATION_OF_T_HELPER_CELL_DIFFERENTIATION	0.445804196	1.001598789	0.350855848	depleted	0.116865	0.306706444	-1	0.116865	-1	-0.932315537	FALSE
REGULATION_OF_UBIQUITIN_DEPENDENT_PROTEIN_CATABOLIC_PROCESS	GOBP_REGULATION_OF_UBIQUITIN_DEPENDENT_PROTEIN_CATABOLIC_PROCESS	0.152173913	1.178495851	0.817659792	enriched	0.169129	0.343060952	1	0.169129	1	0.771781919	TRUE
REGULATION_OF_UBIQUITIN_PROTEIN_TRANSFERASE_ACTIVITY	GOBP_REGULATION_OF_UBIQUITIN_PROTEIN_TRANSFERASE_ACTIVITY	0.082372323	1.327898292	1.084218687	enriched	0.385186	0.468842378	1	0.385186	1	0.414329506	TRUE
REGULATION_OF_VASCULAR_PERMEABILITY	GOBP_REGULATION_OF_VASCULAR_PERMEABILITY	0.941309255	-0.681266459	-0.026267671	enriched	0.115094	0.306706444	1	0.115094	1	0.938947316	FALSE
REGULATION_OF_VASOCONSTRICTION	GOBP_REGULATION_OF_VASOCONSTRICTION	0.790697674	0.785257399	0.101989539	enriched	0.494194	0.534477047	1	0.494194	1	0.306102532	TRUE
REGULATION_OF_VESICLE_MEDIATED_TRANSPORT	GOBP_REGULATION_OF_VESICLE_MEDIATED_TRANSPORT	0.226685796	1.088856774	0.644575691	enriched	0.10913	0.302352245	1	0.10913	1	0.962055845	TRUE
REGULATION_OF_VIRAL_GENOME_REPLICATION	GOBP_REGULATION_OF_VIRAL_GENOME_REPLICATION	1E-10	2.749706662	10	depleted	0.373922	0.461724777	-1	0.373922	-1	-0.427218982	FALSE
REGULATION_OF_VIRAL_LIFE_CYCLE	GOBP_REGULATION_OF_VIRAL_LIFE_CYCLE	1E-10	2.654218684	10	enriched	0.282461	0.408962455	1	0.282461	1	0.549041508	TRUE
REGULATION_OF_VIRAL_TRANSCRIPTION	GOBP_REGULATION_OF_VIRAL_TRANSCRIPTION	0.191452991	1.199573393	0.717937843	enriched	0.372285	0.460996312	1	0.372285	1	0.429124462	TRUE
REGULATION_OF_VOLTAGE_GATED_CALCIUM_CHANNEL_ACTIVITY	GOBP_REGULATION_OF_VOLTAGE_GATED_CALCIUM_CHANNEL_ACTIVITY	0.470162749	0.99778985	0.327751783	depleted	0.369185	0.460256247	-1	0.369185	-1	-0.432755953	FALSE
REGULATION_OF_WNT_SIGNALING_PATHWAY	GOBP_REGULATION_OF_WNT_SIGNALING_PATHWAY	0.345345345	1.047542855	0.461746393	depleted	0.0242232	0.207083602	-1	0.0242232	-1	-1.615768485	FALSE
REGULATION_OF_WOUND_HEALING	GOBP_REGULATION_OF_WOUND_HEALING	0.137030995	1.242672036	0.863181188	depleted	0.227705	0.37652496	-1	0.227705	-1	-0.642627433	FALSE
REGULATORY_T_CELL_DIFFERENTIATION	GOBP_REGULATORY_T_CELL_DIFFERENTIATION	0.381282496	1.054013342	0.418753132	depleted	0.0194357	0.193752999	-1	0.0194357	-1	-1.711399813	FALSE
RELEASE_OF_CYTOCHROME_C_FROM_MITOCHONDRIA	GOBP_RELEASE_OF_CYTOCHROME_C_FROM_MITOCHONDRIA	0.791457286	-0.810797444	-0.101572518	depleted	0.0115629	0.171032363	-1	0.0115629	-1	-1.93693323	TRUE
RELEASE_OF_SEQUESTERED_CALCIUM_ION_INTO_CYTOSOL_BY_ENDOPLASMIC_RETICULUM	GOBP_RELEASE_OF_SEQUESTERED_CALCIUM_ION_INTO_CYTOSOL_BY_ENDOPLASMIC_RETICULUM	0.226519337	1.19629	0.644894718	enriched	0.215845	0.369813419	1	0.215845	1	0.665858007	TRUE
RENAL_FILTRATION	GOBP_RENAL_FILTRATION	0.820976492	0.729287211	0.085669278	depleted	0.568778	0.585404004	-1	0.568778	-1	-0.24505721	FALSE
RENAL_SYSTEM_PROCESS	GOBP_RENAL_SYSTEM_PROCESS	0.262886598	-1.098132401	-0.580231554	depleted	0.0136767	0.177981202	-1	0.0136767	-1	-1.864018679	TRUE
RENAL_TUBULE_DEVELOPMENT	GOBP_RENAL_TUBULE_DEVELOPMENT	0.466042155	-0.988385696	-0.331574799	depleted	0.0123608	0.172813806	-1	0.0123608	-1	-1.90795342	TRUE
RENAL_WATER_HOMEOSTASIS	GOBP_RENAL_WATER_HOMEOSTASIS	0.497767857	-0.956920844	-0.302973151	depleted	0.0569024	0.256689583	-1	0.0569024	-1	-1.244869416	TRUE
REPLICATION_FORK_PROCESSING	GOBP_REPLICATION_FORK_PROCESSING	0.002900182	1.762552355	2.537574706	depleted	0.0518136	0.249774281	-1	0.0518136	-1	-1.285556232	FALSE
RESPIRATORY_BURST	GOBP_RESPIRATORY_BURST	0.120092379	-1.282308673	-0.920484553	depleted	0.414805	0.484329567	-1	0.414805	-1	-0.382156017	TRUE
RESPIRATORY_CHAIN_COMPLEX_IV_ASSEMBLY	GOBP_RESPIRATORY_CHAIN_COMPLEX_IV_ASSEMBLY	0.089316988	1.371553744	1.049065932	depleted	0.320948	0.431333517	-1	0.320948	-1	-0.493565326	FALSE
RESPIRATORY_ELECTRON_TRANSPORT_CHAIN	GOBP_RESPIRATORY_ELECTRON_TRANSPORT_CHAIN	2.19578E-06	2.049940476	5.658411876	depleted	0.0740884	0.271515201	-1	0.0740884	-1	-1.130249784	FALSE
RESPIRATORY_SYSTEM_DEVELOPMENT	GOBP_RESPIRATORY_SYSTEM_DEVELOPMENT	0.10106383	-1.259139084	-0.995404248	enriched	0.10285	0.298179087	1	0.10285	1	0.987795704	FALSE
RESPONSE_TO_ACETYLCHOLINE	GOBP_RESPONSE_TO_ACETYLCHOLINE	0.151447661	-1.309043873	-0.819737428	enriched	0.381321	0.465866777	1	0.381321	1	0.418709277	FALSE
RESPONSE_TO_ACTIVITY	GOBP_RESPONSE_TO_ACTIVITY	0.772182254	-0.818904308	-0.112280183	depleted	0.246418	0.387114472	-1	0.246418	-1	-0.608327572	TRUE
RESPONSE_TO_AMINO_ACID_STARVATION	GOBP_RESPONSE_TO_AMINO_ACID_STARVATION	0.254606365	1.137422925	0.594130743	depleted	0.0247822	0.207539045	-1	0.0247822	-1	-1.605860142	FALSE
RESPONSE_TO_AMYLOID_BETA	GOBP_RESPONSE_TO_AMYLOID_BETA	0.425862069	1.021378207	0.37073104	depleted	0.029039	0.219270398	-1	0.029039	-1	-1.537018343	FALSE
RESPONSE_TO_ANGIOTENSIN	GOBP_RESPONSE_TO_ANGIOTENSIN	0.283905967	1.158975678	0.546825479	depleted	0.115711	0.306706444	-1	0.115711	-1	-0.936625353	FALSE
RESPONSE_TO_ANTIBIOTIC	GOBP_RESPONSE_TO_ANTIBIOTIC	0.541880342	0.963197185	0.266096604	depleted	0.0011384	0.093753993	-1	0.0011384	-1	-2.943705113	FALSE
RESPONSE_TO_ARSENIC_CONTAINING_SUBSTANCE	GOBP_RESPONSE_TO_ARSENIC_CONTAINING_SUBSTANCE	0.279310345	1.128461142	0.553912979	depleted	0.626287	0.634246075	-1	0.626287	-1	-0.203226603	FALSE
RESPONSE_TO_ATP	GOBP_RESPONSE_TO_ATP	0.027689706	1.538377496	1.55768165	depleted	0.082571	0.276340566	-1	0.082571	-1	-1.083172456	FALSE
RESPONSE_TO_AXON_INJURY	GOBP_RESPONSE_TO_AXON_INJURY	0.852596315	0.779619442	0.069256549	depleted	0.0572664	0.257213027	-1	0.0572664	-1	-1.242100118	FALSE
RESPONSE_TO_BACTERIUM	GOBP_RESPONSE_TO_BACTERIUM	0.001470494	1.416658536	2.832536792	depleted	0.204116	0.363317518	-1	0.204116	-1	-0.690122951	FALSE
RESPONSE_TO_CADMIUM_ION	GOBP_RESPONSE_TO_CADMIUM_ION	0.276960784	-1.113909614	-0.55758172	depleted	0.1096	0.302385884	-1	0.1096	-1	-0.960189446	TRUE
RESPONSE_TO_CALCIUM_ION	GOBP_RESPONSE_TO_CALCIUM_ION	0.092307692	-1.265013236	-1.034762106	depleted	0.0022848	0.11605929	-1	0.0022848	-1	-2.64115181	TRUE
RESPONSE_TO_CAMP	GOBP_RESPONSE_TO_CAMP	0.375321337	-1.03000362	-0.425596746	depleted	0.0412968	0.239552358	-1	0.0412968	-1	-1.3840836	TRUE
RESPONSE_TO_COCAINE	GOBP_RESPONSE_TO_COCAINE	0.602862254	0.904342184	0.219781907	depleted	0.43507	0.494829009	-1	0.43507	-1	-0.361440862	FALSE
RESPONSE_TO_COLD	GOBP_RESPONSE_TO_COLD	0.26744186	-1.129176887	-0.572770615	depleted	0.0520394	0.250108254	-1	0.0520394	-1	-1.283667719	TRUE
RESPONSE_TO_COPPER_ION	GOBP_RESPONSE_TO_COPPER_ION	0.780701754	0.809986453	0.107514845	depleted	0.202989	0.362917343	-1	0.202989	-1	-0.692527496	FALSE
RESPONSE_TO_DRUG	GOBP_RESPONSE_TO_DRUG	0.094801223	1.204317908	1.023186059	depleted	0.0029994	0.120571467	-1	0.0029994	-1	-2.522965613	FALSE
RESPONSE_TO_DSRNA	GOBP_RESPONSE_TO_DSRNA	0.00137762	1.815850637	2.860870652	depleted	0.0832626	0.277053639	-1	0.0832626	-1	-1.079550032	FALSE
RESPONSE_TO_ENDOPLASMIC_RETICULUM_STRESS	GOBP_RESPONSE_TO_ENDOPLASMIC_RETICULUM_STRESS	0.02383285	1.308685286	1.622824017	depleted	0.003997	0.130716735	-1	0.003997	-1	-2.398265852	FALSE
RESPONSE_TO_EPIDERMAL_GROWTH_FACTOR	GOBP_RESPONSE_TO_EPIDERMAL_GROWTH_FACTOR	0.018744875	-1.546200437	-1.727117445	enriched	0.285463	0.410392534	1	0.285463	1	0.544450174	FALSE
RESPONSE_TO_ESTRADIOL	GOBP_RESPONSE_TO_ESTRADIOL	0.207792208	1.166037656	0.682370743	depleted	0.0072176	0.155525992	-1	0.0072176	-1	-2.14160719	FALSE
RESPONSE_TO_ESTROGEN	GOBP_RESPONSE_TO_ESTROGEN	0.562962963	-0.941260908	-0.249520176	enriched	0.37843	0.463989748	1	0.37843	1	0.422014442	FALSE
RESPONSE_TO_ETHANOL	GOBP_RESPONSE_TO_ETHANOL	0.637096774	0.903333881	0.195794594	depleted	0.152488	0.335197462	-1	0.152488	-1	-0.816764332	FALSE
RESPONSE_TO_EXTRACELLULAR_STIMULUS	GOBP_RESPONSE_TO_EXTRACELLULAR_STIMULUS	0.266280753	1.073833924	0.574660224	depleted	0.154707	0.336039925	-1	0.154707	-1	-0.810490035	FALSE
RESPONSE_TO_FATTY_ACID	GOBP_RESPONSE_TO_FATTY_ACID	0.6882494	-0.869317087	-0.162254158	depleted	0.246109	0.387066809	-1	0.246109	-1	-0.608872504	TRUE
RESPONSE_TO_FIBROBLAST_GROWTH_FACTOR	GOBP_RESPONSE_TO_FIBROBLAST_GROWTH_FACTOR	0.887804878	0.769226	0.051682473	depleted	0.0772194	0.272087792	-1	0.0772194	-1	-1.112273577	FALSE
RESPONSE_TO_FLUID_SHEAR_STRESS	GOBP_RESPONSE_TO_FLUID_SHEAR_STRESS	0.907180385	0.713115703	0.042306349	enriched	0.0973682	0.291620366	1	0.0973682	1	1.011582859	TRUE
RESPONSE_TO_FOOD	GOBP_RESPONSE_TO_FOOD	0.574906367	0.909615271	0.240402882	enriched	0.377911	0.463704432	1	0.377911	1	0.422610467	TRUE
RESPONSE_TO_GAMMA_RADIATION	GOBP_RESPONSE_TO_GAMMA_RADIATION	0.042056622	1.43943445	1.376165609	depleted	0.0031721	0.123313646	-1	0.0031721	-1	-2.49865313	FALSE
RESPONSE_TO_GLUCAGON	GOBP_RESPONSE_TO_GLUCAGON	0.927797834	0.656073177	0.032546646	depleted	0.0374299	0.235738022	-1	0.0374299	-1	-1.426781333	FALSE
RESPONSE_TO_GROWTH_FACTOR	GOBP_RESPONSE_TO_GROWTH_FACTOR	0.035583795	-1.184450299	-1.448747734	depleted	0.0784103	0.272529076	-1	0.0784103	-1	-1.105626885	TRUE
RESPONSE_TO_GROWTH_HORMONE	GOBP_RESPONSE_TO_GROWTH_HORMONE	0.057245081	1.440187031	1.24226183	depleted	0.104476	0.299578133	-1	0.104476	-1	-0.980983463	FALSE
RESPONSE_TO_HEAT	GOBP_RESPONSE_TO_HEAT	0.000279684	1.739531649	3.553332466	depleted	0.180683	0.349784256	-1	0.180683	-1	-0.743082707	FALSE
RESPONSE_TO_HYDROGEN_PEROXIDE	GOBP_RESPONSE_TO_HYDROGEN_PEROXIDE	0.321656051	1.064360091	0.492608274	depleted	0.0226715	0.202501505	-1	0.0226715	-1	-1.644519745	FALSE
RESPONSE_TO_INSULIN	GOBP_RESPONSE_TO_INSULIN	0.178362573	-1.12169752	-0.748696271	depleted	0.109607	0.302385884	-1	0.109607	-1	-0.960161709	TRUE
RESPONSE_TO_INTERFERON_ALPHA	GOBP_RESPONSE_TO_INTERFERON_ALPHA	2.42257E-05	2.174928231	4.615723436	depleted	0.0191419	0.193167657	-1	0.0191419	-1	-1.718014957	FALSE
RESPONSE_TO_INTERFERON_BETA	GOBP_RESPONSE_TO_INTERFERON_BETA	1E-10	2.606503606	10	depleted	0.018771	0.192140495	-1	0.018771	-1	-1.72651259	FALSE
RESPONSE_TO_INTERFERON_GAMMA	GOBP_RESPONSE_TO_INTERFERON_GAMMA	1E-10	2.453240556	10	enriched	0.427643	0.489901529	1	0.427643	1	0.368918632	TRUE
RESPONSE_TO_INTERLEUKIN_1	GOBP_RESPONSE_TO_INTERLEUKIN_1	0.003564435	1.506608655	2.448009283	depleted	0.0066549	0.15145742	-1	0.0066549	-1	-2.176858466	FALSE
RESPONSE_TO_INTERLEUKIN_12	GOBP_RESPONSE_TO_INTERLEUKIN_12	0.02080034	1.511395815	1.681929565	enriched	0.0767475	0.271515201	1	0.0767475	1	1.114935762	TRUE
RESPONSE_TO_INTERLEUKIN_4	GOBP_RESPONSE_TO_INTERLEUKIN_4	0.108247423	1.324572779	0.965582435	enriched	0.0767475	0.271515201	1	0.0767475	1	1.114935762	TRUE
RESPONSE_TO_IONIZING_RADIATION	GOBP_RESPONSE_TO_IONIZING_RADIATION	0.004053466	1.541987844	2.392173499	depleted	0.141465	0.326172047	-1	0.141465	-1	-0.849350996	FALSE
RESPONSE_TO_IRON_ION	GOBP_RESPONSE_TO_IRON_ION	0.758364312	0.792125299	0.120122113	depleted	0.0584159	0.257921725	-1	0.0584159	-1	-1.233468928	FALSE
RESPONSE_TO_ISCHEMIA	GOBP_RESPONSE_TO_ISCHEMIA	0.466086957	1.004944253	0.331533051	depleted	0.0431466	0.24001068	-1	0.0431466	-1	-1.365053421	FALSE
RESPONSE_TO_LEAD_ION	GOBP_RESPONSE_TO_LEAD_ION	0.732905983	-0.799224246	-0.134951733	depleted	0.0604628	0.26017119	-1	0.0604628	-1	-1.218511745	TRUE
RESPONSE_TO_LIGHT_STIMULUS	GOBP_RESPONSE_TO_LIGHT_STIMULUS	0.287443268	1.071796589	0.541447859	depleted	0.169634	0.343060952	-1	0.169634	-1	-0.770487097	FALSE
RESPONSE_TO_MANGANESE_ION	GOBP_RESPONSE_TO_MANGANESE_ION	0.765917603	0.775093345	0.115817949	depleted	0.385489	0.468998181	-1	0.385489	-1	-0.41398801	FALSE
RESPONSE_TO_MECHANICAL_STIMULUS	GOBP_RESPONSE_TO_MECHANICAL_STIMULUS	0.023978312	-1.341278849	-1.620181385	enriched	0.161321	0.338874303	1	0.161321	1	0.792309095	FALSE
RESPONSE_TO_METAL_ION	GOBP_RESPONSE_TO_METAL_ION	0.144117647	-1.153140241	-0.841282837	enriched	0.609971	0.620181856	1	0.609971	1	0.214690812	FALSE
RESPONSE_TO_MISFOLDED_PROTEIN	GOBP_RESPONSE_TO_MISFOLDED_PROTEIN	0.201372998	-1.205891133	-0.695998765	depleted	0.135529	0.320957093	-1	0.135529	-1	-0.867967766	TRUE
RESPONSE_TO_MITOCHONDRIAL_DEPOLARISATION	GOBP_RESPONSE_TO_MITOCHONDRIAL_DEPOLARISATION	0.931226766	0.635674797	0.03094455	enriched	0.32536	0.432693019	1	0.32536	1	0.487635841	TRUE
RESPONSE_TO_MOLECULE_OF_BACTERIAL_ORIGIN	GOBP_RESPONSE_TO_MOLECULE_OF_BACTERIAL_ORIGIN	0.01770165	1.343379075	1.751986259	depleted	0.221798	0.372976035	-1	0.221798	-1	-0.654042374	FALSE
RESPONSE_TO_MURAMYL_DIPEPTIDE	GOBP_RESPONSE_TO_MURAMYL_DIPEPTIDE	0.189686924	1.233975705	0.721962605	depleted	0.277792	0.407165826	-1	0.277792	-1	-0.556280265	FALSE
RESPONSE_TO_MUSCLE_STRETCH	GOBP_RESPONSE_TO_MUSCLE_STRETCH	0.46325167	-0.992411495	-0.334183006	depleted	0.204673	0.363317518	-1	0.204673	-1	-0.688939445	TRUE
RESPONSE_TO_NICOTINE	GOBP_RESPONSE_TO_NICOTINE	0.510128913	0.971792722	0.292320061	depleted	0.139142	0.323488506	-1	0.139142	-1	-0.856541758	FALSE
RESPONSE_TO_NUTRIENT	GOBP_RESPONSE_TO_NUTRIENT	0.427027027	-1.005309429	-0.369544637	enriched	0.412481	0.483289246	1	0.412481	1	0.384596051	FALSE
RESPONSE_TO_ORGANOPHOSPHORUS	GOBP_RESPONSE_TO_ORGANOPHOSPHORUS	0.206666667	1.151141376	0.684729565	enriched	0.410589	0.481896607	1	0.410589	1	0.38659269	TRUE
RESPONSE_TO_OSMOTIC_STRESS	GOBP_RESPONSE_TO_OSMOTIC_STRESS	0.160305344	-1.214958798	-0.795052001	enriched	0.0103826	0.169216884	1	0.0103826	1	1.983693877	FALSE
RESPONSE_TO_OXIDATIVE_STRESS	GOBP_RESPONSE_TO_OXIDATIVE_STRESS	0.085592011	1.191877648	1.067566768	depleted	0.0130802	0.176780713	-1	0.0130802	-1	-1.883385615	FALSE
RESPONSE_TO_OXYGEN_RADICAL	GOBP_RESPONSE_TO_OXYGEN_RADICAL	0.311233886	1.131077222	0.506913125	depleted	0.138272	0.322449675	-1	0.138272	-1	-0.859265755	FALSE
RESPONSE_TO_PEPTIDE_HORMONE	GOBP_RESPONSE_TO_PEPTIDE_HORMONE	0.410480349	1.019834002	0.386707629	depleted	0.0284925	0.217852175	-1	0.0284925	-1	-1.545269443	FALSE
RESPONSE_TO_PROGESTERONE	GOBP_RESPONSE_TO_PROGESTERONE	0.505800464	-0.960125281	-0.296020777	depleted	0.0229135	0.20261015	-1	0.0229135	-1	-1.639908568	TRUE
RESPONSE_TO_RADIATION	GOBP_RESPONSE_TO_RADIATION	0.097525473	1.182635222	1.010881934	depleted	0.0652554	0.263453815	-1	0.0652554	-1	-1.185383544	FALSE
RESPONSE_TO_REACTIVE_OXYGEN_SPECIES	GOBP_RESPONSE_TO_REACTIVE_OXYGEN_SPECIES	0.538580247	0.966719802	0.268749579	enriched	0.256563	0.394687301	1	0.256563	1	0.590805975	TRUE
RESPONSE_TO_RETINOIC_ACID	GOBP_RESPONSE_TO_RETINOIC_ACID	0.994832041	-0.591794617	-0.002250236	depleted	0.108566	0.302352245	-1	0.108566	-1	-0.964306163	TRUE
RESPONSE_TO_SALT_STRESS	GOBP_RESPONSE_TO_SALT_STRESS	0.878205128	-0.690949067	-0.056404031	enriched	0.660961	0.664241882	1	0.660961	1	0.179824165	FALSE
RESPONSE_TO_STARVATION	GOBP_RESPONSE_TO_STARVATION	0.060747664	1.265674949	1.216470421	depleted	0.041572	0.239552358	-1	0.041572	-1	-1.381199081	FALSE
RESPONSE_TO_STEROID_HORMONE	GOBP_RESPONSE_TO_STEROID_HORMONE	0.541229385	0.960892018	0.266618632	enriched	0.29126	0.413750136	1	0.29126	1	0.535719155	TRUE
RESPONSE_TO_STEROL_DEPLETION	GOBP_RESPONSE_TO_STEROL_DEPLETION	0.94017094	-0.635159074	-0.026793177	depleted	0.2527	0.391780031	-1	0.2527	-1	-0.597394758	TRUE
RESPONSE_TO_TEMPERATURE_STIMULUS	GOBP_RESPONSE_TO_TEMPERATURE_STIMULUS	0.029273138	1.36729109	1.533530727	depleted	0.493101	0.534279799	-1	0.493101	-1	-0.307064117	FALSE
RESPONSE_TO_TESTOSTERONE	GOBP_RESPONSE_TO_TESTOSTERONE	0.250437828	1.153095996	0.601300071	depleted	0.568328	0.585126762	-1	0.568328	-1	-0.245400947	FALSE
RESPONSE_TO_THYROID_HORMONE	GOBP_RESPONSE_TO_THYROID_HORMONE	0.593632959	0.902869622	0.226481995	depleted	0.57246	0.588694844	-1	0.57246	-1	-0.242254854	FALSE
RESPONSE_TO_TOXIC_SUBSTANCE	GOBP_RESPONSE_TO_TOXIC_SUBSTANCE	0.271056662	1.100891961	0.566939915	depleted	0.0119318	0.172813806	-1	0.0119318	-1	-1.923294035	FALSE
RESPONSE_TO_TRANSFORMING_GROWTH_FACTOR_BETA	GOBP_RESPONSE_TO_TRANSFORMING_GROWTH_FACTOR_BETA	0.035510728	-1.291536859	-1.449640429	depleted	0.012422	0.172813806	-1	0.012422	-1	-1.905808475	TRUE
RESPONSE_TO_TUMOR_NECROSIS_FACTOR	GOBP_RESPONSE_TO_TUMOR_NECROSIS_FACTOR	0.008601764	1.401780537	2.065412462	depleted	0.0464366	0.242418979	-1	0.0464366	-1	-1.333139586	FALSE
RESPONSE_TO_TYPE_I_INTERFERON	GOBP_RESPONSE_TO_TYPE_I_INTERFERON	1E-10	3.142494773	10	enriched	0.437704	0.496927961	1	0.437704	1	0.358819485	TRUE
RESPONSE_TO_UV	GOBP_RESPONSE_TO_UV	0.006793816	1.539010947	2.167886231	depleted	0.000248	0.063678474	-1	0.000248	-1	-3.605548319	FALSE
RESPONSE_TO_VIRUS	GOBP_RESPONSE_TO_VIRUS	1E-10	2.734116503	10	depleted	0.0455359	0.24159593	-1	0.0455359	-1	-1.341646075	FALSE
RESPONSE_TO_VITAMIN_D	GOBP_RESPONSE_TO_VITAMIN_D	0.803370787	0.751196676	0.095083965	enriched	0.351522	0.44975743	1	0.351522	1	0.454047489	TRUE
RESPONSE_TO_WOUNDING	GOBP_RESPONSE_TO_WOUNDING	0.695652174	0.924912459	0.157607853	depleted	0.0170509	0.18744417	-1	0.0170509	-1	-1.768252693	FALSE
RESPONSE_TO_XENOBIOTIC_STIMULUS	GOBP_RESPONSE_TO_XENOBIOTIC_STIMULUS	0.506514658	0.9641431	0.295407982	depleted	0.365186	0.457992573	-1	0.365186	-1	-0.43748588	FALSE
RESPONSE_TO_X_RAY	GOBP_RESPONSE_TO_X_RAY	0.12084063	1.303231337	0.917787018	depleted	0.065718	0.263686013	-1	0.065718	-1	-1.182315662	FALSE
RESPONSE_TO_ZINC_ION	GOBP_RESPONSE_TO_ZINC_ION	0.729411765	-0.844116467	-0.137027236	depleted	0.419502	0.484836787	-1	0.419502	-1	-0.377265964	TRUE
RETINA_DEVELOPMENT_IN_CAMERA_TYPE_EYE	GOBP_RETINA_DEVELOPMENT_IN_CAMERA_TYPE_EYE	0.480719794	-0.987708509	-0.318107995	depleted	0.336111	0.43918648	-1	0.336111	-1	-0.473517274	TRUE
RETINA_HOMEOSTASIS	GOBP_RETINA_HOMEOSTASIS	0.363321799	1.070230465	0.439708544	depleted	0.0377162	0.235859737	-1	0.0377162	-1	-1.42347207	FALSE
RETINA_MORPHOGENESIS_IN_CAMERA_TYPE_EYE	GOBP_RETINA_MORPHOGENESIS_IN_CAMERA_TYPE_EYE	0.060895303	-1.561585345	-1.215416204	enriched	0.34061	0.443112179	1	0.34061	1	0.467742606	FALSE
RETINOIC_ACID_RECEPTOR_SIGNALING_PATHWAY	GOBP_RETINOIC_ACID_RECEPTOR_SIGNALING_PATHWAY	0.768421053	0.81430343	0.114400745	depleted	0.254596	0.393161279	-1	0.254596	-1	-0.594148424	FALSE
RETINOL_METABOLIC_PROCESS	GOBP_RETINOL_METABOLIC_PROCESS	0.200431034	-1.212452898	-0.698035032	depleted	0.19154	0.355905491	-1	0.19154	-1	-0.717740517	TRUE
RHO_PROTEIN_SIGNAL_TRANSDUCTION	GOBP_RHO_PROTEIN_SIGNAL_TRANSDUCTION	0.353689567	-1.033537127	-0.45137775	depleted	0.117224	0.306706444	-1	0.117224	-1	-0.930983463	TRUE
RIBONUCLEOPROTEIN_COMPLEX_BIOGENESIS	GOBP_RIBONUCLEOPROTEIN_COMPLEX_BIOGENESIS	1E-10	2.405238998	10	depleted	0.432216	0.492874336	-1	0.432216	-1	-0.36429916	FALSE
RIBONUCLEOSIDE_MONOPHOSPHATE_BIOSYNTHETIC_PROCESS	GOBP_RIBONUCLEOSIDE_MONOPHOSPHATE_BIOSYNTHETIC_PROCESS	0.505882353	-0.969716645	-0.29595047	depleted	0.190715	0.355724304	-1	0.190715	-1	-0.719615148	TRUE
RIBOSE_PHOSPHATE_BIOSYNTHETIC_PROCESS	GOBP_RIBOSE_PHOSPHATE_BIOSYNTHETIC_PROCESS	0.247295209	1.114178531	0.606784298	enriched	0.282461	0.408962455	1	0.282461	1	0.549041508	TRUE
RIBOSOMAL_LARGE_SUBUNIT_ASSEMBLY	GOBP_RIBOSOMAL_LARGE_SUBUNIT_ASSEMBLY	0.099824869	1.343546332	1.000761253	depleted	0.0450844	0.24103991	-1	0.0450844	-1	-1.345973706	FALSE
RIBOSOMAL_LARGE_SUBUNIT_BIOGENESIS	GOBP_RIBOSOMAL_LARGE_SUBUNIT_BIOGENESIS	1.13877E-07	2.272351806	6.943562944	depleted	0.278052	0.407165826	-1	0.278052	-1	-0.555873977	FALSE
RIBOSOMAL_SMALL_SUBUNIT_ASSEMBLY	GOBP_RIBOSOMAL_SMALL_SUBUNIT_ASSEMBLY	0.247211896	1.177265446	0.606930635	depleted	0.0230828	0.202854903	-1	0.0230828	-1	-1.636711511	FALSE
RIBOSOMAL_SMALL_SUBUNIT_BIOGENESIS	GOBP_RIBOSOMAL_SMALL_SUBUNIT_BIOGENESIS	1.45336E-06	2.173099859	5.837625544	depleted	0.16707	0.343060952	-1	0.16707	-1	-0.777101527	FALSE
RIBOSOME_ASSEMBLY	GOBP_RIBOSOME_ASSEMBLY	0.002741514	1.694777784	2.562009511	enriched	0.252814	0.391841539	1	0.252814	1	0.59719888	TRUE
RIBOSOME_BIOGENESIS	GOBP_RIBOSOME_BIOGENESIS	1E-10	2.607244139	10	enriched	0.282129	0.408962455	1	0.282129	1	0.54955227	TRUE
RNA_3_END_PROCESSING	GOBP_RNA_3_END_PROCESSING	0.001605468	1.653542917	2.794398225	depleted	0.27093	0.405185863	-1	0.27093	-1	-0.567142903	FALSE
RNA_5_END_PROCESSING	GOBP_RNA_5_END_PROCESSING	0.023219728	1.587210827	1.634142879	depleted	0.025763	0.209847808	-1	0.025763	-1	-1.589003566	FALSE
RNA_CATABOLIC_PROCESS	GOBP_RNA_CATABOLIC_PROCESS	1E-10	2.090890721	10	depleted	0.188288	0.353887308	-1	0.188288	-1	-0.725177358	FALSE
RNA_DEPENDENT_DNA_BIOSYNTHETIC_PROCESS	GOBP_RNA_DEPENDENT_DNA_BIOSYNTHETIC_PROCESS	0.000538613	1.825052322	3.268723223	depleted	0.439817	0.498849394	-1	0.439817	-1	-0.356727988	FALSE
RNA_EXPORT_FROM_NUCLEUS	GOBP_RNA_EXPORT_FROM_NUCLEUS	1.31789E-06	2.006395512	5.880121567	depleted	0.000394	0.083007917	-1	0.000394	-1	-3.404503778	FALSE
RNA_INTERFERENCE	GOBP_RNA_INTERFERENCE	0.368896926	1.091534883	0.433094964	depleted	0.252908	0.391924724	-1	0.252908	-1	-0.597037433	FALSE
RNA_LOCALIZATION	GOBP_RNA_LOCALIZATION	2.49098E-08	2.019348753	7.603629803	depleted	0.237874	0.383136257	-1	0.237874	-1	-0.623653024	FALSE
[truncated: 215 more rows]
