# Supplementary material for: Multi-omics analysis reveals COVID-19 vaccine induced attenuation of inflammatory responses during breakthrough disease
Source: Nat Commun. 2024 Apr 22;15:3402. doi: 10.1038/s41467-024-47463-6 (PMC11035709; doi:10.1038/s41467-024-47463-6)
Supplement: Supplementary file 13 — Source Data [file 41467_2024_47463_MOESM13_ESM.zip › source_data/Figure6f_CTmin_stage1_stage2_boxplot.txt]

participant_number	randomisation	stage	Ctmin
49	ChAdOx1	2	32.08658391
50	ChAdOx1	2	11.49312875
8	ChAdOx1	1	10.62192291
15	ChAdOx1	1	16.89555633
57	MenACWY	2	12.00093071
58	MenACWY	2	12.13506618
16	ChAdOx1	1	30.14573737
59	ChAdOx1	2	21.88296649
60	ChAdOx1	2	23.96836622
61	MenACWY	2	17.8999402
17	ChAdOx1	1	25.70591023
62	MenACWY	2	19.00098324
63	MenACWY	2	14.76447572
64	ChAdOx1	2	24.7839409
21	MenACWY	1	28.31012664
65	MenACWY	2	19.66832117
66	MenACWY	2	17.20435665
22	MenACWY	1	31.84735804
23	MenACWY	1	28.42707246
69	ChAdOx1	2	19.26997149
70	ChAdOx1	2	29.92941486
71	MenACWY	2	28.13023936
72	ChAdOx1	2	20.51562387
75	MenACWY	2	17.37590267
76	ChAdOx1	2	14.16196031
77	ChAdOx1	2	11.97661707
78	MenACWY	2	17.4954667
79	ChAdOx1	2	12.18216591
80	ChAdOx1	2	18.22472409
82	MenACWY	2	20.95206523
83	ChAdOx1	2	16.11851113
84	ChAdOx1	2	17.59236683
86	MenACWY	2	23.37816956
87	MenACWY	2	17.63263695
88	MenACWY	2	16.61207993
89	MenACWY	2	12.51345771
90	MenACWY	2	16.17976611
27	ChAdOx1	1	33.70040443
93	MenACWY	2	26.90776187
94	MenACWY	2	26.01139568
95	MenACWY	2	13.96785415
28	MenACWY	1	16.76495112
29	MenACWY	1	16.33854532
96	ChAdOx1	2	29.14533232
97	MenACWY	2	26.05626504
98	MenACWY	2	29.44840545
30	MenACWY	1	16.32815221
99	MenACWY	2	14.62687343
100	MenACWY	2	18.56010225
101	ChAdOx1	2	21.91650699
102	ChAdOx1	2	15.02062844
103	MenACWY	2	25.79407958
105	ChAdOx1	2	14.84356619
