# Supplementary material for: Multi-omics analysis reveals COVID-19 vaccine induced attenuation of inflammatory responses during breakthrough disease
Source: Nat Commun. 2024 Apr 22;15:3402. doi: 10.1038/s41467-024-47463-6 (PMC11035709; doi:10.1038/s41467-024-47463-6)
Supplement: Supplementary file 13 — Source Data [file 41467_2024_47463_MOESM13_ESM.zip › source_data/Figure3b_pilot_CT7_MENACWY_PCRpos_C5_BP.txt]

pathway	pval	padj	log2err	ES	NES	size	leadingEdge
GOBP_PHAGOCYTOSIS	3.46134756861264e-18	1.12355342077166e-14	1.10533657731401	0.523510075865634	2.57047395895647	207	IGHG1 IGHG3 IGHV3-33 IGHV3-30 IGHV2-5 IGHV4-34 IGLC2 TXNDC5 IGHV1-18 IGHV3-21 IGHV3-11 IGKC IGHV4-59 IGHA1 IGLC3 IGHV3-23 IGHV5-51 IGHV4-39 IGHM IGLL5 CD300A UNC13D SH3BP1 CEBPE ABCA1 ELANE IGHG2 NR1H3 TMEM175 LMAN2 SYT11 IGHV3-7 ELMO3 PEAR1 MYO18A CDC42SE1 OLFM4 MYH9 CD14 CLN3 SPG11 RAC1 DNM2 RUBCN PIP5K1C PIP5K1A ITGAM GAS6 AZU1 FGR RAC2 CYBA SPHK1 MYO1G CALR TM9SF4 ITGAL ITGB2 VAV1 IL2RB RAB34…
GOBP_PHAGOCYTOSIS_RECOGNITION	7.98780075588603e-18	1.2964200626803e-14	1.0864405425825	0.850108829204898	3.05610725173972	36	IGHG1 IGHG3 IGHV3-33 IGHV3-30 IGHV2-5 IGHV4-34 IGLC2 IGHV1-18 IGHV3-21 IGHV3-11 IGKC IGHV4-59 IGHA1 IGLC3 IGHV3-23 IGHV5-51 IGHV4-39 IGHM IGLL5 IGHG2 IGHV3-7 PEAR1 MYO18A
GOBP_DEFENSE_RESPONSE_TO_BACTERIUM	4.97132866419189e-16	5.37897761465563e-13	1.02766987054358	0.547098185844852	2.58048222737033	154	IGHG1 IGHG3 IGHV3-33 IGHV3-30 IGHV2-5 IGHV4-34 IGLC2 JCHAIN IGHV1-18 IGHV3-21 IGHV3-11 IGKC IGHV4-59 IGKV3-20 IGHA1 RNASE2 IGLC3 IGHV3-23 IGHV5-51 SLPI ADAM17 IGHV4-39 IGHM IGLL5 OAS1 OAS2 OAS3 CEBPE LTF ELANE IGHG2 MPO NLRP1 DEFA3 SYT11 LCN2 GRN IGHV3-7 BPI RBPJ ISG15 TMF1 CLEC4E HMGB2 BCL3 DEFA4 CAMP RNF213 AZU1
GOBP_POSITIVE_REGULATION_OF_B_CELL_ACTIVATION	1.00181721476957e-15	7.6835298142053e-13	1.01754479730988	0.645224927264049	2.78147933173835	89	IGHG1 IGHG3 IGHV3-33 IGHV3-30 IGHV2-5 IGHV4-34 IGLC2 EPHB2 IGHV1-18 IGHV3-21 IGHV3-11 IGKC IGHV4-59 IGHA1 IGLC3 IGHV3-23 TP53BP1 IGHV5-51 CD38 IGHV4-39 IGHM IGLL5 INPP5D IGHG2 IGHV3-7 XBP1 TNIP2
GOBP_REGULATION_OF_B_CELL_ACTIVATION	1.18353817224358e-15	7.6835298142053e-13	1.01754479730988	0.574954974950269	2.64234668892495	130	IGHG1 IGHG3 IGHV3-33 IGHV3-30 IGHV2-5 IGHV4-34 IGLC2 MZB1 EPHB2 IGHV1-18 IGHV3-21 IGHV3-11 IGKC IGHV4-59 IGHA1 IGLC3 IGHV3-23 TP53BP1 IGHV5-51 CD38 IGHV4-39 IGHM IGLL5 CD300A INPP5D IGHG2 SLC15A4 IGHV3-7 XBP1 SUPT6H TNIP2 MEF2C TNFRSF13B BAD KMT5C PTPN6 CD81 PKN1 TGFB1 IL4I1 CD320 NSD2 SHLD3
GOBP_ADAPTIVE_IMMUNE_RESPONSE	1.48885080009201e-15	8.05468282849776e-13	1.01754479730988	0.415640915351964	2.18970159066483	387	IGLV3-25 IGLV3-1 IGHG1 IGLV1-40 IGHG3 IGHV3-33 IGHV3-30 IGHV2-5 IGHV4-34 IGLC2 IGLV3-19 IGLV2-11 IGKV4-1 JCHAIN EPHB2 IGHV1-18 IGHV3-21 IGLV3-21 IGHV3-11 IGKC IGHV4-59 IGKV3-20 IGKV3-15 IGKV2-30 IRF4 IGHA1 IGKV1-5 IGLV1-44 IGLC3 IGHV3-23 IGLV2-23 IGLV1-47 IGLV2-14 TP53BP1 IGHV5-51 ADAM17 IGHV4-39 IGHM IGLL5 UNC13D NECTIN2 PRR7 INPP5D NOTCH1 IGHG2 NFKBID NLRP3 SLC15A4 PRKD2 IGHV3-7 SUPT6H RSAD2 IG…
GOBP_RESPONSE_TO_BACTERIUM	2.55036777442845e-15	1.18264197082782e-12	1.00731795687447	0.412567325411587	2.17310729800938	384	IGHG1 IGHG3 IGHV3-33 IGHV3-30 IGHV2-5 IGHV4-34 IGLC2 JCHAIN EPHB2 IGHV1-18 IGHV3-21 IGHV3-11 IGKC IGHV4-59 IGKV3-20 IGHA1 RNASE2 IGLC3 IGHV3-23 IGHV5-51 SLPI CCR5 ADAM17 IGHV4-39 IGHM RELA PAF1 IGLL5 OAS1 OAS2 OAS3 CEBPE CNP LTF ABCA1 ELANE NOTCH1 IGHG2 TRIM41 NR1H3 MPO NLRP3 NLRP1 UPF1 DEFA3 SYT11 IFI44 LCN2 GRN PABPN1 HERC6 IGHV3-7 XBP1 BPI NFKBIL1 RBPJ CD24 ISG15 TNIP2 CD14 BAIAP2 TMF1 PTGIR C…
GOBP_B_CELL_ACTIVATION	7.02964360260474e-15	2.85227789175687e-12	0.996986217533181	0.471251754968616	2.322187418039	223	IGHG1 IGHG3 IGHV3-33 IGHV3-30 IGHV2-5 IGHV4-34 IGLC2 MZB1 EPHB2 IGHV1-18 IGHV3-21 IGHV3-11 IGKC IGHV4-59 IGHA1 IGLC3 IGHV3-23 TP53BP1 IGHV5-51 CD38 ADAM17 IGHV4-39 IGHM IGLL5 CD300A INPP5D IGHG2 GON4L SLC15A4 BAX IGHV3-7 XBP1 SUPT6H RBPJ HDAC5 TNIP2 SYVN1 PIK3CD EZH2 EP300 POU2AF1 BCL3 MEF2C BAK1 TNFRSF13B BAD KMT5C IRF2BP2 PTPN6 CD81 BST2 PKN1 LGALS1 TGFB1 IL4I1 CD320 NSD2 SHLD3 KLF6 JAK3 ATAD5 …
GOBP_COMPLEMENT_ACTIVATION	1.16638069532652e-14	4.20674637447765e-12	0.986546283587582	0.741532809426926	2.88994402983542	50	IGHG1 IGHG3 IGHV3-33 IGHV3-30 IGHV2-5 IGHV4-34 IGLC2 IGHV1-18 IGHV3-21 IGHV3-11 IGKC IGHV4-59 IGHA1 IGLC3 IGHV3-23 IGHV5-51 IGHV4-39 IGHM IGLL5 IGHG2 IGHV3-7
GOBP_HUMORAL_IMMUNE_RESPONSE_MEDIATED_BY_CIRCULATING_IMMUNOGLOBULIN	2.04764108945197e-14	6.09093233516128e-12	0.97599468306432	0.75101413221724	2.90800341766643	49	IGHG1 IGHG3 IGHV3-33 IGHV3-30 IGHV2-5 IGHV4-34 IGLC2 IGHV1-18 IGHV3-21 IGHV3-11 IGKC IGHV4-59 IGHA1 IGLC3 IGHV3-23 IGHV5-51 IGHV4-39 IGHM IGLL5 IGHG2 IGHV3-7
GOBP_B_CELL_RECEPTOR_SIGNALING_PATHWAY	2.06408674327708e-14	6.09093233516128e-12	0.97599468306432	0.665526671126052	2.81487962946013	75	IGHG1 IGHG3 IGHV3-33 IGHV3-30 IGHV2-5 IGHV4-34 IGLC2 IGHV1-18 IGHV3-21 IGHV3-11 IGKC IGHV4-59 IGHA1 IGLC3 IGHV3-23 IGHV5-51 CD38 IGHV4-39 IGHM IGLL5 CD300A IGHG2 BAX IGHV3-7
GOBP_ENDOCYTOSIS	3.39337710000378e-14	9.17908505551023e-12	0.965327754226083	0.39244227475773	2.07663764777728	413	IGHG1 IGHG3 IGHV3-33 IGHV3-30 IGHV2-5 IGHV4-34 IGLC2 IGHV1-18 IGHV3-21 IGHV3-11 IGKC IGHV4-59 IGHA1 IGLC3 IGHV3-23 SCARF2 LRSAM1 IGHV5-51 IGHV4-39 IGHM INPPL1 ABCA2 VAMP2 IGLL5 CD300A PACSIN1 CSNK1G2 PICK1 ABCA13 APOBR AP1G2 SH3BP1 DENND1C GRK2 ABCA1 IGHG2 LRP5 NR1H3 SIGLEC1 HOOK2 PSTPIP1 GAK SYT11 FCHSD2 LGALS3BP AP1S1 IGHV3-7 AP2A2 SURF4 LMBR1L PEAR1 EPS15L1 MYO18A TSC2 AGER STON1 MYH9 CD14 CLN…
GOBP_RIBOSOME_BIOGENESIS	3.73628586829251e-14	9.32921840652115e-12	0.965327754226083	-0.449841645232882	-2.213693040466	273	LSM6 NSUN3 RIOK3 YBEY KAT2B RPL38 POP7 POP5 NUP88 NGRN UTP25 PA2G4 RBFA NOP53 FASTKD2 WDR74 EXOSC2 CUL4A EFL1 MAK16 RPS16 C1D WDR75 FBL DDX28 FCF1 NOL10 NOM1 SHQ1 RPF2 NAF1 RRP8 RPS19 GTPBP10 NVL RPS5 EXOSC5 RIOX2 RRP7BP LTO1 RPL7A LTV1 PRKDC PWP2 EXOSC7 MTERF3 RPS15 DDX10 RPUSD4 ERI2 RPS14 WDR3 BRIX1 GTF2H5 GTF3A HEATR1 HELB TRMT61B DDX31 GLUL RPL3 RPL35A PES1 URB1 SNU13 GNL2 UTP20 EIF2A RPL7L1 …
GOBP_LEUKOCYTE_MEDIATED_IMMUNITY	1.00120671124111e-13	2.3213692747776e-11	0.954541630725724	0.426612486361388	2.20360573439701	309	IGHG1 IGHG3 IGHV3-33 IGHV3-30 IGHV2-5 IGHV4-34 IGLC2 IGHV1-18 IGHV3-21 IGHV3-11 IGKC IGHV4-59 IGHA1 IGLC3 IGHV3-23 TP53BP1 IGHV5-51 ADAM17 IGHV4-39 IGHM VAMP2 IGLL5 CD300A UNC13D NECTIN2 PIK3R6 INPP5D ELANE IGHG2 LAMP1 NLRP3 SLC15A4 IGHV3-7 SUPT6H RSAD2 PLEKHM2 AGER STX4 PRF1 KMT2E PIK3CD RIPK3 ITGAM BCL3 DNASE1 DENND1B AZU1 ARID5A RABGEF1 FGR FUT7 RAC2 DDX58 MYO1G KMT5C ITGB2 VAV1 PTPN6 CD81 BST…
GOBP_IMMUNE_EFFECTOR_PROCESS	2.49048717056047e-13	5.38941423709285e-11	0.932595211336209	0.379724196358461	2.02724806074873	445	IGHG1 IGHG3 IGHV3-33 IGHV3-30 IGHV2-5 IGHV4-34 IGLC2 MZB1 EPHB2 IGHV1-18 IGHV3-21 IGHV3-11 IGKC IGHV4-59 IRF4 IGHA1 IGLC3 IGHV3-23 TP53BP1 IGHV5-51 ADAM17 IGHV4-39 IGHM VAMP2 IGLL5 CD300A UNC13D GBF1 NECTIN2 PIK3R6 INPP5D ELANE IGHG2 MPO LAMP1 NFKBID NLRP3 SLC15A4 GRN IGHV3-7 XBP1 SUPT6H RSAD2 PLEKHM2 ENTPD7 MYO18A AGER STX4 PRF1 KMT2E DDX60 PIK3CD CLEC4E RIPK3 POU2AF1 ITGAM BCL3 DNASE1 DENND1B D…
GOBP_NCRNA_PROCESSING	7.32721171462189e-13	1.48650807660392e-10	0.921426003494898	-0.412629668863096	-2.07528773537773	341	LSM6 NSUN3 RIOK3 YBEY TRMT61A KAT2B POP7 POP5 TRMO PRKRA NSUN6 UTP25 PA2G4 RBFA TRDMT1 NOP53 MTO1 WDR74 EXOSC2 MOCS3 QTRT2 MAK16 PRORP RPS16 C1D FARS2 WDR75 FBL WDR4 FCF1 NOL10 SHQ1 RPF2 NAF1 RRP8 RPS19 THG1L NVL EXOSC5 GTPBP3 RRP7BP RPL7A PRKDC INTS14 PWP2 EXOSC7 DUS3L TSEN2 NSUN2 RPS15 DDX10 TRMT1 RPUSD4 ERI2 RPS14 TARBP1 AGO3 TRIT1 WDR3 BRIX1 OSGEPL1 CTU2 TRMT10B RPP14 SMAD2 GTF2H5 HEATR1 TRMT…
GOBP_CELL_RECOGNITION	1.71800134168307e-12	3.28037197359014e-10	0.910119734774459	0.595495287471663	2.58998003791408	96	IGHG1 IGHG3 IGHV3-33 IGHV3-30 IGHV2-5 IGHV4-34 IGLC2 EPHB2 IGHV1-18 IGHV3-21 IGHV3-11 IGKC IGHV4-59 IGHA1 IGLC3 IGHV3-23 IGHV5-51 IGHV4-39 IGHM IGLL5 ATP8B3 IGHG2 IGHV3-7 UBAP2L PEAR1 MYO18A PRF1
GOBP_MEMBRANE_INVAGINATION	1.82533638794841e-12	3.29168995293363e-10	0.898671232061694	0.615344836894875	2.64697782651634	84	IGHG1 IGHG3 IGHV3-33 IGHV3-30 IGHV2-5 IGHV4-34 IGLC2 IGHV1-18 IGHV3-21 IGHV3-11 IGKC IGHV4-59 IGHA1 IGLC3 IGHV3-23 IGHV5-51 IGHV4-39 IGHM IGLL5 CD300A SH3BP1 ABCA1 IGHG2 IGHV3-7 MYH9 HGS RAC1
GOBP_HUMORAL_IMMUNE_RESPONSE	2.42146431999148e-12	4.13688062246965e-10	0.898671232061694	0.549528616955463	2.49623600242897	122	IGHG1 IGHG3 IGHV3-33 IGHV3-30 IGHV2-5 IGHV4-34 IGLC2 JCHAIN IGHV1-18 IGHV3-21 IGHV3-11 IGKC IGHV4-59 IGKV3-20 IGHA1 RNASE2 IGLC3 IGHV3-23 IGHV5-51 SLPI IGHV4-39 IGHM IGLL5 LTF ELANE NOTCH1 IGHG2 DEFA3 IGHV3-7 RBPJ POU2AF1 BCL3 DEFA4 MEF2C CAMP AZU1 HMGN2
GOBP_B_CELL_MEDIATED_IMMUNITY	8.55305349637158e-12	1.38816058246111e-09	0.875325132024659	0.532893010656975	2.42217718878699	125	IGHG1 IGHG3 IGHV3-33 IGHV3-30 IGHV2-5 IGHV4-34 IGLC2 IGHV1-18 IGHV3-21 IGHV3-11 IGKC IGHV4-59 IGHA1 IGLC3 IGHV3-23 TP53BP1 IGHV5-51 IGHV4-39 IGHM IGLL5 NECTIN2 INPP5D IGHG2 SLC15A4 IGHV3-7 SUPT6H
GOBP_ADAPTIVE_IMMUNE_RESPONSE_BASED_ON_SOMATIC_RECOMBINATION_OF_IMMUNE_RECEPTORS_BUILT_FROM_IMMUNOGLOBULIN_SUPERFAMILY_DOMAINS	6.92793294461275e-11	1.07086049229586e-08	0.839088935621274	0.427244519471323	2.13465946890786	247	IGHG1 IGHG3 IGHV3-33 IGHV3-30 IGHV2-5 IGHV4-34 IGLC2 EPHB2 IGHV1-18 IGHV3-21 IGHV3-11 IGKC IGHV4-59 IRF4 IGHA1 IGLC3 IGHV3-23 TP53BP1 IGHV5-51 ADAM17 IGHV4-39 IGHM IGLL5 UNC13D NECTIN2 INPP5D NOTCH1 IGHG2 NFKBID NLRP3 SLC15A4 IGHV3-7 SUPT6H RSAD2 NFKB2 ENTPD7 AGER PRF1 RIPK3 BCL3 DENND1B MEF2C ARID5A FUT7 MYO1G SEMA4A KMT5C PTPN6 IL18BP CD81 PKN1 TGFB1 BTN3A3 SPN IL4I1 CEACAM1 NSD2 IRF7 STAT3 SHL…
GOBP_NCRNA_METABOLIC_PROCESS	1.44177436010849e-10	2.0642547825631e-08	0.826657301178302	-0.363184670276967	-1.88577084192722	435	LSM6 NSUN3 RIOK3 YBEY PSTK NARS2 TRMT61A KAT2B POP7 YARS2 POP5 TRMO DTD2 PRKRA NSUN6 KCNQ1OT1 UTP25 PA2G4 RBFA TRDMT1 NOP53 MTO1 WDR74 EXOSC2 MOCS3 QTRT2 MAK16 PRORP RPS16 C1D FARS2 WDR75 FBL WDR4 FCF1 NOL10 SHQ1 RPF2 NAF1 RRP8 RPS19 POLR1E THG1L NVL PRORSD1P EXOSC5 GTPBP3 RRP7BP RPL7A PRKDC INTS14 PWP2 EXOSC7 DUS3L TSEN2 NSUN2 RPS15 DDX10 TRMT1 RPUSD4 ERI2 RPS14 TARBP1 SLFN14 AGO3 TRIT1 WDR3 BRI…
GOBP_ANTIGEN_RECEPTOR_MEDIATED_SIGNALING_PATHWAY	1.46265742449018e-10	2.0642547825631e-08	0.826657301178302	0.469640920787184	2.24121845977427	172	IGHG1 IGHG3 IGHV3-33 IGHV3-30 IGHV2-5 IGHV4-34 IGLC2 IGHV1-18 IGHV3-21 IGHV3-11 IGKC IGHV4-59 BTN2A2 IGHA1 IGLC3 IGHV3-23 IGHV5-51 CD38 IGHV4-39 IGHM RELA IGLL5 CD300A NECTIN2 INPP5D IGHG2 NFKBID PRKD2 BTN2A3P DGKZ BAX IGHV3-7 KHDRBS1 PIK3CD BTN3A1 CMTM3 BTNL8 BTN2A1 DENND1B MEF2C CACNB3 FCHO1 PTPN6 CD81 EZR BTN3A3 CEACAM1
GOBP_REGULATION_OF_CELL_ACTIVATION	1.93011329741221e-10	2.61047823475002e-08	0.826657301178302	0.345902898375174	1.85451028260175	461	IGHG1 IGHG3 IGHV3-33 IGHV3-30 IGHV2-5 IGHV4-34 IGLC2 MZB1 EPHB2 IGHV1-18 IGHV3-21 IGHV3-11 IGKC IGHV4-59 BTN2A2 IRF4 IGHA1 IGLC3 IGHV3-23 TP53BP1 IGHV5-51 CD38 ZMIZ1 IGHV4-39 IGHM IGLL5 CD300A UNC13D NECTIN2 ADAM8 AP3D1 DCAF15 PIK3R6 CST7 INPP5D IGHG2 NR1H3 LAMP1 NFKBID NLRP3 SLC15A4 SYT11 TYK2 GRN IGHV3-7 XBP1 BPI SUPT6H CD24 TNIP2 MYO18A AGER MMP8 STX4 LGALS9C RIPK3 CCDC88B ITGAM GAS6 MEF2C ABA…
GOBP_POSITIVE_REGULATION_OF_CELL_ACTIVATION	2.23909377276101e-10	2.9072393545529e-08	0.826657301178302	0.391830124890674	2.01340226697444	290	IGHG1 IGHG3 IGHV3-33 IGHV3-30 IGHV2-5 IGHV4-34 IGLC2 EPHB2 IGHV1-18 IGHV3-21 IGHV3-11 IGKC IGHV4-59 BTN2A2 IGHA1 IGLC3 IGHV3-23 TP53BP1 IGHV5-51 CD38 ZMIZ1 IGHV4-39 IGHM IGLL5 NECTIN2 ADAM8 AP3D1 PIK3R6 INPP5D IGHG2 LAMP1 NFKBID NLRP3 TYK2 IGHV3-7 XBP1 CD24 TNIP2 AGER MMP8 STX4 CCDC88B ITGAM GAS6 MEF2C FGR BAD ZBTB16 SART1 KMT5C FCHO1 ITGB2 VAV1 PTPN6 CD81 LGALS1 TGFB1 IL4I1 CD320 NSD2 SHLD3 MYD8…
GOBP_IMMUNE_RESPONSE_REGULATING_SIGNALING_PATHWAY	2.46364460969614e-10	3.07576553964372e-08	0.814035837847908	0.372519632128293	1.95073916361683	361	IGHG1 IGHG3 IGHV3-33 IGHV3-30 IGHV2-5 IGHV4-34 IGLC2 IGHV1-18 IGHV3-21 IGHV3-11 IGKC IGHV4-59 BTN2A2 IRF4 IGHA1 IGLC3 IGHV3-23 OASL IGHV5-51 CD38 IGHV4-39 IGHM RELA GPR108 IGLL5 CD300A OAS1 NECTIN2 OAS3 LTF INPP5D ESR1 IGHG2 NR1H3 NFKBID SLC15A4 PRKD2 BTN2A3P DGKZ BAX IGHV3-7 NFKBIL1 RSAD2 CD24 KHDRBS1 TNIP2 CD14 DDX60 UNC93B1 PIK3CD EP300 CLEC4E BTN3A1 PAK2 CMTM3 BTNL8 GRAMD4 BTN2A1 DENND1B MEF2…
GOBP_IMMUNOGLOBULIN_PRODUCTION	3.67179208961638e-10	4.41431004551659e-08	0.814035837847908	0.521825453808088	2.34616060505113	116	IGLV3-25 IGLV3-1 IGLV1-40 IGLV3-19 IGLV2-11 IGKV4-1 MZB1 EPHB2 IGLV3-21 IGKC IGKV3-20 IGKV3-15 IGKV2-30 IGKV1-5 IGLV1-44 IGLV2-23 IGLV1-47 IGLV2-14 TP53BP1 SLC15A4 XBP1 SUPT6H IGLV8-61 STX4
GOBP_LYMPHOCYTE_MEDIATED_IMMUNITY	4.45139599560827e-10	5.1604397863373e-08	0.814035837847908	0.415534698411715	2.06611233459052	235	IGHG1 IGHG3 IGHV3-33 IGHV3-30 IGHV2-5 IGHV4-34 IGLC2 IGHV1-18 IGHV3-21 IGHV3-11 IGKC IGHV4-59 IGHA1 IGLC3 IGHV3-23 TP53BP1 IGHV5-51 IGHV4-39 IGHM VAMP2 IGLL5 UNC13D NECTIN2 PIK3R6 INPP5D IGHG2 LAMP1 NLRP3 SLC15A4 IGHV3-7 SUPT6H RSAD2 PLEKHM2 AGER PRF1 RIPK3 BCL3 DENND1B ARID5A FUT7 MYO1G KMT5C VAV1 PTPN6 CD81 TGFB1 BTN3A3 IL4I1 CEACAM1 NSD2 IRF7 SHLD3 GZMB MYD88 LAG3 ATAD5 CSF2RB TNF TNFRSF1B PTP…
GOBP_RRNA_METABOLIC_PROCESS	7.60222596290254e-10	8.50925016399367e-08	0.801215574617779	-0.423343226559608	-2.06115788051267	235	LSM6 NSUN3 RIOK3 YBEY KAT2B POP7 POP5 UTP25 PA2G4 RBFA NOP53 WDR74 EXOSC2 MAK16 RPS16 C1D WDR75 FBL FCF1 NOL10 SHQ1 RPF2 NAF1 RRP8 RPS19 POLR1E NVL EXOSC5 RRP7BP RPL7A PRKDC PWP2 EXOSC7 RPS15 DDX10 RPUSD4 ERI2 RPS14 SLFN14 WDR3 BRIX1 DIS3L GTF2H5 GTF3A HEATR1 HELB TRMT61B RPL35A PES1 URB1 SNU13 UTP20 RPL7L1 RPP38 ABT1 POLR1B RRP15 MRPS11 UTP15 ZCCHC4 NOB1 TFB1M ERI3 NSUN4 HELQ MTERF4 WDR12 DCAF13…
GOBP_CYTOPLASMIC_TRANSLATION	1.49892489104937e-09	1.62183673211542e-07	0.788186810800237	-0.502611632737073	-2.26923687012637	125	GSPT1 RPL38 UBA52 RPL18A RPS12 YBX1 RPL8 DNAJC24 RPL13 RPLP2 RPL4 RPS16 RPS3 CSDE1 PABPC1 YBX3 RPS19 RPL18 RPS5 RPL30 RPL7A RPS15A PAIP1 RPL12 RPS15 DPH5 EIF4B RPS14 RPL37A RPL13A EIF2D RPS11 RPL9 RPL3 RPL35A RPL32 DHX9 RPL22 RPL15 RPS13 RPL21 RPL19 DRG2 RPL41 RPS9 RPL28 DPH6 RPL23A RBM4 RPLP1 RPS2 EIF3M RPS28 RPL37 RPL10A RPL24 RPS8 RPL7
GOBP_PRODUCTION_OF_MOLECULAR_MEDIATOR_OF_IMMUNE_RESPONSE	2.59188970572176e-09	2.71395934992672e-07	0.774939030136436	0.436570760083777	2.10243355362904	186	IGLV3-25 IGLV3-1 IGLV1-40 IGLV3-19 IGLV2-11 IGKV4-1 MZB1 EPHB2 IGLV3-21 IGKC IGKV3-20 IGKV3-15 IGKV2-30 IGKV1-5 IGLV1-44 IGLV2-23 IGLV1-47 IGLV2-14 TP53BP1 ELANE NLRP3 SLC15A4 XBP1 SUPT6H RSAD2 IGLV8-61 STX4 DENND1B ARID5A POLQ DDX58 KMT5C CD81 BST2 PKN1 TGFB1 NSD2 SHLD3 CUEDC2 JAK3 ATAD5 SEMA7A DNAJB9 XRCC4 IGLV3-9 CLEC7A SPON2 TNF TNFRSF1B LAPTM5 PTPRC CCR2 TBX21 VPREB3 NOD2 LIG4 TMBIM6 HFE TLR…
GOBP_IMMUNE_RESPONSE_REGULATING_CELL_SURFACE_RECEPTOR_SIGNALING_PATHWAY	3.09947130263218e-09	3.14402620260752e-07	0.774939030136436	0.406538268959607	2.02716668095214	242	IGHG1 IGHG3 IGHV3-33 IGHV3-30 IGHV2-5 IGHV4-34 IGLC2 IGHV1-18 IGHV3-21 IGHV3-11 IGKC IGHV4-59 BTN2A2 IGHA1 IGLC3 IGHV3-23 IGHV5-51 CD38 IGHV4-39 IGHM RELA IGLL5 CD300A NECTIN2 INPP5D IGHG2 NFKBID PRKD2 BTN2A3P DGKZ BAX IGHV3-7 CD24 KHDRBS1 PIK3CD EP300 CLEC4E BTN3A1 PAK2 CMTM3 BTNL8 BTN2A1 DENND1B MEF2C CACNB3 RABGEF1 FGR MYO1G FCHO1 VAV1 CREBBP PTPN6 CD81 EZR BTN3A3 CEACAM1
GOBP_TRNA_METABOLIC_PROCESS	6.62532686982067e-09	6.51691243013269e-07	0.761460801445585	-0.469650415902272	-2.17447087471893	150	LSM6 NSUN3 PSTK NARS2 TRMT61A POP7 YARS2 POP5 TRMO DTD2 NSUN6 TRDMT1 MTO1 EXOSC2 MOCS3 QTRT2 PRORP FARS2 WDR4 THG1L PRORSD1P GTPBP3 EXOSC7 DUS3L TSEN2 NSUN2 TRMT1 RPUSD4 TARBP1 TRIT1 OSGEPL1 CTU2 TRMT10B RPP14 TRMT5 ELP1 METTL8 ELP5 DTWD2 TRMT61B DTWD1 METTL2B TRMT44 THADA ELP3 RPP38 TYW5 THUMPD2 MTFMT PUS10 LCMT2 POLR2L TRMT13 BCDIN3D TRUB1 ALKBH1 DTD1 TP53RK POP4 LARS2 DUS1L FARSB CLP1 CDKAL1 Q…
GOBP_REGULATION_OF_LYMPHOCYTE_ACTIVATION	1.0462949748645e-08	9.98903967179456e-07	0.747739663149885	0.348191989274282	1.828428388576	366	IGHG1 IGHG3 IGHV3-33 IGHV3-30 IGHV2-5 IGHV4-34 IGLC2 MZB1 EPHB2 IGHV1-18 IGHV3-21 IGHV3-11 IGKC IGHV4-59 BTN2A2 IRF4 IGHA1 IGLC3 IGHV3-23 TP53BP1 IGHV5-51 CD38 ZMIZ1 IGHV4-39 IGHM IGLL5 CD300A ADAM8 AP3D1 DCAF15 PIK3R6 INPP5D IGHG2 LAMP1 NFKBID NLRP3 SLC15A4 TYK2 IGHV3-7 XBP1 SUPT6H CD24 TNIP2 AGER LGALS9C RIPK3 CCDC88B GAS6 MEF2C TNFRSF13B FGR PRDM1 RAC2 BAD ZBTB16 SART1 KMT5C FCHO1 VAV1 PTPN6 C…
GOBP_MYELOID_LEUKOCYTE_ACTIVATION	1.58285992671903e-08	1.46798952060857e-06	0.73376198835648	0.437268039938656	2.08231630744791	169	JUN IRF4 VAMP2 CD300A UNC13D NECTIN2 CST7 CSF1 NR1H3 PREX1 SYT11 GRN BPI RBPJ TNIP2 MYO18A AGER MMP8 STX4 KMT2E NDRG1 PIK3CD ITGAM DNASE1 CAMP AZU1 RABGEF1 FGR RAC2 TMEM106A SPHK1 ITGB2 PTPN6 FES STXBP2 MYD88 CD300LF APP NOTCH2 PLSCR1 DOCK2 SPI1 ANXA1 C5AR1 TNF STAP1 SBNO2 PRKCE PTPRC CCR2 CXCR2 TLR3 PLCG2 PRAM1 CLEC4D TLR2 RELB CX3CR1 PRKCD MILR1 LAT2 HAVCR2 GAB2 PSEN1 HSPD1 CCL5 CD33 CD177 ADGR…
GOBP_RIBONUCLEOPROTEIN_COMPLEX_BIOGENESIS	1.88912474410198e-08	1.70336081093195e-06	0.73376198835648	-0.360199556644273	-1.84527441617243	377	LSM6 NSUN3 RIOK3 YBEY YJU2 PTGES3 STRAP KAT2B RPL38 POP7 POP5 NUP88 NGRN PRKRA UTP25 PA2G4 RBFA NOP53 FASTKD2 WDR74 EXOSC2 CUL4A PRPF18 LUC7L2 EFL1 MAK16 RPS16 C1D WDR75 FBL DDX28 GEMIN2 FCF1 NOL10 NOM1 SHQ1 RPF2 NAF1 RRP8 RPS19 GTPBP10 NVL RPS5 EXOSC5 RIOX2 RRP7BP LTO1 RPL7A LTV1 SFSWAP PRKDC PWP2 EXOSC7 MTERF3 RPS15 DDX10 RPUSD4 ERI2 EIF4B RPS14 AGO3 WDR3 BRIX1 RPL13A EIF2D GTF2H5 GTF3A HEATR1 …
GOBP_ACTIVATION_OF_IMMUNE_RESPONSE	2.91208009919097e-08	2.55476000053348e-06	0.73376198835648	0.375013994524656	1.89408455243039	268	IGHG1 IGHG3 IGHV3-33 IGHV3-30 IGHV2-5 IGHV4-34 IGLC2 IGHV1-18 IGHV3-21 IGHV3-11 IGKC IGHV4-59 BTN2A2 IGHA1 IGLC3 IGHV3-23 IGHV5-51 CD38 IGHV4-39 IGHM RELA IGLL5 CD300A NECTIN2 INPP5D IGHG2 NFKBID PRKD2 BTN2A3P DGKZ BAX IGHV3-7 ZBP1 KHDRBS1 PIK3CD EP300 BTN3A1 PAK2 CMTM3 BTNL8 BTN2A1 DENND1B MEF2C TRIM5 CACNB3 RABGEF1 FGR MYO1G FCHO1 VAV1 CREBBP PTPN6 CD81 ZNFX1 EZR BTN3A3 CEACAM1
GOBP_CELLULAR_RESPONSE_TO_BIOTIC_STIMULUS	3.09071740468388e-08	2.64012334094838e-06	0.719512826338911	0.424250756853638	2.02169760109694	173	EPHB2 CCR5 HSPA5 RELA PAF1 SLX4 CEBPE LTF ABCA1 NOTCH1 TRIM41 BCL2L11 NR1H3 NLRP3 UPF1 DEFA3 PABPN1 XBP1 BPI NFKBIL1 TNIP2 CD14 DDIT3 CCDC47 CMPK2 HMGB2 BMP6 MTDH DEFA4 MEF2C CAMP ZMPSTE24 TRIM5 ARID5A CAPN2 ZFP36 FBH1 IRAK2 LITAF TGFB1 SELENOS MYD88 RARA MAPK3 NOTCH2 APAF1 TMCO1 VIM SPI1 CLEC7A SPON2 TNF STAP1 TNFRSF1B TRIB1 SBNO2 PRKCE AKT1 HSF1 NOD2 CHMP5 PLCG2 MUS81 LY96 TLR2 PTPN22 CX3CR1 AB…
GOBP_POSITIVE_REGULATION_OF_IMMUNE_RESPONSE	4.72165417173322e-08	3.92986908755027e-06	0.719512826338911	0.33061869661164	1.73581629501153	402	IGHG1 IGHG3 IGHV3-33 IGHV3-30 IGHV2-5 IGHV4-34 IGLC2 IGHV1-18 IGHV3-21 IGHV3-11 IGKC IGHV4-59 BTN2A2 IGHA1 IGLC3 IGHV3-23 TRIM62 TP53BP1 IGHV5-51 CD38 IGHV4-39 IGHM RELA IGLL5 CD300A NECTIN2 ADAM8 INPP5D ELANE IGHG2 TRIM41 LAMP1 NFKBID NLRP3 SLC15A4 PRKD2 BTN2A3P DGKZ BAX IGHV3-7 XBP1 ZBP1 RSAD2 KHDRBS1 RNF185 STX4 PIK3CD EP300 BTN3A1 HMGB2 PAK2 CMTM3 BTNL8 ITGAM BTN2A1 DENND1B MEF2C TRIM5 CACNB3…
GOBP_TRNA_PROCESSING	9.20338910088734e-08	7.46855025537008e-06	0.704975715167238	-0.490497854900216	-2.18627193347676	110	LSM6 NSUN3 TRMT61A POP7 POP5 TRMO NSUN6 TRDMT1 MTO1 MOCS3 QTRT2 PRORP FARS2 WDR4 THG1L GTPBP3 DUS3L TSEN2 NSUN2 TRMT1 RPUSD4 TARBP1 TRIT1 OSGEPL1 CTU2 TRMT10B RPP14 TRMT5 ELP1 METTL8 ELP5 DTWD2 TRMT61B DTWD1 METTL2B TRMT44 THADA ELP3 RPP38 TYW5 THUMPD2 MTFMT PUS10 LCMT2 TRMT13 BCDIN3D TRUB1 ALKBH1 TP53RK POP4 DUS1L CLP1 CDKAL1 METTL6 ELP4
GOBP_MITOTIC_NUCLEAR_DIVISION	1.07492853973784e-07	8.51028790241227e-06	0.704975715167238	0.383075176720646	1.89004235714616	228	CDC20 KIF18B DAPK3 MKI67 TPX2 BUB1 GOLGA2 ESPL1 KMT5A REC8 CENPF CHEK1 NEK6 CCNB1 CHAMP1 PKMYT1 DCTN2 KIF11 BUB1B MYBL2 KLHDC8B NCAPH UBE2C ANLN CUL7 LRP5 NCAPG RACGAP1 IK PHF13 SPAG5 CDT1 PLK1 CDC6 BAZ1B SMC2 NCAPG2 PPP2R2D CUL9 KIF23 DLGAP5 MAU2 RAD21 CCDC61 DSN1 TUBG1 TPR KNTC1 SPHK1 AURKA NCAPD2 L3MBTL1 ZW10 POGZ PTTG2 KATNB1 EML3 PTTG1 CENPE WRAP73 SMC4 FBXO5 SPAST KIF3B SMC3 SLF2 ANAPC7 TNF…
GOBP_REGULATION_OF_CELL_CYCLE_PROCESS	1.47904550933966e-07	1.14309088650394e-05	0.690132458796796	0.309188803051007	1.66010352335439	477	BTN2A2 CDC20 TAOK2 DAPK3 MKI67 RRM2 TPX2 TP53BP1 CLSPN BUB1 ADAM17 CEP131 ESPL1 BRCA1 CENPF PAF1 CHEK1 NEK6 CCNB1 PKMYT1 GTSE1 DTL KIF11 BUB1B SENP2 CEP63 PKD2 WEE1 CIT ATP2B4 UBE2C CTCF ANLN CUL7 LRP5 GIGYF2 RACGAP1 RCC2 XPO1 IK CHFR DOT1L CCP110 PLK4 KMT2E SPAG5 CDT1 PLK1 CEP295NL CDC6 E2F1 EZH2 BAZ1B DDX11 CDKN2C INTS3 XPC BRCA2 ECT2 CCNF DCTN1 ROCK2 ZMPSTE24 CUL9 MDM2 KIF23 DLGAP5 RAD21 MDM1 …
GOBP_CHROMOSOME_SEGREGATION	4.15493594981083e-07	3.13649351001999e-05	0.674962860011025	0.364954878877385	1.83010994023687	251	CDC20 KIF18B MKI67 TOP2A BUB1 ESPL1 KMT5A BRCA1 REC8 CENPF DDX12P NEK6 SLX4 CCNB1 CHAMP1 DCTN2 BUB1B KLHDC8B NCAPH UBE2C CTCF NCAPG TLK2 RACGAP1 RCC2 IK CHFR PHF13 CENPN SPAG5 CDT1 PLK1 CDC6 RGS14 BAZ1B DDX11 SMC2 NCAPG2 TLK1 ECT2 SKA2 KIF23 DLGAP5 MAU2 RAD21 EME2 DSN1 TUBG1 NAA60 ERCC2 TPR KNTC1 NCAPD2 BRIP1 TOP3A NEK11 INCENP ZW10 MRE11 POGZ PTTG2 KATNB1 ARL8A EML3 PTTG1 CENPE PLSCR1 WRAP73 SMC…
GOBP_CELL_ACTIVATION_INVOLVED_IN_IMMUNE_RESPONSE	6.37990059877367e-07	4.7066266690044e-05	0.659444398037935	0.37514247879084	1.8576382451848	217	IRF4 TP53BP1 VAMP2 CD300A UNC13D GBF1 LAMP1 NFKBID NLRP3 SLC15A4 GRN XBP1 SUPT6H ENTPD7 STX4 PIK3CD CLEC4E POU2AF1 ITGAM BCL3 DNASE1 RABGEF1 FGR RAC2 SEMA4A ITGAL KMT5C ITGB2 PTPN6 CD81 LGALS1 TGFB1 SPN CEACAM1 FES NSD2 STAT3 SHLD3 STXBP2 MYD88 RARA JAK3 ATAD5 APP NOTCH2 DOCK2 SPI1 CLEC7A ANXA1 MYB SBNO2 ZFPM1 PRKCE PTPRC CCR2 TBX21 LIG4 CORO1A PLCG2 PRAM1 CLEC4D RELB STAT6 CX3CR1 ERCC1 MILR1 RIF…
GOBP_RESPONSE_TO_MOLECULE_OF_BACTERIAL_ORIGIN	7.81137846901688e-07	5.63460766898418e-05	0.659444398037935	0.369923673620255	1.82751188648114	221	EPHB2 SLPI CCR5 ADAM17 RELA PAF1 CEBPE CNP LTF ABCA1 ELANE NOTCH1 TRIM41 NR1H3 MPO NLRP3 UPF1 DEFA3 PABPN1 XBP1 BPI NFKBIL1 CD24 TNIP2 CD14 PTGIR CMPK2 HMGB2 BMP6 TNFRSF11A MTDH DEFA4 MEF2C IL12RB2 CAMP TRIM5 ARID5A CAPN2 ZFP36 IRAK2 IL18BP LITAF TGFB1 FOS WDR83 SELENOS SRR MYD88 RARA PTGS2 MAPK3 VIM CSF2RB SPI1 SPON2 C5AR1 TNF THBD STAP1 TNFRSF1B TRIB1 SBNO2 F2R PRKCE AKT1 HSF1 CASP8 NOD2 CHMP5 …
GOBP_TRNA_MODIFICATION	1.37053698249207e-06	9.67122401123753e-05	0.643551836150722	-0.506599176676544	-2.12662348611849	79	NSUN3 TRMT61A TRMO NSUN6 TRDMT1 MTO1 MOCS3 QTRT2 WDR4 THG1L GTPBP3 DUS3L NSUN2 TRMT1 RPUSD4 TARBP1 TRIT1 OSGEPL1 CTU2 TRMT10B TRMT5 ELP1 METTL8 ELP5 DTWD2 TRMT61B DTWD1 METTL2B TRMT44 THADA ELP3 TYW5 THUMPD2 MTFMT PUS10 LCMT2 TRMT13 BCDIN3D TRUB1 ALKBH1 DUS1L CDKAL1 METTL6 ELP4
GOBP_MYELOID_CELL_ACTIVATION_INVOLVED_IN_IMMUNE_RESPONSE	1.57243801678625e-06	0.000108598591542301	0.643551836150722	0.520960972839213	2.17892353610587	69	VAMP2 CD300A UNC13D GRN STX4 PIK3CD ITGAM DNASE1 RABGEF1 FGR RAC2 ITGB2 PTPN6 FES STXBP2 MYD88 DOCK2 SPI1 SBNO2 PRKCE CCR2 PLCG2 PRAM1 CX3CR1 MILR1 LAT2 HAVCR2 GAB2 CD177 ADGRE2 SPHK2 NMI STXBP3 LYN SYK SNX6 IFI35 IL4R
GOBP_CELL_SUBSTRATE_ADHESION	2.56165419434539e-06	0.000173231864892607	0.627256739718528	0.363405286642659	1.79060050149606	213	ITGAD JUP MYADM TAOK2 DAPK3 ITGA1 ACTN4 UNC13D ITGA5 MINK1 NTNG2 EFEMP2 P4HB NOTCH1 CSF1 BCL2L11 SIGLEC1 PREX1 RCC2 ITGAX PXN THBS3 TRIP6 OLFM4 S100A10 CEACAM6 ARPC2 RAC1 SLC9A1 DNM2 DAG1 FERMT3 PIP5K1A ITGAM GAS6 ROCK2 HSD17B12 RAC2 MYO1G CALR NF1 ITGAL ITGB2 MEN1 TRIOBP TESK1 PLEKHA2 RREB1 ADAM15 LAMB2 SRF ARL2 EPHB1 RAB1A MICALL2 LDB1 PARVG ITGB1 VCL PRKCE ITGA2 STK4 LYVE1 CD63 FMN1 ACTN1 VWF …
GOBP_NEGATIVE_REGULATION_OF_CYTOKINE_PRODUCTION	2.71618768902307e-06	0.000179933576297324	0.627256739718528	0.373049957604176	1.80928707368687	191	EPHB2 BTN2A2 OAS1 OAS3 KLF2 LTF INPP5D ELANE NLRP3 SYT11 BPI NFKBIL1 CD24 AGER MMP8 HDAC7 EZH2 DDIT3 RAC1 LGALS9C BCL3 GAS6 DHX58 GBA PPARA NAV3 ANXA4 RABGEF1 GPATCH3 CPTP ZFP36 ADCY7 PTPN6 BST2 TGFB1 EZR CEACAM1 PPP1R11 SELENOS NLRP6 CUEDC2 LAG3 HOMER3 RARA JAK3 TWSG1 MEFV ITCH ATP2B1 ANXA1 MIR590 TNF ZFPM1 LAPTM5 CMKLR1 CSK LGALS9B PTPRC TBX21 NOD2 HFE HDAC9 VSIR RELB PTPN22 CX3CR1 MAPKBP1 HAVC…
GOBP_SISTER_CHROMATID_SEGREGATION	3.25076436049466e-06	0.000211039622283314	0.627256739718528	0.39599268299781	1.88470392682971	163	CDC20 KIF18B TOP2A BUB1 ESPL1 KMT5A REC8 CENPF DDX12P NEK6 CCNB1 CHAMP1 DCTN2 BUB1B NCAPH UBE2C CTCF NCAPG RACGAP1 IK CHFR PHF13 SPAG5 CDT1 PLK1 CDC6 BAZ1B DDX11 SMC2 NCAPG2 KIF23 DLGAP5 MAU2 RAD21 DSN1 TUBG1 TPR KNTC1 NCAPD2 ZW10 MRE11 POGZ PTTG2 KATNB1 EML3 PTTG1 CENPE WRAP73 SMC4 FBXO5 SMC3 FEN1 SLF2 ANAPC7
GOBP_NUCLEAR_CHROMOSOME_SEGREGATION	3.43773996217522e-06	0.000218802037592564	0.627256739718528	0.370591061565522	1.81151997133444	202	CDC20 KIF18B TOP2A BUB1 ESPL1 KMT5A REC8 CENPF DDX12P NEK6 SLX4 CCNB1 CHAMP1 DCTN2 BUB1B KLHDC8B NCAPH UBE2C CTCF NCAPG RACGAP1 RCC2 IK CHFR PHF13 SPAG5 CDT1 PLK1 CDC6 BAZ1B DDX11 SMC2 NCAPG2 ECT2 KIF23 DLGAP5 MAU2 RAD21 EME2 DSN1 TUBG1 TPR KNTC1 NCAPD2 BRIP1 INCENP ZW10 MRE11 POGZ PTTG2 KATNB1 EML3 PTTG1 CENPE WRAP73 SMC4 FBXO5 SMC3 RMI1 KNL1 FEN1 SLF2 ANAPC7 RIOK2 SIRT7 SLF1 CHMP5 RRS1 RAB11A A…
GOBP_RIBOSOME_ASSEMBLY	3.9283443999388e-06	0.000245219344657718	0.610526878385931	-0.566597892554547	-2.2101054882737	54	RPL38 NGRN NOP53 FASTKD2 EFL1 DDX28 RPF2 RPS19 RPS5 RRP7BP PRKDC PWP2 MTERF3 RPS15 RPS14 BRIX1 RPL3 EIF2A ABT1 MRPS11 NLE1 RPL23A C1QBP MTERF4 NIP7 RPS28 RPL24 PPAN RPLP0 RRP7A MDN1 DHX29 RPS27L MRPL20 RPL5 MPV17L2 XRCC5
GOBP_RIBOSOMAL_LARGE_SUBUNIT_BIOGENESIS	4.00841538399465e-06	0.000245496534649937	0.610526878385931	-0.524804381100518	-2.13084814921067	65	RPL38 NOP53 FASTKD2 WDR74 MAK16 DDX28 RPF2 NVL LTO1 RPL7A BRIX1 GTF3A RPL3 RPL35A PES1 URB1 SNU13 RPL7L1 RRP15 NLE1 RPL23A WDR12 NIP7 DDX18 RPL10A RPL24 RPL7 PPAN RSL1D1 SURF6 RPLP0 MDN1 NHP2 NOC2L ZNF622 RPF1 MRPL20 RPL5
GOBP_ORGANELLE_FISSION	5.02758360682094e-06	0.000302213636810014	0.610526878385931	0.322402265469223	1.67776759096557	327	CDC20 KIF18B DAPK3 MKI67 TPX2 TOP2A BUB1 GOLGA2 ESPL1 KMT5A REC8 CENPF CHEK1 NEK6 SLX4 CCNB1 CHAMP1 PKMYT1 DCTN2 KIF11 BUB1B MYBL2 KLHDC8B NCAPH PSMD13 UBE2C ANLN CUL7 BCL2L11 LRP5 NCAPG RACGAP1 WASHC5 INF2 IK CHFR PHF13 SPAG5 CDT1 PLK1 CDC6 ASPM BAZ1B SMC2 NCAPG2 BRCA2 PPP2R2D CUL9 KIF23 DLGAP5 MAU2 RAD21 EME2 CCDC61 DSN1 TUBG1 TPR KNTC1 SPHK1 CALR AURKA NCAPD2 BRIP1 PDE3A L3MBTL1 INCENP ZW10 MR…
GOBP_NEGATIVE_REGULATION_OF_VIRAL_GENOME_REPLICATION	5.19337473156262e-06	0.000306503534157314	0.610526878385931	0.58150124881288	2.22997852520341	47	OASL SLPI OAS1 OAS2 OAS3 MX1 LTF RSAD2 ISG15 SHFL IFIT1 PARP10 SRPK2 MPHOSPH8 BST2 ZNFX1 SETDB1 APOBEC3G EIF2AK2 IFITM1 PLSCR1 IFIH1 TNF IFIT5 IFITM2 IFI16 IFITM3 RESF1
GOBP_CELLULAR_RESPONSE_TO_MOLECULE_OF_BACTERIAL_ORIGIN	5.83068232143534e-06	0.000337971335988913	0.610526878385931	0.401628213624389	1.87833567085198	150	EPHB2 CCR5 RELA PAF1 CEBPE LTF ABCA1 TRIM41 NR1H3 NLRP3 UPF1 DEFA3 PABPN1 XBP1 BPI NFKBIL1 TNIP2 CD14 CMPK2 HMGB2 BMP6 MTDH DEFA4 MEF2C CAMP TRIM5 ARID5A CAPN2 ZFP36 IRAK2 LITAF TGFB1 SELENOS MYD88 RARA MAPK3 VIM SPI1 SPON2 TNF STAP1 TNFRSF1B TRIB1 SBNO2 PRKCE AKT1 HSF1 NOD2 CHMP5 PLCG2 LY96 TLR2 PTPN22 CX3CR1 ABL1 CDK19 HAVCR2 CCL5 CXCL1 TNFAIP3 PLAA CD55 CASP1 LYN ZC3H12A
GOBP_MICROTUBULE_CYTOSKELETON_ORGANIZATION_INVOLVED_IN_MITOSIS	7.1049819796948e-06	0.00040461002642262	0.610526878385931	0.436176942218804	1.95638354414447	114	CDC20 TPX2 GOLGA2 ESPL1 NEK6 CCNB1 DCTN2 KIF11 MYBL2 SAPCD2 VCP RACGAP1 PLK1 STMN1 DCTN1 KIF23 DLGAP5 CCDC61 PAFAH1B1 TUBG1 TPR AURKA CKAP5 ZW10 TACC1 EML3 CENPE WRAP73 SPAST KIF3B SMC3 RCC1 ITGB1 CHEK2 HTT NDE1 CHMP5 RAB11A CEP97 ABRAXAS2 MAD2L1 KIF15 NSFL1C TACC3 WDR62 MAP4 PCNT KPNB1 CENPH
GOBP_SYNAPTIC_SIGNALING	7.78351871354873e-06	0.00043560865076171	0.593325476396405	0.323165113554527	1.67078405210178	316	EPHB2 LY6E SLC1A4 CDC20 AGRN CD38 SLC12A7 OTOF BAIAP3 VAMP2 RELA FCHSD1 PICK1 MINK1 NTNG2 DBN1 GRK2 PRR7 CNP PTPRN2 SYT11 FCHSD2 DGKZ SLC8A3 AGER CHRNE STX4 KIF1B CLN3 NTSR1 BAIAP2 RPH3A DLGAP4 KPNA2 EZH2 SPG11 SLC12A4 RGS14 APBA3 DAG1 ABR PIP5K1C ALS2 MCTP2 CHRNA10 KCNIP2 CLSTN3 MEF2C CACNB3 ABAT PAFAH1B1 ATF4 USP8 DAGLB SLC29A1 NF1 CACNB4 GRIK4 KCTD13 DAGLA BEGAIN P2RX4 SRF STXBP2 EPHB1 ZDHHC12…
GOBP_MYELOID_LEUKOCYTE_MEDIATED_IMMUNITY	8.53233839130663e-06	0.000462198483395063	0.593325476396405	0.472284934367966	2.03158891423883	84	IGHG1 ADAM17 VAMP2 CD300A UNC13D ELANE STX4 KMT2E PIK3CD ITGAM DNASE1 AZU1 RABGEF1 FGR RAC2 DDX58 ITGB2 FES STXBP2 NLRP6 MYD88 SPI1 SPON2 STAP1 CCR2 TREM1 PRAM1 CX3CR1 MILR1 LAT2 GAB2 CD177 ADGRE2 SPHK2 HLA-E STXBP3 LYN SYK SNX6
GOBP_INFLAMMATORY_RESPONSE	8.54341004427104e-06	0.000462198483395063	0.593325476396405	0.291414957859909	1.56335865355912	471	IGHG1 EPHB2 CCR5 SCYL1 VAMP2 RELA UNC13D ADAM8 CCR1 PLD3 USP18 CST7 ESR1 ELANE NOTCH1 ADGRE5 CSF1 NR1H3 SIGLEC1 NFKBID NLRP3 NLRP1 PSTPIP1 SYT11 AKNA GRN ZBP1 ADORA3 RBPJ HDAC5 KDM6B TNIP2 AGER MMP8 CD14 PIK3CD SIGLEC10 EZH2 RAC1 CCR3 PTGIR HMGB2 BMP6 TNFRSF11A MAPK13 AOC3 NEAT1 DNASE1 GBA PPARA AZU1 CCN3 RABGEF1 DAGLB FGR FUT7 CYBA NLRP2 SPHK1 NRROS ITGAL ZFP36 ADCY7 ITGB2 MGST2 IRAK2 ABCC1 CD81…
GOBP_GLIOGENESIS	9.15854809535938e-06	0.000487354870779288	0.593325476396405	0.379190071222887	1.80916242036913	168	ZMIZ1 ABCA2 PICK1 PRDM8 CNP SPINT1 NOTCH1 CSF1 GRN BOK TPPP SUZ12 SLC8A3 AGER NDRG1 CNTNAP1 E2F1 EZH2 PHGDH OLIG1 DAG1 CDKN2C GBA AZU1 PAFAH1B1 HEXB ERCC2 NF1 NRROS ERBB2 PLEC TGFB1 LAMB2 P2RX4 STAT3 SOX13 TSPAN2 SCRIB MAPK3 PARD3 APP NCSTN VIM UFL1 MBOAT7 ANXA1 C5AR1 TNF STAP1 TNFRSF1B METTL14 CSK AKT1 B4GALT5 CCR2 ADGRG1 CERS2 TLR2 CX3CR1 PTEN SRGAP2C MYRF SH3TC2 NF2 ABL1 PSEN1 PRMT5 PTPN11 S10…
GOBP_ANTIBACTERIAL_HUMORAL_RESPONSE	9.7132004690663e-06	0.000508533043912729	0.593325476396405	0.734948568572292	2.23892265676641	19	JCHAIN IGKV3-20 IGHA1 RNASE2 SLPI IGHM LTF ELANE DEFA3 DEFA4 CAMP
GOBP_NEGATIVE_REGULATION_OF_VIRAL_PROCESS	1.09381945917896e-05	0.000563562406529681	0.593325476396405	0.491355506639147	2.05897480705269	71	LY6E TRIM62 OASL SLPI OAS1 OAS2 OAS3 MX1 LTF TRIM8 RSAD2 ISG15 SHFL IFIT1 TRIM5 PARP10 SRPK2 MPHOSPH8 ZFP36 BST2 ZNFX1 SETDB1 APOBEC3G EIF2AK2 TRIM25 IFITM1 PLSCR1 IFIH1 GSN TNF IFIT5 IFITM2 IFI16 IFITM3 RESF1
GOBP_TRNA_METHYLATION	1.11115200301601e-05	0.000563562406529681	0.593325476396405	-0.62492214404355	-2.19397319289798	36	NSUN3 TRMT61A TRMO NSUN6 TRDMT1 MTO1 WDR4 GTPBP3 NSUN2 TRMT1 TARBP1 TRMT10B TRMT5 METTL8 TRMT61B METTL2B TRMT44 THADA THUMPD2 LCMT2 TRMT13 BCDIN3D
GOBP_BLOOD_VESSEL_MORPHOGENESIS	1.14778957036576e-05	0.000573188453139578	0.593325476396405	0.31326783573134	1.63127542943941	335	JUN EPHB2 JUP MYDGF ZMIZ1 ADGRA2 BRCA1 AGGF1 ADAM8 ITGA5 MEIS1 EFEMP2 PIK3R6 PKD2 KLF2 ATP2B4 NOTCH1 CUL7 LRP5 AGO1 PRKD2 TNFRSF12A ITGAX GRN HIPK2 BAX XBP1 RBPJ FLT1 HDAC5 COL8A2 MYH9 HDAC7 HGS PIK3CD CCR3 VEZF1 DAG1 RHOB ELK3 TNFAIP2 MTDH ZNF304 CAMP ROCK2 BMPR2 RNF213 SRPK2 BAK1 PLXND1 CCN3 PKM CHD7 PRDM1 SPHK1 NF1 SEMA4A TNFSF12 AMOTL1 ERBB2 TGFB1 ADAM15 CEACAM1 MED1 HIF1A HS6ST1 ARHGAP22 MAP…
GOBP_REGULATION_OF_MITOTIC_CELL_CYCLE	1.24687767595267e-05	0.000613237111536724	0.593325476396405	0.31839874353746	1.65912429707417	337	BTN2A2 TAOK2 DAPK3 MKI67 RRM2 CLSPN BUB1 ADAM17 ESPL1 BRCA1 CENPF CHEK1 GBF1 NEK6 CCNB1 PKMYT1 GTSE1 CDK11B DTL BUB1B SENP2 SRA1 PKD2 WEE1 UBE2C ANLN CUL7 LRP5 GIGYF2 RCC2 IK CHFR KMT2E CDT1 PLK1 CDC6 E2F1 EZH2 CDKN2C INTS3 XPC BRCA2 GMNN RPA3 AATF ZMPSTE24 CUL9 MDM2 DLGAP5 RAD21 EME2 E4F1 PAFAH1B1 RNF40 ERCC2 TPR KNTC1 SPHK1 THAP1 CCND3 BRD7 AURKA PTPN6 YWHAE NEK11 L3MBTL1 USP22 RDX ZW10 MRE11 R…
GOBP_GRANULOCYTE_ACTIVATION	1.31769586381809e-05	0.000638394145366199	0.593325476396405	0.59823260134257	2.16776181532384	37	VAMP2 CD300A PREX1 GRN STX4 KMT2E ITGAM DNASE1 CAMP ITGB2 STXBP2 MYD88 SPI1 ANXA1 TNF CCR2 CXCR2 PRAM1 PRKCD CCL5 CD177 STXBP3 SYK
GOBP_MITOTIC_SISTER_CHROMATID_SEGREGATION	1.61728718035861e-05	0.000772016792271184	0.575610261071129	0.400347585894658	1.85312093732117	138	CDC20 KIF18B BUB1 ESPL1 KMT5A REC8 CENPF NEK6 CCNB1 CHAMP1 DCTN2 BUB1B NCAPH UBE2C NCAPG RACGAP1 IK PHF13 SPAG5 CDT1 PLK1 CDC6 BAZ1B SMC2 NCAPG2 KIF23 DLGAP5 MAU2 RAD21 DSN1 TUBG1 TPR KNTC1 NCAPD2 ZW10 POGZ PTTG2 KATNB1 EML3 PTTG1 CENPE WRAP73 SMC4 FBXO5 SMC3 SLF2 ANAPC7
GOBP_CELL_CYCLE_DNA_REPLICATION	1.71022120613134e-05	0.000795221058242757	0.575610261071129	0.623462913009375	2.18816595203069	33	SENP2 UPF1 MCM4 CDT1 BRCA2 GMNN ZMPSTE24 MCM2 TERF2 MCM6 ATAD5 FBXO5 FEN1 DNA2 PCNA
GOBP_RESPONSE_TO_ENDOPLASMIC_RETICULUM_STRESS	1.71489445708543e-05	0.000795221058242757	0.575610261071129	0.353887690548952	1.73761525305352	207	JUN HSP90B1 PDIA4 CREB3 DERL3 HSPA5 ERLEC1 ATP2A3 VCP P4HB CREB3L2 BCL2L11 NR1H3 ATF6B RNFT2 RCN3 BOK BAX XBP1 MANF RNF185 SYVN1 UBE2J1 TMUB2 OS9 SCAMP5 HYOU1 DDIT3 SGTA CCDC47 MAN1B1 EP300 EDEM1 RHBDD2 UBE2J2 RNF175 SEC16A ATF4 TMED2 PMAIP1 BAK1 UBXN10 CALR FAM8A1 FICD USP19 ERP29 CANX EDEM2 SELENOS TXNDC12 MAN1A1 DDRGK1 SESN2 TMEM259 EIF2AK2 TRIM25 BBC3 APAF1 SEL1L TMCO1 DERL2 UFL1 UBXN4 TMX1 D…
GOBP_RESPONSE_TO_TYPE_I_INTERFERON	1.86934202048342e-05	0.000854631577251997	0.575610261071129	0.54281642124441	2.13014207457878	52	IFI27 OAS1 OAS2 OAS3 USP18 MX1 TRIM41 TYK2 ZBP1 ISG15 RNF185 SHFL IFIT1 SHMT2 PTPN6 CDC37 IRF7 SP100 MYD88 IFITM1 YTHDF2 TTLL12 TBK1 ADAR IFITM2 IKBKE IFITM3 PTPN11 UBE2K TRIM56
GOBP_DNA_CONFORMATION_CHANGE	2.0302336777413e-05	0.000915297016381701	0.575610261071129	0.353148640210661	1.73533895855299	212	BRD2 PHF2 TOP2A KMT5A PAF1 BEND3 KMT2D DDX12P SPTY2D1 CHAF1A NCAPH CTCF NCAPG UPF1 CHD8 MCM4 DAXX HDAC5 ACIN1 PHF13 UBN1 PLK1 IGHMBP2 EZH2 BAZ1B DDX11 CHD4 SMC2 ATF7IP NCAPG2 HMGB2 ZNF304 HIRA PARP10 MPHOSPH8 CABIN1 MCM2 CHD7 POLQ NAA60 ERCC2 TPR GINS4 BAZ2A NCAPD2 FBH1 BRIP1 TOP3A DNMT1 L3MBTL1 ZNFX1 SETDB1 PPM1D SETX MCM6 MRE11 LIN54 HELLS RSF1 SMC4 RECQL4 MCM7 ANXA1 DNA2 EZH1 BAZ1A TSPYL5
GOBP_REGULATION_OF_IMMUNE_EFFECTOR_PROCESS	2.33407482331161e-05	0.00103786395568075	0.575610261071129	0.326624830891757	1.64623848440646	258	MZB1 EPHB2 IRF4 TP53BP1 CD300A UNC13D NECTIN2 PIK3R6 LAMP1 NFKBID NLRP3 SLC15A4 GRN XBP1 SUPT6H RSAD2 MYO18A AGER STX4 DDX60 RIPK3 ITGAM DNASE1 DENND1B DHX58 ARID5A RABGEF1 FGR FUT7 RAC2 DDX58 KMT5C ITGB2 VAV1 PTPN6 CD81 BST2 PKN1 TGFB1 IL4I1 CEACAM1 FES NSD2 SHLD3 STXBP2 CUEDC2 LAG3 CFH RARA JAK3 ATAD5 SEMA7A DNAJB9 SPI1 CLEC7A SPON2 ANXA1 TNF STAP1 TNFRSF1B MYB LAPTM5 PTPRC CCR2 TBX21 NOD2 TMBI…
GOBP_VASCULATURE_DEVELOPMENT	2.57488153959976e-05	0.00112946830777579	0.575610261071129	0.294056259385475	1.55004529139363	404	JUN EPHB2 JUP MYDGF ZMIZ1 ADGRA2 BRCA1 UNC13D AGGF1 ADAM8 ITGA5 MEIS1 EFEMP2 PIK3R6 PKD2 KLF2 SPINT1 ATP2B4 NOTCH1 CUL7 LRP5 AGO1 PRKD2 TNFRSF12A ITGAX GRN HIPK2 SEMA3C BAX XBP1 RBPJ FLT1 HDAC5 COL8A2 MYH9 HDAC7 HGS PIK3CD DDIT3 CCR3 VEZF1 DAG1 RIC8A RHOB ELK3 LUZP1 TNFAIP2 MTDH ZNF304 MEF2C CAMP ROCK2 BMPR2 RNF213 MDM2 TMED2 SRPK2 BAK1 PLXND1 CCN3 PKM CHD7 PRDM1 SPHK1 NF1 SEMA4A TNFSF12 AMOTL1 E…
GOBP_TUBE_MORPHOGENESIS	2.98518019392579e-05	0.00126901731899834	0.575610261071129	0.281067850358843	1.50824840168577	466	JUN EPHB2 BRD2 JUP MYDGF ZMIZ1 ADGRA2 BRCA1 AGGF1 DVL3 ADAM8 ITGA5 MEIS1 EFEMP2 PHACTR4 PIK3R6 PKD2 KLF2 SPINT1 ATP2B4 C2CD3 ESR1 NOTCH1 CUL7 CSF1 BCL2L11 LRP5 AGO1 PRKD2 TNFRSF12A ITGAX GRN HIPK2 BAX XBP1 RBPJ FLT1 HDAC5 TSC2 COL8A2 MYH9 HDAC7 HGS PIK3CD CCR3 VEZF1 FZD6 DAG1 RHOB ELK3 LUZP1 TNFAIP2 MTDH ZNF304 MEF2C CAMP ROCK2 BMPR2 RNF213 TCAP DVL2 TMED2 SRPK2 BAK1 PLXND1 CCN3 PKM CHD7 PRDM1 TI…
GOBP_TETRAPYRROLE_METABOLIC_PROCESS	3.01980447564534e-05	0.00126901731899834	0.575610261071129	-0.553774422710523	-2.09977466194809	48	CUBN EIF2AK1 UROD FECH BLVRB SRRD SLC6A9 SLC25A38 TMEM14C SLC25A39 ABCB10 TMEM14B UROS RSAD1 FXN SLC11A2 CLYBL CPOX HMBS SPTA1 MMAB MMACHC ALAD PPOX
GOBP_POSITIVE_REGULATION_OF_TRANSCRIPTION_FROM_RNA_POLYMERASE_II_PROMOTER_INVOLVED_IN_CELLULAR_RESPONSE_TO_CHEMICAL_STIMULUS	3.02587182075738e-05	0.00126901731899834	0.575610261071129	0.701866132133858	2.16778569024646	20	JUN CREB3 RELA NOTCH1 XBP1 RBPJ EP300 ATF4 RUNX2 HIF1A SESN2 SMAD5
GOBP_DNA_PACKAGING	3.04939466672429e-05	0.00126901731899834	0.575610261071129	0.393934421600739	1.82035087331045	133	BRD2 PHF2 TOP2A KMT5A PAF1 BEND3 KMT2D SPTY2D1 CHAF1A NCAPH CTCF NCAPG DAXX HDAC5 ACIN1 PHF13 UBN1 PLK1 EZH2 BAZ1B SMC2 ATF7IP NCAPG2 HMGB2 ZNF304 HIRA PARP10 MPHOSPH8 CABIN1 MCM2 NAA60 TPR BAZ2A NCAPD2 DNMT1 L3MBTL1 ZNFX1 SETDB1 PPM1D LIN54 HELLS RSF1 SMC4 EZH1 BAZ1A TSPYL5
GOBP_LEUKOCYTE_DEGRANULATION	3.29039472592969e-05	0.00135197737726174	0.557332238758646	0.497591320535105	2.02687004152884	61	VAMP2 CD300A UNC13D LAMP1 STX4 PIK3CD ITGAM RABGEF1 FGR RAC2 ITGB2 CEACAM1 FES STXBP2 SPI1 CCR2 CORO1A PRAM1 MILR1 LAT2 GAB2 NCKAP1L AP1G1 CD177 ADGRE2 SPHK2 RAB27A STXBP3 LYN SYK SNX6 IL4R
GOBP_REGULATION_OF_CELL_MORPHOGENESIS	3.62006813472893e-05	0.00146884264566627	0.557332238758646	0.342983247473517	1.68542227932627	208	EPHB2 ERMN MYADM TAOK2 DAPK3 ACTN4 UNC13D DVL3 NTNG2 FMNL1 DBN1 P4HB CUL7 MARK2 PREX1 DIAPH1 RCC2 CDC42SE1 OLFM4 MYH9 S100A10 BAIAP2 ARPC2 RAC1 DNM2 DAG1 RHOB MOV10 ZMPSTE24 ARAP1 DVL2 PAFAH1B1 CDC42EP2 PLXND1 FGR RAC2 HEXB CDC42EP3 CDC42EP1 CALR SEMA4A ITGB2 TRIOBP TESK1 SEMA4D EZR RREB1 FES RAB21 PRPF40A RDX FGD3 LARP4 ZMYM4 RHOBTB1 ZMYM6 ANXA1 FBXW8 MAP3K13 SPAG9 PEAK3 CPNE5 PLXNC1 CORO1A DLG4…
GOBP_RNA_METHYLATION	4.02584742095195e-05	0.00161332107758148	0.557332238758646	-0.47723746776467	-1.96919178202931	72	NSUN3 TRMT61A TRMO NSUN6 TRDMT1 MTO1 FBL WDR4 GTPBP3 RNMT NSUN2 RBM15 TRMT1 TARBP1 TRMT10B TRMT5 METTL8 TRMT61B METTL2B TRMT44 THADA THUMPD2 LCMT2 ZCCHC4 TRMT13 TFB1M BCDIN3D NSUN4 EMG1 TFB2M METTL16 METTL6 WTAP
GOBP_SPINDLE_ORGANIZATION	4.16120621422512e-05	0.00164722870382619	0.557332238758646	0.374602979074565	1.76355217318318	152	CDC20 TPX2 GOLGA2 ESPL1 NEK6 CCNB1 DCTN2 KIF11 CEP63 MYBL2 VCP NCOR1 MAPRE3 RACGAP1 WASHC5 TPPP SPAG5 MYH9 PLK1 ASPM RGS14 STMN1 DCTN1 KIF23 DLGAP5 CCDC61 TUBG1 TPR AURKA CCDC69 EZR INCENP CKAP5 TACC1 EML3 CENPE WRAP73 FBXO5 SPAST KIF3B SMC3 RCC1 CHEK2 UVRAG CHMP5 RAB11A CEP97 ABRAXAS2 KIF15 TACC3 WDR62 MAP4 PCNT KPNB1 TUBGCP2 CENPH
GOBP_MEIOTIC_CELL_CYCLE	4.70208608856038e-05	0.00183891222210446	0.557332238758646	0.38618540001291	1.78454303971879	133	CDC20 TOP2A BUB1 GOLGA2 ESPL1 REC8 SLX4 PKMYT1 BUB1B NCAPH PSMD13 BCL2L11 WASHC5 CHFR MYH9 PLK1 OSGIN2 ASPM SMC2 BRCA2 RAD21 STK35 EME2 TUBG1 CALR AURKA NCAPD2 BRIP1 TOP3A PDE3A INCENP ZW10 MRE11 FANCA PTTG2 PTTG1 YTHDF2 SMC4 FBXO5 SMC3 RAD51D RMI1 PLD6 RPS6KA2 SIRT7
GOBP_CELL_DIVISION	5.69812250350122e-05	0.00220191733885297	0.557332238758646	0.281702037906269	1.50117729366295	450	CDC20 KIF18B TPX2 TOP2A BUB1 GOLGA2 ESPL1 KMT5A CENPF ARL3 NEK6 CCNB1 NCOA3 SEPTIN2 KIF11 BUB1B CEP63 KLHDC8B SAPCD2 CCNA2 SEPTIN11 WEE1 MAPRE3 CIT NCAPH UBE2C NOTCH1 ANLN CUL7 NCAPG CCNK RACGAP1 WASHC5 CEP164 AKNA RCC2 TPPP CHFR NUMBL DCLRE1A CABLES2 CCP110 ANAPC13 PHF13 PLK4 SPAG5 MYH9 CDT1 PLK1 CDC6 ASPM NEK4 RGS14 SMC2 RHOB NCAPG2 TUBA1C BRCA2 ECT2 SKA2 CCNF PPP2R2D AATF STMN1 DCTN1 YEATS2 RO…
GOBP_RIBOSOMAL_SMALL_SUBUNIT_BIOGENESIS	5.84176266634108e-05	0.00223086607234625	0.557332238758646	-0.483970742835563	-1.98004397318819	68	LSM6 RIOK3 RPL38 UTP25 RPS16 NOL10 NOM1 RPS19 RPS5 RRP7BP LTV1 PRKDC PWP2 RPS15 RPS14 WDR3 GTF2H5 HEATR1 HELB SNU13 UTP20 ABT1 MRPS11 NOB1 DCAF13 RPS28 EMG1 RPS8 RPS21 SURF6
GOBP_HEPATICOBILIARY_SYSTEM_DEVELOPMENT	6.17347415100234e-05	0.00233012756908763	0.538434096309916	0.44970030930203	1.93479530472509	83	JUN PHF2 UPB1 TYMS RELA JARID2 PKD2 CIT NOTCH1 XBP1 ACADM EZH2 ZMPSTE24 SRD5A1 NF1 AURKA PNPT1 CEACAM1 MED1 MPST CFLAR RARA NOTCH2 SEC63 ANXA1 TNF PCNA ALDH1A2 MKS1 ITGA2 TGFA
GOBP_MICROTUBULE_CYTOSKELETON_ORGANIZATION	6.5015068558838e-05	0.00242573462691941	0.538434096309916	0.288384590468031	1.52274826302317	411	CDC20 KIF18B TPX2 GOLGA2 CEP131 ESPL1 BRCA1 CHEK1 ARL3 NEK6 CCNB1 DCTN2 KIF11 CEP63 MYBL2 SAPCD2 PKD2 VCP NCOR1 CNP WEE1 MAPRE3 C2CD3 CUL7 MARK2 HOOK2 RACGAP1 WASHC5 XPO1 TPPP MAP1S CCP110 PLK4 SPAG5 MYH9 PLK1 CEP295NL ASPM TTLL3 RAC1 GAS2L1 RGS14 DAG1 CCDC88B TUBA1C BRCA2 SKA2 CCNF LMNA STMN1 ARMC2 DCTN1 ROCK2 CUL9 NAV3 KIF23 DLGAP5 MDM1 CCDC61 PAFAH1B1 GBA2 NEFL KIF24 DNAH1 TUBG1 TPR TXNDC9 CEP…
GOBP_RNA_MODIFICATION	6.74381595806176e-05	0.00248754847725778	0.538434096309916	-0.393149459490347	-1.81144036469659	142	NSUN3 TRMT61A TRMO NSUN6 TRDMT1 MTO1 MOCS3 QTRT2 FBL WDR4 NAF1 THG1L FTO GTPBP3 DUS3L RNMT NSUN2 RBM15 TRMT1 RPUSD4 TARBP1 TRIT1 OSGEPL1 CTU2 TRMT10B TRMT5 ELP1 METTL8 ELP5 DTWD2 TRMT61B DTWD1 METTL2B TRMT44 THADA ELP3 TYW5 THUMPD2 MTFMT PUS10 LCMT2 ZCCHC4 TRMT13 TFB1M BCDIN3D NSUN4 TRUB1 ALKBH1 EMG1 RPUSD2 DUS1L TFB2M RPUSD3 METTL16 CDKAL1 METTL6 ELP4 WTAP
GOBP_MEIOTIC_CELL_CYCLE_PROCESS	8.16836724548901e-05	0.00297915955942217	0.538434096309916	0.419494950241116	1.84684518980025	100	CDC20 TOP2A BUB1 GOLGA2 ESPL1 REC8 SLX4 BUB1B NCAPH PSMD13 BCL2L11 WASHC5 CHFR MYH9 PLK1 ASPM SMC2 BRCA2 RAD21 EME2 TUBG1 CALR AURKA NCAPD2 BRIP1 PDE3A INCENP MRE11 FANCA PTTG2 PTTG1 YTHDF2 SMC4 FBXO5 RAD51D RMI1
GOBP_REGULATION_OF_LEUKOCYTE_DEGRANULATION	9.58191682588911e-05	0.00340022257596025	0.538434096309916	0.536337950385216	1.99263977445095	41	CD300A UNC13D LAMP1 STX4 ITGAM RABGEF1 FGR RAC2 ITGB2 CEACAM1 FES STXBP2 SPI1 CCR2 PRAM1 GAB2 NCKAP1L AP1G1 CD177 ADGRE2 SPHK2 LYN SYK
GOBP_REGULATION_OF_SMALL_GTPASE_MEDIATED_SIGNAL_TRANSDUCTION	9.62201431438793e-05	0.00340022257596025	0.538434096309916	0.336343735134328	1.65276124720643	212	EPHB2 FOXM1 RASA4B GBF1 KCTD10 SH3BP1 DEF6 PLEKHG3 ABCA1 NOTCH1 ARHGEF40 CSF1 ARHGAP30 PREX1 RACGAP1 DENND3 RASGEF1A MYO9B CADM4 LRRC59 RASA4 TSC2 CDC42SE1 ARHGEF11 RAC1 DNM2 IQSEC1 ABR ARHGDIA ALS2 RGL2 RAP1GAP2 ECT2 STK19 MADD ARHGEF1 STMN1 SPATA13 DENND4B ARAP1 RABGEF1 SIPA1 ARHGAP9 NF1 VAV1 KCTD13 ARHGAP27 GPR55 ARHGAP22 RDX ARHGAP21 ARHGAP25 RAF1 ARHGAP19 RASGRP4 FGD3 NOTCH2 DOCK2 ARHGAP26 C…
GOBP_SMALL_GTPASE_MEDIATED_SIGNAL_TRANSDUCTION	9.63710649994895e-05	0.00340022257596025	0.538434096309916	0.294313993003839	1.54172706907652	357	JUN EPHB2 FOXM1 RASA4B GBF1 ARL3 KCTD10 SH3BP1 PHACTR4 RAPGEFL1 CCNA2 DEF6 PLEKHG3 ABCA1 NOTCH1 ARHGEF40 CSF1 ARHGAP30 PREX1 RACGAP1 DENND3 NISCH RASGEF1A MYO9B CADM4 LRRC59 USO1 ARHGAP33 RASA4 TSC2 CDC42SE1 ARHGEF11 RAC1 DNM2 IQSEC1 RHOB ABR ARHGDIA ALS2 RGL2 RAP1GAP2 ECT2 TNK2 STK19 MADD ARHGEF1 STMN1 SPATA13 ZNF304 DENND4B ROCK2 ARAP1 CDC42EP2 RABGEF1 USP8 SIPA1 ARHGAP9 RAC2 CDC42EP3 CDC42EP1 …
GOBP_MITOTIC_SPINDLE_ORGANIZATION	0.000102576110365152	0.00358023714242242	0.538434096309916	0.419688897936703	1.83116894653008	97	CDC20 TPX2 GOLGA2 NEK6 CCNB1 DCTN2 KIF11 MYBL2 VCP RACGAP1 PLK1 STMN1 DCTN1 KIF23 DLGAP5 CCDC61 TUBG1 TPR AURKA CKAP5 TACC1 EML3 CENPE WRAP73 SPAST KIF3B SMC3 RCC1 CHEK2 CHMP5 RAB11A CEP97 ABRAXAS2 KIF15 TACC3 WDR62 MAP4 PCNT KPNB1 CENPH
GOBP_GLIAL_CELL_DIFFERENTIATION	0.000107991655531056	0.00372915865801923	0.538434096309916	0.391887110585504	1.77165127447642	121	ABCA2 PICK1 PRDM8 CNP SPINT1 NOTCH1 GRN BOK TPPP SUZ12 SLC8A3 AGER NDRG1 CNTNAP1 PHGDH OLIG1 DAG1 CDKN2C GBA ERCC2 NF1 NRROS ERBB2 PLEC TGFB1 LAMB2 STAT3 SOX13 TSPAN2 MAPK3 PARD3 APP NCSTN VIM C5AR1 TNF TNFRSF1B METTL14 CSK AKT1 B4GALT5 TLR2 PTEN MYRF SH3TC2 ABL1 PSEN1 PRMT5 PTPN11 S100A9 HDAC1 KRAS
GOBP_POSITIVE_REGULATION_OF_PROTEIN_SERINE_THREONINE_KINASE_ACTIVITY	0.000114887791530333	0.00392553443481537	0.538434096309916	0.366077039785652	1.69109171836429	140	TAOK2 ADAM17 STRADA DVL3 ADAM8 CCNB1 PIK3R6 PKD2 MAPRE3 LTF ATP2B4 ELANE CCNK CD24 PIK3R5 FLT1 AGER CDC6 EZH2 ALS2 MAP4K2 TNFRSF11A BMPR2 DVL2 MAP3K10 CCND3 ERBB2 ERP29 TGFB1 INCENP CCNYL1 TAOK3 MAP3K11 TNF CSK MAP3K13 AKT1 STK4 TGFA PTPRC NOD2
GOBP_CHROMATIN_ORGANIZATION	0.000117219521068438	0.00396348505612655	0.538434096309916	0.283707809550478	1.50062272821545	414	BRD2 PHF2 DAPK3 MKI67 GATAD2B KMT5A BRCA1 LRWD1 RELA PAF1 CHEK1 UHRF1 BEND3 KMT2D KMT2B JARID2 SPTY2D1 ARID1A CHAF1A SETD1B KLF2 NCOR1 USP49 ESR1 CTCF TLK2 SETD5 UPF1 BRD3 CHD8 SMARCC2 SUZ12 SUPT6H MAP1S DAXX HDAC5 KDM6B NSD1 PHF13 SAFB UBN1 KMT2E HDAC7 KDM2A BAZ2B EZH2 BAZ1B DDX11 CHD4 EP300 YTHDC1 SMARCC1 ATF7IP HMGB2 PBRM1 TLK1 PHF1 ZNF304 YEATS2 ZMPSTE24 HIRA KDM3B PARP10 HMGN2 RNF40 MPHOSPH8…
GOBP_POSITIVE_REGULATION_OF_RESPONSE_TO_EXTERNAL_STIMULUS	0.000131615271438435	0.00440436258854805	0.518848077743792	0.309826519869435	1.58003505439622	279	LRSAM1 CREB3 TRIM62 OASL ADAM17 NECTIN2 ADAM8 CCR1 TRIM41 CSF1 LAMP1 SLC15A4 NLRP1 PRKD2 GRN ZBP1 RNF185 AGER MMP8 STX4 DDX60 RAC1 EP300 HMGB2 PAK2 BMP6 TNFRSF11A MAPK13 NEAT1 GAS6 BMPR2 DHX58 TRIM5 AZU1 RAC2 CYBA CALR VAV1 MGST2 CREBBP ABCC1 CD81 LGALS1 TGFB1 ZNFX1 MED1 P2RX4 IRF7 NINJ1 LAG3 PTGS2 MAPK3 APP PLSCR1 HSP90AA1 SPI1 CLEC7A C5AR1 TNF THBD STAP1 PUM1 CMKLR1 TBK1 ITGA2 TNFSF14 CCR2 EMIL…
GOBP_VIRAL_LIFE_CYCLE	0.000146085332509998	0.00483870397272913	0.518848077743792	0.313100523986943	1.56104853142567	243	IFI27 LY6E LRSAM1 TRIM62 TOP2A OASL SLPI CCR5 SLC3A2 PPIB OAS1 NECTIN2 ITGA5 OAS2 OAS3 VCP MX1 P4HB GRK2 ATG16L2 LTF NOTCH1 TRIM8 LAMP1 SIGLEC1 CCNK MVB12A RSAD2 ISG15 SHFL KPNA2 CLDN9 DAG1 IFIT1 GAS6 PI4KA ROCK2 PPARA TRIM5 PARP10 SRPK2 MPHOSPH8 SPCS1 WWP2 TPCN2 SLC52A2 CD81 BST2 VPS37B LGALS1 ZNFX1 SETDB1 TRIM38 IST1 TRIM22 RAB1A APOBEC3G EIF2AK2 TRIM25 IFITM1 PLSCR1 DEK ITCH NCAM1 KPNA3 SELPLG…
GOBP_CHROMOSOME_SEPARATION	0.000149951380814342	0.0049165876982157	0.518848077743792	0.434527717703055	1.83804121994907	79	TOP2A BUB1 ESPL1 CENPF NEK6 SLX4 CCNB1 BUB1B NCAPH UBE2C IK CHFR CDT1 PLK1 CDC6 DLGAP5 RAD21 EME2 TPR KNTC1 TOP3A ZW10 PTTG2 PTTG1 CENPE PLSCR1 FBXO5 RMI1 ANAPC7 RIOK2
GOBP_CELLULAR_RESPONSE_TO_LIPID	0.000155609213436178	0.00505107506813833	0.518848077743792	0.290945317107773	1.52273674265889	360	EPHB2 CCR5 ZMIZ1 BRCA1 RELA PAF1 KMT2D TRERF1 NCOA3 CEBPE ARID1A CCNA2 NCOR1 LTF ABCA1 ESR1 TRIM41 BCL2L11 NR1H3 NLRP3 UPF1 DEFA3 PABPN1 XBP1 BPI NFKBIL1 DAXX NCOR2 TNIP2 SAFB CD14 E2F1 TMF1 CALCOCO1 EP300 DAG1 CMPK2 HMGB2 BMP6 MTDH DEFA4 MEF2C CAMP ROCK2 PPARA TRIM5 ARID5A SRD5A1 RXRB CAPN2 USP8 BAD CALR ZFP36 IRS1 IRAK2 PKN1 LITAF TGFB1 ADAM15 MED1 FES SETX SELENOS DDRGK1 UBE2L3 MYD88 CFLAR MLC…
GOBP_POSITIVE_REGULATION_OF_EPITHELIAL_CELL_PROLIFERATION	0.000165216543252468	0.00530983068710407	0.518848077743792	0.420924296493154	1.81454897579164	89	JUN MYDGF ADAM17 AGGF1 NOTCH1 PRKD2 ARNT GRN XBP1 PIK3CD CCR3 HMGB2 BMP6 ZNF304 BMPR2 BAD CYBA NF1 TNFSF12 ERBB2 RREB1 MED1 HIF1A STAT3 CFLAR NOTCH2 KDM5B B4GALT1 C5AR1 TNF STAT5A AKT1 TGFA NOD2
GOBP_POSITIVE_REGULATION_OF_TRANSCRIPTION_FROM_RNA_POLYMERASE_II_PROMOTER_IN_RESPONSE_TO_STRESS	0.000167759327005873	0.00533869387706925	0.518848077743792	0.676982469300328	2.06233667710189	19	HSPA5 KLF2 NOTCH1 ATF6B RBPJ DDIT3 ATF4 HIF1A MAPK7 SESN2 HSF1
GOBP_POSITIVE_REGULATION_OF_IMMUNE_EFFECTOR_PROCESS	0.000173021891570603	0.005452709320759	0.518848077743792	0.339957765698438	1.63533125161623	180	MZB1 EPHB2 TP53BP1 CD300A UNC13D NECTIN2 LAMP1 NFKBID NLRP3 XBP1 RSAD2 MYO18A STX4 DDX60 ITGAM DENND1B DHX58 ARID5A RABGEF1 FGR RAC2 DDX58 KMT5C ITGB2 VAV1 PTPN6 CD81 TGFB1 FES NSD2 SHLD3 STXBP2 LAG3 RARA ATAD5 SEMA7A DNAJB9 SPI1 CLEC7A SPON2 ANXA1 TNF STAP1 MYB LAPTM5 PTPRC CCR2 TBX21 NOD2 PLCG2 PTPN22 STAT6 RIF1 HLA-A GAB2 CR1 HSPD1 SIRT1 AP1G1 STAT5B CD177 ADGRE2 SPHK2 HLA-E CD55 CD74 LYN SYK
GOBP_POSITIVE_REGULATION_OF_LOCOMOTION	0.000178921773063655	0.00558442380158292	0.518848077743792	0.289264841122326	1.51455027265413	343	JUN EPHB2 MYADM DAPK3 CREB3 SEMA3B ADAM17 HSPA5 ADGRA2 ACTN4 ADAM8 ITGA5 CCR1 NOTCH1 CSF1 DIAPH1 PRKD2 ITGAX GRN SEMA3C XBP1 FLT1 TRIP6 AGER STX4 HDAC7 CEACAM6 PIK3CD RAC1 IQSEC1 TNFRSF18 RHOB FERMT3 CD151 GAS6 ZNF304 ROCK2 BMPR2 AZU1 FGR FUT7 RAC2 SPHK1 CALR SEMA4A SEMA4D TGFB1 RREB1 SPN HIF1A P2RX4 RDX STAT3 DDRGK1 MMP9 MALAT1 SEMA4B PTGS2 MAPK3 APP FBXO5 SEMA7A SPI1 GLIPR2 CLEC7A ANXA1 MIR590 …
GOBP_TUMOR_NECROSIS_FACTOR_SUPERFAMILY_CYTOKINE_PRODUCTION	0.000182085904864904	0.00562905568753789	0.518848077743792	0.381500346736215	1.73296689395023	122	EPHB2 OAS1 ADAM8 OAS2 FRMD8 OAS3 LTF SYT11 BPI NFKBIL1 AGER MMP8 CD14 UBE2J1 BCL3 GAS6 AZU1 ARID5A DDX58 TMEM106A CYBA ZFP36 PTPN6 SPN SELENOS STAT3 MYD88 RARA APP IFIH1 CLEC7A SPON2 PTPRC CCR2 NOD2 RIPK1 ARHGEF2 TLR3 PLCG2 VSIR LY96 TLR2 PTPN22 CX3CR1 HAVCR2 PSEN1 PTPN11 ARRB2 CD33 TNFAIP3 SPHK2 HLA-E ZC3H12A SYK
GOBP_TETRAPYRROLE_BIOSYNTHETIC_PROCESS	0.000192226095909639	0.00588647082379894	0.518848077743792	-0.613958933950003	-2.04350910234072	28	UROD FECH SRRD SLC6A9 SLC25A38 TMEM14C SLC25A39 ABCB10 TMEM14B UROS RSAD1 FXN SLC11A2 CPOX HMBS SPTA1 ALAD PPOX
GOBP_SMAD_PROTEIN_SIGNAL_TRANSDUCTION	0.000194976999357396	0.00591490971882345	0.518848077743792	0.519841572323739	1.93135129200053	41	JUN BMP8B PBLD ZMIZ1 TOB1 HIPK2 BMP6 ZMIZ2 BMPR2 CCN3 TGFB1 FOS SMAD5 VIM KIAA0319 PARP1 BTBD11
GOBP_REGULATION_OF_DNA_TEMPLATED_TRANSCRIPTION_IN_RESPONSE_TO_STRESS	0.000198784745405224	0.00597458595912367	0.518848077743792	0.525680129401604	1.97400000216978	43	JUN HSPA5 RELA CHEK1 KLF2 NOTCH1 ATF6B ARNT RBPJ DDIT3 RGS14 ATF4 HIF1A MAPK7 SESN2 HSF1 TMBIM6 BACH1 BAG3 GCN1 NEDD4 RPS6KA1
GOBP_REGULATION_OF_CELL_SUBSTRATE_ADHESION	0.000201359573672202	0.00599645115724741	0.518848077743792	0.36719008317959	1.6829796240968	128	JUP MYADM DAPK3 ACTN4 UNC13D ITGA5 MINK1 EFEMP2 P4HB NOTCH1 CSF1 PREX1 RCC2 OLFM4 S100A10 CEACAM6 ARPC2 RAC1 SLC9A1 DNM2 DAG1 ROCK2 HSD17B12 RAC2 CALR NF1 MEN1 TRIOBP TESK1 PLEKHA2 RREB1 ADAM15 ARL2 LDB1 VCL PRKCE STK4 FMN1 ROCK1 PEAK1 WASHC2C PTPRA DOCK5 PTEN NF2 ABL1 DUSP3
GOBP_REGULATION_OF_CELL_DEVELOPMENT	0.00021041658797109	0.00620920222321962	0.518848077743792	0.303156064165938	1.5497565095717	283	EPHB2 MYADM SLIT1 SPEN SEMA3B BHLHE40 ADGRA2 ACTN4 UNC13D DBN1 P4HB SPINT1 LTF NOTCH1 CUL7 PREX1 RCC2 GRN SEMA3C NUMBL DNAJB11 ULK1 OLFM4 S100A10 BAIAP2 ASPM E2F1 EZH2 ARPC2 RAC1 RGS14 DNM2 DAG1 HMGB2 ROCK2 BMPR2 PAFAH1B1 NEFL PLXND1 CHD7 BAD CALR NF1 SEMA4A AURKA GORASP1 TRIOBP CTNNA1 TESK1 SEMA4D PDE3A TGFB1 RREB1 SKIL RAB21 HIF1A IST1 SRF SEMA4B NOTCH2 YTHDF2 UFL1 SEMA7A YWHAH KIAA0319 CLEC7A …
GOBP_CHROMATIN_ASSEMBLY_OR_DISASSEMBLY	0.000218764500228042	0.00639738349315518	0.518848077743792	0.372843382678478	1.70576548699331	127	BRD2 PHF2 PAF1 BEND3 KMT2D SPTY2D1 ARID1A CHAF1A CTCF TLK2 SMARCC2 MAP1S DAXX HDAC5 UBN1 EZH2 SMARCC1 ATF7IP HMGB2 TLK1 ZNF304 HIRA PARP10 MPHOSPH8 CABIN1 MCM2 NAA60 TPR BAZ2A DNMT1 L3MBTL1 ZNFX1 SETDB1 PPM1D SMARCD2 LIN54 HELLS RSF1 EZH1 BAZ1A TSPYL5 KAT6A CHAF1B CDK2 SAMD1 RESF1 BAHD1 RIF1 SIRT1 HDAC1 SUPT16H MTA2 HMGA1 CHRAC1 SMCHD1 DNMT3A CTR9 SMARCA5
GOBP_REGULATION_OF_LEUKOCYTE_MEDIATED_IMMUNITY	0.00022400430660485	0.00647977522645268	0.518848077743792	0.334208346425371	1.61430669524541	187	TP53BP1 CD300A UNC13D NECTIN2 PIK3R6 LAMP1 NLRP3 SLC15A4 SUPT6H RSAD2 AGER STX4 RIPK3 ITGAM DNASE1 DENND1B ARID5A RABGEF1 FGR FUT7 RAC2 DDX58 KMT5C ITGB2 VAV1 PTPN6 CD81 BST2 TGFB1 IL4I1 CEACAM1 FES NSD2 SHLD3 STXBP2 LAG3 JAK3 ATAD5 SPI1 CLEC7A TNF STAP1 TNFRSF1B PTPRC CCR2 TBX21 NOD2 HFE TLR3 PLCG2 PRAM1 STAT6 CX3CR1 RIF1 HLA-A NCR1 HAVCR2 GAB2 CR1 HSPD1 ARRB2 NCKAP1L AP1G1 STAT5B SMAD7 CD177 AD…
GOBP_G_PROTEIN_COUPLED_RECEPTOR_SIGNALING_PATHWAY	0.000225574430249277	0.00647977522645268	0.518848077743792	0.293196780996024	1.52578349973635	327	AGRN IQGAP2 CCR5 BAIAP3 ADGRA2 RELA OPRL1 ADCY4 CCR1 PICK1 PLCB3 RAPGEFL1 PIK3R6 GRK2 OR52K1 ATP2B4 ABCA1 ESR1 ADGRE5 PDE4A PREX1 LPAR2 DGKZ OR52K2 ADORA3 PIK3R5 GPR25 NTSR1 ARHGEF11 RAC1 RGS14 CCR3 PLCB2 DNM2 FZD6 PTGIR RIC8A ECE1 GRK5 ARHGEF1 STMN1 ROCK2 AZU1 RGS6 DAGLB CELSR3 RAC2 GPR27 SPHK1 RGS2 ADCY7 VAV1 GPR153 PTPN6 ADGRG5 APLP2 DAGLA PDE3A EZR GPR55 NECAB2 DGKQ NLRP6 DGKG RASGRP4 HOMER3 …
GOBP_UBIQUITIN_DEPENDENT_ERAD_PATHWAY	0.000256404311479105	0.00729254608032406	0.49849310876659	0.439451125985953	1.84917364575516	73	HSP90B1 DERL3 HSPA5 ERLEC1 VCP RNF185 SYVN1 UBE2J1 TMUB2 OS9 SGTA CCDC47 MAN1B1 EDEM1 RHBDD2 UBE2J2 RNF175 UBXN10 CALR FAM8A1 USP19 CANX EDEM2 SELENOS MAN1A1 TRIM25 SEL1L DERL2 UBXN4 DNAJB9
GOBP_SUPRAMOLECULAR_FIBER_ORGANIZATION	0.00026198334485938	0.00729254608032406	0.49849310876659	0.267772060129328	1.43549101745163	473	HSP90B1 ERMN MYADM KIF18B DAPK3 TPX2 IQGAP2 GOLGA2 INPPL1 FCHSD1 PACSIN1 SSH3 SH3D21 ARL3 PICK1 EFEMP2 SH3BP1 DBN1 MAPRE3 CIT ESPN MYO5C HOOK2 PREX1 PSTPIP1 DIAPH1 WASHC5 PXN FCHSD2 FSCN1 TPPP BAX ELMO3 MAP1S MICAL1 MYO1D MYO1F S100A10 BAIAP2 ARPC2 RAC1 GAS2L1 SLC9A1 RHOB TNNT1 RIPK3 CCDC88B SPTBN5 PAK2 DSTN ARPC1A MYOM2 PHACTR1 MARCKSL1 STMN1 DCTN1 ROCK2 MDM2 TCAP NAV3 SHROOM1 ARAP1 PAFAH1B1 CDC…
GOBP_PORPHYRIN_CONTAINING_COMPOUND_METABOLIC_PROCESS	0.000262363031964571	0.00729254608032406	0.49849310876659	-0.559379728011547	-1.99206983404538	37	EIF2AK1 UROD FECH BLVRB SRRD SLC6A9 SLC25A38 TMEM14C SLC25A39 ABCB10 TMEM14B UROS RSAD1 FXN SLC11A2 CPOX HMBS SPTA1 ALAD PPOX
GOBP_POSITIVE_REGULATION_OF_CELL_DIFFERENTIATION	0.000264129870093408	0.00729254608032406	0.49849310876659	0.267568850170113	1.43867691303086	479	EPHB2 BTN2A2 MYADM SPEN ZMIZ1 UNC13D ADAM8 CCR1 MAML1 AP3D1 NCOA3 EFEMP2 PIK3R6 DBN1 P4HB SPINT1 LTF INPP5D NOTCH1 CUL7 CSF1 LRP5 NFKBID NLRP3 CPNE1 PREX1 ARNT NUMBL XBP1 KLF10 CD24 ANKRD54 ACIN1 ISG15 AGER OLFM4 S100A10 BAIAP2 ZBTB46 ASPM E2F1 EZH2 ARPC2 RAC1 RGS14 VEZF1 PDLIM7 DNM2 DAG1 HMGB2 BMP6 ECT2 GAS6 MEF2C BMPR2 MDM2 PAFAH1B1 NEFL PLXND1 CCDC71L BAD ZBTB16 SART1 CALR RUNX2 ZFP36 MMD AURK…
GOBP_REGULATION_OF_CELL_ADHESION	0.000265101798360517	0.00729254608032406	0.49849310876659	0.265338960043544	1.42015509479234	474	EPHB2 BTN2A2 JUP MYADM DAPK3 ZMIZ1 RELA ACTN4 CD300A UNC13D ADAM8 ITGA5 AP3D1 MINK1 EFEMP2 PIK3R6 P4HB ELANE NOTCH1 CSF1 NFKBID NLRP3 PREX1 PRKD2 AKNA RCC2 TYK2 XBP1 CD24 PTPN23 ZFHX3 AGER STX4 OLFM4 S100A10 CEACAM6 ARPC2 RAC1 LGALS9C SLC9A1 DNM2 ADAM19 DAG1 TNFRSF18 CCDC88B ARHGDIA FERMT3 BMP6 ROCK2 HSD17B12 PPARA AZU1 ABAT PLXND1 SIPA1 FUT7 RAC2 BAD ZBTB16 SART1 CALR NF1 FCHO1 ITGB2 VAV1 MEN1 T…
GOBP_POSITIVE_REGULATION_OF_HYDROLASE_ACTIVITY	0.000285106286644676	0.00777693282729931	0.49849310876659	0.276597166634414	1.4569145067955	384	AGRN ITGA1 CD300A DVL3 ATP2A3 SH3BP1 RAPGEFL1 VCP PRR7 ARAP3 ESR1 ASAP2 BCL2L11 NR1H3 NLRP3 PREX1 NLRP1 LPAR2 RASGEF1A PRKD2 RCC2 RCN3 GRN BOK TBC1D10B BAX FLT1 SENP1 TSC2 AGER S100A10 EZH2 RGS14 DDX11 PLCB2 IQSEC1 CTSD RIPK3 ABR ALS2 HMGB2 RGL2 RAP1GAP2 EVI5L RUNDC1 ECT2 PIP5K1A GRAMD4 DENND1B MEF2C SLC27A4 ROCK2 ARAP1 DVL2 RGS6 PMAIP1 BAK1 SIPA1 BAD MMUT UACA NLRP2 NF1 VAV1 EGLN3 ARHGAP27 ERBB2…
GOBP_CHROMOSOME_CONDENSATION	0.000291392762014931	0.00788217421250387	0.49849310876659	0.612282596051801	1.99672551501663	25	TOP2A KMT5A NCAPH NCAPG ACIN1 PHF13 PLK1 BAZ1B SMC2 NCAPG2 NCAPD2 SMC4
GOBP_REGULATION_OF_CELL_CYCLE_PHASE_TRANSITION	0.000306625048996215	0.00822566040530341	0.49849310876659	0.288675992499918	1.48566234035294	294	BTN2A2 TAOK2 RRM2 TP53BP1 CLSPN BUB1 ADAM17 ESPL1 BRCA1 CENPF PAF1 CHEK1 NEK6 CCNB1 GTSE1 DTL BUB1B SENP2 CEP63 PKD2 WEE1 ATP2B4 UBE2C ANLN GIGYF2 RCC2 IK CHFR DOT1L KMT2E CDT1 PLK1 CDC6 E2F1 EZH2 CDKN2C INTS3 XPC MDM2 DLGAP5 RAD21 EME2 TIMELESS ERCC2 TPR KNTC1 CCND3 WDR76 BRD7 AURKA MEN1 BRIP1 PTPN6 NEK11 RDX DDRGK1 ZW10 MRE11 RFWD3 MEPCE FOXN3 ATAD5 CENPE APP GPR132 FBXO5 TAOK3 PSME3 ANAPC7 ANX…
GOBP_MITOCHONDRIAL_GENE_EXPRESSION	0.000313913549470949	0.00826530804721005	0.49849310876659	-0.413227968289195	-1.79570609630443	94	NSUN3 MRPS16 YARS2 NGRN MTO1 FASTKD2 FOXO3 PRORP TACO1 UQCC2 MTG1 RPUSD4 TRIT1 TRMT5 TRMT61B PTCD3 MRPS18A FASTK TBRG4 SUPV3L1 MTERF2 MRPS11 LRPPRC TFB1M FASTKD1 RMND1 MRPL57 PPARGC1B C1QBP MTERF4 ALKBH1 MRPS21 LARS2 TFB2M MTRES1 RPUSD3 QRSL1 WARS2 GATC RARS2 MRPL23
GOBP_POSITIVE_REGULATION_OF_CELL_MORPHOGENESIS_INVOLVED_IN_DIFFERENTIATION	0.000314807800275752	0.00826530804721005	0.49849310876659	0.475787243901067	1.90206720611589	55	EPHB2 MYADM UNC13D DBN1 P4HB CUL7 PREX1 OLFM4 S100A10 BAIAP2 ARPC2 RAC1 DNM2 PAFAH1B1 CALR TRIOBP TESK1 RREB1 RAB21
GOBP_ANTIMICROBIAL_HUMORAL_RESPONSE	0.000315741897059164	0.00826530804721005	0.49849310876659	0.524973575294288	1.94159276959662	40	JCHAIN IGKV3-20 IGHA1 RNASE2 SLPI IGHM LTF ELANE DEFA3 BCL3 DEFA4 CAMP AZU1 HMGN2
GOBP_MATURATION_OF_SSU_RRNA	0.000366683972653481	0.00952204940186559	0.49849310876659	-0.513647628623584	-1.93076707153989	46	LSM6 RIOK3 UTP25 RPS16 NOL10 RPS19 PWP2 RPS14 WDR3 GTF2H5 HEATR1 HELB SNU13 UTP20 ABT1 MRPS11 NOB1 DCAF13 RPS28 RPS8 RPS21
GOBP_REGULATION_OF_RESPONSE_TO_CYTOKINE_STIMULUS	0.000372099147976924	0.00958598281216742	0.49849310876659	0.383120991624332	1.72253647451952	116	ADAM17 OAS1 OAS3 USP18 TRIM41 CSF1 NR1H3 CPNE1 ZBP1 CD24 ISG15 RNF185 SPPL2B GAS6 PAFAH1B1 RABGEF1 DDX58 SPHK1 IRAK2 PTPN6 CDC37 MED1 HIF1A MAPK7 IRF7 CD300LF YTHDF2 PIAS4 TTLL12 IL1RN IFIH1 STAP1 LAPTM5 TBK1 ADAR PTPRC CASP8 RIPK1 IKBKE SH2B3 TLR2 PTPN11 UBE2K CCL5 TNFRSF1A TRIM56 SPATA2 TNFAIP3 CASP1 CD74 SYK
GOBP_REGULATION_OF_CYTOSOLIC_CALCIUM_ION_CONCENTRATION	0.000376525492873851	0.00962363582573639	0.49849310876659	0.337325506352227	1.60637947125957	169	CD38 CCR5 OPRL1 CCR1 IBTK CHERP PKD2 ATP2B4 ESR1 DIAPH1 LPAR2 BOK BAX SLC8A3 CD24 CLN3 NTSR1 DDIT3 CCR3 PTGIR CHRNA10 CACNB3 SELENON BAK1 CHD7 TPCN2 CYBA PTPN6 YWHAE GPR55 P2RX4 TMEM38A TSPOAP1 GP1BA JAK3 ATP2B1 ACKR2 C5AR1 GIPR CMKLR1 F2R PRKCE PTPRC CCR2 HTT CXCR2 TMBIM6 P2RX1 CORO1A DLG4 P2RY6 PLCG2 TRPM2 CAPN3 SLC24A1 SELENOT CX3CR1 ABL1 CXCR1 CALM1 UBASH3B GNA15 PTK2B CALM3 PRKACA GP5 CD55 L…
GOBP_REGULATION_OF_VIRAL_GENOME_REPLICATION	0.000383333678287757	0.00969384276112149	0.49849310876659	0.433927761992015	1.82593179124725	73	TOP2A OASL SLPI OAS1 OAS2 OAS3 MX1 LTF NOTCH1 RSAD2 ISG15 SHFL IFIT1 PPARA PARP10 SRPK2 MPHOSPH8 BST2 ZNFX1 SETDB1 TRIM38 APOBEC3G EIF2AK2 IFITM1 PLSCR1 IFIH1 TNF IFIT5 ADAR IFITM2 LARP1 IFI16 IFITM3 RESF1 PPID
GOBP_CYTOKINE_MEDIATED_SIGNALING_PATHWAY	0.000385245137456769	0.00969384276112149	0.49849310876659	0.28608343670539	1.47231982968609	294	IFI27 OASL CCR5 ADAM17 RELA ACTN4 OAS1 OAS2 CCR1 OAS3 USP18 MX1 P4HB NOTCH1 TRIM41 CSF1 NR1H3 CPNE1 TYK2 NUMBL ZBP1 CD24 ISG15 TNIP2 RNF185 IFNLR1 SPPL2B CCR3 TNFRSF18 TNFRSF11A GAS6 IL12RB2 PAFAH1B1 RABGEF1 BAD SPHK1 IL2RB IRAK2 PTPN6 CDC37 CEACAM1 MED1 HIF1A IRF7 SP100 STAT3 MYD88 CD300LF JAK3 MAPK3 PRLR IFITM1 YTHDF2 PIAS4 TTLL12 IL1RN CSF2RB SPI1 ACKR2 TNF STAP1 TNFRSF1B LAPTM5 CMKLR1 TBK1 AD…
GOBP_REGULATION_OF_CELL_MORPHOGENESIS_INVOLVED_IN_DIFFERENTIATION	0.00039767560706265	0.00992965400404123	0.49849310876659	0.448764855739011	1.84268782622203	65	EPHB2 MYADM ACTN4 UNC13D DBN1 P4HB CUL7 PREX1 RCC2 OLFM4 S100A10 BAIAP2 ARPC2 RAC1 DNM2 PAFAH1B1 CALR TRIOBP TESK1 RREB1 RAB21
GOBP_RESPONSE_TO_INTERFERON_ALPHA	0.000411585562765225	0.0101985247079078	0.49849310876659	0.651517214904946	1.9847601806446	19	GAS6 TPR BST2 IFIT2 EIF2AK2 IFIT3 IFITM1 MX2 ADAR RO60 IFITM2 IFITM3
GOBP_REGULATION_OF_MYELOID_LEUKOCYTE_MEDIATED_IMMUNITY	0.000435154183838474	0.0107008369753007	0.49849310876659	0.482672106239474	1.86895568850712	49	CD300A UNC13D STX4 ITGAM DNASE1 RABGEF1 FGR RAC2 DDX58 ITGB2 FES STXBP2 SPI1 STAP1 CCR2 PRAM1 CX3CR1 GAB2 CD177 ADGRE2 SPHK2 HLA-E LYN SYK
GOBP_REGULATION_OF_NUCLEAR_DIVISION	0.000445057858915257	0.0108620887972851	0.49849310876659	0.402783279023721	1.73555747795547	90	CDC20 DAPK3 MKI67 BUB1 ESPL1 CENPF CHEK1 CCNB1 PKMYT1 BUB1B CUL7 LRP5 IK CDT1 PLK1 CUL9 DLGAP5 RAD21 TPR KNTC1 SPHK1 CALR AURKA PDE3A L3MBTL1 ZW10 FBXO5 ANAPC7 TNF RCC1 RPS6KA2 TGFA SMPD3
GOBP_REGULATION_OF_VIRAL_PROCESS	0.000499931976817323	0.0121102925130525	0.477270815362862	0.371526712441177	1.68664517425483	123	LY6E TRIM62 TOP2A OASL SLPI OAS1 NECTIN2 OAS2 OAS3 MX1 P4HB LTF NOTCH1 TRIM8 RSAD2 ISG15 SHFL KPNA2 IFIT1 PPARA TRIM5 PARP10 SRPK2 MPHOSPH8 ZFP36 BST2 VPS37B LGALS1 ZNFX1 SETDB1 TRIM38 TRIM22 APOBEC3G EIF2AK2 TRIM25 IFITM1 PLSCR1 RSF1 IFIH1 GSN TNF IFIT5 ADAR IFITM2 LARP1 IFI16 IFITM3 RESF1 PPID
GOBP_GLIAL_CELL_DEVELOPMENT	0.000508599948555003	0.0122290032074781	0.477270815362862	0.446464157610533	1.8400576287975	67	ABCA2 PICK1 PRDM8 GRN TPPP AGER NDRG1 CNTNAP1 PHGDH OLIG1 DAG1 ERCC2 NF1 NRROS PLEC LAMB2 TSPAN2 PARD3 APP NCSTN VIM C5AR1 TNF AKT1 B4GALT5 TLR2 PTEN MYRF SH3TC2 PSEN1 S100A9 KRAS LYN CLU SIRT2 HDAC11 B4GALT6 LDLR LRP1 S100A8
GOBP_DEFENSE_RESPONSE_TO_FUNGUS	0.000574862232111164	0.0137206088634767	0.477270815362862	0.586091363459144	1.98523619545116	28	TRIM62 LTF ELANE MPO DEFA3 ZBP1 CLEC4E DEFA4 SPI1 CLEC7A SPON2 GAPDH IL17RA PLCG2 CLEC4D CX3CR1 S100A9 CLEC4C
GOBP_PIGMENT_BIOSYNTHETIC_PROCESS	0.000581110781432996	0.0137685080038796	0.477270815362862	-0.502062976802986	-1.84923093022021	43	UROD FECH SRRD TRPC1 SLC6A9 SLC25A38 TMEM14C SLC25A39 ABCB10 TMEM14B UROS FXN SLC11A2 CPOX HMBS ALAD PPOX APRT FLVCR1 COX10 GIPC1
GOBP_POSITIVE_REGULATION_OF_KINASE_ACTIVITY	0.000599043274184279	0.0140905396232041	0.477270815362862	0.288842868660862	1.49026701749185	306	EPHB2 TAOK2 TPX2 CLSPN ADAM17 STRADA CD300A DVL3 ADAM8 CCNB1 PIK3R6 PKD2 MAPRE3 LTF ATP2B4 ELANE CSF1 MARK2 CCNK DGKZ EPHB6 CD24 PIK3R5 DAXX FLT1 AGAP2 AGER CDC6 EZH2 DAG1 RIPK3 ALS2 PAK2 ECT2 MAP4K2 TNFRSF11A MADD GAS6 BMPR2 AZU1 DVL2 RANBP2 MAP3K10 PILRB FGR BAD PRKAG2 CCND3 MMD IRS1 CD81 ERBB2 ERP29 TGFB1 INCENP DGKQ EPHB1 MRE11 CCNYL1 CENPE PRLR TAOK3 MOB3A MAP3K11 HSP90AA1 TNF STAP1 CSK MAP3…
GOBP_POSITIVE_REGULATION_OF_PROTEIN_KINASE_ACTIVITY	0.000704579505184353	0.0164537055671109	0.477270815362862	0.29704835684061	1.50205926494664	261	TAOK2 TPX2 CLSPN ADAM17 STRADA CD300A DVL3 ADAM8 CCNB1 PIK3R6 PKD2 MAPRE3 LTF ATP2B4 ELANE CSF1 MARK2 CCNK CD24 PIK3R5 DAXX FLT1 AGAP2 AGER CDC6 EZH2 DAG1 RIPK3 ALS2 PAK2 ECT2 MAP4K2 TNFRSF11A MADD GAS6 BMPR2 AZU1 DVL2 MAP3K10 PILRB PRKAG2 CCND3 MMD ERBB2 ERP29 TGFB1 INCENP DGKQ CCNYL1 CENPE PRLR TAOK3 MOB3A MAP3K11 HSP90AA1 TNF STAP1 CSK MAP3K13 ADNP AKT1 STK4 TGFA PTPRC
GOBP_ASSOCIATIVE_LEARNING	0.000718527362657247	0.0165985762377298	0.477270815362862	0.550156385458034	1.93088224789634	33	OPRL1 CLN3 PDE1B RGS14 RIC8A NF1 FOS HIF1A SRF APP ITGB1 TAFA2 MAP1A ABCA7 BTG2 SLC7A11 ABL1 ADCY3 KRAS
GOBP_POSITIVE_REGULATION_OF_ENDOTHELIAL_CELL_PROLIFERATION	0.000721010243228561	0.0165985762377298	0.477270815362862	0.477795509014065	1.87498439060188	52	JUN MYDGF ADAM17 AGGF1 PRKD2 ARNT PIK3CD CCR3 HMGB2 BMP6 BMPR2 CYBA NF1 TNFSF12 HIF1A STAT3
GOBP_REGULATION_OF_PRODUCTION_OF_MOLECULAR_MEDIATOR_OF_IMMUNE_RESPONSE	0.000733480424551878	0.0167667426626436	0.477270815362862	0.35685814337603	1.62910052373341	126	MZB1 EPHB2 TP53BP1 NLRP3 SLC15A4 XBP1 SUPT6H RSAD2 STX4 DENND1B ARID5A DDX58 KMT5C CD81 BST2 PKN1 TGFB1 NSD2 SHLD3 CUEDC2 JAK3 ATAD5 SEMA7A DNAJB9 CLEC7A SPON2 TNF TNFRSF1B LAPTM5 PTPRC CCR2 TBX21 NOD2 TMBIM6 HFE TLR3 PLCG2 PTPN22 STAT6 RIF1 HLA-A CR1 SIRT1 CGAS SMAD7 SPHK2 HLA-E CD55 CD74
GOBP_BLOOD_VESSEL_REMODELING	0.000749646623071284	0.0169127008245826	0.477270815362862	0.599553244080803	1.94273231807897	23	SEMA3C BAX RBPJ MEF2C BMPR2 MDM2 BAK1 CHD7 TGFB1 CEACAM1
GOBP_REGULATION_OF_CHROMOSOME_SEGREGATION	0.000751838908383688	0.0169127008245826	0.477270815362862	0.418320041887841	1.76930634877887	75	MKI67 BUB1 ESPL1 CENPF NEK6 CCNB1 BUB1B UBE2C RCC2 IK CHFR CDT1 PLK1 CDC6 DLGAP5 RAD21 TPR KNTC1 ZW10 PTTG2 PTTG1 CENPE PLSCR1 FBXO5 ANAPC7 PUM1 RIOK2 SMC6 MAD2L1 MAD2L1BP RMI2 TACC3
GOBP_MITOTIC_CHROMOSOME_CONDENSATION	0.00075549649401247	0.0169127008245826	0.477270815362862	0.664973753484536	1.96211835666714	17	KMT5A NCAPH NCAPG PHF13 PLK1 BAZ1B SMC2 NCAPD2 SMC4
GOBP_ACTIN_FILAMENT_ORGANIZATION	0.000792147288087242	0.0176117129940492	0.477270815362862	0.283501636818325	1.46073167408945	299	HSP90B1 ERMN MYADM IQGAP2 INPPL1 FCHSD1 PACSIN1 SSH3 SH3D21 PICK1 SH3BP1 DBN1 CIT ESPN MYO5C PREX1 PSTPIP1 DIAPH1 WASHC5 PXN FCHSD2 FSCN1 ELMO3 MICAL1 MYO1D MYO1F S100A10 BAIAP2 ARPC2 RAC1 GAS2L1 SLC9A1 RHOB SPTBN5 PAK2 DSTN ARPC1A PHACTR1 MARCKSL1 STMN1 ROCK2 TCAP SHROOM1 ARAP1 CDC42EP2 GBA2 RAC2 CDC42EP3 CDC42EP1 MYO1G FLII KCTD13 TRIOBP CTNNA1 TESK1 PLEC EZR SRF RDX SSH1 GAS7 MYO5A ARHGAP25 PL…
GOBP_REGULATION_OF_DEFENSE_RESPONSE	0.000823758631698479	0.0181899354999542	0.477270815362862	0.261411734218384	1.38857973701521	426	EPHB2 LRSAM1 TRIM62 VAMP2 RELA OAS1 NECTIN2 ADAM8 OAS3 PIK3R6 USP18 CST7 ESR1 ELANE TRIM41 NR1H3 LAMP1 NLRP3 SLC15A4 NLRP1 SYT11 AKNA GRN ZBP1 ISG15 RNF185 AGER MMP8 IFNLR1 SIGLEC10 EP300 HMGB2 PAK2 HERC5 TNFRSF11A IFIT1 MAPK13 NEAT1 DNASE1 MEF2C ZMPSTE24 DHX58 GBA PPARA TRIM5 CCN3 RABGEF1 DAGLB FGR FUT7 DDX58 CYBA GPATCH3 SPHK1 ZFP36 VAV1 MGST2 CREBBP ABCC1 PTPN6 CD81 CELF1 DAGLA LGALS1 CDC37 ZN…
GOBP_NEGATIVE_REGULATION_OF_ENDOCYTOSIS	0.000837533605337427	0.0183691492089546	0.477270815362862	0.536203994246684	1.92763192068215	36	LRSAM1 ABCA2 CD300A PACSIN1 NR1H3 SYT11 SCAMP5 RAC1 ANKRD13D RUBCN RABGEF1 NECAB2 RIN3 APP
GOBP_POSITIVE_REGULATION_OF_CELL_CYCLE	0.000865109436279965	0.0188065229308754	0.477270815362862	0.311993975370419	1.53310883477038	212	RRM2 ADAM17 ESPL1 PAF1 CHEK1 CCNB1 DTL PKD2 MAPRE3 CIT UBE2C BCL2L11 LRP5 CCNK RACGAP1 RCC2 PLK4 KMT2E SPAG5 CDT1 CDC6 EZH2 DDX11 BRCA2 ECT2 ROCK2 MDM2 KIF23 DLGAP5 RAD21 PAFAH1B1 SRPK2 TPR SPHK1 CALR CCND3 AURKA USP19 MED1 USP22 RDX DDRGK1 MEPCE CCNYL1 RARA ATAD5 APP PLSCR1 C6orf89 FBXO5 SPAST KIF3B CCDC57 FEN1 SLF2 ANAPC7 ANXA1 MIR590 TNF PRKCE AKT1 TGFA SMPD3 HSF1 CHEK2 SLF1 EIF4G1 RRM1 RAB11A…
GOBP_MITOCHONDRIAL_CYTOCHROME_C_OXIDASE_ASSEMBLY	0.00086906298201827	0.0188065229308754	0.477270815362862	-0.637807824577642	-1.95915055439277	20	COA4 COX18 SCO1 TACO1 COA5 COX17 COX20 BCS1L COA1 OXA1L PET100 TIMM21
GOBP_CELL_MATRIX_ADHESION	0.000890174287870407	0.0191357995922341	0.477270815362862	0.342599183355824	1.59550181259108	144	ITGAD JUP TAOK2 DAPK3 ITGA1 ITGA5 MINK1 EFEMP2 CSF1 BCL2L11 SIGLEC1 RCC2 ITGAX PXN THBS3 TRIP6 S100A10 CEACAM6 RAC1 SLC9A1 DAG1 FERMT3 PIP5K1A ITGAM ROCK2 NF1 ITGAL ITGB2 PLEKHA2 ADAM15 SRF LDB1 PARVG ITGB1 VCL ITGA2 LYVE1 CD63 FMN1 ACTN1 ROCK1 PEAK1 PTPRA COL5A3 PTEN WHAMM ZYX NF2 ABL1 DUSP3
GOBP_INTERLEUKIN_8_PRODUCTION	0.000901340756996888	0.0192483690606046	0.477270815362862	0.444869703057606	1.79092945272748	59	RELA ELANE PRKD2 BPI CD14 DDIT3 CD58 BCL3 ANXA4 DDX58 STAT3 RAB1A MYD88 CLEC7A ANXA1 TNF F2R PTPRC NOD2 RIPK1 TLR3 TLR2 PTPN22 MAPKBP1 CD33 ZNF580 CD74 SYK
GOBP_POSITIVE_REGULATION_OF_DNA_BINDING_TRANSCRIPTION_FACTOR_ACTIVITY	0.000917539687632602	0.019466234157225	0.477270815362862	0.325622091715572	1.55824396369525	177	JUP TRIM62 TP53BP1 RELA RNF25 ADAM8 LTF ESR1 TRIM8 TRIM41 LRP5 NLRP3 PRKD2 HIPK2 HDAC5 TAF12 AGER SLCO3A1 NTSR1 STK36 DDIT3 EP300 RIPK3 TNFRSF11A MTDH RTKN2 TRIM5 DVL2 DDX58 SPHK1 IRAK2 TRIM38 TRIM22 SRF STAT3 DDRGK1 MYD88 CFLAR EIF2AK2 TRIM25 FZD2 APP CLEC7A TNF MAP3K13 AKT1 HSF1 IL1RAP NOD2 RIPK1 BUD31 ARHGEF2 TLR3 IKBKE PLCG2 ZBTB7A TLR2 CAPN3 CX3CR1 PTEN
GOBP_VACUOLAR_LOCALIZATION	0.000948669580393713	0.01973273917196	0.477270815362862	0.452850350673967	1.85549516341314	62	VAMP2 CD300A UNC13D PLEKHM2 MYH9 PIK3CD FAM98A PIP4P1 PLEKHM1 RABGEF1 FGR RAC2 RAB34 BORCS5 FES STXBP2 VPS33A SPAG9 BORCS6 MILR1 LAT2 GAB2 KLC2 ARL8B KIF5B ADGRE2 SPHK2 LYN SYK TFEB SNX6
GOBP_LEUKOCYTE_MIGRATION	0.000952101881539245	0.01973273917196	0.477270815362862	0.297037960286464	1.48244211271131	246	CREB3 CCR5 ADAM17 ITGA1 PPIB HSD3B7 CD300A GBF1 ADAM8 CCR1 ELANE CSF1 PREX1 FLT1 SRP54 AGER CKLF OLFM4 MYH9 PIK3CD RAC1 TNFRSF18 STK10 RIPK3 PIP5K1C TNFRSF11A GAS6 GBA AZU1 CCN3 RABGEF1 FUT7 RAC2 MYO1G CALR ITGAL ITGB2 VAV1 CD81 PLEC SPN P2RX4 NINJ1 MMP9 MYD88 RIN3 MAPK3 APP SELPLG B4GALT1 SPI1 ANXA1 C5AR1 TNF STAP1 ITGB1 CMKLR1 AKT1 ITGA2 LYVE1 SMPD3 TNFSF14 CCR2 TBX21 NOD2 CSF3R ROCK1 IL17RA CX…
GOBP_CELL_JUNCTION_ORGANIZATION	0.000956095156846596	0.01973273917196	0.477270815362862	0.272596510056477	1.42761660355404	344	EPHB2 JUP CDC20 MYADM TAOK2 SLIT1 DAPK3 AGRN SDF4 ITGA5 PICK1 NTNG2 SH3BP1 DBN1 VCP SETD5 RCC2 FSCN1 NUMBL SLC8A3 TRIP6 PTPN23 KIFC3 CHCHD10 CLN3 S100A10 BAIAP2 HDAC7 GNPAT PLEKHA7 CNTNAP1 CLDN9 RAC1 SLC9A1 IQSEC1 DAG1 PIP5K1C ALS2 PAK2 BMP6 ECT2 PIP5K1A ITGAM CLSTN3 DCTN1 MEF2C ROCK2 CACNB3 PAFAH1B1 NEFL PLXND1 WHRN SEMA4A CACNB4 LAMTOR2 CTNNA1 ERBB2 SEMA4D PLEC TGFB1 DST ARHGAP22 LAMB2 SRF RDX …
GOBP_NEGATIVE_REGULATION_OF_CELL_CYCLE_PHASE_TRANSITION	0.000962270551758916	0.01973273917196	0.477270815362862	0.314486292068676	1.51353855206855	183	BTN2A2 TAOK2 TP53BP1 CLSPN BUB1 BRCA1 CENPF CHEK1 CCNB1 GTSE1 DTL BUB1B CEP63 PKD2 WEE1 GIGYF2 IK CHFR DOT1L CDT1 PLK1 CDC6 E2F1 EZH2 INTS3 XPC MDM2 RAD21 EME2 TIMELESS TPR KNTC1 WDR76 BRD7 MEN1 BRIP1 NEK11 ZW10 MRE11 RFWD3 FOXN3 GPR132 FBXO5 TAOK3 DNA2 ATRIP CHEK2 PLK3 ZFP36L2 PPP1R10 CDK2AP2 GFI1B CDK2 SLFN11 MAD2L1 CTDSP1 MUS81 MAD2L1BP RAD9A PTEN CRADD ZFP36L1 TAOK1 PTPN11 DONSON TOPBP1
GOBP_POSITIVE_REGULATION_OF_CELL_DEVELOPMENT	0.000963915708887972	0.01973273917196	0.477270815362862	0.330549207728062	1.57337462416954	174	EPHB2 MYADM SPEN UNC13D DBN1 P4HB SPINT1 NOTCH1 CUL7 PREX1 NUMBL OLFM4 S100A10 BAIAP2 ASPM E2F1 ARPC2 RAC1 RGS14 DNM2 DAG1 BMPR2 PAFAH1B1 NEFL PLXND1 BAD CALR AURKA TRIOBP TESK1 SEMA4D PDE3A TGFB1 RREB1 SKIL RAB21 HIF1A IST1 SRF UFL1 SEMA7A CLEC7A TNF TNFRSF1B TRIB1 FBXW8 MAP3K13 ADNP LIG4 PLXNC1 NIN RAB11A CAPRIN1 DOCK5 NUMB CUX1 SRRT TLR2 CX3CR1 WDR62 ABL1 PRMT5 MEGF8 NIBAN2 EEF2K
GOBP_SMOOTH_MUSCLE_CONTRACTION	0.000966575948349241	0.01973273917196	0.477270815362862	0.477232298367845	1.84635866705188	48	DAPK3 CD38 ATP2B4 SMTN ROCK2 ABAT TPCN2 SPHK1 RGS2 SRF PTGS2 ATP2B1 PIK3C2A SETD3 F2R ITGA2 ROCK1 P2RX1 DOCK5 ADA SPX SULF2 MKKS
GOBP_RESPONSE_TO_OXYGEN_LEVELS	0.000988669290354311	0.0200576282280631	0.45505986738723	0.311555864331222	1.51856366927173	198	HSP90B1 CD38 ADAM17 ACTN4 ADAM8 PICK1 CCNA2 P4HB NOTCH1 ARNT HIPK2 SLC8A3 RBPJ CD24 PLOD1 AGER NDRG1 HYOU1 E2F1 SLC9A1 EP300 CBFA2T3 XRCC1 LMNA ROCK2 MDM2 PPARA ABAT ATF4 PMAIP1 CAPN2 ENDOG BAD SLC29A1 CYBA NF1 TM9SF4 CREBBP EGLN3 NPEPPS BRIP1 USP19 ATP1B1 WDR83 ADAM15 HIF1A SRF MALAT1 CFLAR CPEB2 PTGS2 APAF1 TNF ATG7 PRKCE AKT1 ITGA2 HSF1 PLK3 TMBIM6 CASP3 TLR2 PTEN NR4A2 REST SLC6A4 BACH1 ZFP36…
GOBP_POSITIVE_REGULATION_OF_PROTEIN_PHOSPHORYLATION	0.00100171513094948	0.0201960702798882	0.45505986738723	0.265547810026249	1.41174036432176	431	BMP8B MYDGF TAOK2 TPX2 CLSPN ADAM17 STRADA CD300A DVL3 ADAM8 ITGA5 CCNB1 PIK3R6 PKD2 MAPRE3 LTF ATP2B4 ELANE CSF1 MARK2 CCNK PRKD2 HIPK2 CD24 PIK3R5 DAXX FLT1 AGAP2 AGER SLCO3A1 CLN3 PLK1 CDC6 EZH2 RAC1 LRRK1 DAG1 TNFRSF18 RIPK3 ALS2 PAK2 BMP6 ECT2 MAP4K2 TNK2 TNFRSF11A MADD GAS6 CAMP ROCK2 BMPR2 AZU1 DVL2 MAP3K10 PILRB SPHK1 PRKAG2 CCND3 MMD FBH1 CD81 TESK1 ERBB2 SEMA4D ERP29 CAMKK2 TGFB1 INCENP…
GOBP_NEGATIVE_REGULATION_OF_CELLULAR_COMPONENT_ORGANIZATION	0.00103355096702151	0.0207092990058754	0.45505986738723	0.262752231715568	1.40181795862932	447	EPHB2 ITM2C STYXL1 PHF2 MYADM SLIT1 LRSAM1 TPX2 TOP2A CD38 BUB1 SEMA3B HSPA5 ESPL1 ABCA2 BRCA1 CENPF CD300A CHEK1 MAK PACSIN1 SSH3 PICK1 SLX4 CCNB1 BUB1B TCHP NOTCH1 NR1H3 GAK SYT11 RCC2 BOK IK SEMA3C CCP110 ULK1 TSC2 CDT1 PLK1 PHF23 PPIF SCAMP5 RAC1 BAZ1B EP300 TFIP11 DNM2 ANKRD13D RUBCN SPTBN5 PAK2 EVI5L BMP6 XRCC1 CCNF SLC35F6 LMNA STMN1 ROCK2 GBA NAV3 RAD21 MDM1 ARAP1 PAFAH1B1 KIF24 RABGEF1 M…
GOBP_NEGATIVE_REGULATION_OF_CELL_CYCLE_PROCESS	0.00105224972558929	0.0209546172347413	0.45505986738723	0.304962299592755	1.49839308160963	210	BTN2A2 TAOK2 TP53BP1 CLSPN BUB1 ESPL1 BRCA1 CENPF CHEK1 CCNB1 GTSE1 DTL BUB1B CEP63 PKD2 WEE1 GIGYF2 IK CHFR DOT1L CCP110 CDT1 PLK1 CDC6 E2F1 EZH2 BAZ1B INTS3 XPC CCNF MDM2 RAD21 MDM1 EME2 TERF2 TIMELESS TPR KNTC1 WDR76 BRD7 MEN1 BRIP1 NEK11 ZW10 MRE11 RFWD3 PTTG2 FOXN3 PTTG1 GPR132 FBXO5 TAOK3 DNA2 RPS6KA2 ATRIP CHEK2 PLK3 ZFP36L2 PPP1R10 CDK2AP2 GFI1B CDK2 SLFN11 MAD2L1 CTDSP1 MUS81 MAD2L1BP RA…
GOBP_DNA_DEPENDENT_DNA_REPLICATION	0.00106117694374011	0.0210035387767096	0.45505986738723	0.342154572088165	1.57481626525934	131	LRWD1 SENP2 MCM10 DDX23 UPF1 MCM4 CDT1 CDC6 DDX11 POLD1 TONSL BRCA2 GMNN POLE ZMPSTE24 EME2 SRPK2 ENDOG MCM2 POLQ TERF2 TIMELESS WDR18 GINS4 FBH1 MCM6 MRE11 RFWD3 ATAD5 FBXO5 RECQL4 MCM7 FEN1 DNA2 PCNA BAZ1A SIRT7 MCM5 RRM1 CDK2AP1 CDK2 POLD3 SLFN11 MUS81 ALYREF PNKP MGME1 RECQL5 DONSON TOPBP1
GOBP_REGULATION_OF_VASCULATURE_DEVELOPMENT	0.0010854199978082	0.0213531715932449	0.45505986738723	0.326162068311059	1.5365961292003	159	JUP MYDGF ADGRA2 BRCA1 AGGF1 ITGA5 PIK3R6 KLF2 ATP2B4 AGO1 PRKD2 ITGAX GRN HIPK2 XBP1 FLT1 HGS PIK3CD CCR3 RHOB MTDH ZNF304 CAMP ROCK2 PLXND1 PKM SPHK1 NF1 SEMA4A TNFSF12 ERBB2 CEACAM1 HIF1A MAPK7 SP100 STAT3 EPN2 NINJ1 HSPG2 HTATIP2 C5AR1 TNF ITGB1 MINAR1 CCR2 EMILIN2 ROCK1 TLR3 ENG GAB1 CX3CR1 VASH1 ABL1 NIBAN2 SIRT1 PDCL3 ALOX5 PTK2B
GOBP_POSITIVE_REGULATION_OF_CELL_CYCLE_PROCESS	0.00109295763668186	0.0213719306546345	0.45505986738723	0.333815612048721	1.57947738884917	161	RRM2 ADAM17 ESPL1 PAF1 CCNB1 DTL CIT UBE2C LRP5 RACGAP1 RCC2 PLK4 KMT2E SPAG5 CDT1 CDC6 EZH2 DDX11 ECT2 ROCK2 MDM2 KIF23 DLGAP5 RAD21 TPR SPHK1 CCND3 AURKA USP19 MED1 RDX DDRGK1 MEPCE ATAD5 APP PLSCR1 FBXO5 SPAST KIF3B FEN1 SLF2 ANAPC7 ANXA1 TNF PRKCE AKT1 TGFA SMPD3 CHEK2 SLF1 EIF4G1 RRM1 RAB11A PPP1R10 SVIL PLCG2 MAD2L1 MAD2L1BP NSFL1C
GOBP_CELL_MORPHOGENESIS_INVOLVED_IN_DIFFERENTIATION	0.00111515233539716	0.0216753561718514	0.45505986738723	0.268300776671657	1.41347643062773	387	EPHB2 MYADM TAOK2 SLIT1 SDC2 SEMA3B ACTN4 UNC13D EFNA4 MINK1 NTNG2 DBN1 P4HB CNP NOTCH1 CUL7 MARK2 PREX1 RCC2 PXN SEMA3C NUMBL EPHB6 MAP1S ULK1 OLFM4 MYH9 S100A10 BAIAP2 CNTNAP1 NBEAL2 SPG11 ARPC2 RAC1 EP300 DNM2 DAG1 ECE1 SZT2 ALS2 PAK2 FERMT3 PHACTR1 RILPL1 STMN1 MEF2C BMPR2 PAFAH1B1 ATF4 NEFL PLXND1 RAC2 WHRN CALR SEMA4A GORASP1 TRIOBP PTPN6 TESK1 APLP2 ERBB2 SEMA4D RREB1 SKIL RAB21 LAMB2 IST1…
GOBP_PROTEIN_LOCALIZATION_TO_CHROMOSOME	0.0011332495124892	0.0218959995091664	0.45505986738723	0.414040486948126	1.74633495475699	74	LRWD1 CHAMP1 JARID2 VCP ESR1 CTCF TPP1 IFFO1 RCC2 IK CDT1 PLK1 EZH2 BRCA2 MAU2 RAD21 TERF2 KNTC1 ZW10 KNL1 SLF2 SPI1 XRCC4
GOBP_VIRAL_GENOME_REPLICATION	0.00117291359328164	0.0225282693715515	0.45505986738723	0.371539969843503	1.6643525064686	109	IFI27 TOP2A OASL SLPI PPIB OAS1 OAS2 OAS3 VCP MX1 GRK2 ATG16L2 LTF NOTCH1 CCNK RSAD2 ISG15 SHFL IFIT1 GAS6 PI4KA ROCK2 PPARA PARP10 SRPK2 MPHOSPH8 BST2 ZNFX1 SETDB1 TRIM38 APOBEC3G EIF2AK2 IFITM1 PLSCR1 DEK IFIH1 TNF IFIT5 ADAR IFITM2 LARP1 IFI16 IFITM3 RESF1 PPID CTBP2
GOBP_INTERLEUKIN_6_PRODUCTION	0.00119354118881673	0.0227896158758771	0.45505986738723	0.370922186328409	1.6586348816889	107	KLF2 INPP5D SYT11 XBP1 BPI AGER MMP8 POU2AF1 MAPK13 GAS6 GBA ARID5A CAPN2 RABGEF1 DDX58 TMEM106A CYBA PTPN6 SELENOS STAT3 MYD88 APP IFIH1 CLEC7A SPON2 TNF CSK F2R IL1RAP NOD2 IL17RA ARHGEF2 TLR3 PLCG2 TLR2 PTPN22 POU2F2 HAVCR2 HSPD1 PTPN11 MBP ARRB2 NCKAP1L TNFAIP3 SPHK2 NLRP12 CD74 ZC3H12A SYK
GOBP_RESPONSE_TO_FUNGUS	0.00120782551290687	0.0229274948239515	0.45505986738723	0.52750455860321	1.89635779736675	36	TRIM62 LTF ELANE MPO DEFA3 ZBP1 CLEC4E DEFA4 BAK1 MYD88 SPI1 CLEC7A SPON2 GAPDH IL17RA PLCG2 CLEC4D CX3CR1 S100A9 CLEC4C SYK
GOBP_LEUKOCYTE_CHEMOTAXIS	0.00125981624717035	0.023775369408808	0.45505986738723	0.337413228738215	1.57135055831381	144	CREB3 CCR5 ADAM17 ITGA1 PPIB HSD3B7 GBF1 ADAM8 CCR1 CSF1 PREX1 FLT1 SRP54 CKLF PIK3CD RAC1 PIP5K1C TNFRSF11A GAS6 AZU1 CCN3 RAC2 CALR ITGB2 VAV1 PLEC NINJ1 RIN3 MAPK3 SPI1 ANXA1 C5AR1 STAP1 CMKLR1 TNFSF14 CCR2 NOD2 CSF3R IL17RA CXCR2 CORO1A TREM1 JAML RIPOR2 TRPM2 CX3CR1 CXCR1 S100A9 ALOX5 CCL5 PTK2B NCKAP1L CXCL1 DAPK2 BST1 ADGRE2 ZNF580 CD74 LYN SYK
GOBP_DOUBLE_STRAND_BREAK_REPAIR	0.00127217498982027	0.0238698266876104	0.45505986738723	0.302452722365902	1.4942400653154	220	TP53BP1 FOXM1 BRCA1 REC8 CHEK1 SLX4 VCP AP5Z1 IFFO1 MCM4 HDGFL2 DCLRE1A KDM2A DDX11 TFIP11 TONSL INTS3 HMGB2 BRCA2 XRCC1 RPA3 RAD21 EME2 MCM2 POLQ TIMELESS GINS4 KMT5C FBH1 BRIP1 TOP3A SWI5 NSD2 SETX SHLD3 MCM6 EYA3 MRE11 RFWD3 PALB2 POGZ OTUB1 PIAS4 DEK RECQL4 RAD51D RMI1 MCM7 FEN1 SLF2 XRCC4 EP400 DNA2 PARP1 SIRT7 SMC6 HSF1 CHEK2 SLF1 LIG4 UVRAG MCM5 UBQLN4 FUS MMS19 MUS81 ZBTB7A ZFYVE26 ERCC1 …
GOBP_CELL_CYCLE_CHECKPOINT_SIGNALING	0.001289926268748	0.0240637969445747	0.45505986738723	0.344528902718445	1.59474852761529	138	TAOK2 TP53BP1 CLSPN BUB1 BRCA1 CENPF CHEK1 CCNB1 GTSE1 DTL BUB1B CEP63 GIGYF2 IK CHFR DOT1L CDT1 PLK1 CDC6 E2F1 INTS3 XPC MDM2 EME2 TIMELESS TPR KNTC1 WDR76 BRIP1 NEK11 ZW10 MRE11 RFWD3 FOXN3 TAOK3 DNA2 ATRIP CHEK2 PLK3 PPP1R10 CDK2 MAD2L1 MUS81 MAD2L1BP RAD9A CRADD TAOK1 PTPN11 DONSON TOPBP1
GOBP_MICROGLIAL_CELL_ACTIVATION	0.00129771726635527	0.0240708014090812	0.45505986738723	0.528476484075429	1.86866734308434	34	JUN CST7 SYT11 GRN AGER MMP8 ITGAM AZU1 SPHK1 ITGB2 APP C5AR1 TNF STAP1 PTPRC TLR3 TLR2 CX3CR1
GOBP_MITOTIC_CELL_CYCLE_CHECKPOINT_SIGNALING	0.00136568076352404	0.0251874986272672	0.45505986738723	0.37895399803354	1.68022391966283	103	TAOK2 CLSPN BUB1 BRCA1 CENPF CHEK1 CCNB1 GTSE1 DTL BUB1B GIGYF2 IK CHFR CDT1 PLK1 CDC6 INTS3 XPC MDM2 EME2 TPR KNTC1 NEK11 ZW10 MRE11 RFWD3 FOXN3 TAOK3 CHEK2 PLK3 PPP1R10 CDK2 MAD2L1 MUS81 MAD2L1BP RAD9A CRADD TAOK1 DONSON TOPBP1
GOBP_RESPONSE_TO_MECHANICAL_STIMULUS	0.0013795542588178	0.0252996221701841	0.45505986738723	0.353045846171222	1.58002798412568	117	JUN JUP FOSB RELA CHEK1 PKD2 PSPH MPO SLC9A1 DAG1 XPC BMP6 CHRNA10 TCAP BAK1 ENDOG BAD CYBA WHRN PLEC FOS RAF1 MYD88 PTGS2 MAPK3 KIAA0319 GSN TNF ITGA2 TNFSF14 CASP8 CASP8AP2 HTT RETN TLR3 ENG BTG2 CRADD BAG3 PTK2B TNFRSF1A ACTG1 CASP1 PIEZO1 TMEM120A MMP14 MAP2K4 MKKS F11R GPI TNFRSF10B
GOBP_MICROTUBULE_POLYMERIZATION_OR_DEPOLYMERIZATION	0.00140155293284764	0.0255586562922665	0.45505986738723	0.388784939942346	1.6721290425783	87	KIF18B TPX2 GOLGA2 ARL3 MAPRE3 TPPP MAP1S RAC1 GAS2L1 SKA2 STMN1 DCTN1 NAV3 GBA2 KIF24 TUBG1 FES CKAP5 ARL2 KATNB1 FBXO5 SPAST CCDC57 SLAIN2 NDE1 MAP1A NIN ARHGEF2 ABL1 TAOK1 TUBGCP2 KIF14
GOBP_REGULATION_OF_TYPE_I_INTERFERON_MEDIATED_SIGNALING_PATHWAY	0.00142551715726968	0.0258504396228904	0.45505986738723	0.534179580522957	1.87480850260743	33	OAS1 OAS3 USP18 TRIM41 ZBP1 ISG15 RNF185 PTPN6 CDC37 IRF7 YTHDF2 TTLL12 TBK1 ADAR IKBKE PTPN11 UBE2K TRIM56
GOBP_REGULATION_OF_VESICLE_MEDIATED_TRANSPORT	0.00143662116468402	0.0259070683364685	0.45505986738723	0.264878140172743	1.38848921162251	349	LRSAM1 BAIAP3 ABCA2 VAMP2 CD300A UNC13D PACSIN1 PICK1 SEPTIN2 ABCA13 NOTCH1 NR1H3 LAMP1 LMAN2 SYT11 PTPN23 MICAL1 MYO18A TSC2 STX4 STON1 OLFM4 CD14 CLN3 HGS SCAMP5 RAC1 DNM2 ANKRD13D RUBCN TNK2 CD151 ITGAM GAS6 AZU1 BET1L RABGEF1 FGR TPCN2 RAC2 CYBA PREB SAR1A SPHK1 CALR ITGB2 NSF RUFY2 IL2RB EZR CEACAM1 FES RAB21 RDX NECAB2 DGKQ STXBP2 ANKFY1 PLD1 DENND10 CD300LF RIN3 SCRIB MAPK3 APP PLSCR1 DGKD…
GOBP_CELLULAR_RESPONSE_TO_CALCIUM_ION	0.00144506584732444	0.025915379781299	0.45505986738723	0.468806070935149	1.78733803190369	46	JUN FOSB HSPA5 RASA4B PKD2 CPNE1 SYT11 RASA4 PPIF ECT2 MEF2C ENDOG SLC25A23 FOS NCSTN CPNE5 CPNE2 PLCG2 TRPM2 CAPN3 EEF2K MEF2A CLIC4 ALOX5AP
GOBP_REGULATION_OF_MAST_CELL_ACTIVATION	0.00149701026336541	0.0266249833495822	0.45505986738723	0.522563520528814	1.82228567378019	32	CD300A UNC13D NECTIN2 RABGEF1 FGR RAC2 PTPN6 FES STXBP2 CD300LF PLSCR1 MILR1 GAB2 ADGRE2 SPHK2 LYN SYK IL4R
GOBP_CYTOCHROME_COMPLEX_ASSEMBLY	0.00150103880251804	0.0266249833495822	0.45505986738723	-0.533890265197187	-1.8391494320951	33	COA4 COX18 TTC19 SCO1 TACO1 UQCC3 UQCC2 COA5 COX17 COX20 BCS1L MT-CO3 COA1 OXA1L LYRM7 C12orf73 COX10 PET100 TIMM21 UQCC1
GOBP_ENDOPLASMIC_RETICULUM_UNFOLDED_PROTEIN_RESPONSE	0.001531298154292	0.0270140967871294	0.45505986738723	0.444060532065601	1.81948002973635	62	CREB3 DERL3 HSPA5 ERLEC1 VCP CREB3L2 BCL2L11 ATF6B BOK BAX XBP1 OS9 DDIT3 EP300 RHBDD2 ATF4 TMED2 BAK1 FICD SELENOS DDRGK1 EIF2AK2 DERL2 UFL1 DNAJB9
GOBP_INTEGRIN_MEDIATED_SIGNALING_PATHWAY	0.00154879510688292	0.0270289726717309	0.45505986738723	0.411874381786823	1.73948605047061	76	ITGAD ITGA1 ITGA5 PHACTR4 RCC2 ITGAX ISG15 MYH9 FERMT3 ITGAM ZNF304 FGR ITGAL ITGB2 VAV1 CTNNA1 ADAM15 CEACAM1 DST TLN1 SEMA7A ITGB1 ITGA2 CD63 PTPRA PRAM1 ZYX ABL1 MPIG6B PTPN11 PTK2B CCM2 BST1 CD177 DAB2 SYK FUT8 ERBIN ITGB7 CUL3 LAMA5 SRC NEDD9 ITGB5 TSPAN32 ITGB4 ITGA9 TEC PTK2 VAV3 ITGA2B
GOBP_POSITIVE_REGULATION_OF_CELL_SUBSTRATE_ADHESION	0.00154879510688292	0.0270289726717309	0.45505986738723	0.412003980559758	1.74003339030928	76	JUP MYADM UNC13D ITGA5 EFEMP2 P4HB CSF1 PREX1 OLFM4 S100A10 CEACAM6 ARPC2 RAC1 DNM2 DAG1 HSD17B12 CALR TRIOBP TESK1 PLEKHA2 RREB1 ARL2
GOBP_REGULATION_OF_SECRETION	0.00156074989841059	0.0270919474344426	0.45505986738723	0.275036745705003	1.42878453601918	331	APBB3 CD38 BAIAP3 VAMP2 OPRL1 SEC24A CD300A UNC13D ADAM8 OAS2 PICK1 ICA1 SEPTIN2 GRK2 KCNA2 NOTCH1 LRP5 NR1H3 LAMP1 SYT11 XBP1 MIDN ADORA3 RSAD2 PTPN23 MICAL1 MYO18A STX4 NTSR1 HGS SCAMP5 TMF1 BMP6 TNFRSF11A MCTP2 ITGAM MEF2C ABAT CCN3 P3H1 RABGEF1 FGR CHD7 TPCN2 RAC2 BAD CYBA GPR27 NF1 ITGB2 IRS1 NSF ERP29 TGFB1 EZR CEACAM1 FES RAB21 HIF1A P2RX4 STXBP2 NLRP6 SGK1 KDM5B SPI1 ANXA1 GIPR TNF TNFRSF…
GOBP_AMYLOID_PRECURSOR_PROTEIN_CATABOLIC_PROCESS	0.00162751618022908	0.0281006251118276	0.45505986738723	0.471849563658477	1.79593402065363	45	GGA3 ADAM17 ABCA2 RELA AGER CLN3 ADAM19 ROCK2 NCSTN TNF ABCG1 ROCK1 RTN3 ABCA7 CASP3 TMED10 RTN2 PSENEN PSEN1
GOBP_VIRAL_PROCESS	0.00164806319254382	0.0283048313386098	0.45505986738723	0.274288872500421	1.42489941998907	331	JUN IFI27 LY6E LRSAM1 TRIM62 TOP2A OASL SLPI CCR5 SLC3A2 PPIB OAS1 NECTIN2 ITGA5 OAS2 OAS3 VCP MX1 P4HB GRK2 ATG16L2 LTF NOTCH1 TRIM8 LAMP1 SIGLEC1 CCNK MVB12A RSAD2 ISG15 SHFL KPNA2 CLDN9 MAN1B1 EP300 DAG1 MOGS IFIT1 GAS6 PI4KA ROCK2 PPARA TRIM5 PARP10 SRPK2 MPHOSPH8 SPCS1 WWP2 TPCN2 SLC52A2 ZFP36 MGAT1 CD81 BST2 VPS37B LGALS1 ZNFX1 CANX SETDB1 EDEM2 TRIM38 IRF7 IST1 TRIM22 RAB1A APOBEC3G EIF2AK…
GOBP_LEUKOCYTE_MEDIATED_CYTOTOXICITY	0.00167387694839304	0.0285968661814937	0.45505986738723	0.372123221723015	1.62363238878119	97	IGHG1 VAMP2 UNC13D NECTIN2 PIK3R6 ELANE LAMP1 PLEKHM2 AGER PRF1 RIPK3 ITGAM DNASE1 AZU1 VAV1 PTPN6 CEACAM1 STXBP2 NLRP6 GZMB MYD88 LAG3 SPI1 STAP1 PTPRC CORO1A TREM1 CX3CR1 HLA-A NCR1 HAVCR2 ARL8B ARRB2 NCKAP1L AP1G1 KIF5B RNF19B STAT5B RAB27A HLA-E
GOBP_POSITIVE_REGULATION_OF_CELL_ADHESION	0.0017548999491686	0.0298241111780172	0.45505986738723	0.280156867191939	1.43913137777063	292	BTN2A2 JUP MYADM ZMIZ1 RELA UNC13D ADAM8 ITGA5 AP3D1 EFEMP2 PIK3R6 P4HB ELANE CSF1 NFKBID NLRP3 PREX1 PRKD2 TYK2 XBP1 CD24 PTPN23 ZFHX3 AGER STX4 OLFM4 S100A10 CEACAM6 ARPC2 RAC1 DNM2 ADAM19 DAG1 TNFRSF18 CCDC88B HSD17B12 AZU1 FUT7 BAD ZBTB16 SART1 CALR FCHO1 ITGB2 VAV1 TRIOBP PTPN6 CD81 TESK1 ERBB2 PLEKHA2 LGALS1 RREB1 IL4I1 ARL2 SOX13 RARA JAK3 CBFB LDB1 ANXA1 TNF ICOSLG MYB CSK PRKCE CYTH3 AKT…
GOBP_POSITIVE_REGULATION_OF_NERVOUS_SYSTEM_PROCESS	0.00177536247920074	0.0300147219139875	0.45505986738723	0.609017454184239	1.85529033574159	19	OPRL1 CST7 ITGAX TPPP NTSR1 DAG1 GBA ABAT PARD3 TNFRSF1B ITGA2 ATPSCKMT MYRF
GOBP_MACROPHAGE_ACTIVATION	0.00182341618324105	0.0305836737488052	0.45505986738723	0.403305815989769	1.69990381750442	72	JUN CST7 NR1H3 SYT11 GRN BPI TNIP2 MYO18A AGER MMP8 ITGAM AZU1 TMEM106A SPHK1 ITGB2 APP C5AR1 TNF STAP1 SBNO2 PRKCE PTPRC TLR3 PLCG2 TLR2 CX3CR1 HAVCR2 HSPD1 NMI CD74 ZC3H12A SLC11A1 SYK IFI35 IL4R CLU
GOBP_MEIOTIC_CHROMOSOME_SEGREGATION	0.00182785973729766	0.0305836737488052	0.45505986738723	0.465913105189707	1.80256596798275	48	TOP2A BUB1 ESPL1 REC8 SLX4 BUB1B NCAPH CHFR PLK1 SMC2 RAD21 EME2 BRIP1 MRE11 PTTG2 PTTG1 SMC4 RMI1 SIRT7
GOBP_MONOCYTE_DIFFERENTIATION	0.00186195586034766	0.0309944037060949	0.45505986738723	0.560543722131136	1.84560777839193	26	JUN INPP5D CSF1 ACIN1 MYH9 PDE1B ZBTB46 MED1 FES IRF7 CTNNBIP1
GOBP_REGULATION_OF_RAS_PROTEIN_SIGNAL_TRANSDUCTION	0.00200550205983788	0.0332135698277232	0.431707695803346	0.333826580122388	1.53648546896276	131	EPHB2 FOXM1 RASA4B GBF1 KCTD10 SH3BP1 ABCA1 NOTCH1 CSF1 DENND3 RASGEF1A MYO9B CADM4 LRRC59 RASA4 CDC42SE1 RAC1 DNM2 IQSEC1 ARHGDIA ALS2 RGL2 STK19 MADD STMN1 DENND4B RABGEF1 NF1 KCTD13 GPR55 RDX RAF1 RASGRP4 NOTCH2 CYTH4 ITGB1 F2R CYTH3
GOBP_POSITIVE_REGULATION_OF_MAPK_CASCADE	0.00201738436443682	0.0332407596292483	0.431707695803346	0.289298530770158	1.46079671335931	262	JUN MYDGF TAOK2 ITGA1 DVL3 ADAM8 CCR1 MINK1 PIK3R6 ELANE NOTCH1 PRKD2 HIPK2 CD24 PIK3R5 FLT1 AGER MMP8 EZH2 ANKRD6 MAP4K2 TNFRSF11A MADD GAS6 RELL1 ROCK2 TRIM5 DVL2 MAP3K10 TMEM106A SPHK1 LAMTOR2 CD81 ERBB2 ERP29 TGFB1 GPR55 NECAB2 RAF1 MYD88 CFLAR PRXL2C EIF2AK2 MAPK3 APP NOTCH2 TAOK3 SEMA7A MAP3K11 SPI1 GLIPR2 CLEC7A MAP4K1 C5AR1 TNF GNAI2 LAPTM5 CSK MAP3K13 F2R PRKCE SPAG9 TGFA PTPRC NOD2 RIPK…
GOBP_REGULATION_OF_DNA_BINDING_TRANSCRIPTION_FACTOR_ACTIVITY	0.00206175477686899	0.0336802790953308	0.431707695803346	0.274520202800243	1.40698703068797	288	JUP TRIM62 TP53BP1 BHLHE40 RELA RNF25 ADAM8 PKD2 LTF ESR1 TRIM8 TRIM41 LRP5 NLRP3 PRKD2 HIPK2 NFKBIL1 ADORA3 HDAC5 TAF12 AGER SLCO3A1 NTSR1 E2F1 STK36 EZH2 DDIT3 EP300 FZD6 RIPK3 TNFRSF11A MTDH BCL3 GAS6 RTKN2 TRIM5 DVL2 ANXA4 PARP10 MAP3K10 WWP2 DDX58 NLRP2 SPHK1 MEN1 IRAK2 TRIM38 TRIM22 SRF SP100 STAT3 DDRGK1 FANCA MYD88 CFLAR EIF2AK2 TRIM25 FZD2 MAPK3 APP SGK1 CTNNBIP1 PIAS4 ITCH UFL1 SPI1 CLE…
GOBP_LEARNING	0.00207519019904868	0.0336802790953308	0.431707695803346	0.414059964211522	1.70650696800539	67	EPHB2 OPRL1 SYT11 SLC8A3 ATXN1L CLN3 NTSR1 PDE1B RGS14 RIC8A NF1 FOS HIF1A SRF UBA6 PTGS2 APP ITGB1 TAFA2 CIC HTT MAP1A ABCA7 BTG2 DLG4 TLR2 SLC7A11 ABL1 ADCY3 ATXN1 KRAS
GOBP_CELL_CYCLE_PHASE_TRANSITION	0.00208157102345837	0.0336802790953308	0.431707695803346	0.264596488298401	1.3938192408408	388	BTN2A2 TAOK2 RRM2 TP53BP1 CLSPN BUB1 ADAM17 ESPL1 FOXM1 BRCA1 CENPF PAF1 CHEK1 NEK6 CCNB1 PKMYT1 GTSE1 DTL BUB1B SENP2 CEP63 PKD2 CCNA2 WEE1 CIT ATP2B4 UBE2C ANLN GIGYF2 UPF1 BCAT1 RCC2 IK CHFR DOT1L KHDRBS1 KMT2E CDT1 PLK1 CDC6 E2F1 EZH2 DNM2 CDKN2C CDK18 INTS3 XPC CCNF PPP2R2D POLE MDM2 DLGAP5 RAD21 EME2 TIMELESS ERCC2 TPR KNTC1 CCND3 WDR76 BRD7 AURKA MEN1 BRIP1 PTPN6 NEK11 PPM1D MELK RDX DDRGK…
GOBP_POSITIVE_REGULATION_OF_NF_KAPPAB_TRANSCRIPTION_FACTOR_ACTIVITY	0.00208556256874969	0.0336802790953308	0.431707695803346	0.353633312625818	1.59441053800166	113	TRIM62 RELA RNF25 ADAM8 LTF TRIM8 NLRP3 PRKD2 AGER SLCO3A1 NTSR1 EP300 RIPK3 TNFRSF11A MTDH RTKN2 TRIM5 SPHK1 IRAK2 TRIM38 TRIM22 STAT3 DDRGK1 MYD88 CFLAR EIF2AK2 TRIM25 APP CLEC7A TNF MAP3K13 IL1RAP NOD2 RIPK1 ARHGEF2 TLR3 PLCG2 ZBTB7A TLR2 CAPN3 CX3CR1
GOBP_REGULATION_OF_MITOTIC_NUCLEAR_DIVISION	0.00210843123198539	0.0337380384248415	0.431707695803346	0.400321061131347	1.698579462235	80	DAPK3 MKI67 BUB1 ESPL1 CENPF CHEK1 CCNB1 PKMYT1 BUB1B CUL7 LRP5 IK CDT1 PLK1 CUL9 DLGAP5 RAD21 TPR KNTC1 SPHK1 AURKA L3MBTL1 ZW10 FBXO5 ANAPC7 TNF RCC1 TGFA SMPD3
GOBP_GLAND_DEVELOPMENT	0.00210992661745004	0.0337380384248415	0.431707695803346	0.299152179853088	1.4767679971085	230	JUN LY6E PHF2 UPB1 TYMS RELA OAS2 JARID2 PKD2 CIT ESR1 NOTCH1 CSF1 BCL2L11 LRP5 SEMA3C BAX XBP1 RBPJ NCOR2 CRIP1 BTBD7 SRP54 MTX1 ACADM EZH2 ORAI1 DAG1 RIPK3 BRCA2 TNFRSF11A ZMPSTE24 SRD5A1 PLXND1 SLC29A1 NF1 AURKA PNPT1 TGFB1 EZR RREB1 CEACAM1 MED1 HIF1A SRF MPST RAF1 CFLAR RARA SCRIB MAPK3 PRLR NOTCH2 KDM5B TWSG1 SEC63 ANXA1 TNF USF2 PCNA ALDH1A2 STAT5A AKT1 ITGA2 TGFA
GOBP_REGULATION_OF_MITOTIC_CELL_CYCLE_PHASE_TRANSITION	0.00214412990224092	0.0338564737393157	0.431707695803346	0.293798641079988	1.46081903278232	235	BTN2A2 TAOK2 RRM2 CLSPN BUB1 ADAM17 ESPL1 BRCA1 CENPF CHEK1 NEK6 CCNB1 GTSE1 DTL BUB1B SENP2 PKD2 WEE1 UBE2C ANLN GIGYF2 RCC2 IK CHFR KMT2E CDT1 PLK1 CDC6 E2F1 EZH2 CDKN2C INTS3 XPC MDM2 DLGAP5 RAD21 ERCC2 TPR KNTC1 CCND3 BRD7 AURKA PTPN6 NEK11 RDX ZW10 MRE11 RFWD3 MEPCE FOXN3 ATAD5 CENPE APP GPR132 FBXO5 TAOK3 PSME3 ANAPC7 ANXA1 RIOK2 AKT1 CHEK2 PLK3 EIF4G1 ZFP36L2 RRM1 RAB11A CDK2AP2 CTC1 GFI1B…
GOBP_LEUKOCYTE_DIFFERENTIATION	0.00214839339959814	0.0338564737393157	0.431707695803346	0.259519508973881	1.36858425223183	409	JUN BTN2A2 IRF4 ADAM17 ZMIZ1 ADAM8 CCR1 AP3D1 TOB2 CEBPE PIK3R6 PRR7 LTF INPP5D GON4L CSF1 KDELR1 NFKBID NLRP3 PREX1 BAX XBP1 KLF10 RSAD2 RBPJ LMBR1L HDAC5 ENTPD7 ACIN1 SRP54 AGER MYH9 SYVN1 PDE1B ZBTB46 PIK3CD EZH2 LRRK1 EP300 CLEC4E RIPK3 CBFA2T3 POU2AF1 TNFRSF11A BCL3 GAS6 GBA PAFAH1B1 BAK1 CHD7 FUT7 PRDM1 BAD ZBTB16 SART1 NF1 NRROS RUNX2 SEMA4A IRF2BP2 VAV1 PTPN6 CD81 ERBB2 LGALS1 TGFB1 FOS S…
GOBP_PEROXISOMAL_TRANSPORT	0.00215631460765523	0.0338564737393157	0.431707695803346	-0.611085444000995	-1.8770675746863	20	PEX7 PEX5 PEX12 HACL1 PEX6 PEX2 ABCD2 PEX10 PEX16 ABCD3 PEX1 PEX14 PEX26 PEX19 PEX13 PEX3
GOBP_REGULATION_OF_CHROMOSOME_ORGANIZATION	0.00215905424030756	0.0338564737393157	0.431707695803346	0.309659236788788	1.49093308743831	184	TOP2A BUB1 ESPL1 CENPF NEK6 SLX4 CCNB1 BUB1B NCAPH UBE2C CTCF NCAPG UPF1 IK CHFR CDT1 PLK1 CDC6 BAZ1B DDX11 SMC2 ATF7IP XRCC1 ZNF304 DLGAP5 RAD21 MPHOSPH8 MCM2 TERF2 TPR KNTC1 TENT4B NCAPD2 DNMT1 SETDB1 SMG5 ZW10 MRE11 PTTG2 PTTG1 MAPK3 CENPE SMC4 FBXO5 FEN1 SLF2 ANAPC7 NFRKB PARP1 RIOK2 SLF1 LIG4 PPP1R10 MCRS1 CTC1 CDK2 MAD2L1 RESF1 MAD2L1BP ERCC1 RMI2 TACC3 GNL3 PNKP
GOBP_BIOMINERALIZATION	0.00219163639983704	0.0342021718936107	0.431707695803346	0.385461506897509	1.63049239327345	79	TUFT1 CCR1 LTF NOTCH1 ATG4B KLF10 ISG15 TFIP11 SLC4A2 BMP6 GAS6 MEF2C ROCK2 BMPR2 ZMPSTE24 PPARA ATF4 FGR ERCC2 TGFB1 HIF1A PTGS2 FBXO5 ATP2B1 SBNO2 SMPD3 ROCK1 SLC20A1 TCIRG1
GOBP_TAXIS	0.00227090318293082	0.0352696255109734	0.431707695803346	0.274653389206432	1.42689330797533	324	EPHB2 RNASE2 SLIT1 CREB3 CCR5 SEMA3B ADAM17 ADGRA2 ITGA1 PPIB HSD3B7 GBF1 ADAM8 CCR1 EFNA4 ELANE NOTCH1 CSF1 PREX1 PRKD2 CMTM1 SEMA3C EPHB6 FLT1 TSC2 SRP54 AGER STX4 CKLF PIK3CD RAC1 CCR3 EP300 DAG1 ECE1 PIP5K1C HMGB2 CMTM3 PIP5K1A TNFRSF11A GAS6 BMPR2 AZU1 PLXND1 CCN3 RAC2 CALR SEMA4A ITGB2 VAV1 ABCC1 ERBB2 SEMA4D PLEC TGFB1 SPN FES LAMB2 P2RX4 EPHB1 NINJ1 PLD1 RIN3 SEMA4B SCRIB MAPK3 APP NOTCH2…
GOBP_REGULATION_OF_NUCLEASE_ACTIVITY	0.00229858691166547	0.035529586263172	0.431707695803346	0.593875431400974	1.83424531123329	20	OASL OAS1 OAS2 OAS3 DDX11 HMGB2 TERF2 PCNA AKT1 GZMA TMBIM6 PRKCD SIRT1 NEIL1
GOBP_RAS_PROTEIN_SIGNAL_TRANSDUCTION	0.00232507302202727	0.0357686589075854	0.431707695803346	0.288278962391091	1.43872814654777	246	JUN EPHB2 FOXM1 RASA4B GBF1 KCTD10 SH3BP1 PHACTR4 RAPGEFL1 CCNA2 ABCA1 NOTCH1 CSF1 DENND3 NISCH RASGEF1A MYO9B CADM4 LRRC59 RASA4 CDC42SE1 ARHGEF11 RAC1 DNM2 IQSEC1 RHOB ARHGDIA ALS2 RGL2 STK19 MADD ARHGEF1 STMN1 ZNF304 DENND4B ROCK2 CDC42EP2 RABGEF1 USP8 RAC2 CDC42EP3 CDC42EP1 NF1 KCTD13 DNMT1 SETDB1 RREB1 RAB21 GPR55 RDX RAF1 PLD1 RASGRP4 RASSF1 NOTCH2 CYTH4 ITGB1 F2R CYTH3 GNB1 RAB4B G3BP2 ROC…
GOBP_CELL_CHEMOTAXIS	0.00235641336798035	0.0360798009078501	0.431707695803346	0.306988442987757	1.47673577531455	180	CREB3 CCR5 ADAM17 ITGA1 PPIB HSD3B7 GBF1 ADAM8 CCR1 NOTCH1 CSF1 PREX1 PRKD2 FLT1 SRP54 CKLF PIK3CD RAC1 CCR3 PIP5K1C HMGB2 PIP5K1A TNFRSF11A GAS6 AZU1 CCN3 RAC2 CALR ITGB2 VAV1 ABCC1 PLEC P2RX4 EPHB1 NINJ1 RIN3 MAPK3 SPI1 ACKR2 ANXA1 C5AR1 STAP1 CMKLR1 TNFSF14 CCR2 NOD2 BIN2 CSF3R IL17RA CXCR2 CORO1A GAB1 TREM1 JAML RIPOR2 TRPM2 CX3CR1 PRKCD CXCR1 S100A9 ALOX5 CCL5 PTK2B ARRB2 NCKAP1L CXCL1 DAPK2…
GOBP_DNA_METHYLATION	0.0023807582448542	0.0362814143793274	0.431707695803346	0.462316222834504	1.75964861862102	45	BRCA1 BEND3 PICK1 CTCF KMT2E EZH2 ATF7IP ZMPSTE24 MPHOSPH8 BAZ2A DNMT1 FOS PPM1D EHMT1 HELLS SPI1 PLD6 PARP1 RLF PIWIL4 PRMT5 NIBAN2 TDRD9 MTA2 DNMT3A
GOBP_NEGATIVE_REGULATION_OF_REGULATED_SECRETORY_PATHWAY	0.0023977325590759	0.0363693452652354	0.431707695803346	0.601575131396442	1.83261829334149	19	CD300A NOTCH1 RABGEF1 CEACAM1 SPI1 GNAI2 CCR2 REST NCKAP1L STXBP3 HLA-F ADRA2A
GOBP_CELL_CYCLE_G2_M_PHASE_TRANSITION	0.00242118519909495	0.0365542658430801	0.431707695803346	0.352323908612252	1.58407082017832	116	TAOK2 CLSPN FOXM1 BRCA1 CENPF CHEK1 CCNB1 PKMYT1 DTL CCNA2 WEE1 CIT RCC2 CHFR KHDRBS1 PLK1 CDC6 DNM2 INTS3 RAD21 AURKA PPM1D MELK MRE11 FOXN3 ATAD5 APP GPR132 FBXO5 TAOK3 CCDC57 FBXL6 CHEK2 PLK3 MASTL RRM1 RAB11A CTC1 CDK2 BACH1 TAOK1 CALM1 KIF14 DONSON TOPBP1 ARPP19 CALM3 SYF2 CDK14
GOBP_NEGATIVE_REGULATION_OF_TUMOR_NECROSIS_FACTOR_SUPERFAMILY_CYTOKINE_PRODUCTION	0.00251805038158961	0.0378407015677773	0.431707695803346	0.463878571528642	1.72343368855321	41	LTF SYT11 BPI NFKBIL1 BCL3 GAS6 PTPN6 SELENOS RARA NOD2 VSIR PTPN22 HAVCR2 ARRB2 CD33 TNFAIP3 ZC3H12A TSPO AKAP8 LILRB1 LILRB4 POMC
GOBP_PROTEIN_TARGETING_TO_PEROXISOME	0.00255925344154023	0.0382826574711502	0.431707695803346	-0.626085448274489	-1.85156057042641	17	PEX7 PEX5 PEX12 HACL1 PEX6 PEX2 PEX10 PEX16 PEX1 PEX14 PEX26 PEX19 PEX13 PEX3
GOBP_REGULATION_OF_NERVOUS_SYSTEM_DEVELOPMENT	0.00259259221432036	0.0386034602187334	0.431707695803346	0.291774328214378	1.43957602205896	228	EPHB2 SLIT1 AGRN SPEN SEMA3B BHLHE40 DBN1 CST7 SPINT1 NOTCH1 CUL7 ITGAX SEMA3C TPPP NUMBL DNAJB11 ULK1 BAIAP2 ASPM E2F1 EZH2 RGS14 DAG1 HMGB2 CLSTN3 BMPR2 PAFAH1B1 NEFL PLXND1 CHD7 NF1 SEMA4A GORASP1 CTNNA1 SEMA4D TGFB1 SKIL RAB21 HIF1A IST1 SRF EPHB1 SEMA4B RARA PARD3 YTHDF2 CLSTN1 UFL1 SEMA7A YWHAH KIAA0319 TNF TNFRSF1B FBXW8 MAP3K13 ADNP AKT1 IL1RAP LIG4 PLXNC1 NIN DRAXIN RAB11A CAPRIN1 CTDSP1…
GOBP_TOLL_LIKE_RECEPTOR_SIGNALING_PATHWAY	0.00261693580318722	0.0387880073842269	0.431707695803346	0.374054549742938	1.61128337314094	92	IRF4 GPR108 CD300A OAS1 LTF ESR1 NR1H3 SLC15A4 NFKBIL1 RSAD2 TNIP2 CD14 UNC93B1 GRAMD4 CYBA IRAK2 IRF7 NINJ1 NLRP6 MYD88 CD300LF TNF PRKCE NOD2 TLR3 PLCG2 LY96 TLR2 PTPN22 HAVCR2 HSPD1 AP3B1 ARRB2 TNFAIP3 NMI LYN PELI1 IFI35
GOBP_MRNA_TRANSCRIPTION	0.00269980320874248	0.0398343691617186	0.431707695803346	0.498658389536858	1.77711020363784	35	TFCP2 TAF5 NR1H3 SUPT6H TAF12 ATF4 TAF4 MED1 STAT3 RARA C5AR1 HSF1 NCOA1
GOBP_RESPONSE_TO_MUSCLE_STRETCH	0.00275449545666804	0.0402944312987246	0.431707695803346	0.640092349817337	1.86451403005428	16	JUN RELA SLC9A1 TCAP FOS RAF1 GSN
GOBP_DNA_INTEGRITY_CHECKPOINT_SIGNALING	0.00276617846058875	0.0402944312987246	0.431707695803346	0.366714189506896	1.61447554144104	100	TAOK2 TP53BP1 CLSPN BRCA1 CHEK1 GTSE1 DTL CEP63 GIGYF2 DOT1L CDT1 PLK1 CDC6 E2F1 XPC MDM2 EME2 TIMELESS WDR76 BRIP1 NEK11 MRE11 RFWD3 FOXN3 TAOK3 DNA2 ATRIP CHEK2 PLK3 PPP1R10 CDK2 MUS81 RAD9A CRADD TAOK1 PTPN11 DONSON TOPBP1
GOBP_DEFENSE_RESPONSE_TO_SYMBIONT	0.00276822494750942	0.0402944312987246	0.431707695803346	0.293352420418332	1.44928085426861	220	IFI27 RNASE2 OASL RELA UNC13D OAS1 OAS2 OAS3 MX1 TRIM8 TRIM41 NLRP1 DEFA3 IFI44L ITGAX ZBP1 RSAD2 ISG15 RNF185 PRF1 IFNLR1 SHFL DDX60 UNC93B1 RIPK3 HERC5 MOV10 IFIT1 NCBP3 ZMPSTE24 DHX58 TRIM5 AZU1 PMAIP1 DDX58 GPATCH3 BST2 IFIT2 ZNFX1 TRIM38 IRF7 TRIM22 CCDC92 MYD88 IFI6 RTP4 APOBEC3G EIF2AK2 TRIM25 IFIT3 IFITM1 SENP7 PLSCR1 ITCH HSP90AA1 MX2 IFIH1 SPON2 ATG7 PUM1 EXOSC4 IFIT5 ADAR PTPRC SLFN13
GOBP_PATTERN_RECOGNITION_RECEPTOR_SIGNALING_PATHWAY	0.00292658514652279	0.042409354400058	0.431707695803346	0.340287972979835	1.56850318496297	137	IRF4 OASL RELA GPR108 CD300A OAS1 OAS3 LTF ESR1 NR1H3 SLC15A4 NFKBIL1 RSAD2 TNIP2 CD14 DDX60 UNC93B1 CLEC4E GRAMD4 DHX58 DDX58 CYBA GPATCH3 IRAK2 IRF7 NINJ1 NLRP6 MYD88 CD300LF TRIM25 ITCH IFIH1 CLEC7A TNF PUM1 PRKCE NOD2 TLR3 PLCG2 LY96 TLR2 PTPN22 RNF135 HAVCR2 HSPD1 ZDHHC5 AP3B1 ARRB2 TNFAIP3 NMI TKFC LYN PELI1 ERBIN IFI35
GOBP_MITOCHONDRIAL_RNA_METABOLIC_PROCESS	0.00296016451955782	0.0427053068021542	0.431707695803346	-0.472517279866621	-1.76231670235051	45	YARS2 MTO1 FASTKD2 FOXO3 PRORP RPUSD4 TRIT1 TRMT5 TRMT61B FASTK TBRG4 SUPV3L1 MTERF2 LRPPRC TFB1M FASTKD1 PPARGC1B MTERF4 TFB2M MTRES1 SLIRP WARS2
GOBP_INTERMEMBRANE_LIPID_TRANSFER	0.00301492088186019	0.0432722726363481	0.431707695803346	0.515628345038514	1.80969928599144	33	ABCA1 STARD3 PITPNB OSBPL5 CPTP PITPNM1 GRAMD1B ATG2A OSBP PITPNA ABCG1 C2CD2L ABCA3 GRAMD1C PITPNM2 GLTP GRAMD1A OSBPL2
GOBP_REGULATION_OF_SUBSTRATE_ADHESION_DEPENDENT_CELL_SPREADING	0.0030261262749387	0.0432722726363481	0.431707695803346	0.469423760604197	1.73614410773921	40	MYADM ACTN4 UNC13D P4HB PREX1 RCC2 OLFM4 S100A10 ARPC2 RAC1 DNM2 CALR TRIOBP TESK1 RREB1
GOBP_MAPK_CASCADE	0.00304016644109347	0.0432823695955676	0.431707695803346	0.250455500954102	1.33827701685548	451	JUN EPHB2 BTN2A2 MYDGF TAOK2 CCR5 FOXM1 ITGA1 CD300A DVL3 ADAM8 CCR1 MINK1 MAP3K6 PIK3R6 NCOR1 ELANE NOTCH1 PRKD2 HIPK2 PABPN1 CD24 PIK3R5 DAXX FLT1 AGER MMP8 EZH2 RGS14 DAG1 ANKRD6 PAK2 MAP4K2 TNFRSF11A MAPK13 MADD CHRNA10 GAS6 MEF2C RELL1 ROCK2 GBA TRIM5 DVL2 PAFAH1B1 MAP3K10 TMEM106A SPHK1 RGS2 NF1 ZFP36 LAMTOR2 MEN1 PTPN6 CD81 YWHAE ERBB2 ERP29 CAMKK2 TGFB1 EZR CEACAM1 GPR55 MAPK7 SETX NECAB2…
GOBP_REGULATION_OF_REGULATED_SECRETORY_PATHWAY	0.0030572384449914	0.0433353536787863	0.431707695803346	0.381595568926919	1.64080431910613	85	BAIAP3 CD300A UNC13D NOTCH1 LAMP1 SYT11 MICAL1 STX4 SCAMP5 ITGAM RABGEF1 FGR RAC2 ITGB2 CEACAM1 FES STXBP2 SPI1 GNAI2 STXBP5 CCR2 P2RX1 DTNBP1 PRAM1 REST STX1A GAB2 VPS18 NCKAP1L AP1G1 CALM3 CD177 ADGRE2 SPHK2 RAB27A STXBP3 LYN SYK
GOBP_CYTOKINESIS	0.00307110481553923	0.0433426357880015	0.431707695803346	0.335569660188008	1.52340848996705	123	ESPL1 ARL3 SEPTIN2 KLHDC8B SEPTIN11 CIT ANLN CUL7 RACGAP1 WASHC5 CCP110 PLK4 MYH9 PLK1 CDC6 RHOB BRCA2 ECT2 STMN1 ROCK2 KIF23 USP8 AURKA PLEC SH3GLB1 PRPF40A INCENP IST1 ANXA11 SEPTIN8 SPAST KIF3B PRKCE UVRAG PLK3 ROCK1 CHMP5 RAB11A SEPTIN7 SVIL ZFYVE26 SEPTIN4 CALM1 KIF14 CALM3 KIF20B BIN3 RAB35 APC SPTBN1 NUP62 CDC25B PKP4 EFHC1 AHCTF1 CUL3 MAP10 SEPTIN10 RHOC
GOBP_MITOCHONDRIAL_RNA_PROCESSING	0.00310097137091384	0.0435746886146594	0.431707695803346	-0.606266488115138	-1.83156555353553	19	MTO1 FASTKD2 PRORP RPUSD4 TRIT1 TRMT5 TRMT61B FASTK TBRG4 SUPV3L1 FASTKD1
GOBP_NEUTROPHIL_ACTIVATION_INVOLVED_IN_IMMUNE_RESPONSE	0.00313015964769213	0.0437952509327959	0.431707695803346	0.623671478893143	1.85825149055654	18	VAMP2 ITGAM DNASE1 ITGB2 STXBP2 MYD88 SPI1 PRAM1 CD177 STXBP3 SYK
GOBP_RESPONSE_TO_CALCIUM_ION	0.00318354533609553	0.044351022150069	0.431707695803346	0.391592511878527	1.66154385273185	80	JUN FOSB HSPA5 RASA4B PKD2 CPNE1 SYT11 RASA4 PPIF ECT2 KCNIP2 MEF2C ENDOG BAD SLC25A23 FOS ANXA11 NCSTN GIPR CPNE5 CPNE2 PLCG2 TRPM2 CAPN3 CALM1 EEF2K NEDD4 PTK2B SEC31A MEF2A CALM3 CLIC4 ACTG1 ALOX5AP HNRNPD STIM1 ITPR3
GOBP_NEGATIVE_REGULATION_OF_MITOTIC_CELL_CYCLE_PHASE_TRANSITION	0.00322039192563367	0.0444591320975868	0.431707695803346	0.326862904908828	1.50443413928048	131	BTN2A2 TAOK2 CLSPN BUB1 BRCA1 CENPF CHEK1 CCNB1 GTSE1 DTL BUB1B PKD2 WEE1 GIGYF2 IK CHFR CDT1 PLK1 CDC6 EZH2 INTS3 MDM2 RAD21 TPR KNTC1 BRD7 ZW10 MRE11 RFWD3 FOXN3 GPR132 FBXO5 TAOK3 CHEK2 PLK3 ZFP36L2 CDK2AP2 GFI1B CDK2 SLFN11 MAD2L1 CTDSP1 MAD2L1BP PTEN CRADD ZFP36L1 TAOK1
GOBP_POSITIVE_REGULATION_OF_RESPONSE_TO_CYTOKINE_STIMULUS	0.00323239530962122	0.0444591320975868	0.431707695803346	0.454022563136658	1.72808163890062	45	ADAM17 TRIM41 CSF1 CPNE1 ZBP1 RNF185 GAS6 PAFAH1B1 DDX58 MED1 HIF1A IRF7 CD300LF IFIH1 LAPTM5 TBK1 RIPK1 IKBKE TLR2 UBE2K TRIM56 CASP1 CD74
GOBP_SISTER_CHROMATID_COHESION	0.00323239530962122	0.0444591320975868	0.431707695803346	0.45356494862405	1.72633988573428	45	CDC20 BUB1 ESPL1 REC8 DDX12P BUB1B CTCF PLK1 DDX11 MAU2 RAD21 MRE11 POGZ SMC3 FEN1 SLF2
GOBP_MITOTIC_DNA_INTEGRITY_CHECKPOINT_SIGNALING	0.0034267709741196	0.0469337492911065	0.431707695803346	0.40703860293181	1.67756208507244	66	TAOK2 CLSPN BRCA1 CHEK1 GTSE1 DTL GIGYF2 PLK1 CDC6 XPC MDM2 EME2 NEK11 MRE11 RFWD3 FOXN3 TAOK3 CHEK2 PLK3 PPP1R10 CDK2 MUS81 RAD9A CRADD TAOK1 DONSON TOPBP1
GOBP_POSITIVE_REGULATION_OF_CHEMOTAXIS	0.00349113573382828	0.0474151740251322	0.431707695803346	0.37503270117017	1.6071820174396	82	CREB3 ADAM17 CCR1 CSF1 PRKD2 AGER STX4 RAC1 GAS6 BMPR2 AZU1 RAC2 CALR TGFB1 P2RX4 MAPK3 SPI1 C5AR1 CMKLR1 ITGA2 TNFSF14 CCR2 RIPOR2 CX3CR1 MEGF8 CCL5 PTK2B NCKAP1L DAPK2 ZNF580 CD74
GOBP_REGULATION_OF_ALPHA_BETA_T_CELL_ACTIVATION	0.00349113573382828	0.0474151740251322	0.431707695803346	0.374641630907956	1.60550610733623	82	IRF4 CD300A AP3D1 NFKBID NLRP3 TYK2 AGER LGALS9C PRDM1 ZBTB16 CD81 RARA JAK3 CBFB TWSG1 ITCH ANXA1 MYB LGALS9B PTPRC CCR2 TBX21 HFE VSIR PTPN22 HLA-A AP3B1 NCKAP1L SMAD7 ADA RC3H2 HLA-E CD55 ZC3H12A RUNX3 SYK ZNF683 ZBTB7B RC3H1 IL4R
GOBP_LEUKOCYTE_HOMEOSTASIS	0.00356577021174433	0.0482270421138421	0.431707695803346	0.385478334237571	1.62206064458804	73	ADAM17 BCL2L11 SLC15A4 BAX PIK3CD RIPK3 MEF2C PMAIP1 BAK1 TNFRSF13B PKN1 SLC39A3 SKIL HIF1A JAK3 ANXA1 AKT1 TNFSF14 CCR2 CORO1A TCIRG1 CASP3 SH2B3 XKR8 SLC7A11 ABL1 LGALS2 NCKAP1L STAT5B ADA TNFAIP3 RC3H2 GAPT CD74 LYN SOS2 RC3H1 SPNS2 FLT3
GOBP_RESPONSE_TO_STEROID_HORMONE	0.00359490693313014	0.0484193689001678	0.431707695803346	0.299610007727405	1.45702696096734	197	TYMS FOSB CD38 ZMIZ1 ABCA2 BRCA1 KMT2D TRERF1 LCAT ARID1A NCOR1 ESR1 NOTCH1 BCL2L11 NR1H3 DEFA3 DAXX NCOR2 SAFB TMF1 CALCOCO1 EP300 HMGB2 BMP6 GBA PPARA SRD5A1 RXRB NEFL USP8 BAD CYBA CALR ZFP36 PKN1 TGFB1 FOS MED1 DDRGK1 UBE2L3 CFLAR PTGS2 SAFB2 SGK1 MT-ND3 PER1 IL1RN UFL1 YWHAH ATP2B1 ANXA1 TNF GOT1 PCNA PARP1 ZFP36L2 ENG PGRMC2 CASP3 ABCA3 ZBTB7A CNOT1 TLR2 REST ZFP36L1 SIRT1 MBP NEDD4 UCP3 VP…
GOBP_CELLULAR_RESPONSE_TO_NITROGEN_COMPOUND	0.00368984627905187	0.0494927314950511	0.431707695803346	0.250589193452576	1.32601145880886	413	JUN MZB1 EPHB2 LY6E JUP HSP90B1 AGRN HSPA5 BRCA1 VAMP2 RELA CHEK1 PKD2 CCNA2 KLF2 GRK2 ATP2B4 TRIM41 BCL2L11 DIAPH1 PIP4K2C PXN XBP1 SOGA1 USO1 DAXX HDAC5 TSC2 AGER BAIAP2 CDC6 EZH2 DDX11 SLC9A1 KLF16 DNM2 SMARCC1 SLC26A6 IFIT1 MAPK13 MEF2C SLC27A4 CAMP ROCK2 MDM2 PIP4K2B SRD5A1 ATF4 CAPN2 PKM FUT7 DDX58 CYBA TIMELESS CCND3 LAMTOR2 IRS1 MEN1 BRIP1 ABCC1 CTNNA1 DNMT1 PDE3A PTPRE EZR CEACAM1 P2RX4 …
GOBP_RIBOSOMAL_SMALL_SUBUNIT_ASSEMBLY	0.00371048364831741	0.0495647321911042	0.431707695803346	-0.620830029734006	-1.88096517356887	18	RPL38 RPS19 RPS5 RRP7BP PRKDC PWP2 RPS15 RPS14 ABT1 MRPS11 RPS28
GOBP_SUBSTRATE_ADHESION_DEPENDENT_CELL_SPREADING	0.00379611933460525	0.0505008334431502	0.431707695803346	0.386354100053195	1.60397063560508	68	MYADM ACTN4 UNC13D NTNG2 P4HB PREX1 RCC2 PXN OLFM4 S100A10 ARPC2 RAC1 DNM2 FERMT3 CALR TRIOBP TESK1 RREB1 LAMB2 RAB1A MICALL2
GOBP_PROTEIN_EXIT_FROM_ENDOPLASMIC_RETICULUM	0.00385176963936967	0.0509357611060208	0.431707695803346	0.470672534397122	1.75537401304969	42	HSP90B1 DERL3 ERLEC1 VCP SURF4 SYVN1 UBE2J1 OS9 EDEM1 SEC16A PREB SAR1A TM9SF4 CD81 EDEM2 SELENOS TMED9 LMAN1 SEL1L DERL2
GOBP_REGULATED_EXOCYTOSIS	0.00386019631302561	0.0509357611060208	0.431707695803346	0.328618775643535	1.52359052317259	139	OTOF BAIAP3 VAMP2 SDF4 CD300A UNC13D NOTCH1 LAMP1 SYT11 MICAL1 STX4 MYH9 PIK3CD SCAMP5 PIP5K1C ITGAM RABGEF1 FGR RAC2 ITGB2 CEACAM1 FES STXBP2 SCRIB SPI1 GNAI2 STXBP5 CCR2 P2RX1 CORO1A DTNBP1 RAB11FIP1 PRAM1 TMED10 CTBP2 REST MILR1 STX1A LAT2 GAB2 PSEN1 TMEM79 VPS18 DNAJC5 ARL8B NCKAP1L AP1G1 SNAP29 CALM3 CD177 ADGRE2 SPHK2 RAB27A STXBP3 LYN ARHGAP17 SYK
GOBP_POSITIVE_REGULATION_OF_LIPID_TRANSPORT	0.00389048056781506	0.0511275300531486	0.431707695803346	0.448323405550286	1.70638974430805	45	DENND5B ABCA13 ABCA1 NR1H3 NTSR1 TMF1 BMP6 TNFRSF11A P2RX4 SCP2 ABCG1 ABCA7 RETN DBI ABCA3 PRKCD SIRT1 DAB2 EEPD1 ACSL1
GOBP_TISSUE_REMODELING	0.00393352504836875	0.0512863599566625	0.407017918923954	0.371652595406495	1.60231926366683	88	CD38 ADAM8 INPP5D LRP5 TPP1 SEMA3C BAX RBPJ PLEKHM1 LRRK1 TNFRSF11A MEF2C ROCK2 BMPR2 MDM2 BAK1 CHD7 NF1 TGFB1 CEACAM1 HIF1A GPR55 NOTCH2 CSK F2R LIPA CCR2 ROCK1 TCIRG1
GOBP_MAST_CELL_ACTIVATION_INVOLVED_IN_IMMUNE_RESPONSE	0.00393746348154258	0.0512863599566625	0.407017918923954	0.47399965640284	1.73510170905485	39	VAMP2 CD300A UNC13D PIK3CD RABGEF1 FGR RAC2 PTPN6 FES STXBP2 MILR1 LAT2 GAB2 ADGRE2 SPHK2 LYN SYK SNX6 IL4R
GOBP_RESPIRATORY_CHAIN_COMPLEX_IV_ASSEMBLY	0.00394996610880026	0.0512863599566625	0.407017918923954	-0.548000572795709	-1.7610047266758	24	COA4 COX18 SCO1 TACO1 COA5 COX17 COX20 BCS1L MT-CO3 COA1 OXA1L COX10 PET100 TIMM21
GOBP_RESPIRATORY_BURST	0.0040255980848053	0.0520601250329801	0.407017918923954	0.497355855396393	1.71172469577984	31	JCHAIN IGHA1 MPO GRN CD24 PIK3CD RAC1 NCF1C RAC2 CYBA NCF1B CLEC7A PGAM1 IGHA2 CYBC1
GOBP_REGULATION_OF_MYELOID_CELL_APOPTOTIC_PROCESS	0.00409418393833049	0.0527369883484951	0.407017918923954	0.575295871971588	1.8003441434074	21	CCR5 ADAM17 PIK3CD MEF2C IRF7 SELENOS ANXA1 NOD2 PTEN SLC7A11 SIRT1
GOBP_REGULATION_OF_VASOCONSTRICTION	0.00418628740134018	0.0534190971285182	0.407017918923954	0.549606540484172	1.78411672018208	24	CD38 ECE1 BMPR2 PTGS2 ATP2B1 HRH2 F2R P2RX1 DOCK5 ABL1 PER2 SNTA1 ADRA2A RHOA TBXAS1
GOBP_NEGATIVE_REGULATION_OF_RECEPTOR_MEDIATED_ENDOCYTOSIS	0.00421026471745	0.0534190971285182	0.407017918923954	0.553209259529196	1.75508365160461	22	ABCA2 RAC1 ANKRD13D RABGEF1 NECAB2 RIN3 APP DLG4 PSEN1 MTMR2 LRPAP1 ATXN2 UNC119 ANKRD13A ARF6
GOBP_REGULATION_OF_B_CELL_PROLIFERATION	0.00421384693444036	0.0534190971285182	0.407017918923954	0.441870485929436	1.7220829025207	50	MZB1 EPHB2 CD38 CD300A INPP5D MEF2C TNFRSF13B CD81 PKN1 CD320 ATAD5 PTPRC CASP3 MNDA NCKAP1L ADA BST1 IRS2 CD74 LYN PELI1 RC3H1
GOBP_REGULATION_OF_NITRIC_OXIDE_METABOLIC_PROCESS	0.00422266251380111	0.0534190971285182	0.407017918923954	0.459865430011461	1.70079302257675	40	PKD2 KLF2 ATP2B4 MMP8 RAC1 DNM2 ROCK2 TMEM106A KHSRP P2RX4 SELENOS PTGS2 HSP90AA1 CLEC7A TNF AKT1 CX3CR1 PTK2B ZC3H12A DDAH2 CLU TSPO TICAM1
GOBP_EXPORT_FROM_CELL	0.0042294232785056	0.0534190971285182	0.407017918923954	0.245195935162533	1.31986928491395	483	LY6E PDIA4 APBB3 CD38 OTOF BAIAP3 VAMP2 SDF4 SEC24A CD300A UNC13D ADAM8 COPG1 CCR1 PICK1 ICA1 SEPTIN2 GRK2 KCNA2 PTPRN2 ABCA1 NOTCH1 SLC17A9 LRP5 NR1H3 LAMP1 UBE2Q1 SYT11 RCN3 MIDN ADORA3 RSAD2 PTPN23 MICAL1 MYO18A STX4 CKLF MYH9 SYTL3 NTSR1 RPH3A HGS PIK3CD SCAMP5 TMF1 SLC9A1 PIP5K1C BMP6 CAMK2G TNFAIP2 TNFRSF11A MCTP2 ITGAM KCNIP2 MEF2C ARFGAP3 ABAT PAFAH1B1 CCN3 P3H1 RABGEF1 FGR CHD7 TPCN2 RAC…
GOBP_RIBOSOMAL_LARGE_SUBUNIT_ASSEMBLY	0.00429023864566312	0.0539771885419477	0.407017918923954	-0.563203655148913	-1.78583340084036	22	RPL38 NOP53 FASTKD2 DDX28 RPF2 BRIX1 RPL3 NLE1 RPL23A RPL24 PPAN RPLP0 MDN1 MRPL20 RPL5
GOBP_POSITIVE_REGULATION_OF_TUMOR_NECROSIS_FACTOR_SUPERFAMILY_CYTOKINE_PRODUCTION	0.00431522512002062	0.0540819333574785	0.407017918923954	0.3850533321558	1.63147436789049	78	EPHB2 OAS1 ADAM8 OAS2 FRMD8 OAS3 AGER MMP8 CD14 AZU1 ARID5A DDX58 TMEM106A CYBA SPN STAT3 MYD88 APP IFIH1 CLEC7A SPON2 PTPRC CCR2 NOD2 RIPK1 ARHGEF2 TLR3 PLCG2 LY96 TLR2 HAVCR2 PSEN1 PTPN11
GOBP_ICOSANOID_TRANSPORT	0.00446978704936455	0.0558035721624513	0.407017918923954	0.570502432743717	1.78534344435649	21	ABCC6 SLCO3A1 NTSR1 TNFRSF11A ABCC2 ABCC1 P2RX4 PROCA1 ANXA1
GOBP_REGULATION_OF_IMMUNOGLOBULIN_PRODUCTION	0.00449034670509152	0.0558454613207934	0.407017918923954	0.416551246685812	1.67071816884475	57	MZB1 EPHB2 TP53BP1 SLC15A4 XBP1 SUPT6H STX4 KMT5C PKN1 TGFB1 NSD2 SHLD3 ATAD5 DNAJB9 TNF PTPRC TBX21 TMBIM6 STAT6 RIF1 CR1 CGAS HLA-E
GOBP_MAST_CELL_ACTIVATION	0.00452311172455089	0.0560382467858481	0.407017918923954	0.438915988839067	1.71056846766504	50	VAMP2 CD300A UNC13D NECTIN2 NDRG1 PIK3CD RABGEF1 FGR RAC2 PTPN6 FES STXBP2 CD300LF PLSCR1 MILR1 LAT2 GAB2 ADGRE2 SPHK2 LYN SYK SNX6 IL4R
GOBP_REGULATION_OF_SISTER_CHROMATID_COHESION	0.00454351549553964	0.0560770011350633	0.407017918923954	0.62127877174101	1.80971228107408	16	BUB1 ESPL1 CTCF DDX11 RAD21 FEN1 SLF2 SLF1
GOBP_NERVOUS_SYSTEM_PROCESS	0.00458405674934491	0.0560998096626316	0.407017918923954	0.246580545906618	1.30972329982401	422	EPHB2 SLC1A4 CFAP45 BIRC5 OTOF ABCC6 OPRL1 ITGA5 CST7 KCNA2 OR52K1 ESPN GIGYF2 PDE4A SETD5 TPP1 DIAPH1 SYT11 CHD8 ITGAX HIPK2 TPPP OR52K2 SLC8A3 ATXN1L KIFC3 PDE6D AGER CHRNE GUCA1B CLN3 NTSR1 BAIAP2 PDE1B DLGAP4 CNTNAP1 DDIT3 RGS14 TNNI2 SLC9A1 EP300 PLCB2 DAG1 RIC8A TNNT1 XRCC1 CHRNA10 DCTN1 MEF2C ROCK2 ZMPSTE24 GBA TCAP ABAT PAFAH1B1 NEFL CCN3 AOC2 CHD7 SLC29A1 HEXB WHRN NF1 TRIOBP PLEC BEGAIN…
GOBP_POSITIVE_REGULATION_OF_SUBSTRATE_ADHESION_DEPENDENT_CELL_SPREADING	0.00459084378195151	0.0560998096626316	0.407017918923954	0.519381017029884	1.76478207572893	30	MYADM UNC13D P4HB PREX1 OLFM4 S100A10 ARPC2 RAC1 DNM2 CALR TRIOBP TESK1 RREB1
GOBP_SPINDLE_ASSEMBLY	0.00459721175916821	0.0560998096626316	0.407017918923954	0.356443461506828	1.57266868281328	101	CDC20 TPX2 GOLGA2 NEK6 KIF11 CEP63 MYBL2 NCOR1 MAPRE3 RACGAP1 WASHC5 SPAG5 PLK1 ASPM KIF23 CCDC61 TPR AURKA CCDC69 INCENP EML3 WRAP73 FBXO5 KIF3B SMC3 RCC1 CHEK2 CHMP5 RAB11A CEP97 ABRAXAS2 KIF15
GOBP_PROTEIN_LOCALIZATION_TO_CHROMATIN	0.0046777443199693	0.0566571798581239	0.407017918923954	0.536242483090159	1.7487497686957	25	LRWD1 JARID2 VCP ESR1 PLK1 EZH2 MAU2 RAD21
GOBP_TRANSLATIONAL_INITIATION	0.00467779550276562	0.0566571798581239	0.407017918923954	-0.362530733702122	-1.59615006344079	102	EIF1B C8orf88 EIF2AK1 UHMK1 PAIP2B EIF4EBP1 EIF1 RPS3 CSDE1 EIF3F RPS5 COPS5 LTO1 KLHL25 EIF4EBP2 PAIP1 EIF3K EIF3L EIF3H EIF4B RPL13A EIF2D EIF3J CTIF EIF3B BZW2 RPS6KB1 POLR2D EIF2A MTFMT
GOBP_POSITIVE_REGULATION_OF_DNA_TEMPLATED_TRANSCRIPTION_INITIATION	0.00476731814737297	0.0575268204697868	0.407017918923954	0.461725229886356	1.67311229824819	37	JUN TAF5 ESR1 TAF12 MED4 TAF4 MED24 MED1 SETX SRF SUB1 GTF2A1 ERCC1
GOBP_MONONUCLEAR_CELL_DIFFERENTIATION	0.00513405335559213	0.0613163838069016	0.407017918923954	0.264607641317612	1.37448670802458	320	JUN BTN2A2 IRF4 ADAM17 ZMIZ1 ADAM8 AP3D1 PIK3R6 PRR7 INPP5D GON4L CSF1 KDELR1 NFKBID NLRP3 PREX1 BAX XBP1 RSAD2 RBPJ LMBR1L HDAC5 ENTPD7 ACIN1 AGER MYH9 SYVN1 PDE1B ZBTB46 PIK3CD EZH2 EP300 CLEC4E RIPK3 POU2AF1 BCL3 GAS6 GBA BAK1 CHD7 FUT7 PRDM1 BAD ZBTB16 SART1 RUNX2 SEMA4A IRF2BP2 VAV1 PTPN6 ERBB2 LGALS1 SPN IL4I1 MED1 FES IRF7 SRF STAT3 KLF6 FANCA SOX13 LAG3 RARA JAK3 CBFB NOTCH2 CTNNBIP1 DOCK…
GOBP_POSITIVE_REGULATION_OF_HEMOPOIESIS	0.00513405335559213	0.0613163838069016	0.407017918923954	0.329293760726179	1.473727456612	117	BTN2A2 ZMIZ1 ADAM8 CCR1 AP3D1 PIK3R6 INPP5D CSF1 NFKBID NLRP3 XBP1 KLF10 ACIN1 AGER ZBTB46 GAS6 BAD ZBTB16 SART1 LGALS1 TGFB1 FOS IL4I1 FES SOX13 RARA CBFB NOTCH2 CTNNBIP1 ANXA1 TNF TRIB1 MYB HSF1 PTPRC CASP8 RIPK1 VSIR ZFP36L1 CR1 AMBRA1 AP3B1 NCKAP1L STAT5B ADA EVI2B CD74 RUNX3 SYK MMP14 CREB1 ZBTB7B IL15RA IL4R
GOBP_PIGMENT_METABOLIC_PROCESS	0.00513803339355429	0.0613163838069016	0.407017918923954	-0.443745538241273	-1.71895659512591	52	UROD FECH BLVRB SRRD TRPC1 SLC6A9 SLC25A38 TMEM14C SLC25A39 ABCB10 TMEM14B UROS FXN SLC11A2 CPOX HMBS ALAD PPOX APRT FLVCR1 COX10 GIPC1
GOBP_RESPONSE_TO_VIRUS	0.00529681601433624	0.0626432540086022	0.407017918923954	0.269674882289979	1.38126606653313	286	IFI27 RNASE2 OASL RELA UNC13D GBF1 OAS1 OAS2 OAS3 MX1 TRIM8 TRIM41 NLRP3 NLRP1 DEFA3 IFI44L ITGAX IFI44 AP1S1 BAX ZBP1 RSAD2 ISG15 RNF185 PRF1 IFNLR1 SHFL DDX60 UNC93B1 RIPK3 HERC5 POU2AF1 MOV10 IFIT1 BCL3 STMN1 NCBP3 ZMPSTE24 DHX58 TRIM5 AZU1 PMAIP1 FGR DDX58 GPATCH3 BST2 IFIT2 ZNFX1 HIF1A TRIM38 IRF7 GTF2F1 TRIM22 CCDC92 MYD88 IFI6 RTP4 APOBEC3G EIF2AK2 TRIM25 IFIT3 IFITM1 SENP7 PLSCR1 ITCH HSP…
GOBP_INFLAMMATORY_CELL_APOPTOTIC_PROCESS	0.00530711486517733	0.0626432540086022	0.407017918923954	0.566760412417575	1.75049778809199	20	CCR5 PIK3CD MEF2C ZMPSTE24 IRF7 SELENOS PLEKHO2 ANXA1 NOD2 SLC7A11 SIRT1
GOBP_IRE1_MEDIATED_UNFOLDED_PROTEIN_RESPONSE	0.00530711486517733	0.0626432540086022	0.407017918923954	0.614012871183387	1.78854756392892	16	HSPA5 BCL2L11 BAX XBP1 BAK1 FICD DDRGK1 UFL1 DNAJB9
GOBP_CELLULAR_COMPONENT_ASSEMBLY_INVOLVED_IN_MORPHOGENESIS	0.00533023770217898	0.062688230366931	0.407017918923954	0.412927888345473	1.66022161147004	56	ABCA2 NECTIN2 RFX2 TPPP GNPAT CNTNAP1 TMF1 DAG1 TNNT1 MYOM2 TCAP PAFAH1B1 ERCC2 FLII PLEC SRF CFLAR TMOD2 KNL1 ITGB1 PGM5 TLR2 CAPN3 NEB MEF2A MTMR2 ACRBP ACTG1 CSRP1
GOBP_MATURATION_OF_LSU_RRNA	0.00540843056202041	0.0633782151780442	0.407017918923954	-0.54227612741706	-1.77693207330604	26	MAK16 RPF2 RPL7A PES1 URB1 SNU13 RPL7L1 RRP15 WDR12 DDX18 RPL10A RPL7 RSL1D1
GOBP_APOPTOTIC_CELL_CLEARANCE	0.00547649087151278	0.0639449257875197	0.407017918923954	0.458613523392575	1.66183668655038	37	TXNDC5 NR1H3 PEAR1 SPG11 RAC1 GAS6 RAC2 CD300LF RARA RHOBTB1 ANXA1 CCR2 ABCA7 XKR8
GOBP_POSITIVE_REGULATION_OF_CYTOKINE_PRODUCTION	0.00551680766251606	0.0641847945251868	0.407017918923954	0.260890033003453	1.35865413181315	326	EPHB2 IRF4 ADAM17 BRCA1 RELA OAS1 ADAM8 OAS2 FRMD8 OAS3 ELANE NLRP3 NLRP1 PRKD2 ARNT TYK2 XBP1 RSAD2 ISG15 AGER MMP8 CD14 PIK3CD SCAMP5 DDIT3 TMF1 CLEC4E CCDC88B BTN3A1 HMGB2 POU2AF1 MAPK13 CD58 BCL3 DENND1B IL12RB2 ROCK2 DHX58 AZU1 ARID5A ATF4 FGR DDX58 TMEM106A CYBA NLRP2 SPHK1 CD81 TGFB1 SPN HIF1A IRF7 STAT3 RAB1A MYD88 EIF2AK2 RARA PTGS2 SCRIB APP MEFV SEMA7A HSP90AA1 IFIH1 CLEC7A SPON2 ANXA1…
GOBP_MATURATION_OF_SSU_RRNA_FROM_TRICISTRONIC_RRNA_TRANSCRIPT_SSU_RRNA_5_8S_RRNA_LSU_RRNA	0.00555528093325824	0.0644015782477009	0.407017918923954	-0.499005594160323	-1.7189784398359	33	UTP25 RPS16 NOL10 RPS19 PWP2 RPS14 GTF2H5 HEATR1 HELB UTP20 ABT1 MRPS11 DCAF13 RPS8 RPS21
GOBP_REGULATION_OF_ENDOCYTOSIS	0.00559432720812518	0.064623438140834	0.407017918923954	0.308716494575911	1.43713056846616	145	LRSAM1 ABCA2 CD300A PACSIN1 PICK1 ABCA13 NR1H3 SYT11 TSC2 STON1 CD14 CLN3 SCAMP5 RAC1 DNM2 ANKRD13D RUBCN TNK2 CD151 RABGEF1 SPHK1 RUFY2 RAB21 NECAB2 DGKQ ANKFY1 RIN3 SCRIB APP DGKD VAMP4 HIP1 STAP1 ITGA2 CD63 RAB4B ROCK1 STON2 ABCA7 CBLL1 HFE DTNBP1 DLG4 PLCG2 NUMB RUFY1 ABL1 PSEN1 EEF2K ARFGAP1 ARRB2 NCKAP1L CALM3 MTMR2 CD177 DAB2
GOBP_RESPONSE_TO_ALCOHOL	0.00566061070585179	0.0650463911626761	0.407017918923954	0.321126755765769	1.4767914304885	134	JUP TYMS FOSB CCR5 ABCA2 BRCA1 SDF4 KLF2 CD14 DAG1 PPARA ABAT NEFL BAK1 H6PD BAD CYBA RGS2 ADCY7 CTNNA1 TGFB1 FOS ADAM15 MLC1 RARA SGK1 TP53INP1 GRAMD1B GOT2 ATP2B1 MAP4K1 TNF PARP1 PRKCE GNB1 AKT1 CASP8 RGS19 LARP1 P2RY6 GRAMD1C GRAMD1A ADCY3 RECQL5 PTK2B CALM3 SPHK2 GOLPH3 HNRNPD PSMD14 PTGER2 IGFBP7 DNMT3A
GOBP_REGULATION_OF_VASCULAR_ENDOTHELIAL_GROWTH_FACTOR_RECEPTOR_SIGNALING_PATHWAY	0.00567101931578476	0.0650463911626761	0.407017918923954	0.601042532010145	1.77347839522244	17	ITGA5 PRKD2 ARNT CADM4 HGS HIF1A EPN2 NIBAN2 NEDD4
GOBP_RESPONSE_TO_KETONE	0.00569439505915526	0.0650845294437253	0.407017918923954	0.34479294719274	1.54580326273858	110	NDOR1 TYMS FOSB CD38 TRERF1 KLF2 PSPH NR1H3 GAS6 ROCK2 GBA SRD5A1 NEFL USP8 BAD CYBA CALR TGFB1 FOS ADAM15 CFLAR SGK1 ATP2B1 MAP4K1 PCNA PARP1 PRKCE GNB1 AKT1 HSF1 LARP1 P2RY6 TLR2 ADCY3 SIRT1 MBP NCOA2 CALM3 SPHK2 GOLPH3 POR HNRNPD PTGER2 IGFBP7 GPI PCK2 CBX3 GLB1 TSPO AKAP8
GOBP_FIBROBLAST_PROLIFERATION	0.00572506315263852	0.0652054561174198	0.407017918923954	0.408891525537824	1.6439929745721	56	JUN ZMIZ1 CD300A CCNB1 CCNA2 ESR1 BAX CDC6 E2F1 GAS6 ZMPSTE24 PARP10 SPHK1 NF1
GOBP_REGULATION_OF_PROTEIN_DEPHOSPHORYLATION	0.00575827899241835	0.0653544531796852	0.407017918923954	0.374271553157322	1.5749034455233	73	STYXL1 HSP90B1 PPP1R16A ITGA1 CD300A PPP6R2 PPP2R5D PPP1R7 ROCK2 GBA YWHAE TGFB1 PPP1R11 TNF GNAI2 PTPRC CNEP1R1 HTT PTBP1 ROCK1 MASTL SYMPK PRKCD MGAT5 CALM1 AMBRA1 NCKAP1L CD33 ARPP19 CALM3 PPP1R8 PPP2R5A PPP1R12A PPP1R15A MTOR
GOBP_CELLULAR_RESPONSE_TO_ORGANIC_CYCLIC_COMPOUND	0.00595209876743319	0.0669243643346288	0.407017918923954	0.253125542052414	1.32763551438469	351	JUP HSP90B1 HSPA5 ZMIZ1 BRCA1 CHEK1 KMT2D TRERF1 NCOA3 ARID1A PKD2 CCNA2 KLF2 NCOR1 ATP2B4 ESR1 BCL2L11 DIAPH1 DEFA3 DAXX NCOR2 SAFB EZH2 TMF1 CALCOCO1 SLC9A1 EP300 KLF16 DNM2 DAG1 SLC26A6 PAK2 IFIT1 MEF2C ROCK2 PPARA SRD5A1 RXRB ATF4 USP8 DDX58 CYBA CALR ZFP36 CTNNA1 PKN1 DNMT1 PDE3A TGFB1 EZR MED1 FES P2RX4 SSH1 TMEM38A DDRGK1 UBE2L3 CFLAR MLC1 PTGS2 MAPK3 SAFB2 APP SGK1 MT-ND3 GRAMD1B SMAD5 PE…
GOBP_DNA_DEPENDENT_DNA_REPLICATION_MAINTENANCE_OF_FIDELITY	0.00596461742307727	0.0669243643346288	0.407017918923954	0.464296759634502	1.69958372388733	39	DDX11 POLD1 TONSL BRCA2 POLE EME2 TIMELESS FBH1 MRE11 RFWD3 DNA2 PCNA SLFN11 MUS81 ALYREF DONSON SAMHD1 ETAA1 PRIMPOL BOD1L1
GOBP_POSITIVE_REGULATION_OF_IMMUNOGLOBULIN_PRODUCTION	0.00596461742307727	0.0669243643346288	0.407017918923954	0.464145996356271	1.69903184664821	39	MZB1 EPHB2 TP53BP1 XBP1 STX4 KMT5C TGFB1 NSD2 SHLD3 ATAD5 DNAJB9 PTPRC TBX21 STAT6 RIF1
GOBP_LYMPHOCYTE_ACTIVATION_INVOLVED_IN_IMMUNE_RESPONSE	0.00601822721294791	0.0669243643346288	0.407017918923954	0.312970501438796	1.47339940893731	152	IRF4 TP53BP1 VAMP2 UNC13D LAMP1 NFKBID NLRP3 SLC15A4 XBP1 SUPT6H ENTPD7 CLEC4E POU2AF1 BCL3 SEMA4A ITGAL KMT5C CD81 LGALS1 TGFB1 SPN CEACAM1 NSD2 STAT3 SHLD3 RARA JAK3 ATAD5 NOTCH2 SPI1 ANXA1 MYB ZFPM1 PTPRC TBX21 LIG4 CORO1A PLCG2 CLEC4D RELB STAT6 ERCC1 RIF1 ABL1 HAVCR2 PSEN1 CR1 HSPD1 PTK2B NCKAP1L AP1G1 SMAD7 ADA RC3H2 RAB27A GAPT APBB1IP CD74 ZC3H12A SLC11A1 ZNF683 ZBTB7B MTOR RC3H1
GOBP_NEUTROPHIL_MEDIATED_IMMUNITY	0.00603166524309885	0.0669243643346288	0.407017918923954	0.519580943396211	1.76132207643917	29	ADAM17 VAMP2 ELANE KMT2E ITGAM DNASE1 AZU1 ITGB2 STXBP2 NLRP6 MYD88 SPI1 TREM1 PRAM1 CD177 STXBP3 SYK
GOBP_MYELOID_LEUKOCYTE_DIFFERENTIATION	0.00603193615876328	0.0669243643346288	0.407017918923954	0.310993136451849	1.46145472154424	153	JUN IRF4 CCR1 TOB2 CEBPE LTF INPP5D CSF1 KLF10 RBPJ ACIN1 SRP54 MYH9 PDE1B ZBTB46 PIK3CD LRRK1 CBFA2T3 TNFRSF11A GBA PAFAH1B1 NF1 NRROS CD81 TGFB1 FOS CEACAM1 MED1 FES GPR55 IRF7 MMP9 RARA TSPAN2 APP NOTCH2 CTNNBIP1 SPI1 TNF TRIB1 SBNO2 ZFPM1 PARP1 HSF1 CASP8 RIPK1 TLR3 TCIRG1 IFI16 TLR2 RELB OSTM1 ZFP36L1 GAB2 PSEN1 UBASH3B SIRT1
GOBP_METAPHASE_ANAPHASE_TRANSITION_OF_CELL_CYCLE	0.00604092382934265	0.0669243643346288	0.407017918923954	0.406891070334366	1.63594992624502	56	BUB1 ESPL1 CENPF NEK6 CCNB1 BUB1B UBE2C IK CHFR CDT1 PLK1 CDC6 DLGAP5 RAD21 TPR KNTC1 ZW10 CENPE FBXO5 ANAPC7 RIOK2
GOBP_MYELOID_LEUKOCYTE_MIGRATION	0.00609940926448105	0.0671869182771163	0.407017918923954	0.315615584415665	1.4539606220491	136	CREB3 ITGA1 PPIB CD300A GBF1 ADAM8 CCR1 CSF1 PREX1 FLT1 SRP54 AGER CKLF OLFM4 PIK3CD RAC1 PIP5K1C TNFRSF11A AZU1 CCN3 FUT7 RAC2 ITGB2 VAV1 CD81 P2RX4 MYD88 RIN3 MAPK3 SPI1 ANXA1 C5AR1 STAP1 CMKLR1 CCR2 NOD2 CSF3R IL17RA CXCR2 TREM1 JAML RIPOR2 CX3CR1 CXCR1 S100A9 CCL5 PTK2B NCKAP1L CXCL1 STAT5B DAPK2 BST1 CD177 ADGRE2 CD74 LYN SYK MMP14
GOBP_REGULATION_OF_CHROMOSOME_SEPARATION	0.00610601999129677	0.0671869182771163	0.407017918923954	0.412455568281299	1.68998281867238	62	BUB1 ESPL1 CENPF NEK6 CCNB1 BUB1B UBE2C IK CHFR CDT1 PLK1 CDC6 DLGAP5 RAD21 TPR KNTC1 ZW10 PTTG2 PTTG1 CENPE PLSCR1 FBXO5 ANAPC7 RIOK2
GOBP_POSITIVE_REGULATION_OF_VASCULATURE_DEVELOPMENT	0.00617254073122862	0.0676894162620544	0.407017918923954	0.361499659584138	1.57596339917693	95	JUP MYDGF BRCA1 AGGF1 ITGA5 PIK3R6 PRKD2 ITGAX GRN HIPK2 XBP1 FLT1 PIK3CD CCR3 RHOB MTDH ZNF304 CAMP PKM SPHK1 TNFSF12 HIF1A STAT3 NINJ1 C5AR1 ITGB1 EMILIN2 TLR3 ENG GAB1 CX3CR1 ABL1 SIRT1 PDCL3 PTK2B
GOBP_NEGATIVE_REGULATION_OF_CHROMOSOME_ORGANIZATION	0.00621368577903233	0.0679111920496261	0.407017918923954	0.376706994452386	1.58779177626953	72	TOP2A BUB1 ESPL1 CENPF SLX4 CCNB1 BUB1B IK CDT1 PLK1 BAZ1B XRCC1 RAD21 MCM2 TERF2 TPR KNTC1 TENT4B ZW10 PTTG2 PTTG1 FBXO5 PARP1 CTC1 MAD2L1 MAD2L1BP ERCC1
GOBP_REGULATION_OF_NERVOUS_SYSTEM_PROCESS	0.00635917352586359	0.0692680445132658	0.407017918923954	0.403659181699173	1.64425034884904	61	OPRL1 CST7 ITGAX TPPP SLC8A3 NTSR1 BAIAP2 DLGAP4 SLC9A1 DAG1 ROCK2 GBA ABAT CCN3 BEGAIN PARD3 APP TNF TNFRSF1B F2R ITGA2 DLG4 ATPSCKMT PTEN MYRF STX1A PTK2B MTMR2 MGLL SPX EIF2AK3
GOBP_PEPTIDYL_LYSINE_MODIFICATION	0.0063961835113456	0.0694381661465813	0.407017918923954	0.264279574733498	1.3599902326227	303	IRF4 ZMIZ1 KMT5A BRCA1 RELA CHEK1 BEND3 KMT2D NCOA3 KMT2B JARID2 SENP2 SETD1B TAF5 CTCF SETD5 ARNT DOT1L IWS1 SUPT6H SENP1 HDAC5 PLOD1 NSD1 TAF12 KMT2E HDAC7 EZH2 EP300 RTF1 BRCA2 PHF1 LMNA ZNF304 YEATS2 ZMPSTE24 MDM2 RANBP2 ARID5A TAF4 NAA60 KMT5C BRD7 CREBBP NAA40 MEN1 GLYR1 DNMT1 MED24 SETDB1 NSD2 PHF20 USP22 KMT2C SENP3 BRPF3 EHMT1 PBXIP1 MAPK3 SRCAP MLLT6 SENP7 PIAS4 TTLL12 HMG20B PER1 CBX4 …
GOBP_NEGATIVE_REGULATION_OF_MITOTIC_CELL_CYCLE	0.00643907562718569	0.0694520238563462	0.407017918923954	0.307034058270007	1.46131057501167	163	BTN2A2 TAOK2 CLSPN BUB1 BRCA1 CENPF CHEK1 CCNB1 GTSE1 DTL BUB1B PKD2 WEE1 GIGYF2 IK CHFR CDT1 PLK1 CDC6 EZH2 INTS3 XPC MDM2 RAD21 EME2 TPR KNTC1 BRD7 NEK11 ZW10 MRE11 RFWD3 FOXN3 SCRIB GPR132 FBXO5 TAOK3 BTG3 TNF CHEK2 PLK3 ZFP36L2 BTG2 PPP1R10 CDK2AP2 GFI1B CDK2 SLFN11 MAD2L1 CTDSP1 MUS81 MAD2L1BP RAD9A PTEN CRADD ZFP36L1 ABL1 TAOK1
GOBP_VESICLE_CARGO_LOADING	0.00645251733351535	0.0694520238563462	0.407017918923954	0.561134024616409	1.7331201110611	20	SEC24A SEC23A SEC24C TMED2 SAR1A RAB1A SEC24D MIA3 TMED10 SEC31A
GOBP_COGNITION	0.00646164855348631	0.0694520238563462	0.407017918923954	0.305591763063465	1.42258438368599	145	EPHB2 SLC1A4 OPRL1 ITGA5 SETD5 SYT11 SLC8A3 ATXN1L AGER CLN3 NTSR1 PDE1B RGS14 EP300 RIC8A MEF2C PAFAH1B1 CHD7 NF1 FOS HIF1A SRF UBA6 PTGS2 APP SGK1 TMOD2 DOP1B NCSTN FEN1 DGCR2 C5AR1 TNF ITGB1 TAFA2 CIC ADNP HTT MAP1A ABCA7 DTNBP1 BTG2 DLG4 CASP3 TLR2 CX3CR1 PTEN SLC6A4 SLC7A11 ABL1 ADCY3 PSEN1 ZNF385A
GOBP_MONONUCLEAR_CELL_MIGRATION	0.00649205631138507	0.0695485636526598	0.407017918923954	0.331935027494961	1.5065363087743	124	CREB3 CCR5 ADAM17 HSD3B7 ADAM8 CCR1 CSF1 FLT1 AGER CKLF PIK3CD STK10 RIPK3 TNFRSF11A GAS6 GBA CCN3 FUT7 MYO1G CALR ITGAL PLEC SPN MAPK3 APP SPI1 ANXA1 C5AR1 TNF CMKLR1 AKT1 TNFSF14 CCR2 TBX21 CXCR2 MIA3 JAML RIPOR2 TRPM2 CX3CR1 CXCR1 DOCK8 ALOX5 CCL5 PTK2B
GOBP_CELL_JUNCTION_MAINTENANCE	0.00657317466190747	0.0700913463643351	0.407017918923954	0.557282769343645	1.7439735254336	21	MYADM SDF4 KIFC3 CHCHD10 PLEKHA7 CNTNAP1 DCTN1 WHRN F2R DLG4 CTBP2
GOBP_NEGATIVE_REGULATION_OF_CELL_CYCLE	0.00662870198210749	0.0700913463643351	0.407017918923954	0.275021406782458	1.38894774797977	265	BTN2A2 TAOK2 TP53BP1 CLSPN BUB1 ESPL1 BRCA1 CENPF ZBTB17 CHEK1 CCNB1 GTSE1 DTL BUB1B CEP63 PKD2 WEE1 GIGYF2 IK CHFR DOT1L CCP110 CDT1 PLK1 CDC6 E2F1 EZH2 BAZ1B RHOB CDKN2C INTS3 XPC GMNN CCNF MDM2 RAD21 MDM1 EME2 SIPA1 RNF167 TERF2 TIMELESS TPR KNTC1 WDR76 BRD7 MEN1 BRIP1 NEK11 TGFB1 ZW10 MRE11 RFWD3 PTTG2 FOXN3 PTGS2 SCRIB PTTG1 GPR132 FBXO5 TAOK3 BTG3 TNF DNA2 RPS6KA2 ATRIP CHEK2 PLK3 ZFP36L2 B…
GOBP_REGULATION_OF_NEUROGENESIS	0.00663511305845832	0.0700913463643351	0.407017918923954	0.289965693714493	1.40424595934045	192	EPHB2 SLIT1 SPEN SEMA3B BHLHE40 DBN1 SPINT1 NOTCH1 CUL7 SEMA3C NUMBL DNAJB11 ULK1 BAIAP2 ASPM E2F1 EZH2 RGS14 DAG1 HMGB2 BMPR2 PAFAH1B1 NEFL PLXND1 CHD7 NF1 SEMA4A GORASP1 CTNNA1 SEMA4D TGFB1 SKIL RAB21 HIF1A IST1 SRF SEMA4B YTHDF2 UFL1 SEMA7A YWHAH KIAA0319 TNF TNFRSF1B FBXW8 MAP3K13 ADNP LIG4 PLXNC1 NIN DRAXIN RAB11A CAPRIN1 CTDSP1 NUMB CERS2 CUX1 SRRT TLR2 CX3CR1 PTEN REST WDR62 NF2 PSEN1 PRMT…
GOBP_ANATOMICAL_STRUCTURE_HOMEOSTASIS	0.00663758595245125	0.0700913463643351	0.407017918923954	0.304426717599142	1.45227232986305	170	IGHG3 JCHAIN IGKC IGHA1 PBLD CD38 MAK OAS1 ADAM8 LTF INPP5D NOTCH1 CSF1 GIGYF2 TMEM175 TPP1 RCN3 BAX PLEKHM1 LRRK1 TNFRSF11A DCTN1 BBS12 WHRN NF1 IQCB1 HIF1A GPR55 P2RX4 SRF ESAM TSPOAP1 PTGS2 LDB1 ATP2B1 ITGB1 NPHP4 VCL CSK F2R MKS1 LIPA CCR2 IGHA2 NOD2 MAP1A CDHR1 P2RX1 CORO1A TCIRG1 VPS54 ABCA3 CAPN3 BAG3 BARD1 TAOK1 PIWIL4 UBASH3B PTPN11 MBP LPCAT1 MTF1 PTK2B MFSD2A KRAS TNFAIP3 FGGY
GOBP_REGULATION_OF_CHEMOTAXIS	0.00665068844122465	0.0700913463643351	0.407017918923954	0.322087900091154	1.47037016379304	126	SLIT1 CREB3 SEMA3B ADAM17 ADGRA2 CCR1 ELANE NOTCH1 CSF1 PRKD2 SEMA3C AGER STX4 RAC1 GAS6 BMPR2 AZU1 CCN3 RAC2 CALR SEMA4A SEMA4D TGFB1 P2RX4 RIN3 SEMA4B MAPK3 SEMA7A SPI1 C5AR1 STAP1 CMKLR1 ITGA2 TNFSF14 CCR2 NOD2 RIPOR2 CX3CR1 DUSP3 MEGF8 CCL5 PTK2B NCKAP1L DAPK2 BST1 ZNF580 CD74 LYN
GOBP_CHONDROITIN_SULFATE_PROTEOGLYCAN_BIOSYNTHETIC_PROCESS	0.00682835385751547	0.0715619312901915	0.407017918923954	0.596257197563237	1.75935845062032	17	CHPF CHPF2 CSGALNACT1 CHST13 CHST15 B3GAT3 CHST12 CHSY1 XYLT1 CSGALNACT2
GOBP_CEREBELLAR_PURKINJE_CELL_LAYER_DEVELOPMENT	0.00683431876154016	0.0715619312901915	0.407017918923954	0.601303741976262	1.75152735938622	16	HSPA5 COQ8B ARCN1 GBA WHRN LDB1
GOBP_REGULATION_OF_CELL_SHAPE	0.00686316396847282	0.071632894667726	0.407017918923954	0.34025077187153	1.51047245968324	106	ERMN TAOK2 DAPK3 FMNL1 MARK2 DIAPH1 CDC42SE1 MYH9 BAIAP2 RAC1 DAG1 RHOB ZMPSTE24 ARAP1 CDC42EP2 PLXND1 FGR RAC2 HEXB CDC42EP3 CDC42EP1 SEMA4A ITGB2 SEMA4D EZR FES PRPF40A RDX FGD3
GOBP_DIVALENT_INORGANIC_CATION_HOMEOSTASIS	0.00704009553995194	0.0731591112729931	0.407017918923954	0.271704304636651	1.37195565481157	262	HSP90B1 CD38 CCR5 OPRL1 SLC39A7 ATP2A3 CCR1 IBTK AP3D1 CHERP PKD2 ATP2B4 ESR1 ELANE DIAPH1 LPAR2 ATP13A1 BOK BAX SLC8A3 CD24 CLN3 NTSR1 DDIT3 CCR3 CCDC47 MT1E PTGIR SLC39A13 CHRNA10 MCUR1 CACNB3 SELENON ATF4 BAK1 CHD7 TPCN2 CYBA HEXB CALR SLC25A23 PTPN6 YWHAE ATP1B1 GPR55 P2RX4 TMEM38A TSPOAP1 GP1BA JAK3 APP SLC30A5 TMCO1 ATP2B1 ACKR2 C5AR1 GIPR ATP2C1 MAIP1 CMKLR1 F2R PRKCE MICU2 PTPRC CCR2 MT1F…
GOBP_CALCIUM_ION_TRANSPORT_INTO_CYTOSOL	0.00706426841253938	0.0731591112729931	0.407017918923954	0.365504050659354	1.57161317847354	85	CCR5 IBTK CHERP PKD2 ATP2B4 DIAPH1 BAX SLC8A3 NTSR1 DDIT3 CACNB3 SELENON BAK1 CHD7 TPCN2 CYBA PTPN6 P2RX4 TMEM38A GP1BA F2R PRKCE PTPRC HTT TMBIM6 P2RX1 CORO1A P2RY6 PLCG2 TRPM2 CAPN3 SLC24A1 ABL1 CALM1 UBASH3B PTK2B CALM3 PRKACA GP5 LYN GSTO1 PML ITPR3
GOBP_IRON_SULFUR_CLUSTER_ASSEMBLY	0.00707700583478738	0.0731591112729931	0.407017918923954	-0.548696266466392	-1.73983267085332	22	ISCA1 LYRM4 GLRX5 ISCU FXN HSCB NUBP1 CIAPIN1 GLRX3 NUBPL
GOBP_RESPONSE_TO_ESTRADIOL	0.00713483378539033	0.0733548947605927	0.407017918923954	0.390504157437644	1.59912233758397	64	CD38 OPRL1 NCOA3 CCNA2 ESR1 BCL2L11 NCOR2 EZH2 SRD5A1 ENDOG BAD CALR TGFB1 STAT3 CFLAR RARA PTGS2 ANXA1 PCNA ALDH1A2 ITGA2 HSF1 CASP8 CASP3 SLC6A4 ARPC1B STAT5B PDGFA NRIP1 LCOR HNRNPD DNMT3A GPI STRN3
GOBP_REGULATION_OF_ANATOMICAL_STRUCTURE_SIZE	0.00716126065618981	0.0733548947605927	0.407017918923954	0.265635851685795	1.35797832237978	280	MYADM SLIT1 CD38 SLC12A7 SEMA3B ITGA1 FCHSD1 SSH3 SH3BP1 DBN1 KLF2 CIT WASHC5 FCHSD2 SEMA3C ULK1 CLN3 TMEM123 BAIAP2 ARPC2 SLC12A4 RAC1 DNM2 ECE1 SPTBN5 ALS2 DSTN RAP1GAP2 ARPC1A ROCK2 BMPR2 PAFAH1B1 CDC42EP2 GBA2 NEFL CDC42EP3 CDC42EP1 RGS2 SEMA4A FLII VAV1 TRIOBP SEMA4D EZR RAB21 IST1 SRF RDX SSH1 PLEKHG2 ESAM RIN3 SEMA4B PTGS2 SSH2 TMOD2 DPYSL2 KANK3 SEMA7A ATP2B1 KIAA0319 GSN TNF PIK3C2A HRH2…
GOBP_POSITIVE_REGULATION_OF_ORGANELLE_ORGANIZATION	0.00716374049263952	0.0733548947605927	0.407017918923954	0.251795335589285	1.31922234687746	358	LRSAM1 ESPL1 FCHSD1 ARL3 SLX4 NCAPH BCL2L11 LRP5 NCAPG PIP4K2C PXN FCHSD2 FSCN1 GRN BOK BAX SURF4 CCP110 ULK1 PLK4 CHCHD10 SPAG5 CDT1 S100A10 BAIAP2 PPIF ARPC2 RAC1 DDX11 SMC2 ATF7IP DSTN DCTN1 ZNF304 ROCK2 NAV3 DLGAP5 RAD21 PIP4K2B CDC42EP2 PMAIP1 MPHOSPH8 BAD TERF2 CDC42EP3 TPR CDC42EP1 SPHK1 AURKA NCAPD2 TESK1 DNMT1 CAMKK2 SETDB1 FES SH3GLB1 HIF1A CKAP5 ARL2 MRE11 MMP9 GZMB KATNB1 TMED9 MAPK3 …
GOBP_REGULATION_OF_MITOCHONDRIAL_GENE_EXPRESSION	0.00725541341196434	0.0740599746391077	0.407017918923954	-0.519120359171477	-1.71324920654587	27	NSUN3 NGRN FASTKD2 TACO1 UQCC2 MTG1 RPUSD4 LRPPRC RMND1 C1QBP ALKBH1 MTRES1 RPUSD3
GOBP_CARDIOCYTE_DIFFERENTIATION	0.00738228195845652	0.0751187687684949	0.407017918923954	0.390856457527246	1.61086926186035	66	MAML1 NOTCH1 SEMA3C RBPJ KDM6B ACADM SLC9A1 LMNA MEF2C ZMPSTE24 PPARA TCAP RGS2 CALR PLEC TGFB1 SRF RARA MAPK3 MIR590 ALPK3 ITGB1 ENG REST NEB MEF2A ARRB2
GOBP_REGULATION_OF_CHROMATIN_ORGANIZATION	0.00744600667674704	0.0755304302272528	0.407017918923954	0.455662857442796	1.66797885192956	39	PHF2 MKI67 SPTY2D1 TLK2 SETD5 MAP1S ATF7IP TLK1 ZNF304 PARP10 MPHOSPH8 TPR DNMT1 SETDB1
GOBP_RESPONSE_TO_PROGESTERONE	0.00765593049209287	0.0770734102692783	0.407017918923954	0.528160132424897	1.71449801591285	24	TYMS FOSB CD38 TRERF1 NR1H3 BAD TGFB1 FOS TLR2 MBP NCOA2 PTGER2 GPI TSPO SRC TXNIP TGFB3 ABHD2
GOBP_CELL_CELL_JUNCTION_ORGANIZATION	0.0076727884244143	0.0770734102692783	0.407017918923954	0.336265983022009	1.51259897763667	111	EPHB2 JUP MYADM FSCN1 NUMBL PTPN23 KIFC3 HDAC7 GNPAT PLEKHA7 CNTNAP1 CLDN9 PIP5K1C PAK2 BMP6 ECT2 ROCK2 WHRN CTNNA1 PLEC TGFB1 SRF RDX ARL2 ESAM MICALL2 PARD3 TLN1 TNF NPHP4 VCL CSK F2R
GOBP_GRANULOCYTE_MIGRATION	0.007687337961907	0.0770734102692783	0.407017918923954	0.348347291540778	1.50099762886017	90	ITGA1 PPIB CD300A GBF1 ADAM8 CSF1 PREX1 SRP54 CKLF OLFM4 PIK3CD RAC1 PIP5K1C FUT7 RAC2 ITGB2 VAV1 MYD88 MAPK3 ANXA1 C5AR1 CMKLR1 NOD2 CSF3R IL17RA CXCR2 TREM1 JAML RIPOR2 CXCR1 S100A9 CCL5 NCKAP1L CXCL1 DAPK2 BST1 CD177 ADGRE2 CD74 SYK
GOBP_MYELOID_CELL_APOPTOTIC_PROCESS	0.00769309455552871	0.0770734102692783	0.407017918923954	0.516573454638452	1.68460675496583	25	CCR5 ADAM17 PIK3CD MEF2C IRF7 SELENOS PLEKHO2 ANXA1 NOD2 PTEN SLC7A11 SIRT1
GOBP_REGULATION_OF_MAST_CELL_ACTIVATION_INVOLVED_IN_IMMUNE_RESPONSE	0.00777041144120607	0.0772374866798775	0.407017918923954	0.516030564053601	1.68283632495586	25	CD300A UNC13D RABGEF1 FGR RAC2 PTPN6 FES STXBP2 GAB2 ADGRE2 SPHK2 LYN SYK IL4R
GOBP_HETEROPHILIC_CELL_CELL_ADHESION_VIA_PLASMA_MEMBRANE_CELL_ADHESION_MOLECULES	0.00777585462872896	0.0772374866798775	0.407017918923954	0.550165591780214	1.72170086614961	21	SCARF2 ITGA5 CEACAM8 CEACAM6 ITGAL CD164 NECTIN3 JAML FAT4 AMIGO2
GOBP_ENTRY_INTO_HOST	0.00778085586701168	0.0772374866798775	0.407017918923954	0.334702692880715	1.4993360365843	109	LY6E TRIM62 CCR5 SLC3A2 NECTIN2 ITGA5 P4HB GRK2 TRIM8 LAMP1 SIGLEC1 CLDN9 DAG1 GAS6 TRIM5 WWP2 TPCN2 SLC52A2 CD81 LGALS1 TRIM38 TRIM22 TRIM25 IFITM1 PLSCR1 ITCH NCAM1 EXOC7 KPNA3 SELPLG GSN ITGB1 EPS15 ITGA2 UVRAG IFITM2
GOBP_REGULATION_OF_DNA_TEMPLATED_TRANSCRIPTION_INITIATION	0.00805356372261214	0.0794563798204647	0.380730400722792	0.429273771327242	1.63388382543655	45	JUN TAF5 ESR1 TAF12 ATF7IP MED4 TAF4 MED24 MED1 PPM1D SETX SRF CTNNBIP1 SUB1 GTF2A1 ERCC1
GOBP_ERAD_PATHWAY	0.00806058557138055	0.0794563798204647	0.380730400722792	0.359866174434078	1.55821646034877	93	HSP90B1 DERL3 HSPA5 ERLEC1 VCP RNFT2 RCN3 RNF185 SYVN1 UBE2J1 TMUB2 OS9 SGTA CCDC47 MAN1B1 EDEM1 RHBDD2 UBE2J2 RNF175 UBXN10 CALR FAM8A1 USP19 CANX EDEM2 SELENOS MAN1A1 TMEM259 TRIM25 SEL1L DERL2 UBXN4 DNAJB9
GOBP_REGULATION_OF_PROTEIN_KINASE_ACTIVITY	0.00807782049930787	0.0794563798204647	0.380730400722792	0.235683096672868	1.2533277651895	439	EPHB2 TAOK2 TPX2 CLSPN ADAM17 STRADA CD300A DVL3 ADAM8 IBTK CCNB1 PKMYT1 PIK3R6 PKD2 CCNA2 MAPRE3 LTF ATP2B4 ELANE CSF1 LRP5 MARK2 CCNK SLC8A3 CD24 PIK3R5 DAXX FLT1 AGAP2 ANKRD54 TSC2 AGER PLK1 HGS CDC6 EZH2 RGS14 DAG1 CDKN2C RIPK3 NCAPG2 ALS2 PAK2 HERC5 ECT2 MAP4K2 TNFRSF11A CCNF MADD GAS6 BMPR2 GBA AZU1 DVL2 MAP3K10 PILRB FGR RGS2 NF1 PRKAG2 CCND3 MMD MEN1 PTPN6 TESK1 ERBB2 ERP29 PLEC PKN1 CDC3…
GOBP_CELL_KILLING	0.00844890767510077	0.082855451097816	0.380730400722792	0.328648493801768	1.47910989760069	120	IGHG1 VAMP2 UNC13D NECTIN2 PIK3R6 LTF ELANE LAMP1 DEFA3 PLEKHM2 AGER PRF1 RIPK3 ITGAM DNASE1 DEFA4 AZU1 HMGN2 VAV1 PTPN6 CEACAM1 STXBP2 NLRP6 GZMB MYD88 LAG3 CFH SPI1 CLEC7A STAP1 PTPRC GAPDH CORO1A TREM1 CX3CR1 HLA-A NCR1 HAVCR2 ARL8B ARRB2 NCKAP1L AP1G1 KIF5B RNF19B STAT5B RAB27A HLA-E CD55
GOBP_REGULATION_OF_CYTOSKELETON_ORGANIZATION	0.0085361424387451	0.0832248446233747	0.380730400722792	0.253698731996592	1.32779721157733	360	MYADM TAOK2 DAPK3 TPX2 IQGAP2 BRCA1 FCHSD1 SSH3 ARL3 PICK1 SH3BP1 DBN1 MAPRE3 CIT MARK2 DIAPH1 WASHC5 PXN FCHSD2 FSCN1 TPPP MAP1S PLK4 SPAG5 CLN3 PLK1 S100A10 BAIAP2 ARPC2 RAC1 GAS2L1 SLC9A1 RHOB ARHGDIA SPTBN5 PAK2 DSTN ECT2 SKA2 CCNF ARPC1A STMN1 DCTN1 ROCK2 NAV3 MDM1 ARAP1 PAFAH1B1 CDC42EP2 GBA2 CAPN2 RAC2 CDC42EP3 TPR CDC42EP1 FLII TRIOBP BST2 TESK1 EZR FES CNTRL RDX SSH1 CKAP5 ARL2 PLEKHG2 E…
GOBP_REGULATION_OF_RESPONSE_TO_ENDOPLASMIC_RETICULUM_STRESS	0.00853785374602088	0.0832248446233747	0.380730400722792	0.366490701449844	1.52150662634853	68	CREB3 HSPA5 BCL2L11 NR1H3 ATF6B RNFT2 BOK BAX XBP1 MANF RNF185 SYVN1 HYOU1 DDIT3 SGTA PMAIP1 BAK1 FICD USP19 ERP29 SELENOS TXNDC12 DDRGK1 TMEM259 UFL1 DNAJB9
GOBP_POSITIVE_REGULATION_OF_TRANSFERASE_ACTIVITY	0.0086534817108175	0.0840994060877652	0.380730400722792	0.247505358988791	1.30149979345242	375	EPHB2 CDC20 TAOK2 TPX2 CLSPN ADAM17 STRADA CD300A DVL3 ADAM8 CCNB1 PIK3R6 PKD2 MAPRE3 LTF ATP2B4 UBE2C ELANE CSF1 MARK2 CCNK PARM1 DGKZ PABPN1 EPHB6 CD24 PIK3R5 DAXX FLT1 AGAP2 AGER PLK1 CDC6 EZH2 DAG1 RIPK3 ALS2 PAK2 ECT2 MAP4K2 TNFRSF11A MADD GAS6 BMPR2 AZU1 DVL2 RANBP2 MAP3K10 PILRB FGR BAD GINS4 PRKAG2 CCND3 MMD IRS1 CD81 ERBB2 ERP29 TGFB1 INCENP DGKQ EPHB1 UBE2L3 MRE11 CCNYL1 MAPK3 CENPE PRL…
GOBP_OLIGODENDROCYTE_DIFFERENTIATION	0.00876198698809464	0.0848997306368812	0.380730400722792	0.404597615428996	1.60001669732367	54	ABCA2 PRDM8 CNP NOTCH1 BOK TPPP SUZ12 SLC8A3 CNTNAP1 OLIG1 DAG1 CDKN2C ERCC2 NF1 ERBB2 SOX13 TSPAN2 NCSTN TNFRSF1B CSK B4GALT5 TLR2 PTEN MYRF PRMT5
GOBP_CELL_JUNCTION_ASSEMBLY	0.00895676713075555	0.0865287681739063	0.380730400722792	0.285530873781372	1.38855902859739	197	EPHB2 JUP TAOK2 SLIT1 DAPK3 AGRN ITGA5 NTNG2 SH3BP1 SETD5 RCC2 FSCN1 TRIP6 S100A10 HDAC7 GNPAT CNTNAP1 CLDN9 RAC1 SLC9A1 PIP5K1C PAK2 ECT2 PIP5K1A CLSTN3 MEF2C ROCK2 PLXND1 SEMA4A CTNNA1 SEMA4D PLEC DST SRF ARL2 EPHB1 ZDHHC12 ESAM MICALL2 PARD3 APP CLSTN1 TLN1 LDB1 TNF NPHP4 VCL ADNP ITGA2 FMN1 ACTN1 IL1RAP ROCK1 PEAK1 EIF4G1
GOBP_TRNA_WOBBLE_BASE_MODIFICATION	0.00911033715446483	0.0877512000100677	0.380730400722792	-0.602625559279817	-1.72082483333697	15	NSUN3 MTO1 MOCS3 GTPBP3 CTU2 ELP1 ELP3 ALKBH1 ELP4
GOBP_POSITIVE_REGULATION_OF_MAP_KINASE_ACTIVITY	0.00919909291493837	0.0883439514848815	0.380730400722792	0.372929590356205	1.57500890785699	76	DVL3 ADAM8 PIK3R6 ELANE CD24 PIK3R5 FLT1 AGER EZH2 MAP4K2 TNFRSF11A DVL2 MAP3K10 ERBB2 ERP29 TGFB1 TAOK3 MAP3K11 TNF CSK MAP3K13 TGFA PTPRC NOD2
GOBP_POSTTRANSCRIPTIONAL_REGULATION_OF_GENE_EXPRESSION	0.00944339630247074	0.0904226088431269	0.380730400722792	-0.252222375389014	-1.31180038574604	437	MEG3 NSUN3 TIAL1 EIF1B C8orf88 NEURL1 GSPT1 EIF2AK1 RPL38 UHMK1 DDX6 PAIP2B NGRN PRKRA KCNQ1OT1 EIF4EBP1 RACK1 PA2G4 TRDMT1 YBX1 DNAJC24 DCP1B EIF1 NT5C3B FASTKD2 RBM8A EXOSC2 IGF2BP2 PRKCA EEF2 EIF5A TENT5C FOXO3 RPS3 CSDE1 PABPC1 YBX3 MIR17HG TACO1 PABPC4 PINK1 ACO1 UQCC2 NAF1 MTG1 TSN FTO EXOSC5 KLHL25 EIF4EBP2 MIR342 ZC3H10 PRKDC EXOSC7 NSUN2 PAIP1 EIF3K MATR3 DPH5 EIF3H RPUSD4 EIF4B RPS14 CD…
GOBP_ARTERY_MORPHOGENESIS	0.00949759972559124	0.0906741432625563	0.380730400722792	0.502373322654272	1.70299014051853	29	ZMIZ1 EFEMP2 PKD2 NOTCH1 RBPJ BMPR2 CHD7 PRDM1 NF1 SRF
GOBP_PLATELET_MORPHOGENESIS	0.0095923255950728	0.0913099380692268	0.380730400722792	0.544496119149228	1.68173222990237	20	MYH9 NBEAL2 EP300 MEF2C PTPN6 SRF VPS33A ZFPM1 ACTN1 CASP3 ZNF385A MPIG6B PTPN11
GOBP_RRNA_METHYLATION	0.0097184767921147	0.0922402797286676	0.380730400722792	-0.562354422976654	-1.7273807831842	20	NSUN3 FBL TRMT61B ZCCHC4 TFB1M NSUN4 EMG1 TFB2M METTL16 DIMT1
GOBP_RESPONSE_TO_MURAMYL_DIPEPTIDE	0.00978171595669867	0.0923007267309415	0.380730400722792	0.575306189808909	1.71414538089207	18	RELA NOTCH1 TRIM41 NLRP1 VIM NOD2 CHMP5 ARHGEF2 PTPN22 IRF5 TNFAIP3 ERBIN
GOBP_STRIATED_MUSCLE_ADAPTATION	0.00978171595669867	0.0923007267309415	0.380730400722792	0.575022356423398	1.71329968916246	18	ATP2B4 CAMTA2 EZH2 TNNT1 CAMK2G LMNA TCAP CFLAR GSN
GOBP_RESPONSE_TO_CORTICOSTEROID	0.009896678853599	0.0930910901947776	0.380730400722792	0.375331709846858	1.59871545043527	81	TYMS FOSB LCAT NOTCH1 BCL2L11 BMP6 GBA SRD5A1 NEFL USP8 BAD CYBA ZFP36 FOS UBE2L3 CFLAR PTGS2 SGK1 MT-ND3 IL1RN ATP2B1 ANXA1 TNF GOT1 PCNA PARP1 ZFP36L2 ENG CASP3 ABCA3 REST ZFP36L1 UCP3 CALM3 POR HNRNPU IGFBP7 FLT3 PCK2 CBX3 GLB1
GOBP_HISTONE_METHYLATION	0.00993063564923462	0.0930910901947776	0.380730400722792	0.320227528953597	1.45463486719131	122	KMT5A BRCA1 PAF1 BEND3 KMT2D KMT2B JARID2 SETD1B CTCF SETD5 DOT1L SUZ12 IWS1 SUPT6H NSD1 KMT2E EZH2 RTF1 PHF1 LMNA ZNF304 KMT5C CREBBP MEN1 DNMT1 SETDB1 NSD2 PHF20 KMT2C EHMT1 MLLT6 TTLL12 RNF20 ARID4A MYB SETD3 EZH1 SIRT7 RLF NFYA ZNF274 MCRS1 ASH1L
GOBP_PROTEIN_POLYMERIZATION	0.00995373015074447	0.0930910901947776	0.380730400722792	0.287801432367383	1.39834695012926	196	MYADM TPX2 GOLGA2 FCHSD1 SSH3 ARL3 DBN1 MAPRE3 UBE2C PREX1 PSTPIP1 DIAPH1 WASHC5 FCHSD2 TPPP BAIAP2 ARPC2 RAC1 SPTBN5 ARPC1A STMN1 DCTN1 NAV3 CDC42EP2 GBA2 NEFL TUBG1 CDC42EP3 CDC42EP1 FLII TRIOBP FES RDX SSH1 CKAP5 ARL2 GAS7 PLEKHG2 ESAM SSH2 MICALL2 TMOD2 FBXO5 KANK3 CCDC57 HSP90AA1 GSN SLAIN2 PRKCE FMN1 SPTAN1 NDE1 CAPG NIN CORO1A MIEF2 SVIL WASHC2C PRKCD RNF135 ABL1 TUBGCP2 UBE2K AMBRA1 ARPC1…
GOBP_CELLULAR_DEFENSE_RESPONSE	0.00999094794883046	0.0930910901947776	0.380730400722792	0.462795939844267	1.64930422139949	35	CCR5 RELA LGALS3BP PRF1 CCR3 VEZF1 SPN C5AR1 ITGB1 CCR2 CXCR2 TCIRG1 LY96 MNDA CX3CR1 NCR1 PTK2B NCF2
GOBP_CENTRAL_NERVOUS_SYSTEM_NEURON_AXONOGENESIS	0.0100088695249468	0.0930910901947776	0.380730400722792	0.52420743454418	1.69858929881629	23	EPHB2 EPHB6 SZT2 PAFAH1B1 EPHB1 HSP90AA1 B4GALT5 NIN DRAXIN PTEN NR4A2 SCN1B NDEL1 B4GALT6 TCTN1
GOBP_REGULATION_OF_BIOLOGICAL_PROCESS_INVOLVED_IN_SYMBIOTIC_INTERACTION	0.0100568357125394	0.0932699677797222	0.380730400722792	0.442171479680575	1.60225712762168	37	LY6E TRIM62 NECTIN2 P4HB LTF TRIM8 TRIM5 LGALS1 TRIM38 TRIM22 TRIM25 IFITM1 EXOC7 GSN IFITM2 IFITM3
GOBP_HISTONE_MODIFICATION	0.0100915422275816	0.0933252024807123	0.380730400722792	0.245516106635331	1.29320188547608	384	IRF4 PHF2 GATAD2B KMT5A BRCA1 PAF1 CHEK1 UHRF1 BEND3 KMT2D TRERF1 NCOA3 KMT2B JARID2 CCNA2 SETD1B USP49 TAF5 CTCF SETD5 PRKD2 DOT1L SUZ12 IWS1 SUPT6H PCGF1 HDAC5 KDM6B NSD1 TAF12 KMT2E HDAC7 KDM2A EZH2 BAZ1B CHD4 EP300 RTF1 NCAPG2 BRCA2 FBXL19 PHF1 LMNA ZNF304 YEATS2 ZMPSTE24 KDM3B ARID5A RNF40 TAF4 NAA60 BAZ2A KMT5C BRD7 AURKA CREBBP NAA40 MEN1 GLYR1 NEK11 PKN1 DNMT1 MED24 SETDB1 INCENP NSD2 PHF…
GOBP_LIPOPOLYSACCHARIDE_MEDIATED_SIGNALING_PATHWAY	0.0103250487750601	0.0952133759200148	0.380730400722792	0.400343938951432	1.58080258886028	53	LTF BPI NFKBIL1 CD14 BMP6 MTDH TRIM5 IRAK2 TGFB1 MYD88 MAPK3 SPI1 TNF TRIB1 PRKCE AKT1 PLCG2 LY96 TLR2 PTPN22 CCL5 TNFAIP3 CD55 LYN
GOBP_ORGANELLE_LOCALIZATION	0.0104100724422917	0.0954659753836848	0.380730400722792	0.244477351248018	1.28890156238161	392	SLIT1 ESPL1 VAMP2 CENPF ACTN4 CD300A UNC13D GBF1 NECTIN2 COPG1 AP3D1 CCNB1 CHAMP1 DCTN2 SAPCD2 BICDL2 MYO5C LAMP1 ARCN1 MARK2 IFFO1 SYT11 XPO1 PLEKHM2 USO1 MAP1S KIF28P STX4 MYO1D SPAG5 MYH9 MYO1F CDT1 CLN3 PLK1 HGS PIK3CD ASPM FAM98A SPG11 PIP4P1 PLEKHM1 DNM2 STARD3 MAP4K2 LMNA SEC16A DCTN1 ARFGAP3 DLGAP5 PAFAH1B1 TMED2 NEFL RABGEF1 FGR RAC2 PREB SAR1A MYO1G KIF1C TESK1 COPG2 RAB34 BORCS5 EZR FE…
GOBP_CELL_SUBSTRATE_JUNCTION_ORGANIZATION	0.0104112616407346	0.0954659753836848	0.380730400722792	0.376364313843739	1.57441570440236	70	TAOK2 DAPK3 ITGA5 RCC2 TRIP6 S100A10 RAC1 SLC9A1 IQSEC1 PIP5K1A ROCK2 LAMTOR2 PLEC DST TLN1 LDB1 VCL ITGA2 FMN1 ACTN1 ROCK1 PEAK1 PTPRA PTEN WHAMM ABL1 DUSP3 PTK2B ACTG1 MMP14 RAB8B SDC4 CLASP1 LAMC1 SRC ARHGEF7 TESK2 SMAD3 SLK ARF6 ITGB4 RHOA DUSP22
GOBP_CARDIAC_MUSCLE_TISSUE_DEVELOPMENT	0.0105219818890822	0.0961287519026771	0.380730400722792	0.33828465336529	1.48739703979451	98	LY6E MYBPC3 MAML1 JARID2 NOTCH1 RBPJ KDM6B ACADM SLC9A1 LMNA MEF2C BMPR2 ZMPSTE24 PPARA TCAP CHD7 RGS2 CALR PLEC TGFB1 MED1 SRF RARA NOTCH2 MIR548C SMAD5 MIR590 ALPK3 ITGB1 ZFPM1 ALDH1A2
GOBP_MITOTIC_CELL_CYCLE_PHASE_TRANSITION	0.0105713808650873	0.0961287519026771	0.380730400722792	0.256949151726213	1.33697751860212	325	BTN2A2 TAOK2 RRM2 CLSPN BUB1 ADAM17 ESPL1 FOXM1 BRCA1 CENPF CHEK1 NEK6 CCNB1 PKMYT1 GTSE1 DTL BUB1B SENP2 PKD2 CCNA2 WEE1 CIT UBE2C ANLN GIGYF2 BCAT1 RCC2 IK CHFR KHDRBS1 KMT2E CDT1 PLK1 CDC6 E2F1 EZH2 DNM2 CDKN2C CDK18 INTS3 XPC CCNF PPP2R2D POLE MDM2 DLGAP5 RAD21 ERCC2 TPR KNTC1 CCND3 BRD7 AURKA PTPN6 NEK11 PPM1D MELK RDX ZW10 MRE11 RFWD3 MEPCE FOXN3 ATAD5 CENPE APP GPR132 FBXO5 TAOK3 SPAST CCD…
GOBP_REGULATION_OF_PROTEIN_SERINE_THREONINE_KINASE_ACTIVITY	0.0105723858377251	0.0961287519026771	0.380730400722792	0.26499320517868	1.33336987835604	255	TAOK2 ADAM17 STRADA CD300A DVL3 ADAM8 CCNB1 PKMYT1 PIK3R6 PKD2 CCNA2 MAPRE3 LTF ATP2B4 ELANE LRP5 CCNK SLC8A3 CD24 PIK3R5 FLT1 AGER PLK1 HGS CDC6 EZH2 RGS14 CDKN2C ALS2 HERC5 MAP4K2 TNFRSF11A CCNF BMPR2 GBA DVL2 MAP3K10 RGS2 NF1 PRKAG2 CCND3 MEN1 PTPN6 TESK1 ERBB2 ERP29 CDC37 TGFB1 INCENP SESN2 CCNYL1 TAOK3 MAP3K11 TNF TRIB1 CSK MAP3K13 AKT1 STK4 TGFA PTPRC HTT NOD2 UVRAG DTNBP1 CASP3 SH2B3 PTPN2…
GOBP_RECOMBINATIONAL_REPAIR	0.0108192509618844	0.0976557774129196	0.380730400722792	0.32095079428396	1.47748202442934	132	TP53BP1 BRCA1 REC8 CHEK1 SLX4 AP5Z1 MCM4 HDGFL2 TONSL INTS3 BRCA2 XRCC1 RPA3 RAD21 MCM2 POLQ TIMELESS GINS4 FBH1 TOP3A SWI5 SHLD3 MCM6 MRE11 RFWD3 PALB2 POGZ RECQL4 RAD51D RMI1 MCM7 FEN1 EP400 PARP1 SMC6 MCM5 UBQLN4 FUS MMS19 MUS81 ZFYVE26 RMI2 MAGEF1 RIF1 RBBP8 RECQL5 CGAS RNF138 MCM3 MCM8 PSMD14 SMCHD1 SAMHD1 REV3L PPP4R2 ING3 ZSWIM7 NABP2
GOBP_POSITIVE_REGULATION_OF_LEUKOCYTE_CHEMOTAXIS	0.0108754383149855	0.0976557774129196	0.380730400722792	0.395605705873132	1.59070972528958	58	CREB3 ADAM17 CCR1 CSF1 RAC1 GAS6 RAC2 CALR MAPK3 SPI1 C5AR1 CMKLR1 TNFSF14 CCR2 RIPOR2 CX3CR1 CCL5 PTK2B NCKAP1L DAPK2 ZNF580 CD74
GOBP_POSITIVE_REGULATION_OF_CELL_PROJECTION_ORGANIZATION	0.0108869561913899	0.0976557774129196	0.380730400722792	0.274712894152606	1.35781777853312	219	EPHB2 STYXL1 AGRN HSPA5 ENC1 PACSIN1 DVL3 DBN1 ANLN CUL7 CREB3L2 MARK2 FSCN1 GRN CCP110 BAIAP2 FAM98A EZH2 ARPC2 RAC1 PLEKHM1 EP300 DNM2 BMPR2 ARAP1 DVL2 PAFAH1B1 CDC42EP2 NEFL PLXND1 P3H1 RAC2 CDC42EP3 CDC42EP1 RGS2 SEMA4D RREB1 SKIL FES RAB21 SETX IST1 SRF CFLAR KATNB1 WRAP73 ATMIN SEMA7A FBXW8 MAP3K13 ADNP ITGA2 HTT PLXNC1 NIN FUZ WASHC1 RAB11A DLG4 CAPRIN1 SEPTIN7 RIPOR2 CUX1
GOBP_REGULATION_OF_INNATE_IMMUNE_RESPONSE	0.0108910432831647	0.0976557774129196	0.380730400722792	0.285561541192585	1.3736639067871	180	TRIM62 OAS1 NECTIN2 ADAM8 OAS3 PIK3R6 USP18 TRIM41 NR1H3 LAMP1 SLC15A4 GRN ZBP1 ISG15 RNF185 EP300 HMGB2 PAK2 DHX58 TRIM5 FGR VAV1 CREBBP PTPN6 CDC37 ZNFX1 CEACAM1 MED1 IRF7 LAG3 CFH YTHDF2 PLSCR1 TTLL12 HSP90AA1 SPI1 CLEC7A TBK1 ADAR CASP8 NOD2 IKBKE IFI16 PLCG2 PTPN22 MNDA SERPING1 HLA-A NCR1 RNF135 HAVCR2 CR1 PTPN11 COCH UBE2K CCL5 TRIM56 ARRB2 AP1G1 STAT5B CGAS TNFAIP3 HLA-E NMI TKFC LYN SYK
GOBP_RRNA_MODIFICATION	0.01090875090113	0.0976557774129196	0.380730400722792	-0.507032047040716	-1.72369491489687	30	NSUN3 FBL NAF1 RPUSD4 TRMT61B ZCCHC4 TFB1M NSUN4 EMG1 RPUSD2 TFB2M RPUSD3 METTL16
GOBP_POSITIVE_REGULATION_OF_PRODUCTION_OF_MOLECULAR_MEDIATOR_OF_IMMUNE_RESPONSE	0.0109208401727942	0.0976557774129196	0.380730400722792	0.345547915357289	1.48848773800866	92	MZB1 EPHB2 TP53BP1 NLRP3 XBP1 RSAD2 STX4 DENND1B ARID5A DDX58 KMT5C CD81 TGFB1 NSD2 SHLD3 ATAD5 SEMA7A DNAJB9 CLEC7A SPON2 LAPTM5 PTPRC TBX21 NOD2 PLCG2 PTPN22 STAT6 RIF1 HLA-A SIRT1 SPHK2 HLA-E CD55 CD74 GPI IL4R IL18R1 LACC1 FFAR2 TICAM1 HLA-F LILRB1
GOBP_ALPHA_BETA_T_CELL_ACTIVATION	0.0109982929399771	0.0980781837449606	0.380730400722792	0.311816885920524	1.41731216782924	125	IRF4 CD300A AP3D1 PRR7 NFKBID NLRP3 TYK2 RSAD2 ENTPD7 AGER LGALS9C BCL3 FUT7 PRDM1 ZBTB16 SEMA4A CD81 SPN STAT3 RARA JAK3 CBFB DOCK2 TWSG1 ITCH ANXA1 MYB ZFPM1 LGALS9B PTPRC CCR2 TBX21 HFE TCIRG1 VSIR RELB PTPN22 STAT6 HLA-A ABL1 WDFY4 AP3B1 NCKAP1L SMAD7 ADA RC3H2 HLA-E CD55 ZC3H12A RUNX3 SYK ZNF683 ZBTB7B MTOR RC3H1
GOBP_AMYLOID_PRECURSOR_PROTEIN_METABOLIC_PROCESS	0.0111734826884418	0.099367465223787	0.380730400722792	0.383314587908438	1.55694082290129	60	ITM2C GGA3 ADAM17 ABCA2 RELA AGER CLN3 ADAM19 AATF ROCK2 NECAB2 NECAB3 NCSTN TNF ABCG1 ROCK1 RTN3 ABCA7 CASP3 TMED10 RTN2 PSENEN PSEN1
GOBP_GOLGI_VESICLE_TRANSPORT	0.0112176347672966	0.0994405834339995	0.380730400722792	0.263746870401951	1.3220130773602	253	GGA3 GOLGA2 SCYL1 VAMP2 SEC24A GBF1 COPG1 ARL3 AP3D1 PICK1 AP1G2 VCP COG4 CREB3L2 KDELR1 LAMP1 ARCN1 LMAN2 GAK USO1 SURF4 SEC23A MYO18A CLN3 SEC24C HYOU1 TRAPPC6B DNM2 COPE NRBP2 COPB2 SEC16A ARFGAP3 MPPE1 GGA1 BET1L CCDC93 TMED2 PITPNB KDELR2 ERGIC1 PREB OSBPL5 SAR1A KIF1C NSF YIF1B COPG2 RAB34 ZW10 MYO5A ANKFY1 RAB1A SCAMP2 SEC24D TMED9 STX10 CEP19 LMAN1 SPAST DOP1B VAMP4 ARF3 NAPG ATP2C1 LAPTM…
GOBP_REGULATION_OF_SMOOTH_MUSCLE_CONTRACTION	0.0112429741590505	0.0994405834339995	0.380730400722792	0.490840494352991	1.66780548012644	30	DAPK3 ABAT SPHK1 RGS2 SRF PTGS2 ATP2B1 SETD3 F2R ITGA2 P2RX1 DOCK5 ADA SPX
GOBP_HEMATOPOIETIC_PROGENITOR_CELL_DIFFERENTIATION	0.0112968180715364	0.0996453028809976	0.380730400722792	0.351512012938955	1.52204303567338	93	TOP2A NOTCH1 ANLN HERC6 DPF2 SLC8A3 LMBR1L FLT1 ZSWIM9 PRRC2C TNFRSF13B ERCC2 PTPN6 DHTKD1 TGFB1 SRF EIF2AK2 YTHDF2 ITCH CEBPD UFL1 SPI1 METTL14 MYB ADAR SMPD3 PTPRC HSPA9 LIG4 PLD4 RRS1 REST ABL1 PSEN1 TMEM91 HOXB4 AP3B1
GOBP_AMEBOIDAL_TYPE_CELL_MIGRATION	0.0113649944033316	0.0999749914179253	0.380730400722792	0.26465015389339	1.32961973360498	254	JUN JUP SEMA3B ADAM17 ADGRA2 SH3BP1 PHACTR4 ATP2B4 NOTCH1 ANLN LRP5 PRKD2 RCC2 PXN GRN SEMA3C PKN3 HDAC5 PTPN23 MYH9 CLN3 HDAC7 PIK3CD RAC1 IQSEC1 RIC8A RHOB PIP5K1A MEF2C ROCK2 BMPR2 PAFAH1B1 PLXND1 CCN3 CALR NF1 SEMA4A LAMTOR2 TNFSF12 TESK1 AMOTL1 SEMA4D PLEC PKN1 TGFB1 RREB1 CEACAM1 HIF1A P2RX4 SRF SP100 MMP9 SEMA4B PTGS2 SEMA7A GLIPR2 ANXA1 TNF PIK3C2A ITGB1 PRKCE STAT5A AKT1 ITGA2 NUS1 ROCK1…
GOBP_REGULATION_OF_CHROMATIN_ASSEMBLY_OR_DISASSEMBLY	0.0113980472229892	0.0999947602319539	0.380730400722792	0.488870989872623	1.66111338686339	30	PHF2 SPTY2D1 TLK2 MAP1S ATF7IP TLK1 ZNF304 PARP10 MPHOSPH8 TPR DNMT1 SETDB1
GOBP_PROTEIN_TRANSMEMBRANE_IMPORT_INTO_INTRACELLULAR_ORGANELLE	0.0114791351852347	0.100434697604506	0.380730400722792	-0.505184366623514	-1.717413581482	30	PEX7 DNAJC19 PEX5 TIMM23 PEX12 PEX6 PEX2 PEX10 PEX16 PEX1 TIMM21 PEX14 PEX26 TIMM23B TOMM7 GRPEL2 PEX13 TIMM50 TOMM40 TOMM20 GRPEL1
GOBP_POSITIVE_REGULATION_OF_INTERLEUKIN_8_PRODUCTION	0.0116502053641758	0.10165743712934	0.380730400722792	0.419728642904166	1.58177643589365	44	RELA ELANE PRKD2 CD14 DDIT3 CD58 DDX58 STAT3 RAB1A MYD88 CLEC7A TNF F2R NOD2 RIPK1 TLR3 TLR2 ZNF580 CD74 SYK
GOBP_AXON_DEVELOPMENT	0.0117120104930613	0.101922750832378	0.380730400722792	0.263447808681274	1.31349130181068	243	JUN EPHB2 TAOK2 SLIT1 SEMA3B EFNA4 NTNG2 DBN1 CNP NOTCH1 MARK2 DHFR GRN SEMA3C NUMBL EPHB6 MAP1S ULK1 BAIAP2 CNTNAP1 SPG11 RAC1 DNM2 DAG1 ECE1 SZT2 ALS2 PAK2 STMN1 BMPR2 PAFAH1B1 NEFL PLXND1 RAC2 SEMA4A CTNNA1 APLP2 ERBB2 SEMA4D SKIL RAB21 LAMB2 IST1 SRF EPHB1 SEMA4B TSPAN2 PARD3 APP NOTCH2 DPYSL2 SPAST NCAM1 SEMA7A KIAA0319 HSP90AA1 ITGB1 VCL MAP3K13 ADNP B4GALT5 MAP1A RAB8A PLXNC1 NIN LYPLA2 DR…
GOBP_OSSIFICATION	0.0118996768809265	0.103279013784726	0.380730400722792	0.273796279973983	1.35328724846234	219	BMP8B INPPL1 RRBP1 TUFT1 CCR1 TOB2 LTF TOB1 NOTCH1 CSF1 LRP5 HSD17B4 MEF2D THBS3 KLF10 RBPJ ISG15 HDAC7 CCDC47 PDLIM7 BMP6 TNFRSF11A CSGALNACT1 MEF2C BMPR2 ZMPSTE24 HIRA ATF4 FGR ERCC2 ZBTB16 NF1 RUNX2 MEN1 SEMA4D TGFB1 HIF1A MMP9 PTGS2 MAPK3 OSTF1 CBFB IFITM1 CTNNBIP1 TWSG1 FBXO5 SMAD5 CEBPD UFL1 SEMA7A ATP2B1 CHSY1 SUFU TNF SBNO2 ADAR SIRT7 AKT1 SMPD3 XYLT1
GOBP_PEROXISOME_ORGANIZATION	0.0119527195010825	0.10346274000137	0.380730400722792	-0.495879518407903	-1.67126163167463	29	PEX7 PEX5 FIS1 PEX12 HACL1 PEX11B PEX6 PEX2 ABCD2 PEX10 PEX16 ABCD3 PEX1 PEX14 PEX26
GOBP_POSITIVE_REGULATION_OF_EPITHELIAL_CELL_MIGRATION	0.0120872020671696	0.104348558271363	0.380730400722792	0.334106609745899	1.48270571416916	105	JUN ADAM17 ADGRA2 PRKD2 GRN HDAC7 PIK3CD RAC1 IQSEC1 RHOB ROCK2 BMPR2 CALR TGFB1 RREB1 HIF1A P2RX4 MMP9 PTGS2 GLIPR2 ANXA1 PIK3C2A PRKCE STAT5A AKT1 ITGA2 NUS1 HDAC9 RAB11A PLCG2 DOCK5 ABL1 SIRT1 PTK2B ZNF580 ZC3H12A SP1 MAP3K3 MTOR GPI
GOBP_MITOTIC_SPINDLE_ASSEMBLY	0.0121380839193566	0.104509868440932	0.380730400722792	0.395450142486915	1.56384221460922	54	CDC20 TPX2 GOLGA2 KIF11 MYBL2 RACGAP1 PLK1 KIF23 CCDC61 TPR EML3 WRAP73 KIF3B SMC3 CHEK2 CHMP5 RAB11A CEP97 ABRAXAS2 KIF15
GOBP_NEGATIVE_REGULATION_OF_CELL_CELL_ADHESION	0.0122325349754979	0.104837813385627	0.380730400722792	0.307656010384318	1.41011105807691	128	BTN2A2 MYADM CD300A NOTCH1 AKNA LGALS9C BMP6 PPARA ABAT PTPN6 ERBB2 TGFB1 SPN IL4I1 CEACAM1 MAPK7 RDX LAG3 SCRIB JAK3 CBFB YTHDF2 TWSG1 ITCH IL1RN SPI1 ANXA1 LAPTM5 LGALS9B AKT1 TBX21 HFE MIA3 VSIR CASP3 SH2B3 RIPOR2 PTPN22 PRKCD NF2 ABL1 HAVCR2 DUSP3 CR1 UBASH3B MBP DLG5 NCKAP1L SMAD7 RC3H2 CD74 ZC3H12A RUNX3 PELI1 ZBTB7B RC3H1 IL4R SPINT2
GOBP_CYTOKINE_PRODUCTION_INVOLVED_IN_INFLAMMATORY_RESPONSE	0.0123028552985753	0.104837813385627	0.380730400722792	0.449207978353347	1.63800716604999	38	EPHB2 PLD3 EZH2 PPARA ADCY7 HIF1A STAT3 CUEDC2 MYD88 PER1 MEFV CLEC7A TNF NOD2 IL17RA PLD4
GOBP_ACID_SECRETION	0.0123053625692926	0.104837813385627	0.380730400722792	0.533855369565098	1.67065928133513	21	OPRL1 NTSR1 SLC26A6 ABAT NF1 SGK1 TNF HRH2
GOBP_RESPONSE_TO_NICOTINE	0.0123053625692926	0.104837813385627	0.380730400722792	0.532366829901723	1.66600101105065	21	MT-ND6 RELA PPARA ABAT BAD TNF CASP3 SLC7A11
GOBP_B_CELL_PROLIFERATION	0.0123783431994368	0.105183513155423	0.380730400722792	0.37699005282708	1.54797099654182	65	MZB1 EPHB2 CD38 CD300A INPP5D BAX MEF2C TNFRSF13B CD81 PKN1 CD320 ATAD5 PTPRC CASP3 MNDA PRKCD ABL1 HSPD1 NCKAP1L ADA BST1 IRS2 GAPT CD74 LYN PELI1 RC3H1
GOBP_ENDOPLASMIC_RETICULUM_TO_GOLGI_VESICLE_MEDIATED_TRANSPORT	0.0125523409007813	0.106222845745945	0.380730400722792	0.328002970607801	1.47119105118973	114	GOLGA2 SEC24A GBF1 COPG1 VCP CREB3L2 KDELR1 ARCN1 LMAN2 USO1 SEC23A SEC24C HYOU1 TRAPPC6B COPE NRBP2 COPB2 SEC16A MPPE1 TMED2 KDELR2 ERGIC1 PREB SAR1A YIF1B COPG2 ZW10 RAB1A SEC24D TMED9 LMAN1 SPAST VAMP4
GOBP_CARDIAC_MUSCLE_CELL_DIFFERENTIATION	0.012566103748134	0.106222845745945	0.380730400722792	0.402822713875916	1.58077312667875	52	MAML1 RBPJ KDM6B ACADM SLC9A1 LMNA MEF2C ZMPSTE24 PPARA TCAP RGS2 CALR PLEC TGFB1 SRF RARA MIR590 ALPK3 ITGB1
GOBP_TRANSMEMBRANE_RECEPTOR_PROTEIN_TYROSINE_KINASE_SIGNALING_PATHWAY	0.0127579848613339	0.107480879664631	0.380730400722792	0.248973250126466	1.30495472668355	346	MZB1 EPHB2 ADAM17 ADGRA2 ITGA1 ITGA5 EFNA4 CSF1 GIGYF2 MVB12A PIP4K2C PRKD2 ARNT PXN SOGA1 GIGYF1 CADM4 EPHB6 RBPJ FLT1 TSC2 BAIAP2 HGS PIK3CD RAC1 RGS14 SMARCC1 PTGIR PAK2 TNK2 STMN1 CSRNP1 SLC27A4 PIP4K2B FIBP RABGEF1 ZFAND2B PILRB FGR FUT7 RUNX2 CCND3 VAV1 IRS1 ERBB2 PTPRE TGFB1 CEACAM1 FES HIF1A SLA SETX STAT3 EPN2 DGKQ EPHB1 RAF1 PTPN12 MMP9 IFI6 RASGRP4 JAK3 PRLR DGKD PTPN18 HIP1 STAP1 PIK3…
GOBP_POSITIVE_REGULATION_OF_LIPID_LOCALIZATION	0.0127811520488439	0.107480879664631	0.380730400722792	0.380378273084921	1.54501414814944	60	DENND5B ABCA13 ABCA1 NR1H3 NTSR1 TMF1 BMP6 TNFRSF11A P2RX4 SCP2 SREBF2 ABCG1 ABCA7 PLIN3 RETN IKBKE DBI ABCA3 PRKCD SIRT1 DAB2 EEPD1 ZC3H12A ACSL1 OSBPL11 ACACB LRP1 PLA2G6 TRIAP1 NFKB1 SCARB1
GOBP_DETECTION_OF_MECHANICAL_STIMULUS	0.0129092993450347	0.108277999157578	0.380730400722792	0.529717903188996	1.65771139882516	21	JUP PKD2 CHRNA10 TCAP WHRN TNF ITGA2 PIEZO1 TMEM120A MKKS
GOBP_REGULATION_OF_DNA_BINDING	0.012979059710536	0.108582545928866	0.380730400722792	0.346558618356756	1.46593416188842	79	JUN IRF4 CPNE1 HIPK2 DOT1L NSD1 AGER MMP8 CDT1 E2F1 DDIT3 EP300 HMGB2 BCL3 ZMPSTE24 ERCC2 TGFB1 SP100 DDRGK1 MMP9 RSF1 CTNNBIP1 PARP1 ITGA2 GZMA IFI16 ZBTB7A PSEN1 CALM1 NIBAN2
GOBP_ANIMAL_ORGAN_MORPHOGENESIS	0.0131412161529168	0.109656523476524	0.380730400722792	0.232779325574773	1.24872821847882	467	JUN EPHB2 LY6E SLIT1 AGRN MYBPC3 ZMIZ1 INPPL1 TUFT1 RELA DVL3 MEIS1 NTNG2 EFEMP2 PHACTR4 SAPCD2 PKD2 LTF C2CD3 ESR1 VANGL1 NOTCH1 CSF1 BCL2L11 LRP5 ITGAX MEF2D HIPK2 SEMA3C BAX XBP1 THBS3 RBPJ CRIP1 BTBD7 COL8A2 RAC1 EP300 SMARCC1 FZD6 DAG1 ANKRD6 SLC4A2 BMP6 GMNN CSGALNACT1 CHRNA10 CSRNP1 MEF2C BMPR2 ZMPSTE24 MDM2 GBA PPARA TCAP DVL2 PAFAH1B1 ATF4 TMED2 BAK1 PLXND1 TLE3 CELSR3 FGR CHD7 PRDM1 PBX…
GOBP_REGULATION_OF_GENE_EXPRESSION_EPIGENETIC	0.0132858932734329	0.110451982885278	0.380730400722792	0.335038957077323	1.47502392083217	100	PHF2 BRCA1 CHEK1 BEND3 KMT2D JARID2 ARID1A KLF2 CTCF UPF1 SUZ12 HDAC5 EZH2 EP300 YTHDC1 ATF7IP ZNF304 MPHOSPH8 TPR BAZ2A DNMT1 L3MBTL1 ZNFX1 SETDB1 PPM1D HELLS LRIF1 SPI1 ARID4A EZH1 IFI16 CDK2 SAMD1 RESF1 BAHD1 RIF1 SIRT1 HDAC1 SPHK2 HNRNPU PCGF3 SMCHD1 DNMT3A CTR9
GOBP_REGULATION_OF_EPITHELIAL_CELL_MIGRATION	0.0133045980616585	0.110451982885278	0.380730400722792	0.306874653878612	1.42789637712088	147	JUN JUP ADAM17 ADGRA2 SH3BP1 ATP2B4 NOTCH1 PRKD2 GRN HDAC5 PTPN23 HDAC7 PIK3CD RAC1 IQSEC1 RHOB MEF2C ROCK2 BMPR2 CALR NF1 SEMA4A TGFB1 RREB1 CEACAM1 HIF1A P2RX4 SP100 MMP9 PTGS2 GLIPR2 ANXA1 TNF PIK3C2A PRKCE STAT5A AKT1 ITGA2 NUS1 HDAC9 RAB11A PLCG2 DOCK5 PTEN VASH1 ARSB ABL1
GOBP_POSITIVE_REGULATION_OF_FIBROBLAST_PROLIFERATION	0.0135132364435302	0.111221395480738	0.380730400722792	0.450093486607591	1.56956787124516	32	JUN ZMIZ1 CCNB1 CCNA2 ESR1 CDC6 E2F1 GAS6 SPHK1 LIG4 FOSL2 CTC1 ABL1 PDGFA CD74 PML
GOBP_RESPONSE_TO_WOUNDING	0.0135417913144908	0.111221395480738	0.380730400722792	0.253528650172043	1.31714498537866	324	JUN EPHB2 ADAM17 ITGA5 CCR1 CREB3L2 SYT11 DHFR TNFRSF12A DGKZ GRN BAX XBP1 CADM4 ADORA3 PEAR1 AGER MYH9 SIGLEC10 RAC1 FZD6 DAG1 ELK3 GGCX FERMT3 CD151 GAS6 PPARA ABAT FIBP NEFL NF1 ZFP36 VAV1 AURKA PTPN6 CTNNA1 ERBB2 PLEC TGFB1 RREB1 WDR83 CEACAM1 DST HIF1A LAMB2 P2RX4 SRF DGKQ RAF1 MRTFA NLRP6 DGKG CFLAR ITPK1 GP1BA SCRIB NOTCH2 PLSCR1 DGKD C6orf89 LMAN1 TLN1 B4GALT1 KIAA0319 CLEC7A ANXA1 GIPR T…
GOBP_REGULATION_OF_RESPIRATORY_BURST	0.0135551996009192	0.111221395480738	0.380730400722792	0.599310085154065	1.69424418833148	15	JCHAIN IGHA1 GRN RAC1 RAC2 CLEC7A IGHA2
GOBP_POSITIVE_REGULATION_OF_DENDRITE_MORPHOGENESIS	0.0135675221406133	0.111221395480738	0.380730400722792	0.512192371928897	1.65965689260066	23	EPHB2 DBN1 CUL7 BAIAP2 PAFAH1B1 RAB21 FBXW8 CAPRIN1 CUX1 EEF2K DBNL
GOBP_HETEROCHROMATIN_ORGANIZATION	0.0135849878049504	0.111221395480738	0.380730400722792	0.387769404537772	1.57952551952448	61	PHF2 BEND3 KMT2D CTCF HDAC5 EZH2 ATF7IP ZNF304 MPHOSPH8 TPR BAZ2A DNMT1 L3MBTL1 ZNFX1 SETDB1 PPM1D HELLS EZH1 CDK2 SAMD1 RESF1 BAHD1 RIF1 SIRT1 LOXL2 HDAC1 SMCHD1 DNMT3A CTR9 CBX3 ZNF445 SIRT2
GOBP_IRON_ION_HOMEOSTASIS	0.0136028632180693	0.111221395480738	0.380730400722792	-0.391564625376474	-1.56333516156753	60	EIF2AK1 SLC25A37 EPB42 SLC6A9 ISCU ACO1 FXN SLC11A2 NDFIP1 MYC TFR2 RHAG NUBP1 GLRX3 STEAP3 SLC39A8 SOD1 SMAD4 NCOA4 SLC39A14 FLVCR1 FTL
GOBP_NEGATIVE_REGULATION_OF_INTERLEUKIN_1_PRODUCTION	0.0137157996032536	0.111863028925028	0.380730400722792	0.511489289431586	1.65737869445348	23	NLRP3 GAS6 CPTP CEACAM1 MEFV CX3CR1 ARRB2 CD33 SERPINB1 TNFAIP3 NLRP12 ZC3H12A PML CARD16 LILRB4 CARD8
GOBP_MICROTUBULE_NUCLEATION	0.0138152051005839	0.112391367810766	0.380730400722792	0.44913401114028	1.56622198442043	32	TPX2 GOLGA2 TPPP DCTN1 TUBG1 CKAP5 CCDC57 SLAIN2 NDE1 NIN TUBGCP2 CSNK1D CENPJ NDEL1 CLASP1 ARHGEF7
GOBP_POSITIVE_REGULATION_OF_NERVOUS_SYSTEM_DEVELOPMENT	0.0140429253394937	0.113947638744573	0.380730400722792	0.308948898959244	1.4323941584808	139	EPHB2 AGRN SPEN DBN1 SPINT1 NOTCH1 CUL7 NUMBL BAIAP2 ASPM E2F1 RGS14 DAG1 CLSTN3 BMPR2 PAFAH1B1 NEFL PLXND1 SEMA4A SEMA4D TGFB1 SKIL RAB21 HIF1A IST1 SRF EPHB1 CLSTN1 UFL1 SEMA7A TNF TNFRSF1B FBXW8 MAP3K13 ADNP IL1RAP LIG4 PLXNC1 NIN RAB11A CAPRIN1 NUMB CUX1 SRRT TLR2 CX3CR1 WDR62 AMIGO2 PRMT5 MEGF8 EEF2K DLG5 HDAC1
GOBP_KINETOCHORE_ORGANIZATION	0.0141092856574453	0.113947638744573	0.380730400722792	0.53739931714956	1.63711524635563	19	CENPF CENPN CDT1 SMC2 DLGAP5 KNTC1 POGZ CENPE SMC4
GOBP_POSITIVE_REGULATION_OF_NEURON_PROJECTION_DEVELOPMENT	0.0141171929611232	0.113947638744573	0.380730400722792	0.338808809497815	1.4615034075828	91	EPHB2 STYXL1 HSPA5 ENC1 PACSIN1 DBN1 CREB3L2 MARK2 GRN BAIAP2 EZH2 EP300 PAFAH1B1 P3H1 RGS2 FES SETX CFLAR KATNB1
GOBP_POSITIVE_REGULATION_OF_INTERLEUKIN_6_PRODUCTION	0.0141743531784011	0.113947638744573	0.380730400722792	0.374837783011749	1.54485016483428	66	XBP1 AGER MMP8 POU2AF1 MAPK13 ARID5A DDX58 TMEM106A CYBA STAT3 MYD88 APP IFIH1 CLEC7A SPON2 TNF F2R IL1RAP NOD2 IL17RA ARHGEF2 TLR3 PLCG2 TLR2 POU2F2 HSPD1 PTPN11 MBP SPHK2 CD74 SYK
GOBP_POSITIVE_REGULATION_OF_SMOOTH_MUSCLE_CONTRACTION	0.0141820228135574	0.113947638744573	0.380730400722792	0.592840530999435	1.67595481727116	15	ABAT SPHK1 SRF PTGS2 F2R ITGA2 ADA SPX
GOBP_ACTIN_FILAMENT_SEVERING	0.0143387286622903	0.114922254908134	0.380730400722792	0.591026542368353	1.67082668782358	15	FMNL1 MYH9 DSTN FLII GSN CAPG SVIL GMFG
GOBP_REGULATION_OF_TOLL_LIKE_RECEPTOR_SIGNALING_PATHWAY	0.0146808771872778	0.116918928681535	0.380730400722792	0.385341682631047	1.54930826267915	56	IRF4 GPR108 CD300A LTF ESR1 NR1H3 SLC15A4 NFKBIL1 RSAD2 GRAMD4 CYBA IRF7 NINJ1 NLRP6 CD300LF
GOBP_CYTOSOLIC_CALCIUM_ION_TRANSPORT	0.0146959097048879	0.116918928681535	0.380730400722792	0.332329029359566	1.4675095639845	102	CCR5 ATP2A3 IBTK CHERP PKD2 ATP2B4 DIAPH1 BAX SLC8A3 NTSR1 DDIT3 MCUR1 CACNB3 SELENON BAK1 CHD7 TPCN2 CYBA SLC25A23 PTPN6 YWHAE P2RX4 TMEM38A GP1BA ATP2B1 MAIP1 F2R PRKCE MICU2 PTPRC HTT TMBIM6 P2RX1 CORO1A P2RY6 PLCG2 TRPM2 CAPN3 SLC24A1 ABL1 CALM1 UBASH3B PTK2B CALM3 PRKACA GP5 LYN GSTO1 PML ITPR3
GOBP_REGULATION_OF_CELL_JUNCTION_ASSEMBLY	0.0146959097048879	0.116918928681535	0.380730400722792	0.329928498337238	1.45065602855104	98	EPHB2 SLIT1 DAPK3 AGRN NTNG2 SETD5 RCC2 S100A10 RAC1 SLC9A1 CLSTN3 MEF2C ROCK2 SEMA4A SEMA4D EPHB1 APP CLSTN1 LDB1 TNF NPHP4 VCL ADNP FMN1 IL1RAP ROCK1 PEAK1 EIF4G1 PTPRA TLR2 PTEN ABL1 AMIGO2 DUSP3 EEF2K DLG5
GOBP_LEUKOCYTE_PROLIFERATION	0.0147690590779032	0.117055697742718	0.380730400722792	0.2706032681604	1.33750521456501	219	MZB1 EPHB2 BTN2A2 CD38 CD300A INPP5D CSF1 TYK2 BAX CD24 LMBR1L AGER LGALS9C RIPK3 CCDC88B BTN3A1 CD151 MEF2C GBA TNFRSF13B RAC2 CCND3 PTPN6 CD81 BST2 ERBB2 PKN1 SPN IL4I1 CD320 MYD88 HELLS SCRIB JAK3 MAPK3 ATAD5 DOCK2 TWSG1 NCSTN ITCH CSF2RB ANXA1 TNFRSF1B ICOSLG TBK1 LGALS9B TNFSF14 PTPRC CCR2 CORO1A TCIRG1 VSIR AZI2 CASP3 PTPN22 MNDA IL5RA PRKCD HLA-A ABL1 DOCK8 HAVCR2 CR1 HSPD1 CCL5 DLG5 NCKAP…
GOBP_PROTEIN_PALMITOYLATION	0.0147852236828449	0.117055697742718	0.380730400722792	-0.500698040634924	-1.6089976178257	24	SELENOK ZDHHC2 ZDHHC6 HHAT GLUL ZDHHC4 ZDHHC7 ZDHHC8 GOLGA7B ZDHHC14 ZDHHC3 ZDHHC1
GOBP_ENDOTHELIAL_CELL_PROLIFERATION	0.015104172279013	0.119289886174394	0.380730400722792	0.347030278562963	1.48717917523778	82	JUN MYDGF ADAM17 AGGF1 PRKD2 ARNT FLT1 PIK3CD CCR3 HMGB2 BMP6 MEF2C BMPR2 CYBA THAP1 NF1 TNFSF12 HIF1A STAT3 TNF ALDH1A2 STAT5A AKT1 EGFL7 VASH1 SIRT1 PDCL3 LOXL2 ALOX5
GOBP_NEGATIVE_REGULATION_OF_CELL_DIFFERENTIATION	0.0151530585169097	0.119385504723032	0.380730400722792	0.242280942531464	1.26601181062158	340	EPHB2 SLIT1 TRIM62 SEMA3B EIF4ENIF1 PAF1 ACTN4 MEIS1 TOB2 SRA1 KLF13 LTF ABCA1 INPP5D TOB1 NOTCH1 LRP5 NR1H3 RCC2 SEMA3C DPF2 XBP1 SUZ12 RBPJ DNAJB11 HDAC5 ULK1 HDAC7 ZBTB46 ASPM E2F1 EZH2 DDIT3 BMPR2 PPARA NELFB CCN3 BBS12 ZBTB16 RGS2 CALR NF1 SEMA4A ZFP36 MEN1 ZHX2 GORASP1 IQCB1 CTNNA1 ERBB2 SEMA4D DNMT1 TGFB1 CEACAM1 SKIL MED1 GPR55 STAT3 EPHB1 MMP9 LAG3 SEMA4B RARA JAK3 CBFB APP TP53INP1 YTHD…
GOBP_RENAL_FILTRATION	0.0152789640943163	0.120085998668646	0.380730400722792	0.588948698963687	1.66495264331837	15	JCHAIN IGKV3-20 IGHA1 GAS6 CYBA F2R IGHA2
GOBP_B_CELL_HOMEOSTASIS	0.015329536789541	0.120192455117995	0.380730400722792	0.485473268954384	1.64441785963874	28	BCL2L11 BAX MEF2C BAK1 TNFRSF13B PKN1 HIF1A CASP3 ABL1 NCKAP1L ADA TNFAIP3 RC3H2 GAPT CD74 LYN SOS2 RC3H1 SPNS2 SOS1 PPP2R3C
GOBP_ASTROCYTE_DEVELOPMENT	0.015387473120028	0.120355994572556	0.380730400722792	0.496287464421806	1.61103389073881	24	GRN AGER NF1 LAMB2 TSPAN2 APP VIM C5AR1 TNF PSEN1 S100A9 KRAS LDLR LRP1 S100A8
GOBP_PROTEIN_O_LINKED_MANNOSYLATION	0.0156200499146268	0.121881447170381	0.380730400722792	-0.559607600836188	-1.65496158946812	17	DPM2 TMTC4 POMGNT2 RXYLT1 TMTC2 CRPPA TMTC3 LARGE1 FKTN LARGE2 FKRP
GOBP_CYTOSKELETON_DEPENDENT_CYTOKINESIS	0.0157364697910242	0.122495397941642	0.352487857583619	0.352122968557584	1.48170405084494	73	ESPL1 ARL3 SEPTIN2 KLHDC8B SEPTIN11 CIT ANLN CUL7 RACGAP1 WASHC5 PLK1 RHOB ECT2 STMN1 ROCK2 KIF23 USP8 PLEC INCENP IST1 SEPTIN8 SPAST ROCK1 CHMP5 SEPTIN7 ZFYVE26 SEPTIN4 KIF20B BIN3 RAB35 APC SPTBN1 NUP62
GOBP_REGULATION_OF_LEUKOCYTE_PROLIFERATION	0.015802543189299	0.122715443044174	0.352487857583619	0.287434155208757	1.36688169635569	171	MZB1 EPHB2 BTN2A2 CD38 CD300A INPP5D CSF1 TYK2 CD24 AGER LGALS9C RIPK3 CCDC88B MEF2C TNFRSF13B RAC2 PTPN6 CD81 BST2 ERBB2 PKN1 SPN IL4I1 CD320 MYD88 SCRIB JAK3 MAPK3 ATAD5 TWSG1 ITCH CSF2RB ANXA1 TNFRSF1B ICOSLG LGALS9B PTPRC CCR2 CORO1A VSIR CASP3 PTPN22 MNDA IL5RA HLA-A HAVCR2 CR1 CCL5 DLG5 NCKAP1L STAT5B ADA TNFAIP3 BST1 IRS2 HLA-E CD55 CD74 LYN SYK PELI1 SOS2 ZBTB7B RC3H1
GOBP_CELLULAR_RESPONSE_TO_INORGANIC_SUBSTANCE	0.0159382671315585	0.12347402173995	0.352487857583619	0.296243956458739	1.36350596827853	131	JUN FOSB HSPA5 RASA4B PKD2 CCNA2 CPNE1 SYT11 DAXX RASA4 PPIF DDX11 MT1E DNM2 BMP6 ECT2 MEF2C ATF4 ENDOG BAD TIMELESS CALR SLC25A23 ADCY7 FOS P2RX4 MMP9 CFLAR PTGS2 MAPK3 APP NCSTN PARP1 AKT1 SMPD3 HSF1 MT1F LIG4 CPNE5 HFE DLG4 CPNE2 CDK2 PLCG2 TRPM2 CAPN3
GOBP_REGULATION_OF_VIRAL_ENTRY_INTO_HOST_CELL	0.0159851729427748	0.123542550886302	0.352487857583619	0.483813995329783	1.64007606840724	29	LY6E TRIM62 NECTIN2 P4HB TRIM8 TRIM5 LGALS1 TRIM38 TRIM22 TRIM25 IFITM1 GSN IFITM2 IFITM3
GOBP_CELLULAR_RESPONSE_TO_UNFOLDED_PROTEIN	0.0160828898316964	0.124002518749849	0.352487857583619	0.358226876951111	1.51781044034368	78	CREB3 DERL3 HSPA5 ERLEC1 VCP CREB3L2 BCL2L11 ATF6B BOK BAX XBP1 DAXX OS9 DDIT3 EP300 RHBDD2 ATF4 TMED2 BAK1 FICD SELENOS DDRGK1 EIF2AK2 DERL2 UFL1 DNAJB9 HSF1 HSPA9 ABCA7 TMBIM6
GOBP_CHONDROITIN_SULFATE_PROTEOGLYCAN_METABOLIC_PROCESS	0.0161947577446965	0.124569155543329	0.352487857583619	0.52941728173908	1.63515969068625	20	CHPF CHPF2 CSGALNACT1 CHST13 CHST15 B3GAT3 CHST12 CHSY1 XYLT1 CSGALNACT2
GOBP_ENDOMEMBRANE_SYSTEM_ORGANIZATION	0.0163647111893349	0.125578847566386	0.352487857583619	0.23940555990797	1.26070314101267	394	OTOF GOLGA2 BAIAP3 UNC13D GBF1 NECTIN2 TJAP1 PACSIN1 AP3D1 ZFP69B NEK6 ATP8B3 TRAM2 COG4 CIT ABCA1 CUL7 HOOK2 MVB12A LMAN2 RFX2 WASHC5 GAK SYT11 PLEKHM2 USO1 SURF4 KIFC3 MYO18A GOLGB1 STX4 MYH9 CLN3 PLK1 BAIAP2 NDRG1 HGS SGTA SEC61A1 TMF1 CCDC47 DNM2 SPTBN5 ALS2 LMNB1 LMNA SEC16A DCTN1 ZMPSTE24 TMEM43 SPACA6 PAFAH1B1 TMED2 USP8 NSF GORASP1 VPS37B PLEC SH3GLB1 IST1 ARHGAP21 TMEM38A ZW10 MYO5A RAB1…
GOBP_NEUROBLAST_PROLIFERATION	0.0168423335654979	0.128939185739637	0.352487857583619	0.441791813360328	1.54061824190329	32	NOTCH1 RACGAP1 AKNA NUMBL ASPM PAFAH1B1 DAGLB NF1 CTNNA1 DAGLA HIF1A NDE1 ARHGEF2 NUMB CX3CR1 WDR62
GOBP_POLYOL_BIOSYNTHETIC_PROCESS	0.0169577579239356	0.129517369931988	0.352487857583619	0.407239833214265	1.51300553843092	41	ABCA2 IP6K2 CYP27A1 DHFR ISYNA1 ITPKC NTSR1 GBA SPHK1 SPTLC2 PPIP5K2 IPPK GOT1 P2RY6 PLCG2 PGP PTK2B SPHK2 SPTSSA IMPA1 PCK2
GOBP_SEQUESTERING_OF_CALCIUM_ION	0.0171320845848838	0.130299901070592	0.352487857583619	0.356648108342287	1.50624665388691	76	HSP90B1 CCR5 IBTK CHERP PKD2 DIAPH1 BAX NTSR1 DDIT3 SELENON CHD7 TPCN2 CYBA CALR SLC25A23 PTPN6 TMEM38A GP1BA F2R PRKCE PTPRC HTT CORO1A P2RY6 PLCG2 TRPM2 CAPN3 ABL1 PSEN1 CALM1 UBASH3B PTK2B CALM3 PRKACA GP5 LYN GSTO1 ITPR3
GOBP_MITOCHONDRIAL_TRANSLATION	0.0171792186667433	0.130299901070592	0.352487857583619	-0.383567666503404	-1.55010733861618	64	NSUN3 MRPS16 YARS2 NGRN FASTKD2 TACO1 UQCC2 MTG1 RPUSD4 PTCD3 MRPS18A MRPS11 LRPPRC RMND1 MRPL57 C1QBP ALKBH1 MRPS21 LARS2 RPUSD3 QRSL1 WARS2 GATC RARS2 MRPL23
GOBP_VASCULAR_ENDOTHELIAL_GROWTH_FACTOR_RECEPTOR_SIGNALING_PATHWAY	0.0171806400672253	0.130299901070592	0.352487857583619	0.462940457186589	1.62478076096562	33	ITGA5 PRKD2 ARNT CADM4 FLT1 HGS PAK2 VAV1 HIF1A EPN2
GOBP_NEGATIVE_REGULATION_OF_SMALL_GTPASE_MEDIATED_SIGNAL_TRANSDUCTION	0.0173708586773859	0.131435448174347	0.352487857583619	0.42060115575499	1.55557574957955	40	EPHB2 RASA4B KCTD10 SH3BP1 RASA4 STMN1 RABGEF1 NF1 KCTD13 ARHGAP25
GOBP_VASOCONSTRICTION	0.0175007762175462	0.131797624651973	0.352487857583619	0.453775008758845	1.56173468230542	31	CD38 ECE1 BMPR2 PTGS2 ATP2B1 PIK3C2A HRH2 F2R P2RX1 DOCK5 SLC6A4 ABL1 MKKS PER2 SNTA1 ADRA2A RHOA RAP1GDS1 TBXAS1
GOBP_NEGATIVE_REGULATION_OF_CD4_POSITIVE_ALPHA_BETA_T_CELL_ACTIVATION	0.0175203247402932	0.131797624651973	0.352487857583619	0.488530006842532	1.58585185822316	24	LGALS9C JAK3 CBFB TWSG1 ANXA1 LGALS9B TBX21 VSIR SMAD7 RC3H2 ZC3H12A RUNX3 ZBTB7B RC3H1 IL4R
GOBP_CELLULAR_COMPONENT_DISASSEMBLY	0.0175405341496156	0.131797624651973	0.352487857583619	0.243557222493225	1.27658018670624	350	MAP1LC3B2 KIF18B TPX2 TOP2A GOLGA2 VPS16 GBF1 ADAM8 NEK6 SH3BP1 ARID1A VCP GLE1 ELANE MARK2 UPF1 GAK FSCN1 BOK ATG4B BAX SMARCC2 MAP1S ULK1 ACIN1 MICAL1 TSC2 MMP8 CLN3 MTRF1L PLK1 SHFL PHF23 TFIP11 IQSEC1 SMARCC1 RUBCN SPTBN5 DSTN KIF9 ITGAM STMN1 DCTN1 ZMPSTE24 GBA NAV3 PAFAH1B1 KIF24 C5orf51 ENDOG FLII NSF TRIOBP MRPL58 DHX8 DNASE2 CDC37 CAMKK2 TGFB1 ADAM15 HIF1A SETX IST1 SNX14 RDX SMARCD2 CKA…
GOBP_REGULATION_OF_PHAGOCYTOSIS	0.017630091938541	0.132164615317562	0.352487857583619	0.36497475455758	1.52677064256529	70	CD300A LMAN2 SYT11 MYO18A OLFM4 DNM2 GAS6 AZU1 FGR CYBA SPHK1 CALR IL2RB CD300LF PLSCR1 DOCK2 CLEC7A TNF STAP1 CSK ITGA2 PTPRC NOD2 ABCA7 PLCG2 TLR2
GOBP_REGENERATION	0.0178611094608363	0.132912572133486	0.352487857583619	0.326060408661372	1.43549546180338	100	JUN TYMS CCNA2 NOTCH1 DHFR GRN HDGFL2 ULK1 EZH2 DAG1 GAS6 NEFL BAK1 CCN3 AURKA CTNNA1 PNPT1 CD81 ADAM15 MED1 LAMB2 NINJ1 PTPN12 CFLAR KIAA0319 ANXA1 MIR590 TNF PCNA
GOBP_EXTERNAL_ENCAPSULATING_STRUCTURE_ORGANIZATION	0.0178766899267226	0.132912572133486	0.352487857583619	0.310454281045179	1.41023984837533	122	COL9A2 ADAM8 NTNG2 EFEMP2 SPINT1 ELANE NOTCH1 FSCN1 NFKB2 ATXN1L MMP8 COL8A2 DAG1 RIC8A SERAC1 KIF9 CSGALNACT1 BCL3 GAS6 HSD17B12 ERCC2 NF1 TGFB1 ADAM15 LAMB2 COL4A4 COL9A3 MMP9 CFLAR PBXIP1 APP B4GALT1 GSN TNF POMT1 TNFRSF1B ITGB1 ADAMTSL4 SMPD3 CAPG ENG WASHC1 MMP25 COL5A3 ABL1 COL18A1 SH3PXD2B LOXL2 TNFRSF1A
GOBP_DNA_REPLICATION	0.0179182636242266	0.132912572133486	0.352487857583619	0.264040158210694	1.30273928808942	228	RRM2 LRWD1 CHEK1 SLX4 DTL SENP2 CHAF1A CCNA2 MCM10 DDX23 UPF1 MCM4 CDT1 IGHMBP2 CDC6 DDX11 POLD1 TONSL BRCA2 NT5M GMNN RPA3 POLE ZMPSTE24 EME2 E4F1 SRPK2 ENDOG MCM2 POLQ TERF2 TIMELESS WDR18 GINS4 KCTD13 FBH1 MCM6 MRE11 BRPF3 RFWD3 TBRG1 ATAD5 FBXO5 RECQL4 SMC3 RMI1 MCM7 FEN1 NFRKB DNA2 PCNA BAZ1A SIRT7 LIG4 MCM5 JADE2 TTF1 RRM1 CDK2AP1 MCRS1 CHAF1B CTC1 CDK2 POLD3 SLFN11 MUS81 ALYREF RMI2 PNKP E…
GOBP_POSITIVE_REGULATION_OF_PEPTIDASE_ACTIVITY	0.0179182636242266	0.132912572133486	0.352487857583619	0.3029525294915	1.40230063873254	138	ATP2A3 VCP PRR7 BCL2L11 NLRP3 NLRP1 RCN3 GRN BOK BAX SENP1 AGER CTSD GRAMD4 ROCK2 PMAIP1 BAK1 BAD UACA NLRP2 EGLN3 STAT3 DDRGK1 NLRP6 CFLAR ASPH BBC3 APP APAF1 NCSTN MEFV HIP1 PSME3 CLEC7A GSN IFT57 TNF LAPTM5 F2R HSF1 CASP8 CASP8AP2 PDCD5 P2RX1 MTCH1 IFI16 VSIR REST CRADD PSENEN CR1 HSPD1 SIRT1 S100A9 MBP CIDEB CASP10 HTRA2 NDUFA13 EIF2AK3 NLRP12 CASP1 LYN SYK PML PSMD14
GOBP_ENDODERMAL_CELL_DIFFERENTIATION	0.017934598457938	0.132912572133486	0.352487857583619	0.529718803406548	1.61371758702249	19	PAF1 ITGA5 COL7A1 MMP8 RTF1 ITGB2 MMP9
GOBP_CALCIUM_ION_REGULATED_EXOCYTOSIS	0.0182038623921025	0.134600768393541	0.352487857583619	0.479937299664888	1.61051250470999	27	BAIAP3 VAMP2 SDF4 NOTCH1 SYT11 MYH9 SCAMP5
GOBP_EMBRYO_DEVELOPMENT_ENDING_IN_BIRTH_OR_EGG_HATCHING	0.0183803782636266	0.135597063281209	0.352487857583619	0.242347956070799	1.2767503999293	387	LY6E BRD2 UPB1 RRM2 ZMIZ1 BRCA1 CHEK1 DVL3 XAB2 CCNB1 PHACTR4 SENP2 DBN1 PKD2 KLF2 PSPH SPINT1 C2CD3 NOTCH1 BCL2L11 ARNT CHD8 SEMA3C SUPT6H RBPJ TRIP6 TSC2 CNOT3 PLK4 MYH9 SEC24C ST8SIA6 PHGDH EP300 ELL APBA3 YTHDC1 FZD6 RIC8A RTF1 NCAPG2 ECE1 ALS2 LUZP1 CMTM3 BRCA2 RUNDC1 BMPR2 TCAP DVL2 CCDC24 TMED2 CAPN2 CENPU ENDOG CHD7 PRDM1 TERF2 ERCC2 GINS4 NF1 RUNX2 MGAT1 CMIP BPTF CELF1 EIF2S2 SLC39A3 TG…
GOBP_VIRAL_TRANSLATION	0.0184860399498428	0.136067314460748	0.352487857583619	-0.553699747291878	-1.6374899349062	17	PCBP2 CSDE1 EIF3F EIF3L EIF2D EIF3B DHX9
GOBP_POSITIVE_REGULATION_OF_CELL_JUNCTION_ASSEMBLY	0.0186227797274856	0.136134185878512	0.352487857583619	0.418095461744271	1.54630854528017	40	EPHB2 AGRN S100A10 RAC1 CLSTN3 SEMA4A SEMA4D EPHB1 CLSTN1 NPHP4 ADNP FMN1 IL1RAP ROCK1 ABL1 AMIGO2 EEF2K DLG5
GOBP_NEUROINFLAMMATORY_RESPONSE	0.0186265000802629	0.136134185878512	0.352487857583619	0.498939726700034	1.61671434756345	23	CST7 SYT11 GRN MMP8 SPHK1 DAGLA MMP9 PTGS2 TNF STAP1 TNFRSF1B ITGB1 PTPRC PLCG2
GOBP_PROTEASOMAL_PROTEIN_CATABOLIC_PROCESS	0.0186696221300622	0.136134185878512	0.352487857583619	-0.248705168526175	-1.28688896950247	416	KLHDC2 RNF14 SKP1 YOD1 GABARAPL2 RAD23A CDC27 PSMF1 PITHD1 COMMD1 ELOB PCBP2 PSME4 GCLC SPSB2 KLHL42 KBTBD6 FEM1A GID4 DESI1 CDC34 RACK1 BAG6 FBXO9 BIRC2 NOP53 DDB1 RNF5 UBE2H WDR26 CUL4A TBL1XR1 PSMA6 DCAF12 GID8 SIAH2 KLHDC10 KLHDC3 UBXN6 DNAJB2 FBXL4 PRKN ZER1 WWP1 PINK1 USP13 ARNTL UBE2B ZFAND2A UBXN1 ERLIN2 ERLIN1 SPSB3 ANAPC1 FBXO48 FBXW4 SH3RF1 PSMA1 RHBDD1 UBQLN1 EIF3H RMND5A PSMA2 ZYG11B…
GOBP_STEROL_HOMEOSTASIS	0.0187010267011305	0.136134185878512	0.352487857583619	0.422155308910252	1.57442893854261	42	ABCA2 SEC24A LCAT ABCA1 LRP5 NR1H3 XBP1 CD24 GRAMD1B MIR590 SREBF2 NUS1 ABCG1 HDAC9 RALY
GOBP_ESTABLISHMENT_OF_SPINDLE_ORIENTATION	0.0187391002218769	0.136134185878512	0.352487857583619	0.486167907608085	1.57818408058865	24	SAPCD2 PLK1 DCTN1 PAFAH1B1 ZW10 ITGB1 HTT NDE1 MAD2L1 NSFL1C MAP4 NDEL1 LLGL1 CLASP1 NDC80
GOBP_RNA_5_END_PROCESSING	0.0187737604159882	0.136134185878512	0.352487857583619	-0.539105883382789	-1.62866954560209	19	POP7 POP5 PRORP THG1L RPP14 UTP20 RPP38 ABT1
GOBP_MITOTIC_G2_M_TRANSITION_CHECKPOINT	0.0188176578611011	0.136134185878512	0.352487857583619	0.431567128365254	1.57368097397827	38	TAOK2 CLSPN BRCA1 CHEK1 DTL CHFR PLK1 CDC6 INTS3 MRE11 FOXN3 TAOK3
GOBP_CYTOSKELETON_DEPENDENT_INTRACELLULAR_TRANSPORT	0.0188306375414208	0.136134185878512	0.352487857583619	0.295108526002439	1.37628927141551	148	CEP131 ACTN4 MAK COPG1 ARL3 AP3D1 IFT46 BICDL2 MYO5C LAMP1 HOOK2 MAP1S KIF28P MYO1D KIF1B MYO1F CLN3 SPG11 CCDC88B TUBA1C DCTN1 PAFAH1B1 NEFL BBS12 TERF2 MYO1G KIF1C COPG2 BORCS5 DST RAB21 HIF1A WDR35 ARHGAP21 MYO5A RAB1A ARL8A IFT172 TTC30B TTC21A IFT27 APP SPAST KIF3B
GOBP_B_CELL_DIFFERENTIATION	0.0190572898573753	0.13694602908028	0.352487857583619	0.331827172863159	1.43677722016023	94	ADAM17 INPP5D GON4L BAX XBP1 RBPJ HDAC5 SYVN1 EZH2 EP300 POU2AF1 BCL3 BAK1 BAD IRF2BP2 PTPN6 LGALS1 IL4I1 KLF6 JAK3 NOTCH2 DNAJB9 SPI1 ITGB1 PTPRC ZFP36L2 HDAC9 TCIRG1 PLCG2 ZBTB7A ZFP36L1 ABL1 CR1 PTK2B NCKAP1L STAT5B ADA
GOBP_TISSUE_MIGRATION	0.0190952366637827	0.13694602908028	0.352487857583619	0.272532951146049	1.31982266774905	192	JUN JUP ADAM17 ADGRA2 SH3BP1 ATP2B4 NOTCH1 ANLN PRKD2 PXN GRN PKN3 HDAC5 PTPN23 MYH9 HDAC7 PIK3CD RAC1 IQSEC1 RHOB MEF2C ROCK2 BMPR2 PLXND1 CCN3 CALR NF1 SEMA4A TNFSF12 TESK1 PKN1 TGFB1 RREB1 CEACAM1 HIF1A P2RX4 SRF SP100 MMP9 PTGS2 GLIPR2 ANXA1 TNF PIK3C2A ITGB1 PRKCE STAT5A AKT1 ITGA2 NUS1 ROCK1 HDAC9 RAB11A MIA3 PLCG2 DOCK5 PTEN VASH1 ARSB ABL1 SIRT1 PTPN11 LOXL2 PTK2B
GOBP_PROTEIN_LOCALIZATION_TO_CHROMOSOME_CENTROMERIC_REGION	0.0191608668858442	0.13694602908028	0.352487857583619	0.525726904561579	1.60155680033658	19	CHAMP1 JARID2 CTCF RCC2 IK CDT1 KNTC1 ZW10 KNL1
GOBP_HOMEOSTASIS_OF_NUMBER_OF_CELLS_WITHIN_A_TISSUE	0.0191685379352949	0.13694602908028	0.352487857583619	0.547451454462166	1.61534879016743	17	NOTCH1 CSF1 GIGYF2 BAX F2R LIPA CCR2 CORO1A VPS54 PTPN11 KRAS
GOBP_RESPONSE_TO_ANGIOTENSIN	0.0191685379352949	0.13694602908028	0.352487857583619	0.548152967709448	1.61741872452608	17	RELA CDC6 ROCK2 CYBA BRIP1 PTGS2 HSF1 ROCK1 PRKCD AGTRAP SRC AHCYL1 NFKB1 NFE2L2
GOBP_RESPONSE_TO_RADIATION	0.0192205334439594	0.13694602908028	0.352487857583619	0.249514927424574	1.27267815691068	277	TP53BP1 HSPA5 BHLHE40 BRCA1 SDF4 RELA CHEK1 DTL ELANE TLK2 BAX CRIP1 PDE1B RGS14 EP300 DNM2 RIC8A RHOB POLD1 INTS3 XPC BRCA2 ECT2 TNFRSF11A MAPK13 BCL3 ZMPSTE24 MDM2 ATF4 BAK1 CYBA ERCC2 NF1 CREBBP MEN1 SWI5 FOS HIF1A PPM1D EYA3 RFWD3 FANCG MMP9 PTGS2 APP TP53INP1 NMT1 MT-ND3 PITPNM1 PER1 TMEM109 FEN1 XRCC4 FBXL6 ANXA1 TNF THBD CASP7 ITGB1 PCNA NPHP4 PARP1 TSPYL5 TAFA2 AKT1 HSF1 CHEK2 PTPRC RO60 …
GOBP_NEGATIVE_REGULATION_OF_ALPHA_BETA_T_CELL_ACTIVATION	0.0192699957864281	0.13694602908028	0.352487857583619	0.435854295390313	1.51991290463899	32	CD300A LGALS9C JAK3 CBFB TWSG1 ITCH ANXA1 LGALS9B TBX21 HFE VSIR SMAD7 RC3H2 ZC3H12A RUNX3 ZBTB7B RC3H1 IL4R
GOBP_CELLULAR_COMPONENT_MORPHOGENESIS	0.0192804483332371	0.13694602908028	0.352487857583619	0.237347141385683	1.24515602997961	400	EPHB2 TAOK2 SLIT1 SDC2 SEMA3B ABCA2 ITGA1 NECTIN2 PACSIN1 DVL3 EFNA4 MINK1 NTNG2 DBN1 CNP WEE1 NOTCH1 CUL7 MARK2 CPNE1 RFX2 SEMA3C TPPP BAX NUMBL EPHB6 MAP1S ULK1 BAIAP2 GNPAT CNTNAP1 SPG11 RAC1 TMF1 DNM2 DAG1 TNNT1 ECE1 SZT2 ALS2 PAK2 MOV10 MYOM2 PHACTR1 STMN1 BMPR2 TCAP DVL2 PAFAH1B1 NEFL PLXND1 RAC2 ERCC2 SEMA4A FLII AURKA GORASP1 PNPT1 APLP2 ERBB2 SEMA4D PLEC RREB1 SKIL RAB21 LAMB2 IST1 SRF G…
GOBP_MAINTENANCE_OF_LOCATION_IN_CELL	0.0195216510694569	0.138227390979348	0.352487857583619	0.298512955990716	1.39019001067042	144	HSP90B1 CCR5 HSPA5 IBTK AP3D1 CHERP DBN1 PKD2 KDELR1 DIAPH1 LCN2 BAX CHCHD10 NTSR1 OS9 ASPM DDIT3 SELENON PAFAH1B1 KDELR2 CHD7 TPCN2 CYBA CALR SLC25A23 PTPN6 SP100 ARHGAP21 ARL2 TMEM38A GP1BA GSN F2R PRKCE AKT1 PTPRC HTT UVRAG CORO1A P2RY6 PLCG2 TRPM2 CAPN3 RER1 BARD1 ABL1 PSEN1 CALM1 UBASH3B MORC3 S100A9 PTK2B CALM3 PRKACA GP5 GOLPH3 LYN GSTO1 HNRNPU PML VPS13D ITPR3 SYNE1
GOBP_PURINE_NUCLEOSIDE_MONOPHOSPHATE_METABOLIC_PROCESS	0.0195460173935677	0.138227390979348	0.352487857583619	-0.449442652675474	-1.53439786396031	32	DCK ADSL GUK1 IMPDH2 AK1 MAGI3 PNP AK2 NUDT2 NT5C APRT PFAS DLG2
GOBP_DEVELOPMENTAL_GROWTH	0.0199831558228719	0.141011573480527	0.352487857583619	0.24147458864276	1.26321430019206	342	LY6E SLIT1 TYMS AGRN SEMA3B ZMIZ1 PPIB CHEK1 KMT2D JARID2 DBN1 KLF2 ESR1 NOTCH1 CSF1 BCL2L11 GIGYF2 CPNE1 SEMA3C HDGFL2 THBS3 RBPJ ULK1 ASPM EZH2 SPG11 EP300 DNM2 DAG1 EVC RTF1 NCAPG2 BRCA2 MEF2C BMPR2 ZMPSTE24 PPARA PAFAH1B1 TMED2 CCN3 CHD7 ERCC2 GINS4 RGS2 SEMA4A AURKA CD81 SEMA4D PLEC EZR ADAM15 MED1 RAB21 LAMB2 IST1 SRF STAT3 SP2 NINJ1 PTPN12 PALB2 CFLAR SEMA4B RARA PRLR APP NOTCH2 MIR548C DP…
GOBP_CELLULAR_COMPONENT_MAINTENANCE	0.0203305349198938	0.14302051290189	0.352487857583619	0.438433369710664	1.57615043456335	36	MYADM SDF4 PICK1 KIFC3 CHCHD10 PLEKHA7 CNTNAP1 DCTN1 WHRN
GOBP_DNA_GEOMETRIC_CHANGE	0.0203559694888088	0.14302051290189	0.352487857583619	0.344830549689555	1.45847872376677	75	TOP2A DDX12P UPF1 CHD8 MCM4 IGHMBP2 DDX11 CHD4 HMGB2 MCM2 CHD7 POLQ ERCC2 GINS4 FBH1 BRIP1 SETX MCM6 MRE11 RECQL4 MCM7 ANXA1 DNA2
GOBP_POSITIVE_REGULATION_OF_NITRIC_OXIDE_METABOLIC_PROCESS	0.0206409187828339	0.144510535392898	0.352487857583619	0.474192602257475	1.60746060735206	29	PKD2 KLF2 MMP8 DNM2 TMEM106A P2RX4 PTGS2 HSP90AA1 CLEC7A TNF AKT1
GOBP_MYD88_DEPENDENT_TOLL_LIKE_RECEPTOR_SIGNALING_PATHWAY	0.0206937047492987	0.144510535392898	0.352487857583619	0.520934401136791	1.58695707872445	19	CD300A IRAK2 IRF7 MYD88 CD300LF TLR2 HSPD1
GOBP_PEPTIDYL_TYROSINE_MODIFICATION	0.0207016016505537	0.144510535392898	0.352487857583619	0.261520920719175	1.29030970283818	228	EPHB2 ADAM17 SCYL1 CD300A ITGA5 IBTK WEE1 TYK2 HIPK2 CADM4 EPHB6 CD24 FLT1 LRRK1 BAZ1B TNFRSF18 NCAPG2 PAK2 BMP6 TNK2 GAS6 IL12RB2 DVL2 FGR ITGB2 PTPN6 CD81 TESK1 ERBB2 SEMA4D CAMKK2 TGFB1 FES MELK DGKQ EPHB1 EIF2AK2 JAK3 MAPK3 PRLR APP CLEC7A TNF STAP1 CSK PRKCE OSBP ADNP GGNBP2 TGFA HSF1 PTPRC NOD2 SH3BP5L ARHGEF2 PEAK1 DLG4 PLCG2 SH2B3 PRKCD ZGPAT NF2 ABL1 TPST1 PSEN1 PTPN11 PDCL3 CCL5 PTK2B A…
GOBP_SENSORY_PERCEPTION_OF_PAIN	0.0208496124072102	0.145231420330052	0.352487857583619	0.421273209926329	1.52652994211236	37	OPRL1 KCNA2 NTSR1 SLC9A1 CCN3 P2RX4 EPHB1 PTGS2 MAPK3 TNF F2R ITGA2 CCR2 LXN ATPSCKMT ARRB2 MGLL SPX TMEM120A
GOBP_ACTIN_POLYMERIZATION_OR_DEPOLYMERIZATION	0.0209945488437219	0.145655736790341	0.352487857583619	0.300626174229386	1.39310430290526	141	MYADM FCHSD1 SSH3 SH3BP1 DBN1 CIT PREX1 PSTPIP1 DIAPH1 WASHC5 FCHSD2 MICAL1 BAIAP2 ARPC2 RAC1 SPTBN5 DSTN ARPC1A CDC42EP2 GBA2 CDC42EP3 CDC42EP1 FLII TRIOBP RDX SSH1 GAS7 PLEKHG2 ESAM SSH2 MICALL2 WIPF1 TMOD2 KANK3 GSN PRKCE FMN1 SPTAN1 CAPG CORO1A SVIL WASHC2C
GOBP_AMYLOID_BETA_FORMATION	0.0210002725871472	0.145655736790341	0.352487857583619	0.438117091644363	1.5613541660704	35	GGA3 ABCA2 RELA ROCK2 NCSTN TNF ABCG1 ROCK1 RTN3 ABCA7 CASP3 TMED10 RTN2 PSENEN PSEN1
GOBP_RESPONSE_TO_PEPTIDE	0.0210940490752088	0.145933054578308	0.352487857583619	0.24487173210777	1.26009134286486	300	MZB1 EPHB2 MEAK7 INPPL1 VAMP2 RELA CCNA2 KLF2 NOTCH1 TRIM41 BCL2L11 NLRP1 PIP4K2C PXN XBP1 SOGA1 USO1 HDAC5 TSC2 AGER BAIAP2 CDC6 DDX11 SLC9A1 SRSF4 SMARCC1 DAG1 SLC27A4 ROCK2 MDM2 PPARA PIP4K2B SRD5A1 NEFL RNF40 PKM FUT7 CYBA TIMELESS CCND3 IRS1 MEN1 BRIP1 ABCC1 PNPT1 PTPRE CEACAM1 SELENOS STAT3 MYO5A SESN2 MMP9 CFLAR CPEB2 PTGS2 JAK3 APP VIM ATP2B1 ANXA1 TNF PIK3C2A SH2B2 GOT1 GNAI2 PARP1 CSK S…
GOBP_TETRAHYDROFOLATE_METABOLIC_PROCESS	0.0211301711804697	0.145933054578308	0.352487857583619	0.566941821659716	1.65143511090349	16	TYMS DHFR PIPOX SHMT2 DHFR2 MTHFD1 MTHFS AASDHPPT
GOBP_REGULATION_OF_TRANS_SYNAPTIC_SIGNALING	0.0212002262878838	0.146106018111403	0.352487857583619	0.269094552227802	1.31206288733293	200	EPHB2 CDC20 CD38 BAIAP3 VAMP2 PICK1 NTNG2 DBN1 SYT11 DGKZ SLC8A3 AGER STX4 CLN3 BAIAP2 DLGAP4 RGS14 ABR MCTP2 CLSTN3 MEF2C ATF4 USP8 NF1 GRIK4 KCTD13 BEGAIN SRF EPHB1 ZDHHC12 SLC6A6 RARA PTGS2 APP NCSTN CLSTN1 YWHAH TNF ITGB1 GNAI2 PRKCE ADNP STXBP5 CCR2 MAP1A PNKD RAB8A RETN P2RX1 DTNBP1 DLG4 PTPRA SLC24A1 CX3CR1 PTEN SLC6A4 SLC7A11 ABL1 STX1A SLC30A1 PSEN1 YWHAG PTK2B VPS18 PSMC5 ARRB2 KIF5B KR…
GOBP_REGULATION_OF_TRANSLATIONAL_INITIATION	0.0212756992029691	0.146191839144685	0.352487857583619	-0.35963437671032	-1.48393432408038	72	EIF1B C8orf88 EIF2AK1 UHMK1 PAIP2B EIF4EBP1 EIF1 CSDE1 KLHL25 EIF4EBP2 PAIP1 EIF3K EIF3H EIF4B RPL13A CTIF EIF3B BZW2 RPS6KB1 POLR2D
GOBP_APICAL_JUNCTION_ASSEMBLY	0.0213058898597252	0.146191839144685	0.352487857583619	0.427725388667704	1.55967232440407	38	CLDN9 PAK2 ECT2 ROCK2 CTNNA1 SRF ARL2 ESAM MICALL2 PARD3 TNF NPHP4 VCL ROCK1 DLG5 PRKACA CLDN15 APC AFDN F11R RHOC MYO1C TBCD PKN2
GOBP_POSITIVE_REGULATION_OF_DEFENSE_RESPONSE	0.0213477916680779	0.146191839144685	0.352487857583619	0.273570352910211	1.32542450626458	193	LRSAM1 TRIM62 NECTIN2 ADAM8 TRIM41 LAMP1 SLC15A4 NLRP1 GRN ZBP1 RNF185 MMP8 EP300 HMGB2 PAK2 TNFRSF11A MAPK13 NEAT1 MEF2C TRIM5 CYBA VAV1 MGST2 CREBBP ABCC1 CD81 LGALS1 ZNFX1 MED1 IRF7 NINJ1 LAG3 PTGS2 MAPK3 APP PLSCR1 HSP90AA1 SPI1 CLEC7A TNF STAP1 TBK1 ITGA2 CCR2 EMILIN2 NOD2 RIPK1 IL17RA TLR3 IKBKE IFI16 PLCG2 TLR2 MNDA CDK19 HAVCR2 COCH S100A9 UBE2K CCL5 TNFRSF1A TRIM56 AP1G1 STAT5B CGAS NLRP…
GOBP_RESPONSE_TO_INTERFERON_BETA	0.0217860459538911	0.148878958244907	0.352487857583619	0.479385444668471	1.55616704723253	24	OAS1 XAF1 SHFL CAPN2 PNPT1 BST2 IFITM1 PLSCR1 IFITM2 TLR3 IKBKE IFI16 IFITM3 MNDA UBE2K HTRA2 NDUFA13
GOBP_REGULATION_OF_OSSIFICATION	0.02185102989878	0.14900933414168	0.352487857583619	0.373951159228253	1.50351142101983	56	CCR1 TOB2 LTF NOTCH1 CSF1 RBPJ ISG15 BMP6 MEF2C BMPR2 ZMPSTE24 ZBTB16 RUNX2 TGFB1 HIF1A MAPK3 ATP2B1 CHSY1
GOBP_MUSCLE_CELL_DIFFERENTIATION	0.021898133583822	0.149017487658462	0.352487857583619	0.270909042390241	1.3119584018786	192	ACTN4 MAML1 EFEMP2 PLD3 NOTCH1 XBP1 HDGFL2 SUPT6H RBPJ HDAC5 KDM6B MYH9 CNTNAP1 ACADM EZH2 SLC9A1 TNNT1 MYOM2 LMNA MEF2C BMPR2 ZMPSTE24 HIRA MDM2 PPARA TCAP SELENON CCN3 CAPN2 RGS2 CALR FLII CD81 PLEC DNMT1 TGFB1 SRF NINJ1 MRTFA CFLAR RARA TMOD2 MIR590 ALPK3 SETD3 ITGB1 AKT1 SPAG9 ACTN1 TNFSF14 PGM5 PTBP1 HDAC9 ENG CASP3 RIPOR2 CAPN3 NEB NIBAN2 SIRT1 QKI MEF2A ARRB2 HDAC1 CAMK1 KRAS ACTG1 BIN3 HN…
GOBP_PROTEIN_LOCALIZATION_TO_ENDOPLASMIC_RETICULUM	0.0220491875931392	0.149462131315965	0.352487857583619	0.362295458327715	1.45850706948342	59	HSPA5 GBF1 TRAM2 SEC61A2 SSR3 SPCS2 KDELR1 SRP54 OS9 SGTA SEC61A1 SRPRA EDEM1 SEC16A SPCS1 ZFAND2B KDELR2 MAN1A1 DDRGK1
GOBP_ACUTE_INFLAMMATORY_RESPONSE_TO_ANTIGENIC_STIMULUS	0.0220555640481661	0.149462131315965	0.352487857583619	0.56423058237799	1.64353758848965	16	IGHG1 ELANE FUT7 SELENOS NLRP6
GOBP_COPII_COATED_VESICLE_CARGO_LOADING	0.0222049333620704	0.150160861861001	0.352487857583619	0.570709278156302	1.61338996572134	15	SEC24A SEC23A SEC24C SAR1A RAB1A SEC24D MIA3 SEC31A
GOBP_PEPTIDYL_LYSINE_METHYLATION	0.0223891249508537	0.150820716587431	0.352487857583619	0.313291224841844	1.41112690378059	112	KMT5A BRCA1 BEND3 KMT2D KMT2B JARID2 SETD1B SETD5 DOT1L IWS1 SUPT6H NSD1 KMT2E EZH2 RTF1 PHF1 LMNA ZNF304 KMT5C MEN1 DNMT1 SETDB1 NSD2 PHF20 KMT2C EHMT1 MLLT6 TTLL12 ARID4A MYB SETD3 EZH1 RLF NFYA ZNF274 MCRS1 ASH1L ATPSCKMT PYGO2 RIF1
GOBP_ESTABLISHMENT_OF_MITOTIC_SPINDLE_LOCALIZATION	0.0223954360428657	0.150820716587431	0.352487857583619	0.47717510148222	1.54899189565508	24	ESPL1 SAPCD2 PLK1 DCTN1 PAFAH1B1 ZW10 ITGB1 HTT NDE1 MAD2L1 NSFL1C KPNB1
GOBP_MICROTUBULE_BASED_MOVEMENT	0.02252716742848	0.151393758742953	0.352487857583619	0.266548264643817	1.30979291806188	212	KIF18B CFAP45 CEP131 MAK COPG1 ARL3 AP3D1 KIF11 IFT46 BICDL2 ATP2B4 LAMP1 MAP1S KIFC3 QRICH2 KIF28P KIF1B CLN3 STK36 SPG11 TTLL3 TMF1 KIF9 ARMC2 DCTN1 KIF23 DLGAP5 PAFAH1B1 NEFL KIF24 DNAH1 BBS12 TERF2 KIF1C COPG2 BORCS5 ENKUR DST RAB21 HIF1A WDR35 ARHGAP21 CFAP58 RAB1A CCNYL1 RSPH9 KATNB1 ARL8A IFT172 TTC30B TTC21A IFT27 CENPE APP SPAST KIF3B IFT57 NPHP4 CELSR2 HTT BLOC1S3 NDE1 MAP1A RHOT1 DTNBP…
GOBP_IN_UTERO_EMBRYONIC_DEVELOPMENT	0.0226312190101358	0.151742087061387	0.352487857583619	0.254996231947199	1.28306797354833	255	LY6E UPB1 RRM2 ZMIZ1 CHEK1 XAB2 CCNB1 SENP2 DBN1 PKD2 KLF2 PSPH SPINT1 C2CD3 NOTCH1 BCL2L11 ARNT CHD8 SUPT6H RBPJ CNOT3 PLK4 MYH9 SEC24C ST8SIA6 ELL APBA3 YTHDC1 RIC8A RTF1 NCAPG2 ALS2 CMTM3 BRCA2 RUNDC1 CCDC24 TMED2 CAPN2 ENDOG CHD7 PRDM1 TERF2 ERCC2 GINS4 MGAT1 CMIP BPTF EIF2S2 SLC39A3 SKIL MED1 HIF1A HS6ST1 SRF
GOBP_NEGATIVE_REGULATION_OF_INTERLEUKIN_2_PRODUCTION	0.0226724929836021	0.151742087061387	0.352487857583619	0.515737380163091	1.59290790858323	20	HDAC7 NAV3 ZFP36 EZR LAG3 HOMER3 LAPTM5 PTPRC TBX21 NOD2 HAVCR2 CR1 TNFAIP3
GOBP_ARTERY_DEVELOPMENT	0.0227868777601802	0.152131086608733	0.352487857583619	0.398820840041353	1.51797515551874	45	ZMIZ1 EFEMP2 PKD2 NOTCH1 RBPJ LUZP1 BMPR2 PLXND1 CHD7 PRDM1 NF1 CNTRL SRF
GOBP_REGULATION_OF_LIPID_TRANSPORT	0.0228243497160976	0.152131086608733	0.352487857583619	0.35220869277895	1.48554156165459	74	ABCA2 SEC24A DENND5B ABCA13 ABCA1 NR1H3 SURF4 NTSR1 TMF1 BMP6 TNFRSF11A PPARA P2RX4 SCP2 KDM5B AKT1 SREBF2 NUS1 ABCG1 ABCA7 RETN DBI ABCA3 PRKCD SIRT1 PTPN11 DAB2 IRS2 EEPD1 SYK
GOBP_REGULATION_OF_RESPONSE_TO_BIOTIC_STIMULUS	0.0230572184267972	0.153368301256934	0.352487857583619	0.251891584981542	1.27612850414791	270	LRSAM1 TRIM62 OASL OAS1 NECTIN2 ADAM8 OAS3 PIK3R6 USP18 LTF TRIM41 NR1H3 LAMP1 SLC15A4 SYT11 GRN ZBP1 NFKBIL1 ISG15 RNF185 IFNLR1 DDX60 EP300 HMGB2 PAK2 HERC5 BMP6 IFIT1 ZMPSTE24 DHX58 TRIM5 FGR DDX58 CYBA GPATCH3 VAV1 CREBBP PTPN6 CDC37 ZNFX1 IL4I1 CEACAM1 MED1 TRIM38 IRF7 CCDC92 LAG3 APOBEC3G CFH MAPK3 YTHDF2 PLSCR1 TTLL12 ITCH HSP90AA1 SPI1 CLEC7A TRIB1 PUM1 TBK1 ADAR CASP8 EMILIN2 NOD2 IKBKE …
GOBP_CELLULAR_RESPONSE_TO_PEPTIDE	0.0231370298914557	0.153584456089295	0.352487857583619	0.259308669091104	1.27939474531597	228	MZB1 EPHB2 VAMP2 RELA CCNA2 KLF2 TRIM41 BCL2L11 PIP4K2C PXN XBP1 SOGA1 USO1 HDAC5 TSC2 AGER BAIAP2 CDC6 DDX11 SLC9A1 SMARCC1 SLC27A4 ROCK2 MDM2 PIP4K2B SRD5A1 PKM FUT7 CYBA TIMELESS CCND3 IRS1 MEN1 BRIP1 ABCC1 PTPRE CEACAM1 SELENOS STAT3 MYO5A CFLAR CPEB2 JAK3 APP VIM ATP2B1 TNF PIK3C2A SH2B2 GOT1 GNAI2 PARP1 CSK STAT5A AKT1 SMPD3 HSF1 NOD2 ROCK1 CHMP5 RAB8A ARHGEF2 HDAC9 GAB1 PTPRA PTPN22 STAT6 …
GOBP_POSITIVE_REGULATION_OF_MUSCLE_CONTRACTION	0.0232894221781413	0.154280539571932	0.352487857583619	0.515226084891484	1.59132872058351	20	ABAT SPHK1 RGS2 SRF PTGS2 F2R ITGA2 ADA SPX GSTO1 ENO1 RHOA
GOBP_REGULATION_OF_CELL_PROJECTION_ORGANIZATION	0.0233417885078847	0.154312516286341	0.352487857583619	0.233351713572739	1.23479804482747	413	EPHB2 ITM2C STYXL1 ERMN CDC20 SLIT1 SDC2 AGRN CD38 SEMA3B HSPA5 MAK ENC1 PACSIN1 DVL3 NTNG2 DBN1 TCHP ANLN CUL7 CREB3L2 MARK2 GAK RCC2 FSCN1 GRN SEMA3C TBC1D10B CCP110 ULK1 CLN3 BAIAP2 FAM98A EZH2 ARPC2 RAC1 PLEKHM1 EP300 DNM2 PAK2 EVI5L CAMK2G MOV10 BMPR2 ARAP1 DVL2 PAFAH1B1 CDC42EP2 NEFL KIF24 PLXND1 P3H1 RAC2 CDC42EP3 CDC42EP1 RGS2 SEMA4A GORASP1 TESK1 SEMA4D EZR RREB1 SKIL FES RAB21 P2RX4 SET…
GOBP_NEGATIVE_REGULATION_OF_INTERLEUKIN_6_PRODUCTION	0.0233960831852065	0.154357085404838	0.352487857583619	0.417419582158786	1.51256589684601	37	KLF2 INPP5D SYT11 BPI GAS6 GBA RABGEF1 PTPN6 SELENOS TNF CSK PTPN22 HAVCR2 ARRB2 NCKAP1L TNFAIP3 NLRP12 ZC3H12A
GOBP_REGULATION_OF_INFLAMMATORY_RESPONSE	0.0237225301447403	0.155803975848056	0.352487857583619	0.260396770959529	1.28337692168547	226	VAMP2 RELA ADAM8 USP18 CST7 ESR1 ELANE NR1H3 NLRP3 NLRP1 SYT11 AKNA GRN ZBP1 AGER MMP8 SIGLEC10 TNFRSF11A MAPK13 NEAT1 DNASE1 GBA PPARA CCN3 RABGEF1 DAGLB FGR FUT7 SPHK1 ZFP36 MGST2 ABCC1 CD81 CELF1 DAGLA LGALS1 MAPK7 SELENOS NINJ1 NLRP6 FANCA MMP9 MYD88 PTGS2 APP MEFV UFL1 SEMA7A ANXA1 MIR590 TNF STAP1 TNFRSF1B SBNO2 ITGA2 PTPRC CCR2 NOD2 RIPK1 RHBDF2 IL17RA TLR3 ASH1L PLCG2 TLR2 PRKCD ZYX CDK19…
GOBP_POSITIVE_REGULATION_OF_LEUKOCYTE_MIGRATION	0.0237391282333025	0.155803975848056	0.352487857583619	0.330268855580001	1.42390005081554	88	CREB3 ADAM17 ADAM8 CCR1 CSF1 AGER RAC1 TNFRSF18 GAS6 FUT7 RAC2 CALR SPN P2RX4 MAPK3 APP SPI1 C5AR1 TNF CMKLR1 ITGA2 LYVE1 TNFSF14 CCR2 MIA3 RIPOR2 CX3CR1 DOCK8 CCL5 PTK2B NCKAP1L DAPK2 ZNF580 CD74 MMP14
GOBP_POSITIVE_REGULATION_OF_PATTERN_RECOGNITION_RECEPTOR_SIGNALING_PATHWAY	0.0237593863354245	0.155803975848056	0.352487857583619	0.432686851765617	1.54200197046073	35	OASL LTF NR1H3 SLC15A4 RSAD2 DDX60 DHX58 CYBA NINJ1 PUM1 TLR3 TLR2 PTPN22 ZDHHC5 PELI1 IFI35
GOBP_REGULATION_OF_SYNAPSE_ASSEMBLY	0.0241051570305346	0.157752701050636	0.352487857583619	0.421108892221305	1.5355457079689	38	EPHB2 SLIT1 AGRN NTNG2 SETD5 CLSTN3 MEF2C SEMA4A SEMA4D EPHB1 APP CLSTN1 ADNP IL1RAP EIF4G1 TLR2 AMIGO2 EEF2K DLG5
GOBP_REGULATION_OF_PHOSPHOPROTEIN_PHOSPHATASE_ACTIVITY	0.0243583624615276	0.157941609108066	0.352487857583619	0.396228272094489	1.50810743212714	45	STYXL1 HSP90B1 ITGA1 CD300A PPP6R2 ROCK2 PPP1R11 TNF GNAI2 PTPRC HTT ROCK1 MASTL MGAT5 CALM1 NCKAP1L CD33 CALM3 PPP1R12A PPP1R15A MTOR BOD1L1
GOBP_DEFENSE_RESPONSE_TO_GRAM_NEGATIVE_BACTERIUM	0.0243725233896799	0.157941609108066	0.352487857583619	0.432294331299701	1.54060311276626	35	RNASE2 IGHM LTF ELANE DEFA3 BPI HMGB2 DEFA4 CAMP AZU1
GOBP_POSITIVE_REGULATION_OF_NEURON_DEATH	0.0243960469900616	0.157941609108066	0.352487857583619	0.359995383091249	1.46222326431427	60	ITGA1 MYBL2 BCL2L11 GRN BAX DAXX DDIT3 ITGAM ATF4 SRPK2 CAPN2 BAD NF1 ITGB2 FOS MCL1 MAP3K11 TNF PARP1 CASP8 CASP3 TRPM2 REST ABL1
GOBP_SIGNAL_TRANSDUCTION_IN_RESPONSE_TO_DNA_DAMAGE	0.0244151466365357	0.157941609108066	0.352487857583619	0.298938777476707	1.38598376638822	139	TAOK2 TP53BP1 CLSPN FOXM1 KMT5A BRCA1 CHEK1 GTSE1 DTL CEP63 GIGYF2 HIPK2 DOT1L PLK1 NDRG1 E2F1 XPC BRCA2 BCL3 ZMPSTE24 MDM2 EME2 PMAIP1 WDR76 BRIP1 NEK11 PPM1D SP100 MRE11 RFWD3 SESN2 FOXN3 ATAD5 TAOK3 ATRIP CHEK2 PLK3 PPP1R10 CDK2 MUS81 RAD9A SPRED2 CRADD ABL1 TAOK1 ZNF385A SIRT1 PTPN11 DONSON TOPBP1
GOBP_MYELOID_DENDRITIC_CELL_ACTIVATION	0.0244287969434103	0.157941609108066	0.352487857583619	0.504960561725903	1.58023520460762	21	IRF4 RBPJ NOTCH2 DOCK2 SPI1 CLEC4D RELB HAVCR2 PSEN1
GOBP_MATURATION_OF_5_8S_RRNA	0.0244945362154423	0.157941609108066	0.352487857583619	-0.449640139540615	-1.54892392911089	33	EXOSC2 MAK16 C1D PRKDC EXOSC7 ERI2 PES1 URB1 UTP20 ABT1 RRP15 ERI3 WDR12
GOBP_REACTIVE_NITROGEN_SPECIES_METABOLIC_PROCESS	0.024518133528265	0.157941609108066	0.352487857583619	0.392469161438857	1.52955323834057	50	PKD2 KLF2 ATP2B4 MMP8 RAC1 DNM2 ROCK2 TMEM106A KHSRP P2RX4 SELENOS PTGS2 HSP90AA1 CLEC7A TNF AKT1 TLR2 CX3CR1 GCHFR PTK2B POR ZC3H12A DDAH2 CLU TSPO
GOBP_NEGATIVE_REGULATION_OF_CILIUM_ASSEMBLY	0.0245232812663171	0.157941609108066	0.352487857583619	0.557672807512363	1.6244355585304	16	MAK TCHP CCP110 DNM2 EVI5L KIF24 TESK1 GDI2 TBC1D7 CEP97 MAP4 MPHOSPH9
GOBP_NEGATIVE_REGULATION_OF_METAPHASE_ANAPHASE_TRANSITION_OF_CELL_CYCLE	0.02467909199406	0.158630361609344	0.352487857583619	0.430493413755582	1.53418503375522	35	BUB1 CENPF CCNB1 BUB1B IK CHFR CDT1 PLK1 RAD21 TPR KNTC1 ZW10 FBXO5
GOBP_VASCULAR_PROCESS_IN_CIRCULATORY_SYSTEM	0.0248189061794908	0.15870147189848	0.352487857583619	0.284606312077267	1.31515125445069	133	SLC1A4 CD38 ABCA2 ITGA1 ATP2A3 KLF2 ATP2B4 AGER SLCO3A1 SLC22A1 ECE1 SLC19A1 BMP6 SLC27A4 ROCK2 BMPR2 ABCC2 AZU1 SLC29A1 RGS2 SLC44A1 ABCC1 SLC2A3 PLEC PDE3A TGFB1 CEACAM1 SLC6A6 PTGS2 CTNNBIP1 ATP2B1 TNF PIK3C2A HRH2 F2R
GOBP_EXECUTION_PHASE_OF_APOPTOSIS	0.0248304622425131	0.15870147189848	0.352487857583619	0.388478248751882	1.50297912357833	48	TOP2A BOK BAX ACIN1 PAK2 MADD ENDOG AIFM3 DNASE2 RNF34 CFLAR BBC3 APAF1 PLSCR1 CASP7 AKT1 HSF1 CASP8 CASP3 XKR8 TAOK1 CIDEB CASP10 HTRA2
GOBP_CELLULAR_RESPONSE_TO_LIPOPROTEIN_PARTICLE_STIMULUS	0.0248848873901904	0.15870147189848	0.352487857583619	0.489317364975249	1.58553500980897	23	ADAM17 ABCA1 ITGB2 CD81 MYD88 ITGB1 AKT1 SMPD3 SREBF2 ABCG1 MIA3
GOBP_REGULATION_OF_BODY_FLUID_LEVELS	0.0249346011270908	0.15870147189848	0.352487857583619	0.262007114061933	1.29501718029231	219	EPHB2 VAMP2 OPRL1 OAS2 NR1H3 DGKZ XBP1 NCOR2 PEAR1 MTX1 MYH9 GUCA1B FZD6 GGCX FERMT3 STMN1 GAS6 GBA ABAT FIBP SLC29A1 CYBA VAV1 PTPN6 PLEC CEACAM1 MED1 HIF1A SRF DGKQ NLRP6 DGKG CYP4F12 ITPK1 GP1BA PRLR MLLT6 PLSCR1 DGKD LMAN1 TLN1 THBD USF2 VCL GNAI2 F2R PRKCE STAT5A ITGA2 ACTN1 CELSR2 EMILIN2 VWF BLOC1S3 P2RX1 DTNBP1 PLCG2 SH2B3 ELOVL1 PRKCD JMJD1C SERPING1 SLC7A11 ZNF385A MPIG6B UBASH3B TMEM79…
GOBP_GOLGI_ORGANIZATION	0.0249346120358055	0.15870147189848	0.352487857583619	0.295280794910132	1.35339047535716	128	GOLGA2 GBF1 TJAP1 ZFP69B ATP8B3 COG4 CIT CUL7 LMAN2 GAK PLEKHM2 USO1 SURF4 KIFC3 MYO18A GOLGB1 DNM2 SPTBN5 SEC16A TMED2 GORASP1 ARHGAP21 ZW10 MYO5A RAB1A TMED9 MAPK3 FAM174B LMAN1 VAMP4 PI4K2B VRK1 FBXW8 HTT PLK3 TMED5 BLZF1 GOLGA5 ATP8B4 TMED10 TMED7 NSFL1C SEC23IP
GOBP_POSITIVE_REGULATION_OF_TORC1_SIGNALING	0.0250310062661598	0.159003221800303	0.352487857583619	-0.56107215049785	-1.62627204918964	16	LAMTOR5 RRAGA MIOS SEH1L GPR137B
GOBP_EMBRYONIC_PLACENTA_DEVELOPMENT	0.0251427910085621	0.159401366433189	0.352487857583619	0.391357750561579	1.525221784373	50	SENP2 PKD2 SPINT1 ARNT RBPJ PLK4 TMED2 PRDM1 BPTF MED1 HIF1A HS6ST1 FBXW8 AKT1 GGNBP2 STK4 CASP8 NCOA1 VASH1 ZFP36L1 ST14
GOBP_REGULATION_OF_DEPHOSPHORYLATION	0.0252882944760297	0.16001131358517	0.352487857583619	0.315928246908269	1.38730471269055	99	STYXL1 HSP90B1 PPP1R16A ITGA1 CD300A PPP6R2 PPP1R26 PPP2R5D PPP1R7 RIPK3 MEF2C ROCK2 GBA YWHAE SEMA4D TGFB1 PPP1R11 SMG5 TNF GNAI2 ITGA2 PTPRC CNEP1R1 HTT PTBP1 ROCK1 MASTL SYMPK PRKCD MGAT5 CALM1 AMBRA1 NCKAP1L CD33 ARPP19 CALM3 MTMR2 PPP1R8 MTMR4 PPP2R5A PPP1R12A PPP1R15A MTOR
GOBP_INOSITOL_LIPID_MEDIATED_SIGNALING	0.0253952865982611	0.160375681513532	0.352487857583619	0.305991736700016	1.37961111727096	113	BTN2A2 MYDGF PLCB3 PLGLB2 PIK3R5 FLT1 PEAR1 TSC2 PIK3CD PLCB2 PIP5K1C RGL2 PIP5K1A PI4KA FGR NF1 IRS1 PTPN6 PLCH2 ERBB2 SEMA4D EZR CEACAM1 PLD1 TNF PIK3C2A PLCD1 F2R PI4KAP1 AKT1 PITPNM2 PTEN PIK3C2B ZFP36L1 GAB2 SIRT1 NEDD4 CCL5 PDGFA
GOBP_LABYRINTHINE_LAYER_DEVELOPMENT	0.0254551198245054	0.160441396020087	0.352487857583619	0.475847236550219	1.55179377071432	25	SENP2 SPINT1 RBPJ TMED2 HS6ST1 FBXW8 AKT1 GGNBP2 CASP8 NCOA1 VASH1 ZFP36L1 ST14 SPINT2 SOCS3
GOBP_BIOLOGICAL_PROCESS_INVOLVED_IN_SYMBIOTIC_INTERACTION	0.0256814848194634	0.161554456829415	0.352487857583619	0.266028265764313	1.29711215482137	200	JUN IFI27 LY6E TRIM62 CCR5 SLC3A2 PPIB NECTIN2 ITGA5 P4HB GRK2 LTF ELANE TRIM8 LAMP1 SIGLEC1 CCNK CLDN9 EP300 DAG1 IFIT1 GAS6 CAMP TRIM5 AZU1 WWP2 TPCN2 SLC52A2 CD81 VPS37B LGALS1 TRIM38 IST1 TRIM22 NLRP6 MYD88 TRIM25 IFITM1 PLSCR1 ITCH NCAM1 EXOC7 KPNA3 SELPLG GSN ATG7 ITGB1 EPS15 ITGA2 GAPDH UVRAG IFITM2 CHMP5 IFITM3 TREM1 PPID CX3CR1 ALYREF REST CR1 HSPD1 TMEM41B CCL5 VPS18 ARL8B HDAC1
GOBP_REGULATION_OF_ACUTE_INFLAMMATORY_RESPONSE	0.0257372728963967	0.161592239500394	0.352487857583619	0.480805344395972	1.52537866100009	22	ADAM8 NLRP3 TNFRSF11A DNASE1 FUT7 SELENOS PTGS2 TNF ASH1L RHBDD3 HLA-E ALOX5AP
GOBP_REGULATION_OF_RELEASE_OF_SEQUESTERED_CALCIUM_ION_INTO_CYTOSOL	0.0258326321947841	0.161877845761138	0.352487857583619	0.390610316401131	1.45122240970032	41	PKD2 DIAPH1 BAX NTSR1 SELENON CHD7 CYBA PTPN6 TMEM38A F2R PRKCE HTT CORO1A P2RY6 CAPN3 ABL1 CALM1 UBASH3B PTK2B CALM3 PRKACA LYN GSTO1
GOBP_MICROTUBULE_DEPOLYMERIZATION	0.0259174553316921	0.161961369202773	0.352487857583619	0.464763690899887	1.57549763807463	29	KIF18B TPX2 MAP1S STMN1 NAV3 KIF24 CKAP5 KATNB1 SPAST MAP1A ARHGEF2 TAOK1 KIF14
GOBP_MATURATION_OF_LSU_RRNA_FROM_TRICISTRONIC_RRNA_TRANSCRIPT_SSU_RRNA_5_8S_RRNA_LSU_RRNA	0.0259754431999943	0.161961369202773	0.352487857583619	-0.560760212042511	-1.60127642044136	15	RPF2 PES1 URB1 RPL7L1 WDR12 DDX18 RPL7
GOBP_NEGATIVE_REGULATION_OF_ORGANELLE_ORGANIZATION	0.0259956479835627	0.161961369202773	0.352487857583619	0.26364314034277	1.31499674833465	244	STYXL1 MYADM TPX2 TOP2A BUB1 ESPL1 BRCA1 CENPF CHEK1 MAK SSH3 PICK1 SLX4 CCNB1 BUB1B TCHP BOK IK CCP110 TSC2 CDT1 PLK1 PHF23 PPIF BAZ1B DNM2 SPTBN5 PAK2 EVI5L XRCC1 CCNF SLC35F6 LMNA STMN1 NAV3 RAD21 MDM1 ARAP1 KIF24 MCM2 TERF2 TPR KNTC1 TENT4B FLII TRIOBP TESK1 RDX SSH1 ZW10 PTTG2 KATNB1 SSH2 PTTG1 TMOD2 FBXO5 KANK3 GDI2 GSN PARP1 RPS6KA2 AKT1 ADCK1 SPTAN1 CAPG ARHGEF2 TBC1D7 CORO1A CEP97 CTC1 S…
GOBP_DNA_CATABOLIC_PROCESS_ENDONUCLEOLYTIC	0.026065606266723	0.162086126325254	0.352487857583619	0.556159183784672	1.62002654992827	16	BAX DNASE1L2 DNASE1 ENDOG FBH1 DNASE2 APAF1 HSF1 MUS81
GOBP_TORC1_SIGNALING	0.0266752372876861	0.165559885728162	0.352487857583619	-0.405243359393978	-1.47694600982492	41	SESN3 DYRK3 LAMTOR5 RRAGA MIOS SEH1L SESN1 GPR137B STK11 CASTOR2 ATM C9orf72 RPTOR
GOBP_MUSCLE_STRUCTURE_DEVELOPMENT	0.0267405960984088	0.165560358103405	0.352487857583619	0.237593908163753	1.23642852927176	327	LY6E MYBPC3 CENPF ACTN4 MAML1 EFEMP2 PLD3 SRA1 PRR14 NOTCH1 MEF2D XBP1 MEF2B HDGFL2 SUPT6H RBPJ HDAC5 KDM6B ZFHX3 MYH9 GPCPD1 SMTN CNTNAP1 ACADM EZH2 DDIT3 PDLIM7 SLC9A1 EP300 DAG1 EVC TNNT1 MYOM2 LMNA MEF2C BMPR2 ZMPSTE24 HIRA MDM2 PPARA TCAP SELENON CCN3 CAPN2 CHD7 RGS2 CALR NF1 FLII CD81 USP19 PLEC DNMT1 LGALS1 TGFB1 FOS MED1 SRF CD164 EPHB1 NINJ1 MRTFA CFLAR FZD2 RARA TMOD2 PDLIM2 HMG20B MIR5…
GOBP_ACTIN_FILAMENT_POLYMERIZATION	0.0267773222440811	0.165560358103405	0.352487857583619	0.306436921503563	1.38280118575709	118	MYADM FCHSD1 SSH3 DBN1 PREX1 PSTPIP1 DIAPH1 WASHC5 FCHSD2 BAIAP2 ARPC2 RAC1 SPTBN5 ARPC1A CDC42EP2 GBA2 CDC42EP3 CDC42EP1 FLII TRIOBP RDX SSH1 GAS7 PLEKHG2 ESAM SSH2 MICALL2 TMOD2 KANK3 GSN PRKCE FMN1 SPTAN1 CAPG CORO1A SVIL WASHC2C PRKCD ABL1 ARPC1B PTK2B NCKAP1L ARHGAP18 DBNL CAPZA1 SPTBN1 ARPC3 MKKS MTOR
GOBP_CELL_REDOX_HOMEOSTASIS	0.0269234713673868	0.165821594553722	0.352487857583619	-0.477807564358583	-1.5903410683385	28	PRDX6 PRDX5 GCLC PRDX2 TXNRD2 GLRX3 TXN2 PRDX1 NOS3
GOBP_GRANULOCYTE_CHEMOTAXIS	0.0269427223559312	0.165821594553722	0.352487857583619	0.337639093938635	1.42075711579343	73	ITGA1 PPIB GBF1 CSF1 PREX1 SRP54 CKLF PIK3CD RAC1 PIP5K1C RAC2 ITGB2 VAV1 MAPK3 ANXA1 C5AR1 CMKLR1 NOD2 CSF3R IL17RA CXCR2 TREM1 JAML RIPOR2 CXCR1 S100A9 CCL5 NCKAP1L CXCL1 DAPK2 BST1 ADGRE2 CD74 SYK
GOBP_MUSCLE_HYPERTROPHY	0.0270167645920764	0.165821594553722	0.352487857583619	0.387773132279634	1.50025110639619	48	JARID2 ATP2B4 CAMTA2 NOTCH1 EZH2 SLC9A1 PAK2 LMNA ROCK2 PPARA TCAP CYBA RGS2 P2RX4 TNFRSF1B PARP1 ROCK1 PDE9A TNFRSF1A MEF2A
GOBP_POSITIVE_REGULATION_OF_CHROMOSOME_ORGANIZATION	0.0271228313164872	0.165821594553722	0.352487857583619	0.327862604015496	1.38685049562739	79	SLX4 NCAPH NCAPG CDT1 DDX11 SMC2 ATF7IP ZNF304 RAD21 MPHOSPH8 TERF2 TPR NCAPD2 DNMT1 SETDB1 MRE11 MAPK3 SMC4 FEN1 SLF2 SLF1 LIG4 PPP1R10 CDK2 RESF1 MAD2L1BP ERCC1 GNL3 PNKP
GOBP_REGULATION_OF_CELL_MATRIX_ADHESION	0.0271228313164872	0.165821594553722	0.352487857583619	0.327432839328009	1.3850326019044	79	JUP DAPK3 MINK1 EFEMP2 CSF1 RCC2 S100A10 CEACAM6 RAC1 SLC9A1 DAG1 ROCK2 NF1 PLEKHA2 ADAM15 LDB1 VCL FMN1 ROCK1 PEAK1 PTPRA PTEN NF2 ABL1 DUSP3 PTK2B BST1 ACTG1
GOBP_POSITIVE_REGULATION_OF_PEPTIDYL_THREONINE_PHOSPHORYLATION	0.0271316424527289	0.165821594553722	0.352487857583619	0.509597233518259	1.55241991173058	19	PLK1 AZU1 SPHK1 PRKAG2 TGFB1 APP CALM1 UBE2K CAB39 CALM3 S1PR2 AXIN1
GOBP_RESPONSE_TO_GROWTH_FACTOR	0.0272512577301886	0.165821594553722	0.352487857583619	0.234809173603635	1.23895043596178	380	JUN BMP8B PBLD ADAM17 HSPA5 ZMIZ1 ADGRA2 RELA ITGA5 ZNF8 CCNA2 SPINT1 ATP2B4 TOB1 NOTCH1 PRKD2 ARNT PXN HIPK2 CADM4 RBPJ FLT1 ZFHX3 BAIAP2 HGS PIK3CD E2F1 EP300 DNM2 PAK2 BMP6 GAS6 MEF2C ZMIZ2 ROCK2 BMPR2 PPARA SRD5A1 FIBP USP8 TPR SPHK1 NRROS RUNX2 ZFP36 CREBBP MEN1 ERBB2 PDE3A TGFB1 FOS SKIL MED1 HIF1A MAPK7 SETX RDX STAT3 EPN2 RAF1 PTPN12 RNF111 CFLAR MAPK3 APP NOTCH2 APAF1 KDM5B TWSG1 SMAD5 M…
GOBP_INSULIN_LIKE_GROWTH_FACTOR_RECEPTOR_SIGNALING_PATHWAY	0.0272721580603398	0.165821594553722	0.352487857583619	0.527036965934297	1.55511236358276	17	GIGYF2 GIGYF1 TSC2 ZFAND2B IRS1 AKT1 IGFBP4 PHIP EIF2AK3 IGF2R
GOBP_REGULATION_OF_MICROTUBULE_BASED_PROCESS	0.0272793381058803	0.165821594553722	0.352487857583619	0.284635375782294	1.35398902276146	164	TPX2 CFAP45 CEP131 BRCA1 ARL3 MAPRE3 LAMP1 MARK2 DIAPH1 XPO1 TPPP MAP1S PLK4 SPAG5 PLK1 CEP295NL RAC1 GAS2L1 KIF9 SKA2 CCNF STMN1 DCTN1 ROCK2 NAV3 MDM1 PAFAH1B1 GBA2 TPR AURKA ERBB2 BORCS5 FES CKAP5 ARL2 KATNB1 EML3 RASSF1
GOBP_REPRODUCTIVE_SYSTEM_DEVELOPMENT	0.0276859698691983	0.167863844429618	0.352487857583619	0.259484423309437	1.2806162145623	224	HSPA5 REC8 SENP2 PKD2 SPINT1 ESR1 NOTCH1 CUL7 BCL2L11 UBE2Q1 ARNT HSD17B4 BOK BAX RBPJ CRIP1 PLK4 SF1 ASPM TMF1 ADAM19 HMGB2 BRCA2 BMP6 CCNF BMPR2 SRD5A1 TMED2 BAK1 TAF4 CHD7 PRDM1 MEN1 BRIP1 BPTF PTPN6 CTNNA1 EIF2S2 ADAM15 MED1 HIF1A HS6ST1 COL9A3 FANCG FANCA RARA PTGS2 SAFB2 PRLR NOTCH2 KDM5B ANXA1 ARID4A FBXW8 AKT1 GGNBP2 STK4 CASP8 NCOA1 RETN TLR3 ASH1L ADGRG1 CASP3 PTEN ERCC1 VASH1 ZFP36L1 R…
GOBP_FOCAL_ADHESION_ASSEMBLY	0.0277704511579498	0.167863844429618	0.352487857583619	0.370146476520645	1.4845963092828	57	TAOK2 DAPK3 RCC2 TRIP6 S100A10 RAC1 SLC9A1 PIP5K1A ROCK2 LDB1 VCL ITGA2 FMN1 ACTN1 ROCK1 PEAK1 PTPRA PTEN WHAMM ABL1 DUSP3 PTK2B ACTG1 MMP14 SDC4 CLASP1 SRC ARHGEF7 TESK2 SMAD3 SLK RHOA DUSP22 PTK2 VEGFA
GOBP_NEGATIVE_REGULATION_OF_LEUKOCYTE_PROLIFERATION	0.0277704511579498	0.167863844429618	0.352487857583619	0.369900356169476	1.48360916125314	57	BTN2A2 CD300A INPP5D LGALS9C TNFRSF13B PTPN6 ERBB2 PKN1 SPN IL4I1 SCRIB TWSG1 ITCH LGALS9B VSIR CASP3 MNDA HAVCR2 CR1 DLG5 TNFAIP3 LYN PELI1 ZBTB7B RC3H1
GOBP_BONE_MINERALIZATION	0.0279288747369196	0.168507671739853	0.352487857583619	0.352138642531031	1.41761837683659	59	TUFT1 CCR1 LTF KLF10 ISG15 BMP6 MEF2C BMPR2 ZMPSTE24 ATF4 FGR ERCC2 TGFB1 HIF1A PTGS2 ATP2B1 SBNO2 SMPD3
GOBP_ESTABLISHMENT_OF_PROTEIN_LOCALIZATION_TO_ENDOPLASMIC_RETICULUM	0.0281485506574466	0.169508088467587	0.352487857583619	0.416786409903444	1.51978406224361	38	HSPA5 TRAM2 SEC61A2 SSR3 SPCS2 SRP54 SGTA SEC61A1 SRPRA EDEM1 SPCS1 ZFAND2B
GOBP_CARTILAGE_DEVELOPMENT	0.0281991274715024	0.169508088467587	0.352487857583619	0.335715430972157	1.44352653433244	85	BMP8B TYMS CREB3L2 MEF2D THBS3 EVC BMP6 CSGALNACT1 MEF2C BMPR2 ZMPSTE24 ARID5A CCN3 ZBTB16 RUNX2 TGFB1 HIF1A SRF DDRGK1 PBXIP1 RARA MAPK3 SMAD5 CHSY1 SMPD3 MAF PTPN11 LOXL2 ZNF219 SMAD7 EIF2AK3 SULF2 POR RUNX3 MKKS IFT80 CHST11
GOBP_REGULATION_OF_AMYLOID_PRECURSOR_PROTEIN_CATABOLIC_PROCESS	0.0283737728499574	0.170242637099745	0.352487857583619	0.423416466688063	1.47653965685831	32	GGA3 ABCA2 RELA AGER ROCK2 TNF ABCG1 ROCK1 RTN3 ABCA7 CASP3 TMED10 RTN2 LYN SP1 CLU
GOBP_LYMPHOCYTE_HOMEOSTASIS	0.0285966339458568	0.171263235771681	0.352487857583619	0.373585645439302	1.47737714654976	54	BCL2L11 BAX RIPK3 MEF2C PMAIP1 BAK1 TNFRSF13B PKN1 SLC39A3 SKIL HIF1A JAK3 AKT1 TNFSF14 CORO1A TCIRG1 CASP3 ABL1 LGALS2 NCKAP1L STAT5B ADA TNFAIP3 RC3H2 GAPT CD74 LYN SOS2 RC3H1 SPNS2
GOBP_POSITIVE_REGULATION_OF_NIK_NF_KAPPAB_SIGNALING	0.0287953702857778	0.172135859940395	0.352487857583619	0.373880995816715	1.467198870382	52	RELA ACTN4 TRIP6 AGER MMP8 CD14 EP300 RTKN2 SPHK1 CALR EIF2AK2 APP TNF LAPTM5 TNFSF14 NOD2 TLR3 TLR2 HAVCR2 RC3H2 NLRP12 NMI IFI35 RC3H1 RBCK1 IL18R1 TRADD
GOBP_NEGATIVE_REGULATION_OF_CELL_ADHESION	0.0289620009404706	0.172813704141117	0.352487857583619	0.274927436789273	1.31885206754693	182	EPHB2 BTN2A2 MYADM ACTN4 CD300A NOTCH1 AKNA RCC2 LGALS9C ARHGDIA BMP6 PPARA ABAT PLXND1 SIPA1 NF1 MEN1 PTPN6 ERBB2 SEMA4D TGFB1 SPN IL4I1 ADAM15 CEACAM1 MAPK7 RDX CD164 LAG3 SCRIB JAK3 CBFB YTHDF2 TWSG1 ITCH IL1RN SPI1 ANXA1 LAPTM5 LGALS9B AKT1 PTPRC TBX21 PLXNC1 CBLL1 HFE MIA3 VSIR CASP3 SH2B3 RIPOR2 PTPN22 PTEN PRKCD NF2 ABL1 HAVCR2 DUSP3 CR1 UBASH3B PTPN11 MBP DLG5 NCKAP1L SMAD7 RC3H2 CD74 ZC3…
GOBP_INFLAMMATORY_RESPONSE_TO_ANTIGENIC_STIMULUS	0.029203068924904	0.173578998546798	0.352487857583619	0.393142217213912	1.4988671869622	46	IGHG1 ELANE NOTCH1 RBPJ HMGB2 FGR FUT7 CD81 SELENOS NLRP6 NOTCH2 IL1RN TNF NOD2 RHBDF2
GOBP_VESICLE_ORGANIZATION	0.0292557692502941	0.173578998546798	0.352487857583619	0.248904934856478	1.23425339287283	238	BAIAP3 VAMP2 SEC24A UNC13D GBF1 NECTIN2 AP3D1 VPS39 ABCA1 TMEM175 HOOK2 MVB12A RFX2 WASHC5 SYT11 USO1 SEC23A MYO18A STX4 CLN3 S100A10 SEC24C HGS SPG11 PLEKHM1 TMF1 ALS2 SEC16A ARFGAP3 PIP4K2B PAFAH1B1 TMED2 USP8 PREB SAR1A SPHK1 RAB34 VPS37B IST1 ANKFY1 RAB1A SEC24D TMED9 STX10 SEPTIN8 PLEKHJ1 FBXO5 VAMP4 KNL1 PI4K2B ANXA1 EPS15 F2R OSBP SAMD9 BLOC1S3 VPS8 UVRAG CHMP5 RAB8A CORO1A DTNBP1 RAB11A D…
GOBP_HETEROTYPIC_CELL_CELL_ADHESION	0.0292641632113578	0.173578998546798	0.352487857583619	0.405272779535542	1.49888439245619	40	ITGAD JUP MYADM ITGA5 ITGAX AGER CEACAM6 CD58 ITGB2 MAPK7 NINJ1 IL1RN TNF ITGB1 PTPRC
GOBP_MORPHOGENESIS_OF_AN_EPITHELIAL_SHEET	0.0293316924532647	0.173578998546798	0.352487857583619	0.428448601304971	1.54025559135825	36	ADAM17 ITGA5 PHACTR4 NOTCH1 DAG1 CD151 DVL2 RREB1 CEACAM1 SRF MRTFA NOTCH2
GOBP_REGULATION_OF_MITOTIC_SISTER_CHROMATID_SEGREGATION	0.0294489895053242	0.173578998546798	0.352487857583619	0.416329054881948	1.52399531285933	39	BUB1 CENPF CCNB1 BUB1B IK CDT1 PLK1 RAD21 TPR KNTC1 ZW10 PTTG2 PTTG1 FBXO5
GOBP_NEGATIVE_REGULATION_OF_TRANSPORT	0.0294681096488593	0.173578998546798	0.352487857583619	0.246827873212032	1.23953972635915	252	EPHB2 LRSAM1 DERL3 ABCA2 OPRL1 CD300A PACSIN1 ERLEC1 PKD2 NOTCH1 NR1H3 YRDC SYT11 MIDN RSAD2 NTSR1 UBE2J1 PPIF OS9 SCAMP5 RAC1 ANKRD13D RUBCN ABAT ATF4 CCN3 RABGEF1 WWP2 TPR RGS2 NF1 IRS1 YWHAE ERP29 CEACAM1 SELENOS SP100 NECAB2 MMP9 CD300LF RIN3 PTGS2 APP PLSCR1 LMAN1 SLC43A2 DERL2 SPI1 SUFU ANXA1 TNF TNFRSF1B GNAI2 CSK F2R PRKCE AKT1 SREBF2 CCR2 TCAF2 RHBDF2 PNKD ABCA7 TMBIM6 CORO1A ARHGAP1 DLG…
GOBP_REGULATION_OF_MICROTUBULE_CYTOSKELETON_ORGANIZATION	0.0294733286394221	0.173578998546798	0.352487857583619	0.316053813297347	1.41328261977199	107	TPX2 ARL3 MAPRE3 MARK2 TPPP MAP1S SPAG5 PLK1 RAC1 GAS2L1 SKA2 STMN1 DCTN1 NAV3 PAFAH1B1 GBA2 TPR FES CKAP5 ARL2 KATNB1 EML3 RASSF1 SPAST SLAIN2 MAP1A ROCK1 CHMP5 NIN ARHGEF2 CDK2AP2 CEP97 KIF15 TACC3 ABL1 TAOK1
GOBP_INTRACILIARY_TRANSPORT	0.0295841952893923	0.173578998546798	0.352487857583619	0.462077797213367	1.56517161885506	28	CEP131 MAK ARL3 IFT46 BBS12 WDR35 IFT172 TTC30B TTC21A IFT27 KIF3B IFT57
GOBP_MITOCHONDRIAL_RESPIRATORY_CHAIN_COMPLEX_ASSEMBLY	0.0295896211772966	0.173578998546798	0.352487857583619	-0.32637119035559	-1.39340032821235	88	COA4 COX18 TTC19 IMMP2L NDUFAF3 NDUFAB1 SCO1 TACO1 UQCC3 NDUFAF2 UQCC2 COA5 DMAC1 NDUFA9 COX17 COX20 NDUFAF6 BCS1L SDHAF4 NUBPL COA1 OXA1L LYRM7 NDUFAF4 C12orf73 NDUFS5 PET100 TIMM21 NDUFA11 UQCC1 NDUFA10
GOBP_REGULATION_OF_ENDOTHELIAL_CELL_MIGRATION	0.0296756315477949	0.173578998546798	0.352487857583619	0.308779910837017	1.38321219858312	109	JUP ADAM17 ADGRA2 SH3BP1 ATP2B4 NOTCH1 PRKD2 GRN HDAC5 HDAC7 PIK3CD RAC1 RHOB MEF2C ROCK2 BMPR2 CALR NF1 SEMA4A TGFB1 CEACAM1 HIF1A P2RX4 SP100 PTGS2 ANXA1 TNF PIK3C2A STAT5A AKT1 NUS1
GOBP_RESPONSE_TO_TOPOLOGICALLY_INCORRECT_PROTEIN	0.0296784794188148	0.173578998546798	0.352487857583619	0.291774029598041	1.33487167215863	127	CREB3 DERL3 HSPA5 ERLEC1 VCP CREB3L2 BCL2L11 ATF6B BOK BAX XBP1 MANF DAXX RNF185 OS9 DDIT3 EP300 EDEM1 RHBDD2 UBE2J2 ATF4 TMED2 BAK1 DNAJB5 DNAJC4 FICD EDEM2 SELENOS DDRGK1 EIF2AK2 DERL2 UFL1 UBXN4 HSP90AA1 DNAJB9 HSPA4 ERP44 HSF1 HSPA9 ABCA7 TMBIM6
GOBP_HISTONE_H3_K4_TRIMETHYLATION	0.029765586509774	0.173775348580443	0.352487857583619	0.521794987941307	1.53964501439583	17	BEND3 KMT2D SETD1B KMT2E RTF1 ARID4A NFYA SETD1A CTR9 NFYC TET3 TET2 WDR82
GOBP_TISSUE_MORPHOGENESIS	0.0298852492053398	0.174160716194853	0.352487857583619	0.24062229022288	1.23584093454926	301	LY6E BRD2 MYBPC3 ADAM17 DVL3 ITGA5 EFEMP2 SH3BP1 PHACTR4 SAPCD2 PKD2 SPINT1 C2CD3 ESR1 VANGL1 NOTCH1 CSF1 LRP5 PRKD2 ITGAX SEMA3C RBPJ KDM6B TSC2 BTBD7 PIK3CD RAC1 FZD6 DAG1 RHOB ANKRD6 LUZP1 CD151 MEF2C BMPR2 MDM2 TCAP DVL2 PAFAH1B1 TMED2 PLXND1 CELSR3 CHD7 TIMELESS TGFB1 EZR RREB1 CEACAM1 MED1 HIF1A SRF MRTFA IFT172 FZD2 RARA SCRIB NOTCH2 APAF1 CTNNBIP1 KDM5B TWSG1 IFT57 SUFU TNF ITGB1 ZFPM1 VC…
GOBP_REGULATION_OF_LEUKOCYTE_MIGRATION	0.0300974697164922	0.175083130286261	0.352487857583619	0.300679627882192	1.3859348300113	137	CREB3 ADAM17 CD300A ADAM8 CCR1 ELANE CSF1 AGER OLFM4 RAC1 TNFRSF18 STK10 RIPK3 GAS6 CCN3 RABGEF1 FUT7 RAC2 CALR CD81 SPN P2RX4 MYD88 RIN3 MAPK3 APP SPI1 ANXA1 C5AR1 TNF STAP1 CMKLR1 AKT1 ITGA2 LYVE1 SMPD3 TNFSF14 CCR2 NOD2 MIA3 RIPOR2 CX3CR1 DOCK8 CCL5 PTK2B NCKAP1L ADA DAPK2 BST1 ZNF580 CD74 LYN
GOBP_POSITIVE_REGULATION_OF_AMYLOID_PRECURSOR_PROTEIN_CATABOLIC_PROCESS	0.0302091362446017	0.175230800196223	0.352487857583619	0.530308377941869	1.5800727901074	18	ABCA2 RELA AGER ROCK2 TNF ABCG1 CASP3 LYN SP1 CLU
GOBP_VASCULAR_ENDOTHELIAL_GROWTH_FACTOR_PRODUCTION	0.0302492358242773	0.175230800196223	0.352487857583619	0.475963253402775	1.5422636833885	23	BRCA1 ARNT ATF4 TGFB1 HIF1A PTGS2 C5AR1 TNF CCR2 ADGRG1 EIF2AK3 SULF2
GOBP_PROTEIN_AUTOPHOSPHORYLATION	0.030302397844822	0.175230800196223	0.352487857583619	0.282769473041398	1.33794817499577	161	JUN TAOK2 DAPK3 MAK NEK6 MINK1 MARK2 PRKD2 FLT1 ULK1 STK10 RIPK3 PAK2 GRK5 MAP3K10 FGR AURKA TESK1 ERBB2 CAMKK2 FES MELK EPHB1 MRE11 EIF2AK2 MAPK3 TAOK3 MKNK1 MAP3K11 HTATIP2 MAP4K1 VRK1 CSK MAP3K13 RIOK2 AKT1 STK4 ATG13 CHEK2 PTPRC RIPK1 PEAK1 ENG PIM3 ABL1 TAOK1 CALM1 EEF2K CAD PTK2B AATK PDGFA CALM3 DAPK2 PRKACA EIF2AK3 NLRP12 LYN SYK
GOBP_REGULATION_OF_MICROTUBULE_POLYMERIZATION_OR_DEPOLYMERIZATION	0.0303387891898575	0.175230800196223	0.352487857583619	0.366685840099473	1.47071626885412	57	TPX2 ARL3 MAPRE3 MAP1S RAC1 GAS2L1 SKA2 STMN1 DCTN1 NAV3 GBA2 FES CKAP5 ARL2 KATNB1 SPAST SLAIN2 MAP1A NIN ARHGEF2
GOBP_POSITIVE_REGULATION_OF_CYCLIN_DEPENDENT_PROTEIN_KINASE_ACTIVITY	0.030926917278589	0.178110608246794	0.352487857583619	0.462895186226806	1.50263685128548	24	ADAM17 CCNB1 PKD2 MAPRE3 CCNK CDC6 CCND3 CCNYL1 AKT1
GOBP_POSITIVE_REGULATION_OF_NEUROGENESIS	0.0309471297138607	0.178110608246794	0.352487857583619	0.293990180201675	1.33628382052519	125	EPHB2 SPEN DBN1 SPINT1 NOTCH1 CUL7 NUMBL BAIAP2 ASPM E2F1 RGS14 DAG1 BMPR2 PAFAH1B1 NEFL PLXND1 SEMA4D TGFB1 SKIL RAB21 HIF1A IST1 SRF UFL1 SEMA7A TNF TNFRSF1B FBXW8 MAP3K13 ADNP LIG4 PLXNC1 NIN RAB11A CAPRIN1 NUMB CUX1 SRRT TLR2 CX3CR1 WDR62 PRMT5 MEGF8 EEF2K
GOBP_REGULATION_OF_MONOCYTE_CHEMOTAXIS	0.0310123014841418	0.178169788703583	0.352487857583619	0.519553090822498	1.53302991497645	17	CREB3 CCR1 CCN3 CCR2 CX3CR1 CCL5 LYN ANO6 DUSP1 HMGB1 PLA2G7
GOBP_NEUROMUSCULAR_PROCESS	0.0312238169978326	0.179068038825026	0.352487857583619	0.349956240209963	1.43696658795484	65	GIGYF2 TPP1 CHD8 HIPK2 SLC8A3 CLN3 CNTNAP1 TNNI2 TNNT1 XRCC1 DCTN1 ZMPSTE24 GBA TCAP PAFAH1B1 NEFL HEXB APP TNF MAP1A PNKD DLG4 VPS54 PTEN ABL1
GOBP_SPINDLE_LOCALIZATION	0.0315043908377328	0.180358470298555	0.321775918075361	0.426593874962093	1.53358792431171	36	ESPL1 SAPCD2 MYH9 PLK1 ASPM DCTN1 PAFAH1B1 ZW10 ITGB1 HTT NDE1 MAD2L1 NSFL1C MAP4 KPNB1 DYNC1H1 NDEL1 LLGL1 CLASP1 NDC80
GOBP_REGULATION_OF_CD4_POSITIVE_ALPHA_BETA_T_CELL_ACTIVATION	0.0317017043502865	0.180957291343754	0.321775918075361	0.382969978686344	1.49253248061421	50	IRF4 NFKBID NLRP3 AGER LGALS9C CD81 RARA JAK3 CBFB TWSG1 ANXA1 MYB LGALS9B TBX21 VSIR NCKAP1L SMAD7 RC3H2 CD55 ZC3H12A RUNX3 ZBTB7B RC3H1 IL4R
GOBP_POSITIVE_REGULATION_OF_PHAGOCYTOSIS	0.0317204863754147	0.180957291343754	0.321775918075361	0.392185285358901	1.50397744809065	47	LMAN2 MYO18A DNM2 GAS6 AZU1 CYBA CALR IL2RB CD300LF DOCK2 CLEC7A TNF STAP1 ITGA2 PTPRC NOD2 ABCA7 PLCG2 NCKAP1L RAB27A SLC11A1 IL15RA
GOBP_NEUROMUSCULAR_PROCESS_CONTROLLING_BALANCE	0.0319294887190681	0.181830035758062	0.321775918075361	0.499972131883169	1.54421531884323	20	GIGYF2 TPP1 CLN3 CNTNAP1 PAFAH1B1 NEFL HEXB APP DLG4 ABL1
GOBP_OLIGODENDROCYTE_DEVELOPMENT	0.0320461630652373	0.182174860437408	0.321775918075361	0.474610922795202	1.53788172665321	23	ABCA2 PRDM8 TPPP CNTNAP1 OLIG1 ERCC2 NCSTN B4GALT5 TLR2 PTEN MYRF LYN CLU HDAC11 B4GALT6
GOBP_ESTABLISHMENT_OF_ORGANELLE_LOCALIZATION	0.0324209374888297	0.183983152253044	0.321775918075361	0.247605351243452	1.27219313630952	302	SLIT1 ESPL1 VAMP2 CENPF ACTN4 CD300A UNC13D GBF1 NECTIN2 COPG1 AP3D1 CCNB1 CHAMP1 DCTN2 SAPCD2 BICDL2 MYO5C LAMP1 SYT11 XPO1 MAP1S KIF28P MYO1D SPAG5 MYH9 MYO1F CDT1 CLN3 PLK1 HGS PIK3CD SPG11 DNM2 STARD3 MAP4K2 SEC16A DCTN1 ARFGAP3 DLGAP5 PAFAH1B1 TMED2 NEFL RABGEF1 FGR RAC2 PREB SAR1A MYO1G KIF1C TESK1 COPG2 BORCS5 EZR FES HIF1A INCENP ARHGAP21 STXBP2 ZW10 MYO5A RAB1A KATNB1 EML3 TMED9 SCRIB CE…
GOBP_TRANSLATIONAL_ELONGATION	0.0327460595002399	0.185415952140524	0.321775918075361	-0.400159779520536	-1.50971543141595	47	RACK1 DNAJC24 RPLP2 EFL1 EEF2 EIF5A DPH5 EEF1A1 EEF1D ASCC2 SECISBP2 DPH6 EEF1A1P5 RPLP1 ALKBH1
GOBP_REGULATION_OF_CELL_CELL_ADHESION	0.0327930433242578	0.185415952140524	0.321775918075361	0.239881957792826	1.23441434306178	300	BTN2A2 MYADM ZMIZ1 RELA CD300A ADAM8 AP3D1 MINK1 PIK3R6 ELANE NOTCH1 NFKBID NLRP3 AKNA TYK2 XBP1 CD24 PTPN23 AGER CEACAM6 LGALS9C ADAM19 CCDC88B FERMT3 BMP6 PPARA ABAT FUT7 BAD ZBTB16 SART1 FCHO1 ITGB2 VAV1 PTPN6 CD81 ERBB2 LGALS1 TGFB1 SPN IL4I1 CEACAM1 MAPK7 RDX SOX13 LAG3 RARA SCRIB JAK3 CBFB YTHDF2 TWSG1 ITCH IL1RN SPI1 ANXA1 TNF ICOSLG MYB LAPTM5 CSK LGALS9B AKT1 TNFSF14 PTPRC CCR2 CELSR2 TB…
GOBP_REGULATION_OF_GTPASE_ACTIVITY	0.0328447851142333	0.185415952140524	0.321775918075361	0.258160510023107	1.28643036319985	240	AGRN IQGAP2 RASA4B DVL3 SH3BP1 RAPGEFL1 ARAP3 ASAP2 PREX1 RASGEF1A RCC2 TBC1D10B RASA4 TSC2 S100A10 EZH2 RGS14 TRAPPC6B IQSEC1 ABR ALS2 RGL2 RAP1GAP2 EVI5L RUNDC1 ECT2 PIP5K1A STMN1 DENND1B SLC27A4 ARAP1 DVL2 PAFAH1B1 RGS6 TMED2 PLXND1 SIPA1 ARHGAP9 MMUT NF1 FICD VAV1 ARHGAP27 ERBB2 SEMA4D ARHGAP22 RDX ARL2 ARHGAP25 RASGRP4 FGD3 CPEB2 TBC1D3L PBXIP1 SCRIB TBC1D1 SBF2 ASAP1 ADAP1 ITGB1 F2R ARHGAP4…
GOBP_CONNECTIVE_TISSUE_DEVELOPMENT	0.0332267012202128	0.187246305834741	0.321775918075361	0.298162255438773	1.37257604785467	132	BMP8B TYMS NOTCH1 CREB3L2 CSF1 LRP5 MEF2D XBP1 THBS3 CRIP1 EVC BMP6 SLC39A13 CSGALNACT1 MEF2C BMPR2 ZMPSTE24 ARID5A CCN3 ZBTB16 RUNX2 TGFB1 HIF1A SPTLC2 SRF DDRGK1 CFLAR PBXIP1 RARA MAPK3 ARRDC3 SMAD5 SPI1 CHSY1
GOBP_REGULATION_OF_MUSCLE_SYSTEM_PROCESS	0.0336968903884234	0.189566908493626	0.321775918075361	0.294649858699894	1.33205911495798	121	JUP DAPK3 MYBPC3 JARID2 GRK2 ATP2B4 NOTCH1 SLC8A3 TNNI2 SLC9A1 DAG1 TNNT1 CAMK2G LMNA ROCK2 PPARA ABAT SPHK1 RGS2 ATP1B1 P2RX4 SRF TMEM38A PTGS2 ATP2B1 TNFRSF1B SETD3 PARP1 F2R ITGA2 ROCK1 P2RX1 DOCK5 PDE9A CALM1 TNFRSF1A MEF2A SMAD7 ADA CALM3 PRKACA SPX ZC3H12A GSTO1
GOBP_POSITIVE_REGULATION_OF_CYSTEINE_TYPE_ENDOPEPTIDASE_ACTIVITY	0.0338898762939518	0.190270458835252	0.321775918075361	0.303861813200205	1.36118106117324	109	ATP2A3 VCP PRR7 BCL2L11 NLRP3 NLRP1 BOK BAX SENP1 CTSD GRAMD4 PMAIP1 BAK1 BAD UACA NLRP2 EGLN3 NLRP6 CFLAR ASPH BBC3 APAF1 MEFV HIP1 CLEC7A GSN IFT57 TNF LAPTM5 F2R HSF1 CASP8 CASP8AP2 PDCD5 P2RX1 MTCH1 IFI16 REST CRADD HSPD1 SIRT1 S100A9 CIDEB CASP10 HTRA2 NDUFA13 EIF2AK3 NLRP12 CASP1 SYK PML
GOBP_REGULATION_OF_CALCIUM_ION_TRANSPORT_INTO_CYTOSOL	0.0339391853560108	0.190270458835252	0.321775918075361	0.375438347890897	1.47344741797783	51	PKD2 DIAPH1 BAX NTSR1 SELENON BAK1 CHD7 CYBA PTPN6 P2RX4 TMEM38A F2R PRKCE HTT TMBIM6 P2RX1 CORO1A P2RY6 CAPN3 ABL1 CALM1 UBASH3B PTK2B CALM3 PRKACA LYN GSTO1 PML
GOBP_PRODUCTION_OF_MOLECULAR_MEDIATOR_INVOLVED_IN_INFLAMMATORY_RESPONSE	0.0341698871367179	0.191233540768597	0.321775918075361	0.363730010804967	1.4625392328206	58	EPHB2 VAMP2 PLD3 GRN EZH2 PPARA ADCY7 HIF1A STAT3 CUEDC2 MYD88 PBXIP1 PER1 MEFV CLEC7A TNF NOD2 IL17RA PLD4 P2RX1 ALOX5 ALOX5AP LYN ZC3H12A SYK SNX6
GOBP_INNER_MITOCHONDRIAL_MEMBRANE_ORGANIZATION	0.0348079630660942	0.194168813387946	0.321775918075361	-0.433069376364826	-1.50484922455393	35	TMEM11 OPA1 MICOS10 CHCHD6 UQCC3 PINK1 MYC AFG3L2 CHCHD3 TRMT10B GHITM
GOBP_POSITIVE_REGULATION_OF_VASCULAR_ASSOCIATED_SMOOTH_MUSCLE_CELL_PROLIFERATION	0.034814001661055	0.194168813387946	0.321775918075361	0.496507563813476	1.51254398118954	19	JUN MEF2D DNMT1 MMP9 TNF GNAI2 P2RY6
GOBP_POSITIVE_REGULATION_OF_CHEMOKINE_PRODUCTION	0.0350599713109145	0.195205260506395	0.321775918075361	0.384742839777289	1.4643920613203	45	ADAM17 OAS1 OAS3 AGER AZU1 HIF1A MYD88 EIF2AK2 APP CLEC7A TNF NOD2 IL17RA TLR3 TLR2 HAVCR2 MBP CD74 SYK IL4R FFAR2 TICAM1 TIRAP TNFSF4
GOBP_CENTRAL_NERVOUS_SYSTEM_PROJECTION_NEURON_AXONOGENESIS	0.0351337817768322	0.195281259670543	0.321775918075361	0.548023406833918	1.54925721274872	15	EPHB2 EPHB6 SZT2 PAFAH1B1 EPHB1 NIN DRAXIN NR4A2
GOBP_NEGATIVE_REGULATION_OF_TRANSLATIONAL_INITIATION	0.0360025944337243	0.199768241934819	0.321775918075361	-0.520539038356345	-1.53942175376313	17	C8orf88 EIF2AK1 PAIP2B EIF4EBP1 EIF4EBP2 RPL13A
GOBP_NEGATIVE_REGULATION_OF_CELL_ACTIVATION	0.0366094610608701	0.202443459290604	0.321775918075361	0.2862429580477	1.32656356986989	142	BTN2A2 CD300A CST7 INPP5D NR1H3 SYT11 GRN BPI LGALS9C ABAT RABGEF1 TNFRSF13B FGR PTPN6 ERBB2 PKN1 SPN IL4I1 CEACAM1 LAG3 CD300LF SCRIB JAK3 CBFB TWSG1 ITCH SPI1 ANXA1 THBD LAPTM5 LGALS9B PTPRC CCR2 TBX21 HFE VSIR CASP3 SH2B3 RIPOR2 PTPN22 MNDA PRKCD MILR1 HAVCR2 DUSP3 CR1 UBASH3B DLG5 NCKAP1L PDGFA SMAD7 RHBDD3 TNFAIP3 RC3H2 CD74 LYN ZC3H12A RUNX3 PELI1 ZBTB7B RC3H1
GOBP_REGULATION_OF_PROTEIN_POLYMERIZATION	0.0366094610608701	0.202443459290604	0.321775918075361	0.286113611487642	1.32596412653116	142	MYADM FCHSD1 SSH3 ARL3 DBN1 MAPRE3 FCHSD2 TPPP BAIAP2 ARPC2 RAC1 SPTBN5 ARPC1A STMN1 DCTN1 NAV3 CDC42EP2 GBA2 CDC42EP3 CDC42EP1 FLII TRIOBP FES RDX SSH1 CKAP5 ARL2 PLEKHG2 ESAM SSH2 TMOD2 KANK3 HSP90AA1 GSN SLAIN2 PRKCE FMN1 SPTAN1 CAPG NIN CORO1A SVIL WASHC2C PRKCD ABL1 AMBRA1 ARPC1B PTK2B NCKAP1L ARHGAP18 DBNL CAPZA1 SPTBN1 ARPC3 CLIP1 MKKS MTOR
GOBP_MAMMARY_GLAND_DEVELOPMENT	0.0369215627079542	0.203822096173502	0.321775918075361	0.331487729969936	1.40204457460672	75	OAS2 ESR1 CSF1 BCL2L11 LRP5 BAX XBP1 NCOR2 MTX1 ORAI1 BRCA2 TNFRSF11A SLC29A1 RREB1 MED1 HIF1A SCRIB PRLR KDM5B USF2 STAT5A AKT1 ITGA2 TGFA
GOBP_NEURON_PROJECTION_ARBORIZATION	0.0370328550599314	0.204089384591744	0.321775918075361	0.547344419922445	1.54733772289328	15	TAOK2 DVL3 NTNG2 MOV10 PHACTR1 DVL2 MAP3K13 ROCK1 DLG4
GOBP_PROTEIN_LOCALIZATION_TO_CYTOSKELETON	0.0377453439155537	0.207663366694724	0.321775918075361	0.369267899982955	1.44923084396828	51	CEP131 CHAMP1 DCTN2 MAPRE3 C2CD3 DIAPH1 GOLGB1 SPAG5 GAS2L1 CEP350 AURKA WRAP73 ABHD17A ABHD17C MAP1A NSFL1C CSNK1D KIF20B HNRNPU APC NUP62
GOBP_EXTRACELLULAR_MATRIX_DISASSEMBLY	0.0378999583279922	0.208161192441054	0.321775918075361	0.427522516759627	1.45266008923945	30	ADAM8 ELANE FSCN1 MMP8 KIF9 TGFB1 ADAM15 MMP9 PBXIP1 GSN CAPG WASHC1 SH3PXD2B MMP14 CST3 CLASP1 LAMC1 LRP1 FLOT1
GOBP_REGULATION_OF_SYSTEM_PROCESS	0.0380311438741114	0.208463938403055	0.321775918075361	0.25791718685589	1.28643689198271	244	JUP DAPK3 MYBPC3 CD38 OPRL1 ATP2A3 JARID2 CST7 GRK2 ATP2B4 NOTCH1 NR1H3 ITGAX TPPP SLC8A3 ADORA3 AGER NTSR1 BAIAP2 DLGAP4 TNNI2 SLC9A1 DAG1 TNNT1 ECE1 BMP6 CAMK2G LMNA KCNIP2 GAS6 ROCK2 BMPR2 ZMPSTE24 MDM2 GBA PPARA ABAT CCN3 CYBA SPHK1 RGS2 YWHAE ATP1B1 BEGAIN P2RX4 SRF TMEM38A CELF2 PTGS2 PARD3 APP SGK1 ATP2B1 TNF TNFRSF1B SETD3 HRH2 GNAI2 PARP1 F2R ITGA2 ROCK1 RETN P2RX1 DLG4 CACNA1D DOCK5 ATP…
GOBP_AXON_EXTENSION	0.0380835229430103	0.208463938403055	0.321775918075361	0.342039964948174	1.43082931229027	70	SLIT1 SEMA3B DBN1 SEMA3C ULK1 SPG11 DNM2 BMPR2 PAFAH1B1 SEMA4A SEMA4D RAB21 LAMB2 SRF SEMA4B DPYSL2 SEMA7A KIAA0319 HSP90AA1 ITGB1 VCL MAP3K13 ADNP DRAXIN RAB11A OLFM1 ABL1 MEGF8
GOBP_PURINE_CONTAINING_COMPOUND_BIOSYNTHETIC_PROCESS	0.0386234612868973	0.211063561173853	0.321775918075361	-0.287751326223531	-1.31610452855906	134	PRPSAP2 DMAC2L DNAJC30 ADAL DCK MPC2 NME4 ADSL SNCA GUK1 DCAKD STOML2 PAPSS2 PDK2 PID1 UQCC3 PINK1 MYC PDK1 PANK3 ACSL6 IMPDH2 AK1 ACSF3 NOS3 HACD2 ATP5PO GCDH PNP AK2 NUDT2 PDHB ATP5F1B SLC25A1 APRT ATP5MF PFAS
GOBP_POSITIVE_REGULATION_OF_LEUKOCYTE_MEDIATED_IMMUNITY	0.0391749914178293	0.21371768427273	0.321775918075361	0.2997372596876	1.34270468841674	109	TP53BP1 NECTIN2 LAMP1 NLRP3 RSAD2 STX4 ITGAM DENND1B ARID5A DDX58 KMT5C ITGB2 VAV1 CD81 TGFB1 NSD2 SHLD3 LAG3 ATAD5 SPI1 CLEC7A TNF STAP1 PTPRC TBX21 NOD2 PLCG2 STAT6 RIF1 HLA-A HSPD1 AP1G1 STAT5B CD177 HLA-E CD55
GOBP_NATURAL_KILLER_CELL_MEDIATED_IMMUNITY	0.0393765800810309	0.214185914985875	0.321775918075361	0.359253717142074	1.44454029155888	58	VAMP2 UNC13D NECTIN2 PIK3R6 LAMP1 PLEKHM2 VAV1 PTPN6 CEACAM1 GZMB LAG3 CORO1A HLA-A NCR1 HAVCR2 ARL8B ARRB2 AP1G1 KIF5B RNF19B STAT5B RAB27A HLA-E
GOBP_REGULATION_OF_SYNAPSE_STRUCTURE_OR_ACTIVITY	0.039418173574466	0.214185914985875	0.321775918075361	0.312169784744582	1.37732823632947	101	EPHB2 CDC20 SLIT1 AGRN NTNG2 DBN1 VCP SETD5 CLN3 BAIAP2 DAG1 CLSTN3 DCTN1 MEF2C PAFAH1B1 SEMA4A SEMA4D ARHGAP22 EPHB1 APP CLSTN1 TNF ABHD17A ABHD17C ADNP IL1RAP EIF4G1 DTNBP1 CAPRIN1 TLR2 PTEN SLC7A11 ABL1 AMIGO2 EEF2K NEDD4 DLG5 CAMK1
GOBP_CELLULAR_IRON_ION_HOMEOSTASIS	0.0394587730010946	0.214185914985875	0.321775918075361	-0.389413472251271	-1.43431296630757	43	SLC6A9 ISCU ACO1 FXN SLC11A2 NDFIP1 MYC TFR2 NUBP1 GLRX3 SLC39A8 SOD1 SMAD4 NCOA4 SLC39A14 FLVCR1 FTL
GOBP_DEVELOPMENTAL_GROWTH_INVOLVED_IN_MORPHOGENESIS	0.0399305298293919	0.216130229729662	0.321775918075361	0.295954804369962	1.33436867419419	119	SLIT1 SEMA3B DBN1 ESR1 NOTCH1 CSF1 CPNE1 SEMA3C ULK1 SPG11 DNM2 BMPR2 PAFAH1B1 SEMA4A AURKA SEMA4D MED1 RAB21 LAMB2 IST1 SRF SEMA4B APP DPYSL2 KDM5B SEMA7A KIAA0319 HSP90AA1 ITGB1 VCL MAP3K13 ADNP SPAG9 FMN1 CPNE5 NIN DRAXIN RAB11A ITSN2 OLFM1 ABL1 RDH10 MEGF8
GOBP_RETINOIC_ACID_RECEPTOR_SIGNALING_PATHWAY	0.0399501348853349	0.216130229729662	0.321775918075361	0.479460417891005	1.50043446755058	21	ACTN4 KLF2 EZH2 RXRB CALR RARA ALDH1A2 CNOT1 CTBP2
GOBP_INTRACELLULAR_RECEPTOR_SIGNALING_PATHWAY	0.0401158223111988	0.216665489554328	0.321775918075361	0.265782503990459	1.27967740723931	184	OASL ZMIZ1 BRCA1 RELA ACTN4 KMT2D TRERF1 OAS3 ARID1A KLF2 NCOR1 ESR1 NR1H3 SLC15A4 DEFA3 ARNT DAXX NCOR2 SAFB DDX60 EZH2 TMF1 CALCOCO1 EP300 DHX58 PPARA RXRB DDX58 GPATCH3 CALR PKN1 MED1 RNF34 IRF7 STAT3 DDRGK1 TRIM25 RARA SAFB2 PER1 ITCH UFL1 YWHAH IFIH1 PUM1 ALDH1A2 PARP1
GOBP_NEGATIVE_REGULATION_OF_SIGNAL_TRANSDUCTION_BY_P53_CLASS_MEDIATOR	0.0401916668405618	0.216714535821368	0.321775918075361	-0.477625727877423	-1.51447876828616	22	YJU2 DYRK3 NOP53 ARMC10 PRKN
GOBP_SEMAPHORIN_PLEXIN_SIGNALING_PATHWAY	0.0404318560846289	0.217648100913276	0.321775918075361	0.462669699579628	1.49918858223723	23	SEMA3B SH3BP1 SEMA3C RAC1 ECE1 ARHGDIA PLXND1 SEMA4A SEMA4D SEMA4B NCAM1 SEMA7A PLXNC1
GOBP_RETINA_HOMEOSTASIS	0.0408618599553322	0.218967629745944	0.321775918075361	0.415774596579462	1.4946930511051	36	IGHG3 JCHAIN IGKC IGHA1 MAK LTF BBS12 WHRN IQCB1
GOBP_MICROTUBULE_POLYMERIZATION	0.0409129802921616	0.218967629745944	0.321775918075361	0.35507458502649	1.45228181369307	63	TPX2 GOLGA2 ARL3 MAPRE3 TPPP RAC1 STMN1 DCTN1 NAV3 GBA2 TUBG1 FES CKAP5 ARL2 FBXO5 CCDC57 SLAIN2 NDE1 NIN
GOBP_NEGATIVE_REGULATION_OF_IMMUNE_SYSTEM_PROCESS	0.0409411739495937	0.218967629745944	0.321775918075361	0.240787047390593	1.23330350604807	286	BTN2A2 CD300A OAS1 OAS3 TOB2 USP18 CST7 LTF INPP5D NR1H3 SYT11 DGKZ GRN BPI ISG15 ZBTB46 LGALS9C DHX58 CCN3 RABGEF1 TNFRSF13B FGR NF1 PTPN6 BST2 ERBB2 PKN1 TGFB1 EZR SPN IL4I1 CEACAM1 GPR55 SELENOS NLRP6 CUEDC2 LAG3 CD300LF RIN3 RARA SCRIB JAK3 CBFB YTHDF2 TWSG1 TTLL12 ITCH SPI1 ANXA1 TNF STAP1 ELF1 TRIB1 ZFPM1 LAPTM5 ADAR LGALS9B AKT1 PHPT1 PTPRC CCR2 TBX21 HSPA9 NOD2 RHBDF2 TMBIM6 HFE TLR3 MIA3…
GOBP_RESPONSE_TO_ESTROGEN	0.0409468118471312	0.218967629745944	0.321775918075361	0.402165012434679	1.46646810396679	38	BRCA1 KMT2D SRA1 ESR1 CD24 EP300 GBA ARID5A SRD5A1 CTNNA1 TRIM25 RARA
GOBP_POSITIVE_REGULATION_OF_RESPONSE_TO_BIOTIC_STIMULUS	0.0416076581766801	0.222135622436683	0.321775918075361	0.293964717637695	1.35325287820248	132	TRIM62 OASL NECTIN2 ADAM8 TRIM41 LAMP1 SLC15A4 GRN ZBP1 RNF185 DDX60 EP300 HMGB2 PAK2 BMP6 DHX58 TRIM5 CYBA VAV1 CREBBP ZNFX1 MED1 IRF7 LAG3 PLSCR1 HSP90AA1 SPI1 CLEC7A PUM1 TBK1 EMILIN2 NOD2 IKBKE IFI16 PLCG2 LY96 MNDA HAVCR2 HSPD1 COCH UBE2K CCL5 TRIM56 AP1G1 STAT5B CGAS HLA-E NMI LYN SYK
GOBP_GLYCOLIPID_BIOSYNTHETIC_PROCESS	0.0416998478731723	0.222262243343706	0.321775918075361	-0.384320480115864	-1.47314224522741	49	ST8SIA1 PIGH PIGM B4GALT3 DPM2 ST6GALNAC4 PIGN PIGC PGAP3 ST3GAL3
GOBP_POSITIVE_REGULATION_OF_MACROPHAGE_MIGRATION	0.043089004817772	0.2292900158008	0.321775918075361	0.526473396610873	1.53355532949492	16	CSF1 P2RX4 MAPK3 C5AR1 CMKLR1 CX3CR1 CCL5 MMP14 C3AR1 PTK2
GOBP_GLAND_MORPHOGENESIS	0.0431881297707837	0.229441357178337	0.321775918075361	0.352309399953424	1.43508405119823	61	ESR1 NOTCH1 CSF1 LRP5 SEMA3C BAX XBP1 CRIP1 BTBD7 DAG1 PLXND1 TGFB1 EZR CEACAM1 MED1 CFLAR SCRIB NOTCH2 KDM5B TWSG1 TNF TGFA STAT6 CAPN1 RPS6KA1 PDGFA TNFAIP3 BTRC PML
GOBP_MORPHOGENESIS_OF_AN_EPITHELIUM	0.043614780877493	0.231025931452716	0.321775918075361	0.248449418346998	1.24406839668671	250	BRD2 ADAM17 DVL3 ITGA5 SH3BP1 PHACTR4 SAPCD2 PKD2 SPINT1 C2CD3 ESR1 VANGL1 NOTCH1 CSF1 LRP5 PRKD2 ITGAX SEMA3C RBPJ TSC2 BTBD7 PIK3CD RAC1 FZD6 DAG1 RHOB ANKRD6 LUZP1 CD151 MEF2C TCAP DVL2 PAFAH1B1 TMED2 PLXND1 CELSR3 TIMELESS TGFB1 EZR RREB1 CEACAM1 MED1 HIF1A SRF MRTFA IFT172 FZD2 RARA SCRIB NOTCH2 APAF1 CTNNBIP1 KDM5B IFT57 SUFU TNF VCL ALDH1A2 MKS1 STK4 FMN1 CELSR2
GOBP_NEGATIVE_REGULATION_OF_CELL_CYCLE_G2_M_PHASE_TRANSITION	0.0436287418301032	0.231025931452716	0.321775918075361	0.376297676309052	1.43464683988103	46	TAOK2 CLSPN BRCA1 CHEK1 DTL CHFR PLK1 CDC6 INTS3 RAD21 MRE11 FOXN3 GPR132 TAOK3
GOBP_POSITIVE_REGULATION_OF_RESPONSE_TO_ENDOPLASMIC_RETICULUM_STRESS	0.043981027471599	0.232512076828681	0.321775918075361	0.43891197801399	1.48786318342726	29	BCL2L11 RNFT2 BOK BAX XBP1 RNF185 DDIT3 SGTA PMAIP1 BAK1
GOBP_REGULATION_OF_MUSCLE_CONTRACTION	0.044078929550541	0.232650740359441	0.321775918075361	0.333279942693668	1.41959706501203	81	JUP DAPK3 MYBPC3 GRK2 SLC8A3 TNNI2 SLC9A1 TNNT1 ABAT SPHK1 RGS2 ATP1B1 P2RX4 SRF TMEM38A PTGS2 ATP2B1 SETD3 F2R ITGA2 P2RX1 DOCK5 CALM1 SMAD7 ADA CALM3 PRKACA SPX ZC3H12A GSTO1 SUMO1
GOBP_CELLULAR_RESPONSE_TO_VASCULAR_ENDOTHELIAL_GROWTH_FACTOR_STIMULUS	0.044309413134695	0.233487589342889	0.321775918075361	0.422936302132549	1.48437829563455	33	ADGRA2 RELA ATP2B4 NOTCH1 PRKD2 CADM4 FLT1 PIK3CD SPHK1 ANXA1 AKT1 CD63 NUS1 GAB1
GOBP_MITOCHONDRIAL_TRANSMEMBRANE_TRANSPORT	0.0444839857651246	0.234027581513119	0.287857117255149	-0.318186002855984	-1.35193106071299	86	DNAJC30 SLC25A51 DNAJC19 MPC2 SLC25A37 SMDT1 SLC25A38 MICU3 MCUB STOML2 TIMM23 SFXN2 SLC25A15 AFG3L2
GOBP_REGULATION_OF_PROTEIN_CONTAINING_COMPLEX_DISASSEMBLY	0.0447460816533431	0.234884136080561	0.321775918075361	0.312641972948449	1.35370729564551	94	TPX2 SH3BP1 GLE1 UPF1 MAP1S CLN3 SHFL PHF23 RUBCN SPTBN5 DSTN ZMPSTE24 GBA NAV3 FLII TRIOBP SETX RDX KATNB1 ASPH TMOD2 SPAST GSN TNF SPTAN1 MAP1A UVRAG CAPG ARHGEF2 UBQLN4 SVIL WASHC2C ETF1
GOBP_NEGATIVE_REGULATION_OF_CELL_PROJECTION_ORGANIZATION	0.0447915219451225	0.234884136080561	0.321775918075361	0.305094823296063	1.35274366421113	103	EPHB2 ITM2C SLIT1 CD38 SEMA3B MAK TCHP GAK SEMA3C CCP110 ULK1 DNM2 EVI5L PAFAH1B1 KIF24 SEMA4A GORASP1 TESK1 SEMA4D SEMA4B VIM SEMA7A YWHAH KIAA0319 GDI2 STAP1 MINAR1 TBC1D7 DRAXIN DTNBP1 CEP97 CERS2 PTEN SRGAP2C PRKCD MAP4 PSEN1 MBP TRIM46 RAP1GAP MPHOSPH9 DAB2
GOBP_MUSCLE_SYSTEM_PROCESS	0.0450362704591731	0.235786667597542	0.321775918075361	0.258855100715248	1.27140536648743	206	JUP DAPK3 MYBPC3 CD38 JARID2 GRK2 ATP2B4 CAMTA2 NOTCH1 PABPN1 SLC8A3 CHRNE SMTN ARHGEF11 EZH2 TNNI2 SLC9A1 DAG1 SSPN TNNT1 PAK2 CAMK2G MYOM2 LMNA KCNIP2 ROCK2 PPARA TCAP ABAT TPCN2 CYBA SPHK1 RGS2 ATP1B1 P2RX4 SRF TMEM38A CFLAR ASPH PTGS2 TMOD2 SMAD5 ATP2B1 GSN TNF TNFRSF1B PIK3C2A SETD3 PARP1 F2R ITGA2
GOBP_ERK1_AND_ERK2_CASCADE	0.0451729736203443	0.236091988535927	0.321775918075361	0.274020156137256	1.3034932232352	164	JUN EPHB2 BTN2A2 CCR1 NOTCH1 PRKD2 AGER RGS14 TNFRSF11A CHRNA10 GAS6 PTPN6 ERBB2 TGFB1 EZR CEACAM1 GPR55 NECAB2 EPHB1 NLRP6 CFLAR PRXL2C MAPK3 APP NOTCH2 SEMA7A GLIPR2 C5AR1 TNF GNAI2 CSK F2R PTPRC NOD2 ABCA7 ZFP36L2 DNAJC27 P2RY6 PTPN22 PTEN SPRED2 ZFP36L1 ABL1 HAVCR2 PRMT5 DUSP3 PTPN11 CCL5 PTK2B ARRB2 PDGFA DAB2 NLRP12 CD74 LYN SYK
GOBP_T_CELL_DIFFERENTIATION	0.0452400544884001	0.236091988535927	0.321775918075361	0.256529198434329	1.25957771337464	207	BTN2A2 IRF4 ADAM17 ZMIZ1 ADAM8 AP3D1 PIK3R6 PRR7 KDELR1 NFKBID NLRP3 PREX1 XBP1 RSAD2 LMBR1L ENTPD7 PIK3CD CLEC4E RIPK3 BCL3 GBA CHD7 FUT7 PRDM1 BAD ZBTB16 SART1 RUNX2 SEMA4A VAV1 ERBB2 SPN IL4I1 SRF STAT3 FANCA SOX13 LAG3 RARA JAK3 CBFB DOCK2 SPI1 ANXA1 MYB ZFPM1 PTPRC CCR2 TBX21 LIG4 ZFP36L2 TCIRG1 VSIR CLEC4D RELB PTPN22 STAT6 ZFP36L1 ABL1 CR1 AMBRA1 AP3B1 NCKAP1L STAT5B SMAD7 ADA RC3H2 CD74 Z…
GOBP_PLASMA_MEMBRANE_TUBULATION	0.0455689059232604	0.23724987006237	0.321775918075361	0.521525047490942	1.51914136819332	16	PACSIN1 PLEKHM2 DNM2 SH3GLB1 MICALL1 ASAP1 BIN2 WHAMM BIN3 CAVIN2
GOBP_REGULATION_OF_CELLULAR_AMIDE_METABOLIC_PROCESS	0.0456081081081081	0.23724987006237	0.276500599254472	-0.241051311506876	-1.2343543095213	374	NSUN3 EIF1B C8orf88 NEURL1 GSPT1 EIF2AK1 RPL38 UHMK1 DDX6 PAIP2B NGRN SNCA EIF4EBP1 RACK1 PA2G4 YBX1 DNAJC24 DCP1B EIF1 NT5C3B FASTKD2 RBM8A EXOSC2 IGF2BP2 EEF2 EIF5A FOXO3 RPS3 CSDE1 PABPC1 YBX3 PDK2 TACO1 PINK1 ACO1 UQCC2 MTG1 FTO EXOSC5 KLHL25 EIF4EBP2 PRKDC EXOSC7 PAIP1 EIF3K PDK1 DPH5 EIF3H RPUSD4 EIF4B RPS14 CD28 AGO3 RPL13A CAPRIN2 RNF139 CTIF RTN1 ORMDL3 EIF3B PTCD3 DHX9 GUF1 RPL22 ZC3H12…
GOBP_NEGATIVE_REGULATION_OF_MUSCLE_HYPERTROPHY	0.0459391949092175	0.238253586059554	0.321775918075361	0.508814748006253	1.51603175052642	18	JARID2 ATP2B4 NOTCH1 LMNA PPARA RGS2 P2RX4 TNFRSF1B
GOBP_TIGHT_JUNCTION_ORGANIZATION	0.0459478573238697	0.238253586059554	0.321775918075361	0.397875059409302	1.45082507415386	38	EPHB2 CLDN9 PAK2 ECT2 ROCK2 PLEC SRF ARL2 ESAM MICALL2 PARD3 TNF NPHP4 ROCK1 PRKACA CLDN15 ACTG1 APC AFDN F11R MYO1C TBCD
GOBP_MUSCLE_CELL_PROLIFERATION	0.0462872779719279	0.239630788352277	0.321775918075361	0.301087446235522	1.35435811634054	111	JUN EFEMP2 JARID2 ELANE NOTCH1 MEF2D RBPJ SF1 PTGIR MEF2C BMPR2 CCN3 CYBA DNMT1 TGFB1 EPHB1 MMP9 MYD88 CFLAR PTGS2 MIR548C CTNNBIP1 MIR590 TNF TRIB1 GNAI2 AKT1 ITGA2 SMPD3
GOBP_REGULATION_OF_HORMONE_BIOSYNTHETIC_PROCESS	0.0465282513111186	0.240192659804571	0.321775918075361	0.536197516455795	1.51582552764729	15	ARNT BMP6 H6PD HIF1A DGKQ REST DAB2 POR
GOBP_POSITIVE_REGULATION_OF_PROTEIN_POLYMERIZATION	0.0465438025314464	0.240192659804571	0.321775918075361	0.334287936613314	1.37772870661494	66	FCHSD1 ARL3 FCHSD2 TPPP BAIAP2 ARPC2 RAC1 DCTN1 NAV3 CDC42EP2 CDC42EP3 CDC42EP1 FES CKAP5 ARL2 HSP90AA1 SLAIN2 PRKCE FMN1 NIN WASHC2C AMBRA1 PTK2B NCKAP1L
GOBP_DETECTION_OF_ABIOTIC_STIMULUS	0.0472607754143469	0.243505519039635	0.321775918075361	0.377580244236895	1.44796909363178	47	JUP PKD2 NTSR1 CHRNA10 TCAP TIMELESS WHRN EPHB1 NMT1 PITPNM1 TNF ITGA2 GNGT2 LXN GNA11 BEST1 ARRB2 PIEZO1 TMEM120A MKKS
GOBP_PLATELET_ACTIVATION	0.0476097716282687	0.2449149266329	0.321775918075361	0.31163532214528	1.34934860214199	94	DGKZ PEAR1 MYH9 FZD6 FERMT3 ABAT FIBP VAV1 PTPN6 CEACAM1 SRF DGKQ DGKG GP1BA PLSCR1 DGKD TLN1 THBD VCL F2R ACTN1 EMILIN2 VWF BLOC1S3 P2RX1 PLCG2 SH2B3 PRKCD SLC7A11 UBASH3B CLIC1 PDGFA GP5 ACTG1 STXBP3 LYN SYK CSRP1
GOBP_COPII_COATED_VESICLE_BUDDING	0.0477240333466049	0.24508642319487	0.321775918075361	0.437757723830417	1.48395038908561	29	SEC24A SEC23A SEC24C SEC16A TMED2 PREB SAR1A RAB1A SEC24D MIA3 TMED10 SEC31A CSNK1D
GOBP_CELLULAR_RESPONSE_TO_TOXIC_SUBSTANCE	0.0477941176470588	0.24508642319487	0.282013350011725	-0.333972448027574	-1.36938839509429	69	PRDX6 ABCG2 PRDX5 PRDX2 GPX4 TXNRD2 PRXL2A PIM1 PRKN PINK1 UBIAD1 MGST3 SESN1 ALDH1A1 GPX7 PRDX1 FBLN5 NOS3 GSTK1 SELENOW SOD1 PARK7
GOBP_CYTOKINE_PRODUCTION_INVOLVED_IN_IMMUNE_RESPONSE	0.0480699665335844	0.246112163041033	0.321775918075361	0.333424119030664	1.40816382273681	76	NLRP3 RSAD2 DENND1B ARID5A DDX58 CD81 BST2 TGFB1 CUEDC2 JAK3 SEMA7A CLEC7A SPON2 TNF TNFRSF1B LAPTM5 CCR2 TBX21 NOD2 HFE TLR3 PLCG2 TREM1 HLA-A SIRT1 SMAD7 SPHK2 HLA-E CD55 CD74 IL18R1 LACC1 FFAR2 TICAM1 HLA-F CLC LILRB1 TNFSF4 LILRB4 TGFB3
GOBP_NEGATIVE_REGULATION_OF_SECRETION	0.0481792164575244	0.246158062967274	0.321775918075361	0.329478420577153	1.40340458251349	81	CD300A NOTCH1 NR1H3 SYT11 MIDN RSAD2 ABAT CCN3 RABGEF1 NF1 IRS1 ERP29 CEACAM1 SPI1 ANXA1 TNF TNFRSF1B GNAI2 F2R CCR2 RHBDF2 PNKD RAB11FIP1 REST PIM3 SLC30A1 PTPN11 TNFRSF1A NCKAP1L ADA SPX STXBP3 CD74 PFKL
GOBP_DNA_METHYLATION_OR_DEMETHYLATION	0.0482306001377653	0.246158062967274	0.321775918075361	0.347814134116716	1.42258602227311	63	BRCA1 BEND3 PICK1 CTCF KMT2E EZH2 ATF7IP ZMPSTE24 MPHOSPH8 BAZ2A DNMT1 FOS PPM1D EHMT1 APOBEC3G HELLS SPI1 PLD6 PARP1 RLF PIWIL4 PRMT5 APOBEC3B NIBAN2 TDRD9 MTA2 DNMT3A APOBEC3C
GOBP_BEHAVIOR	0.0490714241697008	0.250056268217973	0.321775918075361	0.244937450126301	1.24127610896663	267	EPHB2 ABCA2 OPRL1 ITGA5 MEIS1 NCOR1 KCNA2 CNP GIGYF2 ARCN1 UBE2Q1 SYT11 CHD8 HIPK2 SLC8A3 ATXN1L ZFHX3 AGER CLN3 NTSR1 PDE1B SPG11 RGS14 EP300 RIC8A ALS2 DCTN1 MEF2C ZMPSTE24 GBA PPARA ABAT PAFAH1B1 SRD5A1 CAPN2 CHD7 BBS12 HEXB NF1 FOS HIF1A P2RX4 SRF STAT3 UBA6 PTGS2 APP SGK1 ARRDC3 TMOD2 NCSTN DERL2 RMI1 FEN1 PUM1 ITGB1 NPHP4 TAFA2 CIC PRKCE ADNP AKT1 HTT MAP1A ABCA7 EIF4G1 RETN DTNBP1 BTG2 DLG…
GOBP_LEUKOCYTE_CELL_CELL_ADHESION	0.0493108789392518	0.250882622314752	0.321775918075361	0.243952195036299	1.2331445668157	266	BTN2A2 ZMIZ1 RELA CD300A ADAM8 ITGA5 AP3D1 PIK3R6 ELANE NFKBID NLRP3 TYK2 XBP1 CD24 AGER CERCAM LGALS9C STK10 CCDC88B FERMT3 PPARA FUT7 RAC2 BAD ZBTB16 SART1 ITGAL FCHO1 ITGB2 VAV1 PTPN6 CD81 ERBB2 SEMA4D LGALS1 EZR SPN IL4I1 CEACAM1 SOX13 LAG3 RARA SCRIB JAK3 CBFB TWSG1 ITCH SELPLG ANXA1 TNF ICOSLG MYB ITGB1 LAPTM5 CSK LGALS9B AKT1 TNFSF14 PTPRC CCR2 TBX21 NOD2 ROCK1 HFE CORO1A MIA3 VSIR CASP3 R…
GOBP_NEGATIVE_REGULATION_OF_TYPE_I_INTERFERON_MEDIATED_SIGNALING_PATHWAY	0.0499087376942006	0.253527014953639	0.321775918075361	0.511975377537785	1.49132429833593	16	OAS1 OAS3 USP18 ISG15 YTHDF2 TTLL12 ADAR
GOBP_ANIMAL_ORGAN_REGENERATION	0.0502180867492602	0.254329578918033	0.321775918075361	0.402533075316968	1.43454045987655	35	TYMS CCNA2 NOTCH1 EZH2 GAS6 BAK1 AURKA PNPT1 MED1 TNF PCNA
GOBP_DOUBLE_STRAND_BREAK_REPAIR_VIA_NONHOMOLOGOUS_END_JOINING	0.0502234319428401	0.254329578918033	0.321775918075361	0.350066851323983	1.43435319976281	62	TP53BP1 IFFO1 DCLRE1A KDM2A TFIP11 HMGB2 XRCC1 POLQ KMT5C NSD2 SHLD3 MRE11 DEK XRCC4 SIRT7 HSF1 LIG4 UVRAG ZBTB7A ERCC1 RIF1 PNKP
GOBP_CELL_CELL_JUNCTION_ASSEMBLY	0.0509020084767263	0.257018302331457	0.321775918075361	0.328607434259173	1.37699571778027	71	EPHB2 JUP FSCN1 HDAC7 GNPAT CNTNAP1 CLDN9 PIP5K1C PAK2 ECT2 ROCK2 CTNNA1 SRF ARL2 ESAM MICALL2 PARD3 TLN1 TNF NPHP4 VCL ROCK1 DLG5 SMAD7 PRKACA CLDN15 ACTG1 APC AFDN F11R PKP4
GOBP_REGULATION_OF_ADAPTIVE_IMMUNE_RESPONSE	0.0509127444236373	0.257018302331457	0.321775918075361	0.282794089420591	1.32891984271461	151	EPHB2 TP53BP1 NECTIN2 NFKBID NLRP3 SLC15A4 SUPT6H RSAD2 AGER RIPK3 DENND1B MEF2C ARID5A FUT7 KMT5C ADCY7 PTPN6 CD81 PKN1 TGFB1 IL4I1 CEACAM1 NSD2 IRF7 SHLD3 JAK3 ATAD5 CLEC7A ANXA1 TNF TNFRSF1B PTPRC CCR2 TBX21 NOD2 HFE STAT6 RIF1 HLA-A HAVCR2 CR1 HSPD1 SIRT1 NCKAP1L SMAD7 ADA TNFAIP3 RC3H2 HLA-E CD55 ZC3H12A SLC11A1
GOBP_HISTONE_H3_K9_METHYLATION	0.0512295081967213	0.258215813053661	0.287857117255149	0.447432567155486	1.51556460770578	28	BRCA1 BEND3 JARID2 SETD5 LMNA ZNF304 DNMT1 SETDB1 EHMT1 ARID4A MYB ZNF274 ASH1L RIF1 SIRT1
GOBP_PYRIMIDINE_NUCLEOSIDE_METABOLIC_PROCESS	0.0517216619266822	0.260292270719396	0.321775918075361	0.500315566433488	1.49070813487202	18	UPB1 TK1 TK2 APOBEC3G DHFR2 APOBEC3B APOBEC3C ERH TYMP APOBEC3A
GOBP_TOR_SIGNALING	0.0522648083623693	0.262618526229491	0.261663521711573	-0.300028776223629	-1.32096648831129	102	SESN3 DYRK3 AKT1S1 LAMTOR5 EIF4EBP1 FBXO9 TBCK RRAGA MIOS SEH1L PINK1 ARNTL TTI1 SESN1 EIF4EBP2 GPR137B EPM2A STK11 WDR59 CASTOR2 RPS6KB1 ATM C9orf72 MAPKAPK5 PRR5 RPTOR
GOBP_PLACENTA_BLOOD_VESSEL_DEVELOPMENT	0.0523641588325619	0.262711065796748	0.321775918075361	0.499832405493563	1.48926853956074	18	PKD2 SPINT1 RBPJ TMED2 HS6ST1 NOTCH2 FBXW8 AKT1 GGNBP2 VASH1
GOBP_POSITIVE_REGULATION_OF_B_CELL_MEDIATED_IMMUNITY	0.0528455284552846	0.263256234695946	0.282013350011725	0.407285176241415	1.42944758512826	33	TP53BP1 NECTIN2 KMT5C TGFB1 NSD2 SHLD3 ATAD5 TNF PTPRC TBX21 NOD2 STAT6 RIF1
GOBP_POSITIVE_REGULATION_OF_NEURON_APOPTOTIC_PROCESS	0.0529531568228106	0.263256234695946	0.282013350011725	0.404389255540863	1.42990089151354	34	ITGA1 MYBL2 BCL2L11 GRN BAX DDIT3 ITGAM ATF4 SRPK2 NF1 MCL1 MAP3K11 TNF
GOBP_REGULATION_OF_BIOMINERALIZATION	0.0529700497357471	0.263256234695946	0.321775918075361	0.374698702060976	1.43691876969029	47	CCR1 LTF NOTCH1 ISG15 SLC4A2 BMP6 GAS6 MEF2C ROCK2 BMPR2 ZMPSTE24 ATF4 TGFB1 HIF1A FBXO5 ATP2B1
GOBP_DORSAL_VENTRAL_PATTERN_FORMATION	0.0530451866404715	0.263256234695946	0.276500599254472	-0.426553195379783	-1.45625322376507	32	CDK20 AIDA IFT52 WNT7A DISP1 SMAD2 WDR19 NOG BMPR1A FKBP8 RNF220 DYNC2H1 ARL13B AXIN2
GOBP_POSITIVE_REGULATION_OF_EXTRINSIC_APOPTOTIC_SIGNALING_PATHWAY	0.0531914893617021	0.263256234695946	0.287857117255149	0.395976993598658	1.43486631210585	37	ITM2C TNFRSF12A PAK2 PMAIP1 NF1 TNFSF12 CTNNA1 SKIL TNF STK4 PTPRC RIPK1 PDIA3 PTEN HTRA2 PML RBCK1 BID LTBR PPP1CA
GOBP_PINOCYTOSIS	0.0534188034188034	0.263256234695946	0.287857117255149	0.49440938450871	1.4731104544639	18	NR1H3 CLN3 DNM2 RAB34 ANKFY1 DOCK2
GOBP_NEGATIVE_REGULATION_OF_GENE_EXPRESSION_EPIGENETIC	0.0534636097669804	0.263256234695946	0.321775918075361	0.347972822333975	1.42577318948519	62	PHF2 BEND3 KMT2D CTCF HDAC5 EZH2 ATF7IP ZNF304 MPHOSPH8 TPR BAZ2A DNMT1 L3MBTL1 ZNFX1 SETDB1 PPM1D HELLS SPI1 EZH1 CDK2 SAMD1 RESF1 BAHD1 RIF1 SIRT1 HDAC1 SMCHD1 DNMT3A CTR9 CBX3 ZNF445 SIRT2
GOBP_REGULATION_OF_STEROL_TRANSPORT	0.0534767450444321	0.263256234695946	0.321775918075361	0.416572054088085	1.46204171299172	33	ABCA2 SEC24A ABCA13 ABCA1 NR1H3 SCP2 SREBF2 NUS1 ABCG1 ABCA7 ABCA3 SIRT1 EEPD1 TSPO NAXE LRP1 NFKB1
GOBP_ARF_PROTEIN_SIGNAL_TRANSDUCTION	0.053491562654001	0.263256234695946	0.321775918075361	0.527890115570631	1.4923405805081	15	GBF1 MYO9B IQSEC1 CYTH4 CYTH3 ARFGAP1 PSD3 PSD4 CYTH2 ARFGEF1
GOBP_CELLULAR_RESPONSE_TO_CADMIUM_ION	0.0536082474226804	0.263256234695946	0.282013350011725	0.486699891599267	1.50322264054219	20	JUN DAXX MT1E FOS MMP9 MAPK3 AKT1 HSF1 MT1F
GOBP_ENDOPLASMIC_RETICULUM_TO_CYTOSOL_TRANSPORT	0.0536082474226804	0.263256234695946	0.282013350011725	0.452508291137789	1.48989773489134	26	HSP90B1 DERL3 ERLEC1 VCP SYVN1 UBE2J1 OS9 EDEM1 EDEM2 SELENOS SEL1L DERL2
GOBP_LYMPHOCYTE_CHEMOTAXIS	0.0536082474226804	0.263256234695946	0.282013350011725	0.451647510598077	1.48706358797852	26	ADAM17 HSD3B7 ADAM8 CKLF PIK3CD GAS6 PLEC TNFSF14 CCR2 CCL5 PTK2B
GOBP_POSITIVE_REGULATION_OF_SYNAPSE_ASSEMBLY	0.0536082474226804	0.263256234695946	0.282013350011725	0.487175066272834	1.50469026636222	20	EPHB2 AGRN CLSTN3 SEMA4A SEMA4D EPHB1 CLSTN1 ADNP IL1RAP AMIGO2 EEF2K DLG5
GOBP_PURINE_NUCLEOTIDE_TRANSPORT	0.0536082474226804	0.263256234695946	0.282013350011725	0.484000112865934	1.49488409642815	20	ABCC6 SLC17A9 SLC19A1 SLC29A1 SLC25A23 LRRC8D CR1
GOBP_STRIATED_MUSCLE_CELL_DIFFERENTIATION	0.0539436861608282	0.264503331235723	0.321775918075361	0.281743715761428	1.30626150151317	139	MAML1 PLD3 NOTCH1 XBP1 RBPJ HDAC5 KDM6B MYH9 CNTNAP1 ACADM EZH2 SLC9A1 TNNT1 MYOM2 LMNA MEF2C ZMPSTE24 PPARA TCAP SELENON CCN3 CAPN2 RGS2 CALR FLII CD81 PLEC TGFB1 SRF CFLAR RARA TMOD2 MIR590 ALPK3 ITGB1 AKT1 SPAG9 TNFSF14 PGM5 HDAC9 CASP3 RIPOR2 CAPN3 NEB NIBAN2 MEF2A ARRB2 HDAC1 KRAS ACTG1 BIN3 HNRNPU HDAC3 PIEZO1 MMP14 CSRP1
GOBP_RNA_POLYADENYLATION	0.0546218487394958	0.267424616905586	0.282013350011725	0.377812490461944	1.43801405640293	45	PAF1 CPSF7 CPSF1 SUPT5H YTHDC1 TUT1 RNF40 TENT4B PNPT1 CPSF2 APP RNF20 SSU72 HSF1 PAPOLG ZC3H3 PCF11 SYMPK
GOBP_REGULATION_OF_CELLULAR_AMINE_METABOLIC_PROCESS	0.0547576205381391	0.267685596787349	0.321775918075361	0.526951323869779	1.48968662486373	15	ATP2B4 CLN3 PDE1B ITGAM ABAT BCKDK ITGB2 PNKD NR4A2 SLC7A11
GOBP_REGULATION_OF_ENDOTHELIAL_CELL_DEVELOPMENT	0.0554885284233157	0.269823834319948	0.321775918075361	0.508215639537998	1.48037262198496	16	ROCK2 TNF VCL ROCK1 TNFRSF1A PPP1R12A F11R S1PR2 VEGFA IKBKB IL1B ZDHHC21
GOBP_POSITIVE_REGULATION_OF_VASCULAR_ENDOTHELIAL_GROWTH_FACTOR_PRODUCTION	0.0555555555555556	0.269823834319948	0.282013350011725	0.489615685469353	1.45882745662508	18	BRCA1 ARNT ATF4 TGFB1 HIF1A PTGS2 C5AR1 EIF2AK3 SULF2
GOBP_REGULATION_OF_BLOOD_PRESSURE	0.055570127740678	0.269823834319948	0.321775918075361	0.330226841485268	1.39466062871544	76	SLC2A5 OPRL1 PLCB3 LRP5 NTSR1 ECE1 GAS6 BMPR2 PPARA ABAT CYBA P2RX4 CYP4F12 PTGS2 SGK1 ATP2B1 TNF RPS6KA2 F2R KCNK6 PTGS1 GNA11 P2RX1 ERAP2 SCPEP1 AGTRAP
GOBP_CELLULAR_RESPONSE_TO_ESTRADIOL_STIMULUS	0.0556701030927835	0.269823834319948	0.276500599254472	0.48076001288359	1.48487671459974	20	NCOA3 CCNA2 ESR1 BCL2L11 SRD5A1 CFLAR ITGA2 HSF1 NRIP1 LCOR HNRNPD
GOBP_B_CELL_ACTIVATION_INVOLVED_IN_IMMUNE_RESPONSE	0.0556792873051225	0.269823834319948	0.287857117255149	0.327721406890002	1.36055373357853	68	TP53BP1 SLC15A4 XBP1 SUPT6H POU2AF1 BCL3 KMT5C LGALS1 TGFB1 NSD2 SHLD3 ATAD5 NOTCH2 SPI1 PTPRC TBX21 LIG4 PLCG2 STAT6 ERCC1 RIF1 ABL1 CR1 HSPD1 PTK2B ADA GAPT
GOBP_MITOCHONDRIAL_FUSION	0.0557692307692308	0.269823834319948	0.266350657088526	-0.441257231960036	-1.48716826184207	29	OPA1 FIS1 ZDHHC6 STOML2 PRKN PID1 THG1L AFG3L2 CHCHD3 BNIP3 USP30
GOBP_SERINE_FAMILY_AMINO_ACID_METABOLIC_PROCESS	0.0557768924302789	0.269823834319948	0.271288554688953	0.45297404523989	1.4677717544297	23	PSPH DHFR CSAD PHGDH PSAT1 SHMT2 MPST SRR DHFR2 SLC7A11 MTHFD1
GOBP_MITOTIC_CYTOKINESIS	0.0559139784946237	0.270084485407066	0.282013350011725	0.361234589029902	1.44411703826889	55	ESPL1 ARL3 KLHDC8B CIT ANLN CUL7 RACGAP1 PLK1 RHOB ECT2 STMN1 ROCK2 KIF23 USP8
GOBP_PEPTIDYL_L_CYSTEINE_S_PALMITOYLATION	0.0561797752808989	0.2705	0.261663521711573	-0.490701981352992	-1.4867085890186	18	ZDHHC2 ZDHHC6 ZDHHC4 ZDHHC7 ZDHHC8 GOLGA7B ZDHHC14 ZDHHC3 ZDHHC1
GOBP_REGULATION_OF_PEPTIDYL_THREONINE_PHOSPHORYLATION	0.05625	0.2705	0.276500599254472	0.420111771181349	1.42747944047581	30	CADM4 PLK1 AZU1 SPHK1 PRKAG2 TGFB1 DGKQ PARD3 APP EIF4G1 SPRED2 CALM1 UBE2K CAB39 SMAD7 CALM3 SIRT2 S1PR2
GOBP_SRP_DEPENDENT_COTRANSLATIONAL_PROTEIN_TARGETING_TO_MEMBRANE	0.05625	0.2705	0.276500599254472	0.504494137450825	1.48859590733642	17	TRAM2 SEC61A2 SSR3 SRP54 SEC61A1 ZFAND2B SEC63 SRP68 SRP14 TRAM1 SRP9 SEC61B
GOBP_GLIAL_CELL_MIGRATION	0.0567951318458418	0.27183046045052	0.271288554688953	0.412464061853872	1.43834638534446	32	ZMIZ1 CSF1 AZU1 PAFAH1B1 HEXB P2RX4 SCRIB MBOAT7 STAP1 CCR2 ADGRG1 CERS2 CX3CR1 SRGAP2C
GOBP_POSITIVE_REGULATION_OF_STEROL_TRANSPORT	0.0567951318458418	0.27183046045052	0.271288554688953	0.469045813460549	1.46784276473162	21	ABCA13 ABCA1 NR1H3 SCP2 ABCG1 ABCA7 ABCA3 SIRT1 EEPD1
GOBP_REPLICATION_FORK_PROCESSING	0.0567951318458418	0.27183046045052	0.271288554688953	0.412696179486012	1.43915582691293	32	DDX11 TONSL BRCA2 EME2 FBH1 MRE11 RFWD3 DNA2 PCNA MUS81 ALYREF SAMHD1 ETAA1 PRIMPOL BOD1L1
GOBP_DEOXYRIBONUCLEOSIDE_MONOPHOSPHATE_METABOLIC_PROCESS	0.0568616397553615	0.27183046045052	0.321775918075361	0.496933191227608	1.48063022690178	18	UPB1 TYMS TK1 TK2 NT5M
GOBP_CORTICAL_CYTOSKELETON_ORGANIZATION	0.0574106016878885	0.274051195704244	0.321775918075361	0.373468937101954	1.43220278764336	47	FMNL1 ANLN RACGAP1 RAC1 RHOB ECT2 ROCK2 PAFAH1B1 RAC2 CALR PLEC EZR RHOBTB1 TLN1 TNF FHOD1 ROCK1
GOBP_REGULATION_OF_CELLULAR_COMPONENT_SIZE	0.0576036866359447	0.274374726419224	0.287857117255149	0.253356917682751	1.24896383646264	225	MYADM SLIT1 SLC12A7 SEMA3B FCHSD1 SSH3 SH3BP1 DBN1 CIT WASHC5 FCHSD2 SEMA3C ULK1 CLN3 TMEM123 BAIAP2 ARPC2 SLC12A4 RAC1 DNM2 SPTBN5 ALS2 DSTN RAP1GAP2 ARPC1A BMPR2 PAFAH1B1 CDC42EP2 GBA2 NEFL CDC42EP3 CDC42EP1 SEMA4A FLII VAV1 TRIOBP SEMA4D EZR RAB21 IST1 SRF RDX SSH1 PLEKHG2 ESAM RIN3 SEMA4B SSH2 TMOD2 DPYSL2 KANK3 SEMA7A KIAA0319 GSN MAP3K13 PRKCE ADNP FMN1 SPTAN1 CAPG ABCB8 DRAXIN CORO1A RAB11…
GOBP_MATING	0.0577319587628866	0.274374726419224	0.271288554688953	0.497740209636283	1.44985892184752	16	UBE2Q1 ABAT HEXB APP P2RX1 PTEN SLC6A4 ADA PI3
GOBP_NEUROPEPTIDE_SIGNALING_PATHWAY	0.0577319587628866	0.274374726419224	0.271288554688953	0.494073126814064	1.43917713917452	16	RELA OPRL1 NTSR1 PNOC LTB4R NMUR1 RAPGEF2 SORL1 POMC CYSLTR2 PROK2 SORCS3
GOBP_ORGANIC_HYDROXY_COMPOUND_TRANSPORT	0.0582750582750583	0.27558908065224	0.287857117255149	0.282300832250938	1.29389809340664	128	LY6E ABCA2 SEC24A MFSD10 ABCA13 LCAT GRK2 KCNA2 ABCA1 NR1H3 SYT11 ADORA3 TMF1 SLC22A1 SERAC1 SLC26A6 STARD3 BMP6 ABCC2 ABAT TPCN2 OSBPL5 CEACAM1 SCP2 KDM5B GRAMD1B SLC16A3 OSBP SREBF2 NUS1 ABCG1 ABCA7 P2RX1 DTNBP1 ABCA3 GRAMD1C GRAMD1A SLC6A4 OSBPL2 EMB STX1A SIRT1 PTPN11
GOBP_REGULATION_OF_ACTIN_FILAMENT_BASED_PROCESS	0.0582750582750583	0.27558908065224	0.287857117255149	0.243245222988806	1.22154809024631	252	JUP MYADM TAOK2 DAPK3 MYBPC3 IQGAP2 FCHSD1 SSH3 PICK1 SH3BP1 DBN1 CIT WASHC5 PXN FCHSD2 FSCN1 MYH9 S100A10 BAIAP2 ARPC2 RAC1 SLC9A1 RHOB ARHGDIA SPTBN5 PAK2 DSTN ECT2 ARPC1A STMN1 ROCK2 ARAP1 CDC42EP2 GBA2 RAC2 CDC42EP3 CDC42EP1 FLII TRIOBP BST2 TESK1 EZR FES RDX SSH1 PLEKHG2 ESAM SSH2 NOTCH2 TMOD2 RHOBTB1 KANK3 GSN STAP1 FHOD1 PRKCE FMN1 PHPT1 PEAK3 SPTAN1 ROCK1 CAPG CORO1A SVIL WASHC2C TRPM2 PR…
GOBP_ACUTE_INFLAMMATORY_RESPONSE	0.0583153347732181	0.27558908065224	0.276500599254472	0.361199997944699	1.42839701902844	54	IGHG1 ADAM8 ELANE NLRP3 TNFRSF11A DNASE1 FUT7 SELENOS NLRP6 PTGS2 PLSCR1 CTNNBIP1 B4GALT1 TNF ASH1L TREM1
GOBP_T_CELL_ACTIVATION	0.0583270789920176	0.27558908065224	0.321775918075361	0.230201261789314	1.21096514762168	372	BTN2A2 IRF4 ADAM17 ZMIZ1 CD300A ADAM8 AP3D1 PIK3R6 PRR7 KDELR1 NFKBID NLRP3 PREX1 TYK2 HSH2D BAX XBP1 RSAD2 CD24 LMBR1L ENTPD7 DDOST AGER MYH9 PIK3CD LGALS9C CLEC4E RIPK3 CCDC88B BTN3A1 CD151 BCL3 GBA CHD7 FUT7 PRDM1 RAC2 BAD ZBTB16 SART1 RUNX2 CCND3 SEMA4A ITGAL FCHO1 VAV1 PTPN6 CD81 ERBB2 LGALS1 SPN IL4I1 CEACAM1 SRF STAT3 FANCA SOX13 LAG3 RARA SCRIB JAK3 CBFB DOCK2 TWSG1 NCSTN ITCH SPI1 CLEC7A…
GOBP_CELLULAR_RESPONSE_TO_OXYGEN_LEVELS	0.0586854460093897	0.276879299050115	0.287857117255149	0.301352854447864	1.33719518611607	104	ADAM8 PICK1 CCNA2 P4HB NOTCH1 HIPK2 SLC8A3 RBPJ NDRG1 HYOU1 E2F1 SLC9A1 LMNA ROCK2 MDM2 ATF4 PMAIP1 ENDOG BAD SLC29A1 EGLN3 NPEPPS BRIP1 USP19 HIF1A MALAT1 CFLAR CPEB2 PTGS2
GOBP_NEURON_DEATH	0.0590909090909091	0.277878932551899	0.282013350011725	0.250631904274226	1.23890581408651	222	JUN MEAK7 HSPA5 ITGA1 ADAM8 MYBL2 CIT CSF1 BCL2L11 NLRP1 GRN BOK HIPK2 BAX DAXX AGAP2 ATN1 CLN3 HYOU1 DDIT3 SLC9A1 ITGAM NRBP2 RILPL1 MEF2C GBA PPARA ATF4 NEFL SRPK2 CAPN2 ENDOG BAD NF1 ITGB2 EGLN3 FOS HIF1A EPHB1 MCL1 TMEM259 APP APAF1 NCSTN MAP3K11 TNF TNFRSF1B CASP7 PARP1 TBK1 F2R ADNP AKT1 HSF1 CASP8 GAPDH LIG4 ROCK1 EIF4G1 DRAXIN CORO1A DTNBP1 BTG2 CASP3 TRPM2 CX3CR1 NR4A2 REST SLC7A11 ABL1 …
GOBP_REGULATION_OF_ENDOPLASMIC_RETICULUM_UNFOLDED_PROTEIN_RESPONSE	0.0593047034764826	0.277878932551899	0.266350657088526	0.443868483446943	1.48947736201604	27	HSPA5 BCL2L11 ATF6B BOK BAX XBP1 BAK1 FICD DDRGK1 UFL1 DNAJB9 ABCA7
GOBP_TYPE_2_IMMUNE_RESPONSE	0.0593047034764826	0.277878932551899	0.266350657088526	0.439278713058179	1.47407559472266	27	NLRP3 RSAD2 BCL3 DENND1B CD81 RARA ANXA1 CCR2 TBX21 NOD2 STAT6
GOBP_REGULATION_OF_TOR_SIGNALING	0.0593525179856115	0.277878932551899	0.248911114434702	-0.315580291467099	-1.33083066018094	82	SESN3 DYRK3 AKT1S1 LAMTOR5 FBXO9 TBCK RRAGA MIOS SEH1L ARNTL TTI1 SESN1 GPR137B EPM2A STK11 WDR59 CASTOR2 ATM C9orf72 MAPKAPK5
GOBP_NEGATIVE_REGULATION_OF_CYTOKINE_PRODUCTION_INVOLVED_IN_IMMUNE_RESPONSE	0.0594262295081967	0.277878932551899	0.266350657088526	0.478356948532209	1.4572505558735	19	BST2 TGFB1 CUEDC2 JAK3 TNF TBX21 HFE SMAD7 HLA-F LILRB1 LILRB4 TGFB3
GOBP_REGULATION_OF_PATTERN_RECOGNITION_RECEPTOR_SIGNALING_PATHWAY	0.0594965675057208	0.277878932551899	0.282013350011725	0.325442377242411	1.38086598932031	80	IRF4 OASL GPR108 CD300A LTF ESR1 NR1H3 SLC15A4 NFKBIL1 RSAD2 DDX60 GRAMD4 DHX58 CYBA GPATCH3 IRF7 NINJ1 NLRP6 CD300LF
GOBP_REGULATION_OF_PROTEIN_CONTAINING_COMPLEX_ASSEMBLY	0.0594965675057208	0.277878932551899	0.282013350011725	0.23647953386803	1.21124056043991	286	NCLN MYADM HSPA5 FCHSD1 SSH3 ARL3 LCAT DBN1 VCP MAPRE3 ABCA1 ESR1 BCL2L11 FCHSD2 FSCN1 TPPP BAX ULK1 ISG15 CDT1 BAIAP2 ARPC2 RAC1 EP300 TFIP11 ATF7IP SPTBN5 KIF9 ARPC1A STMN1 DCTN1 GBA NAV3 CDC42EP2 GBA2 BAK1 CDC42EP3 PREB CPTP CDC42EP1 SAR1A FLII TRIOBP TGFB1 FES SH3GLB1 RDX SSH1 CKAP5 ARL2 RAF1 MYD88 PLEKHG2 ESAM EIF2AK2 SSH2 TMOD2 SEPTIN8 CTNNBIP1 MEFV KANK3 SLF2 ASAP1 HSP90AA1 CLEC7A GSN TNF …
GOBP_EPITHELIAL_TUBE_MORPHOGENESIS	0.0596330275229358	0.27806693646058	0.282013350011725	0.266474196321867	1.26759766131443	164	BRD2 DVL3 PHACTR4 PKD2 SPINT1 C2CD3 ESR1 NOTCH1 CSF1 LRP5 PRKD2 ITGAX RBPJ TSC2 PIK3CD FZD6 DAG1 RHOB LUZP1 MEF2C TCAP DVL2 TMED2 PLXND1 TIMELESS TGFB1 MED1 HIF1A SRF IFT172 FZD2 RARA SCRIB NOTCH2 APAF1 CTNNBIP1 KDM5B IFT57 SUFU TNF MKS1 STK4 FMN1 FUZ ENG CASP3 ABL1 RDH10 PSEN1 MEGF8 ST14 MTHFD1 DLG5 CCM2 KRAS PRKACA CLIC4 BTRC KIF20B PML MMP14
GOBP_INTERLEUKIN_1_MEDIATED_SIGNALING_PATHWAY	0.0597609561752988	0.27806693646058	0.261663521711573	0.448712371354257	1.45396265295544	23	RELA ZBP1 TNIP2 IRAK2 MYD88 MAPK3 IL1RN
GOBP_POSITIVE_REGULATION_OF_GLIAL_CELL_DIFFERENTIATION	0.0597938144329897	0.27806693646058	0.266350657088526	0.473210861449258	1.46156038445699	20	SPINT1 NOTCH1 DAG1 TGFB1 TNFRSF1B TLR2 PRMT5 HDAC1 MTOR
GOBP_CIRCULATORY_SYSTEM_PROCESS	0.0601851851851852	0.279225806451613	0.282013350011725	0.238305614463593	1.21823615271732	283	JUP SLC1A4 MYBPC3 CD38 ABCA2 ITGA1 SLC2A5 OPRL1 ATP2A3 PLCB3 KLF2 GRK2 ATP2B4 LRP5 SLC8A3 ADORA3 AGER SLCO3A1 NTSR1 SLC22A1 TNNI2 SLC9A1 ECE1 SLC19A1 BMP6 KCNIP2 GAS6 SLC27A4 ROCK2 BMPR2 ZMPSTE24 ABCC2 MDM2 PPARA TCAP AZU1 ABAT CHD7 SLC29A1 CYBA RGS2 SLC44A1 ABCC1 SLC2A3 YWHAE PLEC ATP1B1 PDE3A TGFB1 CEACAM1 P2RX4 TMEM38A CELF2 CYP4F12 SLC6A6 PTGS2 SGK1 CTNNBIP1 SMAD5 ATP2B1 GSN TNF PIK3C2A HRH2 …
GOBP_REGULATION_OF_ALPHA_BETA_T_CELL_DIFFERENTIATION	0.0602150537634409	0.279225806451613	0.271288554688953	0.362569211124304	1.4228087090515	52	IRF4 AP3D1 NFKBID NLRP3 PRDM1 ZBTB16 RARA JAK3 CBFB ANXA1 MYB TBX21 AP3B1 NCKAP1L SMAD7 ADA RC3H2 ZC3H12A RUNX3 SYK ZNF683 ZBTB7B RC3H1 IL4R
GOBP_REGULATION_OF_CYTOKINESIS	0.0603448275862069	0.279428402774362	0.271288554688953	0.337593412453615	1.38324491319386	62	CIT RACGAP1 CCP110 PLK4 PLK1 CDC6 BRCA2 ECT2 KIF23 AURKA SH3GLB1 PRPF40A SPAST KIF3B PRKCE UVRAG PLK3 RAB11A SVIL ZFYVE26 CALM1 KIF14 CALM3 KIF20B NUP62 CDC25B PKP4 AHCTF1 CUL3 MAP10
GOBP_OOCYTE_MATURATION	0.0604483474054516	0.279509025182473	0.321775918075361	0.502876899098084	1.46482149650146	16	REC8 WASHC5 BRCA2 AURKA PDE3A YTHDF2 FBXO5 RPS6KA2 PTK2B CDC25B SIRT2
GOBP_POSITIVE_REGULATION_OF_MITOCHONDRIAL_TRANSLATION	0.0607210626185958	0.279972399516992	0.252961123069611	-0.525954452203894	-1.50188698208923	15	NGRN FASTKD2 UQCC2 RPUSD4 RMND1 C1QBP RPUSD3
GOBP_RNA_SURVEILLANCE	0.0607210626185958	0.279972399516992	0.252961123069611	-0.526042185963443	-1.50213750985034	15	EXOSC2 PRPF18 EXOSC5 EXOSC7 PCID2 SUPV3L1
GOBP_SMOOTH_MUSCLE_CELL_PROLIFERATION	0.0609480812641084	0.280620527352193	0.276500599254472	0.317297518968731	1.36433224586332	85	JUN EFEMP2 ELANE MEF2D SF1 PTGIR MEF2C BMPR2 CCN3 CYBA DNMT1 TGFB1 MMP9 MYD88 PTGS2 CTNNBIP1 TNF TRIB1 GNAI2 AKT1 ITGA2 SMPD3
GOBP_REGULATION_OF_ACTIN_CYTOSKELETON_REORGANIZATION	0.0613496932515337	0.28206955282504	0.261663521711573	0.434922415199714	1.45945728483052	27	DAPK3 IQGAP2 BAIAP2 ARHGDIA FES ESAM NOTCH2 STAP1 PHPT1 TRPM2 ABL1 PTK2B GMFG F11R HAX1 ABL2 HCLS1
GOBP_NEGATIVE_REGULATION_OF_CELLULAR_MACROMOLECULE_BIOSYNTHETIC_PROCESS	0.0616438356164384	0.282620052240305	0.276500599254472	0.256198002641515	1.26235992946156	213	ITM2C DAPK3 TYMS EIF4ENIF1 CHEK1 ENC1 TOB1 GIGYF2 UPF1 AGO1 SAMD4B DHFR CNOT3 CDT1 SHFL CDC6 BRCA2 MOV10 GMNN AATF CNOT10 ROCK2 BMPR2 ATF4 TERF2 TIMELESS SHMT2 TPR RGS2 CALR TENT4B ZFP36 MEN1 FBH1 PNPT1 CELF1 KHSRP SELENOS STAT3 SESN2 GZMB CPEB2 EIF2AK2 RARA JAK3 YTHDF2 FBXO5 DCP1A EXOSC9 MIR590 METTL14 PUM1 CNOT11 FXR2 GAPDH UNK ROCK1 ABCA7 PATL1 EIF4G1 LARP1 ZFP36L2 TTF1 BTG2 CTC1 CAPRIN1 DBI S…
GOBP_NEGATIVE_REGULATION_OF_CYTOKINE_PRODUCTION_INVOLVED_IN_INFLAMMATORY_RESPONSE	0.0618556701030928	0.282620052240305	0.261663521711573	0.492857905254174	1.43563734113024	16	EPHB2 EZH2 PPARA ADCY7 CUEDC2 MEFV
GOBP_REGULATION_OF_NITRIC_OXIDE_SYNTHASE_ACTIVITY	0.0618556701030928	0.282620052240305	0.261663521711573	0.472160560343872	1.45831642153804	20	ATP2B4 DHFR TERF2 HIF1A TNF AKT1 NUS1 PTK2B CALM3 DDAH2
GOBP_PROTEIN_NEDDYLATION	0.0618955512572534	0.282620052240305	0.252961123069611	-0.509242430658614	-1.476043197843	16	DCUN1D1 DCUN1D4 RNF7 UBE2M RBX1 COPS9 DCUN1D5 UBA3 RPL5
GOBP_CELLULAR_RESPONSE_TO_TOPOLOGICALLY_INCORRECT_PROTEIN	0.0619047619047619	0.282620052240305	0.282013350011725	0.307297211290681	1.33056503236789	94	CREB3 DERL3 HSPA5 ERLEC1 VCP CREB3L2 BCL2L11 ATF6B BOK BAX XBP1 DAXX RNF185 OS9 DDIT3 EP300 RHBDD2 ATF4 TMED2 BAK1 FICD SELENOS DDRGK1 EIF2AK2 DERL2 UFL1 DNAJB9 HSF1 HSPA9 ABCA7 TMBIM6
GOBP_PROTEIN_K11_LINKED_UBIQUITINATION	0.0623781676413255	0.284381365398515	0.252961123069611	-0.434035380942668	-1.43244386176584	27	CDC27 UBE2H PRKN UBE2B ANAPC1 CDC16 UBE2E2 UBE2D3
GOBP_TRANSITION_METAL_ION_HOMEOSTASIS	0.0625	0.284399591128129	0.237793834423688	-0.30193147835232	-1.30670181590104	92	EIF2AK1 COMMD1 SLC25A37 EPB42 SLC6A9 ISCU PRKN SCO1 ACO1 FXN SLC11A2 NDFIP1 SLC39A10 MYC TFR2 RHAG NUBP1 GLRX3 ARF1 STEAP3 SLC39A8 SOD1 SMAD4 PRNP NCOA4 ANKRD9 SLC39A14 FLVCR1 FTL SLC30A7
GOBP_REGULATION_OF_EXTENT_OF_CELL_GROWTH	0.0626349892008639	0.284399591128129	0.266350657088526	0.336604384005894	1.36721409296195	60	SLIT1 SEMA3B DBN1 SEMA3C ULK1 DNM2 BMPR2 PAFAH1B1 SEMA4A SEMA4D RAB21 IST1 SRF SEMA4B DPYSL2 SEMA7A KIAA0319 MAP3K13 ADNP DRAXIN RAB11A OLFM1 ABL1 MEGF8 TRIM46 DBNL DIP2B
GOBP_MYELOID_CELL_DIFFERENTIATION	0.0626450116009281	0.284399591128129	0.276500599254472	0.235918320820602	1.21188340477579	292	JUN IRF4 PAF1 CCR1 MEIS1 TOB2 CEBPE KLF2 KLF13 LTF INPP5D CSF1 NCOA6 ARNT HIPK2 KLF10 RBPJ ANKRD54 ACIN1 ISG15 SRP54 KMT2E MYH9 PDE1B ZBTB46 PIK3CD NBEAL2 LRRK1 EP300 NCAPG2 CBFA2T3 HMGB2 TNFRSF11A MEF2C GBA PAFAH1B1 ERCC2 ZBTB16 NF1 NRROS ZFP36 PTPN6 CD81 DNASE2 L3MBTL1 TGFB1 FOS CEACAM1 MED1 FES HIF1A GPR55 IRF7 SRF ALAS1 STAT3 MMP9 RASGRP4 RARA TSPAN2 JAK3 CBFB APP NOTCH2 CTNNBIP1 SMAD5 LDB1 U…
GOBP_POSITIVE_REGULATION_OF_EPITHELIAL_CELL_DIFFERENTIATION	0.0628803245436106	0.285069180822011	0.257206466468838	0.461628933462821	1.44463220975144	21	NCOA3 NOTCH1 CD24 VEZF1 BMP6 BAD MED1
GOBP_POSITIVE_REGULATION_OF_CELLULAR_COMPONENT_BIOGENESIS	0.0630841121495327	0.285132859966327	0.276500599254472	0.22919347516497	1.19271303547731	327	EPHB2 LRSAM1 AGRN FCHSD1 ARL3 SLX4 VCP ABCA1 ESR1 ANLN BCL2L11 PIP4K2C PXN FCHSD2 FSCN1 TPPP BAX CCP110 ULK1 ISG15 PLK4 SPAG5 CDT1 S100A10 BAIAP2 HGS FAM98A ARPC2 RAC1 PLEKHM1 DNM2 DAG1 ATF7IP CLSTN3 DCTN1 ZNF304 ROCK2 NAV3 ARAP1 PIP4K2B CDC42EP2 BAK1 MPHOSPH8 RAC2 CDC42EP3 TPR CDC42EP1 SEMA4A TESK1 SEMA4D DNMT1 TGFB1 SETDB1 FES SH3GLB1 SRF CKAP5 ARL2 EPHB1 MYD88 WRAP73 ATMIN CLSTN1 SLF2 ASAP1 HS…
GOBP_PROTEIN_LOCALIZATION_TO_MICROTUBULE	0.0631578947368421	0.285132859966327	0.261663521711573	0.503246622253236	1.42267364786763	15	CHAMP1 MAPRE3 DIAPH1 GAS2L1 ABHD17A ABHD17C MAP1A KIF20B HNRNPU
GOBP_REGULATION_OF_MONOCYTE_DIFFERENTIATION	0.0631578947368421	0.285132859966327	0.261663521711573	0.504663623536969	1.42667949767609	15	INPP5D CSF1 ACIN1 ZBTB46 FES IRF7 CTNNBIP1 ZFP36L1 CD74
GOBP_REGULATION_OF_RECEPTOR_MEDIATED_ENDOCYTOSIS	0.0633187772925764	0.285462154294032	0.266350657088526	0.321488403826301	1.34462788232399	69	ABCA2 PICK1 RAC1 DNM2 ANKRD13D TNK2 RABGEF1 RAB21 NECAB2 RIN3 SCRIB APP DGKD HIP1 CD63 HFE DTNBP1 DLG4 PLCG2 NUMB PSEN1 ARRB2 MTMR2 DAB2 LRPAP1 SYK ATXN2 CLU
GOBP_REGULATION_OF_EXOCYTOSIS	0.0635294117647059	0.28601452231378	0.276500599254472	0.285893350031822	1.29756933310269	124	BAIAP3 VAMP2 CD300A UNC13D SEPTIN2 NOTCH1 LAMP1 SYT11 MICAL1 STX4 HGS SCAMP5 ITGAM RABGEF1 FGR TPCN2 RAC2 ITGB2 NSF CEACAM1 FES RAB21 STXBP2 SPI1 ANXA1 GNAI2 STXBP5 SMPD3 CCR2 RAB8A P2RX1 DTNBP1 PRAM1 REST SEPTIN4 STX1A GAB2 VPS18 NCKAP1L AP1G1 CALM3 CD177 ADGRE2 SPHK2 RAB27A STXBP3 LYN SYK RAB8B
GOBP_GENITALIA_DEVELOPMENT	0.063620033769294	0.286025802791037	0.287805130535564	0.520705658540996	1.47203018548839	15	ESR1 BAX BMP6 SRD5A1 BAK1 CHD7
GOBP_GLUTAMATE_RECEPTOR_SIGNALING_PATHWAY	0.0645833333333333	0.289955048409405	0.257206466468838	0.49320553004468	1.45528694785232	17	CLN3 DAGLB GRIK4 DAGLA NECAB2 HOMER3 APP NCSTN
GOBP_REGULATION_OF_CHROMATIN_ASSEMBLY	0.0647181628392484	0.290159056044476	0.257206466468838	0.453125511882786	1.47769555580309	25	PHF2 SPTY2D1 ATF7IP ZNF304 PARP10 MPHOSPH8 TPR DNMT1 SETDB1 CDK2 SAMD1 RESF1
GOBP_VISUAL_BEHAVIOR	0.0649087221095335	0.290464228873847	0.252961123069611	0.460188966144062	1.4401259428802	21	PDE1B RGS14 RIC8A NF1 HIF1A APP ITGB1 NPHP4 TAFA2 ABCA7 SLC7A11 KRAS
GOBP_CELL_MORPHOGENESIS_INVOLVED_IN_NEURON_DIFFERENTIATION	0.0649651972157773	0.290464228873847	0.271288554688953	0.235211321128749	1.20825163429371	292	EPHB2 TAOK2 SLIT1 SDC2 SEMA3B EFNA4 MINK1 NTNG2 DBN1 CNP NOTCH1 CUL7 MARK2 SEMA3C NUMBL EPHB6 MAP1S ULK1 BAIAP2 CNTNAP1 SPG11 RAC1 DNM2 DAG1 ECE1 SZT2 ALS2 PAK2 PHACTR1 STMN1 MEF2C BMPR2 PAFAH1B1 NEFL PLXND1 RAC2 WHRN SEMA4A GORASP1 TRIOBP APLP2 ERBB2 SEMA4D SKIL RAB21 LAMB2 IST1 SRF EPHB1 SEMA4B SCRIB PARD3 APP NOTCH2 DPYSL2 SPAST NCAM1 BTBD3 SEMA7A YWHAH KIAA0319 HSP90AA1 FBXW8 ITGB1 VCL MAP3K1…
GOBP_SEMI_LUNAR_VALVE_DEVELOPMENT	0.0652631578947368	0.291395062622168	0.257206466468838	0.4998989491121	1.4132098061865	15	NOTCH1 RBPJ ROCK2 BMPR2 TGFB1 NOTCH2 TNFRSF1B ROCK1 TNFRSF1A
GOBP_MITOTIC_G2_DNA_DAMAGE_CHECKPOINT_SIGNALING	0.0655737704918033	0.291578710981361	0.252961123069611	0.429208402054079	1.45383485967186	28	TAOK2 CLSPN BRCA1 CHEK1 DTL PLK1 MRE11 FOXN3 TAOK3 TAOK1 DONSON TOPBP1 SYF2
GOBP_NEGATIVE_REGULATION_OF_INTERLEUKIN_1_BETA_PRODUCTION	0.0655737704918033	0.291578710981361	0.252961123069611	0.473074306398187	1.44115769214505	19	NLRP3 CPTP MEFV CX3CR1 ARRB2 CD33 SERPINB1 TNFAIP3 ZC3H12A PML CARD16 LILRB4 CARD8
GOBP_POSITIVE_REGULATION_OF_LEUKOCYTE_DEGRANULATION	0.0655737704918033	0.291578710981361	0.252961123069611	0.469654736241099	1.43074042836838	19	LAMP1 STX4 ITGAM FGR ITGB2 GAB2 AP1G1 CD177 SPHK2 SYK IL4R HLA-F
GOBP_POSITIVE_REGULATION_OF_B_CELL_PROLIFERATION	0.0662525879917184	0.294194118496741	0.252961123069611	0.41498426597871	1.42823052896338	31	EPHB2 CD38 MEF2C CD81 CD320 ATAD5 PTPRC NCKAP1L ADA BST1 IRS2 CD74 PELI1 TICAM1 TIRAP NFATC2 VAV3 CD40 TNFSF13B CDKN1A
GOBP_POSITIVE_REGULATION_OF_LYMPHOCYTE_DIFFERENTIATION	0.0663615560640732	0.294275424841505	0.266350657088526	0.319663037424117	1.35634400216108	80	BTN2A2 ZMIZ1 ADAM8 AP3D1 PIK3R6 INPP5D NFKBID NLRP3 XBP1 GAS6 BAD ZBTB16 SART1 IL4I1 SOX13 RARA CBFB ANXA1 MYB PTPRC VSIR CR1 AMBRA1 AP3B1 NCKAP1L STAT5B ADA CD74 RUNX3 SYK MMP14 ZBTB7B IL15RA IL4R
GOBP_RIBOSE_PHOSPHATE_BIOSYNTHETIC_PROCESS	0.0665499124343257	0.294672340425532	0.231126709673834	-0.279067174507316	-1.26799334727185	133	PRPSAP2 DMAC2L DNAJC30 MPC2 NME4 ADSL SNCA DCAKD STOML2 PAPSS2 DHODH PDK2 PID1 UQCC3 PINK1 MYC UMPS PDK1 PANK3 ACSL6 IMPDH2 AK1 ACSF3 UPP1 HACD2 ATP5PO GCDH AK2 NUDT2 PDHB ATP5F1B SLC25A1 APRT ATP5MF PFAS CMPK1
GOBP_NEGATIVE_REGULATION_OF_ERK1_AND_ERK2_CASCADE	0.0669456066945607	0.294672340425532	0.252961123069611	0.376732757357521	1.3933303163793	40	EPHB2 BTN2A2 RGS14 CHRNA10 EZR NLRP6 CSK PTPRC PTEN SPRED2 ABL1 DUSP3 DAB2 NLRP12 LYN
GOBP_CELLULAR_RESPONSE_TO_ALCOHOL	0.0669546436285097	0.294672340425532	0.257206466468838	0.335622524759422	1.36322599339205	60	JUP BRCA1 KLF2 DAG1 ADCY7 CTNNA1 ADAM15 MLC1 SGK1 TP53INP1 GRAMD1B ATP2B1 MAP4K1 PRKCE GNB1 AKT1 LARP1 P2RY6 GRAMD1C GRAMD1A ADCY3 RECQL5 SPHK2 GOLPH3 PTGER2 DNMT3A
GOBP_POSITIVE_REGULATION_OF_TRANSMEMBRANE_RECEPTOR_PROTEIN_SERINE_THREONINE_KINASE_SIGNALING_PATHWAY	0.0669546436285097	0.294672340425532	0.257206466468838	0.334741890640009	1.35964904836098	60	BMP8B ADAM17 NOTCH1 HIPK2 RBPJ EP300 BMP6 BMPR2 CREBBP MEN1 TGFB1 RNF111 NOTCH2 TWSG1 KIAA0319 PARP1 ZC3H3 HFE ENG
GOBP_REGULATION_OF_HISTONE_METHYLATION	0.0669546436285097	0.294672340425532	0.257206466468838	0.334000327885195	1.36050455567291	61	BRCA1 PAF1 JARID2 CTCF IWS1 SUPT6H NSD1 KMT2E RTF1 PHF1 LMNA ZNF304 DNMT1 PHF20 MLLT6 TTLL12 RNF20 MYB ZNF274 MCRS1 PYGO2 RIF1 SIRT1
GOBP_MEMBRANE_PROTEIN_ECTODOMAIN_PROTEOLYSIS	0.0670731707317073	0.294672340425532	0.248911114434702	0.40421203815907	1.41866180143952	33	ADAM17 ADAM8 MYH9 SPPL2B TIMP2 ADAM19 DAG1 NCSTN TNF TNFRSF1B ROCK1 PSENEN PSEN1
GOBP_RETROGRADE_VESICLE_MEDIATED_TRANSPORT_GOLGI_TO_ENDOPLASMIC_RETICULUM	0.0672268907563025	0.294672340425532	0.252961123069611	0.369471053496032	1.40626522884852	45	SCYL1 GBF1 PICK1 COG4 KDELR1 ARCN1 LMAN2 COPE COPB2 BET1L PITPNB KDELR2 ERGIC1 KIF1C COPG2 ARF3 TAPBP HTT UVRAG
GOBP_REGULATION_OF_PRODUCTION_OF_SMALL_RNA_INVOLVED_IN_GENE_SILENCING_BY_RNA	0.0673684210526316	0.294672340425532	0.252961123069611	0.499492906574531	1.41206192760656	15	NCOR1 ESR1 NCOR2 ZMPSTE24 TGFB1 TNF RIPK1
GOBP_REGULATION_OF_SMAD_PROTEIN_SIGNAL_TRANSDUCTION	0.0676229508196721	0.294672340425532	0.248911114434702	0.468146806899765	1.42614672302424	19	PBLD TOB1 BMP6 BMPR2 CCN3 TGFB1 KIAA0319 PARP1
GOBP_PROTEASOME_MEDIATED_UBIQUITIN_DEPENDENT_PROTEIN_CATABOLIC_PROCESS	0.0676818950930626	0.294672340425532	0.224966093540314	-0.233845143503598	-1.19032443511369	357	KLHDC2 RNF14 SKP1 YOD1 RAD23A CDC27 PSMF1 COMMD1 ELOB PCBP2 GCLC SPSB2 KLHL42 KBTBD6 FEM1A GID4 DESI1 CDC34 RACK1 BAG6 FBXO9 BIRC2 NOP53 DDB1 RNF5 UBE2H WDR26 CUL4A TBL1XR1 DCAF12 GID8 SIAH2 KLHDC10 KLHDC3 DNAJB2 FBXL4 PRKN ZER1 WWP1 ARNTL UBE2B ZFAND2A UBXN1 ERLIN2 ERLIN1 SPSB3 ANAPC1 FBXO48 FBXW4 SH3RF1 UBQLN1 EIF3H RMND5A PSMA2 ZYG11B UBE2G2 CDC16 USP44 RNF144A STYX SOCS5 USP7 TRIM2 NEDD4L
GOBP_REGULATION_OF_CELL_CYCLE_G2_M_PHASE_TRANSITION	0.0678733031674208	0.294672340425532	0.261663521711573	0.320356619640832	1.35735382577233	78	TAOK2 CLSPN BRCA1 CENPF CHEK1 CCNB1 DTL RCC2 CHFR PLK1 CDC6 INTS3 RAD21 AURKA MRE11 FOXN3 ATAD5 APP GPR132 FBXO5 TAOK3 RRM1 RAB11A CTC1 CDK2 TAOK1 KIF14 DONSON TOPBP1
GOBP_MATURATION_OF_5_8S_RRNA_FROM_TRICISTRONIC_RRNA_TRANSCRIPT_SSU_RRNA_5_8S_RRNA_LSU_RRNA	0.068	0.294672340425532	0.245041785430996	-0.454667386230123	-1.44344917866399	23	EXOSC2 EXOSC7 ERI2 PES1 URB1 UTP20 ABT1 ERI3 WDR12 RPS21
GOBP_VESICLE_DOCKING_INVOLVED_IN_EXOCYTOSIS	0.068	0.294672340425532	0.245041785430996	-0.455719779558097	-1.44679025024929	23	VTI1B BLOC1S6 SCFD2 RAB12 SNPH RAB15 RABEPK
GOBP_NEGATIVE_REGULATION_OF_DEVELOPMENTAL_PROCESS	0.0680100755667506	0.294672340425532	0.276500599254472	0.221126894851624	1.18078215276862	459	EPHB2 SLIT1 TRIM62 SEMA3B EIF4ENIF1 FOXM1 PAF1 ACTN4 CCR1 MEIS1 JARID2 TOB2 SRA1 KLF2 KLF13 LTF ATP2B4 ABCA1 INPP5D TOB1 NOTCH1 LRP5 NR1H3 AGO1 RCC2 SEMA3C DPF2 XBP1 SUZ12 RBPJ DNAJB11 HDAC5 ULK1 HDAC7 ZBTB46 HGS ASPM E2F1 EZH2 DDIT3 GAS6 ROCK2 BMPR2 PPARA NELFB CCN3 BBS12 TERF2 ZBTB16 RGS2 CALR NF1 SEMA4A ZFP36 MEN1 ZHX2 GORASP1 IQCB1 CTNNA1 USP19 ERBB2 SEMA4D DNMT1 TGFB1 CEACAM1 SKIL MED1 HIF1A…
GOBP_POSITIVE_REGULATION_OF_CELL_DEATH	0.0680100755667506	0.294672340425532	0.276500599254472	0.225446637962289	1.18838653652285	404	JUN ITM2C STYXL1 DAPK3 TOP2A ITGA1 ADAM8 IP6K2 MYBL2 PRR7 RNF122 INPP5D NOTCH1 BCL2L11 TNFRSF12A GRN BOK BAX ZBP1 DAXX PRF1 NTSR1 PIK3CD E2F1 DDIT3 SLC9A1 DNM2 CTSD RHOB RIPK3 PAK2 ECT2 ITGAM MEF2C SLC27A4 ATF4 SRPK2 PMAIP1 BAK1 CAPN2 MAP3K10 ENDOG RBM5 BAD ZBTB16 NF1 ITGB2 FBH1 TNFSF12 CTNNA1 CELF1 LGALS1 IFIT2 FOS SKIL MELK MMP9 MCL1 KATNB1 AIFM2 SLC6A6 PTGS2 SCRIB BBC3 TP53INP1 NOTCH2 APAF1 PI…
GOBP_I_KAPPAB_PHOSPHORYLATION	0.0680699562073946	0.294672340425532	0.287805130535564	0.515810266501624	1.4581909564853	15	DDRGK1 TNF AKT1 TLR3 IKBKE PLCG2 TLR2 CX3CR1
GOBP_EPITHELIAL_CELL_DEVELOPMENT	0.068075117370892	0.294672340425532	0.266350657088526	0.29440485461914	1.32079439126079	115	MYADM TYMS ESR1 NOTCH1 HSD17B4 DNASE1L2 VEZF1 BMP6 RILPL1 ROCK2 ATF4 PRDM1 BAD PLEC EZR HIF1A LAMB2 RDX RAB1A MYD88 RARA NOTCH2 VIM B4GALT1 ARID4A TNF VCL ADAMTSL4 AKT1 ROCK1 FOSL2 GSTM3 FLNB COL18A1 ST14 TMEM79 RILPL2 TNFRSF1A CCM2 CLIC4
GOBP_PROTEOGLYCAN_BIOSYNTHETIC_PROCESS	0.0680851063829787	0.294672340425532	0.252961123069611	0.386231039580148	1.39955077275241	37	CHPF CHPF2 CSGALNACT1 BMPR2 CHST13 CHST15 HS6ST1 B3GAT3 CHST12 CHSY1 CANT1 XYLT1 CSGALNACT2
GOBP_APOPTOTIC_PROCESS_INVOLVED_IN_DEVELOPMENT	0.0683760683760684	0.295032796570373	0.252961123069611	0.480781809178734	1.43250660608119	18	CHEK1 NOTCH1 BCL2L11 LRP5 BAX BAK1 SCRIB SPI1 TNFRSF1B XKR8 TNFRSF1A
GOBP_FOLIC_ACID_CONTAINING_COMPOUND_METABOLIC_PROCESS	0.06841046277666	0.295032796570373	0.245041785430996	0.452113549576893	1.43435252729977	22	TYMS DHFR SLC19A1 PIPOX SHMT2 DHFR2 MTHFD1 MTHFS AASDHPPT
GOBP_RIBONUCLEOSIDE_MONOPHOSPHATE_METABOLIC_PROCESS	0.0684410646387833	0.295032796570373	0.237793834423688	-0.370388695850216	-1.36407977318543	42	ADSL GUK1 DHODH UMPS IMPDH2 AK1 UPP1 DPYD MAGI3 PNP AK2 NUDT2 NT5C APRT PFAS DLG2 CMPK1
GOBP_REGULATION_OF_NEURON_PROJECTION_DEVELOPMENT	0.0685579196217494	0.295144571740316	0.266350657088526	0.241937428452172	1.20673320497329	244	EPHB2 ITM2C STYXL1 CDC20 SLIT1 SDC2 CD38 SEMA3B HSPA5 ENC1 PACSIN1 NTNG2 DBN1 CUL7 CREB3L2 MARK2 GAK GRN SEMA3C ULK1 BAIAP2 EZH2 EP300 PAK2 CAMK2G BMPR2 PAFAH1B1 NEFL PLXND1 P3H1 RGS2 SEMA4A GORASP1 SEMA4D SKIL FES RAB21 SETX IST1 SRF DGKG CFLAR KATNB1 SEMA4B VIM SEMA7A YWHAH KIAA0319 FBXW8 MAP3K13 ADNP MINAR1 AKT1 PLXNC1 NIN DRAXIN DTNBP1 RAB11A CAPRIN1 CERS2 CUX1 PTEN ACAP3 ARSB ABL1 PSEN1 MEGF…
GOBP_PERK_MEDIATED_UNFOLDED_PROTEIN_RESPONSE	0.06875	0.295188492063492	0.248911114434702	0.486551481348224	1.43565304346879	17	HSPA5 BOK DDIT3 ATF4 TMED2 ABCA7 EIF2AK3 PPP1R15A NFE2L2 NCK2 QRICH1 TMEM33 PPP1R15B
GOBP_POSITIVE_REGULATION_OF_MONOOXYGENASE_ACTIVITY	0.06875	0.295188492063492	0.248911114434702	0.487345876857412	1.4379970427663	17	DHFR TERF2 HIF1A TNF AKT1 NUS1 PTK2B CALM3 POR
GOBP_CELL_CELL_ADHESION_VIA_PLASMA_MEMBRANE_ADHESION_MOLECULES	0.0691244239631337	0.29593435836783	0.261663521711573	0.315908535347852	1.36183991761712	89	MYADM SCARF2 NECTIN2 ITGA5 NTNG2 CEACAM8 PTPN23 CEACAM6 CLDN9 RIC8A ITGAM CLSTN3 CELSR3 ITGAL ITGB2 CEACAM1 MAPK7 CD164 ESAM IL1RN CLSTN1 NECTIN3 ATP2C1 ITGB1 CELSR2 IL1RAP CDHR1 JAML MILR1 FAT4 EMB AMIGO2 MBP MPZL2 CD177 CLDN15
GOBP_CELLULAR_RESPONSE_TO_IONIZING_RADIATION	0.0692640692640693	0.29593435836783	0.252961123069611	0.338884965602499	1.36263861348652	58	TP53BP1 HSPA5 BRCA1 TLK2 DNM2 RHOB BRCA2 ECT2 ZMPSTE24 MDM2 CYBA SWI5 TMEM109 TSPYL5 HSF1 CHEK2 LIG4 IFI16 RAD9A BARD1 NET1 SIRT1
GOBP_GLUTAMATE_METABOLIC_PROCESS	0.0692883895131086	0.29593435836783	0.234392647294686	-0.47105004981598	-1.42716797879664	18	OAT BLOC1S6 GCLC ALDH5A1
GOBP_POSITIVE_REGULATION_OF_MITOCHONDRIAL_FISSION	0.0692883895131086	0.29593435836783	0.234392647294686	-0.471955497351546	-1.42991126632999	18	FIS1 PRKN PINK1 SPIRE1 DDHD2 BNIP3 RALBP1
GOBP_POSITIVE_REGULATION_OF_PROTEIN_DEPHOSPHORYLATION	0.0694736842105263	0.296335846185767	0.248911114434702	0.380900904484368	1.39430862749336	39	ITGA1 CD300A PPP2R5D PPP1R7 GBA TGFB1 PTPRC CNEP1R1 PTBP1 SYMPK PRKCD CALM1 AMBRA1 CD33 CALM3 PPP2R5A PPP1R12A PPP1R15A MTOR
GOBP_CELLULAR_RESPONSE_TO_HORMONE_STIMULUS	0.0698795180722892	0.297675742339437	0.266350657088526	0.224554916986419	1.17918446621374	366	MZB1 FOSB ZMIZ1 BRCA1 VAMP2 RELA KMT2D TRERF1 NCOA3 ARID1A SRA1 CCNA2 NCOR1 ESR1 NOTCH1 BCL2L11 NR1H3 PIP4K2C DEFA3 PXN XBP1 SOGA1 USO1 DAXX NCOR2 HDAC5 TSC2 SAFB BAIAP2 CDC6 GAS2L1 TMF1 CALCOCO1 SLC9A1 EP300 SMARCC1 MEF2C SLC27A4 ROCK2 PPARA ARID5A PIP4K2B SRD5A1 RXRB USP8 PKM FUT7 CYBA CALR CCND3 ZFP36 IRS1 MEN1 BRIP1 PKN1 PTPRE FOS CEACAM1 MED1 SELENOS RDX STAT3 DDRGK1 UBE2L3 MYO5A CFLAR CPEB2…
GOBP_MODULATION_BY_HOST_OF_VIRAL_PROCESS	0.0701030927835052	0.298236748591426	0.245041785430996	0.460496221151948	1.42228991102733	20	IFI27 PPIB LTF CCNK
GOBP_CD4_POSITIVE_ALPHA_BETA_T_CELL_ACTIVATION	0.0709382151029748	0.301394563120754	0.257206466468838	0.31524810048825	1.33761123505377	80	IRF4 NFKBID NLRP3 RSAD2 ENTPD7 AGER LGALS9C BCL3 FUT7 SEMA4A CD81 SPN STAT3 RARA JAK3 CBFB TWSG1 ANXA1 MYB ZFPM1 LGALS9B TBX21 TCIRG1 VSIR RELB STAT6 NCKAP1L SMAD7 RC3H2 CD55 ZC3H12A RUNX3 ZBTB7B MTOR RC3H1 IL4R
GOBP_EXCRETION	0.0715667311411992	0.302594543879908	0.234392647294686	-0.467211573353108	-1.43513104995161	20	CORIN GRHPR ABCG2
GOBP_RESPONSE_TO_MINERALOCORTICOID	0.071578947368421	0.302594543879908	0.245041785430996	0.497030529267088	1.40510080923735	15	FOSB NEFL CYBA FOS SGK1 ATP2B1 PARP1
GOBP_VASCULAR_ASSOCIATED_SMOOTH_MUSCLE_CELL_DIFFERENTIATION	0.071578947368421	0.302594543879908	0.245041785430996	0.496865171843381	1.40463334529665	15	EFEMP2 NOTCH1 DNMT1 SRF ENG
GOBP_NEGATIVE_REGULATION_OF_BINDING	0.0715935334872979	0.302594543879908	0.257206466468838	0.291248639361885	1.31313958045742	113	JUN SLPI GOLGA2 ATP2A3 SENP2 CPNE1 BAX E2F1 DDIT3 DDX11 TFIP11 IFIT1 ZNF304 PPARA AURKA FBH1 IFIT2 ADAM15 GTF2F1 SP100 MEPCE MAPK3 RSF1 CTNNBIP1 ZFPM1 ADNP AKT1 GZMA ROCK1 TMBIM6 HFE DTNBP1 IFI16 SYMPK PRKCD C4orf3 PSEN1 ARRB2 CAMK1 RAP1GAP DAB2
GOBP_MUSCLE_ADAPTATION	0.0720524017467249	0.304137966280714	0.248911114434702	0.33870172707302	1.36352485803284	59	JARID2 ATP2B4 CAMTA2 NOTCH1 EZH2 SLC9A1 DAG1 TNNT1 CAMK2G LMNA ROCK2 PPARA TCAP CYBA RGS2 P2RX4 CFLAR GSN TNFRSF1B PARP1 ROCK1
GOBP_HISTONE_H3_DEACETYLATION	0.0721649484536082	0.304217432052484	0.241339976815091	0.485927381879345	1.41544953843009	16	HDAC5 HDAC7 PER1 SIRT7 HDAC9 SIRT1 HDAC1 SIRT2 HDAC11 PER2
GOBP_CHROMATIN_DISASSEMBLY	0.0726495726495727	0.305466985518799	0.245041785430996	0.47787076036587	1.4238330319662	18	ARID1A SMARCC2 MAP1S SMARCC1 SMARCD2 SUPT16H HMGA1 SMARCA4
GOBP_RESPONSE_TO_COCAINE	0.0726495726495727	0.305466985518799	0.245041785430996	0.477669711993713	1.42323400114648	18	MT-ND6 HSPA5 CCNA2 DNM2 ABAT
GOBP_ERYTHROCYTE_DEVELOPMENT	0.0727969348659004	0.305690621700793	0.231126709673834	-0.418493557944796	-1.42270142874937	30	BPGM EPB42 FAM210B ABCB10 SLC4A1 TRIM58 L3MBTL3 SLC11A2 RHAG TAL1
GOBP_MAMMARY_GLAND_MORPHOGENESIS	0.0730223123732252	0.305845710920631	0.237793834423688	0.45418401813761	1.42133392037214	21	ESR1 CSF1 LRP5 BAX MED1 SCRIB KDM5B STAT6 CAPN1 BTRC PML
GOBP_PEPTIDYL_ASPARAGINE_MODIFICATION	0.0730223123732252	0.305845710920631	0.237793834423688	0.454607435065699	1.42265897105275	21	DERL3 RPN2 DDOST UBE2J1 MGAT1 RPN1 MGAT5 STT3A FUT8 OSTC UGGT1 DAD1
GOBP_ENDOTHELIAL_CELL_MIGRATION	0.0732860520094563	0.306554800029246	0.257206466468838	0.274925365534377	1.27001684972017	140	JUP ADAM17 ADGRA2 SH3BP1 ATP2B4 NOTCH1 PRKD2 PXN GRN HDAC5 MYH9 HDAC7 PIK3CD RAC1 RHOB MEF2C ROCK2 BMPR2 PLXND1 CCN3 CALR NF1 SEMA4A TNFSF12 TGFB1 CEACAM1 HIF1A P2RX4 SRF SP100 PTGS2 ANXA1 TNF PIK3C2A ITGB1 STAT5A AKT1
GOBP_ACTIVATION_OF_CYSTEINE_TYPE_ENDOPEPTIDASE_ACTIVITY_INVOLVED_IN_APOPTOTIC_PROCESS	0.0734966592427617	0.306782095871768	0.248911114434702	0.325944815860135	1.33475054217538	64	ATP2A3 VCP NLRP1 BOK BAX SENP1 PMAIP1 BAK1 BAD EGLN3 CFLAR BBC3 APAF1 HIP1 IFT57 TNF LAPTM5 F2R CASP8 CASP8AP2 P2RX1 MTCH1 CRADD HSPD1 S100A9 CASP10 EIF2AK3 NLRP12 CASP1 PML
GOBP_REGULATION_OF_MITOCHONDRIAL_MEMBRANE_PERMEABILITY	0.0735294117647059	0.306782095871768	0.241339976815091	0.364103901860837	1.38583700138357	45	CNP BCL2L11 NAIF1 BOK BAX CHCHD10 PPIF SLC9A1 SLC35F6 PMAIP1 BAK1 BAD GZMB BBC3 NMT1
GOBP_CELLULAR_RESPONSE_TO_NUTRIENT	0.0737051792828685	0.307120682865457	0.234392647294686	0.437176341884812	1.41658245779536	23	NDOR1 XBP1 GAS6 BRIP1 MED1 FES SRF ATP2B1 USF2 NCOA1
GOBP_REGULATION_OF_MAP_KINASE_ACTIVITY	0.074245939675174	0.308907499048344	0.252961123069611	0.283789305427281	1.28911408697266	122	CD300A DVL3 ADAM8 PIK3R6 ELANE CD24 PIK3R5 FLT1 AGER HGS EZH2 RGS14 MAP4K2 TNFRSF11A GBA DVL2 MAP3K10 RGS2 NF1 PTPN6 ERBB2 ERP29 TGFB1 TAOK3 MAP3K11 TNF TRIB1 CSK MAP3K13 TGFA PTPRC NOD2 DTNBP1 SH2B3 PTPN22 PRKCD
GOBP_LYMPHOCYTE_MIGRATION	0.0743243243243243	0.308907499048344	0.248911114434702	0.319837937283411	1.31818025354364	67	ADAM17 HSD3B7 ADAM8 CKLF PIK3CD STK10 RIPK3 GAS6 GBA FUT7 MYO1G ITGAL PLEC SPN APP AKT1 TNFSF14 CCR2 TBX21 MIA3 RIPOR2 DOCK8 CCL5 PTK2B
GOBP_REGULATION_OF_MONONUCLEAR_CELL_MIGRATION	0.0746606334841629	0.309629417656317	0.248911114434702	0.322091279861428	1.35992939085342	77	CREB3 ADAM17 ADAM8 CCR1 CSF1 AGER STK10 RIPK3 GAS6 CCN3 CALR SPN MAPK3 APP SPI1 C5AR1 TNF CMKLR1 AKT1 TNFSF14 CCR2 MIA3 RIPOR2 CX3CR1 DOCK8 CCL5 PTK2B
GOBP_ENDOCHONDRAL_BONE_MORPHOGENESIS	0.0746887966804979	0.309629417656317	0.237793834423688	0.414871081570002	1.40636719674344	29	INPPL1 MEF2D THBS3 BMP6 CSGALNACT1 MEF2C BMPR2 ZMPSTE24 RUNX2 RARA SMPD3
GOBP_MITOTIC_SISTER_CHROMATID_COHESION	0.075	0.309732824427481	0.237793834423688	0.475781666640324	1.40387487023181	17	CDC20 REC8 MAU2 RAD21 POGZ SMC3 SLF2 SLF1
GOBP_POSITIVE_REGULATION_OF_LEUKOCYTE_ADHESION_TO_VASCULAR_ENDOTHELIAL_CELL	0.075	0.309732824427481	0.237793834423688	0.47166347507305	1.39172344436263	17	RELA ELANE FUT7 ITGB2 TNF CCR2 ALOX5
GOBP_REGULATION_OF_MACROPHAGE_DERIVED_FOAM_CELL_DIFFERENTIATION	0.075	0.309732824427481	0.237793834423688	0.470621871798162	1.38865001643361	17	ABCA1 CSF1 NR1H3 PPARA ABCG1 MAPK9
GOBP_ACTIN_CYTOSKELETON_REORGANIZATION	0.0752212389380531	0.310251768224803	0.245041785430996	0.319647372651912	1.35196516822675	75	DAPK3 IQGAP2 MINK1 MYH9 BAIAP2 ARHGDIA PIP5K1A PHACTR1 ARAP1 PLEC EZR FES ESAM MICALL2 NOTCH2 GSN ANXA1 PARVG ATP2C1 STAP1 PHPT1 DTNBP1 GAB1 TRPM2 WHAMM ABL1 PTK2B CDC42BPB GMFG
GOBP_REGULATION_OF_ACTIN_FILAMENT_LENGTH	0.0754716981132076	0.310889761517096	0.252961123069611	0.289971007032864	1.30060636298724	114	MYADM FCHSD1 SSH3 SH3BP1 DBN1 CIT FCHSD2 BAIAP2 ARPC2 SPTBN5 DSTN ARPC1A CDC42EP2 GBA2 CDC42EP3 CDC42EP1 FLII TRIOBP RDX SSH1 PLEKHG2 ESAM SSH2 TMOD2 KANK3 GSN PRKCE FMN1 SPTAN1 CAPG CORO1A SVIL WASHC2C PRKCD NEB ARPC1B PTK2B NCKAP1L ARHGAP18 DBNL CAPZA1 SPTBN1 ARPC3 MKKS MTOR
GOBP_NEGATIVE_REGULATION_OF_NUCLEAR_DIVISION	0.0756302521008403	0.311138676665445	0.237793834423688	0.372231476649281	1.38823792169262	42	BUB1 CENPF CHEK1 CCNB1 BUB1B IK CDT1 PLK1 RAD21 TPR KNTC1 ZW10 FBXO5 RPS6KA2 MAD2L1 MAD2L1BP
GOBP_EYE_MORPHOGENESIS	0.0757238307349666	0.311138676665445	0.245041785430996	0.318228734620112	1.3115425803206	66	EPHB2 MEIS1 PHACTR4 LRP5 HIPK2 BAX COL8A2 ATF4 BAK1 PRDM1 NF1 ZHX2 HIF1A STAT3 EPHB1 IFT172 NOTCH2 RPGRIP1 NECTIN3
GOBP_REGULATION_OF_LYMPHOCYTE_MEDIATED_IMMUNITY	0.0760095011876485	0.311880339660859	0.252961123069611	0.272374610201716	1.25419493592527	135	TP53BP1 NECTIN2 PIK3R6 LAMP1 NLRP3 SLC15A4 SUPT6H RSAD2 AGER RIPK3 DENND1B ARID5A FUT7 KMT5C VAV1 PTPN6 CD81 TGFB1 IL4I1 CEACAM1 NSD2 SHLD3 LAG3 ATAD5 TNF TNFRSF1B PTPRC CCR2 TBX21 NOD2 HFE STAT6 RIF1 HLA-A NCR1 HAVCR2 CR1 HSPD1 ARRB2 NCKAP1L AP1G1 STAT5B SMAD7 HLA-E CD55
GOBP_PROTEIN_CONTAINING_COMPLEX_DISASSEMBLY	0.0762124711316397	0.311880339660859	0.248911114434702	0.256341090583151	1.24465891405007	194	MAP1LC3B2 KIF18B TPX2 VPS16 SH3BP1 ARID1A VCP GLE1 UPF1 GAK SMARCC2 MAP1S MICAL1 CLN3 MTRF1L SHFL PHF23 TFIP11 SMARCC1 RUBCN SPTBN5 DSTN STMN1 ZMPSTE24 GBA NAV3 KIF24 FLII NSF TRIOBP MRPL58 DHX8 SETX IST1 SNX14 RDX SMARCD2 CKAP5 KATNB1 ASPH TMOD2 SPAST VPS33A ZFAND1 GSN TNF SPTAN1 MAP1A UVRAG CHMP5 CAPG ARHGEF2 UBQLN4
GOBP_PROTEIN_DNA_COMPLEX_SUBUNIT_ORGANIZATION	0.0762124711316397	0.311880339660859	0.248911114434702	0.271992121834607	1.26668113784408	144	BRD2 CENPF PAF1 SPTY2D1 ARID1A CHAF1A TAF5 ESR1 CTCF SMARCC2 SUPT6H DAXX TAF12 CENPN CDT1 SMARCC1 ATF7IP HMGB2 GMNN DLGAP5 TAF4 MCM2 NAA60 KNTC1 BAZ2A BPTF SMARCD2 POGZ LIN54 HELLS SRCAP CENPE RSF1
GOBP_DENDRITIC_CELL_CYTOKINE_PRODUCTION	0.0762886597938144	0.311880339660859	0.234392647294686	0.482414534999304	1.40521702698836	16	DDX58 BST2 JAK3 CLEC7A NOD2 TLR3 PLCG2
GOBP_REGULATION_OF_B_CELL_DIFFERENTIATION	0.0764587525150906	0.312089877269646	0.231126709673834	0.439941469504265	1.3957360031301	22	INPP5D XBP1 BAD PTPN6 IL4I1 ZFP36L2 ZFP36L1 CR1 NCKAP1L STAT5B SYK MMP14
GOBP_PHOSPHATIDYLGLYCEROL_METABOLIC_PROCESS	0.0766208251473477	0.312089877269646	0.227987202850442	-0.464235731330697	-1.44845883549725	21	DNAJC19 TAMM41 CRLS1 STOML2 CDS2
GOBP_V_D_J_RECOMBINATION	0.0766283524904215	0.312089877269646	0.224966093540314	-0.476618763522775	-1.40953365406643	17	PRKDC DCAF1 TCF7 ATM LEF1 TCF3 BCL11B DCLRE1C LIG3 POLB
GOBP_RESPONSE_TO_CHOLESTEROL	0.0769230769230769	0.312897628687102	0.237793834423688	0.474384630949658	1.41344598461324	18	CCR5 ABCA2 DAG1 TGFB1 MLC1 GRAMD1B GRAMD1C GRAMD1A
GOBP_CELL_PART_MORPHOGENESIS	0.0774818401937046	0.314055136931728	0.252961123069611	0.226363962782585	1.18664468497232	356	EPHB2 TAOK2 SLIT1 SDC2 SEMA3B ITGA1 NECTIN2 PACSIN1 DVL3 EFNA4 MINK1 NTNG2 DBN1 CNP WEE1 NOTCH1 CUL7 MARK2 CPNE1 SEMA3C BAX NUMBL EPHB6 MAP1S ULK1 BAIAP2 CNTNAP1 SPG11 RAC1 DNM2 DAG1 ECE1 SZT2 ALS2 PAK2 MOV10 PHACTR1 STMN1 BMPR2 DVL2 PAFAH1B1 NEFL PLXND1 RAC2 SEMA4A AURKA GORASP1 PNPT1 APLP2 ERBB2 SEMA4D PLEC RREB1 SKIL RAB21 LAMB2 IST1 SRF GAS7 EPHB1 SEMA4B PARD3 APP SGK1 NOTCH2 DPYSL2 TAOK3 SPA…
GOBP_REGULATION_OF_BEHAVIOR	0.0777096114519427	0.314055136931728	0.231126709673834	0.420946789945295	1.41255966039271	27	EPHB2 OPRL1 KCNA2 ZFHX3 MEF2C STAT3 ARRDC3 RETN DLG4
GOBP_RESPONSE_TO_OSMOTIC_STRESS	0.0777537796976242	0.314055136931728	0.237793834423688	0.348845913790994	1.37954171150245	54	PKD2 BAX CLN3 MAPK13 BAD SLC25A23 PKN1 MLC1 PTGS2 ZFAND1 TNF ICOSLG ITGA2 PLK3 TSC22D4 ARHGEF2 TLR3 CASP3 CAPN3 RELB ZFP36L1 LRRC8D CAB39 PTK2B
GOBP_CALCIUM_ION_TRANSMEMBRANE_TRANSPORT	0.0778032036613272	0.314055136931728	0.245041785430996	0.264028361080045	1.25311709706016	162	CCR5 OPRL1 TRPC4AP ATP2A3 IBTK CHERP PKD2 ATP2B4 DIAPH1 BAX SLC8A3 NTSR1 DDIT3 SEC61A1 ORAI1 SLC9A1 CHRNA10 GAS6 MCUR1 CACNB3 SELENON CHD7 TPCN2 CYBA SLC25A23 CACNB4 PTPN6 YWHAE ATP1B1 P2RX4 TMEM38A GP1BA TMCO1 ATP2B1 ATP2C1 MAIP1 F2R PRKCE MICU2 PTPRC HTT P2RX1 CORO1A P2RY6 CACNA1D PLCG2 TRPM2 CAPN3 SLC24A1 ABL1 C4orf3 PSEN1 CALM1 UBASH3B PTK2B CACNB1 CALM3 PRKACA GP5 AHNAK LYN GSTO1 STIM1 ITPR3…
GOBP_REGULATION_OF_EMBRYONIC_DEVELOPMENT	0.0778210116731518	0.314055136931728	0.224966093540314	-0.396472696980812	-1.37768141357972	35	UTP25 RACK1 BAG6 POGLUT1 SFRP2 RBM19 WDPCP TRIP12 CLASP2 NPHP3
GOBP_DNA_CATABOLIC_PROCESS	0.0778688524590164	0.314055136931728	0.231126709673834	0.459479080167738	1.39974165116909	19	BAX DNASE1L2 DNASE1 ENDOG FBH1 DNASE2 APAF1 HSF1 MUS81
GOBP_CARBOHYDRATE_CATABOLIC_PROCESS	0.0779816513761468	0.314055136931728	0.245041785430996	0.290506209978838	1.30129822743466	108	GALK1 GALE NCOR1 LDHA LRP5 ARNT EP300 NEU1 CBFA2T3 GUSB PPARA PKM FUT7 BAD HEXB PRKAG2 DHTKD1 HIF1A PYGM STAT3 ARL2 PRXL2C PHKG2 APP CHIT1 PGM1 GALM MAN2C1 PGAM1 GAPDH
GOBP_DETECTION_OF_STIMULUS	0.0779816513761468	0.314055136931728	0.245041785430996	0.306218621770038	1.3194689218241	90	JUP PKD2 OR52K1 NLRP3 OR52K2 NTSR1 PLCB2 CHRNA10 KCNIP2 TCAP TIMELESS WHRN EPHB1 RTP4 NMT1 PITPNM1 CLEC7A TNF ITGA2 GNGT2 LXN NOD2 GNA11 BEST1 LY96 TLR2 HLA-A CALM1 ARRB2 CALM3 STIM1 PIEZO1 TMEM120A
GOBP_PROTEIN_CONTAINING_COMPLEX_LOCALIZATION	0.0788863109048724	0.316937360166489	0.245041785430996	0.296386606742164	1.30769107801342	101	BIRC5 CEP131 MAK ARL3 AP3D1 DBN1 IFT46 WASHC5 RCC2 XPO1 DAG1 TNFAIP2 BBS12 TERF2 EZR WDR35 IFT172 TTC30B TTC21A SCRIB IFT27 EXOC3 KIF3B HIP1 CLSTN1 NOP9 IFT57 RIOK2 RAB8A RRS1 RAB11A DLG4 NUMB
GOBP_CENTRAL_NERVOUS_SYSTEM_NEURON_DEVELOPMENT	0.079002079002079	0.316937360166489	0.231126709673834	0.377621559118596	1.37697202564974	38	EPHB2 ZMIZ1 EPHB6 SZT2 PAFAH1B1 GBA2 EPHB1 HSP90AA1 B4GALT5 NIN DRAXIN BTG2 PTEN NR4A2
GOBP_AORTA_DEVELOPMENT	0.0791666666666667	0.316937360166489	0.231126709673834	0.410806780035869	1.39586241742351	30	EFEMP2 PKD2 NOTCH1 RBPJ PLXND1 CHD7 PRDM1 CNTRL SRF SUFU ENG
GOBP_ASTROCYTE_DIFFERENTIATION	0.0791666666666667	0.316937360166489	0.231126709673834	0.363273983067077	1.36414295168229	43	NOTCH1 GRN AGER NF1 LAMB2 STAT3 TSPAN2 MAPK3 APP VIM C5AR1 TNF ABL1 PSEN1 PTPN11 S100A9 KRAS KDM4A LDLR LRP1 S100A8
GOBP_MUSCLE_CONTRACTION	0.0791855203619909	0.316937360166489	0.241339976815091	0.268856080024175	1.26810571515874	154	JUP DAPK3 MYBPC3 CD38 GRK2 ATP2B4 PABPN1 SLC8A3 CHRNE SMTN ARHGEF11 TNNI2 SLC9A1 SSPN TNNT1 MYOM2 KCNIP2 ROCK2 TCAP ABAT TPCN2 SPHK1 RGS2 ATP1B1 P2RX4 SRF TMEM38A ASPH PTGS2 TMOD2 SMAD5 ATP2B1 GSN TNF PIK3C2A SETD3 F2R ITGA2 ROCK1 P2RX1 CACNA1D DOCK5 SLMAP TPM3 CALM1 SMAD7 ADA CALM3 PRKACA SPX SULF2 ZC3H12A GSTO1 LTB4R SUMO1 MKKS MTOR SCN1B TPM4 GAA HSBP1
GOBP_RESPONSE_TO_IRON_ION	0.0793036750483559	0.317019370944536	0.222056046145248	-0.459052864149402	-1.41006999073654	20	SNCA ACO1 FXN SLC11A2 TFR2 CPOX ALAD
GOBP_HISTONE_H3_K4_METHYLATION	0.0795698924731183	0.317692338213705	0.234392647294686	0.338161003667715	1.35187515787485	55	BRCA1 BEND3 KMT2D KMT2B SETD1B KMT2E RTF1 MEN1 DNMT1 PHF20 KMT2C ARID4A MYB SETD3 RLF NFYA MCRS1 ASH1L PYGO2
GOBP_EPITHELIAL_CELL_PROLIFERATION	0.0799086757990868	0.318653024132476	0.241339976815091	0.252554552311276	1.2348104135386	203	JUN MYDGF ADAM17 UHRF1 AGGF1 ESR1 NOTCH1 PRKD2 ARNT GRN BAX XBP1 FLT1 COL8A2 PIK3CD CCR3 HMGB2 BRCA2 BMP6 ZNF304 MEF2C BMPR2 CCN3 BAD CYBA THAP1 NF1 ZFP36 MEN1 TNFSF12 ERBB2 TGFB1 RREB1 CEACAM1 MED1 HIF1A STAT3 CFLAR IFT172 NOTCH2 C6orf89 KDM5B NCSTN B4GALT1 IFT57 C5AR1 TNF ALDH1A2 STAT5A AKT1 TGFA NOD2 JAML IGFBP4 STAT6 PTEN EGFL7 PYGO2 VASH1 ZFP36L1 PSEN1 SIRT1 PDCL3 LOXL2 ALOX5 RPS6KA1 SERPINB…
GOBP_ADENYLATE_CYCLASE_ACTIVATING_G_PROTEIN_COUPLED_RECEPTOR_SIGNALING_PATHWAY	0.0800865800865801	0.318906676594689	0.234392647294686	0.332760058271061	1.33801068341885	58	OPRL1 ADCY4 ATP2B4 ABCA1 ADGRE5 PDE4A LPAR2 PTGIR ADCY7 ADGRG5 ARRDC3 GIPR GNAI2 GNB1 ADGRG1 ADCY3 ADGRE2 ADGRE3 PTGER2 ADCY9 S1PR2 ADGRE1 RAPGEF2 PF4 SLC9A3R1 S1PR4 ADRA2A
GOBP_BODY_FLUID_SECRETION	0.080168776371308	0.318906676594689	0.231126709673834	0.356113842934091	1.36564835224666	47	VAMP2 OAS2 NR1H3 XBP1 NCOR2 MTX1 GUCA1B SLC29A1 CYBA MED1 HIF1A NLRP6 PRLR USF2 PRKCE STAT5A CELSR2
GOBP_CELL_DEATH_IN_RESPONSE_TO_HYDROGEN_PEROXIDE	0.0804597701149425	0.319672477102942	0.219250346703755	-0.470114392693057	-1.39029788266026	17	RACK1 FOXO3 PDCD10 PINK1 HGF
GOBP_MUSCLE_ORGAN_MORPHOGENESIS	0.0811359026369168	0.321312173187855	0.224966093540314	0.400630374526504	1.39707990186924	32	LY6E MYBPC3 EFEMP2 NOTCH1 RBPJ TCAP CHD7 TGFB1 MED1 FZD2 ZFPM1 ENG
GOBP_COCHLEA_DEVELOPMENT	0.0811965811965812	0.321312173187855	0.231126709673834	0.470579094963993	1.40210725395607	18	CCNA2 DVL2 PAFAH1B1 MCM2 FZD2 IFT27
GOBP_NEGATIVE_REGULATION_OF_RESPONSE_TO_CYTOKINE_STIMULUS	0.081419624217119	0.321312173187855	0.227987202850442	0.354103070273829	1.36998538251873	48	OAS1 OAS3 USP18 NR1H3 ISG15 GAS6 RABGEF1 MAPK7 YTHDF2 PIAS4 TTLL12 IL1RN STAP1 ADAR PTPRC
GOBP_REGULATION_OF_LEUKOCYTE_CHEMOTAXIS	0.081447963800905	0.321312173187855	0.237793834423688	0.311461963179464	1.31505043552526	77	CREB3 ADAM17 CCR1 CSF1 RAC1 GAS6 CCN3 RAC2 CALR RIN3 MAPK3 SPI1 C5AR1 STAP1 CMKLR1 TNFSF14 CCR2 NOD2 RIPOR2 CX3CR1 CCL5 PTK2B NCKAP1L DAPK2 BST1 ZNF580 CD74 LYN
GOBP_NEGATIVE_REGULATION_OF_TOLL_LIKE_RECEPTOR_SIGNALING_PATHWAY	0.0814663951120163	0.321312173187855	0.224966093540314	0.438368276846152	1.4230183134823	24	IRF4 GPR108 CD300A NFKBIL1 GRAMD4 NLRP6 CD300LF NOD2 ARRB2 TNFAIP3 LYN
GOBP_RNA_POLYMERASE_II_PREINITIATION_COMPLEX_ASSEMBLY	0.0814663951120163	0.321312173187855	0.224966093540314	0.437980639210952	1.42175997549796	24	TAF5 ESR1 TAF12 ATF7IP TAF4
GOBP_POSITIVE_REGULATION_OF_OSSIFICATION	0.081799591002045	0.322234796593007	0.224966093540314	0.418734815700332	1.40513699875733	27	TOB2 LTF ISG15 BMP6 MEF2C BMPR2 ZBTB16 TGFB1 ATP2B1
GOBP_NEGATIVE_REGULATION_OF_BLOOD_PRESSURE	0.0819672131147541	0.322503725782414	0.224966093540314	0.456004201576932	1.38915589763591	19	OPRL1 NTSR1 BMPR2 PPARA ABAT TNF KCNK6 SCPEP1
GOBP_REGULATION_OF_DENDRITE_DEVELOPMENT	0.08207343412527	0.322530710860322	0.231126709673834	0.327083478784573	1.32854223836092	60	EPHB2 CDC20 SDC2 PACSIN1 DBN1 CUL7 BAIAP2 EZH2 PAFAH1B1 GORASP1 SEMA4D RAB21 DGKG YWHAH KIAA0319 FBXW8 CAPRIN1 CUX1 ABL1 EEF2K NEDD4 MFSD2A
GOBP_POSITIVE_REGULATION_OF_DEPHOSPHORYLATION	0.0826271186440678	0.323922254974208	0.227987202850442	0.346081224404921	1.34006184462662	49	ITGA1 CD300A PPP2R5D PPP1R7 RIPK3 MEF2C GBA TGFB1 ITGA2 PTPRC CNEP1R1 PTBP1 ROCK1 SYMPK PRKCD CALM1 AMBRA1 CD33 CALM3 PPP2R5A PPP1R12A PPP1R15A MTOR
GOBP_REGULATION_OF_MIRNA_TRANSCRIPTION	0.0826271186440678	0.323922254974208	0.227987202850442	0.364472750898022	1.35411432217565	41	JUN RELA PPARA TGFB1 FOS HIF1A SRF STAT3 MRTFA RARA SPI1 TNF SREBF2 REST GNL3
GOBP_POSITIVE_REGULATION_OF_GTPASE_ACTIVITY	0.0831408775981524	0.325150950221208	0.237793834423688	0.258576811257941	1.23079464031455	174	AGRN DVL3 SH3BP1 RAPGEFL1 ARAP3 ASAP2 PREX1 RASGEF1A RCC2 TBC1D10B TSC2 S100A10 EZH2 RGS14 IQSEC1 ABR ALS2 RGL2 RAP1GAP2 EVI5L RUNDC1 ECT2 PIP5K1A DENND1B SLC27A4 ARAP1 DVL2 RGS6 SIPA1 MMUT NF1 VAV1 ARHGAP27 ERBB2 SEMA4D ARHGAP22 ARHGAP25 RASGRP4 TBC1D3L SCRIB TBC1D1 ASAP1 ADAP1 ITGB1 F2R ARHGAP45 SIPA1L2
GOBP_REGULATION_OF_CELL_CYCLE_G1_S_PHASE_TRANSITION	0.0831408775981524	0.325150950221208	0.237793834423688	0.285908028027874	1.28907086713187	119	BTN2A2 RRM2 ADAM17 PAF1 GTSE1 SENP2 PKD2 WEE1 ATP2B4 GIGYF2 KMT2E CDC6 E2F1 EZH2 CDKN2C MDM2 CCND3 BRD7 MEN1 PTPN6 RDX DDRGK1 RFWD3 MEPCE PSME3 ANXA1 AKT1 CHEK2 PLK3 EIF4G1 RRM1 CDK2AP2 GFI1B CDK2 PLCG2 SLFN11 CTDSP1
GOBP_NEGATIVE_REGULATION_OF_OSTEOBLAST_DIFFERENTIATION	0.0835030549898167	0.325798940099566	0.222056046145248	0.432735004614982	1.40473174948305	24	TOB1 NOTCH1 LRP5 HDAC7 MEN1 SEMA4D TWSG1 SUFU TNF
GOBP_NEGATIVE_REGULATION_OF_DNA_REPLICATION	0.0835073068893528	0.325798940099566	0.224966093540314	0.434519842669066	1.41702028153832	25	CDT1 CDC6 BRCA2 GMNN TIMELESS FBH1 FBXO5 TTF1 SLFN11 S100A11 DONSON
GOBP_POSITIVE_REGULATION_OF_ENDOTHELIAL_CELL_MIGRATION	0.083710407239819	0.326190177113428	0.234392647294686	0.308474981986995	1.30243884444054	77	ADAM17 ADGRA2 PRKD2 GRN HDAC7 PIK3CD RAC1 RHOB ROCK2 BMPR2 CALR TGFB1 HIF1A P2RX4 PTGS2 ANXA1 PIK3C2A STAT5A AKT1 NUS1 HDAC9 ABL1 SIRT1 PTK2B ZNF580 ZC3H12A SP1 MAP3K3
GOBP_MULTICELLULAR_ORGANISMAL_RESPONSE_TO_STRESS	0.084016393442623	0.326190177113428	0.222056046145248	0.408207908508284	1.38270100152491	28	EPHB2 ALS2 MEF2C CAPN2 P2RX4 KIAA0319 AKT1 EIF4G1 PTEN NR4A2 LPAR5 MTOR TSPO PPP3CA ADRA2A
GOBP_AMYLOID_BETA_METABOLIC_PROCESS	0.0840336134453782	0.326190177113428	0.224966093540314	0.366018717701537	1.3650674266898	42	GGA3 ABCA2 RELA ROCK2 NCSTN TNF ABCG1 ROCK1 RTN3 ABCA7 CASP3 TMED10 RTN2 PSENEN PSEN1 SP1 BACE2 CLU
GOBP_REGULATION_OF_PROTEIN_TARGETING_TO_MEMBRANE	0.0841300191204589	0.326190177113428	0.213927855492356	-0.430618411823256	-1.40650678448536	25	ANK3 FIS1 STOM INPP5K TCAF1 CHP1 CDK5 DMTN HRAS PRNP FYN AKT2
GOBP_MITOCHONDRIAL_MEMBRANE_ORGANIZATION	0.084192439862543	0.326190177113428	0.20207170902116	-0.293160147025463	-1.27394441713759	94	BNIP3L TMEM11 OPA1 GCLC PEX5 SNCA MICOS10 COX18 CHCHD6 BCL2L1 MAPK8 UQCC3 PINK1 MYC AFG3L2 CHCHD3 MOAP1 TRMT10B BNIP3 BCS1L GHITM
GOBP_GLYCOPROTEIN_CATABOLIC_PROCESS	0.0842105263157895	0.326190177113428	0.224966093540314	0.489617518970549	1.3841442962	15	OGA MAN1B1 EDEM1 EDEM2 MAN1A1
GOBP_REGULATION_OF_BINDING	0.0846681922196796	0.327572052377926	0.234392647294686	0.233962232071054	1.18305700145142	261	JUN IRF4 SLPI GOLGA2 ATP2A3 SENP2 MAPRE3 MARK2 CPNE1 HIPK2 BAX DOT1L HDAC5 NSD1 AGER MMP8 CDT1 PLK1 S100A10 E2F1 DDIT3 DDX11 EP300 TFIP11 HMGB2 GMNN IFIT1 BCL3 STMN1 ZNF304 ZMPSTE24 PPARA PLXND1 ERCC2 AURKA MEN1 FBH1 IFIT2 TGFB1 ADAM15 GTF2F1 SP100 DDRGK1 MEPCE MMP9 PBXIP1 RARA MAPK3 APP RSF1 CTNNBIP1 ZFPM1 PARP1 ADNP AKT1 ITGA2 STK4 HSF1 GZMA ROCK1 EIF4G1 TMBIM6 HFE DTNBP1 IFI16 SYMPK RIPOR2 ZBT…
GOBP_LYTIC_VACUOLE_ORGANIZATION	0.0851528384279476	0.329054897067998	0.227987202850442	0.327073033739914	1.31671077012383	59	ABCA1 TMEM175 HOOK2 TPP1 WASHC5 GRN CLN3 SPG11 GBA TPCN2 HEXB RAB34 VPS33A ACP2 LAPTM5 CORO1A CLN6 ARSB AP3B1 VPS18 ARL8B TFEB GNPTAB TMEM199 MTOR
GOBP_MEMBRANE_RAFT_ORGANIZATION	0.0854700854700855	0.32976474401459	0.224966093540314	0.468769702453137	1.39671610421765	18	MYADM CLN3 S100A10 DOCK2 GSN PTPRC ABCA7
GOBP_ENDODERM_FORMATION	0.0855397148676171	0.32976474401459	0.219250346703755	0.426008046499227	1.38289489426712	24	PAF1 ITGA5 COL7A1 MMP8 RTF1 ITGB2 MMP9
GOBP_POSITIVE_REGULATION_OF_CELL_CYCLE_PHASE_TRANSITION	0.085972850678733	0.330313639502344	0.231126709673834	0.309450985238249	1.33113962644529	84	RRM2 ADAM17 ESPL1 PAF1 CCNB1 DTL UBE2C RCC2 KMT2E CDT1 CDC6 EZH2 MDM2 DLGAP5 CCND3 RDX DDRGK1 MEPCE ATAD5 APP FBXO5 ANAPC7 ANXA1 AKT1 CHEK2 EIF4G1 RRM1 RAB11A PPP1R10 PLCG2 MAD2L1BP
GOBP_PHOSPHATIDIC_ACID_METABOLIC_PROCESS	0.0860655737704918	0.330313639502344	0.219250346703755	0.407127901466956	1.3790427509458	28	ABHD8 DGKZ GNPAT LPCAT4 LCLAT1 DGKQ PLD1 DGKG DGKD AGPAT4
GOBP_NEUTROPHIL_MIGRATION	0.0861678004535147	0.330313639502344	0.231126709673834	0.308832944733605	1.30430690289428	76	ITGA1 PPIB GBF1 ADAM8 PREX1 SRP54 CKLF OLFM4 PIK3CD RAC1 PIP5K1C FUT7 RAC2 ITGB2 VAV1 MYD88 C5AR1 NOD2 CSF3R CXCR2 TREM1 JAML RIPOR2 CXCR1 S100A9 CCL5 NCKAP1L CXCL1 DAPK2 BST1 CD177 CD74 SYK
GOBP_AMINOGLYCAN_BIOSYNTHETIC_PROCESS	0.0863930885529158	0.330313639502344	0.224966093540314	0.344908319695204	1.36397015086963	54	CHPF B3GNT9 CHPF2 SLC35D2 B3GNT7 CSGALNACT1 CHST13 TGFB1 CHST15 HS6ST1 B3GAT3 CHST12 CHSY1 B4GALT5 SMPD3 XYLT1 CSGALNACT2
GOBP_REGULATION_OF_PHOSPHATASE_ACTIVITY	0.0863930885529158	0.330313639502344	0.224966093540314	0.325449698860277	1.32567474033731	61	STYXL1 HSP90B1 ITGA1 CD300A PPP6R2 PPP1R26 RIPK3 MEF2C ROCK2 SEMA4D PPP1R11 TNF GNAI2 ITGA2 PTPRC HTT ROCK1 MASTL MGAT5 CALM1 NCKAP1L CD33 CALM3 PPP1R12A PPP1R15A MTOR
GOBP_KIDNEY_MORPHOGENESIS	0.0864440078585462	0.330313639502344	0.213927855492356	-0.405867297700915	-1.38563153927738	32	AHI1 KLHL3 GCNT4 MYC PBX1 STAT1 NOG NPHP3 SOX8 SMAD4
GOBP_IRON_ION_TRANSPORT	0.0865384615384615	0.330313639502344	0.211400189384923	-0.383348919786961	-1.34585925871812	36	MCOLN1 SLC25A37 SLC6A9 ISCU RAB11B SLC11A2 SLC48A1 TFR2 STEAP3 SLC39A8 SLC39A14 FLVCR1 FTL
GOBP_RESPONSE_TO_ACETYLCHOLINE	0.0865979381443299	0.330313639502344	0.219250346703755	0.472737691869526	1.37702951656545	16	LY6E AGRN GRK2 ATP2B4 ROCK2 GNAI2 GNB1 GNA11
GOBP_SECRETORY_GRANULE_ORGANIZATION	0.0865979381443299	0.330313639502344	0.219250346703755	0.425955283820246	1.40247112585068	26	BAIAP3 UNC13D NECTIN2 ABCA1 RFX2 TMF1 PAFAH1B1 KNL1 F2R OSBP BLOC1S3 DTNBP1 ZNF385A ACRBP CREB1
GOBP_NEGATIVE_REGULATION_OF_G_PROTEIN_COUPLED_RECEPTOR_SIGNALING_PATHWAY	0.0869565217391304	0.331223738721681	0.219250346703755	0.402049200286637	1.38371256230748	31	OPRL1 GRK2 ATP2B4 RGS14 DNM2 STMN1 RGS2 NECAB2 ARRDC3 GIPR GNAI2 CCL5 ARRB2 ADA
GOBP_REGULATION_OF_NUCLEOTIDE_BIOSYNTHETIC_PROCESS	0.0870406189555126	0.331223738721681	0.211400189384923	-0.453328524325923	-1.3924865696706	20	DNAJC30 SNCA PDK2 PID1 PINK1 MYC PDK1
GOBP_NEGATIVE_REGULATION_OF_ORGANELLE_ASSEMBLY	0.0872340425531915	0.331571079774777	0.222056046145248	0.377682039595665	1.36857252836389	37	STYXL1 BRCA1 MAK TCHP CCP110 PHF23 DNM2 EVI5L MDM1 KIF24 TESK1
GOBP_POSITIVE_REGULATION_OF_SMOOTH_MUSCLE_CELL_PROLIFERATION	0.0881720430107527	0.33459318306762	0.222056046145248	0.340297683246777	1.3437032669175	53	JUN ELANE MEF2D CYBA DNMT1 TGFB1 MMP9 MYD88 PTGS2 TNF GNAI2 AKT1 ITGA2 SMPD3 P2RY6
GOBP_PROTEIN_LOCALIZATION_TO_EXTRACELLULAR_REGION	0.0882352941176471	0.33459318306762	0.227987202850442	0.247594638173908	1.21570834859467	207	PDIA4 APBB3 CD38 BAIAP3 SEC24A ADAM8 COPG1 PICK1 ICA1 PTPRN2 ABCA1 LRP5 NR1H3 UBE2Q1 RCN3 MIDN RSAD2 PTPN23 MYO18A STX4 BMP6 CAMK2G ARFGAP3 ABAT PAFAH1B1 CCN3 P3H1 BAD GPR27 PREB NRROS IRS1 COPG2 ERP29 TGFB1 CANX EZR HIF1A RAF1 NECAB3 SEL1L IL1RN ANXA1 GIPR TNF F2R PRKCE OSBP STXBP5 BLOC1S3 ABCG1 RHBDF2 C2CD2L RAB8A TCIRG1 RAB11FIP1 MIA3 TRPM2 TMED10 PPID TLR2 SELENOT REST PIM3 STX1A PTPN11 ALOX5…
GOBP_DENDRITIC_CELL_CHEMOTAXIS	0.0885311871227364	0.335028743564202	0.213927855492356	0.43427853253485	1.37777005638592	22	CCR5 CCR1 GAS6 CALR SPI1 CCR2 CXCR2 TRPM2 CXCR1 CCL5
GOBP_ENDOTHELIAL_CELL_DEVELOPMENT	0.0886075949367089	0.335028743564202	0.219250346703755	0.352056048185255	1.35008725901073	47	MYADM VEZF1 ROCK2 EZR RDX RAB1A MYD88 TNF VCL ROCK1 GSTM3 COL18A1 TNFRSF1A CCM2 CLIC4 PPP1R12A AFDN F11R S1PR2 PLOD3 RAPGEF2 RAB1B
GOBP_REGULATION_OF_DNA_METHYLATION	0.088659793814433	0.335028743564202	0.216542836735348	0.471335746139611	1.37294581288808	16	BRCA1 ZMPSTE24 MPHOSPH8 SPI1 PARP1 RLF PRMT5 NIBAN2
GOBP_PROTON_TRANSMEMBRANE_TRANSPORT	0.0888501742160279	0.335357750587473	0.197822021315103	-0.288344481281743	-1.25694767741734	98	DMAC2L DNAJC30 COX7A2L TESC CYB5A SLC9B2 STOML2 CLCN3 TACO1 ATP6V1E2 SLC11A2 COX17 COX6B1 CHP1 MT-CO1 TMCO3 ATP6V0E2 MT-CO3 MT-CYB ATP5PO
GOBP_PROTEIN_K48_LINKED_UBIQUITINATION	0.0892193308550186	0.336083357256816	0.204294756516886	-0.332177794039585	-1.32698488688074	62	SKP1 KBTBD6 CDC34 BIRC2 RNF5 UBE2H KLHL3 PRKN UBE2B RNF115 UBE2G2 UBE2D2 NEDD4L UBE2E2 UBE2D3 RBX1 TRIM44 RNF216 RNF187 ARIH2 UBE3A RNF146 BFAR RNF126 TTC3
GOBP_T_HELPER_17_TYPE_IMMUNE_RESPONSE	0.0892494929006085	0.336083357256816	0.213927855492356	0.393267974774558	1.37140571095167	32	EPHB2 IRF4 NOTCH1 NFKBID ENTPD7 ARID5A STAT3 CLEC7A TBX21 IL17RA SMAD7 RC3H2 ZC3H12A ZBTB7B RC3H1
GOBP_PROTEIN_K63_LINKED_DEUBIQUITINATION	0.0894941634241245	0.336101994786813	0.208955027549354	-0.409040860102053	-1.36145705294988	28	YOD1 NOP53 ZRANB1 USP13 CYLD BABAM1 USP7 STAMBPL1 ABRAXAS1
GOBP_HEART_DEVELOPMENT	0.089588377723971	0.336101994786813	0.234392647294686	0.228182173603452	1.17194824474643	301	JUN LY6E MYBPC3 ZMIZ1 MAML1 JARID2 SENP2 PKD2 GRK2 C2CD3 NOTCH1 NCOA6 MEF2D SEMA3C RBPJ KDM6B TSC2 CRIP1 ACADM PDLIM7 SLC9A1 EP300 ECE1 LUZP1 LMNA MEF2C ROCK2 BMPR2 ZMPSTE24 MDM2 PPARA TCAP DVL2 TMED2 PLXND1 CHD7 PRDM1 RGS2 CALR NF1 ERBB2 PLEC TGFB1 ADAM15 MED1 CNTRL HIF1A NSD2 SRF IFT172 FZD2 RARA MAPK3 NOTCH2 MIR548C PDLIM2 SMAD5 GYS1 IFT57 SUFU MIR590 TNFRSF1B ALPK3 CASP7 ITGB1 PCNA ZFPM1 ALDH…
GOBP_RESPONSE_TO_X_RAY	0.0896414342629482	0.336101994786813	0.211400189384923	0.422213193809071	1.36809737055092	23	TP53BP1 DNM2 BRCA2 XRCC4 ANXA1 THBD LIG4 IKBIP CASP3 ERCC1
GOBP_POSITIVE_REGULATION_OF_TELOMERASE_ACTIVITY	0.0896686159844055	0.336101994786813	0.208955027549354	-0.417267351753391	-1.37710445502457	27	PTGES3 NAF1 NVL MYC MAP2K7 KLF4 TNKS HMBOX1 MAPKAPK5
GOBP_RECEPTOR_SIGNALING_PATHWAY_VIA_STAT	0.0904761904761905	0.338535047295659	0.231126709673834	0.294990748238639	1.27727932456599	94	EPHB2 CD300A PKD2 NOTCH1 TYK2 DOT1L HGS TNFRSF18 BCL3 TGFB1 STAT3 JAK3 PRLR CSF2RB TNF F2R OSBP STAT5A GGNBP2 HSF1 PTPRC CCR2 PIAS1 SH2B3 STAT6 NF2 MGAT5 CCL5 PTK2B TNFRSF1A STAT5B NMI LYN CTR9 FLT3 SOCS3 STAT2 CENPJ HCLS1 OCIAD2 IL10RA
GOBP_MAMMARY_GLAND_EPITHELIUM_DEVELOPMENT	0.0905263157894737	0.338535047295659	0.216542836735348	0.373552983432804	1.36741115994808	39	ESR1 CSF1 LRP5 BAX ORAI1 BRCA2 RREB1 MED1 HIF1A SCRIB PRLR KDM5B AKT1 STAT6 PYGO2
GOBP_CELLULAR_EXTRAVASATION	0.0907127429805616	0.338841845471695	0.219250346703755	0.342334366930253	1.35379122928187	54	ITGA1 ADAM8 ELANE AGER OLFM4 PIK3CD RIPK3 AZU1 FUT7 ITGAL SPN SELPLG TNF ITGB1 LYVE1 CCR2 ROCK1 JAML RIPOR2 CX3CR1 BST1 CD177 GOLPH3 ITGB7 F11R
GOBP_RECEPTOR_MEDIATED_ENDOCYTOSIS	0.091533180778032	0.34110347600424	0.224966093540314	0.258144123151661	1.23191431683593	172	ABCA2 PICK1 AP1G2 GRK2 SIGLEC1 GAK FCHSD2 AP1S1 AP2A2 LMBR1L CD14 CLN3 RAC1 PDLIM7 DNM2 ANKRD13D PIP5K1C TNK2 ITGAM RABGEF1 TPCN2 FCHO1 ITGB2 CD81 ARHGAP27 GPR107 CANX EZR CEACAM1 RAB21 NECAB2 RIN3 MICALL1 SCRIB APP HSPG2 DGKD HIP1 ITGB1 EPS15 CD63 CXCR2 HFE DTNBP1 DLG4 ITSN2 PLCG2 NUMB
GOBP_POSITIVE_REGULATION_OF_TOLL_LIKE_RECEPTOR_SIGNALING_PATHWAY	0.0916334661354582	0.34110347600424	0.208955027549354	0.419302810101394	1.35866685450796	23	LTF NR1H3 SLC15A4 RSAD2 CYBA NINJ1 TLR3 TLR2 PTPN22 PELI1 IFI35
GOBP_RESPONSE_TO_TESTOSTERONE	0.0916334661354582	0.34110347600424	0.208955027549354	0.42025985124446	1.36176795483011	23	PSPH ROCK2 GBA SRD5A1 BAD CALR CFLAR HSF1 SIRT1 GPI TSPO
GOBP_PEPTIDYL_LYSINE_TRIMETHYLATION	0.092436974789916	0.34297358490566	0.213927855492356	0.355097942051371	1.35155889485093	45	BEND3 KMT2D SETD1B SETD5 IWS1 KMT2E RTF1 LMNA ZNF304 KMT5C ARID4A SETD3 NFYA ZNF274 ATPSCKMT SIRT1 SETD1A CTR9 KDM4A
GOBP_REGULATION_OF_POSTSYNAPTIC_MEMBRANE_POTENTIAL	0.092436974789916	0.34297358490566	0.213927855492356	0.357220391655059	1.33225405481947	42	SLC8A3 CHRNE NTSR1 BAIAP2 CHRNA10 MEF2C ABAT SLC29A1 GRIK4 P2RX4 APP AKT1 P2RX1 DLG4 PTEN STX1A PTK2B ARRB2 MTMR2
GOBP_STEROL_BIOSYNTHETIC_PROCESS	0.0924528301886792	0.34297358490566	0.20207170902116	-0.363460255264323	-1.32466371452789	41	FDFT1 FAXDC2 CYB5R1 MSMO1 ERLIN2 ERLIN1 SEC14L2 ERG28 SC5D PLPP6 SOD1 IDI1 TM7SF2 DHCR7 MBTPS1 HSD17B7
GOBP_RNA_PHOSPHODIESTER_BOND_HYDROLYSIS_ENDONUCLEOLYTIC	0.0927643784786642	0.343112642633279	0.199915231309662	-0.328377762235801	-1.31105944896455	60	YBEY POP7 POP5 PRORP TSEN2 SLFN14 AGO3 RPP14 ZC3H12D UTP20 RPP38 ABT1 ZC3H12C NOB1 EXOG POP4 LACTB2 RPS21 CPSF3
GOBP_ESTABLISHMENT_OF_CELL_POLARITY	0.0928074245939675	0.343112642633279	0.224966093540314	0.289987921902693	1.27945936009752	101	GBF1 SH3BP1 SAPCD2 WEE1 PLEKHG3 MARK2 FSCN1 MYO18A MYH9 PLK1 ARHGEF11 DCTN1 ROCK2 PAFAH1B1 AMOTL1 EZR ZW10 EPHB1 SCRIB PARD3 DOCK2 HSP90AA1 GSN ITGB1 CYTH3 HTT NDE1 ROCK1 TCIRG1 MAD2L1 RIPOR2 NSFL1C MAP4 DOCK8
GOBP_POSITIVE_REGULATION_OF_ERK1_AND_ERK2_CASCADE	0.0928074245939675	0.343112642633279	0.224966093540314	0.289923377726243	1.27917458392423	101	JUN CCR1 NOTCH1 PRKD2 AGER TNFRSF11A GAS6 TGFB1 GPR55 NECAB2 CFLAR PRXL2C MAPK3 APP NOTCH2 SEMA7A GLIPR2 C5AR1 TNF GNAI2 F2R PTPRC NOD2 ABCA7 DNAJC27 P2RY6 PTPN22 PTEN ABL1 HAVCR2 PTPN11 CCL5 PTK2B ARRB2 PDGFA
GOBP_BLOOD_VESSEL_ENDOTHELIAL_CELL_MIGRATION	0.0929203539823009	0.343139327675254	0.219250346703755	0.308164480672673	1.30339768006739	75	JUP ADAM17 SH3BP1 ATP2B4 NOTCH1 PRKD2 HDAC5 MYH9 HDAC7 MEF2C NF1 TGFB1 HIF1A P2RX4 SRF PTGS2 ANXA1 TNF PIK3C2A ITGB1 STAT5A AKT1 NUS1 HDAC9 MIA3 VASH1 ABL1 SIRT1 PTK2B
GOBP_REGULATION_OF_MACROPHAGE_ACTIVATION	0.0936170212765957	0.34531914893617	0.213927855492356	0.367634563047028	1.33216438886495	37	CST7 NR1H3 SYT11 GRN BPI TNIP2 MYO18A MMP8
GOBP_POSITIVE_REGULATION_OF_MITOTIC_CELL_CYCLE_PHASE_TRANSITION	0.0938864628820961	0.345418205035672	0.216542836735348	0.306757531947387	1.28301589002945	69	RRM2 ADAM17 ESPL1 CCNB1 DTL UBE2C RCC2 KMT2E CDT1 CDC6 MDM2 DLGAP5 CCND3 RDX MEPCE APP FBXO5 ANAPC7 ANXA1 AKT1 EIF4G1 RRM1 RAB11A MAD2L1BP
GOBP_REGULATION_OF_HEMOPOIESIS	0.0940366972477064	0.345418205035672	0.222056046145248	0.234095273374079	1.18331919266202	266	BTN2A2 IRF4 ZMIZ1 PAF1 ADAM8 CCR1 MEIS1 AP3D1 TOB2 PIK3R6 KLF13 LTF INPP5D CSF1 NFKBID NLRP3 ARNT XBP1 KLF10 ANKRD54 ACIN1 ISG15 AGER ZBTB46 HMGB2 GAS6 MEF2C PRDM1 BAD ZBTB16 SART1 NF1 ZFP36 PTPN6 ERBB2 LGALS1 L3MBTL1 TGFB1 FOS IL4I1 CEACAM1 MED1 FES HIF1A GPR55 IRF7 STAT3 FANCA SOX13 LAG3 RARA JAK3 CBFB NOTCH2 CTNNBIP1 LDB1 SPI1 ANXA1 TNF TRIB1 MYB ZFPM1 HSF1 PTPRC CASP8 CCR2 TBX21 HSPA9 RIPK1 C…
GOBP_POSITIVE_REGULATION_OF_CYTOKINESIS	0.0940695296523517	0.345418205035672	0.208955027549354	0.411408303008145	1.38055161996947	27	CIT RACGAP1 CDC6 ECT2 KIF23 SPAST KIF3B PRKCE SVIL KIF14 KIF20B NUP62 CDC25B PKP4 CUL3 MAP10
GOBP_REGULATION_OF_ENDOPLASMIC_RETICULUM_STRESS_INDUCED_INTRINSIC_APOPTOTIC_SIGNALING_PATHWAY	0.0940695296523517	0.345418205035672	0.208955027549354	0.410777721777221	1.37843559573391	27	CREB3 BCL2L11 BOK XBP1 SYVN1 HYOU1 DDIT3 PMAIP1 ERP29 SELENOS TXNDC12
GOBP_POSTSYNAPTIC_SIGNAL_TRANSDUCTION	0.0945674044265593	0.346462522312203	0.206587922696891	0.427695903935346	1.35688634260028	22	LY6E AGRN RELA GRK2 PRR7 KPNA2
GOBP_REGULATION_OF_CYCLASE_ACTIVITY	0.0945674044265593	0.346462522312203	0.206587922696891	0.429788955391929	1.36352665154331	22	GUCA1B ORAI1 RGS2 NF1 MAPK3 GNAI2 CCR2 CACNA1D CALM1 P2RY13 CALM3 STIM1 CAP1
GOBP_REGULATION_OF_NIK_NF_KAPPAB_SIGNALING	0.0946882217090069	0.346514055994855	0.222056046145248	0.310434010758949	1.31312798839449	79	RELA ACTN4 NLRP3 CPNE1 TRIP6 AGER MMP8 CD14 HDAC7 EP300 BCL3 RTKN2 CCN3 UACA SPHK1 CALR LITAF EZR EIF2AK2 APP SPI1 TNF LAPTM5 TNFSF14 NOD2 TLR3 TLR2 PTPN22 HAVCR2 RC3H2 NLRP12 NMI ZC3H12A IFI35 RC3H1 RBCK1 IL18R1 TRADD PPM1B
GOBP_REGULATION_OF_LIPID_KINASE_ACTIVITY	0.0950323974082074	0.347130024239928	0.213927855492356	0.338598038365165	1.33901559081329	54	PIK3R6 WDR81 PIP4K2C PLGLB2 DGKZ PIK3R5 FLT1 AGAP2 RUBCN PIP4K2B FGR IRS1 CD81 TGFB1
GOBP_RIBONUCLEOPROTEIN_COMPLEX_SUBUNIT_ORGANIZATION	0.0950704225352113	0.347130024239928	0.191892240384838	-0.265021614799248	-1.23496009688112	160	YJU2 PTGES3 DYRK3 STRAP RPL38 PRKRA NOP53 FASTKD2 PRPF18 LUC7L2 DDX28 GEMIN2 SHQ1 RPF2 NAF1 RPS19 RPS5 RRP7BP SFSWAP PRKDC PWP2 RPS15 EIF4B RPS14 AGO3 BRIX1 RPL13A EIF2D RPL3 DHX9 SNU13 GEMIN6 POLR2D SNRPG ABT1 ATM MRPS11 NLE1 RPL23A RNVU1-4
GOBP_POSITIVE_REGULATION_OF_P38MAPK_CASCADE	0.0953346855983773	0.347703808373407	0.206587922696891	0.435122608821549	1.36168270731954	21	MINK1 AGER RELL1 SPHK1 SPI1 ZC3H12A MAP3K3 NCF1 VEGFA IL1B
GOBP_FEEDING_BEHAVIOR	0.0958333333333333	0.349130190796858	0.208955027549354	0.395800342414079	1.34487269837886	30	OPRL1 GIGYF2 UBE2Q1 BBS12 FOS STAT3 APP DERL2 RMI1 RETN
GOBP_POSITIVE_REGULATION_OF_TYPE_I_INTERFERON_PRODUCTION	0.0960334029227557	0.349466845165095	0.208955027549354	0.347156364439829	1.34310935051517	48	OAS1 OAS2 OAS3 ISG15 CD14 HMGB2 DHX58 DDX58 IRF7 MYD88 HSP90AA1 IFIH1 TBK1 GAPDH TLR3 PLCG2 TLR2 PTPN22 RNF135 HSPD1 DHX33 PTPN11 IRF5 TRIM56 CGAS
GOBP_RESPONSE_TO_INORGANIC_SUBSTANCE	0.0962441314553991	0.349582348305753	0.222056046145248	0.221890829175923	1.15455936787173	325	JUN FOSB MT-ND6 HSPA5 RELA RASA4B LCAT PKD2 CCNA2 KLF2 VCP ATP2B4 MPO CPNE1 SYT11 DHFR DAXX KDM6B RASA4 CRIP1 CD14 NDRG1 PPIF EZH2 DDX11 MT1E DNM2 RHOB RIPK3 BMP6 ECT2 MAPK13 KCNIP2 MEF2C ABAT ATF4 NEFL BAK1 CAPN2 SIPA1 ENDOG BAD TIMELESS SPHK1 CALR SLC25A23 ADCY7 IL18BP PLEC FOS HIF1A P2RX4 MAPK7 SETX MMP9 CFLAR PTGS2 MAPK3 ANXA11 APP PLSCR1 SLC30A5 NCSTN ZFAND1 ANXA1 GIPR PCNA PARP1 ADNP AKT1 S…
GOBP_SIGNAL_RELEASE	0.0963302752293578	0.349582348305753	0.219250346703755	0.243550945744444	1.20324121479237	220	CD38 OTOF BAIAP3 VAMP2 PICK1 ICA1 KCNA2 PTPRN2 ABCA1 LRP5 UBE2Q1 SYT11 MIDN ADORA3 PTPN23 STX4 RPH3A TMF1 PIP5K1C BMP6 CAMK2G TNFRSF11A MCTP2 MEF2C ABAT CCN3 CHD7 BAD GPR27 NF1 IRS1 HIF1A P2RX4 STXBP2 RAF1 RAB1A SCRIB KDM5B IL1RN ANXA1 GIPR TNF F2R PRKCE OSBP STXBP5 SMPD3 PNKD C2CD2L RETN HFE P2RX1 DTNBP1 TCIRG1 RAB11FIP1 LIN7A TRPM2 SELENOT CTBP2 REST SLC6A4 PIM3 STX1A SLC30A1 PSEN1 NIBAN2 PTPN1…
GOBP_BIOLOGICAL_PROCESS_INVOLVED_IN_INTERACTION_WITH_HOST	0.0966981132075472	0.349582348305753	0.222056046145248	0.266003649812175	1.23266322399156	141	LY6E TRIM62 CCR5 SLC3A2 NECTIN2 ITGA5 P4HB GRK2 TRIM8 LAMP1 SIGLEC1 CLDN9 DAG1 IFIT1 GAS6 TRIM5 WWP2 TPCN2 SLC52A2 CD81 VPS37B LGALS1 TRIM38 IST1 TRIM22 TRIM25 IFITM1 PLSCR1 ITCH NCAM1 EXOC7 KPNA3 SELPLG GSN ATG7 ITGB1 EPS15 ITGA2 UVRAG IFITM2 CHMP5
GOBP_AROMATIC_AMINO_ACID_FAMILY_METABOLIC_PROCESS	0.0967117988394584	0.349582348305753	0.199915231309662	-0.472155575187823	-1.36854665503479	16	BLOC1S6 QDPR FAH GCDH PCBD2 PARK7 KMO GSTZ1
GOBP_REGULATION_OF_DNA_STRAND_ELONGATION	0.0967117988394584	0.349582348305753	0.199915231309662	-0.474249413602278	-1.37461566217751	16	INO80C INO80D ACTL6A ACTR8 ACTR5 TFPT
GOBP_REGULATION_OF_RECEPTOR_SIGNALING_PATHWAY_VIA_STAT	0.0967741935483871	0.349582348305753	0.211400189384923	0.338723737032822	1.32923333870051	52	EPHB2 CD300A NOTCH1 TYK2 DOT1L HGS BCL3 TGFB1 JAK3 PRLR TNF F2R GGNBP2 PTPRC SH2B3 NF2 MGAT5 CCL5 PTK2B
GOBP_KINETOCHORE_ASSEMBLY	0.0968421052631579	0.349582348305753	0.208955027549354	0.479574552666612	1.35575292132487	15	CENPF CENPN DLGAP5 KNTC1 POGZ CENPE
GOBP_PROTEIN_DNA_COMPLEX_ASSEMBLY	0.0969267139479905	0.349582348305753	0.222056046145248	0.290639360342654	1.27955272001947	100	BRD2 CENPF SPTY2D1 CHAF1A TAF5 ESR1 DAXX TAF12 CENPN CDT1 ATF7IP HMGB2 GMNN DLGAP5 TAF4 MCM2 NAA60 KNTC1 BAZ2A POGZ HELLS CENPE RSF1
GOBP_INTRINSIC_APOPTOTIC_SIGNALING_PATHWAY_IN_RESPONSE_TO_ENDOPLASMIC_RETICULUM_STRESS	0.0970464135021097	0.349625591817811	0.208955027549354	0.343028673252659	1.34625222952284	51	CREB3 ATP2A3 BCL2L11 BOK BAX XBP1 SYVN1 HYOU1 DDIT3 ATF4 PMAIP1 BAK1 ERP29 SELENOS TXNDC12 BBC3 APAF1
GOBP_CORTICAL_ACTIN_CYTOSKELETON_ORGANIZATION	0.0975609756097561	0.351089719322914	0.204294756516886	0.385905811584799	1.35441249187493	33	FMNL1 ANLN RACGAP1 ECT2 ROCK2 CALR PLEC EZR TLN1 TNF FHOD1 ROCK1
GOBP_DEFENSE_RESPONSE_TO_GRAM_POSITIVE_BACTERIUM	0.0979166666666667	0.351979512735327	0.206587922696891	0.35479047460915	1.3322862297373	43	RNASE2 ADAM17 DEFA3 HMGB2 DEFA4 CAMP FGR PPP1R11 NLRP6 MYD88 C5AR1 TNF TBK1 NOD2 TLR2 HLA-A HAVCR2 RNASE6
GOBP_REGULATION_OF_CELL_SUBSTRATE_JUNCTION_ORGANIZATION	0.0981210855949896	0.352072670575874	0.206587922696891	0.344010283751809	1.33093751435606	48	DAPK3 RCC2 S100A10 RAC1 SLC9A1 IQSEC1 ROCK2 LAMTOR2 LDB1 VCL FMN1 ROCK1 PEAK1 PTPRA PTEN ABL1 DUSP3 ACTG1 MMP14 SDC4 CLASP1 SRC SMAD3 SLK ARF6 RHOA DUSP22 PTK2 VEGFA
GOBP_MONOAMINE_TRANSPORT	0.098159509202454	0.352072670575874	0.204294756516886	0.408271254791854	1.37002471284276	27	LY6E PICK1 GRK2 KCNA2 SYT11 ADORA3 SLC22A1 ABAT
GOBP_ANIMAL_ORGAN_MATURATION	0.0989690721649485	0.354193614385251	0.204294756516886	0.466471434430709	1.35877664272007	16	LTF THBS3 ZBTB16 SEMA4D ALDH1A2 XYLT1
GOBP_POSITIVE_REGULATION_OF_MICROTUBULE_POLYMERIZATION_OR_DEPOLYMERIZATION	0.0989690721649485	0.354193614385251	0.204294756516886	0.406145224520586	1.33724588455309	26	ARL3 RAC1 DCTN1 NAV3 FES CKAP5 ARL2 KATNB1 SPAST SLAIN2 NIN
GOBP_VASCULAR_ASSOCIATED_SMOOTH_MUSCLE_CELL_PROLIFERATION	0.09979633401222	0.356396892135398	0.20207170902116	0.381614942979352	1.34937202139864	34	JUN EFEMP2 MEF2D MEF2C DNMT1 MMP9 TNF GNAI2 P2RY6 PTEN
GOBP_NEPHRON_MORPHOGENESIS	0.0998043052837573	0.356396892135398	0.197822021315103	-0.4230215654243	-1.35938357216955	24	AHI1 KLHL3 MYC PBX1 STAT1 NOG SOX8 SMAD4
GOBP_NEGATIVE_REGULATION_OF_CD4_POSITIVE_ALPHA_BETA_T_CELL_DIFFERENTIATION	0.10042735042735	0.357834445101185	0.206587922696891	0.448962896026008	1.33770101564618	18	JAK3 CBFB ANXA1 TBX21 SMAD7 RC3H2 ZC3H12A RUNX3 ZBTB7B RC3H1 IL4R TNFSF4
GOBP_POSITIVE_REGULATION_OF_SMOOTHENED_SIGNALING_PATHWAY	0.10042735042735	0.357834445101185	0.206587922696891	0.449149337477008	1.33825652462157	18	TXNDC15 STK36 EVC TEDC1 CTNNA1 RAB34 IFT172 CHSY1 DLG5 POR
GOBP_INCLUSION_BODY_ASSEMBLY	0.100580270793037	0.357986358546269	0.195789002148949	-0.466791639661432	-1.35299924564639	16	CDC34 TRIM37 DNAJB1 DNAJB2 PRKN
GOBP_NEURAL_TUBE_DEVELOPMENT	0.10093896713615	0.358348461802659	0.216542836735348	0.285805760322817	1.26820795365664	104	BRD2 DVL3 PHACTR4 PKD2 SPINT1 C2CD3 NOTCH1 SEMA3C TSC2 PHGDH FZD6 LUZP1 DVL2 TMED2 NF1 TGFB1 HIF1A IFT172 ITPK1 FZD2 RARA SCRIB APAF1 IFT57 SUFU ALDH1A2 MKS1 STK4 FUZ CASP3 ZFP36L1 ABL1 PSEN1 ST14 MTHFD1
GOBP_LIPID_EXPORT_FROM_CELL	0.101030927835052	0.358348461802659	0.20207170902116	0.440878743890878	1.36169931612857	20	TMF1 BMP6 TNFRSF11A P2RX4 KDM5B RETN PTPN11 DAB2
GOBP_MAMMARY_GLAND_DUCT_MORPHOGENESIS	0.101030927835052	0.358348461802659	0.20207170902116	0.465231343958916	1.35516440444874	16	ESR1 CSF1 LRP5 MED1 SCRIB KDM5B
GOBP_DENDRITE_EXTENSION	0.101123595505618	0.358348461802659	0.191892240384838	-0.442539974816053	-1.34078933149816	18	LLPH PRKN NEDD4L STK11 RNF157 SYT17
GOBP_TRANSPORT_ALONG_MICROTUBULE	0.101654846335697	0.35983820196911	0.216542836735348	0.275451920128832	1.23969429058578	120	CEP131 MAK COPG1 ARL3 AP3D1 IFT46 BICDL2 LAMP1 MAP1S KIF28P KIF1B CLN3 SPG11 DCTN1 PAFAH1B1 NEFL BBS12 TERF2 KIF1C COPG2 BORCS5 DST RAB21 HIF1A WDR35 ARHGAP21 RAB1A ARL8A IFT172 TTC30B TTC21A IFT27 APP SPAST KIF3B IFT57 HTT BLOC1S3 NDE1 MAP1A RHOT1 DTNBP1
GOBP_MEMBRANE_LIPID_CATABOLIC_PROCESS	0.102296450939457	0.361714901687885	0.20207170902116	0.408028704388396	1.33062956576763	25	NEU1 GBA GBA2 HEXB SPHK1 MGST2 SMPD3 PRKCD GALC
GOBP_POSITIVE_REGULATION_OF_BIOMINERALIZATION	0.102459016393443	0.361895502952247	0.199915231309662	0.400072990652258	1.35514602565991	28	LTF ISG15 SLC4A2 BMP6 MEF2C BMPR2 ATF4 TGFB1 FBXO5 ATP2B1
GOBP_NIK_NF_KAPPAB_SIGNALING	0.102803738317757	0.362718407151564	0.213927855492356	0.284150066133587	1.25475929822158	102	RELA ACTN4 NLRP3 CPNE1 NFKB2 TRIP6 AGER MMP8 CD14 HDAC7 EP300 RIPK3 BCL3 RTKN2 CCN3 UACA SPHK1 CALR LITAF EZR EIF2AK2 APP SPI1 TNF LAPTM5 AKT1 TNFSF14 NOD2 TLR3 IKBKE TLR2 RELB PTPN22
GOBP_GMP_METABOLIC_PROCESS	0.103112840466926	0.363365440108261	0.193813302725311	-0.452072944683499	-1.36573808613749	19	ADSL GUK1 IMPDH2 MAGI3 APRT PFAS DLG2
GOBP_MAINTENANCE_OF_LOCATION	0.103211009174312	0.363365440108261	0.211400189384923	0.241988368218862	1.19552144316782	220	HSP90B1 CCR5 HSPA5 IBTK AP3D1 CHERP DBN1 PKD2 ABCA1 NR1H3 KDELR1 DIAPH1 LCN2 BAX CHCHD10 NTSR1 OS9 ASPM DDIT3 RNF213 GBA PPARA DGAT1 SELENON PAFAH1B1 KDELR2 CHD7 TPCN2 CYBA HEXB CALR NRROS SLC25A23 PTPN6 SP100 ARHGAP21 ARL2 TMEM38A GP1BA GSN SUFU TNF F2R PRKCE AKT1 SREBF2 PTPRC HTT G3BP2 ABCG1 UVRAG PLIN3 CORO1A IKBKE P2RY6 PLCG2 TRPM2 CAPN3 RER1 BARD1 ABL1 ZFYVE1 PSEN1 CALM1 UBASH3B SIRT1 MORC3 …
GOBP_NEGATIVE_REGULATION_OF_MUSCLE_CELL_DIFFERENTIATION	0.103869653767821	0.364386649483842	0.197822021315103	0.380559041372404	1.34563840427494	34	NOTCH1 XBP1 HDAC5 EZH2 BMPR2 PPARA CCN3 RGS2 DNMT1 MIR590 PTBP1
GOBP_POSITIVE_REGULATION_OF_PEPTIDYL_TYROSINE_PHOSPHORYLATION	0.103926096997691	0.364386649483842	0.211400189384923	0.283233315952077	1.25581309282289	103	ADAM17 ITGA5 CD24 LRRK1 TNFRSF18 PAK2 BMP6 TNK2 GAS6 DVL2 CD81 SEMA4D TGFB1 DGKQ CLEC7A TNF STAP1 OSBP ADNP TGFA HSF1 PTPRC NOD2 ARHGEF2 DLG4 PLCG2 ABL1 PTPN11 CCL5 PTK2B TNFRSF1A ARRB2 CD74 LYN SYK MTOR FLT3 DOCK3 HAX1 HCLS1 SRC NEDD9 NCF1 UNC119 PARP9 ABI1 RICTOR ADRA2A EHD4 PARP14 TEC PECAM1 VEGFA PDGFB OSM CD40
GOBP_POSITIVE_REGULATION_OF_CELL_MATRIX_ADHESION	0.103950103950104	0.364386649483842	0.199915231309662	0.365495475451268	1.3327550640187	38	JUP EFEMP2 CSF1 S100A10 CEACAM6 RAC1 DAG1
GOBP_POSITIVE_REGULATION_OF_HISTONE_METHYLATION	0.103950103950104	0.364386649483842	0.199915231309662	0.363306597589947	1.32477346574969	38	BRCA1 PAF1 JARID2 KMT2E RTF1 PHF1 LMNA ZNF304 DNMT1 PHF20 RNF20 MYB MCRS1 RIF1 SIRT1
GOBP_REGULATION_OF_ENDOTHELIAL_CELL_DIFFERENTIATION	0.104294478527607	0.365199436138742	0.197822021315103	0.402396880911542	1.35031223665433	27	NOTCH1 VEZF1 BMP6 ROCK2 CEACAM1 TNF VCL ROCK1 TNFRSF1A PPP1R12A F11R S1PR2
GOBP_REGULATION_OF_MUSCLE_CELL_DIFFERENTIATION	0.105145413870246	0.367752182542709	0.206587922696891	0.305858785591789	1.28702823179726	73	MAML1 EFEMP2 NOTCH1 XBP1 SUPT6H HDAC5 EZH2 MEF2C BMPR2 MDM2 PPARA CCN3 RGS2 DNMT1 TGFB1 SRF MIR590 SETD3 PTBP1 HDAC9 ENG NIBAN2 SIRT1 ARRB2 HDAC1 CAMK1 HDAC3 PIEZO1 MMP14 MTOR
GOBP_PURINE_NUCLEOSIDE_MONOPHOSPHATE_BIOSYNTHETIC_PROCESS	0.10536398467433	0.367752182542709	0.190023305279108	-0.4425477618165	-1.30877340875466	17	DCK ADSL IMPDH2 NUDT2 APRT PFAS
GOBP_REGULATION_OF_PEPTIDYL_LYSINE_ACETYLATION	0.105376344086022	0.367752182542709	0.20207170902116	0.326013719536468	1.30331363991574	55	BRCA1 CHEK1 CTCF SETD5 IWS1 HDAC5 ZMPSTE24 ARID5A BRD7 GLYR1 MAPK3 SPI1 EID1 NFYA PYGO2 SIRT1 CAMK1 TADA2A SPHK2 DIP2B PML
GOBP_POSITIVE_REGULATION_OF_MIRNA_TRANSCRIPTION	0.105476673427992	0.367752182542709	0.195789002148949	0.38150588586749	1.33038890578435	32	JUN RELA TGFB1 FOS HIF1A SRF STAT3 MRTFA SPI1 TNF SREBF2
GOBP_RESPONSE_TO_ALKALOID	0.10593220338983	0.36894413326544	0.199915231309662	0.340302939690629	1.31768773610245	49	FOSB MT-ND6 HSPA5 CHEK1 CCNA2 DNM2 ABAT SRSF9 TMEM38A SRR CASP7 PRKCE CASP3 RECQL5 PTK2B UQCRC1 DNMT3A GPI EFTUD2 HOMER2 SMPD1 MAP1LC3A EHMT2 CPT1A
GOBP_NEGATIVE_REGULATION_OF_SYNAPTIC_TRANSMISSION	0.10655737704918	0.370723736228981	0.195789002148949	0.374246003281968	1.33373147841907	35	CD38 PICK1 SYT11 AGER NF1 SRF PTGS2 GNAI2 ADNP PNKD SLC24A1 PTEN SLC6A4 SLC30A1 PTK2B MTMR2
GOBP_MUSCLE_TISSUE_DEVELOPMENT	0.106728538283063	0.370836169178415	0.208955027549354	0.246264012695162	1.18951441142591	187	LY6E MYBPC3 CENPF MAML1 EFEMP2 JARID2 PKD2 NOTCH1 MEF2D SEMA3C RBPJ KDM6B GPCPD1 CNTNAP1 ACADM SLC9A1 EP300 LMNA MEF2C BMPR2 ZMPSTE24 PPARA TCAP SELENON CHD7 RGS2 CALR NF1 USP19 PLEC TGFB1 FOS MED1 SRF EPHB1 CFLAR RARA NOTCH2 MIR548C HMG20B SMAD5 MIR590 FOXN2 ALPK3 ITGB1 ZFPM1 ALDH1A2 PGM5 HDAC9 ENG BTG2 SVIL FLNB RIPOR2
GOBP_ADENYLATE_CYCLASE_MODULATING_G_PROTEIN_COUPLED_RECEPTOR_SIGNALING_PATHWAY	0.106818181818182	0.370836169178415	0.206587922696891	0.298371612988289	1.28323249879828	86	OPRL1 ADCY4 ATP2B4 ABCA1 ADGRE5 PDE4A LPAR2 CCR3 PTGIR RIC8A GRK5 RGS2 ADCY7 ADGRG5 ARRDC3 GIPR GNAI2 GNAZ GNB1 GNA11 CACNA1D ADGRG1 ADCY3 PRMT5 GNA15 ADGRE2 ADGRE3 PTGER2 ADCY9 S1PR2 ADGRE1 RAPGEF2 PF4 SLC9A3R1 HRH4 S1PR4 ADRA2A
GOBP_NEGATIVE_REGULATION_OF_CELLULAR_RESPONSE_TO_GROWTH_FACTOR_STIMULUS	0.107142857142857	0.370942564955432	0.197822021315103	0.34915449422049	1.31581287286709	44	ADGRA2 ATP2B4 TOB1 NOTCH1 HIPK2 CADM4 HGS SKIL EPN2 CFLAR TWSG1 FUZ ABL1 NIBAN2 NEDD4 SMAD7 SULF2
GOBP_REGULATION_OF_PROTEIN_SUMOYLATION	0.107216494845361	0.370942564955432	0.195789002148949	0.436305110987154	1.3475731808056	20	ZMIZ1 RELA ARNT PIAS4 HMG20B PIAS1 CAPN3 SAE1 GNL3
GOBP_REPLACEMENT_OSSIFICATION	0.107216494845361	0.370942564955432	0.195789002148949	0.463079169672548	1.34889537287353	16	INPPL1 MEF2D BMP6 CSGALNACT1 MEF2C RUNX2
GOBP_MULTICELLULAR_ORGANISMAL_HOMEOSTASIS	0.107305936073059	0.370942564955432	0.206587922696891	0.226900329116154	1.16292286348616	288	IGHG3 JCHAIN IGKC IRF4 IGHA1 PBLD CD38 ADAM17 MAK OAS1 ADAM8 LTF INPP5D NOTCH1 CSF1 NR1H3 GIGYF2 TPP1 LCN2 RCN3 BAX RBPJ ACOT13 KDM6B CNOT3 NTSR1 DDIT3 PLEKHM1 LRRK1 BMP6 TNFRSF11A ACADVL STMN1 GBA ABAT ATF4 TLE3 BBS12 SCD WHRN NF1 IQCB1 PLEC GPR55 P2RX4 SRF STAT3 EHMT1 CYP4F12 ESAM PTGS2 PRLR ARRDC3 LDB1 TNF ITGB1 NPHP4 VCL CMKLR1 CSK F2R MKS1 HSF1 LIPA CCR2 IGHA2 NOD2 EIF4G1 CDHR1 HFE CORO1A TC…
GOBP_VASCULAR_TRANSPORT	0.10752688172043	0.371310912834592	0.199915231309662	0.334731314280634	1.31356611245035	52	SLC1A4 ABCA2 ATP2A3 ATP2B4 AGER SLCO3A1 SLC22A1 SLC19A1 SLC27A4 ABCC2 SLC29A1 SLC44A1 ABCC1 SLC2A3
GOBP_CELLULAR_RESPONSE_TO_VIRUS	0.107991360691145	0.372518551332047	0.199915231309662	0.318955644896126	1.29922210162598	61	OASL GBF1 OAS1 OAS3 NLRP3 BAX DDX60 POU2AF1 DHX58 DDX58 GPATCH3 HIF1A IRF7 IFI6 TRIM25 HSP90AA1 IFIH1 PUM1 ADAR TLR3 IKBKE POU2F2 RNF135 WDFY4 CCL5
GOBP_REGULATION_OF_LIPID_LOCALIZATION	0.108235294117647	0.372876107520652	0.208955027549354	0.292314357423487	1.26571785761707	93	ABCA2 SEC24A DENND5B ABCA13 ABCA1 NR1H3 SURF4 NTSR1 TMF1 BMP6 TNFRSF11A PPARA P2RX4 SCP2 KDM5B TNF AKT1 SREBF2 NUS1 ABCG1 ABCA7 PLIN3 RETN IKBKE DBI ABCA3 PRKCD SIRT1 PTPN11 DAB2 IRS2 EEPD1 ZC3H12A SYK ACSL1 OSBPL11 TSPO ACACB NAXE LRP1 PLA2G6 TRIAP1 NFKB1 SCARB1 POMC
GOBP_PYROPTOSIS	0.108333333333333	0.372876107520652	0.195789002148949	0.454260368342491	1.34037261284464	17	ELANE NLRP1 ZBP1 NLRP6 GZMB CASP8 GZMA
GOBP_ANATOMICAL_STRUCTURE_MATURATION	0.108545034642032	0.372876107520652	0.206587922696891	0.274414097762773	1.23724829063485	119	TYMS AGRN REC8 TRPC4AP PICK1 KLF2 LTF ARCN1 WASHC5 THBS3 RBPJ DDIT3 DAG1 SLC26A6 BRCA2 KCNIP2 GBA ERCC2 ZBTB16 NF1 RUNX2 AURKA SEMA4D PDE3A HIF1A CBFB APP YTHDF2 FBXO5 SCLT1 CLEC7A PLD6 ALDH1A2 RPS6KA2 MAP3K13 B4GALT5 XYLT1
GOBP_NEGATIVE_REGULATION_OF_ALPHA_BETA_T_CELL_DIFFERENTIATION	0.108606557377049	0.372876107520652	0.193813302725311	0.440406218313147	1.34163872483973	19	JAK3 CBFB ANXA1 TBX21 SMAD7 RC3H2 ZC3H12A RUNX3 ZBTB7B RC3H1 IL4R TNFSF4
GOBP_NEURON_APOPTOTIC_PROCESS	0.108747044917258	0.372876107520652	0.208955027549354	0.263874383232679	1.22289870886544	142	JUN HSPA5 ITGA1 ADAM8 MYBL2 CIT BCL2L11 NLRP1 GRN BOK HIPK2 BAX AGAP2 ATN1 CLN3 HYOU1 DDIT3 ITGAM NRBP2 MEF2C GBA ATF4 NEFL SRPK2 NF1 EGLN3 HIF1A MCL1 APP APAF1 NCSTN MAP3K11 TNF CASP7 PARP1 F2R ADNP GAPDH LIG4 ROCK1 DRAXIN CORO1A BTG2 CASP3 CX3CR1 NR4A2 ABL1 PSEN1 KIF14 PTK2B DNAJC5 ARRB2 KRAS
GOBP_MICROTUBULE_BASED_TRANSPORT	0.109004739336493	0.372876107520652	0.208955027549354	0.264266738275483	1.21740956449056	136	CFAP45 CEP131 MAK COPG1 ARL3 AP3D1 IFT46 BICDL2 LAMP1 MAP1S KIF28P KIF1B CLN3 STK36 SPG11 DCTN1 PAFAH1B1 NEFL DNAH1 BBS12 TERF2 KIF1C COPG2 BORCS5 DST RAB21 HIF1A WDR35 ARHGAP21 RAB1A ARL8A IFT172 TTC30B TTC21A IFT27 APP SPAST KIF3B IFT57 HTT BLOC1S3 NDE1 MAP1A RHOT1 DTNBP1
GOBP_DNA_MODIFICATION	0.109090909090909	0.372876107520652	0.204294756516886	0.297114030245191	1.2655493213933	81	BRCA1 BEND3 PICK1 CTCF MPG KMT2E EZH2 ATF7IP ZMPSTE24 MPHOSPH8 BAZ2A DNMT1 FOS NTHL1 PPM1D EHMT1 APOBEC3G HELLS SPI1 PLD6 EXOSC4 PARP1 RLF PIWIL4 PRMT5 APOBEC3B NIBAN2 NEIL1 TDRD9 MTA2
GOBP_ANTIVIRAL_INNATE_IMMUNE_RESPONSE	0.109278350515464	0.372876107520652	0.193813302725311	0.459884146541292	1.33958864477988	16	OAS1 MX1 NLRP1 IFIT1 DDX58 SENP7
GOBP_CELLULAR_RESPONSE_TO_ARSENIC_CONTAINING_SUBSTANCE	0.109278350515464	0.372876107520652	0.193813302725311	0.433499358867578	1.33890732699569	20	GSTO2 VCP DAXX PPIF MAPK13 ATF4 CPEB2 ZFAND1 HSF1
GOBP_INTERSTRAND_CROSS_LINK_REPAIR	0.109278350515464	0.372876107520652	0.193813302725311	0.400223439292862	1.31774822104041	26	SLX4 VCP DCLRE1A RFWD3 FAAP24 RAD51D ERCC1 EXO5 MCM8 ERCC6L2 DCLRE1B FANCD2 NEIL3
GOBP_POSITIVE_REGULATION_OF_SYNAPTIC_TRANSMISSION	0.109619686800895	0.372876107520652	0.20207170902116	0.302513447354414	1.27295132781661	73	EPHB2 BAIAP3 VAMP2 SLC8A3 AGER STX4 RGS14 CLSTN3 NF1 KCTD13 ZDHHC12 PTGS2 APP NCSTN CLSTN1 TNF PRKCE CCR2 RETN DTNBP1 DLG4 SLC24A1 CX3CR1 PTEN ABL1 STX1A PTK2B ARRB2 KIF5B TSHZ3
GOBP_DNA_RECOMBINATION	0.10981308411215	0.372876107520652	0.206587922696891	0.237870857844752	1.17425208294449	230	TOP2A TP53BP1 BRCA1 REC8 CHEK1 SLX4 AP5Z1 SLC15A4 MCM4 HDGFL2 SUPT6H IGHMBP2 KPNA2 TONSL INTS3 HMGB2 BRCA2 XRCC1 RPA3 RAD21 EME2 ENDOG MCM2 POLQ TERF2 TIMELESS ERCC2 GINS4 KMT5C FBH1 BRIP1 TOP3A SWI5 TGFB1 NSD2 SETX SHLD3 MCM6 MRE11 RFWD3 PALB2 POGZ ATAD5 RECQL4 RAD51D RMI1 MCM7 FEN1 XRCC4 NFRKB EP400 PARP1 SMC6 PTPRC TBX21 LIG4 MCM5 UBQLN4 FUS MMS19 MCRS1 MUS81 STAT6 ZFYVE26 ERCC1 ALYREF RMI2 MA…
GOBP_PALLIUM_DEVELOPMENT	0.10981308411215	0.372876107520652	0.206587922696891	0.285095606394005	1.25353118088677	98	ZMIZ1 XAB2 NOTCH2NLC ATP2B4 BAX ASPM EZH2 XRCC1 PHACTR1 NOTCH2NLA PAFAH1B1 SRD5A1 NEFL BAD NF1 YWHAE HIF1A SRF UBA6 TACC1 RARA BTBD3 MBOAT7 EZH1 NDE1 BTG2 ADGRG1 CASP3 PTEN SRGAP2C TACC3 FAT4 WDR62 NF2 PSEN1 KIF14 MFSD2A HDAC1
GOBP_REGULATION_OF_AXONOGENESIS	0.109865470852018	0.372876107520652	0.20207170902116	0.295295994108636	1.27048456736059	83	EPHB2 SLIT1 SEMA3B DBN1 MARK2 SEMA3C ULK1 PAK2 BMPR2 PAFAH1B1 NEFL PLXND1 SEMA4A SEMA4D SKIL IST1 SRF SEMA4B SEMA7A KIAA0319 MAP3K13 ADNP PLXNC1 NIN DRAXIN RAB11A PTEN PSEN1 MEGF8 MBP
GOBP_MEIOSIS_I_CELL_CYCLE_PROCESS	0.109913793103448	0.372876107520652	0.197822021315103	0.316250121097991	1.29579356459108	62	TOP2A ESPL1 REC8 SLX4 PSMD13 BCL2L11 PLK1 BRCA2 RAD21 EME2 AURKA BRIP1 MRE11 PTTG2 PTTG1 FBXO5 RAD51D RMI1
GOBP_HISTONE_H2A_UBIQUITINATION	0.110019646365422	0.372876107520652	0.188204146308491	-0.433171809580351	-1.35153649865879	21	SKP1 DDB1 TRIM37 UBE2B TRIP12 PCGF5 RNF2 BMI1
GOBP_CELLULAR_ION_HOMEOSTASIS	0.110047846889952	0.372876107520652	0.208955027549354	0.218411057436826	1.14923759221497	365	HSP90B1 CD38 CCR5 ABCC6 OPRL1 SLC39A7 ATP2A3 CCR1 IBTK AP3D1 CHERP PKD2 ATP2B4 ESR1 ELANE TMEM175 DIAPH1 LPAR2 LCN2 ATP13A1 GRN BOK BAX SLC8A3 CD24 CLN3 NTSR1 DDIT3 CCR3 CCDC47 SLC9A1 MT1E PTGIR SLC26A6 SLC4A2 TTC7A BMP6 SLC39A13 CHRNA10 MCUR1 CACNB3 SELENON ATF4 BAK1 CHD7 TPCN2 CYBA HEXB CALR SLC25A23 TM9SF4 FRRS1 PTPN6 YWHAE ATP1B1 ATP6V0A1 HIF1A GPR55 P2RX4 TMEM38A TSPOAP1 GP1BA JAK3 MAPK3 APP…
GOBP_TELENCEPHALON_DEVELOPMENT	0.110588235294118	0.374032079646018	0.206587922696891	0.262801004446376	1.21133935142055	137	EPHB2 SLIT1 ZMIZ1 XAB2 NOTCH2NLC ATP2B4 BAX NUMBL ASPM EZH2 SZT2 XRCC1 PHACTR1 NOTCH2NLA PAFAH1B1 SRD5A1 NEFL CHD7 BAD NF1 YWHAE HIF1A SRF UBA6 TACC1 RARA BTBD3 SEMA7A MBOAT7 EZH1 NDE1 NIN DRAXIN BTG2 ADGRG1 CASP3 NUMB PTEN SRGAP2C TACC3 SLC7A11 FAT4 WDR62 NF2 PSEN1 KIF14 MFSD2A HDAC1
GOBP_RESPONSE_TO_PURINE_CONTAINING_COMPOUND	0.110619469026549	0.374032079646018	0.199915231309662	0.300232714379235	1.26984986247615	75	HSP90B1 FOSB HSPA5 CHEK1 PKD2 SLC26A6 SRD5A1 PNPT1 PDE3A EZR FOS P2RX4 SSH1 TMEM38A DGKQ PTGS2 APP PER1 THBD P2RX1 P2RY6 TRPM2 SLC6A4 ZFP36L1 EEF2K PTK2B
GOBP_INTERLEUKIN_1_PRODUCTION	0.110854503464203	0.374129037308954	0.204294756516886	0.29936768526282	1.26631771234863	79	NLRP3 NLRP1 AGER GAS6 AZU1 TMEM106A NLRP2 CPTP SPHK1 CEACAM1 STAT3 MYD88 APP MEFV CLEC7A ANXA1 TNF F2R CASP8 NOD2 IFI16 TMED10 MNDA CX3CR1 HAVCR2 ARRB2 CD33 SERPINB1 TNFAIP3 NLRP12 CASP1 ZC3H12A PML
GOBP_REGULATION_OF_DNA_DEPENDENT_DNA_REPLICATION	0.110878661087866	0.374129037308954	0.193813302725311	0.35519605985505	1.31367774314578	40	SENP2 CDT1 BRCA2 GMNN ZMPSTE24 ENDOG TIMELESS GINS4 FBH1 FBXO5 PCNA CDK2 SLFN11
GOBP_CELLULAR_RESPONSE_TO_CHEMICAL_STRESS	0.111111111111111	0.374518455210726	0.204294756516886	0.231786313154245	1.15538919780316	241	JUN MEAK7 RELA PKD2 KLF2 P4HB NFE2L1 MPO DHFR ARNT PXN KDM6B STX4 CLN3 PPIF EZH2 DDIT3 RHOB RIPK3 ECT2 MAPK13 GBA ATF4 ENDOG BAD SPHK1 SLC25A23 ABCC1 IL18BP PNPT1 PLEC CAMKK2 FOS HIF1A MELK MAPK7 SETX SELENOS SESN2 MMP9 MCL1 CPEB2 AIFM2 PTGS2 MAPK3 TP53INP1 ALDH3B1 ZFAND1 ANXA1 TNF ATG7 ADNP2 PCNA PARP1 AKT1 SMPD3 HSF1 RIPK1 ARHGEF2 CASP3 TRPM2 CAPN3 RELB STAT6 PRKCD NR4A2 REST BRF2 SLC7A11 ZFP36…
GOBP_CATECHOLAMINE_SECRETION	0.111340206185567	0.374518455210726	0.191892240384838	0.459633881627079	1.33885965240259	16	LY6E GRK2 KCNA2 SYT11 ADORA3 ABAT
GOBP_REGULATION_OF_CHROMATIN_BINDING	0.111340206185567	0.374518455210726	0.191892240384838	0.432568143837143	1.33603117365947	20	SENP2 CDT1 DDX11 GMNN ZNF304 FBH1 MEPCE CTBP2 PYGO2
GOBP_PURINE_CONTAINING_COMPOUND_TRANSMEMBRANE_TRANSPORT	0.111578947368421	0.374932984635502	0.193813302725311	0.471756674216186	1.33365184967961	15	SLC17A9 SLC22A1 SLC19A1 SLC29A1
GOBP_SPINAL_CORD_DEVELOPMENT	0.111814345991561	0.375335436492872	0.193813302725311	0.341510257428277	1.30964557987873	47	SLIT1 SCYL1 PKD2 NOTCH1 GIGYF2 PHGDH DCTN1 SRD5A1 NEFL ERCC2 NF1 MPST SOX13 IFT172
GOBP_NEURON_PROJECTION_REGENERATION	0.113871635610766	0.38184641445511	0.190023305279108	0.38718420437964	1.33255245165312	31	JUN DHFR GRN ULK1 DAG1 NEFL CTNNA1 LAMB2 KIAA0319 CERS2 PTEN MAPK8IP3
GOBP_NEGATIVE_REGULATION_OF_CELL_POPULATION_PROLIFERATION	0.114143920595534	0.382258478931141	0.208955027549354	0.216301182040196	1.14355077525386	412	JUN BTN2A2 INPPL1 ITGA1 CD300A ZBTB17 EFEMP2 JARID2 TOB2 CHERP PKD2 KLF13 ETV3 SPINT1 INPP5D TOB1 CTCF NOTCH1 BNIPL BAX KLF10 ADORA3 RBPJ FLT1 ULK1 TSC2 SF1 IFNLR1 NDRG1 HGS CDC6 E2F1 LGALS9C PTGIR CDKN2C CBFA2T3 PBRM1 BRCA2 LMNA MEF2C BMPR2 PARP10 BAK1 CCN3 P3H1 TNFRSF13B RBM5 ZBTB16 NF1 BRD7 MEN1 BRIP1 PTPN6 CTNNA1 CELF1 ERBB2 PKN1 TGFB1 SPN IL4I1 CEACAM1 MED1 PPM1D SRF STAT3 CD164 EPHB1 RAF1 I…
GOBP_NEGATIVE_REGULATION_OF_INTERFERON_GAMMA_PRODUCTION	0.114519427402863	0.382258478931141	0.188204146308491	0.392244098262904	1.31624282086887	27	DDIT3 LGALS9C GAS6 NLRP6 RARA LAPTM5 LGALS9B NOD2 VSIR HAVCR2 CR1 ZC3H12A LILRB1 TNFSF4 LILRB4
GOBP_DNA_UNWINDING_INVOLVED_IN_DNA_REPLICATION	0.114583333333333	0.382258478931141	0.190023305279108	0.447557479991453	1.32059459873906	17	MCM4 MCM2 GINS4 MCM6 RECQL4 MCM7 MCM5 RECQL5 MCM3 HMGA1
GOBP_POSITIVE_REGULATION_OF_TRANSCRIPTION_ELONGATION_FROM_RNA_POLYMERASE_II_PROMOTER	0.114583333333333	0.382258478931141	0.190023305279108	0.44975933836074	1.32709155700623	17	ELL2 CCNK SUPT6H ELL GTF2F1
GOBP_SARCOMERE_ORGANIZATION	0.114583333333333	0.382258478931141	0.190023305279108	0.449649189784573	1.32676654486534	17	TNNT1 MYOM2 TCAP PLEC SRF ITGB1 CAPN3 ACTG1 CSRP1
GOBP_SUPEROXIDE_ANION_GENERATION	0.114754098360656	0.382435116302555	0.188204146308491	0.394652498692546	1.33678548068948	28	ITGAM AATF NCF1C CYBA ITGB2 TGFB1 NCF1B CLEC7A GNAI2 PRKCD SH3PXD2B NCF2 CD177 SYK NCF4
GOBP_VESICLE_TARGETING_TO_FROM_OR_WITHIN_GOLGI	0.115463917525773	0.384010132266909	0.188204146308491	0.43147398842411	1.3326517622038	20	GBF1 SEC16A ARFGAP3 TMED2 PREB SAR1A TMED9 CEP19
GOBP_PYRIMIDINE_RIBONUCLEOTIDE_BIOSYNTHETIC_PROCESS	0.115749525616698	0.384010132266909	0.179782316298324	-0.469417891670432	-1.34044424893714	15	NME4 DHODH UMPS UPP1 CMPK1 AK5 CTPS1 UCKL1
GOBP_CELLULAR_RESPONSE_TO_VITAMIN	0.115789473684211	0.384010132266909	0.190023305279108	0.469307199990177	1.32672720820488	15	NDOR1 GAS6 BRIP1 MED1 FES ATP2B1
GOBP_REGULATION_OF_T_CELL_MEDIATED_IMMUNITY	0.115812917594655	0.384010132266909	0.195789002148949	0.304303422093625	1.25415103035714	66	NECTIN2 NLRP3 RSAD2 AGER RIPK3 DENND1B ARID5A FUT7 CD81 IL4I1 CEACAM1 TNFRSF1B PTPRC CCR2 TBX21 NOD2 HFE HLA-A HSPD1 NCKAP1L SMAD7 HLA-E CD55
GOBP_CAMERA_TYPE_EYE_MORPHOGENESIS	0.116033755274262	0.384010132266909	0.190023305279108	0.335577050942647	1.31700755136432	51	EPHB2 MEIS1 PHACTR4 LRP5 HIPK2 BAX COL8A2 ATF4 BAK1 NF1 ZHX2 HIF1A EPHB1 IFT172 NOTCH2 RPGRIP1 NECTIN3
GOBP_GPI_ANCHOR_METABOLIC_PROCESS	0.11605415860735	0.384010132266909	0.181383128498408	-0.405413492130946	-1.32846017129653	26	PIGH PIGM DPM2 PIGN PIGC PGAP3
GOBP_AMINE_BIOSYNTHETIC_PROCESS	0.116104868913858	0.384010132266909	0.178219874951973	-0.43555677950734	-1.31963193487296	18	ODC1 SNCA AZIN2 AGMAT PARK7 OAZ1 VPS35 AZIN1
GOBP_REGULATION_OF_PEPTIDYL_TYROSINE_PHOSPHORYLATION	0.116173120728929	0.384010132266909	0.197822021315103	0.259272232166471	1.21840189847299	153	ADAM17 CD300A ITGA5 IBTK CADM4 CD24 LRRK1 TNFRSF18 NCAPG2 PAK2 BMP6 TNK2 GAS6 DVL2 ITGB2 PTPN6 CD81 SEMA4D TGFB1 DGKQ APP CLEC7A TNF STAP1 PRKCE OSBP ADNP GGNBP2 TGFA HSF1 PTPRC NOD2 SH3BP5L ARHGEF2 DLG4 PLCG2 SH2B3 PRKCD ZGPAT NF2 ABL1 PSEN1 PTPN11 PDCL3 CCL5 PTK2B TNFRSF1A ARRB2 PDGFA BST1 CD74 LYN SOCS4 SYK SNX6 MTOR FLT3 SOCS3 DOCK3 HAX1 HCLS1 SRC NEDD9 NCF1 UNC119 PARP9 ABI1 RICTOR ADRA2A LI…
GOBP_FEMALE_GAMETE_GENERATION	0.116331096196868	0.384141137594134	0.195789002148949	0.297779828532674	1.25303265505278	73	TOP2A ZMIZ1 REC8 KMT2D TOB2 NCAPH WASHC5 PLK1 ASPM YTHDC1 BRCA2 HEXB RGS2 AURKA PDE3A PTGS2 YTHDF2 POMZP3 FBXO5 PLD6 RPS6KA2
GOBP_EPITHELIAL_CELL_DIFFERENTIATION_INVOLVED_IN_KIDNEY_DEVELOPMENT	0.116803278688525	0.38530837664934	0.186432558434075	0.434935173136218	1.32497191640358	19	NOTCH1 CD24 MEF2C LAMB2 MMP9 NOTCH2
GOBP_CALCIUM_ION_TRANSPORT	0.11697247706422	0.38547478228473	0.197822021315103	0.23870591671342	1.17930479114525	220	CCR5 SLC3A2 OPRL1 TRPC4AP ATP2A3 CCR1 IBTK CHERP PKD2 ATP2B4 DIAPH1 BAX SLC8A3 NTSR1 DDIT3 SEC61A1 ORAI1 SLC9A1 CAMK2G CHRNA10 GAS6 MCUR1 ZMPSTE24 CACNB3 SELENON BAK1 CHD7 TPCN2 CYBA SLC25A23 CACNB4 CRACR2B PTPN6 YWHAE ATP1B1 P2RX4 TMEM38A HOMER3 GP1BA PTGS2 JAK3 TMCO1 ATP2B1 ATP2C1 MAIP1 GNAI2 F2R PRKCE MICU2 PTPRC HTT TMBIM6 P2RX1 CORO1A P2RY6 CACNA1D PLCG2 TRPM2 BEST1 CAPN3 SLC24A1 ABL1 SLC30A…
GOBP_SYNAPTIC_VESICLE_TRANSPORT	0.117647058823529	0.386547248215304	0.181383128498408	-0.379592378937993	-1.30762284622963	33	BLOC1S6 SNCA PRKN PINK1 KIF5C SNAPIN AP3S2 TMEM230 CDK5
GOBP_DEVELOPMENTAL_CELL_GROWTH	0.117782909930716	0.386547248215304	0.197822021315103	0.272135402190487	1.2269743570991	119	SLIT1 SEMA3B KMT2D DBN1 CPNE1 SEMA3C ULK1 SPG11 DNM2 BMPR2 PPARA PAFAH1B1 RGS2 SEMA4A AURKA SEMA4D RAB21 LAMB2 IST1 SRF SEMA4B APP DPYSL2 SEMA7A KIAA0319 HSP90AA1 ITGB1 VCL MAP3K13 ADNP SPAG9 CPNE5 NIN DRAXIN RAB11A ITSN2
GOBP_CARDIAC_ATRIUM_DEVELOPMENT	0.117894736842105	0.386547248215304	0.188204146308491	0.466705995581534	1.31937362687665	15	NOTCH1 BMPR2 MDM2 NSD2 NOTCH2 ZFPM1 ENG
GOBP_EPITHELIAL_CELL_MORPHOGENESIS	0.117894736842105	0.386547248215304	0.188204146308491	0.467345413400593	1.32118125526585	15	RILPL1 ROCK1 FLNB COL18A1 ST14 RILPL2 CLIC4 SPINT2 PLOD3 SIPA1L3
GOBP_REGULATION_OF_OSTEOBLAST_DIFFERENTIATION	0.117903930131004	0.386547248215304	0.191892240384838	0.296444455037877	1.23988136138072	69	LTF TOB1 NOTCH1 LRP5 HDAC7 PDLIM7 BMP6 MEF2C BMPR2 ATF4 RUNX2 MEN1 SEMA4D IFITM1 CTNNBIP1 TWSG1 FBXO5 SMAD5 CEBPD SUFU TNF
GOBP_RESPONSE_TO_AMYLOID_BETA	0.118012422360248	0.386547248215304	0.186432558434075	0.383348898860342	1.31935267305996	31	EPHB2 BCL2L11 AGER ABCC1 MMP9 APP TNF PARP1 PSEN1 CACNB1
GOBP_ENDODERM_DEVELOPMENT	0.119148936170213	0.389876458476321	0.188204146308491	0.355195286579229	1.28708929854617	37	PAF1 ITGA5 COL7A1 NOTCH1 MMP8 RTF1 ITGB2 BPTF MMP9 LDB1
GOBP_RESPONSE_TO_FLUID_SHEAR_STRESS	0.119587628865979	0.389924445769957	0.184706471207739	0.395285464678691	1.30148978481573	26	PKD2 KLF2 ABCA1 MEF2C PLEC P2RX4 MAPK7 PTGS2 AKT1 SREBF2 PTK2B SMAD7 HDAC3
GOBP_REGULATION_OF_AUTOPHAGY_OF_MITOCHONDRION	0.119607843137255	0.389924445769957	0.179782316298324	-0.378767456128012	-1.3047811455724	33	BNIP3L FBXO7 PRKN PINK1 FZD5 BNIP3 USP30 TIGAR VPS13C PARK7
GOBP_REGULATION_OF_CHOLESTEROL_EFFLUX	0.119675456389452	0.389924445769957	0.183023938384487	0.425600289542793	1.33188334219215	21	ABCA2 ABCA1 NR1H3 SREBF2 ABCG1 ABCA7 ABCA3 SIRT1 EEPD1 NAXE LRP1
GOBP_RESPONSE_TO_VITAMIN	0.119747899159664	0.389924445769957	0.186432558434075	0.347068739811244	1.29439345209918	42	NDOR1 TYMS GAS6 BRIP1 MED1 FES TRIM25 RARA PTGS2 ATP2B1 ALDH1A2 ITGA2
GOBP_CHROMATIN_REMODELING	0.119909502262443	0.389924445769957	0.193813302725311	0.256576527377221	1.20961173884723	155	BRD2 GATAD2B PAF1 JARID2 SPTY2D1 ARID1A CHAF1A ESR1 CTCF BRD3 CHD8 SMARCC2 SUPT6H DAXX HDAC5 KDM6B BAZ2B BAZ1B CHD4 SMARCC1 HMGB2 PBRM1 YEATS2 MCM2 CHD7 NAA60 BAZ2A BPTF SMARCD2 LIN54 HELLS SRCAP RSF1 KDM5B NFRKB MYB EZH1 BAZ1A TSPYL5
GOBP_LEUKOCYTE_APOPTOTIC_PROCESS	0.119909502262443	0.389924445769957	0.193813302725311	0.293895224567407	1.26422470150971	84	CCR5 ADAM17 ADAM8 BCL2L11 KDELR1 HSH2D BAX LMBR1L PIK3CD RIPK3 GAS6 MEF2C BAK1 PKN1 HIF1A IRF7 SELENOS PLEKHO2 JAK3 ANXA1 AKT1 NOD2 RIPK1 CASP3 PTEN SLC7A11 DOCK8 SIRT1 CCL5 ADA IRS2 CD74 LYN
GOBP_NEGATIVE_REGULATION_OF_MAPK_CASCADE	0.120092378752887	0.389924445769957	0.195789002148949	0.27446569600116	1.21693881035988	103	EPHB2 BTN2A2 FOXM1 CD300A NCOR1 RGS14 DAG1 CHRNA10 GBA PAFAH1B1 RGS2 NF1 MEN1 PTPN6 EZR NLRP6 TAOK3 PER1 ITCH CSK PTPRC ABCA7 ASH1L SH2B3 PTPN22 PTEN PRKCD SPRED2 NF2 ABL1 DUSP3 DAB2 NLRP12 LYN HDAC3 NUP62
GOBP_STRIATED_MUSCLE_CELL_DEVELOPMENT	0.120331950207469	0.389924445769957	0.184706471207739	0.38569311445669	1.30745710722712	29	TNNT1 MYOM2 TCAP FLII PLEC SRF CFLAR TMOD2 ITGB1 PGM5 CAPN3 NEB MEF2A ACTG1 CSRP1
GOBP_DETECTION_OF_STIMULUS_INVOLVED_IN_SENSORY_PERCEPTION	0.120833333333333	0.389924445769957	0.184706471207739	0.385450994917765	1.30970710249045	30	OR52K1 OR52K2 NTSR1 PLCB2 CHRNA10 WHRN EPHB1 RTP4 TNF ITGA2 LXN BEST1 ARRB2 TMEM120A MKKS
GOBP_REGULATION_OF_ACTIN_FILAMENT_BASED_MOVEMENT	0.120833333333333	0.389924445769957	0.184706471207739	0.44530432687644	1.31394628658511	17	JUP MYBPC3
GOBP_POSITIVE_REGULATION_OF_TRANSLATION	0.120840630472855	0.389924445769957	0.16823816568964	-0.269705114170706	-1.20260372475248	112	UHMK1 NGRN YBX1 FASTKD2 EEF2 EIF5A CSDE1 PABPC1 YBX3 PINK1 UQCC2 PRKDC PAIP1 RPUSD4 CD28 CTIF DHX9 GUF1 RPS6KB1 POLR2D JMJD4 RPS9 ZCCHC4 RMND1 C1QBP YTHDF1 PYM1 RPUSD3 CDC123 CYP1B1 UPF3A NCK1 EIF3D IMPACT PASK DHX29 TARBP2 POLR2G RPS27L METTL3 EIF5A2 RPL5 MIF4GD MPV17L2 TRUB2 MRPS27 EIF3E CIRBP SAMD4A HABP4
GOBP_REGULATION_OF_MUSCLE_HYPERTROPHY	0.120901639344262	0.389924445769957	0.183023938384487	0.363574066473814	1.29569901332415	35	JARID2 ATP2B4 NOTCH1 SLC9A1 LMNA ROCK2 PPARA RGS2 P2RX4 TNFRSF1B PARP1 ROCK1 PDE9A TNFRSF1A MEF2A
GOBP_SMOOTH_MUSCLE_CELL_DIFFERENTIATION	0.120901639344262	0.389924445769957	0.183023938384487	0.386884434241649	1.3104731279097	28	EFEMP2 NOTCH1 MEF2C DNMT1 SRF MRTFA ENG SIRT1
GOBP_PLACENTA_DEVELOPMENT	0.121076233183857	0.389924445769957	0.191892240384838	0.290361900628671	1.24925607207019	83	SENP2 PKD2 SPINT1 CUL7 ARNT RBPJ PLK4 ADAM19 CCNF BMPR2 TMED2 PRDM1 MEN1 BPTF MED1 HIF1A HS6ST1 PTGS2 NOTCH2 FBXW8 AKT1 GGNBP2 STK4 CASP8 NCOA1 ASH1L VASH1 ZFP36L1 ST14
GOBP_PROTEIN_DEPOLYMERIZATION	0.121076233183857	0.389924445769957	0.191892240384838	0.290932568206774	1.25171131821486	83	KIF18B TPX2 SH3BP1 GAK MAP1S MICAL1 SPTBN5 DSTN STMN1 NAV3 KIF24 FLII TRIOBP RDX CKAP5 KATNB1 ASPH TMOD2 SPAST GSN SPTAN1 MAP1A CAPG ARHGEF2 SVIL WASHC2C
GOBP_MODULATION_BY_HOST_OF_SYMBIONT_PROCESS	0.121085594989562	0.389924445769957	0.184706471207739	0.339459385672218	1.29419968706538	46	JUN IFI27 PPIB LTF CCNK EP300
GOBP_PEPTIDYL_PROLINE_MODIFICATION	0.122105263157895	0.392255327147979	0.184706471207739	0.360358536342476	1.31911216355175	39	PPIB FKBP9 P4HB FKBP11 PPIF RANBP2 P3H1 EGLN3
GOBP_CELLULAR_RESPONSE_TO_RADIATION	0.122119815668203	0.392255327147979	0.193813302725311	0.260176465757933	1.1971843903112	129	TP53BP1 HSPA5 BRCA1 CHEK1 TLK2 BAX CRIP1 EP300 DNM2 RHOB POLD1 XPC BRCA2 ECT2 MAPK13 ZMPSTE24 MDM2 ATF4 BAK1 CYBA CREBBP SWI5 MMP9 PTGS2 TP53INP1 NMT1 TMEM109 PCNA PARP1 TSPYL5 HSF1 CHEK2 DDB2 LIG4 IFI16 POLD3 PPID RAD9A PRKCD ERCC1 BARD1 NET1 SIRT1 NEDD4
GOBP_AMINOGLYCAN_METABOLIC_PROCESS	0.122171945701357	0.392255327147979	0.191892240384838	0.293363712718556	1.24298464082855	78	CHPF B3GNT9 CHPF2 SLC35D2 B3GNT7 GUSB CSGALNACT1 HEXB CHST13 TGFB1 CHST15 HS6ST1 B3GAT3 CHIT1 CHST12 CHSY1 B4GALT5 LYVE1 SMPD3 XYLT1 CSGALNACT2
GOBP_REGULATION_OF_HEMATOPOIETIC_PROGENITOR_CELL_DIFFERENTIATION	0.122699386503067	0.39355949465312	0.181383128498408	0.390313904135458	1.30976572108742	27	NOTCH1 DPF2 EIF2AK2 YTHDF2 ITCH SPI1 METTL14 MYB HSPA9 ABL1 SETD1A SOS2 SOS1 FNIP1 NUDT21 NFE2L2
GOBP_REGULATION_OF_GLYCOPROTEIN_METABOLIC_PROCESS	0.122950819672131	0.393635575719315	0.181383128498408	0.362422854131445	1.29159634255172	35	ITM2C GOLGA2 ABCA2 AATF NECAB2 RAB1A NECAB3 JAK3 NCSTN POMT1 ABCA7
GOBP_DETOXIFICATION	0.122965641952984	0.393635575719315	0.169570644405628	-0.302093732957255	-1.24925058991096	74	PRDX6 ABCG2 PRDX5 PRDX2 GPX4 TXNRD2 PRXL2A PIM1 UBIAD1 MGST3 SESN1 SLC22A5 ALDH1A1 GPX7 PRDX1 FBLN5 NOS3 RALBP1 GSTK1 SELENOW SOD1 PARK7
GOBP_POSITIVE_REGULATION_OF_CALCIUM_ION_TRANSPORT	0.123110151187905	0.393709902222601	0.186432558434075	0.315054927441259	1.27968486841589	60	CCR1 PKD2 BAX NTSR1 ORAI1 SLC9A1 CACNB3 BAK1 ATP1B1 P2RX4 JAK3 ATP2B1 F2R HTT P2RX1 P2RY6 CACNA1D PLCG2 CAPN3 ABL1 CALM1 CCL5 ARRB2 CALM3 SPHK2 GSTO1 STIM1 SUMO1
GOBP_CENTROSOME_DUPLICATION	0.123893805309735	0.39582607483799	0.188204146308491	0.310230921285742	1.26886784925741	63	CEP131 BRCA1 CEP63 PKD2 C2CD3 XPO1 CCP110 PLK4 CEP295NL BRCA2 CCNF ROCK2 MDM1
GOBP_REGULATION_OF_T_HELPER_CELL_DIFFERENTIATION	0.12448132780083	0.397312084603239	0.181383128498408	0.383058524379007	1.29852613751938	29	IRF4 NFKBID NLRP3 RARA JAK3 ANXA1 MYB TBX21 SMAD7 RC3H2 ZC3H12A ZBTB7B RC3H1 IL4R
GOBP_CHEMOKINE_PRODUCTION	0.125	0.398184494602552	0.184706471207739	0.310705761240803	1.27307627424577	62	ADAM17 OAS1 OAS3 ELANE AGER AZU1 HIF1A MYD88 EIF2AK2 APP MEFV CLEC7A MIR590 TNF ZFPM1 NOD2 IL17RA TLR3 TREM1 TLR2 HAVCR2 MBP CD74 SYK ERBIN IL4R
GOBP_REGULATION_OF_PROTEIN_EXIT_FROM_ENDOPLASMIC_RETICULUM	0.125	0.398184494602552	0.179782316298324	0.430468601952761	1.31136510383419	19	DERL3 ERLEC1 UBE2J1 OS9 EDEM1 SAR1A TM9SF4 CD81 EDEM2 DERL2
GOBP_SKIN_DEVELOPMENT	0.125290023201856	0.398717073836495	0.191892240384838	0.27166440802264	1.22363131988104	112	JUP RELA TRPC4AP NCOA3 NOTCH1 RBPJ DNASE1L2 FZD6 PIP5K1A STMN1 SLC27A4 ROCK2 ZMPSTE24 GBA ERCC2 NF1 ZFP36 PLEC MED1 SRF ARRDC3 PIAS4 LDB1 SUFU ANXA1 TNF ITGA2 STK4 ROCK1 FOSL2 FUZ ASH1L CASP3 FLNB ELOVL1 COL5A3 ZFP36L1 PSEN1 ST14 TMEM79 ASPRV1 AP3B1 HDAC1 PDGFA CLIC4
GOBP_COTRANSLATIONAL_PROTEIN_TARGETING_TO_MEMBRANE	0.125498007968128	0.398987790268895	0.176694268938498	0.408496458389793	1.32365103411516	23	TRAM2 SEC61A2 SSR3 SRP54 SSR1 SEC61A1 SRPRA ZFAND2B
GOBP_NEGATIVE_REGULATION_OF_STRIATED_MUSCLE_CELL_DIFFERENTIATION	0.125773195876289	0.399080932369925	0.179782316298324	0.426953656984804	1.31869025393226	20	NOTCH1 XBP1 HDAC5 EZH2 PPARA CCN3 RGS2 MIR590
GOBP_REGULATION_OF_MYOTUBE_DIFFERENTIATION	0.125773195876289	0.399080932369925	0.179782316298324	0.429545688249486	1.32669600891458	20	MAML1 NOTCH1 XBP1 HDAC5 CCN3 HDAC9 NIBAN2 HDAC1 HDAC3 PIEZO1 MMP14 MTOR ATP11A
GOBP_REGULATION_OF_MICROTUBULE_DEPOLYMERIZATION	0.126068376068376	0.399095981544074	0.183023938384487	0.441457834248385	1.31533941549775	18	TPX2 MAP1S NAV3 KATNB1 SPAST MAP1A ARHGEF2 TAOK1 APC
GOBP_CHROMOSOME_LOCALIZATION	0.126106194690266	0.399095981544074	0.186432558434075	0.308534356854578	1.26192877286884	63	CENPF CCNB1 CHAMP1 DCTN2 IFFO1 SPAG5 CDT1 LMNA DLGAP5 INCENP ZW10 KATNB1 EML3 CENPE NDE1 CHMP5 RRS1 RAB11A KPNB1 KIF14 DYNC1H1 HNRNPU NUP62
GOBP_CELL_GROWTH	0.126146788990826	0.399095981544074	0.190023305279108	0.224531819106355	1.14926362842535	287	TAOK2 SLIT1 CD38 SEMA3B ADAM17 KMT2D IP6K2 CDK11B DBN1 TCHP CPNE1 NAIF1 SEMA3C HDGFL2 ULK1 NDRG3 OSGIN2 ARHGEF11 SPG11 SLC9A1 DNM2 CDKN2C CLSTN3 BMPR2 PPARA PAFAH1B1 CCN3 SIPA1 CYBA SPHK1 RGS2 SEMA4A AURKA LAMTOR2 BST2 ERBB2 SEMA4D TGFB1 ADAM15 CEACAM1 RAB21 LAMB2 IST1 SRF SESN2 SEMA4B APP SGK1 DPYSL2 ST7L ITCH EXOSC9 CLSTN1 DERL2 SEMA7A KIAA0319 HSP90AA1 ADNP2 ITGB1 EXOSC4 VCL MAP3K13 ADNP MINAR…
GOBP_HISTONE_H3_K9_MODIFICATION	0.126315789473684	0.399241531286834	0.181383128498408	0.358226214558165	1.31130668284678	39	BRCA1 CHEK1 BEND3 JARID2 SETD5 HDAC5 LMNA ZNF304 DNMT1 SETDB1 EHMT1 ARID4A MYB ZNF274 ASH1L RIF1 SIRT1 CAMK1 SPHK2 KDM4A
GOBP_REGULATION_OF_CYTOPLASMIC_TRANSLATION	0.126732673267327	0.399959457928658	0.175204047558551	-0.417095051145065	-1.32254516967425	22	YBX1 CSDE1 PABPC1 YBX3 PAIP1 RPL13A DHX9
GOBP_MULTICELLULAR_ORGANISMAL_MOVEMENT	0.12678936605317	0.399959457928658	0.178219874951973	0.386259466906141	1.29616035667433	27	GIGYF2 HIPK2 SLC8A3 TNNI2 TNNT1 XRCC1 TCAP TNF MAP1A VPS54
GOBP_CD4_POSITIVE_ALPHA_BETA_T_CELL_DIFFERENTIATION	0.127232142857143	0.400555906199932	0.186432558434075	0.302284123724086	1.24121857521417	65	IRF4 NFKBID NLRP3 RSAD2 ENTPD7 BCL3 FUT7 SEMA4A SPN STAT3 RARA JAK3 CBFB ANXA1 MYB ZFPM1 TBX21 RELB STAT6 NCKAP1L SMAD7 RC3H2 ZC3H12A RUNX3 ZBTB7B MTOR RC3H1 IL4R
GOBP_REGULATION_OF_CALCIUM_ION_TRANSPORT	0.127314814814815	0.400555906199932	0.190023305279108	0.261361841276783	1.20295595130831	131	OPRL1 CCR1 PKD2 DIAPH1 BAX NTSR1 ORAI1 SLC9A1 CAMK2G CACNB3 SELENON BAK1 CHD7 CYBA CACNB4 CRACR2B PTPN6 YWHAE ATP1B1 P2RX4 TMEM38A HOMER3 PTGS2 JAK3 ATP2B1 GNAI2 F2R PRKCE HTT TMBIM6 P2RX1 CORO1A P2RY6 CACNA1D PLCG2 BEST1 CAPN3 ABL1 SLC30A1 C4orf3 CALM1 UBASH3B CCL5 PTK2B CACNB1 ARRB2 CD33 CALM3 PRKACA SPHK2 AHNAK LYN GSTO1 STIM1 PML
GOBP_INTRACELLULAR_STEROL_TRANSPORT	0.127348643006263	0.400555906199932	0.179782316298324	0.397731403910548	1.29704885853784	25	ABCA2 ABCA1 SERAC1 TPCN2 SCP2 GRAMD1B OSBP NUS1 ABCG1 GRAMD1C GRAMD1A OSBPL2 ARL8B
GOBP_INTERFERON_GAMMA_PRODUCTION	0.12780269058296	0.400920364559988	0.186432558434075	0.288364693585781	1.24066326764196	83	TYK2 ISG15 CD14 DDIT3 LGALS9C RIPK3 BTN3A1 BCL3 GAS6 IL12RB2 ARID5A NLRP6 RARA SCRIB CLEC7A TNF ZFPM1 LAPTM5 LGALS9B CCR2 NOD2 TLR3 VSIR PTPN22 HLA-A ABL1 HAVCR2 CR1 HSPD1
GOBP_CELL_DIFFERENTIATION_INVOLVED_IN_KIDNEY_DEVELOPMENT	0.127835051546392	0.400920364559988	0.178219874951973	0.424710563499619	1.31176222914742	20	NOTCH1 CD24 MEF2C LAMB2 MMP9 NOTCH2
GOBP_NEGATIVE_REGULATION_OF_PLASMA_MEMBRANE_BOUNDED_CELL_PROJECTION_ASSEMBLY	0.127835051546392	0.400920364559988	0.178219874951973	0.389052141828827	1.28096637391533	26	MAK TCHP CCP110 DNM2 EVI5L KIF24 TESK1 GDI2 STAP1 TBC1D7 CEP97 SRGAP2C PRKCD MAP4 RAP1GAP MPHOSPH9
GOBP_ADHERENS_JUNCTION_ORGANIZATION	0.128364389233954	0.401654557989076	0.178219874951973	0.378750214070817	1.30352561033027	31	NUMBL PTPN23 KIFC3 PLEKHA7 PIP5K1C PAK2 BMP6 PLEC RDX VCL CSK NUMB DLG5 SMAD7
GOBP_PROTEIN_MONOUBIQUITINATION	0.128390596745027	0.401654557989076	0.165656695205483	-0.308859190787523	-1.26361931653047	68	SKP1 NEURL1 BIRC2 DDB1 TRIM37 PRKN PEX12 UBE2B UBE2O UBB PCGF5 RNF2 UBE2D3 UBE3D BMI1 RBX1 LEO1 TSG101 FANCE RNF220 FAAP20
GOBP_CELLULAR_RESPONSE_TO_ABIOTIC_STIMULUS	0.128440366972477	0.401654557989076	0.188204146308491	0.236881213375373	1.1702900108725	220	TP53BP1 HSPA5 BRCA1 CHEK1 PKD2 TLK2 BAX CRIP1 CLN3 SLC9A1 EP300 DNM2 DAG1 RHOB POLD1 XPC BRCA2 BMP6 ECT2 MAPK13 ZMPSTE24 MDM2 ATF4 BAK1 SIPA1 BAD CYBA SLC25A23 CREBBP SWI5 PLEC MMP9 MYD88 PTGS2 MAPK3 TP53INP1 NMT1 TMEM109 ZFAND1 PCNA PARP1 TSPYL5 ITGA2 HSF1 CHEK2 TNFSF14 CASP8 CASP8AP2 DDB2 LIG4 ARHGEF2 GNA11 TLR3 ENG IFI16 POLD3 CASP3 PPID CAPN3 RELB RAD9A PTEN PRKCD ERCC1 REST CRADD BAG3 BARD1 …
GOBP_SYNAPTIC_VESICLE_RECYCLING	0.128691983122363	0.40205406854205	0.179782316298324	0.332556872218584	1.27531056033019	47	VAMP2 PACSIN1 AP3D1 ABCA13 GAK STON1 DNM2 PIP5K1C CANX DGKQ SCRIB VAMP4 ROCK1 STON2 ITSN2 STX1A AP3B1 CALM3 PLAA ACTG1
GOBP_MYELOID_CELL_DEVELOPMENT	0.129090909090909	0.402595237320668	0.165656695205483	-0.312151905989556	-1.26150309189118	63	BPGM PIP4K2A EPB42 FAM210B WASF2 ABCB10 SLC9B2 SLC4A1 TRIM58 L3MBTL3 FOXP1 PABPC4 SLC11A2
GOBP_SYNAPTIC_VESICLE_LOCALIZATION	0.129158512720157	0.402595237320668	0.172324344900946	-0.367767579053374	-1.27024622570214	34	BLOC1S6 SNCA PRKN PINK1 KIF5C SNAPIN AP3S2 TMEM230 CDK5
GOBP_REGULATION_OF_B_CELL_MEDIATED_IMMUNITY	0.129237288135593	0.402595237320668	0.179782316298324	0.331933012843969	1.28527852456891	49	TP53BP1 NECTIN2 SLC15A4 SUPT6H KMT5C PTPN6 TGFB1 NSD2 SHLD3 ATAD5 TNF PTPRC TBX21 NOD2 STAT6 RIF1 CR1 HLA-E CD55
GOBP_ESTABLISHMENT_OR_MAINTENANCE_OF_CELL_POLARITY	0.129840546697039	0.4031026394118	0.186432558434075	0.254507793441417	1.19601229994462	153	GBF1 SH3BP1 SAPCD2 WEE1 PLEKHG3 MARK2 FSCN1 MYO18A MYH9 PLK1 ARHGEF11 RAC1 SLC9A1 RHOB LMNA DCTN1 ROCK2 PAFAH1B1 RAC2 CTNNA1 AMOTL1 EZR SPN DST CKAP5 ZW10 EPHB1 SCRIB PARD3 DOCK2 RHOBTB1 HSP90AA1 GSN PARVG ITGB1 CYTH3 HTT NDE1 ROCK1 TCIRG1 LIN7A MAD2L1 RIPOR2 NSFL1C MAP4 DOCK8 RHOBTB3 PTK2B CDC42BPB DLG5 NCKAP1L
GOBP_REGULATION_OF_LEUKOCYTE_DIFFERENTIATION	0.129840546697039	0.4031026394118	0.186432558434075	0.234394408279499	1.15246089922023	211	BTN2A2 IRF4 ZMIZ1 ADAM8 CCR1 AP3D1 TOB2 PIK3R6 LTF INPP5D CSF1 NFKBID NLRP3 XBP1 KLF10 ACIN1 AGER ZBTB46 GAS6 PRDM1 BAD ZBTB16 SART1 NF1 PTPN6 ERBB2 LGALS1 TGFB1 FOS IL4I1 CEACAM1 FES GPR55 IRF7 FANCA SOX13 LAG3 RARA JAK3 CBFB NOTCH2 CTNNBIP1 ANXA1 TNF TRIB1 MYB ZFPM1 HSF1 PTPRC CASP8 CCR2 TBX21 RIPK1 ZFP36L2 TLR3 VSIR ZFP36L1 ABL1 CR1 UBASH3B AMBRA1 AP3B1 NCKAP1L STAT5B SMAD7 ADA EVI2B RC3H2 CD7…
GOBP_MRNA_3_END_PROCESSING	0.12987012987013	0.4031026394118	0.181383128498408	0.312131041742191	1.2550624935205	58	PAF1 CPSF7 CPSF1 SUPT5H YTHDC1 TUT1 RNF40 SLBP TENT4B PNPT1 CPSF2 APP RNF20 SSU72 HSF1 PAPOLG RPRD2 ZC3H3 PCF11 SYMPK BARD1 ZFP36L1
GOBP_NEGATIVE_REGULATION_OF_DOUBLE_STRAND_BREAK_REPAIR_VIA_HOMOLOGOUS_RECOMBINATION	0.129896907216495	0.4031026394118	0.176694268938498	0.449142105841968	1.30829833862169	16	TP53BP1 POLQ FBH1 SHLD3 UBQLN4 RMI2 MAGEF1 RIF1 RECQL5 CGAS SMCHD1
GOBP_PROTEIN_KINASE_C_ACTIVATING_G_PROTEIN_COUPLED_RECEPTOR_SIGNALING_PATHWAY	0.130526315789474	0.404668979037853	0.178219874951973	0.462543211189118	1.30760547306306	15	PICK1 DGKZ AZU1 DGKQ DGKG PARD3 DGKD F2R
GOBP_MACROPHAGE_DIFFERENTIATION	0.130705394190871	0.404837509106459	0.176694268938498	0.359282633611141	1.29160670290898	36	CEBPE CSF1 ZBTB46 GBA NRROS TGFB1 MMP9 TSPAN2 APP SPI1 TRIB1 PARP1 HSF1 CASP8 RIPK1 TLR2 SIRT1
GOBP_SNRNA_TRANSCRIPTION	0.13125	0.406017116524029	0.176694268938498	0.442217026647958	1.30483668125241	17	CC2D1A ELL2 SNAPC4 ELL MEPCE SNAPC2
GOBP_POSITIVE_REGULATION_OF_INNATE_IMMUNE_RESPONSE	0.131336405529954	0.406017116524029	0.186432558434075	0.269962088263069	1.20717647213007	107	TRIM62 NECTIN2 ADAM8 TRIM41 LAMP1 SLC15A4 ZBP1 RNF185 EP300 HMGB2 PAK2 TRIM5 VAV1 CREBBP ZNFX1 MED1 IRF7 LAG3 PLSCR1 HSP90AA1 SPI1 CLEC7A TBK1 NOD2 IKBKE IFI16 PLCG2 MNDA HAVCR2 COCH UBE2K CCL5 TRIM56 AP1G1 STAT5B CGAS HLA-E NMI LYN SYK
GOBP_REGULATION_OF_PROTEASOMAL_PROTEIN_CATABOLIC_PROCESS	0.131578947368421	0.406379888827683	0.160801401070022	-0.257815460655769	-1.19219704261493	149	RNF14 GABARAPL2 RAD23A PSMF1 PITHD1 COMMD1 ELOB GCLC DESI1 RACK1 BAG6 NOP53 DNAJB2 PRKN ZER1 PINK1 USP13 ZFAND2A UBXN1 SH3RF1 UBQLN1 EIF3H ZYG11B UBB RNF144A STYX SOCS5 USP7 ARIH1 ALAD RBX1 DET1 MKRN2
GOBP_POST_EMBRYONIC_DEVELOPMENT	0.131749460043197	0.406519721768266	0.179782316298324	0.307399364045482	1.24858962824193	60	INPPL1 BCL2L11 GIGYF2 SEMA3C BAX STK36 ACADM CCDC47 SZT2 CSRNP1 BAK1 PRDM1 MMUT ERCC2
GOBP_ACTIN_FILAMENT_BASED_TRANSPORT	0.131958762886598	0.406778864510823	0.175204047558551	0.449077183491258	1.30810922741953	16	ACTN4 MYO5C MYO1D MYO1F MYO1G MYO5A
GOBP_MYELOID_LEUKOCYTE_CYTOKINE_PRODUCTION	0.132382892057026	0.40742712458612	0.173747838999571	0.394473817916787	1.28052940126841	24	DDX58 TGFB1 CUEDC2 SEMA7A SPON2 LAPTM5 PLCG2 SIRT1 CD74 TICAM1 LILRB1 TGFB3 BCL10
GOBP_EMBRYONIC_MORPHOGENESIS	0.132420091324201	0.40742712458612	0.184706471207739	0.222790106320622	1.14829212678242	293	EPHB2 BRD2 MYADM PAF1 ZBTB17 DVL3 ITGA5 COL7A1 PHACTR4 PKD2 SPINT1 C2CD3 NOTCH1 BCL2L11 LRP5 HIPK2 BAX FLT1 KDM6B TSC2 MMP8 FZD6 DAG1 RIC8A RTF1 ECE1 LUZP1 CHRNA10 MEF2C ROCK2 BMPR2 HIRA TCAP DVL2 TMED2 CHD7 PBX2 ZBTB16 WHRN RUNX2 ITGB2 CREBBP TRIOBP SLC39A3 TGFB1 MED1 HIF1A MAPK7 SRF MMP9 IFT172 FZD2 RARA SCRIB MAPK3 NOTCH2 APAF1 YTHDF2 TWSG1 IL1RN LDB1 IFT57 SUFU ITGB1 ALDH1A2 MKS1 ITGA2 STK4
GOBP_PEPTIDYL_CYSTEINE_MODIFICATION	0.132692307692308	0.407427552079966	0.16823816568964	-0.365944828799786	-1.28475707273132	36	ZDHHC2 RAB6A ZDHHC6 HHAT HMBS ZDHHC4 ZDHHC7 ZDHHC8 PARK7 GOLGA7B ZDHHC14 ZDHHC3 ZDHHC1
GOBP_POSITIVE_REGULATION_OF_SECRETION	0.132723112128146	0.407427552079966	0.184706471207739	0.251132073616684	1.19591729660506	169	APBB3 CD38 BAIAP3 OPRL1 SEC24A UNC13D ADAM8 GRK2 LAMP1 XBP1 PTPN23 MYO18A STX4 NTSR1 HGS SCAMP5 TMF1 BMP6 TNFRSF11A ITGAM ABAT FGR BAD CYBA GPR27 ITGB2 TGFB1 EZR HIF1A P2RX4 GIPR GNAI2 PRKCE OSBP STXBP5 SMPD3 ABCG1 C2CD2L RETN HFE DTNBP1 TRPM2 TMED10 PPID TLR2 SELENOT SLC6A4 STX1A GAB2 PTPN11 TM7SF3 AP1G1 CD33 CD177 DAB2 P2RY2 IRS2 SPHK2 RAB27A GOLPH3 SYK RAB8B CREB1 ACSL3
GOBP_REGULATION_OF_HORMONE_METABOLIC_PROCESS	0.132796780684105	0.407427552079966	0.172324344900946	0.409077093435634	1.29781724829738	22	ARNT BMP6 ZMPSTE24 H6PD HIF1A DGKQ REST RDH10 DAB2 POR
GOBP_LIPID_HOMEOSTASIS	0.133484162895928	0.409019464800875	0.183023938384487	0.287934616443392	1.23858444812522	84	ABCA2 SEC24A LCAT ABCA1 LRP5 NR1H3 ABHD8 RCN3 XBP1 CD24 SURF4 POLD1 DGAT1 SESN2 GRAMD1B MIR590 USF2 GOT1 PNPLA1 ADCK1 SREBF2 NUS1 ABCG1 HDAC9 RALY ABCA3
GOBP_REGULATION_OF_PROTEIN_LOCALIZATION_TO_MEMBRANE	0.133567662565905	0.409019464800875	0.159646701919906	-0.264567071086279	-1.18378638945411	118	ANK3 VTI1B LGALS3 CRIPT RACK1 ZDHHC2 FIS1 BCL2L1 AP2M1 STOM INPP5K PRKN MAPK8 PID1 PIK3R1 SORBS1 TCAF1 EFCAB7 CHP1 CDK5 VPS4A TMEM59 AP2B1 TNFAIP6 ZDHHC7 ZDHHC8 LDLRAP1 DMTN HRAS PRNP FYN PRKCH
GOBP_REGULATION_OF_RESPONSE_TO_REACTIVE_OXYGEN_SPECIES	0.134653465346535	0.411955842144064	0.169570644405628	-0.412212378406968	-1.30706295470396	22	SESN3 RACK1 FOXO3 PINK1 SESN1 HGF
GOBP_NEGATIVE_REGULATION_OF_CATALYTIC_ACTIVITY	0.135135135135135	0.412748783724016	0.190023305279108	0.208337823481119	1.11869680611084	470	EPHB2 STYXL1 CDC20 BIRC5 DUS2 SLPI IQGAP2 CD300A IBTK COL7A1 BUB1B CST7 CIT SPINT1 PPP1R26 LTF ATP2B4 NOTCH1 LRP5 PIP4K2C PLGLB2 RCC2 BCL2L12 MIDN SLC8A3 MICAL1 RASA4 TSC2 PDE6D CDC42SE1 CLN3 PLK1 TIMP2 RGS14 TFIP11 APBA3 RUBCN CDKN2C NCAPG2 PAK2 TNK2 IFIT1 PHACTR1 AOC3 GAS6 SLC27A4 ROCK2 GBA PIP4K2B ANXA4 TMED2 CABIN1 MCM2 TERF2 RGS2 NF1 PRKAG2 ZFP36 FICD PRPSAP1 MEN1 SIMC1 PTPN6 BST2 TESK1 APLP…
GOBP_TUBE_FORMATION	0.135198135198135	0.412748783724016	0.184706471207739	0.281157248051381	1.22570940413059	95	BRD2 DVL3 PHACTR4 SPINT1 NOTCH1 BCL2L11 TSC2 PIK3CD FZD6 LUZP1 TCAP DVL2 TMED2 TGFB1 HIF1A IFT172 FZD2 RARA SCRIB APAF1 IFT57 SUFU MKS1 STK4
GOBP_NEGATIVE_REGULATION_OF_PROTEASOMAL_PROTEIN_CATABOLIC_PROCESS	0.135294117647059	0.412748783724016	0.16823816568964	-0.371123959568327	-1.2784507678275	33	GABARAPL2 PSMF1 BAG6 NOP53 UBXN1 EIF3H STYX USP7 ALAD PARK7 SVIP GIPC1
GOBP_POSITIVE_REGULATION_OF_TELOMERE_MAINTENANCE_VIA_TELOMERE_LENGTHENING	0.135559921414538	0.41317136611417	0.16823816568964	-0.373242662229958	-1.27425098676167	32	NAF1 MAP2K7 ATM TNKS HMBOX1 MAPKAPK5 FBXO4 PRKCQ ATR CCT4 POT1 HNRNPA1 XRCC5
GOBP_NEUTROPHIL_CHEMOTAXIS	0.136069114470842	0.413986608566266	0.176694268938498	0.302990163746198	1.23418890248058	61	ITGA1 PPIB GBF1 PREX1 SRP54 CKLF PIK3CD RAC1 PIP5K1C RAC2 ITGB2 VAV1 C5AR1 NOD2 CSF3R CXCR2 TREM1 JAML RIPOR2 CXCR1 S100A9 CCL5 NCKAP1L CXCL1 DAPK2 BST1 CD74 SYK
GOBP_POSITIVE_REGULATION_OF_LIPID_KINASE_ACTIVITY	0.136082474226804	0.413986608566266	0.172324344900946	0.386854702097421	1.27373123470904	26	DGKZ FLT1 AGAP2 FGR IRS1 CD81 TGFB1 NOD2 AMBRA1 PTK2B LYN FLT3 SRC PTK2 VAV3 PDGFB
GOBP_T_CELL_CYTOKINE_PRODUCTION	0.136645962732919	0.414528143095803	0.172324344900946	0.376643913228547	1.29627646039198	31	NLRP3 RSAD2 DENND1B ARID5A CD81 TNFRSF1B CCR2 TBX21 HFE HLA-A SMAD7 CD55 IL18R1 HLA-F CLC TNFSF4 LILRB4
GOBP_T_CELL_HOMEOSTASIS	0.136645962732919	0.414528143095803	0.172324344900946	0.37768024219251	1.29984314179589	31	BCL2L11 BAX RIPK3 PMAIP1 SLC39A3 JAK3 AKT1 TNFSF14 CORO1A TCIRG1 CASP3 LGALS2 NCKAP1L STAT5B RC3H2 RC3H1 SPNS2
GOBP_CELLULAR_COMPONENT_DISASSEMBLY_INVOLVED_IN_EXECUTION_PHASE_OF_APOPTOSIS	0.136752136752137	0.414528143095803	0.175204047558551	0.438007523179191	1.30505909019156	18	TOP2A BOK BAX ACIN1 ENDOG DNASE2 APAF1 HSF1
GOBP_POSITIVE_REGULATION_OF_PROTEIN_SECRETION	0.136771300448431	0.414528143095803	0.179782316298324	0.288325477296169	1.23560297764496	82	APBB3 CD38 BAIAP3 SEC24A ADAM8 PTPN23 MYO18A STX4 BMP6 ABAT BAD GPR27 TGFB1 EZR HIF1A GIPR PRKCE OSBP ABCG1 C2CD2L TRPM2 TMED10 PPID TLR2
GOBP_PLATELET_AGGREGATION	0.137130801687764	0.414922618895445	0.173747838999571	0.323421033144966	1.26929997663866	51	PEAR1 MYH9 FERMT3 ABAT FIBP PTPN6 CEACAM1 GP1BA TLN1 VCL ACTN1 EMILIN2 SH2B3 PRKCD SLC7A11 UBASH3B CLIC1 ACTG1 STXBP3 LYN SYK CSRP1 F11R
GOBP_DEVELOPMENTAL_PROCESS_INVOLVED_IN_REPRODUCTION	0.13715710723192	0.414922618895445	0.190023305279108	0.208410052803922	1.11899997525198	477	BRD2 HSPA5 CEP131 REC8 MAK NECTIN2 KMT2D SEPTIN2 SENP2 PKD2 TCFL5 SPINT1 ATP2B4 ESR1 NOTCH1 CUL7 CSF1 BCL2L11 RACGAP1 RFX2 WASHC5 ARNT HSD17B4 BOK BAX RBPJ ZNF296 KHDRBS1 CRIP1 PLK4 SF1 UBE2J1 NDRG3 ASPM E2F1 C3orf62 TMF1 YTHDC1 DNM2 ADAM19 SLC26A6 SLC4A2 HMGB2 BRCA2 BMP6 CCNF ARMC2 BMPR2 PAFAH1B1 SRD5A1 TMED2 BAK1 TAF4 DNAH1 SPATA6 CHD7 IRF2BPL PRDM1 BAD HEXB ZBTB16 RGS2 CALR AURKA MEN1 BRIP1 BP…
GOBP_REGULATION_OF_NUCLEOCYTOPLASMIC_TRANSPORT	0.138009049773756	0.416723140061033	0.179782316298324	0.284275589972911	1.22284471756557	84	IFI27 JUP XPO1 IWS1 SUPT6H KHDRBS1 ECT2 GAS6 TPR NF1 YWHAE TGFB1 SP100 PTGS2 MX2 SUFU RIOK2 SIRT7 DNAJC27 PRKCD BAG3 BARD1 PSEN1 PTPN11 FRAT1 NEDD4 RBM22 CAMK1 PRKACA ZC3H12A AKAP8L HDAC3 PPP1R12A SUMO1
GOBP_TYPE_I_INTERFERON_PRODUCTION	0.138009049773756	0.416723140061033	0.179782316298324	0.286022564955605	1.21188013294364	78	OAS1 OAS2 OAS3 ISG15 CD14 DTX4 HMGB2 DHX58 DDX58 GPATCH3 TRIM38 IRF7 MYD88 ITCH HSP90AA1 IFIH1 TBK1 GAPDH TLR3 PLCG2 TLR2 RELB PTPN22 RNF135 HAVCR2 HSPD1 DHX33 PTPN11 IRF5 TRIM56 CGAS NMI SYK
GOBP_NEGATIVE_REGULATION_OF_BLOOD_VESSEL_ENDOTHELIAL_CELL_MIGRATION	0.138144329896907	0.41674395431725	0.170932335370056	0.419048644533022	1.29427481046003	20	JUP ATP2B4 NOTCH1 HDAC5 MEF2C TGFB1 TNF
GOBP_DEVELOPMENTAL_MATURATION	0.138568129330254	0.417452352841963	0.181383128498408	0.251466803135912	1.17275860498266	148	CDC20 TYMS AGRN BAIAP3 REC8 TRPC4AP AP3D1 PICK1 KLF2 LTF ARCN1 WASHC5 THBS3 RBPJ DDIT3 DAG1 SLC26A6 BRCA2 KCNIP2 GBA NEFL ERCC2 ZBTB16 NF1 RUNX2 AURKA SEMA4D PDE3A HIF1A CBFB APP YTHDF2 FBXO5 CLSTN1 SCLT1 CLEC7A PLD6 ALDH1A2 RPS6KA2 MAP3K13 B4GALT5 CD63 XYLT1 BLOC1S3 MTCH1 DLG4 ZBTB7A CX3CR1 PTEN NR4A2
GOBP_T_CELL_ACTIVATION_INVOLVED_IN_IMMUNE_RESPONSE	0.138636363636364	0.417452352841963	0.179782316298324	0.286598288424774	1.22075779837504	81	IRF4 NFKBID NLRP3 ENTPD7 CLEC4E BCL3 SEMA4A ITGAL CD81 SPN CEACAM1 STAT3 RARA JAK3 ANXA1 MYB ZFPM1 TBX21 CLEC4D RELB STAT6 HAVCR2 PSEN1 NCKAP1L SMAD7 RC3H2 RAB27A APBB1IP CD74 ZC3H12A SLC11A1 ZBTB7B MTOR RC3H1 IL4R
GOBP_RECEPTOR_CATABOLIC_PROCESS	0.138832997987928	0.417657007848761	0.16823816568964	0.408198253467154	1.29502908516655	22	ABCA2 MVB12A TGFB1 SH3GLB1 ITCH LAPTM5 UVRAG CAPN1 NEDD4 MTMR2
GOBP_PROTEIN_PEPTIDYL_PROLYL_ISOMERIZATION	0.139059304703477	0.417950465803227	0.169570644405628	0.380675431372959	1.27742216095748	27	PPIB FKBP9 FKBP11 PPIF RANBP2
GOBP_POSITIVE_REGULATION_OF_PHOSPHOPROTEIN_PHOSPHATASE_ACTIVITY	0.139344262295082	0.418419496216315	0.169570644405628	0.424646206499909	1.29362795370767	19	ITGA1 CD300A PTPRC CALM1 CD33 CALM3 PPP1R12A PPP1R15A MTOR
GOBP_SYNAPSE_ORGANIZATION	0.13986013986014	0.41958041958042	0.181383128498408	0.239601506870054	1.15905165467195	190	EPHB2 CDC20 SLIT1 AGRN SDF4 PICK1 NTNG2 DBN1 VCP SETD5 SLC8A3 CHCHD10 CLN3 BAIAP2 GNPAT CNTNAP1 DAG1 ALS2 ITGAM CLSTN3 DCTN1 MEF2C CACNB3 PAFAH1B1 NEFL PLXND1 SEMA4A CACNB4 ERBB2 SEMA4D ARHGAP22 LAMB2 EPHB1 ZDHHC12 APP CLSTN1 C5AR1 TNF ABHD17A F2R ABHD17C ADNP ACTN1 IL1RAP EIF4G1 DTNBP1 DLG4 CAPRIN1 TLR2 CX3CR1 PTEN CTBP2 REST RER1 SLC7A11 ABL1 AMIGO2 PSEN1 EEF2K NEDD4 CACNB1 DLG5
GOBP_REGULATION_OF_TUBE_SIZE	0.140388768898488	0.420389247089015	0.173747838999571	0.305001977305091	1.23885196262174	60	CD38 ITGA1 KLF2 ECE1 ROCK2 BMPR2 RGS2 PTGS2 ATP2B1 TNF PIK3C2A HRH2 F2R ROCK1 P2RX1 DOCK5 SLC6A4 SCPEP1 ABL1
GOBP_T_CELL_DIFFERENTIATION_INVOLVED_IN_IMMUNE_RESPONSE	0.140388768898488	0.420389247089015	0.173747838999571	0.304251851928156	1.23580511583196	60	IRF4 NFKBID NLRP3 ENTPD7 CLEC4E BCL3 SEMA4A SPN STAT3 RARA JAK3 ANXA1 MYB ZFPM1 TBX21 CLEC4D RELB STAT6 SMAD7 RC3H2 ZC3H12A ZBTB7B MTOR RC3H1 IL4R
GOBP_REGULATION_OF_SPINDLE_ORGANIZATION	0.141078838174274	0.421261662305154	0.169570644405628	0.351384598230058	1.2632135814951	36	TPX2 SPAG5 PLK1 DCTN1 TPR EML3 CHMP5 CEP97 KIF15 TACC3 DYNC1H1 HNRNPU NUP62 CHMP2A CHMP2B RNF4 VPS4B
GOBP_REGULATION_OF_PROTEIN_EXPORT_FROM_NUCLEUS	0.141104294478528	0.421261662305154	0.16823816568964	0.38007402898178	1.27540405135852	27	IFI27 XPO1 GAS6 TPR YWHAE SP100 SIRT7 DNAJC27 BAG3 BARD1 PTPN11 FRAT1 RBM22 CAMK1 PRKACA
GOBP_NEUROTRANSMITTER_UPTAKE	0.141199226305609	0.421261662305154	0.163180127180689	-0.450910592843512	-1.30696790630984	16	SNCA SLC1A7 SLC18A2 PRKN SLC29A2 SLC38A1 PARK7
GOBP_RRNA_CATABOLIC_PROCESS	0.141199226305609	0.421261662305154	0.163180127180689	-0.417404719242085	-1.28213962826626	20	EXOSC2 EXOSC5 EXOSC7 SLFN14 DIS3L
GOBP_MULTICELLULAR_ORGANISM_REPRODUCTION	0.142131979695431	0.423655102012278	0.188204146308491	0.214413864644522	1.12823163997602	403	BRD2 TOP2A HSPA5 ZMIZ1 CEP131 OPRL1 REC8 MAK NECTIN2 KMT2D PICK1 SEPTIN2 TOB2 TCFL5 NCAPH ATP2B4 ESR1 NOTCH1 BCL2L11 UBE2Q1 RACGAP1 RFX2 WASHC5 BAX ZNF296 KHDRBS1 NCOR2 PLK1 UBE2J1 NDRG3 ASPM E2F1 C3orf62 TMF1 YTHDC1 DNM2 SLC26A6 SLC4A2 HMGB2 BRCA2 ARMC2 BMPR2 SPACA6 PAFAH1B1 TMED2 DNAH1 SPATA6 PRDM1 BAD HEXB ZBTB16 RGS2 CALR ADCY7 AURKA MEN1 BRIP1 TESK1 CELF1 EIF2S2 PDE3A MAST2 SKIL MED1 SETX CF…
GOBP_POSITIVE_REGULATION_OF_NEURON_DIFFERENTIATION	0.142566191446029	0.424559502232852	0.166933848713193	0.358746443617515	1.2685101113033	34	CPNE1 BMP6 ECT2 MEF2C MMD RARA HMG20B SPAG9 NCOA1 ARHGEF2 EIF4G1 REST CSNK1D KDM4A TCF4
GOBP_ENDOTHELIUM_DEVELOPMENT	0.142857142857143	0.42503600890402	0.176694268938498	0.287798416979242	1.21547091496947	76	MYADM NOTCH1 PRKD2 ITGAX RBPJ KDM6B VEZF1 RHOB BMP6 ROCK2 BMPR2 EZR CEACAM1 RDX RAB1A MYD88 TNF VCL ROCK1 GSTM3 COL18A1 TNFRSF1A CCM2 CLIC4 PPP1R12A AFDN F11R S1PR2 PLOD3
GOBP_EXTRACELLULAR_MATRIX_ASSEMBLY	0.143162393162393	0.425102805207051	0.170932335370056	0.434658533375532	1.295080655222	18	NTNG2 EFEMP2 NOTCH1 DAG1 GAS6 TGFB1 LAMB2 SMPD3
GOBP_MALE_SEX_DIFFERENTIATION	0.143187066974596	0.425102805207051	0.178219874951973	0.286051396444884	1.20999014854327	79	REC8 ESR1 BCL2L11 HSD17B4 BOK BAX SF1 ASPM TMF1 HMGB2 BMP6 SRD5A1 BRIP1 CTNNA1 EIF2S2 ADAM15 COL9A3 FANCA RARA SAFB2 SMAD5 ARID4A TLR3 ADGRG1 ERCC1 RHOBTB3 STAT5B PDGFA SPATA2 AGO4
GOBP_RNA_PHOSPHODIESTER_BOND_HYDROLYSIS_EXONUCLEOLYTIC	0.143396226415094	0.425102805207051	0.159646701919906	-0.340879547134155	-1.24236628509747	41	REXO2 EXOSC2 EXOSC5 EXOSC7 ERI2 DIS3L ANGEL1 CNOT6 CNOT7 ERI3 ANGEL2 CPSF3 DIS3L2 CNOT6L CNOT2
GOBP_RIBONUCLEOSIDE_MONOPHOSPHATE_BIOSYNTHETIC_PROCESS	0.1434034416826	0.425102805207051	0.160801401070022	-0.394606956573367	-1.28888441921374	25	ADSL DHODH UMPS IMPDH2 UPP1 NUDT2 APRT PFAS CMPK1
GOBP_HEAD_DEVELOPMENT	0.144303797468354	0.427381502356094	0.186432558434075	0.211917015600219	1.13060534735666	447	EPHB2 SLIT1 HSPA5 ZMIZ1 SDF4 CENPF XAB2 MEIS1 MINK1 NOTCH2NLC CNP ATP2B4 C2CD3 NOTCH1 BCL2L11 NCOA6 COQ8B ARCN1 AKNA CHD8 BOK BAX NUMBL RBPJ MAP1S ATXN1L ZFHX3 BAIAP2 GNPAT ASPM E2F1 STK36 EZH2 PHGDH EP300 FZD6 SZT2 BRCA2 XRCC1 ITGAM PHACTR1 CSRNP1 SEC16A NOTCH2NLA GBA ABAT PAFAH1B1 SRD5A1 NEFL BAK1 CHD7 BAD PBX2 WHRN SPHK1 RGS2 NF1 MEN1 BPTF YWHAE MED1 HIF1A SRF TMX2 ANKRD11 EPHB1 UBE2L3 SRR RAF…
GOBP_REGULATION_OF_SYNAPTIC_PLASTICITY	0.144827586206897	0.428375136822003	0.176694268938498	0.282617064544571	1.21911175652474	91	EPHB2 CDC20 CD38 VAMP2 PICK1 DBN1 SLC8A3 AGER STX4 CLN3 BAIAP2 RGS14 MEF2C ATF4 NF1 SRF RARA PTGS2 APP NCSTN YWHAH MAP1A RAB8A DLG4 SLC24A1 CX3CR1 PTEN ABL1 PSEN1 YWHAG PTK2B KRAS TSHZ3
GOBP_ALPHA_BETA_T_CELL_DIFFERENTIATION	0.145161290322581	0.428375136822003	0.176694268938498	0.286557568953739	1.23531178309828	89	IRF4 AP3D1 PRR7 NFKBID NLRP3 RSAD2 ENTPD7 BCL3 FUT7 PRDM1 ZBTB16 SEMA4A SPN STAT3 RARA JAK3 CBFB ANXA1 MYB ZFPM1 TBX21 RELB STAT6 ABL1 AP3B1 NCKAP1L SMAD7 ADA RC3H2 ZC3H12A RUNX3 SYK ZNF683 ZBTB7B MTOR RC3H1 IL4R
GOBP_FACULTATIVE_HETEROCHROMATIN_ASSEMBLY	0.14519427402863	0.428375136822003	0.165656695205483	0.378224428118166	1.26919739619407	27	PHF2 BEND3 ATF7IP ZNF304 MPHOSPH8 BAZ2A DNMT1 SETDB1 HELLS SAMD1 RESF1 SIRT1 HDAC1
GOBP_CHEMICAL_SYNAPTIC_TRANSMISSION_POSTSYNAPTIC	0.145263157894737	0.428375136822003	0.16823816568964	0.348625206488678	1.2761616668431	39	SLC8A3 CHRNE NTSR1 BAIAP2 CHRNA10 MEF2C ABAT SLC29A1 P2RX4 APP AKT1 P2RX1 DLG4 PTEN STX1A PTK2B ARRB2 MTMR2
GOBP_REGULATION_OF_HISTONE_H3_K9_METHYLATION	0.145299145299145	0.428375136822003	0.169570644405628	0.429788960833685	1.28057158956724	18	BRCA1 JARID2 LMNA ZNF304 DNMT1 MYB ZNF274 RIF1 SIRT1 KDM4A
GOBP_PLASMA_MEMBRANE_ORGANIZATION	0.145454545454545	0.428444151130177	0.175204047558551	0.285373934964045	1.227332265252	86	OTOF PACSIN1 SYT11 PLEKHM2 STX4 MYH9 CLN3 BAIAP2 NDRG1 DNM2 SPACA6 NSF PLEC SH3GLB1 MICALL1 PLSCR1 ASAP1 GSN AKT1 PTPRC BIN2 CHMP5 ABCA7 XKR8 PTEN PRKCD MYRF WHAMM OSBPL2 SH3TC2 CR1 TMEM41B S100A9 ARL8B BIN3 CAVIN2 SPTBN1 DEGS1
GOBP_CARDIAC_VENTRICLE_DEVELOPMENT	0.146017699115044	0.429257117313441	0.172324344900946	0.300261712498668	1.22809303396811	63	LY6E MYBPC3 NOTCH1 SEMA3C RBPJ LUZP1 MEF2C BMPR2 ZMPSTE24 MDM2 CHD7 PRDM1 TGFB1 MED1 CNTRL HIF1A NSD2 FZD2 SUFU ZFPM1
GOBP_SCF_DEPENDENT_PROTEASOMAL_UBIQUITIN_DEPENDENT_PROTEIN_CATABOLIC_PROCESS	0.146110056925996	0.429257117313441	0.158514105424824	-0.346972632835279	-1.24864775374324	39	SKP1 FBXO9 CUL4A FBXL4 FBXO48 FBXW4 STYX RBX1 CUL2 FBXW11 FBXO4
GOBP_NEGATIVE_REGULATION_OF_SMALL_MOLECULE_METABOLIC_PROCESS	0.146236559139785	0.429257117313441	0.169570644405628	0.311418186552365	1.24496469298471	55	BRCA1 NCOR1 ATP2B4 SOGA1 EP300 CBFA2T3 ACADVL SLC27A4 PPARA BCKDK CEACAM1 STAT3 FAM3C PARP1 AKT1 REST PGP SIRT1 MFSD2A
GOBP_NEGATIVE_REGULATION_OF_PHOSPHORUS_METABOLIC_PROCESS	0.146282973621103	0.429257117313441	0.179782316298324	0.219150586037667	1.13138125702566	308	JUN EPHB2 STYXL1 MYADM ABCA2 CD300A IBTK NCOR1 PPP1R26 LRP5 PIP4K2C PLGLB2 BAX MIDN CADM4 SLC8A3 MICAL1 TSC2 PLK1 LRRK1 RGS14 RUBCN CDKN2C NCAPG2 CBFA2T3 PAK2 ROCK2 GBA PPARA PIP4K2B TMED2 BAK1 RABGEF1 RGS2 NF1 PRKAG2 MEN1 PTPN6 TESK1 YWHAE SEMA4D PLEC PKN1 TGFB1 CEACAM1 PPP1R11 STAT3 DGKQ PARD3 TNF STAP1 TRIB1 GNAI2 PARP1 CSK ADAR AKT1 GGNBP2 SPAG9 PTPRC ROCK1 MASTL SH3BP5L EIF4G1 DTNBP1 ENG WAS…
GOBP_POSITIVE_REGULATION_OF_CHROMATIN_ORGANIZATION	0.14639175257732	0.429257117313441	0.165656695205483	0.441923441090958	1.28727121384765	16	ATF7IP ZNF304 MPHOSPH8 TPR DNMT1 SETDB1 CDK2 RESF1
GOBP_CELLULAR_OXIDANT_DETOXIFICATION	0.147113594040968	0.430761466861052	0.156312403073186	-0.311467679899756	-1.21810841785823	55	PRDX6 PRDX5 PRDX2 GPX4 TXNRD2 PRXL2A UBIAD1 MGST3 SESN1 GPX7 PRDX1 FBLN5 NOS3 GSTK1 SELENOW SOD1 PARK7
GOBP_REGULATION_OF_MRNA_3_END_PROCESSING	0.147239263803681	0.430761466861052	0.16440575583821	0.373154686138974	1.25218500132741	27	PAF1 CPSF7 SUPT5H YTHDC1 RNF40 RNF20 HSF1 ZC3H3 BARD1 ZFP36L1 CTR9 NCBP2 AHCYL1 NUDT21 CPEB3
GOBP_MICROTUBULE_ORGANIZING_CENTER_LOCALIZATION	0.147302904564315	0.430761466861052	0.165656695205483	0.369650510342476	1.25307444914646	29	ASPM DLGAP5 RANBP2 PAFAH1B1 AURKA EZR PARD3 FHOD1 NDE1 NIN MAD2L1 KIF5B BICD2 SUN2 NDEL1 DYNC1LI2 CEP83 ARPC5
GOBP_POSITIVE_REGULATION_OF_INFLAMMATORY_RESPONSE	0.147727272727273	0.431612686504493	0.173747838999571	0.283360432460532	1.21867262158469	86	ADAM8 NLRP1 GRN ZBP1 MMP8 TNFRSF11A MAPK13 NEAT1 MGST2 ABCC1 CD81 LGALS1 NINJ1 PTGS2 APP TNF STAP1 ITGA2 CCR2 RIPK1 IL17RA TLR3 PLCG2 TLR2 CDK19 S100A9 TNFRSF1A STAT5B NLRP12 HLA-E NMI ALOX5AP CASP1
GOBP_GLYCOSPHINGOLIPID_BIOSYNTHETIC_PROCESS	0.147859922178988	0.431612686504493	0.159646701919906	-0.420630262256051	-1.27074795362347	19	ST8SIA1 B4GALT3 ST6GALNAC4 ST3GAL3 ST3GAL5 ST6GALNAC3
GOBP_DOSAGE_COMPENSATION	0.148453608247423	0.432567695126691	0.16440575583821	0.439870251747758	1.28129051381609	16	BRCA1 JARID2 UPF1 SUZ12 YTHDC1 LRIF1
GOBP_SCHWANN_CELL_DEVELOPMENT	0.148453608247423	0.432567695126691	0.16440575583821	0.416082611556086	1.28511391274773	20	NDRG1 CNTNAP1 DAG1 NF1 PLEC LAMB2 PARD3 AKT1 SH3TC2
GOBP_PROTEIN_MANNOSYLATION	0.149312377210216	0.434479989291929	0.159646701919906	-0.414691494229735	-1.29387618893716	21	DPM2 TMTC4 POMGNT2 RXYLT1 TMTC2 DPY19L4 CRPPA TMTC3 LARGE1 FKTN LARGE2 FKRP
GOBP_NEGATIVE_REGULATION_OF_CHEMOTAXIS	0.149377593360996	0.434479989291929	0.16440575583821	0.347145230965269	1.24797322567757	36	SLIT1 SEMA3B ELANE NOTCH1 SEMA3C CCN3 SEMA4A SEMA4D RIN3 SEMA4B SEMA7A STAP1
GOBP_MYOBLAST_DIFFERENTIATION	0.150423728813559	0.435410007028044	0.165656695205483	0.320706813729566	1.24180953511634	49	MAML1 SRA1 NOTCH1 RBPJ DDIT3 MEF2C PLEC LGALS1 TGFB1 SRF TNF ITGB1 TNFSF14 RIPOR2 XKR8 CAPN3 REST ZFP36L1
GOBP_REGULATION_OF_DENDRITE_MORPHOGENESIS	0.150627615062762	0.435410007028044	0.16440575583821	0.342378206389061	1.26627144922449	40	EPHB2 SDC2 DBN1 CUL7 BAIAP2 PAFAH1B1 GORASP1 SEMA4D RAB21 YWHAH FBXW8 CAPRIN1 CUX1 EEF2K NEDD4
GOBP_CELL_CYCLE_G1_S_PHASE_TRANSITION	0.150684931506849	0.435410007028044	0.172324344900946	0.245646566230572	1.17186071536691	170	BTN2A2 RRM2 ADAM17 PAF1 GTSE1 SENP2 PKD2 CCNA2 WEE1 ATP2B4 GIGYF2 BCAT1 KHDRBS1 KMT2E CDC6 E2F1 EZH2 CDKN2C CDK18 POLE MDM2 CCND3 BRD7 MEN1 PTPN6 RDX DDRGK1 RFWD3 MEPCE GPR132 MAP3K11 PSME3 ANXA1 RCC1 ITGB1 AKT1 CHEK2 E2F3 PLK3 EIF4G1 RRM1 CDK2AP2 GFI1B CDK2 PLCG2 SLFN11 CTDSP1 PTEN CDK17 BACH1 CRADD RBBP8
GOBP_REGULATION_OF_MRNA_PROCESSING	0.150812064965197	0.435410007028044	0.173747838999571	0.264645563126654	1.19201702595631	112	U2AF2 PAF1 RAVER1 CPSF7 CDK11B SF3B4 IWS1 SUPT6H SUPT5H KHDRBS1 SAFB SF1 SRSF4 YTHDC1 SRPK2 RNF40 RBM5 SRRM1 CELF1 SRSF9 CELF2 RBM42 SAFB2 RNF20 HNRNPL HSF1 FXR2 RBMXL1 PTBP1 ZC3H3 ZBTB7A SLTM REST BARD1 ZFP36L1
GOBP_RESPONSE_TO_STEROL	0.150905432595573	0.435410007028044	0.160801401070022	0.401925194614584	1.27512749666626	22	CCR5 ABCA2 DAG1 TGFB1 MLC1 GRAMD1B GRAMD1C GRAMD1A
GOBP_POSITIVE_REGULATION_OF_MONONUCLEAR_CELL_MIGRATION	0.151260504201681	0.435410007028044	0.16440575583821	0.330927258007117	1.24712227187715	44	CREB3 ADAM17 ADAM8 CCR1 AGER GAS6 CALR SPN APP SPI1 TNF TNFSF14 CCR2 CX3CR1 DOCK8 CCL5 PTK2B
GOBP_POSITIVE_REGULATION_OF_MITOTIC_CELL_CYCLE	0.151376146788991	0.435410007028044	0.172324344900946	0.282565949111708	1.21755165007117	90	RRM2 ADAM17 ESPL1 CCNB1 DTL UBE2C RCC2 KMT2E CDT1 CDC6 BRCA2 MDM2 DLGAP5 PAFAH1B1 SPHK1 CCND3 USP22 RDX MEPCE APP FBXO5 CCDC57 ANAPC7 ANXA1 AKT1 HSF1 EIF4G1 RRM1 RAB11A PPP1R10 MAD2L1BP ABL1 DUSP3 PTPN11
GOBP_CARBOHYDRATE_DERIVATIVE_TRANSPORT	0.151385927505331	0.435410007028044	0.165656695205483	0.306786585894778	1.23346892856384	56	ABCC6 SLC35D2 SLC17A9 SLC35E3 SLC15A4 CLN3 SLC19A1 SLC29A1 CPTP SLC25A23 ABCG1 SLC50A1 GLTP SLC35A4 LRRC8D CR1 MFSD2A
GOBP_PROTEIN_LOCALIZATION_TO_ENDOSOME	0.151394422310757	0.435410007028044	0.159646701919906	0.390840855246011	1.26644158497742	23	ROCK2 EZR RDX MICALL1 SCRIB ABHD17A ABHD17C WASHC2C RAB35 DTX3L ANKRD13A SORL1 ARF6 PACSIN2 ABHD17B TMEM30A
GOBP_NEGATIVE_REGULATION_OF_CELL_CYCLE_G1_S_PHASE_TRANSITION	0.151515151515152	0.435410007028044	0.166933848713193	0.305129730508977	1.22691058948294	58	BTN2A2 GTSE1 PKD2 WEE1 GIGYF2 EZH2 MDM2 BRD7 MEN1 RFWD3 CHEK2 PLK3 CDK2AP2 GFI1B CDK2 SLFN11 CTDSP1 PTEN CRADD
GOBP_SENSORY_ORGAN_MORPHOGENESIS	0.151515151515152	0.435410007028044	0.173747838999571	0.266234071362266	1.18189072844744	106	EPHB2 MEIS1 PHACTR4 LRP5 HIPK2 BAX COL8A2 FZD6 CHRNA10 TCAP DVL2 ATF4 BAK1 CHD7 PRDM1 WHRN NF1 ZHX2 TRIOBP HIF1A STAT3 EPHB1 IFT172 FZD2 SCRIB MAPK3 NOTCH2 RPGRIP1
GOBP_C21_STEROID_HORMONE_METABOLIC_PROCESS	0.151578947368421	0.435410007028044	0.16440575583821	0.453525538899504	1.28211259508984	15	STARD3 BMP6 SRD5A1 DGKQ REST STAT5B DAB2 TSPO
GOBP_NEGATIVE_REGULATION_OF_B_CELL_PROLIFERATION	0.151578947368421	0.435410007028044	0.16440575583821	0.453579474092849	1.28226506939343	15	CD300A INPP5D TNFRSF13B PKN1 CASP3 MNDA LYN RC3H1
GOBP_POSITIVE_REGULATION_OF_MYELOID_LEUKOCYTE_MEDIATED_IMMUNITY	0.151639344262295	0.435410007028044	0.161978948883402	0.416690330902402	1.26939144126126	19	STX4 ITGAM DDX58 ITGB2 SPI1 STAP1 CD177 HLA-E
GOBP_NEURON_PROJECTION_EXTENSION_INVOLVED_IN_NEURON_PROJECTION_GUIDANCE	0.151709401709402	0.435410007028044	0.165656695205483	0.426836917886391	1.27177587196166	18	SLIT1 SEMA3B SEMA3C BMPR2 SEMA4A SEMA4D SEMA4B SEMA7A
GOBP_RESPONSE_TO_GAMMA_RADIATION	0.152400835073069	0.437008048274895	0.163180127180689	0.327886196732182	1.25007653673656	46	HSPA5 TLK2 BAX BRCA2 ZMPSTE24 MDM2 BAK1 CYBA MEN1 TMEM109 PARP1 TSPYL5 HSF1 CHEK2 PTPRC LIG4
GOBP_BONE_REMODELING	0.152688172043011	0.437445548500982	0.165656695205483	0.314366464083151	1.23364954664583	52	CD38 ADAM8 INPP5D LRP5 TPP1 PLEKHM1 LRRK1 TNFRSF11A NF1 TGFB1 GPR55 NOTCH2
GOBP_HIPPOCAMPUS_DEVELOPMENT	0.153361344537815	0.438986705793429	0.163180127180689	0.334241368871967	1.24655375048711	42	ATP2B4 EZH2 XRCC1 PAFAH1B1 SRD5A1 NEFL YWHAE SRF UBA6 RARA EZH1 BTG2 CASP3 PTEN NF2 KIF14 MFSD2A HDAC1
GOBP_BONE_DEVELOPMENT	0.153846153846154	0.43971734449398	0.172324344900946	0.255115525370918	1.16929691366423	128	SLC38A10 INPPL1 PPIB MEIS1 LTF LRP5 MEF2D THBS3 LRRK1 EP300 BMP6 CSGALNACT1 MEF2C BMPR2 ZMPSTE24 PAFAH1B1 SRD5A1 P3H1 ZBTB16 RUNX2 PTPN6 SEMA4D MED1 NSD2 SRF IFT172 FOXN3 RARA NOTCH2 SMAD5 CHSY1 ZFPM1 SMPD3 PTPRC XYLT1 ENG CTC1 SH2B3 ZNF385A MEGF8 MPIG6B PTPN11 SH3PXD2B HOXB4
GOBP_REGULATION_OF_PROTEASOMAL_UBIQUITIN_DEPENDENT_PROTEIN_CATABOLIC_PROCESS	0.153979238754325	0.43971734449398	0.14641623786055	-0.259847984761064	-1.16529272063589	114	RNF14 RAD23A COMMD1 ELOB GCLC DESI1 RACK1 BAG6 NOP53 DNAJB2 PRKN ZER1 ZFAND2A UBXN1 SH3RF1 UBQLN1 EIF3H ZYG11B RNF144A STYX SOCS5 USP7 ARIH1 RBX1 DET1 MKRN2
GOBP_MORPHOGENESIS_OF_A_BRANCHING_STRUCTURE	0.154022988505747	0.43971734449398	0.170932335370056	0.28058063573966	1.20675206677229	87	ERMN PKD2 SPINT1 ESR1 NOTCH1 CSF1 LRP5 SEMA3C BTBD7 DAG1 TMED2 PLXND1 PRDM1 TIMELESS MED1 SRF CTNNBIP1 KDM5B TNF MAP3K13 MKS1 STK4 ENG ABL1 RDH10 ST14 DLG5 PDGFA KRAS CLIC4 BTRC PML MMP14 SPINT2 SOCS3 PPP1CA LAMA5 SRC CTSZ CTSH RERE
GOBP_DIOL_BIOSYNTHETIC_PROCESS	0.154639175257732	0.441088543837081	0.160801401070022	0.437519582382259	1.27444328932849	16	ABCA2 DHFR GBA SPHK1 SPTLC2
GOBP_SKIN_EPIDERMIS_DEVELOPMENT	0.154811715481172	0.441141586360267	0.161978948883402	0.341430355307543	1.26276586171849	40	RELA TRPC4AP NOTCH1 RBPJ DNASE1L2 FZD6 ZMPSTE24 ERCC2 NF1 PIAS4 LDB1 TNF FUZ TMEM79 AP3B1 HDAC1 PDGFA
GOBP_SCHWANN_CELL_DIFFERENTIATION	0.154929577464789	0.441141586360267	0.158514105424824	0.399430245860129	1.26721214873036	22	NDRG1 CNTNAP1 DAG1 NF1 PLEC LAMB2 PARD3 AKT1 SH3TC2
GOBP_REGULATION_OF_MEGAKARYOCYTE_DIFFERENTIATION	0.155430711610487	0.4421806221627	0.152144922367565	-0.4190522384248	-1.26962715821083	18	PITHD1 FAXDC2 TESC RBM15
GOBP_POSITIVE_REGULATION_OF_PROTEIN_TARGETING_TO_MEMBRANE	0.156435643564356	0.443782128404244	0.156312403073186	-0.401777389572817	-1.27397518720271	22	ANK3 FIS1 STOM TCAF1 CHP1 CDK5 HRAS PRNP FYN AKT2
GOBP_CARDIAC_MUSCLE_TISSUE_MORPHOGENESIS	0.156576200417537	0.443782128404244	0.160801401070022	0.379718995516728	1.23830827754018	25	LY6E MYBPC3 NOTCH1 RBPJ TCAP CHD7 TGFB1 MED1
GOBP_NEGATIVE_REGULATION_OF_EXOCYTOSIS	0.156701030927835	0.443782128404244	0.159646701919906	0.376069561275378	1.23822082043388	26	CD300A NOTCH1 RABGEF1 CEACAM1 SPI1 ANXA1 GNAI2 CCR2 REST NCKAP1L STXBP3
GOBP_NEURAL_CREST_CELL_MIGRATION	0.156701030927835	0.443782128404244	0.159646701919906	0.411717314499253	1.27163124410164	20	SEMA3B PHACTR4 SEMA3C SEMA4A SEMA4D HIF1A SEMA4B SEMA7A ENG
GOBP_REGULATION_OF_ISOTYPE_SWITCHING	0.156822810590631	0.443782128404244	0.158514105424824	0.351841320736484	1.24409393004153	34	TP53BP1 SLC15A4 SUPT6H KMT5C TGFB1 NSD2 SHLD3 ATAD5 PTPRC TBX21 STAT6 RIF1
GOBP_REGULATION_OF_T_CELL_RECEPTOR_SIGNALING_PATHWAY	0.156903765690377	0.443782128404244	0.160801401070022	0.33701035091051	1.24641866067308	40	BTN2A2 RELA CD300A NECTIN2 PRKD2 DGKZ PTPN6 CD81 EZR CEACAM1 ELF1 LAPTM5 PHPT1
GOBP_CARDIAC_CHAMBER_DEVELOPMENT	0.15695067264574	0.443782128404244	0.166933848713193	0.280778147580552	1.20325931118393	82	LY6E MYBPC3 MAML1 NOTCH1 SEMA3C RBPJ LUZP1 MEF2C BMPR2 ZMPSTE24 MDM2 PLXND1 CHD7 PRDM1 TGFB1 MED1 CNTRL HIF1A NSD2 SRF FZD2 NOTCH2 SUFU ZFPM1 MKS1
GOBP_PEPTIDYL_ARGININE_MODIFICATION	0.157088122605364	0.443784200154057	0.153158808683073	-0.42979580690411	-1.27106127700537	17	PRMT3 CARM1 JMJD4 PARK7 PRMT2 KRTCAP2 PRMT6
GOBP_POSITIVE_REGULATION_OF_PROTEIN_KINASE_B_SIGNALING	0.157327586206897	0.444074212893553	0.163180127180689	0.296771441273919	1.21598221819497	62	MYDGF ADAM8 CPNE1 PIK3R5 PIK3CD MTDH GAS6 TGFB1 P2RX4 HIP1 HSP90AA1 TNF ITGB1 TSPYL5 ENG CX3CR1 ARRB2 PDGFA
GOBP_PEPTIDE_TRANSPORT	0.157772621809745	0.444211820909104	0.169570644405628	0.251901470165396	1.16402384777767	133	CD38 BAIAP3 PICK1 ICA1 PTPRN2 ABCA1 LRP5 SLC15A4 UBE2Q1 MIDN STX4 SLC26A6 CAMK2G ABAT CCN3 CHD7 BAD GPR27 ABCB9 IRS1 ABCC1 HIF1A RAF1 RAB1A IL1RN ANXA1 GIPR TNF PRKCE OSBP SMPD3 TAPBP C2CD2L HFE TCIRG1 TRPM2 SELENOT TAP1 REST SLC7A11 PIM3 STX1A PTPN11 ALOX5 CCL5 TM7SF3 IRS2 STXBP3 CD74 PFKL RAB8B
GOBP_ATTACHMENT_OF_SPINDLE_MICROTUBULES_TO_KINETOCHORE	0.157786885245902	0.444211820909104	0.158514105424824	0.365150957212183	1.23685647367809	28	CCNB1 CHAMP1 RACGAP1 RCC2 SPAG5 CDT1 ECT2
GOBP_REGULATION_OF_MRNA_POLYADENYLATION	0.157786885245902	0.444211820909104	0.158514105424824	0.41298787152776	1.25811239326509	19	CPSF7 SUPT5H YTHDC1 RNF40 RNF20 HSF1 ZC3H3 CTR9 NCBP2 NUDT21 CPEB3
GOBP_POSITIVE_REGULATION_OF_PATHWAY_RESTRICTED_SMAD_PROTEIN_PHOSPHORYLATION	0.158119658119658	0.444762920499489	0.161978948883402	0.422299685492614	1.25825702567146	18	BMP8B BMP6 BMPR2 TGFB1 TWSG1 HFE ENG
GOBP_REGULATION_OF_BONE_RESORPTION	0.15866388308977	0.444933455586119	0.159646701919906	0.378343928121185	1.23382402113431	25	CD38 ADAM8 INPP5D PLEKHM1 TNFRSF11A NF1
GOBP_VENTRICULAR_CARDIAC_MUSCLE_TISSUE_DEVELOPMENT	0.15866388308977	0.444933455586119	0.159646701919906	0.379152444155156	1.23646068695617	25	LY6E MYBPC3 NOTCH1 RBPJ ZMPSTE24 CHD7 TGFB1 MED1
GOBP_REGULATION_OF_HETEROTYPIC_CELL_CELL_ADHESION	0.158762886597938	0.444933455586119	0.158514105424824	0.435078143039617	1.26733166253092	16	MYADM AGER CEACAM6 MAPK7 IL1RN TNF
GOBP_PHOSPHATIDYLINOSITOL_3_KINASE_SIGNALING	0.158986175115207	0.444933455586119	0.16823816568964	0.280030977830338	1.20717651189383	89	BTN2A2 MYDGF PLGLB2 PIK3R5 FLT1 PEAR1 TSC2 PIK3CD PIP5K1C RGL2 PIP5K1A FGR NF1 IRS1 PTPN6 ERBB2 SEMA4D CEACAM1 TNF PIK3C2A F2R AKT1 PTEN PIK3C2B ZFP36L1 SIRT1 NEDD4 CCL5 PDGFA
GOBP_PROTEIN_METHYLATION	0.159090909090909	0.444933455586119	0.166933848713193	0.244612770572096	1.15484449118067	157	KMT5A BRCA1 PAF1 BEND3 KMT2D KMT2B JARID2 SETD1B CTCF SETD5 DOT1L SUZ12 IWS1 SUPT6H NSD1 KMT2E FAM98A EZH2 RTF1 PHF1 LMNA ZNF304 KMT5C CREBBP MEN1 DNMT1 SETDB1 NSD2 PHF20 KMT2C EHMT1 MLLT6 FBXO11 TTLL12 ARMT1 RNF20 ARID4A MYB SETD3 EZH1 SIRT7 RLF NFYA ZNF274 BTG2 MCRS1 ASH1L ATPSCKMT ETF1 PYGO2 RIF1
GOBP_POSITIVE_REGULATION_OF_ALPHA_BETA_T_CELL_ACTIVATION	0.159139784946237	0.444933455586119	0.161978948883402	0.311976253586149	1.23187295060247	53	AP3D1 NFKBID NLRP3 TYK2 ZBTB16 CD81 RARA CBFB ANXA1 MYB PTPRC CCR2 PTPN22 HLA-A AP3B1 NCKAP1L ADA HLA-E CD55 RUNX3 SYK ZBTB7B IL4R RASAL3
GOBP_REGULATION_OF_MEMBRANE_PERMEABILITY	0.159139784946237	0.444933455586119	0.161978948883402	0.31070239893974	1.22684299379046	53	CNP BCL2L11 NAIF1 BOK BAX CHCHD10 PPIF SLC9A1 SLC35F6 PMAIP1 BAK1 BAD GZMB BBC3 NMT1
GOBP_NEGATIVE_REGULATION_OF_T_CELL_PROLIFERATION	0.159663865546218	0.445019631421507	0.159646701919906	0.32754390708672	1.23437187980666	44	BTN2A2 LGALS9C PTPN6 ERBB2 SPN IL4I1 SCRIB TWSG1 ITCH LGALS9B VSIR CASP3 HAVCR2 CR1 DLG5 PELI1 ZBTB7B RC3H1
GOBP_SPERM_MOTILITY	0.159663865546218	0.445019631421507	0.159646701919906	0.328364157337246	1.23746304963686	44	CFAP45 CEP131 ATP2B4 QRICH2 TTLL3 TMF1 KIF9 ARMC2 DNAH1 ENKUR CFAP58 CCNYL1 TTC21A
GOBP_EPHRIN_RECEPTOR_SIGNALING_PATHWAY	0.159836065573771	0.445019631421507	0.157402899305283	0.364254683014826	1.23382057161815	28	EPHB2 EFNA4 EPHB6 RBPJ EPHB1 MMP9
GOBP_MESENCHYMAL_CELL_DEVELOPMENT	0.16	0.445019631421507	0.159646701919906	0.338207885064115	1.23802849108364	39	SEMA3B PHACTR4 NOTCH1 SEMA3C SEMA4A SEMA4D HIF1A SEMA4B MAPK3 SEMA7A ALDH1A2 ENG RDH10 TCOF1
GOBP_REGULATION_OF_CD4_POSITIVE_ALPHA_BETA_T_CELL_DIFFERENTIATION	0.16	0.445019631421507	0.159646701919906	0.337963191280982	1.2371327760856	39	IRF4 NFKBID NLRP3 RARA JAK3 CBFB ANXA1 MYB TBX21 NCKAP1L SMAD7 RC3H2 ZC3H12A RUNX3 ZBTB7B RC3H1 IL4R
GOBP_CYCLIC_NUCLEOTIDE_METABOLIC_PROCESS	0.16025641025641	0.445019631421507	0.160801401070022	0.422213028741043	1.25799882877899	18	ADCY4 CNP PDE4A ADCY7 PDE9A ADCY3 ADCY9 AMPD2
GOBP_PROTEOGLYCAN_METABOLIC_PROCESS	0.160416666666667	0.445019631421507	0.158514105424824	0.329572730214968	1.23759018797233	43	CHPF CHPF2 CSGALNACT1 BMPR2 CHST13 CHST15 HS6ST1 B3GAT3 CHST12 CHSY1 CANT1 XYLT1 CSGALNACT2
GOBP_RESPONSE_TO_CATECHOLAMINE	0.160416666666667	0.445019631421507	0.158514105424824	0.329148099257053	1.23599564127945	43	ATP2B4 SLC9A1 KLF16 DNM2 SRD5A1 ATF4 MAPK3 APP NCSTN HRH2 GNAZ GNB1 GNA11 DTNBP1 FCSK ABL1 PRMT5 GNA15 ARRB2 PRKACA
GOBP_POSITIVE_REGULATION_OF_CELL_CELL_ADHESION	0.16046511627907	0.445019631421507	0.16823816568964	0.231738825893251	1.12595436981949	196	BTN2A2 ZMIZ1 RELA ADAM8 AP3D1 PIK3R6 ELANE NFKBID NLRP3 TYK2 XBP1 CD24 PTPN23 AGER CEACAM6 ADAM19 CCDC88B FUT7 BAD ZBTB16 SART1 FCHO1 ITGB2 VAV1 PTPN6 CD81 LGALS1 IL4I1 SOX13 RARA JAK3 CBFB ANXA1 TNF ICOSLG MYB CSK AKT1 TNFSF14 PTPRC CCR2 EMILIN2 NOD2 CORO1A VSIR PTPN22 HLA-A DOCK8 HAVCR2 CR1 HSPD1 PTPN11 ALOX5 AMBRA1 CCL5 AP3B1 NCKAP1L STAT5B SMAD7 ADA HLA-E CD55 CD74 LYN PIEZO1 RUNX3 SYK
GOBP_CLEAVAGE_INVOLVED_IN_RRNA_PROCESSING	0.160541586073501	0.445019631421507	0.152144922367565	-0.383240280323783	-1.25580292301229	26	EXOSC2 EXOSC7 ERI2 UTP20 ABT1 NOB1 ERI3 RPS21 NHP2 RCL1
GOBP_OOCYTE_DIFFERENTIATION	0.160824742268041	0.44529336005965	0.157402899305283	0.37568048362274	1.23693977006483	26	REC8 KMT2D WASHC5 BRCA2 AURKA PDE3A YTHDF2 FBXO5 PLD6 RPS6KA2
GOBP_CELLULAR_RESPONSE_TO_GAMMA_RADIATION	0.161354581673307	0.44529336005965	0.154190966581424	0.384676177898795	1.24646618157297	23	HSPA5 TLK2 ZMPSTE24 MDM2 CYBA TMEM109 TSPYL5 HSF1 CHEK2
GOBP_POSITIVE_REGULATION_OF_SIGNALING_RECEPTOR_ACTIVITY	0.161354581673307	0.44529336005965	0.154190966581424	0.385245729199758	1.2483116985977	23	EPHB2 ADAM17 NCOA3 HIF1A ITGB1 TGFA CCR2 BUD31 HFE
GOBP_HEART_MORPHOGENESIS	0.161662817551963	0.44529336005965	0.166933848713193	0.261051887711074	1.17800054281906	118	JUN LY6E MYBPC3 ZMIZ1 PKD2 C2CD3 NOTCH1 SEMA3C RBPJ MEF2C BMPR2 ZMPSTE24 MDM2 TCAP DVL2 TMED2 PLXND1 CHD7 TGFB1 ADAM15 MED1 HIF1A NSD2 SRF IFT172 FZD2 NOTCH2 IFT57 SUFU ZFPM1 ALDH1A2 MKS1
GOBP_BONE_RESORPTION	0.161764705882353	0.44529336005965	0.158514105424824	0.331413966166454	1.23600894731511	42	CD38 ADAM8 INPP5D TPP1 PLEKHM1 LRRK1 TNFRSF11A NF1 GPR55 CSK TCIRG1 UBASH3B PTK2B TNFAIP3 SYK
GOBP_RESPONSE_TO_AXON_INJURY	0.161764705882353	0.44529336005965	0.158514105424824	0.32653656821109	1.23057565354627	44	JUN DHFR GRN BAX DAG1 NEFL CTNNA1 LAMB2 P2RX4 KIAA0319 GIPR PLCG2 CERS2 PTEN MAPK8IP3
GOBP_EXTRINSIC_APOPTOTIC_SIGNALING_PATHWAY	0.161797752808989	0.44529336005965	0.16440575583821	0.24391504278202	1.15295615206478	156	IFI27 ITM2C BRCA1 RELA BCL2L11 TNFRSF12A BOK BCL2L12 BAX DAXX STX4 HMGB2 PAK2 MADD LMNA PMAIP1 BAK1 BAD NF1 TNFSF12 CTNNA1 TGFB1 SKIL RNF34 MAPK7 SP100 EYA3 RAF1 MCL1 IFI6 CFLAR SPI1 PSME3 TNF TNFRSF1B AKT1 STK4 PTPRC CASP8 CASP8AP2 HTT RIPK1 ARHGEF2 TLR3
GOBP_NEGATIVE_REGULATION_OF_CELL_AGING	0.162105263157895	0.44529336005965	0.158514105424824	0.449735846908804	1.27139917012026	15	FOXM1 TERF2 FBXO5 MIR590 PTEN ABL1 SIRT1 MAP3K3
GOBP_LIVER_REGENERATION	0.1625	0.44529336005965	0.157402899305283	0.429736351984625	1.26801032422374	17	TYMS EZH2 AURKA PNPT1 TNF PCNA PRMT5
GOBP_OVULATION_CYCLE	0.1625	0.44529336005965	0.157402899305283	0.367903910727402	1.25008463142375	30	HSPA5 OPRL1 ESR1 NCOR2 ANXA1 PCNA ADNP RETN CASP3 TRPM2 SIRT1 ARRB2 STAT5B NRIP1
GOBP_PODOSOME_ASSEMBLY	0.1625	0.44529336005965	0.157402899305283	0.430023901488351	1.26885878802664	17	FSCN1 KIF9 ASAP1 GSN TNF BIN2 CAPG MAPK9 SH3PXD2B DBNL
GOBP_DNA_REPAIR	0.16256157635468	0.44529336005965	0.172324344900946	0.208732205251812	1.1075098183659	424	TP53BP1 CLSPN FOXM1 BRCA1 REC8 CHEK1 UHRF1 XAB2 SLX4 DTL CHAF1A VCP AP5Z1 UPF1 IFFO1 CEP164 MCM4 GTF2H2C DOT1L HDGFL2 DCLRE1A MPG IGHMBP2 KDM2A DDX11 TFIP11 POLD1 TONSL INTS3 HMGB2 XPC BRCA2 XRCC1 RPA3 POLE FAM168A ZMPSTE24 RAD21 EME2 PARP10 MCM2 POLQ TERF2 TIMELESS ERCC2 GINS4 KMT5C MEN1 FBH1 BRIP1 TOP3A SWI5 NTHL1 EMSY NSD2 SETX SHLD3 PARP4 MCM6 EYA3 MRE11 RFWD3 FANCG FANCA RNF111 PALB2 POGZ PT…
GOBP_REGULATION_OF_SUPRAMOLECULAR_FIBER_ORGANIZATION	0.162735849056604	0.44529336005965	0.16823816568964	0.225712353036121	1.12773596781121	247	MYADM DAPK3 TPX2 FCHSD1 SSH3 ARL3 PICK1 EFEMP2 SH3BP1 DBN1 MAPRE3 CIT WASHC5 PXN FCHSD2 MAP1S S100A10 BAIAP2 ARPC2 RAC1 SLC9A1 SPTBN5 PAK2 DSTN ARPC1A STMN1 DCTN1 ROCK2 NAV3 ARAP1 CDC42EP2 GBA2 CDC42EP3 CDC42EP1 FLII TRIOBP TESK1 FES RDX SSH1 CKAP5 ARL2 PLEKHG2 ESAM KATNB1 SSH2 APP TMOD2 SPAST KANK3 GSN FHOD1 SLAIN2 PRKCE FMN1 SPTAN1 MAP1A ROCK1 CAPG NIN ARHGEF2
GOBP_REGULATION_OF_T_CELL_DIFFERENTIATION	0.162735849056604	0.44529336005965	0.16823816568964	0.264087793635413	1.18451243903344	114	BTN2A2 IRF4 ZMIZ1 ADAM8 AP3D1 PIK3R6 NFKBID NLRP3 XBP1 PRDM1 BAD ZBTB16 SART1 ERBB2 IL4I1 FANCA SOX13 LAG3 RARA JAK3 CBFB ANXA1 MYB PTPRC CCR2 TBX21 VSIR ABL1 CR1 AMBRA1 AP3B1 NCKAP1L STAT5B SMAD7 ADA RC3H2 CD74 ZC3H12A RUNX3 SYK CLPTM1 SOS2 ZNF683 ZBTB7B RC3H1
GOBP_THIOESTER_BIOSYNTHETIC_PROCESS	0.162745098039216	0.44529336005965	0.152144922367565	-0.361476267034134	-1.24521631984832	33	MPC2 SNCA PDK2 PDK1 ACSL6 ACSF3 HACD2 GCDH PDHB SLC25A1 PDK4 ACSL5 ACACA
GOBP_NEGATIVE_REGULATION_OF_RELEASE_OF_CYTOCHROME_C_FROM_MITOCHONDRIA	0.162835249042146	0.44529336005965	0.150169802128406	-0.425610487333714	-1.25868377691727	17	OPA1 BCL2L1 PRKN FXN HGF GHITM PRELID1 GPX1
GOBP_POSITIVE_REGULATION_OF_CANONICAL_WNT_SIGNALING_PATHWAY	0.163082437275986	0.445485288787385	0.144630528034484	-0.297794499289262	-1.21810876796133	67	PPM1N KANK1 RPS12 DAAM2 TBL1XR1 RECK GID8 SFRP2 ARNTL PPM1A UBE2B TMEM9
GOBP_PRESYNAPTIC_ENDOCYTOSIS	0.163179916317992	0.445485288787385	0.157402899305283	0.335835577194858	1.24207380931377	40	VAMP2 PACSIN1 ABCA13 GAK STON1 DNM2 PIP5K1C CANX DGKQ SCRIB VAMP4 ROCK1 STON2 ITSN2 STX1A CALM3 ACTG1
GOBP_CARDIAC_CELL_DEVELOPMENT	0.163829787234043	0.446222967309304	0.158514105424824	0.340392758849713	1.23345070661671	37	MAML1 NOTCH1 LMNA ZMPSTE24 PPARA TCAP RGS2 PLEC SRF
GOBP_DENDRITIC_CELL_MIGRATION	0.163900414937759	0.446222967309304	0.156312403073186	0.363045260343973	1.23068338036184	29	CCR5 CCR1 GAS6 CALR SPI1 CCR2 CXCR2 TRPM2 CXCR1 DOCK8 ALOX5 CCL5 NLRP12
GOBP_MICROTUBULE_ORGANIZING_CENTER_ORGANIZATION	0.163972286374134	0.446222967309304	0.165656695205483	0.260231174604445	1.17330187688676	119	GOLGA2 CEP131 BRCA1 CHEK1 KIF11 CEP63 PKD2 C2CD3 XPO1 CCP110 PLK4 PLK1 CEP295NL BRCA2 CCNF DCTN1 ROCK2 MDM1 CCDC61 PAFAH1B1 AURKA FES CKAP5 ARL2 CEP44 KIF3B CCDC57 NDE1 UVRAG CHMP5 NIN
GOBP_REGULATION_OF_AEROBIC_RESPIRATION	0.164	0.446222967309304	0.153158808683073	-0.390266943480065	-1.2389947378827	23	COX7A2L SNCA NOP53 ISCU PINK1 UQCC2 MYC BNIP3
GOBP_NEGATIVE_REGULATION_OF_INNATE_IMMUNE_RESPONSE	0.164179104477612	0.44633615840396	0.158514105424824	0.301099163750564	1.21060202752886	56	OAS1 OAS3 USP18 NR1H3 GRN ISG15 DHX58 CEACAM1 YTHDF2 TTLL12 ADAR IFI16 SERPING1 HLA-A HAVCR2 CR1 ARRB2 TNFAIP3 HLA-E NMI
GOBP_HISTONE_H4_ACETYLATION	0.165948275862069	0.450487280004386	0.158514105424824	0.294172266383036	1.20533243856751	62	IRF4 BRCA1 BEND3 IWS1 EP300 BRCA2 ZMPSTE24 NAA60 NAA40 PHF20 USP22 PER1 SPI1 EP400 KAT6A NCOA1 JADE2 MCRS1
GOBP_INNER_EAR_MORPHOGENESIS	0.165983606557377	0.450487280004386	0.154190966581424	0.343512013215358	1.22420221250898	35	EPHB2 FZD6 CHRNA10 TCAP DVL2 CHD7 WHRN TRIOBP FZD2 SCRIB
GOBP_N_TERMINAL_PROTEIN_AMINO_ACID_MODIFICATION	0.166340508806262	0.451078773254075	0.150169802128406	-0.389260634680625	-1.25089252021083	24	KAT2B HHAT METAP1D PPM1A NAA30 NTMT1
GOBP_POSITIVE_REGULATION_OF_PROTEIN_LOCALIZATION	0.166666666666667	0.451585976627713	0.165656695205483	0.211668598413633	1.0996715076322	324	EPHB2 JUP MEAK7 APBB3 CD38 CEP131 BAIAP3 VAMP2 SEC24A ADAM8 ATP2B4 TRIM8 SYT11 PTPN23 MYO18A STX4 CDT1 CLN3 PLK1 EDEM1 UBE2J2 BMP6 ECT2 ITGAM CLSTN3 GAS6 ROCK2 ABAT RAC2 BAD GPR27 TPR SAR1A TM9SF4 ITGB2 NPEPPS CD81 TESK1 YWHAE ERBB2 TGFB1 EZR EDEM2 SH3GLB1 HIF1A RDX NECAB2 DDRGK1 UBE2L3 SESN2 MEPCE GZMB PTGS2 MICALL2 BBC3 B3GAT3 NMT1 ZFAND1 GIPR ATP2C1 TNF ABHD17A ITGB1 PARP1 ABHD17C PRKCE OSBP M…
GOBP_NEGATIVE_REGULATION_OF_INTRINSIC_APOPTOTIC_SIGNALING_PATHWAY_IN_RESPONSE_TO_DNA_DAMAGE	0.166994106090373	0.451762886597938	0.150169802128406	-0.399330196632783	-1.24594750588377	21	ACKR3 SFRP2 BCL2L1 TPT1 KDM1A DDIAS TMEM161A ING2 CD44
GOBP_NEGATIVE_REGULATION_OF_CELL_JUNCTION_ASSEMBLY	0.167010309278351	0.451762886597938	0.154190966581424	0.408327731768149	1.26116216943913	20	SLIT1 RCC2 ROCK2 TNF ROCK1 TLR2 PTEN MMP14 SRC DUSP22 IKBKB IL1B CORO1C
GOBP_POSITIVE_REGULATION_OF_OSTEOBLAST_DIFFERENTIATION	0.16804979253112	0.453564399458119	0.154190966581424	0.338658383667896	1.21746334896664	36	LTF LRP5 PDLIM7 BMP6 MEF2C BMPR2 RUNX2 IFITM1 CTNNBIP1 FBXO5 SMAD5 CEBPD
GOBP_OUTFLOW_TRACT_MORPHOGENESIS	0.168085106382979	0.453564399458119	0.156312403073186	0.338330246660592	1.22597696620673	37	JUN NOTCH1 SEMA3C RBPJ MEF2C BMPR2 DVL2 PLXND1 HIF1A FZD2
GOBP_RESPONSE_TO_OXYGEN_RADICAL	0.168539325842697	0.453564399458119	0.14551614609036	-0.410854276622625	-1.24478931225362	18	PRDX2 TXNRD2 PRDX1 FBLN5 NOS3 SOD1 GLRX2 ERCC6 CCS CD36
GOBP_POSITIVE_REGULATION_OF_VACUOLE_ORGANIZATION	0.168803418803419	0.453564399458119	0.156312403073186	0.418713821841669	1.24757281659696	18	LRSAM1 PIP4K2C GRN ULK1 PIP4K2B SH3GLB1 ATG2A
GOBP_REGULATION_OF_SUPEROXIDE_ANION_GENERATION	0.168803418803419	0.453564399458119	0.156312403073186	0.419984501661504	1.25135885259369	18	ITGAM AATF CYBA ITGB2 TGFB1 CLEC7A GNAI2 PRKCD CD177 SYK
GOBP_REGULATION_OF_CELLULAR_RESPONSE_TO_GROWTH_FACTOR_STIMULUS	0.168981481481482	0.453564399458119	0.163180127180689	0.245915940432312	1.1487912479704	149	PBLD ADAM17 HSPA5 ADGRA2 ITGA5 ATP2B4 TOB1 NOTCH1 PRKD2 ARNT HIPK2 CADM4 RBPJ HGS EP300 DNM2 BMPR2 PPARA NRROS RUNX2 CREBBP MEN1 TGFB1 SKIL HIF1A EPN2 RNF111 CFLAR NOTCH2 TWSG1
GOBP_STEM_CELL_DIFFERENTIATION	0.169014084507042	0.453564399458119	0.16440575583821	0.260468800024416	1.16775451527514	110	SEMA3B JARID2 PHACTR4 ESR1 NOTCH1 SEMA3C RBPJ LMBR1L MEF2C NELFB ERCC2 RUNX2 SEMA4A SEMA4D HIF1A SRF STAT3 EIF2AK2 SEMA4B MAPK3 YTHDF2 ITCH UFL1 SEMA7A PUM1 ALDH1A2 PTPRC HSPA9 ZFP36L2 ENG REST ABL1 RDH10 MTCH2 TCOF1 HOXB4
GOBP_T_CELL_RECEPTOR_SIGNALING_PATHWAY	0.169014084507042	0.453564399458119	0.16440575583821	0.260740706530145	1.16897354822561	110	BTN2A2 RELA CD300A NECTIN2 INPP5D NFKBID PRKD2 BTN2A3P DGKZ KHDRBS1 PIK3CD BTN3A1 BTNL8 BTN2A1 DENND1B CACNB3 FCHO1 PTPN6 CD81 EZR BTN3A3 CEACAM1 ICOSLG ELF1 LAPTM5 CSK PHPT1 PTPRC PLCG2 PRAM1 PTPN22 HLA-A ABL1 THEMIS2 PSEN1 DUSP3
GOBP_POSITIVE_REGULATION_BY_HOST_OF_VIRAL_TRANSCRIPTION	0.169072164948454	0.453564399458119	0.153158808683073	0.43262177284606	1.26017654391374	16	JUN EP300
GOBP_EPITHELIAL_CELL_DIFFERENTIATION	0.169082125603865	0.453564399458119	0.166933848713193	0.215619286373067	1.10958300023054	303	JUN MYADM TYMS NCOA3 SH3BP1 CEP63 KLF2 HNRNPH3 ESR1 NOTCH1 TPP1 HSD17B4 RBPJ CD24 KDM6B DNASE1L2 PLK4 EZH2 VEZF1 BMP6 PIP5K1A ACADVL RILPL1 MEF2C ROCK2 BMPR2 ANXA4 PAFAH1B1 ATF4 PRDM1 BAD ERCC2 WHRN ZFP36 MEN1 TRIOBP PLEC EZR CEACAM1 SKIL MED1 HIF1A LAMB2 RDX RAB1A MMP9 TAGLN2 MYD88 FZD2 RARA SCRIB SAFB2 PRLR NOTCH2 KDM5B VIM FN3K B4GALT1 ANXA1 ARID4A TNF BDH2 PCNA VCL ADAMTSL4 AKT1 ITGA2 STK4
GOBP_GAMETE_GENERATION	0.16945107398568	0.453564399458119	0.165656695205483	0.210286299694004	1.09576785790015	337	BRD2 TOP2A ZMIZ1 CEP131 REC8 MAK NECTIN2 KMT2D PICK1 SEPTIN2 TOB2 TCFL5 NCAPH ATP2B4 NOTCH1 BCL2L11 RACGAP1 RFX2 WASHC5 BAX ZNF296 KHDRBS1 PLK1 UBE2J1 NDRG3 ASPM E2F1 C3orf62 TMF1 YTHDC1 DNM2 SLC26A6 SLC4A2 HMGB2 BRCA2 ARMC2 PAFAH1B1 DNAH1 SPATA6 PRDM1 BAD HEXB ZBTB16 RGS2 CALR AURKA BRIP1 TESK1 CELF1 EIF2S2 PDE3A MAST2 SKIL SETX CFAP58 FANCG FANCA CCNYL1 TTC21A RARA PTGS2 IFT27 PTTG1 AFF4 YTHDF2…
GOBP_REGULATION_OF_SIGNAL_TRANSDUCTION_BY_P53_CLASS_MEDIATOR	0.169642857142857	0.453564399458119	0.141225119642531	-0.284426597516272	-1.19055046605672	78	YJU2 SETD9 DYRK3 SMYD2 NOP53 ARMC10 EIF5A PRKN RPF2 MYC RPS15 UBB DYRK2 USP7 STK11 KDM1A ATM HEXIM1 MAPKAPK5 SPRED1 COPS3 TP53RK RPL37
GOBP_REGULATION_OF_CALCIUM_ION_TRANSMEMBRANE_TRANSPORT	0.169683257918552	0.453564399458119	0.160801401070022	0.277052945210778	1.17387577489412	78	OPRL1 PKD2 DIAPH1 BAX NTSR1 SLC9A1 CACNB3 SELENON CHD7 CYBA CACNB4 PTPN6 YWHAE ATP1B1 TMEM38A F2R PRKCE HTT P2RX1 CORO1A P2RY6 PLCG2 CAPN3 ABL1 C4orf3 CALM1 UBASH3B PTK2B CACNB1 CALM3 PRKACA AHNAK LYN GSTO1 STIM1 SUMO1
GOBP_EMBRYONIC_DIGIT_MORPHOGENESIS	0.169772256728778	0.453564399458119	0.153158808683073	0.360254832646966	1.23987098397458	31	C2CD3 NOTCH1 BCL2L11 LRP5 BAX FZD6 ECE1 ZBTB16 CREBBP
GOBP_NEGATIVE_REGULATION_OF_AXONOGENESIS	0.169772256728778	0.453564399458119	0.153158808683073	0.360319417434489	1.24009326219765	31	EPHB2 SLIT1 SEMA3B SEMA3C ULK1 SEMA4A SEMA4D SEMA4B SEMA7A KIAA0319 DRAXIN PTEN PSEN1 MBP TRIM46 DIP2B
GOBP_POSITIVE_REGULATION_OF_PHOSPHATASE_ACTIVITY	0.170081967213115	0.454018146031061	0.152144922367565	0.3604152162353	1.22081534939996	28	ITGA1 CD300A RIPK3 MEF2C ITGA2 PTPRC ROCK1 CALM1 CD33 CALM3 PPP1R12A PPP1R15A MTOR
GOBP_VENTRICULAR_CARDIAC_MUSCLE_TISSUE_MORPHOGENESIS	0.170385395537525	0.454221734503368	0.151148761385484	0.398281877222166	1.24639247388454	21	LY6E MYBPC3 NOTCH1 RBPJ CHD7 TGFB1 MED1
GOBP_FIBROBLAST_MIGRATION	0.170526315789474	0.454221734503368	0.154190966581424	0.333383572847899	1.22036883192926	39	RCC2 CLN3 RAC1 PIP5K1A CCN3 LAMTOR2 PLEC TGFB1 ITGB1 PRKCE AKT1
GOBP_REGULATION_OF_DENDRITIC_SPINE_DEVELOPMENT	0.170731707317073	0.454221734503368	0.151148761385484	0.354176767740613	1.24305316001793	33	EPHB2 DBN1 BAIAP2 MEF2C PAFAH1B1 ASAP1 DTNBP1 CAPRIN1 PTEN SRGAP2C PSEN1 EEF2K DLG5 CAMK1 DBNL
GOBP_POSITIVE_REGULATION_OF_REGULATED_SECRETORY_PATHWAY	0.170833333333333	0.454221734503368	0.153158808683073	0.36411298604233	1.2372036139909	30	UNC13D LAMP1 STX4 SCAMP5 ITGAM FGR ITGB2 STX1A GAB2 AP1G1 CD177 SPHK2 RAB27A SYK IL4R
GOBP_CELLULAR_HORMONE_METABOLIC_PROCESS	0.170886075949367	0.454221734503368	0.154190966581424	0.311803439647437	1.22370550490125	51	RETSAT ESR1 HSD17B4 STARD3 ECE1 BMP6 HSD17B12 DGAT1 SRD5A1 DHRS13 IL4I1 MED1 DGKQ ALDH1A2 SULT1A1 REST SCPEP1 RDH10 STAT5B DAB2 CYP2S1 TIPARP PLB1
GOBP_NEGATIVE_REGULATION_OF_MITOCHONDRION_ORGANIZATION	0.171206225680934	0.454221734503368	0.147331213699377	-0.354467685721515	-1.23172048429045	35	OPA1 GCLC BCL2L1 PRKN PINK1 FXN HGF BNIP3 USP30 GHITM TIGAR
GOBP_MANNOSYLATION	0.171483622350674	0.454221734503368	0.14641623786055	-0.365872301091464	-1.24983810605062	31	PIGM DPM2 TMTC4 POMGNT2 ALG11 RXYLT1 TMTC2 DPY19L4 ALG9 CRPPA TMTC3 LARGE1 FKTN LARGE2 FKRP
GOBP_NEGATIVE_REGULATION_OF_PROTEIN_BINDING	0.171492204899777	0.454221734503368	0.158514105424824	0.287702783230711	1.19441418124042	68	SLPI GOLGA2 ATP2A3 BAX DDX11 TFIP11 IFIT1 PPARA AURKA IFIT2 ADAM15 GTF2F1 MAPK3 CTNNBIP1 ZFPM1 ADNP AKT1 ROCK1 TMBIM6 HFE DTNBP1 SYMPK PRKCD ARRB2 CAMK1 DAB2 LRPAP1
GOBP_INTRACELLULAR_ESTROGEN_RECEPTOR_SIGNALING_PATHWAY	0.171548117154812	0.454221734503368	0.153158808683073	0.331056671576732	1.22439922714163	40	BRCA1 KMT2D ARID1A ESR1 DEFA3 SAFB MED1 DDRGK1 UFL1 PARP1
GOBP_EPITHELIAL_TUBE_FORMATION	0.171557562076749	0.454221734503368	0.159646701919906	0.27477181373156	1.18147802399066	85	BRD2 DVL3 PHACTR4 SPINT1 TSC2 PIK3CD FZD6 LUZP1 TCAP DVL2 TMED2 TGFB1 HIF1A IFT172 FZD2 RARA SCRIB APAF1 IFT57 SUFU MKS1 STK4
GOBP_REGULATION_OF_ERBB_SIGNALING_PATHWAY	0.172043010752688	0.455135788837185	0.155241966228839	0.305991388612212	1.20824104532233	53	ADAM17 ITGA1 MVB12A RBPJ CEACAM1 PTPN12 MMP9 IFI6 DGKD PTPN18 HIP1 TGFA RHBDF2 SH3TC2 ZGPAT PSEN1 DUSP3 SOCS4 NUP62 SNX6
GOBP_SOMATIC_DIVERSIFICATION_OF_IMMUNOGLOBULINS_INVOLVED_IN_IMMUNE_RESPONSE	0.172268907563025	0.455362275203241	0.153158808683073	0.322311075767885	1.21465159287111	44	TP53BP1 SLC15A4 SUPT6H KMT5C TGFB1 NSD2 SHLD3 ATAD5 PTPRC TBX21 LIG4 STAT6 ERCC1 RIF1 HSPD1
GOBP_REGULATION_OF_SUPEROXIDE_METABOLIC_PROCESS	0.173116089613035	0.4567345123944	0.150169802128406	0.3718245556644	1.2070060268037	24	DHFR ITGAM AATF CYBA ITGB2 TGFB1 CLEC7A GNAI2 PRKCD BST1 CD177 SYK
GOBP_HORMONE_TRANSPORT	0.173210161662818	0.4567345123944	0.160801401070022	0.243556609785872	1.13425551274097	144	CD38 BAIAP3 VAMP2 PICK1 ICA1 PTPRN2 LRP5 UBE2Q1 MIDN STX4 TMF1 BMP6 CAMK2G ABAT CCN3 CHD7 BAD GPR27 IRS1 HIF1A RAF1 RAB1A KDM5B IL1RN ANXA1 GIPR TNF PRKCE OSBP SMPD3 C2CD2L RETN HFE TCIRG1 RAB11FIP1 TRPM2 SELENOT REST PIM3 STX1A NIBAN2 PTPN11 ALOX5 CCL5 TM7SF3 DAB2 IRS2 STXBP3 LYN PFKL RAB8B CREB1 SNX6
GOBP_PEPTIDYL_LYSINE_ACETYLATION	0.173210161662818	0.4567345123944	0.160801401070022	0.2454552028729	1.14472247516256	148	IRF4 BRCA1 CHEK1 BEND3 NCOA3 TAF5 CTCF SETD5 IWS1 HDAC5 TAF12 EP300 BRCA2 YEATS2 ZMPSTE24 ARID5A TAF4 NAA60 BRD7 CREBBP NAA40 GLYR1 MED24 PHF20 USP22 BRPF3 PBXIP1 MAPK3 SRCAP PER1 LDB1 SPI1 EP400 EID1 NFYA KAT6A NCOA1 JADE2 MCRS1 MLLT1 PYGO2 ESCO1 MCM3AP SIRT1 CAMK1 ATXN7L3 TADA2A SPHK2 MSL1 POR DIP2B PML
GOBP_CELLULAR_PROCESS_INVOLVED_IN_REPRODUCTION_IN_MULTICELLULAR_ORGANISM	0.17351598173516	0.457169542785981	0.159646701919906	0.238864679593329	1.14572125562038	178	TOP2A ZMIZ1 CEP131 REC8 NECTIN2 KMT2D PICK1 NCAPH RFX2 WASHC5 BAX PLK1 UBE2J1 ASPM TMF1 YTHDC1 SLC26A6 HMGB2 BRCA2 ARMC2 SPACA6 PAFAH1B1 DNAH1 PRDM1 HEXB ZBTB16 AURKA BRIP1 CELF1 EIF2S2 PDE3A MAST2 CFAP58 FANCG FANCA TTC21A RARA AFF4 YTHDF2 POMZP3 FBXO5 SMAD5 KNL1 NECTIN3 PLD6 ITGB1 RPS6KA2 AKT1
GOBP_ENDOCRINE_PANCREAS_DEVELOPMENT	0.174180327868852	0.458547724462527	0.150169802128406	0.409278647234803	1.24681273684877	19	BMP6 BAK1 BAD MEN1 ANXA1 GIPR AKT1
GOBP_OOGENESIS	0.17436974789916	0.458674393582392	0.152144922367565	0.320679407363878	1.20850253757959	44	REC8 KMT2D WASHC5 ASPM YTHDC1 BRCA2 HEXB AURKA PDE3A YTHDF2 POMZP3 FBXO5 PLD6 RPS6KA2
GOBP_NEGATIVE_REGULATION_OF_STEM_CELL_DIFFERENTIATION	0.175257731958763	0.460636921407404	0.150169802128406	0.430202874512898	1.25313057643617	16	NOTCH1 NELFB STAT3 YTHDF2 HSPA9 ZFP36L2 REST HNRNPU
GOBP_POSITIVE_REGULATION_OF_SIGNAL_TRANSDUCTION_BY_P53_CLASS_MEDIATOR	0.176237623762376	0.4628376429876	0.14641623786055	-0.395615709668437	-1.25443743442371	22	EIF5A MYC RPS15 UBB ATM HEXIM1 SPRED1 RPL37
GOBP_POSITIVE_REGULATION_OF_ACTIN_FILAMENT_POLYMERIZATION	0.176595744680851	0.463403223309655	0.152144922367565	0.335405582559893	1.21537912325081	37	FCHSD1 FCHSD2 BAIAP2 ARPC2 CDC42EP2 CDC42EP3 CDC42EP1 PRKCE FMN1 WASHC2C PTK2B NCKAP1L MTOR VASP
GOBP_CELLULAR_MODIFIED_AMINO_ACID_BIOSYNTHETIC_PROCESS	0.17704280155642	0.464201077424992	0.144630528034484	-0.372837657154596	-1.24095782952293	28	GCLC GATM HAGH CKB PTDSS1 GGT7 GAMT
GOBP_POSITIVE_REGULATION_OF_ISOTYPE_SWITCHING	0.177319587628866	0.464551558872719	0.149207542435322	0.369551331288121	1.21675934385166	26	TP53BP1 KMT5C TGFB1 NSD2 SHLD3 ATAD5 PTPRC TBX21 STAT6 RIF1
GOBP_BONE_MORPHOGENESIS	0.177966101694915	0.46549392917139	0.151148761385484	0.312098799187469	1.20847842371123	49	INPPL1 LTF LRP5 MEF2D THBS3 BMP6 CSGALNACT1 MEF2C BMPR2 ZMPSTE24 RUNX2 FOXN3 RARA CHSY1 SMPD3
GOBP_NECROTIC_CELL_DEATH	0.177966101694915	0.46549392917139	0.151148761385484	0.312885423148671	1.2115243120234	49	BOK BAX ZBP1 OLFM4 TMEM123 PPIF RIPK3 NINJ1 NLRP6 CFLAR ITPK1 SLC6A6 TNF CASP8 RIPK1 ARHGEF2 TLR3
GOBP_POSITIVE_REGULATION_OF_LEUKOCYTE_CELL_CELL_ADHESION	0.179310344827586	0.468632350491421	0.157402899305283	0.237778687156535	1.13787489664766	177	BTN2A2 ZMIZ1 RELA ADAM8 AP3D1 PIK3R6 ELANE NFKBID NLRP3 TYK2 XBP1 CD24 AGER CCDC88B FUT7 BAD ZBTB16 SART1 FCHO1 ITGB2 VAV1 PTPN6 CD81 LGALS1 IL4I1 SOX13 RARA JAK3 CBFB ANXA1 TNF ICOSLG MYB CSK AKT1 TNFSF14 PTPRC CCR2 NOD2 CORO1A VSIR PTPN22 HLA-A DOCK8 HAVCR2 CR1 HSPD1 PTPN11 ALOX5 AMBRA1 CCL5 AP3B1 NCKAP1L STAT5B ADA HLA-E CD55 CD74 LYN RUNX3 SYK
GOBP_RESPONSE_TO_IONIZING_RADIATION	0.18013856812933	0.47029376498801	0.157402899305283	0.256672293390868	1.15724677168204	113	TP53BP1 HSPA5 BRCA1 TLK2 BAX DNM2 RHOB INTS3 BRCA2 ECT2 ZMPSTE24 MDM2 BAK1 CYBA MEN1 SWI5 EYA3 RFWD3 TMEM109 XRCC4 ANXA1 THBD PARP1 TSPYL5 HSF1 CHEK2 PTPRC LIG4 IKBIP IFI16 CASP3 RAD9A ERCC1 BARD1 NET1 SIRT1 TOPBP1 DCUN1D3
GOBP_ERYTHROCYTE_HOMEOSTASIS	0.180555555555556	0.47029376498801	0.134273452883202	-0.259225578345837	-1.15288819890403	109	DYRK3 BPGM KLF1 EPB42 AHSP FAM210B SLC25A38 TMEM14C TRIM10 ABCB10 FOXO3 SLC4A1 TRIM58 L3MBTL3 RPS19 SLC11A2 PRKDC MAPK11 RPS14 RHAG MFHAS1 TAL1 PRDX1 STAT1
GOBP_PROTEIN_SUMOYLATION	0.180672268907563	0.47029376498801	0.149207542435322	0.31948573906706	1.20400411600151	44	ZMIZ1 RELA ARNT HDAC7 MDM2 RANBP2 PIAS4 HMG20B CBX4 IFIH1 PIAS1 CAPN3 SAE1 GNL3 STX1A PML SUMO1 PIAS3
GOBP_NEGATIVE_REGULATION_OF_RESPONSE_TO_ENDOPLASMIC_RETICULUM_STRESS	0.180873180873181	0.47029376498801	0.148261500475107	0.332611649077544	1.21284636728372	38	CREB3 HSPA5 NR1H3 ATF6B XBP1 SYVN1 HYOU1 SGTA SELENOS TXNDC12 DDRGK1 UFL1 DNAJB9 ABCA7 TMBIM6
GOBP_CARDIAC_VENTRICLE_MORPHOGENESIS	0.180894308943089	0.47029376498801	0.14641623786055	0.350219846739348	1.22916556601808	33	LY6E MYBPC3 NOTCH1 SEMA3C RBPJ MEF2C CHD7 TGFB1 MED1 HIF1A
GOBP_RESPONSE_TO_ANTIBIOTIC	0.181052631578947	0.47029376498801	0.149207542435322	0.330427401905311	1.20954760624806	39	HSPA5 CRIP1 EZH2 SLC9A1 AOC3 MEF2C MDM2 SRD5A1 ENDOG KDM5B HSP90AA1 CASP8 CASP3
GOBP_REGULATION_OF_CELLULAR_KETONE_METABOLIC_PROCESS	0.181208053691275	0.47029376498801	0.154190966581424	0.276193832355641	1.1622005854833	73	BRCA1 NCOR1 ATP2B4 NR1H3 NCOR2 CLN3 BMP6 ACADVL PPARA BCKDK H6PD PRKAG2 IRS1 CEACAM1 DGKQ PTGS2 ANXA1 PRKCE AKT1 REST SLC7A11 RDH10 SIRT1 MFSD2A DAB2 IRS2 CD74 PANK2
GOBP_RENAL_SYSTEM_PROCESS	0.181236673773987	0.47029376498801	0.150169802128406	0.298128877737463	1.19865966865609	56	JCHAIN IGKV3-20 IGHA1 OPRL1 CLN3 GAS6 CYBA PKN1 CYP4F12 SGK1 MLLT6 GSN GNAI2 F2R IGHA2
GOBP_CELLULAR_RESPONSE_TO_AMYLOID_BETA	0.18125	0.47029376498801	0.148261500475107	0.361621303998654	1.22873723638965	30	EPHB2 BCL2L11 AGER ABCC1 APP TNF PARP1 PSEN1 CACNB1 SNX6
GOBP_POSITIVE_REGULATION_OF_HORMONE_SECRETION	0.181425485961123	0.470373104975883	0.151148761385484	0.292557395869145	1.18830476856041	60	CD38 BAIAP3 STX4 TMF1 BMP6 ABAT BAD GPR27 HIF1A GIPR PRKCE OSBP C2CD2L RETN HFE TRPM2 SELENOT PTPN11 TM7SF3 DAB2 IRS2 RAB8B CREB1 PCK2
GOBP_DE_NOVO_PROTEIN_FOLDING	0.182352941176471	0.472400356790761	0.142901149386948	-0.352780094454146	-1.21525967537573	33	PTGES3 ST13 ENTPD5 BAG1 DNAJB1
GOBP_WOUND_HEALING	0.18287037037037	0.473363016126174	0.156312403073186	0.221091350188524	1.11433380081979	258	EPHB2 ADAM17 ITGA5 SYT11 TNFRSF12A DGKZ XBP1 CADM4 PEAR1 MYH9 FZD6 DAG1 ELK3 GGCX FERMT3 CD151 GAS6 PPARA ABAT FIBP NF1 VAV1 PTPN6 ERBB2 PLEC TGFB1 RREB1 CEACAM1 DST HIF1A SRF DGKQ RAF1 MRTFA NLRP6 DGKG CFLAR ITPK1 GP1BA SCRIB NOTCH2 PLSCR1 DGKD C6orf89 LMAN1 TLN1 B4GALT1 CLEC7A ANXA1 TNF THBD ITGB1 VCL F2R PRKCE ITGA2 TGFA ACTN1 EMILIN2 VWF BLOC1S3 CHMP5 P2RX1 DTNBP1 MIA3 PLCG2 CASP3 SH2B3 JAML …
GOBP_POTASSIUM_ION_TRANSPORT	0.183257918552036	0.473805732484076	0.154190966581424	0.273271597862346	1.17550975776188	84	SLC12A7 KCNK7 VAMP2 PKD2 KCNA2 TMEM175 KCNH3 SLC12A4 SLC9A1 DNM2 KCNIP2 ATF4 WWP2 NSF YWHAE KCNAB2 ATP1B1 TMEM38A ITGB1 CD63 KCNK6 ABCB8 CACNA1D CDK2 SLC24A1 SLC12A9 NEDD4 CAB39 KCNAB3 PTK2B KIF5B
GOBP_BLASTOCYST_GROWTH	0.183333333333333	0.473805732484076	0.147331213699377	0.425169070155468	1.25453378102169	17	CHEK1 RTF1 NCAPG2 BRCA2 GINS4 PALB2
GOBP_TELOMERASE_RNA_LOCALIZATION	0.183520599250936	0.473912382791201	0.13880510939114	-0.404395459147907	-1.2252206539244	18	SHQ1 NAF1
GOBP_NEGATIVE_REGULATION_OF_POTASSIUM_ION_TRANSPORT	0.184060721062619	0.474929332725962	0.139599673451922	-0.437906849255532	-1.25046302680528	15	ANK3 KCNH2 KEL NEDD4L NOS3
GOBP_REGULATION_OF_NEURON_DIFFERENTIATION	0.184931506849315	0.475780632411067	0.154190966581424	0.271771560282981	1.17169854789235	88	EIF4ENIF1 MEIS1 NOTCH1 CPNE1 ZFHX3 ASPM BMP6 ECT2 MEF2C CALR MMD ZHX2 MED1 RARA APP DPYSL2 HMG20B YWHAH MAP3K13 SPAG9 ROCK1 NCOA1 ARHGEF2 EIF4G1 CTDSP1 CASZ1 REST SLC6A4 WDR62 YWHAG
GOBP_MUCOPOLYSACCHARIDE_METABOLIC_PROCESS	0.18494623655914	0.475780632411067	0.149207542435322	0.303418419876456	1.19808139197728	53	CHPF CHPF2 SLC35D2 B3GNT7 CSGALNACT1 CHST13 TGFB1 CHST15 CHST12 CHSY1 SMPD3 XYLT1 CSGALNACT2
GOBP_REGULATION_OF_MICROTUBULE_POLYMERIZATION	0.185031185031185	0.475780632411067	0.14641623786055	0.332082111581429	1.21091544384708	38	ARL3 MAPRE3 RAC1 STMN1 DCTN1 NAV3 GBA2 FES CKAP5 ARL2 SLAIN2 NIN
GOBP_RHYTHMIC_BEHAVIOR	0.185258964143426	0.475780632411067	0.142901149386948	0.378968802562229	1.22797257382883	23	OPRL1 NCOR1 KCNA2 ZFHX3 SRD5A1
GOBP_PHOSPHOLIPASE_C_ACTIVATING_G_PROTEIN_COUPLED_RECEPTOR_SIGNALING_PATHWAY	0.185263157894737	0.475780632411067	0.147331213699377	0.328378789916002	1.20204854983352	39	OPRL1 ESR1 PLCB2 GPR27 GPR55 C5AR1 CMKLR1 F2R GNB1 GNA11 CXCR2 P2RY6 CX3CR1 GNA15 P2RY2 LTB4R F2RL3 NMUR1 C3AR1 SLC9A3R1 GPR35 FPR3 ADRA2A
GOBP_NEGATIVE_REGULATION_OF_VIRAL_LIFE_CYCLE	0.185416666666667	0.475780632411067	0.14641623786055	0.424248085359378	1.25181625846512	17	LY6E TRIM8 TRIM5 BST2 TRIM25 IFITM1 GSN IFITM2 IFITM3
GOBP_POSITIVE_REGULATION_OF_JUN_KINASE_ACTIVITY	0.185416666666667	0.475780632411067	0.14641623786055	0.36022766609157	1.22400185500713	30	DVL3 AGER MAP4K2 TNFRSF11A DVL2 MAP3K10 TAOK3 MAP3K11 TNF MAP3K13
GOBP_NEGATIVE_REGULATION_OF_NERVOUS_SYSTEM_DEVELOPMENT	0.185589519650655	0.475848010099547	0.150169802128406	0.279423682879944	1.16869184241255	69	EPHB2 SLIT1 SEMA3B NOTCH1 SEMA3C DNAJB11 ULK1 NF1 SEMA4A GORASP1 CTNNA1 SEMA4D SEMA4B SEMA7A YWHAH KIAA0319 TNF DRAXIN CTDSP1 CERS2 TLR2 PTEN REST PSEN1 MBP TRIM46
GOBP_RESPONSE_TO_ETHANOL	0.185745140388769	0.475871133150706	0.149207542435322	0.290097843760174	1.17831460067923	60	TYMS SDF4 CD14 PPARA ABAT BAK1 BAD RGS2 ADCY7 RARA TP53INP1 GOT2 TNF PRKCE CASP8 RGS19
GOBP_PHOSPHATIDYLINOSITOL_PHOSPHATE_BIOSYNTHETIC_PROCESS	0.186147186147186	0.476524756439343	0.149207542435322	0.296924396092448	1.19391737158478	58	IP6K2 PIK3R6 PIP4K2C ITPKC PIK3CD PIP5K1C TTC7A PIP5K1A PI4KA PIP4K2B FAM126B TTC7B PI4K2B PIK3C2A PI4KAP1 UVRAG
GOBP_ERBB_SIGNALING_PATHWAY	0.186363636363636	0.476524756439343	0.153158808683073	0.271251914341339	1.15539032551921	81	ADAM17 ITGA1 MVB12A RBPJ TGFB1 CEACAM1 PTPN12 MMP9 IFI6 DGKD PTPN18 HIP1 PIK3C2A AKT1 TGFA RHBDF2 GAB1 SH3TC2 ZGPAT ABL1 PSEN1 DUSP3 PTPN11 PTK2B SOCS4 NUP62 SNX6 ERBIN
GOBP_SNRNA_METABOLIC_PROCESS	0.186440677966102	0.476524756439343	0.147331213699377	0.309037885763425	1.19662625433591	49	CC2D1A ELL2 SNAPC4 ELL INTS1 INTS3 TUT1 USB1 INTS11 MEPCE EXOSC9 SNAPC2 EXOSC4
GOBP_EXOCYTOSIS	0.186915887850467	0.477138496908197	0.155241966228839	0.225008580970291	1.10897743074542	227	OTOF BAIAP3 VAMP2 SDF4 CD300A UNC13D CCR1 SEPTIN2 NOTCH1 SLC17A9 LAMP1 SYT11 MICAL1 STX4 MYH9 SYTL3 HGS PIK3CD SCAMP5 PIP5K1C TNFAIP2 ITGAM RABGEF1 FGR TPCN2 RAC2 MYO1G ITGB2 NSF CEACAM1 FES RAB21 STXBP2 SCRIB EXOC3 EXOC7 SPI1 ANXA1 PIK3C2A GNAI2 STXBP5 SMPD3 CCR2 RAB8A P2RX1 CORO1A DTNBP1 WASHC1 RAB11A RAB11FIP1 MIA3 LIN7A PRAM1 TMED10 CTBP2 REST MILR1 TXLNA SEPTIN4 STX1A LAT2 GAB2 PSEN1 TMEM79 …
GOBP_ER_NUCLEUS_SIGNALING_PATHWAY	0.186974789915966	0.477138496908197	0.14641623786055	0.321109458073679	1.19757826695581	42	HSPA5 BCL2L11 ATF6B BOK DDIT3 CCDC47 ATF4 TMED2 SELENOS TMCO1 SREBF2 ABCA7
[truncated: 1,974 more rows]
