# Supplementary material for: Multi-omics analysis reveals COVID-19 vaccine induced attenuation of inflammatory responses during breakthrough disease
Source: Nat Commun. 2024 Apr 22;15:3402. doi: 10.1038/s41467-024-47463-6 (PMC11035709; doi:10.1038/s41467-024-47463-6)
Supplement: Supplementary file 13 — Source Data [file 41467_2024_47463_MOESM13_ESM.zip › source_data/Supp_1f_pilot_PCRpos_vs_PCRneg_CT_C2_CP_REACTOME.txt]

pathway	pval	padj	log2err	ES	NES	size	leadingEdge
REACTOME_MITOCHONDRIAL_TRANSLATION	4.61794989162105e-14	3.85137020961195e-11	0.965327754226083	0.600450507729494	2.68227576177743	88	MRPS18B MRPS18C MRPS22 MRPL13 MRPS7 MRPL32 MRPL15 MRPL39 MRPL27 MRPL19 MRPL17 MRPL1 MRPL47 MRPS5 MRPS35 MRPL14 GFM1 MRPS31 GADD45GIP1 MRPL40 MTIF2 MRPL51 PTCD3 MRPL58 MRPS30 ERAL1 MRPL38 MRPS9 MRPL35 MRPS23 MRPL16 CHCHD1 MRPL50 MRPL33 MRPL48 MRPL9 MRPS12 MRPL49 MRRF MRPS14 MRPL3 MTRF1L MRPS36 MRPS33 MRPL42 MRPL21 MRPL22 DAP3 MRPL2 MRPS11 MRPL24 MRPL57 MRPS21 MRPL18
REACTOME_CREATION_OF_C4_AND_C2_ACTIVATORS	4.80422011335743e-13	2.00335978727005e-10	0.921426003494898	0.787452047705799	2.8432970039995	34	IGKV3-15 IGLV3-25 IGKV4-1 IGKV1-5 IGLV1-47 IGKV3-20 IGKV2-30 IGHV4-59 IGLV3-1 IGKV3-11 IGLV2-11 IGLV2-23 IGLV1-40 IGLC2 IGLC3 IGLV1-44 IGLV3-21 IGHG1 IGHV3-7 IGHV4-39 IGLV3-19 IGHV3-30 IGHV3-23 IGHG2 IGHV3-33 IGHV3-11 IGHV4-34
REACTOME_BINDING_AND_UPTAKE_OF_LIGANDS_BY_SCAVENGER_RECEPTORS	8.25822896468437e-13	2.29578765218226e-10	0.921426003494898	0.707858774554393	2.81183908378107	49	JCHAIN IGKV3-15 IGLV3-25 IGKV4-1 IGKV1-5 IGLV1-47 IGKV3-20 HSPH1 IGKV2-30 HSP90B1 IGHV4-59 IGLV3-1 IGKV3-11 IGLV2-11 IGLV2-23 IGLV1-40 IGHA1 IGLC2 IGHA2 IGLC3 IGLV1-44 MSR1 IGLV3-21 HSP90AA1 IGHV3-7 IGHV4-39 CALR IGLV3-19 IGHV3-30 IGHV3-23 IGHV3-33 IGHV3-11 IGHV4-34
REACTOME_INITIAL_TRIGGERING_OF_COMPLEMENT	1.58935018142684e-12	3.04325249850413e-10	0.910119734774459	0.761900994253308	2.81485762189149	37	IGKV3-15 IGLV3-25 IGKV4-1 IGKV1-5 IGLV1-47 IGKV3-20 IGKV2-30 IGHV4-59 IGLV3-1 IGKV3-11 IGLV2-11 IGLV2-23 IGLV1-40 IGLC2 IGLC3 IGLV1-44 IGLV3-21 IGHG1 IGHV3-7 IGHV4-39 IGLV3-19 IGHV3-30 IGHV3-23 IGHG2 IGHV3-33 IGHV3-11 IGHV4-34
REACTOME_SCAVENGING_OF_HEME_FROM_PLASMA	1.82449190557802e-12	3.04325249850413e-10	0.898671232061694	0.772465708979133	2.82090906236643	35	JCHAIN IGKV3-15 IGLV3-25 IGKV4-1 IGKV1-5 IGLV1-47 IGKV3-20 IGKV2-30 IGHV4-59 IGLV3-1 IGKV3-11 IGLV2-11 IGLV2-23 IGLV1-40 IGHA1 IGLC2 IGHA2 IGLC3 IGLV1-44 IGLV3-21 IGHV3-7 IGHV4-39 IGLV3-19 IGHV3-30 IGHV3-23 IGHV3-33 IGHV3-11 IGHV4-34
REACTOME_CD22_MEDIATED_BCR_REGULATION	3.80024797253992e-11	5.28234468183049e-09	0.851339057116899	0.746404164334694	2.72573687981877	35	IGKV3-15 IGLV3-25 IGKV4-1 IGKV1-5 IGLV1-47 IGKV3-20 IGKV2-30 IGHV4-59 IGLV3-1 IGKV3-11 IGLV2-11 IGLV2-23 IGLV1-40 IGLC2 IGLC3 IGLV1-44 IGLV3-21 IGHV3-7 IGHV4-39 IGLV3-19 IGHV3-30 IGHV3-23 IGHV3-33 IGHV3-11 IGHV4-34
REACTOME_INTERFERON_SIGNALING	4.67174718136489e-10	5.56605307036902e-08	0.801215574617779	0.458428525467368	2.25714696464616	165	OAS2 IFI27 USP18 OAS1 TRIM14 OASL ISG15 IFIT1 XAF1 IFIT5 RSAD2 MX1 OAS3 EIF2AK2 IRF7 HERC5 UBE2E1 IFITM1 BST2 IFI6 IFIT2 IFIT3 TRIM5 MT2A DDX58 SP100 IFITM3 NUP205 TRIM22 TRIM38 IFI35 NUP54 GBP3 UBA7 EIF4A2 MX2 STAT2 PML UBE2L6 IRF5 SAMHD1 UBE2N NUP35 KPNA5 EGR1 TRIM26 ISG20 SOCS1 NUP160 KPNA3 NUP133 ABCE1 EIF4E PDE12 NUP43 NUP37 GBP1 NUP107 STAT1 NUP62 NUP42 IRF4
REACTOME_FCGR_ACTIVATION	6.96370585852655e-10	7.25966335751393e-08	0.801215574617779	0.685110056417821	2.59872517121642	42	IGKV3-15 IGLV3-25 IGKV4-1 IGKV1-5 IGLV1-47 IGKV3-20 IGKV2-30 YES1 IGHV4-59 IGLV3-1 IGKV3-11 FCGR3A IGLV2-11 IGLV2-23 IGLV1-40 IGLC2 IGLC3 IGLV1-44 IGLV3-21 IGHG1 IGHV3-7 IGHV4-39 IGLV3-19 SRC IGHV3-30 IGHV3-23 IGHG2 IGHV3-33 IGHV3-11 IGHV4-34 CD247
REACTOME_INTERFERON_ALPHA_BETA_SIGNALING	1.73513972463541e-09	1.60789614482881e-07	0.788186810800237	0.636362802607924	2.55133845268359	54	OAS2 IFI27 USP18 OAS1 OASL ISG15 IFIT1 XAF1 IFIT5 RSAD2 MX1 OAS3 IRF7 IFITM1 BST2 IFI6 IFIT2 IFIT3 IFITM3 IFI35 MX2 STAT2 IRF5 SAMHD1 EGR1 ISG20 SOCS1 ABCE1
REACTOME_TRANSLATION	6.88331721086994e-09	5.74068655386553e-07	0.761460801445585	0.386785835361173	2.02484948698533	246	MRPS18B RPS27L EIF2S1 MRPS18C MRPS22 EIF5B TRAM1 PPA2 RPL28 MRPL13 MRPS7 MRPL32 MRPL15 MRPL39 MRPL27 EIF2S2 MRPL19 MRPL17 EIF4A2 MRPL1 EIF2B3 AIMP1 MRPL47 MRPS5 MRPS35 MRPL14 GFM1 MRPS31 GADD45GIP1 MRPL40 MTIF2 MRPL51 SRP9 PTCD3 MRPL58 SRP54 MRPS30 ERAL1 RPL36 MRPL38 TARS2 MRPS9 MRPL35 MRPS23 SRP72 MRPL16 CHCHD1 SRPRB MRPL50 NARS2 MRPL33 RPL22L1 FARSB MRPL48 MRPL9 EIF3J RPS24 EIF4E RPL36AL PPA1 S…
REACTOME_NEUTROPHIL_DEGRANULATION	2.54114317031186e-08	1.92664854912736e-06	0.73376198835648	-0.334743659289605	-1.78818023880677	411	ADGRE3 MAPK1 PGLYRP1 MGAM EEF2 SLC44A2 RAB5B PYGL DBNL CAT DNAJC3 STK11IP IGF2R ADGRG3 CPPED1 CTSB CDK13 RAB3D PTAFR STK10 LTA4H PTPRJ ALDOA VCP PDXK IMPDH1 ANPEP CD93 HVCN1 AP1M1 FOLR3 GALNS CANT1 PGM1 CD59 PRDX6 NFAM1 ARHGAP9 IQGAP1 AMPD3 CAB39 P2RX1 SLC11A1 RNASET2 CDA KCMF1 PADI2 ADGRE5 TCIRG1 ACTR2 KRT1 SLPI ARHGAP45 SIRPA COTL1 CPNE1 NBEAL2 VAT1 PGM2 CD44 B4GALT1 CRISPLD2 ITGAX DGAT1 DNAJC5…
REACTOME_RRNA_PROCESSING	1.04819895879028e-07	7.28498276359241e-06	0.704975715167238	0.398068089830415	1.97807983709408	180	DDX52 RPS27L PNO1 NOL11 UTP4 UTP3 WDR36 RPL28 GNL3 EXOSC9 DDX21 WDR3 RIOK2 NOP58 WDR43 MPHOSPH6 LTV1 DIMT1 RIOK1 DCAF13 BMS1 KRR1 EXOSC10 RPP30 WDR75 RPL36 UTP18 IMP3 DIS3 RPP25 MPHOSPH10 NOP56 RPL22L1 EXOSC8 UTP6 IMP4 THUMPD1 RPS24 NOL6 RPL36AL MTREX NCL TFB1M EBNA1BP2 SNU13 EXOSC3 UTP15 BUD23 TSR1 MRM1 RPL14 HEATR1 RRP9 WDR46 WDR12 TRMT10C NOC4L PES1 RPL26 NOP14 RPL31 RPS25 RPL11 RPP38 RPS27 PD…
REACTOME_FCERI_MEDIATED_NF_KB_ACTIVATION	1.4773053024187e-07	9.47748170936304e-06	0.690132458796796	0.478357899489398	2.17413623079593	104	CUL1 PSMC2 IGKV3-15 IGLV3-25 IGKV4-1 IGKV1-5 PSMA3 IGLV1-47 IGKV3-20 IGKV2-30 IGHV4-59 IGLV3-1 IGKV3-11 MALT1 IGLV2-11 IGLV2-23 IGLV1-40 IGLC2 PSMA4 IGLC3 PSMB5 IGLV1-44 BTRC IGLV3-21 PSMD14 PSME2 UBE2N PSMA5 IGHV3-7 PSMA7 PSMD7 IGHV4-39 IGLV3-19 SEM1 PSMC5 IGHV3-30 PSMC3 IGHV3-23 PSMD1 IGHV3-33 IGHV3-11 IGHV4-34 PRKCQ
REACTOME_COMPLEMENT_CASCADE	3.05987567535525e-07	1.80978660058522e-05	0.674962860011025	0.567321034697388	2.27276623882475	53	IGKV3-15 IGLV3-25 IGKV4-1 IGKV1-5 IGLV1-47 IGKV3-20 IGKV2-30 IGHV4-59 IGLV3-1 IGKV3-11 IGLV2-11 IGLV2-23 IGLV1-40 IGLC2 IGLC3 IGLV1-44 IGLV3-21 IGHG1 IGHV3-7 IGHV4-39 IGLV3-19 SERPING1 IGHV3-30 IGHV3-23 IGHG2 IGHV3-33 IGHV3-11 IGHV4-34 C5 C3AR1
REACTOME_IMMUNOREGULATORY_INTERACTIONS_BETWEEN_A_LYMPHOID_AND_A_NON_LYMPHOID_CELL	3.25501187155615e-07	1.80978660058522e-05	0.674962860011025	0.446351634679293	2.10129882834555	121	SIGLEC1 ICAM2 IFITM1 IGKV3-15 IGLV3-25 ITGA4 IGKV4-1 IGKV1-5 CD300E IGLV1-47 IGKV3-20 IGKV2-30 CD226 IGHV4-59 IGLV3-1 IGKV3-11 FCGR3A IGLV2-11 IGLV2-23 IGLV1-40 CRTAM IGLC2 IGLC3 IGLV1-44 HCST IGLV3-21 LILRB4 KLRF1 CD160 IGHV3-7 LAIR1 IGHV4-39 IGLV3-19 CLEC2B IGHV3-30 IGHV3-23 LILRB1 ITGB7 IGHV3-33 IGHV3-11 KLRD1 CD300C IGHV4-34 SLAMF7 CD247 CD3D B2M CD300A CLEC2D NCR1 HLA-A
REACTOME_FCGR3A_MEDIATED_IL10_SYNTHESIS	5.06644320635196e-07	2.4972692984414e-05	0.659444398037935	0.54445381001137	2.23009206806754	60	IGKV3-15 IGLV3-25 IGKV4-1 IGKV1-5 IGLV1-47 IGKV3-20 IGKV2-30 YES1 ADCY7 IGHV4-59 IGLV3-1 IGKV3-11 FCGR3A IGLV2-11 IGLV2-23 IGLV1-40 IGLC2 IGLC3 IGLV1-44 IGLV3-21 IGHG1 ADCY9 CALM1 IGHV3-7 IGHV4-39 IGLV3-19 PRKACB SRC IGHV3-30 IGHV3-23 IGHG2 IGHV3-33 IGHV3-11 IGHV4-34
REACTOME_ANTIVIRAL_MECHANISM_BY_IFN_STIMULATED_GENES	5.09035708315393e-07	2.4972692984414e-05	0.659444398037935	0.493989481221074	2.16735321699541	79	OAS2 USP18 OAS1 OASL ISG15 IFIT1 MX1 OAS3 EIF2AK2 HERC5 UBE2E1 DDX58 NUP205 NUP54 UBA7 EIF4A2 MX2 UBE2L6 UBE2N NUP35 KPNA5 NUP160 KPNA3 NUP133 ABCE1 EIF4E PDE12 NUP43 NUP37 NUP107 STAT1 NUP62 NUP42
REACTOME_ROLE_OF_LAT2_NTAL_LAB_ON_CALCIUM_MOBILIZATION	1.46080448618276e-06	6.76839411931347e-05	0.643551836150722	0.592549360402874	2.26953288999002	43	IGKV3-15 IGLV3-25 IGKV4-1 IGKV1-5 IGLV1-47 IGKV3-20 IGKV2-30 IGHV4-59 IGLV3-1 IGKV3-11 IGLV2-11 IGLV2-23 IGLV1-40 IGLC2 IGLC3 IGLV1-44 IGLV3-21 IGHV3-7 IGHV4-39 IGLV3-19 IGHV3-30 IGHV3-23 IGHV3-33 IGHV3-11 IGHV4-34
REACTOME_ROLE_OF_PHOSPHOLIPIDS_IN_PHAGOCYTOSIS	1.54724164087162e-06	6.7915764657207e-05	0.643551836150722	0.544760957848953	2.18238746231109	53	IGKV3-15 IGLV3-25 IGKV4-1 IGKV1-5 IGLV1-47 IGKV3-20 IGKV2-30 IGHV4-59 IGLV3-1 IGKV3-11 FCGR3A IGLV2-11 IGLV2-23 IGLV1-40 IGLC2 PRKCE IGLC3 IGLV1-44 IGLV3-21 IGHG1 IGHV3-7 IGHV4-39 IGLV3-19 IGHV3-30 IGHV3-23 IGHG2 IGHV3-33 IGHV3-11 IGHV4-34 CD247
REACTOME_RRNA_MODIFICATION_IN_THE_NUCLEUS_AND_CYTOSOL	4.18262950150428e-06	0.000174415650212729	0.610526878385931	0.546942507582871	2.21158095046435	55	DDX52 PNO1 NOL11 UTP4 UTP3 WDR36 WDR3 NOP58 WDR43 DIMT1 DCAF13 BMS1 KRR1 WDR75 UTP18 IMP3 MPHOSPH10 NOP56 UTP6 IMP4 THUMPD1 NOL6 SNU13 UTP15 BUD23 HEATR1 RRP9 WDR46 NOC4L NOP14 PDCD11 EMG1 UTP11 UTP25 RPS7 TRMT112 NOP10 FCF1 DHX37
REACTOME_TRNA_PROCESSING	5.03190880120056e-06	0.000199838663819108	0.610526878385931	0.437793209669995	1.98173963551701	99	RTCB CDKAL1 NUP205 TRMT11 TRMT6 NUP54 MTO1 ALKBH8 TP53RK CTU1 RTRAF TRMT13 TYW1 TYW3 TRMT5 RPP30 NUP35 NSUN6 DDX1 ZBTB8OS RPP25 NUP160 NUP133 POP1 NSUN2 NUP43 PUS7 NUP37 POP4 RAN NUP107 TRIT1 NUP62 NUP42 POP5 TYW5 THG1L TRMT10C RPP38 TRMT10A RANBP2 TSEN15 NUP155 TRMT1 C2orf49 THADA XPOT OSGEP TRDMT1 PUS3 NDC1 TRNT1 TSEN54 WDR4 TRMT112
REACTOME_CELL_CYCLE_CHECKPOINTS	6.23542758749667e-06	0.000236379391271465	0.610526878385931	0.339672688483764	1.75678103650955	224	UBE2E1 XPO1 DYNC1I2 PSMC2 ORC3 PSMA3 HUS1 CDKN1A ABRAXAS1 ATR SKA2 PSMA4 RNF8 RAD50 PSMB5 NDC80 PSMD14 PSME2 ANAPC4 UBE2V2 NSL1 SPDL1 UBE2N MRE11 PSMA5 PSMA7 PSMD7 CENPF ORC5 WRN RCC2 SEM1 NUP160 PSMC5 BIRC5 CHEK2 NUP133 RANGAP1 CDC6 PPP2CB RBBP8 PSMC3 NUP43 BARD1 BUB1 NUP37 PPP2R5C SGO2 CENPC ZWILCH CLSPN PSMD1 CLASP2 KNTC1 RMI2 NUP107 MCM6 RPA3 RAD9A CENPH CHEK1 NUDC CDK2 PKMYT1 CDC16 PSMB6 MCM…
REACTOME_SIGNALING_BY_THE_B_CELL_RECEPTOR_BCR	1.28866676246132e-05	0.000467281773866409	0.593325476396405	0.398363560725611	1.90391962091532	134	CUL1 PSMC2 IGKV3-15 IGLV3-25 IGKV4-1 IGKV1-5 PSMA3 IGLV1-47 IGKV3-20 IGKV2-30 IGHV4-59 IGLV3-1 IGKV3-11 MALT1 IGLV2-11 IGLV2-23 IGLV1-40 IGLC2 PSMA4 IGLC3 PSMB5 IGLV1-44 BTRC IGLV3-21 PSMD14 NRAS PSME2 NFKBIE PPIA PSMA5 CALM1 IGHV3-7 PSMA7 PSMD7 IGHV4-39 RASGRP3 NCK1 IGLV3-19 SEM1 PSMC5 IGHV3-30 PSMC3 IGHV3-23 PSMD1 IGHV3-33 IGHV3-11 IGHV4-34
REACTOME_MITOTIC_G1_PHASE_AND_G1_S_TRANSITION	3.78337327982236e-05	0.00131472221473827	0.557332238758646	0.375794610717316	1.8010752551368	133	CUL1 PSMC2 ORC3 PSMA3 CDKN1A PSMA4 PSMB5 PSMD14 CCND3 CCND2 PSME2 RRM2 PRIM1 LIN9 TYMS PSMA5 CDK6 CDT1 PRIM2 PSMA7 PSMD7 ORC5 GMNN LIN52 SEM1 PSMC5 CDC6 PPP2CB TOP2A SRC PSMC3 PCNA PSMD1 POLE4 MCM6 RPA3 CDK2 E2F1 PSMB6 MCM10 MYC ORC4 SKP2 DBF4 PSMC6 RBL1 AKT3 JAK2 ORC2 CCNA2 CDKN2C PSMC1 RBBP4 TK1 MCM4 PSMB1 PSMD8 DHFR PSMB7 CCNB1 FBXO5 E2F5
REACTOME_ANTI_INFLAMMATORY_RESPONSE_FAVOURING_LEISHMANIA_PARASITE_INFECTION	4.2697608549693e-05	0.00142439222121776	0.557332238758646	0.409961502867299	1.85575504901197	99	PTGER2 IGKV3-15 IGLV3-25 IGKV4-1 IGKV1-5 IGLV1-47 IGKV3-20 IGKV2-30 YES1 ADCY7 GNGT2 IGHV4-59 IGLV3-1 IGKV3-11 FCGR3A IGLV2-11 IGLV2-23 IGLV1-40 IGLC2 GPR15 IGLC3 IGLV1-44 IGLV3-21 IGHG1 GPBAR1 ADCY9 PTGIR CALM1 IGHV3-7 IGHV4-39 P2RY11 IGLV3-19 PRKACB SRC IGHV3-30 IGHV3-23 IGHG2 IGHV3-33 IGHV3-11 IGHV4-34
REACTOME_ANTIGEN_ACTIVATES_B_CELL_RECEPTOR_BCR_LEADING_TO_GENERATION_OF_SECOND_MESSENGERS	4.5829337350322e-05	0.00147006412885264	0.557332238758646	0.492384959311947	1.99671853972179	58	IGKV3-15 IGLV3-25 IGKV4-1 IGKV1-5 IGLV1-47 IGKV3-20 IGKV2-30 IGHV4-59 IGLV3-1 IGKV3-11 IGLV2-11 IGLV2-23 IGLV1-40 IGLC2 IGLC3 IGLV1-44 IGLV3-21 CALM1 IGHV3-7 IGHV4-39 NCK1 IGLV3-19 IGHV3-30 IGHV3-23 IGHV3-33 IGHV3-11 IGHV4-34
REACTOME_CELL_SURFACE_INTERACTIONS_AT_THE_VASCULAR_WALL	5.9989016499627e-05	0.0018529940652107	0.557332238758646	0.383047772417557	1.80491477404672	122	SLC3A2 JCHAIN IGKV3-15 IGLV3-25 ITGA4 IGKV4-1 IGKV1-5 IGLV1-47 IGKV3-20 IGKV2-30 YES1 IGHV4-59 IGLV3-1 IGKV3-11 CD48 IGLV2-11 IGLV2-23 IGLV1-40 IGHA1 IGLC2 IGHA2 IGLC3 IGLV1-44 IGLV3-21 NRAS PPIA ATP1B3 IGHV3-7 IGHV4-39 IGLV3-19 CD84 SRC IGHV3-30 IGHV3-23 CD47 DOK2 IGHV3-33 IGHV3-11 IGHV4-34
REACTOME_CELL_CYCLE_MITOTIC	6.60646608557869e-05	0.00196778311263308	0.538434096309916	0.278038856303936	1.53191764650383	429	UBE2E1 CUL1 XPO1 DYNC1I2 PSMC2 NUP205 CNTRL ORC3 PSMA3 NUP54 CDKN1A BLZF1 HAUS1 CEP290 SKA2 RAB8A PSMA4 PSMB5 NDC80 BTRC PSMD14 AKAP9 CCND3 CCND2 HSP90AA1 PSME2 ANAPC4 RRM2 GORASP1 NSL1 HMMR SPDL1 PRIM1 LIN9 ESCO1 SDCCAG8 NUP35 TYMS PSMA5 CEP57 CDK6 MZT1 CDT1 HSP90AB1 VRK2 PRIM2 PSMA7 PSMD7 CENPF NEDD1 ORC5 RFC1 NME7 GMNN LIN52 TMPO CENPJ RCC2 SEM1 NUP160 PSMC5 HAUS6 BIRC5 NUP133 RANGAP1 CDC6 PPP…
REACTOME_G2_M_CHECKPOINTS	7.30881166173443e-05	0.00210191342271949	0.538434096309916	0.385458756247864	1.80949394479982	120	PSMC2 ORC3 PSMA3 HUS1 ABRAXAS1 ATR PSMA4 RNF8 RAD50 PSMB5 PSMD14 PSME2 UBE2V2 UBE2N MRE11 PSMA5 PSMA7 PSMD7 ORC5 WRN SEM1 PSMC5 CHEK2 CDC6 RBBP8 PSMC3 BARD1 CLSPN PSMD1 RMI2 MCM6 RPA3 RAD9A CHEK1 CDK2 PKMYT1 PSMB6 MCM10 YWHAH YWHAE SUMO1 NBN ORC4 DBF4 PSMC6 GTSE1 BRCA1 ATM ORC2 PSMC1 MCM4 PSMB1 PSMD8 PSMB7 CCNB1
REACTOME_FCERI_MEDIATED_CA_2_MOBILIZATION	7.60921696665911e-05	0.00211536231673123	0.538434096309916	0.485214722552515	1.96764180940947	58	IGKV3-15 IGLV3-25 IGKV4-1 IGKV1-5 IGLV1-47 IGKV3-20 IGKV2-30 IGHV4-59 IGLV3-1 IGKV3-11 IGLV2-11 IGLV2-23 IGLV1-40 IGLC2 IGLC3 TXK IGLV1-44 IGLV3-21 CALM1 IGHV3-7 IGHV4-39 IGLV3-19 IGHV3-30 IGHV3-23 IGHV3-33 IGHV3-11 IGHV4-34
REACTOME_FCERI_MEDIATED_MAPK_ACTIVATION	0.000131169591702243	0.00351810957266351	0.518848077743792	0.465207437049304	1.90206089809994	59	IGKV3-15 IGLV3-25 IGKV4-1 IGKV1-5 IGLV1-47 IGKV3-20 IGKV2-30 IGHV4-59 IGLV3-1 IGKV3-11 IGLV2-11 IGLV2-23 IGLV1-40 IGLC2 IGLC3 IGLV1-44 IGLV3-21 NRAS IGHV3-7 IGHV4-39 IGLV3-19 IGHV3-30 IGHV3-23 IGHV3-33 IGHV3-11 IGHV4-34
REACTOME_TRNA_MODIFICATION_IN_THE_NUCLEUS_AND_CYTOSOL	0.000134987417656154	0.00351810957266351	0.518848077743792	0.547282861471739	2.03702757715488	38	CDKAL1 TRMT11 TRMT6 ALKBH8 TP53RK CTU1 TRMT13 TYW1 TYW3 TRMT5 NSUN6 NSUN2 PUS7 TRIT1 TYW5 THG1L TRMT10A TRMT1 THADA OSGEP TRDMT1 PUS3 WDR4 TRMT112
REACTOME_PROCESSING_OF_CAPPED_INTRON_CONTAINING_PRE_MRNA	0.00019318418109097	0.00488229112211725	0.518848077743792	0.310477378023657	1.60704593318184	226	FYTTD1 NUP205 METTL14 NUP54 LSM5 CSTF3 HSPA8 SRSF7 SNRPB2 NCBP2 PLRG1 U2SURP GCFC2 DNAJC8 ZCRB1 CCAR1 CPSF2 MAGOHB PRPF40A POLR2K LSM3 FIP1L1 SNRPG NUP35 BCAS2 SNRNP27 CDC5L SNW1 SNRPA1 SRSF11 CWC27 SNRPE SRSF3 HNRNPR CDC40 NUP160 CWC22 CWC15 DHX15 NCBP1 PHF5A NUP133 HNRNPA2B1 EIF4E PPIL3 MTREX CPSF3 NUP43 SNRNP40 SNU13 SNRPD2 NUP37 TRA2B CTNNBL1 MAGOH PDCD7 SLU7 NUP107 SNRPC METTL3 PUF60 NUP62 N…
REACTOME_INTERLEUKIN_3_INTERLEUKIN_5_AND_GM_CSF_SIGNALING	0.000264053147192083	0.00647706837524108	0.49849310876659	-0.527379064134293	-1.94784745320843	40	JAK1 STAT5B CBL CRKL SYK PRKACA PIK3CD STAT5A JAK3 IL5RA HCK VAV1 RAPGEF1 INPPL1 CRK TEC UBB CSF2RB SHC1 PTPN6 GAB2 GRB2
REACTOME_ACTIVATION_OF_THE_PRE_REPLICATIVE_COMPLEX	0.000327161566026746	0.00779579274475161	0.49849310876659	0.588645689166086	2.02805250374555	28	ORC3 PRIM1 CDT1 PRIM2 ORC5 GMNN CDC6 POLE4 MCM6 RPA3 CDK2 MCM10 ORC4 DBF4 ORC2 MCM4
REACTOME_NEURONAL_SYSTEM	0.000357391022472295	0.00816897060901892	0.49849310876659	-0.340297830359549	-1.64721611378079	169	MAPK1 CAMKK1 PDPK1 DBNL CAMK2G SIPA1L1 NRXN1 PRKAR1A PPM1F GNG7 PLCB2 PANX2 EPB41 RTN3 GNB2 RPS6KA1 AP2A1 FLOT2 PPFIA1 PRKACA GNAI3 IL1RAP AP2M1 GLUL ALDH5A1 DNAJC5 CACNA1E RPS6KA2 KCNQ1 KCNC3 TUBA4A HOMER3 GNAI2 FLOT1 KCNJ15 PTPRF MAPK3 KCNK6 CACNA2D3 PRKAR2A TUBA1A ABAT KCNH3 PRKAB1 SHARPIN TUBB4B CHRNE KCNH2 PLCB1 PRKCB ALDH2 AP2S1 GRIK4 NRG1 CAMKK2 SLC22A1 KCNJ2 CACNB4 AP2A2
REACTOME_CHROMATIN_MODIFYING_ENZYMES	0.000362412365148321	0.00816897060901892	0.49849310876659	-0.335855999851909	-1.63979560961655	178	KDM4B KDM3A KAT8 MSL2 SAP130 BRD8 USP22 KDM5B SUDS3 KMT2B KMT5C ATXN7L3 KANSL1 JADE1 MSL1 PHF20 KAT7 KAT6A PADI4 PADI2 TADA2B CREBBP SETD1B KDM3B PHF21A GATAD2B NCOA1 KMT2D RPS2 HMG20B NSD1 ACTB KMT5B RCOR1 TAF10 BRD1 DNMT3A ING5 KDM6B SMARCA2 CARM1 JMJD6 EP300 ARID1A SETD7 BRPF1 KAT5 KMT2C TBL1XR1 KMT5A SAP30L TRRAP SMARCC1 ATXN7 KDM7A MCRS1 SMARCD2 KDM2A GATAD2A SMARCD3 HDAC3 KDM4A PHF2 NCOR1 M…
REACTOME_SIGNALING_BY_RECEPTOR_TYROSINE_KINASES	0.000390689233838099	0.00857460055318354	0.49849310876659	-0.277320971846547	-1.45103295722454	352	MAPK1 RPS6KA5 AKT1 IGF1R PDPK1 THBS3 STAT5B KIT SIN3A POLR2C EPS15L1 PTPRJ DNM2 CBL STAT6 SRF MAPKAPK2 ATP6V1A MAP2K2 CRKL RPS6KA1 TGFA AP2A1 CDK5R1 PRKACA VRK3 HGS WASF2 BRAF AP2M1 TCIRG1 AKT2 AHCYL1 FURIN LRIG1 IRS2 SH3GL1 FES ATP6V0B ELMO1 RPS6KA2 LYL1 MEF2D POLR2J ACTB CLTC PSENEN STAT5A RNF41 JAK3 ATP6V0D1 YWHAB RANBP10 KIDINS220 ADAP1 VAV1 SH2B2 MXD4 EP300 MAPK3 PXN RHOA RAPGEF1 PAK2 MMP9 G…
REACTOME_SYNTHESIS_OF_DNA	0.000455468451750048	0.00949543094011351	0.49849310876659	0.368391723616258	1.68046316858005	107	UBE2E1 CUL1 PSMC2 ORC3 PSMA3 PSMA4 PSMB5 PSMD14 PSME2 ANAPC4 PRIM1 PSMA5 CDT1 PRIM2 PSMA7 PSMD7 ORC5 RFC1 SEM1 PSMC5 CDC6 PSMC3 PCNA PSMD1 POLE4 MCM6 RPA3 CDK2 RBX1 CDC16 PSMB6 ORC4 SKP2 PSMC6 ORC2 CCNA2 PSMC1 FEN1 MCM4 PSMB1 PSMD8 PSMB7 CDC23 PSMD5 RFC3 ANAPC1 MCM3 PSMA2 ANAPC7 LIG1 ANAPC5 RFC4 PSMD4 ANAPC11 ANAPC10 RPA2 PSMB9
REACTOME_MRNA_SPLICING	0.000457610106244584	0.00949543094011351	0.49849310876659	0.320471656929993	1.58796148608855	178	LSM5 CSTF3 HSPA8 SRSF7 SNRPB2 NCBP2 PLRG1 U2SURP GCFC2 DNAJC8 ZCRB1 CCAR1 CPSF2 MAGOHB PRPF40A POLR2K LSM3 FIP1L1 SNRPG BCAS2 SNRNP27 CDC5L SNW1 SNRPA1 SRSF11 CWC27 SNRPE SRSF3 HNRNPR CDC40 CWC22 CWC15 DHX15 NCBP1 PHF5A HNRNPA2B1 PPIL3 MTREX CPSF3 SNRNP40 SNU13 SNRPD2 TRA2B CTNNBL1 MAGOH PDCD7 SLU7 SNRPC PUF60 AQR HNRNPH1 LSM7 SF3B6 SNRPF PRPF38A SRSF6 HNRNPA3 SNRNP48 WBP4 DDX23 DDX5 SNRPD1 NUDT2…
REACTOME_FC_EPSILON_RECEPTOR_FCERI_SIGNALING	0.000466801760844909	0.00949543094011351	0.49849310876659	0.330553228690737	1.61539722914285	151	CUL1 PSMC2 IGKV3-15 IGLV3-25 IGKV4-1 IGKV1-5 PSMA3 IGLV1-47 IGKV3-20 IGKV2-30 IGHV4-59 IGLV3-1 IGKV3-11 MALT1 IGLV2-11 IGLV2-23 IGLV1-40 IGLC2 PSMA4 IGLC3 TXK PSMB5 IGLV1-44 BTRC IGLV3-21 PSMD14 NRAS PSME2 UBE2N PSMA5 CALM1 IGHV3-7 PSMA7 PSMD7 IGHV4-39 IGLV3-19 SEM1 PSMC5 IGHV3-30 PSMC3 IGHV3-23 PSMD1 IGHV3-33 IGHV3-11 IGHV4-34
REACTOME_PARASITE_INFECTION	0.000550696050744425	0.0109352501504964	0.477270815362862	0.40513345006083	1.78409036969265	83	IGKV3-15 IGLV3-25 WASL IGKV4-1 IGKV1-5 IGLV1-47 IGKV3-20 IGKV2-30 YES1 IGHV4-59 IGLV3-1 IGKV3-11 FCGR3A IGLV2-11 IGLV2-23 IGLV1-40 IGLC2 IGLC3 IGLV1-44 IGLV3-21 IGHG1 IGHV3-7 IGHV4-39 NCK1 IGLV3-19 SRC IGHV3-30 IGHV3-23 IGHG2 IGHV3-33 IGHV3-11 IGHV4-34 NCKAP1
REACTOME_MITOTIC_METAPHASE_AND_ANAPHASE	0.000760248589397082	0.0146071550108003	0.477270815362862	0.307743609885836	1.56256149140117	196	UBE2E1 XPO1 DYNC1I2 PSMC2 NUP205 PSMA3 NUP54 SKA2 PSMA4 PSMB5 NDC80 PSMD14 PSME2 ANAPC4 NSL1 SPDL1 NUP35 PSMA5 VRK2 PSMA7 PSMD7 CENPF TMPO RCC2 SEM1 NUP160 PSMC5 BIRC5 NUP133 RANGAP1 PPP2CB PSMC3 NUP43 BUB1 NUP37 PPP2R5C SGO2 CENPC ZWILCH RAN PSMD1 CLASP2 KNTC1 NUP107 TNPO1 NUP62 PTTG1 CENPH NUDC CDC16 PSMB6 SUMO1 SMC3 VRK1 PSMC6 ITGB3BP BANF1 CC2D1B RPS27 ESPL1 RANBP2 PDS5A BUB1B NUP155 CDC20 PS…
REACTOME_CONSTITUTIVE_SIGNALING_BY_AKT1_E17K_IN_CANCER	0.000770641271553012	0.0146071550108003	0.477270815362862	-0.596495853452897	-1.94883346769516	24	AKT1 PDPK1 CASP9 AKT1S1 GSK3B FOXO3 CDKN1B TSC2 AKT2 BAD FOXO1
REACTOME_ORC1_REMOVAL_FROM_CHROMATIN	0.00112737458447488	0.0206270249292286	0.45505986738723	0.418124011949136	1.75270427531759	65	CUL1 PSMC2 ORC3 PSMA3 PSMA4 PSMB5 PSMD14 PSME2 PSMA5 CDT1 PSMA7 PSMD7 ORC5 SEM1 PSMC5 CDC6 PSMC3 PSMD1 MCM6 CDK2 RBX1 PSMB6 ORC4 SKP2 PSMC6 ORC2 CCNA2 PSMC1 MCM4 PSMB1 PSMD8 PSMB7
REACTOME_SIGNALING_BY_NTRKS	0.00113770161480158	0.0206270249292286	0.45505986738723	-0.369167735377594	-1.6460811475648	101	MAPK1 RPS6KA5 DNM2 SRF MAPKAPK2 MAP2K2 CRKL RPS6KA1 AP2A1 CDK5R1 VRK3 BRAF AP2M1 FURIN IRS2 RPS6KA2 LYL1 MEF2D CLTC YWHAB KIDINS220 EP300 MAPK3 RHOA RAPGEF1 GAB1 CRK FRS3 PPP2R1A SHC1 STAT3 MAPK14 TRIB1 GRB2 AP2S1 RALB SGK1 AP2A2 PCSK6 MAPKAPK3 ADORA2A PIK3CB RAC1 JUND
REACTOME_RECYCLING_PATHWAY_OF_L1	0.00158780697464169	0.0276953266784274	0.45505986738723	-0.527580942718439	-1.82551831415064	31	MAPK1 RPS6KA5 DNM2 RPS6KA1 AP2A1 AP2M1 RPS6KA2 ACTB CLTC TUBA4A TUBA1A TUBB4B ACTG1 NUMB AP2S1 AP2A2
REACTOME_THE_CITRIC_ACID_TCA_CYCLE_AND_RESPIRATORY_ELECTRON_TRANSPORT	0.00161602405847162	0.0276953266784274	0.45505986738723	0.313949199930646	1.53316609567514	159	IDH3A TMEM126B NDUFB2 NDUFS4 UQCR10 SCO2 NDUFA12 CYCS ATP5PF NDUFAF1 PDHX SUCLG1 NDUFS5 SUCLA2 NDUFA4 NDUFA8 UQCRH COX14 SUCLG2 NDUFS3 ATP5PD MPC1 ATP5MC3 NDUFB4 ATP5F1C FH UQCRQ DLAT COX5A NDUFAF4 PDHB NDUFA9 LDHA NDUFA13 NDUFC1 UQCRC2 NDUFA5 NDUFAF2 COX6C NDUFA6 COX7C NDUFB3 UQCRFS1 LRPPRC ATP5MC1 COX6A1 NDUFB7 NDUFB5 NDUFAB1 NDUFV2 PDP2 TIMMDC1 DLD COX20 GLO1 ETFA ATP5F1D NDUFAF5 COX5B ATP5PO …
REACTOME_DEPOSITION_OF_NEW_CENPA_CONTAINING_NUCLEOSOMES_AT_THE_CENTROMERE	0.00162718346192199	0.0276953266784274	0.45505986738723	0.613496250343976	1.894321449991	19	RSF1 CENPC CENPH NPM1 SMARCA5 ITGB3BP CENPL RBBP4 CENPU CENPN KNL1 MIS18BP1 MIS18A
REACTOME_HOMOLOGOUS_DNA_PAIRING_AND_STRAND_EXCHANGE	0.00169673865427552	0.0283016007533156	0.45505986738723	0.491453709835256	1.81568501861896	37	RAD51B BRCA2 PALB2 HUS1 ATR RAD50 MRE11 WRN RBBP8 BARD1 RMI2 RPA3 RAD9A CHEK1 NBN BRCA1 ATM RAD51C BRIP1 RHNO1 RFC3 RAD17 BLM RFC4 RPA2
REACTOME_PHOSPHOLIPID_METABOLISM	0.00180621794384627	0.0295369757876037	0.45505986738723	-0.329517898888352	-1.5660594267572	154	SLC44A2 CDS2 DGAT2 PCYT1A LPGAT1 PHOSPHO1 GDE1 MTMR14 INPP5K PITPNM1 HADHA PI4KB CDIPT ABHD4 LPCAT3 PCTP OSBPL8 TNFAIP8L2 LPCAT2 MBOAT7 PGS1 ACP6 CPNE1 DGAT1 MTMR3 PIP5K1B PISD MTMR12 GPAT3 PNPLA2 PIK3CD PIP4K2A PI4K2A ARF3 MBOAT2 LPCAT1 PLBD1 PIK3R5 PLB1 MBOAT1 PIK3R6 INPPL1 PTPN13 ARF1 PLEKHA3 INPP4A MTMR4 PTDSS1 PNPLA6 CPNE3 TMEM86B PIK3CG ABHD3
REACTOME_SEPARATION_OF_SISTER_CHROMATIDS	0.0018485630082835	0.0296481067097778	0.45505986738723	0.316482427708433	1.54387196911364	156	UBE2E1 XPO1 DYNC1I2 PSMC2 PSMA3 SKA2 PSMA4 PSMB5 NDC80 PSMD14 PSME2 ANAPC4 NSL1 SPDL1 PSMA5 PSMA7 PSMD7 CENPF RCC2 SEM1 NUP160 PSMC5 BIRC5 NUP133 RANGAP1 PPP2CB PSMC3 NUP43 BUB1 NUP37 PPP2R5C SGO2 CENPC ZWILCH PSMD1 CLASP2 KNTC1 NUP107 PTTG1 CENPH NUDC CDC16 PSMB6 SMC3 PSMC6 ITGB3BP RPS27 ESPL1 RANBP2 PDS5A BUB1B CDC20 PSMC1 CENPE CENPL CKAP5 MIS12 PSMB1 CENPU CENPN KNL1 PSMD8
REACTOME_DISEASES_OF_DNA_REPAIR	0.00203703281293818	0.0319781369099846	0.431707695803346	0.530150121778991	1.84588445297772	29	RAD51B BRCA2 PALB2 RAD50 MRE11 WRN RBBP8 BARD1 PMS2 MSH2 RMI2 NBN BRCA1 ATM MSH6 NTHL1 MLH1 RAD51C BRIP1
REACTOME_MITOTIC_G2_G2_M_PHASES	0.00207052685028677	0.0319781369099846	0.431707695803346	0.310659191884641	1.5419179817346	172	CUL1 XPO1 DYNC1I2 PSMC2 CNTRL PSMA3 CDKN1A HAUS1 CEP290 RAB8A PSMA4 PSMB5 BTRC PSMD14 AKAP9 HSP90AA1 PSME2 HMMR LIN9 SDCCAG8 PSMA5 CEP57 MZT1 HSP90AB1 PSMA7 PSMD7 CENPF NEDD1 NME7 LIN52 CENPJ SEM1 PSMC5 HAUS6 PPP2CB PSMC3 CEP70 CEP135 PSMD1 PCM1 HAUS2 CEP78 BORA TPX2 TUBG1 CDK2 RBX1 AURKA E2F1 PKMYT1 PSMB6 TUBG2 YWHAE
REACTOME_RESPIRATORY_ELECTRON_TRANSPORT_ATP_SYNTHESIS_BY_CHEMIOSMOTIC_COUPLING_AND_HEAT_PRODUCTION_BY_UNCOUPLING_PROTEINS	0.00226257389757406	0.0343088478286684	0.431707695803346	0.338764064154742	1.58828040530663	118	TMEM126B NDUFB2 NDUFS4 UQCR10 SCO2 NDUFA12 CYCS ATP5PF NDUFAF1 NDUFS5 NDUFA4 NDUFA8 UQCRH COX14 NDUFS3 ATP5PD ATP5MC3 NDUFB4 ATP5F1C UQCRQ COX5A NDUFAF4 NDUFA9 NDUFA13 NDUFC1 UQCRC2 NDUFA5 NDUFAF2 COX6C NDUFA6 COX7C NDUFB3 UQCRFS1 LRPPRC ATP5MC1 COX6A1 NDUFB7 NDUFB5 NDUFAB1 NDUFV2 TIMMDC1 COX20 ETFA ATP5F1D NDUFAF5 COX5B ATP5PO UQCRB
REACTOME_ACTIVATION_OF_ATR_IN_RESPONSE_TO_REPLICATION_STRESS	0.0023830824619736	0.0354909066658212	0.431707695803346	0.507503368970943	1.81122380095246	31	ORC3 HUS1 ATR ORC5 CDC6 CLSPN MCM6 RPA3 RAD9A CHEK1 CDK2 MCM10 ORC4 DBF4 ORC2 MCM4 RFC3 MCM3 RAD17 RFC4 RPA2
REACTOME_HDR_THROUGH_HOMOLOGOUS_RECOMBINATION_HRR	0.00247549975673202	0.0357873525750411	0.431707695803346	0.412032625894438	1.68464879114173	59	RAD51B BRCA2 PALB2 POLK HUS1 ATR RAD50 MRE11 SLX4 RFC1 WRN RBBP8 BARD1 PCNA POLE4 RMI2 RPA3 RAD9A CHEK1 NBN BRCA1 ATM
REACTOME_RESPIRATORY_ELECTRON_TRANSPORT	0.00253671190208144	0.0357873525750411	0.431707695803346	0.355433833057688	1.60588780988664	98	TMEM126B NDUFB2 NDUFS4 UQCR10 SCO2 NDUFA12 CYCS NDUFAF1 NDUFS5 NDUFA4 NDUFA8 UQCRH COX14 NDUFS3 NDUFB4 UQCRQ COX5A NDUFAF4 NDUFA9 NDUFA13 NDUFC1 UQCRC2 NDUFA5 NDUFAF2 COX6C NDUFA6 COX7C NDUFB3 UQCRFS1 LRPPRC COX6A1 NDUFB7 NDUFB5 NDUFAB1 NDUFV2 TIMMDC1 COX20 ETFA NDUFAF5 COX5B
REACTOME_MITOTIC_PROMETAPHASE	0.00254660881921483	0.0357873525750411	0.431707695803346	0.309521619657401	1.5175331730122	163	XPO1 DYNC1I2 CNTRL HAUS1 CEP290 SKA2 NDC80 AKAP9 HSP90AA1 NSL1 SPDL1 SDCCAG8 CEP57 MZT1 CENPF NEDD1 NME7 CENPJ RCC2 NUP160 HAUS6 BIRC5 NUP133 RANGAP1 PPP2CB NUP43 BUB1 CEP70 CEP135 NUP37 PPP2R5C SGO2 CENPC ZWILCH PCM1 CLASP2 HAUS2 KNTC1 CEP78 NUP107 TUBG1 CENPH NUDC NCAPG TUBG2 SMC2 YWHAE SMC3 PCNT ITGB3BP RPS27 RANBP2 PDS5A BUB1B CDC20 CENPE CENPL CKAP5 MIS12 CENPU CENPN KNL1 HAUS3 CCNB1 NCAPH
REACTOME_CILIUM_ASSEMBLY	0.00257462968165763	0.0357873525750411	0.431707695803346	0.309706115178057	1.51212095503722	160	SSTR3 DYNC1I2 CNTRL IFT74 HAUS1 CEP290 RAB8A TTC21B CEP162 AKAP9 HSP90AA1 CEP83 EXOC2 EXOC5 SDCCAG8 EXOC4 CCT8 KIFAP3 CEP57 TTBK2 NEDD1 IQCB1 ARL6 TRIP11 ARL13B C2CD3 CENPJ HAUS6 CCT2 KIF3A CLUAP1 CEP70 CEP135 BBS12 PCM1 MKKS BBS2 HAUS2 CCT5 CEP78 TNPO1 TUBG1 RAB11FIP3 IFT46 CCT4 CCT3 YWHAE EXOC1
REACTOME_DNA_REPLICATION	0.00270010308079219	0.0369161634324703	0.431707695803346	0.340835538432864	1.59162179092199	117	UBE2E1 CUL1 PSMC2 ORC3 PSMA3 PSMA4 PSMB5 PSMD14 PSME2 ANAPC4 PRIM1 PSMA5 CDT1 PRIM2 PSMA7 PSMD7 ORC5 RFC1 GMNN SEM1 PSMC5 CDC6 PSMC3 PCNA PSMD1 POLE4 MCM6 RPA3 CDK2 RBX1 E2F1 CDC16 PSMB6 MCM10 ORC4 SKP2 DBF4 PSMC6 ORC2 CCNA2 PSMC1 FEN1 MCM4 PSMB1 PSMD8 PSMB7 CDC23 PSMD5 RFC3 ANAPC1 MCM3 PSMA2 ANAPC7 LIG1 ANAPC5 RFC4 PSMD4 ANAPC11 ANAPC10 RPA2 PSMB9
REACTOME_FCGAMMA_RECEPTOR_FCGR_DEPENDENT_PHAGOCYTOSIS	0.00300799992206925	0.0404624505646089	0.431707695803346	0.341027842353468	1.55799435580313	108	IGKV3-15 IGLV3-25 WASL IGKV4-1 IGKV1-5 IGLV1-47 IGKV3-20 IGKV2-30 YES1 IGHV4-59 IGLV3-1 IGKV3-11 FCGR3A IGLV2-11 IGLV2-23 IGLV1-40 IGLC2 PRKCE IGLC3 IGLV1-44 IGLV3-21 IGHG1 HSP90AA1 HSP90AB1 IGHV3-7 IGHV4-39 NCK1 IGLV3-19 SRC IGHV3-30 IGHV3-23 IGHG2 IGHV3-33 IGHV3-11 IGHV4-34 NCKAP1 CD247 ABI2 PLD3 ABI1
REACTOME_SNRNP_ASSEMBLY	0.00317764599446411	0.0420659803076677	0.431707695803346	0.426037941293089	1.69426258835801	51	NUP205 CLNS1A NUP54 NCBP2 PHAX GEMIN2 SNRPG NUP35 TGS1 SNRPE NUP160 NCBP1 NUP133 NUP43 SNRPD2 NUP37 NUP107 NUP62 NUP42 SNRPF SNUPN WDR77 SNRPD1 GEMIN5 RANBP2 GEMIN6 NUP155 DDX20 NDC1
REACTOME_DNA_REPLICATION_PRE_INITIATION	0.0033308095343344	0.0430546397861656	0.431707695803346	0.369637993762297	1.62140290203682	80	PSMC2 ORC3 PSMA3 PSMA4 PSMB5 PSMD14 PSME2 PRIM1 PSMA5 CDT1 PRIM2 PSMA7 PSMD7 ORC5 GMNN SEM1 PSMC5 CDC6 PSMC3 PSMD1 POLE4 MCM6 RPA3 CDK2 E2F1 PSMB6 MCM10 ORC4 DBF4 PSMC6 ORC2 PSMC1 MCM4 PSMB1 PSMD8 PSMB7
REACTOME_INTERFERON_GAMMA_SIGNALING	0.00335557744136782	0.0430546397861656	0.431707695803346	0.377327541477733	1.61627749159631	72	OAS2 OAS1 TRIM14 OASL OAS3 IRF7 TRIM5 MT2A SP100 TRIM22 TRIM38 GBP3 PML IRF5 TRIM26 SOCS1 GBP1 STAT1 IRF4 GBP4 IFI30 SUMO1 B2M TRIM35 HLA-A JAK2
REACTOME_HOMOLOGY_DIRECTED_REPAIR	0.00354511313370883	0.0447973386895934	0.431707695803346	0.349014371725307	1.57135917517142	93	RAD51B BRCA2 PALB2 POLK HUS1 ABRAXAS1 ATR RNF8 RAD50 UBE2V2 UBE2N MRE11 SLX4 RFC1 WRN PARP2 RBBP8 BARD1 PCNA CLSPN POLE4 POLQ RMI2 RPA3 RAD9A CHEK1 CDK2 SUMO1 NBN ERCC4 SUMO2 BRCA1 ATM
REACTOME_SWITCHING_OF_ORIGINS_TO_A_POST_REPLICATIVE_STATE	0.00368137600680665	0.0458248893981604	0.431707695803346	0.367023130771828	1.61626356196001	83	UBE2E1 CUL1 PSMC2 ORC3 PSMA3 PSMA4 PSMB5 PSMD14 PSME2 ANAPC4 PSMA5 CDT1 PSMA7 PSMD7 ORC5 SEM1 PSMC5 CDC6 PSMC3 PSMD1 MCM6 CDK2 RBX1 CDC16 PSMB6 ORC4 SKP2 PSMC6 ORC2 CCNA2 PSMC1 MCM4 PSMB1 PSMD8 PSMB7 CDC23 PSMD5 ANAPC1 MCM3 PSMA2 ANAPC7 ANAPC5 PSMD4 ANAPC11 ANAPC10 PSMB9
REACTOME_M_PHASE	0.00384240738992411	0.0471259965175986	0.431707695803346	0.258321270111667	1.37518008234676	307	UBE2E1 XPO1 DYNC1I2 PSMC2 NUP205 CNTRL PSMA3 NUP54 BLZF1 HAUS1 CEP290 SKA2 PSMA4 PSMB5 NDC80 PSMD14 AKAP9 HSP90AA1 PSME2 ANAPC4 GORASP1 NSL1 SPDL1 SDCCAG8 NUP35 PSMA5 CEP57 MZT1 VRK2 PSMA7 PSMD7 CENPF NEDD1 NME7 TMPO CENPJ RCC2 SEM1 NUP160 PSMC5 HAUS6 BIRC5 NUP133 RANGAP1 PPP2CB PSMC3 NUP43 BUB1 CEP70 CEP135 NUP37 PPP2R5C SGO2 CENPC ZWILCH RAN PSMD1 PCM1 CLASP2 HAUS2 KNTC1 CEP78 NUP107 TNPO1 NUP6…
REACTOME_METABOLISM_OF_LIPIDS	0.00449757892560714	0.0543620409269038	0.407017918923954	-0.238205075292475	-1.2898241050984	494	SCAP SPNS2 SLC44A2 MED25 CDS2 DGAT2 ARNTL PCYT1A DHRS7B LBR CERS2 SIN3A LPGAT1 PHOSPHO1 CDK19 GDE1 MED16 CERK DPEP2 LTA4H MED22 ELOVL5 OSBPL2 SMPD2 SIN3B MTMR14 INPP5K PITPNM1 HADHA PI4KB CDIPT ESRRA ABHD4 GBA2 MAPKAPK2 VAPB LPCAT3 TSPO TBXAS1 PCTP ACSM3 CREBBP OSBPL8 TNFAIP8L2 PRKACA LPCAT2 SGPL1 MBOAT7 PGS1 SMPD3 ACP6 CPNE1 RXRA ACOX1 NCOA1 DGAT1 MTMR3 PIP5K1B PISD MTMR12 ACOT11 GPAT3 PNPLA2 PI…
REACTOME_CARBOXYTERMINAL_POST_TRANSLATIONAL_MODIFICATIONS_OF_TUBULIN	0.00474536971775271	0.0565376906372251	0.407017918923954	-0.566053024198261	-1.82082023182862	22	TTLL4 TTLL3 TUBA4A AGTPBP1 TPGS2 TUBA1A TUBB4B TTLL5 TTLL12 SVBP
REACTOME_TRANSCRIPTIONAL_REGULATION_BY_E2F6	0.00495597036902376	0.0568791206331464	0.407017918923954	0.510421886673509	1.78483416084789	30	MGA PHC3 RRM2 CBX3 RING1 BMI1 RBBP8 RNF2 SUZ12 CHEK1 PCGF6 E2F1 EED BRCA1 EZH2 RBBP4
REACTOME_G_PROTEIN_BETA_GAMMA_SIGNALLING	0.00495944260040656	0.0568791206331464	0.407017918923954	-0.563376858314784	-1.81221182099773	22	AKT1 PDPK1 GNG7 PLCB2 GNB2 AKT2 PIK3R5 RHOA PIK3R6 PIK3CG PLCB1
REACTOME_OPIOID_SIGNALLING	0.00497862806501161	0.0568791206331464	0.407017918923954	-0.40730848330492	-1.63376337671994	62	MAPK1 PPP3CA CAMKK1 CAMK2G PRKAR1A GNG7 PLCB2 GNAQ GNB2 PRKACA GNAI3 AHCYL1 PPP3R1 GNAI2 GRK2 PRKAR2A PPP1CA PDE4B ITPR2 PPP2R1A PLCB1
REACTOME_SIGNALING_BY_PTK6	0.00577313204406832	0.0650647584426078	0.407017918923954	-0.467068554967331	-1.68656086199022	36	AKT1 CBL CDKN1B ARAP1 ELMO1 PXN RHOA EPAS1 CRK UBB NR3C1 PTPN1 STAT3 ARHGAP35 KHDRBS2 NRG1 LRRK2 DOK1 RAC1
REACTOME_L1CAM_INTERACTIONS	0.00601039468975658	0.0665898576472497	0.407017918923954	-0.369729037751436	-1.54697464471574	73	MAPK1 ALCAM RPS6KA5 DNM2 MAP2K2 RPS6KA1 AP2A1 AP2M1 CD24 RPS6KA2 ACTB CLTC TUBA4A SPTB ITGA9 MAPK3 ANK1 TUBA1A TUBB4B ACTG1 NUMB LAMC1 ITGA5 AP2S1 FGFR1 AP2A2 NRP1 ITGA2B
REACTOME_DDX58_IFIH1_MEDIATED_INDUCTION_OF_INTERFERON_ALPHA_BETA	0.00613489177089062	0.0665898576472497	0.407017918923954	0.38201342553593	1.60133487920084	65	ISG15 DHX58 IRF7 HERC5 IFIH1 CASP10 DDX58 UBA7 SIKE1 UBE2K HSP90AA1 UBE2L6 ATG5 TOMM70 HSP90AB1 NKIRAS1 ATG12 CYLD IKBKE TBK1 RNF125 HMGB1
REACTOME_PRE_NOTCH_PROCESSING_IN_GOLGI	0.00614798445903864	0.0665898576472497	0.407017918923954	-0.637645323086653	-1.84688199124843	15	ATP2A3 NOTCH1 FURIN B4GALT1 ST3GAL4 MFNG SEL1L NOTCH2 RFNG
REACTOME_S_PHASE	0.00628502034701288	0.0672013714026762	0.407017918923954	0.311457405519585	1.49989531756159	140	UBE2E1 CUL1 PSMC2 ORC3 PSMA3 CDKN1A PSMA4 PSMB5 PSMD14 PSME2 ANAPC4 PRIM1 LIN9 ESCO1 PSMA5 CDT1 PRIM2 PSMA7 PSMD7 ORC5 RFC1 LIN52 SEM1 PSMC5 CDC6 PSMC3 PCNA PSMD1 POLE4 MCM6 RPA3 CDK2 RBX1 E2F1 CDC16 PSMB6 MYC SMC3 ORC4 SKP2 PSMC6 AKT3 ORC2 CCNA2 PDS5A PSMC1 FEN1 RBBP4 MCM4 PSMB1 PSMD8 PSMB7 E2F5 CDC23 PSMD5 RFC3 ANAPC1 MCM3 PSMA2 CDK4 MNAT1 ANAPC7 LIG1 ANAPC5 RFC4 PSMD4 ANAPC11 ANAPC10 CCNH RPA2…
REACTOME_BBSOME_MEDIATED_CARGO_TARGETING_TO_CILIUM	0.00642293232399328	0.0678066526355746	0.407017918923954	0.560695330067524	1.73128554585489	19	SSTR3 CCT8 ARL6 CCT2 BBS12 MKKS BBS2 CCT5 CCT4 CCT3 BBS4 BBS7
REACTOME_GPVI_MEDIATED_ACTIVATION_CASCADE	0.00722896513772615	0.0746726753270074	0.407017918923954	-0.485662620301237	-1.68243754407819	30	PLCG2 PDPK1 SYK VAV1 PIK3R5 RHOA PIK3R6 RAC2 PIK3CG PRKCZ PTPN6 RHOG PIK3CB RAC1 LYN
REACTOME_APC_C_MEDIATED_DEGRADATION_OF_CELL_CYCLE_PROTEINS	0.00727475552935558	0.0746726753270074	0.407017918923954	0.35454065710001	1.56085971558895	81	UBE2E1 CUL1 PSMC2 PSMA3 PSMA4 PSMB5 BTRC PSMD14 PSME2 ANAPC4 PSMA5 PSMA7 PSMD7 SEM1 PSMC5 PSMC3 PSMD1 PTTG1 CDK2 AURKA CDC16 PSMB6 SKP2 PSMC6 CCNA2 BUB1B CDC20 PSMC1 CDC14A PSMB1 PSMD8 PSMB7 CCNB1 FBXO5 CDC23 PSMD5 ANAPC1 PSMA2 ANAPC7 ANAPC5 PSMD4 ANAPC11 ANAPC10 PSMB9
REACTOME_O_LINKED_GLYCOSYLATION	0.00734191771800313	0.0746726753270074	0.407017918923954	-0.420644436797382	-1.62232896479514	51	ADAMTS5 ST6GALNAC3 ST6GALNAC2 B3GNTL1 GALNT5 POFUT2 POMT2 B3GNT9 LARGE1 ST3GAL4 ST3GAL1 B4GALT5 B3GNT8 GALNT2 SEMA5A GALNT14 B3GNT2 ST6GALNAC4 LARGE2 GALNT7 THBS1 POMK
REACTOME_DEADENYLATION_DEPENDENT_MRNA_DECAY	0.00770299563856066	0.0769173861096993	0.407017918923954	0.393156358911924	1.5855226406968	56	TTC37 CNOT4 LSM5 EXOSC9 EIF4A2 PAIP1 PARN DCP1A LSM3 HBS1L DIS3 WDR61 EXOSC8 CNOT11 PATL1 EIF4E CNOT6L EXOSC3 XRN1 CNOT8 LSM7
REACTOME_NOTCH3_ACTIVATION_AND_TRANSMISSION_OF_SIGNAL_TO_THE_NUCLEUS	0.00782390056257583	0.0769173861096993	0.380730400722792	-0.565332917001005	-1.75439170029029	19	TACC3 MIB2 YBX1 JAG1 PSENEN WWP2 UBB
REACTOME_FOXO_MEDIATED_TRANSCRIPTION	0.00783930194163602	0.0769173861096993	0.380730400722792	-0.424110910430306	-1.62247689429563	50	AKT1 CAT CCNG2 SOD2 SIN3A BCL6 PINK1 FOXO3 CDKN1B CREBBP AKT2 NFYC BCL2L11 YWHAB FOXO1 EP300
REACTOME_METABOLISM_OF_VITAMINS_AND_COFACTORS	0.00819765731908275	0.079498211675756	0.380730400722792	0.30893957406865	1.46496872150903	126	AGRN SLC25A19 RDH11 NADK2 PARP10 PARP14 TCN1 PARP9 PDSS1 AASDHPPT TCN2 MOCS2 MMUT MTRR GCHFR HSP90AA1 MMAA IDH1 RFK PNPO COQ5 CD38 CALM1 MMACHC AKR1C3 GCH1 LDLR NMRK1 PARP6 COQ6 GSTO1 LRP12 MTHFD2
REACTOME_COMPLEX_I_BIOGENESIS	0.00841391976159707	0.0806575756456546	0.380730400722792	0.407203982859187	1.63258313543297	54	TMEM126B NDUFB2 NDUFS4 NDUFA12 NDUFAF1 NDUFS5 NDUFA8 NDUFS3 NDUFB4 NDUFAF4 NDUFA9 NDUFA13 NDUFC1 NDUFA5 NDUFAF2 NDUFA6 NDUFB3 NDUFB7 NDUFB5 NDUFAB1 NDUFV2 TIMMDC1
REACTOME_SIGNALING_BY_GPCR	0.00869087807313595	0.0823658217385839	0.380730400722792	-0.25923650160876	-1.326215267659	292	ADGRE3 MAPK1 PPP3CA CAMKK1 AKT1 S1PR4 PDPK1 CAMK2G F2RL1 PRKAR1A OXER1 PTAFR C5AR2 ARRB2 GNG7 PLCB2 LPAR2 GNAQ PTGER4 GRK6 GPSM2 GNB2 RPS6KA1 KEL PRKACA GNAI3 ADGRE5 AKT2 CXCL16 CNR2 ARHGEF40 AHCYL1 PLPPR2 CCR3 PREX1 RPS6KA2 ARHGEF2 PPP3R1 PTGDR2 SOS2 PPBP GNAI2 HCAR3 GPSM3 P2RY14 WNT10B VAV1 CXCL5 PIK3R5 HRH4 MAPK3 GRK2 CYSLTR2 RHOA PIK3R6 C5AR1 PRKAR2A PPP1CA GNAS PDE4B ADGRE2 ITPR2 PPP2R1A ARH…
REACTOME_RESPONSE_OF_MTB_TO_PHAGOCYTOSIS	0.00928627266187328	0.0850392266235515	0.380730400722792	-0.559543275101215	-1.73642476542556	19	KPNA1 MAPK1 TRIM27 HGS RAB7A MAPK3 UBB GSK3A CORO1A
REACTOME_GLYCEROPHOSPHOLIPID_BIOSYNTHESIS	0.00935812399045924	0.0850392266235515	0.380730400722792	-0.350726788684358	-1.50791786773438	86	SLC44A2 CDS2 DGAT2 PCYT1A LPGAT1 PHOSPHO1 PITPNM1 HADHA CDIPT ABHD4 LPCAT3 PCTP OSBPL8 LPCAT2 MBOAT7 PGS1 ACP6 CPNE1 DGAT1 PISD GPAT3 PNPLA2 MBOAT2 LPCAT1 PLBD1 PLB1 MBOAT1 PTDSS1 CPNE3 TMEM86B ABHD3
REACTOME_SIGNALING_BY_ERYTHROPOIETIN	0.00937724156328704	0.0850392266235515	0.380730400722792	-0.527177053706127	-1.72235947612426	24	PLCG2 STAT5B CRKL IRS2 PIK3CD STAT5A VAV1 PIK3R5 RAPGEF1 GAB1 PIK3CG EPOR SHC1 GRB2
REACTOME_TRNA_AMINOACYLATION	0.00938082595847331	0.0850392266235515	0.380730400722792	0.540832017195455	1.71264620995082	21	PPA2 AIMP1 TARS2 NARS2 FARSB PPA1 AIMP2 YARS2 FARS2 PARS2 RARS2 FARSA
REACTOME_G_PROTEIN_MEDIATED_EVENTS	0.00964386276683935	0.0864836725542368	0.380730400722792	-0.43909089978308	-1.61254901879098	38	MAPK1 CAMKK1 CAMK2G PRKAR1A PLCB2 GNAQ PRKACA GNAI3 AHCYL1 GNAI2 GRK2 PRKAR2A ITPR2 PLCB1
REACTOME_REGULATION_OF_INSULIN_SECRETION	0.010017460674826	0.0888783213064349	0.380730400722792	-0.430752030428299	-1.607113590394	43	PRKAR1A GNG7 PLCB2 GNAQ IQGAP1 GNB2 CACNA1D PRKACA AHCYL1 CACNA1E GNAI2 PRKAR2A GNAS ITPR2 PLCB1
REACTOME_PERK_REGULATES_GENE_EXPRESSION	0.010430085654735	0.0906359708155957	0.380730400722792	0.48795260121546	1.68113605997199	28	EIF2S1 CEBPG EXOSC9 EIF2S2 DDIT3 PARN DIS3 NFYB EXOSC8 EXOSC3 CXCL8 ATF4 ATF3
REACTOME_SIGNALING_BY_NOTCH3	0.0104329175039535	0.0906359708155957	0.380730400722792	-0.464884875805936	-1.65820048813465	35	TACC3 MIB2 MAML3 NOTCH1 RBPJ YBX1 CREBBP JAG1 PSENEN WWP2 EP300 PBX1 UBB
REACTOME_TRANSMISSION_ACROSS_CHEMICAL_SYNAPSES	0.0111587327478688	0.0951458603610845	0.380730400722792	-0.313258266435965	-1.43802021034967	122	MAPK1 CAMKK1 PDPK1 CAMK2G PRKAR1A PPM1F GNG7 PLCB2 GNB2 RPS6KA1 AP2A1 PPFIA1 PRKACA GNAI3 AP2M1 GLUL ALDH5A1 DNAJC5 CACNA1E RPS6KA2 TUBA4A GNAI2 KCNJ15 MAPK3 CACNA2D3 PRKAR2A TUBA1A ABAT PRKAB1 TUBB4B CHRNE PLCB1 PRKCB ALDH2 AP2S1 GRIK4 NRG1 CAMKK2 SLC22A1 KCNJ2 CACNB4 AP2A2
REACTOME_REGULATION_OF_MECP2_EXPRESSION_AND_ACTIVITY	0.0112671935546349	0.0951458603610845	0.380730400722792	-0.520589051673245	-1.70083557319584	24	CAMK2G AGO2 LBR SIN3A TNRC6B AGO4 AGO1 PRKACA
REACTOME_CDT1_ASSOCIATION_WITH_THE_CDC6_ORC_ORIGIN_COMPLEX	0.0112942927766755	0.0951458603610845	0.380730400722792	0.399182165986871	1.60042165496482	54	PSMC2 ORC3 PSMA3 PSMA4 PSMB5 PSMD14 PSME2 PSMA5 CDT1 PSMA7 PSMD7 ORC5 GMNN SEM1 PSMC5 CDC6 PSMC3 PSMD1 PSMB6 ORC4 PSMC6 ORC2 PSMC1 PSMB1 PSMD8 PSMB7
REACTOME_HATS_ACETYLATE_HISTONES	0.0119011219730399	0.0990721353201979	0.380730400722792	-0.361953557550523	-1.49471303180975	71	KAT8 MSL2 SAP130 BRD8 USP22 ATXN7L3 KANSL1 JADE1 MSL1 PHF20 KAT7 KAT6A TADA2B CREBBP NCOA1 ACTB TAF10 BRD1 ING5 EP300 BRPF1 KAT5
REACTOME_ORGANELLE_BIOGENESIS_AND_MAINTENANCE	0.0119979444452518	0.0990721353201979	0.380730400722792	0.262165421839832	1.36728052608939	243	SSTR3 DYNC1I2 CNTRL HSPA9 IFT74 HELZ2 MTERF1 HAUS1 CEP290 PRKAG2 CYCS ATP5PF RAB8A TTC21B CEP162 AKAP9 HSP90AA1 CEP83 EXOC2 EXOC5 MTX2 SSBP1 SDCCAG8 EXOC4 CCT8 ATP5PD KIFAP3 TGS1 ATP5MC3 ATP5F1C CEP57 CALM1 TTBK2 MICOS13 NEDD1 IQCB1 ARL6 TRIP11 ARL13B C2CD3 CENPJ HAUS6 CCT2 CHD9 KIF3A CLUAP1 TFB1M CEP70 CEP135 BBS12 TWNK PCM1 MKKS PPRC1 BBS2 HAUS2 CCT5 CEP78 TNPO1 TUBG1 RAB11FIP3 ATP5MC1 IFT46 AT…
REACTOME_RESOLUTION_OF_D_LOOP_STRUCTURES	0.0123053625692926	0.100614435125393	0.380730400722792	0.473528454625253	1.61392074703024	27	RAD51B BRCA2 PALB2 RAD50 MRE11 SLX4 WRN RBBP8 BARD1 RMI2 NBN BRCA1 ATM MUS81 RAD51C BRIP1
REACTOME_G_BETA_GAMMA_SIGNALLING_THROUGH_PI3KGAMMA	0.0127210059635846	0.103003096831355	0.380730400722792	-0.570858176031454	-1.71074562748987	17	AKT1 PDPK1 GNG7 GNB2 AKT2 PIK3R5 RHOA PIK3R6 PIK3CG
REACTOME_ACTIVATED_NOTCH1_TRANSMITS_SIGNAL_TO_THE_NUCLEUS	0.0128663873154948	0.103178529049257	0.380730400722792	-0.514499312177502	-1.6809395620666	24	MIB2 ARRB2 NOTCH1 JAG1 PSENEN UBB NUMB ITCH ARRB1 APH1B PSEN1 UBA52 DTX4 DTX2 PSEN2
REACTOME_ESR_MEDIATED_SIGNALING	0.013006286639427	0.10330707673602	0.380730400722792	-0.305084312914695	-1.40988445867836	125	KDM4B MAPK1 AKT1 IGF1R ZNF217 PDPK1 AGO2 POLR2C TNRC6B GNG7 AGO4 SRF AGO1 GNB2 TLE3 TGFA FOXO3 CDKN1B CREBBP GNAI3 AKT2 NCOA1 POLR2J CDK9 GNAI2 CARM1 EP300 MAPK3 MMP9 KAT5 ZDHHC7 POLR2E
REACTOME_MAP2K_AND_MAPK_ACTIVATION	0.0131828979186689	0.103520694807334	0.380730400722792	-0.471736577853718	-1.63228747022104	31	MAPK1 ARRB2 RAF1 IQGAP1 MAP2K2 BRAF TLN1 APBB1IP ACTB YWHAB MAPK3 MARK3 ACTG1 ITGA2B CSK VWF ARRB1 RAP1A KSR1
REACTOME_MRNA_DECAY_BY_3_TO_5_EXORIBONUCLEASE	0.0132814320676076	0.103520694807334	0.380730400722792	0.544186080782131	1.61285890131289	16	TTC37 EXOSC9 HBS1L DIS3 WDR61 EXOSC8 EXOSC3
REACTOME_G2_M_DNA_DAMAGE_CHECKPOINT	0.013676498222064	0.103788679254029	0.380730400722792	0.392802202034791	1.58830929261604	55	HUS1 ABRAXAS1 ATR RNF8 RAD50 UBE2V2 UBE2N MRE11 WRN CHEK2 RBBP8 BARD1 RMI2 RPA3 RAD9A CHEK1 YWHAH YWHAE SUMO1 NBN BRCA1 ATM
REACTOME_SARS_COV_INFECTIONS	0.0137368169126068	0.103788679254029	0.380730400722792	-0.305191764587933	-1.42092131691138	136	JAK1 PRKCSH ST6GALNAC3 IFNAR2 GSK3B ST6GALNAC2 SUDS3 VHL SRPK2 BRD4 VCP SRPK1 TYK2 IL6R IMPDH1 IL1R1 AP2A1 FKBP1A AP2M1 FURIN PHF21A GATAD2B IFNAR1 HMG20B JAK3 RPN1 RCOR1 BECN1 ST3GAL4 IMPDH2 CHMP2A ST3GAL1 PARP16 CHMP4B SAP30L UBB NR3C1 UBE2I GSK3A CUL3 CHMP6 IFNGR2 ST6GALNAC4 AP2S1
REACTOME_LEISHMANIA_INFECTION	0.013799952669862	0.103788679254029	0.380730400722792	0.279460854138704	1.38706894063959	172	PTGER2 IGKV3-15 IGLV3-25 WASL IGKV4-1 IGKV1-5 IGLV1-47 IGKV3-20 IGKV2-30 YES1 ADCY7 GNGT2 IGHV4-59 IGLV3-1 IGKV3-11 FCGR3A IGLV2-11 IGLV2-23 IGLV1-40 IGLC2 GPR15 IGLC3 IGLV1-44 IGLV3-21 IGHG1 GPBAR1 ADCY9 PTGIR CALM1 NOXA1 HSP90AB1 IGHV3-7 CASP1 IGHV4-39 P2RY11 NCK1 IGLV3-19 PRKACB IL18 P2RX4 SRC IGHV3-30 IGHV3-23 IGHG2 IGHV3-33 IGHV3-11 IGHV4-34 NCKAP1
REACTOME_TBC_RABGAPS	0.0138136011956801	0.103788679254029	0.380730400722792	-0.432732650347716	-1.59827579102628	40	TBC1D17 RAB5B TBC1D14 ULK1 RAB11B TBC1D10B GABARAPL2 TSC2 TBC1D20 RAB6B RAB7A TSC1 TBC1D10C RAB35 GGA3 RABGEF1 OPTN GABARAP
REACTOME_RNA_POLYMERASE_I_PROMOTER_ESCAPE	0.0142681582080889	0.106246820942376	0.380730400722792	0.46600027499546	1.58826255231519	27	TAF1B GTF2H5 POLR2K CBX3 POLR1C TAF1D GTF2H1 TAF1A POLR1B RRN3 GTF2H2 POLR1A ERCC3 POLR2L TBP MNAT1 CCNH CDK7 ERCC2 GTF2H3
REACTOME_PHASE_II_CONJUGATION_OF_COMPOUNDS	0.014695195656288	0.107852778225629	0.380730400722792	0.393589204765257	1.54074266115992	46	TPMT MAT2A ABHD10 MGST3 BPNT1 MTRR UGP2 AKR1A1 NAT1 ESD SLC35B3 UGDH SLC35B2 MGST1 GSTO1
REACTOME_PI3K_AKT_SIGNALING_IN_CANCER	0.0148142143175171	0.107852778225629	0.380730400722792	-0.360781499952048	-1.4534544799865	65	AKT1 PDPK1 CASP9 AKT1S1 GSK3B KIT TGFA FOXO3 CDKN1B TSC2 AKT2 IRS2 BAD PIK3CD FOXO1 VAV1 GAB1 RAC2 FGFR2 GSK3A GAB2 GRB2 RHOG FGFR1 NRG1
REACTOME_RESOLUTION_OF_D_LOOP_STRUCTURES_THROUGH_SYNTHESIS_DEPENDENT_STRAND_ANNEALING_SDSA	0.0148717859663637	0.107852778225629	0.380730400722792	0.523546586200153	1.67237582037905	22	RAD51B BRCA2 PALB2 RAD50 MRE11 WRN RBBP8 BARD1 RMI2 NBN BRCA1 ATM
REACTOME_ERK_MAPK_TARGETS	0.0151372364605451	0.107901326564911	0.380730400722792	-0.534255943731885	-1.65795085572968	19	MAPK1 RPS6KA5 RPS6KA1 VRK3 RPS6KA2 MAPK3 PPP2R1A MAPK14
REACTOME_MAPK_TARGETS_NUCLEAR_EVENTS_MEDIATED_BY_MAP_KINASES	0.0151372364605451	0.107901326564911	0.380730400722792	-0.465185786814421	-1.57721480674382	27	MAPK1 RPS6KA5 MAPKAPK2 RPS6KA1 VRK3 RPS6KA2 MAPK3 PPP2R1A MAPK14
REACTOME_OTHER_INTERLEUKIN_SIGNALING	0.0153407373167535	0.108425211204851	0.380730400722792	-0.563341297257619	-1.68821907354944	17	JAK1 IL16 TYK2 IL10RB STX3 CSF3R STXBP2
REACTOME_SCF_SKP2_MEDIATED_DEGRADATION_OF_P27_P21	0.015628505798007	0.109530872567545	0.352487857583619	0.37300190048607	1.49429701102904	53	CUL1 PSMC2 PSMA3 CDKN1A PSMA4 PSMB5 PSMD14 PSME2 PSMA5 PSMA7 PSMD7 SEM1 PSMC5 PSMC3 PSMD1 CDK2 PSMB6 SKP2 PSMC6 CCNA2 PSMC1 PSMB1 PSMD8 PSMB7
REACTOME_MITOTIC_SPINDLE_CHECKPOINT	0.0160209888406186	0.11078010374127	0.352487857583619	0.327870455072422	1.47222942352415	94	UBE2E1 XPO1 DYNC1I2 SKA2 NDC80 ANAPC4 NSL1 SPDL1 CENPF RCC2 NUP160 BIRC5 NUP133 RANGAP1 PPP2CB NUP43 BUB1 NUP37 PPP2R5C SGO2 CENPC ZWILCH CLASP2 KNTC1 NUP107 CENPH NUDC CDC16 ITGB3BP RPS27 RANBP2 BUB1B CDC20 CENPE CENPL CKAP5 MIS12 CENPU CENPN KNL1
REACTOME_NUCLEAR_EVENTS_KINASE_AND_TRANSCRIPTION_FACTOR_ACTIVATION	0.0160724131327262	0.11078010374127	0.352487857583619	-0.411027347151215	-1.53437326865237	44	MAPK1 RPS6KA5 DNM2 SRF MAPKAPK2 RPS6KA1 CDK5R1 VRK3 RPS6KA2 LYL1 MEF2D EP300 MAPK3 PPP2R1A MAPK14 TRIB1 SGK1
REACTOME_COBALAMIN_CBL_VITAMIN_B12_TRANSPORT_AND_METABOLISM	0.0166398205366543	0.113480558337314	0.352487857583619	0.566421167533017	1.64519464109666	15	TCN1 TCN2 MMUT MTRR MMAA MMACHC
REACTOME_DISEASES_OF_CARBOHYDRATE_METABOLISM	0.0167363413375175	0.113480558337314	0.352487857583619	-0.509033520479058	-1.65635508031016	23	GBE1 TALDO1 GALNS RPIA GYS1 UBB GLB1 GAA GYG1 HGSNAT UBA52 ARSB GNS
REACTOME_POSTMITOTIC_NUCLEAR_PORE_COMPLEX_NPC_REFORMATION	0.0180561637114363	0.121442262381757	0.352487857583619	0.452244191037052	1.54137787393628	27	NUP205 NUP54 NUP35 NUP160 NUP133 RANGAP1 NUP43 NUP37 RAN NUP107 TNPO1 NUP62 SUMO1 NUP155 NDC1
REACTOME_RHOA_GTPASE_CYCLE	0.0184357059684158	0.12300303022127	0.352487857583619	-0.307533895970243	-1.39133562119456	108	ARHGAP19 ARAP3 PLEKHG3 LBR STX5 STK10 ARHGAP9 GMIP IQGAP1 ARHGAP1 ARHGDIB VAPB FLOT2 MYO9B ARAP1 ARHGEF40 ARHGAP45 PREX1 ARHGEF2 DOCK2 ARHGAP24 ARHGAP26 SNAP23 FLOT1 VAV1 FAF2 EMC3 AAAS BCR RHOA SOWAHC ARHGEF1 ABR YKT6 TAGAP ARHGEF12 ARHGAP35
REACTOME_CARGO_TRAFFICKING_TO_THE_PERICILIARY_MEMBRANE	0.0187010267011305	0.123515212589029	0.352487857583619	0.408714721902666	1.5350003091548	41	SSTR3 RAB8A EXOC2 EXOC5 EXOC4 CCT8 ARL6 ARL13B CCT2 BBS12 MKKS BBS2 CCT5 RAB11FIP3 CCT4 CCT3 EXOC1 PKD2 BBS4 EXOC7 BBS7
REACTOME_MTOR_SIGNALLING	0.0188086714613989	0.123515212589029	0.352487857583619	-0.417100666929644	-1.53179050517043	38	AKT1 EIF4B AKT1S1 STRADB CAB39 FKBP1A TSC2 AKT2 YWHAB EEF2K TSC1 PRKAB1 STRADA PPM1A
REACTOME_PROTEIN_PROTEIN_INTERACTIONS_AT_SYNAPSES	0.0191019840767813	0.124241883116118	0.352487857583619	-0.425164313724063	-1.54872302129672	37	DBNL SIPA1L1 NRXN1 EPB41 RTN3 FLOT2 PPFIA1 IL1RAP HOMER3 FLOT1 PTPRF
REACTOME_RAC1_GTPASE_CYCLE	0.0193343205237892	0.124241883116118	0.352487857583619	-0.298046439540157	-1.39512368087933	138	ARAP3 PLEKHG3 LBR DOCK5 RALBP1 GIT2 ARHGAP9 GMIP IQGAP1 ARHGAP25 ARHGAP1 ARHGDIB MYO9B WASF2 ARAP1 ARHGAP45 JAG1 PREX1 DOCK2 ARHGAP24 ARHGAP26 SOS2 SNAP23 MPP7 SLC1A5 RAB7A VAV1 SRGAP3 BCR PAK2 ARHGAP15 CYFIP2 FARP2 NCF4 ABR WASF3 FMNL1 YKT6 TAGAP PLD2 ARHGAP35 CYBA ARHGEF18 NCF2 PAK4 ARHGAP22 PARD6A IQGAP2 CHN2 TIAM2 RAC1
REACTOME_ESTROGEN_DEPENDENT_NUCLEAR_EVENTS_DOWNSTREAM_OF_ESR_MEMBRANE_SIGNALING	0.0193662407734957	0.124241883116118	0.352487857583619	-0.547223310308387	-1.60459012455087	16	MAPK1 AKT1 SRF TGFA FOXO3 CDKN1B AKT2
REACTOME_SIGNALLING_TO_ERKS	0.0196619028721856	0.125175778590861	0.352487857583619	-0.465125260655048	-1.58118185461173	28	MAPK1 MAPKAPK2 MAP2K2 CRKL BRAF YWHAB KIDINS220 MAPK3 RAPGEF1 CRK SHC1 MAPK14 GRB2 RALB MAPKAPK3
REACTOME_MITOCHONDRIAL_PROTEIN_IMPORT	0.0202781685093529	0.126696086355461	0.352487857583619	0.382127101666122	1.54514415497849	55	COA6 HSPA9 TIMM10 TIMM17A MTX2 TIMM9 TOMM70 TIMM23 CMC2 TIMM8B GFER COX17 CHCHD10 SLC25A12 ATP5MC1 GRPEL1 TIMM21 COA4 PMPCB HSPD1 TIMM44 CHCHD7 GRPEL2 DNAJC19 BCS1L CHCHD3 CHCHD4 TIMM10B TOMM20 NDUFB8 TIMM50 TIMM13
REACTOME_SIGNALING_BY_MODERATE_KINASE_ACTIVITY_BRAF_MUTANTS	0.0203740219135742	0.126696086355461	0.352487857583619	-0.443232951167093	-1.58097011589907	35	MAPK1 CAMK2G ARRB2 RAF1 IQGAP1 MAP2K2 BRAF TLN1 APBB1IP ACTB YWHAB MAPK3 MARK3 ACTG1 MAP3K11 ITGA2B CSK VWF ARRB1
REACTOME_TRANSCRIPTIONAL_REGULATION_BY_MECP2	0.0203877218944833	0.126696086355461	0.352487857583619	-0.444136665547771	-1.5809311465016	34	CAMK2G AGO2 LBR SIN3A TNRC6B AGO4 AGO1 NOTCH1 PRKACA
REACTOME_CARDIAC_CONDUCTION	0.020508359302143	0.126696086355461	0.352487857583619	-0.388815572731861	-1.48287782686691	49	CORIN CAMK2G ORAI2 ATP2A3 HIPK1 SLC8A1 PRKACA AHCYL1 KCNQ1 STIM1 KCNK6 CACNG6 ITPR2 KCNH2 ATP2B4 KCNJ2 ATP1B2 KCNE1 DMPK KCNE3 CACNG8 KAT2B
REACTOME_RESOLUTION_OF_SISTER_CHROMATID_COHESION	0.0206631966891176	0.126714014990619	0.352487857583619	0.316550093389965	1.42303051184096	92	XPO1 DYNC1I2 SKA2 NDC80 NSL1 SPDL1 CENPF RCC2 NUP160 BIRC5 NUP133 RANGAP1 PPP2CB NUP43 BUB1 NUP37 PPP2R5C SGO2 CENPC ZWILCH CLASP2 KNTC1 NUP107 CENPH NUDC SMC3 ITGB3BP RPS27 RANBP2 PDS5A BUB1B CDC20 CENPE CENPL CKAP5 MIS12 CENPU CENPN KNL1
REACTOME_PLATELET_AGGREGATION_PLUG_FORMATION	0.0215560491534323	0.131022044879092	0.352487857583619	-0.46855901230654	-1.56572604648259	25	AKT1 PDPK1 SYK TLN1 APBB1IP CRK MPL PTPN1 SHC1 GRB2 ITGA2B CSK VWF
REACTOME_DNA_DOUBLE_STRAND_BREAK_REPAIR	0.0216799067066124	0.131022044879092	0.352487857583619	0.294760268449446	1.38197054581129	118	RAD51B BRCA2 PALB2 POLK HUS1 ABRAXAS1 ATR RIF1 RNF8 RAD50 LIG4 DCLRE1C UBE2V2 UBE2N MRE11 SLX4 RFC1 WRN PARP2 CHEK2 RBBP8 BARD1 PCNA CLSPN POLE4 POLQ RMI2 RPA3 RAD9A CHEK1 BAZ1B CDK2 SUMO1 NBN ERCC4 SMARCA5 SUMO2 BRCA1 ATM
REACTOME_EXTRA_NUCLEAR_ESTROGEN_SIGNALING	0.0219404811252896	0.131642886751738	0.352487857583619	-0.391355389479083	-1.49716751272359	50	MAPK1 AKT1 IGF1R PDPK1 GNG7 SRF GNB2 TGFA FOXO3 CDKN1B GNAI3 AKT2 GNAI2 MAPK3 MMP9 ZDHHC7
REACTOME_FLT3_SIGNALING	0.0222544731894187	0.132573075999823	0.352487857583619	-0.410701888818195	-1.50829117195679	38	AKT1 STAT5B PTPRJ CBL FOXO3 CDKN1B SYK AKT2 BCL2L11 STAT5A HCK UBB GAB2 GRB2 SOCS6 CSK GRB10
REACTOME_RHO_GTPASES_ACTIVATE_NADPH_OXIDASES	0.0229378632032011	0.135675020648721	0.352487857583619	-0.515714402365554	-1.61518129294812	20	MAPK1 MAPK3 RAC2 NCF4 PRKCB MAPK14 PRKCZ CYBA NCF2 RAC1 NCF1
REACTOME_DETOXIFICATION_OF_REACTIVE_OXYGEN_SPECIES	0.0236608976288826	0.13856078643072	0.352487857583619	-0.448209486720061	-1.51965657381519	27	PRDX5 CAT SOD2 PRDX6 PRDX2 TXNRD1 ERO1A NCF4 TXNRD2 GSR CYBA P4HB NCF2 GPX3 GPX7 NCF1
REACTOME_TRANSPORT_OF_MATURE_TRANSCRIPT_TO_CYTOPLASM	0.0238934762632963	0.13856078643072	0.352487857583619	0.32718434705463	1.41638673412879	76	FYTTD1 NUP205 NUP54 SRSF7 NCBP2 CPSF2 MAGOHB FIP1L1 NUP35 SRSF11 SRSF3 CDC40 NUP160 NCBP1 NUP133 EIF4E CPSF3 NUP43 NUP37 MAGOH SLU7 NUP107 NUP62 NUP42
REACTOME_INTEGRATION_OF_ENERGY_METABOLISM	0.0239662289743793	0.13856078643072	0.352487857583619	-0.363859156426184	-1.473548004125	66	TALDO1 PRKAR1A TKT GNG7 PLCB2 GNAQ IQGAP1 GNB2 CACNA1D PRKACA AHCYL1 ADIPOR1 CACNA1E GNAI2 CYSLTR2 PRKAR2A GNAS ITPR2 PPP2R1A PLCB1
REACTOME_NEUROTRANSMITTER_RECEPTORS_AND_POSTSYNAPTIC_SIGNAL_TRANSMISSION	0.0241888415693544	0.13856078643072	0.352487857583619	-0.318390888945017	-1.38589305342709	92	MAPK1 CAMKK1 PDPK1 CAMK2G PRKAR1A PPM1F GNG7 PLCB2 GNB2 RPS6KA1 AP2A1 PRKACA GNAI3 AP2M1 RPS6KA2 TUBA4A GNAI2 KCNJ15 MAPK3 PRKAR2A TUBA1A PRKAB1 TUBB4B CHRNE PLCB1 PRKCB AP2S1 GRIK4 NRG1 CAMKK2 KCNJ2 AP2A2
REACTOME_DOWNSTREAM_SIGNALING_EVENTS_OF_B_CELL_RECEPTOR_BCR	0.0242564446269605	0.13856078643072	0.352487857583619	0.327366535843501	1.4261715514984	77	CUL1 PSMC2 PSMA3 MALT1 PSMA4 PSMB5 BTRC PSMD14 NRAS PSME2 NFKBIE PPIA PSMA5 CALM1 PSMA7 PSMD7 RASGRP3 SEM1 PSMC5 PSMC3 PSMD1
REACTOME_MEIOTIC_RECOMBINATION	0.0245283032446054	0.139160577591843	0.352487857583619	0.533291231762753	1.62404253323887	18	BRCA2 RAD50 MRE11 MLH3 RBBP8 RPA3 CDK2 NBN BRCA1 ATM MLH1 RAD51C CDK4 BLM RPA2 MSH4
REACTOME_ARACHIDONIC_ACID_METABOLISM	0.0248365796451093	0.139957482594738	0.352487857583619	-0.458159377328412	-1.56884088550315	29	DPEP2 LTA4H MAPKAPK2 TBXAS1 CYP1B1 ALOX5 CYP4F3 ALOX15 DPEP3 PTGS2 ABCC1 HPGD FAAH
REACTOME_TRNA_PROCESSING_IN_THE_NUCLEUS	0.0250847660037662	0.140407347967389	0.352487857583619	0.376255153346962	1.52140072881445	55	RTCB NUP205 NUP54 RTRAF RPP30 NUP35 DDX1 ZBTB8OS RPP25 NUP160 NUP133 POP1 NUP43 NUP37 POP4 RAN NUP107 NUP62 NUP42 POP5 RPP38 RANBP2 TSEN15 NUP155 C2orf49 XPOT NDC1 TRNT1 TSEN54
REACTOME_INOSITOL_PHOSPHATE_METABOLISM	0.0259612578763367	0.144344593792432	0.352487857583619	-0.434249006134025	-1.54573542872876	34	NUDT3 PLCG2 IMPA2 PLCB2 INPP5A IP6K1 IPMK INPPL1 INPP4A PLCB1 NUDT4
REACTOME_SEALING_OF_THE_NUCLEAR_ENVELOPE_NE_BY_ESCRT_III	0.0271879455458483	0.149464917172485	0.352487857583619	-0.510791584455248	-1.58513415617159	19	TUBA4A CHMP2A LEMD2 TUBA1A CHMP4B TUBB4B CHMP6 IST1 CHMP3
REACTOME_ANTIMICROBIAL_PEPTIDES	0.0272406084055368	0.149464917172485	0.352487857583619	-0.499838301212008	-1.60782762847832	22	PI3 PGLYRP1 SLC11A1 ITLN1
REACTOME_DISEASES_OF_SIGNAL_TRANSDUCTION_BY_GROWTH_FACTOR_RECEPTORS_AND_SECOND_MESSENGERS	0.0276887673988797	0.150930928174285	0.352487857583619	-0.240272849083764	-1.25144896685143	338	MAPK1 KREMEN1 AKT1 PDPK1 CASP9 CAMK2G PRKAR1A AKT1S1 GSK3B STAT5B MYH9 KIT POLR2C TGFBR2 PSMF1 MIB2 VCP MAML3 ARRB2 RAF1 PSMB4 PSME3 CBL IQGAP1 NOTCH1 MAP2K2 RBPJ TGFA FOXO3 CDKN1B CREBBP LRRFIP1 KLC1 FKBP1A TSC2 BRAF AKT2 HDAC7 IRS2 PAPSS1 BAD JAG1 TLN1 PIK3CD TRAK1 APBB1IP POLR2J BCL2L11 ACTB CLTC PSENEN STAT5A YWHAB FOXO1 BCL2L1 SND1 VAV1 PSMB3 EP300 MAPK3 BCR CUX1 GAB1 SEL1L PIM1 TBL1XR1 RAC2…
REACTOME_RIP_MEDIATED_NFKB_ACTIVATION_VIA_ZBP1	0.0279005328283	0.151097690771443	0.352487857583619	0.514198987259177	1.52398314277918	16	ZBP1 TLR3 TICAM1 RIPK3 NKIRAS1
REACTOME_CLASS_B_2_SECRETIN_FAMILY_RECEPTORS	0.0288274567028242	0.155110315420357	0.352487857583619	-0.45118278633192	-1.53378475694158	28	ADGRE3 GNG7 GNB2 ADGRE5 WNT10B CYSLTR2 GNAS ADGRE2 FZD5
REACTOME_SIGNALING_BY_TGF_BETA_RECEPTOR_COMPLEX	0.0291385863216019	0.155779365334718	0.352487857583619	-0.344474397879619	-1.40925654718725	69	MAPK1 TGFBR2 SKI CBL PPP1R15A FKBP1A FURIN F11R CDK9 UBE2M MAPK3 RHOA NEDD4L PPP1CA MTMR4 UBB PPM1A TGIF1 TFDP1 E2F4 SP1 PRKCZ STRAP STUB1 ARHGEF18 PPP1CB SMURF1 UBE2D3 PARD6A NCOR1
REACTOME_PRE_NOTCH_EXPRESSION_AND_PROCESSING	0.0295393134419383	0.155787467091331	0.352487857583619	-0.393003046007073	-1.46627407809593	43	AGO2 ATP2A3 MAML3 TNRC6B AGO4 AGO1 NOTCH1 RBPJ CREBBP FURIN SIRT6 B4GALT1 ST3GAL4 EP300 MFNG SEL1L NOTCH2 TFDP1
REACTOME_INFECTION_WITH_MYCOBACTERIUM_TUBERCULOSIS	0.0298377688415184	0.155787467091331	0.352487857583619	-0.496850694439492	-1.59821740713227	22	KPNA1 MAPK1 TRIM27 HGS RAB7A MAPK3 UBB GSK3A CORO1A
REACTOME_CITRIC_ACID_CYCLE_TCA_CYCLE	0.0298907645320267	0.155787467091331	0.352487857583619	0.488730339777971	1.54765645800555	21	IDH3A SUCLG1 SUCLA2 SUCLG2 FH
REACTOME_RNA_POLYMERASE_I_TRANSCRIPTION_TERMINATION	0.0299524632805466	0.155787467091331	0.352487857583619	0.46010021277502	1.54445014278648	26	TAF1B GTF2H5 TTF1 POLR2K POLR1C TAF1D GTF2H1 TAF1A POLR1B GTF2H2 POLR1A ERCC3 POLR2L TBP MNAT1 CCNH CDK7 ERCC2 GTF2H3
REACTOME_THE_PHOTOTRANSDUCTION_CASCADE	0.0300740793785424	0.155787467091331	0.352487857583619	0.524148991548985	1.57145323644144	17	FNTA METAP2 CALM1 PRKCQ NMT2 PDE6B CAMKMT RGS9 NMT1 METAP1
REACTOME_AMYLOID_FIBER_FORMATION	0.0303643177034276	0.156320005954683	0.352487857583619	-0.426042500092823	-1.51652387739582	34	SIAH1 SORL1 TSPAN5 FURIN SNCA PSENEN GGA3 UBB GSN SIAH2 ITM2B GGA1 APH1B TSPAN33 UBA52
REACTOME_TGF_BETA_RECEPTOR_SIGNALING_IN_EMT_EPITHELIAL_TO_MESENCHYMAL_TRANSITION	0.0307868827609305	0.157523068850405	0.352487857583619	-0.568698700813656	-1.64718433735989	15	TGFBR2 FKBP1A F11R RHOA UBB PRKCZ ARHGEF18 SMURF1 PARD6A
REACTOME_SIGNALING_BY_BRAF_AND_RAF1_FUSIONS	0.0310757634983537	0.157815894277021	0.352487857583619	-0.38004792061173	-1.46750219525733	52	MAPK1 CAMK2G ARRB2 RAF1 IQGAP1 MAP2K2 BRAF PAPSS1 TLN1 TRAK1 APBB1IP BCL2L11 ACTB YWHAB SND1 MAPK3 MARK3 ACTG1 TRIM24 MPRIP KDM7A ITGA2B CSK VWF ARRB1
REACTOME_PROCESSING_OF_DNA_DOUBLE_STRAND_BREAK_ENDS	0.0312844485429254	0.157815894277021	0.321775918075361	0.339844494688114	1.38949826099252	59	HUS1 ABRAXAS1 ATR RNF8 RAD50 UBE2V2 UBE2N MRE11 WRN RBBP8 BARD1 CLSPN RMI2 RPA3 RAD9A CHEK1 CDK2 SUMO1 NBN SUMO2 BRCA1 ATM CCNA2
REACTOME_EXTRACELLULAR_MATRIX_ORGANIZATION	0.0314117967026204	0.157815894277021	0.321775918075361	-0.28272725193339	-1.33083191168351	144	ICAM3 ADAMTS5 ADAM19 NRXN1 CAPN5 CTSB LTBP2 ITGB4 ICAM4 BSG JAM3 FURIN P4HA2 CD44 ITGAX PECAM1 MMP25 FBN1 ACTN1 CTSK ITGB2 ICAM1 F11R ADAM8 ITGAE ITGA9 SDC2 CRTAP MMP9 CAPN1 CAPNS2 ITGAM SH3PXD2A LAMA5 LAMC1 ITGA5 TIMP2 FBN2 PLOD1 THBS1 P4HB LAMB2 COL6A3 ITGA2B LTBP1 VWF ADAM12 BMP1
REACTOME_THE_ROLE_OF_NEF_IN_HIV_1_REPLICATION_AND_DISEASE_PATHOGENESIS	0.0320933583538371	0.159831079380607	0.321775918075361	-0.465226059692922	-1.56639055271146	26	PACS1 AP1M1 AP2A1 AP2M1 ELMO1 DOCK2 HCK AP1G1 PAK2 ARF1 AP2S1 AP2A2 RAC1 AP1B1 AP1S3
REACTOME_INTERLEUKIN_RECEPTOR_SHC_SIGNALING	0.0321961886522086	0.159831079380607	0.321775918075361	-0.504526983965189	-1.56569328730498	19	JAK1 PIK3CD JAK3 IL5RA INPPL1 CSF2RB SHC1 PTPN6 GAB2 GRB2 PIK3CB
REACTOME_DISORDERS_OF_TRANSMEMBRANE_TRANSPORTERS	0.0327790855991664	0.16176187804559	0.321775918075361	0.281883447894597	1.32823014856115	122	SLC3A2 PSMC2 NUP205 PSMA3 NUP54 PSMA4 PSMB5 PSMD14 ERLEC1 PSME2 NUP35 PSMA5 PSMA7 PSMD7 DERL3 SLC35A3 SEM1 NUP160 PSMC5 NUP133 PSMC3 NUP43 NUP37 ABCA1 PSMD1 SLC35A1 NUP107 SLC17A5 NUP62 NUP42 SLC9A9 PSMB6 SLC27A4 SLC35C1 PSMC6 RHAG AVPR1A RANBP2 NUP155 PSMC1 SLC33A1 SLC20A2 PSMB1 PSMD8 NDC1 PSMB7 SLC26A2
REACTOME_INTRACELLULAR_SIGNALING_BY_SECOND_MESSENGERS	0.0331365755873156	0.161957088165678	0.321775918075361	-0.257182935379229	-1.29261690689892	236	MAPK1 CAMKK1 AKT1 PDPK1 CASP9 CAMK2G PRKAR1A AKT1S1 PHLPP1 GSK3B AGO2 KIT CBX4 PSMF1 TRIM27 USP7 TNRC6B AGO4 PSMB4 PSME3 PHC2 AGO1 CBX8 MKRN1 TGFA FOXO3 CDKN1B PRKACA IL1RAP TSC2 AKT2 HDAC7 AHCYL1 IRS2 GATAD2B PIP5K1B BAD PIK3CD PIP4K2A RCOR1 FOXO1 WWP2 IL1RL1 VAV1 MAF1 PSMB3 MAPK3 GRK2 GAB1 RAC2 PRKAR2A TNKS PPP2R5B FGFR2 ITPR2 PPP2R1A PSME4 UBB HDAC5
REACTOME_PLATELET_ACTIVATION_SIGNALING_AND_AGGREGATION	0.0332070288685023	0.161957088165678	0.321775918075361	-0.271836793882965	-1.33452895932118	182	PLCG2 MAPK1 AKT1 TAGLN2 PDPK1 ALDOA ARRB2 RAF1 GNG7 GNAQ PROS1 GNB2 SYK GNAI3 PECAM1 TLN1 ACTN1 APBB1IP WDR1 TUBA4A ACTN4 CYB5R1 PPBP GNAI2 VAV1 PIK3R5 MAPK3 RHOA PFN1 F5 PIK3R6 CRK RAC2 MPL SERPINA1 ITPR2 STXBP2 PIK3CG PTPN1 PRKCB SHC1 DGKG MAPK14 PRKCZ PTPN6 F13A1 GRB2 RHOG SELP THBS1 ITGA2B CSK VWF QSOX1 PIK3CB ARRB1 DGKZ CD9 SRGN RAC1 MMRN1 RAP1A VTI1B LYN PDGFB
REACTOME_TRANSPORT_OF_MATURE_MRNAS_DERIVED_FROM_INTRONLESS_TRANSCRIPTS	0.0338510067829519	0.164138021261523	0.321775918075361	0.379816413419164	1.45474098871149	43	NUP205 NUP54 NCBP2 CPSF2 FIP1L1 NUP35 NUP160 NCBP1 NUP133 EIF4E CPSF3 NUP43 NUP37 NUP107 NUP62 NUP42
REACTOME_DNA_REPAIR	0.0342494545374637	0.164674990256733	0.321775918075361	0.238935253202645	1.25038596889364	259	ISG15 PARG ASCC1 RAD51B BRCA2 PALB2 DDB2 POLK HUS1 ASCC3 ABRAXAS1 UBA7 FANCL ATR TDG RIF1 ALKBH3 POT1 RNF8 RAD50 DCLRE1A COPS4 GTF2H5 XPA UBE2L6 HMGN1 FANCC LIG4 DCLRE1C SUMO3 UBE2V2 POLR2K UBE2N MRE11 SLX4 RFC1 FAN1 WRN PARP2 CHEK2 RCHY1 RBBP8 BARD1 PCNA CLSPN POLE4 POLQ PMS2 MSH2 RMI2 USP45 RPA3 RAD9A CHEK1 BAZ1B CDK2 RBX1 GTF2H1 AQR ACTL6A SUMO1 NBN COPS2 SPRTN ERCC4 SMARCA5 SUMO2 ZNF830 BRCA1…
REACTOME_HDMS_DEMETHYLATE_HISTONES	0.0343566526434911	0.164674990256733	0.321775918075361	-0.527182138142896	-1.57985744198052	17	KDM4B KDM3A KDM5B KDM3B KDM6B JMJD6 KDM7A KDM2A KDM4A PHF2 KDM5A
REACTOME_NUCLEAR_RECEPTOR_TRANSCRIPTION_PATHWAY	0.0349845769181467	0.166726497998482	0.321775918075361	-0.433723063079347	-1.50250798507959	30	NR6A1 NR2C2 ESRRA RXRA RXRB PPARA THRA NR3C1 NRBP1 RARA PPARD NCOR1 VDR NR1D1
REACTOME_CDC42_GTPASE_CYCLE	0.0352333032172989	0.166957811836519	0.321775918075361	-0.290707305238667	-1.3231622123327	113	ARAP3 PLEKHG3 LBR WDR91 RALBP1 GIT2 ARHGAP9 GMIP IQGAP1 ARHGAP1 ARHGDIB SHKBP1 MYO9B ARAP1 ARHGAP45 ARFGAP3 FNBP1 PREX1 CDC42EP2 ARHGAP24 ARHGAP26 SNAP23 RAB7A SRGAP3 BCR PAK2 DNMBP ABR MAP3K11 FMNL1 SH3PXD2A YKT6 ARFGAP2 TAGAP ARHGEF12 ARHGAP35
REACTOME_O_LINKED_GLYCOSYLATION_OF_MUCINS	0.0357406286786567	0.168315842927706	0.321775918075361	-0.445896784521932	-1.52685100619682	29	ST6GALNAC3 ST6GALNAC2 B3GNTL1 GALNT5 B3GNT9 ST3GAL4 ST3GAL1 B4GALT5 B3GNT8 GALNT2 GALNT14 B3GNT2 ST6GALNAC4 GALNT7
REACTOME_G_ALPHA_I_SIGNALLING_EVENTS	0.0359235252291747	0.168315842927706	0.321775918075361	-0.287080026917691	-1.34580656821766	139	MAPK1 PPP3CA CAMKK1 S1PR4 CAMK2G PRKAR1A OXER1 GNG7 PLCB2 LPAR2 GNAQ GPSM2 GNB2 PRKACA GNAI3 CXCL16 CNR2 AHCYL1 CCR3 PPP3R1 PTGDR2 PPBP GNAI2 HCAR3 GPSM3 P2RY14 CXCL5 HRH4 GRK2 C5AR1 PRKAR2A PPP1CA GNAS PDE4B ITPR2 PPP2R1A
REACTOME_G1_S_SPECIFIC_TRANSCRIPTION	0.0364194744378208	0.169686266375098	0.321775918075361	0.479993455559369	1.53325314341901	22	RRM2 LIN9 TYMS CDT1 LIN52 CDC6 PCNA E2F1 RBL1 RBBP4 TK1 DHFR FBXO5 E2F5 E2F6
REACTOME_PROTEIN_LOCALIZATION	0.0376716621760616	0.174545368082419	0.321775918075361	0.278891065056008	1.33399401778341	135	OTOF COA6 HSPA9 TIMM10 PEX13 TIMM17A ATAD1 IDH1 SCP2 MTX2 GNPAT AGPS TIMM9 TOMM70 HACL1 ABCD3 PEX3 SEC61G PRNP TIMM23 CMC2 STX1A TIMM8B HSD17B4 GFER COX17 CROT PEX2 SLC25A17 CHCHD10 SLC25A12 LONP2 ATP5MC1 GRPEL1 TIMM21 ACOT2 CYB5A IDE COA4 GDAP1 ECH1
REACTOME_SIGNAL_TRANSDUCTION_BY_L1	0.0379544598869629	0.174884085887995	0.321775918075361	-0.514497447700036	-1.55916336095804	18	MAPK1 MAP2K2 ITGA9 MAPK3 ITGA5 FGFR1 NRP1 ITGA2B RAC1 PAK1 ITGB3 CSNK2A1
REACTOME_VISUAL_PHOTOTRANSDUCTION	0.038207989859622	0.175084964521564	0.321775918075361	0.402388928435041	1.50091370044693	39	AGRN RDH11 FNTA METAP2 CALM1 AKR1C3 LDLR LRP12 PRKCQ MYO7A NMT2 PDE6B RETSAT CAMKMT NAPEPLD
REACTOME_NR1H3_NR1H2_REGULATE_GENE_EXPRESSION_LINKED_TO_CHOLESTEROL_TRANSPORT_AND_EFFLUX	0.0390322918355456	0.177884870988224	0.321775918075361	-0.455760832899445	-1.5345216547431	26	KDM3A AGO2 EEPD1 TNRC6B AGO4 AGO1 RXRA NCOA1 RXRB EP300 TBL1XR1
REACTOME_AURKA_ACTIVATION_BY_TPX2	0.0406424879753513	0.184216494410016	0.321775918075361	0.331649637867525	1.39021850356839	65	DYNC1I2 CNTRL HAUS1 CEP290 AKAP9 HSP90AA1 HMMR SDCCAG8 CEP57 NEDD1 CENPJ HAUS6 CEP70 CEP135 PCM1 HAUS2 CEP78 TPX2 TUBG1 AURKA YWHAE PCNT
REACTOME_APC_C_CDH1_MEDIATED_DEGRADATION_OF_CDC20_AND_OTHER_APC_C_CDH1_TARGETED_PROTEINS_IN_LATE_MITOSIS_EARLY_G1	0.0418647957450638	0.188731025142612	0.321775918075361	0.314815952762116	1.3445782801174	70	UBE2E1 PSMC2 PSMA3 PSMA4 PSMB5 PSMD14 PSME2 ANAPC4 PSMA5 PSMA7 PSMD7 SEM1 PSMC5 PSMC3 PSMD1 PTTG1 AURKA CDC16 PSMB6 SKP2 PSMC6 CDC20 PSMC1 PSMB1 PSMD8 PSMB7 CDC23 PSMD5 ANAPC1 PSMA2 ANAPC7 ANAPC5 PSMD4 ANAPC11 ANAPC10 PSMB9 PSMA6 RB1
REACTOME_SUMOYLATION_OF_DNA_DAMAGE_RESPONSE_AND_REPAIR_PROTEINS	0.0423816450752498	0.190033827918055	0.321775918075361	0.325982963562017	1.39316289654078	71	SP100 NUP205 NUP54 NSMCE2 TDG PML PHC3 SMC5 SUMO3 NUP35 RING1 WRN NUP160 BMI1 NUP133 NUP43 NUP37 RNF2 NUP107 NSMCE1 NUP62 NUP42 SUMO1 SMC3 NSMCE4A SUMO2 BRCA1 RANBP2 SMC6 NUP155
REACTOME_FACTORS_INVOLVED_IN_MEGAKARYOCYTE_DEVELOPMENT_AND_PLATELET_PRODUCTION	0.0452898550724638	0.201987909788421	0.287857117255149	-0.303201554044499	-1.35194469666888	101	PRKAR1A SIN3A DOCK5 CAPZB KIF1C MAFF EHD1 KIF9 KIF21B KLC1 PRKACA KIF27 PHF21A HMG20B DOCK2 ACTB TUBA4A RCOR1 KIF1B SH2B2 IRF1 KLC3 PRKAR2A TUBA1A KIF3C TUBB4B
REACTOME_SIGNALING_BY_NUCLEAR_RECEPTORS	0.0482142857142857	0.213886778115502	0.276500599254472	-0.270096976678963	-1.30110278874404	166	KDM4B MAPK1 KDM3A AKT1 IGF1R ZNF217 PDPK1 AGO2 POLR2C EEPD1 TNRC6B GNG7 AGO4 SRF AGO1 GNB2 TLE3 TGFA FOXO3 CDKN1B CREBBP GNAI3 AKT2 CYP26C1 RXRA NCOA1 POLR2J CDK9 GNAI2 CARM1 RXRB EP300 MAPK3 MMP9 PDK1 KAT5 TBL1XR1 ZDHHC7 POLR2E PDK2
REACTOME_AUTOPHAGY	0.05	0.2182446223897	0.271288554688953	-0.285920202905387	-1.30800068892197	120	VPS37C ULK1 VPS37B VCP PINK1 ATG13 MTMR14 WIPI2 ATG4B GABARAPL2 TSC2 ATG9A MTMR3 GABARAPL1 WIPI1 USP30 TUBA4A MAP1LC3A BECN1 TSC1 CHMP2A UBAP1 WDR45B DYNC1LI1 VPS28 EPAS1 TUBA1A CHMP4B PRKAB1 TUBB4B UBB PEX5 ATG10 MFN2 VIM
REACTOME_INSULIN_RECEPTOR_SIGNALLING_CASCADE	0.05	0.2182446223897	0.282013350011725	-0.421671205254735	-1.46075781277388	30	MAPK1 PDPK1 AKT2 IRS2 MAPK3 GAB1 FGFR2 SHC1 PDE3B GAB2 GRB2 FGFR1 GRB10 PIK3CB
REACTOME_CA2_PATHWAY	0.0502008032128514	0.2182446223897	0.287857117255149	-0.380162025495568	-1.41915240851977	44	PPP3CA AGO2 TNRC6B GNG7 AGO4 PLCB2 AGO1 GNB2
REACTOME_PROCESSING_OF_SMDT1	0.0504032258064516	0.2182446223897	0.287857117255149	0.497962182326418	1.47586049449857	16	MAIP1 MCUB PHB YME1L1 MICU2 PMPCB
REACTOME_RNA_POLYMERASE_II_TRANSCRIPTION_TERMINATION	0.0505050505050505	0.2182446223897	0.287857117255149	0.330121664558237	1.34974520991018	59	FYTTD1 CSTF3 SRSF7 NCBP2 CPSF2 MAGOHB FIP1L1 SNRPG SRSF11 SNRPE SRSF3 CDC40 NCBP1 CPSF3 LSM11 MAGOH SLU7 SNRPF SRSF6 THOC1 NUDT21
REACTOME_ATF4_ACTIVATES_GENES_IN_RESPONSE_TO_ENDOPLASMIC_RETICULUM_STRESS	0.0510204081632653	0.21933515674311	0.287857117255149	0.449085934779918	1.48323587050988	24	CEBPG EXOSC9 DDIT3 PARN DIS3 NFYB EXOSC8 EXOSC3 CXCL8 ATF4 ATF3
REACTOME_RESPONSE_OF_EIF2AK4_GCN2_TO_AMINO_ACID_DEFICIENCY	0.0520908787857762	0.222449828761643	0.321775918075361	0.297087435703686	1.32624105808776	87	RPS27L EIF2S1 CEBPG RPL28 EIF2S2 DDIT3 RPL36 RPL22L1 RPS24 RPL36AL ATF4 RPL14 ATF2 ATF3 RPL26 RPL31 RPS25 RPL11 RPS27 RPS15 EIF2AK4 RPL41 RPL35 RPL34 RPS29 RPL24 RPL23 RPS7 RPL35A RPS12 RPL21 IMPACT RPL29 RPL27A RPL23A RPL37 RPL32 RPL30
REACTOME_METABOLISM_OF_CARBOHYDRATES	0.052536231884058	0.222449828761643	0.266350657088526	-0.259226241642841	-1.27546440759562	200	GBE1 NUP98 CHP1 PYGL CHST11 TALDO1 TKT NUP50 NUP153 ALDOA PGP GALNS RPIA PGM1 PGD SORD PRKACA PAPSS2 ABCC5 PGM2 PAPSS1 CD44 B4GALT1 GLYCTK PFKFB2 NUP214 PFKFB4 PGLS HYAL3 SDC2 ST3GAL4 ALDOC MAN2B2 SLC25A11 ST3GAL1 PGAM1 CHPF2 HK2 AAAS B4GALT5 PFKFB3 SLC25A1 CHST15 ADPGK LYVE1 PC GYS1 PPP2R1A UBB B4GALT3 MAN2B1 FUT7 B3GNT2 XYLT1 GAPDH NDST1 GLB1 PFKM GAA DSE BPGM GYG1 RAE1
REACTOME_CYTOCHROME_P450_ARRANGED_BY_SUBSTRATE_TYPE	0.052734375	0.222449828761643	0.276500599254472	-0.480621641449019	-1.50527323009338	20	CYP4F12 TBXAS1 CYP26C1 RXRA NCOA1 CYP1B1 CYP4F3 POR
REACTOME_PLATELET_CALCIUM_HOMEOSTASIS	0.0528375733855186	0.222449828761643	0.276500599254472	-0.492778019777055	-1.49334352766272	18	ORAI2 ATP2A3 P2RX1 SLC8A1 P2RX5 STIM1 ITPR2 ATP2B4
REACTOME_REGULATION_OF_PLK1_ACTIVITY_AT_G2_M_TRANSITION	0.0530785562632697	0.222449828761643	0.287857117255149	0.301965811607643	1.31717922557954	78	CUL1 DYNC1I2 CNTRL HAUS1 CEP290 RAB8A BTRC AKAP9 HSP90AA1 SDCCAG8 CEP57 NEDD1 CENPJ HAUS6 CEP70 CEP135 PCM1 HAUS2 CEP78 BORA TUBG1 AURKA YWHAE PCNT
REACTOME_INTEGRIN_SIGNALING	0.0546875	0.226575706351123	0.271288554688953	-0.479562637831686	-1.50195650513082	20	AKT1 PDPK1 SYK TLN1 APBB1IP CRK PTPN1 SHC1 GRB2 ITGA2B CSK VWF
REACTOME_RAB_REGULATION_OF_TRAFFICKING	0.0547703180212014	0.226575706351123	0.257206466468838	-0.290096913351851	-1.31178708765862	107	AKT1 TBC1D17 RAB5B TBC1D14 ULK1 MON1B GAPVD1 RAB11B TRAPPC5 TRAPPC12 TBC1D10B RAB3IL1 GABARAPL2 TSC2 AKT2 TBC1D20 RAB6B RAB7A TRAPPC1 TSC1 RAB1B TBC1D10C RAB27A RAB35 GGA3 RGP1 HPS1 RABGEF1 TRAPPC9 DENND3 OPTN TRAPPC8 GABARAP DENND5A
REACTOME_HDR_THROUGH_SINGLE_STRAND_ANNEALING_SSA	0.0548780487804878	0.226575706351123	0.276500599254472	0.398722752125284	1.43969046730807	34	HUS1 ATR RAD50 MRE11 WRN RBBP8 BARD1 RMI2 RPA3 RAD9A NBN ERCC4 BRCA1 ATM BRIP1 RHNO1 RFC3 RAD17 BLM RFC4 RPA2
REACTOME_BIOSYNTHESIS_OF_THE_N_GLYCAN_PRECURSOR_DOLICHOL_LIPID_LINKED_OLIGOSACCHARIDE_LLO_AND_TRANSFER_TO_A_NASCENT_PROTEIN	0.0552147239263804	0.226842757411829	0.276500599254472	0.317244726665994	1.33846837462185	67	NUS1 ST3GAL5 ALG3 GFPT1 UAP1 NUDT14 PMM2 ALG1 NANP FPGT MPDU1 ALG5 ALG11 ALG10 ALG10B ALG6 SLC35A1 ALG8 SLC17A5 GNPNAT1 DPM1 SLC35C1 ST8SIA6 NAGK GNE ST6GALNAC1
REACTOME_TNFR2_NON_CANONICAL_NF_KB_PATHWAY	0.0561330561330561	0.229485141249847	0.276500599254472	0.294066474604831	1.31084450808588	86	CUL1 PSMC2 TNFSF15 PSMA3 PSMA4 PSMB5 BTRC PSMD14 TNF PSME2 BIRC3 PSMA5 TNFSF8 TNFSF13B PSMA7 PSMD7 TNFRSF18 SEM1 PSMC5 PSMC3 PSMD1
REACTOME_NEGATIVE_REGULATORS_OF_DDX58_IFIH1_SIGNALING	0.0569105691056911	0.231528851873885	0.271288554688953	0.394205886883579	1.42338117019388	34	ISG15 HERC5 IFIH1 DDX58 UBA7 UBE2K UBE2L6 ATG5 ATG12 CYLD IKBKE TBK1 RNF125
REACTOME_CHROMOSOME_MAINTENANCE	0.0574468085106383	0.232575914067342	0.276500599254472	0.303649934911662	1.30258269394095	74	POT1 PRIM1 POLR2K RSF1 PRIM2 RFC1 ANKRD28 WRN PCNA CENPC RPA3 CENPH CDK2 SHQ1 DAXX NPM1 SMARCA5 ITGB3BP CCNA2 TERF2 CENPL FEN1 RBBP4 TERF1 CENPU CENPN KNL1 MIS18BP1 POLR2L MIS18A NOP10 RFC3 LIG1 BLM RFC4 CENPT RPA2
REACTOME_TERMINATION_OF_TRANSLESION_DNA_SYNTHESIS	0.0580912863070539	0.23404895062842	0.271288554688953	0.407841890725619	1.42613425834048	30	ISG15 POLK UBA7 UBE2L6 RFC1 PCNA POLE4 RPA3
REACTOME_EGFR_DOWNREGULATION	0.0589390962671906	0.236323107148255	0.261663521711573	-0.468039048306353	-1.45246066002375	19	EPS15L1 CBL TGFA HGS SH3GL1 UBB GRB2 EPN1 UBA52 PTPRK CDC42
REACTOME_MATURATION_OF_SARS_COV_2_SPIKE_PROTEIN	0.0596153846153846	0.236758241758242	0.257206466468838	-0.433769579791023	-1.46047831518027	26	PRKCSH ST6GALNAC3 ST6GALNAC2 RPN1 ST3GAL4 ST3GAL1
REACTOME_TGF_BETA_RECEPTOR_SIGNALING_ACTIVATES_SMADS	0.0596153846153846	0.236758241758242	0.257206466468838	-0.415128148323598	-1.43809128631327	30	TGFBR2 CBL PPP1R15A FKBP1A FURIN UBE2M NEDD4L PPP1CA MTMR4 UBB STRAP STUB1 PPP1CB SMURF1
REACTOME_RUNX1_REGULATES_TRANSCRIPTION_OF_GENES_INVOLVED_IN_DIFFERENTIATION_OF_HSCS	0.0600414078674948	0.237070862676056	0.266350657088526	0.318964078196882	1.32002479923094	63	PSMC2 PSMA3 PSMA4 PSMB5 PSMD14 PSME2 LMO2 PSMA5 TCF12 PSMA7 PSMD7 SEM1 PSMC5 CBFB PSMC3 MYB PSMD1
REACTOME_THROMBIN_SIGNALLING_THROUGH_PROTEINASE_ACTIVATED_RECEPTORS_PARS	0.0603112840466926	0.237070862676056	0.257206466468838	-0.465067404253771	-1.47568415729078	21	MAPK1 ARRB2 GNG7 GNAQ GNB2
REACTOME_RHO_GTPASES_ACTIVATE_IQGAPS	0.060546875	0.237070862676056	0.257206466468838	-0.471268880405374	-1.47598103928813	20	IQGAP1 ACTB TUBA4A CLIP1 TUBA1A TUBB4B ACTG1 IQGAP2 RAC1
REACTOME_E2F_MEDIATED_REGULATION_OF_DNA_REPLICATION	0.061058830268965	0.237181780652264	0.321775918075361	0.496437332348772	1.48837079759396	17	ORC3 PRIM1 PRIM2 ORC5 PPP2CB E2F1 ORC4 ORC2 CCNB1
REACTOME_SARS_COV_2_INFECTION	0.0611439842209073	0.237181780652264	0.257206466468838	-0.338875065053889	-1.35894506265477	64	PRKCSH ST6GALNAC3 GSK3B ST6GALNAC2 VHL SRPK2 VCP SRPK1 FURIN RPN1 BECN1 ST3GAL4 CHMP2A ST3GAL1 PARP16 CHMP4B UBB UBE2I GSK3A CHMP6 ST6GALNAC4
REACTOME_FOXO_MEDIATED_TRANSCRIPTION_OF_CELL_DEATH_GENES	0.0630792992749672	0.242912621359223	0.287805130535564	-0.53651478077806	-1.55396652462069	15	BCL6 PINK1 FOXO3 CREBBP NFYC BCL2L11 FOXO1 EP300
REACTOME_NOTCH2_ACTIVATION_AND_TRANSMISSION_OF_SIGNAL_TO_THE_NUCLEUS	0.0632411067193676	0.242912621359223	0.252961123069611	-0.50735574425556	-1.48768884938005	16	MIB2 JAG1 PSENEN UBB NOTCH2 APH1B PSEN1 UBA52
REACTOME_REGULATION_OF_LIPID_METABOLISM_BY_PPARALPHA	0.063752276867031	0.242912621359223	0.241339976815091	-0.299496715285826	-1.31686050675533	94	MED25 ARNTL SIN3A CDK19 MED16 MED22 SIN3B ESRRA CREBBP RXRA ACOX1 NCOA1 NFYC THRAP3 MED13L CARM1 RXRB PPARA EP300 NCOA6 TBL1XR1 TXNRD1 MED11 MED15 GLIPR1 SP1 ARNT SLC27A1 MED26 CPT1A NRF1 SMARCD3 HDAC3 MED23 NCOR1 ACSL1 TIAM2 HMGCR
REACTOME_CLATHRIN_MEDIATED_ENDOCYTOSIS	0.063943161634103	0.242912621359223	0.237793834423688	-0.283169697185161	-1.28781565970806	111	RAB5B IGF2R FCHO1 TGOLN2 EPS15L1 GAPVD1 EPN2 ARRB2 DNM2 PACSIN2 SNX18 CBL TGFA AP2A1 HGS AP2M1 ACTR2 SH3GL1 ARPC4 FNBP1 ACTB CLTC COPS3
REACTOME_ONCOGENIC_MAPK_SIGNALING	0.0640776699029126	0.242912621359223	0.248911114434702	-0.331765514666612	-1.34357595058534	66	MAPK1 CAMK2G ARRB2 RAF1 IQGAP1 MAP2K2 BRAF PAPSS1 TLN1 TRAK1 APBB1IP BCL2L11 ACTB YWHAB SND1 MAPK3 MARK3 ACTG1 MAP3K11 TRIM24 MPRIP KDM7A PPP1CB ITGA2B CSK VWF ARRB1
REACTOME_DEGRADATION_OF_GLI1_BY_THE_PROTEASOME	0.0661397011859673	0.249499974357659	0.287805130535564	0.342070225541555	1.38317279063215	55	CUL1 PSMC2 PSMA3 PSMA4 PSMB5 BTRC PSMD14 PSME2 PSMA5 PSMA7 PSMD7 PRKACB SEM1 PSMC5 PSMC3 PSMD1 RBX1 PSMB6 PSMC6 PSMC1 PSMB1 PSMD8 PSMB7
REACTOME_NEGATIVE_REGULATION_OF_THE_PI3K_AKT_NETWORK	0.0664136622390892	0.249499974357659	0.241339976815091	-0.322780285404996	-1.34224294763256	72	MAPK1 AKT1 PHLPP1 KIT TGFA IL1RAP AKT2 IRS2 PIP5K1B PIK3CD PIP4K2A IL1RL1 VAV1 MAPK3 GAB1 RAC2 PPP2R5B FGFR2 PPP2R1A PPP2R5A GAB2 GRB2 RHOG FGFR1 NRG1
REACTOME_ACTIVATION_OF_NMDA_RECEPTORS_AND_POSTSYNAPTIC_EVENTS	0.0669291338582677	0.25023639802153	0.245041785430996	-0.351884850760409	-1.35875441743638	52	MAPK1 CAMKK1 PDPK1 CAMK2G PRKAR1A PPM1F RPS6KA1 PRKACA RPS6KA2 TUBA4A MAPK3 PRKAR2A TUBA1A PRKAB1 TUBB4B
REACTOME_REGULATION_OF_RUNX3_EXPRESSION_AND_ACTIVITY	0.0672097759674134	0.25023639802153	0.248911114434702	0.33418730449903	1.33984091601969	54	PSMC2 PSMA3 PSMA4 PSMB5 PSMD14 PSME2 PSMA5 PSMA7 PSMD7 SEM1 PSMC5 CBFB SRC PSMC3 PSMD1 PSMB6 RUNX3 PSMC6 PSMC1 PSMB1 PSMD8 PSMB7
REACTOME_TRANSCRIPTIONAL_REGULATION_BY_RUNX3	0.0683760683760684	0.253447293447293	0.252961123069611	0.292872683150205	1.28972646784874	83	PSMC2 ITGA4 PSMA3 CDKN1A PSMA4 PSMB5 MAML2 BRD2 PSMD14 PSME2 PSMA5 PSMA7 PSMD7 SNW1 SEM1 PSMC5 CBFB KAT2A SRC PSMC3 SMAD3 PSMD1 PSMB6 RUNX3 MYC LEF1 PSMC6
REACTOME_SUMOYLATION_OF_DNA_REPLICATION_PROTEINS	0.0694444444444445	0.256268436578171	0.241339976815091	0.354936682080206	1.37193084362914	44	NUP205 NUP54 SUMO3 NUP35 NUP160 BIRC5 NUP133 RANGAP1 TOP2A NUP43 PCNA NUP37 NUP107 NUP62 NUP42 AURKA SUMO1 SUMO2 RANBP2 NUP155
REACTOME_THE_ROLE_OF_GTSE1_IN_G2_M_PROGRESSION_AFTER_G2_CHECKPOINT	0.0701030927835052	0.257559380534993	0.245041785430996	0.317810168369859	1.30820632708053	62	PSMC2 PSMA3 CDKN1A PSMA4 PSMB5 PSMD14 HSP90AA1 PSME2 PSMA5 HSP90AB1 PSMA7 PSMD7 SEM1 PSMC5 PSMC3 PSMD1 PSMB6 PSMC6 GTSE1 PSMC1 PSMB1 PSMD8 PSMB7 CCNB1
REACTOME_CYCLIN_A_B1_B2_ASSOCIATED_EVENTS_DURING_G2_M_TRANSITION	0.0709939148073022	0.259688267321448	0.241339976815091	0.468546554649557	1.44675340443302	19	XPO1 PPP2CB CDK2 PKMYT1 CCNA2 CCNB1 MNAT1 LCMT1 PPME1 CCNH CDK7 CDC25B FOXM1 PPP2R1B PLK1
REACTOME_FORMATION_OF_THE_CORNIFIED_ENVELOPE	0.072265625	0.262041440217391	0.234392647294686	-0.458680987834379	-1.43655664372141	20	PI3 PKP4 KAZN DSC2 KRT1 FURIN KRT23 CAPN1 EVPL PCSK6 DSC1
REACTOME_KERATINIZATION	0.072265625	0.262041440217391	0.234392647294686	-0.458680987834379	-1.43655664372141	20	PI3 PKP4 KAZN DSC2 KRT1 FURIN KRT23 CAPN1 EVPL PCSK6 DSC1
REACTOME_ZBP1_DAI_MEDIATED_INDUCTION_OF_TYPE_I_IFNS	0.0730223123732252	0.263191113355213	0.237793834423688	0.463659507952209	1.43166343871488	19	ZBP1 TLR3 TICAM1 RIPK3 NKIRAS1 TBK1
REACTOME_PHASE_I_FUNCTIONALIZATION_OF_COMPOUNDS	0.0733590733590734	0.263191113355213	0.231126709673834	-0.368004828299213	-1.37157620407087	42	NQO2 CYP4F12 TBXAS1 AOC2 AOC3 CYP26C1 RXRA NCOA1 CYP1B1 CYP4F3 POR
REACTOME_FANCONI_ANEMIA_PATHWAY	0.0735294117647059	0.263191113355213	0.241339976815091	0.389844078252814	1.38864435338908	32	FANCL ATR DCLRE1A FANCC SLX4 FAN1 RPA3 ERCC4 MUS81 USP1 DCLRE1B WDR48 FANCI FANCA FANCM RPA2
REACTOME_SIGNALING_BY_CSF3_G_CSF	0.0746561886051081	0.265065772049086	0.231126709673834	-0.407912314016313	-1.3967836250796	29	JAK1 STAT5B TYK2 SYK STAT5A HCK CSF3R ELOB UBB SHC1 STAT3 GAB2 GRB2 UBE2D3 UBE2D1 LYN UBE2D2 UBA52
REACTOME_GENE_AND_PROTEIN_EXPRESSION_BY_JAK_STAT_SIGNALING_AFTER_INTERLEUKIN_12_STIMULATION	0.0746887966804979	0.265065772049086	0.237793834423688	0.398924586151309	1.3949523865547	30	ANXA2 HSPA9 RAP1B HNRNPDL PSME2 RALA PPIA SNRPA1 HNRNPA2B1 STAT4 GSTO1 SOD1 MTAP AIP
REACTOME_SIGNALING_BY_INTERLEUKINS	0.0758620689655172	0.268088836937463	0.213927855492356	-0.230896021630771	-1.19680799783845	326	MAPK1 RPS6KA5 AKT1 JAK1 TALDO1 STAT5B IL16 SOD2 PSMF1 BCL6 IL4R MAP2K7 PTAFR TYK2 IL6R PSMB4 IL1R1 PITPNA PSME3 CBL STAT6 MAPKAPK2 CRKL RPS6KA1 FOXO3 SYK PRKACA VRK3 IL1RAP MAP3K3 IRS2 ITGAX CNN2 IL10RB MAP2K4 RPS6KA2 PIK3CD STX3 IL1R2 ITGB2 ALOX5 STAT5A ICAM1 JAK3 IL5RA SOS2 TNIP2 FOXO1 ALOX15 BCL2L1 TOLLIP MAP2K3 HCK IL1RL1 VAV1 PSMB3 MAPK3 CA1 RAPGEF1 PAK2 MMP9 CSF3R TNFRSF1A INPPL1 PTPN13 CRK…
REACTOME_NICOTINATE_METABOLISM	0.0786749482401656	0.276128462642093	0.231126709673834	0.437385517478998	1.39714971484163	22	NADK2 PARP10 PARP14 PARP9 CD38 NMRK1 PARP6
REACTOME_POTENTIAL_THERAPEUTICS_FOR_SARS	0.0787992495309569	0.276128462642093	0.219250346703755	-0.312627649606095	-1.30805805819028	73	JAK1 IFNAR2 SUDS3 BRD4 TYK2 IL6R IMPDH1 IL1R1 AP2A1 FKBP1A AP2M1 FURIN PHF21A GATAD2B IFNAR1 HMG20B JAK3 RCOR1 IMPDH2
REACTOME_ION_HOMEOSTASIS	0.0805500982318271	0.280756088939759	0.222056046145248	-0.413476050774097	-1.40189268030029	27	CAMK2G ORAI2 ATP2A3 SLC8A1 PRKACA AHCYL1 STIM1 ITPR2 ATP2B4 ATP1B2 DMPK
REACTOME_MEIOSIS	0.0810810810810811	0.280756088939759	0.227987202850442	0.362414991099657	1.34893559293828	38	BRCA2 ATR POT1 RAD50 MRE11 REC8 MLH3 RBBP8 RPA3 CDK2 SMC3 NBN BRCA1 ATM TERF2 TERF1 MLH1 RAD51C
REACTOME_UNFOLDED_PROTEIN_RESPONSE_UPR	0.081419624217119	0.280756088939759	0.227987202850442	0.293631883344563	1.28829465236012	79	EIF2S1 CEBPG HSP90B1 CREB3 EXOSC9 CREB3L2 EIF2S2 DDIT3 FKBP14 MYDGF PARN GFPT1 DNAJB9 DIS3 SEC31A CALR SRPRB NFYB EXOSC8 EXOSC3 XBP1 TPP1 EXTL2 CXCL8 ATF4
REACTOME_CLASS_I_PEROXISOMAL_MEMBRANE_PROTEIN_IMPORT	0.0814663951120163	0.280756088939759	0.224966093540314	0.459657671596561	1.39980476884056	18	PEX13 ATAD1 ABCD3 PEX3 PEX2 SLC25A17 GDAP1 ACBD5 ALDH3A2 PEX19 ABCD2 PEX11B
REACTOME_CYTOSOLIC_SENSORS_OF_PATHOGEN_ASSOCIATED_DNA	0.0828282828282828	0.281823182711198	0.222056046145248	0.317531231935318	1.29826759438857	59	IRF7 ZBP1 POLR3GL DHX36 TLR3 IFI16 TICAM1 POLR2K MRE11 POLR3C RIPK3 POLR1C NKIRAS1 CGAS TBK1 TRIM56 POLR3F AIM2
REACTOME_BETA_CATENIN_PHOSPHORYLATION_CASCADE	0.08300395256917	0.281823182711198	0.219250346703755	-0.483614165592708	-1.41807284080361	16	GSK3B FRAT1 PPP2R5B PPP2R1A FRAT2 PPP2R5A
REACTOME_REGULATION_OF_MRNA_STABILITY_BY_PROTEINS_THAT_BIND_AU_RICH_ELEMENTS	0.0833333333333333	0.281823182711198	0.227987202850442	0.285745284798674	1.25833946991504	83	XPO1 PSMC2 PSMA3 EXOSC9 HSPA8 PSMA4 PSMB5 PSMD14 PARN PSME2 DCP1A PSMA5 DIS3 PSMA7 PSMD7 SEM1 PSMC5 EXOSC8 PSMC3 EXOSC3 PSMD1 TNPO1 XRN1
REACTOME_REGULATION_OF_SIGNALING_BY_CBL	0.0836575875486381	0.281823182711198	0.216542836735348	-0.442022225367531	-1.40256055182348	21	CBL CRKL SYK PIK3CD HCK VAV1 RAPGEF1 CRK UBB GRB2 PIK3CB LYN UBA52
REACTOME_RESOLUTION_OF_AP_SITES_VIA_THE_MULTIPLE_NUCLEOTIDE_PATCH_REPLACEMENT_PATHWAY	0.0836734693877551	0.281823182711198	0.222056046145248	0.417566730607741	1.37913460476659	24	PARG RFC1 PARP2 PCNA POLE4 RPA3 FEN1 RFC3 APEX1 LIG1 RFC4 RPA2
REACTOME_CREB1_PHOSPHORYLATION_THROUGH_NMDA_RECEPTOR_MEDIATED_ACTIVATION_OF_RAS_SIGNALING	0.0841487279843444	0.281823182711198	0.216542836735348	-0.470428819057799	-1.42561519380231	18	MAPK1 PDPK1 CAMK2G RPS6KA1 RPS6KA2 MAPK3
REACTOME_INTERLEUKIN_17_SIGNALING	0.0841487279843444	0.281823182711198	0.216542836735348	-0.33661399640724	-1.32615400587119	58	MAPK1 RPS6KA5 MAP2K7 MAPKAPK2 RPS6KA1 VRK3 MAP2K4 RPS6KA2 TNIP2 MAP2K3 MAPK3 PPP2R1A UBB FBXW11 IKBKB MAP3K8 IL17RA MAPK14
REACTOME_SIGNALING_BY_TYPE_1_INSULIN_LIKE_GROWTH_FACTOR_1_RECEPTOR_IGF1R	0.0844793713163065	0.281823182711198	0.216542836735348	-0.408059552704381	-1.38352801569014	27	IGF1R PDPK1 AKT2 IRS2 GAB1 FGFR2 SHC1 PDE3B GAB2 GRB2 FGFR1 PIK3CB
REACTOME_PROCESSING_OF_CAPPED_INTRONLESS_PRE_MRNA	0.0851926977687627	0.282158977448076	0.219250346703755	0.401824040893858	1.3695315454007	27	CSTF3 NCBP2 CPSF2 FIP1L1 SNRPG SNRPE NCBP1 CPSF3 LSM11 SNRPF NUDT21
REACTOME_SPRY_REGULATION_OF_FGF_SIGNALING	0.0854870775347913	0.282158977448076	0.216542836735348	-0.489956652159738	-1.41911511714048	15	MAPK1 CBL BRAF MAPK3 PPP2R1A UBB GRB2 MKNK1
REACTOME_ANCHORING_OF_THE_BASAL_BODY_TO_THE_PLASMA_MEMBRANE	0.0855949895615866	0.282158977448076	0.222056046145248	0.28142127568365	1.25713852665239	88	DYNC1I2 CNTRL HAUS1 CEP290 RAB8A CEP162 AKAP9 HSP90AA1 CEP83 SDCCAG8 CEP57 TTBK2 NEDD1 IQCB1 C2CD3 CENPJ HAUS6 CEP70 CEP135 PCM1 HAUS2 CEP78 TUBG1
REACTOME_MUSCLE_CONTRACTION	0.0898661567877629	0.295072341578718	0.206587922696891	-0.299577002784579	-1.2906409972295	88	CORIN CAMK2G ORAI2 ATP2A3 HIPK1 TMOD1 SLC8A1 PRKACA DYSF AHCYL1 TLN1 KCNQ1 STIM1 TCAP PXN PAK2 KCNK6 CALD1 CACNG6 ITPR2 KCNH2 VIM ATP2B4 KCNJ2 ATP1B2 KCNE1 DMPK MYL9 KCNE3 CACNG8 KAT2B
REACTOME_REGULATION_OF_HMOX1_EXPRESSION_AND_ACTIVITY	0.0916496945010183	0.299748412603331	0.211400189384923	0.311320790339478	1.27659483625102	61	CUL1 PSMC2 PSMA3 PSMA4 PSMB5 PSMD14 PSME2 PSMA5 PSMA7 PSMD7 SEM1 PSMC5 PSMC3 PSMD1 RBX1 PSMB6 SKP2 PSMC6 PSMC1 PSMB1 PSMD8 PSMB7
REACTOME_GLYCOSPHINGOLIPID_METABOLISM	0.0923076923076923	0.300721153846154	0.204294756516886	-0.390304808587505	-1.35209801239092	30	CERK SMPD2 GBA2 SMPD3 ARSG ARSA SUMF1 CPTP UGT8 GLB1 ASAH1 GLTP GM2A SMPD4 ARSB
REACTOME_ER_QUALITY_CONTROL_COMPARTMENT_ERQC	0.09375	0.304231517509728	0.204294756516886	-0.446936484102735	-1.39977368277384	20	UGGT1 RNF103 SEL1L UBB SYVN1 EDEM1 AMFR OS9 UBA52 EDEM2 RNF139
REACTOME_NUCLEOTIDE_SALVAGE	0.0943025540275049	0.304838488600539	0.204294756516886	-0.452473435367242	-1.4041560569676	19	AMPD2 UCK1 AMPD3 CDA GMPR
REACTOME_ABC_FAMILY_PROTEINS_MEDIATED_TRANSPORT	0.0949367088607595	0.305494505494506	0.211400189384923	0.284563105192564	1.25592540153091	82	PSMC2 EIF2S1 PSMA3 EIF2S2 PSMA4 PSMB5 PSMD14 ERLEC1 PSME2 PSMA5 PSMA7 PSMD7 ABCD3 PEX3 DERL3 SEM1 PSMC5 PSMC3 PSMD1 PSMB6 ABCA5 PSMC6 ABCC10 PSMC1 PSMB1 PSMD8 PSMB7 ABCF1 PSMD5 ABCA3 ABCG1 PSMA2 PEX19 RNF185 ABCD2 PSMD4 PSMB9 DERL1 ABCA10 PSMA6
REACTOME_INTERLEUKIN_2_FAMILY_SIGNALING	0.0952380952380952	0.305494505494506	0.199915231309662	-0.384895778134728	-1.36494469322226	33	JAK1 STAT5B SYK PIK3CD STAT5A JAK3 IL5RA SOS2 INPPL1 CSF2RB SHC1 STAT3 PTPN6 GAB2 GRB2 PTK2B PIK3CB
REACTOME_RHOG_GTPASE_CYCLE	0.0958904109589041	0.306408439615809	0.20207170902116	-0.329337765798268	-1.29748792997202	58	PLEKHG3 LBR DOCK5 STX5 ARHGAP1 ARHGDIB VAPB ARFGAP3 PREX1 DOCK2 ANKLE2 MPP7 RAB7A VAV1 PAK2 MAP3K11 YKT6 ARHGAP35 RHOG
REACTOME_DECTIN_1_MEDIATED_NONCANONICAL_NF_KB_SIGNALING	0.0973084886128364	0.309677994296578	0.206587922696891	0.317645295710052	1.27772407353326	57	CUL1 PSMC2 PSMA3 PSMA4 PSMB5 BTRC PSMD14 PSME2 PSMA5 PSMA7 PSMD7 SEM1 PSMC5 PSMC3 PSMD1
REACTOME_GAP_JUNCTION_TRAFFICKING_AND_REGULATION	0.09765625	0.309677994296578	0.199915231309662	-0.444905669562706	-1.39341331424534	20	DNM2 AP2M1 ACTB CLTC TUBA4A TUBA1A TUBB4B ACTG1
REACTOME_RHO_GTPASES_ACTIVATE_FORMINS	0.0983981693363844	0.31084876222176	0.216542836735348	0.270121811984459	1.23885815967893	109	XPO1 DYNC1I2 SKA2 NDC80 SRGAP2 NSL1 SPDL1 CENPF DAAM1 RCC2 NUP160 BIRC5 NUP133 RANGAP1 PPP2CB SRC NUP43 BUB1 NUP37 PPP2R5C SGO2 CENPC ZWILCH FMNL2 CLASP2 KNTC1 NUP107 CENPH EVL RHOC NUDC ITGB3BP RPS27 RANBP2 BUB1B CDC20 CENPE CENPL CKAP5 MIS12 CENPU CENPN KNL1
REACTOME_DEGRADATION_OF_AXIN	0.0991902834008097	0.312168665495379	0.20207170902116	0.318668211216318	1.27291976686198	52	PSMC2 PSMA3 PSMA4 PSMB5 PSMD14 PSME2 PSMA5 PSMA7 PSMD7 SEM1 PSMC5 TNKS2 PSMC3 PSMD1 PSMB6 PSMC6 PSMC1 PSMB1 PSMD8 PSMB7
REACTOME_DISASSEMBLY_OF_THE_DESTRUCTION_COMPLEX_AND_RECRUITMENT_OF_AXIN_TO_THE_MEMBRANE	0.103053435114504	0.322401566569707	0.191892240384838	-0.401212533820428	-1.34068259894434	25	GSK3B FRAT1 PPP2R5B PPP2R1A FRAT2 PPP2R5A FZD5 CSNK1G2 DVL1
REACTOME_RHO_GTPASE_CYCLE	0.10321489001692	0.322401566569707	0.179782316298324	-0.223002749308906	-1.16613940218367	341	CPSF7 ARHGAP19 ARAP3 CPD PLEKHG3 PKP4 LBR DOCK5 STX5 CAPZB WDR91 STK10 MTX1 VCP RALBP1 GIT2 BASP1 ARHGAP9 GMIP NSFL1C IQGAP1 ARHGAP25 ARHGAP1 RHOQ ARHGDIB SHKBP1 VAPB FLOT2 MYO9B HGS WASF2 ARAP1 ARHGEF40 ARHGAP45 ARFGAP3 FNBP1 JAG1 PREX1 ARHGEF2 ACTN1 CDC42EP2 DOCK2 ARHGAP24 ACTB ARHGAP26 CLTC SOS2 SNAP23 ANKLE2 KIDINS220 MPP7 FLOT1 WWP2 SLC1A5 RAB7A VAV1 FAF2 EMC3 AAAS SRGAP3 BCR RHOA RAPGEF1 PA…
REACTOME_TICAM1_RIP1_MEDIATED_IKK_COMPLEX_RECRUITMENT	0.103869653767821	0.323236161352099	0.197822021315103	0.443560367499534	1.35078332433333	18	TLR3 TICAM1 UBE2N BIRC3 RIPK3
REACTOME_REGULATION_OF_RUNX2_EXPRESSION_AND_ACTIVITY	0.105590062111801	0.326461377870564	0.197822021315103	0.304843469044245	1.26158701411389	63	CUL1 PSMC2 PSMA3 PSMA4 PSMB5 PSMD14 PSME2 PSMA5 PSMA7 PSMD7 SEM1 WWP1 PSMC5 CBFB PSMC3 PSMD1 STAT1 RBX1 PSMB6 SKP2 PSMC6
REACTOME_AUF1_HNRNP_D0_BINDS_AND_DESTABILIZES_MRNA	0.106122448979592	0.326461377870564	0.195789002148949	0.317288986530718	1.26179104599327	51	PSMC2 PSMA3 HSPA8 PSMA4 PSMB5 PSMD14 PSME2 PSMA5 PSMA7 PSMD7 SEM1 PSMC5 PSMC3 PSMD1
REACTOME_SIGNALING_BY_INSULIN_RECEPTOR	0.106425702811245	0.326461377870564	0.193813302725311	-0.344044879220289	-1.29500213097368	46	MAPK1 PDPK1 ATP6V1A TCIRG1 AKT2 IRS2 ATP6V0B ATP6V0D1 MAPK3 GAB1 FGFR2 SHC1 PDE3B ATP6V1B2 GAB2 GRB2 FGFR1 GRB10 PIK3CB
REACTOME_CYCLIN_A_CDK2_ASSOCIATED_EVENTS_AT_S_PHASE_ENTRY	0.106471816283925	0.326461377870564	0.197822021315103	0.284755424586798	1.23271119014935	76	CUL1 PSMC2 PSMA3 CDKN1A PSMA4 PSMB5 PSMD14 PSME2 LIN9 PSMA5 PSMA7 PSMD7 LIN52 SEM1 PSMC5 PSMC3 PSMD1 CDK2 E2F1 PSMB6 MYC SKP2 PSMC6 AKT3 CCNA2 PSMC1 RBBP4 PSMB1 PSMD8 PSMB7 E2F5
REACTOME_DEGRADATION_OF_DVL	0.107505070993915	0.327182195397963	0.193813302725311	0.315482030694858	1.26386448671273	53	PSMC2 PSMA3 PSMA4 PSMB5 PSMD14 PSME2 PSMA5 PSMA7 PSMD7 SEM1 PSMC5 PSMC3 PSMD1 DACT1 RBX1 PSMB6 PSMC6 PSMC1 PSMB1 PSMD8 PSMB7
REACTOME_SRP_DEPENDENT_COTRANSLATIONAL_PROTEIN_TARGETING_TO_MEMBRANE	0.107692307692308	0.327182195397963	0.20207170902116	0.269256546581636	1.21883199350095	99	RPS27L TRAM1 RPL28 SRP9 SRP54 RPL36 SRP72 SRPRB RPL22L1 RPS24 RPL36AL SSR3 SEC61G RPN2 RPL14 SRP68 SEC11C RPL26 RPL31 RPS25 RPL11 SRP14 RPS27 RPS15 RPL41 RPL35 RPL34 SEC61A1 RPS29 RPL24 RPL23 RPS7 RPL35A RPS12 RPL21 DDOST SPCS2 RPL29 RPL27A RPL23A RPL37 RPL32 RPL30
REACTOME_NS1_MEDIATED_EFFECTS_ON_HOST_PATHWAYS	0.107883817427386	0.327182195397963	0.195789002148949	0.34728189800567	1.29653939400151	40	ISG15 EIF2AK2 NUP205 NUP54 NUP35 KPNA5 NUP160 KPNA3 NUP133 NUP43 NUP37 NUP107 NUP62 NUP42
REACTOME_RAC2_GTPASE_CYCLE	0.108527131782946	0.32794068082238	0.188204146308491	-0.309348870974132	-1.26555681487141	69	LBR MTX1 GIT2 IQGAP1 ARHGAP1 VAPB WASF2 PREX1 DOCK2 ARHGAP26 ANKLE2 MPP7 RAB7A VAV1 BCR PAK2 RAC2 NCF4 ABR PLD2 ARHGAP35 CYBA NCF2 PAK4
REACTOME_CD209_DC_SIGN_SIGNALING	0.10958904109589	0.328875932146101	0.188204146308491	-0.448372555062798	-1.35877459264023	18	ICAM3 RPS6KA5 RAF1 CREBBP PRKACA EP300 PAK2
REACTOME_GLUCAGON_LIKE_PEPTIDE_1_GLP1_REGULATES_INSULIN_SECRETION	0.109826589595376	0.328875932146101	0.186432558434075	-0.416162139647454	-1.33866689373214	22	PRKAR1A GNG7 IQGAP1 GNB2 PRKACA PRKAR2A GNAS ITPR2
REACTOME_NEF_MEDIATES_DOWN_MODULATION_OF_CELL_SURFACE_RECEPTORS_BY_RECRUITING_THEM_TO_CLATHRIN_ADAPTERS	0.110019646365422	0.328875932146101	0.188204146308491	-0.437562190323026	-1.35788214692298	19	PACS1 AP1M1 AP2A1 AP2M1 AP1G1 ARF1 AP2S1 AP2A2 AP1B1 AP1S3
REACTOME_ANTIGEN_PRESENTATION_FOLDING_ASSEMBLY_AND_PEPTIDE_LOADING_OF_CLASS_I_MHC	0.110655737704918	0.329596018735363	0.191892240384838	0.40118976529242	1.30239246880063	23	SEC24A SEC31A CALR SAR1B ERAP2 B2M HLA-A SEC23A PDIA3 HLA-F TAP1 HLA-B
REACTOME_RNA_POLYMERASE_II_TRANSCRIBES_SNRNA_GENES	0.111111111111111	0.329774614472123	0.191892240384838	0.291651226510788	1.24643835084388	71	SNAPC3 INTS12 ZC3H8 ICE2 NCBP2 GTF2E1 PHAX INTS13 POLR2K RPAP2 GTF2B NCBP1 INTS14 INTS4 ICE1 TAF13 INTS7 SNAPC5 CCNK RPRD2 TAF11 INTS2 POU2F1 NABP2 TAF5 GTF2F1 SNAPC1 GTF2E2 INTS10 GTF2A1 POLR2L PCF11 CCNT1
REACTOME_RAF_INDEPENDENT_MAPK1_3_ACTIVATION	0.111545988258317	0.329891326976725	0.186432558434075	-0.446350166352522	-1.35264582680714	18	MAPK1 JAK1 TYK2 IL6R MAP2K2
REACTOME_IRE1ALPHA_ACTIVATES_CHAPERONES	0.112224448897796	0.330725054348981	0.188204146308491	-0.347965330342035	-1.30184300613939	45	EXTL3 DNAJC3 CTDSP2 ERN1 ADD1 KLHDC3 TLN1 WIPI1 ATP6V0D1 HDGF PPP2R5B DCTN1 GSK3A SHC1 ZBTB17 ARFGAP1 ACADVL DDX11 SYVN1 EDEM1 SRPRA
REACTOME_FOXO_MEDIATED_TRANSCRIPTION_OF_OXIDATIVE_STRESS_METABOLIC_AND_NEURONAL_GENES	0.113502935420744	0.332535885167464	0.184706471207739	-0.440275823858069	-1.33423778163296	18	CAT SOD2 SIN3A FOXO3 FOXO1
REACTOME_DUAL_INCISION_IN_GG_NER	0.113636363636364	0.332535885167464	0.190023305279108	0.34553019371617	1.28883019640637	39	DDB2 POLK GTF2H5 XPA RFC1 PARP2 PCNA POLE4 RPA3 RBX1 GTF2H1 ERCC4
REACTOME_SARS_COV_1_INFECTION	0.114457831325301	0.333768640997557	0.186432558434075	-0.342757820234958	-1.29015757658743	46	PRKCSH ST6GALNAC3 GSK3B ST6GALNAC2 VHL VCP BECN1 ST3GAL4 CHMP2A ST3GAL1 PARP16 CHMP4B UBB UBE2I GSK3A CHMP6 ST6GALNAC4
REACTOME_NEGATIVE_REGULATION_OF_FGFR2_SIGNALING	0.115234375	0.334352576647097	0.183023938384487	-0.445141744801838	-1.33399910083971	17	MAPK1 CBL BRAF MAPK3 FGFR2 PPP2R1A UBB GRB2
REACTOME_NR1H2_AND_NR1H3_MEDIATED_SIGNALING	0.11545988258317	0.334352576647097	0.183023938384487	-0.378483190049388	-1.30961514923797	31	KDM3A AGO2 EEPD1 TNRC6B AGO4 AGO1 RXRA NCOA1 RXRB EP300 TBL1XR1
REACTOME_TRANSLATION_OF_SARS_COV_2_STRUCTURAL_PROTEINS	0.116465863453815	0.335910118711136	0.184706471207739	-0.339443058422956	-1.27768064735674	46	PRKCSH ST6GALNAC3 GSK3B ST6GALNAC2 SRPK2 SRPK1 RPN1 ST3GAL4 ST3GAL1 PARP16 UBB UBE2I GSK3A
REACTOME_MITOCHONDRIAL_CALCIUM_ION_TRANSPORT	0.116803278688525	0.335910118711136	0.186432558434075	0.400070777569532	1.29875987069109	23	MAIP1 MCUB PHB YME1L1 VDAC3 MICU2 PMPCB
REACTOME_CD28_DEPENDENT_PI3K_AKT_SIGNALING	0.12109375	0.346373811922983	0.178219874951973	-0.433053307456245	-1.35629254844204	20	AKT1 PDPK1 MAP3K14 AKT2
REACTOME_RUNX1_REGULATES_GENES_INVOLVED_IN_MEGAKARYOCYTE_DIFFERENTIATION_AND_PLATELET_FUNCTION	0.121272365805169	0.346373811922983	0.179782316298324	-0.367245312205533	-1.30992937748008	35	SIN3A KMT2B TNRC6B SIN3B AGO4 AGO1 SETD1B KMT2D EP300 KMT2C NFE2 THBS1 ITGA2B MYL9 RUNX1 KAT2B
REACTOME_NOTCH_HLH_TRANSCRIPTION_PATHWAY	0.122568093385214	0.348879828953135	0.176694268938498	-0.415166173488537	-1.31734483917038	21	MAML3 NOTCH1 RBPJ CREBBP HDAC7 TBL1XR1 HDAC5 NOTCH2 HDAC3 HDAC4 NCOR1 KAT2B
REACTOME_NEDDYLATION	0.123620309050773	0.349685534591195	0.188204146308491	0.230202994052272	1.16885069959624	196	CUL1 PSMC2 DDB2 CUL5 PSMA3 SOCS2 KCTD6 COMMD4 CISH COMMD10 NAE1 KLHL20 PSMA4 PSMB5 COPS4 KLHL9 COMMD7 BTRC PSMD14 DCAF13 PSME2 NUB1 PSMA5 DCAF17 DCUN1D4 PSMA7 PSMD7 DCAF5 FBXO6 CUL2 SEM1 LRRC41 PSMC5 BIRC5 DCAF4 CAND1 COMMD3 FEM1B PSMC3 ASB3 PSMD1 COMMD6 RNF7 WSB1 RBX1 PSMB6 COMMD8 SPSB1 FBXO4 COPS2 ELOC SKP2 PSMC6 ERCC8 COMMD2 DCUN1D3 COPS8 PSMC1 COMMD9 FBXO44 COMMD1 DCAF16 PSMB1 PSMD8 DTL
REACTOME_NONHOMOLOGOUS_END_JOINING_NHEJ	0.123689727463312	0.349685534591195	0.183023938384487	0.363026459823028	1.30113346668675	33	ABRAXAS1 RIF1 RNF8 RAD50 LIG4 DCLRE1C UBE2V2 UBE2N MRE11 BARD1 SUMO1 NBN BRCA1 ATM
REACTOME_INTERACTIONS_OF_REV_WITH_HOST_CELLULAR_PROTEINS	0.124744376278119	0.351475708837672	0.179782316298324	0.344637994132295	1.27327158238903	37	XPO1 NUP205 NUP54 NUP35 NUP160 NUP133 RANGAP1 NUP43 NUP37 RAN NUP107 NUP62 NUP42 NPM1 RANBP2 NUP155
REACTOME_METABOLISM_OF_WATER_SOLUBLE_VITAMINS_AND_COFACTORS	0.125827814569536	0.353334671215466	0.186432558434075	0.269477059719287	1.21002685708866	94	SLC25A19 NADK2 PARP10 PARP14 TCN1 PARP9 AASDHPPT TCN2 MOCS2 MMUT MTRR MMAA RFK PNPO CD38 MMACHC
REACTOME_SIGNALING_BY_NOTCH2	0.126953125	0.355298343120805	0.173747838999571	-0.39477867982155	-1.28979589567172	24	MIB2 MAML3 RBPJ JAG1 PSENEN EP300 UBB NOTCH2
REACTOME_SLC_TRANSPORTER_DISORDERS	0.128309572301426	0.356496086694762	0.176694268938498	0.300847924670797	1.21999792533555	58	SLC3A2 NUP205 NUP54 NUP35 SLC35A3 NUP160 NUP133 NUP43 NUP37 SLC35A1 NUP107 SLC17A5 NUP62 NUP42 SLC9A9 SLC27A4 SLC35C1 RHAG AVPR1A RANBP2 NUP155 SLC33A1 SLC20A2 NDC1 SLC26A2
REACTOME_INACTIVATION_OF_CSF3_G_CSF_SIGNALING	0.12890625	0.356496086694762	0.172324344900946	-0.393913869324904	-1.28697044159803	24	JAK1 STAT5B TYK2 SYK STAT5A HCK CSF3R ELOB UBB STAT3 UBE2D3 UBE2D1 LYN UBE2D2 UBA52 SOCS3
REACTOME_NEGATIVE_REGULATION_OF_MET_ACTIVITY	0.12890625	0.356496086694762	0.172324344900946	-0.440576046954503	-1.32031663476194	17	PTPRJ CBL HGS LRIG1 SH3GL1 UBB PTPN1 GRB2
REACTOME_SIGNALING_BY_WNT	0.129090909090909	0.356496086694762	0.165656695205483	-0.241400547285124	-1.18667924300245	198	KREMEN1 PPP3CA AKT1 GSK3B AGO2 PSMF1 TNRC6B ARRB2 GNG7 AGO4 SFRP2 PSMB4 PLCB2 PSME3 AGO1 GNB2 TLE3 AP2A1 FRAT1 CREBBP WLS AP2M1 AKT2 ZRANB1 PIP5K1B KMT2D PPP3R1 CLTC WNT10B PSMB3 EP300 USP34 SNX3 RHOA PFN1 KAT5 RAC2 TNKS PPP2R5B ITPR2 PPP2R1A PSME4 TRRAP UBB PLCB1 SOX4 PRKCB CUL3 FRAT2 PPP2R5A FZD5 CSNK1G2 PSMD2
REACTOME_MRNA_DECAY_BY_5_TO_3_EXORIBONUCLEASE	0.130260521042084	0.356847862484652	0.173747838999571	0.451431111633276	1.31120107837439	15	LSM5 DCP1A LSM3 PATL1 XRN1 LSM7 LSM1 EDC3 LSM2 DCP1B
REACTOME_RAB_GERANYLGERANYLATION	0.130522088353414	0.356847862484652	0.173747838999571	-0.333722670511279	-1.25614882118218	46	RAB40C RAB5B RAB36 RAB3D RAB11B RAB2B RAB37 RAB6B RAB7A RAB22A RAB1B RAB27A RAB35 RAB43
REACTOME_NEGATIVE_REGULATION_OF_FGFR1_SIGNALING	0.130859375	0.356847862484652	0.170932335370056	-0.437538525472062	-1.31121380184709	17	MAPK1 CBL BRAF MAPK3 PPP2R1A UBB GRB2 FGFR1 MKNK1
REACTOME_INTERLEUKIN_4_AND_INTERLEUKIN_13_SIGNALING	0.130929791271347	0.356847862484652	0.16823816568964	-0.297918883547229	-1.23885980181875	72	AKT1 JAK1 BCL6 IL4R TYK2 IL6R STAT6 FOXO3 ITGAX ITGB2 ALOX5 ICAM1 JAK3 FOXO1 ALOX15 BCL2L1 MMP9 PIM1 ITGAM PTGS2 VIM STAT3 LAMA5 F13A1
REACTOME_SEMAPHORIN_INTERACTIONS	0.13184584178499	0.358174045761178	0.173747838999571	-0.331639149850879	-1.25129019741632	47	GSK3B MYH9 CDK5R1 FES SEMA7A TLN1 LIMK2 PLXNC1 SEMA4D RHOA PAK2 FARP2 PLXNA2 SEMA5A SEMA4A ARHGEF12 ARHGAP35 NRP1 MYL9 RAC1
REACTOME_ROS_AND_RNS_PRODUCTION_IN_PHAGOCYTES	0.133587786259542	0.361727966689799	0.166933848713193	-0.383502663300954	-1.28150370189212	25	HVCN1 SLC11A1 ATP6V1A TCIRG1 ATP6V0B ATP6V0D1 RAC2 NCF4 ATP6V1B2 CYBA NCF2 ATP6V0A1 NCF1 ATP6V1E2
REACTOME_UB_SPECIFIC_PROCESSING_PROTEASES	0.134396355353075	0.362739677554902	0.183023938384487	0.243742987469355	1.1846659576535	146	USP18 IFIH1 DDX58 PSMC2 DDB2 PSMA3 USP25 USP14 PSMA4 PSMB5 USP47 PSMD14 USP8 PSME2 USP16 TOMM70 USP37 BIRC3 PSMA5 PSMA7 PSMD7 USP33 SEM1 PSMC5 TNKS2 KAT2A PSMC3 VDAC3 SMAD3 CLSPN PSMD1 CYLD PSMB6 RHOT1 IDE MYC SMAD1 SKP2 PSMC6 STAM2
REACTOME_DARPP_32_EVENTS	0.136186770428016	0.366386343667629	0.166933848713193	-0.405637938849704	-1.2871112326547	21	PPP3CA PRKAR1A PRKACA PPP3R1 PRKAR2A PPP1CA PDE4B PPP2R1A
REACTOME_UPTAKE_AND_ACTIONS_OF_BACTERIAL_TOXINS	0.136986301369863	0.367352332290887	0.166933848713193	-0.427627637948157	-1.29590797428119	18	EEF2 MAP2K7 MAP2K2 ANTXR2 FURIN MAP2K4 VAMP1 MAP2K3 TXNRD1
REACTOME_SYNTHESIS_OF_PC	0.137524557956778	0.367613722230618	0.166933848713193	-0.416438326056203	-1.29232868093277	19	SLC44A2 PCYT1A PHOSPHO1 PCTP LPCAT1 ABHD3 CHPT1 STARD10 ACHE
REACTOME_PROCESSING_OF_INTRONLESS_PRE_MRNAS	0.138492871690428	0.368594826465618	0.169570644405628	0.430063455910506	1.30968090752537	18	CSTF3 NCBP2 CPSF2 FIP1L1 NCBP1 CPSF3
REACTOME_TRANSPORT_OF_VITAMINS_NUCLEOSIDES_AND_RELATED_MOLECULES	0.138775510204082	0.368594826465618	0.169570644405628	0.416866968090369	1.30275677319161	20	SLC35A3 SLC35B3 SLC35B2 ARL2BP SLC35A1 SLC27A4 SLC35C1 ARL2 SLC35D2 SLC33A1
REACTOME_CALNEXIN_CALRETICULIN_CYCLE	0.141221374045802	0.373491040087459	0.161978948883402	-0.382604197972119	-1.27850141076065	25	PRKCSH UGGT1 RNF103 SEL1L UBB SYVN1 EDEM1 AMFR OS9 UBA52 EDEM2 RNF139 CANX
REACTOME_NEGATIVE_REGULATION_OF_NOTCH4_SIGNALING	0.1417004048583	0.373491040087459	0.166933848713193	0.303742225260999	1.21329793483201	52	CUL1 PSMC2 PSMA3 PSMA4 PSMB5 PSMD14 PSME2 PSMA5 PSMA7 PSMD7 SEM1 PSMC5 PSMC3 PSMD1 RBX1 PSMB6 PSMC6 PSMC1 PSMB1 PSMD8 PSMB7
REACTOME_REGULATION_OF_TP53_ACTIVITY_THROUGH_PHOSPHORYLATION	0.1419624217119	0.373491040087459	0.169570644405628	0.273307424040103	1.19912214174648	79	HUS1 ATR PRKAG2 TP53RK RAD50 MRE11 TAF4B WRN CHEK2 RBBP8 SUPT16H BARD1 RMI2 TAF13 RPA3 TPX2 RAD9A CHEK1 CDK2 AURKA TAF2 NBN BRCA1 ATM TAF11 CCNA2 MAPKAPK5 NOC2L TAF5 BRIP1 PRKAB2 RHNO1 RFC3 CDK5 TBP RAD17 PRKAG1 TAF12 BLM RFC4
REACTOME_ACTIVATION_OF_ANTERIOR_HOX_GENES_IN_HINDBRAIN_DEVELOPMENT_DURING_EARLY_EMBRYOGENESIS	0.142570281124498	0.373910737288778	0.165656695205483	-0.32926809705667	-1.23938158392706	46	POLR2C CREBBP RXRA KMT2D POLR2J EP300 PBX1 KMT2C NCOA6 PAGR1 POLR2E ZNF335 RARA PAXIP1 PKNOX1 YY1 HDAC3 NCOR1 CTCF
REACTOME_ONCOGENE_INDUCED_SENESCENCE	0.144486692015209	0.37774890639713	0.159646701919906	-0.361492504510794	-1.27129052482858	32	MAPK1 ERF TNRC6B AGO4 AGO1 ETS2 MAPK3 UBB TFDP1 SP1 E2F3
REACTOME_TRAF6_MEDIATED_IRF7_ACTIVATION	0.147177419354839	0.383581149193548	0.163180127180689	0.444673628725277	1.31792386023156	16	IRF7 IFIH1 DDX58 SIKE1 IKBKE TBK1
REACTOME_OXIDATIVE_STRESS_INDUCED_SENESCENCE	0.148809523809524	0.386192163787462	0.160801401070022	-0.307497496014472	-1.21702950829343	60	MAPK1 CBX4 MAP2K7 TNRC6B AGO4 PHC2 AGO1 CBX8 MAPKAPK2 MAP4K4 MAP2K4 MAP2K3 KDM6B MAPK3 MAP3K5 UBB TFDP1 MAPK14 E2F3
REACTOME_RHO_GTPASES_ACTIVATE_CIT	0.149105367793241	0.386192163787462	0.160801401070022	-0.445293835212103	-1.28975330844765	15	MYH9 PPP1R12B CDKN1B RHOA PPP1CB MYL9 RAC1
REACTOME_FORMATION_OF_FIBRIN_CLOT_CLOTTING_CASCADE	0.150390625	0.388315112229102	0.158514105424824	-0.430296598537104	-1.28951122253972	17	PROS1 THBD F5 CD177 F13A1 VWF PF4V1
REACTOME_TRANSPORT_OF_THE_SLBP_DEPENDANT_MATURE_MRNA	0.152439024390244	0.391074987300223	0.160801401070022	0.336579596870926	1.23318843885882	36	NUP205 NUP54 NCBP2 NUP35 NUP160 NCBP1 NUP133 EIF4E NUP43 NUP37 NUP107 NUP62 NUP42
REACTOME_G1_S_DNA_DAMAGE_CHECKPOINTS	0.152749490835031	0.391074987300223	0.160801401070022	0.294878362165337	1.20917139536984	61	PSMC2 PSMA3 CDKN1A PSMA4 PSMB5 PSMD14 PSME2 PSMA5 PSMA7 PSMD7 SEM1 PSMC5 CHEK2 PSMC3 PSMD1 CHEK1 CDK2 PSMB6 PSMC6 ATM CCNA2 PSMC1 PSMB1 PSMD8 PSMB7
REACTOME_RECRUITMENT_OF_NUMA_TO_MITOTIC_CENTROSOMES	0.152866242038217	0.391074987300223	0.16440575583821	0.273258768486315	1.19195868943368	78	DYNC1I2 CNTRL HAUS1 CEP290 AKAP9 HSP90AA1 SDCCAG8 CEP57 MZT1 NEDD1 NME7 CENPJ HAUS6 CEP70 CEP135 PCM1 HAUS2 CEP78 TUBG1 TUBG2 YWHAE PCNT
REACTOME_ABC_TRANSPORTER_DISORDERS	0.153535353535354	0.391585580576406	0.159646701919906	0.288317322164562	1.20460075451875	64	PSMC2 PSMA3 PSMA4 PSMB5 PSMD14 ERLEC1 PSME2 PSMA5 PSMA7 PSMD7 DERL3 SEM1 PSMC5 PSMC3 ABCA1 PSMD1
REACTOME_BRANCHED_CHAIN_AMINO_ACID_CATABOLISM	0.156186612576065	0.397133033196458	0.158514105424824	0.416314967606142	1.28547545750516	19	PPM1K DBT ACAT1 HIBCH
REACTOME_GLYCOGEN_METABOLISM	0.158203125	0.401037708966565	0.154190966581424	-0.40347039256943	-1.26364093643181	20	GBE1 PYGL PGM1 PGM2 GYS1 UBB GAA GYG1 PGM2L1 UBA52 PHKG2
REACTOME_RHOQ_GTPASE_CYCLE	0.159763313609467	0.403765465303927	0.154190966581424	-0.318190033040009	-1.21352378303652	49	PLEKHG3 GIT2 IQGAP1 ARHGAP1 RHOQ FNBP1 PREX1 CDC42EP2 ARHGAP26 SNAP23 MPP7 WWP2 SLC1A5 RAB7A PAK2
REACTOME_LDL_CLEARANCE	0.1610337972167	0.405169063350175	0.154190966581424	-0.440808616253713	-1.2767622775075	15	AP2A1 AP2M1 SOAT1 CLTC AP2S1 AP2A2
REACTOME_MITOCHONDRIAL_TRNA_AMINOACYLATION	0.161290322580645	0.405169063350175	0.155241966228839	0.437368421663458	1.29627268492282	16	PPA2 TARS2 NARS2 YARS2 FARS2 PARS2 RARS2
REACTOME_RORA_ACTIVATES_GENE_EXPRESSION	0.162109375	0.40600365990991	0.152144922367565	-0.422983714265285	-1.26759599855305	17	CREBBP RXRA NCOA1 CARM1 PPARA EP300 NCOA6 TBL1XR1 CPT1A SMARCD3
REACTOME_INTERLEUKIN_12_FAMILY_SIGNALING	0.163223140495868	0.407569159202257	0.156312403073186	0.322619402641866	1.2237437686317	42	IL6ST ANXA2 HSPA9 RAP1B HNRNPDL PSME2 RALA PPIA SNRPA1 HNRNPA2B1 STAT4 GSTO1 STAT1 SOD1 MTAP AIP
REACTOME_RNA_POLYMERASE_III_TRANSCRIPTION_INITIATION_FROM_TYPE_3_PROMOTER	0.164300202839757	0.409033937815991	0.154190966581424	0.367790457986669	1.25353533648616	27	POLR3GL BDP1 SNAPC3 POLR2K POLR3C POLR1C POLR3F SNAPC5 POLR3K POU2F1 POLR3D SNAPC1 POLR2L TBP POLR3E POLR3H ZNF143 POLR2F POLR3A SNAPC2 POLR2H POLR3B
REACTOME_TRANSLATION_OF_SARS_COV_1_STRUCTURAL_PROTEINS	0.166994106090373	0.414503227617177	0.150169802128406	-0.364084115380953	-1.24670600283807	29	PRKCSH ST6GALNAC3 GSK3B ST6GALNAC2 ST3GAL4 ST3GAL1 PARP16 UBB UBE2I GSK3A ST6GALNAC4
REACTOME_DEFECTIVE_CFTR_CAUSES_CYSTIC_FIBROSIS	0.167701863354037	0.415024789428092	0.154190966581424	0.295422557486509	1.18833339785971	57	PSMC2 PSMA3 PSMA4 PSMB5 PSMD14 ERLEC1 PSME2 PSMA5 PSMA7 PSMD7 DERL3 SEM1 PSMC5 PSMC3 PSMD1
REACTOME_REGULATION_OF_HSF1_MEDIATED_HEAT_SHOCK_RESPONSE	0.16869918699187	0.416257757252129	0.152144922367565	0.280758825975168	1.19912036237479	70	NUP205 HSPA9 HSPH1 NUP54 ATR HSPA8 DNAJC2 HSPA13 NUP35 DNAJC7 NUP160 NUP133 HIKESHI TNFRSF21 NUP43 NUP37 FKBP4 HSPA4 NUP107 RPA3 NUP62 NUP42 YWHAE HSPA14 MRPL18 ATM RANBP2 NUP155
REACTOME_SIGNALING_BY_WNT_IN_CANCER	0.169921875	0.416791604197901	0.148261500475107	-0.374038981670911	-1.22203646761888	24	KREMEN1 GSK3B TNKS PPP2R5B PPP2R1A PPP2R5A FZD5 CTBP2 CTBP1
REACTOME_BMAL1_CLOCK_NPAS2_ACTIVATES_CIRCADIAN_GENE_EXPRESSION	0.171206225680934	0.416791604197901	0.147331213699377	-0.389306755490388	-1.23529150000364	21	ARNTL BHLHE40 CREBBP RXRA NCOA1 CARM1 PPARA NCOA6 TBL1XR1
REACTOME_METABOLISM_OF_COFACTORS	0.171370967741935	0.416791604197901	0.150169802128406	0.43322847663411	1.28400271436067	16	PDSS1 GCHFR HSP90AA1 IDH1 COQ5 CALM1 GCH1 COQ6
REACTOME_SIGNALING_BY_RETINOIC_ACID	0.171428571428571	0.416791604197901	0.151148761385484	0.374056137888507	1.23542831857452	24	RDH11 RDH14 PDHX DLAT AKR1C3 PDHB RARG
REACTOME_RNA_POLYMERASE_III_TRANSCRIPTION	0.171487603305785	0.416791604197901	0.152144922367565	0.325591644798868	1.21445926042312	39	SSB POLR3GL BDP1 SNAPC3 GTF3C3 POLR2K POLR3C POLR1C POLR3F SNAPC5 GTF3C6 GTF3A POLR3K POU2F1 POLR3D SNAPC1 POLR2L
REACTOME_HOST_INTERACTIONS_OF_HIV_FACTORS	0.172259507829978	0.416791604197901	0.158514105424824	0.244900130950073	1.15999658642093	124	XPO1 PSMC2 NUP205 APOBEC3G CUL5 PSMA3 NUP54 ATP6V1H PSMA4 PSMB5 BTRC PSMD14 PSME2 PPIA NUP35 PSMA5 PSMA7 PSMD7 SEM1 NUP160 PSMC5 NUP133 RANGAP1 PSMC3 NUP43 NUP37 RAN PSMD1 NUP107 NUP62 NUP42 RBX1 CD247 PSMB6 B2M ELOC NPM1 PSMC6 HLA-A BANF1 RANBP2 NUP155 PSMC1 PSMB1 PSMD8 NDC1 PSMB7
REACTOME_DNA_STRAND_ELONGATION	0.172413793103448	0.416791604197901	0.150169802128406	0.362821234478935	1.23659879795838	27	PRIM1 PRIM2 RFC1 PCNA MCM6 RPA3 FEN1 MCM4 RFC3 MCM3 LIG1 RFC4 RPA2 MCM8 MCM2 RFC2 RPA1 POLD1 DNA2
REACTOME_REGULATION_OF_RUNX1_EXPRESSION_AND_ACTIVITY	0.173387096774194	0.417933059854559	0.149207542435322	0.431432893879921	1.27868096555008	16	MOV10 PML CCND3 CCND2 CDK6 TNRC6A CBFB SRC
REACTOME_MICRORNA_MIRNA_BIOGENESIS	0.17578125	0.422482889048991	0.14551614609036	-0.371650623942382	-1.21423337653745	24	AGO2 POLR2C AGO4 AGO1 DICER1 POLR2J
REACTOME_HEDGEHOG_LIGAND_BIOGENESIS	0.176706827309237	0.423487051654895	0.147331213699377	0.28992346148348	1.17231554618636	55	PSMC2 PSMA3 PSMA4 PSMB5 PSMD14 ERLEC1 PSME2 PSMA5 PSMA7 PSMD7 SEM1 PSMC5 PSMC3 PSMD1
REACTOME_EXPORT_OF_VIRAL_RIBONUCLEOPROTEINS_FROM_NUCLEUS	0.178571428571429	0.426011787819254	0.150169802128406	0.346723390931683	1.23504628097226	32	XPO1 NUP205 NUP54 NUP35 NUP160 NUP133 NUP43 NUP37 RAN NUP107 NUP62 NUP42
REACTOME_HDACS_DEACETYLATE_HISTONES	0.178781925343811	0.426011787819254	0.144630528034484	-0.36319855389145	-1.23142656809948	27	SUDS3 PHF21A GATAD2B HMG20B RCOR1 TBL1XR1 SAP30L GATAD2A HDAC3 NCOR1 MBD3
REACTOME_TRANSCRIPTIONAL_REGULATION_BY_RUNX1	0.181192660550459	0.428485268166283	0.156312403073186	0.235446754132666	1.15039581491692	155	PSMC2 MOV10 ELF1 PSMA3 KCTD6 CTSL PSMA4 PML PHC3 PSMB5 DPY30 PSMD14 CCND3 CCND2 PSME2 LMO2 PSMA5 TCF12 CDK6 SOCS4 RING1 PSMA7 PSMD7 TNRC6A TNFRSF18 SEM1 BMI1 PSMC5 CBFB SRC PSMC3 MYB KMT2E PSMD1 RNF2
REACTOME_NEGATIVE_REGULATION_OF_FGFR3_SIGNALING	0.181818181818182	0.428485268166283	0.143758989039275	-0.42353079263477	-1.24189396632605	16	MAPK1 CBL BRAF MAPK3 PPP2R1A UBB GRB2
REACTOME_NEGATIVE_REGULATION_OF_FGFR4_SIGNALING	0.181818181818182	0.428485268166283	0.143758989039275	-0.42353079263477	-1.24189396632605	16	MAPK1 CBL BRAF MAPK3 PPP2R1A UBB GRB2
REACTOME_PI_METABOLISM	0.182170542635659	0.428485268166283	0.142056643575821	-0.289215832631031	-1.18319186620053	69	GDE1 MTMR14 INPP5K PI4KB TNFAIP8L2 MTMR3 PIP5K1B MTMR12 PIK3CD PIP4K2A PI4K2A ARF3 PIK3R5 PIK3R6 INPPL1 PTPN13 ARF1 PLEKHA3 INPP4A MTMR4 PNPLA6 PIK3CG
REACTOME_RNA_POLYMERASE_III_TRANSCRIPTION_INITIATION_FROM_TYPE_1_PROMOTER	0.182555780933063	0.428485268166283	0.14551614609036	0.359863678479915	1.22651859910085	27	POLR3GL BDP1 GTF3C3 POLR2K POLR3C POLR1C POLR3F GTF3C6 GTF3A POLR3K POLR3D POLR2L
REACTOME_CROSS_PRESENTATION_OF_SOLUBLE_EXOGENOUS_ANTIGENS_ENDOSOMES	0.182902584493042	0.428485268166283	0.143758989039275	0.307793845589335	1.19784849481444	45	PSMC2 PSMA3 PSMA4 PSMB5 PSMD14 PSME2 PSMA5 PSMA7 PSMD7 SEM1 PSMC5 PSMC3 PSMD1 PSMB6 PSMC6 PSMC1 PSMB1 PSMD8 PSMB7
REACTOME_RNA_POLYMERASE_I_TRANSCRIPTION_INITIATION	0.183884297520661	0.429578442947427	0.14641623786055	0.314399867301165	1.19256583862544	42	TAF1B GTF2H5 TTF1 POLR2K KAT2A POLR1C TAF1D GTF2H1 TAF1A HDAC2 POLR1B RBBP4 RRN3 GTF2H2 POLR1A ERCC3 POLR2L MTA3 TBP MNAT1 CCNH CDK7 ERCC2 GTF2H3
REACTOME_INHIBITION_OF_THE_PROTEOLYTIC_ACTIVITY_OF_APC_C_REQUIRED_FOR_THE_ONSET_OF_ANAPHASE_BY_MITOTIC_SPINDLE_CHECKPOINT_COMPONENTS	0.184426229508197	0.429640992764905	0.14551614609036	0.392087105726938	1.24161749719626	21	UBE2E1 ANAPC4 CDC16 BUB1B CDC20 CDC23 ANAPC1 ANAPC7 ANAPC5 ANAPC11 ANAPC10 UBE2S
REACTOME_ASYMMETRIC_LOCALIZATION_OF_PCP_PROTEINS	0.186475409836066	0.431780699085713	0.144630528034484	0.289376065530089	1.16699703101203	56	PSMC2 PSMA3 PSMA4 PSMB5 PSMD14 PSME2 PSMA5 PSMA7 PSMD7 SEM1 PSMC5 PSMC3 PSMD1 PSMB6 PSMC6 PSMC1 PSMB1 PSMD8 SCRIB PSMB7
REACTOME_THROMBOXANE_SIGNALLING_THROUGH_TP_RECEPTOR	0.186878727634195	0.431780699085713	0.142056643575821	-0.428213044824374	-1.24028034436994	15	GNG7 GNAQ GNB2
REACTOME_DEGRADATION_OF_THE_EXTRACELLULAR_MATRIX	0.186897880539499	0.431780699085713	0.139599673451922	-0.300068272440881	-1.18302385232641	57	ADAMTS5 CAPN5 CTSB BSG FURIN CD44 MMP25 FBN1 CTSK ADAM8 MMP9 CAPN1 CAPNS2 LAMA5 LAMC1 TIMP2 FBN2 COL6A3 BMP1 COL9A3 COL13A1 PSEN1 CAPN10 CTSS COL18A1 HSPG2 COL19A1 ELANE COL4A4
REACTOME_SYNTHESIS_OF_IP3_AND_IP4_IN_THE_CYTOSOL	0.1875	0.431975138121547	0.140406238523342	-0.410371895445551	-1.22980094751157	17	PLCG2 PLCB2 INPPL1 PLCB1 ITPK1 INPP5B
REACTOME_SUMOYLATION	0.190045248868778	0.436090307470247	0.151148761385484	0.234771740429037	1.1450344835252	149	SP100 NRIP1 NUP205 NUP54 NSMCE2 NOP58 TDG PML PHC3 SMC5 SUMO3 NUP35 RING1 WRN NUP160 BMI1 BIRC5 NUP133 RANGAP1 DNMT1 TOP2A UBA2 NUP43 PCNA NUP37 ZNF131 RNF2 SENP2 SUZ12 NUP107 NSMCE1 NUP62 NUP42 IKBKE AURKA SAE1 SUMO1 SMC3 SATB1 NSMCE4A DAXX UHRF2 DDX5 NPM1 SUMO2 BRCA1 SENP1 RANBP2 SMC6 HDAC2 NUP155
REACTOME_ANTIGEN_PROCESSING_CROSS_PRESENTATION	0.190578158458244	0.436090307470247	0.14641623786055	0.256177571202949	1.15162973533548	92	LNPEP PSMC2 PSMA3 CTSL PSMA4 VAMP8 PSMB5 PSMD14 PSME2 PSMA5 PSMA7 PSMD7 CALR SEM1 PSMC5 SEC61G PSMC3 PSMD1 PSMB6 B2M ITGAV HMGB1 PSMC6 CD36 HLA-A SEC22B PDIA3 HLA-F PSMC1 SEC61A1 TAP1 PSMB1 PSMD8 PSMB7 MYD88 HLA-B
REACTOME_ASSEMBLY_OF_THE_HIV_VIRION	0.190854870775348	0.436090307470247	0.140406238523342	-0.42565458643519	-1.23287000110659	15	VPS37C VPS37B FURIN UBAP1 VPS28 UBB
REACTOME_SUMOYLATION_OF_CHROMATIN_ORGANIZATION_PROTEINS	0.191446028513238	0.436245868251477	0.142056643575821	0.288425646747029	1.15637092594052	54	NUP205 NUP54 PHC3 SUMO3 NUP35 RING1 NUP160 BMI1 NUP133 NUP43 NUP37 RNF2 SUZ12 NUP107 NUP62 NUP42 SUMO1 SATB1 SUMO2 RANBP2 HDAC2 NUP155
REACTOME_LATE_ENDOSOMAL_MICROAUTOPHAGY	0.192307692307692	0.437015300775519	0.137250779610133	-0.359525926113631	-1.21050401710289	26	VPS37C VPS37B CHMP2A UBAP1 VPS28 CHMP4B UBB VIM CHMP6 TSG101 CHMP3
REACTOME_DISEASES_ASSOCIATED_WITH_N_GLYCOSYLATION_OF_PROTEINS	0.193548387096774	0.437834451901566	0.140406238523342	0.425415690013178	1.26084717457266	16	ALG3 ALG1 MPDU1 ALG11 ALG6 ALG8 ALG2 RFT1 MOGS MGAT2 DPAGT1
REACTOME_PLATELET_HOMEOSTASIS	0.194444444444444	0.437834451901566	0.13880510939114	-0.302727583134003	-1.17907658890835	55	ORAI2 ATP2A3 GNG7 P2RX1 GNB2 SLC8A1 PECAM1 P2RX5 STIM1 PPP2R5B GNAS ITPR2 PPP2R1A MAPK14 PTPN6 PPP2R5A ATP2B4
REACTOME_DISEASES_OF_MITOTIC_CELL_CYCLE	0.195121951219512	0.437834451901566	0.140406238523342	0.332960061120701	1.202237453054	34	UBE2E1 CDKN1A CCND3 CCND2 ANAPC4 CDK6 CDK2 E2F1 CDC16 DAXX SKP2 CDC23 ANAPC1 CDK4 ANAPC7 ANAPC5 ANAPC11 ANAPC10
REACTOME_TRANSCRIPTION_OF_E2F_TARGETS_UNDER_NEGATIVE_CONTROL_BY_DREAM_COMPLEX	0.195519348268839	0.437834451901566	0.140406238523342	0.404866943024546	1.23294945915551	18	LIN9 LIN52 CDC6 TOP2A PCNA E2F1 MYC RBL1 RBBP4 E2F5
REACTOME_SENSORY_PROCESSING_OF_SOUND_BY_OUTER_HAIR_CELLS_OF_THE_COCHLEA	0.196153846153846	0.437834451901566	0.135740943810425	-0.358433656894807	-1.20682640672458	26	CHRNA10 MYH9 TWF2 ACTB CLIC5 ACTG1 TRIOBP GSN WHRN EPS8L2
REACTOME_CHOLESTEROL_BIOSYNTHESIS	0.19672131147541	0.437834451901566	0.140406238523342	0.390167051647115	1.235537285156	21	SQLE ARV1 SC5D MSMO1 DHCR24 GGPS1 PMVK HSD17B7 HMGCS1 PLPP6 ACAT2
REACTOME_RHOBTB2_GTPASE_CYCLE	0.19672131147541	0.437834451901566	0.140406238523342	0.390142219001084	1.23545864791605	21	HSP90AA1 HSP90AB1 CCT2 PHIP TRA2B MYO6 DBN1 TWF1 CCT6A CDC37 CCT7 HNRNPC RHOBTB2
REACTOME_INTERLEUKIN_1_FAMILY_SIGNALING	0.196868008948546	0.437834451901566	0.147331213699377	0.245340622625258	1.14568299703772	117	CUL1 PSMC2 PSMA3 IL1RN MAP2K6 PSMA4 PSMB5 BTRC PTPN4 PSMD14 PSME2 UBE2N PSMA5 NOD1 PSMA7 PSMD7 CASP1 SEM1 PSMC5 IL18 PTPN9 PSMC3 SMAD3 PSMD1 NKIRAS1 RBX1 TBK1 PSMB6
REACTOME_RHO_GTPASES_ACTIVATE_WASPS_AND_WAVES	0.197718631178707	0.43855675107192	0.134273452883202	-0.341759642443054	-1.2018943402288	32	MAPK1 WASF2 ACTR2 ARPC1B ARPC4 ACTB MAPK3 CYFIP2 ACTG1 WASF3 GRB2
REACTOME_SIGNALING_BY_NOTCH1	0.200385356454721	0.442145376669186	0.134273452883202	-0.296861003250658	-1.17037914343399	57	MIB2 MAML3 ARRB2 NOTCH1 TLE3 RBPJ CREBBP HDAC7 JAG1 PSENEN EP300 TBL1XR1 UBB NUMB HDAC5 ITCH
REACTOME_REPRODUCTION	0.200396825396825	0.442145376669186	0.136490437780413	0.29910754815915	1.17088516184941	46	BRCA2 ATR POT1 RAD50 MRE11 CATSPER1 REC8 MLH3 RBBP8 CATSPER2 RPA3 CDK2 SMC3 NBN BRCA1 ATM TERF2 TERF1 MLH1 RAD51C
REACTOME_CA_DEPENDENT_EVENTS	0.202290076335878	0.445144917319584	0.132846300606183	-0.36263934354491	-1.21178731121311	25	MAPK1 CAMKK1 CAMK2G PRKAR1A
REACTOME_FORMATION_OF_INCISION_COMPLEX_IN_GG_NER	0.205394190871369	0.449408366201878	0.138022242496643	0.313204358098475	1.16931458558487	40	DDB2 GTF2H5 XPA SUMO3 UBE2V2 UBE2N PARP2 USP45 RPA3 RBX1 GTF2H1 SUMO1 ERCC4 SUMO2
REACTOME_GLUTATHIONE_CONJUGATION	0.206122448979592	0.449408366201878	0.136490437780413	0.384428400883983	1.20138255461455	20	MGST3 AKR1A1 ESD MGST1 GSTO1 MGST2 CNDP2 GSS GSTM4 GSTM3 GCLM GSTM1
REACTOME_INFLUENZA_INFECTION	0.206349206349206	0.449408366201878	0.144630528034484	0.235144702656515	1.13453763694298	141	ISG15 EIF2AK2 GRSF1 RPS27L XPO1 NUP205 RPL28 NUP54 HSP90AA1 POLR2K NUP35 KPNA5 RPL36 CALR NUP160 RPL22L1 KPNA3 NUP133 RPS24 RPL36AL NUP43 NUP37 RAN NUP107 RPL14 NUP62 NUP42 RPL26 RPL31 RPS25 RPL11 RPS27 RPS15 RANBP2 NUP155 RPL41 RPL35 RPL34 NDC1 RPS29 RPL24 GTF2F1 RPL23 POLR2L RPS7 RPL35A RPS12 RPL21 CLTA KPNA2 RPL29 RPL27A SEH1L NUP188 RPL23A RPL37 RPL32
REACTOME_RECRUITMENT_OF_MITOTIC_CENTROSOME_PROTEINS_AND_COMPLEXES	0.206382978723404	0.449408366201878	0.139599673451922	0.269521647618685	1.15618083018093	74	DYNC1I2 CNTRL HAUS1 CEP290 AKAP9 HSP90AA1 SDCCAG8 CEP57 MZT1 NEDD1 NME7 CENPJ HAUS6 CEP70 CEP135 PCM1 HAUS2 CEP78 TUBG1 TUBG2 YWHAE PCNT
REACTOME_KINESINS	0.208576998050682	0.450862235712479	0.132147260608774	-0.330860598523025	-1.20520798484791	37	KIF1C KIF9 KIF21B KLC1 KIF27 TUBA4A KIF1B KLC3 TUBA1A KIF3C TUBB4B
REACTOME_E3_UBIQUITIN_LIGASES_UBIQUITINATE_TARGET_PROTEINS	0.208677685950413	0.450862235712479	0.136490437780413	0.308612535310676	1.17061362061757	42	UBE2E1 SELENOS PEX13 UBE2V2 UBE2N RNF181 WDR61 PCNA CTR9 PEX2 SHPRH HLTF CDC73 HLA-A LEO1 UBE2L3 RAD18
REACTOME_INTRA_GOLGI_AND_RETROGRADE_GOLGI_TO_ER_TRAFFIC	0.208928571428571	0.450862235712479	0.12563992130984	-0.232334387410467	-1.12426137143645	171	RAB36 IGF2R BICD2 MAN1A1 TGOLN2 STX5 CAPZB KIF1C KIF9 ARF5 VPS51 ACTR1A KIF21B CYTH2 KLC1 KIF27 ARFGAP3 ARF3 TUBA4A PAFAH1B2 USE1 KIF1B RAB6B RABEPK RAB1B DYNC1LI1 CYTH4 KLC3 CUX1 TUBA1A ARF1 STX16 COG8 KIF3C TUBB4B MAN2A2 GALNT2 RGP1 RAB43 SURF4 DCTN1 PAFAH1B1 COPE YKT6 ARFGAP1 ARFGAP2 STX6 SYS1
REACTOME_SIGNALING_BY_EGFR	0.209213051823417	0.450862235712479	0.130777137971974	-0.323238299350077	-1.18708359182605	38	EPS15L1 CBL TGFA HGS LRIG1 SH3GL1 PXN GAB1 UBB SHC1 GRB2 CSK ADAM12 EPN1 UBA52 PTPRK CDC42
REACTOME_REGULATION_OF_RAS_BY_GAPS	0.209775967413442	0.450910197996935	0.135002033828631	0.282061587055743	1.15661522363311	61	PSMC2 PSMA3 PSMA4 PSMB5 PSMD14 NRAS PSME2 PSMA5 PSMA7 PSMD7 SEM1 PSMC5 PSMC3 PSMD1 RBX1 PSMB6 RASA2 SYNGAP1 PSMC6 PSMC1 PSMB1 PSMD8 PSMB7
REACTOME_FGFR1_MUTANT_RECEPTOR_ACTIVATION	0.212890625	0.455903790087464	0.130777137971974	-0.385430593371457	-1.20714155216126	20	STAT5B LRRFIP1 STAT5A BCR CUX1 TRIM24 STAT3 GAB2 GRB2 FGFR1
REACTOME_G0_AND_EARLY_G1	0.213250517598344	0.455903790087464	0.135002033828631	0.372745715354301	1.19066944172588	22	LIN9 LIN52 CDC6 TOP2A PCNA CDK2 E2F1 MYC RBL1 CCNA2 RBBP4 E2F5
REACTOME_GLUCAGON_SIGNALING_IN_METABOLIC_REGULATION	0.214145383104126	0.455903790087464	0.130777137971974	-0.386188300913492	-1.19845409580252	19	PRKAR1A GNG7 GNB2 PRKACA CYSLTR2 PRKAR2A GNAS
REACTOME_SIGNALING_BY_NOTCH	0.214285714285714	0.455903790087464	0.12384217120105	-0.237835086108859	-1.12272206924004	149	AKT1 TACC3 AGO2 PSMF1 MIB2 ATP2A3 MAML3 TNRC6B ARRB2 AGO4 PSMB4 PSME3 AGO1 NOTCH1 TLE3 RBPJ YBX1 CREBBP HDAC7 FURIN SIRT6 B4GALT1 JAG1 PSENEN ST3GAL4 WWP2 PSMB3 EP300 PBX1 MFNG SEL1L TBL1XR1 UBB NUMB HDAC5 NOTCH2 ITCH TFDP1
REACTOME_MAPK6_MAPK4_SIGNALING	0.215481171548117	0.457280654125012	0.135002033828631	0.265697230453145	1.15750936609275	77	XPO1 PSMC2 MOV10 PSMA3 PSMA4 PSMB5 PSMD14 CCND3 PSME2 MAPK6 CDC42EP3 PSMA5 PSMA7 PSMD7 TNRC6A PRKACB SEM1 PSMC5 PSMC3 PSMD1
REACTOME_DEFECTS_IN_VITAMIN_AND_COFACTOR_METABOLISM	0.217213114754098	0.458255492172593	0.132846300606183	0.381791916168177	1.209015844894	21	TCN2 MMUT MTRR MMAA MMACHC MTR PCCB ACACA MMAB MCCC2 PCCA MMADHC HLCS MCCC1
REACTOME_SIALIC_ACID_METABOLISM	0.217307692307692	0.458255492172593	0.128142916898415	-0.350953379991495	-1.18164072585204	26	ST6GALNAC3 ST6GALNAC2 ST8SIA1 NPL ST3GAL4 NANS ST3GAL1
REACTOME_NEUREXINS_AND_NEUROLIGINS	0.217898832684825	0.458255492172593	0.128788713061714	-0.361829360434074	-1.17736430951802	23	DBNL SIPA1L1 NRXN1 EPB41
REACTOME_METABOLISM_OF_STEROIDS	0.218543046357616	0.458255492172593	0.138022242496643	0.254194416057422	1.14140354162931	94	STARD4 HELZ2 SQLE ARV1 SEC24A LGMN SC5D FDXR MSMO1 SCP2 FDX1 TGS1 AKR1C3 ELOVL6 SRD5A1 NFYB SAR1B CHD9 DHCR24 INSIG2 GGPS1 RAN HSD17B4 CYP2R1 SCD PMVK SREBF2 SUMO2 SEC23A OSBPL9 HSD17B7 MBTPS1
REACTOME_RNA_POLYMERASE_I_TRANSCRIPTION	0.218687872763419	0.458255492172593	0.130105630751129	0.300799227283061	1.17062737545148	45	TAF1B GTF2H5 TTF1 POLR2K CBX3 KAT2A POLR1C TAF1D GTF2H1 TAF1A HDAC2 POLR1B RBBP4 RRN3 GTF2H2 POLR1A ERCC3 POLR2L MTA3 TBP MNAT1 CCNH CDK7 ERCC2 GTF2H3
REACTOME_NOTCH3_INTRACELLULAR_DOMAIN_REGULATES_TRANSCRIPTION	0.221343873517787	0.460864883246429	0.128788713061714	-0.405869441223461	-1.19010664380714	16	MAML3 NOTCH1 RBPJ CREBBP EP300 PBX1
REACTOME_N_GLYCAN_TRIMMING_IN_THE_ER_AND_CALNEXIN_CALRETICULIN_CYCLE	0.22156862745098	0.460864883246429	0.128142916898415	-0.335908516999744	-1.19568654897045	34	PRKCSH UGGT1 VCP RNF103 RAD23B SEL1L UBB SYVN1 EDEM1 AMFR OS9 UBA52 EDEM2 RNF139
REACTOME_SIGNALING_BY_TGFB_FAMILY_MEMBERS	0.221590909090909	0.460864883246429	0.12563992130984	-0.270338091613913	-1.15758701674562	82	MAPK1 TGFBR2 SKI CBL PPP1R15A FKBP1A FURIN F11R CDK9 UBE2M MAPK3 RHOA NEDD4L PPP1CA MTMR4 UBB FSTL1 PPM1A TGIF1 TFDP1 E2F4 SP1 PRKCZ STRAP STUB1 ARHGEF18 PPP1CB SMURF1 UBE2D3 PARD6A NCOR1 ZFYVE16 UBE2D1 SMAD2
REACTOME_SPHINGOLIPID_METABOLISM	0.222879684418146	0.462282690854119	0.128142916898415	-0.28582231271275	-1.14619475055149	64	SPNS2 CERS2 CERK SMPD2 GBA2 VAPB SGPL1 SMPD3 CERS5 ARSG ARSA VAPA SUMF1 CPTP UGT8 CSNK1G2 GLB1
REACTOME_NRAGE_SIGNALS_DEATH_THROUGH_JNK	0.224334600760456	0.462282690854119	0.125033367555272	-0.315173993284763	-1.1677651070112	41	ARHGEF40 BAD PREX1 ARHGEF2 BCL2L11 SOS2 VAV1 ARHGEF1 ABR ARHGEF12 AKAP13 FGD3 ARHGEF18 ARHGEF37 TIAM2 RAC1
REACTOME_HIV_INFECTION	0.224444444444444	0.462282690854119	0.136490437780413	0.214427081375454	1.10372433350458	213	XPO1 PSMC2 CHMP5 NUP205 APOBEC3G CUL5 PSMA3 NUP54 NCBP2 ATP6V1H RNMT PSMA4 PSMB5 GTF2H5 BTRC PSMD14 GTF2E1 PDCD6IP PSME2 LIG4 POLR2K PPIA VTA1 NUP35 PSMA5 GTF2B TAF4B PSMA7 PSMD7 SEM1 NUP160 PSMC5 NCBP1 NUP133 RANGAP1 PSMC3 NUP43 SUPT16H NUP37 RAN PSMD1 NUP107 TAF13 NUP62 NUP42 RBX1 GTF2H1 CD247 PSMB6 TAF2 ELOA B2M ELOC NMT2 CCR5 NPM1 PSMC6 CCNK HLA-A BANF1 TAF11 MVB12A RANBP2 NUP155 PSMC1 FEN1 P…
REACTOME_TRISTETRAPROLIN_TTP_ZFP36_BINDS_AND_DESTABILIZES_MRNA	0.224489795918367	0.462282690854119	0.130105630751129	0.403500947944744	1.20973784320578	17	EXOSC9 DCP1A DIS3 EXOSC8 EXOSC3 TNPO1 XRN1 EXOSC6 EXOSC7
REACTOME_NEGATIVE_REGULATION_OF_MAPK_PATHWAY	0.228070175438597	0.467384458209555	0.12563992130984	-0.322865295023702	-1.17608392576779	37	MAPK1 RAF1 MAP2K2 BRAF YWHAB MAPK3 PPP2R5B MARK3 PPP2R1A UBB PPP2R5A
REACTOME_SIGNALING_BY_NTRK3_TRKC	0.228456913827655	0.467384458209555	0.127505315300183	0.414069764956704	1.20268344015801	15	PTPRO NRAS SRC PIK3CA SOS1 BAX PIK3R1 PLCG1 IRS1 HRAS PTPRS
REACTOME_LAGGING_STRAND_SYNTHESIS	0.22920892494929	0.467384458209555	0.128142916898415	0.386124232885521	1.19225409496188	19	PRIM1 PRIM2 RFC1 PCNA RPA3 FEN1 RFC3 LIG1 RFC4 RPA2
REACTOME_PHOSPHORYLATION_OF_THE_APC_C	0.22920892494929	0.467384458209555	0.128142916898415	0.385803537165822	1.19126386758819	19	UBE2E1 ANAPC4 CDC16 CCNB1 CDC23 ANAPC1 ANAPC7 ANAPC5 ANAPC11 ANAPC10 UBE2S
REACTOME_GOLGI_TO_ER_RETROGRADE_TRANSPORT	0.234567901234568	0.477145438121048	0.116739204791222	-0.253251065199037	-1.14173620180166	106	BICD2 CAPZB KIF1C KIF9 ARF5 ACTR1A KIF21B KLC1 KIF27 ARFGAP3 ARF3 TUBA4A PAFAH1B2 USE1 KIF1B RAB6B RAB1B DYNC1LI1 KLC3 TUBA1A ARF1 KIF3C TUBB4B GALNT2 SURF4 DCTN1 PAFAH1B1 COPE ARFGAP1 ARFGAP2
REACTOME_STABILIZATION_OF_P53	0.236252545824847	0.479402976199325	0.126253987849115	0.281077911995605	1.12691201015443	54	PSMC2 PSMA3 PSMA4 PSMB5 PSMD14 PSME2 PSMA5 PSMA7 PSMD7 SEM1 PSMC5 CHEK2 PSMC3 PSMD1 PSMB6 PSMC6 ATM PSMC1 PSMB1 PSMD8 PSMB7
REACTOME_SIGNALING_BY_CYTOSOLIC_FGFR1_FUSION_MUTANTS	0.23828125	0.482346025485437	0.122679189568808	-0.390243408031451	-1.16947997239469	17	STAT5B LRRFIP1 STAT5A BCR CUX1 TRIM24 STAT3 GAB2 GRB2
REACTOME_TNF_SIGNALING	0.239923224568138	0.484493872372463	0.120985142145252	-0.31589134637992	-1.16010211302751	38	SMPD2 SMPD3 CFLAR RACK1 TNFRSF1A USP4 SHARPIN UBB IKBKB FADD TRAF1 CASP8 SPPL2B USP21 OTULIN UBA52 TAB1
REACTOME_COPI_INDEPENDENT_GOLGI_TO_ER_RETROGRADE_TRAFFIC	0.242307692307692	0.486950880444856	0.120433371642259	-0.312556723763003	-1.15441218616503	40	BICD2 CAPZB ACTR1A TUBA4A PAFAH1B2 RAB6B DYNC1LI1 TUBA1A TUBB4B GALNT2 DCTN1 PAFAH1B1
REACTOME_SIGNALING_BY_FGFR4	0.242307692307692	0.486950880444856	0.120433371642259	-0.343539450761469	-1.15667843394594	26	MAPK1 CBL BRAF MAPK3 GAB1 FRS3 PPP2R1A UBB SHC1 GRB2
REACTOME_MHC_CLASS_II_ANTIGEN_PRESENTATION	0.245421245421245	0.490304258167215	0.116234148779716	-0.255872734839356	-1.1258546874782	96	CTSB CAPZB CTSE DNM2 AP1M1 ACTR1A AP2A1 KLC1 AP2M1 RILP CTSK CLTC TUBA4A RAB7A OSBPL1A AP1G1 DYNC1LI1 KLC3 HLA-DOA TUBA1A ARF1 KIF3C TUBB4B DCTN1 HLA-DQA1 HLA-DQB1 AP2S1 SEC24C AP2A2
REACTOME_PYRUVATE_METABOLISM_AND_CITRIC_ACID_TCA_CYCLE	0.246520874751491	0.490304258167215	0.121543282035469	0.289811377418494	1.1278657036048	45	IDH3A PDHX SUCLG1 SUCLA2 SUCLG2 MPC1 FH DLAT PDHB LDHA
REACTOME_INTEGRIN_CELL_SURFACE_INTERACTIONS	0.2465483234714	0.490304258167215	0.120985142145252	-0.299706404782449	-1.14303030380006	49	ICAM3 ICAM4 BSG JAM3 CD44 ITGAX PECAM1 FBN1 ITGB2 ICAM1 F11R ITGAE ITGA9
REACTOME_REGULATION_OF_EXPRESSION_OF_SLITS_AND_ROBOS	0.246606334841629	0.490304258167215	0.130777137971974	0.228458817564694	1.10546538680173	144	RPS27L PSMC2 PSMA3 RPL28 NCBP2 PSMA4 PSMB5 PSMD14 PSME2 MAGOHB PSMA5 RPL36 PSMA7 PSMD7 USP33 CUL2 SEM1 RPL22L1 PSMC5 NCBP1 RPS24 RPL36AL PSMC3 PSMD1 MAGOH RPL14 RBX1 PSMB6 ELOC RPL26 RPL31 RPS25 PSMC6 RPL11 RPS27 RPS15 RPL41 RPL35 PSMC1 RPL34 UPF2 PSMB1 PSMD8 PSMB7 RPS29 RPL24 RPL23 RPS7 RPL35A PSMD5 RPS12 RPL21
REACTOME_CYCLIN_D_ASSOCIATED_EVENTS_IN_G1	0.247899159663866	0.490304258167215	0.125033367555272	0.303260621310842	1.13894881324456	41	CUL1 CDKN1A CCND3 CCND2 CDK6 PPP2CB SRC CDK2 E2F1 SKP2 RBL1 JAK2 CDKN2C
REACTOME_TOLL_LIKE_RECEPTOR_TLR1_TLR2_CASCADE	0.248076923076923	0.490304258167215	0.118815039412263	-0.261698219948781	-1.12647009854251	87	MAPK1 RPS6KA5 MAP2K7 MAPKAPK2 TIRAP RPS6KA1 VRK3 MAP2K4 RPS6KA2 TNIP2 MAP2K3 MAPK3 TLR6 PPP2R1A UBB FBXW11 IKBKB MAP3K8 S100A12 MAPK14 IRAK3 PELI2
REACTOME_PLASMA_LIPOPROTEIN_CLEARANCE	0.248091603053435	0.490304258167215	0.118287526124085	-0.345017654682552	-1.15290307996338	25	HDLBP AP2A1 AP2M1 SOAT1 CLTC
REACTOME_METABOLISM_OF_FAT_SOLUBLE_VITAMINS	0.248979591836735	0.490895932841222	0.122679189568808	0.397320776371478	1.191209045522	17	AGRN RDH11 AKR1C3 LDLR LRP12
REACTOME_IRS_MEDIATED_SIGNALLING	0.25	0.491745283018868	0.11776578836269	-0.344436637341227	-1.15096156574451	25	PDPK1 AKT2 IRS2 GAB1 FGFR2 PDE3B GAB2 GRB2 FGFR1 PIK3CB
REACTOME_VXPX_CARGO_TARGETING_TO_CILIUM	0.253061224489796	0.49659543817527	0.121543282035469	0.394131981961882	1.18164870795367	17	RAB8A EXOC2 EXOC5 EXOC4 RAB11FIP3 EXOC1 PKD2 EXOC7
REACTOME_TRIGLYCERIDE_METABOLISM	0.254473161033797	0.498193934981659	0.119348440591015	-0.399856665224297	-1.15814865622884	15	DGAT2 PRKACA DGAT1 ABHD5 PPP1CA LIPE
REACTOME_CELL_DEATH_SIGNALLING_VIA_NRAGE_NRIF_AND_NADE	0.258188824662813	0.503121648536847	0.116234148779716	-0.287702427142087	-1.13427131403353	57	CASP2 ARHGEF40 BAD PREX1 ARHGEF2 BCL2L11 PSENEN SOS2 VAV1 ARHGEF1 ABR UBB ARHGEF12 AKAP13 FGD3 ARHGEF18 ARHGEF37 TIAM2 RAC1 APH1B SQSTM1 PSEN1 UBA52 GNA13
REACTOME_COOPERATION_OF_PREFOLDIN_AND_TRIC_CCT_IN_ACTIN_AND_TUBULIN_FOLDING	0.258196721311475	0.503121648536847	0.120433371642259	0.364865330564221	1.15541463091197	21	PFDN2 CCT8 PFDN1 CCT2 PFDN4 CCT5 CCT4 CCT3 PFDN5 CCT6A CCT7
REACTOME_ENDOSOMAL_SORTING_COMPLEX_REQUIRED_FOR_TRANSPORT_ESCRT	0.260869565217391	0.507145028884159	0.117249716749792	-0.337493371595284	-1.14730039487999	28	VPS37C VPS37B HGS CHMP2A UBAP1 VPS28 VPS4B CHMP4B UBB CHMP6 TSG101 CHMP3
REACTOME_CELL_JUNCTION_ORGANIZATION	0.264875239923225	0.513221411347485	0.114266502484433	-0.308863594075163	-1.13429288972331	38	NECTIN1 ITGB4 AFDN ACTN1 ACTB F11R CLDN9 PXN PVR LIMS2 ACTG1 VASP PARVB PARD6A CLDN15 ILK
REACTOME_SIGNALING_BY_FGFR3	0.265225933202358	0.513221411347485	0.115734447701689	-0.335760318590895	-1.13839708995633	27	MAPK1 CBL BRAF MAPK3 GAB1 FRS3 PPP2R1A UBB SHC1 GRB2
REACTOME_EPH_EPHRIN_SIGNALING	0.266924564796905	0.515312701482914	0.114266502484433	-0.274694016334577	-1.1203625600974	68	EPHB4 MYH9 AP2A1 AP2M1 ACTR2 ARPC1B ARPC4 LIMK2 ACTB CLTC PSENEN SDC2 RHOA PAK2 MMP9 EPHB1 ACTG1 NCK2
REACTOME_EPH_EPHRIN_MEDIATED_REPULSION_OF_CELLS	0.268389662027833	0.515467218035083	0.115734447701689	-0.31570763860373	-1.12609935854114	35	EPHB4 AP2A1 AP2M1 ACTB CLTC PSENEN MMP9 EPHB1 ACTG1 AP2S1 AP2A2 RAC1 EPHB6 LYN APH1B CLTCL1 PSEN1 CLTB
REACTOME_DEGRADATION_OF_BETA_CATENIN_BY_THE_DESTRUCTION_COMPLEX	0.268498942917548	0.515467218035083	0.119887845115423	0.254901915805628	1.11811749061643	80	CUL1 PSMC2 PSMA3 PSMA4 PSMB5 BTRC PSMD14 PSME2 PSMA5 PSMA7 PSMD7 SEM1 PSMC5 PPP2CB PSMC3 PPP2R5C PSMD1 RBX1 PSMB6 MYC LEF1 PSMC6 TLE5 PSMC1 PSMB1 PSMD8 PSMB7
REACTOME_RAC3_GTPASE_CYCLE	0.268858800773694	0.515467218035083	0.11378726182188	-0.274457854970789	-1.11939935618907	68	ARAP3 LBR GIT2 ARHGAP1 ARHGDIB WASF2 JAG1 PREX1 ARHGAP26 SNAP23 MPP7 SLC1A5 RAB7A BCR RAPGEF1 PAK2 ARHGAP15 NCF4 ABR YKT6 ARHGAP35 CYBA NCF2 PAK4
REACTOME_PROTEIN_METHYLATION	0.271484375	0.519307267775229	0.11378726182188	-0.380159046068783	-1.13925919452375	17	EEF2 VCP VCPKMT RPS2 METTL22
REACTOME_RHOF_GTPASE_CYCLE	0.276923076923077	0.528498503784545	0.11146266692298	-0.327956703855163	-1.13611105391603	30	CAPZB BASP1 ARHGAP1 MYO9B ACTN1 ACTB SNAP23 RAB7A SOWAHC
REACTOME_DEFECTIVE_INTRINSIC_PATHWAY_FOR_APOPTOSIS	0.278210116731518	0.529001611200622	0.111918316325105	-0.348876227352431	-1.1352158322124	23	SOD2 CDK5R1 FOXO3 PRDX2 BCL2L11 GOLGA2 CAPN1 CAPNS2
REACTOME_INTERLEUKIN_12_SIGNALING	0.278455284552846	0.529001611200622	0.114750719227023	0.304117902125714	1.11425257038159	36	ANXA2 HSPA9 RAP1B HNRNPDL PSME2 RALA PPIA SNRPA1 HNRNPA2B1 STAT4 GSTO1 SOD1 MTAP AIP
REACTOME_P75_NTR_RECEPTOR_MEDIATED_SIGNALLING	0.279549718574109	0.529873784751834	0.109250039480711	-0.265858972062436	-1.11237432513287	73	SMPD2 CASP2 ARHGEF40 BAD PREX1 ARHGEF2 BCL2L11 PSENEN SOS2 VAV1 RHOA ARHGEF1 ABR UBB IKBKB ARHGEF12 AKAP13 RTN4 FGD3 ARHGEF18 HDAC3 ARHGEF37 NFKB1 TIAM2 RAC1 APH1B SQSTM1 PSEN1 UBA52 GNA13
REACTOME_SYNTHESIS_OF_PIPS_AT_THE_EARLY_ENDOSOME_MEMBRANE	0.280561122244489	0.530584979482775	0.11331290842208	0.399969284433864	1.161727988062	15	PI4K2B PIK3C2A MTMR2
REACTOME_TRANSLESION_SYNTHESIS_BY_Y_FAMILY_DNA_POLYMERASES_BYPASSES_LESIONS_ON_DNA_TEMPLATE	0.286298568507157	0.539124545958259	0.11331290842208	0.302627076630316	1.11806145374365	37	ISG15 POLK UBA7 UBE2L6 RFC1 RCHY1 PCNA POLE4 RPA3 SPRTN
REACTOME_RHO_GTPASES_ACTIVATE_PAKS	0.286561264822134	0.539124545958259	0.11101149245045	-0.385672901066079	-1.13088553923035	16	MYH9 PPP1R12B PAK2 PPP1CB MYL9 RAC1 PAK1 CDC42 PPP1R12A LIMK1
REACTOME_CYTOPROTECTION_BY_HMOX1	0.287015945330296	0.539124545958259	0.120433371642259	0.237947739545705	1.09217934249989	110	CUL1 BLVRA PSMC2 PSMA3 HELZ2 SCO2 CYCS PSMA4 PSMB5 PSMD14 NDUFA4 PSME2 COX14 TGS1 PSMA5 PSMA7 PSMD7 COX5A SEM1 PSMC5 CHD9 COX6C PSMC3 COX7C PSMD1 LRPPRC RBX1 COX6A1 PSMB6 SKP2 PSMC6 COX20 NLRP3 PSMC1 COX5B TXNIP PSMB1 PSMD8
REACTOME_CHAPERONE_MEDIATED_AUTOPHAGY	0.290581162324649	0.544594807592714	0.11101149245045	0.395668818418076	1.14923709956959	15	HSPA8 HSP90AA1 HSP90AB1 ARL13B PCNT
REACTOME_BUDDING_AND_MATURATION_OF_HIV_VIRION	0.293893129770992	0.548431380078335	0.107140237276725	-0.33187334718862	-1.10898036358041	25	VPS37C VPS37B CHMP2A UBAP1 VPS28 NEDD4L VPS4B CHMP4B UBB CHMP6 TSG101 CHMP3
REACTOME_ION_TRANSPORT_BY_P_TYPE_ATPASES	0.294117647058824	0.548431380078335	0.11101149245045	0.319887201142384	1.11378793861984	29	ATP13A1 ATP10A ATP2C1 FXYD6 CALM1 ATP1B3 ATP8B4 ATP8B3 ATP8A1
REACTOME_FATTY_ACYL_COA_BIOSYNTHESIS	0.294979079497908	0.548431380078335	0.112843355675562	0.337873346072733	1.11655249214602	25	SLC27A3 ELOVL6 ACSL3 SCD HACD2 HACD3 ACSL5 HSD17B8 MORC2 HACD4 ACACA
REACTOME_HEDGEHOG_OFF_STATE	0.295258620689655	0.548431380078335	0.114750719227023	0.245128104365506	1.09546446900092	90	CUL1 PSMC2 PSMA3 ADCY7 PSMA4 TTC21B PSMB5 BTRC PSMD14 ADCY9 PSME2 PSMA5 PSMA7 PSMD7 PRKACB SEM1 PSMC5 KIF3A PSMC3 PSMD1
REACTOME_PROCESSIVE_SYNTHESIS_ON_THE_C_STRAND_OF_THE_TELOMERE	0.296146044624746	0.548857336037863	0.110564716336619	0.364792738420204	1.12638782845518	19	POT1 WRN PCNA RPA3 TERF2 FEN1 TERF1 LIG1 BLM RPA2
REACTOME_ANTIGEN_PROCESSING_UBIQUITINATION_PROTEASOME_DEGRADATION	0.298611111111111	0.550419881204342	0.118815039412263	0.202480190964011	1.05996327684088	267	HERC6 HERC5 UBE2E1 CUL1 LNPEP PSMC2 CUL5 UBR1 PSMA3 KCTD6 RNF6 UBE2Q2 TRIM69 UBA7 KLHL20 PSMA4 DTX3L RNF138 PSMB5 KLHL9 BTRC PSMD14 RNF213 UBE2K UBE2L6 UFL1 PSME2 ANAPC4 UBE2V2 UBE2D4 RNF25 TPP2 UBE3A UBE2N PSMA5 UBA6 GLMN PSMA7 PSMD7 FBXO6 CUL2 SOCS1 SEM1 WWP1 LRRC41 PSMC5
REACTOME_GAMMA_CARBOXYLATION_HYPUSINE_FORMATION_AND_ARYLSULFATASE_ACTIVATION	0.298624754420432	0.550419881204342	0.107972360317345	-0.326132300663652	-1.10575324557228	27	EEF2 TPST1 PROS1 FURIN ARSG ARSA SUMF1
REACTOME_GENE_SILENCING_BY_RNA	0.298969072164948	0.550419881204342	0.11101149245045	0.25550604450692	1.07918167237377	68	NUP205 TSNAX NUP54 HSP90AA1 PIWIL4 POLR2K NUP35 TNRC6A MYBL1 TARBP2 NUP160 XPO5 NUP133 NUP43 NUP37 RAN DROSHA NUP107 NUP62 NUP42 BCDIN3D
REACTOME_TRANSCRIPTIONAL_REGULATION_OF_WHITE_ADIPOCYTE_DIFFERENTIATION	0.300194931773879	0.550614602788516	0.107140237276725	-0.270508396478028	-1.09941869584089	67	MED25 CDK19 MED16 MED22 ZNF467 CREBBP RXRA NCOA1 THRAP3 MED13L WNT10B CARM1 PPARA EP300 NCOA6 TBL1XR1 MED11 MED15 MED26 SMARCD3 CEBPB HDAC3 MED23 NCOR1 NFKB1
REACTOME_INTERLEUKIN_7_SIGNALING	0.300395256916996	0.550614602788516	0.107972360317345	-0.380192847591607	-1.11481670677839	16	JAK1 STAT5B IRS2 STAT5A JAK3
REACTOME_INTERLEUKIN_1_SIGNALING	0.30242825607064	0.552676522388856	0.114750719227023	0.240823811491569	1.08136581286291	94	CUL1 PSMC2 PSMA3 IL1RN MAP2K6 PSMA4 PSMB5 BTRC PSMD14 PSME2 UBE2N PSMA5 NOD1 PSMA7 PSMD7 SEM1 PSMC5 PSMC3 PSMD1 NKIRAS1
REACTOME_NUCLEAR_IMPORT_OF_REV_PROTEIN	0.302845528455285	0.552676522388856	0.109250039480711	0.307376474271719	1.10986136989922	34	NUP205 NUP54 NUP35 NUP160 NUP133 NUP43 NUP37 RAN NUP107 NUP62 NUP42 NPM1 RANBP2 NUP155
REACTOME_INTERLEUKIN_37_SIGNALING	0.306122448979592	0.556523353087009	0.108820126769161	0.375671388125969	1.12630192603133	17	PTPN4 CASP1 PTPN9 SMAD3 TBK1
REACTOME_TELOMERE_EXTENSION_BY_TELOMERASE	0.306288032454361	0.556523353087009	0.108394255853397	0.36012634150986	1.11197917354249	19	POT1 ANKRD28 CDK2 SHQ1 CCNA2 TERF2 TERF1 NOP10
REACTOME_TRANSPORT_OF_BILE_SALTS_AND_ORGANIC_ACIDS_METAL_IONS_AND_AMINE_COMPOUNDS	0.307992202729045	0.558403254513094	0.105520936843198	-0.300339208180956	-1.09402936910118	37	SLC44A2 SLC11A1 BSG SLC31A1 SLC6A6 SLC14A1 SLC6A9 SLC22A15 SLC22A4 SLC16A3 SLC22A1 SLC40A1 RUNX1 SLC22A18
REACTOME_METABOLISM_OF_AMINO_ACIDS_AND_DERIVATIVES	0.311258278145695	0.563100659378547	0.112843355675562	0.201400809906787	1.05132304571817	245	SLC3A2 PPM1K RPS27L PSMC2 DBT GPT2 PSMA3 IL4I1 RPL28 SEPSECS PSMA4 AIMP1 ENOPH1 MTRR PDHX PSMB5 RIMKLB PSMD14 PSME2 ACAT1 HIBCH PSMA5 RPL36 PSMA7 PSMD7 DLAT PDHB SEM1 RPL22L1 PSMC5 RPS24 RPL36AL PSMC3 AIMP2 CARNMT1 PSMD1 KMO ADO GLS RPL14 SLC25A12 MTAP PSMB6 NDUFAB1 SLC44A1 RPL26 ETHE1 RPL31 RPS25 PSMC6 MTR RPL11 DLD PHGDH RPS27 RPS15 ASL RPL41 RPL35 LIPT1 PSMC1 RPL34 BCKDHB PSMB1 KYNU PSMD8 SRR …
REACTOME_EXTENSION_OF_TELOMERES	0.314401622718053	0.567556176075446	0.106729884364606	0.28640120695537	1.09694989540807	43	POT1 PRIM1 PRIM2 RFC1 ANKRD28 WRN PCNA RPA3 CDK2 SHQ1 CCNA2 TERF2 FEN1 TERF1 NOP10 RFC3 LIG1 BLM RFC4 RPA2
REACTOME_CELLULAR_RESPONSE_TO_STARVATION	0.317673378076063	0.572223752301158	0.112378519110475	0.221303986594537	1.0606462220353	133	RPS27L EIF2S1 CEBPG RPL28 FNIP2 EIF2S2 DDIT3 ATP6V1H RPL36 RHEB KPTN RPL22L1 RPS24 RPL36AL ATP6V1G1 SLC38A9 ATP6V1E1 MIOS ATF4 RPL14 ATP6V1F ATF2 ATF3 RPL26 RPL31 RPS25 RPL11 ATP6V1D RPS27 RPS15 EIF2AK4 RPL41 RPL35 RPL34 RPS29 RPL24 RRAGC MLST8 RPL23 RPS7 ATP6V0E1 RPL35A RPS12 RPL21 SESN1 IMPACT RPL29 RPL27A SEH1L RPTOR LAMTOR3 RPL23A RPL37 RPL32
REACTOME_C_TYPE_LECTIN_RECEPTORS_CLRS	0.320855614973262	0.57671030794763	0.09754492162472	-0.234709414682576	-1.07062637699565	114	ICAM3 PLCG2 PPP3CA RPS6KA5 PDPK1 PSMF1 MAP3K14 RAF1 PSMB4 PSME3 SYK CREBBP CDC34 PRKACA AHCYL1 PPP3R1 UBE2M PSMB3 EP300 PAK2 CLEC10A ITPR2 PSME4 UBB FBXW11 IKBKB
REACTOME_NERVOUS_SYSTEM_DEVELOPMENT	0.321917808219178	0.577375165709236	0.0949751525905595	-0.19745271945326	-1.0484528880529	393	MAPK1 ALCAM SIAH1 RPS6KA5 EPHB4 MBP GSK3B PABPC1 MYH9 ZSWIM8 CASC3 PSMF1 DNM2 PSMB4 DOK4 PITPNA PSME3 MAP2K2 RPS6KA1 AP2A1 CDK5R1 CACNA1D PRKACA MYO9B AP2M1 ACTR2 IRS2 ARPC1B FES CD24 RPL4 ARPC4 AGAP2 GSPT1 SEMA7A TLN1 RPS6KA2 LIMK2 RPS2 PIK3CD PLXNC1 ACTB CLTC PSENEN TUBA4A SOS2 SPTB LDB1 ITGA9 SDC2 SEMA4D RPL7A RPS16 PSMB3 RPL13 SRGAP3 MAPK3 RHOA ANK1 PAK2 MMP9 PFN1 CLASP1 ELOB GAB1 EPHB1 PRKAR…
REACTOME_SIGNALING_BY_ERBB2_ECD_MUTANTS	0.326653306613226	0.584611282651139	0.103576326612592	0.383787985757767	1.11472871015039	15	NRAS HSP90AA1 ERBB2 PIK3CA ERBIN SOS1 PIK3R1 CDC37 PLCG1
REACTOME_POTASSIUM_CHANNELS	0.328094302554028	0.5846306627333	0.102080107662747	-0.315954690751185	-1.08190001415524	29	GNG7 GNB2 KCNQ1 KCNC3 KCNJ15 KCNK6 KCNH3 KCNH2
REACTOME_POSITIVE_EPIGENETIC_REGULATION_OF_RRNA_EXPRESSION	0.328512396694215	0.5846306627333	0.105125131597001	0.284557550530514	1.07936945647803	42	DDX21 TAF1B DEK TTF1 POLR2K CBX3 KAT2A POLR1C BAZ1B TAF1D SMARCA5 TAF1A HDAC2 POLR1B MYBBP1A RBBP4 POLR1A POLR2L MTA3
REACTOME_RHOC_GTPASE_CYCLE	0.328767123287671	0.5846306627333	0.101713902282311	-0.274327349620057	-1.0807640725032	58	LBR STX5 STK10 IQGAP1 ARHGAP1 VAPB FLOT2 MYO9B ARHGEF40 PREX1 ARHGAP26 FLOT1 BCR RHOA ARHGEF1 ABR ARHGEF12 ARHGAP35 AKAP13
REACTOME_ACTIVATION_OF_IRF3_IRF7_MEDIATED_BY_TBK1_IKK_EPSILON	0.33265306122449	0.590282240555797	0.103576326612592	0.366506157355857	1.09882361015427	17	IRF7 TICAM1 IKBKE TBK1 CD14 LY96 PTPN11 RPS27A TRAF3 TANK
REACTOME_NUCLEOTIDE_CATABOLISM	0.334728033472803	0.592703142072862	0.104732821580651	0.328168696707323	1.08448204160501	25	UPB1 NT5C3A SAMHD1 NUDT9 DNPH1 ENTPD6 ADPRM TYMP PNP
REACTOME_SIGNALING_BY_PDGFR_IN_DISEASE	0.336734693877551	0.594993081978554	0.102821842840815	0.364063272380867	1.09149958671419	17	NRAS FIP1L1 GOLGA4 STAT1 PIK3CA SOS1 PIK3R1 WDR48
REACTOME_COPII_MEDIATED_VESICLE_TRANSPORT	0.34136546184739	0.601900201227744	0.100990587455923	0.257855722057418	1.05618142419477	60	STX17 BET1 TRAPPC6B SEC24A NAPG GORASP1 SCFD1 MCFD2 SEC31A ANKRD28 SAR1B NSF TRAPPC4 SEC23IP LMAN1 NAPA TRAPPC3 SEC22C USO1
REACTOME_GLYCOLYSIS	0.342359767891683	0.601984962406015	0.0985499803531691	-0.268641481397472	-1.0775533330751	62	NUP98 NUP50 NUP153 ALDOA PGP PRKACA PFKFB2 NUP214 PFKFB4 ALDOC PGAM1 HK2 AAAS PFKFB3 ADPGK PPP2R1A GAPDH PFKM BPGM RAE1 HK1
REACTOME_DNA_DAMAGE_TELOMERE_STRESS_INDUCED_SENESCENCE	0.342857142857143	0.601984962406015	0.101713902282311	0.334030571437368	1.10323233713747	24	CDKN1A POT1 ASF1A RAD50 MRE11 CDK2 NBN ATM CCNA2 TERF2 TERF1
REACTOME_NUCLEAR_SIGNALING_BY_ERBB4	0.345776031434185	0.603746572517046	0.0988903007520636	-0.354515974761785	-1.1001656988979	19	PSENEN STAT5A ADAP1 MXD4 NRG1 NCOR1 APH1B PSEN1
REACTOME_SUMOYLATION_OF_RNA_BINDING_PROTEINS	0.345924453280318	0.603746572517046	0.0995791200495904	0.273574495812206	1.06467625238191	45	NUP205 NUP54 NOP58 PHC3 NUP35 RING1 NUP160 BMI1 NUP133 NUP43 NUP37 RNF2 NUP107 NUP62 NUP42 SUMO1 SUMO2 RANBP2 NUP155
REACTOME_PCNA_DEPENDENT_LONG_PATCH_BASE_EXCISION_REPAIR	0.346311475409836	0.603746572517046	0.101350743797099	0.344685446947867	1.09151123744792	21	RFC1 PCNA POLE4 RPA3 FEN1 RFC3 APEX1 LIG1 RFC4 RPA2 RFC2 RPA1 POLE2 POLD1
REACTOME_BASIGIN_INTERACTIONS	0.34826883910387	0.603746572517046	0.100633389423036	0.357730871090448	1.08940502956167	18	SLC3A2 PPIA ATP1B3 ITGA3 SPN ITGB1 SLC7A11
REACTOME_RAF_ACTIVATION	0.348336594911937	0.603746572517046	0.0982123351217438	-0.310995939668694	-1.076097973832	31	CAMK2G RAF1 MAP2K2 BRAF YWHAB PPP2R5B MARK3 PPP2R1A MAP3K11 PPP2R5A PPP1CB
REACTOME_GLYOXYLATE_METABOLISM_AND_GLYCINE_DEGRADATION	0.348790322580645	0.603746572517046	0.0999276973731092	0.367115898496988	1.08805823157649	16	DBT PDHX DLAT PDHB NDUFAB1 DLD LIPT1 BCKDHB LIAS
REACTOME_SENSORY_PROCESSING_OF_SOUND	0.348927875243665	0.603746572517046	0.0978773277424561	-0.29462105172316	-1.07320015023285	37	CHRNA10 MYH9 CAPZB CACNA1D TWF2 DNAJC5 ACTB CLIC5 ACTG1 TRIOBP GSN
REACTOME_MRNA_CAPPING	0.350806451612903	0.604857480182155	0.0995791200495904	0.30938444445314	1.06591776469476	28	NCBP2 RNMT GTF2H5 POLR2K NCBP1 GTF2H1 GTF2H2 GTF2F1 ERCC3 POLR2L MNAT1 CCNH CDK7 ERCC2 GTF2H3 POLR2F GTF2F2
REACTOME_MRNA_SPLICING_MINOR_PATHWAY	0.351020408163265	0.604857480182155	0.10027910675413	0.266263057625812	1.05887174233359	51	SRSF7 NCBP2 ZCRB1 POLR2K SNRPG SNRPE NCBP1 SNRNP40 SNU13 SNRPD2 PDCD7 SF3B6 SNRPF SRSF6 SNRNP48 DDX23 SNRPD1
REACTOME_DOWNREGULATION_OF_TGF_BETA_RECEPTOR_SIGNALING	0.353053435114504	0.605970620755015	0.0959206777921745	-0.315902872311157	-1.0556137911027	25	TGFBR2 PPP1R15A NEDD4L PPP1CA MTMR4 UBB STRAP STUB1 PPP1CB SMURF1
REACTOME_RETROGRADE_TRANSPORT_AT_THE_TRANS_GOLGI_NETWORK	0.353634577603143	0.605970620755015	0.09754492162472	0.272529000878519	1.0746491929646	47	COG6 VAMP4 SCOC NAPG COG3 GCC2 ARL1 M6PR COG5 NSF GOLGA4 COG2 NAPA NAA35 TMF1 VPS54 RIC1
REACTOME_PLASMA_LIPOPROTEIN_ASSEMBLY_REMODELING_AND_CLEARANCE	0.353846153846154	0.605970620755015	0.096240602328129	-0.290164997419332	-1.07170949639661	40	HDLBP AP2A1 PRKACA AP2M1 FURIN SOAT1 LCAT CLTC
REACTOME_METABOLISM_OF_PORPHYRINS	0.356164383561644	0.60794117994728	0.096887770327544	-0.348514452764486	-1.0561587194336	18	FLVCR1 FECH BLVRB
REACTOME_SIGNAL_AMPLIFICATION	0.35645472061657	0.60794117994728	0.0959206777921745	-0.334921079841318	-1.07733913992369	22	GNG7 GNAQ GNB2 GNAI3 GNAI2
REACTOME_RET_SIGNALING	0.357692307692308	0.608806907378336	0.0956031492204301	-0.315243024972245	-1.06140592478986	26	DOK4 PRKACA IRS2 PIK3CD GAB1 SHC1 GAB2 GRB2 GRB10 DOK1 PIK3CB
REACTOME_GLUCONEOGENESIS	0.359922178988327	0.611354576937402	0.0959206777921745	-0.329342714158755	-1.07165531504999	23	ALDOA ALDOC SLC25A11 PGAM1 SLC25A1 PC GAPDH ENO3 FBP1 SLC25A13
REACTOME_HIV_ELONGATION_ARREST_AND_RECOVERY	0.362035225048924	0.613693857095127	0.0959206777921745	-0.306567338586176	-1.06077427328181	31	ELL POLR2C CTDP1 POLR2J CDK9 ELOB POLR2E
REACTOME_B_WICH_COMPLEX_POSITIVELY_REGULATES_RRNA_EXPRESSION	0.366935483870968	0.620737777364283	0.096887770327544	0.306705481264642	1.05668797145602	28	DDX21 TAF1B DEK POLR2K KAT2A POLR1C BAZ1B TAF1D SMARCA5 TAF1A POLR1B MYBBP1A POLR1A POLR2L
REACTOME_PYROPTOSIS	0.368530020703934	0.620737777364283	0.0982123351217438	0.330746236000178	1.05650962559541	22	GZMB CYCS CASP1 IL18 CASP3 BAK1 HMGB1
REACTOME_REGULATION_OF_TP53_EXPRESSION_AND_DEGRADATION	0.368627450980392	0.620737777364283	0.0949751525905595	-0.295363205368626	-1.05136307609709	34	AKT1 PDPK1 USP7 PHF20 AKT2
REACTOME_TRANSLOCATION_OF_SLC2A4_GLUT4_TO_THE_PLASMA_MEMBRANE	0.369649805447471	0.620737777364283	0.0943563635421779	-0.268570742827688	-1.05289343631994	56	AKT1 MYH9 RALGAPA2 RHOQ TBC1D1 EXOC3 AKT2 ACTB TUBA4A SNAP23 YWHAB MYO5A TUBA1A EXOC8 PRKAB1 TUBB4B ACTG1
REACTOME_COPI_DEPENDENT_GOLGI_TO_ER_RETROGRADE_TRAFFIC	0.370300751879699	0.620737777364283	0.0922597260527354	-0.252236577328934	-1.05714222526645	74	KIF1C KIF9 ARF5 KIF21B KLC1 KIF27 ARFGAP3 ARF3 TUBA4A USE1 KIF1B RAB1B KLC3 TUBA1A ARF1 KIF3C TUBB4B SURF4 COPE ARFGAP1 ARFGAP2
REACTOME_SIGNALING_BY_PDGF	0.370656370656371	0.620737777364283	0.0937465422491719	-0.286713126221731	-1.0511589033192	39	THBS3 STAT5B STAT6 CRKL FURIN STAT5A RAPGEF1 CRK NCK2 STAT3 GRB2 THBS1 COL6A3 PIK3CB
REACTOME_CONVERSION_FROM_APC_C_CDC20_TO_APC_C_CDH1_IN_LATE_ANAPHASE	0.371428571428571	0.620784425994847	0.096887770327544	0.343965590472855	1.07493166173872	20	UBE2E1 ANAPC4 CDC16 CDC20 CDC14A CDC23 ANAPC1 ANAPC7 ANAPC5 ANAPC11 ANAPC10
REACTOME_COSTIMULATION_BY_THE_CD28_FAMILY	0.37330754352031	0.622676982591876	0.0934449219410994	-0.260982190186941	-1.0468309936584	62	AKT1 PDPK1 MAP3K14 AKT2 ICOSLG VAV1 PAK2 PPP2R5B PPP2R1A MAP3K8 HLA-DQA1 TNFRSF14 PTPN6 PPP2R5A HLA-DQB1 GRB2
REACTOME_SIGNALING_BY_VEGF	0.376673040152964	0.627036557859425	0.0922597260527354	-0.242727229683393	-1.04572016830877	88	AKT1 PDPK1 MAPKAPK2 PRKACA WASF2 AKT2 AHCYL1 ELMO1 ACTB VAV1 PXN RHOA PAK2 CRK CYFIP2 NCF4 ITPR2 ACTG1 NCK2 WASF3 PRKCB MAPK14 PRKCZ CYBA NRP1 PTK2B NCF2 MAPKAPK3 PIK3CB
REACTOME_CRISTAE_FORMATION	0.379310344827586	0.629196529611467	0.0952879846194844	0.300172941021035	1.04514653920293	29	HSPA9 ATP5PF MTX2 ATP5PD ATP5MC3 ATP5F1C MICOS13 ATP5MC1 ATP5F1D ATP5PO IMMT DNAJC11 ATP5PB ATP5MC2 CHCHD3
REACTOME_CELL_CELL_COMMUNICATION	0.379576107899807	0.629196529611467	0.0922597260527354	-0.261083374259816	-1.04732781728873	63	NECTIN1 ITGB4 IQGAP1 AFDN SIRPA ACTN1 ACTB F11R ACTN4 CLDN9 PXN PVR SIRPB1 LIMS2 ACTG1 NCK2 PTPN6 GRB2 VASP PTK2B PARVB PARD6A PIK3CB CLDN15 SKAP2 ILK
REACTOME_SIGNALING_BY_FGFR1	0.380769230769231	0.629196529611467	0.0919686140000427	-0.303697210132985	-1.0520710612701	30	MAPK1 CBL BRAF MAPK3 GAB1 FRS3 PPP2R1A UBB SHC1 GRB2 FGFR1
REACTOME_MTORC1_MEDIATED_SIGNALLING	0.381322957198444	0.629196529611467	0.0925528864684773	-0.322453063104384	-1.0492369318466	23	EIF4B AKT1S1 FKBP1A YWHAB EEF2K
REACTOME_TRANSCRIPTIONAL_REGULATION_BY_RUNX2	0.381742738589212	0.629196529611467	0.096240602328129	0.231325372965399	1.03266974814165	87	CUL1 PSMC2 PSMA3 YES1 CDKN1A PSMA4 PSMB5 PSMD14 PSME2 PSMA5 PSMA7 PSMD7 SEM1 WWP1 PSMC5 CBFB SRC PSMC3 PSMD1 STAT1 RBX1 PSMB6 SMAD1 SKP2 PSMC6 AKT3 PSMC1 PSMB1 PSMD8 BAX PSMB7 CCNB1
REACTOME_SIGNALING_BY_NOTCH4	0.382978723404255	0.629988669268538	0.09754492162472	0.243509261551448	1.04459416401171	74	CUL1 PSMC2 PSMA3 PSMA4 PSMB5 MAML2 PSMD14 PSME2 PSMA5 PSMA7 PSMD7 SNW1 SEM1 PSMC5 KAT2A PSMC3 SMAD3 PSMD1
REACTOME_CELLULAR_SENESCENCE	0.383783783783784	0.630070227708023	0.0878312634480124	-0.226667457914066	-1.03628378798075	117	MAPK1 ERF CABIN1 CBX4 MAP2K7 TNRC6B AGO4 PHC2 AGO1 CBX8 MAPKAPK2 RPS6KA1 CDKN1B MAP4K4 FZR1 MAP2K4 RPS6KA2 UBN1 MAP2K3 KDM6B ETS2 MAPK3 MAP3K5 KAT5
REACTOME_GLOBAL_GENOME_NUCLEOTIDE_EXCISION_REPAIR_GG_NER	0.384778012684989	0.630461419605661	0.096887770327544	0.238048870288258	1.04419225194739	80	DDB2 POLK COPS4 GTF2H5 XPA SUMO3 UBE2V2 UBE2N RFC1 PARP2 PCNA POLE4 USP45 RPA3 RBX1 GTF2H1 ACTL6A SUMO1 COPS2 ERCC4 SUMO2
REACTOME_POST_TRANSLATIONAL_MODIFICATION_SYNTHESIS_OF_GPI_ANCHORED_PROTEINS	0.386503067484663	0.632046192710213	0.0946646223153342	0.277183464550061	1.0240595480725	37	LY6E PGAP1 PIGK NTNG2 CD109 CD52 DPM1 PIGP PIGH PIGF PIGU
REACTOME_METABOLISM_OF_POLYAMINES	0.387755102040816	0.632852749710452	0.0943563635421779	0.261838758056292	1.04127724073222	51	PSMC2 PSMA3 PSMA4 PSMB5 PSMD14 PSME2 PSMA5 PSMA7 PSMD7 SEM1 PSMC5 PSMC3 PSMD1
REACTOME_VASOPRESSIN_REGULATES_RENAL_WATER_HOMEOSTASIS_VIA_AQUAPORINS	0.396484375	0.645835876464844	0.0905428948469474	-0.317765227642666	-1.03818242308821	24	PRKAR1A GNG7 AQP1 GNB2 PRKACA
REACTOME_SIGNALING_BY_SCF_KIT	0.397312859884837	0.645923830689969	0.0894366833718621	-0.2821260746445	-1.03610009924617	38	STAT5B KIT CBL FES STAT5A VAV1 SH2B2 MMP9 TEC STAT3 PTPN6 GAB2 GRB2 SOCS6 GRB10
REACTOME_ELASTIC_FIBRE_FORMATION	0.400778210116732	0.650289936259444	0.0897104652742981	-0.31933488696575	-1.03909063169004	23	LTBP2 FURIN FBN1 ITGA5 FBN2 LTBP1 FBLN5 ITGB8 EFEMP2 TGFB3 FBLN2 ITGB3 LOXL2
REACTOME_PLATELET_SENSITIZATION_BY_LDL	0.405138339920949	0.655137567599574	0.0899860794997137	-0.357934781146592	-1.04955071218993	16	PECAM1 PPP2R5B PPP2R1A MAPK14 PTPN6 PPP2R5A FGR
REACTOME_GPCR_LIGAND_BINDING	0.405405405405405	0.655137567599574	0.0847985102819124	-0.218547199317147	-1.01723736780331	133	ADGRE3 S1PR4 F2RL1 OXER1 PTAFR C5AR2 GNG7 LPAR2 PTGER4 GNB2 KEL ADGRE5 CXCL16 CNR2 PLPPR2 CCR3 PTGDR2 PPBP HCAR3 P2RY14 WNT10B CXCL5 HRH4 CYSLTR2 C5AR1 GNAS ADGRE2 HRH2 FZD5 ECE1 HEBP1 ACKR1 CXCR5 CXCR2 HCAR2 LTB4R ADORA2A FPR1
REACTOME_ABERRANT_REGULATION_OF_MITOTIC_EXIT_IN_CANCER_DUE_TO_RB1_DEFECTS	0.406122448979592	0.655137567599574	0.0916795246008379	0.333196227612614	1.04127617573702	20	UBE2E1 ANAPC4 CDC16 SKP2 CDC23 ANAPC1 ANAPC7 ANAPC5 ANAPC11 ANAPC10 RB1 UBE2S
REACTOME_HEDGEHOG_ON_STATE	0.408247422680412	0.657294112964216	0.0919686140000427	0.241096804509886	1.01832132072281	68	PSMC2 PSMA3 PSMA4 PSMB5 PSMD14 PSME2 PSMA5 PSMA7 PSMD7 SEM1 PSMC5 KIF3A PSMC3 ULK3 PSMD1 RBX1 PSMB6 PSMC6 CDC73 PSMC1 PSMB1 PSMD8 PSMB7
REACTOME_TRANSFERRIN_ENDOCYTOSIS_AND_RECYCLING	0.410505836575875	0.658841366102777	0.0883594442500905	-0.327963229812031	-1.04064515805852	21	ATP6V1A MCOLN1 TCIRG1 ATP6V0B ATP6V0D1 TFR2
REACTOME_DNA_DOUBLE_STRAND_BREAK_RESPONSE	0.410788381742739	0.658841366102777	0.0919686140000427	0.276705482235523	1.03304998134018	40	ABRAXAS1 RNF8 RAD50 UBE2V2 UBE2N MRE11 CHEK2 BARD1 BAZ1B SUMO1 NBN SMARCA5 BRCA1 ATM
REACTOME_CHEMOKINE_RECEPTORS_BIND_CHEMOKINES	0.412863070539419	0.659631802356083	0.0916795246008379	0.309062631679753	1.03745186890658	26	CCR1 CCL4 CX3CR1 CXCL10 CCRL2 XCL2
REACTOME_TELOMERE_C_STRAND_LAGGING_STRAND_SYNTHESIS	0.412863070539419	0.659631802356083	0.0916795246008379	0.294685905528169	1.03045242502209	30	POT1 PRIM1 PRIM2 RFC1 WRN PCNA RPA3 TERF2 FEN1 TERF1 RFC3 LIG1 BLM RFC4 RPA2
REACTOME_TP53_REGULATES_TRANSCRIPTION_OF_CELL_DEATH_GENES	0.415132924335378	0.661990169972668	0.0905428948469474	0.272217331587991	1.00571207599273	37	CASP10 RABGGTB TRIAP1 PMAIP1 ZNF420 CASP1 TMEM219 BIRC5 CASP6 ATM RABGGTA PPP1R13B BAX NDRG1 IGFBP3
REACTOME_METALLOPROTEASE_DUBS	0.417849898580122	0.662242817147139	0.0897104652742981	0.335814011493123	1.0369088398214	19	ABRAXAS1 ABRAXAS2 PSMD14 BARD1 MYSM1 STAMBPL1 BRCA1 NLRP3
REACTOME_ESTROGEN_DEPENDENT_GENE_EXPRESSION	0.418079096045198	0.662242817147139	0.0855356947987884	-0.24242777194317	-1.02497065410173	78	KDM4B ZNF217 AGO2 POLR2C TNRC6B AGO4 AGO1 TLE3 TGFA CREBBP NCOA1 POLR2J CDK9 CARM1 EP300 KAT5
REACTOME_REGULATION_OF_TP53_ACTIVITY_THROUGH_ACETYLATION	0.418467583497053	0.662242817147139	0.0878312634480124	-0.300369515608796	-1.02853286468493	29	AKT1 KAT6A AKT2 GATAD2B PIP4K2A BRD1 ING5 EP300 BRPF1
REACTOME_SIGNALING_BY_MET	0.418467583497053	0.662242817147139	0.0878312634480124	-0.264697558175359	-1.02592892095274	53	PTPRJ CBL CRKL HGS LRIG1 SH3GL1 RANBP10 RAPGEF1 GAB1 CRK GGA3 UBB PTPN1 SHC1 STAT3 LAMA5 LAMC1 GRB2 LAMB2 SPINT2 RAC1 SPINT1 RAP1A UBA52 RAB4A RAB4B
REACTOME_BIOLOGICAL_OXIDATIONS	0.42274678111588	0.66774775653531	0.0922597260527354	0.226940328742498	1.0165440727577	91	TPMT MAT2A ABHD10 MGST3 BPNT1 MTRR UGP2 AKR1A1 FDXR NAT1 FDX1 ADH5 ESD HSP90AB1 CYB5B SLC35B3 UGDH SLC35B2 MGST1
REACTOME_RAB_GEFS_EXCHANGE_GTP_FOR_GDP_ON_RABS	0.423728813559322	0.668033706065169	0.0847985102819124	-0.241827277467175	-1.02243179805025	78	AKT1 RAB5B ULK1 MON1B GAPVD1 TRAPPC5 TRAPPC12 RAB3IL1 AKT2 RAB6B RAB7A TRAPPC1 RAB1B RAB27A RAB35 RGP1 HPS1 RABGEF1 TRAPPC9 DENND3 TRAPPC8 DENND5A
REACTOME_DISEASES_ASSOCIATED_WITH_O_GLYCOSYLATION_OF_PROTEINS	0.428015564202335	0.671812545884656	0.0860347242455604	-0.313489180360353	-1.02006916169974	23	ADAMTS5 NOTCH1 POMT2 LARGE1 SEMA5A NOTCH2
REACTOME_DAG_AND_IP3_SIGNALING	0.428290766208252	0.671812545884656	0.0865399737444125	-0.297748012213576	-1.01955624669691	29	CAMKK1 CAMK2G PRKAR1A PRKACA AHCYL1 GRK2 PRKAR2A ITPR2
REACTOME_TRANSLESION_SYNTHESIS_BY_POLK	0.428571428571429	0.671812545884656	0.0886261133285098	0.337141188310303	1.01078437629394	17	POLK RFC1 PCNA RPA3 RFC3 RFC4 RPA2 RPS27A RFC2 RPA1 UBC
REACTOME_MAPK_FAMILY_SIGNALING_CASCADES	0.429347826086957	0.671812545884656	0.0819778796501272	-0.200835129444845	-1.00471833677359	224	KBTBD7 MAPK1 JAK1 CAMK2G AGO2 KIT PSMF1 RAPGEF2 RGL2 TNRC6B TYK2 ARRB2 RAF1 IL6R AGO4 PSMB4 PSME3 IQGAP1 AGO1 MAP2K2 TGFA FOXO3 PRKACA BRAF IRS2 TLN1 CDC42EP2 APBB1IP ACTB JAK3 IL5RA SPTB YWHAB FOXO1 BCL2L1 RASGRP4 PSMB3 MAPK3 PAK2 DNAJB1 PPP2R5B MARK3 FGFR2 FRS3 PPP2R1A ACTG1 PSME4 MAP3K11 UBB CSF2RB
REACTOME_CIRCADIAN_CLOCK	0.430528375733855	0.672398249741639	0.0860347242455604	-0.252174793490843	-1.00610003120267	61	ARNTL CSNK1D CRTC2 BHLHE40 CREBBP RXRA NCOA1 MEF2D CARM1 PPARA EP300 NCOA6 TBL1XR1 PPP1CA UBB NR3C1 PER2 CPT1A SMARCD3 PPP1CB HDAC3 NCOR1
REACTOME_DISEASES_OF_GLYCOSYLATION	0.432150313152401	0.673669833960939	0.0894366833718621	0.23462164934052	1.01568120436349	76	AGRN C1GALT1 NUS1 ALG3 GFPT1 PMM2 ALG1 SPON2 MPDU1 HEXA ALG11 B3GAT3 ALG6 ALG8 DPM1 GALE POMGNT1 HEXB B3GALT6 GNE
REACTOME_OVARIAN_TUMOR_DOMAIN_PROTEASES	0.435361216730038	0.677409057374723	0.0838361057159929	-0.28808484778078	-1.01313176002368	32	MAVS VCP YOD1 ZRANB1 TNIP1 TNIP2 RHOA UBB
REACTOME_SYNTHESIS_OF_PIPS_AT_THE_PLASMA_MEMBRANE	0.43811394891945	0.680422781003392	0.0852884689790502	-0.271212788396718	-1.01188091368398	43	MTMR14 INPP5K MTMR3 PIP5K1B PIK3CD PIP4K2A PI4K2A PIK3R5 PIK3R6 INPPL1 PTPN13 ARF1 PLEKHA3 INPP4A PIK3CG
REACTOME_NCAM1_INTERACTIONS	0.442190669371197	0.682430580928024	0.0865399737444125	0.328006143844173	1.01280011681322	19	AGRN COL5A3 PRNP CACNA1H CACNB1 COL9A2
REACTOME_SIGNALING_BY_NOTCH1_PEST_DOMAIN_MUTANTS_IN_CANCER	0.443775100401606	0.682430580928024	0.0857844408075645	-0.269493595373368	-1.00602495595454	44	MIB2 MAML3 NOTCH1 RBPJ CREBBP HDAC7 JAG1 PSENEN EP300 TBL1XR1 UBB HDAC5
REACTOME_RHO_GTPASES_ACTIVATE_PKNS	0.444230769230769	0.682430580928024	0.0833634065110386	-0.296021579853432	-0.996688376371686	26	PDPK1 MYH9 PPP1R12B YWHAB RHOA PPP1CB MYL9 RAC1 NCOA2 PAK1 PKN2
REACTOME_SPHINGOLIPID_DE_NOVO_BIOSYNTHESIS	0.445098039215686	0.682430580928024	0.0843144320642653	-0.283559534024009	-1.00934719873475	34	SPNS2 CERS2 VAPB SGPL1 CERS5 VAPA
REACTOME_SYNTHESIS_OF_PA	0.446938775510204	0.682430580928024	0.0862865626267245	0.30651051331291	1.01233940505596	24	MIGA1 GPD2 DDHD1 GNPAT PLD6 DDHD2 GPAM PLD1 LCLAT1 AGPAT3 PLA2G4A
REACTOME_NGF_STIMULATED_TRANSCRIPTION	0.447265625	0.682430580928024	0.0838361057159929	-0.308715014855229	-1.00861414114991	24	DNM2 SRF CDK5R1 LYL1 MEF2D EP300 TRIB1 SGK1 JUND CHD4 NAB2 CREB1
REACTOME_FORMATION_OF_ATP_BY_CHEMIOSMOTIC_COUPLING	0.44806517311609	0.682430580928024	0.0860347242455604	0.33077827575107	1.00732574791355	18	ATP5PF ATP5PD ATP5MC3 ATP5F1C ATP5MC1 ATP5F1D ATP5PO ATP5PB ATP5MC2
REACTOME_REGULATION_OF_GLUCOKINASE_BY_GLUCOKINASE_REGULATORY_PROTEIN	0.448132780082988	0.682430580928024	0.0870515867946735	0.287400575653555	1.00497721329479	30	NUP205 NUP54 NUP35 NUP160 NUP133 NUP43 NUP37 NUP107 NUP62 NUP42
REACTOME_SYNTHESIS_OF_SUBSTRATES_IN_N_GLYCAN_BIOSYTHESIS	0.448275862068966	0.682430580928024	0.0857844408075645	0.253313115434851	1.01480724563463	53	NUS1 ST3GAL5 GFPT1 UAP1 NUDT14 PMM2 NANP FPGT ALG5 SLC35A1 SLC17A5 GNPNAT1 DPM1 SLC35C1 ST8SIA6 NAGK GNE ST6GALNAC1
REACTOME_RHO_GTPASES_ACTIVATE_ROCKS	0.448616600790514	0.682430580928024	0.0843144320642653	-0.342882441938856	-1.00541363983	16	MYH9 PPP1R12B LIMK2 RHOA PPP1CB MYL9 PAK1 ROCK1 PPP1R12A LIMK1
REACTOME_DEATH_RECEPTOR_SIGNALLING	0.449378330373002	0.682430580928024	0.0785029047348687	-0.220355133451464	-1.0021439242148	111	SMPD2 CASP2 ARHGEF40 SMPD3 BAD PREX1 ARHGEF2 BCL2L11 PSENEN SOS2 VAV1 CFLAR RHOA RACK1 TNFRSF1A USP4 SHARPIN ARHGEF1 ABR UBB IKBKB FADD TRAF1 ARHGEF12 AKAP13 RTN4 FGD3 ARHGEF18 HDAC3 ARHGEF37 NFKB1 CASP8 TIAM2 RAC1 SPPL2B USP21 APH1B OTULIN TNFRSF10B SQSTM1 PSEN1 UBA52 GNA13
REACTOME_AQUAPORIN_MEDIATED_TRANSPORT	0.45	0.682430580928024	0.0826646449123753	-0.294717207956201	-0.992296627942132	26	PRKAR1A GNG7 AQP1 GNB2 PRKACA
REACTOME_HIV_LIFE_CYCLE	0.45124716553288	0.682430580928024	0.0916795246008379	0.207768711061582	0.997004983245064	138	XPO1 CHMP5 NUP205 NUP54 NCBP2 RNMT GTF2H5 GTF2E1 PDCD6IP LIG4 POLR2K PPIA VTA1 NUP35 GTF2B TAF4B NUP160 NCBP1 NUP133 RANGAP1 NUP43 SUPT16H NUP37 RAN NUP107 TAF13 NUP62 NUP42 GTF2H1 TAF2 ELOA ELOC NMT2 CCR5 CCNK BANF1 TAF11 MVB12A RANBP2 NUP155 FEN1 TCEA1 TAF5 NDC1 CXCR4 GTF2H2 GTF2F1 GTF2E2 GTF2A1 XRCC4 ERCC3 POLR2L RANBP1 CCNT1 PSIP1 TBP MNAT1 NMT1 SEH1L VPS37A NUP188
REACTOME_INTERACTIONS_OF_VPR_WITH_HOST_CELLULAR_PROTEINS	0.451292246520875	0.682430580928024	0.0843144320642653	-0.281008074274167	-1.00232928662906	35	KPNA1 NUP98 NUP50 NUP153
REACTOME_HIV_TRANSCRIPTION_INITIATION	0.451680672268908	0.682430580928024	0.0873098257637931	0.267417812795316	1.0043348167235	41	GTF2H5 GTF2E1 POLR2K GTF2B TAF4B TAF13 GTF2H1 TAF2 TAF11 TAF5 GTF2H2 GTF2F1 GTF2E2 GTF2A1 ERCC3 POLR2L TBP MNAT1 TAF12 CCNH CDK7 ERCC2 GTF2H3 POLR2F GTF2F2
REACTOME_CARGO_RECOGNITION_FOR_CLATHRIN_MEDIATED_ENDOCYTOSIS	0.453154875717017	0.683419830647364	0.0819778796501272	-0.243444282863325	-1.01555165929408	75	IGF2R FCHO1 TGOLN2 EPS15L1 EPN2 ARRB2 CBL TGFA AP2A1 HGS AP2M1 SH3GL1 CLTC COPS3
REACTOME_REGULATED_NECROSIS	0.454545454545455	0.68427961929767	0.0847985102819124	0.253378803721554	1.00650080060738	49	GZMB CYCS HSP90AA1 TNFSF10 PDCD6IP BIRC3 CASP1 RIPK3 IL18 CASP3 BAK1 FASLG HMGB1
REACTOME_COPI_MEDIATED_ANTEROGRADE_TRANSPORT	0.456439393939394	0.684775273316237	0.0810802057550866	-0.234955977086587	-1.00608089284971	82	STX5 CAPZB TMEM115 CD59 ARF5 ACTR1A ARFGAP3 ARF3 TUBA4A SPTB RAB1B DYNC1LI1 GOLGA2 ANK1 TUBA1A ARF1 COG8 TUBB4B DCTN1 COPE YKT6 ARFGAP1 ARFGAP2
REACTOME_GLUCOSE_METABOLISM	0.45697896749522	0.684775273316237	0.0815265143256594	-0.240754736036687	-1.00906477280667	76	NUP98 NUP50 NUP153 ALDOA PGP PRKACA PFKFB2 NUP214 PFKFB4 ALDOC SLC25A11 PGAM1 HK2 AAAS PFKFB3 SLC25A1 ADPGK PC PPP2R1A
REACTOME_MISCELLANEOUS_TRANSPORT_AND_BINDING_EVENTS	0.457661290322581	0.684775273316237	0.0843144320642653	0.331914560214412	0.983728492554905	16	LRRC8D CTNS LRRC8C ADD3 MRS2
REACTOME_DEADENYLATION_OF_MRNA	0.4581589958159	0.684775273316237	0.0862865626267245	0.30331617466304	1.00235320324827	25	CNOT4 EIF4A2 PAIP1 PARN CNOT11 EIF4E CNOT6L CNOT8
REACTOME_APC_C_CDC20_MEDIATED_DEGRADATION_OF_CYCLIN_B	0.459016393442623	0.684829467139799	0.0850427463764322	0.314906053815289	1.02228747677504	23	UBE2E1 ANAPC4 CDC16 CDC20 CCNB1 CDC23 ANAPC1 ANAPC7 ANAPC5 ANAPC11 ANAPC10 UBE2S RPS27A
REACTOME_TCR_SIGNALING	0.462242562929062	0.687978713694985	0.0908241419007155	0.218962573482692	1.00422682948291	109	CUL1 PSMC2 PSMA3 MALT1 PSMA4 PSMB5 BTRC PSMD14 TRAT1 PSME2 UBE2N PSMA5 PSMA7 PSMD7 NCK1 SEM1 PSMC5 PSMC3 PSMD1 PRKCQ EVL CD247 PSMB6 CD3D
REACTOME_GROWTH_HORMONE_RECEPTOR_SIGNALING	0.463654223968566	0.687978713694985	0.0822054920415869	-0.319962470666447	-0.992936172758876	19	MAPK1 STAT5B IRS2 STAT5A MAPK3 PTPN1 STAT3 PTPN6
REACTOME_PROTEIN_UBIQUITINATION	0.464358452138493	0.687978713694985	0.0840745577910723	0.246310194071073	0.998836625130539	58	UBE2E1 SELENOS UBE2Q2 PEX13 UBE2K UBE2V2 UBE2N UBA6 RNF181 WDR61 PCNA CTR9 PEX2 SHPRH HLTF CDC73 HLA-A LEO1 UBE2L3 UBE2Z
REACTOME_ADP_SIGNALLING_THROUGH_P2Y_PURINOCEPTOR_1	0.464426877470356	0.687978713694985	0.0824344091527096	-0.339935481494365	-0.996772444293193	16	GNG7 GNAQ GNB2
REACTOME_HEMOSTASIS	0.468965517241379	0.693410933277905	0.0747385227439092	-0.18605534570739	-0.994954185959551	430	PLCG2 MAPK1 AKT1 TAGLN2 PDPK1 PRKAR1A ORAI2 SIN3A DOCK5 CAPZB KIF1C ATP2A3 ALDOA MAFF ARRB2 RAF1 GNG7 EHD1 KIF9 GNAQ PROS1 P2RX1 KIF21B GNB2 BSG SLC8A1 THBD SYK KLC1 PRKACA GNAI3 KIF27 JAML JAM3 SIRPA PHF21A GYPC CD44 ITGAX PECAM1 TLN1 ACTN1 HMG20B DOCK2 ITGB2 APBB1IP WDR1 ACTB P2RX5 TUBA4A F11R ACTN4 CYB5R1 RCOR1 STIM1 PPBP GNAI2 SDC2 KIF1B VAV1 SH2B2 PIK3R5 IRF1 MAPK3 RHOA PFN1 KLC3 F5 SELPLG P…
REACTOME_TRANSCRIPTION_OF_THE_HIV_GENOME	0.470103092783505	0.693410933277905	0.0840745577910723	0.238897774442903	0.983378164565051	62	NCBP2 RNMT GTF2H5 GTF2E1 POLR2K GTF2B TAF4B NCBP1 SUPT16H TAF13 GTF2H1 TAF2 ELOA ELOC CCNK TAF11 TCEA1 TAF5 GTF2H2 GTF2F1 GTF2E2 GTF2A1 ERCC3 POLR2L CCNT1 TBP MNAT1 TAF12 NELFCD CCNH CDK7 ERCC2 GTF2H3
REACTOME_ATTENUATION_PHASE	0.470588235294118	0.693410933277905	0.083129129135339	0.319970393984257	0.987987751101342	19	HSPH1 HSPA8 HSP90AA1 HSP90AB1 TNFRSF21 FKBP4
REACTOME_RHOBTB_GTPASE_CYCLE	0.471698113207547	0.69382050514126	0.0847985102819124	0.275175357782416	0.986263831547553	33	COPS4 HSP90AA1 ROCK2 HSP90AB1 CCT2 PHIP TRA2B RBBP6 MYO6 COPS2 DBN1 TWF1 CCT6A CDC37 CCT7 HNRNPC RHOBTB2
REACTOME_ACTIVATION_OF_BH3_ONLY_PROTEINS	0.477406679764244	0.700980934724259	0.0806388495950661	-0.287707588486395	-0.975474060978411	27	AKT1 AKT2 BAD PPP3R1 BCL2L11 YWHAB BID
REACTOME_TP53_REGULATES_METABOLIC_GENES	0.480916030534351	0.704892740712915	0.0787113806986485	-0.236404602366251	-0.992177971036014	77	AKT1 PRDX5 AGO2 MT-CO3 TNRC6B AGO4 MT-CO1 AGO1 TSC2 AKT2 PRDX2 COX19 SESN2 YWHAB SESN3 TSC1
REACTOME_SIGNALING_BY_FGFR1_IN_DISEASE	0.485265225933202	0.710019646365423	0.0797705918628453	-0.286466300577086	-0.971265467927019	27	STAT5B LRRFIP1 STAT5A BCR CUX1 GAB1 TRIM24 STAT3 GAB2 GRB2 FGFR1
REACTOME_REGULATION_OF_TNFR1_SIGNALING	0.486538461538462	0.710598066193734	0.0785029047348687	-0.284566940385244	-0.985799780124389	30	CFLAR RACK1 TNFRSF1A USP4 SHARPIN UBB IKBKB FADD TRAF1 CASP8 SPPL2B USP21 OTULIN UBA52
REACTOME_PTEN_REGULATION	0.487364620938628	0.710598066193734	0.0751181635276302	-0.212880706421959	-0.976925928864692	123	MAPK1 AKT1 AGO2 CBX4 PSMF1 TRIM27 USP7 TNRC6B AGO4 PSMB4 PSME3 PHC2 AGO1 CBX8 MKRN1 AKT2 HDAC7 GATAD2B
REACTOME_APC_CDC20_MEDIATED_DEGRADATION_OF_NEK2A	0.49163179916318	0.715431698043216	0.0824344091527096	0.296153814020462	0.978684122161899	25	UBE2E1 ANAPC4 CDC16 BUB1B CDC20 CDC23 ANAPC1 ANAPC7 ANAPC5 ANAPC11 ANAPC10 UBE2S RPS27A BUB3 ANAPC16 UBC
REACTOME_HEME_SIGNALING	0.492395437262357	0.715431698043216	0.077274697304471	-0.26609901725483	-0.98593524205979	41	ARNTL CRTC2 CREBBP RXRA NCOA1 MEF2D CARM1 PPARA EP300 NCOA6 TBL1XR1
REACTOME_SIGNALING_BY_ROBO_RECEPTORS	0.494305239179955	0.716957512132317	0.086794975677172	0.200159838066614	0.992295699261484	175	RPS27L PSMC2 PSMA3 RPL28 NCBP2 PSMA4 PSMB5 PSMD14 SRGAP2 AKAP5 PSME2 MAGOHB PSMA5 RPL36 PSMA7 PSMD7 NCK1 USP33 CUL2 PRKACB SEM1 RPL22L1 PSMC5 NCBP1 RPS24 RPL36AL SRC PSMC3 PSMD1 MAGOH CLASP2 RPL14 EVL RBX1 PSMB6 ELOC RPL26 RPL31 RPS25 PSMC6 RPL11 RPS27 RPS15 RPL41 RPL35 PSMC1 RPL34 UPF2 PSMB1 PSMD8 SOS1 PSMB7 CXCR4 RPS29 PPP3CB RPL24 RPL23 RPS7 RPL35A PSMD5 RPS12 RPL21
REACTOME_SYNTHESIS_OF_VERY_LONG_CHAIN_FATTY_ACYL_COAS	0.496993987975952	0.719605878423514	0.0795564677235957	0.333302467160526	0.968091350160975	15	SLC27A3 ELOVL6 ACSL3 HACD2 HACD3 ACSL5 HACD4
REACTOME_RHOU_GTPASE_CYCLE	0.498039215686275	0.719869507595066	0.0782955249944794	-0.274499826878887	-0.977098626808716	34	GIT2 IQGAP1 HGS CLTC WWP2 PAK2 NCK2 GRB2 PTK2B PAK4 PARD6A WDR6 TXNL1 PAK1 ARHGAP30
REACTOME_DNA_DAMAGE_BYPASS	0.500994035785288	0.722887587967008	0.0787113806986485	0.249502846609308	0.970996053188248	45	ISG15 POLK UBA7 UBE2L6 RFC1 RCHY1 PCNA POLE4 RPA3 RBX1 SPRTN POLH RAD18 DTL USP1 WDR48 RFC3
REACTOME_CD28_CO_STIMULATION	0.501923076923077	0.722977281785572	0.0768736734126542	-0.2817032797241	-0.9758794568209	30	AKT1 PDPK1 MAP3K14 AKT2 VAV1 PAK2 MAP3K8 GRB2
REACTOME_APOPTOTIC_FACTOR_MEDIATED_RESPONSE	0.50293542074364	0.723186449827924	0.0776798560117236	-0.31818895840583	-0.964258555655682	18	MAPK1 CASP9
REACTOME_ADORA2B_MEDIATED_ANTI_INFLAMMATORY_CYTOKINES_PRODUCTION	0.506198347107438	0.725341626365517	0.0802023444698144	0.256793687532121	0.97405696113768	42	PTGER2 ADCY7 GNGT2 GPR15 GPBAR1 ADCY9 PTGIR P2RY11 PRKACB
REACTOME_G_ALPHA_Q_SIGNALLING_EVENTS	0.506692160611855	0.725341626365517	0.0760837160951725	-0.226199217580301	-0.974514001531365	88	MAPK1 F2RL1 PTAFR GNG7 PLCB2 LPAR2 GNAQ GNB2 RPS6KA1
REACTOME_RNA_POLYMERASE_III_CHAIN_ELONGATION	0.508163265306123	0.725341626365517	0.0793434960134973	0.321893234918041	0.965069424832207	17	POLR3GL POLR2K POLR3C POLR1C POLR3F POLR3K POLR3D POLR2L POLR3E POLR3H POLR2F POLR3A POLR2H POLR3B
REACTOME_SIGNALING_BY_ERBB2_IN_CANCER	0.508163265306123	0.725341626365517	0.0793434960134973	0.321747180659099	0.964631538960802	17	NRAS HSP90AA1 ERBB2 PIK3CA ERBIN SOS1 PIK3R1 CDC37 PLCG1
REACTOME_PEROXISOMAL_PROTEIN_IMPORT	0.509054325955734	0.725341626365517	0.0785029047348687	0.24764181925593	0.977542552195878	48	PEX13 IDH1 SCP2 GNPAT AGPS HACL1 HSD17B4 CROT PEX2 LONP2 ACOT2 IDE ECH1
REACTOME_SUMOYLATION_OF_UBIQUITINYLATION_PROTEINS	0.50965250965251	0.725341626365517	0.0762797180809272	-0.263223965884614	-0.965042022849775	39	NUP98 NUP50 NUP153 TRIM27 VHL
REACTOME_CELLULAR_RESPONSE_TO_HEAT_STRESS	0.511363636363636	0.726537091528574	0.0751181635276302	-0.226324220493024	-0.971310636772285	84	MAPK1 NUP98 CAMK2G AKT1S1 GSK3B NUP50 NUP153 VCP DNAJB6 MAPKAPK2 BAG1 CREBBP
REACTOME_KSRP_KHSRP_BINDS_AND_DESTABILIZES_MRNA	0.512244897959184	0.726551436901291	0.0789209638180035	0.31928455806347	0.95724834007951	17	EXOSC9 PARN DIS3 EXOSC8 EXOSC3
REACTOME_THE_NLRP3_INFLAMMASOME	0.516129032258065	0.730817678952845	0.0778840111977068	0.321822005332415	0.95381617477746	16	HSP90AB1 CASP1 PANX1 SUGT1 NLRP3 TXNIP
REACTOME_INTRINSIC_PATHWAY_FOR_APOPTOSIS	0.517716535433071	0.73182303483251	0.0764767053228531	-0.254360049399656	-0.973078722648554	50	MAPK1 AKT1 CASP9 AKT2 BAD PPP3R1 BCL2L11 YWHAB BCL2L1 MAPK3 BID
REACTOME_IKK_COMPLEX_RECRUITMENT_MEDIATED_BY_RIP1	0.521739130434783	0.736261310968881	0.0787113806986485	0.301139721319242	0.961936915958519	22	TICAM1 UBE2N BIRC3 RIPK3
REACTOME_CHONDROITIN_SULFATE_DERMATAN_SULFATE_METABOLISM	0.524896265560166	0.739465347089829	0.0785029047348687	0.272624115716517	0.953307151409501	30	AGRN CHST13 CHST12 HEXA B3GAT3 CSGALNACT2 B3GAT1 HEXB B3GALT6
REACTOME_TP53_REGULATES_TRANSCRIPTION_OF_DNA_REPAIR_GENES	0.527272727272727	0.741560631611222	0.0768736734126542	0.237299795226572	0.970230967265793	59	DDB2 ATR GTF2H5 FANCC POLR2K SUPT16H PMS2 MSH2 CHEK1 GTF2H1 ATF2 ELOA ELOC CCNK BRCA1 ATM TCEA1 GTF2H2 GTF2F1 MLH1 ERCC3 POLR2L CCNT1 FANCI MNAT1 NELFCD CCNH CDK7 ERCC2 GTF2H3 TP53 POLR2F GTF2F2 CDK12
REACTOME_TRAF6_MEDIATED_NF_KB_ACTIVATION	0.532786885245902	0.747095317541984	0.0770736734944102	0.300185931117055	0.974501170641267	23	IFIH1 DDX58 NKIRAS1 HMGB1
REACTOME_HCMV_LATE_EVENTS	0.533203125	0.747095317541984	0.0745500777420554	-0.248033304223232	-0.956607477657002	51	NUP98 VPS37C NUP50 NUP153 VPS37B NUP214 CHMP2A UBAP1 AAAS VPS28 CHMP4B HNRNPK CHMP6 RAE1 TSG101 CHMP3 CHMP1A
REACTOME_GABA_B_RECEPTOR_ACTIVATION	0.534381139489195	0.747095317541984	0.0747385227439092	-0.305013166478785	-0.94654415417436	19	GNG7 GNB2 GNAI3 GNAI2 KCNJ15
REACTOME_KERATAN_SULFATE_BIOSYNTHESIS	0.534791252485089	0.747095317541984	0.0753093764172773	-0.327282263060416	-0.947943466087609	15	B4GALT1 ST3GAL4 ST3GAL1 B4GALT5 B4GALT3 B3GNT2
REACTOME_PKMTS_METHYLATE_HISTONE_LYSINES	0.540540540540541	0.753864232125102	0.0732558655828455	-0.258058650660533	-0.946104741680289	39	KMT2B KMT5C SETD1B KMT2D NSD1 KMT5B SETD7 KMT2C KMT5A
REACTOME_BETA_CATENIN_INDEPENDENT_WNT_SIGNALING	0.542190305206463	0.754902695395977	0.0694481442003175	-0.210969645570483	-0.962555417631586	115	PPP3CA AGO2 PSMF1 TNRC6B ARRB2 GNG7 AGO4 PSMB4 PLCB2 PSME3 AGO1 GNB2 AP2A1 AP2M1 PPP3R1 CLTC PSMB3 RHOA PFN1 RAC2 ITPR2 PSME4 UBB PLCB1 PRKCB FZD5 PSMD2 AP2S1 AP2A2 SMURF1 PARD6A PSMB10 DVL1
REACTOME_INTERLEUKIN_10_SIGNALING	0.545454545454545	0.756791647956893	0.0739901439101342	-0.275084100118139	-0.935141615371383	28	JAK1 PTAFR TYK2 IL1R1 IL10RB IL1R2 ICAM1 TNFRSF1A PTGS2 STAT3
REACTOME_RHOJ_GTPASE_CYCLE	0.546184738955823	0.756791647956893	0.0747385227439092	-0.25391255987013	-0.947860640271435	44	GIT2 ARHGAP1 FNBP1 PREX1 ARHGAP26 SNAP23 MPP7 WWP2 SLC1A5 RAB7A PAK2
REACTOME_ACTIVATION_OF_KAINATE_RECEPTORS_UPON_GLUTAMATE_BINDING	0.546875	0.756791647956893	0.0732558655828455	-0.313450504611026	-0.9393472892438	17	GNG7 PLCB2 GNB2
REACTOME_CLASS_I_MHC_MEDIATED_ANTIGEN_PROCESSING_PRESENTATION	0.548235294117647	0.756791647956893	0.0828962134571565	0.181850305562041	0.971381794325732	324	HERC6 HERC5 UBE2E1 CUL1 LNPEP PSMC2 CUL5 UBR1 PSMA3 KCTD6 CTSL RNF6 UBE2Q2 TRIM69 UBA7 KLHL20 PSMA4 SEC24A DTX3L VAMP8 RNF138 PSMB5 KLHL9 BTRC PSMD14 RNF213 UBE2K UBE2L6 UFL1 PSME2 ANAPC4 UBE2V2 UBE2D4 RNF25 TPP2 UBE3A UBE2N PSMA5 UBA6 GLMN PSMA7 PSMD7 FBXO6 SEC31A CALR CUL2 SOCS1 SEM1 WWP1 LRRC41 SAR1B PSMC5
REACTOME_RUNX1_INTERACTS_WITH_CO_FACTORS_WHOSE_PRECISE_EFFECT_ON_RUNX1_TARGETS_IS_NOT_KNOWN	0.549019607843137	0.756791647956893	0.0732558655828455	-0.265022519180093	-0.943363580620796	34	CBX4 PHC2 CBX8 SMARCA2 EP300 ARID1A SMARCC1 SMARCD2 SMARCD3 RYBP RUNX1 ARID1B
REACTOME_SUMOYLATION_OF_SUMOYLATION_PROTEINS	0.551102204408818	0.756791647956893	0.0741758965588009	0.261066982505497	0.953370755845823	35	NUP205 NUP54 NUP35 NUP160 NUP133 NUP43 NUP37 NUP107 NUP62 NUP42 SUMO1 SUMO2 RANBP2 NUP155
REACTOME_BILE_ACID_AND_BILE_SALT_METABOLISM	0.551859099804305	0.756791647956893	0.0728938564822936	-0.309473638677933	-0.937847137563101	18	OSBPL2 RXRA NCOA1 OSBPL1A ACOT8 ABCC3 CYP27A1
REACTOME_DISEASES_ASSOCIATED_WITH_GLYCOSYLATION_PRECURSOR_BIOSYNTHESIS	0.55193482688391	0.756791647956893	0.0749278818393739	0.307760404281917	0.937228960147198	18	NUS1 GFPT1 PMM2 DPM1 GALE GNE
REACTOME_RHOB_GTPASE_CYCLE	0.552268244575937	0.756791647956893	0.0732558655828455	-0.249034544363276	-0.949776268901858	49	STK10 ARHGAP1 FLOT2 MYO9B PREX1 ARHGEF2 ARHGAP26 SNAP23 FLOT1 BCR SOWAHC ARHGEF1 ABR ARHGEF12 ARHGAP35 AKAP13
REACTOME_RND3_GTPASE_CYCLE	0.553846153846154	0.756791647956893	0.0718276293603809	-0.270659014543462	-0.937619797522567	30	CPD PKP4 FLOT2 PTPN13 ARHGAP35 TNFAIP1 CKAP4 WDR6 CKB TXNL1 KCTD13 PICALM
REACTOME_HSF1_ACTIVATION	0.554865424430642	0.756791647956893	0.0755015292281669	0.294823934644941	0.941762266368244	22	HSPH1 HSP90AA1 HSP90AB1 TNFRSF21 FKBP4 RPA3 YWHAE MRPL18
REACTOME_EFFECTS_OF_PIP2_HYDROLYSIS	0.555327868852459	0.756791647956893	0.0749278818393739	0.295957517367569	0.93720509198855	21	PRKCE DGKH DAGLA PRKCQ
REACTOME_DOWNSTREAM_SIGNAL_TRANSDUCTION	0.555343511450382	0.756791647956893	0.0713052987340038	-0.27986094444438	-0.935176911767762	25	STAT5B STAT6 CRKL STAT5A RAPGEF1 CRK NCK2 STAT3 GRB2
REACTOME_CLEC7A_DECTIN_1_SIGNALING	0.556521739130435	0.757160082275339	0.0778840111977068	0.211076516300032	0.950324821616006	93	CUL1 PSMC2 PSMA3 MALT1 PSMA4 PSMB5 BTRC PSMD14 PSME2 UBE2N PSMA5 CALM1 PSMA7 PSMD7 SEM1 PSMC5 SRC PSMC3 PSMD1
REACTOME_TRANSPORT_TO_THE_GOLGI_AND_SUBSEQUENT_MODIFICATION	0.558718861209964	0.758911287050668	0.0675188953767744	-0.202190312325342	-0.95753235049051	151	CSNK1D MAN1A1 STX5 CAPZB TRAPPC5 TMEM115 CD59 ARF5 ACTR1A TGFA SEC16A B4GALT1 ARFGAP3 ARF3 TBC1D20 TUBA4A SPTB ST3GAL4 TRAPPC1 RAB1B DYNC1LI1 GOLGA2 ANK1 B4GALT5 F5 PPP6R1 CNIH3 TUBA1A ARF1 COG8 SERPINA1 TUBB4B MAN2A2 B4GALT3 DCTN1 TRAPPC9 COPE YKT6 ARFGAP1 ARFGAP2
REACTOME_SIGNALING_BY_FGFR_IN_DISEASE	0.560240963855422	0.759741404642962	0.0734381410838857	-0.251896962355106	-0.940336374626217	44	STAT5B POLR2C LRRFIP1 POLR2J STAT5A BCR CUX1 GAB1 POLR2E FGFR2 TRIM24 STAT3 GAB2 GRB2 FGFR1
REACTOME_ER_TO_GOLGI_ANTEROGRADE_TRANSPORT	0.566308243727599	0.766682787977686	0.0672065093710464	-0.204675318142267	-0.948886746934492	128	CSNK1D STX5 CAPZB TRAPPC5 TMEM115 CD59 ARF5 ACTR1A TGFA SEC16A ARFGAP3 ARF3 TBC1D20 TUBA4A SPTB TRAPPC1 RAB1B DYNC1LI1 GOLGA2 ANK1 F5 PPP6R1 CNIH3 TUBA1A ARF1 COG8 SERPINA1 TUBB4B DCTN1 TRAPPC9 COPE YKT6 ARFGAP1 ARFGAP2
REACTOME_PROGRAMMED_CELL_DEATH	0.567198177676538	0.766682787977686	0.0793434960134973	0.194616091605562	0.964812484725372	175	PSMC2 PSMA3 DNM1L APPL1 PMAIP1 GZMB FNTA CYCS PSMA4 TICAM1 BCL2 PSMB5 PSMD14 HSP90AA1 TNFSF10 PDCD6IP PSME2 BIRC3 PSMA5 PSMA7 PSMD7 CASP1 CASP7 RIPK3 SEM1 PSMC5 IL18 PSMC3 CLSPN PSMD1 CASP3 CASP6 OMA1 UACA PRKCQ E2F1 PSMB6 YWHAH YWHAE PPP3CC BAK1 SATB1 FASLG HMGB1 PSMC6 AKT3
REACTOME_KERATAN_SULFATE_KERATIN_METABOLISM	0.573929961089494	0.774526840693589	0.0706196247122591	-0.293976112676403	-0.932802187662627	21	GALNS B4GALT1 ST3GAL4 ST3GAL1 B4GALT5 B4GALT3 B3GNT2 GLB1
REACTOME_RND2_GTPASE_CYCLE	0.579047619047619	0.779097941906291	0.069119845655101	-0.257308801588433	-0.912486712505777	33	PKP4 ARHGAP1 FNBP1 KIDINS220 PTPN13 FRS3 ARHGAP35 UHRF1BP1L TNFAIP1 CKAP4 WDR6 TXNL1 KCTD13
REACTOME_APOPTOSIS	0.579185520361991	0.779097941906291	0.0778840111977068	0.193548529896971	0.945958942271145	150	PSMC2 PSMA3 DNM1L APPL1 PMAIP1 GZMB FNTA CYCS PSMA4 TICAM1 BCL2 PSMB5 PSMD14 TNFSF10 PSME2 PSMA5 PSMA7 PSMD7 CASP7 SEM1 PSMC5 PSMC3 CLSPN PSMD1 CASP3 CASP6 OMA1 UACA PRKCQ E2F1 PSMB6 YWHAH YWHAE PPP3CC BAK1 SATB1 FASLG HMGB1 PSMC6 AKT3
REACTOME_RMTS_METHYLATE_HISTONE_ARGININES	0.580769230769231	0.779424233081548	0.0694481442003175	-0.272184677488585	-0.916430837284458	26	RPS2 DNMT3A SMARCA2 CARM1 ARID1A SMARCC1 SMARCD2 SMARCD3
REACTOME_MYOGENESIS	0.581632653061225	0.779424233081548	0.0723570851036907	0.306275680509681	0.918246371051657	17	MAP2K6 TCF4 TCF12 MEF2A
REACTOME_MATURATION_OF_SARS_COV_2_NUCLEOPROTEIN	0.582504970178927	0.779424233081548	0.0709609456938284	-0.318850857008652	-0.923522661238719	15	GSK3B SRPK2 SRPK1 PARP16 UBE2I GSK3A
REACTOME_TRANSCRIPTION_OF_E2F_TARGETS_UNDER_NEGATIVE_CONTROL_BY_P107_RBL1_AND_P130_RBL2_IN_COMPLEX_WITH_HDAC1	0.583166332665331	0.779424233081548	0.0713052987340038	0.31565200343484	0.916824819178659	15	LIN9 LIN52 E2F1 RBL1 CCNA2 RBBP4 E2F5
REACTOME_TRANSCRIPTIONAL_REGULATION_BY_SMALL_RNAS	0.586206896551724	0.7814266404522	0.0716527366829457	-0.248064803245766	-0.935960234987349	47	NUP98 AGO2 NUP50 NUP153 POLR2C AGO1 NUP214 POLR2J
REACTOME_ENERGY_DEPENDENT_REGULATION_OF_MTOR_BY_LKB1_AMPK	0.586538461538462	0.7814266404522	0.0689567351672811	-0.271545392200339	-0.91427839888353	26	STRADB CAB39 TSC2 TSC1 PRKAB1 STRADA PPM1A STK11 LAMTOR5 LAMTOR4 LAMTOR1
REACTOME_EPHB_MEDIATED_FORWARD_SIGNALING	0.588469184890656	0.782363977485929	0.0704500850658419	-0.257193966808589	-0.917386612261657	35	EPHB4 ACTR2 ARPC1B ARPC4 LIMK2 ACTB SDC2 RHOA EPHB1 ACTG1
REACTOME_GLYCOSAMINOGLYCAN_METABOLISM	0.589118198874296	0.782363977485929	0.0675188953767744	-0.222476128093468	-0.930857179377142	73	CHP1 CHST11 GALNS PAPSS2 ABCC5 PAPSS1 CD44 B4GALT1 HYAL3 SDC2 ST3GAL4 ST3GAL1 CHPF2 B4GALT5 CHST15 LYVE1 B4GALT3 B3GNT2 XYLT1 NDST1 GLB1
REACTOME_NUCLEAR_ENVELOPE_BREAKDOWN	0.591919191919192	0.783614890689497	0.0709609456938284	0.231058297365338	0.917836685111039	49	NUP205 NUP54 NUP35 VRK2 TMPO NUP160 NUP133 NUP43 NUP37 NUP107 NUP62 NUP42 VRK1 BANF1 RANBP2 NUP155 NDC1 CCNB1
REACTOME_SIGNALING_BY_ALK	0.59375	0.783614890689497	0.069119845655101	-0.289203897612236	-0.905766298416969	20	SIN3A JAK3 EP300 SHC1 STAT3 PTPN6 HDAC3 PIK3CB
REACTOME_EPIGENETIC_REGULATION_OF_GENE_EXPRESSION	0.594080338266385	0.783614890689497	0.0730744399126987	0.212018723075436	0.930012008185825	80	MTF2 DDX21 TAF1B TDG GTF2H5 DEK TTF1 POLR2K CBX3 PHF1 SAP30 DNMT1 KAT2A POLR1C SUZ12 BAZ1B TAF1D GTF2H1 EED SMARCA5 TAF1A UHRF1 EZH2 HDAC2 POLR1B MYBBP1A RBBP4 PHF19 GTF2H2 POLR1A ERCC3 POLR2L MTA3 SAP18
REACTOME_FORMATION_OF_TUBULIN_FOLDING_INTERMEDIATES_BY_CCT_TRIC	0.594758064516129	0.783614890689497	0.0706196247122591	0.305978827039009	0.90686015727168	16	CCT8 CCT2 CCT5 CCT4 CCT3 CCT6A CCT7
REACTOME_SIGNALING_BY_BMP	0.594758064516129	0.783614890689497	0.0706196247122591	0.306068655710375	0.90712639152008	16	BMPR2 SMAD1
REACTOME_CLASS_A_1_RHODOPSIN_LIKE_RECEPTORS	0.595936794582393	0.783794767589535	0.0762797180809272	0.206221921627797	0.937565531887974	103	CMKLR1 SSTR3 LPAR6 PTGER2 CCR1 S1PR2 FPR3 P2RY6 CCL4 CX3CR1 GPBAR1 CXCL10 PTGIR CCRL2 XCL2 P2RY11
REACTOME_METABOLIC_DISORDERS_OF_BIOLOGICAL_OXIDATION_ENZYMES	0.596774193548387	0.783794767589535	0.0704500850658419	0.305814515593543	0.906373170950704	16	TPMT FDXR FDX1 CYP2R1
REACTOME_IRON_UPTAKE_AND_TRANSPORT	0.600401606425703	0.787147496806259	0.0699458736501659	-0.246727465698645	-0.921038540705831	44	FLVCR1 CYBRD1 ATP6V1A MCOLN1 TCIRG1 ATP6V0B ATP6V0D1 TFR2 ACO1 UBB ATP6V1B2 FTH1 SLC40A1 ATP6V0A1 ABCG2 UBA52 ATP6V1E2
REACTOME_G_ALPHA_S_SIGNALLING_EVENTS	0.601214574898785	0.787147496806259	0.0702812841717392	0.231977687650962	0.92221634131903	50	PTGER2 ADCY7 GNGT2 GPR15 GPBAR1 ADCY9 PTGIR PDE4A P2RY11
REACTOME_SIGNALING_BY_FLT3_ITD_AND_TKD_MUTANTS	0.602385685884692	0.787444611328892	0.0692836467392548	-0.311730531910841	-0.9028992837609	15	STAT5B STAT5A BCL2L1 PIM1 GAB2 GRB2
REACTOME_NUCLEAR_PORE_COMPLEX_NPC_DISASSEMBLY	0.607723577235772	0.793179128974388	0.0699458736501659	0.252182034883464	0.910567730867772	34	NUP205 NUP54 NUP35 NUP160 NUP133 NUP43 NUP37 NUP107 NUP62 NUP42 RANBP2 NUP155 NDC1 CCNB1
REACTOME_GABA_RECEPTOR_ACTIVATION	0.61284046692607	0.798607733463035	0.0673623868166279	-0.283498932005061	-0.899557523795932	21	GNG7 GNB2 GNAI3 GNAI2 KCNJ15
REACTOME_NUCLEAR_ENVELOPE_NE_REASSEMBLY	0.614457831325301	0.79946619551529	0.0687943095604775	0.225594910611397	0.924040591690183	60	NUP205 NUP54 NUP35 VRK2 TMPO NUP160 NUP133 RANGAP1 NUP43 NUP37 RAN NUP107 TNPO1 NUP62 SUMO1 VRK1 BANF1 CC2D1B NUP155 NDC1 CCNB1
REACTOME_EUKARYOTIC_TRANSLATION_INITIATION	0.615560640732265	0.799653542633504	0.0753093764172773	0.205236288445918	0.932798749765903	104	RPS27L EIF2S1 EIF5B RPL28 EIF2S2 EIF4A2 EIF2B3 RPL36 RPL22L1 EIF3J RPS24 EIF4E RPL36AL EIF3M RPL14 RPL26 RPL31 RPS25 RPL11 RPS27 RPS15 RPL41 RPL35 EIF2B5 RPL34 EIF3G EIF3E EIF2B1 RPS29 RPL24 RPL23 RPS7 RPL35A RPS12 RPL21 EIF2B2 RPL29 RPL27A RPL23A RPL37 RPL32
REACTOME_RHOBTB1_GTPASE_CYCLE	0.616977225672878	0.800247288042271	0.070113215764256	0.282002578260541	0.900806739263467	22	COPS4 ROCK2 CCT2 TRA2B RBBP6 MYO6 COPS2 DBN1
REACTOME_REGULATION_OF_KIT_SIGNALING	0.620278330019881	0.802479413627726	0.0678338263479455	-0.308031651347878	-0.892185810843941	15	KIT CBL SH2B2 PTPN6 GRB2 SOCS6
REACTOME_CELL_CELL_JUNCTION_ORGANIZATION	0.620622568093385	0.802479413627726	0.0667426134241917	-0.27691014543527	-0.901043856108891	23	NECTIN1 AFDN ACTB F11R CLDN9 PVR ACTG1
REACTOME_TRAFFICKING_OF_AMPA_RECEPTORS	0.623046875	0.804367018188854	0.0667426134241917	-0.293822239224009	-0.880525377609833	17	CAMK2G AP2A1 AP2M1 PRKCB AP2S1 AP2A2 CACNG8
REACTOME_PYRUVATE_METABOLISM	0.624513618677043	0.805014463642432	0.066436413766281	-0.276403795829361	-0.899396234275712	23	MPC2 HAGH BSG RXRA PDK1 PDK2 SLC16A3 GSTZ1 PPARD
REACTOME_MAP3K8_TPL2_DEPENDENT_MAPK1_3_ACTIVATION	0.628230616302187	0.808101220813085	0.0672065093710464	-0.303631314136732	-0.879440632205532	15	MAP2K4 TNIP2 UBB FBXW11 IKBKB MAP3K8
REACTOME_CONSTITUTIVE_SIGNALING_BY_ABERRANT_PI3K_IN_CANCER	0.628846153846154	0.808101220813085	0.0655321029282414	-0.241988936696521	-0.893773693543714	40	KIT TGFA IRS2 PIK3CD VAV1 GAB1 RAC2 FGFR2 GAB2 GRB2 RHOG FGFR1 NRG1 PIK3CB RAC1 STRN PDGFB
REACTOME_SUMOYLATION_OF_INTRACELLULAR_RECEPTORS	0.631984585741811	0.810495626822157	0.0653834195468773	-0.277236227291088	-0.891784532663576	22	RXRA PPARA THRA NR3C1 UBE2I RARA HDAC4 VDR
REACTOME_SIGNALING_BY_HEDGEHOG	0.63265306122449	0.810495626822157	0.0734381410838857	0.199716628829351	0.925652237414888	114	CUL1 PSMC2 PSMA3 ADCY7 PSMA4 TTC21B PSMB5 BTRC PSMD14 ERLEC1 ADCY9 PSME2 PSMA5 PSMA7 PSMD7 PRKACB SEM1 PSMC5 KIF3A PSMC3 ULK3 PSMD1
REACTOME_INTERCONVERSION_OF_NUCLEOTIDE_DI_AND_TRIPHOSPHATES	0.639344262295082	0.81781152569647	0.0678338263479455	0.277349522172758	0.878279378584163	21	RRM2 TYMS AK2 AK9 DCTPP1 AK5 NME3 DCTD CTPS1 GLRX RRM1
REACTOME_AMINO_ACID_TRANSPORT_ACROSS_THE_PLASMA_MEMBRANE	0.640973630831643	0.818315195186272	0.0672065093710464	0.283464581206676	0.87526702272663	19	SLC3A2 SLC1A4
REACTOME_REGULATION_OF_CHOLESTEROL_BIOSYNTHESIS_BY_SREBP_SREBF	0.6417004048583	0.818315195186272	0.0670512579829467	0.227207503260661	0.907580084552357	52	HELZ2 SQLE SEC24A SC5D TGS1 ELOVL6 NFYB SAR1B CHD9 INSIG2 GGPS1 RAN SCD PMVK SREBF2 SEC23A MBTPS1 GPAM HMGCS1 ACACA
REACTOME_UCH_PROTEINASES	0.643006263048017	0.818728585316101	0.0684714904492088	0.212422273300943	0.919237109418923	75	PSMC2 PSMA3 PSMA4 PSMB5 PSMD14 PSME2 UCHL5 PSMA5 PSMA7 PSMD7 SEM1 PSMC5 PSMC3 BARD1 PSMD1
REACTOME_ASSOCIATION_OF_TRIC_CCT_WITH_TARGET_PROTEINS_DURING_BIOSYNTHESIS	0.645702306079665	0.820908114741525	0.0684714904492088	0.249676762792654	0.89487359153352	33	CCT8 FBXO6 NOP56 CCT2 ARFGEF2 CCT5 LONP2 CCT4 CCT3 FBXO4 KIFC3
REACTOME_LYSOSOME_VESICLE_BIOGENESIS	0.650294695481336	0.825488243579048	0.0649407684612899	-0.255454059244669	-0.874732227129573	29	DNM2 AP1M1 HGS CLTC CHMP2A AP1G1 ARF1 ARRB1 AP1B1 AP4M1 AP1S3 VAMP2 GNS CLTB
REACTOME_TOLL_LIKE_RECEPTOR_9_TLR9_CASCADE	0.651515151515152	0.825780602376347	0.0630790410571939	-0.209190059898762	-0.897776339819371	84	MAPK1 RPS6KA5 MAP2K7 MAPKAPK2 RPS6KA1 VRK3 MAP2K4 RPS6KA2 TNIP2 MAP2K3 MAPK3 PPP2R1A UBB FBXW11 IKBKB MAP3K8 S100A12 MAPK14 PELI2
REACTOME_METAL_ION_SLC_TRANSPORTERS	0.655310621242485	0.829330892437378	0.0655321029282414	0.296767061197899	0.86197269226936	15	SLC30A1 SLC39A10 SLC30A7 SLC39A14 SLC39A8 SLC30A6 SLC39A6
REACTOME_INFLAMMASOMES	0.657786885245902	0.830344489424934	0.066436413766281	0.272887315940094	0.864148964057262	21	BCL2 HSP90AB1 CASP1 PANX1 AIM2 SUGT1 NLRP3 TXNIP
REACTOME_SYNTHESIS_OF_BILE_ACIDS_AND_BILE_SALTS	0.658102766798419	0.830344489424934	0.0646484568421928	-0.29581096561076	-0.867388770199484	16	OSBPL2 RXRA NCOA1 OSBPL1A ACOT8 CYP27A1
REACTOME_DISEASES_ASSOCIATED_WITH_GLYCOSAMINOGLYCAN_METABOLISM	0.661224489795918	0.833022997718725	0.065981614400873	0.275395649983986	0.860642784837701	20	AGRN HEXA B3GAT3 HEXB B3GALT6 SLC26A2
REACTOME_TOLL_LIKE_RECEPTOR_CASCADES	0.663063063063063	0.834079328196975	0.0598603117764473	-0.195750023992692	-0.909401763426438	132	PLCG2 MAPK1 RPS6KA5 CTSB MAP2K7 DNM2 MAPKAPK2 TIRAP RPS6KA1 VRK3 MAP2K4 RPS6KA2 CTSK ITGB2 TNIP2 MAP2K3 MAPK3 CNPY3 TLR6 PPP2R1A TLR10 UBB FBXW11 IKBKB ITGAM FADD MAP3K8 S100A12 MAPK14 IRAK3 PELI2
REACTOME_NOTCH1_INTRACELLULAR_DOMAIN_REGULATES_TRANSCRIPTION	0.667946257197697	0.838956594130842	0.0625237414724762	-0.235353477730474	-0.864329048428948	38	MAML3 NOTCH1 TLE3 RBPJ CREBBP HDAC7 EP300 TBL1XR1 UBB HDAC5
REACTOME_G_ALPHA_Z_SIGNALLING_EVENTS	0.671548117154812	0.84139542292784	0.066436413766281	0.258189345017396	0.853224913937616	25	ADCY7 GNGT2 PRKCE ADCY9
REACTOME_MOLECULES_ASSOCIATED_WITH_ELASTIC_FIBRES	0.671905697445973	0.84139542292784	0.0633597010643758	-0.275441156076825	-0.854773645063879	19	LTBP2 FBN1 FBN2 LTBP1 FBLN5 ITGB8 EFEMP2 TGFB3 FBLN2 ITGB3
REACTOME_LISTERIA_MONOCYTOGENES_ENTRY_INTO_HOST_CELLS	0.675889328063241	0.845114991911159	0.0633597010643758	-0.290498781252983	-0.851812170300114	16	CBL HGS SH3GL1 UBB GRB2
REACTOME_HCMV_EARLY_EVENTS	0.680808080808081	0.84997961679576	0.0640703750499722	0.219640049884154	0.898026809698429	59	DYNC1I2 NUP205 NUP54 PML NUP35 NUP160 NUP133 NUP43 NUP37 SUZ12 NUP107 NUP62 NUP42 EED DAXX RANBP2 EZH2 NUP155 RBBP4
REACTOME_SYNDECAN_INTERACTIONS	0.681818181818182	0.84997961679576	0.0629394692018967	-0.287505701285717	-0.843035741250045	16	ITGB4 ACTN1 SDC2
REACTOME_SIGNALING_BY_ERBB2	0.683884297520661	0.851282841988405	0.0649407684612899	0.235856925557077	0.879748089219748	39	CUL5 YES1 PRKCE NRAS HSP90AA1 USP8
REACTOME_CELLULAR_RESPONSE_TO_CHEMICAL_STRESS	0.687272727272727	0.854225714672809	0.0585937568945671	-0.19515723041281	-0.908619107784116	136	PRDX5 CAT SOD2 SIN3A PSMF1 MT-CO3 SIN3B PSMB4 PSME3 PRDX6 BLVRB MT-CO1 CREBBP RXRA NCOA1 PRDX2 COX19 HM13 CARM1 PPARA PSMB3 NCOA6 TBL1XR1 TXNRD1 ERO1A NCF4 PSME4 TXNRD2 UBB GSR SURF1 STAT3 CUL3 ABCC1 PSMD2 CYBA MT-CO2 P4HB SMARCD3 NCF2 GPX3 HDAC3 NCOR1 PSMB10
REACTOME_NEGATIVE_REGULATION_OF_FLT3	0.691848906560636	0.85863391082079	0.0625237414724762	-0.28905308096374	-0.837216098696703	15	PTPRJ CBL UBB SOCS6 CSK SLA UBA52
REACTOME_ASPARAGINE_N_LINKED_GLYCOSYLATION	0.693181818181818	0.859009860867216	0.0689567351672811	0.17758212910151	0.929176889730979	256	B4GALT4 DYNC1I2 STX17 NUS1 COG6 MANEA BET1 TRAPPC6B ST3GAL5 SEC24A ALG3 MIA3 NAPG FUCA1 GORASP1 GFPT1 UAP1 DCTN6 SCFD1 NUDT14 MCFD2 COPB2 COG3 SEC31A CALR PMM2 ALG1 ANKRD28 NANP FPGT SAR1B MPDU1 COG5 ALG5 NSF TRAPPC4 GOSR1 ALG11 TMED7 RPN2 MGAT4A ALG10 COG2 SEC23IP LMAN1 ALG10B ALG6 NAPA TRIM13 SLC35A1 ALG8 SLC17A5 TRAPPC3 GNPNAT1 DPM1
REACTOME_SEMA4D_INDUCED_CELL_MIGRATION_AND_GROWTH_CONE_COLLAPSE	0.695825049701789	0.860997375328084	0.062249042949858	-0.28666858735303	-0.830309628675801	15	MYH9 LIMK2 SEMA4D RHOA ARHGEF12 MYL9
REACTOME_SIGNALING_BY_FGFR2	0.696850393700787	0.860997375328084	0.0617054053637523	-0.225438172376006	-0.870498152769995	52	MAPK1 POLR2C CBL BRAF POLR2J MAPK3 GAB1 POLR2E FGFR2 FRS3 PPP2R1A UBB SHC1 GRB2
REACTOME_TRANSCRIPTIONAL_REGULATION_OF_GRANULOPOIESIS	0.701244813278008	0.861145933603457	0.0639271933359996	0.241664115072538	0.845046772667959	30	CDKN1A PML DEK CBFB MYB CDK2 E2F1 MYC LEF1
REACTOME_INITIATION_OF_NUCLEAR_ENVELOPE_NE_REFORMATION	0.701581027667984	0.861145933603457	0.0615706755421678	-0.282385923640465	-0.828023324025279	16	LBR ANKLE2 LEMD2 PPP2R1A
REACTOME_TP53_REGULATES_TRANSCRIPTION_OF_GENES_INVOLVED_IN_CYTOCHROME_C_RELEASE	0.701612903225807	0.861145933603457	0.0625237414724762	0.28032608938414	0.830830564213668	16	TRIAP1 PMAIP1 ZNF420 ATM PPP1R13B BAX
REACTOME_HSF1_DEPENDENT_TRANSACTIVATION	0.702290076335878	0.861145933603457	0.0598603117764473	-0.257537155210189	-0.860580249784676	25	CAMK2G AKT1S1 DNAJB6 CREBBP EP300 DNAJB1 UBB
REACTOME_DEUBIQUITINATION	0.702643171806168	0.861145933603457	0.0667426134241917	0.17828916520831	0.916883093925233	210	USP18 IFIH1 DDX58 PSMC2 DDB2 PSMA3 USP25 ABRAXAS1 USP14 PSMA4 PSMB5 ABRAXAS2 USP47 PSMD14 USP8 PSME2 USP16 UCHL5 ATXN3 TOMM70 USP37 BIRC3 PSMA5 NOD1 PSMA7 PSMD7 USP33 SEM1 PSMC5 TNKS2 KAT2A PSMC3 VDAC3 BARD1 SMAD3 CLSPN PSMD1 CYLD MYSM1 PSMB6 STAMBPL1 RHOT1 ACTL6A IDE MYC SMAD1 SKP2 PSMC6 STAM2 BRCA1
REACTOME_SUMOYLATION_OF_TRANSCRIPTION_COFACTORS	0.703846153846154	0.861145933603457	0.0601186142531851	-0.229535598076654	-0.847777927757169	40	CBX4 SIN3A PHC2 CBX8 TOPORS CREBBP NCOA1
REACTOME_MITOTIC_PROPHASE	0.704198473282443	0.861145933603457	0.0597317976364411	-0.206626445086885	-0.867200574763249	77	PPP2R2D MAPK1 NUP98 NUP50 NUP153 NUP214 NEK6 CTDNEP1 LEMD2 RAB1B AAAS MAPK3 GOLGA2 KMT5A PPP2R1A PRKCB
REACTOME_VEGFR2_MEDIATED_CELL_PROLIFERATION	0.708414872798434	0.864386317907445	0.060640400949416	-0.276220400062312	-0.837074565192831	18	PDPK1 AHCYL1 ITPR2 PRKCB PRKCZ
REACTOME_INTRA_GOLGI_TRAFFIC	0.712355212355212	0.864386317907445	0.0597317976364411	-0.227400737796895	-0.847536273346904	42	RAB36 MAN1A1 STX5 CYTH2 CYTH4 CUX1 ARF1 STX16 COG8 MAN2A2 RGP1 YKT6 STX6 COG1
REACTOME_VEGFR2_MEDIATED_VASCULAR_PERMEABILITY	0.712890625	0.864386317907445	0.0602484086158019	-0.259275215267405	-0.84708755967385	24	AKT1 PDPK1 AKT2 VAV1 PAK2
REACTOME_RNA_POLYMERASE_III_TRANSCRIPTION_TERMINATION	0.713114754098361	0.864386317907445	0.0625237414724762	0.260225746089698	0.824053723896082	21	SSB POLR3GL POLR2K POLR3C POLR1C POLR3F POLR3K POLR3D POLR2L
REACTOME_TRANSCRIPTIONAL_ACTIVITY_OF_SMAD2_SMAD3_SMAD4_HETEROTRIMER	0.713163064833006	0.864386317907445	0.0605092988656667	-0.227414936900176	-0.848473390566416	43	MAPK1 SKI CDK9 MAPK3 NEDD4L UBB PPM1A TGIF1 TFDP1 E2F4 SP1 UBE2D3 NCOR1 UBE2D1 SMAD2 RNF111 UBA52
REACTOME_DISEASES_OF_PROGRAMMED_CELL_DEATH	0.713450292397661	0.864386317907445	0.0601186142531851	-0.229546444763641	-0.836156403505196	37	SOD2 CDK5R1 FOXO3 PRDX2 BCL2L11 DNMT3A GOLGA2 CAPN1 CAPNS2 FADD
REACTOME_POLYMERASE_SWITCHING_ON_THE_C_STRAND_OF_THE_TELOMERE	0.714285714285714	0.864386317907445	0.0629394692018967	0.264320713712232	0.844325189179395	22	POT1 PRIM1 PRIM2 RFC1 PCNA TERF2 TERF1
REACTOME_NUCLEAR_EVENTS_STIMULATED_BY_ALK_SIGNALING_IN_CANCER	0.715415019762846	0.864386317907445	0.060640400949416	-0.277516819792828	-0.813745942557503	16	MAPK1 CLTC STAT5A MAPK3 STAT3 CEBPB
REACTOME_DOWNREGULATION_OF_SMAD2_3_SMAD4_TRANSCRIPTIONAL_ACTIVITY	0.717557251908397	0.864386317907445	0.0588438169595807	-0.254550606461196	-0.850600466998363	25	SKI NEDD4L UBB PPM1A TGIF1 UBE2D3 NCOR1 UBE2D1 SMAD2 RNF111 UBA52
REACTOME_PIWI_INTERACTING_RNA_PIRNA_BIOGENESIS	0.718052738336714	0.864386317907445	0.0617054053637523	0.265834344708062	0.820829305871779	19	HSP90AA1 PIWIL4 POLR2K MYBL1 PLD6 TDRKH POLR2L HENMT1
REACTOME_REGULATION_OF_PTEN_STABILITY_AND_ACTIVITY	0.719587628865979	0.864386317907445	0.0623861492893626	0.214440791354816	0.882705551787281	62	PSMC2 PSMA3 PSMA4 PSMB5 PSMD14 PSME2 PSMA5 PSMA7 PSMD7 SEM1 PSMC5 TNKS2 PSMC3 PSMD1
REACTOME_INSULIN_PROCESSING	0.720081135902637	0.864386317907445	0.0615706755421678	0.265745190786933	0.820554021083892	19	EXOC2 EXOC5 EXOC4 STX1A SLC30A7 EXOC1 SLC30A6 EXOC7
REACTOME_REGULATION_OF_INSULIN_LIKE_GROWTH_FACTOR_IGF_TRANSPORT_AND_UPTAKE_BY_INSULIN_LIKE_GROWTH_FACTOR_BINDING_PROTEINS_IGFBPS	0.720321931589537	0.864386317907445	0.0611692626746689	0.215072329122005	0.848977584433579	48	LGALS1 SHISA5 HSP90B1 KTN1 MIA3 CALU FUCA2 CST3 RCN1 MGAT4A FSTL3 PDIA6
REACTOME_INSERTION_OF_TAIL_ANCHORED_PROTEINS_INTO_THE_ENDOPLASMIC_RETICULUM_MEMBRANE	0.72265625	0.865941540948276	0.0596037042575973	-0.259923485664739	-0.814062104369874	20	STX5 UBE2J2 SGTA GET1 VAPA BAG6
REACTOME_TNFR1_INDUCED_NFKAPPAB_SIGNALING_PATHWAY	0.727099236641221	0.870015442408578	0.0582216241124161	-0.25136221249211	-0.839946202855045	25	RACK1 TNFRSF1A USP4 SHARPIN UBB IKBKB TRAF1
REACTOME_SIGNALING_BY_FLT3_FUSION_PROTEINS	0.733197556008147	0.876055532536955	0.0609039347452418	0.263512673460351	0.802480453939812	18	CDKN1A MYO18A NRAS TRIP11 PIK3CA SOS1 PIK3R1 ZMYM2
REACTOME_RHO_GTPASE_EFFECTORS	0.736086175942549	0.878248742111711	0.0547939500773363	-0.181475843501286	-0.898544479076913	206	MAPK1 NUP98 PDPK1 B9D2 NDEL1 MYH9 NDE1 IQGAP1 SRF RHOQ PPP1R12B CDKN1B KLC1 WASF2 AHCTF1 ACTR2 ARPC1B ARPC4 LIMK2 ACTB TUBA4A YWHAB CLIP1 MAPK3 DYNC1LI1 RHOA PAK2 PFN1 KLC3 CLASP1 RAC2 CYFIP2 TUBA1A PPP2R5B NCF4 TUBB4B PPP2R1A ACTG1 WASF3 PRKCB PAFAH1B1 FMNL1 MAPK14 PRKCZ PPP2R5A GRB2 RHOG
REACTOME_GAP_FILLING_DNA_REPAIR_SYNTHESIS_AND_LIGATION_IN_GG_NER	0.738493723849372	0.879862522414824	0.0618406035753285	0.247513867051629	0.817946216561587	25	POLK RFC1 PCNA POLE4 RPA3 RFC3 LIG1 RFC4 RPA2 RPS27A RFC2 RPA1 UBC POLE2 POLD1
REACTOME_BASE_EXCISION_REPAIR	0.740365111561866	0.879891324015333	0.0602484086158019	0.220629195392009	0.845035450031974	43	PARG TDG POT1 RFC1 PARP2 PCNA POLE4 RPA3 TERF2 FEN1 TERF1 NTHL1 RFC3 APEX1 LIG1 RFC4 RPA2
REACTOME_DEACTIVATION_OF_THE_BETA_CATENIN_TRANSACTIVATING_COMPLEX	0.740952380952381	0.879891324015333	0.0572461135202885	-0.229350617584003	-0.813339418467079	33	AKT1 TLE3 AKT2 KMT2D UBB SOX4 CHD8 CTBP1 BCL9 UBA52
REACTOME_ASSEMBLY_AND_CELL_SURFACE_PRESENTATION_OF_NMDA_RECEPTORS	0.741682974559687	0.879891324015333	0.0584693210386381	-0.266796884630411	-0.808516989137741	18	CAMK2G TUBA4A TUBA1A TUBB4B
REACTOME_INSULIN_RECEPTOR_RECYCLING	0.744140625	0.881552956321023	0.0582216241124161	-0.266514300511496	-0.798689049937408	17	ATP6V1A TCIRG1 ATP6V0B ATP6V0D1
REACTOME_SIGNALING_BY_EGFR_IN_CANCER	0.74852652259332	0.884676582497406	0.0582216241124161	-0.261364991956335	-0.811091232874057	19	CBL TGFA GAB1 UBB SHC1 GRB2
REACTOME_HCMV_INFECTION	0.75047258979206	0.884676582497406	0.0562940749700968	-0.200897022911994	-0.854576040570679	80	NUP98 VPS37C NUP50 NUP153 VPS37B NUP214 TUBA4A CHMP2A UBAP1 AAAS DYNC1LI1 VPS28 TBL1XR1 TUBA1A CHMP4B TUBB4B HNRNPK CHMP6 RAE1 HDAC3 TSG101 NCOR1 CHMP3 CHMP1A NFKB1
REACTOME_TP53_REGULATES_TRANSCRIPTION_OF_ADDITIONAL_CELL_CYCLE_GENES_WHOSE_EXACT_ROLE_IN_THE_P53_PATHWAY_REMAIN_UNCERTAIN	0.750507099391481	0.884676582497406	0.0596037042575973	0.259068780016221	0.799938951106169	19	CNOT4 CENPJ CNOT11 CNOT6L CNOT8 NPM1 CNOT2
REACTOME_BUTYRATE_RESPONSE_FACTOR_1_BRF1_BINDS_AND_DESTABILIZES_MRNA	0.751020408163265	0.884676582497406	0.0598603117764473	0.271549511224606	0.814133700814566	17	EXOSC9 DCP1A DIS3 EXOSC8 EXOSC3 XRN1
REACTOME_INTRAFLAGELLAR_TRANSPORT	0.754677754677755	0.885306492863625	0.0605092988656667	0.222451535663388	0.827981186014488	38	IFT74 TTC21B KIFAP3 TRIP11 KIF3A CLUAP1 TNPO1 IFT46 IFT80 TRAF3IP1 HSPB11 IFT27 DYNLL1 WDR35 KIF3B
REACTOME_COLLAGEN_FORMATION	0.754901960784314	0.885306492863625	0.0577308549299813	-0.225096209604355	-0.812810995866776	36	CTSB ITGB4 P4HA2 CRTAP MMP9 PLOD1 P4HB COL6A3 BMP1 COL9A3 COL13A1 CTSS COL18A1 COL19A1 COL4A4
REACTOME_SEMA4D_IN_SEMAPHORIN_SIGNALING	0.755381604696673	0.885306492863625	0.057609110864425	-0.262655790701771	-0.795967574253987	18	MYH9 LIMK2 SEMA4D RHOA ARHGEF12 ARHGAP35 MYL9 RAC1
REACTOME_G_ALPHA_12_13_SIGNALLING_EVENTS	0.755905511811024	0.885306492863625	0.0578529757032509	-0.216081143208652	-0.834367285846486	52	GNG7 GNB2 ARHGEF40 PREX1 ARHGEF2 SOS2 VAV1 RHOA ARHGEF1 ABR ARHGEF12 AKAP13 FGD3 ARHGEF18 ARHGEF37 TIAM2
REACTOME_SIGNALING_BY_ERBB4	0.756862745098039	0.885306492863625	0.057609110864425	-0.223424309805564	-0.8067738504931	36	PSENEN STAT5A ADAP1 MXD4 UBB ITCH SHC1 GRB2 NRG1 NCOR1 APH1B PSEN1 UBA52
REACTOME_CASPASE_ACTIVATION_VIA_EXTRINSIC_APOPTOTIC_SIGNALLING_PATHWAY	0.759152215799615	0.886740823497029	0.0566484183613995	-0.247845871918847	-0.797244707956863	22	DAPK2 CASP9
REACTOME_RAS_PROCESSING	0.760245901639344	0.886776338415683	0.059476028695732	0.251198166622754	0.7954661971456	21	FNTA NRAS CALM1 PRKCQ ARL2 ABHD17A ICMT ABHD17C HRAS PDE6D RPS27A RCE1 ABHD17B
REACTOME_MEIOTIC_SYNAPSIS	0.764344262295082	0.88894889432096	0.059221919380382	0.248451818851348	0.786769370862469	21	ATR POT1 REC8 SMC3 BRCA1 TERF2 TERF1
REACTOME_MITOCHONDRIAL_BIOGENESIS	0.764957264957265	0.88894889432096	0.0611692626746689	0.195182152929016	0.859525668206983	83	HSPA9 HELZ2 MTERF1 PRKAG2 CYCS ATP5PF MTX2 SSBP1 ATP5PD TGS1 ATP5MC3 ATP5F1C CALM1 MICOS13 CHD9 TFB1M TWNK PPRC1
REACTOME_CTLA4_INHIBITORY_SIGNALING	0.76530612244898	0.88894889432096	0.0589694466690997	0.25345250577519	0.792067958978788	20	YES1 CD86 PPP2CB SRC PPP2R5C
REACTOME_RIPK1_MEDIATED_REGULATED_NECROSIS	0.768762677484787	0.891721937444106	0.0584693210386381	0.235686691717681	0.803287823248375	27	HSP90AA1 TNFSF10 PDCD6IP BIRC3 RIPK3
REACTOME_METABOLISM_OF_NUCLEOTIDES	0.770676691729323	0.892700501253133	0.0547939500773363	-0.196627406151291	-0.824080059634163	74	NUDT5 AMPD2 ENTPD1 UCK1 IMPDH1 AMPD3 CDA ENTPD5 GMPR
REACTOME_TELOMERE_MAINTENANCE	0.772540983606557	0.893618835406198	0.0587185879555941	0.208768748327138	0.841923498474462	56	POT1 PRIM1 POLR2K PRIM2 RFC1 ANKRD28 WRN PCNA RPA3 CDK2 SHQ1 DAXX CCNA2 TERF2 FEN1 TERF1 POLR2L NOP10 RFC3 LIG1 BLM RFC4 RPA2
REACTOME_FATTY_ACID_METABOLISM	0.778966131907308	0.899802983394315	0.0518457624865066	-0.18846792828663	-0.859695958571915	114	DPEP2 LTA4H ELOVL5 HADHA MAPKAPK2 TBXAS1 PCTP ACSM3 RXRA ACOX1 ACOT11 CYP1B1 ALOX5 CYP4F3 ALOX15 FADS2 DPEP3 CRAT SLC25A1 ELOVL1 PTGS2 ACAA1 ABCC1 HPGD ACADVL FAAH ACOT8 CPT1A
REACTOME_ACTIVATION_OF_GENE_EXPRESSION_BY_SREBF_SREBP	0.782157676348548	0.902239975207038	0.0587185879555941	0.219809734778821	0.820635863724495	40	HELZ2 SQLE SC5D TGS1 ELOVL6 NFYB CHD9 GGPS1 SCD PMVK
REACTOME_TCF_DEPENDENT_SIGNALING_IN_RESPONSE_TO_WNT	0.783393501805054	0.902417376388695	0.0521630305460055	-0.186925139177224	-0.867671656617071	130	KREMEN1 AKT1 GSK3B PSMF1 SFRP2 PSMB4 PSME3 TLE3 FRAT1 CREBBP AKT2 PIP5K1B KMT2D PSMB3 EP300 USP34 KAT5 TNKS PPP2R5B PPP2R1A PSME4 TRRAP UBB SOX4 CUL3 FRAT2 PPP2R5A FZD5 CSNK1G2 PSMD2
REACTOME_FORMATION_OF_THE_BETA_CATENIN_TCF_TRANSACTIVATING_COMPLEX	0.784584980237154	0.902543273817637	0.0562940749700968	-0.237741223307439	-0.808195426448157	28	TLE3 CREBBP KMT2D EP300 KAT5 TRRAP
REACTOME_HSP90_CHAPERONE_CYCLE_FOR_STEROID_HORMONE_RECEPTORS_SHR_IN_THE_PRESENCE_OF_LIGAND	0.787941787941788	0.905156268792632	0.0584693210386381	0.216915265213573	0.807374775006962	38	DYNC1I2 HSPA8 HSP90AA1 DCTN6 DNAJA1 HSP90AB1
REACTOME_TNFS_BIND_THEIR_PHYSIOLOGICAL_RECEPTORS	0.790224032586558	0.906529357877839	0.0573667426768556	0.250420007520479	0.762609094552266	18	TNFSF15 TNFSF8 TNFSF13B TNFRSF18
REACTOME_TP53_REGULATES_TRANSCRIPTION_OF_CELL_CYCLE_GENES	0.796680497925311	0.912680680315535	0.0578529757032509	0.217934300671953	0.813634133388499	40	CNOT4 CDKN1A CENPJ CNOT11 CNOT6L PCNA CNOT8 CDK2 AURKA E2F1 NPM1 RBL1 CNOT2 CCNA2 BAX CCNB1
REACTOME_VIRAL_MESSENGER_RNA_SYNTHESIS	0.799196787148594	0.913972602739726	0.0561766586307176	-0.215275266736107	-0.80362685590448	44	NUP98 NUP50 NUP153 POLR2C
REACTOME_MYD88_INDEPENDENT_TLR4_CASCADE	0.8	0.913972602739726	0.0532386494755899	-0.191928649805251	-0.830200514721049	89	MAPK1 RPS6KA5 MAP2K7 MAPKAPK2 RPS6KA1 VRK3 MAP2K4 RPS6KA2 TNIP2 MAP2K3 MAPK3 PPP2R1A UBB FBXW11 IKBKB FADD MAP3K8 S100A12 MAPK14
REACTOME_RESOLUTION_OF_ABASIC_SITES_AP_SITES	0.802845528455285	0.91554449648712	0.0565299525056311	0.219644420807004	0.804751574121446	36	PARG TDG RFC1 PARP2 PCNA POLE4 RPA3 FEN1 NTHL1 RFC3 APEX1 LIG1 RFC4 RPA2
REACTOME_TRANSPORT_OF_INORGANIC_CATIONS_ANIONS_AND_AMINO_ACIDS_OLIGOPEPTIDES	0.803571428571429	0.91554449648712	0.0553642837725362	-0.208224342855289	-0.811001248580708	55	SLC12A4 SLC12A6 SLC8A1 SLC6A6 SLC43A2 SLC9A8 SLC15A3 SLC25A29 SLC24A3 SLC1A5 SLC4A1 SLC8B1
REACTOME_ACTIVATION_OF_AMPK_DOWNSTREAM_OF_NMDARS	0.807157057654076	0.918016707263246	0.0552495663125249	-0.257787823402335	-0.746659108703606	15	TUBA4A TUBA1A PRKAB1 TUBB4B CAMKK2
REACTOME_CELLULAR_RESPONSE_TO_HYPOXIA	0.809815950920245	0.918016707263246	0.0564118388217596	0.199035609268779	0.839739311759563	67	PSMC2 PSMA3 PSMA4 PSMB5 PSMD14 PSME2 PSMA5 PSMA7 PSMD7 CUL2 SEM1 PSMC5 PSMC3 PSMD1 RBX1 HIGD1A PSMB6 ELOC PSMC6 PSMC1 VEGFA PSMB1 PSMD8 PSMB7
REACTOME_TRANSCRIPTIONAL_REGULATION_BY_TP53	0.810304449648712	0.918016707263246	0.0628003977812234	0.166295984812295	0.888662296439771	322	BRD7 CASP10 MOV10 RABGGTB DDB2 HUS1 TRIAP1 PMAIP1 CNOT4 CDKN1A ATR SCO2 MAP2K6 PRKAG2 CYCS TP53RK PML RAD50 PRDX1 GTF2H5 NDUFA4 FANCC ZNF420 COX14 PIP4K2B POLR2K MRE11 TAF4B TNRC6A CASP1 RHEB COX5A CENPJ WRN DDIT4 TMEM219 CNOT11 BIRC5 CHEK2 PPP2CB PIP4K2C RBBP8 COX6C SUPT16H BARD1 CNOT6L PCNA PPP2R5C SLC38A9 COX7C CASP6 PMS2 MSH2 RMI2 CNOT8 GLS TAF13 RPA3 TPX2 LRPPRC RAD9A CHEK1 CDK2 AURKA COX6A1…
REACTOME_FORMATION_OF_RNA_POL_II_ELONGATION_COMPLEX	0.811244979919679	0.918016707263246	0.0554793308704233	0.201267218055266	0.813830958890206	55	NCBP2 GTF2H5 POLR2K WDR61 NCBP1 MLLT3 SUPT16H AFF4 CTR9 GTF2H1 ELOA ELOC EAF2 CCNK CDC73 LEO1 TCEA1 GTF2H2 GTF2F1 ERCC3 POLR2L CCNT1 IWS1 MNAT1 NELFCD CCNH CDK7 ERCC2 GTF2H3 EAF1 POLR2F GTF2F2
REACTOME_PEPTIDE_LIGAND_BINDING_RECEPTORS	0.811244979919679	0.918016707263246	0.0554793308704233	0.201308331709023	0.813997203371466	55	SSTR3 CCR1 FPR3 CCL4 CX3CR1 CXCL10 CCRL2 XCL2
REACTOME_SELECTIVE_AUTOPHAGY	0.812379110251451	0.918054441666274	0.0536769600638127	-0.19950895128785	-0.800254429510321	62	ULK1 VCP PINK1 USP30 TUBA4A MAP1LC3A DYNC1LI1 EPAS1 TUBA1A PRKAB1 TUBB4B UBB PEX5 MFN2 VIM
REACTOME_DISEASES_OF_IMMUNE_SYSTEM	0.813807531380753	0.918424196443232	0.0572461135202885	0.229945723097673	0.759889684011228	25	TLR3 TICAM1 UNC93B1 HMGB1 CD36 MYD88 CD14 TLR2
REACTOME_RESPONSE_TO_ELEVATED_PLATELET_CYTOSOLIC_CA2	0.816455696202532	0.920167635990421	0.0574877409561325	0.189498405703065	0.837887612894105	84	LGALS3BP GTPBP2 PHACTR2 SCCPDH TMX3 CALU PPIA CALM1 SERPING1 OLA1 CD109 CTSW NHLRC2 CDC37L1 SOD1 HABP4 SERPINE1 ANXA5 CD36
REACTOME_SIGNALING_BY_FGFR	0.820809248554913	0.922115539490962	0.0530212512043078	-0.202853693767497	-0.799753857038474	57	MAPK1 POLR2C CBL BRAF POLR2J MAPK3 GAB1 POLR2E FGFR2 FRS3 PPP2R1A UBB SHC1 GRB2 FGFR1
REACTOME_FLT3_SIGNALING_IN_DISEASE	0.821218074656189	0.922115539490962	0.0538979025357319	-0.225497580127608	-0.764550707143701	27	STAT5B CBL STAT5A BCL2L1 PIM1 UBB GAB2 GRB2
REACTOME_PEROXISOMAL_LIPID_METABOLISM	0.821501014198783	0.922115539490962	0.0553642837725362	0.243068856814932	0.750535229891221	19	SCP2 HACL1 HSD17B4 CROT SLC25A17 ACBD5 PHYH ALDH3A2
REACTOME_TRANSCRIPTIONAL_REGULATION_BY_THE_AP_2_TFAP2_FAMILY_OF_TRANSCRIPTION_FACTORS	0.824427480916031	0.923107549628796	0.0523759084097997	-0.23111257641045	-0.772280483464065	25	KIT KDM5B TGFA CREBBP EP300 KCTD15 UBE2I
REACTOME_CARGO_CONCENTRATION_IN_THE_ER	0.825147347740668	0.923107549628796	0.0536769600638127	-0.224355435640581	-0.760678260376323	27	STX5 CD59 TGFA F5 CNIH3 SERPINA1
REACTOME_TRANSCRIPTIONAL_ACTIVATION_OF_MITOCHONDRIAL_BIOGENESIS	0.826429980276134	0.923107549628796	0.05378728077603	-0.205373239842465	-0.783259326406233	49	CRTC2 SOD2 ESRRA CREBBP RXRA NCOA1 MEF2D CARM1 PPARA NCOA6 TBL1XR1
REACTOME_SYNTHESIS_OF_ACTIVE_UBIQUITIN_ROLES_OF_E1_AND_E2_ENZYMES	0.828451882845188	0.923107549628796	0.0564118388217596	0.227637691363687	0.75226245145652	25	UBE2E1 UBE2Q2 UBE2K UBA6
REACTOME_REGULATION_OF_PTEN_GENE_TRANSCRIPTION	0.828740157480315	0.923107549628796	0.0535669384770951	-0.203183030351051	-0.784563016682906	52	MAPK1 CBX4 PHC2 CBX8 HDAC7 GATAD2B RCOR1 MAF1 MAPK3
REACTOME_SIGNALLING_TO_RAS	0.829025844930418	0.923107549628796	0.0540088272801684	-0.254873168592443	-0.738217074732373	15	MAPKAPK2 SHC1 MAPK14 GRB2 RALB MAPKAPK3
REACTOME_DISEASES_OF_METABOLISM	0.830663615560641	0.923697940503433	0.0605092988656667	0.177458604837643	0.852238067740291	139	AGRN TPMT C1GALT1 NUS1 TCN2 MMUT ALG3 MTRR FDXR MMAA IDH1 FDX1 GFPT1 MMACHC PMM2 ALG1 SPON2 MPDU1 HEXA ALG11 B3GAT3 CYP2R1 ALG6 ALG8 DPM1 GALE POMGNT1 HEXB B3GALT6 MTR GNE PCCB G6PC3
REACTOME_NOD1_2_SIGNALING_PATHWAY	0.831932773109244	0.923877407154606	0.0564118388217596	0.21323528204994	0.759554875603242	32	MAP2K6 UBE2N BIRC3 NOD1 CASP1
REACTOME_RHOD_GTPASE_CYCLE	0.834355828220859	0.925336118000261	0.0550211117163117	0.211402098487443	0.781029047999109	37	ANKFY1 CPNE8 ADD3 VRK2 PGRMC2 TMPO WHAMM VANGL1 LMAN1 DBN1 ARHGAP12 RACGAP1 ARHGAP17
REACTOME_MET_PROMOTES_CELL_MOTILITY	0.836575875486381	0.926566109104438	0.0525898950623616	-0.232748468677359	-0.73852354458592	21	CRKL RAPGEF1 GAB1 CRK LAMA5 LAMC1 GRB2 LAMB2 RAC1 RAP1A
REACTOME_PURINERGIC_SIGNALING_IN_LEISHMANIASIS_INFECTION	0.838775510204082	0.927770259297353	0.0546808488785442	0.223398331369285	0.737837444544683	24	HSP90AB1 CASP1 IL18 P2RX4 C3AR1 SUGT1 NLRP3 TXNIP
REACTOME_BASE_EXCISION_REPAIR_AP_SITE_FORMATION	0.850806451612903	0.939505153377986	0.053457214108991	0.239207170288427	0.708962297056656	16	TDG POT1 TERF2 TERF1 NTHL1
REACTOME_ABORTIVE_ELONGATION_OF_HIV_1_TRANSCRIPT_IN_THE_ABSENCE_OF_TAT	0.851637764932563	0.939505153377986	0.0513223330421143	-0.226482363326603	-0.728524805395264	22	POLR2C CTDP1 POLR2J POLR2E
REACTOME_COLLAGEN_DEGRADATION	0.853846153846154	0.940548131755894	0.0511147954416412	-0.220555077002153	-0.742596812389992	26	CTSB FURIN CTSK MMP9 COL6A3 COL9A3 COL13A1 COL18A1 COL19A1 ELANE COL4A4
REACTOME_CASPASE_ACTIVATION_VIA_DEATH_RECEPTORS_IN_THE_PRESENCE_OF_LIGAND	0.854838709677419	0.940548131755894	0.0532386494755899	0.237831761759531	0.704885860765629	16	TICAM1 TNFSF10 FASLG TNFRSF10A CD14 TRAF2 LY96
REACTOME_NEGATIVE_EPIGENETIC_REGULATION_OF_RRNA_EXPRESSION	0.858012170385396	0.9427959816883	0.053347785067549	0.201277364298488	0.77091568873746	43	TAF1B GTF2H5 TTF1 POLR2K SAP30 DNMT1 POLR1C TAF1D GTF2H1 SMARCA5 TAF1A HDAC2 POLR1B GTF2H2 POLR1A ERCC3 POLR2L SAP18 TBP MNAT1 CCNH CDK7 ERCC2 GTF2H3
REACTOME_COOPERATION_OF_PDCL_PHLP1_AND_TRIC_CCT_IN_G_PROTEIN_BETA_FOLDING	0.860687022900763	0.943271382167572	0.0503964322442957	-0.219180570730494	-0.732408767011705	25	GNG7 GNAQ GNB2
REACTOME_NCAM_SIGNALING_FOR_NEURITE_OUT_GROWTH	0.860706860706861	0.943271382167572	0.0543434390269162	0.202689035734511	0.754423689182983	38	AGRN PTPRA NRAS COL5A3 PRNP SRC
REACTOME_SIGNALING_BY_FGFR2_IN_DISEASE	0.862068965517241	0.943524300841705	0.0531298054705469	0.216065136141027	0.736411935802012	27	NCBP2 NRAS FRS2 POLR2K NCBP1 PIK3CA SOS1 GTF2F1 PIK3R1 POLR2L PLCG1
REACTOME_FORMATION_OF_THE_EARLY_ELONGATION_COMPLEX	0.865580448065173	0.946125941921827	0.0531298054705469	0.208480244837957	0.744043103092236	31	NCBP2 GTF2H5 POLR2K NCBP1 GTF2H1 GTF2H2 GTF2F1 ERCC3 POLR2L MNAT1 NELFCD CCNH CDK7 ERCC2 GTF2H3 POLR2F GTF2F2
REACTOME_APOPTOTIC_EXECUTION_PHASE	0.866799204771372	0.9461958950734	0.0519512476197082	-0.206350866807183	-0.736034071819355	35	KPNA1 DBNL ADD1
REACTOME_NUCLEOTIDE_BINDING_DOMAIN_LEUCINE_RICH_REPEAT_CONTAINING_RECEPTOR_NLR_SIGNALING_PATHWAYS	0.868421052631579	0.9461958950734	0.0526973085708419	0.191522421023532	0.765036068667125	52	MAP2K6 BCL2 UBE2N BIRC3 HSP90AB1 NOD1 CASP1 PANX1 CYLD AIM2 SUGT1 TNFAIP3 NLRP3 TXNIP
REACTOME_SIGNALING_BY_ALK_IN_CANCER	0.869822485207101	0.9461958950734	0.0514264916187015	-0.197651488737369	-0.753809853953572	49	MAPK1 PRKAR1A MYH9 KLC1 CLTC STAT5A MAPK3 FRS3 DCTN1 SHC1 STAT3 GRB2 CEBPB HIP1
REACTOME_APOPTOTIC_CLEAVAGE_OF_CELLULAR_PROTEINS	0.870182555780933	0.9461958950734	0.0526973085708419	0.213886556413151	0.72898671143052	27	FNTA CASP7 CLSPN CASP3 CASP6 PRKCQ SATB1 PTK2
REACTOME_SMAD2_SMAD3_SMAD4_HETEROTRIMER_REGULATES_TRANSCRIPTION	0.87866927592955	0.953204959400137	0.0506004243853618	-0.212793753752779	-0.736301983560981	31	MAPK1 CDK9 MAPK3 UBB TGIF1 TFDP1 E2F4 SP1
REACTOME_PCP_CE_PATHWAY	0.878914405010438	0.953204959400137	0.0535669384770951	0.180891733968448	0.783083465370312	76	PSMC2 PSMA3 PSMA4 PSMB5 PSMD14 PSME2 PSMA5 PSMA7 PSMD7 DAAM1 SEM1 PSMC5 PSMC3 PSMD1
REACTOME_GOLGI_ASSOCIATED_VESICLE_BIOGENESIS	0.882121807465619	0.954342118920616	0.0506004243853618	0.192500413517145	0.759076697763129	47	PIK3C2A HSPA8 VAMP8 TXNDC5 PUM1 SNAPIN ACBD3 AP4E1 SNX2
REACTOME_ACTIVATED_TAK1_MEDIATES_P38_MAPK_ACTIVATION	0.883673469387755	0.954342118920616	0.0522693317499306	0.230303138235981	0.719723547775	20	MAP2K6 UBE2N NOD1
REACTOME_STIMULI_SENSING_CHANNELS	0.88376753507014	0.954342118920616	0.0514264916187015	-0.198919607109196	-0.744218106569849	45	RAF1 BEST1 MCOLN1 NEDD4L TRPM6 WNK1 ANO10 UBB TRPC4AP TPCN2 SGK1
REACTOME_TRANS_GOLGI_NETWORK_VESICLE_BUDDING	0.88454011741683	0.954342118920616	0.0502948063662358	-0.191353325612964	-0.763441041052857	61	CPD IGF2R TGOLN2 DNM2 AP1M1 HGS CLTC SNAP23 CHMP2A AP1G1 ARF1 GAK FTH1 HIP1R BLOC1S6 ARRB1 BLOC1S3 AP1B1 AP4M1 AP1S3 PICALM VAMP2 GNS CLTB
REACTOME_DOWNREGULATION_OF_ERBB2_SIGNALING	0.88671875	0.954388025844085	0.0500922874402106	-0.221423660896342	-0.693483356786989	20	AKT1 AKT2 RNF41 UBB STUB1 NRG1
REACTOME_SLC_MEDIATED_TRANSMEMBRANE_TRANSPORT	0.887272727272727	0.954388025844085	0.046788296531803	-0.177038842608328	-0.807779019186027	118	SLC44A2 SLC12A4 SLC11A1 SLC12A6 BSG SLC8A1 SLC31A1 SLC6A6 SLC43A2 SLC9A8 SLC14A1 SLC15A3 SLC25A29 SLC24A3 SLC1A5 SLC6A9 SLC4A1 SLCO3A1 SLC22A15 SLC8B1 SLC22A4 SLC2A9 SLC43A1 SLC27A1 SLC16A3 SLC45A3 SLC15A4 SLC22A1 SLC7A8 SLC29A3 SLC29A1 SLC40A1
REACTOME_NON_INTEGRIN_MEMBRANE_ECM_INTERACTIONS	0.888015717092338	0.954388025844085	0.0502948063662358	-0.214612913549077	-0.734882946838391	29	NRXN1 ITGB4 ACTN1 SDC2 LAMA5 LAMC1 THBS1 LAMB2
REACTOME_ASSEMBLY_OF_COLLAGEN_FIBRILS_AND_OTHER_MULTIMERIC_STRUCTURES	0.895491803278689	0.958896234550158	0.0518457624865066	0.210018324395642	0.681787791380082	23	CTSL COL8A2 COL5A3
REACTOME_FGFR2_MUTANT_RECEPTOR_ACTIVATION	0.896484375	0.958896234550158	0.0495901956956338	-0.233108287103704	-0.698578035032544	17	POLR2C POLR2J POLR2E FGFR2
REACTOME_SIGNALING_BY_FGFR2_IIIA_TM	0.896484375	0.958896234550158	0.0495901956956338	-0.233108287103704	-0.698578035032544	17	POLR2C POLR2J POLR2E FGFR2
REACTOME_PINK1_PRKN_MEDIATED_MITOPHAGY	0.897540983606558	0.958896234550158	0.0517405459873163	0.21768292545734	0.689333888161407	21	MTERF3 ATG5 TOMM70 ATG12
REACTOME_FGFR2_ALTERNATIVE_SPLICING	0.897959183673469	0.958896234550158	0.051530912208539	0.211027660140231	0.696979733607443	24	NCBP2 TIA1 POLR2K NCBP1 HNRNPH1
REACTOME_COLLAGEN_BIOSYNTHESIS_AND_MODIFYING_ENZYMES	0.900763358778626	0.960660666523496	0.0483117581055019	-0.205137698378098	-0.685483426911335	25	P4HA2 CRTAP PLOD1 P4HB COL6A3 BMP1 COL9A3 COL13A1 COL18A1 COL19A1 COL4A4
REACTOME_EUKARYOTIC_TRANSLATION_ELONGATION	0.906054279749478	0.961035351341961	0.0521630305460055	0.176273035772255	0.773388798089745	79	RPS27L RPL28 RPL36 RPL22L1 RPS24 RPL36AL RPL14 RPL26 RPL31 RPS25 RPL11 RPS27 RPS15 RPL41 RPL35 RPL34 RPS29 RPL24 RPL23 RPS7 RPL35A RPS12 RPL21 RPL29 RPL27A RPL23A RPL37 RPL32 RPL30
REACTOME_SULFUR_AMINO_ACID_METABOLISM	0.906693711967546	0.961035351341961	0.0508054139066364	0.216822241837715	0.669492312818588	19	ENOPH1 MTRR ADO MTAP ETHE1 MTR
REACTOME_ACTIVATION_OF_THE_MRNA_UPON_BINDING_OF_THE_CAP_BINDING_COMPLEX_AND_EIFS_AND_SUBSEQUENT_BINDING_TO_43S	0.90748031496063	0.961035351341961	0.0493910105981501	-0.191057422840297	-0.737741669490113	52	EIF3L EIF4B PABPC1 EIF3F RPS2 EIF3K RPS16 EIF4H RPS3 RPS5
REACTOME_RUNX2_REGULATES_BONE_DEVELOPMENT	0.908548707753479	0.961035351341961	0.0497903187820785	-0.226645273109202	-0.656457529211867	15	MAPK1
REACTOME_SIGNALING_BY_KIT_IN_DISEASE	0.909626719056974	0.961035351341961	0.0491927521045191	-0.216212340488752	-0.670969484080351	19	STAT5B KIT
REACTOME_JNK_C_JUN_KINASES_PHOSPHORYLATION_AND_ACTIVATION_MEDIATED_BY_ACTIVATED_HUMAN_TAK1	0.909980430528376	0.961035351341961	0.0489954089862481	-0.230075890156997	-0.697235525222161	18	MAP2K7 MAP2K4 UBB
REACTOME_NONSENSE_MEDIATED_DECAY_NMD	0.911111111111111	0.961035351341961	0.0547939500773363	0.174913011730988	0.793110936305083	101	RPS27L PNRC2 RPL28 NCBP2 MAGOHB DCP1A RPL36 RPL22L1 NCBP1 RPS24 RPL36AL MAGOH RPL14 RPL26 RPL31 RPS25 RPL11 RPS27 RPS15 RPL41 RPL35 RPL34 UPF2 RPS29 RPL24 RPL23 RPS7 RPL35A RPS12 RPL21 RPL29 RPL27A RPL23A RPL37 RPL32 RPL30
REACTOME_RHOH_GTPASE_CYCLE	0.911949685534591	0.961035351341961	0.0520570030732099	0.193982798968219	0.695259270693824	33	JUP DBT ROCK2 RALGAPA1 VANGL1 UACA DBN1 MTR
REACTOME_SENSORY_PERCEPTION	0.912863070539419	0.961035351341961	0.051530912208539	0.175891490519737	0.785204921046191	87	OTOF AGRN RDH11 FNTA METAP2 CALM1 AKR1C3 LDLR RDX STX1A LRP12 PRKCQ EPB41L3 MYO7A EZR NMT2 PDE6B RETSAT TWF1 CAMKMT NAPEPLD EPS8 CAPZA1 RGS9 SCN3A CDH23 SCN9A LRP8
REACTOME_DNA_DAMAGE_RECOGNITION_IN_GG_NER	0.914512922465209	0.961035351341961	0.0494904866135495	-0.196582918119388	-0.701192720497491	35	XPC DDB1 ACTB COPS3 RAD23B RAD23A UBB INO80C MCRS1 YY1
REACTOME_HEPARAN_SULFATE_HEPARIN_HS_GAG_METABOLISM	0.914807302231237	0.961035351341961	0.0503964322442957	0.20131565297677	0.700943786872866	29	AGRN B3GAT3 GLCE B3GAT1 B3GALT6 SLC35D2 IDUA GLB1L B4GALT7 GUSB NAGLU EXT2
REACTOME_NUCLEOTIDE_EXCISION_REPAIR	0.914942528735632	0.961035351341961	0.0561766586307176	0.174429610402724	0.794783117750684	106	DDB2 POLK COPS4 GTF2H5 XPA HMGN1 SUMO3 UBE2V2 POLR2K UBE2N RFC1 PARP2 PCNA POLE4 USP45 RPA3 RBX1 GTF2H1 AQR ACTL6A SUMO1 COPS2 ERCC4 SUMO2 ZNF830 ERCC8
REACTOME_TRANSLESION_SYNTHESIS_BY_POLH	0.919449901768173	0.964554991288876	0.048701086452153	-0.213190963462546	-0.661593276506339	19	UFD1 VCP
REACTOME_TP53_REGULATES_TRANSCRIPTION_OF_GENES_INVOLVED_IN_G2_CELL_CYCLE_ARREST	0.922465208747515	0.966502492582195	0.0490939668192139	-0.217884992283833	-0.631084168334172	15	CARM1 EP300 TFDP1 E2F4 RBL2
REACTOME_SIGNALING_BY_NTRK2_TRKB	0.924489795918367	0.967408393721353	0.0501934252649434	0.214181094576154	0.669340324389026	20	NRAS FRS2 SRC DOCK3 PIK3CA SOS1 PIK3R1 CDK5 PLCG1 HRAS FYN PTPN11
REACTOME_STRIATED_MUSCLE_CONTRACTION	0.926877470355731	0.967535097368579	0.0486034247259069	-0.220731798196587	-0.647238626148801	16	TMOD1 TCAP VIM MYL4 TPM4 TPM1 TNNI2 TMOD3 TTN NEB TPM2 TNNT1 MYBPC3 TMOD2 MYH3 TPM3
REACTOME_ION_CHANNEL_TRANSPORT	0.926931106471816	0.967535097368579	0.0511147954416412	0.174431603839416	0.779204375787137	88	ATP13A1 ATP10A TRPM7 ATP2C1 ATP6V1H ANO5 FXYD6 CALM1 ATP1B3 RIPK3 WWP1 ATP6V1G1 ATP6V1E1 ATP8B4 SGK3 ATP8B3 ATP6V1F ATP8A1 OSTM1 TRPV2 ATP6V1D
REACTOME_MITOPHAGY	0.928846153846154	0.967557743390507	0.0472587336673259	-0.195240920146006	-0.657365438688576	26	ULK1 PINK1 MAP1LC3A UBB MFN2
REACTOME_AGGREPHAGY	0.929273084479371	0.967557743390507	0.0482149710025565	-0.198458520349662	-0.679566666552872	29	VCP TUBA4A DYNC1LI1 TUBA1A TUBB4B UBB VIM
REACTOME_TRANSCRIPTIONAL_REGULATION_BY_VENTX	0.930470347648262	0.967596346556921	0.0499913914024592	0.187007148526468	0.690901444345552	37	UBE2E1 MOV10 ANAPC4 TNRC6A
REACTOME_DUAL_INCISION_IN_TC_NER	0.937888198757764	0.971695311910214	0.0501934252649434	0.176506027227197	0.730465745455563	63	POLK GTF2H5 XPA HMGN1 POLR2K RFC1 PCNA POLE4 RPA3 RBX1 GTF2H1 AQR ERCC4 ZNF830 ERCC8 TCEA1 GTF2H2 ERCC3 POLR2L RFC3 MNAT1 RFC4 CCNH RPA2 ISY1 CDK7 ERCC2 GTF2H3
REACTOME_PROTEIN_FOLDING	0.94020618556701	0.971695311910214	0.0498907356726307	0.176378960079022	0.744972360544173	68	GNGT2 PFDN2 CCT8 PFDN1 FBXO6 NOP56 CCT2 ARFGEF2 PFDN4 CCT5 TBCA LONP2 CCT4 CCT3 FBXO4 ARL2 KIFC3
REACTOME_NETRIN_1_SIGNALING	0.942307692307692	0.971695311910214	0.0466015072985992	-0.190232450763144	-0.659005251562088	30	SIAH1 PITPNA AGAP2 SIAH2 MAPK14 RAC1 PAK1 SLIT1 MAPK13 CDC42 TRPC1
REACTOME_RECOGNITION_OF_DNA_DAMAGE_BY_PCNA_CONTAINING_REPLICATION_COMPLEX	0.943204868154158	0.971695311910214	0.0489954089862481	0.192654564982807	0.670787483936857	29	RFC1 PCNA POLE4 RPA3 RBX1 RAD18 DTL USP1 WDR48 RFC3 RFC4 RPA2 RPS27A RFC2 RPA1 UBC POLE2 POLD1
REACTOME_DAP12_SIGNALING	0.944230769230769	0.971695311910214	0.0465084048719157	-0.186439518113956	-0.627731602177529	26	PLCG2 SYK
REACTOME_HIV_TRANSCRIPTION_ELONGATION	0.944230769230769	0.971695311910214	0.0465084048719157	-0.182608231791512	-0.674454113596398	40	ELL POLR2C CTDP1 POLR2J CDK9 ELOB POLR2E
REACTOME_MITOCHONDRIAL_FATTY_ACID_BETA_OXIDATION	0.944230769230769	0.971695311910214	0.0465084048719157	-0.188828673808556	-0.65414227270972	30	HADHA PCTP ACSM3 ACOT11
REACTOME_RND1_GTPASE_CYCLE	0.944230769230769	0.971695311910214	0.0465084048719157	-0.189076343238967	-0.655000251748718	30	CPD PKP4 FLOT2 KIDINS220 PTPN13 FRS3
REACTOME_NEUROTRANSMITTER_RELEASE_CYCLE	0.944897959183674	0.971695311910214	0.0491927521045191	0.205358454202816	0.641768567968863	20	LIN7C HSPA8 STX1A GLS ARL6IP5
REACTOME_N_GLYCAN_ANTENNAE_ELONGATION_IN_THE_MEDIAL_TRANS_GOLGI	0.947162426614481	0.972056897988335	0.0471642455670861	-0.215401831940442	-0.652766395141739	18	B4GALT1 ST3GAL4 B4GALT5 MAN2A2 B4GALT3
REACTOME_SMOOTH_MUSCLE_CONTRACTION	0.94758064516129	0.972056897988335	0.048505983646947	0.194486208349034	0.670060528847176	28	ANXA2 MYL12A CALM1 MYL12B ANXA6 TPM3
REACTOME_REGULATION_OF_TP53_ACTIVITY_THROUGH_METHYLATION	0.956777996070727	0.980286054942244	0.0468819856878333	-0.195649662428561	-0.607157541347719	19	EP300 KMT5A UBB SETD9 MDM4 UBA52 MDM2 EHMT1
REACTOME_ECM_PROTEOGLYCANS	0.957983193277311	0.980316543795432	0.0498907356726307	0.175187376142936	0.624026307533582	32	AGRN COL5A3 SERPINE1 ITGAV ITGB1 LAMA2 COL9A2 TNXB
REACTOME_REGULATION_OF_TP53_ACTIVITY	0.964476021314387	0.985751227666911	0.0419081748591401	-0.161682970396442	-0.757942290061757	140	BANP AKT1 PDPK1 USP7 HIPK1 TAF4 PHF20 PLK3 KAT6A CDK5R1 AKT2 TP53INP1 GATAD2B TOP3A PIP4K2A TAF10 BRD1 ING5 EP300 BRPF1 KAT5 RAD1 KMT5A PRKAB1 PPP2R1A UBB
REACTOME_AMINO_ACIDS_REGULATE_MTORC1	0.969879518072289	0.986987125481467	0.0472587336673259	-0.166048240292024	-0.62501388048539	46	CASTOR2 ATP6V1A TCIRG1 ATP6V0B SESN2 ATP6V0D1
REACTOME_SELENOAMINO_ACID_METABOLISM	0.970338983050847	0.986987125481467	0.0496901392724606	0.162930694476448	0.727963973293309	89	RPS27L RPL28 SEPSECS AIMP1 RPL36 RPL22L1 RPS24 RPL36AL AIMP2 RPL14 RPL26 RPL31 RPS25 RPL11 RPS27 RPS15 RPL41 RPL35 RPL34 RPS29 RPL24 RPL23 RPS7 RPL35A RPS12 RPL21 RPL29 RPL27A RPL23A RPL37 RPL32 RPL30
REACTOME_GENERATION_OF_SECOND_MESSENGER_MOLECULES	0.970530451866405	0.986987125481467	0.0462302524077616	-0.172618615690774	-0.591085013852116	29	PLCG2
REACTOME_CONSTITUTIVE_SIGNALING_BY_LIGAND_RESPONSIVE_EGFR_CANCER_VARIANTS	0.970645792563601	0.986987125481467	0.0460457683018055	-0.197953418699312	-0.599889696230911	18	CBL GAB1 UBB SHC1 GRB2
REACTOME_PD_1_SIGNALING	0.971602434077079	0.986987125481467	0.0476387259290825	0.189326177698271	0.584591412347765	19	CD247 CD3D CD3G HLA-DPA1 CD274 PTPN11 CD3E LCK TRAV19 HLA-DPB1 TRAV29DV5 HLA-DRB1 CD4 HLA-DRA HLA-DRB5 CSK HLA-DQB1 PTPN6 HLA-DQA1
REACTOME_TAK1_ACTIVATES_NFKB_BY_PHOSPHORYLATION_AND_ACTIVATION_OF_IKKS_COMPLEX	0.975806451612903	0.989614975698663	0.0471642455670861	0.180651898262102	0.622397379815809	28	UBE2N NOD1 NKIRAS1 HMGB1 IRAK2 RPS27A S100B RELA UBC APP CHUK MAP3K7 NFKBIB NOD2 TAB2 NFKBIA RIPK2 UBE2V1 NKIRAS2 TRAF6 NFKB2 TAB1 UBA52 AGER NFKB1 S100A12 IKBKB UBB
REACTOME_LAMININ_INTERACTIONS	0.9765625	0.989614975698663	0.0456790414930062	-0.187626705417946	-0.562279002685942	17	ITGB4 LAMA5 LAMC1 LAMB2 COL18A1 HSPG2 COL4A4
REACTOME_FORMATION_OF_TC_NER_PRE_INCISION_COMPLEX	0.98046875	0.991395786498341	0.0454967810085007	-0.159704993581234	-0.615945473763772	51	POLR2C USP7 DDB1 POLR2J COPS3 UVSSA EP300 ERCC6 POLR2E UBB
REACTOME_DAP12_INTERACTIONS	0.982107355864811	0.991395786498341	0.0462302524077616	-0.169081948379185	-0.60309935626764	35	PLCG2 SYK TREM1 SIRPB1 SHC1 GRB2 HLA-C PIK3CB RAC1
REACTOME_ERCC6_CSB_AND_EHMT2_G9A_POSITIVELY_REGULATE_RRNA_EXPRESSION	0.983967935871743	0.991395786498341	0.0465084048719157	0.182049929420421	0.528771849397814	15	TTF1 CBX3 HDAC2 RBBP4 MTA3
REACTOME_TRAF6_MEDIATED_INDUCTION_OF_TAK1_COMPLEX_WITHIN_TLR4_COMPLEX	0.983967935871743	0.991395786498341	0.0465084048719157	0.185132350881157	0.537724875095795	15	TICAM1 IRAK2 CD14 LY96 RPS27A UBC MAP3K7 TAB2 TICAM2 SARM1 TLR4 TRAF6 TAB1 UBA52
REACTOME_RHOV_GTPASE_CYCLE	0.984790874524715	0.991395786498341	0.0440640346597561	-0.169031270139785	-0.594446217963092	32	GIT2 IQGAP1 CLTC PAK2 MAP3K11 NCK2 PAK4 PARD6A WDR6 TXNL1 PAK1 TPM4 CDC42
REACTOME_TRANSPORT_OF_SMALL_MOLECULES	0.986394557823129	0.991395786498341	0.038875878582578	-0.148310275162624	-0.790619691738675	408	CA4 SLC44A2 CAMK2G PRKAR1A PSMF1 ATP2A3 VCP RAF1 GNG7 FLVCR1 PSMB4 AQP1 PSME3 ADD1 BEST1 CYBRD1 SLC12A4 SLC11A1 ATP6V1A GNB2 SLC12A6 BSG HDLBP MCOLN1 AP2A1 SLC8A1 SLC31A1 PRKACA SLC6A6 SLC43A2 AP2M1 TCIRG1 FURIN ABCC5 ATP6V0B CYB5R4 SLC9A8 SOAT1 SLC14A1 ATP11A SLC15A3 LCAT CLTC ATP6V0D1 ERLIN1 CYB5R1 SLC25A29 SLC24A3 SLC1A5 SLC6A9 SLC4A1 TFR2 PSMB3 CA1 SLCO3A1 SLC22A15 SLC8B1 NEDD4L ACO1 SEL1L SL…
REACTOME_PEPTIDE_HORMONE_METABOLISM	0.987603305785124	0.991395786498341	0.0477342401407188	0.158296001610977	0.60044046943384	42	EXOC2 EXOC5 EXOC4 STX1A SLC30A7 SEC11C EXOC1 GZMH CES1 SLC30A6 KLF4 EXOC7
REACTOME_INHIBITION_OF_DNA_RECOMBINATION_AT_TELOMERE	0.987829614604463	0.991395786498341	0.0468819856878333	0.166344680800449	0.513630355125268	19	POT1 POLR2K DAXX TERF2 TERF1 POLR2L
REACTOME_TRANSCRIPTION_COUPLED_NUCLEOTIDE_EXCISION_REPAIR_TC_NER	0.989561586638831	0.991940340452867	0.0481183992657975	0.148523202291322	0.64295952825833	76	POLK COPS4 GTF2H5 XPA HMGN1 POLR2K RFC1 PCNA POLE4 RPA3 RBX1 GTF2H1 AQR COPS2 ERCC4 ZNF830 ERCC8 COPS8 TCEA1 GTF2H2 COPS6 ERCC3 POLR2L RFC3 MNAT1 LIG1 RFC4 CCNH RPA2 ISY1 CDK7 ERCC2 GTF2H3
REACTOME_SENESCENCE_ASSOCIATED_SECRETORY_PHENOTYPE_SASP	0.994059405940594	0.995252754567174	0.0454967810085007	-0.14722558006081	-0.560327785080327	48	MAPK1 RPS6KA1 CDKN1B FZR1 RPS6KA2 MAPK3 UBB STAT3 CEBPB NFKB1 UBE2D1 UBA52 UBE2C ANAPC2 CDKN2A ANAPC15 CDC26 EHMT1
REACTOME_SUMOYLATION_OF_TRANSCRIPTION_FACTORS	1	1	0.0460457683018055	0.146082795253625	0.432960240943403	16	SUMO3 SUMO1 SUMO2 MITF
