# Supplementary material for: Multi-omics analysis reveals COVID-19 vaccine induced attenuation of inflammatory responses during breakthrough disease
Source: Nat Commun. 2024 Apr 22;15:3402. doi: 10.1038/s41467-024-47463-6 (PMC11035709; doi:10.1038/s41467-024-47463-6)
Supplement: Supplementary file 13 — Source Data [file 41467_2024_47463_MOESM13_ESM.zip › source_data/Supp_1b_pilot_D0_CT_ChAdOx_PCRpos_C2_CP_REACTOME.txt]

pathway	pval	padj	log2err	ES	NES	size	leadingEdge
REACTOME_INTERFERON_SIGNALING	7.04767248289759e-15	5.87775885073659e-12	0.996986217533181	0.514800769857489	2.52526745792502	165	OASL OAS1 IFI27 IFIT1 OAS2 MX1 RSAD2 IFIT5 XAF1 OAS3 ISG15 HERC5 IFI6 IFITM1 IFIT3 EIF2AK2 IRF7 TRIM22 USP18 IFIT2 DDX58 SP100 IFITM3 BST2 TRIM38 TRIM14 IFI35 TRIM5 GBP3 B2M IP6K2 UBE2E1 MT2A MX2 NUP37 PML RANBP2 ADAR UBE2L6 STAT2 UBA7 SUMO1 UBE2N NEDD4 EIF4A2 NUP54 KPNB1 KPNA3 GBP1 PTPN11 ABCE1 IRF4 JAK2 TRIM25
REACTOME_INTERFERON_ALPHA_BETA_SIGNALING	4.74199896272911e-13	1.97741356745804e-10	0.921426003494898	0.696333321514429	2.81861471750316	54	OASL OAS1 IFI27 IFIT1 OAS2 MX1 RSAD2 IFIT5 XAF1 OAS3 ISG15 IFI6 IFITM1 IFIT3 IRF7 USP18 IFIT2 IFITM3 BST2 IFI35 IP6K2 MX2 ADAR STAT2 PTPN11 ABCE1 IRF4
REACTOME_BINDING_AND_UPTAKE_OF_LIGANDS_BY_SCAVENGER_RECEPTORS	5.34433347577386e-12	1.48572470626513e-09	0.887074988399873	0.698134114464463	2.75537966997469	49	IGKV3-15 IGLV3-25 JCHAIN HSP90B1 IGKV3-11 IGKV1-5 IGKV3-20 CD36 IGLV3-1 IGHA2 HSP90AA1 IGKV4-1 IGLV1-47 IGHV4-59 IGHV3-7 IGLV3-19 IGLC2 IGLV3-21 HP IGKV2-30 IGLV2-23 IGLV2-11 IGLV1-44 IGLV1-40 IGHA1 IGHV4-34 IGHV3-30 CALR
REACTOME_SCAVENGING_OF_HEME_FROM_PLASMA	1.1972863678448e-11	2.49634207695641e-09	0.875325132024659	0.769745297022273	2.83273899499107	35	IGKV3-15 IGLV3-25 JCHAIN IGKV3-11 IGKV1-5 IGKV3-20 IGLV3-1 IGHA2 IGKV4-1 IGLV1-47 IGHV4-59 IGHV3-7 IGLV3-19 IGLC2 IGLV3-21 HP IGKV2-30 IGLV2-23 IGLV2-11 IGLV1-44 IGLV1-40 IGHA1 IGHV4-34 IGHV3-30
REACTOME_CELL_CYCLE_CHECKPOINTS	2.09607786793027e-11	3.49625788370769e-09	0.863415391606693	0.429388681533804	2.20860860398447	224	PSMA3 PSMC2 CLSPN PSMC6 SKA2 NBN PSMA4 PSMD14 CHEK2 XPO1 CENPN PSME2 CENPF PSMB6 RBBP8 UBE2E1 PKMYT1 BRCA1 MCM10 CHEK1 CDC6 BUB1B BUB1 NUP37 GTSE1 BIRC5 NDC80 PSMA7 DYNC1I2 RANBP2 BARD1 SGO2 PSMC5 SUMO1 UBE2N UBE2V2 PSMC3 CENPH KNTC1 ANAPC4 WEE1 CCNA2 CENPE MCM4 KNL1 YWHAZ RPA3 CENPU CDC20 ITGB3BP RPS27 RFC4 PSMD12 PSMD7 RCC2 TOPBP1 CCNB1 PSMC1 PSMA5 RMI2 RFC3 PPP2CA PPP2R5C TAOK1 RAD50 RMI1 RPA2…
REACTOME_CELL_CYCLE_MITOTIC	2.77008684141284e-11	3.85042070956385e-09	0.863415391606693	0.354837358731817	1.96486707549035	429	PSMA3 PSMC2 LMNB1 KMT5A CCP110 PRIM1 PSMC6 TYMS SKA2 RRM2 TOP2A NCAPG PSMA4 TK1 USO1 GMNN HAUS1 PSMD14 CDT1 XPO1 BLZF1 CENPN PSME2 DCTN2 SMC2 HSP90AA1 CENPF PSMB6 HMMR TPX2 UBE2E1 PKMYT1 VRK2 ESCO1 MCM10 KIF23 ESPL1 MZT1 CDC6 BUB1B NEDD1 BUB1 PLK4 NUP37 GTSE1 AKAP9 RAB8A BIRC5 NDC80 PSMA7 CNTRL DYNC1I2 RANBP2 CDKN2C CDK7 HAUS8 SGO2 PSMC5 SUMO1 NUP54 DHFR PSMC3 CENPH KNTC1 CEP57 ANAPC4 KPNB1 NCAPH…
REACTOME_G2_M_CHECKPOINTS	5.49161728434353e-10	6.54286973591787e-08	0.801215574617779	0.505465423182459	2.33715133234549	120	PSMA3 PSMC2 CLSPN PSMC6 NBN PSMA4 PSMD14 CHEK2 PSME2 PSMB6 RBBP8 PKMYT1 BRCA1 MCM10 CHEK1 CDC6 GTSE1 PSMA7 BARD1 PSMC5 SUMO1 UBE2N UBE2V2 PSMC3 WEE1 MCM4 YWHAZ RPA3 RFC4 PSMD12 PSMD7 TOPBP1 CCNB1 PSMC1 PSMA5 RMI2 RFC3 RAD50 RMI1 RPA2 YWHAE PSMB9 PSMB1 ORC4 DNA2 PSMD13 CDK2 RNF8 PSMD4 WRN PSMD1 RPS27A PSMD5 BRIP1 MRE11 ATR PSMD8 SEM1 YWHAH CDC7 YWHAQ ORC3 MCM2 MCM3 RAD9A TP53BP1 MCM6 PSMB7 PSMB8
REACTOME_FCGR_ACTIVATION	1.1501151042697e-09	1.19899499620117e-07	0.788186810800237	0.675924810609894	2.59106835849077	42	IGKV3-15 IGLV3-25 IGHG1 IGKV3-11 IGKV1-5 IGKV3-20 IGLV3-1 IGKV4-1 IGLV1-47 IGHV4-59 IGHV3-7 IGLV3-19 IGLC2 IGLV3-21 IGKV2-30 IGLV2-23 IGLV2-11 IGLV1-44 IGLV1-40 IGHV4-34 IGHV3-30 YES1
REACTOME_CREATION_OF_C4_AND_C2_ACTIVATORS	4.03464422569859e-09	3.73877031581403e-07	0.761460801445585	0.723328050066523	2.66034267149015	34	IGKV3-15 IGLV3-25 IGHG1 IGKV3-11 IGKV1-5 IGKV3-20 IGLV3-1 IGKV4-1 IGLV1-47 IGHV4-59 IGHV3-7 IGLV3-19 IGLC2 IGLV3-21 IGKV2-30 IGLV2-23 IGLV2-11 IGLV1-44 IGLV1-40 IGHV4-34 IGHV3-30
REACTOME_INITIAL_TRIGGERING_OF_COMPLEMENT	4.8251719208527e-09	4.02419338199115e-07	0.761460801445585	0.699122177446394	2.60419261042553	37	IGKV3-15 IGLV3-25 IGHG1 IGKV3-11 IGKV1-5 IGKV3-20 IGLV3-1 IGKV4-1 IGLV1-47 IGHV4-59 IGHV3-7 IGLV3-19 IGLC2 IGLV3-21 IGKV2-30 IGLV2-23 IGLV2-11 IGLV1-44 IGLV1-40 IGHV4-34 IGHV3-30
REACTOME_COMPLEMENT_CASCADE	1.3418408880667e-08	1.01735936422512e-06	0.747739663149885	0.608115985133304	2.4470461899382	53	IGKV3-15 IGLV3-25 IGHG1 IGKV3-11 IGKV1-5 IGKV3-20 IGLV3-1 IGKV4-1 IGLV1-47 C3AR1 IGHV4-59 IGHV3-7 IGLV3-19 IGLC2 ELANE IGLV3-21 SERPING1 IGKV2-30 IGLV2-23 IGLV2-11 IGLV1-44 IGLV1-40 IGHV4-34 IGHV3-30
REACTOME_SIGNALING_BY_THE_B_CELL_RECEPTOR_BCR	5.57621872895275e-08	3.87547201662216e-06	0.719512826338911	0.444620376077569	2.10207139032817	134	IGKV3-15 PSMA3 PSMC2 IGLV3-25 PSMC6 NRAS PSMA4 PSMD14 IGKV3-11 IGKV1-5 IGKV3-20 IGLV3-1 PSME2 IGKV4-1 PSMB6 IGLV1-47 IGHV4-59 IGHV3-7 IGLV3-19 IGLC2 PSMA7 IGLV3-21 PPIA IGKV2-30 PSMC5 IGLV2-23 IGLV2-11 PSMC3 IGLV1-44 REL IGLV1-40 CUL1 RASGRP3 NCK1 IGHV4-34 CALM1 PSMD12 PSMD7 PIK3AP1 IGHV3-30 DAPP1 PSMC1 PSMA5 CHUK NFKBIB PSMB9 PSMB1 SOS1 PSMD13 PSMD4 PSMD1 RPS27A PSMD5 PPP3CB KRAS IGHV3-23 PSMD8 …
REACTOME_FCGR3A_MEDIATED_IL10_SYNTHESIS	6.24223651441838e-08	3.96410983845919e-06	0.704975715167238	0.578770116382871	2.37009725113375	60	IGKV3-15 IGLV3-25 IGHG1 IGKV3-11 IGKV1-5 IGKV3-20 IGLV3-1 IGKV4-1 IGLV1-47 IGHV4-59 IGHV3-7 IGLV3-19 IGLC2 IGLV3-21 IGKV2-30 IGLV2-23 IGLV2-11 IGLV1-44 IGLV1-40 ADCY4 ADCY9 IGHV4-34 CALM1 IGHV3-30 YES1
REACTOME_CD22_MEDIATED_BCR_REGULATION	6.6543810237924e-08	3.96410983845919e-06	0.704975715167238	0.686684010627834	2.52706522750738	35	IGKV3-15 IGLV3-25 IGKV3-11 IGKV1-5 IGKV3-20 IGLV3-1 IGKV4-1 IGLV1-47 IGHV4-59 IGHV3-7 IGLV3-19 IGLC2 IGLV3-21 IGKV2-30 IGLV2-23 IGLV2-11 IGLV1-44 IGLV1-40 IGHV4-34 IGHV3-30
REACTOME_M_PHASE	8.49564825855701e-08	4.7235804317577e-06	0.704975715167238	0.34570330386468	1.83955223147189	307	PSMA3 PSMC2 LMNB1 KMT5A CCP110 PSMC6 SKA2 NCAPG PSMA4 USO1 HAUS1 PSMD14 XPO1 BLZF1 CENPN PSME2 DCTN2 SMC2 HSP90AA1 CENPF PSMB6 UBE2E1 VRK2 KIF23 ESPL1 MZT1 BUB1B NEDD1 BUB1 PLK4 NUP37 AKAP9 BIRC5 NDC80 PSMA7 CNTRL DYNC1I2 RANBP2 HAUS8 SGO2 PSMC5 SUMO1 NUP54 PSMC3 CENPH KNTC1 CEP57 ANAPC4 KPNB1 NCAPH TNPO1 CENPE CEP290 KNL1 VRK1 CENPU CDC20 ITGB3BP RPS27 PSMD12 PSMD7 RCC2 FBXO5 CCNB1 PSMC1 SMC3 PS…
REACTOME_TRANSLATION	9.41383446206255e-08	4.90696121335011e-06	0.704975715167238	0.359522488588871	1.87244276117446	246	MRPS18C MRPL13 RPL22L1 MTRF1L MRPL32 MRPL47 MRPL51 MRPL40 MRPL58 EIF2S2 RPS27L SRP14 SRP9 SSR3 AIMP1 SEC11A EIF5B MRPS18B MRPS7 GADD45GIP1 MRPS22 MRPS23 MTIF2 EIF4A2 RPL36AL RPS29 SEC61B RPL31 SEC61G PPA2 MRPL1 SRP54 RPS7 TRAM1 RPS24 EIF2S1 MRPL39 RPL34 PPA1 RPL23 MRPL3 SPCS2 ETF1 MRPL57 RPS27 FAU SRP72 EIF3M RPS21 RPL35 RPL11 MRPL33 SPCS3 EIF3E RPS20 MRPL15 MRPL54 RPL41 RPL36 MRPS21 MRPL11 MRPL5…
REACTOME_NEUTROPHIL_DEGRANULATION	2.17442039236337e-07	1.01011553659568e-05	0.690132458796796	0.316039027218071	1.74496591661787	411	RNASE2 JUP PSMC2 ATP11B BST2 NRAS IDH1 PSMD14 CLEC4D S100A8 VAMP8 CD36 S100A9 SRP14 HSP90AA1 B2M TNFAIP6 C3AR1 DNAJC13 TXNDC5 TCN1 ANXA2 MMP8 CSTB ILF2 ATP6V1D ABCA13 CAMP LAMTOR2 SELL ERP44 MPO PLAC8 ELANE CD58 DYNLT1 HP PPIA LAIR1 CCT2 GRN ENPP4 RETN ARL8A PSMC3 CRISP3 ATG7 NCKAP1L LTF SERPINB1 KPNB1 GDI2 NDUFC2 CCT8 S100A12 ADA2 HMGB1 CEP290 FUCA2 PTPRN2 GMFG PTPRC CEACAM1 DEFA4 GUSB SLC2A3 BS…
REACTOME_ROLE_OF_PHOSPHOLIPIDS_IN_PHAGOCYTOSIS	2.27791120776387e-07	1.01011553659568e-05	0.690132458796796	0.576870396189891	2.32131458405122	53	IGKV3-15 IGLV3-25 IGHG1 IGKV3-11 IGKV1-5 IGKV3-20 IGLV3-1 IGKV4-1 IGLV1-47 IGHV4-59 IGHV3-7 IGLV3-19 IGLC2 IGLV3-21 IGKV2-30 IGLV2-23 IGLV2-11 IGLV1-44 IGLV1-40 IGHV4-34 PIK3CA IGHV3-30
REACTOME_ANTIGEN_PROCESSING_CROSS_PRESENTATION	2.30122244548175e-07	1.01011553659568e-05	0.690132458796796	0.489882371438462	2.19061136343657	92	PSMA3 PSMC2 PSMC6 PSMA4 PSMD14 S100A8 VAMP8 CD36 S100A9 PSME2 B2M PSMB6 PSMA7 MYD88 PSMC5 PSMC3 SEC61B SEC61G CTSL TAP1 HMGB1 LY96 CD14 PSMD12 PSMD7 LNPEP ITGAV CALR PSMC1 SEC22B PSMA5 CHUK PSMB9 PSMB1 PSMD13 PSMD4 PSMD1 RPS27A PDIA3 PSMD5 HLA-F TLR1 TLR2 PSMD8 TLR4 SEM1
REACTOME_FCERI_MEDIATED_NF_KB_ACTIVATION	2.52553409903647e-07	1.05314771929821e-05	0.674962860011025	0.466181380123559	2.11798068147523	104	IGKV3-15 PSMA3 PSMC2 IGLV3-25 PSMC6 PSMA4 PSMD14 IGKV3-11 IGKV1-5 IGKV3-20 IGLV3-1 PSME2 IGKV4-1 PSMB6 IGLV1-47 IGHV4-59 IGHV3-7 IGLV3-19 IGLC2 PSMA7 IGLV3-21 IGKV2-30 PSMC5 UBE2N IGLV2-23 IGLV2-11 PSMC3 IGLV1-44 IGLV1-40 CUL1 IGHV4-34 PSMD12 PSMD7 IGHV3-30 PSMC1 PSMA5 CHUK FCER1G PSMB9 PSMB1 PSMD13 UBE2D1 PSMD4 PSMD1 RPS27A PSMD5 IGHV3-23 PSMD8 IGHV3-33 SEM1
REACTOME_IMMUNOREGULATORY_INTERACTIONS_BETWEEN_A_LYMPHOID_AND_A_NON_LYMPHOID_CELL	2.81159605982446e-07	1.11660529233028e-05	0.674962860011025	0.448738464401512	2.07927840589992	121	SIGLEC1 IFITM1 IGKV3-15 IGLV3-25 CLEC2B IGKV3-11 IGKV1-5 IGKV3-20 IGLV3-1 B2M IGKV4-1 IGLV1-47 IGHV4-59 SELL IGHV3-7 IGLV3-19 IGLC2 IGLV3-21 LAIR1 IGKV2-30 IGLV2-23 LILRA6 SLAMF7 CD300E IGLV2-11 IGLV1-44 CRTAM IGLV1-40 ITGB1 IGHV4-34 IGHV3-30 OSCAR LILRA5 ITGA4 LILRB4 CD3D LILRB1 CD300A NECTIN2 LILRB2 HCST SIGLEC5 HLA-F SIGLEC6 ITGAL IGHV3-23 IGHV3-33
REACTOME_ANTIGEN_ACTIVATES_B_CELL_RECEPTOR_BCR_LEADING_TO_GENERATION_OF_SECOND_MESSENGERS	3.96736185435214e-07	1.50399081205895e-05	0.674962860011025	0.556217716035598	2.27281601772228	58	IGKV3-15 IGLV3-25 IGKV3-11 IGKV1-5 IGKV3-20 IGLV3-1 IGKV4-1 IGLV1-47 IGHV4-59 IGHV3-7 IGLV3-19 IGLC2 IGLV3-21 IGKV2-30 IGLV2-23 IGLV2-11 IGLV1-44 IGLV1-40 NCK1 IGHV4-34 CALM1 PIK3AP1 IGHV3-30 DAPP1
REACTOME_ROLE_OF_LAT2_NTAL_LAB_ON_CALCIUM_MOBILIZATION	7.4911789412726e-07	2.71636662479189e-05	0.659444398037935	0.605027418704526	2.32434454817216	43	IGKV3-15 IGLV3-25 IGKV3-11 IGKV1-5 IGKV3-20 IGLV3-1 IGKV4-1 IGLV1-47 IGHV4-59 IGHV3-7 IGLV3-19 IGLC2 IGLV3-21 IGKV2-30 IGLV2-23 IGLV2-11 IGLV1-44 IGLV1-40 IGHV4-34 PIK3CA IGHV3-30
REACTOME_MITOCHONDRIAL_TRANSLATION	8.02625161620846e-07	2.78912243663244e-05	0.659444398037935	0.490404325369357	2.17028743460721	88	MRPS18C MRPL13 MTRF1L MRPL32 MRPL47 MRPL51 MRPL40 MRPL58 MRPS18B MRPS7 GADD45GIP1 MRPS22 MRPS23 MTIF2 MRPL1 MRPL39 MRPL3 MRPL57 MRPL33 MRPL15 MRPL54 MRPS21 MRPL11 MRPL50 MRPS36 MRPL28 MTIF3 GFM2 MRPS14 MRPS11 MRPS31 MRPL36 MRPL22 MRPL35 MRPL23 MRPS35 CHCHD1 MRPL27 MRPS9 MRPS33 MRPL16
REACTOME_MITOTIC_G1_PHASE_AND_G1_S_TRANSITION	1.20606061452805e-06	4.02341821006556e-05	0.643551836150722	0.419719827895133	1.98938153107317	133	PSMA3 PSMC2 PRIM1 PSMC6 TYMS RRM2 TOP2A PSMA4 TK1 GMNN PSMD14 CDT1 PSME2 PSMB6 MCM10 CDC6 PSMA7 CDKN2C CDK7 PSMC5 DHFR PSMC3 WEE1 CCNA2 MCM4 CUL1 RPA3 PCNA JAK2 PSMD12 PSMD7 FBXO5 CCNB1 PSMC1 PSMA5 PPP2CA RBL1 RPA2 PSMB9 PSMB1 ORC4 PSMD13 RB1 CDK2 PSMD4 PSMD1 RPS27A POLE4 PSMD5 SRC LIN54 PSMD8 E2F6 SEM1 LIN9 CCND3 PRIM2 E2F1 CDC7 ORC3 POLE2 MYBL2 MCM2 MCM3 MNAT1
REACTOME_ANTIVIRAL_MECHANISM_BY_IFN_STIMULATED_GENES	1.71402852336611e-06	5.49807610956667e-05	0.643551836150722	0.496428521977428	2.15612265700785	79	OASL OAS1 IFIT1 OAS2 MX1 OAS3 ISG15 HERC5 EIF2AK2 USP18 DDX58 UBE2E1 MX2 NUP37 RANBP2 UBE2L6 UBA7 UBE2N NEDD4 EIF4A2 NUP54 KPNB1 KPNA3
REACTOME_MITOTIC_G2_G2_M_PHASES	2.57307072737806e-06	7.94792958012335e-05	0.627256739718528	0.381143402861843	1.8660035420517	172	PSMA3 PSMC2 CCP110 PSMC6 PSMA4 HAUS1 PSMD14 XPO1 PSME2 DCTN2 HSP90AA1 CENPF PSMB6 HMMR TPX2 PKMYT1 MZT1 NEDD1 PLK4 GTSE1 AKAP9 RAB8A PSMA7 CNTRL DYNC1I2 CDK7 HAUS8 PSMC5 PSMC3 CEP57 WEE1 CCNA2 AURKA CEP290 FOXM1 CUL1 PSMD12 PSMD7 CCNB1 PSMC1 PSMA5 BORA PPP2CA CEP135 YWHAE PSMB9 PPP1R12A PSMB1 PSMD13 CDK2 PSMD4 PSMD1 RPS27A CEP78 NINL PSMD5 RBX1 LIN54 PSMD8 SEM1 HAUS4 LIN9 TUBG1 E2F1 CEP63 PCNT CK…
REACTOME_MITOTIC_METAPHASE_AND_ANAPHASE	4.21506453680559e-06	0.000125548707989138	0.610526878385931	0.369430172441177	1.86095110102309	196	PSMA3 PSMC2 LMNB1 PSMC6 SKA2 PSMA4 PSMD14 XPO1 CENPN PSME2 CENPF PSMB6 UBE2E1 VRK2 ESPL1 BUB1B BUB1 NUP37 BIRC5 NDC80 PSMA7 DYNC1I2 RANBP2 SGO2 PSMC5 SUMO1 NUP54 PSMC3 CENPH KNTC1 ANAPC4 KPNB1 TNPO1 CENPE KNL1 VRK1 CENPU CDC20 ITGB3BP RPS27 PSMD12 PSMD7 RCC2 FBXO5 CCNB1 PSMC1 SMC3 PSMA5 CHMP2B SPAST RAN PPP2CA PPP2R5C TAOK1 RAD21 TMPO PSMB9 PTTG1 PSMB1 SPDL1 PSMD13 ZW10 UBE2D1 PSMD4 PSMD1 RCC1 RP…
REACTOME_SYNTHESIS_OF_DNA	1.13111411102131e-05	0.000322670515087283	0.593325476396405	0.429880096448109	1.9606598564348	107	PSMA3 PSMC2 PRIM1 PSMC6 PSMA4 PSMD14 CDT1 PSME2 PSMB6 UBE2E1 CDC6 PSMA7 PSMC5 PSMC3 ANAPC4 CCNA2 MCM4 CUL1 RPA3 PCNA RFC4 PSMD12 PSMD7 PSMC1 PSMA5 RFC3 FEN1 RPA2 PSMB9 PSMB1 ORC4 DNA2 PSMD13 POLD3 CDK2 UBE2D1 PSMD4 PSMD1 RPS27A POLE4 PSMD5 RBX1 UBE2C PSMD8 CDC26 RFC1 SEM1 PRIM2
REACTOME_DDX58_IFIH1_MEDIATED_INDUCTION_OF_INTERFERON_ALPHA_BETA	1.16068530606936e-05	0.000322670515087283	0.593325476396405	0.507690043079353	2.12500355692625	65	ISG15 HERC5 IRF7 DHX58 ATG5 IFIH1 DDX58 SIKE1 HSP90AA1 UBE2K TBK1 ATG12 UBE2L6 UBA7 S100A12 HMGB1 TOMM70 TNFAIP3 TRIM25 TRAF3 CHUK RNF135 NFKBIB TANK NKIRAS1 CASP10
REACTOME_ANTI_INFLAMMATORY_RESPONSE_FAVOURING_LEISHMANIA_PARASITE_INFECTION	1.31489820805627e-05	0.000353750034038365	0.593325476396405	0.435104803978097	1.96592696884511	99	IGKV3-15 IGLV3-25 IGHG1 IGKV3-11 IGKV1-5 IGKV3-20 IGLV3-1 IGKV4-1 IGLV1-47 IGHV4-59 GNG2 IGHV3-7 IGLV3-19 IGLC2 IGLV3-21 IGKV2-30 IGLV2-23 IGLV2-11 ADAM17 IGLV1-44 GNGT2 IGLV1-40 ADCY4 ADCY9 IGHV4-34 GNB4 CALM1 GPR27 ADM IGHV3-30 YES1 GPR15 ADRB2 RHBDF2
REACTOME_DISEASES_OF_IMMUNE_SYSTEM	1.44469904256035e-05	0.000376524687967292	0.593325476396405	0.663628448410864	2.25276354276914	25	TLR3 S100A8 CD36 S100A9 UNC93B1 MYD88 IRAK4 TICAM1 HMGB1 LY96 CD14 TRAF3 CHUK TLR10 TLR5 NFKB2 TLR1 TLR2 TLR4
REACTOME_CELL_SURFACE_INTERACTIONS_AT_THE_VASCULAR_WALL	1.89253009417013e-05	0.000463669038392015	0.575610261071129	0.397413093063578	1.84805855722624	122	SLC3A2 IGKV3-15 IGLV3-25 JCHAIN CD48 NRAS IGKV3-11 IGKV1-5 IGKV3-20 IGLV3-1 IGHA2 IGKV4-1 IGLV1-47 IGHV4-59 SELL IGHV3-7 IGLV3-19 IGLC2 IGLV3-21 CD58 PPIA IGKV2-30 IGLV2-23 IGLV2-11 IGLV1-44 PTPN11 IGLV1-40 IGHA1 ITGB1 CEACAM1 IGHV4-34 CEACAM8 CD177 PIK3CA IGHV3-30 YES1 ITGAV ITGA4 FCER1G SLC16A1 CEACAM6
REACTOME_DNA_REPLICATION	1.95486455745714e-05	0.000463669038392015	0.575610261071129	0.414413156815765	1.90802764885784	117	PSMA3 PSMC2 PRIM1 PSMC6 PSMA4 GMNN PSMD14 CDT1 PSME2 PSMB6 UBE2E1 MCM10 CDC6 PSMA7 PSMC5 PSMC3 ANAPC4 KPNB1 CCNA2 MCM4 CUL1 RPA3 PCNA RFC4 PSMD12 PSMD7 PSMC1 PSMA5 RFC3 FEN1 RPA2 PSMB9 PSMB1 ORC4 DNA2 PSMD13 POLD3 CDK2 UBE2D1 PSMD4 PSMD1 RPS27A POLE4 PSMD5 RBX1 UBE2C PSMD8 CDC26 RFC1 SEM1 PRIM2 E2F1 CDC7
REACTOME_PARASITE_INFECTION	1.97155882337723e-05	0.000463669038392015	0.575610261071129	0.456619381814469	1.99741420467283	83	IGKV3-15 IGLV3-25 IGHG1 IGKV3-11 IGKV1-5 IGKV3-20 IGLV3-1 IGKV4-1 IGLV1-47 IGHV4-59 WASL IGHV3-7 IGLV3-19 IGLC2 IGLV3-21 IGKV2-30 IGLV2-23 IGLV2-11 IGLV1-44 NCKAP1L ABI1 IGLV1-40 ARPC3 NCK1 IGHV4-34 IGHV3-30 YES1 ACTR3 VAV3
REACTOME_G2_M_DNA_DAMAGE_CHECKPOINT	2.00144908658424e-05	0.000463669038392015	0.575610261071129	0.51529222481534	2.09994700390875	55	NBN CHEK2 RBBP8 BRCA1 CHEK1 BARD1 SUMO1 UBE2N UBE2V2 WEE1 YWHAZ RPA3 RFC4 TOPBP1 CCNB1 RMI2 RFC3 RAD50 RMI1 RPA2 YWHAE DNA2 RNF8 WRN BRIP1 MRE11 ATR YWHAH YWHAQ
REACTOME_SEPARATION_OF_SISTER_CHROMATIDS	2.53004242598464e-05	0.000566326296354086	0.575610261071129	0.374023121093688	1.80458027288859	156	PSMA3 PSMC2 PSMC6 SKA2 PSMA4 PSMD14 XPO1 CENPN PSME2 CENPF PSMB6 UBE2E1 ESPL1 BUB1B BUB1 NUP37 BIRC5 NDC80 PSMA7 DYNC1I2 RANBP2 SGO2 PSMC5 PSMC3 CENPH KNTC1 ANAPC4 CENPE KNL1 CENPU CDC20 ITGB3BP RPS27 PSMD12 PSMD7 RCC2 PSMC1 SMC3 PSMA5 PPP2CA PPP2R5C TAOK1 RAD21 PSMB9 PTTG1 PSMB1 SPDL1 PSMD13 ZW10 UBE2D1 PSMD4 PSMD1 RPS27A PSMD5 PPP1CC UBE2C PSMD8 CDC26 SEM1 MAD2L1 ZWILCH PPP2R5D CENPL CKAP5 MIS1…
REACTOME_PROGRAMMED_CELL_DEATH	2.58038360449104e-05	0.000566326296354086	0.575610261071129	0.35710298726575	1.75364450246099	175	PSMA3 PSMC2 LMNB1 CLSPN RIPK3 PSMC6 HMGB2 PMAIP1 PSMA4 PSMD14 CYCS DNM1L PSME2 HSP90AA1 PSMB6 CASP1 UACA BAK1 TNFSF10 IL18 PSMA7 FNTA ELANE GZMB PSMC5 PSMC3 CASP3 KPNB1 TICAM1 HMGB1 YWHAZ LY96 CD14 PSMD12 CASP4 PSMD7 PSMC1 ROCK1 PSMA5 APC CHMP2B TP53BP2 CASP5 CTNNB1 SEPTIN4 BAX PDCD6IP YWHAE PSMB9 FASLG PSMB1 PSMD13 IL1B PSMD4 PSMD1 RPS27A PSMD5 APPL1 BIRC3 PSMD8 TLR4 SEM1 YWHAH E2F1 CHMP4B
REACTOME_RESPIRATORY_ELECTRON_TRANSPORT_ATP_SYNTHESIS_BY_CHEMIOSMOTIC_COUPLING_AND_HEAT_PRODUCTION_BY_UNCOUPLING_PROTEINS	2.66416229294854e-05	0.000569720859568996	0.575610261071129	0.410535162301228	1.89365321233591	118	NDUFA4 TMEM126B NDUFB3 UQCR10 SCO2 NDUFS3 NDUFAF1 UQCRH UQCRFS1 CYCS ATP5F1C ATP5PD NDUFB4 UQCRC2 NDUFS1 ATP5PB ATP5PF COX5B NDUFA12 NDUFB2 COX7C NDUFS4 NDUFA5 ATP5MC3 NDUFB1 NDUFC2 NDUFA6 COX6A1 NDUFB7 UQCRB ATP5ME UQCRQ COX5A NDUFB5 ATP5F1E NDUFS5 NDUFB6 COQ10B NDUFAF5 SDHB NDUFA8
REACTOME_DNA_REPLICATION_PRE_INITIATION	3.10251202745589e-05	0.000646873757724553	0.557332238758646	0.460258332788946	2.00137535001714	80	PSMA3 PSMC2 PRIM1 PSMC6 PSMA4 GMNN PSMD14 CDT1 PSME2 PSMB6 MCM10 CDC6 PSMA7 PSMC5 PSMC3 KPNB1 MCM4 RPA3 PSMD12 PSMD7 PSMC1 PSMA5 RPA2 PSMB9 PSMB1 ORC4 PSMD13 CDK2 PSMD4 PSMD1 RPS27A POLE4 PSMD5 PSMD8 SEM1 PRIM2 E2F1 CDC7 ORC3 POLE2 MCM2 MCM3 MCM6 PSMB7 PSMB8
REACTOME_DNA_REPAIR	3.35094830969269e-05	0.00068163192445944	0.557332238758646	0.320203573809586	1.67837750438542	259	ISG15 LIG4 CLSPN SUMO2 BRCA2 TFPT NBN POLK CHEK2 FANCL RBBP8 HMGN1 PPP4R2 BRCA1 XRCC4 POLQ CHEK1 POLR2K SMARCA5 RCHY1 SUMO3 BARD1 CDK7 UBE2L6 UBA7 ASCC3 SUMO1 UBE2N USP1 UBE2V2 COPS4 PALB2 POT1 SPRTN ZNF830 DDB2 PIAS3 CCNA2 DCLRE1A TDG DTL ISY1 RPA3 PCNA BAZ1B DCLRE1C PARG RFC4 TRIM25 FANCA GTF2H3 COPS8 TOPBP1 ASCC1 GTF2H1 TDP2 RMI2 RFC3 FANCI FEN1 KPNA2 RAD50 RIF1 RMI1 XRCC5 RPA2 MPG FANCC XPA D…
REACTOME_FCERI_MEDIATED_MAPK_ACTIVATION	3.97197294104106e-05	0.000788720341149582	0.557332238758646	0.489033411053965	2.01650327524418	59	IGKV3-15 IGLV3-25 NRAS IGKV3-11 IGKV1-5 IGKV3-20 IGLV3-1 IGKV4-1 IGLV1-47 IGHV4-59 IGHV3-7 IGLV3-19 IGLC2 IGLV3-21 IGKV2-30 IGLV2-23 IGLV2-11 IGLV1-44 IGLV1-40 IGHV4-34 IGHV3-30 FCER1G VAV3 SOS1 JUN KRAS IGHV3-23 IGHV3-33 FOS MAP3K1
REACTOME_FC_EPSILON_RECEPTOR_FCERI_SIGNALING	4.31191298759473e-05	0.000836310565500931	0.557332238758646	0.369906427159334	1.77853055094738	151	IGKV3-15 PSMA3 PSMC2 IGLV3-25 PSMC6 NRAS PSMA4 PSMD14 IGKV3-11 IGKV1-5 IGKV3-20 IGLV3-1 PSME2 IGKV4-1 PSMB6 IGLV1-47 IGHV4-59 IGHV3-7 IGLV3-19 IGLC2 PSMA7 IGLV3-21 IGKV2-30 PSMC5 UBE2N IGLV2-23 IGLV2-11 PSMC3 IGLV1-44 IGLV1-40 CUL1 IGHV4-34 CALM1 PSMD12 PSMD7 PIK3CA IGHV3-30 PSMC1 PSMA5 CHUK FCER1G VAV3 PSMB9 PSMB1 SOS1 PSMD13 UBE2D1 PSMD4 PSMD1 RPS27A PSMD5 JUN PPP3CB KRAS IGHV3-23 PSMD8 IGHV3-3…
REACTOME_REGULATION_OF_EXPRESSION_OF_SLITS_AND_ROBOS	4.58199541518655e-05	0.000863438632111007	0.557332238758646	0.37236519371933	1.7854549197912	144	PSMA3 PSMC2 RPL22L1 PSMC6 PSMA4 MAGOH PSMD14 RPS27L PSME2 PSMB6 USP33 PSMA7 PSMC5 RPL36AL PSMC3 RPS29 RPL31 RPS7 RPS24 RPL34 RPL23 ELOC ETF1 RPS27 CUL2 PSMD12 FAU PSMD7 RPS21 RPL35 RPL11 RPS20 PSMC1 PSMA5 RPL41 RPL36 MAGOHB RPL24 RPL27A NCBP2 RPL6 PSMB9 RPL26 PSMB1 RPL28 RPS9 PSMD13 RPS25 RPL37 SLIT1 RPL27 PSMD4 PSMD1 RPS27A PSMD5 RPS3A RBX1 PSMD8 RPL12 RPL21 UPF2 SEM1 RPS18
REACTOME_CDT1_ASSOCIATION_WITH_THE_CDC6_ORC_ORIGIN_COMPLEX	4.6588415401673e-05	0.000863438632111007	0.557332238758646	0.505457434032375	2.04598820509771	54	PSMA3 PSMC2 PSMC6 PSMA4 GMNN PSMD14 CDT1 PSME2 PSMB6 CDC6 PSMA7 PSMC5 PSMC3 PSMD12 PSMD7 PSMC1 PSMA5 PSMB9 PSMB1 ORC4 PSMD13 PSMD4 PSMD1 RPS27A PSMD5 PSMD8 SEM1
REACTOME_HDR_THROUGH_HOMOLOGOUS_RECOMBINATION_HRR	5.10680334492611e-05	0.000916441310174259	0.557332238758646	0.485015804689758	1.99993688896271	59	BRCA2 NBN POLK RBBP8 BRCA1 CHEK1 BARD1 PALB2 RPA3 PCNA RFC4 TOPBP1 RMI2 RFC3 RAD50 RMI1 RPA2 DNA2 POLD3 WRN RPS27A POLE4 BRIP1 MUS81 MRE11 ATR RFC1
REACTOME_MRNA_SPLICING	5.16459731153359e-05	0.000916441310174259	0.557332238758646	0.354327688201069	1.74524608012105	178	SNRPB2 ZCRB1 LSM3 SF3B6 PRPF40A MAGOH SNRPF PLRG1 SNW1 CDC5L PHF5A CPSF2 SNRNP27 SNRPD2 POLR2K SLU7 BUD31 CSTF3 CWC15 PCF11 DNAJC8 SNRPE DDX5 CWC22 HNRNPA2B1 NUDT21 BCAS2 SNRNP48 PPIL3 LSM8 ISY1 SYF2 SF3B5 HNRNPA3 SRSF7 CDC40 U2SURP CRNKL1 GTF2F1 MAGOHB GCFC2 GTF2F2 SRSF3 HNRNPC NCBP2 LSM5 PPIL4 CPSF1 LSM7 TRA2B DHX15 HNRNPR POLR2I HSPA8 PPWD1 HNRNPA1 SRSF11 FIP1L1 CD2BP2 SRSF2 SMNDC1 MTREX SRSF1…
REACTOME_MITOTIC_PROMETAPHASE	5.91089110503343e-05	0.00102701732949956	0.557332238758646	0.360317893868979	1.75715979049984	163	CCP110 SKA2 NCAPG HAUS1 XPO1 CENPN DCTN2 SMC2 HSP90AA1 CENPF MZT1 BUB1B NEDD1 BUB1 PLK4 NUP37 AKAP9 BIRC5 NDC80 CNTRL DYNC1I2 RANBP2 HAUS8 SGO2 CENPH KNTC1 CEP57 NCAPH CENPE CEP290 KNL1 CENPU CDC20 ITGB3BP RPS27 RCC2 CCNB1 SMC3 PPP2CA PPP2R5C TAOK1 RAD21 CEP135 YWHAE SPDL1 ZW10 CEP78 NINL PPP1CC SMC4 HAUS4 TUBG1 MAD2L1 CEP63 ZWILCH PPP2R5D PCNT CENPL CKAP5 MIS12 MAPRE1 PLK1 TUBA1C CEP152 CLIP1 EM…
REACTOME_REGULATION_OF_RUNX3_EXPRESSION_AND_ACTIVITY	6.57207798232667e-05	0.00111859449740009	0.538434096309916	0.500369819794884	2.02539458430763	54	PSMA3 PSMC2 PSMC6 PSMA4 PSMD14 PSME2 PSMB6 PSMA7 PSMC5 PSMC3 PSMD12 PSMD7 CBFB PSMC1 PSMA5 PSMB9 PSMB1 PSMD13 RUNX3 PSMD4 PSMD1 RPS27A PSMD5 SRC PSMD8 SEM1
REACTOME_SIGNALING_BY_ROBO_RECEPTORS	8.5392316027947e-05	0.00142434383134616	0.538434096309916	0.344065736982151	1.68962178883965	175	PSMA3 PSMC2 RPL22L1 PSMC6 PSMA4 MAGOH PSMD14 RPS27L PSME2 PSMB6 USP33 PSMA7 AKAP5 PSMC5 RPL36AL PSMC3 RPS29 RPL31 RPS7 RPS24 RPL34 RPL23 ELOC ETF1 NCK1 RPS27 CUL2 PSMD12 FAU PSMD7 RPS21 RPL35 RPL11 RPS20 PSMC1 PSMA5 RPL41 RPL36 MAGOHB RPL24 RPL27A ABL2 NCBP2 RPL6 PSMB9 RPL26 PSMB1 RPL28 RPS9 SOS1 PSMD13 RPS25 PRKACB RPL37 CAP1 SLIT1 RPL27 PSMD4 PSMD1 RPS27A PSMD5 RPS3A RBX1 PPP3CB SRC PSMD8 RPL12…
REACTOME_FCGAMMA_RECEPTOR_FCGR_DEPENDENT_PHAGOCYTOSIS	8.86136232779035e-05	0.00142928603093006	0.538434096309916	0.398756993472735	1.81654258433428	108	IGKV3-15 IGLV3-25 IGHG1 IGKV3-11 IGKV1-5 IGKV3-20 IGLV3-1 HSP90AA1 IGKV4-1 IGLV1-47 IGHV4-59 WASL IGHV3-7 IGLV3-19 IGLC2 IGLV3-21 IGKV2-30 IGLV2-23 IGLV2-11 IGLV1-44 NCKAP1L ABI1 IGLV1-40 ARPC3 NCK1 IGHV4-34 PIK3CA IGHV3-30 YES1 ACTR3
REACTOME_ORC1_REMOVAL_FROM_CHROMATIN	8.94353894606571e-05	0.00142928603093006	0.538434096309916	0.471961461427132	1.97545687164089	65	PSMA3 PSMC2 PSMC6 PSMA4 PSMD14 CDT1 PSME2 PSMB6 CDC6 PSMA7 PSMC5 PSMC3 CCNA2 MCM4 CUL1 PSMD12 PSMD7 PSMC1 PSMA5 PSMB9 PSMB1 ORC4 PSMD13 CDK2 PSMD4 PSMD1 RPS27A PSMD5 RBX1 PSMD8 SEM1 ORC3 MCM2 MCM3 MCM6 PSMB7 PSMB8
REACTOME_HOMOLOGY_DIRECTED_REPAIR	9.0829927625052e-05	0.00142928603093006	0.538434096309916	0.418508219923324	1.88070756155978	93	CLSPN SUMO2 BRCA2 NBN POLK RBBP8 PPP4R2 BRCA1 POLQ CHEK1 BARD1 SUMO1 UBE2N UBE2V2 PALB2 CCNA2 RPA3 PCNA RFC4 TOPBP1 RMI2 RFC3 FEN1 RAD50 RMI1 RPA2 DNA2 POLD3 CDK2 RNF8 WRN RPS27A POLE4 BRIP1 MUS81 MRE11 ATR TIMELESS RFC1
REACTOME_FCERI_MEDIATED_CA_2_MOBILIZATION	0.000105646816994197	0.00163165639579927	0.538434096309916	0.472993705902296	1.93274618924176	58	IGKV3-15 IGLV3-25 IGKV3-11 IGKV1-5 IGKV3-20 IGLV3-1 IGKV4-1 IGLV1-47 IGHV4-59 IGHV3-7 IGLV3-19 IGLC2 IGLV3-21 IGKV2-30 IGLV2-23 IGLV2-11 IGLV1-44 IGLV1-40 IGHV4-34 CALM1 IGHV3-30 FCER1G VAV3
REACTOME_S_PHASE	0.000111071250348775	0.00168424405074324	0.538434096309916	0.364970728114983	1.74234269701422	140	PSMA3 PSMC2 PRIM1 PSMC6 PSMA4 PSMD14 CDT1 PSME2 PSMB6 UBE2E1 ESCO1 CDC6 PSMA7 CDK7 PSMC5 PSMC3 ANAPC4 WEE1 CCNA2 MCM4 CUL1 RPA3 PCNA RFC4 PSMD12 PSMD7 PSMC1 SMC3 PSMA5 RFC3 FEN1 RAD21 RPA2 PSMB9 PSMB1 ORC4 DNA2 PSMD13 RB1 POLD3 CDK2 UBE2D1 PSMD4 PSMD1 RPS27A POLE4 PSMD5 RBX1 UBE2C LIN54 PSMD8 CDC26 RFC1 SEM1 LIN9 PRIM2 E2F1
REACTOME_HOMOLOGOUS_DNA_PAIRING_AND_STRAND_EXCHANGE	0.000116385842012453	0.00173331771854261	0.538434096309916	0.561446565666038	2.09135834139434	37	BRCA2 NBN RBBP8 BRCA1 CHEK1 BARD1 PALB2 RPA3 RFC4 TOPBP1 RMI2 RFC3 RAD50 RMI1 RPA2 DNA2 WRN BRIP1 MRE11 ATR
REACTOME_SCF_SKP2_MEDIATED_DEGRADATION_OF_P27_P21	0.000136119387615535	0.00199164156616414	0.518848077743792	0.488623240413993	1.96620984812332	53	PSMA3 PSMC2 PSMC6 PSMA4 PSMD14 PSME2 PSMB6 PSMA7 PSMC5 PSMC3 CCNA2 CUL1 PSMD12 PSMD7 PSMC1 PSMA5 PSMB9 PSMB1 PSMD13 CDK2 PSMD4 PSMD1 RPS27A PSMD5 PSMD8 SEM1
REACTOME_DNA_DOUBLE_STRAND_BREAK_REPAIR	0.000150315225402885	0.00216142927562079	0.518848077743792	0.387612079344489	1.78791715446854	118	LIG4 CLSPN SUMO2 BRCA2 NBN POLK CHEK2 RBBP8 PPP4R2 BRCA1 XRCC4 POLQ CHEK1 SMARCA5 BARD1 SUMO1 UBE2N UBE2V2 PALB2 CCNA2 RPA3 PCNA BAZ1B DCLRE1C RFC4 TOPBP1 TDP2 RMI2 RFC3 FEN1 KPNA2 RAD50 RIF1 RMI1 XRCC5 RPA2 DNA2 POLD3 CDK2 RNF8 WRN RPS27A POLE4 BRIP1 MUS81 MRE11 ATR TIMELESS RFC1
REACTOME_LEISHMANIA_INFECTION	0.000162499684904544	0.00228013700175297	0.518848077743792	0.334709178195262	1.63867066143596	172	IGKV3-15 IGLV3-25 IGHG1 IGKV3-11 IGKV1-5 IGKV3-20 IGLV3-1 IGKV4-1 CASP1 IGLV1-47 C3AR1 IGHV4-59 GNG2 WASL IGHV3-7 IGLV3-19 IL18 IGLC2 IGLV3-21 TXN IGKV2-30 IGLV2-23 IGLV2-11 ADAM17 IGLV1-44 NCKAP1L ABI1 GNGT2 IGLV1-40 ARPC3 ADCY4 ADCY9 NCK1 IGHV4-34 GNB4 CALM1 GPR27 ADM IGHV3-30 YES1 GPR15 DVL3 ADRB2 ACTR3 RHBDF2 VAV3 ARPC2 PRKACB IL1B ARPC5 POMC MYO10 JUN NFKB2 P2RX4 SRC IGHV3-23 IGHV3-33 CYBA N…
REACTOME_INTERFERON_GAMMA_SIGNALING	0.000164038633219638	0.00228013700175297	0.518848077743792	0.44930657672269	1.92110264714567	72	OASL OAS1 OAS2 OAS3 IRF7 TRIM22 SP100 TRIM38 TRIM14 TRIM5 GBP3 B2M MT2A PML SUMO1 GBP1 PTPN11 IRF4 JAK2 TRIM25 IRF5 IFI30 TRIM21 TRIM26 STAT1 HLA-F TRIM3 SOCS3 GBP4 IFNGR1 PTPN2 GBP2 HLA-DPA1
REACTOME_INTERLEUKIN_1_FAMILY_SIGNALING	0.000170833047766723	0.00233565183340077	0.518848077743792	0.386123117339144	1.77777556438392	117	PSMA3 PSMC2 PSMC6 IL1RN PSMA4 PSMD14 PSME2 PSMB6 CASP1 TBK1 MAP2K6 IL18 PSMA7 MYD88 PSMC5 UBE2N IRAK4 PSMC3 PTPN11 S100A12 HMGB1 CUL1 PTPN9 PSMD12 PSMD7 PSMC1 PSMA5 CHUK NFKBIB NKIRAS1 PSMB9 PSMB1 PSMD13 IL18R1 IL1B IRAK2 PSMD4 PSMD1 RPS27A PSMD5 RBX1 NFKB2 PSMD8 SEM1 IRAK3 PTPN2 NOD1 PTPN6 TNIP2 PSMB7 IL18RAP MAP3K7 PSMB8 BTRC
REACTOME_APC_C_MEDIATED_DEGRADATION_OF_CELL_CYCLE_PROTEINS	0.000184932929255372	0.00248764617740291	0.518848077743792	0.426473569351351	1.86069978818454	81	PSMA3 PSMC2 PSMC6 PSMA4 PSMD14 PSME2 PSMB6 UBE2E1 BUB1B PSMA7 PSMC5 PSMC3 ANAPC4 CCNA2 AURKA CUL1 CDC20 PSMD12 PSMD7 FBXO5 CCNB1 PSMC1 PSMA5 PSMB9 PTTG1 PSMB1 PSMD13 RB1 CDK2 UBE2D1 PSMD4 PSMD1 RPS27A PSMD5 UBE2C PSMD8 CDC26 SEM1 MAD2L1
REACTOME_SIGNALING_BY_INTERLEUKINS	0.000195153888023295	0.00253305135212527	0.518848077743792	0.291018907899067	1.5620319561853	326	PSMA3 PSMC2 LMNB1 HSP90B1 IGHG1 PSMC6 BATF CCR1 IL1RN PSMA4 CAPZA1 CCR5 PSMD14 CD36 PSME2 HSP90AA1 PSMB6 CASP1 TBK1 MEF2A ANXA2 MAP2K6 BIRC5 IL18 PSMA7 STAT2 PPIA MYD88 HNRNPA2B1 HIF1A ATF1 PSMC5 UBE2N HSPA9 IRAK4 PSMC3 MAPK11 CASP3 TNF ANXA1 HAVCR2 PTPN11 S100A12 HMGB1 ITGB1 YWHAZ CUL1 PTPN9 IRF4 GSTO1 JAK2 CD86 PSMD12 PSMD7 PIK3CA OSM YES1 LGALS9 RAP1B PSMC1 IFNLR1 PSMA5 CHUK POU2F1 IL15 NFKBIB…
REACTOME_RESPIRATORY_ELECTRON_TRANSPORT	0.000195483797857013	0.00253305135212527	0.518848077743792	0.398811177117025	1.79591794990626	98	NDUFA4 TMEM126B NDUFB3 UQCR10 SCO2 NDUFS3 NDUFAF1 UQCRH UQCRFS1 CYCS NDUFB4 UQCRC2 NDUFS1 COX5B NDUFA12 NDUFB2 COX7C NDUFS4 NDUFA5 NDUFB1 NDUFC2 NDUFA6 COX6A1 NDUFB7 UQCRB UQCRQ COX5A NDUFB5 NDUFS5 NDUFB6 COQ10B NDUFAF5 SDHB NDUFA8 NDUFA2
REACTOME_APC_C_CDH1_MEDIATED_DEGRADATION_OF_CDC20_AND_OTHER_APC_C_CDH1_TARGETED_PROTEINS_IN_LATE_MITOSIS_EARLY_G1	0.000197420069410243	0.00253305135212527	0.518848077743792	0.437446000226232	1.86403389239631	70	PSMA3 PSMC2 PSMC6 PSMA4 PSMD14 PSME2 PSMB6 UBE2E1 PSMA7 PSMC5 PSMC3 ANAPC4 AURKA CDC20 PSMD12 PSMD7 PSMC1 PSMA5 PSMB9 PTTG1 PSMB1 PSMD13 RB1 UBE2D1 PSMD4 PSMD1 RPS27A PSMD5 UBE2C PSMD8 CDC26 SEM1
REACTOME_G1_S_DNA_DAMAGE_CHECKPOINTS	0.000213730929210999	0.00270078174184808	0.518848077743792	0.454388535171081	1.85992666080194	61	PSMA3 PSMC2 PSMC6 PSMA4 PSMD14 CHEK2 PSME2 PSMB6 CHEK1 PSMA7 PSMC5 PSMC3 CCNA2 PSMD12 PSMD7 PSMC1 PSMA5 PSMB9 PSMB1 PSMD13 CDK2 PSMD4 PSMD1 RPS27A PSMD5 PSMD8 SEM1 PCBP4
REACTOME_REGULATION_OF_RAS_BY_GAPS	0.000240910299324422	0.00299879387517265	0.518848077743792	0.451838370826349	1.84948819616857	61	PSMA3 PSMC2 PSMC6 NRAS PSMA4 PSMD14 PSME2 PSMB6 PSMA7 PSMC5 PSMC3 PSMD12 PSMD7 PSMC1 PSMA5 PSMB9 PSMB1 PSMD13 NF1 RASA2 PSMD4 PSMD1 RPS27A PSMD5 RBX1 KRAS PSMD8 SEM1
REACTOME_SWITCHING_OF_ORIGINS_TO_A_POST_REPLICATIVE_STATE	0.000251896103804747	0.00301854220140785	0.49849310876659	0.418119616677716	1.82900265487146	83	PSMA3 PSMC2 PSMC6 PSMA4 PSMD14 CDT1 PSME2 PSMB6 UBE2E1 CDC6 PSMA7 PSMC5 PSMC3 ANAPC4 CCNA2 MCM4 CUL1 PSMD12 PSMD7 PSMC1 PSMA5 PSMB9 PSMB1 ORC4 PSMD13 CDK2 UBE2D1 PSMD4 PSMD1 RPS27A PSMD5 RBX1 UBE2C PSMD8 CDC26 SEM1
REACTOME_PROCESSING_OF_CAPPED_INTRON_CONTAINING_PRE_MRNA	0.000252932064152232	0.00301854220140785	0.49849310876659	0.313119670461638	1.61716207355183	226	SNRPB2 ZCRB1 LSM3 SF3B6 METTL14 PRPF40A MAGOH SNRPF PLRG1 SNW1 CDC5L PHF5A CPSF2 SNRNP27 SNRPD2 POLR2K SLU7 BUD31 CSTF3 NUP37 CWC15 PCF11 FYTTD1 DNAJC8 SNRPE RANBP2 DDX5 CWC22 HNRNPA2B1 NUDT21 NUP54 BCAS2 SNRNP48 PPIL3 LSM8 ISY1 SYF2 SF3B5 GLE1 HNRNPA3 SRSF7 CDC40 U2SURP CRNKL1 THOC7 GTF2F1 MAGOHB GCFC2 GTF2F2 SRSF3 HNRNPC NCBP2 LSM5 PPIL4 CPSF1 LSM7 TRA2B DHX15 HNRNPR NUP205 POLR2I HSPA8 PPWD1 H…
REACTOME_O_LINKED_GLYCOSYLATION	0.000253354861029436	0.00301854220140785	0.49849310876659	-0.490792845801707	-1.94707209697373	51	SEMA5A GALNT5 ADAMTS5 POMK POMGNT2 ADAMTS17 ST3GAL1 POFUT2 POMT2 ST6GALNAC4 ADAMTS10 GALNT6 GALNT2 ST6GALNAC3 ST3GAL3 GCNT4 GALNT12 B3GNTL1 LARGE2 ST6GAL1 ADAMTS1 ST6GALNAC2 LARGE1
REACTOME_PROCESSING_OF_DNA_DOUBLE_STRAND_BREAK_ENDS	0.000288543036172413	0.00338936467841961	0.49849310876659	0.459106470401659	1.89310112627167	59	CLSPN SUMO2 NBN RBBP8 PPP4R2 BRCA1 CHEK1 BARD1 SUMO1 UBE2N UBE2V2 CCNA2 RPA3 RFC4 TOPBP1 RMI2 RFC3 RAD50 RMI1 RPA2 DNA2 CDK2 RNF8 WRN RPS27A BRIP1 MRE11 ATR TIMELESS
REACTOME_SRP_DEPENDENT_COTRANSLATIONAL_PROTEIN_TARGETING_TO_MEMBRANE	0.000310797509826379	0.00347822259330312	0.49849310876659	0.396539051577357	1.79167595615752	99	RPL22L1 RPS27L SRP14 SRP9 SSR3 SEC11A RPL36AL RPS29 SEC61B RPL31 SEC61G SRP54 RPS7 TRAM1 RPS24 RPL34 RPL23 SPCS2 RPS27 FAU SRP72 RPS21 RPL35 RPL11 SPCS3 RPS20 RPL41 RPL36 RPL24 RPL27A RPL6 RPL26 RPL28 RPS9 RPS25 RPL37 RPL27 RPS27A RPS3A SEC11C SPCS1 RPL12 RPL21 SSR2 RPS18
REACTOME_DEGRADATION_OF_DVL	0.000311645967766741	0.00347822259330312	0.49849310876659	0.47425445728161	1.9083901609621	53	PSMA3 PSMC2 PSMC6 PSMA4 PSMD14 PSME2 PSMB6 PSMA7 PSMC5 PSMC3 PSMD12 PSMD7 DVL3 PSMC1 PSMA5 PSMB9 PSMB1 PSMD13 PSMD4 PSMD1 RPS27A PSMD5 RBX1 PSMD8 SEM1
REACTOME_DEFECTIVE_CFTR_CAUSES_CYSTIC_FIBROSIS	0.000312122872341631	0.00347822259330312	0.49849310876659	0.465160404691297	1.91151838207061	57	PSMA3 PSMC2 PSMC6 ERLEC1 PSMA4 PSMD14 PSME2 PSMB6 DERL2 PSMA7 PSMC5 PSMC3 PSMD12 PSMD7 PSMC1 PSMA5 RNF185 PSMB9 PSMB1 PSMD13 PSMD4 PSMD1 RPS27A PSMD5 PSMD8 SEM1
REACTOME_ABC_TRANSPORTER_DISORDERS	0.000312789801556036	0.00347822259330312	0.49849310876659	0.44866875166301	1.87426447196898	64	PSMA3 PSMC2 PSMC6 ERLEC1 PSMA4 PSMD14 PSME2 PSMB6 DERL2 PSMA7 PSMC5 PSMC3 PSMD12 PSMD7 PSMC1 PSMA5 ABCA1 RNF185 PSMB9 PSMB1 PSMD13 PSMD4 PSMD1 RPS27A PSMD5 PSMD8 SEM1
REACTOME_APOPTOSIS	0.000330677423586243	0.00362874962198588	0.49849310876659	0.342940532005634	1.6544755294507	150	PSMA3 PSMC2 LMNB1 CLSPN PSMC6 HMGB2 PMAIP1 PSMA4 PSMD14 CYCS DNM1L PSME2 PSMB6 UACA BAK1 TNFSF10 PSMA7 FNTA GZMB PSMC5 PSMC3 CASP3 KPNB1 TICAM1 HMGB1 YWHAZ LY96 CD14 PSMD12 PSMD7 PSMC1 ROCK1 PSMA5 APC TP53BP2 CTNNB1 SEPTIN4 BAX YWHAE PSMB9 FASLG PSMB1 PSMD13 PSMD4 PSMD1 RPS27A PSMD5 APPL1 PSMD8 TLR4 SEM1 YWHAH E2F1
REACTOME_HEDGEHOG_LIGAND_BIOGENESIS	0.000379050795566967	0.00405122745880091	0.49849310876659	0.45893554289897	1.87027917730234	55	PSMA3 PSMC2 PSMC6 ERLEC1 PSMA4 PSMD14 PSME2 PSMB6 DERL2 PSMA7 PSMC5 ADAM17 PSMC3 PSMD12 PSMD7 PSMC1 PSMA5 PSMB9 PSMB1 PSMD13 PSMD4 PSMD1 RPS27A PSMD5 PSMD8 SEM1
REACTOME_NEGATIVE_REGULATION_OF_NOTCH4_SIGNALING	0.000380650166012397	0.00405122745880091	0.49849310876659	0.46572516761163	1.85781749297239	52	PSMA3 PSMC2 PSMC6 PSMA4 PSMD14 PSME2 PSMB6 PSMA7 PSMC5 PSMC3 YWHAZ CUL1 PSMD12 PSMD7 PSMC1 PSMA5 PSMB9 PSMB1 PSMD13 PSMD4 PSMD1 RPS27A PSMD5 FBXW7 RBX1 PSMD8 SEM1
REACTOME_RESOLUTION_OF_D_LOOP_STRUCTURES_THROUGH_SYNTHESIS_DEPENDENT_STRAND_ANNEALING_SDSA	0.000383749363603444	0.00405122745880091	0.49849310876659	0.626350382428297	2.04351016188993	22	BRCA2 NBN RBBP8 BRCA1 BARD1 PALB2 RMI2 RAD50 RMI1 DNA2 WRN BRIP1 MRE11
REACTOME_DEGRADATION_OF_GLI1_BY_THE_PROTEASOME	0.000436265305105017	0.0045480658057198	0.49849310876659	0.455794032626588	1.8574767231481	55	PSMA3 PSMC2 PSMC6 PSMA4 PSMD14 PSME2 PSMB6 PSMA7 PSMC5 PSMC3 CUL1 PSMD12 PSMD7 PSMC1 PSMA5 PSMB9 PSMB1 PSMD13 PRKACB PSMD4 PSMD1 RPS27A PSMD5 RBX1 PSMD8 SEM1
REACTOME_DEGRADATION_OF_AXIN	0.000452470080284033	0.00465876601181338	0.49849310876659	0.462927735928024	1.846658298927	52	PSMA3 PSMC2 PSMC6 PSMA4 PSMD14 PSME2 PSMB6 PSMA7 PSMC5 PSMC3 TNKS2 PSMD12 PSMD7 PSMC1 PSMA5 PSMB9 PSMB1 PSMD13 PSMD4 PSMD1 RPS27A PSMD5 PSMD8 SEM1
REACTOME_MEIOSIS	0.000461388562494727	0.00469265928195856	0.49849310876659	0.5093849917037	1.91220203129843	38	REC8 LMNB1 BRCA2 NBN RBBP8 BRCA1 POT1 RPA3 SMC3 RAD50 RAD21 RPA2 CDK2 SYCP2 MRE11 MSH4 ATR
REACTOME_THE_CITRIC_ACID_TCA_CYCLE_AND_RESPIRATORY_ELECTRON_TRANSPORT	0.000472619164755384	0.00472470507723998	0.49849310876659	0.33563398670584	1.62921940639219	159	NDUFA4 TMEM126B NDUFB3 UQCR10 LDHA SCO2 NDUFS3 NDUFAF1 DLD UQCRH UQCRFS1 CYCS ATP5F1C ATP5PD NDUFB4 MPC1 UQCRC2 NDUFS1 ATP5PB ATP5PF COX5B NDUFA12 NDUFB2 COX7C NDUFS4 NDUFA5 ATP5MC3 NDUFB1 GLO1 NDUFC2 NDUFA6 COX6A1 NDUFB7 UQCRB ATP5ME UQCRQ COX5A NDUFB5 ATP5F1E NDUFS5 NDUFB6 SUCLG1 COQ10B NDUFAF5 SLC16A1 SDHB NDUFA8
REACTOME_ACTIVATION_OF_THE_PRE_REPLICATIVE_COMPLEX	0.000475869576124891	0.00472470507723998	0.49849310876659	0.568750716041764	1.98529435662865	28	PRIM1 GMNN CDT1 MCM10 CDC6 MCM4 RPA3 RPA2 ORC4 CDK2 POLE4 PRIM2 CDC7 ORC3 POLE2 MCM2 MCM3 MCM6
REACTOME_INTERLEUKIN_1_SIGNALING	0.000490122132312715	0.0048089630393977	0.477270815362862	0.391968229668959	1.76151952808293	94	PSMA3 PSMC2 PSMC6 IL1RN PSMA4 PSMD14 PSME2 PSMB6 MAP2K6 PSMA7 MYD88 PSMC5 UBE2N IRAK4 PSMC3 S100A12 HMGB1 CUL1 PSMD12 PSMD7 PSMC1 PSMA5 CHUK NFKBIB NKIRAS1 PSMB9 PSMB1 PSMD13 IL1B IRAK2 PSMD4 PSMD1 RPS27A PSMD5 RBX1 NFKB2 PSMD8 SEM1
REACTOME_ORGANELLE_BIOGENESIS_AND_MAINTENANCE	0.000664072973033083	0.00643051204017927	0.477270815362862	0.29090385680827	1.51476991340996	243	CCP110 HELZ2 HAUS1 WDR35 CYCS ATP5F1C MTERF1 DCTN2 ATP5PD HSP90AA1 IFT57 MTX2 TGS1 NEDD1 PLK4 TFAM ATP5PB AKAP9 ATP5PF RAB8A EXOC5 CNTRL DYNC1I2 HAUS8 CEP162 CCT2 ATP5MC3 BBS12 CHD9 HSPA9 MKKS MAPK11 CEP57 CCT5 EXOC1 BBS10 CCT8 TNPO1 PRKAG1 CEP290 SEPTIN2 ATP5ME TRIP11 TTC21B CALM1 SSBP1 IFT74 GABPB1 ATP5F1E TTC26 C2CD3 GABPA CEP135 YWHAE KIF3B CEP97 IQCB1 CEP78 NINL KIF24 CCT3 MTX1 ALAS1 EXOC6 A…
REACTOME_ABC_FAMILY_PROTEINS_MEDIATED_TRANSPORT	0.000670808809946758	0.00643051204017927	0.477270815362862	0.392595704156934	1.71591137169613	82	PSMA3 PSMC2 PSMC6 ERLEC1 PSMA4 PSMD14 EIF2S2 PSME2 PSMB6 ABCA2 DERL2 PSMA7 PSMC5 PSMC3 EIF2S1 PSMD12 PSMD7 PSMC1 PSMA5 RNF185 PSMB9 PSMB1 PSMD13 PSMD4 PSMD1 RPS27A PSMD5
REACTOME_DOWNSTREAM_SIGNALING_EVENTS_OF_B_CELL_RECEPTOR_BCR	0.00071211117693706	0.00674887183597168	0.477270815362862	0.403814098380792	1.75366566462458	77	PSMA3 PSMC2 PSMC6 NRAS PSMA4 PSMD14 PSME2 PSMB6 PSMA7 PPIA PSMC5 PSMC3 REL CUL1 RASGRP3 CALM1 PSMD12 PSMD7 PSMC1 PSMA5 CHUK NFKBIB PSMB9 PSMB1 PSMD13 PSMD4 PSMD1 RPS27A PSMD5 PPP3CB KRAS PSMD8 SEM1 NFKBIE
REACTOME_REGULATION_OF_HMOX1_EXPRESSION_AND_ACTIVITY	0.000773556810563163	0.00724883573044582	0.477270815362862	0.431315235391052	1.76548183640206	61	PSMA3 PSMC2 PSMC6 PSMA4 PSMD14 PSME2 PSMB6 PSMA7 PSMC5 PSMC3 CUL1 BACH1 PSMD12 PSMD7 PSMC1 PSMA5 NFE2L2 PSMB9 PSMB1 PSMD13 PSMD4 PSMD1 RPS27A PSMD5 RBX1 PSMD8 SEM1
REACTOME_TRANSCRIPTIONAL_REGULATION_BY_RUNX3	0.000857158018763575	0.00794299764054246	0.477270815362862	0.397782958292002	1.74004293928998	83	PSMA3 PSMC2 PSMC6 BRD2 PSMA4 PSMD14 PSME2 SNW1 PSMB6 PSMA7 PSMC5 PSMC3 PSMD12 PSMD7 CBFB PSMC1 PSMA5 ITGA4 CTNNB1 PSMB9 PSMB1 PSMD13 RUNX3 PSMD4 PSMD1 RPS27A PSMD5 ITGAL SRC KRAS PSMD8 SEM1
REACTOME_REGULATION_OF_RUNX2_EXPRESSION_AND_ACTIVITY	0.00115327787531663	0.0105696016265282	0.45505986738723	0.421197623913966	1.75180484422121	63	PSMA3 PSMC2 PSMC6 PSMA4 PSMD14 PSME2 PSMB6 PSMA7 PSMC5 PSMC3 CUL1 PSMD12 PSMD7 CBFB PSMC1 PSMA5 PSMB9 PSMB1 STAT1 PSMD13 PSMD4 PSMD1 RPS27A PSMD5 FBXW7 RBX1 PSMD8 SEM1 HIVEP3
REACTOME_CROSS_PRESENTATION_OF_SOLUBLE_EXOGENOUS_ANTIGENS_ENDOSOMES	0.00117616793446252	0.0106622180145842	0.45505986738723	0.47616631573498	1.834045619905	45	PSMA3 PSMC2 PSMC6 PSMA4 PSMD14 PSME2 PSMB6 PSMA7 PSMC5 PSMC3 PSMD12 PSMD7 PSMC1 PSMA5 PSMB9 PSMB1 PSMD13 PSMD4 PSMD1 PSMD5 PSMD8 SEM1
REACTOME_CLASS_I_MHC_MEDIATED_ANTIGEN_PROCESSING_PRESENTATION	0.00118920749027696	0.0106645058805482	0.45505986738723	0.273645672762612	1.46173055560199	324	HERC6 HERC5 PSMA3 PSMC2 SEC24A PSMC6 UBA6 WSB1 PSMA4 UBE2J1 PSMD14 RNF213 S100A8 VAMP8 CD36 S100A9 RNF6 PSME2 RNF25 B2M PSMB6 TRIM69 UBE2E1 UBE2K RNF138 RCHY1 DTX3L UBA3 CUL5 UFL1 ANAPC13 UBE2L3 PSMA7 UBE2L6 MYD88 UBA7 PSMC5 UBE2N NEDD4 UBE2V2 FBXL5 PSMC3 FBXO6 ATG7 ANAPC4 SEC61B SEC61G CTSL TAP1 KBTBD8 HMGB1 KLHL9 SEC23A CUL1 ELOC CDC20 LY96 CD14 CUL2 PSMD12 FBXO30 PSMD7 LNPEP ITGAV CALR PSMC1 S…
REACTOME_DECTIN_1_MEDIATED_NONCANONICAL_NF_KB_SIGNALING	0.00126085238935162	0.0111834933152691	0.45505986738723	0.437245014142163	1.79680358339216	57	PSMA3 PSMC2 PSMC6 PSMA4 PSMD14 PSME2 PSMB6 UBA3 PSMA7 PSMC5 PSMC3 CUL1 PSMD12 PSMD7 PSMC1 PSMA5 CHUK RELB PSMB9 PSMB1 PSMD13 PSMD4 PSMD1 RPS27A PSMD5 NFKB2 PSMD8 SEM1
REACTOME_RESPONSE_OF_EIF2AK4_GCN2_TO_AMINO_ACID_DEFICIENCY	0.00127389911864576	0.0111834933152691	0.45505986738723	0.382938594109019	1.69390788554403	87	RPL22L1 CEBPG DDIT3 EIF2S2 RPS27L ATF4 RPL36AL RPS29 RPL31 RPS7 RPS24 EIF2S1 RPL34 RPL23 RPS27 FAU RPS21 RPL35 RPL11 RPS20 RPL41 RPL36 RPL24 RPL27A RPL6 RPL26 RPL28 RPS9 RPS25 RPL37 RPL27 RPS27A RPS3A RPL12 RPL21 RPS18
REACTOME_TNFR2_NON_CANONICAL_NF_KB_PATHWAY	0.00128832194031789	0.0111922968565116	0.45505986738723	0.392110397569468	1.7325410663695	86	PSMA3 PSMC2 PSMC6 PSMA4 PSMD14 PSME2 PSMB6 TNFSF15 TNFSF13B UBA3 PSMA7 PSMC5 PSMC3 TNF TNFRSF13B CUL1 PSMD12 PSMD7 TRAF3 PSMC1 PSMA5 CHUK RELB PSMB9 FASLG PSMB1 PSMD13 TNFSF12 TNFSF14 PSMD4 PSMD1 RPS27A PSMD5 BIRC3 TNFRSF12A NFKB2 PSMD8 SEM1 TNFRSF18 CD40
REACTOME_SIGNALING_BY_NOTCH4	0.00137827039496101	0.0118502836020359	0.45505986738723	0.399146662331831	1.71782398932289	74	PSMA3 PSMC2 PSMC6 PSMA4 PSMD14 PSME2 SNW1 PSMB6 PSMA7 PSMC5 PSMC3 YWHAZ CUL1 PSMD12 PSMD7 PSMC1 PSMA5 PSENEN PSMB9 PSMB1 PSMD13 PSMD4 PSMD1 RPS27A PSMD5 FBXW7 RBX1 PSMD8 SEM1
REACTOME_RESOLUTION_OF_D_LOOP_STRUCTURES	0.00139426515925698	0.0118654810491869	0.45505986738723	0.57461848414307	1.99270443456309	27	BRCA2 NBN RBBP8 BRCA1 BARD1 PALB2 RMI2 RAD50 RMI1 DNA2 WRN BRIP1 MUS81 MRE11
REACTOME_STABILIZATION_OF_P53	0.00164189136760585	0.0138316909149826	0.45505986738723	0.441376442477764	1.78660147129156	54	PSMA3 PSMC2 PSMC6 PSMA4 PSMD14 CHEK2 PSME2 PSMB6 PSMA7 PSMC5 PSMC3 PSMD12 PSMD7 PSMC1 PSMA5 PSMB9 PSMB1 PSMD13 PSMD4 PSMD1 RPS27A PSMD5 PSMD8 SEM1
REACTOME_THE_ROLE_OF_GTSE1_IN_G2_M_PROGRESSION_AFTER_G2_CHECKPOINT	0.00187163529790319	0.0156094383845126	0.45505986738723	0.413384317365618	1.70261355903791	62	PSMA3 PSMC2 PSMC6 PSMA4 PSMD14 PSME2 HSP90AA1 PSMB6 GTSE1 PSMA7 PSMC5 PSMC3 PSMD12 PSMD7 CCNB1 PSMC1 PSMA5 PSMB9 PSMB1 PSMD13 PSMD4 PSMD1 RPS27A PSMD5 PSMD8 SEM1 MAPRE1 PLK1 TUBA1C PSMB7 PSMB8
REACTOME_CHROMOSOME_MAINTENANCE	0.00197040699188947	0.0162668664443201	0.431707695803346	0.390799699228068	1.68190081919322	74	PRIM1 NOP10 CENPN POLR2K SMARCA5 RSF1 ANKRD28 POT1 CENPH CCNA2 KNL1 DAXX RPA3 PCNA CENPU ITGB3BP RFC4 MIS18BP1 NPM1 RFC3 FEN1 RPA2 DNA2 POLD3 CDK2 WRN POLR2I RFC1 PRIM2 CENPL
REACTOME_CELLULAR_RESPONSE_TO_STARVATION	0.0019894728744852	0.0162668664443201	0.431707695803346	0.333767742737985	1.58198717082488	133	RPL22L1 CEBPG DDIT3 EIF2S2 RPS27L MIOS ATP6V1E1 ATF4 ATP6V1D RHEB LAMTOR2 ATP6V1G1 RRAGC RPL36AL RPS29 RPL31 RPS7 RPS24 EIF2S1 KPTN RPL34 RPL23 RPS27 LAMTOR3 ATP6V0E1 FAU RPS21 RPL35 RPL11 RPS20 ATP6V1H RPL41 RPL36 RPL24 RPL27A RPL6 RPL26 RPL28 RPS9 RPS25 RPL37 RPL27 ATP6V1C1 RPS27A RPS3A BMT2 RPL12 RPL21 RRAGD RPS18
REACTOME_CARBOXYTERMINAL_POST_TRANSLATIONAL_MODIFICATIONS_OF_TUBULIN	0.00210843920519082	0.017072216476982	0.431707695803346	-0.574217527913657	-1.87305094295831	22	TUBA4A TPGS2 TTLL4 TTLL1 TTLL11 TUBB6 TTLL5 TUBB1 TUBB2A TPGS1 TUBB4B AGBL3 AGBL5
REACTOME_NEGATIVE_REGULATORS_OF_DDX58_IFIH1_SIGNALING	0.00232285675148141	0.0186275243339952	0.431707695803346	0.503391721573439	1.85143445944554	34	ISG15 HERC5 ATG5 IFIH1 DDX58 UBE2K TBK1 ATG12 UBE2L6 UBA7 TNFAIP3 TRIM25 TRAF3 RNF135
REACTOME_REGULATION_OF_MRNA_STABILITY_BY_PROTEINS_THAT_BIND_AU_RICH_ELEMENTS	0.00240964480593237	0.0191394644585485	0.431707695803346	0.376105330895539	1.64521735235751	83	PSMA3 PSMC2 PSMC6 PSMA4 PSMD14 XPO1 PSME2 PSMB6 PSMA7 DIS3 PSMC5 PSMC3 MAPK11 TNPO1 YWHAZ PSMD12 PSMD7 PSMC1 PSMA5 EXOSC9 XRN1 PSMB9 PSMB1 EXOSC8 PSMD13 PSMD4 PSMD1 RPS27A PSMD5 ZFP36 HSPA8 PSMD8 SEM1
REACTOME_RIP_MEDIATED_NFKB_ACTIVATION_VIA_ZBP1	0.00243549135268504	0.0191622621522577	0.431707695803346	0.626698451162105	1.83824259381929	16	ZBP1 RIPK3 TLR3 MYD88 TICAM1 CHUK NFKBIB NKIRAS1 NFKB2 DHX9 RELA RIPK1
REACTOME_RHOBTB_GTPASE_CYCLE	0.00246082735800208	0.0191806543605022	0.431707695803346	0.502561619976757	1.83320834020356	33	ROCK2 TWF1 HSP90AA1 DBN1 CCT2 COPS4 PHIP ROCK1 RNF20 HNRNPC CCT6A COPS2 MYO6 TRA2B
REACTOME_ACTIVATION_OF_ATR_IN_RESPONSE_TO_REPLICATION_STRESS	0.00282081787976919	0.0217829825159954	0.431707695803346	0.511520801454911	1.81107226116802	31	CLSPN MCM10 CHEK1 CDC6 MCM4 RPA3 RFC4 RFC3 RPA2 ORC4 CDK2 ATR CDC7 ORC3 MCM2 MCM3 RAD9A MCM6 DBF4 ORC5 RFC5 MCM8
REACTOME_METABOLISM_OF_VITAMINS_AND_COFACTORS	0.00299573561374216	0.0227531363967722	0.431707695803346	0.331180443449838	1.55526522747789	126	AGRN NADK2 PARP10 MMUT PDSS1 IDH1 RFK PARP9 HSP90AA1 TCN2 TCN1 MTRR PARP14 AASDHPPT MTHFD2 GCHFR MMADHC SLC25A19 CD38 DHFR COQ5 MMAA SLC2A3 GCH1 BST1 DHFR2 GSTO1 CALM1 PTS
REACTOME_INFLUENZA_INFECTION	0.00300101319381888	0.0227531363967722	0.431707695803346	0.319856634555114	1.52988775546064	141	ISG15 EIF2AK2 RPL22L1 XPO1 RPS27L HSP90AA1 GRSF1 POLR2K NUP37 RANBP2 RPL36AL NUP54 RPS29 KPNB1 KPNA3 RPL31 RPS7 RPS24 RPL34 RPL23 RPS27 FAU RPS21 RPL35 RPL11 RPS20 CALR RPL41 RAN RPL36 KPNA2 GTF2F1 GTF2F2 RPL24 RPL27A RPL6 RPL26 RPL28 RPS9 RPS25 RPL37 RPL27 RPS27A RPS3A NUP205 POLR2I RPL12 KPNA5 RPL21 RPS18 TPR NUP35 RPL32 PABPN1 RPL35A RPL5 POLR2B RPL7 NUP107 RPS6 NUP43
REACTOME_METABOLISM_OF_STEROIDS	0.00307763480727808	0.0231238507141434	0.431707695803346	0.36321363484567	1.63229532961635	94	SEC24A STARD4 HELZ2 SUMO2 FDXR DHCR24 HSD3B7 OSBPL9 TGS1 IDI1 SCP2 CHD9 FDX1 KPNB1 INSIG2 MTF1 ARV1 SEC23A HSD17B4 SQLE SCD STARD3NL ELOVL6 ACAT2 RAN SREBF2 PMVK PLPP6 NFYB
REACTOME_COMPLEX_I_BIOGENESIS	0.00337629822257984	0.025141363550282	0.431707695803346	0.424235880367327	1.7172199852445	54	TMEM126B NDUFB3 NDUFS3 NDUFAF1 NDUFB4 NDUFS1 NDUFA12 NDUFB2 NDUFS4 NDUFA5 NDUFB1 NDUFC2 NDUFA6 NDUFB7 NDUFB5 NDUFS5 NDUFB6 NDUFAF5 NDUFA8 NDUFA2
REACTOME_HDR_THROUGH_SINGLE_STRAND_ANNEALING_SSA	0.00341594419900809	0.0251727535831357	0.431707695803346	0.487919350990725	1.79452831888246	34	NBN RBBP8 BRCA1 BARD1 RPA3 RFC4 TOPBP1 RMI2 RFC3 RAD50 RMI1 RPA2 DNA2 WRN BRIP1 MRE11 ATR
REACTOME_RHO_GTPASE_EFFECTORS	0.00344087998618402	0.0251727535831357	0.431707695803346	0.293045249488573	1.48535988609198	206	ROCK2 SKA2 S100A8 XPO1 S100A9 CENPN CENPF BUB1B KTN1 BUB1 MYL12B NUP37 KIF5B BIRC5 WASL NDC80 DYNC1I2 RANBP2 SGO2 CENPH MAPK11 KNTC1 NCKAP1L ABI1 PKN1 CENPE KNL1 ITGB1 YWHAZ ARPC3 NCK1 CENPU CDC20 ITGB3BP RPS27 GOPC DIAPH3 CALM1 RCC2 DVL3 ROCK1 KIF14 ACTR3 CTNNB1 PPP2CA PPP2R5C TAOK1 YWHAE PPP1R12A CIT SPDL1 ARPC2 ZW10 ARPC5 PPP1CC CTNNA1 SRC RHOC YWHAH MAD2L1 ZWILCH FMNL1 YWHAQ PPP2R5D CENPL CYB…
REACTOME_CYTOSOLIC_SENSORS_OF_PATHOGEN_ASSOCIATED_DNA	0.00368137600680665	0.0266979790406674	0.431707695803346	0.414279377861831	1.70825899302883	59	ZBP1 IRF7 IFI16 RIPK3 TLR3 AIM2 TBK1 POLR2K CGAS DHX36 TRIM56 MYD88 TICAM1 POLR3GL CHUK NFKBIB CTNNB1 TRIM21 XRCC5 NKIRAS1 POLR3F RPS27A MRE11 NFKB2
REACTOME_AUF1_HNRNP_D0_BINDS_AND_DESTABILIZES_MRNA	0.00383068134154449	0.0275412779211043	0.431707695803346	0.446180655140952	1.76739789914023	51	PSMA3 PSMC2 PSMC6 PSMA4 PSMD14 PSME2 PSMB6 PSMA7 PSMC5 PSMC3 PSMD12 PSMD7 PSMC1 PSMA5 PSMB9 PSMB1 PSMD13 PSMD4 PSMD1 RPS27A PSMD5 HSPA8 PSMD8 SEM1
REACTOME_CELLULAR_RESPONSE_TO_HYPOXIA	0.00390185533626998	0.0278132252175142	0.431707695803346	0.388629983246347	1.62447282318928	67	PSMA3 PSMC2 PSMC6 PSMA4 PSMD14 PSME2 PSMB6 PSMA7 HIF1A PSMC5 PSMC3 HIGD1A ELOC CUL2 PSMD12 PSMD7 PSMC1 PSMA5 PSMB9 PSMB1 PSMD13 UBE2D1 PSMD4 PSMD1 RPS27A PSMD5 RBX1 PSMD8 SEM1
REACTOME_AURKA_ACTIVATION_BY_TPX2	0.00399635716609556	0.0282454396315568	0.407017918923954	0.395466698925501	1.65527796599159	65	CCP110 HAUS1 DCTN2 HSP90AA1 HMMR TPX2 NEDD1 PLK4 AKAP9 CNTRL DYNC1I2 HAUS8 CEP57 AURKA CEP290 CEP135 YWHAE CEP78 NINL HAUS4 TUBG1 CEP63 PCNT CKAP5 MAPRE1 PLK1 CEP152 SDCCAG8 HAUS6 CEP70 HAUS2
REACTOME_CONSTITUTIVE_SIGNALING_BY_AKT1_E17K_IN_CANCER	0.00470787473130309	0.0329946850916536	0.407017918923954	-0.53874006165015	-1.80979502236583	24	AKT1S1 AKT2 FOXO1 AKT1 PDPK1 TSC2 FOXO3 GSK3A CASP9 MTOR GSK3B
REACTOME_MITOTIC_SPINDLE_CHECKPOINT	0.00484611501517232	0.0336804993554476	0.407017918923954	0.351555631372201	1.5799038365754	94	SKA2 XPO1 CENPN CENPF UBE2E1 BUB1B BUB1 NUP37 BIRC5 NDC80 DYNC1I2 RANBP2 SGO2 CENPH KNTC1 ANAPC4 CENPE KNL1 CENPU CDC20 ITGB3BP RPS27 RCC2 PPP2CA PPP2R5C TAOK1 SPDL1 ZW10 UBE2D1 PPP1CC UBE2C CDC26 MAD2L1 ZWILCH PPP2R5D CENPL CKAP5 MIS12 MAPRE1 PLK1 CLIP1 NUP107 DSN1 CENPO NUP43
REACTOME_HEDGEHOG_ON_STATE	0.00500819321667437	0.0345192821711275	0.407017918923954	0.390388378707605	1.63405518888908	68	PSMA3 PSMC2 PSMC6 PSMA4 PSMD14 PSME2 PSMB6 PSMA7 PSMC5 PSMC3 PSMD12 PSMD7 PSMC1 PSMA5 PSMB9 PSMB1 PSMD13 PSMD4 PSMD1 RPS27A PSMD5 RBX1 PSMD8 SEM1 EFCAB7 SPOPL ULK3 CDC73 PSMB7 PSMB8
REACTOME_PEPTIDE_HORMONE_METABOLISM	0.00505751215492557	0.0345734847312125	0.407017918923954	0.451331256739443	1.73011867618863	42	SEC11A KIF5B EXOC5 CES1 EXOC1 SPCS2 SLC30A5 GZMH SPCS3 CTNNB1 CTSD POMC SEC11C SPCS1 RAB27A EXOC6
REACTOME_RUNX1_REGULATES_TRANSCRIPTION_OF_GENES_INVOLVED_IN_DIFFERENTIATION_OF_HSCS	0.00512856722029628	0.0346041685685726	0.407017918923954	0.391409767688454	1.62791404362762	63	PSMA3 PSMC2 PSMC6 PSMA4 PSMD14 PSME2 PSMB6 PSMA7 CDK7 PSMC5 PSMC3 LMO2 PSMD12 PSMD7 CBFB PSMC1 PSMA5 MYB PSMB9 PSMB1 PSMD13 PSMD4 PSMD1 RPS27A PSMD5 PSMD8 SEM1
REACTOME_DEPOSITION_OF_NEW_CENPA_CONTAINING_NUCLEOSOMES_AT_THE_CENTROMERE	0.00515239933789468	0.0346041685685726	0.407017918923954	0.576234216116634	1.78517181407595	19	CENPN SMARCA5 RSF1 CENPH KNL1 CENPU ITGB3BP MIS18BP1 NPM1
REACTOME_PYROPTOSIS	0.00518647610440237	0.0346041685685726	0.407017918923954	0.551441887428678	1.79911616926532	22	CYCS CASP1 BAK1 IL18 ELANE GZMB CASP3 HMGB1 CASP4 CHMP2B CASP5 BAX IL1B
REACTOME_RESOLUTION_OF_SISTER_CHROMATID_COHESION	0.00523933541079944	0.0346794105762439	0.407017918923954	0.348145466440629	1.556805182996	92	SKA2 XPO1 CENPN CENPF BUB1B BUB1 NUP37 BIRC5 NDC80 DYNC1I2 RANBP2 SGO2 CENPH KNTC1 CENPE KNL1 CENPU CDC20 ITGB3BP RPS27 RCC2 CCNB1 SMC3 PPP2CA PPP2R5C TAOK1 RAD21 SPDL1 ZW10 PPP1CC MAD2L1 ZWILCH PPP2R5D CENPL CKAP5 MIS12 MAPRE1 PLK1 TUBA1C CLIP1 NUP107 DSN1 CENPO STAG1 NUP43 PDS5B
REACTOME_CILIUM_ASSEMBLY	0.00531889677089775	0.0348610683156154	0.407017918923954	0.301731041212506	1.46633870383529	160	CCP110 HAUS1 WDR35 DCTN2 HSP90AA1 IFT57 NEDD1 PLK4 AKAP9 RAB8A EXOC5 CNTRL DYNC1I2 HAUS8 CEP162 CCT2 BBS12 MKKS CEP57 CCT5 EXOC1 BBS10 CCT8 TNPO1 CEP290 SEPTIN2 TRIP11 TTC21B IFT74 TTC26 C2CD3 CEP135 YWHAE KIF3B CEP97 IQCB1 CEP78 NINL KIF24 CCT3 EXOC6 ARL3 HAUS4 CEP83 RAB11A TUBG1 CEP63 PCNT ASAP1 SCLT1 CKAP5 AHI1 MAPRE1 LZTFL1 HSPB11 PLK1 PDE6D TUBA1C CEP152 SDCCAG8 HAUS6 IFT20 CEP70 HAUS2 MARK4
REACTOME_METABOLISM_OF_COFACTORS	0.00535037978944697	0.0348610683156154	0.407017918923954	0.601639094488146	1.76473806109489	16	PDSS1 IDH1 HSP90AA1 GCHFR DHFR COQ5 GCH1 CALM1 PTS
REACTOME_DISEASES_OF_DNA_REPAIR	0.00574958162438429	0.0371717137576473	0.407017918923954	0.491795026877642	1.73117821063043	29	BRCA2 NBN RBBP8 BRCA1 BARD1 PALB2 RMI2 RAD50 RMI1 DNA2 WRN BRIP1 MRE11 NEIL3 NTHL1 RAD51B RAD51C MSH2 BLM
REACTOME_TRAF6_MEDIATED_IRF7_ACTIVATION	0.00633695939118122	0.0405007274081351	0.407017918923954	0.59780520461827	1.7534924298894	16	IRF7 IFIH1 DDX58 SIKE1 TBK1 TRIM25 RNF135 TANK
REACTOME_CYTOPROTECTION_BY_HMOX1	0.00636162504852002	0.0405007274081351	0.407017918923954	0.331314994366835	1.5056227041843	110	PSMA3 PSMC2 PSMC6 NDUFA4 HELZ2 SCO2 PSMA4 PSMD14 BLVRA CYCS PSME2 PSMB6 TGS1 COX5B COX7C PSMA7 PSMC5 CHD9 PSMC3 COX6A1 CUL1 COX5A BACH1 PSMD12 PSMD7 PSMC1 PSMA5 NFE2L2 PSMB9 PSMB1 PSMD13 PSMD4 PSMD1 RPS27A PSMD5 RBX1 COX4I1 PSMD8 SEM1
REACTOME_REGULATION_OF_TP53_ACTIVITY_THROUGH_PHOSPHORYLATION	0.00654288298327742	0.0413391243034346	0.407017918923954	0.371200501245036	1.61222366482698	79	NBN CHEK2 RBBP8 TPX2 BRCA1 CHEK1 BARD1 MAPK11 CCNA2 TAF12 AURKA PRKAG1 RPA3 RFC4 TOPBP1 TAF13 RMI2 RFC3 TP53RK RAD50 RMI1 RPA2 SUPT16H TAF7 TAF2 DNA2 CDK2 WRN RPS27A BRIP1 MRE11 ATR TAF5 TAF11 MAPK14
REACTOME_RHOBTB2_GTPASE_CYCLE	0.00663837659481905	0.0416271133840533	0.407017918923954	0.555592596732279	1.7774526057349	21	TWF1 HSP90AA1 DBN1 CCT2 PHIP HNRNPC CCT6A MYO6 TRA2B
REACTOME_MEIOTIC_RECOMBINATION	0.00678477601496245	0.0421340282861664	0.407017918923954	0.58741311721668	1.8037985514001	18	BRCA2 NBN RBBP8 BRCA1 RPA3 RAD50 RPA2 CDK2 MRE11 MSH4
REACTOME_RRNA_PROCESSING	0.00682025637725716	0.0421340282861664	0.407017918923954	0.287805351831609	1.42691412562548	180	RPL22L1 NOP10 DDX52 RPS27L RIOK2 GNL3 THUMPD1 DIS3 RPL36AL RPS29 RPL31 TRMT10C RPS7 RPS24 DDX21 KRR1 RPL34 RPL23 UTP11 RPS27 FAU NOL11 RPS21 RPL35 RPL11 UTP3 WDR36 RPS20 RPP30 PNO1 EXOSC9 RPL41 IMP4 RPL36 MPHOSPH10 RPL24 RPL27A LTV1 RPL6 RPL26 RPL28 EXOSC8 RPS9 RPS25 RPL37 RIOK1 RPL27 NCL EBNA1BP2 RPS27A WDR43 RPS3A NOP58 MPHOSPH6 WDR18 RPL12 RPL21 MTREX RPS18
REACTOME_ASYMMETRIC_LOCALIZATION_OF_PCP_PROTEINS	0.00728882737837603	0.0446976620115118	0.407017918923954	0.415618343757414	1.69809094073598	56	PSMA3 PSMC2 PSMC6 PSMA4 PSMD14 PSME2 PSMB6 PSMA7 PSMC5 PSMC3 PSMD12 PSMD7 PSMC1 PSMA5 PSMB9 PSMB1 PSMD13 PSMD4 PSMD1 RPS27A PSMD5 PSMD8 SEM1
REACTOME_UB_SPECIFIC_PROCESSING_PROTEASES	0.00764521222427023	0.0465409269711049	0.407017918923954	0.306879626034351	1.47221730002347	146	PSMA3 PSMC2 USP18 IFIH1 CCP110 CLSPN DDX58 PSMC6 PSMA4 PSMD14 USP25 PSME2 PSMB6 USP8 USP47 USP33 PSMA7 HIF1A PSMC5 TGFBR1 PSMC3 DDB2 USP16 CCNA2 TNKS2 TOMM70 CDC20 PSMD12 PSMD7 STAM2 RHOT1 PSMC1 PSMA5 ADRB2 TADA3 PTEN OTUB1 VDAC3 PSMB9 PSMB1 PSMD13 WDR48 PSMD4 PSMD1 RPS27A PSMD5
REACTOME_ZBP1_DAI_MEDIATED_INDUCTION_OF_TYPE_I_IFNS	0.00817558752661761	0.0494089854869499	0.380730400722792	0.560574824372554	1.73665906702754	19	ZBP1 RIPK3 TLR3 TBK1 MYD88 TICAM1 CHUK NFKBIB NKIRAS1
REACTOME_REGULATED_NECROSIS	0.00914819053694026	0.0548891432216415	0.380730400722792	0.409653135296097	1.61680957476504	49	RIPK3 CYCS HSP90AA1 CASP1 BAK1 TNFSF10 IL18 ELANE GZMB CASP3 HMGB1 CASP4 CHMP2B CASP5 BAX PDCD6IP FASLG IL1B RPS27A BIRC3
REACTOME_MAPK6_MAPK4_SIGNALING	0.00934520516336271	0.0556707221874607	0.380730400722792	0.354608320388436	1.53997702989801	77	PSMA3 PSMC2 PSMC6 CDC42EP3 PSMA4 MOV10 PSMD14 XPO1 PSME2 PSMB6 PSMA7 PSMC5 PSMC3 NCOA3 MAPK6 PSMD12 PSMD7 SEPTIN7 PSMC1 PSMA5 PSMB9 PSMB1 PSMD13 PRKACB PSMD4 PSMD1 RPS27A PSMD5 JUN PSMD8 SEM1 CCND3
REACTOME_PRE_NOTCH_EXPRESSION_AND_PROCESSING	0.00966976165373566	0.0571956114837981	0.380730400722792	-0.425330705701128	-1.62045693958863	43	RFNG MFNG SIRT6 AGO3 FURIN KAT2B TFDP1 MAML3 TNRC6B AGO2 TNRC6C ST3GAL3 RAB6A POGLUT1 RUNX1
REACTOME_HIV_INFECTION	0.00984731830186145	0.0578356581954398	0.380730400722792	0.278074659917629	1.41666295720792	213	PSMA3 PSMC2 APOBEC3G LIG4 CHMP5 GTF2E1 PSMC6 PSMA4 VTA1 CCR5 PSMD14 XPO1 PSME2 B2M PSMB6 XRCC4 POLR2K CUL5 NUP37 PSMA7 RANBP2 CDK7 CCNK PPIA PSMC5 NUP54 PSMC3 KPNB1 TAF12 GTF2B GTF2A1 AP1S1 ELOC PSMD12 PSMD7 GTF2H3 PSMC1 PSMA5 ATP6V1H CHMP2B TAF13 GTF2H1 NPM1 RAN FEN1 GTF2F1 PDCD6IP XRCC5 GTF2F2 NCBP2 PSMB9 SUPT16H TAF7 PSMB1 TAF2 PSMD13 GTF2E2 PSMD4 PSMD1 RCC1 RPS27A PSMD5 NUP205 POLR2I RBX1
REACTOME_TERMINATION_OF_TRANSLESION_DNA_SYNTHESIS	0.0104626236030671	0.0610197768178878	0.380730400722792	0.474081770510899	1.67960787570251	30	ISG15 POLK UBE2L6 UBA7 RPA3 PCNA RFC4 TRIM25 RFC3 RPA2 POLD3 RPS27A POLE4 RFC1
REACTOME_CYCLIN_A_CDK2_ASSOCIATED_EVENTS_AT_S_PHASE_ENTRY	0.0108553016222142	0.0628702885619908	0.380730400722792	0.355623654997812	1.53739424498242	76	PSMA3 PSMC2 PSMC6 PSMA4 PSMD14 PSME2 PSMB6 PSMA7 CDK7 PSMC5 PSMC3 WEE1 CCNA2 CUL1 PSMD12 PSMD7 PSMC1 PSMA5 PSMB9 PSMB1 PSMD13 RB1 CDK2 PSMD4 PSMD1 RPS27A PSMD5 LIN54 PSMD8 SEM1 LIN9 E2F1
REACTOME_DNA_DAMAGE_TELOMERE_STRESS_INDUCED_SENESCENCE	0.0111417356783197	0.064084190039439	0.380730400722792	0.498021110218871	1.67628457455663	24	LMNB1 NBN POT1 CCNA2 RAD50 RB1 CDK2 ASF1A MRE11
REACTOME_GENE_AND_PROTEIN_EXPRESSION_BY_JAK_STAT_SIGNALING_AFTER_INTERLEUKIN_12_STIMULATION	0.0112612821984734	0.0643281462570328	0.380730400722792	0.472742274315079	1.67486222104984	30	LMNB1 CAPZA1 PSME2 ANXA2 PPIA HNRNPA2B1 HSPA9 GSTO1 RAP1B
REACTOME_TOLL_LIKE_RECEPTOR_CASCADES	0.012354224214227	0.0699792183224826	0.380730400722792	0.302225967254791	1.43163577524312	132	IRF7 RIPK3 HSP90B1 TLR3 S100A8 CD36 S100A9 UNC93B1 TBK1 MEF2A MAP2K6 MYD88 ATF1 UBE2N IRAK4 EEA1 MAPK11 TICAM1 CTSL PTPN11 S100A12 HMGB1 CUL1 LY96 LY86 CD14 TRAF3 CHUK NFKBIB TANK PPP2CA NKIRAS1 TLR10 UBE2D1 IRAK2 BPI TLR5 RPS27A JUN BIRC3 NFKB2 TLR1 TLR2 TLR4 FOS MAP3K1 IRAK3 PPP2R5D PIK3C3 MAPK14 ATF2 NOD1 ITGAM
REACTOME_COBALAMIN_CBL_VITAMIN_B12_TRANSPORT_AND_METABOLISM	0.0125310768962962	0.0699792183224826	0.380730400722792	0.581207111050557	1.69182802449117	15	MMUT TCN2 TCN1 MTRR MMADHC MMAA
REACTOME_BBSOME_MEDIATED_CARGO_TARGETING_TO_CILIUM	0.0125357919805283	0.0699792183224826	0.380730400722792	0.544708403210961	1.68750494348587	19	CCT2 BBS12 MKKS CCT5 BBS10 CCT8 CCT3 LZTFL1
REACTOME_RHOBTB1_GTPASE_CYCLE	0.0125861903457703	0.0699792183224826	0.380730400722792	0.522727147754776	1.70543240381099	22	ROCK2 DBN1 CCT2 COPS4 ROCK1 RNF20 HNRNPC COPS2 MYO6 TRA2B
REACTOME_APOPTOTIC_EXECUTION_PHASE	0.0129904577016301	0.0717486206831756	0.380730400722792	0.447105460529667	1.64539241462774	35	LMNB1 CLSPN HMGB2 DNM1L FNTA CASP3 KPNB1 HMGB1 ROCK1 APC CTNNB1
REACTOME_INTRA_GOLGI_AND_RETROGRADE_GOLGI_TO_ER_TRAFFIC	0.0138610305276539	0.0760532859214693	0.380730400722792	0.26789117266102	1.31338677480085	171	COG6 VAMP4 RAB3GAP2 CAPZA1 SCOC DCTN2 COG5 COPB2 KIF23 KIF15 VPS54 TMF1 KIF5B RACGAP1 DYNC1I2 ARL1 KIF18B VPS45 KIF11 BNIP1 CENPE COG3 GALNT1 KIF20B TRIP11 COPB1 TMED7 RAB33B ARCN1 TMED3 MAN1A2 RAB39A NAPG TMED2 CAPZA2 SEC22B GOLGA5 STX10 KIF21A RAB1A NSF GOLGA4 RIC1 KIF3B ZW10 RAB18 DCTN6 KDELR2 GCC2 NAPA COPG1 TMED9 NAA38 KIF19 KIF1B MAN1A1 PLIN3 KIF16B M6PR
REACTOME_UCH_PROTEINASES	0.0152292487853746	0.0830143365163557	0.380730400722792	0.351345723606586	1.51904196427038	75	PSMA3 PSMC2 PSMC6 TFPT PSMA4 PSMD14 PSME2 PSMB6 PSMA7 BARD1 PSMC5 TGFBR1 PSMC3 PSMD12 PSMD7 PSMC1 PSMA5 PSMB9 PSMB1 PSMD13 PSMD4 PSMD1 RPS27A PSMD5 PSMD8 SEM1 SMAD7
REACTOME_TRANSLESION_SYNTHESIS_BY_Y_FAMILY_DNA_POLYMERASES_BYPASSES_LESIONS_ON_DNA_TEMPLATE	0.0162273621546551	0.087648879090454	0.352487857583619	0.440673515062162	1.64148520610065	37	ISG15 POLK RCHY1 UBE2L6 UBA7 SPRTN RPA3 PCNA RFC4 TRIM25 RFC3 RPA2 MAD2L2 POLD3 RPS27A POLE4
REACTOME_DEUBIQUITINATION	0.0164319194689912	0.087648879090454	0.352487857583619	0.264358459008347	1.34054025117535	210	PSMA3 PSMC2 USP18 IFIH1 CCP110 CLSPN DDX58 PSMC6 TFPT PSMA4 PSMD14 JOSD2 USP25 PSME2 PSMB6 USP8 BRCA1 USP47 ABRAXAS2 USP33 PSMA7 BARD1 HIF1A PSMC5 TGFBR1 PSMC3 DDB2 USP16 CCNA2 TNKS2 TOMM70 CDC20 TNFAIP3 TRIM25 PSMD12 PSMD7 TRAF3 STAM2 RHOT1 PSMC1 PSMA5 ADRB2 APC MYSM1 RNF135 VCPIP1 TADA3 PTEN OTUB1 VDAC3 PSMB9 PSMB1 PSMD13 WDR48 UBE2D1 PSMD4 PSMD1 RPS27A PSMD5
REACTOME_ANCHORING_OF_THE_BASAL_BODY_TO_THE_PLASMA_MEMBRANE	0.0165322741836625	0.087648879090454	0.352487857583619	0.334640304012902	1.48095277578422	88	CCP110 HAUS1 DCTN2 HSP90AA1 NEDD1 PLK4 AKAP9 RAB8A CNTRL DYNC1I2 HAUS8 CEP162 CEP57 CEP290 SEPTIN2 C2CD3 CEP135 YWHAE CEP97 IQCB1 CEP78 NINL KIF24 HAUS4 CEP83 RAB11A TUBG1 CEP63 PCNT SCLT1 CKAP5 AHI1 MAPRE1 PLK1 CEP152 SDCCAG8 HAUS6 CEP70 HAUS2 MARK4 CEP89
REACTOME_REGULATION_OF_PLK1_ACTIVITY_AT_G2_M_TRANSITION	0.0165322741836625	0.087648879090454	0.352487857583619	0.341550988430767	1.48631550951326	78	CCP110 HAUS1 DCTN2 HSP90AA1 NEDD1 PLK4 AKAP9 RAB8A CNTRL DYNC1I2 HAUS8 CEP57 AURKA CEP290 CUL1 CCNB1 BORA CEP135 YWHAE PPP1R12A RPS27A CEP78 NINL HAUS4 TUBG1 CEP63 PCNT CKAP5 MAPRE1 PLK1 CEP152 SDCCAG8 HAUS6 CEP70 BTRC HAUS2
REACTOME_MITOCHONDRIAL_BIOGENESIS	0.0166049435207335	0.087648879090454	0.352487857583619	0.336444703941983	1.47172778358697	83	HELZ2 CYCS ATP5F1C MTERF1 ATP5PD MTX2 TGS1 TFAM ATP5PB ATP5PF ATP5MC3 CHD9 HSPA9 MAPK11 PRKAG1 ATP5ME CALM1 SSBP1 GABPB1 ATP5F1E
REACTOME_FORMATION_OF_ATP_BY_CHEMIOSMOTIC_COUPLING	0.0177167693268699	0.0929294692994309	0.352487857583619	0.54245680954444	1.66574899091408	18	ATP5F1C ATP5PD ATP5PB ATP5PF ATP5MC3 ATP5ME ATP5F1E
REACTOME_DNA_STRAND_ELONGATION	0.0181690819426487	0.0947063396260566	0.352487857583619	0.484096264150726	1.67878479190793	27	PRIM1 MCM4 RPA3 PCNA RFC4 RFC3 FEN1 RPA2 DNA2 POLD3 RFC1 PRIM2 MCM2 MCM3 MCM6 LIG1 RFC5 MCM8 POLD1
REACTOME_EXTENSION_OF_TELOMERES	0.019061431926634	0.0987405852597068	0.352487857583619	0.411057655007437	1.57916747218951	43	PRIM1 NOP10 ANKRD28 POT1 CCNA2 RPA3 PCNA RFC4 RFC3 FEN1 RPA2 DNA2 POLD3 CDK2 WRN RFC1 PRIM2
REACTOME_HEMOSTASIS	0.019359219545118	0.0996641302507926	0.352487857583619	0.229260449527276	1.27018810448561	430	SLC3A2 IGKV3-15 IGLV3-25 JCHAIN CD48 LGALS3BP NRAS GTPBP2 CAPZA1 PDE1B IGKV3-11 IGKV1-5 IGKV3-20 CD36 IGLV3-1 IGHA2 IGKV4-1 IGLV1-47 KIF23 ANXA2 TMX3 KIF15 IGHV4-59 GNG2 KIF5B SELL RACGAP1 IGHV3-7 IGLV3-19 IGLC2 PLEK IGLV3-21 CD58 PPIA SERPING1 IGKV2-30 IGLV2-23 KIF18B VPS45 KIF11 PHACTR2 IGLV2-11 CLEC1B IGLV1-44 SCCPDH WEE1 GNGT2 FAM3C PTPN11 CENPE DOCK4 ATP2B4 IGLV1-40 IGHA1 CD109 ITGB1 YWHAZ C…
REACTOME_SUMOYLATION_OF_DNA_REPLICATION_PROTEINS	0.0199367696722238	0.102007766298372	0.352487857583619	0.395281721844555	1.5144755005614	44	SUMO2 TOP2A NUP37 SUMO3 BIRC5 RANBP2 SUMO1 NUP54 PIAS3 AURKA PCNA
REACTOME_PRE_NOTCH_PROCESSING_IN_GOLGI	0.0205488896564951	0.104498621789737	0.352487857583619	-0.565203341416251	-1.65465688379837	15	RFNG MFNG FURIN ST3GAL3 RAB6A
REACTOME_REGULATION_OF_PTEN_STABILITY_AND_ACTIVITY	0.0207425937177054	0.104844382791311	0.352487857583619	0.362381129042493	1.49254579317172	62	PSMA3 PSMC2 PSMC6 PSMA4 PSMD14 PSME2 PSMB6 PSMA7 PSMC5 NEDD4 PSMC3 TNKS2 PSMD12 PSMD7 PSMC1 PSMA5 PTEN PSMB9 PSMB1 PSMD13 PSMD4 PSMD1 RPS27A PSMD5 PSMD8 SEM1
REACTOME_SIALIC_ACID_METABOLISM	0.0214317569901795	0.107675212830179	0.352487857583619	-0.478439632853792	-1.62746186118095	26	ST8SIA1 ST3GAL1 ST6GALNAC4 ST6GALNAC3 ST3GAL3 GLB1 GNE ST6GAL1 ST6GALNAC2 ST6GALNAC6 ST6GALNAC1
REACTOME_TRANSCRIPTIONAL_REGULATION_BY_TP53	0.0225729802258322	0.112232776964572	0.352487857583619	0.239726626997117	1.28082852861667	322	KMT5A NDUFA4 PMAIP1 RABGGTB NBN SCO2 MOV10 PIP4K2C CHEK2 TRIAP1 CYCS RBBP8 TPX2 CASP1 BRCA1 CHEK1 POLR2K MAP2K6 TP53I3 RHEB LAMTOR2 PML BIRC5 COX5B COX7C TXN BARD1 CDK7 CCNK RRAGC MAPK11 DDB2 PRDX1 CCNA2 TAF12 AURKA PRKAG1 DAXX COX6A1 YWHAZ RPA3 ELOC PCNA COX5A RFC4 LAMTOR3 TMEM219 GTF2H3 CNOT4 TOPBP1 CCNB1 TP53BP2 TAF13 GTF2H1 RMI2 NPM1 RFC3 FANCI PIP4K2B CNOT8 PPP2CA PPP2R5C GTF2F1 TP53RK RAD50…
REACTOME_METABOLISM_OF_AMINO_ACIDS_AND_DERIVATIVES	0.0226080414029354	0.112232776964572	0.352487857583619	0.250054899625205	1.30321316364853	245	SLC3A2 PIPOX PSMA3 PSMC2 RPL22L1 PSMC6 PSMA4 DLD PSMD14 IL4I1 RPS27L ACAT1 PSME2 PSMB6 MTRR AIMP1 GPT2 PSMA7 PSMC5 RPL36AL PSMC3 RPS29 RPL31 RPS7 RPS24 LIPT1 RPL34 RPL23 RPS27 ENOPH1 PHGDH PSMD12 FAU PSMD7 PSPH SERINC1 ADO RPS21 RPL35 RPL11 PPM1K RPS20 PSMC1 PSMA5 PSAT1 RPL41 RPL36 DBT CARNMT1 RPL24 RPL27A RPL6 SQOR PSMB9 RPL26 PSMB1 RPL28 RPS9 PSMD13 RPS25 SLC6A12 SLC25A12 RPL37 SLC36A4 RPL27 PS…
REACTOME_TRANSCRIPTIONAL_REGULATION_BY_RUNX2	0.0227521622892484	0.112279901474752	0.352487857583619	0.320749835256916	1.41881931878081	87	PSMA3 PSMC2 PSMC6 PSMA4 PSMD14 PSME2 PSMB6 PSMA7 PSMC5 PSMC3 CUL1 PSMD12 PSMD7 CBFB YES1 CCNB1 PSMC1 PSMA5 BAX PSMB9 PSMB1 STAT1 PSMD13 RB1 PSMD4 PSMD1 RPS27A PSMD5 FBXW7 RBX1 SRC PSMD8 SEM1 HIVEP3
REACTOME_LAGGING_STRAND_SYNTHESIS	0.023004516939429	0.112323393628516	0.352487857583619	0.519940289797506	1.61077340496059	19	PRIM1 RPA3 PCNA RFC4 RFC3 FEN1 RPA2 DNA2 POLD3 RFC1 PRIM2
REACTOME_DEGRADATION_OF_BETA_CATENIN_BY_THE_DESTRUCTION_COMPLEX	0.0231809743889746	0.112323393628516	0.352487857583619	0.338141257435983	1.47036463925685	80	PSMA3 PSMC2 PSMC6 PSMA4 PSMD14 PSME2 PSMB6 PSMA7 PSMC5 PSMC3 CUL1 PSMD12 PSMD7 PSMC1 PSMA5 APC CTNNB1 PPP2CA PPP2R5C PSMB9 PSMB1 PSMD13 PSMD4 PSMD1 RPS27A PSMD5 RBX1 PSMD8 SEM1 PPP2R5D FRAT2 TLE4 PSMB7 PSMB8 BTRC
REACTOME_CYCLIN_A_B1_B2_ASSOCIATED_EVENTS_DURING_G2_M_TRANSITION	0.0233174987691363	0.112323393628516	0.352487857583619	0.517604300442929	1.60353651718625	19	XPO1 PKMYT1 CDK7 WEE1 CCNA2 FOXM1 CCNB1 PPP2CA CDK2 PLK1 MNAT1 CCNH
REACTOME_NONSENSE_MEDIATED_DECAY_NMD	0.0233174987691363	0.112323393628516	0.352487857583619	0.30297357949835	1.37701083642092	101	RPL22L1 PNRC2 MAGOH RPS27L RPL36AL RPS29 RPL31 RPS7 RPS24 RPL34 RPL23 ETF1 RPS27 FAU RPS21 RPL35 RPL11 RPS20 SMG5 RPL41 RPL36 PPP2CA MAGOHB RPL24 RPL27A NCBP2 RPL6 RPL26 RPL28 RPS9 RPS25 RPL37 RPL27 RPS27A RPS3A RPL12 RPL21 UPF2 RPS18
REACTOME_G1_S_SPECIFIC_TRANSCRIPTION	0.0234343770879638	0.112323393628516	0.352487857583619	0.494762460222812	1.61419573381153	22	TYMS RRM2 TK1 CDT1 CDC6 DHFR PCNA FBXO5 RBL1 LIN54 E2F6 LIN9 E2F1
REACTOME_C_TYPE_LECTIN_RECEPTORS_CLRS	0.0250944144445277	0.11959280940992	0.352487857583619	0.298491527092631	1.37428625580053	114	PSMA3 PSMC2 PSMC6 NRAS PSMA4 PSMD14 CLEC4D PSME2 PSMB6 UBA3 PSMA7 PSMC5 UBE2N PSMC3 CUL1 CALM1 PSMD12 PSMD7 PSMC1 PSMA5 CHUK RELB FCER1G CLEC7A PSMB9 CLEC4E PSMB1 PSMD13 PRKACB IL1B UBE2D1 PSMD4 PSMD1 RPS27A PSMD5 NFKB2 PPP3CB SRC KRAS PSMD8 SEM1
REACTOME_ARACHIDONIC_ACID_METABOLISM	0.0253073885350127	0.119922511580685	0.352487857583619	-0.434771101643107	-1.51877838296512	29	DPEP2 PRXL2B PTGES3 GPX4 EPHX2 DPEP3 TBXAS1 ALOX15 ABCC1 PTGES2 LTA4H CYP2U1 CYP4F22 GPX1 FAAH
REACTOME_RESOLUTION_OF_AP_SITES_VIA_THE_MULTIPLE_NUCLEOTIDE_PATCH_REPLACEMENT_PATHWAY	0.0258874785476393	0.121978288749894	0.352487857583619	0.461424479002281	1.55310431747446	24	RPA3 PCNA PARG RFC4 RFC3 FEN1 RPA2 POLD3 POLE4 RFC1 POLE2 LIG1 RFC5 POLD1
REACTOME_REPRODUCTION	0.0265227462205426	0.123838179411342	0.352487857583619	0.388707532135775	1.51508813450232	46	REC8 LMNB1 BRCA2 NBN RBBP8 BRCA1 POT1 RPA3 SMC3 RAD50 RAD21 RPA2 CDK2 SYCP2 MRE11 MSH4 ATR
REACTOME_METABOLISM_OF_WATER_SOLUBLE_VITAMINS_AND_COFACTORS	0.0265791775954799	0.123838179411342	0.352487857583619	0.310655053589976	1.39609514745253	94	NADK2 PARP10 MMUT RFK PARP9 TCN2 TCN1 MTRR PARP14 AASDHPPT MTHFD2 MMADHC SLC25A19 CD38 DHFR MMAA SLC2A3 BST1 DHFR2 GSTO1
REACTOME_RHO_GTPASES_ACTIVATE_FORMINS	0.0271867076115282	0.125965078600081	0.352487857583619	0.300589720399186	1.37007287204279	109	SKA2 XPO1 CENPN CENPF BUB1B BUB1 NUP37 BIRC5 NDC80 DYNC1I2 RANBP2 SGO2 CENPH KNTC1 CENPE KNL1 ITGB1 CENPU CDC20 ITGB3BP RPS27 DIAPH3 RCC2 DVL3 PPP2CA PPP2R5C TAOK1 SPDL1 ZW10 PPP1CC SRC RHOC MAD2L1 ZWILCH FMNL1 PPP2R5D CENPL CKAP5 MIS12 MAPRE1 PLK1 TUBA1C CLIP1 NUP107 DSN1 CENPO NUP43
REACTOME_THE_ROLE_OF_NEF_IN_HIV_1_REPLICATION_AND_DISEASE_PATHOGENESIS	0.0275155355127321	0.126784290705075	0.352487857583619	-0.465360373259355	-1.58297140783898	26	AP2M1 ELMO1 PACS1 AP1M1 AP2A1 AP2A2
REACTOME_DNA_DAMAGE_BYPASS	0.0293636999624708	0.134556734992861	0.352487857583619	0.402660900266737	1.55092545616401	45	ISG15 POLK RCHY1 UBE2L6 UBA7 USP1 SPRTN DTL RPA3 PCNA RFC4 TRIM25 RFC3 RPA2 MAD2L2 POLD3 WDR48 RPS27A POLE4 RBX1 RFC1
REACTOME_NONHOMOLOGOUS_END_JOINING_NHEJ	0.029569795476147	0.134760707251949	0.352487857583619	0.419412212266631	1.52990187660167	33	LIG4 NBN BRCA1 XRCC4 BARD1 SUMO1 UBE2N UBE2V2 DCLRE1C TDP2 RAD50 RIF1 XRCC5 RNF8 MRE11
REACTOME_TRAF6_MEDIATED_NF_KB_ACTIVATION	0.0297639489736287	0.134908333934817	0.352487857583619	0.471010272856032	1.5532485646137	23	IFIH1 DDX58 S100A12 HMGB1 TRIM25 CHUK RNF135 NFKBIB NKIRAS1 NFKB2 MAP3K1
REACTOME_CLEC7A_DECTIN_1_SIGNALING	0.0299534689829315	0.135033476387918	0.352487857583619	0.313459822231151	1.40863722586696	93	PSMA3 PSMC2 PSMC6 PSMA4 PSMD14 PSME2 PSMB6 UBA3 PSMA7 PSMC5 UBE2N PSMC3 CUL1 CALM1 PSMD12 PSMD7 PSMC1 PSMA5 CHUK RELB CLEC7A PSMB9 PSMB1 PSMD13 IL1B UBE2D1 PSMD4 PSMD1 RPS27A PSMD5 NFKB2 PPP3CB SRC PSMD8 SEM1
REACTOME_DISORDERS_OF_TRANSMEMBRANE_TRANSPORTERS	0.0326704684150803	0.146490164828908	0.321775918075361	0.287814842027242	1.33840251111221	122	SLC3A2 PSMA3 PSMC2 PSMC6 ERLEC1 PSMA4 PSMD14 PSME2 PSMB6 SLC35A1 NUP37 DERL2 PSMA7 RANBP2 PSMC5 NUP54 PSMC3 PSMD12 PSMD7 PSMC1 PSMA5 ABCA1 SLC16A1 RNF185 PSMB9 PSMB1 PSMD13 PSMD4 PSMD1 RPS27A PSMD5 SLC17A5 NUP205 PSMD8 SEM1 SLC24A4 TPR
REACTOME_TCR_SIGNALING	0.0333028000618238	0.148526926478936	0.321775918075361	0.295931667461691	1.34884170033896	109	PSMA3 PSMC2 PSMC6 PSMA4 PSMD14 PSME2 PSMB6 PTPN22 PSMA7 PSMC5 UBE2N PSMC3 PTPRC CUL1 NCK1 PSMD12 PSMD7 PIK3CA PSMC1 PSMA5 CHUK PTEN CD3D PSMB9 PSMB1 PSMD13 TRAT1 UBE2D1 PSMD4 PSMD1 RPS27A PSMD5 PAG1 PSMD8 SEM1 HLA-DPA1 BCL10 FYB1 PSMB7 MAP3K7 PSMB8 BTRC CSK PIK3CB RELA INPP5D PIK3R1 HLA-DPB1 PSMB5
REACTOME_INTERLEUKIN_12_SIGNALING	0.0340960860845867	0.150717296287273	0.321775918075361	0.408142875749837	1.51134645290381	36	LMNB1 CAPZA1 PSME2 ANXA2 PPIA HNRNPA2B1 HSPA9 GSTO1 JAK2 RAP1B
REACTOME_PHASE_II_CONJUGATION_OF_COMPOUNDS	0.0341553585111446	0.150717296287273	0.321775918075361	0.379498151321297	1.4791921910369	46	ABHD10 BPNT1 UGP2 SLC35B3 TPMT MTRR NAT1 GSTM1 GSTO1 MGST3 MAT2A GCLM GSTM3 GSTO2 AKR1A1 ESD SLC35B2 SULT1A1 OPLAH GSTM4 MGST1 UGDH
REACTOME_FOXO_MEDIATED_TRANSCRIPTION	0.0369423409566439	0.162157433462321	0.321775918075361	-0.37349797997933	-1.47378973473455	50	SIN3A AKT2 PLXNA4 FOXO1 AKT1 PINK1 STK11 KAT2B SIRT1 RBL2 FOXO3 CCNG2 CAT BBC3 SMAD4 CITED2 NFYC
REACTOME_PROCESSIVE_SYNTHESIS_ON_THE_C_STRAND_OF_THE_TELOMERE	0.0386875880586967	0.168401515054765	0.321775918075361	0.49274448699251	1.52652089223091	19	POT1 RPA3 PCNA FEN1 RPA2 DNA2 POLD3 WRN LIG1 BLM POLD1 TERF1
REACTOME_CHOLESTEROL_BIOSYNTHESIS	0.0387686941133271	0.168401515054765	0.321775918075361	0.481668417617338	1.54095426942251	21	DHCR24 IDI1 ARV1 SQLE ACAT2 PMVK PLPP6 MSMO1 GGPS1 SC5D HMGCS1 LBR
REACTOME_EUKARYOTIC_TRANSLATION_ELONGATION	0.0390902358965943	0.168918428693055	0.321775918075361	0.325137408031376	1.41215925568662	79	RPL22L1 RPS27L RPL36AL RPS29 RPL31 RPS7 RPS24 RPL34 RPL23 RPS27 FAU RPS21 RPL35 RPL11 RPS20 RPL41 RPL36 RPL24 RPL27A RPL6 EEF1B2 RPL26 RPL28 RPS9 RPS25 RPL37 RPL27 RPS27A RPS3A RPL12 RPL21 RPS18
REACTOME_METABOLISM_OF_POLYAMINES	0.0407122422161808	0.175020670145849	0.321775918075361	0.373534884801654	1.47963557596524	51	PSMA3 PSMC2 PSMC6 PSMA4 PSMD14 PSME2 PSMB6 PSMA7 PSMC5 PSMC3 PSMD12 PSMD7 PSMC1 PSMA5 PSMB9 PSMB1 PSMD13 PSMD4 PSMD1 PSMD5 PSMD8 SEM1
REACTOME_RNA_POLYMERASE_II_TRANSCRIPTION_TERMINATION	0.0414417286372608	0.177243085556284	0.321775918075361	0.346768662153857	1.42988214543102	59	MAGOH SNRPF CPSF2 SLU7 CSTF3 PCF11 FYTTD1 SNRPE NUDT21 SRSF7 CDC40 THOC7 MAGOHB SRSF3 NCBP2 CPSF1 SRSF11 FIP1L1 THOC6 SRSF2 LSM11 U2AF1 PABPN1 SNRPG DDX39A
REACTOME_HEDGEHOG_OFF_STATE	0.0444131110601394	0.188982319511001	0.321775918075361	0.309356950602664	1.37427991793787	90	PSMA3 PSMC2 PSMC6 PSMA4 PSMD14 WDR35 PSME2 PSMB6 IFT57 PSMA7 PSMC5 PSMC3 CUL1 ADCY4 ADCY9 TTC21B PSMD12 PSMD7 PSMC1 PSMA5 PSMB9 PSMB1 PSMD13 PRKACB PSMD4 PSMD1 RPS27A PSMD5 RBX1 PSMD8 SEM1
REACTOME_MATURATION_OF_SARS_COV_2_SPIKE_PROTEIN	0.0480591497227357	0.202505827505828	0.282013350011725	-0.431686735730192	-1.46842704938134	26	PRKCSH ST3GAL1 ST6GALNAC4 RPN1 ST6GALNAC3 MGAT5 ST3GAL3 ST6GAL1 ST6GALNAC2 MGAT4B
REACTOME_PROTEIN_METHYLATION	0.0480769230769231	0.202505827505828	0.287857117255149	-0.494660860825791	-1.51052197305108	17	EEF2 METTL21A METTL22 RPS2 CAMKMT ETFBKMT VCP
REACTOME_TELOMERE_C_STRAND_LAGGING_STRAND_SYNTHESIS	0.0519436433083418	0.216686412670699	0.321775918075361	0.414230523714624	1.46756296753972	30	PRIM1 POT1 RPA3 PCNA RFC4 RFC3 FEN1 RPA2 DNA2 POLD3 WRN RFC1 PRIM2
REACTOME_NEUREXINS_AND_NEUROLIGINS	0.0522074272269762	0.216686412670699	0.321775918075361	-0.449695756541238	-1.48971232127136	23	NRXN1 EPB41 SHARPIN APBA2 DBNL EPB41L2 STXBP1 DLG2
REACTOME_TELOMERE_EXTENSION_BY_TELOMERASE	0.0523012552301255	0.216686412670699	0.287857117255149	0.476386384183055	1.47584354046934	19	NOP10 ANKRD28 POT1 CCNA2 CDK2
REACTOME_SUMOYLATION	0.0525210084033613	0.216686412670699	0.287857117255149	0.268689560225718	1.29278830863422	149	SP100 SUMO2 TOP2A NRIP1 SUZ12 BRCA1 XRCC4 SMC5 SENP1 SMC6 NUP37 PML SUMO3 BIRC5 RANBP2 DDX5 SUMO1 NUP54 PIAS3 TDG AURKA DAXX NR1H3 PCNA ZNF350 SMC3 NPM1 UBA2 NSMCE2 RAD21 HNRNPC SENP2 BMI1 TOP2B WRN PHC3 NOP58 NUP205 NFKB2
REACTOME_REGULATION_OF_CHOLESTEROL_BIOSYNTHESIS_BY_SREBP_SREBF	0.0527426160337553	0.216686412670699	0.287857117255149	0.353618411342637	1.41061406193383	52	SEC24A HELZ2 TGS1 IDI1 CHD9 KPNB1 INSIG2 MTF1 SEC23A SQLE SCD ELOVL6 RAN SREBF2 PMVK NFYB
REACTOME_MTOR_SIGNALLING	0.0530164533820841	0.216743735885579	0.266350657088526	-0.379099219305019	-1.41344361359585	38	AKT1S1 AKT2 EIF4B STRADB EEF2K AKT1 STK11 TSC2 TSC1 PPM1A
REACTOME_SELENOAMINO_ACID_METABOLISM	0.0543478260869565	0.219712432883517	0.287857117255149	0.298665097934347	1.32875797200042	89	RPL22L1 RPS27L AIMP1 RPL36AL RPS29 RPL31 RPS7 RPS24 RPL34 RPL23 RPS27 FAU RPS21 RPL35 RPL11 RPS20 RPL41 RPL36 RPL24 RPL27A RPL6 RPL26 RPL28 RPS9 RPS25 RPL37 RPL27 RPS27A RPS3A RPL12 TXNRD1 RPL21 RPS18
REACTOME_MEIOTIC_SYNAPSIS	0.0545073375262055	0.219712432883517	0.282013350011725	0.463017924140462	1.48128758483439	21	REC8 LMNB1 BRCA1 POT1 SMC3 RAD21 SYCP2 ATR STAG1 SYNE1
REACTOME_ANTIGEN_PROCESSING_UBIQUITINATION_PROTEASOME_DEGRADATION	0.0546218487394958	0.219712432883517	0.282013350011725	0.239057465830227	1.25371344855278	267	HERC6 HERC5 PSMA3 PSMC2 PSMC6 UBA6 WSB1 PSMA4 UBE2J1 PSMD14 RNF213 RNF6 PSME2 RNF25 PSMB6 TRIM69 UBE2E1 UBE2K RNF138 RCHY1 DTX3L UBA3 CUL5 UFL1 ANAPC13 UBE2L3 PSMA7 UBE2L6 UBA7 PSMC5 UBE2N NEDD4 UBE2V2 FBXL5 PSMC3 FBXO6 ATG7 ANAPC4 KBTBD8 KLHL9 CUL1 ELOC CDC20 CUL2 PSMD12 FBXO30 PSMD7 LNPEP PSMC1 PSMA5 UBA5 FBXO10 BTBD1 FBXO11 TRIM21 LTN1 PSMB9 UBR1 PSMB1 PSMD13 FBXO4 UBE2D1 RNF7 PSMD4 PSMD1 RPS2…
REACTOME_L1CAM_INTERACTIONS	0.0547963861388148	0.219712432883517	0.321775918075361	-0.320982466068124	-1.37574352905138	73	RPS6KA5 AP2M1 MAP2K2 AP2A1 AP2A2 TUBA4A ITGA9 NRCAM ALCAM LAMC1 ANK1 ITGA2 SPTB ITGA2B MAPK1 TUBB6 FGFR1 SPTBN5 RPS6KA2 TUBB1 MAP2K1 AP2S1 TUBB2A NRP1 TUBB4B ACTB VAV2 NCAM1 ANK3 SCN3A RPS6KA1 DNM1 SPTBN1
REACTOME_LDL_CLEARANCE	0.0553359683794466	0.220814342719897	0.271288554688953	-0.509916933597534	-1.49280356734681	15	AP2M1 AP2A1 AP2A2 LDLRAP1 SOAT1 NCEH1 AP2S1 LSR
REACTOME_NICOTINATE_METABOLISM	0.0583292368108117	0.231650397620081	0.321775918075361	0.458308766039434	1.49526310984896	22	NADK2 PARP10 PARP9 PARP14 CD38 BST1 NAMPT NADK PARP4 NAXE NMRK1 PARP8 PARP6 NAPRT
REACTOME_FANCONI_ANEMIA_PATHWAY	0.0586956521739131	0.232000824232434	0.276500599254472	0.389631425439248	1.3960216841339	32	FANCL USP1 DCLRE1A RPA3 FANCA FANCI RPA2 FANCC FANCG WDR48 RPS27A MUS81 ATR
REACTOME_TELOMERE_MAINTENANCE	0.0595744680851064	0.232200460829493	0.271288554688953	0.345275833691821	1.41069270414435	56	PRIM1 NOP10 POLR2K ANKRD28 POT1 CCNA2 DAXX RPA3 PCNA RFC4 RFC3 FEN1 RPA2 DNA2 POLD3 CDK2 WRN POLR2I RFC1 PRIM2
REACTOME_UNFOLDED_PROTEIN_RESPONSE_UPR	0.06	0.232200460829493	0.276500599254472	0.306427310039392	1.33089626532768	79	CREB3 HSP90B1 CEBPG DDIT3 MYDGF EIF2S2 DNAJB11 ATF4 CREB3L2 TPP1 DIS3 PDIA6 EIF2S1 DNAJB9 EXTL2 SERP1 CALR EXOSC9 FKBP14 XBP1 EXOSC8 NFYB
REACTOME_SIGNALING_BY_PDGFR_IN_DISEASE	0.0601659751037344	0.232200460829493	0.266350657088526	0.486343526510151	1.46196981378715	17	NRAS PIK3CA GOLGA4 SOS1 STAT1 WDR48 KRAS FIP1L1 PIK3CB BIN2 PIK3R1 HRAS STRN ETV6
REACTOME_ACTIVATION_OF_IRF3_IRF7_MEDIATED_BY_TBK1_IKK_EPSILON	0.0602007455637235	0.232200460829493	0.321775918075361	0.509912690400739	1.53281974653221	17	IRF7 TBK1 TICAM1 PTPN11 LY96 CD14 TRAF3 TANK RPS27A TLR4
REACTOME_INTERLEUKIN_12_FAMILY_SIGNALING	0.0602150537634409	0.232200460829493	0.271288554688953	0.369028577951055	1.41462224303477	42	LMNB1 CAPZA1 PSME2 ANXA2 PPIA HNRNPA2B1 HSPA9 GSTO1 JAK2 RAP1B STAT1 HNRNPDL LCP1 IL6ST
REACTOME_HOST_INTERACTIONS_OF_HIV_FACTORS	0.0604166666666667	0.232200460829493	0.266350657088526	0.280850314090942	1.30765402084413	124	PSMA3 PSMC2 APOBEC3G PSMC6 PSMA4 PSMD14 XPO1 PSME2 B2M PSMB6 CUL5 NUP37 PSMA7 RANBP2 PPIA PSMC5 NUP54 PSMC3 KPNB1 AP1S1 ELOC PSMD12 PSMD7 PSMC1 PSMA5 ATP6V1H NPM1 RAN PSMB9 PSMB1 PSMD13 PSMD4 PSMD1 RCC1 RPS27A PSMD5 NUP205 RBX1
REACTOME_TRANSCRIPTIONAL_REGULATION_BY_E2F6	0.0609772128463396	0.233279795935079	0.321775918075361	0.406533160385277	1.44029224574803	30	RRM2 CBX3 RBBP8 SUZ12 BRCA1 CHEK1 EZH2 BMI1 EED PHC3 E2F6 E2F1 CDC7
REACTOME_NERVOUS_SYSTEM_DEVELOPMENT	0.062111801242236	0.236274009858916	0.261663521711573	0.217839650412991	1.19426771485559	393	AGRN PSMA3 PSMC2 EPHB2 ROCK2 RPL22L1 PSMC6 NRAS PSMA4 MAGOH PSMD14 MYL12A RPS27L PSME2 HSP90AA1 PSMB6 RDX MYL12B USP33 WASL PSMA7 NAB1 AKAP5 PSMC5 RPL36AL PSMC3 MAPK11 RPS29 RPL31 RPS7 PTPN11 RPS24 PTPRC RPL34 ITGB1 RPL23 RANBP9 ELOC ARPC3 ETF1 NCK1 RPS27 ITGA1 CUL2 PSMD12 FAU ARHGEF11 PSMD7 RPS21 RPL35 PIK3CA RPL11 YES1 ITGAV RPS20 PSMC1 ROCK1 PSMA5 ACTR3 SHTN1 RPL41 RPL36 PTPRA EFNA4 PSENEN VAV…
REACTOME_GAMMA_CARBOXYLATION_HYPUSINE_FORMATION_AND_ARYLSULFATASE_ACTIVATION	0.0623853211009174	0.236274009858916	0.245041785430996	-0.409944556024579	-1.41138390971517	27	EEF2 TPST1 PROS1 FURIN SUMF2 DHPS DPH7 SUMF1 EIF5A
REACTOME_SIGNALING_BY_FLT3_FUSION_PROTEINS	0.062753036437247	0.236274009858916	0.257206466468838	0.466779614694074	1.43336328068017	18	NRAS MYO18A GOLGB1 TRIP11 PIK3CA SOS1 KRAS PIK3R1 HRAS ZMYM2 ETV6
REACTOME_PCNA_DEPENDENT_LONG_PATCH_BASE_EXCISION_REPAIR	0.0628930817610063	0.236274009858916	0.261663521711573	0.44840580627243	1.43454047709287	21	RPA3 PCNA RFC4 RFC3 FEN1 RPA2 POLD3 POLE4 RFC1 POLE2 LIG1 RFC5 POLD1
REACTOME_NR1H3_NR1H2_REGULATE_GENE_EXPRESSION_LINKED_TO_CHOLESTEROL_TRANSPORT_AND_EFFLUX	0.0646950092421442	0.241953532322638	0.241339976815091	-0.416227859538383	-1.41584208423366	26	KDM3A AGO3 TNRC6B AGO2 TNRC6C EEPD1 HDAC3 RXRB RXRA KDM1A TBL1XR1
REACTOME_NEDDYLATION	0.065843621399177	0.245149911816579	0.252961123069611	0.248746949944045	1.25302680968272	196	PSMA3 PSMC2 PSMC6 COMMD4 WSB1 PSMA4 PSMD14 PSME2 PSMB6 COMMD8 UBA3 CUL5 BIRC5 PSMA7 FEM1B HIF1A PSMC5 COPS4 FBXL5 COMMD2 PSMC3 FBXO6 DDB2 KBTBD8 KLHL9 DTL CUL1 ELOC COMMD6 CUL2 PSMD12 FBXO30 PSMD7 COPS8 NUB1 PSMC1 PSMA5 FBXO10 BTBD1 COMMD3 FBXO11 NAE1 PSMB9 PSMB1 COMMD10 PSMD13 FBXO4 UBE2D1 RNF7 COPS5 DCAF5 COPS2 PSMD4 PSMD1 RPS27A PSMD5 FEM1C FBXW7 RBX1
REACTOME_PTEN_REGULATION	0.0663900414937759	0.246085753803596	0.252961123069611	0.277791697792179	1.29578760863621	123	PSMA3 PSMC2 PSMC6 PSMA4 MOV10 PSMD14 PSME2 PSMB6 SUZ12 RHEB LAMTOR2 PML PSMA7 PSMC5 RRAGC NEDD4 PSMC3 TNKS2 LAMTOR3 PSMD12 PSMD7 PSMC1 PSMA5 EZH2 PTEN REST PSMB9 BMI1 EED PSMB1 PSMD13 PSMD4 PHC3 PSMD1 RPS27A PSMD5 JUN PSMD8 SEM1 RRAGD
REACTOME_PLASMA_LIPOPROTEIN_ASSEMBLY_REMODELING_AND_CLEARANCE	0.066714815406762	0.246195380748847	0.287805130535564	-0.384791787101323	-1.45070240075368	40	AP2M1 AP2A1 AP2A2 HDLBP LDLRAP1 FURIN PCSK5 SOAT1 SCARB1 NCEH1 CUBN LMF1 PCSK6 ZDHHC8 AP2S1 LSR BMP1
REACTOME_METABOLISM_OF_PORPHYRINS	0.0688976377952756	0.253016434366549	0.241339976815091	-0.474300717325618	-1.45988430435871	18	FECH BLVRB UROS FLVCR1 PPOX ALAD HMBS
REACTOME_ASSEMBLY_OF_THE_HIV_VIRION	0.0691699604743083	0.253016434366549	0.241339976815091	-0.497667783617399	-1.45694365844301	15	VPS37C VPS28 FURIN VPS37B UBA52 UBAP1 NMT2
REACTOME_PERK_REGULATES_GENE_EXPRESSION	0.0709677419354839	0.258458937878574	0.248911114434702	0.408562544020103	1.42613783173399	28	CEBPG DDIT3 EIF2S2 ATF4 DIS3 EIF2S1 EXOSC9 EXOSC8 NFYB CXCL8 PARN HSPA5 EXOSC4 ATF3 EXOSC3 DCP2 CEBPB
REACTOME_DISEASES_ASSOCIATED_WITH_O_GLYCOSYLATION_OF_PROTEINS	0.0721062618595826	0.261463575612573	0.231126709673834	-0.422133689740172	-1.3984071445691	23	SEMA5A ADAMTS5 ADAMTS17 POMT2 ADAMTS10 GALNT12 ADAMTS1 LARGE1
REACTOME_TBC_RABGAPS	0.0742115027829314	0.267932438618895	0.224966093540314	-0.358798508527742	-1.35270521657724	40	TBC1D17 RAB5B RAB11B GABARAPL2 TBC1D10A RAB6B TBC1D20 ULK1 TSC2 TSC1 TBC1D14 RAB6A
REACTOME_INTERLEUKIN_37_SIGNALING	0.0746887966804979	0.268493346687652	0.237793834423688	0.473878918128182	1.42450065834083	17	CASP1 TBK1 PTPN11 PTPN9 IL18R1 PTPN2 PTPN6 PTPN4
REACTOME_RNA_POLYMERASE_II_TRANSCRIBES_SNRNA_GENES	0.07847533632287	0.279566087806695	0.241339976815091	0.316834467967669	1.34995293111617	71	GTF2E1 INTS12 POLR2K INTS13 PCF11 CDK7 CCNK PHAX GTF2B GTF2A1 SNAPC3 SNAPC2 INTS2 TAF13 POU2F1 GTF2F1 GTF2F2 NCBP2 GTF2E2 POLR2I INTS7 ELL2 TAF5 TAF11
REACTOME_APOPTOTIC_CLEAVAGE_OF_CELLULAR_PROTEINS	0.0787746170678337	0.279566087806695	0.237793834423688	0.407181493863251	1.41205406871544	27	LMNB1 CLSPN FNTA CASP3 ROCK1 APC CTNNB1
REACTOME_PROCESSING_OF_CAPPED_INTRONLESS_PRE_MRNA	0.0787746170678337	0.279566087806695	0.237793834423688	0.406226669543888	1.40874285839428	27	SNRPF CPSF2 CSTF3 PCF11 SNRPE NUDT21 NCBP2 CPSF1 FIP1L1 LSM11 PABPN1 SNRPG CPSF3 SNRPB NCBP1
REACTOME_NEF_MEDIATES_DOWN_MODULATION_OF_CELL_SURFACE_RECEPTORS_BY_RECRUITING_THEM_TO_CLATHRIN_ADAPTERS	0.0801526717557252	0.283251390865571	0.219250346703755	-0.451506772772416	-1.41180850035183	19	AP2M1 PACS1 AP1M1 AP2A1 AP2A2
REACTOME_SIGNALING_BY_TGF_BETA_RECEPTOR_COMPLEX	0.0810810810810811	0.283338697564639	0.211400189384923	-0.305279393809175	-1.29852464904839	69	SKI STRAP NEDD4L STUB1 TGIF1 E2F4 FURIN TFDP1 TGFBR2 PMEPA1 PARD6A MYC CDK9 UBA52 PPM1A MAPK1 PRKCZ ARHGEF18 ZFYVE9
REACTOME_AMYLOID_FIBER_FORMATION	0.0811320754716981	0.283338697564639	0.216542836735348	-0.375280954818165	-1.36282747475177	34	SIAH1 TSPAN5 SIAH2 SNCA SORL1 FURIN PRKN UBA52 TSPAN33
REACTOME_SIGNALING_BY_HEDGEHOG	0.0811965811965812	0.283338697564639	0.231126709673834	0.275859668018637	1.27008680608231	114	PSMA3 PSMC2 PSMC6 ERLEC1 PSMA4 PSMD14 WDR35 PSME2 PSMB6 IFT57 DERL2 PSMA7 PSMC5 ADAM17 PSMC3 CUL1 ADCY4 ADCY9 TTC21B PSMD12 PSMD7 PSMC1 PSMA5 PSMB9 PSMB1 PSMD13 PRKACB PSMD4 PSMD1 RPS27A PSMD5 RBX1 PSMD8 SEM1 EFCAB7 OS9 SPOPL ADCY7 TUBA1C ULK3 CDC73 PSMB7 PSMB8 BTRC
REACTOME_APOPTOTIC_FACTOR_MEDIATED_RESPONSE	0.0829959514170041	0.287498084878198	0.222056046145248	0.450021243922023	1.38190252157135	18	CYCS UACA BAK1 CASP3 SEPTIN4 BAX CASP7 CDKN2A GSDMD APAF1 MAPK3 C1QBP
REACTOME_ION_TRANSPORT_BY_P_TYPE_ATPASES	0.0835117773019272	0.287498084878198	0.227987202850442	0.39359317142706	1.38549575532202	29	ATP11B ATP8B3 CUTC ATP13A1 FXYD6 ATP2B4 CALM1 ATP2C1 SRI ATP8B4 ATP2B1
REACTOME_INSULIN_PROCESSING	0.0836820083682008	0.287498084878198	0.224966093540314	0.441632938926872	1.36817747486936	19	KIF5B EXOC5 EXOC1 SLC30A5 RAB27A EXOC6
REACTOME_INITIATION_OF_NUCLEAR_ENVELOPE_NE_REFORMATION	0.084016393442623	0.287498084878198	0.222056046145248	0.474939825144778	1.39310160167667	16	LMNB1 VRK2 KPNB1 VRK1 CCNB1 PPP2CA TMPO
REACTOME_PLASMA_LIPOPROTEIN_CLEARANCE	0.0841121495327103	0.287498084878198	0.211400189384923	-0.403402281327891	-1.35857769517491	25	AP2M1 AP2A1 AP2A2 HDLBP LDLRAP1 SOAT1 SCARB1 NCEH1 CUBN AP2S1 LSR
REACTOME_EUKARYOTIC_TRANSLATION_INITIATION	0.0847457627118644	0.288043102852801	0.224966093540314	0.274019007117694	1.24493810387381	104	RPL22L1 EIF2S2 RPS27L EIF5B EIF4A2 RPL36AL RPS29 RPL31 RPS7 RPS24 EIF2S1 RPL34 RPL23 RPS27 FAU EIF3M RPS21 RPL35 RPL11 EIF3E RPS20 RPL41 RPL36 RPL24 RPL27A RPL6 RPL26 RPL28 RPS9 RPS25 RPL37 RPL27 RPS27A RPS3A RPL12 RPL21 RPS18
REACTOME_DISEASES_OF_CARBOHYDRATE_METABOLISM	0.0853889943074004	0.288043102852801	0.211400189384923	-0.412829792040198	-1.36758601531029	23	RPIA TALDO1 GAA GBE1 UBA52 GLB1 KHK EPM2A GALNS SGSH GYS1 DCXR HGSNAT UBB
REACTOME_MISCELLANEOUS_TRANSPORT_AND_BINDING_EVENTS	0.0856031128404669	0.288043102852801	0.213927855492356	-0.474706236360773	-1.41822079400162	16	ANKH LRRC8A DMTN ADD1 LRRC8B NIPAL3 NIPAL2 ADD2
REACTOME_CRISTAE_FORMATION	0.0856531049250535	0.288043102852801	0.224966093540314	0.391965337533415	1.37976558235729	29	ATP5F1C ATP5PD MTX2 ATP5PB ATP5PF ATP5MC3 HSPA9 ATP5ME ATP5F1E
REACTOME_GOLGI_ASSOCIATED_VESICLE_BIOGENESIS	0.0880503144654088	0.294915511101008	0.219250346703755	0.342568159867844	1.34048497175072	47	VAMP8 ACBD3 TXNDC5 PIK3C2A AP3S1 GOLGB1 AP3B1 DTNBP1 AP1S1 SNX2 BLOC1S1
REACTOME_NEURONAL_SYSTEM	0.0896686159844055	0.299134502923977	0.208955027549354	-0.247096084771091	-1.22207433167371	169	ALDH5A1 NRXN1 AP2M1 CACNB4 EPB41 SHARPIN SLC18A2 GNG7 AP2A1 AP2A2 TUBA4A PTPRF CACNA2D3 APBA2 KCNH2 PRKCA RASGRF2 PDPK1 DBNL KCNA3 EPB41L2 PPM1F GNB5 KCNQ1 CAMK2G MAPK1 STXBP1 DLG2 TUBB6 PANX2 ARHGEF7 KCNC4 GLUL ACHE RPS6KA2 PRKAB1 TUBB1 PPFIA1 GNG11 AP2S1 TUBB2A KCNC3 TUBB4B PTPRS HOMER2 PRKAR1A NRGN SIPA1L1 PLCB1 KCNK6 IL1RAP CACNG8 PRKAB2 PRKACA RPS6KA1 KCNN4 PRKAR2B NBEA GABBR1 NPTN GNB2 KCNH…
REACTOME_CELLULAR_RESPONSE_TO_CHEMICAL_STRESS	0.0905263157894737	0.300792618997694	0.216542836735348	0.262073299253204	1.24136627374861	136	PSMA3 PSMC2 PSMC6 NDUFA4 HELZ2 SCO2 PSMA4 PSMD14 BLVRA CYCS PSME2 PSMB6 TGS1 COX5B COX7C PSMA7 TXN PSMC5 CHD9 PSMC3 PRDX1 COX6A1 CUL1 COX5A BACH1 PSMD12 PSMD7 PSMC1 PSMA5 NFE2L2 PSMB9 PSMB1 PSMD13 PSMD4 PSMD1 RPS27A PSMD5 RBX1 COX4I1 PSMD8 TXNRD1 SEM1 PRDX3 CYBA NLRP3 SMARCD3
REACTOME_CARGO_TRAFFICKING_TO_THE_PERICILIARY_MEMBRANE	0.091304347826087	0.301917180746925	0.219250346703755	0.349531583228803	1.3377517452718	41	RAB8A EXOC5 CCT2 BBS12 MKKS CCT5 EXOC1 BBS10 CCT8 CCT3 EXOC6 ARL3 RAB11A ASAP1 LZTFL1 PDE6D
REACTOME_O_LINKED_GLYCOSYLATION_OF_MUCINS	0.091588785046729	0.301917180746925	0.20207170902116	-0.386847654758802	-1.35136823337149	29	GALNT5 ST3GAL1 ST6GALNAC4 GALNT6 GALNT2 ST6GALNAC3 ST3GAL3 GCNT4 GALNT12 B3GNTL1 ST6GAL1 ST6GALNAC2
REACTOME_RHOB_GTPASE_CYCLE	0.0945378151260504	0.308704007056452	0.211400189384923	0.338908332918734	1.33759561545796	49	JUP ROCK2 ANLN RACGAP1 ECT2 PKN1 DIAPH3 ARHGEF11 ROCK1 SLK ERBIN VANGL1 CIT
REACTOME_ANTIGEN_PRESENTATION_FOLDING_ASSEMBLY_AND_PEPTIDE_LOADING_OF_CLASS_I_MHC	0.0947368421052632	0.308704007056452	0.211400189384923	0.411901306652057	1.35832517927984	23	SEC24A B2M TAP1 SEC23A CALR PDIA3 HLA-F SEC24D HSPA5 HLA-B
REACTOME_MRNA_DECAY_BY_5_TO_3_EXORIBONUCLEASE	0.094758064516129	0.308704007056452	0.206587922696891	0.476676299467746	1.38755067981288	15	LSM3 XRN1 PATL1 LSM5 LSM7 LSM1 EDC3 LSM2 DCP1A DCP2 EDC4
REACTOME_ANTIMICROBIAL_PEPTIDES	0.0954356846473029	0.309701793758174	0.208955027549354	0.414286872609613	1.35163872788448	22	S100A8 S100A9 CAMP ELANE LTF DEFA4 BPI TLR1 TLR2
REACTOME_GLUTATHIONE_CONJUGATION	0.0963114754098361	0.310709205446048	0.206587922696891	0.427328019593582	1.36577290830473	20	GSTM1 GSTO1 MGST3 GCLM GSTM3 GSTO2 AKR1A1 ESD OPLAH GSTM4 MGST1
REACTOME_PCP_CE_PATHWAY	0.0964912280701754	0.310709205446048	0.213927855492356	0.302454200491368	1.3075377317323	76	PSMA3 PSMC2 PSMC6 PSMA4 PSMD14 PSME2 PSMB6 PSMA7 PSMC5 PSMC3 FZD6 PSMD12 PSMD7 DVL3 PSMC1 PSMA5 PSMB9 PSMB1 PSMD13 PSMD4 PSMD1 RPS27A PSMD5
REACTOME_RECYCLING_PATHWAY_OF_L1	0.0985401459854015	0.316086468276249	0.191892240384838	-0.377668381858017	-1.35487002152971	31	RPS6KA5 AP2M1 AP2A1 AP2A2 TUBA4A MAPK1 TUBB6 RPS6KA2 TUBB1 AP2S1 TUBB2A TUBB4B ACTB RPS6KA1 DNM1
REACTOME_G_BETA_GAMMA_SIGNALLING_THROUGH_PI3KGAMMA	0.1	0.319540229885058	0.195789002148949	-0.460608620978257	-1.40653829333275	17	AKT2 AKT1 GNG7 PDPK1 GNB5
REACTOME_PROCESSING_OF_INTRONLESS_PRE_MRNAS	0.101214574898785	0.322186852922088	0.199915231309662	0.438993630722024	1.34803948356189	18	CPSF2 CSTF3 PCF11 NUDT21 NCBP2 CPSF1 FIP1L1 PABPN1 CPSF3 NCBP1
REACTOME_GOLGI_TO_ER_RETROGRADE_TRANSPORT	0.104033970276008	0.329902400038749	0.20207170902116	0.270010941782163	1.23237372179289	106	RAB3GAP2 CAPZA1 DCTN2 COPB2 KIF23 KIF15 KIF5B RACGAP1 DYNC1I2 KIF18B KIF11 BNIP1 CENPE GALNT1 KIF20B COPB1 TMED7 ARCN1 TMED3 NAPG TMED2 CAPZA2 SEC22B KIF21A RAB1A NSF KIF3B ZW10 RAB18 DCTN6 KDELR2 NAPA COPG1 TMED9 KIF19
REACTOME_INTERCONVERSION_OF_NUCLEOTIDE_DI_AND_TRIPHOSPHATES	0.10482180293501	0.330556128978985	0.199915231309662	0.418819863064311	1.33988908656374	21	TYMS RRM2 TXN GLRX RRM1 TXNRD1
REACTOME_TRANS_GOLGI_NETWORK_VESICLE_BUDDING	0.105032822757112	0.330556128978985	0.204294756516886	0.317558672634942	1.29984758832048	61	VAMP8 ACBD3 TXNDC5 PIK3C2A AP3S1 GOLGB1 AP3B1 DTNBP1 AP1G2 AP1S1 DNASE2 SNX2 BLOC1S1
REACTOME_AUTOPHAGY	0.105751391465677	0.331566392790883	0.186432558434075	-0.258946742639429	-1.21952503168384	120	WIPI2 WDR45B VPS37C USP30 PINK1 CHMP6 VPS28 TUBA4A MTMR14 GABARAPL2 ATG13 CHMP7 ATG9A DYNLL2 PRKN VPS37B ULK1 TSC2 UBE2V1 ATG4B PEX5 TSC1 UBA52 MFN2 ATG9B WIPI1 TUBB6 UBAP1
REACTOME_TP53_REGULATES_TRANSCRIPTION_OF_DNA_REPAIR_GENES	0.106837606837607	0.333717468548929	0.199915231309662	0.310406974826156	1.27994666059024	59	BRCA1 CHEK1 POLR2K CDK7 CCNK DDB2 ELOC GTF2H3 GTF2H1 FANCI GTF2F1 GTF2F2 SUPT16H FANCC JUN POLR2I ATR FOS ATF2 MNAT1 POLR2B CCNT2 CCNH POLR2G MSH2 GTF2H5 ERCC2 ELOA TCEA1 CCNT1 ERCC3 POLR2A
REACTOME_DISEASES_OF_SIGNAL_TRANSDUCTION_BY_GROWTH_FACTOR_RECEPTORS_AND_SECOND_MESSENGERS	0.107594936708861	0.334829019459664	0.197822021315103	0.215206046207515	1.16261047299291	338	PSMA3 PSMC2 PSMC6 ERLEC1 NRAS CCNC PSMA4 BCL2A1 PSMD14 RNF213 MYO18A AGGF1 PSME2 HSP90AA1 SNW1 PSMB6 POLR2K TPM3 KIF5B GOLGB1 AKAP9 DERL2 PSMA7 AP3B1 CNTRL RANBP2 PSMC5 TGFBR1 ZC3HAV1 ADAM17 PSMC3 ATG7 PTPN11 FZD6 RRBP1 TNKS2 CUL1 TRIP11 FXR1 JAK2 CD86 CALM1 PSMD12 PSMD7 PIK3AP1 PIK3CA PDGFRB YES1 RAP1B PSMC1 PSMA5 APC CHUK NPM1 PPM1B AGK CTNNB1 PPP2CA PSENEN PPP2R5C GTF2F1 PTEN ERBIN GTF2F2 GOLG…
REACTOME_HIV_TRANSCRIPTION_INITIATION	0.108695652173913	0.335850886348507	0.199915231309662	0.34129283365488	1.30621982612572	41	GTF2E1 POLR2K CDK7 TAF12 GTF2B GTF2A1 GTF2H3 TAF13 GTF2H1 GTF2F1 GTF2F2 TAF7 TAF2 GTF2E2 POLR2I TAF5 TAF11 MNAT1 POLR2B CCNH POLR2G GTF2H5 ERCC2
REACTOME_SIGNALING_BY_ERBB2_ECD_MUTANTS	0.108870967741935	0.335850886348507	0.191892240384838	0.469137697625875	1.36560666429919	15	NRAS HSP90AA1 PIK3CA ERBIN SOS1 KRAS PIK3R1 HRAS CDC37
REACTOME_RECRUITMENT_OF_MITOTIC_CENTROSOME_PROTEINS_AND_COMPLEXES	0.10913140311804	0.335850886348507	0.20207170902116	0.301015358497872	1.29549224077537	74	CCP110 HAUS1 DCTN2 HSP90AA1 MZT1 NEDD1 PLK4 AKAP9 CNTRL DYNC1I2 HAUS8 CEP57 CEP290 CEP135 YWHAE CEP78 NINL HAUS4 TUBG1 CEP63 PCNT CKAP5 MAPRE1 PLK1 CEP152 SDCCAG8 HAUS6 CEP70 HAUS2
REACTOME_NUCLEAR_RECEPTOR_TRANSCRIPTION_PATHWAY	0.111940298507463	0.343189039321636	0.181383128498408	-0.377314547718612	-1.33179182081869	30	PPARD NR2F6 NR6A1 NR2C2 THRA RXRB NR3C2 RXRA
REACTOME_SIGNALING_BY_TGFB_FAMILY_MEMBERS	0.112338858195212	0.343189039321636	0.179782316298324	-0.280113024230959	-1.22920278677681	82	SKI STRAP NEDD4L STUB1 TGIF1 E2F4 FURIN TFDP1 TGFBR2 PMEPA1 PARD6A MYC CDK9 UBA52 NOG PPM1A FSTL1 ACVR1C MAPK1 PRKCZ ARHGEF18 ZFYVE9
REACTOME_TRANSCRIPTION_OF_THE_HIV_GENOME	0.11353711790393	0.34558378223313	0.195789002148949	0.310007534265004	1.27683370914304	62	GTF2E1 POLR2K CDK7 CCNK TAF12 GTF2B GTF2A1 ELOC GTF2H3 TAF13 GTF2H1 GTF2F1 GTF2F2 NCBP2 SUPT16H TAF7 TAF2 GTF2E2 POLR2I TAF5 TAF11 MNAT1 POLR2B CCNT2 CCNH RNGTT NCBP1 POLR2G GTF2H5 ERCC2 ELOA TCEA1 CCNT1 ERCC3 POLR2A
REACTOME_SIGNALLING_TO_RAS	0.11491935483871	0.348519061583578	0.186432558434075	0.465019670014311	1.35361955267167	15	NRAS MAPK11 SOS1 SRC KRAS MAPK14 RALB MAPK13 RALA HRAS
REACTOME_DISEASES_OF_PROGRAMMED_CELL_DEATH	0.117136659436009	0.3539564274262	0.191892240384838	0.352547850271591	1.31322183177214	37	LMNB1 PRIM1 SUZ12 CAST PRDX1 CAPN2 EZH2 YWHAE FASLG EED JUN PRIM2 DNMT1 GOLGA2
REACTOME_E3_UBIQUITIN_LIGASES_UBIQUITINATE_TARGET_PROTEINS	0.118279569892473	0.354083096653295	0.190023305279108	0.340964001525944	1.30704040134452	42	RNF181 UBE2E1 SELENOS UBE2L3 RTF1 UBE2N UBE2V2 PEX2 PCNA CTR9 HLTF RNF20
REACTOME_SYNTHESIS_OF_SUBSTRATES_IN_N_GLYCAN_BIOSYTHESIS	0.12	0.354083096653295	0.176694268938498	-0.311678614098621	-1.24980410127448	53	ST8SIA1 PMM1 ST3GAL1 ST6GALNAC4 DPM2 GMDS ST6GALNAC3 ST3GAL3 GLB1 GNE MPI ST6GAL1 ST6GALNAC2 DOLK ST6GALNAC6 ST6GALNAC1
REACTOME_SIGNAL_TRANSDUCTION_BY_L1	0.12007874015748	0.354083096653295	0.179782316298324	-0.438464105255333	-1.34958021758061	18	MAP2K2 ITGA9 ITGA2B MAPK1 FGFR1 MAP2K1 NRP1 VAV2 NCAM1 ITGB3 ITGA5 CSNK2A1
REACTOME_COPI_DEPENDENT_GOLGI_TO_ER_RETROGRADE_TRAFFIC	0.120267260579065	0.354083096653295	0.191892240384838	0.296025433800174	1.27401689559637	74	COPB2 KIF23 KIF15 KIF5B RACGAP1 KIF18B KIF11 BNIP1 CENPE KIF20B COPB1 TMED7 ARCN1 TMED3 NAPG TMED2 SEC22B KIF21A RAB1A NSF KIF3B ZW10 KDELR2 NAPA COPG1 TMED9 KIF19 KIF1B KIF16B
REACTOME_GLOBAL_GENOME_NUCLEOTIDE_EXCISION_REPAIR_GG_NER	0.120879120879121	0.354083096653295	0.190023305279108	0.285644353247632	1.24208846800726	80	SUMO2 TFPT POLK SUMO3 CDK7 SUMO1 UBE2N UBE2V2 COPS4 DDB2 PIAS3 RPA3 PCNA RFC4 GTF2H3 COPS8 GTF2H1 RFC3 RPA2 XPA POLD3 COPS5 COPS2 RPS27A POLE4 RBX1
REACTOME_ACTIVATION_OF_GENE_EXPRESSION_BY_SREBF_SREBP	0.120950323974082	0.354083096653295	0.188204146308491	0.338469925183159	1.28618558260451	40	HELZ2 TGS1 IDI1 CHD9 MTF1 SQLE SCD ELOVL6 SREBF2 PMVK NFYB GGPS1 SMARCD3 SC5D
REACTOME_SUMOYLATION_OF_DNA_DAMAGE_RESPONSE_AND_REPAIR_PROTEINS	0.121076233183857	0.354083096653295	0.191892240384838	0.297683127912182	1.26835383046105	71	SP100 SUMO2 BRCA1 XRCC4 SMC5 SMC6 NUP37 PML SUMO3 RANBP2 SUMO1 NUP54 TDG SMC3 NSMCE2 RAD21 BMI1 WRN PHC3 NUP205
REACTOME_RHOD_GTPASE_CYCLE	0.121475054229935	0.354083096653295	0.188204146308491	0.350208371339407	1.30450739823823	37	LMNB1 VRK2 DBN1 RACGAP1 ARHGAP12 ANKFY1 TOR1AIP1 ADD3 DIAPH3 LMAN1 CPNE8 TMPO VANGL1
REACTOME_SENSORY_PROCESSING_OF_SOUND	0.121475054229935	0.354083096653295	0.188204146308491	0.34858100248925	1.29844553656265	37	OTOF TWF1 CAPZA1 RDX CAPZA2 MYO3B MYO7A EPB41L3 CACNA2D2 ATP2B1 EZR
REACTOME_HSF1_DEPENDENT_TRANSACTIVATION	0.121495327102804	0.354083096653295	0.173747838999571	-0.386828442884274	-1.30276034293086	25	DNAJB6 AKT1S1 DNAJB1 PTGES3 CAMK2G SERPINH1 TNFRSF21 HSF1 MTOR
REACTOME_FORMATION_OF_RNA_POL_II_ELONGATION_COMPLEX	0.121848739495798	0.354083096653295	0.184706471207739	0.317035659890926	1.29200102788037	55	POLR2K EAF2 CDK7 CCNK RTF1 ELOC GTF2H3 CTR9 GTF2H1 AFF4 GTF2F1 IWS1 GTF2F2 NCBP2 SUPT16H POLR2I MNAT1 CDC73 POLR2B CCNT2 CCNH EAF1 NCBP1 POLR2G GTF2H5 ERCC2 ELOA TCEA1 CCNT1 ERCC3 POLR2A
REACTOME_DETOXIFICATION_OF_REACTIVE_OXYGEN_SPECIES	0.122935779816514	0.356001529051988	0.170932335370056	-0.382578856190378	-1.31716748982015	27	PRDX6 GPX3 PRDX5 CCS TXNRD2 PRDX2 ATOX1 CAT GPX7
REACTOME_TCF_DEPENDENT_SIGNALING_IN_RESPONSE_TO_WNT	0.126050420168067	0.363757959931377	0.181383128498408	0.253829289788595	1.19860619670231	130	PSMA3 PSMC2 PSMC6 PSMA4 PSMD14 XPO1 PSME2 PSMB6 USP8 PSMA7 PSMC5 PSMC3 FZD6 TNKS2 YWHAZ PSMD12 PSMD7 DVL3 PSMC1 PSMA5 APC CTNNB1 PPP2CA PPP2R5C PSMB9 PSMB1 PSMD13 RUNX3 PSMD4 ASH2L PSMD1 RPS27A PSMD5
REACTOME_SIGNALING_BY_ERBB2_IN_CANCER	0.130705394190871	0.375866148386006	0.176694268938498	0.431282461010335	1.29645385379625	17	NRAS HSP90AA1 PIK3CA ERBIN SOS1 KRAS PIK3R1 HRAS CDC37 PTPN12
REACTOME_ER_TO_GOLGI_ANTEROGRADE_TRANSPORT	0.131147540983607	0.375866148386006	0.175204047558551	0.252233605283663	1.18908153739938	128	SEC24A COG6 TRAPPC6B USO1 CAPZA1 BET1 DCTN2 COG5 COPB2 GOLGB1 DYNC1I2 ANKRD28 MIA3 COG3 SEC23A COPB1 TMED7 ARCN1 TMED3 NAPG TMED2 CAPZA2 SEC22B F5 LMAN1 RAB1A NSF MCFD2 SCFD1 STX17 GORASP1 CNIH1 DCTN6 KDELR2 NAPA COPG1 TRAPPC3 TMED9
REACTOME_REGULATION_OF_MECP2_EXPRESSION_AND_ACTIVITY	0.131826741996234	0.376518845290612	0.166933848713193	-0.380236603166761	-1.27733272633319	24	SIN3A AGO3 TNRC6B AGO2 CAMK2G TNRC6C HDAC3
REACTOME_ASSOCIATION_OF_TRIC_CCT_WITH_TARGET_PROTEINS_DURING_BIOSYNTHESIS	0.132478632478632	0.377089349785596	0.178219874951973	0.353689122000511	1.29016188765191	33	CCT2 FBXL5 FBXO6 CCT5 GBA CCT8 KIFC3 CCT6A FBXO4 CCT3 FBXW7
REACTOME_TRANSCRIPTIONAL_REGULATION_BY_RUNX1	0.133474576271186	0.377298464771467	0.176694268938498	0.244106728872036	1.17803316127189	155	PSMA3 PSMC2 PSMC6 PSMA4 MOV10 PSMD14 SOCS4 ELF1 PSME2 PSMB6 DPY30 PML KMT2E PSMA7 CDK7 PSMC5 PSMC3 CTSL PTPN11 LMO2 PSMD12 PSMD7 CBFB PSMC1 PSMA5 MYB PSMB9 BMI1 PSMB1 CR1 PSMD13 PSMD4 ASH2L PHC3 PSMD1 RPS27A PSMD5 SRC PSMD8 SOCS3 SMARCE1 SEM1 CCND3 TNFRSF18 PBRM1
REACTOME_DNA_DOUBLE_STRAND_BREAK_RESPONSE	0.133909287257019	0.377298464771467	0.178219874951973	0.333400923002148	1.26692337630987	40	NBN CHEK2 BRCA1 SMARCA5 BARD1 SUMO1 UBE2N UBE2V2 BAZ1B KPNA2 RAD50 RNF8 RPS27A MRE11
REACTOME_SUMOYLATION_OF_TRANSCRIPTION_COFACTORS	0.133909287257019	0.377298464771467	0.178219874951973	0.333224552345188	1.26625316788278	40	SUMO2 NRIP1 SUMO3 DDX5 SUMO1 PIAS3 DAXX ZNF350 NPM1 BMI1 PHC3
REACTOME_RHOH_GTPASE_CYCLE	0.134615384615385	0.378010878010878	0.176694268938498	0.353372856260906	1.28900823610249	33	JUP ROCK2 UACA DBN1 ROCK1 DBT VANGL1 ARHGDIA
REACTOME_INTERLEUKIN_4_AND_INTERLEUKIN_13_SIGNALING	0.135135135135135	0.378196988935244	0.181383128498408	0.289600947160242	1.23824839214141	72	HSP90B1 IGHG1 BATF CD36 HSP90AA1 BIRC5 IL18 HIF1A TNF ANXA1 ITGB1 IRF4 JAK2 OSM POU2F1 FASLG STAT1 IL1B POMC HSPA8 SOCS3 FOS MCL1 CXCL8 MMP9 ITGAM JUNB ITGAX SOCS1
REACTOME_MYOGENESIS	0.136929460580913	0.381937023827697	0.172324344900946	0.427437930759938	1.28489702849088	17	MEF2A MAP2K6 MAPK11 BNIP2 CTNNB1 CTNNA1 MAPK14
REACTOME_SIGNALING_BY_KIT_IN_DISEASE	0.138075313807531	0.383190782498056	0.172324344900946	0.415755388477468	1.28800890384813	19	NRAS JAK2 PIK3CA YES1 SOS1 STAT1 SRC KRAS PIK3R1 HRAS PIK3R3 LYN
REACTOME_TRANSPORT_TO_THE_GOLGI_AND_SUBSEQUENT_MODIFICATION	0.138297872340426	0.383190782498056	0.173747838999571	0.245422114309611	1.18000309302473	151	SEC24A COG6 TRAPPC6B USO1 CAPZA1 BET1 DCTN2 COG5 COPB2 B4GALT5 MANEA GOLGB1 DYNC1I2 ANKRD28 MIA3 COG3 SEC23A COPB1 TMED7 ARCN1 TMED3 MAN1A2 FUCA1 NAPG TMED2 CAPZA2 SEC22B F5 LMAN1 RAB1A NSF MCFD2 MGAT2 SCFD1 STX17 GORASP1 CNIH1 DCTN6 KDELR2 NAPA COPG1 B4GALT4 TRAPPC3 TMED9
REACTOME_CDC42_GTPASE_CYCLE	0.139405204460967	0.384979935498166	0.160801401070022	-0.252723631835034	-1.18383157869863	113	STEAP3 PLEKHG3 ARHGEF5 FNBP1L ARFGAP2 TIAM1 RALBP1 DOCK7 MCF2L RASGRF2 WDR91 CDC42EP2 FMNL3 ARHGAP1 PARD6A DOCK9 SRGAP3 DNMBP ARHGEF12 BCR ARHGEF19 BAIAP2 ARHGEF7 FNBP1 ARHGAP32 CDC42EP1 PLEKHG4
REACTOME_POLYMERASE_SWITCHING_ON_THE_C_STRAND_OF_THE_TELOMERE	0.145228215767635	0.399145276100086	0.166933848713193	0.39402557117237	1.28553487205286	22	PRIM1 POT1 PCNA RFC4 RFC3 POLD3 RFC1 PRIM2
REACTOME_THE_NLRP3_INFLAMMASOME	0.145491803278689	0.399145276100086	0.165656695205483	0.441471068182022	1.2949304724884	16	CASP1 TXN PANX1 NFKB2 NLRP3 RELA MEFV
REACTOME_NUCLEOTIDE_EXCISION_REPAIR	0.148619957537155	0.406390310117991	0.166933848713193	0.259343605212139	1.18368626793028	106	SUMO2 TFPT POLK HMGN1 POLR2K SUMO3 CDK7 SUMO1 UBE2N UBE2V2 COPS4 ZNF830 DDB2 PIAS3 ISY1 RPA3 PCNA RFC4 GTF2H3 COPS8 GTF2H1 RFC3 RPA2 XPA POLD3 COPS5 COPS2 RPS27A POLE4 POLR2I RBX1
REACTOME_HATS_ACETYLATE_HISTONES	0.151079136690647	0.411764705882353	0.151148761385484	-0.282943606399987	-1.21208259063116	71	KAT8 ING5 USP22 BRD8 KAT7 BRD1 KAT14 KAT2B ATXN7 SAP130 ELP1 PHF20 BRPF1 DMAP1 TRRAP SGF29 KAT6B MSL2 KANSL1
REACTOME_CD28_DEPENDENT_PI3K_AKT_SIGNALING	0.151750972762646	0.412248570957807	0.157402899305283	-0.413346681133921	-1.3047331301168	20	AKT2 MAP3K14 AKT1 PDPK1
REACTOME_MITOCHONDRIAL_PROTEIN_IMPORT	0.153361344537815	0.415235250186707	0.163180127180689	0.303431325747508	1.23655990273069	55	COA6 TIMM10 MTX2 TIMM8B HSPA9 CHCHD10 GRPEL1 TOMM70 TIMM23 SLC25A12 CHCHD7 HSPD1 MTX1 TIMM9 GFER CHCHD4 TIMM17A
REACTOME_TRAFFICKING_OF_AMPA_RECEPTORS	0.153846153846154	0.415235250186707	0.155241966228839	-0.428339226760513	-1.30799880318271	17	AP2M1 AP2A1 AP2A2 PRKCA CAMK2G
REACTOME_TICAM1_RIP1_MEDIATED_IKK_COMPLEX_RECRUITMENT	0.15587044534413	0.419341778764529	0.158514105424824	0.414279212320881	1.2721476949653	18	RIPK3 TLR3 UBE2N TICAM1 CHUK UBE2D1 RPS27A BIRC3
REACTOME_G_PROTEIN_BETA_GAMMA_SIGNALLING	0.157692307692308	0.42287905021024	0.153158808683073	-0.39154527197338	-1.27718887917836	22	AKT2 AKT1 GNG7 PDPK1 GNB5
REACTOME_PROTEIN_PROTEIN_INTERACTIONS_AT_SYNAPSES	0.158964879852126	0.424925351912413	0.149207542435322	-0.335532905371171	-1.24478186965967	37	NRXN1 EPB41 SHARPIN PTPRF APBA2 DBNL EPB41L2 STXBP1 DLG2 PPFIA1 PTPRS HOMER2 SIPA1L1 IL1RAP
REACTOME_RECRUITMENT_OF_NUMA_TO_MITOTIC_CENTROSOMES	0.159737417943107	0.425626219056075	0.163180127180689	0.275924806070477	1.20073234337929	78	CCP110 HAUS1 DCTN2 HSP90AA1 MZT1 NEDD1 PLK4 AKAP9 CNTRL DYNC1I2 HAUS8 CEP57 CEP290 CEP135 YWHAE CEP78 NINL HAUS4 TUBG1 CEP63 PCNT CKAP5 MAPRE1 PLK1 TUBA1C CEP152 SDCCAG8 HAUS6 CEP70 HAUS2
REACTOME_NUCLEOTIDE_BINDING_DOMAIN_LEUCINE_RICH_REPEAT_CONTAINING_RECEPTOR_NLR_SIGNALING_PATHWAYS	0.160337552742616	0.42586471015077	0.159646701919906	0.302671955046195	1.20738429404761	52	AIM2 CASP1 MAP2K6 TXN UBE2N MAPK11 TNFAIP3 CASP4 CHUK PANX1 IRAK2 RPS27A BIRC3 NFKB2 NLRP3 MAPK14 NOD1 MAPK13 NLRC4 MAP3K7 RELA MEFV
REACTOME_RHOC_GTPASE_CYCLE	0.160869565217391	0.42592132505176	0.161978948883402	0.299355040978461	1.22322413059962	58	JUP ROCK2 ANLN RACGAP1 ACBD5 PKN1 DIAPH3 ARHGEF11 ROCK1 LMAN1 SLK ERBIN TMPO VANGL1 ARHGDIA CIT
REACTOME_TOLL_LIKE_RECEPTOR_TLR1_TLR2_CASCADE	0.161925601750547	0.42736060715176	0.161978948883402	0.264159947339185	1.1684970507709	87	S100A8 CD36 S100A9 MEF2A MAP2K6 MYD88 ATF1 UBE2N IRAK4 MAPK11 S100A12 HMGB1 CUL1 LY96 CD14 CHUK NFKBIB PPP2CA NKIRAS1 IRAK2 RPS27A JUN NFKB2 TLR1 TLR2 TLR4 FOS MAP3K1 IRAK3 PPP2R5D MAPK14 ATF2 NOD1 TNIP2 SOCS1 MAP3K7 BTRC DUSP3
REACTOME_NOTCH_HLH_TRANSCRIPTION_PATHWAY	0.163809523809524	0.430968904912123	0.149207542435322	-0.391445581285445	-1.2573717290045	21	KAT2B MAML3 HDAC3 HDAC5 HDAC11 HDAC7 TBL1XR1
REACTOME_ESTROGEN_DEPENDENT_NUCLEAR_EVENTS_DOWNSTREAM_OF_ESR_MEMBRANE_SIGNALING	0.165369649805447	0.433705307980325	0.150169802128406	-0.425749253769577	-1.27195810477577	16	AKT2 AKT1 FOXO3 MAPK1
REACTOME_TRANSLESION_SYNTHESIS_BY_POLK	0.16597510373444	0.433928641111357	0.155241966228839	0.415743759902495	1.2497438417845	17	POLK RPA3 PCNA RFC4 RFC3 RPA2 MAD2L2 RPS27A RFC1
REACTOME_FOXO_MEDIATED_TRANSCRIPTION_OF_CELL_DEATH_GENES	0.16798418972332	0.437808794466403	0.150169802128406	-0.436964547173956	-1.27923234520431	15	FOXO1 PINK1 STK11 FOXO3 BBC3 CITED2 NFYC
REACTOME_COPI_MEDIATED_ANTEROGRADE_TRANSPORT	0.169934640522876	0.440632973376975	0.157402899305283	0.270855935482093	1.18382543380896	82	COG6 USO1 CAPZA1 BET1 DCTN2 COG5 COPB2 GOLGB1 DYNC1I2 COG3 COPB1 TMED7 ARCN1 TMED3 NAPG TMED2 CAPZA2 RAB1A NSF GORASP1 DCTN6 KDELR2 NAPA COPG1 TMED9
REACTOME_SUMOYLATION_OF_INTRACELLULAR_RECEPTORS	0.170124481327801	0.440632973376975	0.153158808683073	0.385954277886494	1.25920173598079	22	SUMO2 SUMO3 SUMO1 PIAS3 NR1H3
REACTOME_SIGNALING_BY_NTRK3_TRKC	0.171370967741935	0.44248726655348	0.150169802128406	0.441808987123706	1.28605588554633	15	NRAS PTPRO PIK3CA BAX SOS1 SRC KRAS PIK3R1 HRAS
REACTOME_MRNA_CAPPING	0.174193548387097	0.448387096774194	0.154190966581424	0.356329686421396	1.24381261526132	28	POLR2K CDK7 GTF2H3 GTF2H1 GTF2F1 GTF2F2 NCBP2 POLR2I MNAT1 POLR2B CCNH RNGTT NCBP1 POLR2G GTF2H5 ERCC2 ERCC3 POLR2A GTF2H2
REACTOME_OVARIAN_TUMOR_DOMAIN_PROTEASES	0.176086956521739	0.450352582428054	0.154190966581424	0.344641707671798	1.2348267253453	32	IFIH1 DDX58 TNFAIP3 TRIM25 TRAF3 APC RNF135 VCPIP1 PTEN OTUB1 UBE2D1 RPS27A
REACTOME_SUMOYLATION_OF_TRANSCRIPTION_FACTORS	0.176229508196721	0.450352582428054	0.149207542435322	0.432776750367145	1.2694281510739	16	SUMO2 SUMO3 SUMO1 PIAS3
REACTOME_SENSORY_PERCEPTION	0.177242888402626	0.450352582428054	0.154190966581424	0.260998078579533	1.1545106975868	87	OTOF AGRN TWF1 CAPZA1 RDX FNTA CYP4V2 METAP2 CALM1 CAPZA2 DHRS9 RDH10 RDH11 MYO3B LDLR MYO7A GNAL EPB41L3 CACNA2D2 ATP2B1 EZR GRK4 RGS9
REACTOME_SEALING_OF_THE_NUCLEAR_ENVELOPE_NE_BY_ESCRT_III	0.177480916030534	0.450352582428054	0.142901149386948	-0.404351175838181	-1.26435850268707	19	CHMP6 TUBA4A CHMP7 TUBB6 TUBB1 LEMD2 TUBB2A TUBB4B CHMP3 CHMP2A
REACTOME_BASE_EXCISION_REPAIR	0.177730192719486	0.450352582428054	0.152144922367565	0.310152766079274	1.19151937358551	43	POT1 TDG RPA3 PCNA PARG RFC4 RFC3 FEN1 RPA2 MPG POLD3 POLE4 RFC1 NEIL3 POLE2 NTHL1
REACTOME_RAS_PROCESSING	0.178197064989518	0.450352582428054	0.150169802128406	0.388764407408866	1.24373563116221	21	NRAS FNTA ABHD17C CALM1 LYPLA1 RPS27A KRAS ABHD17A PDE6D HRAS UBC RCE1 ICMT
REACTOME_MYD88_INDEPENDENT_TLR4_CASCADE	0.180434782608696	0.453908065848364	0.152144922367565	0.259681295433435	1.15531943261219	89	IRF7 RIPK3 TBK1 MEF2A MAP2K6 ATF1 UBE2N MAPK11 TICAM1 PTPN11 S100A12 HMGB1 CUL1 LY96 CD14 TRAF3 CHUK NFKBIB TANK PPP2CA NKIRAS1 UBE2D1 IRAK2 RPS27A JUN BIRC3 NFKB2 TLR4 FOS PPP2R5D MAPK14 ATF2 NOD1 TNIP2 MAP3K7 BTRC DUSP3
REACTOME_INTERLEUKIN_7_SIGNALING	0.180933852140078	0.453908065848364	0.142901149386948	-0.417362013748201	-1.2469005906934	16	JAK1 IRS1 IRS2 IL7R
REACTOME_MRNA_SPLICING_MINOR_PATHWAY	0.181236673773987	0.453908065848364	0.150169802128406	0.300145249540173	1.18892667658718	51	ZCRB1 SF3B6 SNRPF SNRPD2 POLR2K SNRPE SNRNP48 SF3B5 SRSF7 GTF2F1 GTF2F2 NCBP2 POLR2I SRSF2 SNRPG RNPC3 SNRPD1 SNRNP25 POLR2B SNRPB NCBP1 SRSF6 POLR2G LSM2
REACTOME_NRAGE_SIGNALS_DEATH_THROUGH_JNK	0.182656826568266	0.45390874106652	0.138022242496643	-0.322454252356625	-1.22421419766575	41	ARHGEF5 TIAM1 MCF2L RASGRF2 PLEKHG5 ARHGEF12 ARHGEF19 ARHGEF7 ARHGEF37 ARHGEF18 MAPK8 OBSCN KALRN
REACTOME_MICRORNA_MIRNA_BIOGENESIS	0.182674199623352	0.45390874106652	0.139599673451922	-0.368833673644545	-1.23902674807257	24	POLR2E PRKRA AGO3 POLR2D AGO2 POLR2C
REACTOME_EXTRACELLULAR_MATRIX_ORGANIZATION	0.183752417794971	0.45390874106652	0.141225119642531	-0.234747121719452	-1.13482178369756	144	CAPN5 ADAMTS5 NRXN1 LTBP2 ITGB8 COL13A1 ICAM3 VWF JAM3 CTSB ITGA9 PRKCA FURIN BSG LAMC1 SDC2 CRTAP LOXL2 ITGA2 COL9A3 ITGA2B CAPN10 PECAM1 FBN1 ITGB5 ICAM4 ADAM19 CTSK LTBP1 ADAMTS1 SERPINH1 DDR1 ITGA6 FBLN2 FBLN5 COL6A3 SPARC THBS1 BMP1 PTPRS COL6A1 ITGB4 ITGAE CDH1 COL19A1 MMP14
REACTOME_CA2_PATHWAY	0.184306569343066	0.45390874106652	0.136490437780413	-0.31613629105341	-1.22067217446949	44	GNG7 PPP3R1 PRKCA AGO3 TNRC6B GNB5 AGO2 TCF7 TNRC6C MYC FZD5 NFATC1 PPP3CA ITPR1 LEF1
REACTOME_INTEGRIN_CELL_SURFACE_INTERACTIONS	0.184410646387833	0.45390874106652	0.139599673451922	-0.300520838187139	-1.1832339947911	49	ITGB8 COL13A1 ICAM3 VWF JAM3 ITGA9 BSG ITGA2 COL9A3 ITGA2B PECAM1 FBN1 ITGB5 ICAM4 ITGA6 COL6A3 THBS1 COL6A1 ITGAE CDH1
REACTOME_IKK_COMPLEX_RECRUITMENT_MEDIATED_BY_RIP1	0.184647302904564	0.45390874106652	0.14641623786055	0.379390635792634	1.23778741311279	22	RIPK3 UBE2N TICAM1 LY96 CD14 CHUK UBE2D1 RPS27A BIRC3 TLR4
REACTOME_EPH_EPHRIN_MEDIATED_REPULSION_OF_CELLS	0.185046728971963	0.45390874106652	0.138022242496643	-0.333396397620509	-1.2207286698509	35	AP2M1 EPHA4 EPHA1 AP2A1 AP2A2 TIAM1
REACTOME_DUAL_INCISION_IN_GG_NER	0.189542483660131	0.460382165605096	0.148261500475107	0.317120986460562	1.19595468592848	39	POLK DDB2 RPA3 PCNA RFC4 GTF2H3 GTF2H1 RFC3 RPA2 XPA POLD3 RPS27A POLE4 RBX1 RFC1
REACTOME_NS1_MEDIATED_EFFECTS_ON_HOST_PATHWAYS	0.190064794816415	0.460382165605096	0.147331213699377	0.313118059442003	1.18984850275685	40	ISG15 EIF2AK2 NUP37 RANBP2 NUP54 KPNB1 KPNA3
REACTOME_SYNTHESIS_OF_PC	0.190839694656489	0.460382165605096	0.137250779610133	-0.397720002325724	-1.24362360412794	19	PHOSPHO1 SLC44A2 PCTP PCYT1A ACHE LPIN1 CHPT1 PEMT
REACTOME_FOXO_MEDIATED_TRANSCRIPTION_OF_OXIDATIVE_STRESS_METABOLIC_AND_NEURONAL_GENES	0.190944881889764	0.460382165605096	0.139599673451922	-0.406544737230763	-1.25133329810119	18	SIN3A PLXNA4 FOXO1 FOXO3 CAT SMAD4
REACTOME_INTRA_GOLGI_TRAFFIC	0.191397849462366	0.460382165605096	0.14641623786055	0.306693492806776	1.17566893904903	42	COG6 COG5 VPS45 COG3 TRIP11 RAB33B MAN1A2 RAB39A NAPG GOLGA5 NSF RIC1
REACTOME_HDMS_DEMETHYLATE_HISTONES	0.192307692307692	0.460382165605096	0.137250779610133	-0.404831073080985	-1.23621308999831	17	KDM3A KDM4B KDM5B KDM4C KDM1A
REACTOME_BIOSYNTHESIS_OF_THE_N_GLYCAN_PRECURSOR_DOLICHOL_LIPID_LINKED_OLIGOSACCHARIDE_LLO_AND_TRANSFER_TO_A_NASCENT_PROTEIN	0.192377495462795	0.460382165605096	0.132846300606183	-0.27740627434045	-1.17485679886016	67	ST8SIA1 PMM1 ST3GAL1 ST6GALNAC4 DPM2 RFT1 GMDS ST6GALNAC3 ST3GAL3 GLB1 ALG12 GNE MPI ST6GAL1 ST6GALNAC2 DOLK ST6GALNAC6 ST6GALNAC1
REACTOME_UPTAKE_AND_ACTIONS_OF_BACTERIAL_TOXINS	0.192913385826772	0.460382165605096	0.13880510939114	-0.405223543006963	-1.24726669933826	18	EEF2 MAP2K7 MAP2K2 MAP2K3 FURIN
REACTOME_COPII_MEDIATED_VESICLE_TRANSPORT	0.192982456140351	0.460382165605096	0.147331213699377	0.285324313692064	1.16841964092671	60	SEC24A TRAPPC6B USO1 BET1 ANKRD28 SEC23A NAPG TMED2 SEC22B F5 LMAN1 RAB1A NSF MCFD2 SCFD1 STX17 GORASP1 CNIH1 NAPA TRAPPC3
REACTOME_ATF4_ACTIVATES_GENES_IN_RESPONSE_TO_ENDOPLASMIC_RETICULUM_STRESS	0.193205944798302	0.460382165605096	0.144630528034484	0.369251636501844	1.24286061312904	24	CEBPG DDIT3 ATF4 DIS3 EXOSC9 EXOSC8 NFYB CXCL8 PARN EXOSC4 ATF3 EXOSC3 DCP2 CEBPB
REACTOME_RETROGRADE_TRANSPORT_AT_THE_TRANS_GOLGI_NETWORK	0.19496855345912	0.463258614202011	0.142901149386948	0.304086557974469	1.18990469293303	47	COG6 VAMP4 SCOC COG5 VPS54 TMF1 ARL1 COG3 NAPG STX10 NSF GOLGA4 RIC1 GCC2 NAPA NAA38 PLIN3 M6PR RHOBTB3
REACTOME_CARGO_CONCENTRATION_IN_THE_ER	0.196936542669584	0.466605331211458	0.14551614609036	0.352111866989555	1.22107954786514	27	SEC24A MIA3 SEC23A TMED2 SEC22B F5 LMAN1 MCFD2 CNIH1 SEC24D MIA2 CTSZ PREB LMAN2
REACTOME_MITOTIC_PROPHASE	0.198689956331878	0.469168511595834	0.144630528034484	0.264272185856874	1.14766933673391	77	LMNB1 KMT5A USO1 BLZF1 SMC2 VRK2 NUP37 RANBP2 NUP54 VRK1 CCNB1 PPP2CA RAB1A TMPO CNEP1R1 ARPP19 RB1 GORASP1 NUP205 SMC4 TPR NUP35 PLK1 GOLGA2 NUP107 MASTL NUP43
REACTOME_DOWNSTREAM_SIGNAL_TRANSDUCTION	0.199143468950749	0.469168511595834	0.142901149386948	0.362415139667842	1.23026011911688	25	NRAS PTPN11 NCK1 PIK3CA PDGFRB SOS1 STAT1 SRC KRAS PIK3CB PIK3R1 HRAS
REACTOME_ION_CHANNEL_TRANSPORT	0.203501094091904	0.478084260486332	0.142901149386948	0.257056830786954	1.13760662575049	88	ATP11B RIPK3 ATP8B3 ATP6V1E1 ATP6V1D CUTC ATP6V1G1 OSTM1 ATP13A1 FXYD6 ATP2B4 ATP6V0E1 CALM1 ATP2C1 TRPM7 ATP6V1H SRI TTYH3 ASPH ATP8B4 ATP6V1C1 RPS27A ATP2B1 ANO5
REACTOME_REGULATION_OF_TP53_ACTIVITY	0.205020920502092	0.480233206773073	0.13880510939114	0.239380971448065	1.14278668199195	140	KMT5A NBN PIP4K2C CHEK2 RBBP8 TPX2 BRCA1 CHEK1 MAP2K6 PML BARD1 MAPK11 CCNA2 TAF12 AURKA PRKAG1 DAXX RPA3 RFC4 TOPBP1 TP53BP2 TAF13 RMI2 RFC3 PIP4K2B PPP2CA PPP2R5C TP53RK RAD50 RMI1 RPA2 SUPT16H TAF7 TAF2 DNA2 PRDM1 CDK2 WRN RPS27A BRIP1 MRE11 ATR RICTOR RNF34 TAF5 TAF11 HDAC2 MAPK14
REACTOME_RECOGNITION_OF_DNA_DAMAGE_BY_PCNA_CONTAINING_REPLICATION_COMPLEX	0.205567451820128	0.480233206773073	0.140406238523342	0.342176411710466	1.20450251785943	29	USP1 DTL RPA3 PCNA RFC4 RFC3 RPA2 POLD3 WDR48 RPS27A POLE4 RBX1 RFC1 POLE2
REACTOME_PI3K_AKT_SIGNALING_IN_CANCER	0.209737827715356	0.488607118197226	0.128788713061714	-0.280113368984258	-1.17261541046254	65	AKT1S1 AKT2 KIT FOXO1 AKT1 FGFR2 PDPK1 IRS1 TSC2 FOXO3 GSK3A IRS2 FGFR1
REACTOME_PROTEIN_UBIQUITINATION	0.210869565217391	0.488968579234973	0.139599673451922	0.283497359303876	1.15842649493491	58	RNF181 UBA6 UBE2E1 UBE2K SELENOS UBE2L3 RTF1 UBE2N UBE2V2 PEX2 PCNA CTR9 HLTF RNF20 UBE2D1 RPS27A UBE2Q2 UBE2C
REACTOME_HIV_LIFE_CYCLE	0.211065573770492	0.488968579234973	0.135002033828631	0.237764393594315	1.13521488817065	138	LIG4 CHMP5 GTF2E1 VTA1 CCR5 XPO1 XRCC4 POLR2K NUP37 RANBP2 CDK7 CCNK PPIA NUP54 TAF12 GTF2B GTF2A1 ELOC GTF2H3 CHMP2B TAF13 GTF2H1 RAN FEN1 GTF2F1 PDCD6IP XRCC5 GTF2F2 NCBP2 SUPT16H TAF7 TAF2 GTF2E2 RCC1 RPS27A NUP205 POLR2I
REACTOME_RRNA_MODIFICATION_IN_THE_NUCLEUS_AND_CYTOSOL	0.214285714285714	0.495053423031262	0.135740943810425	0.284032129970563	1.15750324111575	55	NOP10 DDX52 THUMPD1 RPS7 KRR1 UTP11 NOL11 UTP3 WDR36 PNO1 IMP4 MPHOSPH10 RPS9 WDR43 NOP58 WDR3 RPS6 FCF1 WDR46 UTP4 DCAF13 NOC4L UTP18 BMS1
REACTOME_RHO_GTPASE_CYCLE	0.21875	0.503970994475138	0.133554954557592	0.200418924336062	1.08577441045404	341	EPSTI1 JUP LMNB1 ROCK2 TWF1 CCP110 SPATA13 CDC42EP3 NDUFS3 HSP90AA1 DDRGK1 UACA VRK2 ARAP2 ANLN SENP1 DBN1 KTN1 TPM3 RACGAP1 WASL ARHGAP12 NDUFA5 CCT2 ACBD5 COPS4 ANKFY1 NCKAP1L PHIP ABI1 ECT2 TOR1AIP1 PKN1 DOCK4 FGD4 ITGB1 ADD3 NCK1 FAM13B GOPC DIAPH3 CKAP4 ARHGEF11 STAM2 PIK3CA TMEM87A ARHGAP30 ROCK1 KIF14 RNF20 LMAN1 VAV3 DBT SLK CPNE8 ERBIN HNRNPC ABL2 TMPO VANGL1 ARHGDIA ITSN2 CEP97 CIT ARHG…
REACTOME_RAB_REGULATION_OF_TRAFFICKING	0.220973782771536	0.507691831491627	0.125033367555272	-0.241779106050166	-1.11324343136376	107	TBC1D17 RAB5B AKT2 RAB11B TRAPPC6A HPS1 GAPVD1 AKT1 TRAPPC5 TRAPPC12 RAB3IL1 GABARAPL2 TBC1D10A RAB6B TBC1D20 ULK1 TSC2 TRAPPC1 TSC1 TBC1D14 HPS4
REACTOME_B_WICH_COMPLEX_POSITIVELY_REGULATES_RRNA_EXPRESSION	0.223655913978495	0.512442396313364	0.134273452883202	0.338991852898193	1.18329277400409	28	DEK POLR2K SMARCA5 TAF1B TAF1D DDX21 BAZ1B
REACTOME_TRISTETRAPROLIN_TTP_ZFP36_BINDS_AND_DESTABILIZES_MRNA	0.226141078838174	0.516716876030239	0.130777137971974	0.395866598224321	1.18999222842227	17	DIS3 TNPO1 EXOSC9 XRN1 EXOSC8 ZFP36 EXOSC4 DCP1A EXOSC3 DCP2
REACTOME_INTERLEUKIN_10_SIGNALING	0.227956989247312	0.518810051736881	0.132846300606183	0.338030979719704	1.17993872794334	28	CCR1 IL1RN CCR5 IL18 TNF CD86 CSF1 IL1B CCL4 CXCL8 CXCL1 CXCL10 CCL5 CCR2
REACTOME_GAP_FILLING_DNA_REPAIR_SYNTHESIS_AND_LIGATION_IN_GG_NER	0.229122055674518	0.518810051736881	0.132147260608774	0.351379073912601	1.19279691715719	25	POLK RPA3 PCNA RFC4 RFC3 RPA2 POLD3 RPS27A POLE4 RFC1 POLE2 LIG1 RFC5 UBC POLD1
REACTOME_LATE_ENDOSOMAL_MICROAUTOPHAGY	0.229205175600739	0.518810051736881	0.121543282035469	-0.350551628372269	-1.19243759583163	26	VPS37C CHMP6 VPS28 CHMP7 VPS37B UBA52 UBAP1
REACTOME_PROTEIN_FOLDING	0.229545454545455	0.518810051736881	0.136490437780413	0.265388989463752	1.11084314738805	68	PFDN2 TBCB GNG2 PFDN1 CCT2 FBXL5 FBXO6 CCT5 GBA GNGT2 CCT8 GNB4 PFDN5 TBCA KIFC3 CCT6A FBXO4 CCT3 FBXW7 RGS9
REACTOME_SNRNP_ASSEMBLY	0.230277185501066	0.519057223534836	0.131457611642763	0.28509761198662	1.12932041017302	51	SNRPF SNRPD2 TGS1 NUP37 SNRPE RANBP2 NUP54 CLNS1A PHAX
REACTOME_HEME_SIGNALING	0.234782608695652	0.527786241650064	0.131457611642763	0.299045910535887	1.1445294443504	41	HELZ2 NRIP1 XPO1 TGS1 CHD9 CLEC1B LY96 BACH1
REACTOME_POST_TRANSLATIONAL_MODIFICATION_SYNTHESIS_OF_GPI_ANCHORED_PROTEINS	0.238611713665944	0.533736919484563	0.130105630751129	0.312911776573968	1.16557958330757	37	LY6E NTNG2 PIGK DPM1 CD52 CD109 PGAP1 BST1
REACTOME_SMOOTH_MUSCLE_CONTRACTION	0.238709677419355	0.533736919484563	0.129442887745046	0.334284264794587	1.16686035848036	28	MYL12A ANXA2 MYL12B TPM3 ANXA1 ITGA1 CALM1
REACTOME_NOD1_2_SIGNALING_PATHWAY	0.241304347826087	0.537987041036717	0.129442887745046	0.325999677257367	1.16803365631733	32	CASP1 MAP2K6 UBE2N MAPK11 TNFAIP3 CASP4 CHUK IRAK2 RPS27A BIRC3 MAPK14 NOD1 MAPK13 MAP3K7
REACTOME_FORMATION_OF_INCISION_COMPLEX_IN_GG_NER	0.241900647948164	0.537987041036717	0.128788713061714	0.303867606319008	1.15469678452689	40	SUMO2 SUMO3 CDK7 SUMO1 UBE2N UBE2V2 DDB2 PIAS3 RPA3 GTF2H3 GTF2H1 RPA2 XPA RPS27A RBX1
REACTOME_TP53_REGULATES_METABOLIC_GENES	0.246724890829694	0.547256805723311	0.128142916898415	0.25822592657823	1.1214119144723	77	NDUFA4 SCO2 MOV10 CYCS RHEB LAMTOR2 COX5B COX7C TXN RRAGC PRDX1 PRKAG1 COX6A1 YWHAZ COX5A LAMTOR3
REACTOME_DEFECTIVE_INTRINSIC_PATHWAY_FOR_APOPTOSIS	0.248421052631579	0.54955744799665	0.125033367555272	0.354720978318822	1.16976185481306	23	LMNB1 CAST PRDX1 CAPN2 YWHAE FASLG JUN
REACTOME_REGULATION_OF_TP53_ACTIVITY_THROUGH_ACETYLATION	0.252336448598131	0.556742323097463	0.115734447701689	-0.331231525622544	-1.15708536968272	29	AKT2 ING5 AKT1 BRD1 PIP4K2A
REACTOME_RNA_POLYMERASE_I_PROMOTER_ESCAPE	0.25601750547046	0.561809526660878	0.12563992130984	0.335821335713339	1.16458603989191	27	CBX3 POLR2K TAF1B TAF1D CDK7 GTF2H3 GTF2H1 POLR1A
REACTOME_MAPK_FAMILY_SIGNALING_CASCADES	0.256048387096774	0.561809526660878	0.119887845115423	0.211806870494783	1.08945227640094	224	PSMA3 PSMC2 PSMC6 CDC42EP3 NRAS PSMA4 MOV10 PSMD14 XPO1 PSME2 PSMB6 LAMTOR2 RGL1 PSMA7 FNTA PSMC5 PSMC3 NCOA3 PTPN11 ABHD17C RANBP9 RASGRP3 JAK2 LAMTOR3 CALM1 MAPK6 PSMD12 PSMD7 PIK3CA PDGFRB RAP1B SEPTIN7 PSMC1 PSMA5 PTPRA PPP2CA PPP2R5C PSMB9 PSMB1 PEA15 SOS1 PSMD13 NF1 PRKACB RASA2 PSMD4 PSMD1 LYPLA1 RPS27A PSMD5 PPP1CC JUN RBX1 SRC FRS2 KRAS IL6ST PSMD8 WDR83 SEM1 CCND3 PHB ABHD17A SHOC2
REACTOME_CARDIAC_CONDUCTION	0.256653992395437	0.561809526660878	0.115734447701689	-0.28486413646802	-1.12158921224584	49	CORIN DMPK TRPC1 KCNH2 CACNG6 KAT2B HIPK1 ATP1B1 KCNQ1 CAMK2G ITPR1 ORAI1 ATP1A1 KCNK6 SCN3A CACNG8 ATP1B2 SLC8A1 PRKACA ORAI2
REACTOME_COOPERATION_OF_PDCL_PHLP1_AND_TRIC_CCT_IN_G_PROTEIN_BETA_FOLDING	0.261241970021413	0.569604952830189	0.122679189568808	0.339422356679733	1.15220845724728	25	GNG2 CCT2 CCT5 GNGT2 CCT8 GNB4 CCT6A CCT3 RGS9
REACTOME_SEMA4D_INDUCED_CELL_MIGRATION_AND_GROWTH_CONE_COLLAPSE	0.262096774193548	0.569604952830189	0.118287526124085	0.404066284559118	1.17619115625321	15	ROCK2 MYL12B ARHGEF11 ROCK1 RHOC LIMK2 MYL6
REACTOME_TRANSCRIPTIONAL_REGULATION_BY_MECP2	0.262264150943396	0.569604952830189	0.11378726182188	-0.316158519701785	-1.14812518859426	34	SIN3A GAMT AGO3 TNRC6B AGO2 CAMK2G TNRC6C HDAC3
REACTOME_BETA_CATENIN_INDEPENDENT_WNT_SIGNALING	0.267094017094017	0.577863215803951	0.120985142145252	0.234827049202297	1.08046800511926	115	PSMA3 PSMC2 PSMC6 PSMA4 MOV10 PSMD14 PSME2 PSMB6 GNG2 PSMA7 PSMC5 PSMC3 GNGT2 FZD6 GNB4 CALM1 PSMD12 PSMD7 DVL3 PSMC1 PSMA5 CTNNB1 PSMB9 PLCB3 PSMB1 PSMD13 PSMD4 PSMD1 RPS27A PSMD5 PPP3CB KRAS PSMD8 SEM1
REACTOME_INSULIN_RECEPTOR_RECYCLING	0.267634854771784	0.577863215803951	0.118815039412263	0.385335716017734	1.15833593804446	17	ATP6V1E1 ATP6V1D ATP6V1G1 ATP6V0E1 ATP6V1H ATP6V1C1
REACTOME_SYNTHESIS_OF_VERY_LONG_CHAIN_FATTY_ACYL_COAS	0.268145161290323	0.577863215803951	0.116739204791222	0.402156143151523	1.17063095111692	15	ACSL3 ELOVL6 SLC27A3 ACSL1 HACD4 HACD3
REACTOME_DISEASES_OF_GLYCOSYLATION	0.271062271062271	0.582644159963748	0.109684061970549	-0.255909268011999	-1.10583833592457	76	SEMA5A ADAMTS5 ADAMTS17 POMT2 DPM2 SDC2 ADAMTS10 RFT1 ST3GAL3 GLB1 PAPSS2 GALT ALG12 GALNT12 GNE HEXA MPI ADAMTS1 DOLK LARGE1 B4GALT7 EXT2 THBS1 CHST14
REACTOME_ONCOGENE_INDUCED_SENESCENCE	0.273062730627306	0.585435263092991	0.109684061970549	-0.310895237450889	-1.12192682104748	32	AGO3 TFDP1 TNRC6B TNRC6C UBA52 MAPK1 MDM4 E2F2 ERF TFDP2
REACTOME_MATURATION_OF_SARS_COV_2_NUCLEOPROTEIN	0.274193548387097	0.586352357320099	0.115240003147781	0.400064612334231	1.16454274196823	15	PARP10 PARP9 PARP14 SUMO1
REACTOME_TRANSCRIPTIONAL_ACTIVATION_OF_MITOCHONDRIAL_BIOGENESIS	0.277310924369748	0.590400095048564	0.117249716749792	0.282259124636795	1.11401382281064	49	HELZ2 CYCS MTERF1 TGS1 TFAM CHD9 CALM1 SSBP1 GABPB1 GABPA
REACTOME_FLT3_SIGNALING_IN_DISEASE	0.277899343544858	0.590400095048564	0.119887845115423	0.326841303251709	1.13344441983857	27	NRAS MYO18A GOLGB1 PTPN11 TRIP11 PIK3CA SOS1 RPS27A KRAS
REACTOME_GAP_JUNCTION_TRAFFICKING_AND_REGULATION	0.278210116731518	0.590400095048564	0.111918316325105	-0.360196358567072	-1.13696358001633	20	AP2M1 TUBA4A TUBB6 TUBB1 TUBB2A TUBB4B ACTB DNM1
REACTOME_TRANSLESION_SYNTHESIS_BY_POLH	0.280334728033473	0.593398891319585	0.116234148779716	0.363592191184198	1.12640748044154	19	RCHY1 SPRTN RPA3 PCNA RFC4 RFC3 RPA2 RPS27A RFC1
REACTOME_SEMA4D_IN_SEMAPHORIN_SIGNALING	0.281376518218623	0.594096243529954	0.11378726182188	0.371845282211012	1.14184372418393	18	ROCK2 MYL12B ARHGEF11 ROCK1 RHOC LIMK2 RRAS MYL6
REACTOME_COOPERATION_OF_PREFOLDIN_AND_TRIC_CCT_IN_ACTIN_AND_TUBULIN_FOLDING	0.283018867924528	0.594553490803669	0.115734447701689	0.357662540371412	1.14423449501662	21	PFDN2 PFDN1 CCT2 CCT5 CCT8 PFDN5 CCT6A CCT3 TUBA1C PFDN4 TUBA1B
REACTOME_INHIBITION_OF_THE_PROTEOLYTIC_ACTIVITY_OF_APC_C_REQUIRED_FOR_THE_ONSET_OF_ANAPHASE_BY_MITOTIC_SPINDLE_CHECKPOINT_COMPONENTS	0.283018867924528	0.594553490803669	0.115734447701689	0.356776278793314	1.14139916574726	21	UBE2E1 BUB1B ANAPC4 CDC20 UBE2D1 UBE2C CDC26 MAD2L1
REACTOME_KERATAN_SULFATE_KERATIN_METABOLISM	0.285714285714286	0.596179136404066	0.108820126769161	-0.352130745150631	-1.13108760204098	21	ST3GAL1 B4GALT3 CHST2 ST3GAL3 GLB1 HEXA GALNS
REACTOME_TRANSCRIPTIONAL_ACTIVITY_OF_SMAD2_SMAD3_SMAD4_HETEROTRIMER	0.285981308411215	0.596179136404066	0.107554375265169	-0.294242125311178	-1.12102579825227	43	SKI NEDD4L TGIF1 E2F4 TFDP1 MYC CDK9 UBA52 PPM1A MAPK1
REACTOME_TP53_REGULATES_TRANSCRIPTION_OF_CELL_DEATH_GENES	0.286334056399132	0.596179136404066	0.117249716749792	0.299376085202861	1.11515985899789	37	PMAIP1 RABGGTB TRIAP1 CASP1 TP53I3 BIRC5 TMEM219 TP53BP2 BAX CASP10
REACTOME_SIGNALING_BY_FGFR1_IN_DISEASE	0.286652078774617	0.596179136404066	0.11776578836269	0.325052879950739	1.12724239337916	27	NRAS MYO18A CNTRL PIK3CA SOS1 STAT1 FRS2 KRAS
REACTOME_TOLL_LIKE_RECEPTOR_9_TLR9_CASCADE	0.288248337028825	0.598007743985174	0.118287526124085	0.248418468787722	1.08698313010492	84	IRF7 MEF2A MAP2K6 MYD88 ATF1 UBE2N IRAK4 EEA1 MAPK11 TICAM1 S100A12 HMGB1 CUL1 LY96 CD14 CHUK NFKBIB PPP2CA NKIRAS1 IRAK2 RPS27A JUN NFKB2 TLR4 FOS MAP3K1 PPP2R5D PIK3C3 MAPK14 ATF2 NOD1 TNIP2 MAP3K7 BTRC DUSP3
REACTOME_VXPX_CARGO_TARGETING_TO_CILIUM	0.29045643153527	0.601093458809963	0.11331290842208	0.378030276524193	1.13637546888258	17	RAB8A EXOC5 EXOC1 EXOC6 RAB11A ASAP1
REACTOME_POSITIVE_EPIGENETIC_REGULATION_OF_RRNA_EXPRESSION	0.29247311827957	0.603768763973172	0.115240003147781	0.287092283695142	1.10053029652533	42	DEK CBX3 POLR2K SMARCA5 TAF1B TAF1D DDX21 BAZ1B
REACTOME_RORA_ACTIVATES_GENE_EXPRESSION	0.298755186721992	0.613944683983594	0.11146266692298	0.376087949124558	1.13053674815952	17	HELZ2 TGS1 CHD9
REACTOME_FORMATION_OF_THE_CORNIFIED_ENVELOPE	0.299610894941634	0.613944683983594	0.107140237276725	-0.353977876299656	-1.1173348755809	20	PKP4 KRT1 PI3 FURIN DSC1 PCSK6 EVPL
REACTOME_KERATINIZATION	0.299610894941634	0.613944683983594	0.107140237276725	-0.353977876299656	-1.1173348755809	20	PKP4 KRT1 PI3 FURIN DSC1 PCSK6 EVPL
REACTOME_TRANSCRIPTION_COUPLED_NUCLEOTIDE_EXCISION_REPAIR_TC_NER	0.304824561403509	0.623097265221878	0.11378726182188	0.249295597055244	1.07772812867172	76	POLK HMGN1 POLR2K CDK7 COPS4 ZNF830 ISY1 RPA3 PCNA RFC4 GTF2H3 COPS8 GTF2H1 RFC3 RPA2 XPA POLD3 COPS5 COPS2 RPS27A POLE4 POLR2I RBX1
REACTOME_SPHINGOLIPID_DE_NOVO_BIOSYNTHESIS	0.309433962264151	0.630972920607095	0.103197466945307	-0.301715587857931	-1.09567588606489	34	SPNS2 CERS5 CERS2 ACER2 SGPL1 SGPP2 ORMDL3 VAPB
REACTOME_KERATAN_SULFATE_BIOSYNTHESIS	0.310276679841897	0.631053840612214	0.105920292736253	-0.3798070361724	-1.11190129439608	15	ST3GAL1 B4GALT3 CHST2 ST3GAL3
REACTOME_CLASS_B_2_SECRETIN_FAMILY_RECEPTORS	0.31098696461825	0.631053840612214	0.102080107662747	-0.321201026636403	-1.11327019725223	28	GNG7 WNT7A WNT10A ADGRE3 GNAS GNB5 FZD5 VIPR1
REACTOME_RND2_GTPASE_CYCLE	0.314606741573034	0.636849569106578	0.101713902282311	-0.30250309889819	-1.0924759212587	33	PKP4 FRS3 ARHGAP1 FNBP1 WDR6 PTPN13 KCTD13 GOLGA3 ARHGAP35 TNFAIP1
REACTOME_PYRUVATE_METABOLISM	0.316888045540797	0.639914358307566	0.102080107662747	-0.3303241832182	-1.09426873301822	23	HAGH PPARD PDK2 MPC2 BSG PDK1
REACTOME_NR1H2_AND_NR1H3_MEDIATED_SIGNALING	0.321167883211679	0.643478260869565	0.0988903007520636	-0.304543739505629	-1.09253832918386	31	KDM3A AGO3 TNRC6B AGO2 TNRC6C EEPD1 HDAC3 RXRB RXRA KDM1A TBL1XR1
REACTOME_FATTY_ACYL_COA_BIOSYNTHESIS	0.321199143468951	0.643478260869565	0.108820126769161	0.319334499104587	1.08401790076045	25	ACSL3 SCD ELOVL6 SLC27A3 ACSL1 SCD5 HACD4
REACTOME_DUAL_INCISION_IN_TC_NER	0.321353065539112	0.643478260869565	0.107972360317345	0.258981467356342	1.07713093170494	63	POLK HMGN1 POLR2K CDK7 ZNF830 ISY1 RPA3 PCNA RFC4 GTF2H3 GTF2H1 RFC3 RPA2 XPA POLD3 RPS27A POLE4 POLR2I RBX1 RFC1
REACTOME_RHOV_GTPASE_CYCLE	0.321739130434783	0.643478260869565	0.109684061970549	0.30336360822629	1.08693023100889	32	CCP110 TPM3 WASL ARHGAP12 NCK1 VANGL1 CEP97 PEAK1
REACTOME_TGF_BETA_RECEPTOR_SIGNALING_ACTIVATES_SMADS	0.324626865671642	0.647700492751553	0.0995791200495904	-0.309360690888317	-1.09193785476604	30	STRAP NEDD4L STUB1 FURIN TGFBR2 PMEPA1 UBA52 ZFYVE9 SMAD4 CBL
REACTOME_SIGNALING_BY_FGFR2_IN_DISEASE	0.328227571115974	0.652025586353945	0.108820126769161	0.314743515148609	1.09149081641872	27	NRAS POLR2K PIK3CA GTF2F1 GTF2F2 NCBP2 SOS1 POLR2I FRS2 KRAS POLR2B PIK3R1 NCBP1 POLR2G HRAS
REACTOME_CD28_CO_STIMULATION	0.328358208955224	0.652025586353945	0.0988903007520636	-0.308760057379763	-1.08981782308733	30	AKT2 MAP3K14 AKT1 PDPK1
REACTOME_EPHB_MEDIATED_FORWARD_SIGNALING	0.329764453961456	0.65272403147963	0.107140237276725	0.298205978889544	1.09742756234788	35	EPHB2 ROCK2 WASL ARPC3 YES1 ROCK1 ACTR3 ARPC2 ARPC5 SRC
REACTOME_SIGNALING_BY_TYPE_1_INSULIN_LIKE_GROWTH_FACTOR_1_RECEPTOR_IGF1R	0.330275229357798	0.65272403147963	0.09754492162472	-0.319207234524583	-1.09898752904932	27	AKT2 IGF1R FGFR2 PDPK1 IRS1 PDE3B IRS2 FGFR1 THEM4 GAB1 SHC1 PIK3R4
REACTOME_RHO_GTPASES_ACTIVATE_ROCKS	0.331967213114754	0.654434843942867	0.103958471559957	0.371946767972048	1.09100060842943	16	ROCK2 MYL12B ROCK1 PPP1R12A RHOC LIMK2 MYL6
REACTOME_PLATELET_AGGREGATION_PLUG_FORMATION	0.332710280373832	0.654434843942867	0.0982123351217438	-0.324910953744585	-1.09423470095999	25	AKT1 VWF PDPK1 MPL ITGA2B SYK SHC1 RASGRP2 ITGB3 RASGRP1 GP9 GP5
REACTOME_INTERLEUKIN_2_FAMILY_SIGNALING	0.335470085470085	0.658310708898944	0.105920292736253	0.294918085205143	1.07578110222571	33	HAVCR2 JAK2 PIK3CA LGALS9 IL15 IL15RA SOS1 STAT1 INPPL1 PTPN6 PIK3CB INPP5D PIK3R1 SOS2 JAK3 PIK3R3
REACTOME_INTRACELLULAR_SIGNALING_BY_SECOND_MESSENGERS	0.337301587301587	0.660350994858037	0.100990587455923	0.200503998420012	1.04116301318375	236	PSMA3 PSMC2 PSMC6 PSMA4 MOV10 PIP4K2C PDE1B PSMD14 PSME2 PSMB6 SUZ12 RHEB LAMTOR2 PML PSMA7 MYD88 PSMC5 RRAGC NEDD4 IRAK4 PSMC3 PTPN11 TNKS2 ADCY4 ADCY9 LAMTOR3 CD86 CALM1 PSMD12 PSMD7 PIK3AP1 PIK3CA PDGFRB PSMC1 PSMA5 CHUK EZH2 PIP4K2B KPNA2 PPP2CA PPP2R5C PTEN REST PSMB9 BMI1 EED PSMB1 PSMD13 TRAT1 PRKACB PSMD4 PHC3 PSMD1 RPS27A PSMD5 JUN SRC FRS2 PSMD8 PRKCE RICTOR SEM1 RRAGD
REACTOME_SIGNALING_BY_ALK_IN_CANCER	0.338235294117647	0.66062818570051	0.104343952581949	0.272016483023974	1.07358840041389	49	BCL2A1 RNF213 TPM3 KIF5B RANBP2 RRBP1 CUL1 PIK3CA NPM1 PPM1B GCC2 RBX1 FRS2 TPR TFG EML4 JUNB RPS6 HIP1 PIK3R1
REACTOME_REGULATION_OF_INSULIN_LIKE_GROWTH_FACTOR_IGF_TRANSPORT_AND_UPTAKE_BY_INSULIN_LIKE_GROWTH_FACTOR_BINDING_PROTEINS_IGFBPS	0.341004184100418	0.663344609163129	0.103576326612592	0.27312948610014	1.0740505151542	48	SHISA5 HSP90B1 LGALS1 KTN1 MIA3 PDIA6 FUCA2 GZMH CKAP4 RCN1 F5 CSF1
REACTOME_AMINO_ACIDS_REGULATE_MTORC1	0.341825902335456	0.663344609163129	0.104343952581949	0.274128921095761	1.06848836551754	46	MIOS ATP6V1E1 ATP6V1D RHEB LAMTOR2 ATP6V1G1 RRAGC KPTN LAMTOR3 ATP6V0E1 ATP6V1H
REACTOME_OTHER_INTERLEUKIN_SIGNALING	0.342307692307692	0.663344609163129	0.0982123351217438	-0.353378263429475	-1.07909413091173	17	JAK1 IL16
REACTOME_NUCLEAR_EVENTS_STIMULATED_BY_ALK_SIGNALING_IN_CANCER	0.344262295081967	0.663344609163129	0.101713902282311	0.36856316108226	1.08107575494685	16	BCL2A1 KIF5B CUL1 NPM1 RBX1 EML4 JUNB RPS6
REACTOME_SYNTHESIS_OF_BILE_ACIDS_AND_BILE_SALTS	0.344262295081967	0.663344609163129	0.101713902282311	0.368233901488863	1.08010996508749	16	HSD3B7 OSBPL9 SCP2 HSD17B4
REACTOME_E2F_MEDIATED_REGULATION_OF_DNA_REPLICATION	0.344398340248963	0.663344609163129	0.102449405629826	0.359170779773101	1.07968300059548	17	PRIM1 CCNB1 PPP2CA ORC4 RB1 PRIM2 E2F1 ORC3
REACTOME_DOWNREGULATION_OF_TGF_BETA_RECEPTOR_SIGNALING	0.345794392523364	0.663947403730042	0.0959206777921745	-0.322833312307716	-1.08723762274464	25	STRAP NEDD4L STUB1 TGFBR2 PMEPA1 UBA52 ZFYVE9
REACTOME_NOTCH3_INTRACELLULAR_DOMAIN_REGULATES_TRANSCRIPTION	0.346303501945525	0.663947403730042	0.0982123351217438	-0.361956323663167	-1.08137189996669	16	KAT2B PBX1 MAML3 PTCRA
REACTOME_MRNA_DECAY_BY_3_TO_5_EXORIBONUCLEASE	0.348360655737705	0.666359602947812	0.100990587455923	0.365950722054675	1.07341290420044	16	DIS3 TTC37 EXOSC9 HBS1L EXOSC8 EXOSC4 DCPS EXOSC3
REACTOME_EPIGENETIC_REGULATION_OF_GENE_EXPRESSION	0.349450549450549	0.666914778585259	0.105125131597001	0.243305949493182	1.05798525553575	80	DEK CBX3 SUZ12 POLR2K MTF2 SMARCA5 TAF1B TAF1D CDK7 UHRF1 TDG DDX21 BAZ1B GTF2H3 MBD2 GTF2H1 SAP30 EZH2 SAP18 EED
REACTOME_INSULIN_RECEPTOR_SIGNALLING_CASCADE	0.354477611940299	0.674964219995911	0.0943563635421779	-0.303946886927734	-1.07282897100363	30	AKT2 FGFR2 PDPK1 IRS1 MAPK1 PDE3B IRS2 FGFR1 INSR THEM4 GAB1 SHC1 PIK3R4
REACTOME_RESOLUTION_OF_ABASIC_SITES_AP_SITES	0.356371490280778	0.675607560756076	0.102821842840815	0.288610782056359	1.06872104757263	36	TDG RPA3 PCNA PARG RFC4 RFC3 FEN1 RPA2 MPG POLD3 POLE4 RFC1 POLE2 NTHL1
REACTOME_SIGNALING_BY_NUCLEAR_RECEPTORS	0.356435643564356	0.675607560756076	0.09754492162472	-0.21113698039817	-1.03900405525471	166	KDM3A AKT2 POLR2E IGF1R PPARD KANK1 AKT1 KDM4B GNG7 PDK2 CARM1 PTGES3 AGO3 PDPK1 KAT2B PDK1 TNRC6B GNB5 POLR2D FOXO3 AGO2 ALDH1A1 TBP DHRS3 TNRC6C MYC CDK9 MAPK1 JUND POLR2C EEPD1 ZNF217 HDAC3 RXRB PRKCZ RDH5 ZDHHC7 RXRA RUNX1 USF2 KDM1A GATA3
REACTOME_METALLOPROTEASE_DUBS	0.359832635983264	0.679700831118997	0.10027910675413	0.349934869748743	1.08409714099892	19	PSMD14 BRCA1 ABRAXAS2 BARD1 MYSM1 RPS27A NLRP3
REACTOME_HCMV_LATE_EVENTS	0.360225140712946	0.679700831118997	0.0937465422491719	-0.268619783854102	-1.06566770545134	51	NUP98 VPS37C CHMP6 VPS28 CHMP7 SNF8 VPS37B NUP153 AAAS UBAP1 NUP50 NUP214 CHMP3 HNRNPK NUP133 CHMP2A TSG101 RAE1 SEC13 SEH1L NUP93 POM121C
REACTOME_APC_CDC20_MEDIATED_DEGRADATION_OF_NEK2A	0.361884368308351	0.680246637055569	0.101350743797099	0.308697784219661	1.04791034153062	25	UBE2E1 BUB1B ANAPC4 CDC20 UBE2D1 RPS27A UBE2C CDC26 MAD2L1
REACTOME_TRNA_MODIFICATION_IN_THE_NUCLEUS_AND_CYTOSOL	0.362637362637363	0.680246637055569	0.102821842840815	0.281675049542884	1.05739197399694	38	TPRKB ALKBH8 TYW3 CTU1 TRMT10A TRMT11 TP53RK TRMT5 CDKAL1
REACTOME_VISUAL_PHOTOTRANSDUCTION	0.363834422657952	0.680246637055569	0.102080107662747	0.276854604173274	1.04409854698493	39	AGRN FNTA CYP4V2 METAP2 CALM1 DHRS9 RDH10 RDH11 LDLR MYO7A GRK4 RGS9
REACTOME_DISEASES_OF_METABOLISM	0.364503816793893	0.680246637055569	0.0940503465727813	-0.215562008238041	-1.03666844657981	139	SEMA5A ADAMTS5 BTD RPIA ADAMTS17 POMT2 DPM2 TALDO1 PC SDC2 ADAMTS10 RFT1 GAA GBE1 PCCA ST3GAL3 UBA52 GLB1 PAPSS2 GALT ALG12 GALNT12 GNE HEXA KHK MPI ADAMTS1 MCCC1 CUBN DOLK LARGE1 EPM2A SLC35D1 GCLC GALNS TBXAS1 HLCS B4GALT7 ABCD4 EXT2
REACTOME_INFLAMMASOMES	0.364779874213836	0.680246637055569	0.0995791200495904	0.338861505070985	1.08408619681789	21	AIM2 CASP1 TXN PANX1 NFKB2 NLRP3 NLRC4 RELA MEFV
REACTOME_DAP12_INTERACTIONS	0.366167023554604	0.680246637055569	0.100633389423036	0.288494567132084	1.06168860442479	35	NRAS B2M CD300E PIK3CA VAV3 SOS1 SIGLEC14 KRAS KLRD1 PIK3CB PIK3R1 HLA-B SIGLEC15 HRAS KLRC2
REACTOME_ELASTIC_FIBRE_FORMATION	0.366223908918406	0.680246637055569	0.0934449219410994	-0.319012350946168	-1.05679589573505	23	LTBP2 ITGB8 FURIN LOXL2 FBN1 ITGB5 LTBP1 FBLN2 FBLN5
REACTOME_SIGNALING_BY_ERBB4	0.367170626349892	0.680489560835133	0.100990587455923	0.284437021541846	1.05326568004407	36	NRAS NEDD4 ADAM17 PIK3CA STMN1 PSENEN SOS1 RPS27A SRC KRAS
REACTOME_TAK1_ACTIVATES_NFKB_BY_PHOSPHORYLATION_AND_ACTIVATION_OF_IKKS_COMPLEX	0.376344086021505	0.695944496101853	0.0992333343771191	0.30215396208323	1.05470558337332	28	UBE2N S100A12 HMGB1 CHUK NFKBIB NKIRAS1 IRAK2 RPS27A NFKB2 NOD1 MAP3K7 RELA
REACTOME_AGGREPHAGY	0.377570093457944	0.696666942353817	0.0908241419007155	-0.301709599008597	-1.05395693314383	29	TUBA4A DYNLL2 PRKN UBE2V1 UBA52 TUBB6 DYNC1LI1 VCP TUBB1 HSF1 TUBB2A TUBB4B
REACTOME_CHAPERONE_MEDIATED_AUTOPHAGY	0.381048387096774	0.699303405572755	0.0946646223153342	0.365538483862011	1.06404109528173	15	HSP90AA1 RPS27A HSPA8 PLIN3 PCNT PARK7 IFT88 UBC
REACTOME_TRANSPORT_OF_MATURE_TRANSCRIPT_TO_CYTOPLASM	0.381578947368421	0.699303405572755	0.0995791200495904	0.239988843299011	1.03749416373935	76	MAGOH CPSF2 SLU7 NUP37 FYTTD1 RANBP2 NUP54 GLE1 SRSF7 CDC40 THOC7 MAGOHB SRSF3 NCBP2 CPSF1 NUP205 SRSF11 FIP1L1 THOC6 SRSF2 TPR U2AF1 NUP35 DDX39A NUP107 NUP43 CPSF3 EIF4E NCBP1 SRSF6
REACTOME_ACTIVATION_OF_THE_MRNA_UPON_BINDING_OF_THE_CAP_BINDING_COMPLEX_AND_EIFS_AND_SUBSEQUENT_BINDING_TO_43S	0.381856540084388	0.699303405572755	0.0972150808846466	0.25907830358471	1.033485492995	52	EIF2S2 RPS27L EIF4A2 RPS29 RPS7 RPS24 EIF2S1 RPS27 FAU EIF3M RPS21 EIF3E RPS20 RPS9 RPS25 RPS27A RPS3A
REACTOME_PROTEIN_LOCALIZATION	0.382352941176471	0.699303405572755	0.096887770327544	0.218743422264832	1.03504472482047	135	COA6 OTOF PIPOX TIMM10 IDH1 MTX2 TIMM8B SCP2 GNPAT AGPS ACBD5 HSPA9 CHCHD10 SEC61B PEX2 SEC61G GRPEL1 HSD17B4 TOMM70 SERP1
REACTOME_RMTS_METHYLATE_HISTONE_ARGININES	0.386321626617375	0.705015835008514	0.088894528862045	-0.308450634166074	-1.04922671261176	26	CARM1 RPS2 SMARCA2 ARID2 DNMT3A PRMT7 ARID1B
REACTOME_SIGNALING_BY_FGFR3	0.389496717724289	0.709258215244666	0.0982123351217438	0.302003503227074	1.04731006179108	27	NRAS PTPN11 GALNT3 PIK3CA PPP2CA SOS1 RPS27A SRC FRS2 KRAS MKNK1
REACTOME_DOWNREGULATION_OF_ERBB2_SIGNALING	0.396887159533074	0.716560218978102	0.0902635484340068	-0.326977937376572	-1.03210928546019	20	AKT2 AKT1 STUB1 RNF41 UBA52
REACTOME_CYTOCHROME_P450_ARRANGED_BY_SUBSTRATE_TYPE	0.397540983606557	0.716560218978102	0.0931454575337804	0.327146911387039	1.04558645378071	20	FDXR CYP4V2 FDX1 POMC
REACTOME_TGF_BETA_RECEPTOR_SIGNALING_IN_EMT_EPITHELIAL_TO_MESENCHYMAL_TRANSITION	0.399209486166008	0.716560218978102	0.0908241419007155	-0.355270868013032	-1.04007061582082	15	TGFBR2 PARD6A UBA52 PRKCZ ARHGEF18
REACTOME_HIV_TRANSCRIPTION_ELONGATION	0.399568034557235	0.716560218978102	0.0959206777921745	0.27107943956621	1.03010176375906	40	POLR2K CDK7 ELOC GTF2H3 GTF2H1 GTF2F1 GTF2F2 NCBP2 SUPT16H POLR2I MNAT1 POLR2B CCNH NCBP1 POLR2G GTF2H5 ERCC2 ELOA TCEA1 CCNT1 ERCC3 POLR2A
REACTOME_KINESINS	0.401301518438178	0.716560218978102	0.0959206777921745	0.273154290191373	1.017485079104	37	KIF23 KIF15 KIF5B RACGAP1 KIF18B KIF11 CENPE KIF20B KIF21A KIF3B KIF19 KIF1B KIF16B
REACTOME_POSTMITOTIC_NUCLEAR_PORE_COMPLEX_NPC_REFORMATION	0.402625820568928	0.716560218978102	0.096240602328129	0.299841407126111	1.03981218518733	27	NUP37 SUMO1 NUP54 KPNB1 TNPO1 RAN RCC1 NUP205 NUP35 NUP107 NUP43
REACTOME_MITOCHONDRIAL_FATTY_ACID_BETA_OXIDATION	0.40343347639485	0.716560218978102	0.0949751525905595	0.288289963250694	1.02137252027226	30	MMUT ACADM DBI ACOT13 MMAA
REACTOME_BIOLOGICAL_OXIDATIONS	0.403930131004367	0.716560218978102	0.0959206777921745	0.230192527842684	1.02569817595602	91	ABHD10 BPNT1 UGP2 SLC35B3 FDXR TPMT MTRR NAT1 CYP4V2 CES1 FDX1 GSTM1 ADH5 GSTO1 MGST3 MAT2A GCLM GSTM3 GSTO2 POMC AKR1A1 ESD SLC35B2 CYB5B
REACTOME_CASPASE_ACTIVATION_VIA_EXTRINSIC_APOPTOTIC_SIGNALLING_PATHWAY	0.404564315352697	0.716560218978102	0.0928481214159878	0.320892788452155	1.04693425992159	22	TNFSF10 CASP3 TICAM1 LY96 CD14 FASLG APPL1 TLR4
REACTOME_BUDDING_AND_MATURATION_OF_HIV_VIRION	0.405607476635514	0.716560218978102	0.086794975677172	-0.31339469052232	-1.05545024417895	25	VPS37C CHMP6 VPS28 NEDD4L CHMP7 VPS37B UBA52 UBAP1
REACTOME_TRANSLATION_OF_SARS_COV_1_STRUCTURAL_PROTEINS	0.405607476635514	0.716560218978102	0.086794975677172	-0.295448008254508	-1.03208342627011	29	PRKCSH ST3GAL1 ST6GALNAC4 UBE2I ST6GALNAC3 ST3GAL3 UBA52 GSK3A PARP16 ST6GAL1 ST6GALNAC2
REACTOME_METABOLIC_DISORDERS_OF_BIOLOGICAL_OXIDATION_ENZYMES	0.405737704918033	0.716560218978102	0.0919686140000427	0.351711860877737	1.03164723355869	16	FDXR TPMT FDX1 GCLM OPLAH
REACTOME_SYNTHESIS_OF_PIPS_AT_THE_PLASMA_MEMBRANE	0.406852248394004	0.716560218978102	0.0943563635421779	0.266794525852422	1.02494925432478	43	PLEKHA5 PIP4K2C PI4K2B PIK3C2A PLEKHA8 MTMR6 PIK3CA PIP4K2B PTEN RUFY1 INPPL1 MTMR2 SBF2 SYNJ2
REACTOME_ROS_AND_RNS_PRODUCTION_IN_PHAGOCYTES	0.408993576017131	0.716560218978102	0.0940503465727813	0.301136022152247	1.02224106537865	25	ATP6V1E1 ATP6V1D MPO ATP6V1G1 ATP6V0E1 ATP6V1H ATP6V1C1 CYBA RAC2
REACTOME_G_ALPHA_12_13_SIGNALLING_EVENTS	0.409090909090909	0.716560218978102	0.0870515867946735	-0.258271379444924	-1.03067675284186	52	ARHGEF5 GNG7 TIAM1 MCF2L RASGRF2 PLEKHG5 GNB5 ARHGEF12 TBXA2R ARHGEF19 ARHGEF7 ARHGEF37 ARHGEF18 GNA12 OBSCN KALRN GNG11
REACTOME_ACTIVATION_OF_BH3_ONLY_PROTEINS	0.409174311926606	0.716560218978102	0.0852884689790502	-0.301931834881799	-1.03951065411245	27	AKT2 AKT1 PPP3R1 TFDP1 DYNLL2
REACTOME_DEFECTS_IN_VITAMIN_AND_COFACTOR_METABOLISM	0.410901467505241	0.716560218978102	0.0925528864684773	0.329267757728486	1.05339386701907	21	MMUT TCN2 MTRR MMADHC MMAA
REACTOME_ENDOSOMAL_SORTING_COMPLEX_REQUIRED_FOR_TRANSPORT_ESCRT	0.411545623836127	0.716560218978102	0.0857844408075645	-0.297825563563508	-1.0322517563757	28	VPS37C CHMP6 VPS28 CHMP7 SNF8 VPS37B UBA52 UBAP1
REACTOME_MTORC1_MEDIATED_SIGNALLING	0.411764705882353	0.716560218978102	0.086794975677172	-0.311197703507572	-1.03090822300003	23	AKT1S1 EIF4B EEF2K
REACTOME_PURINERGIC_SIGNALING_IN_LEISHMANIASIS_INFECTION	0.411889596602972	0.716560218978102	0.0931454575337804	0.301229736827484	1.01390634027491	24	CASP1 C3AR1 IL18 TXN IL1B NFKB2 P2RX4 NLRP3 RELA MEFV GSDMD
REACTOME_CHEMOKINE_RECEPTORS_BIND_CHEMOKINES	0.412147505422993	0.716560218978102	0.0943563635421779	0.299615754196031	1.02854278904965	26	CCR1 CCR5 CX3CR1 CCRL2 CCL4 CXCL8 CXCL1 CXCL10 XCL2 CCL5 CCR2 CXCR6
REACTOME_IRON_UPTAKE_AND_TRANSPORT	0.412408759124088	0.716560218978102	0.0845557442441281	-0.267595713782755	-1.03324626455722	44	ACO1 STEAP3 SKP1 MCOLN1 FLVCR1 ATP6V0E2 TFR2 UBA52 SLC11A2
REACTOME_TRANSLATION_OF_SARS_COV_2_STRUCTURAL_PROTEINS	0.414312617702448	0.718371565829193	0.0860347242455604	-0.267303212970058	-1.03404082055479	46	PRKCSH ST3GAL1 ST6GALNAC4 RPN1 UBE2I ST6GALNAC3 MGAT5 SRPK2 ST3GAL3 UBA52 GSK3A PARP16 ST6GAL1 ST6GALNAC2
REACTOME_METAL_ION_SLC_TRANSPORTERS	0.415322580645161	0.718628697630839	0.0897104652742981	0.351325629928109	1.02266908840812	15	SLC39A7 SLC30A1 SLC30A5
REACTOME_DEADENYLATION_DEPENDENT_MRNA_DECAY	0.417021276595745	0.719939976765199	0.0925528864684773	0.251650122494577	1.02816634458406	56	LSM3 PAIP1 DIS3 EIF4A2 TTC37 CNOT4 EXOSC9 HBS1L CNOT8 XRN1 PATL1 LSM5 EXOSC8 LSM7 LSM1 CNOT6L PARN EDC3 TUT7 CNOT2 EXOSC4 EIF4E LSM2 DCPS DCP1A EXOSC3 DCP2 EDC4 CNOT1
REACTOME_GLYCEROPHOSPHOLIPID_BIOSYNTHESIS	0.41804788213628	0.719939976765199	0.0843144320642653	-0.23017836418957	-1.02254841554558	86	CDIPT PNPLA2 CDS2 PTDSS1 PHOSPHO1 ABHD4 ACP6 SLC44A2 PCTP HADHA PLA2G6 TMEM86B PCYT1A PLA2G4C ACHE AGPAT1 CRLS1 PLA2G12A GPD1L PITPNM1 LPIN1 CHPT1 DGAT2 PEMT
REACTOME_SPHINGOLIPID_METABOLISM	0.419475655430712	0.719939976765199	0.0850427463764322	-0.24288261859025	-1.01239022482685	64	SPNS2 CERK CERS5 SMPD2 CERS2 SUMF2 ACER2 SGPL1 SGPP2 GLB1 ORMDL3 VAPB HEXA PLPP1 SUMF1 ESYT1 SMPD4 OSBP KDSR ARSG SPHK2 UGT8 GBA2
REACTOME_RNA_POLYMERASE_III_TRANSCRIPTION_INITIATION_FROM_TYPE_1_PROMOTER	0.420183486238532	0.719939976765199	0.0838361057159929	-0.300266759585674	-1.0337780240607	27	POLR2E CRCP BRF1 GTF3C2 TBP GTF3C5 POLR3H
REACTOME_PKMTS_METHYLATE_HISTONE_LYSINES	0.420479302832244	0.719939976765199	0.0934449219410994	0.267480830946419	1.00874734509631	39	KMT5A SUZ12 DPY30 KMT2E EZH2 SETD2 SETD3 EED ASH2L SUV39H2 NFKB2 ATF7IP SETDB2 NSD2 RELA
REACTOME_ASSEMBLY_AND_CELL_SURFACE_PRESENTATION_OF_NMDA_RECEPTORS	0.421259842519685	0.719939976765199	0.0875697115548511	-0.328718305551952	-1.01178572433242	18	TUBA4A CAMK2G DLG2 TUBB6 TUBB1 TUBB2A TUBB4B
REACTOME_SIGNALING_BY_NOTCH	0.422268907563025	0.720188688972522	0.0911073131586733	0.211398226406209	1.01713351026505	149	PSMA3 PSMC2 PSMC6 CCNC PSMA4 MOV10 PSMD14 PSME2 SNW1 PSMB6 PSMA7 GZMB HIF1A PSMC5 ADAM17 PSMC3 DLGAP5 YWHAZ CUL1 PSMD12 PRKCI PSMD7 TMED2 PSMC1 PSMA5 PSENEN PSMB9 PSMB1 STAT1 PSMD13 PSMD4 PSMD1 RPS27A PSMD5 JUN FBXW7 RBX1
REACTOME_NUCLEOTIDE_CATABOLISM	0.426124197002141	0.721027327935223	0.0916795246008379	0.297334859782837	1.00933757996229	25	UPB1 NT5C3A TYMP NUDT15 UPP1 DNPH1 SAMHD1
REACTOME_STRIATED_MUSCLE_CONTRACTION	0.426229508196721	0.721027327935223	0.0891647117820678	0.344963708188892	1.01185343691019	16	TNNI2 TPM3 MYBPC3 TNNT1
REACTOME_SIGNALING_BY_SCF_KIT	0.426373626373626	0.721027327935223	0.0931454575337804	0.270320453658447	1.01476747255222	38	NRAS CHEK1 PTPN11 JAK2 PIK3CA YES1 SOS1 STAT1 SRC KRAS MMP9 SOCS6 PTPN6 SOCS1 PIK3R1 VAV1 HRAS
REACTOME_CHROMATIN_MODIFYING_ENZYMES	0.426386233269598	0.721027327935223	0.0852884689790502	-0.203418937936118	-1.01591619523818	178	KAT8 KDM3A ING5 USP22 KMT5C KDM4B BRD8 KAT7 SMYD2 CARM1 BRD1 HMG20B RPS2 SUDS3 KAT14 KAT2B SMARCA2 ATXN7 SAP130 ELP1 PHF20 NSD3 BRPF1 DMAP1 KDM5B TRRAP HDAC3 KDM4C MBD3 SGF29 KAT6B ARID2 MSL2 DNMT3A PRMT7 ARID1B KANSL1 SMYD3 KDM1A
REACTOME_TRANSPORT_OF_SMALL_MOLECULES	0.427083333333333	0.721027327935223	0.0899860794997137	0.18301017534325	1.00682273842735	408	SLC3A2 PSMA3 PSMC2 ATP11B RIPK3 PSMC6 ERLEC1 PSMA4 ATP8B3 PSMD14 SLC39A7 SLC1A4 SLC35B3 EIF2S2 EMB PSME2 PSMB6 YME1L1 MAIP1 SLC35A1 ATP6V1E1 ATP6V1D SLC30A1 ABCA2 GNG2 CUTC LIPA DERL2 PSMA7 ATP6V1G1 PSMC5 FBXL5 MICU2 OSTM1 PSMC3 ATP13A1 GNGT2 EIF2S1 FXYD6 ATP2B4 SLC20A1 NR1H3 CUL1 ADD3 ADCY4 ADCY9 SLC2A3 SLC2A8 GNB4 SLC30A5 ATP6V0E1 CALM1 PSMD12 ATP2C1 PSMD7 TRPM7 PSMC1 PSMA5 ATP6V1H ABCA1 APOBR …
REACTOME_CONSTITUTIVE_SIGNALING_BY_LIGAND_RESPONSIVE_EGFR_CANCER_VARIANTS	0.42914979757085	0.723052386210281	0.0880945010398517	0.329405466202904	1.01152167928333	18	NRAS HSP90AA1 PIK3CA SOS1 RPS27A KRAS PIK3R1 HRAS CDC37 UBC
REACTOME_CASPASE_ACTIVATION_VIA_DEATH_RECEPTORS_IN_THE_PRESENCE_OF_LIGAND	0.430327868852459	0.723575489159175	0.0886261133285098	0.343230516811899	1.00676961038003	16	TNFSF10 TICAM1 LY96 CD14 FASLG TLR4
REACTOME_SYNDECAN_INTERACTIONS	0.431906614785992	0.724768846542289	0.0855356947987884	-0.341118493554902	-1.01911730607727	16	PRKCA SDC2 ITGA2 ITGB5 ITGA6 THBS1 ITGB4
REACTOME_RESPONSE_TO_ELEVATED_PLATELET_CYTOSOLIC_CA2	0.436807095343681	0.731520316298453	0.0922597260527354	0.23135863770651	1.01233590810806	84	LGALS3BP GTPBP2 CD36 TMX3 PLEK PPIA SERPING1 PHACTR2 SCCPDH FAM3C CD109 CALM1 OLA1 F5 MANF SRGN FERMT3 STXBP3 CD63 CAP1 NHLRC2 CFD CALU
REACTOME_SIGNALING_BY_FGFR_IN_DISEASE	0.438325991189427	0.731611999638565	0.0916795246008379	0.261115026001379	1.00043156021025	44	NRAS MYO18A POLR2K CNTRL PIK3CA GTF2F1 GTF2F2 NCBP2 SOS1 STAT1 POLR2I FRS2 KRAS
REACTOME_SMAD2_SMAD3_SMAD4_HETEROTRIMER_REGULATES_TRANSCRIPTION	0.43978102189781	0.731611999638565	0.0810802057550866	-0.282363143698765	-1.01296634020628	31	TGIF1 E2F4 TFDP1 MYC CDK9 UBA52 MAPK1
REACTOME_SARS_COV_2_INFECTION	0.440074906367041	0.731611999638565	0.0824344091527096	-0.239847649554588	-0.99973978074736	64	VHL PRKCSH CHMP6 ST3GAL1 ST6GALNAC4 RPN1 CHMP7 FURIN UBE2I ST6GALNAC3 MGAT5 SRPK2 ST3GAL3 UBA52 GSK3A
REACTOME_BILE_ACID_AND_BILE_SALT_METABOLISM	0.441295546558704	0.731611999638565	0.0865399737444125	0.326143449144236	1.00150484194584	18	HSD3B7 OSBPL9 SCP2 HSD17B4
REACTOME_RAB_GERANYLGERANYLATION	0.441613588110403	0.731611999638565	0.0891647117820678	0.257812233511412	1.00488985581643	46	RABGGTB PTP4A2 RAB8B RAB8A RAB33B CHML RAB39A RAB10 RAB1A RAB29 RAB12 RAB18 RAB24 RAB21 RAB27A RAB11A RAB14 RAB34 RAB31 RAB4B
REACTOME_CELL_CELL_JUNCTION_ORGANIZATION	0.442125237191651	0.731611999638565	0.0828962134571565	-0.30508879644725	-1.0106711760969	23	NECTIN1 PVR CLDN5 PARD6A PARD6B PATJ ACTB CDH1 AFDN SDK2
REACTOME_CELL_JUNCTION_ORGANIZATION	0.446069469835466	0.736677104639166	0.080419996876154	-0.269267177596403	-1.00394290767028	38	NECTIN1 PVR LIMS2 CLDN5 PARD6A PARD6B ITGA6 PATJ ITGB4 ACTB CDH1 AFDN RSU1 SDK2
REACTOME_GABA_RECEPTOR_ACTIVATION	0.452830188679245	0.746364382131404	0.0870515867946735	0.314461254510166	1.00602488139541	21	GNG2 GNGT2 ADCY4 ADCY9 GNB4 GNAL GABRR2 KCNJ15 ADCY7
REACTOME_PROCESSING_OF_SMDT1	0.456967213114754	0.750408611381684	0.0852884689790502	0.336280033450441	0.986382333949122	16	YME1L1 MAIP1 MICU2 MICU1 PHB MCU
REACTOME_HSF1_ACTIVATION	0.457692307692308	0.750408611381684	0.0817515582532145	-0.302107790073129	-0.985451076576357	22	DNAJB6 DNAJB1 PTGES3 RPA1 SERPINH1 VCP TNFRSF21 HSF1
REACTOME_TRNA_PROCESSING_IN_THE_NUCLEUS	0.457983193277311	0.750408611381684	0.0865399737444125	0.246931557338615	1.00630896223899	55	RTCB RTRAF NUP37 RANBP2 NUP54 ZBTB8OS RPP30 RAN C2orf49 POP4 DDX1 CPSF1 NUP205 TPR POP1 NUP35 XPOT NUP107 NUP43 TRNT1 FAM98B NUP62 TSEN54 RPP25
REACTOME_FORMATION_OF_FIBRIN_CLOT_CLOTTING_CASCADE	0.459615384615385	0.750638622070181	0.0815265143256594	-0.323264398955053	-0.987136877802684	17	PROS1 THBD VWF F13A1
REACTOME_SIGNALING_BY_NTRKS	0.459923664122137	0.750638622070181	0.0810802057550866	-0.22012151188279	-1.00131742366438	101	RPS6KA5 VRK3 AP2M1 NAB2 MAP2K2 AP2A1 FRS3 AP2A2 TIAM1 CRKL IRS1 FURIN LYL1 DNAL4 MAPK1 PCSK5 JUND IRS2 PPP2R1A MAPKAPK3 ID3 PCSK6
REACTOME_PIWI_INTERACTING_RNA_PIRNA_BIOGENESIS	0.46234309623431	0.752618498135984	0.0857844408075645	0.3236292106453	1.00260229069546	19	HSP90AA1 PIWIL4 POLR2K PLD6 MYBL1 POLR2I HENMT1 TDRD9 POLR2B
REACTOME_BASE_EXCISION_REPAIR_AP_SITE_FORMATION	0.463035019455253	0.752618498135984	0.0817515582532145	-0.33141258509616	-0.990120170277258	16	NEIL2 OGG1 NEIL1
REACTOME_FORMATION_OF_THE_EARLY_ELONGATION_COMPLEX	0.464757709251101	0.752618498135984	0.0883594442500905	0.279530969495002	0.989697356490449	31	POLR2K CDK7 GTF2H3 GTF2H1 GTF2F1 GTF2F2 NCBP2 POLR2I MNAT1 POLR2B CCNH NCBP1 POLR2G GTF2H5 ERCC2 ERCC3 POLR2A GTF2H2
REACTOME_TRNA_PROCESSING	0.464968152866242	0.752618498135984	0.0862865626267245	0.218411333787128	0.986844382015051	99	RTCB RTRAF TPRKB NUP37 RANBP2 NUP54 ALKBH8 TYW3 TRMT10C CTU1 ZBTB8OS TRMT10A RPP30 RAN TRMT11 TP53RK C2orf49 TRMT5 CDKAL1 POP4 DDX1
REACTOME_RESPONSE_OF_MTB_TO_PHAGOCYTOSIS	0.465648854961832	0.752618498135984	0.080419996876154	-0.314652116804589	-0.983880109772642	19	KPNA1 TRIM27 UBA52 GSK3A MAPK1
REACTOME_COLLAGEN_DEGRADATION	0.468546637744035	0.755837322782447	0.0870515867946735	0.286780919534804	0.984482433562427	26	MMP8 COL8A2 ELANE ADAM17 CTSL CTSD ADAM9 COL5A3 COL4A4 COL9A2 MMP9
REACTOME_BMAL1_CLOCK_NPAS2_ACTIVATES_CIRCADIAN_GENE_EXPRESSION	0.471698113207547	0.759452174546514	0.0847985102819124	0.308867130851378	0.988128153230569	21	HELZ2 TGS1 CHD9 NOCT NAMPT
REACTOME_RUNX1_REGULATES_GENES_INVOLVED_IN_MEGAKARYOCYTE_DIFFERENTIATION_AND_PLATELET_FUNCTION	0.472897196261682	0.759915725784669	0.0785029047348687	-0.271502021657649	-0.994102828121213	35	SIN3A AGO3 KAT2B TNRC6B SIN3B TNRC6C ITGA2B
REACTOME_GABA_B_RECEPTOR_ACTIVATION	0.476987447698745	0.763424162675515	0.0840745577910723	0.320690847919622	0.993499252085981	19	GNG2 GNGT2 ADCY4 ADCY9 GNB4 GNAL KCNJ15 ADCY7
REACTOME_G_ALPHA_S_SIGNALLING_EVENTS	0.477987421383648	0.763424162675515	0.0840745577910723	0.24891786471888	0.987258330891849	50	PDE1B GNG2 GNGT2 ADCY4 ADCY9 GNB4 GPR27 ADM GPR15 ADRB2 PDE4A POMC SRC PTGER2 ADCY7 PTGIR GIPR GPBAR1 ADORA2A PDE2A
REACTOME_DNA_DAMAGE_RECOGNITION_IN_GG_NER	0.478504672897196	0.763424162675515	0.0778840111977068	-0.270898153291054	-0.99189176815422	35	DDB1 RAD23A INO80D ACTR8 COPS7B CUL4A UBA52 XPC INO80C COPS3 GPS1 ACTB
REACTOME_SIGNALING_BY_CYTOSOLIC_FGFR1_FUSION_MUTANTS	0.479253112033195	0.763424162675515	0.0833634065110386	0.328271510725165	0.986798452629304	17	MYO18A CNTRL PIK3CA STAT1
REACTOME_SIGNALING_BY_CSF3_G_CSF	0.4796573875803	0.763424162675515	0.0850427463764322	0.279952900556523	0.985468203131748	29	CUL5 PTPN11 ELOC JAK2 STAT1 UBE2D1 RNF7 RPS27A KRAS SOCS3
REACTOME_SIGNALING_BY_EGFR_IN_CANCER	0.48326359832636	0.767698744769874	0.0833634065110386	0.319359952251222	0.989376141433657	19	NRAS HSP90AA1 PIK3CA SOS1 RPS27A KRAS PIK3R1 HRAS CDC37 UBC
REACTOME_INTEGRIN_SIGNALING	0.48443579766537	0.76809782367475	0.0793434960134973	-0.307714868980061	-0.971305208224856	20	AKT1 VWF PDPK1 ITGA2B SYK SHC1 RASGRP2 ITGB3 RASGRP1
REACTOME_RHOF_GTPASE_CYCLE	0.487124463519313	0.770895261053335	0.0843144320642653	0.277111923042732	0.981770228988251	30	LMNB1 SENP1 ARHGAP12 TOR1AIP1 ADD3 DIAPH3 TMPO VANGL1
REACTOME_SIGNALING_BY_PDGF	0.490196078431373	0.774286987522282	0.0847985102819124	0.259163136106061	0.977378919337179	39	NRAS PTPN11 NCK1 PIK3CA PDGFRB COL5A3 SOS1 STAT1 COL4A4 COL9A2 SRC KRAS
REACTOME_G0_AND_EARLY_G1	0.491701244813278	0.775049281892425	0.0819778796501272	0.302620781215445	0.987320609936127	22	TOP2A CDC6 CCNA2 PCNA RBL1 CDK2 LIN54 LIN9 E2F1 MYBL2
REACTOME_RND3_GTPASE_CYCLE	0.492537313432836	0.775049281892425	0.0762797180809272	-0.274563189572989	-0.969114528931166	30	PKP4 SEMA4F PLEKHG5 WDR6 PTPN13 KCTD13 CPD ARHGAP35 TNFAIP1
REACTOME_TRANSMISSION_ACROSS_CHEMICAL_SYNAPSES	0.494318181818182	0.77581710497453	0.0768736734126542	-0.208504558576079	-0.98369343502811	122	ALDH5A1 AP2M1 CACNB4 SLC18A2 GNG7 AP2A1 AP2A2 TUBA4A CACNA2D3 PRKCA RASGRF2 PDPK1 PPM1F GNB5 CAMK2G MAPK1 STXBP1 DLG2 TUBB6 ARHGEF7 GLUL ACHE RPS6KA2 PRKAB1 TUBB1 PPFIA1 GNG11 AP2S1 TUBB2A TUBB4B PRKAR1A NRGN PLCB1 CACNG8 PRKAB2 PRKACA RPS6KA1 PRKAR2B NBEA GABBR1 NPTN GNB2
REACTOME_ESR_MEDIATED_SIGNALING	0.496138996138996	0.77581710497453	0.0776798560117236	-0.209758021836901	-0.988967943047536	125	AKT2 POLR2E IGF1R KANK1 AKT1 KDM4B GNG7 CARM1 PTGES3 AGO3 PDPK1 KAT2B TNRC6B GNB5 POLR2D FOXO3 AGO2 TBP TNRC6C MYC CDK9 MAPK1 JUND POLR2C ZNF217 PRKCZ
REACTOME_THE_PHOTOTRANSDUCTION_CASCADE	0.496153846153846	0.77581710497453	0.0774767547848578	-0.315894462251588	-0.964631658141692	17	PRKCA GNB5 CAMKMT SLC24A1 NMT2
REACTOME_DAP12_SIGNALING	0.496746203904555	0.77581710497453	0.0838361057159929	0.281512286232568	0.966395885324325	26	NRAS B2M PIK3CA VAV3 SOS1 KRAS KLRD1 PIK3CB PIK3R1 HRAS KLRC2
REACTOME_DEACTIVATION_OF_THE_BETA_CATENIN_TRANSACTIVATING_COMPLEX	0.49812734082397	0.776520004200357	0.0758886900606117	-0.270119108964156	-0.975522642544944	33	AKT2 AKT1 TCF7 UBA52 LEF1 CTNNBIP1 TLE1 PYGO2 CTBP1 CBY1 RBBP5 SOX6 SOX4 BCL9 UBB
REACTOME_TRANSPORT_OF_BILE_SALTS_AND_ORGANIC_ACIDS_METAL_IONS_AND_AMINE_COMPOUNDS	0.499075785582255	0.776547024581345	0.0751181635276302	-0.263874369481419	-0.978938356686637	37	SLC18A2 SLC14A1 SLC44A2 SLC6A9 BSG SLC31A1 SLC22A18 SLC11A2
REACTOME_ESTROGEN_DEPENDENT_GENE_EXPRESSION	0.500917431192661	0.777961150120445	0.0745500777420554	-0.225709668717657	-0.976970722730266	78	POLR2E KANK1 KDM4B CARM1 PTGES3 AGO3 KAT2B TNRC6B POLR2D AGO2 TBP TNRC6C MYC CDK9 JUND POLR2C ZNF217 RUNX1 USF2 KDM1A GATA3
REACTOME_SYNTHESIS_OF_PA	0.503184713375796	0.779894069064576	0.0819778796501272	0.284668540382829	0.958163164801532	24	GPD2 PLD6 GNPAT DDHD1
REACTOME_SIGNALING_BY_FLT3_ITD_AND_TKD_MUTANTS	0.504032258064516	0.779894069064576	0.0791316651768349	0.333060964842741	0.969502718517156	15	NRAS PTPN11 PIK3CA SOS1 KRAS PIK3R1 HRAS
REACTOME_SIGNALING_BY_NOTCH3	0.506542056074766	0.782326064382139	0.0749278818393739	-0.266805575490352	-0.976906822034318	35	KAT2B PBX1 MAML3 MIB2 UBA52 PTCRA YBX1 TACC3
REACTOME_KSRP_KHSRP_BINDS_AND_DESTABILIZES_MRNA	0.508298755186722	0.783588099493024	0.0802023444698144	0.320474970699999	0.963361713889165	17	DIS3 MAPK11 YWHAZ EXOSC9 EXOSC8 PARN MAPK14 EXOSC4 EXOSC3 DCP2
REACTOME_APC_C_CDC20_MEDIATED_DEGRADATION_OF_CYCLIN_B	0.511578947368421	0.784083879423329	0.0806388495950661	0.292043288655678	0.963069905373693	23	UBE2E1 ANAPC4 CDC20 CCNB1 UBE2D1 RPS27A UBE2C CDC26
REACTOME_TP53_REGULATES_TRANSCRIPTION_OF_GENES_INVOLVED_IN_G2_CELL_CYCLE_ARREST	0.511857707509881	0.784083879423329	0.077274697304471	-0.324538990471639	-0.950101733827844	15	CARM1 E2F4 TFDP1 RBL2
REACTOME_RNA_POLYMERASE_I_TRANSCRIPTION_TERMINATION	0.511930585683297	0.784083879423329	0.0822054920415869	0.277300360460342	0.951936879680048	26	POLR2K TAF1B TAF1D CDK7 GTF2H3 GTF2H1 POLR1A TTF1 MNAT1 CCNH GTF2H5 ERCC2 ERCC3 GTF2H2 TAF1A
REACTOME_RNA_POLYMERASE_III_TRANSCRIPTION_TERMINATION	0.512380952380952	0.784083879423329	0.0753093764172773	-0.296561514584982	-0.952592345340585	21	POLR2E CRCP NFIX NFIC POLR3H
REACTOME_NON_INTEGRIN_MEMBRANE_ECM_INTERACTIONS	0.517757009345794	0.790859607682038	0.0738052724171275	-0.27869876225186	-0.973573574387936	29	NRXN1 PRKCA LAMC1 SDC2 ITGA2 ITGB5 DDR1 ITGA6 THBS1 ITGB4 LAMA2 LAMB2 ITGB3 LAMA5
REACTOME_CD209_DC_SIGN_SIGNALING	0.519685039370079	0.792353423829334	0.0762797180809272	-0.31161640104043	-0.959146541933981	18	RPS6KA5 ICAM3
REACTOME_EFFECTS_OF_PIP2_HYDROLYSIS	0.523809523809524	0.79718456725756	0.0741758965588009	-0.295730836129969	-0.949924103175746	21	DAGLB ITPR1 DGKG DGKZ DGKA RASGRP2 RASGRP1 DGKE ABHD6 ABHD12 DGKD ITPR2
REACTOME_GENERATION_OF_SECOND_MESSENGER_MOLECULES	0.525233644859813	0.797895919513814	0.0730744399126987	-0.276797332490202	-0.966931342630077	29	HLA-DQA1 HLA-DQB1 PLCG2 TRAV19 HLA-DRB5 EVL GRAP2 TRAV29DV5 ITK HLA-DRB1 CD4 CD3E LCK CD247 LAT PAK1
REACTOME_SIGNALING_BY_FGFR2	0.527426160337553	0.798612859660769	0.0791316651768349	0.241641349534071	0.963927993181189	52	NRAS POLR2K PTPN11 PIK3CA FGFBP2 PPP2CA GTF2F1 GTF2F2 NCBP2 SOS1 TIA1 RPS27A POLR2I SRC FRS2 KRAS HNRNPA1 MKNK1 HNRNPH1
REACTOME_TRAF6_MEDIATED_INDUCTION_OF_TAK1_COMPLEX_WITHIN_TLR4_COMPLEX	0.528225806451613	0.798612859660769	0.0766746872490091	0.325715456645527	0.948120776717249	15	TICAM1 LY96 CD14 IRAK2 RPS27A TLR4 MAP3K7
REACTOME_LYSOSOME_VESICLE_BIOGENESIS	0.528907922912206	0.798612859660769	0.0797705918628453	0.270479438308584	0.95212046570751	29	VAMP8 TXNDC5 AP1G2 AP1S1 DNASE2 BLOC1S1 HSPA8 AP4E1 M6PR AP1S3 CTSZ
REACTOME_REGULATION_OF_PTEN_GENE_TRANSCRIPTION	0.529535864978903	0.798612859660769	0.0789209638180035	0.241027346035333	0.961478680753968	52	SUZ12 RHEB LAMTOR2 RRAGC LAMTOR3 EZH2 PTEN REST BMI1 EED PHC3 JUN RRAGD LAMTOR5 HDAC2 ATF2
REACTOME_INTERACTIONS_OF_REV_WITH_HOST_CELLULAR_PROTEINS	0.531453362255965	0.798616403822478	0.0802023444698144	0.256152597704582	0.954154686552945	37	XPO1 NUP37 RANBP2 NUP54 KPNB1 NPM1 RAN RCC1 NUP205 TPR NUP35 NUP107 NUP43
REACTOME_RET_SIGNALING	0.531453362255965	0.798616403822478	0.0802023444698144	0.27421926781077	0.941359880364325	26	PTPN11 PIK3CA PDLIM7 SOS1 PRKACB DOK2 SRC FRS2 PIK3CB PIK3R1 MAPK7 PIK3R3
REACTOME_RAF_INDEPENDENT_MAPK1_3_ACTIVATION	0.535433070866142	0.803149606299213	0.0747385227439092	-0.307227820346035	-0.945638613651089	18	JAK1 MAP2K2
REACTOME_DOWNREGULATION_OF_SMAD2_3_SMAD4_TRANSCRIPTIONAL_ACTIVITY	0.542056074766355	0.809339623293112	0.0714786287425507	-0.283638928115652	-0.955238825008109	25	SKI NEDD4L TGIF1 UBA52 PPM1A
REACTOME_SIGNALING_BY_FGFR4	0.542299349240781	0.809339623293112	0.0791316651768349	0.272667279599756	0.936032102165839	26	NRAS PTPN11 PIK3CA PPP2CA SOS1 RPS27A SRC FRS2 KRAS MKNK1
REACTOME_METABOLISM_OF_CARBOHYDRATES	0.542471042471043	0.809339623293112	0.0730744399126987	-0.192398673445268	-0.968514990715224	200	NUP98 CHP1 RPIA ST3GAL1 PFKM PYGB PGM2L1 TALDO1 B4GALT3 PC SDC2 DSE GAA ALDOA CHST2 GLYCTK GBE1 ALDH1A1 CHST11 ST3GAL3 UBA52 GLB1 HK1 MAN2B1 ABCC5 NUP153 PAPSS2 GALT AAAS SLC25A1 HEXA PGP KHK PPP2R1A ST6GALNAC6 RHCE EPM2A UST GALNS BPGM CRYL1 XYLT2 ALDOC B4GALT7 NUP50 PGLS HS3ST3B1 NUP214 EXT2 XYLB ENO3 TKT CHST14 EXT1 SORD B3GALT6 HYAL3 SGSH PRKACA GYS1 XYLT1 SLC25A13 AKR1B1 SLC25A11 DCXR NUP133
REACTOME_COLLAGEN_FORMATION	0.545454545454545	0.811992211105889	0.0707899094502623	-0.258350148011322	-0.956182192733545	36	COL13A1 CTSB CRTAP LOXL2 COL9A3 SERPINH1 ITGA6 COL6A3 BMP1 COL6A1 ITGB4 COL19A1
REACTOME_RNA_POLYMERASE_III_TRANSCRIPTION	0.546961325966851	0.811992211105889	0.0702812841717392	-0.250864152314486	-0.942545358711653	39	POLR2E CRCP NFIX BRF1 GTF3C2 NFIC TBP GTF3C5 POLR3H
REACTOME_REGULATION_OF_TP53_EXPRESSION_AND_DEGRADATION	0.547169811320755	0.811992211105889	0.0714786287425507	-0.259616542823741	-0.94279379999898	34	AKT2 AKT1 USP7 PDPK1 PHF20 RFFL UBA52 MDM4 PPP2R1A
REACTOME_COPI_INDEPENDENT_GOLGI_TO_ER_RETROGRADE_TRAFFIC	0.551020408163265	0.815044396046239	0.0702812841717392	-0.250942368605331	-0.946077096210762	40	TUBA4A RAB6B DYNLL2 BICD2 GALNT2 PLA2G6 CAPZB TUBB6 RAB6A DYNC1LI1 TUBB1 DCTN5 TUBB2A TUBB4B BICD1
REACTOME_CREB1_PHOSPHORYLATION_THROUGH_NMDA_RECEPTOR_MEDIATED_ACTIVATION_OF_RAS_SIGNALING	0.551181102362205	0.815044396046239	0.0732558655828455	-0.305656276567668	-0.940801445981202	18	RASGRF2 PDPK1 CAMK2G MAPK1 DLG2
REACTOME_SUMOYLATION_OF_SUMOYLATION_PROTEINS	0.556745182012848	0.821815012033124	0.0770736734944102	0.254056707484203	0.934953867225404	35	SUMO2 NUP37 RANBP2 SUMO1 NUP54
REACTOME_TRANSCRIPTIONAL_REGULATION_BY_VENTX	0.55822550831793	0.822544300242321	0.0694481442003175	-0.255092713679974	-0.946359596892159	37	FZR1 AGO3 VENTX TNRC6B ANAPC16 TNRC6C LEF1 ANAPC2 EHMT1 ANAPC1 ANAPC10 CDC27
REACTOME_RAC2_GTPASE_CYCLE	0.559284116331096	0.822650710793888	0.0791316651768349	0.223236836890495	0.944832335278467	69	VRK2 RACGAP1 NCKAP1L ABI1 DOCK4 ITGB1 DIAPH3 PIK3CA LMAN1 VAV3 ERBIN TMPO VANGL1 ARHGDIA TAOK3 MTX1 ARHGAP42 CYBA NCKAP1 RAC2 BRK1 PIK3R1 DEF6 VAV1 PGRMC2 LBR ARHGAP17 PIK3R3 DOCK3 TFRC VAMP3 NCF4 NCF2 ARHGAP21
REACTOME_SIGNALING_BY_WNT_IN_CANCER	0.560509554140127	0.823001704494483	0.0762797180809272	0.275740279156515	0.928111614246367	24	FZD6 TNKS2 APC CTNNB1 PPP2CA PPP2R5C
REACTOME_ATTENUATION_PHASE	0.562977099236641	0.824630655586334	0.0706196247122591	-0.299632986445023	-0.936917058079469	19	DNAJB6 DNAJB1 PTGES3 SERPINH1 TNFRSF21 HSF1
REACTOME_NUCLEAR_ENVELOPE_NE_REASSEMBLY	0.56359649122807	0.824630655586334	0.0776798560117236	0.230472429644485	0.943797989046755	60	LMNB1 VRK2 NUP37 SUMO1 NUP54 KPNB1 TNPO1 VRK1 CCNB1 CHMP2B SPAST RAN PPP2CA TMPO
REACTOME_NOTCH3_ACTIVATION_AND_TRANSMISSION_OF_SIGNAL_TO_THE_NUCLEUS	0.568702290076336	0.830643975347923	0.070113215764256	-0.29894022073945	-0.934750861311534	19	MIB2 UBA52 YBX1 TACC3 NEURL1 JAG1 UBB PSEN2
REACTOME_PLATELET_CALCIUM_HOMEOSTASIS	0.574898785425101	0.836714674276542	0.0725351864394589	0.299653181163627	0.920159864094423	18	ATP2B4 CALM1 SRI P2RX1 ATP2B1 P2RX4
REACTOME_MET_PROMOTES_CELL_MOTILITY	0.575238095238095	0.836714674276542	0.0694481442003175	-0.287036839353316	-0.921997907858577	21	DOCK7 CRKL LAMC1 ITGA2
REACTOME_HCMV_INFECTION	0.575868372943327	0.836714674276542	0.0673623868166279	-0.216895849566341	-0.947405864974192	80	NUP98 VPS37C CHMP6 VPS28 TUBA4A CHMP7 SNF8 DYNLL2 VPS37B NUP153 AAAS TUBB6 UBAP1 HDAC3 DYNC1LI1 NUP50 TUBB1 TBL1XR1 NUP214 TRIM28 TUBB2A TUBB4B CHMP3 HNRNPK NUP133 CHMP2A TSG101 RAE1 SEC13 SEH1L DYNC1H1 NUP93
REACTOME_ACTIVATION_OF_KAINATE_RECEPTORS_UPON_GLUTAMATE_BINDING	0.578838174273859	0.839567021468519	0.0734381410838857	0.306454493492835	0.921215549019143	17	GNG2 GNGT2 GNB4 CALM1 PLCB3
REACTOME_GLYCOGEN_METABOLISM	0.585603112840467	0.847904507133593	0.0696133438850965	-0.288623961694022	-0.911044559338666	20	PYGB PGM2L1 GAA GBE1 UBA52
REACTOME_CELL_DEATH_SIGNALLING_VIA_NRAGE_NRIF_AND_NADE	0.589118198874296	0.851515732861635	0.0675188953767744	-0.231467660112688	-0.937761737665348	57	ARHGEF5 TIAM1 MCF2L RASGRF2 PLEKHG5 CASP2 UBA52 ARHGEF12 ARHGEF19 ARHGEF7 ARHGEF37 ARHGEF18 MAPK8 OBSCN KALRN
REACTOME_RUNX1_INTERACTS_WITH_CO_FACTORS_WHOSE_PRECISE_EFFECT_ON_RUNX1_TARGETS_IS_NOT_KNOWN	0.592452830188679	0.854287821055346	0.0675188953767744	-0.251493461771788	-0.91329494615333	34	SMARCA2 AUTS2 PHC1 CBX8 ARID2 RUNX1 ARID1B SMARCC1 RYBP SMARCA4 CBX4 PCGF5 CSNK2A1 SMARCC2
REACTOME_RNA_POLYMERASE_III_CHAIN_ELONGATION	0.596153846153846	0.854287821055346	0.0681513438679483	-0.297758450488886	-0.90925059519416	17	POLR2E CRCP
REACTOME_SUMOYLATION_OF_CHROMATIN_ORGANIZATION_PROTEINS	0.596273291925466	0.854287821055346	0.0718276293603809	0.22629014502731	0.915976176197801	54	SUMO2 SUZ12 NUP37 SUMO3 RANBP2 SUMO1 NUP54
REACTOME_RHO_GTPASES_ACTIVATE_NADPH_OXIDASES	0.596311475409836	0.854287821055346	0.0713052987340038	0.282524396787579	0.902969497377202	20	S100A8 S100A9 MAPK11 CYBA PIK3C3 MAPK14 RAC2 PRKCD NCF4 NCF2 MAPK3 NOXA1
REACTOME_RIPK1_MEDIATED_REGULATED_NECROSIS	0.597374179431072	0.854287821055346	0.0745500777420554	0.262161416218261	0.909142728759481	27	RIPK3 HSP90AA1 TNFSF10 PDCD6IP FASLG RPS27A BIRC3
REACTOME_ECM_PROTEOGLYCANS	0.597785977859779	0.854287821055346	0.065981614400873	-0.256093066310494	-0.924162371009046	32	ITGA9 LAMC1 ITGA2 COL9A3 ITGA2B ITGB5 COL6A3 SPARC PTPRS COL6A1 NCAM1 LAMA2 LAMB2 ITGB3 LAMA5 APP
REACTOME_RHO_GTPASES_ACTIVATE_CIT	0.598790322580645	0.854287821055346	0.0702812841717392	0.309637067104325	0.90131840713625	15	MYL12B KIF14 PPP1R12A CIT RHOC MYL6
REACTOME_POTASSIUM_CHANNELS	0.6	0.854287821055346	0.066436413766281	-0.262220474678686	-0.916010256909298	29	GNG7 KCNH2 KCNA3 GNB5 KCNQ1 KCNC4 GNG11 KCNC3 KCNK6 KCNN4 GABBR1 GNB2 KCNH8
REACTOME_SIGNALING_BY_RETINOIC_ACID	0.60075329566855	0.854287821055346	0.0667426134241917	-0.270441775997487	-0.908497835748225	24	PPARD PDK2 PDK1 ALDH1A1 DHRS3 RXRB RDH5 RXRA
REACTOME_FORMATION_OF_TC_NER_PRE_INCISION_COMPLEX	0.601279317697228	0.854287821055346	0.0728938564822936	0.232398283266469	0.920569354310525	51	HMGN1 POLR2K CDK7 COPS4 ZNF830 ISY1 GTF2H3 COPS8 GTF2H1 XPA COPS5 COPS2 RPS27A POLR2I RBX1
REACTOME_G_ALPHA_Q_SIGNALLING_EVENTS	0.603938730853392	0.856025055626443	0.0739901439101342	0.211053189593437	0.934017221531286	88	NRAS LPAR6 GNG2 RGS2 P2RY6 ANXA1 GNGT2 FFAR2 GNB4 PIK3CA GPR132 GPR65 RGS3 RGS18 PLCB3 DAGLA SOS1 PROK2 DGKQ RGS19 KRAS PRKCE
REACTOME_ASPARAGINE_N_LINKED_GLYCOSYLATION	0.604554865424431	0.856025055626443	0.0711327399327894	0.181307524451757	0.947335296487876	256	SEC24A COG6 TRAPPC6B NUS1 USO1 CAPZA1 BET1 DCTN2 COG5 COPB2 MPDU1 DPM1 SLC35A1 B4GALT5 MANEA GOLGB1 DERL2 DYNC1I2 ANKRD28 MIA3 UAP1 COG3 SEC23A COPB1 TMED7 ARCN1 TMED3 MAN1A2 FUCA1 TRIM13 NAPG TMED2 CAPZA2 CALR PSMC1 SEC22B FPGT F5 DAD1 LMAN1 RNF185 RAB1A NSF MCFD2 NAGK MGAT2 SCFD1 STX17 GORASP1 CNIH1 DCTN6 RPS27A KDELR2 PDIA3 EDEM3 NAPA SLC17A5 COPG1 B4GALT4 TRAPPC3 TMED9
REACTOME_PYRUVATE_METABOLISM_AND_CITRIC_ACID_TCA_CYCLE	0.608058608058608	0.859088619366839	0.0647943366000727	-0.234574355292185	-0.908274098431175	45	HAGH PPARD DLST PDK2 MPC2 BSG PDK1
REACTOME_SULFUR_AMINO_ACID_METABOLISM	0.608778625954199	0.859088619366839	0.0667426134241917	-0.288444800982292	-0.90193291987307	19	TST ADI1 MRI1
REACTOME_CLASS_A_1_RHODOPSIN_LIKE_RECEPTORS	0.614255765199162	0.862963717636871	0.0709609456938284	0.203933105161381	0.926743170903418	103	CCR1 CCR5 LPAR6 C3AR1 CX3CR1 CCRL2 P2RY6 ANXA1 S1PR5 OPRL1 FFAR2 CMKLR1 GPR132 GPR65 GPR18 ADORA3 ADRB2 PROK2 POMC CCL4 ECE1 CXCL8 HCAR3 PTGER2 CXCL1 CXCL10 P2RY13 PTGIR XCL2 CCL5 CCR2 LTB4R GPBAR1 ADORA2A P2RY2 HCAR2 CXCR6
REACTOME_SIGNALING_BY_NTRK2_TRKB	0.614754098360656	0.862963717636871	0.0697792517076235	0.277415160734715	0.886639989684793	20	NRAS PTPN11 PIK3CA SOS1 SRC FRS2 KRAS
REACTOME_IRS_MEDIATED_SIGNALLING	0.614953271028037	0.862963717636871	0.0652353056017703	-0.268943912904978	-0.905748971282539	25	AKT2 FGFR2 PDPK1 IRS1 PDE3B IRS2 FGFR1
REACTOME_INTERLEUKIN_17_SIGNALING	0.616236162361624	0.862963717636871	0.0645031249656493	-0.223602668863839	-0.915910966460261	58	RPS6KA5 MAP2K7 VRK3 SKP1 MAP2K3 UBE2V1 UBA52 MAPK1 IL17RC PPP2R1A MAPKAPK3 MAPK8 RPS6KA2 IKBKB FBXW11 MAP2K1
REACTOME_SARS_COV_INFECTIONS	0.616698292220114	0.862963717636871	0.0658311958368866	-0.195148240082948	-0.935702183756842	136	JAK1 AP2M1 VHL IMPDH2 PRKCSH AP2A1 CHMP6 ST3GAL1 AP2A2 ST6GALNAC4 RPN1 BRD4 HMG20B PTGES3 CHMP7 SUDS3 FURIN UBE2I ATP1B1 ST6GALNAC3 MGAT5 SRPK2 ST3GAL3 UBA52 GSK3A PARP16 MBD3 ST6GAL1 ST6GALNAC2 IFNAR2 IL1R1 VCP KDM1A SIGMAR1 S1PR1 MGAT4B GATAD2B AP2S1 IL6R GATAD2A ATP1A1 GSK3B
REACTOME_ACTIVATION_OF_NMDA_RECEPTORS_AND_POSTSYNAPTIC_EVENTS	0.619318181818182	0.865178163544998	0.0655321029282414	-0.229534114646333	-0.915995711404656	52	TUBA4A RASGRF2 PDPK1 PPM1F CAMK2G MAPK1 DLG2 TUBB6 ARHGEF7 RPS6KA2 PRKAB1 TUBB1 TUBB2A TUBB4B PRKAR1A NRGN PRKAB2 PRKACA RPS6KA1 PRKAR2B NBEA
REACTOME_REGULATION_OF_TP53_ACTIVITY_THROUGH_METHYLATION	0.621338912133891	0.866549586487735	0.0702812841717392	0.287846483727755	0.89174751370136	19	KMT5A CHEK2
REACTOME_ERK_MAPK_TARGETS	0.624045801526718	0.86887178376174	0.0655321029282414	-0.284805906724157	-0.890554526113945	19	RPS6KA5 VRK3
REACTOME_NETRIN_1_SIGNALING	0.626865671641791	0.87134328358209	0.0642140881844605	-0.252173120817303	-0.890085213425875	30	SIAH1 ROBO1 SIAH2 TRPC1 ABLIM1 PITPNA ABLIM2 MAPK8 NEO1
REACTOME_SIGNALING_BY_ERBB2	0.62962962962963	0.873527101335428	0.0716527366829457	0.238626557231365	0.899929558409477	39	NRAS HSP90AA1 USP8 CUL5 PIK3CA YES1 ERBIN SOS1 RPS27A SRC KRAS PRKCE
REACTOME_INTRINSIC_PATHWAY_FOR_APOPTOSIS	0.631027253668763	0.873527101335428	0.0696133438850965	0.226971136988569	0.900213193283767	50	PMAIP1 CYCS UACA BAK1 GZMB CASP3 YWHAZ TP53BP2 SEPTIN4 BAX YWHAE
REACTOME_CELLULAR_RESPONSE_TO_HEAT_STRESS	0.631578947368421	0.873527101335428	0.0625237414724762	-0.207157211516936	-0.919596465604865	84	DNAJB6 AKT1S1 NUP98 DNAJB1 ST13 BAG1 PTGES3 RPA1 SIRT1 CAMK2G MAPK1 NUP153 AAAS SERPINH1 BAG5 VCP TNFRSF21 NUP50 HSF1 NUP214 MTOR
REACTOME_SIGNALING_BY_EGFR	0.635164835164835	0.877032239283895	0.0716527366829457	0.237593579343124	0.891912664179278	38	NRAS EPS15 ADAM17 PTPN11 STAM2 PIK3CA SOS1 RPS27A PAG1 SRC KRAS
REACTOME_RHOG_GTPASE_CYCLE	0.639130434782609	0.880915016900048	0.0707899094502623	0.220602873188517	0.901427137761875	58	NDUFS3 VRK2 KTN1 NDUFA5 DOCK4 ITGB1 DIAPH3 LMAN1 VAV3 ERBIN TMPO VANGL1 ARHGDIA
REACTOME_ION_HOMEOSTASIS	0.640366972477064	0.880915016900048	0.0623861492893626	-0.256485198240145	-0.88304400328356	27	DMPK TRPC1 ATP1B1 CAMK2G ITPR1 ORAI1 ATP1A1 ATP1B2 SLC8A1 PRKACA ORAI2 AHCYL1
REACTOME_MITOCHONDRIAL_TRNA_AMINOACYLATION	0.642023346303502	0.880915016900048	0.0650877566917313	-0.295744152162176	-0.883558028468818	16	EARS2 MARS2 FARS2 YARS2 IARS2 LARS2 AARS2 NARS2 WARS2
REACTOME_RAB_GEFS_EXCHANGE_GTP_FOR_GDP_ON_RABS	0.642201834862385	0.880915016900048	0.062249042949858	-0.21165092921126	-0.916118314526952	78	RAB5B AKT2 TRAPPC6A HPS1 GAPVD1 AKT1 TRAPPC5 TRAPPC12 RAB3IL1
REACTOME_DISEASES_ASSOCIATED_WITH_GLYCOSAMINOGLYCAN_METABOLISM	0.643968871595331	0.880965772686741	0.0649407684612899	-0.279187063743855	-0.881256892077526	20	SDC2 ST3GAL3 PAPSS2 HEXA B4GALT7 EXT2 CHST14 EXT1 B3GALT6
REACTOME_PHOSPHORYLATION_OF_THE_APC_C	0.644351464435147	0.880965772686741	0.0684714904492088	0.284423021844337	0.881141639405961	19	UBE2E1 ANAPC4 CCNB1 UBE2D1 UBE2C CDC26 PLK1
REACTOME_ADORA2B_MEDIATED_ANTI_INFLAMMATORY_CYTOKINES_PRODUCTION	0.647311827956989	0.883564753708886	0.0696133438850965	0.230888614552768	0.885080964794948	42	GNG2 GNGT2 ADCY4 ADCY9 GNB4 GPR27 ADM GPR15 ADRB2 PRKACB POMC PTGER2 ADCY7 PTGIR GIPR GPBAR1 ADORA2A
REACTOME_THROMBIN_SIGNALLING_THROUGH_PROTEINASE_ACTIVATED_RECEPTORS_PARS	0.64952380952381	0.885135387488329	0.0635007968065945	-0.271577888209822	-0.872341840560383	21	GNG7 ARRB1 GNB5 MAPK1 GNA12 GNAQ GNG11
REACTOME_DEGRADATION_OF_THE_EXTRACELLULAR_MATRIX	0.651031894934334	0.885743230628441	0.0626618230932492	-0.221704033466361	-0.898205648122135	57	CAPN5 ADAMTS5 COL13A1 CTSB FURIN BSG LAMC1 COL9A3 CAPN10 FBN1 CTSK ADAMTS1 COL6A3 BMP1 COL6A1 CDH1 COL19A1 MMP14
REACTOME_FORMATION_OF_THE_BETA_CATENIN_TCF_TRANSACTIVATING_COMPLEX	0.655493482309125	0.889125799573561	0.0619762736001998	-0.253674603615075	-0.879226255786911	28	TCF7 MYC TRRAP LEF1 TLE1 PYGO2 AXIN2 RBBP5 SMARCA4 BCL9
REACTOME_ACTIVATION_OF_AMPK_DOWNSTREAM_OF_NMDARS	0.656126482213439	0.889125799573561	0.0647943366000727	-0.296702994169535	-0.868610667651112	15	TUBA4A TUBB6 PRKAB1 TUBB1 TUBB2A TUBB4B PRKAB2
REACTOME_SIGNALING_BY_FGFR	0.656716417910448	0.889125799573561	0.0684714904492088	0.217394728788797	0.893356390728961	57	NRAS POLR2K PTPN11 GALNT3 PIK3CA FGFBP2 PPP2CA GTF2F1 GTF2F2 NCBP2 SOS1 TIA1 RPS27A POLR2I SRC FRS2 KRAS HNRNPA1 MKNK1 HNRNPH1
REACTOME_RHO_GTPASES_ACTIVATE_IQGAPS	0.659533073929961	0.891492031859947	0.0637845390312975	-0.276984633362417	-0.87430489750107	20	TUBA4A TUBB6 TUBB1 TUBB2A TUBB4B ACTB CDH1
REACTOME_RHOJ_GTPASE_CYCLE	0.662408759124088	0.893930267167458	0.0605092988656667	-0.231446011375923	-0.893664264349862	44	STEAP3 FNBP1L SLC1A5 FMNL3 ARHGAP1 ARHGEF7 FNBP1 ARHGAP32 CDC42EP1
REACTOME_POTENTIAL_THERAPEUTICS_FOR_SARS	0.664473684210526	0.895268259501743	0.0692836467392548	0.205356505438555	0.88380324205864	73	ZBP1 ROCK2 HSP90AA1 TBK1 FNTA STAT2 FXYD6 ITGB1 JAK2 ARID4A ROCK1 ITGA4 SAP30 CRBN NFE2L2 REST SAP18
REACTOME_MHC_CLASS_II_ANTIGEN_PRESENTATION	0.668560606060606	0.897501402336414	0.0618406035753285	-0.201619251693584	-0.909890419492685	96	AP2M1 AP1M1 RILP AP2A1 AP2A2 TUBA4A HLA-DQA1 CTSE CTSB HLA-DQB1 OSBPL1A DYNLL2 KLC3 CAPZB TUBB6 KLC4 ARF1 ACTR1B CTSK DYNC1LI1 LGMN TUBB1 HLA-DRB5 DCTN5 AP2S1 TUBB2A TUBB4B HLA-DOA KIF2A
REACTOME_RNA_POLYMERASE_III_TRANSCRIPTION_INITIATION_FROM_TYPE_3_PROMOTER	0.669584245076586	0.897501402336414	0.0687943095604775	0.249690061415693	0.865893643138526	27	BDP1 POLR2K POLR3GL SNAPC3 SNAPC2 POU2F1
REACTOME_SELECTIVE_AUTOPHAGY	0.670955882352941	0.897501402336414	0.0602484086158019	-0.211991528326522	-0.881130842377788	62	USP30 PINK1 TUBA4A DYNLL2 PRKN ULK1 UBE2V1 PEX5 UBA52 MFN2 TUBB6 DYNC1LI1 VCP TOMM40 PRKAB1 TUBB1 HSF1 TUBB2A TUBB4B SQSTM1
REACTOME_SARS_COV_1_INFECTION	0.672316384180791	0.897501402336414	0.0613026075396207	-0.228477286198309	-0.883845868792813	46	VHL PRKCSH CHMP6 ST3GAL1 ST6GALNAC4 CHMP7 UBE2I ST6GALNAC3 ST3GAL3 UBA52 GSK3A PARP16 ST6GAL1 ST6GALNAC2 VCP
REACTOME_FGFR2_MUTANT_RECEPTOR_ACTIVATION	0.673076923076923	0.897501402336414	0.062249042949858	-0.280002609954608	-0.855030442760342	17	POLR2E FGFR2 POLR2D POLR2C
REACTOME_SIGNALING_BY_FGFR2_IIIA_TM	0.673076923076923	0.897501402336414	0.062249042949858	-0.280002609954608	-0.855030442760342	17	POLR2E FGFR2 POLR2D POLR2C
REACTOME_AMINO_ACID_TRANSPORT_ACROSS_THE_PLASMA_MEMBRANE	0.673664122137405	0.897501402336414	0.0618406035753285	-0.273577943879145	-0.855446008718097	19	SLC7A8 SLC1A5 SLC43A1 SLC7A6 SLC25A29 SLC43A2 SLC16A10
REACTOME_PHOSPHOLIPID_METABOLISM	0.677902621722847	0.901707793487805	0.060640400949416	-0.18661335757715	-0.918214948254447	154	CDIPT INPP5K PNPLA2 PIP5K1C CDS2 PTDSS1 PHOSPHO1 MTMR14 ABHD4 ACP6 PIP5K1B SLC44A2 PIP4K2A PCTP PI4KB HADHA GDE1 PLA2G6 MTMR12 PIK3C2B TMEM86B ARF1 PCYT1A TNFAIP8L2 VAC14 PI4K2A PLA2G4C PTPN13 ACHE AGPAT1 PI4KA RAB4A CRLS1 PLA2G12A TNFAIP8L1 GPD1L PITPNM1 LPIN1 CHPT1 DGAT2 PIK3R4 PEMT SBF1
REACTOME_MOLECULES_ASSOCIATED_WITH_ELASTIC_FIBRES	0.681297709923664	0.904780716682063	0.0613026075396207	-0.27204473088788	-0.850651832275016	19	LTBP2 ITGB8 FBN1 ITGB5 LTBP1 FBLN2 FBLN5
REACTOME_PEROXISOMAL_PROTEIN_IMPORT	0.688284518828452	0.909755594209735	0.0652353056017703	0.222578181159145	0.875263280978808	48	PIPOX IDH1 SCP2 GNPAT AGPS PEX2 HSD17B4
REACTOME_PLATELET_SENSITIZATION_BY_LDL	0.688524590163934	0.909755594209735	0.0642140881844605	0.290043497819376	0.850760538442751	16	PTPN11 PPP2CA PPP2R5C PPP2R5D MAPK14 FGR PTPN6 PPP2R5E PLA2G4A LRP8
REACTOME_REGULATION_OF_INSULIN_SECRETION	0.689507494646681	0.909755594209735	0.0662842187012672	0.22567415573316	0.866976400284256	43	ACSL3 CD36 GNG2 AKAP5 GNGT2 MARCKS GNB4 CACNA1E PLCB3 PRKACB CACNA2D2
REACTOME_TRANSFERRIN_ENDOCYTOSIS_AND_RECYCLING	0.68952380952381	0.909755594209735	0.060640400949416	-0.264978656425741	-0.85114429005744	21	STEAP3 MCOLN1 ATP6V0E2 TFR2
REACTOME_ACTIVATED_NOTCH1_TRANSMITS_SIGNAL_TO_THE_NUCLEUS	0.691148775894539	0.909755594209735	0.059989249649033	-0.254027146407132	-0.853356001974788	24	ARRB1 MIB2 UBA52 DTX4 NEURL1 JAG1 UBB PSEN2 DTX1
REACTOME_TNFR1_INDUCED_NFKAPPAB_SIGNALING_PATHWAY	0.691588785046729	0.909755594209735	0.0596037042575973	-0.251846550965455	-0.848168497268095	25	SHARPIN RACK1 TRAF1 UBA52 TRADD IKBKB TRAF2 TAB1
REACTOME_SYNTHESIS_OF_ACTIVE_UBIQUITIN_ROLES_OF_E1_AND_E2_ENZYMES	0.693790149892934	0.91121414962316	0.065981614400873	0.249520305030478	0.847025542228237	25	UBA6 UBE2E1 UBE2K UBE2L3 UBE2D1 RPS27A UBE2Q2 UBE2C
REACTOME_NUCLEOTIDE_SALVAGE	0.696564885496183	0.912174032863688	0.0602484086158019	-0.270346482727065	-0.845341610294459	19	AMPD2 UCK1 GMPR
REACTOME_NEUROTRANSMITTER_RECEPTORS_AND_POSTSYNAPTIC_SIGNAL_TRANSMISSION	0.697588126159555	0.912174032863688	0.0588438169595807	-0.199605113262314	-0.899904558039882	92	AP2M1 GNG7 AP2A1 AP2A2 TUBA4A PRKCA RASGRF2 PDPK1 PPM1F GNB5 CAMK2G MAPK1 DLG2 TUBB6 ARHGEF7 RPS6KA2 PRKAB1 TUBB1 GNG11 AP2S1 TUBB2A TUBB4B PRKAR1A NRGN PLCB1 CACNG8 PRKAB2 PRKACA RPS6KA1 PRKAR2B NBEA GABBR1 NPTN GNB2
REACTOME_IRE1ALPHA_ACTIVATES_CHAPERONES	0.697802197802198	0.912174032863688	0.0582216241124161	-0.22273492478463	-0.862431712733074	45	KLHDC3 CTDSP2 EXTL3 HDGF ADD1 GSK3A PPP2R5B ERN1 WIPI1
REACTOME_REGULATION_OF_RUNX1_EXPRESSION_AND_ACTIVITY	0.704918032786885	0.920017435622318	0.0630790410571939	0.286769544518066	0.841157322737522	16	MOV10 PML PTPN11 CBFB SRC CCND3
REACTOME_RHOA_GTPASE_CYCLE	0.706008583690987	0.920017435622318	0.0652353056017703	0.194970714221675	0.888191582540753	108	JUP ROCK2 DDRGK1 ARAP2 ANLN KTN1 RACGAP1 ACBD5 ECT2 PKN1 DIAPH3 ARHGEF11 TMEM87A ARHGAP30 ROCK1 LMAN1 VAV3 SLK ERBIN TMPO VANGL1 ARHGDIA CIT SCFD1
REACTOME_BRANCHED_CHAIN_AMINO_ACID_CATABOLISM	0.709205020920502	0.920996503496504	0.0637845390312975	0.266545232698798	0.825756304089201	19	DLD ACAT1 PPM1K DBT BCAT1 HIBCH
REACTOME_INFECTION_WITH_MYCOBACTERIUM_TUBERCULOSIS	0.70954356846473	0.920996503496504	0.0633597010643758	0.253242137600135	0.826219470958568	22	RNF213 B2M LTF KPNB1 ATP6V1H RPS27A TLR2
REACTOME_TRANSLOCATION_OF_SLC2A4_GLUT4_TO_THE_PLASMA_MEMBRANE	0.710638297872341	0.920996503496504	0.0645031249656493	0.210284734476582	0.859159870956452	56	RAB8A EXOC5 EXOC1 PRKAG1 YWHAZ CALM1 LNPEP RAB10 YWHAE KIF3B STXBP3 C2CD5 EXOC6 YWHAH RAB11A RAB14 YWHAQ
REACTOME_INSERTION_OF_TAIL_ANCHORED_PROTEINS_INTO_THE_ENDOPLASMIC_RETICULUM_MEMBRANE	0.712062256809339	0.920996503496504	0.0601186142531851	-0.264211282692396	-0.833985682269785	20	BAG6 STX5 GET1 GET4 SGTA
REACTOME_VEGFR2_MEDIATED_VASCULAR_PERMEABILITY	0.713375796178344	0.920996503496504	0.0642140881844605	0.251396883406415	0.846174407266754	24	JUP HSP90AA1 CALM1 CTNNB1 VAV3 CTNNA1 RICTOR
REACTOME_NUCLEAR_IMPORT_OF_REV_PROTEIN	0.713983050847458	0.920996503496504	0.0640703750499722	0.23319421926969	0.857669673132313	34	NUP37 RANBP2 NUP54 KPNB1 NPM1 RAN RCC1 NUP205 TPR NUP35 NUP107 NUP43
REACTOME_FATTY_ACID_METABOLISM	0.715355805243446	0.920996503496504	0.0580983576873206	-0.190393552062073	-0.890676107861826	114	PPARD DPEP2 PRXL2B PTGES3 GPX4 MLYCD PCTP HADHA PCCA ACOT11 ACOX3 MECR ACBD6 SLC25A1 ACACB EPHX2 ACBD4 RXRA DPEP3 TBXAS1 ALOX15 ELOVL7 TECR ABCC1 ACSF3 PTGES2 THEM4 ACADVL ECI1 LTA4H PRKAB2 ACSL6 HADH FASN CPT1A CYP2U1 CYP4F22 FADS2 GPX1 HSD17B8 HACL1 FAAH ELOVL1 ACOX1 PECR SLC22A5 MORC2 NUDT19 MAPKAPK2 ACAD10 NUDT7
REACTOME_BETA_CATENIN_PHOSPHORYLATION_CASCADE	0.717213114754098	0.920996503496504	0.062249042949858	0.281542006933189	0.825823820266767	16	APC CTNNB1 PPP2CA PPP2R5C PPP2R5D FRAT2 PPP2R5E
REACTOME_SIGNALING_BY_BRAF_AND_RAF1_FUSIONS	0.719409282700422	0.920996503496504	0.0635007968065945	0.214168311509071	0.85433569674231	52	NRAS AGGF1 AKAP9 AP3B1 ZC3HAV1 ATG7 FXR1 JAK2 CALM1 RAP1B AGK
REACTOME_FGFR1_MUTANT_RECEPTOR_ACTIVATION	0.721311475409836	0.920996503496504	0.0619762736001998	0.256371220635732	0.819381953812226	20	MYO18A CNTRL PIK3CA STAT1
REACTOME_NEUROTRANSMITTER_RELEASE_CYCLE	0.721789883268483	0.920996503496504	0.059476028695732	-0.26078458405232	-0.82316927210685	20	ALDH5A1 SLC18A2
REACTOME_SIGNALING_BY_WNT	0.722338204592902	0.920996503496504	0.0628003977812234	0.178032539440726	0.894798679683372	198	PSMA3 PSMC2 PSMC6 TMED5 PSMA4 MOV10 PSMD14 VPS29 XPO1 PSME2 PSMB6 USP8 GNG2 PSMA7 PSMC5 PSMC3 GNGT2 FZD6 TNKS2 YWHAZ CUL1 GNB4 CALM1 PSMD12 PSMD7 DVL3 PSMC1 PSMA5 VPS26A APC CTNNB1 PPP2CA PPP2R5C PSMB9 PLCB3 PSMB1 PSMD13 RUNX3 PSMD4 ASH2L PSMD1 RPS27A PSMD5 RBX1 PPP3CB KRAS PSMD8
REACTOME_GLYOXYLATE_METABOLISM_AND_GLYCINE_DEGRADATION	0.723735408560311	0.920996503496504	0.0593487680335629	-0.274584956850326	-0.820343331721499	16	DLST GRHPR LIPT2 DHTKD1
REACTOME_RAF_ACTIVATION	0.724669603524229	0.920996503496504	0.0652353056017703	0.23593471317195	0.83534201005512	31	NRAS JAK2 CALM1 PPP2CA PPP2R5C PPP1CC SRC KRAS PHB SHOC2 PPP2R5D
REACTOME_CARGO_RECOGNITION_FOR_CLATHRIN_MEDIATED_ENDOCYTOSIS	0.726477024070022	0.920996503496504	0.0647943366000727	0.200315308988469	0.866062513343676	75	TOR1B EPS15 VAMP4 VAMP8 TOR1A COPS4 SLC2A8 SCARB2 STAM2 COPS8 ADRB2 CD3D SYT11 ITSN2 LDLR COPS5 COPS2 KIAA0319 RPS27A
REACTOME_SIGNALING_BY_MET	0.727463312368973	0.920996503496504	0.0626618230932492	0.213144020247327	0.857687144237789	53	NRAS EPS15 USP8 PTPN11 ITGB1 ARF6 RANBP9 STAM2 PIK3CA RAP1B COL5A3 SOS1 RPS27A SRC KRAS PTPN2 RAB4B TNS3
REACTOME_TP53_REGULATES_TRANSCRIPTION_OF_CELL_CYCLE_GENES	0.727861771058315	0.920996503496504	0.0640703750499722	0.219819933067738	0.835315659220878	40	CCNA2 AURKA PCNA CNOT4 CCNB1 NPM1 CNOT8 BAX RBL1 CDK2 CNOT6L PCBP4 E2F1 ZNF385A CNOT2 GADD45A
REACTOME_SIGNALING_BY_NOTCH1	0.727954971857411	0.920996503496504	0.0573667426768556	-0.212975930591342	-0.862844851220251	57	SKP1 ARRB1 KAT2B MAML3 MIB2 MYC UBA52 DTX4 HDAC3 HDAC5 HDAC11 HDAC7 TBL1XR1 TLE1 NEURL1 JAG1 NBEA UBB PSEN2 DTX1
REACTOME_RHO_GTPASES_ACTIVATE_WASPS_AND_WAVES	0.728260869565217	0.920996503496504	0.0643583367917361	0.235910892318144	0.845251947602102	32	WASL NCKAP1L ABI1 ARPC3 NCK1 ACTR3 ARPC2 ARPC5
REACTOME_ABORTIVE_ELONGATION_OF_HIV_1_TRANSCRIPT_IN_THE_ABSENCE_OF_TAT	0.728846153846154	0.920996503496504	0.0584693210386381	-0.253102789651223	-0.825600744972187	22	POLR2E POLR2D CTDP1 POLR2C NELFA
REACTOME_G_ALPHA_Z_SIGNALLING_EVENTS	0.730192719486081	0.921302160440835	0.0635007968065945	0.244330902678396	0.829409515586335	25	GNG2 GNGT2 ADCY4 ADCY9 GNB4
REACTOME_INHIBITION_OF_DNA_RECOMBINATION_AT_TELOMERE	0.732217573221757	0.922461413998407	0.062249042949858	0.261493966198807	0.810107496141039	19	POLR2K POT1 DAXX POLR2I POLR2B POLR2G POLR2A TERF1
REACTOME_CITRIC_ACID_CYCLE_TCA_CYCLE	0.735849056603774	0.925638179800222	0.0621124188949471	0.255727385143438	0.818123405089223	21	DLD SUCLG1 SDHB IDH3A SDHD FH SUCLG2 IDH2 ME2 SUCLA2
REACTOME_SIGNALING_BY_NOTCH1_PEST_DOMAIN_MUTANTS_IN_CANCER	0.737226277372263	0.925973968868174	0.0554793308704233	-0.217474564738489	-0.839717417277754	44	SKP1 KAT2B MAML3 MIB2 MYC UBA52 HDAC3 HDAC5 HDAC11 HDAC7 TBL1XR1
REACTOME_TNFS_BIND_THEIR_PHYSIOLOGICAL_RECEPTORS	0.738866396761134	0.926087385668224	0.0602484086158019	0.263265251101374	0.808421645094917	18	TNFSF15 TNFSF13B TNFRSF13B FASLG TNFSF14 TNFRSF18
REACTOME_CELLULAR_SENESCENCE	0.740343347639485	0.926087385668224	0.0629394692018967	0.192020073345953	0.884092609160741	117	LMNB1 NBN MOV10 SUZ12 UBE2E1 MAP2K6 TXN CDKN2C POT1 MAPK11 ANAPC4 CCNA2 EZH2 RAD50 BMI1 EED RB1 CDK2 UBE2D1 PHC3 RPS27A ASF1A JUN MRE11 UBE2C CDC26 FOS E2F1 CXCL8
REACTOME_INACTIVATION_OF_CSF3_G_CSF_SIGNALING	0.740976645435244	0.926087385668224	0.0623861492893626	0.245686839030829	0.826955022565125	24	CUL5 ELOC JAK2 STAT1 UBE2D1 RNF7 RPS27A SOCS3
REACTOME_OXIDATIVE_STRESS_INDUCED_SENESCENCE	0.741758241758242	0.926087385668224	0.0553642837725362	-0.204403733457745	-0.84417722869363	60	MAP2K7 MAP2K3 AGO3 TFDP1 TNRC6B TNRC6C UBA52 MAPK1 MDM4 PHC1 CBX8 MAPKAPK3 E2F2 MAPK8 TFDP2 MAPKAPK5
REACTOME_DAG_AND_IP3_SIGNALING	0.743040685224839	0.926301840773567	0.0626618230932492	0.230003117589963	0.80963890195636	29	PDE1B ADCY4 ADCY9 CALM1 KPNA2 PRKACB PRKCE CAMKK2 ADCY7
REACTOME_MITOCHONDRIAL_CALCIUM_ION_TRANSPORT	0.745263157894737	0.927685781618225	0.0617054053637523	0.246425834943072	0.812637423146082	23	YME1L1 MAIP1 MICU2 VDAC3 MICU1
REACTOME_RNA_POLYMERASE_I_TRANSCRIPTION	0.75219298245614	0.931569008236791	0.0632191170859458	0.218387571298795	0.84116149199678	45	CBX3 POLR2K TAF1B TAF1D CDK7 GTF2H3 MBD2 GTF2H1
REACTOME_COLLAGEN_BIOSYNTHESIS_AND_MODIFYING_ENZYMES	0.753271028037383	0.931569008236791	0.0555947097758869	-0.241071271982246	-0.811879526274458	25	COL13A1 CRTAP COL9A3 SERPINH1 COL6A3 BMP1 COL6A1 COL19A1
REACTOME_PEPTIDE_LIGAND_BINDING_RECEPTORS	0.754201680672269	0.931569008236791	0.0610363728309177	0.204398996030394	0.832977946581284	55	CCR1 CCR5 C3AR1 CX3CR1 CCRL2 ANXA1 OPRL1 PROK2 POMC CCL4 ECE1 CXCL8 CXCL1 CXCL10 XCL2 CCL5 CCR2
REACTOME_PLATELET_HOMEOSTASIS	0.754201680672269	0.931569008236791	0.0610363728309177	0.204235985434531	0.832313636902421	55	PDE1B GNG2 GNGT2 PTPN11 ATP2B4 GNB4 CALM1 PPP2CA PPP2R5C SRI P2RX1 ATP2B1 P2RX4 PPP2R5D MAPK14 FGR PTPN6 PTGIR
REACTOME_GROWTH_HORMONE_RECEPTOR_SIGNALING	0.755230125523013	0.931569008236791	0.0607719451853533	0.257845652717273	0.798805032292156	19	ADAM17 JAK2 STAT1 SOCS3 PRLR PTPN6 SOCS1 LYN MAPK3 SOCS2 STAT3 PTPN1
REACTOME_NOTCH1_INTRACELLULAR_DOMAIN_REGULATES_TRANSCRIPTION	0.756855575868373	0.931569008236791	0.0543434390269162	-0.225468914133913	-0.840644297108294	38	SKP1 KAT2B MAML3 MYC UBA52 HDAC3 HDAC5 HDAC11 HDAC7 TBL1XR1
REACTOME_TRANSCRIPTION_OF_E2F_TARGETS_UNDER_NEGATIVE_CONTROL_BY_DREAM_COMPLEX	0.759109311740891	0.931569008236791	0.0589694466690997	0.259673545555937	0.797392416992874	18	TOP2A CDC6 PCNA RBL1 LIN54 LIN9 E2F1
REACTOME_SENSORY_PROCESSING_OF_SOUND_BY_OUTER_HAIR_CELLS_OF_THE_COCHLEA	0.759219088937093	0.931569008236791	0.062249042949858	0.236618900506876	0.812282600166518	26	TWF1 RDX MYO3B MYO7A EPB41L3 EZR
REACTOME_AQUAPORIN_MEDIATED_TRANSPORT	0.759704251386322	0.931569008236791	0.0546808488785442	-0.240248825165194	-0.81723121016893	26	GNG7 AQP1 AQP10 GNAS GNB5
REACTOME_NEGATIVE_EPIGENETIC_REGULATION_OF_RRNA_EXPRESSION	0.762616822429907	0.931569008236791	0.0550211117163117	-0.21558412855641	-0.821348641190936	43	SIN3A POLR2E RRP8 SUDS3 SIRT1 SAP130 SIN3B TBP
REACTOME_SIGNALING_BY_MODERATE_KINASE_ACTIVITY_BRAF_MUTANTS	0.762616822429907	0.931569008236791	0.0550211117163117	-0.224303531157677	-0.821285872274609	35	MAP2K2 VWF ARRB1 CAMK2G ITGA2B MAPK1 MARK3 MAP2K1 ACTB KSR1 BRAF
REACTOME_HSP90_CHAPERONE_CYCLE_FOR_STEROID_HORMONE_RECEPTORS_SHR_IN_THE_PRESENCE_OF_LIGAND	0.764168190127971	0.931569008236791	0.0538979025357319	-0.224517953450177	-0.837098709998744	38	DNAJB1 TUBA4A PTGES3 DYNLL2 DNAJA4 CAPZB TUBB6 NR3C2 DYNC1LI1 TUBB1 DCTN5 TUBB2A TUBB4B
REACTOME_CA_DEPENDENT_EVENTS	0.764453961456103	0.931569008236791	0.0613026075396207	0.236667237443295	0.803394317342551	25	PDE1B ADCY4 ADCY9 CALM1 KPNA2 PRKACB CAMKK2 ADCY7
REACTOME_NUCLEAR_ENVELOPE_BREAKDOWN	0.764705882352941	0.931569008236791	0.0603786357920401	0.211564477208133	0.834997813901826	49	LMNB1 VRK2 NUP37 RANBP2 NUP54 VRK1 CCNB1 TMPO CNEP1R1 NUP205 TPR NUP35 PLK1 NUP107 NUP43
REACTOME_HDACS_DEACETYLATE_HISTONES	0.765137614678899	0.931569008236791	0.0540088272801684	-0.235483336717087	-0.810737421839574	27	HMG20B SUDS3 HDAC3 MBD3 KDM1A TBL1XR1 GATAD2B GATAD2A
REACTOME_GLYCOSPHINGOLIPID_METABOLISM	0.770522388059702	0.93675753883643	0.0544555953940371	-0.228300308753323	-0.805822319140491	30	CERK SMPD2 SUMF2 GLB1 HEXA SUMF1 ESYT1 SMPD4 ARSG UGT8 GBA2
REACTOME_HEPARAN_SULFATE_HEPARIN_HS_GAG_METABOLISM	0.775700934579439	0.941238093180984	0.0542315935495841	-0.230597395114878	-0.805541899047458	29	SDC2 GLB1 XYLT2 B4GALT7 HS3ST3B1 EXT2 EXT1 B3GALT6 SGSH XYLT1 HGSNAT
REACTOME_EGFR_DOWNREGULATION	0.776717557251908	0.941238093180984	0.0551351763385257	-0.254774141741156	-0.796648734129423	19	SH3GL1 UBA52 ARHGEF7 EPS15L1 PTPRK CBL
REACTOME_PEROXISOMAL_LIPID_METABOLISM	0.778242677824268	0.941238093180984	0.0593487680335629	0.251037520607427	0.77771346013438	19	SCP2 ACBD5 HSD17B4
REACTOME_RND1_GTPASE_CYCLE	0.779850746268657	0.941238093180984	0.0538979025357319	-0.225479743663295	-0.795866685201386	30	PKP4 FRS3 PLEKHG5 PLXNA1 WDR6 PTPN13 CPD ARHGAP35
REACTOME_TRANSCRIPTIONAL_REGULATION_OF_GRANULOPOIESIS	0.779850746268657	0.941238093180984	0.0538979025357319	-0.225498335944729	-0.795932309621367	30	GATA2 TAL1 TFDP1 MYC LEF1 RXRA RUNX1 TFDP2 IL6R
REACTOME_SIGNALING_BY_NOTCH2	0.783427495291902	0.944188628718853	0.0541200569620232	-0.23659947312773	-0.794811040132018	24	MAML3 MIB2 UBA52 FCER2 NEURL1 JAG1 UBB PSEN2
REACTOME_TRANSCRIPTION_OF_E2F_TARGETS_UNDER_NEGATIVE_CONTROL_BY_P107_RBL1_AND_P130_RBL2_IN_COMPLEX_WITH_HDAC1	0.786561264822134	0.944444444444444	0.0561766586307176	-0.263536197136186	-0.771513455013868	15	E2F4 TFDP1 RBL2
REACTOME_NEGATIVE_REGULATION_OF_THE_PI3K_AKT_NETWORK	0.78673835125448	0.944444444444444	0.0516355964484201	-0.19364020864341	-0.833157405811363	72	AKT2 KIT PIP5K1C AKT1 PIP5K1B FGFR2 PIP4K2A IRS1 MAPK1 PPP2R5B IRS2 FGFR1 PPP2R1A INSR IL1RL1
REACTOME_SLC_MEDIATED_TRANSMEMBRANE_TRANSPORT	0.787037037037037	0.944444444444444	0.0531298054705469	-0.184017809820142	-0.866372966755868	118	SLC45A3 SLC18A2 SLC29A3 SLC14A1 SLC44A2 SLC7A8 SLC6A9 MFSD4B SLC5A6 BSG SLC1A5 SLC43A1 SLC31A1 SLC4A1 AHCYL2 SLC22A18 SLC7A6 SLC26A11 SLC11A2 SLC25A29 SLC24A1 SLC43A2 SLC16A10 RUNX1 SLC35D1 SLC20A2
REACTOME_METABOLISM_OF_NUCLEOTIDES	0.793851717902351	0.950621870965711	0.0516355964484201	-0.195187516919252	-0.840246650882567	74	NUDT5 IMPDH2 AMPD2 ENTPD5 NT5E UCK1 GUK1 GMPR
REACTOME_SEMAPHORIN_INTERACTIONS	0.79454926624738	0.950621870965711	0.0584693210386381	0.208036951184394	0.814058162145312	47	ROCK2 HSP90AA1 MYL12B PTPRC ITGB1 ITGA1 ARHGEF11 ROCK1
REACTOME_INTRAFLAGELLAR_TRANSPORT	0.795604395604396	0.950621870965711	0.060640400949416	0.212986605058833	0.799539494618171	38	WDR35 IFT57 TNPO1 TRIP11 TTC21B IFT74 TTC26 KIF3B
REACTOME_GLUCAGON_SIGNALING_IN_METABOLIC_REGULATION	0.799163179916318	0.952594208838633	0.0580983576873206	0.248084133986512	0.768563877544061	19	GNG2 ADCY4 ADCY9 GNB4 PRKACB
REACTOME_MAP3K8_TPL2_DEPENDENT_MAPK1_3_ACTIVATION	0.800395256916996	0.952594208838633	0.0553642837725362	-0.25851528084533	-0.756814508466907	15	SKP1 UBA52 IKBKB FBXW11 MAP2K1 UBB MAP2K4
REACTOME_THROMBOXANE_SIGNALLING_THROUGH_TP_RECEPTOR	0.802371541501976	0.952594208838633	0.0552495663125249	-0.257341492895642	-0.753378194190697	15	GNG7 GNB5 TBXA2R GNAQ GNG11 GNB2 GNA11
REACTOME_RHO_GTPASES_ACTIVATE_PKNS	0.802603036876356	0.952594208838633	0.0596037042575973	0.224837402759632	0.771838216376857	26	MYL12B PKN1 YWHAZ YWHAE PPP1R12A RHOC YWHAH YWHAQ
REACTOME_INOSITOL_PHOSPHATE_METABOLISM	0.802966101694915	0.952594208838633	0.0584693210386381	0.215974403934981	0.794336570640443	34	IMPA1 IP6K2 CALM1 PPIP5K2 PTEN PLCB3 MINPP1 INPPL1
REACTOME_SYNTHESIS_OF_PIPS_AT_THE_EARLY_ENDOSOME_MEMBRANE	0.808467741935484	0.955553633966017	0.055826471778749	0.259879049965119	0.756478458968622	15	PI4K2B PIK3C2A MTMR2 FIG4 PIK3C3 MTMR10
REACTOME_FORMATION_OF_TUBULIN_FOLDING_INTERMEDIATES_BY_CCT_TRIC	0.809426229508197	0.955553633966017	0.0565299525056311	0.262815730166694	0.770895585623793	16	CCT2 CCT5 CCT8 CCT6A CCT3 TUBA1C TUBA1B
REACTOME_SIGNALING_BY_INSULIN_RECEPTOR	0.809792843691149	0.955553633966017	0.0525898950623616	-0.205892956098565	-0.796480217746054	46	AKT2 FGFR2 PDPK1 IRS1 ATP6V0E2 MAPK1 PDE3B IRS2 FGFR1 INSR ATP6V1A ATP6V0D1 THEM4 GAB1 SHC1 PIK3R4 ATP6V0A1
REACTOME_CLATHRIN_MEDIATED_ENDOCYTOSIS	0.810043668122271	0.955553633966017	0.059476028695732	0.185604180623722	0.845000965655426	111	TOR1B EPS15 VAMP4 VAMP8 PIK3C2A WASL TOR1A COPS4 ARF6 ARPC3 SLC2A8 SCARB2 STAM2 COPS8 ADRB2 ACTR3 CD3D SYT11 ITSN2 LDLR ARPC2 COPS5 COPS2 ARPC5 KIAA0319 RPS27A SYNJ2 HSPA8 STON1
REACTOME_BASIGIN_INTERACTIONS	0.813765182186235	0.958587799354972	0.0557104226766671	0.251040628140544	0.770882889929489	18	SLC3A2 PPIA ITGB1 SLC16A1 SLC7A11 SLC16A3 ATP1B3 SPN
REACTOME_SIGNALING_BY_BMP	0.817120622568093	0.96118279156811	0.0536769600638127	-0.250009353275928	-0.746921856828837	16	SKI NOG FSTL1
REACTOME_FGFR2_ALTERNATIVE_SPLICING	0.819209039548023	0.962282167581762	0.0520570030732099	-0.227919516121415	-0.765652371411038	24	POLR2E FGFR2 POLR2D POLR2C TIAL1
REACTOME_ASSEMBLY_OF_COLLAGEN_FIBRILS_AND_OTHER_MULTIMERIC_STRUCTURES	0.823529411764706	0.965996525192356	0.0521630305460055	-0.229119039205233	-0.759005284744314	23	CTSB LOXL2 COL9A3 ITGA6 COL6A3 BMP1 COL6A1 ITGB4
REACTOME_ENERGY_DEPENDENT_REGULATION_OF_MTOR_BY_LKB1_AMPK	0.82646420824295	0.967168919619517	0.0582216241124161	0.218274003295578	0.749306900530268	26	RHEB LAMTOR2 RRAGC PRKAG1 LAMTOR3 RRAGD CAB39L LAMTOR5 STRADA
REACTOME_CONVERSION_FROM_APC_C_CDC20_TO_APC_C_CDH1_IN_LATE_ANAPHASE	0.826848249027237	0.967168919619517	0.0531298054705469	-0.238257338218949	-0.752061784589459	20	CDC14A FZR1 ANAPC16 ANAPC2 ANAPC1 ANAPC10 CDC27
REACTOME_TRNA_AMINOACYLATION	0.832285115303983	0.971671264515301	0.0562940749700968	0.23296555837185	0.74530373732475	21	AIMP1 PPA2 PPA1 HARS2 TARS2 RARS2 AIMP2 CARS2 FARSB PARS2 FARSA DARS2 WARS2 NARS2 AARS2 LARS2 IARS2 YARS2 FARS2 MARS2 EARS2
REACTOME_MUSCLE_CONTRACTION	0.83302752293578	0.971671264515301	0.0500922874402106	-0.183020111532195	-0.819979723326221	88	CORIN SORBS1 DMPK TRPC1 KCNH2 CACNG6 TMOD1 KAT2B HIPK1 ATP1B1 KCNQ1 SORBS3 CAMK2G TPM2 ITGB5 ITPR1 TPM1 ORAI1 MYL4 TTN MYL9 ATP1A1 MYL5 KCNK6 SCN3A CACNG8 ATP1B2 SLC8A1 PRKACA ORAI2
REACTOME_SYNTHESIS_OF_IP3_AND_IP4_IN_THE_CYTOSOL	0.836099585062241	0.972068127095038	0.0555947097758869	0.248023122121283	0.74556830285062	17	CALM1 PTEN PLCB3 INPPL1 INPP5D SYNJ1
REACTOME_EPH_EPHRIN_SIGNALING	0.836298932384342	0.972068127095038	0.048505983646947	-0.18896991783996	-0.805083445568128	68	AP2M1 EPHA4 EPHA1 AP2A1 NCK2 AP2A2 TIAM1
REACTOME_RHOU_GTPASE_CYCLE	0.836864406779661	0.972068127095038	0.0565299525056311	0.208651814413987	0.767404672497249	34	NCK1 STAM2 ARHGAP30 VANGL1 ITSN2 PEAK1 MYO6 SRC
REACTOME_NOTCH2_ACTIVATION_AND_TRANSMISSION_OF_SIGNAL_TO_THE_NUCLEUS	0.844357976653697	0.972931887027798	0.0521630305460055	-0.241128455492714	-0.720389502836367	16	MIB2 UBA52 NEURL1 JAG1 UBB PSEN2
REACTOME_DISEASES_ASSOCIATED_WITH_N_GLYCOSYLATION_OF_PROTEINS	0.846311475409836	0.972931887027798	0.0544555953940371	0.250588933850258	0.735031737974023	16	MPDU1 MGAT2 ALG6 ALG11 ALG2 DPAGT1
REACTOME_LISTERIA_MONOCYTOGENES_ENTRY_INTO_HOST_CELLS	0.846311475409836	0.972931887027798	0.0544555953940371	0.250788841341428	0.735618110039264	16	EPS15 STAM2 CTNNB1 RPS27A SRC CBLL1
REACTOME_INTERLEUKIN_RECEPTOR_SHC_SIGNALING	0.847280334728034	0.972931887027798	0.0553642837725362	0.238812909400157	0.739841652534469	19	JAK2 PIK3CA SOS1 INPPL1 PTPN6 PIK3CB INPP5D PIK3R1 JAK3 PIK3R3
REACTOME_EXPORT_OF_VIRAL_RIBONUCLEOPROTEINS_FROM_NUCLEUS	0.847826086956522	0.972931887027798	0.0571258510018113	0.213966786704098	0.766627777999771	32	XPO1 NUP37 RANBP2 NUP54 RAN NUP205 TPR NUP35 NUP107 NUP43
REACTOME_ONCOGENIC_MAPK_SIGNALING	0.848816029143898	0.972931887027798	0.0488970772260102	-0.187151488783278	-0.789646685724975	66	MAP2K2 SND1 VWF TENT4A ARRB1 SPRED1 TRIM24 CAMK2G MPRIP ITGA2B MAPK1 MARK3
REACTOME_DISEASES_ASSOCIATED_WITH_GLYCOSYLATION_PRECURSOR_BIOSYNTHESIS	0.850202429149798	0.972931887027798	0.0536769600638127	0.241186803187661	0.740624261623776	18	NUS1 DPM1 GALE GALK1 NEU1 DPM3 GFPT1
REACTOME_P75_NTR_RECEPTOR_MEDIATED_SIGNALLING	0.851648351648352	0.972931887027798	0.0489954089862481	-0.186504329523061	-0.799364923649635	73	ARHGEF5 TIAM1 SMPD2 MCF2L RASGRF2 PLEKHG5 CASP2 UBA52 ARHGEF12 ARHGEF19 HDAC3 ARHGEF7 ARHGEF37 ARHGEF18 MAPK8 IKBKB OBSCN KALRN
REACTOME_HCMV_EARLY_EVENTS	0.852564102564103	0.972931887027798	0.0560595875032335	0.189058283990204	0.779571784383094	59	SUZ12 NUP37 PML DYNC1I2 RANBP2 NUP54 DAXX ITGB1
REACTOME_PHASE_I_FUNCTIONALIZATION_OF_COMPOUNDS	0.852886405959032	0.972931887027798	0.0496901392724606	-0.201845814386352	-0.768288363252016	42	SMOX PTGES3 AOC3 AOC2 CMBL ALDH1A1 EPHX1
REACTOME_NCAM_SIGNALING_FOR_NEURITE_OUT_GROWTH	0.853747714808044	0.972931887027798	0.0487989701682839	-0.205750339999729	-0.767125040776735	38	RPS6KA5 CACNB4 COL9A3 SPTB MAPK1 FGFR1 SPTBN5 COL6A3 COL6A1 CACNA1H NCAM1 CACNA1D CACNA1I SPTBN1
REACTOME_REGULATION_OF_KIT_SIGNALING	0.853754940711463	0.972931887027798	0.0523759084097997	-0.245391866362781	-0.718395152951286	15	KIT PRKCA
REACTOME_FACTORS_INVOLVED_IN_MEGAKARYOCYTE_DEVELOPMENT_AND_PLATELET_PRODUCTION	0.854961832061069	0.972931887027798	0.0507027937029348	-0.183301735105572	-0.833826824008255	101	MAFF SIN3A GATA2 TUBA4A DOCK7 HMG20B KIF1C KIF27 DOCK9 KLC3 KIF9 MFN2 DOCK5 CAPZB EHD3 TUBB6 KLC4 RBSN AKAP1 KDM1A GATA3 TUBB1 TUBB2A KIFC2 TUBB4B MAFK PRKAR1A ACTB KIF2A
REACTOME_VASOPRESSIN_REGULATES_RENAL_WATER_HOMEOSTASIS_VIA_AQUAPORINS	0.855626326963907	0.972931887027798	0.0555947097758869	0.225328415513662	0.758430796174161	24	GNG2 GNGT2 ADCY4 ADCY9 GNB4
REACTOME_LAMININ_INTERACTIONS	0.855769230769231	0.972931887027798	0.051011413203915	-0.230966897094103	-0.705292455371638	17	LAMC1 ITGA2 ITGA6 ITGB4 LAMA2 LAMB2 ITGA3 COL7A1 LAMA5
REACTOME_GLYCOSAMINOGLYCAN_METABOLISM	0.857142857142857	0.972931887027798	0.048701086452153	-0.18507440707953	-0.793236219571709	73	CHP1 ST3GAL1 B4GALT3 SDC2 DSE CHST2 CHST11 ST3GAL3 GLB1 ABCC5 PAPSS2 HEXA UST GALNS XYLT2 B4GALT7 HS3ST3B1 EXT2 CHST14 EXT1 B3GALT6 HYAL3 SGSH XYLT1
REACTOME_ABERRANT_REGULATION_OF_MITOTIC_EXIT_IN_CANCER_DUE_TO_RB1_DEFECTS	0.858606557377049	0.972931887027798	0.05378728077603	0.222980516065236	0.712662718001378	20	UBE2E1 ANAPC4 RB1 UBE2D1 UBE2C CDC26
REACTOME_ACTIVATED_TAK1_MEDIATES_P38_MAPK_ACTIVATION	0.858606557377049	0.972931887027798	0.05378728077603	0.223149502229997	0.713202810658837	20	MAP2K6 UBE2N MAPK11 IRAK2 RPS27A MAPK14 NOD1 MAP3K7
REACTOME_COSTIMULATION_BY_THE_CD28_FAMILY	0.860294117647059	0.973304157549234	0.048701086452153	-0.189917109321021	-0.789379763611288	62	AKT2 MAP3K14 AKT1 HLA-DQA1 HLA-DQB1 PDPK1
REACTOME_TP53_REGULATES_TRANSCRIPTION_OF_GENES_INVOLVED_IN_CYTOCHROME_C_RELEASE	0.862704918032787	0.973304157549234	0.0535669384770951	0.246819043913703	0.723973832465342	16	PMAIP1 TRIAP1 TP53BP2 BAX ZNF420
REACTOME_NUCLEAR_EVENTS_KINASE_AND_TRANSCRIPTION_FACTOR_ACTIVATION	0.866788321167883	0.973304157549234	0.0480220415968251	-0.195482496480772	-0.754801175324711	44	RPS6KA5 VRK3 NAB2
REACTOME_GPCR_LIGAND_BINDING	0.867924528301887	0.973304157549234	0.0543434390269162	0.17386631383503	0.824088857926433	133	CCR1 CCR5 LPAR6 C3AR1 CX3CR1 GNG2 CCRL2 P2RY6 ANXA1 GNGT2 FZD6 S1PR5 OPRL1 FFAR2 CMKLR1 GNB4 ADM GPR132 GPR65 GPR18 ADORA3 ADRB2
REACTOME_JNK_C_JUN_KINASES_PHOSPHORYLATION_AND_ACTIVATION_MEDIATED_BY_ACTIVATED_HUMAN_TAK1	0.868110236220472	0.973304157549234	0.0514264916187015	-0.232487229615986	-0.715589171768442	18	MAP2K7 UBE2V1 UBA52 MAPK8 TAB1 UBB MAP2K4
REACTOME_GENE_SILENCING_BY_RNA	0.868181818181818	0.973304157549234	0.0580983576873206	0.189140266374797	0.791687587424539	68	TSNAX HSP90AA1 PIWIL4 POLR2K NUP37 PLD6 RANBP2 NUP54
REACTOME_RHO_GTPASES_ACTIVATE_PAKS	0.868852459016394	0.973304157549234	0.0532386494755899	0.244766453694801	0.7179531398004	16	MYL12B CALM1 PPP1R12A
REACTOME_RAC1_GTPASE_CYCLE	0.870901639344262	0.973304157549234	0.0531298054705469	0.172551470666072	0.823853376507208	138	SPATA13 VRK2 ARAP2 KTN1 RACGAP1 WASL ARHGAP12 NCKAP1L ABI1 ECT2 PKN1 DOCK4 ITGB1 FAM13B DIAPH3 ARHGEF11 PIK3CA ARHGAP30 VAV3 ERBIN ABL2 TMPO VANGL1 ARHGDIA CIT ARHGAP33 SOS1
REACTOME_SIGNALING_BY_ALK	0.870901639344262	0.973304157549234	0.0531298054705469	0.218740600597678	0.69911162513225	20	HIF1A PIK3CA CD274 PRDM1 SRC FRS2 HDAC2 PTPN6 PIK3CB PIK3R1
REACTOME_TRANSPORT_OF_VITAMINS_NUCLEOSIDES_AND_RELATED_MOLECULES	0.872950819672131	0.973304157549234	0.0530212512043078	0.218475414692172	0.698264070774011	20	SLC35B3 SLC35A1 SLC29A1 SLC35B2
REACTOME_MAP2K_AND_MAPK_ACTIVATION	0.874087591240876	0.973304157549234	0.0476387259290825	-0.202892336670466	-0.727868039152595	31	MAP2K2 VWF ARRB1 ITGA2B MAPK1 MARK3 MAP2K1 ACTB KSR1 BRAF
REACTOME_DISEASES_OF_MITOTIC_CELL_CYCLE	0.875	0.973304157549234	0.0544555953940371	0.199853841193764	0.735046431201016	34	UBE2E1 ANAPC4 DAXX RB1 CDK2 UBE2D1 UBE2C CDC26 CCND3 E2F1
REACTOME_MAPK_TARGETS_NUCLEAR_EVENTS_MEDIATED_BY_MAP_KINASES	0.875229357798165	0.973304157549234	0.0478299633114229	-0.20994898436478	-0.72282608474431	27	RPS6KA5 VRK3
REACTOME_SIGNALING_BY_VEGF	0.87527352297593	0.973304157549234	0.0559428593065705	0.179322537288207	0.793593019648347	88	JUP ROCK2 NRAS HSP90AA1 MAPK11 NCKAP1L ABI1 NCK1 CALM1 PIK3CA ITGAV ROCK1 CTNNB1 VAV3 PRKACB CTNNA1 SRC KRAS RICTOR CYBA MAPK14 PXN SH2D2A ELMO2 NCKAP1 MAPK13
REACTOME_NEGATIVE_REGULATION_OF_FGFR3_SIGNALING	0.879098360655738	0.974293696582963	0.0526973085708419	0.240998107930958	0.706899763685478	16	PTPN11 PPP2CA RPS27A SRC FRS2 MKNK1
REACTOME_NEGATIVE_REGULATION_OF_FGFR4_SIGNALING	0.879098360655738	0.974293696582963	0.0526973085708419	0.240998107930958	0.706899763685478	16	PTPN11 PPP2CA RPS27A SRC FRS2 MKNK1
REACTOME_BUTYRATE_RESPONSE_FACTOR_1_BRF1_BINDS_AND_DESTABILIZES_MRNA	0.879668049792531	0.974293696582963	0.0532386494755899	0.233577894067612	0.702145318444355	17	DIS3 EXOSC9 XRN1 EXOSC8 EXOSC4 DCP1A EXOSC3 DCP2
REACTOME_SUMOYLATION_OF_RNA_BINDING_PROTEINS	0.883771929824562	0.975936078881381	0.0555947097758869	0.196465188163475	0.756723241245773	45	SUMO2 NUP37 RANBP2 SUMO1 NUP54 HNRNPC BMI1 PHC3 NOP58 NUP205 TPR NUP35
REACTOME_EXTRA_NUCLEAR_ESTROGEN_SIGNALING	0.883809523809524	0.975936078881381	0.0490939668192139	-0.18623566782992	-0.734869343883358	50	AKT2 IGF1R AKT1 GNG7 PDPK1 GNB5 FOXO3
REACTOME_NCAM1_INTERACTIONS	0.885496183206107	0.975936078881381	0.0490939668192139	-0.225044177258344	-0.703686636763169	19	CACNB4 COL9A3 COL6A3 COL6A1 CACNA1H NCAM1 CACNA1D CACNA1I
REACTOME_GLUCONEOGENESIS	0.886148007590133	0.975936078881381	0.0487989701682839	-0.219435464950775	-0.726926396582758	23	PC ALDOA SLC25A1 ALDOC ENO3 SLC25A13 SLC25A11
REACTOME_DEADENYLATION_OF_MRNA	0.88785046728972	0.975936078881381	0.0480220415968251	-0.213119584533391	-0.71774386847522	25	PABPC1 EIF4B EIF4A3 TNKS1BP1
REACTOME_SIGNALLING_TO_ERKS	0.888172043010753	0.975936078881381	0.0544555953940371	0.203651254666927	0.710869762809946	28	NRAS MAPK11 SOS1 RIT1 SRC FRS2 KRAS MAPK14 RALB MAPK13 RALA HRAS RAP1A
REACTOME_RHOQ_GTPASE_CYCLE	0.897338403041825	0.984099895238417	0.0483117581055019	-0.184640785983794	-0.726982049294456	49	STEAP3 PLEKHG3 SLC1A5 CDC42EP2 ARHGAP1 ARHGEF7 FNBP1 ARHGAP32 CDC42EP1 OBSCN ARHGAP35 MPP7 CDC42BPB GIT2 ARL13B WWP2 SLC4A7 CDC42BPA PAK4 CDC42EP4 IQGAP1 ITSN1 PAK1 STOM RAB7A
REACTOME_GLUCAGON_LIKE_PEPTIDE_1_GLP1_REGULATES_INSULIN_SECRETION	0.898340248962656	0.984099895238417	0.0522693317499306	0.21240260901925	0.692977767906863	22	GNG2 AKAP5 GNGT2 GNB4
REACTOME_SIGNALING_BY_FGFR1	0.899141630901288	0.984099895238417	0.05378728077603	0.198590566246449	0.703579635108727	30	NRAS PTPN11 PIK3CA PPP2CA SOS1 RPS27A SRC FRS2 KRAS MKNK1
REACTOME_INTERACTIONS_OF_VPR_WITH_HOST_CELLULAR_PROTEINS	0.902803738317757	0.985718506845268	0.0472587336673259	-0.197878486978172	-0.724530750556959	35	KPNA1 NUP98
REACTOME_GLYCOLYSIS	0.904411764705882	0.985718506845268	0.0464154956843849	-0.179733556051636	-0.747052398260954	62	NUP98 PFKM PGM2L1 ALDOA HK1 NUP153 AAAS PGP PPP2R1A BPGM ALDOC NUP50 NUP214 ENO3 PRKACA NUP133 RAE1 SEC13 PPP2R1B SEH1L NUP93 ENO2 POM121C
REACTOME_PI_METABOLISM	0.906040268456376	0.985718506845268	0.0553642837725362	0.177943503445445	0.753131867705433	69	PLEKHA5 PIP4K2C PI4K2B PIK3C2A PLEKHA8 GDPD3 MTMR6 PIK3CA PIP4K2B PTEN RUFY1 SACM1L INPPL1 MTMR2 SBF2 SYNJ2 GDPD1 FIG4 RAB14 PIK3C3
REACTOME_CTLA4_INHIBITORY_SIGNALING	0.906614785992218	0.985718506845268	0.0488970772260102	-0.214242471629197	-0.676258606567006	20	AKT2 AKT1
REACTOME_REGULATION_OF_LIPID_METABOLISM_BY_PPARALPHA	0.907894736842105	0.985718506845268	0.0472587336673259	-0.173155333578728	-0.780607235317666	94	SIN3A MED16 MED22 MED25 MED26 CARM1 NRF1 CDK19 MED17 SIN3B MED23 FHL2 MED6 HDAC3 RXRB THRAP3 RXRA FAM120B TNFRSF21 NFYC TBL1XR1 SLC27A1 MED15 ARNTL FDFT1
REACTOME_TRANSCRIPTIONAL_REGULATION_OF_WHITE_ADIPOCYTE_DIFFERENTIATION	0.909090909090909	0.985718506845268	0.0547939500773363	0.180101345715759	0.752823390236493	67	HELZ2 CCNC CD36 TGS1 CHD9 NCOA3 TNF MED4
REACTOME_NEGATIVE_REGULATION_OF_MET_ACTIVITY	0.910788381742739	0.985718506845268	0.0516355964484201	0.222502749697282	0.668852952307723	17	EPS15 USP8 STAM2 RPS27A PTPN2
REACTOME_SUMOYLATION_OF_UBIQUITINYLATION_PROTEINS	0.913443830570902	0.985718506845268	0.0460457683018055	-0.190143383213649	-0.714405632228733	39	NUP98 VHL UBE2I TRIM27 NUP153 AAAS NUP50 NUP214 PIAS2 NUP133 RAE1 SEC13 SEH1L NUP93 POM121C MDM2
REACTOME_NEGATIVE_REGULATION_OF_FGFR2_SIGNALING	0.913461538461539	0.985718506845268	0.0480220415968251	-0.215832347627404	-0.659076812833209	17	FGFR2 UBA52 MAPK1 PPP2R1A CBL BRAF
REACTOME_TRANSPORT_OF_MATURE_MRNAS_DERIVED_FROM_INTRONLESS_TRANSCRIPTS	0.916488222698073	0.985718506845268	0.052805004567129	0.189533644216955	0.728134757221683	43	CPSF2 NUP37 RANBP2 NUP54 NCBP2 CPSF1 NUP205 FIP1L1 TPR NUP35 NUP107 NUP43 CPSF3 EIF4E NCBP1 NUP62 ALYREF
REACTOME_SLC_TRANSPORTER_DISORDERS	0.916974169741697	0.985718506845268	0.0459538081039063	-0.178218537597148	-0.730010575639136	58	NUP98 SLC29A3 BSG SLC4A1 HK1 SLC22A18 SLC11A2 NUP153 AAAS SLC24A1 SLC20A2 NUP50 NUP214 SLC33A1 NUP133 RAE1 SEC13 SLC2A9 AVPR1A SEH1L SLC40A1 NUP93 SLC35C1 POM121C SLC22A5
REACTOME_INTEGRATION_OF_ENERGY_METABOLISM	0.918032786885246	0.985718506845268	0.0453152441270267	-0.17591730971105	-0.742246409462686	66	GNG7 ADIPOR1 STK11 PRKCA TALDO1 GNAS GNB5 STXBP1 ITPR1 ACACB PPP2R1A GNAQ AGPAT1 GNG11 TKT PRKAR1A PLCB1 CACNA1D PRKAB2 PRKACA PRKAR2B FASN GNB2 GNA11 AHCYL1
REACTOME_RAC3_GTPASE_CYCLE	0.918181818181818	0.985718506845268	0.0554793308704233	0.179787933411739	0.752541370375004	68	VRK2 ARAP2 RACGAP1 NCKAP1L ABI1 ITGB1 DIAPH3 LMAN1 ERBIN ABL2 TMPO VANGL1 TAOK3 ARHGAP42 IL32 CYBA NCKAP1 BRK1 PIK3R1 PGRMC2 LBR ARHGAP17 AMIGO2 SRGAP2 TFRC VAMP3 NCF4 NCF2 ARHGAP21
REACTOME_CYCLIN_D_ASSOCIATED_EVENTS_IN_G1	0.919565217391304	0.985718506845268	0.053347785067549	0.182023140004658	0.696651704466113	41	CDKN2C CDK7 CUL1 JAK2 PPP2CA RBL1 RB1 CDK2 RPS27A SRC CCND3 E2F1 MNAT1 CCNH CDKN2A SKP2 PPP2R2A UBC LYN E2F3 ABL1 CDKN1A
REACTOME_REGULATION_OF_HSF1_MEDIATED_HEAT_SHOCK_RESPONSE	0.920433996383363	0.985718506845268	0.0448645113168564	-0.177474381449012	-0.75589357043092	70	DNAJB6 NUP98 DNAJB1 ST13 BAG1 RPA1 SIRT1 MAPK1 NUP153 AAAS SERPINH1 BAG5 TNFRSF21 NUP50 HSF1 NUP214
REACTOME_TP53_REGULATES_TRANSCRIPTION_OF_ADDITIONAL_CELL_CYCLE_GENES_WHOSE_EXACT_ROLE_IN_THE_P53_PATHWAY_REMAIN_UNCERTAIN	0.92175572519084	0.985718506845268	0.0472587336673259	-0.21123184895918	-0.660497112976692	19	RGCC TNKS1BP1 PLK3 PLAGL1 CNOT3
REACTOME_DISASSEMBLY_OF_THE_DESTRUCTION_COMPLEX_AND_RECRUITMENT_OF_AXIN_TO_THE_MEMBRANE	0.922912205567452	0.985718506845268	0.0524827622635459	0.204245017118513	0.693333339549631	25	DVL3 APC CTNNB1 PPP2CA PPP2R5C PPP2R5D FRAT2
REACTOME_CLASS_I_PEROXISOMAL_MEMBRANE_PROTEIN_IMPORT	0.923076923076923	0.985718506845268	0.0498907356726307	0.21622771214335	0.663981144624085	18	ACBD5 PEX2 ATAD1 ABCD3 SLC25A17 PEX13 GDAP1
REACTOME_SIGNALING_BY_RECEPTOR_TYROSINE_KINASES	0.923076923076923	0.985718506845268	0.0464154956843849	-0.158191919587351	-0.862056327261778	352	RPS6KA5 SIN3A AKT2 VRK3 POLR2E AP2M1 IGF1R KIT NAB2 ELMO1 MAP2K2 SH3GL1 WASF2 AKT1 AP2A1 NCK2 FRS3 AP2A2 TIAM1 DOCK7 FGFR2 LRIG1 STUB1 RANBP10 PRKCA CRKL PDPK1 IRS1 FURIN SPRED1 LAMC1 ATP6V0E2 POLR2D ITGA2 LYL1 COL9A3 RNF41 DNAL4 MYC WASF3 UBA52 FGFRL1 MAPK1 PDE3B PCSK5 STAT6 JUND MXD4 POLR2C GRAP BAIAP2 HDAC3 ARHGEF7 PRKCZ IRS2 EPS15L1 TIAL1 TEC FGFR1 ITPR1
REACTOME_METABOLISM_OF_FAT_SOLUBLE_VITAMINS	0.925311203319502	0.986254215061821	0.0509082865515105	0.21525206161626	0.647057068275495	17	AGRN RDH11 LDLR RETSAT AKR1C3 PLB1 SDC3 LRP8 HSPG2
REACTOME_CIRCADIAN_CLOCK	0.926605504587156	0.986254215061821	0.0452247443372884	-0.175830059582463	-0.728879323388956	61	SKP1 RBM4 CARM1 SIRT1 DBP CRY2 BHLHE40 CRTC2 UBA52 HDAC3 CRTC1 RXRA TBL1XR1 PER2 ARNTL RAI1 NPAS2 CPT1A NR1D1 CRY1 UBB NCOA1 CSNK1D MEF2D CSNK1E CREBBP
REACTOME_SIGNALING_BY_ERYTHROPOIETIN	0.927813163481953	0.986254215061821	0.0518457624865066	0.200906974314034	0.676230896749441	24	NRAS JAK2 PIK3CA SOS1 KRAS PIK3CB PIK3R1 VAV1 HRAS
REACTOME_DEATH_RECEPTOR_SIGNALLING	0.928308823529412	0.986254215061821	0.0452247443372884	-0.168371407861439	-0.785816294620105	111	ARHGEF5 SHARPIN TNFRSF10D RACK1 TIAM1 SMPD2 MCF2L RASGRF2 PLEKHG5 TRAF1 CASP2 UBA52 ARHGEF12 ARHGEF19 HDAC3 ARHGEF7 ARHGEF37 ARHGEF18 TRADD TNFRSF10A TNFRSF10B
REACTOME_CHONDROITIN_SULFATE_DERMATAN_SULFATE_METABOLISM	0.931330472103004	0.988059033057679	0.0521630305460055	0.188109681279408	0.666447270968245	30	AGRN CSGALNACT2 HEXB CSGALNACT1 CHSY1 B3GAT3 CHST12 CHPF CHPF2 CHST15
REACTOME_ER_QUALITY_CONTROL_COMPARTMENT_ERQC	0.932377049180328	0.988059033057679	0.0499913914024592	0.199947378812258	0.639047056469748	20	DERL2 TRIM13 RNF185 RPS27A EDEM3 OS9 EDEM2
REACTOME_MITOPHAGY	0.935304990757856	0.989858213993817	0.0451344222209097	-0.193857728936947	-0.659427101509477	26	PINK1 PRKN ULK1 UBA52 MFN2
REACTOME_CALNEXIN_CALRETICULIN_CYCLE	0.936448598130841	0.989858213993817	0.0455878202571231	-0.197347645470504	-0.664627151956008	25	PRKCSH RNF103 UBA52 UGGT1 AMFR
REACTOME_TRANSCRIPTIONAL_REGULATION_BY_THE_AP_2_TFAP2_FAMILY_OF_TRANSCRIPTION_FACTORS	0.94018691588785	0.991664267061195	0.0454059226590179	-0.195014830490083	-0.656770700601948	25	KIT UBE2I MYC KDM5B TFAP2E CITED2 CITED4
REACTOME_ADP_SIGNALLING_THROUGH_P2Y_PURINOCEPTOR_1	0.940573770491803	0.991664267061195	0.0495901956956338	0.212342555380071	0.622846807832802	16	GNG2 GNGT2 GNB4 SRC MAPK14
REACTOME_NEGATIVE_REGULATION_OF_FGFR1_SIGNALING	0.941908713692946	0.991664267061195	0.0500922874402106	0.205508611875425	0.61776783417081	17	PTPN11 PPP2CA RPS27A SRC FRS2 MKNK1
REACTOME_VEGFR2_MEDIATED_CELL_PROLIFERATION	0.942913385826772	0.991664267061195	0.0476387259290825	-0.204767025811531	-0.630267161976993	18	PRKCA PDPK1 PRKCZ ITPR1
REACTOME_G_PROTEIN_MEDIATED_EVENTS	0.945054945054945	0.992664765964514	0.0525898950623616	0.181645108418319	0.681885314546086	38	PDE1B ADCY4 ADCY9 CALM1 KPNA2 PLCB3 PRKACB GNAL
REACTOME_OPIOID_SIGNALLING	0.947598253275109	0.994084205322567	0.0521630305460055	0.172717639117678	0.71137530354516	62	PDE1B GNG2 GNGT2 ADCY4 ADCY9 GNB4 CALM1 KPNA2 PPP2CA PLCB3 PDE4A PRKACB GNAL POMC PPP3CB PPP2R5D CAMKK2 ADCY7
REACTOME_HIV_ELONGATION_ARREST_AND_RECOVERY	0.949339207048458	0.994659420450269	0.0524827622635459	0.185555466787138	0.656971051520164	31	POLR2K CCNK ELOC GTF2F1 GTF2F2 SUPT16H POLR2I POLR2B CCNT2 POLR2G ELOA TCEA1 CCNT1 POLR2A
REACTOME_TRANSPORT_OF_INORGANIC_CATIONS_ANIONS_AND_AMINO_ACIDS_OLIGOPEPTIDES	0.951680672268908	0.995861581771981	0.0501934252649434	0.162288048949993	0.661365116240326	55	SLC3A2 SLC1A4 SLC20A1 CALM1 SRI SLC4A5 SLC9A8 SLC6A12 SLC36A4 SLC4A2 SLC17A5 SLC7A11 SLC24A4 SLC36A1 SLC9A9 SLC38A2 SLC4A4
REACTOME_TRANSCRIPTIONAL_REGULATION_BY_SMALL_RNAS	0.954285714285714	0.99733619763695	0.0455878202571231	-0.174031953181798	-0.675282622011687	47	NUP98 POLR2E POLR2D AGO2 NUP153 AAAS POLR2C
REACTOME_SPRY_REGULATION_OF_FGF_SIGNALING	0.955645161290323	0.9975069643506	0.0481183992657975	0.203742918954247	0.593072544235346	15	PTPN11 PPP2CA RPS27A SRC MKNK1
REACTOME_NEGATIVE_REGULATION_OF_MAPK_PATHWAY	0.957486136783734	0.998179297597042	0.0440640346597561	-0.177982909747688	-0.660292613978094	37	MAP2K2 UBA52 MAPK1 PPP2R5B MARK3 PPP2R1A MAP2K1 KSR1 BRAF
REACTOME_RUNX2_REGULATES_BONE_DEVELOPMENT	0.960474308300395	0.999455278352762	0.0469758727821845	-0.201549769182951	-0.59004554391149	15	RBM14 MAPK1 HDAC3 SMAD4
REACTOME_PINK1_PRKN_MEDIATED_MITOPHAGY	0.966457023060797	0.999455278352762	0.0493910105981501	0.190982721053442	0.61099218597104	21	ATG5 ATG12 TOMM70 RPS27A MFN1 TOMM7 MTERF3 TOMM20
REACTOME_GLUCOSE_METABOLISM	0.967032967032967	0.999455278352762	0.0431901998334182	-0.16535687315571	-0.714542192491545	76	NUP98 PFKM PGM2L1 PC ALDOA HK1 NUP153 AAAS SLC25A1 PGP PPP2R1A BPGM ALDOC NUP50 NUP214 ENO3 PRKACA SLC25A13 SLC25A11 NUP133 RAE1 SEC13 PPP2R1B SEH1L NUP93 ENO2 POM121C
REACTOME_TRIGLYCERIDE_METABOLISM	0.967741935483871	0.999455278352762	0.0475434194201301	0.193529565588679	0.563342630200628	15	GPD2 PRKACB PPP1CC PLIN3
REACTOME_ACTIVATION_OF_ANTERIOR_HOX_GENES_IN_HINDBRAIN_DEVELOPMENT_DURING_EARLY_EMBRYOGENESIS	0.967984934086629	0.999455278352762	0.0444181153081573	-0.161002538130891	-0.62282527318113	46	POLR2E PBX1 POLR2D PKNOX1 PAXIP1 POLR2C HDAC3 ZNF335 RXRA
REACTOME_SENESCENCE_ASSOCIATED_SECRETORY_PHENOTYPE_SASP	0.968619246861925	0.999455278352762	0.0491927521045191	0.166150095065351	0.653366275995666	48	UBE2E1 CDKN2C ANAPC4 CCNA2 CDK2 UBE2D1 RPS27A JUN UBE2C CDC26 FOS CXCL8
REACTOME_N_GLYCAN_TRIMMING_IN_THE_ER_AND_CALNEXIN_CALRETICULIN_CYCLE	0.970338983050847	0.999455278352762	0.0496901392724606	0.165340876891876	0.608110510986827	34	DERL2 TRIM13 CALR PSMC1 RNF185 RPS27A PDIA3 EDEM3
REACTOME_NUCLEAR_SIGNALING_BY_ERBB4	0.97071129707113	0.999455278352762	0.0490939668192139	0.188814264076203	0.584946004414475	19	ADAM17 STMN1 PSENEN SRC
REACTOME_ERCC6_CSB_AND_EHMT2_G9A_POSITIVELY_REGULATE_RRNA_EXPRESSION	0.971774193548387	0.999455278352762	0.0473534245254193	0.184497541469666	0.537051431707193	15	CBX3 TTF1 HDAC2 HDAC1 MTA2 RBBP4 MTA3 EHMT2 CHD4 MTA1 CHD3 GATAD2A GATAD2B ERCC6 MBD3
REACTOME_GPVI_MEDIATED_ACTIVATION_CASCADE	0.972103004291846	0.999455278352762	0.0501934252649434	0.17662018168357	0.625741521012382	30	CLEC1B PTPN11 PIK3CA FCER1G VAV3 PTPN6 RAC2 PIK3CB PIK3R1 VAV1 PIK3R3 LYN RHOG LCP2 PIK3CG PIK3R6 RHOB
REACTOME_N_GLYCAN_ANTENNAE_ELONGATION_IN_THE_MEDIAL_TRANS_GOLGI	0.975708502024291	0.999455278352762	0.0473534245254193	0.183032399621142	0.562046654423137	18	B4GALT5 FUCA1 MGAT2 B4GALT4 ST8SIA6
REACTOME_RNA_POLYMERASE_I_TRANSCRIPTION_INITIATION	0.976344086021505	0.999455278352762	0.0500922874402106	0.155532976396258	0.596215093034694	42	POLR2K TAF1B TAF1D CDK7 GTF2H3 GTF2H1
REACTOME_NGF_STIMULATED_TRANSCRIPTION	0.976645435244161	0.999455278352762	0.0494904866135495	0.172364862353617	0.58016127033644	24	NAB1 ATF1 REST ID2 FOS ATF2 JUNB TRIB1
REACTOME_SIGNALING_BY_PTK6	0.978401727861771	0.999455278352762	0.0501934252649434	0.161853356001832	0.599340353631161	36	NRAS HIF1A KHDRBS1 CDK2 RPS27A KRAS SOCS3 PXN ELMO2
REACTOME_FLT3_SIGNALING	0.979890310786106	0.999455278352762	0.0425023180036553	-0.151859562223147	-0.566197231377223	38	AKT2 AKT1 FOXO3 UBA52 SLA2 PTPRJ CBL SYK GRAP2
REACTOME_TNF_SIGNALING	0.979890310786106	0.999455278352762	0.0425023180036553	-0.155629508260019	-0.580253198464641	38	SHARPIN RACK1 SMPD2 TRAF1
REACTOME_VIRAL_MESSENGER_RNA_SYNTHESIS	0.97992700729927	0.999455278352762	0.0424170054438747	-0.147361457513492	-0.568995195637307	44	NUP98 POLR2E POLR2D NUP153 AAAS POLR2C
REACTOME_DARPP_32_EVENTS	0.980952380952381	0.999455278352762	0.0443293451680314	-0.167603481014914	-0.538363156428689	21	PPP3R1 PPP3CA PPP2R1A PRKAR1A PRKACA PRKAR2B PPP2R1B PRKAR1B PDE4B
REACTOME_INTERLEUKIN_3_INTERLEUKIN_5_AND_GM_CSF_SIGNALING	0.982721382289417	0.999455278352762	0.0499913914024592	0.149566789586137	0.568353741615393	40	PTPN11 YWHAZ JAK2 PIK3CA YES1 SOS1 RPS27A INPPL1 PTPN6 PIK3CB INPP5D PIK3R1 VAV1 JAK3 PIK3R3 UBC LYN
REACTOME_PD_1_SIGNALING	0.982824427480916	0.999455278352762	0.0443293451680314	-0.1768609436662	-0.553023340303349	19	HLA-DQA1 HLA-DQB1 TRAV19 HLA-DRB5 TRAV29DV5 HLA-DRB1 CD4 CD3E LCK CD247
REACTOME_REGULATION_OF_GLUCOKINASE_BY_GLUCOKINASE_REGULATORY_PROTEIN	0.984978540772532	0.999455278352762	0.0495901956956338	0.159727512055693	0.565893067193864	30	NUP37 RANBP2 NUP54 NUP205 TPR NUP35 NUP107 NUP43
REACTOME_REGULATION_OF_TNFR1_SIGNALING	0.985074626865672	0.999455278352762	0.0431901998334182	-0.158055928149176	-0.557883584435661	30	SHARPIN RACK1 TRAF1 UBA52 TRADD
REACTOME_G_ALPHA_I_SIGNALLING_EVENTS	0.98744769874477	1	0.0483117581055019	0.14776803129559	0.704673348592479	139	CCR1 CCR5 PDE1B C3AR1 CX3CR1 GNG2 ANXA1 GNGT2 S1PR5 OPRL1 ADCY4 ADCY9 GNB4 CALM1 RGS3 GPR18 ADORA3 KPNA2 PPP2CA RGS18 PLCB3 PDE4A PRKACB GNAL POMC RGS19 CCL4 PPP3CB SRC RGS9 CXCL8 PPP2R5D HCAR3 CXCL1 CXCL10 CAMKK2 ADCY7 P2RY13
REACTOME_CELL_CELL_COMMUNICATION	0.988657844990548	1	0.0436251240000606	-0.147119824036016	-0.611398722517103	63	NECTIN1 PVR LIMS2 NCK2 CLDN5 PARD6A PARD6B ITGA6 SIRPG PATJ ITGB4 ACTB CDH1 AFDN RSU1 SDK2
REACTOME_NEGATIVE_REGULATION_OF_FLT3	0.990118577075099	1	0.0455878202571231	-0.174998820959491	-0.51231651078292	15	UBA52 SLA2 PTPRJ CBL FLT3LG UBB SH2B3 FLT3
REACTOME_STIMULI_SENSING_CHANNELS	0.990842490842491	1	0.042077210988939	-0.151965802941273	-0.588413010820935	45	MCOLN1 NEDD4L TRPC1 UBA52 WNK1 TPCN2 TRPM4 TRPV1 TPCN1 ANO9 ANO8 BEST1 UBB ANO6 SLC9B2 CLCN3 SGK1 WWP1 RAF1 STOM TRPM2 ANO10 RYR1 CLCN6
REACTOME_PLATELET_ACTIVATION_SIGNALING_AND_AGGREGATION	0.991769547325103	1	0.0473534245254193	0.143182356161251	0.710675192225578	182	LGALS3BP GTPBP2 CD36 TMX3 GNG2 PLEK PPIA SERPING1 PHACTR2 CLEC1B SCCPDH GNGT2 FAM3C PTPN11 CD109 YWHAZ GNB4 CALM1 OLA1 PIK3CA RAP1B F5 FCER1G MANF VAV3 SRGN FERMT3 STXBP3 DAGLA SOS1 CD63 CAP1 NHLRC2 CFD DGKQ
REACTOME_SIGNAL_AMPLIFICATION	0.993775933609959	1	0.0476387259290825	0.156688599459367	0.511207072319737	22	GNG2 GNGT2 GNB4
REACTOME_SIGNALING_BY_GPCR	0.994392523364486	1	0.042845050912155	-0.141541572451743	-0.752490432888327	292	AKT2 ARHGEF5 AKT1 GNG7 GPSM1 PPP3R1 CCR4 TIAM1 ACKR3 HEBP1 WNT7A TAS2R3 MC1R MCF2L PRKCA ARRB1 RASGRF2 PLEKHG5 PDPK1 WNT10A OXER1 ADGRE3 GNAS PPBP GNB5 TAS2R4 F2RL1 CAMK2G DAGLB CNR2 ARHGEF12 FZD5 TBXA2R RGS10 MAPK1 VIPR1 HRH4 PTAFR PDE3B PTGDR2 CCR7 ARHGEF19 ARHGEF7 ARHGEF37 ACKR1 ARHGEF18 PPP3CA ITPR1 PPP2R1A GNA12 GNAQ CXCR5 KEL PTGER4 C5AR2 DGKG RPS6KA2 S1PR1 OBSCN KALRN
REACTOME_NUCLEAR_PORE_COMPLEX_NPC_DISASSEMBLY	0.997881355932203	1	0.0484087618816951	0.141306690160284	0.519714695933425	34	NUP37 RANBP2 NUP54 CCNB1 NUP205 TPR NUP35 NUP107 NUP43
REACTOME_METABOLISM_OF_LIPIDS	0.997942386831276	1	0.0470699590082662	0.14285749634927	0.800135297103582	494	SEC24A MMUT ACADM STARD4 HELZ2 SUMO2 CCNC PLEKHA5 PIP4K2C ACSL3 FDXR CD36 PI4K2B ACAT1 DBI DHCR24 PLAAT3 HSD3B7 GPD2 OSBPL9 TGS1 PIK3C2A RGL1 IDI1 SPTLC2 SCP2 PLD6 GNPAT ACOT13 AGPS ACBD5 CHD9 UGCG PLEKHA8 FDX1 NCOA3 MED4 KPNB1 GBA INSIG2 PRKD2 FAR1 GDPD3 MTF1 ARV1 NR1H3 SEC23A HSD17B4 MMAA GLTP DDHD1 GALC SPTSSA SQLE OSBPL5 MTMR6 SCD STARD3NL ELOVL6 PIK3CA ETNK1 ACAT2 MED7 ABCA1 HEXB ACER3 RAN A…
REACTOME_CONSTITUTIVE_SIGNALING_BY_ABERRANT_PI3K_IN_CANCER	0.998144712430427	1	0.042331839351853	-0.129330573551315	-0.487588820320481	40	KIT FGFR2 IRS1
REACTOME_REGULATION_OF_SIGNALING_BY_CBL	1	1	0.0434506826723125	-0.138187513010835	-0.443875420922334	21	CRKL UBA52 CBL SYK UBB FYN
REACTOME_TRANSPORT_OF_THE_SLBP_DEPENDANT_MATURE_MRNA	1	1	0.0491927521045191	0.13408128946824	0.49650084144259	36	NUP37 RANBP2 NUP54 NCBP2 NUP205 TPR NUP35 NUP107 NUP43 EIF4E NCBP1 NUP62 ALYREF
