# Supplementary material for: Multi-omics analysis reveals COVID-19 vaccine induced attenuation of inflammatory responses during breakthrough disease
Source: Nat Commun. 2024 Apr 22;15:3402. doi: 10.1038/s41467-024-47463-6 (PMC11035709; doi:10.1038/s41467-024-47463-6)
Supplement: Supplementary file 13 — Source Data [file 41467_2024_47463_MOESM13_ESM.zip › source_data/Figure_4f_STAGE_1_CT.NAAT.positive.MenACWY_vs_CT.NAAT.positive.ChAdOx.txt]

feature_name	shortened_feature_name	logFC	CI.L	CI.R	AveExpr	t	P.Value	adj.P.Val	B
lncRNA__URS0000394A79_9606_Homo_sapiens_long_intergenic_non-protein_coding_RNA_1714_LINC01714_&lncRNA__URS000075E3E5_9606_Homo_sapiens_long_intergenic_non-protein_coding_RNA_1343_LINC01343_&lncRNA__URS00001C235B_9606_Homo_sapiens_long_intergenic_non-protein_coding_RNA_242_LINC00242_&lncRNA__URS0000759BE2_9606_Homo_sapiens_human__non-protein_coding_lnc-OR1D5-1:2	lncRNA:LINC01714 & lncRNA:LINC01343 & lncRNA:LINC00242 & lncRNA:lnc-OR1D5-1:2	-2.16777664892155	-2.94251853016112	-1.39303476768199	1.56635112876554	-5.66046334685205	1.55637631697192e-06	0.00164820251967326	4.6641812110057
lncRNA__URS0000A77033_9606_Homo_sapiens_HAND2_antisense_RNA_1_HAND2-AS1__lncRNA&lncRNA__URS0000A76C09_9606_Homo_sapiens_HAND2_antisense_RNA_1_HAND2-AS1__lncRNA&lncRNA__URS0000A77681_9606_Homo_sapiens_HAND2_antisense_RNA_1_HAND2-AS1__lncRNA&lncRNA__URS000075E9D2_9606_Homo_sapiens_mir-497-195_cluster_host_gene_MIR497HG_	lncRNA:HAND2-AS1 & lncRNA:URS000075E9D2_9606_Homo_sapiens_mir-497-195_cluster_host_gene_MIR497HG	-1.68598693382836	-2.4923053605131	-0.879668507143631	1.90090014098433	-4.23001689885942	0.000137724692533319	0.0423142223164677	0.954544931107363
tRNA__Homo_sapiens_tRNA-Gly-GCC-2-1&tRNA__Homo_sapiens_tRNA-Gly-GCC-2-2&tRNA__Homo_sapiens_tRNA-Gly-GCC-2-3&tRNA__Homo_sapiens_tRNA-Gly-GCC-2-4&tRNA__Homo_sapiens_tRNA-Gly-GCC-2-5&tRNA__Homo_sapiens_tRNA-Gly-GCC-2-6&tRNA__Homo_sapiens_tRNA-Gly-GCC-3-1&tRNA__Homo_sapiens_tRNA-Gly-GCC-1-1&tRNA__Homo_sapiens_tRNA-Gly-GCC-1-2&tRNA__Homo_sapiens_tRNA-Gly-GCC-1-3&tRNA__Homo_sapiens_tRNA-Gly-GCC-1-4&tRN…	tRNA-Gly-GCC-2-1 & tRNA-Gly-GCC-2-2 & tRNA-Gly-GCC-2-3 & tRNA-Gly-GCC-2-4 & tRNA-Gly-GCC-2-5 & tRNA-Gly-GCC-2-6 & tRNA-Gly-GCC-3-1 & tRNA-Gly-GCC-1-1 & tRNA-Gly-GCC-1-2 & tRNA-Gly-GCC-1-3 & tRNA-Gly-GCC-1-4 & tRNA-Gly-GCC-1-5	-0.925901714345547	-1.37017209853579	-0.481631330155308	7.69360564096682	-4.21611071957906	0.000143662608104639	0.0423142223164677	0.956572850357732
tRNA__Homo_sapiens_tRNA-Val-CAC-1-1&tRNA__Homo_sapiens_tRNA-Val-CAC-1-2&tRNA__Homo_sapiens_tRNA-Val-CAC-1-3&tRNA__Homo_sapiens_tRNA-Val-CAC-1-4&tRNA__Homo_sapiens_tRNA-Val-CAC-1-5&tRNA__Homo_sapiens_tRNA-Val-CAC-1-6&tRNA__Homo_sapiens_tRNA-Val-CAC-1-7&tRNA__Homo_sapiens_tRNA-Val-CAC-5-1&tRNA__Homo_sapiens_tRNA-Val-CAC-4-1&tRNA__Homo_sapiens_tRNA-Val-CAC-2-1&tRNA__Homo_sapiens_tRNA-Val-CAC-6-1	tRNA-Val-CAC-1-1 & tRNA-Val-CAC-1-2 & tRNA-Val-CAC-1-3 & tRNA-Val-CAC-1-4 & tRNA-Val-CAC-1-5 & tRNA-Val-CAC-1-6 & tRNA-Val-CAC-1-7 & tRNA-Val-CAC-5-1 & tRNA-Val-CAC-4-1 & tRNA-Val-CAC-2-1 & tRNA-Val-CAC-6-1	-1.64475868948543	-2.44195509235658	-0.847562286614283	2.28667465812546	-4.17379718391725	0.000163311655050089	0.0423142223164677	0.833265685547728
lncRNA__URS000075A69B_9606_Homo_sapiens_long_intergenic_non-protein_coding_RNA_324_LINC00324_&lncRNA__URS0000759CF4_9606_Homo_sapiens_KCNQ1_opposite_strand/antisense_transcript_1_KCNQ1OT1_&lncRNA__URS000075EA71_9606_Homo_sapiens_NAGPA_antisense_RNA_1_NAGPA-AS1_	lncRNA:NAGPA-AS1	-1.03909437208364	-1.55092257689465	-0.527266167272631	4.91521071055759	-4.1070052758965	0.000199783863628271	0.0423142223164677	0.660869933600407
tRNA__Homo_sapiens_tRNA-Gly-GCC-5-1	tRNA-Gly-GCC-5-1	-1.20614502233372	-1.84679885082156	-0.565491193845873	2.94819829552129	-3.80864580046865	0.000485343188499738	0.0750367992158408	-0.120519116217917
ENSG00000148357.17	HMCN2	-1.36902603800494	-2.09760989628382	-0.640442179726065	2.96579886418016	-3.80125185908188	0.000495993951379496	0.0750367992158408	-0.139508885047634
tRNA__Homo_sapiens_tRNA-Lys-CTT-1-1&tRNA__Homo_sapiens_tRNA-Lys-CTT-1-2&tRNA__Homo_sapiens_tRNA-Lys-CTT-4-1&tRNA__Homo_sapiens_tRNA-Lys-CTT-2-1&tRNA__Homo_sapiens_tRNA-Lys-CTT-2-2&tRNA__Homo_sapiens_tRNA-Lys-CTT-2-3&tRNA__Homo_sapiens_tRNA-Lys-CTT-2-4&tRNA__Homo_sapiens_tRNA-Lys-CTT-2-5&tRNA__Homo_sapiens_tRNA-Lys-CTT-3-1&tRNA__Homo_sapiens_tRNA-Lys-CTT-5-1	tRNA-Lys-CTT-1-1 & tRNA-Lys-CTT-1-2 & tRNA-Lys-CTT-4-1 & tRNA-Lys-CTT-2-1 & tRNA-Lys-CTT-2-2 & tRNA-Lys-CTT-2-3 & tRNA-Lys-CTT-2-4 & tRNA-Lys-CTT-2-5 & tRNA-Lys-CTT-3-1 & tRNA-Lys-CTT-5-1	-1.33076372771994	-2.04907364798681	-0.612453807453065	2.61599363021307	-3.74786184301687	0.000579902379521441	0.0767645774891508	-0.27473793544078
tRNA__Homo_sapiens_tRNA-Lys-CTT-1-1&tRNA__Homo_sapiens_tRNA-Lys-CTT-1-2&tRNA__Homo_sapiens_tRNA-Lys-CTT-4-1&tRNA__Homo_sapiens_tRNA-Lys-CTT-2-1&tRNA__Homo_sapiens_tRNA-Lys-CTT-2-2&tRNA__Homo_sapiens_tRNA-Lys-CTT-2-3&tRNA__Homo_sapiens_tRNA-Lys-CTT-2-4&tRNA__Homo_sapiens_tRNA-Lys-CTT-2-5&tRNA__Homo_sapiens_tRNA-Lys-CTT-3-1	tRNA-Lys-CTT-1-1 & tRNA-Lys-CTT-1-2 & tRNA-Lys-CTT-4-1 & tRNA-Lys-CTT-2-1 & tRNA-Lys-CTT-2-2 & tRNA-Lys-CTT-2-3 & tRNA-Lys-CTT-2-4 & tRNA-Lys-CTT-2-5 & tRNA-Lys-CTT-3-1	-1.18980101305222	-1.86055419664116	-0.519047829463295	2.26956501703648	-3.58844318318202	0.000920241402246346	0.0966541991546903	-0.67630086609842
MiR.hp__hsa-mir-128-2	MiR.hp:hsa-mir-128-2	-0.846094617180871	-1.32484953205719	-0.36733970230455	2.45888908954651	-3.57519858062314	0.000955900876079986	0.0966541991546903	-0.710988512035796
lncRNA__URS000075E68F_9606_Homo_sapiens_NR2F2_antisense_RNA_1_NR2F2-AS1__lncRNA&lncRNA__URS000075A94E_9606_Homo_sapiens_long_intergenic_non-protein_coding_RNA_1431_LINC01431_	lncRNA:NR2F2-AS1 & lncRNA:LINC01431	-1.40499105205021	-2.20826718932166	-0.601714914778763	2.20955930774662	-3.53836943828021	0.00106218145691057	0.0966541991546903	-0.800651836401485
lncRNA__URS000075BAA8_9606_Homo_sapiens_long_intergenic_non-protein_coding_RNA_662_LINC00662_&lncRNA__URS00007E3683_9606_Homo_sapiens_UBR5_antisense_RNA_1_UBR5-AS1_	lncRNA:UBR5-AS1	-1.4166271551084	-2.23583619512161	-0.597418115095185	1.69059882536742	-3.49828597493041	0.00119073576289958	0.0966541991546903	-0.904097602955649
tRNA__Homo_sapiens_tRNA-Lys-CTT-1-1&tRNA__Homo_sapiens_tRNA-Lys-CTT-1-2	tRNA-Lys-CTT-1-1 & tRNA-Lys-CTT-1-2	-1.34331807822454	-2.13301707407985	-0.553619082369229	2.28320545479134	-3.4412145957889	0.00139979324681521	0.0966541991546903	-1.04093562296697
hsa-miR-7977	hsa-miR-7977	-0.861808113862997	-1.37824876704043	-0.345367460685563	5.83335538636797	-3.3758616458764	0.00168235148440616	0.0966541991546903	-1.26678525059112
tRNA__Homo_sapiens_tRNA-Ser-AGA-2-1&tRNA__Homo_sapiens_tRNA-Ser-AGA-2-2&tRNA__Homo_sapiens_tRNA-Ser-AGA-2-3&tRNA__Homo_sapiens_tRNA-Ser-AGA-2-4&tRNA__Homo_sapiens_tRNA-Ser-AGA-2-5&tRNA__Homo_sapiens_tRNA-Ser-AGA-2-6&tRNA__Homo_sapiens_tRNA-Ser-TGA-3-1&tRNA__Homo_sapiens_tRNA-Ser-AGA-4-1&tRNA__Homo_sapiens_tRNA-Ser-AGA-1-1&tRNA__Homo_sapiens_tRNA-Ser-TGA-2-1&tRNA__Homo_sapiens_tRNA-Ser-TGA-4-1&tRN…	tRNA-Ser-AGA-2-1 & tRNA-Ser-AGA-2-2 & tRNA-Ser-AGA-2-3 & tRNA-Ser-AGA-2-4 & tRNA-Ser-AGA-2-5 & tRNA-Ser-AGA-2-6 & tRNA-Ser-TGA-3-1 & tRNA-Ser-AGA-4-1 & tRNA-Ser-AGA-1-1 & tRNA-Ser-TGA-2-1 & tRNA-Ser-TGA-4-1 & tRNA-Ser-CGA-1-1	1.03174329898539	0.41103668623603	1.65244991173475	1.94428381976283	3.36263529614095	0.00174581883056856	0.0966541991546903	-1.22594769809566
ReverseComplement_lncRNA__URS0000759D4A_9606_Homo_sapiens_FOXF1_adjacent_non-coding_developmental_regulatory_RNA_FENDRR_&ENSG00000179023.9&ReverseComplement_ENSG00000072736.19&ReverseComplement_ENSG00000197930.13&ENSG00000166343.10&ReverseComplement_ENSG00000113231.14&ReverseComplement_ENSG00000145362.21&ENSG00000175857.9&ENSG00000109685.19&ENSG00000108557.19&ReverseComplement_ENSG00000184956.16&…	ReverseComplement_lncRNA:URS0000759D4A_9606_SH3PXD2B & ADCY4 & ATAD3C & CCDC13 & KCNF1 & ReverseComplement_MMP9 & CFAP61 & ReverseComplement_GRK6	-1.86945279532832	-2.99767591368399	-0.741229676972655	1.59532254178512	-3.35207704080531	0.00179811769051254	0.0966541991546903	-1.25204490818731
lncRNA__URS000075C528_9606_Homo_sapiens_long_intergenic_non-protein_coding_RNA_342_LINC00342_&lncRNA__URS000075B927_9606_Homo_sapiens_family_with_sequence_similarity_30_member_A_FAM30A_&lncRNA__URS000075D573_9606_Homo_sapiens_small_nucleolar_RNA_host_gene_9_SNHG9_&lncRNA__URS0000BC4453_9606_Homo_sapiens_long_intergenic_non-protein_coding_RNA_2038_LINC02038_	lncRNA:URS000075C528_9606_SNHG9 & lncRNA:LINC02038	-1.16211394248839	-1.86684135180187	-0.457386533174901	4.00054717860794	-3.33596919178773	0.00188079616984761	0.0966541991546903	-1.34951472590709
lncRNA__URS000075ED94_9606_Homo_sapiens_long_intergenic_non-protein_coding_RNA_1355_LINC01355_&lncRNA__URS0000759CF4_9606_Homo_sapiens_KCNQ1_opposite_strand/antisense_transcript_1_KCNQ1OT1_&lncRNA__URS0000ABD8B7_9606_Homo_sapiens_long_intergenic_non-protein_coding_RNA_2012_LINC02012__lncRNA&lncRNA__URS00008E3A3D_9606_Homo_sapiens_uncharacterized_LOC101929227_LOC101929227__lncRNA&lncRNA__URS000075…	lncRNA:head_to_head:TRIM52-AS1 & lncRNA:lncRNA:URS000075AEC0_9606_Homo_sapiens_human:non-protein_coding_TRIM52-AS1:36	-1.21470527234376	-1.95215297119692	-0.477257573490608	1.87292158546554	-3.33222389490716	0.00190053323845167	0.0966541991546903	-1.29661280659586
tRNA__Homo_sapiens_tRNA-iMet-CAT-1-1&tRNA__Homo_sapiens_tRNA-iMet-CAT-1-2&tRNA__Homo_sapiens_tRNA-iMet-CAT-1-3&tRNA__Homo_sapiens_tRNA-iMet-CAT-1-4&tRNA__Homo_sapiens_tRNA-iMet-CAT-1-5&tRNA__Homo_sapiens_tRNA-iMet-CAT-1-6&tRNA__Homo_sapiens_tRNA-iMet-CAT-1-7&tRNA__Homo_sapiens_tRNA-iMet-CAT-1-8&tRNA__Homo_sapiens_tRNA-iMet-CAT-2-1	tRNA-iMet-CAT-1-1 & tRNA-iMet-CAT-1-2 & tRNA-iMet-CAT-1-3 & tRNA-iMet-CAT-1-4 & tRNA-iMet-CAT-1-5 & tRNA-iMet-CAT-1-6 & tRNA-iMet-CAT-1-7 & tRNA-iMet-CAT-1-8 & tRNA-iMet-CAT-2-1	-0.893791094497042	-1.43658612489526	-0.350996064098824	7.88160204880971	-3.3311534804009	0.00190621033762139	0.0966541991546903	-1.38968706955977
lncRNA__URS0000D7810A_9606_Homo_sapiens_uncharacterized_LOC646588_LOC646588__lncRNA&lncRNA__URS0000D7811A_9606_Homo_sapiens_uncharacterized_LOC646588_LOC646588__lncRNA&lncRNA__URS0000D7804F_9606_Homo_sapiens_uncharacterized_LOC646588_LOC646588__lncRNA&lncRNA__URS0000D7812A_9606_Homo_sapiens_uncharacterized_LOC646588_LOC646588__lncRNA&lncRNA__URS0000D77F8A_9606_Homo_sapiens_uncharacterized_LOC6465…	lncRNA:URS0000D7810A_9606_Homo_sapiensLOC646588	-1.41076799736983	-2.27108214318264	-0.550453851557023	1.66813668047826	-3.31736316462368	0.00198081086314767	0.0966541991546903	-1.33360129836342
lncRNA__URS000075DDC4_9606_Homo_sapiens_NFYC_antisense_RNA_1_NFYC-AS1_&lncRNA__URS000081219E_9606_Homo_sapiens_TLX1_neighbor_TLX1NB__lncRNA&lncRNA__URS00008121F1_9606_Homo_sapiens_TLX1_neighbor_TLX1NB_	lncRNA:NFYC-AS1 & lncRNA:URS000081219E_9606_Homo_sapiens_TLX1_neighbor_TLX1NB & lncRNA:URS00008121F1_9606_Homo_sapiens_TLX1_neighbor_TLX1NB	-1.91247988897388	-3.08046944241474	-0.74449033553303	1.65904082524228	-3.31247341242085	0.00200792481718903	0.0966541991546903	-1.34382254285843
ENSG00000104812.15&ENSG00000102034.17&ENSG00000048707.15	GYS1 & ELF4 & VPS13D	-1.91247988897388	-3.08046944241474	-0.74449033553303	1.65904082524228	-3.31247341242085	0.00200792481718903	0.0966541991546903	-1.34382254285843
lncRNA__URS0000394A79_9606_Homo_sapiens_long_intergenic_non-protein_coding_RNA_1714_LINC01714_&lncRNA__URS000075D547_9606_Homo_sapiens_D4Z4_binding_element_transcript_DBET_&lncRNA__URS00003FB8AF_9606_Homo_sapiens_SLC12A5_and_MMP9_antisense_RNA_1_SLC12A5-AS1_&lncRNA__URS0000759D46_9606_Homo_sapiens_long_intergenic_non-protein_coding_RNA_1488_LINC01488_&lncRNA__URS000075DFDA_9606_Homo_sapiens_human…	lncRNA:lncRNA:LINC002481	-1.21646435355445	-1.96445613578527	-0.468472571323628	2.6361366787684	-3.2900086760839	0.0021371025368986	0.09839963419894	-1.41790147224315
tRNA__Homo_sapiens_tRNA-Lys-CTT-2-1&tRNA__Homo_sapiens_tRNA-Lys-CTT-2-2&tRNA__Homo_sapiens_tRNA-Lys-CTT-2-3&tRNA__Homo_sapiens_tRNA-Lys-CTT-2-4&tRNA__Homo_sapiens_tRNA-Lys-CTT-2-5	tRNA-Lys-CTT-2-1 & tRNA-Lys-CTT-2-2 & tRNA-Lys-CTT-2-3 & tRNA-Lys-CTT-2-4 & tRNA-Lys-CTT-2-5	-1.04896771347792	-1.70153055094154	-0.396404876014303	2.67809411362429	-3.25187816548651	0.00237466012462603	0.104781877999124	-1.5128300388709
tRNA__Homo_sapiens_tRNA-Gly-GCC-2-1&tRNA__Homo_sapiens_tRNA-Gly-GCC-2-2&tRNA__Homo_sapiens_tRNA-Gly-GCC-2-3&tRNA__Homo_sapiens_tRNA-Gly-GCC-2-4&tRNA__Homo_sapiens_tRNA-Gly-GCC-2-5&tRNA__Homo_sapiens_tRNA-Gly-GCC-2-6&tRNA__Homo_sapiens_tRNA-Gly-GCC-3-1&tRNA__Homo_sapiens_tRNA-Gly-GCC-5-1&tRNA__Homo_sapiens_tRNA-Gly-GCC-1-1&tRNA__Homo_sapiens_tRNA-Gly-GCC-1-2&tRNA__Homo_sapiens_tRNA-Gly-GCC-1-3&tRN…	tRNA-Gly-GCC-2-1 & tRNA-Gly-GCC-2-2 & tRNA-Gly-GCC-2-3 & tRNA-Gly-GCC-2-4 & tRNA-Gly-GCC-2-5 & tRNA-Gly-GCC-2-6 & tRNA-Gly-GCC-3-1 & tRNA-Gly-GCC-5-1 & tRNA-Gly-GCC-1-1 & tRNA-Gly-GCC-1-2 & tRNA-Gly-GCC-1-3 & tRNA-Gly-GCC-1-4 & tRNA-Gly-GCC-1-5	-0.773659660881533	-1.25758818603159	-0.289731135731472	5.79893963610422	-3.23417274790905	0.00249331400523477	0.105616781261745	-1.61878477817166
snoRNA__Homo_sapiens300418_SNORA9&snoRNA__Homo_sapiens300696_SNORA9	snoRNA:SNORA9	-0.766263525383366	-1.25112254504627	-0.281404505720466	2.72596615780318	-3.19710689342317	0.00276019946671154	0.110223273326224	-1.64752825000416
lncRNA__URS000075E0DA_9606_Homo_sapiens_uncharacterized_LOC101929384_LOC101929384__lncRNA&lncRNA__URS000075C5BA_9606_Homo_sapiens_long_intergenic_non-protein_coding_RNA_1667_LINC01667_	lncRNA:URS000075E0DA_9606_Homo_sapiensLOC101929384 & lncRNA:LINC01667	-1.75316431717289	-2.86665758233685	-0.639671052008931	2.06167102138976	-3.18514722096274	0.00285194743496843	0.110223273326224	-1.6469353235679
lncRNA__URS000075D30C_9606_Homo_sapiens_human__non-protein_coding_lnc-FAM182B-8:5&lncRNA__URS0000A7717F_9606_Homo_sapiens_HOMER3_antisense_RNA_1_HOMER3-AS1__lncRNA&lncRNA__URS0000A77656_9606_Homo_sapiens_HOMER3_antisense_RNA_1_HOMER3-AS1_&lncRNA__URS000075B2AD_9606_Homo_sapiens_uncharacterized_LOC102723885_LOC102723885__lncRNA	lncRNA:HOMER3-AS1 & lncRNA:URS000075B2AD_9606_Homo_sapiensLOC102723885	-1.20275997746943	-1.97290364034713	-0.432616314591731	8.64340147365113	-3.15937883673578	0.00305954861495777	0.110223273326224	-1.81939847011678
lncRNA__URS000075BAA8_9606_Homo_sapiens_long_intergenic_non-protein_coding_RNA_662_LINC00662_	lncRNA:LINC00662	-1.22374062921362	-2.00804677103684	-0.439434487390399	3.72450953759651	-3.15644514223097	0.00308407130149403	0.110223273326224	-1.78053776079292
lncRNA__URS0000204428_9606_Homo_sapiens_human__nuclear_paraspeckle_assembly_transcript_1_NEAT1_&lncRNA__URS000075DAEC_9606_Homo_sapiens_nuclear_paraspeckle_assembly_transcript_1_NEAT1_	lncRNA:URS0000204428_9606_Homo_sapiens_human:nuclear_paraspeckle_assembly_transcript_1_NEAT1 & lncRNA:URS000075DAEC_9606_Homo_sapiens_nuclear_paraspeckle_assembly_transcript_1_NEAT1	-1.14330729646421	-1.87712077240668	-0.409493820521732	4.12208964525009	-3.15189524267317	0.00312247233218764	0.110223273326224	-1.80311118414422
lncRNA__URS000075E68F_9606_Homo_sapiens_NR2F2_antisense_RNA_1_NR2F2-AS1__lncRNA&lncRNA__URS0000394A79_9606_Homo_sapiens_long_intergenic_non-protein_coding_RNA_1714_LINC01714_&lncRNA__URS000075E3E5_9606_Homo_sapiens_long_intergenic_non-protein_coding_RNA_1343_LINC01343_	lncRNA:NR2F2-AS1 & lncRNA:LINC01714 & lncRNA:LINC01343	-1.20366674881838	-1.98478459384989	-0.422548903786869	2.20922774661689	-3.1173401014395	0.00342924160709949	0.11305863148686	-1.8118855383368
lncRNA__URS0000394A79_9606_Homo_sapiens_long_intergenic_non-protein_coding_RNA_1714_LINC01714_&lncRNA__URS000075E3E5_9606_Homo_sapiens_long_intergenic_non-protein_coding_RNA_1343_LINC01343_	lncRNA:LINC01714 & lncRNA:LINC01343	-0.969424745710519	-1.60011737989074	-0.338732111530294	9.61419805326081	-3.10950188963143	0.00350268689531868	0.11305863148686	-1.95169590926815
ENSG00000198015.14&ENSG00000119820.11	MRPL42 & YIPF4	-1.04616810247296	-1.72728229743562	-0.365053907510304	2.15473422631292	-3.10724877502894	0.00352407248345232	0.11305863148686	-1.82954965372834
hsa-miR-636	hsa-miR-636	0.686464058857529	0.237955968062962	1.1349721496521	4.84102796427329	3.09629266961774	0.00362983330552714	0.11305863148686	-1.94741556670768
lncRNA__URS0000175810_9606_Homo_sapiens_CXXC4_antisense_RNA_1_CXXC4-AS1_	lncRNA:CXXC4-AS1	-0.865223104874146	-1.4363311275107	-0.294115082237596	2.98157157244236	-3.06481546152111	0.00395061070214379	0.119534192387722	-1.96693929403758
tRNA__Homo_sapiens_tRNA-Glu-CTC-1-1&tRNA__Homo_sapiens_tRNA-Glu-CTC-1-2&tRNA__Homo_sapiens_tRNA-Glu-CTC-1-3&tRNA__Homo_sapiens_tRNA-Glu-CTC-1-4&tRNA__Homo_sapiens_tRNA-Glu-CTC-1-5&tRNA__Homo_sapiens_tRNA-Glu-CTC-1-6&tRNA__Homo_sapiens_tRNA-Glu-CTC-1-7&tRNA__Homo_sapiens_tRNA-Glu-CTC-2-1&lncRNA__URS0000A7736C_9606_Homo_sapiens_long_intergenic_non-protein_coding_RNA_1783_LINC01783_&tRNA__Homo_sapie…	tRNA-Glu-CTC-1-1 & tRNA-Glu-CTC-1-2 & tRNA-Glu-CTC-1-3 & tRNA-Glu-CTC-1-4 & tRNA-Glu-CTC-1-5 & tRNA-Glu-CTC-1-6 & tRNA-Glu-CTC-1-7 & tRNA-Glu-CTC-2-1 & lncRNA:LINC01783 & tRNA-Glu-TTC-4-1 & tRNA-Glu-TTC-4-2 & tRNA-Glu-TTC-3-1 & lncRNA:URS0000A76D9A_9606_Homo_sapiensLOC440570 & tRNA-Glu-TTC-14-1	-0.842691223854258	-1.40761782712902	-0.277764620579501	3.97118686711002	-3.01766431205051	0.00448151060771355	0.13183110371024	-2.11873710574165
ENSG00000185344.15&ENSG00000137700.18&ReverseComplement_ENSG00000078304.19&ReverseComplement_ENSG00000145536.15&ENSG00000164040.18&ReverseComplement_ENSG00000144028.15&ReverseComplement_ENSG00000114735.10&ENSG00000105323.17&ENSG00000131386.19&ENSG00000164941.14&ENSG00000168675.19&ENSG00000179407.3&ReverseComplement_ENSG00000105619.14&ENSG00000267796.8&ENSG00000188223.9&ReverseComplement_ENSG00000…	ATP6V0A2 & SLC37A4 & ReverseComplement_PPP2R5C & ReverseComplement_ADAMTS16 & PGRMC2 & ReverseComplement_SNRNP200 & ReverseComplement_HEMK1 & HNRNPUL1 & GALNT15 & INTS8 & LDLRAD4 & DNAJB8 & ReverseComplement_TFPT & LIN37 & ENSG00000188223.9 & ReverseComplement_CTBP2 & ReverseComplement_MiR.hp:hsa-mir-6880 & ReverseComplement_OBSCN & ReverseComplement_MELTF & ReverseComplement_NEIL1 & PKDCC & TMEM…	-0.947829717214037	-1.58640107180755	-0.309258362620525	4.58696278754649	-3.00272369276569	0.00466328734523428	0.133470845908192	-2.16811645608109
ENSG00000185344.15&ENSG00000137700.18&ReverseComplement_ENSG00000078304.19&ReverseComplement_ENSG00000145536.15&ENSG00000164040.18&ReverseComplement_ENSG00000144028.15&ReverseComplement_ENSG00000114735.10&ENSG00000105323.17&ENSG00000131386.19&ENSG00000164941.14&ENSG00000168675.19&ENSG00000179407.3&ReverseComplement_ENSG00000105619.14&ENSG00000267796.8&ENSG00000188223.9&ReverseComplement_ENSG00000…	ATP6V0A2 & SLC37A4 & ReverseComplement_PPP2R5C & ReverseComplement_ADAMTS16 & PGRMC2 & ReverseComplement_SNRNP200 & ReverseComplement_HEMK1 & HNRNPUL1 & GALNT15 & INTS8 & LDLRAD4 & DNAJB8 & ReverseComplement_TFPT & LIN37 & ENSG00000188223.9 & ReverseComplement_CTBP2 & ReverseComplement_MiR.hp:hsa-mir-6880	-0.819621143268961	-1.38065123610263	-0.258591050435286	4.58615369284362	-2.95543545391613	0.00528536884931568	0.147294884511192	-2.2790842998917
lncRNA__URS000075E68F_9606_Homo_sapiens_NR2F2_antisense_RNA_1_NR2F2-AS1__lncRNA&lncRNA__URS0000CCDFFB_9606_Homo_sapiens_cat_eye_syndrome_chromosome_region_lncRNA&lncRNA__URS0000CCE07B_9606_Homo_sapiens_cat_eye_syndrome_chromosome_region_candidate_7_CECR7_	lncRNA:NR2F2-AS1 & lncRNA:URS0000CCDFFB_9606_Homo_sapiens_cat_eye_syndrome_chromosome_region_lncRNA & lncRNA:URS0000CCE07B_9606_Homo_sapiens_cat_eye_syndrome_chromosome_region_candidate_7_CECR7	-1.35624460233239	-2.30222123272944	-0.410267971935333	1.88518655032975	-2.90036127385719	0.00610780051907425	0.165007377839769	-2.28163937375005
lncRNA__URS000075E68F_9606_Homo_sapiens_NR2F2_antisense_RNA_1_NR2F2-AS1__lncRNA	lncRNA:NR2F2-AS1	-0.965324365081166	-1.64043725227329	-0.29021147788904	10.3466186553976	-2.89261978483717	0.00623257328950968	0.165007377839769	-2.47730084240294
lncRNA__URS0000394A79_9606_Homo_sapiens_long_intergenic_non-protein_coding_RNA_1714_LINC01714_&lncRNA__URS000075E3E5_9606_Homo_sapiens_long_intergenic_non-protein_coding_RNA_1343_LINC01343_&lncRNA__URS0000759B1D_9606_Homo_sapiens_long_intergenic_non-protein_coding_RNA_1299_LINC01299_&lncRNA__URS000075CB2F_9606_Homo_sapiens_PHKA2_antisense_RNA_1_PHKA2-AS1_	lncRNA:PHKA2-AS1	-1.08048554373205	-1.84799959548778	-0.312971491976315	2.59076808614002	-2.84791555645555	0.00700094782926298	0.18082935978511	-2.44490839699671
ENSG00000122877.17&ENSG00000272031.3&ReverseComplement_lncRNA__URS00001668D8_9606_Homo_sapiens_KRT73_antisense_RNA_1_KRT73-AS1_&ENSG00000124466.9&ReverseComplement_ENSG00000198598.7	EGR2 & ANKRD34A & ReverseComplement_lncRNA:KRT73-AS1 & LYPD3 & ReverseComplement_MMP17	-1.06180491971644	-1.83495471970432	-0.288655119728562	6.86751996123958	-2.7782771557114	0.0083757644620394	0.211188918221422	-2.69840053955616
tRNA__Homo_sapiens_tRNA-Val-CAC-1-1&tRNA__Homo_sapiens_tRNA-Val-CAC-1-2&tRNA__Homo_sapiens_tRNA-Val-CAC-1-3&tRNA__Homo_sapiens_tRNA-Val-CAC-1-4&tRNA__Homo_sapiens_tRNA-Val-CAC-1-5&tRNA__Homo_sapiens_tRNA-Val-CAC-1-6&tRNA__Homo_sapiens_tRNA-Val-CAC-1-7&tRNA__Homo_sapiens_tRNA-Val-CAC-5-1&tRNA__Homo_sapiens_tRNA-Val-CAC-4-1&tRNA__Homo_sapiens_tRNA-Val-AAC-1-1&tRNA__Homo_sapiens_tRNA-Val-AAC-1-2&tRN…	tRNA-Val-CAC-1-1 & tRNA-Val-CAC-1-2 & tRNA-Val-CAC-1-3 & tRNA-Val-CAC-1-4 & tRNA-Val-CAC-1-5 & tRNA-Val-CAC-1-6 & tRNA-Val-CAC-1-7 & tRNA-Val-CAC-5-1 & tRNA-Val-CAC-4-1 & tRNA-Val-AAC-1-1 & tRNA-Val-AAC-1-2 & tRNA-Val-AAC-1-3 & tRNA-Val-AAC-1-4 & tRNA-Val-AAC-1-5 & tRNA-Val-AAC-4-1 & tRNA-Val-AAC-3-1 & tRNA-Val-CAC-2-1 & tRNA-Val-CAC-6-1	-1.18848252934646	-2.06927714585809	-0.307687912834833	1.80810986340331	-2.72968562731706	0.00947939008869063	0.233457537300544	-2.6452940833327
tRNA__Homo_sapiens_tRNA-Leu-AAG-2-1&tRNA__Homo_sapiens_tRNA-Leu-AAG-2-2&tRNA__Homo_sapiens_tRNA-Leu-AAG-2-3&tRNA__Homo_sapiens_tRNA-Leu-AAG-2-4&tRNA__Homo_sapiens_tRNA-Leu-AAG-3-1&tRNA__Homo_sapiens_tRNA-Leu-TAG-1-1&tRNA__Homo_sapiens_tRNA-Leu-AAG-1-1&tRNA__Homo_sapiens_tRNA-Leu-AAG-1-2&tRNA__Homo_sapiens_tRNA-Leu-AAG-1-3	tRNA-Leu-AAG-2-1 & tRNA-Leu-AAG-2-2 & tRNA-Leu-AAG-2-3 & tRNA-Leu-AAG-2-4 & tRNA-Leu-AAG-3-1 & tRNA-Leu-TAG-1-1 & tRNA-Leu-AAG-1-1 & tRNA-Leu-AAG-1-2 & tRNA-Leu-AAG-1-3	-0.927476036940017	-1.61796241435434	-0.236989659525694	2.7140034137198	-2.71732800948604	0.00978079859712087	0.235406038962523	-2.73896657566507
hsa-miR-6734-3p	hsa-miR-6734-3p	0.594993587086897	0.146340461655018	1.04364671251878	2.97056574927962	2.68284801277686	0.0106693118387442	0.251084471938447	-2.82175988801994
lncRNA__URS000075C528_9606_Homo_sapiens_long_intergenic_non-protein_coding_RNA_342_LINC00342_	lncRNA:LINC00342	-0.985410290811195	-1.73408590602924	-0.23673467559315	6.93656968380181	-2.66267332702789	0.01122318633267	0.252301437244251	-2.95467806817114
ReverseComplement_ENSG00000166961.15&ReverseComplement_lncRNA__URS000075B2AA_9606_Homo_sapiens_long_intergenic_non-protein_coding_RNA_891_LINC00891_	ReverseComplement_MS4A15 & ReverseComplement_lncRNA:LINC00891	-0.616591692130431	-1.08546061720181	-0.147722767059053	3.42898560936189	-2.66036178754304	0.0112883133253911	0.252301437244251	-2.8973472111804
lncRNA__URS0000CCDFFB_9606_Homo_sapiens_cat_eye_syndrome_chromosome_region_lncRNA&lncRNA__URS0000CCE07B_9606_Homo_sapiens_cat_eye_syndrome_chromosome_region_candidate_7_CECR7_	lncRNA:URS0000CCDFFB_9606_Homo_sapiens_cat_eye_syndrome_chromosome_region_lncRNA & lncRNA:URS0000CCE07B_9606_Homo_sapiens_cat_eye_syndrome_chromosome_region_candidate_7_CECR7	-0.894737343172688	-1.57644334824026	-0.21303133810512	2.14474362141315	-2.6551736321805	0.0114357591952068	0.252301437244251	-2.82509552922748
lncRNA__URS000075AE1B_9606_Homo_sapiens_human__non-protein_coding_lnc-CELA3A-5:14&lncRNA__URS000075D5F9_9606_Homo_sapiens_long_intergenic_non-protein_coding_RNA_339_LINC00339_&lncRNA__URS000075BB12_9606_Homo_sapiens_human__non-protein_coding_lnc-CELA3A-5:13&lncRNA__URS000075D659_9606_Homo_sapiens_human__non-protein_coding_lnc-CELA3A-5:16&lncRNA__URS000075E9D1_9606_Homo_sapiens_human__non-protein_…	lncRNA:lnc-CELA3A-5:12	-0.756375421380398	-1.33957110792934	-0.173179734831452	5.3764117295977	-2.62372061297599	0.0123683071778694	0.260824659169175	-3.02928957406824
lncRNA__URS000075E3E5_9606_Homo_sapiens_long_intergenic_non-protein_coding_RNA_1343_LINC01343_	lncRNA:LINC01343	-0.716102613096838	-1.2688739113192	-0.163331314874471	5.80369814275655	-2.62074192413174	0.01246015627909	0.260824659169175	-3.03770373622532
ENSG00000197299.13	BLM	-1.08620330428988	-1.92879761053306	-0.243608998046695	7.02374974028329	-2.60787686770236	0.0128641062830166	0.260824659169175	-3.07388135438051
tRNA__Homo_sapiens_tRNA-Ala-TGC-4-1&tRNA__Homo_sapiens_tRNA-Ala-CGC-1-1&tRNA__Homo_sapiens_tRNA-Ala-TGC-3-1&tRNA__Homo_sapiens_tRNA-Ala-TGC-3-2&tRNA__Homo_sapiens_tRNA-Ala-TGC-2-1&tRNA__Homo_sapiens_tRNA-Ala-CGC-2-1&tRNA__Homo_sapiens_tRNA-Ala-CGC-3-1&tRNA__Homo_sapiens_tRNA-Ala-AGC-4-1	tRNA-Ala-TGC-4-1 & tRNA-Ala-CGC-1-1 & tRNA-Ala-TGC-3-1 & tRNA-Ala-TGC-3-2 & tRNA-Ala-TGC-2-1 & tRNA-Ala-CGC-2-1 & tRNA-Ala-CGC-3-1 & tRNA-Ala-AGC-4-1	-0.93956659982243	-1.66936691995525	-0.209766279689611	3.14440815663564	-2.60446186571176	0.0129733373478712	0.260824659169175	-3.00819322562665
hsa-miR-641	hsa-miR-641	-0.78704601906746	-1.39896252093589	-0.175129517199033	1.82078146529435	-2.60197095259853	0.0130535476260305	0.260824659169175	-2.90322416737453
ReverseComplement_ENSG00000025796.14	ReverseComplement_SEC63	0.761563568522277	0.165397979949981	1.35772915709457	2.46993784433682	2.58424531968781	0.0136376176461482	0.267448834949462	-2.98956632721907
tRNA__Homo_sapiens_tRNA-Gln-CTG-1-1&tRNA__Homo_sapiens_tRNA-Gln-CTG-1-2&tRNA__Homo_sapiens_tRNA-Gln-CTG-1-3&tRNA__Homo_sapiens_tRNA-Gln-CTG-1-4&tRNA__Homo_sapiens_tRNA-Gln-CTG-1-5&tRNA__Homo_sapiens_tRNA-Gln-CTG-2-1&tRNA__Homo_sapiens_tRNA-Gln-CTG-5-1&tRNA__Homo_sapiens_tRNA-Gln-CTG-6-1&tRNA__Homo_sapiens_tRNA-Gln-CTG-3-1&tRNA__Homo_sapiens_tRNA-Gln-CTG-3-2&tRNA__Homo_sapiens_tRNA-Gln-CTG-4-1&tRN…	tRNA-Gln-CTG-1-1 & tRNA-Gln-CTG-1-2 & tRNA-Gln-CTG-1-3 & tRNA-Gln-CTG-1-4 & tRNA-Gln-CTG-1-5 & tRNA-Gln-CTG-2-1 & tRNA-Gln-CTG-5-1 & tRNA-Gln-CTG-6-1 & tRNA-Gln-CTG-3-1 & tRNA-Gln-CTG-3-2 & tRNA-Gln-CTG-4-1 & tRNA-Gln-CTG-4-2 & tRNA-Gln-CTG-7-1	-0.878993875965169	-1.57437637730744	-0.183611374622896	3.11925114825941	-2.55715217832465	0.0145768076239159	0.280669804976853	-3.10353877698345
lncRNA__URS000075E68F_9606_Homo_sapiens_NR2F2_antisense_RNA_1_NR2F2-AS1__lncRNA&lncRNA__URS0000812192_9606_Homo_sapiens_PROX1_antisense_RNA_1_PROX1-AS1_	lncRNA:PROX1-AS1	-1.19005012338685	-2.13818877675386	-0.241911470019845	2.05840751739594	-2.53914723261224	0.015233330984382	0.288073169865367	-3.06302347216454
hsa-miR-4738-3p	hsa-miR-4738-3p	1.0921682639718	0.215521322534312	1.96881520540929	1.76459454570944	2.5203410520295	0.0159478502523834	0.296294270478492	-3.04409290737119
lncRNA__URS00003074D5_9606_Homo_sapiens_TCERG1L_antisense_RNA_1_TCERG1L-AS1_	lncRNA:TCERG1L-AS1	-1.31449671265838	-2.37576868161259	-0.253224743704161	1.28290191448538	-2.50568973274288	0.0165255802844934	0.301734302091008	-3.0464933323692
ENSG00000197299.13&ENSG00000188266.14&ReverseComplement_ENSG00000169045.17&ReverseComplement_ENSG00000154027.19&ReverseComplement_ENSG00000169302.16&ReverseComplement_ENSG00000174839.13	BLM & HYKK & ReverseComplement_HNRNPH1 & ReverseComplement_AK5 & ReverseComplement_STK32A & ReverseComplement_DENND6A	-1.26250111747696	-2.28855114934026	-0.236451085613652	4.65659679305968	-2.48918809708876	0.0171990899816328	0.30452038285819	-3.30635823225686
lncRNA__URS000075C759_9606_Homo_sapiens_RBAK_downstream_neighbor_RBAKDN_	lncRNA:URS000075C759_9606_Homo_sapiens_RBAK_downstream_neighbor_RBAKDN	-0.949087810687003	-1.72082668620932	-0.177348935164687	2.48815534478183	-2.48788613836538	0.0172532794820504	0.30452038285819	-3.20069722811974
ReverseComplement_ENSG00000143226.15	ReverseComplement_FCGR2A	-0.563508719226741	-1.02735861312744	-0.0996588253260402	9.21418663742025	-2.45763657306253	0.0185569079611544	0.318360200137707	-3.41337926092213
tRNA__Homo_sapiens_tRNA-Met-CAT-3-1&tRNA__Homo_sapiens_tRNA-Met-CAT-3-2&tRNA__Homo_sapiens_tRNA-Met-CAT-2-1&tRNA__Homo_sapiens_tRNA-Met-CAT-4-1&tRNA__Homo_sapiens_tRNA-Met-CAT-4-2&tRNA__Homo_sapiens_tRNA-Met-CAT-4-3&tRNA__Homo_sapiens_tRNA-Met-CAT-5-1&tRNA__Homo_sapiens_tRNA-Met-CAT-5-2	tRNA-Met-CAT-3-1 & tRNA-Met-CAT-3-2 & tRNA-Met-CAT-2-1 & tRNA-Met-CAT-4-1 & tRNA-Met-CAT-4-2 & tRNA-Met-CAT-4-3 & tRNA-Met-CAT-5-1 & tRNA-Met-CAT-5-2	-1.02253902602819	-1.86824745813745	-0.176830593918926	2.01738054649491	-2.4459845756295	0.0190825049430781	0.318360200137707	-3.24720024083673
lncRNA__URS000075B559_9606_Homo_sapiens_uncharacterized_LOC25845_PP7080__lncRNA	lncRNA:URS000075B559_9606_Homo_sapiens_uncharacterized_LOC25845_PP7080	0.612110707323816	0.104731146681927	1.1194902679657	2.84103320379964	2.44057125009517	0.0193312580030479	0.318360200137707	-3.31647731363661
lncRNA__URS000075D573_9606_Homo_sapiens_small_nucleolar_RNA_host_gene_9_SNHG9_	lncRNA:URS000075D573_9606_SNHG9	-0.81264047324669	-1.4900592108078	-0.135221735685576	2.4804259256973	-2.42680972048057	0.0199769331606942	0.318360200137707	-3.32489398369373
ENSG00000105701.16	FKBP8	0.592792793499691	0.0973093679548049	1.08827621904458	3.20394739199673	2.42029479310922	0.0202893741704557	0.318360200137707	-3.38088091607053
ENSG00000176490.5&ENSG00000261210.8	DIRAS1 & CLEC19A	0.66855919658255	0.109253423022255	1.22786497014284	3.41102405162845	2.41816008009263	0.0203927093432478	0.318360200137707	-3.39660231392268
tRNA__Homo_sapiens_tRNA-Gly-GCC-2-1&tRNA__Homo_sapiens_tRNA-Gly-GCC-2-2&tRNA__Homo_sapiens_tRNA-Gly-GCC-2-3&tRNA__Homo_sapiens_tRNA-Gly-GCC-2-4&tRNA__Homo_sapiens_tRNA-Gly-GCC-2-5&tRNA__Homo_sapiens_tRNA-Gly-GCC-2-6&tRNA__Homo_sapiens_tRNA-Gly-GCC-3-1&tRNA__Homo_sapiens_tRNA-Gly-GCC-5-1	tRNA-Gly-GCC-2-1 & tRNA-Gly-GCC-2-2 & tRNA-Gly-GCC-2-3 & tRNA-Gly-GCC-2-4 & tRNA-Gly-GCC-2-5 & tRNA-Gly-GCC-2-6 & tRNA-Gly-GCC-3-1 & tRNA-Gly-GCC-5-1	-0.780513728928173	-1.43532760169774	-0.125699856158602	7.35486457446719	-2.41133282080956	0.0207264059365798	0.318360200137707	-3.48831074505953
tRNA__Homo_sapiens_tRNA-Lys-CTT-1-1&tRNA__Homo_sapiens_tRNA-Lys-CTT-1-2&tRNA__Homo_sapiens_tRNA-Lys-CTT-4-1	tRNA-Lys-CTT-1-1 & tRNA-Lys-CTT-1-2 & tRNA-Lys-CTT-4-1	-0.84547890746989	-1.55488975100675	-0.136068063933026	5.86105318418887	-2.41101236467607	0.0207421897235344	0.318360200137707	-3.47785141590592
tRNA__Homo_sapiens_tRNA-Gly-GCC-2-1&tRNA__Homo_sapiens_tRNA-Gly-GCC-2-2&tRNA__Homo_sapiens_tRNA-Gly-GCC-2-3&tRNA__Homo_sapiens_tRNA-Gly-GCC-2-4&tRNA__Homo_sapiens_tRNA-Gly-GCC-2-5&tRNA__Homo_sapiens_tRNA-Gly-GCC-2-6&tRNA__Homo_sapiens_tRNA-Gly-GCC-3-1&tRNA__Homo_sapiens_tRNA-Gly-GCC-5-1&tRNA__Homo_sapiens_tRNA-Gly-CCC-1-1&tRNA__Homo_sapiens_tRNA-Gly-CCC-1-2&tRNA__Homo_sapiens_tRNA-Gly-GCC-1-1&tRN…	tRNA-Gly-GCC-2-1 & tRNA-Gly-GCC-2-2 & tRNA-Gly-GCC-2-3 & tRNA-Gly-GCC-2-4 & tRNA-Gly-GCC-2-5 & tRNA-Gly-GCC-2-6 & tRNA-Gly-GCC-3-1 & tRNA-Gly-GCC-5-1 & tRNA-Gly-CCC-1-1 & tRNA-Gly-CCC-1-2 & tRNA-Gly-GCC-1-1 & tRNA-Gly-GCC-1-2 & tRNA-Gly-GCC-1-3 & tRNA-Gly-GCC-1-4 & tRNA-Gly-GCC-1-5	-0.630332710422004	-1.15922582134308	-0.101439599500928	3.94650147059367	-2.41099559755528	0.0207430158729951	0.318360200137707	-3.44716362442743
lncRNA__URS0000394A79_9606_Homo_sapiens_long_intergenic_non-protein_coding_RNA_1714_LINC01714_&lncRNA__URS000075E3E5_9606_Homo_sapiens_long_intergenic_non-protein_coding_RNA_1343_LINC01343_&lncRNA__URS00001C235B_9606_Homo_sapiens_long_intergenic_non-protein_coding_RNA_242_LINC00242_	lncRNA:LINC01714 & lncRNA:LINC01343 & lncRNA:LINC00242	-0.845155338755716	-1.55684991523685	-0.133460762274583	3.97215248584971	-2.40235600284865	0.0211726902087286	0.320312556157766	-3.46591093777476
ENSG00000172086.9	KRCC1	0.541775744443811	0.0750453053807708	1.00850618350685	3.69853614097936	2.34826937712352	0.0240504372674462	0.353599823638907	-3.55503933501698
hsa-miR-659-5p	hsa-miR-659-5p	0.677947826524447	0.0914268840821381	1.26446876896676	2.31375052729198	2.33833769961484	0.0246156490424974	0.353599823638907	-3.4642794743079
lncRNA__URS000075C3E9_9606_Homo_sapiens_human__non-protein_coding_lnc-ZNF382-5:1&lncRNA__URS00004FA0FF_9606_Homo_sapiens_long_intergenic_non-protein_coding_RNA_2043_LINC02043_	lncRNA:lncRNA:LINC02043	0.714319615802836	0.0938228346337833	1.33481639697189	1.8802956435708	2.32888222415731	0.0251648390042872	0.353599823638907	-3.43325798246449
MiR.hp__hsa-mir-3688-2&MiR.hp__hsa-mir-3688-1	MiR.hp:hsa-mir-3688-2 & MiR.hp:hsa-mir-3688-1	-0.641228196501687	-1.19868233024981	-0.0837740627535589	3.56576742231927	-2.32700841334232	0.0252749723417591	0.353599823638907	-3.59426870863794
ReverseComplement_ENSG00000117298.16&ReverseComplement_lncRNA__URS0000759D4A_9606_Homo_sapiens_FOXF1_adjacent_non-coding_developmental_regulatory_RNA_FENDRR_&ReverseComplement_ENSG00000168137.19&ENSG00000176920.13&ReverseComplement_ENSG00000186115.13&ReverseComplement_ENSG00000196689.13&ENSG00000101350.8&ReverseComplement_ENSG00000139746.16&ReverseComplement_lncRNA__URS00007E413A_9606_Homo_sapien…	ReverseComplement_ECE1 & ReverseComplement_lncRNA:lncRNA:URS00007E3AA8_9606_Homo_sapiens_human:non-protein_coding_LINC01770:14	-1.06528434496365	-1.99152931530454	-0.139039374622765	3.46067242671188	-2.32666664957708	0.025295106188926	0.353599823638907	-3.58843129292875
lncRNA__URS000075B82C_9606_Homo_sapiens_human__non-protein_coding_lnc-RAB23-1:3	lncRNA:lnc-RAB23-1:3	-0.571440570364672	-1.06889036739714	-0.073990773332206	5.15849155586444	-2.3238938957789	0.0254589872729926	0.353599823638907	-3.64916390227416
ENSG00000122877.17&ReverseComplement_ENSG00000111087.10&ENSG00000139610.2	EGR2 & ReverseComplement_GLI1 & CELA1	0.568207263382214	0.0726721216855394	1.06374240507889	2.70541141703267	2.31967319998201	0.0257102799057562	0.353599823638907	-3.54409674499413
rRNA__5S_ribosomal_1_(RNA5S1-8,_RNA5S10-17)&rRNA__5S_ribosomal_9_(RNA5S9)&lncRNA__URS000048471C_9606_Homo_sapiens_LZTS1_antisense_RNA_1_LZTS1-AS1_	rRNA:5S_ribsomalisoforms & lncRNA:LZTS1-AS1	0.60412368438042	0.0755303162688019	1.13271705249204	5.40544678510218	2.31205752284271	0.0261693474289823	0.355299217016568	-3.67141090663072
ReverseComplement_ENSG00000006283.18	ReverseComplement_CACNA1G	-1.1243920119172	-2.1130180358912	-0.135765987943197	1.72816419694681	-2.30080703056996	0.0268609894959249	0.3600732642555	-3.47058114927183
tRNA__Homo_sapiens_tRNA-Leu-CAG-1-1&tRNA__Homo_sapiens_tRNA-Leu-CAG-1-2&tRNA__Homo_sapiens_tRNA-Leu-CAG-1-3&tRNA__Homo_sapiens_tRNA-Leu-CAG-1-4&tRNA__Homo_sapiens_tRNA-Leu-CAG-1-5&tRNA__Homo_sapiens_tRNA-Leu-CAG-1-6&tRNA__Homo_sapiens_tRNA-Leu-CAG-1-7&tRNA__Homo_sapiens_tRNA-Leu-CAG-2-1&tRNA__Homo_sapiens_tRNA-Leu-CAG-2-2	tRNA-Leu-CAG-1-1 & tRNA-Leu-CAG-1-2 & tRNA-Leu-CAG-1-3 & tRNA-Leu-CAG-1-4 & tRNA-Leu-CAG-1-5 & tRNA-Leu-CAG-1-6 & tRNA-Leu-CAG-1-7 & tRNA-Leu-CAG-2-1 & tRNA-Leu-CAG-2-2	-0.641261918789232	-1.20764154085802	-0.0748822967204422	4.32897583900277	-2.29045789909184	0.0275116496617854	0.364185462397884	-3.70188224474888
ENSG00000134504.14	KCTD1	-0.773896712377617	-1.46043917419849	-0.0873542505567426	2.12917734703371	-2.28039500638359	0.0281578198077435	0.368137421930869	-3.57173662657877
hsa-miR-296-5p	hsa-miR-296-5p	0.622865941814386	0.067363542303302	1.17836834132547	4.9283874454974	2.26831376232366	0.0289515189161494	0.373898274782954	-3.75344921273567
MiR.hp__hsa-mir-6859-1&MiR.hp__hsa-mir-6859-2&MiR.hp__hsa-mir-6859-3&MiR.hp__hsa-mir-6859-4	MiR.hp:hsa-mir-6859-1 & MiR.hp:hsa-mir-6859-2 & MiR.hp:hsa-mir-6859-3 & MiR.hp:hsa-mir-6859-4	0.543046768627952	0.0544890982860814	1.03160443896982	3.74991810736836	2.24861902237462	0.0302883492713442	0.381770136650294	-3.74738548330991
hsa-miR-5100	hsa-miR-5100	-0.808016527420262	-1.53591200122555	-0.0801210536149717	6.19468490968082	-2.24566881334643	0.0304932785720797	0.381770136650294	-3.80774773489748
lncRNA__URS0000BC44BA_9606_Homo_sapiens_uncharacterized_LOC100287837_LOC100287837__lncRNA&lncRNA__URS00007E4D55_9606_Homo_sapiens_human__non-protein_coding_lnc-ERV3-1-10:18	lncRNA:lnc-ERV3-1-10:18	-1.39879768828108	-2.66009456381433	-0.137500812747835	1.20909718947544	-2.24353096800808	0.0306425511003541	0.381770136650294	-3.5308037796146
tRNA__Homo_sapiens_tRNA-Gln-CTG-1-1&tRNA__Homo_sapiens_tRNA-Gln-CTG-1-2&tRNA__Homo_sapiens_tRNA-Gln-CTG-1-3&tRNA__Homo_sapiens_tRNA-Gln-CTG-1-4&tRNA__Homo_sapiens_tRNA-Gln-CTG-1-5&tRNA__Homo_sapiens_tRNA-Gln-CTG-2-1&tRNA__Homo_sapiens_tRNA-Gln-CTG-6-1&tRNA__Homo_sapiens_tRNA-Gln-CTG-3-1&tRNA__Homo_sapiens_tRNA-Gln-CTG-3-2&tRNA__Homo_sapiens_tRNA-Gln-CTG-4-1&tRNA__Homo_sapiens_tRNA-Gln-CTG-4-2	tRNA-Gln-CTG-1-1 & tRNA-Gln-CTG-1-2 & tRNA-Gln-CTG-1-3 & tRNA-Gln-CTG-1-4 & tRNA-Gln-CTG-1-5 & tRNA-Gln-CTG-2-1 & tRNA-Gln-CTG-6-1 & tRNA-Gln-CTG-3-1 & tRNA-Gln-CTG-3-2 & tRNA-Gln-CTG-4-1 & tRNA-Gln-CTG-4-2	-0.85657026570818	-1.63137413710117	-0.0817663943151939	1.93433559673681	-2.23648348279795	0.0311392602451412	0.383447402320983	-3.63006384812834
lncRNA__URS000075E6A8_9606_Homo_sapiens_uncharacterized_LOC100507388_LOC100507388__lncRNA	lncRNA:URS000075E6A8_9606_Homo_sapiensLOC100507388	-0.588417349324118	-1.12650305088657	-0.050331647761661	4.14670762441634	-2.21222094627711	0.0329046216193392	0.398792203520076	-3.84592226880558
ENSG00000177311.12	ZBTB38	0.825426724695114	0.0695361714719455	1.58131727791828	2.74674689902297	2.20909346374813	0.033138540046994	0.398792203520076	-3.75370534150814
hsa-miR-324-3p	hsa-miR-324-3p	0.335240764390528	0.0271297292508971	0.64335179953016	7.1696272215864	2.20112168178888	0.0337414850096873	0.401485759834369	-3.90029932490825
ENSG00000105443.15&ReverseComplement_ENSG00000101940.18&ENSG00000280789.2	CYTH2 & ReverseComplement_WDR13 & PAGR1	-0.682142430370909	-1.31412183256804	-0.0501630281737731	2.59746472010736	-2.18356750671319	0.0351036634111076	0.413053106137366	-3.79807584122762
tRNA__Homo_sapiens_tRNA-Lys-CTT-2-1&tRNA__Homo_sapiens_tRNA-Lys-CTT-2-2&tRNA__Homo_sapiens_tRNA-Lys-CTT-2-3&tRNA__Homo_sapiens_tRNA-Lys-CTT-2-4&tRNA__Homo_sapiens_tRNA-Lys-CTT-2-5&tRNA__Homo_sapiens_tRNA-Lys-CTT-3-1	tRNA-Lys-CTT-2-1 & tRNA-Lys-CTT-2-2 & tRNA-Lys-CTT-2-3 & tRNA-Lys-CTT-2-4 & tRNA-Lys-CTT-2-5 & tRNA-Lys-CTT-3-1	-0.802077013803896	-1.54861278539008	-0.0555412422177124	4.17119075364364	-2.17350143067621	0.0359065857039458	0.41643533736687	-3.92000614386426
ENSG00000101438.4&ENSG00000140718.21	SLC32A1 & FTO	-0.960425972660058	-1.85572643174986	-0.0651255135702535	3.2962042558486	-2.17014909223468	0.0361775741621832	0.41643533736687	-3.87774734641188
hsa-miR-199b-5p	hsa-miR-199b-5p	-1.03460953625655	-2.00287310619202	-0.0663459663210857	2.52529724181544	-2.1616101326872	0.0368760239532317	0.419910853402928	-3.8241222533135
MiR.hp__hsa-mir-128-1	MiR.hp:hsa-mir-128-1	-0.420170859573671	-0.814585642492931	-0.0257560766544108	6.65384133722419	-2.1550990106779	0.0374165955827365	0.421533773639553	-3.98320120530219
rRNA__5S_ribosomal_1_(RNA5S1-8,_RNA5S10-17)&rRNA__5S_ribosomal_9_(RNA5S9)	rRNA:5S_ribsomalisoforms	-0.383531510580262	-0.74555363486977	-0.0215093862907538	12.3726848237665	-2.14318875108916	0.0384235696177971	0.428321686581548	-4.10251506043957
hsa-miR-4659b-3p	hsa-miR-4659b-3p	-0.679226062566533	-1.3278636295025	-0.0305884956305699	2.50331878505337	-2.11839394531757	0.0405969399328034	0.443183827116457	-3.9109862267912
ENSG00000069431.13&ENSG00000111602.12&ENSG00000099998.19&ReverseComplement_ENSG00000104884.17&ENSG00000124159.16&ReverseComplement_ENSG00000157106.17&ReverseComplement_ENSG00000118961.15	ABCC9 & TIMELESS & GGT5 & ReverseComplement_ERCC2 & MATN4 & ReverseComplement_SMG1 & ReverseComplement_LDAH	-1.24020610407464	-2.42656885435246	-0.0538433537968317	2.04053734339162	-2.11480751485539	0.0409201087683617	0.443183827116457	-3.85965668928738
tRNA__Homo_sapiens_tRNA-Ala-AGC-2-1&tRNA__Homo_sapiens_tRNA-Ala-AGC-2-2&tRNA__Homo_sapiens_tRNA-Ala-AGC-7-1&tRNA__Homo_sapiens_tRNA-Ala-AGC-3-1	tRNA-Ala-AGC-2-1 & tRNA-Ala-AGC-2-2 & tRNA-Ala-AGC-7-1 & tRNA-Ala-AGC-3-1	-0.761961771883594	-1.49196482974375	-0.0319587140234384	2.38454484207564	-2.11155786024795	0.0412148844931561	0.443183827116457	-3.9096754647306
hsa-miR-6803-3p	hsa-miR-6803-3p	0.380590716065742	0.0155537703486229	0.74562766178286	5.2512480775551	2.10919071434757	0.0414307827049379	0.443183827116457	-4.05768484139425
ENSG00000161021.13&ENSG00000081913.14	MAML1 & PHLPP1	-0.734567104656003	-1.44234884830554	-0.0267853610064694	2.03296947645731	-2.09955183930035	0.0423202135731753	0.448171061739926	-3.87254213726005
tRNA__Homo_sapiens_tRNA-Gly-GCC-2-1&tRNA__Homo_sapiens_tRNA-Gly-GCC-2-2&tRNA__Homo_sapiens_tRNA-Gly-GCC-2-3&tRNA__Homo_sapiens_tRNA-Gly-GCC-2-4&tRNA__Homo_sapiens_tRNA-Gly-GCC-2-5&tRNA__Homo_sapiens_tRNA-Gly-GCC-2-6&tRNA__Homo_sapiens_tRNA-Gly-GCC-3-1&tRNA__Homo_sapiens_tRNA-Gly-GCC-5-1&tRNA__Homo_sapiens_tRNA-Gly-CCC-1-1&tRNA__Homo_sapiens_tRNA-Gly-CCC-1-2&tRNA__Homo_sapiens_tRNA-Gly-GCC-4-1	tRNA-Gly-GCC-2-1 & tRNA-Gly-GCC-2-2 & tRNA-Gly-GCC-2-3 & tRNA-Gly-GCC-2-4 & tRNA-Gly-GCC-2-5 & tRNA-Gly-GCC-2-6 & tRNA-Gly-GCC-3-1 & tRNA-Gly-GCC-5-1 & tRNA-Gly-CCC-1-1 & tRNA-Gly-CCC-1-2 & tRNA-Gly-GCC-4-1	-0.865194324759324	-1.70363400073224	-0.0267546487864042	2.79146942841884	-2.08754729308302	0.0434513676716517	0.455594043210684	-3.99559268190014
hsa-let-7d-3p	hsa-let-7d-3p	-0.386732170745699	-0.766362772271229	-0.00710156922016858	10.5788017068992	-2.06083665520651	0.04606384448932	0.468410991917652	-4.21312983664249
lncRNA__URS0000A77033_9606_Homo_sapiens_HAND2_antisense_RNA_1_HAND2-AS1__lncRNA&lncRNA__URS0000A76C09_9606_Homo_sapiens_HAND2_antisense_RNA_1_HAND2-AS1__lncRNA&lncRNA__URS0000A77681_9606_Homo_sapiens_HAND2_antisense_RNA_1_HAND2-AS1__lncRNA&lncRNA__URS0000A773E7_9606_Homo_sapiens_HAND2_antisense_RNA_1_HAND2-AS1__lncRNA&lncRNA__URS0000A76676_9606_Homo_sapiens_HAND2_antisense_RNA_1_HAND2-AS1_&lncRNA…	lncRNA:HAND2-AS1	-1.36059801987116	-2.70298556764287	-0.0182104720994487	1.31271439679941	-2.05043686872203	0.0471175996623811	0.468410991917652	-3.88227936948176
ENSG00000181322.15	NME9	-0.794804185613482	-1.58017393974143	-0.00943443148553602	1.97172956021089	-2.04729514365466	0.0474400498156002	0.468410991917652	-3.96935427459659
lncRNA__URS000075E68F_9606_Homo_sapiens_NR2F2_antisense_RNA_1_NR2F2-AS1__lncRNA&lncRNA__URS0000BC450C_9606_Homo_sapiens_long_intergenic_non-protein_coding_RNA_1191_LINC01191__lncRNA	lncRNA:NR2F2-AS1 & lncRNA:LINC01191	-0.835322818442675	-1.66144829033206	-0.00919734655329152	4.17223184565793	-2.04551568864739	0.0476235374454288	0.468410991917652	-4.15521885255145
hsa-miR-6802-3p	hsa-miR-6802-3p	0.436042638275226	0.00395714506925277	0.868128131481199	4.14507735169864	2.04152054889604	0.0480377534917476	0.468410991917652	-4.15661191898656
lncRNA__URS0000D77F8F_9606_Homo_sapiens_uncharacterized_LOC284454_LOC284454__lncRNA	lncRNA:URS0000D77F8F_9606_Homo_sapiensLOC284454	0.608485317993699	0.00281963225562498	1.21415100373177	2.24490743175221	2.03241137578934	0.0489939689559124	0.468410991917652	-4.02406032747032
hsa-miR-361-3p	hsa-miR-361-3p	0.278039969295143	0.000581451600524141	0.555498486989763	10.9912362748598	2.02723293239166	0.0495449306506966	0.468410991917652	-4.28170462133765
lncRNA__URS00008B4804_9606_Homo_sapiens_human__non-protein_coding_lnc-KDM3B-1:6	lncRNA:lnc-KDM3B-1:6	0.566891772709217	0.000797789323574993	1.13298575609486	3.222333699879	2.02584445772192	0.0496935725651633	0.468410991917652	-4.12449314889307
ReverseComplement_ENSG00000101940.18&ENSG00000280789.2&ENSG00000102445.20	ReverseComplement_WDR13 & PAGR1 & RUBCNL	-0.588429953335655	-1.17814504421155	0.00128513754024495	3.36660178284422	-2.01858486604733	0.0504770837844949	0.468410991917652	-4.15044719168091
lncRNA__URS000075C528_9606_Homo_sapiens_long_intergenic_non-protein_coding_RNA_342_LINC00342_&lncRNA__URS000075D573_9606_Homo_sapiens_small_nucleolar_RNA_host_gene_9_SNHG9_	lncRNA:URS000075C528_9606_SNHG9	-0.901116787959406	-1.80450668883943	0.00227311292061871	5.09728958680649	-2.01790321429764	0.0505512022568821	0.468410991917652	-4.22276654721273
MiR.hp__hsa-mir-181a-1&MiR.hp__hsa-mir-181a-2	MiR.hp:hsa-mir-181a-1 & MiR.hp:hsa-mir-181a-2	0.643714080004253	-0.00198107073335652	1.28940923074186	10.5626785519162	2.01678668936716	0.0506728107291995	0.468410991917652	-4.29021408010601
rRNA__45S_pre-ribosomal_N5_(RNA45SN5)&rRNA__45S_pre-ribosomal_N1_(RNA45SN1)&rRNA__45S_pre-ribosomal_N3_(RNA45SN3)&rRNA__28S_ribosomal_N5_(RNA28SN5)&rRNA__28S_ribosomal_N1_(RNA28SN1)&rRNA__28S_ribosomal_N3_(RNA28SN3)	RNA45SN5 & RNA45SN1 & RNA45SN3 & RNA28SN5 & RNA28SN1 & RNA28SN3	-0.976725487519724	-1.95958388037324	0.00613290533379218	2.78253773159756	-2.01037026817903	0.0513766145799905	0.468410991917652	-4.13418261324707
snoRNA__Homo_sapiens300492_SNORD12	snoRNA:SNORD12	-1.06445247533033	-2.13680076587962	0.00789581521895788	2.8107837502553	-2.00809796030454	0.0516278897002312	0.468410991917652	-4.14124356695419
lncRNA__URS000075ED94_9606_Homo_sapiens_long_intergenic_non-protein_coding_RNA_1355_LINC01355_	lncRNA:LINC01355	-0.602576776367198	-1.21008107526712	0.00492752253272832	5.96158473018422	-2.00658479397293	0.0517958098504787	0.468410991917652	-4.24744342072849
hsa-miR-338-5p	hsa-miR-338-5p	-0.893938274904944	-1.79792480338785	0.0100482535779635	1.62836256569896	-2.00050691318988	0.0524750800644361	0.468410991917652	-3.97956359462263
lncRNA__URS0000ABD871_9606_Homo_sapiens_family_with_sequence_similarity_157_member_A_FAM157A_&lncRNA__URS000075C832_9606_Homo_sapiens_long_intergenic_non-protein_coding_RNA_1002_LINC01002_&lncRNA__URS000075A49B_9606_Homo_sapiens_human__non-protein_coding_lnc-OR4F29-7:1&lncRNA__URS0000BC45FE_9606_Homo_sapiens_long_intergenic_non-protein_coding_RNA_1001_LINC01001__lncRNA&lncRNA__URS0000BC4565_9606_…	lncRNA:lncRNA:LINC00599	-0.909358198609541	-1.82941892196811	0.0107025247490303	2.74284480560735	-1.99946118559146	0.0525927285261429	0.468410991917652	-4.14273936330392
hsa-miR-1260a	hsa-miR-1260a	-0.582507912293708	-1.17214393118615	0.00712810659873553	8.96317956953285	-1.99853752071044	0.0526968348976071	0.468410991917652	-4.29248413655499
ENSG00000178971.16	CTC1	-0.515494341001316	-1.0378857560309	0.00689707402827122	8.34024456298499	-1.9962841265554	0.0529515662600277	0.468410991917652	-4.28799311949
hsa-miR-618	hsa-miR-618	-1.73901066956591	-3.50227122482845	0.0242498856966269	3.60380006266753	-1.99517152005839	0.0530777327952013	0.468410991917652	-4.22008445539279
hsa-miR-550a-3-5p	hsa-miR-550a-3-5p	-0.377460307813761	-0.761042331310906	0.00612171568338293	4.70497450181788	-1.99070783834457	0.0535865286836683	0.468992841950452	-4.26514952682306
hsa-miR-139-3p	hsa-miR-139-3p	-0.745286629207817	-1.50969261059094	0.0191193521753085	1.85640134025623	-1.97239428611956	0.0557185385934234	0.475929684381067	-4.05038986830214
hsa-miR-4677-3p	hsa-miR-4677-3p	-0.584987128104271	-1.18587557536426	0.0159013191557217	2.25900232535847	-1.96945897384109	0.0560669992707858	0.475929684381067	-4.14013853436281
lncRNA__URS000075DE27_9606_Homo_sapiens_HLA_complex_group_11_HCG11_&lncRNA__URS000073968D_9606_Homo_sapiens_EMX2_opposite_strand/antisense_RNA_EMX2OS_&lncRNA__URS000075CCEF_9606_Homo_sapiens_RNF139_antisense_RNA_1_head_to_head__RNF139-AS1_&lncRNA__URS000075DBBD_9606_Homo_sapiens_KDM4A_antisense_RNA_1_KDM4A-AS1_&lncRNA__URS000075E2F0_9606_Homo_sapiens_long_intergenic_non-protein_coding_RNA_1122_LI…	lncRNA:DNMBP-AS1 & lncRNA:URS000001BC5F_9606_Homo_sapiens_ZBTB20_antisense_RNA_4_ZBTB20-AS4	-0.65018502289344	-1.3182835615738	0.0179135157869245	2.32510177202632	-1.96875159052796	0.0561512564738145	0.475929684381067	-4.1483139140745
lncRNA__URS000075ABCD_9606_Homo_sapiens_uncharacterized_LOC101927550_LOC101927550__lncRNA	lncRNA:URS000075ABCD_9606_Homo_sapiensLOC101927550	-0.46793894110729	-0.948964551251576	0.0130866690369963	3.75507469581359	-1.96795639544042	0.0562461037823372	0.475929684381067	-4.26599338796281
lncRNA__URS000075CAAA_9606_Homo_sapiens_human__non-protein_coding_lnc-RNF215-1:2	lncRNA:lnc-RNF215-1:2	-0.499825567207235	-1.01445986817002	0.0148087337555447	3.69162993194246	-1.96478132256374	0.0566261947422233	0.475929684381067	-4.27045285010769
lncRNA__URS0000CCE08E_9606_Homo_sapiens_uncharacterized_LOC107985355_LOC107985355__lncRNA	lncRNA:URS0000CCE08E_9606_Homo_sapiensLOC107985355	-0.615753183954862	-1.25186045051539	0.0203540826056624	6.18817115057731	-1.95826197960517	0.0574135971299252	0.477267706424045	-4.33424331676123
lncRNA__URS0000BC465C_9606_Homo_sapiens_small_nucleolar_RNA_host_gene_12_SNHG12__lncRNA&snoRNA__Homo_sapiens300653_SNORA44	lncRNA:URS0000BC465C_9606_SNORA44	-0.771085363239767	-1.56857306603684	0.0264023395573035	3.10722293263258	-1.95601845039854	0.0576867482741056	0.477267706424045	-4.24850175931144
hsa-miR-1270	hsa-miR-1270	0.842576232930917	-0.0329321541800552	1.71808462004189	1.91560835074982	1.94689879484408	0.0588086548481543	0.479312306890494	-4.10488298604622
hsa-miR-1296-5p	hsa-miR-1296-5p	-0.65983965775208	-1.34556948406161	0.025890168557452	1.70542928236566	-1.94661406401054	0.0588439835628305	0.479312306890494	-4.08438188705302
lncRNA__URS0000BC452E_9606_Homo_sapiens_uncharacterized_LOC107984784_LOC107984784__lncRNA	lncRNA:URS0000BC452E_9606_Homo_sapiensLOC107984784	-0.468593603229689	-0.956474624174135	0.0192874177147566	2.91387868559924	-1.94301840482082	0.0592917017966522	0.479312306890494	-4.2520610766761
ENSG00000270276.2&ENSG00000270882.2	H4C15 & H4C14	0.333800444182693	-0.0153942563964771	0.682995144761864	2.98926359706716	1.93380976383062	0.060451740456646	0.480963077230669	-4.26812719437246
ReverseComplement_ENSG00000179240.13&ReverseComplement_ENSG00000188315.8	ReverseComplement_GVQW3 & ReverseComplement_C3orf62	0.696128470875684	-0.0325631891259899	1.42482013087736	3.09287052714934	1.93259156591339	0.0606066545972415	0.480963077230669	-4.27034718280622
lncRNA__URS0000BC4452_9606_Homo_sapiens_SEMA6A_antisense_RNA_2_SEMA6A-AS2_&lncRNA__URS0000D7810A_9606_Homo_sapiens_uncharacterized_LOC646588_LOC646588__lncRNA&lncRNA__URS0000D7811A_9606_Homo_sapiens_uncharacterized_LOC646588_LOC646588__lncRNA&lncRNA__URS0000D7804F_9606_Homo_sapiens_uncharacterized_LOC646588_LOC646588__lncRNA&lncRNA__URS0000D7812A_9606_Homo_sapiens_uncharacterized_LOC646588_LOC646…	lncRNA:URS0000BC4452_9606_SEMA6A-AS2 & lncRNA:URS0000D7810A_9606_Homo_sapiensLOC646588	-0.979724127701858	-2.00632595141109	0.0468776960073782	8.59360658333875	-1.93061757205189	0.0608584063729081	0.480963077230669	-4.40579439910736
lncRNA__URS0000732D2A_9606_Homo_sapiens_PAX6_upstream_antisense_RNA_PAUPAR_	lncRNA:URS0000732D2A_9606_Homo_sapiens_PAX6_upstream_antisense_RNA_PAUPAR	-0.534890160065161	-1.10047728576946	0.0306969656391346	4.10265508083298	-1.91319649255994	0.0631194677946438	0.495137158477984	-4.38208999065564
tRNA__Homo_sapiens_tRNA-Leu-AAG-2-1&tRNA__Homo_sapiens_tRNA-Leu-AAG-2-2&tRNA__Homo_sapiens_tRNA-Leu-AAG-2-3&tRNA__Homo_sapiens_tRNA-Leu-AAG-2-4&tRNA__Homo_sapiens_tRNA-Leu-AAG-3-1&tRNA__Homo_sapiens_tRNA-Leu-AAG-4-1&tRNA__Homo_sapiens_tRNA-Leu-TAG-2-1	tRNA-Leu-AAG-2-1 & tRNA-Leu-AAG-2-2 & tRNA-Leu-AAG-2-3 & tRNA-Leu-AAG-2-4 & tRNA-Leu-AAG-3-1 & tRNA-Leu-AAG-4-1 & tRNA-Leu-TAG-2-1	-0.880406753256128	-1.81416546842561	0.0533519619133581	4.48349134014208	-1.90740615395215	0.0638867934249514	0.495260535185495	-4.40596965387328
hsa-miR-574-3p	hsa-miR-574-3p	0.349216119654225	-0.0214299290989926	0.719862168407443	6.68521683979612	1.90602850015162	0.0640705319361783	0.495260535185495	-4.42785017179789
lncRNA__URS000075DA51_9606_Homo_sapiens_BASP1_antisense_RNA_1_BASP1-AS1_	lncRNA:BASP1-AS1	0.534498113115174	-0.0364259459309034	1.10542217216125	2.40781521877743	1.89392298253882	0.0657046297601125	0.502432708594114	-4.27447943425618
lncRNA__URS0000759AD2_9606_Homo_sapiens_long_intergenic_non-protein_coding_RNA_294_LINC00294_&lncRNA__URS000075C353_9606_Homo_sapiens_long_intergenic_non-protein_coding_RNA_963_LINC00963_&lncRNA__URS000075B7A7_9606_Homo_sapiens_T_cell_receptor_gamma_locus_antisense_RNA_1_TRG-AS1_&lncRNA__URS0000CCE0A2_9606_Homo_sapiens_long_intergenic_non-protein_coding_RNA_330_LINC00330_&lncRNA__URS000075C0A6_96…	lncRNA:lncRNA:URS000075BDA2_9606_Homo_sapiens_PRICKLE2_antisense_RNA_3_PRICKLE2-AS3	0.403759435232088	-0.0284675973460685	0.835986467810244	4.61550498010727	1.88975386196934	0.0662756135602613	0.502432708594114	-4.43104491024566
hsa-miR-3605-3p	hsa-miR-3605-3p	0.451891958721509	-0.0321331855872415	0.93591710303026	7.13554092383579	1.88869213903201	0.0664216989642832	0.502432708594114	-4.46081390717666
MiR.hp__hsa-mir-140	MiR.hp:hsa-mir-140	-0.37998027254276	-0.788899058339621	0.0289385132541015	5.10403163054804	-1.87982954008054	0.0676519122735405	0.504023373095795	-4.46049162609692
hsa-miR-4685-3p	hsa-miR-4685-3p	0.585890748383669	-0.0455225647604883	1.21730406152783	6.88644112224154	1.87714312953459	0.0680286368601158	0.504023373095795	-4.47790466271181
hsa-miR-324-5p	hsa-miR-324-5p	0.371262309468362	-0.0288936258109147	0.771418244747638	4.80012093555074	1.87692138084042	0.0680598133642103	0.504023373095795	-4.46113907721077
ReverseComplement_ENSG00000261796.1&ReverseComplement_ENSG00000172780.17&ENSG00000142233.14	ReverseComplement_ISY1-RAB43 & ReverseComplement_RAB43 & NTN5	0.531492107203072	-0.0434492519609618	1.10643346636711	1.87666322091151	1.87011257621255	0.0690230475536202	0.507606995550582	-4.22186151246494
tRNA__Homo_sapiens_tRNA-Arg-CCT-4-1&tRNA__Homo_sapiens_tRNA-Arg-CCT-3-1	tRNA-Arg-CCT-4-1 & tRNA-Arg-CCT-3-1	-0.686445218233926	-1.43630684829811	0.063416411830254	2.31999825413811	-1.85190726349599	0.0716558436992	0.523334748120364	-4.34907730343766
tRNA__Homo_sapiens_tRNA-His-GTG-1-1&tRNA__Homo_sapiens_tRNA-His-GTG-1-2&tRNA__Homo_sapiens_tRNA-His-GTG-1-3&tRNA__Homo_sapiens_tRNA-His-GTG-1-4&tRNA__Homo_sapiens_tRNA-His-GTG-1-5&tRNA__Homo_sapiens_tRNA-His-GTG-1-6&tRNA__Homo_sapiens_tRNA-His-GTG-1-7&tRNA__Homo_sapiens_tRNA-His-GTG-1-8&tRNA__Homo_sapiens_tRNA-His-GTG-1-9	tRNA-His-GTG-1-1 & tRNA-His-GTG-1-2 & tRNA-His-GTG-1-3 & tRNA-His-GTG-1-4 & tRNA-His-GTG-1-5 & tRNA-His-GTG-1-6 & tRNA-His-GTG-1-7 & tRNA-His-GTG-1-8 & tRNA-His-GTG-1-9	-0.602015242334643	-1.26199870370653	0.0579682190372443	4.26991713867927	-1.84530822367703	0.0726310609055003	0.526823928074827	-4.50165469492932
hsa-miR-1255a	hsa-miR-1255a	1.58143282201933	-0.161743240216105	3.32460888425477	1.25893481614068	1.83528695338549	0.0741335926739333	0.528311515761166	-4.1406260625096
ReverseComplement_ENSG00000107736.22	ReverseComplement_CDH23	0.541712435461363	-0.0563903977275708	1.1398152686503	3.39272366442965	1.83226138207976	0.0745923850241029	0.528311515761166	-4.46484424104819
snoRNA__Homo_sapiens300200_SNORD79	snoRNA:SNORD79	-0.692676002131578	-1.45860421044351	0.0732522061803508	3.14970058631183	-1.82951746562186	0.0750105492513954	0.528311515761166	-4.46542497021707
hsa-miR-139-5p	hsa-miR-139-5p	-0.639235795431513	-1.34679953147932	0.0683279406162922	4.01197885520487	-1.8276372558852	0.0752982341683178	0.528311515761166	-4.50716028935724
ReverseComplement_ENSG00000008988.11	ReverseComplement_RPS20	0.393386329262429	-0.0422391669769215	0.829011825501779	3.9503012783031	1.82683976307952	0.0754205383423625	0.528311515761166	-4.51320717837114
hsa-miR-1238-3p	hsa-miR-1238-3p	0.649480397501316	-0.0707848511932859	1.36974564619592	2.02262919493754	1.82418159208031	0.0758294149156725	0.528311515761166	-4.32669172512644
hsa-miR-3909	hsa-miR-3909	-0.451428350264835	-0.953650734340497	0.0507940338108276	4.14184419947433	-1.8183908906141	0.0767266418065413	0.530473623486386	-4.5367908237689
tRNA__Homo_sapiens_tRNA-Gly-GCC-2-1&tRNA__Homo_sapiens_tRNA-Gly-GCC-2-2&tRNA__Homo_sapiens_tRNA-Gly-GCC-2-3&tRNA__Homo_sapiens_tRNA-Gly-GCC-2-4&tRNA__Homo_sapiens_tRNA-Gly-GCC-2-5&tRNA__Homo_sapiens_tRNA-Gly-GCC-2-6&tRNA__Homo_sapiens_tRNA-Gly-GCC-3-1&tRNA__Homo_sapiens_tRNA-Gly-GCC-5-1&tRNA__Homo_sapiens_tRNA-Gly-CCC-1-1&tRNA__Homo_sapiens_tRNA-Gly-CCC-1-2&tRNA__Homo_sapiens_tRNA-Gly-GCC-1-1&tRN…	tRNA-Gly-GCC-2-1 & tRNA-Gly-GCC-2-2 & tRNA-Gly-GCC-2-3 & tRNA-Gly-GCC-2-4 & tRNA-Gly-GCC-2-5 & tRNA-Gly-GCC-2-6 & tRNA-Gly-GCC-3-1 & tRNA-Gly-GCC-5-1 & tRNA-Gly-CCC-1-1 & tRNA-Gly-CCC-1-2 & tRNA-Gly-GCC-1-1 & tRNA-Gly-GCC-1-2 & tRNA-Gly-GCC-1-3 & tRNA-Gly-GCC-1-4 & tRNA-Gly-GCC-1-5 & tRNA-Gly-GCC-4-1	-0.665522881497596	-1.40701351993702	0.0759677569418285	2.17368829259778	-1.81573222746157	0.0771415845296539	0.530473623486386	-4.38322511705099
hsa-miR-505-5p	hsa-miR-505-5p	-0.314386203843907	-0.666493717376688	0.0377213096888737	4.9785254679586	-1.80627000399836	0.0786338154977019	0.534695188907443	-4.58139253074618
hsa-miR-1260b	hsa-miR-1260b	0.627612641544657	-0.0768037138887399	1.33202899697805	6.83356778185723	1.80242305650173	0.0792474347624194	0.534695188907443	-4.60004510864451
snoRNA__Homo_sapiens300112_SNORD3@&snoRNA__Homo_sapiens300448_SNORD3@	snoRNA:SNORD3@	-0.644408735479506	-1.36773368391707	0.0789162129580575	2.58418425610531	-1.80228080298933	0.0792702026992148	0.534695188907443	-4.45472072029078
ENSG00000133606.11	MKRN1	0.409705081913391	-0.0523827308978671	0.871792894724648	2.51846035738507	1.79366493887181	0.080659526595839	0.538293870473789	-4.45322903483936
tRNA__Homo_sapiens_tRNA-Glu-CTC-1-1&tRNA__Homo_sapiens_tRNA-Glu-CTC-1-2&tRNA__Homo_sapiens_tRNA-Glu-CTC-1-3&tRNA__Homo_sapiens_tRNA-Glu-CTC-1-4&tRNA__Homo_sapiens_tRNA-Glu-CTC-1-5&tRNA__Homo_sapiens_tRNA-Glu-CTC-1-6&tRNA__Homo_sapiens_tRNA-Glu-CTC-1-7&tRNA__Homo_sapiens_tRNA-Glu-CTC-2-1	tRNA-Glu-CTC-1-1 & tRNA-Glu-CTC-1-2 & tRNA-Glu-CTC-1-3 & tRNA-Glu-CTC-1-4 & tRNA-Glu-CTC-1-5 & tRNA-Glu-CTC-1-6 & tRNA-Glu-CTC-1-7 & tRNA-Glu-CTC-2-1	-0.560587633892213	-1.19319788978822	0.0720226220037932	11.5757226292764	-1.79267584822116	0.080820326161787	0.538293870473789	-4.69954280872421
ENSG00000011114.15	BTBD7	0.498625012794451	-0.0660895151497089	1.06333954073861	1.78416101305719	1.78623906207579	0.0818733933266609	0.541899522080837	-4.33353866691437
MiR.hp__hsa-mir-181b-2&MiR.hp__hsa-mir-181b-1	MiR.hp:hsa-mir-181b-2 & MiR.hp:hsa-mir-181b-1	0.482552213264152	-0.0651621616544087	1.03026658818271	6.59795015765123	1.7823157923533	0.0825208999121255	0.542743227686828	-4.63056018249444
hsa-miR-1234-3p	hsa-miR-1234-3p	0.488310011173178	-0.0668871797536788	1.04350720210004	2.38275615753893	1.77927407392571	0.083025876190053	0.542743227686828	-4.45479064413802
MiR.hp__hsa-mir-550a-2&MiR.hp__hsa-mir-550a-1&MiR.hp__hsa-mir-550a-3	MiR.hp:hsa-mir-550a-2 & MiR.hp:hsa-mir-550a-1 & MiR.hp:hsa-mir-550a-3	-0.448113291255492	-0.961442196400029	0.0652156138890451	3.97470263638324	-1.76598328367289	0.085262981079073	0.553947834127229	-4.61424604561045
ENSG00000171940.14	ZNF217	0.470536458879097	-0.0748002814416722	1.01587319919987	4.46845339638665	1.74551266581621	0.0888074977496248	0.572234548462908	-4.66197116634488
lncRNA__URS0000759AD2_9606_Homo_sapiens_long_intergenic_non-protein_coding_RNA_294_LINC00294_&lncRNA__URS000075C353_9606_Homo_sapiens_long_intergenic_non-protein_coding_RNA_963_LINC00963_&lncRNA__URS0000CCE0A2_9606_Homo_sapiens_long_intergenic_non-protein_coding_RNA_330_LINC00330_&lncRNA__URS000075C0A6_9606_Homo_sapiens_long_intergenic_non-protein_coding_RNA_1252_LINC01252_&lncRNA__URS000075EAC8_…	lncRNA:lncRNA:URS0000A76432_9606_Homo_sapiens_human:non-protein_coding_HAND2-AS1:114	0.392799421112831	-0.0629618771068289	0.848560719332491	3.10073932207941	1.74352379214004	0.0891583574092349	0.572234548462908	-4.57545485257153
hsa-let-7i-5p	hsa-let-7i-5p	0.62254615442245	-0.103958798811381	1.34905110765628	14.1130233845421	1.73351441638596	0.0909417769099716	0.576637246117645	-4.85739808064331
ReverseComplement_ENSG00000189233.12	ReverseComplement_NUGGC	0.521082926864341	-0.0872739747673607	1.12943982849604	2.56131075785809	1.73277784733904	0.0910741842526829	0.576637246117645	-4.5527807578929
MiR.hp__hsa-mir-550a-2&MiR.hp__hsa-mir-550a-1	MiR.hp:hsa-mir-550a-2 & MiR.hp:hsa-mir-550a-1	-0.46573307160504	-1.01035533846463	0.0788891952545493	5.97800989492082	-1.72996042132284	0.0915821381249954	0.576637246117645	-4.70840653050909
MiR.hp__hsa-mir-6511b-1&MiR.hp__hsa-mir-6511b-2	MiR.hp:hsa-mir-6511b-1 & MiR.hp:hsa-mir-6511b-2	0.348058454179317	-0.0608766333509034	0.756993541709538	5.78969739011388	1.72183802309458	0.0930597799794058	0.576637246117645	-4.71948284557822
ReverseComplement_lncRNA__URS000081220A_9606_Homo_sapiens_long_intergenic_non-protein_coding_RNA_434_LINC00434_	ReverseComplement_lncRNA:LINC00434	-0.329289524854066	-0.717127627695501	0.0585485779873687	5.70365859093955	-1.71759957620695	0.0938387064161945	0.576637246117645	-4.7258371988667
lncRNA__URS000075DE2E_9606_Homo_sapiens_human__non-protein_coding_lnc-SORBS2-4:1	lncRNA:lnc-SORBS2-4:1	-0.881445280491009	-1.92143138547001	0.158540824487991	1.73244946827732	-1.71459795944042	0.0943936122599536	0.576637246117645	-4.4632557775087
hsa-miR-6501-5p	hsa-miR-6501-5p	0.481788243607622	-0.0868634616501834	1.05043994886543	3.44779535274524	1.71397441610067	0.0945092282265177	0.576637246117645	-4.64962286436068
tRNA__Homo_sapiens_tRNA-Val-CAC-2-1	tRNA-Val-CAC-2-1	-0.640199386678633	-1.39621068651611	0.115811913158844	5.79599222350849	-1.71309500797259	0.0946724864469759	0.576637246117645	-4.73368374601881
tRNA__Homo_sapiens_tRNA-Gln-CTG-1-1&tRNA__Homo_sapiens_tRNA-Gln-CTG-1-2&tRNA__Homo_sapiens_tRNA-Gln-CTG-1-3&tRNA__Homo_sapiens_tRNA-Gln-CTG-1-4&tRNA__Homo_sapiens_tRNA-Gln-CTG-1-5&tRNA__Homo_sapiens_tRNA-Gln-CTG-5-1	tRNA-Gln-CTG-1-1 & tRNA-Gln-CTG-1-2 & tRNA-Gln-CTG-1-3 & tRNA-Gln-CTG-1-4 & tRNA-Gln-CTG-1-5 & tRNA-Gln-CTG-5-1	-0.622551315956739	-1.35884417260129	0.113741540687813	2.02417466475831	-1.71048413738019	0.0951585667948722	0.576637246117645	-4.50461592800793
hsa-miR-1976	hsa-miR-1976	0.433812696512434	-0.079468941135284	0.947094334160152	5.38326150621987	1.7097830727782	0.0952894410487137	0.576637246117645	-4.73581864377055
lncRNA__URS000075ED94_9606_Homo_sapiens_long_intergenic_non-protein_coding_RNA_1355_LINC01355_&lncRNA__URS0000759CF4_9606_Homo_sapiens_KCNQ1_opposite_strand/antisense_transcript_1_KCNQ1OT1_&lncRNA__URS000075DE27_9606_Homo_sapiens_HLA_complex_group_11_HCG11_&lncRNA__URS0000D7806A_9606_Homo_sapiens_uncharacterized_LOC102725021_LOC102725021__lncRNA&lncRNA__URS0000D7801A_9606_Homo_sapiens_uncharacter…	lncRNA:EPN2-AS1 & lncRNA:lnc-SLC17A5-1:2	-0.643094474993438	-1.40547364476129	0.11928469477441	2.7301990479248	-1.70646835602424	0.0959102596799442	0.577096392051482	-4.61282321941599
snoRNA__Homo_sapiens300538_SNORA20	snoRNA:SNORA20	-0.706250509581753	-1.54534799618597	0.132846977022464	2.62129612675652	-1.70271058770155	0.0966181222460871	0.578071138184216	-4.61110886129566
MiR.hp__hsa-mir-451a	MiR.hp:hsa-mir-451a	-0.579209649244746	-1.26862027116725	0.110200972677758	8.94800962322223	-1.69962182975268	0.0972032073680058	0.57830447529617	-4.78853994630038
ReverseComplement_ENSG00000117298.16&ReverseComplement_ENSG00000168056.17&ENSG00000285947.1&ENSG00000259384.7&ENSG00000007314.12	ReverseComplement_ECE1 & ReverseComplement_LTBP3 & ENSG00000285947.1 & GH1 & SCN4A	-0.982288357126371	-2.15352775749624	0.188951043243501	1.875359427216	-1.69663259204508	0.0977722400985784	0.578440236113936	-4.50172723139344
hsa-miR-210-5p	hsa-miR-210-5p	0.451940787589351	-0.0894292929048214	0.993310868083524	2.41310988510086	1.68881380514486	0.0992737147882482	0.584060355337527	-4.58915983399333
hsa-miR-342-5p	hsa-miR-342-5p	0.311516137123169	-0.0631634053546549	0.686195679600992	5.68638842498165	1.68195762558132	0.100606019020693	0.588628586424938	-4.78036014640095
tRNA__Homo_sapiens_tRNA-Val-CAC-1-1&tRNA__Homo_sapiens_tRNA-Val-CAC-1-2&tRNA__Homo_sapiens_tRNA-Val-CAC-1-3&tRNA__Homo_sapiens_tRNA-Val-CAC-1-4&tRNA__Homo_sapiens_tRNA-Val-CAC-1-5&tRNA__Homo_sapiens_tRNA-Val-CAC-1-6&tRNA__Homo_sapiens_tRNA-Val-CAC-1-7&tRNA__Homo_sapiens_tRNA-Val-CAC-5-1&tRNA__Homo_sapiens_tRNA-Val-CAC-4-1&tRNA__Homo_sapiens_tRNA-Val-AAC-1-1&tRNA__Homo_sapiens_tRNA-Val-AAC-1-2&tRN…	tRNA-Val-CAC-1-1 & tRNA-Val-CAC-1-2 & tRNA-Val-CAC-1-3 & tRNA-Val-CAC-1-4 & tRNA-Val-CAC-1-5 & tRNA-Val-CAC-1-6 & tRNA-Val-CAC-1-7 & tRNA-Val-CAC-5-1 & tRNA-Val-CAC-4-1 & tRNA-Val-AAC-1-1 & tRNA-Val-AAC-1-2 & tRNA-Val-AAC-1-3 & tRNA-Val-AAC-1-4 & tRNA-Val-AAC-1-5 & tRNA-Val-AAC-4-1 & tRNA-Val-AAC-3-1 & tRNA-Val-AAC-5-1 & tRNA-Val-CAC-14-1 & tRNA-Val-AAC-2-1	-0.625163344420167	-1.37903923233555	0.12871254349522	3.14353707017668	-1.67759891061015	0.101460684592436	0.590367390018627	-4.69468025092593
tRNA__Homo_sapiens_tRNA-Gln-CTG-1-1&tRNA__Homo_sapiens_tRNA-Gln-CTG-1-2&tRNA__Homo_sapiens_tRNA-Gln-CTG-1-3&tRNA__Homo_sapiens_tRNA-Gln-CTG-1-4&tRNA__Homo_sapiens_tRNA-Gln-CTG-1-5&tRNA__Homo_sapiens_tRNA-Gln-CTG-2-1&tRNA__Homo_sapiens_tRNA-Gln-CTG-5-1	tRNA-Gln-CTG-1-1 & tRNA-Gln-CTG-1-2 & tRNA-Gln-CTG-1-3 & tRNA-Gln-CTG-1-4 & tRNA-Gln-CTG-1-5 & tRNA-Gln-CTG-2-1 & tRNA-Gln-CTG-5-1	-0.413452824247254	-0.913502896438752	0.0865972479442446	2.17220977921625	-1.67265722640865	0.10243691652057	0.592790680848544	-4.59618694144861
ReverseComplement_lncRNA__URS000075F019_9606_Homo_sapiens_long_intergenic_non-protein_coding_RNA_1160_LINC01160_	ReverseComplement_lncRNA:LINC01160	0.537861081533636	-0.117947563415019	1.19366972648229	2.49331916155227	1.65915693284799	0.105143541057204	0.605146793367277	-4.64725404604592
ReverseComplement_ENSG00000144785.8	ReverseComplement_ENSG00000144785.8	-0.491770885581707	-1.09405537444964	0.110513603286228	2.95094102345274	-1.65179298566747	0.106644598419915	0.610468268792918	-4.7159203741952
MiR.hp__hsa-mir-30c-2&MiR.hp__hsa-mir-30c-1	MiR.hp:hsa-mir-30c-2 & MiR.hp:hsa-mir-30c-1	-0.354376382249148	-0.791998827742298	0.0832460632440014	12.7299311060024	-1.63817262425253	0.109467441871414	0.618393995142835	-4.97081991794907
hsa-miR-125a-5p	hsa-miR-125a-5p	-0.287192088355967	-0.642059746056957	0.067675569345023	8.86630313238187	-1.63719546992489	0.109672296700618	0.618393995142835	-4.88105134308538
hsa-miR-505-3p	hsa-miR-505-3p	-0.432965738297186	-0.969451071203047	0.103519594608674	5.96132543874944	-1.63263897622015	0.110631699817561	0.618393995142835	-4.85675769541549
rRNA__5S_ribosomal_1_(RNA5S1-8,_RNA5S10-17)&lncRNA__URS0000BC44FE_9606_Homo_sapiens_long_intergenic_non-protein_coding_RNA_537_LINC00537_	rRNA:5S_ribsomalisoforms & lncRNA:LINC00537	0.699514791328312	-0.167744670990017	1.56677425364664	1.97028930710824	1.63170760533085	0.110828651996957	0.618393995142835	-4.59838178314483
ReverseComplement_ENSG00000120162.10	ReverseComplement_MOB3B	0.397488656316647	-0.0954899259132801	0.890467238546574	4.04834517343992	1.63113974562207	0.110948875426949	0.618393995142835	-4.8198297688775
ReverseComplement_ENSG00000198663.17	ReverseComplement_C6orf89	0.480134450533193	-0.116539030556283	1.07680793162267	2.15572950725854	1.62787335563702	0.111642492279299	0.619002090700404	-4.6363806427581
lncRNA__URS000075C708_9606_Homo_sapiens_MIRLET7B_host_gene_MIRLET7BHG_&lncRNA__URS000075B158_9606_Homo_sapiens_human__non-protein_coding_MIRLET7BHG:9	lncRNA:URS000075C708_9606_Homo_sapiens_MIRLET7B_host_gene_MIRLET7BHG & lncRNA:URS000075B158_9606_Homo_sapiens_human:non-protein_coding_MIRLET7BHG:9	-0.474611071281613	-1.06620214400768	0.116980001444452	2.05210430953331	-1.62297091004979	0.112690192061114	0.62155684058708	-4.64992118232582
lncRNA__URS000075ED94_9606_Homo_sapiens_long_intergenic_non-protein_coding_RNA_1355_LINC01355_&lncRNA__URS0000D7806A_9606_Homo_sapiens_uncharacterized_LOC102725021_LOC102725021__lncRNA&lncRNA__URS0000D7801A_9606_Homo_sapiens_uncharacterized_LOC102725021_LOC102725021__lncRNA&lncRNA__URS0000D7802D_9606_Homo_sapiens_uncharacterized_LOC102725021_LOC102725021__lncRNA&lncRNA__URS000025784F_9606_Homo_sa…	lncRNA:LINC01355 & lncRNA:URS0000D7806A_9606_Homo_sapiensLOC100506472	-0.526743781414456	-1.18525430454022	0.131766741711307	2.02584690876457	-1.61819621226189	0.113718317227801	0.623977709555654	-4.62756156081083
tRNA__Homo_sapiens_tRNA-Val-CAC-1-1&tRNA__Homo_sapiens_tRNA-Val-CAC-1-2&tRNA__Homo_sapiens_tRNA-Val-CAC-1-3&tRNA__Homo_sapiens_tRNA-Val-CAC-1-4&tRNA__Homo_sapiens_tRNA-Val-CAC-1-5&tRNA__Homo_sapiens_tRNA-Val-CAC-1-6&tRNA__Homo_sapiens_tRNA-Val-CAC-1-7&tRNA__Homo_sapiens_tRNA-Val-CAC-5-1&tRNA__Homo_sapiens_tRNA-Val-CAC-4-1&tRNA__Homo_sapiens_tRNA-Val-AAC-1-1&tRNA__Homo_sapiens_tRNA-Val-AAC-1-2&tRN…	tRNA-Val-CAC-1-1 & tRNA-Val-CAC-1-2 & tRNA-Val-CAC-1-3 & tRNA-Val-CAC-1-4 & tRNA-Val-CAC-1-5 & tRNA-Val-CAC-1-6 & tRNA-Val-CAC-1-7 & tRNA-Val-CAC-5-1 & tRNA-Val-CAC-4-1 & tRNA-Val-AAC-1-1 & tRNA-Val-AAC-1-2 & tRNA-Val-AAC-1-3 & tRNA-Val-AAC-1-4 & tRNA-Val-AAC-1-5 & tRNA-Val-AAC-4-1 & tRNA-Val-AAC-3-1 & tRNA-Val-AAC-5-1	-0.573303236632568	-1.29342966388931	0.146823190624175	3.29140941023671	-1.61053485137259	0.115384047096472	0.62985415399569	-4.80411866661727
lncRNA__URS0000A775F0_9606_Homo_sapiens_neighbor_of_BRCA1_lncRNA_2_NBR2__lncRNA	lncRNA:URS0000A775F0_9606_Homo_sapiens_neighbor_of_BRCA1_lncRNA_2_NBR2	0.369973803286523	-0.0959711379693934	0.83591874454244	7.27077775486638	1.60631552083503	0.116309891371128	0.631652179292432	-4.90744450727101
tRNA__Homo_sapiens_tRNA-Ser-GCT-3-1&tRNA__Homo_sapiens_tRNA-Ser-GCT-4-1&tRNA__Homo_sapiens_tRNA-Ser-GCT-4-2&tRNA__Homo_sapiens_tRNA-Ser-GCT-4-3&tRNA__Homo_sapiens_tRNA-Ser-GCT-6-1&tRNA__Homo_sapiens_tRNA-Ser-GCT-5-1	tRNA-Ser-GCT-3-1 & tRNA-Ser-GCT-4-1 & tRNA-Ser-GCT-4-2 & tRNA-Ser-GCT-4-3 & tRNA-Ser-GCT-6-1 & tRNA-Ser-GCT-5-1	0.333781367156984	-0.0877001652293006	0.755262899543269	6.40339471535889	1.6020572121781	0.117250427988032	0.633511241016968	-4.90607856935547
ReverseComplement_ENSG00000162642.14	ReverseComplement_C1orf52	0.780064000099323	-0.210589063287441	1.77071706348609	2.44055733605626	1.59295362096615	0.11928195470989	0.633900514860392	-4.7222251613697
tRNA__Homo_sapiens_tRNA-Asp-GTC-2-1&tRNA__Homo_sapiens_tRNA-Asp-GTC-2-10&tRNA__Homo_sapiens_tRNA-Asp-GTC-2-11&tRNA__Homo_sapiens_tRNA-Asp-GTC-2-2&tRNA__Homo_sapiens_tRNA-Asp-GTC-2-3&tRNA__Homo_sapiens_tRNA-Asp-GTC-2-4&tRNA__Homo_sapiens_tRNA-Asp-GTC-2-5&tRNA__Homo_sapiens_tRNA-Asp-GTC-2-6&tRNA__Homo_sapiens_tRNA-Asp-GTC-2-7&tRNA__Homo_sapiens_tRNA-Asp-GTC-2-8&tRNA__Homo_sapiens_tRNA-Asp-GTC-2-9&t…	tRNA-Asp-GTC-2-1 & tRNA-Asp-GTC-2-10 & tRNA-Asp-GTC-2-11 & tRNA-Asp-GTC-2-2 & tRNA-Asp-GTC-2-3 & tRNA-Asp-GTC-2-4 & tRNA-Asp-GTC-2-5 & tRNA-Asp-GTC-2-6 & tRNA-Asp-GTC-2-7 & tRNA-Asp-GTC-2-8 & tRNA-Asp-GTC-2-9 & tRNA-Asp-GTC-1-1 & tRNA-Asp-GTC-3-1	-0.668703975373308	-1.51863902265574	0.181231071909126	1.89568673677628	-1.59163195477539	0.119579261716795	0.633900514860392	-4.66690290650878
hsa-miR-625-5p	hsa-miR-625-5p	-0.495702503118377	-1.12588908523215	0.134484078995397	3.88473073620734	-1.59127940705835	0.119658668661242	0.633900514860392	-4.87238575711011
snoRNA__Homo_sapiens300197_SNORD81&snoRNA__Homo_sapiens300426_SNORD81L4	snoRNA:SNORD81L4	-0.460210533312748	-1.0459192001192	0.1254981334937	6.61742305554794	-1.58953240758488	0.120052791768051	0.633900514860392	-4.92704087435504
hsa-miR-6743-3p	hsa-miR-6743-3p	0.591751783928165	-0.163080668022233	1.34658423587856	2.64369881233298	1.58592810398059	0.120869259772508	0.633900514860392	-4.77097000481027
MiR.hp__hsa-mir-320a	MiR.hp:hsa-mir-320a	-0.391406409191126	-0.890742350817108	0.107929532434857	2.11244619865909	-1.58573126214823	0.120913979227384	0.633900514860392	-4.70218706495008
ENSG00000102104.9	RS1	0.751451616274986	-0.208963797003148	1.71186702955312	1.84139222321559	1.58283769457047	0.121572906862635	0.634215312155324	-4.63734275985913
lncRNA__URS00008E39B8_9606_Homo_sapiens_MIR34A_host_gene_MIR34AHG_	lncRNA:URS00008E39B8_9606_Homo_sapiens_MIR34A_host_gene_MIR34AHG	0.590671426514193	-0.166017641150652	1.34736049417904	1.72230964905128	1.57914854912619	0.122417232317867	0.635489456003043	-4.63156237141993
tRNA__Homo_sapiens_tRNA-Val-AAC-2-1	tRNA-Val-AAC-2-1	-0.658425879926798	-1.50410012831402	0.187248368460423	3.26055249569616	-1.57506423215122	0.123357545844726	0.637247029510074	-4.85810982604042
ENSG00000115234.11	SNX17	0.39034970884387	-0.113846142872502	0.894545560560241	2.12894023282971	1.56620668803977	0.12541690932061	0.644740325099642	-4.72912460282438
ENSG00000087460.29	GNAS	0.371727240677842	-0.110745378527847	0.854199859883532	4.44711124912352	1.55864136837092	0.127197795238462	0.650736546654742	-4.94488741161084
lncRNA__URS000075E322_9606_Homo_sapiens_long_intergenic_non-protein_coding_RNA_1749_LINC01749_	lncRNA:LINC01749	0.310550062327586	-0.0947560455322469	0.71585617018742	4.07928978286566	1.55004017562612	0.129247301001457	0.658042748848763	-4.94071742214843
snoRNA__Homo_sapiens300162_SNORD22	snoRNA:SNORD22	-0.516399520486434	-1.19324400832881	0.160444967355945	3.49029621167231	-1.54344591797911	0.130836570520264	0.662368350327434	-4.91740804583715
lncRNA__URS0000D77F8F_9606_Homo_sapiens_uncharacterized_LOC284454_LOC284454__lncRNA&lncRNA__URS0000A775F0_9606_Homo_sapiens_neighbor_of_BRCA1_lncRNA_2_NBR2__lncRNA&lncRNA__URS00007E3CC0_9606_Homo_sapiens_uncharacterized_LOC101928304_LOC101928304__lncRNA&lncRNA__URS000075A26E_9606_Homo_sapiens_CSTF3_divergent_transcript_CSTF3-DT_&lncRNA__URS0000759AD2_9606_Homo_sapiens_long_intergenic_non-protein_…	lncRNA:URS0000D77F8F_9606_Homo_sapiensLOC102724874 & lncRNA:URS00007E3352_9606_Homo_sapiens_CATIP_antisense_RNA_2_CATIP-AS2 & lncRNA:LINC02523 & lncRNA:LINC00092 & lncRNA:LINC01098	0.414300236034394	-0.129674353934397	0.958274826003185	2.72335933279415	1.54074600319793	0.131491799288962	0.662368350327434	-4.85017918052376
ENSG00000204469.13	PRRC2A	0.458831504011407	-0.14438654029316	1.06204954831597	2.87928607121329	1.53876885609419	0.131973297374021	0.662368350327434	-4.86328102163151
tRNA__Homo_sapiens_tRNA-Val-CAC-1-1&tRNA__Homo_sapiens_tRNA-Val-CAC-1-2&tRNA__Homo_sapiens_tRNA-Val-CAC-1-3&tRNA__Homo_sapiens_tRNA-Val-CAC-1-4&tRNA__Homo_sapiens_tRNA-Val-CAC-1-5&tRNA__Homo_sapiens_tRNA-Val-CAC-1-6&tRNA__Homo_sapiens_tRNA-Val-CAC-1-7&tRNA__Homo_sapiens_tRNA-Val-CAC-5-1&tRNA__Homo_sapiens_tRNA-Val-CAC-4-1&tRNA__Homo_sapiens_tRNA-Val-AAC-1-1&tRNA__Homo_sapiens_tRNA-Val-AAC-1-2&tRN…	tRNA-Val-CAC-1-1 & tRNA-Val-CAC-1-2 & tRNA-Val-CAC-1-3 & tRNA-Val-CAC-1-4 & tRNA-Val-CAC-1-5 & tRNA-Val-CAC-1-6 & tRNA-Val-CAC-1-7 & tRNA-Val-CAC-5-1 & tRNA-Val-CAC-4-1 & tRNA-Val-AAC-1-1 & tRNA-Val-AAC-1-2 & tRNA-Val-AAC-1-3 & tRNA-Val-AAC-1-4 & tRNA-Val-AAC-1-5 & tRNA-Val-AAC-4-1 & tRNA-Val-AAC-3-1	-0.524035485377976	-1.21542662553396	0.16735565477801	7.38579570201493	-1.53331494644242	0.133308857664639	0.665484479853006	-5.01426099995444
ENSG00000119866.22	BCL11A	0.338148154458624	-0.109043926636549	0.785340235553797	2.51569808434121	1.52970399054038	0.134199077474981	0.665484479853006	-4.82899306648737
hsa-miR-6786-3p	hsa-miR-6786-3p	0.354018490649453	-0.114508732468905	0.82254571376781	3.5406078803374	1.52857093943605	0.134479394417888	0.665484479853006	-4.93595210261418
ENSG00000198015.14	MRPL42	-0.421827988136004	-0.982235493971353	0.138579517699345	2.2229761653108	-1.52274061259662	0.135929261759513	0.669358723455879	-4.82387930815802
rRNA__45S_pre-ribosomal_N5_(RNA45SN5)&rRNA__45S_pre-ribosomal_N1_(RNA45SN1)&rRNA__45S_pre-ribosomal_N4_(RNA45SN4)&rRNA__45S_pre-ribosomal_N2_(RNA45SN2)&rRNA__45S_pre-ribosomal_N3_(RNA45SN3)&rRNA__18S_ribosomal_N2_(RNA18SN2-4)&rRNA__18S_ribosomal_N1_(RNA18SN1,_RNA18SN5)	RNA45SN5 & RNA45SN1 & RNA45SN4 & RNA45SN2 & RNA45SN3 & RNA18SN2-4 & RNA18SN1,_RNA18SN5	-0.293256935208412	-0.683466691839124	0.0969528214223004	12.0408098771488	-1.52035375117113	0.136526425180802	0.669358723455879	-5.12637281127686
ReverseComplement_ENSG00000118557.16&ReverseComplement_ENSG00000065534.19&ReverseComplement_ENSG00000150779.12	ReverseComplement_PMFBP1 & ReverseComplement_MYLK & ReverseComplement_TIMM8B	0.403835920410189	-0.135953195857263	0.943625036677642	3.6668745163703	1.51347518587941	0.138259128658247	0.674730033405917	-4.96557889491943
hsa-miR-378a-5p	hsa-miR-378a-5p	-0.378523932844719	-0.885609724437202	0.128561858747764	4.82250977706719	-1.51010235352768	0.139115151372247	0.675793327078945	-5.02582622255064
MiR.hp__hsa-mir-128-1&MiR.hp__hsa-mir-128-2	MiR.hp:hsa-mir-128-1 & MiR.hp:hsa-mir-128-2	-0.262325531189786	-0.615754730768063	0.0911036683884909	11.1430424852717	-1.50152516906468	0.141311141084247	0.68332647674985	-5.12772833956239
ReverseComplement_ENSG00000138246.17&ReverseComplement_ENSG00000078369.18	ReverseComplement_DNAJC13 & ReverseComplement_GNB1	0.427660072817527	-0.150643054450883	1.00596320008594	1.87760796895588	1.49602085345534	0.14273491476933	0.687073976094184	-4.77505051658181
hsa-miR-99a-5p	hsa-miR-99a-5p	-0.468498664621206	-1.10699381153017	0.169996482287758	7.07362750667595	-1.48438049601529	0.145783532302717	0.693254401803463	-5.07909737522875
ENSG00000183354.12	KIAA2026	0.55507256069155	-0.201727593826369	1.31187271520947	2.90127312550998	1.48375784976248	0.145948052086718	0.693254401803463	-4.93664311425609
hsa-miR-942-3p	hsa-miR-942-3p	-0.375686344790962	-0.887952047508397	0.136579357926472	2.17420389554783	-1.48362660464531	0.145982749388265	0.693254401803463	-4.85812497852153
ENSG00000109971.14	HSPA8	-0.566639747928145	-1.34099920144526	0.207719705588971	1.88701039816784	-1.48033127134522	0.14685608911939	0.694288385613546	-4.82033106122583
hsa-miR-1287-5p	hsa-miR-1287-5p	0.856327752812621	-0.318032908543654	2.0306884141689	2.15209972766614	1.47513921044633	0.148240523091863	0.694660535374325	-4.83841858078431
hsa-miR-7976	hsa-miR-7976	-0.310697824647075	-0.736806553226649	0.115410903932498	7.46795084111703	-1.47506875748171	0.148259379969109	0.694660535374325	-5.09543485374597
hsa-miR-494-3p	hsa-miR-494-3p	-0.686366762179352	-1.62922290476602	0.256489380407315	3.88629062695775	-1.47266949912083	0.148902683219992	0.694660535374325	-5.03338622707013
hsa-miR-130b-3p	hsa-miR-130b-3p	0.359857686201663	-0.136337280448318	0.856052652851644	4.13119969151264	1.46714457227547	0.150392477842079	0.698533482608602	-5.05684473128824
ENSG00000103534.17	TMC5	-0.504210055562183	-1.20124530117802	0.19282519005365	2.22656587913593	-1.46336022495756	0.151419721943773	0.700233561303299	-4.90196264844095
ENSG00000132510.11	KDM6B	0.359909189853902	-0.139678714155878	0.859497093863681	2.65830280599565	1.45738905569907	0.153051853088758	0.704703967047801	-4.95047960693694
tRNA__Homo_sapiens_tRNA-Gly-GCC-1-1&tRNA__Homo_sapiens_tRNA-Gly-GCC-1-2&tRNA__Homo_sapiens_tRNA-Gly-GCC-1-3&tRNA__Homo_sapiens_tRNA-Gly-GCC-1-4&tRNA__Homo_sapiens_tRNA-Gly-GCC-1-5	tRNA-Gly-GCC-1-1 & tRNA-Gly-GCC-1-2 & tRNA-Gly-GCC-1-3 & tRNA-Gly-GCC-1-4 & tRNA-Gly-GCC-1-5	-0.571110080100657	-1.36780623811047	0.225586077909158	6.68283982377411	-1.45017891139046	0.155041134028208	0.708217937556566	-5.12259730925761
hsa-miR-330-3p	hsa-miR-330-3p	-0.256283444025339	-0.613896828883515	0.101329940832837	4.67803417574261	-1.44977721102076	0.155152560446764	0.708217937556566	-5.10396089826529
hsa-miR-3133	hsa-miR-3133	-0.369971348675502	-0.887530963254936	0.147588265903932	2.27726189183757	-1.44611288100608	0.156171916106412	0.70981141268966	-4.92673435729506
rRNA__45S_pre-ribosomal_N4_(RNA45SN4)&rRNA__45S_pre-ribosomal_N2_(RNA45SN2)&rRNA__28S_ribosomal_N4_(RNA28SN4)&rRNA__28S_ribosomal_N2_(RNA28SN2)	RNA45SN4 & RNA45SN2 & RNA28SN4 & RNA28SN2	-0.358296326061502	-0.86163325366292	0.145040601539915	3.59495573776086	-1.44005156582693	0.157869651320397	0.710723508146049	-5.05751184033947
snoRNA__Homo_sapiens300167_SNORD27	snoRNA:SNORD27	-0.384260916717345	-0.924197288961081	0.155675455526391	7.2313845638647	-1.43972024898098	0.157962868106541	0.710723508146049	-5.14121663141133
ReverseComplement_lncRNA__URS000075A3EA_9606_Homo_sapiens_human__non-protein_coding_lnc-SEPT7-5:1	ReverseComplement_lncRNA:lnc-SEPT7-5:1	0.520246929199373	-0.211703334521843	1.25219719292059	2.47731428714425	1.43787931607389	0.158481608149175	0.710723508146049	-4.95334418800707
hsa-miR-6855-3p	hsa-miR-6855-3p	0.388217847930027	-0.158751732501228	0.935187428361282	2.69516923255798	1.43584250827379	0.159057102389626	0.710723508146049	-4.98401773824724
ENSG00000169926.11	KLF13	0.369154454958044	-0.152970471049871	0.891279380965959	4.52675704659906	1.43030339573961	0.160630473315951	0.714738114460471	-5.11780640343185
hsa-miR-26b-3p	hsa-miR-26b-3p	-0.377829085752619	-0.913955273030755	0.158297101525516	3.77437922924314	-1.42568259922054	0.161952325247039	0.717146549302763	-5.09578643243967
ENSG00000166913.13&ENSG00000127663.15&ReverseComplement_ENSG00000143570.19&ReverseComplement_ENSG00000174951.12	YWHAB & KDM4B & ReverseComplement_SLC39A1 & ReverseComplement_FUT1	-0.571654372627478	-1.38440227500118	0.241093529746225	4.35108535239616	-1.4228927124707	0.162754537251281	0.717146549302763	-5.12798122453953
ReverseComplement_ENSG00000261796.1&ReverseComplement_ENSG00000172780.17&ENSG00000128591.16	ReverseComplement_ISY1-RAB43 & ReverseComplement_RAB43 & FLNC	0.38695267436325	-0.163919571367591	0.937824920094091	6.96382526327534	1.42102409861564	0.163293582882769	0.717146549302763	-5.16293438620913
MiR.hp__hsa-mir-6511b-1	MiR.hp:hsa-mir-6511b-1	0.469141666059556	-0.199691239299424	1.13797457141854	2.87498131615668	1.4189949731595	0.163880514571547	0.717146549302763	-5.02462343724394
lncRNA__URS000075B82C_9606_Homo_sapiens_human__non-protein_coding_lnc-RAB23-1:3&lncRNA__URS000075EEEA_9606_Homo_sapiens_long_intergenic_non-protein_coding_RNA_1561_LINC01561_	lncRNA:lncRNA:LINC01561	-0.626402061437996	-1.52555537266465	0.272751249788661	1.35650781243312	-1.409333946645	0.166697677782054	0.725693668754986	-4.79183185869921
lncRNA__URS000075C9B4_9606_Homo_sapiens_uncharacterized_LOC101927870_LOC101927870__lncRNA	lncRNA:URS000075C9B4_9606_Homo_sapiensLOC101927870	0.373786016005433	-0.164307936080264	0.911879968091129	2.75106033528959	1.40526885598547	0.167894309007317	0.725693668754986	-5.02919493761918
snoRNA__Homo_sapiens300199_SNORD80	snoRNA:SNORD80	-0.386677746003832	-0.944161594191153	0.17080610218349	5.68998289724284	-1.40317349230401	0.16851372841783	0.725693668754986	-5.17530485376974
lncRNA__URS000075ABCD_9606_Homo_sapiens_uncharacterized_LOC101927550_LOC101927550__lncRNA&lncRNA__URS00007E4BE4_9606_Homo_sapiens_POT1_antisense_RNA_1_POT1-AS1_&lncRNA__URS000075B198_9606_Homo_sapiens_TMCC1_antisense_RNA_1_head_to_head__TMCC1-AS1_&lncRNA__URS0000175810_9606_Homo_sapiens_CXXC4_antisense_RNA_1_CXXC4-AS1_	lncRNA:CXXC4-AS1_repeat1	-0.378772660802403	-0.924939731020998	0.167394409416193	3.71057830211408	-1.4029674510653	0.168574733251866	0.725693668754986	-5.11701028610778
snoRNA__Homo_sapiens300551_SNORA74A	snoRNA:SNORA74A	-0.40473928396348	-0.995726942021431	0.186248374094471	2.19743939332324	-1.38545182880052	0.173823981356969	0.742846546209627	-4.99445824181421
hsa-miR-331-5p	hsa-miR-331-5p	0.361125326200553	-0.166352027749361	0.888602680150467	3.95562601181719	1.38499629242891	0.173962175127467	0.742846546209627	-5.15453975310655
tRNA__Homo_sapiens_tRNA-Val-CAC-1-1&tRNA__Homo_sapiens_tRNA-Val-CAC-1-2&tRNA__Homo_sapiens_tRNA-Val-CAC-1-3&tRNA__Homo_sapiens_tRNA-Val-CAC-1-4&tRNA__Homo_sapiens_tRNA-Val-CAC-1-5&tRNA__Homo_sapiens_tRNA-Val-CAC-1-6&tRNA__Homo_sapiens_tRNA-Val-CAC-1-7&tRNA__Homo_sapiens_tRNA-Val-CAC-5-1&tRNA__Homo_sapiens_tRNA-Val-CAC-4-1&tRNA__Homo_sapiens_tRNA-Val-AAC-1-1&tRNA__Homo_sapiens_tRNA-Val-AAC-1-2&tRN…	tRNA-Val-CAC-1-1 & tRNA-Val-CAC-1-2 & tRNA-Val-CAC-1-3 & tRNA-Val-CAC-1-4 & tRNA-Val-CAC-1-5 & tRNA-Val-CAC-1-6 & tRNA-Val-CAC-1-7 & tRNA-Val-CAC-5-1 & tRNA-Val-CAC-4-1 & tRNA-Val-AAC-1-1 & tRNA-Val-AAC-1-2 & tRNA-Val-AAC-1-3 & tRNA-Val-AAC-1-4 & tRNA-Val-AAC-1-5 & tRNA-Val-AAC-4-1 & tRNA-Val-AAC-3-1 & tRNA-Val-AAC-5-1 & tRNA-Val-CAC-14-1	-0.508836392842539	-1.25350041893231	0.235827633247236	6.88108837353687	-1.38233171995306	0.174772221623477	0.743308364254064	-5.21299399417749
yRNA__Y3	yRNA:Y3	0.258513141813777	-0.120828391944659	0.637854675572214	11.8817240458072	1.37862678685697	0.175903401698703	0.745126809595707	-5.3114357634317
ReverseComplement_ENSG00000168056.17&ENSG00000157873.18	ReverseComplement_LTBP3 & TNFRSF14	-0.768992525797311	-1.90435286687617	0.366367815281543	2.46182203305237	-1.37019658680579	0.1784984170514	0.753106867161087	-5.05061928558691
tRNA__Homo_sapiens_tRNA-Lys-TTT-3-1&tRNA__Homo_sapiens_tRNA-Lys-TTT-3-2&tRNA__Homo_sapiens_tRNA-Lys-TTT-3-3&tRNA__Homo_sapiens_tRNA-Lys-TTT-3-4&tRNA__Homo_sapiens_tRNA-Lys-TTT-3-5&tRNA__Homo_sapiens_tRNA-Lys-TTT-5-1	tRNA-Lys-TTT-3-1 & tRNA-Lys-TTT-3-2 & tRNA-Lys-TTT-3-3 & tRNA-Lys-TTT-3-4 & tRNA-Lys-TTT-3-5 & tRNA-Lys-TTT-5-1	-0.339428052962942	-0.841649570945793	0.162793465019909	3.71404309324296	-1.36724674815553	0.179413404690127	0.753963474471607	-5.16448473943156
snoRNA__Homo_sapiens300596_SNORD68	snoRNA:SNORD68	-0.442267089249175	-1.0987104635176	0.214176285019247	5.26274192948925	-1.36295600207706	0.180750779751045	0.755372937529067	-5.22455031731668
ReverseComplement_ENSG00000104886.12	ReverseComplement_PLEKHJ1	-0.601528989507199	-1.49524978221209	0.292191803197696	2.52764788659723	-1.36159887114065	0.18117537878412	0.755372937529067	-5.06242394098488
lncRNA__URS0000A776EA_9606_Homo_sapiens_human__non-protein_coding_MIR4435-2HG:46&lncRNA__URS0000A76A17_9606_Homo_sapiens_human__non-protein_coding_MIR4435-2HG:44&lncRNA__URS0000A7682F_9606_Homo_sapiens_human__non-protein_coding_MIR4435-2HG:42	lncRNA:lncRNA:URS0000A7682F_9606_Homo_sapiens_human:non-protein_coding_MIR4435-2HG:42	-0.51771259267526	-1.29679536589323	0.261370180542713	1.80261123808844	-1.34431055896007	0.18665180502259	0.772765151090385	-4.95961397547233
hsa-miR-3150a-5p	hsa-miR-3150a-5p	0.311482046111518	-0.157421645525849	0.780385737748885	2.54648259707666	1.34382850671389	0.18680630659031	0.772765151090385	-5.08421300789952
lncRNA__URS0000A775F0_9606_Homo_sapiens_neighbor_of_BRCA1_lncRNA_2_NBR2__lncRNA&lncRNA__URS0000759AD2_9606_Homo_sapiens_long_intergenic_non-protein_coding_RNA_294_LINC00294_&lncRNA__URS0000ABD7FD_9606_Homo_sapiens_uncharacterized_LOC100128988_LOC100128988__lncRNA&lncRNA__URS0000ABD8B7_9606_Homo_sapiens_long_intergenic_non-protein_coding_RNA_2012_LINC02012__lncRNA&lncRNA__URS000075ADD8_9606_Homo_s…	lncRNA:C9orf41-AS1	0.388559251921764	-0.198428377893399	0.975546881736927	3.50248755275156	1.33913014932183	0.188317311240768	0.775984562661375	-5.17982372329037
MiR.hp__hsa-mir-6511a-1&MiR.hp__hsa-mir-6511a-2&MiR.hp__hsa-mir-6511a-3&MiR.hp__hsa-mir-6511a-4	MiR.hp:hsa-mir-6511a-1 & MiR.hp:hsa-mir-6511a-2 & MiR.hp:hsa-mir-6511a-3 & MiR.hp:hsa-mir-6511a-4	0.289892784831943	-0.149385896835167	0.729171466499052	5.86864677325196	1.33503226412355	0.189642835238807	0.778417684177896	-5.26269823443668
lncRNA__URS000075ED94_9606_Homo_sapiens_long_intergenic_non-protein_coding_RNA_1355_LINC01355_&lncRNA__URS000075ABCD_9606_Homo_sapiens_uncharacterized_LOC101927550_LOC101927550__lncRNA&lncRNA__URS00007E4BE4_9606_Homo_sapiens_POT1_antisense_RNA_1_POT1-AS1_&lncRNA__URS000075B198_9606_Homo_sapiens_TMCC1_antisense_RNA_1_head_to_head__TMCC1-AS1_&lncRNA__URS0000A77213_9606_Homo_sapiens_PCF11_antisense_…	lncRNA:PCF11-AS1	-0.332251617577253	-0.836826258404189	0.172323023249683	6.32821182842766	-1.33209797114526	0.190596357623516	0.779310975765649	-5.27029830787895
ENSG00000104812.15&ENSG00000102034.17	GYS1 & ELF4	0.476989398638121	-0.251754717803164	1.20573351507941	4.2705742151175	1.32412244660299	0.193206597233732	0.78694533257893	-5.25180265000049
snoRNA__Homo_sapiens300616_SNORA63	snoRNA:SNORA63	0.220407825901838	-0.117149615681632	0.557965267485308	5.48146531946186	1.32091175995703	0.194265064681548	0.788224917615938	-5.27795665069992
tRNA__Homo_sapiens_tRNA-Glu-CTC-1-1&tRNA__Homo_sapiens_tRNA-Glu-CTC-1-2&tRNA__Homo_sapiens_tRNA-Glu-CTC-1-3&tRNA__Homo_sapiens_tRNA-Glu-CTC-1-4&tRNA__Homo_sapiens_tRNA-Glu-CTC-1-5&tRNA__Homo_sapiens_tRNA-Glu-CTC-1-6&tRNA__Homo_sapiens_tRNA-Glu-CTC-1-7&tRNA__Homo_sapiens_tRNA-Glu-CTC-2-1&lncRNA__URS0000A7736C_9606_Homo_sapiens_long_intergenic_non-protein_coding_RNA_1783_LINC01783_&tRNA__Homo_sapie…	tRNA-Glu-CTC-1-1 & tRNA-Glu-CTC-1-2 & tRNA-Glu-CTC-1-3 & tRNA-Glu-CTC-1-4 & tRNA-Glu-CTC-1-5 & tRNA-Glu-CTC-1-6 & tRNA-Glu-CTC-1-7 & tRNA-Glu-CTC-2-1 & lncRNA:LINC01783 & tRNA-Glu-TTC-4-1 & tRNA-Glu-TTC-4-2 & tRNA-Glu-TTC-3-1	-0.356820911986591	-0.904275110812124	0.190633286838942	3.35714992533236	-1.31855117602345	0.195046094962662	0.788373338036104	-5.19836840419569
hsa-miR-10395-3p	hsa-miR-10395-3p	-0.580198305073694	-1.47775154767307	0.317354937525679	1.57927844229006	-1.307707811937	0.198664525647484	0.795150828990117	-4.95781154040525
ENSG00000105610.6	KLF1	0.415045173847052	-0.228134837573407	1.05822518526751	1.76581922424077	1.30544119027839	0.199427301147889	0.795150828990117	-4.98467362086761
ReverseComplement_lncRNA__URS000075B5B7_9606_Homo_sapiens_SNAP25_antisense_RNA_1_SNAP25-AS1_	ReverseComplement_lncRNA:URS000075B5B7_9606_SNAP25-AS1	-0.400670909698999	-1.02184142386534	0.220499604467347	2.07086710422804	-1.30488266678366	0.199615599384895	0.795150828990117	-5.07217217727882
hsa-miR-6881-3p	hsa-miR-6881-3p	0.341636574479009	-0.188144678186006	0.871417827144023	3.30575700643379	1.30455458448491	0.199726270548981	0.795150828990117	-5.20564324617712
hsa-miR-99b-5p	hsa-miR-99b-5p	-0.272849895570266	-0.698471602877001	0.15277181173647	7.60242603106622	-1.29686420986688	0.202333799867336	0.802514959024379	-5.32594633142703
hsa-miR-11400	hsa-miR-11400	-0.530613882844738	-1.36092527953965	0.299697513850179	1.81776904686946	-1.29280222875573	0.203721434039258	0.803338181863501	-4.99719945088015
hsa-miR-224-5p	hsa-miR-224-5p	0.928192556511862	-0.528026141686674	2.3844112547104	2.62574207449976	1.28945431772022	0.204870531490246	0.803338181863501	-5.10413312684537
lncRNA__URS000075A6F2_9606_Homo_sapiens_BRWD1_antisense_RNA_2_BRWD1-AS2_	lncRNA:URS000075A6F2_9606_Homo_sapiens_BRWD1_antisense_RNA_2_BRWD1-AS2	0.390765317585338	-0.22339762048526	1.00492825565594	2.21390013063682	1.28714326412597	0.205666602410676	0.803338181863501	-5.10143989591665
snoRNA__Homo_sapiens300468_SNORD58A&lncRNA__URS000053D37B_9606_Homo_sapiens_long_intergenic_non-protein_coding_RNA_1104_LINC01104_&lncRNA__URS0000A76636_9606_Homo_sapiens_human__non-protein_coding_lnc-ZNF485-68:16&lncRNA__URS0000CCE0CE_9606_Homo_sapiens_long_intergenic_non-protein_coding_RNA_673_LINC00673__lncRNA&lncRNA__URS0000CCE0D9_9606_Homo_sapiens_long_intergenic_non-protein_coding_RNA_673_L…	snoRNA:SNORD58A & lncRNA:TSBP1-AS1	-0.458283869044017	-1.17891137077861	0.262343632690573	1.78871752845782	-1.28652497415252	0.205879975473984	0.803338181863501	-5.03256577326577
hsa-let-7g-5p	hsa-let-7g-5p	0.537324247170387	-0.30845448403613	1.3831029783769	12.8407071495005	1.2852101943047	0.206334263896952	0.803338181863501	-5.4521380360958
snoRNA__Homo_sapiens300165_SNORD29	snoRNA:SNORD29	-0.476432257677866	-1.22896712676662	0.276102611410884	5.61504751372962	-1.28076370872764	0.207876237067434	0.804999436683676	-5.32816689123541
ENSG00000182898.4	TCHHL1	-0.625204155135752	-1.61362554339499	0.363217233123485	1.36624546387589	-1.27959991875636	0.208281251795399	0.804999436683676	-4.93853462470773
hsa-miR-6799-3p	hsa-miR-6799-3p	0.287102471617988	-0.170161485806194	0.744366429042171	2.24155148893334	1.27017758147008	0.211582261133637	0.814784052874623	-5.13001847503842
lncRNA__URS000075D758_9606_Homo_sapiens_long_intergenic_non-protein_coding_RNA_506_LINC00506_	lncRNA:LINC00506	0.54991653672106	-0.331942296130311	1.43177536957243	1.62529062385743	1.26151434408935	0.214651858461983	0.823116224964503	-4.97781352932426
snoRNA__Homo_sapiens300771_SNORD71	snoRNA:SNORD71	-0.360628698993544	-0.939776115152138	0.21851871716505	3.92700203222643	-1.25969569336799	0.215300466775418	0.823116224964503	-5.31079592933416
tRNA__Homo_sapiens_tRNA-Gly-GCC-2-1&tRNA__Homo_sapiens_tRNA-Gly-GCC-2-2&tRNA__Homo_sapiens_tRNA-Gly-GCC-2-3&tRNA__Homo_sapiens_tRNA-Gly-GCC-2-4&tRNA__Homo_sapiens_tRNA-Gly-GCC-2-5&tRNA__Homo_sapiens_tRNA-Gly-GCC-2-6&tRNA__Homo_sapiens_tRNA-Gly-GCC-3-1&tRNA__Homo_sapiens_tRNA-Gly-GCC-5-1&tRNA__Homo_sapiens_tRNA-Gly-CCC-1-1&tRNA__Homo_sapiens_tRNA-Gly-CCC-1-2	tRNA-Gly-GCC-2-1 & tRNA-Gly-GCC-2-2 & tRNA-Gly-GCC-2-3 & tRNA-Gly-GCC-2-4 & tRNA-Gly-GCC-2-5 & tRNA-Gly-GCC-2-6 & tRNA-Gly-GCC-3-1 & tRNA-Gly-GCC-5-1 & tRNA-Gly-CCC-1-1 & tRNA-Gly-CCC-1-2	-0.391539953800214	-1.02212909565869	0.239049188058267	10.495966705471	-1.25609960629719	0.216587301221255	0.823666778442588	-5.42970695317368
hsa-miR-3940-3p	hsa-miR-3940-3p	0.269588950612716	-0.165325583803391	0.704503485028824	7.39637324270167	1.25398588828549	0.217346359236434	0.823666778442588	-5.37533999968537
ENSG00000172270.22	BSG	0.340272762905703	-0.20919784094117	0.889743366752576	2.01519997359756	1.25278691016642	0.217777807331374	0.823666778442588	-5.1021751462806
hsa-miR-335-5p	hsa-miR-335-5p	-0.526281846362363	-1.38089444345943	0.328330750734704	2.94384418059482	-1.24578639055357	0.220309697617699	0.82769350849233	-5.24858708612672
ReverseComplement_ENSG00000118369.13	ReverseComplement_USP35	0.37533242238386	-0.234756877747757	0.985421722515478	2.28357082481005	1.2445637750308	0.220754124617825	0.82769350849233	-5.15905862881704
ENSG00000270647.6	TAF15	0.639273070550733	-0.400836457645558	1.67938259874702	1.60598351220838	1.24337410357161	0.22118721709474	0.82769350849233	-5.01279163507915
ReverseComplement_ENSG00000101940.18&ENSG00000280789.2	ReverseComplement_WDR13 & PAGR1	-0.347096963672548	-0.913642804685477	0.219448877340381	5.53243746443512	-1.23939643155352	0.222639858085699	0.830195808847732	-5.37445013718226
ENSG00000110911.17	SLC11A2	0.234248877498337	-0.150463561211282	0.618961316207955	4.80317271894137	1.23178744348186	0.225438397885101	0.83665373938998	-5.37829040516052
ReverseComplement_ENSG00000104886.12&ReverseComplement_ENSG00000107679.14	ReverseComplement_PLEKHJ1 & ReverseComplement_PLEKHA1	-0.326094348916158	-0.863222441136015	0.211033743303699	4.11494759701028	-1.22817396920774	0.226776516405584	0.83665373938998	-5.3565443774182
hsa-miR-5010-3p	hsa-miR-5010-3p	0.301004551906715	-0.195236165327409	0.797245269140839	9.19807381058591	1.22708642023566	0.227180400579775	0.83665373938998	-5.43155544296484
snoRNA__Homo_sapiens300657_SNORD85	snoRNA:SNORD85	-0.37770031644702	-1.00086291355703	0.24546228066299	4.59329912729589	-1.22614110709959	0.227531895131553	0.83665373938998	-5.37994904341325
hsa-miR-423-5p	hsa-miR-423-5p	-0.212998634107853	-0.565771141225093	0.139773873009386	13.924419306727	-1.22145246265079	0.229281220917685	0.840168902947501	-5.56205606365672
lncRNA__URS00008B5DDA_9606_Homo_sapiens_DENND6A_divergent_transcript_DENND6A-DT_	lncRNA:URS00008B5DDA_9606_Homo_sapiens_DENND6A_divergent_transcript_DENND6A-DT	-0.347961144965122	-0.925508438769127	0.229586148838883	2.35505005926264	-1.21881469159871	0.230269729851354	0.840881530733049	-5.22172604290236
yRNA__Y4&yRNA__Y1	yRNA:Y4 & yRNA:Y1	0.489582857534305	-0.325625886220831	1.30479160128944	2.36248323101461	1.21493167879563	0.231730618157113	0.842272557797206	-5.19928428638443
ENSG00000167978.17	SRRM2	0.325226275373374	-0.218370359011805	0.868822909758553	2.65526137230039	1.21032874793918	0.23347120099065	0.842272557797206	-5.24522862822908
hsa-miR-1271-5p	hsa-miR-1271-5p	-0.258960373581137	-0.691948307545271	0.174027560382997	2.80142543999968	-1.20990703357244	0.233631151203954	0.842272557797206	-5.27480152866149
ReverseComplement_ENSG00000184898.7&ReverseComplement_ENSG00000198663.17&ReverseComplement_lncRNA__URS0000CCDF90_9606_Homo_sapiens_long_intergenic_non-protein_coding_RNA_lncRNA	ReverseComplement_RBM43 & ReverseComplement_C6orf89 & ReverseComplement_lncRNA:URS0000CCDF90_9606_Homo_sapiens_long_intergenic_non-protein_coding_RNA_lncRNA	0.28963148334187	-0.194851247998648	0.774114214682387	6.24327546185123	1.20937768026511	0.233832041541434	0.842272557797206	-5.41502204944388
hsa-miR-140-3p	hsa-miR-140-3p	-0.254267974049618	-0.680411963483275	0.171876015384038	13.3666362490133	-1.20706255599538	0.234712129213301	0.842576762158935	-5.5625689559776
lncRNA__URS00008E3A09_9606_Homo_sapiens_MIR194-2_host_gene_MIR194-2HG_&MiR.hp__hsa-mir-194-2	lncRNA:URS00008E3A09_9606_Homo_sapiens_MIR194-2_host_gene_MIR194-2HG & MiR.hp:hsa-mir-194-2	-0.421932548147589	-1.13099449583254	0.287129399537358	5.28996121841797	-1.20379720805465	0.235957581172182	0.844186075882909	-5.41546299440038
vault__VTRNA1-1&vault__VTRNA1-3	vault:VTRNA1-1 & vault:VTRNA1-3	0.78762619149381	-0.540156856553351	2.11540923954097	4.78299045786642	1.20001731506912	0.237405345807997	0.844432097924642	-5.40950840408716
lncRNA__URS0000759B1D_9606_Homo_sapiens_long_intergenic_non-protein_coding_RNA_1299_LINC01299_	lncRNA:LINC01299	0.422107715871474	-0.289816334033426	1.13403176577637	3.24126855853087	1.19945541415259	0.237621119151599	0.844432097924642	-5.31924425320626
snoRNA__Homo_sapiens300197_SNORD81	snoRNA:SNORD81	-0.38671740164578	-1.04107464712537	0.267639843833815	8.85638073771677	-1.19556524616109	0.23911891540781	0.846912814103248	-5.46371907994365
lncRNA__URS000075B335_9606_Homo_sapiens_uncharacterized_LOC642361_LOC642361__lncRNA	lncRNA:URS000075B335_9606_Homo_sapiensLOC642361	-0.449015491754947	-1.2107966262764	0.312765642766507	2.02952558892465	-1.19240995881057	0.24033884030709	0.848396106284027	-5.18567563190332
ReverseComplement_lncRNA__URS000022CFA6_9606_Homo_sapiens_WEE2_antisense_RNA_1_WEE2-AS1_	ReverseComplement_lncRNA:WEE2-AS1	0.295202902922224	-0.206823923854461	0.797229729698909	5.75482143445734	1.18956501003026	0.241442680115881	0.849461123729958	-5.43305808413344
ReverseComplement_ENSG00000117859.19	ReverseComplement_OSBPL9	0.512714077616682	-0.361024568207833	1.3864527234412	2.35761390633469	1.18710239032634	0.242401166377072	0.85000938805735	-5.22382533676026
snoRNA__Homo_sapiens300612_SNORA7B&snoRNA__Homo_sapiens300602_SNORA7A	snoRNA:SNORA7A	-0.392646697712903	-1.06441599805463	0.279122602628824	2.16288338413247	-1.18243228462001	0.244226467565759	0.853583594561515	-5.22574176980263
lncRNA__URS000075ED94_9606_Homo_sapiens_long_intergenic_non-protein_coding_RNA_1355_LINC01355_&lncRNA__URS000075ABCD_9606_Homo_sapiens_uncharacterized_LOC101927550_LOC101927550__lncRNA&lncRNA__URS00007E4BE4_9606_Homo_sapiens_POT1_antisense_RNA_1_POT1-AS1_&lncRNA__URS000075B198_9606_Homo_sapiens_TMCC1_antisense_RNA_1_head_to_head__TMCC1-AS1_&lncRNA__URS0000A77213_9606_Homo_sapiens_PCF11_antisense_…	lncRNA:CXXC4-AS1_repeat2	-0.297757188584614	-0.809120091002165	0.213605713832936	4.48031838337147	-1.17795179825851	0.245987061968955	0.855123175144915	-5.42996994391884
hsa-miR-11401	hsa-miR-11401	1.60538929546569	-1.15342988715454	4.36420847808591	2.46313856196648	1.1772036726678	0.24628193429575	0.855123175144915	-5.19355858895146
ReverseComplement_lncRNA__URS00001668D8_9606_Homo_sapiens_KRT73_antisense_RNA_1_KRT73-AS1_	ReverseComplement_lncRNA:KRT73-AS1	0.344277191129543	-0.2547599720414	0.943314354300486	1.79664385482939	1.16264992394282	0.25206954664172	0.859284375045477	-5.13335352855567
MiR.hp__hsa-let-7a-1	MiR.hp:hsa-let-7a-1	0.324090512460922	-0.239912802241886	0.888093827163729	13.4835770603801	1.16246301364498	0.252144511156712	0.859284375045477	-5.61343046176518
hsa-miR-106b-3p	hsa-miR-106b-3p	0.226232166156578	-0.168016267809017	0.620480600122172	11.8808559781917	1.16085736091015	0.252789159026082	0.859284375045477	-5.57242592849405
snoRNA__Homo_sapiens300505_SNORD70L1	snoRNA:SNORD70L1	-0.302448672619752	-0.829900250399671	0.225002905160168	4.0621170670068	-1.16001490533957	0.253127870404401	0.859284375045477	-5.43432724812606
lncRNA__URS00007E4B6C_9606_Homo_sapiens_WWC2_antisense_RNA_1_WWC2-AS1_	lncRNA:WWC2-AS1	-0.266452867274307	-0.734728915075842	0.201823180527227	3.57731491917917	-1.15109968822742	0.25673239544893	0.859284375045477	-5.40597082295751
hsa-miR-4646-3p	hsa-miR-4646-3p	0.252649168157264	-0.192121098625796	0.697419434940324	3.58022175119812	1.149149701581	0.257525709032836	0.859284375045477	-5.40804430213168
ENSG00000171989.6&ReverseComplement_ENSG00000105329.11&ReverseComplement_ENSG00000155066.16	LDHAL6B & ReverseComplement_TGFB1 & ReverseComplement_PROM2	0.310499625574286	-0.236339921976629	0.857339173125201	2.5845056637851	1.1486709770711	0.25772073852056	0.859284375045477	-5.31666874589018
snoRNA__Homo_sapiens300205_SNORD75	snoRNA:SNORD75	0.401607468813636	-0.308866465806059	1.11208140343333	1.87978194196618	1.14353145195693	0.259821257819777	0.859284375045477	-5.17405366812917
tRNA__Homo_sapiens_tRNA-Gly-GCC-2-1&tRNA__Homo_sapiens_tRNA-Gly-GCC-2-2&tRNA__Homo_sapiens_tRNA-Gly-GCC-2-3&tRNA__Homo_sapiens_tRNA-Gly-GCC-2-4&tRNA__Homo_sapiens_tRNA-Gly-GCC-2-5&tRNA__Homo_sapiens_tRNA-Gly-GCC-2-6&tRNA__Homo_sapiens_tRNA-Gly-GCC-3-1	tRNA-Gly-GCC-2-1 & tRNA-Gly-GCC-2-2 & tRNA-Gly-GCC-2-3 & tRNA-Gly-GCC-2-4 & tRNA-Gly-GCC-2-5 & tRNA-Gly-GCC-2-6 & tRNA-Gly-GCC-3-1	-0.451960171283812	-1.25399975560894	0.350079413041316	1.76333357669668	-1.13998423093762	0.261278168889076	0.859284375045477	-5.17756226736194
hsa-miR-145-5p	hsa-miR-145-5p	-0.370658286708409	-1.02933560613807	0.288019032721252	5.98680849395989	-1.13840157293003	0.261930086489932	0.859284375045477	-5.49094646223355
snoRNA__Homo_sapiens300597_SNORD102	snoRNA:SNORD102	-0.321177907529849	-0.892252993602805	0.249897178543106	3.36570837509217	-1.13775023281843	0.262198720945056	0.859284375045477	-5.40679935996786
ReverseComplement_ENSG00000102858.13	ReverseComplement_MGRN1	0.297602541953405	-0.231630114321611	0.82683519822842	3.65253227961675	1.13758664398497	0.262266221512099	0.859284375045477	-5.42289694551665
MiR.hp__hsa-mir-4286	MiR.hp:hsa-mir-4286	-0.296564975839746	-0.823986676646051	0.230856724966559	2.15778853550064	-1.13751294446413	0.262296635727471	0.859284375045477	-5.26784314245015
snoRNA__Homo_sapiens300731_SNORA54	snoRNA:SNORA54	-0.279353881381496	-0.776355304023264	0.217647541260272	3.07483892374178	-1.13708141320854	0.262474770245524	0.859284375045477	-5.38009191473885
hsa-miR-10399-3p	hsa-miR-10399-3p	0.298040431498459	-0.232807258173178	0.828888121170095	6.10231791533203	1.1357944298594	0.26300654769377	0.859284375045477	-5.4950955334242
ENSG00000171435.14	KSR2	0.321098285186578	-0.251851078116839	0.894047648489995	2.29830734281763	1.13374720046803	0.263854047815301	0.859284375045477	-5.28347025324299
hsa-miR-671-3p	hsa-miR-671-3p	-0.279125700778654	-0.777604762590346	0.219353361033038	4.73306899332351	-1.13278473543222	0.264253159140428	0.859284375045477	-5.48713540719904
hsa-miR-937-3p	hsa-miR-937-3p	0.271408839731293	-0.214057061431865	0.756874740894451	4.23151146740574	1.1309925398873	0.264997491998234	0.859284375045477	-5.46961846828293
ReverseComplement_ENSG00000107679.14	ReverseComplement_PLEKHA1	-0.352217654344116	-0.982288543851416	0.277853235163183	6.2657724299904	-1.13087912703021	0.265044644959791	0.859284375045477	-5.50206406878513
lncRNA__URS000075F019_9606_Homo_sapiens_long_intergenic_non-protein_coding_RNA_1160_LINC01160_	lncRNA:LINC01160	-0.331785565406451	-0.925660504749995	0.262089373937094	2.46491750283266	-1.13020434163631	0.26532532048684	0.859284375045477	-5.32386004263629
snoRNA__Homo_sapiens300249_SNORD32B	snoRNA:SNORD32B	0.371341225890596	-0.293351969413652	1.03603442119484	2.48058276438572	1.13017687454959	0.265336749866186	0.859284375045477	-5.31438550307069
ENSG00000133316.16	WDR74	-0.337845048989156	-0.94346691579515	0.267776817816837	5.07480778842465	-1.12852320575221	0.266025510284433	0.859284375045477	-5.49679310030393
ReverseComplement_ENSG00000142733.17	ReverseComplement_MAP3K6	0.360992954829901	-0.287640583491431	1.00962649315123	1.88241834018841	1.12588441700279	0.267127224105235	0.859284375045477	-5.20163833669803
tRNA__Homo_sapiens_tRNA-Gly-TCC-2-1&tRNA__Homo_sapiens_tRNA-Gly-TCC-2-2&tRNA__Homo_sapiens_tRNA-Gly-TCC-2-3&tRNA__Homo_sapiens_tRNA-Gly-TCC-2-4&tRNA__Homo_sapiens_tRNA-Gly-TCC-2-5&tRNA__Homo_sapiens_tRNA-Gly-TCC-2-6&tRNA__Homo_sapiens_tRNA-Gly-TCC-1-1&tRNA__Homo_sapiens_tRNA-Gly-TCC-3-1	tRNA-Gly-TCC-2-1 & tRNA-Gly-TCC-2-2 & tRNA-Gly-TCC-2-3 & tRNA-Gly-TCC-2-4 & tRNA-Gly-TCC-2-5 & tRNA-Gly-TCC-2-6 & tRNA-Gly-TCC-1-1 & tRNA-Gly-TCC-3-1	-0.283392622344582	-0.792933494063263	0.226148249374099	2.04745217764078	-1.12513334743322	0.267441396378765	0.859284375045477	-5.25640417858961
hsa-miR-532-5p	hsa-miR-532-5p	0.29367165281815	-0.235483249440508	0.822826555076807	9.98742273751844	1.12272575709087	0.268450269727112	0.859284375045477	-5.56487878652471
snoRNA__Homo_sapiens300778_SCARNA8	snoRNA:SCARNA8	0.209763625198011	-0.168912694241381	0.588439944637402	3.18082758615044	1.12061521638569	0.269336899264162	0.859284375045477	-5.40493541758412
hsa-miR-223-3p	hsa-miR-223-3p	-0.40512407358559	-1.1365554002947	0.326307253123515	9.18096159432927	-1.12049255838985	0.269388491515674	0.859284375045477	-5.54996089252085
ENSG00000164715.6	LMTK2	0.312223803171672	-0.252589280444569	0.877036886787912	2.38177892356746	1.11829335357538	0.270314714197757	0.859649496502776	-5.30555216769142
ENSG00000103257.9	SLC7A5	-0.314685451753654	-0.88566798606584	0.256297082558532	1.96946535099363	-1.11493185551329	0.271734831413121	0.860476088758074	-5.25074678295305
ReverseComplement_ENSG00000053770.12&ENSG00000171132.14	ReverseComplement_AP5M1 & PRKCE	0.36095963184989	-0.294630751988429	1.01655001568821	2.09497295724136	1.11383418514301	0.272199707019787	0.860476088758074	-5.26105836607146
ENSG00000132510.11&ENSG00000181085.15	KDM6B & MAPK15	0.299101064874918	-0.247266938450044	0.845469068199881	3.30064843408777	1.10745779356295	0.274911364717881	0.864403190164067	-5.4265946451047
ENSG00000196747.4	H2AC13	0.258321665626751	-0.215058482345743	0.731701813599245	4.61844631672105	1.10393950183067	0.27641574990589	0.864403190164067	-5.51399828691801
hsa-let-7f-1-3p	hsa-let-7f-1-3p	-0.368797585294135	-1.04475677779533	0.30716160720706	2.44077114551767	-1.10372803261432	0.27650635740134	0.864403190164067	-5.34823051301068
hsa-miR-543	hsa-miR-543	-0.49514643061956	-1.403072035863	0.412779174623884	4.96525691907302	-1.10325999608225	0.276706970222492	0.864403190164067	-5.51836480449377
hsa-miR-5001-3p	hsa-miR-5001-3p	-0.334428587732255	-0.949373280003796	0.280516104539285	3.12865009534421	-1.10017512186776	0.278031807438033	0.865987306108462	-5.42388692687842
ReverseComplement_ENSG00000273274.2&ENSG00000140323.6&ENSG00000140832.11	ReverseComplement_ZBTB8B & DISP2 & MARVELD3	0.432973981653827	-0.370408680157693	1.23635664346535	3.11461229159071	1.09026941028852	0.282316244643745	0.868366733403056	-5.42464605001503
hsa-miR-6894-3p	hsa-miR-6894-3p	0.413993148827553	-0.354268282988408	1.18225458064351	2.43366859215248	1.0901307878224	0.282376530166514	0.868366733403056	-5.33719661535646
hsa-miR-30a-5p	hsa-miR-30a-5p	0.313658451300801	-0.26911861932684	0.896435521928441	5.53494339704279	1.08880227656383	0.282954746334882	0.868366733403056	-5.54080851588027
ENSG00000101412.13	E2F1	-0.3660642620859	-1.04771276797063	0.315584243798828	2.73507522753308	-1.08640392849221	0.284000703925463	0.868366733403056	-5.39203062658905
ENSG00000104290.11	FZD3	0.301193890514132	-0.260162666342029	0.862550447370294	2.64395564722375	1.08543005085094	0.28442620282138	0.868366733403056	-5.38466761732901
ENSG00000001084.13	GCLC	0.29447134478263	-0.254703824606747	0.843646514172007	2.30587060378964	1.08474243390762	0.284726900794514	0.868366733403056	-5.33792304461327
lncRNA__URS000075DE64_9606_Homo_sapiens_human__non-protein_coding_MIR17HG:3&MiR.hp__hsa-mir-19b-2&MiR.hp__hsa-mir-19b-1	lncRNA:URS000075DE64_9606_Homo_sapiens_human:non-protein_coding_MIR17HG:3 & MiR.hp:hsa-mir-19b-2 & MiR.hp:hsa-mir-19b-1	-0.483509546271809	-1.38808763577589	0.421068543232274	6.48567408272729	-1.08131809723918	0.286227705382163	0.868366733403056	-5.55693914601277
hsa-miR-93-5p	hsa-miR-93-5p	0.371608921058263	-0.326526520103346	1.06974436221987	11.0828211447039	1.07681458246944	0.288209928340867	0.868366733403056	-5.63981727204547
hsa-miR-425-3p	hsa-miR-425-3p	0.221144507711078	-0.19444129806241	0.636730313484566	6.19053687332975	1.07648983802815	0.288353235556675	0.868366733403056	-5.5577433353123
hsa-miR-548j-5p	hsa-miR-548j-5p	0.42229882488762	-0.371313181143054	1.21591083091829	2.29359999590426	1.07648039838759	0.288357401943628	0.868366733403056	-5.32382995097941
hsa-miR-939-5p	hsa-miR-939-5p	0.320075162062751	-0.284332012823971	0.924482336949473	1.84536659801039	1.07131416064028	0.290643960386164	0.868366733403056	-5.25534668489588
MiR.hp__hsa-let-7f-1	MiR.hp:hsa-let-7f-1	0.392700927754436	-0.349209626032178	1.13461148154105	3.46754804673935	1.07079136629921	0.290876051551176	0.868366733403056	-5.4706603487027
ReverseComplement_ENSG00000141404.17	ReverseComplement_GNAL	0.34116529185095	-0.305297897468325	0.987628481170224	1.78312993278436	1.06761710745249	0.292288023560527	0.868366733403056	-5.23184747674334
hsa-miR-654-3p	hsa-miR-654-3p	-0.547430511472747	-1.5870971211983	0.49223609825281	3.93461721691298	-1.06519565395423	0.29336834450772	0.868366733403056	-5.51316279420909
ReverseComplement_ENSG00000280204.4	ReverseComplement_OR1S1	0.317812262283582	-0.286479585634061	0.922104110201225	1.66220693128539	1.06394308639135	0.293928263220221	0.868366733403056	-5.21890106172862
ReverseComplement_ENSG00000154358.23	ReverseComplement_OBSCN	-0.327606989307026	-0.950750594966618	0.295536616352566	2.69501688419323	-1.06355388488351	0.294102394363507	0.868366733403056	-5.4192575584019
tRNA__Homo_sapiens_tRNA-Leu-TAA-1-1	tRNA-Leu-TAA-1-1	0.307399870164923	-0.278403061535915	0.893202801865761	1.73937982562937	1.06156507377841	0.294993322522855	0.868366733403056	-5.22605402510409
hsa-miR-186-5p	hsa-miR-186-5p	-0.215586321310953	-0.626466826705422	0.195294184083516	11.3008968058095	-1.06145148329564	0.295044264333871	0.868366733403056	-5.66387197671433
ENSG00000277075.2	H2AC8	-0.330823227205685	-0.961510033041508	0.299863578630138	1.78403507483343	-1.06114988412448	0.295179551926587	0.868366733403056	-5.2631276775691
lncRNA__URS0000759AD2_9606_Homo_sapiens_long_intergenic_non-protein_coding_RNA_294_LINC00294_&lncRNA__URS000075C353_9606_Homo_sapiens_long_intergenic_non-protein_coding_RNA_963_LINC00963_&lncRNA__URS000075B7A7_9606_Homo_sapiens_T_cell_receptor_gamma_locus_antisense_RNA_1_TRG-AS1_&lncRNA__URS0000CCE0A2_9606_Homo_sapiens_long_intergenic_non-protein_coding_RNA_330_LINC00330_&lncRNA__URS000075C0A6_96…	lncRNA:lncRNA:LINC00471	0.307031423814241	-0.281114594358067	0.895177441986548	2.34116430742037	1.05606864393376	0.297465323080037	0.868366733403056	-5.35989098629886
hsa-miR-6741-3p	hsa-miR-6741-3p	0.227802596929017	-0.208794477571617	0.664399671429652	4.82969687866331	1.055534255087	0.297706427795999	0.868366733403056	-5.56732207747086
hsa-miR-744-5p	hsa-miR-744-5p	-0.181055045051036	-0.528119875702651	0.16600978560058	8.22199031441908	-1.05534511972215	0.297791794091531	0.868366733403056	-5.60155263785955
snoRNA__Homo_sapiens300770_SNORD127	snoRNA:SNORD127	-0.348086779903645	-1.01642956757567	0.320256007768379	3.00070216085601	-1.05361694392694	0.298572593722916	0.868366733403056	-5.46174606679974
ENSG00000117394.24	SLC2A1	0.312260923851391	-0.287650248847219	0.912172096550002	2.09306638806386	1.05299224462149	0.298855185590414	0.868366733403056	-5.32359164610045
snoRNA__Homo_sapiens300651_SNORD99	snoRNA:SNORD99	-0.289188819316183	-0.84528772786356	0.266910089231194	3.7616885840839	-1.05201985892848	0.299295427471308	0.868366733403056	-5.52684544628024
hsa-miR-6840-5p	hsa-miR-6840-5p	0.595925406134186	-0.555817625502987	1.74766843777136	1.72679049293475	1.04672064577852	0.301702514232071	0.871006378520524	-5.24549893920069
rRNA__45S_pre-ribosomal_N5_(RNA45SN5)&rRNA__45S_pre-ribosomal_N1_(RNA45SN1)&rRNA__45S_pre-ribosomal_N4_(RNA45SN4)&rRNA__45S_pre-ribosomal_N2_(RNA45SN2)&rRNA__45S_pre-ribosomal_N3_(RNA45SN3)	RNA45SN5 & RNA45SN1 & RNA45SN4 & RNA45SN2 & RNA45SN3	-0.220777357413217	-0.648158936372307	0.206604221545872	10.9148367199804	-1.04504072256404	0.302468381510127	0.871006378520524	-5.67067841592848
snoRNA__Homo_sapiens300644_SNORD61	snoRNA:SNORD61	-0.358614713319421	-1.05376841546037	0.336538988821523	3.49723899381773	-1.0436184455938	0.303117838880941	0.871006378520524	-5.51553114551857
ENSG00000089157.16	RPLP0	-0.268524131482428	-0.790038843545536	0.25299058058068	2.47219457724259	-1.04162462543673	0.304029901763736	0.871006378520524	-5.41509311660021
snoRNA__Homo_sapiens300529_SNORD52	snoRNA:SNORD52	-0.373631859294955	-1.10329215058261	0.356028431992699	2.20698886168109	-1.03589961447187	0.30665929709341	0.871006378520524	-5.38200384794709
snoRNA__Homo_sapiens300168_SNORD26	snoRNA:SNORD26	-0.280894249077845	-0.83029727004389	0.268508771888199	7.28979520742989	-1.03429943437162	0.30739702232326	0.871006378520524	-5.6121148676729
ENSG00000196422.11	PPP1R26	0.497910427748836	-0.47978086038945	1.47560171588712	3.01061750501949	1.03025316893945	0.309267900060423	0.871006378520524	-5.47116226458559
hsa-miR-122-5p	hsa-miR-122-5p	1.05856016472617	-1.02137282450758	3.13849315395993	2.02303504227793	1.02958139524284	0.309579264273156	0.871006378520524	-5.31864048237342
hsa-miR-766-3p	hsa-miR-766-3p	0.180541405393382	-0.174281184180077	0.535363994966841	4.2596964670941	1.02934282176644	0.309689893811127	0.871006378520524	-5.5737267068936
MiR.hp__hsa-mir-1273c	MiR.hp:hsa-mir-1273c	-0.269566475143943	-0.79999846694048	0.260865516652594	6.54806696139524	-1.0280888586571	0.310271818438271	0.871006378520524	-5.61099974739344
snoRNA__Homo_sapiens300705_SNORD65	snoRNA:SNORD65	0.88906751579405	-0.862436027202051	2.64057105879015	1.1793033498164	1.02687647589386	0.310835159686916	0.871006378520524	-5.04177691317736
ReverseComplement_ENSG00000198842.10&ENSG00000160208.13&ENSG00000134109.11&ENSG00000255346.10	ReverseComplement_STYXL2 & RRP1B & EDEM1 & NOX5	0.281256136840636	-0.273058294686095	0.835570568367368	3.1936800231762	1.02645592113474	0.311030736801752	0.871006378520524	-5.49881895999291
lncRNA__URS000075B250_9606_Homo_sapiens_human__non-protein_coding_lnc-HNRNPUL2-BSCL2-1:1	lncRNA:lnc-HNRNPUL2-BSCL2-1:1	0.386063614731795	-0.376991174299874	1.14911840376346	1.89047600953503	1.02352306260651	0.312396994508597	0.871006378520524	-5.3042112560883
hsa-miR-126-5p	hsa-miR-126-5p	0.6419785118128	-0.628170510569502	1.9121275341951	4.73453855711422	1.02249288814088	0.312877869750431	0.871006378520524	-5.59488276815736
snoRNA__Homo_sapiens300786_SCARNA10	snoRNA:SCARNA10	-0.387545632427452	-1.15473128322341	0.379640018368509	1.76055632677071	-1.02191990416544	0.313145552074826	0.871006378520524	-5.30917345285838
ENSG00000112667.13	DNPH1	0.53353039565645	-0.525883225571815	1.59294401688472	1.19766875701444	1.0187980303227	0.314606756916847	0.871006378520524	-5.12738899137096
MiR.hp__hsa-mir-941-1&MiR.hp__hsa-mir-941-2&MiR.hp__hsa-mir-941-3&MiR.hp__hsa-mir-941-4&MiR.hp__hsa-mir-941-5	MiR.hp:hsa-mir-941-1 & MiR.hp:hsa-mir-941-2 & MiR.hp:hsa-mir-941-3 & MiR.hp:hsa-mir-941-4 & MiR.hp:hsa-mir-941-5	0.219866010535496	-0.217075208261246	0.656807229332237	9.58631401260394	1.01795730446584	0.315001056588847	0.871006378520524	-5.66188093032839
hsa-miR-4433b-5p	hsa-miR-4433b-5p	1.0733267654791	-1.05974213967756	3.20639567063576	6.08254935334124	1.01793853955196	0.315009861164646	0.871006378520524	-5.61285204121933
snoRNA__Homo_sapiens300202_SNORD44	snoRNA:SNORD44	-0.256476140387145	-0.771236346672584	0.258284065898295	7.15366078602891	-1.00794419007361	0.319723135391106	0.881736459320784	-5.63649569474849
snoRNA__Homo_sapiens300476_SNORA51	snoRNA:SNORA51	0.30524063393898	-0.310632924237707	0.921114192115667	1.8898749374675	1.00264056381425	0.32224366403653	0.88637932523295	-5.31832901813638
lncRNA__URS0000A775F0_9606_Homo_sapiens_neighbor_of_BRCA1_lncRNA_2_NBR2__lncRNA&lncRNA__URS00007E3CC0_9606_Homo_sapiens_uncharacterized_LOC101928304_LOC101928304__lncRNA	lncRNA:URS0000A775F0_9606_Homo_sapiens_neighbor_of_BRCA1_lncRNA_2_NBR2 & lncRNA:URS00007E3CC0_9606_Homo_sapiensLOC101928304	0.252553815377813	-0.258679269607845	0.763786900363471	7.35066267938693	0.999377263130905	0.323801212776679	0.88835617702203	-5.64574969269699
ReverseComplement_ENSG00000125630.16	ReverseComplement_POLR1B	0.336626506380651	-0.346821868805462	1.02007488156676	3.0353003777888	0.996407704776096	0.325222982157871	0.889951261253708	-5.51146052534345
ReverseComplement_lncRNA__URS000075CFAE_9606_Homo_sapiens_CSNK1G2_antisense_RNA_1_CSNK1G2-AS1_	ReverseComplement_lncRNA:CSNK1G2-AS1	0.27131195489075	-0.280660409354423	0.823284319135923	2.35024257307159	0.994365571064882	0.326203163122865	0.890332860172973	-5.43013737715114
ENSG00000101057.16	MYBL2	0.263429428154296	-0.276882590253015	0.803741446561607	1.92230700512127	0.98631160672566	0.330088326573764	0.893192068794712	-5.3483624760034
snoRNA__Homo_sapiens300524_SNORD18A	snoRNA:SNORD18A	-0.249020733890853	-0.763209620148473	0.265168152366768	3.07316120133844	-0.979732028354246	0.333285270544653	0.893192068794712	-5.53741748920571
ReverseComplement_ENSG00000109851.7	ReverseComplement_DBX1	0.337663325035962	-0.364616556639403	1.03994320671133	1.68687626366629	0.972675883295821	0.336736771412212	0.893192068794712	-5.31310206452245
hsa-miR-181d-5p	hsa-miR-181d-5p	0.328349723508084	-0.355302062335579	1.01200150935175	2.15655980721259	0.971619416256356	0.337255589101679	0.893192068794712	-5.4144769865209
hsa-miR-548ay-3p	hsa-miR-548ay-3p	-0.328264152960025	-1.0137236268579	0.357195320937847	2.33980341849873	-0.968804525593828	0.338640551382135	0.893192068794712	-5.46891692313708
ENSG00000105443.15&ENSG00000068489.13&ReverseComplement_ENSG00000104886.12	CYTH2 & PRR11 & ReverseComplement_PLEKHJ1	-0.384611259082336	-1.19156765865192	0.42234514048725	7.82256219854859	-0.964198399089478	0.3409149950117	0.893192068794712	-5.68440499848696
hsa-miR-193a-5p	hsa-miR-193a-5p	-0.22738134429583	-0.704607186903736	0.249844498312076	5.11741852200693	-0.96388530420532	0.341069965200937	0.893192068794712	-5.65920524243119
hsa-miR-126-3p	hsa-miR-126-3p	0.53596109552936	-0.589185346894569	1.66110753795329	9.7336385687961	0.963648605827601	0.341187153096482	0.893192068794712	-5.71593557815437
snoRNA__Homo_sapiens300564_SNORD33	snoRNA:SNORD33	-0.323209997405194	-1.00209161779389	0.355671622983504	2.73764212069132	-0.963130680023424	0.341443668354745	0.893192068794712	-5.51710430446355
ReverseComplement_ENSG00000197646.8	ReverseComplement_PDCD1LG2	0.329797146009841	-0.364204480959868	1.02379877297955	3.27265300156002	0.961348575330913	0.342327278356168	0.893192068794712	-5.56899839852435
hsa-miR-148a-3p	hsa-miR-148a-3p	-0.507940222017492	-1.57886589347092	0.562985449435941	10.8113824011401	-0.959506139061205	0.343242398158846	0.893192068794712	-5.74824180453675
snoRNA__Homo_sapiens300742_SNORD15B	snoRNA:SNORD15B	-0.353633582321801	-1.10044296348643	0.393175798842823	2.17631943602135	-0.957939801775617	0.344021658302684	0.893192068794712	-5.45034725366811
snoRNA__Homo_sapiens300262_SNORD60	snoRNA:SNORD60	-0.228208558685489	-0.712107114738874	0.255689997367895	6.41260631015813	-0.954052083885175	0.345960882967594	0.893192068794712	-5.67932426516281
hsa-miR-30c-1-3p	hsa-miR-30c-1-3p	-0.229825500717039	-0.717665529446886	0.258014528012807	3.46985554874518	-0.953049076735324	0.346462363010436	0.893192068794712	-5.59232500342893
hsa-miR-18b-3p	hsa-miR-18b-3p	-0.189492463760431	-0.591980641845194	0.212995714324332	5.46582018446588	-0.952430503916461	0.346771874556407	0.893192068794712	-5.67117627434008
tRNA__Homo_sapiens_tRNA-SeC-TCA-1-1	tRNA-SeC-TCA-1-1	-0.37737073679846	-1.18064401320503	0.42590253960811	7.35915549222125	-0.950384584757037	0.347796881112083	0.893192068794712	-5.69209146528375
hsa-miR-328-3p	hsa-miR-328-3p	0.311151909379023	-0.352268674010306	0.974572492768351	10.9494276024922	0.94880728610084	0.348588473763342	0.893192068794712	-5.7614306391746
MiR.hp__hsa-mir-2110	MiR.hp:hsa-mir-2110	-0.3114252050283	-0.977089105196239	0.354238695139639	6.86619926490209	-0.946440325855303	0.349778600739957	0.893192068794712	-5.69080014216229
snoRNA__Homo_sapiens300748_SNORD6	snoRNA:SNORD6	-0.309015824318517	-0.970738957247821	0.352707308610787	3.45594136387354	-0.94471081032993	0.350649907420066	0.893192068794712	-5.60240771302371
snoRNA__Homo_sapiens300491_SNORD12C	snoRNA:SNORD12C	-0.265205288710381	-0.833619274268426	0.303208696847663	3.93285315177374	-0.943869403220553	0.35107431360822	0.893192068794712	-5.6371759135405
ReverseComplement_lncRNA__URS0000CCDF90_9606_Homo_sapiens_long_intergenic_non-protein_coding_RNA_lncRNA	ReverseComplement_lncRNA:URS0000CCDF90_9606_Homo_sapiens_long_intergenic_non-protein_coding_RNA_lncRNA	0.227470189249026	-0.260364250184986	0.715304628683037	4.52530372341933	0.943292789601942	0.351365353070922	0.893192068794712	-5.66674006363779
hsa-miR-5695	hsa-miR-5695	-0.325152494620824	-1.02318064184261	0.372875652600959	2.44728093839968	-0.942342194245612	0.351845502408631	0.893192068794712	-5.50062214020178
snoRNA__Homo_sapiens300789_SCARNA3&MiR.hp__hsa-mir-1843	snoRNA:SCARNA3 & MiR.hp:hsa-mir-1843	0.22220021352511	-0.256183037402617	0.700583464452836	7.3402953056894	0.939643229248504	0.35321111170063	0.893192068794712	-5.70086720163536
hsa-miR-361-5p	hsa-miR-361-5p	-0.226641637870454	-0.715005999983485	0.261722724242576	5.20359791749616	-0.938837046214779	0.353619694915139	0.893192068794712	-5.68329384102277
hsa-let-7c-5p	hsa-let-7c-5p	0.28802049384413	-0.333595163473857	0.909636151162116	5.83284940501898	0.937337362164216	0.354380578204056	0.893192068794712	-5.68731731987957
ReverseComplement_ENSG00000118557.16&ReverseComplement_ENSG00000065534.19	ReverseComplement_PMFBP1 & ReverseComplement_MYLK	0.22465176120466	-0.260877718743853	0.710181241153173	4.91351834941542	0.936027710890984	0.355045924176849	0.893192068794712	-5.68243611977018
snoRNA__Homo_sapiens300669_SNORD21	snoRNA:SNORD21	-0.249745606268101	-0.79154570384814	0.292054491311939	4.9711149247099	-0.932509489825515	0.356837349759329	0.893192068794712	-5.68683254188075
ENSG00000188266.14	HYKK	-0.271597554269017	-0.861279800433799	0.318084691895766	3.28569951984617	-0.931756186382854	0.357221688376346	0.893192068794712	-5.59951008595452
lncRNA__URS000075A69B_9606_Homo_sapiens_long_intergenic_non-protein_coding_RNA_324_LINC00324_&tRNA__Homo_sapiens_tRNA-Pro-TGG-3-1&tRNA__Homo_sapiens_tRNA-Pro-TGG-3-2&tRNA__Homo_sapiens_tRNA-Pro-TGG-3-3&tRNA__Homo_sapiens_tRNA-Pro-TGG-3-4&tRNA__Homo_sapiens_tRNA-Pro-TGG-3-5&tRNA__Homo_sapiens_tRNA-Pro-CGG-1-1&tRNA__Homo_sapiens_tRNA-Pro-CGG-1-2&tRNA__Homo_sapiens_tRNA-Pro-CGG-1-3&tRNA__Homo_sapien…	lncRNA:LINC00324 & tRNA-Pro-TGG-3-1 & tRNA-Pro-TGG-3-2 & tRNA-Pro-TGG-3-3 & tRNA-Pro-TGG-3-4 & tRNA-Pro-TGG-3-5 & tRNA-Pro-CGG-1-1 & tRNA-Pro-CGG-1-2 & tRNA-Pro-CGG-1-3 & tRNA-Pro-AGG-2-1 & tRNA-Pro-AGG-2-2 & tRNA-Pro-AGG-2-3 & tRNA-Pro-AGG-2-4 & tRNA-Pro-AGG-2-5 & tRNA-Pro-AGG-2-6 & tRNA-Pro-AGG-2-7 & tRNA-Pro-AGG-2-8 & tRNA-Pro-CGG-2-1 & tRNA-Pro-AGG-1-1 & tRNA-Pro-TGG-2-1 & tRNA-Pro-TGG-1-1	0.216180617895645	-0.254106366819894	0.686467602611185	5.49892157935887	0.929925756477063	0.358156709716705	0.893192068794712	-5.69214534670756
ReverseComplement_ENSG00000156413.15&ENSG00000101160.15	ReverseComplement_FUT6 & CTSZ	0.235351686698174	-0.280107571036873	0.750810944433221	5.58123354466893	0.923671308697335	0.361363670248817	0.893192068794712	-5.6984944520084
hsa-miR-107	hsa-miR-107	0.299840137859247	-0.358636069360363	0.958316345078857	9.89936351254533	0.921179287287822	0.362646647572587	0.893192068794712	-5.75959138692275
snoRNA__Homo_sapiens300754_SNORD14B	snoRNA:SNORD14B	-0.597077164037206	-1.90863440959343	0.714480081519023	1.98983260072282	-0.920953479281559	0.362763047472615	0.893192068794712	-5.43352201407568
tRNA__Homo_sapiens_tRNA-Asn-GTT-2-1&tRNA__Homo_sapiens_tRNA-Asn-GTT-2-2&tRNA__Homo_sapiens_tRNA-Asn-GTT-2-3&tRNA__Homo_sapiens_tRNA-Asn-GTT-2-4&tRNA__Homo_sapiens_tRNA-Asn-GTT-2-5&tRNA__Homo_sapiens_tRNA-Asn-GTT-2-6&tRNA__Homo_sapiens_tRNA-Asn-GTT-2-7&tRNA__Homo_sapiens_tRNA-Asn-GTT-2-8&tRNA__Homo_sapiens_tRNA-Asn-GTT-7-1&tRNA__Homo_sapiens_tRNA-Asn-GTT-3-1&tRNA__Homo_sapiens_tRNA-Asn-GTT-6-1&tRN…	tRNA-Asn-GTT-2-1 & tRNA-Asn-GTT-2-2 & tRNA-Asn-GTT-2-3 & tRNA-Asn-GTT-2-4 & tRNA-Asn-GTT-2-5 & tRNA-Asn-GTT-2-6 & tRNA-Asn-GTT-2-7 & tRNA-Asn-GTT-2-8 & tRNA-Asn-GTT-7-1 & tRNA-Asn-GTT-3-1 & tRNA-Asn-GTT-6-1 & tRNA-Asn-GTT-1-1	0.463698789437032	-0.555942535603475	1.48334011447754	2.17484585569345	0.919989807830834	0.363260075640732	0.893192068794712	-5.45520802735999
hsa-miR-16-2-3p	hsa-miR-16-2-3p	0.391887245899515	-0.470299157264614	1.25407364906364	10.9738736268997	0.919505735147357	0.363509910458745	0.893192068794712	-5.78905999200398
tRNA__Homo_sapiens_tRNA-Ser-AGA-2-1&tRNA__Homo_sapiens_tRNA-Ser-AGA-2-2&tRNA__Homo_sapiens_tRNA-Ser-AGA-2-3&tRNA__Homo_sapiens_tRNA-Ser-AGA-2-4&tRNA__Homo_sapiens_tRNA-Ser-AGA-2-5&tRNA__Homo_sapiens_tRNA-Ser-AGA-2-6&tRNA__Homo_sapiens_tRNA-Ser-TGA-3-1&tRNA__Homo_sapiens_tRNA-Ser-AGA-4-1&tRNA__Homo_sapiens_tRNA-Ser-CGA-1-1&tRNA__Homo_sapiens_tRNA-Ser-TGA-1-1	tRNA-Ser-AGA-2-1 & tRNA-Ser-AGA-2-2 & tRNA-Ser-AGA-2-3 & tRNA-Ser-AGA-2-4 & tRNA-Ser-AGA-2-5 & tRNA-Ser-AGA-2-6 & tRNA-Ser-TGA-3-1 & tRNA-Ser-AGA-4-1 & tRNA-Ser-CGA-1-1 & tRNA-Ser-TGA-1-1	0.318302529354471	-0.383695604346742	1.02030066305568	2.16951154098296	0.917273009610977	0.364663687893185	0.893192068794712	-5.4623964685514
hsa-miR-196b-5p	hsa-miR-196b-5p	0.371382928151625	-0.45021123234497	1.19297708864822	3.503002566566	0.914448127225365	0.366126869821803	0.893192068794712	-5.61957433213752
hsa-miR-3615	hsa-miR-3615	0.238759412725472	-0.289548182007265	0.767067007458208	11.9045866196483	0.914256655621012	0.366226182386304	0.893192068794712	-5.8192860151333
lncRNA__URS000075DE64_9606_Homo_sapiens_human__non-protein_coding_MIR17HG:3&MiR.hp__hsa-mir-92a-1&MiR.hp__hsa-mir-92a-2&lncRNA__URS000075A717_9606_Homo_sapiens_SLC26A9_and_RAB7B_antisense_RNA_1_SLC26A9-AS1__lncRNA&lncRNA__URS0000759AFD_9606_Homo_sapiens_SLC26A9_and_RAB7B_antisense_RNA_1_SLC26A9-AS1__lncRNA	lncRNA:URS000075DE64_9606_SLC26A9-AS1	-0.193213407271899	-0.621316376215767	0.234889561671969	3.51484607447856	-0.913026750767019	0.366864526131091	0.893192068794712	-5.63264620875703
hsa-miR-345-5p	hsa-miR-345-5p	-0.231281296984404	-0.743869318201263	0.281306724232455	5.9560639851998	-0.912780899987924	0.366992213686445	0.893192068794712	-5.71068542393264
lncRNA__URS000037910D_9606_Homo_sapiens_human__non-protein_coding_lnc-CD36-11:1&lncRNA__URS000075C14B_9606_Homo_sapiens_human__non-protein_coding_lnc-CD36-11:2&MiR.hp__hsa-mir-1255b-1&MiR.hp__hsa-mir-1255b-2	lncRNA:lnc-CD36-11:2 & MiR.hp:hsa-mir-1255b-1 & MiR.hp:hsa-mir-1255b-2	0.250609914114212	-0.305545441509287	0.80676526973771	4.22300272966823	0.911583816627771	0.367614354233628	0.893192068794712	-5.6814970809853
ReverseComplement_ENSG00000275700.6	ReverseComplement_AATF	-0.2746540805046	-0.885799122760915	0.336490961751716	1.97675731210163	-0.909151469922841	0.36888057912885	0.893192068794712	-5.45014847999469
snoRNA__Homo_sapiens300766_SNORD119	snoRNA:SNORD119	-0.284504631034833	-0.918616356292678	0.349607094223011	3.86770794046085	-0.907649220244979	0.369664022938095	0.893192068794712	-5.66640449931662
snoRNA__Homo_sapiens300430_SNORD89	snoRNA:SNORD89	-0.37350119783988	-1.20623572948577	0.459233333806008	4.09269707481789	-0.907360579458005	0.369814676045435	0.893192068794712	-5.68186798977937
ENSG00000148773.14	MKI67	0.260809903221331	-0.323768311526066	0.845388117968728	2.5313545824491	0.902559691490126	0.372326261574475	0.893192068794712	-5.53336303074922
lncRNA__URS000075E68F_9606_Homo_sapiens_NR2F2_antisense_RNA_1_NR2F2-AS1__lncRNA&lncRNA__URS0000394A79_9606_Homo_sapiens_long_intergenic_non-protein_coding_RNA_1714_LINC01714_	lncRNA:NR2F2-AS1 & lncRNA:LINC01714	-0.225815653904535	-0.732371802756671	0.280740494947601	4.89396550371449	-0.901822228517284	0.372713036563355	0.893192068794712	-5.71307627677078
hsa-miR-6861-3p	hsa-miR-6861-3p	0.272000492351508	-0.338301380598149	0.882302365301165	2.06159018964567	0.901611557109521	0.372823574240366	0.893192068794712	-5.45640352169151
hsa-miR-4286	hsa-miR-4286	0.207590276319491	-0.25928722430808	0.674467776947061	4.42010098093881	0.899494566514881	0.373935514072123	0.893192068794712	-5.70153780594428
hsa-miR-221-3p	hsa-miR-221-3p	0.335804569265537	-0.41954389713005	1.09115303566112	7.76570338037672	0.899360339832025	0.374006087838326	0.893192068794712	-5.74014845116185
MiR.hp__hsa-mir-12136	MiR.hp:hsa-mir-12136	0.355695295134824	-0.44453431203699	1.15592490230664	2.68334919209757	0.899203498198354	0.374088562949891	0.893192068794712	-5.55738066819363
hsa-miR-576-5p	hsa-miR-576-5p	-0.193021201317129	-0.627580864146673	0.241538461512415	7.37218705862092	-0.898566214804922	0.374423798405357	0.893192068794712	-5.73783774003063
ENSG00000151503.13	NCAPD3	0.204597779973349	-0.256079841438255	0.665275401384953	3.49239106535835	0.898459042103646	0.374480194302138	0.893192068794712	-5.64060091169045
hsa-miR-370-3p	hsa-miR-370-3p	-0.380157848007904	-1.23773418750551	0.477418491489705	3.88424005792155	-0.896779460465455	0.375364728403976	0.893192068794712	-5.66626636167711
hsa-miR-340-3p	hsa-miR-340-3p	-0.28438633679576	-0.925983946300572	0.357211272709052	5.30888824735255	-0.896686172114023	0.375413897019392	0.893192068794712	-5.72120986281369
lncRNA__URS000075DE64_9606_Homo_sapiens_human__non-protein_coding_MIR17HG:3&MiR.hp__hsa-mir-92a-1&MiR.hp__hsa-mir-92a-2	lncRNA:URS000075DE64_9606_Homo_sapiens_human:non-protein_coding_MIR17HG:3 & MiR.hp:hsa-mir-92a-1 & MiR.hp:hsa-mir-92a-2	-0.117175495704203	-0.382025871183165	0.14767487977476	17.1361811242282	-0.895015773095456	0.376294998121118	0.893192068794712	-5.99331546430566
ReverseComplement_ENSG00000065150.21	ReverseComplement_IPO5	-0.306206871451876	-0.999186263148145	0.386772520244394	1.85273651360957	-0.893900325489956	0.376884111556562	0.893192068794712	-5.42458964391733
hsa-miR-30a-3p	hsa-miR-30a-3p	0.432550242451726	-0.547748434145669	1.41284891904912	1.71086548808331	0.892632358052774	0.377554494288139	0.893192068794712	-5.36806514265767
hsa-miR-484	hsa-miR-484	0.178599660563641	-0.227105940265119	0.584305261392402	13.9366032816121	0.890561894422709	0.378650802310946	0.893192068794712	-5.89713539627246
rRNA__45S_pre-ribosomal_N4_(RNA45SN4)&rRNA__28S_ribosomal_N4_(RNA28SN4)	RNA45SN4 & RNA28SN4	0.591473708282599	-0.758813316401757	1.94176073296696	3.47726981832575	0.886143043851819	0.380997379987634	0.893192068794712	-5.64218688263478
ENSG00000048828.17	FAM120A	0.245644828513993	-0.315647067020957	0.806936724048943	2.56300695628862	0.885346626032829	0.381421292872313	0.893192068794712	-5.56033643393932
rRNA__Homo_sapiens_mitochondrially_encoded_16S_RNA_(MT-RNR2)	MT-RNR2	0.209913484410341	-0.269800220668116	0.689627189488799	6.38803883528015	0.885223009812459	0.381487117587133	0.893192068794712	-5.73891065455438
MiR.hp__hsa-mir-30d	MiR.hp:hsa-mir-30d	-0.190705157904246	-0.62698253342273	0.245572217614237	4.49415653765715	-0.884289014892571	0.381984696997058	0.893192068794712	-5.71585185972255
lncRNA__URS000075C600_9606_Homo_sapiens_spermatogenesis_associated_41_SPATA41_	lncRNA:URS000075C600_9606_SPATA41	0.359508718220437	-0.463560488895598	1.18257792533647	1.75162902378146	0.883624105814016	0.382339174670649	0.893192068794712	-5.39938997174656
yRNA__Y1	yRNA:Y1	0.217491962187777	-0.280785578073465	0.71576950244902	14.001118349398	0.883011545618387	0.382665929393702	0.893192068794712	-5.90469357905183
lncRNA__URS000075E815_9606_Homo_sapiens_small_nucleolar_RNA_host_gene_10_SNHG10__lncRNA&snoRNA__Homo_sapiens300781_SCARNA13	lncRNA:URS000075E815_9606_SCARNA13	-0.249095340531895	-0.819827612683775	0.321636931619986	2.20999884854469	-0.882932810753193	0.382707941407411	0.893192068794712	-5.51199146259317
rRNA__45S_pre-ribosomal_N5_(RNA45SN5)&rRNA__45S_pre-ribosomal_N1_(RNA45SN1)&rRNA__45S_pre-ribosomal_N4_(RNA45SN4)&rRNA__28S_ribosomal_N5_(RNA28SN5)&rRNA__28S_ribosomal_N1_(RNA28SN1)&rRNA__28S_ribosomal_N4_(RNA28SN4)	RNA45SN5 & RNA45SN1 & RNA45SN4 & RNA28SN5 & RNA28SN1 & RNA28SN4	0.205090654570114	-0.265665853476888	0.675847162617116	7.17953601577017	0.881341095565364	0.383557892002015	0.893192068794712	-5.75032814369955
lncRNA__URS0000D7806A_9606_Homo_sapiens_uncharacterized_LOC102725021_LOC102725021__lncRNA&lncRNA__URS0000D7801A_9606_Homo_sapiens_uncharacterized_LOC102725021_LOC102725021__lncRNA&lncRNA__URS0000D7802D_9606_Homo_sapiens_uncharacterized_LOC102725021_LOC102725021__lncRNA&lncRNA__URS000075D84F_9606_Homo_sapiens_uncharacterized_LOC100506472_LOC100506472__lncRNA	lncRNA:URS0000D7806A_9606_Homo_sapiensLOC100506472	-0.338107857237583	-1.11430033901645	0.438084624541279	5.04241215667689	-0.881211820560866	0.383626975488125	0.893192068794712	-5.73015395156404
ReverseComplement_lncRNA__URS000024466C_9606_Homo_sapiens_long_intergenic_non-protein_coding_RNA_665_LINC00665_&ReverseComplement_lncRNA__URS000075E076_9606_Homo_sapiens_long_intergenic_non-protein_coding_RNA_665_LINC00665__lncRNA	ReverseComplement_lncRNA:LINC00665	-0.315827098966833	-1.04180308993806	0.410148892004396	2.53577616586038	-0.880078913433182	0.384232730208402	0.893192068794712	-5.56552445452763
hsa-miR-943	hsa-miR-943	0.268156833723113	-0.349635888907844	0.88594955635407	2.07048358923708	0.87809309784479	0.38529599312595	0.893192068794712	-5.47543476270718
hsa-miR-6833-3p	hsa-miR-6833-3p	0.179278834472747	-0.233885344320331	0.592443013265825	4.02168207688206	0.877810641522227	0.385447380018115	0.893192068794712	-5.70093927599521
hsa-miR-409-5p	hsa-miR-409-5p	-0.458900753189512	-1.52072076143749	0.602919255058471	1.50029296416811	-0.874303764700532	0.387330089405496	0.895595119389563	-5.30840982849295
ReverseComplement_ENSG00000203943.9	ReverseComplement_SAMD13	0.201896931625999	-0.268072790400588	0.671866653652586	3.93432231321687	0.869069126623054	0.390151186702087	0.897332092107435	-5.70439155662643
ReverseComplement_ENSG00000114656.12&ENSG00000177646.20	ReverseComplement_CFAP92 & ACAD9	0.225648367560374	-0.30081174758953	0.752108482710279	3.10361600091913	0.867084063365046	0.391224380045309	0.897332092107435	-5.63533103168502
ReverseComplement_ENSG00000073536.18	ReverseComplement_NLE1	0.184715528876272	-0.247052321935749	0.616483379688293	6.39582270597248	0.865461171915733	0.392103153133337	0.897332092107435	-5.75552318855907
rRNA__45S_pre-ribosomal_N5_(RNA45SN5)&rRNA__45S_pre-ribosomal_N1_(RNA45SN1)&rRNA__45S_pre-ribosomal_N4_(RNA45SN4)&rRNA__45S_pre-ribosomal_N3_(RNA45SN3)&rRNA__28S_ribosomal_N5_(RNA28SN5)&rRNA__28S_ribosomal_N1_(RNA28SN1)&rRNA__28S_ribosomal_N4_(RNA28SN4)&rRNA__28S_ribosomal_N3_(RNA28SN3)	RNA45SN5 & RNA45SN1 & RNA45SN4 & RNA45SN3 & RNA28SN5 & RNA28SN1 & RNA28SN4 & RNA28SN3	0.221787196061269	-0.296667864944649	0.740242257067186	4.38775894048129	0.865405866063	0.392133122385488	0.897332092107435	-5.72998453581483
hsa-miR-425-5p	hsa-miR-425-5p	0.157468568277817	-0.210778878074659	0.525716014630294	11.4264605450065	0.865064753971701	0.392317996832618	0.897332092107435	-5.84858575070615
MiR.hp__hsa-mir-320c-2&MiR.hp__hsa-mir-320c-1	MiR.hp:hsa-mir-320c-2 & MiR.hp:hsa-mir-320c-1	-0.247683385607442	-0.82848069601917	0.333113924804287	3.46605276455078	-0.862713832611139	0.393593631978587	0.898282813030185	-5.67208945498492
ReverseComplement_ENSG00000084112.15&ReverseComplement_ENSG00000155252.13&ReverseComplement_ENSG00000249967.1	ReverseComplement_SSH1 & ReverseComplement_PI4K2A & ReverseComplement_ENSG00000249967.1	0.40439151900958	-0.548451484388332	1.35723452240749	1.77451617457877	0.858568937909024	0.395849044475244	0.898282813030185	-5.40551018536522
lncRNA__URS000075BB47_9606_Homo_sapiens_long_intergenic_non-protein_coding_RNA_837_LINC00837_&lncRNA__URS000075D173_9606_Homo_sapiens_human__non-protein_coding_LINC00837:4&lncRNA__URS000075D55B_9606_Homo_sapiens_human__non-protein_coding_LINC00837:3	lncRNA:LINC00837 & lncRNA:lncRNA:URS000075D55B_9606_Homo_sapiens_human:non-protein_coding_LINC00837:3	0.219343573567178	-0.299229123318023	0.737916270452378	2.7454131814306	0.855676786267688	0.397427581287522	0.898282813030185	-5.60445817206398
tRNA__Homo_sapiens_tRNA-Glu-TTC-1-1&tRNA__Homo_sapiens_tRNA-Glu-TTC-1-2	tRNA-Glu-TTC-1-1 & tRNA-Glu-TTC-1-2	0.348343919887932	-0.476034775053349	1.17272261482921	6.96734801097836	0.854822525470397	0.397894590438137	0.898282813030185	-5.77037986127894
MiR.hp__hsa-mir-486-1&MiR.hp__hsa-mir-486-2	MiR.hp:hsa-mir-486-1 & MiR.hp:hsa-mir-486-2	0.17015479850523	-0.233322035123442	0.573631632133903	17.822751083695	0.853139558203075	0.398815643469595	0.898282813030185	-6.04733062994692
hsa-miR-1284	hsa-miR-1284	-0.181883010308767	-0.613560144712151	0.249794124094617	4.55798531147773	-0.852368852198124	0.399237879728613	0.898282813030185	-5.74753647181182
MiR.hp__hsa-mir-3130-1&MiR.hp__hsa-mir-3130-2	MiR.hp:hsa-mir-3130-1 & MiR.hp:hsa-mir-3130-2	-0.381624329282824	-1.29302883525748	0.529780176691838	1.81356852779603	-0.847070125324244	0.402148381767929	0.898282813030185	-5.42410648447063
snoRNA__Homo_sapiens300535_SNORD101	snoRNA:SNORD101	-0.218746853370474	-0.741839500889286	0.304345794148338	5.44185052244275	-0.84597529663232	0.402751397304779	0.898282813030185	-5.76357961311962
snoRNA__Homo_sapiens300769_SNORD105B	snoRNA:SNORD105B	-0.288859284011605	-0.981016028048759	0.40329746002555	2.39267465776404	-0.844260281479056	0.403697133645763	0.898282813030185	-5.57243458700058
ReverseComplement_ENSG00000236609.4	ReverseComplement_ZNF853	0.223110451192007	-0.312645651283963	0.758866553667977	2.23308179011889	0.842456083090018	0.404693539451471	0.898282813030185	-5.53330955453042
yRNA__Y4&lncRNA__URS000075DA25_9606_Homo_sapiens_ZNF436_antisense_RNA_1_ZNF436-AS1__lncRNA	yRNA:Y4 & lncRNA:ZNF436-AS1	0.218409495642083	-0.307172261638938	0.743991252923104	10.7321916047983	0.840670322068383	0.405681266303613	0.898282813030185	-5.84894540500277
hsa-miR-4521	hsa-miR-4521	-0.291485624082127	-0.994422024128524	0.411450775964271	2.52927309290794	-0.838871790310735	0.406677567826481	0.898282813030185	-5.59832894676832
ReverseComplement_lncRNA__URS000075B565_9606_Homo_sapiens_GRIK1_antisense_RNA_1_GRIK1-AS1_	ReverseComplement_lncRNA:GRIK1-AS1	0.257020833293619	-0.363161350370614	0.877203016957852	2.09782449328029	0.838385047328592	0.406947461035701	0.898282813030185	-5.50928043273688
MiR.hp__hsa-mir-191	MiR.hp:hsa-mir-191	0.301634952535415	-0.426255943772333	1.02952584884316	1.87006691317569	0.838320062445523	0.406983502780965	0.898282813030185	-5.45748995468528
ReverseComplement_MiR.hp__hsa-mir-486-1	ReverseComplement_MiR.hp:hsa-mir-486-1	0.177740828656234	-0.251293482955493	0.606775140267962	5.82112140263926	0.838088067488146	0.407112187352783	0.898282813030185	-5.7717631603167
hsa-miR-6726-3p	hsa-miR-6726-3p	0.225622980919189	-0.319981530019271	0.77122749185765	3.54431703708987	0.836565332000621	0.407957454561264	0.898282813030185	-5.69738332209154
rRNA__45S_pre-ribosomal_N5_(RNA45SN5)&rRNA__45S_pre-ribosomal_N1_(RNA45SN1)&rRNA__45S_pre-ribosomal_N4_(RNA45SN4)&rRNA__45S_pre-ribosomal_N2_(RNA45SN2)&rRNA__45S_pre-ribosomal_N3_(RNA45SN3)&rRNA__5.8S_ribosomal_N1_(RNA5-8SN_1_to_3,_RNA5-8SN5)	RNA45SN5 & RNA45SN1 & RNA45SN4 & RNA45SN2 & RNA45SN3 & RNA5-8SN_1_to_3,_RNA5-8SN5	-0.180798463306708	-0.618033117036542	0.256436190423126	10.2180973405352	-0.836516751222757	0.407984439520073	0.898282813030185	-5.84129685520152
lncRNA__URS000075EFF6_9606_Homo_sapiens_DNM3_opposite_strand/antisense_RNA_DNM3OS_&MiR.hp__hsa-mir-199a-2&MiR.hp__hsa-mir-199a-1	lncRNA:URS000075EFF6_9606_Homo_sapiens_DNM3_opposite_strand/antisense_RNA_DNM3OS & MiR.hp:hsa-mir-199a-2 & MiR.hp:hsa-mir-199a-1	-0.277890254614267	-0.950074893563679	0.394294384335145	7.04721480583236	-0.836332965744067	0.408086536058241	0.898282813030185	-5.78596004305863
ReverseComplement_lncRNA__URS0000BC44B7_9606_Homo_sapiens_long_intergenic_non-protein_coding_RNA_2558_LINC02558_	ReverseComplement_lncRNA:LINC02558	0.190607630898837	-0.272077149167641	0.653292410965315	4.17017387057087	0.833392432026626	0.409722211771834	0.898282813030185	-5.74531979290534
snoRNA__Homo_sapiens300663_SNORD38A	snoRNA:SNORD38A	-0.277573267060279	-0.952040168615909	0.396893634495351	3.07043107851302	-0.832552209116226	0.410190329950481	0.898282813030185	-5.66238380703857
lncRNA__URS0000BC43CE_9606_Homo_sapiens_long_intergenic_non-protein_coding_RNA_1905_LINC01905_&lncRNA__URS0000BC453B_9606_Homo_sapiens_long_intergenic_non-protein_coding_RNA_1905_LINC01905__lncRNA&lncRNA__URS00008E3A50_9606_Homo_sapiens_uncharacterized_LOC100506124_LOC100506124__lncRNA	lncRNA:LINC01905 & lncRNA:URS00008E3A50_9606_Homo_sapiensLOC100506124	-0.246982328012856	-0.847578289511876	0.353613633486164	2.0550833003713	-0.831913084209064	0.410546630317856	0.898282813030185	-5.51591926041969
hsa-miR-1307-3p	hsa-miR-1307-3p	0.232330576207865	-0.334061133629402	0.798722286045131	8.78268144010479	0.82982012658662	0.411714752104003	0.89849076150906	-5.81284892557441
hsa-miR-183-3p	hsa-miR-183-3p	-0.302858816686489	-1.04248368636553	0.436766052992548	2.446610731248	-0.828367779341184	0.412526539231179	0.89849076150906	-5.57766032684001
hsa-miR-7855-5p	hsa-miR-7855-5p	0.24896451617325	-0.359910232521515	0.857839264868015	2.4890072016488	0.82718751844122	0.413186969645809	0.89849076150906	-5.58902323031316
hsa-let-7d-5p	hsa-let-7d-5p	0.190960325013052	-0.278093655774257	0.66001430580036	11.4525172171603	0.823597086556188	0.415200039476449	0.899206544409544	-5.88117875471746
hsa-miR-25-3p	hsa-miR-25-3p	0.125541655112436	-0.183222785477647	0.434306095702518	14.7820653311823	0.822536264199953	0.415795967909786	0.899206544409544	-5.97821895101153
hsa-miR-330-5p	hsa-miR-330-5p	0.187398106146253	-0.275321134816198	0.650117347108703	4.82616077144382	0.819298427468796	0.417618100278024	0.899206544409544	-5.77937547701213
lncRNA__URS000075C2D9_9606_Homo_sapiens_uncharacterized_LOC441072_FLJ31104__lncRNA	lncRNA:URS000075C2D9_9606_Homo_sapiens_uncharacterized_LOC441072_FLJ31104	-0.195641918885348	-0.679480218220037	0.288196380449342	3.30603258542676	-0.818005367552454	0.418347149638956	0.899206544409544	-5.69437481093325
hsa-miR-323a-3p	hsa-miR-323a-3p	-0.328164516258047	-1.13998286147997	0.48365382896388	3.41331617677901	-0.817762594221361	0.418484116167259	0.899206544409544	-5.69142783357106
lncRNA__URS000075AE68_9606_Homo_sapiens_NEBL_antisense_RNA_1_NEBL-AS1_	lncRNA:NEBL-AS1	-0.360249369079145	-1.25223552640003	0.531736788241738	2.64859973064361	-0.817032997693994	0.418895900973418	0.899206544409544	-5.62442483031497
ENSG00000004939.16	SLC4A1	0.170660656434359	-0.252710127446368	0.594031440315086	4.05116550061905	0.815468161770249	0.419779930464687	0.899206544409544	-5.75228224073595
ENSG00000101162.4	TUBB1	0.17639927700401	-0.261710368992414	0.614508923000435	2.94352799778867	0.814532595032508	0.420309008010127	0.899206544409544	-5.65598950033825
MiR.hp__hsa-mir-3179-1&MiR.hp__hsa-mir-3179-2&MiR.hp__hsa-mir-3179-3&MiR.hp__hsa-mir-3179-4	MiR.hp:hsa-mir-3179-1 & MiR.hp:hsa-mir-3179-2 & MiR.hp:hsa-mir-3179-3 & MiR.hp:hsa-mir-3179-4	-0.22955224526336	-0.801311038527343	0.342206548000624	2.30799526293429	-0.812200355195146	0.421629696567511	0.900070556651319	-5.58076581592647
snoRNA__Homo_sapiens300571_SNORD88C	snoRNA:SNORD88C	0.183991626786346	-0.275828809728255	0.643812063300947	3.17047768404767	0.809476550834048	0.423175315423711	0.900070556651319	-5.68458863462992
yRNA__Y4&yRNA__Y1&lncRNA__URS000075DA25_9606_Homo_sapiens_ZNF436_antisense_RNA_1_ZNF436-AS1__lncRNA	yRNA:Y4 & yRNA:Y1 & lncRNA:ZNF436-AS1	0.184021510605048	-0.27598027413291	0.644023295343005	3.7651388898779	0.809288850770954	0.423281952342515	0.900070556651319	-5.73432178609066
MiR.hp__hsa-mir-103a-2&MiR.hp__hsa-mir-103a-1	MiR.hp:hsa-mir-103a-2 & MiR.hp:hsa-mir-103a-1	0.234784792340722	-0.353172320378792	0.822741905060237	12.7107892375914	0.807827804629624	0.424112566354115	0.900070556651319	-5.92951964119589
ENSG00000196228.5	SULT1C3	0.267553610357557	-0.405400592599715	0.940507813314829	2.37402090246007	0.804303184865008	0.426120407090552	0.900860506340179	-5.59350269556102
hsa-miR-28-5p	hsa-miR-28-5p	-0.258650620534276	-0.916902509173779	0.399601268105226	4.65513719216552	-0.79490621659006	0.431501583815504	0.900860506340179	-5.7939080866966
snoRNA__Homo_sapiens300446_SNORD87	snoRNA:SNORD87	-0.261539219014253	-0.928570028843174	0.405491590814669	2.89226952997743	-0.793204941136488	0.432480178211171	0.900860506340179	-5.67409461486124
hsa-miR-30b-5p	hsa-miR-30b-5p	-0.247260546759859	-0.878872434272996	0.384351340753277	7.78820394569843	-0.79195227843829	0.433201577795344	0.900860506340179	-5.82884952729719
tRNA__Homo_sapiens_tRNA-Arg-CCT-4-1&tRNA__Homo_sapiens_tRNA-Arg-CCT-3-1&tRNA__Homo_sapiens_tRNA-Arg-CCT-1-1&tRNA__Homo_sapiens_tRNA-Arg-CCT-2-1&tRNA__Homo_sapiens_tRNA-Arg-CCT-5-1	tRNA-Arg-CCT-4-1 & tRNA-Arg-CCT-3-1 & tRNA-Arg-CCT-1-1 & tRNA-Arg-CCT-2-1 & tRNA-Arg-CCT-5-1	-0.251550516687509	-0.894251697797	0.391150664421983	5.53449202788747	-0.791791067988565	0.433294470255621	0.900860506340179	-5.80705753906223
hsa-miR-421	hsa-miR-421	-0.204975413823325	-0.728834899742	0.318884072095351	4.41491178344167	-0.791555629732196	0.433430155665158	0.900860506340179	-5.79017353168578
hsa-miR-1538	hsa-miR-1538	-0.234519718340692	-0.835654812304579	0.366615375623195	2.88859071469563	-0.789226690265221	0.434773721489916	0.900860506340179	-5.67930944019815
MiR.hp__hsa-mir-486-1	MiR.hp:hsa-mir-486-1	0.184050296053057	-0.2882054057086	0.656305997814713	11.4497836778879	0.788413029441114	0.43524371099431	0.900860506340179	-5.91001711379246
tRNA__Homo_sapiens_tRNA-Asp-GTC-2-1&tRNA__Homo_sapiens_tRNA-Asp-GTC-2-10&tRNA__Homo_sapiens_tRNA-Asp-GTC-2-11&tRNA__Homo_sapiens_tRNA-Asp-GTC-2-2&tRNA__Homo_sapiens_tRNA-Asp-GTC-2-3&tRNA__Homo_sapiens_tRNA-Asp-GTC-2-4&tRNA__Homo_sapiens_tRNA-Asp-GTC-2-5&tRNA__Homo_sapiens_tRNA-Asp-GTC-2-6&tRNA__Homo_sapiens_tRNA-Asp-GTC-2-7&tRNA__Homo_sapiens_tRNA-Asp-GTC-2-8&tRNA__Homo_sapiens_tRNA-Asp-GTC-2-9	tRNA-Asp-GTC-2-1 & tRNA-Asp-GTC-2-10 & tRNA-Asp-GTC-2-11 & tRNA-Asp-GTC-2-2 & tRNA-Asp-GTC-2-3 & tRNA-Asp-GTC-2-4 & tRNA-Asp-GTC-2-5 & tRNA-Asp-GTC-2-6 & tRNA-Asp-GTC-2-7 & tRNA-Asp-GTC-2-8 & tRNA-Asp-GTC-2-9	-0.183979096481193	-0.656449986609736	0.288491793647351	3.6816854620303	-0.787749086776511	0.435627445399122	0.900860506340179	-5.74740262251774
ENSG00000206172.8	HBA1	-0.205682452150035	-0.734499241248789	0.323134336948718	3.78107157548769	-0.786840107516531	0.436153130613265	0.900860506340179	-5.75502007422997
ENSG00000065526.12	SPEN	0.177349229541053	-0.278622952884672	0.633321411966778	4.07514587098922	0.786838207410406	0.436154229889479	0.900860506340179	-5.77290356931881
lncRNA__URS0000A7736C_9606_Homo_sapiens_long_intergenic_non-protein_coding_RNA_1783_LINC01783_&tRNA__Homo_sapiens_tRNA-Glu-TTC-4-1&tRNA__Homo_sapiens_tRNA-Glu-TTC-4-2&tRNA__Homo_sapiens_tRNA-Glu-TTC-3-1&lncRNA__URS0000A76D9A_9606_Homo_sapiens_uncharacterized_LOC440570_LOC440570__lncRNA&tRNA__Homo_sapiens_tRNA-Glu-TTC-14-1	lncRNA:LINC01783 & tRNA-Glu-TTC-4-1 & tRNA-Glu-TTC-4-2 & tRNA-Glu-TTC-3-1 & lncRNA:URS0000A76D9A_9606_Homo_sapiensLOC440570 & tRNA-Glu-TTC-14-1	-0.26415439042903	-0.944133644317392	0.415824863459332	4.1551843294999	-0.785880754311438	0.436708360224389	0.900860506340179	-5.78107798961942
hsa-miR-4511	hsa-miR-4511	0.266015528179448	-0.419957337619538	0.951988393978434	2.66313567557231	0.784502864942672	0.437506559082436	0.900860506340179	-5.64016803262384
ENSG00000142279.13	WTIP	0.228086133511344	-0.360592917777325	0.816765184800014	2.00163168298033	0.783817191138137	0.437904088577652	0.900860506340179	-5.53271289917018
ENSG00000229809.9	ZNF688	0.183814768070106	-0.290772431829142	0.658401967969354	2.81355701839636	0.783535832829769	0.438067272650664	0.900860506340179	-5.66811956382406
snoRNA__Homo_sapiens300558_SNORD105	snoRNA:SNORD105	-0.280446212535235	-1.00456896954615	0.443676544475679	2.98000621995825	-0.783487127466684	0.438095524801881	0.900860506340179	-5.69036015961701
ReverseComplement_ENSG00000156413.15&ReverseComplement_ENSG00000105732.13&ReverseComplement_ENSG00000143970.18&ReverseComplement_ENSG00000224383.8	ReverseComplement_FUT6 & ReverseComplement_ZNF574 & ReverseComplement_ASXL2 & ReverseComplement_PRR29	0.228869989850484	-0.363662188279077	0.821402167980044	2.18510163602325	0.781396376119336	0.439309317210024	0.901605749855456	-5.57625831479146
ReverseComplement_ENSG00000181381.15	ReverseComplement_DDX60L	-0.191249238188516	-0.687566128067223	0.305067651690191	5.15224499613232	-0.779534143152306	0.44039213019449	0.901959636641518	-5.81444154470032
lncRNA__URS0000ABD7FD_9606_Homo_sapiens_uncharacterized_LOC100128988_LOC100128988__lncRNA&lncRNA__URS0000ABD7F2_9606_Homo_sapiens_uncharacterized_LOC100128988_LOC100128988__lncRNA	lncRNA:URS0000ABD7FD_9606_Homo_sapiensLOC100128988	-0.194276519492839	-0.699332126056845	0.310779087071167	4.65156204203309	-0.778172000686075	0.441185166931356	0.901959636641518	-5.80806652153097
ReverseComplement_ENSG00000142188.17	ReverseComplement_TMEM50B	0.282890820972614	-0.456678775834591	1.02246041777982	2.12591759099829	0.773809913521147	0.443730478977388	0.905415370398947	-5.55573593931495
MiR.hp__hsa-mir-486-1&MiR.hp__hsa-mir-486-2&lncRNA__URS000075A7EF_9606_Homo_sapiens_human__non-protein_coding_lnc-MARCH8-1:2	MiR.hp:hsa-mir-486-1 & MiR.hp:hsa-mir-486-2 & lncRNA:lnc-MARCH8-1:2	0.200471648535143	-0.325629899794779	0.726573196865065	3.59616648492242	0.770864177745821	0.445454257786619	0.906139103874694	-5.74956805459778
snoRNA__Homo_sapiens300198_SNORD47	snoRNA:SNORD47	-0.267355452716333	-0.969513398906347	0.434802493473682	5.95510183468051	-0.770280162783625	0.445796480754217	0.906139103874694	-5.82720273416292
hsa-miR-130a-3p	hsa-miR-130a-3p	0.261922510062626	-0.427797598318283	0.951642618443536	5.00636548773419	0.768235582954603	0.44699579564897	0.906836298069461	-5.81974802597976
snoRNA__Homo_sapiens300201_SNORD78	snoRNA:SNORD78	0.242827860391568	-0.401872581927492	0.887528302710627	4.2818020074513	0.761965008160451	0.450685877121955	0.911612398619774	-5.80356891544654
ENSG00000242485.6	MRPL20	0.237991193744989	-0.394410700969404	0.870393088459381	4.15487144896286	0.76131118002098	0.451071668438868	0.911612398619774	-5.80022086812604
ReverseComplement_ENSG00000166448.15&ENSG00000162430.18&ReverseComplement_ENSG00000175513.9	ReverseComplement_TMEM130 & SELENON & ReverseComplement_TSGA10IP	0.190432349231977	-0.318168883309205	0.699033581773159	3.09708928704503	0.757456678835874	0.453349960559628	0.912791413060338	-5.71633547943786
tRNA__Homo_sapiens_tRNA-Leu-CAG-1-1&tRNA__Homo_sapiens_tRNA-Leu-CAG-1-2&tRNA__Homo_sapiens_tRNA-Leu-CAG-1-3&tRNA__Homo_sapiens_tRNA-Leu-CAG-1-4&tRNA__Homo_sapiens_tRNA-Leu-CAG-1-5&tRNA__Homo_sapiens_tRNA-Leu-CAG-1-6&tRNA__Homo_sapiens_tRNA-Leu-CAG-1-7	tRNA-Leu-CAG-1-1 & tRNA-Leu-CAG-1-2 & tRNA-Leu-CAG-1-3 & tRNA-Leu-CAG-1-4 & tRNA-Leu-CAG-1-5 & tRNA-Leu-CAG-1-6 & tRNA-Leu-CAG-1-7	0.246701095732999	-0.412223651323312	0.905625842789309	5.12725962947799	0.75740774626517	0.453378926600319	0.912791413060338	-5.82769906487635
snoRNA__Homo_sapiens300708_SNORD42A	snoRNA:SNORD42A	-0.306955156349717	-1.12974392770398	0.515833615004541	1.94231538533888	-0.754711659762808	0.454976573656927	0.914269813098075	-5.55034398312588
lncRNA__URS000075A69B_9606_Homo_sapiens_long_intergenic_non-protein_coding_RNA_324_LINC00324_&tRNA__Homo_sapiens_tRNA-Pro-TGG-3-1&tRNA__Homo_sapiens_tRNA-Pro-TGG-3-2&tRNA__Homo_sapiens_tRNA-Pro-TGG-3-3&tRNA__Homo_sapiens_tRNA-Pro-TGG-3-4&tRNA__Homo_sapiens_tRNA-Pro-TGG-3-5&tRNA__Homo_sapiens_tRNA-Pro-CGG-1-1&tRNA__Homo_sapiens_tRNA-Pro-CGG-1-2&tRNA__Homo_sapiens_tRNA-Pro-CGG-1-3&tRNA__Homo_sapien…	lncRNA:LINC00324 & tRNA-Pro-TGG-3-1 & tRNA-Pro-TGG-3-2 & tRNA-Pro-TGG-3-3 & tRNA-Pro-TGG-3-4 & tRNA-Pro-TGG-3-5 & tRNA-Pro-CGG-1-1 & tRNA-Pro-CGG-1-2 & tRNA-Pro-CGG-1-3 & tRNA-Pro-AGG-2-1 & tRNA-Pro-AGG-2-2 & tRNA-Pro-AGG-2-3 & tRNA-Pro-AGG-2-4 & tRNA-Pro-AGG-2-5 & tRNA-Pro-AGG-2-6 & tRNA-Pro-AGG-2-7 & tRNA-Pro-AGG-2-8 & tRNA-Pro-CGG-2-1 & tRNA-Pro-AGG-1-1	0.187255443698191	-0.31672807342382	0.691238960820203	4.69105659625116	0.75164470346444	0.456797990161563	0.915779365974094	-5.82794901264693
ENSG00000184863.11	RBM33	0.228230681704755	-0.388982691428072	0.845444054837581	1.77689310959395	0.748054401627619	0.458935612664592	0.915779365974094	-5.49616249966157
hsa-miR-433-3p	hsa-miR-433-3p	-0.33633783272888	-1.24740316441999	0.574727498962225	3.66041673788151	-0.74682815630186	0.459667036734216	0.915779365974094	-5.76999944331164
hsa-miR-532-3p	hsa-miR-532-3p	0.111832550252355	-0.192800072441468	0.416465172946179	8.91829166809377	0.742653619176392	0.462162119362022	0.915779365974094	-5.88176861410572
hsa-miR-378i	hsa-miR-378i	0.209094189097709	-0.361640449632121	0.77982882782754	3.15978062554453	0.741143347677995	0.463066725973909	0.915779365974094	-5.73066582876715
snoRNA__Homo_sapiens300560_SNORA68	snoRNA:SNORA68	-0.256008808985473	-0.956027190052202	0.444009572081255	1.80624268143243	-0.739843645305075	0.463846028503385	0.915779365974094	-5.5384433569453
hsa-miR-323b-3p	hsa-miR-323b-3p	-0.425166390995543	-1.58781764847361	0.737484866482521	4.84981472768698	-0.7397823125536	0.463882822409541	0.915779365974094	-5.83099792679212
hsa-miR-23b-3p	hsa-miR-23b-3p	-0.184276299191554	-0.689625600865832	0.321073002482724	5.41459959989421	-0.737687279148873	0.46514065985213	0.915779365974094	-5.84531487393296
hsa-miR-502-3p	hsa-miR-502-3p	-0.156528835769778	-0.587920652351726	0.274862980812171	6.35814257337489	-0.734035282249837	0.467337986776778	0.915779365974094	-5.85620752178486
tRNA__Homo_sapiens_tRNA-Trp-CCA-4-1	tRNA-Trp-CCA-4-1	0.275271135722318	-0.484311853039107	1.03485412448374	2.49172426899188	0.733128203795464	0.467884681771532	0.915779365974094	-5.65629908463781
vault__VTRNA1-1	vault:VTRNA1-1	0.519453810939877	-0.916630691058124	1.95553831293788	8.47343245863311	0.731747797620178	0.468717356747745	0.915779365974094	-5.88148682942197
hsa-miR-504-5p	hsa-miR-504-5p	-0.434912743034037	-1.63911293057014	0.76928744450207	2.96880036490922	-0.730630713782383	0.469391816372692	0.915779365974094	-5.71262018478038
tRNA__Homo_sapiens_tRNA-Leu-TAG-3-1	tRNA-Leu-TAG-3-1	-0.289302558041566	-1.09075447875451	0.51214936267138	2.22331882042881	-0.730246160617202	0.469624126268345	0.915779365974094	-5.63176163744657
snoRNA__Homo_sapiens300112_SNORD3@&snoRNA__Homo_sapiens300182_SNORD3@&snoRNA__Homo_sapiens300250_SNORD3@&snoRNA__Homo_sapiens300448_SNORD3@&snoRNA__Homo_sapiens300361_SNORD3@L38&snoRNA__Homo_sapiens300248_SNORD3@L26&snoRNA__Homo_sapiens300285_SNORD3@L31	snoRNA:SNORD3@L31	-0.349156851646789	-1.31751966190133	0.61920595860775	3.91616516016694	-0.729418794402141	0.470124164860582	0.915779365974094	-5.80826507525073
ENSG00000121060.19	TRIM25	0.374760516112553	-0.667640732666241	1.41716176489135	1.63512850980047	0.727299665756481	0.471406303764915	0.915779365974094	-5.46609746300006
tRNA__Homo_sapiens_tRNA-Glu-TTC-2-1&tRNA__Homo_sapiens_tRNA-Glu-TTC-2-2	tRNA-Glu-TTC-2-1 & tRNA-Glu-TTC-2-2	0.178384882090864	-0.318585533314237	0.675355297495964	5.69240594129937	0.726142727647498	0.472107132117442	0.915779365974094	-5.85509543246676
ENSG00000064687.13	ABCA7	0.23495345109518	-0.420220017543865	0.890126919734225	1.96363771579027	0.725470920139895	0.472514360711319	0.915779365974094	-5.563460354503
hsa-miR-584-3p	hsa-miR-584-3p	-0.249022948801588	-0.944142627844765	0.44609673024159	2.36010667441528	-0.724726714590782	0.472965709275668	0.915779365974094	-5.65704094003813
hsa-miR-423-3p	hsa-miR-423-3p	-0.186023872153662	-0.70540158430065	0.333353839993326	13.6344850421001	-0.724569174369284	0.473061286467892	0.915779365974094	-6.01890462317397
ENSG00000103495.14	MAZ	0.209715953269375	-0.376612147440504	0.796044053979254	2.54466608098569	0.723577814425669	0.473662982396289	0.915779365974094	-5.68340349556136
hsa-miR-4482-3p	hsa-miR-4482-3p	0.69612934952721	-1.25111912076547	2.64337781981989	0.120297225493844	0.723207723750476	0.473887717236831	0.915779365974094	-5.09796102304544
tRNA__Homo_sapiens_tRNA-Lys-TTT-3-1&tRNA__Homo_sapiens_tRNA-Lys-TTT-3-2&tRNA__Homo_sapiens_tRNA-Lys-TTT-3-3&tRNA__Homo_sapiens_tRNA-Lys-TTT-3-4&tRNA__Homo_sapiens_tRNA-Lys-TTT-3-5&tRNA__Homo_sapiens_tRNA-Lys-TTT-4-1&tRNA__Homo_sapiens_tRNA-Lys-TTT-6-1&tRNA__Homo_sapiens_tRNA-Lys-TTT-1-1&tRNA__Homo_sapiens_tRNA-Lys-TTT-2-1	tRNA-Lys-TTT-3-1 & tRNA-Lys-TTT-3-2 & tRNA-Lys-TTT-3-3 & tRNA-Lys-TTT-3-4 & tRNA-Lys-TTT-3-5 & tRNA-Lys-TTT-4-1 & tRNA-Lys-TTT-6-1 & tRNA-Lys-TTT-1-1 & tRNA-Lys-TTT-2-1	-0.197795794135799	-0.753450986203321	0.357859397931723	1.92787245432081	-0.720122131816945	0.4757637889873	0.916221808862004	-5.57123988735033
hsa-miR-96-5p	hsa-miR-96-5p	0.377437119244107	-0.68512419410917	1.43999843259738	4.16270684441591	0.718596490294768	0.476692956019205	0.916221808862004	-5.82501973631773
ENSG00000213626.13	LBH	0.165344887693072	-0.300634453426302	0.631324228812446	4.3185917128879	0.717825018984708	0.477163200850024	0.916221808862004	-5.83694330540898
ENSG00000244734.4&ENSG00000223609.11	HBB & HBD	-0.128853912592661	-0.492337307106595	0.234629481921272	4.5730768113343	-0.717145896330484	0.477577373457815	0.916221808862004	-5.84980459744497
hsa-miR-1294	hsa-miR-1294	0.214725062813419	-0.39290332996992	0.822353455596757	4.58339618618927	0.714889901038457	0.478954690040553	0.917202561940228	-5.84993405796152
MiR.hp__hsa-mir-450a-1&MiR.hp__hsa-mir-450a-2	MiR.hp:hsa-mir-450a-1 & MiR.hp:hsa-mir-450a-2	-0.322386751744368	-1.23686729493324	0.592093791444501	2.68394686535317	-0.713176787582262	0.480002073368828	0.917549089706839	-5.70514723111102
ReverseComplement_ENSG00000186283.14&ENSG00000168280.18	ReverseComplement_TOR3A & KIF5C	-0.292226450527858	-1.12401480085356	0.539561899797843	1.47748238557981	-0.710724312522403	0.481503752344265	0.91876121393257	-5.44393685197668
rRNA__Homo_sapiens_mitochondrially_encoded_12S_RNA_(MT-RNR1)	MT-RNR1	0.17549281449609	-0.325324590260865	0.676310219253046	3.94590207383534	0.708882749977843	0.482633106574848	0.918874220599655	-5.82392045875903
hsa-miR-629-3p	hsa-miR-629-3p	0.432430088180388	-0.805461253390152	1.67032142975093	2.04005746292168	0.706688235552258	0.483980862353602	0.918874220599655	-5.55237411938228
ReverseComplement_ENSG00000197217.13	ReverseComplement_ENTPD4	0.337677704940258	-0.629383944633009	1.30473935451353	5.2658118700971	0.706387017811648	0.484166019919365	0.918874220599655	-5.85906499385403
lncRNA__URS000075C353_9606_Homo_sapiens_long_intergenic_non-protein_coding_RNA_963_LINC00963_&lncRNA__URS000073968D_9606_Homo_sapiens_EMX2_opposite_strand/antisense_RNA_EMX2OS_&lncRNA__URS00002A4A09_9606_Homo_sapiens_MRTFA_antisense_RNA_1_MRTFA-AS1_&lncRNA__URS000075C5C5_9606_Homo_sapiens_DNAJC27_antisense_RNA_1_DNAJC27-AS1_&lncRNA__URS00005B18F1_9606_Homo_sapiens_long_intergenic_non-protein_codi…	lncRNA:URS000075C353_9606_SUCLG2-AS1	0.179270878228482	-0.33945190585973	0.697993662316693	3.28874606575305	0.699147653688616	0.488628018903848	0.92011253711123	-5.77172158757263
hsa-miR-6873-3p	hsa-miR-6873-3p	-0.208132297592239	-0.810775319511201	0.394510724326722	1.93188912882856	-0.698672788413619	0.488921506060039	0.92011253711123	-5.59152938942117
MiR.hp__hsa-mir-3158-1&MiR.hp__hsa-mir-3158-2	MiR.hp:hsa-mir-3158-1 & MiR.hp:hsa-mir-3158-2	0.13416235599805	-0.254884002748869	0.52320871474497	8.55878217140901	0.697627840600624	0.489567676096768	0.92011253711123	-5.90753786846224
tRNA__Homo_sapiens_tRNA-Lys-TTT-3-1&tRNA__Homo_sapiens_tRNA-Lys-TTT-3-2&tRNA__Homo_sapiens_tRNA-Lys-TTT-3-3&tRNA__Homo_sapiens_tRNA-Lys-TTT-3-4&tRNA__Homo_sapiens_tRNA-Lys-TTT-3-5&tRNA__Homo_sapiens_tRNA-Lys-TTT-5-1&tRNA__Homo_sapiens_tRNA-Lys-TTT-4-1&tRNA__Homo_sapiens_tRNA-Lys-TTT-6-1	tRNA-Lys-TTT-3-1 & tRNA-Lys-TTT-3-2 & tRNA-Lys-TTT-3-3 & tRNA-Lys-TTT-3-4 & tRNA-Lys-TTT-3-5 & tRNA-Lys-TTT-5-1 & tRNA-Lys-TTT-4-1 & tRNA-Lys-TTT-6-1	-0.226801451364212	-0.886860651639502	0.433257748911078	2.54460366443237	-0.695116220888878	0.491122751973837	0.92011253711123	-5.7071974442636
MiR.hp__hsa-let-7f-2	MiR.hp:hsa-let-7f-2	0.301747188118146	-0.577419289005501	1.18091366524179	11.8287521712474	0.694331061729309	0.491609450383269	0.92011253711123	-5.98598055370795
ENSG00000136450.13&ENSG00000266086.3	SRSF1 & ENSG00000266086.3	0.336800257840203	-0.647855648816368	1.32145616449677	1.26484408086232	0.691962258404665	0.493079434738365	0.92011253711123	-5.3847133402631
hsa-miR-27b-3p	hsa-miR-27b-3p	0.238103060274725	-0.459366651551204	0.935572772100653	7.27810451213917	0.690611978994107	0.493918457655943	0.92011253711123	-5.89478668602569
ReverseComplement_lncRNA__URS0000BC44B7_9606_Homo_sapiens_long_intergenic_non-protein_coding_RNA_2558_LINC02558_&ReverseComplement_lncRNA__URS00003D0DA0_9606_Homo_sapiens_human__lncRNA_AL357153.1	ReverseComplement_lncRNA:LINC02558 & ReverseComplement_lncRNA:URS00003D0DA0_9606_Homo_sapiens_human_AL357153.1	-0.215921322870255	-0.848583330839203	0.416740685098693	3.42359661978281	-0.6904277835175	0.494032972670027	0.92011253711123	-5.80310871226558
MiR.hp__hsa-mir-486-2	MiR.hp:hsa-mir-486-2	-0.182613841959258	-0.718405670738918	0.353177986820403	11.073297426274	-0.689496538376288	0.494612157124309	0.92011253711123	-5.97125572575134
hsa-miR-629-5p	hsa-miR-629-5p	0.158972829007087	-0.307689379513456	0.625635037527631	8.76435053783119	0.689151575490458	0.494826801208686	0.92011253711123	-5.91574073114536
hsa-miR-374b-5p	hsa-miR-374b-5p	-0.384382093741661	-1.51429629314553	0.745532105662206	5.83485476803342	-0.688196032071058	0.495421632964111	0.92011253711123	-5.8822131960988
lncRNA__URS0000ABD7E9_9606_Homo_sapiens_small_nucleolar_RNA_host_gene_14_SNHG14_&lncRNA__URS000075D1D3_9606_Homo_sapiens_Prader_Willi/Angelman_region_RNA_SNRPN_neighbor_PWARSN_&snoRNA__Homo_sapiens300790_SNORD107	lncRNA:URS0000ABD7E9_9606_SNORD107	-0.283281349449304	-1.1167300329772	0.550167334078589	3.09209834403792	-0.687596409515836	0.495795104263213	0.92011253711123	-5.76753306717892
hsa-miR-6775-3p	hsa-miR-6775-3p	0.224950040744	-0.437373042516419	0.88727312400442	2.61521629328012	0.687085316442162	0.496113558725696	0.92011253711123	-5.71150087067388
ReverseComplement_ENSG00000138821.14&ReverseComplement_ENSG00000140057.9	ReverseComplement_SLC39A8 & ReverseComplement_AK7	0.175860188644005	-0.345259143247426	0.696979520535435	2.62186504222325	0.682692030124354	0.498855620362326	0.921768361725582	-5.71458793958039
hsa-miR-4732-3p	hsa-miR-4732-3p	0.164495272574436	-0.323469762324039	0.652460307472912	10.8325150485738	0.681960467948525	0.499313035133935	0.921768361725582	-5.96908173852026
hsa-miR-4443	hsa-miR-4443	-0.42749605138848	-1.69843292822	0.843440825443042	2.34549330629373	-0.680460012999877	0.50025192970011	0.921768361725582	-5.66271918249877
snoRNA__Homo_sapiens300592_SNORD111B	snoRNA:SNORD111B	-0.268089382439093	-1.06555542432235	0.529376659444166	2.47022884476034	-0.680082967360682	0.500488015101237	0.921768361725582	-5.70333374281035
ReverseComplement_ENSG00000186283.14	ReverseComplement_TOR3A	-0.131508055207272	-0.523754647775218	0.260738537360674	5.19933920991435	-0.678246651466534	0.501638692909083	0.922283638525553	-5.88498714313461
ENSG00000143549.21	TPM3	0.176216422512558	-0.351049207297432	0.703482052322547	3.47203336804659	0.6761007227934	0.502985223158685	0.923156588085004	-5.80669470858799
snoRNA__Homo_sapiens300169_SNORD25&lncRNA__URS0000CCDF81_9606_Homo_sapiens_small_nucleolar_RNA_host_gene_1_SNHG1__lncRNA&lncRNA__URS0000CCE06F_9606_Homo_sapiens_small_nucleolar_RNA_host_gene_1_SNHG1__lncRNA&lncRNA__URS0000CCE076_9606_Homo_sapiens_small_nucleolar_RNA_host_gene_1_SNHG1__lncRNA&lncRNA__URS0000CCE0BC_9606_Homo_sapiens_small_nucleolar_RNA_host_gene_1_SNHG1__lncRNA	snoRNA:SNORD25 & lncRNA:URS0000CCDF81_9606_SNHG1	-0.164467502360298	-0.657660043887001	0.328725039166404	5.39785398588914	-0.674618240474326	0.503916611009196	0.923181591697892	-5.88862711427797
rRNA__45S_pre-ribosomal_N2_(RNA45SN2)&rRNA__45S_pre-ribosomal_N3_(RNA45SN3)&rRNA__28S_ribosomal_N2_(RNA28SN2)&rRNA__28S_ribosomal_N3_(RNA28SN3)	RNA45SN2 & RNA45SN3 & RNA28SN2 & RNA28SN3	0.248970867875114	-0.500242219153049	0.998183954903277	5.05782802927374	0.672260603273278	0.505399771536484	0.923181591697892	-5.88613348590715
MiR.hp__hsa-mir-223	MiR.hp:hsa-mir-223	0.375211060830471	-0.754461022496509	1.50488314415745	2.60290222536811	0.671920232472491	0.505614091770328	0.923181591697892	-5.71310932758404
ENSG00000087460.29&ReverseComplement_ENSG00000085449.15&ReverseComplement_ENSG00000006788.14	GNAS & ReverseComplement_WDFY1 & ReverseComplement_MYH13	0.257582083136818	-0.520670051059961	1.0358342173336	1.78827240067298	0.66956048210993	0.507101314656316	0.924303428951874	-5.55486889425118
ReverseComplement_ENSG00000179335.20	ReverseComplement_CLK3	0.195798906458265	-0.398921121942127	0.790518934858657	2.65509477575795	0.666027528591416	0.509332400494424	0.924566465517556	-5.72406291119116
snoRNA__Homo_sapiens300395_SNORA16AL1yRNA__Y5	snoRNA:SNORA16AL1yRNA:Y5	0.185055483318427	-0.379705258840503	0.749816225477357	9.66105423729283	0.662875458282433	0.51132745581513	0.924566465517556	-5.9517310445369
MiR.hp__hsa-mir-30c-2	MiR.hp:hsa-mir-30c-2	-0.180765344936612	-0.733875134515865	0.372344444642641	2.9362999094672	-0.661147426248893	0.5124229845102	0.924566465517556	-5.76869302637714
hsa-miR-221-5p	hsa-miR-221-5p	0.346828651117694	-0.71470171708854	1.40835901932393	1.97064495619214	0.660962813810075	0.512540099273394	0.924566465517556	-5.58647726422322
hsa-miR-589-5p	hsa-miR-589-5p	-0.108401669859344	-0.441277897319825	0.224474557601138	6.69586603694337	-0.658791025053692	0.513918930226733	0.924566465517556	-5.91082414616997
hsa-miR-144-3p	hsa-miR-144-3p	0.541103147198757	-1.12221256380811	2.20441885820563	3.61195361648054	0.658112065159664	0.514350401145581	0.924566465517556	-5.82079397743699
hsa-miR-15b-5p	hsa-miR-15b-5p	0.195362581821025	-0.40639257573885	0.797117739380899	8.69702126171232	0.656774144531828	0.515201206202598	0.924566465517556	-5.93531861275799
snoRNA__Homo_sapiens300500_SNORD94	snoRNA:SNORD94	-0.259396836443969	-1.06111139179185	0.542317718903911	1.62326858601014	-0.654544818700841	0.516620555142452	0.924566465517556	-5.52825137199975
ENSG00000106327.13	TFR2	0.120412251472915	-0.252132899887434	0.492957402833264	5.1741579925316	0.653862219072456	0.51705556777772	0.924566465517556	-5.90048375793784
hsa-miR-106a-5p	hsa-miR-106a-5p	-0.276018755170886	-1.13414300415735	0.582105493815582	5.94939251166606	-0.650703137817242	0.519071376999067	0.924566465517556	-5.90719755115179
snoRNA__Homo_sapiens300704_SNORD49A	snoRNA:SNORD49A	-0.186152144130938	-0.766977517685335	0.39467322942346	2.90902491760304	-0.648361091983685	0.520568553593713	0.924566465517556	-5.77262504149795
tRNA__Homo_sapiens_tRNA-Gly-CCC-2-1&tRNA__Homo_sapiens_tRNA-Gly-CCC-2-2	tRNA-Gly-CCC-2-1 & tRNA-Gly-CCC-2-2	-0.163457870683915	-0.679520369613624	0.352604628245793	4.65591812492275	-0.640763874471284	0.525441020146774	0.924566465517556	-5.90208810058126
MiR.hp__hsa-mir-101-1	MiR.hp:hsa-mir-101-1	-0.434574874406031	-1.8103379288924	0.941188180080338	1.68023809417546	-0.63902147514334	0.526561914162001	0.924566465517556	-5.5486444458135
hsa-miR-339-3p	hsa-miR-339-3p	-0.131337398856879	-0.547263860808162	0.284589063094404	6.1655340621425	-0.638802109459686	0.526703123059191	0.924566465517556	-5.91696636259072
hsa-miR-146b-5p	hsa-miR-146b-5p	-0.207401744395299	-0.864314564141021	0.449511075350423	7.00657033655119	-0.638703285394804	0.526766744117746	0.924566465517556	-5.92594829400384
ENSG00000171989.6&ReverseComplement_ENSG00000105329.11	LDHAL6B & ReverseComplement_TGFB1	0.145283817057896	-0.316235884542201	0.606803518657993	3.673662661742	0.636827015866259	0.527975423857274	0.924566465517556	-5.85058518001502
snoRNA__Homo_sapiens300667_SNORD45A	snoRNA:SNORD45A	-0.172664935911361	-0.723307420147652	0.377977548324931	3.61012226363406	-0.634349962430714	0.529573370770917	0.924566465517556	-5.84717634816803
ENSG00000272196.2&ENSG00000203812.2	ENSG00000272196.2 & ENSG00000203812.2	-0.145595577622907	-0.610655249327768	0.319464094081955	3.56931895848996	-0.633335724087552	0.530228392292745	0.924566465517556	-5.84061374059952
MiR.hp__hsa-mir-144	MiR.hp:hsa-mir-144	0.357395272564157	-0.789616010531768	1.50440655566008	1.70351148197261	0.630341057701888	0.532164917845724	0.924566465517556	-5.54645817818868
hsa-miR-1273h-3p	hsa-miR-1273h-3p	0.149160910830435	-0.329950375583081	0.628272197243951	3.98543968705401	0.629815156321703	0.53250538008057	0.924566465517556	-5.87702261147539
ENSG00000188486.3	H2AX	0.194393707972587	-0.430013242134805	0.818800658079979	3.13198835068637	0.629809138543694	0.53250927658058	0.924566465517556	-5.80200948418197
hsa-miR-15a-5p	hsa-miR-15a-5p	0.324646569253827	-0.718878020936017	1.36817115944367	4.8822693914432	0.62936503687088	0.532796872964462	0.924566465517556	-5.91091314492131
lncRNA__URS000075E815_9606_Homo_sapiens_small_nucleolar_RNA_host_gene_10_SNHG10__lncRNA&lncRNA__URS000075DE81_9606_Homo_sapiens_small_nucleolar_RNA_host_gene_10_SNHG10_	lncRNA:URS000075E815_9606_SNHG10	0.151784528575179	-0.336261941708607	0.639830998858966	5.92845725482258	0.629159578093556	0.532929953904702	0.924566465517556	-5.9205069879549
hsa-miR-6818-3p	hsa-miR-6818-3p	0.196569710065681	-0.437303378599693	0.830442798731054	2.97639410402008	0.627348358055471	0.534103883171981	0.924566465517556	-5.7931823826468
ENSG00000140798.16	ABCC12	0.156395921577515	-0.34852648977688	0.66131833293191	3.71703117213752	0.626607023546998	0.534584764831399	0.924566465517556	-5.86262425581039
MiR.hp__hsa-let-7a-3	MiR.hp:hsa-let-7a-3	0.179972407448882	-0.401129789099365	0.761074603997129	2.86888813215965	0.626538685639273	0.534629105025062	0.924566465517556	-5.77239846514904
rRNA__45S_pre-ribosomal_N5_(RNA45SN5)&rRNA__45S_pre-ribosomal_N1_(RNA45SN1)&rRNA__45S_pre-ribosomal_N4_(RNA45SN4)&rRNA__45S_pre-ribosomal_N2_(RNA45SN2)&rRNA__28S_ribosomal_N5_(RNA28SN5)&rRNA__28S_ribosomal_N1_(RNA28SN1)&rRNA__28S_ribosomal_N4_(RNA28SN4)&rRNA__28S_ribosomal_N2_(RNA28SN2)	RNA45SN5 & RNA45SN1 & RNA45SN4 & RNA45SN2 & RNA28SN5 & RNA28SN1 & RNA28SN4 & RNA28SN2	-0.140904052878621	-0.595903997067943	0.3140958913107	8.04365484474858	-0.626479153689813	0.534667733154536	0.924566465517556	-5.94582838324528
ENSG00000286522.2	H3C2	-0.202661807374865	-0.858878530001787	0.453554915252056	2.21356338540631	-0.624768465014069	0.5357783619112	0.924566465517556	-5.69064157637727
lncRNA__URS000075B927_9606_Homo_sapiens_family_with_sequence_similarity_30_member_A_FAM30A_	lncRNA:URS000075B927_9606_Homo_sapiens_family_with_sequence_similarity_30_member_A_FAM30A	0.106897726689492	-0.239906695399014	0.453702148777997	4.55181234254187	0.623560110851074	0.536563587503759	0.924566465517556	-5.90850494731023
rRNA__45S_pre-ribosomal_N5_(RNA45SN5)&rRNA__45S_pre-ribosomal_N1_(RNA45SN1)&rRNA__45S_pre-ribosomal_N4_(RNA45SN4)&rRNA__45S_pre-ribosomal_N2_(RNA45SN2)&rRNA__45S_pre-ribosomal_N3_(RNA45SN3)&rRNA__28S_ribosomal_N5_(RNA28SN5)&rRNA__28S_ribosomal_N1_(RNA28SN1)&rRNA__28S_ribosomal_N4_(RNA28SN4)&rRNA__28S_ribosomal_N2_(RNA28SN2)&rRNA__28S_ribosomal_N3_(RNA28SN3)&lncRNA__URS000075E27F_9606_Homo_sapiens…	RNA45SN5 & RNA45SN1 & RNA45SN4 & RNA45SN2 & RNA45SN3 & RNA28SN5 & RNA28SN1 & RNA28SN4 & RNA28SN2 & RNA28SN3 & lncRNA:URS000075E27F_9606_Homo_sapiens_family_with_sequence_similarity_182_member_A_FAM182A & lncRNA:URS000075BB79_9606_Homo_sapiens_family_with_sequence_similarity_182_member_B_FAM182B & lncRNA:URS00007599C3_9606_Homo_sapiens_NKAIN3_intronic_transcript_NKAIN3-IT1 & lncRNA:URS000075DBA6_9…	0.277399090361257	-0.623262644550904	1.17806082527342	1.54456217313142	0.623071380505073	0.536881350237415	0.924566465517556	-5.50755084326824
hsa-miR-183-5p	hsa-miR-183-5p	0.213291652846426	-0.485575790512902	0.912159096205754	9.33568538594168	0.617409820232517	0.54056953641543	0.924566465517556	-5.97126449464833
ENSG00000046774.10	MAGEC2	0.200915905522161	-0.458372558232038	0.86020436927636	2.41527081634245	0.616500346656871	0.541163231824524	0.924566465517556	-5.72587096706438
ENSG00000060237.19	WNK1	0.140500303387997	-0.323531371337284	0.604531978113278	2.1881159982828	0.612525421991343	0.543761989323052	0.924566465517556	-5.682780095405
hsa-miR-223-5p	hsa-miR-223-5p	0.324362954558247	-0.751378881477992	1.40010479059449	3.55747120846859	0.609982915528294	0.545427625776462	0.924566465517556	-5.84453633866237
hsa-miR-6509-3p	hsa-miR-6509-3p	-0.145039507195234	-0.626160201961958	0.336081187571491	2.26277488924525	-0.609855240621109	0.54551133695786	0.924566465517556	-5.7058920891166
hsa-miR-548e-3p	hsa-miR-548e-3p	-0.268557299701192	-1.17146037311801	0.634345773715627	1.94536078461877	-0.601714272216127	0.55086267288591	0.924566465517556	-5.65903046623732
ENSG00000087086.15	FTL	0.174967301987884	-0.414473146791292	0.764407750767059	1.81935909101045	0.60049783057371	0.551664580263645	0.924566465517556	-5.59875428050586
rRNA__5S_ribosomal_9_(RNA5S9)	rRNA:5S_ribsomalisoforms_repeat3	-0.219094366532828	-0.957831696412685	0.51964296334703	1.94652561720796	-0.599978445090727	0.552007153046633	0.924566465517556	-5.66317855576779
rRNA__45S_pre-ribosomal_N5_(RNA45SN5)&rRNA__45S_pre-ribosomal_N1_(RNA45SN1)&rRNA__45S_pre-ribosomal_N2_(RNA45SN2)&rRNA__45S_pre-ribosomal_N3_(RNA45SN3)	RNA45SN5 & RNA45SN1 & RNA45SN2 & RNA45SN3	0.133964571177461	-0.318179502474013	0.586108644828935	2.3649317300143	0.599387384546363	0.552397132790439	0.924566465517556	-5.72394258758926
hsa-miR-6513-3p	hsa-miR-6513-3p	-0.159194744837228	-0.698095135741547	0.379705646067091	3.94463123837259	-0.597605672470104	0.553573549808602	0.924566465517556	-5.8929568792317
lncRNA__URS000075E0D3_9606_Homo_sapiens_inactivation_escape_2_INE2_	lncRNA:URS000075E0D3_9606_Homo_sapiens_inactivation_escape_2_INE2	-0.200345807068643	-0.878671736042438	0.477980121905151	2.683802451705	-0.597497815852835	0.553644805573687	0.924566465517556	-5.78662788716123
ReverseComplement_lncRNA__URS000075BD1A_9606_Homo_sapiens_ITPKB_intronic_transcript_1_ITPKB-IT1_	ReverseComplement_lncRNA:URS000075BD1A_9606_Homo_sapiens_ITPKB_intronic_transcript_1_ITPKB-IT1	-0.188663454517995	-0.828713231233719	0.45138632219773	2.40488259250441	-0.596305087303772	0.554433095993235	0.924566465517556	-5.73897322124863
ReverseComplement_lncRNA__URS0000BC4407_9606_Homo_sapiens_uncharacterized_LOC107985544_LOC107985544__lncRNA	ReverseComplement_lncRNA:URS0000BC4407_9606_Homo_sapiensLOC107985544	0.173078414950016	-0.41505711143201	0.761213941332043	5.02908591309996	0.595333029345023	0.555075963901112	0.924566465517556	-5.93544323417345
snoRNA__Homo_sapiens300163_SNORD31	snoRNA:SNORD31	-0.187007875862439	-0.823856705872117	0.449840954147239	7.90469461262422	-0.594043194136602	0.555929576843563	0.924566465517556	-5.96257381297851
hsa-miR-6868-3p	hsa-miR-6868-3p	0.309621324778859	-0.74609032691491	1.36533297647263	1.52928079434042	0.593307765051977	0.556416581600206	0.924566465517556	-5.53578290576409
ENSG00000188536.13	HBA2	0.188364255275546	-0.455043811659687	0.83177232221078	3.02869922352122	0.592251915152879	0.557116148325547	0.924566465517556	-5.81640878674655
snoRNA__Homo_sapiens300741_SNORD15A	snoRNA:SNORD15A	-0.166214732938077	-0.734315097307112	0.401885631430958	4.47135188429178	-0.591887176513728	0.557357913934997	0.924566465517556	-5.92410803222785
MiR.hp__hsa-mir-218-2&MiR.hp__hsa-mir-218-1	MiR.hp:hsa-mir-218-2 & MiR.hp:hsa-mir-218-1	-0.833815447045084	-3.68418912911991	2.01655823502974	-1.14546326320658	-0.591783183251684	0.557426855192908	0.924566465517556	-5.04618128540808
lncRNA__URS0000A775F0_9606_Homo_sapiens_neighbor_of_BRCA1_lncRNA_2_NBR2__lncRNA&lncRNA__URS00002DAAC2_9606_Homo_sapiens_WWTR1_antisense_RNA_1_WWTR1-AS1_&lncRNA__URS000075AE5D_9606_Homo_sapiens_uncharacterized_LOC100506083_LOC100506083__lncRNA	lncRNA:WWTR1-AS1 & lncRNA:URS000075AE5D_9606_Homo_sapiensLOC100506083	0.17193468547605	-0.417268468159575	0.761137839111674	3.53459745126599	0.590327368708171	0.558392425015288	0.924566465517556	-5.86181876258478
ReverseComplement_lncRNA__URS0000BC450F_9606_Homo_sapiens_long_intergenic_non-protein_coding_RNA_1715_LINC01715_&ReverseComplement_lncRNA__URS0000BC454F_9606_Homo_sapiens_long_intergenic_non-protein_coding_RNA_1715_LINC01715__lncRNA	ReverseComplement_lncRNA:LINC01715	0.162200636135388	-0.396310224823756	0.720711497094533	3.79045247934715	0.587510202448579	0.560263307813391	0.924566465517556	-5.88377877646232
MiR.hp__hsa-mir-125b-1&MiR.hp__hsa-mir-125b-2	MiR.hp:hsa-mir-125b-1 & MiR.hp:hsa-mir-125b-2	0.401553493175593	-0.982962008990978	1.78606899534216	8.55338305632349	0.586732395844103	0.560780405403791	0.924566465517556	-5.97641689927094
lncRNA__URS0000394A79_9606_Homo_sapiens_long_intergenic_non-protein_coding_RNA_1714_LINC01714_	lncRNA:LINC01714	-0.121673866517182	-0.542216370864136	0.298868637829772	6.72448009656022	-0.585304543143382	0.561730287983247	0.924566465517556	-5.95539912681238
ReverseComplement_ENSG00000118557.16	ReverseComplement_PMFBP1	0.145334948278406	-0.358206648092188	0.648876544649	4.33489834173491	0.583887517095394	0.562673766460535	0.924566465517556	-5.92333569153037
snoRNA__Homo_sapiens300204_SNORD76	snoRNA:SNORD76	-0.185157167764374	-0.827608846854176	0.457294511325428	3.65314587728884	-0.583034887978104	0.563241843216939	0.924566465517556	-5.88428126381889
lncRNA__URS000075EEE0_9606_Homo_sapiens_human__non-protein_coding_LINC01128:59&lncRNA__URS000075B941_9606_Homo_sapiens_long_intergenic_non-protein_coding_RNA_1128_LINC01128_&lncRNA__URS000075C67B_9606_Homo_sapiens_human__non-protein_coding_LINC01128:58&lncRNA__URS000075E2AB_9606_Homo_sapiens_human__non-protein_coding_LINC01128:63&lncRNA__URS000075DA1A_9606_Homo_sapiens_human__non-protein_coding_L…	lncRNA:lncRNA:URS000075DA1A_9606_Homo_sapiens_human:non-protein_coding_LINC01128:83	-0.367295144357811	-1.64399756588374	0.909407277168114	1.73117409577768	-0.581995983499359	0.563934416874188	0.924566465517556	-5.60225702156653
rRNA__45S_pre-ribosomal_N5_(RNA45SN5)&rRNA__45S_pre-ribosomal_N1_(RNA45SN1)&rRNA__45S_pre-ribosomal_N4_(RNA45SN4)&rRNA__45S_pre-ribosomal_N2_(RNA45SN2)&rRNA__45S_pre-ribosomal_N3_(RNA45SN3)&rRNA__28S_ribosomal_N5_(RNA28SN5)&rRNA__28S_ribosomal_N1_(RNA28SN1)&rRNA__28S_ribosomal_N4_(RNA28SN4)&rRNA__28S_ribosomal_N2_(RNA28SN2)&rRNA__28S_ribosomal_N3_(RNA28SN3)&lncRNA__URS0000CCE02A_9606_Homo_sapiens…	RNA45SN5 & RNA45SN1 & RNA45SN4 & RNA45SN2 & RNA45SN3 & RNA28SN5 & RNA28SN1 & RNA28SN4 & RNA28SN2 & RNA28SN3 & lncRNA:C2CD4D-AS1	-0.351179937147934	-1.57668646848647	0.874326594190603	1.28800396559964	-0.579707006210371	0.56546183955612	0.924566465517556	-5.48144629757113
hsa-miR-1304-5p	hsa-miR-1304-5p	0.140051114551347	-0.349980739941674	0.630082969044367	4.3167520833508	0.578171579447103	0.566487578004044	0.924566465517556	-5.92511563431148
hsa-miR-1908-5p	hsa-miR-1908-5p	0.18675375921717	-0.467037300617846	0.840544819052187	4.01514746523572	0.577862959674723	0.56669386263757	0.924566465517556	-5.90193123647832
snoRNA__Homo_sapiens300504_SNORD70	snoRNA:SNORD70	-0.170745625978231	-0.768792466929092	0.42730121497263	3.7954942041583	-0.577575641336578	0.566885942806586	0.924566465517556	-5.89694166820579
hsa-miR-652-3p	hsa-miR-652-3p	0.121192262664383	-0.303463394794227	0.545847920122993	9.32074571231616	0.577341082403887	0.567042775907487	0.924566465517556	-5.9948522454807
ReverseComplement_ENSG00000047056.16	ReverseComplement_WDR37	0.208006843592771	-0.521022551403271	0.937036238588813	3.90140729868343	0.577200989161391	0.567136456733502	0.924566465517556	-5.89727943546484
hsa-miR-4473	hsa-miR-4473	-0.178434123309682	-0.804505699933027	0.447637453313662	2.53345260456157	-0.576565174246911	0.567561725136832	0.924566465517556	-5.78084844600473
snoRNA__Homo_sapiens300509_SNORD20	snoRNA:SNORD20	-0.227126431417816	-1.02700621390682	0.572753351071187	2.50816735655721	-0.574430432479967	0.568990718675457	0.924566465517556	-5.77409852320792
snoRNA__Homo_sapiens300612_SNORA7B	snoRNA:SNORA7B	-0.192835244208553	-0.874644854184041	0.488974365766935	1.91797141909577	-0.572160373820307	0.570512249652473	0.924566465517556	-5.67198266591518
MiR.hp__hsa-mir-329-1&MiR.hp__hsa-mir-329-2	MiR.hp:hsa-mir-329-1 & MiR.hp:hsa-mir-329-2	-0.32013763901069	-1.45528965745582	0.815014379434446	2.75936942117613	-0.570528303860143	0.57160740517534	0.924566465517556	-5.77590590445413
ReverseComplement_ENSG00000172554.12&ENSG00000055483.19&ENSG00000130703.17&ReverseComplement_lncRNA__URS000075E632_9606_Homo_sapiens_small_nucleolar_RNA_host_gene_20_SNHG20_&ReverseComplement_ENSG00000129657.16&ReverseComplement_ENSG00000127561.15	ReverseComplement_SNTG2 & USP36 & OSBPL2 & ReverseComplement_lncRNA:URS000075E632_9606_SNHG20 & ReverseComplement_SEC14L1 & ReverseComplement_SYNGR3	-0.177073039632773	-0.806070689967076	0.45192461070153	2.28509816715311	-0.569505472835082	0.572294276848129	0.924566465517556	-5.74388841851466
hsa-miR-10527-5p	hsa-miR-10527-5p	0.118648597933084	-0.303210002522487	0.540507198388655	4.28672783622424	0.56897107112628	0.572653310786983	0.924566465517556	-5.92759008210188
lncRNA__URS0000A76862_9606_Homo_sapiens_human__non-protein_coding_lnc-SEPT7-3:10	lncRNA:lnc-SEPT7-3:10	-0.132805001862757	-0.609714451196686	0.344104447471172	2.93919819824312	-0.563343110434599	0.576441146664969	0.924566465517556	-5.82705037012301
lncRNA__URS00008E3A09_9606_Homo_sapiens_MIR194-2_host_gene_MIR194-2HG_&MiR.hp__hsa-mir-194-2&MiR.hp__hsa-mir-194-1	lncRNA:URS00008E3A09_9606_Homo_sapiens_MIR194-2_host_gene_MIR194-2HG & MiR.hp:hsa-mir-194-2 & MiR.hp:hsa-mir-194-1	-0.194294308364046	-0.892759884977963	0.50417126824987	8.07589735488982	-0.562742290741878	0.576846246050675	0.924566465517556	-5.9825405931408
MiR.hp__hsa-mir-6800	MiR.hp:hsa-mir-6800	0.15778222689495	-0.409827523780541	0.725391977570441	1.98385423219723	0.562344842625517	0.577114299869357	0.924566465517556	-5.67597286232215
snoRNA__Homo_sapiens300785_SCARNA6	snoRNA:SCARNA6	0.104697438032271	-0.272029774017354	0.481424650081896	4.15704010260294	0.562216446022181	0.577200908352694	0.924566465517556	-5.9258076108271
ENSG00000148908.15	RGS10	-0.184171910322763	-0.847636178707158	0.479292358061632	2.49251165303128	-0.5615653941371	0.577640165961583	0.924566465517556	-5.78036030032926
lncRNA__URS000075ACCB_9606_Homo_sapiens_human__non-protein_coding_lnc-CNTNAP3B-49:2&lncRNA__URS000075B5AE_9606_Homo_sapiens_long_intergenic_non-protein_coding_RNA_1189_LINC01189_	lncRNA:lncRNA:LINC01189	-0.132194397876478	-0.61095457498864	0.346565779235684	3.16535727511646	-0.55858531575201	0.579652876645754	0.924566465517556	-5.84306565992323
hsa-miR-877-3p	hsa-miR-877-3p	0.153373628378529	-0.402755130923393	0.709502387680451	2.58016916558625	0.55791728926403	0.580104522665252	0.924566465517556	-5.78891631363167
MiR.hp__hsa-mir-3913-1&MiR.hp__hsa-mir-3913-2	MiR.hp:hsa-mir-3913-1 & MiR.hp:hsa-mir-3913-2	0.228257750442281	-0.599657670892423	1.05617317177699	2.57694479432907	0.557742890753849	0.580222459959159	0.924566465517556	-5.77615457159264
ReverseComplement_ENSG00000112200.17&ReverseComplement_ENSG00000168116.14	ReverseComplement_ZNF451 & ReverseComplement_KIAA1586	0.116290562953139	-0.306137591751444	0.538718717657722	2.82487598232215	0.556911388978751	0.580784924950454	0.924566465517556	-5.81510001283836
hsa-miR-152-3p	hsa-miR-152-3p	0.140885687455841	-0.37199742063803	0.653768795549712	4.60230611453591	0.555703282748732	0.581602614392921	0.924566465517556	-5.94481801046064
ReverseComplement_ENSG00000184898.7&ReverseComplement_ENSG00000198663.17&ENSG00000204887.4	ReverseComplement_RBM43 & ReverseComplement_C6orf89 & KRTAP1-4	0.207212470303398	-0.547513828582945	0.961938769189741	1.63996807853259	0.555419198396396	0.581794974014526	0.924566465517556	-5.57860668592972
snoRNA__Homo_sapiens300164_SNORD30	snoRNA:SNORD30	-0.155279468465078	-0.72240093709924	0.411842000169085	5.97284452968372	-0.553901358544571	0.582823259181106	0.924566465517556	-5.96433344700952
snoRNA__Homo_sapiens300510_SNORD82	snoRNA:SNORD82	-0.181586562664251	-0.84572671673637	0.482553591407869	4.82506377078268	-0.553118840455383	0.583353732693009	0.924566465517556	-5.95347429437797
hsa-miR-4742-3p	hsa-miR-4742-3p	0.19570553899979	-0.521802798200893	0.913213876200474	4.92042553605993	0.551785963218801	0.584257835826122	0.924566465517556	-5.95770413553403
ReverseComplement_ENSG00000152439.13&ReverseComplement_ENSG00000268107.6	ReverseComplement_ZNF773 & ReverseComplement_ENSG00000268107.6	-0.187697216852244	-0.878093682104534	0.502699248400045	2.73732795524526	-0.549988687078063	0.585478016814576	0.924566465517556	-5.80993872853052
MiR.hp__hsa-mir-486-1&MiR.hp__hsa-mir-486-2&lncRNA__URS0000759BA5_9606_Homo_sapiens_SVIL_antisense_RNA_1_SVIL-AS1__lncRNA&lncRNA__URS000075BF39_9606_Homo_sapiens_SVIL_antisense_RNA_1_SVIL-AS1__lncRNA&lncRNA__URS000075EEA4_9606_Homo_sapiens_SVIL_antisense_RNA_1_SVIL-AS1__lncRNA	MiR.hp:hsa-mir-486-1 & MiR.hp:hsa-mir-486-2 & lncRNA:URS0000759BA5_9606_SVIL-AS1	0.128538407109895	-0.34586727442539	0.60294408864518	5.71170614665029	0.548122354657688	0.586746380411226	0.924566465517556	-5.96493520673207
snoRNA__Homo_sapiens300777_SCARNA9	snoRNA:SCARNA9	-0.196261932368467	-0.920729720980959	0.528205856244026	3.77228461218149	-0.548039009265151	0.586803052967745	0.924566465517556	-5.90660004870858
ReverseComplement_ENSG00000165661.17	ReverseComplement_QSOX2	-0.204992851995101	-0.962482900063122	0.55249719607292	2.16423865430064	-0.547464885687938	0.587193512662169	0.924566465517556	-5.73545798433136
lncRNA__URS0000A775F0_9606_Homo_sapiens_neighbor_of_BRCA1_lncRNA_2_NBR2__lncRNA&lncRNA__URS000075A26E_9606_Homo_sapiens_CSTF3_divergent_transcript_CSTF3-DT_&lncRNA__URS000003C588_9606_Homo_sapiens_long_intergenic_non-protein_coding_RNA_1044_LINC01044_	lncRNA:URS0000A775F0_9606_Homo_sapiens_neighbor_of_BRCA1_lncRNA_2_NBR2 & lncRNA:URS000075A26E_9606_Homo_sapiens_CSTF3_divergent_transcript_CSTF3-DT & lncRNA:LINC01044	0.158236588677892	-0.427161532613181	0.743634709968965	4.94376662373723	0.546827150954572	0.587627380581372	0.924566465517556	-5.96011165715695
hsa-miR-5189-3p	hsa-miR-5189-3p	0.49436683383599	-1.33743688151804	2.32617054919002	3.63505383958562	0.545965090087243	0.588214108368479	0.924566465517556	-5.71500255377062
hsa-miR-98-5p	hsa-miR-98-5p	0.218153012138482	-0.591058493099024	1.02736451737599	5.47190275210657	0.545373017876499	0.58861724189492	0.924566465517556	-5.96488586533295
hsa-miR-6877-5p	hsa-miR-6877-5p	0.1269930208303	-0.344435192376059	0.598421234036659	2.50310599331011	0.544952647433929	0.588903546594477	0.924566465517556	-5.77898269091588
MiR.hp__hsa-mir-16-2&MiR.hp__hsa-mir-16-1	MiR.hp:hsa-mir-16-2 & MiR.hp:hsa-mir-16-1	0.242149495033692	-0.65764380693795	1.14194279700533	9.21435145283964	0.544421533284097	0.58926537177488	0.924566465517556	-6.00972962816562
hsa-miR-144-5p	hsa-miR-144-5p	0.408669815288174	-1.11110565404959	1.92844528462594	7.62426849007698	0.543985863417832	0.589562254407638	0.924566465517556	-5.98590571393323
hsa-miR-485-3p	hsa-miR-485-3p	-0.262758167162136	-1.24331957455699	0.71780324023272	5.58778519804223	-0.542095634593368	0.590851160027982	0.924566465517556	-5.96646607869038
rRNA__45S_pre-ribosomal_N4_(RNA45SN4)&rRNA__45S_pre-ribosomal_N2_(RNA45SN2)&rRNA__45S_pre-ribosomal_N3_(RNA45SN3)&rRNA__18S_ribosomal_N2_(RNA18SN2-4)	RNA45SN4 & RNA45SN2 & RNA45SN3 & RNA18SN2-4	0.171084283438664	-0.468406564026629	0.810575130903956	2.27724276651441	0.541215548145817	0.591451730880642	0.924566465517556	-5.74943787587361
snoRNA__Homo_sapiens300647_SNORA56	snoRNA:SNORA56	0.163541678574552	-0.447819599440927	0.774902956590031	2.37470992761855	0.541159149257241	0.591490227408766	0.924566465517556	-5.75894610637354
hsa-miR-127-3p	hsa-miR-127-3p	-0.227616596985186	-1.07852844710258	0.623295253132206	5.10905915772822	-0.54114523269294	0.591499726705651	0.924566465517556	-5.96025671706448
hsa-miR-92b-5p	hsa-miR-92b-5p	-0.159689131445825	-0.75920459068302	0.43982632779137	3.48848410439937	-0.538851945196717	0.593066093969199	0.924566465517556	-5.88847556826145
hsa-miR-132-3p	hsa-miR-132-3p	0.131102726418841	-0.36135276394843	0.623558216786112	2.99207600183341	0.538566359094138	0.593261293937134	0.924566465517556	-5.83861123425497
ENSG00000171823.7	FBXL14	0.537504086931679	-1.48533635401141	2.56034452787477	1.8848872681352	0.537544751493052	0.593959819610091	0.924566465517556	-5.5907394660567
vault__VTRNA1-2	vault:VTRNA1-2	0.653904576417475	-1.8182076828428	3.12601683567775	4.96685806098027	0.535107047918422	0.595628180329999	0.924566465517556	-5.94206358591342
snoRNA__Homo_sapiens300475_SNORD110	snoRNA:SNORD110	-0.177906618767968	-0.851490656045527	0.495677418509591	4.85766515639814	-0.534311844553396	0.596172896337449	0.924566465517556	-5.96630405993058
tRNA__Homo_sapiens_tRNA-Val-CAC-1-1&tRNA__Homo_sapiens_tRNA-Val-CAC-1-2&tRNA__Homo_sapiens_tRNA-Val-CAC-1-3&tRNA__Homo_sapiens_tRNA-Val-CAC-1-4&tRNA__Homo_sapiens_tRNA-Val-CAC-1-5&tRNA__Homo_sapiens_tRNA-Val-CAC-1-6&tRNA__Homo_sapiens_tRNA-Val-CAC-1-7&tRNA__Homo_sapiens_tRNA-Val-CAC-5-1&tRNA__Homo_sapiens_tRNA-Val-AAC-1-1&tRNA__Homo_sapiens_tRNA-Val-AAC-1-2&tRNA__Homo_sapiens_tRNA-Val-AAC-1-3&tRN…	tRNA-Val-CAC-1-1 & tRNA-Val-CAC-1-2 & tRNA-Val-CAC-1-3 & tRNA-Val-CAC-1-4 & tRNA-Val-CAC-1-5 & tRNA-Val-CAC-1-6 & tRNA-Val-CAC-1-7 & tRNA-Val-CAC-5-1 & tRNA-Val-AAC-1-1 & tRNA-Val-AAC-1-2 & tRNA-Val-AAC-1-3 & tRNA-Val-AAC-1-4 & tRNA-Val-AAC-1-5 & tRNA-Val-AAC-4-1 & tRNA-Val-AAC-2-1	0.216860096146607	-0.605715803931612	1.03943599622483	2.44435495886832	0.533332620188823	0.596843990956009	0.924566465517556	-5.76605452293393
viral.miR.hp__hsv2-miR-H10	viral.miR.hp:hsv2-miR-H10	-0.216474255239722	-1.0387284468055	0.605779936326056	1.72234249596059	-0.532592002505808	0.597351797709925	0.924566465517556	-5.60170305606107
snoRNA__Homo_sapiens300526_SNORD84	snoRNA:SNORD84	-0.228490938412687	-1.09684098640682	0.639859109581448	6.07818196162766	-0.532314910566177	0.597541839089919	0.924566465517556	-5.97686192296549
hsa-miR-1306-5p	hsa-miR-1306-5p	0.105988456002311	-0.297360915342509	0.509337827347132	7.84638542109366	0.531583709915239	0.598043464475473	0.924566465517556	-5.9955562196296
hsa-miR-4433a-5p	hsa-miR-4433a-5p	-0.347726559004398	-1.67707159091358	0.981618472904788	1.49285087525137	-0.529169285646327	0.599701240811776	0.925026405813716	-5.560703226646
MiR.hp__hsa-mir-103a-2	MiR.hp:hsa-mir-103a-2	-0.183729091917213	-0.88686599699334	0.519407813158915	2.22733314931743	-0.52860652305636	0.600087951646859	0.925026405813716	-5.72814451501335
ENSG00000147454.14	SLC25A37	0.132957346599009	-0.379820848692904	0.645735541890922	2.55623133799695	0.524538382210496	0.602886915972744	0.92588261770833	-5.79457644614653
snoRNA__Homo_sapiens300580_SNORD24	snoRNA:SNORD24	0.157667853517665	-0.450585796713589	0.76592150374892	3.11710493237402	0.524388204162479	0.602990358312932	0.92588261770833	-5.86159515220889
hsa-let-7i-3p	hsa-let-7i-3p	0.169954742033749	-0.486747997860401	0.826657481927899	3.58713766645168	0.523550936768693	0.603567218464584	0.92588261770833	-5.90533443149758
hsa-miR-200c-3p	hsa-miR-200c-3p	-0.112745497196485	-0.549837599377392	0.324346604984422	4.19096261307164	-0.52182001079005	0.604760607643694	0.92588261770833	-5.9490998479766
tRNA__Homo_sapiens_tRNA-Gly-GCC-2-1&tRNA__Homo_sapiens_tRNA-Gly-GCC-2-2&tRNA__Homo_sapiens_tRNA-Gly-GCC-2-3&tRNA__Homo_sapiens_tRNA-Gly-GCC-2-4&tRNA__Homo_sapiens_tRNA-Gly-GCC-2-5&tRNA__Homo_sapiens_tRNA-Gly-GCC-2-6	tRNA-Gly-GCC-2-1 & tRNA-Gly-GCC-2-2 & tRNA-Gly-GCC-2-3 & tRNA-Gly-GCC-2-4 & tRNA-Gly-GCC-2-5 & tRNA-Gly-GCC-2-6	-0.169734943725746	-0.828790310147727	0.489320422696235	3.51864791984729	-0.521007341114312	0.605321282908351	0.92588261770833	-5.89603475275933
ReverseComplement_ENSG00000053770.12&ENSG00000171132.14&ReverseComplement_ENSG00000142733.17&ReverseComplement_ENSG00000163347.6&ReverseComplement_ENSG00000266074.10&ReverseComplement_ENSG00000204962.6	ReverseComplement_AP5M1 & PRKCE & ReverseComplement_MAP3K6 & ReverseComplement_CLDN1 & ReverseComplement_BAHCC1 & ReverseComplement_PCDHA8	0.150300857555047	-0.434319324979951	0.734921040090044	2.5602424132999	0.520094351205044	0.605951459373368	0.92588261770833	-5.80325905439739
ReverseComplement_ENSG00000111331.14	ReverseComplement_OAS3	-0.152547826597221	-0.747252452534675	0.442156799340232	1.95325897012982	-0.518918543415598	0.606763490736148	0.92588261770833	-5.68998349370269
ENSG00000079308.20	TNS1	-0.150796514016875	-0.743029402031292	0.441436373997542	1.88616584946871	-0.515102032494656	0.60940270801923	0.928571896104122	-5.67443959055473
ReverseComplement_ENSG00000104886.12&ReverseComplement_ENSG00000107679.14&ENSG00000104643.10	ReverseComplement_PLEKHJ1 & ReverseComplement_PLEKHA1 & MTMR9	-0.207031804870481	-1.02331970628783	0.609256096546873	1.42157475734171	-0.513083668417062	0.610800600509039	0.929364706809012	-5.53884896718167
hsa-miR-26b-5p	hsa-miR-26b-5p	0.254249542778851	-0.752468390334277	1.26096747589198	9.29588848758723	0.510912888158029	0.612305701405279	0.930318131690373	-6.02842105775723
ReverseComplement_ENSG00000245848.3&ReverseComplement_ENSG00000134690.11&ENSG00000112208.11	ReverseComplement_CEBPA & ReverseComplement_CDCA8 & BAG2	0.191328710253669	-0.569914678428328	0.952572098935666	2.06564925919905	0.508453326107997	0.614013084050645	0.930693704423597	-5.72260100248822
hsa-miR-454-3p	hsa-miR-454-3p	0.281535466028797	-0.840791420258843	1.40386235231644	3.88325477493605	0.507467493201336	0.614698042703121	0.930693704423597	-5.9265129137983
hsa-miR-25-5p	hsa-miR-25-5p	-0.11060643193338	-0.552148446190842	0.330935582324082	4.73800654630845	-0.506760587159059	0.615189417466023	0.930693704423597	-5.97577874080922
hsa-miR-493-5p	hsa-miR-493-5p	0.273414155833017	-0.830967228209063	1.3777955398751	1.87336799874593	0.500836995237484	0.619313975710797	0.93502366396316	-5.6202480697753
tRNA__Homo_sapiens_tRNA-Arg-ACG-2-1&tRNA__Homo_sapiens_tRNA-Arg-ACG-2-2&tRNA__Homo_sapiens_tRNA-Arg-ACG-2-3&tRNA__Homo_sapiens_tRNA-Arg-ACG-2-4&tRNA__Homo_sapiens_tRNA-Arg-ACG-1-1&tRNA__Homo_sapiens_tRNA-Arg-ACG-1-2&tRNA__Homo_sapiens_tRNA-Arg-ACG-1-3	tRNA-Arg-ACG-2-1 & tRNA-Arg-ACG-2-2 & tRNA-Arg-ACG-2-3 & tRNA-Arg-ACG-2-4 & tRNA-Arg-ACG-1-1 & tRNA-Arg-ACG-1-2 & tRNA-Arg-ACG-1-3	0.153527589170626	-0.469890181051439	0.776945359392692	5.46076495838462	0.498197719707459	0.621155714639418	0.93502366396316	-5.98943482212541
hsa-miR-3124-5p	hsa-miR-3124-5p	-0.144839394480887	-0.735124845286596	0.445446056324821	2.10717960344144	-0.496385519851238	0.622421734494974	0.93502366396316	-5.72613173169655
snoRNA__Homo_sapiens300664_SNORD38B	snoRNA:SNORD38B	0.142740568555987	-0.441586704868777	0.727067841980752	4.50066431893276	0.494180662677812	0.623963634202092	0.93502366396316	-5.97446120312379
hsa-miR-142-3p	hsa-miR-142-3p	-0.244024388878439	-1.24494096556167	0.756892187804793	4.96131766496624	-0.493207684454033	0.624644602137623	0.93502366396316	-5.98768322595543
ReverseComplement_ENSG00000138606.19	ReverseComplement_SHF	0.178684908449129	-0.554249275384174	0.911619092282432	2.38762000368116	0.493193539531394	0.624654504343498	0.93502366396316	-5.78604240963383
lncRNA__URS0000759C0C_9606_Homo_sapiens_ZBTB11_antisense_RNA_1_ZBTB11-AS1_	lncRNA:ZBTB11-AS1	0.209778506647613	-0.650945126119543	1.07050213941477	2.0183875791267	0.493050887146955	0.62475437261342	0.93502366396316	-5.70658656189423
ReverseComplement_ENSG00000196220.16	ReverseComplement_SRGAP3	-0.0805984279275496	-0.411640483395727	0.250443627540628	6.71801302115236	-0.49253589180763	0.625114970808232	0.93502366396316	-6.00357145577137
MiR.hp__hsa-mir-10399	MiR.hp:hsa-mir-10399	0.133535984939433	-0.416453530339787	0.683525500218653	5.38622758364881	0.491177411705306	0.626066621750713	0.935126308087453	-5.991569126304
rRNA__45S_pre-ribosomal_N5_(RNA45SN5)&rRNA__45S_pre-ribosomal_N1_(RNA45SN1)&rRNA__45S_pre-ribosomal_N2_(RNA45SN2)&rRNA__45S_pre-ribosomal_N3_(RNA45SN3)&rRNA__28S_ribosomal_N5_(RNA28SN5)&rRNA__28S_ribosomal_N1_(RNA28SN1)&rRNA__28S_ribosomal_N2_(RNA28SN2)&rRNA__28S_ribosomal_N3_(RNA28SN3)	RNA45SN5 & RNA45SN1 & RNA45SN2 & RNA45SN3 & RNA28SN5 & RNA28SN1 & RNA28SN2 & RNA28SN3	-0.118493556501138	-0.610023940359984	0.373036827357709	6.37097533266371	-0.487684382962307	0.628516549938278	0.936031033164997	-6.00158249110413
ReverseComplement_ENSG00000184898.7	ReverseComplement_RBM43	-0.105125120198538	-0.542796206344099	0.332545965947022	6.69141569001331	-0.485906972709121	0.629764819906615	0.936031033164997	-6.00628394174805
hsa-miR-30d-5p	hsa-miR-30d-5p	0.0717579087862585	-0.227834013635492	0.371349831208009	14.0493058212937	0.484545044737791	0.63072204216963	0.936031033164997	-6.17320671109941
ReverseComplement_lncRNA__URS0000A77209_9606_Homo_sapiens_uncharacterized_LOC101927974_LOC101927974__lncRNA	ReverseComplement_lncRNA:URS0000A77209_9606_Homo_sapiensLOC101927974	0.168785803951782	-0.536446083052769	0.874017690956333	1.5761386981579	0.484170649153037	0.630985296642419	0.936031033164997	-5.5995110220119
lncRNA__URS000075D94D_9606_Homo_sapiens_SLC25A25_antisense_RNA_1_SLC25A25-AS1_&lncRNA__URS000075DC9A_9606_Homo_sapiens_TM4SF19_antisense_RNA_1_TM4SF19-AS1_&lncRNA__URS000016073B_9606_Homo_sapiens_prostate_cancer_associated_transcript_18_PCAT18_&lncRNA__URS0000BC4493_9606_Homo_sapiens_long_intergenic_non-protein_coding_RNA_2257_LINC02257_	lncRNA:TM4SF19-AS1 & lncRNA:URS000016073B_9606_Homo_sapiens_prostate_cancer_associated_transcript_18_PCAT18 & lncRNA:LINC02257	0.136001327405137	-0.435161544664587	0.707164199474861	2.88134634940995	0.481701125480197	0.632722948169221	0.936031033164997	-5.86035962911453
hsa-miR-140-5p	hsa-miR-140-5p	-0.248845469514724	-1.2956336631332	0.797942724103754	3.94156968932628	-0.480911768846406	0.633278814940992	0.936031033164997	-5.95263676480658
hsa-miR-1306-3p	hsa-miR-1306-3p	0.144124543187813	-0.46283083571096	0.751079922086585	1.87893567027812	0.480369761916182	0.63366062211321	0.936031033164997	-5.66562969607007
hsa-miR-29a-3p	hsa-miR-29a-3p	-0.148263943450793	-0.772804420587323	0.476276533685737	6.23125755837193	-0.480252283990337	0.633743390726443	0.936031033164997	-6.00371616171851
hsa-miR-365a-3p	hsa-miR-365a-3p	-0.119636386230414	-0.626085776921262	0.386813004460433	3.63449876821669	-0.477883147845849	0.635413571460997	0.937190769049019	-5.93382618499082
tRNA__Homo_sapiens_tRNA-Pro-TGG-2-1	tRNA-Pro-TGG-2-1	0.165038181341432	-0.54160426860049	0.871680631283354	2.44920303550523	0.472475386192803	0.639233122639003	0.941513041550354	-5.80518889222281
snoRNA__Homo_sapiens300763_SNORD12B	snoRNA:SNORD12B	-0.154178638738939	-0.81929979658975	0.510942519111873	6.05267919529683	-0.468940698846484	0.641735095914681	0.943885370241177	-6.00847282524277
tRNA__Homo_sapiens_tRNA-iMet-CAT-1-1&tRNA__Homo_sapiens_tRNA-iMet-CAT-1-2&tRNA__Homo_sapiens_tRNA-iMet-CAT-1-3&tRNA__Homo_sapiens_tRNA-iMet-CAT-1-4&tRNA__Homo_sapiens_tRNA-iMet-CAT-1-5&tRNA__Homo_sapiens_tRNA-iMet-CAT-1-6&tRNA__Homo_sapiens_tRNA-iMet-CAT-1-7&tRNA__Homo_sapiens_tRNA-iMet-CAT-1-8	tRNA-iMet-CAT-1-1 & tRNA-iMet-CAT-1-2 & tRNA-iMet-CAT-1-3 & tRNA-iMet-CAT-1-4 & tRNA-iMet-CAT-1-5 & tRNA-iMet-CAT-1-6 & tRNA-iMet-CAT-1-7 & tRNA-iMet-CAT-1-8	0.126630337957256	-0.421469485228334	0.674730161142846	6.52919514398336	0.46738264990909	0.642839282331961	0.944198058237929	-6.01297091517938
hsa-miR-4454	hsa-miR-4454	0.106075750307361	-0.355849922139301	0.568001422754023	5.68865370155414	0.464556451007817	0.644844296821892	0.94451814020877	-6.00548571203361
hsa-miR-424-3p	hsa-miR-424-3p	-0.0960538076725017	-0.51563141010234	0.323523794757337	6.77682948667562	-0.463123449180825	0.645861951030638	0.94451814020877	-6.01807485689277
tRNA__Homo_sapiens_tRNA-Leu-CAG-2-1&tRNA__Homo_sapiens_tRNA-Leu-CAG-2-2&tRNA__Homo_sapiens_tRNA-Leu-CAA-1-1&tRNA__Homo_sapiens_tRNA-Leu-CAA-1-2&tRNA__Homo_sapiens_tRNA-Leu-CAA-3-1&tRNA__Homo_sapiens_tRNA-Leu-CAA-4-1&tRNA__Homo_sapiens_tRNA-Leu-CAA-2-1	tRNA-Leu-CAG-2-1 & tRNA-Leu-CAG-2-2 & tRNA-Leu-CAA-1-1 & tRNA-Leu-CAA-1-2 & tRNA-Leu-CAA-3-1 & tRNA-Leu-CAA-4-1 & tRNA-Leu-CAA-2-1	0.18144461768229	-0.613810752818449	0.976699988183029	2.12227795406229	0.461564035608334	0.646970160263194	0.94451814020877	-5.74254226475882
lncRNA__URS0000A775F0_9606_Homo_sapiens_neighbor_of_BRCA1_lncRNA_2_NBR2__lncRNA&lncRNA__URS00007E3CC0_9606_Homo_sapiens_uncharacterized_LOC101928304_LOC101928304__lncRNA&lncRNA__URS000075A26E_9606_Homo_sapiens_CSTF3_divergent_transcript_CSTF3-DT_&lncRNA__URS000075EFE7_9606_Homo_sapiens_human__non-protein_coding_lnc-SLC16A1-2:2&lncRNA__URS000075BE30_9606_Homo_sapiens_long_intergenic_non-protein_co…	lncRNA:lncRNA:LINC01545	0.153725228476184	-0.520129740597759	0.827580197550128	5.62579202613134	0.461501582459521	0.647014560040766	0.94451814020877	-6.0063674561798
ENSG00000148334.16	PTGES2	0.157794327136757	-0.535650833219132	0.851239487492646	2.82870720259449	0.460334735716872	0.647844345568144	0.94451814020877	-5.86204380388449
lncRNA__URS000075996B_9606_Homo_sapiens_EMC3_antisense_RNA_1_EMC3-AS1_&lncRNA__URS000075B250_9606_Homo_sapiens_human__non-protein_coding_lnc-HNRNPUL2-BSCL2-1:1	lncRNA:EMC3-AS1 & lncRNA:lnc-HNRNPUL2-BSCL2-1:1	0.211473183956821	-0.719473668696147	1.14242003660979	2.79903227297813	0.459541670556699	0.648408581616408	0.94451814020877	-5.85280773625127
lncRNA__URS0000BC43CE_9606_Homo_sapiens_long_intergenic_non-protein_coding_RNA_1905_LINC01905_&lncRNA__URS0000BC453B_9606_Homo_sapiens_long_intergenic_non-protein_coding_RNA_1905_LINC01905__lncRNA	lncRNA:LINC01905	0.134310612499203	-0.460357333951933	0.728978558950338	3.08403722349054	0.456909599218399	0.650282703684204	0.945946954947214	-5.89023991509461
hsa-miR-451a	hsa-miR-451a	-0.216812879746113	-1.18220606580551	0.748580306313285	15.3427308794695	-0.454334097191014	0.652118773908778	0.947316572797526	-6.22824964712827
lncRNA__URS0000A775F0_9606_Homo_sapiens_neighbor_of_BRCA1_lncRNA_2_NBR2__lncRNA&lncRNA__URS000024580C_9606_Homo_sapiens_long_intergenic_non-protein_coding_RNA_1772_LINC01772_	lncRNA:URS0000A775F0_9606_Homo_sapiens_neighbor_of_BRCA1_lncRNA_2_NBR2 & lncRNA:LINC01772	0.117201792242684	-0.409519140608339	0.643922725093708	3.68025817125809	0.45014057065551	0.655113019532041	0.948017764606624	-5.94935035305877
snoRNA__Homo_sapiens300532_SNORD50A	snoRNA:SNORD50A	-0.12465200697633	-0.686531645895172	0.437227631942511	4.67855035859398	-0.448797535338931	0.656073190993199	0.948017764606624	-6.00408778075861
snoRNA__Homo_sapiens300609_SNORD69	snoRNA:SNORD69	-0.149249570893687	-0.830595111723403	0.532095969936028	7.08621008395042	-0.443139186190371	0.660124965728728	0.948017764606624	-6.02978613029979
snoRNA__Homo_sapiens300112_SNORD3@	snoRNA:SNORD3@_repeat4	-0.139149772866728	-0.774567177196288	0.496267631462832	6.26260667988842	-0.443014435903613	0.660214413036263	0.948017764606624	-6.02130417006872
hsa-miR-92b-3p	hsa-miR-92b-3p	-0.11456681840685	-0.638519343302399	0.409385706488699	9.49208694104883	-0.442345280141518	0.660694291056389	0.948017764606624	-6.06627816967586
tRNA__Homo_sapiens_tRNA-SeC-TCA-1-1&tRNA__Homo_sapiens_tRNA-SeC-TCA-2-1	tRNA-SeC-TCA-1-1 & tRNA-SeC-TCA-2-1	-0.181038628463448	-1.00961700292101	0.647539745994116	2.52443476452898	-0.442010045031071	0.660934755917374	0.948017764606624	-5.83214221680685
lncRNA__URS00008E3A09_9606_Homo_sapiens_MIR194-2_host_gene_MIR194-2HG_&MiR.hp__hsa-mir-192	lncRNA:URS00008E3A09_9606_Homo_sapiens_MIR194-2_host_gene_MIR194-2HG & MiR.hp:hsa-mir-192	-0.127482769684173	-0.711592655319806	0.456627115951461	3.16577191172823	-0.441521052701128	0.661285576370128	0.948017764606624	-5.90464699989825
snoRNA__Homo_sapiens300570_SNORD88A	snoRNA:SNORD88A	-0.135314804155919	-0.757600351888074	0.486970743576235	2.71684072296898	-0.439896069016227	0.662451952318839	0.948017764606624	-5.86468260190037
hsa-miR-28-3p	hsa-miR-28-3p	0.0932128843109767	-0.335551080232797	0.52197684885475	7.34000376094849	0.439796887328833	0.66252317024567	0.948017764606624	-6.03312487099132
snoRNA__Homo_sapiens300240_SNORD58C	snoRNA:SNORD58C	-0.131510765788172	-0.741399517530409	0.478377985954066	5.37922665378912	-0.436219590352914	0.665093982172374	0.948017764606624	-6.01736425736237
ReverseComplement_ENSG00000054803.4&ENSG00000160194.18&ENSG00000134910.14	ReverseComplement_CBLN4 & NDUFV3 & STT3A	0.11462706782848	-0.417825352501316	0.647079488158275	3.48196449149176	0.435512736422803	0.665602446017952	0.948017764606624	-5.93980210973454
snoRNA__Homo_sapiens300577_SNORA65	snoRNA:SNORA65	-0.156376641990016	-0.888131700298028	0.575378416317995	1.87601117268405	-0.432315326323345	0.667904444134771	0.948017764606624	-5.70307236292259
hsa-miR-100-5p	hsa-miR-100-5p	0.706317228766802	-2.60976638926499	4.02240084679859	7.62056230078895	0.430892375349403	0.668929954165805	0.948017764606624	-6.0469239741517
tRNA__Homo_sapiens_tRNA-Ala-AGC-2-1&tRNA__Homo_sapiens_tRNA-Ala-AGC-2-2&tRNA__Homo_sapiens_tRNA-Ala-AGC-7-1	tRNA-Ala-AGC-2-1 & tRNA-Ala-AGC-2-2 & tRNA-Ala-AGC-7-1	-0.186586762703723	-1.06396990938463	0.690796383977181	3.20237977085001	-0.430215471331481	0.669418019268387	0.948017764606624	-5.90951743303449
hsa-miR-6749-3p	hsa-miR-6749-3p	0.106123064510967	-0.39336738150977	0.605613510531704	3.01981138306075	0.429810558053414	0.669710041474905	0.948017764606624	-5.89058667819581
hsa-miR-15b-3p	hsa-miR-15b-3p	0.11791518799547	-0.438284483513205	0.674114859504145	7.122795815793	0.428877736654676	0.67038298678996	0.948017764606624	-6.03591617809307
MiR.hp__hsa-mir-342	MiR.hp:hsa-mir-342	-0.098889402242179	-0.56563340524804	0.367854600763682	2.81169038352715	-0.428613146538638	0.670573914425435	0.948017764606624	-5.86999993776459
ReverseComplement_ENSG00000156413.15	ReverseComplement_FUT6	0.154829933327516	-0.576532577950641	0.886192444605673	3.31858279199897	0.428269073755975	0.670822229639362	0.948017764606624	-5.91876889126461
snoRNA__Homo_sapiens300699_SNORD91A	snoRNA:SNORD91A	0.159993242777279	-0.596319025116582	0.916305510671139	1.95194427230001	0.42795191928704	0.671051151161873	0.948017764606624	-5.73310572050793
hsa-miR-106b-5p	hsa-miR-106b-5p	0.194914009324449	-0.733172351244045	1.12300036989294	6.92772803232097	0.424863230774764	0.673282216933846	0.948017764606624	-6.0354643325004
ENSG00000153563.16	CD8A	-0.0899730498794784	-0.520672836922945	0.340726737163988	3.35005002768739	-0.422602700434539	0.674916972360551	0.948017764606624	-5.93110047253512
ReverseComplement_ENSG00000105136.21	ReverseComplement_ZNF419	0.209980095304755	-0.807423820805948	1.22738401141546	3.82736942304158	0.417521848045025	0.678597121885184	0.948017764606624	-5.97068839509364
hsa-miR-942-5p	hsa-miR-942-5p	-0.0826053646406528	-0.487347108051629	0.322136378770324	8.20041866914079	-0.412880847150643	0.681965655761849	0.948017764606624	-6.05568137277448
MiR.hp__hsa-mir-101-2&MiR.hp__hsa-mir-101-1	MiR.hp:hsa-mir-101-2 & MiR.hp:hsa-mir-101-1	0.282140806532672	-1.10691819785523	1.67119981092058	9.07801743825601	0.41090335948654	0.683402965261447	0.948017764606624	-6.07019134027991
ReverseComplement_ENSG00000065534.19	ReverseComplement_MYLK	0.114680585271664	-0.450218247248665	0.679579417791992	4.14276442504119	0.41068960081969	0.683558404335873	0.948017764606624	-5.99741255869503
hsa-miR-191-5p	hsa-miR-191-5p	0.0637710068254194	-0.252085123599618	0.379627137250457	15.8037860783944	0.408440167695872	0.685194970453132	0.948017764606624	-6.26195612684261
tRNA__Homo_sapiens_tRNA-Thr-AGT-1-1&tRNA__Homo_sapiens_tRNA-Thr-AGT-1-2&tRNA__Homo_sapiens_tRNA-Thr-AGT-1-3&tRNA__Homo_sapiens_tRNA-Thr-AGT-5-1	tRNA-Thr-AGT-1-1 & tRNA-Thr-AGT-1-2 & tRNA-Thr-AGT-1-3 & tRNA-Thr-AGT-5-1	0.147025270091961	-0.581546648709064	0.875597188892985	2.00763688789478	0.408238575750624	0.685341712991875	0.948017764606624	-5.7530540415254
snoRNA__Homo_sapiens300556_SNORD95	snoRNA:SNORD95	-0.143567995177699	-0.855980218179014	0.568844227823615	8.02162444552231	-0.407681267226502	0.685747452438516	0.948017764606624	-6.05496056625326
hsa-miR-378a-3p	hsa-miR-378a-3p	0.0923852761415827	-0.367006214886637	0.551776767169802	9.85863403418051	0.406831242472466	0.686366480508428	0.948017764606624	-6.09010382618931
ENSG00000123908.12	AGO2	0.115128129515116	-0.464216884752659	0.694473143782891	2.43098420797468	0.40201166728113	0.689880446354391	0.948017764606624	-5.82165978692681
hsa-miR-181a-2-3p	hsa-miR-181a-2-3p	0.0830044446463498	-0.335213774233213	0.501222663525913	6.79340045844776	0.401506779391984	0.690248965573754	0.948017764606624	-6.04369535410135
ENSG00000244734.4	HBB	-0.100381302514658	-0.607011506481584	0.406248901452267	5.40963753653417	-0.400826320039824	0.690745755672535	0.948017764606624	-6.03100811028584
lncRNA__URS000075E1F2_9606_Homo_sapiens_KMT2E_antisense_RNA_1_KMT2E-AS1_	lncRNA:KMT2E-AS1	0.158803191951805	-0.646451882732545	0.964058266636156	1.71485331160665	0.398951626220169	0.692115148543008	0.948017764606624	-5.66844081783289
hsa-miR-210-3p	hsa-miR-210-3p	-0.106741733839655	-0.64824029947317	0.434756831793859	7.72160181466229	-0.398778214879889	0.692241871912549	0.948017764606624	-6.0539886596398
ENSG00000147955.18	SIGMAR1	0.128568289336258	-0.524157076030525	0.781293654703041	1.78145439491605	0.398472044408734	0.692465633193773	0.948017764606624	-5.69918588533556
MiR.hp__hsa-mir-101-2	MiR.hp:hsa-mir-101-2	0.261427386624738	-1.06901093825628	1.59186571150575	4.67459613983882	0.3975125251291	0.693167067761784	0.948017764606624	-6.02052237723961
ENSG00000135821.19	GLUL	0.0747753464186869	-0.305972667749543	0.455523360586917	5.1087134501178	0.397296985076506	0.693324670996266	0.948017764606624	-6.03031253420215
lncRNA__URS000075DE27_9606_Homo_sapiens_HLA_complex_group_11_HCG11_	lncRNA:URS000075DE27_9606_Homo_sapiens_HLA_complex_group_11_HCG11	0.0748404976575419	-0.307683694491273	0.457364689806357	4.07679864488728	0.395796767215383	0.694422014352043	0.948017764606624	-6.00016940446698
snoRNA__Homo_sapiens300474_SNORA19	snoRNA:SNORA19	0.107109777746174	-0.442090702190407	0.656310257682756	2.6358906914396	0.394541501148716	0.6953406980093	0.948017764606624	-5.8703095765085
snoRNA__Homo_sapiens300733_SNORA3	snoRNA:SNORA3	0.0696601076244519	-0.287936039620102	0.427256254869006	5.09329776667455	0.394081268690412	0.695677641987587	0.948017764606624	-6.03258405784015
snoRNA__Homo_sapiens300536_SNORD100	snoRNA:SNORD100	-0.131500754734304	-0.80720055739741	0.544199047928801	6.27341392377562	-0.393703192010263	0.695954485048573	0.948017764606624	-6.04090927179273
ENSG00000099365.11&ReverseComplement_ENSG00000132688.11	STX1B & ReverseComplement_NES	-0.111359915654502	-0.684377467660983	0.461657636351979	2.39043994736845	-0.393147438966041	0.696361506366097	0.948017764606624	-5.83352683709022
MiR.hp__hsa-mir-320b-2&MiR.hp__hsa-mir-320b-1	MiR.hp:hsa-mir-320b-2 & MiR.hp:hsa-mir-320b-1	-0.096443939217715	-0.593075649712066	0.400187771276635	6.64073490634015	-0.392857435167715	0.696573934863275	0.948017764606624	-6.04586005161045
hsa-miR-185-5p	hsa-miR-185-5p	-0.0845223286512518	-0.520546906585547	0.351502249283043	13.2865411217383	-0.392152480021614	0.697090419331989	0.948017764606624	-6.19120430153275
lncRNA__URS0000BC447A_9606_Homo_sapiens_uncharacterized_LOC100130027_LOC100130027__lncRNA	lncRNA:URS0000BC447A_9606_Homo_sapiensLOC100130027	-0.100349264059709	-0.620090613590754	0.419392085471337	4.61775460228945	-0.390590255854872	0.698235500439079	0.948017764606624	-6.02283110602062
snoRNA__Homo_sapiens300691_SNORD59A	snoRNA:SNORD59A	-0.116576209413672	-0.721463124006123	0.488310705178779	2.32132145101374	-0.389879340447893	0.698756824716933	0.948017764606624	-5.82445994290291
ENSG00000215421.10	ZNF407	-0.103566019286466	-0.642347951669545	0.435215913096614	2.59797644870172	-0.388864898658163	0.699500984795342	0.948017764606624	-5.86352968397779
hsa-miR-6782-3p	hsa-miR-6782-3p	-0.125674789393731	-0.781518946469392	0.530169367681929	2.78359923140425	-0.387651969634233	0.70039114212307	0.948017764606624	-5.88083086949939
ENSG00000105443.15&ReverseComplement_ENSG00000101940.18	CYTH2 & ReverseComplement_WDR13	-0.149741887023366	-0.934281452570575	0.634797678523843	1.90376703668738	-0.386120565615795	0.70151563614803	0.948017764606624	-5.73768383790554
tRNA__Homo_sapiens_tRNA-Val-CAC-3-1	tRNA-Val-CAC-3-1	-0.166992275649905	-1.04437099674227	0.71038644544246	1.6436386612414	-0.385038155537807	0.702310848689166	0.948017764606624	-5.65692362620424
hsa-miR-222-3p	hsa-miR-222-3p	0.115846267708759	-0.492830449743178	0.724522985160695	6.39700407967301	0.385025806440806	0.702319923137068	0.948017764606624	-6.04525388081119
snoRNA__Homo_sapiens300586_SNORA64	snoRNA:SNORA64	-0.118000630756818	-0.747990100283522	0.511988838769886	2.43860008918425	-0.378918248543084	0.706813299744637	0.948017764606624	-5.84808087720259
ENSG00000122565.19	CBX3	-0.107728454621568	-0.682909533835732	0.467452624592596	3.98035252275674	-0.378896262316717	0.706829494485	0.948017764606624	-5.99751702052743
snoRNA__Homo_sapiens300349_SNORD93	snoRNA:SNORD93	0.1325539846952	-0.576131320631993	0.841239290022393	6.36935235768841	0.378384939655051	0.707206166330874	0.948017764606624	-6.04752191957121
ENSG00000005483.21	KMT2E	0.165760351604906	-0.722698960418601	1.05421966362841	3.41815101603455	0.377431026532492	0.70790907667705	0.948017764606624	-5.95782074435475
hsa-miR-1303	hsa-miR-1303	0.174380426619483	-0.76142793062264	1.11018878386161	4.46716130533767	0.376968706222484	0.708249839934443	0.948017764606624	-6.02353580692295
ReverseComplement_ENSG00000106278.12	ReverseComplement_PTPRZ1	0.172976505728295	-0.761057978077496	1.10701098953409	3.46375010748707	0.374643922641655	0.709964291104618	0.948017764606624	-5.96181697209937
hsa-miR-660-3p	hsa-miR-660-3p	0.147718810467591	-0.656026716373419	0.9514643373086	1.63684320422929	0.371801994711208	0.712062192458026	0.948017764606624	-5.66465407201279
hsa-miR-340-5p	hsa-miR-340-5p	-0.224197879883655	-1.44592293317811	0.997527173410799	5.34937624070075	-0.371238068263555	0.712478751026734	0.948017764606624	-6.04244675577973
hsa-miR-151a-5p	hsa-miR-151a-5p	0.0820204151307755	-0.365037895361866	0.529078725623417	5.91054850919418	0.371152399942194	0.71254203990721	0.948017764606624	-6.04609507422535
snoRNA__Homo_sapiens300098_SNORA24	snoRNA:SNORA24	-0.24268234880032	-1.5655706292728	1.08020593167216	1.26323774689437	-0.371115850098324	0.712569042331124	0.948017764606624	-5.55132406593626
ENSG00000089876.12	DHX32	0.099314472898639	-0.443749775589523	0.642378721386801	4.31594016937854	0.369960886729907	0.71342250294959	0.948017764606624	-6.01997593392256
lncRNA__URS000075A717_9606_Homo_sapiens_SLC26A9_and_RAB7B_antisense_RNA_1_SLC26A9-AS1__lncRNA&lncRNA__URS0000759AFD_9606_Homo_sapiens_SLC26A9_and_RAB7B_antisense_RNA_1_SLC26A9-AS1__lncRNA	lncRNA:URS000075A717_9606_SLC26A9-AS1	0.0832387939999824	-0.373583607879919	0.540061195879883	2.1384347261336	0.368614885492357	0.714417601447086	0.948017764606624	-5.79441583059706
snoRNA__Homo_sapiens300533_SNORD50B	snoRNA:SNORD50B	-0.144123197884941	-0.935477006759484	0.647230610989602	1.67858230648632	-0.368432281549348	0.714552639434891	0.948017764606624	-5.68228526699054
snoRNA__Homo_sapiens300783_SCARNA17	snoRNA:SCARNA17	-0.152386014336741	-0.990115025836556	0.685342997163074	2.85791816671848	-0.367990016908319	0.714879738358865	0.948017764606624	-5.89999257842385
snoRNA__Homo_sapiens300707_SNORD4A	snoRNA:SNORD4A	0.143687715337562	-0.648784230730277	0.936159661405401	2.07622126039133	0.366800758570325	0.715759583581767	0.948017764606624	-5.77043728099442
ENSG00000105443.15&ENSG00000068489.13	CYTH2 & PRR11	-0.146199379752371	-0.956405099765685	0.664006340260943	6.60826569799286	-0.365043573980232	0.717060313831677	0.948017764606624	-6.05506776804904
ENSG00000132819.17	RBM38	0.0898348383293826	-0.408589748901218	0.588259425559983	2.23584392589433	0.364619436265234	0.717374403542752	0.948017764606624	-5.81392124063518
snoRNA__Homo_sapiens300706_SNORD42B	snoRNA:SNORD42B	-0.0931816843724365	-0.610362926075653	0.423999557330781	3.44822238097653	-0.364487194299908	0.717472343781133	0.948017764606624	-5.9651131895804
lncRNA__URS000075ADD8_9606_Homo_sapiens_human__non-protein_coding_PRKCQ-AS1:53	lncRNA:URS000075ADD8_9606_Homo_sapiens_human:non-protein_coding_PRKCQ-AS1:53	0.11033097939082	-0.507347463439963	0.728009422221604	1.8302114435038	0.361351208373995	0.719796309407205	0.948017764606624	-5.7352419016213
ReverseComplement_ENSG00000145349.18	ReverseComplement_CAMK2D	0.172074639190485	-0.79277251796083	1.1369217963418	3.58528770438403	0.360788618375101	0.720213510051727	0.948017764606624	-5.97157894471826
ReverseComplement_ENSG00000078403.17	ReverseComplement_MLLT10	-0.109349217179668	-0.725568736014686	0.506870301655349	2.97525661582929	-0.358983684210134	0.721552581481395	0.948017764606624	-5.91622955608539
snoRNA__Homo_sapiens300468_SNORD58A	snoRNA:SNORD58A	-0.0967734436643415	-0.643322097093589	0.449775209764906	4.53316977217752	-0.358196921949842	0.722136554299627	0.948017764606624	-6.03484472448687
snoRNA__Homo_sapiens300774_SCARNA7	snoRNA:SCARNA7	-0.166721764599754	-1.11929556403879	0.785852034839285	1.50446180886129	-0.354069199243169	0.725203098801398	0.948017764606624	-5.65517575882091
hsa-miR-4755-5p	hsa-miR-4755-5p	-0.0830576462457922	-0.560039492133778	0.393924199642193	4.901564430151	-0.352267236337383	0.726543243610109	0.948017764606624	-6.04412304528244
MiR.hp__hsa-mir-30e	MiR.hp:hsa-mir-30e	-0.14444040097593	-0.977090424726686	0.688209622774826	3.01530410947444	-0.350930139633408	0.727538223546773	0.948017764606624	-5.92025879441362
MiR.hp__hsa-mir-4326	MiR.hp:hsa-mir-4326	-0.528106804396362	-3.59139965073065	2.53518604193793	4.07570242545523	-0.348760851296868	0.729153481149738	0.948017764606624	-5.78917479897445
hsa-miR-3928-3p	hsa-miR-3928-3p	-0.098156478449537	-0.669135938377437	0.472822981478363	2.18984321577594	-0.347770681154168	0.72989118028688	0.948017764606624	-5.81540021595943
hsa-miR-191-3p	hsa-miR-191-3p	0.0788309744658587	-0.379879823103091	0.537541772034809	2.31312092634657	0.347658149831579	0.729975035119061	0.948017764606624	-5.835378685638
hsa-miR-548o-3p	hsa-miR-548o-3p	-0.0828773678905441	-0.567778791181951	0.402024055400863	4.79922324005756	-0.345761770627877	0.731388661633159	0.948017764606624	-6.04572371365499
ENSG00000175564.13	UCP3	0.0949027173994295	-0.462773687486108	0.652579122284967	3.45449056094153	0.344263405515578	0.73250626548955	0.948017764606624	-5.96878860716632
ENSG00000168298.7	H1-4	0.0963817549800052	-0.471559469791393	0.664322979751404	4.35698860429849	0.343309577111505	0.733218016432934	0.948017764606624	-6.03040842682926
lncRNA__URS000052446E_9606_Homo_sapiens_PINK1_antisense_RNA_PINK1-AS_&lncRNA__URS00002A4A09_9606_Homo_sapiens_MRTFA_antisense_RNA_1_MRTFA-AS1_	lncRNA:MRTFA-AS1	0.0823266433298865	-0.403522505939631	0.568175792599404	2.17156423046252	0.342794183654252	0.733602704537705	0.948017764606624	-5.80773808238655
ENSG00000127948.16	POR	0.107923380289082	-0.531268689192423	0.747115449770587	2.09698462508111	0.341569154011367	0.734517341722638	0.948017764606624	-5.78384973098619
snoRNA__Homo_sapiens300041_SNORD1B	snoRNA:SNORD1B	-0.143738847010244	-0.998976315920727	0.711498621900239	6.43430770516264	-0.340002350895789	0.73568772574616	0.948017764606624	-6.06242054496732
lncRNA__URS00007E4CEC_9606_Homo_sapiens_uncharacterized_LOC221946_LOC221946__lncRNA&lncRNA__URS0000CCDFB4_9606_Homo_sapiens_MIR31_host_gene_MIR31HG_&lncRNA__URS0000CCDFC8_9606_Homo_sapiens_MIR31_host_gene_MIR31HG__lncRNA&lncRNA__URS0000CCE142_9606_Homo_sapiens_MIR31_host_gene_MIR31HG__lncRNA&lncRNA__URS0000CCE0D1_9606_Homo_sapiens_MIR31_host_gene_MIR31HG__lncRNA	lncRNA:URS00007E4CEC_9606_Homo_sapiensLOC221946 & lncRNA:URS0000CCDFB4_9606_Homo_sapiens_MIR31_host_gene_MIR31HG & lncRNA:URS0000CCDFC8_9606_Homo_sapiens_MIR31_host_gene_MIR31HG & lncRNA:URS0000CCE142_9606_Homo_sapiens_MIR31_host_gene_MIR31HG & lncRNA:URS0000CCE0D1_9606_Homo_sapiens_MIR31_host_gene_MIR31HG	-0.128703391701646	-0.894611769880985	0.637204986477693	1.92691515727982	-0.339944214473894	0.735731165277144	0.948017764606624	-5.74421849560053
hsa-miR-10a-5p	hsa-miR-10a-5p	-0.116463995152054	-0.810159906658076	0.577231916353969	6.05030091423881	-0.339638591895397	0.735959540886766	0.948017764606624	-6.05800006306186
snoRNA__Homo_sapiens300590_SNORA50	snoRNA:SNORA50	0.0992018673925079	-0.494444364189155	0.692848098974171	2.09169271202254	0.338054416993162	0.737143699239165	0.948017764606624	-5.79419363409423
ReverseComplement_ENSG00000085265.11	ReverseComplement_FCN1	0.0740596593825025	-0.369777869514203	0.517897188279208	5.1376108980496	0.337560927461472	0.737512711457625	0.948017764606624	-6.05134635782227
hsa-miR-874-3p	hsa-miR-874-3p	-0.0864484332984752	-0.605547990566853	0.432651123969903	1.93138488112954	-0.336899953539602	0.738007060459732	0.948017764606624	-5.74580927896696
snoRNA__Homo_sapiens300760_SNORD54	snoRNA:SNORD54	0.107778871748271	-0.539982516265656	0.755540259762198	1.81363432116474	0.336599183931817	0.738232046344044	0.948017764606624	-5.71126787087303
hsa-miR-500a-3p	hsa-miR-500a-3p	-0.0668679528121139	-0.470412683755669	0.336676778131441	8.20913154661393	-0.335212981456517	0.739269273724554	0.948017764606624	-6.08382401380217
snoRNA__Homo_sapiens300557_SNORD37	snoRNA:SNORD37	-0.111779600578215	-0.792604322546033	0.569045121389602	1.73553512865802	-0.332140410917713	0.741570082809798	0.948017764606624	-5.71021809896329
snoRNA__Homo_sapiens300714_SNORD1C	snoRNA:SNORD1C	-0.0896348827258611	-0.636665086082664	0.457395320630942	2.91583966734902	-0.331482214368176	0.742063268187583	0.948017764606624	-5.9209603944336
snoRNA__Homo_sapiens300550_SNORD63	snoRNA:SNORD63	-0.1043432479736	-0.742713456029172	0.534026960081972	6.4652177468695	-0.330663473069576	0.742676903032256	0.948017764606624	-6.06562049604724
ENSG00000116670.15	MAD2L2	0.101879961736647	-0.522501015635026	0.726260939108321	2.31594009610353	0.330090930982807	0.743106116103778	0.948017764606624	-5.82951687477523
lncRNA__URS0000608F58_9606_Homo_sapiens_human__non-protein_coding_lnc-LMX1A-2:1	lncRNA:lnc-LMX1A-2:1	0.104602049249429	-0.539787979687579	0.748992078186437	2.36818477476013	0.328386930104918	0.744384031395358	0.948017764606624	-5.85100166388384
MiR.hp__hsa-mir-26a-2	MiR.hp:hsa-mir-26a-2	0.11468936360667	-0.594084294621938	0.823463021835278	3.0517273792902	0.327348275224573	0.74516332965441	0.948017764606624	-5.92839346195929
ReverseComplement_ENSG00000115828.17	ReverseComplement_QPCT	0.0821016926978819	-0.42613135946477	0.590334744860534	2.42932662276303	0.326801234462879	0.745573881004798	0.948017764606624	-5.85361244385399
lncRNA__URS000075A143_9606_Homo_sapiens_RUNDC3A_antisense_RNA_1_RUNDC3A-AS1_	lncRNA:RUNDC3A-AS1	0.103404109278113	-0.537344754833063	0.744152973389289	2.16762154660392	0.326470869260592	0.7458218548062	0.948017764606624	-5.80784016910969
hsa-miR-4746-5p	hsa-miR-4746-5p	-0.0870288633106808	-0.629022716159464	0.454964989538102	3.00164306265573	-0.324835460641762	0.747049803322052	0.948017764606624	-5.92481681553562
lncRNA__URS000075DE64_9606_Homo_sapiens_human__non-protein_coding_MIR17HG:3&MiR.hp__hsa-mir-92a-1	lncRNA:URS000075DE64_9606_Homo_sapiens_human:non-protein_coding_MIR17HG:3 & MiR.hp:hsa-mir-92a-1	-0.0393150156162001	-0.284486675638658	0.205856644406258	14.0398832044559	-0.324401360918571	0.747375859846606	0.948017764606624	-6.23707822682908
snoRNA__Homo_sapiens300780_SCARNA4	snoRNA:SCARNA4	-0.128692879787173	-0.931722412479365	0.674336652905019	1.75446242876336	-0.324203339784921	0.747524611051197	0.948017764606624	-5.73821391588104
hsa-miR-1301-3p	hsa-miR-1301-3p	-0.0549034005319813	-0.397612862802441	0.287806061738479	5.64526828965595	-0.324091492682135	0.747608633629851	0.948017764606624	-6.05884674505848
lncRNA__URS000075CE39_9606_Homo_sapiens_PCBP1_antisense_RNA_1_PCBP1-AS1_	lncRNA:PCBP1-AS1	0.113816094542716	-0.599650419809754	0.827282608895185	3.48487095651411	0.322719023658734	0.748639923009976	0.948017764606624	-5.97749044185942
hsa-miR-409-3p	hsa-miR-409-3p	-0.138553038070086	-1.0101015470734	0.73299547093323	7.72011495244708	-0.321602170671336	0.749479484502222	0.948017764606624	-6.08125268921633
MiR.hp__hsa-mir-1285-1	MiR.hp:hsa-mir-1285-1	-0.0716371914145424	-0.524077416618283	0.380803033789198	2.29762899603276	-0.320310977946385	0.750450485286159	0.948017764606624	-5.83232652398445
hsa-miR-610	hsa-miR-610	0.103378971648623	-0.550916889244635	0.757674832541881	1.87682219634287	0.319633667096858	0.75095999997014	0.948017764606624	-5.74874475404999
snoRNA__Homo_sapiens300565_SNORD34	snoRNA:SNORD34	-0.089427208850142	-0.655559555237368	0.476705137537084	2.50247685156516	-0.319555420907117	0.751018868820451	0.948017764606624	-5.88239308592382
rRNA__45S_pre-ribosomal_N1_(RNA45SN1)&rRNA__45S_pre-ribosomal_N2_(RNA45SN2)&rRNA__28S_ribosomal_N1_(RNA28SN1)&rRNA__28S_ribosomal_N2_(RNA28SN2)	RNA45SN1 & RNA45SN2 & RNA28SN1 & RNA28SN2	-0.121554475176406	-0.894073813684929	0.650964863332118	2.2857142959592	-0.318314245634593	0.751952873448206	0.948017764606624	-5.82757462674762
ReverseComplement_ENSG00000127954.13	ReverseComplement_STEAP4	0.0961776634080387	-0.51510409628064	0.707459423096718	3.25600414525023	0.318293131927566	0.751968765127067	0.948017764606624	-5.95449975778963
hsa-miR-6783-3p	hsa-miR-6783-3p	-0.0913892003875025	-0.678659614225918	0.495881213450913	3.95316629750586	-0.31481197071387	0.754590424173748	0.950191746967894	-6.02064737833588
snoRNA__Homo_sapiens300112_SNORD3@&snoRNA__Homo_sapiens300182_SNORD3@&snoRNA__Homo_sapiens300250_SNORD3@&snoRNA__Homo_sapiens300243_SNORD3@&snoRNA__Homo_sapiens300448_SNORD3@	snoRNA:SNORD3@_repeat5	-0.0834978959486055	-0.622869715745763	0.455873923848552	4.98432990342864	-0.313171160805118	0.755827138143476	0.950274250715812	-6.05930368397337
hsa-miR-342-3p	hsa-miR-342-3p	0.0684562693252238	-0.374921715319464	0.511834253969911	7.53757696770047	0.312344300243708	0.756450607510321	0.950274250715812	-6.08213181006434
hsa-miR-362-5p	hsa-miR-362-5p	-0.0831091333761513	-0.625416165430913	0.45919789867861	4.20655135434256	-0.310025916731967	0.7581995923963	0.95034761160587	-6.03699533444165
lncRNA__URS0000A77348_9606_Homo_sapiens_MIR29B2_and_MIR29C_host_gene_MIR29B2CHG__lncRNA&lncRNA__URS0000A77143_9606_Homo_sapiens_MIR29B2_and_MIR29C_host_gene_MIR29B2CHG_&MiR.hp__hsa-mir-29b-2&MiR.hp__hsa-mir-29b-1	lncRNA:URS0000A77348_9606_Homo_sapiens_MIR29B2_and_MIR29C_host_gene_MIR29B2CHG & lncRNA:URS0000A77143_9606_Homo_sapiens_MIR29B2_and_MIR29C_host_gene_MIR29B2CHG & MiR.hp:hsa-mir-29b-2 & MiR.hp:hsa-mir-29b-1	-0.120146442446153	-0.905707662340293	0.665414777447988	4.57032105503033	-0.309403599987334	0.758669286590712	0.95034761160587	-6.05151029481951
MiR.hp__hsa-mir-4435-1&MiR.hp__hsa-mir-4435-2	MiR.hp:hsa-mir-4435-1 & MiR.hp:hsa-mir-4435-2	-0.140034113562476	-1.05771804949338	0.777649822368427	2.28562211944251	-0.308698983724339	0.759201208138401	0.95034761160587	-5.82536343461208
snoRNA__Homo_sapiens300506_SNORD51	snoRNA:SNORD51	0.132384961030716	-0.742527554695744	1.00729747675718	3.48039825209478	0.306103647971523	0.761161471264389	0.951676503033043	-5.98037185209102
hsa-miR-4429	hsa-miR-4429	-0.0866488483759121	-0.665921226207705	0.492623529455881	2.3210871434733	-0.302603855852326	0.763807394557375	0.953819586329633	-5.84512799746155
snoRNA__Homo_sapiens300528_SNORD48	snoRNA:SNORD48	0.0919254721208489	-0.526187947401509	0.710038891643207	6.89618710209592	0.300858426087878	0.76512805371945	0.953819586329633	-6.07934389979271
hsa-miR-1304-3p	hsa-miR-1304-3p	0.0553023418255121	-0.318796520269911	0.429401203920935	5.16194879021909	0.299055378548074	0.766493054113441	0.953819586329633	-6.06406186522195
ENSG00000137193.14	PIM1	-0.0756863088922852	-0.58937886023304	0.43800624244847	1.99346490643339	-0.2980633237641	0.767244412567491	0.953819586329633	-5.77714898449716
ReverseComplement_ENSG00000198663.17&ReverseComplement_lncRNA__URS0000BC450F_9606_Homo_sapiens_long_intergenic_non-protein_coding_RNA_1715_LINC01715_&ReverseComplement_lncRNA__URS0000BC454F_9606_Homo_sapiens_long_intergenic_non-protein_coding_RNA_1715_LINC01715__lncRNA&ENSG00000112137.18&ReverseComplement_ENSG00000086712.13&ReverseComplement_ENSG00000153029.16	ReverseComplement_C6orf89 & ReverseComplement_lncRNA:LINC01715 & PHACTR1 & ReverseComplement_TXLNG & ReverseComplement_MR1	0.121238764499493	-0.704460921870579	0.946938450869565	2.5135243264234	0.29703926728306	0.768020246862635	0.953819586329633	-5.87865198404176
ENSG00000197153.5	H3C12	0.0876348908650934	-0.511299015853392	0.686568797583579	2.01917389367374	0.296000628210203	0.768807375804931	0.953819586329633	-5.77531997983241
lncRNA__URS0000D77F8F_9606_Homo_sapiens_uncharacterized_LOC284454_LOC284454__lncRNA&MiR.hp__hsa-mir-24-1&MiR.hp__hsa-mir-24-2	lncRNA:URS0000D77F8F_9606_Homo_sapiensLOC284454 & MiR.hp:hsa-mir-24-1 & MiR.hp:hsa-mir-24-2	0.0677033523999482	-0.395780305928222	0.531187010728118	8.53150579355186	0.295508671917833	0.769180289636928	0.953819586329633	-6.10061721834505
hsa-miR-1299	hsa-miR-1299	-0.475024262457309	-3.76621375001582	2.8161652251012	2.17191961271778	-0.291982879857195	0.771854537463228	0.95601632184042	-5.67697137594579
hsa-miR-3177-3p	hsa-miR-3177-3p	-0.0658961379248488	-0.526139744226995	0.394347468377298	2.92514360367549	-0.289645429956512	0.773629005820335	0.956404802546064	-5.93113092326618
ENSG00000182481.10	KPNA2	-0.100144871700342	-0.805874571642222	0.605584828241537	2.0667947630991	-0.28706801243942	0.775587070538656	0.956404802546064	-5.79596773250955
ReverseComplement_lncRNA__URS00005ACFEB_9606_Homo_sapiens_long_intergenic_non-protein_coding_RNA_2102_LINC02102_	ReverseComplement_lncRNA:LINC02102	0.108814091656484	-0.658838098244169	0.876466281557137	1.78152725217972	0.286757727791918	0.775822894147196	0.956404802546064	-5.73733657369942
hsa-miR-625-3p	hsa-miR-625-3p	-0.0649376666550374	-0.523436854877859	0.393561521567784	7.73461696192612	-0.28651844862334	0.776004766596096	0.956404802546064	-6.0917710782139
lncRNA__URS0000204428_9606_Homo_sapiens_human__nuclear_paraspeckle_assembly_transcript_1_NEAT1_	lncRNA:URS0000204428_9606_Homo_sapiens_human:nuclear_paraspeckle_assembly_transcript_1_NEAT1	0.129009989213324	-0.784727041255376	1.04274701968202	1.5622121260291	0.285625248887749	0.776683786770175	0.956404802546064	-5.66528445062406
vault__VTRNA1-3	vault:VTRNA1-3	0.211555156944659	-1.29946901660874	1.72257933049805	3.66594877056082	0.283234848375027	0.778501866295847	0.957530170043324	-5.99892884890816
hsa-miR-576-3p	hsa-miR-576-3p	0.141562858447631	-0.875329427597746	1.15845514449301	4.04526240353243	0.281623475036453	0.779728148836632	0.95792588122737	-6.0315525664389
snoRNA__Homo_sapiens300755_SNORD14AL2	snoRNA:SNORD14AL2	-0.0857087158366578	-0.713928876231861	0.542511444558545	3.9010888776596	-0.275999059018451	0.784012871108449	0.960999091574723	-6.02822169931359
snoRNA__Homo_sapiens300600_SNORA31	snoRNA:SNORA31	-0.114130452345842	-0.950799836098835	0.72253893140715	3.73534993330596	-0.27595746323927	0.784044584627536	0.960999091574723	-6.01637654905764
snoRNA__Homo_sapiens300578_SNORD62A&snoRNA__Homo_sapiens300579_SNORD62B	snoRNA:SNORD62B	-0.10036813576675	-0.840310818437225	0.639574546903725	4.80405498764876	-0.274405151624927	0.785228366501426	0.961337387427757	-6.06400376226845
ENSG00000204628.12	RACK1	-0.0727924680610843	-0.612880540760854	0.467295604638686	4.05631236221041	-0.272656804624762	0.78656226171675	0.961610857065336	-6.03773244514472
rRNA__45S_pre-ribosomal_N5_(RNA45SN5)&rRNA__45S_pre-ribosomal_N1_(RNA45SN1)&rRNA__45S_pre-ribosomal_N4_(RNA45SN4)&rRNA__45S_pre-ribosomal_N2_(RNA45SN2)&rRNA__45S_pre-ribosomal_N3_(RNA45SN3)&rRNA__5.8S_ribosomal_N1_(RNA5-8SN_1_to_3,_RNA5-8SN5)&rRNA__5.8S_ribosomal_N4_(RNA5-8SN4)	RNA45SN5 & RNA45SN1 & RNA45SN4 & RNA45SN2 & RNA45SN3 & RNA5-8SN_1_to_3,_RNA5-8SN5 & RNA5-8SN4	-0.0455341056225382	-0.384526458735228	0.293458247490151	10.430151351993	-0.271732379343106	0.787267812158306	0.961610857065336	-6.15072089950388
ReverseComplement_lncRNA__URS0000083F23_9606_Homo_sapiens_human__non-protein_coding_lnc-NPIPA1-1:1	ReverseComplement_lncRNA:lnc-NPIPA1-1:1	-0.0488519980641131	-0.414386942640557	0.316682946512331	4.27715214661126	-0.270363408276021	0.78831298711693	0.961778172070079	-6.05093842649447
hsa-miR-4659a-3p	hsa-miR-4659a-3p	-0.0587215851999323	-0.503705234017937	0.386262063618073	5.28790979652592	-0.266961233697583	0.79091217337352	0.962596135029424	-6.07417563095013
hsa-miR-150-3p	hsa-miR-150-3p	-0.0763879798391471	-0.660426233135974	0.50765027345768	3.33482676789592	-0.264592916854693	0.792722944437848	0.962596135029424	-5.98327584495512
ReverseComplement_ENSG00000120162.10&ENSG00000100991.12&ENSG00000082074.19	ReverseComplement_MOB3B & TRPC4AP & FYB1	0.104922640909982	-0.697455909590222	0.907301191410185	1.82573654647333	0.264535758213934	0.792766661274743	0.962596135029424	-5.74748939268452
snoRNA__Homo_sapiens300559_SNORD41	snoRNA:SNORD41	-0.0729801651647568	-0.63465779507872	0.488697464749206	2.646055604875	-0.262852551484748	0.794054336841381	0.962596135029424	-5.9067543771713
hsa-miR-3200-3p	hsa-miR-3200-3p	-0.10583066021052	-0.921894393516234	0.710233073095195	3.2620343655243	-0.262350508442017	0.794438519583078	0.962596135029424	-5.97149613671159
ReverseComplement_ENSG00000168803.16	ReverseComplement_ADAL	0.0614059311539226	-0.413861481919084	0.536673344226929	7.41120585141592	0.261376637244056	0.795183911131248	0.962596135029424	-6.09483511966181
MiR.hp__hsa-mir-181a-1	MiR.hp:hsa-mir-181a-1	0.10438131835731	-0.704161220977613	0.912923857692233	3.70967492444334	0.261164646218169	0.795346192776909	0.962596135029424	-6.01324549912719
snoRNA__Homo_sapiens300686_SNORD43	snoRNA:SNORD43	-0.0722427010417048	-0.641675406816188	0.497190004732778	5.53997738472467	-0.256652825771564	0.798802215365578	0.964485290569156	-6.07869715699427
tRNA__Homo_sapiens_tRNA-Val-TAC-1-1&tRNA__Homo_sapiens_tRNA-Val-TAC-1-2	tRNA-Val-TAC-1-1 & tRNA-Val-TAC-1-2	-0.105897566272798	-0.953794865105284	0.741999732559687	1.46972844619287	-0.252660417926136	0.80186379333069	0.964485290569156	-5.67815216396082
ENSG00000107404.20	DVL1	0.0765557517612034	-0.53667643877604	0.689787942298447	3.52620011411765	0.252549994746557	0.801948516530164	0.964485290569156	-6.00353407100444
snoRNA__Homo_sapiens300206_SNORD74	snoRNA:SNORD74	-0.0679957164314615	-0.61853473821581	0.482543305352887	9.83357501379335	-0.249854933826913	0.804017074603932	0.964485290569156	-6.13980995072904
ENSG00000186815.13	TPCN1	0.0716503901132459	-0.511842970341865	0.655143750568357	2.3709447892497	0.248414603665119	0.805123166833175	0.964485290569156	-5.86386685581103
hsa-miR-454-5p	hsa-miR-454-5p	-0.057487002689351	-0.526908361810833	0.411934356432131	6.2556090951981	-0.247742948285694	0.805639098965545	0.964485290569156	-6.08631843860372
hsa-miR-148a-5p	hsa-miR-148a-5p	-0.0556801282141652	-0.517117427196413	0.405757170768082	4.5256902550251	-0.244108000083711	0.808432804650504	0.964485290569156	-6.06721350940249
ENSG00000143569.19	UBAP2L	0.0933935262726715	-0.68082975580005	0.867616808345393	2.75444987932077	0.244031016491306	0.808491999385198	0.964485290569156	-5.93105636996634
ReverseComplement_ENSG00000196110.8&ReverseComplement_ENSG00000172954.14	ReverseComplement_ZNF699 & ReverseComplement_LCLAT1	-0.104721375974828	-0.987342288841355	0.777899536891698	1.89886992339344	-0.240024519577735	0.811574265771564	0.964485290569156	-5.77976231546116
hsa-miR-363-5p	hsa-miR-363-5p	0.0609110748012778	-0.454377556261562	0.576199705864118	3.38297639639797	0.239133370345685	0.812260256683315	0.964485290569156	-5.99172780766943
snoRNA__Homo_sapiens300575_SNORD90	snoRNA:SNORD90	-0.0842602090059907	-0.799430727441033	0.630910309429052	2.30131396308833	-0.238345749524958	0.812866677936552	0.964485290569156	-5.87028684600772
lncRNA__URS000075E186_9606_Homo_sapiens_GABPB1_antisense_RNA_1_GABPB1-AS1_&lncRNA__URS000075CF99_9606_Homo_sapiens_JPX_transcript_XIST_activator_JPX_&lncRNA__URS000075B993_9606_Homo_sapiens_ILF3_divergent_tranacript_ILF3-DT_&lncRNA__URS000075DA22_9606_Homo_sapiens_FRMD6_antisense_RNA_1_FRMD6-AS1_&lncRNA__URS0000759CED_9606_Homo_sapiens_CAPN10_divergent_transcript_CAPN10-DT_&lncRNA__URS000075E7AC_…	lncRNA:FRMD6-AS1 & lncRNA:lncRNA:URS00008B7EA7_9606_Homo_sapiens_MIR548A1_host_gene_MIR548A1HG	0.0804069566306347	-0.602572448611631	0.7633863618729	2.05671596189803	0.238166403821959	0.813004779789185	0.964485290569156	-5.79675652885429
hsa-miR-1229-3p	hsa-miR-1229-3p	0.0606777871261941	-0.457932843451225	0.579288417703613	4.06364223362913	0.236691576231407	0.814140672339903	0.964485290569156	-6.04654523927281
hsa-miR-182-5p	hsa-miR-182-5p	-0.0621957762971608	-0.605844896841405	0.481453344247083	11.7336097224928	-0.23143907538738	0.818189361512525	0.964485290569156	-6.1943632646934
MiR.hp__hsa-mir-92a-2	MiR.hp:hsa-mir-92a-2	-0.0457697964015473	-0.446599981659353	0.355060388856259	9.94796761081103	-0.231000565837081	0.818527599461279	0.964485290569156	-6.14737837089924
MiR.hp__hsa-mir-222	MiR.hp:hsa-mir-222	0.0851821825740986	-0.661157402582553	0.831521767730751	6.40493216589111	0.230890874873455	0.818612213477314	0.964485290569156	-6.09149656509503
ENSG00000115234.11&ReverseComplement_ENSG00000124006.15	SNX17 & ReverseComplement_OBSL1	0.0643163903409987	-0.499448809021391	0.628081589703388	2.93653563626501	0.230790475042847	0.818689662372493	0.964485290569156	-5.94567209804242
snoRNA__Homo_sapiens300482_SNORD17	snoRNA:SNORD17	0.08874956001958	-0.690453529188379	0.867952649227539	5.28579718477218	0.230414616627042	0.818979617615008	0.964485290569156	-6.0811612997551
hsa-miR-1180-3p	hsa-miR-1180-3p	-0.0371622924169248	-0.364784013501064	0.290459428667215	8.88872985012868	-0.229469141818798	0.819709115967194	0.964485290569156	-6.12401076438247
snoRNA__Homo_sapiens300700_SNORA48	snoRNA:SNORA48	0.0638073845145493	-0.502721026154044	0.630335795183143	2.26909921742209	0.227847218737151	0.820960917643337	0.964485290569156	-5.86700097994805
hsa-miR-99b-3p	hsa-miR-99b-3p	0.12811839475792	-1.01195234470341	1.26818913421925	1.32448653716671	0.227339118535695	0.821353167479579	0.964485290569156	-5.59910686940383
lncRNA__URS000075A69B_9606_Homo_sapiens_long_intergenic_non-protein_coding_RNA_324_LINC00324_&tRNA__Homo_sapiens_tRNA-Pro-TGG-3-1&tRNA__Homo_sapiens_tRNA-Pro-TGG-3-2&tRNA__Homo_sapiens_tRNA-Pro-TGG-3-3&tRNA__Homo_sapiens_tRNA-Pro-TGG-3-4&tRNA__Homo_sapiens_tRNA-Pro-TGG-3-5&tRNA__Homo_sapiens_tRNA-Pro-CGG-1-1&tRNA__Homo_sapiens_tRNA-Pro-CGG-1-2&tRNA__Homo_sapiens_tRNA-Pro-CGG-1-3&tRNA__Homo_sapien…	lncRNA:LINC00324 & tRNA-Pro-TGG-3-1 & tRNA-Pro-TGG-3-2 & tRNA-Pro-TGG-3-3 & tRNA-Pro-TGG-3-4 & tRNA-Pro-TGG-3-5 & tRNA-Pro-CGG-1-1 & tRNA-Pro-CGG-1-2 & tRNA-Pro-CGG-1-3 & tRNA-Pro-AGG-2-1 & tRNA-Pro-AGG-2-2 & tRNA-Pro-AGG-2-3 & tRNA-Pro-AGG-2-4 & tRNA-Pro-AGG-2-5 & tRNA-Pro-AGG-2-6 & tRNA-Pro-AGG-2-7 & tRNA-Pro-AGG-2-8 & tRNA-Pro-CGG-2-1 & tRNA-Pro-AGG-1-1 & tRNA-Pro-TGG-2-1	-0.0494858955700037	-0.493448143154855	0.394476352014847	3.45533402853337	-0.225491344194826	0.822780027084773	0.964485290569156	-6.00222061817261
hsa-miR-501-5p	hsa-miR-501-5p	-0.0625458102241732	-0.62926934343861	0.504177722990264	2.39113086707999	-0.223265417314847	0.824499706257546	0.964485290569156	-5.87513281455827
MiR.hp__hsa-mir-3615	MiR.hp:hsa-mir-3615	0.0768289047523605	-0.621870818067568	0.775528627572289	3.74271487878384	0.222448024726354	0.825131417632882	0.964485290569156	-6.02102928762222
lncRNA__URS0000A77400_9606_Homo_sapiens_metastasis_associated_lung_adenocarcinoma_transcript_1_MALAT1_&lncRNA__URS0000A77408_9606_Homo_sapiens_metastasis_associated_lung_adenocarcinoma_transcript_1_MALAT1__lncRNA&lncRNA__URS0000A76CFF_9606_Homo_sapiens_metastasis_associated_lung_adenocarcinoma_transcript_1_MALAT1__lncRNA	lncRNA:URS0000A77400_9606_Homo_sapiens_metastasis_associated_lung_adenocarcinoma_transcript_1_MALAT1 & lncRNA:URS0000A77408_9606_Homo_sapiens_metastasis_associated_lung_adenocarcinoma_transcript_1_MALAT1 & lncRNA:URS0000A76CFF_9606_Homo_sapiens_metastasis_associated_lung_adenocarcinoma_transcript_1_MALAT1	0.0807306180909191	-0.657270879797288	0.818732115979126	2.86621128983281	0.221296995089447	0.826021175563803	0.964485290569156	-5.94742681493164
lncRNA__URS000075AB50_9606_Homo_sapiens_SENP3-EIF4A1_readthrough_NMD_candidate__SENP3-EIF4A1__lncRNA	lncRNA:URS000075AB50_9606_SENP3-EIF4A1	0.0464230862767536	-0.378844500406863	0.471690672960371	5.2499958418857	0.220834137602963	0.82637903476393	0.964485290569156	-6.08486092340886
MiR.hp__hsa-mir-26a-2&MiR.hp__hsa-mir-26a-1	MiR.hp:hsa-mir-26a-2 & MiR.hp:hsa-mir-26a-1	-0.0613306517707262	-0.62454564830171	0.501884344760258	12.6480126770221	-0.220291557014075	0.826798579750027	0.964485290569156	-6.2236520759707
hsa-miR-339-5p	hsa-miR-339-5p	-0.0576628143576841	-0.590595518636886	0.475269889921518	8.34996569593323	-0.218885980197367	0.827885666539396	0.964485290569156	-6.11727524085896
snoRNA__Homo_sapiens300217_SNORD45BL3&snoRNA__Homo_sapiens300006_SNORD45BL2&snoRNA__Homo_sapiens300668_SNORD45B	snoRNA:SNORD45B	-0.200769793222834	-2.06618727967511	1.66464769322944	5.19164720752102	-0.217729267133237	0.82878053683048	0.964485290569156	-6.07873215916061
ReverseComplement_ENSG00000169710.9&ReverseComplement_ENSG00000141255.13	ReverseComplement_FASN & ReverseComplement_SPATA22	-0.105022790630836	-1.081644631478	0.871599050216328	1.99159817267636	-0.217546251350431	0.828922144893565	0.964485290569156	-5.80264315372227
hsa-miR-335-3p	hsa-miR-335-3p	-0.0772459930552421	-0.795859381383066	0.641367395272582	4.59155168889033	-0.217457874669097	0.828990528226577	0.964485290569156	-6.07242942822736
snoRNA__Homo_sapiens300241_SNORD58B	snoRNA:SNORD58B	0.0601709538940303	-0.500285816015982	0.620627723804043	4.31320457842484	0.217189717055775	0.829198029110308	0.964485290569156	-6.06430174913444
ENSG00000242485.6&ReverseComplement_lncRNA__URS000075B5B7_9606_Homo_sapiens_SNAP25_antisense_RNA_1_SNAP25-AS1_	MRPL20 & ReverseComplement_lncRNA:URS000075B5B7_9606_SNAP25-AS1	0.0798901235778087	-0.664313255830729	0.824093502986346	2.26907912367563	0.217168052991771	0.829214793346001	0.964485290569156	-5.86548611790922
snoRNA__Homo_sapiens300472_SNORD98	snoRNA:SNORD98	-0.101943801655006	-1.05402668699507	0.850139083685056	2.07689169517508	-0.216611020975731	0.829645867437587	0.964485290569156	-5.81495828673451
hsa-miR-3127-3p	hsa-miR-3127-3p	0.055763848345705	-0.46649575006006	0.57802344675147	3.46485522649198	0.216003500640312	0.830116074014256	0.964485290569156	-6.00306190967741
hsa-miR-548q	hsa-miR-548q	0.0774579605530819	-0.648077041334011	0.802992962440175	1.83035928541917	0.215974348022621	0.830138639051737	0.964485290569156	-5.74156755026005
hsa-miR-3074-5p	hsa-miR-3074-5p	-0.0456088310311236	-0.478020604316687	0.386802942254439	4.33672830794408	-0.213376169209179	0.832150293052282	0.964485290569156	-6.06706764235836
hsa-miR-378c	hsa-miR-378c	-0.0742494703003369	-0.781008622556801	0.632509681956127	2.97375640837054	-0.212528120316244	0.832807147552872	0.964485290569156	-5.95565338090438
ReverseComplement_lncRNA__URS00003D0DA0_9606_Homo_sapiens_human__lncRNA_AL357153.1	ReverseComplement_lncRNA:URS00003D0DA0_9606_Homo_sapiens_human_AL357153.1	0.067430971523299	-0.577024638603358	0.711886581649956	1.89165265738271	0.211670770566241	0.833471329321621	0.964485290569156	-5.78404952348753
hsa-miR-382-5p	hsa-miR-382-5p	0.106539443782699	-0.919925294572124	1.13300418213752	2.5570145562143	0.209971752408129	0.834787909086644	0.964485290569156	-5.88453723309662
ENSG00000170801.10	HTRA3	-0.141220549679941	-1.50631133797837	1.22387023861849	3.12180890405311	-0.209281502284218	0.835322925915561	0.964485290569156	-5.98277584138844
hsa-miR-4732-5p	hsa-miR-4732-5p	0.0381078719268722	-0.336349586651597	0.412565330505341	6.45501365690422	0.205876460980027	0.837963347107909	0.964485290569156	-6.09805780780352
ENSG00000260220.7	CCDC187	-0.0575695074645197	-0.624227979727803	0.509088964798764	3.55506077056967	-0.205525451078005	0.83823564425238	0.964485290569156	-6.01439633808105
hsa-miR-197-3p	hsa-miR-197-3p	-0.0475718358386317	-0.516605199379896	0.421461527702633	9.35823522648403	-0.205182660995442	0.838501584271017	0.964485290569156	-6.13848052041489
ENSG00000154803.13&ENSG00000264187.1	FLCN & ENSG00000264187.1	-0.103143778219124	-1.12183575329408	0.915548196855834	1.67788365798953	-0.204830503935563	0.838774811244558	0.964485290569156	-5.72649205448047
lncRNA__URS0000BC4452_9606_Homo_sapiens_SEMA6A_antisense_RNA_2_SEMA6A-AS2_	lncRNA:URS0000BC4452_9606_SEMA6A-AS2	-0.0849993250124577	-0.924630754458995	0.754632104434079	3.06571085808739	-0.204795906971107	0.838801654970909	0.964485290569156	-5.9682025900014
hsa-miR-3613-3p	hsa-miR-3613-3p	0.0635756179024707	-0.577243008248058	0.704394244053	3.27560834474126	0.200701189249775	0.841980107352397	0.967089949768101	-5.98527915091243
ReverseComplement_ENSG00000141622.14	ReverseComplement_RNF165	0.0622368789536663	-0.573583935769566	0.698057693676899	2.96063539727786	0.198019311863449	0.844063321854766	0.967340412934414	-5.95957702013956
MiR.hp__hsa-mir-484	MiR.hp:hsa-mir-484	-0.0531975379533596	-0.598621992651471	0.492226916744752	2.0306774197312	-0.197311050844923	0.844613670979219	0.967340412934414	-5.807604772185
ENSG00000204427.12	ABHD16A	-0.0733349247727526	-0.826820494434835	0.68015064488933	4.05515841996928	-0.196893053405756	0.844938509881334	0.967340412934414	-6.0513823353203
hsa-miR-4690-3p	hsa-miR-4690-3p	-0.0673425535450392	-0.763984460012603	0.629299352922524	1.87914638922061	-0.19555749565613	0.845976596981201	0.96748295486295	-5.77269481040803
ReverseComplement_lncRNA__URS000022CFA6_9606_Homo_sapiens_WEE2_antisense_RNA_1_WEE2-AS1_&ReverseComplement_ENSG00000145349.18	ReverseComplement_lncRNA:WEE2-AS1 & ReverseComplement_CAMK2D	0.0653882888495092	-0.622052385632082	0.752828963331101	4.01621428086532	0.192423996390339	0.848413255137317	0.969222909590528	-6.05274232489216
hsa-miR-185-3p	hsa-miR-185-3p	-0.0347934649964516	-0.41087011038831	0.341283180395407	7.48127701054641	-0.187161190728707	0.852509072271726	0.969571962902877	-6.11195913825222
tRNA__Homo_sapiens_tRNA-Ser-AGA-2-1&tRNA__Homo_sapiens_tRNA-Ser-AGA-2-2&tRNA__Homo_sapiens_tRNA-Ser-AGA-2-3&tRNA__Homo_sapiens_tRNA-Ser-AGA-2-4&tRNA__Homo_sapiens_tRNA-Ser-AGA-2-5&tRNA__Homo_sapiens_tRNA-Ser-AGA-2-6&tRNA__Homo_sapiens_tRNA-Ser-TGA-3-1&tRNA__Homo_sapiens_tRNA-Ser-AGA-4-1&tRNA__Homo_sapiens_tRNA-Ser-AGA-1-1&tRNA__Homo_sapiens_tRNA-Ser-TGA-2-1&tRNA__Homo_sapiens_tRNA-Ser-TGA-4-1&tRN…	tRNA-Ser-AGA-2-1 & tRNA-Ser-AGA-2-2 & tRNA-Ser-AGA-2-3 & tRNA-Ser-AGA-2-4 & tRNA-Ser-AGA-2-5 & tRNA-Ser-AGA-2-6 & tRNA-Ser-TGA-3-1 & tRNA-Ser-AGA-4-1 & tRNA-Ser-AGA-1-1 & tRNA-Ser-TGA-2-1 & tRNA-Ser-TGA-4-1 & tRNA-Ser-AGA-3-1	-0.0519256117502991	-0.617619681967202	0.513768458466604	3.75859323237361	-0.185692549083521	0.85365279646739	0.969571962902877	-6.03601036076055
snoRNA__Homo_sapiens300479_SNORD57	snoRNA:SNORD57	-0.0472047655070558	-0.562970545497546	0.468561014483434	6.43767002058752	-0.185151742215506	0.854074037670701	0.969571962902877	-6.10183397975303
lncRNA__URS0000ABD7E9_9606_Homo_sapiens_small_nucleolar_RNA_host_gene_14_SNHG14_	lncRNA:URS0000ABD7E9_9606_SNHG14	-0.0690687077241758	-0.824853820328721	0.686716404880369	1.54886139673538	-0.184874699056206	0.854289846790007	0.969571962902877	-5.69163867320223
hsa-miR-5193	hsa-miR-5193	-0.0555615703978694	-0.668763971659431	0.557640830863692	2.29909490869612	-0.183301132380165	0.855515827041872	0.969571962902877	-5.87027673283033
lncRNA__URS000075C527_9606_Homo_sapiens_human__non-protein_coding_lnc-PDPK1-3:1&MiR.hp__hsa-mir-1285-1&MiR.hp__hsa-mir-1285-2	lncRNA:lnc-PDPK1-3:1 & MiR.hp:hsa-mir-1285-1 & MiR.hp:hsa-mir-1285-2	0.030185970256559	-0.305126374519821	0.365498315032939	5.39793278442612	0.182116828981844	0.856438767920299	0.969571962902877	-6.09258920066568
hsa-miR-374a-5p	hsa-miR-374a-5p	-0.135064413148559	-1.63903435986728	1.36890553357016	3.00617344993388	-0.181675456663433	0.856782786561583	0.969571962902877	-5.96300614748485
ENSG00000109917.11	ZPR1	-0.0661461961181509	-0.808807562349872	0.67651517011357	4.38833667845188	-0.180180805695071	0.857947971333458	0.969571962902877	-6.07512380273393
snoRNA__Homo_sapiens300757_SNORD2	snoRNA:SNORD2	-0.05035507940838	-0.619508669037812	0.518798510221052	5.66717257787796	-0.178981559761411	0.858883099957588	0.969571962902877	-6.09515919607041
tRNA__Homo_sapiens_tRNA-Glu-TTC-1-1&tRNA__Homo_sapiens_tRNA-Glu-TTC-1-2&tRNA__Homo_sapiens_tRNA-Glu-TTC-2-1&tRNA__Homo_sapiens_tRNA-Glu-TTC-2-2	tRNA-Glu-TTC-1-1 & tRNA-Glu-TTC-1-2 & tRNA-Glu-TTC-2-1 & tRNA-Glu-TTC-2-2	0.0491114901892682	-0.50829915774648	0.606522138125016	2.93369942758942	0.178238834698126	0.859462353364439	0.969571962902877	-5.96115885931008
ENSG00000105939.14	ZC3HAV1	0.0361060900133166	-0.374309431942263	0.446521611968896	3.25940558729363	0.177971788826684	0.859670642432562	0.969571962902877	-5.98540818960015
hsa-miR-21-3p	hsa-miR-21-3p	0.105993740786189	-1.0991322464338	1.31111972800618	1.88848475757546	0.177927161615205	0.85970545152578	0.969571962902877	-5.77436292367767
snoRNA__Homo_sapiens300042_SNORD1A	snoRNA:SNORD1A	-0.0704099171516451	-0.888830445387944	0.748010611084654	2.57506506734084	-0.174041092877979	0.862737652486566	0.971784375136838	-5.91310410051135
snoRNA__Homo_sapiens300761_SNORD10	snoRNA:SNORD10	0.047873716364998	-0.511744096922647	0.607491529652643	4.2600025625232	0.173061353058044	0.863502452317058	0.971784375136838	-6.07113482067933
ENSG00000076706.17	MCAM	-0.0770250750283807	-0.997111586528315	0.843061436471554	1.56862610465041	-0.169354970928814	0.866396907157373	0.97297722764984	-5.69190866402872
hsa-miR-148b-5p	hsa-miR-148b-5p	0.0483456284539843	-0.529592729671818	0.626283986579787	4.84705715262039	0.169227201596738	0.866496720533241	0.97297722764984	-6.08963096877643
hsa-miR-4781-3p	hsa-miR-4781-3p	0.0487642494368668	-0.537825285764422	0.635353784638156	2.16101611874022	0.168175108212968	0.867318699623653	0.97297722764984	-5.83074341800178
ReverseComplement_ENSG00000101940.18	ReverseComplement_WDR13	0.0388646883563792	-0.433426842802724	0.511156219515483	5.09015558671895	0.166471354816619	0.868650123192568	0.972992339158328	-6.09174528607704
ENSG00000182150.19	ERCC6L2	0.0862885292798409	-0.966511351452115	1.1390884100118	3.13840904605308	0.16580656507865	0.869169738284965	0.972992339158328	-5.98585533252214
hsa-miR-6842-3p	hsa-miR-6842-3p	0.0391738486646904	-0.44486118173788	0.523208879067261	5.38762563393586	0.163724597126491	0.870797431581893	0.973785089804883	-6.09607930775823
ENSG00000183597.16	TANGO2	-0.0550851242139285	-0.749657793381764	0.639487544953907	4.48485165261709	-0.160439435574643	0.873366942015298	0.975336579339316	-6.08365093564626
hsa-miR-877-5p	hsa-miR-877-5p	0.0487606898260609	-0.5703960151197	0.667917394771822	2.59825243952083	0.159317595532247	0.874244715948068	0.975336579339316	-5.91880186496121
ReverseComplement_ENSG00000085265.11&ENSG00000160691.19	ReverseComplement_FCN1 & SHC1	0.038671495305409	-0.458752137372398	0.536095127983217	3.32269462243785	0.157274760664782	0.875843526549802	0.975336579339316	-6.00099991444182
ENSG00000273079.7	GRIN2B	0.0558455816895265	-0.662632504713021	0.774323668092073	2.96691748181171	0.157242440177665	0.875868826205561	0.975336579339316	-5.96861280491216
lncRNA__URS0000BC44C1_9606_Homo_sapiens_growth_arrest_associated_lncRNA_1_GASAL1_	lncRNA:URS0000BC44C1_9606_Homo_sapiens_growth_arrest_associated_lncRNA_1_GASAL1	-0.0543338204467223	-0.763405198787879	0.654737557894434	1.90331483288044	-0.155015373266265	0.877612433582888	0.975343097137426	-5.78442268693598
rRNA__5S_ribosomal_1_(RNA5S1-8,_RNA5S10-17)	rRNA:5S_ribsomalisoforms_repeat6	0.0361137406557557	-0.435585679254764	0.507813160566275	9.2681741337838	0.154882237969014	0.877716687036796	0.975343097137426	-6.14599423526068
hsa-miR-2110	hsa-miR-2110	-0.028869352151971	-0.413952955077164	0.356214250773222	8.06975303144539	-0.15166190060342	0.880239084187347	0.976338488320713	-6.12524844683094
hsa-miR-151a-3p	hsa-miR-151a-3p	-0.0272562811969745	-0.393257427084015	0.338744864690066	11.2801630419595	-0.150653296333474	0.881029355763997	0.976338488320713	-6.19827071506532
MiR.hp__hsa-mir-7-1&MiR.hp__hsa-mir-7-2&MiR.hp__hsa-mir-7-3	MiR.hp:hsa-mir-7-1 & MiR.hp:hsa-mir-7-2 & MiR.hp:hsa-mir-7-3	0.073141352961029	-0.917378468857882	1.06366117477994	9.53384198789543	0.149380635032256	0.88202669949162	0.976338488320713	-6.15225444982924
ReverseComplement_ENSG00000104290.11	ReverseComplement_FZD3	0.0644465805392764	-0.810367664439857	0.93926082551841	2.32169561457422	0.149031651969232	0.882300220323817	0.976338488320713	-5.87888754675579
hsa-let-7e-5p	hsa-let-7e-5p	-0.0505936886875489	-0.766278670945628	0.66509129357053	2.56505736214252	-0.143010828462888	0.887021400992263	0.978150003340952	-5.91562672082136
snoRNA__Homo_sapiens300779_SCARNA15	snoRNA:SCARNA15	0.0524254350649498	-0.6922743969947	0.797125267124599	6.98746711345742	0.14241484775451	0.887488964098577	0.978150003340952	-6.11421467955357
hsa-miR-7706	hsa-miR-7706	0.024739666918582	-0.330044879757817	0.379524213594981	6.72761349433189	0.141066417033413	0.888546994657308	0.978150003340952	-6.1123457624521
snoRNA__Homo_sapiens300614_SNORD66	snoRNA:SNORD66	0.0380021878908048	-0.51883017778755	0.59483455356916	6.92752860096748	0.13806341545967	0.890904003757586	0.978150003340952	-6.11450760934951
lncRNA__URS000075A69B_9606_Homo_sapiens_long_intergenic_non-protein_coding_RNA_324_LINC00324_	lncRNA:LINC00324	-0.0203286899596637	-0.320669852465158	0.28001247254583	9.17245722584012	-0.13692697616575	0.891796239766156	0.978150003340952	-6.14604751791431
ENSG00000102034.17	ELF4	-0.055537926970419	-0.876635483393455	0.765559629452616	2.3850215473285	-0.136832539752525	0.891870389672344	0.978150003340952	-5.9052595964054
hsa-miR-326	hsa-miR-326	-0.0255366868500149	-0.404278613478991	0.353205239778961	6.03279330429981	-0.136400401722653	0.892209709812655	0.978150003340952	-6.10488301982675
rRNA__45S_pre-ribosomal_N5_(RNA45SN5)&rRNA__45S_pre-ribosomal_N1_(RNA45SN1)&rRNA__45S_pre-ribosomal_N2_(RNA45SN2)&rRNA__45S_pre-ribosomal_N3_(RNA45SN3)&rRNA__28S_ribosomal_N5_(RNA28SN5)&rRNA__28S_ribosomal_N1_(RNA28SN1)&rRNA__28S_ribosomal_N2_(RNA28SN2)&rRNA__28S_ribosomal_N3_(RNA28SN3)&lncRNA__URS0000A7731D_9606_Homo_sapiens_human__non-protein_coding_lnc-PIK3AP1-6:4	RNA45SN5 & RNA45SN1 & RNA45SN2 & RNA45SN3 & RNA28SN5 & RNA28SN1 & RNA28SN2 & RNA28SN3 & lncRNA:lnc-PIK3AP1-6:4	-0.045546720079451	-0.721892413040641	0.630798972881739	2.33543716145026	-0.136233169832246	0.892341027873945	0.978150003340952	-5.8784456238176
hsa-miR-130b-5p	hsa-miR-130b-5p	0.0260069570025276	-0.360650871559134	0.412664785564189	8.90454219524828	0.136068380119029	0.892470431227547	0.978150003340952	-6.14072094308042
ENSG00000111728.11	ST8SIA1	-0.0341393571767505	-0.546613552755439	0.478334838401938	2.39261948967685	-0.134765218423921	0.893493861091789	0.978150003340952	-5.89114914516631
hsa-miR-1249-3p	hsa-miR-1249-3p	0.0501598413563631	-0.710551872017391	0.810871554730118	4.88374257320855	0.133392230099635	0.894572328200843	0.978150003340952	-6.0941954603022
rRNA__45S_pre-ribosomal_N5_(RNA45SN5)&rRNA__45S_pre-ribosomal_N1_(RNA45SN1)&rRNA__45S_pre-ribosomal_N4_(RNA45SN4)&rRNA__45S_pre-ribosomal_N2_(RNA45SN2)&rRNA__45S_pre-ribosomal_N3_(RNA45SN3)&rRNA__5.8S_ribosomal_N1_(RNA5-8SN_1_to_3,_RNA5-8SN5)&rRNA__5.8S_ribosomal_N4_(RNA5-8SN4)&lncRNA__URS000075C058_9606_Homo_sapiens_uncharacterized_LOC100507373_LOC100507373__lncRNA	RNA45SN5 & RNA45SN1 & RNA45SN4 & RNA45SN2 & RNA45SN3 & RNA5-8SN_1_to_3,_RNA5-8SN5 & RNA5-8SN4 & lncRNA:URS000075C058_9606_Homo_sapiensLOC100507373	-0.0449161092876975	-0.740333540629645	0.65050132205425	1.89856667043148	-0.130662523026522	0.896717082454842	0.978150003340952	-5.79650188915223
hsa-miR-6505-3p	hsa-miR-6505-3p	0.0394300283187283	-0.575479150121013	0.65433920675847	1.74202235107653	0.129721092014636	0.897456955618984	0.978150003340952	-5.74231936568661
ENSG00000213626.13&ReverseComplement_ENSG00000182902.14	LBH & ReverseComplement_SLC25A18	0.0343276675726889	-0.505431232864465	0.574086568009843	2.8073689337666	0.128658642868734	0.898292048505432	0.978150003340952	-5.9524855637035
hsa-miR-1468-5p	hsa-miR-1468-5p	0.0301812000544164	-0.446230670895001	0.506593071003834	3.59808799119154	0.1281587940696	0.898684973904649	0.978150003340952	-6.02855096082329
lncRNA__URS000075E0DA_9606_Homo_sapiens_uncharacterized_LOC101929384_LOC101929384__lncRNA	lncRNA:URS000075E0DA_9606_Homo_sapiensLOC101929384	0.046556887914136	-0.693498390320388	0.78661216614866	2.93641880951984	0.127266548007326	0.899386422374068	0.978150003340952	-5.96685860511836
MiR.hp__hsa-mir-423	MiR.hp:hsa-mir-423	-0.0378956924755194	-0.652334787372863	0.576543402421824	2.30316997809363	-0.12476865380175	0.901350600329004	0.978150003340952	-5.87358223866153
hsa-miR-1343-3p	hsa-miR-1343-3p	0.0415374077629593	-0.646534876691816	0.729609692217735	3.65380736597301	0.122123658932831	0.903431132516563	0.978150003340952	-6.038024704118
ENSG00000275591.5	XKR5	0.0306862881521575	-0.478294434915511	0.539667011219826	5.11990533684002	0.121965642263616	0.903555449150232	0.978150003340952	-6.10039767732228
ENSG00000108312.15	UBTF	0.0353383984417741	-0.551852669771403	0.622529466654951	2.31212919965017	0.121748019396898	0.90372666385628	0.978150003340952	-5.88894588380717
hsa-miR-548k	hsa-miR-548k	-0.0632252265253337	-1.13587612616184	1.00942567311117	1.98620361456907	-0.119241237698628	0.905699206701261	0.978150003340952	-5.80956421413065
lncRNA__URS0000BC45AE_9606_Homo_sapiens_small_nucleolar_RNA_host_gene_12_SNHG12__lncRNA&lncRNA__URS0000BC4602_9606_Homo_sapiens_small_nucleolar_RNA_host_gene_12_SNHG12__lncRNA&lncRNA__URS0000BC4546_9606_Homo_sapiens_small_nucleolar_RNA_host_gene_12_SNHG12__lncRNA&snoRNA__Homo_sapiens300652_SNORA61	lncRNA:URS0000BC45AE_9606_SNORA61	0.0328324977528598	-0.528582931452009	0.594247926957728	1.85217471150706	0.118307986132415	0.906433721230447	0.978150003340952	-5.77526125125969
hsa-miR-148b-3p	hsa-miR-148b-3p	0.0285419809719478	-0.463788073401205	0.520872035345101	10.0095448616291	0.117279538057792	0.907243256351911	0.978150003340952	-6.16816773216384
hsa-miR-21-5p	hsa-miR-21-5p	0.0666151887628317	-1.08500511568902	1.21823549321468	9.99351493076596	0.117019552248767	0.907447918104118	0.978150003340952	-6.16665940840855
hsa-miR-1226-3p	hsa-miR-1226-3p	0.0296058421633165	-0.484195986712055	0.543407671038688	4.67835979139175	0.116567170909718	0.907804049512955	0.978150003340952	-6.09166909126226
MiR.hp__hsa-mir-4732	MiR.hp:hsa-mir-4732	0.0395261286836988	-0.647549456528049	0.726601713895447	4.53442907413307	0.116378899570313	0.907952269390137	0.978150003340952	-6.08780088199194
snoRNA__Homo_sapiens300081_SNORD104	snoRNA:SNORD104	-0.0313145766337861	-0.593028278313686	0.530399125046114	10.5911765695198	-0.112778420928283	0.910787443271174	0.980207217910745	-6.18390444443893
lncRNA__URS0000042637_9606_Homo_sapiens_RNF216_intronic_transcript_1_RNF216-IT1_	lncRNA:URS0000042637_9606_Homo_sapiens_RNF216_intronic_transcript_1_RNF216-IT1	0.0270807586547774	-0.469566149555415	0.52372766686497	2.15113610474959	0.110308142920038	0.912733333105759	0.981304162191877	-5.84763246492096
hsa-miR-20b-5p	hsa-miR-20b-5p	0.0449635069862904	-0.823955339675402	0.913882353647982	7.24009941079541	0.104682827079122	0.917166522517713	0.983134936878331	-6.12103869435829
ENSG00000203811.1&ENSG00000203852.3	H3C14 & H3C15	-0.0202924857969595	-0.415525458280297	0.374940486686378	3.82461740520468	-0.103866755238128	0.91780987682383	0.983134936878331	-6.05127221270214
snoRNA__Homo_sapiens300589_SNORA46	snoRNA:SNORA46	-0.0335508791914272	-0.689438099128565	0.622336340745711	2.94616720687067	-0.103483049698957	0.918112392355022	0.983134936878331	-5.9719409172811
ENSG00000072274.13	TFRC	-0.0236984665256759	-0.487192065594739	0.439795132543387	3.43111841513651	-0.103435825890274	0.918149624714513	0.983134936878331	-6.01788048953803
hsa-miR-628-3p	hsa-miR-628-3p	-0.0353417347366816	-0.741348410663501	0.670664941190138	1.79771312301523	-0.101268304257157	0.919858749034806	0.983970116391778	-5.75647011345938
hsa-miR-142-5p	hsa-miR-142-5p	-0.0366712191484933	-0.789375095923079	0.716032657626093	12.2492320941001	-0.0985588615235045	0.921995726649367	0.98526082191895	-6.23192528861802
hsa-miR-660-5p	hsa-miR-660-5p	0.0420443359330043	-0.866806442631839	0.950895114497848	4.76825773449391	0.0935856791627523	0.925919660786106	0.987038906363711	-6.09838659024506
snoRNA__Homo_sapiens300690_SNORD59B	snoRNA:SNORD59B	-0.0230339643136346	-0.525618443340784	0.479550514713515	4.73738704305933	-0.0927158746800941	0.926606148094607	0.987038906363711	-6.09845556469394
ReverseComplement_ENSG00000104140.7	ReverseComplement_RHOV	0.0318286146804834	-0.668241472485013	0.731898701845979	2.94774831328054	0.0919751908922969	0.927190772548399	0.987038906363711	-5.97295040247652
snoRNA__Homo_sapiens300593_SNORD111	snoRNA:SNORD111	-0.0342926380362335	-0.793576388328084	0.724991112255617	2.34952666566671	-0.0913674012595692	0.92767053367888	0.987038906363711	-5.90447572116509
ReverseComplement_ENSG00000245848.3	ReverseComplement_CEBPA	-0.0341183136929961	-0.797416632451756	0.729180005065764	1.68044018272794	-0.0904248370226196	0.928414604433912	0.987038906363711	-5.7413521882585
snoRNA__Homo_sapiens300737_SNORD14A	snoRNA:SNORD14A	-0.0340911056884911	-0.805832478046616	0.737650266669634	2.72414054388892	-0.0893642441988196	0.929251926010028	0.987038906363711	-5.95738220165105
lncRNA__URS000075CF6A_9606_Homo_sapiens_long_intergenic_non-protein_coding_RNA_1492_LINC01492_&lncRNA__URS000075B254_9606_Homo_sapiens_long_intergenic_non-protein_coding_RNA_2139_LINC02139_	lncRNA:LINC01492 & lncRNA:LINC02139	-0.0280760751287734	-0.678120702950384	0.621968552692837	2.50237244580437	-0.0873751038558566	0.930822540163334	0.987069275131734	-5.92276278062605
ReverseComplement_ENSG00000150275.20	ReverseComplement_PCDH15	0.0323172095423014	-0.73754156978651	0.802175988871113	2.31976763542109	0.0849214243952131	0.932760336831994	0.987069275131734	-5.88601244553551
hsa-miR-4326	hsa-miR-4326	-0.124100941322766	-3.09127815096092	2.84307626831538	5.8822612163528	-0.0846108530577241	0.933005640739382	0.987069275131734	-5.99838588106072
ENSG00000186417.14	GLDN	-0.0305105447741534	-0.760033658760505	0.699012569212199	1.51045439967589	-0.0846068231395877	0.933008823802517	0.987069275131734	-5.67993930816314
hsa-miR-1307-5p	hsa-miR-1307-5p	0.0210398055890542	-0.496249688196678	0.538329299374786	3.05254224722663	0.0822815657219011	0.934845630926308	0.988025472206547	-5.98462912870507
ReverseComplement_ENSG00000008988.11&ReverseComplement_lncRNA__URS0000CCE039_9606_Homo_sapiens_small_nucleolar_RNA_host_gene_17_SNHG17__lncRNA&ReverseComplement_lncRNA__URS0000CCDFFF_9606_Homo_sapiens_small_nucleolar_RNA_host_gene_17_SNHG17_&ReverseComplement_lncRNA__URS0000CCDFE9_9606_Homo_sapiens_small_nucleolar_RNA_host_gene_17_SNHG17__lncRNA&ReverseComplement_lncRNA__URS0000CCE068_9606_Homo_s…	ReverseComplement_RPS20 & ReverseComplement_lncRNA:URS0000CCE039_9606_SNHG17	0.0206631249273879	-0.52093249321937	0.562258743074146	2.50519785940018	0.0771818780614655	0.938875311530455	0.991239750574256	-5.92402985082724
ENSG00000175040.6&ReverseComplement_ENSG00000184261.5&ENSG00000155545.20&ENSG00000170365.10&ReverseComplement_ENSG00000144406.19&ReverseComplement_ENSG00000164053.22&ReverseComplement_lncRNA__URS0000CCE03A_9606_Homo_sapiens_ATRIP-TREX1_readthrough_ATRIP-TREX1__lncRNA&ReverseComplement_ENSG00000185008.17&ReverseComplement_ENSG00000166947.15&ReverseComplement_ENSG00000067066.17&ENSG00000172053.18&R…	CHST2 & ReverseComplement_KCNK12 & MIER3 & SMAD1 & ReverseComplement_UNC80 & ReverseComplement_ATRIP & ReverseComplement_lncRNA:URS0000CCE03A_9606_SP100 & QARS1 & ReverseComplement_ATP8A1 & ReverseComplement_TMEM104 & ReverseComplement_RIOK2	0.0270184476153473	-0.69522235371506	0.749259248945755	1.67043308325261	0.0756785592902001	0.940063522029894	0.991239750574256	-5.73368660264027
hsa-miR-146b-3p	hsa-miR-146b-3p	0.0153279463880054	-0.398780458480461	0.429436351256472	3.39015704286129	0.0748797542043939	0.940694947428826	0.991239750574256	-6.01469086543408
ENSG00000206172.8&ENSG00000188536.13&ENSG00000130656.6	HBA1 & HBA2 & HBZ	-0.0243477779230638	-0.710540303020075	0.661844747173947	1.7056749390728	-0.0717807235360908	0.943144977627668	0.992833530126939	-5.7594491089244
MiR.hp__hsa-mir-486-1&MiR.hp__hsa-mir-486-2&lncRNA__URS0000CCE0C9_9606_Homo_sapiens_long_intergenic_non-protein_coding_RNA_319_LINC00319__lncRNA&lncRNA__URS0000D77F73_9606_Homo_sapiens_TIMM23B-AGAP6_readthrough_TIMM23B-AGAP6__lncRNA&lncRNA__URS0000D780F6_9606_Homo_sapiens_TIMM23B-AGAP6_readthrough_TIMM23B-AGAP6__lncRNA&lncRNA__URS0000D77FDF_9606_Homo_sapiens_TIMM23B-AGAP6_readthrough_TIMM23B-AGAP…	MiR.hp:hsa-mir-486-1 & MiR.hp:hsa-mir-486-2 & lncRNA:LINC00319 & lncRNA:URS0000D77F73_9606_Homo_sapiens_TIMM23B-AGAP6_readthrough_TIMM23B-AGAP6 & lncRNA:URS0000D780F6_9606_Homo_sapiens_TIMM23B-AGAP6_readthrough_TIMM23B-AGAP6 & lncRNA:URS0000D77FDF_9606_Homo_sapiens_TIMM23B-AGAP6_readthrough_TIMM23B-AGAP6 & lncRNA:URS0000D780B2_9606_Homo_sapiens_TIMM23B-AGAP6_readthrough_TIMM23B-AGAP6 & lncRNA:URS…	0.0170882985946186	-0.477741568597302	0.511918165786539	2.76308029218498	0.0698614188332147	0.944662622485395	0.993443611928533	-5.9585439813143
ENSG00000206172.8&ENSG00000188536.13	HBA1 & HBA2	-0.0213166603613058	-0.655417161273235	0.612783840550624	6.75593793671497	-0.0680073029696648	0.946128919080241	0.993998537009896	-6.12019550190277
ReverseComplement_ENSG00000230989.7&ENSG00000183696.14&ENSG00000089063.15&ReverseComplement_ENSG00000162695.12&ReverseComplement_ENSG00000158019.21	ReverseComplement_HSBP1 & UPP1 & TMEM230 & ReverseComplement_SLC30A7 & ReverseComplement_BABAM2	0.0173489873660836	-0.508304887300603	0.54300286203277	2.42602863832829	0.0667680578017897	0.947109061497073	0.994042117071755	-5.91547943108965
snoRNA__Homo_sapiens300777_SCARNA9&lncRNA__URS000075BDDC_9606_Homo_sapiens_human__non-protein_coding_lnc-RPS6KA3-3:1	snoRNA:SCARNA9 & lncRNA:lnc-RPS6KA3-3:1	0.0235014464805303	-0.710282034260492	0.757284927221553	2.52211133848962	0.0647919641094025	0.948672162779223	0.994696851864552	-5.92486650915722
hsa-miR-501-3p	hsa-miR-501-3p	0.00903057924391959	-0.286454685629862	0.304515844117701	9.58846134003297	0.0618264430841486	0.95101828990703	0.996170493582141	-6.1626863046957
hsa-miR-363-3p	hsa-miR-363-3p	-0.0180128001827207	-0.65217130488543	0.616145704519989	11.5481471083145	-0.0574616235779712	0.95447224749766	0.99674177845972	-6.21475205497183
hsa-miR-3200-5p	hsa-miR-3200-5p	-0.0228932062819653	-0.846901191053279	0.801114778489348	2.10539533083302	-0.0562043182220914	0.955467342910693	0.99674177845972	-5.84647389123963
snoRNA__Homo_sapiens300684_SNORD83B	snoRNA:SNORD83B	0.0146990134750635	-0.522467590537733	0.55186561748786	3.61556851244829	0.0553571427701423	0.956137881427803	0.99674177845972	-6.0400321144026
hsa-miR-584-5p	hsa-miR-584-5p	0.0159337993808677	-0.594512952033097	0.626380550794833	7.74428923241731	0.0528039049252186	0.958158959705077	0.99674177845972	-6.13040192866196
hsa-miR-769-5p	hsa-miR-769-5p	0.0135648397051664	-0.508610252063875	0.535739931474208	5.06705323299148	0.0525524535411353	0.958358017576538	0.99674177845972	-6.10589271006668
lncRNA__URS0000759BEC_9606_Homo_sapiens_DiGeorge_syndrome_critical_region_gene_9_DGCR9_	lncRNA:URS0000759BEC_9606_Homo_sapiens_DiGeorge_syndrome_critical_region_gene_9_DGCR9	-0.0118303300267395	-0.485246791362086	0.461586131308607	3.21064052330979	-0.0505531227546255	0.959940853986766	0.99674177845972	-6.00258310966635
MiR.hp__hsa-mir-103a-1	MiR.hp:hsa-mir-103a-1	0.0239214736879139	-0.952712236720559	1.00055518409639	1.88196004586607	0.0495508036774883	0.960734435228918	0.99674177845972	-5.77726554381355
hsa-miR-503-5p	hsa-miR-503-5p	0.0151502785137891	-0.615826096411728	0.646126653439306	6.5273696055701	0.0485737910922478	0.961508019095509	0.99674177845972	-6.11831653659301
snoRNA__Homo_sapiens300661_SNORD55	snoRNA:SNORD55	-0.0143511923670587	-0.615812066895944	0.587109682161826	4.28359237908767	-0.0482697541706358	0.961748758673917	0.99674177845972	-6.0853669240135
hsa-miR-30e-5p	hsa-miR-30e-5p	0.019782378488518	-0.823915306289349	0.863480063266385	10.2944601303257	0.0474336049263451	0.96241084891061	0.99674177845972	-6.18069670387427
ENSG00000127328.22	RAB3IP	0.0222464886278435	-0.938868925774546	0.983361903030233	2.19372806235837	0.0468252831272798	0.962892554900517	0.99674177845972	-5.87580761908776
lncRNA__URS000075DE64_9606_Homo_sapiens_human__non-protein_coding_MIR17HG:3&lncRNA__URS0000759CF4_9606_Homo_sapiens_KCNQ1_opposite_strand/antisense_transcript_1_KCNQ1OT1_&lncRNA__URS000075DE27_9606_Homo_sapiens_HLA_complex_group_11_HCG11_&lncRNA__URS0000D7806A_9606_Homo_sapiens_uncharacterized_LOC102725021_LOC102725021__lncRNA&lncRNA__URS0000D7801A_9606_Homo_sapiens_uncharacterized_LOC102725021_L…	lncRNA:IL6R-AS1 & lncRNA:lnc-SHF-3:4	-0.0165819285322018	-0.751885106766244	0.71872124970184	2.95424883006508	-0.0456208190885787	0.963846363713757	0.99674177845972	-5.9715869713536
hsa-miR-6857-3p	hsa-miR-6857-3p	-0.0123255944961853	-0.573402944489947	0.548751755497577	3.25304773551673	-0.0444405700491792	0.964781048953023	0.99674177845972	-6.00151448935802
hsa-miR-3187-3p	hsa-miR-3187-3p	-0.0112244063981799	-0.582903031887725	0.560454219091365	2.60539145611334	-0.039719695512316	0.968520183111114	0.99674177845972	-5.93387819020575
lncRNA__URS000075E68F_9606_Homo_sapiens_NR2F2_antisense_RNA_1_NR2F2-AS1__lncRNA&lncRNA__URS000075E3E5_9606_Homo_sapiens_long_intergenic_non-protein_coding_RNA_1343_LINC01343_&lncRNA__URS000075A94E_9606_Homo_sapiens_long_intergenic_non-protein_coding_RNA_1431_LINC01431_	lncRNA:NR2F2-AS1 & lncRNA:LINC01343 & lncRNA:LINC01431	-0.0110956066844685	-0.591532799245439	0.569341585876502	2.14453661320597	-0.0386714363625306	0.969350549691242	0.99674177845972	-5.8520841457471
ReverseComplement_ENSG00000184898.7&ReverseComplement_ENSG00000198663.17&ReverseComplement_lncRNA__URS000075C2A5_9606_Homo_sapiens_long_intergenic_non-protein_coding_RNA_1733_LINC01733_&ENSG00000071282.12	ReverseComplement_RBM43 & ReverseComplement_C6orf89 & ReverseComplement_lncRNA:LINC01733 & LMCD1	-0.0116475888397092	-0.627951782335286	0.604656604655868	2.38856752930598	-0.0382327371826218	0.969698070566562	0.99674177845972	-5.90461896762309
hsa-miR-134-5p	hsa-miR-134-5p	-0.015271792479818	-0.824830657459173	0.794287072499537	3.4223011141889	-0.0381624337858347	0.969753762812494	0.99674177845972	-6.00771419958072
tRNA__Homo_sapiens_tRNA-Pro-TGG-1-1	tRNA-Pro-TGG-1-1	0.027440863452302	-1.43129528001968	1.48617700692429	1.7689893901128	0.0380553316902281	0.969838606180313	0.99674177845972	-5.77551751614259
lncRNA__URS000075DA25_9606_Homo_sapiens_ZNF436_antisense_RNA_1_ZNF436-AS1__lncRNA	lncRNA:ZNF436-AS1	-0.0124997245489364	-0.708065885178292	0.683066436080419	8.32500879601356	-0.0363543580290405	0.971186118148972	0.99674177845972	-6.13975266446284
snoRNA__Homo_sapiens300734_SNORA45	snoRNA:SNORA45	0.0113867117133299	-0.633119007513513	0.655892430940173	2.67978184575751	0.0357409451027575	0.971672085276573	0.99674177845972	-5.94791225858529
ENSG00000086827.9	ZW10	0.00948376712139876	-0.541164038046128	0.560131572288925	1.91219975671801	0.0348418696147	0.972384383949993	0.99674177845972	-5.80843404416539
rRNA__45S_pre-ribosomal_N5_(RNA45SN5)&rRNA__45S_pre-ribosomal_N1_(RNA45SN1)&rRNA__45S_pre-ribosomal_N4_(RNA45SN4)&rRNA__45S_pre-ribosomal_N2_(RNA45SN2)&rRNA__45S_pre-ribosomal_N3_(RNA45SN3)&rRNA__28S_ribosomal_N5_(RNA28SN5)&rRNA__28S_ribosomal_N1_(RNA28SN1)&rRNA__28S_ribosomal_N4_(RNA28SN4)&rRNA__28S_ribosomal_N2_(RNA28SN2)&rRNA__28S_ribosomal_N3_(RNA28SN3)&lncRNA__URS0000BC43B9_9606_Homo_sapiens…	RNA45SN5 & RNA45SN1 & RNA45SN4 & RNA45SN2 & RNA45SN3 & RNA28SN5 & RNA28SN1 & RNA28SN4 & RNA28SN2 & RNA28SN3 & lncRNA:URS0000BC43B9_9606_Homo_sapiensLOC105369147	0.0167513562800519	-0.982759672510149	1.01626238507025	1.60550700941613	0.0339044628045211	0.973127075237309	0.99674177845972	-5.72054012157615
hsa-miR-320a-3p	hsa-miR-320a-3p	0.00713873127771514	-0.42015452376409	0.43443198631952	12.652631090892	0.0337978815344248	0.973211519289282	0.99674177845972	-6.24836997092523
snoRNA__Homo_sapiens300702_SNORD118	snoRNA:SNORD118	-0.0169668782599648	-1.12964289121313	1.0957091346932	3.9951891524589	-0.0308480489005117	0.975548784057275	0.997055452746512	-6.07115601676502
ENSG00000178338.11	ZNF354B	-0.00693587468243573	-0.474322607040789	0.460450857675918	3.90399233126992	-0.0300205980909854	0.976204444934495	0.997055452746512	-6.06233850564941
hsa-miR-331-3p	hsa-miR-331-3p	-0.00541107839199384	-0.414457834804809	0.403635678020822	6.99832569890813	-0.0267611859111081	0.978787317379427	0.997055452746512	-6.12423303580326
ReverseComplement_ENSG00000184898.7&ReverseComplement_ENSG00000198663.17	ReverseComplement_RBM43 & ReverseComplement_C6orf89	-0.00717191772430059	-0.558677237169792	0.544333401721191	4.76385210010095	-0.0263075300777555	0.979146829122264	0.997055452746512	-6.10202762242402
ENSG00000104812.15	GYS1	-0.0079324777478984	-0.618724970850615	0.602860015354818	5.46437309501902	-0.026272999304603	0.979174194141578	0.997055452746512	-6.10882030342194
hsa-miR-150-5p	hsa-miR-150-5p	0.0062851652819873	-0.500611984892632	0.513182315456607	10.5574394769179	0.0250836848614733	0.980116719853734	0.997055452746512	-6.18876004120761
ReverseComplement_ENSG00000196220.16&ReverseComplement_ENSG00000158062.20	ReverseComplement_SRGAP3 & ReverseComplement_UBXN11	0.00606261796274366	-0.495288993688315	0.507414229613802	2.58201664878379	0.0244631438531616	0.980608507017391	0.997055452746512	-5.93234288608864
hsa-miR-1273c	hsa-miR-1273c	0.00506501372998702	-0.445809034298922	0.455939061758896	2.96595944381034	0.0227258361517318	0.981985387040283	0.997055452746512	-5.98236344669235
hsa-miR-6747-3p	hsa-miR-6747-3p	0.00639277025821849	-0.5628630198726	0.575648560389037	3.96119502905875	0.02271831531881	0.981991347700295	0.997055452746512	-6.06830577622237
hsa-miR-93-3p	hsa-miR-93-3p	0.0043590039359902	-0.454495868675982	0.463213876547962	7.49975294741335	0.0192179206507712	0.984765704191831	0.997827116311577	-6.1289907445566
rRNA__45S_pre-ribosomal_N5_(RNA45SN5)&rRNA__45S_pre-ribosomal_N1_(RNA45SN1)&rRNA__45S_pre-ribosomal_N4_(RNA45SN4)&rRNA__45S_pre-ribosomal_N2_(RNA45SN2)&rRNA__45S_pre-ribosomal_N3_(RNA45SN3)&rRNA__28S_ribosomal_N5_(RNA28SN5)&rRNA__28S_ribosomal_N1_(RNA28SN1)&rRNA__28S_ribosomal_N4_(RNA28SN4)&rRNA__28S_ribosomal_N2_(RNA28SN2)&rRNA__28S_ribosomal_N3_(RNA28SN3)	RNA45SN5 & RNA45SN1 & RNA45SN4 & RNA45SN2 & RNA45SN3 & RNA28SN5 & RNA28SN1 & RNA28SN4 & RNA28SN2 & RNA28SN3	-0.00365257573647071	-0.43878573132637	0.431480579853428	15.6728917475496	-0.0169813235259434	0.986538497524135	0.997827116311577	-6.34077535163745
ENSG00000163534.15	FCRL1	0.00788699589979647	-1.09729362121152	1.11306761301111	2.04711708412324	0.0144368630949943	0.988555395933704	0.997827116311577	-5.83211758063231
ReverseComplement_ENSG00000111647.13	ReverseComplement_BLTP3B	-0.00475596733248596	-0.691383728764397	0.681871794099425	1.67342256501854	-0.0140123825958274	0.988891873473337	0.997827116311577	-5.74433899118258
lncRNA__URS000053D37B_9606_Homo_sapiens_long_intergenic_non-protein_coding_RNA_1104_LINC01104_&lncRNA__URS0000A76636_9606_Homo_sapiens_human__non-protein_coding_lnc-ZNF485-68:16	lncRNA:LINC01104 & lncRNA:lnc-ZNF485-68:16	-0.00244927893543823	-0.528943932941675	0.524045375070799	4.0960813424481	-0.00941106481124743	0.99253936836492	0.997827116311577	-6.07748066231793
hsa-miR-3163	hsa-miR-3163	-0.00365821860719706	-0.794481895680197	0.787165458465803	1.54551336493322	-0.00935803086979261	0.992581409815964	0.997827116311577	-5.69057211964907
ENSG00000107372.13	ZFAND5	0.00244509455543129	-0.594060555688771	0.598950744799633	3.90570502849338	0.00829231095487605	0.993426239415654	0.997827116311577	-6.06111357415687
hsa-miR-6806-3p	hsa-miR-6806-3p	0.00258727667359343	-0.650117480320402	0.655292033667589	2.09415823104663	0.00801900672513555	0.993642897523068	0.997827116311577	-5.84303951103692
lncRNA__URS0000759CF4_9606_Homo_sapiens_KCNQ1_opposite_strand/antisense_transcript_1_KCNQ1OT1_	lncRNA:URS0000759CF4_9606_Homo_sapiens_KCNQ1_opposite_strand/antisense_transcript_1_KCNQ1OT1	-0.00177698836205753	-0.471995718217444	0.468441741493329	4.43442310960311	-0.00764502908597236	0.993939363854346	0.997827116311577	-6.09370251386902
yRNA__Y4	yRNA:Y4	0.00235230638454453	-0.643874416083699	0.648579028852788	16.4412939268898	0.00736382496760848	0.994162285653981	0.997827116311577	-6.36530123342827
hsa-miR-1292-5p	hsa-miR-1292-5p	0.00129336773034572	-0.411705736809121	0.414292472269813	4.42383525597242	0.00633530304082284	0.994977640194277	0.997827116311577	-6.09096478400562
hsa-miR-3173-5p	hsa-miR-3173-5p	0.001217808817918	-0.520568567554352	0.523004185190188	7.03071760693895	0.00472150942871635	0.996256975970799	0.997827116311577	-6.12505360624952
rRNA__45S_pre-ribosomal_N5_(RNA45SN5)&rRNA__45S_pre-ribosomal_N3_(RNA45SN3)&rRNA__28S_ribosomal_N5_(RNA28SN5)&rRNA__28S_ribosomal_N3_(RNA28SN3)	RNA45SN5 & RNA45SN3 & RNA28SN5 & RNA28SN3	-0.00181069532713218	-0.845117734919129	0.841496344264865	1.82621669116505	-0.00434364313949879	0.996556531250884	0.997827116311577	-5.77863567321781
lncRNA__URS0000A770E0_9606_Homo_sapiens_human__non-protein_coding_lnc-RAB40B-1:8	lncRNA:lnc-RAB40B-1:8	0.00201517061446863	-0.993505333845996	0.997535675074934	1.60167491282544	0.0040950206363361	0.996753628188797	0.997827116311577	-5.71522113193739
hsa-miR-30e-3p	hsa-miR-30e-3p	-0.000878377433535249	-0.453091627895353	0.451334873028283	9.26449298942099	-0.00392945544440902	0.996884881074267	0.997827116311577	-6.1562390284476
vault__VTRNA2-1	vault:VTRNA2-1	-0.000554669591072532	-0.593668386574159	0.592559047392014	6.77968201654147	-0.00189186817456189	0.998500197701748	0.998500197701748	-6.12241795808455
